# Supplementary material for: An antigen microarray protocol for COVID-19 serological analysis
Source: STAR Protoc. 2021 Aug 26;2(3):100815. doi: 10.1016/j.xpro.2021.100815 (PMC8387221; doi:10.1016/j.xpro.2021.100815)
Supplement: Data S8. Slide_quantifications, related to step quantification and statistical analysis 2.e [file mmc8.zip › RPPA0138_12860A01-D12_IgGgamma_785/Joseph_2021-04-02_13h04m29_785nmGain010.txt]

ATF	1.0
30	28
"Checksum_ImageFile=23a5afb2f8cbcb1b952fccccf3079b8e"
"Checksum_ResultFile=11943889b869f31c861e8f67288f213c"
"Type=Mapix Results 2"
"DateTime=2021/04/02 13:04:41"
"ConfigFile="
"GalFile=L:\RPPA Service\Platform_Projects\2021-02-09_JPL_CoV-Array-7\64 pad grid.gal"
"PixelSize=5"
"Wavelengths=785"
"ImageFiles=L:\RPPA Service\Platform_Projects\2021-03-24_JPL_CoV-Array-9\RPPA0138_12860A01-D12_IgGgamma_785\Joseph_2021-04-02_13h04m29_785nmGain010.tif"
"GrinddingParameters=Find mode = Grid + Blocks + Spots | Max. diameter (% Dth) = 200.0 | Min. diameter (% Dth) = 50.0 | Max position offset (% pitch) = 30"
"QuantificationParameter=S/B border width (pixels) = 2.0 | Background diameter (pitch) = 2.0"
"JpegImage=L:\RPPA Service\Platform_Projects\2021-03-24_JPL_CoV-Array-9\RPPA0138_12860A01-D12_IgGgamma_785\Joseph_2021-04-02_13h04m29_785nmGain010.jpg"
"FeatureType=Circular"
"Barcode="
"BackgroundSubtraction=LocalFeature"
"Normalization=None"
"ImageOrigin=3680, 2560"
"ImageSize=17760.0, 71040.0"
"JpegOrigin=4550, 2735"
"JpegBrightness=43"
"JpegContrast=12"
"JpegBalance=0"
"Creator=Mapix 9.0.0"
"Scanner=ir710IVD IR0H8_IVD 717045"
"Temperature=33.2"
"Comment="
"Velocity=35 l/s"
"LaserPower=20.0"
"PMTGain=10"
"BatchFilename=L:\RPPA Service\InnooScan\Batch methods\CoV_Array image_processing.mbt"
"Block"	"Column"	"Row"	"X"	"Y"	"Dia."	"Flags"	"ID"	"F785 Mean"	"F785 Median"	"F785 SD"	"F785 |log Mean/Median|"	"F785 CV"	"B785"	"B785 Mean"	"B785 Median"	"B785 SD"	"B785 |log Mean/Median|"	"B785 CV"	"% > B785+1SD"	"% > B785+2SD"	"F785 % Sat."	"F785 Median - B785"	"F785 Mean - B785"	"F785 Total Intensity"	"SNR 785"	"ExcludedMean 785"	"ExcludedMedian 785"
1	1	1	4756.00	2932.00	152.50	0	Spot (Block1, Row1, Column1)	20971.97	18974.00	11220.27	0.04	0.54	348.00	401.16	348.00	146.13	0.06	0.36	100.00	100.00	0.16	18626.00	20623.97	13317199.00	140.77	5063.43	3169.00
1	2	1	5050.00	2938.00	149.90	0	Spot (Block1, Row1, Column2)	1792.78	1663.50	765.63	0.03	0.43	351.00	367.18	351.00	85.96	0.02	0.23	100.00	100.00	0.00	1312.50	1441.78	1104350.00	16.58	724.05	644.00
1	3	1	5355.00	2942.00	146.50	0	Spot (Block1, Row1, Column3)	6908.78	5989.00	4339.48	0.06	0.63	367.00	362.21	367.00	51.38	0.01	0.14	100.00	100.00	0.00	5622.00	6541.78	4055452.00	127.41	1731.37	1327.50
1	4	1	5649.00	2941.00	148.50	0	Spot (Block1, Row1, Column4)	1528.92	1475.00	607.70	0.02	0.40	390.00	393.70	390.00	83.65	0.00	0.21	100.00	100.00	0.00	1085.00	1138.92	918881.00	13.57	689.85	604.00
1	5	1	5959.00	2940.00	148.30	0	Spot (Block1, Row1, Column5)	20249.88	16695.00	14835.05	0.08	0.73	392.00	403.26	392.00	86.65	0.01	0.21	100.00	100.00	0.00	16303.00	19857.88	12109425.00	229.04	3820.44	2911.00
1	6	1	6246.00	2931.00	146.95	0	Spot (Block1, Row1, Column6)	10845.30	9305.00	6584.84	0.07	0.61	383.00	392.02	383.00	148.07	0.01	0.38	100.00	100.00	0.00	8922.00	10462.30	6398727.00	70.60	2855.09	1449.00
1	7	1	6552.00	2942.00	148.05	0	Spot (Block1, Row1, Column7)	47524.78	54653.00	19063.06	0.06	0.40	381.00	388.98	381.00	169.84	0.01	0.44	100.00	100.00	40.89	54272.00	47143.78	28705152.00	277.54	9752.95	6573.00
1	8	1	6861.00	2936.00	153.00	0	Spot (Block1, Row1, Column8)	2382.88	2299.00	921.33	0.02	0.39	322.00	350.82	322.00	101.88	0.04	0.29	100.00	100.00	0.00	1977.00	2060.88	1520279.00	19.95	909.38	757.00
1	1	2	4755.00	3237.00	147.00	-50	Spot (Block1, Row2, Column1)	358.84	368.00	47.51	0.01	0.13	351.00	364.42	351.00	81.17	0.02	0.22	4.00	0.00	0.00	17.00	7.84	210999.00	-0.07	366.10	380.00
1	2	2	5059.00	3238.00	127.20	0	Spot (Block1, Row2, Column2)	7666.58	7457.00	2775.90	0.01	0.36	347.00	364.23	347.00	76.66	0.02	0.21	100.00	100.00	0.00	7110.00	7319.58	3296628.00	95.25	1846.43	1696.00
1	3	2	5353.00	3236.00	184.20	0	Spot (Block1, Row2, Column3)	467.59	464.50	96.13	0.00	0.21	375.00	375.85	375.00	82.55	0.00	0.22	52.00	19.00	0.00	89.50	92.59	446077.00	1.11	378.38	384.50
1	4	2	5661.00	3241.00	158.30	0	Spot (Block1, Row2, Column4)	5421.67	5326.00	1945.23	0.01	0.36	393.00	409.64	393.00	102.00	0.02	0.25	100.00	100.00	0.00	4933.00	5028.67	3757216.00	49.14	1485.29	1458.00
1	5	2	5959.00	3243.00	173.20	0	Spot (Block1, Row2, Column5)	13101.71	12779.00	5196.71	0.01	0.40	400.00	424.19	400.00	96.40	0.03	0.23	100.00	100.00	0.00	12379.00	12701.71	10966127.00	131.51	3031.90	2742.00
1	6	2	6253.00	3236.00	147.10	0	Spot (Block1, Row2, Column6)	1030.25	996.00	338.46	0.01	0.33	392.00	406.76	392.00	131.96	0.02	0.32	100.00	85.00	0.00	604.00	638.25	613001.00	4.72	585.21	561.50
1	7	2	6556.00	3239.00	151.30	0	Spot (Block1, Row2, Column7)	2287.23	2061.00	1127.55	0.05	0.49	368.00	372.57	368.00	114.86	0.01	0.31	100.00	100.00	0.00	1693.00	1919.23	1438669.00	16.67	747.58	709.00
1	8	2	6828.00	3231.00	177.40	0	Spot (Block1, Row2, Column8)	372.04	383.50	42.91	0.01	0.12	321.00	340.41	321.00	50.21	0.03	0.15	59.00	6.00	0.00	62.50	51.04	328881.00	0.63	356.56	336.50
1	1	3	4755.00	3538.00	148.30	0	Spot (Block1, Row3, Column1)	10052.05	8736.00	6538.60	0.06	0.65	343.00	355.27	343.00	54.53	0.02	0.15	100.00	100.00	0.00	8393.00	9709.05	6031233.00	177.82	2287.89	1869.00
1	2	3	5063.00	3529.00	188.00	0	Spot (Block1, Row3, Column2)	503.71	489.00	100.14	0.01	0.20	365.00	365.22	365.00	66.44	0.00	0.18	70.00	41.00	0.00	124.00	138.71	500690.00	2.08	390.55	395.00
1	3	3	5351.00	3536.00	160.90	0	Spot (Block1, Row3, Column3)	806.12	624.50	743.17	0.11	0.92	382.00	381.12	382.00	81.80	0.00	0.21	94.00	71.00	0.00	242.50	424.12	575570.00	5.20	451.55	437.00
1	4	3	5655.00	3538.00	147.50	0	Spot (Block1, Row3, Column4)	5011.62	4569.00	2528.01	0.04	0.50	390.00	391.64	390.00	69.54	0.00	0.18	100.00	100.00	0.00	4179.00	4621.62	2971889.00	66.44	1461.40	1214.00
1	5	3	5943.00	3524.00	145.45	0	Spot (Block1, Row3, Column5)	689.06	592.00	539.81	0.07	0.78	396.00	415.99	396.00	99.93	0.02	0.24	82.00	46.00	0.00	196.00	293.06	396210.00	2.73	499.84	485.00
1	6	3	6259.00	3536.00	196.50	0	Spot (Block1, Row3, Column6)	4680.86	3673.00	2741.75	0.11	0.59	402.00	440.03	402.00	129.30	0.04	0.29	100.00	100.00	0.00	3271.00	4278.86	5120865.00	32.80	1462.72	1440.00
1	7	3	6558.00	3542.00	146.35	0	Spot (Block1, Row3, Column7)	14331.90	11993.00	9384.38	0.08	0.65	389.00	395.87	389.00	101.71	0.01	0.26	100.00	100.00	0.00	11604.00	13942.90	8369831.00	137.01	3142.31	2135.00
1	8	3	6858.00	3546.00	152.70	0	Spot (Block1, Row3, Column8)	1044.26	1002.00	299.52	0.02	0.29	325.00	348.97	325.00	65.63	0.03	0.19	100.00	100.00	0.00	677.00	719.26	663102.00	10.59	586.59	576.50
1	1	4	4758.00	3835.00	146.60	0	Spot (Block1, Row4, Column1)	5004.81	4372.00	2722.52	0.06	0.54	339.00	353.28	339.00	55.82	0.02	0.16	100.00	100.00	0.00	4033.00	4665.81	2912799.00	83.33	1508.06	1151.00
1	2	4	5055.00	3838.00	160.85	0	Spot (Block1, Row4, Column2)	1798.13	1721.50	634.21	0.02	0.35	362.00	369.37	362.00	86.69	0.01	0.23	100.00	100.00	0.00	1359.50	1436.13	1283862.00	16.48	689.89	677.00
1	3	4	5359.00	3841.00	147.40	0	Spot (Block1, Row4, Column3)	21115.18	19753.00	11844.02	0.03	0.56	392.00	396.97	392.00	94.98	0.01	0.24	100.00	100.00	0.00	19361.00	20723.18	12521303.00	218.13	4279.59	2744.00
1	4	4	5657.00	3840.00	159.90	0	Spot (Block1, Row4, Column4)	559.13	548.50	95.26	0.01	0.17	394.00	397.11	394.00	61.99	0.00	0.16	90.00	52.00	0.00	154.50	165.13	393631.00	2.61	446.70	431.50
1	5	4	5965.00	3839.00	137.10	0	Spot (Block1, Row4, Column5)	513.62	490.50	129.63	0.02	0.25	390.00	403.88	390.00	114.62	0.02	0.28	41.00	12.00	0.00	100.50	123.62	259891.00	0.96	447.41	423.50
1	6	4	6260.00	3838.00	175.90	0	Spot (Block1, Row4, Column6)	14612.99	14591.00	5262.38	0.00	0.36	397.00	422.13	397.00	115.75	0.03	0.27	100.00	100.00	0.00	14194.00	14215.99	12669461.00	122.60	3596.63	2998.00
1	7	4	6547.00	3841.00	145.55	0	Spot (Block1, Row4, Column7)	9973.96	7174.50	7940.49	0.14	0.80	401.00	438.36	401.00	168.66	0.04	0.38	100.00	100.00	0.00	6773.50	9572.96	5745004.00	56.54	2316.60	1451.00
1	8	4	6855.00	3848.00	151.40	0	Spot (Block1, Row4, Column8)	2491.90	2196.00	1280.54	0.05	0.51	377.00	371.05	377.00	78.34	0.01	0.21	100.00	100.00	0.00	1819.00	2114.90	1567403.00	27.07	844.10	674.50
1	1	5	4758.00	4141.00	146.00	0	Spot (Block1, Row5, Column1)	3642.36	3142.50	2006.01	0.06	0.55	341.00	362.97	341.00	75.60	0.03	0.21	100.00	100.00	0.00	2801.50	3301.36	2112567.00	43.38	1126.03	845.00
1	2	5	5058.00	4139.00	159.75	0	Spot (Block1, Row5, Column2)	1072.24	1007.00	318.69	0.03	0.30	377.00	389.58	377.00	122.61	0.01	0.31	99.00	95.00	0.00	630.00	695.24	757005.00	5.57	516.31	495.50
1	3	5	5358.00	4136.00	150.75	0	Spot (Block1, Row5, Column3)	6839.63	5973.50	3898.69	0.06	0.57	385.00	385.51	385.00	84.89	0.00	0.22	100.00	100.00	0.00	5588.50	6454.63	4254251.00	76.03	1602.48	1290.00
1	4	5	5659.00	4138.00	147.40	0	Spot (Block1, Row5, Column4)	2476.10	2139.00	1321.60	0.06	0.53	393.00	399.91	393.00	103.23	0.01	0.26	100.00	100.00	0.00	1746.00	2083.10	1468328.00	20.11	894.87	749.50
1	5	5	5955.00	4141.00	147.05	0	Spot (Block1, Row5, Column5)	53678.35	65535.00	16575.14	0.09	0.31	394.00	418.59	394.00	156.27	0.03	0.37	100.00	100.00	56.68	65141.00	53284.35	31724132.00	340.82	10831.88	7470.00
1	6	5	6255.00	4135.00	153.25	0	Spot (Block1, Row5, Column6)	1149.86	1058.00	374.88	0.04	0.33	397.00	433.27	397.00	182.22	0.04	0.42	99.00	85.00	0.00	661.00	752.86	745112.00	3.93	574.07	553.00
1	7	5	6554.00	4138.00	183.05	0	Spot (Block1, Row5, Column7)	13575.25	11951.00	7618.04	0.06	0.56	404.00	465.73	404.00	212.35	0.06	0.46	100.00	100.00	0.00	11547.00	13171.25	12720014.00	61.73	2965.71	2968.50
1	8	5	6856.00	4139.00	147.35	0	Spot (Block1, Row5, Column8)	30861.51	26846.00	22615.78	0.06	0.73	381.00	403.22	381.00	163.46	0.02	0.41	100.00	100.00	13.78	26465.00	30480.51	18362624.00	186.33	4647.73	3767.00
1	1	6	4756.00	4436.00	204.15	0	Spot (Block1, Row6, Column1)	3675.29	2744.50	2404.98	0.13	0.65	342.00	388.68	342.00	146.40	0.06	0.38	100.00	100.00	0.00	2402.50	3333.29	4358894.00	22.45	1166.38	1161.00
1	2	6	5056.00	4439.00	192.25	0	Spot (Block1, Row6, Column2)	7291.88	7195.00	3277.22	0.01	0.45	379.00	413.68	379.00	172.67	0.04	0.42	100.00	100.00	0.00	6816.00	6912.88	7634599.00	39.84	1923.56	1880.50
1	3	6	5350.00	4442.00	146.70	0	Spot (Block1, Row6, Column3)	23649.02	22009.50	14047.61	0.03	0.59	342.00	377.33	342.00	124.79	0.04	0.33	100.00	100.00	0.00	21667.50	23307.02	13858325.00	186.48	4834.10	3390.50
1	4	6	5655.00	4435.00	146.75	0	Spot (Block1, Row6, Column4)	1815.47	1697.00	779.52	0.03	0.43	366.00	374.75	366.00	127.84	0.01	0.34	100.00	99.00	0.00	1331.00	1449.47	1076575.00	11.27	788.30	598.00
1	5	6	5955.00	4439.00	146.80	0	Spot (Block1, Row6, Column5)	60255.87	65535.00	10393.53	0.04	0.17	389.00	419.29	389.00	187.83	0.03	0.45	100.00	100.00	72.40	65146.00	59866.87	35370480.00	318.56	14277.19	10352.00
1	6	6	6259.00	4436.00	153.35	0	Spot (Block1, Row6, Column6)	1569.01	1325.00	905.41	0.07	0.58	391.00	428.86	391.00	200.73	0.04	0.47	98.00	74.00	0.00	934.00	1178.01	1012010.00	5.68	647.43	620.00
1	7	6	6553.00	4435.00	147.75	0	Spot (Block1, Row6, Column7)	18498.34	16128.00	11925.71	0.06	0.64	396.00	435.50	396.00	171.08	0.04	0.39	100.00	100.00	0.00	15732.00	18102.34	11006514.00	105.58	3848.48	2758.50
1	8	6	6858.00	4442.00	147.90	0	Spot (Block1, Row6, Column8)	35433.87	32730.00	22123.38	0.03	0.62	382.00	392.90	382.00	128.92	0.01	0.33	100.00	100.00	19.20	32348.00	35051.87	21224952.00	271.81	6654.86	4397.00
1	1	7	4759.00	4735.00	155.15	0	Spot (Block1, Row7, Column1)	2386.05	2159.00	994.30	0.04	0.42	315.00	339.40	315.00	76.45	0.03	0.23	100.00	100.00	0.00	1844.00	2071.05	1584336.00	26.77	739.79	699.00
1	2	7	5069.00	4749.00	219.30	0	Spot (Block1, Row7, Column2)	417.20	404.00	67.84	0.01	0.16	326.00	359.34	326.00	115.34	0.04	0.32	29.00	2.00	0.00	78.00	91.20	572398.00	0.50	356.24	358.50
1	3	7	5334.00	4763.00	222.25	0	Spot (Block1, Row7, Column3)	364.28	381.00	43.04	0.02	0.12	323.00	339.62	323.00	48.32	0.02	0.14	54.00	5.00	0.00	58.00	41.28	515462.00	0.51	347.93	331.00
1	4	7	5655.00	4741.00	166.70	0	Spot (Block1, Row7, Column4)	446.14	429.00	59.77	0.02	0.13	324.00	348.64	324.00	74.91	0.03	0.21	75.00	43.00	0.00	105.00	122.14	343530.00	1.30	382.80	389.00
1	5	7	5954.00	4737.00	171.10	0	Spot (Block1, Row7, Column5)	3801.01	3632.00	1685.35	0.02	0.44	375.00	417.72	375.00	202.61	0.05	0.49	100.00	100.00	0.00	3257.00	3426.01	3094019.00	16.70	1063.90	1027.50
1	6	7	6250.00	4734.00	171.50	0	Spot (Block1, Row7, Column6)	10853.69	10562.00	4397.51	0.01	0.41	391.00	463.71	391.00	248.86	0.07	0.54	100.00	100.00	0.00	10171.00	10462.69	8900025.00	41.75	2221.73	2092.00
1	7	7	6552.00	4741.00	148.85	0	Spot (Block1, Row7, Column7)	23998.89	21996.00	13360.39	0.04	0.56	394.00	442.11	394.00	194.05	0.05	0.44	100.00	100.00	0.66	21602.00	23604.89	14543327.00	121.39	5613.10	3793.50
1	8	7	6860.00	4736.00	181.75	0	Spot (Block1, Row7, Column8)	19485.48	19655.00	5506.86	0.00	0.28	386.00	428.72	386.00	195.66	0.05	0.46	100.00	100.00	0.00	19269.00	19099.48	18004592.00	97.40	4828.79	3631.00
1	1	8	4761.00	5045.00	168.00	0	Spot (Block1, Row8, Column1)	445.86	421.00	62.37	0.02	0.14	305.00	316.56	305.00	39.95	0.02	0.13	98.00	88.00	0.00	116.00	140.86	347771.00	3.24	363.10	373.00
1	2	8	5057.00	5041.00	154.15	0	Spot (Block1, Row8, Column2)	1661.20	1454.00	773.78	0.06	0.47	317.00	333.34	317.00	45.96	0.02	0.14	100.00	100.00	0.00	1137.00	1344.20	1079779.00	28.89	605.79	586.00
1	3	8	5346.00	5036.00	149.45	0	Spot (Block1, Row8, Column3)	6430.32	4948.00	5010.00	0.11	0.78	323.00	341.08	323.00	48.49	0.02	0.14	100.00	100.00	0.00	4625.00	6107.32	3948214.00	125.59	1410.06	1209.00
1	4	8	5656.00	5041.00	150.65	0	Spot (Block1, Row8, Column4)	2582.08	2548.00	968.65	0.01	0.38	319.00	336.10	319.00	45.68	0.02	0.14	100.00	100.00	0.00	2229.00	2263.08	1603469.00	49.17	838.62	764.00
1	5	8	5953.00	5028.00	186.65	0	Spot (Block1, Row8, Column5)	419.60	404.00	72.52	0.02	0.17	338.00	376.19	338.00	130.65	0.05	0.35	30.00	0.00	0.00	66.00	81.60	411210.00	0.33	362.39	373.00
1	6	8	6256.00	5042.00	182.00	0	Spot (Block1, Row8, Column6)	9162.05	6178.00	7043.05	0.17	0.77	370.00	417.55	370.00	195.86	0.05	0.47	100.00	100.00	0.00	5808.00	8792.05	8511545.00	44.65	1803.77	1798.50
1	7	8	6560.00	5041.00	146.40	0	Spot (Block1, Row8, Column7)	4052.38	3775.50	2023.76	0.03	0.50	371.00	415.64	371.00	180.97	0.05	0.44	100.00	100.00	0.00	3404.50	3681.38	2358488.00	20.10	1313.94	1125.50
1	8	8	6848.00	5041.00	147.80	0	Spot (Block1, Row8, Column8)	44910.25	48023.50	18259.34	0.03	0.41	378.00	414.97	378.00	182.97	0.04	0.44	100.00	100.00	29.03	47645.50	44532.25	26766660.00	243.19	9512.26	6094.00
2	1	1	9263.00	2944.00	153.35	0	Spot (Block2, Row1, Column1)	22254.97	20342.00	11942.05	0.04	0.54	301.00	332.11	301.00	108.80	0.04	0.33	100.00	100.00	0.00	20041.00	21953.97	14309945.00	201.50	4520.43	3058.50
2	2	1	9572.00	2945.00	171.85	0	Spot (Block2, Row1, Column2)	382.48	379.00	73.24	0.00	0.19	292.00	295.07	292.00	81.56	0.00	0.28	55.00	17.00	0.00	87.00	90.48	315161.00	1.07	328.27	311.00
2	3	1	9876.00	2928.00	198.90	0	Spot (Block2, Row1, Column3)	365.43	325.00	82.05	0.05	0.22	294.00	293.05	294.00	68.94	0.00	0.24	47.00	18.00	0.00	31.00	71.43	409644.00	1.05	320.56	303.00
2	4	1	10143.00	2944.00	168.65	0	Spot (Block2, Row1, Column4)	442.77	408.00	82.04	0.04	0.19	298.00	304.63	298.00	47.51	0.01	0.16	94.00	71.00	0.00	110.00	144.77	349344.00	2.91	362.10	344.00
2	5	1	10467.00	2951.00	149.45	0	Spot (Block2, Row1, Column5)	599.34	562.00	194.02	0.03	0.32	300.00	313.46	300.00	59.33	0.02	0.19	90.00	83.00	0.00	262.00	299.34	367397.00	4.82	414.12	396.00
2	6	1	10750.00	2949.00	154.45	0	Spot (Block2, Row1, Column6)	510.96	482.00	137.40	0.03	0.27	295.00	297.85	295.00	46.49	0.00	0.16	93.00	79.00	0.00	187.00	215.96	335704.00	4.58	358.18	330.00
2	7	1	11052.00	2955.00	146.75	0	Spot (Block2, Row1, Column7)	825.78	762.00	250.04	0.03	0.30	296.00	300.28	296.00	45.62	0.01	0.15	100.00	100.00	0.00	466.00	529.78	483083.00	11.52	456.79	433.00
2	8	1	11366.00	2941.00	162.70	0	Spot (Block2, Row1, Column8)	569.39	508.00	187.93	0.05	0.33	295.00	301.64	295.00	42.93	0.01	0.14	99.00	90.00	0.00	213.00	274.39	416794.00	6.24	375.40	367.00
2	1	2	9263.00	3246.00	147.00	-50	Spot (Block2, Row2, Column1)	308.39	295.00	39.49	0.02	0.13	296.00	303.54	296.00	59.23	0.01	0.20	17.00	2.00	0.00	-1.00	12.39	182261.00	0.08	319.39	304.00
2	2	2	9566.00	3242.00	143.15	0	Spot (Block2, Row2, Column2)	453.72	410.00	107.92	0.04	0.24	293.00	297.11	293.00	70.72	0.01	0.24	83.00	47.00	0.00	117.00	160.72	253178.00	2.21	335.42	304.00
2	3	2	9866.00	3252.00	148.50	0	Spot (Block2, Row2, Column3)	442.00	414.50	95.51	0.03	0.22	293.00	295.40	293.00	58.77	0.00	0.20	85.00	51.00	0.00	121.50	149.00	266965.00	2.49	335.48	315.00
2	4	2	10171.00	3228.00	167.10	0	Spot (Block2, Row2, Column4)	425.08	402.00	78.11	0.02	0.18	301.00	314.92	301.00	61.56	0.02	0.20	81.00	36.00	0.00	101.00	124.08	329865.00	1.79	367.05	340.00
2	5	2	10462.00	3249.00	178.60	0	Spot (Block2, Row2, Column5)	6623.44	6430.00	2413.86	0.01	0.36	314.00	362.07	314.00	116.38	0.06	0.32	100.00	100.00	0.00	6116.00	6309.44	5927977.00	53.80	1864.05	1576.00
2	6	2	10763.00	3247.00	147.00	-50	Spot (Block2, Row2, Column6)	378.67	384.00	74.04	0.01	0.20	304.00	413.34	304.00	349.38	0.13	0.85	0.00	0.00	0.00	80.00	74.67	224170.00	-0.10	349.09	327.00
2	7	2	11076.00	3254.00	169.85	0	Spot (Block2, Row2, Column7)	376.81	383.00	76.83	0.01	0.20	295.00	302.69	295.00	58.07	0.01	0.19	62.00	19.00	0.00	88.00	81.81	301446.00	1.28	325.15	301.00
2	8	2	11363.00	3248.00	147.00	-50	Spot (Block2, Row2, Column8)	310.83	294.00	41.92	0.02	0.13	294.00	299.20	294.00	45.56	0.01	0.15	21.00	10.00	0.00	0.00	16.83	182146.00	0.26	309.70	291.00
2	1	3	9266.00	3544.00	146.30	0	Spot (Block2, Row3, Column1)	940.80	909.50	300.72	0.01	0.32	294.00	293.66	294.00	39.75	0.00	0.14	100.00	100.00	0.00	615.50	646.80	545665.00	16.28	504.25	473.50
2	2	3	9560.00	3546.00	146.80	0	Spot (Block2, Row3, Column2)	495.95	474.50	119.42	0.02	0.24	297.00	311.55	297.00	87.97	0.02	0.28	88.00	50.00	0.00	177.50	198.95	290628.00	2.10	372.59	325.50
2	3	3	9854.00	3547.00	146.75	0	Spot (Block2, Row3, Column3)	2630.25	2411.00	1414.84	0.04	0.54	296.00	299.01	296.00	42.08	0.00	0.14	100.00	100.00	0.00	2115.00	2334.25	1538698.00	55.40	916.42	653.50
2	4	3	10173.00	3541.00	150.35	0	Spot (Block2, Row3, Column4)	443.69	409.00	82.89	0.04	0.19	295.00	295.28	295.00	38.57	0.00	0.13	94.00	83.00	0.00	114.00	148.69	275531.00	3.85	348.42	324.50
2	5	3	10459.00	3541.00	140.85	0	Spot (Block2, Row3, Column5)	2282.30	1707.00	2473.98	0.13	1.08	306.00	401.63	306.00	326.45	0.12	0.81	98.00	78.00	0.00	1401.00	1976.30	1225596.00	5.76	863.93	593.00
2	6	3	10762.00	3547.00	204.75	0	Spot (Block2, Row3, Column6)	31855.01	26634.50	18402.63	0.08	0.58	364.50	537.67	364.50	475.73	0.17	0.88	100.00	100.00	9.56	26270.00	31490.51	37652736.00	65.83	6831.77	6769.00
2	7	3	11063.00	3548.00	147.00	-50	Spot (Block2, Row3, Column7)	461.70	416.00	102.95	0.05	0.22	297.00	376.33	297.00	308.36	0.10	0.82	12.00	0.00	0.00	119.00	164.70	271016.00	0.28	360.47	370.50
2	8	3	11360.00	3553.00	157.60	0	Spot (Block2, Row3, Column8)	5173.25	4598.00	2511.12	0.05	0.49	293.00	300.49	293.00	57.34	0.01	0.19	100.00	100.00	0.00	4305.00	4880.25	3554025.00	84.97	1319.08	1149.00
2	1	4	9255.00	3844.00	163.95	0	Spot (Block2, Row4, Column1)	403.98	387.00	90.00	0.02	0.22	298.00	309.55	298.00	87.98	0.02	0.28	52.00	20.00	0.00	89.00	105.98	301366.00	1.07	327.75	317.00
2	2	4	9560.00	3845.00	174.35	0	Spot (Block2, Row4, Column2)	5789.93	5282.50	2968.11	0.04	0.51	301.00	334.34	301.00	123.38	0.05	0.37	100.00	100.00	0.00	4981.50	5488.93	4933023.00	44.22	1296.19	1271.00
2	3	4	9867.00	3847.00	146.55	0	Spot (Block2, Row4, Column3)	1888.43	1795.00	784.18	0.02	0.42	299.00	335.62	299.00	147.35	0.05	0.44	100.00	99.00	0.00	1496.00	1589.43	1112285.00	10.54	653.23	554.00
2	4	4	10158.00	3889.00	224.85	0	Spot (Block2, Row4, Column4)	342.64	321.00	51.78	0.03	0.15	299.00	306.57	299.00	54.36	0.01	0.18	38.00	9.00	0.00	22.00	43.64	497515.00	0.66	329.74	312.00
2	5	4	10449.00	3841.00	148.00	0	Spot (Block2, Row4, Column5)	757.30	676.00	379.81	0.05	0.50	303.00	319.98	303.00	73.64	0.02	0.23	98.00	87.00	0.00	373.00	454.30	452867.00	5.94	407.58	404.00
2	6	4	10761.00	3848.00	184.05	0	Spot (Block2, Row4, Column6)	7360.54	7294.50	2591.87	0.00	0.35	322.00	420.39	322.00	309.09	0.12	0.74	100.00	100.00	0.00	6972.50	7038.54	6977795.00	22.45	2052.95	1642.00
2	7	4	11063.00	3848.00	147.00	-50	Spot (Block2, Row4, Column7)	469.24	455.50	134.51	0.01	0.29	305.00	393.02	305.00	300.67	0.11	0.77	12.00	1.00	0.00	150.50	164.24	274976.00	0.25	408.78	396.00
2	8	4	11364.00	3861.00	166.70	0	Spot (Block2, Row4, Column8)	463.12	431.00	111.31	0.03	0.24	294.00	301.69	294.00	70.39	0.01	0.23	84.00	49.00	0.00	137.00	169.12	357066.00	2.29	333.02	311.00
2	1	5	9262.00	4147.00	147.00	-50	Spot (Block2, Row5, Column1)	528.07	502.00	101.17	0.02	0.19	311.00	397.08	311.00	281.08	0.11	0.71	30.00	0.00	0.00	191.00	217.07	314729.00	0.47	410.89	405.50
2	2	5	9561.00	4148.00	154.20	0	Spot (Block2, Row5, Column2)	6112.06	5675.00	2712.25	0.03	0.44	312.00	411.47	312.00	272.12	0.12	0.66	100.00	100.00	0.00	5363.00	5800.06	3997286.00	20.95	1460.13	1214.00
2	3	5	9865.00	4145.00	156.20	0	Spot (Block2, Row5, Column3)	24185.53	21084.00	14328.30	0.06	0.59	302.00	357.80	302.00	187.29	0.07	0.52	100.00	100.00	0.00	20782.00	23883.53	16228490.00	127.22	3564.69	3001.50
2	4	5	10174.00	4151.00	209.55	0	Spot (Block2, Row5, Column4)	426.02	400.00	86.38	0.03	0.20	307.00	340.91	307.00	128.25	0.05	0.38	34.00	7.00	0.00	93.00	119.02	531248.00	0.66	349.19	329.00
2	5	5	10466.00	4149.00	141.85	0	Spot (Block2, Row5, Column5)	6813.51	6489.00	3176.02	0.02	0.47	306.00	324.90	306.00	57.87	0.03	0.18	100.00	100.00	0.00	6183.00	6507.51	3720178.00	112.12	1704.45	1389.00
2	6	5	10746.00	4145.00	165.30	0	Spot (Block2, Row5, Column6)	420.69	400.00	75.99	0.02	0.18	319.00	397.49	319.00	290.02	0.10	0.73	0.00	0.00	0.00	81.00	101.69	319727.00	0.08	373.24	381.00
2	7	5	11064.00	4147.00	189.35	0	Spot (Block2, Row5, Column7)	28846.38	25820.00	16441.94	0.05	0.57	381.00	465.02	381.00	398.42	0.09	0.86	100.00	100.00	1.09	25439.00	28465.38	29019492.00	71.23	5531.69	5521.50
2	8	5	11359.00	4147.00	182.45	0	Spot (Block2, Row5, Column8)	541.10	483.00	206.43	0.05	0.38	296.00	338.64	296.00	258.64	0.06	0.76	37.00	12.00	0.00	187.00	245.10	505384.00	0.78	338.15	319.00
2	1	6	9263.00	4446.00	207.85	0	Spot (Block2, Row6, Column1)	26548.69	20102.00	17701.38	0.12	0.67	334.00	519.86	334.00	471.10	0.19	0.91	100.00	100.00	4.14	19768.00	26214.69	32734600.00	55.25	5336.86	5423.00
2	2	6	9560.00	4443.00	197.60	0	Spot (Block2, Row6, Column2)	16372.64	15378.50	8323.15	0.03	0.51	309.00	463.13	309.00	427.72	0.18	0.92	100.00	100.00	0.00	15069.50	16063.64	18075388.00	37.20	3543.01	3572.00
2	3	6	9859.00	4448.00	149.35	0	Spot (Block2, Row6, Column3)	709.54	677.00	187.09	0.02	0.26	298.00	348.88	298.00	232.25	0.07	0.67	80.00	38.00	0.00	379.00	411.54	432820.00	1.55	425.93	407.00
2	4	6	10164.00	4450.00	152.20	0	Spot (Block2, Row6, Column4)	627.03	576.00	160.17	0.04	0.26	297.00	305.87	297.00	60.88	0.01	0.20	99.00	95.00	0.00	279.00	330.03	399416.00	5.28	391.62	386.00
2	5	6	10459.00	4446.00	145.75	0	Spot (Block2, Row6, Column5)	4571.31	4507.00	2130.80	0.01	0.47	304.00	326.19	304.00	70.72	0.03	0.22	100.00	100.00	0.00	4203.00	4267.31	2637647.00	60.02	1258.90	875.00
2	6	6	10762.00	4448.00	147.00	-50	Spot (Block2, Row6, Column6)	347.68	328.00	62.03	0.03	0.18	313.00	383.04	313.00	261.06	0.09	0.68	0.00	0.00	0.00	15.00	34.68	205476.00	-0.14	336.50	316.00
2	7	6	11062.00	4449.00	151.90	0	Spot (Block2, Row6, Column7)	964.98	960.50	340.43	0.00	0.35	319.00	377.62	319.00	240.80	0.07	0.64	91.00	63.00	0.00	641.50	645.98	607936.00	2.44	526.97	515.00
2	8	6	11364.00	4451.00	155.85	0	Spot (Block2, Row6, Column8)	592.05	570.00	198.08	0.02	0.33	298.00	314.63	298.00	74.57	0.02	0.24	94.00	74.00	0.00	272.00	294.05	396079.00	3.72	365.85	369.50
2	1	7	9261.00	4747.00	165.00	0	Spot (Block2, Row7, Column1)	9065.58	8147.50	4973.35	0.05	0.55	299.00	384.86	299.00	309.03	0.11	0.80	100.00	100.00	0.00	7848.50	8766.58	6817314.00	28.09	1665.82	1616.00
2	2	7	9562.00	4747.00	147.00	-50	Spot (Block2, Row7, Column2)	311.93	303.50	33.28	0.01	0.11	296.00	339.42	296.00	217.62	0.06	0.64	0.00	0.00	0.00	7.50	15.93	185908.00	-0.13	304.18	302.00
2	3	7	9862.00	4748.00	147.00	-50	Spot (Block2, Row7, Column3)	310.10	300.00	34.92	0.01	0.11	293.00	290.96	293.00	34.78	0.00	0.12	17.00	12.00	0.00	7.00	17.10	184200.00	0.55	306.69	298.00
2	4	7	10162.00	4748.00	147.00	-50	Spot (Block2, Row7, Column4)	305.12	298.00	42.81	0.01	0.14	289.00	289.21	289.00	51.93	0.00	0.18	18.00	7.00	0.00	9.00	16.12	180937.00	0.31	296.26	298.00
2	5	7	10475.00	4744.00	226.30	0	Spot (Block2, Row7, Column5)	398.60	389.00	78.53	0.01	0.20	301.00	398.60	301.00	342.29	0.12	0.86	0.00	0.00	0.00	88.00	97.60	587543.00	0.00	348.25	314.00
2	6	7	10760.00	4749.00	180.85	0	Spot (Block2, Row7, Column6)	21869.49	21515.50	10742.87	0.01	0.49	371.00	556.47	371.00	548.01	0.18	0.98	100.00	100.00	0.00	21144.50	21498.49	19988722.00	38.89	3742.98	3633.00
2	7	7	11079.00	4735.00	190.95	0	Spot (Block2, Row7, Column7)	572.60	523.50	155.86	0.04	0.27	340.00	417.11	340.00	263.78	0.09	0.63	36.00	4.00	0.00	183.50	232.60	589775.00	0.59	429.48	393.00
2	8	7	11360.00	4744.00	185.15	0	Spot (Block2, Row7, Column8)	9460.76	9561.00	2797.19	0.00	0.30	310.00	387.46	310.00	204.70	0.10	0.53	100.00	100.00	0.00	9251.00	9150.76	9139091.00	44.32	2602.06	2293.00
2	1	8	9261.00	5059.00	162.95	0	Spot (Block2, Row8, Column1)	362.93	376.00	57.67	0.02	0.16	291.00	300.70	291.00	122.93	0.01	0.41	13.00	0.00	0.00	85.00	71.93	267476.00	0.51	315.88	304.50
2	2	8	9590.00	5059.00	224.45	0	Spot (Block2, Row8, Column2)	319.66	306.00	43.52	0.02	0.14	291.00	284.72	291.00	33.55	0.01	0.12	26.00	17.00	0.00	15.00	28.66	463821.00	1.04	293.82	296.00
2	3	8	9859.00	5046.00	146.00	0	Spot (Block2, Row8, Column3)	464.54	424.00	118.00	0.04	0.25	290.00	290.17	290.00	54.57	0.00	0.19	88.00	58.00	0.00	134.00	174.54	269895.00	3.20	341.61	324.00
2	4	8	10165.00	5053.00	154.35	0	Spot (Block2, Row8, Column4)	18851.63	18031.00	10160.35	0.02	0.54	289.00	292.48	289.00	68.38	0.01	0.23	100.00	100.00	0.00	17742.00	18562.63	12291262.00	271.43	3507.66	2771.00
2	5	8	10462.00	5049.00	147.00	-50	Spot (Block2, Row8, Column5)	314.64	304.00	43.35	0.01	0.14	293.00	388.08	293.00	380.50	0.12	0.98	0.00	0.00	0.00	11.00	21.64	185950.00	-0.19	321.34	306.50
2	6	8	10763.00	5049.00	201.35	0	Spot (Block2, Row8, Column6)	36466.38	31980.50	21065.76	0.06	0.58	325.00	550.24	325.00	573.31	0.23	1.04	100.00	100.00	23.87	31655.50	36141.38	42009548.00	62.65	7020.93	6974.50
2	7	8	11052.00	5049.00	141.65	0	Spot (Block2, Row8, Column7)	462.19	470.50	100.15	0.01	0.22	312.00	430.70	312.00	356.35	0.14	0.83	1.00	0.00	0.00	158.50	150.19	252354.00	0.09	388.02	377.00
2	8	8	11351.00	5048.00	149.90	0	Spot (Block2, Row8, Column8)	46299.20	48870.00	18241.44	0.02	0.39	313.00	392.85	313.00	218.35	0.10	0.56	100.00	100.00	35.01	48557.00	45986.20	28566780.00	210.24	10109.75	7238.00
3	1	1	13764.00	2950.00	155.35	0	Spot (Block3, Row1, Column1)	21539.00	18958.00	12009.66	0.06	0.56	372.00	392.77	372.00	131.97	0.02	0.34	100.00	100.00	0.00	18586.00	21167.00	14388054.00	160.24	4050.32	2981.00
3	2	1	14063.00	2955.00	149.00	0	Spot (Block3, Row1, Column2)	3608.58	3410.50	1860.19	0.02	0.52	321.00	355.42	321.00	92.43	0.04	0.26	100.00	100.00	0.00	3089.50	3287.58	2186797.00	35.20	1049.23	880.00
3	3	1	14368.00	2955.00	151.85	0	Spot (Block3, Row1, Column3)	1014.36	858.00	478.20	0.07	0.47	326.00	351.08	326.00	63.59	0.03	0.18	100.00	95.00	0.00	532.00	688.36	639049.00	10.43	490.27	490.00
3	4	1	14660.00	2953.00	148.40	0	Spot (Block3, Row1, Column4)	2674.56	2371.00	1431.52	0.05	0.54	342.00	357.03	342.00	63.01	0.02	0.18	100.00	100.00	0.00	2029.00	2332.56	1602064.00	36.78	862.86	729.00
3	5	1	14968.00	2956.00	154.40	0	Spot (Block3, Row1, Column5)	1673.03	1418.50	959.35	0.07	0.57	389.00	387.48	389.00	76.39	0.00	0.20	100.00	92.00	0.00	1029.50	1284.03	1097505.00	16.83	614.89	595.00
3	6	1	15258.00	2954.00	148.10	0	Spot (Block3, Row1, Column6)	4857.30	4389.00	2625.69	0.04	0.54	386.00	385.25	386.00	98.28	0.00	0.26	100.00	100.00	0.00	4003.00	4471.30	2909524.00	45.50	1467.53	1134.00
3	7	1	15560.00	2953.00	148.60	0	Spot (Block3, Row1, Column7)	8649.58	8428.00	4609.79	0.01	0.53	330.00	356.53	330.00	69.75	0.03	0.20	100.00	100.00	0.00	8098.00	8319.58	5224348.00	118.90	1993.13	1748.50
3	8	1	15858.00	2950.00	183.35	0	Spot (Block3, Row1, Column8)	520.86	497.00	131.04	0.02	0.25	320.00	352.05	320.00	214.17	0.04	0.61	39.00	3.00	0.00	177.00	200.86	490646.00	0.79	372.01	384.00
3	1	2	13771.00	3229.00	237.70	0	Spot (Block3, Row2, Column1)	391.71	399.00	58.24	0.01	0.15	325.00	354.00	325.00	78.05	0.04	0.22	41.00	6.00	0.00	74.00	66.71	637707.00	0.48	359.92	370.50
3	2	2	14066.00	3252.00	132.00	0	Spot (Block3, Row2, Column2)	1040.19	997.00	291.49	0.02	0.28	336.00	355.99	336.00	64.30	0.03	0.18	100.00	100.00	0.00	661.00	704.19	485771.00	10.64	538.68	517.00
3	3	2	14360.00	3235.00	198.90	0	Spot (Block3, Row2, Column3)	412.35	389.00	72.66	0.03	0.18	371.00	359.85	371.00	56.22	0.01	0.16	27.00	20.00	0.00	18.00	41.35	458949.00	0.93	362.69	376.00
3	4	2	14668.00	3253.00	172.90	0	Spot (Block3, Row2, Column4)	838.40	814.50	215.76	0.01	0.26	382.00	373.38	382.00	71.73	0.01	0.19	99.00	96.00	0.00	432.50	456.40	699226.00	6.48	496.23	497.50
3	5	2	14966.00	3255.00	183.05	0	Spot (Block3, Row2, Column5)	5570.99	5245.00	1988.93	0.03	0.36	394.00	441.06	394.00	182.78	0.05	0.41	100.00	100.00	0.00	4851.00	5176.99	5220017.00	28.07	1705.13	1443.00
3	6	2	15264.00	3252.00	147.00	-50	Spot (Block3, Row2, Column6)	645.90	619.50	164.97	0.02	0.26	401.00	528.24	401.00	430.49	0.12	0.81	13.00	0.00	0.00	218.50	244.90	378495.00	0.27	579.52	569.00
3	7	2	15564.00	3263.00	152.40	0	Spot (Block3, Row2, Column7)	659.59	641.00	183.20	0.01	0.28	383.00	393.79	383.00	159.55	0.01	0.41	67.00	38.00	0.00	258.00	276.59	422140.00	1.67	470.48	461.50
3	8	2	15865.00	3252.00	147.00	-50	Spot (Block3, Row2, Column8)	387.92	390.00	63.53	0.00	0.16	329.00	373.62	329.00	202.29	0.06	0.54	1.00	0.00	0.00	61.00	58.92	227707.00	0.07	362.01	370.00
3	1	3	13763.00	3549.00	152.05	0	Spot (Block3, Row3, Column1)	1564.13	1485.00	661.05	0.02	0.42	355.00	358.48	355.00	64.68	0.00	0.18	100.00	100.00	0.00	1130.00	1209.13	991660.00	18.64	631.11	589.00
3	2	3	14089.00	3539.00	193.50	0	Spot (Block3, Row3, Column2)	448.45	410.00	89.52	0.04	0.20	380.00	374.49	380.00	95.72	0.01	0.26	39.00	12.00	0.00	30.00	68.45	474911.00	0.77	400.12	396.00
3	3	3	14347.00	3548.00	157.40	0	Spot (Block3, Row3, Column3)	713.07	614.00	659.66	0.06	0.93	385.00	377.91	385.00	88.76	0.01	0.23	82.00	61.00	0.00	229.00	328.07	486311.00	3.78	448.43	406.00
3	4	3	14664.00	3553.00	149.10	0	Spot (Block3, Row3, Column4)	8295.06	7295.00	4810.71	0.06	0.58	384.00	374.08	384.00	68.56	0.01	0.18	100.00	100.00	0.00	6911.00	7911.06	5035101.00	115.53	2150.40	1706.50
3	5	3	14964.00	3552.00	147.00	-50	Spot (Block3, Row3, Column5)	984.40	570.00	2896.81	0.24	2.94	396.00	497.74	396.00	413.63	0.10	0.83	12.00	5.00	0.00	174.00	588.40	579809.00	1.18	454.15	421.00
3	6	3	15266.00	3550.00	208.95	0	Spot (Block3, Row3, Column6)	36925.27	32891.00	19339.89	0.05	0.52	449.00	672.48	449.00	577.58	0.18	0.86	100.00	100.00	20.00	32442.00	36476.27	45787612.00	62.77	8305.11	8128.00
3	7	3	15565.00	3553.00	147.95	0	Spot (Block3, Row3, Column7)	1794.83	1559.00	1028.86	0.06	0.57	388.00	483.35	388.00	405.25	0.10	0.84	82.00	57.00	0.00	1171.00	1406.83	1071515.00	3.24	700.99	642.00
3	8	3	15862.00	3567.00	160.45	0	Spot (Block3, Row3, Column8)	25187.66	22138.50	13862.85	0.06	0.55	331.00	381.46	331.00	218.24	0.06	0.57	100.00	100.00	0.56	21807.50	24856.66	18034372.00	113.67	5006.82	4265.00
3	1	4	13766.00	3849.00	148.70	0	Spot (Block3, Row4, Column1)	7709.60	6836.00	4667.06	0.05	0.61	380.00	382.38	380.00	105.66	0.00	0.28	100.00	100.00	0.00	6456.00	7329.60	4648890.00	69.34	1985.95	1414.00
3	2	4	14063.00	3848.00	174.10	0	Spot (Block3, Row4, Column2)	4602.67	4030.00	2386.09	0.06	0.52	389.00	416.92	389.00	178.65	0.03	0.43	100.00	100.00	0.00	3641.00	4213.67	3898462.00	23.43	1224.21	1169.00
3	3	4	14365.00	3854.00	151.05	0	Spot (Block3, Row4, Column3)	40801.54	41700.50	21407.08	0.01	0.52	388.00	418.14	388.00	187.17	0.03	0.45	100.00	100.00	27.81	41312.50	40413.54	25378692.00	215.75	7527.87	5808.00
3	4	4	14670.00	3840.00	206.15	0	Spot (Block3, Row4, Column4)	427.90	400.00	74.18	0.03	0.17	377.00	372.46	377.00	93.69	0.01	0.25	30.00	3.00	0.00	23.00	50.90	517337.00	0.59	387.30	392.00
3	5	4	14964.00	3852.00	147.00	-50	Spot (Block3, Row4, Column5)	968.41	519.50	2599.61	0.27	2.68	393.00	402.33	393.00	102.16	0.01	0.25	56.00	35.00	0.00	126.50	575.41	569424.00	5.54	608.92	425.00
3	6	4	15270.00	3849.00	186.15	0	Spot (Block3, Row4, Column6)	6398.63	6352.00	2085.46	0.00	0.33	403.00	514.64	403.00	380.51	0.11	0.74	100.00	100.00	0.00	5949.00	5995.63	6238667.00	15.46	1990.79	1769.00
3	7	4	15557.00	3853.00	163.90	0	Spot (Block3, Row4, Column7)	1142.19	939.00	677.55	0.09	0.59	391.00	494.71	391.00	408.15	0.10	0.83	60.00	33.00	0.00	548.00	751.19	845222.00	1.59	542.94	513.50
3	8	4	15855.00	3864.00	156.85	0	Spot (Block3, Row4, Column8)	583.98	560.00	152.27	0.02	0.26	326.00	359.15	326.00	99.78	0.04	0.28	85.00	55.00	0.00	234.00	257.98	394186.00	2.25	422.14	401.00
3	1	5	13762.00	4153.00	147.90	0	Spot (Block3, Row5, Column1)	8234.58	6544.00	5625.18	0.10	0.68	390.00	478.19	390.00	337.23	0.09	0.71	100.00	99.00	0.00	6154.00	7844.58	4948983.00	23.00	1938.60	1455.00
3	2	5	14062.00	4152.00	156.30	0	Spot (Block3, Row5, Column2)	29100.48	27611.00	13719.75	0.02	0.47	397.00	499.41	397.00	336.79	0.10	0.67	100.00	100.00	0.74	27214.00	28703.48	19584628.00	84.92	4874.63	4441.00
3	3	5	14370.00	4152.00	158.00	0	Spot (Block3, Row5, Column3)	18257.71	16129.50	10886.77	0.05	0.60	381.00	433.33	381.00	231.00	0.06	0.53	100.00	100.00	0.00	15748.50	17876.71	12634334.00	77.16	2974.08	2605.00
3	4	5	14665.00	4153.00	148.15	0	Spot (Block3, Row5, Column4)	2468.98	2178.50	1356.58	0.05	0.55	336.00	381.06	336.00	168.74	0.05	0.44	100.00	100.00	0.00	1842.50	2132.98	1481385.00	12.37	851.63	774.50
3	5	5	14971.00	4152.00	148.40	0	Spot (Block3, Row5, Column5)	34495.54	31293.00	20765.70	0.04	0.60	388.00	395.01	388.00	124.72	0.01	0.32	100.00	100.00	13.14	30905.00	34107.54	20731880.00	273.41	6883.82	4775.00
3	6	5	15264.00	4148.00	263.25	0	Spot (Block3, Row5, Column6)	423.53	396.00	93.52	0.03	0.22	396.00	481.27	396.00	409.35	0.08	0.85	0.00	0.00	0.00	0.00	27.53	853830.00	-0.14	386.11	387.00
3	7	5	15564.00	4150.00	189.90	0	Spot (Block3, Row5, Column7)	37634.33	34515.00	20523.74	0.04	0.55	402.00	568.20	402.00	566.47	0.15	1.00	100.00	100.00	19.86	34113.00	37232.33	38274324.00	65.43	7087.55	7072.00
3	8	5	15868.00	4153.00	148.00	0	Spot (Block3, Row5, Column8)	2866.50	2340.00	2019.25	0.09	0.70	334.00	405.74	334.00	352.12	0.08	0.87	89.00	77.00	0.00	2006.00	2532.50	1714167.00	6.99	819.88	705.00
3	1	6	13762.00	4453.00	208.30	0	Spot (Block3, Row6, Column1)	30077.83	23758.50	18966.53	0.10	0.63	402.00	610.70	402.00	544.25	0.18	0.89	100.00	100.00	9.60	23356.50	29675.83	37296616.00	54.14	6097.32	5855.00
3	2	6	14063.00	4449.00	196.45	0	Spot (Block3, Row6, Column2)	23075.51	21739.00	11867.76	0.03	0.51	383.00	558.61	383.00	511.39	0.16	0.92	100.00	100.00	0.00	21356.00	22692.51	25175388.00	44.03	4549.36	4445.50
3	3	6	14360.00	4449.00	149.70	0	Spot (Block3, Row6, Column3)	9444.99	8285.50	5869.40	0.06	0.62	317.00	402.91	317.00	272.45	0.10	0.68	100.00	100.00	0.00	7968.50	9127.99	5761446.00	33.19	2082.04	1734.00
3	4	6	14667.00	4447.00	154.25	0	Spot (Block3, Row6, Column4)	650.50	601.00	186.92	0.03	0.29	315.00	342.73	315.00	81.01	0.04	0.24	98.00	85.00	0.00	286.00	335.50	421521.00	3.80	435.55	419.00
3	5	6	14966.00	4453.00	147.35	0	Spot (Block3, Row6, Column5)	14479.35	13014.50	8311.88	0.05	0.57	373.00	389.86	373.00	133.99	0.02	0.34	100.00	100.00	0.00	12641.50	14106.35	8513856.00	105.15	3516.89	2497.00
3	6	6	15264.00	4453.00	147.00	-50	Spot (Block3, Row6, Column6)	489.93	483.00	85.45	0.01	0.17	395.00	477.52	395.00	419.73	0.08	0.88	0.00	0.00	0.00	88.00	94.93	289548.00	0.03	480.88	481.00
3	7	6	15567.00	4448.00	151.20	0	Spot (Block3, Row6, Column7)	2593.78	2333.00	1383.06	0.05	0.53	393.00	442.40	393.00	341.54	0.05	0.77	100.00	87.00	0.00	1940.00	2200.78	1623706.00	6.30	891.16	765.00
3	8	6	15868.00	4457.00	148.90	0	Spot (Block3, Row6, Column8)	4041.35	3491.50	2646.82	0.06	0.65	344.00	369.01	344.00	90.28	0.03	0.24	100.00	100.00	0.00	3147.50	3697.35	2449056.00	40.68	1152.49	931.00
3	1	7	13765.00	4752.00	173.30	0	Spot (Block3, Row7, Column1)	5955.10	5311.00	3227.69	0.05	0.54	306.00	413.52	306.00	333.65	0.13	0.81	100.00	100.00	0.00	5005.00	5649.10	4996328.00	16.61	1289.84	1230.00
3	2	7	14070.00	4754.00	172.95	0	Spot (Block3, Row7, Column2)	384.91	394.00	72.94	0.01	0.19	305.00	372.70	305.00	247.51	0.09	0.66	0.00	0.00	0.00	89.00	79.91	322166.00	0.05	345.06	323.50
3	3	7	14363.00	4752.00	147.00	-50	Spot (Block3, Row7, Column3)	349.92	330.00	49.47	0.03	0.14	303.00	320.79	303.00	53.14	0.02	0.17	45.00	7.00	0.00	27.00	46.92	206801.00	0.55	348.30	320.00
3	4	7	14664.00	4749.00	187.05	0	Spot (Block3, Row7, Column4)	387.75	392.00	52.48	0.00	0.14	307.00	339.66	307.00	134.06	0.04	0.39	13.00	0.00	0.00	85.00	80.75	381545.00	0.36	359.38	358.00
3	5	7	14965.00	4753.00	186.25	0	Spot (Block3, Row7, Column5)	658.19	622.00	183.79	0.02	0.28	347.00	463.44	347.00	418.46	0.13	0.90	29.00	0.00	0.00	275.00	311.19	642393.00	0.47	439.96	407.50
3	6	7	15260.00	4751.00	181.45	0	Spot (Block3, Row7, Column6)	31109.12	31315.00	15127.59	0.00	0.49	435.00	685.16	435.00	685.95	0.20	1.00	100.00	100.00	0.54	30880.00	30674.12	28744836.00	44.35	5266.46	5191.00
3	7	7	15555.00	4755.00	148.70	0	Spot (Block3, Row7, Column7)	3895.82	3623.00	1657.89	0.03	0.43	398.00	490.16	398.00	399.64	0.09	0.82	100.00	100.00	0.00	3225.00	3497.82	2337494.00	8.52	1265.21	1117.50
3	8	7	15860.00	4750.00	185.90	0	Spot (Block3, Row7, Column8)	8970.41	9122.50	2423.52	0.01	0.27	381.00	427.07	381.00	204.46	0.05	0.48	100.00	100.00	0.00	8741.50	8589.41	8719236.00	41.79	2579.72	2463.00
3	1	8	13764.00	5062.00	148.60	0	Spot (Block3, Row8, Column1)	407.21	390.00	76.74	0.02	0.19	298.00	315.31	298.00	85.60	0.02	0.27	59.00	22.00	0.00	92.00	109.21	245550.00	1.07	351.95	324.00
3	2	8	14066.00	5053.00	148.55	0	Spot (Block3, Row8, Column2)	514.80	507.00	113.36	0.01	0.22	300.00	308.65	300.00	42.65	0.01	0.14	94.00	84.00	0.00	207.00	214.80	311456.00	4.83	383.49	383.00
3	3	8	14358.00	5052.00	152.50	0	Spot (Block3, Row8, Column3)	771.34	682.50	335.36	0.05	0.43	302.00	329.21	302.00	140.95	0.04	0.43	81.00	65.00	0.00	380.50	469.34	490574.00	3.14	440.67	409.00
3	4	8	14667.00	5058.00	153.30	0	Spot (Block3, Row8, Column4)	51553.25	61749.00	16524.96	0.08	0.32	306.00	352.11	306.00	184.75	0.06	0.52	100.00	100.00	47.98	61443.00	51247.25	33200540.00	277.14	10428.08	8463.50
3	5	8	14934.00	5055.00	186.60	0	Spot (Block3, Row8, Column5)	368.35	381.00	55.53	0.01	0.15	316.00	433.59	316.00	421.65	0.14	0.97	0.00	0.00	0.00	65.00	52.35	359140.00	-0.15	342.74	330.50
3	6	8	15265.00	5052.00	203.95	0	Spot (Block3, Row8, Column6)	38576.71	35059.50	21194.11	0.04	0.55	403.00	647.38	403.00	679.88	0.21	1.05	100.00	100.00	27.47	34656.50	38173.71	45366540.00	55.79	7935.72	7738.00
3	7	8	15563.00	5055.00	147.65	0	Spot (Block3, Row8, Column7)	2039.35	2006.50	970.12	0.01	0.48	379.00	467.21	379.00	394.61	0.09	0.84	93.00	79.00	0.00	1627.50	1660.35	1215454.00	3.98	780.55	666.00
3	8	8	15858.00	5053.00	152.00	0	Spot (Block3, Row8, Column8)	45321.29	48321.00	18825.49	0.03	0.42	386.00	458.85	386.00	441.73	0.08	0.96	100.00	100.00	33.28	47935.00	44935.29	28597908.00	101.56	9854.77	6911.00
4	1	1	18269.00	2955.00	156.15	0	Spot (Block4, Row1, Column1)	19036.88	17053.50	10410.39	0.05	0.55	272.00	293.20	272.00	100.60	0.03	0.34	100.00	100.00	0.00	16781.50	18764.88	12754706.00	186.32	3686.59	2563.00
4	2	1	18560.00	2959.00	171.50	0	Spot (Block4, Row1, Column2)	450.77	405.00	134.34	0.05	0.30	237.00	255.88	237.00	67.85	0.03	0.27	91.00	68.00	0.00	168.00	213.77	368726.00	2.87	287.33	294.00
4	3	1	18866.00	2952.00	215.00	0	Spot (Block4, Row1, Column3)	284.41	289.00	35.73	0.01	0.13	229.00	236.17	229.00	25.50	0.01	0.11	78.00	63.00	0.00	60.00	55.41	373429.00	1.89	243.43	234.50
4	4	1	19168.00	2951.00	177.05	0	Spot (Block4, Row1, Column4)	376.94	365.00	122.96	0.01	0.33	226.00	233.62	226.00	25.43	0.01	0.11	99.00	92.00	0.00	139.00	150.94	331333.00	5.64	271.75	271.00
4	5	1	19453.00	2961.00	160.25	0	Spot (Block4, Row1, Column5)	402.46	390.00	86.25	0.01	0.21	233.00	245.44	233.00	36.52	0.02	0.15	97.00	84.00	0.00	157.00	169.46	285744.00	4.30	272.21	276.00
4	6	1	19759.00	2958.00	149.30	0	Spot (Block4, Row1, Column6)	1882.78	1751.00	892.36	0.03	0.47	248.00	254.67	248.00	39.23	0.01	0.15	100.00	100.00	0.00	1503.00	1634.78	1142846.00	41.51	681.07	589.00
4	7	1	20058.00	2956.00	148.05	0	Spot (Block4, Row1, Column7)	605.31	587.00	187.52	0.01	0.31	224.00	233.07	224.00	32.58	0.02	0.14	100.00	100.00	0.00	363.00	381.31	363184.00	11.42	336.17	303.00
4	8	1	20366.00	2953.00	163.95	0	Spot (Block4, Row1, Column8)	653.43	600.50	217.97	0.04	0.33	212.00	217.38	212.00	27.25	0.01	0.13	100.00	100.00	0.00	388.50	441.43	486152.00	16.00	326.33	301.00
4	1	2	18260.00	3252.00	147.00	-50	Spot (Block4, Row2, Column1)	280.20	284.00	39.47	0.01	0.14	267.00	266.19	267.00	49.15	0.00	0.18	11.00	3.00	0.00	17.00	13.20	164756.00	0.29	286.31	288.00
4	2	2	18560.00	3252.00	158.10	0	Spot (Block4, Row2, Column2)	374.69	388.00	54.01	0.02	0.14	262.00	259.33	262.00	33.79	0.00	0.13	94.00	73.00	0.00	126.00	112.69	257787.00	3.41	294.11	293.00
4	3	2	18856.00	3229.00	193.75	0	Spot (Block4, Row2, Column3)	312.78	310.00	53.97	0.00	0.17	235.00	243.68	235.00	28.34	0.02	0.12	84.00	70.00	0.00	75.00	77.78	332489.00	2.44	264.58	264.00
4	4	2	19170.00	3245.00	183.05	0	Spot (Block4, Row2, Column4)	319.93	305.00	45.41	0.02	0.14	227.00	235.43	227.00	28.23	0.02	0.12	96.00	87.00	0.00	78.00	92.93	302655.00	2.99	263.86	273.00
4	5	2	19466.00	3255.00	194.15	0	Spot (Block4, Row2, Column5)	1105.46	1028.00	341.56	0.03	0.31	232.00	257.19	232.00	77.74	0.04	0.30	100.00	99.00	0.00	796.00	873.46	1180635.00	10.91	446.49	407.00
4	6	2	19761.00	3223.00	215.55	0	Spot (Block4, Row2, Column6)	404.34	392.00	100.88	0.01	0.25	274.00	344.27	274.00	260.40	0.10	0.76	9.00	0.00	0.00	118.00	130.34	538582.00	0.23	329.21	296.00
4	7	2	20033.00	3229.00	195.75	0	Spot (Block4, Row2, Column7)	314.04	304.00	41.10	0.01	0.13	235.00	260.98	235.00	96.39	0.05	0.37	24.00	0.00	0.00	69.00	79.04	340101.00	0.55	282.26	287.00
4	8	2	20349.00	3210.00	117.25	0	Spot (Block4, Row2, Column8)	253.99	255.50	30.00	0.00	0.12	213.00	225.20	213.00	91.90	0.02	0.41	1.00	0.00	0.00	42.50	40.99	91435.00	0.31	225.48	217.00
4	1	3	18269.00	3552.00	154.20	0	Spot (Block4, Row3, Column1)	526.45	509.00	118.77	0.01	0.23	260.00	259.55	260.00	36.51	0.00	0.14	99.00	97.00	0.00	249.00	266.45	341666.00	7.31	339.40	322.50
4	2	3	18564.00	3550.00	185.25	0	Spot (Block4, Row3, Column2)	337.61	320.50	51.44	0.02	0.15	268.00	271.24	268.00	72.42	0.01	0.27	37.00	6.00	0.00	52.50	69.61	326135.00	0.92	288.60	289.00
4	3	3	18856.00	3556.00	178.85	0	Spot (Block4, Row3, Column3)	367.07	365.00	92.82	0.00	0.25	234.00	246.27	234.00	35.72	0.02	0.15	97.00	76.00	0.00	131.00	133.07	329994.00	3.38	283.61	288.00
4	4	3	19163.00	3556.00	152.20	0	Spot (Block4, Row3, Column4)	941.59	828.00	424.21	0.06	0.45	225.00	232.40	225.00	27.17	0.01	0.12	100.00	100.00	0.00	603.00	716.59	594146.00	26.10	395.81	359.50
4	5	3	19434.00	3536.00	180.25	0	Spot (Block4, Row3, Column5)	316.59	309.50	60.72	0.01	0.19	233.00	295.54	233.00	250.71	0.10	0.85	0.00	0.00	0.00	76.50	83.59	288094.00	0.08	267.92	266.50
4	6	3	19766.00	3556.00	207.20	0	Spot (Block4, Row3, Column6)	26294.80	20171.50	18048.66	0.12	0.69	291.00	431.09	291.00	359.06	0.17	0.83	100.00	100.00	4.09	19880.50	26003.80	32132316.00	72.03	5380.45	5394.00
4	7	3	20061.00	3554.00	147.00	-50	Spot (Block4, Row3, Column7)	359.00	362.00	54.22	0.00	0.15	246.00	315.03	246.00	247.17	0.11	0.78	2.00	0.00	0.00	116.00	113.00	211090.00	0.18	299.21	296.00
4	8	3	20366.00	3567.00	156.85	0	Spot (Block4, Row3, Column8)	14625.41	13611.00	6562.89	0.03	0.45	219.00	239.80	219.00	118.77	0.04	0.50	100.00	100.00	0.00	13392.00	14406.41	9930652.00	121.12	3048.06	2358.00
4	1	4	18261.00	3859.00	157.90	0	Spot (Block4, Row4, Column1)	881.89	830.00	412.45	0.03	0.47	252.00	262.58	252.00	68.28	0.02	0.26	100.00	98.00	0.00	578.00	629.89	605855.00	9.07	373.27	369.00
4	2	4	18566.00	3855.00	167.55	0	Spot (Block4, Row4, Column2)	5024.21	4812.00	2442.18	0.02	0.49	261.00	287.27	261.00	117.36	0.04	0.41	100.00	100.00	0.00	4551.00	4763.21	3913856.00	40.36	1091.17	1052.00
4	3	4	18868.00	3859.00	150.80	0	Spot (Block4, Row4, Column3)	6468.34	5601.00	4250.87	0.06	0.66	242.00	275.87	242.00	120.57	0.06	0.44	100.00	100.00	0.00	5359.00	6226.34	4036243.00	51.36	1287.53	925.00
4	4	4	19143.00	3864.00	183.95	0	Spot (Block4, Row4, Column4)	299.86	300.00	27.61	0.00	0.09	230.00	241.14	230.00	38.60	0.02	0.16	90.00	33.00	0.00	70.00	69.86	285468.00	1.52	254.37	248.00
4	5	4	19462.00	3842.00	170.65	0	Spot (Block4, Row4, Column5)	302.84	298.00	56.11	0.01	0.19	235.00	257.19	235.00	80.68	0.04	0.31	14.00	1.00	0.00	63.00	67.84	245905.00	0.57	260.29	266.00
4	6	4	19767.00	3852.00	196.55	0	Spot (Block4, Row4, Column6)	1206.89	1200.50	339.17	0.00	0.28	278.00	341.91	278.00	254.78	0.09	0.75	99.00	88.00	0.00	922.50	928.89	1329994.00	3.40	498.71	476.50
4	7	4	20060.00	3840.00	179.05	0	Spot (Block4, Row4, Column7)	437.04	435.00	113.59	0.00	0.26	276.00	352.85	276.00	290.31	0.11	0.82	15.00	0.00	0.00	159.00	161.04	387652.00	0.29	331.10	300.00
4	8	4	20344.00	3872.00	176.25	0	Spot (Block4, Row4, Column8)	345.91	323.00	55.43	0.03	0.16	226.00	267.83	226.00	162.12	0.07	0.61	28.00	0.00	0.00	97.00	119.91	299906.00	0.48	285.57	282.00
4	1	5	18262.00	4157.00	156.85	0	Spot (Block4, Row5, Column1)	876.00	818.00	379.84	0.03	0.43	267.00	331.74	267.00	239.14	0.09	0.72	89.00	57.00	0.00	551.00	609.00	597432.00	2.28	384.73	343.50
4	2	5	18563.00	4159.00	156.05	0	Spot (Block4, Row5, Column2)	17351.29	16519.00	7681.19	0.02	0.44	285.00	373.58	285.00	291.09	0.12	0.78	100.00	100.00	0.00	16234.00	17066.29	11642717.00	58.32	3086.09	2712.50
4	3	5	18866.00	4157.00	154.75	0	Spot (Block4, Row5, Column3)	18337.49	16631.00	10342.98	0.04	0.56	247.00	294.95	247.00	153.54	0.08	0.52	100.00	100.00	0.00	16384.00	18090.49	12066067.00	117.51	3046.56	2660.00
4	4	5	19163.00	4163.00	155.05	0	Spot (Block4, Row5, Column4)	488.91	467.00	133.42	0.02	0.27	222.00	246.25	222.00	100.75	0.05	0.41	92.00	60.00	0.00	245.00	266.91	323172.00	2.41	292.10	285.00
4	5	5	19470.00	4156.00	148.05	0	Spot (Block4, Row5, Column5)	9940.23	8932.50	5891.50	0.05	0.59	226.00	239.59	226.00	49.32	0.03	0.21	100.00	100.00	0.00	8706.50	9714.23	5964137.00	196.69	2175.03	1401.00
4	6	5	19741.00	4135.00	195.90	0	Spot (Block4, Row5, Column6)	323.55	310.00	46.88	0.02	0.14	269.00	310.59	269.00	276.76	0.06	0.89	0.00	0.00	0.00	41.00	54.55	350729.00	0.05	278.37	284.00
4	7	5	20067.00	4156.00	194.25	0	Spot (Block4, Row5, Column7)	32523.81	28840.00	19141.35	0.05	0.59	287.00	403.19	287.00	403.68	0.15	1.00	100.00	100.00	8.35	28553.00	32236.81	34670480.00	79.57	5931.26	6251.50
4	8	5	20366.00	4158.00	154.60	0	Spot (Block4, Row5, Column8)	511.67	482.00	145.91	0.03	0.29	225.00	284.69	225.00	265.24	0.10	0.93	47.00	7.00	0.00	257.00	286.67	337188.00	0.86	302.30	304.00
4	1	6	18266.00	4461.00	206.40	0	Spot (Block4, Row6, Column1)	20875.56	15648.50	14940.26	0.13	0.72	289.00	433.79	289.00	399.27	0.18	0.92	100.00	100.00	0.66	15359.50	20586.56	25217700.00	51.20	4276.04	4119.00
4	2	6	18564.00	4456.00	201.85	0	Spot (Block4, Row6, Column2)	20851.76	19228.00	10968.17	0.04	0.53	281.00	421.77	281.00	399.15	0.18	0.95	100.00	100.00	0.00	18947.00	20570.76	24104624.00	51.18	4296.29	4410.00
4	3	6	18863.00	4458.00	149.05	0	Spot (Block4, Row6, Column3)	3410.36	2958.00	2017.40	0.06	0.59	230.00	294.42	230.00	240.58	0.11	0.82	100.00	100.00	0.00	2728.00	3180.36	2083728.00	12.95	928.75	831.50
4	4	6	19158.00	4463.00	192.15	0	Spot (Block4, Row6, Column4)	343.56	313.00	82.93	0.04	0.24	214.00	219.98	214.00	26.44	0.01	0.12	94.00	88.00	0.00	99.00	129.56	357306.00	4.67	245.95	245.00
4	5	6	19464.00	4459.00	145.05	0	Spot (Block4, Row6, Column5)	1251.94	1177.00	448.38	0.03	0.36	218.00	235.48	218.00	62.99	0.03	0.27	100.00	100.00	0.00	959.00	1033.94	719868.00	16.14	476.16	387.00
4	6	6	19755.00	4439.00	209.60	0	Spot (Block4, Row6, Column6)	364.06	370.00	81.21	0.01	0.22	239.00	328.12	239.00	331.51	0.14	1.01	1.00	0.00	0.00	131.00	125.06	455075.00	0.11	303.93	289.00
4	7	6	20072.00	4453.00	162.90	0	Spot (Block4, Row6, Column7)	495.95	477.00	131.55	0.02	0.27	243.00	297.77	243.00	268.72	0.09	0.90	37.00	1.00	0.00	234.00	252.95	363032.00	0.74	305.93	302.50
4	8	6	20364.00	4467.00	173.65	0	Spot (Block4, Row6, Column8)	477.48	486.00	120.45	0.01	0.25	219.00	233.57	219.00	47.43	0.03	0.20	99.00	90.00	0.00	267.00	258.48	402041.00	5.14	289.39	293.50
4	1	7	18268.00	4758.00	164.20	0	Spot (Block4, Row7, Column1)	6209.19	5523.50	3174.96	0.05	0.51	232.00	300.93	232.00	230.16	0.11	0.76	100.00	100.00	0.00	5291.50	5977.19	4644475.00	25.67	1238.46	1192.00
4	2	7	18559.00	4754.00	147.00	-50	Spot (Block4, Row7, Column2)	248.55	241.00	24.82	0.01	0.10	227.00	283.98	227.00	218.15	0.10	0.77	0.00	0.00	0.00	14.00	21.55	146149.00	-0.16	246.70	246.00
4	3	7	18840.00	4741.00	140.05	0	Spot (Block4, Row7, Column3)	242.64	234.00	23.49	0.02	0.10	217.00	235.52	217.00	121.54	0.04	0.52	0.00	0.00	0.00	17.00	25.64	128843.00	0.06	238.05	236.00
4	4	7	19157.00	4772.00	230.70	0	Spot (Block4, Row7, Column4)	258.43	259.00	30.00	0.00	0.12	216.00	231.84	216.00	74.32	0.03	0.32	16.00	0.00	0.00	43.00	42.43	394883.00	0.36	229.81	221.00
4	5	7	19430.00	4739.00	148.85	0	Spot (Block4, Row7, Column5)	284.90	294.00	40.14	0.01	0.14	221.00	282.57	221.00	271.01	0.11	0.96	0.00	0.00	0.00	73.00	63.90	172365.00	0.01	254.26	238.50
4	6	7	19766.00	4758.00	187.20	0	Spot (Block4, Row7, Column6)	26846.50	26920.50	13741.09	0.00	0.51	294.00	505.70	294.00	569.78	0.24	1.13	100.00	100.00	0.00	26626.50	26552.50	26363270.00	46.23	4492.12	4429.50
4	7	7	20069.00	4766.00	181.20	0	Spot (Block4, Row7, Column7)	381.12	368.00	111.49	0.02	0.29	250.00	333.69	250.00	322.66	0.13	0.97	3.00	0.00	0.00	118.00	131.12	350632.00	0.15	293.00	271.00
4	8	7	20365.00	4762.00	198.85	0	Spot (Block4, Row7, Column8)	1607.99	1611.00	417.78	0.00	0.26	229.00	280.08	229.00	156.43	0.09	0.56	100.00	99.00	0.00	1382.00	1378.99	1800952.00	8.49	565.68	548.00
4	1	8	18264.00	5058.00	134.65	0	Spot (Block4, Row8, Column1)	345.57	308.00	178.18	0.05	0.52	219.00	236.88	219.00	76.23	0.03	0.32	74.00	13.00	0.00	89.00	126.57	168983.00	1.43	280.91	284.00
4	2	8	18554.00	5047.00	139.60	0	Spot (Block4, Row8, Column2)	287.81	292.00	31.51	0.01	0.11	214.00	219.66	214.00	28.02	0.01	0.13	90.00	79.00	0.00	78.00	73.81	151388.00	2.43	255.91	271.00
4	3	8	18850.00	5064.00	184.00	0	Spot (Block4, Row8, Column3)	310.65	306.00	45.02	0.01	0.14	213.00	221.97	213.00	61.72	0.02	0.28	86.00	19.00	0.00	93.00	97.65	297289.00	1.44	245.08	235.00
4	4	8	19162.00	5059.00	154.65	0	Spot (Block4, Row8, Column4)	34401.28	33235.50	17276.41	0.01	0.50	214.00	234.73	214.00	93.49	0.04	0.40	100.00	100.00	3.96	33021.50	34187.28	22567264.00	365.47	6041.99	4197.00
4	5	8	19446.00	5060.00	228.75	0	Spot (Block4, Row8, Column5)	246.41	235.00	30.41	0.02	0.12	220.00	291.17	220.00	290.28	0.12	1.00	0.00	0.00	0.00	15.00	26.41	370608.00	-0.15	224.27	217.00
4	6	8	19769.00	5060.00	198.15	0	Spot (Block4, Row8, Column6)	32418.91	24546.00	22156.83	0.12	0.68	276.00	467.97	276.00	556.24	0.23	1.19	100.00	100.00	20.74	24270.00	32142.91	35952792.00	57.44	5829.30	5834.50
4	7	8	20070.00	5063.00	148.55	0	Spot (Block4, Row8, Column7)	944.41	911.00	366.00	0.02	0.39	240.00	322.57	240.00	302.45	0.13	0.94	83.00	56.00	0.00	671.00	704.41	569481.00	2.06	402.41	374.00
4	8	8	20356.00	5061.00	150.95	0	Spot (Block4, Row8, Column8)	42705.32	41819.00	19190.74	0.01	0.45	229.00	278.19	229.00	163.45	0.08	0.59	100.00	100.00	27.00	41590.00	42476.32	26733680.00	259.58	7859.37	6003.00
5	1	1	4758.00	7442.00	151.65	0	Spot (Block5, Row1, Column1)	18969.34	16485.00	10508.18	0.06	0.55	284.00	302.13	284.00	123.84	0.03	0.41	100.00	100.00	0.00	16201.00	18685.34	11950685.00	150.74	4057.96	2623.00
5	2	1	5055.00	7445.00	151.15	0	Spot (Block5, Row1, Column2)	29490.36	26693.00	16337.49	0.04	0.55	280.00	316.83	280.00	171.42	0.05	0.54	100.00	100.00	1.13	26413.00	29210.36	18313520.00	170.18	4704.40	3942.50
5	3	1	5354.00	7447.00	145.65	0	Spot (Block5, Row1, Column3)	7644.64	6172.00	5152.21	0.09	0.67	271.00	284.83	271.00	114.30	0.02	0.40	100.00	100.00	0.00	5901.00	7373.64	4410959.00	64.39	1645.88	1136.00
5	4	1	5654.00	7444.00	147.85	0	Spot (Block5, Row1, Column4)	21695.65	19868.50	12416.67	0.04	0.57	288.00	309.91	288.00	114.44	0.03	0.37	100.00	100.00	0.00	19580.50	21407.65	12887218.00	186.87	4347.77	3173.00
5	5	1	5958.00	7443.00	148.10	0	Spot (Block5, Row1, Column5)	18566.46	15472.00	14222.54	0.08	0.77	294.00	311.92	294.00	87.79	0.03	0.28	100.00	100.00	0.00	15178.00	18272.46	11177010.00	207.94	3083.25	1990.00
5	6	1	6251.00	7442.00	144.65	0	Spot (Block5, Row1, Column6)	27575.34	24678.00	16255.77	0.05	0.59	293.00	311.55	293.00	118.58	0.03	0.38	100.00	100.00	1.94	24385.00	27282.34	15607644.00	229.93	5985.63	3884.50
5	7	1	6551.00	7445.00	148.35	0	Spot (Block5, Row1, Column7)	50233.83	60530.00	17665.97	0.08	0.35	274.00	288.16	274.00	132.97	0.02	0.46	100.00	100.00	46.33	60256.00	49959.83	30140500.00	375.62	10275.88	7721.50
5	8	1	6860.00	7445.00	216.30	0	Spot (Block5, Row1, Column8)	324.67	304.00	114.85	0.03	0.35	240.00	251.30	240.00	73.92	0.02	0.29	36.00	8.00	0.00	64.00	84.67	434083.00	0.99	261.43	265.50
5	1	2	4738.00	7734.00	204.25	0	Spot (Block5, Row2, Column1)	292.78	297.00	22.50	0.01	0.08	273.00	281.79	273.00	97.40	0.01	0.35	0.00	0.00	0.00	24.00	19.78	347534.00	0.11	274.95	273.00
5	2	2	5058.00	7743.00	130.15	0	Spot (Block5, Row2, Column2)	12324.50	11766.00	4746.40	0.02	0.39	280.00	306.10	280.00	147.75	0.04	0.48	100.00	100.00	0.00	11486.00	12044.50	5582997.00	81.35	2469.84	2193.50
5	3	2	5357.00	7742.00	164.25	0	Spot (Block5, Row2, Column3)	555.25	500.00	164.68	0.05	0.30	284.00	301.97	284.00	116.12	0.03	0.38	84.00	46.00	0.00	216.00	271.25	407551.00	2.18	325.02	318.00
5	4	2	5657.00	7743.00	168.80	0	Spot (Block5, Row2, Column4)	7104.15	6751.00	2924.46	0.02	0.41	293.00	328.58	293.00	142.19	0.05	0.43	100.00	100.00	0.00	6458.00	6811.15	5669110.00	47.65	1486.24	1371.50
5	5	2	5955.00	7741.00	172.95	0	Spot (Block5, Row2, Column5)	8247.58	7564.00	3329.26	0.04	0.40	305.00	345.51	305.00	134.08	0.05	0.39	100.00	100.00	0.00	7259.00	7942.58	6903227.00	58.94	1893.44	1520.50
5	6	2	6247.00	7739.00	148.25	0	Spot (Block5, Row2, Column6)	2792.09	2539.00	1463.36	0.04	0.52	306.00	410.85	306.00	425.44	0.13	1.04	99.00	84.00	0.00	2233.00	2486.09	1678044.00	5.60	901.46	723.00
5	7	2	6555.00	7742.00	148.75	0	Spot (Block5, Row2, Column7)	4045.32	3810.50	2278.07	0.03	0.56	281.00	294.76	281.00	121.80	0.02	0.41	100.00	100.00	0.00	3529.50	3764.32	2443375.00	30.79	1142.37	947.50
5	8	2	6864.00	7771.00	184.95	0	Spot (Block5, Row2, Column8)	272.62	284.00	32.45	0.02	0.12	246.00	270.97	246.00	164.78	0.04	0.61	0.00	0.00	0.00	38.00	26.62	263074.00	0.01	251.43	251.50
5	1	3	4754.00	8044.00	147.15	0	Spot (Block5, Row3, Column1)	13427.08	11701.00	8459.74	0.06	0.63	273.00	274.37	273.00	61.16	0.00	0.22	100.00	100.00	0.00	11428.00	13154.08	7935403.00	215.05	2685.88	1922.00
5	2	3	5052.00	8045.00	149.25	0	Spot (Block5, Row3, Column2)	728.62	678.00	249.44	0.03	0.34	280.00	296.76	280.00	112.44	0.03	0.38	96.00	76.00	0.00	398.00	448.62	445187.00	3.84	393.54	355.00
5	3	3	5351.00	8043.00	142.35	0	Spot (Block5, Row3, Column3)	1945.06	1461.00	2591.53	0.12	1.33	290.00	308.54	290.00	136.54	0.03	0.44	100.00	100.00	0.00	1171.00	1655.06	1067839.00	11.99	672.30	566.00
5	4	3	5652.00	8042.00	147.00	0	Spot (Block5, Row3, Column4)	30232.09	27162.50	17599.78	0.05	0.58	292.00	314.20	292.00	115.86	0.03	0.37	100.00	100.00	2.35	26870.50	29940.09	18018340.00	258.22	5297.76	4182.00
5	5	3	5954.00	8027.00	149.50	0	Spot (Block5, Row3, Column5)	2066.07	773.00	6800.45	0.43	3.29	295.00	396.89	295.00	445.14	0.13	1.12	51.00	26.00	0.65	478.00	1771.07	1264437.00	3.75	674.13	379.50
5	6	3	6257.00	8042.00	211.50	0	Spot (Block5, Row3, Column6)	37694.22	35146.00	21073.59	0.03	0.56	327.00	531.73	327.00	599.87	0.21	1.13	100.00	100.00	25.00	34819.00	37367.22	48248928.00	61.95	8188.52	8100.00
5	7	3	6557.00	8046.00	147.25	0	Spot (Block5, Row3, Column7)	14287.80	12385.00	9557.90	0.06	0.67	294.00	379.38	294.00	397.70	0.11	1.05	100.00	100.00	0.00	12091.00	13993.80	8458376.00	34.97	2739.04	2287.50
5	8	3	6858.00	8054.00	158.55	0	Spot (Block5, Row3, Column8)	16557.75	14707.00	9188.41	0.05	0.55	267.00	287.93	267.00	167.57	0.03	0.58	100.00	100.00	0.00	14440.00	16290.75	11474524.00	97.09	3621.40	2679.00
5	1	4	4751.00	8341.00	144.30	0	Spot (Block5, Row4, Column1)	29859.54	27424.00	16884.28	0.04	0.57	286.00	315.77	286.00	148.80	0.04	0.47	100.00	100.00	2.11	27138.00	29573.54	16960220.00	198.55	5836.14	3540.50
5	2	4	5051.00	8343.00	191.40	0	Spot (Block5, Row4, Column2)	5295.66	4690.50	3237.69	0.05	0.61	287.00	336.92	287.00	189.12	0.07	0.56	100.00	100.00	0.00	4403.50	5008.66	5465125.00	26.22	1323.33	1287.50
5	3	4	5355.00	8343.00	148.80	0	Spot (Block5, Row4, Column3)	60463.94	65535.00	9885.15	0.03	0.16	294.00	364.28	294.00	271.54	0.09	0.75	100.00	100.00	72.40	65241.00	60169.94	36580984.00	221.33	14694.09	8987.00
5	4	4	5644.00	8350.00	163.25	0	Spot (Block5, Row4, Column4)	650.37	620.00	178.20	0.02	0.27	296.00	317.20	296.00	128.56	0.03	0.41	92.00	64.00	0.00	324.00	354.37	480621.00	2.59	377.70	381.00
5	5	4	5945.00	8337.00	134.35	0	Spot (Block5, Row4, Column5)	1781.95	706.50	3461.91	0.40	1.94	293.00	312.72	293.00	109.40	0.03	0.35	99.00	87.00	0.00	413.50	1488.95	862463.00	13.43	1136.28	475.00
5	6	4	6254.00	8340.00	174.70	0	Spot (Block5, Row4, Column6)	9799.14	9557.00	3703.98	0.01	0.38	307.00	405.09	307.00	383.86	0.12	0.95	100.00	100.00	0.00	9250.00	9492.14	8397865.00	24.47	2308.12	1848.00
5	7	4	6549.00	8344.00	147.75	0	Spot (Block5, Row4, Column7)	7844.02	5996.50	6581.20	0.12	0.84	301.00	380.98	301.00	364.42	0.10	0.96	100.00	94.00	0.00	5695.50	7543.02	4659345.00	20.48	1505.97	1013.50
5	8	4	6852.00	8349.00	148.95	0	Spot (Block5, Row4, Column8)	2860.20	2603.00	1552.52	0.04	0.54	279.00	281.73	279.00	65.48	0.00	0.23	100.00	100.00	0.00	2324.00	2581.20	1730419.00	39.38	954.35	631.00
5	1	5	4756.00	8642.00	144.50	0	Spot (Block5, Row5, Column1)	47642.16	53347.50	18802.14	0.05	0.39	301.00	413.46	301.00	414.82	0.14	1.00	100.00	100.00	39.50	53046.50	47341.16	26775044.00	113.85	10423.42	7172.00
5	2	5	5053.00	8642.00	153.80	0	Spot (Block5, Row5, Column2)	19597.28	18732.00	8589.81	0.02	0.44	299.00	415.00	299.00	353.47	0.14	0.85	100.00	100.00	0.00	18433.00	19298.28	12620645.00	54.27	3955.16	3430.50
5	3	5	5353.00	8642.00	156.15	0	Spot (Block5, Row5, Column3)	26452.30	22938.50	15959.94	0.06	0.60	295.00	392.88	295.00	321.01	0.12	0.82	100.00	100.00	1.19	22643.50	26157.30	17723052.00	81.18	3579.59	3128.00
5	4	5	5657.00	8647.00	146.70	0	Spot (Block5, Row5, Column4)	15088.89	12810.50	10393.06	0.07	0.69	298.00	347.21	298.00	248.40	0.07	0.72	100.00	100.00	0.00	12512.50	14790.89	8872268.00	59.35	2752.27	1875.50
5	5	5	5959.00	8644.00	147.55	0	Spot (Block5, Row5, Column5)	59817.38	65535.00	10613.85	0.04	0.18	295.00	331.67	295.00	212.73	0.05	0.64	100.00	100.00	70.15	65240.00	59522.38	35471988.00	279.64	13106.75	9873.00
5	6	5	6256.00	8641.00	148.95	0	Spot (Block5, Row5, Column6)	3185.76	2925.00	1580.53	0.04	0.50	303.00	391.75	303.00	381.21	0.11	0.97	100.00	99.00	0.00	2622.00	2882.76	1936945.00	7.33	923.23	795.00
5	7	5	6558.00	8643.00	194.70	0	Spot (Block5, Row5, Column7)	36339.38	33493.00	21050.98	0.04	0.58	316.00	467.66	316.00	519.69	0.17	1.11	100.00	100.00	19.93	33177.00	36023.38	38846992.00	69.03	6808.62	6660.50
5	8	5	6853.00	8645.00	145.65	0	Spot (Block5, Row5, Column8)	22651.57	18112.00	17897.62	0.10	0.79	282.00	337.61	282.00	326.25	0.08	0.97	100.00	100.00	0.87	17830.00	22369.57	13047303.00	68.39	3468.32	2268.00
5	1	6	4754.00	8941.00	211.00	0	Spot (Block5, Row6, Column1)	33299.04	27395.00	21838.30	0.08	0.66	312.00	557.80	312.00	661.35	0.25	1.19	100.00	100.00	19.70	27083.00	32987.04	42256740.00	49.51	7313.06	7357.00
5	2	6	5056.00	8942.00	208.30	0	Spot (Block5, Row6, Column2)	19940.21	18195.00	11205.57	0.04	0.56	300.00	486.20	300.00	559.24	0.21	1.15	100.00	100.00	0.00	17895.00	19640.21	24705936.00	34.79	4250.70	4319.00
5	3	6	5348.00	8943.00	144.20	0	Spot (Block5, Row6, Column3)	45014.91	48518.00	19717.90	0.03	0.44	277.00	357.70	277.00	337.12	0.11	0.94	100.00	100.00	34.70	48241.00	44737.91	25298508.00	132.47	9516.25	6515.00
5	4	6	5655.00	8939.00	145.85	0	Spot (Block5, Row6, Column4)	2824.62	2457.00	1522.44	0.06	0.54	274.00	291.61	274.00	151.80	0.03	0.52	100.00	100.00	0.00	2183.00	2550.62	1646754.00	16.69	809.85	640.00
5	5	6	5953.00	8946.00	145.35	0	Spot (Block5, Row6, Column5)	60454.91	65535.00	9386.97	0.04	0.16	292.00	337.65	292.00	202.13	0.06	0.60	100.00	100.00	71.35	65243.00	60162.91	34822304.00	297.42	14674.89	10690.00
5	6	6	6256.00	8945.00	149.35	0	Spot (Block5, Row6, Column6)	1693.40	1503.50	1091.18	0.05	0.64	304.00	377.10	304.00	328.88	0.09	0.87	78.00	62.00	0.00	1199.50	1389.40	1029588.00	4.00	563.46	489.00
5	7	6	6559.00	8942.00	147.25	0	Spot (Block5, Row6, Column7)	26436.41	23108.00	16944.01	0.06	0.64	312.00	391.07	312.00	336.53	0.10	0.86	100.00	100.00	1.02	22796.00	26124.41	15623917.00	77.39	5008.01	3683.00
5	8	6	6864.00	8948.00	148.00	0	Spot (Block5, Row6, Column8)	33143.58	29492.00	22081.30	0.05	0.67	288.00	304.94	288.00	114.88	0.02	0.38	100.00	100.00	14.02	29204.00	32855.58	19853052.00	285.85	5911.15	3955.00
5	1	7	4749.00	9243.00	180.90	0	Spot (Block5, Row7, Column1)	7267.03	6204.00	4585.80	0.07	0.63	276.00	382.06	276.00	434.86	0.14	1.14	100.00	100.00	0.00	5928.00	6991.03	6663869.00	15.83	1482.89	1457.50
5	2	7	5051.00	9239.00	151.65	0	Spot (Block5, Row7, Column2)	838.50	724.50	397.19	0.06	0.47	276.00	336.21	276.00	278.73	0.09	0.83	69.00	39.00	0.00	448.50	562.50	526576.00	1.80	384.00	367.00
5	3	7	5357.00	9249.00	200.70	0	Spot (Block5, Row7, Column3)	298.33	297.00	32.09	0.00	0.11	258.00	263.36	258.00	69.91	0.01	0.27	10.00	0.00	0.00	39.00	40.33	341291.00	0.50	271.05	277.00
5	4	7	5655.00	9240.00	163.10	0	Spot (Block5, Row7, Column4)	552.42	466.50	211.30	0.07	0.38	254.00	278.44	254.00	131.66	0.04	0.47	81.00	42.00	0.00	212.50	298.42	407683.00	2.08	307.19	300.00
5	5	7	5953.00	9240.00	191.05	0	Spot (Block5, Row7, Column5)	4808.83	4278.00	2853.81	0.05	0.59	295.00	419.93	295.00	403.06	0.15	0.96	100.00	99.00	0.00	3983.00	4513.83	4957908.00	10.89	1194.45	1175.00
5	6	7	6252.00	9243.00	193.85	0	Spot (Block5, Row7, Column6)	26965.89	26574.00	15663.45	0.01	0.58	350.00	611.36	350.00	704.66	0.24	1.15	100.00	100.00	0.28	26224.00	26615.89	28556872.00	37.40	4895.55	4697.00
5	7	7	6550.00	9246.00	148.50	0	Spot (Block5, Row7, Column7)	35122.29	32637.00	18201.48	0.03	0.52	315.00	422.79	315.00	367.65	0.13	0.87	100.00	100.00	7.14	32322.00	34807.29	21143660.00	94.38	7289.85	5318.00
5	8	7	6852.00	9241.00	175.10	0	Spot (Block5, Row7, Column8)	15836.35	15948.00	5077.84	0.00	0.32	299.00	346.81	299.00	172.61	0.06	0.50	100.00	100.00	0.00	15649.00	15537.35	13476733.00	89.74	3963.85	3480.50
5	1	8	4748.00	9551.00	207.20	0	Spot (Block5, Row8, Column1)	343.10	324.00	60.61	0.02	0.18	268.00	279.78	268.00	109.53	0.02	0.39	23.00	3.00	0.00	56.00	75.10	419274.00	0.58	279.95	281.00
5	2	8	5052.00	9542.00	147.65	0	Spot (Block5, Row8, Column2)	2670.11	2432.50	1371.08	0.04	0.51	268.00	267.05	268.00	36.53	0.00	0.14	100.00	100.00	0.00	2164.50	2402.11	1612749.00	65.79	739.90	641.50
5	3	8	5346.00	9540.00	146.45	0	Spot (Block5, Row8, Column3)	7103.75	5267.00	5538.13	0.13	0.78	268.00	278.61	268.00	116.66	0.02	0.42	100.00	100.00	0.00	4999.00	6835.75	4127276.00	58.51	1498.16	1182.50
5	4	8	5652.00	9546.00	149.75	0	Spot (Block5, Row8, Column4)	45944.99	49455.00	18566.30	0.03	0.40	266.00	282.03	266.00	140.67	0.03	0.50	100.00	100.00	32.52	49189.00	45678.99	28256344.00	324.62	8649.94	7102.50
5	5	8	5934.00	9545.00	174.65	0	Spot (Block5, Row8, Column5)	446.84	408.50	131.36	0.04	0.29	281.00	391.91	281.00	513.12	0.14	1.31	0.00	0.00	0.00	127.50	165.84	382493.00	0.11	312.58	285.00
5	6	8	6257.00	9543.00	204.15	0	Spot (Block5, Row8, Column6)	42598.06	49989.50	22560.59	0.07	0.53	334.00	605.92	334.00	803.16	0.26	1.33	100.00	100.00	39.46	49655.50	42264.06	50521772.00	52.28	9100.63	8937.00
5	7	8	6558.00	9545.00	145.40	0	Spot (Block5, Row8, Column7)	10629.38	9492.00	5777.98	0.05	0.54	315.00	449.19	315.00	503.00	0.15	1.12	100.00	100.00	0.00	9177.00	10314.38	6111896.00	20.24	2414.73	1613.00
5	8	8	6846.00	9542.00	145.70	0	Spot (Block5, Row8, Column8)	47098.75	51124.00	18328.11	0.04	0.39	315.00	376.56	315.00	187.37	0.08	0.50	100.00	100.00	37.20	50809.00	46783.75	27223236.00	249.36	9368.66	6345.00
6	1	1	9260.00	7445.00	155.15	0	Spot (Block6, Row1, Column1)	18296.82	15920.00	10043.14	0.06	0.55	310.00	344.00	310.00	96.99	0.05	0.28	100.00	100.00	0.00	15610.00	17986.82	12203980.00	185.09	3501.92	2589.00
6	2	1	9559.00	7451.00	152.75	0	Spot (Block6, Row1, Column2)	9294.26	7985.50	5111.38	0.07	0.55	309.00	341.86	309.00	93.40	0.04	0.27	100.00	100.00	0.00	7676.50	8985.26	5966918.00	95.86	1852.12	1431.50
6	3	1	9859.00	7450.00	147.95	0	Spot (Block6, Row1, Column3)	4368.55	3857.50	2902.51	0.05	0.66	309.00	335.15	309.00	72.49	0.04	0.22	100.00	100.00	0.00	3548.50	4059.55	2612394.00	55.64	1105.28	954.00
6	4	1	10153.00	7446.00	148.65	0	Spot (Block6, Row1, Column4)	7164.43	6390.00	3961.47	0.05	0.55	328.00	363.87	328.00	92.86	0.05	0.26	100.00	100.00	0.00	6062.00	6836.43	4320153.00	73.24	1722.38	1380.00
6	5	1	10458.00	7451.00	149.75	0	Spot (Block6, Row1, Column5)	10144.72	7750.00	7913.92	0.12	0.78	362.00	370.67	362.00	92.75	0.01	0.25	100.00	100.00	0.00	7388.00	9782.72	6218714.00	105.38	1881.92	1448.00
6	6	1	10753.00	7447.00	147.95	0	Spot (Block6, Row1, Column6)	14893.40	13806.50	8713.21	0.03	0.59	324.00	363.04	324.00	122.63	0.05	0.34	100.00	100.00	0.00	13482.50	14569.40	8876469.00	118.49	3620.16	2478.00
6	7	1	11052.00	7448.00	149.05	0	Spot (Block6, Row1, Column7)	37790.25	35856.00	20663.55	0.02	0.55	314.00	352.86	314.00	122.15	0.05	0.35	100.00	100.00	17.68	35542.00	37476.25	23089940.00	306.48	7335.62	5188.50
6	8	1	11359.00	7447.00	156.65	0	Spot (Block6, Row1, Column8)	1066.06	959.50	400.54	0.05	0.38	310.00	334.04	310.00	71.99	0.03	0.22	100.00	100.00	0.00	649.50	756.06	722787.00	10.17	522.25	512.00
6	1	2	9256.00	7748.00	147.00	-50	Spot (Block6, Row2, Column1)	329.90	310.00	46.91	0.03	0.14	305.00	327.36	305.00	81.19	0.03	0.25	16.00	0.00	0.00	5.00	24.90	193649.00	0.03	326.97	305.00
6	2	2	9553.00	7747.00	130.25	0	Spot (Block6, Row2, Column2)	7139.14	6919.00	2899.28	0.01	0.41	310.00	342.18	310.00	93.23	0.04	0.27	100.00	100.00	0.00	6609.00	6829.14	3255446.00	72.90	1719.19	1592.00
6	3	2	9852.00	7744.00	169.75	0	Spot (Block6, Row2, Column3)	570.39	544.00	156.63	0.02	0.27	316.00	349.76	316.00	92.94	0.04	0.27	82.00	59.00	0.00	228.00	254.39	458022.00	2.37	386.69	392.50
6	4	2	10162.00	7747.00	166.60	0	Spot (Block6, Row2, Column4)	4910.47	4763.00	1935.51	0.01	0.39	326.00	368.93	326.00	110.32	0.05	0.30	100.00	100.00	0.00	4437.00	4584.47	3815438.00	41.17	1241.63	1151.00
6	5	2	10463.00	7749.00	186.85	0	Spot (Block6, Row2, Column5)	3087.13	2965.00	1054.80	0.02	0.34	386.00	409.99	386.00	162.38	0.03	0.40	100.00	99.00	0.00	2579.00	2701.13	3022297.00	16.49	1047.77	890.50
6	6	2	10754.00	7759.00	163.15	0	Spot (Block6, Row2, Column6)	1833.92	1599.50	971.01	0.06	0.53	388.00	514.42	388.00	536.32	0.12	1.04	79.00	56.00	0.00	1211.50	1445.92	1357101.00	2.46	642.07	553.00
6	7	2	11055.00	7753.00	153.10	0	Spot (Block6, Row2, Column7)	2427.64	2134.00	1372.71	0.06	0.57	313.00	364.78	313.00	179.29	0.07	0.49	100.00	99.00	0.00	1821.00	2114.64	1568255.00	11.51	743.57	660.00
6	8	2	11377.00	7781.00	171.10	0	Spot (Block6, Row2, Column8)	368.65	381.00	52.50	0.01	0.14	304.00	348.92	304.00	181.36	0.06	0.52	3.00	0.00	0.00	77.00	64.65	300818.00	0.11	350.92	350.50
6	1	3	9257.00	8050.00	150.60	0	Spot (Block6, Row3, Column1)	10576.75	9634.50	6535.62	0.04	0.62	308.00	331.05	308.00	68.39	0.03	0.21	100.00	100.00	0.00	9326.50	10268.75	6557583.00	149.82	2147.52	1623.50
6	2	3	9553.00	8050.00	168.05	0	Spot (Block6, Row3, Column2)	683.86	622.00	216.60	0.04	0.32	310.00	352.85	310.00	120.26	0.06	0.34	91.00	70.00	0.00	312.00	373.86	534095.00	2.75	406.11	402.00
6	3	3	9866.00	8059.00	163.05	0	Spot (Block6, Row3, Column3)	1555.09	869.00	4108.67	0.25	2.64	316.00	351.97	316.00	117.68	0.05	0.33	82.00	74.00	0.00	553.00	1239.09	1146099.00	10.22	726.64	393.00
6	4	3	10159.00	8047.00	147.55	0	Spot (Block6, Row3, Column4)	18160.21	15969.00	10781.55	0.06	0.59	313.00	347.60	313.00	96.94	0.05	0.28	100.00	100.00	0.00	15656.00	17847.21	10769003.00	183.75	3989.36	2938.50
6	5	3	10438.00	8040.00	165.40	0	Spot (Block6, Row3, Column5)	717.44	664.00	313.37	0.03	0.44	337.00	459.16	337.00	448.58	0.13	0.98	31.00	8.00	0.00	327.00	380.44	545972.00	0.58	489.73	398.00
6	6	3	10756.00	8046.00	209.20	0	Spot (Block6, Row3, Column6)	43871.71	48557.00	20402.68	0.04	0.47	407.00	654.45	407.00	683.83	0.21	1.04	100.00	100.00	35.65	48150.00	43464.71	54883952.00	63.20	9794.59	9671.00
6	7	3	11063.00	8052.00	148.10	0	Spot (Block6, Row3, Column7)	8375.21	7310.50	5641.51	0.06	0.67	371.00	463.07	371.00	456.05	0.10	0.98	100.00	96.00	0.00	6939.50	8004.21	5025126.00	17.35	1872.16	1567.00
6	8	3	11356.00	8052.00	158.60	0	Spot (Block6, Row3, Column8)	32999.52	30325.00	15581.28	0.04	0.47	316.00	374.17	316.00	219.52	0.07	0.59	100.00	100.00	4.30	30009.00	32683.52	23033692.00	148.62	5984.93	5175.50
6	1	4	9255.00	8351.00	147.25	0	Spot (Block6, Row4, Column1)	16754.10	14434.00	9704.46	0.06	0.58	312.00	354.65	312.00	115.82	0.06	0.33	100.00	100.00	0.00	14122.00	16442.10	9901674.00	141.59	3552.84	2587.00
6	2	4	9553.00	8346.00	184.30	0	Spot (Block6, Row4, Column2)	6048.99	5298.00	3536.86	0.06	0.58	322.00	398.40	322.00	211.38	0.09	0.53	100.00	100.00	0.00	4976.00	5726.99	5788881.00	26.73	1463.65	1467.00
6	3	4	9858.00	8348.00	149.90	0	Spot (Block6, Row4, Column3)	51084.58	65535.00	17870.65	0.11	0.35	326.00	407.74	326.00	249.41	0.10	0.61	100.00	100.00	50.65	65209.00	50758.58	31468324.00	203.18	12073.73	8255.50
6	4	4	10145.00	8353.00	176.65	0	Spot (Block6, Row4, Column4)	589.67	577.00	133.86	0.01	0.23	327.50	365.83	327.50	118.39	0.05	0.32	88.00	54.00	0.00	249.50	262.17	512422.00	1.89	418.46	405.00
6	5	4	10469.00	8348.00	93.35	0	Spot (Block6, Row4, Column5)	3268.76	857.50	7743.84	0.58	2.37	321.00	374.17	321.00	169.21	0.07	0.45	82.00	61.00	0.00	536.50	2947.76	719128.00	17.11	1104.45	588.00
6	6	4	10758.00	8344.00	188.50	0	Spot (Block6, Row4, Column6)	3561.66	3476.50	1112.18	0.01	0.31	387.00	476.67	387.00	422.03	0.09	0.89	100.00	99.00	0.00	3089.50	3174.66	3561658.00	7.31	1227.94	1118.00
6	7	4	11052.00	8352.00	147.40	0	Spot (Block6, Row4, Column7)	4477.37	3507.00	3451.88	0.11	0.77	390.00	492.54	390.00	484.66	0.10	0.98	87.00	78.00	0.00	3117.00	4087.37	2677468.00	8.22	1105.88	874.00
6	8	4	11357.00	8355.00	153.65	0	Spot (Block6, Row4, Column8)	1618.87	1425.00	779.68	0.06	0.48	318.00	360.77	318.00	146.55	0.05	0.41	100.00	95.00	0.00	1107.00	1300.87	1045793.00	8.58	634.52	610.00
6	1	5	9258.00	8647.00	144.70	0	Spot (Block6, Row5, Column1)	17107.80	14126.50	10591.12	0.08	0.62	369.00	483.79	369.00	460.10	0.12	0.95	100.00	100.00	0.00	13757.50	16738.80	9717229.00	36.13	3752.45	2417.00
6	2	5	9559.00	8649.00	156.75	0	Spot (Block6, Row5, Column2)	35277.95	33905.00	16018.30	0.02	0.45	387.00	533.51	387.00	512.84	0.14	0.96	100.00	100.00	4.00	33518.00	34890.95	23812644.00	67.75	6394.86	5667.00
6	3	5	9857.00	8649.00	157.40	0	Spot (Block6, Row5, Column3)	24957.36	20980.50	15275.76	0.08	0.61	338.00	441.41	338.00	313.51	0.12	0.71	100.00	100.00	0.58	20642.50	24619.36	17070836.00	78.20	3813.85	3100.50
6	4	5	10157.00	8648.00	147.30	0	Spot (Block6, Row5, Column4)	8537.53	7158.00	5602.50	0.08	0.66	344.00	395.06	344.00	217.18	0.06	0.55	100.00	100.00	0.00	6814.00	8193.53	5088368.00	37.49	1840.60	1258.00
6	5	5	10459.00	8649.00	149.75	0	Spot (Block6, Row5, Column5)	50651.60	65535.00	18783.73	0.11	0.37	328.00	375.13	328.00	165.48	0.06	0.44	100.00	100.00	52.13	65207.00	50323.60	30897692.00	303.83	11404.88	8145.00
6	6	5	10754.00	8648.00	151.40	0	Spot (Block6, Row5, Column6)	2187.42	1930.00	1021.47	0.05	0.47	368.00	475.79	368.00	510.71	0.11	1.07	95.00	71.00	0.00	1562.00	1819.42	1373698.00	3.35	788.08	679.50
6	7	5	11056.00	8649.00	200.70	0	Spot (Block6, Row5, Column7)	50240.83	65535.00	19068.38	0.12	0.38	406.00	624.26	406.00	700.81	0.19	1.12	100.00	100.00	53.98	65129.00	49834.83	57425884.00	70.80	10927.28	10656.50
6	8	5	11355.00	8649.00	149.70	0	Spot (Block6, Row5, Column8)	13169.84	10109.00	10842.23	0.11	0.82	324.00	425.44	324.00	425.03	0.12	1.00	100.00	95.00	0.00	9785.00	12845.84	8046775.00	29.98	2174.27	1791.00
6	1	6	9258.00	8949.00	206.35	0	Spot (Block6, Row6, Column1)	39773.97	38791.00	21885.69	0.01	0.55	395.00	693.40	395.00	823.65	0.24	1.19	100.00	100.00	31.54	38396.00	39378.97	48166652.00	47.45	8822.55	9017.00
6	2	6	9554.00	8946.00	205.05	0	Spot (Block6, Row6, Column2)	42548.83	44979.00	19897.28	0.02	0.47	394.00	669.75	394.00	798.21	0.23	1.19	100.00	100.00	26.71	44585.00	42154.83	50973824.00	52.47	8675.69	8799.50
6	3	6	9852.00	8949.00	147.85	0	Spot (Block6, Row6, Column3)	29474.28	25594.50	17974.60	0.06	0.61	311.00	431.59	311.00	452.65	0.14	1.05	100.00	100.00	2.85	25283.50	29163.28	17566684.00	64.16	5495.06	4084.00
6	4	6	10157.00	8948.00	148.60	0	Spot (Block6, Row6, Column4)	1916.88	1641.00	1025.51	0.07	0.53	309.00	344.02	309.00	130.82	0.05	0.38	100.00	100.00	0.00	1332.00	1607.88	1165461.00	12.02	702.33	670.00
6	5	6	10456.00	8951.00	147.30	0	Spot (Block6, Row6, Column5)	51294.10	65535.00	17948.31	0.11	0.35	342.00	388.08	342.00	180.53	0.05	0.47	100.00	100.00	51.35	65193.00	50952.10	30366312.00	281.99	10732.45	7436.50
6	6	6	10761.00	8946.00	155.90	0	Spot (Block6, Row6, Column6)	919.98	771.00	471.60	0.08	0.51	374.00	466.42	374.00	545.34	0.10	1.17	39.00	13.00	0.00	397.00	545.98	613628.00	0.83	484.59	464.50
6	7	6	11057.00	8948.00	150.10	0	Spot (Block6, Row6, Column7)	14375.17	12718.50	9705.14	0.05	0.68	391.00	463.51	391.00	464.50	0.07	1.00	100.00	99.00	0.00	12327.50	13984.17	8855106.00	29.95	2958.08	2569.50
6	8	6	11359.00	8953.00	152.05	0	Spot (Block6, Row6, Column8)	17090.12	14273.00	12511.13	0.08	0.73	325.00	359.89	325.00	87.36	0.04	0.24	100.00	100.00	0.00	13948.00	16765.12	10835136.00	191.51	3062.02	1876.00
6	1	7	9252.00	9244.00	175.70	0	Spot (Block6, Row7, Column1)	8063.68	6815.50	4903.31	0.07	0.61	309.00	437.59	309.00	465.45	0.15	1.06	100.00	100.00	0.00	6506.50	7754.68	6950891.00	16.38	1620.42	1598.50
6	2	7	9564.00	9250.00	175.75	0	Spot (Block6, Row7, Column2)	546.80	501.00	166.50	0.04	0.30	317.00	429.57	317.00	465.15	0.13	1.08	10.00	0.00	0.00	184.00	229.80	474077.00	0.25	386.68	388.00
6	3	7	9861.00	9257.00	169.60	0	Spot (Block6, Row7, Column3)	379.01	386.00	56.96	0.01	0.15	305.00	324.47	305.00	64.34	0.03	0.20	61.00	11.00	0.00	81.00	74.01	304728.00	0.85	343.77	330.00
6	4	7	10161.00	9254.00	158.65	0	Spot (Block6, Row7, Column4)	493.54	466.00	149.46	0.02	0.30	304.00	339.72	304.00	130.76	0.05	0.38	57.00	31.00	0.00	162.00	189.54	342020.00	1.18	353.47	321.00
6	5	7	10453.00	9250.00	184.75	0	Spot (Block6, Row7, Column5)	3447.41	3289.50	1663.55	0.02	0.48	374.00	497.49	374.00	549.28	0.12	1.10	99.00	87.00	0.00	2915.50	3073.41	3309511.00	5.37	1013.25	1008.00
6	6	7	10753.00	9249.00	191.55	0	Spot (Block6, Row7, Column6)	48592.64	61329.00	20788.49	0.10	0.43	414.00	767.95	414.00	971.95	0.27	1.27	100.00	100.00	46.47	60915.00	48178.64	50293856.00	49.20	8877.10	8915.00
6	7	7	11051.00	9251.00	151.30	0	Spot (Block6, Row7, Column7)	19557.46	18322.00	10101.66	0.03	0.52	398.00	522.12	398.00	599.07	0.12	1.15	100.00	100.00	0.00	17924.00	19159.46	12262530.00	31.77	4271.60	2939.00
6	8	7	11359.00	9249.00	183.10	0	Spot (Block6, Row7, Column8)	5753.54	5833.00	1635.90	0.01	0.28	377.00	392.64	377.00	150.21	0.02	0.38	100.00	100.00	0.00	5456.00	5376.54	5437097.00	35.69	1791.21	1538.00
6	1	8	9247.00	9553.00	153.25	0	Spot (Block6, Row8, Column1)	426.12	397.00	95.17	0.03	0.22	301.00	323.23	301.00	105.52	0.03	0.33	42.00	13.00	0.00	96.00	125.12	273567.00	0.97	345.86	328.00
6	2	8	9561.00	9550.00	154.40	0	Spot (Block6, Row8, Column2)	1485.17	1364.00	699.25	0.04	0.47	307.00	322.50	307.00	45.89	0.02	0.14	100.00	100.00	0.00	1057.00	1178.17	974270.00	25.33	568.67	528.00
6	3	8	9847.00	9545.00	151.05	0	Spot (Block6, Row8, Column3)	3559.96	2866.00	2677.04	0.09	0.75	304.00	330.26	304.00	122.28	0.04	0.37	100.00	94.00	0.00	2562.00	3255.96	2235654.00	26.41	860.21	727.50
6	4	8	10153.00	9553.00	154.10	0	Spot (Block6, Row8, Column4)	53644.93	65535.00	15303.74	0.09	0.29	304.00	342.73	304.00	162.00	0.05	0.47	100.00	100.00	53.07	65231.00	53340.93	34976772.00	329.03	10511.28	8211.50
6	5	8	10438.00	9554.00	166.90	0	Spot (Block6, Row8, Column5)	457.72	474.50	121.13	0.02	0.26	311.00	441.27	311.00	500.86	0.15	1.14	1.00	0.00	0.00	163.50	146.72	353363.00	0.03	365.10	376.00
6	6	8	10758.00	9550.00	203.25	0	Spot (Block6, Row8, Column6)	46739.78	64120.00	21187.90	0.14	0.45	397.00	682.75	397.00	886.13	0.24	1.30	100.00	100.00	49.36	63723.00	46342.78	54639380.00	51.98	10524.48	10195.00
6	7	8	11056.00	9550.00	147.20	0	Spot (Block6, Row8, Column7)	6415.78	5957.00	3439.77	0.03	0.54	396.00	498.92	396.00	489.59	0.10	0.98	100.00	100.00	0.00	5561.00	6019.78	3791725.00	12.09	1713.80	1189.50
6	8	8	11350.00	9551.00	150.50	0	Spot (Block6, Row8, Column8)	43630.01	45184.00	19279.45	0.02	0.44	392.00	418.70	392.00	174.53	0.03	0.42	100.00	100.00	28.18	44792.00	43238.01	27094392.00	247.58	8094.86	5403.00
7	1	1	13763.00	7452.00	155.50	0	Spot (Block7, Row1, Column1)	17989.19	15335.50	10314.79	0.07	0.57	316.00	351.71	316.00	93.84	0.05	0.27	100.00	100.00	0.00	15019.50	17673.19	11944821.00	187.95	3839.62	2585.50
7	2	1	14058.00	7454.00	163.55	0	Spot (Block7, Row1, Column2)	634.39	597.00	196.38	0.03	0.31	306.00	325.39	306.00	57.87	0.03	0.18	98.00	86.00	0.00	291.00	328.39	469448.00	5.34	404.90	412.50
7	3	1	14368.00	7465.00	200.60	0	Spot (Block7, Row1, Column3)	382.98	385.00	56.70	0.00	0.15	302.00	311.95	302.00	42.79	0.01	0.14	71.00	46.00	0.00	83.00	80.98	436983.00	1.66	338.79	323.00
7	4	1	14653.00	7457.00	160.85	0	Spot (Block7, Row1, Column4)	533.20	484.00	141.25	0.04	0.26	304.00	316.47	304.00	46.55	0.02	0.15	97.00	85.00	0.00	180.00	229.20	383901.00	4.66	383.62	386.50
7	5	1	14966.00	7455.00	172.55	0	Spot (Block7, Row1, Column5)	533.04	495.00	130.39	0.03	0.24	318.00	341.11	318.00	55.10	0.03	0.16	98.00	79.00	0.00	177.00	215.04	442960.00	3.48	397.55	395.00
7	6	1	15255.00	7453.00	160.55	0	Spot (Block7, Row1, Column6)	917.90	818.00	345.47	0.05	0.38	317.00	339.28	317.00	51.53	0.03	0.15	100.00	99.00	0.00	501.00	600.90	652628.00	11.23	468.33	459.50
7	7	1	15556.00	7455.00	165.50	0	Spot (Block7, Row1, Column7)	797.45	734.00	320.55	0.04	0.40	312.00	327.74	312.00	44.64	0.02	0.14	99.00	95.00	0.00	422.00	485.45	608454.00	10.52	435.85	433.00
7	8	1	15865.00	7453.00	193.85	0	Spot (Block7, Row1, Column8)	450.95	414.00	109.78	0.04	0.24	309.00	322.44	309.00	42.58	0.02	0.13	87.00	65.00	0.00	105.00	141.95	479364.00	3.02	363.09	373.00
7	1	2	13741.00	7820.00	106.60	0	Spot (Block7, Row2, Column1)	391.83	390.00	61.64	0.00	0.16	307.00	327.76	307.00	56.53	0.03	0.17	76.00	16.00	0.00	83.00	84.83	114414.00	1.13	371.40	380.00
7	2	2	14064.00	7751.00	142.00	0	Spot (Block7, Row2, Column2)	453.28	470.00	83.17	0.02	0.18	304.00	318.34	304.00	45.65	0.02	0.14	93.00	65.00	0.00	166.00	149.28	247489.00	2.96	363.39	341.50
7	3	2	14354.00	7746.00	196.45	0	Spot (Block7, Row2, Column3)	365.13	383.00	53.80	0.02	0.15	303.00	310.62	303.00	37.37	0.01	0.12	58.00	52.00	0.00	80.00	62.13	398724.00	1.46	327.57	309.00
7	4	2	14656.00	7747.00	188.70	0	Spot (Block7, Row2, Column4)	394.13	391.00	66.60	0.00	0.17	305.00	322.39	305.00	52.25	0.02	0.16	70.00	28.00	0.00	86.00	89.13	397280.00	1.37	343.24	325.50
7	5	2	14962.00	7756.00	197.45	0	Spot (Block7, Row2, Column5)	1568.87	1473.00	531.22	0.03	0.34	370.00	395.76	370.00	176.96	0.03	0.45	99.00	98.00	0.00	1103.00	1198.87	1741450.00	6.63	659.38	632.50
7	6	2	15259.00	7756.00	147.00	-50	Spot (Block7, Row2, Column6)	406.41	396.50	53.22	0.01	0.13	374.00	477.69	374.00	456.83	0.11	0.96	0.00	0.00	0.00	22.50	32.41	239783.00	-0.16	410.06	396.00
7	7	2	15559.00	7762.00	152.95	0	Spot (Block7, Row2, Column7)	399.72	398.00	57.66	0.00	0.14	320.00	358.22	320.00	142.45	0.05	0.40	15.00	0.00	0.00	78.00	79.72	256219.00	0.29	375.62	388.00
7	8	2	15859.00	7757.00	147.00	-50	Spot (Block7, Row2, Column8)	366.05	387.00	46.85	0.02	0.13	323.00	373.79	323.00	226.13	0.06	0.60	0.00	0.00	0.00	64.00	43.05	214871.00	-0.03	366.81	385.00
7	1	3	13767.00	8063.00	184.00	0	Spot (Block7, Row3, Column1)	475.26	457.00	117.30	0.02	0.25	304.00	319.55	304.00	46.15	0.02	0.14	89.00	65.00	0.00	153.00	171.26	449594.00	3.37	362.30	362.50
7	2	3	14083.00	8050.00	168.30	0	Spot (Block7, Row3, Column2)	402.03	396.00	67.62	0.01	0.17	307.00	334.15	307.00	91.09	0.04	0.27	47.00	13.00	0.00	89.00	95.03	315596.00	0.75	358.02	358.50
7	3	3	14339.00	8060.00	160.80	0	Spot (Block7, Row3, Column3)	641.63	490.00	938.71	0.12	1.46	307.00	323.49	307.00	48.41	0.02	0.15	94.00	82.00	0.00	183.00	334.63	457484.00	6.57	395.80	388.00
7	4	3	14661.00	8056.00	149.70	0	Spot (Block7, Row3, Column4)	1440.91	1297.00	662.07	0.05	0.46	313.00	335.76	313.00	55.68	0.03	0.17	100.00	100.00	0.00	984.00	1127.91	886160.00	19.85	647.80	556.00
7	5	3	14959.00	8056.00	147.00	-50	Spot (Block7, Row3, Column5)	477.13	484.50	100.97	0.01	0.21	381.00	484.35	381.00	479.03	0.10	0.99	0.00	0.00	0.00	103.50	96.13	280551.00	-0.02	416.65	402.00
7	6	3	15260.00	8051.00	209.85	0	Spot (Block7, Row3, Column6)	45212.99	51658.00	19809.33	0.06	0.44	406.00	664.54	406.00	670.16	0.21	1.01	100.00	100.00	37.73	51252.00	44806.99	56561928.00	66.47	10577.84	10458.00
7	7	3	15559.00	8057.00	147.00	-50	Spot (Block7, Row3, Column7)	462.18	465.00	87.45	0.00	0.19	379.00	502.41	379.00	497.53	0.12	0.99	0.00	0.00	0.00	86.00	83.18	272224.00	-0.08	401.82	392.00
7	8	3	15857.00	8059.00	161.55	0	Spot (Block7, Row3, Column8)	47343.72	50631.50	16795.74	0.03	0.35	340.00	420.07	340.00	339.64	0.09	0.81	100.00	100.00	30.08	50291.50	47003.72	33993012.00	138.16	8330.28	7561.50
7	1	4	13757.00	8355.00	153.35	0	Spot (Block7, Row4, Column1)	1433.69	1247.50	736.28	0.06	0.51	308.00	341.68	308.00	93.91	0.05	0.27	100.00	99.00	0.00	939.50	1125.69	920430.00	11.63	540.01	529.50
7	2	4	14058.00	8354.00	170.70	0	Spot (Block7, Row4, Column2)	5216.39	4793.00	2617.06	0.04	0.50	368.00	407.63	368.00	235.06	0.04	0.58	100.00	100.00	0.00	4425.00	4848.39	4235710.00	20.46	1264.16	1238.50
7	3	4	14357.00	8356.00	148.35	0	Spot (Block7, Row4, Column3)	4444.37	4116.00	2277.44	0.03	0.51	323.00	373.25	323.00	145.02	0.06	0.39	100.00	100.00	0.00	3793.00	4121.37	2693289.00	28.07	1299.12	997.50
7	4	4	14664.00	8349.00	172.00	0	Spot (Block7, Row4, Column4)	391.09	395.00	43.39	0.00	0.11	317.00	340.65	317.00	55.25	0.03	0.16	79.00	8.00	0.00	78.00	74.09	322649.00	0.91	363.77	384.50
7	5	4	14926.00	8346.00	138.60	0	Spot (Block7, Row4, Column5)	617.11	416.50	987.90	0.17	1.60	338.00	356.20	338.00	60.23	0.02	0.17	64.00	47.00	0.00	78.50	279.11	322132.00	4.33	496.89	403.00
7	6	4	15262.00	8357.00	199.05	0	Spot (Block7, Row4, Column6)	1871.51	1847.00	542.03	0.01	0.29	386.00	495.44	386.00	436.88	0.11	0.88	99.00	87.00	0.00	1461.00	1485.51	2103574.00	3.15	716.25	717.50
7	7	4	15559.00	8357.00	147.00	-50	Spot (Block7, Row4, Column7)	475.60	481.50	100.04	0.01	0.21	390.00	490.97	390.00	422.50	0.10	0.86	0.00	0.00	0.00	91.50	85.60	280604.00	-0.04	435.49	405.00
7	8	4	15872.00	8357.00	231.70	0	Spot (Block7, Row4, Column8)	420.42	400.00	86.70	0.02	0.21	333.00	380.09	333.00	223.64	0.06	0.59	9.00	0.00	0.00	67.00	87.42	649966.00	0.18	361.78	383.50
7	1	5	13762.00	8661.00	158.75	0	Spot (Block7, Row5, Column1)	1105.64	890.00	594.97	0.09	0.54	384.00	516.19	384.00	480.60	0.13	0.93	51.00	28.00	0.00	506.00	721.64	772840.00	1.23	547.74	480.50
7	2	5	14054.00	8655.00	160.50	0	Spot (Block7, Row5, Column2)	51321.31	59676.00	16243.31	0.07	0.32	401.00	569.35	401.00	513.77	0.15	0.90	100.00	100.00	44.16	59275.00	50920.31	36489752.00	98.78	9178.66	7821.00
7	3	5	14363.00	8654.00	157.15	0	Spot (Block7, Row5, Column3)	19533.70	16668.00	12009.71	0.07	0.61	348.00	413.52	348.00	274.91	0.07	0.66	100.00	100.00	0.00	16320.00	19185.70	13380585.00	69.55	3036.54	2736.00
7	4	5	14664.00	8661.00	152.70	0	Spot (Block7, Row5, Column4)	661.12	598.50	214.66	0.04	0.32	311.00	348.46	311.00	121.74	0.05	0.35	85.00	61.00	0.00	287.50	350.12	423119.00	2.57	429.43	408.00
7	5	5	14961.00	8657.00	147.75	0	Spot (Block7, Row5, Column5)	4912.64	4358.50	2751.56	0.05	0.56	314.00	339.16	314.00	60.79	0.03	0.18	100.00	100.00	0.00	4044.50	4598.64	2957411.00	75.24	1253.71	1058.50
7	6	5	15258.00	8657.00	147.00	-50	Spot (Block7, Row5, Column6)	391.03	395.50	61.10	0.00	0.16	366.00	457.50	366.00	407.49	0.10	0.89	0.00	0.00	0.00	29.50	25.03	230705.00	-0.16	400.44	395.00
7	7	5	15556.00	8651.00	198.05	0	Spot (Block7, Row5, Column7)	45336.96	50840.00	20358.63	0.05	0.45	405.00	578.31	405.00	565.82	0.15	0.98	100.00	100.00	38.01	50435.00	44931.96	50460468.00	79.10	9347.48	9582.00
7	8	5	15868.00	8661.00	177.85	0	Spot (Block7, Row5, Column8)	493.80	463.00	138.91	0.03	0.28	376.00	425.70	376.00	369.82	0.05	0.87	3.00	0.00	0.00	87.00	117.80	435041.00	0.18	385.90	389.00
7	1	6	13758.00	8952.00	205.05	0	Spot (Block7, Row6, Column1)	41595.47	42761.50	21476.88	0.01	0.52	395.00	687.78	395.00	777.01	0.24	1.13	100.00	100.00	34.09	42366.50	41200.47	49665408.00	52.65	8951.85	8880.00
7	2	6	14056.00	8951.00	201.60	0	Spot (Block7, Row6, Column2)	33754.59	31693.00	17615.59	0.03	0.52	399.00	661.09	399.00	747.56	0.22	1.13	100.00	100.00	4.60	31294.00	33355.59	38885348.00	44.27	6856.66	6736.00
7	3	6	14356.00	8956.00	152.00	0	Spot (Block7, Row6, Column3)	1537.40	1302.00	821.20	0.07	0.53	321.00	415.21	321.00	367.68	0.11	0.89	89.00	59.00	0.00	981.00	1216.40	970100.00	3.05	623.56	586.50
7	4	6	14672.00	8956.00	173.60	0	Spot (Block7, Row6, Column4)	451.91	410.00	82.43	0.04	0.18	306.00	321.71	306.00	49.17	0.02	0.15	96.00	57.00	0.00	104.00	145.91	377342.00	2.65	366.37	378.50
7	5	6	14957.00	8955.00	146.75	0	Spot (Block7, Row6, Column5)	1853.37	1742.50	854.98	0.03	0.46	322.00	357.90	322.00	93.80	0.05	0.26	100.00	100.00	0.00	1420.50	1531.37	1089780.00	15.94	698.63	630.50
7	6	6	15259.00	8940.00	215.60	0	Spot (Block7, Row6, Column6)	385.24	393.00	54.82	0.01	0.14	376.00	449.03	376.00	463.62	0.08	1.03	0.00	0.00	0.00	17.00	9.24	508903.00	-0.14	355.43	377.50
7	7	6	15560.00	8952.00	160.45	0	Spot (Block7, Row6, Column7)	725.38	671.00	221.40	0.03	0.31	389.00	446.91	389.00	379.28	0.06	0.85	34.00	4.00	0.00	282.00	336.38	513571.00	0.73	472.76	478.50
7	8	6	15855.00	8969.00	165.20	0	Spot (Block7, Row6, Column8)	539.44	498.00	125.05	0.03	0.23	385.00	381.39	385.00	65.64	0.00	0.17	74.00	41.00	0.00	113.00	154.44	407815.00	2.41	445.22	420.00
7	1	7	13753.00	9250.00	165.60	0	Spot (Block7, Row7, Column1)	7499.19	6549.00	4004.87	0.06	0.53	313.00	436.12	313.00	445.71	0.14	1.02	100.00	100.00	0.00	6236.00	7186.19	5721880.00	15.85	1504.22	1426.00
7	2	7	14058.00	9256.00	147.00	-50	Spot (Block7, Row7, Column2)	376.39	385.00	59.69	0.01	0.16	321.00	407.11	321.00	332.23	0.10	0.82	0.00	0.00	0.00	64.00	55.39	221695.00	-0.09	353.45	331.00
7	3	7	14358.00	9256.00	147.00	-50	Spot (Block7, Row7, Column3)	355.23	326.00	64.01	0.04	0.18	316.00	342.44	316.00	62.84	0.03	0.18	39.00	8.00	0.00	10.00	39.23	211006.00	0.20	355.07	329.00
7	4	7	14658.00	9257.00	147.00	-50	Spot (Block7, Row7, Column4)	352.17	326.00	65.04	0.03	0.18	314.00	358.47	314.00	168.61	0.06	0.47	0.00	0.00	0.00	12.00	38.17	209188.00	-0.04	338.76	319.00
7	5	7	14958.00	9257.00	147.00	-50	Spot (Block7, Row7, Column5)	464.18	473.00	97.20	0.01	0.21	379.00	475.05	379.00	456.15	0.10	0.96	0.00	0.00	0.00	94.00	85.18	275256.00	-0.02	415.33	395.00
7	6	7	15256.00	9254.00	195.95	0	Spot (Block7, Row7, Column6)	40309.02	42751.00	21037.32	0.03	0.52	453.00	741.05	453.00	862.58	0.21	1.16	100.00	100.00	21.79	42298.00	39856.02	43654912.00	45.87	7289.89	7199.00
7	7	7	15562.00	9257.00	178.40	0	Spot (Block7, Row7, Column7)	650.12	608.00	178.83	0.03	0.28	399.00	495.75	399.00	459.93	0.09	0.93	12.00	1.00	0.00	209.00	251.12	581210.00	0.34	472.72	431.00
7	8	7	15859.00	9255.00	191.05	0	Spot (Block7, Row7, Column8)	3087.83	3041.00	828.58	0.01	0.27	394.00	419.00	394.00	140.49	0.03	0.34	100.00	100.00	0.00	2647.00	2693.83	3177374.00	19.00	1130.93	1074.00
7	1	8	13762.00	9568.00	186.05	0	Spot (Block7, Row8, Column1)	378.48	388.00	64.58	0.01	0.17	302.00	322.44	302.00	86.90	0.03	0.27	49.00	10.00	0.00	86.00	76.48	370150.00	0.64	339.15	317.00
7	2	8	14041.00	9562.00	175.05	0	Spot (Block7, Row8, Column2)	379.95	385.00	67.34	0.01	0.18	308.00	321.74	308.00	43.06	0.02	0.13	64.00	38.00	0.00	77.00	71.95	324101.00	1.35	338.96	323.00
7	3	8	14334.00	9565.00	166.30	0	Spot (Block7, Row8, Column3)	401.03	398.00	60.56	0.00	0.15	312.00	351.94	312.00	172.00	0.05	0.49	13.00	0.00	0.00	86.00	89.03	307587.00	0.29	360.24	355.00
7	4	8	14655.00	9554.00	158.35	0	Spot (Block7, Row8, Column4)	61227.62	65535.00	8262.91	0.03	0.13	322.00	381.88	322.00	234.73	0.07	0.61	100.00	100.00	72.01	65213.00	60905.62	42002532.00	259.21	15970.70	13702.00
7	5	8	14958.00	9557.00	147.00	-50	Spot (Block7, Row8, Column5)	402.55	394.00	48.56	0.01	0.12	356.00	473.87	356.00	529.73	0.12	1.12	0.00	0.00	0.00	38.00	46.55	239114.00	-0.13	386.03	393.00
7	6	8	15260.00	9553.00	205.45	0	Spot (Block7, Row8, Column6)	48224.44	65535.00	20407.19	0.13	0.42	422.00	731.94	422.00	880.75	0.24	1.20	100.00	100.00	51.70	65113.00	47802.44	58014624.00	53.92	10900.49	11100.00
7	7	8	15572.00	9553.00	161.05	0	Spot (Block7, Row8, Column7)	682.42	599.00	216.28	0.06	0.32	401.00	517.10	401.00	500.93	0.11	0.97	13.00	0.00	0.00	198.00	281.42	489974.00	0.33	484.66	471.00
7	8	8	15849.00	9556.00	151.10	0	Spot (Block7, Row8, Column8)	42791.32	43524.00	19863.60	0.01	0.46	396.00	628.16	396.00	2732.22	0.20	4.35	100.00	100.00	29.12	43128.00	42395.32	26744728.00	15.43	8562.29	6440.00
8	1	1	18262.00	7457.00	155.90	0	Spot (Block8, Row1, Column1)	14892.83	13093.00	8781.88	0.06	0.59	212.00	230.13	212.00	72.38	0.04	0.31	100.00	100.00	0.00	12881.00	14680.83	10007981.00	202.59	2783.21	1894.00
8	2	1	18556.00	7463.00	150.10	0	Spot (Block8, Row1, Column2)	1098.56	1059.00	472.24	0.02	0.43	199.00	203.75	199.00	37.90	0.01	0.19	100.00	100.00	0.00	860.00	899.56	680009.00	23.61	399.49	377.50
8	3	1	18870.00	7457.00	236.45	0	Spot (Block8, Row1, Column3)	219.30	214.00	24.51	0.01	0.11	199.00	200.60	199.00	21.63	0.00	0.11	33.00	13.00	0.00	15.00	20.30	353947.00	0.86	204.73	204.50
8	4	1	19156.00	7455.00	153.00	0	Spot (Block8, Row1, Column4)	833.54	773.00	386.11	0.03	0.46	208.00	211.17	208.00	22.02	0.01	0.10	100.00	100.00	0.00	565.00	625.54	536802.00	28.27	350.95	308.00
8	5	1	19472.00	7469.00	183.10	0	Spot (Block8, Row1, Column5)	291.96	292.00	39.38	0.00	0.13	213.00	218.51	213.00	27.73	0.01	0.13	87.00	77.00	0.00	79.00	78.96	273860.00	2.65	235.93	233.00
8	6	1	19755.00	7459.00	154.60	0	Spot (Block8, Row1, Column6)	652.63	598.50	240.47	0.04	0.37	208.00	211.86	208.00	24.62	0.01	0.12	100.00	99.00	0.00	390.50	444.63	430737.00	17.90	310.42	295.00
8	7	1	20051.00	7460.00	150.70	0	Spot (Block8, Row1, Column7)	889.95	822.50	384.74	0.03	0.43	201.00	202.50	201.00	20.21	0.00	0.10	100.00	100.00	0.00	621.50	688.95	551770.00	34.01	349.84	312.00
8	8	1	20366.00	7467.00	199.70	0	Spot (Block8, Row1, Column8)	279.33	283.00	46.79	0.01	0.17	195.00	196.51	195.00	19.26	0.00	0.10	97.00	80.00	0.00	88.00	84.33	316479.00	4.30	220.25	216.00
8	1	2	18293.00	7788.00	168.60	0	Spot (Block8, Row2, Column1)	251.01	243.00	30.59	0.01	0.12	205.00	206.94	205.00	27.40	0.00	0.13	67.00	32.00	0.00	38.00	46.01	198552.00	1.61	220.98	218.00
8	2	2	18566.00	7773.00	149.95	0	Spot (Block8, Row2, Column2)	280.22	283.00	44.74	0.00	0.16	202.00	202.10	202.00	19.03	0.00	0.09	97.00	85.00	0.00	81.00	78.22	172896.00	4.11	236.42	231.50
8	3	2	18882.00	7755.00	204.25	0	Spot (Block8, Row2, Column3)	227.73	220.00	25.41	0.01	0.11	202.00	202.83	202.00	19.21	0.00	0.09	46.00	21.00	0.00	18.00	25.73	267809.00	1.30	217.04	216.00
8	4	2	19177.00	7750.00	196.45	0	Spot (Block8, Row2, Column4)	270.00	279.00	33.83	0.01	0.13	209.00	212.23	209.00	28.19	0.01	0.13	76.00	58.00	0.00	70.00	61.00	293757.00	2.05	233.57	226.00
8	5	2	19462.00	7758.00	189.00	0	Spot (Block8, Row2, Column5)	2498.79	2383.00	782.02	0.02	0.31	217.00	227.52	217.00	39.50	0.02	0.17	100.00	100.00	0.00	2166.00	2281.79	2533777.00	57.50	798.30	729.00
8	6	2	19746.00	7739.00	172.30	0	Spot (Block8, Row2, Column6)	272.76	283.00	44.11	0.02	0.16	215.00	238.72	215.00	98.86	0.05	0.41	2.00	0.00	0.00	68.00	57.76	225296.00	0.34	236.29	227.00
8	7	2	20068.00	7756.00	231.30	0	Spot (Block8, Row2, Column7)	227.51	218.00	30.72	0.02	0.14	204.00	205.89	204.00	20.44	0.00	0.10	39.00	25.00	0.00	14.00	23.51	350360.00	1.06	207.61	205.00
8	8	2	20361.00	7760.00	147.00	-50	Spot (Block8, Row2, Column8)	215.64	216.00	12.70	0.00	0.06	199.00	217.22	199.00	115.71	0.04	0.53	0.00	0.00	0.00	17.00	16.64	127225.00	-0.01	211.61	211.00
8	1	3	18263.00	8059.00	149.25	0	Spot (Block8, Row3, Column1)	522.94	502.00	141.77	0.02	0.27	203.00	204.42	203.00	19.59	0.00	0.10	100.00	100.00	0.00	299.00	319.94	317427.00	16.26	291.84	284.00
8	2	3	18561.00	8059.00	206.25	0	Spot (Block8, Row3, Column2)	247.36	241.00	28.39	0.01	0.11	205.00	210.34	205.00	32.59	0.01	0.15	55.00	27.00	0.00	36.00	42.36	299307.00	1.14	218.46	213.00
8	3	3	18854.00	8046.00	170.45	0	Spot (Block8, Row3, Column3)	315.87	303.00	52.07	0.02	0.16	205.00	208.25	205.00	22.62	0.01	0.11	97.00	89.00	0.00	98.00	110.87	255225.00	4.76	250.86	250.00
8	4	3	19161.00	8059.00	150.80	0	Spot (Block8, Row3, Column4)	823.26	747.00	377.54	0.04	0.46	203.00	204.07	203.00	20.48	0.00	0.10	100.00	100.00	0.00	544.00	620.26	511246.00	30.24	364.35	312.50
8	5	3	19451.00	8043.00	150.40	0	Spot (Block8, Row3, Column5)	367.95	323.00	235.05	0.06	0.64	211.00	240.81	211.00	106.21	0.06	0.44	56.00	5.00	0.00	112.00	156.95	227761.00	1.20	268.66	260.00
8	6	3	19759.00	8058.00	196.35	0	Spot (Block8, Row3, Column6)	8290.27	5569.00	6476.29	0.17	0.78	227.00	276.09	227.00	149.05	0.09	0.54	100.00	100.00	0.00	5342.00	8063.27	9044687.00	53.77	1751.07	1781.50
8	7	3	20058.00	8065.00	205.65	0	Spot (Block8, Row3, Column7)	243.59	234.00	39.30	0.02	0.16	205.00	249.05	205.00	173.57	0.08	0.70	0.00	0.00	0.00	29.00	38.59	293287.00	-0.03	210.92	202.50
8	8	3	20363.00	8067.00	160.40	0	Spot (Block8, Row3, Column8)	28056.85	25862.00	13949.18	0.04	0.50	204.00	239.91	204.00	175.69	0.07	0.73	100.00	100.00	0.70	25658.00	27852.85	19948424.00	158.33	4752.11	4037.00
8	1	4	18256.00	8359.00	153.00	0	Spot (Block8, Row4, Column1)	774.01	698.50	358.04	0.04	0.46	204.00	211.94	204.00	41.40	0.02	0.20	100.00	99.00	0.00	494.50	570.01	498462.00	13.58	330.21	309.00
8	2	4	18561.00	8360.00	172.50	0	Spot (Block8, Row4, Column2)	1765.25	1645.50	822.86	0.03	0.47	213.00	244.05	213.00	126.68	0.06	0.52	100.00	99.00	0.00	1432.50	1552.25	1465157.00	12.01	542.35	541.00
8	3	4	18855.00	8359.00	148.70	0	Spot (Block8, Row4, Column3)	4216.32	3849.00	2348.06	0.04	0.56	211.00	225.67	211.00	59.29	0.03	0.26	100.00	100.00	0.00	3638.00	4005.32	2542440.00	67.30	1118.76	865.00
8	4	4	19168.00	8374.00	178.65	0	Spot (Block8, Row4, Column4)	243.76	242.00	24.90	0.00	0.10	202.00	205.19	202.00	21.27	0.01	0.10	74.00	47.00	0.00	40.00	41.76	218408.00	1.81	219.84	217.00
8	5	4	19463.00	8358.00	156.90	0	Spot (Block8, Row4, Column5)	280.11	285.00	28.04	0.01	0.10	206.00	215.49	206.00	37.54	0.02	0.17	88.00	55.00	0.00	79.00	74.11	189912.00	1.72	234.83	230.00
8	6	4	19765.00	8358.00	190.75	0	Spot (Block8, Row4, Column6)	3000.96	2890.00	871.91	0.02	0.29	216.00	242.31	216.00	101.47	0.05	0.42	100.00	100.00	0.00	2674.00	2784.96	3069979.00	27.19	960.45	804.50
8	7	4	20060.00	8357.00	176.20	0	Spot (Block8, Row4, Column7)	287.71	287.00	44.21	0.00	0.15	205.00	225.75	205.00	76.40	0.04	0.34	57.00	11.00	0.00	82.00	82.71	249728.00	0.81	232.64	226.00
8	8	4	20364.00	8371.00	168.70	0	Spot (Block8, Row4, Column8)	284.34	285.00	44.23	0.00	0.16	202.00	215.43	202.00	109.01	0.03	0.51	16.00	0.00	0.00	83.00	82.34	224912.00	0.63	225.64	217.00
8	1	5	18264.00	8661.00	147.15	0	Spot (Block8, Row5, Column1)	2295.35	2103.00	1292.44	0.04	0.56	214.00	252.72	214.00	138.00	0.07	0.55	100.00	99.00	0.00	1889.00	2081.35	1356549.00	14.80	686.24	463.00
8	2	5	18556.00	8661.00	156.80	0	Spot (Block8, Row5, Column2)	34370.34	32660.00	15961.29	0.02	0.46	231.00	284.86	231.00	177.57	0.09	0.62	100.00	100.00	3.10	32429.00	34139.34	23303112.00	191.96	5566.28	4805.00
8	3	5	18860.00	8659.00	156.50	0	Spot (Block8, Row5, Column3)	6962.00	5808.00	4254.65	0.08	0.61	216.00	246.35	216.00	123.26	0.06	0.50	100.00	100.00	0.00	5592.00	6746.00	4685423.00	54.49	1177.24	1079.00
8	4	5	19171.00	8669.00	167.10	0	Spot (Block8, Row5, Column4)	327.40	308.00	79.26	0.03	0.24	206.00	216.53	206.00	51.47	0.02	0.24	82.00	49.00	0.00	102.00	121.40	253734.00	2.15	241.56	236.00
8	5	5	19461.00	8662.00	148.00	0	Spot (Block8, Row5, Column5)	3160.29	2985.00	1727.16	0.02	0.55	208.00	211.33	208.00	27.02	0.01	0.13	100.00	100.00	0.00	2777.00	2952.29	1893014.00	109.15	840.81	650.00
8	6	5	19736.00	8644.00	179.85	0	Spot (Block8, Row5, Column6)	259.16	263.50	34.08	0.01	0.13	214.00	228.15	214.00	66.76	0.03	0.29	27.00	0.00	0.00	49.50	45.16	235314.00	0.46	228.08	227.00
8	7	5	20058.00	8654.00	192.35	0	Spot (Block8, Row5, Column7)	5506.07	4727.00	2965.56	0.07	0.54	212.00	239.07	212.00	97.50	0.05	0.41	100.00	100.00	0.00	4515.00	5294.07	5764853.00	54.02	1343.51	1323.50
8	8	5	20360.00	8653.00	152.80	0	Spot (Block8, Row5, Column8)	363.11	373.00	87.34	0.01	0.24	199.00	209.25	199.00	63.59	0.02	0.30	87.00	57.00	0.00	174.00	164.11	232391.00	2.42	253.32	239.00
8	1	6	18258.00	8958.00	200.05	0	Spot (Block8, Row6, Column1)	6053.98	4021.00	4671.22	0.18	0.77	223.00	268.06	223.00	124.77	0.08	0.47	100.00	100.00	0.00	3798.00	5830.98	6871269.00	46.37	1358.76	1336.00
8	2	6	18555.00	8961.00	204.35	0	Spot (Block8, Row6, Column2)	3587.82	3341.00	1633.50	0.03	0.46	225.00	274.05	225.00	153.25	0.09	0.56	100.00	100.00	0.00	3116.00	3362.82	4258739.00	21.62	1038.69	1023.00
8	3	6	18853.00	8961.00	150.45	0	Spot (Block8, Row6, Column3)	1248.67	1120.00	625.99	0.05	0.50	215.00	231.65	215.00	64.77	0.03	0.28	100.00	100.00	0.00	905.00	1033.67	775427.00	15.70	455.97	377.00
8	4	6	19164.00	8973.00	183.50	0	Spot (Block8, Row6, Column4)	260.27	265.00	27.98	0.01	0.11	207.00	210.98	207.00	23.88	0.01	0.11	81.00	58.00	0.00	58.00	53.27	245696.00	2.06	229.37	224.00
8	5	6	19461.00	8963.00	145.30	0	Spot (Block8, Row6, Column5)	2427.83	2296.00	1240.78	0.02	0.51	208.00	212.21	208.00	27.23	0.01	0.13	100.00	100.00	0.00	2088.00	2219.83	1398432.00	81.36	705.61	489.00
8	6	6	19705.00	8953.00	141.15	0	Spot (Block8, Row6, Column6)	254.38	254.00	32.41	0.00	0.13	211.00	224.18	211.00	66.49	0.03	0.30	35.00	0.00	0.00	43.00	43.38	137364.00	0.45	233.14	228.00
8	7	6	20064.00	8952.00	172.35	0	Spot (Block8, Row6, Column7)	341.99	313.00	75.64	0.04	0.22	205.00	214.86	205.00	57.96	0.02	0.27	91.00	44.00	0.00	108.00	136.99	283164.00	2.19	252.75	246.00
8	8	6	20356.00	8964.00	180.55	0	Spot (Block8, Row6, Column8)	296.59	296.00	41.58	0.00	0.14	200.00	204.56	200.00	31.94	0.01	0.16	92.00	81.00	0.00	96.00	96.59	270193.00	2.88	229.78	225.00
8	1	7	18257.00	9258.00	166.35	0	Spot (Block8, Row7, Column1)	2362.45	2129.50	1240.67	0.05	0.53	204.00	226.08	204.00	81.41	0.04	0.36	100.00	100.00	0.00	1925.50	2158.45	1814364.00	26.24	595.10	584.00
8	2	7	18580.00	9254.00	181.45	0	Spot (Block8, Row7, Column2)	233.46	225.00	29.52	0.02	0.13	204.00	219.15	204.00	61.11	0.03	0.28	15.00	0.00	0.00	21.00	29.46	216651.00	0.23	217.26	212.50
8	3	7	18877.00	9274.00	227.00	0	Spot (Block8, Row7, Column3)	237.34	230.00	25.15	0.01	0.11	208.00	213.73	208.00	27.23	0.01	0.13	42.00	22.00	0.00	22.00	29.34	351262.00	0.87	219.46	216.50
8	4	7	19152.00	9248.00	219.20	0	Spot (Block8, Row7, Column4)	229.55	221.00	33.71	0.02	0.15	206.00	222.46	206.00	95.49	0.03	0.43	1.00	0.00	0.00	15.00	23.55	315177.00	0.07	212.31	205.00
8	5	7	19456.00	9266.00	214.30	0	Spot (Block8, Row7, Column5)	234.75	225.00	29.62	0.02	0.13	205.00	221.27	205.00	74.14	0.03	0.34	13.00	0.00	0.00	20.00	29.75	307756.00	0.18	211.24	210.00
8	6	7	19762.00	9255.00	193.00	0	Spot (Block8, Row7, Column6)	4366.81	4284.00	2162.76	0.01	0.50	218.00	268.37	218.00	156.55	0.09	0.58	100.00	100.00	0.00	4066.00	4148.81	4611352.00	26.18	1073.98	1062.00
8	7	7	20054.00	9273.00	156.50	0	Spot (Block8, Row7, Column7)	419.97	385.50	114.61	0.04	0.27	211.00	230.91	211.00	73.02	0.04	0.32	93.00	70.00	0.00	174.50	208.97	283058.00	2.59	274.23	272.50
8	8	7	20361.00	9254.00	186.55	0	Spot (Block8, Row7, Column8)	4835.92	4904.00	1357.43	0.01	0.28	207.00	225.43	207.00	87.71	0.04	0.39	100.00	100.00	0.00	4697.00	4628.92	4729534.00	52.57	1381.33	1185.00
8	1	8	18250.00	9568.00	175.15	0	Spot (Block8, Row8, Column1)	278.91	289.00	30.93	0.02	0.11	196.00	200.48	196.00	34.23	0.01	0.17	87.00	73.00	0.00	93.00	82.91	239026.00	2.29	217.59	213.00
8	2	8	18565.00	9555.00	178.60	0	Spot (Block8, Row8, Column2)	236.04	228.00	26.79	0.02	0.11	196.00	197.43	196.00	20.92	0.00	0.11	73.00	38.00	0.00	32.00	40.04	209132.00	1.85	211.16	210.00
8	3	8	18855.00	9554.00	180.20	0	Spot (Block8, Row8, Column3)	283.28	284.00	46.48	0.00	0.16	203.00	219.54	203.00	115.33	0.03	0.53	14.00	0.00	0.00	81.00	80.28	257788.00	0.55	235.12	228.00
8	4	8	19159.00	9561.00	155.35	0	Spot (Block8, Row8, Column4)	52427.74	65419.00	16189.14	0.10	0.31	213.00	240.98	213.00	141.36	0.05	0.59	100.00	100.00	49.77	65206.00	52214.74	34759864.00	369.18	9384.88	7467.00
8	5	8	19465.00	9564.00	258.55	0	Spot (Block8, Row8, Column5)	215.09	211.00	23.74	0.01	0.11	209.00	248.17	209.00	155.03	0.07	0.62	0.00	0.00	0.00	2.00	6.09	416837.00	-0.21	202.99	201.00
8	6	8	19760.00	9561.00	184.95	0	Spot (Block8, Row8, Column6)	12285.04	7790.50	10537.17	0.20	0.86	215.00	277.53	215.00	192.55	0.11	0.69	100.00	100.00	0.00	7575.50	12070.04	11842774.00	62.36	1892.95	1887.00
8	7	8	20059.00	9558.00	154.40	0	Spot (Block8, Row8, Column7)	402.64	396.00	84.56	0.01	0.21	211.00	247.10	211.00	151.78	0.07	0.61	67.00	6.00	0.00	185.00	191.64	264533.00	1.02	264.38	273.00
8	8	8	20353.00	9562.00	150.85	0	Spot (Block8, Row8, Column8)	39665.28	37814.00	19760.70	0.02	0.50	213.00	240.92	213.00	118.20	0.05	0.49	100.00	100.00	20.90	37601.00	39452.28	24671924.00	333.54	7505.66	5523.00
9	1	1	4752.00	11939.00	151.40	0	Spot (Block9, Row1, Column1)	23211.58	20362.00	13494.15	0.06	0.58	262.00	277.14	262.00	85.12	0.02	0.31	100.00	100.00	1.43	20100.00	22949.58	14646507.00	269.43	4179.67	2965.50
9	2	1	5049.00	11947.00	147.40	0	Spot (Block9, Row1, Column2)	9063.22	8154.00	5031.56	0.05	0.56	247.00	266.07	247.00	76.86	0.03	0.29	100.00	100.00	0.00	7907.00	8816.22	5347300.00	114.46	1860.83	1455.00
9	3	1	5349.00	11943.00	145.45	0	Spot (Block9, Row1, Column3)	2463.50	2001.00	1575.56	0.09	0.64	243.00	255.23	243.00	52.25	0.02	0.20	100.00	100.00	0.00	1758.00	2220.50	1416510.00	42.26	673.33	556.00
9	4	1	5642.00	11944.00	145.70	0	Spot (Block9, Row1, Column4)	6458.49	5624.00	3456.27	0.06	0.54	258.00	266.77	258.00	63.55	0.01	0.24	100.00	100.00	0.00	5366.00	6200.49	3745925.00	97.43	1341.82	1110.00
9	5	1	5951.00	11945.00	145.20	0	Spot (Block9, Row1, Column5)	6246.89	5413.50	4432.82	0.06	0.71	248.00	259.20	248.00	51.62	0.02	0.20	100.00	100.00	0.00	5165.50	5998.89	3598207.00	115.98	1250.30	832.00
9	6	1	6249.00	11942.00	143.30	0	Spot (Block9, Row1, Column6)	9887.79	8454.00	5637.09	0.07	0.57	244.00	258.91	244.00	66.84	0.03	0.26	100.00	100.00	0.00	8210.00	9643.79	5527273.00	144.06	2326.22	1570.00
9	7	1	6541.00	11946.00	145.70	0	Spot (Block9, Row1, Column7)	22800.34	20868.50	12922.38	0.04	0.57	240.00	257.52	240.00	68.43	0.03	0.27	100.00	100.00	0.00	20628.50	22560.34	13224196.00	329.43	4375.10	3351.50
9	8	1	6856.00	11943.00	161.20	0	Spot (Block9, Row1, Column8)	589.75	499.50	294.35	0.07	0.50	234.00	243.73	234.00	40.20	0.02	0.16	100.00	98.00	0.00	265.50	355.75	424618.00	8.61	328.17	311.50
9	1	2	4750.00	12242.00	147.00	-50	Spot (Block9, Row2, Column1)	278.39	279.50	17.96	0.00	0.06	250.00	262.37	250.00	65.93	0.02	0.25	0.00	0.00	0.00	29.50	28.39	163695.00	0.24	271.82	276.50
9	2	2	5047.00	12242.00	126.35	0	Spot (Block9, Row2, Column2)	4061.58	4009.00	1506.96	0.01	0.37	257.00	265.40	257.00	63.50	0.01	0.24	100.00	100.00	0.00	3752.00	3804.58	1742419.00	59.78	998.46	922.50
9	3	2	5350.00	12243.00	148.20	0	Spot (Block9, Row2, Column3)	765.84	714.50	259.32	0.03	0.34	247.00	264.17	247.00	67.82	0.03	0.26	99.00	98.00	0.00	467.50	518.84	457975.00	7.40	358.42	318.00
9	4	2	5655.00	12240.00	178.35	0	Spot (Block9, Row2, Column4)	2317.69	2329.50	949.95	0.00	0.41	272.00	286.34	272.00	78.40	0.02	0.27	100.00	100.00	0.00	2057.50	2045.69	2044205.00	25.91	695.92	692.00
9	5	2	5954.00	12246.00	171.85	0	Spot (Block9, Row2, Column5)	5279.78	5099.50	2084.42	0.02	0.39	272.00	289.58	272.00	98.97	0.03	0.34	100.00	100.00	0.00	4827.50	5007.78	4361101.00	50.42	1314.40	1159.00
9	6	2	6242.00	12240.00	148.55	0	Spot (Block9, Row2, Column6)	1402.76	1287.00	683.38	0.04	0.49	249.00	328.51	249.00	396.19	0.12	1.21	83.00	66.00	0.00	1038.00	1153.76	845867.00	2.71	519.32	423.00
9	7	2	6548.00	12245.00	148.35	0	Spot (Block9, Row2, Column7)	1482.96	1319.00	763.23	0.05	0.51	247.00	262.01	247.00	99.36	0.03	0.38	100.00	100.00	0.00	1072.00	1235.96	891261.00	12.29	549.26	493.00
9	8	2	6887.00	12237.00	125.00	0	Spot (Block9, Row2, Column8)	289.85	293.00	22.44	0.00	0.08	238.00	254.83	238.00	87.31	0.03	0.34	4.00	0.00	0.00	55.00	51.85	118257.00	0.40	264.62	270.50
9	1	3	4749.00	12543.00	145.50	0	Spot (Block9, Row3, Column1)	6539.40	6099.00	3832.10	0.03	0.59	241.00	250.25	241.00	38.79	0.02	0.16	100.00	100.00	0.00	5858.00	6298.40	3760157.00	162.12	1531.28	1256.00
9	2	3	5051.00	12545.00	146.50	0	Spot (Block9, Row3, Column2)	1027.40	977.00	377.94	0.02	0.37	254.00	273.41	254.00	82.01	0.03	0.30	99.00	99.00	0.00	723.00	773.40	600002.00	9.19	433.95	384.00
9	3	3	5342.00	12539.00	142.65	0	Spot (Block9, Row3, Column3)	11626.69	9724.00	8892.74	0.08	0.76	267.00	283.72	267.00	111.12	0.03	0.39	100.00	100.00	1.08	9457.00	11359.69	6452812.00	102.08	2450.57	1605.00
9	4	3	5653.00	12545.00	145.35	0	Spot (Block9, Row3, Column4)	15495.45	14137.00	8710.31	0.04	0.56	270.00	282.42	270.00	88.48	0.02	0.31	100.00	100.00	0.00	13867.00	15225.45	8940873.00	171.94	3055.34	2163.00
9	5	3	5947.00	12544.00	139.15	0	Spot (Block9, Row3, Column5)	6864.38	5959.00	4352.96	0.06	0.63	283.00	356.69	283.00	378.52	0.10	1.06	100.00	100.00	0.00	5676.00	6581.38	3583206.00	17.19	1899.94	1373.00
9	6	3	6252.00	12544.00	215.95	0	Spot (Block9, Row3, Column6)	32291.83	23835.50	20412.05	0.13	0.63	282.00	439.61	282.00	558.07	0.19	1.27	100.00	100.00	16.02	23553.50	32009.83	43142092.00	57.08	6891.63	6993.00
9	7	3	6555.00	12544.00	145.30	0	Spot (Block9, Row3, Column7)	4546.77	3852.00	3090.71	0.07	0.68	259.00	321.62	259.00	364.82	0.09	1.13	100.00	88.00	0.00	3593.00	4287.77	2628033.00	11.58	968.53	760.00
9	8	3	6852.00	12553.00	157.40	0	Spot (Block9, Row3, Column8)	13961.02	13031.00	6931.90	0.03	0.50	247.00	268.13	247.00	114.40	0.04	0.43	100.00	100.00	0.00	12784.00	13714.02	9563298.00	119.69	2960.66	2273.00
9	1	4	4750.00	12844.00	142.95	0	Spot (Block9, Row4, Column1)	14630.77	13424.00	8677.63	0.04	0.59	251.00	263.04	251.00	64.71	0.02	0.25	100.00	100.00	0.00	13173.00	14379.77	8134706.00	222.02	2705.61	1954.00
9	2	4	5051.00	12846.00	162.65	0	Spot (Block9, Row4, Column2)	2015.39	1917.00	870.78	0.02	0.43	255.00	283.21	255.00	127.38	0.05	0.45	100.00	100.00	0.00	1662.00	1760.39	1473250.00	13.60	601.77	596.00
9	3	4	5349.00	12845.00	145.85	0	Spot (Block9, Row4, Column3)	51949.95	65535.00	17050.34	0.10	0.33	268.00	295.88	268.00	146.22	0.04	0.49	100.00	100.00	51.62	65267.00	51681.95	30390928.00	353.27	8633.04	5732.00
9	4	4	5650.00	12851.00	176.85	0	Spot (Block9, Row4, Column4)	384.19	386.00	79.23	0.00	0.21	254.00	267.61	254.00	89.74	0.02	0.34	63.00	24.00	0.00	132.00	130.19	335395.00	1.30	282.84	287.00
9	5	4	5947.00	12847.00	141.90	0	Spot (Block9, Row4, Column5)	6054.50	3079.00	10312.81	0.29	1.70	266.00	278.72	266.00	92.35	0.02	0.33	100.00	100.00	1.10	2813.00	5788.50	3287596.00	62.54	1165.69	712.00
9	6	4	6248.00	12844.00	172.95	0	Spot (Block9, Row4, Column6)	6553.62	6193.00	2633.32	0.02	0.40	274.00	337.14	274.00	361.50	0.09	1.07	100.00	100.00	0.00	5919.00	6279.62	5465716.00	17.20	1547.12	1193.50
9	7	4	6547.00	12846.00	143.85	0	Spot (Block9, Row4, Column7)	2827.01	2277.00	2059.40	0.09	0.73	268.00	297.54	268.00	201.58	0.05	0.68	100.00	83.00	0.00	2009.00	2559.01	1583123.00	12.55	732.99	632.00
9	8	4	6851.00	12850.00	147.25	0	Spot (Block9, Row4, Column8)	1324.56	1266.00	637.06	0.02	0.48	257.00	265.39	257.00	106.21	0.01	0.40	100.00	99.00	0.00	1009.00	1067.56	782817.00	9.97	509.77	474.00
9	1	5	4753.00	13145.00	142.00	0	Spot (Block9, Row5, Column1)	21770.39	19573.00	13240.26	0.05	0.61	272.00	340.47	272.00	343.14	0.10	1.01	100.00	100.00	0.00	19301.00	21498.39	11908406.00	62.45	4204.01	2600.00
9	2	5	5050.00	13144.00	152.45	0	Spot (Block9, Row5, Column2)	16668.00	15825.00	7368.08	0.02	0.44	274.00	321.39	274.00	180.11	0.07	0.56	100.00	100.00	0.00	15551.00	16394.00	10684186.00	90.76	2862.55	2500.00
9	3	5	5351.00	13145.00	144.35	0	Spot (Block9, Row5, Column3)	9631.61	8714.00	5531.33	0.04	0.57	271.00	295.16	271.00	119.54	0.04	0.41	100.00	100.00	0.00	8443.00	9360.61	5499649.00	78.10	1764.20	1425.00
9	4	5	5648.00	13144.00	142.00	0	Spot (Block9, Row5, Column4)	5287.53	4502.00	3242.93	0.07	0.61	273.00	284.31	273.00	108.57	0.02	0.38	100.00	100.00	0.00	4229.00	5014.53	2897565.00	46.08	1301.36	956.00
9	5	5	5948.00	13145.00	144.20	0	Spot (Block9, Row5, Column5)	53479.25	65535.00	16447.71	0.09	0.31	268.00	288.75	268.00	141.76	0.03	0.49	100.00	100.00	54.93	65267.00	53211.25	30376416.00	375.22	10030.52	6721.00
9	6	5	6250.00	13145.00	146.05	0	Spot (Block9, Row5, Column6)	1618.22	1567.00	722.79	0.01	0.45	269.00	308.09	269.00	211.21	0.06	0.69	100.00	91.00	0.00	1298.00	1349.22	946659.00	6.20	527.79	482.00
9	7	5	6552.00	13147.00	198.65	0	Spot (Block9, Row5, Column7)	17638.34	14172.00	12253.13	0.10	0.69	279.00	346.68	279.00	290.99	0.09	0.84	100.00	100.00	0.00	13893.00	17359.34	19754948.00	59.42	3467.86	3511.00
9	8	5	6853.00	13144.00	143.95	0	Spot (Block9, Row5, Column8)	6446.74	5277.50	4723.73	0.09	0.73	261.00	286.84	261.00	185.05	0.04	0.65	100.00	100.00	0.00	5016.50	6185.74	3661747.00	33.29	1108.27	843.00
9	1	6	4748.00	13444.00	219.05	0	Spot (Block9, Row6, Column1)	27850.39	16438.00	20664.51	0.23	0.74	291.00	446.90	291.00	557.82	0.19	1.25	100.00	100.00	12.54	16147.00	27559.39	38210916.00	49.13	6360.95	6439.00
9	2	6	5044.00	13441.00	218.60	0	Spot (Block9, Row6, Column2)	9610.21	7727.00	5627.72	0.09	0.59	284.00	401.66	284.00	433.55	0.15	1.08	100.00	100.00	0.00	7443.00	9326.21	13117934.00	21.24	2475.46	2421.00
9	3	6	5345.00	13444.00	143.80	0	Spot (Block9, Row6, Column3)	21342.75	19459.00	12631.69	0.04	0.59	267.00	292.21	267.00	145.54	0.04	0.50	100.00	100.00	0.00	19192.00	21075.75	12015969.00	144.64	3876.82	2723.00
9	4	6	5648.00	13442.00	142.75	0	Spot (Block9, Row6, Column4)	2449.24	2269.00	1237.35	0.03	0.51	280.00	286.63	280.00	94.48	0.01	0.33	100.00	100.00	0.00	1989.00	2169.24	1342182.00	22.89	740.23	635.00
9	5	6	5948.00	13444.00	140.35	0	Spot (Block9, Row6, Column5)	51514.85	65535.00	17682.14	0.10	0.34	286.00	312.00	286.00	147.65	0.04	0.47	100.00	100.00	50.66	65249.00	51228.85	27457576.00	346.78	10943.35	7407.00
9	6	6	6251.00	13446.00	150.50	0	Spot (Block9, Row6, Column6)	763.01	679.00	343.84	0.05	0.45	278.00	310.46	278.00	192.74	0.05	0.62	76.00	51.00	0.00	401.00	485.01	473832.00	2.35	376.37	371.00
9	7	6	6551.00	13443.00	145.20	0	Spot (Block9, Row6, Column7)	9301.00	8333.00	5996.12	0.05	0.64	274.00	306.63	274.00	200.59	0.05	0.65	100.00	100.00	0.00	8059.00	9027.00	5366677.00	44.84	1891.40	1571.00
9	8	6	6852.00	13447.00	143.30	0	Spot (Block9, Row6, Column8)	10316.01	8712.50	7050.85	0.07	0.68	261.00	274.92	261.00	230.77	0.02	0.84	100.00	100.00	0.00	8451.50	10055.01	5735699.00	43.51	2411.95	1687.00
9	1	7	4747.00	13743.00	153.55	0	Spot (Block9, Row7, Column1)	2959.72	2735.00	1358.35	0.03	0.46	246.00	324.94	246.00	387.62	0.12	1.19	100.00	98.00	0.00	2489.00	2713.72	1906062.00	6.80	786.40	763.00
9	2	7	5053.00	13739.00	175.15	0	Spot (Block9, Row7, Column2)	435.87	407.00	120.44	0.03	0.28	262.00	288.87	262.00	154.28	0.04	0.53	45.00	14.00	0.00	145.00	173.87	374415.00	0.95	299.17	300.00
9	3	7	5328.00	13734.00	247.80	0	Spot (Block9, Row7, Column3)	286.34	290.00	28.69	0.01	0.10	251.00	260.21	251.00	78.65	0.02	0.30	3.00	0.00	0.00	39.00	35.34	508832.00	0.33	259.78	265.50
9	4	7	5667.00	13748.00	165.40	0	Spot (Block9, Row7, Column4)	427.08	398.00	175.23	0.03	0.41	277.00	284.06	277.00	90.59	0.01	0.32	74.00	28.00	0.00	121.00	150.08	322020.00	1.58	325.43	307.50
9	5	7	5949.00	13744.00	187.40	0	Spot (Block9, Row7, Column5)	1922.02	1809.00	943.50	0.03	0.49	297.00	358.14	297.00	232.89	0.08	0.65	99.00	95.00	0.00	1512.00	1625.02	1893185.00	6.71	657.40	678.00
9	6	7	6248.00	13742.00	203.20	0	Spot (Block9, Row7, Column6)	12855.40	12317.00	7582.48	0.02	0.59	310.00	485.17	310.00	562.66	0.19	1.16	100.00	100.00	0.00	12007.00	12545.40	15027965.00	21.99	2804.82	2791.00
9	7	7	6546.00	13747.00	146.45	0	Spot (Block9, Row7, Column7)	11861.17	10613.00	6454.97	0.05	0.54	295.00	347.64	295.00	215.52	0.07	0.62	100.00	100.00	0.00	10318.00	11566.17	6950646.00	53.42	2843.12	2149.00
9	8	7	6851.00	13748.00	175.35	0	Spot (Block9, Row7, Column8)	10438.13	10394.00	3730.11	0.00	0.36	282.00	308.60	282.00	256.79	0.04	0.83	100.00	100.00	0.00	10112.00	10156.13	8955917.00	39.45	2645.79	2133.50
9	1	8	4740.00	14041.00	216.65	0	Spot (Block9, Row8, Column1)	344.81	319.00	68.53	0.03	0.20	232.00	244.75	232.00	44.41	0.02	0.18	94.00	47.00	0.00	87.00	112.81	462040.00	2.25	272.81	278.00
9	2	8	5053.00	14043.00	148.40	0	Spot (Block9, Row8, Column2)	1183.38	1045.00	551.69	0.05	0.47	247.00	251.73	247.00	30.21	0.01	0.12	100.00	100.00	0.00	798.00	936.38	714763.00	30.84	452.86	396.00
9	3	8	5344.00	14040.00	145.95	0	Spot (Block9, Row8, Column3)	2872.06	2339.00	2045.87	0.09	0.71	258.00	266.54	258.00	86.43	0.01	0.32	100.00	100.00	0.00	2081.00	2614.06	1674411.00	30.15	687.67	561.00
9	4	8	5650.00	14048.00	147.50	0	Spot (Block9, Row8, Column4)	39495.55	38000.50	18432.86	0.02	0.47	266.00	278.90	266.00	113.85	0.02	0.41	100.00	100.00	13.01	37734.50	39229.55	23381436.00	344.45	7415.54	6824.00
9	5	8	5947.00	14027.00	247.25	0	Spot (Block9, Row8, Column5)	355.88	342.00	99.58	0.02	0.28	284.00	397.40	284.00	533.52	0.15	1.34	0.00	0.00	0.00	58.00	71.88	632393.00	-0.08	295.13	282.00
9	6	8	6251.00	14046.00	211.60	0	Spot (Block9, Row8, Column6)	37503.59	32169.50	23156.76	0.07	0.62	310.00	552.80	310.00	755.03	0.25	1.37	100.00	100.00	30.64	31859.50	37193.59	47854964.00	48.94	8418.28	8501.50
9	7	8	6552.00	14043.00	144.10	0	Spot (Block9, Row8, Column7)	5144.38	4572.50	2770.69	0.05	0.54	299.00	420.04	299.00	496.87	0.15	1.18	100.00	99.00	0.00	4273.50	4845.38	2891144.00	9.51	1255.99	973.00
9	8	8	6844.00	14047.00	145.40	0	Spot (Block9, Row8, Column8)	50467.04	59934.00	16880.51	0.07	0.33	296.00	343.42	296.00	180.99	0.06	0.53	100.00	100.00	45.52	59638.00	50171.04	29271072.00	276.95	8794.38	6802.50
10	1	1	9252.00	11948.00	153.60	0	Spot (Block10, Row1, Column1)	19428.67	16754.00	11022.36	0.06	0.57	231.00	256.35	231.00	78.13	0.05	0.30	100.00	100.00	0.00	16523.00	19197.67	12512064.00	245.39	3971.58	2932.50
10	2	1	9549.00	11947.00	152.20	0	Spot (Block10, Row1, Column2)	584.32	585.50	189.27	0.00	0.32	224.00	237.56	224.00	54.36	0.03	0.23	99.00	96.00	0.00	361.50	360.32	371628.00	6.38	334.35	311.00
10	3	1	9877.00	11954.00	205.30	0	Spot (Block10, Row1, Column3)	302.28	298.00	48.85	0.01	0.16	224.00	235.62	224.00	32.16	0.02	0.14	83.00	65.00	0.00	74.00	78.28	363950.00	2.07	260.86	273.00
10	4	1	10148.00	11948.00	160.85	0	Spot (Block10, Row1, Column4)	426.83	390.00	109.74	0.04	0.26	222.00	233.83	222.00	32.83	0.02	0.14	99.00	98.00	0.00	168.00	204.83	305180.00	5.88	284.93	295.00
10	5	1	10457.00	11954.00	179.20	0	Spot (Block10, Row1, Column5)	381.48	363.00	103.61	0.02	0.27	222.00	233.82	222.00	44.77	0.02	0.19	95.00	63.00	0.00	141.00	159.48	343334.00	3.30	269.90	277.50
10	6	1	10752.00	11949.00	155.75	0	Spot (Block10, Row1, Column6)	510.51	471.00	158.65	0.03	0.31	222.00	232.93	222.00	34.91	0.02	0.15	98.00	97.00	0.00	249.00	288.51	340511.00	7.95	310.95	306.00
10	7	1	11045.00	11950.00	150.70	0	Spot (Block10, Row1, Column7)	840.26	766.50	334.19	0.04	0.40	221.00	234.50	221.00	37.46	0.03	0.16	100.00	100.00	0.00	545.50	619.26	520964.00	16.17	386.68	359.00
10	8	1	11361.00	11950.00	177.50	0	Spot (Block10, Row1, Column8)	482.92	462.50	169.37	0.02	0.35	227.00	239.48	227.00	36.30	0.02	0.15	98.00	92.00	0.00	235.50	255.92	425938.00	6.71	290.44	296.00
10	1	2	9237.00	12273.00	212.80	0	Spot (Block10, Row2, Column1)	266.32	276.50	36.87	0.02	0.14	226.00	239.65	226.00	50.17	0.03	0.21	50.00	1.00	0.00	50.50	40.32	343020.00	0.53	235.09	223.00
10	2	2	9556.00	12251.00	115.75	0	Spot (Block10, Row2, Column2)	391.53	388.00	60.28	0.00	0.15	222.00	232.79	222.00	31.12	0.02	0.13	100.00	99.00	0.00	166.00	169.53	136254.00	5.10	303.75	298.00
10	3	2	9861.00	12248.00	169.10	0	Spot (Block10, Row2, Column3)	291.13	291.00	40.26	0.00	0.14	219.00	230.08	219.00	32.80	0.02	0.14	88.00	61.00	0.00	72.00	72.13	232325.00	1.86	252.49	247.00
10	4	2	10158.00	12240.00	198.85	0	Spot (Block10, Row2, Column4)	323.87	310.00	55.60	0.02	0.17	222.00	238.24	222.00	49.03	0.03	0.21	93.00	32.00	0.00	88.00	101.87	362734.00	1.75	265.27	278.00
10	5	2	10459.00	12251.00	183.95	0	Spot (Block10, Row2, Column5)	5194.96	5082.50	1698.58	0.01	0.33	232.00	256.95	232.00	74.84	0.04	0.29	100.00	100.00	0.00	4850.50	4962.96	4955992.00	65.98	1355.78	1137.00
10	6	2	10743.00	12204.00	218.50	0	Spot (Block10, Row2, Column6)	285.71	291.00	54.40	0.01	0.19	233.00	283.44	233.00	190.01	0.09	0.67	2.00	0.00	0.00	58.00	52.71	389713.00	0.01	257.47	253.50
10	7	2	11054.00	12264.00	219.25	0	Spot (Block10, Row2, Column7)	294.19	288.00	56.95	0.01	0.19	218.00	243.29	218.00	110.56	0.05	0.45	19.00	1.00	0.00	70.00	76.19	402448.00	0.46	250.77	243.00
10	8	2	11352.00	12243.00	216.35	0	Spot (Block10, Row2, Column8)	253.95	251.00	31.11	0.01	0.12	221.00	244.97	221.00	108.03	0.04	0.44	0.00	0.00	0.00	30.00	32.95	340293.00	0.08	239.75	223.00
10	1	3	9248.00	12546.00	146.75	0	Spot (Block10, Row3, Column1)	1037.90	1000.00	401.94	0.02	0.39	224.00	235.63	224.00	55.48	0.02	0.24	100.00	100.00	0.00	776.00	813.90	608211.00	14.46	430.38	392.50
10	2	3	9551.00	12546.00	166.55	0	Spot (Block10, Row3, Column2)	345.87	325.00	62.28	0.03	0.18	225.00	245.08	225.00	81.53	0.04	0.33	67.00	31.00	0.00	100.00	120.87	265628.00	1.24	268.01	274.00
10	3	3	9839.00	12549.00	136.20	0	Spot (Block10, Row3, Column3)	983.10	662.00	1509.99	0.17	1.54	226.00	236.07	226.00	36.85	0.02	0.16	100.00	100.00	0.00	436.00	757.10	490568.00	20.27	522.49	481.50
10	4	3	10151.00	12552.00	151.30	0	Spot (Block10, Row3, Column4)	483.25	480.00	119.53	0.00	0.25	229.00	240.13	229.00	38.29	0.02	0.16	99.00	96.00	0.00	251.00	254.25	303481.00	6.35	301.55	295.00
10	5	3	10460.00	12528.00	167.55	0	Spot (Block10, Row3, Column5)	578.55	400.50	1200.18	0.16	2.07	246.00	306.01	246.00	228.54	0.09	0.75	34.00	7.00	0.00	154.50	332.55	448957.00	1.19	330.95	313.00
10	6	3	10757.00	12550.00	209.25	0	Spot (Block10, Row3, Column6)	21620.15	14941.00	15814.23	0.16	0.73	283.00	396.37	283.00	344.02	0.15	0.87	100.00	100.00	0.88	14658.00	21337.15	26938704.00	61.69	4490.32	4253.50
10	7	3	11052.00	12551.00	147.00	-50	Spot (Block10, Row3, Column7)	327.57	308.00	58.32	0.03	0.18	233.00	312.44	233.00	274.52	0.13	0.88	0.00	0.00	0.00	75.00	94.57	193921.00	0.06	306.40	297.00
10	8	3	11353.00	12556.00	159.95	0	Spot (Block10, Row3, Column8)	22188.04	20071.00	11385.80	0.04	0.51	228.00	264.97	228.00	145.58	0.07	0.55	100.00	100.00	0.00	19843.00	21960.04	15731317.00	150.59	3830.48	3159.50
10	1	4	9250.00	12849.00	149.90	0	Spot (Block10, Row4, Column1)	674.52	644.00	225.93	0.02	0.33	234.00	252.02	234.00	80.73	0.03	0.32	99.00	89.00	0.00	410.00	440.52	414829.00	5.23	335.63	307.50
10	2	4	9549.00	12852.00	168.05	0	Spot (Block10, Row4, Column2)	4912.93	4583.00	2427.74	0.03	0.49	239.00	277.07	239.00	128.63	0.06	0.46	100.00	100.00	0.00	4344.00	4673.93	3851738.00	36.04	1069.67	1060.50
10	3	4	9854.00	12849.00	144.85	0	Spot (Block10, Row4, Column3)	1721.16	1553.00	753.31	0.04	0.44	235.00	268.70	235.00	118.85	0.06	0.44	100.00	100.00	0.00	1318.00	1486.16	986224.00	12.22	542.54	461.00
10	4	4	10141.00	12839.00	211.05	0	Spot (Block10, Row4, Column4)	286.99	292.00	32.18	0.01	0.11	228.00	236.20	228.00	33.44	0.02	0.14	80.00	46.00	0.00	64.00	58.99	363898.00	1.52	264.59	274.00
10	5	4	10444.00	12843.00	161.25	0	Spot (Block10, Row4, Column5)	384.13	385.00	76.70	0.00	0.20	245.00	257.26	245.00	57.12	0.02	0.22	88.00	65.00	0.00	140.00	139.13	276193.00	2.22	284.18	291.00
10	6	4	10753.00	12850.00	184.60	0	Spot (Block10, Row4, Column6)	6131.16	5951.00	2171.85	0.01	0.35	279.00	319.50	279.00	221.41	0.06	0.69	100.00	100.00	0.00	5672.00	5852.16	5873648.00	26.25	1613.77	1467.50
10	7	4	11052.00	12840.00	171.00	0	Spot (Block10, Row4, Column7)	367.43	381.00	64.54	0.02	0.18	248.00	306.32	248.00	253.17	0.09	0.83	0.00	0.00	0.00	133.00	119.43	299452.00	0.24	286.01	291.00
10	8	4	11346.00	12866.00	175.75	0	Spot (Block10, Row4, Column8)	358.07	355.00	70.88	0.00	0.20	244.00	262.14	244.00	91.22	0.03	0.35	52.00	13.00	0.00	111.00	114.07	308658.00	1.05	277.98	281.00
10	1	5	9251.00	13149.00	148.90	0	Spot (Block10, Row5, Column1)	832.71	767.00	328.49	0.04	0.39	247.00	297.73	247.00	191.43	0.08	0.64	96.00	65.00	0.00	520.00	585.71	506290.00	2.79	357.17	352.00
10	2	5	9553.00	13151.00	155.50	0	Spot (Block10, Row5, Column2)	24476.59	23157.00	11373.32	0.02	0.46	271.00	332.80	271.00	223.57	0.09	0.67	100.00	100.00	0.00	22886.00	24205.59	16276930.00	107.99	4271.36	3688.50
10	3	5	9856.00	13153.00	152.30	0	Spot (Block10, Row5, Column3)	18340.79	15388.50	11152.73	0.08	0.61	246.00	290.21	246.00	166.01	0.07	0.57	100.00	100.00	0.00	15142.50	18094.79	11628062.00	108.73	2959.36	2472.00
10	4	5	10160.00	13149.00	161.50	0	Spot (Block10, Row5, Column4)	376.88	384.50	78.03	0.01	0.21	224.00	245.49	224.00	94.49	0.04	0.38	68.00	24.00	0.00	160.50	152.88	272862.00	1.39	276.02	281.00
10	5	5	10452.00	13155.00	140.85	0	Spot (Block10, Row5, Column5)	2975.37	2645.00	1510.51	0.05	0.51	228.00	241.27	228.00	38.34	0.02	0.16	100.00	100.00	0.00	2417.00	2747.37	1588845.00	71.32	924.69	677.00
10	6	5	10751.00	13151.00	147.00	-50	Spot (Block10, Row5, Column6)	360.81	332.00	67.58	0.04	0.19	267.00	312.56	267.00	251.68	0.07	0.81	0.00	0.00	0.00	65.00	93.81	212875.00	0.19	325.45	304.50
10	7	5	11050.00	13148.00	195.70	0	Spot (Block10, Row5, Column7)	27586.07	22297.00	18524.86	0.09	0.67	281.00	366.63	281.00	353.96	0.12	0.97	100.00	100.00	4.06	22016.00	27305.07	29875768.00	76.90	5035.49	4952.50
10	8	5	11351.00	13157.00	148.25	0	Spot (Block10, Row5, Column8)	477.70	484.50	140.72	0.01	0.29	250.00	285.30	250.00	231.70	0.06	0.81	50.00	3.00	0.00	234.50	227.70	286623.00	0.83	309.73	297.00
10	1	6	9252.00	13452.00	210.25	0	Spot (Block10, Row6, Column1)	17993.46	11853.50	14312.80	0.18	0.80	288.00	399.99	288.00	339.03	0.14	0.85	100.00	100.00	0.24	11565.50	17705.46	22743744.00	51.89	3862.24	3961.50
10	2	6	9552.00	13449.00	207.00	0	Spot (Block10, Row6, Column2)	15324.04	13555.50	8516.78	0.05	0.56	276.00	384.92	276.00	339.56	0.14	0.88	100.00	100.00	0.00	13279.50	15048.04	18725984.00	44.00	3350.53	3319.50
10	3	6	9843.00	13455.00	152.55	0	Spot (Block10, Row6, Column3)	671.07	620.50	249.94	0.03	0.37	251.00	293.63	251.00	194.97	0.07	0.66	86.00	46.00	0.00	369.50	420.07	429487.00	1.94	369.20	363.50
10	4	6	10153.00	13454.00	173.40	0	Spot (Block10, Row6, Column4)	376.15	364.00	95.91	0.01	0.25	232.00	241.18	232.00	34.79	0.02	0.14	97.00	74.00	0.00	132.00	144.15	315211.00	3.88	279.99	284.00
10	5	6	10451.00	13452.00	140.45	0	Spot (Block10, Row6, Column5)	1855.19	1670.00	816.27	0.05	0.44	229.00	245.71	229.00	54.01	0.03	0.22	100.00	100.00	0.00	1441.00	1626.19	994382.00	29.80	668.66	567.00
10	6	6	10751.00	13451.00	147.00	-50	Spot (Block10, Row6, Column6)	333.77	303.00	228.81	0.04	0.69	253.00	293.08	253.00	211.83	0.06	0.72	3.00	2.00	0.00	50.00	80.77	196589.00	0.19	282.83	292.00
10	7	6	11058.00	13449.00	156.10	0	Spot (Block10, Row6, Column7)	681.15	641.00	226.83	0.03	0.33	267.00	297.78	267.00	231.58	0.05	0.78	78.00	36.00	0.00	374.00	414.15	455008.00	1.66	370.50	342.00
10	8	6	11364.00	13458.00	168.75	0	Spot (Block10, Row6, Column8)	390.86	383.00	100.29	0.01	0.26	233.00	252.78	233.00	73.73	0.04	0.29	79.00	51.00	0.00	150.00	157.86	308387.00	1.87	292.28	297.00
10	1	7	9251.00	13746.00	162.20	0	Spot (Block10, Row7, Column1)	7021.70	6071.50	3900.02	0.06	0.56	257.00	315.72	257.00	227.46	0.09	0.72	100.00	100.00	0.00	5814.50	6764.70	5097757.00	29.48	1302.03	1285.50
10	2	7	9568.00	13749.00	222.50	0	Spot (Block10, Row7, Column2)	282.62	285.00	42.39	0.00	0.15	263.00	299.55	263.00	198.45	0.06	0.66	0.00	0.00	0.00	22.00	19.62	401319.00	-0.09	252.73	248.00
10	3	7	9853.00	13751.00	190.00	0	Spot (Block10, Row7, Column3)	306.12	301.00	43.55	0.01	0.14	247.00	255.28	247.00	45.51	0.01	0.18	67.00	11.00	0.00	54.00	59.12	313472.00	1.12	276.93	285.00
10	4	7	10151.00	13751.00	147.00	-50	Spot (Block10, Row7, Column4)	299.48	293.00	36.20	0.01	0.12	247.00	261.67	247.00	90.01	0.03	0.34	17.00	0.00	0.00	46.00	52.48	175793.00	0.42	288.62	288.50
10	5	7	10440.00	13743.00	256.65	0	Spot (Block10, Row7, Column5)	315.23	305.00	63.69	0.01	0.20	264.00	318.35	264.00	262.67	0.08	0.83	0.00	0.00	0.00	41.00	51.23	601782.00	-0.01	274.92	261.00
10	6	7	10749.00	13749.00	200.50	0	Spot (Block10, Row7, Column6)	19047.83	17895.00	11161.22	0.03	0.59	296.00	452.12	296.00	464.57	0.18	1.03	100.00	100.00	0.00	17599.00	18751.83	21619292.00	40.03	3795.36	3742.50
10	7	7	11053.00	13753.00	151.25	0	Spot (Block10, Row7, Column7)	470.26	441.00	118.00	0.03	0.25	289.00	330.09	289.00	223.67	0.06	0.68	29.00	3.00	0.00	152.00	181.26	293912.00	0.63	345.33	325.50
10	8	7	11349.00	13747.00	179.55	0	Spot (Block10, Row7, Column8)	10361.78	10447.00	3014.14	0.00	0.29	276.00	291.32	276.00	137.27	0.02	0.47	100.00	100.00	0.00	10171.00	10085.78	9356685.00	73.36	2604.17	2295.00
10	1	8	9249.00	14073.00	167.25	0	Spot (Block10, Row8, Column1)	405.48	369.00	159.89	0.04	0.39	270.00	276.45	270.00	115.02	0.01	0.42	38.00	13.00	0.00	99.00	135.48	313841.00	1.12	311.04	302.00
10	2	8	9499.00	14084.00	233.85	0	Spot (Block10, Row8, Column2)	290.54	290.00	35.48	0.00	0.12	269.00	288.16	269.00	529.98	0.03	1.84	0.00	0.00	0.00	21.00	21.54	458761.00	0.00	272.71	285.50
10	3	8	9855.00	14081.00	141.85	0	Spot (Block10, Row8, Column3)	439.47	367.00	331.00	0.08	0.75	271.00	295.58	271.00	495.88	0.04	1.68	4.00	2.00	0.00	96.00	168.47	239951.00	0.29	317.69	298.00
10	4	8	10149.00	14057.00	151.10	0	Spot (Block10, Row8, Column4)	45383.61	47882.50	19463.62	0.02	0.43	273.00	283.58	273.00	149.50	0.02	0.53	100.00	100.00	35.03	47609.50	45110.61	28501084.00	301.67	8331.03	6128.50
10	5	8	10431.00	14012.00	255.55	0	Spot (Block10, Row8, Column5)	305.33	297.00	57.53	0.01	0.19	284.00	359.24	284.00	343.88	0.10	0.96	0.00	0.00	0.00	13.00	21.33	577077.00	-0.16	269.68	278.00
10	6	8	10753.00	14055.00	199.90	0	Spot (Block10, Row8, Column6)	29538.62	21488.00	21982.92	0.14	0.74	300.00	477.42	300.00	503.58	0.20	1.05	100.00	100.00	17.29	21188.00	29238.62	33319760.00	57.71	5622.19	5588.00
10	7	8	11061.00	14034.00	180.00	0	Spot (Block10, Row8, Column7)	506.77	482.00	140.51	0.02	0.28	295.00	374.68	295.00	325.58	0.10	0.87	21.00	0.00	0.00	187.00	211.77	460655.00	0.41	364.51	359.00
10	8	8	11343.00	14051.00	149.15	0	Spot (Block10, Row8, Column8)	47016.44	51432.00	18602.04	0.04	0.40	295.00	325.47	295.00	169.41	0.04	0.52	100.00	100.00	38.63	51137.00	46721.44	28727224.00	275.60	9329.94	7248.50
11	1	1	13753.00	11952.00	156.00	0	Spot (Block11, Row1, Column1)	17436.52	15496.00	10204.63	0.05	0.59	221.00	240.77	221.00	67.98	0.04	0.28	100.00	100.00	0.00	15275.00	17215.52	11647594.00	252.96	3587.14	2796.00
11	2	1	14051.00	11961.00	166.10	0	Spot (Block11, Row1, Column2)	452.57	416.00	131.03	0.04	0.29	213.00	221.07	213.00	40.91	0.02	0.19	98.00	96.00	0.00	203.00	239.57	345311.00	5.66	282.27	291.00
11	3	1	14361.00	11954.00	168.45	0	Spot (Block11, Row1, Column3)	275.55	281.00	25.69	0.01	0.09	213.00	217.22	213.00	26.50	0.01	0.12	85.00	71.00	0.00	68.00	62.55	216856.00	2.20	235.92	228.00
11	4	1	14650.00	11962.00	166.25	0	Spot (Block11, Row1, Column4)	413.73	389.00	106.80	0.03	0.26	217.00	224.69	217.00	30.08	0.02	0.13	99.00	98.00	0.00	172.00	196.73	317746.00	6.28	277.05	282.00
11	5	1	14962.00	11961.00	185.50	0	Spot (Block11, Row1, Column5)	312.17	299.00	55.82	0.02	0.18	214.00	223.41	214.00	39.04	0.02	0.17	87.00	59.00	0.00	85.00	98.17	302808.00	2.27	243.33	233.50
11	6	1	15249.00	11961.00	172.30	0	Spot (Block11, Row1, Column6)	380.52	374.00	81.89	0.01	0.22	210.00	214.37	210.00	24.60	0.01	0.11	99.00	97.00	0.00	164.00	170.52	314306.00	6.75	261.56	272.00
11	7	1	15547.00	11962.00	149.65	0	Spot (Block11, Row1, Column7)	689.73	580.50	451.08	0.07	0.65	208.00	212.63	208.00	25.70	0.01	0.12	100.00	100.00	0.00	372.50	481.73	422115.00	18.56	339.92	305.00
11	8	1	15856.00	11954.00	172.50	0	Spot (Block11, Row1, Column8)	336.75	303.00	69.88	0.05	0.21	212.00	216.65	212.00	25.40	0.01	0.12	98.00	96.00	0.00	91.00	124.75	280512.00	4.73	265.10	275.00
11	1	2	13754.00	12253.00	147.00	-50	Spot (Block11, Row2, Column1)	249.09	243.00	25.63	0.01	0.10	215.00	225.33	215.00	44.44	0.02	0.20	35.00	0.00	0.00	28.00	34.09	146467.00	0.53	244.82	235.00
11	2	2	14071.00	12261.00	130.30	0	Spot (Block11, Row2, Column2)	302.94	301.00	49.73	0.00	0.16	212.00	217.44	212.00	28.98	0.01	0.13	85.00	77.00	0.00	89.00	90.94	137837.00	2.95	252.81	261.00
11	3	2	14363.00	12227.00	234.60	0	Spot (Block11, Row2, Column3)	249.87	240.00	37.47	0.02	0.15	212.00	218.62	212.00	50.74	0.01	0.23	41.00	1.00	0.00	28.00	37.87	394292.00	0.62	233.34	227.50
11	4	2	14680.00	12248.00	235.80	0	Spot (Block11, Row2, Column4)	289.88	290.00	42.18	0.00	0.15	223.00	238.05	223.00	61.27	0.03	0.26	59.00	7.00	0.00	67.00	66.88	464671.00	0.85	251.52	265.00
11	5	2	14959.00	12260.00	186.00	0	Spot (Block11, Row2, Column5)	4383.48	4288.00	1510.36	0.01	0.34	232.00	257.62	232.00	84.56	0.05	0.33	100.00	100.00	0.00	4056.00	4151.48	4265125.00	48.79	1337.66	1230.50
11	6	2	15235.00	12223.00	191.50	0	Spot (Block11, Row2, Column6)	277.07	286.00	32.57	0.01	0.12	221.00	274.83	221.00	257.50	0.09	0.94	0.00	0.00	0.00	65.00	56.07	286764.00	0.01	235.66	232.00
11	7	2	15533.00	12265.00	203.70	0	Spot (Block11, Row2, Column7)	262.12	268.00	28.44	0.01	0.11	217.00	243.56	217.00	168.08	0.05	0.69	0.00	0.00	0.00	51.00	45.12	309040.00	0.11	239.79	231.00
11	8	2	15855.00	12256.00	147.00	-50	Spot (Block11, Row2, Column8)	236.74	226.00	26.86	0.02	0.11	217.00	238.74	217.00	143.55	0.04	0.60	0.00	0.00	0.00	9.00	19.74	139914.00	-0.01	233.07	226.00
11	1	3	13750.00	12556.00	150.05	0	Spot (Block11, Row3, Column1)	564.92	530.00	165.40	0.03	0.29	212.00	217.99	212.00	28.55	0.01	0.13	100.00	99.00	0.00	318.00	352.92	349119.00	12.15	315.54	294.00
11	2	3	14041.00	12563.00	219.85	0	Spot (Block11, Row3, Column2)	259.51	266.00	35.62	0.01	0.14	215.00	231.54	215.00	77.66	0.03	0.34	21.00	0.00	0.00	51.00	44.51	359427.00	0.36	230.01	218.00
11	3	3	14344.00	12550.00	148.75	0	Spot (Block11, Row3, Column3)	471.96	400.50	252.55	0.07	0.54	214.00	221.26	214.00	34.09	0.01	0.15	99.00	99.00	0.00	186.50	257.96	284121.00	7.35	301.11	294.50
11	4	3	14656.00	12550.00	153.70	0	Spot (Block11, Row3, Column4)	499.22	476.00	161.05	0.02	0.32	219.00	226.95	219.00	49.28	0.02	0.22	100.00	84.00	0.00	257.00	280.22	321998.00	5.52	295.63	288.50
11	5	3	14955.00	12555.00	147.00	-50	Spot (Block11, Row3, Column5)	383.62	380.00	111.66	0.00	0.29	239.00	312.73	239.00	278.96	0.12	0.89	7.00	0.00	0.00	141.00	144.62	227487.00	0.25	328.85	305.50
11	6	3	15258.00	12555.00	205.75	0	Spot (Block11, Row3, Column6)	28179.78	21244.00	19513.31	0.12	0.69	267.00	391.60	267.00	384.25	0.17	0.98	100.00	100.00	9.48	20977.00	27912.78	33900376.00	72.32	5827.96	5944.00
11	7	3	15555.00	12556.00	147.00	-50	Spot (Block11, Row3, Column7)	292.05	295.00	34.46	0.00	0.12	224.00	305.59	224.00	301.01	0.13	0.99	0.00	0.00	0.00	71.00	68.05	171725.00	-0.04	275.97	281.00
11	8	3	15855.00	12563.00	160.95	0	Spot (Block11, Row3, Column8)	34695.11	31853.00	16492.71	0.04	0.48	222.00	265.62	222.00	203.99	0.08	0.77	100.00	100.00	7.69	31631.00	34473.11	24807060.00	168.78	5553.82	4697.00
11	1	4	13750.00	12858.00	169.75	0	Spot (Block11, Row4, Column1)	482.57	425.00	161.85	0.06	0.34	217.00	234.59	217.00	71.90	0.03	0.31	97.00	73.00	0.00	208.00	265.57	386059.00	3.45	284.73	288.00
11	2	4	14051.00	12856.00	178.45	0	Spot (Block11, Row4, Column2)	5173.25	4801.00	2769.97	0.03	0.54	233.00	281.59	233.00	179.69	0.08	0.64	100.00	100.00	0.00	4568.00	4940.25	4609363.00	27.22	1109.17	1077.50
11	3	4	14355.00	12858.00	148.95	0	Spot (Block11, Row4, Column3)	1444.69	1326.00	670.65	0.04	0.46	229.00	267.70	229.00	139.55	0.07	0.52	100.00	100.00	0.00	1097.00	1215.69	874039.00	8.43	505.30	473.00
11	4	4	14662.00	12854.00	131.30	0	Spot (Block11, Row4, Column4)	266.82	274.50	30.73	0.01	0.12	219.00	228.19	219.00	38.87	0.02	0.17	64.00	19.00	0.00	55.50	47.82	123273.00	0.99	250.51	247.00
11	5	4	14929.00	12854.00	147.40	0	Spot (Block11, Row4, Column5)	302.65	300.00	28.19	0.00	0.09	221.00	234.94	221.00	45.20	0.03	0.19	93.00	29.00	0.00	79.00	81.65	179469.00	1.50	268.91	274.00
11	6	4	15254.00	12854.00	189.40	0	Spot (Block11, Row4, Column6)	5628.64	5736.50	1910.46	0.01	0.34	241.00	306.66	241.00	251.63	0.10	0.82	100.00	100.00	0.00	5495.50	5387.64	5696185.00	21.15	1475.07	1153.00
11	7	4	15571.00	12844.00	166.25	0	Spot (Block11, Row4, Column7)	294.34	291.00	49.59	0.00	0.17	226.00	272.17	226.00	201.21	0.08	0.74	2.00	0.00	0.00	65.00	68.34	226055.00	0.11	256.36	256.00
11	8	4	15838.00	12880.00	180.15	0	Spot (Block11, Row4, Column8)	308.39	295.00	55.69	0.02	0.18	223.00	255.13	223.00	156.77	0.06	0.61	16.00	0.00	0.00	72.00	85.39	280325.00	0.34	250.73	241.50
11	1	5	13759.00	13168.00	198.30	0	Spot (Block11, Row5, Column1)	602.38	512.00	334.50	0.07	0.56	230.00	314.53	230.00	273.62	0.14	0.87	52.00	23.00	0.00	282.00	372.38	672855.00	1.05	337.84	258.00
11	2	5	14057.00	13156.00	156.55	0	Spot (Block11, Row5, Column2)	40184.22	37563.50	18090.79	0.03	0.45	279.00	362.22	279.00	285.66	0.11	0.79	100.00	100.00	16.37	37284.50	39905.22	27003900.00	139.40	6244.17	5641.00
11	3	5	14354.00	13156.00	157.55	0	Spot (Block11, Row5, Column3)	19833.35	16164.00	12424.23	0.09	0.63	265.00	318.45	265.00	225.82	0.08	0.71	100.00	100.00	0.00	15899.00	19568.35	13645347.00	86.42	2830.79	2500.00
11	4	5	14650.00	13163.00	170.35	0	Spot (Block11, Row5, Column4)	383.08	378.00	95.55	0.01	0.25	225.00	258.58	225.00	141.64	0.06	0.55	54.00	6.00	0.00	153.00	158.08	308760.00	0.88	271.57	281.00
11	5	5	14958.00	13162.00	146.80	0	Spot (Block11, Row5, Column5)	2067.90	1852.00	978.10	0.05	0.47	218.00	227.36	218.00	35.96	0.02	0.16	100.00	100.00	0.00	1634.00	1849.90	1222127.00	51.18	614.46	520.50
11	6	5	15254.00	13156.00	147.00	-50	Spot (Block11, Row5, Column6)	305.50	303.00	27.62	0.00	0.09	232.00	299.92	232.00	261.00	0.11	0.87	0.00	0.00	0.00	71.00	73.50	179633.00	0.02	276.43	283.00
11	7	5	15556.00	13154.00	197.40	0	Spot (Block11, Row5, Column7)	25407.35	21205.00	16455.98	0.08	0.65	246.00	341.97	246.00	329.64	0.14	0.96	100.00	100.00	0.63	20959.00	25161.35	28049716.00	76.04	4812.40	4830.50
11	8	5	15867.00	13161.00	155.60	0	Spot (Block11, Row5, Column8)	368.48	376.00	76.19	0.01	0.21	220.00	258.17	220.00	187.51	0.07	0.73	23.00	0.00	0.00	156.00	148.48	245406.00	0.59	271.79	275.00
11	1	6	13756.00	13457.00	205.95	0	Spot (Block11, Row6, Column1)	24856.69	18005.00	18883.01	0.14	0.76	279.00	425.24	279.00	415.56	0.18	0.98	100.00	100.00	5.31	17726.00	24577.69	29977232.00	58.79	4745.37	4561.50
11	2	6	14055.00	13455.00	207.25	0	Spot (Block11, Row6, Column2)	15708.75	14205.00	8458.15	0.04	0.54	277.00	400.20	277.00	382.57	0.16	0.96	100.00	100.00	0.00	13928.00	15431.75	19117550.00	40.01	3423.40	3375.00
11	3	6	14351.00	13456.00	153.70	0	Spot (Block11, Row6, Column3)	636.18	585.00	210.70	0.04	0.33	240.00	300.39	240.00	269.20	0.10	0.90	66.00	28.00	0.00	345.00	396.18	413520.00	1.25	355.97	323.00
11	4	6	14655.00	13456.00	189.70	0	Spot (Block11, Row6, Column4)	303.76	300.00	52.67	0.01	0.17	219.00	226.73	219.00	30.91	0.02	0.14	81.00	70.00	0.00	81.00	84.76	307706.00	2.49	250.84	238.50
11	5	6	14953.00	13455.00	146.10	0	Spot (Block11, Row6, Column5)	1401.53	1365.00	618.22	0.01	0.44	220.00	231.66	220.00	45.41	0.02	0.20	100.00	100.00	0.00	1145.00	1181.53	814290.00	25.76	497.62	470.00
11	6	6	15288.00	13421.00	188.55	0	Spot (Block11, Row6, Column6)	269.68	277.00	34.34	0.01	0.13	229.00	296.43	229.00	258.59	0.11	0.87	0.00	0.00	0.00	48.00	40.68	270219.00	-0.10	241.35	231.00
11	7	6	15563.00	13449.00	161.25	0	Spot (Block11, Row6, Column7)	446.71	414.00	135.50	0.03	0.30	225.00	278.59	225.00	238.71	0.09	0.86	43.00	5.00	0.00	189.00	221.71	320736.00	0.70	303.41	294.00
11	8	6	15860.00	13476.00	167.60	0	Spot (Block11, Row6, Column8)	314.70	303.00	47.82	0.02	0.15	218.00	229.13	218.00	48.31	0.02	0.21	86.00	36.00	0.00	85.00	96.70	244205.00	1.77	248.90	239.00
11	1	7	13753.00	13753.00	172.70	0	Spot (Block11, Row7, Column1)	7692.36	6710.00	4539.09	0.06	0.59	223.00	313.18	223.00	288.13	0.15	0.92	100.00	100.00	0.00	6487.00	7469.36	6415425.00	25.61	1408.34	1419.00
11	2	7	14096.00	13764.00	186.70	0	Spot (Block11, Row7, Column2)	262.37	272.00	29.11	0.02	0.11	222.00	278.53	222.00	258.93	0.10	0.93	0.00	0.00	0.00	50.00	40.37	256594.00	-0.06	241.96	230.00
11	3	7	14354.00	13755.00	147.00	-50	Spot (Block11, Row7, Column3)	349.28	242.00	732.79	0.16	2.10	216.00	232.17	216.00	158.54	0.03	0.68	9.00	3.00	0.00	26.00	133.28	206077.00	0.74	853.90	259.00
11	4	7	14653.00	13760.00	147.15	0	Spot (Block11, Row7, Column4)	283.45	290.00	30.88	0.01	0.11	218.00	239.98	218.00	128.29	0.04	0.53	2.00	0.00	0.00	72.00	65.45	166950.00	0.34	246.68	238.00
11	5	7	14954.00	13756.00	147.00	-50	Spot (Block11, Row7, Column5)	280.84	288.00	29.57	0.01	0.11	229.00	290.06	229.00	242.00	0.10	0.83	0.00	0.00	0.00	59.00	51.84	164851.00	-0.04	258.44	263.00
11	6	7	15253.00	13756.00	198.00	0	Spot (Block11, Row7, Column6)	18170.27	17635.00	10039.87	0.01	0.55	279.00	422.23	279.00	468.76	0.18	1.11	100.00	100.00	0.00	17356.00	17891.27	20205340.00	37.86	3434.39	3481.00
11	7	7	15531.00	13758.00	209.10	0	Spot (Block11, Row7, Column7)	385.12	325.00	238.48	0.07	0.62	249.00	315.20	249.00	269.41	0.10	0.85	6.00	3.00	0.00	76.00	136.12	481397.00	0.26	291.75	248.50
11	8	7	15853.00	13755.00	187.55	0	Spot (Block11, Row7, Column8)	9117.64	9179.00	2295.25	0.00	0.25	222.00	253.96	222.00	119.36	0.06	0.47	100.00	100.00	0.00	8957.00	8895.64	9008225.00	74.26	2337.72	1897.00
11	1	8	13747.00	14060.00	191.90	0	Spot (Block11, Row8, Column1)	296.50	291.00	50.47	0.01	0.17	214.00	234.25	214.00	88.47	0.04	0.38	30.00	6.00	0.00	77.00	82.50	308060.00	0.70	247.65	247.00
11	2	8	14058.00	14049.00	157.50	0	Spot (Block11, Row8, Column2)	289.18	295.00	27.59	0.01	0.10	217.00	222.29	217.00	25.07	0.01	0.11	90.00	81.00	0.00	78.00	72.18	197218.00	2.67	257.88	267.50
11	3	8	14337.00	14048.00	202.40	0	Spot (Block11, Row8, Column3)	282.77	288.00	39.59	0.01	0.14	218.00	240.90	218.00	142.27	0.04	0.59	5.00	0.00	0.00	70.00	64.77	328576.00	0.29	242.57	238.00
11	4	8	14651.00	14058.00	154.75	0	Spot (Block11, Row8, Column4)	56405.56	65535.00	13492.60	0.07	0.24	222.00	264.76	222.00	187.92	0.08	0.71	100.00	100.00	61.00	65313.00	56183.56	37171572.00	298.74	11472.01	9492.00
11	5	8	14940.00	14022.00	253.65	0	Spot (Block11, Row8, Column5)	279.55	288.00	51.22	0.01	0.18	234.00	332.37	234.00	359.06	0.15	1.08	0.00	0.00	0.00	54.00	45.55	520806.00	-0.15	253.33	228.00
11	6	8	15256.00	14058.00	198.30	0	Spot (Block11, Row8, Column6)	34704.50	29279.50	22595.27	0.07	0.65	292.00	459.94	292.00	532.71	0.20	1.16	100.00	100.00	24.33	28987.50	34412.50	38661084.00	64.28	6315.35	6122.00
11	7	8	15564.00	14045.00	182.40	0	Spot (Block11, Row8, Column7)	425.15	407.00	100.56	0.02	0.24	269.00	348.72	269.00	364.95	0.11	1.05	2.00	0.00	0.00	138.00	156.15	398364.00	0.21	313.66	299.00
11	8	8	15844.00	14056.00	149.20	0	Spot (Block11, Row8, Column8)	44741.29	46349.00	19314.82	0.02	0.43	242.00	289.90	242.00	166.99	0.08	0.58	100.00	100.00	33.17	46107.00	44499.29	27247600.00	266.20	8481.82	5663.50
12	1	1	18256.00	11958.00	156.75	0	Spot (Block12, Row1, Column1)	15914.71	13621.50	9393.72	0.07	0.59	326.00	351.89	326.00	76.93	0.03	0.22	100.00	100.00	0.00	13295.50	15588.71	10790171.00	202.30	3229.22	2359.00
12	2	1	18555.00	11964.00	153.70	0	Spot (Block12, Row1, Column2)	2665.23	2353.50	1341.83	0.05	0.50	321.00	339.54	321.00	54.82	0.02	0.16	100.00	100.00	0.00	2032.50	2344.23	1743059.00	42.42	784.64	766.00
12	3	1	18856.00	11964.00	150.55	0	Spot (Block12, Row1, Column3)	1481.78	1180.00	885.76	0.10	0.60	321.00	336.26	321.00	44.76	0.02	0.13	100.00	100.00	0.00	859.00	1160.78	921667.00	25.59	567.41	502.00
12	4	1	19153.00	11962.00	149.10	0	Spot (Block12, Row1, Column4)	2065.76	1966.00	1010.97	0.02	0.49	319.00	335.68	319.00	50.25	0.02	0.15	100.00	100.00	0.00	1647.00	1746.76	1264245.00	34.43	745.86	635.00
12	5	1	19454.00	11963.00	152.90	0	Spot (Block12, Row1, Column5)	2701.31	2350.50	1931.77	0.06	0.72	318.00	336.89	318.00	55.46	0.03	0.16	100.00	100.00	0.00	2032.50	2383.31	1739642.00	42.63	719.43	659.50
12	6	1	19751.00	11962.00	148.85	0	Spot (Block12, Row1, Column6)	4889.56	4440.50	2563.94	0.04	0.52	326.00	344.28	326.00	55.26	0.02	0.16	100.00	100.00	0.00	4114.50	4563.56	2972855.00	82.26	1423.07	1141.00
12	7	1	20050.00	11963.00	148.40	0	Spot (Block12, Row1, Column7)	11121.77	10167.00	6347.59	0.04	0.57	320.00	335.77	320.00	53.83	0.02	0.16	100.00	100.00	0.00	9847.00	10801.77	6684184.00	200.36	2880.08	1953.50
12	8	1	20357.00	11961.00	168.40	0	Spot (Block12, Row1, Column8)	684.08	634.50	222.62	0.03	0.33	319.00	329.10	319.00	38.47	0.01	0.12	100.00	98.00	0.00	315.50	365.08	543162.00	9.23	408.66	394.00
12	1	2	18285.00	12228.00	213.10	0	Spot (Block12, Row2, Column1)	367.04	377.00	44.61	0.01	0.12	325.00	347.92	325.00	74.70	0.03	0.21	21.00	0.00	0.00	52.00	42.04	475680.00	0.26	344.07	328.00
12	2	2	18558.00	12265.00	130.60	0	Spot (Block12, Row2, Column2)	2244.59	2250.50	723.58	0.00	0.32	330.00	347.24	330.00	52.41	0.02	0.15	100.00	100.00	0.00	1920.50	1914.59	1028023.00	36.21	803.22	764.00
12	3	2	18857.00	12255.00	164.20	0	Spot (Block12, Row2, Column3)	603.42	521.50	322.80	0.06	0.53	331.00	348.91	331.00	53.82	0.02	0.15	100.00	90.00	0.00	190.50	272.42	452565.00	4.73	413.00	407.00
12	4	2	19158.00	12263.00	171.05	0	Spot (Block12, Row2, Column4)	1803.56	1807.00	609.22	0.00	0.34	337.00	358.37	337.00	69.93	0.03	0.20	100.00	100.00	0.00	1470.00	1466.56	1469904.00	20.67	703.18	697.00
12	5	2	19461.00	12260.00	186.90	0	Spot (Block12, Row2, Column5)	8786.28	8625.00	2864.58	0.01	0.33	341.00	363.55	341.00	85.62	0.03	0.24	100.00	100.00	0.00	8284.00	8445.28	8619340.00	98.38	2450.28	2230.00
12	6	2	19756.00	12262.00	147.00	-50	Spot (Block12, Row2, Column6)	4882.03	2136.50	7887.78	0.36	1.62	340.00	427.39	340.00	329.29	0.10	0.77	99.00	97.00	0.00	1796.50	4542.03	2899926.00	13.53	794.42	682.00
12	7	2	20054.00	12263.00	157.20	0	Spot (Block12, Row2, Column7)	917.81	829.00	377.33	0.04	0.41	324.00	351.55	324.00	103.21	0.04	0.29	100.00	85.00	0.00	505.00	593.81	626862.00	5.49	462.51	463.50
12	8	2	20373.00	12290.00	110.25	0	Spot (Block12, Row2, Column8)	369.87	384.00	31.49	0.02	0.09	319.00	338.95	319.00	96.67	0.03	0.29	1.00	0.00	0.00	65.00	50.87	116878.00	0.32	337.11	328.50
12	1	3	18258.00	12562.00	148.65	0	Spot (Block12, Row3, Column1)	5039.57	4673.50	2726.23	0.03	0.54	322.00	337.10	322.00	47.53	0.02	0.14	100.00	100.00	0.00	4351.50	4717.57	3064059.00	98.93	1402.35	1156.00
12	2	3	18557.00	12570.00	153.45	0	Spot (Block12, Row3, Column2)	724.03	670.00	246.26	0.03	0.34	341.00	365.07	341.00	97.73	0.03	0.27	97.00	74.00	0.00	329.00	383.03	464830.00	3.67	461.15	425.00
12	3	3	18847.00	12562.00	148.95	0	Spot (Block12, Row3, Column3)	1804.74	1509.00	1068.05	0.08	0.59	333.00	352.60	333.00	67.96	0.02	0.19	100.00	100.00	0.00	1176.00	1471.74	1100892.00	21.37	691.48	545.00
12	4	3	19156.00	12562.00	150.25	0	Spot (Block12, Row3, Column4)	7511.40	6442.00	4540.31	0.07	0.60	335.00	353.43	335.00	54.62	0.02	0.15	100.00	100.00	0.00	6107.00	7176.40	4642043.00	131.06	1844.01	1431.00
12	5	3	19460.00	12566.00	151.50	0	Spot (Block12, Row3, Column5)	1294.74	1080.00	788.02	0.08	0.61	370.00	440.49	370.00	336.03	0.08	0.76	82.00	53.00	0.00	710.00	924.74	818278.00	2.54	567.67	511.00
12	6	3	19758.00	12560.00	207.65	0	Spot (Block12, Row3, Column6)	33450.23	26845.50	20006.24	0.10	0.60	384.00	563.29	384.00	488.08	0.17	0.87	100.00	100.00	16.31	26461.50	33066.23	40809492.00	67.38	7302.47	7194.00
12	7	3	20058.00	12559.00	148.25	0	Spot (Block12, Row3, Column7)	2499.13	2184.50	1508.03	0.06	0.60	336.00	423.07	336.00	331.34	0.10	0.78	98.00	80.00	0.00	1848.50	2163.13	1499480.00	6.27	846.93	696.00
12	8	3	20359.00	12568.00	157.75	0	Spot (Block12, Row3, Column8)	18390.75	16465.50	9425.98	0.05	0.51	323.00	354.95	323.00	126.77	0.04	0.36	100.00	100.00	0.00	16142.50	18067.75	12652833.00	142.27	3619.20	2944.00
12	1	4	18254.00	12864.00	149.20	0	Spot (Block12, Row4, Column1)	6840.98	5895.00	4104.21	0.06	0.60	326.00	353.70	326.00	98.77	0.04	0.28	100.00	100.00	0.00	5569.00	6514.98	4138790.00	65.68	1812.77	1443.50
12	2	4	18550.00	12860.00	175.10	0	Spot (Block12, Row4, Column2)	5994.31	5527.50	3102.17	0.04	0.52	360.00	395.48	360.00	157.46	0.04	0.40	100.00	100.00	0.00	5167.50	5634.31	5143115.00	35.56	1415.78	1409.00
12	3	4	18852.00	12861.00	150.60	0	Spot (Block12, Row4, Column3)	30855.68	28256.00	18782.35	0.04	0.61	358.00	396.58	358.00	174.81	0.04	0.44	100.00	100.00	5.16	27898.00	30497.68	19130552.00	174.24	6304.03	4781.00
12	4	4	19146.00	12855.00	202.85	0	Spot (Block12, Row4, Column4)	447.19	420.00	79.57	0.03	0.18	328.00	350.26	328.00	70.75	0.03	0.20	74.00	35.00	0.00	92.00	119.19	520533.00	1.37	373.66	388.00
12	5	4	19456.00	12872.00	149.75	0	Spot (Block12, Row4, Column5)	1366.90	696.00	4446.36	0.29	3.25	335.00	364.16	335.00	94.27	0.04	0.26	88.00	76.00	0.00	361.00	1031.90	839274.00	10.64	578.07	437.00
12	6	4	19757.00	12859.00	189.35	0	Spot (Block12, Row4, Column6)	10621.78	10449.00	3563.01	0.01	0.34	370.00	452.84	370.00	346.56	0.09	0.77	100.00	100.00	0.00	10079.00	10251.78	10664271.00	29.34	2900.57	2514.00
12	7	4	20050.00	12863.00	149.85	0	Spot (Block12, Row4, Column7)	1761.41	1426.00	1129.29	0.09	0.64	347.00	402.13	347.00	237.98	0.06	0.59	91.00	73.00	0.00	1079.00	1414.41	1083265.00	5.71	616.84	561.00
12	8	4	20355.00	12870.00	157.30	0	Spot (Block12, Row4, Column8)	770.42	737.00	232.71	0.02	0.30	326.00	347.15	326.00	88.35	0.03	0.25	98.00	91.00	0.00	411.00	444.42	520806.00	4.79	445.13	434.00
12	1	5	18258.00	13164.00	150.20	0	Spot (Block12, Row5, Column1)	5303.52	4238.00	3474.29	0.10	0.66	359.00	428.02	359.00	296.77	0.08	0.69	100.00	100.00	0.00	3879.00	4944.52	3288180.00	16.43	1375.28	1026.00
12	2	5	18556.00	13162.00	157.55	0	Spot (Block12, Row5, Column2)	20743.46	19204.50	9801.83	0.03	0.47	386.00	449.36	386.00	240.18	0.07	0.53	100.00	100.00	0.00	18818.50	20357.46	14271500.00	84.49	3937.02	3488.00
12	3	5	18856.00	13161.00	159.20	0	Spot (Block12, Row5, Column3)	20783.55	17610.00	12823.81	0.07	0.62	382.00	430.07	382.00	219.67	0.05	0.51	100.00	100.00	0.00	17228.00	20401.55	14631620.00	92.66	3040.28	2621.50
12	4	5	19153.00	13165.00	148.25	0	Spot (Block12, Row5, Column4)	3006.19	2641.50	1693.59	0.06	0.56	351.00	382.87	351.00	165.57	0.04	0.43	100.00	100.00	0.00	2290.50	2655.19	1803714.00	15.84	920.98	772.50
12	5	5	19456.00	13164.00	147.95	0	Spot (Block12, Row5, Column5)	33456.70	30310.00	20279.53	0.04	0.61	335.00	361.17	335.00	102.51	0.03	0.28	100.00	100.00	8.85	29975.00	33121.70	20040612.00	322.84	6054.59	4819.00
12	6	5	19756.00	13164.00	149.20	0	Spot (Block12, Row5, Column6)	1469.08	1409.00	623.07	0.02	0.42	357.00	400.38	357.00	240.71	0.05	0.60	100.00	81.00	0.00	1052.00	1112.08	894670.00	4.44	645.98	579.50
12	7	5	20061.00	13161.00	193.65	0	Spot (Block12, Row5, Column7)	23164.67	19800.00	14899.09	0.07	0.64	373.00	441.84	373.00	323.27	0.07	0.73	100.00	100.00	0.00	19427.00	22791.67	24531376.00	70.29	4501.99	4551.00
12	8	5	20357.00	13166.00	147.75	0	Spot (Block12, Row5, Column8)	3576.66	2880.00	2516.00	0.09	0.70	328.00	372.14	328.00	204.39	0.05	0.55	100.00	96.00	0.00	2552.00	3248.66	2145993.00	15.68	934.27	754.50
12	1	6	18253.00	13462.00	207.60	0	Spot (Block12, Row6, Column1)	28658.82	22450.50	19636.93	0.11	0.69	399.00	571.27	399.00	468.93	0.16	0.82	100.00	100.00	8.94	22051.50	28259.82	35250452.00	59.90	5858.43	5789.00
12	2	6	18552.00	13462.00	205.80	0	Spot (Block12, Row6, Column2)	12589.94	11542.00	6363.74	0.04	0.51	387.00	506.20	387.00	382.74	0.12	0.76	100.00	100.00	0.00	11155.00	12202.94	15183471.00	31.57	2956.06	2896.00
12	3	6	18845.00	13460.00	148.85	0	Spot (Block12, Row6, Column3)	9821.81	8648.50	5724.84	0.06	0.58	370.00	413.96	370.00	210.30	0.05	0.51	100.00	100.00	0.00	8278.50	9451.81	5912731.00	44.74	2358.79	1833.00
12	4	6	19156.00	13459.00	151.65	0	Spot (Block12, Row6, Column4)	1328.73	1183.50	587.27	0.05	0.44	348.00	360.02	348.00	73.84	0.01	0.21	100.00	100.00	0.00	835.50	980.73	839756.00	13.12	566.88	528.00
12	5	6	19455.00	13461.00	147.40	0	Spot (Block12, Row6, Column5)	26486.07	23508.00	15904.06	0.05	0.60	348.00	366.93	348.00	102.87	0.02	0.28	100.00	100.00	0.17	23160.00	26138.07	15679752.00	253.91	4975.23	4000.00
12	6	6	19749.00	13461.00	172.95	0	Spot (Block12, Row6, Column6)	555.54	507.00	159.71	0.04	0.29	333.00	379.72	333.00	201.04	0.06	0.53	44.00	11.00	0.00	174.00	222.54	463320.00	0.87	396.80	396.00
12	7	6	20056.00	13460.00	151.15	0	Spot (Block12, Row6, Column7)	4046.66	3551.00	2373.80	0.06	0.59	343.00	387.33	343.00	217.53	0.05	0.56	100.00	100.00	0.00	3208.00	3703.66	2537256.00	16.82	1134.51	797.00
12	8	6	20362.00	13467.00	149.80	0	Spot (Block12, Row6, Column8)	4736.73	4084.00	3147.81	0.06	0.66	330.00	348.24	330.00	67.12	0.02	0.19	100.00	100.00	0.00	3754.00	4406.73	2903617.00	65.38	1212.41	979.50
12	1	7	18254.00	13761.00	168.80	0	Spot (Block12, Row7, Column1)	8344.81	7291.00	4682.95	0.06	0.56	351.00	455.99	351.00	344.79	0.11	0.76	100.00	100.00	0.00	6940.00	7993.81	6584056.00	22.88	1659.70	1586.00
12	2	7	18564.00	13769.00	199.45	0	Spot (Block12, Row7, Column2)	426.25	409.00	64.01	0.02	0.15	338.00	392.41	338.00	191.93	0.06	0.49	2.00	0.00	0.00	71.00	88.25	479955.00	0.18	378.12	388.00
12	3	7	18866.00	13720.00	238.70	0	Spot (Block12, Row7, Column3)	363.96	370.00	36.05	0.01	0.10	326.00	350.15	326.00	77.06	0.03	0.22	6.00	0.00	0.00	44.00	37.96	597986.00	0.18	336.43	325.00
12	4	7	19160.00	13759.00	174.20	0	Spot (Block12, Row7, Column4)	438.29	420.00	68.72	0.02	0.16	331.00	354.74	331.00	96.14	0.03	0.27	45.00	6.00	0.00	89.00	107.29	372988.00	0.87	368.17	381.00
12	5	7	19457.00	13766.00	183.95	0	Spot (Block12, Row7, Column5)	1472.73	1426.50	557.79	0.01	0.38	360.00	403.28	360.00	210.01	0.05	0.52	100.00	89.00	0.00	1066.50	1112.73	1393200.00	5.09	634.18	612.00
12	6	7	19755.00	13761.00	197.95	0	Spot (Block12, Row7, Column6)	15140.07	14599.00	8406.69	0.02	0.56	386.00	542.29	386.00	493.87	0.15	0.91	100.00	100.00	0.00	14213.00	14754.07	16820616.00	29.56	3116.17	3127.00
12	7	7	20046.00	13765.00	152.35	0	Spot (Block12, Row7, Column7)	5742.07	5273.00	2823.04	0.04	0.49	365.00	418.03	365.00	252.99	0.06	0.61	100.00	100.00	0.00	4908.00	5377.07	3651954.00	21.04	1648.61	1196.00
12	8	7	20358.00	13756.00	189.50	0	Spot (Block12, Row7, Column8)	16468.99	16898.50	4300.81	0.01	0.26	338.00	369.88	338.00	130.21	0.04	0.35	100.00	100.00	0.00	16560.50	16130.99	16765431.00	123.64	3835.28	3548.00
12	1	8	18255.00	14065.00	205.45	0	Spot (Block12, Row8, Column1)	441.79	410.00	94.03	0.03	0.21	341.00	367.80	341.00	115.12	0.03	0.31	35.00	11.00	0.00	69.00	100.79	531469.00	0.64	364.86	382.00
12	2	8	18554.00	14065.00	160.60	0	Spot (Block12, Row8, Column2)	809.93	725.50	265.54	0.05	0.33	328.00	345.11	328.00	46.03	0.02	0.13	100.00	99.00	0.00	397.50	481.93	578291.00	10.10	446.70	440.50
12	3	8	18848.00	14060.00	151.90	0	Spot (Block12, Row8, Column3)	1398.67	1149.00	850.73	0.09	0.61	325.00	350.80	325.00	101.84	0.03	0.29	100.00	90.00	0.00	824.00	1073.67	886756.00	10.29	542.06	479.00
12	4	8	19153.00	14062.00	154.15	0	Spot (Block12, Row8, Column4)	45155.25	48399.00	19193.08	0.03	0.43	337.00	366.66	337.00	137.91	0.04	0.38	100.00	100.00	32.00	48062.00	44818.25	29351108.00	324.76	8609.85	7291.00
12	5	8	19438.00	14080.00	208.55	0	Spot (Block12, Row8, Column5)	415.85	404.00	48.03	0.01	0.12	367.50	437.60	367.50	402.26	0.08	0.92	0.00	0.00	0.00	36.50	48.35	513573.00	-0.05	376.86	379.00
12	6	8	19759.00	14060.00	200.95	0	Spot (Block12, Row8, Column6)	38206.01	35779.00	21762.95	0.03	0.57	400.00	607.10	400.00	603.79	0.18	0.99	100.00	100.00	27.65	35379.00	37806.01	43669784.00	62.27	7752.33	7740.00
12	7	8	20052.00	14064.00	147.20	0	Spot (Block12, Row8, Column7)	3004.09	2742.50	1562.35	0.04	0.52	387.00	471.78	387.00	391.54	0.09	0.83	100.00	88.00	0.00	2355.50	2617.09	1772413.00	6.47	1026.38	807.00
12	8	8	20348.00	14066.00	150.10	0	Spot (Block12, Row8, Column8)	45153.50	47629.00	19019.44	0.02	0.42	379.00	402.04	379.00	171.84	0.03	0.43	100.00	100.00	33.44	47250.00	44774.50	27950184.00	260.43	8856.28	6654.00
13	1	1	4746.00	16443.00	149.45	0	Spot (Block13, Row1, Column1)	24015.30	21370.00	13032.02	0.05	0.54	116.00	141.86	116.00	89.00	0.09	0.63	100.00	100.00	0.00	21254.00	23899.30	14673348.00	268.25	4487.01	3261.00
13	2	1	5043.00	16447.00	145.15	0	Spot (Block13, Row1, Column2)	2779.05	2664.00	1358.77	0.02	0.49	108.00	114.56	108.00	39.82	0.03	0.35	100.00	100.00	0.00	2556.00	2671.05	1584058.00	66.91	647.95	474.50
13	3	1	5348.00	16449.00	161.20	0	Spot (Block13, Row1, Column3)	299.31	269.00	123.92	0.05	0.41	108.00	111.11	108.00	20.62	0.01	0.19	100.00	99.00	0.00	161.00	191.31	214607.00	9.13	149.10	143.00
13	4	1	5641.00	16446.00	141.30	0	Spot (Block13, Row1, Column4)	2223.34	2026.50	1129.31	0.04	0.51	108.00	111.69	108.00	19.90	0.01	0.18	100.00	100.00	0.00	1918.50	2115.34	1205052.00	106.14	549.49	496.00
13	5	1	5945.00	16447.00	143.90	0	Spot (Block13, Row1, Column5)	828.27	705.00	510.22	0.07	0.62	106.00	110.21	106.00	26.87	0.02	0.24	100.00	100.00	0.00	599.00	722.27	465488.00	26.73	237.77	200.00
13	6	1	6240.00	16443.00	142.95	0	Spot (Block13, Row1, Column6)	1803.78	1556.00	969.40	0.06	0.54	107.00	110.96	107.00	21.19	0.02	0.19	100.00	100.00	0.00	1449.00	1696.78	1001098.00	79.88	489.34	345.00
13	7	1	6541.00	16446.00	141.20	0	Spot (Block13, Row1, Column7)	3189.09	3000.00	1671.31	0.03	0.52	111.00	114.46	111.00	21.56	0.01	0.19	100.00	100.00	0.00	2889.00	3078.09	1725296.00	142.60	877.82	603.00
13	8	1	6851.00	16447.00	151.75	0	Spot (Block13, Row1, Column8)	574.59	542.00	266.32	0.03	0.46	114.00	114.57	114.00	15.89	0.00	0.14	100.00	100.00	0.00	428.00	460.59	361992.00	28.94	223.06	198.50
13	1	2	4770.00	16746.00	120.60	0	Spot (Block13, Row2, Column1)	130.37	127.00	18.32	0.01	0.14	109.00	119.95	109.00	58.23	0.04	0.49	4.00	0.00	0.00	18.00	21.37	50191.00	0.18	118.04	119.00
13	2	2	5046.00	16744.00	133.95	0	Spot (Block13, Row2, Column2)	470.56	459.00	158.33	0.01	0.34	108.00	110.08	108.00	17.49	0.01	0.16	100.00	100.00	0.00	351.00	362.56	228220.00	20.60	189.45	189.00
13	3	2	5341.00	16743.00	169.25	0	Spot (Block13, Row2, Column3)	188.01	195.00	28.48	0.02	0.15	108.00	108.83	108.00	15.11	0.00	0.14	98.00	91.00	0.00	87.00	80.01	150407.00	5.24	130.24	127.00
13	4	2	5643.00	16747.00	197.90	0	Spot (Block13, Row2, Column4)	262.06	272.50	67.83	0.02	0.26	110.00	116.68	110.00	30.89	0.03	0.26	99.00	94.00	0.00	162.50	152.06	290361.00	4.71	158.50	163.50
13	5	2	5944.00	16748.00	172.10	0	Spot (Block13, Row2, Column5)	6572.29	6241.00	2755.12	0.02	0.42	109.00	117.50	109.00	38.71	0.03	0.33	100.00	100.00	0.00	6132.00	6463.29	5435284.00	166.73	1365.45	1142.00
13	6	2	6254.00	16740.00	154.95	0	Spot (Block13, Row2, Column6)	170.40	176.00	30.83	0.01	0.18	110.00	127.78	110.00	106.58	0.07	0.83	4.00	0.00	0.00	66.00	60.40	112976.00	0.40	128.32	125.00
13	7	2	6550.00	16742.00	165.85	0	Spot (Block13, Row2, Column7)	230.86	206.00	57.27	0.05	0.25	108.00	110.72	108.00	18.53	0.01	0.17	99.00	96.00	0.00	98.00	122.86	176836.00	6.48	142.39	139.00
13	8	2	6846.00	16748.00	147.00	-50	Spot (Block13, Row2, Column8)	112.59	113.00	9.17	0.00	0.08	111.00	125.25	111.00	121.17	0.05	0.97	0.00	0.00	0.00	2.00	1.59	66314.00	-0.10	113.07	113.00
13	1	3	4743.00	17047.00	139.95	0	Spot (Block13, Row3, Column1)	1294.74	1127.00	644.72	0.06	0.50	107.00	109.18	107.00	17.55	0.01	0.16	100.00	100.00	0.00	1020.00	1187.74	691389.00	67.56	386.32	278.00
13	2	3	5052.00	17048.00	152.05	0	Spot (Block13, Row3, Column2)	278.18	278.00	62.18	0.00	0.22	111.00	120.61	111.00	41.78	0.04	0.35	100.00	93.00	0.00	167.00	167.18	175531.00	3.77	160.98	173.50
13	3	3	5344.00	17041.00	142.80	0	Spot (Block13, Row3, Column3)	2051.75	1111.00	4227.85	0.27	2.06	112.00	117.95	112.00	29.01	0.02	0.25	100.00	100.00	0.00	999.00	1939.75	1136667.00	66.66	436.09	270.00
13	4	3	5647.00	17048.00	141.80	0	Spot (Block13, Row3, Column4)	2452.85	2336.00	1202.55	0.02	0.49	114.00	118.87	114.00	22.87	0.02	0.19	100.00	100.00	0.00	2222.00	2338.85	1339258.00	102.05	648.30	473.50
13	5	3	5945.00	17051.00	143.70	0	Spot (Block13, Row3, Column5)	663.39	583.00	287.61	0.06	0.43	118.00	146.29	118.00	129.24	0.09	0.88	99.00	95.00	0.00	465.00	545.39	373486.00	4.00	227.21	207.00
13	6	3	6244.00	17046.00	223.00	0	Spot (Block13, Row3, Column6)	10378.02	5836.00	8525.00	0.25	0.82	118.00	174.21	118.00	189.28	0.17	1.09	100.00	100.00	0.00	5718.00	10260.02	14809437.00	53.91	2347.86	2371.50
13	7	3	6548.00	17046.00	151.60	0	Spot (Block13, Row3, Column7)	524.28	452.00	296.52	0.06	0.57	113.00	145.88	113.00	150.93	0.11	1.03	76.00	54.00	0.00	339.00	411.28	329771.00	2.51	179.59	185.00
13	8	3	6846.00	17056.00	155.55	0	Spot (Block13, Row3, Column8)	18956.81	17321.00	10353.88	0.04	0.55	113.00	136.84	113.00	136.28	0.08	1.00	100.00	100.00	0.00	17208.00	18843.81	12587320.00	138.10	3275.02	2741.00
13	1	4	4746.00	17347.00	139.55	0	Spot (Block13, Row4, Column1)	2573.66	2433.00	1276.96	0.02	0.50	113.00	122.58	113.00	43.58	0.04	0.36	100.00	100.00	0.00	2320.00	2460.66	1369186.00	56.24	665.58	468.50
13	2	4	5045.00	17348.00	186.90	0	Spot (Block13, Row4, Column2)	2301.18	2076.00	1469.85	0.04	0.64	120.00	148.23	120.00	99.83	0.09	0.67	100.00	100.00	0.00	1956.00	2181.18	2264365.00	21.57	534.24	523.00
13	3	4	5345.00	17347.00	139.50	0	Spot (Block13, Row4, Column3)	11146.19	10550.00	5368.39	0.02	0.48	119.00	144.58	119.00	86.56	0.08	0.60	100.00	100.00	0.00	10431.00	11027.19	5840604.00	127.10	2547.13	1773.00
13	4	4	5646.00	17363.00	187.30	0	Spot (Block13, Row4, Column4)	145.10	146.00	18.27	0.00	0.13	117.00	120.41	117.00	23.88	0.01	0.20	57.00	16.00	0.00	29.00	28.10	143210.00	1.03	126.74	124.00
13	5	4	5941.00	17340.00	153.30	0	Spot (Block13, Row4, Column5)	370.20	348.00	241.36	0.03	0.65	119.00	130.36	119.00	53.90	0.04	0.41	97.00	87.00	0.00	229.00	251.20	238777.00	4.45	171.96	168.50
13	6	4	6248.00	17347.00	173.85	0	Spot (Block13, Row4, Column6)	7633.33	7362.00	3095.15	0.02	0.41	120.00	144.79	120.00	124.38	0.08	0.86	100.00	100.00	0.00	7242.00	7513.33	6396729.00	60.21	1687.36	1354.00
13	7	4	6542.00	17351.00	148.30	0	Spot (Block13, Row4, Column7)	523.46	445.00	293.84	0.07	0.56	116.00	131.15	116.00	76.03	0.05	0.58	98.00	79.00	0.00	329.00	407.46	314597.00	5.16	187.95	181.50
13	8	4	6844.00	17351.00	148.05	0	Spot (Block13, Row4, Column8)	374.04	364.50	107.55	0.01	0.29	114.00	122.27	114.00	53.81	0.03	0.44	100.00	95.00	0.00	250.50	260.04	223677.00	4.68	186.33	185.00
13	1	5	4748.00	17648.00	138.30	0	Spot (Block13, Row5, Column1)	5492.94	4887.00	2756.83	0.05	0.50	123.00	154.44	123.00	128.12	0.10	0.83	100.00	100.00	0.00	4764.00	5369.94	2850838.00	41.67	1234.02	884.00
13	2	5	5047.00	17646.00	152.05	0	Spot (Block13, Row5, Column2)	24149.95	22667.50	11220.73	0.03	0.46	132.00	183.45	132.00	150.06	0.14	0.82	100.00	100.00	0.00	22535.50	24017.95	15262765.00	159.72	3913.09	3385.00
13	3	5	5349.00	17648.00	149.25	0	Spot (Block13, Row5, Column3)	10958.59	9505.50	6174.39	0.06	0.56	122.00	164.41	122.00	129.12	0.13	0.79	100.00	100.00	0.00	9383.50	10836.59	6662821.00	83.60	1552.14	1293.00
13	4	5	5646.00	17650.00	140.05	0	Spot (Block13, Row5, Column4)	1297.40	1129.00	697.74	0.06	0.54	116.00	132.73	116.00	71.66	0.06	0.54	100.00	100.00	0.00	1013.00	1181.40	687624.00	16.25	406.34	332.00
13	5	5	5950.00	17652.00	138.25	0	Spot (Block13, Row5, Column5)	11268.96	10603.00	5699.69	0.03	0.51	118.00	124.54	118.00	33.06	0.02	0.27	100.00	100.00	0.00	10485.00	11150.96	5826052.00	337.11	2249.17	1740.00
13	6	5	6240.00	17668.00	175.75	0	Spot (Block13, Row5, Column6)	176.97	177.00	32.26	0.00	0.18	120.00	137.48	120.00	81.70	0.06	0.59	18.00	0.00	0.00	57.00	56.97	152547.00	0.48	137.31	139.00
13	7	5	6548.00	17648.00	213.95	0	Spot (Block13, Row5, Column7)	6638.72	4480.00	4726.82	0.17	0.71	126.00	157.15	126.00	111.68	0.10	0.71	100.00	100.00	0.00	4354.00	6512.72	8690088.00	58.04	1524.60	1479.00
13	8	5	6848.00	17650.00	141.40	0	Spot (Block13, Row5, Column8)	1082.87	891.00	687.08	0.08	0.63	114.00	126.57	114.00	69.03	0.05	0.55	100.00	100.00	0.00	777.00	968.87	585833.00	13.85	302.21	258.00
13	1	6	4745.00	17949.00	225.70	0	Spot (Block13, Row6, Column1)	7947.09	4033.00	6999.31	0.29	0.88	139.00	194.97	139.00	163.30	0.15	0.84	100.00	100.00	0.00	3894.00	7808.09	11626595.00	47.47	1962.38	2015.50
13	2	6	5044.00	17946.00	229.40	0	Spot (Block13, Row6, Column2)	4053.82	3238.00	2156.73	0.10	0.53	133.00	180.63	133.00	150.47	0.13	0.83	100.00	100.00	0.00	3105.00	3920.82	6117213.00	25.74	1126.76	1141.50
13	3	6	5343.00	17945.00	140.35	0	Spot (Block13, Row6, Column3)	3613.68	3438.00	1902.33	0.02	0.53	120.00	145.36	120.00	91.99	0.08	0.63	100.00	100.00	0.00	3318.00	3493.68	1929707.00	37.70	874.87	636.00
13	4	6	5646.00	17951.00	145.60	0	Spot (Block13, Row6, Column4)	559.07	492.00	257.19	0.06	0.46	115.00	119.13	115.00	25.14	0.02	0.21	100.00	100.00	0.00	377.00	444.07	322582.00	17.50	217.45	186.00
13	5	6	5944.00	17948.00	136.95	0	Spot (Block13, Row6, Column5)	7182.04	7146.00	3502.76	0.00	0.49	118.00	124.30	118.00	31.43	0.02	0.25	100.00	100.00	0.00	7028.00	7064.04	3655656.00	224.58	1559.66	976.00
13	6	6	6246.00	17951.00	163.50	0	Spot (Block13, Row6, Column6)	198.20	191.00	29.90	0.02	0.15	119.00	131.28	119.00	61.32	0.04	0.47	71.00	12.00	0.00	72.00	79.20	147266.00	1.09	140.24	140.00
13	7	6	6548.00	17946.00	143.15	0	Spot (Block13, Row6, Column7)	1449.65	1235.00	821.52	0.07	0.57	123.00	139.37	123.00	76.39	0.05	0.55	100.00	100.00	0.00	1112.00	1326.65	808905.00	17.15	385.57	270.00
13	8	6	6853.00	17950.00	145.35	0	Spot (Block13, Row6, Column8)	1098.26	930.50	683.56	0.07	0.62	118.00	123.84	118.00	33.99	0.02	0.27	100.00	100.00	0.00	812.50	980.26	632598.00	28.67	300.56	216.00
13	1	7	4741.00	18244.00	159.75	0	Spot (Block13, Row7, Column1)	3909.66	3561.50	2119.07	0.04	0.54	124.00	164.58	124.00	118.92	0.12	0.72	100.00	100.00	0.00	3437.50	3785.66	2744581.00	31.49	712.82	710.00
13	2	7	5046.00	18255.00	163.90	0	Spot (Block13, Row7, Column2)	181.90	186.00	18.13	0.01	0.10	119.00	140.33	119.00	75.53	0.07	0.54	23.00	0.00	0.00	67.00	62.90	135155.00	0.55	140.56	136.00
13	3	7	5326.00	18223.00	186.50	0	Spot (Block13, Row7, Column3)	120.88	119.00	14.76	0.01	0.12	114.00	120.32	114.00	39.02	0.02	0.32	3.00	0.00	0.00	5.00	6.88	118100.00	0.01	112.74	110.00
13	4	7	5660.00	18231.00	142.00	0	Spot (Block13, Row7, Column4)	155.59	157.00	20.86	0.00	0.13	116.00	124.43	116.00	66.95	0.03	0.54	10.00	0.00	0.00	41.00	39.59	84642.00	0.47	134.03	134.00
13	5	7	5946.00	18247.00	185.55	0	Spot (Block13, Row7, Column5)	284.36	289.00	79.75	0.01	0.28	122.00	138.37	122.00	69.45	0.05	0.50	88.00	58.00	0.00	167.00	162.36	274980.00	2.10	166.28	171.00
13	6	7	6241.00	18247.00	224.10	0	Spot (Block13, Row7, Column6)	4658.59	3847.00	2680.80	0.08	0.58	126.00	195.08	126.00	246.65	0.19	1.26	100.00	100.00	0.00	3721.00	4532.59	6708368.00	18.10	1225.14	1214.50
13	7	7	6536.00	18248.00	143.20	0	Spot (Block13, Row7, Column7)	1812.83	1559.00	1123.59	0.07	0.62	127.00	148.28	127.00	79.48	0.07	0.54	100.00	100.00	0.00	1432.00	1685.83	1006119.00	20.94	570.66	459.00
13	8	7	6845.00	18245.00	177.70	0	Spot (Block13, Row7, Column8)	10591.61	10372.00	3506.78	0.01	0.33	126.00	149.69	126.00	107.49	0.07	0.72	100.00	100.00	0.00	10246.00	10465.61	9310028.00	97.14	2499.84	2085.00
13	1	8	4732.00	18543.00	159.65	0	Spot (Block13, Row8, Column1)	216.44	191.00	116.05	0.05	0.54	117.00	127.33	117.00	55.17	0.04	0.43	86.00	17.00	0.00	74.00	99.44	152806.00	1.62	147.23	142.00
13	2	8	5035.00	18542.00	170.60	0	Spot (Block13, Row8, Column2)	202.13	200.00	29.85	0.00	0.15	119.00	121.35	119.00	15.93	0.01	0.13	99.00	94.00	0.00	81.00	83.13	163724.00	5.07	145.71	141.00
13	3	8	5341.00	18549.00	150.80	0	Spot (Block13, Row8, Column3)	435.91	351.00	259.86	0.09	0.60	116.00	129.09	116.00	82.07	0.05	0.64	88.00	56.00	0.00	235.00	319.91	270699.00	3.74	181.23	185.50
13	4	8	5642.00	18549.00	146.15	0	Spot (Block13, Row8, Column4)	46639.45	51191.00	18690.49	0.04	0.40	128.00	146.69	128.00	101.27	0.06	0.69	100.00	100.00	35.33	51063.00	46511.45	27190956.00	459.11	7500.55	5783.00
13	5	8	5945.00	18548.00	147.00	-50	Spot (Block13, Row8, Column5)	171.25	176.00	23.10	0.01	0.13	130.00	178.41	130.00	214.81	0.14	1.20	0.00	0.00	0.00	46.00	41.25	101210.00	-0.03	159.60	161.00
13	6	8	6243.00	18548.00	205.25	0	Spot (Block13, Row8, Column6)	16502.50	9911.50	16092.14	0.22	0.98	172.00	248.48	172.00	311.60	0.16	1.25	100.00	100.00	0.50	9739.50	16330.50	19769996.00	52.16	2907.24	2782.50
13	7	8	6548.00	18552.00	151.45	0	Spot (Block13, Row8, Column7)	1006.17	900.00	477.37	0.05	0.47	139.00	213.66	139.00	247.62	0.19	1.16	97.00	71.00	0.00	761.00	867.17	629860.00	3.20	324.85	312.50
13	8	8	6838.00	18549.00	144.50	0	Spot (Block13, Row8, Column8)	52220.05	65535.00	16330.81	0.10	0.31	135.00	184.88	135.00	166.57	0.14	0.90	100.00	100.00	50.09	65400.00	52085.05	29713404.00	312.39	9479.03	6837.00
14	1	1	9248.00	16451.00	152.40	0	Spot (Block14, Row1, Column1)	23362.55	21012.00	13120.18	0.05	0.56	419.00	489.90	419.00	212.58	0.07	0.43	100.00	100.00	0.00	20593.00	22943.55	14788494.00	107.60	4962.39	3535.00
14	2	1	9548.00	16453.00	148.80	0	Spot (Block14, Row1, Column2)	48128.61	55654.00	18988.65	0.06	0.39	470.00	546.24	470.00	354.25	0.07	0.65	100.00	100.00	41.52	55184.00	47658.61	29214256.00	134.32	8763.14	6561.00
14	3	1	9849.00	16452.00	146.70	0	Spot (Block14, Row1, Column3)	21968.88	18643.00	14403.96	0.07	0.66	454.00	505.46	454.00	224.42	0.05	0.44	100.00	100.00	0.17	18189.00	21514.88	12851793.00	95.64	3883.89	2876.00
14	4	1	10143.00	16450.00	146.90	0	Spot (Block14, Row1, Column4)	40690.36	40319.00	20407.87	0.00	0.50	465.00	533.57	465.00	308.50	0.06	0.58	100.00	100.00	24.83	39854.00	40225.36	23926040.00	130.17	7523.97	6505.00
14	5	1	10447.00	16453.00	147.65	0	Spot (Block14, Row1, Column5)	37501.70	37326.00	24025.46	0.00	0.64	464.00	495.55	464.00	191.02	0.03	0.39	100.00	100.00	29.36	36862.00	37037.70	22351100.00	193.73	6302.28	4218.00
14	6	1	10745.00	16450.00	146.35	0	Spot (Block14, Row1, Column6)	44237.83	46682.50	19203.58	0.02	0.43	473.00	501.02	473.00	214.45	0.02	0.43	100.00	100.00	31.34	46209.50	43764.83	25835032.00	203.95	9286.41	6239.00
14	7	1	11038.00	16454.00	150.65	0	Spot (Block14, Row1, Column7)	63227.98	65535.00	5535.45	0.02	0.09	415.00	485.13	415.00	212.81	0.07	0.44	100.00	100.00	80.16	65120.00	62812.98	39201688.00	294.83	16973.19	12683.00
14	8	1	11351.00	16450.00	166.80	0	Spot (Block14, Row1, Column8)	967.55	916.00	295.54	0.02	0.31	405.00	444.20	405.00	131.70	0.04	0.30	96.00	84.00	0.00	511.00	562.55	746950.00	3.97	577.70	570.00
14	1	2	9246.00	16761.00	175.90	0	Spot (Block14, Row2, Column1)	530.64	501.00	108.37	0.02	0.20	417.00	491.86	417.00	271.08	0.07	0.55	11.00	0.00	0.00	84.00	113.64	457946.00	0.14	494.39	487.00
14	2	2	9546.00	16755.00	131.40	0	Spot (Block14, Row2, Column2)	39905.32	40040.00	16225.49	0.00	0.41	450.00	544.85	450.00	393.73	0.08	0.72	100.00	100.00	6.91	39590.00	39455.32	18476188.00	99.97	6706.32	5869.50
14	3	2	9848.00	16753.00	154.65	0	Spot (Block14, Row2, Column3)	2138.94	1632.00	1273.74	0.12	0.60	461.00	542.23	461.00	375.36	0.07	0.69	91.00	71.00	0.00	1171.00	1677.94	1405283.00	4.25	769.02	732.00
14	4	2	10148.00	16754.00	181.95	0	Spot (Block14, Row2, Column4)	21492.44	20595.00	11305.90	0.02	0.53	481.00	601.63	481.00	466.07	0.10	0.77	100.00	100.00	0.00	20114.00	21011.44	19880516.00	44.82	3819.42	3815.50
14	5	2	10454.00	16756.00	183.55	0	Spot (Block14, Row2, Column5)	7444.42	6984.00	2881.12	0.03	0.39	477.00	551.67	477.00	361.07	0.06	0.65	100.00	100.00	0.00	6507.00	6967.42	7064750.00	19.09	1961.14	1602.00
14	6	2	10742.00	16754.00	150.75	0	Spot (Block14, Row2, Column6)	15134.06	13350.50	8883.34	0.05	0.59	486.00	580.35	486.00	421.11	0.08	0.73	100.00	100.00	0.00	12864.50	14648.06	9473923.00	34.56	3003.37	2292.00
14	7	2	11046.00	16757.00	148.10	0	Spot (Block14, Row2, Column7)	14645.11	12933.00	8861.63	0.05	0.61	436.00	498.74	436.00	214.76	0.06	0.43	100.00	100.00	0.00	12497.00	14209.11	8757775.00	65.87	3281.61	2419.00
14	8	2	11348.00	16749.00	199.85	0	Spot (Block14, Row2, Column8)	563.65	549.50	104.86	0.01	0.19	405.00	447.06	405.00	137.95	0.04	0.31	50.00	17.00	0.00	144.50	158.65	638051.00	0.85	482.50	488.00
14	1	3	9248.00	17054.00	147.80	0	Spot (Block14, Row3, Column1)	46462.07	54432.00	20682.60	0.07	0.45	412.00	465.12	412.00	160.51	0.05	0.35	100.00	100.00	41.85	54020.00	46050.07	27645100.00	286.56	9502.79	7373.00
14	2	3	9549.00	17056.00	147.70	0	Spot (Block14, Row3, Column2)	2825.44	2502.50	1444.20	0.05	0.51	479.00	517.99	479.00	264.20	0.03	0.51	100.00	96.00	0.00	2023.50	2346.44	1683963.00	8.73	969.84	861.00
14	3	3	9844.00	17051.00	143.95	0	Spot (Block14, Row3, Column3)	9642.72	7623.00	7599.03	0.10	0.79	474.00	490.94	474.00	196.27	0.02	0.40	100.00	100.00	0.53	7149.00	9168.72	5467420.00	46.63	2130.97	1703.00
14	4	3	10146.00	17052.00	147.80	0	Spot (Block14, Row3, Column4)	50433.50	63673.50	17977.87	0.10	0.36	432.00	528.56	432.00	359.96	0.09	0.68	100.00	100.00	48.15	63241.50	50001.50	30058568.00	138.64	11397.07	8066.50
14	5	3	10442.00	17054.00	144.80	0	Spot (Block14, Row3, Column5)	6056.80	4569.00	7260.22	0.12	1.20	476.00	547.50	476.00	359.99	0.06	0.66	99.00	99.00	0.87	4093.00	5580.80	3464491.00	15.30	1522.74	1042.00
14	6	3	10747.00	17051.00	212.55	0	Spot (Block14, Row3, Column6)	34724.22	28200.50	20575.77	0.09	0.59	502.00	694.65	502.00	556.09	0.14	0.80	100.00	100.00	20.84	27698.50	34222.22	44655600.00	61.19	8196.12	8086.00
14	7	3	11051.00	17057.00	145.60	0	Spot (Block14, Row3, Column7)	39546.83	38952.00	22102.10	0.01	0.56	489.00	571.27	489.00	388.05	0.07	0.68	100.00	100.00	27.68	38463.00	39057.83	22858160.00	100.44	7046.89	4975.50
14	8	3	11348.00	17068.00	154.05	0	Spot (Block14, Row3, Column8)	11654.73	10543.00	6414.30	0.04	0.55	414.00	468.84	414.00	155.90	0.05	0.33	100.00	100.00	0.00	10129.00	11240.73	7610539.00	71.75	2895.98	2093.00
14	1	4	9249.00	17356.00	144.35	0	Spot (Block14, Row4, Column1)	49956.18	61665.50	18144.91	0.09	0.36	431.00	497.09	431.00	209.24	0.06	0.42	100.00	100.00	45.96	61234.50	49525.18	28475200.00	236.37	9222.56	6819.00
14	2	4	9548.00	17354.00	170.10	0	Spot (Block14, Row4, Column2)	6059.15	5653.00	3226.87	0.03	0.53	485.00	527.82	485.00	225.40	0.04	0.43	100.00	100.00	0.00	5168.00	5574.15	4877614.00	24.54	1534.91	1502.00
14	3	4	9848.00	17351.00	149.90	0	Spot (Block14, Row4, Column3)	65058.61	65535.00	3038.52	0.00	0.05	485.00	536.72	485.00	276.96	0.04	0.52	100.00	100.00	96.44	65050.00	64573.61	40206580.00	232.97	18419.55	13603.50
14	4	4	10142.00	17354.00	149.25	0	Spot (Block14, Row4, Column4)	2644.65	2387.00	1233.50	0.04	0.47	427.00	482.58	427.00	196.08	0.05	0.41	100.00	99.00	0.00	1960.00	2217.65	1615879.00	11.03	933.23	876.50
14	5	4	10438.00	17356.00	139.40	0	Spot (Block14, Row4, Column5)	3412.66	2405.00	3549.06	0.15	1.04	474.00	484.40	474.00	159.77	0.01	0.33	100.00	100.00	0.00	1931.00	2938.66	1791647.00	18.33	1161.18	1060.50
14	6	4	10745.00	17356.00	189.10	0	Spot (Block14, Row4, Column6)	8539.84	8350.00	2807.31	0.01	0.33	494.00	562.69	494.00	329.67	0.06	0.59	100.00	100.00	0.00	7856.00	8045.84	8599624.00	24.20	2288.55	1928.00
14	7	4	11043.00	17359.00	146.65	0	Spot (Block14, Row4, Column7)	19070.72	14420.00	15171.66	0.12	0.80	497.00	581.01	497.00	384.15	0.07	0.66	100.00	100.00	0.17	13923.00	18573.72	11156374.00	48.13	3310.81	2261.00
14	8	4	11342.00	17364.00	148.25	0	Spot (Block14, Row4, Column8)	7289.93	6348.00	4321.06	0.06	0.59	441.00	481.12	441.00	136.47	0.04	0.28	100.00	100.00	0.00	5907.00	6848.93	4373960.00	49.89	2176.16	1191.00
14	1	5	9248.00	17651.00	143.80	0	Spot (Block14, Row5, Column1)	56051.76	65535.00	13873.48	0.07	0.25	475.00	570.16	475.00	418.73	0.08	0.73	100.00	100.00	57.60	65060.00	55576.76	31333156.00	132.50	13352.67	9586.00
14	2	5	9547.00	17655.00	149.55	0	Spot (Block14, Row5, Column2)	14032.15	13568.00	6387.73	0.01	0.46	487.00	589.87	487.00	390.13	0.08	0.66	100.00	100.00	0.00	13081.00	13545.15	8601709.00	34.46	3218.34	2983.00
14	3	5	9852.00	17655.00	152.40	0	Spot (Block14, Row5, Column3)	21541.86	17915.50	12787.18	0.08	0.59	490.50	561.15	490.50	300.91	0.06	0.54	100.00	100.00	0.16	17425.00	21051.36	13743707.00	69.72	3459.17	2976.00
14	4	5	10148.00	17655.00	144.95	0	Spot (Block14, Row5, Column4)	37647.48	35058.00	22978.94	0.03	0.61	485.00	523.07	485.00	239.99	0.03	0.46	100.00	100.00	27.70	34573.00	37162.48	21609724.00	154.69	6163.07	4515.50
14	5	5	10448.00	17659.00	149.35	0	Spot (Block14, Row5, Column5)	64981.06	65535.00	3101.62	0.00	0.05	489.00	526.50	489.00	265.61	0.03	0.50	100.00	100.00	94.93	65046.00	64492.06	39768760.00	242.67	18261.14	14302.00
14	6	5	10749.00	17652.00	149.05	0	Spot (Block14, Row5, Column6)	17333.58	15864.00	9701.19	0.04	0.56	499.00	600.36	499.00	425.34	0.08	0.71	100.00	100.00	0.00	15365.00	16834.58	10521485.00	39.34	3403.06	2813.00
14	7	5	11051.00	17653.00	196.25	0	Spot (Block14, Row5, Column7)	37804.40	35391.00	21416.93	0.03	0.57	530.00	696.35	530.00	568.19	0.12	0.82	100.00	100.00	24.47	34861.00	37274.40	41093652.00	65.31	7718.96	7800.00
14	8	5	11348.00	17653.00	146.80	0	Spot (Block14, Row5, Column8)	39366.99	40372.00	23885.89	0.01	0.61	482.00	546.58	482.00	379.40	0.05	0.69	100.00	100.00	35.78	39890.00	38884.99	23108516.00	102.32	6516.09	4474.00
14	1	6	9247.00	17951.00	210.10	0	Spot (Block14, Row6, Column1)	30490.64	22001.00	20995.30	0.14	0.69	502.00	726.83	502.00	623.02	0.16	0.86	100.00	100.00	16.32	21499.00	29988.64	38479396.00	47.77	7043.03	7008.00
14	2	6	9547.00	17954.00	209.65	0	Spot (Block14, Row6, Column2)	23902.87	20641.00	14013.30	0.06	0.59	502.00	696.65	502.00	597.94	0.14	0.86	100.00	100.00	0.00	20139.00	23400.87	29926380.00	38.81	5329.50	5386.50
14	3	6	9840.00	17953.00	146.75	0	Spot (Block14, Row6, Column3)	57827.39	65535.00	12714.94	0.05	0.22	484.00	561.08	484.00	374.07	0.06	0.67	100.00	100.00	66.10	65051.00	57343.39	33944940.00	153.09	13628.60	9477.00
14	4	6	10146.00	17953.00	146.70	0	Spot (Block14, Row6, Column4)	9363.11	7692.50	6228.66	0.09	0.67	486.00	502.41	486.00	193.14	0.01	0.38	100.00	100.00	0.00	7206.50	8877.11	5505508.00	45.88	2042.89	1435.00
14	5	6	10449.00	17955.00	151.10	0	Spot (Block14, Row6, Column5)	64896.80	65535.00	3537.89	0.00	0.05	495.00	569.31	495.00	342.87	0.06	0.60	100.00	100.00	95.65	65040.00	64401.80	40236376.00	187.61	18343.07	13166.00
14	6	6	10747.00	17957.00	146.90	0	Spot (Block14, Row6, Column6)	4351.75	3484.00	2981.47	0.10	0.69	500.00	593.63	500.00	391.74	0.07	0.66	100.00	89.00	0.00	2984.00	3851.75	2576234.00	9.59	1176.74	1001.50
14	7	6	11046.00	17954.00	148.45	0	Spot (Block14, Row6, Column7)	50718.09	65535.00	18469.52	0.11	0.36	505.00	606.16	505.00	402.44	0.08	0.66	100.00	100.00	51.75	65030.00	50213.09	30380340.00	124.52	11774.05	7624.00
14	8	6	11351.00	17960.00	149.40	0	Spot (Block14, Row6, Column8)	50524.33	65535.00	19170.02	0.11	0.38	491.00	514.26	491.00	190.35	0.02	0.37	100.00	100.00	53.44	65044.00	50033.33	30820056.00	262.73	10512.53	7537.00
14	1	7	9246.00	18252.00	163.90	0	Spot (Block14, Row7, Column1)	8070.75	6854.00	4428.23	0.07	0.55	482.00	568.36	482.00	396.13	0.07	0.70	100.00	100.00	0.00	6372.00	7588.75	5996570.00	18.94	1832.84	1821.50
14	2	7	9546.00	18252.00	146.60	0	Spot (Block14, Row7, Column2)	2630.10	2198.00	1572.44	0.08	0.60	479.00	545.13	479.00	347.28	0.06	0.64	93.00	83.00	0.00	1719.00	2151.10	1543869.00	6.00	902.30	831.00
14	3	7	9851.00	18253.00	171.85	0	Spot (Block14, Row7, Column3)	589.62	584.00	116.20	0.00	0.20	415.00	457.77	415.00	122.05	0.04	0.27	59.00	28.00	0.00	169.00	174.62	484077.00	1.08	479.55	477.00
14	4	7	10149.00	18250.00	151.55	0	Spot (Block14, Row7, Column4)	1677.16	1420.00	887.07	0.07	0.53	476.00	513.86	476.00	294.43	0.03	0.57	90.00	65.00	0.00	944.00	1201.16	1048223.00	3.95	696.02	649.00
14	5	7	10445.00	18254.00	190.20	0	Spot (Block14, Row7, Column5)	17844.95	15486.00	11505.11	0.06	0.64	501.00	691.69	501.00	580.77	0.14	0.84	100.00	100.00	0.00	14985.00	17343.95	18166164.00	29.54	3629.03	3701.50
14	6	7	10740.00	18253.00	198.05	0	Spot (Block14, Row7, Column6)	30412.04	28645.50	17335.79	0.03	0.57	575.00	837.85	575.00	781.94	0.16	0.93	100.00	100.00	2.16	28070.50	29837.04	33757360.00	37.82	6212.67	6131.00
14	7	7	11041.00	18254.00	151.05	0	Spot (Block14, Row7, Column7)	52530.11	65535.00	16304.26	0.10	0.31	502.00	613.82	502.00	425.00	0.09	0.69	100.00	100.00	51.28	65033.00	52028.11	32779028.00	122.15	10679.74	7921.00
14	8	7	11345.00	18252.00	185.60	0	Spot (Block14, Row7, Column8)	16166.38	16308.00	5053.25	0.00	0.31	491.00	526.53	491.00	202.26	0.03	0.38	100.00	100.00	0.00	15817.00	15675.38	15746055.00	77.32	3916.23	3298.00
14	1	8	9242.00	18558.00	148.65	0	Spot (Block14, Row8, Column1)	1184.59	1062.00	570.80	0.05	0.48	466.00	478.75	466.00	144.86	0.01	0.30	97.00	85.00	0.00	596.00	718.59	716679.00	4.87	626.79	598.00
14	2	8	9549.00	18553.00	147.10	0	Spot (Block14, Row8, Column2)	10204.99	9346.00	5599.87	0.04	0.55	457.00	474.08	457.00	118.48	0.02	0.25	100.00	100.00	0.00	8889.00	9747.99	6020945.00	82.13	2217.78	1772.00
14	3	8	9841.00	18551.00	144.85	0	Spot (Block14, Row8, Column3)	18468.34	13977.50	14517.10	0.12	0.79	474.00	479.78	474.00	138.14	0.01	0.29	100.00	100.00	0.17	13503.50	17994.34	10563890.00	130.22	3267.44	2295.50
14	4	8	10146.00	18552.00	147.80	0	Spot (Block14, Row8, Column4)	37125.26	35933.00	18711.28	0.01	0.50	490.00	497.04	490.00	141.33	0.01	0.28	100.00	100.00	10.25	35443.00	36635.26	22089592.00	259.16	7839.76	6238.00
14	5	8	10440.00	18555.00	150.30	0	Spot (Block14, Row8, Column5)	2519.42	2250.50	1138.47	0.05	0.45	502.00	647.99	502.00	550.83	0.11	0.85	99.00	72.00	0.00	1748.50	2017.42	1551961.00	3.40	947.70	891.00
14	6	8	10748.00	18554.00	204.15	0	Spot (Block14, Row8, Column6)	39914.34	39953.50	22542.41	0.00	0.56	587.00	824.55	587.00	801.43	0.15	0.97	100.00	100.00	33.81	39366.50	39327.34	47338808.00	48.78	8884.54	8794.00
14	7	8	11047.00	18555.00	145.85	0	Spot (Block14, Row8, Column7)	34184.93	33332.00	20017.02	0.01	0.59	514.00	660.33	514.00	520.95	0.11	0.79	100.00	100.00	8.79	32818.00	33670.93	19827304.00	64.35	6444.62	4684.50
14	8	8	11338.00	18556.00	147.15	0	Spot (Block14, Row8, Column8)	52923.09	65535.00	16110.81	0.09	0.30	498.00	562.35	498.00	246.88	0.05	0.44	100.00	100.00	51.11	65037.00	52425.09	31066072.00	212.09	12699.77	8809.00
15	1	1	13752.00	16456.00	154.35	0	Spot (Block15, Row1, Column1)	21361.31	18500.00	12852.74	0.06	0.60	286.00	313.83	286.00	171.00	0.04	0.54	100.00	100.00	0.91	18214.00	21075.31	14013018.00	123.09	4180.07	3315.00
15	2	1	14049.00	16460.00	155.65	0	Spot (Block15, Row1, Column2)	41880.94	40770.00	19431.89	0.01	0.46	276.00	315.83	276.00	222.81	0.06	0.71	100.00	100.00	23.65	40494.00	41604.94	27976620.00	186.55	6288.52	5295.00
15	3	1	14350.00	16473.00	185.55	0	Spot (Block15, Row1, Column3)	301.06	300.00	29.88	0.00	0.10	271.00	293.13	271.00	166.57	0.03	0.57	0.00	0.00	0.00	29.00	30.06	291726.00	0.05	268.17	276.00
15	4	1	14645.00	16457.00	149.10	0	Spot (Block15, Row1, Column4)	36249.14	33339.50	18909.29	0.04	0.52	272.00	282.15	272.00	118.97	0.02	0.42	100.00	100.00	10.66	33067.50	35977.14	22112036.00	302.32	6778.13	5394.50
15	5	1	14956.00	16462.00	157.45	0	Spot (Block15, Row1, Column5)	707.51	580.00	370.63	0.09	0.52	251.00	266.86	251.00	99.37	0.03	0.37	87.00	67.00	0.00	329.00	456.51	483232.00	4.43	338.25	310.00
15	6	1	15246.00	16456.00	146.95	0	Spot (Block15, Row1, Column6)	16819.13	15307.00	9445.02	0.04	0.56	257.00	271.46	257.00	108.76	0.02	0.40	100.00	100.00	0.00	15050.00	16562.13	9872830.00	152.15	3615.38	2632.00
15	7	1	15541.00	16460.00	147.95	0	Spot (Block15, Row1, Column7)	26681.06	25354.00	13806.21	0.02	0.52	248.00	266.10	248.00	99.12	0.03	0.37	100.00	100.00	0.33	25106.00	26433.06	15955274.00	266.50	5436.36	4123.00
15	8	1	15850.00	16458.00	159.45	0	Spot (Block15, Row1, Column8)	1182.30	1073.00	520.22	0.04	0.44	241.00	255.75	241.00	118.31	0.03	0.46	100.00	98.00	0.00	832.00	941.30	824061.00	7.83	454.73	400.00
15	1	2	13781.00	16805.00	185.20	0	Spot (Block15, Row2, Column1)	286.30	292.00	32.82	0.01	0.11	265.00	268.37	265.00	65.14	0.01	0.24	6.00	0.00	0.00	27.00	21.30	276564.00	0.28	268.60	272.00
15	2	2	14046.00	16754.00	134.30	0	Spot (Block15, Row2, Column2)	383.37	384.00	73.59	0.00	0.19	264.00	285.47	264.00	167.26	0.03	0.59	21.00	0.00	0.00	120.00	119.37	186699.00	0.59	318.25	303.00
15	3	2	14341.00	16768.00	154.70	0	Spot (Block15, Row2, Column3)	565.60	473.00	493.97	0.08	0.87	259.00	258.72	259.00	40.91	0.00	0.16	98.00	95.00	0.00	214.00	306.60	371602.00	7.50	361.80	316.00
15	4	2	14649.00	16756.00	193.40	0	Spot (Block15, Row2, Column4)	313.46	302.00	51.00	0.02	0.16	268.00	277.47	268.00	102.35	0.02	0.37	17.00	0.00	0.00	34.00	45.46	332581.00	0.35	269.70	277.00
15	5	2	14954.00	16761.00	184.85	0	Spot (Block15, Row2, Column5)	1927.80	1818.00	658.15	0.03	0.34	248.00	256.00	248.00	44.96	0.01	0.18	100.00	100.00	0.00	1570.00	1679.80	1854544.00	37.18	676.88	641.00
15	6	2	15245.00	16750.00	188.00	0	Spot (Block15, Row2, Column6)	340.22	309.00	68.52	0.04	0.20	256.00	280.38	256.00	116.32	0.04	0.41	27.00	5.00	0.00	53.00	84.22	337155.00	0.51	275.32	278.00
15	7	2	15543.00	16762.00	219.20	0	Spot (Block15, Row2, Column7)	291.60	287.00	50.42	0.01	0.17	232.00	251.07	232.00	72.44	0.03	0.29	25.00	6.00	0.00	55.00	59.60	402117.00	0.56	250.20	251.50
15	8	2	15851.00	16762.00	147.00	-50	Spot (Block15, Row2, Column8)	248.96	244.00	26.91	0.01	0.11	231.00	250.11	231.00	109.18	0.03	0.44	0.00	0.00	0.00	13.00	17.96	147136.00	-0.01	246.19	241.00
15	1	3	13751.00	17062.00	146.90	0	Spot (Block15, Row3, Column1)	754.38	687.00	294.04	0.04	0.39	248.00	256.41	248.00	52.13	0.01	0.20	100.00	100.00	0.00	439.00	506.38	445082.00	9.55	362.81	356.00
15	2	3	14055.00	17063.00	153.75	0	Spot (Block15, Row3, Column2)	666.54	641.50	220.68	0.02	0.33	271.00	270.53	271.00	61.03	0.00	0.23	97.00	92.00	0.00	370.50	395.54	433248.00	6.49	344.20	319.50
15	3	3	14341.00	17058.00	144.70	0	Spot (Block15, Row3, Column3)	6160.59	5569.00	4081.94	0.04	0.66	276.00	279.93	276.00	108.11	0.01	0.39	100.00	100.00	0.00	5293.00	5884.59	3505375.00	54.39	1705.39	1186.00
15	4	3	14652.00	17059.00	147.80	0	Spot (Block15, Row3, Column4)	26817.19	25396.00	14021.02	0.02	0.52	266.00	270.03	266.00	83.80	0.01	0.31	100.00	100.00	0.34	25130.00	26551.19	15983047.00	316.79	5690.26	4323.00
15	5	3	14948.00	17054.00	145.25	0	Spot (Block15, Row3, Column5)	2663.36	2233.00	1721.75	0.08	0.65	263.00	281.75	263.00	113.48	0.03	0.40	100.00	100.00	0.00	1970.00	2400.36	1526107.00	20.99	837.43	626.00
15	6	3	15251.00	17058.00	209.10	0	Spot (Block15, Row3, Column6)	8556.88	6012.00	6289.68	0.15	0.74	262.00	306.11	262.00	146.98	0.07	0.48	100.00	100.00	0.00	5750.00	8294.88	10687542.00	56.14	2042.75	2022.00
15	7	3	15580.00	17074.00	207.25	0	Spot (Block15, Row3, Column7)	311.85	299.00	57.02	0.02	0.18	229.00	264.01	229.00	136.02	0.06	0.52	20.00	0.00	0.00	70.00	82.85	380461.00	0.35	265.45	271.00
15	8	3	15851.00	17069.00	160.95	0	Spot (Block15, Row3, Column8)	13204.80	11686.50	7267.12	0.05	0.55	228.00	252.14	228.00	119.16	0.04	0.47	100.00	100.00	0.00	11458.50	12976.80	9481046.00	108.70	2683.64	2214.00
15	1	4	13752.00	17360.00	146.85	0	Spot (Block15, Row4, Column1)	25579.03	24416.00	14299.77	0.02	0.56	277.00	290.18	277.00	121.72	0.02	0.42	100.00	100.00	0.17	24139.00	25302.03	14963733.00	207.75	5266.69	3645.50
15	2	4	14049.00	17356.00	173.00	0	Spot (Block15, Row4, Column2)	2923.96	2641.00	1456.94	0.04	0.50	287.00	308.20	287.00	156.27	0.03	0.51	100.00	100.00	0.00	2354.00	2636.96	2441506.00	16.74	790.43	778.50
15	3	4	14352.00	17361.00	149.35	0	Spot (Block15, Row4, Column3)	56132.45	65535.00	13412.29	0.07	0.24	282.00	305.88	282.00	177.54	0.04	0.58	100.00	100.00	57.52	65253.00	55850.45	34353328.00	314.44	13281.89	9837.00
15	4	4	14638.00	17356.00	164.25	0	Spot (Block15, Row4, Column4)	414.70	400.00	71.52	0.02	0.17	256.00	270.78	256.00	115.50	0.02	0.43	78.00	17.00	0.00	144.00	158.70	309781.00	1.25	316.59	303.00
15	5	4	14944.00	17356.00	144.25	0	Spot (Block15, Row4, Column5)	1436.96	1214.00	1013.93	0.07	0.71	245.00	262.83	245.00	101.43	0.03	0.39	99.00	98.00	0.00	969.00	1191.96	816194.00	11.58	537.53	393.50
15	6	4	15254.00	17360.00	189.50	0	Spot (Block15, Row4, Column6)	2070.99	1960.00	720.66	0.02	0.35	234.00	266.02	234.00	106.07	0.06	0.40	100.00	100.00	0.00	1726.00	1836.99	2095844.00	17.02	720.71	663.50
15	7	4	15546.00	17366.00	147.50	0	Spot (Block15, Row4, Column7)	445.79	411.00	106.94	0.04	0.24	228.00	245.86	228.00	65.52	0.03	0.27	94.00	81.00	0.00	183.00	217.79	265244.00	3.05	298.52	291.00
15	8	4	15850.00	17370.00	177.90	0	Spot (Block15, Row4, Column8)	368.99	366.50	71.80	0.00	0.19	242.00	251.36	242.00	46.88	0.02	0.19	93.00	58.00	0.00	124.50	126.99	324707.00	2.51	278.16	286.00
15	1	5	13752.00	17656.00	146.95	0	Spot (Block15, Row5, Column1)	47689.12	52010.00	17924.28	0.04	0.38	288.00	323.70	288.00	170.69	0.05	0.53	100.00	100.00	39.16	51722.00	47401.12	28375204.00	277.50	9294.92	6540.00
15	2	5	14048.00	17661.00	155.75	0	Spot (Block15, Row5, Column2)	15818.52	14745.00	7733.52	0.03	0.49	281.00	311.67	281.00	144.01	0.04	0.46	100.00	100.00	0.00	14464.00	15537.52	10550956.00	107.68	2917.31	2437.50
15	3	5	14353.00	17659.00	153.75	0	Spot (Block15, Row5, Column3)	10084.32	8107.50	6065.02	0.09	0.60	281.00	312.91	281.00	179.10	0.05	0.57	100.00	100.00	0.00	7826.50	9803.32	6534637.00	54.56	1737.76	1431.50
15	4	5	14651.00	17662.00	144.10	0	Spot (Block15, Row5, Column4)	6321.59	6127.00	3143.43	0.01	0.50	272.00	284.91	272.00	130.22	0.02	0.46	100.00	100.00	0.00	5855.00	6049.59	3552735.00	46.36	1779.91	1207.50
15	5	5	14952.00	17660.00	147.95	0	Spot (Block15, Row5, Column5)	53405.55	65535.00	16187.14	0.09	0.30	243.00	275.65	243.00	160.60	0.05	0.58	100.00	100.00	54.70	65292.00	53162.55	31829936.00	330.81	11983.67	9095.00
15	6	5	15263.00	17650.00	177.95	0	Spot (Block15, Row5, Column6)	374.31	308.00	188.12	0.08	0.50	233.00	260.17	233.00	112.34	0.05	0.43	43.00	19.00	0.00	75.00	141.31	330893.00	1.02	271.43	279.00
15	7	5	15552.00	17660.00	179.10	0	Spot (Block15, Row5, Column7)	4073.72	3629.50	2221.31	0.05	0.55	247.00	267.08	247.00	82.47	0.03	0.31	100.00	100.00	0.00	3382.50	3826.72	3666352.00	46.16	1034.08	1021.50
15	8	5	15846.00	17658.00	142.90	0	Spot (Block15, Row5, Column8)	753.68	685.00	326.54	0.04	0.43	248.00	258.42	248.00	57.73	0.02	0.22	100.00	97.00	0.00	437.00	505.68	415276.00	8.58	382.73	351.00
15	1	6	13750.00	17959.00	206.30	0	Spot (Block15, Row6, Column1)	7994.00	5080.00	6418.49	0.20	0.80	298.00	347.51	298.00	175.88	0.07	0.51	100.00	100.00	0.00	4782.00	7696.00	9648761.00	43.47	1954.27	1948.00
15	2	6	14045.00	17962.00	198.10	0	Spot (Block15, Row6, Column2)	2005.40	1906.00	909.64	0.02	0.45	287.00	320.49	287.00	154.35	0.05	0.48	100.00	99.00	0.00	1619.00	1718.40	2228002.00	10.92	710.56	708.00
15	3	6	14342.00	17958.00	146.05	0	Spot (Block15, Row6, Column3)	33979.46	31798.00	18147.50	0.03	0.53	282.00	299.34	282.00	120.92	0.03	0.40	100.00	100.00	6.02	31516.00	33697.46	19742096.00	278.54	6909.00	4591.00
15	4	6	14660.00	17962.00	147.10	0	Spot (Block15, Row6, Column4)	1262.93	1124.00	578.83	0.05	0.46	278.00	282.20	278.00	98.66	0.01	0.35	99.00	98.00	0.00	846.00	984.93	741338.00	9.94	529.36	463.00
15	5	6	14948.00	17960.00	145.75	0	Spot (Block15, Row6, Column5)	47964.52	55874.00	18703.51	0.07	0.39	262.00	283.97	262.00	155.61	0.03	0.55	100.00	100.00	40.07	55612.00	47702.52	27771620.00	306.41	9097.62	7112.50
15	6	6	15243.00	17940.00	232.85	0	Spot (Block15, Row6, Column6)	279.51	287.00	32.63	0.01	0.12	234.00	253.61	234.00	78.60	0.03	0.31	7.00	0.00	0.00	53.00	45.51	437149.00	0.33	243.08	234.00
15	7	6	15552.00	17957.00	148.85	0	Spot (Block15, Row6, Column7)	810.26	743.00	341.16	0.04	0.42	236.00	255.00	236.00	74.04	0.03	0.29	100.00	99.00	0.00	507.00	574.26	494257.00	7.50	399.32	373.50
15	8	6	15848.00	17971.00	156.85	0	Spot (Block15, Row6, Column8)	403.64	382.00	102.31	0.02	0.25	242.00	250.20	242.00	38.09	0.01	0.15	97.00	71.00	0.00	140.00	161.64	273263.00	4.03	279.08	280.00
15	1	7	13750.00	18258.00	163.75	0	Spot (Block15, Row7, Column1)	4370.78	3924.00	2230.85	0.05	0.51	276.00	298.05	276.00	129.90	0.03	0.44	100.00	100.00	0.00	3648.00	4094.78	3247488.00	31.35	951.62	919.50
15	2	7	14053.00	18264.00	164.65	0	Spot (Block15, Row7, Column2)	347.26	314.50	65.02	0.04	0.19	277.00	277.93	277.00	78.03	0.00	0.28	43.00	10.00	0.00	37.50	70.26	261837.00	0.89	285.23	291.00
15	3	7	14351.00	18250.00	237.60	0	Spot (Block15, Row7, Column3)	289.29	292.00	35.01	0.00	0.12	269.00	268.91	269.00	73.90	0.00	0.27	4.00	0.00	0.00	23.00	20.29	470671.00	0.28	278.28	286.00
15	4	7	14649.00	18245.00	202.60	0	Spot (Block15, Row7, Column4)	329.23	306.00	63.38	0.03	0.19	253.00	258.89	253.00	69.57	0.01	0.27	39.00	20.00	0.00	53.00	76.23	385200.00	1.01	265.85	276.00
15	5	7	14962.00	18264.00	252.95	0	Spot (Block15, Row7, Column5)	305.15	299.00	56.67	0.01	0.19	252.00	272.93	252.00	108.93	0.03	0.40	16.00	1.00	0.00	47.00	53.15	565448.00	0.30	243.99	232.00
15	6	7	15246.00	18263.00	186.30	0	Spot (Block15, Row7, Column6)	2511.62	2462.00	1115.02	0.01	0.44	264.00	306.85	264.00	198.42	0.07	0.65	100.00	99.00	0.00	2198.00	2247.62	2456366.00	11.11	734.41	738.00
15	7	7	15542.00	18261.00	148.85	0	Spot (Block15, Row7, Column7)	12802.12	11755.50	6810.45	0.04	0.53	250.00	266.82	250.00	89.82	0.03	0.34	100.00	100.00	0.00	11505.50	12552.12	7809293.00	139.56	2981.62	1933.00
15	8	7	15853.00	18260.00	188.10	0	Spot (Block15, Row7, Column8)	3337.35	3293.00	980.58	0.01	0.29	255.00	268.44	255.00	101.72	0.02	0.38	100.00	100.00	0.00	3038.00	3082.35	3327342.00	30.17	1083.08	881.00
15	1	8	13748.00	18569.00	142.50	0	Spot (Block15, Row8, Column1)	474.41	475.00	128.47	0.00	0.27	266.00	267.51	266.00	66.33	0.00	0.25	84.00	62.00	0.00	209.00	208.41	262349.00	3.12	332.68	301.00
15	2	8	14066.00	18584.00	189.15	0	Spot (Block15, Row8, Column2)	310.05	298.00	49.57	0.02	0.16	258.00	258.14	258.00	42.92	0.00	0.17	45.00	24.00	0.00	40.00	52.05	312843.00	1.21	269.20	272.00
15	3	8	14342.00	18563.00	177.75	0	Spot (Block15, Row8, Column3)	409.76	372.00	136.59	0.04	0.33	276.00	271.09	276.00	77.24	0.01	0.28	58.00	29.00	0.00	96.00	133.76	363044.00	1.80	297.35	301.00
15	4	8	14649.00	18560.00	151.10	0	Spot (Block15, Row8, Column4)	34281.71	32533.50	17575.93	0.02	0.51	267.00	270.06	267.00	95.52	0.00	0.35	100.00	100.00	4.33	32266.50	34014.71	21391816.00	356.08	6182.59	4444.00
15	5	8	14935.00	18567.00	178.30	0	Spot (Block15, Row8, Column5)	347.61	335.50	62.54	0.02	0.18	259.00	283.73	259.00	154.45	0.04	0.54	7.00	0.00	0.00	76.50	88.61	309373.00	0.41	268.74	281.00
15	6	8	15252.00	18562.00	192.80	0	Spot (Block15, Row8, Column6)	15261.12	9067.00	13625.70	0.23	0.89	283.00	335.29	283.00	231.66	0.07	0.69	100.00	100.00	0.10	8784.00	14978.12	15963133.00	64.43	2644.42	2672.00
15	7	8	15548.00	18562.00	146.15	0	Spot (Block15, Row8, Column7)	5062.25	4886.50	2533.58	0.02	0.50	292.00	342.80	292.00	210.73	0.07	0.61	100.00	100.00	0.00	4594.50	4770.25	2956352.00	22.40	1173.16	873.00
15	8	8	15838.00	18560.00	150.00	0	Spot (Block15, Row8, Column8)	47433.57	52837.00	18388.97	0.05	0.39	292.00	322.87	292.00	165.56	0.04	0.51	100.00	100.00	36.64	52545.00	47141.57	29124400.00	284.55	9234.73	6663.00
16	1	1	18252.00	16462.00	156.65	0	Spot (Block16, Row1, Column1)	19236.78	16568.50	10669.62	0.06	0.55	207.00	228.40	207.00	73.83	0.04	0.32	100.00	100.00	0.00	16361.50	19029.78	13042536.00	257.46	3790.12	2762.50
16	2	1	18546.00	16463.00	155.35	0	Spot (Block16, Row1, Column2)	3042.66	2686.00	1527.50	0.05	0.50	200.00	211.28	200.00	52.25	0.02	0.25	100.00	100.00	0.00	2486.00	2842.66	2023370.00	54.19	736.55	690.50
16	3	1	18852.00	16463.00	150.20	0	Spot (Block16, Row1, Column3)	1589.76	1339.50	993.50	0.07	0.62	194.00	197.97	194.00	30.15	0.01	0.15	100.00	100.00	0.00	1145.50	1395.76	985654.00	46.16	472.49	400.00
16	4	1	19145.00	16462.00	152.55	0	Spot (Block16, Row1, Column4)	2113.02	1843.00	1007.78	0.06	0.48	199.00	204.48	199.00	39.03	0.01	0.19	100.00	100.00	0.00	1644.00	1914.02	1350222.00	48.90	553.71	524.00
16	5	1	19451.00	16468.00	152.60	0	Spot (Block16, Row1, Column5)	4127.31	2976.00	3316.65	0.14	0.80	201.00	208.91	201.00	41.56	0.02	0.20	100.00	100.00	0.00	2775.00	3926.31	2620845.00	94.27	890.19	659.00
16	6	1	19747.00	16462.00	147.45	0	Spot (Block16, Row1, Column6)	6054.34	5295.00	3352.81	0.06	0.55	205.00	211.38	205.00	45.93	0.01	0.22	100.00	100.00	0.00	5090.00	5849.34	3638661.00	127.22	1377.16	1020.00
16	7	1	20042.00	16463.00	149.35	0	Spot (Block16, Row1, Column7)	15027.24	13758.00	9436.10	0.04	0.63	199.00	206.11	199.00	46.65	0.02	0.23	100.00	100.00	0.00	13559.00	14828.24	9196670.00	317.70	3044.70	2108.00
16	8	1	20354.00	16463.00	160.65	0	Spot (Block16, Row1, Column8)	597.02	553.00	222.48	0.03	0.37	199.00	201.57	199.00	30.19	0.01	0.15	100.00	100.00	0.00	354.00	398.02	425076.00	13.10	302.15	291.00
16	1	2	18249.00	16764.00	147.00	-50	Spot (Block16, Row2, Column1)	216.87	212.00	20.09	0.01	0.09	205.00	224.55	205.00	63.96	0.04	0.28	4.00	0.00	0.00	7.00	11.87	127739.00	-0.12	223.16	217.00
16	2	2	18546.00	16761.00	131.05	0	Spot (Block16, Row2, Column2)	2498.31	2387.00	851.53	0.02	0.34	201.00	208.97	201.00	39.21	0.02	0.19	100.00	100.00	0.00	2186.00	2297.31	1146726.00	58.38	737.41	703.00
16	3	2	18854.00	16760.00	157.65	0	Spot (Block16, Row2, Column3)	388.24	381.00	98.20	0.01	0.25	200.00	206.49	200.00	36.18	0.01	0.18	96.00	94.00	0.00	181.00	188.24	264394.00	5.02	253.74	249.00
16	4	2	19152.00	16764.00	174.90	0	Spot (Block16, Row2, Column4)	1645.62	1649.00	615.33	0.00	0.37	206.00	220.14	206.00	50.84	0.03	0.23	100.00	100.00	0.00	1443.00	1439.62	1397134.00	28.04	519.80	494.50
16	5	2	19448.00	16763.00	195.90	0	Spot (Block16, Row2, Column5)	2461.78	2368.50	775.59	0.02	0.32	210.00	226.64	210.00	62.37	0.03	0.28	100.00	100.00	0.00	2158.50	2251.78	2673498.00	35.84	771.03	682.00
16	6	2	19746.00	16758.00	151.90	0	Spot (Block16, Row2, Column6)	818.22	769.50	349.10	0.03	0.43	210.00	253.91	210.00	197.15	0.08	0.78	86.00	66.00	0.00	559.50	608.22	518754.00	2.86	360.07	329.00
16	7	2	20051.00	16766.00	155.20	0	Spot (Block16, Row2, Column7)	934.60	835.00	438.10	0.05	0.47	204.00	210.92	204.00	39.62	0.01	0.19	100.00	99.00	0.00	631.00	730.60	619637.00	18.27	353.59	344.00
16	8	2	20384.00	16779.00	143.35	0	Spot (Block16, Row2, Column8)	217.20	218.00	10.19	0.00	0.05	202.00	229.85	202.00	202.10	0.06	0.88	0.00	0.00	0.00	16.00	15.20	120981.00	-0.06	207.72	208.00
16	1	3	18250.00	17064.00	149.75	0	Spot (Block16, Row3, Column1)	3852.61	3415.50	2457.91	0.05	0.64	200.00	204.17	200.00	27.55	0.01	0.13	100.00	100.00	0.00	3215.50	3652.61	2350095.00	132.41	1017.46	787.00
16	2	3	18550.00	17068.00	164.30	0	Spot (Block16, Row3, Column2)	470.50	463.50	148.23	0.01	0.32	207.00	221.97	207.00	64.35	0.03	0.29	98.00	75.00	0.00	256.50	263.50	352874.00	3.86	274.37	279.00
16	3	3	18839.00	17066.00	147.75	0	Spot (Block16, Row3, Column3)	1295.57	1058.00	710.13	0.09	0.55	207.00	213.92	207.00	53.74	0.01	0.25	100.00	100.00	0.00	851.00	1088.57	770864.00	20.13	495.05	394.50
16	4	3	19156.00	17065.00	150.10	0	Spot (Block16, Row3, Column4)	6864.00	6258.00	3876.04	0.04	0.56	207.00	215.44	207.00	44.59	0.02	0.21	100.00	100.00	0.00	6051.00	6657.00	4228223.00	149.10	1540.31	1249.50
16	5	3	19460.00	17075.00	155.45	0	Spot (Block16, Row3, Column5)	3062.16	815.00	8411.09	0.57	2.75	211.00	272.28	211.00	213.31	0.11	0.78	82.00	60.00	0.60	604.00	2851.16	2048588.00	13.08	706.49	309.50
16	6	3	19749.00	17065.00	209.30	0	Spot (Block16, Row3, Column6)	20357.45	14519.00	13980.59	0.15	0.69	230.00	345.91	230.00	298.94	0.18	0.86	100.00	100.00	0.16	14289.00	20127.45	25345024.00	66.94	4366.40	4316.50
16	7	3	20052.00	17067.00	148.65	0	Spot (Block16, Row3, Column7)	3000.43	2408.50	1931.08	0.10	0.64	211.00	269.70	211.00	211.01	0.11	0.78	100.00	95.00	0.00	2197.50	2789.43	1824263.00	12.94	774.92	661.00
16	8	3	20352.00	17070.00	160.85	0	Spot (Block16, Row3, Column8)	16655.55	15409.00	7918.28	0.03	0.48	209.00	246.38	209.00	211.47	0.07	0.86	100.00	100.00	0.00	15200.00	16446.55	11875406.00	77.60	2980.84	2567.00
16	1	4	18253.00	17364.00	148.90	0	Spot (Block16, Row4, Column1)	6855.95	6261.00	4014.80	0.04	0.59	201.00	216.33	201.00	73.26	0.03	0.34	100.00	100.00	0.00	6060.00	6654.95	4147849.00	90.64	1697.14	1428.50
16	2	4	18548.00	17361.00	178.55	0	Spot (Block16, Row4, Column2)	4408.37	3933.00	2402.00	0.05	0.54	215.00	253.25	215.00	121.57	0.07	0.48	100.00	100.00	0.00	3718.00	4193.37	3936670.00	34.18	989.66	973.00
16	3	4	18851.00	17366.00	149.60	0	Spot (Block16, Row4, Column3)	28725.18	26061.00	16680.15	0.04	0.58	212.00	249.79	212.00	137.15	0.07	0.55	100.00	100.00	0.98	25849.00	28513.18	17637268.00	207.62	5379.94	3774.00
16	4	4	19143.00	17362.00	179.55	0	Spot (Block16, Row4, Column4)	324.11	306.00	53.65	0.02	0.17	202.00	209.44	202.00	47.24	0.02	0.23	95.00	61.00	0.00	104.00	122.11	293648.00	2.43	241.31	238.00
16	5	4	19438.00	17368.00	152.55	0	Spot (Block16, Row4, Column5)	672.37	504.00	1076.37	0.13	1.60	206.00	222.33	206.00	68.91	0.03	0.31	100.00	85.00	0.00	298.00	466.37	426282.00	6.53	317.81	288.50
16	6	4	19749.00	17359.00	195.85	0	Spot (Block16, Row4, Column6)	2729.64	2683.00	790.02	0.01	0.29	225.00	284.25	225.00	204.89	0.10	0.72	100.00	100.00	0.00	2458.00	2504.64	2978042.00	11.94	870.62	859.00
16	7	4	20046.00	17365.00	149.15	0	Spot (Block16, Row4, Column7)	2288.72	1698.00	1729.61	0.13	0.76	219.00	269.66	219.00	203.71	0.09	0.76	96.00	80.00	0.00	1479.00	2069.72	1386967.00	9.91	567.53	492.00
16	8	4	20349.00	17376.00	154.95	0	Spot (Block16, Row4, Column8)	750.93	690.00	302.46	0.04	0.40	210.00	226.19	210.00	78.03	0.03	0.34	100.00	98.00	0.00	480.00	540.93	494110.00	6.72	339.68	306.00
16	1	5	18250.00	17665.00	148.25	0	Spot (Block16, Row5, Column1)	5108.02	4315.00	3182.76	0.07	0.62	203.00	263.77	203.00	197.16	0.11	0.75	100.00	100.00	0.00	4112.00	4905.02	3059707.00	24.57	1266.92	1052.50
16	2	5	18550.00	17667.00	158.10	0	Spot (Block16, Row5, Column2)	18752.51	17079.50	8475.50	0.04	0.45	226.00	309.94	226.00	239.78	0.14	0.77	100.00	100.00	0.00	16853.50	18526.51	13014239.00	76.91	3289.45	2814.50
16	3	5	18856.00	17668.00	159.00	0	Spot (Block16, Row5, Column3)	15249.93	12982.00	8982.89	0.07	0.59	218.00	272.51	218.00	173.13	0.10	0.64	100.00	100.00	0.00	12764.00	15031.93	10690203.00	86.51	2271.59	1981.00
16	4	5	19146.00	17667.00	147.75	0	Spot (Block16, Row5, Column4)	3159.64	2764.00	1998.29	0.06	0.63	203.00	231.19	203.00	131.54	0.06	0.57	100.00	100.00	0.00	2561.00	2956.64	1898946.00	22.26	847.15	593.50
16	5	5	19455.00	17666.00	148.00	0	Spot (Block16, Row5, Column5)	35758.45	32367.00	20790.21	0.04	0.58	204.00	221.51	204.00	97.82	0.04	0.44	100.00	100.00	14.88	32163.00	35554.45	21383620.00	363.28	6279.32	4640.00
16	6	5	19749.00	17665.00	148.70	0	Spot (Block16, Row5, Column6)	871.31	772.50	352.45	0.05	0.40	215.00	271.83	215.00	235.07	0.10	0.86	96.00	58.00	0.00	557.50	656.31	522784.00	2.55	405.53	365.00
16	7	5	20054.00	17666.00	201.70	0	Spot (Block16, Row5, Column7)	23056.30	19105.00	14543.90	0.08	0.63	231.00	324.52	231.00	304.78	0.15	0.94	100.00	100.00	0.17	18874.00	22825.30	26583916.00	74.58	4436.32	4247.00
16	8	5	20350.00	17668.00	147.05	0	Spot (Block16, Row5, Column8)	6094.76	4759.00	4819.08	0.11	0.79	205.00	242.68	205.00	181.80	0.07	0.75	100.00	99.00	0.00	4554.00	5889.76	3602003.00	32.19	1100.85	808.00
16	1	6	18249.00	17964.00	209.30	0	Spot (Block16, Row6, Column1)	16998.73	11847.00	12409.70	0.16	0.73	240.00	361.38	240.00	320.79	0.18	0.89	100.00	100.00	0.00	11607.00	16758.73	21163416.00	51.86	3595.77	3656.00
16	2	6	18544.00	17964.00	213.45	0	Spot (Block16, Row6, Column2)	14413.60	12923.00	7513.00	0.05	0.52	234.00	347.49	234.00	301.15	0.17	0.87	100.00	100.00	0.00	12689.00	14179.60	18780916.00	46.71	3167.90	3082.50
16	3	6	18837.00	17964.00	148.10	0	Spot (Block16, Row6, Column3)	11609.68	10299.00	7008.36	0.05	0.60	215.00	261.84	215.00	187.43	0.09	0.72	100.00	100.00	0.00	10084.00	11394.68	6965811.00	60.54	2756.57	1677.00
16	4	6	19155.00	17964.00	152.20	0	Spot (Block16, Row6, Column4)	1134.66	1017.00	594.98	0.05	0.52	206.00	216.64	206.00	69.16	0.02	0.32	100.00	99.00	0.00	811.00	928.66	720512.00	13.27	406.99	356.00
16	5	6	19446.00	17964.00	147.90	0	Spot (Block16, Row6, Column5)	30086.74	28370.50	16768.11	0.03	0.56	208.00	226.79	208.00	94.64	0.04	0.42	100.00	100.00	0.34	28162.50	29878.74	17931696.00	315.52	5719.90	4141.50
16	6	6	19750.00	17963.00	164.45	0	Spot (Block16, Row6, Column6)	450.04	377.00	197.86	0.08	0.44	214.00	252.95	214.00	188.57	0.07	0.75	43.00	20.00	0.00	163.00	236.04	337529.00	1.05	260.89	261.50
16	7	6	20053.00	17965.00	148.90	0	Spot (Block16, Row6, Column7)	5774.54	4935.00	3797.93	0.07	0.66	225.00	273.97	225.00	207.85	0.09	0.76	100.00	100.00	0.00	4710.00	5549.54	3505148.00	26.46	1423.59	1033.00
16	8	6	20353.00	17969.00	149.55	0	Spot (Block16, Row6, Column8)	6859.31	5590.00	5075.86	0.09	0.74	206.00	219.15	206.00	46.40	0.03	0.21	100.00	100.00	0.00	5384.00	6653.31	4191040.00	143.10	1375.29	1035.00
16	1	7	18250.00	18264.00	171.85	0	Spot (Block16, Row7, Column1)	5840.48	5175.00	3312.66	0.05	0.57	214.00	282.33	214.00	213.83	0.12	0.76	100.00	100.00	0.00	4961.00	5626.48	4806715.00	25.99	1153.47	1120.00
16	2	7	18565.00	18274.00	161.70	0	Spot (Block16, Row7, Column2)	320.06	303.00	60.33	0.02	0.19	211.00	252.17	211.00	166.61	0.08	0.66	23.00	0.00	0.00	92.00	109.06	232044.00	0.41	269.60	269.00
16	3	7	18849.00	18271.00	185.85	0	Spot (Block16, Row7, Column3)	218.19	215.00	19.43	0.01	0.09	201.00	204.02	201.00	28.70	0.01	0.14	17.00	6.00	0.00	14.00	17.19	211858.00	0.49	209.22	207.00
16	4	7	19157.00	18264.00	169.00	0	Spot (Block16, Row7, Column4)	297.49	292.00	45.17	0.01	0.15	203.00	216.00	203.00	82.96	0.03	0.38	60.00	10.00	0.00	89.00	94.49	235016.00	0.98	232.64	225.00
16	5	7	19453.00	18272.00	198.05	0	Spot (Block16, Row7, Column5)	1210.09	1084.00	586.67	0.05	0.48	209.00	258.69	209.00	205.80	0.09	0.80	99.00	80.00	0.00	875.00	1001.09	1346834.00	4.62	458.71	423.50
16	6	7	19752.00	18267.00	203.10	0	Spot (Block16, Row7, Column6)	17481.87	16555.50	9942.71	0.02	0.57	233.00	393.89	233.00	420.62	0.23	1.07	100.00	100.00	0.00	16322.50	17248.87	20418812.00	40.63	3525.82	3576.50
16	7	7	20043.00	18268.00	151.35	0	Spot (Block16, Row7, Column7)	7639.47	7160.00	3817.99	0.03	0.50	217.00	290.54	217.00	254.52	0.13	0.88	100.00	100.00	0.00	6943.00	7422.47	4782309.00	28.87	2014.87	1430.00
16	8	7	20350.00	18264.00	195.05	0	Spot (Block16, Row7, Column8)	4146.84	4197.00	1086.35	0.01	0.26	208.00	225.14	208.00	86.54	0.03	0.38	100.00	100.00	0.00	3989.00	3938.84	4466152.00	45.32	1153.63	1030.00
16	1	8	18229.00	18565.00	171.85	0	Spot (Block16, Row8, Column1)	291.27	291.00	68.04	0.00	0.23	202.00	215.16	202.00	73.82	0.03	0.34	68.00	11.00	0.00	89.00	89.27	240008.00	1.03	233.48	213.00
16	2	8	18551.00	18566.00	148.25	0	Spot (Block16, Row8, Column2)	782.15	761.00	321.19	0.01	0.41	202.00	203.84	202.00	21.69	0.00	0.11	100.00	100.00	0.00	559.00	580.15	471638.00	26.67	347.46	320.50
16	3	8	18840.00	18564.00	151.10	0	Spot (Block16, Row8, Column3)	1903.93	1459.00	1431.35	0.12	0.75	200.00	213.61	200.00	96.39	0.03	0.45	100.00	92.00	0.00	1259.00	1703.93	1182339.00	17.54	489.43	376.00
16	4	8	19150.00	18565.00	156.35	0	Spot (Block16, Row8, Column4)	33608.18	31840.00	16957.03	0.02	0.50	209.00	235.66	209.00	129.41	0.05	0.55	100.00	100.00	2.09	31631.00	33399.18	22551108.00	257.88	5172.49	4571.00
16	5	8	19437.00	18566.00	165.20	0	Spot (Block16, Row8, Column5)	295.96	294.00	49.05	0.00	0.17	212.00	285.18	212.00	284.93	0.13	1.00	0.00	0.00	0.00	82.00	83.96	223447.00	0.04	231.15	220.00
16	6	8	19749.00	18564.00	199.20	0	Spot (Block16, Row8, Column6)	28054.88	19031.00	21303.10	0.17	0.76	239.00	407.76	239.00	445.35	0.23	1.09	100.00	100.00	14.41	18792.00	27815.88	31337468.00	62.08	5121.49	4987.00
16	7	8	20048.00	18563.00	148.75	0	Spot (Block16, Row8, Column7)	3274.51	3111.50	1803.06	0.02	0.55	217.00	304.56	217.00	291.41	0.15	0.96	100.00	99.00	0.00	2894.50	3057.51	1990903.00	10.19	909.39	666.00
16	8	8	20342.00	18566.00	149.30	0	Spot (Block16, Row8, Column8)	45461.51	48189.50	19014.25	0.03	0.42	217.00	258.64	217.00	147.43	0.08	0.57	100.00	100.00	35.08	47972.50	45244.51	27731688.00	306.61	9050.67	6767.00
17	1	1	4740.00	20944.00	148.10	0	Spot (Block17, Row1, Column1)	27656.77	25370.00	14045.51	0.04	0.51	315.00	346.92	315.00	103.81	0.04	0.30	100.00	100.00	0.00	25055.00	27341.77	16400464.00	263.09	6068.88	4743.50
17	2	1	5038.00	20947.00	143.65	0	Spot (Block17, Row1, Column2)	4661.01	4245.00	2445.93	0.04	0.52	307.00	325.12	307.00	58.86	0.02	0.18	100.00	100.00	0.00	3938.00	4354.01	2605502.00	73.67	1232.95	1080.00
17	3	1	5340.00	20948.00	144.25	0	Spot (Block17, Row1, Column3)	1375.44	1178.00	730.62	0.07	0.53	307.00	315.97	307.00	36.27	0.01	0.11	100.00	100.00	0.00	871.00	1068.44	782624.00	29.21	516.13	469.00
17	4	1	5635.00	20946.00	143.30	0	Spot (Block17, Row1, Column4)	3208.93	2827.00	1702.66	0.06	0.53	305.00	315.11	305.00	41.90	0.01	0.13	100.00	100.00	0.00	2522.00	2903.93	1790584.00	69.06	915.36	778.50
17	5	1	5941.00	20948.00	141.65	0	Spot (Block17, Row1, Column5)	4251.74	3591.50	2857.14	0.07	0.67	303.00	312.08	303.00	41.08	0.01	0.13	100.00	100.00	0.00	3288.50	3948.74	2304445.00	95.91	1113.28	933.00
17	6	1	6235.00	20947.00	140.00	0	Spot (Block17, Row1, Column6)	4757.24	4300.50	2448.83	0.04	0.51	306.00	319.39	306.00	55.95	0.02	0.18	100.00	100.00	0.00	3994.50	4451.24	2502308.00	79.32	1551.06	1162.50
17	7	1	6535.00	20948.00	143.00	0	Spot (Block17, Row1, Column7)	14352.67	13187.00	7682.29	0.04	0.54	310.00	326.36	310.00	58.61	0.02	0.18	100.00	100.00	0.00	12877.00	14042.67	8023140.00	239.30	2876.99	2056.00
17	8	1	6835.00	20933.00	175.20	0	Spot (Block17, Row1, Column8)	391.00	393.00	55.64	0.00	0.14	306.00	315.08	306.00	41.62	0.01	0.13	73.00	54.00	0.00	87.00	85.00	335084.00	1.82	339.57	324.00
17	1	2	4715.00	21269.00	132.65	0	Spot (Block17, Row2, Column1)	384.38	387.00	28.53	0.00	0.07	322.00	347.68	322.00	83.50	0.03	0.24	13.00	0.00	0.00	65.00	62.38	184889.00	0.44	360.21	361.00
17	2	2	5038.00	21244.00	126.20	0	Spot (Block17, Row2, Column2)	2404.62	2320.00	826.54	0.02	0.34	312.00	334.91	312.00	162.01	0.03	0.48	100.00	100.00	0.00	2008.00	2092.62	1017153.00	12.78	831.65	745.50
17	3	2	5344.00	21244.00	144.55	0	Spot (Block17, Row2, Column3)	849.40	822.00	271.45	0.01	0.32	306.00	324.02	306.00	165.90	0.02	0.51	98.00	75.00	0.00	516.00	543.40	483308.00	3.17	454.66	406.00
17	4	2	5638.00	21245.00	181.85	0	Spot (Block17, Row2, Column4)	1188.92	1113.00	437.47	0.03	0.37	306.00	320.62	306.00	51.34	0.02	0.16	100.00	100.00	0.00	807.00	882.92	1102130.00	16.91	563.94	575.00
17	5	2	5947.00	21250.00	171.00	0	Spot (Block17, Row2, Column5)	3610.20	3405.50	1467.92	0.03	0.41	307.00	324.62	307.00	66.58	0.02	0.21	100.00	100.00	0.00	3098.50	3303.20	2953146.00	49.35	1101.72	956.00
17	6	2	6233.00	21246.00	147.05	0	Spot (Block17, Row2, Column6)	1156.05	1082.00	513.42	0.03	0.44	307.00	338.80	307.00	152.52	0.04	0.45	100.00	83.00	0.00	775.00	849.05	678603.00	5.36	498.69	468.00
17	7	2	6542.00	21249.00	148.50	0	Spot (Block17, Row2, Column7)	963.73	799.50	450.08	0.08	0.47	309.00	324.58	309.00	55.12	0.02	0.17	100.00	99.00	0.00	490.50	654.73	580167.00	11.60	461.87	447.00
17	8	2	6841.00	21249.00	147.00	-50	Spot (Block17, Row2, Column8)	310.86	307.00	21.19	0.01	0.07	309.00	323.56	309.00	58.89	0.02	0.18	4.00	0.00	0.00	-2.00	1.86	183098.00	-0.22	323.23	310.00
17	1	3	4743.00	21545.00	141.15	0	Spot (Block17, Row3, Column1)	5092.23	4548.00	3030.70	0.05	0.60	312.00	326.39	312.00	101.44	0.02	0.31	100.00	100.00	0.00	4236.00	4780.23	2749804.00	46.98	1403.97	1071.50
17	2	3	5040.00	21550.00	143.90	0	Spot (Block17, Row3, Column2)	1208.21	1092.50	464.26	0.04	0.38	315.50	349.07	315.50	176.97	0.04	0.51	99.00	92.00	0.00	777.00	892.71	679015.00	4.85	534.02	502.00
17	3	3	5335.00	21540.00	146.00	0	Spot (Block17, Row3, Column3)	4927.14	3263.50	5366.49	0.18	1.09	311.00	337.39	311.00	176.54	0.04	0.52	99.00	97.00	0.00	2952.50	4616.14	2867597.00	26.00	1396.20	692.50
17	4	3	5641.00	21548.00	140.65	0	Spot (Block17, Row3, Column4)	8691.20	7615.00	5060.46	0.06	0.58	305.00	319.96	305.00	50.74	0.02	0.16	100.00	100.00	0.00	7310.00	8386.20	4684559.00	164.98	2175.81	1613.00
17	5	3	5944.00	21545.00	139.45	0	Spot (Block17, Row3, Column5)	2550.39	2334.00	1307.73	0.04	0.51	312.00	357.05	312.00	175.04	0.06	0.49	100.00	100.00	0.00	2022.00	2238.39	1344053.00	12.53	877.60	760.50
17	6	3	6241.00	21548.00	221.30	0	Spot (Block17, Row3, Column6)	12668.90	7102.00	10625.31	0.25	0.84	319.00	385.37	319.00	234.24	0.08	0.61	100.00	100.00	0.00	6783.00	12349.90	17799802.00	52.44	3295.13	3295.00
17	7	3	6546.00	21547.00	144.35	0	Spot (Block17, Row3, Column7)	2190.43	1849.00	1328.44	0.07	0.61	313.00	349.61	313.00	163.11	0.05	0.47	100.00	90.00	0.00	1536.00	1877.43	1235402.00	11.29	742.99	656.00
17	8	3	6841.00	21556.00	153.80	0	Spot (Block17, Row3, Column8)	4640.15	4182.50	2108.32	0.05	0.45	312.00	334.10	312.00	71.21	0.03	0.21	100.00	100.00	0.00	3870.50	4328.15	3016095.00	60.47	1220.06	1114.00
17	1	4	4741.00	21846.00	140.10	0	Spot (Block17, Row4, Column1)	9651.20	8820.00	5888.89	0.04	0.61	316.00	345.36	316.00	124.84	0.04	0.36	100.00	100.00	0.00	8504.00	9335.20	5163393.00	74.54	2238.56	1790.00
17	2	4	5041.00	21849.00	159.30	0	Spot (Block17, Row4, Column2)	3887.13	3618.00	1700.60	0.03	0.44	324.00	374.93	324.00	139.05	0.06	0.37	100.00	100.00	0.00	3294.00	3563.13	2709330.00	25.26	1028.98	1013.00
17	3	4	5343.00	21848.00	141.30	0	Spot (Block17, Row4, Column3)	44412.44	47993.50	20966.49	0.03	0.47	318.00	369.25	318.00	147.43	0.06	0.40	100.00	100.00	38.38	47675.50	44094.44	24071656.00	298.74	9192.42	6566.00
17	4	4	5643.00	21855.00	162.80	0	Spot (Block17, Row4, Column4)	415.62	400.00	60.76	0.02	0.15	305.00	322.43	305.00	86.68	0.02	0.27	64.00	17.00	0.00	95.00	110.62	305067.00	1.08	355.12	335.00
17	5	4	5923.00	21848.00	122.50	0	Spot (Block17, Row4, Column5)	3807.81	1570.00	8306.21	0.38	2.18	316.00	342.13	316.00	122.44	0.03	0.36	100.00	100.00	0.51	1254.00	3491.81	1504086.00	28.31	1301.56	1153.00
17	6	4	6245.00	21851.00	175.25	0	Spot (Block17, Row4, Column6)	5256.07	5153.00	2067.99	0.01	0.39	325.00	364.86	325.00	166.01	0.05	0.46	100.00	100.00	0.00	4828.00	4931.07	4525478.00	29.46	1474.36	1236.50
17	7	4	6540.00	21849.00	144.75	0	Spot (Block17, Row4, Column7)	2378.61	1778.00	1666.60	0.13	0.70	318.00	372.07	318.00	264.96	0.07	0.71	95.00	80.00	0.00	1460.00	2060.61	1362946.00	7.57	666.60	593.00
17	8	4	6843.00	21858.00	144.05	0	Spot (Block17, Row4, Column8)	1050.76	997.00	402.51	0.02	0.38	309.00	330.02	309.00	64.72	0.03	0.20	100.00	100.00	0.00	688.00	741.76	589475.00	11.14	497.06	470.00
17	1	5	4746.00	22151.00	139.50	0	Spot (Block17, Row5, Column1)	10950.01	9234.00	7501.56	0.07	0.69	328.00	375.59	328.00	171.85	0.06	0.46	100.00	100.00	0.00	8906.00	10622.01	5759705.00	61.53	2441.57	1844.00
17	2	5	5043.00	22149.00	151.85	0	Spot (Block17, Row5, Column2)	4978.81	4763.00	2055.93	0.02	0.41	332.00	406.19	332.00	198.00	0.09	0.49	100.00	100.00	0.00	4431.00	4646.81	3131670.00	23.09	1262.74	1185.50
17	3	5	5340.00	22148.00	145.15	0	Spot (Block17, Row5, Column3)	17371.40	14855.50	10151.86	0.07	0.58	326.00	381.94	326.00	151.41	0.07	0.40	100.00	100.00	0.00	14529.50	17045.40	9971183.00	112.21	2772.23	2322.00
17	4	5	5637.00	22148.00	137.90	0	Spot (Block17, Row5, Column4)	3796.47	3433.00	2134.57	0.04	0.56	313.00	348.19	313.00	136.22	0.05	0.39	100.00	100.00	0.00	3120.00	3483.47	1958981.00	25.31	1022.47	843.50
17	5	5	5945.00	22153.00	140.70	0	Spot (Block17, Row5, Column5)	46149.64	55605.00	21168.07	0.08	0.46	321.00	354.26	321.00	142.92	0.04	0.40	100.00	100.00	42.91	55284.00	45828.64	24736328.00	320.43	8667.46	6564.50
17	6	5	6244.00	22149.00	147.75	0	Spot (Block17, Row5, Column6)	1184.88	1061.00	527.85	0.05	0.45	323.00	395.59	323.00	310.98	0.09	0.79	87.00	59.00	0.00	738.00	861.88	705006.00	2.54	490.18	479.00
17	7	5	6546.00	22150.00	206.45	0	Spot (Block17, Row5, Column7)	23941.14	16583.00	18440.04	0.16	0.77	358.00	468.14	358.00	446.56	0.12	0.95	100.00	100.00	2.81	16225.00	23583.14	29016684.00	52.56	5043.08	5039.50
17	8	5	6847.00	22153.00	140.25	0	Spot (Block17, Row5, Column8)	5709.29	4892.00	4057.00	0.07	0.71	315.00	371.56	315.00	278.57	0.07	0.75	100.00	97.00	0.00	4577.00	5394.29	3054470.00	19.16	1284.04	963.00
17	1	6	4743.00	22447.00	217.60	0	Spot (Block17, Row6, Column1)	10841.87	5394.00	9643.34	0.30	0.89	366.00	445.73	366.00	280.82	0.09	0.63	100.00	100.00	0.00	5028.00	10475.87	14766632.00	37.02	2903.76	2916.00
17	2	6	5043.00	22448.00	226.70	0	Spot (Block17, Row6, Column2)	12425.50	8978.00	7744.02	0.14	0.62	357.00	439.77	357.00	285.39	0.09	0.65	100.00	100.00	0.00	8621.00	12068.50	18352470.00	42.00	3379.51	3338.50
17	3	6	5331.00	22450.00	140.15	0	Spot (Block17, Row6, Column3)	11088.85	10050.50	6597.16	0.04	0.59	321.00	371.67	321.00	173.96	0.06	0.47	100.00	100.00	0.00	9729.50	10767.85	5899270.00	61.61	2676.84	1724.00
17	4	6	5640.00	22448.00	139.40	0	Spot (Block17, Row6, Column4)	2343.32	2075.00	1347.77	0.05	0.58	315.00	339.79	315.00	93.84	0.03	0.28	100.00	100.00	0.00	1760.00	2028.32	1234930.00	21.35	796.97	599.00
17	5	6	5942.00	22450.00	140.15	0	Spot (Block17, Row6, Column5)	38934.32	37102.00	20870.26	0.02	0.54	320.00	359.16	320.00	142.03	0.05	0.40	100.00	100.00	22.60	36782.00	38614.32	20674184.00	271.60	7176.05	5002.00
17	6	6	6249.00	22447.00	167.65	0	Spot (Block17, Row6, Column6)	622.84	535.50	245.59	0.07	0.39	324.00	377.34	324.00	200.31	0.07	0.53	51.00	26.00	0.00	211.50	298.84	485817.00	1.23	386.89	392.00
17	7	6	6543.00	22447.00	140.05	0	Spot (Block17, Row6, Column7)	5358.15	4780.00	3219.20	0.05	0.60	338.00	407.89	338.00	322.87	0.08	0.79	100.00	100.00	0.00	4442.00	5020.15	2850536.00	15.33	1536.41	1166.50
17	8	6	6848.00	22453.00	142.75	0	Spot (Block17, Row6, Column8)	4966.77	4092.50	3287.32	0.08	0.66	320.00	339.17	320.00	53.03	0.03	0.16	100.00	100.00	0.00	3772.50	4646.77	2731724.00	87.27	1322.61	1120.50
17	1	7	4741.00	22745.00	151.95	0	Spot (Block17, Row7, Column1)	6126.65	5437.00	3061.98	0.05	0.50	339.00	397.59	339.00	178.52	0.07	0.45	100.00	100.00	0.00	5098.00	5787.65	3890421.00	32.09	1314.46	1194.00
17	2	7	5050.00	22750.00	191.90	0	Spot (Block17, Row7, Column2)	434.10	418.00	64.38	0.02	0.15	331.00	380.58	331.00	182.54	0.06	0.48	9.00	0.00	0.00	87.00	103.10	451031.00	0.29	370.67	377.00
17	3	7	5336.00	22753.00	200.90	0	Spot (Block17, Row7, Column3)	379.48	386.00	42.29	0.01	0.11	313.00	332.11	313.00	51.36	0.03	0.15	70.00	7.00	0.00	73.00	66.48	433366.00	0.92	348.61	348.00
17	4	7	5650.00	22752.00	168.10	0	Spot (Block17, Row7, Column4)	422.15	411.00	50.45	0.01	0.12	310.00	337.25	310.00	97.50	0.04	0.29	55.00	3.00	0.00	101.00	112.15	331808.00	0.87	356.88	367.50
17	5	7	5940.00	22747.00	189.45	0	Spot (Block17, Row7, Column5)	1131.58	1044.50	484.51	0.03	0.43	320.00	382.77	320.00	231.66	0.08	0.61	94.00	68.00	0.00	724.50	811.58	1145161.00	3.23	539.25	524.00
17	6	7	6237.00	22749.00	221.75	0	Spot (Block17, Row7, Column6)	13941.03	11002.00	8702.12	0.10	0.62	355.00	485.32	355.00	448.01	0.14	0.92	100.00	100.00	0.00	10647.00	13586.03	19656840.00	30.03	3635.03	3702.50
17	7	7	6533.00	22751.00	144.00	0	Spot (Block17, Row7, Column7)	6133.08	5526.50	3034.29	0.05	0.49	328.00	373.91	328.00	183.55	0.06	0.49	100.00	100.00	0.00	5198.50	5805.08	3446790.00	31.38	1624.09	1152.00
17	8	7	6844.00	22751.00	175.35	0	Spot (Block17, Row7, Column8)	10148.63	10335.50	3245.08	0.01	0.32	327.00	356.36	327.00	103.43	0.04	0.29	100.00	100.00	0.00	10008.50	9821.63	8727819.00	94.68	2628.41	2275.50
17	1	8	4743.00	23051.00	190.70	0	Spot (Block17, Row8, Column1)	422.00	409.00	63.57	0.01	0.15	323.00	349.06	323.00	79.64	0.03	0.23	61.00	13.00	0.00	86.00	99.00	433393.00	0.92	362.30	373.00
17	2	8	5043.00	23049.00	155.85	0	Spot (Block17, Row8, Column2)	806.70	726.00	284.00	0.05	0.35	326.00	340.36	326.00	39.08	0.02	0.11	100.00	99.00	0.00	400.00	480.70	539680.00	11.93	441.49	430.00
17	3	8	5334.00	23047.00	145.55	0	Spot (Block17, Row8, Column3)	2037.14	1694.50	1331.12	0.08	0.65	324.00	350.80	324.00	94.51	0.03	0.27	100.00	97.00	0.00	1370.50	1713.14	1173393.00	17.84	640.93	582.00
17	4	8	5640.00	23051.00	147.90	0	Spot (Block17, Row8, Column4)	13505.68	12138.00	6853.23	0.05	0.51	325.00	364.27	325.00	129.69	0.05	0.36	100.00	100.00	0.00	11813.00	13180.68	8049385.00	101.33	2466.36	2090.50
17	5	8	5939.00	23052.00	182.90	0	Spot (Block17, Row8, Column5)	407.00	399.00	47.33	0.01	0.12	334.00	418.07	334.00	356.76	0.10	0.85	0.00	0.00	0.00	65.00	73.00	381765.00	-0.03	361.63	365.00
17	6	8	6242.00	23051.00	194.25	0	Spot (Block17, Row8, Column6)	22937.10	14377.00	20554.38	0.20	0.90	377.00	527.60	377.00	544.10	0.15	1.03	100.00	100.00	6.78	14000.00	22560.10	24359268.00	41.19	4092.83	4029.50
17	7	8	6539.00	23052.00	137.35	0	Spot (Block17, Row8, Column7)	3405.89	3203.00	1754.34	0.03	0.52	368.00	451.93	368.00	372.62	0.09	0.82	100.00	95.00	0.00	2835.00	3037.89	1747220.00	7.93	1025.06	925.00
17	8	8	6829.00	23049.00	143.65	0	Spot (Block17, Row8, Column8)	51456.13	61302.00	16336.64	0.08	0.32	382.00	412.75	382.00	178.98	0.03	0.43	100.00	100.00	46.09	60920.00	51074.13	28918532.00	285.19	9357.85	6740.00
18	1	1	9243.00	20950.00	151.05	0	Spot (Block18, Row1, Column1)	23877.43	21326.00	13205.88	0.05	0.55	268.00	276.03	268.00	86.86	0.01	0.31	100.00	100.00	0.00	21058.00	23609.43	14827883.00	271.71	5195.94	3192.00
18	2	1	9542.00	20959.00	151.40	0	Spot (Block18, Row1, Column2)	832.07	786.00	315.15	0.02	0.38	246.00	257.88	246.00	60.63	0.02	0.24	100.00	99.00	0.00	540.00	586.07	523372.00	9.47	409.36	393.00
18	3	1	9850.00	20951.00	155.75	0	Spot (Block18, Row1, Column3)	637.01	529.00	272.32	0.08	0.43	234.00	247.69	234.00	37.10	0.02	0.15	100.00	98.00	0.00	295.00	403.01	424885.00	10.49	331.00	314.00
18	4	1	10139.00	20953.00	156.15	0	Spot (Block18, Row1, Column4)	692.40	622.50	248.57	0.05	0.36	230.00	243.61	230.00	38.06	0.02	0.16	100.00	99.00	0.00	392.50	462.40	465292.00	11.79	335.47	316.00
18	5	1	10443.00	20959.00	150.05	0	Spot (Block18, Row1, Column5)	1101.93	933.00	638.05	0.07	0.58	236.00	249.45	236.00	43.98	0.02	0.18	100.00	100.00	0.00	697.00	865.93	679891.00	19.39	412.74	383.50
18	6	1	10740.00	20953.00	146.55	0	Spot (Block18, Row1, Column6)	1671.64	1486.00	794.85	0.05	0.48	261.00	259.81	261.00	47.99	0.00	0.18	100.00	100.00	0.00	1225.00	1410.64	977908.00	29.42	595.65	541.50
18	7	1	11040.00	20959.00	147.95	0	Spot (Block18, Row1, Column7)	4735.86	3908.50	4393.47	0.08	0.93	279.00	269.96	279.00	46.27	0.01	0.17	100.00	100.00	0.00	3629.50	4456.86	2813101.00	96.51	1346.07	648.00
18	8	1	11365.00	20933.00	200.75	0	Spot (Block18, Row1, Column8)	382.09	378.00	137.92	0.00	0.36	283.00	272.54	283.00	37.49	0.02	0.14	61.00	54.00	0.00	95.00	99.09	435962.00	2.92	307.50	300.00
18	1	2	9281.00	21285.00	240.55	0	Spot (Block18, Row2, Column1)	288.34	294.00	30.37	0.01	0.11	270.00	273.71	270.00	69.44	0.01	0.25	1.00	0.00	0.00	24.00	18.34	480953.00	0.21	270.11	274.00
18	2	2	9541.00	21255.00	128.90	0	Spot (Block18, Row2, Column2)	965.97	964.50	241.92	0.00	0.25	263.00	259.40	263.00	39.00	0.01	0.15	100.00	100.00	0.00	701.50	702.97	428891.00	18.12	462.23	457.50
18	3	2	9837.00	21258.00	178.95	0	Spot (Block18, Row2, Column3)	334.21	311.00	67.93	0.03	0.20	246.00	253.16	246.00	36.30	0.01	0.14	84.00	42.00	0.00	65.00	88.21	300124.00	2.23	272.60	273.00
18	4	2	10148.00	21253.00	185.85	0	Spot (Block18, Row2, Column4)	609.67	586.00	180.52	0.02	0.30	245.00	255.06	245.00	45.13	0.02	0.18	100.00	96.00	0.00	341.00	364.67	591988.00	7.86	358.49	341.00
18	5	2	10445.00	21255.00	186.05	0	Spot (Block18, Row2, Column5)	3347.79	3250.00	1135.04	0.01	0.34	258.00	272.42	258.00	127.05	0.02	0.47	100.00	100.00	0.00	2992.00	3089.79	3250708.00	24.21	1024.15	958.00
18	6	2	10746.00	21257.00	147.00	-50	Spot (Block18, Row2, Column6)	401.33	399.00	75.87	0.00	0.19	275.00	370.93	275.00	459.76	0.13	1.24	0.00	0.00	0.00	124.00	126.33	237590.00	0.07	336.32	312.50
18	7	2	11045.00	21259.00	158.75	0	Spot (Block18, Row2, Column7)	550.15	502.00	175.68	0.04	0.32	283.00	284.73	283.00	84.09	0.00	0.30	92.00	60.00	0.00	219.00	267.15	382353.00	3.16	336.19	321.00
18	8	2	11346.00	21258.00	147.00	-50	Spot (Block18, Row2, Column8)	287.19	298.00	37.58	0.02	0.13	283.00	298.05	283.00	191.96	0.02	0.64	0.00	0.00	0.00	15.00	4.19	169445.00	-0.06	292.43	297.00
18	1	3	9244.00	21555.00	142.95	0	Spot (Block18, Row3, Column1)	1560.02	1417.00	722.25	0.04	0.46	241.00	250.94	241.00	38.64	0.02	0.15	100.00	100.00	0.00	1176.00	1319.02	872049.00	33.88	530.76	491.00
18	2	3	9558.00	21560.00	199.55	0	Spot (Block18, Row3, Column2)	355.96	325.00	82.12	0.04	0.23	264.00	272.14	264.00	82.42	0.01	0.30	44.00	16.00	0.00	61.00	91.96	401520.00	1.02	283.93	282.00
18	3	3	9841.00	21556.00	147.75	0	Spot (Block18, Row3, Column3)	708.10	579.00	485.24	0.09	0.69	258.00	257.87	258.00	38.13	0.00	0.15	100.00	99.00	0.00	321.00	450.10	423443.00	11.81	353.60	323.50
18	4	3	10145.00	21554.00	145.55	0	Spot (Block18, Row3, Column4)	2253.51	2131.50	1111.09	0.02	0.49	266.00	262.50	266.00	37.94	0.01	0.14	100.00	100.00	0.00	1865.50	1987.51	1302529.00	52.48	670.77	554.00
18	5	3	10407.00	21554.00	181.30	0	Spot (Block18, Row3, Column5)	444.76	375.00	373.37	0.07	0.84	280.00	365.96	280.00	418.07	0.12	1.14	5.00	2.00	0.00	95.00	164.76	410071.00	0.19	337.15	285.00
18	6	3	10742.00	21554.00	213.05	0	Spot (Block18, Row3, Column6)	39991.41	36422.50	20173.46	0.04	0.50	302.00	563.29	302.00	672.95	0.27	1.19	100.00	100.00	27.81	36120.50	39689.41	51909224.00	58.59	9200.38	8877.00
18	7	3	11036.00	21559.00	155.35	0	Spot (Block18, Row3, Column7)	995.95	878.00	521.18	0.05	0.52	295.00	424.41	295.00	485.13	0.16	1.14	58.00	30.00	0.00	583.00	700.95	659320.00	1.18	435.65	381.00
18	8	3	11345.00	21565.00	154.20	0	Spot (Block18, Row3, Column8)	40689.07	39347.00	18165.92	0.01	0.45	291.00	338.77	291.00	255.77	0.07	0.75	100.00	100.00	18.11	39056.00	40398.07	26732836.00	157.76	6561.60	5292.00
18	1	4	9246.00	21856.00	142.10	0	Spot (Block18, Row4, Column1)	2272.52	2121.00	1193.71	0.03	0.53	253.00	267.50	253.00	83.56	0.02	0.31	100.00	100.00	0.00	1868.00	2019.52	1243066.00	23.99	705.66	564.00
18	2	4	9542.00	21852.00	169.50	0	Spot (Block18, Row4, Column2)	4847.32	4366.00	2682.40	0.05	0.55	278.00	317.40	278.00	191.28	0.06	0.60	100.00	100.00	0.00	4088.00	4569.32	3897249.00	23.68	1095.59	1091.00
18	3	4	9846.00	21857.00	143.25	0	Spot (Block18, Row4, Column3)	9312.88	8631.00	5000.74	0.03	0.54	275.00	300.47	275.00	145.01	0.04	0.48	100.00	100.00	0.00	8356.00	9037.88	5177962.00	62.15	2245.82	1774.00
18	4	4	10139.00	21846.00	157.30	0	Spot (Block18, Row4, Column4)	317.42	303.00	45.13	0.02	0.14	251.00	257.06	251.00	44.28	0.01	0.17	65.00	26.00	0.00	52.00	66.42	216161.00	1.36	279.04	280.00
18	5	4	10461.00	21865.00	167.50	0	Spot (Block18, Row4, Column5)	386.14	382.00	80.23	0.00	0.21	279.00	300.81	279.00	147.56	0.03	0.49	23.00	1.00	0.00	103.00	107.14	300031.00	0.58	332.75	317.50
18	6	4	10746.00	21856.00	191.30	0	Spot (Block18, Row4, Column6)	4633.60	4520.00	1547.91	0.01	0.33	293.00	401.36	293.00	428.15	0.14	1.07	100.00	99.00	0.00	4227.00	4340.60	4786507.00	9.88	1304.98	1091.00
18	7	4	11047.00	21847.00	171.70	0	Spot (Block18, Row4, Column7)	608.61	504.00	282.22	0.08	0.46	300.00	392.95	300.00	401.52	0.12	1.02	30.00	5.00	0.00	204.00	308.61	497235.00	0.54	354.98	324.00
18	8	4	11338.00	21866.00	146.65	0	Spot (Block18, Row4, Column8)	509.04	489.00	133.54	0.02	0.26	296.00	324.75	296.00	171.71	0.04	0.53	60.00	14.00	0.00	193.00	213.04	298807.00	1.07	381.04	365.00
18	1	5	9247.00	22175.00	184.60	0	Spot (Block18, Row5, Column1)	1333.35	941.00	1199.74	0.15	0.90	277.00	386.11	277.00	422.00	0.14	1.09	66.00	42.00	0.00	664.00	1056.35	1278686.00	2.24	592.38	312.00
18	2	5	9545.00	22155.00	151.30	0	Spot (Block18, Row5, Column2)	45476.43	46814.00	18169.15	0.01	0.40	304.00	442.43	304.00	439.67	0.16	0.99	100.00	100.00	26.95	46510.00	45172.43	28513896.00	102.43	7412.41	5924.00
18	3	5	9849.00	22154.00	149.70	0	Spot (Block18, Row5, Column3)	21585.73	18039.50	13343.40	0.08	0.62	291.00	340.40	291.00	221.93	0.07	0.65	100.00	100.00	0.00	17748.50	21294.73	13210467.00	95.73	3203.43	2748.00
18	4	5	10141.00	22160.00	142.35	0	Spot (Block18, Row5, Column4)	1352.38	1117.00	715.53	0.08	0.53	278.00	288.58	278.00	129.79	0.02	0.45	99.00	90.00	0.00	839.00	1074.38	746513.00	8.20	522.45	412.50
18	5	5	10447.00	22161.00	139.50	0	Spot (Block18, Row5, Column5)	11034.49	9864.50	6182.42	0.05	0.56	283.00	281.27	283.00	65.36	0.00	0.23	100.00	100.00	0.00	9581.50	10751.49	5826211.00	164.52	2554.77	1879.50
18	6	5	10745.00	22158.00	147.00	-50	Spot (Block18, Row5, Column6)	467.55	457.00	147.57	0.01	0.32	293.00	418.18	293.00	500.79	0.15	1.20	2.00	0.00	0.00	164.00	174.55	275857.00	0.10	345.01	315.50
18	7	5	11046.00	22157.00	202.85	0	Spot (Block18, Row5, Column7)	44499.09	51458.50	21301.44	0.06	0.48	318.00	553.20	318.00	678.23	0.24	1.23	100.00	100.00	41.61	51140.50	44181.09	51975420.00	64.80	9671.59	9492.00
18	8	5	11344.00	22156.00	143.20	0	Spot (Block18, Row5, Column8)	1451.75	1229.00	930.65	0.07	0.64	293.00	360.53	293.00	416.65	0.09	1.16	70.00	53.00	0.00	936.00	1158.75	814434.00	2.62	510.58	466.00
18	1	6	9243.00	22455.00	213.45	0	Spot (Block18, Row6, Column1)	35346.77	25651.50	21651.56	0.14	0.61	319.00	605.63	319.00	771.56	0.28	1.27	100.00	100.00	24.38	25332.50	35027.77	45951108.00	45.03	8009.48	8063.50
18	2	6	9544.00	22457.00	216.90	0	Spot (Block18, Row6, Column2)	33512.49	27991.00	19400.48	0.08	0.58	323.00	608.95	323.00	774.50	0.28	1.27	100.00	100.00	13.15	27668.00	33189.49	45107988.00	42.48	7280.38	7179.00
18	3	6	9839.00	22455.00	142.50	0	Spot (Block18, Row6, Column3)	3256.06	2934.00	1743.31	0.05	0.54	291.00	364.38	291.00	393.19	0.10	1.08	100.00	93.00	0.00	2643.00	2965.06	1807114.00	7.35	906.80	698.50
18	4	6	10151.00	22455.00	158.60	0	Spot (Block18, Row6, Column4)	624.46	561.00	223.74	0.05	0.36	288.00	282.33	288.00	49.13	0.01	0.17	97.00	94.00	0.00	273.00	336.46	432749.00	6.96	369.43	352.00
18	5	6	10444.00	22459.00	140.20	0	Spot (Block18, Row6, Column5)	8898.21	8469.00	4989.89	0.02	0.56	291.00	300.73	291.00	117.01	0.01	0.39	100.00	100.00	0.00	8178.00	8607.21	4724947.00	73.48	1994.38	1472.50
18	6	6	10780.00	22458.00	228.85	0	Spot (Block18, Row6, Column6)	370.95	381.00	59.92	0.01	0.16	299.00	444.49	299.00	569.52	0.17	1.28	0.00	0.00	0.00	82.00	71.95	559026.00	-0.13	338.47	324.00
18	7	6	11044.00	22458.00	145.80	0	Spot (Block18, Row6, Column7)	2213.17	1960.00	1190.33	0.05	0.54	310.00	435.61	310.00	508.22	0.15	1.17	91.00	71.00	0.00	1650.00	1903.17	1272573.00	3.50	763.47	651.50
18	8	6	11348.00	22460.00	143.65	0	Spot (Block18, Row6, Column8)	2245.44	1960.50	1354.15	0.06	0.60	291.00	294.38	291.00	61.45	0.01	0.21	100.00	100.00	0.00	1669.50	1954.44	1266428.00	31.75	741.01	616.00
18	1	7	9241.00	22753.00	159.60	0	Spot (Block18, Row7, Column1)	7487.40	6351.00	4114.10	0.07	0.55	301.00	440.82	301.00	472.03	0.17	1.07	100.00	100.00	0.00	6050.00	7186.40	5278615.00	14.93	1488.05	1463.50
18	2	7	9555.00	22771.00	180.95	0	Spot (Block18, Row7, Column2)	359.22	382.50	70.05	0.03	0.19	292.00	390.88	292.00	464.80	0.13	1.19	0.00	0.00	0.00	90.50	67.22	329048.00	-0.07	308.94	302.00
18	3	7	9844.00	22757.00	147.00	-50	Spot (Block18, Row7, Column3)	318.19	294.00	274.93	0.03	0.86	284.00	280.37	284.00	49.86	0.01	0.18	10.00	3.00	0.00	10.00	34.19	186775.00	0.76	292.13	295.00
18	4	7	10154.00	22759.00	181.50	0	Spot (Block18, Row7, Column4)	347.00	329.00	55.16	0.02	0.16	288.00	299.15	288.00	150.08	0.02	0.50	3.00	0.00	0.00	41.00	59.00	323755.00	0.32	307.27	298.00
18	5	7	10438.00	22758.00	162.90	0	Spot (Block18, Row7, Column5)	691.56	668.00	176.07	0.02	0.25	297.00	404.24	297.00	524.49	0.13	1.30	26.00	0.00	0.00	371.00	394.56	505532.00	0.55	412.33	404.00
18	6	7	10743.00	22755.00	206.50	0	Spot (Block18, Row7, Column6)	39616.66	39794.50	21438.33	0.00	0.54	366.00	697.36	366.00	913.50	0.28	1.31	100.00	100.00	25.91	39428.50	39250.66	48015696.00	42.60	8412.88	8454.00
18	7	7	11041.00	22759.00	147.35	0	Spot (Block18, Row7, Column7)	2261.35	2139.50	1079.17	0.02	0.48	303.00	438.41	303.00	518.33	0.16	1.18	98.00	76.00	0.00	1836.50	1958.35	1338721.00	3.52	784.48	584.50
18	8	7	11344.00	22754.00	187.10	0	Spot (Block18, Row7, Column8)	7656.29	7758.00	2185.79	0.01	0.29	295.00	307.30	295.00	98.46	0.02	0.32	100.00	100.00	0.00	7463.00	7361.29	7526131.00	74.64	2230.53	1979.00
18	1	8	9240.00	23064.00	226.45	0	Spot (Block18, Row8, Column1)	339.45	317.00	56.21	0.03	0.17	288.00	299.68	288.00	99.85	0.02	0.33	22.00	2.00	0.00	29.00	51.45	499327.00	0.40	297.87	295.00
18	2	8	9543.00	23056.00	148.55	0	Spot (Block18, Row8, Column2)	496.69	473.00	121.61	0.02	0.24	286.00	276.71	286.00	38.88	0.01	0.14	99.00	96.00	0.00	187.00	210.69	300498.00	5.66	351.47	359.00
18	3	8	9837.00	23054.00	146.90	0	Spot (Block18, Row8, Column3)	607.37	518.50	273.58	0.07	0.45	290.00	309.02	290.00	183.29	0.03	0.59	58.00	33.00	0.00	228.50	317.37	357134.00	1.63	360.65	351.00
18	4	8	10142.00	23056.00	149.25	0	Spot (Block18, Row8, Column4)	59608.60	65535.00	10577.81	0.04	0.18	293.00	337.34	293.00	242.23	0.06	0.72	100.00	100.00	67.92	65242.00	59315.60	36421152.00	244.69	12864.72	10655.00
18	5	8	10444.00	23058.00	147.00	-50	Spot (Block18, Row8, Column5)	346.17	321.00	49.46	0.03	0.14	306.00	444.02	306.00	503.79	0.16	1.13	0.00	0.00	0.00	15.00	40.17	204240.00	-0.19	322.29	307.00
18	6	8	10742.00	23056.00	208.90	0	Spot (Block18, Row8, Column6)	41794.86	43659.00	21727.30	0.02	0.52	393.00	696.23	393.00	870.28	0.25	1.25	100.00	100.00	36.12	43266.00	41401.86	52076840.00	47.22	9256.58	9026.00
18	7	8	11045.00	23059.00	141.65	0	Spot (Block18, Row8, Column7)	1289.62	1141.00	565.06	0.05	0.44	312.00	445.25	312.00	482.36	0.15	1.08	81.00	39.00	0.00	829.00	977.62	700266.00	1.75	559.85	499.00
18	8	8	11332.00	23058.00	146.20	0	Spot (Block18, Row8, Column8)	52101.99	65290.50	16631.49	0.10	0.32	305.00	358.03	305.00	173.10	0.07	0.48	100.00	100.00	48.97	64985.50	51796.99	30427772.00	298.92	10386.51	6996.00
19	1	1	13743.00	20955.00	154.95	0	Spot (Block19, Row1, Column1)	21064.21	18346.50	11951.04	0.06	0.57	276.00	284.24	276.00	89.36	0.01	0.31	100.00	100.00	0.00	18070.50	20788.21	13902375.00	232.53	3935.72	2812.00
19	2	1	14042.00	20963.00	151.45	0	Spot (Block19, Row1, Column2)	2582.62	2312.00	1234.14	0.05	0.48	261.00	262.81	261.00	57.13	0.00	0.22	100.00	100.00	0.00	2051.00	2321.62	1624471.00	40.61	751.57	698.50
19	3	1	14344.00	20957.00	232.55	0	Spot (Block19, Row1, Column3)	286.37	289.00	36.04	0.00	0.13	260.00	257.90	260.00	42.18	0.00	0.16	24.00	6.00	0.00	29.00	26.37	443869.00	0.67	255.92	256.00
19	4	1	14640.00	20962.00	150.15	0	Spot (Block19, Row1, Column4)	2016.85	1761.00	974.52	0.06	0.48	266.00	260.78	266.00	41.45	0.01	0.16	100.00	100.00	0.00	1495.00	1750.85	1250449.00	42.37	627.24	583.00
19	5	1	14944.00	20963.00	167.20	0	Spot (Block19, Row1, Column5)	399.49	380.00	91.23	0.02	0.23	269.00	267.86	269.00	55.73	0.00	0.21	73.00	49.00	0.00	111.00	130.49	309202.00	2.36	297.46	293.00
19	6	1	15242.00	20959.00	146.90	0	Spot (Block19, Row1, Column6)	1680.19	1555.00	731.08	0.03	0.44	273.00	267.01	273.00	36.67	0.01	0.14	100.00	99.00	0.00	1282.00	1407.19	984590.00	38.54	648.29	499.00
19	7	1	15538.00	20961.00	146.70	0	Spot (Block19, Row1, Column7)	1629.42	1570.50	685.89	0.02	0.42	274.00	267.95	274.00	36.46	0.01	0.14	100.00	100.00	0.00	1296.50	1355.42	954843.00	37.34	629.39	593.50
19	8	1	15849.00	20963.00	161.30	0	Spot (Block19, Row1, Column8)	558.64	500.00	154.75	0.05	0.28	278.00	271.09	278.00	34.79	0.01	0.13	99.00	98.00	0.00	222.00	280.64	402777.00	8.27	371.68	367.50
19	1	2	13746.00	21260.00	147.00	-50	Spot (Block19, Row2, Column1)	277.44	281.00	29.91	0.01	0.11	280.00	283.65	280.00	81.35	0.01	0.29	0.00	0.00	0.00	1.00	-2.56	163969.00	-0.08	284.31	284.50
19	2	2	14047.00	21253.00	129.15	0	Spot (Block19, Row2, Column2)	386.46	389.50	53.74	0.00	0.14	267.00	260.83	267.00	39.85	0.01	0.15	91.00	77.00	0.00	122.50	119.46	173134.00	3.15	293.15	295.50
19	3	2	14360.00	21251.00	159.00	0	Spot (Block19, Row2, Column3)	418.48	388.00	115.13	0.03	0.28	265.50	257.75	265.50	37.04	0.01	0.14	86.00	67.00	0.00	122.50	152.98	292102.00	4.34	307.70	293.00
19	4	2	14643.00	21261.00	224.15	0	Spot (Block19, Row2, Column4)	319.88	305.00	49.05	0.02	0.15	280.00	276.50	280.00	66.57	0.01	0.24	24.00	2.00	0.00	25.00	39.88	460314.00	0.65	282.81	292.00
19	5	2	14949.00	21264.00	188.55	0	Spot (Block19, Row2, Column5)	11720.92	11411.00	4000.06	0.01	0.34	287.00	318.52	287.00	179.34	0.05	0.56	100.00	100.00	0.00	11124.00	11433.92	11685758.00	63.58	2942.23	2505.00
19	6	2	15246.00	21261.00	147.00	-50	Spot (Block19, Row2, Column6)	327.04	305.00	49.44	0.03	0.15	284.00	394.09	284.00	505.05	0.14	1.28	0.00	0.00	0.00	21.00	43.04	192956.00	-0.13	336.80	315.00
19	7	2	15541.00	21269.00	189.60	0	Spot (Block19, Row2, Column7)	317.23	307.00	30.84	0.01	0.10	285.00	302.28	285.00	174.97	0.03	0.58	0.00	0.00	0.00	22.00	32.23	321041.00	0.09	288.30	290.00
19	8	2	15847.00	21262.00	147.00	-50	Spot (Block19, Row2, Column8)	275.74	292.00	43.67	0.02	0.16	283.00	290.08	283.00	154.26	0.01	0.53	0.00	0.00	0.00	9.00	-7.26	164064.00	-0.09	291.98	293.00
19	1	3	13746.00	21565.00	148.45	0	Spot (Block19, Row3, Column1)	1327.76	1217.50	533.10	0.04	0.40	263.00	258.98	263.00	42.97	0.01	0.17	100.00	100.00	0.00	954.50	1064.76	796653.00	24.87	486.62	419.00
19	2	3	14050.00	21564.00	157.05	0	Spot (Block19, Row3, Column2)	496.99	483.50	148.22	0.01	0.30	275.00	285.07	275.00	125.95	0.02	0.44	67.00	36.00	0.00	208.50	221.99	335966.00	1.68	317.86	302.50
19	3	3	14338.00	21560.00	147.40	0	Spot (Block19, Row3, Column3)	1160.36	968.00	828.44	0.08	0.71	278.00	270.79	278.00	42.75	0.01	0.16	100.00	100.00	0.00	690.00	882.36	688091.00	20.81	458.55	406.00
19	4	3	14648.00	21562.00	146.15	0	Spot (Block19, Row3, Column4)	2329.39	2057.50	1164.96	0.05	0.50	284.00	276.46	284.00	39.81	0.01	0.14	100.00	100.00	0.00	1773.50	2045.39	1355703.00	51.57	768.97	573.00
19	5	3	14918.00	21568.00	166.65	0	Spot (Block19, Row3, Column5)	1024.02	528.00	2107.57	0.29	2.06	296.00	425.63	296.00	488.45	0.16	1.15	30.00	13.00	0.00	232.00	728.02	786445.00	1.23	643.50	304.00
19	6	3	15246.00	21560.00	214.20	0	Spot (Block19, Row3, Column6)	45780.07	48643.00	19426.09	0.03	0.42	321.00	622.62	321.00	725.79	0.29	1.17	100.00	100.00	41.02	48322.00	45459.07	60155544.00	62.22	10919.61	10580.00
19	7	3	15590.00	21558.00	153.60	0	Spot (Block19, Row3, Column7)	346.78	324.00	52.56	0.03	0.15	293.00	380.53	293.00	425.75	0.11	1.12	0.00	0.00	0.00	31.00	53.78	224715.00	-0.08	314.23	307.00
19	8	3	15847.00	21572.00	158.00	0	Spot (Block19, Row3, Column8)	21972.45	19645.50	12292.97	0.05	0.56	288.00	307.10	288.00	170.01	0.03	0.55	100.00	100.00	0.15	19357.50	21684.45	15117043.00	127.44	4376.72	2768.50
19	1	4	13746.00	21862.00	145.80	0	Spot (Block19, Row4, Column1)	2426.77	2115.50	1236.62	0.06	0.51	270.00	284.58	270.00	127.90	0.02	0.45	100.00	100.00	0.00	1845.50	2156.77	1402675.00	16.75	680.28	564.50
19	2	4	14046.00	21861.00	177.55	0	Spot (Block19, Row4, Column2)	9043.84	8448.00	5263.31	0.03	0.58	287.00	333.10	287.00	194.67	0.06	0.58	100.00	100.00	0.00	8161.00	8756.84	7967621.00	44.75	1722.28	1708.00
19	3	4	14344.00	21864.00	146.95	0	Spot (Block19, Row4, Column3)	6771.90	5939.50	3730.97	0.06	0.55	288.00	338.10	288.00	251.15	0.07	0.74	100.00	100.00	0.00	5651.50	6483.90	3981875.00	25.62	1693.99	1203.00
19	4	4	14638.00	21861.00	215.20	0	Spot (Block19, Row4, Column4)	310.80	298.00	47.01	0.02	0.15	282.00	273.98	282.00	39.16	0.01	0.14	23.00	15.00	0.00	16.00	28.80	410561.00	0.94	281.10	285.00
19	5	4	14945.00	21872.00	146.45	0	Spot (Block19, Row4, Column5)	507.49	477.00	249.17	0.03	0.49	298.00	333.16	298.00	131.78	0.05	0.40	57.00	20.00	0.00	179.00	209.49	296879.00	1.32	364.95	363.50
19	6	4	15245.00	21858.00	188.85	0	Spot (Block19, Row4, Column6)	15276.69	15464.00	5467.35	0.01	0.36	318.00	476.34	318.00	505.35	0.18	1.06	100.00	100.00	0.00	15146.00	14958.69	15353071.00	29.29	3548.79	3304.50
19	7	4	15563.00	21837.00	168.40	0	Spot (Block19, Row4, Column7)	373.20	380.00	58.76	0.01	0.16	299.50	367.03	299.50	306.60	0.09	0.84	0.00	0.00	0.00	80.50	73.70	296321.00	0.02	327.43	302.00
19	8	4	15839.00	21868.00	159.00	0	Spot (Block19, Row4, Column8)	438.76	408.00	97.84	0.03	0.22	294.00	302.27	294.00	70.88	0.01	0.23	79.00	46.00	0.00	114.00	144.76	305380.00	1.93	338.39	316.00
19	1	5	13748.00	22164.00	149.35	0	Spot (Block19, Row5, Column1)	3384.55	2873.00	1852.19	0.07	0.55	288.00	408.49	288.00	516.36	0.15	1.26	98.00	92.00	0.00	2585.00	3096.55	2047650.00	5.76	987.63	746.00
19	2	5	14048.00	22162.00	151.75	0	Spot (Block19, Row5, Column2)	27408.37	26241.00	12845.21	0.02	0.47	303.00	435.84	303.00	384.66	0.16	0.88	100.00	100.00	0.16	25938.00	27105.37	17267272.00	70.12	5098.97	4535.00
19	3	5	14345.00	22163.00	157.85	0	Spot (Block19, Row5, Column3)	30919.28	25972.00	18554.34	0.08	0.60	295.00	385.57	295.00	320.93	0.12	0.83	100.00	100.00	4.80	25677.00	30624.28	21241576.00	95.14	4165.28	3842.00
19	4	5	14646.00	22167.00	140.95	0	Spot (Block19, Row5, Column4)	1168.71	1057.00	432.58	0.04	0.37	283.00	310.42	283.00	211.24	0.04	0.68	100.00	92.00	0.00	774.00	885.71	631105.00	4.06	532.53	488.00
19	5	5	14947.00	22166.00	144.80	0	Spot (Block19, Row5, Column5)	11606.70	9723.00	7576.44	0.08	0.65	294.00	298.16	294.00	72.11	0.01	0.24	100.00	100.00	0.00	9429.00	11312.70	6627423.00	156.82	2430.36	1803.00
19	6	5	15246.00	22162.00	147.00	-50	Spot (Block19, Row5, Column6)	387.14	384.00	77.06	0.00	0.20	311.00	408.47	311.00	386.35	0.12	0.95	0.00	0.00	0.00	73.00	76.14	228800.00	-0.06	349.32	319.00
19	7	5	15549.00	22164.00	197.00	0	Spot (Block19, Row5, Column7)	37765.39	36075.00	22000.69	0.02	0.58	316.00	475.78	316.00	530.96	0.18	1.12	100.00	100.00	25.20	35759.00	37449.39	41504456.00	70.23	7325.56	7041.00
19	8	5	15853.00	22166.00	148.05	0	Spot (Block19, Row5, Column8)	423.08	394.00	105.81	0.03	0.25	295.00	347.16	295.00	329.83	0.07	0.95	4.00	0.00	0.00	99.00	128.08	253849.00	0.23	336.13	309.50
19	1	6	13746.00	22461.00	212.30	0	Spot (Block19, Row6, Column1)	41813.04	41072.00	21361.23	0.01	0.51	309.00	648.44	309.00	800.58	0.32	1.23	100.00	100.00	35.02	40763.00	41504.04	53730208.00	51.42	9405.19	9387.00
19	2	6	14042.00	22462.00	208.20	0	Spot (Block19, Row6, Column2)	22356.20	19108.00	13445.80	0.07	0.60	313.00	522.13	313.00	577.98	0.22	1.11	100.00	100.00	0.00	18795.00	22043.20	27632260.00	37.78	4652.85	4521.00
19	3	6	14338.00	22462.00	145.45	0	Spot (Block19, Row6, Column3)	2877.19	2666.00	1386.84	0.03	0.48	296.00	365.51	296.00	302.51	0.09	0.83	100.00	99.00	0.00	2370.00	2581.19	1651507.00	8.30	965.58	711.00
19	4	6	14652.00	22461.00	149.25	0	Spot (Block19, Row6, Column4)	748.65	671.00	307.93	0.05	0.41	285.00	276.64	285.00	45.52	0.01	0.16	100.00	98.00	0.00	386.00	463.65	458176.00	10.37	397.57	389.00
19	5	6	14946.00	22462.00	145.30	0	Spot (Block19, Row6, Column5)	5932.42	5267.00	3494.54	0.05	0.59	293.00	294.97	293.00	67.85	0.00	0.23	100.00	100.00	0.00	4974.00	5639.42	3411139.00	83.09	1494.84	1089.00
19	6	6	15255.00	22449.00	166.50	0	Spot (Block19, Row6, Column6)	346.95	319.00	50.65	0.04	0.15	306.00	380.58	306.00	301.43	0.09	0.79	0.00	0.00	0.00	13.00	40.95	265420.00	-0.11	330.09	307.00
19	7	6	15544.00	22466.00	152.55	0	Spot (Block19, Row6, Column7)	762.42	670.00	297.87	0.06	0.39	310.00	399.98	310.00	383.37	0.11	0.96	46.00	15.00	0.00	360.00	452.42	487950.00	0.95	455.79	418.00
19	8	6	15843.00	22460.00	160.75	0	Spot (Block19, Row6, Column8)	381.35	385.00	64.21	0.00	0.17	296.00	309.55	296.00	89.98	0.02	0.29	48.00	13.00	0.00	89.00	85.35	271519.00	0.80	326.17	307.50
19	1	7	13746.00	22760.00	172.70	0	Spot (Block19, Row7, Column1)	12120.08	10138.00	7478.21	0.08	0.62	314.00	481.65	314.00	522.39	0.19	1.08	100.00	100.00	0.00	9824.00	11806.08	10108151.00	22.28	2119.66	2091.50
19	2	7	14045.00	22761.00	147.00	-50	Spot (Block19, Row7, Column2)	355.73	365.00	60.22	0.01	0.17	305.00	392.80	305.00	290.41	0.11	0.74	0.00	0.00	0.00	60.00	50.73	209525.00	-0.13	329.94	309.00
19	3	7	14345.00	22761.00	147.00	-50	Spot (Block19, Row7, Column3)	313.06	309.00	25.90	0.01	0.08	293.00	289.38	293.00	45.07	0.01	0.16	11.00	1.00	0.00	16.00	20.06	184392.00	0.53	301.12	303.00
19	4	7	14645.00	22762.00	147.00	-50	Spot (Block19, Row7, Column4)	312.17	294.00	54.38	0.03	0.17	285.00	281.60	285.00	81.34	0.01	0.29	20.00	1.00	0.00	9.00	27.17	183866.00	0.38	278.23	286.00
19	5	7	14945.00	22762.00	147.00	-50	Spot (Block19, Row7, Column5)	372.56	388.00	68.36	0.02	0.18	296.00	369.72	296.00	319.86	0.10	0.87	0.00	0.00	0.00	92.00	76.56	219812.00	0.01	349.31	338.00
19	6	7	15244.00	22762.00	200.65	0	Spot (Block19, Row7, Column6)	27943.79	25645.50	16850.91	0.04	0.60	351.00	588.89	351.00	711.17	0.22	1.21	100.00	100.00	1.05	25294.50	27592.79	31911828.00	38.46	5302.23	5178.00
19	7	7	15543.00	22764.00	150.90	0	Spot (Block19, Row7, Column7)	1041.03	1013.00	384.23	0.01	0.37	315.00	413.43	315.00	336.81	0.12	0.81	82.00	52.00	0.00	698.00	726.03	650646.00	1.86	509.57	478.00
19	8	7	15846.00	22754.00	188.35	0	Spot (Block19, Row7, Column8)	25145.30	25260.00	7680.08	0.00	0.31	305.00	346.66	305.00	157.60	0.06	0.45	100.00	100.00	0.00	24955.00	24840.30	25120176.00	157.35	5751.98	4894.50
19	1	8	13734.00	23055.00	141.60	0	Spot (Block19, Row8, Column1)	574.98	502.00	268.61	0.06	0.47	304.00	341.19	304.00	157.49	0.05	0.46	68.00	28.00	0.00	198.00	270.98	313937.00	1.48	437.04	389.00
19	2	8	14072.00	23059.00	155.85	0	Spot (Block19, Row8, Column2)	349.77	326.00	67.98	0.03	0.19	299.00	303.31	299.00	42.45	0.01	0.14	47.00	34.00	0.00	27.00	50.77	233993.00	1.09	324.31	305.00
19	3	8	14335.00	23052.00	192.00	0	Spot (Block19, Row8, Column3)	344.84	315.00	64.76	0.04	0.19	294.00	298.42	294.00	98.73	0.01	0.33	17.00	2.00	0.00	21.00	50.84	359326.00	0.47	310.61	297.00
19	4	8	14639.00	23062.00	151.75	0	Spot (Block19, Row8, Column4)	48053.09	56432.00	19005.53	0.07	0.40	290.00	301.16	290.00	124.08	0.02	0.41	100.00	100.00	42.05	56142.00	47763.09	30513920.00	384.85	8447.88	6510.50
19	5	8	14945.00	23062.00	147.00	-50	Spot (Block19, Row8, Column5)	326.71	310.00	39.08	0.02	0.12	297.00	417.60	297.00	505.70	0.15	1.21	0.00	0.00	0.00	13.00	29.71	192432.00	-0.18	315.88	304.00
19	6	8	15247.00	23061.00	209.80	0	Spot (Block19, Row8, Column6)	46328.72	61521.50	20659.78	0.12	0.45	395.00	674.68	395.00	821.59	0.23	1.22	100.00	100.00	47.46	61126.50	45933.72	58282128.00	55.57	10108.82	10101.00
19	7	8	15549.00	23062.00	146.40	0	Spot (Block19, Row8, Column7)	1228.03	1104.00	486.12	0.05	0.40	324.00	464.62	324.00	535.69	0.16	1.15	74.00	29.00	0.00	780.00	904.03	717172.00	1.43	587.73	516.00
19	8	8	15838.00	23066.00	148.50	0	Spot (Block19, Row8, Column8)	45081.38	48732.00	19934.29	0.03	0.44	315.00	381.96	315.00	190.01	0.08	0.50	100.00	100.00	36.92	48417.00	44766.38	27229312.00	235.25	9209.37	6890.50
20	1	1	18249.00	20964.00	155.95	0	Spot (Block20, Row1, Column1)	18543.82	15666.00	11030.97	0.07	0.59	291.00	305.78	291.00	85.46	0.02	0.28	100.00	100.00	0.00	15375.00	18252.82	12405815.00	213.41	3690.34	2732.50
20	2	1	18541.00	20967.00	154.45	0	Spot (Block20, Row1, Column2)	12062.25	10512.00	6678.52	0.06	0.55	287.00	313.04	287.00	132.01	0.04	0.42	100.00	100.00	0.00	10225.00	11775.25	7900776.00	89.00	2272.09	1876.50
20	3	1	18847.00	20967.00	148.65	0	Spot (Block20, Row1, Column3)	11311.06	9132.50	8199.90	0.09	0.72	286.00	294.02	286.00	72.30	0.01	0.25	100.00	100.00	0.00	8846.50	11025.06	6877127.00	152.37	2270.70	1637.00
20	4	1	19142.00	20962.00	148.70	0	Spot (Block20, Row1, Column4)	9611.63	8844.50	5169.32	0.04	0.54	287.00	311.96	287.00	142.58	0.04	0.46	100.00	100.00	0.00	8557.50	9324.63	5863092.00	65.23	2012.64	1687.00
20	5	1	19448.00	20968.00	150.70	0	Spot (Block20, Row1, Column5)	26235.65	20844.50	21140.60	0.10	0.81	284.00	291.17	284.00	83.37	0.01	0.29	100.00	100.00	5.31	20560.50	25951.65	16318577.00	311.18	3891.95	3242.00
20	6	1	19746.00	20965.00	148.55	0	Spot (Block20, Row1, Column6)	26151.02	23750.00	15603.49	0.04	0.60	282.00	299.73	282.00	130.86	0.03	0.44	100.00	100.00	0.33	23468.00	25869.02	15742915.00	197.56	5974.97	3933.00
20	7	1	20039.00	20967.00	151.85	0	Spot (Block20, Row1, Column7)	51938.98	65535.00	17030.35	0.10	0.33	286.00	304.05	286.00	134.74	0.03	0.44	100.00	100.00	52.37	65249.00	51652.98	32825676.00	383.21	10464.76	8190.00
20	8	1	20352.00	20965.00	155.00	0	Spot (Block20, Row1, Column8)	1785.10	1582.00	802.37	0.05	0.45	281.00	285.65	281.00	79.27	0.01	0.28	100.00	100.00	0.00	1301.00	1504.10	1176384.00	18.92	649.64	581.00
20	1	2	18182.00	21265.00	267.75	0	Spot (Block20, Row2, Column1)	324.87	314.00	32.75	0.01	0.10	292.00	307.45	292.00	90.35	0.02	0.29	8.00	0.00	0.00	22.00	32.87	677995.00	0.19	307.50	299.00
20	2	2	18544.00	21266.00	134.65	0	Spot (Block20, Row2, Column2)	17046.43	16287.00	7888.90	0.02	0.46	289.00	319.92	289.00	155.08	0.04	0.48	100.00	100.00	0.00	15998.00	16757.43	8369797.00	107.85	2918.85	2705.00
20	3	2	18848.00	21267.00	150.40	0	Spot (Block20, Row2, Column3)	1043.82	870.50	534.55	0.08	0.51	288.00	323.42	288.00	180.65	0.05	0.56	94.00	71.00	0.00	582.50	755.82	645081.00	3.99	460.91	440.50
20	4	2	19150.00	21263.00	176.40	0	Spot (Block20, Row2, Column4)	11210.53	10850.00	5578.90	0.01	0.50	295.00	348.61	295.00	204.73	0.07	0.59	100.00	100.00	0.00	10555.00	10915.53	9753164.00	53.05	2065.54	2007.00
20	5	2	19449.00	21266.00	187.10	0	Spot (Block20, Row2, Column5)	1498.84	1494.00	490.54	0.00	0.33	294.00	325.56	294.00	139.45	0.04	0.43	100.00	100.00	0.00	1200.00	1204.84	1479359.00	8.41	601.19	561.00
20	6	2	19741.00	21264.00	149.75	0	Spot (Block20, Row2, Column6)	6442.55	5707.00	3714.71	0.05	0.58	298.00	353.02	298.00	210.26	0.07	0.60	100.00	100.00	0.00	5409.00	6144.55	3962166.00	28.96	1500.35	1181.00
20	7	2	20050.00	21267.00	152.70	0	Spot (Block20, Row2, Column7)	6127.92	5177.00	3743.12	0.07	0.61	296.00	318.10	296.00	111.03	0.03	0.35	100.00	100.00	0.00	4881.00	5831.92	3915739.00	52.33	1387.25	1161.00
20	8	2	20347.00	21272.00	222.25	0	Spot (Block20, Row2, Column8)	313.30	306.50	32.66	0.01	0.10	282.00	286.90	282.00	77.01	0.01	0.27	10.00	0.00	0.00	24.50	31.30	439878.00	0.34	287.36	289.50
20	1	3	18248.00	21567.00	151.75	0	Spot (Block20, Row3, Column1)	25630.13	21380.00	17660.69	0.08	0.69	292.00	300.95	292.00	75.82	0.01	0.25	100.00	100.00	0.64	21088.00	25338.13	16121351.00	334.09	4741.01	3374.00
20	2	3	18545.00	21568.00	145.75	0	Spot (Block20, Row3, Column2)	1502.76	1358.00	689.78	0.04	0.46	295.00	325.73	295.00	148.93	0.04	0.46	100.00	99.00	0.00	1063.00	1207.76	865590.00	7.90	575.92	504.00
20	3	3	18834.00	21568.00	147.80	0	Spot (Block20, Row3, Column3)	5879.49	4583.00	5255.21	0.11	0.89	296.00	312.38	296.00	109.26	0.02	0.35	100.00	100.00	0.00	4287.00	5583.49	3498295.00	50.95	1679.59	885.00
20	4	3	19145.00	21567.00	148.60	0	Spot (Block20, Row3, Column4)	29084.46	25740.00	17699.92	0.05	0.61	296.00	328.31	296.00	156.30	0.04	0.48	100.00	100.00	2.32	25444.00	28788.46	17537940.00	183.98	6046.75	4702.00
20	5	3	19445.00	21559.00	147.60	0	Spot (Block20, Row3, Column5)	3143.53	2691.00	2205.14	0.07	0.70	297.00	349.83	297.00	220.26	0.07	0.63	99.00	98.00	0.00	2394.00	2846.53	1864116.00	12.68	1101.64	685.00
20	6	3	19748.00	21564.00	216.60	0	Spot (Block20, Row3, Column6)	22371.24	17366.00	13840.33	0.11	0.62	330.00	455.44	330.00	318.88	0.14	0.70	100.00	100.00	0.07	17036.00	22041.24	29999836.00	68.73	5180.66	5198.50
20	7	3	20053.00	21568.00	149.60	0	Spot (Block20, Row3, Column7)	20315.20	17309.00	14221.89	0.07	0.70	307.00	374.60	307.00	230.71	0.09	0.62	100.00	100.00	0.16	17002.00	20008.20	12473531.00	86.43	3663.15	3024.00
20	8	3	20347.00	21570.00	157.85	0	Spot (Block20, Row3, Column8)	15191.51	13659.50	7717.48	0.05	0.51	289.00	307.36	289.00	110.96	0.03	0.36	100.00	100.00	0.00	13370.50	14902.51	10451758.00	134.14	2959.14	2829.00
20	1	4	18243.00	21864.00	147.80	0	Spot (Block20, Row4, Column1)	27263.44	23799.00	16638.04	0.06	0.61	298.00	327.27	298.00	133.80	0.04	0.41	100.00	100.00	0.67	23501.00	26965.44	16249008.00	201.32	5149.24	4132.00
20	2	4	18545.00	21864.00	189.00	0	Spot (Block20, Row4, Column2)	6766.98	5977.00	4094.14	0.05	0.61	306.00	356.11	306.00	181.11	0.07	0.51	100.00	100.00	0.00	5671.00	6460.98	6760209.00	35.40	1583.11	1580.00
20	3	4	18845.00	21868.00	153.40	0	Spot (Block20, Row4, Column3)	56856.87	65535.00	13836.33	0.06	0.24	309.00	381.37	309.00	251.82	0.09	0.66	100.00	100.00	63.26	65226.00	56547.87	36672984.00	224.27	12475.61	10058.50
20	4	4	19135.00	21869.00	153.40	0	Spot (Block20, Row4, Column4)	900.22	803.50	327.26	0.05	0.36	301.00	322.51	301.00	116.40	0.03	0.36	99.00	86.00	0.00	502.50	599.22	583341.00	4.96	442.86	414.00
20	5	4	19439.00	21872.00	146.60	0	Spot (Block20, Row4, Column5)	1821.00	1130.50	3077.91	0.21	1.69	302.00	319.11	302.00	99.28	0.02	0.31	99.00	97.00	0.00	828.50	1519.00	1070750.00	15.13	669.04	472.00
20	6	4	19744.00	21866.00	191.80	0	Spot (Block20, Row4, Column6)	1815.05	1788.50	514.47	0.01	0.28	316.00	383.87	316.00	217.30	0.08	0.57	100.00	100.00	0.00	1472.50	1499.05	1887650.00	6.59	693.01	632.00
20	7	4	20043.00	21869.00	148.45	0	Spot (Block20, Row4, Column7)	11681.94	8736.00	9884.34	0.13	0.85	314.00	387.28	314.00	263.44	0.09	0.68	100.00	100.00	0.00	8422.00	11367.94	7032525.00	42.87	2157.24	1559.50
20	8	4	20346.00	21876.00	152.00	0	Spot (Block20, Row4, Column8)	3405.32	2950.00	1922.75	0.06	0.56	297.00	318.22	297.00	102.04	0.03	0.32	100.00	100.00	0.00	2653.00	3108.32	2155565.00	30.25	981.48	773.00
20	1	5	18248.00	22168.00	148.40	0	Spot (Block20, Row5, Column1)	19844.83	15987.00	13954.21	0.09	0.70	304.00	371.94	304.00	220.28	0.09	0.59	100.00	100.00	0.00	15683.00	19540.83	12045809.00	88.40	3684.77	2494.00
20	2	5	18547.00	22167.00	155.35	0	Spot (Block20, Row5, Column2)	17598.64	15593.00	8720.21	0.05	0.50	316.00	427.83	316.00	310.41	0.13	0.73	100.00	100.00	0.00	15277.00	17282.64	11615106.00	55.32	3397.85	2709.00
20	3	5	18845.00	22163.00	163.35	0	Spot (Block20, Row5, Column3)	26142.91	21092.00	16929.68	0.09	0.65	318.00	424.59	318.00	314.20	0.13	0.74	100.00	100.00	1.21	20774.00	25824.91	19371912.00	81.85	3430.53	3305.50
20	4	5	19149.00	22168.00	147.85	0	Spot (Block20, Row5, Column4)	17089.31	13465.50	13206.94	0.10	0.77	303.00	356.31	303.00	230.99	0.07	0.65	100.00	100.00	0.00	13162.50	16786.31	10151053.00	72.44	3220.13	2096.00
20	5	5	19451.00	22170.00	152.60	0	Spot (Block20, Row5, Column5)	58037.88	65535.00	12444.74	0.05	0.21	307.00	345.47	307.00	177.98	0.05	0.52	100.00	100.00	66.56	65228.00	57730.88	37144556.00	324.15	12029.55	7949.00
20	6	5	19749.00	22164.00	149.20	0	Spot (Block20, Row5, Column6)	7426.38	6430.50	4191.78	0.06	0.56	313.00	397.40	313.00	313.57	0.10	0.79	100.00	100.00	0.00	6117.50	7113.38	4515237.00	22.42	1644.93	1397.00
20	7	5	20048.00	22165.00	201.70	0	Spot (Block20, Row5, Column7)	32852.04	27441.00	20265.09	0.08	0.62	346.00	484.40	346.00	433.76	0.15	0.90	100.00	100.00	12.84	27095.00	32506.04	37878564.00	74.62	6485.96	6434.00
20	8	5	20347.00	22170.00	147.70	0	Spot (Block20, Row5, Column8)	29985.02	23925.50	24034.68	0.10	0.80	304.00	372.70	304.00	287.82	0.09	0.77	100.00	100.00	16.39	23621.50	29681.02	17751144.00	102.88	5074.00	3064.00
20	1	6	18246.00	22466.00	214.20	0	Spot (Block20, Row6, Column1)	20263.29	14615.00	13778.62	0.14	0.68	338.50	508.83	338.50	421.42	0.18	0.83	100.00	100.00	0.08	14276.50	19924.79	26565164.00	46.88	4493.71	4383.00
20	2	6	18547.00	22468.00	212.80	0	Spot (Block20, Row6, Column2)	21652.47	18934.00	11851.27	0.06	0.55	375.00	500.96	375.00	423.33	0.13	0.85	100.00	100.00	0.00	18559.00	21277.47	27888390.00	49.97	4733.90	4670.00
20	3	6	18840.00	22466.00	148.65	0	Spot (Block20, Row6, Column3)	41866.53	43650.00	20939.61	0.02	0.50	324.00	422.06	324.00	320.12	0.11	0.76	100.00	100.00	30.51	43326.00	41542.53	25245648.00	129.47	8884.02	6279.50
20	4	6	19147.00	22466.00	148.00	0	Spot (Block20, Row6, Column4)	4519.42	3784.00	2870.85	0.08	0.64	309.00	338.76	309.00	132.78	0.04	0.39	100.00	100.00	0.00	3475.00	4210.42	2720693.00	31.49	1121.07	980.50
20	5	6	19444.00	22468.00	153.00	0	Spot (Block20, Row6, Column5)	59283.25	65535.00	11139.23	0.04	0.19	315.00	380.22	315.00	216.49	0.08	0.57	100.00	100.00	69.77	65220.00	58968.25	38238020.00	272.09	11661.44	8868.00
20	6	6	19749.00	22467.00	148.55	0	Spot (Block20, Row6, Column6)	2224.17	1599.00	1624.05	0.14	0.73	315.00	388.99	315.00	279.04	0.09	0.72	92.00	72.00	0.00	1284.00	1909.17	1341174.00	6.58	753.71	654.00
20	7	6	20051.00	22469.00	152.75	0	Spot (Block20, Row6, Column7)	34070.22	30681.00	22357.20	0.05	0.66	326.00	417.19	326.00	328.67	0.11	0.79	100.00	100.00	16.88	30355.00	33744.22	21805016.00	102.39	5574.18	3673.00
20	8	6	20350.00	22471.00	152.70	0	Spot (Block20, Row6, Column8)	36587.20	34019.00	23590.17	0.03	0.64	306.00	333.06	306.00	97.38	0.04	0.29	100.00	100.00	28.04	33713.00	36281.20	23489084.00	372.29	5455.95	4298.00
20	1	7	18243.00	22764.00	180.70	0	Spot (Block20, Row7, Column1)	10123.01	8212.50	6492.74	0.09	0.64	327.00	435.99	327.00	301.56	0.12	0.69	100.00	100.00	0.00	7885.50	9796.01	9252435.00	32.12	1986.15	1931.00
20	2	7	18543.00	22767.00	156.15	0	Spot (Block20, Row7, Column2)	1001.02	741.00	613.33	0.13	0.61	331.00	415.55	331.00	292.02	0.10	0.70	61.00	40.00	0.00	410.00	670.02	670686.00	2.00	465.36	431.50
20	3	7	18848.00	22746.00	138.20	0	Spot (Block20, Row7, Column3)	384.81	387.00	43.81	0.00	0.11	313.00	342.37	313.00	127.55	0.04	0.37	8.00	0.00	0.00	74.00	71.81	198948.00	0.33	350.13	339.50
20	4	7	19149.00	22769.00	151.70	0	Spot (Block20, Row7, Column4)	809.87	682.00	397.15	0.07	0.49	309.00	347.53	309.00	158.27	0.05	0.46	80.00	55.00	0.00	373.00	500.87	511029.00	2.92	420.75	396.00
20	5	7	19447.00	22770.00	186.85	0	Spot (Block20, Row7, Column5)	9357.06	8325.50	5416.61	0.05	0.58	330.00	454.55	330.00	343.61	0.14	0.76	100.00	100.00	0.00	7995.50	9027.06	9207344.00	25.91	1948.68	1922.00
20	6	7	19749.00	22769.00	207.85	0	Spot (Block20, Row7, Column6)	25022.69	23275.00	14939.91	0.03	0.60	378.00	581.36	378.00	534.31	0.19	0.92	100.00	100.00	0.00	22897.00	24644.69	30652796.00	45.74	5293.24	5210.00
20	7	7	20039.00	22767.00	152.25	0	Spot (Block20, Row7, Column7)	36056.00	33021.00	19117.58	0.04	0.53	336.00	441.40	336.00	349.12	0.12	0.79	100.00	100.00	12.09	32685.00	35720.00	22967748.00	102.01	6943.36	4545.00
20	8	7	20346.00	22765.00	187.65	0	Spot (Block20, Row7, Column8)	4141.47	4184.00	1047.39	0.00	0.25	309.00	333.00	309.00	94.93	0.03	0.29	100.00	100.00	0.00	3875.00	3832.47	4104197.00	40.12	1367.24	1251.50
20	1	8	18249.00	23074.00	163.10	0	Spot (Block20, Row8, Column1)	402.99	393.00	92.80	0.01	0.23	312.00	347.78	312.00	134.41	0.05	0.39	25.00	2.00	0.00	81.00	90.99	297407.00	0.41	354.34	326.00
20	2	8	18552.00	23069.00	148.45	0	Spot (Block20, Row8, Column2)	4685.22	3912.50	2838.64	0.08	0.61	313.00	330.98	313.00	52.49	0.02	0.16	100.00	100.00	0.00	3599.50	4372.22	2820500.00	82.96	1252.12	1045.00
20	3	8	18839.00	23065.00	149.80	0	Spot (Block20, Row8, Column3)	9736.58	6920.50	8257.76	0.15	0.85	310.00	330.57	310.00	80.98	0.03	0.24	100.00	100.00	0.00	6610.50	9426.58	5939313.00	116.15	1918.91	1274.00
20	4	8	19145.00	23068.00	153.20	0	Spot (Block20, Row8, Column4)	38086.04	36405.00	19340.19	0.02	0.51	312.00	337.75	312.00	105.40	0.03	0.31	100.00	100.00	12.69	36093.00	37774.04	24603668.00	358.13	6690.22	5281.00
20	5	8	19428.00	23068.00	154.20	0	Spot (Block20, Row8, Column5)	804.07	759.00	279.24	0.03	0.35	321.00	416.62	321.00	308.95	0.11	0.74	69.00	27.00	0.00	438.00	483.07	525862.00	1.25	479.97	453.00
20	6	8	19748.00	23067.00	208.80	0	Spot (Block20, Row8, Column6)	27550.85	19475.50	19742.25	0.15	0.72	397.00	570.09	397.00	493.58	0.16	0.87	100.00	100.00	10.59	19078.50	27153.85	34328476.00	54.66	5398.92	5352.00
20	7	8	20047.00	23068.00	146.60	0	Spot (Block20, Row8, Column7)	15255.56	14088.00	9635.72	0.03	0.63	362.00	437.57	362.00	301.83	0.08	0.69	100.00	100.00	0.00	13726.00	14893.56	8939757.00	49.09	3217.52	2489.50
20	8	8	20336.00	23070.00	151.55	0	Spot (Block20, Row8, Column8)	41760.93	40671.00	20177.21	0.01	0.48	319.00	364.89	319.00	137.10	0.06	0.38	100.00	100.00	29.05	40352.00	41441.93	26309532.00	301.95	7045.40	4918.00
21	1	1	4738.00	25445.00	148.45	0	Spot (Block21, Row1, Column1)	25183.82	21813.00	14213.79	0.06	0.56	210.00	234.39	210.00	87.49	0.05	0.37	100.00	100.00	0.00	21603.00	24973.82	15135476.00	285.16	5073.05	3918.00
21	2	1	5042.00	25438.00	146.80	0	Spot (Block21, Row1, Column2)	1542.66	879.00	4617.95	0.24	2.99	199.00	205.96	199.00	43.35	0.01	0.21	98.00	96.00	0.00	680.00	1343.66	908627.00	30.83	459.41	350.00
21	3	1	5345.00	25461.00	219.80	0	Spot (Block21, Row1, Column3)	237.27	232.00	27.91	0.01	0.12	199.00	201.94	199.00	21.27	0.01	0.11	67.00	37.00	0.00	33.00	38.27	328855.00	1.66	213.59	214.00
21	4	1	5632.00	25450.00	141.65	0	Spot (Block21, Row1, Column4)	706.55	656.00	248.97	0.03	0.35	201.00	204.46	201.00	22.37	0.01	0.11	100.00	100.00	0.00	455.00	505.55	385775.00	22.45	326.91	306.00
21	5	1	5941.00	25450.00	167.80	0	Spot (Block21, Row1, Column5)	358.00	325.00	97.86	0.04	0.27	205.00	208.48	205.00	24.29	0.01	0.12	98.00	92.00	0.00	120.00	153.00	280311.00	6.16	243.68	232.00
21	6	1	6233.00	25445.00	143.55	0	Spot (Block21, Row1, Column6)	533.43	501.00	169.00	0.03	0.32	211.00	213.36	211.00	21.93	0.00	0.10	100.00	99.00	0.00	290.00	322.43	300319.00	14.60	283.56	283.00
21	7	1	6530.00	25446.00	152.55	0	Spot (Block21, Row1, Column7)	520.34	486.50	168.32	0.03	0.32	210.00	211.94	210.00	20.06	0.00	0.09	100.00	99.00	0.00	276.50	310.34	333016.00	15.38	284.62	290.50
21	8	1	6838.00	25450.00	176.60	0	Spot (Block21, Row1, Column8)	352.00	314.00	111.71	0.05	0.32	207.00	208.85	207.00	19.28	0.00	0.09	96.00	91.00	0.00	107.00	145.00	306242.00	7.43	245.03	240.00
21	1	2	4735.00	25748.00	147.00	-50	Spot (Block21, Row2, Column1)	249.69	247.00	25.42	0.00	0.10	212.00	230.93	212.00	75.03	0.04	0.32	3.00	0.00	0.00	35.00	37.69	147565.00	0.25	243.80	228.00
21	2	2	5034.00	25736.00	140.45	0	Spot (Block21, Row2, Column2)	282.53	290.00	28.03	0.01	0.10	200.00	203.36	200.00	22.00	0.01	0.11	96.00	87.00	0.00	90.00	82.53	150872.00	3.60	230.55	224.00
21	3	2	5341.00	25756.00	193.05	0	Spot (Block21, Row2, Column3)	257.90	266.00	31.49	0.01	0.12	202.00	204.43	202.00	20.64	0.01	0.10	81.00	62.00	0.00	64.00	55.90	270541.00	2.59	214.65	210.00
21	4	2	5644.00	25746.00	203.20	0	Spot (Block21, Row2, Column4)	270.29	279.00	34.51	0.01	0.13	207.50	212.66	207.50	27.21	0.01	0.13	77.00	62.00	0.00	71.50	62.79	316776.00	2.12	231.74	222.00
21	5	2	5943.00	25751.00	175.95	0	Spot (Block21, Row2, Column5)	2571.42	2391.00	1060.51	0.03	0.41	210.00	219.54	210.00	48.58	0.02	0.22	100.00	100.00	0.00	2181.00	2361.42	2219138.00	48.41	768.34	670.00
21	6	2	6228.00	25744.00	176.40	0	Spot (Block21, Row2, Column6)	303.15	296.00	46.05	0.01	0.15	212.00	243.38	212.00	192.59	0.06	0.79	2.00	0.00	0.00	84.00	91.15	263138.00	0.31	246.30	239.00
21	7	2	6541.00	25738.00	194.65	0	Spot (Block21, Row2, Column7)	279.10	284.00	33.91	0.01	0.12	208.00	209.95	208.00	21.89	0.00	0.10	89.00	79.00	0.00	76.00	71.10	299753.00	3.16	234.85	230.00
21	8	2	6836.00	25750.00	147.00	-50	Spot (Block21, Row2, Column8)	222.92	220.00	17.86	0.01	0.08	208.00	228.10	208.00	152.16	0.04	0.67	0.00	0.00	0.00	12.00	14.92	131297.00	-0.03	235.25	228.00
21	1	3	4740.00	26051.00	141.55	0	Spot (Block21, Row3, Column1)	669.96	596.50	222.32	0.05	0.33	213.00	215.56	213.00	24.70	0.01	0.11	100.00	100.00	0.00	383.50	456.96	363116.00	18.40	325.12	297.00
21	2	3	5049.00	26058.00	200.80	0	Spot (Block21, Row3, Column2)	250.48	246.00	28.88	0.01	0.12	204.00	216.83	204.00	66.14	0.03	0.31	33.00	0.00	0.00	42.00	46.48	286799.00	0.51	213.09	214.00
21	3	3	5322.00	26046.00	180.65	0	Spot (Block21, Row3, Column3)	367.11	356.00	90.62	0.01	0.25	206.00	208.97	206.00	36.57	0.01	0.17	96.00	89.00	0.00	150.00	161.11	336275.00	4.32	250.26	248.50
21	4	3	5638.00	26051.00	143.25	0	Spot (Block21, Row3, Column4)	754.53	710.50	277.31	0.03	0.37	208.00	212.46	208.00	36.66	0.01	0.17	100.00	100.00	0.00	502.50	546.53	421028.00	14.79	351.96	324.00
21	5	3	5926.00	26048.00	174.00	0	Spot (Block21, Row3, Column5)	335.22	307.00	83.74	0.04	0.25	215.00	252.45	215.00	196.52	0.07	0.78	13.00	0.00	0.00	92.00	120.22	283599.00	0.42	249.97	242.00
21	6	3	6238.00	26053.00	225.55	0	Spot (Block21, Row3, Column6)	16601.59	8309.00	15160.88	0.30	0.91	221.00	301.93	221.00	276.76	0.14	0.92	100.00	100.00	0.55	8088.00	16380.59	24254916.00	58.89	3909.44	3981.00
21	7	3	6536.00	26064.00	213.95	0	Spot (Block21, Row3, Column7)	261.45	269.50	35.93	0.01	0.14	214.00	261.53	214.00	217.99	0.09	0.83	0.00	0.00	0.00	55.50	47.45	343023.00	-0.00	220.38	222.00
21	8	3	6840.00	26059.00	153.55	0	Spot (Block21, Row3, Column8)	32570.47	29944.00	16751.43	0.04	0.51	213.00	250.91	213.00	195.07	0.07	0.78	100.00	100.00	4.59	29731.00	32357.47	21268544.00	165.68	5141.37	4288.00
21	1	4	4740.00	26348.00	138.85	0	Spot (Block21, Row4, Column1)	715.04	689.00	238.66	0.02	0.33	214.00	227.29	214.00	64.44	0.03	0.28	100.00	99.00	0.00	475.00	501.04	373249.00	7.57	347.30	303.50
21	2	4	5037.00	26352.00	166.75	0	Spot (Block21, Row4, Column2)	3450.19	3118.00	1905.33	0.04	0.55	214.00	257.60	214.00	152.43	0.08	0.59	100.00	100.00	0.00	2904.00	3236.19	2684248.00	20.94	811.70	800.00
21	3	4	5336.00	26350.00	137.05	0	Spot (Block21, Row4, Column3)	3518.26	3214.00	1646.96	0.04	0.47	212.00	245.73	212.00	121.07	0.06	0.49	100.00	100.00	0.00	3002.00	3306.26	1769686.00	27.03	1079.48	865.00
21	4	4	5631.00	26340.00	202.45	0	Spot (Block21, Row4, Column4)	236.85	231.00	25.86	0.01	0.11	207.00	211.01	207.00	35.26	0.01	0.17	34.00	8.00	0.00	24.00	29.85	275930.00	0.73	212.51	209.00
21	5	4	5927.00	26365.00	152.40	0	Spot (Block21, Row4, Column5)	358.68	315.00	245.47	0.06	0.68	219.00	230.95	219.00	40.32	0.02	0.17	90.00	66.00	0.00	96.00	139.68	228481.00	3.17	268.56	278.00
21	6	4	6240.00	26348.00	178.15	0	Spot (Block21, Row4, Column6)	3141.32	3103.50	1252.28	0.01	0.40	229.00	271.03	229.00	157.88	0.07	0.58	100.00	100.00	0.00	2874.50	2912.32	2789492.00	18.18	933.69	793.00
21	7	4	6538.00	26350.00	159.55	0	Spot (Block21, Row4, Column7)	332.83	320.00	58.16	0.02	0.17	219.00	253.45	219.00	171.83	0.06	0.68	17.00	0.00	0.00	101.00	113.83	234315.00	0.46	251.60	243.00
21	8	4	6841.00	26353.00	157.95	0	Spot (Block21, Row4, Column8)	346.40	349.00	54.90	0.00	0.16	215.00	231.48	215.00	105.52	0.03	0.46	58.00	6.00	0.00	134.00	131.40	238672.00	1.09	268.35	273.00
21	1	5	4736.00	26648.00	136.30	0	Spot (Block21, Row5, Column1)	1795.27	1717.50	779.04	0.02	0.43	218.00	257.78	218.00	181.93	0.07	0.71	100.00	100.00	0.00	1499.50	1577.27	901224.00	8.45	605.05	509.00
21	2	5	5038.00	26647.00	148.80	0	Spot (Block21, Row5, Column2)	38204.69	38344.00	17773.73	0.00	0.47	227.00	306.38	227.00	224.33	0.13	0.73	100.00	100.00	8.09	38117.00	37977.69	23152088.00	168.94	6274.48	5718.00
21	3	5	5342.00	26650.00	146.20	0	Spot (Block21, Row5, Column3)	18394.69	15371.00	11402.88	0.08	0.62	220.00	277.88	220.00	186.01	0.10	0.67	100.00	100.00	0.00	15151.00	18174.69	10668920.00	97.40	2522.27	2107.50
21	4	5	5635.00	26647.00	143.15	0	Spot (Block21, Row5, Column4)	410.91	392.00	83.94	0.02	0.20	208.00	228.97	208.00	101.09	0.04	0.44	88.00	39.00	0.00	184.00	202.91	229290.00	1.80	265.82	272.00
21	5	5	5941.00	26650.00	134.35	0	Spot (Block21, Row5, Column5)	3621.19	3327.00	1718.77	0.04	0.47	217.00	227.38	217.00	38.71	0.02	0.17	100.00	100.00	0.00	3110.00	3404.19	1767142.00	87.66	954.56	776.00
21	6	5	6223.00	26642.00	183.90	0	Spot (Block21, Row5, Column6)	321.13	309.00	48.22	0.02	0.15	229.00	265.02	229.00	163.77	0.06	0.62	3.00	0.00	0.00	80.00	92.13	304107.00	0.34	267.26	273.00
21	7	5	6541.00	26651.00	207.90	0	Spot (Block21, Row5, Column7)	12144.76	8206.50	9942.86	0.17	0.82	224.00	292.67	224.00	251.72	0.12	0.86	100.00	100.00	0.00	7982.50	11920.76	14913762.00	47.08	2721.00	2659.00
21	8	5	6847.00	26649.00	145.55	0	Spot (Block21, Row5, Column8)	424.12	398.00	114.23	0.03	0.27	212.00	239.91	212.00	173.20	0.05	0.72	58.00	14.00	0.00	186.00	212.12	244717.00	1.06	273.33	278.00
21	1	6	4738.00	26948.00	224.20	0	Spot (Block21, Row6, Column1)	12882.47	6251.00	11985.68	0.31	0.93	236.00	320.40	236.00	241.87	0.13	0.75	100.00	100.00	0.00	6015.00	12646.47	18563644.00	51.94	3133.67	3136.00
21	2	6	5035.00	26948.00	223.85	0	Spot (Block21, Row6, Column2)	6713.12	4903.00	4032.01	0.14	0.60	239.00	312.72	239.00	236.40	0.12	0.76	100.00	100.00	0.00	4664.00	6474.12	9673610.00	27.07	1914.33	1950.00
21	3	6	5329.00	26946.00	140.30	0	Spot (Block21, Row6, Column3)	958.39	856.00	353.42	0.05	0.37	218.00	253.78	218.00	139.93	0.07	0.55	100.00	98.00	0.00	638.00	740.39	509865.00	5.04	399.57	367.00
21	4	6	5630.00	26959.00	178.15	0	Spot (Block21, Row6, Column4)	288.98	290.00	41.56	0.00	0.14	207.00	209.92	207.00	24.19	0.01	0.12	92.00	79.00	0.00	83.00	81.98	255169.00	3.27	237.07	231.00
21	5	6	5940.00	26951.00	137.65	0	Spot (Block21, Row6, Column5)	1385.94	1331.00	549.14	0.02	0.40	217.00	225.91	217.00	45.69	0.02	0.20	100.00	100.00	0.00	1114.00	1168.94	705441.00	25.39	500.94	452.00
21	6	6	6208.00	26945.00	224.25	0	Spot (Block21, Row6, Column6)	279.70	282.00	28.15	0.00	0.10	228.00	248.52	228.00	98.67	0.04	0.40	2.00	0.00	0.00	54.00	51.70	403042.00	0.32	245.83	238.50
21	7	6	6539.00	26947.00	167.00	0	Spot (Block21, Row6, Column7)	481.93	458.00	154.28	0.02	0.32	220.00	256.96	220.00	177.48	0.07	0.69	63.00	25.00	0.00	238.00	261.93	373013.00	1.27	294.31	293.00
21	8	6	6842.00	26964.00	192.75	0	Spot (Block21, Row6, Column8)	321.98	302.00	69.72	0.03	0.22	213.00	219.37	213.00	32.26	0.01	0.15	88.00	78.00	0.00	89.00	108.98	337752.00	3.18	243.22	236.00
21	1	7	4735.00	27245.00	156.60	0	Spot (Block21, Row7, Column1)	5668.18	4954.00	3070.56	0.06	0.54	234.00	303.75	234.00	190.50	0.11	0.63	100.00	100.00	0.00	4720.00	5434.18	3814688.00	28.16	1075.86	1049.50
21	2	7	5020.00	27261.00	249.95	0	Spot (Block21, Row7, Column2)	259.85	265.00	32.74	0.01	0.13	218.00	268.00	218.00	143.41	0.09	0.54	0.00	0.00	0.00	47.00	41.85	470844.00	-0.06	229.32	216.00
21	3	7	5335.00	27249.00	147.00	-50	Spot (Block21, Row7, Column3)	214.62	213.00	14.72	0.00	0.07	208.00	212.63	208.00	27.60	0.01	0.13	5.00	1.00	0.00	5.00	6.62	127272.00	0.07	223.88	214.50
21	4	7	5638.00	27242.00	215.20	0	Spot (Block21, Row7, Column4)	252.10	252.00	24.36	0.00	0.10	208.00	219.34	208.00	80.12	0.02	0.37	4.00	0.00	0.00	44.00	44.10	332773.00	0.41	219.21	218.00
21	5	7	5938.00	27258.00	232.30	0	Spot (Block21, Row7, Column5)	274.25	281.00	33.63	0.01	0.12	220.00	254.47	220.00	134.37	0.06	0.53	0.00	0.00	0.00	61.00	54.25	424263.00	0.15	240.48	227.00
21	6	7	6234.00	27252.00	224.40	0	Spot (Block21, Row7, Column6)	7254.74	5287.50	4559.24	0.14	0.63	246.00	352.74	246.00	381.67	0.16	1.08	100.00	100.00	0.00	5041.50	7008.74	10446830.00	18.08	2072.32	2062.00
21	7	7	6539.00	27253.00	165.80	0	Spot (Block21, Row7, Column7)	411.48	403.00	101.67	0.01	0.25	219.00	244.49	219.00	102.35	0.05	0.42	74.00	36.00	0.00	184.00	192.48	314781.00	1.63	272.08	276.50
21	8	7	6840.00	27252.00	177.00	0	Spot (Block21, Row7, Column8)	5432.22	5414.00	1898.00	0.00	0.35	213.00	232.36	213.00	90.47	0.04	0.39	100.00	100.00	0.00	5201.00	5219.22	4769485.00	57.47	1482.19	1294.00
21	1	8	4729.00	27547.00	186.60	0	Spot (Block21, Row8, Column1)	347.00	315.50	115.83	0.04	0.33	217.00	240.49	217.00	93.61	0.04	0.39	52.00	16.00	0.00	98.50	130.00	341450.00	1.14	264.86	267.50
21	2	8	5027.00	27540.00	226.10	0	Spot (Block21, Row8, Column2)	271.43	280.00	29.80	0.01	0.11	215.00	219.31	215.00	24.15	0.01	0.11	77.00	67.00	0.00	65.00	56.43	398456.00	2.16	227.21	221.50
21	3	8	5326.00	27553.00	167.15	0	Spot (Block21, Row8, Column3)	325.53	316.00	44.72	0.01	0.14	212.00	226.24	212.00	103.81	0.03	0.46	50.00	0.00	0.00	104.00	113.53	253587.00	0.96	247.91	239.00
21	4	8	5634.00	27551.00	146.60	0	Spot (Block21, Row8, Column4)	54482.77	65535.00	15260.95	0.08	0.28	212.00	240.27	212.00	136.66	0.05	0.57	100.00	100.00	55.12	65323.00	54270.77	31927136.00	396.90	10135.44	8206.50
21	5	8	5928.00	27548.00	198.55	0	Spot (Block21, Row8, Column5)	279.46	284.00	66.23	0.01	0.24	220.00	293.91	220.00	300.26	0.13	1.02	0.00	0.00	0.00	64.00	59.46	312720.00	-0.05	239.43	231.00
21	6	8	6239.00	27551.00	203.50	0	Spot (Block21, Row8, Column6)	24157.21	13590.00	22295.52	0.25	0.92	277.00	405.99	277.00	458.52	0.17	1.13	100.00	100.00	13.91	13313.00	23880.21	28312412.00	51.80	4501.26	4452.50
21	7	8	6536.00	27552.00	145.00	0	Spot (Block21, Row8, Column7)	483.37	479.00	123.26	0.00	0.26	225.00	315.76	225.00	335.48	0.15	1.06	27.00	0.00	0.00	254.00	258.37	274555.00	0.50	305.78	298.00
21	8	8	6829.00	27552.00	143.60	0	Spot (Block21, Row8, Column8)	49891.80	60251.50	17597.64	0.08	0.35	228.00	282.15	228.00	160.84	0.09	0.57	100.00	100.00	45.89	60023.50	49663.80	27939576.00	308.43	9707.32	7355.50
22	1	1	9241.00	25452.00	150.90	0	Spot (Block22, Row1, Column1)	23122.24	19589.50	13486.72	0.07	0.58	315.00	375.44	315.00	219.28	0.08	0.58	100.00	100.00	0.16	19274.50	22807.24	14474523.00	103.74	4525.39	3530.00
22	2	1	9538.00	25456.00	149.65	0	Spot (Block22, Row1, Column2)	52906.93	65535.00	16209.82	0.09	0.31	319.00	476.50	319.00	1747.90	0.17	3.67	100.00	100.00	52.52	65216.00	52587.93	32538000.00	30.00	9581.40	8063.00
22	3	1	9843.00	25459.00	144.45	0	Spot (Block22, Row1, Column3)	12996.07	11050.00	9245.02	0.07	0.71	311.00	437.46	311.00	1740.80	0.15	3.98	95.00	78.00	0.00	10739.00	12685.07	7420754.00	7.21	2183.62	1776.00
22	4	1	10135.00	25454.00	145.00	0	Spot (Block22, Row1, Column4)	47828.54	54432.00	18812.55	0.06	0.39	309.00	382.29	309.00	211.49	0.09	0.55	100.00	100.00	40.21	54123.00	47519.54	27597232.00	224.35	7990.93	6007.00
22	5	1	10442.00	25459.00	146.35	0	Spot (Block22, Row1, Column5)	31068.70	24910.00	23881.49	0.10	0.77	307.00	350.32	307.00	139.34	0.06	0.40	100.00	100.00	17.41	24603.00	30761.70	18206280.00	220.46	4735.34	3151.00
22	6	1	10734.00	25454.00	143.65	0	Spot (Block22, Row1, Column6)	43135.56	44811.50	20169.90	0.02	0.47	311.00	356.59	311.00	162.69	0.06	0.46	100.00	100.00	32.26	44500.50	42824.56	24069752.00	262.95	8054.41	5555.00
22	7	1	11032.00	25456.00	147.30	0	Spot (Block22, Row1, Column7)	61459.98	65535.00	8715.79	0.03	0.14	311.00	362.49	311.00	174.19	0.07	0.48	100.00	100.00	75.29	65224.00	61148.98	36568984.00	350.75	13727.27	10702.00
22	8	1	11342.00	25454.00	168.05	0	Spot (Block22, Row1, Column8)	593.21	557.00	189.35	0.03	0.32	305.00	333.57	305.00	108.82	0.04	0.33	81.00	54.00	0.00	252.00	288.21	464480.00	2.39	388.25	393.00
22	1	2	9195.00	25763.00	202.20	0	Spot (Block22, Row2, Column1)	380.85	388.00	53.73	0.01	0.14	317.00	362.95	317.00	145.01	0.06	0.40	8.00	0.00	0.00	71.00	63.85	441781.00	0.12	348.63	332.50
22	2	2	9540.00	25754.00	129.10	0	Spot (Block22, Row2, Column2)	20204.23	20078.50	8969.64	0.00	0.44	328.00	475.38	328.00	1757.99	0.16	3.70	100.00	100.00	0.00	19750.50	19876.23	8849452.00	11.22	3504.48	3108.50
22	3	2	9840.00	25754.00	142.40	0	Spot (Block22, Row2, Column3)	1504.33	1293.00	670.74	0.07	0.45	319.00	454.87	319.00	1781.10	0.15	3.92	21.00	0.00	0.00	974.00	1185.33	833397.00	0.59	603.16	545.50
22	4	2	10141.00	25757.00	181.50	0	Spot (Block22, Row2, Column4)	9775.36	8903.00	5450.85	0.04	0.56	351.00	432.66	351.00	268.76	0.09	0.62	100.00	100.00	0.00	8552.00	9424.36	9032437.00	34.76	2057.07	2016.00
22	5	2	10441.00	25758.00	191.15	0	Spot (Block22, Row2, Column5)	5897.33	5506.50	2325.15	0.03	0.39	331.00	390.77	331.00	181.85	0.07	0.47	100.00	100.00	0.00	5175.50	5566.33	6074246.00	30.28	1507.43	1399.50
22	6	2	10731.00	25756.00	145.25	0	Spot (Block22, Row2, Column6)	5297.07	5018.00	3199.23	0.02	0.60	368.00	461.71	368.00	453.39	0.10	0.98	100.00	95.00	0.00	4650.00	4929.07	3051115.00	10.66	1238.64	1007.00
22	7	2	11037.00	25758.00	146.70	0	Spot (Block22, Row2, Column7)	7889.25	6525.50	5013.46	0.08	0.64	329.00	382.17	329.00	177.03	0.07	0.46	100.00	100.00	0.00	6196.50	7560.25	4670438.00	42.41	1723.17	1244.50
22	8	2	11335.00	25754.00	196.70	0	Spot (Block22, Row2, Column8)	379.85	392.00	58.97	0.01	0.16	310.00	353.05	310.00	201.13	0.06	0.57	2.00	0.00	0.00	82.00	69.85	416317.00	0.13	340.35	318.50
22	1	3	9241.00	26056.00	144.05	0	Spot (Block22, Row3, Column1)	31599.73	27596.00	21018.29	0.06	0.67	318.00	353.04	318.00	101.86	0.05	0.29	100.00	100.00	9.41	27278.00	31281.73	17790664.00	306.78	4977.14	3855.00
22	2	3	9543.00	26057.00	142.15	0	Spot (Block22, Row3, Column2)	1989.90	1730.00	893.57	0.06	0.45	329.00	388.52	329.00	196.31	0.07	0.51	100.00	100.00	0.00	1401.00	1660.90	1086487.00	8.16	767.28	683.00
22	3	3	9831.00	26052.00	142.10	0	Spot (Block22, Row3, Column3)	8620.61	7250.00	5423.65	0.08	0.63	315.00	362.01	315.00	170.03	0.06	0.47	100.00	100.00	0.00	6935.00	8305.61	4715473.00	48.57	2108.21	1508.00
22	4	3	10140.00	26057.00	145.30	0	Spot (Block22, Row3, Column4)	48826.48	59564.00	18961.99	0.09	0.39	328.00	390.97	328.00	199.31	0.08	0.51	100.00	100.00	43.90	59236.00	48498.48	28026568.00	243.02	9580.08	5851.50
22	5	3	10442.00	26057.00	138.35	0	Spot (Block22, Row3, Column5)	6471.09	5016.00	7522.36	0.11	1.16	362.00	459.85	362.00	407.00	0.10	0.89	100.00	100.00	0.76	4654.00	6109.09	3390851.00	14.77	1608.11	1157.50
22	6	3	10738.00	26056.00	207.95	0	Spot (Block22, Row3, Column6)	37089.85	31900.50	20841.96	0.07	0.56	400.00	621.94	400.00	614.41	0.19	0.99	100.00	100.00	24.59	31500.50	36689.85	45694992.00	59.35	8476.88	8167.00
22	7	3	11039.00	26059.00	144.65	0	Spot (Block22, Row3, Column7)	23835.36	20020.00	16605.61	0.08	0.70	373.00	468.11	373.00	412.50	0.10	0.88	100.00	100.00	0.35	19647.00	23462.36	13562321.00	56.65	3937.86	2847.00
22	8	3	11341.00	26066.00	155.10	0	Spot (Block22, Row3, Column8)	37186.17	35461.50	17889.29	0.02	0.48	316.00	379.93	316.00	240.87	0.08	0.63	100.00	100.00	12.69	35145.50	36870.17	24617328.00	152.80	6843.33	5370.00
22	1	4	9240.00	26355.00	142.95	0	Spot (Block22, Row4, Column1)	48174.75	56279.00	18905.88	0.07	0.39	336.00	392.58	336.00	199.39	0.07	0.51	100.00	100.00	42.40	55943.00	47838.75	26929840.00	239.64	9029.53	6011.00
22	2	4	9542.00	26355.00	175.55	0	Spot (Block22, Row4, Column2)	9378.43	7986.00	5815.03	0.07	0.62	382.00	450.22	382.00	287.54	0.07	0.64	100.00	100.00	0.00	7604.00	8996.43	8056069.00	31.05	1935.47	1916.50
22	3	4	9836.00	26352.00	146.55	0	Spot (Block22, Row4, Column3)	64690.60	65535.00	4141.58	0.01	0.06	377.00	460.71	377.00	351.70	0.09	0.76	100.00	100.00	93.19	65158.00	64313.60	37973704.00	182.62	17560.38	11189.00
22	4	4	10130.00	26358.00	148.15	0	Spot (Block22, Row4, Column4)	1254.78	1242.00	493.12	0.00	0.39	325.00	371.96	325.00	174.87	0.06	0.47	99.00	86.00	0.00	917.00	929.78	754123.00	5.05	545.56	516.00
22	5	4	10423.00	26348.00	138.90	0	Spot (Block22, Row4, Column5)	4768.02	2161.00	9791.38	0.34	2.05	375.00	387.80	375.00	163.49	0.01	0.42	100.00	98.00	1.34	1786.00	4393.02	2488904.00	26.79	996.52	749.00
22	6	4	10739.00	26359.00	192.80	0	Spot (Block22, Row4, Column6)	8321.49	8192.00	2729.14	0.01	0.33	398.00	500.45	398.00	403.67	0.10	0.81	100.00	100.00	0.00	7794.00	7923.49	8762528.00	19.37	2103.00	1951.00
22	7	4	11035.00	26363.00	145.55	0	Spot (Block22, Row4, Column7)	13629.66	9750.00	11760.30	0.15	0.86	390.00	471.38	390.00	400.24	0.08	0.85	100.00	99.00	0.17	9360.00	13239.66	7864316.00	32.88	2427.49	1487.50
22	8	4	11338.00	26369.00	147.10	0	Spot (Block22, Row4, Column8)	4701.12	4081.00	2925.19	0.06	0.62	355.00	384.47	355.00	151.07	0.03	0.39	100.00	99.00	0.00	3726.00	4346.12	2778365.00	28.57	1263.40	911.00
22	1	5	9242.00	26660.00	144.05	0	Spot (Block22, Row5, Column1)	57360.27	65535.00	12359.69	0.06	0.22	377.00	485.55	377.00	449.91	0.11	0.93	100.00	100.00	61.88	65158.00	56983.27	32351428.00	126.41	12842.97	8148.00
22	2	5	9539.00	26653.00	151.55	0	Spot (Block22, Row5, Column2)	42544.52	41082.50	18441.09	0.02	0.43	399.00	564.84	399.00	507.49	0.15	0.90	100.00	100.00	22.22	40683.50	42145.52	26803188.00	82.72	6891.23	5771.00
22	3	5	9842.00	26655.00	150.75	0	Spot (Block22, Row5, Column3)	38783.31	35536.00	20557.25	0.04	0.53	397.00	529.95	397.00	412.98	0.13	0.78	100.00	100.00	22.84	35139.00	38386.31	24278468.00	92.63	5303.55	4953.00
22	4	5	10139.00	26656.00	143.05	0	Spot (Block22, Row5, Column4)	31257.60	27239.00	21042.50	0.06	0.67	374.00	428.17	374.00	297.51	0.06	0.69	100.00	100.00	9.64	26865.00	30883.60	17504268.00	103.62	4729.79	3429.00
22	5	5	10441.00	26659.00	146.65	0	Spot (Block22, Row5, Column5)	64225.84	65535.00	4826.46	0.01	0.08	390.00	417.78	390.00	233.09	0.03	0.56	100.00	100.00	87.93	65145.00	63835.84	37765112.00	273.75	16764.97	12134.00
22	6	5	10744.00	26653.00	144.25	0	Spot (Block22, Row5, Column6)	6351.12	5507.50	3894.22	0.06	0.61	400.00	509.47	400.00	456.69	0.11	0.90	100.00	98.00	0.00	5107.50	5951.12	3620139.00	12.79	1536.30	1166.00
22	7	5	11041.00	26659.00	202.05	0	Spot (Block22, Row5, Column7)	41189.09	42390.00	21424.99	0.01	0.52	412.00	619.80	412.00	620.05	0.18	1.00	100.00	100.00	33.02	41978.00	40777.09	47779724.00	65.43	8751.07	8824.00
22	8	5	11340.00	26660.00	145.05	0	Spot (Block22, Row5, Column8)	32758.98	28390.00	24284.71	0.06	0.74	384.00	447.05	384.00	373.97	0.07	0.84	100.00	100.00	22.53	28006.00	32374.98	18901960.00	86.40	4674.90	2882.00
22	1	6	9239.00	26956.00	209.45	0	Spot (Block22, Row6, Column1)	32977.51	24524.00	21852.89	0.13	0.66	418.00	707.02	418.00	762.91	0.23	1.08	100.00	100.00	21.75	24106.00	32559.51	41090244.00	42.30	7571.82	7496.00
22	2	6	9540.00	26957.00	213.70	0	Spot (Block22, Row6, Column2)	31666.72	25409.00	19059.81	0.10	0.60	433.00	674.11	433.00	732.97	0.19	1.09	100.00	100.00	8.76	24976.00	31233.72	41230184.00	42.28	7148.22	7060.00
22	3	6	9832.00	26954.00	144.05	0	Spot (Block22, Row6, Column3)	55719.31	65535.00	14666.57	0.07	0.26	397.00	523.19	397.00	472.65	0.12	0.90	100.00	100.00	60.96	65138.00	55322.31	31258756.00	116.78	13918.29	8673.00
22	4	6	10144.00	26956.00	143.20	0	Spot (Block22, Row6, Column4)	6917.12	6038.00	4262.78	0.06	0.62	392.00	413.93	392.00	180.78	0.02	0.44	100.00	100.00	0.00	5646.00	6525.12	3859752.00	35.97	1616.08	1327.00
22	5	6	10440.00	26958.00	147.20	0	Spot (Block22, Row6, Column5)	64789.18	65535.00	4006.79	0.00	0.06	400.00	469.69	400.00	268.25	0.07	0.57	100.00	100.00	93.57	65135.00	64389.18	38290728.00	239.77	17668.74	11892.00
22	6	6	10741.00	26957.00	144.65	0	Spot (Block22, Row6, Column6)	3101.24	2482.00	2157.82	0.10	0.70	409.00	525.85	409.00	446.06	0.11	0.85	91.00	71.00	0.00	2073.00	2692.24	1749097.00	5.77	980.45	833.00
22	7	6	11039.00	26959.00	146.70	0	Spot (Block22, Row6, Column7)	40471.76	41400.00	22444.83	0.01	0.55	411.00	559.17	411.00	540.22	0.13	0.97	100.00	100.00	32.25	40989.00	40060.76	23716556.00	73.88	7301.86	5596.00
22	8	6	11342.00	26958.00	146.10	0	Spot (Block22, Row6, Column8)	41141.83	46458.00	23569.97	0.05	0.57	385.00	397.16	385.00	136.79	0.01	0.34	100.00	100.00	38.42	46073.00	40756.83	23985792.00	297.86	7383.27	4695.50
22	1	7	9239.00	27255.00	165.10	0	Spot (Block22, Row7, Column1)	13745.34	11755.00	8266.05	0.07	0.60	407.00	571.18	407.00	485.32	0.15	0.85	100.00	100.00	0.00	11348.00	13338.34	10432712.00	27.15	2423.92	2461.00
22	2	7	9535.00	27259.00	149.40	0	Spot (Block22, Row7, Column2)	1542.66	1236.00	912.50	0.10	0.59	404.00	517.14	404.00	419.19	0.11	0.81	72.00	49.00	0.00	832.00	1138.66	930226.00	2.45	638.93	597.50
22	3	7	9841.00	27261.00	160.10	0	Spot (Block22, Row7, Column3)	477.18	496.00	87.87	0.02	0.18	387.00	391.11	387.00	114.08	0.00	0.29	45.00	5.00	0.00	109.00	90.18	338801.00	0.75	404.61	391.00
22	4	7	10143.00	27259.00	146.50	0	Spot (Block22, Row7, Column4)	1158.85	1042.00	576.59	0.05	0.50	391.00	430.67	391.00	222.78	0.04	0.52	77.00	58.00	0.00	651.00	767.85	677929.00	3.27	579.04	506.00
22	5	7	10439.00	27256.00	184.25	0	Spot (Block22, Row7, Column5)	9075.63	7837.00	5756.01	0.06	0.63	418.00	589.27	418.00	533.27	0.15	0.90	100.00	99.00	0.00	7419.00	8657.63	8685376.00	15.91	2043.02	2026.50
22	6	7	10741.00	27257.00	205.30	0	Spot (Block22, Row7, Column6)	36581.66	34747.00	20433.18	0.02	0.56	501.00	826.18	501.00	926.60	0.22	1.12	100.00	100.00	16.53	34246.00	36080.66	43825052.00	38.59	7708.68	7574.00
22	7	7	11029.00	27258.00	145.90	0	Spot (Block22, Row7, Column7)	50265.78	59923.00	17299.88	0.08	0.34	423.00	602.84	423.00	660.07	0.15	1.09	100.00	100.00	45.17	59500.00	49842.78	29154340.00	75.24	10127.39	7418.00
22	8	7	11343.00	27255.00	186.80	0	Spot (Block22, Row7, Column8)	15825.70	16133.00	5039.47	0.01	0.32	389.00	410.10	389.00	158.04	0.02	0.39	100.00	100.00	0.00	15744.00	15436.70	15509181.00	97.54	3863.54	3337.00
22	1	8	9233.00	27569.00	169.55	0	Spot (Block22, Row8, Column1)	530.29	501.00	162.96	0.02	0.31	395.00	435.59	395.00	202.12	0.04	0.46	16.00	4.00	0.00	106.00	135.29	424235.00	0.47	448.16	410.00
22	2	8	9545.00	27555.00	146.80	0	Spot (Block22, Row8, Column2)	5139.48	4230.00	2963.42	0.08	0.58	392.00	398.19	392.00	112.87	0.01	0.28	100.00	100.00	0.00	3838.00	4747.48	3016873.00	42.01	1253.90	1001.00
22	3	8	9834.00	27553.00	142.15	0	Spot (Block22, Row8, Column3)	11646.55	8901.50	9320.37	0.12	0.80	389.00	401.41	389.00	190.69	0.01	0.48	100.00	100.00	0.00	8512.50	11257.55	6382310.00	58.97	2145.81	1599.00
22	4	8	10138.00	27558.00	150.60	0	Spot (Block22, Row8, Column4)	56775.45	65535.00	13362.41	0.06	0.24	395.00	434.21	395.00	228.11	0.04	0.53	100.00	100.00	61.77	65140.00	56380.45	35201060.00	246.99	12210.30	9604.50
22	5	8	10436.00	27555.00	147.70	0	Spot (Block22, Row8, Column5)	1071.96	958.50	431.23	0.05	0.40	400.00	538.16	400.00	515.06	0.13	0.96	52.00	20.00	0.00	558.50	671.96	638886.00	1.04	540.41	525.00
22	6	8	10741.00	27557.00	203.25	0	Spot (Block22, Row8, Column6)	40483.58	42045.50	22407.56	0.02	0.55	482.00	728.73	482.00	802.73	0.18	1.10	100.00	100.00	34.67	41563.50	40001.58	47285220.00	49.52	9102.01	9299.00
22	7	8	11040.00	27560.00	143.60	0	Spot (Block22, Row8, Column7)	22217.33	20474.00	13691.97	0.04	0.62	409.00	542.75	409.00	480.05	0.12	0.88	100.00	100.00	0.00	20065.00	21808.33	12508357.00	45.15	4026.33	3050.50
22	8	8	11331.00	27560.00	146.60	0	Spot (Block22, Row8, Column8)	48201.76	53430.50	18096.03	0.04	0.38	391.00	432.34	391.00	180.33	0.04	0.42	100.00	100.00	42.15	53039.50	47810.76	28246408.00	264.90	9535.92	7701.00
23	1	1	13744.00	25459.00	153.55	0	Spot (Block23, Row1, Column1)	20905.72	17340.00	12763.29	0.08	0.61	288.00	300.17	288.00	91.63	0.02	0.31	100.00	100.00	0.00	17052.00	20617.72	13630529.00	224.88	3575.54	2573.00
23	2	1	14040.00	25465.00	148.10	0	Spot (Block23, Row1, Column2)	7570.51	6438.00	4594.36	0.07	0.61	281.00	285.27	281.00	78.17	0.01	0.27	100.00	100.00	0.00	6157.00	7289.51	4496885.00	93.20	1635.72	1385.00
23	3	1	14342.00	25464.00	147.55	0	Spot (Block23, Row1, Column3)	3167.44	2725.00	2212.42	0.07	0.70	280.00	273.39	280.00	45.97	0.01	0.17	100.00	100.00	0.00	2445.00	2887.44	1875126.00	62.96	836.79	687.00
23	4	1	14634.00	25463.00	146.90	0	Spot (Block23, Row1, Column4)	4792.91	3862.00	3097.07	0.09	0.65	284.00	285.78	284.00	62.36	0.00	0.22	100.00	100.00	0.00	3578.00	4508.91	2823026.00	72.28	1215.92	904.00
23	5	1	14944.00	25465.00	148.75	0	Spot (Block23, Row1, Column5)	8787.28	6618.00	7155.84	0.12	0.81	288.00	287.94	288.00	51.71	0.00	0.18	100.00	100.00	0.00	6330.00	8499.28	5281155.00	164.37	1634.40	1184.50
23	6	1	15236.00	25461.00	147.20	0	Spot (Block23, Row1, Column6)	10420.57	9093.50	6245.59	0.06	0.60	286.00	291.67	286.00	83.67	0.01	0.29	100.00	100.00	0.00	8807.50	10134.57	6148137.00	121.05	2441.20	1903.50
23	7	1	15534.00	25463.00	148.80	0	Spot (Block23, Row1, Column7)	29695.95	26879.50	18089.77	0.04	0.61	297.00	312.27	297.00	94.83	0.02	0.30	100.00	100.00	2.81	26582.50	29398.95	17995760.00	309.84	5731.40	3736.00
23	8	1	15841.00	25461.00	154.90	0	Spot (Block23, Row1, Column8)	2315.56	2107.00	1073.45	0.04	0.46	298.00	308.92	298.00	62.93	0.02	0.20	100.00	100.00	0.00	1809.00	2017.56	1530587.00	31.89	782.58	626.00
23	1	2	13739.00	25760.00	147.00	-50	Spot (Block23, Row2, Column1)	360.27	361.50	48.66	0.00	0.14	289.00	302.04	289.00	87.68	0.02	0.29	46.00	3.00	0.00	72.50	71.27	211840.00	0.66	370.44	390.00
23	2	2	14042.00	25764.00	132.30	0	Spot (Block23, Row2, Column2)	5546.70	5055.00	2400.08	0.04	0.43	283.00	286.48	283.00	74.00	0.01	0.26	100.00	100.00	0.00	4772.00	5263.70	2601401.00	71.08	1273.59	1120.00
23	3	2	14352.00	25758.00	166.35	0	Spot (Block23, Row2, Column3)	438.47	402.50	111.42	0.04	0.25	282.00	284.20	282.00	72.65	0.00	0.26	79.00	42.00	0.00	120.50	156.47	336742.00	2.12	322.05	305.50
23	4	2	14643.00	25763.00	185.95	0	Spot (Block23, Row2, Column4)	3008.51	2851.00	1438.06	0.02	0.48	292.00	306.99	292.00	80.31	0.02	0.26	100.00	100.00	0.00	2559.00	2716.51	2924269.00	33.64	877.90	876.00
23	5	2	14948.00	25765.00	188.95	0	Spot (Block23, Row2, Column5)	2091.32	2002.00	759.90	0.02	0.36	293.00	309.11	293.00	87.62	0.02	0.28	100.00	100.00	0.00	1709.00	1798.32	2101778.00	20.34	743.44	665.00
23	6	2	15233.00	25761.00	152.75	0	Spot (Block23, Row2, Column6)	2064.38	1742.00	1266.69	0.07	0.61	292.00	329.44	292.00	168.75	0.05	0.51	100.00	93.00	0.00	1450.00	1772.38	1315011.00	10.28	612.99	499.50
23	7	2	15541.00	25766.00	150.40	0	Spot (Block23, Row2, Column7)	1915.60	1597.00	1087.04	0.08	0.57	299.00	318.16	299.00	87.78	0.03	0.28	100.00	100.00	0.00	1298.00	1616.60	1187674.00	18.20	657.34	582.00
23	8	2	15782.00	25729.00	202.50	0	Spot (Block23, Row2, Column8)	370.38	385.00	56.63	0.02	0.15	299.00	321.06	299.00	116.74	0.03	0.36	11.00	0.00	0.00	86.00	71.38	431863.00	0.42	344.20	316.50
23	1	3	13740.00	26062.00	147.50	0	Spot (Block23, Row3, Column1)	11441.20	9926.00	7691.15	0.06	0.67	285.00	284.15	285.00	63.71	0.00	0.22	100.00	100.00	0.00	9641.00	11156.20	6773191.00	175.13	2121.36	1691.00
23	2	3	14044.00	26060.00	155.80	0	Spot (Block23, Row3, Column2)	582.18	501.00	186.40	0.07	0.32	287.00	291.17	287.00	79.29	0.01	0.27	97.00	72.00	0.00	214.00	295.18	389481.00	3.67	344.05	324.00
23	3	3	14331.00	26060.00	146.85	0	Spot (Block23, Row3, Column3)	1498.62	1303.50	905.85	0.06	0.60	286.00	290.83	286.00	94.80	0.01	0.33	100.00	95.00	0.00	1017.50	1212.62	875196.00	12.74	544.52	440.50
23	4	3	14640.00	26064.00	147.65	0	Spot (Block23, Row3, Column4)	16369.89	14271.00	9984.22	0.06	0.61	294.00	306.56	294.00	76.65	0.02	0.25	100.00	100.00	0.00	13977.00	16075.89	9740082.00	209.57	3287.54	2661.00
23	5	3	14952.00	26063.00	148.35	0	Spot (Block23, Row3, Column5)	1260.79	630.50	2505.22	0.30	1.99	295.00	336.36	295.00	180.54	0.06	0.54	85.00	47.00	0.00	335.50	965.79	758998.00	5.12	451.34	381.00
23	6	3	15246.00	26060.00	209.50	0	Spot (Block23, Row3, Column6)	16653.67	11795.00	11355.59	0.15	0.68	306.00	415.00	306.00	286.95	0.13	0.69	100.00	100.00	0.00	11489.00	16347.67	20800432.00	56.59	3810.96	3661.50
23	7	3	15544.00	26065.00	149.35	0	Spot (Block23, Row3, Column7)	5984.96	4807.00	4465.15	0.10	0.75	299.00	359.74	299.00	233.32	0.08	0.65	100.00	100.00	0.00	4508.00	5685.96	3620899.00	24.11	1492.05	827.50
23	8	3	15841.00	26069.00	158.20	0	Spot (Block23, Row3, Column8)	24242.88	21236.00	12387.72	0.06	0.51	294.00	319.52	294.00	160.91	0.04	0.50	100.00	100.00	0.00	20942.00	23948.88	16703348.00	148.67	4246.54	3758.50
23	1	4	13743.00	26361.00	144.15	0	Spot (Block23, Row4, Column1)	17251.19	15184.00	11037.39	0.06	0.64	290.00	299.70	290.00	84.07	0.01	0.28	100.00	100.00	0.00	14894.00	16961.19	9712421.00	201.63	3452.63	2525.00
23	2	4	14042.00	26361.00	170.00	0	Spot (Block23, Row4, Column2)	2725.51	2519.00	1393.39	0.03	0.51	295.00	324.18	295.00	142.67	0.04	0.44	100.00	100.00	0.00	2224.00	2430.51	2194038.00	16.83	784.09	778.00
23	3	4	14341.00	26363.00	148.75	0	Spot (Block23, Row4, Column3)	46379.30	56198.00	20852.96	0.08	0.45	295.00	323.22	295.00	142.51	0.04	0.44	100.00	100.00	44.66	55903.00	46084.30	28245168.00	323.18	9546.09	6024.00
23	4	4	14633.00	26363.00	158.20	0	Spot (Block23, Row4, Column4)	571.92	526.00	166.20	0.04	0.29	295.00	304.99	295.00	93.56	0.01	0.31	90.00	64.00	0.00	231.00	276.92	395769.00	2.85	366.48	370.50
23	5	4	14916.00	26352.00	154.95	0	Spot (Block23, Row4, Column5)	759.75	422.00	2050.55	0.26	2.70	295.00	301.83	295.00	81.21	0.01	0.27	73.00	47.00	0.00	127.00	464.75	501438.00	5.64	403.05	309.00
23	6	4	15246.00	26362.00	189.45	0	Spot (Block23, Row4, Column6)	2451.00	2407.00	843.55	0.01	0.34	299.00	345.00	299.00	174.52	0.06	0.51	100.00	100.00	0.00	2108.00	2152.00	2490221.00	12.07	818.70	699.00
23	7	4	15541.00	26367.00	147.70	0	Spot (Block23, Row4, Column7)	4574.04	3133.50	3821.85	0.16	0.84	298.00	325.90	298.00	116.49	0.04	0.36	100.00	96.00	0.00	2835.50	4276.04	2735277.00	36.47	937.15	727.00
23	8	4	15838.00	26376.00	152.90	0	Spot (Block23, Row4, Column8)	1226.62	1041.00	631.24	0.07	0.51	296.00	311.94	296.00	105.13	0.02	0.34	99.00	90.00	0.00	745.00	930.62	782582.00	8.70	533.72	476.00
23	1	5	13741.00	26662.00	145.50	0	Spot (Block23, Row5, Column1)	12022.43	9597.00	8693.71	0.10	0.72	292.00	339.11	292.00	188.39	0.06	0.56	100.00	100.00	0.00	9305.00	11730.43	6900875.00	62.02	2599.46	1610.50
23	2	5	14044.00	26662.00	153.95	0	Spot (Block23, Row5, Column2)	30327.94	29008.00	14413.49	0.02	0.48	301.00	356.15	301.00	174.70	0.07	0.49	100.00	100.00	0.46	28707.00	30026.94	19591852.00	171.57	5179.56	4574.50
23	3	5	14345.00	26664.00	155.05	0	Spot (Block23, Row5, Column3)	8780.37	7211.00	5360.99	0.09	0.61	299.00	340.58	299.00	155.60	0.06	0.46	100.00	100.00	0.00	6912.00	8481.37	5838947.00	54.24	1477.34	1314.00
23	4	5	14639.00	26664.00	147.15	0	Spot (Block23, Row5, Column4)	8900.07	6986.00	6650.79	0.11	0.75	295.00	313.94	295.00	119.83	0.03	0.38	100.00	100.00	0.00	6691.00	8605.07	5277743.00	71.65	1661.45	1370.50
23	5	5	14943.00	26664.00	147.75	0	Spot (Block23, Row5, Column5)	45665.66	53699.00	20918.05	0.07	0.46	297.00	318.72	297.00	129.42	0.03	0.41	100.00	100.00	41.18	53402.00	45368.66	27171224.00	350.38	8551.31	6416.50
23	6	5	15240.00	26661.00	147.35	0	Spot (Block23, Row5, Column6)	2389.90	2141.00	1284.38	0.05	0.54	299.00	327.92	299.00	125.32	0.04	0.38	100.00	100.00	0.00	1842.00	2090.90	1417213.00	16.45	740.40	634.00
23	7	5	15545.00	26664.00	194.55	0	Spot (Block23, Row5, Column7)	9978.22	8122.50	6488.02	0.09	0.65	310.00	358.42	310.00	163.39	0.06	0.46	100.00	100.00	0.00	7812.50	9668.22	10716612.00	58.88	2261.44	2252.00
23	8	5	15842.00	26665.00	146.25	0	Spot (Block23, Row5, Column8)	13632.47	10276.50	11650.30	0.12	0.85	298.00	321.46	298.00	114.57	0.03	0.36	100.00	100.00	0.00	9978.50	13334.47	7934098.00	116.18	2359.41	1496.00
23	1	6	13743.00	26962.00	209.80	0	Spot (Block23, Row6, Column1)	14289.45	9467.50	10821.58	0.18	0.76	303.00	404.91	303.00	270.91	0.13	0.67	100.00	100.00	0.00	9164.50	13986.45	17918964.00	51.25	3154.48	3147.00
23	2	6	14037.00	26961.00	207.65	0	Spot (Block23, Row6, Column2)	6115.72	5500.00	3118.17	0.05	0.51	311.00	396.29	311.00	228.85	0.11	0.58	100.00	100.00	0.00	5189.00	5804.72	7510106.00	24.99	1687.18	1530.50
23	3	6	14334.00	26959.00	146.90	0	Spot (Block23, Row6, Column3)	22253.43	19102.50	14370.87	0.07	0.65	300.00	332.64	300.00	121.90	0.04	0.37	100.00	100.00	0.00	18802.50	21953.43	13129521.00	179.83	3995.12	3218.00
23	4	6	14645.00	26963.00	148.00	0	Spot (Block23, Row6, Column4)	1537.33	1289.50	797.02	0.08	0.52	295.00	306.71	295.00	99.22	0.02	0.32	100.00	100.00	0.00	994.50	1242.33	919321.00	12.40	547.55	531.50
23	5	6	14945.00	26962.00	146.35	0	Spot (Block23, Row6, Column5)	46167.53	50683.00	20080.83	0.04	0.43	300.00	332.43	300.00	137.50	0.04	0.41	100.00	100.00	40.65	50383.00	45867.53	26915824.00	333.35	8432.98	5975.00
23	6	6	15239.00	26962.00	155.70	0	Spot (Block23, Row6, Column6)	838.78	693.50	475.82	0.08	0.57	303.00	334.40	303.00	112.10	0.04	0.34	86.00	67.00	0.00	390.50	535.78	560307.00	4.50	405.43	393.00
23	7	6	15540.00	26963.00	148.75	0	Spot (Block23, Row6, Column7)	10850.19	8940.00	7541.25	0.08	0.70	311.00	350.87	311.00	132.37	0.05	0.38	100.00	100.00	0.00	8629.00	10539.19	6542665.00	79.32	2358.15	1758.00
23	8	6	15846.00	26969.00	147.70	0	Spot (Block23, Row6, Column8)	15331.65	12480.00	11793.36	0.09	0.77	302.00	314.85	302.00	62.60	0.02	0.20	100.00	100.00	0.00	12178.00	15029.65	9106999.00	239.88	2707.73	1941.00
23	1	7	13741.00	27261.00	163.05	0	Spot (Block23, Row7, Column1)	3809.34	3515.00	1866.22	0.03	0.49	296.00	350.13	296.00	199.68	0.07	0.57	100.00	100.00	0.00	3219.00	3513.34	2780817.00	17.32	933.99	910.50
23	2	7	14041.00	27258.00	161.05	0	Spot (Block23, Row7, Column2)	567.22	493.00	220.69	0.06	0.39	299.00	332.62	299.00	115.96	0.05	0.35	74.00	42.00	0.00	194.00	268.22	408965.00	2.02	376.18	385.00
23	3	7	14329.00	27256.00	204.10	0	Spot (Block23, Row7, Column3)	368.05	388.00	57.07	0.02	0.16	297.00	306.87	297.00	59.85	0.01	0.20	58.00	15.00	0.00	91.00	71.05	435408.00	1.02	324.03	305.00
23	4	7	14639.00	27265.00	168.80	0	Spot (Block23, Row7, Column4)	515.34	462.00	158.13	0.05	0.31	296.00	311.66	296.00	106.40	0.02	0.34	69.00	38.00	0.00	166.00	219.34	406605.00	1.91	350.42	335.00
23	5	7	14941.00	27263.00	185.50	0	Spot (Block23, Row7, Column5)	2922.69	2759.00	1424.38	0.03	0.49	304.00	350.72	304.00	145.89	0.06	0.42	100.00	100.00	0.00	2455.00	2618.69	2826244.00	17.63	895.62	886.00
23	6	7	15239.00	27265.00	201.20	0	Spot (Block23, Row7, Column6)	6769.03	6268.00	3722.16	0.03	0.55	337.00	432.24	337.00	289.32	0.11	0.67	100.00	100.00	0.00	5931.00	6432.03	7777613.00	21.90	1741.57	1639.50
23	7	7	15532.00	27266.00	147.75	0	Spot (Block23, Row7, Column7)	13997.76	12779.50	7460.64	0.04	0.53	320.00	369.05	320.00	142.27	0.06	0.39	100.00	100.00	0.00	12459.50	13677.76	8398658.00	95.79	3214.13	2197.50
23	8	7	15845.00	27260.00	186.35	0	Spot (Block23, Row7, Column8)	3944.77	3884.00	1128.04	0.01	0.29	302.00	319.59	302.00	87.55	0.02	0.27	100.00	100.00	0.00	3582.00	3642.77	3846152.00	41.41	1331.66	1334.50
23	1	8	13729.00	27545.00	161.00	0	Spot (Block23, Row8, Column1)	529.37	446.50	386.68	0.07	0.73	294.00	307.13	294.00	68.04	0.02	0.22	94.00	51.00	0.00	152.50	235.37	380089.00	3.27	372.24	383.00
23	2	8	14040.00	27564.00	152.40	0	Spot (Block23, Row8, Column2)	1431.46	1254.00	762.37	0.06	0.53	297.00	305.28	297.00	42.77	0.01	0.14	100.00	100.00	0.00	957.00	1134.46	916135.00	26.33	550.05	550.00
23	3	8	14335.00	27562.00	147.30	0	Spot (Block23, Row8, Column3)	3955.21	2975.50	3128.09	0.12	0.79	299.00	315.43	299.00	102.93	0.02	0.33	100.00	100.00	0.00	2676.50	3656.21	2333575.00	35.36	942.30	740.00
23	4	8	14642.00	27563.00	149.55	0	Spot (Block23, Row8, Column4)	48870.21	56085.00	18054.63	0.06	0.37	300.00	328.41	300.00	133.74	0.04	0.41	100.00	100.00	42.25	55785.00	48570.21	29957640.00	362.95	10008.53	8342.50
23	5	8	14927.00	27565.00	171.75	0	Spot (Block23, Row8, Column5)	506.89	469.00	138.42	0.03	0.27	305.00	370.30	305.00	260.97	0.08	0.70	30.00	3.00	0.00	164.00	201.89	417681.00	0.52	361.32	359.50
23	6	8	15247.00	27563.00	199.50	0	Spot (Block23, Row8, Column6)	23657.98	14365.00	19977.30	0.22	0.84	338.00	458.64	338.00	375.31	0.13	0.82	100.00	100.00	7.59	14027.00	23319.98	26804564.00	61.81	4355.71	4332.00
23	7	8	15544.00	27566.00	145.40	0	Spot (Block23, Row8, Column7)	7349.41	6302.00	4635.57	0.07	0.63	320.00	395.15	320.00	257.42	0.09	0.65	100.00	100.00	0.00	5982.00	7029.41	4225908.00	27.01	1679.99	1311.50
23	8	8	15830.00	27564.00	147.30	0	Spot (Block23, Row8, Column8)	45535.66	49485.00	19243.40	0.04	0.42	306.00	349.18	306.00	148.71	0.06	0.43	100.00	100.00	35.70	49179.00	45229.66	26911728.00	303.86	9874.92	7935.00
24	1	1	18244.00	25464.00	156.25	0	Spot (Block24, Row1, Column1)	16212.88	13424.00	10132.01	0.08	0.62	287.00	292.35	287.00	61.33	0.01	0.21	100.00	100.00	0.00	13137.00	15925.88	10895053.00	259.59	3279.01	2511.50
24	2	1	18538.00	25469.00	151.20	0	Spot (Block24, Row1, Column2)	4417.24	3830.00	2500.83	0.06	0.57	283.00	287.09	283.00	60.56	0.01	0.21	100.00	100.00	0.00	3547.00	4134.24	2760775.00	68.20	1096.75	939.00
24	3	1	18847.00	25468.00	148.45	0	Spot (Block24, Row1, Column3)	3158.43	2399.00	2266.94	0.12	0.72	287.00	287.26	287.00	46.91	0.00	0.16	100.00	100.00	0.00	2112.00	2871.43	1917165.00	61.21	870.58	767.00
24	4	1	19138.00	25467.00	148.10	0	Spot (Block24, Row1, Column4)	3263.77	2953.00	1888.09	0.04	0.58	290.00	297.48	290.00	65.08	0.01	0.22	100.00	100.00	0.00	2663.00	2973.77	1971316.00	45.58	941.04	744.50
24	5	1	19441.00	25468.00	149.95	0	Spot (Block24, Row1, Column5)	8663.08	6492.00	7196.36	0.13	0.83	273.00	272.78	273.00	47.11	0.00	0.17	100.00	100.00	0.00	6219.00	8390.08	5353781.00	178.11	1610.59	1308.50
24	6	1	19737.00	25466.00	147.20	0	Spot (Block24, Row1, Column6)	7997.33	7273.50	4475.15	0.04	0.56	253.00	261.30	253.00	57.95	0.01	0.22	100.00	100.00	0.00	7020.50	7744.33	4782404.00	133.50	1810.23	1322.00
24	7	1	20033.00	25467.00	149.05	0	Spot (Block24, Row1, Column7)	19255.06	17234.00	11582.97	0.05	0.60	256.00	262.89	256.00	60.82	0.01	0.23	100.00	100.00	0.00	16978.00	18999.06	11745586.00	312.27	4041.68	2736.50
24	8	1	20352.00	25467.00	155.90	0	Spot (Block24, Row1, Column8)	1690.94	1380.50	1732.76	0.09	1.02	246.00	254.15	246.00	42.25	0.01	0.17	100.00	100.00	0.00	1134.50	1444.94	1132930.00	34.00	555.23	479.00
24	1	2	18239.00	25766.00	261.45	0	Spot (Block24, Row2, Column1)	328.66	315.00	42.44	0.02	0.13	277.00	284.40	277.00	65.58	0.01	0.23	29.00	4.00	0.00	38.00	51.66	652722.00	0.68	289.71	290.00
24	2	2	18540.00	25766.00	134.95	0	Spot (Block24, Row2, Column2)	5031.83	4669.00	2213.23	0.03	0.44	267.00	273.29	267.00	66.79	0.01	0.24	100.00	100.00	0.00	4402.00	4764.83	2475658.00	71.25	1156.70	1084.00
24	3	2	18841.00	25765.00	157.55	0	Spot (Block24, Row2, Column3)	513.99	488.00	160.19	0.02	0.31	272.00	276.05	272.00	68.18	0.01	0.25	90.00	62.00	0.00	216.00	241.99	350539.00	3.49	332.99	317.00
24	4	2	19147.00	25766.00	175.00	0	Spot (Block24, Row2, Column4)	3222.01	3128.00	1323.37	0.01	0.41	277.00	289.12	277.00	83.03	0.02	0.29	100.00	100.00	0.00	2851.00	2945.01	2758043.00	35.32	875.94	840.00
24	5	2	19444.00	25766.00	190.25	0	Spot (Block24, Row2, Column5)	2663.90	2614.00	782.98	0.01	0.29	266.00	274.01	266.00	66.37	0.01	0.24	100.00	100.00	0.00	2348.00	2397.90	2714511.00	36.01	897.45	772.00
24	6	2	19737.00	25765.00	150.05	0	Spot (Block24, Row2, Column6)	1738.14	1568.50	852.09	0.04	0.49	263.00	293.60	263.00	170.23	0.05	0.58	100.00	98.00	0.00	1305.50	1475.14	1074168.00	8.49	594.36	514.50
24	7	2	20041.00	25767.00	151.10	0	Spot (Block24, Row2, Column7)	2009.91	1765.50	1136.73	0.06	0.57	263.00	265.39	263.00	57.49	0.00	0.22	100.00	100.00	0.00	1502.50	1746.91	1254186.00	30.34	608.32	565.50
24	8	2	20333.00	25782.00	192.85	0	Spot (Block24, Row2, Column8)	296.75	294.00	31.19	0.00	0.11	243.00	255.70	243.00	53.82	0.02	0.21	45.00	7.00	0.00	51.00	53.75	310702.00	0.76	261.14	259.50
24	1	3	18243.00	26067.00	148.10	0	Spot (Block24, Row3, Column1)	8961.76	7781.00	5910.80	0.06	0.66	270.00	269.69	270.00	44.15	0.00	0.16	100.00	100.00	0.00	7511.00	8691.76	5403944.00	196.86	1932.20	1331.50
24	2	3	18545.00	26068.00	154.05	0	Spot (Block24, Row3, Column2)	665.01	597.00	250.69	0.05	0.38	266.00	277.32	266.00	91.24	0.02	0.33	99.00	80.00	0.00	331.00	399.01	434250.00	4.25	349.89	348.50
24	3	3	18829.00	26064.00	147.35	0	Spot (Block24, Row3, Column3)	1880.97	1574.00	1033.04	0.08	0.55	265.00	266.53	265.00	60.81	0.00	0.23	100.00	100.00	0.00	1309.00	1615.97	1111651.00	26.55	646.71	489.00
24	4	3	19145.00	26067.00	147.55	0	Spot (Block24, Row3, Column4)	10192.08	8982.00	6081.97	0.05	0.60	265.00	273.06	265.00	66.81	0.01	0.24	100.00	100.00	0.00	8717.00	9927.08	6064287.00	148.47	2347.00	1980.50
24	5	3	19446.00	26060.00	146.50	0	Spot (Block24, Row3, Column5)	1771.63	1094.00	3369.48	0.21	1.90	263.00	297.46	263.00	170.40	0.05	0.57	98.00	82.00	0.00	831.00	1508.63	1034632.00	8.65	534.04	369.00
24	6	3	19743.00	26067.00	212.80	0	Spot (Block24, Row3, Column6)	18624.88	12673.00	14306.95	0.17	0.77	284.00	374.96	284.00	265.91	0.12	0.71	100.00	100.00	0.08	12389.00	18340.88	24063360.00	68.63	4033.26	4062.00
24	7	3	20049.00	26071.00	147.65	0	Spot (Block24, Row3, Column7)	5529.12	4627.50	3704.42	0.08	0.67	274.00	311.33	274.00	195.67	0.06	0.63	100.00	100.00	0.00	4353.50	5255.12	3284297.00	26.67	1183.65	948.50
24	8	3	20344.00	26074.00	157.55	0	Spot (Block24, Row3, Column8)	7986.67	7302.50	3757.43	0.04	0.47	251.00	265.78	251.00	89.40	0.02	0.34	100.00	100.00	0.00	7051.50	7735.67	5414965.00	86.36	1740.30	1642.00
24	1	4	18240.00	26367.00	147.20	0	Spot (Block24, Row4, Column1)	10478.91	8985.00	6627.95	0.07	0.63	278.00	288.49	278.00	93.55	0.02	0.32	100.00	100.00	0.00	8707.00	10200.91	6172077.00	108.93	2385.13	1775.00
24	2	4	18542.00	26367.00	173.20	0	Spot (Block24, Row4, Column2)	5683.81	5281.00	2972.68	0.03	0.52	278.50	307.12	278.50	137.80	0.04	0.45	100.00	100.00	0.00	5002.50	5405.31	4723250.00	39.02	1266.67	1225.00
24	3	4	18847.00	26367.00	150.05	0	Spot (Block24, Row4, Column3)	37686.44	35570.00	22177.74	0.03	0.59	278.00	308.40	278.00	148.12	0.05	0.48	100.00	100.00	23.78	35292.00	37408.44	23139572.00	252.35	7161.95	4825.50
24	4	4	19128.00	26371.00	163.20	0	Spot (Block24, Row4, Column4)	485.35	462.00	136.51	0.02	0.28	262.00	265.92	262.00	63.17	0.01	0.24	93.00	71.00	0.00	200.00	223.35	358671.00	3.47	320.84	313.50
24	5	4	19413.00	26376.00	162.85	0	Spot (Block24, Row4, Column5)	908.37	496.00	2693.98	0.26	2.97	255.00	262.65	255.00	66.96	0.01	0.25	89.00	71.00	0.00	241.00	653.37	666741.00	9.64	368.97	312.50
24	6	4	19746.00	26359.00	192.60	0	Spot (Block24, Row4, Column6)	3160.78	3136.00	960.60	0.00	0.30	279.00	325.19	279.00	193.66	0.07	0.60	100.00	100.00	0.00	2857.00	2881.78	3312493.00	14.64	1005.11	875.00
24	7	4	20038.00	26370.00	146.15	0	Spot (Block24, Row4, Column7)	3900.24	2778.00	3115.85	0.15	0.80	283.00	316.59	283.00	185.63	0.05	0.59	100.00	90.00	0.00	2495.00	3617.24	2266042.00	19.31	880.18	652.00
24	8	4	20344.00	26377.00	155.70	0	Spot (Block24, Row4, Column8)	1192.12	1094.00	627.01	0.04	0.53	270.00	272.77	270.00	77.54	0.00	0.28	100.00	99.00	0.00	824.00	922.12	798722.00	11.86	452.00	410.00
24	1	5	18243.00	26667.00	146.00	0	Spot (Block24, Row5, Column1)	8851.17	7393.00	6028.94	0.08	0.68	285.00	323.26	285.00	180.22	0.05	0.56	100.00	100.00	0.00	7108.00	8566.17	5142531.00	47.32	1728.21	1243.00
24	2	5	18543.00	26668.00	154.60	0	Spot (Block24, Row5, Column2)	9335.76	8891.00	4387.90	0.02	0.47	291.00	347.70	291.00	215.29	0.08	0.62	100.00	100.00	0.00	8600.00	9044.76	6142930.00	41.75	1968.79	1542.00
24	3	5	18845.00	26669.00	156.45	0	Spot (Block24, Row5, Column3)	19229.61	15551.50	12696.42	0.09	0.66	289.00	330.44	289.00	171.24	0.06	0.52	100.00	100.00	0.00	15262.50	18940.61	12922295.00	110.36	2667.88	2184.00
24	4	5	19144.00	26669.00	147.90	0	Spot (Block24, Row5, Column4)	6662.21	5241.00	4865.84	0.10	0.73	279.00	295.17	279.00	124.40	0.02	0.42	100.00	100.00	0.00	4962.00	6383.21	3964012.00	51.18	1437.56	1121.00
24	5	5	19441.00	26669.00	147.40	0	Spot (Block24, Row5, Column5)	40202.73	40413.00	22301.65	0.00	0.55	272.00	279.43	272.00	100.85	0.01	0.36	100.00	100.00	31.25	40141.00	39930.73	23800124.00	395.86	6738.97	5223.00
24	6	5	19744.00	26665.00	148.80	0	Spot (Block24, Row5, Column6)	1912.99	1719.00	967.65	0.05	0.51	277.00	307.27	277.00	186.98	0.05	0.61	99.00	99.00	0.00	1442.00	1635.99	1153531.00	8.59	627.01	564.50
24	7	5	20048.00	26669.00	200.95	0	Spot (Block24, Row5, Column7)	18829.80	14617.50	12693.57	0.11	0.67	296.00	368.04	296.00	257.70	0.09	0.70	100.00	100.00	0.00	14321.50	18533.80	21578962.00	71.64	3762.46	3761.00
24	8	5	20344.00	26667.00	148.05	0	Spot (Block24, Row5, Column8)	9592.04	7027.50	7946.97	0.14	0.83	276.00	300.91	276.00	168.75	0.04	0.56	100.00	99.00	0.00	6751.50	9316.04	5697670.00	55.06	1712.71	1198.00
24	1	6	18240.00	26967.00	208.85	0	Spot (Block24, Row6, Column1)	16877.38	11348.50	13639.79	0.17	0.81	304.00	434.97	304.00	325.43	0.16	0.75	100.00	100.00	0.24	11044.50	16573.38	20995464.00	50.53	3552.96	3620.00
24	2	6	18540.00	26968.00	210.90	0	Spot (Block24, Row6, Column2)	11423.31	10093.50	6189.23	0.05	0.54	305.00	408.48	305.00	300.69	0.13	0.74	100.00	100.00	0.00	9788.50	11118.31	14484759.00	36.63	2731.60	2692.00
24	3	6	18831.00	26965.00	147.65	0	Spot (Block24, Row6, Column3)	14979.37	12702.00	9480.90	0.07	0.63	293.00	339.82	293.00	201.46	0.06	0.59	100.00	100.00	0.00	12409.00	14686.37	8942681.00	72.67	3302.62	2462.00
24	4	6	19141.00	26967.00	148.65	0	Spot (Block24, Row6, Column4)	1647.25	1372.00	897.79	0.08	0.55	283.00	289.38	283.00	82.04	0.01	0.28	100.00	100.00	0.00	1089.00	1364.25	1006469.00	16.55	565.32	501.00
24	5	6	19444.00	26967.00	147.00	0	Spot (Block24, Row6, Column5)	38994.53	37781.00	21043.19	0.01	0.54	278.00	292.70	278.00	112.18	0.02	0.38	100.00	100.00	22.79	37503.00	38716.53	22928876.00	344.98	7144.91	4570.00
24	6	6	19741.00	26965.00	153.05	0	Spot (Block24, Row6, Column6)	869.84	696.50	508.20	0.10	0.58	281.00	304.44	281.00	157.83	0.03	0.52	76.00	62.00	0.00	415.50	588.84	560176.00	3.58	369.38	358.00
24	7	6	20039.00	26967.00	150.55	0	Spot (Block24, Row6, Column7)	10240.30	8195.00	7097.54	0.10	0.69	292.00	331.63	292.00	182.12	0.06	0.55	100.00	100.00	0.00	7903.00	9948.30	6369469.00	54.41	2034.02	1469.00
24	8	6	20349.00	26971.00	149.50	0	Spot (Block24, Row6, Column8)	11146.71	9093.50	8301.99	0.09	0.74	279.00	283.26	279.00	55.26	0.01	0.20	100.00	100.00	0.00	8814.50	10867.71	6844083.00	196.59	2144.92	1571.00
24	1	7	18241.00	27266.00	164.40	0	Spot (Block24, Row7, Column1)	8633.70	7641.50	4730.38	0.05	0.55	306.00	387.20	306.00	241.59	0.10	0.62	100.00	100.00	0.00	7335.50	8327.70	6475273.00	34.13	1539.60	1445.00
24	2	7	18537.00	27272.00	156.75	0	Spot (Block24, Row7, Column2)	581.30	486.00	267.62	0.08	0.46	303.00	355.57	303.00	187.60	0.07	0.53	49.00	28.00	0.00	183.00	278.30	396447.00	1.20	359.83	329.00
24	3	7	18803.00	27259.00	187.55	0	Spot (Block24, Row7, Column3)	350.41	344.00	39.57	0.01	0.11	295.00	308.53	295.00	107.71	0.02	0.35	3.00	0.00	0.00	49.00	55.41	346557.00	0.39	320.94	312.00
24	4	7	19146.00	27268.00	153.20	0	Spot (Block24, Row7, Column4)	507.83	478.00	135.33	0.03	0.27	287.00	291.40	287.00	65.87	0.01	0.23	93.00	63.00	0.00	191.00	220.83	325521.00	3.29	356.60	343.00
24	5	7	19442.00	27265.00	187.55	0	Spot (Block24, Row7, Column5)	2715.42	2407.50	1417.87	0.05	0.52	287.00	334.48	287.00	180.85	0.07	0.54	100.00	100.00	0.00	2120.50	2428.42	2693693.00	13.17	809.43	795.50
24	6	7	19739.00	27267.00	206.55	0	Spot (Block24, Row7, Column6)	13054.39	11934.50	7755.78	0.04	0.59	299.00	426.74	299.00	353.73	0.15	0.83	100.00	100.00	0.00	11635.50	12755.39	15900249.00	35.70	2897.20	2887.00
24	7	7	20031.00	27269.00	150.75	0	Spot (Block24, Row7, Column7)	11050.15	10265.00	5722.09	0.03	0.52	291.00	335.89	291.00	191.92	0.06	0.57	100.00	100.00	0.00	9974.00	10759.15	6862143.00	55.83	2471.05	1723.00
24	8	7	20344.00	27265.00	189.05	0	Spot (Block24, Row7, Column8)	5403.27	5472.00	1458.61	0.01	0.27	281.00	288.96	281.00	83.44	0.01	0.29	100.00	100.00	0.00	5191.00	5122.27	5441093.00	61.29	1541.62	1446.00
24	1	8	18228.00	27563.00	145.70	0	Spot (Block24, Row8, Column1)	456.73	405.00	139.86	0.05	0.31	298.00	313.20	298.00	105.82	0.02	0.34	51.00	21.00	0.00	107.00	158.73	265818.00	1.36	361.04	369.00
24	2	8	18546.00	27570.00	150.95	0	Spot (Block24, Row8, Column2)	1646.98	1453.00	890.85	0.05	0.54	296.00	296.66	296.00	39.82	0.00	0.13	100.00	100.00	0.00	1157.00	1350.98	1032658.00	33.91	581.69	507.50
24	3	8	18838.00	27568.00	148.60	0	Spot (Block24, Row8, Column3)	3669.91	2807.50	2822.17	0.12	0.77	296.00	304.03	296.00	62.28	0.01	0.20	100.00	100.00	0.00	2511.50	3373.91	2223966.00	54.04	902.91	736.50
24	4	8	19136.00	27568.00	151.30	0	Spot (Block24, Row8, Column4)	20456.02	18883.50	11040.35	0.03	0.54	289.00	295.28	289.00	73.71	0.01	0.25	100.00	100.00	0.00	18594.50	20167.02	12764559.00	273.50	4279.82	3207.00
24	5	8	19431.00	27563.00	171.55	0	Spot (Block24, Row8, Column5)	455.71	432.00	116.65	0.02	0.26	284.00	334.05	284.00	259.62	0.07	0.78	22.00	0.00	0.00	148.00	171.71	373229.00	0.47	313.37	308.00
24	6	8	19745.00	27568.00	199.75	0	Spot (Block24, Row8, Column6)	25986.92	16454.00	21338.81	0.20	0.82	305.00	439.59	305.00	388.80	0.16	0.88	100.00	100.00	11.56	16149.00	25681.92	29443308.00	65.71	4681.57	4787.00
24	7	8	20044.00	27571.00	146.80	0	Spot (Block24, Row8, Column7)	5365.15	4852.00	3049.65	0.04	0.57	291.00	353.08	291.00	253.83	0.08	0.72	100.00	100.00	0.00	4561.00	5074.15	3165438.00	19.75	1372.21	1015.00
24	8	8	20330.00	27569.00	148.70	0	Spot (Block24, Row8, Column8)	42632.29	45178.00	19873.10	0.03	0.47	291.00	326.08	291.00	149.20	0.05	0.46	100.00	100.00	25.42	44887.00	42341.29	25664776.00	283.55	8209.24	6330.00
25	1	1	4733.00	29943.00	147.55	0	Spot (Block25, Row1, Column1)	25530.21	23090.00	13931.72	0.04	0.55	314.00	349.43	314.00	117.61	0.05	0.34	100.00	100.00	0.51	22776.00	25216.21	15139414.00	214.11	5556.60	4430.00
25	2	1	5029.00	29951.00	143.80	0	Spot (Block25, Row1, Column2)	27728.26	24397.00	14641.80	0.06	0.53	313.00	361.92	313.00	158.64	0.06	0.44	100.00	100.00	0.00	24084.00	27415.26	15638738.00	172.51	4714.62	3766.50
25	3	1	5334.00	29948.00	139.50	0	Spot (Block25, Row1, Column3)	11118.01	9545.00	7708.11	0.07	0.69	311.00	336.56	311.00	99.97	0.03	0.30	100.00	100.00	0.00	9234.00	10807.01	5848072.00	107.85	2448.39	1848.00
25	4	1	5628.00	29949.00	141.30	0	Spot (Block25, Row1, Column4)	20862.71	18532.00	11654.11	0.05	0.56	311.00	348.62	311.00	122.99	0.05	0.35	100.00	100.00	0.00	18221.00	20551.71	11286723.00	166.79	3892.11	2914.00
25	5	1	5935.00	29951.00	142.40	0	Spot (Block25, Row1, Column5)	34227.76	30045.00	23972.16	0.06	0.70	317.00	351.73	317.00	101.35	0.05	0.29	100.00	100.00	22.42	29728.00	33910.76	18927980.00	334.25	4994.47	3377.00
25	6	1	6228.00	29949.00	139.10	0	Spot (Block25, Row1, Column6)	30564.12	28182.00	17062.88	0.04	0.56	322.00	362.04	322.00	128.62	0.05	0.36	100.00	100.00	2.11	27860.00	30242.12	15954468.00	234.82	6598.23	5373.00
25	7	1	6528.00	29950.00	144.75	0	Spot (Block25, Row1, Column7)	52866.50	65535.00	16253.50	0.09	0.31	321.00	359.76	321.00	131.30	0.05	0.36	100.00	100.00	51.92	65214.00	52545.50	30239840.00	399.91	10075.57	7789.50
25	8	1	6846.00	29946.00	173.05	0	Spot (Block25, Row1, Column8)	517.03	498.00	107.68	0.02	0.21	309.00	325.51	309.00	71.92	0.02	0.22	95.00	70.00	0.00	189.00	208.03	431721.00	2.66	375.04	382.50
25	1	2	4692.00	30226.00	228.90	0	Spot (Block25, Row2, Column1)	467.45	472.00	80.17	0.00	0.17	316.00	353.05	316.00	118.80	0.05	0.34	60.00	12.00	0.00	156.00	151.45	705842.00	0.96	381.13	376.50
25	2	2	5026.00	30247.00	122.75	0	Spot (Block25, Row2, Column2)	17778.60	16576.50	7339.12	0.03	0.41	323.00	376.52	323.00	175.44	0.07	0.47	100.00	100.00	0.00	16253.50	17455.60	7075883.00	99.19	3238.43	2729.00
25	3	2	5332.00	30249.00	152.00	0	Spot (Block25, Row2, Column3)	816.56	731.00	312.57	0.05	0.38	318.00	358.12	318.00	140.00	0.05	0.39	94.00	73.00	0.00	413.00	498.56	520963.00	3.27	427.58	411.00
25	4	2	5634.00	30249.00	194.15	0	Spot (Block25, Row2, Column4)	5573.05	4547.00	3651.44	0.09	0.66	333.00	386.95	333.00	162.57	0.07	0.42	100.00	100.00	0.00	4214.00	5240.05	5952019.00	31.90	1506.32	1480.00
25	5	2	5936.00	30252.00	174.95	0	Spot (Block25, Row2, Column5)	4808.29	4715.00	1884.17	0.01	0.39	358.00	383.13	358.00	136.50	0.03	0.36	100.00	100.00	0.00	4357.00	4450.29	4111090.00	32.42	1393.67	1126.50
25	6	2	6225.00	30246.00	144.35	0	Spot (Block25, Row2, Column6)	5620.33	5148.50	3157.48	0.04	0.56	376.00	405.54	376.00	215.12	0.03	0.53	100.00	100.00	0.00	4772.50	5244.33	3192348.00	24.24	1307.45	1024.00
25	7	2	6532.00	30253.00	143.70	0	Spot (Block25, Row2, Column7)	7234.15	6537.00	4534.51	0.04	0.63	351.50	378.96	351.50	132.31	0.03	0.35	100.00	100.00	0.00	6185.50	6882.65	4014955.00	51.81	1771.17	1417.00
25	8	2	6850.00	30266.00	208.70	0	Spot (Block25, Row2, Column8)	352.89	354.00	39.52	0.00	0.11	314.00	339.48	314.00	114.68	0.03	0.34	0.00	0.00	0.00	40.00	38.89	436177.00	0.12	332.41	316.00
25	1	3	4734.00	30547.00	143.60	0	Spot (Block25, Row3, Column1)	30752.37	27703.00	19930.86	0.05	0.65	316.00	341.18	316.00	85.46	0.03	0.25	100.00	100.00	4.10	27387.00	30436.37	17252088.00	355.86	5047.23	3841.00
25	2	3	5036.00	30548.00	143.05	0	Spot (Block25, Row3, Column2)	1230.21	1155.50	461.55	0.03	0.38	322.00	357.71	322.00	125.50	0.05	0.35	100.00	100.00	0.00	833.50	908.21	686455.00	6.95	537.36	497.00
25	3	3	5319.00	30547.00	138.10	0	Spot (Block25, Row3, Column3)	4976.85	3374.00	6828.57	0.17	1.37	325.00	354.35	325.00	131.72	0.04	0.37	100.00	100.00	0.00	3049.00	4651.85	2563077.00	35.09	1231.54	889.50
25	4	3	5628.00	30546.00	139.30	0	Spot (Block25, Row3, Column4)	31961.86	29892.00	17429.87	0.03	0.55	337.00	372.31	337.00	131.41	0.04	0.35	100.00	100.00	3.75	29555.00	31624.86	17035672.00	240.39	6367.27	4575.00
25	5	3	5932.00	30550.00	138.75	0	Spot (Block25, Row3, Column5)	2016.46	1866.00	955.27	0.03	0.47	327.00	377.18	327.00	189.23	0.06	0.50	100.00	99.00	0.00	1539.00	1689.46	1048561.00	8.66	699.44	608.50
25	6	3	6232.00	30548.00	219.65	0	Spot (Block25, Row3, Column6)	13965.07	6933.00	12420.81	0.30	0.89	388.00	453.46	388.00	299.87	0.07	0.66	100.00	100.00	0.00	6545.00	13577.07	19341630.00	45.06	3443.17	3614.50
25	7	3	6535.00	30551.00	142.05	0	Spot (Block25, Row3, Column7)	22028.18	19074.00	15235.59	0.06	0.69	375.00	416.73	375.00	225.73	0.05	0.54	100.00	100.00	0.00	18699.00	21653.18	12093473.00	95.74	3778.99	2986.50
25	8	3	6832.00	30557.00	150.25	0	Spot (Block25, Row3, Column8)	18667.84	16833.00	9625.78	0.04	0.52	314.00	351.03	314.00	135.46	0.05	0.39	100.00	100.00	0.00	16519.00	18353.84	11499390.00	135.21	3633.63	2864.00
25	1	4	4734.00	30848.00	139.00	0	Spot (Block25, Row4, Column1)	31723.79	29490.50	17653.94	0.03	0.56	317.00	353.51	317.00	111.44	0.05	0.32	100.00	100.00	3.08	29173.50	31406.79	16496372.00	281.49	6210.34	4463.00
25	2	4	5031.00	30850.00	160.30	0	Spot (Block25, Row4, Column2)	2178.29	2121.00	938.41	0.01	0.43	324.00	368.73	324.00	151.12	0.06	0.41	100.00	100.00	0.00	1797.00	1854.29	1542227.00	11.97	709.64	701.50
25	3	4	5329.00	30849.00	143.00	0	Spot (Block25, Row4, Column3)	59241.76	65535.00	11086.98	0.04	0.19	330.00	374.51	330.00	172.95	0.05	0.46	100.00	100.00	69.12	65205.00	58911.76	32997908.00	340.38	13156.92	8648.00
25	4	4	5615.00	30850.00	155.75	0	Spot (Block25, Row4, Column4)	743.14	693.00	200.35	0.03	0.27	315.00	346.65	315.00	132.13	0.04	0.38	94.00	81.00	0.00	378.00	428.14	497161.00	3.00	431.02	413.50
25	5	4	5913.00	30859.00	149.20	0	Spot (Block25, Row4, Column5)	1087.35	819.50	1956.89	0.12	1.80	313.00	340.73	313.00	105.71	0.04	0.31	89.00	75.00	0.00	506.50	774.35	658933.00	7.06	500.81	366.00
25	6	4	6234.00	30851.00	177.40	0	Spot (Block25, Row4, Column6)	5900.46	5704.00	2213.01	0.01	0.38	382.00	411.46	382.00	200.17	0.03	0.49	100.00	100.00	0.00	5322.00	5518.46	5192401.00	27.42	1811.08	1636.00
25	7	4	6531.00	30853.00	139.55	0	Spot (Block25, Row4, Column7)	17506.38	13829.50	13700.40	0.10	0.78	385.00	463.93	385.00	461.11	0.08	0.99	100.00	100.00	0.00	13444.50	17121.38	9278384.00	36.96	3281.30	2233.50
25	8	4	6831.00	30859.00	141.95	0	Spot (Block25, Row4, Column8)	6334.66	5523.00	3806.16	0.06	0.60	324.00	368.51	324.00	128.50	0.06	0.35	100.00	100.00	0.00	5199.00	6010.66	3465060.00	46.43	1500.42	1103.50
25	1	5	4735.00	31148.00	137.75	0	Spot (Block25, Row5, Column1)	42001.78	42143.00	20074.46	0.00	0.48	326.00	391.25	326.00	210.71	0.08	0.54	100.00	100.00	27.68	41817.00	41675.78	21546984.00	197.48	8012.50	4965.00
25	2	5	5034.00	31151.00	148.65	0	Spot (Block25, Row5, Column2)	21061.26	19881.00	9649.70	0.03	0.46	329.00	419.47	329.00	314.87	0.11	0.75	100.00	100.00	0.00	19552.00	20732.26	12678877.00	65.56	3914.44	3329.50
25	3	5	5335.00	31151.00	145.15	0	Spot (Block25, Row5, Column3)	9940.60	8462.00	5881.14	0.07	0.59	319.00	380.18	319.00	176.86	0.08	0.47	100.00	100.00	0.00	8143.00	9621.60	5715846.00	54.06	1708.62	1488.00
25	4	5	5631.00	31148.00	137.65	0	Spot (Block25, Row5, Column4)	21671.08	18627.50	15031.22	0.07	0.69	314.00	352.62	314.00	125.26	0.05	0.36	100.00	100.00	0.00	18313.50	21357.08	11095595.00	170.19	3818.90	3068.00
25	5	5	5935.00	31150.00	142.30	0	Spot (Block25, Row5, Column5)	60609.86	65535.00	9903.42	0.03	0.16	322.00	374.96	322.00	181.59	0.07	0.48	100.00	100.00	73.42	65213.00	60287.86	33517508.00	331.70	12240.12	8404.50
25	6	5	6234.00	31149.00	141.40	0	Spot (Block25, Row5, Column6)	7443.60	6951.00	3947.74	0.03	0.53	386.00	485.59	386.00	536.49	0.10	1.10	100.00	100.00	0.00	6565.00	7057.60	4026990.00	12.97	1727.87	1467.50
25	7	5	6537.00	31152.00	206.10	0	Spot (Block25, Row5, Column7)	37514.40	32960.50	23497.86	0.06	0.63	428.00	641.03	428.00	744.52	0.18	1.16	100.00	100.00	32.23	32532.50	37086.40	45392812.00	49.53	8263.34	8368.00
25	8	5	6833.00	31152.00	139.20	0	Spot (Block25, Row5, Column8)	37210.70	36121.50	24195.97	0.01	0.65	381.00	466.17	381.00	491.80	0.09	1.05	100.00	100.00	29.58	35740.50	36829.70	19498444.00	74.71	6730.01	4547.00
25	1	6	4735.00	31450.00	217.65	0	Spot (Block25, Row6, Column1)	11003.47	5321.00	9894.96	0.32	0.90	348.00	470.31	348.00	379.44	0.13	0.81	100.00	100.00	0.00	4973.00	10655.47	14909696.00	27.76	2962.96	2927.00
25	2	6	5031.00	31451.00	224.60	0	Spot (Block25, Row6, Column2)	23579.60	14327.50	16390.84	0.22	0.70	385.00	527.69	385.00	481.60	0.14	0.91	100.00	100.00	1.10	13942.50	23194.60	34190408.00	47.86	6033.84	6027.00
25	3	6	5325.00	31446.00	139.85	0	Spot (Block25, Row6, Column3)	47873.05	56616.50	19182.42	0.07	0.40	324.00	417.34	324.00	328.73	0.11	0.79	100.00	100.00	41.86	56292.50	47549.05	25277100.00	144.36	10185.97	6196.00
25	4	6	5633.00	31447.00	138.35	0	Spot (Block25, Row6, Column4)	3610.85	3285.50	1880.77	0.04	0.52	319.00	362.52	319.00	155.87	0.06	0.43	100.00	100.00	0.00	2966.50	3291.85	1884865.00	20.84	1020.25	853.00
25	5	6	5931.00	31452.00	142.10	0	Spot (Block25, Row6, Column5)	62688.06	65535.00	6814.83	0.02	0.11	351.00	418.58	351.00	243.41	0.08	0.58	100.00	100.00	80.95	65184.00	62337.06	34227948.00	255.83	16941.50	13304.00
25	6	6	6231.00	31449.00	142.80	0	Spot (Block25, Row6, Column6)	3611.99	2722.00	2600.19	0.12	0.72	385.00	466.73	385.00	374.51	0.08	0.80	92.00	80.00	0.00	2337.00	3226.99	2015492.00	8.40	884.65	726.00
25	7	6	6534.00	31451.00	144.00	0	Spot (Block25, Row6, Column7)	38998.95	37734.00	22496.34	0.01	0.58	423.00	547.65	423.00	530.63	0.11	0.97	100.00	100.00	27.59	37311.00	38575.95	22190484.00	72.46	5924.73	4082.50
25	8	6	6838.00	31453.00	143.10	0	Spot (Block25, Row6, Column8)	41456.04	45028.00	23041.22	0.04	0.56	374.00	393.69	374.00	132.80	0.02	0.34	100.00	100.00	35.25	44654.00	41082.04	23049652.00	309.20	6983.29	4324.50
25	1	7	4733.00	31747.00	150.10	0	Spot (Block25, Row7, Column1)	3037.37	2721.00	1327.61	0.05	0.44	316.00	381.59	316.00	204.85	0.08	0.54	100.00	100.00	0.00	2405.00	2721.37	1867983.00	12.96	866.62	819.00
25	2	7	5035.00	31747.00	146.70	0	Spot (Block25, Row7, Column2)	1134.63	997.50	572.24	0.06	0.50	331.00	408.63	331.00	305.56	0.09	0.75	74.00	51.00	0.00	666.50	803.63	664891.00	2.38	505.56	496.00
25	3	7	5343.00	31728.00	222.30	0	Spot (Block25, Row7, Column3)	396.25	389.00	55.96	0.01	0.14	306.00	351.29	306.00	161.36	0.06	0.46	15.00	0.00	0.00	83.00	90.25	559512.00	0.28	344.44	329.00
25	4	7	5633.00	31750.00	159.45	0	Spot (Block25, Row7, Column4)	728.72	633.50	319.03	0.06	0.44	308.00	348.40	308.00	142.94	0.05	0.41	80.00	57.00	0.00	325.50	420.72	510105.00	2.66	396.41	394.50
25	5	7	5930.00	31747.00	175.35	0	Spot (Block25, Row7, Column5)	6262.30	5336.00	3808.60	0.07	0.61	356.00	482.87	356.00	428.48	0.13	0.89	100.00	99.00	0.00	4980.00	5906.30	5360525.00	13.49	1449.83	1420.00
25	6	7	6232.00	31747.00	220.45	0	Spot (Block25, Row7, Column6)	27311.48	19189.00	18490.74	0.15	0.68	412.00	640.25	412.00	644.54	0.19	1.01	100.00	100.00	4.52	18777.00	26899.48	38072256.00	41.38	6643.39	6866.50
25	7	7	6528.00	31750.00	144.25	0	Spot (Block25, Row7, Column7)	34530.52	32421.50	18076.04	0.03	0.52	404.00	485.35	404.00	350.29	0.08	0.72	100.00	100.00	9.82	32017.50	34126.52	19682444.00	97.19	6195.57	4576.50
25	8	7	6835.00	31751.00	177.05	0	Spot (Block25, Row7, Column8)	11600.10	11768.50	3894.59	0.01	0.34	350.00	387.18	350.00	137.54	0.04	0.36	100.00	100.00	0.00	11418.50	11250.10	10115286.00	81.53	3053.79	2679.00
25	1	8	4721.00	32053.00	189.65	0	Spot (Block25, Row8, Column1)	433.43	412.00	91.79	0.02	0.21	311.00	326.58	311.00	52.83	0.02	0.16	83.00	45.00	0.00	101.00	122.43	441670.00	2.02	342.36	326.50
25	2	8	5036.00	32051.00	141.75	0	Spot (Block25, Row8, Column2)	4952.80	4330.00	2964.91	0.06	0.60	309.00	325.29	309.00	52.86	0.02	0.16	100.00	100.00	0.00	4021.00	4643.80	2699277.00	87.54	1303.58	978.00
25	3	8	5327.00	32047.00	143.15	0	Spot (Block25, Row8, Column3)	12569.36	9724.50	9747.26	0.11	0.78	307.00	331.72	307.00	100.28	0.03	0.30	100.00	100.00	0.00	9417.50	12262.36	6963425.00	122.04	2299.30	1803.50
25	4	8	5628.00	32050.00	143.05	0	Spot (Block25, Row8, Column4)	41903.45	42463.50	18922.42	0.01	0.45	306.00	335.89	306.00	111.49	0.04	0.33	100.00	100.00	20.71	42157.50	41597.45	23466032.00	372.85	7094.91	5323.00
25	5	8	5924.00	32043.00	155.10	0	Spot (Block25, Row8, Column5)	666.19	599.00	223.05	0.05	0.33	318.00	442.22	318.00	420.25	0.14	0.95	35.00	2.00	0.00	281.00	348.19	441020.00	0.53	397.26	396.50
25	6	8	6235.00	32052.00	187.90	0	Spot (Block25, Row8, Column6)	25857.54	16989.00	21885.41	0.18	0.85	391.00	599.53	391.00	650.48	0.19	1.08	100.00	100.00	11.68	16598.00	25466.54	25676652.00	38.83	4425.82	4347.00
25	7	8	6537.00	32051.00	138.35	0	Spot (Block25, Row8, Column7)	16893.75	15213.00	9810.84	0.05	0.58	389.00	504.30	389.00	432.43	0.11	0.86	100.00	100.00	0.00	14824.00	16504.75	8767854.00	37.90	3655.27	2754.00
25	8	8	6826.00	32053.00	141.40	0	Spot (Block25, Row8, Column8)	53384.22	65535.00	15454.20	0.09	0.29	383.00	435.73	383.00	228.25	0.06	0.52	100.00	100.00	52.03	65152.00	53001.22	28934432.00	231.97	12028.32	9797.00
26	1	1	9235.00	29951.00	148.70	0	Spot (Block26, Row1, Column1)	24975.88	22630.50	14110.18	0.04	0.56	493.00	532.08	493.00	189.41	0.03	0.36	100.00	100.00	0.17	22137.50	24482.88	15085434.00	129.05	5500.05	4187.50
26	2	1	9529.00	29954.00	147.60	0	Spot (Block26, Row1, Column2)	41691.65	41334.00	19629.90	0.00	0.47	495.00	547.92	495.00	230.89	0.04	0.42	100.00	100.00	23.44	40839.00	41196.65	24723272.00	178.20	7265.17	5923.00
26	3	1	9836.00	29956.00	142.10	0	Spot (Block26, Row1, Column3)	7836.70	6824.00	5263.49	0.06	0.67	488.00	504.27	488.00	161.27	0.01	0.32	100.00	100.00	0.00	6336.00	7348.70	4286676.00	45.47	1843.99	1375.00
26	4	1	10128.00	29953.00	142.40	0	Spot (Block26, Row1, Column4)	34525.53	32313.00	18177.54	0.03	0.53	489.00	519.56	489.00	180.59	0.03	0.35	100.00	100.00	6.72	31824.00	34036.53	19023600.00	188.31	7684.15	5423.00
26	5	1	10435.00	29958.00	145.15	0	Spot (Block26, Row1, Column5)	17477.76	13944.00	13539.37	0.10	0.77	487.00	511.06	487.00	178.14	0.02	0.35	100.00	100.00	0.00	13457.00	16990.76	10032232.00	95.24	3112.29	2097.00
26	6	1	10731.00	29952.00	143.20	0	Spot (Block26, Row1, Column6)	30435.66	27772.00	17067.43	0.04	0.56	497.00	532.39	497.00	203.32	0.03	0.38	100.00	100.00	2.90	27275.00	29938.66	16800488.00	147.07	6959.36	4375.00
26	7	1	11025.00	29956.00	146.00	0	Spot (Block26, Row1, Column7)	56706.82	65535.00	13695.06	0.06	0.24	492.00	521.79	492.00	197.87	0.03	0.38	100.00	100.00	63.39	65043.00	56214.82	32833492.00	283.94	13056.40	9021.50
26	8	1	11322.00	29953.00	214.55	0	Spot (Block26, Row1, Column8)	673.18	614.00	194.92	0.04	0.29	477.00	481.63	477.00	147.51	0.00	0.31	45.00	24.00	0.00	137.00	196.18	881198.00	1.30	526.95	498.00
26	1	2	9203.00	30217.00	216.60	0	Spot (Block26, Row2, Column1)	609.57	593.00	113.53	0.01	0.19	492.00	523.68	492.00	161.64	0.03	0.31	31.00	6.00	0.00	101.00	117.57	816824.00	0.53	559.86	574.00
26	2	2	9530.00	30254.00	129.00	0	Spot (Block26, Row2, Column2)	14032.28	13678.50	6010.62	0.01	0.43	495.00	547.02	495.00	225.81	0.04	0.41	100.00	100.00	0.00	13183.50	13537.28	6146137.00	59.72	2887.75	2576.50
26	3	2	9841.00	30247.00	179.05	0	Spot (Block26, Row2, Column3)	763.84	698.00	242.39	0.04	0.32	488.00	522.01	488.00	196.91	0.03	0.38	57.00	24.00	0.00	210.00	275.84	688218.00	1.23	543.62	507.00
26	4	2	10138.00	30256.00	182.30	0	Spot (Block26, Row2, Column4)	7065.06	6773.00	3757.11	0.02	0.53	498.00	568.78	498.00	237.02	0.06	0.42	100.00	100.00	0.00	6275.00	6567.06	6584639.00	27.41	1884.98	1882.00
26	5	2	10438.00	30256.00	198.55	0	Spot (Block26, Row2, Column5)	4619.09	4502.00	1702.62	0.01	0.37	502.00	550.12	502.00	193.40	0.04	0.35	100.00	100.00	0.00	4000.00	4117.09	5168764.00	21.04	1365.65	1301.00
26	6	2	10727.00	30261.00	148.40	0	Spot (Block26, Row2, Column6)	7592.78	6591.00	4872.95	0.06	0.64	513.00	628.90	513.00	397.84	0.09	0.63	100.00	98.00	0.00	6078.00	7079.78	4601225.00	17.50	1881.16	1283.00
26	7	2	11032.00	30258.00	146.30	0	Spot (Block26, Row2, Column7)	4482.08	3918.00	2467.67	0.06	0.55	497.00	534.33	497.00	178.18	0.03	0.33	100.00	100.00	0.00	3421.00	3985.08	2622015.00	22.16	1305.51	1087.00
26	8	2	11348.00	30269.00	230.30	0	Spot (Block26, Row2, Column8)	514.32	495.00	87.52	0.02	0.17	481.00	505.83	481.00	283.96	0.02	0.56	0.00	0.00	0.00	14.00	33.32	782286.00	0.03	475.82	486.00
26	1	3	9237.00	30555.00	144.45	0	Spot (Block26, Row3, Column1)	32168.76	30085.00	19323.97	0.03	0.60	491.00	505.31	491.00	139.98	0.01	0.28	100.00	100.00	5.83	29594.00	31677.76	18207540.00	226.19	5499.20	4318.50
26	2	3	9543.00	30551.00	162.45	0	Spot (Block26, Row3, Column2)	1011.55	909.00	344.20	0.05	0.34	493.00	518.82	493.00	159.97	0.02	0.31	90.00	62.00	0.00	416.00	518.55	737420.00	3.08	599.36	601.00
26	3	3	9826.00	30552.00	143.50	0	Spot (Block26, Row3, Column3)	1791.63	1645.00	779.67	0.04	0.44	483.00	500.05	483.00	173.52	0.02	0.35	100.00	97.00	0.00	1162.00	1308.63	988978.00	7.44	786.01	745.00
26	4	3	10135.00	30558.00	141.45	0	Spot (Block26, Row3, Column4)	41187.89	42300.00	19890.26	0.01	0.48	494.00	535.34	494.00	200.18	0.03	0.37	100.00	100.00	22.69	41806.00	40693.89	22323920.00	203.08	8736.28	6767.00
26	5	3	10435.00	30551.00	148.35	0	Spot (Block26, Row3, Column5)	1325.50	1127.00	833.10	0.07	0.63	503.00	600.89	503.00	355.10	0.08	0.59	78.00	46.00	0.00	624.00	822.50	797950.00	2.04	720.56	675.00
26	6	3	10737.00	30556.00	205.20	0	Spot (Block26, Row3, Column6)	32397.35	25331.00	21102.90	0.11	0.65	566.00	754.19	566.00	603.00	0.12	0.80	100.00	100.00	18.78	24765.00	31831.35	38812256.00	52.48	7233.56	7141.00
26	7	3	11039.00	30558.00	144.80	0	Spot (Block26, Row3, Column7)	13571.79	11387.00	9223.57	0.08	0.68	501.00	620.02	501.00	475.43	0.09	0.77	100.00	100.00	0.00	10886.00	13070.79	7763064.00	27.24	2659.72	2183.00
26	8	3	11337.00	30563.00	156.45	0	Spot (Block26, Row3, Column8)	42854.02	43202.50	17562.64	0.00	0.41	492.00	543.81	492.00	330.01	0.04	0.61	100.00	100.00	21.64	42710.50	42362.02	28712348.00	128.21	8083.98	6538.00
26	1	4	9236.00	30855.00	139.10	0	Spot (Block26, Row4, Column1)	41204.26	42856.00	19953.66	0.02	0.48	493.00	525.15	493.00	184.66	0.03	0.35	100.00	100.00	21.76	42363.00	40711.26	21591104.00	220.29	8878.40	5711.00
26	2	4	9535.00	30856.00	159.40	0	Spot (Block26, Row4, Column2)	3663.17	3285.00	1583.17	0.05	0.43	495.00	545.57	495.00	243.94	0.04	0.45	100.00	100.00	0.00	2790.00	3168.17	2578874.00	12.78	1146.96	1124.50
26	3	4	9834.00	30853.00	145.05	0	Spot (Block26, Row4, Column3)	62380.91	65535.00	6969.84	0.02	0.11	494.00	535.02	494.00	198.49	0.03	0.37	100.00	100.00	77.18	65041.00	61886.91	35806936.00	311.59	14517.79	9708.50
26	4	4	10123.00	30852.00	163.30	0	Spot (Block26, Row4, Column4)	1127.68	1065.50	395.40	0.02	0.35	493.00	518.54	493.00	173.59	0.02	0.33	90.00	73.00	0.00	572.50	634.68	829971.00	3.51	633.30	608.00
26	5	4	10428.00	30863.00	156.80	0	Spot (Block26, Row4, Column5)	978.67	783.00	937.86	0.10	0.96	494.00	527.58	494.00	156.48	0.03	0.30	70.00	47.00	0.00	289.00	484.67	661582.00	2.88	619.53	587.00
26	6	4	10733.00	30852.00	199.40	0	Spot (Block26, Row4, Column6)	5539.69	5544.00	1784.91	0.00	0.32	518.00	643.05	518.00	456.43	0.09	0.71	100.00	100.00	0.00	5026.00	5021.69	6276474.00	10.73	1602.36	1485.00
26	7	4	11029.00	30859.00	144.40	0	Spot (Block26, Row4, Column7)	7873.02	5973.00	6079.63	0.12	0.77	506.00	624.69	506.00	464.22	0.09	0.74	100.00	96.00	0.00	5467.00	7367.02	4464003.00	15.61	1742.00	1324.00
26	8	4	11332.00	30869.00	147.95	0	Spot (Block26, Row4, Column8)	2750.38	2469.50	1394.38	0.05	0.51	493.00	519.24	493.00	186.77	0.02	0.36	100.00	98.00	0.00	1976.50	2257.38	1639228.00	11.95	1026.24	861.00
26	1	5	9235.00	31161.00	141.60	0	Spot (Block26, Row5, Column1)	48861.46	56918.50	18036.71	0.07	0.37	502.00	637.73	502.00	444.70	0.10	0.70	100.00	100.00	43.54	56416.50	48359.46	26483060.00	108.44	11853.92	8000.50
26	2	5	9534.00	31157.00	150.80	0	Spot (Block26, Row5, Column2)	46512.91	48764.50	17689.04	0.02	0.38	505.00	647.70	505.00	447.58	0.11	0.69	100.00	100.00	32.59	48259.50	46007.91	29117268.00	102.47	8740.13	7762.50
26	3	5	9836.00	31157.00	144.30	0	Spot (Block26, Row5, Column3)	12792.47	11411.00	7424.14	0.05	0.58	497.00	562.33	497.00	257.69	0.05	0.46	100.00	100.00	0.00	10914.00	12295.47	7214951.00	47.46	2555.77	2111.00
26	4	5	10133.00	31158.00	139.40	0	Spot (Block26, Row5, Column4)	20611.50	17819.00	13397.44	0.06	0.65	497.00	531.19	497.00	182.49	0.03	0.34	100.00	100.00	0.00	17322.00	20114.50	10903486.00	110.04	4489.14	2587.00
26	5	5	10436.00	31159.00	143.45	0	Spot (Block26, Row5, Column5)	60790.70	65535.00	9734.61	0.03	0.16	496.00	540.28	496.00	216.08	0.04	0.40	100.00	100.00	75.36	65039.00	60294.70	34043052.00	278.83	14675.01	10363.00
26	6	5	10736.00	31156.00	142.40	0	Spot (Block26, Row5, Column6)	9060.31	8451.00	5229.22	0.03	0.58	513.00	630.76	513.00	434.93	0.09	0.69	100.00	100.00	0.00	7938.00	8547.31	4974110.00	19.38	2253.82	1682.00
26	7	5	11037.00	31160.00	196.35	0	Spot (Block26, Row5, Column7)	36368.30	33070.50	21677.40	0.04	0.60	581.00	739.57	581.00	606.54	0.10	0.82	100.00	100.00	22.98	32489.50	35787.30	39568956.00	58.74	7604.79	7431.00
26	8	5	11335.00	31159.00	141.85	0	Spot (Block26, Row5, Column8)	23162.16	17997.00	18258.31	0.11	0.79	492.00	551.51	492.00	356.43	0.05	0.65	100.00	100.00	1.64	17505.00	22670.16	12739188.00	63.44	3649.16	2432.00
26	1	6	9236.00	31455.00	203.70	0	Spot (Block26, Row6, Column1)	28805.09	20295.50	21475.07	0.15	0.75	593.00	804.63	593.00	664.62	0.13	0.83	100.00	100.00	15.28	19702.50	28212.09	33932568.00	42.13	6527.01	6530.50
26	2	6	9539.00	31461.00	216.60	0	Spot (Block26, Row6, Column2)	22361.57	16732.00	14143.70	0.13	0.63	577.50	766.30	577.50	617.80	0.12	0.81	100.00	100.00	0.22	16154.50	21784.07	29986864.00	34.95	5609.46	5694.00
26	3	6	9827.00	31452.00	141.65	0	Spot (Block26, Row6, Column3)	48774.69	57726.00	18789.96	0.07	0.39	497.00	581.36	497.00	345.96	0.07	0.60	100.00	100.00	43.33	57229.00	48277.69	26338480.00	139.30	11334.93	9081.00
26	4	6	10137.00	31455.00	140.20	0	Spot (Block26, Row6, Column4)	3661.53	3373.50	1775.45	0.04	0.48	497.00	533.12	497.00	173.53	0.03	0.33	100.00	100.00	0.00	2876.50	3164.53	1933287.00	18.03	1348.55	1119.00
26	5	6	10434.00	31456.00	144.65	0	Spot (Block26, Row6, Column5)	62886.13	65535.00	6875.93	0.02	0.11	502.00	569.02	502.00	243.46	0.05	0.43	100.00	100.00	81.68	65033.00	62384.13	36034044.00	255.96	14288.54	10232.00
26	6	6	10737.00	31457.00	151.40	0	Spot (Block26, Row6, Column6)	1722.28	1395.00	938.42	0.09	0.54	508.00	604.84	508.00	366.92	0.08	0.61	82.00	57.00	0.00	887.00	1214.28	1074702.00	3.05	779.19	782.00
26	7	6	11034.00	31455.00	143.40	0	Spot (Block26, Row6, Column7)	29054.77	25803.50	19131.98	0.05	0.66	511.00	644.93	511.00	485.25	0.10	0.75	100.00	100.00	3.20	25292.50	28543.77	16328782.00	58.55	4808.50	3770.00
26	8	6	11340.00	31458.00	144.20	0	Spot (Block26, Row6, Column8)	32238.68	27942.00	21613.58	0.06	0.67	493.00	519.66	493.00	148.67	0.02	0.29	100.00	100.00	13.38	27449.00	31745.68	18311592.00	213.36	5328.64	3811.00
26	1	7	9236.00	31753.00	152.00	0	Spot (Block26, Row7, Column1)	5120.01	4808.00	2294.50	0.03	0.45	555.50	653.15	555.50	447.43	0.07	0.69	100.00	99.00	0.00	4252.50	4564.51	3240968.00	9.98	1453.04	1467.50
26	2	7	9540.00	31758.00	150.35	0	Spot (Block26, Row7, Column2)	1207.59	1072.00	505.39	0.05	0.42	502.00	580.85	502.00	316.37	0.06	0.54	74.00	46.00	0.00	570.00	705.59	742665.00	1.98	688.19	688.00
26	3	7	9833.00	31731.00	195.45	0	Spot (Block26, Row7, Column3)	606.38	588.00	113.45	0.01	0.19	499.00	544.71	499.00	217.45	0.04	0.40	17.00	0.00	0.00	89.00	107.38	656107.00	0.28	530.06	495.00
26	4	7	10130.00	31759.00	156.30	0	Spot (Block26, Row7, Column4)	1039.88	963.00	298.83	0.03	0.29	499.00	545.92	499.00	201.19	0.04	0.37	91.00	59.00	0.00	464.00	540.88	697762.00	2.46	689.89	686.00
26	5	7	10431.00	31756.00	183.30	0	Spot (Block26, Row7, Column5)	6748.06	5937.00	3877.65	0.06	0.57	517.00	656.22	517.00	443.83	0.10	0.68	100.00	100.00	0.00	5420.00	6231.06	6356669.00	13.73	1785.94	1725.00
26	6	7	10734.00	31758.00	208.70	0	Spot (Block26, Row7, Column6)	26722.09	23111.00	16377.44	0.06	0.61	600.00	871.21	600.00	820.34	0.16	0.94	100.00	100.00	0.97	22511.00	26122.09	33055240.00	31.51	6512.78	6255.00
26	7	7	11025.00	31758.00	146.20	0	Spot (Block26, Row7, Column7)	41820.15	40893.50	19169.31	0.01	0.46	505.00	644.24	505.00	471.42	0.11	0.73	100.00	100.00	23.45	40388.50	41315.15	24255800.00	87.34	8527.87	6015.50
26	8	7	11336.00	31756.00	191.30	0	Spot (Block26, Row7, Column8)	10729.29	10863.50	3263.52	0.01	0.30	498.00	548.78	498.00	180.43	0.04	0.33	100.00	100.00	0.00	10365.50	10231.29	11072622.00	56.42	2720.94	2611.00
26	1	8	9205.00	32029.00	187.65	0	Spot (Block26, Row8, Column1)	756.43	703.00	217.28	0.03	0.29	497.00	524.31	497.00	125.17	0.02	0.24	66.00	43.00	0.00	206.00	259.43	746595.00	1.85	622.15	595.00
26	2	8	9541.00	32061.00	144.75	0	Spot (Block26, Row8, Column2)	3368.45	3054.00	1735.69	0.04	0.52	491.00	503.28	491.00	105.39	0.01	0.21	100.00	100.00	0.00	2563.00	2877.45	1923387.00	27.19	1124.79	957.00
26	3	8	9824.00	32053.00	143.70	0	Spot (Block26, Row8, Column3)	7137.85	5971.00	5210.89	0.08	0.73	493.00	528.82	493.00	172.28	0.03	0.33	100.00	100.00	0.00	5478.00	6644.85	4032888.00	38.36	1616.01	1216.00
26	4	8	10131.00	32055.00	148.30	0	Spot (Block26, Row8, Column4)	56912.11	65535.00	13241.27	0.06	0.23	497.00	549.55	497.00	211.60	0.04	0.39	100.00	100.00	61.50	65038.00	56415.11	34147532.00	266.37	13183.50	10413.00
26	5	8	10427.00	32056.00	151.90	0	Spot (Block26, Row8, Column5)	1151.78	1100.00	332.05	0.02	0.29	517.00	657.17	517.00	530.91	0.10	0.81	57.00	11.00	0.00	583.00	634.78	725622.00	0.93	698.33	701.00
26	6	8	10736.00	32060.00	191.25	0	Spot (Block26, Row8, Column6)	40520.36	42091.50	23146.54	0.02	0.57	600.00	846.36	600.00	834.86	0.15	0.99	100.00	100.00	36.31	41491.50	39920.36	41736344.00	47.52	8315.69	8338.00
26	7	8	11032.00	32059.00	141.55	0	Spot (Block26, Row8, Column7)	16755.75	15029.00	9780.81	0.05	0.58	555.00	683.46	555.00	556.44	0.09	0.81	100.00	100.00	0.00	14474.00	16200.75	9115129.00	28.88	4086.32	3111.50
26	8	8	11323.00	32060.00	144.85	0	Spot (Block26, Row8, Column8)	50380.72	58850.00	16893.66	0.07	0.34	508.00	581.15	508.00	220.27	0.06	0.38	100.00	100.00	44.85	58342.00	49872.72	28868336.00	226.09	9937.77	7221.00
27	1	1	13737.00	29956.00	151.65	0	Spot (Block27, Row1, Column1)	24229.96	21738.50	13280.04	0.05	0.55	479.00	487.15	479.00	131.28	0.01	0.27	100.00	100.00	0.16	21259.50	23750.96	15216415.00	180.86	5570.80	4422.50
27	2	1	14032.00	29962.00	147.05	0	Spot (Block27, Row1, Column2)	7660.11	6908.00	3908.90	0.04	0.51	429.00	473.00	429.00	125.65	0.04	0.27	100.00	100.00	0.00	6479.00	7231.11	4565427.00	57.20	1883.09	1533.00
27	3	1	14336.00	29963.00	145.85	0	Spot (Block27, Row1, Column3)	6732.34	5553.50	4489.08	0.08	0.67	425.00	456.02	425.00	88.83	0.03	0.19	100.00	100.00	0.00	5128.50	6307.34	3904756.00	70.66	1751.61	1278.50
27	4	1	14629.00	29960.00	145.60	0	Spot (Block27, Row1, Column4)	6072.26	5412.50	3601.27	0.05	0.59	448.00	473.01	448.00	123.85	0.02	0.26	100.00	100.00	0.00	4964.50	5624.26	3521911.00	45.21	1598.03	1272.00
27	5	1	14939.00	29960.00	147.40	0	Spot (Block27, Row1, Column5)	16349.00	13651.50	12213.49	0.08	0.75	480.00	479.39	480.00	118.15	0.00	0.25	100.00	100.00	0.00	13171.50	15869.00	9678605.00	134.32	2961.87	2325.00
27	6	1	15231.00	29958.00	144.75	0	Spot (Block27, Row1, Column6)	15732.50	14509.00	8857.15	0.04	0.56	490.00	500.68	490.00	152.53	0.01	0.30	100.00	100.00	0.00	14019.00	15242.50	8983260.00	99.86	3851.58	2971.00
27	7	1	15531.00	29961.00	148.25	0	Spot (Block27, Row1, Column7)	41636.23	45228.00	21427.10	0.04	0.51	489.00	494.46	489.00	143.68	0.00	0.29	100.00	100.00	28.88	44739.00	41147.23	24940224.00	286.33	8508.73	5664.00
27	8	1	15843.00	29959.00	165.30	0	Spot (Block27, Row1, Column8)	925.05	916.00	252.30	0.00	0.27	484.00	477.75	484.00	97.62	0.01	0.20	95.00	78.00	0.00	432.00	441.05	703965.00	4.58	581.60	587.00
27	1	2	13737.00	30261.00	147.00	-50	Spot (Block27, Row2, Column1)	573.22	570.00	104.63	0.00	0.18	488.00	508.82	488.00	152.42	0.02	0.30	21.00	4.00	0.00	82.00	85.22	338771.00	0.42	591.51	564.00
27	2	2	14033.00	30262.00	130.30	0	Spot (Block27, Row2, Column2)	11764.06	11135.50	4982.03	0.02	0.42	487.00	492.77	487.00	136.37	0.01	0.28	100.00	100.00	0.00	10648.50	11277.06	5364412.00	82.65	2680.15	2516.00
27	3	2	14337.00	30260.00	155.85	0	Spot (Block27, Row2, Column3)	1147.37	1001.00	464.16	0.06	0.40	480.00	488.40	480.00	145.43	0.01	0.30	91.00	80.00	0.00	521.00	667.37	771034.00	4.53	614.72	596.50
27	4	2	14641.00	30260.00	176.50	0	Spot (Block27, Row2, Column4)	6117.60	5793.00	2766.22	0.02	0.45	485.00	509.63	485.00	165.44	0.02	0.32	100.00	100.00	0.00	5308.00	5632.60	5310075.00	33.90	1640.29	1603.00
27	5	2	14938.00	30265.00	187.50	0	Spot (Block27, Row2, Column5)	4498.85	4323.50	1620.74	0.02	0.36	489.00	508.27	489.00	139.53	0.02	0.27	100.00	100.00	0.00	3834.50	4009.85	4444861.00	28.60	1517.67	1409.00
27	6	2	15230.00	30262.00	148.20	0	Spot (Block27, Row2, Column6)	3949.24	3578.00	2100.94	0.04	0.53	491.00	534.25	491.00	252.16	0.04	0.47	100.00	100.00	0.00	3087.00	3458.24	2361644.00	13.54	1348.33	1045.00
27	7	2	15541.00	30262.00	147.65	0	Spot (Block27, Row2, Column7)	4362.65	3813.00	2580.90	0.06	0.59	490.00	490.62	490.00	117.45	0.00	0.24	100.00	100.00	0.00	3323.00	3872.65	2604503.00	32.97	1242.07	1054.00
27	8	2	15843.00	30261.00	269.90	0	Spot (Block27, Row2, Column8)	505.27	491.00	90.63	0.01	0.18	486.50	506.61	486.50	282.58	0.02	0.56	0.00	0.00	0.00	4.50	18.77	1072684.00	-0.00	466.93	484.00
27	1	3	13741.00	30561.00	146.10	0	Spot (Block27, Row3, Column1)	19684.68	17364.00	12883.95	0.05	0.65	419.00	462.11	419.00	107.18	0.04	0.23	100.00	100.00	0.00	16945.00	19265.68	11476167.00	179.34	3899.19	2780.00
27	2	3	14041.00	30559.00	144.10	0	Spot (Block27, Row3, Column2)	1553.91	1357.00	605.44	0.06	0.39	483.00	504.34	483.00	174.90	0.02	0.35	100.00	95.00	0.00	874.00	1070.91	884177.00	6.00	729.56	696.00
27	3	3	14330.00	30555.00	143.60	0	Spot (Block27, Row3, Column3)	5352.41	4883.00	3036.63	0.04	0.57	483.00	487.62	483.00	132.53	0.00	0.27	100.00	100.00	0.00	4400.00	4869.41	3008054.00	36.71	1525.13	1158.00
27	4	3	14636.00	30562.00	145.70	0	Spot (Block27, Row3, Column4)	20046.16	18505.00	11890.74	0.03	0.59	480.00	493.40	480.00	140.87	0.01	0.29	100.00	100.00	0.00	18025.00	19566.16	11566633.00	138.80	4452.75	2766.50
27	5	3	14940.00	30559.00	133.70	0	Spot (Block27, Row3, Column5)	8504.93	3852.00	13932.17	0.34	1.64	494.00	557.86	494.00	276.23	0.05	0.50	100.00	100.00	3.51	3358.00	8010.93	4124891.00	28.77	2066.56	1805.00
27	6	3	15238.00	30561.00	205.55	0	Spot (Block27, Row3, Column6)	21112.16	15977.50	14389.52	0.12	0.68	518.00	643.19	518.00	362.65	0.09	0.56	100.00	100.00	0.00	15459.50	20594.16	25419032.00	56.44	5187.90	5088.00
27	7	3	15545.00	30561.00	146.35	0	Spot (Block27, Row3, Column7)	12936.50	10876.00	9200.20	0.08	0.71	497.00	588.00	497.00	356.65	0.07	0.61	100.00	100.00	0.00	10379.00	12439.50	7529044.00	34.62	2770.83	1877.00
27	8	3	15838.00	30568.00	159.65	0	Spot (Block27, Row3, Column8)	51811.24	59726.50	15851.07	0.06	0.31	494.50	575.17	494.50	406.73	0.07	0.71	100.00	100.00	43.89	59232.00	51316.74	36475416.00	125.97	9588.09	8406.00
27	1	4	13733.00	30860.00	145.00	0	Spot (Block27, Row4, Column1)	20238.99	17991.00	12039.52	0.05	0.59	420.00	479.79	420.00	164.02	0.06	0.34	100.00	100.00	0.00	17571.00	19818.99	11637417.00	120.47	3974.18	2953.00
27	2	4	14039.00	30859.00	162.00	0	Spot (Block27, Row4, Column2)	9733.37	9021.00	4926.26	0.03	0.51	494.00	567.26	494.00	306.28	0.06	0.54	100.00	100.00	0.00	8527.00	9239.37	7076162.00	29.93	2071.32	2044.50
27	3	4	14338.00	30863.00	147.30	0	Spot (Block27, Row4, Column3)	54191.80	65535.00	15363.98	0.08	0.28	491.00	553.38	491.00	266.35	0.05	0.48	100.00	100.00	56.35	65044.00	53700.80	32406936.00	201.38	11562.80	8446.00
27	4	4	14638.00	30858.00	149.90	0	Spot (Block27, Row4, Column4)	919.86	873.00	250.53	0.02	0.27	459.00	471.95	459.00	138.63	0.01	0.29	92.00	72.00	0.00	414.00	460.86	566636.00	3.23	620.61	569.00
27	5	4	14927.00	30863.00	141.95	0	Spot (Block27, Row4, Column5)	1463.87	1337.00	592.97	0.04	0.41	487.00	501.61	487.00	135.19	0.01	0.27	100.00	96.00	0.00	850.00	976.87	799274.00	7.12	770.25	723.00
27	6	4	15245.00	30863.00	189.55	0	Spot (Block27, Row4, Column6)	6043.82	6014.00	1838.64	0.00	0.30	504.00	583.28	504.00	263.59	0.06	0.45	100.00	100.00	0.00	5510.00	5539.82	6110298.00	20.72	1952.47	1705.00
27	7	4	15532.00	30864.00	145.90	0	Spot (Block27, Row4, Column7)	7825.17	5992.00	5974.32	0.12	0.76	505.00	586.46	505.00	351.70	0.06	0.60	100.00	94.00	0.00	5487.00	7320.17	4546426.00	20.58	1798.64	1267.00
27	8	4	15835.00	30874.00	149.50	0	Spot (Block27, Row4, Column8)	3305.08	2777.00	1799.12	0.08	0.54	498.00	539.84	498.00	257.42	0.04	0.48	100.00	99.00	0.00	2279.00	2807.08	2006186.00	10.74	1208.62	1001.00
27	1	5	13737.00	31162.00	141.95	0	Spot (Block27, Row5, Column1)	17541.86	15184.00	10691.98	0.06	0.61	485.00	557.74	485.00	347.69	0.06	0.62	100.00	100.00	0.00	14699.00	17056.86	9507688.00	48.85	4043.93	3083.50
27	2	5	14034.00	31161.00	157.20	0	Spot (Block27, Row5, Column2)	54284.83	65535.00	14496.65	0.08	0.27	503.00	650.39	503.00	447.50	0.11	0.69	100.00	100.00	51.18	65032.00	53781.83	36805420.00	119.85	10366.20	9851.00
27	3	5	14336.00	31163.00	151.30	0	Spot (Block27, Row5, Column3)	31966.73	28630.50	18981.58	0.05	0.59	494.00	592.99	494.00	351.35	0.08	0.59	100.00	100.00	5.91	28136.50	31472.73	20011216.00	89.30	5160.74	4307.00
27	4	5	14639.00	31163.00	145.95	0	Spot (Block27, Row5, Column4)	14406.95	11390.50	10329.64	0.10	0.72	485.00	524.41	485.00	219.92	0.03	0.42	100.00	100.00	0.00	10905.50	13921.95	8356033.00	63.13	2709.29	1840.00
27	5	5	14939.00	31165.00	147.10	0	Spot (Block27, Row5, Column5)	54984.62	65535.00	15720.73	0.08	0.29	485.00	515.64	485.00	210.79	0.03	0.41	100.00	100.00	59.93	65050.00	54499.62	32386180.00	258.41	11583.90	9552.00
27	6	5	15238.00	31163.00	147.00	0	Spot (Block27, Row5, Column6)	4429.21	3998.50	2297.47	0.04	0.52	497.00	576.73	497.00	370.39	0.06	0.64	100.00	100.00	0.00	3501.50	3932.21	2613235.00	10.40	1356.28	1210.00
27	7	5	15542.00	31164.00	179.95	0	Spot (Block27, Row5, Column7)	30642.71	26188.50	19398.79	0.07	0.63	514.00	651.18	514.00	493.00	0.10	0.76	100.00	100.00	6.29	25674.50	30128.71	27762352.00	60.83	5415.13	5518.50
27	8	5	15840.00	31165.00	145.85	0	Spot (Block27, Row5, Column8)	21386.19	16573.00	16789.89	0.11	0.79	497.00	549.75	497.00	323.32	0.04	0.59	100.00	100.00	0.00	16076.00	20889.19	12425374.00	64.44	3405.25	2438.50
27	1	6	13736.00	31463.00	204.00	0	Spot (Block27, Row6, Column1)	18426.21	13409.00	13609.70	0.14	0.74	501.00	641.22	501.00	408.43	0.11	0.64	100.00	100.00	0.08	12908.00	17925.21	21853480.00	43.55	4387.94	4288.50
27	2	6	14037.00	31462.00	199.45	0	Spot (Block27, Row6, Column2)	12750.61	11430.50	7209.15	0.05	0.57	500.00	639.94	500.00	436.64	0.11	0.68	100.00	100.00	0.00	10930.50	12250.61	14331688.00	27.74	3157.27	3175.50
27	3	6	14324.00	31458.00	145.00	0	Spot (Block27, Row6, Column3)	32532.49	30470.00	18676.72	0.03	0.57	494.00	555.90	494.00	255.13	0.05	0.46	100.00	100.00	6.11	29976.00	32038.49	18641148.00	125.33	6633.95	4210.00
27	4	6	14640.00	31465.00	148.70	0	Spot (Block27, Row6, Column4)	3691.10	3149.00	2148.08	0.07	0.58	494.00	528.46	494.00	180.48	0.03	0.34	100.00	100.00	0.00	2655.00	3197.10	2222041.00	17.52	1223.34	961.50
27	5	6	14938.00	31463.00	146.40	0	Spot (Block27, Row6, Column5)	56484.81	65535.00	14333.91	0.06	0.25	489.00	535.63	489.00	224.93	0.04	0.42	100.00	100.00	63.48	65046.00	55995.81	33100348.00	248.74	12300.12	9301.50
27	6	6	15235.00	31462.00	150.25	0	Spot (Block27, Row6, Column6)	1853.53	1526.00	1078.40	0.08	0.58	494.00	542.90	494.00	240.00	0.04	0.44	88.00	74.00	0.00	1032.00	1359.53	1145480.00	5.46	749.89	697.50
27	7	6	15541.00	31463.00	147.30	0	Spot (Block27, Row6, Column7)	24794.04	20938.50	16401.28	0.07	0.66	500.00	575.95	500.00	351.93	0.06	0.61	100.00	100.00	0.51	20438.50	24294.04	14578895.00	68.82	5193.67	3396.00
27	8	6	15844.00	31470.00	147.50	0	Spot (Block27, Row6, Column8)	28857.37	23941.00	20270.36	0.08	0.70	490.00	498.26	490.00	121.28	0.01	0.24	100.00	100.00	4.22	23451.00	28367.37	17112424.00	233.84	5314.61	3684.50
27	1	7	13731.00	31760.00	161.35	0	Spot (Block27, Row7, Column1)	12105.93	10230.50	6546.62	0.07	0.54	486.00	566.72	486.00	331.12	0.07	0.58	100.00	100.00	0.00	9744.50	11619.93	8692059.00	34.85	2249.09	2149.00
27	2	7	14033.00	31764.00	148.35	0	Spot (Block27, Row7, Column2)	1185.86	977.00	568.61	0.08	0.48	440.00	504.39	440.00	234.42	0.06	0.46	84.00	54.00	0.00	537.00	745.86	710330.00	2.91	618.67	581.00
27	3	7	14347.00	31764.00	165.70	0	Spot (Block27, Row7, Column3)	572.28	592.00	101.82	0.01	0.18	466.00	466.45	466.00	99.32	0.00	0.21	57.00	21.00	0.00	126.00	106.28	436649.00	1.07	495.26	488.00
27	4	7	14642.00	31765.00	156.60	0	Spot (Block27, Row7, Column4)	1024.81	918.00	363.63	0.05	0.35	487.00	515.64	487.00	200.37	0.02	0.39	84.00	54.00	0.00	431.00	537.81	695847.00	2.54	622.69	600.00
27	5	7	14939.00	31761.00	187.45	0	Spot (Block27, Row7, Column5)	5264.08	4654.00	3003.20	0.05	0.57	496.00	566.65	496.00	274.33	0.06	0.48	100.00	100.00	0.00	4158.00	4768.08	5206171.00	17.12	1457.60	1423.00
27	6	7	15235.00	31760.00	193.85	0	Spot (Block27, Row7, Column6)	15451.66	14446.00	8702.20	0.03	0.56	510.00	673.83	510.00	472.20	0.12	0.70	100.00	100.00	0.00	13936.00	14941.66	16456021.00	31.30	3399.40	3355.00
27	7	7	15528.00	31765.00	148.75	0	Spot (Block27, Row7, Column7)	22638.86	21194.00	12762.14	0.03	0.56	498.00	559.28	498.00	270.84	0.05	0.48	100.00	100.00	0.00	20696.00	22140.86	13741789.00	81.52	5328.92	3079.00
27	8	7	15839.00	31761.00	188.10	0	Spot (Block27, Row7, Column8)	10720.86	10826.00	3279.71	0.00	0.31	491.00	506.61	491.00	147.24	0.01	0.29	100.00	100.00	0.00	10335.00	10229.86	10699420.00	69.37	2967.27	2796.00
27	1	8	13734.00	32055.00	167.65	0	Spot (Block27, Row8, Column1)	752.42	703.00	237.03	0.03	0.32	480.00	489.85	480.00	163.23	0.01	0.33	62.00	26.00	0.00	223.00	272.42	584628.00	1.61	530.37	496.50
27	2	8	14045.00	32065.00	149.95	0	Spot (Block27, Row8, Column2)	3138.55	2811.00	1680.77	0.05	0.54	455.50	463.72	455.50	94.45	0.01	0.20	100.00	100.00	0.00	2355.50	2683.05	1914513.00	28.32	999.40	887.00
27	3	8	14325.00	32062.00	146.85	0	Spot (Block27, Row8, Column3)	7263.48	5444.00	5305.30	0.13	0.73	463.00	483.47	463.00	186.99	0.02	0.39	100.00	100.00	0.00	4981.00	6800.48	4263661.00	36.26	1544.88	1274.50
27	4	8	14636.00	32062.00	153.25	0	Spot (Block27, Row8, Column4)	62793.46	65535.00	6509.61	0.02	0.10	486.00	523.49	486.00	252.56	0.03	0.48	100.00	100.00	78.07	65049.00	62307.46	40376552.00	246.56	16827.07	13601.00
27	5	8	14934.00	32068.00	171.70	0	Spot (Block27, Row8, Column5)	888.63	826.00	259.01	0.03	0.29	491.00	571.86	491.00	398.34	0.07	0.70	39.00	8.00	0.00	335.00	397.63	730456.00	0.80	569.32	547.00
27	6	8	15239.00	32063.00	195.15	0	Spot (Block27, Row8, Column6)	30562.12	23330.50	21672.52	0.12	0.71	508.00	683.82	508.00	549.32	0.13	0.80	100.00	100.00	16.30	22822.50	30054.12	33007252.00	54.39	5967.87	5903.00
27	7	8	15536.00	32066.00	147.10	0	Spot (Block27, Row8, Column7)	10539.65	9628.00	6126.99	0.04	0.58	503.00	612.65	503.00	371.62	0.09	0.61	100.00	100.00	0.00	9125.00	10036.65	6228935.00	26.71	2152.63	1849.50
27	8	8	15823.00	32066.00	146.35	0	Spot (Block27, Row8, Column8)	50149.25	57014.00	16827.85	0.06	0.34	499.00	562.20	499.00	243.35	0.05	0.43	100.00	100.00	43.57	56515.00	49650.25	29237204.00	203.77	10482.62	8444.00
28	1	1	18239.00	29963.00	155.70	0	Spot (Block28, Row1, Column1)	17758.85	15015.50	10658.62	0.07	0.60	324.00	360.20	324.00	110.23	0.05	0.31	100.00	100.00	0.00	14691.50	17434.85	11827394.00	157.85	3556.65	2811.00
28	2	1	18534.00	29968.00	148.50	0	Spot (Block28, Row1, Column2)	13417.17	12540.00	7771.89	0.03	0.58	359.00	402.03	359.00	240.61	0.05	0.60	100.00	100.00	0.00	12181.00	13058.17	8063716.00	54.09	2652.07	2135.00
28	3	1	18835.00	29966.00	148.15	0	Spot (Block28, Row1, Column3)	21680.69	17656.00	14924.37	0.09	0.69	375.00	387.83	375.00	195.64	0.01	0.50	100.00	100.00	0.00	17281.00	21305.69	12986735.00	108.84	3688.77	3249.50
28	4	1	19128.00	29964.00	147.10	0	Spot (Block28, Row1, Column4)	9473.25	8349.00	5491.48	0.05	0.58	332.00	405.09	332.00	286.25	0.09	0.71	100.00	100.00	0.00	8017.00	9141.25	5598689.00	31.68	2121.94	1527.00
28	5	1	19437.00	29965.00	149.85	0	Spot (Block28, Row1, Column5)	34533.92	30856.00	24308.76	0.05	0.70	315.00	349.86	315.00	118.05	0.05	0.34	100.00	100.00	23.79	30541.00	34218.92	21342032.00	289.56	6104.34	4032.50
28	6	1	19735.00	29964.00	147.90	0	Spot (Block28, Row1, Column6)	36360.24	33982.00	19840.48	0.03	0.55	313.00	351.88	313.00	146.94	0.05	0.42	100.00	100.00	14.45	33669.00	36047.24	21634416.00	245.05	6788.16	5469.50
28	7	1	20030.00	29966.00	152.80	0	Spot (Block28, Row1, Column7)	58648.60	65535.00	11694.02	0.05	0.20	312.00	346.82	312.00	144.98	0.05	0.42	100.00	100.00	67.45	65223.00	58336.60	37652716.00	402.13	11980.01	8608.00
28	8	1	20344.00	29966.00	166.55	0	Spot (Block28, Row1, Column8)	621.31	574.00	167.67	0.03	0.27	309.00	321.66	309.00	81.37	0.02	0.25	99.00	82.00	0.00	265.00	312.31	477786.00	3.68	391.89	388.50
28	1	2	18263.00	30261.00	200.35	0	Spot (Block28, Row2, Column1)	429.93	409.00	60.24	0.02	0.14	388.00	421.54	388.00	268.32	0.04	0.64	0.00	0.00	0.00	21.00	41.93	490125.00	0.03	393.90	396.00
28	2	2	18538.00	30266.00	136.60	0	Spot (Block28, Row2, Column2)	33817.10	32803.00	15492.18	0.01	0.46	387.00	447.25	387.00	362.17	0.06	0.81	100.00	100.00	1.19	32416.00	33430.10	17010004.00	92.14	5341.80	4975.00
28	3	2	18837.00	30264.00	148.25	0	Spot (Block28, Row2, Column3)	2214.26	1970.50	1226.71	0.05	0.55	396.00	479.76	396.00	380.55	0.08	0.79	92.00	73.00	0.00	1574.50	1818.26	1328558.00	4.56	784.91	667.50
28	4	2	19138.00	30265.00	182.60	0	Spot (Block28, Row2, Column4)	20561.10	19387.00	11228.71	0.03	0.55	388.00	490.18	388.00	419.26	0.10	0.86	100.00	100.00	0.00	18999.00	20173.10	19224628.00	47.87	3653.19	3631.00
28	5	2	19445.00	30266.00	190.55	0	Spot (Block28, Row2, Column5)	4550.06	4417.00	1337.95	0.01	0.29	328.00	397.88	328.00	279.35	0.08	0.70	100.00	100.00	0.00	4089.00	4222.06	4641057.00	14.86	1441.52	1407.00
28	6	2	19728.00	30262.00	149.20	0	Spot (Block28, Row2, Column6)	10177.49	9284.00	6297.04	0.04	0.62	323.00	402.74	323.00	255.68	0.10	0.63	100.00	100.00	0.00	8961.00	9854.49	6228625.00	38.23	2232.77	1698.00
28	7	2	20036.00	30268.00	149.45	0	Spot (Block28, Row2, Column7)	13393.42	11207.00	8169.02	0.08	0.61	319.00	361.84	319.00	141.85	0.05	0.39	100.00	100.00	0.00	10888.00	13074.42	8223563.00	91.87	2687.98	2171.50
28	8	2	20340.00	30265.00	163.95	0	Spot (Block28, Row2, Column8)	460.90	464.00	89.24	0.00	0.19	310.00	337.86	310.00	173.61	0.04	0.51	39.00	0.00	0.00	154.00	150.90	344295.00	0.71	357.20	372.00
28	1	3	18238.00	30565.00	150.05	0	Spot (Block28, Row3, Column1)	40747.05	43547.00	22304.67	0.03	0.55	385.00	388.60	385.00	113.71	0.00	0.29	100.00	100.00	30.86	43162.00	40362.05	25222552.00	354.92	7699.29	5565.00
28	2	3	18538.00	30570.00	145.90	0	Spot (Block28, Row3, Column2)	2686.84	2289.00	1459.80	0.07	0.54	390.00	427.61	390.00	236.18	0.04	0.55	100.00	98.00	0.00	1899.00	2296.84	1555683.00	9.57	889.92	749.00
28	3	3	18826.00	30564.00	145.65	0	Spot (Block28, Row3, Column3)	10725.75	9237.00	6481.04	0.06	0.60	394.00	417.68	394.00	154.65	0.03	0.37	100.00	100.00	0.00	8843.00	10331.75	6188755.00	66.66	2459.42	1838.00
28	4	3	19141.00	30567.00	148.35	0	Spot (Block28, Row3, Column4)	40981.37	40496.50	21219.58	0.01	0.52	384.00	433.64	384.00	305.18	0.05	0.70	100.00	100.00	30.56	40112.50	40597.37	24670904.00	132.87	8173.78	6179.00
28	5	3	19439.00	30566.00	143.55	0	Spot (Block28, Row3, Column5)	4657.36	4161.00	2543.92	0.05	0.55	323.00	390.85	323.00	240.73	0.08	0.62	100.00	100.00	0.00	3838.00	4334.36	2608119.00	17.72	1375.88	1082.00
28	6	3	19741.00	30565.00	209.55	0	Spot (Block28, Row3, Column6)	23431.28	16512.50	17241.25	0.15	0.74	362.00	486.40	362.00	350.29	0.13	0.72	100.00	100.00	2.72	16150.50	23069.28	29336000.00	65.50	5121.47	5223.50
28	7	3	20039.00	30566.00	148.45	0	Spot (Block28, Row3, Column7)	35813.15	33009.00	22373.37	0.04	0.62	338.00	422.69	338.00	266.23	0.10	0.63	100.00	100.00	21.20	32671.00	35475.15	21452148.00	132.93	6549.67	5122.00
28	8	3	20341.00	30577.00	157.25	0	Spot (Block28, Row3, Column8)	27527.51	25368.00	14574.16	0.04	0.53	319.00	362.94	319.00	202.41	0.06	0.56	100.00	100.00	0.44	25049.00	27208.51	18718708.00	134.20	5380.12	4163.50
28	1	4	18241.00	30866.00	146.95	0	Spot (Block28, Row4, Column1)	40408.42	39557.00	21420.37	0.01	0.53	384.00	404.06	384.00	153.88	0.02	0.38	100.00	100.00	26.99	39173.00	40024.42	23800664.00	259.97	8050.09	5516.00
28	2	4	18539.00	30865.00	166.50	0	Spot (Block28, Row4, Column2)	6356.53	5894.00	3139.82	0.03	0.49	399.00	454.92	399.00	234.05	0.06	0.51	100.00	100.00	0.00	5495.00	5957.53	4881817.00	25.22	1436.51	1418.00
28	3	4	18836.00	30868.00	152.65	0	Spot (Block28, Row4, Column3)	63886.92	65535.00	4775.52	0.01	0.07	397.00	456.25	397.00	239.18	0.06	0.52	100.00	100.00	84.75	65138.00	63489.92	40632444.00	265.20	18114.07	14240.00
28	4	4	19133.00	30867.00	149.65	0	Spot (Block28, Row4, Column4)	2046.71	1796.50	946.94	0.06	0.46	387.00	402.32	387.00	150.43	0.02	0.37	99.00	99.00	0.00	1409.50	1659.71	1260776.00	10.93	766.89	678.00
28	5	4	19435.00	30861.00	145.90	0	Spot (Block28, Row4, Column5)	3367.93	1858.50	7514.43	0.26	2.23	348.00	372.09	348.00	134.47	0.03	0.36	98.00	95.00	0.87	1510.50	3019.93	1939930.00	22.28	1006.63	640.50
28	6	4	19739.00	30862.00	193.25	0	Spot (Block28, Row4, Column6)	5252.31	5169.00	1326.81	0.01	0.25	333.00	407.74	333.00	239.33	0.09	0.59	100.00	100.00	0.00	4836.00	4919.31	5535940.00	20.24	1571.69	1452.00
28	7	4	20030.00	30871.00	147.10	0	Spot (Block28, Row4, Column7)	19982.85	16043.00	15924.59	0.10	0.80	352.00	419.42	352.00	265.26	0.08	0.63	100.00	100.00	0.34	15691.00	19630.85	11809867.00	73.75	3288.84	2186.00
28	8	4	20339.00	30879.00	148.30	0	Spot (Block28, Row4, Column8)	5974.34	5075.50	3548.87	0.07	0.59	321.00	354.36	321.00	103.78	0.04	0.29	100.00	100.00	0.00	4754.50	5653.34	3584605.00	54.15	1592.87	1146.00
28	1	5	18237.00	31168.00	146.00	0	Spot (Block28, Row5, Column1)	27647.93	22777.00	18029.36	0.08	0.65	382.00	444.79	382.00	272.77	0.07	0.61	100.00	100.00	2.06	22395.00	27265.93	16091097.00	99.73	5376.31	3684.50
28	2	5	18544.00	31166.00	154.85	0	Spot (Block28, Row5, Column2)	34104.64	31608.00	15916.28	0.03	0.47	398.00	474.51	398.00	263.51	0.08	0.56	100.00	100.00	2.88	31210.00	33706.64	22474964.00	127.62	5780.60	5265.00
28	3	5	18837.00	31169.00	154.05	0	Spot (Block28, Row5, Column3)	19911.06	16640.00	12022.98	0.08	0.60	400.00	468.86	400.00	238.24	0.07	0.51	100.00	100.00	0.00	16240.00	19511.06	12942188.00	81.61	3315.23	2698.50
28	4	5	19132.00	31169.00	148.40	0	Spot (Block28, Row5, Column4)	36268.56	34142.00	23604.23	0.03	0.65	387.00	421.92	387.00	201.75	0.04	0.48	100.00	100.00	27.41	33755.00	35881.56	21833748.00	177.68	6101.51	5083.00
28	5	5	19441.00	31169.00	151.80	0	Spot (Block28, Row5, Column5)	64106.25	65535.00	5359.52	0.01	0.08	359.00	402.00	359.00	245.17	0.05	0.61	100.00	100.00	89.26	65176.00	63747.25	40579616.00	259.84	15481.56	10106.50
28	6	5	19742.00	31169.00	148.60	0	Spot (Block28, Row5, Column6)	11606.74	10248.00	6549.59	0.05	0.56	335.00	419.71	335.00	312.35	0.10	0.74	100.00	100.00	0.00	9913.00	11271.74	6998863.00	35.82	2409.10	1918.00
28	7	5	20045.00	31170.00	197.40	0	Spot (Block28, Row5, Column7)	27665.16	22391.00	18201.40	0.09	0.66	363.00	478.59	363.00	394.78	0.12	0.82	100.00	100.00	3.45	22028.00	27302.16	30459388.00	68.86	5422.04	5569.50
28	8	5	20339.00	31169.00	147.65	0	Spot (Block28, Row5, Column8)	39747.69	42424.50	24290.03	0.03	0.61	318.00	381.61	318.00	238.16	0.08	0.62	100.00	100.00	36.36	42106.50	39429.69	23610228.00	165.29	6172.90	4717.50
28	1	6	18237.00	31465.00	208.05	0	Spot (Block28, Row6, Column1)	21068.67	14349.00	16622.29	0.17	0.79	382.00	522.73	382.00	399.54	0.14	0.76	100.00	100.00	1.05	13967.00	20686.67	25998744.00	51.42	4461.86	4392.50
28	2	6	18536.00	31466.00	213.25	0	Spot (Block28, Row6, Column2)	16259.29	13788.00	9251.68	0.07	0.57	388.00	505.77	388.00	375.98	0.12	0.74	100.00	100.00	0.00	13400.00	15871.29	21088292.00	41.90	3933.52	3912.50
28	3	6	18830.00	31465.00	149.35	0	Spot (Block28, Row6, Column3)	53211.05	65535.00	16984.00	0.09	0.32	388.00	438.43	388.00	244.44	0.05	0.56	100.00	100.00	56.55	65147.00	52823.05	32086496.00	215.89	12957.27	9913.50
28	4	6	19142.00	31466.00	147.70	0	Spot (Block28, Row6, Column4)	8030.40	6969.00	5277.21	0.06	0.66	376.00	397.49	376.00	186.03	0.02	0.47	100.00	100.00	0.00	6593.00	7654.40	4802182.00	41.03	1859.97	1314.00
28	5	6	19436.00	31468.00	151.20	0	Spot (Block28, Row6, Column5)	64783.02	65535.00	3871.99	0.01	0.06	365.00	440.84	365.00	339.04	0.08	0.77	100.00	100.00	94.07	65170.00	64418.02	40424964.00	189.78	19057.65	14801.00
28	6	6	19738.00	31465.00	149.05	0	Spot (Block28, Row6, Column6)	3731.05	2941.00	2497.50	0.10	0.67	336.00	409.60	336.00	272.07	0.09	0.66	100.00	97.00	0.00	2605.00	3395.05	2268480.00	12.21	1091.24	806.00
28	7	6	20039.00	31465.00	153.20	0	Spot (Block28, Row6, Column7)	47832.63	61007.00	20118.18	0.11	0.42	329.00	413.44	329.00	306.38	0.10	0.74	100.00	100.00	47.31	60678.00	47503.63	31139264.00	154.77	7916.30	5940.50
28	8	6	20342.00	31467.00	150.55	0	Spot (Block28, Row6, Column8)	49028.95	65535.00	20091.79	0.13	0.41	314.00	348.42	314.00	132.58	0.05	0.38	100.00	100.00	50.32	65221.00	48714.95	30300100.00	367.17	9924.93	7549.00
28	1	7	18238.00	31764.00	161.35	0	Spot (Block28, Row7, Column1)	8675.20	7535.50	4455.49	0.06	0.51	328.00	413.65	328.00	261.18	0.10	0.63	100.00	100.00	0.00	7207.50	8347.20	6228793.00	31.63	1641.65	1612.00
28	2	7	18536.00	31768.00	148.45	0	Spot (Block28, Row7, Column2)	2809.62	2100.00	1907.61	0.13	0.68	326.00	393.15	326.00	220.03	0.08	0.56	100.00	92.00	0.00	1774.00	2483.62	1691392.00	10.98	791.46	693.00
28	3	7	18840.00	31766.00	194.60	0	Spot (Block28, Row7, Column3)	493.05	477.50	119.23	0.01	0.24	325.00	353.70	325.00	101.00	0.04	0.29	60.00	30.00	0.00	152.50	168.05	528546.00	1.38	377.83	382.00
28	4	7	19140.00	31765.00	151.05	0	Spot (Block28, Row7, Column4)	1912.38	1629.00	1147.40	0.07	0.60	338.00	404.51	338.00	277.28	0.08	0.69	98.00	75.00	0.00	1291.00	1574.38	1193327.00	5.44	627.10	556.00
28	5	7	19435.00	31766.00	189.70	0	Spot (Block28, Row7, Column5)	17491.55	14958.00	11278.98	0.07	0.64	372.00	512.33	372.00	452.08	0.14	0.88	100.00	100.00	0.00	14586.00	17119.55	17718936.00	37.56	3338.33	3335.00
28	6	7	19737.00	31767.00	202.90	0	Spot (Block28, Row7, Column6)	19806.46	18586.50	11761.86	0.03	0.59	376.00	566.24	376.00	527.76	0.18	0.93	100.00	100.00	0.00	18210.50	19430.46	23133948.00	36.46	4170.06	4134.00
28	7	7	20032.00	31767.00	151.05	0	Spot (Block28, Row7, Column7)	46189.50	50812.00	18895.74	0.04	0.41	322.00	406.01	322.00	271.25	0.10	0.67	100.00	100.00	35.47	50490.00	45867.50	28776240.00	168.79	9382.33	7038.00
28	8	7	20343.00	31766.00	190.85	0	Spot (Block28, Row7, Column8)	10268.66	10450.00	2508.84	0.01	0.24	313.00	350.22	313.00	139.49	0.05	0.40	100.00	100.00	0.00	10137.00	9955.66	10545913.00	71.11	2649.77	2290.00
28	1	8	18249.00	32074.00	156.85	0	Spot (Block28, Row8, Column1)	666.44	499.00	926.35	0.13	1.39	315.00	348.30	315.00	106.32	0.04	0.31	69.00	44.00	0.00	184.00	351.44	448513.00	2.99	409.93	391.00
28	2	8	18540.00	32068.00	147.65	0	Spot (Block28, Row8, Column2)	10106.49	8639.00	5681.43	0.07	0.56	314.00	339.79	314.00	77.98	0.03	0.23	100.00	100.00	0.00	8325.00	9792.49	6013361.00	125.24	2073.31	1827.00
28	3	8	18831.00	32067.00	147.25	0	Spot (Block28, Row8, Column3)	17881.42	13037.00	14160.65	0.14	0.79	311.00	340.79	311.00	118.52	0.04	0.35	100.00	100.00	0.00	12726.00	17570.42	10621566.00	148.00	3114.56	2368.50
28	4	8	19135.00	32068.00	153.30	0	Spot (Block28, Row8, Column4)	49918.02	60469.00	18008.64	0.08	0.36	318.00	352.88	318.00	132.83	0.05	0.38	100.00	100.00	45.50	60151.00	49600.02	32147440.00	373.16	9588.33	7079.00
28	5	8	19431.00	32067.00	151.70	0	Spot (Block28, Row8, Column5)	1907.19	1827.00	862.18	0.02	0.45	318.00	428.79	318.00	375.54	0.13	0.88	99.00	78.00	0.00	1509.00	1589.19	1199622.00	3.94	689.75	639.00
28	6	8	19738.00	32069.00	200.10	0	Spot (Block28, Row8, Column6)	30336.76	21816.50	22109.00	0.14	0.73	340.00	515.36	340.00	506.05	0.18	0.98	100.00	100.00	18.69	21476.50	29996.76	34402092.00	58.93	5687.81	5666.00
28	7	8	20037.00	32068.00	146.95	0	Spot (Block28, Row8, Column7)	26574.30	23903.50	16849.46	0.05	0.63	313.00	402.05	313.00	321.69	0.11	0.80	100.00	100.00	0.34	23590.50	26261.30	15731986.00	81.36	4674.84	3653.50
28	8	8	20325.00	32067.00	148.45	0	Spot (Block28, Row8, Column8)	45173.39	48903.00	18855.90	0.03	0.42	314.00	353.32	314.00	148.32	0.05	0.42	100.00	100.00	32.67	48589.00	44859.39	27239712.00	302.19	9253.29	6948.00
29	1	1	4729.00	34445.00	148.55	0	Spot (Block29, Row1, Column1)	27844.87	24989.00	14534.41	0.05	0.52	278.00	308.48	278.00	175.85	0.05	0.57	100.00	100.00	0.17	24711.00	27566.87	16762610.00	156.59	5500.71	4299.00
29	2	1	5025.00	34450.00	146.05	0	Spot (Block29, Row1, Column2)	39133.54	36573.00	18448.95	0.03	0.47	280.00	339.56	280.00	232.75	0.08	0.69	100.00	100.00	13.50	36293.00	38853.54	22893196.00	166.68	5664.64	5328.50
29	3	1	5326.00	34449.00	140.30	0	Spot (Block29, Row1, Column3)	7069.14	6127.00	4868.63	0.06	0.69	275.00	301.41	275.00	157.62	0.04	0.52	100.00	100.00	0.00	5852.00	6794.14	3767852.00	42.94	1571.47	1239.00
29	4	1	5626.00	34448.00	139.30	0	Spot (Block29, Row1, Column4)	32827.20	30732.00	16386.82	0.03	0.50	281.00	315.36	281.00	159.89	0.05	0.51	100.00	100.00	2.47	30451.00	32546.20	17299940.00	203.33	6431.05	5067.00
29	5	1	5929.00	34449.00	140.55	0	Spot (Block29, Row1, Column5)	25724.58	21666.50	18697.73	0.07	0.73	284.00	304.23	284.00	117.82	0.03	0.39	100.00	100.00	1.31	21382.50	25440.58	13736927.00	215.75	4192.27	2964.00
29	6	1	6226.00	34447.00	138.70	0	Spot (Block29, Row1, Column6)	31149.27	29890.00	16117.28	0.02	0.52	289.00	321.73	289.00	153.07	0.05	0.48	100.00	100.00	1.72	29601.00	30860.27	16259920.00	201.39	6348.93	4142.50
29	7	1	6519.00	34450.00	144.05	0	Spot (Block29, Row1, Column7)	57283.09	65535.00	12788.85	0.06	0.22	286.00	311.11	286.00	152.28	0.04	0.49	100.00	100.00	63.32	65249.00	56997.09	32479752.00	374.12	11377.37	7923.00
29	8	1	6830.00	34447.00	154.45	0	Spot (Block29, Row1, Column8)	741.93	675.00	276.43	0.04	0.37	281.00	279.06	281.00	70.30	0.00	0.25	99.00	92.00	0.00	394.00	460.93	482253.00	6.58	396.61	374.00
29	1	2	4718.00	34750.00	154.20	0	Spot (Block29, Row2, Column1)	311.93	309.00	24.28	0.00	0.08	277.00	297.46	277.00	136.48	0.03	0.46	0.00	0.00	0.00	32.00	34.93	203692.00	0.11	290.00	290.00
29	2	2	5025.00	34748.00	126.80	0	Spot (Block29, Row2, Column2)	15843.17	15238.00	6886.39	0.02	0.43	277.00	319.85	277.00	207.51	0.06	0.65	100.00	100.00	0.00	14961.00	15566.17	6749190.00	74.81	2677.29	2462.50
29	3	2	5325.00	34747.00	143.05	0	Spot (Block29, Row2, Column3)	960.90	804.00	386.08	0.08	0.40	278.00	304.00	278.00	148.45	0.04	0.49	99.00	92.00	0.00	526.00	682.90	536184.00	4.43	433.24	406.00
29	4	2	5634.00	34749.00	195.10	0	Spot (Block29, Row2, Column4)	6171.00	5065.00	4104.62	0.09	0.67	287.00	333.97	287.00	189.18	0.07	0.57	100.00	100.00	0.00	4778.00	5884.00	6646172.00	30.86	1557.39	1533.00
29	5	2	5930.00	34751.00	173.90	0	Spot (Block29, Row2, Column5)	6946.92	6649.00	2706.09	0.02	0.39	287.00	312.13	287.00	132.75	0.04	0.43	100.00	100.00	0.00	6362.00	6659.92	5897936.00	49.98	1686.15	1250.00
29	6	2	6220.00	34750.00	144.90	0	Spot (Block29, Row2, Column6)	11302.53	10248.00	6234.86	0.04	0.55	293.00	331.44	293.00	176.23	0.05	0.53	100.00	100.00	0.00	9955.00	11009.53	6498957.00	62.25	2012.65	1804.00
29	7	2	6529.00	34751.00	142.45	0	Spot (Block29, Row2, Column7)	4839.41	4320.50	2832.31	0.05	0.59	290.00	307.49	290.00	123.76	0.03	0.40	100.00	100.00	0.00	4030.50	4549.41	2671353.00	36.62	1255.17	1046.00
29	8	2	6852.00	34774.00	153.15	0	Spot (Block29, Row2, Column8)	315.66	306.00	31.81	0.01	0.10	277.00	292.17	277.00	163.61	0.02	0.56	0.00	0.00	0.00	29.00	38.66	202653.00	0.14	294.86	293.00
29	1	3	4730.00	35053.00	141.75	0	Spot (Block29, Row3, Column1)	38763.12	37998.00	20210.11	0.01	0.52	286.00	303.52	286.00	122.85	0.03	0.40	100.00	100.00	17.61	37712.00	38477.12	21125968.00	313.06	6837.17	5451.00
29	2	3	5031.00	35049.00	137.65	0	Spot (Block29, Row3, Column2)	1413.54	1326.50	543.61	0.03	0.38	283.00	308.83	283.00	133.17	0.04	0.43	100.00	100.00	0.00	1043.50	1130.54	723732.00	8.30	538.66	488.50
29	3	3	5316.00	35046.00	138.80	0	Spot (Block29, Row3, Column3)	7770.83	6960.00	4090.73	0.05	0.53	281.00	302.36	281.00	149.34	0.03	0.49	100.00	100.00	0.00	6679.00	7489.83	4064146.00	50.01	1963.30	1479.00
29	4	3	5631.00	35049.00	140.40	0	Spot (Block29, Row3, Column4)	41283.13	40903.00	19214.03	0.00	0.47	287.00	317.74	287.00	160.83	0.04	0.51	100.00	100.00	20.83	40616.00	40996.13	22003984.00	254.71	8625.61	6209.00
29	5	3	5929.00	35046.00	129.80	0	Spot (Block29, Row3, Column5)	8377.48	5348.00	9743.31	0.19	1.16	286.00	319.52	286.00	193.11	0.05	0.60	100.00	100.00	0.89	5062.00	8091.48	3778245.00	41.73	3649.49	1841.50
29	6	3	6232.00	35049.00	228.05	0	Spot (Block29, Row3, Column6)	14530.75	8904.00	10706.14	0.21	0.74	297.00	375.33	297.00	275.71	0.10	0.73	100.00	100.00	0.00	8607.00	14233.75	21723476.00	51.34	3906.68	3919.00
29	7	3	6531.00	35050.00	142.30	0	Spot (Block29, Row3, Column7)	14240.43	11748.00	10059.62	0.08	0.71	292.00	347.54	292.00	242.80	0.08	0.70	100.00	100.00	0.00	11456.00	13948.43	7860715.00	57.22	2685.91	1898.00
29	8	3	6830.00	35058.00	149.60	0	Spot (Block29, Row3, Column8)	29010.12	26853.50	13914.57	0.03	0.48	280.00	311.16	280.00	194.30	0.05	0.62	100.00	100.00	0.98	26573.50	28730.12	17812216.00	147.71	5558.74	3991.50
29	1	4	4727.00	35348.00	138.65	0	Spot (Block29, Row4, Column1)	40529.21	40549.50	19287.02	0.00	0.48	291.00	324.73	291.00	151.51	0.05	0.47	100.00	100.00	21.07	40258.50	40238.21	21156312.00	265.36	7712.93	5767.00
29	2	4	5026.00	35348.00	166.80	0	Spot (Block29, Row4, Column2)	3581.41	3230.00	1891.41	0.04	0.53	293.00	348.21	293.00	216.55	0.07	0.62	100.00	100.00	0.00	2937.00	3288.41	2764845.00	14.93	915.73	882.00
29	3	4	5331.00	35349.00	141.45	0	Spot (Block29, Row4, Column3)	62215.27	65535.00	7359.49	0.02	0.12	290.00	344.35	290.00	220.47	0.07	0.64	100.00	100.00	75.65	65245.00	61925.27	33720932.00	280.63	15574.56	10388.50
29	4	4	5621.00	35349.00	143.90	0	Spot (Block29, Row4, Column4)	745.75	704.00	220.74	0.03	0.30	285.00	303.00	285.00	138.17	0.03	0.46	97.00	82.00	0.00	419.00	460.75	420602.00	3.20	394.97	374.00
29	5	4	5911.00	35341.00	137.25	0	Spot (Block29, Row4, Column5)	3588.12	2096.00	7399.72	0.23	2.06	285.00	299.84	285.00	138.39	0.02	0.46	98.00	98.00	0.79	1811.00	3303.12	1826353.00	23.76	1046.02	658.00
29	6	4	6229.00	35350.00	172.55	0	Spot (Block29, Row4, Column6)	9614.17	9704.00	4235.00	0.00	0.44	292.00	329.56	292.00	181.99	0.05	0.55	100.00	100.00	0.00	9412.00	9322.17	8008604.00	51.02	2111.67	1761.00
29	7	4	6525.00	35353.00	140.15	0	Spot (Block29, Row4, Column7)	11651.27	9728.00	8807.47	0.08	0.76	292.00	349.27	292.00	269.62	0.08	0.77	100.00	100.00	0.00	9436.00	11359.27	6186823.00	41.92	2242.16	1784.00
29	8	4	6826.00	35360.00	141.95	0	Spot (Block29, Row4, Column8)	4638.88	4097.50	2411.24	0.05	0.52	286.00	303.70	286.00	114.41	0.03	0.38	100.00	100.00	0.00	3811.50	4352.88	2532830.00	37.89	1186.15	903.00
29	1	5	4729.00	35650.00	139.45	0	Spot (Block29, Row5, Column1)	47867.93	52215.00	17868.05	0.04	0.37	294.00	356.32	294.00	241.56	0.08	0.68	100.00	100.00	40.38	51921.00	47573.93	25130792.00	196.69	9785.79	7366.50
29	2	5	5031.00	35653.00	147.90	0	Spot (Block29, Row5, Column2)	32181.11	31014.00	15013.29	0.02	0.47	303.00	397.57	303.00	252.99	0.12	0.64	100.00	100.00	1.51	30711.00	31878.11	19212132.00	125.63	5316.94	4690.50
29	3	5	5329.00	35650.00	148.20	0	Spot (Block29, Row5, Column3)	15647.14	13749.00	9113.59	0.06	0.58	296.00	380.64	296.00	251.06	0.11	0.66	100.00	100.00	0.00	13453.00	15351.14	9356989.00	60.81	2387.75	2087.00
29	4	5	5626.00	35650.00	138.40	0	Spot (Block29, Row5, Column4)	23791.22	20853.00	14972.62	0.06	0.63	289.00	326.56	289.00	172.85	0.05	0.53	100.00	100.00	0.00	20564.00	23502.22	12323851.00	135.75	3972.65	3208.00
29	5	5	5928.00	35650.00	140.40	0	Spot (Block29, Row5, Column5)	63060.34	65535.00	6477.49	0.02	0.10	294.00	348.37	294.00	219.37	0.07	0.63	100.00	100.00	82.33	65241.00	62766.34	33548352.00	285.87	14997.39	10858.00
29	6	5	6231.00	35650.00	144.80	0	Spot (Block29, Row5, Column6)	12972.91	11906.50	6842.44	0.04	0.53	298.00	367.43	298.00	293.16	0.09	0.80	100.00	100.00	0.00	11608.50	12674.91	7446452.00	43.00	2323.95	1842.00
29	7	5	6535.00	35651.00	188.60	0	Spot (Block29, Row5, Column7)	16738.21	12400.00	12897.73	0.13	0.77	300.00	418.52	300.00	393.75	0.14	0.94	100.00	100.00	0.00	12100.00	16438.21	16721473.00	41.45	3115.48	3130.00
29	8	5	6830.00	35652.00	139.00	0	Spot (Block29, Row5, Column8)	29553.89	25111.00	21943.28	0.07	0.74	292.00	348.78	292.00	271.22	0.08	0.78	100.00	100.00	8.64	24819.00	29261.89	15397575.00	107.68	4695.62	3324.50
29	1	6	4732.00	35949.00	226.65	0	Spot (Block29, Row6, Column1)	12365.95	6827.50	9999.42	0.26	0.81	296.00	392.80	296.00	281.15	0.12	0.72	100.00	100.00	0.00	6531.50	12069.95	18301592.00	42.59	3343.16	3274.00
29	2	6	5027.00	35949.00	221.60	0	Spot (Block29, Row6, Column2)	6173.61	4141.00	3941.05	0.17	0.64	294.00	380.84	294.00	268.90	0.11	0.71	100.00	100.00	0.00	3847.00	5879.61	8698617.00	21.54	1884.55	1856.00
29	3	6	5321.00	35947.00	139.75	0	Spot (Block29, Row6, Column3)	47779.45	55207.00	18985.40	0.06	0.40	288.00	334.85	288.00	180.49	0.07	0.54	100.00	100.00	40.23	54919.00	47491.45	25179896.00	262.87	10603.21	7849.00
29	4	6	5629.00	35948.00	137.55	0	Spot (Block29, Row6, Column4)	5045.76	4777.50	2557.15	0.02	0.51	285.00	307.13	285.00	155.48	0.03	0.51	100.00	100.00	0.00	4492.50	4760.76	2563248.00	30.48	1340.32	1124.00
29	5	6	5925.00	35950.00	143.00	0	Spot (Block29, Row6, Column5)	63900.94	65535.00	5279.95	0.01	0.08	292.00	345.85	292.00	219.93	0.07	0.64	100.00	100.00	85.87	65243.00	63608.94	35720912.00	288.98	13437.45	10702.00
29	6	6	6230.00	35949.00	143.55	0	Spot (Block29, Row6, Column6)	2430.84	2010.50	1604.64	0.08	0.66	296.00	331.69	296.00	160.25	0.05	0.48	100.00	96.00	0.00	1714.50	2134.84	1370993.00	13.10	641.82	566.00
29	7	6	6530.00	35950.00	141.15	0	Spot (Block29, Row6, Column7)	29807.97	27148.50	19045.75	0.04	0.64	296.00	359.29	296.00	280.68	0.08	0.78	100.00	100.00	3.52	26852.50	29511.97	16096303.00	104.92	4824.41	3526.50
29	8	6	6833.00	35952.00	141.35	0	Spot (Block29, Row6, Column8)	33758.93	30848.00	21824.47	0.04	0.65	289.00	304.44	289.00	97.32	0.02	0.32	100.00	100.00	13.81	30559.00	33469.93	18331120.00	343.74	5802.81	4680.50
29	1	7	4726.00	36244.00	156.50	0	Spot (Block29, Row7, Column1)	5878.84	5146.00	3140.98	0.06	0.53	291.00	349.45	291.00	196.73	0.08	0.56	100.00	100.00	0.00	4855.00	5587.84	3962339.00	28.11	1194.68	1136.50
29	2	7	5027.00	36250.00	143.25	0	Spot (Block29, Row7, Column2)	1213.48	1104.50	656.65	0.04	0.54	283.00	310.18	283.00	137.79	0.04	0.44	99.00	84.00	0.00	821.50	930.48	679547.00	6.56	460.28	418.00
29	3	7	5328.00	36255.00	147.30	0	Spot (Block29, Row7, Column3)	363.72	364.00	59.07	0.00	0.16	276.00	279.61	276.00	71.72	0.01	0.26	53.00	14.00	0.00	88.00	87.72	215320.00	1.17	305.88	303.00
29	4	7	5629.00	36249.00	147.10	0	Spot (Block29, Row7, Column4)	820.51	752.50	360.32	0.04	0.44	281.00	317.07	281.00	190.05	0.05	0.60	88.00	59.00	0.00	471.50	539.51	484103.00	2.65	390.75	374.00
29	5	7	5923.00	36248.00	194.85	0	Spot (Block29, Row7, Column5)	5048.68	3927.00	3580.03	0.11	0.71	291.00	345.47	291.00	206.62	0.07	0.60	100.00	100.00	0.00	3636.00	4757.68	5427333.00	22.76	1243.83	1204.50
29	6	7	6225.00	36251.00	216.75	0	Spot (Block29, Row7, Column6)	7183.80	5295.00	4553.68	0.13	0.63	303.00	428.83	303.00	374.69	0.15	0.87	100.00	99.00	0.00	4992.00	6880.80	9647838.00	18.03	2108.74	2133.00
29	7	7	6516.00	36251.00	142.60	0	Spot (Block29, Row7, Column7)	44742.41	46770.50	18131.56	0.02	0.41	295.00	347.54	295.00	202.21	0.07	0.58	100.00	100.00	24.91	46475.50	44447.41	24608444.00	219.55	9203.11	7023.50
29	8	7	6829.00	36249.00	179.15	0	Spot (Block29, Row7, Column8)	14811.80	15299.00	4656.13	0.01	0.31	298.00	345.40	298.00	191.64	0.06	0.55	100.00	100.00	0.00	15001.00	14513.80	13271372.00	75.49	3537.94	2818.00
29	1	8	4727.00	36567.00	148.30	0	Spot (Block29, Row8, Column1)	511.14	416.00	512.35	0.09	1.00	290.00	301.58	290.00	88.17	0.02	0.29	78.00	40.00	0.00	126.00	221.14	310772.00	2.38	349.05	322.00
29	2	8	5034.00	36553.00	141.45	0	Spot (Block29, Row8, Column2)	3303.54	2879.00	1814.09	0.06	0.55	285.00	284.70	285.00	44.00	0.00	0.15	100.00	100.00	0.00	2594.00	3018.54	1790518.00	68.61	941.86	742.00
29	3	8	5319.00	36547.00	141.40	0	Spot (Block29, Row8, Column3)	9320.01	8048.00	6742.70	0.06	0.72	286.00	307.60	286.00	173.32	0.03	0.56	100.00	100.00	0.00	7762.00	9034.01	5042125.00	52.00	1804.97	1201.00
29	4	8	5625.00	36552.00	145.95	0	Spot (Block29, Row8, Column4)	52729.65	65535.00	16018.91	0.09	0.30	291.00	336.49	291.00	231.73	0.06	0.69	100.00	100.00	50.26	65244.00	52438.65	30636136.00	226.10	8919.33	7587.00
29	5	8	5925.00	36547.00	143.80	0	Spot (Block29, Row8, Column5)	672.51	627.50	194.35	0.03	0.29	295.00	371.16	295.00	309.77	0.10	0.83	53.00	14.00	0.00	332.50	377.51	377953.00	0.97	377.05	367.00
29	6	8	6227.00	36550.00	209.10	0	Spot (Block29, Row8, Column6)	21080.85	11717.00	18707.71	0.26	0.89	302.00	429.73	302.00	426.82	0.15	0.99	100.00	100.00	3.78	11415.00	20778.85	26245696.00	48.38	4413.18	4527.00
29	7	8	6530.00	36553.00	138.85	0	Spot (Block29, Row8, Column7)	15938.53	15047.00	8935.34	0.02	0.56	297.00	377.50	297.00	321.54	0.10	0.85	100.00	100.00	0.00	14750.00	15641.53	8288038.00	48.40	3467.89	2495.00
29	8	8	6820.00	36554.00	142.85	0	Spot (Block29, Row8, Column8)	54559.63	65535.00	14541.21	0.08	0.27	303.00	350.40	303.00	204.03	0.06	0.58	100.00	100.00	54.23	65232.00	54256.63	30280800.00	265.69	10008.45	7519.00
30	1	1	9232.00	34454.00	148.95	0	Spot (Block30, Row1, Column1)	24832.91	21888.00	13494.11	0.05	0.54	413.00	476.79	413.00	169.01	0.06	0.35	100.00	100.00	0.16	21475.00	24419.91	15098410.00	144.11	5799.68	4324.00
30	2	1	9525.00	34449.00	138.00	0	Spot (Block30, Row1, Column2)	679.01	644.00	175.15	0.02	0.26	408.00	449.35	408.00	132.06	0.04	0.29	79.00	44.00	0.00	236.00	271.01	347654.00	1.74	522.77	486.00
30	3	1	9842.00	34455.00	140.70	0	Spot (Block30, Row1, Column3)	473.99	496.00	88.79	0.02	0.19	394.00	387.98	394.00	83.01	0.01	0.21	57.00	16.00	0.00	102.00	79.99	253584.00	1.04	430.47	405.50
30	4	1	10125.00	34454.00	153.10	0	Spot (Block30, Row1, Column4)	573.46	511.00	203.56	0.05	0.35	383.00	371.89	383.00	64.62	0.01	0.17	77.00	49.00	0.00	128.00	190.46	372175.00	3.12	410.43	398.00
30	5	1	10434.00	34468.00	182.35	0	Spot (Block30, Row1, Column5)	548.38	510.00	127.54	0.03	0.23	385.00	376.15	385.00	66.02	0.01	0.18	74.00	48.00	0.00	125.00	163.38	512184.00	2.61	429.55	400.00
30	6	1	10723.00	34453.00	152.75	0	Spot (Block30, Row1, Column6)	590.96	584.00	139.32	0.01	0.24	387.00	377.83	387.00	63.20	0.01	0.17	85.00	65.00	0.00	197.00	203.96	377626.00	3.37	442.74	417.00
30	7	1	11016.00	34461.00	148.15	0	Spot (Block30, Row1, Column7)	765.53	695.00	296.91	0.04	0.39	391.00	386.18	391.00	66.87	0.01	0.17	93.00	85.00	0.00	304.00	374.53	460851.00	5.67	497.93	497.00
30	8	1	11336.00	34451.00	173.10	0	Spot (Block30, Row1, Column8)	822.20	728.00	313.10	0.05	0.38	388.00	379.45	388.00	68.80	0.01	0.18	96.00	86.00	0.00	340.00	434.20	684890.00	6.44	472.01	443.00
30	1	2	9230.00	34756.00	147.00	-50	Spot (Block30, Row2, Column1)	497.59	483.00	124.82	0.01	0.25	416.00	472.94	416.00	164.82	0.06	0.35	25.00	5.00	0.00	67.00	81.59	293082.00	0.15	476.79	430.50
30	2	2	9565.00	34782.00	111.50	0	Spot (Block30, Row2, Column2)	592.25	591.00	106.98	0.00	0.18	400.00	425.82	400.00	114.66	0.03	0.27	70.00	31.00	0.00	191.00	192.25	190704.00	1.45	513.03	498.00
30	3	2	9860.00	34755.00	118.65	0	Spot (Block30, Row2, Column3)	491.58	502.00	97.93	0.01	0.20	391.00	394.41	391.00	86.32	0.00	0.22	59.00	27.00	0.00	111.00	100.58	180410.00	1.13	449.40	408.00
30	4	2	10132.00	34755.00	187.65	0	Spot (Block30, Row2, Column4)	483.21	489.00	95.59	0.01	0.20	387.00	381.34	387.00	66.00	0.01	0.17	61.00	23.00	0.00	102.00	96.21	478373.00	1.54	426.00	400.00
30	5	2	10434.00	34758.00	187.45	0	Spot (Block30, Row2, Column5)	1278.60	1193.50	389.14	0.03	0.30	391.00	396.64	391.00	92.21	0.01	0.23	100.00	100.00	0.00	802.50	887.60	1263257.00	9.56	675.67	653.00
30	6	2	10727.00	34760.00	266.60	0	Spot (Block30, Row2, Column6)	482.15	428.00	179.65	0.05	0.37	394.00	464.31	394.00	358.85	0.07	0.77	6.00	1.00	0.00	34.00	88.15	997094.00	0.05	415.55	388.00
30	7	2	11031.00	34771.00	209.05	0	Spot (Block30, Row2, Column7)	449.72	419.00	76.53	0.03	0.17	391.00	400.55	391.00	126.78	0.01	0.32	13.00	0.00	0.00	28.00	58.72	562154.00	0.39	398.73	397.00
30	8	2	11338.00	34783.00	170.05	0	Spot (Block30, Row2, Column8)	435.25	394.00	85.67	0.04	0.20	391.00	412.61	391.00	225.06	0.02	0.55	2.00	0.00	0.00	3.00	44.25	350811.00	0.10	405.92	389.50
30	1	3	9232.00	35048.00	151.65	0	Spot (Block30, Row3, Column1)	839.75	794.00	252.38	0.02	0.30	387.00	376.56	387.00	67.82	0.01	0.18	98.00	97.00	0.00	407.00	452.75	527361.00	6.83	507.34	507.50
30	2	3	9519.00	35064.00	283.00	0	Spot (Block30, Row3, Column2)	422.82	398.00	87.48	0.03	0.21	390.00	389.72	390.00	97.27	0.00	0.25	22.00	6.00	0.00	8.00	32.82	991939.00	0.34	376.12	384.00
30	3	3	9825.00	35048.00	156.65	0	Spot (Block30, Row3, Column3)	678.69	617.00	226.70	0.04	0.33	387.00	381.11	387.00	65.11	0.01	0.17	91.00	80.00	0.00	230.00	291.69	458797.00	4.57	459.40	420.50
30	4	3	10134.00	35054.00	159.30	0	Spot (Block30, Row3, Column4)	618.07	593.00	149.19	0.02	0.24	388.00	384.28	388.00	62.18	0.00	0.16	89.00	73.00	0.00	205.00	230.07	431411.00	3.76	455.19	422.00
30	5	3	10406.00	35070.00	181.70	0	Spot (Block30, Row3, Column5)	649.22	608.00	186.17	0.03	0.29	398.00	477.37	398.00	315.19	0.08	0.66	31.00	3.00	0.00	210.00	251.22	599876.00	0.55	494.69	471.00
30	6	3	10732.00	35055.00	200.00	0	Spot (Block30, Row3, Column6)	26154.74	18269.00	20718.62	0.16	0.79	445.00	604.31	445.00	469.06	0.13	0.78	100.00	100.00	9.25	17824.00	25709.74	29685736.00	54.47	5506.78	5478.50
30	7	3	11031.00	35058.00	147.00	-50	Spot (Block30, Row3, Column7)	540.34	501.00	115.07	0.03	0.21	401.00	495.92	401.00	367.80	0.09	0.74	3.00	0.00	0.00	100.00	139.34	317722.00	0.12	481.88	490.00
30	8	3	11331.00	35065.00	153.55	0	Spot (Block30, Row3, Column8)	41912.98	41166.00	18001.68	0.01	0.43	396.00	443.57	396.00	264.84	0.05	0.60	100.00	100.00	22.00	40770.00	41516.98	27243588.00	156.58	7315.69	5767.00
30	1	4	9230.00	35342.00	184.70	0	Spot (Block30, Row4, Column1)	555.69	502.00	174.48	0.04	0.31	388.00	386.18	388.00	93.00	0.00	0.24	61.00	36.00	0.00	114.00	167.69	533467.00	1.82	424.53	403.00
30	2	4	9529.00	35358.00	168.85	0	Spot (Block30, Row4, Column2)	4207.68	3776.00	2206.19	0.05	0.52	400.00	442.43	400.00	202.26	0.04	0.46	100.00	100.00	0.00	3376.00	3807.68	3332486.00	18.62	1190.48	1135.00
30	3	4	9829.00	35355.00	140.25	0	Spot (Block30, Row4, Column3)	1559.05	1495.00	543.45	0.02	0.35	397.00	427.03	397.00	142.01	0.03	0.33	100.00	99.00	0.00	1098.00	1162.05	827854.00	7.97	690.37	636.00
30	4	4	10125.00	35351.00	225.45	0	Spot (Block30, Row4, Column4)	455.56	410.00	89.85	0.05	0.20	389.00	383.61	389.00	63.77	0.01	0.17	45.00	21.00	0.00	21.00	66.56	664668.00	1.13	398.07	391.00
30	5	4	10421.00	35358.00	141.35	0	Spot (Block30, Row4, Column5)	705.54	639.00	392.47	0.04	0.56	394.00	409.85	394.00	95.81	0.02	0.23	78.00	62.00	0.00	245.00	311.54	382405.00	3.09	500.97	473.00
30	6	4	10729.00	35352.00	200.75	0	Spot (Block30, Row4, Column6)	1539.55	1451.50	448.12	0.03	0.29	403.00	491.12	403.00	318.23	0.09	0.65	98.00	87.00	0.00	1048.50	1136.55	1761246.00	3.29	648.06	610.50
30	7	4	11027.00	35358.00	147.70	0	Spot (Block30, Row4, Column7)	644.40	615.00	150.39	0.02	0.23	399.00	450.35	399.00	212.47	0.05	0.47	52.00	10.00	0.00	216.00	245.40	387282.00	0.91	473.15	460.00
30	8	4	11324.00	35370.00	203.30	0	Spot (Block30, Row4, Column8)	530.44	491.00	125.25	0.03	0.24	397.00	419.75	397.00	162.69	0.02	0.39	33.00	10.00	0.00	94.00	133.44	626981.00	0.68	427.17	404.00
30	1	5	9242.00	35668.00	191.85	0	Spot (Block30, Row5, Column1)	691.62	613.00	291.09	0.05	0.42	395.00	466.55	395.00	336.11	0.07	0.72	34.00	7.00	0.00	218.00	296.62	717904.00	0.67	506.17	403.00
30	2	5	9530.00	35656.00	148.70	0	Spot (Block30, Row5, Column2)	47284.95	49578.00	17372.85	0.02	0.37	406.00	511.88	406.00	312.39	0.10	0.61	100.00	100.00	32.62	49172.00	46878.95	28560288.00	149.72	8715.32	7325.00
30	3	5	9831.00	35657.00	146.70	0	Spot (Block30, Row5, Column3)	16705.96	14627.50	9859.62	0.06	0.59	399.00	460.92	399.00	232.67	0.06	0.50	100.00	100.00	0.00	14228.50	16306.96	9889928.00	69.82	2775.90	2279.50
30	4	5	10123.00	35656.00	146.05	0	Spot (Block30, Row5, Column4)	613.72	585.00	151.37	0.02	0.25	393.00	408.97	393.00	123.94	0.02	0.30	66.00	39.00	0.00	192.00	220.72	356572.00	1.65	460.63	425.00
30	5	5	10430.00	35659.00	137.75	0	Spot (Block30, Row5, Column5)	2387.30	2286.50	940.95	0.02	0.39	394.00	395.75	394.00	69.45	0.00	0.18	100.00	100.00	0.00	1892.50	1993.30	1212746.00	28.67	905.93	755.00
30	6	5	10742.00	35665.00	251.05	0	Spot (Block30, Row5, Column6)	565.97	506.00	160.71	0.05	0.28	397.00	460.87	397.00	255.74	0.06	0.55	23.00	5.00	0.00	109.00	168.97	1032335.00	0.41	472.10	422.00
30	7	5	11033.00	35658.00	191.85	0	Spot (Block30, Row5, Column7)	16930.15	13305.50	11758.94	0.10	0.69	402.00	501.05	402.00	321.41	0.10	0.64	100.00	100.00	0.00	12903.50	16528.15	17539644.00	51.12	3729.13	3660.50
30	8	5	11320.00	35633.00	97.20	0	Spot (Block30, Row5, Column8)	3483.46	790.00	10577.21	0.64	3.04	397.00	436.86	397.00	213.21	0.04	0.49	77.00	45.00	1.67	393.00	3086.46	832546.00	14.29	700.96	660.00
30	1	6	9229.00	35955.00	197.35	0	Spot (Block30, Row6, Column1)	22284.14	15169.00	18804.26	0.17	0.84	407.00	560.01	407.00	464.13	0.14	0.83	100.00	100.00	2.82	14762.00	21877.14	24534872.00	46.81	4568.23	4507.00
30	2	6	9530.00	35960.00	212.70	0	Spot (Block30, Row6, Column2)	9239.80	7267.50	5416.79	0.10	0.59	403.00	524.53	403.00	393.90	0.11	0.75	100.00	100.00	0.00	6864.50	8836.80	11974778.00	22.13	2630.90	2555.00
30	3	6	9826.00	35952.00	153.25	0	Spot (Block30, Row6, Column3)	812.58	770.00	226.52	0.02	0.28	392.00	422.91	392.00	185.19	0.03	0.44	86.00	51.00	0.00	378.00	420.58	522488.00	2.10	503.86	497.00
30	4	6	10146.00	35953.00	166.25	0	Spot (Block30, Row6, Column4)	503.47	493.00	88.71	0.01	0.18	391.00	387.02	391.00	64.09	0.00	0.17	69.00	31.00	0.00	102.00	112.47	385658.00	1.82	440.27	411.00
30	5	6	10433.00	35959.00	139.00	0	Spot (Block30, Row6, Column5)	1672.61	1698.00	592.31	0.01	0.35	395.00	398.26	395.00	68.55	0.00	0.17	100.00	100.00	0.00	1303.00	1277.61	873103.00	18.59	738.42	664.00
30	6	6	10730.00	35956.00	245.65	0	Spot (Block30, Row6, Column6)	483.22	483.00	144.57	0.00	0.30	396.00	446.73	396.00	214.84	0.05	0.48	8.00	0.00	0.00	87.00	87.22	842739.00	0.17	400.86	393.00
30	7	6	11039.00	35960.00	168.95	0	Spot (Block30, Row6, Column7)	677.32	593.00	225.52	0.06	0.33	393.00	436.87	393.00	239.77	0.05	0.55	45.00	16.00	0.00	200.00	284.32	535083.00	1.00	440.09	422.00
30	8	6	11331.00	35960.00	147.35	0	Spot (Block30, Row6, Column8)	603.74	587.00	132.26	0.01	0.22	392.00	395.89	392.00	94.16	0.00	0.24	73.00	54.00	0.00	195.00	211.74	356813.00	2.21	449.50	442.00
30	1	7	9231.00	36253.00	155.35	0	Spot (Block30, Row7, Column1)	6355.06	5680.00	3164.91	0.05	0.50	393.00	469.14	393.00	343.21	0.08	0.73	100.00	100.00	0.00	5287.00	5962.06	4226112.00	17.15	1404.58	1391.00
30	2	7	9526.00	36258.00	209.15	0	Spot (Block30, Row7, Column2)	435.30	408.00	67.93	0.03	0.16	393.00	419.82	393.00	184.65	0.03	0.44	3.00	0.00	0.00	15.00	42.30	544129.00	0.08	394.50	400.00
30	3	7	9803.00	36255.00	190.50	0	Spot (Block30, Row7, Column3)	421.55	402.00	62.10	0.02	0.15	393.00	393.94	393.00	104.27	0.00	0.26	14.00	0.00	0.00	9.00	28.55	430822.00	0.26	385.67	390.00
30	4	7	10131.00	36258.00	220.00	0	Spot (Block30, Row7, Column4)	447.79	401.00	89.69	0.05	0.20	394.00	405.50	394.00	156.44	0.01	0.39	12.00	1.00	0.00	7.00	53.79	621536.00	0.27	419.22	402.00
30	5	7	10449.00	36264.00	224.85	0	Spot (Block30, Row7, Column5)	560.96	500.00	241.68	0.05	0.43	398.00	454.87	398.00	224.01	0.06	0.49	24.00	3.00	0.00	102.00	162.96	815634.00	0.47	449.34	399.00
30	6	7	10729.00	36257.00	196.20	0	Spot (Block30, Row7, Column6)	12205.32	11509.50	6538.81	0.03	0.54	418.00	618.56	418.00	582.32	0.17	0.94	100.00	100.00	0.00	11091.50	11787.32	13328210.00	19.90	2972.18	2920.50
30	7	7	11012.00	36255.00	177.40	0	Spot (Block30, Row7, Column7)	619.07	592.50	159.47	0.02	0.26	398.00	458.99	398.00	258.50	0.06	0.56	36.00	7.00	0.00	194.50	221.07	547262.00	0.62	457.36	428.00
30	8	7	11332.00	36256.00	187.80	0	Spot (Block30, Row7, Column8)	2805.10	2762.00	771.19	0.01	0.27	397.00	423.41	397.00	138.09	0.03	0.33	100.00	100.00	0.00	2365.00	2408.10	2791074.00	17.25	1035.54	960.00
30	1	8	9224.00	36557.00	190.45	0	Spot (Block30, Row8, Column1)	536.37	502.00	144.44	0.03	0.27	332.00	368.69	332.00	114.90	0.05	0.31	69.00	38.00	0.00	170.00	204.37	549244.00	1.46	409.60	393.00
30	2	8	9532.00	36561.00	179.35	0	Spot (Block30, Row8, Column2)	475.35	474.50	99.84	0.00	0.21	379.00	363.14	379.00	58.29	0.02	0.16	53.00	35.00	0.00	95.50	96.35	429719.00	1.93	405.72	398.00
30	3	8	9819.00	36555.00	145.95	0	Spot (Block30, Row8, Column3)	637.62	598.00	171.68	0.03	0.27	391.00	403.54	391.00	175.53	0.01	0.43	63.00	27.00	0.00	207.00	246.62	372373.00	1.33	437.42	410.00
30	4	8	10129.00	36558.00	148.15	0	Spot (Block30, Row8, Column4)	59246.20	65535.00	10870.17	0.04	0.18	395.00	428.42	395.00	212.53	0.04	0.50	100.00	100.00	67.17	65140.00	58851.20	35370260.00	276.75	14406.49	11676.50
30	5	8	10423.00	36521.00	185.80	0	Spot (Block30, Row8, Column5)	489.70	492.00	81.09	0.00	0.17	397.00	510.51	397.00	493.09	0.11	0.97	0.00	0.00	0.00	95.00	92.70	475009.00	-0.04	432.91	408.00
30	6	8	10732.00	36561.00	183.00	0	Spot (Block30, Row8, Column6)	35678.84	31378.00	23552.16	0.06	0.66	410.00	651.83	410.00	702.36	0.20	1.08	100.00	100.00	28.54	30968.00	35268.84	33502692.00	49.87	6127.57	6252.00
30	7	8	11052.00	36565.00	188.55	0	Spot (Block30, Row8, Column7)	789.22	766.00	226.94	0.01	0.29	399.00	528.94	399.00	462.23	0.12	0.87	34.00	1.00	0.00	367.00	390.22	786059.00	0.56	549.27	507.50
30	8	8	11318.00	36560.00	144.70	0	Spot (Block30, Row8, Column8)	53690.38	65535.00	15622.13	0.09	0.29	399.00	458.94	399.00	206.62	0.06	0.45	100.00	100.00	50.61	65136.00	53291.38	30657416.00	257.62	10355.45	7950.00
31	1	1	13731.00	34459.00	153.00	0	Spot (Block31, Row1, Column1)	22213.54	19815.00	12256.53	0.05	0.55	388.00	394.03	388.00	114.73	0.01	0.29	100.00	100.00	0.15	19427.00	21825.54	14349948.00	190.18	4025.85	3037.50
31	2	1	14025.00	34462.00	147.00	0	Spot (Block31, Row1, Column2)	9432.40	8623.50	4990.94	0.04	0.53	375.00	376.84	375.00	105.55	0.00	0.28	100.00	100.00	0.00	8248.50	9057.40	5546249.00	85.80	2060.99	1711.50
31	3	1	14333.00	34461.00	146.10	0	Spot (Block31, Row1, Column3)	5552.72	4841.00	3582.61	0.06	0.65	371.00	366.88	371.00	77.42	0.00	0.21	100.00	100.00	0.00	4470.00	5181.72	3237234.00	66.99	1383.47	1114.50
31	4	1	14625.00	34462.00	145.40	0	Spot (Block31, Row1, Column4)	6807.65	6239.00	3636.82	0.04	0.53	370.00	380.60	370.00	158.20	0.01	0.42	100.00	100.00	0.00	5869.00	6437.65	3907592.00	40.63	1624.85	1322.00
31	5	1	14933.00	34464.00	146.80	0	Spot (Block31, Row1, Column5)	9878.64	8286.00	7224.31	0.08	0.73	328.00	358.19	328.00	79.33	0.04	0.22	100.00	100.00	0.00	7958.00	9550.64	5788882.00	120.01	1986.51	1739.00
31	6	1	15226.00	34461.00	145.05	0	Spot (Block31, Row1, Column6)	9678.64	8985.00	5690.34	0.03	0.59	369.00	371.80	369.00	99.45	0.00	0.27	100.00	100.00	0.00	8616.00	9309.64	5545859.00	93.58	2373.64	1843.00
31	7	1	15524.00	34461.00	146.55	0	Spot (Block31, Row1, Column7)	23926.06	22293.00	13403.42	0.03	0.56	385.00	383.56	385.00	97.68	0.00	0.25	100.00	100.00	0.00	21908.00	23541.06	13972822.00	241.02	5215.89	3603.50
31	8	1	15835.00	34457.00	200.25	0	Spot (Block31, Row1, Column8)	539.92	507.00	132.68	0.03	0.25	383.00	369.48	383.00	67.64	0.02	0.18	70.00	45.00	0.00	124.00	156.92	614427.00	2.52	415.69	397.00
31	1	2	13741.00	34765.00	209.95	0	Spot (Block31, Row2, Column1)	407.48	395.00	63.89	0.01	0.16	384.00	381.39	384.00	104.09	0.00	0.27	16.00	0.00	0.00	11.00	23.48	511799.00	0.25	377.78	384.00
31	2	2	14028.00	34762.00	129.80	0	Spot (Block31, Row2, Column2)	9280.42	8780.00	3917.43	0.02	0.42	379.00	380.12	379.00	108.62	0.00	0.29	100.00	100.00	0.00	8401.00	8901.42	4204032.00	81.94	2188.86	1945.00
31	3	2	14330.00	34765.00	153.05	0	Spot (Block31, Row2, Column3)	943.69	864.00	363.97	0.04	0.39	383.00	389.02	383.00	120.39	0.01	0.31	96.00	78.00	0.00	481.00	560.69	609623.00	4.61	508.59	500.00
31	4	2	14634.00	34763.00	177.20	0	Spot (Block31, Row2, Column4)	5168.83	4938.00	2378.71	0.02	0.46	389.00	408.52	389.00	144.48	0.02	0.35	100.00	100.00	0.00	4549.00	4779.83	4538229.00	32.95	1342.61	1266.00
31	5	2	14933.00	34764.00	186.90	0	Spot (Block31, Row2, Column5)	3770.35	3739.00	1405.16	0.00	0.37	385.00	403.20	385.00	145.23	0.02	0.36	100.00	100.00	0.00	3354.00	3385.35	3698718.00	23.19	1261.56	1104.00
31	6	2	15226.00	34765.00	152.70	0	Spot (Block31, Row2, Column6)	2912.72	2728.00	1477.88	0.03	0.51	390.00	481.30	390.00	426.23	0.09	0.89	97.00	88.00	0.00	2338.00	2522.72	1872877.00	5.70	901.14	725.00
31	7	2	15528.00	34762.00	148.20	0	Spot (Block31, Row2, Column7)	3764.81	3308.00	2005.28	0.06	0.53	388.00	404.00	388.00	155.10	0.02	0.38	100.00	100.00	0.00	2920.00	3376.81	2273945.00	21.67	1149.84	878.00
31	8	2	15832.00	34753.00	187.45	0	Spot (Block31, Row2, Column8)	459.81	419.00	86.19	0.04	0.19	381.00	377.99	381.00	104.81	0.00	0.28	38.00	11.00	0.00	38.00	78.81	454750.00	0.78	406.00	390.00
31	1	3	13731.00	35061.00	146.60	0	Spot (Block31, Row3, Column1)	13246.28	11537.50	8599.73	0.06	0.65	374.00	367.62	374.00	81.77	0.01	0.22	100.00	100.00	0.00	11163.50	12872.28	7735827.00	157.49	2697.99	1912.00
31	2	3	14037.00	35063.00	147.15	0	Spot (Block31, Row3, Column2)	1371.55	1285.00	583.09	0.03	0.43	385.00	397.95	385.00	141.46	0.01	0.36	99.00	95.00	0.00	900.00	986.55	811956.00	6.88	606.66	514.50
31	3	3	14324.00	35058.00	146.30	0	Spot (Block31, Row3, Column3)	4267.75	3495.00	3014.54	0.09	0.71	388.00	387.19	388.00	104.58	0.00	0.27	100.00	100.00	0.00	3107.00	3879.75	2488098.00	37.11	1206.66	975.00
31	4	3	14629.00	35061.00	144.90	0	Spot (Block31, Row3, Column4)	12171.82	10541.00	6958.65	0.06	0.57	396.00	413.99	396.00	117.89	0.02	0.28	100.00	100.00	0.00	10145.00	11775.82	6974450.00	99.73	2592.10	2184.00
31	5	3	14939.00	35065.00	146.55	0	Spot (Block31, Row3, Column5)	2913.54	2168.00	3135.79	0.13	1.08	396.00	498.23	396.00	403.98	0.10	0.81	98.00	80.00	0.00	1772.00	2517.54	1707336.00	5.98	886.32	692.00
31	6	3	15234.00	35060.00	209.90	0	Spot (Block31, Row3, Column6)	37880.28	32506.00	20270.32	0.07	0.54	408.00	657.82	408.00	619.67	0.21	0.94	100.00	100.00	24.78	32098.00	37472.28	47540068.00	60.07	8493.82	8326.00
31	7	3	15539.00	35065.00	146.95	0	Spot (Block31, Row3, Column7)	8447.60	7063.00	5353.65	0.08	0.63	397.00	491.41	397.00	419.26	0.09	0.85	100.00	99.00	0.00	6666.00	8050.60	4967190.00	18.98	1794.30	1384.50
31	8	3	15833.00	35071.00	156.80	0	Spot (Block31, Row3, Column8)	11754.95	10727.50	5925.47	0.04	0.50	389.00	393.34	389.00	120.06	0.00	0.31	100.00	100.00	0.00	10338.50	11365.95	7969855.00	94.63	2612.33	2029.00
31	1	4	13736.00	35361.00	143.60	0	Spot (Block31, Row4, Column1)	11741.27	10391.00	6820.49	0.05	0.58	386.00	396.73	386.00	142.89	0.01	0.36	100.00	100.00	0.00	10005.00	11355.27	6539890.00	79.39	2772.19	2274.00
31	2	4	14032.00	35360.00	168.85	0	Spot (Block31, Row4, Column2)	7060.07	6539.00	3748.70	0.03	0.53	395.00	439.19	395.00	197.36	0.05	0.45	100.00	100.00	0.00	6144.00	6665.07	5570395.00	33.55	1595.27	1583.00
31	3	4	14333.00	35361.00	145.60	0	Spot (Block31, Row4, Column3)	42121.46	43064.00	20298.28	0.01	0.48	401.00	462.24	401.00	222.02	0.06	0.48	100.00	100.00	28.50	42663.00	41720.46	24388440.00	187.64	7949.45	6177.00
31	4	4	14623.00	35358.00	152.95	0	Spot (Block31, Row4, Column4)	1043.90	1030.50	334.19	0.01	0.32	395.00	410.40	395.00	107.53	0.02	0.26	99.00	95.00	0.00	635.50	648.90	666009.00	5.89	561.13	527.00
31	5	4	14923.00	35376.00	142.70	0	Spot (Block31, Row4, Column5)	2031.86	1062.00	4911.09	0.28	2.42	394.00	410.32	394.00	117.52	0.02	0.29	97.00	94.00	0.00	668.00	1637.86	1123620.00	13.80	805.38	684.00
31	6	4	15232.00	35362.00	193.20	0	Spot (Block31, Row4, Column6)	5165.90	5189.50	1695.70	0.00	0.33	401.00	503.83	401.00	383.43	0.10	0.76	100.00	100.00	0.00	4788.50	4764.90	5424198.00	12.16	1489.94	1335.50
31	7	4	15530.00	35365.00	146.20	0	Spot (Block31, Row4, Column7)	5680.18	4443.00	4155.31	0.11	0.73	402.00	457.18	402.00	226.26	0.06	0.49	100.00	99.00	0.00	4041.00	5278.18	3328588.00	23.08	1192.27	1062.00
31	8	4	15829.00	35369.00	148.75	0	Spot (Block31, Row4, Column8)	2626.72	2246.00	1282.84	0.07	0.49	392.50	394.49	392.50	92.76	0.00	0.24	100.00	100.00	0.00	1853.50	2234.22	1581288.00	24.07	864.21	794.00
31	1	5	13736.00	35663.00	141.35	0	Spot (Block31, Row5, Column1)	20463.12	18143.50	11897.23	0.05	0.58	398.00	514.78	398.00	475.78	0.11	0.92	100.00	100.00	0.00	17745.50	20065.12	11091011.00	41.93	4249.57	3350.00
31	2	5	14032.00	35665.00	151.95	0	Spot (Block31, Row5, Column2)	13283.43	12474.00	6376.69	0.03	0.48	402.00	503.93	402.00	328.00	0.10	0.65	100.00	100.00	0.00	12072.00	12881.43	8434978.00	38.96	2657.26	2267.00
31	3	5	14336.00	35662.00	154.05	0	Spot (Block31, Row5, Column3)	24037.44	20294.00	15097.64	0.07	0.63	399.00	472.86	399.00	255.46	0.07	0.54	100.00	100.00	0.15	19895.00	23638.44	15576263.00	92.24	3722.41	3256.50
31	4	5	14631.00	35663.00	145.80	0	Spot (Block31, Row5, Column4)	8068.17	6436.00	5476.80	0.10	0.68	391.00	422.52	391.00	195.92	0.03	0.46	100.00	100.00	0.00	6045.00	7677.17	4671468.00	39.03	1705.47	1445.00
31	5	5	14933.00	35664.00	145.70	0	Spot (Block31, Row5, Column5)	44886.98	50025.00	20496.03	0.05	0.46	391.00	409.73	391.00	147.52	0.02	0.36	100.00	100.00	37.15	49634.00	44495.98	25855036.00	301.49	8716.40	5749.00
31	6	5	15232.00	35661.00	147.90	0	Spot (Block31, Row5, Column6)	3392.15	3236.00	1572.52	0.02	0.46	399.00	465.20	399.00	262.11	0.07	0.56	100.00	100.00	0.00	2837.00	2993.15	2028506.00	11.17	1027.16	949.00
31	7	5	15534.00	35661.00	197.95	0	Spot (Block31, Row5, Column7)	21663.86	16811.50	14672.07	0.11	0.68	410.00	519.76	410.00	337.65	0.10	0.65	100.00	100.00	0.18	16401.50	21253.86	24046888.00	62.62	4534.40	4438.50
31	8	5	15834.00	35666.00	145.50	0	Spot (Block31, Row5, Column8)	12096.79	9807.00	9009.65	0.09	0.74	395.00	427.80	395.00	215.55	0.03	0.50	100.00	100.00	0.00	9412.00	11701.79	6955657.00	54.13	2202.43	1637.00
31	1	6	13727.00	35959.00	207.25	0	Spot (Block31, Row6, Column1)	34774.28	28171.50	21397.16	0.09	0.62	430.00	691.70	430.00	677.82	0.21	0.98	100.00	100.00	22.92	27741.50	34344.28	42633548.00	50.28	7885.15	7834.50
31	2	6	14029.00	35961.00	209.25	0	Spot (Block31, Row6, Column2)	12877.39	11288.00	6952.71	0.06	0.54	399.00	552.02	399.00	486.92	0.14	0.88	100.00	100.00	0.00	10889.00	12478.39	16019468.00	25.31	3277.75	3067.50
31	3	6	14326.00	35961.00	144.95	0	Spot (Block31, Row6, Column3)	17335.34	15446.00	10163.78	0.05	0.59	391.00	438.87	391.00	228.32	0.05	0.52	100.00	100.00	0.00	15055.00	16944.34	9933147.00	74.00	3496.14	2674.00
31	4	6	14635.00	35962.00	147.35	0	Spot (Block31, Row6, Column4)	3011.55	2518.50	1766.02	0.08	0.59	390.00	392.95	390.00	111.35	0.00	0.28	100.00	100.00	0.00	2128.50	2621.55	1782836.00	23.52	975.90	818.50
31	5	6	14934.00	35962.00	144.50	0	Spot (Block31, Row6, Column5)	43260.16	44800.50	20400.18	0.02	0.47	396.00	423.82	396.00	169.04	0.03	0.40	100.00	100.00	30.11	44404.50	42864.16	24571888.00	253.40	8125.31	6062.50
31	6	6	15232.00	35961.00	148.55	0	Spot (Block31, Row6, Column6)	1790.43	1414.00	1093.26	0.10	0.61	397.00	443.52	397.00	226.90	0.05	0.51	100.00	77.00	0.00	1017.00	1393.43	1086788.00	5.94	683.08	647.00
31	7	6	15534.00	35963.00	147.60	0	Spot (Block31, Row6, Column7)	13670.48	11870.00	8735.32	0.06	0.64	396.00	455.27	396.00	257.54	0.06	0.57	100.00	100.00	0.00	11474.00	13274.48	8133934.00	51.31	2817.06	2183.50
31	8	6	15840.00	35968.00	147.55	0	Spot (Block31, Row6, Column8)	14978.33	12742.50	9962.29	0.07	0.67	392.00	401.40	392.00	95.76	0.01	0.24	100.00	100.00	0.00	12350.50	14586.33	8927086.00	152.23	2918.12	2353.50
31	1	7	13730.00	36260.00	163.90	0	Spot (Block31, Row7, Column1)	10530.83	9518.00	5849.87	0.04	0.56	392.00	486.68	392.00	398.30	0.09	0.82	100.00	100.00	0.00	9126.00	10138.83	7877058.00	25.22	1929.88	1849.00
31	2	7	14035.00	36265.00	156.40	0	Spot (Block31, Row7, Column2)	991.68	841.00	532.68	0.07	0.54	387.00	422.60	387.00	209.62	0.04	0.50	73.00	53.00	0.00	454.00	604.68	665415.00	2.71	488.74	476.50
31	3	7	14335.00	36262.00	186.80	0	Spot (Block31, Row7, Column3)	471.42	477.00	91.44	0.01	0.19	385.00	380.38	385.00	77.13	0.01	0.20	53.00	21.00	0.00	92.00	86.42	463873.00	1.18	396.45	388.00
31	4	7	14633.00	36263.00	154.85	0	Spot (Block31, Row7, Column4)	808.53	744.00	289.39	0.04	0.36	390.00	399.58	390.00	130.01	0.01	0.33	84.00	61.00	0.00	354.00	418.53	532824.00	3.15	481.38	482.00
31	5	7	14932.00	36261.00	176.15	0	Spot (Block31, Row7, Column5)	5257.71	4901.00	2710.71	0.03	0.52	405.00	495.88	405.00	287.77	0.09	0.58	100.00	100.00	0.00	4496.00	4852.71	4568948.00	16.55	1362.75	1323.00
31	6	7	15231.00	36263.00	200.70	0	Spot (Block31, Row7, Column6)	15902.67	14777.00	8988.34	0.03	0.57	423.00	661.78	423.00	614.30	0.19	0.93	100.00	100.00	0.00	14354.00	15479.67	18144936.00	24.81	3568.37	3538.00
31	7	7	15520.00	36265.00	148.15	0	Spot (Block31, Row7, Column7)	12954.45	11781.00	6423.05	0.04	0.50	397.00	484.70	397.00	326.33	0.09	0.67	100.00	100.00	0.00	11384.00	12557.45	7759714.00	38.21	3174.35	2315.00
31	8	7	15833.00	36260.00	186.60	0	Spot (Block31, Row7, Column8)	10779.98	11183.00	3261.94	0.02	0.30	393.00	416.94	393.00	140.44	0.03	0.34	100.00	100.00	0.00	10790.00	10386.98	10575161.00	73.79	2732.12	2329.00
31	1	8	13723.00	36570.00	159.35	0	Spot (Block31, Row8, Column1)	505.00	496.50	113.20	0.01	0.22	383.00	384.57	383.00	132.94	0.00	0.35	34.00	4.00	0.00	113.50	122.00	352493.00	0.91	417.99	402.50
31	2	8	14037.00	36566.00	145.50	0	Spot (Block31, Row8, Column2)	2965.68	2590.50	1536.33	0.06	0.52	387.00	377.71	387.00	69.72	0.01	0.18	100.00	100.00	0.00	2203.50	2578.68	1696368.00	37.12	939.51	821.00
31	3	8	14324.00	36562.00	147.10	0	Spot (Block31, Row8, Column3)	6510.33	4972.00	5551.25	0.12	0.85	394.00	411.54	394.00	112.14	0.02	0.27	100.00	100.00	0.00	4578.00	6116.33	3834587.00	54.39	1394.34	1060.50
31	4	8	14630.00	36563.00	148.45	0	Spot (Block31, Row8, Column4)	26528.23	24619.50	13886.44	0.03	0.52	395.00	419.23	395.00	122.07	0.03	0.29	100.00	100.00	0.17	24224.50	26133.23	15969997.00	213.89	5500.63	4287.00
31	5	8	14924.00	36561.00	164.75	0	Spot (Block31, Row8, Column5)	998.43	952.00	326.39	0.02	0.33	405.00	529.79	405.00	481.34	0.12	0.91	58.00	12.00	0.00	547.00	593.43	752815.00	0.97	561.23	525.00
31	6	8	15237.00	36563.00	204.85	0	Spot (Block31, Row8, Column6)	41910.36	45511.50	21691.49	0.04	0.52	457.00	684.77	457.00	715.31	0.18	1.04	100.00	100.00	34.68	45054.50	41453.36	49789908.00	57.63	9200.63	9171.50
31	7	8	15532.00	36564.00	146.40	0	Spot (Block31, Row8, Column7)	7504.11	6730.50	4226.66	0.05	0.56	399.00	527.44	399.00	481.08	0.12	0.91	100.00	99.00	0.00	6331.50	7105.11	4382402.00	14.50	1789.52	1525.00
31	8	8	15820.00	36564.00	147.20	0	Spot (Block31, Row8, Column8)	48698.62	55473.00	17854.35	0.06	0.37	393.00	434.75	393.00	174.81	0.04	0.40	100.00	100.00	40.00	55080.00	48305.62	28732372.00	276.10	9980.26	7860.00
32	1	1	18231.00	34463.00	154.35	0	Spot (Block32, Row1, Column1)	20732.09	19134.00	11670.60	0.03	0.56	231.00	253.82	231.00	75.47	0.04	0.30	100.00	100.00	0.00	18903.00	20501.09	13579522.00	271.35	3761.75	2739.00
32	2	1	18528.00	34468.00	156.20	0	Spot (Block32, Row1, Column2)	383.79	385.00	76.77	0.00	0.20	220.00	231.82	220.00	48.84	0.02	0.21	98.00	71.00	0.00	165.00	163.79	256757.00	3.11	270.50	278.00
32	3	1	18830.00	34471.00	198.35	0	Spot (Block32, Row1, Column3)	279.93	286.00	31.57	0.01	0.11	220.00	225.99	220.00	24.46	0.01	0.11	81.00	71.00	0.00	66.00	59.93	311280.00	2.20	244.86	240.00
32	4	1	19131.00	34458.00	158.60	0	Spot (Block32, Row1, Column4)	353.82	326.00	72.10	0.04	0.20	222.00	226.57	222.00	31.33	0.01	0.14	97.00	91.00	0.00	104.00	131.82	245551.00	4.06	263.78	266.00
32	5	1	19423.00	34464.00	163.00	0	Spot (Block32, Row1, Column5)	345.15	329.00	62.27	0.02	0.18	223.00	230.85	223.00	31.47	0.02	0.14	98.00	85.00	0.00	106.00	122.15	254034.00	3.63	270.58	272.00
32	6	1	19732.00	34461.00	152.15	0	Spot (Block32, Row1, Column6)	477.00	468.00	125.27	0.01	0.26	224.00	230.68	224.00	25.78	0.01	0.11	99.00	98.00	0.00	244.00	253.00	300986.00	9.55	308.76	295.00
32	7	1	20026.00	34467.00	144.70	0	Spot (Block32, Row1, Column7)	667.99	593.00	180.04	0.05	0.27	221.00	226.12	221.00	23.75	0.01	0.11	100.00	100.00	0.00	372.00	446.99	381423.00	18.61	350.20	310.00
32	8	1	20351.00	34470.00	164.80	0	Spot (Block32, Row1, Column8)	282.08	284.00	23.22	0.00	0.08	220.00	223.22	220.00	20.82	0.01	0.09	94.00	83.00	0.00	64.00	62.08	212969.00	2.83	248.02	243.00
32	1	2	18241.00	34768.00	269.85	0	Spot (Block32, Row2, Column1)	250.25	240.00	32.03	0.02	0.13	224.00	238.82	224.00	55.42	0.03	0.23	23.00	0.00	0.00	16.00	26.25	530789.00	0.21	232.12	229.00
32	2	2	18525.00	34762.00	141.00	0	Spot (Block32, Row2, Column2)	323.81	310.00	42.97	0.02	0.13	228.00	238.22	228.00	28.73	0.02	0.12	98.00	90.00	0.00	82.00	95.81	174531.00	2.98	266.70	274.00
[truncated: 409,791 more chars]
