# Supplementary material for: An antigen microarray protocol for COVID-19 serological analysis
Source: STAR Protoc. 2021 Aug 26;2(3):100815. doi: 10.1016/j.xpro.2021.100815 (PMC8387221; doi:10.1016/j.xpro.2021.100815)
Supplement: Data S8. Slide_quantifications, related to step quantification and statistical analysis 2.e [file mmc8.zip › RPPA0138_12860A01-D12_IgGgamma_785/Joseph_2021-04-02_13h12m26_785nmGain020.txt]

ATF	1.0
30	28
"Checksum_ImageFile=7fc5b5067252bf9659439ad92abbf019"
"Checksum_ResultFile=8699e0afbcf0ab2bf6a4812d5afbffcd"
"Type=Mapix Results 2"
"DateTime=2021/04/02 13:12:38"
"ConfigFile="
"GalFile=L:\RPPA Service\Platform_Projects\2021-02-09_JPL_CoV-Array-7\64 pad grid.gal"
"PixelSize=5"
"Wavelengths=785"
"ImageFiles=L:\RPPA Service\Platform_Projects\2021-03-24_JPL_CoV-Array-9\RPPA0138_12860A01-D12_IgGgamma_785\Joseph_2021-04-02_13h12m26_785nmGain020.tif"
"GrinddingParameters=Find mode = Grid + Blocks + Spots | Max. diameter (% Dth) = 200.0 | Min. diameter (% Dth) = 50.0 | Max position offset (% pitch) = 30"
"QuantificationParameter=S/B border width (pixels) = 2.0 | Background diameter (pitch) = 2.0"
"JpegImage=L:\RPPA Service\Platform_Projects\2021-03-24_JPL_CoV-Array-9\RPPA0138_12860A01-D12_IgGgamma_785\Joseph_2021-04-02_13h12m26_785nmGain020.jpg"
"FeatureType=Circular"
"Barcode="
"BackgroundSubtraction=LocalFeature"
"Normalization=None"
"ImageOrigin=3680, 2560"
"ImageSize=17760.0, 71040.0"
"JpegOrigin=4550, 2735"
"JpegBrightness=35"
"JpegContrast=15"
"JpegBalance=0"
"Creator=Mapix 9.0.0"
"Scanner=ir710IVD IR0H8_IVD 717045"
"Temperature=33.3"
"Comment="
"Velocity=35 l/s"
"LaserPower=20.0"
"PMTGain=20"
"BatchFilename=L:\RPPA Service\InnooScan\Batch methods\CoV_Array image_processing.mbt"
"Block"	"Column"	"Row"	"X"	"Y"	"Dia."	"Flags"	"ID"	"F785 Mean"	"F785 Median"	"F785 SD"	"F785 |log Mean/Median|"	"F785 CV"	"B785"	"B785 Mean"	"B785 Median"	"B785 SD"	"B785 |log Mean/Median|"	"B785 CV"	"% > B785+1SD"	"% > B785+2SD"	"F785 % Sat."	"F785 Median - B785"	"F785 Mean - B785"	"F785 Total Intensity"	"SNR 785"	"ExcludedMean 785"	"ExcludedMedian 785"
1	1	1	4756.00	2932.00	152.75	0	Spot (Block1, Row1, Column1)	36038.60	33015.00	18284.90	0.04	0.51	583.00	653.86	583.00	252.46	0.05	0.39	100.00	100.00	8.14	32432.00	35455.60	23028724.00	140.16	8909.75	5790.00
1	2	1	5050.00	2939.00	151.45	0	Spot (Block1, Row1, Column2)	3078.59	2926.00	1273.96	0.02	0.41	582.00	592.09	582.00	155.08	0.01	0.26	100.00	100.00	0.00	2344.00	2496.59	1936434.00	16.03	1127.25	996.00
1	3	1	5355.00	2941.00	147.90	0	Spot (Block1, Row1, Column3)	12137.45	10128.00	7820.81	0.08	0.64	592.00	591.14	592.00	97.05	0.00	0.16	100.00	100.00	0.00	9536.00	11545.45	7246059.00	118.97	2877.84	2077.00
1	4	1	5651.00	2940.00	149.60	0	Spot (Block1, Row1, Column4)	2695.23	2557.50	1103.33	0.02	0.41	605.00	636.74	605.00	146.18	0.02	0.23	100.00	99.00	0.00	1952.50	2090.23	1654869.00	14.08	1162.03	1040.50
1	5	1	5959.00	2940.00	149.25	0	Spot (Block1, Row1, Column5)	33135.51	28977.50	22632.04	0.06	0.68	609.00	654.50	609.00	163.28	0.03	0.25	100.00	100.00	16.72	28368.50	32526.51	20013896.00	198.93	6406.17	4898.50
1	6	1	6246.00	2932.00	146.95	0	Spot (Block1, Row1, Column6)	19323.74	16434.50	11698.63	0.07	0.61	597.00	636.75	597.00	218.32	0.03	0.34	100.00	100.00	0.00	15837.50	18726.74	11478299.00	85.59	4986.11	2771.00
1	7	1	6553.00	2943.00	150.25	0	Spot (Block1, Row1, Column7)	56681.39	65535.00	13255.75	0.06	0.23	595.00	636.49	595.00	240.09	0.03	0.38	100.00	100.00	61.55	64940.00	56086.39	35086056.00	233.43	14430.69	10273.00
1	8	1	6861.00	2937.00	155.10	0	Spot (Block1, Row1, Column8)	4115.41	3928.00	1585.68	0.02	0.39	581.00	584.00	581.00	156.19	0.00	0.27	100.00	100.00	0.00	3347.00	3534.41	2724400.00	22.61	1411.08	1150.00
1	1	2	4756.00	3237.00	147.00	-50	Spot (Block1, Row2, Column1)	594.78	595.50	71.08	0.00	0.12	586.00	598.23	586.00	148.48	0.01	0.25	3.00	0.00	0.00	9.50	8.78	350919.00	-0.02	601.62	602.50
1	2	2	5060.00	3238.00	127.80	0	Spot (Block1, Row2, Column2)	13480.60	13267.00	4969.86	0.01	0.37	583.00	590.79	583.00	134.43	0.01	0.23	100.00	100.00	0.00	12684.00	12897.60	5823618.00	95.88	3155.15	3087.00
1	3	2	5360.00	3238.00	171.15	0	Spot (Block1, Row2, Column3)	783.55	765.50	138.78	0.01	0.18	593.00	602.72	593.00	134.39	0.01	0.22	56.00	29.00	0.00	172.50	190.55	640944.00	1.35	629.56	605.00
1	4	2	5661.00	3241.00	159.35	0	Spot (Block1, Row2, Column4)	9550.60	9425.00	3560.19	0.01	0.37	612.00	668.75	612.00	177.74	0.04	0.27	100.00	100.00	0.00	8813.00	8938.60	6733173.00	49.97	2524.76	2438.00
1	5	2	5958.00	3244.00	173.80	0	Spot (Block1, Row2, Column5)	23272.35	22161.00	9429.06	0.02	0.41	630.00	685.84	630.00	185.66	0.04	0.27	100.00	100.00	0.00	21531.00	22642.35	19641866.00	121.66	5201.57	4447.00
1	6	2	6253.00	3240.00	151.80	0	Spot (Block1, Row2, Column6)	1801.69	1785.00	617.22	0.00	0.34	602.00	652.60	602.00	202.96	0.04	0.31	100.00	94.00	0.00	1183.00	1199.69	1142273.00	5.66	896.85	883.00
1	7	2	6555.00	3239.00	149.60	0	Spot (Block1, Row2, Column7)	4070.54	3606.50	2006.67	0.05	0.49	586.00	605.44	586.00	178.73	0.01	0.30	100.00	100.00	0.00	3020.50	3484.54	2483027.00	19.39	1427.55	1161.00
1	8	2	6853.00	3256.00	194.10	0	Spot (Block1, Row2, Column8)	625.19	593.00	104.07	0.02	0.17	568.00	562.51	568.00	91.10	0.00	0.16	36.00	13.00	0.00	25.00	57.19	664580.00	0.69	578.18	578.00
1	1	3	4755.00	3539.00	149.05	0	Spot (Block1, Row3, Column1)	17509.19	15026.00	11478.49	0.07	0.66	579.00	577.79	579.00	88.45	0.00	0.15	100.00	100.00	0.00	14447.00	16930.19	10558042.00	191.42	4052.80	3154.00
1	2	3	5061.00	3534.00	169.90	0	Spot (Block1, Row3, Column2)	865.19	810.50	187.93	0.03	0.22	588.00	595.52	588.00	113.12	0.01	0.19	78.00	48.00	0.00	222.50	277.19	693885.00	2.38	641.33	620.00
1	3	3	5350.00	3537.00	152.80	0	Spot (Block1, Row3, Column3)	1480.74	1164.00	1373.55	0.10	0.93	596.00	612.96	596.00	138.51	0.01	0.23	99.00	87.00	0.00	568.00	884.74	944709.00	6.26	798.90	798.50
1	4	3	5655.00	3538.00	148.35	0	Spot (Block1, Row3, Column4)	8658.53	8033.50	4480.51	0.03	0.52	603.00	633.48	603.00	119.32	0.02	0.19	100.00	100.00	0.00	7430.50	8055.53	5212434.00	67.26	2401.52	2028.50
1	5	3	5946.00	3529.00	147.05	0	Spot (Block1, Row3, Column5)	1182.29	1007.00	897.14	0.07	0.76	614.00	675.77	614.00	187.70	0.04	0.28	86.00	53.00	0.00	393.00	568.29	697552.00	2.70	806.75	773.00
1	6	3	6259.00	3535.00	198.15	0	Spot (Block1, Row3, Column6)	8097.18	6401.00	4822.01	0.10	0.60	690.00	728.75	690.00	218.36	0.02	0.30	100.00	100.00	0.00	5711.00	7407.18	8963579.00	33.75	2468.22	2453.50
1	7	3	6559.00	3542.00	147.40	0	Spot (Block1, Row3, Column7)	25381.12	21722.00	16723.01	0.07	0.66	600.00	652.58	600.00	176.80	0.04	0.27	100.00	100.00	1.02	21122.00	24781.12	15000240.00	139.87	5367.64	3598.00
1	8	3	6855.00	3549.00	158.35	0	Spot (Block1, Row3, Column8)	1752.41	1643.00	571.61	0.03	0.33	582.00	579.52	582.00	113.90	0.00	0.20	99.00	98.00	0.00	1061.00	1170.41	1200400.00	10.30	935.55	901.00
1	1	4	4758.00	3834.00	148.05	0	Spot (Block1, Row4, Column1)	8649.12	7736.50	4819.19	0.05	0.56	577.00	575.85	577.00	94.49	0.00	0.16	100.00	100.00	0.00	7159.50	8072.12	5172176.00	85.44	2533.38	1781.00
1	2	4	5055.00	3836.00	163.35	0	Spot (Block1, Row4, Column2)	2914.14	2785.00	1049.13	0.02	0.36	588.00	604.04	588.00	145.46	0.01	0.24	100.00	100.00	0.00	2197.00	2326.14	2153553.00	15.88	1092.54	1081.00
1	3	4	5358.00	3841.00	147.60	0	Spot (Block1, Row4, Column3)	36673.01	35115.00	19371.78	0.02	0.53	604.00	647.60	604.00	162.34	0.03	0.25	100.00	100.00	11.62	34511.00	36069.01	21783836.00	221.92	7352.44	5351.00
1	4	4	5655.00	3840.00	173.40	0	Spot (Block1, Row4, Column4)	909.81	895.50	171.51	0.01	0.19	608.00	647.08	608.00	109.45	0.03	0.17	85.00	59.00	0.00	287.50	301.81	766064.00	2.40	731.99	704.50
1	5	4	5956.00	3829.00	159.60	0	Spot (Block1, Row4, Column5)	828.82	786.00	254.20	0.02	0.31	608.00	661.84	608.00	177.21	0.04	0.27	50.00	22.00	0.00	178.00	220.82	579342.00	0.94	701.54	687.00
1	6	4	6260.00	3839.00	175.85	0	Spot (Block1, Row4, Column6)	25909.23	26210.00	9244.41	0.01	0.36	667.00	697.82	667.00	196.61	0.02	0.28	100.00	100.00	0.00	25543.00	25242.23	22515124.00	128.23	6398.14	5391.00
1	7	4	6548.00	3841.00	145.80	0	Spot (Block1, Row4, Column7)	17498.30	14032.00	13667.22	0.10	0.78	677.00	721.09	677.00	297.82	0.03	0.41	100.00	100.00	0.00	13355.00	16821.30	10131514.00	56.33	3571.34	2700.00
1	8	4	6856.00	3848.00	150.60	0	Spot (Block1, Row4, Column8)	4587.24	4248.00	2286.01	0.03	0.50	591.00	613.71	591.00	137.41	0.02	0.22	100.00	100.00	0.00	3657.00	3996.24	2862436.00	28.92	1518.27	1310.50
1	1	5	4758.00	4141.00	146.10	0	Spot (Block1, Row5, Column1)	6364.93	5565.00	3459.85	0.06	0.54	576.00	588.01	576.00	130.48	0.01	0.22	100.00	100.00	0.00	4989.00	5788.93	3698027.00	44.27	1806.08	1495.00
1	2	5	5058.00	4137.00	159.95	0	Spot (Block1, Row5, Column2)	1770.48	1680.00	516.70	0.02	0.29	595.00	638.02	595.00	211.79	0.03	0.33	100.00	96.00	0.00	1085.00	1175.48	1249957.00	5.35	905.37	876.50
1	3	5	5358.00	4137.00	151.25	0	Spot (Block1, Row5, Column3)	11969.61	10570.50	6870.20	0.05	0.57	598.00	631.47	598.00	151.92	0.02	0.24	100.00	100.00	0.00	9972.50	11371.61	7492973.00	74.63	2717.44	2193.00
1	4	5	5660.00	4139.00	148.30	0	Spot (Block1, Row5, Column4)	4368.94	3779.00	2326.33	0.06	0.53	609.00	657.21	609.00	188.65	0.03	0.29	100.00	100.00	0.00	3170.00	3759.94	2603888.00	19.67	1522.82	1240.00
1	5	5	5955.00	4141.00	148.85	0	Spot (Block1, Row5, Column5)	61047.67	65535.00	9650.78	0.03	0.16	624.00	685.06	624.00	254.16	0.04	0.37	100.00	100.00	76.32	64911.00	60423.67	36873100.00	237.50	15724.33	12061.00
1	6	5	6256.00	4137.00	156.25	0	Spot (Block1, Row5, Column6)	1906.41	1833.50	651.63	0.02	0.34	670.00	719.37	670.00	316.39	0.03	0.44	98.00	78.00	0.00	1163.50	1236.41	1277293.00	3.75	926.10	902.50
1	7	5	6554.00	4138.00	183.40	0	Spot (Block1, Row5, Column7)	24069.29	21808.00	13204.30	0.04	0.55	689.00	767.74	689.00	382.50	0.05	0.50	100.00	100.00	0.11	21119.00	23380.29	22697332.00	60.92	5228.08	5299.00
1	8	5	6855.00	4139.00	148.55	0	Spot (Block1, Row5, Column8)	40889.85	47677.00	24031.21	0.07	0.59	602.00	666.34	602.00	282.64	0.04	0.42	100.00	100.00	36.48	47075.00	40287.85	24656696.00	142.31	7834.77	5477.00
1	1	6	4757.00	4436.00	202.95	0	Spot (Block1, Row6, Column1)	6593.94	5022.00	4320.43	0.12	0.66	569.00	632.44	569.00	249.62	0.05	0.39	100.00	100.00	0.00	4453.00	6024.94	7662160.00	23.88	2006.20	2039.50
1	2	6	5056.00	4438.00	192.65	0	Spot (Block1, Row6, Column2)	12969.40	12618.00	5918.44	0.01	0.46	592.00	673.45	592.00	303.96	0.06	0.45	100.00	100.00	0.00	12026.00	12377.40	13591936.00	40.45	3282.20	3230.00
1	3	6	5350.00	4441.00	147.60	0	Spot (Block1, Row6, Column3)	38969.71	37770.00	20686.41	0.01	0.53	584.00	622.61	584.00	227.99	0.03	0.37	100.00	100.00	21.18	37186.00	38385.71	23187076.00	168.20	7717.24	5903.00
1	4	6	5656.00	4436.00	146.80	0	Spot (Block1, Row6, Column4)	3084.91	2895.00	1343.39	0.03	0.44	589.00	608.69	589.00	196.53	0.01	0.32	100.00	100.00	0.00	2306.00	2495.91	1810844.00	12.60	1240.52	994.00
1	5	6	5955.00	4439.00	150.15	0	Spot (Block1, Row6, Column5)	64377.33	65535.00	4210.62	0.01	0.07	607.00	679.99	607.00	297.18	0.05	0.44	100.00	100.00	87.60	64928.00	63770.33	39463648.00	214.34	18208.36	14916.50
1	6	6	6258.00	4435.00	154.25	0	Spot (Block1, Row6, Column6)	2720.44	2234.00	1602.28	0.09	0.59	632.00	713.41	632.00	333.73	0.05	0.47	94.00	79.00	0.00	1602.00	2088.44	1776450.00	6.01	1092.77	984.00
1	7	6	6553.00	4436.00	148.05	0	Spot (Block1, Row6, Column7)	32391.05	29044.50	20544.30	0.05	0.63	662.50	713.78	662.50	297.30	0.03	0.42	100.00	100.00	8.97	28382.00	31728.55	19499452.00	106.55	6414.64	4606.00
1	8	6	6859.00	4443.00	150.65	0	Spot (Block1, Row6, Column8)	45719.20	54302.50	21304.72	0.07	0.47	596.00	636.51	596.00	215.37	0.03	0.34	100.00	100.00	43.06	53706.50	45123.20	28346076.00	209.32	9176.51	6454.00
1	1	7	4758.00	4736.00	156.30	0	Spot (Block1, Row7, Column1)	4174.75	3792.50	1824.03	0.04	0.44	508.00	551.75	508.00	132.89	0.04	0.24	100.00	100.00	0.00	3284.50	3666.75	2797084.00	27.26	1220.63	1196.50
1	2	7	5068.00	4739.00	178.55	0	Spot (Block1, Row7, Column2)	746.12	708.00	135.63	0.02	0.18	534.00	584.76	534.00	205.24	0.04	0.35	46.00	8.00	0.00	174.00	212.12	664791.00	0.79	599.06	594.00
1	3	7	5349.00	4746.00	263.40	0	Spot (Block1, Row7, Column3)	587.93	591.00	73.88	0.00	0.13	524.00	553.12	524.00	88.39	0.02	0.16	23.00	7.00	0.00	67.00	63.93	1189374.00	0.39	548.09	523.00
1	4	7	5664.00	4731.00	178.90	0	Spot (Block1, Row7, Column4)	689.22	675.00	117.92	0.01	0.17	525.00	569.80	525.00	135.32	0.04	0.24	54.00	18.00	0.00	150.00	164.22	616854.00	0.88	616.44	604.00
1	5	7	5956.00	4738.00	172.00	0	Spot (Block1, Row7, Column5)	6753.53	6465.00	2995.62	0.02	0.44	593.00	678.55	593.00	340.20	0.06	0.50	100.00	100.00	0.00	5872.00	6160.53	5544651.00	17.86	1821.29	1778.00
1	6	7	6250.00	4734.00	170.65	0	Spot (Block1, Row7, Column6)	19672.47	20044.00	7717.85	0.01	0.39	620.00	772.60	620.00	429.38	0.10	0.56	100.00	100.00	0.00	19424.00	19052.47	15915026.00	44.02	3918.67	3768.50
1	7	7	6551.00	4740.00	150.00	0	Spot (Block1, Row7, Column7)	39800.61	38793.00	18842.71	0.01	0.47	638.00	730.37	638.00	336.68	0.06	0.46	100.00	100.00	16.53	38155.00	39162.61	24557076.00	116.04	8653.09	6761.00
1	8	7	6860.00	4736.00	181.95	0	Spot (Block1, Row7, Column8)	34257.89	34585.00	9603.96	0.00	0.28	602.00	698.97	602.00	356.07	0.06	0.51	100.00	100.00	0.11	33983.00	33655.89	31722792.00	94.25	8542.20	7016.50
1	1	8	4760.00	5035.00	190.90	0	Spot (Block1, Row8, Column1)	671.77	640.00	124.22	0.02	0.18	500.00	516.84	500.00	73.30	0.01	0.14	85.00	48.00	0.00	140.00	171.77	688565.00	2.11	562.57	579.50
1	2	8	5058.00	5038.00	148.85	0	Spot (Block1, Row8, Column2)	2933.25	2605.00	1373.85	0.05	0.47	506.00	537.53	506.00	77.61	0.03	0.14	100.00	100.00	0.00	2099.00	2427.25	1789285.00	30.87	1100.31	979.00
1	3	8	5346.00	5035.00	151.10	0	Spot (Block1, Row8, Column3)	11181.20	8606.00	8621.71	0.11	0.77	516.00	551.88	516.00	90.08	0.03	0.16	100.00	100.00	0.00	8090.00	10665.20	7010611.00	118.00	2255.13	1801.50
1	4	8	5655.00	5041.00	149.90	0	Spot (Block1, Row8, Column4)	4515.89	4366.00	1807.21	0.01	0.40	506.00	542.06	506.00	85.80	0.03	0.16	100.00	100.00	0.00	3860.00	4009.89	2786302.00	46.32	1450.50	1320.00
1	5	8	5955.00	5039.00	157.40	0	Spot (Block1, Row8, Column5)	735.15	700.50	131.77	0.02	0.18	567.00	607.40	567.00	222.22	0.03	0.37	29.00	1.00	0.00	133.50	168.15	499899.00	0.57	593.82	601.00
1	6	8	6256.00	5042.00	184.50	0	Spot (Block1, Row8, Column6)	15803.82	10514.00	12460.10	0.18	0.79	597.00	688.69	597.00	350.38	0.06	0.51	100.00	100.00	0.00	9917.00	15206.82	15045240.00	43.14	3044.14	2993.00
1	7	8	6561.00	5042.00	146.20	0	Spot (Block1, Row8, Column7)	7063.12	6760.00	3436.15	0.02	0.49	603.00	685.44	603.00	325.56	0.06	0.47	100.00	100.00	0.00	6157.00	6460.12	4124862.00	19.59	2128.69	1755.00
1	8	8	6848.00	5042.00	149.90	0	Spot (Block1, Row8, Column8)	56087.32	65535.00	13244.17	0.07	0.24	599.00	679.91	599.00	321.09	0.06	0.47	100.00	100.00	56.47	64936.00	55488.32	34662232.00	172.56	13781.26	11153.00
2	1	1	9263.00	2943.00	153.95	0	Spot (Block2, Row1, Column1)	37936.70	35785.50	18995.71	0.03	0.50	492.00	540.08	492.00	207.86	0.04	0.38	100.00	100.00	14.51	35293.50	37444.70	24583068.00	179.91	8200.92	5121.00
2	2	1	9544.00	2952.00	163.85	0	Spot (Block2, Row1, Column2)	624.99	597.00	124.50	0.02	0.20	483.00	487.58	483.00	164.54	0.00	0.34	37.00	6.00	0.00	114.00	141.99	466242.00	0.84	507.15	495.00
2	3	1	9876.00	2947.00	154.05	0	Spot (Block2, Row1, Column3)	657.69	613.00	145.25	0.03	0.22	482.00	480.28	482.00	135.86	0.00	0.28	48.00	26.00	0.00	131.00	175.69	426184.00	1.31	563.24	565.00
2	4	1	10151.00	2958.00	188.90	0	Spot (Block2, Row1, Column4)	675.29	654.00	170.12	0.01	0.25	487.00	495.66	487.00	99.55	0.01	0.20	59.00	42.00	0.00	167.00	188.29	680012.00	1.80	557.41	557.00
2	5	1	10471.00	2957.00	154.15	0	Spot (Block2, Row1, Column5)	966.74	895.00	309.59	0.03	0.32	489.00	501.20	489.00	116.54	0.01	0.23	91.00	75.00	0.00	406.00	477.74	630317.00	3.99	643.90	623.50
2	6	1	10752.00	2949.00	144.65	0	Spot (Block2, Row1, Column6)	899.99	855.50	211.82	0.02	0.24	483.00	475.31	483.00	88.43	0.01	0.19	98.00	93.00	0.00	372.50	416.99	511197.00	4.80	622.65	603.00
2	7	1	11052.00	2955.00	151.45	0	Spot (Block2, Row1, Column7)	1473.14	1388.00	471.54	0.03	0.32	488.00	480.75	488.00	90.78	0.01	0.19	100.00	100.00	0.00	900.00	985.14	926604.00	10.93	729.36	709.00
2	8	1	11366.00	2942.00	162.40	0	Spot (Block2, Row1, Column8)	974.58	929.00	297.20	0.02	0.30	489.00	486.23	489.00	86.66	0.00	0.18	94.00	86.00	0.00	440.00	485.58	711443.00	5.64	634.24	625.50
2	1	2	9262.00	3247.00	147.00	-50	Spot (Block2, Row2, Column1)	502.55	495.00	70.14	0.01	0.14	486.00	487.29	486.00	108.39	0.00	0.22	13.00	0.00	0.00	9.00	16.55	297510.00	0.14	538.05	506.50
2	2	2	9564.00	3244.00	129.00	0	Spot (Block2, Row2, Column2)	785.12	765.00	201.23	0.01	0.26	486.00	480.63	486.00	129.75	0.00	0.27	76.00	53.00	0.00	279.00	299.12	343881.00	2.35	562.60	534.50
2	3	2	9864.00	3259.00	166.95	0	Spot (Block2, Row2, Column3)	691.88	684.00	166.98	0.00	0.24	485.50	482.20	485.50	102.96	0.00	0.21	72.00	47.00	0.00	198.50	206.38	536205.00	2.04	547.21	510.00
2	4	2	10163.00	3241.00	177.15	0	Spot (Block2, Row2, Column4)	710.37	689.00	141.56	0.01	0.20	490.00	509.07	490.00	115.10	0.02	0.23	75.00	38.00	0.00	199.00	220.37	623702.00	1.75	564.79	525.50
2	5	2	10462.00	3249.00	178.35	0	Spot (Block2, Row2, Column5)	11821.95	11825.50	4296.30	0.00	0.36	520.00	586.35	520.00	207.75	0.05	0.35	100.00	100.00	0.00	11305.50	11301.95	10568821.00	54.08	3264.12	2865.50
2	6	2	10763.00	3249.00	147.00	-50	Spot (Block2, Row2, Column6)	624.18	589.00	131.34	0.03	0.21	500.00	657.00	500.00	545.99	0.12	0.83	0.00	0.00	0.00	89.00	124.18	368268.00	-0.06	595.87	584.50
2	7	2	11059.00	3246.00	195.90	0	Spot (Block2, Row2, Column7)	618.84	595.00	136.87	0.02	0.22	481.00	487.06	481.00	150.52	0.01	0.31	36.00	14.00	0.00	114.00	137.84	670205.00	0.88	512.46	499.00
2	8	2	11363.00	3249.00	147.00	-50	Spot (Block2, Row2, Column8)	525.05	496.00	106.16	0.02	0.20	485.00	483.64	485.00	95.93	0.00	0.20	32.00	11.00	0.00	11.00	40.05	309780.00	0.43	508.50	491.00
2	1	3	9265.00	3549.00	149.05	0	Spot (Block2, Row3, Column1)	1560.00	1450.50	566.01	0.03	0.36	475.00	465.98	475.00	75.67	0.01	0.16	100.00	100.00	0.00	975.50	1085.00	939122.00	14.46	756.60	698.50
2	2	3	9566.00	3546.00	149.55	0	Spot (Block2, Row3, Column2)	811.36	792.50	176.79	0.01	0.22	489.00	498.60	489.00	142.43	0.01	0.29	80.00	57.00	0.00	303.50	322.36	498176.00	2.20	589.23	552.00
2	3	3	9854.00	3546.00	146.65	0	Spot (Block2, Row3, Column3)	4706.26	4196.00	2567.26	0.05	0.55	485.00	479.71	485.00	79.86	0.00	0.17	100.00	100.00	0.00	3711.00	4221.26	2753164.00	52.93	1552.95	1156.00
2	4	3	10167.00	3551.00	156.85	0	Spot (Block2, Row3, Column4)	729.74	698.00	150.44	0.02	0.21	481.00	475.24	481.00	80.22	0.01	0.17	89.00	68.00	0.00	217.00	248.74	492574.00	3.17	555.24	529.00
2	5	3	10459.00	3541.00	144.05	0	Spot (Block2, Row3, Column5)	3925.31	2836.00	4458.74	0.14	1.14	508.00	654.97	508.00	520.80	0.11	0.80	94.00	81.00	0.00	2328.00	3417.31	2225653.00	6.28	1326.73	900.00
2	6	3	10763.00	3547.00	208.60	0	Spot (Block2, Row3, Column6)	44852.06	45651.50	18342.29	0.01	0.41	594.00	869.42	594.00	729.21	0.17	0.84	100.00	100.00	31.72	45057.50	44258.06	55706656.00	60.32	9853.72	9423.00
2	7	3	11108.00	3548.00	200.65	0	Spot (Block2, Row3, Column7)	637.25	585.00	197.04	0.04	0.31	491.00	594.03	491.00	453.95	0.08	0.76	8.00	0.00	0.00	94.00	146.25	725830.00	0.10	547.16	500.00
2	8	3	11359.00	3552.00	158.65	0	Spot (Block2, Row3, Column8)	8860.16	7602.00	4371.26	0.07	0.49	490.00	496.61	490.00	125.55	0.01	0.25	100.00	100.00	0.00	7112.00	8370.16	6148951.00	66.62	2144.33	1901.50
2	1	4	9258.00	3847.00	151.05	0	Spot (Block2, Row4, Column1)	698.21	677.00	133.58	0.01	0.19	481.00	490.68	481.00	156.33	0.01	0.32	60.00	26.00	0.00	196.00	217.21	437779.00	1.33	541.55	533.50
2	2	4	9559.00	3845.00	175.45	0	Spot (Block2, Row4, Column2)	10238.23	9434.50	5256.21	0.04	0.51	494.00	543.21	494.00	214.44	0.04	0.39	100.00	100.00	0.00	8940.50	9744.23	8825357.00	45.21	2235.19	2175.00
2	3	4	9865.00	3847.00	145.90	0	Spot (Block2, Row4, Column3)	3371.10	3311.00	1329.80	0.01	0.39	496.00	558.19	496.00	268.52	0.05	0.48	100.00	100.00	0.00	2815.00	2875.10	1955240.00	10.48	1184.37	936.00
2	4	4	10137.00	3860.00	168.05	0	Spot (Block2, Row4, Column4)	602.72	591.50	159.18	0.01	0.26	487.00	491.69	487.00	97.65	0.00	0.20	53.00	29.00	0.00	104.50	115.72	472530.00	1.14	538.72	503.50
2	5	4	10448.00	3845.00	150.15	0	Spot (Block2, Row4, Column5)	1287.07	1141.00	595.58	0.05	0.46	493.00	517.08	493.00	135.18	0.02	0.26	99.00	95.00	0.00	648.00	794.07	794125.00	5.70	704.95	703.00
2	6	4	10761.00	3848.00	184.40	0	Spot (Block2, Row4, Column6)	12798.06	12697.00	4551.39	0.00	0.36	561.00	692.16	561.00	488.89	0.09	0.71	100.00	100.00	0.00	12136.00	12237.06	12196549.00	24.76	3396.33	2760.50
2	7	4	11062.00	3849.00	147.00	-50	Spot (Block2, Row4, Column7)	795.99	794.00	207.29	0.00	0.26	509.50	662.55	509.50	489.13	0.11	0.74	18.00	0.00	0.00	284.50	286.49	467246.00	0.27	677.23	652.00
2	8	4	11362.00	3856.00	160.15	0	Spot (Block2, Row4, Column8)	794.12	779.00	148.10	0.01	0.19	490.00	498.07	490.00	150.11	0.01	0.30	87.00	45.00	0.00	289.00	304.12	563028.00	1.97	561.67	536.00
2	1	5	9261.00	4147.00	147.00	-50	Spot (Block2, Row5, Column1)	857.66	816.00	223.20	0.02	0.26	505.00	643.29	505.00	432.45	0.11	0.67	28.00	1.00	0.00	311.00	352.66	510308.00	0.50	683.98	683.00
2	2	5	9561.00	4148.00	153.85	0	Spot (Block2, Row5, Column2)	11043.05	10435.00	4938.96	0.02	0.45	520.00	691.90	520.00	475.60	0.12	0.69	100.00	100.00	0.00	9915.00	10523.05	7177984.00	21.76	2596.37	2217.00
2	3	5	9865.00	4145.00	157.25	0	Spot (Block2, Row5, Column3)	39139.84	35457.50	20224.13	0.04	0.52	502.00	601.28	502.00	342.98	0.08	0.57	100.00	100.00	22.12	34955.50	38637.84	26536960.00	112.36	6291.94	5520.00
2	4	5	10163.00	4149.00	197.60	0	Spot (Block2, Row5, Column4)	737.90	713.50	180.18	0.01	0.24	497.00	556.46	497.00	239.78	0.05	0.43	44.00	10.00	0.00	216.50	240.90	816120.00	0.76	576.74	559.50
2	5	5	10466.00	4149.00	142.45	0	Spot (Block2, Row5, Column5)	12163.88	11390.00	5657.39	0.03	0.47	496.00	521.95	496.00	110.41	0.02	0.21	100.00	100.00	0.00	10894.00	11667.88	6714461.00	105.44	2919.25	2121.00
2	6	5	10757.00	4141.00	181.00	0	Spot (Block2, Row5, Column6)	680.57	672.00	141.53	0.01	0.21	517.00	644.21	517.00	465.82	0.10	0.72	3.00	0.00	0.00	155.00	163.57	626123.00	0.08	606.69	570.00
2	7	5	11064.00	4147.00	191.90	0	Spot (Block2, Row5, Column7)	43248.41	44427.00	20100.18	0.01	0.46	591.00	763.92	591.00	612.89	0.11	0.80	100.00	100.00	30.93	43836.00	42657.41	45021932.00	69.32	9051.73	8820.00
2	8	5	11362.00	4149.00	158.85	0	Spot (Block2, Row5, Column8)	1025.64	896.00	361.86	0.06	0.35	494.00	553.52	494.00	383.25	0.05	0.69	53.00	26.00	0.00	402.00	531.64	714871.00	1.23	595.19	584.00
2	1	6	9263.00	4446.00	211.10	0	Spot (Block2, Row6, Column1)	39321.03	34629.50	19549.85	0.06	0.50	591.00	866.98	591.00	767.52	0.17	0.89	100.00	100.00	25.08	34038.50	38730.03	49859388.00	50.10	8797.97	8611.50
2	2	6	9560.00	4443.00	198.35	0	Spot (Block2, Row6, Column2)	29114.44	27397.50	14764.79	0.03	0.51	514.00	775.97	514.00	713.13	0.18	0.92	100.00	100.00	0.45	26883.50	28600.44	32375264.00	39.74	6078.27	6039.00
2	3	6	9859.00	4445.00	152.60	0	Spot (Block2, Row6, Column3)	1171.16	1121.00	347.53	0.02	0.30	491.00	572.67	491.00	396.10	0.07	0.69	74.00	35.00	0.00	630.00	680.16	750714.00	1.51	652.19	631.00
2	4	6	10168.00	4448.00	147.95	0	Spot (Block2, Row6, Column4)	1049.29	992.00	273.61	0.02	0.26	489.00	502.14	489.00	124.50	0.01	0.25	99.00	88.00	0.00	503.00	560.29	629573.00	4.39	665.06	657.00
2	5	6	10460.00	4446.00	146.10	0	Spot (Block2, Row6, Column5)	8054.77	7669.00	3910.42	0.02	0.49	501.00	539.47	501.00	148.86	0.03	0.28	100.00	100.00	0.00	7168.00	7553.77	4687874.00	50.49	2165.83	1467.50
2	6	6	10762.00	4449.00	147.00	-50	Spot (Block2, Row6, Column6)	590.09	597.00	107.88	0.01	0.18	514.00	629.15	514.00	443.82	0.09	0.71	0.00	0.00	0.00	83.00	76.09	345791.00	-0.09	560.99	567.00
2	7	6	11061.00	4447.00	157.75	0	Spot (Block2, Row6, Column7)	1528.70	1425.00	524.47	0.03	0.34	530.00	613.83	530.00	365.60	0.06	0.60	95.00	63.00	0.00	895.00	998.70	1053272.00	2.50	803.90	790.00
2	8	6	11356.00	4452.00	148.90	0	Spot (Block2, Row6, Column8)	1042.92	984.00	349.75	0.03	0.34	496.00	517.41	496.00	135.88	0.02	0.26	93.00	76.00	0.00	488.00	546.92	637227.00	3.87	638.71	621.50
2	1	7	9261.00	4747.00	166.20	0	Spot (Block2, Row7, Column1)	15836.75	14636.50	8928.08	0.03	0.56	493.00	622.81	493.00	513.61	0.10	0.82	100.00	100.00	0.00	14143.50	15343.75	12162625.00	29.62	2794.22	2804.00
2	2	7	9583.00	4749.00	184.40	0	Spot (Block2, Row7, Column2)	515.94	501.00	65.38	0.01	0.13	485.00	538.87	485.00	351.04	0.05	0.65	0.00	0.00	0.00	16.00	30.94	493751.00	-0.07	476.86	473.50
2	3	7	9861.00	4748.00	147.00	-50	Spot (Block2, Row7, Column3)	504.13	485.00	111.12	0.02	0.22	479.00	467.33	479.00	82.23	0.01	0.18	32.00	12.00	0.00	6.00	25.13	295924.00	0.45	487.71	487.50
2	4	7	10159.00	4781.00	121.60	0	Spot (Block2, Row7, Column4)	567.44	581.00	103.59	0.01	0.18	472.00	470.38	472.00	113.22	0.00	0.24	46.00	11.00	0.00	109.00	95.44	222435.00	0.86	506.87	495.50
2	5	7	10464.00	4744.00	236.95	0	Spot (Block2, Row7, Column5)	618.85	588.00	151.13	0.02	0.24	504.00	641.84	504.00	545.73	0.10	0.85	0.00	0.00	0.00	84.00	114.85	1001293.00	-0.04	533.28	498.00
2	6	7	10760.00	4749.00	182.15	0	Spot (Block2, Row7, Column6)	37844.62	38191.00	18761.78	0.00	0.50	598.00	914.02	598.00	872.17	0.18	0.95	100.00	100.00	8.82	37593.00	37246.62	35611852.00	42.34	6398.77	6256.00
2	7	7	11077.00	4742.00	194.35	0	Spot (Block2, Row7, Column7)	930.01	875.00	301.47	0.03	0.32	585.00	692.89	585.00	461.10	0.07	0.67	31.00	4.00	0.00	290.00	345.01	983946.00	0.51	680.59	615.50
2	8	7	11360.00	4744.00	185.15	0	Spot (Block2, Row7, Column8)	17002.95	17307.00	5053.60	0.01	0.30	518.00	642.34	518.00	340.66	0.09	0.53	100.00	100.00	0.00	16789.00	16484.95	16373836.00	48.03	4634.52	3636.50
2	1	8	9265.00	5045.00	172.10	0	Spot (Block2, Row8, Column1)	594.24	583.00	131.82	0.01	0.22	416.00	480.45	416.00	224.68	0.06	0.47	29.00	3.00	0.00	167.00	178.24	489655.00	0.51	495.43	482.00
2	2	8	9565.00	5043.00	212.10	0	Spot (Block2, Row8, Column2)	543.09	514.00	100.85	0.02	0.19	415.00	451.68	415.00	80.90	0.04	0.18	65.00	43.00	0.00	99.00	128.09	697873.00	1.13	484.61	492.00
2	3	8	9858.00	5041.00	161.75	0	Spot (Block2, Row8, Column3)	756.59	691.00	220.67	0.04	0.29	417.00	459.38	417.00	108.66	0.04	0.24	95.00	67.00	0.00	274.00	339.59	546257.00	2.74	515.71	519.00
2	4	8	10165.00	5053.00	154.70	0	Spot (Block2, Row8, Column4)	33266.09	32116.50	17707.54	0.02	0.53	413.00	466.26	413.00	129.73	0.05	0.28	100.00	100.00	3.80	31703.50	32853.09	21889112.00	252.84	5963.75	4794.00
2	5	8	10461.00	5049.00	147.00	-50	Spot (Block2, Row8, Column5)	482.64	490.00	93.12	0.01	0.19	486.00	613.09	486.00	568.13	0.10	0.93	0.00	0.00	0.00	4.00	-3.36	284273.00	-0.23	504.20	500.00
2	6	8	10763.00	5049.00	206.40	0	Spot (Block2, Row8, Column6)	46589.38	53644.00	19251.34	0.06	0.41	580.00	878.00	580.00	871.09	0.18	0.99	100.00	100.00	40.33	53064.00	46009.38	56606564.00	52.48	10077.60	9703.00
2	7	8	11055.00	5058.00	151.45	0	Spot (Block2, Row8, Column7)	753.87	733.00	197.39	0.01	0.26	512.00	681.67	512.00	512.21	0.12	0.75	5.00	0.00	0.00	221.00	241.87	474935.00	0.14	600.63	592.00
2	8	8	11352.00	5049.00	152.40	0	Spot (Block2, Row8, Column8)	57406.13	65535.00	12477.26	0.06	0.22	516.00	636.98	516.00	351.46	0.09	0.55	100.00	100.00	59.53	65019.00	56890.13	36453192.00	161.52	13538.61	9170.50
3	1	1	13764.00	2950.00	155.70	0	Spot (Block3, Row1, Column1)	36826.79	34585.00	18676.29	0.03	0.51	593.00	646.77	593.00	228.58	0.04	0.35	100.00	100.00	12.26	33992.00	36233.79	24637208.00	158.28	7347.02	5274.50
3	2	1	14061.00	2956.00	148.25	0	Spot (Block3, Row1, Column2)	6396.21	6230.00	3197.81	0.01	0.50	576.00	585.79	576.00	155.68	0.01	0.27	100.00	100.00	0.00	5654.00	5820.21	3856916.00	37.32	1908.16	1597.00
3	3	1	14369.00	2953.00	161.40	0	Spot (Block3, Row1, Column3)	1614.74	1319.00	816.70	0.09	0.51	575.00	569.49	575.00	111.47	0.00	0.20	94.00	88.00	0.00	744.00	1039.74	1167458.00	9.38	731.39	725.00
3	4	1	14660.00	2953.00	148.85	0	Spot (Block3, Row1, Column4)	4507.81	4274.00	2423.51	0.02	0.54	583.00	578.50	583.00	108.89	0.00	0.19	100.00	100.00	0.00	3691.00	3924.81	2722716.00	36.08	1478.34	1267.00
3	5	1	14971.00	2955.00	156.10	0	Spot (Block3, Row1, Column5)	2928.70	2350.00	1800.61	0.10	0.61	598.00	637.08	598.00	146.42	0.03	0.23	100.00	94.00	0.00	1752.00	2330.70	1965160.00	15.65	1050.66	989.00
3	6	1	15258.00	2955.00	147.25	0	Spot (Block3, Row1, Column6)	8660.66	7802.00	4660.42	0.05	0.54	600.00	629.12	600.00	187.35	0.02	0.30	100.00	100.00	0.00	7202.00	8060.66	5118449.00	42.87	2627.56	2104.00
3	7	1	15560.00	2954.00	148.75	0	Spot (Block3, Row1, Column7)	15330.01	14762.00	8133.83	0.02	0.53	576.00	572.20	576.00	116.33	0.00	0.20	100.00	100.00	0.00	14186.00	14754.01	9213334.00	126.86	3798.99	3292.50
3	8	1	15864.00	2947.00	174.30	0	Spot (Block3, Row1, Column8)	910.91	857.00	256.31	0.03	0.28	557.00	575.15	557.00	362.57	0.01	0.63	39.00	9.00	0.00	300.00	353.91	770632.00	0.93	646.01	610.00
3	1	2	13770.00	3244.00	174.35	0	Spot (Block3, Row2, Column1)	690.87	684.00	121.98	0.00	0.18	586.00	593.69	586.00	140.24	0.01	0.24	25.00	6.00	0.00	98.00	104.87	588621.00	0.69	648.40	604.00
3	2	2	14067.00	3251.00	133.80	0	Spot (Block3, Row2, Column2)	1870.24	1753.50	551.80	0.03	0.30	587.00	593.34	587.00	114.28	0.00	0.19	100.00	100.00	0.00	1166.50	1283.24	893973.00	11.17	945.63	943.50
3	3	2	14367.00	3234.00	192.25	0	Spot (Block3, Row2, Column3)	715.28	683.00	152.59	0.02	0.21	586.00	591.40	586.00	111.44	0.00	0.19	42.00	27.00	0.00	97.00	129.28	745325.00	1.11	617.51	600.50
3	4	2	14671.00	3253.00	171.15	0	Spot (Block3, Row2, Column4)	1418.18	1403.50	369.17	0.00	0.26	590.00	606.14	590.00	130.73	0.01	0.22	99.00	96.00	0.00	813.50	828.18	1154399.00	6.21	819.27	818.00
3	5	2	14967.00	3256.00	183.55	0	Spot (Block3, Row2, Column5)	9862.81	9013.00	3701.69	0.04	0.38	625.00	729.17	625.00	333.61	0.07	0.46	100.00	100.00	0.00	8388.00	9237.81	9310491.00	27.38	2838.74	2274.00
3	6	2	15264.00	3252.00	147.00	-50	Spot (Block3, Row2, Column6)	1121.44	1095.00	236.17	0.01	0.21	684.00	860.96	684.00	642.34	0.10	0.75	21.00	0.00	0.00	411.00	437.44	659408.00	0.41	982.59	920.50
3	7	2	15565.00	3254.00	166.20	0	Spot (Block3, Row2, Column7)	1045.55	975.00	293.05	0.03	0.28	588.00	631.31	588.00	232.87	0.03	0.37	81.00	39.00	0.00	387.00	457.55	799848.00	1.78	674.83	664.00
3	8	2	15816.00	3259.00	246.20	0	Spot (Block3, Row2, Column8)	628.34	595.00	116.55	0.02	0.19	575.00	613.52	575.00	328.95	0.03	0.54	0.00	0.00	0.00	20.00	53.34	1102108.00	0.05	577.78	580.00
3	1	3	13764.00	3549.00	154.55	0	Spot (Block3, Row3, Column1)	2626.28	2443.00	1128.74	0.03	0.43	589.00	597.67	589.00	119.36	0.01	0.20	100.00	100.00	0.00	1854.00	2037.28	1725469.00	17.00	1020.10	992.50
3	2	3	14082.00	3552.00	225.95	0	Spot (Block3, Row3, Column2)	710.58	687.00	159.67	0.01	0.22	589.00	623.82	589.00	171.53	0.02	0.27	34.00	11.00	0.00	98.00	121.58	1042427.00	0.51	625.52	591.00
3	3	3	14354.00	3555.00	180.15	0	Spot (Block3, Row3, Column3)	1167.10	966.00	1160.44	0.08	0.99	589.00	621.62	589.00	167.05	0.02	0.27	79.00	54.00	0.00	377.00	578.10	1060893.00	3.27	716.36	713.00
3	4	3	14664.00	3553.00	150.70	0	Spot (Block3, Row3, Column4)	14427.77	12638.50	8340.67	0.06	0.58	587.00	610.96	587.00	129.53	0.02	0.21	100.00	100.00	0.00	12051.50	13840.77	9002931.00	106.67	3165.92	2475.00
3	5	3	14963.00	3552.00	147.00	-50	Spot (Block3, Row3, Column5)	1714.34	964.00	4294.40	0.25	2.50	607.00	804.52	607.00	616.37	0.12	0.77	25.00	8.00	0.00	357.00	1107.34	1011463.00	1.48	828.06	746.50
3	6	3	15265.00	3550.00	213.30	0	Spot (Block3, Row3, Column6)	49100.00	55722.00	17129.56	0.05	0.35	782.00	1096.43	782.00	850.84	0.15	0.78	100.00	100.00	40.95	54940.00	48318.00	63781436.00	56.42	12056.65	11751.00
3	7	3	15563.00	3553.00	150.90	0	Spot (Block3, Row3, Column7)	3096.93	2682.00	1832.50	0.06	0.59	604.00	802.74	604.00	635.84	0.12	0.79	82.00	65.00	0.00	2078.00	2492.93	1929387.00	3.61	1187.70	1039.50
3	8	3	15862.00	3565.00	159.95	0	Spot (Block3, Row3, Column8)	42181.62	41006.00	17260.20	0.01	0.41	574.00	626.55	574.00	351.50	0.04	0.56	100.00	100.00	20.40	40432.00	41607.62	29569456.00	118.22	8503.99	6994.00
3	1	4	13765.00	3851.00	149.25	0	Spot (Block3, Row4, Column1)	13485.93	11604.00	8418.36	0.07	0.62	594.00	631.90	594.00	178.81	0.03	0.28	100.00	100.00	0.00	11010.00	12891.93	8239906.00	71.89	3256.96	2363.00
3	2	4	14063.00	3849.00	174.75	0	Spot (Block3, Row4, Column2)	8106.60	7436.00	4222.90	0.04	0.52	605.00	694.83	605.00	290.07	0.06	0.42	100.00	100.00	0.00	6831.00	7501.60	6923039.00	25.55	2084.55	2013.00
3	3	4	14366.00	3854.00	153.40	0	Spot (Block3, Row4, Column3)	50745.68	65535.00	18692.88	0.11	0.37	598.00	698.95	598.00	325.10	0.07	0.47	100.00	100.00	51.47	64937.00	50147.68	32832696.00	153.94	9728.10	6875.50
3	4	4	14654.00	3858.00	197.70	0	Spot (Block3, Row4, Column4)	710.97	699.00	144.82	0.01	0.20	583.00	605.99	583.00	150.08	0.02	0.25	35.00	11.00	0.00	116.00	127.97	787039.00	0.70	642.16	605.00
3	5	4	14957.00	3857.00	176.80	0	Spot (Block3, Row4, Column5)	1526.62	906.50	4392.47	0.23	2.88	592.00	640.88	592.00	170.68	0.03	0.27	74.00	40.00	0.11	314.50	934.62	1331211.00	5.19	730.99	700.00
3	6	4	15271.00	3850.00	186.30	0	Spot (Block3, Row4, Column6)	11207.84	11320.00	3650.70	0.00	0.33	685.00	811.93	685.00	530.89	0.07	0.65	100.00	100.00	0.00	10635.00	10522.84	10927641.00	19.58	3469.24	3104.00
3	7	4	15558.00	3855.00	162.00	0	Spot (Block3, Row4, Column7)	2050.12	1552.00	1250.58	0.12	0.61	627.00	794.29	627.00	572.83	0.10	0.72	66.00	43.00	0.00	925.00	1423.12	1496588.00	2.19	908.21	838.50
3	8	4	15865.00	3865.00	151.60	0	Spot (Block3, Row4, Column8)	1042.69	1026.00	240.18	0.01	0.23	571.00	594.17	571.00	187.99	0.02	0.32	87.00	63.00	0.00	455.00	471.69	657939.00	2.39	700.67	672.00
3	1	5	13762.00	4153.00	148.50	0	Spot (Block3, Row5, Column1)	14355.66	11897.00	9744.99	0.08	0.68	614.00	789.08	614.00	548.80	0.11	0.70	100.00	100.00	0.00	11283.00	13741.66	8713884.00	24.72	3550.30	2307.50
3	2	5	14062.00	4152.00	157.10	0	Spot (Block3, Row5, Column2)	46362.50	48847.00	17701.65	0.02	0.38	663.00	842.88	663.00	580.35	0.10	0.69	100.00	100.00	30.12	48184.00	45699.50	31712156.00	78.43	8451.27	7414.00
3	3	5	14370.00	4151.00	158.40	0	Spot (Block3, Row5, Column3)	32702.12	28607.00	18546.05	0.06	0.57	604.00	730.15	604.00	399.07	0.08	0.55	100.00	100.00	4.78	28003.00	32098.12	22597204.00	80.12	5223.20	4462.00
3	4	5	14667.00	4153.00	148.75	0	Spot (Block3, Row5, Column4)	4363.62	4014.00	2361.35	0.04	0.54	588.00	637.03	588.00	295.45	0.03	0.46	100.00	98.00	0.00	3426.00	3775.62	2666174.00	12.61	1414.97	1176.00
3	5	5	14971.00	4153.00	150.45	0	Spot (Block3, Row5, Column5)	46206.55	54159.00	20565.64	0.07	0.45	600.00	646.11	600.00	203.79	0.03	0.32	100.00	100.00	42.12	53559.00	45606.55	28740656.00	223.56	9301.86	7104.00
3	6	5	15235.00	4149.00	179.35	0	Spot (Block3, Row5, Column6)	741.84	713.50	151.58	0.02	0.20	610.00	736.48	610.00	495.21	0.08	0.67	1.00	0.00	0.00	103.50	131.84	666171.00	0.01	672.33	619.00
3	7	5	15564.00	4150.00	195.30	0	Spot (Block3, Row5, Column7)	48048.19	58610.00	19613.38	0.09	0.41	691.00	885.80	691.00	723.86	0.11	0.82	100.00	100.00	44.42	57919.00	47357.19	52132776.00	65.15	10650.29	10622.00
3	8	5	15868.00	4156.00	148.70	0	Spot (Block3, Row5, Column8)	5119.54	4303.50	3625.56	0.08	0.71	584.00	660.94	584.00	458.00	0.05	0.69	90.00	80.00	0.00	3719.50	4535.54	3102443.00	9.73	1433.24	1255.00
3	1	6	13762.00	4454.00	211.90	0	Spot (Block3, Row6, Column1)	42604.83	41422.50	19286.82	0.01	0.45	684.00	995.91	684.00	882.38	0.16	0.89	100.00	100.00	30.28	40738.50	41920.83	54449360.00	47.16	9674.82	9384.50
3	2	6	14063.00	4450.00	198.45	0	Spot (Block3, Row6, Column2)	39392.54	39405.00	18865.29	0.00	0.48	621.00	939.38	621.00	841.09	0.18	0.90	100.00	100.00	14.47	38784.00	38771.54	43844068.00	45.72	7949.22	7595.50
3	3	6	14360.00	4449.00	150.50	0	Spot (Block3, Row6, Column3)	16555.15	14644.00	10240.43	0.05	0.62	577.00	683.14	577.00	484.64	0.07	0.71	100.00	100.00	0.00	14067.00	15978.15	10214525.00	32.75	3492.59	2881.00
3	4	6	14665.00	4450.00	158.70	0	Spot (Block3, Row6, Column4)	1083.44	979.50	338.34	0.04	0.31	505.00	557.08	505.00	141.44	0.04	0.25	98.00	87.00	0.00	474.50	578.44	749740.00	3.72	675.21	652.50
3	5	6	14966.00	4453.00	147.65	0	Spot (Block3, Row6, Column5)	25849.36	24582.00	15073.24	0.02	0.58	596.00	648.89	596.00	229.53	0.04	0.35	100.00	100.00	0.00	23986.00	25253.36	15276974.00	109.79	6175.33	4583.00
3	6	6	15263.00	4453.00	147.00	-50	Spot (Block3, Row6, Column6)	846.74	817.00	187.34	0.02	0.22	614.00	771.26	614.00	616.83	0.10	0.80	1.00	0.00	0.00	203.00	232.74	497037.00	0.12	768.38	766.00
3	7	6	15568.00	4449.00	153.35	0	Spot (Block3, Row6, Column7)	4434.69	3721.00	2571.58	0.08	0.58	636.50	723.62	636.50	451.74	0.06	0.62	98.00	87.00	0.00	3084.50	3798.19	2873681.00	8.22	1375.08	1196.00
3	8	6	15868.00	4458.00	149.20	0	Spot (Block3, Row6, Column8)	7141.92	6221.00	4644.80	0.06	0.65	592.00	617.66	592.00	165.96	0.02	0.27	100.00	100.00	0.00	5629.00	6549.92	4377998.00	39.31	1987.00	1678.50
3	1	7	13765.00	4752.00	177.80	0	Spot (Block3, Row7, Column1)	10120.43	8767.00	5919.52	0.06	0.58	505.00	675.28	505.00	542.48	0.13	0.80	100.00	100.00	0.00	8262.00	9615.43	8956585.00	17.41	2214.18	2172.00
3	2	7	14081.00	4748.00	199.60	0	Spot (Block3, Row7, Column2)	608.80	594.00	115.54	0.01	0.19	502.00	621.96	502.00	458.18	0.09	0.74	0.00	0.00	0.00	92.00	106.80	690384.00	-0.03	537.82	500.00
3	3	7	14385.00	4739.00	235.75	0	Spot (Block3, Row7, Column3)	566.45	516.00	130.01	0.04	0.23	496.00	521.96	496.00	108.70	0.02	0.21	25.00	10.00	0.00	20.00	70.45	907457.00	0.41	540.25	511.00
3	4	7	14645.00	4760.00	181.45	0	Spot (Block3, Row7, Column4)	610.32	590.00	130.73	0.01	0.21	497.00	552.82	497.00	225.00	0.05	0.41	15.00	0.00	0.00	93.00	113.32	564550.00	0.26	545.88	496.00
3	5	7	14962.00	4752.00	173.20	0	Spot (Block3, Row7, Column5)	1118.23	1101.50	274.77	0.01	0.25	584.00	734.29	584.00	616.27	0.10	0.84	29.00	1.00	0.00	517.50	534.23	930366.00	0.62	737.45	733.50
3	6	7	15260.00	4751.00	185.40	0	Spot (Block3, Row7, Column6)	46425.40	52586.00	19999.44	0.05	0.43	726.00	1097.91	726.00	1041.32	0.18	0.95	100.00	100.00	35.91	51860.00	45699.40	44986552.00	43.53	8367.84	8432.00
3	7	7	15555.00	4755.00	149.45	0	Spot (Block3, Row7, Column7)	6725.80	6362.50	2884.60	0.02	0.43	671.00	815.26	671.00	633.03	0.08	0.78	99.00	99.00	0.00	5691.50	6054.80	4062381.00	9.34	2198.20	1799.50
3	8	7	15860.00	4751.00	185.85	0	Spot (Block3, Row7, Column8)	16145.44	16477.50	4291.79	0.01	0.27	606.00	722.83	606.00	370.90	0.08	0.51	100.00	100.00	0.00	15871.50	15539.44	15661078.00	41.58	4685.92	4040.00
3	1	8	13765.00	5047.00	236.85	0	Spot (Block3, Row8, Column1)	596.74	582.00	146.83	0.01	0.25	493.00	524.54	493.00	158.55	0.03	0.30	28.00	8.00	0.00	89.00	103.74	966726.00	0.46	513.45	489.50
3	2	8	14070.00	5054.00	170.20	0	Spot (Block3, Row8, Column2)	794.17	772.00	197.04	0.01	0.25	491.00	505.34	491.00	95.54	0.01	0.19	88.00	69.00	0.00	281.00	303.17	639307.00	3.02	587.82	591.00
3	3	8	14356.00	5049.00	158.05	0	Spot (Block3, Row8, Column3)	1297.00	1057.00	680.16	0.09	0.52	492.00	532.33	492.00	233.75	0.03	0.44	81.00	56.00	0.00	565.00	805.00	892338.00	3.27	690.27	691.00
3	4	8	14667.00	5059.00	155.85	0	Spot (Block3, Row8, Column4)	60128.73	65535.00	9829.47	0.04	0.16	495.00	567.00	495.00	277.73	0.06	0.49	100.00	100.00	71.00	65040.00	59633.73	40226480.00	214.46	13198.35	9828.00
3	5	8	14941.00	5049.00	159.40	0	Spot (Block3, Row8, Column5)	633.77	583.00	146.49	0.04	0.23	513.00	690.25	513.00	601.44	0.13	0.87	0.00	0.00	0.00	70.00	120.77	443005.00	-0.09	582.35	508.00
3	6	8	15265.00	5052.00	209.25	0	Spot (Block3, Row8, Column6)	48212.13	56771.50	18562.10	0.07	0.39	673.00	1033.63	673.00	998.86	0.19	0.97	100.00	100.00	44.15	56098.50	47539.13	60169280.00	47.23	10961.10	10959.00
3	7	8	15563.00	5053.00	148.05	0	Spot (Block3, Row8, Column7)	3544.32	3209.00	1723.41	0.04	0.49	602.00	773.69	602.00	585.17	0.11	0.76	95.00	83.00	0.00	2607.00	2942.32	2126590.00	4.73	1333.38	1139.00
3	8	8	15858.00	5054.00	154.35	0	Spot (Block3, Row8, Column8)	56239.89	65535.00	13501.73	0.07	0.24	603.00	770.41	603.00	791.72	0.11	1.03	100.00	100.00	57.47	64932.00	55636.89	36893676.00	70.06	11630.13	9238.00
4	1	1	18269.00	2955.00	156.50	0	Spot (Block4, Row1, Column1)	32712.73	28765.50	17478.57	0.06	0.53	405.00	470.95	405.00	171.37	0.07	0.36	100.00	100.00	5.65	28360.50	32307.73	21982992.00	188.14	6436.21	4372.00
4	2	1	18562.00	2958.00	153.25	0	Spot (Block4, Row1, Column2)	809.19	800.00	202.93	0.00	0.25	395.00	410.98	395.00	108.49	0.02	0.26	98.00	75.00	0.00	405.00	414.19	520308.00	3.67	514.66	497.50
4	3	1	18856.00	2951.00	167.45	0	Spot (Block4, Row1, Column3)	496.85	492.00	72.18	0.00	0.15	388.00	380.81	388.00	47.37	0.01	0.12	73.00	60.00	0.00	104.00	108.85	389529.00	2.45	425.48	407.00
4	4	1	19165.00	2953.00	149.05	0	Spot (Block4, Row1, Column4)	715.28	689.50	172.99	0.02	0.24	390.00	383.59	390.00	46.30	0.01	0.12	99.00	97.00	0.00	299.50	325.28	433461.00	7.16	500.61	485.00
4	5	1	19459.00	2952.00	159.30	0	Spot (Block4, Row1, Column5)	685.66	685.50	137.67	0.00	0.20	394.00	401.09	394.00	60.65	0.01	0.15	99.00	88.00	0.00	291.50	291.66	479959.00	4.69	470.96	465.00
4	6	1	19761.00	2955.00	150.50	0	Spot (Block4, Row1, Column6)	3265.62	2869.50	1675.82	0.06	0.51	398.00	412.41	398.00	70.78	0.02	0.17	100.00	100.00	0.00	2471.50	2867.62	2024685.00	40.31	1075.07	843.00
4	7	1	20059.00	2957.00	147.10	0	Spot (Block4, Row1, Column7)	1012.82	1029.00	311.31	0.01	0.31	373.00	370.66	373.00	51.58	0.00	0.14	99.00	99.00	0.00	656.00	639.82	595536.00	12.45	567.66	541.00
4	8	1	20368.00	2954.00	162.60	0	Spot (Block4, Row1, Column8)	1092.34	1034.50	362.80	0.02	0.33	323.00	336.56	323.00	40.33	0.02	0.12	100.00	100.00	0.00	711.50	769.34	797407.00	18.74	516.04	491.00
4	1	2	18261.00	3253.00	147.00	-50	Spot (Block4, Row2, Column1)	449.94	427.00	59.37	0.02	0.13	402.00	420.70	402.00	85.84	0.02	0.20	22.00	3.00	0.00	25.00	47.94	265465.00	0.34	466.01	482.00
4	2	2	18564.00	3252.00	149.20	0	Spot (Block4, Row2, Column2)	607.94	585.00	121.07	0.02	0.20	400.00	409.73	400.00	51.65	0.01	0.13	94.00	77.00	0.00	185.00	207.94	370238.00	3.84	462.01	451.50
4	3	2	18853.00	3248.00	181.45	0	Spot (Block4, Row2, Column3)	494.63	491.00	79.97	0.00	0.16	392.00	390.27	392.00	44.49	0.00	0.11	71.00	61.00	0.00	99.00	102.63	456546.00	2.35	420.82	401.00
4	4	2	19167.00	3245.00	177.95	0	Spot (Block4, Row2, Column4)	512.73	496.00	65.92	0.01	0.13	386.00	380.45	386.00	46.66	0.01	0.12	87.00	73.00	0.00	110.00	126.73	455817.00	2.83	428.52	415.00
4	5	2	19467.00	3256.00	193.80	0	Spot (Block4, Row2, Column5)	1906.02	1895.50	519.79	0.00	0.27	389.00	410.17	389.00	129.76	0.02	0.32	100.00	100.00	0.00	1506.50	1517.02	2008946.00	11.53	805.65	763.00
4	6	2	19765.00	3222.00	218.25	0	Spot (Block4, Row2, Column6)	651.81	625.00	169.96	0.02	0.26	407.00	545.97	407.00	448.85	0.13	0.82	13.00	0.00	0.00	218.00	244.81	887116.00	0.24	518.67	481.00
4	7	2	20035.00	3240.00	198.20	0	Spot (Block4, Row2, Column7)	522.19	506.00	73.82	0.01	0.14	389.00	424.13	389.00	201.89	0.04	0.48	17.00	0.00	0.00	117.00	133.19	579110.00	0.49	447.05	423.50
4	8	2	20364.00	3245.00	196.50	0	Spot (Block4, Row2, Column8)	381.31	388.00	26.27	0.01	0.07	321.00	361.38	321.00	208.89	0.05	0.58	0.00	0.00	0.00	67.00	60.31	417915.00	0.10	361.15	371.50
4	1	3	18263.00	3551.00	166.70	0	Spot (Block4, Row3, Column1)	837.62	815.00	237.15	0.01	0.28	398.00	407.03	398.00	59.69	0.01	0.15	99.00	91.00	0.00	417.00	439.62	644971.00	7.21	509.53	495.00
4	2	3	18560.00	3537.00	289.05	0	Spot (Block4, Row3, Column2)	504.86	498.00	90.06	0.01	0.18	402.00	433.90	402.00	134.98	0.03	0.31	27.00	5.00	0.00	96.00	102.86	1233884.00	0.53	438.31	420.00
4	3	3	18858.00	3551.00	166.80	0	Spot (Block4, Row3, Column3)	640.05	605.00	158.73	0.02	0.25	392.00	391.05	392.00	49.49	0.00	0.13	93.00	88.00	0.00	213.00	248.05	494762.00	5.03	454.24	439.00
4	4	3	19168.00	3554.00	154.10	0	Spot (Block4, Row3, Column4)	1678.76	1491.00	812.23	0.05	0.48	386.00	378.54	386.00	42.43	0.01	0.11	100.00	100.00	0.00	1105.00	1292.76	1094553.00	30.65	644.72	589.00
4	5	3	19434.00	3553.00	200.00	0	Spot (Block4, Row3, Column5)	499.47	482.00	123.46	0.02	0.25	392.00	480.72	392.00	389.75	0.09	0.81	2.00	0.00	0.00	90.00	107.47	565896.00	0.05	415.43	404.00
4	6	3	19766.00	3557.00	210.05	0	Spot (Block4, Row3, Column6)	38407.61	34468.50	20142.92	0.05	0.52	458.00	694.86	458.00	589.25	0.18	0.85	100.00	100.00	25.67	34010.50	37949.61	48470696.00	64.00	8516.94	8263.00
4	7	3	20099.00	3557.00	175.30	0	Spot (Block4, Row3, Column7)	524.21	495.00	111.71	0.02	0.21	392.00	488.72	392.00	407.93	0.10	0.83	1.00	0.00	0.00	103.00	132.21	449774.00	0.09	434.53	407.00
4	8	3	20367.00	3567.00	157.20	0	Spot (Block4, Row3, Column8)	25930.04	24260.50	11947.10	0.03	0.46	335.00	382.80	335.00	230.13	0.06	0.60	100.00	100.00	0.00	23925.50	25595.04	17736148.00	111.01	5342.79	4390.50
4	1	4	18264.00	3860.00	151.55	0	Spot (Block4, Row4, Column1)	1623.56	1399.00	679.97	0.06	0.42	400.00	422.95	400.00	122.58	0.02	0.29	100.00	99.00	0.00	999.00	1223.56	1019598.00	9.79	669.46	629.00
4	2	4	18565.00	3856.00	169.05	0	Spot (Block4, Row4, Column2)	8783.27	8135.00	4466.83	0.03	0.51	401.00	468.36	401.00	212.29	0.07	0.45	100.00	100.00	0.00	7734.00	8382.27	6965135.00	39.17	1837.13	1801.00
4	3	4	18868.00	3859.00	151.25	0	Spot (Block4, Row4, Column3)	11701.24	10667.00	7705.84	0.04	0.66	394.00	440.72	394.00	210.10	0.05	0.48	100.00	100.00	0.00	10273.00	11307.24	7348376.00	53.60	2169.37	1536.00
4	4	4	19151.00	3855.00	200.00	0	Spot (Block4, Row4, Column4)	487.72	490.00	63.11	0.00	0.13	386.00	381.28	386.00	65.63	0.01	0.17	69.00	24.00	0.00	104.00	101.72	551119.00	1.62	415.16	403.00
4	5	4	19466.00	3848.00	158.75	0	Spot (Block4, Row4, Column5)	518.13	493.00	168.55	0.02	0.33	394.00	421.83	394.00	141.59	0.03	0.34	27.00	2.00	0.00	99.00	124.13	362174.00	0.68	424.18	410.00
4	6	4	19768.00	3852.00	194.85	0	Spot (Block4, Row4, Column6)	2088.54	2086.50	523.85	0.00	0.25	414.00	550.70	414.00	409.53	0.12	0.74	99.00	96.00	0.00	1672.50	1674.54	2234736.00	3.76	857.45	782.00
4	7	4	20057.00	3845.00	209.50	0	Spot (Block4, Row4, Column7)	692.86	669.50	219.20	0.01	0.32	404.00	556.32	404.00	452.37	0.14	0.81	26.00	0.00	0.00	265.50	288.86	866074.00	0.30	508.47	449.00
4	8	4	20346.00	3865.00	173.10	0	Spot (Block4, Row4, Column8)	571.72	563.00	116.45	0.01	0.20	371.00	409.30	371.00	225.09	0.04	0.55	31.00	0.00	0.00	192.00	200.72	478527.00	0.72	432.87	412.00
4	1	5	18263.00	4162.00	156.65	0	Spot (Block4, Row5, Column1)	1658.25	1484.00	772.13	0.05	0.47	406.00	554.28	406.00	419.94	0.14	0.76	92.00	64.00	0.00	1078.00	1252.25	1117663.00	2.63	698.03	641.50
4	2	5	18563.00	4158.00	155.95	0	Spot (Block4, Row5, Column2)	31179.83	30581.00	13745.65	0.01	0.44	423.00	623.41	423.00	511.60	0.17	0.82	100.00	100.00	0.60	30158.00	30756.83	20796960.00	59.73	5930.37	5098.00
4	3	5	18865.00	4157.00	155.40	0	Spot (Block4, Row5, Column3)	32474.34	28019.50	18454.37	0.06	0.57	394.00	479.59	394.00	276.38	0.09	0.58	100.00	100.00	6.65	27625.50	32080.34	21498056.00	115.76	4988.73	4124.00
4	4	5	19167.00	4155.00	157.20	0	Spot (Block4, Row5, Column4)	822.73	772.00	238.97	0.03	0.29	381.00	403.83	381.00	190.25	0.03	0.47	89.00	51.00	0.00	391.00	441.73	562748.00	2.20	484.90	479.00
4	5	5	19471.00	4157.00	147.95	0	Spot (Block4, Row5, Column5)	17562.50	16696.00	10426.43	0.02	0.59	383.00	386.80	383.00	102.08	0.00	0.26	100.00	100.00	0.00	16313.00	17179.50	10502375.00	168.25	4027.60	2162.50
4	6	5	19743.00	4146.00	245.95	0	Spot (Block4, Row5, Column6)	510.77	499.00	99.72	0.01	0.20	402.00	493.84	402.00	391.83	0.09	0.79	0.00	0.00	0.00	97.00	108.77	891808.00	0.04	434.27	413.00
4	7	5	20067.00	4156.00	198.25	0	Spot (Block4, Row5, Column7)	44596.57	47966.00	20165.28	0.03	0.45	415.00	625.41	415.00	579.11	0.18	0.93	100.00	100.00	35.57	47551.00	44181.57	49770168.00	75.93	8860.64	8577.00
4	8	5	20362.00	4161.00	151.65	0	Spot (Block4, Row5, Column8)	874.35	854.00	229.69	0.01	0.26	365.00	440.75	365.00	371.92	0.08	0.84	65.00	16.00	0.00	489.00	509.35	551714.00	1.17	491.93	474.00
4	1	6	18266.00	4462.00	207.80	0	Spot (Block4, Row6, Column1)	33360.12	26951.00	20164.23	0.09	0.60	445.00	720.96	445.00	670.03	0.21	0.93	100.00	100.00	17.27	26506.00	32915.12	41133216.00	48.71	7008.00	6961.00
4	2	6	18564.00	4456.00	203.50	0	Spot (Block4, Row6, Column2)	35975.05	34526.00	18351.10	0.02	0.51	418.00	716.77	418.00	705.70	0.23	0.98	100.00	100.00	8.44	34108.00	35557.05	42198848.00	49.96	7299.57	7115.00
4	3	6	18863.00	4457.00	149.60	0	Spot (Block4, Row6, Column3)	6159.57	5267.50	3647.64	0.07	0.59	380.00	478.99	380.00	428.06	0.10	0.89	100.00	100.00	0.00	4887.50	5779.57	3769657.00	13.27	1585.80	1295.00
4	4	6	19165.00	4457.00	161.55	0	Spot (Block4, Row6, Column4)	638.05	600.00	163.38	0.03	0.26	349.00	355.01	349.00	44.25	0.01	0.12	100.00	95.00	0.00	251.00	289.05	458123.00	6.40	422.89	412.50
4	5	6	19465.00	4459.00	146.85	0	Spot (Block4, Row6, Column5)	2188.52	2035.50	833.20	0.03	0.38	362.00	379.62	362.00	118.81	0.02	0.31	100.00	100.00	0.00	1673.50	1826.52	1286850.00	15.23	823.99	746.00
4	6	6	19759.00	4430.00	244.65	0	Spot (Block4, Row6, Column6)	552.46	516.00	142.81	0.03	0.26	391.00	539.60	391.00	572.48	0.14	1.06	0.00	0.00	0.00	125.00	161.46	956302.00	0.02	454.65	405.00
4	7	6	20072.00	4453.00	153.05	0	Spot (Block4, Row6, Column7)	838.39	800.50	218.40	0.02	0.26	390.00	464.04	390.00	394.86	0.08	0.85	55.00	5.00	0.00	410.50	448.39	538246.00	0.95	517.49	501.00
4	8	6	20361.00	4462.00	173.85	0	Spot (Block4, Row6, Column8)	791.15	786.50	232.90	0.00	0.29	351.00	368.21	351.00	71.82	0.02	0.20	96.00	90.00	0.00	435.50	440.15	661404.00	5.89	460.34	425.50
4	1	7	18268.00	4758.00	165.50	0	Spot (Block4, Row7, Column1)	11068.10	9532.00	5798.92	0.06	0.52	389.00	483.39	389.00	365.23	0.09	0.76	100.00	100.00	0.00	9143.00	10679.10	8400685.00	28.98	2041.67	1898.50
4	2	7	18563.00	4757.00	209.80	0	Spot (Block4, Row7, Column2)	405.57	401.00	45.93	0.00	0.11	383.00	465.13	383.00	387.77	0.08	0.83	0.00	0.00	0.00	18.00	22.57	511824.00	-0.15	378.74	391.00
4	3	7	18868.00	4750.00	184.65	0	Spot (Block4, Row7, Column3)	376.96	390.00	35.80	0.01	0.09	336.00	353.60	336.00	59.65	0.02	0.17	40.00	0.00	0.00	54.00	40.96	362256.00	0.39	367.89	384.00
4	4	7	19152.00	4772.00	210.10	0	Spot (Block4, Row7, Column4)	434.56	408.00	60.50	0.03	0.14	329.00	362.49	329.00	135.89	0.04	0.37	30.00	1.00	0.00	79.00	105.56	549715.00	0.53	380.01	385.00
4	5	7	19427.00	4755.00	180.00	0	Spot (Block4, Row7, Column5)	452.02	441.00	81.87	0.01	0.18	361.00	437.33	361.00	421.56	0.08	0.96	0.00	0.00	0.00	80.00	91.02	410888.00	0.03	388.48	388.50
4	6	7	19766.00	4759.00	190.85	0	Spot (Block4, Row7, Column6)	42455.58	46486.00	20716.68	0.04	0.49	468.00	812.16	468.00	912.60	0.24	1.12	100.00	100.00	24.49	46018.00	41987.58	43517204.00	45.63	7489.05	7517.50
4	7	7	20056.00	4764.00	217.15	0	Spot (Block4, Row7, Column7)	585.30	539.00	250.41	0.04	0.43	394.00	546.96	394.00	570.63	0.14	1.04	2.00	1.00	0.00	145.00	191.30	788399.00	0.07	481.01	381.00
4	8	7	20365.00	4762.00	196.30	0	Spot (Block4, Row7, Column8)	2887.35	2916.00	759.93	0.00	0.26	375.00	449.45	375.00	270.94	0.08	0.60	100.00	100.00	0.00	2541.00	2512.35	3147212.00	9.00	1037.07	968.00
4	1	8	18252.00	5062.00	157.10	0	Spot (Block4, Row8, Column1)	556.06	498.00	269.64	0.05	0.48	342.50	369.13	342.50	120.79	0.03	0.33	74.00	25.00	0.00	155.50	213.56	380348.00	1.55	422.73	414.50
4	2	8	18575.00	5055.00	177.55	0	Spot (Block4, Row8, Column2)	430.20	409.00	66.24	0.02	0.15	328.00	345.55	328.00	45.23	0.02	0.13	89.00	41.00	0.00	81.00	102.20	377717.00	1.87	368.10	378.00
4	3	8	18865.00	5049.00	170.00	0	Spot (Block4, Row8, Column3)	523.07	501.50	100.22	0.02	0.19	324.00	354.09	324.00	121.47	0.04	0.34	73.00	36.00	0.00	177.50	199.07	419506.00	1.39	387.44	393.00
4	4	8	19162.00	5060.00	155.40	0	Spot (Block4, Row8, Column4)	49805.63	60784.00	17988.31	0.09	0.36	331.00	372.16	331.00	158.22	0.05	0.43	100.00	100.00	43.33	60453.00	49474.63	32871960.00	312.43	10429.70	7982.00
4	5	8	19427.00	5044.00	173.85	0	Spot (Block4, Row8, Column5)	403.14	392.00	55.17	0.01	0.14	364.00	443.22	364.00	397.13	0.09	0.90	0.00	0.00	0.00	28.00	39.14	339445.00	-0.10	368.02	379.50
4	6	8	19769.00	5060.00	202.90	0	Spot (Block4, Row8, Column6)	41736.08	42331.00	21381.92	0.01	0.51	403.00	705.98	403.00	803.94	0.24	1.14	100.00	100.00	35.31	41928.00	41333.08	49165512.00	51.04	8529.50	8590.00
4	7	8	20070.00	5063.00	147.55	0	Spot (Block4, Row8, Column7)	1693.85	1676.00	708.71	0.00	0.42	393.00	512.02	393.00	450.21	0.11	0.88	89.00	61.00	0.00	1283.00	1300.85	1006146.00	2.63	703.09	648.50
4	8	8	20358.00	5061.00	152.25	0	Spot (Block4, Row8, Column8)	54614.13	65535.00	14326.16	0.08	0.26	385.00	449.32	385.00	277.22	0.07	0.62	100.00	100.00	54.10	65150.00	54229.13	34625628.00	195.38	11920.48	10199.50
5	1	1	4759.00	7442.00	152.25	0	Spot (Block5, Row1, Column1)	32743.55	28772.00	17649.67	0.06	0.54	417.00	478.98	417.00	215.63	0.06	0.45	100.00	100.00	5.36	28355.00	32326.55	20759440.00	149.63	6565.64	5482.00
5	2	1	5056.00	7445.00	152.65	0	Spot (Block5, Row1, Column2)	44080.69	45733.00	19635.53	0.02	0.45	412.00	499.28	412.00	282.79	0.08	0.57	100.00	100.00	32.19	45321.00	43668.69	28211812.00	154.11	6878.29	5740.50
5	3	1	5354.00	7447.00	146.75	0	Spot (Block5, Row1, Column3)	13381.12	11073.00	9136.40	0.08	0.68	403.00	449.42	403.00	189.27	0.05	0.42	100.00	100.00	0.00	10670.00	12978.12	7827956.00	68.32	2748.43	1889.00
5	4	1	5655.00	7444.00	148.70	0	Spot (Block5, Row1, Column4)	36707.89	35609.50	19251.52	0.01	0.52	422.00	491.34	422.00	205.00	0.07	0.42	100.00	100.00	12.96	35187.50	36285.89	22098228.00	176.66	6752.01	4866.00
5	5	1	5959.00	7443.00	148.70	0	Spot (Block5, Row1, Column5)	31057.15	26335.00	22586.10	0.07	0.73	469.00	487.04	469.00	157.63	0.02	0.32	100.00	100.00	13.72	25866.00	30588.15	18789608.00	193.93	5281.83	3702.50
5	6	1	6251.00	7443.00	145.35	0	Spot (Block5, Row1, Column6)	42704.23	44127.00	19805.83	0.01	0.46	423.00	483.21	423.00	225.34	0.06	0.47	100.00	100.00	28.94	43704.00	42281.23	24640464.00	187.37	8877.89	5935.00
5	7	1	6551.00	7446.00	150.90	0	Spot (Block5, Row1, Column7)	58799.30	65535.00	11400.80	0.05	0.19	405.00	455.21	405.00	224.27	0.05	0.49	100.00	100.00	66.99	65130.00	58394.30	36691064.00	260.15	14174.50	10471.00
5	8	1	6867.00	7449.00	173.90	0	Spot (Block5, Row1, Column8)	592.56	520.00	261.97	0.06	0.44	395.00	403.62	395.00	107.71	0.01	0.27	57.00	31.00	0.00	125.00	197.56	498345.00	1.75	432.67	408.50
5	1	2	4775.00	7734.00	171.40	0	Spot (Block5, Row2, Column1)	458.36	474.50	50.93	0.02	0.11	409.00	450.47	409.00	179.77	0.04	0.40	0.00	0.00	0.00	65.50	49.36	374025.00	0.04	431.55	411.00
5	2	2	5057.00	7744.00	132.65	0	Spot (Block5, Row2, Column2)	20996.22	19670.00	8851.03	0.03	0.42	411.00	486.29	411.00	256.85	0.07	0.53	100.00	100.00	0.00	19259.00	20585.22	9910217.00	79.85	3826.65	3709.00
5	3	2	5352.00	7742.00	168.95	0	Spot (Block5, Row2, Column3)	898.14	832.00	305.73	0.03	0.34	419.00	480.84	419.00	208.01	0.06	0.43	79.00	49.00	0.00	413.00	479.14	714922.00	2.01	543.19	528.00
5	4	2	5658.00	7743.00	167.95	0	Spot (Block5, Row2, Column4)	12593.07	12628.00	4977.58	0.00	0.40	465.50	528.91	465.50	244.11	0.06	0.46	100.00	100.00	0.00	12162.50	12127.57	9948527.00	49.42	2599.94	2401.50
5	5	2	5954.00	7742.00	173.50	0	Spot (Block5, Row2, Column5)	14346.13	13498.00	5688.77	0.03	0.40	490.00	545.21	490.00	234.58	0.05	0.43	100.00	100.00	0.00	13008.00	13856.13	12050751.00	58.83	3343.33	2868.00
5	6	2	6247.00	7739.00	150.55	0	Spot (Block5, Row2, Column6)	4844.55	4487.50	2587.09	0.03	0.53	491.00	635.41	491.00	630.50	0.11	0.99	99.00	89.00	0.00	3996.50	4353.55	3013309.00	6.68	1435.60	1206.00
5	7	2	6555.00	7744.00	150.90	0	Spot (Block5, Row2, Column7)	6975.60	6078.50	3954.60	0.06	0.57	414.00	468.82	414.00	199.06	0.05	0.42	100.00	100.00	0.00	5664.50	6561.60	4352772.00	32.69	1616.08	1403.00
5	8	2	6830.00	7730.00	181.15	0	Spot (Block5, Row2, Column8)	438.22	415.00	55.24	0.02	0.13	396.00	418.45	396.00	163.16	0.02	0.39	2.00	0.00	0.00	19.00	42.22	405351.00	0.12	407.14	398.00
5	1	3	4754.00	8045.00	147.65	0	Spot (Block5, Row3, Column1)	23296.91	21004.00	14945.22	0.04	0.64	411.00	441.07	411.00	115.10	0.03	0.26	100.00	100.00	0.00	20593.00	22885.91	13815068.00	198.58	4602.74	3885.00
5	2	3	5051.00	8044.00	150.05	0	Spot (Block5, Row3, Column2)	1273.41	1186.00	422.60	0.03	0.33	415.00	473.96	415.00	211.00	0.06	0.45	99.00	86.00	0.00	771.00	858.41	785691.00	3.79	655.29	572.00
5	3	3	5351.00	8044.00	141.85	0	Spot (Block5, Row3, Column3)	3558.48	2492.00	4953.32	0.15	1.39	457.00	486.16	457.00	189.66	0.03	0.39	100.00	100.00	0.00	2035.00	3101.48	1939374.00	16.20	1094.20	886.00
5	4	3	5652.00	8043.00	148.00	0	Spot (Block5, Row3, Column4)	44333.74	46207.00	20073.85	0.02	0.45	456.00	501.14	456.00	204.67	0.04	0.41	100.00	100.00	35.23	45751.00	43877.74	26556060.00	214.16	9334.71	7051.50
5	5	3	5954.00	8029.00	149.90	0	Spot (Block5, Row3, Column5)	3361.65	1398.50	8604.42	0.38	2.56	478.00	627.44	478.00	664.65	0.12	1.06	57.00	36.00	1.32	920.50	2883.65	2043882.00	4.11	995.54	655.00
5	6	3	6258.00	8043.00	217.70	0	Spot (Block5, Row3, Column6)	47341.19	55300.00	18858.35	0.07	0.40	518.00	837.05	518.00	857.53	0.21	1.02	100.00	100.00	43.20	54782.00	46823.19	64431936.00	54.23	10902.66	10410.50
5	7	3	6557.00	8046.00	147.95	0	Spot (Block5, Row3, Column7)	24910.52	21248.00	17106.96	0.07	0.69	470.00	588.23	470.00	524.09	0.10	0.89	100.00	100.00	1.00	20778.00	24440.52	14946312.00	46.41	4203.96	3299.00
5	8	3	6856.00	8048.00	156.55	0	Spot (Block5, Row3, Column8)	30058.44	27133.50	15092.60	0.04	0.50	401.00	453.21	401.00	215.43	0.05	0.48	100.00	100.00	3.72	26732.50	29657.44	20199296.00	137.43	5728.32	5157.00
5	1	4	4751.00	8342.00	145.00	0	Spot (Block5, Row4, Column1)	44779.50	46437.00	19383.21	0.02	0.43	431.00	502.40	431.00	249.08	0.07	0.50	100.00	100.00	33.45	46006.00	44348.50	25569224.00	177.76	10038.43	7109.00
5	2	4	5052.00	8343.00	191.00	0	Spot (Block5, Row4, Column2)	9397.16	8195.00	5816.22	0.06	0.62	455.00	545.56	455.00	311.64	0.08	0.57	100.00	100.00	0.00	7740.00	8942.16	9679075.00	28.40	2245.48	2170.50
5	3	4	5355.00	8344.00	153.05	0	Spot (Block5, Row4, Column3)	64073.64	65535.00	5040.12	0.01	0.08	475.00	580.49	475.00	416.82	0.09	0.72	100.00	100.00	87.96	65060.00	63598.64	41520096.00	152.33	14136.48	10770.00
5	4	4	5646.00	8347.00	161.65	0	Spot (Block5, Row4, Column4)	1128.79	1126.00	335.19	0.00	0.30	481.00	503.02	481.00	179.21	0.02	0.36	94.00	76.00	0.00	645.00	647.79	818374.00	3.49	625.95	605.00
5	5	4	5946.00	8337.00	133.50	0	Spot (Block5, Row4, Column5)	3259.70	1184.00	6642.81	0.44	2.04	478.00	501.77	478.00	236.52	0.02	0.47	97.00	73.00	0.00	706.00	2781.70	1564658.00	11.66	1872.95	856.50
5	6	4	6254.00	8340.00	175.45	0	Spot (Block5, Row4, Column6)	17295.44	17035.00	6605.10	0.01	0.38	502.00	649.61	502.00	573.13	0.11	0.88	100.00	100.00	0.00	16533.00	16793.44	14891375.00	29.04	4129.33	3388.00
5	7	4	6549.00	8344.00	148.40	0	Spot (Block5, Row4, Column7)	13699.47	9753.00	11451.01	0.15	0.84	493.00	605.52	493.00	501.15	0.09	0.83	100.00	98.00	0.00	9260.00	13206.47	8137484.00	26.13	2789.46	1956.50
5	8	4	6852.00	8350.00	149.20	0	Spot (Block5, Row4, Column8)	5116.94	4631.00	2795.61	0.04	0.55	411.00	458.02	411.00	151.60	0.05	0.33	100.00	100.00	0.00	4220.00	4705.94	3126453.00	30.73	1490.56	1090.50
5	1	5	4756.00	8642.00	146.35	0	Spot (Block5, Row5, Column1)	56992.19	65535.00	13546.09	0.06	0.24	487.00	642.93	487.00	577.74	0.12	0.90	100.00	100.00	62.74	65048.00	56505.19	33340684.00	97.53	13335.94	8575.00
5	2	5	5053.00	8642.00	154.75	0	Spot (Block5, Row5, Column2)	34504.40	32838.00	15566.80	0.02	0.45	488.00	681.22	488.00	602.52	0.14	0.88	100.00	100.00	2.59	32350.00	34016.40	22669404.00	56.14	6359.90	5555.00
5	3	5	5354.00	8642.00	158.10	0	Spot (Block5, Row5, Column3)	40419.59	38165.00	20590.96	0.02	0.51	477.00	642.43	477.00	528.45	0.13	0.82	100.00	100.00	26.77	37688.00	39942.59	27930108.00	75.27	5743.44	5359.00
5	4	5	5658.00	8648.00	146.60	0	Spot (Block5, Row5, Column4)	26182.43	21874.50	17905.48	0.08	0.68	491.00	572.06	491.00	392.38	0.07	0.69	100.00	100.00	2.72	21383.50	25691.43	15395268.00	65.27	5337.99	3133.00
5	5	5	5959.00	8644.00	150.45	0	Spot (Block5, Row5, Column5)	64358.46	65535.00	4635.35	0.01	0.07	484.50	539.48	484.50	338.97	0.05	0.63	100.00	100.00	89.79	65050.50	63873.96	39709520.00	188.27	16274.81	11746.50
5	6	5	6256.00	8642.00	148.45	0	Spot (Block5, Row5, Column6)	5786.62	5344.50	2919.54	0.03	0.50	499.00	625.53	499.00	543.62	0.10	0.87	100.00	100.00	0.00	4845.50	5287.62	3483543.00	9.49	1637.11	1343.00
5	7	5	6558.00	8643.00	200.20	0	Spot (Block5, Row5, Column7)	46441.03	55671.00	20313.92	0.08	0.44	533.00	736.16	533.00	698.26	0.14	0.95	100.00	100.00	43.27	55138.00	45908.03	52803948.00	65.46	9890.36	10057.00
5	8	5	6853.00	8644.00	146.85	0	Spot (Block5, Row5, Column8)	34703.73	31613.00	23807.18	0.04	0.69	417.00	528.05	417.00	431.87	0.10	0.82	100.00	100.00	23.68	31196.00	34286.73	20371140.00	79.13	5555.94	3964.00
5	1	6	4754.00	8941.00	218.00	0	Spot (Block5, Row6, Column1)	42660.07	38763.00	20903.29	0.04	0.49	503.00	878.91	503.00	987.27	0.24	1.12	100.00	100.00	36.90	38260.00	42157.07	57804900.00	42.32	10495.79	10429.50
5	2	6	5056.00	8943.00	209.10	0	Spot (Block5, Row6, Column2)	35008.61	32399.00	18581.75	0.03	0.53	488.50	779.80	488.50	880.73	0.20	1.13	100.00	100.00	8.57	31910.50	34520.11	43725852.00	38.86	7525.49	8037.00
5	3	6	5348.00	8943.00	146.40	0	Spot (Block5, Row6, Column3)	54716.79	65535.00	14692.39	0.08	0.27	415.00	576.96	415.00	544.22	0.14	0.94	100.00	100.00	57.63	65120.00	54301.79	31900120.00	99.48	13369.75	8787.00
5	4	6	5655.00	8939.00	145.80	0	Spot (Block5, Row6, Column4)	5080.34	4575.50	2880.09	0.05	0.57	417.00	474.99	417.00	225.00	0.06	0.47	100.00	100.00	0.00	4158.50	4663.34	2956757.00	20.47	1535.94	1285.50
5	5	6	5954.00	8946.00	147.95	0	Spot (Block5, Row6, Column5)	64805.70	65535.00	3665.41	0.00	0.06	484.00	555.17	484.00	320.87	0.06	0.58	100.00	100.00	92.46	65051.00	64321.70	38689336.00	200.24	18426.28	14625.00
5	6	6	6257.00	8944.00	148.50	0	Spot (Block5, Row6, Column6)	3072.55	2280.00	2142.03	0.13	0.70	496.00	617.39	496.00	567.94	0.10	0.92	82.00	63.00	0.00	1784.00	2576.55	1849675.00	4.32	1023.00	822.50
5	7	6	6559.00	8942.00	148.10	0	Spot (Block5, Row6, Column7)	40619.63	40862.00	21555.02	0.00	0.53	506.00	624.18	506.00	462.41	0.09	0.74	100.00	100.00	29.10	40356.00	40113.63	24290652.00	86.49	8752.11	5936.50
5	8	6	6863.00	8947.00	149.05	0	Spot (Block5, Row6, Column8)	44114.58	49787.00	22220.25	0.05	0.50	440.00	488.58	440.00	182.41	0.05	0.37	100.00	100.00	40.56	49347.00	43674.58	26865932.00	239.16	8966.78	7023.00
5	1	7	4750.00	9243.00	182.85	0	Spot (Block5, Row7, Column1)	12770.98	10697.00	8304.59	0.08	0.65	422.00	603.48	422.00	614.92	0.16	1.02	100.00	100.00	0.00	10275.00	12348.98	12004720.00	19.79	2536.10	2534.00
5	2	7	5050.00	9241.00	148.05	0	Spot (Block5, Row7, Column2)	1490.97	1234.50	766.07	0.08	0.51	426.00	554.05	426.00	475.38	0.11	0.86	68.00	43.00	0.00	808.50	1064.97	888620.00	1.97	673.21	615.00
5	3	7	5361.00	9238.00	180.40	0	Spot (Block5, Row7, Column3)	503.00	497.00	60.41	0.01	0.12	406.00	432.41	406.00	114.41	0.03	0.26	23.00	0.00	0.00	91.00	97.00	458737.00	0.62	449.14	431.00
5	4	7	5650.00	9242.00	157.10	0	Spot (Block5, Row7, Column4)	966.29	873.50	363.94	0.04	0.38	402.00	450.57	402.00	200.53	0.05	0.45	85.00	56.00	0.00	471.50	564.29	659007.00	2.57	526.62	513.00
5	5	7	5953.00	9242.00	188.30	0	Spot (Block5, Row7, Column5)	8638.87	7665.00	5029.79	0.05	0.58	485.00	685.99	485.00	663.27	0.15	0.97	100.00	99.00	0.00	7180.00	8153.87	8630229.00	11.99	2065.37	2063.00
5	6	7	6252.00	9244.00	196.70	0	Spot (Block5, Row7, Column6)	42079.82	45659.00	21711.53	0.04	0.52	575.50	956.46	575.50	1003.82	0.22	1.05	100.00	100.00	29.54	45083.50	41504.32	45867328.00	40.97	8095.15	8098.50
5	7	7	6549.00	9245.00	150.35	0	Spot (Block5, Row7, Column7)	49220.25	56261.00	17746.92	0.06	0.36	519.00	701.37	519.00	604.53	0.13	0.86	100.00	100.00	43.60	55742.00	48701.25	30369096.00	80.26	10710.50	7921.00
5	8	7	6852.00	9241.00	175.40	0	Spot (Block5, Row7, Column8)	27836.17	28068.00	8983.43	0.00	0.32	493.00	568.16	493.00	297.43	0.06	0.52	100.00	100.00	0.00	27575.00	27343.17	23911268.00	91.68	6532.07	5244.00
5	1	8	4748.00	9558.00	169.85	0	Spot (Block5, Row8, Column1)	623.51	615.00	120.98	0.01	0.19	408.00	445.93	408.00	178.35	0.04	0.40	67.00	9.00	0.00	207.00	215.51	501304.00	1.00	483.19	487.00
5	2	8	5052.00	9543.00	147.35	0	Spot (Block5, Row8, Column2)	4924.60	4535.50	2650.54	0.04	0.54	414.00	437.31	414.00	64.93	0.02	0.15	100.00	100.00	0.00	4121.50	4510.60	2944913.00	69.11	1361.06	1131.00
5	3	8	5346.00	9540.00	147.15	0	Spot (Block5, Row8, Column3)	12352.52	9729.00	9495.81	0.10	0.77	405.00	445.39	405.00	176.23	0.04	0.40	100.00	100.00	0.00	9324.00	11947.52	7325044.00	67.57	2219.01	1715.50
5	4	8	5652.00	9546.00	152.40	0	Spot (Block5, Row8, Column4)	56298.86	65535.00	13681.36	0.07	0.24	405.00	453.52	405.00	211.87	0.05	0.47	100.00	100.00	60.73	65130.00	55893.86	35693768.00	263.59	12297.00	9390.00
5	5	8	5938.00	9540.00	155.85	0	Spot (Block5, Row8, Column5)	863.16	859.00	225.05	0.00	0.26	422.00	599.06	422.00	594.29	0.15	0.99	22.00	0.00	0.00	437.00	441.16	577453.00	0.44	566.70	515.50
5	6	8	6257.00	9544.00	213.70	0	Spot (Block5, Row8, Column6)	48364.20	65535.00	19038.36	0.13	0.39	529.00	889.90	529.00	1003.68	0.23	1.13	100.00	100.00	51.00	65006.00	47835.20	63164312.00	47.30	11180.73	11026.50
5	7	8	6558.00	9546.00	145.60	0	Spot (Block5, Row8, Column7)	19173.69	18320.00	10490.44	0.02	0.55	512.00	700.49	512.00	636.11	0.14	0.91	100.00	100.00	0.00	17808.00	18661.69	11063220.00	29.04	4489.58	3337.00
5	8	8	6846.00	9542.00	147.25	0	Spot (Block5, Row8, Column8)	57536.95	65535.00	12025.74	0.06	0.21	510.00	613.44	510.00	306.29	0.08	0.50	100.00	100.00	61.11	65025.00	57026.95	34177212.00	185.85	13625.54	9592.00
6	1	1	9260.00	7445.00	155.55	0	Spot (Block6, Row1, Column1)	31795.77	28414.00	17150.79	0.05	0.54	502.00	559.63	502.00	180.34	0.05	0.32	100.00	100.00	3.29	27912.00	31293.77	21271392.00	173.21	6298.46	4617.00
6	2	1	9559.00	7452.00	154.20	0	Spot (Block6, Row1, Column2)	16306.20	14637.00	8900.49	0.05	0.55	500.00	554.89	500.00	177.87	0.05	0.32	100.00	100.00	0.00	14137.00	15806.20	10582725.00	88.56	3202.76	2915.50
6	3	1	9859.00	7450.00	148.70	0	Spot (Block6, Row1, Column3)	7822.35	6715.00	5299.86	0.07	0.68	501.00	546.53	501.00	137.04	0.04	0.25	100.00	100.00	0.00	6214.00	7321.35	4709055.00	53.09	1881.28	1573.00
6	4	1	10154.00	7447.00	148.65	0	Spot (Block6, Row1, Column4)	12613.11	11437.50	6762.90	0.04	0.54	582.00	605.27	582.00	175.51	0.02	0.29	100.00	100.00	0.00	10855.50	12031.11	7593091.00	68.42	3207.91	2451.50
6	5	1	10458.00	7452.00	150.10	0	Spot (Block6, Row1, Column5)	17443.31	13253.00	13739.40	0.12	0.79	595.00	611.85	595.00	162.81	0.01	0.27	100.00	100.00	0.00	12658.00	16848.31	10779966.00	103.38	3487.59	2646.00
6	6	1	10753.00	7447.00	148.70	0	Spot (Block6, Row1, Column6)	26099.82	23461.50	15357.09	0.05	0.59	584.00	592.20	584.00	183.51	0.01	0.31	100.00	100.00	1.16	22877.50	25515.82	15764290.00	139.00	5935.77	4327.50
6	7	1	11052.00	7448.00	151.60	0	Spot (Block6, Row1, Column7)	49356.88	61381.50	18674.12	0.09	0.38	575.00	586.24	575.00	188.66	0.01	0.32	100.00	100.00	47.77	60806.50	48781.88	30996336.00	258.51	10858.91	8023.00
6	8	1	11360.00	7450.00	157.85	0	Spot (Block6, Row1, Column8)	1783.40	1652.50	646.88	0.03	0.36	507.00	555.25	507.00	136.75	0.04	0.25	100.00	100.00	0.00	1145.50	1276.40	1219848.00	8.98	875.31	859.00
6	1	2	9257.00	7748.00	147.00	-50	Spot (Block6, Row2, Column1)	536.07	503.00	85.98	0.03	0.16	496.00	526.03	496.00	145.20	0.03	0.28	10.00	0.00	0.00	7.00	40.07	319497.00	0.07	524.69	498.00
6	2	2	9553.00	7748.00	130.25	0	Spot (Block6, Row2, Column2)	12706.44	12343.00	5076.31	0.01	0.40	500.00	551.99	500.00	168.20	0.04	0.30	100.00	100.00	0.00	11843.00	12206.44	5768725.00	72.26	2968.35	2623.50
6	3	2	9861.00	7745.00	177.00	0	Spot (Block6, Row2, Column3)	897.13	835.50	296.89	0.03	0.33	508.00	569.48	508.00	170.49	0.05	0.30	76.00	48.00	0.00	327.50	389.13	784092.00	1.92	623.39	601.00
6	4	2	10162.00	7747.00	168.15	0	Spot (Block6, Row2, Column4)	8505.65	8489.50	3406.88	0.00	0.40	575.00	608.77	575.00	200.42	0.02	0.33	100.00	100.00	0.00	7914.50	7930.65	6702455.00	39.40	2037.23	1856.00
6	5	2	10464.00	7750.00	186.20	0	Spot (Block6, Row2, Column5)	5416.61	5205.50	1840.77	0.02	0.34	600.00	675.78	600.00	307.58	0.05	0.46	100.00	100.00	0.00	4605.50	4816.61	5275780.00	15.41	1874.06	1561.00
6	6	2	10754.00	7759.00	156.95	0	Spot (Block6, Row2, Column6)	3408.21	3181.00	1776.71	0.03	0.52	604.00	816.01	604.00	787.37	0.13	0.96	88.00	67.00	0.00	2577.00	2804.21	2307360.00	3.29	1301.30	1026.00
6	7	2	11054.00	7752.00	153.30	0	Spot (Block6, Row2, Column7)	4375.75	3600.50	2540.45	0.08	0.58	531.00	602.97	531.00	309.67	0.06	0.51	100.00	99.00	0.00	3069.50	3844.75	2809231.00	12.18	1336.15	1165.00
6	8	2	11373.00	7729.00	230.30	0	Spot (Block6, Row2, Column8)	579.92	592.00	102.42	0.01	0.18	500.00	551.65	500.00	204.62	0.04	0.37	12.00	0.00	0.00	92.00	79.92	883222.00	0.14	546.91	507.00
6	1	3	9257.00	8050.00	151.00	0	Spot (Block6, Row3, Column1)	18610.76	16298.50	11791.35	0.06	0.63	499.00	533.80	499.00	121.88	0.03	0.23	100.00	100.00	0.00	15799.50	18111.76	11687559.00	148.32	3410.31	2632.50
6	2	3	9561.00	8052.00	154.95	0	Spot (Block6, Row3, Column2)	1196.71	1114.00	384.86	0.03	0.32	507.00	575.47	507.00	197.75	0.06	0.34	96.00	74.00	0.00	607.00	689.71	787437.00	3.14	724.85	699.00
6	3	3	9852.00	8050.00	149.45	0	Spot (Block6, Row3, Column3)	3273.41	2058.50	6274.53	0.20	1.92	548.00	580.25	548.00	181.41	0.02	0.31	100.00	99.00	0.49	1510.50	2725.41	2003327.00	14.85	1028.94	902.50
6	4	3	10159.00	8047.00	148.35	0	Spot (Block6, Row3, Column4)	31580.11	28908.00	18304.58	0.04	0.58	512.00	576.12	512.00	174.38	0.05	0.30	100.00	100.00	4.16	28396.00	31068.11	18979672.00	177.79	6883.58	5155.50
6	5	3	10438.00	8045.00	166.65	0	Spot (Block6, Row3, Column5)	1264.15	1093.00	608.40	0.06	0.48	580.00	725.21	580.00	589.12	0.10	0.81	45.00	19.00	0.00	513.00	684.15	974657.00	0.91	793.91	683.00
6	6	3	10756.00	8047.00	216.40	0	Spot (Block6, Row3, Column6)	52106.36	65535.00	16284.63	0.10	0.31	698.00	1030.26	698.00	952.17	0.17	0.92	100.00	100.00	52.80	64837.00	51408.36	69771112.00	53.64	12127.49	11014.50
6	7	3	11064.00	8051.00	148.80	0	Spot (Block6, Row3, Column7)	14625.65	13181.50	9701.88	0.05	0.66	594.00	743.49	594.00	620.01	0.10	0.83	100.00	99.00	0.00	12587.50	14031.65	8863143.00	22.39	3143.50	2515.00
6	8	3	11356.00	8052.00	161.00	0	Spot (Block6, Row3, Column8)	48983.69	51878.00	16106.52	0.02	0.33	511.00	604.96	511.00	346.19	0.07	0.57	100.00	100.00	34.13	51367.00	48472.69	35023584.00	139.75	9228.88	8340.00
6	1	4	9256.00	8351.00	147.20	0	Spot (Block6, Row4, Column1)	29642.52	25916.00	17155.75	0.06	0.58	506.00	578.29	506.00	211.27	0.06	0.37	100.00	100.00	2.20	25410.00	29136.52	17518740.00	137.57	6173.13	4295.00
6	2	4	9553.00	8347.00	184.10	0	Spot (Block6, Row4, Column2)	10869.46	9623.00	6485.55	0.05	0.60	576.00	659.10	576.00	350.26	0.06	0.53	100.00	100.00	0.00	9047.00	10293.46	10304246.00	29.15	2523.23	2449.50
6	3	4	9858.00	8348.00	152.85	0	Spot (Block6, Row4, Column3)	58794.37	65535.00	11881.71	0.05	0.20	586.00	675.39	586.00	409.72	0.06	0.61	100.00	100.00	69.75	64949.00	58208.37	37511120.00	141.85	15088.97	11026.00
6	4	4	10145.00	8358.00	174.10	0	Spot (Block6, Row4, Column4)	1006.98	988.00	248.45	0.01	0.25	582.00	608.30	582.00	202.32	0.02	0.33	81.00	50.00	0.00	406.00	424.98	850898.00	1.97	718.01	707.50
6	5	4	10467.00	8346.00	98.85	0	Spot (Block6, Row4, Column5)	5073.96	1329.00	11269.82	0.58	2.22	577.00	623.39	577.00	285.03	0.03	0.46	85.00	62.00	1.19	752.00	4496.96	1278638.00	15.61	1721.57	969.50
6	6	4	10758.00	8345.00	189.05	0	Spot (Block6, Row4, Column6)	6401.10	6421.00	2109.92	0.00	0.33	615.00	770.82	615.00	536.77	0.10	0.70	100.00	99.00	0.00	5806.00	5786.10	6439509.00	10.49	1953.50	1765.00
6	7	4	11051.00	8352.00	147.60	0	Spot (Block6, Row4, Column7)	8014.16	5822.00	6206.04	0.14	0.77	613.00	777.12	613.00	572.64	0.10	0.74	98.00	85.00	0.00	5209.00	7401.16	4800480.00	12.64	2017.53	1565.00
6	8	4	11357.00	8356.00	153.90	0	Spot (Block6, Row4, Column8)	2873.82	2664.50	1402.94	0.03	0.49	539.00	592.02	539.00	251.66	0.04	0.43	100.00	96.00	0.00	2125.50	2334.82	1862236.00	9.07	1095.59	1032.00
6	1	5	9259.00	8647.00	145.10	0	Spot (Block6, Row5, Column1)	29891.28	25341.00	18084.82	0.07	0.61	590.00	775.35	590.00	635.44	0.12	0.82	100.00	100.00	2.79	24751.00	29301.28	17157600.00	45.82	6202.26	4838.00
6	2	5	9559.00	8650.00	158.10	0	Spot (Block6, Row5, Column2)	51209.90	59105.00	15886.61	0.06	0.31	612.00	859.77	612.00	731.32	0.15	0.85	100.00	100.00	42.71	58493.00	50597.90	35130268.00	68.85	10134.52	8809.00
6	3	5	9858.00	8649.00	159.15	0	Spot (Block6, Row5, Column3)	39587.16	35150.00	20478.01	0.05	0.52	594.00	741.58	594.00	520.30	0.10	0.70	100.00	100.00	24.61	34556.00	38993.16	27671592.00	74.66	6024.51	5201.00
6	4	5	10158.00	8649.00	148.15	0	Spot (Block6, Row5, Column4)	15020.92	12811.50	10072.23	0.07	0.67	593.00	669.08	593.00	343.03	0.05	0.51	100.00	100.00	0.00	12218.50	14427.92	9012555.00	41.84	3290.85	2668.00
6	5	5	10459.00	8650.00	152.25	0	Spot (Block6, Row5, Column5)	58190.37	65535.00	12614.50	0.05	0.22	591.00	639.10	591.00	256.20	0.03	0.40	100.00	100.00	67.61	64944.00	57599.37	37183956.00	224.64	12457.60	8344.00
6	6	5	10757.00	8646.00	151.50	0	Spot (Block6, Row5, Column6)	3883.13	3452.50	1823.08	0.05	0.47	603.00	764.63	603.00	606.59	0.10	0.79	99.00	88.00	0.00	2849.50	3280.13	2430841.00	5.14	1374.88	1276.00
6	7	5	11056.00	8649.00	210.15	0	Spot (Block6, Row5, Column7)	55639.02	65535.00	14645.52	0.07	0.26	707.50	962.79	707.50	804.26	0.13	0.84	100.00	100.00	62.40	64827.50	54931.52	69994664.00	67.98	12315.19	11416.00
6	8	5	11355.00	8649.00	150.75	0	Spot (Block6, Row5, Column8)	22967.53	18325.00	18647.41	0.10	0.81	589.00	681.58	589.00	469.76	0.06	0.69	100.00	100.00	1.78	17736.00	22378.53	14216903.00	47.44	3672.21	2464.00
6	1	6	9258.00	8949.00	213.15	0	Spot (Block6, Row6, Column1)	48225.44	60834.00	18690.08	0.10	0.39	615.00	1040.44	615.00	1054.17	0.23	1.01	100.00	100.00	47.30	60219.00	47610.44	62597232.00	44.76	11648.02	11250.50
6	2	6	9554.00	8946.00	213.10	0	Spot (Block6, Row6, Column2)	51720.31	65535.00	17566.13	0.10	0.34	629.00	1013.61	629.00	1017.54	0.21	1.00	100.00	100.00	53.09	64906.00	51091.31	67030216.00	49.83	11636.50	11422.00
6	3	6	9852.00	8949.00	148.35	0	Spot (Block6, Row6, Column3)	43575.21	45256.50	20577.90	0.02	0.47	564.00	695.76	564.00	575.66	0.09	0.83	100.00	100.00	32.27	44692.50	43011.21	26058112.00	74.49	9591.31	7786.00
6	4	6	10159.00	8947.00	149.50	0	Spot (Block6, Row6, Column4)	3510.44	2992.50	1880.29	0.07	0.54	518.00	582.43	518.00	205.82	0.05	0.35	100.00	100.00	0.00	2474.50	2992.44	2148389.00	14.23	1220.44	993.00
6	5	6	10456.00	8951.00	148.90	0	Spot (Block6, Row6, Column5)	59632.10	65535.00	11266.34	0.04	0.19	587.00	645.97	587.00	286.23	0.04	0.44	100.00	100.00	71.92	64948.00	59045.10	36316244.00	206.08	15236.00	10534.00
6	6	6	10759.00	8946.00	160.60	0	Spot (Block6, Row6, Column6)	1595.04	1309.50	833.20	0.09	0.52	596.00	728.91	596.00	582.53	0.09	0.80	60.00	32.00	0.00	713.50	999.04	1132476.00	1.49	800.73	791.00
6	7	6	11058.00	8948.00	150.30	0	Spot (Block6, Row6, Column7)	25877.34	22624.00	17499.74	0.06	0.68	619.00	752.65	619.00	531.85	0.08	0.71	100.00	100.00	1.13	22005.00	25258.34	16018073.00	47.24	4958.64	4384.00
6	8	6	11360.00	8953.00	152.45	0	Spot (Block6, Row6, Column8)	29902.01	23287.00	21605.88	0.11	0.72	590.00	607.04	590.00	159.46	0.01	0.26	100.00	100.00	9.98	22697.00	29312.01	19167224.00	183.72	4857.83	3777.00
6	1	7	9252.00	9244.00	174.25	0	Spot (Block6, Row7, Column1)	14696.95	12340.50	8743.87	0.08	0.59	507.00	697.00	507.00	627.53	0.14	0.90	100.00	100.00	0.00	11833.50	14189.95	12433619.00	22.31	2857.95	2813.00
6	2	7	9565.00	9250.00	158.90	0	Spot (Block6, Row7, Column2)	987.76	934.00	294.91	0.02	0.30	523.00	667.55	523.00	563.05	0.11	0.84	28.00	2.00	0.00	411.00	464.76	681553.00	0.57	670.58	625.50
6	3	7	9878.00	9239.00	110.90	0	Spot (Block6, Row7, Column3)	662.75	618.00	133.49	0.03	0.20	498.00	541.42	498.00	151.02	0.04	0.28	49.00	21.00	0.00	120.00	164.75	210754.00	0.80	579.74	578.50
6	4	7	10162.00	9244.00	177.00	0	Spot (Block6, Row7, Column4)	788.57	768.50	206.55	0.01	0.26	497.00	552.46	497.00	217.54	0.05	0.39	57.00	21.00	0.00	271.50	291.57	693943.00	1.09	568.40	567.50
6	5	7	10454.00	9250.00	188.45	0	Spot (Block6, Row7, Column5)	5993.02	5573.50	3047.81	0.03	0.51	589.00	755.07	589.00	624.66	0.11	0.83	100.00	97.00	0.00	4984.50	5404.02	5981038.00	8.39	1758.47	1717.50
6	6	7	10753.00	9249.00	204.00	0	Spot (Block6, Row7, Column6)	51309.96	65535.00	19779.98	0.11	0.39	708.00	1109.88	708.00	1077.76	0.20	0.97	100.00	100.00	61.00	64827.00	50601.96	60649044.00	46.58	11165.68	11127.00
6	7	7	11051.00	9251.00	151.15	0	Spot (Block6, Row7, Column7)	34846.60	33845.00	17322.79	0.01	0.50	640.00	819.40	640.00	686.77	0.11	0.84	100.00	100.00	6.54	33205.00	34206.60	21848860.00	49.55	7401.43	5404.50
6	8	7	11359.00	9249.00	183.40	0	Spot (Block6, Row7, Column8)	10179.40	10385.00	2925.61	0.01	0.29	595.00	649.12	595.00	272.37	0.04	0.42	100.00	100.00	0.00	9790.00	9584.40	9639890.00	34.99	2993.09	2752.50
6	1	8	9254.00	9557.00	158.95	0	Spot (Block6, Row8, Column1)	730.93	692.00	185.17	0.02	0.25	493.00	525.64	493.00	192.36	0.03	0.37	51.00	18.00	0.00	199.00	237.93	513111.00	1.07	571.96	553.50
6	2	8	9558.00	9551.00	152.55	0	Spot (Block6, Row8, Column2)	2693.40	2504.00	1289.96	0.03	0.48	497.00	525.49	497.00	99.19	0.02	0.19	100.00	100.00	0.00	2007.00	2196.40	1710308.00	21.86	1009.83	917.00
6	3	8	9847.00	9546.00	151.15	0	Spot (Block6, Row8, Column3)	6274.27	4799.00	4737.20	0.12	0.76	500.00	550.28	500.00	222.48	0.04	0.40	100.00	96.00	0.00	4299.00	5774.27	3915147.00	25.73	1566.68	1340.00
6	4	8	10153.00	9555.00	156.85	0	Spot (Block6, Row8, Column4)	61257.17	65535.00	9047.61	0.03	0.15	501.00	565.41	501.00	268.23	0.05	0.47	100.00	100.00	75.33	65034.00	60756.17	41716512.00	226.27	13634.16	10853.50
6	5	8	10435.00	9559.00	178.00	0	Spot (Block6, Row8, Column5)	780.36	775.50	192.91	0.00	0.25	514.00	675.06	514.00	577.78	0.12	0.86	7.00	0.00	0.00	261.50	266.36	688275.00	0.18	579.26	583.00
6	6	8	10757.00	9550.00	213.35	0	Spot (Block6, Row8, Column6)	51979.77	65535.00	16822.16	0.10	0.32	669.00	990.57	669.00	976.01	0.17	0.99	100.00	100.00	55.00	64866.00	51310.77	67574416.00	52.24	12311.00	11879.00
6	7	8	11056.00	9550.00	147.15	0	Spot (Block6, Row8, Column7)	11510.59	10403.00	6244.27	0.04	0.54	626.50	792.24	626.50	608.54	0.10	0.77	100.00	100.00	0.00	9776.50	10884.09	6768226.00	17.61	3148.66	2439.00
6	8	8	11350.00	9552.00	152.35	0	Spot (Block6, Row8, Column8)	54796.68	65535.00	14407.49	0.08	0.26	600.00	679.37	600.00	299.51	0.05	0.44	100.00	100.00	54.70	64935.00	54196.68	34960556.00	180.69	12030.63	8479.00
7	1	1	13763.00	7452.00	155.75	0	Spot (Block7, Row1, Column1)	31322.01	27394.00	17492.25	0.06	0.56	508.00	575.34	508.00	177.68	0.05	0.31	100.00	100.00	4.05	26886.00	30814.01	20860480.00	173.05	7019.31	5319.00
7	2	1	14057.00	7460.00	160.80	0	Spot (Block7, Row1, Column2)	1105.02	1014.50	385.70	0.04	0.35	493.00	523.39	493.00	120.40	0.03	0.23	94.00	87.00	0.00	521.50	612.02	791194.00	4.83	674.25	633.50
7	3	1	14365.00	7460.00	183.60	0	Spot (Block7, Row1, Column3)	618.36	592.00	142.15	0.02	0.23	490.00	505.83	490.00	98.89	0.01	0.20	52.00	28.00	0.00	102.00	128.36	586822.00	1.14	520.78	490.00
7	4	1	14660.00	7454.00	154.40	0	Spot (Block7, Row1, Column4)	950.37	882.00	284.92	0.03	0.30	493.00	513.04	493.00	101.53	0.02	0.20	92.00	80.00	0.00	389.00	457.37	626291.00	4.31	649.51	626.00
7	5	1	14972.00	7452.00	170.95	0	Spot (Block7, Row1, Column5)	886.00	829.50	209.23	0.03	0.24	518.00	554.48	518.00	115.42	0.03	0.21	91.00	74.00	0.00	311.50	368.00	721203.00	2.87	629.16	615.00
7	6	1	15253.00	7459.00	159.85	0	Spot (Block7, Row1, Column6)	1667.80	1558.00	616.40	0.03	0.37	574.00	565.38	574.00	117.62	0.01	0.21	100.00	95.00	0.00	984.00	1093.80	1172464.00	9.37	818.25	809.00
7	7	1	15555.00	7457.00	158.40	0	Spot (Block7, Row1, Column7)	1372.12	1268.50	519.75	0.03	0.38	500.00	539.28	500.00	104.34	0.03	0.19	99.00	96.00	0.00	768.50	872.12	949505.00	7.98	744.26	726.50
7	8	1	15865.00	7456.00	216.45	0	Spot (Block7, Row1, Column8)	727.77	695.00	184.45	0.02	0.25	496.00	529.04	496.00	97.57	0.03	0.18	75.00	51.00	0.00	199.00	231.77	974487.00	2.04	581.12	594.50
7	1	2	13745.00	7748.00	217.00	0	Spot (Block7, Row2, Column1)	614.98	595.00	108.39	0.01	0.18	498.00	541.07	498.00	127.23	0.04	0.24	32.00	10.00	0.00	97.00	116.98	826528.00	0.58	574.67	585.00
7	2	2	14065.00	7753.00	142.90	0	Spot (Block7, Row2, Column2)	734.25	724.00	146.00	0.01	0.20	493.00	513.54	493.00	92.20	0.02	0.18	82.00	65.00	0.00	231.00	241.25	408976.00	2.39	575.82	548.00
7	3	2	14355.00	7751.00	214.15	0	Spot (Block7, Row2, Column3)	620.80	598.00	108.20	0.02	0.17	491.00	507.67	491.00	96.11	0.01	0.19	57.00	33.00	0.00	107.00	129.80	815730.00	1.18	538.57	507.00
7	4	2	14674.00	7758.00	196.95	0	Spot (Block7, Row2, Column4)	663.64	606.00	145.71	0.04	0.22	502.00	534.61	502.00	105.97	0.03	0.20	49.00	33.00	0.00	104.00	161.64	728012.00	1.22	571.93	557.00
7	5	2	14961.00	7758.00	197.70	0	Spot (Block7, Row2, Column5)	2759.53	2626.50	887.01	0.02	0.32	591.00	653.90	591.00	328.90	0.04	0.50	100.00	99.00	0.00	2035.50	2168.53	3063081.00	6.40	1164.19	1096.00
7	6	2	15260.00	7756.00	147.00	-50	Spot (Block7, Row2, Column6)	652.32	600.00	127.22	0.04	0.20	596.00	782.46	596.00	660.83	0.12	0.84	0.00	0.00	0.00	4.00	56.32	383562.00	-0.20	694.03	706.00
7	7	2	15570.00	7754.00	180.30	0	Spot (Block7, Row2, Column7)	645.61	603.00	131.48	0.03	0.20	527.00	565.52	527.00	142.10	0.03	0.25	45.00	16.00	0.00	76.00	118.61	587509.00	0.56	563.69	561.00
7	8	2	15860.00	7757.00	147.00	-50	Spot (Block7, Row2, Column8)	571.91	584.50	89.98	0.01	0.16	532.00	599.01	532.00	322.65	0.05	0.54	0.00	0.00	0.00	52.50	39.91	336281.00	-0.08	606.04	592.00
7	1	3	13763.00	8054.00	165.10	0	Spot (Block7, Row3, Column1)	846.03	808.00	201.84	0.02	0.24	496.00	524.43	496.00	91.47	0.02	0.17	96.00	75.00	0.00	312.00	350.03	641287.00	3.52	626.08	607.00
7	2	3	14065.00	8066.00	190.05	0	Spot (Block7, Row3, Column2)	652.70	594.00	130.79	0.04	0.20	503.00	557.78	503.00	165.16	0.04	0.30	46.00	12.00	0.00	91.00	149.70	662492.00	0.57	572.53	566.00
7	3	3	14338.00	8061.00	155.80	0	Spot (Block7, Row3, Column3)	1129.57	808.00	1847.91	0.15	1.64	503.00	538.68	503.00	105.74	0.03	0.20	94.00	67.00	0.00	305.00	626.57	755679.00	5.59	697.94	620.00
7	4	3	14662.00	8058.00	152.10	0	Spot (Block7, Row3, Column4)	2528.01	2215.00	1216.53	0.06	0.48	511.00	551.49	511.00	109.44	0.03	0.20	100.00	100.00	0.00	1704.00	2017.01	1600231.00	18.06	1075.54	966.50
7	5	3	14960.00	8056.00	147.00	-50	Spot (Block7, Row3, Column5)	815.14	750.50	223.20	0.04	0.27	598.00	774.48	598.00	662.88	0.11	0.86	3.00	0.00	0.00	152.50	217.14	479304.00	0.06	678.27	622.00
7	6	3	15260.00	8052.00	217.60	0	Spot (Block7, Row3, Column6)	53320.01	65535.00	15263.99	0.09	0.29	698.00	1060.74	698.00	906.07	0.18	0.85	100.00	100.00	54.18	64837.00	52622.01	72142704.00	57.68	12408.27	11967.50
7	7	3	15560.00	8056.00	147.00	-50	Spot (Block7, Row3, Column7)	760.35	770.00	177.15	0.01	0.23	593.00	796.32	593.00	689.03	0.13	0.87	1.00	0.00	0.00	177.00	167.35	447849.00	-0.05	703.74	673.00
7	8	3	15857.00	8059.00	165.00	0	Spot (Block7, Row3, Column8)	57797.78	65535.00	13068.84	0.05	0.23	585.00	674.08	585.00	509.89	0.06	0.76	100.00	100.00	62.77	64950.00	57212.78	43464336.00	112.03	11240.31	9771.50
7	1	4	13756.00	8355.00	150.55	0	Spot (Block7, Row4, Column1)	2613.82	2289.00	1309.39	0.06	0.50	510.00	565.21	510.00	162.49	0.04	0.29	100.00	100.00	0.00	1779.00	2103.82	1617956.00	12.61	1000.65	964.00
7	2	4	14057.00	8355.00	169.35	0	Spot (Block7, Row4, Column2)	9438.64	8566.00	4561.39	0.04	0.48	592.00	671.68	592.00	355.90	0.05	0.53	100.00	100.00	0.00	7974.00	8846.64	7494278.00	24.63	2278.32	2280.50
7	3	4	14355.00	8356.00	150.05	0	Spot (Block7, Row4, Column3)	7833.27	7307.00	4012.12	0.03	0.51	565.50	611.95	565.50	255.06	0.03	0.42	100.00	100.00	0.00	6741.50	7267.77	4825297.00	28.31	2203.18	1812.00
7	4	4	14654.00	8361.00	165.90	0	Spot (Block7, Row4, Column4)	649.29	618.00	120.63	0.02	0.19	511.00	555.83	511.00	114.74	0.04	0.21	49.00	20.00	0.00	107.00	138.29	496708.00	0.81	594.95	586.00
7	5	4	14924.00	8348.00	173.35	0	Spot (Block7, Row4, Column5)	913.11	705.00	1321.68	0.11	1.45	576.00	577.19	576.00	121.83	0.00	0.21	55.00	29.00	0.00	129.00	337.11	765186.00	2.76	698.66	704.00
7	6	4	15263.00	8358.00	198.10	0	Spot (Block7, Row4, Column6)	3355.77	3359.00	972.13	0.00	0.29	648.00	804.90	648.00	563.21	0.09	0.70	99.00	96.00	0.00	2711.00	2707.77	3734976.00	4.53	1313.92	1284.50
7	7	4	15560.00	8356.00	147.00	-50	Spot (Block7, Row4, Column7)	804.93	799.00	174.96	0.00	0.22	620.00	778.76	620.00	548.09	0.10	0.70	0.00	0.00	0.00	179.00	184.93	472496.00	0.05	737.25	702.00
7	8	4	15868.00	8366.00	172.40	0	Spot (Block7, Row4, Column8)	757.89	749.00	145.47	0.01	0.19	583.00	612.92	583.00	320.89	0.02	0.52	16.00	0.00	0.00	166.00	174.89	626019.00	0.45	629.71	599.00
7	1	5	13761.00	8661.00	160.10	0	Spot (Block7, Row5, Column1)	1979.14	1618.00	1104.13	0.09	0.56	608.00	837.39	608.00	688.18	0.14	0.82	65.00	38.00	0.00	1010.00	1371.14	1403208.00	1.66	860.02	769.00
7	2	5	14054.00	8655.00	163.60	0	Spot (Block7, Row5, Column2)	60352.21	65535.00	10881.95	0.04	0.18	689.00	925.62	689.00	762.90	0.13	0.82	100.00	100.00	72.89	64846.00	59663.21	44962824.00	77.90	12399.49	10309.00
7	3	5	14363.00	8654.00	157.80	0	Spot (Block7, Row5, Column3)	33928.69	28606.00	19719.92	0.07	0.58	588.00	680.18	588.00	413.37	0.06	0.61	100.00	100.00	10.89	28018.00	33340.69	23376948.00	80.43	5325.17	4532.00
7	4	5	14659.00	8662.00	160.35	0	Spot (Block7, Row5, Column4)	1164.04	1046.00	420.96	0.05	0.36	508.00	577.45	508.00	229.77	0.06	0.40	90.00	58.00	0.00	538.00	656.04	822976.00	2.55	684.58	651.00
7	5	5	14963.00	8659.00	148.10	0	Spot (Block7, Row5, Column5)	8831.04	7842.50	4865.67	0.05	0.55	534.00	562.83	534.00	113.83	0.02	0.20	100.00	100.00	0.00	7308.50	8297.04	5280964.00	72.64	2263.20	1750.50
7	6	5	15259.00	8656.00	147.00	-50	Spot (Block7, Row5, Column6)	653.48	605.50	129.18	0.03	0.20	601.00	728.74	601.00	509.34	0.08	0.70	0.00	0.00	0.00	4.50	52.48	385552.00	-0.15	652.31	647.50
7	7	5	15556.00	8651.00	204.60	0	Spot (Block7, Row5, Column7)	53108.30	65535.00	16684.12	0.09	0.31	700.00	904.86	700.00	711.59	0.11	0.79	100.00	100.00	57.60	64835.00	52408.30	63252672.00	73.36	12175.67	11341.50
7	8	5	15880.00	8655.00	178.60	0	Spot (Block7, Row5, Column8)	852.39	779.00	231.21	0.04	0.27	593.00	664.72	593.00	441.25	0.05	0.66	22.00	0.00	0.00	186.00	259.39	757771.00	0.43	667.25	680.00
7	1	6	13759.00	8951.00	211.90	0	Spot (Block7, Row6, Column1)	49977.76	65535.00	17787.15	0.12	0.36	684.00	1089.42	684.00	1066.10	0.20	0.98	100.00	100.00	50.47	64851.00	49293.76	63972184.00	45.86	12151.07	12016.00
7	2	6	14056.00	8951.00	206.35	0	Spot (Block7, Row6, Column2)	47734.18	54150.50	18988.96	0.05	0.40	693.00	1091.66	693.00	1102.09	0.20	1.01	100.00	100.00	40.50	53457.50	47041.18	57758856.00	42.32	10617.81	10284.00
7	3	6	14354.00	8955.00	151.50	0	Spot (Block7, Row6, Column3)	2893.44	2488.00	1489.88	0.07	0.51	579.00	685.78	579.00	599.22	0.07	0.87	91.00	69.00	0.00	1909.00	2314.44	1819972.00	3.68	1074.54	994.00
7	4	6	14664.00	8957.00	198.55	0	Spot (Block7, Row6, Column4)	705.06	679.00	158.93	0.02	0.23	494.00	526.02	494.00	98.73	0.03	0.19	70.00	42.00	0.00	185.00	211.06	791073.00	1.81	558.49	515.00
7	5	6	14955.00	8957.00	147.90	0	Spot (Block7, Row6, Column5)	3288.88	2913.50	1656.10	0.05	0.50	568.00	590.22	568.00	176.87	0.02	0.30	100.00	100.00	0.00	2345.50	2720.88	1960175.00	15.26	1155.89	1035.50
7	6	6	15256.00	8945.00	165.15	0	Spot (Block7, Row6, Column6)	643.54	609.00	128.55	0.02	0.20	594.00	701.26	594.00	550.88	0.07	0.79	0.00	0.00	0.00	15.00	49.54	487803.00	-0.10	598.69	583.00
7	7	6	15561.00	8954.00	171.75	0	Spot (Block7, Row6, Column7)	1246.63	1173.00	376.08	0.03	0.30	603.00	708.69	603.00	442.31	0.07	0.62	63.00	22.00	0.00	570.00	643.63	1025979.00	1.22	772.95	789.00
7	8	6	15859.00	8964.00	171.75	0	Spot (Block7, Row6, Column8)	956.38	917.00	271.86	0.02	0.28	593.00	624.32	593.00	131.02	0.02	0.21	74.00	57.00	0.00	324.00	363.38	784232.00	2.53	692.17	693.50
7	1	7	13753.00	9251.00	164.05	0	Spot (Block7, Row7, Column1)	13780.32	11773.00	7193.94	0.07	0.52	513.00	712.42	513.00	634.10	0.14	0.89	100.00	100.00	0.00	11260.00	13267.32	10293900.00	20.61	2679.36	2515.00
7	2	7	14071.00	9251.00	268.55	0	Spot (Block7, Row7, Column2)	592.49	585.00	110.64	0.01	0.19	528.00	679.81	528.00	552.14	0.11	0.81	0.00	0.00	0.00	57.00	64.49	1245423.00	-0.16	545.30	505.00
7	3	7	14387.00	9257.00	197.40	0	Spot (Block7, Row7, Column3)	617.22	588.00	121.51	0.02	0.20	506.00	558.02	506.00	128.81	0.04	0.23	35.00	12.00	0.00	82.00	111.22	686349.00	0.46	567.41	576.50
7	4	7	14660.00	9239.00	194.60	0	Spot (Block7, Row7, Column4)	591.84	593.00	103.01	0.00	0.17	502.00	574.58	502.00	220.24	0.06	0.38	11.00	0.00	0.00	91.00	89.84	634452.00	0.08	577.31	596.00
7	5	7	14959.00	9256.00	147.00	-50	Spot (Block7, Row7, Column5)	752.19	713.00	135.58	0.02	0.18	594.00	759.53	594.00	626.72	0.11	0.83	1.00	0.00	0.00	119.00	158.19	444547.00	-0.01	733.89	771.00
7	6	7	15256.00	9254.00	204.80	0	Spot (Block7, Row7, Column6)	48295.68	65535.00	21120.25	0.13	0.44	723.00	1103.03	723.00	1069.94	0.18	0.97	100.00	100.00	50.84	64812.00	47572.68	57569060.00	44.11	10615.39	10353.00
7	7	7	15565.00	9253.00	186.60	0	Spot (Block7, Row7, Column7)	1068.25	989.00	312.07	0.03	0.29	680.00	783.73	680.00	552.31	0.06	0.70	30.00	2.00	0.00	309.00	388.25	1044753.00	0.52	736.16	700.00
7	8	7	15859.00	9255.00	190.80	0	Spot (Block7, Row7, Column8)	5437.98	5333.00	1526.53	0.01	0.28	619.00	696.55	619.00	245.03	0.05	0.35	100.00	100.00	0.00	4714.00	4818.98	5622866.00	19.35	1843.90	1711.00
7	1	8	13758.00	9565.00	177.20	0	Spot (Block7, Row8, Column1)	628.50	592.00	151.92	0.03	0.24	494.00	530.70	494.00	171.82	0.03	0.32	35.00	5.00	0.00	98.00	134.50	548055.00	0.57	542.19	508.00
7	2	8	14055.00	9567.00	166.85	0	Spot (Block7, Row8, Column2)	648.03	598.50	145.30	0.03	0.22	496.00	525.17	496.00	100.62	0.02	0.19	50.00	34.00	0.00	102.50	152.03	501579.00	1.22	561.12	571.50
7	3	8	14338.00	9555.00	213.15	0	Spot (Block7, Row8, Column3)	616.73	592.00	124.11	0.02	0.20	498.00	563.20	498.00	228.77	0.05	0.41	17.00	0.00	0.00	94.00	118.73	799903.00	0.23	555.45	513.00
7	4	8	14655.00	9554.00	162.45	0	Spot (Block7, Row8, Column4)	63907.56	65535.00	6436.31	0.01	0.10	566.00	615.56	566.00	296.76	0.04	0.48	100.00	100.00	91.02	64969.00	63341.56	46972516.00	213.27	15231.49	10763.00
7	5	8	14959.00	9556.00	147.00	-50	Spot (Block7, Row8, Column5)	630.34	588.00	124.53	0.03	0.20	582.00	742.51	582.00	661.91	0.11	0.89	0.00	0.00	0.00	6.00	48.34	372529.00	-0.17	615.72	589.00
7	6	8	15260.00	9553.00	215.60	0	Spot (Block7, Row8, Column6)	53323.62	65535.00	15937.36	0.09	0.30	707.00	1101.39	707.00	1113.77	0.19	1.01	100.00	100.00	56.65	64828.00	52616.62	70974488.00	46.89	11942.02	11507.00
7	7	8	15568.00	9555.00	159.05	0	Spot (Block7, Row8, Column7)	1271.44	1193.50	407.53	0.03	0.32	681.00	831.11	681.00	631.31	0.09	0.76	35.00	5.00	0.00	512.50	590.44	884925.00	0.70	833.23	850.00
7	8	8	15849.00	9557.00	152.95	0	Spot (Block7, Row8, Column8)	53849.79	65535.00	15457.85	0.09	0.29	670.00	1020.52	670.00	3842.40	0.18	3.77	100.00	100.00	54.05	64865.00	53179.79	34571832.00	13.75	11757.73	9787.00
8	1	1	18262.00	7457.00	156.65	0	Spot (Block8, Row1, Column1)	26003.82	22965.00	15195.52	0.05	0.58	315.00	366.64	315.00	141.43	0.07	0.39	100.00	100.00	0.15	22650.00	25688.82	17682604.00	181.27	4549.14	3445.00
8	2	1	18556.00	7463.00	150.20	0	Spot (Block8, Row1, Column2)	1937.97	1805.00	815.34	0.03	0.42	304.00	321.18	304.00	72.75	0.02	0.23	100.00	100.00	0.00	1501.00	1633.97	1201543.00	22.23	699.26	649.50
8	3	1	18874.00	7456.00	199.55	0	Spot (Block8, Row1, Column3)	363.93	372.00	48.33	0.01	0.13	303.00	309.78	303.00	36.44	0.01	0.12	57.00	48.00	0.00	69.00	60.93	409785.00	1.49	327.50	312.00
8	4	1	19156.00	7460.00	153.70	0	Spot (Block8, Row1, Column4)	1427.08	1308.50	640.36	0.04	0.45	313.00	328.10	313.00	41.76	0.02	0.13	100.00	100.00	0.00	995.50	1114.08	927599.00	26.32	554.72	510.00
8	5	1	19463.00	7451.00	184.90	0	Spot (Block8, Row1, Column5)	457.29	418.00	92.30	0.04	0.20	316.00	334.54	316.00	62.44	0.02	0.19	85.00	44.00	0.00	102.00	141.29	438538.00	1.97	372.13	372.00
8	6	1	19754.00	7458.00	152.30	0	Spot (Block8, Row1, Column6)	1127.76	1026.00	442.60	0.04	0.39	307.00	318.54	307.00	56.40	0.02	0.18	100.00	100.00	0.00	719.00	820.76	713875.00	14.35	506.54	463.00
8	7	1	20053.00	7459.00	149.30	0	Spot (Block8, Row1, Column7)	1558.48	1448.00	693.86	0.03	0.45	303.00	305.80	303.00	28.50	0.00	0.09	100.00	100.00	0.00	1145.00	1255.48	952231.00	43.95	586.45	522.00
8	8	1	20366.00	7455.00	167.10	0	Spot (Block8, Row1, Column8)	486.01	483.00	92.75	0.00	0.19	298.00	301.66	298.00	40.68	0.01	0.13	99.00	93.00	0.00	185.00	188.01	375682.00	4.53	351.51	349.00
8	1	2	18275.00	7741.00	255.40	0	Spot (Block8, Row2, Column1)	360.75	369.00	43.36	0.01	0.12	306.00	322.21	306.00	73.30	0.02	0.23	44.00	1.00	0.00	63.00	54.75	684345.00	0.53	323.14	314.00
8	2	2	18556.00	7771.00	164.85	0	Spot (Block8, Row2, Column2)	439.90	421.00	105.30	0.02	0.24	306.00	315.96	306.00	38.80	0.01	0.12	90.00	83.00	0.00	115.00	133.90	332122.00	3.19	353.59	339.00
8	3	2	18855.00	7741.00	227.40	0	Spot (Block8, Row2, Column3)	370.30	378.00	60.24	0.01	0.16	306.00	315.22	306.00	39.87	0.01	0.13	60.00	43.00	0.00	72.00	64.30	550630.00	1.38	334.01	319.00
8	4	2	19161.00	7759.00	173.90	0	Spot (Block8, Row2, Column4)	422.75	406.00	45.19	0.02	0.11	317.00	334.86	317.00	51.97	0.02	0.16	97.00	31.00	0.00	89.00	105.75	356382.00	1.69	371.67	383.00
8	5	2	19462.00	7759.00	188.75	0	Spot (Block8, Row2, Column5)	4381.24	4404.50	1448.31	0.00	0.33	340.00	359.20	340.00	69.30	0.02	0.19	100.00	100.00	0.00	4064.50	4041.24	4390004.00	58.03	1365.78	1195.00
8	6	2	19752.00	7736.00	179.30	0	Spot (Block8, Row2, Column6)	410.75	399.00	62.87	0.01	0.15	321.00	369.34	321.00	172.94	0.06	0.47	12.00	0.00	0.00	78.00	89.75	370087.00	0.24	368.57	364.00
8	7	2	20065.00	7763.00	204.40	0	Spot (Block8, Row2, Column7)	364.96	377.00	45.91	0.01	0.13	306.00	313.26	306.00	39.07	0.01	0.12	57.00	42.00	0.00	71.00	58.96	433574.00	1.32	331.93	321.00
8	8	2	20340.00	7745.00	129.75	0	Spot (Block8, Row2, Column8)	341.98	333.00	27.19	0.01	0.08	302.00	328.41	302.00	161.81	0.04	0.49	0.00	0.00	0.00	31.00	39.98	152524.00	0.08	334.20	321.00
8	1	3	18265.00	8058.00	156.90	0	Spot (Block8, Row3, Column1)	848.76	801.00	269.36	0.03	0.32	310.00	320.73	310.00	40.49	0.01	0.13	99.00	99.00	0.00	491.00	538.76	574610.00	13.04	447.70	413.00
8	2	3	18558.00	8065.00	195.30	0	Spot (Block8, Row3, Column2)	392.60	391.00	41.63	0.00	0.11	309.00	329.61	309.00	66.88	0.03	0.20	74.00	10.00	0.00	82.00	83.60	423223.00	0.94	349.09	331.00
8	3	3	18851.00	8053.00	154.70	0	Spot (Block8, Row3, Column3)	547.43	554.00	112.57	0.01	0.21	308.00	323.38	308.00	53.16	0.02	0.16	98.00	87.00	0.00	246.00	239.43	359659.00	4.21	395.05	396.50
8	4	3	19160.00	8061.00	151.70	0	Spot (Block8, Row3, Column4)	1465.59	1288.00	712.12	0.06	0.49	312.00	323.58	312.00	41.62	0.02	0.13	100.00	100.00	0.00	976.00	1153.59	927719.00	27.44	559.31	502.00
8	5	3	19448.00	8043.00	142.10	0	Spot (Block8, Row3, Column5)	627.63	512.00	513.53	0.09	0.82	340.00	388.44	340.00	172.74	0.06	0.44	49.00	16.00	0.00	172.00	287.63	343313.00	1.38	436.08	407.00
8	6	3	19760.00	8059.00	198.75	0	Spot (Block8, Row3, Column6)	14489.82	9688.00	11506.94	0.17	0.79	385.00	441.67	385.00	237.82	0.06	0.54	100.00	100.00	0.00	9303.00	14104.82	16127168.00	59.07	3088.16	2986.00
8	7	3	20072.00	8072.00	189.05	0	Spot (Block8, Row3, Column7)	400.64	398.00	56.35	0.00	0.14	311.00	382.90	311.00	261.52	0.09	0.68	0.00	0.00	0.00	87.00	89.64	405844.00	0.07	335.09	328.00
8	8	3	20364.00	8067.00	162.00	0	Spot (Block8, Row3, Column8)	44634.11	45881.50	17553.69	0.01	0.39	307.00	369.51	307.00	284.54	0.08	0.77	100.00	100.00	25.41	45574.50	44327.11	32315276.00	155.57	7697.16	6661.00
8	1	4	18258.00	8361.00	150.10	0	Spot (Block8, Row4, Column1)	1434.72	1251.00	701.57	0.06	0.49	320.00	342.42	320.00	69.58	0.03	0.20	100.00	100.00	0.00	931.00	1114.72	885225.00	15.70	576.75	553.00
8	2	4	18560.00	8361.00	170.05	0	Spot (Block8, Row4, Column2)	3090.26	2837.00	1382.09	0.04	0.45	342.00	392.39	342.00	210.49	0.06	0.54	100.00	100.00	0.00	2495.00	2748.26	2490751.00	12.82	957.05	912.50
8	3	4	18855.00	8359.00	150.15	0	Spot (Block8, Row4, Column3)	7439.88	6890.00	4112.83	0.03	0.55	319.00	355.55	319.00	106.03	0.05	0.30	100.00	100.00	0.00	6571.00	7120.88	4553208.00	66.81	1766.54	1351.50
8	4	4	19159.00	8372.00	209.50	0	Spot (Block8, Row4, Column4)	375.54	381.00	51.02	0.01	0.14	312.00	322.60	312.00	38.25	0.01	0.12	66.00	40.00	0.00	69.00	63.54	469806.00	1.38	346.71	332.50
8	5	4	19459.00	8373.00	187.70	0	Spot (Block8, Row4, Column5)	429.13	407.00	64.37	0.02	0.15	320.00	341.10	320.00	61.22	0.03	0.18	84.00	34.00	0.00	87.00	109.13	426558.00	1.44	360.82	371.00
8	6	4	19765.00	8359.00	191.70	0	Spot (Block8, Row4, Column6)	5189.89	5125.00	1520.67	0.01	0.29	340.00	383.90	340.00	150.89	0.05	0.39	100.00	100.00	0.00	4785.00	4849.89	5397484.00	31.85	1540.78	1377.00
8	7	4	20049.00	8363.00	161.35	0	Spot (Block8, Row4, Column7)	497.25	495.00	88.25	0.00	0.18	314.00	360.68	314.00	137.65	0.06	0.38	66.00	14.00	0.00	181.00	183.25	359515.00	0.99	368.20	363.00
8	8	4	20360.00	8373.00	171.40	0	Spot (Block8, Row4, Column8)	466.90	467.00	87.01	0.00	0.19	306.00	332.00	306.00	170.24	0.04	0.51	46.00	0.00	0.00	161.00	160.90	382857.00	0.79	347.61	336.00
8	1	5	18263.00	8660.00	147.10	0	Spot (Block8, Row5, Column1)	4148.32	3823.50	2294.19	0.04	0.55	347.00	409.14	347.00	242.35	0.07	0.59	100.00	100.00	0.00	3476.50	3801.32	2455805.00	15.43	1089.68	915.00
8	2	5	18557.00	8661.00	157.95	0	Spot (Block8, Row5, Column2)	50182.71	56695.50	16660.55	0.05	0.33	384.00	462.18	384.00	314.87	0.08	0.68	100.00	100.00	41.07	56311.50	49798.71	34827076.00	157.91	9058.99	7970.50
8	3	5	18859.00	8659.00	157.05	0	Spot (Block8, Row5, Column3)	12195.83	10163.00	7591.94	0.08	0.62	340.00	396.36	340.00	216.40	0.07	0.55	100.00	100.00	0.00	9823.00	11855.83	8232186.00	54.53	2080.01	1823.00
8	4	5	19162.00	8663.00	176.85	0	Spot (Block8, Row5, Column4)	551.91	504.00	148.23	0.04	0.27	320.00	345.59	320.00	90.54	0.03	0.26	86.00	50.00	0.00	184.00	231.91	484025.00	2.28	374.25	386.00
8	5	5	19462.00	8664.00	147.90	0	Spot (Block8, Row5, Column5)	5591.17	5226.50	3038.82	0.03	0.54	319.00	335.30	319.00	47.02	0.02	0.14	100.00	100.00	0.00	4907.50	5272.17	3321155.00	111.78	1641.94	1351.50
8	6	5	19759.00	8651.00	154.25	0	Spot (Block8, Row5, Column6)	425.73	406.50	58.21	0.02	0.14	328.00	364.04	328.00	122.06	0.05	0.34	29.00	2.00	0.00	78.50	97.73	278425.00	0.51	365.07	372.00
8	7	5	20058.00	8654.00	194.95	0	Spot (Block8, Row5, Column7)	9542.85	8037.50	5346.10	0.07	0.56	321.00	376.99	321.00	161.62	0.07	0.43	100.00	100.00	0.00	7716.50	9221.85	10249026.00	56.71	2239.64	2201.00
8	8	5	20355.00	8658.00	153.15	0	Spot (Block8, Row5, Column8)	608.02	601.00	174.29	0.01	0.29	306.00	325.68	306.00	102.42	0.03	0.31	89.00	66.00	0.00	295.00	302.02	389741.00	2.76	383.57	378.50
8	1	6	18258.00	8959.00	199.80	0	Spot (Block8, Row6, Column1)	10930.23	7430.50	8577.10	0.17	0.78	358.00	431.21	358.00	222.49	0.08	0.52	100.00	100.00	0.00	7072.50	10572.23	12351156.00	47.19	2455.37	2490.00
8	2	6	18556.00	8961.00	207.30	0	Spot (Block8, Row6, Column2)	6164.00	6027.50	2821.50	0.01	0.46	377.00	446.34	377.00	279.80	0.07	0.63	100.00	100.00	0.00	5650.50	5787.00	7520079.00	20.44	1770.71	1697.00
8	3	6	18856.00	8961.00	150.15	0	Spot (Block8, Row6, Column3)	2227.12	1949.00	1257.90	0.06	0.56	337.00	371.78	337.00	124.47	0.04	0.33	100.00	99.00	0.00	1612.00	1890.12	1378590.00	14.91	755.35	668.00
8	4	6	19156.00	8955.00	192.40	0	Spot (Block8, Row6, Column4)	419.66	408.00	54.86	0.01	0.13	317.00	332.36	317.00	45.87	0.02	0.14	87.00	49.00	0.00	91.00	102.66	440641.00	1.90	359.00	371.00
8	5	6	19462.00	8963.00	146.45	0	Spot (Block8, Row6, Column5)	4261.15	4140.50	2232.89	0.01	0.52	323.00	336.67	323.00	48.42	0.02	0.14	100.00	100.00	0.00	3817.50	3938.15	2497034.00	81.06	1228.25	955.00
8	6	6	19759.00	8958.00	231.55	0	Spot (Block8, Row6, Column6)	365.82	371.00	36.20	0.01	0.10	323.00	358.58	323.00	134.01	0.05	0.37	0.00	0.00	0.00	48.00	42.82	563725.00	0.05	341.92	332.00
8	7	6	20061.00	8958.00	160.20	0	Spot (Block8, Row6, Column7)	584.02	560.00	140.94	0.02	0.24	315.00	337.37	315.00	95.21	0.03	0.28	95.00	61.00	0.00	245.00	269.02	416403.00	2.59	391.30	397.50
8	8	6	20373.00	8970.00	155.45	0	Spot (Block8, Row6, Column8)	496.31	471.00	104.18	0.02	0.21	308.00	317.67	308.00	51.34	0.01	0.16	96.00	72.00	0.00	163.00	188.31	329550.00	3.48	380.15	375.00
8	1	7	18257.00	9258.00	167.35	0	Spot (Block8, Row7, Column1)	4181.08	3740.00	2168.35	0.05	0.52	310.00	356.30	310.00	144.40	0.06	0.41	100.00	100.00	0.00	3430.00	3871.08	3244522.00	26.49	1030.82	1007.50
8	2	7	18559.00	9258.00	147.00	-50	Spot (Block8, Row7, Column2)	354.87	352.00	49.06	0.00	0.14	322.00	357.90	322.00	110.23	0.05	0.31	4.00	0.00	0.00	30.00	32.87	209021.00	-0.03	345.33	335.00
8	3	7	18858.00	9248.00	201.50	0	Spot (Block8, Row7, Column3)	385.22	389.00	41.61	0.00	0.11	324.00	341.85	324.00	47.39	0.02	0.14	74.00	9.00	0.00	65.00	61.22	443005.00	0.92	352.34	357.00
8	4	7	19196.00	9208.00	141.85	0	Spot (Block8, Row7, Column4)	390.00	384.00	55.76	0.01	0.14	314.00	336.91	314.00	110.06	0.03	0.33	15.00	4.00	0.00	70.00	76.00	212551.00	0.48	344.46	334.00
8	5	7	19467.00	9272.00	204.80	0	Spot (Block8, Row7, Column5)	396.34	395.00	47.82	0.00	0.12	323.00	356.36	323.00	126.37	0.04	0.35	10.00	0.00	0.00	72.00	73.34	470855.00	0.32	349.51	335.00
8	6	7	19762.00	9256.00	191.40	0	Spot (Block8, Row7, Column6)	7840.41	7675.00	3918.52	0.01	0.50	353.00	449.28	353.00	294.15	0.10	0.65	100.00	100.00	0.00	7322.00	7487.41	8106985.00	25.13	1812.83	1796.50
8	7	7	20048.00	9275.00	172.65	0	Spot (Block8, Row7, Column7)	666.06	609.00	207.82	0.04	0.31	327.00	373.89	327.00	141.13	0.06	0.38	87.00	49.00	0.00	282.00	339.06	554158.00	2.07	424.32	411.00
8	8	7	20361.00	9254.00	186.60	0	Spot (Block8, Row7, Column8)	8447.31	8518.00	2369.18	0.00	0.28	316.00	353.22	316.00	148.77	0.05	0.42	100.00	100.00	0.00	8202.00	8131.31	8253026.00	54.41	2349.42	2006.50
8	1	8	18244.00	9575.00	180.10	0	Spot (Block8, Row8, Column1)	439.69	409.00	89.04	0.03	0.20	304.00	316.55	304.00	60.04	0.02	0.19	87.00	42.00	0.00	105.00	135.69	400118.00	2.05	344.99	334.00
8	2	8	18554.00	9571.00	212.90	0	Spot (Block8, Row8, Column2)	357.67	354.00	42.97	0.00	0.12	306.00	313.68	306.00	37.56	0.01	0.12	52.00	42.00	0.00	48.00	51.67	462819.00	1.17	322.25	313.00
8	3	8	18863.00	9549.00	165.75	0	Spot (Block8, Row8, Column3)	462.18	431.00	105.65	0.03	0.23	316.00	353.29	316.00	189.35	0.05	0.54	22.00	1.00	0.00	115.00	146.18	354033.00	0.58	376.84	384.00
8	4	8	19160.00	9561.00	157.40	0	Spot (Block8, Row8, Column4)	60675.53	65535.00	9306.16	0.03	0.15	328.00	378.22	328.00	219.63	0.06	0.58	100.00	100.00	71.14	65207.00	60347.53	41623788.00	274.54	12631.88	9891.50
8	5	8	19458.00	9567.00	213.25	0	Spot (Block8, Row8, Column5)	357.17	363.00	42.60	0.01	0.12	321.00	384.96	321.00	252.52	0.08	0.66	0.00	0.00	0.00	42.00	36.17	461103.00	-0.11	336.90	327.00
8	6	8	19761.00	9562.00	184.95	0	Spot (Block8, Row8, Column6)	21527.84	13255.00	18187.68	0.21	0.84	331.00	443.59	331.00	328.51	0.13	0.74	100.00	100.00	2.09	12924.00	21196.84	20623676.00	64.18	3282.73	3245.00
8	7	8	20061.00	9557.00	153.35	0	Spot (Block8, Row8, Column7)	674.16	624.00	221.37	0.03	0.33	320.00	391.44	320.00	252.53	0.09	0.65	58.00	27.00	0.00	304.00	354.16	434159.00	1.12	418.73	403.00
8	8	8	20353.00	9562.00	152.90	0	Spot (Block8, Row8, Column8)	51648.77	62886.00	16778.22	0.09	0.32	324.00	377.48	324.00	198.89	0.07	0.53	100.00	100.00	48.20	62562.00	51324.77	33003808.00	257.79	10767.31	8316.00
9	1	1	4752.00	11941.00	152.15	0	Spot (Block9, Row1, Column1)	38619.63	35536.00	19268.30	0.04	0.50	404.00	447.06	404.00	153.61	0.04	0.34	100.00	100.00	17.38	35132.00	38215.63	24446336.00	248.50	7769.01	5898.00
9	2	1	5050.00	11948.00	148.20	0	Spot (Block9, Row1, Column2)	15980.96	14321.00	8857.52	0.05	0.55	396.00	427.08	396.00	127.88	0.03	0.30	100.00	100.00	0.00	13925.00	15584.96	9588576.00	121.63	3084.85	2675.00
9	3	1	5350.00	11943.00	146.45	0	Spot (Block9, Row1, Column3)	4337.33	3649.00	2872.01	0.08	0.66	397.00	412.91	397.00	81.49	0.02	0.20	100.00	99.00	0.00	3252.00	3940.33	2519989.00	48.16	1130.62	915.00
9	4	1	5641.00	11945.00	145.35	0	Spot (Block9, Row1, Column4)	11520.25	10659.00	6137.88	0.03	0.53	404.00	431.87	404.00	106.58	0.03	0.25	100.00	100.00	0.00	10255.00	11116.25	6624143.00	104.03	2454.44	2085.50
9	5	1	5951.00	11946.00	145.60	0	Spot (Block9, Row1, Column5)	11033.74	9319.50	7725.72	0.07	0.70	399.00	412.13	399.00	83.40	0.01	0.20	100.00	100.00	0.00	8920.50	10634.74	6377500.00	127.36	2245.73	1678.00
9	6	1	6249.00	11942.00	143.80	0	Spot (Block9, Row1, Column6)	17807.06	15466.00	10592.62	0.06	0.59	394.00	412.51	394.00	123.76	0.02	0.30	100.00	100.00	0.00	15072.00	17413.06	10025375.00	140.55	3970.40	2611.00
9	7	1	6541.00	11947.00	146.45	0	Spot (Block9, Row1, Column7)	38735.20	37804.50	20044.29	0.01	0.52	390.00	405.82	390.00	128.31	0.02	0.32	100.00	100.00	16.89	37414.50	38345.20	22698916.00	298.72	6969.76	4944.50
9	8	1	6853.00	11942.00	165.65	0	Spot (Block9, Row1, Column8)	1014.99	841.00	584.09	0.08	0.58	388.00	386.72	388.00	71.12	0.00	0.18	99.00	88.00	0.00	453.00	626.99	771393.00	8.83	493.30	485.50
9	1	2	4795.00	12221.00	247.55	0	Spot (Block9, Row2, Column1)	449.12	430.50	55.10	0.02	0.12	398.00	430.34	398.00	136.45	0.03	0.32	5.00	0.00	0.00	32.50	51.12	794942.00	0.14	411.35	403.00
9	2	2	5047.00	12242.00	126.95	0	Spot (Block9, Row2, Column2)	7293.35	7145.00	2701.03	0.01	0.37	405.00	435.32	405.00	116.18	0.03	0.27	100.00	100.00	0.00	6740.00	6888.35	3158022.00	59.03	1702.07	1583.00
9	3	2	5350.00	12243.00	148.30	0	Spot (Block9, Row2, Column3)	1280.71	1170.00	506.96	0.04	0.40	398.00	428.02	398.00	117.82	0.03	0.28	100.00	95.00	0.00	772.00	882.71	770986.00	7.24	591.92	564.00
9	4	2	5654.00	12240.00	175.90	0	Spot (Block9, Row2, Column4)	4067.65	4063.50	1626.83	0.00	0.40	411.00	461.20	411.00	138.46	0.05	0.30	100.00	100.00	0.00	3652.50	3656.65	3522585.00	26.05	1187.48	1164.00
9	5	2	5955.00	12247.00	171.55	0	Spot (Block9, Row2, Column5)	9385.93	9043.50	3752.46	0.02	0.40	411.00	466.70	411.00	182.73	0.06	0.39	100.00	100.00	0.00	8632.50	8974.93	7715234.00	48.81	2262.01	2008.00
9	6	2	6244.00	12240.00	149.70	0	Spot (Block9, Row2, Column6)	2485.14	2279.00	1254.21	0.04	0.50	398.00	513.20	398.00	565.63	0.11	1.10	94.00	68.00	0.00	1881.00	2087.14	1513449.00	3.49	838.53	784.50
9	7	2	6549.00	12243.00	148.55	0	Spot (Block9, Row2, Column7)	2601.92	2307.00	1351.87	0.05	0.52	393.00	409.20	393.00	149.21	0.02	0.36	100.00	100.00	0.00	1914.00	2208.92	1558553.00	14.70	910.90	841.50
9	8	2	6883.00	12251.00	201.55	0	Spot (Block9, Row2, Column8)	424.94	405.00	51.59	0.02	0.12	391.00	404.62	391.00	127.22	0.01	0.31	3.00	0.00	0.00	14.00	33.94	490377.00	0.16	408.15	398.00
9	1	3	4749.00	12543.00	146.00	0	Spot (Block9, Row3, Column1)	11671.18	10736.00	7042.69	0.04	0.60	391.00	399.42	391.00	67.21	0.01	0.17	100.00	100.00	0.00	10345.00	11280.18	6757615.00	167.72	2522.89	2042.00
9	2	3	5050.00	12545.00	146.50	0	Spot (Block9, Row3, Column2)	1813.90	1684.00	700.66	0.03	0.39	405.00	446.69	405.00	128.14	0.04	0.29	100.00	100.00	0.00	1279.00	1408.90	1066575.00	10.67	745.16	691.50
9	3	3	5342.00	12540.00	143.45	0	Spot (Block9, Row3, Column3)	19819.57	17302.00	12244.97	0.06	0.62	410.00	459.41	410.00	182.13	0.05	0.40	100.00	100.00	1.96	16892.00	19409.57	11118777.00	106.30	3740.71	2788.00
9	4	3	5654.00	12546.00	145.80	0	Spot (Block9, Row3, Column4)	27580.55	25354.00	15800.75	0.04	0.57	410.00	459.42	410.00	162.27	0.05	0.35	100.00	100.00	0.35	24944.00	27170.55	15969138.00	167.13	5197.66	4107.50
9	5	3	5948.00	12544.00	140.40	0	Spot (Block9, Row3, Column5)	12236.36	11052.50	7980.78	0.04	0.65	423.00	556.26	423.00	529.33	0.12	0.95	100.00	100.00	0.37	10629.50	11813.36	6534218.00	22.07	3028.84	2187.50
9	6	3	6252.00	12545.00	221.85	0	Spot (Block9, Row3, Column6)	43186.68	40772.00	19503.25	0.02	0.45	426.00	673.03	426.00	778.49	0.20	1.16	100.00	100.00	33.64	40346.00	42760.68	61109628.00	54.61	10037.36	9892.00
9	7	3	6555.00	12543.00	145.60	0	Spot (Block9, Row3, Column7)	7923.24	6721.00	5283.06	0.07	0.67	403.00	507.92	403.00	504.31	0.10	0.99	100.00	97.00	0.00	6318.00	7520.24	4555865.00	14.70	1858.41	1384.50
9	8	3	6852.00	12550.00	157.25	0	Spot (Block9, Row3, Column8)	25329.82	23319.50	12476.92	0.04	0.49	399.00	437.63	399.00	177.83	0.04	0.41	100.00	100.00	0.15	22920.50	24930.82	17325596.00	139.98	4759.28	4413.00
9	1	4	4750.00	12844.00	143.00	0	Spot (Block9, Row4, Column1)	26063.35	23447.00	15530.65	0.05	0.60	397.00	424.39	397.00	115.78	0.03	0.27	100.00	100.00	0.36	23050.00	25666.35	14517287.00	221.44	4712.91	3124.00
9	2	4	5050.00	12846.00	159.60	0	Spot (Block9, Row4, Column2)	3620.50	3445.00	1518.80	0.02	0.42	401.00	458.92	401.00	196.24	0.06	0.43	100.00	100.00	0.00	3044.00	3219.50	2537974.00	16.11	1046.11	1014.00
9	3	4	5349.00	12844.00	147.40	0	Spot (Block9, Row4, Column3)	60606.98	65535.00	9678.77	0.03	0.16	410.00	478.49	410.00	223.46	0.07	0.47	100.00	100.00	72.51	65125.00	60196.98	35940232.00	269.08	13786.66	9478.50
9	4	4	5650.00	12840.00	179.90	0	Spot (Block9, Row4, Column4)	616.41	587.00	135.67	0.02	0.22	403.00	436.24	403.00	165.63	0.03	0.38	58.00	18.00	0.00	184.00	213.41	556616.00	1.09	455.28	465.00
9	5	4	5946.00	12848.00	142.15	0	Spot (Block9, Row4, Column5)	10020.75	5633.00	13853.23	0.25	1.38	404.00	443.92	404.00	157.19	0.04	0.35	100.00	100.00	3.47	5229.00	9616.75	5481349.00	60.93	2035.87	1345.00
9	6	4	6249.00	12845.00	172.75	0	Spot (Block9, Row4, Column6)	11814.04	11627.00	4804.79	0.01	0.41	413.00	522.26	413.00	468.87	0.10	0.90	100.00	100.00	0.00	11214.00	11401.04	9864726.00	24.08	2662.60	2197.00
9	7	4	6548.00	12845.00	144.00	0	Spot (Block9, Row4, Column7)	5053.37	3982.00	3700.88	0.10	0.73	407.00	488.49	407.00	350.83	0.08	0.72	100.00	85.00	0.00	3575.00	4646.37	2875368.00	13.01	1157.06	882.00
9	8	4	6850.00	12849.00	148.60	0	Spot (Block9, Row4, Column8)	2374.96	2175.00	1147.07	0.04	0.48	401.00	431.99	401.00	218.83	0.03	0.51	100.00	99.00	0.00	1774.00	1973.96	1413101.00	8.88	867.71	742.50
9	1	5	4753.00	13145.00	143.25	0	Spot (Block9, Row5, Column1)	36276.49	32677.00	20134.88	0.05	0.56	409.00	539.08	409.00	496.57	0.12	0.92	100.00	100.00	14.39	32268.00	35867.49	20423720.00	71.97	6068.01	4432.00
9	2	5	5051.00	13144.00	152.85	0	Spot (Block9, Row5, Column2)	29869.61	28623.50	13474.08	0.02	0.45	411.00	519.83	411.00	307.02	0.10	0.59	100.00	100.00	0.16	28212.50	29458.61	19236028.00	95.60	5177.81	4400.00
9	3	5	5351.00	13145.00	146.50	0	Spot (Block9, Row5, Column3)	16917.31	15217.50	10007.87	0.05	0.59	411.00	476.58	411.00	189.26	0.06	0.40	100.00	100.00	0.00	14806.50	16506.31	9879712.00	86.87	2999.88	2507.00
9	4	5	5648.00	13143.00	142.20	0	Spot (Block9, Row5, Column4)	9343.58	8147.50	5724.85	0.06	0.61	410.00	454.35	410.00	178.01	0.04	0.39	100.00	100.00	0.00	7737.50	8933.58	5120283.00	49.94	2315.66	1673.00
9	5	5	5948.00	13146.00	146.45	0	Spot (Block9, Row5, Column5)	60834.29	65535.00	9714.32	0.03	0.16	405.00	463.44	405.00	236.89	0.06	0.51	100.00	100.00	74.32	65130.00	60429.29	35527512.00	254.85	15304.38	11345.50
9	6	5	6252.00	13145.00	145.90	0	Spot (Block9, Row5, Column6)	2856.70	2595.00	1309.13	0.04	0.46	405.00	506.61	405.00	384.74	0.10	0.76	100.00	90.00	0.00	2190.00	2451.70	1659743.00	6.11	911.29	884.50
9	7	5	6552.00	13146.00	198.85	0	Spot (Block9, Row5, Column7)	30670.51	25176.00	20149.55	0.09	0.66	416.00	574.19	416.00	518.93	0.14	0.90	100.00	100.00	10.08	24760.00	30254.51	34381752.00	58.00	6121.32	6216.00
9	8	5	6853.00	13145.00	143.75	0	Spot (Block9, Row5, Column8)	11457.10	9108.00	8314.07	0.10	0.73	401.00	456.80	401.00	309.38	0.06	0.68	100.00	100.00	0.00	8707.00	11056.10	6473261.00	35.56	2061.74	1489.00
9	1	6	4748.00	13444.00	224.35	0	Spot (Block9, Row6, Column1)	37574.20	26273.00	21263.14	0.16	0.57	449.00	687.88	449.00	773.02	0.19	1.12	100.00	100.00	27.51	25824.00	37125.20	54219964.00	47.72	9417.03	9732.00
9	2	6	5044.00	13441.00	218.50	0	Spot (Block9, Row6, Column2)	16965.17	13977.00	9775.98	0.08	0.58	422.00	642.48	422.00	667.25	0.18	1.04	100.00	100.00	0.00	13555.00	16543.17	23140484.00	24.46	4266.41	4361.00
9	3	6	5345.00	13444.00	144.60	0	Spot (Block9, Row6, Column3)	36015.25	32773.00	19969.67	0.04	0.55	406.00	473.09	406.00	253.86	0.07	0.54	100.00	100.00	13.86	32367.00	35609.25	20528748.00	140.01	6557.99	4454.00
9	4	6	5648.00	13442.00	142.70	0	Spot (Block9, Row6, Column4)	4307.27	3974.50	2202.88	0.03	0.51	413.00	450.58	413.00	148.56	0.04	0.33	100.00	100.00	0.00	3561.50	3894.27	2368996.00	25.96	1306.35	1009.00
9	5	6	5948.00	13444.00	143.30	0	Spot (Block9, Row6, Column5)	59032.20	65535.00	11458.93	0.05	0.19	420.00	486.68	420.00	228.76	0.06	0.47	100.00	100.00	69.04	65115.00	58612.20	33176344.00	255.93	12484.87	8113.50
9	6	6	6254.00	13445.00	148.05	0	Spot (Block9, Row6, Column6)	1351.94	1175.50	663.13	0.06	0.49	409.00	492.04	409.00	322.69	0.08	0.66	76.00	57.00	0.00	766.50	942.94	805758.00	2.66	614.82	591.00
9	7	6	6551.00	13443.00	145.95	0	Spot (Block9, Row6, Column7)	16073.46	14300.00	10368.46	0.05	0.65	413.00	500.62	413.00	364.40	0.08	0.73	100.00	100.00	0.00	13887.00	15660.46	9354753.00	42.74	3067.87	2291.00
9	8	6	6852.00	13448.00	144.30	0	Spot (Block9, Row6, Column8)	18184.62	15594.00	12645.48	0.07	0.70	405.00	442.39	405.00	407.31	0.04	0.92	100.00	100.00	0.00	15189.00	17779.62	10219757.00	43.56	4075.82	3104.50
9	1	7	4746.00	13742.00	152.85	0	Spot (Block9, Row7, Column1)	5304.59	4656.00	2484.45	0.06	0.47	398.00	503.00	398.00	501.53	0.10	1.00	100.00	99.00	0.00	4258.00	4906.59	3400244.00	9.57	1315.86	1237.00
9	2	7	5052.00	13740.00	185.85	0	Spot (Block9, Row7, Column2)	667.27	621.00	190.65	0.03	0.29	404.00	469.32	404.00	276.27	0.07	0.59	40.00	8.00	0.00	217.00	263.27	651252.00	0.72	469.94	460.00
9	3	7	5336.00	13740.00	228.30	0	Spot (Block9, Row7, Column3)	445.27	425.00	48.07	0.02	0.11	396.00	411.50	396.00	105.07	0.02	0.26	14.00	0.00	0.00	29.00	49.27	666130.00	0.32	399.70	396.00
9	4	7	5661.00	13740.00	183.75	0	Spot (Block9, Row7, Column4)	696.81	609.00	342.18	0.06	0.49	410.00	444.78	410.00	127.09	0.04	0.29	81.00	39.00	0.00	199.00	286.81	662665.00	1.98	502.00	503.50
9	5	7	5949.00	13745.00	185.40	0	Spot (Block9, Row7, Column5)	3337.46	2978.00	1647.50	0.05	0.49	475.00	569.07	475.00	386.90	0.08	0.68	100.00	95.00	0.00	2503.00	2862.46	3227320.00	7.16	1123.84	1110.00
9	6	7	6248.00	13742.00	204.45	0	Spot (Block9, Row7, Column6)	22870.40	21474.00	13532.29	0.03	0.59	500.00	747.03	500.00	754.92	0.17	1.01	100.00	100.00	0.17	20974.00	22370.40	27101436.00	29.31	4757.23	4803.00
9	7	7	6546.00	13747.00	146.85	0	Spot (Block9, Row7, Column7)	20974.22	18990.00	11140.33	0.04	0.53	481.00	562.30	481.00	354.73	0.07	0.63	100.00	100.00	0.00	18509.00	20493.22	12353816.00	57.54	4828.88	3681.50
9	8	7	6850.00	13748.00	175.95	0	Spot (Block9, Row7, Column8)	18615.53	18766.00	6499.03	0.00	0.35	420.00	495.13	420.00	448.43	0.07	0.91	100.00	100.00	0.00	18346.00	18195.53	16139666.00	40.41	4683.21	3987.00
9	1	8	4743.00	14043.00	166.70	0	Spot (Block9, Row8, Column1)	613.68	558.00	153.74	0.04	0.25	385.00	390.90	385.00	73.58	0.01	0.19	95.00	57.00	0.00	173.00	228.68	473148.00	3.03	455.62	476.00
9	2	8	5051.00	14042.00	147.40	0	Spot (Block9, Row8, Column2)	2106.18	2033.00	976.86	0.02	0.46	397.00	400.84	397.00	40.49	0.00	0.10	100.00	100.00	0.00	1636.00	1709.18	1259496.00	42.11	754.10	729.00
9	3	8	5345.00	14040.00	146.85	0	Spot (Block9, Row8, Column3)	5055.23	3930.50	3679.46	0.11	0.73	397.00	418.10	397.00	129.72	0.02	0.31	100.00	100.00	0.00	3533.50	4658.23	2972473.00	35.75	1151.65	904.00
9	4	8	5650.00	14048.00	149.25	0	Spot (Block9, Row8, Column4)	52494.97	64213.50	16204.15	0.09	0.31	401.00	437.90	401.00	162.08	0.04	0.37	100.00	100.00	48.69	63812.50	52093.97	32022164.00	321.17	10502.93	8146.50
9	5	8	5944.00	14024.00	192.60	0	Spot (Block9, Row8, Column5)	640.03	595.00	217.06	0.03	0.34	422.00	586.41	422.00	614.32	0.14	1.05	1.00	0.00	0.00	173.00	218.03	671393.00	0.09	503.22	487.50
9	6	8	6251.00	14046.00	220.75	0	Spot (Block9, Row8, Column6)	44241.50	40496.00	20502.09	0.04	0.46	506.00	799.79	506.00	894.93	0.20	1.12	100.00	100.00	43.70	39990.00	43735.50	61761752.00	48.54	10931.49	10603.00
9	7	8	6551.00	14044.00	145.00	0	Spot (Block9, Row8, Column7)	9226.23	8381.00	5006.12	0.04	0.54	492.00	642.35	492.00	607.47	0.12	0.95	100.00	100.00	0.00	7889.00	8734.23	5277402.00	14.13	2121.12	1659.00
9	8	8	6844.00	14047.00	147.15	0	Spot (Block9, Row8, Column8)	60256.36	65535.00	9289.32	0.04	0.15	483.00	551.96	483.00	299.93	0.06	0.54	100.00	100.00	68.14	65052.00	59773.36	35551540.00	199.06	14229.63	11021.00
10	1	1	9252.00	11948.00	154.30	0	Spot (Block10, Row1, Column1)	34319.72	30798.00	18591.02	0.05	0.54	391.00	413.42	391.00	149.61	0.02	0.36	100.00	100.00	8.29	30407.00	33928.72	22342188.00	226.63	7034.12	4737.00
10	2	1	9548.00	11950.00	150.60	0	Spot (Block10, Row1, Column2)	1010.73	985.00	347.12	0.01	0.34	381.00	377.80	381.00	101.10	0.00	0.27	99.00	89.00	0.00	604.00	629.73	629686.00	6.26	520.05	491.00
10	3	1	9869.00	11950.00	196.70	0	Spot (Block10, Row1, Column3)	493.11	487.00	92.03	0.01	0.19	370.00	364.21	370.00	58.29	0.01	0.16	70.00	50.00	0.00	117.00	123.11	540449.00	2.21	408.61	405.00
10	4	1	10143.00	11953.00	156.80	0	Spot (Block10, Row1, Column4)	718.81	662.00	210.84	0.04	0.29	380.00	370.89	380.00	65.99	0.01	0.18	94.00	84.00	0.00	282.00	338.81	486633.00	5.27	462.40	423.00
10	5	1	10453.00	11958.00	162.65	0	Spot (Block10, Row1, Column5)	666.84	592.00	196.96	0.05	0.30	387.00	378.97	387.00	72.42	0.01	0.19	95.00	68.00	0.00	205.00	279.84	485462.00	3.98	441.19	422.00
10	6	1	10751.00	11945.00	156.30	0	Spot (Block10, Row1, Column6)	866.56	790.50	326.16	0.04	0.38	382.00	371.11	382.00	58.83	0.01	0.16	98.00	96.00	0.00	408.50	484.56	584062.00	8.42	501.78	492.00
10	7	1	11048.00	11952.00	148.00	0	Spot (Block10, Row1, Column7)	1469.35	1304.50	603.50	0.05	0.41	388.00	376.97	388.00	61.92	0.01	0.16	100.00	100.00	0.00	916.50	1081.35	887489.00	17.64	636.15	590.00
10	8	1	11357.00	11951.00	169.60	0	Spot (Block10, Row1, Column8)	847.42	756.50	317.02	0.05	0.37	386.00	380.29	386.00	58.20	0.01	0.15	99.00	94.00	0.00	370.50	461.42	681329.00	8.03	488.67	505.50
10	1	2	9255.00	12282.00	263.80	0	Spot (Block10, Row2, Column1)	416.69	398.00	67.67	0.02	0.16	379.00	377.60	379.00	89.17	0.00	0.24	26.00	2.00	0.00	19.00	37.69	842965.00	0.44	378.99	384.00
10	2	2	9554.00	12240.00	130.90	0	Spot (Block10, Row2, Column2)	620.59	596.00	113.72	0.02	0.18	380.00	370.18	380.00	49.52	0.01	0.13	97.00	93.00	0.00	216.00	240.59	284851.00	5.06	473.92	474.00
10	3	2	9847.00	12239.00	164.45	0	Spot (Block10, Row2, Column3)	511.95	496.00	98.70	0.01	0.19	384.00	374.35	384.00	51.61	0.01	0.14	76.00	61.00	0.00	112.00	127.95	384475.00	2.67	406.80	403.00
10	4	2	10149.00	12251.00	180.15	0	Spot (Block10, Row2, Column4)	568.88	564.00	129.56	0.00	0.23	389.00	386.55	389.00	72.49	0.00	0.19	82.00	52.00	0.00	175.00	179.88	515971.00	2.52	450.70	428.00
10	5	2	10458.00	12251.00	183.85	0	Spot (Block10, Row2, Column5)	9362.29	9254.00	3134.65	0.01	0.33	394.00	406.37	394.00	113.14	0.01	0.28	100.00	100.00	0.00	8860.00	8968.29	8903541.00	79.16	2438.16	1995.50
10	6	2	10753.00	12251.00	147.00	-50	Spot (Block10, Row2, Column6)	533.54	506.00	114.74	0.02	0.22	390.00	464.11	390.00	354.77	0.08	0.76	1.00	0.00	0.00	116.00	143.54	315324.00	0.20	437.85	413.00
10	7	2	11062.00	12255.00	201.00	0	Spot (Block10, Row2, Column7)	501.90	494.00	91.68	0.01	0.18	389.00	389.00	389.00	90.19	0.00	0.23	62.00	25.00	0.00	105.00	112.90	576182.00	1.25	428.50	397.00
10	8	2	11368.00	12230.00	235.35	0	Spot (Block10, Row2, Column8)	404.96	393.00	49.09	0.01	0.12	388.00	400.90	388.00	180.77	0.01	0.45	0.00	0.00	0.00	5.00	16.96	647528.00	0.02	382.04	386.00
10	1	3	9249.00	12550.00	145.40	0	Spot (Block10, Row3, Column1)	1797.30	1653.50	708.83	0.04	0.39	385.00	378.17	385.00	95.75	0.01	0.25	100.00	100.00	0.00	1268.50	1412.30	1038837.00	14.82	694.62	602.00
10	2	3	9552.00	12556.00	163.80	0	Spot (Block10, Row3, Column2)	526.58	498.00	103.19	0.02	0.20	386.00	395.26	386.00	149.49	0.01	0.38	35.00	7.00	0.00	112.00	140.58	389146.00	0.88	428.06	414.00
10	3	3	9841.00	12547.00	134.85	0	Spot (Block10, Row3, Column3)	1745.40	1105.50	2492.25	0.20	1.43	386.00	377.43	386.00	58.38	0.01	0.15	100.00	100.00	0.00	719.50	1359.40	848265.00	23.43	940.66	799.00
10	4	3	10151.00	12556.00	159.15	0	Spot (Block10, Row3, Column4)	754.12	695.50	217.72	0.04	0.29	388.00	384.83	388.00	64.08	0.00	0.17	97.00	91.00	0.00	307.50	366.12	529390.00	5.76	489.78	482.00
10	5	3	10458.00	12530.00	170.60	0	Spot (Block10, Row3, Column5)	1030.48	702.00	2229.28	0.17	2.16	394.00	488.75	394.00	376.07	0.09	0.77	40.00	13.00	0.00	308.00	636.48	837781.00	1.44	539.02	498.00
10	6	3	10757.00	12550.00	212.10	0	Spot (Block10, Row3, Column6)	33716.42	26736.50	20369.02	0.10	0.60	408.00	640.56	408.00	574.71	0.20	0.90	100.00	100.00	18.58	26328.50	33308.42	43359552.00	57.55	7350.11	7567.00
10	7	3	11052.00	12551.00	147.00	-50	Spot (Block10, Row3, Column7)	581.60	597.00	118.34	0.01	0.20	398.00	510.27	398.00	451.60	0.11	0.89	0.00	0.00	0.00	199.00	183.60	345470.00	0.16	514.85	489.50
10	8	3	11354.00	12556.00	161.00	0	Spot (Block10, Row3, Column8)	37917.48	35222.50	17468.72	0.03	0.46	395.00	432.89	395.00	254.83	0.04	0.59	100.00	100.00	11.62	34827.50	37522.48	27073168.00	147.10	6678.26	6150.50
10	1	4	9254.00	12850.00	152.80	0	Spot (Block10, Row4, Column1)	1105.12	1000.00	453.32	0.04	0.41	391.00	403.66	391.00	145.69	0.01	0.36	99.00	78.00	0.00	609.00	714.12	710592.00	4.81	549.82	518.00
10	2	4	9550.00	12852.00	168.20	0	Spot (Block10, Row4, Column2)	8900.11	8025.50	4558.19	0.04	0.51	394.00	439.99	394.00	216.90	0.05	0.49	100.00	100.00	0.00	7631.50	8506.11	6959885.00	39.00	1885.10	1855.00
10	3	4	9854.00	12849.00	145.10	0	Spot (Block10, Row4, Column3)	3100.60	2837.00	1398.61	0.04	0.45	392.00	431.80	392.00	191.05	0.04	0.44	100.00	100.00	0.00	2445.00	2708.60	1785947.00	13.97	985.05	905.00
10	4	4	10133.00	12815.00	210.95	0	Spot (Block10, Row4, Column4)	453.10	424.00	79.13	0.03	0.17	388.00	386.28	388.00	52.50	0.00	0.14	47.00	24.00	0.00	36.00	65.10	574988.00	1.27	410.38	398.00
10	5	4	10440.00	12847.00	157.90	0	Spot (Block10, Row4, Column5)	653.42	602.00	153.41	0.04	0.23	390.00	403.16	390.00	87.54	0.01	0.22	95.00	68.00	0.00	212.00	263.42	449555.00	2.86	457.61	437.00
10	6	4	10753.00	12850.00	185.30	0	Spot (Block10, Row4, Column6)	10989.75	10824.50	3820.18	0.01	0.35	402.00	508.88	402.00	360.17	0.10	0.71	100.00	100.00	0.00	10422.50	10587.75	10638081.00	29.10	2725.78	2385.00
10	7	4	11055.00	12843.00	161.95	0	Spot (Block10, Row4, Column7)	608.74	595.00	142.90	0.01	0.23	400.00	493.00	400.00	395.28	0.09	0.80	11.00	0.00	0.00	195.00	208.74	440730.00	0.29	473.81	473.00
10	8	4	11347.00	12859.00	161.15	0	Spot (Block10, Row4, Column8)	640.02	601.00	136.21	0.03	0.21	395.00	415.86	395.00	162.87	0.02	0.39	70.00	26.00	0.00	206.00	245.02	457617.00	1.38	455.25	429.50
10	1	5	9252.00	13148.00	144.95	0	Spot (Block10, Row5, Column1)	1544.23	1468.00	551.62	0.02	0.36	395.00	472.49	395.00	324.80	0.08	0.69	99.00	82.00	0.00	1073.00	1149.23	878666.00	3.30	712.05	628.50
10	2	5	9554.00	13151.00	156.95	0	Spot (Block10, Row5, Column2)	41838.48	41915.00	17962.10	0.00	0.43	406.00	532.89	406.00	381.32	0.12	0.72	100.00	100.00	18.56	41509.00	41432.48	28408460.00	108.32	7171.29	5698.00
10	3	5	9857.00	13153.00	152.40	0	Spot (Block10, Row5, Column3)	32298.46	29008.00	18684.27	0.05	0.58	401.00	475.94	401.00	267.38	0.07	0.56	100.00	100.00	6.47	28607.00	31897.46	20477264.00	119.02	5076.54	4199.50
10	4	5	10153.00	13151.00	148.80	0	Spot (Block10, Row5, Column4)	667.40	684.00	132.26	0.01	0.20	387.00	404.45	387.00	160.06	0.02	0.40	77.00	41.00	0.00	297.00	280.40	405780.00	1.64	490.52	474.00
10	5	5	10453.00	13153.00	141.60	0	Spot (Block10, Row5, Column5)	5297.19	4986.00	2622.82	0.03	0.50	385.00	380.34	385.00	63.78	0.01	0.17	100.00	100.00	0.00	4601.00	4912.19	2871079.00	77.09	1603.06	1299.00
10	6	5	10752.00	13151.00	147.00	-50	Spot (Block10, Row5, Column6)	570.52	533.00	107.97	0.03	0.19	400.00	496.72	400.00	388.64	0.09	0.78	3.00	0.00	0.00	133.00	170.52	338318.00	0.19	502.64	491.00
10	7	5	11050.00	13148.00	199.00	0	Spot (Block10, Row5, Column7)	40172.84	39054.00	21215.65	0.01	0.53	420.00	594.21	420.00	546.93	0.15	0.92	100.00	100.00	29.39	38634.00	39752.84	45114428.00	72.37	7995.15	7730.00
10	8	5	11356.00	13155.00	156.30	0	Spot (Block10, Row5, Column8)	787.23	734.00	241.22	0.03	0.31	396.00	456.10	396.00	357.87	0.06	0.78	48.00	13.00	0.00	338.00	391.23	529807.00	0.93	492.42	487.00
10	1	6	9252.00	13452.00	212.20	0	Spot (Block10, Row6, Column1)	29321.18	20883.00	20399.57	0.15	0.70	419.00	650.47	419.00	592.40	0.19	0.91	100.00	100.00	13.57	20464.00	28902.18	37589908.00	48.40	6466.37	6489.00
10	2	6	9552.00	13449.00	207.50	0	Spot (Block10, Row6, Column2)	27603.01	23882.50	15545.60	0.06	0.56	416.00	638.75	416.00	609.83	0.19	0.95	100.00	100.00	0.65	23466.50	27187.01	33896508.00	44.22	5718.90	5617.00
10	3	6	9849.00	13452.00	154.80	0	Spot (Block10, Row6, Column3)	1188.22	1118.00	434.07	0.03	0.37	402.00	484.58	402.00	350.21	0.08	0.72	84.00	51.00	0.00	716.00	786.22	780659.00	2.01	600.80	589.50
10	4	6	10153.00	13460.00	163.65	0	Spot (Block10, Row6, Column4)	653.70	587.00	184.08	0.05	0.28	389.00	386.08	389.00	57.56	0.00	0.15	93.00	78.00	0.00	198.00	264.70	485042.00	4.65	453.76	446.50
10	5	6	10451.00	13453.00	142.00	0	Spot (Block10, Row6, Column5)	3300.98	3248.00	1497.83	0.01	0.45	389.00	392.25	389.00	93.29	0.00	0.24	100.00	100.00	0.00	2859.00	2911.98	1802335.00	31.18	1121.13	984.50
10	6	6	10752.00	13451.00	147.00	-50	Spot (Block10, Row6, Column6)	569.64	490.00	498.39	0.07	0.87	400.00	475.14	400.00	397.23	0.07	0.84	4.00	2.00	0.00	90.00	169.64	338365.00	0.24	468.78	483.50
10	7	6	11056.00	13445.00	150.05	0	Spot (Block10, Row6, Column7)	1230.08	1129.50	460.93	0.04	0.37	404.00	481.44	404.00	355.78	0.08	0.74	86.00	52.00	0.00	725.50	826.08	755268.00	2.10	653.46	599.00
10	8	6	11347.00	13456.00	153.85	0	Spot (Block10, Row6, Column8)	706.58	681.00	201.05	0.02	0.28	397.00	418.51	397.00	126.73	0.02	0.30	78.00	55.00	0.00	284.00	309.58	458572.00	2.27	464.90	422.00
10	1	7	9251.00	13746.00	161.90	0	Spot (Block10, Row7, Column1)	12728.01	10826.00	7166.22	0.07	0.56	401.00	517.41	401.00	389.15	0.11	0.75	100.00	100.00	0.00	10425.00	12327.01	9202351.00	31.38	2277.99	2115.00
10	2	7	9562.00	13749.00	223.30	0	Spot (Block10, Row7, Column2)	449.69	424.00	67.10	0.03	0.15	401.00	494.99	401.00	381.43	0.09	0.77	0.00	0.00	0.00	23.00	48.69	642159.00	-0.12	414.09	402.00
10	3	7	9856.00	13778.00	250.90	0	Spot (Block10, Row7, Column3)	445.51	414.00	64.05	0.03	0.14	396.00	397.85	396.00	57.37	0.00	0.14	42.00	14.00	0.00	18.00	49.51	812171.00	0.83	414.76	400.00
10	4	7	10147.00	13785.00	274.45	0	Spot (Block10, Row7, Column4)	451.24	423.00	72.38	0.03	0.16	397.00	427.89	397.00	187.15	0.03	0.44	6.00	0.00	0.00	26.00	54.24	988224.00	0.12	419.64	405.00
10	5	7	10442.00	13741.00	228.45	0	Spot (Block10, Row7, Column5)	537.97	505.00	129.63	0.03	0.24	403.00	520.60	403.00	455.95	0.11	0.88	0.00	0.00	0.00	102.00	134.97	806420.00	0.04	444.80	414.50
10	6	7	10749.00	13749.00	200.55	0	Spot (Block10, Row7, Column6)	33573.20	32333.50	19178.10	0.02	0.57	475.00	734.83	475.00	751.26	0.19	1.02	100.00	100.00	5.80	31858.50	33098.20	38206368.00	43.71	6352.30	6200.50
10	7	7	11053.00	13752.00	153.95	0	Spot (Block10, Row7, Column7)	812.38	788.00	228.73	0.01	0.28	423.00	540.18	423.00	430.15	0.11	0.80	41.00	1.00	0.00	365.00	389.38	526421.00	0.63	537.87	521.00
10	8	7	11349.00	13747.00	180.35	0	Spot (Block10, Row7, Column8)	18343.06	18625.00	5440.96	0.01	0.30	405.00	470.17	405.00	224.88	0.06	0.48	100.00	100.00	0.00	18220.00	17938.06	16747217.00	79.48	4261.96	3969.50
10	1	8	9252.00	14063.00	166.00	0	Spot (Block10, Row8, Column1)	696.67	596.00	409.85	0.07	0.59	402.00	442.28	402.00	188.19	0.04	0.43	53.00	17.00	0.00	194.00	294.67	532253.00	1.35	504.18	463.00
10	2	8	9551.00	14050.00	147.00	-50	Spot (Block10, Row8, Column2)	548.27	559.00	105.25	0.01	0.19	399.00	458.92	399.00	1012.92	0.06	2.21	0.00	0.00	0.00	160.00	149.27	321833.00	0.09	491.17	494.50
10	3	8	9855.00	14069.00	170.75	0	Spot (Block10, Row8, Column3)	649.45	575.00	477.93	0.05	0.74	398.00	470.54	398.00	1045.29	0.07	2.22	2.00	1.00	0.00	177.00	251.45	526707.00	0.17	484.23	474.00
10	4	8	10149.00	14058.00	153.80	0	Spot (Block10, Row8, Column4)	55900.59	65535.00	14260.50	0.07	0.26	400.00	440.39	400.00	207.82	0.04	0.47	100.00	100.00	59.41	65135.00	55500.59	36223876.00	266.86	11438.80	9618.00
10	5	8	10438.00	14025.00	228.85	0	Spot (Block10, Row8, Column5)	506.50	492.00	104.51	0.01	0.21	404.00	543.08	404.00	473.28	0.13	0.87	0.00	0.00	0.00	88.00	102.50	763295.00	-0.08	444.98	410.00
10	6	8	10753.00	14055.00	205.40	0	Spot (Block10, Row8, Column6)	38400.15	35879.00	22019.92	0.03	0.57	493.00	754.06	493.00	752.08	0.18	1.00	100.00	100.00	30.39	35386.00	37907.15	46118940.00	50.06	8182.36	8230.00
10	7	8	11056.00	14037.00	175.10	0	Spot (Block10, Row8, Column7)	854.61	796.50	229.84	0.03	0.27	473.00	593.72	473.00	469.91	0.10	0.79	28.00	3.00	0.00	323.50	381.61	731546.00	0.56	572.73	559.50
10	8	8	11343.00	14051.00	151.95	0	Spot (Block10, Row8, Column8)	56851.70	65535.00	13123.27	0.06	0.23	460.00	516.98	460.00	266.29	0.05	0.52	100.00	100.00	61.43	65075.00	56391.70	35816864.00	211.56	13593.65	9249.00
11	1	1	13753.00	11952.00	156.50	0	Spot (Block11, Row1, Column1)	30943.32	28012.00	17560.23	0.04	0.57	366.00	383.90	366.00	140.08	0.02	0.36	100.00	100.00	4.02	27646.00	30577.32	20793944.00	218.16	6031.19	4197.50
11	2	1	14051.00	11959.00	156.60	0	Spot (Block11, Row1, Column2)	811.35	787.00	223.18	0.01	0.28	318.00	346.18	318.00	80.06	0.04	0.23	99.00	98.00	0.00	469.00	493.35	549283.00	5.81	447.08	428.00
11	3	1	14354.00	11958.00	169.05	0	Spot (Block11, Row1, Column3)	433.80	405.00	95.39	0.03	0.22	315.00	335.43	315.00	47.77	0.03	0.14	81.00	46.00	0.00	90.00	118.80	345303.00	2.06	366.74	361.00
11	4	1	14653.00	11954.00	170.20	0	Spot (Block11, Row1, Column4)	700.70	678.00	199.70	0.01	0.29	331.00	350.48	331.00	53.65	0.02	0.15	100.00	94.00	0.00	347.00	369.70	564064.00	6.53	429.08	419.00
11	5	1	14956.00	11955.00	191.20	0	Spot (Block11, Row1, Column5)	497.31	466.00	127.38	0.03	0.26	324.00	345.84	324.00	58.63	0.03	0.17	84.00	56.00	0.00	142.00	173.31	512234.00	2.58	370.11	379.00
11	6	1	15258.00	11961.00	173.60	0	Spot (Block11, Row1, Column6)	624.46	565.00	188.39	0.04	0.30	330.00	347.70	330.00	49.28	0.02	0.14	98.00	89.00	0.00	235.00	294.46	523921.00	5.62	413.34	405.50
11	7	1	15548.00	11963.00	149.95	0	Spot (Block11, Row1, Column7)	1231.02	1089.00	860.19	0.05	0.70	327.00	344.04	327.00	49.26	0.02	0.14	100.00	100.00	0.00	762.00	904.02	759541.00	18.01	596.31	534.50
11	8	1	15855.00	11959.00	174.70	0	Spot (Block11, Row1, Column8)	555.15	552.00	127.39	0.00	0.23	323.00	341.37	323.00	49.28	0.02	0.14	99.00	84.00	0.00	229.00	232.15	475765.00	4.34	395.82	395.00
11	1	2	13755.00	12254.00	147.00	-50	Spot (Block11, Row2, Column1)	374.69	387.00	42.89	0.01	0.11	334.00	356.31	334.00	86.57	0.03	0.24	5.00	0.00	0.00	53.00	40.69	220694.00	0.21	374.89	391.00
11	2	2	14056.00	12252.00	174.55	0	Spot (Block11, Row2, Column2)	451.39	413.00	101.16	0.04	0.22	322.00	341.52	322.00	48.71	0.03	0.14	82.00	46.00	0.00	91.00	129.39	383683.00	2.26	365.70	375.50
11	3	2	14357.00	12228.00	206.35	0	Spot (Block11, Row2, Column3)	396.73	395.00	60.09	0.00	0.15	319.00	342.50	319.00	89.16	0.03	0.26	24.00	5.00	0.00	76.00	77.73	480444.00	0.61	357.85	345.00
11	4	2	14655.00	12255.00	147.00	-50	Spot (Block11, Row2, Column4)	496.71	500.00	81.52	0.00	0.16	363.00	370.78	363.00	104.15	0.01	0.28	68.00	18.00	0.00	137.00	133.71	292065.00	1.21	458.29	462.00
11	5	2	14959.00	12261.00	185.80	0	Spot (Block11, Row2, Column5)	7812.27	7625.00	2709.43	0.01	0.35	383.00	405.13	383.00	155.81	0.02	0.38	100.00	100.00	0.00	7242.00	7429.27	7593524.00	47.54	2185.94	1952.50
11	6	2	15227.00	12227.00	159.45	0	Spot (Block11, Row2, Column6)	436.93	412.00	80.04	0.03	0.18	377.00	439.49	377.00	372.59	0.07	0.85	0.00	0.00	0.00	35.00	59.93	307596.00	-0.01	394.20	401.00
11	7	2	15561.00	12236.00	208.80	0	Spot (Block11, Row2, Column7)	399.06	395.00	62.75	0.00	0.16	343.00	353.93	343.00	51.42	0.01	0.15	50.00	20.00	0.00	52.00	56.06	497630.00	0.88	372.65	377.00
11	8	2	15856.00	12256.00	147.00	-50	Spot (Block11, Row2, Column8)	394.01	397.00	40.76	0.00	0.10	332.00	374.69	332.00	231.12	0.05	0.62	0.00	0.00	0.00	65.00	62.01	232072.00	0.08	388.23	394.00
11	1	3	13753.00	12558.00	151.55	0	Spot (Block11, Row3, Column1)	965.85	939.00	350.30	0.01	0.36	335.00	350.50	335.00	70.59	0.02	0.20	100.00	99.00	0.00	604.00	630.85	607517.00	8.72	491.65	451.50
11	2	3	14060.00	12558.00	231.50	0	Spot (Block11, Row3, Column2)	403.85	399.00	56.56	0.01	0.14	334.00	371.29	334.00	140.08	0.05	0.38	13.00	0.00	0.00	65.00	69.85	622333.00	0.23	360.29	366.00
11	3	3	14345.00	12548.00	155.70	0	Spot (Block11, Row3, Column3)	746.32	647.50	450.96	0.06	0.60	327.00	346.24	327.00	53.46	0.02	0.15	99.00	95.00	0.00	320.50	419.32	498539.00	7.48	466.56	433.50
11	4	3	14655.00	12556.00	157.15	0	Spot (Block11, Row3, Column4)	822.31	764.00	287.56	0.03	0.35	334.00	355.94	334.00	91.04	0.03	0.26	99.00	87.00	0.00	430.00	488.31	563281.00	5.12	459.35	469.00
11	5	3	14955.00	12555.00	147.00	-50	Spot (Block11, Row3, Column5)	640.51	591.00	244.06	0.03	0.38	393.00	500.18	393.00	441.48	0.10	0.88	11.00	1.00	0.00	198.00	247.51	377900.00	0.32	522.23	518.00
11	6	3	15258.00	12555.00	209.55	0	Spot (Block11, Row3, Column6)	39731.07	37009.00	20382.32	0.03	0.51	410.00	639.12	410.00	591.53	0.19	0.93	100.00	100.00	27.74	36599.00	39321.07	49703924.00	66.09	8961.88	8609.00
11	7	3	15555.00	12556.00	147.00	-50	Spot (Block11, Row3, Column7)	478.13	488.00	69.48	0.01	0.15	381.00	490.32	381.00	459.08	0.11	0.94	0.00	0.00	0.00	107.00	97.13	281139.00	-0.03	431.43	406.00
11	8	3	15855.00	12562.00	162.95	0	Spot (Block11, Row3, Column8)	50060.20	56097.00	16338.72	0.05	0.33	374.00	426.56	374.00	326.14	0.06	0.76	100.00	100.00	38.59	55723.00	49686.20	36844584.00	152.19	8841.55	8781.00
11	1	4	13756.00	12859.00	160.00	0	Spot (Block11, Row4, Column1)	817.24	718.00	288.41	0.06	0.35	347.00	375.01	347.00	147.81	0.03	0.39	93.00	60.00	0.00	371.00	470.24	581057.00	2.99	455.53	430.00
11	2	4	14051.00	12856.00	179.15	0	Spot (Block11, Row4, Column2)	9271.48	8668.50	5017.79	0.03	0.54	388.00	448.20	388.00	266.47	0.06	0.59	100.00	100.00	0.00	8280.50	8883.48	8344336.00	33.11	1906.90	1849.00
11	3	4	14354.00	12858.00	149.45	0	Spot (Block11, Row4, Column3)	2592.59	2395.00	1191.10	0.03	0.46	385.00	431.32	385.00	243.21	0.05	0.56	100.00	99.00	0.00	2010.00	2207.59	1586665.00	8.89	874.81	766.00
11	4	4	14650.00	12858.00	229.35	0	Spot (Block11, Row4, Column4)	403.99	397.00	49.50	0.01	0.12	351.00	358.76	351.00	65.07	0.01	0.18	23.00	10.00	0.00	46.00	52.99	610834.00	0.70	365.09	371.00
11	5	4	14944.00	12849.00	175.85	0	Spot (Block11, Row4, Column5)	469.28	452.00	80.79	0.02	0.17	381.00	388.26	381.00	106.71	0.01	0.27	29.00	10.00	0.00	71.00	88.28	406399.00	0.76	410.05	405.00
11	6	4	15255.00	12854.00	189.50	0	Spot (Block11, Row4, Column6)	10099.20	10030.00	3371.63	0.00	0.33	398.00	504.66	398.00	400.28	0.10	0.79	100.00	100.00	0.00	9632.00	9701.20	10190089.00	23.97	2672.97	2495.00
11	7	4	15566.00	12851.00	156.10	0	Spot (Block11, Row4, Column7)	507.99	480.00	95.02	0.02	0.19	388.00	444.39	388.00	322.12	0.06	0.72	1.00	0.00	0.00	92.00	119.99	339845.00	0.20	419.00	400.50
11	8	4	15848.00	12870.00	167.50	0	Spot (Block11, Row4, Column8)	562.16	557.50	123.78	0.00	0.22	382.00	405.76	382.00	229.91	0.03	0.57	26.00	2.00	0.00	175.50	180.16	436237.00	0.68	419.12	399.00
11	1	5	13756.00	13167.00	204.80	0	Spot (Block11, Row5, Column1)	988.34	792.00	606.83	0.10	0.61	381.00	494.11	381.00	434.45	0.11	0.88	48.00	28.00	0.00	411.00	607.34	1178102.00	1.14	532.19	396.50
11	2	5	14057.00	13156.00	158.85	0	Spot (Block11, Row5, Column2)	52633.94	63486.50	15573.00	0.08	0.30	407.00	581.99	407.00	486.96	0.16	0.84	100.00	100.00	48.01	63079.50	52226.94	36949328.00	106.89	9552.54	8326.50
11	3	5	14355.00	13156.00	159.15	0	Spot (Block11, Row5, Column3)	33943.32	29290.00	19924.68	0.06	0.59	401.00	507.20	401.00	382.13	0.10	0.75	100.00	100.00	11.08	28889.00	33542.32	23590684.00	87.50	4743.87	4116.00
11	4	5	14646.00	13161.00	176.35	0	Spot (Block11, Row5, Column4)	636.81	579.00	186.38	0.04	0.29	380.00	412.48	380.00	240.49	0.04	0.58	40.00	17.00	0.00	199.00	256.81	553388.00	0.93	435.93	415.50
11	5	5	14958.00	13162.00	146.20	0	Spot (Block11, Row5, Column5)	3621.50	3326.00	1689.05	0.04	0.47	364.00	362.68	364.00	59.84	0.00	0.17	100.00	100.00	0.00	2962.00	3257.50	2122200.00	54.46	1153.58	919.50
11	6	5	15255.00	13156.00	147.00	-50	Spot (Block11, Row5, Column6)	505.44	495.00	97.64	0.01	0.19	384.00	468.46	384.00	392.35	0.09	0.84	0.00	0.00	0.00	111.00	121.44	297704.00	0.09	463.69	421.50
11	7	5	15556.00	13154.00	199.80	0	Spot (Block11, Row5, Column7)	39185.72	37537.50	20741.61	0.02	0.53	399.00	554.02	399.00	519.60	0.14	0.94	100.00	100.00	25.09	37138.50	38786.72	44358520.00	74.35	7850.87	7671.00
11	8	5	15867.00	13162.00	154.50	0	Spot (Block11, Row5, Column8)	632.78	606.00	160.50	0.02	0.25	366.00	409.79	366.00	309.30	0.05	0.75	41.00	1.00	0.00	240.00	266.78	410039.00	0.72	435.46	410.50
11	1	6	13755.00	13458.00	208.60	0	Spot (Block11, Row6, Column1)	36018.57	32590.50	21321.56	0.04	0.59	420.00	707.02	420.00	697.72	0.23	0.99	100.00	100.00	23.34	32170.50	35598.57	44591284.00	50.61	7839.88	7980.50
11	2	6	14055.00	13456.00	207.20	0	Spot (Block11, Row6, Column2)	27976.53	26029.00	15059.46	0.03	0.54	410.00	662.62	410.00	673.57	0.21	1.02	100.00	100.00	0.25	25619.00	27566.53	34103396.00	40.55	6049.81	5910.00
11	3	6	14352.00	13458.00	158.80	0	Spot (Block11, Row6, Column3)	1048.06	967.00	388.18	0.03	0.37	393.00	483.58	393.00	456.40	0.09	0.94	63.00	25.00	0.00	574.00	655.06	733645.00	1.24	533.30	508.50
11	4	6	14656.00	13452.00	163.10	0	Spot (Block11, Row6, Column4)	513.47	493.50	102.31	0.02	0.20	378.00	366.64	378.00	50.85	0.01	0.14	77.00	56.00	0.00	115.50	135.47	375862.00	2.89	404.45	403.00
11	5	6	14955.00	13456.00	144.25	0	Spot (Block11, Row6, Column5)	2472.00	2240.00	1207.03	0.04	0.49	357.00	364.24	357.00	85.21	0.01	0.23	100.00	100.00	0.00	1883.00	2115.00	1406569.00	24.74	816.32	696.50
11	6	6	15243.00	13458.00	142.45	0	Spot (Block11, Row6, Column6)	420.04	403.00	52.20	0.02	0.12	375.00	431.91	375.00	379.01	0.06	0.88	0.00	0.00	0.00	28.00	45.04	230600.00	-0.03	383.23	381.00
11	7	6	15555.00	13459.00	165.30	0	Spot (Block11, Row6, Column7)	721.13	672.50	213.26	0.03	0.30	380.00	433.16	380.00	361.35	0.06	0.83	40.00	4.00	0.00	292.50	341.13	549502.00	0.80	443.87	431.00
11	8	6	15853.00	13455.00	167.75	0	Spot (Block11, Row6, Column8)	492.76	473.00	108.75	0.02	0.22	351.00	363.41	351.00	72.57	0.02	0.20	60.00	38.00	0.00	122.00	141.76	384350.00	1.78	384.75	390.00
11	1	7	13752.00	13754.00	172.80	0	Spot (Block11, Row7, Column1)	13794.69	11862.00	8192.30	0.07	0.59	378.00	508.20	378.00	467.85	0.13	0.92	100.00	100.00	0.00	11484.00	13416.69	11518563.00	28.40	2460.17	2420.00
11	2	7	14078.00	13757.00	189.15	0	Spot (Block11, Row7, Column2)	435.30	416.00	58.31	0.02	0.13	389.00	469.34	389.00	447.10	0.08	0.95	0.00	0.00	0.00	27.00	46.30	441395.00	-0.08	392.76	397.50
11	3	7	14354.00	13755.00	147.00	-50	Spot (Block11, Row7, Column3)	608.71	412.00	1250.19	0.17	2.05	384.00	387.14	384.00	267.98	0.00	0.69	6.00	4.00	0.00	28.00	224.71	357922.00	0.83	1493.55	408.00
11	4	7	14654.00	13756.00	147.00	-50	Spot (Block11, Row7, Column4)	447.34	414.00	77.51	0.03	0.17	381.00	389.58	381.00	173.38	0.01	0.45	8.00	0.00	0.00	33.00	66.34	263486.00	0.33	444.90	440.00
11	5	7	14958.00	13730.00	256.65	0	Spot (Block11, Row7, Column5)	443.01	413.00	99.46	0.03	0.22	388.00	464.56	388.00	414.24	0.08	0.89	0.00	0.00	0.00	25.00	55.01	847471.00	-0.05	388.97	387.00
11	6	7	15253.00	13755.00	199.15	0	Spot (Block11, Row7, Column6)	32292.43	30475.50	17970.57	0.03	0.56	406.00	687.84	406.00	748.92	0.23	1.09	100.00	100.00	2.75	30069.50	31886.43	36361316.00	42.20	5995.73	5900.50
11	7	7	15531.00	13756.00	201.70	0	Spot (Block11, Row7, Column7)	625.65	531.00	420.01	0.07	0.67	397.00	510.47	397.00	466.61	0.11	0.91	9.00	2.00	0.00	134.00	228.65	721376.00	0.25	502.46	386.00
11	8	7	15854.00	13755.00	187.15	0	Spot (Block11, Row7, Column8)	16220.82	16143.50	4222.63	0.00	0.26	385.00	411.11	385.00	176.88	0.03	0.43	100.00	100.00	0.00	15758.50	15835.82	15961285.00	89.38	4137.26	3503.50
11	1	8	13752.00	14067.00	176.20	0	Spot (Block11, Row8, Column1)	482.81	479.00	112.11	0.00	0.23	330.00	365.08	330.00	151.46	0.04	0.41	46.00	8.00	0.00	149.00	152.81	421009.00	0.78	388.59	389.50
11	2	8	14043.00	14062.00	160.80	0	Spot (Block11, Row8, Column2)	439.03	413.00	62.85	0.03	0.14	345.00	353.57	345.00	46.80	0.01	0.13	81.00	39.00	0.00	68.00	94.03	314346.00	1.83	391.76	390.50
11	3	8	14358.00	14040.00	185.35	0	Spot (Block11, Row8, Column3)	494.42	478.50	99.32	0.01	0.20	377.00	390.82	377.00	211.97	0.02	0.54	18.00	0.00	0.00	101.50	117.42	479589.00	0.49	416.76	406.00
11	4	8	14651.00	14058.00	157.20	0	Spot (Block11, Row8, Column4)	63297.29	65535.00	6042.49	0.02	0.10	385.00	420.90	385.00	258.89	0.04	0.62	100.00	100.00	81.50	65150.00	62912.29	43105856.00	242.87	15541.17	10604.00
11	5	8	14954.00	14056.00	147.00	-50	Spot (Block11, Row8, Column5)	446.80	414.00	73.63	0.03	0.16	393.00	515.15	393.00	528.11	0.12	1.03	0.00	0.00	0.00	21.00	53.80	263167.00	-0.13	455.25	420.00
11	6	8	15257.00	14058.00	204.40	0	Spot (Block11, Row8, Column6)	43267.88	47967.50	21701.53	0.04	0.50	435.00	708.63	435.00	787.47	0.21	1.11	100.00	100.00	38.70	47532.50	42832.88	51316156.00	54.05	9172.25	9346.50
11	7	8	15557.00	14041.00	176.95	0	Spot (Block11, Row8, Column7)	710.89	669.50	176.52	0.03	0.25	402.00	547.99	402.00	478.86	0.13	0.87	18.00	0.00	0.00	267.50	308.89	625584.00	0.34	509.68	506.00
11	8	8	15844.00	14057.00	151.40	0	Spot (Block11, Row8, Column8)	55046.14	65535.00	14405.97	0.08	0.26	400.00	469.06	400.00	241.07	0.07	0.51	100.00	100.00	55.38	65135.00	54646.14	34789436.00	226.40	11269.98	8778.50
12	1	1	18256.00	11959.00	156.95	0	Spot (Block12, Row1, Column1)	28283.15	24402.00	16421.29	0.06	0.58	559.00	577.12	559.00	146.95	0.01	0.25	100.00	100.00	1.61	23843.00	27724.15	19317408.00	188.54	5657.17	4470.50
12	2	1	18555.00	11965.00	152.75	0	Spot (Block12, Row1, Column2)	4698.17	4081.50	2437.03	0.06	0.52	523.00	564.99	523.00	110.54	0.03	0.20	100.00	100.00	0.00	3558.50	4175.17	3025619.00	37.39	1332.98	1188.00
12	3	1	18859.00	11964.00	152.10	0	Spot (Block12, Row1, Column3)	2642.48	2191.00	1553.62	0.08	0.59	518.00	554.91	518.00	86.77	0.03	0.16	100.00	100.00	0.00	1673.00	2124.48	1677975.00	24.06	940.52	862.50
12	4	1	19153.00	11964.00	151.10	0	Spot (Block12, Row1, Column4)	3596.41	3179.00	1868.67	0.05	0.52	526.00	558.55	526.00	96.18	0.03	0.17	100.00	100.00	0.00	2653.00	3070.41	2254949.00	31.59	1240.32	1056.00
12	5	1	19454.00	11964.00	152.05	0	Spot (Block12, Row1, Column5)	4784.60	3810.50	3431.11	0.10	0.72	521.00	553.68	521.00	98.82	0.03	0.18	100.00	100.00	0.00	3289.50	4263.60	3043004.00	42.81	1269.79	1031.00
12	6	1	19751.00	11962.00	150.65	0	Spot (Block12, Row1, Column6)	8581.30	7541.00	4603.81	0.06	0.54	522.00	557.93	522.00	101.43	0.03	0.18	100.00	100.00	0.00	7019.00	8059.30	5320408.00	79.10	2309.37	1979.50
12	7	1	20050.00	11964.00	149.60	0	Spot (Block12, Row1, Column7)	19768.44	17704.00	11407.70	0.05	0.58	511.00	548.44	511.00	105.20	0.03	0.19	100.00	100.00	0.00	17193.00	19257.44	11999442.00	182.69	4582.80	3600.50
12	8	1	20360.00	11964.00	160.75	0	Spot (Block12, Row1, Column8)	1214.11	1144.50	401.70	0.03	0.33	508.00	532.74	508.00	81.00	0.02	0.15	100.00	98.00	0.00	636.50	706.11	869302.00	8.41	692.87	675.00
12	1	2	18255.00	12261.00	147.00	-50	Spot (Block12, Row2, Column1)	580.94	590.00	83.39	0.01	0.14	563.00	576.04	563.00	133.26	0.01	0.23	8.00	0.00	0.00	27.00	17.94	342755.00	0.04	576.45	586.00
12	2	2	18558.00	12265.00	130.50	0	Spot (Block12, Row2, Column2)	4000.64	3785.00	1282.07	0.02	0.32	564.00	568.68	564.00	102.55	0.00	0.18	100.00	100.00	0.00	3221.00	3436.64	1820292.00	33.47	1437.48	1318.00
12	3	2	18862.00	12257.00	179.90	0	Spot (Block12, Row2, Column3)	972.56	873.00	636.69	0.05	0.65	564.00	567.01	564.00	96.44	0.00	0.17	90.00	69.00	0.00	309.00	408.56	883088.00	4.21	645.27	631.00
12	4	2	19158.00	12263.00	176.20	0	Spot (Block12, Row2, Column4)	3002.27	2930.00	1104.58	0.01	0.37	580.00	588.01	580.00	121.47	0.01	0.21	100.00	100.00	0.00	2350.00	2422.27	2605972.00	19.88	1137.10	1097.00
12	5	2	19462.00	12260.00	186.90	0	Spot (Block12, Row2, Column5)	15392.60	15066.00	5106.60	0.01	0.33	575.00	592.52	575.00	156.77	0.01	0.26	100.00	100.00	0.00	14491.00	14817.60	15146317.00	94.41	4151.31	3459.00
12	6	2	19756.00	12263.00	147.00	-50	Spot (Block12, Row2, Column6)	8516.34	3725.00	13451.72	0.36	1.58	580.00	693.70	580.00	514.75	0.08	0.74	99.00	98.00	1.36	3145.00	7936.34	4999091.00	15.20	1487.42	1281.00
12	7	2	20054.00	12262.00	160.85	0	Spot (Block12, Row2, Column7)	1587.67	1404.50	705.34	0.05	0.44	542.00	581.26	542.00	181.84	0.03	0.31	97.00	86.00	0.00	862.50	1045.67	1133598.00	5.53	777.64	782.00
12	8	2	20356.00	12264.00	147.00	-50	Spot (Block12, Row2, Column8)	556.63	530.50	59.76	0.02	0.11	509.00	546.11	509.00	146.45	0.03	0.27	10.00	0.00	0.00	21.50	47.63	327296.00	0.07	573.96	582.00
12	1	3	18257.00	12562.00	150.50	0	Spot (Block12, Row3, Column1)	8953.22	8388.00	4865.29	0.03	0.54	517.00	555.80	517.00	101.52	0.03	0.18	100.00	100.00	0.00	7871.00	8436.22	5533091.00	82.72	2232.65	1966.50
12	2	3	18555.00	12571.00	164.35	0	Spot (Block12, Row3, Column2)	1173.37	1097.00	391.09	0.03	0.33	580.00	594.55	580.00	170.25	0.01	0.29	94.00	67.00	0.00	517.00	593.37	880030.00	3.40	720.37	719.50
12	3	3	18847.00	12563.00	148.85	0	Spot (Block12, Row3, Column3)	3196.36	2669.00	1880.76	0.08	0.59	568.00	570.59	568.00	117.28	0.00	0.21	100.00	100.00	0.00	2101.00	2628.36	1936997.00	22.39	1254.03	991.00
12	4	3	19156.00	12561.00	150.75	0	Spot (Block12, Row3, Column4)	13424.66	11590.00	8099.30	0.06	0.60	582.00	579.57	582.00	103.53	0.00	0.18	100.00	100.00	0.00	11008.00	12842.66	8376989.00	124.08	3223.35	2622.00
12	5	3	19459.00	12566.00	149.35	0	Spot (Block12, Row3, Column5)	2294.30	1972.50	1455.73	0.07	0.63	598.00	716.37	598.00	509.73	0.08	0.71	84.00	61.00	0.00	1374.50	1696.30	1399520.00	3.10	1034.77	893.00
12	6	3	19758.00	12560.00	211.05	0	Spot (Block12, Row3, Column6)	45237.56	48381.00	18772.17	0.03	0.41	613.00	916.99	613.00	743.83	0.17	0.81	100.00	100.00	35.07	47768.00	44624.56	57406900.00	59.58	10883.94	10620.00
12	7	3	20059.00	12559.00	150.50	0	Spot (Block12, Row3, Column7)	4370.26	3840.50	2674.11	0.06	0.61	580.00	693.34	580.00	519.68	0.08	0.75	95.00	81.00	0.00	3260.50	3790.26	2692080.00	7.08	1377.61	1070.00
12	8	3	20359.00	12568.00	158.45	0	Spot (Block12, Row3, Column8)	32316.83	29165.00	15992.12	0.04	0.49	516.00	574.32	516.00	218.62	0.05	0.38	100.00	100.00	4.91	28649.00	31800.83	22363276.00	145.20	6155.33	5129.00
12	1	4	18255.00	12863.00	149.75	0	Spot (Block12, Row4, Column1)	12199.11	10682.50	7477.67	0.06	0.61	568.00	585.11	568.00	171.17	0.01	0.29	100.00	100.00	0.00	10114.50	11631.11	7417061.00	67.85	2815.10	2293.00
12	2	4	18550.00	12860.00	179.60	0	Spot (Block12, Row4, Column2)	10116.15	9101.50	5524.67	0.05	0.55	593.00	653.77	593.00	263.42	0.04	0.40	100.00	100.00	0.00	8508.50	9523.15	9084299.00	35.92	2352.77	2333.00
12	3	4	18853.00	12861.00	152.00	0	Spot (Block12, Row4, Column3)	44882.02	49481.00	20698.72	0.04	0.46	591.00	651.91	591.00	292.08	0.04	0.45	100.00	100.00	38.01	48890.00	44291.02	28455376.00	151.43	9346.88	6776.00
12	4	4	19156.00	12857.00	182.80	0	Spot (Block12, Row4, Column4)	789.74	785.00	140.56	0.00	0.18	574.00	578.80	574.00	123.96	0.00	0.21	69.00	35.00	0.00	211.00	215.74	739193.00	1.70	641.40	638.50
12	5	4	19457.00	12871.00	150.40	0	Spot (Block12, Row4, Column5)	2253.96	1116.00	6543.55	0.31	2.90	592.00	608.94	592.00	155.59	0.01	0.26	86.00	69.00	0.32	524.00	1661.96	1401966.00	10.57	964.26	705.50
12	6	4	19756.00	12859.00	190.20	0	Spot (Block12, Row4, Column6)	18824.38	18719.50	6430.78	0.00	0.34	600.00	740.64	600.00	524.30	0.09	0.71	100.00	100.00	0.00	18119.50	18224.38	19125576.00	34.49	4779.13	4250.00
12	7	4	20052.00	12863.00	148.45	0	Spot (Block12, Row4, Column7)	3137.12	2575.50	1992.77	0.09	0.64	584.00	658.19	584.00	409.71	0.05	0.62	92.00	73.00	0.00	1991.50	2553.12	1901096.00	6.05	1109.35	973.50
12	8	4	20353.00	12870.00	156.30	0	Spot (Block12, Row4, Column8)	1355.17	1283.50	455.32	0.02	0.34	527.00	565.04	527.00	139.66	0.03	0.25	100.00	91.00	0.00	756.50	828.17	913386.00	5.66	757.24	743.50
12	1	5	18257.00	13163.00	148.80	0	Spot (Block12, Row5, Column1)	9578.60	7998.50	6279.44	0.08	0.66	587.00	691.70	587.00	459.31	0.07	0.66	100.00	100.00	0.00	7411.50	8991.60	5842947.00	19.35	2322.06	1705.50
12	2	5	18556.00	13161.00	158.15	0	Spot (Block12, Row5, Column2)	36315.07	35396.00	16463.35	0.01	0.45	603.00	742.06	603.00	418.69	0.09	0.56	100.00	100.00	4.91	34793.00	35712.07	25130064.00	84.96	7031.02	5534.00
12	3	5	18857.00	13161.00	160.95	0	Spot (Block12, Row5, Column3)	34671.92	30807.00	20160.05	0.05	0.58	596.00	697.30	596.00	371.77	0.07	0.53	100.00	100.00	13.75	30211.00	34075.92	24963884.00	91.39	5186.49	4851.50
12	4	5	19153.00	13166.00	148.85	0	Spot (Block12, Row5, Column4)	5338.35	4583.00	3099.53	0.07	0.58	575.00	615.13	575.00	256.06	0.03	0.42	100.00	100.00	0.00	4008.00	4763.35	3251054.00	18.45	1543.78	1316.00
12	5	5	19456.00	13164.00	149.50	0	Spot (Block12, Row5, Column5)	45785.91	52110.50	20692.16	0.06	0.45	575.00	586.89	575.00	152.19	0.01	0.26	100.00	100.00	40.85	51535.50	45210.91	28021148.00	297.00	8909.92	6649.00
12	6	5	19756.00	13162.00	148.40	0	Spot (Block12, Row5, Column6)	2627.74	2418.50	1130.81	0.04	0.43	589.00	650.37	589.00	395.74	0.04	0.61	98.00	88.00	0.00	1829.50	2038.74	1587155.00	5.00	1031.48	987.00
12	7	5	20061.00	13161.00	195.10	0	Spot (Block12, Row5, Column7)	36961.68	33972.50	20808.75	0.04	0.56	595.00	726.83	595.00	543.09	0.09	0.75	100.00	100.00	20.83	33377.50	36366.68	39918844.00	66.72	7524.00	7234.00
12	8	5	20357.00	13167.00	148.05	0	Spot (Block12, Row5, Column8)	6108.73	4983.00	4270.08	0.09	0.70	530.00	606.08	530.00	351.71	0.06	0.58	100.00	93.00	0.00	4453.00	5578.73	3714105.00	15.65	1529.28	1234.50
12	1	6	18254.00	13463.00	211.05	0	Spot (Block12, Row6, Column1)	40473.33	37855.50	20248.99	0.03	0.50	676.00	932.48	676.00	722.75	0.14	0.78	100.00	100.00	28.39	37179.50	39797.33	51320552.00	54.71	9319.58	8793.00
12	2	6	18552.00	13462.00	206.70	0	Spot (Block12, Row6, Column2)	22049.73	20528.50	11301.78	0.03	0.51	608.00	821.67	608.00	587.05	0.13	0.71	100.00	100.00	0.00	19920.50	21441.73	26856588.00	36.16	5199.59	5058.00
12	3	6	18845.00	13460.00	149.00	0	Spot (Block12, Row6, Column3)	17480.48	15947.00	10555.96	0.04	0.60	592.00	668.05	592.00	332.44	0.05	0.50	100.00	100.00	0.00	15355.00	16888.48	10593170.00	50.57	3983.37	3022.50
12	4	6	19156.00	13460.00	151.60	0	Spot (Block12, Row6, Column4)	2326.27	2085.00	1168.66	0.05	0.50	581.00	583.95	581.00	135.28	0.00	0.23	100.00	100.00	0.00	1504.00	1745.27	1470200.00	12.88	923.32	846.00
12	5	6	19455.00	13461.00	148.35	0	Spot (Block12, Row6, Column5)	41039.07	40419.50	20961.22	0.01	0.51	563.00	586.21	563.00	171.10	0.02	0.29	100.00	100.00	27.33	39856.50	40476.07	24623564.00	236.43	7954.60	6292.00
12	6	6	19754.00	13463.00	169.00	0	Spot (Block12, Row6, Column6)	952.80	843.00	309.14	0.05	0.32	571.00	622.11	571.00	335.10	0.04	0.54	41.00	18.00	0.00	272.00	381.80	755571.00	0.99	626.13	615.00
12	7	6	20056.00	13461.00	150.90	0	Spot (Block12, Row6, Column7)	7254.11	6356.00	4339.59	0.06	0.60	586.50	641.47	586.50	349.42	0.04	0.54	100.00	100.00	0.00	5769.50	6667.61	4541075.00	18.92	2055.28	1693.00
12	8	6	20363.00	13467.00	149.45	0	Spot (Block12, Row6, Column8)	8379.26	7451.00	5482.87	0.05	0.65	539.00	565.03	539.00	109.07	0.02	0.19	100.00	100.00	0.00	6912.00	7840.26	5136486.00	71.64	2154.71	1785.50
12	1	7	18254.00	13761.00	167.85	0	Spot (Block12, Row7, Column1)	15101.89	13386.00	8207.02	0.05	0.54	593.00	746.98	593.00	528.03	0.10	0.71	100.00	100.00	0.00	12793.00	14508.89	11809675.00	27.19	2898.82	2720.00
12	2	7	18557.00	13766.00	192.75	0	Spot (Block12, Row7, Column2)	679.41	623.50	149.94	0.04	0.22	581.00	650.07	581.00	326.67	0.05	0.50	5.00	1.00	0.00	42.50	98.41	709300.00	0.09	583.44	587.50
12	3	7	18873.00	13754.00	222.05	0	Spot (Block12, Row7, Column3)	639.82	607.00	83.95	0.02	0.13	567.00	563.84	567.00	93.78	0.00	0.17	41.00	11.00	0.00	40.00	72.82	904059.00	0.81	587.87	593.00
12	4	7	19152.00	13763.00	178.75	0	Spot (Block12, Row7, Column4)	697.28	681.00	119.80	0.01	0.17	581.00	586.51	581.00	162.02	0.00	0.28	28.00	6.00	0.00	100.00	116.28	626160.00	0.68	617.37	597.00
12	5	7	19458.00	13766.00	191.95	0	Spot (Block12, Row7, Column5)	2372.38	2299.00	981.38	0.01	0.41	586.00	658.89	586.00	369.03	0.05	0.56	98.00	83.00	0.00	1713.00	1786.38	2464898.00	4.64	1011.00	976.00
12	6	7	19755.00	13761.00	197.65	0	Spot (Block12, Row7, Column6)	27107.86	26297.50	14915.55	0.01	0.55	606.00	869.99	606.00	744.32	0.16	0.86	100.00	100.00	0.00	25691.50	26501.86	29981272.00	35.25	5429.09	5432.00
12	7	7	20047.00	13764.00	152.85	0	Spot (Block12, Row7, Column7)	10021.14	9222.00	4922.44	0.04	0.49	591.00	688.17	591.00	432.57	0.07	0.63	100.00	100.00	0.00	8631.00	9430.14	6393489.00	21.58	2752.36	1992.50
12	8	7	20359.00	13756.00	189.80	0	Spot (Block12, Row7, Column8)	29304.90	29921.00	7726.79	0.01	0.26	565.00	593.49	565.00	199.18	0.02	0.34	100.00	100.00	0.00	29356.00	28739.90	29744486.00	144.15	7022.90	6229.00
12	1	8	18249.00	14068.00	156.90	0	Spot (Block12, Row8, Column1)	838.81	790.00	181.99	0.03	0.22	585.00	601.18	585.00	190.40	0.01	0.32	57.00	27.00	0.00	205.00	253.81	568715.00	1.25	673.80	627.00
12	2	8	18556.00	14065.00	158.65	0	Spot (Block12, Row8, Column2)	1417.11	1355.00	439.17	0.02	0.31	579.00	568.33	579.00	83.73	0.01	0.15	100.00	99.00	0.00	776.00	838.11	977806.00	10.14	805.52	756.50
12	3	8	18849.00	14061.00	154.00	0	Spot (Block12, Row8, Column3)	2444.15	1944.00	1541.20	0.10	0.63	572.00	576.69	572.00	176.87	0.00	0.31	96.00	87.00	0.00	1372.00	1872.15	1598475.00	10.56	840.37	800.00
12	4	8	19153.00	14062.00	156.00	0	Spot (Block12, Row8, Column4)	55702.30	65535.00	14377.34	0.07	0.26	584.00	597.20	584.00	222.00	0.01	0.37	100.00	100.00	58.74	64951.00	55118.30	37265148.00	248.23	11884.72	8613.00
12	5	8	19438.00	14072.00	226.70	0	Spot (Block12, Row8, Column5)	689.06	690.00	121.93	0.00	0.18	589.00	691.69	589.00	542.25	0.07	0.78	0.00	0.00	0.00	101.00	100.06	1017748.00	-0.00	598.38	593.00
12	6	8	19759.00	14061.00	207.45	0	Spot (Block12, Row8, Column6)	46886.01	57573.00	19999.89	0.09	0.43	638.50	954.99	638.50	867.80	0.17	0.91	100.00	100.00	43.85	56934.50	46247.51	57529680.00	52.93	10825.77	10720.50
12	7	8	20053.00	14064.00	148.05	0	Spot (Block12, Row8, Column7)	5264.53	4865.50	2714.49	0.03	0.52	601.00	742.12	601.00	555.43	0.09	0.75	100.00	97.00	0.00	4264.50	4663.53	3148188.00	8.14	1692.97	1468.00
12	8	8	20348.00	14066.00	152.60	0	Spot (Block12, Row8, Column8)	55632.46	65535.00	13785.91	0.07	0.25	597.00	648.09	597.00	264.15	0.04	0.41	100.00	100.00	58.02	64938.00	55035.46	35382528.00	208.16	12119.43	8667.00
13	1	1	4746.00	16443.00	150.85	0	Spot (Block13, Row1, Column1)	39135.94	36929.00	19052.65	0.03	0.49	174.00	210.67	174.00	141.10	0.08	0.67	100.00	100.00	17.98	36755.00	38961.94	24381800.00	275.87	6977.86	4797.00
13	2	1	5044.00	16447.00	146.20	0	Spot (Block13, Row1, Column2)	4851.41	4595.00	2530.40	0.02	0.52	160.00	169.54	160.00	65.65	0.03	0.39	100.00	100.00	0.00	4435.00	4691.41	2813815.00	71.32	962.96	867.50
13	3	1	5343.00	16447.00	147.25	0	Spot (Block13, Row1, Column3)	529.85	458.00	258.34	0.06	0.49	152.00	158.12	152.00	32.58	0.02	0.21	100.00	100.00	0.00	306.00	377.85	313144.00	11.41	232.47	214.00
13	4	1	5641.00	16446.00	141.90	0	Spot (Block13, Row1, Column4)	3867.72	3647.00	1907.87	0.03	0.49	164.00	165.60	164.00	29.72	0.00	0.18	100.00	100.00	0.00	3483.00	3703.72	2107905.00	124.55	952.20	799.50
13	5	1	5945.00	16447.00	142.10	0	Spot (Block13, Row1, Column5)	1497.91	1333.50	874.91	0.05	0.58	161.00	163.43	161.00	45.82	0.01	0.28	100.00	100.00	0.00	1172.50	1336.91	820854.00	29.12	465.06	342.00
13	6	1	6241.00	16444.00	142.10	0	Spot (Block13, Row1, Column6)	3255.89	2852.00	1736.50	0.06	0.53	161.00	162.17	161.00	31.49	0.00	0.19	100.00	100.00	0.00	2691.00	3094.89	1787482.00	98.25	821.03	604.00
13	7	1	6540.00	16446.00	143.55	0	Spot (Block13, Row1, Column7)	5473.96	5152.00	2807.75	0.03	0.51	162.00	163.82	162.00	31.21	0.00	0.19	100.00	100.00	0.00	4990.00	5311.96	3065419.00	170.15	1187.81	953.00
13	8	1	6848.00	16446.00	154.35	0	Spot (Block13, Row1, Column8)	941.52	813.50	442.15	0.06	0.47	164.00	162.44	164.00	23.23	0.00	0.14	100.00	100.00	0.00	649.50	777.52	615752.00	33.53	318.24	279.00
13	1	2	4745.00	16746.00	147.00	-50	Spot (Block13, Row2, Column1)	176.92	178.00	12.61	0.00	0.07	162.00	180.42	162.00	96.38	0.05	0.53	0.00	0.00	0.00	16.00	14.92	104031.00	-0.04	175.15	177.00
13	2	2	5043.00	16743.00	122.15	0	Spot (Block13, Row2, Column2)	838.31	796.00	310.53	0.02	0.37	160.00	161.58	160.00	26.24	0.00	0.16	100.00	100.00	0.00	636.00	678.31	327779.00	25.79	354.53	339.50
13	3	2	5343.00	16747.00	158.40	0	Spot (Block13, Row2, Column3)	301.38	292.00	84.77	0.01	0.28	159.00	160.03	159.00	25.88	0.00	0.16	99.00	87.00	0.00	133.00	142.38	209757.00	5.46	188.02	189.50
13	4	2	5651.00	16748.00	191.35	0	Spot (Block13, Row2, Column4)	406.38	397.00	111.77	0.01	0.28	171.00	175.13	171.00	57.41	0.01	0.33	98.00	81.00	0.00	226.00	235.38	419386.00	4.03	234.94	226.00
13	5	2	5945.00	16748.00	171.65	0	Spot (Block13, Row2, Column5)	11572.11	10929.00	4857.15	0.02	0.42	167.00	175.25	167.00	69.77	0.02	0.40	100.00	100.00	0.00	10762.00	11405.11	9523847.00	163.35	2516.91	1872.00
13	6	2	6254.00	16736.00	153.40	0	Spot (Block13, Row2, Column6)	249.59	247.00	42.69	0.00	0.17	167.00	191.11	167.00	168.83	0.06	0.88	0.00	0.00	0.00	80.00	82.59	161981.00	0.35	198.72	193.00
13	7	2	6542.00	16747.00	153.45	0	Spot (Block13, Row2, Column7)	335.21	296.00	98.47	0.05	0.29	166.00	167.95	166.00	37.15	0.01	0.22	98.00	88.00	0.00	130.00	169.21	216547.00	4.50	219.60	205.00
13	8	2	6846.00	16748.00	147.00	-50	Spot (Block13, Row2, Column8)	167.58	167.00	13.91	0.00	0.08	165.00	186.56	165.00	203.41	0.05	1.09	0.00	0.00	0.00	2.00	2.58	98367.00	-0.09	165.22	165.00
13	1	3	4743.00	17047.00	139.30	0	Spot (Block13, Row3, Column1)	2261.82	1998.00	1206.33	0.05	0.53	157.00	158.88	157.00	23.17	0.01	0.15	100.00	100.00	0.00	1841.00	2104.82	1187457.00	90.75	720.97	567.00
13	2	3	5053.00	17050.00	145.15	0	Spot (Block13, Row3, Column2)	420.98	393.00	103.18	0.03	0.25	166.00	179.47	166.00	73.34	0.03	0.41	98.00	84.00	0.00	227.00	254.98	242063.00	3.29	238.32	217.00
13	3	3	5345.00	17040.00	140.90	0	Spot (Block13, Row3, Column3)	3811.30	1912.00	7883.86	0.30	2.07	172.00	176.82	172.00	44.58	0.01	0.25	99.00	98.00	0.37	1740.00	3639.30	2042855.00	81.52	848.65	560.00
13	4	3	5646.00	17048.00	142.75	0	Spot (Block13, Row3, Column4)	4243.56	3986.50	2092.57	0.03	0.49	174.00	175.46	174.00	31.31	0.00	0.18	100.00	100.00	0.00	3812.50	4069.56	2342444.00	129.91	1131.13	824.00
13	5	3	5947.00	17052.00	143.40	0	Spot (Block13, Row3, Column5)	1140.71	1028.00	555.76	0.05	0.49	177.00	220.56	177.00	212.08	0.10	0.96	98.00	85.00	0.00	851.00	963.71	631956.00	4.34	376.62	361.00
13	6	3	6244.00	17046.00	223.30	0	Spot (Block13, Row3, Column6)	18259.26	10307.00	14894.85	0.25	0.82	182.00	271.62	182.00	313.62	0.17	1.15	100.00	100.00	0.28	10125.00	18077.26	26129012.00	57.36	3993.05	3983.00
13	7	3	6550.00	17047.00	141.75	0	Spot (Block13, Row3, Column7)	944.05	839.00	527.52	0.05	0.56	176.00	227.56	176.00	262.93	0.11	1.16	75.00	57.00	0.00	663.00	768.05	516394.00	2.72	357.18	283.50
13	8	3	6847.00	17056.00	156.20	0	Spot (Block13, Row3, Column8)	32617.65	30345.00	16851.60	0.03	0.52	172.00	205.34	172.00	227.58	0.08	1.11	100.00	100.00	6.41	30173.00	32445.65	21886484.00	142.42	5687.32	4360.00
13	1	4	4746.00	17347.00	139.20	0	Spot (Block13, Row4, Column1)	4566.31	4156.00	2447.49	0.04	0.54	165.00	177.72	165.00	75.30	0.03	0.42	100.00	100.00	0.00	3991.00	4401.31	2401878.00	58.28	1153.85	924.50
13	2	4	5044.00	17348.00	183.45	0	Spot (Block13, Row4, Column2)	4172.65	3823.00	2576.40	0.04	0.62	176.00	220.09	176.00	164.61	0.10	0.75	100.00	100.00	0.00	3647.00	3996.65	3934808.00	24.01	916.41	900.00
13	3	4	5345.00	17347.00	140.85	0	Spot (Block13, Row4, Column3)	19503.34	18976.00	9609.36	0.01	0.49	177.00	217.50	177.00	149.12	0.09	0.69	100.00	100.00	0.00	18799.00	19326.34	10434288.00	129.33	4140.23	2975.00
13	4	4	5641.00	17355.00	162.75	0	Spot (Block13, Row4, Column4)	212.51	209.00	20.89	0.01	0.10	170.00	172.24	170.00	34.16	0.01	0.20	61.00	11.00	0.00	39.00	42.51	155773.00	1.18	186.97	190.00
13	5	4	5940.00	17340.00	144.55	0	Spot (Block13, Row4, Column5)	665.32	545.50	521.24	0.09	0.78	175.00	189.21	175.00	76.35	0.03	0.40	100.00	96.00	0.00	370.50	490.32	377902.00	6.24	289.80	262.00
13	6	4	6248.00	17346.00	174.25	0	Spot (Block13, Row4, Column6)	13294.53	12807.00	5644.27	0.02	0.42	181.00	217.86	181.00	202.63	0.08	0.93	100.00	100.00	0.00	12626.00	13113.53	11260469.00	64.54	2643.31	2267.00
13	7	4	6542.00	17351.00	143.40	0	Spot (Block13, Row4, Column7)	914.25	749.00	547.16	0.09	0.60	179.00	199.58	179.00	133.17	0.05	0.67	99.00	78.00	0.00	570.00	735.25	510149.00	5.37	338.97	284.00
13	8	4	6844.00	17352.00	142.10	0	Spot (Block13, Row4, Column8)	628.61	605.50	195.95	0.02	0.31	175.00	183.05	175.00	94.66	0.02	0.52	100.00	98.00	0.00	430.50	453.61	344481.00	4.71	298.71	271.00
13	1	5	4748.00	17648.00	138.95	0	Spot (Block13, Row5, Column1)	9583.12	8745.00	4758.78	0.04	0.50	182.00	229.58	182.00	219.02	0.10	0.95	100.00	100.00	0.00	8563.00	9401.12	5040724.00	42.71	2012.68	1578.00
13	2	5	5048.00	17646.00	152.75	0	Spot (Block13, Row5, Column2)	41064.50	39905.00	17990.57	0.01	0.44	196.00	278.37	196.00	250.70	0.15	0.90	100.00	100.00	13.97	39709.00	40868.50	26158176.00	162.69	6678.57	5996.00
13	3	5	5349.00	17648.00	150.95	0	Spot (Block13, Row5, Column3)	19108.28	16066.50	11361.74	0.08	0.59	184.00	251.11	184.00	218.08	0.14	0.87	100.00	100.00	0.00	15882.50	18924.28	11885350.00	86.47	2720.06	2332.00
13	4	5	5645.00	17648.00	138.90	0	Spot (Block13, Row5, Column4)	2241.18	1933.50	1245.58	0.06	0.56	172.00	197.02	172.00	129.25	0.06	0.66	100.00	100.00	0.00	1761.50	2069.18	1160932.00	15.82	723.98	546.50
13	5	5	5950.00	17652.00	138.65	0	Spot (Block13, Row5, Column5)	19470.26	18198.50	9709.35	0.03	0.50	174.00	180.47	174.00	59.66	0.02	0.33	100.00	100.00	0.00	18024.50	19296.26	10046652.00	323.34	4040.57	3013.00
13	6	5	6241.00	17652.00	149.20	0	Spot (Block13, Row5, Column6)	280.58	288.00	52.29	0.01	0.19	175.00	205.57	175.00	150.41	0.07	0.73	17.00	0.00	0.00	113.00	105.58	171154.00	0.50	210.50	196.00
13	7	5	6549.00	17648.00	215.05	0	Spot (Block13, Row5, Column7)	11488.70	7456.00	8357.28	0.19	0.73	183.00	230.75	183.00	193.54	0.10	0.84	100.00	100.00	0.00	7273.00	11305.70	15211033.00	58.17	2617.30	2659.00
13	8	5	6850.00	17650.00	141.55	0	Spot (Block13, Row5, Column8)	1872.01	1496.50	1235.79	0.10	0.66	169.00	184.68	169.00	105.96	0.04	0.57	100.00	100.00	0.00	1327.50	1703.01	1022117.00	15.92	468.40	368.00
13	1	6	4745.00	17949.00	226.10	0	Spot (Block13, Row6, Column1)	14050.58	6955.00	12634.25	0.31	0.90	205.00	306.95	205.00	286.73	0.18	0.93	100.00	100.00	0.00	6750.00	13845.58	20612212.00	47.93	3324.76	3344.00
13	2	6	5045.00	17946.00	229.10	0	Spot (Block13, Row6, Column2)	7201.85	5783.00	3875.27	0.10	0.54	194.00	278.39	194.00	264.44	0.16	0.95	100.00	100.00	0.00	5589.00	7007.85	10867585.00	26.18	1932.08	1851.50
13	3	6	5343.00	17945.00	139.80	0	Spot (Block13, Row6, Column3)	6430.17	6412.00	3447.55	0.00	0.54	178.00	217.55	178.00	157.35	0.09	0.72	100.00	100.00	0.00	6234.00	6252.17	3401558.00	39.48	1614.86	1224.00
13	4	6	5646.00	17949.00	138.65	0	Spot (Block13, Row6, Column4)	1001.29	938.00	468.95	0.03	0.47	173.00	176.74	173.00	42.43	0.01	0.24	100.00	100.00	0.00	765.00	828.29	521671.00	19.43	416.69	342.00
13	5	6	5945.00	17948.00	138.10	0	Spot (Block13, Row6, Column5)	12576.59	12220.00	6168.33	0.01	0.49	175.00	183.93	175.00	56.09	0.02	0.30	100.00	100.00	0.00	12045.00	12401.59	6476946.00	220.96	2500.88	1789.00
13	6	6	6254.00	17944.00	186.70	0	Spot (Block13, Row6, Column6)	256.50	249.00	56.44	0.01	0.22	174.00	193.87	174.00	107.51	0.05	0.55	32.00	1.00	0.00	75.00	82.50	251374.00	0.58	192.87	189.00
13	7	6	6548.00	17945.00	143.00	0	Spot (Block13, Row6, Column7)	2530.87	2307.50	1450.15	0.04	0.57	179.00	202.19	179.00	128.91	0.05	0.64	100.00	100.00	0.00	2128.50	2351.87	1407164.00	18.06	651.01	531.00
13	8	6	6851.00	17950.00	143.10	0	Spot (Block13, Row6, Column8)	1972.59	1666.50	1272.73	0.07	0.65	171.00	176.80	171.00	52.36	0.01	0.30	100.00	100.00	0.00	1495.50	1801.59	1104649.00	34.30	506.21	438.00
13	1	7	4741.00	18243.00	161.70	0	Spot (Block13, Row7, Column1)	6633.26	5887.50	3742.04	0.05	0.56	183.00	251.34	183.00	206.11	0.14	0.82	100.00	100.00	0.00	5704.50	6450.26	4775945.00	30.96	1171.90	1120.00
13	2	7	5046.00	18257.00	182.20	0	Spot (Block13, Row7, Column2)	251.29	255.00	38.13	0.01	0.15	175.00	208.64	175.00	132.30	0.08	0.63	3.00	0.00	0.00	80.00	76.29	233953.00	0.32	202.02	197.00
13	3	7	5353.00	18223.00	249.65	0	Spot (Block13, Row7, Column3)	176.49	180.00	19.34	0.01	0.11	167.00	172.62	167.00	62.42	0.01	0.36	0.00	0.00	0.00	13.00	9.49	318909.00	0.06	164.91	167.00
13	4	7	5660.00	18246.00	178.15	0	Spot (Block13, Row7, Column4)	220.44	210.00	33.43	0.02	0.15	177.00	188.08	177.00	133.88	0.03	0.71	0.00	0.00	0.00	33.00	43.44	196189.00	0.24	179.39	181.00
13	5	7	5942.00	18249.00	177.80	0	Spot (Block13, Row7, Column5)	477.50	439.50	158.33	0.04	0.33	183.00	208.29	183.00	124.30	0.06	0.60	86.00	51.00	0.00	256.50	294.50	423067.00	2.17	260.96	268.00
13	6	7	6242.00	18247.00	224.25	0	Spot (Block13, Row7, Column6)	8194.03	6657.00	4783.12	0.09	0.58	193.00	293.49	193.00	366.34	0.18	1.25	100.00	100.00	0.00	6464.00	8001.03	11766624.00	21.57	2131.38	2109.00
13	7	7	6536.00	18248.00	145.10	0	Spot (Block13, Row7, Column7)	3156.59	2815.50	1987.82	0.05	0.63	190.00	220.43	190.00	131.78	0.06	0.60	100.00	100.00	0.00	2625.50	2966.59	1811883.00	22.28	873.44	776.00
13	8	7	6845.00	18245.00	178.55	0	Spot (Block13, Row7, Column8)	18755.74	18605.00	6232.99	0.00	0.33	186.00	220.78	186.00	171.17	0.07	0.78	100.00	100.00	0.00	18419.00	18569.74	16655093.00	108.28	4062.64	3359.00
13	1	8	4736.00	18543.00	138.90	0	Spot (Block13, Row8, Column1)	347.71	289.00	240.78	0.08	0.69	170.00	186.32	170.00	94.75	0.04	0.51	70.00	20.00	0.00	119.00	177.71	182548.00	1.70	223.21	210.00
13	2	8	5044.00	18551.00	154.65	0	Spot (Block13, Row8, Column2)	303.95	291.00	65.28	0.02	0.21	176.00	176.55	176.00	21.76	0.00	0.12	99.00	92.00	0.00	115.00	127.95	200301.00	5.85	209.00	207.00
13	3	8	5333.00	18549.00	150.00	0	Spot (Block13, Row8, Column3)	752.62	596.00	445.87	0.10	0.59	173.00	188.92	173.00	124.39	0.04	0.66	96.00	68.00	0.00	423.00	579.62	462863.00	4.53	296.01	266.00
13	4	8	5642.00	18549.00	148.25	0	Spot (Block13, Row8, Column4)	56708.79	65535.00	13846.28	0.06	0.24	190.00	217.34	190.00	173.18	0.06	0.80	100.00	100.00	62.94	65345.00	56518.79	33968824.00	326.21	11645.32	8789.00
13	5	8	5945.00	18548.00	147.00	-50	Spot (Block13, Row8, Column5)	256.68	249.50	50.47	0.01	0.20	195.00	268.57	195.00	344.47	0.14	1.28	0.00	0.00	0.00	54.50	61.68	150416.00	-0.03	243.14	242.00
13	6	8	6244.00	18548.00	208.30	0	Spot (Block13, Row8, Column6)	25475.42	15394.00	22113.20	0.22	0.87	233.00	376.47	233.00	476.21	0.21	1.26	100.00	100.00	14.37	15161.00	25242.42	31385900.00	52.71	4858.17	4837.50
13	7	8	6549.00	18555.00	154.55	0	Spot (Block13, Row8, Column7)	1687.36	1501.50	901.65	0.05	0.53	204.00	319.34	204.00	360.00	0.19	1.13	97.00	75.00	0.00	1297.50	1483.36	1113660.00	3.80	515.62	507.50
13	8	8	6838.00	18549.00	147.05	0	Spot (Block13, Row8, Column8)	60736.13	65535.00	9283.86	0.03	0.15	203.00	281.31	203.00	254.48	0.14	0.90	100.00	100.00	71.69	65332.00	60533.13	35834608.00	237.56	12774.06	10343.00
14	1	1	9248.00	16451.00	152.85	0	Spot (Block14, Row1, Column1)	38516.54	36362.00	19075.15	0.02	0.50	712.00	809.58	712.00	342.93	0.06	0.42	100.00	100.00	17.43	35650.00	37804.54	24535140.00	109.96	8587.79	6621.00
14	2	1	9548.00	16453.00	152.70	0	Spot (Block14, Row1, Column2)	56838.97	65535.00	13932.16	0.06	0.25	761.00	885.81	761.00	527.21	0.07	0.60	100.00	100.00	63.78	64774.00	56077.97	36093036.00	106.13	12121.39	9380.00
14	3	1	9849.00	16453.00	147.05	0	Spot (Block14, Row1, Column3)	36173.62	33654.50	20922.26	0.03	0.58	780.00	835.11	780.00	351.91	0.03	0.42	100.00	100.00	19.22	32874.50	35393.62	21270152.00	100.42	6948.05	5603.00
14	4	1	10144.00	16451.00	148.65	0	Spot (Block14, Row1, Column4)	51731.25	65535.00	17315.38	0.10	0.33	777.00	887.65	777.00	538.78	0.06	0.61	100.00	100.00	51.32	64758.00	50954.25	31349360.00	94.37	10815.49	8204.00
14	5	1	10447.00	16453.00	150.30	0	Spot (Block14, Row1, Column5)	45511.97	59196.00	22517.59	0.11	0.49	725.00	807.82	725.00	307.52	0.05	0.38	100.00	100.00	46.37	58471.00	44786.97	28172084.00	145.37	8894.84	6516.00
14	6	1	10745.00	16452.00	147.80	0	Spot (Block14, Row1, Column6)	55786.12	65535.00	13572.11	0.07	0.24	713.00	807.64	713.00	315.21	0.05	0.39	100.00	100.00	56.57	64822.00	55073.12	33137200.00	174.42	14420.73	10851.00
14	7	1	11038.00	16453.00	154.95	0	Spot (Block14, Row1, Column7)	64844.37	65535.00	3660.76	0.00	0.06	703.00	785.70	703.00	286.85	0.05	0.37	100.00	100.00	94.25	64832.00	64141.37	42862524.00	223.32	17358.52	12965.50
14	8	1	11351.00	16451.00	164.90	0	Spot (Block14, Row1, Column8)	1643.24	1547.00	513.86	0.03	0.31	693.00	741.45	693.00	194.35	0.03	0.26	99.00	87.00	0.00	854.00	950.24	1240645.00	4.64	965.21	935.00
14	1	2	9254.00	16761.00	249.25	0	Spot (Block14, Row2, Column1)	836.66	795.00	164.93	0.02	0.20	705.00	814.04	705.00	440.36	0.06	0.54	1.00	0.00	0.00	90.00	131.66	1505993.00	0.05	739.64	696.50
14	2	2	9546.00	16755.00	135.30	0	Spot (Block14, Row2, Column2)	52817.23	65492.50	16376.29	0.09	0.31	784.00	900.10	784.00	589.01	0.06	0.65	100.00	100.00	50.00	64708.50	52033.23	26091852.00	88.14	9859.07	9148.00
14	3	2	9851.00	16751.00	149.10	0	Spot (Block14, Row2, Column3)	3957.12	3205.00	2232.47	0.09	0.56	782.00	898.59	782.00	610.97	0.06	0.68	98.00	77.00	0.00	2423.00	3175.12	2413841.00	5.01	1455.75	1303.00
14	4	2	10149.00	16754.00	183.50	0	Spot (Block14, Row2, Column4)	36616.11	35412.00	18959.89	0.01	0.52	791.00	992.75	791.00	776.93	0.10	0.78	100.00	100.00	9.69	34621.00	35825.11	34748780.00	45.85	6473.89	6319.50
14	5	2	10455.00	16755.00	183.60	0	Spot (Block14, Row2, Column5)	13254.59	12614.00	5260.63	0.02	0.40	768.50	900.11	768.50	596.79	0.07	0.66	100.00	100.00	0.00	11845.50	12486.09	12605114.00	20.70	3247.33	2767.00
14	6	2	10742.00	16753.00	150.80	0	Spot (Block14, Row2, Column6)	26538.62	24013.00	15545.58	0.04	0.59	788.00	936.35	788.00	622.93	0.07	0.67	100.00	100.00	0.32	23225.00	25750.62	16560101.00	41.10	5582.94	4146.50
14	7	2	11045.00	16758.00	149.75	0	Spot (Block14, Row2, Column7)	25685.45	22800.00	15827.57	0.05	0.62	714.00	810.29	714.00	321.51	0.05	0.40	100.00	100.00	0.81	22086.00	24971.45	15822234.00	77.37	5349.06	3921.00
14	8	2	11348.00	16751.00	209.05	0	Spot (Block14, Row2, Column8)	894.58	843.00	203.56	0.03	0.23	690.00	741.86	690.00	242.07	0.03	0.33	33.00	12.00	0.00	153.00	204.58	1119119.00	0.63	746.42	712.00
14	1	3	9248.00	17054.00	150.65	0	Spot (Block14, Row3, Column1)	54334.41	65535.00	16595.55	0.08	0.31	707.00	778.44	707.00	265.08	0.04	0.34	100.00	100.00	61.06	64828.00	53627.41	33904936.00	202.04	11799.03	9340.00
14	2	3	9550.00	17054.00	149.00	0	Spot (Block14, Row3, Column2)	4854.56	4200.50	2503.82	0.06	0.52	788.00	855.42	788.00	417.72	0.04	0.49	100.00	99.00	0.00	3412.50	4066.56	2912734.00	9.57	1569.36	1521.00
14	3	3	9844.00	17051.00	145.30	0	Spot (Block14, Row3, Column3)	16664.73	13704.00	11709.13	0.08	0.70	778.00	811.39	778.00	304.02	0.02	0.37	100.00	100.00	1.57	12926.00	15886.73	9565554.00	52.15	3653.71	2776.00
14	4	3	10146.00	17052.00	149.55	0	Spot (Block14, Row3, Column4)	59139.84	65535.00	10891.98	0.04	0.18	767.00	880.68	767.00	595.66	0.06	0.68	100.00	100.00	67.54	64768.00	58372.84	36253020.00	97.81	16078.50	12044.00
14	5	3	10444.00	17053.00	146.15	0	Spot (Block14, Row3, Column5)	10207.90	7838.00	9129.60	0.11	0.89	747.00	889.75	747.00	567.20	0.08	0.64	100.00	99.00	1.20	7091.00	9460.90	5961411.00	16.43	2582.05	1840.00
14	6	3	10748.00	17052.00	217.15	0	Spot (Block14, Row3, Column6)	45997.44	47356.00	18559.76	0.01	0.40	817.00	1120.59	817.00	836.72	0.14	0.75	100.00	100.00	37.49	46539.00	45180.44	61959040.00	53.63	11168.82	11198.00
14	7	3	11051.00	17056.00	147.35	0	Spot (Block14, Row3, Column7)	49567.29	64962.00	19303.53	0.12	0.39	786.00	923.39	786.00	572.90	0.07	0.62	100.00	100.00	49.33	64176.00	48781.29	29542296.00	84.91	9810.82	7979.00
14	8	3	11348.00	17068.00	154.40	0	Spot (Block14, Row3, Column8)	20511.71	18056.50	11406.40	0.06	0.56	698.00	776.45	698.00	270.87	0.05	0.35	100.00	100.00	0.00	17358.50	19813.71	13455682.00	72.86	5074.73	3946.00
14	1	4	9249.00	17355.00	146.50	0	Spot (Block14, Row4, Column1)	58902.20	65535.00	11292.51	0.05	0.19	736.00	822.22	736.00	342.91	0.05	0.42	100.00	100.00	67.29	64799.00	58166.20	34399148.00	169.37	13496.35	10103.00
14	2	4	9548.00	17354.00	172.70	0	Spot (Block14, Row4, Column2)	10371.74	9471.00	5638.05	0.04	0.54	795.00	863.11	795.00	348.43	0.04	0.40	100.00	100.00	0.00	8676.00	9576.74	8639658.00	27.29	2606.24	2586.00
14	3	4	9848.00	17351.00	154.65	0	Spot (Block14, Row4, Column3)	64855.04	65535.00	3564.05	0.00	0.05	799.00	884.72	799.00	403.22	0.04	0.46	100.00	100.00	94.55	64736.00	64056.04	42804720.00	158.65	17923.92	13842.00
14	4	4	10142.00	17354.00	148.00	0	Spot (Block14, Row4, Column4)	4608.31	4208.00	1975.06	0.04	0.43	716.00	786.50	716.00	273.14	0.04	0.35	100.00	100.00	0.00	3492.00	3892.31	2751162.00	13.99	1715.18	1613.00
14	5	4	10440.00	17355.00	139.15	0	Spot (Block14, Row4, Column5)	6181.53	4451.00	6056.80	0.14	0.98	739.00	792.25	739.00	244.80	0.03	0.31	100.00	100.00	0.00	3712.00	5442.53	3232942.00	22.01	2078.60	1794.00
14	6	4	10746.00	17355.00	190.00	0	Spot (Block14, Row4, Column6)	15156.90	15124.00	5132.89	0.00	0.34	803.00	934.86	803.00	502.57	0.07	0.54	100.00	100.00	0.00	14321.00	14353.90	15414570.00	28.30	3842.33	3349.50
14	7	4	11044.00	17359.00	147.75	0	Spot (Block14, Row4, Column7)	30774.74	23673.00	23077.41	0.11	0.75	821.00	948.07	821.00	509.35	0.06	0.54	100.00	100.00	15.51	22852.00	29953.74	18249444.00	58.56	5896.29	4038.50
14	8	4	11341.00	17364.00	149.00	0	Spot (Block14, Row4, Column8)	12703.27	11087.00	7404.13	0.06	0.58	786.00	811.21	786.00	234.47	0.01	0.29	100.00	100.00	0.00	10301.00	11917.27	7685478.00	50.72	3765.38	2291.00
14	1	5	9248.00	17651.00	146.55	0	Spot (Block14, Row5, Column1)	63190.04	65535.00	6114.82	0.02	0.10	784.00	925.90	784.00	623.36	0.07	0.67	100.00	100.00	80.17	64751.00	62406.04	36966484.00	99.88	16609.91	11671.00
14	2	5	9547.00	17655.00	150.80	0	Spot (Block14, Row5, Column2)	24353.30	23223.00	10883.95	0.02	0.45	806.00	979.95	806.00	624.78	0.08	0.64	100.00	100.00	0.00	22417.00	23547.30	15220813.00	37.41	5100.72	4163.00
14	3	5	9852.00	17655.00	153.70	0	Spot (Block14, Row5, Column3)	36603.85	32415.00	20009.37	0.05	0.55	809.00	938.96	809.00	477.38	0.06	0.51	100.00	100.00	17.39	31606.00	35794.85	23572980.00	74.71	5903.28	5447.00
14	4	5	10148.00	17655.00	147.00	0	Spot (Block14, Row5, Column4)	46893.09	61071.00	21150.55	0.11	0.45	789.00	859.37	789.00	366.15	0.04	0.43	100.00	100.00	47.03	60282.00	46104.09	27620196.00	125.72	9078.24	7016.00
14	5	5	10448.00	17658.00	154.10	0	Spot (Block14, Row5, Column5)	64786.68	65535.00	3779.09	0.00	0.06	795.00	859.90	795.00	360.21	0.03	0.42	100.00	100.00	94.63	64740.00	63991.68	42241300.00	177.47	19279.09	13973.00
14	6	5	10750.00	17653.00	150.10	0	Spot (Block14, Row5, Column6)	30580.48	28382.00	17184.59	0.03	0.56	818.00	986.56	818.00	617.34	0.08	0.63	100.00	100.00	1.95	27564.00	29762.48	18837588.00	47.94	5742.00	5082.00
14	7	5	11052.00	17653.00	202.00	0	Spot (Block14, Row5, Column7)	47123.21	58153.00	19957.29	0.09	0.42	916.00	1119.45	916.00	774.47	0.09	0.69	100.00	100.00	43.90	57237.00	46207.21	54427812.00	59.40	11311.08	11336.00
14	8	5	11348.00	17653.00	148.55	0	Spot (Block14, Row5, Column8)	47391.61	64672.50	21953.11	0.14	0.46	795.00	884.73	795.00	492.29	0.05	0.56	100.00	100.00	49.50	63877.50	46596.61	28719496.00	94.47	9808.75	6726.00
14	1	6	9247.00	17951.00	214.75	0	Spot (Block14, Row6, Column1)	41026.24	36929.00	20592.04	0.05	0.50	890.00	1199.15	890.00	970.12	0.13	0.81	100.00	100.00	31.84	36039.00	40136.24	53990960.00	41.05	10525.41	10341.00
14	2	6	9547.00	17953.00	212.10	0	Spot (Block14, Row6, Column2)	38467.86	35609.50	19444.14	0.03	0.51	892.00	1170.20	892.00	947.37	0.12	0.81	100.00	100.00	20.20	34717.50	37575.86	49316044.00	39.37	9032.67	9132.00
14	3	6	9839.00	17954.00	149.15	0	Spot (Block14, Row6, Column3)	63982.66	65535.00	4749.96	0.01	0.07	802.00	961.29	802.00	619.23	0.08	0.64	100.00	100.00	84.93	64733.00	63180.66	38645864.00	101.77	19081.44	12302.00
14	4	6	10147.00	17953.00	147.15	0	Spot (Block14, Row6, Column4)	16781.45	13640.50	11255.44	0.09	0.67	793.50	844.35	793.50	313.95	0.03	0.37	100.00	100.00	0.00	12847.00	15987.95	9934618.00	50.76	3996.44	2941.50
14	5	6	10448.00	17956.00	155.40	0	Spot (Block14, Row6, Column5)	64533.92	65535.00	4742.87	0.01	0.07	812.00	955.63	812.00	550.55	0.07	0.58	100.00	100.00	93.84	64723.00	63721.92	42979992.00	115.48	18295.32	13837.00
14	6	6	10747.00	17957.00	147.10	0	Spot (Block14, Row6, Column6)	7712.23	6568.50	5176.00	0.07	0.67	873.50	980.88	873.50	575.31	0.05	0.59	98.00	88.00	0.00	5695.00	6838.73	4596491.00	11.70	2003.95	1718.00
14	7	6	11046.00	17954.00	151.55	0	Spot (Block14, Row6, Column7)	58198.31	65535.00	12787.30	0.05	0.22	878.00	990.66	878.00	593.52	0.05	0.60	100.00	100.00	67.41	64657.00	57320.31	36781636.00	96.39	13053.20	9806.00
14	8	6	11352.00	17959.00	152.55	0	Spot (Block14, Row6, Column8)	57600.42	65535.00	13205.82	0.06	0.23	800.00	852.00	800.00	296.80	0.03	0.35	100.00	100.00	66.82	64735.00	56800.42	36806976.00	191.20	12460.81	9299.00
14	1	7	9247.00	18252.00	165.35	0	Spot (Block14, Row7, Column1)	14318.64	12750.00	7916.94	0.05	0.55	792.00	942.19	792.00	616.69	0.08	0.65	100.00	100.00	0.00	11958.00	13526.64	10853529.00	21.69	2942.21	2946.00
14	2	7	9546.00	18251.00	148.55	0	Spot (Block14, Row7, Column2)	4512.43	3472.50	2938.61	0.11	0.65	796.00	934.03	796.00	594.43	0.07	0.64	95.00	76.00	0.00	2676.50	3716.43	2725510.00	6.02	1489.40	1354.00
14	3	7	9844.00	18253.00	192.05	0	Spot (Block14, Row7, Column3)	961.29	926.00	210.92	0.02	0.22	709.00	778.20	709.00	233.48	0.04	0.30	46.00	15.00	0.00	217.00	252.29	1000703.00	0.78	815.94	792.00
14	4	7	10148.00	18252.00	148.05	0	Spot (Block14, Row7, Column4)	3118.30	2650.50	1613.45	0.07	0.52	775.00	869.07	775.00	543.17	0.05	0.63	94.00	71.00	0.00	1875.50	2343.30	1877218.00	4.14	1240.75	1219.00
14	5	7	10445.00	18254.00	188.00	0	Spot (Block14, Row7, Column5)	32121.00	29346.00	19365.88	0.04	0.60	885.00	1168.39	885.00	964.13	0.12	0.83	100.00	100.00	7.75	28461.00	31236.00	31896232.00	32.10	6448.71	6352.00
14	6	7	10740.00	18253.00	202.05	0	Spot (Block14, Row7, Column6)	44076.34	49651.50	20731.50	0.05	0.47	969.00	1354.61	969.00	1144.58	0.15	0.84	100.00	100.00	33.28	48682.50	43107.34	51128924.00	37.33	9927.77	9953.00
14	7	7	11040.00	18254.00	154.05	0	Spot (Block14, Row7, Column7)	60350.70	65535.00	9422.45	0.04	0.16	878.00	1006.39	878.00	628.95	0.06	0.62	100.00	100.00	68.99	64657.00	59472.70	39892164.00	94.35	12946.12	9880.00
14	8	7	11345.00	18252.00	186.15	0	Spot (Block14, Row7, Column8)	28617.97	28942.00	8835.61	0.00	0.31	800.00	877.38	800.00	345.06	0.04	0.39	100.00	100.00	0.00	28142.00	27817.97	27988376.00	80.39	6730.27	5623.00
14	1	8	9242.00	18559.00	152.45	0	Spot (Block14, Row8, Column1)	2019.78	1844.50	1029.99	0.04	0.51	761.00	801.09	761.00	263.07	0.02	0.33	97.00	82.00	0.00	1083.50	1258.78	1280538.00	4.63	1033.84	1013.50
14	2	8	9549.00	18553.00	147.00	0	Spot (Block14, Row8, Column2)	17945.83	16203.00	9796.91	0.04	0.55	784.00	806.44	784.00	220.21	0.01	0.27	100.00	100.00	0.00	15419.00	17161.83	10570095.00	77.83	4082.13	3315.00
14	3	8	9841.00	18551.00	145.55	0	Spot (Block14, Row8, Column3)	30671.35	25264.50	22484.55	0.08	0.73	784.00	807.46	784.00	248.56	0.01	0.31	100.00	100.00	13.32	24480.50	29887.35	17728056.00	120.15	5688.90	4038.50
14	4	8	10146.00	18553.00	149.75	0	Spot (Block14, Row8, Column4)	50111.29	59630.50	17651.46	0.08	0.35	780.00	815.41	780.00	244.64	0.02	0.30	100.00	100.00	44.64	58850.50	49331.29	30868772.00	201.50	11036.30	8673.50
14	5	8	10439.00	18553.00	150.20	0	Spot (Block14, Row8, Column5)	4461.15	4060.50	1990.69	0.04	0.45	822.00	1048.55	822.00	818.72	0.11	0.78	98.00	82.00	0.00	3238.50	3639.15	2739147.00	4.17	1578.95	1474.00
14	6	8	10749.00	18554.00	212.20	0	Spot (Block14, Row8, Column6)	47300.59	61383.50	19515.18	0.11	0.41	987.00	1297.84	987.00	1072.25	0.12	0.83	100.00	100.00	48.36	60396.50	46313.59	60734588.00	42.90	12203.24	11652.00
14	7	8	11047.00	18556.00	147.00	0	Spot (Block14, Row8, Column7)	46696.28	54984.00	20289.53	0.07	0.43	907.00	1064.02	907.00	657.72	0.07	0.62	100.00	100.00	41.62	54077.00	45789.28	27597668.00	69.38	10485.02	7689.00
14	8	8	11339.00	18556.00	149.45	0	Spot (Block14, Row8, Column8)	60853.10	65535.00	9434.32	0.03	0.16	883.00	937.93	883.00	375.68	0.03	0.40	100.00	100.00	74.39	64652.00	59970.10	37303264.00	159.49	15978.96	11553.50
15	1	1	13752.00	16456.00	155.35	0	Spot (Block15, Row1, Column1)	35767.44	32476.00	19211.61	0.04	0.54	406.00	492.51	406.00	292.80	0.08	0.59	100.00	100.00	12.69	32070.00	35361.44	23678120.00	120.47	7157.11	5277.00
15	2	1	14048.00	16460.00	157.85	0	Spot (Block15, Row1, Column2)	53075.89	65535.00	15799.68	0.09	0.30	400.00	500.87	400.00	383.14	0.10	0.76	100.00	100.00	51.02	65135.00	52675.89	36304208.00	137.22	9408.07	8353.50
15	3	1	14347.00	16490.00	252.45	0	Spot (Block15, Row1, Column3)	466.39	474.00	92.19	0.01	0.20	400.00	467.45	400.00	300.45	0.07	0.64	0.00	0.00	0.00	74.00	66.39	859562.00	-0.00	422.85	397.00
15	4	1	14646.00	16458.00	151.45	0	Spot (Block15, Row1, Column4)	48971.48	55484.00	17965.24	0.05	0.37	399.00	445.88	399.00	203.00	0.05	0.46	100.00	100.00	42.77	55085.00	48572.48	30803272.00	239.04	9577.30	7906.50
15	5	1	14956.00	16464.00	156.10	0	Spot (Block15, Row1, Column5)	1216.83	961.00	716.96	0.10	0.59	399.00	432.65	399.00	168.02	0.04	0.39	81.00	64.00	0.00	562.00	817.83	816496.00	4.67	552.24	517.00
15	6	1	15246.00	16456.00	147.30	0	Spot (Block15, Row1, Column6)	29520.10	26561.00	16136.21	0.05	0.55	400.00	436.14	400.00	175.53	0.04	0.40	100.00	100.00	1.86	26161.00	29120.10	17446388.00	165.69	6292.03	4421.00
15	7	1	15541.00	16459.00	148.70	0	Spot (Block15, Row1, Column7)	42806.92	43672.00	19348.50	0.01	0.45	397.00	421.25	397.00	155.01	0.03	0.37	100.00	100.00	25.37	43275.00	42409.92	25812708.00	273.44	8927.05	6977.00
15	8	1	15849.00	16459.00	156.00	0	Spot (Block15, Row1, Column8)	2151.52	1992.00	878.32	0.03	0.41	391.00	399.83	391.00	191.48	0.01	0.48	100.00	99.00	0.00	1601.00	1760.52	1441516.00	9.15	806.34	695.00
15	1	2	13757.00	16780.00	80.95	0	Spot (Block15, Row2, Column1)	500.45	490.50	92.39	0.01	0.18	399.00	431.98	399.00	117.99	0.03	0.27	26.00	13.00	0.00	91.50	101.45	79071.00	0.58	464.87	481.50
15	2	2	14054.00	16761.00	128.15	0	Spot (Block15, Row2, Column2)	656.42	632.00	133.00	0.02	0.20	399.00	449.47	399.00	251.23	0.05	0.56	48.00	3.00	0.00	233.00	257.42	287512.00	0.82	476.54	464.00
15	3	2	14340.00	16764.00	157.90	0	Spot (Block15, Row2, Column3)	879.66	714.00	797.61	0.09	0.91	395.00	403.14	395.00	71.63	0.01	0.18	96.00	79.00	0.00	319.00	484.66	600805.00	6.65	539.58	464.00
15	4	2	14655.00	16756.00	183.90	0	Spot (Block15, Row2, Column4)	541.22	511.50	87.21	0.02	0.16	396.00	430.32	396.00	164.84	0.04	0.38	40.00	3.00	0.00	115.50	145.22	515242.00	0.67	454.54	431.00
15	5	2	14954.00	16760.00	185.65	0	Spot (Block15, Row2, Column5)	3341.53	3132.50	1103.60	0.03	0.33	396.00	407.65	396.00	73.68	0.01	0.18	100.00	100.00	0.00	2736.50	2945.53	3234601.00	39.82	1236.94	1133.00
15	6	2	15235.00	16747.00	147.60	0	Spot (Block15, Row2, Column6)	621.11	605.00	153.19	0.01	0.25	396.00	435.68	396.00	191.08	0.04	0.44	56.00	14.00	0.00	209.00	225.11	368938.00	0.97	460.17	423.50
15	7	2	15554.00	16753.00	158.15	0	Spot (Block15, Row2, Column7)	498.98	499.00	88.83	0.00	0.18	385.00	386.72	385.00	101.01	0.00	0.26	64.00	16.00	0.00	114.00	113.98	344295.00	1.11	427.46	410.00
15	8	2	15851.00	16761.00	147.00	-50	Spot (Block15, Row2, Column8)	380.69	394.00	48.49	0.01	0.13	382.00	387.45	382.00	138.44	0.01	0.36	0.00	0.00	0.00	12.00	-1.31	223463.00	-0.05	391.24	394.00
15	1	3	13752.00	17057.00	145.90	0	Spot (Block15, Row3, Column1)	1278.13	1144.00	535.40	0.05	0.42	397.00	407.47	397.00	94.46	0.01	0.23	100.00	100.00	0.00	747.00	881.13	743871.00	9.22	635.62	605.50
15	2	3	14055.00	17062.00	151.05	0	Spot (Block15, Row3, Column2)	1129.41	1017.00	393.10	0.05	0.35	401.00	431.73	401.00	106.74	0.03	0.25	99.00	97.00	0.00	616.00	728.41	709269.00	6.54	583.40	572.00
15	3	3	14341.00	17058.00	144.75	0	Spot (Block15, Row3, Column3)	10964.02	10252.50	6921.60	0.03	0.63	398.00	435.92	398.00	162.97	0.04	0.37	100.00	100.00	0.00	9854.50	10566.02	6227566.00	64.60	2966.84	1723.00
15	4	3	14652.00	17059.00	148.55	0	Spot (Block15, Row3, Column4)	43321.10	44878.50	19249.59	0.02	0.44	394.00	417.95	394.00	147.33	0.03	0.35	100.00	100.00	28.57	44484.50	42927.10	26079440.00	291.20	8927.13	6967.50
15	5	3	14948.00	17055.00	147.45	0	Spot (Block15, Row3, Column5)	4740.67	4026.00	3517.06	0.07	0.74	399.00	447.63	399.00	196.91	0.05	0.44	100.00	100.00	0.00	3627.00	4341.67	2811220.00	21.80	1305.54	959.00
15	6	3	15252.00	17058.00	210.05	0	Spot (Block15, Row3, Column6)	14959.61	10412.00	11014.42	0.16	0.74	398.00	477.49	398.00	254.27	0.08	0.53	100.00	100.00	0.00	10014.00	14561.61	18893988.00	56.95	3407.18	3399.00
15	7	3	15580.00	17056.00	198.65	0	Spot (Block15, Row3, Column7)	485.65	442.00	114.63	0.04	0.24	379.00	414.35	379.00	213.49	0.04	0.52	18.00	0.00	0.00	63.00	106.65	541980.00	0.33	413.69	395.00
15	8	3	15850.00	17064.00	159.05	0	Spot (Block15, Row3, Column8)	24138.54	21773.00	12229.03	0.04	0.51	383.00	405.00	383.00	183.24	0.02	0.45	100.00	100.00	0.00	21390.00	23755.54	16776284.00	129.53	4510.44	4167.00
15	1	4	13752.00	17360.00	147.40	0	Spot (Block15, Row4, Column1)	41517.37	41453.00	19614.65	0.00	0.47	402.00	455.84	402.00	196.40	0.05	0.43	100.00	100.00	24.11	41051.00	41115.37	24619920.00	209.07	8475.42	6044.00
15	2	4	14049.00	17356.00	172.35	0	Spot (Block15, Row4, Column2)	5113.01	4569.00	2546.27	0.05	0.50	412.00	489.07	412.00	257.50	0.07	0.53	100.00	100.00	0.00	4157.00	4701.01	4243798.00	17.96	1343.83	1323.00
15	3	4	14352.00	17360.00	152.70	0	Spot (Block15, Row4, Column3)	63097.87	65535.00	6671.27	0.02	0.11	402.00	478.67	402.00	272.85	0.08	0.57	100.00	100.00	81.79	65133.00	62695.87	40193700.00	229.50	15928.00	10130.00
15	4	4	14642.00	17356.00	158.95	0	Spot (Block15, Row4, Column4)	692.03	677.00	165.80	0.01	0.24	394.00	423.59	394.00	169.49	0.03	0.40	78.00	35.00	0.00	283.00	298.03	484424.00	1.58	482.61	482.00
15	5	4	14943.00	17356.00	142.45	0	Spot (Block15, Row4, Column5)	2563.93	2077.00	1780.51	0.09	0.69	397.00	417.39	397.00	149.80	0.02	0.36	100.00	99.00	0.00	1680.00	2166.93	1407599.00	14.33	1002.90	812.00
15	6	4	15253.00	17361.00	189.85	0	Spot (Block15, Row4, Column6)	3663.76	3550.00	1160.52	0.01	0.32	392.00	421.81	392.00	183.98	0.03	0.44	100.00	100.00	0.00	3158.00	3271.76	3718714.00	17.62	1179.08	1042.00
15	7	4	15545.00	17366.00	139.10	0	Spot (Block15, Row4, Column7)	775.46	738.00	191.86	0.02	0.25	384.00	390.29	384.00	107.80	0.01	0.28	98.00	85.00	0.00	354.00	391.46	404792.00	3.57	521.51	481.00
15	8	4	15855.00	17372.00	166.95	0	Spot (Block15, Row4, Column8)	632.27	602.00	158.33	0.02	0.25	389.00	395.54	389.00	109.50	0.01	0.28	74.00	49.00	0.00	213.00	243.27	488741.00	2.16	425.44	409.50
15	1	5	13751.00	17656.00	148.80	0	Spot (Block15, Row5, Column1)	58221.36	65535.00	11498.74	0.05	0.20	447.00	527.93	447.00	293.56	0.07	0.56	100.00	100.00	63.20	65088.00	57774.36	35282428.00	196.53	15214.77	11039.00
15	2	5	14048.00	17661.00	156.05	0	Spot (Block15, Row5, Column2)	28201.08	26810.00	13781.70	0.02	0.49	410.00	500.35	410.00	247.71	0.09	0.50	100.00	100.00	0.00	26400.00	27791.08	18866524.00	111.83	5151.07	4226.00
15	3	5	14352.00	17659.00	154.25	0	Spot (Block15, Row5, Column3)	17543.58	14478.50	10677.09	0.08	0.61	404.00	491.59	404.00	278.98	0.09	0.57	100.00	100.00	0.00	14074.50	17139.58	11438414.00	61.12	2975.86	2613.50
15	4	5	14651.00	17661.00	144.85	0	Spot (Block15, Row5, Column4)	11183.83	10354.00	5666.82	0.03	0.51	399.00	449.67	399.00	208.65	0.05	0.46	100.00	100.00	0.00	9955.00	10784.83	6385970.00	51.45	2898.16	2022.00
15	5	5	14952.00	17660.00	150.40	0	Spot (Block15, Row5, Column5)	61044.36	65535.00	9362.36	0.03	0.15	398.00	444.82	398.00	241.15	0.05	0.54	100.00	100.00	75.04	65137.00	60646.36	37908872.00	251.29	14834.30	10774.00
15	6	5	15254.00	17647.00	164.70	0	Spot (Block15, Row5, Column6)	659.84	588.00	355.98	0.05	0.54	394.00	413.97	394.00	166.50	0.02	0.40	57.00	23.00	0.00	194.00	265.84	497520.00	1.48	446.98	435.00
15	7	5	15551.00	17660.00	183.35	0	Spot (Block15, Row5, Column7)	6983.60	6136.00	3882.62	0.06	0.56	397.00	418.60	397.00	140.91	0.02	0.34	100.00	100.00	0.00	5739.00	6586.60	6606486.00	46.59	1716.36	1720.00
15	8	5	15843.00	17658.00	145.85	0	Spot (Block15, Row5, Column8)	1291.09	1208.50	549.57	0.03	0.43	394.00	405.44	394.00	102.23	0.01	0.25	100.00	92.00	0.00	814.50	897.09	748831.00	8.66	639.41	571.50
15	1	6	13749.00	17959.00	206.05	0	Spot (Block15, Row6, Column1)	14146.13	9142.00	11345.57	0.19	0.80	483.00	567.02	483.00	318.61	0.07	0.56	100.00	100.00	0.00	8659.00	13663.13	17017800.00	42.62	3378.96	3333.00
15	2	6	14044.00	17961.00	199.75	0	Spot (Block15, Row6, Column2)	3480.76	3410.00	1564.26	0.01	0.45	413.00	509.86	413.00	269.60	0.09	0.53	100.00	100.00	0.00	2997.00	3067.76	3936743.00	11.02	1207.22	1101.50
15	3	6	14343.00	17959.00	147.65	0	Spot (Block15, Row6, Column3)	48292.54	55756.00	18638.43	0.06	0.39	405.00	467.35	405.00	203.63	0.06	0.44	100.00	100.00	41.85	55351.00	47887.54	28734244.00	234.86	10532.86	7202.50
15	4	6	14658.00	17961.00	146.20	0	Spot (Block15, Row6, Column4)	2242.16	2091.50	938.53	0.03	0.42	400.00	440.51	400.00	177.50	0.04	0.40	100.00	99.00	0.00	1691.50	1842.16	1304935.00	10.15	901.09	767.50
15	5	6	14948.00	17961.00	147.40	0	Spot (Block15, Row6, Column5)	57851.66	65535.00	12540.49	0.05	0.22	397.00	447.59	397.00	243.76	0.05	0.54	100.00	100.00	65.59	65138.00	57454.66	33959184.00	235.50	15315.47	11140.00
15	6	6	15250.00	17961.00	147.00	-50	Spot (Block15, Row6, Column6)	475.17	479.50	94.28	0.00	0.20	394.00	408.07	394.00	116.80	0.02	0.29	28.00	6.00	0.00	85.50	81.17	280350.00	0.57	451.82	413.00
15	7	6	15552.00	17959.00	150.60	0	Spot (Block15, Row6, Column7)	1439.32	1345.50	624.88	0.03	0.43	397.00	410.71	397.00	129.78	0.01	0.32	100.00	95.00	0.00	948.50	1042.32	898136.00	7.93	615.02	597.00
15	8	6	15855.00	17961.00	163.10	0	Spot (Block15, Row6, Column8)	688.78	609.00	222.61	0.05	0.32	396.00	398.42	396.00	66.56	0.00	0.17	92.00	70.00	0.00	213.00	292.78	508321.00	4.36	457.01	434.00
15	1	7	13751.00	18258.00	164.90	0	Spot (Block15, Row7, Column1)	7593.08	6607.50	3940.29	0.06	0.52	407.00	487.65	407.00	226.23	0.08	0.46	100.00	100.00	0.00	6200.50	7186.08	5709999.00	31.41	1617.69	1542.00
15	2	7	14064.00	18253.00	213.05	0	Spot (Block15, Row7, Column2)	537.35	503.00	136.78	0.03	0.25	399.00	435.06	399.00	131.49	0.04	0.30	33.00	15.00	0.00	104.00	138.35	694789.00	0.78	434.97	409.00
15	3	7	14356.00	18264.00	207.85	0	Spot (Block15, Row7, Column3)	454.88	418.00	83.38	0.04	0.18	391.00	404.57	391.00	112.47	0.01	0.28	19.00	4.00	0.00	27.00	63.88	560407.00	0.45	413.06	398.50
15	4	7	14648.00	18250.00	171.90	0	Spot (Block15, Row7, Column4)	562.56	512.00	120.25	0.04	0.21	391.00	403.30	391.00	102.63	0.01	0.25	66.00	27.00	0.00	121.00	171.56	463552.00	1.55	442.67	413.00
15	5	7	14952.00	18266.00	234.55	0	Spot (Block15, Row7, Column5)	490.14	482.50	98.62	0.01	0.20	394.00	430.20	394.00	185.16	0.04	0.43	18.00	1.00	0.00	88.50	96.14	774414.00	0.32	429.81	397.50
15	6	7	15246.00	18262.00	190.20	0	Spot (Block15, Row7, Column6)	4229.89	4132.50	1986.25	0.01	0.47	404.00	498.11	404.00	339.95	0.09	0.68	100.00	100.00	0.00	3728.50	3825.89	4322951.00	10.98	1224.76	1218.00
15	7	7	15542.00	18262.00	149.80	0	Spot (Block15, Row7, Column7)	22914.47	20876.00	12465.27	0.04	0.54	402.00	434.96	402.00	162.26	0.03	0.37	100.00	100.00	0.16	20474.00	22512.47	14046569.00	138.54	5081.76	3243.00
15	8	7	15854.00	18260.00	188.80	0	Spot (Block15, Row7, Column8)	5932.08	5848.50	1754.55	0.01	0.30	399.00	429.46	399.00	154.93	0.03	0.36	100.00	100.00	0.00	5449.50	5533.08	5955810.00	35.52	1761.86	1398.00
15	1	8	13742.00	18566.00	143.25	0	Spot (Block15, Row8, Column1)	850.25	813.00	234.94	0.02	0.28	397.00	427.63	397.00	115.31	0.03	0.27	98.00	79.00	0.00	416.00	453.25	468490.00	3.67	526.25	519.00
15	2	8	14059.00	18571.00	234.10	0	Spot (Block15, Row8, Column2)	446.11	416.00	86.88	0.03	0.19	395.00	403.79	395.00	74.18	0.01	0.18	40.00	11.00	0.00	21.00	51.11	704848.00	0.57	404.62	402.00
15	3	8	14340.00	18563.00	179.65	0	Spot (Block15, Row8, Column3)	735.45	684.00	298.49	0.03	0.41	392.00	407.24	392.00	122.24	0.02	0.30	80.00	54.00	0.00	292.00	343.45	667050.00	2.68	462.42	428.00
15	4	8	14649.00	18559.00	152.95	0	Spot (Block15, Row8, Column4)	48279.12	55605.50	18542.18	0.06	0.38	393.00	417.63	393.00	153.20	0.03	0.37	100.00	100.00	41.49	55212.50	47886.12	31188528.00	312.40	8636.46	6698.00
15	5	8	14938.00	18557.00	151.80	0	Spot (Block15, Row8, Column5)	568.51	587.00	95.07	0.01	0.17	400.00	466.25	400.00	291.39	0.07	0.62	10.00	0.00	0.00	187.00	168.51	358163.00	0.35	472.31	477.00
15	6	8	15252.00	18562.00	193.40	0	Spot (Block15, Row8, Column6)	25615.55	15871.00	21290.36	0.21	0.83	422.00	559.82	422.00	423.22	0.12	0.76	100.00	100.00	11.73	15449.00	25193.55	26870824.00	59.20	4521.64	4554.00
15	7	8	15549.00	18562.00	146.25	0	Spot (Block15, Row8, Column7)	8979.76	8483.50	4574.51	0.02	0.51	481.00	558.34	481.00	361.11	0.06	0.65	100.00	100.00	0.00	8002.50	8498.76	5262141.00	23.32	2212.62	1944.50
15	8	8	15839.00	18560.00	152.75	0	Spot (Block15, Row8, Column8)	56877.72	65535.00	12561.55	0.06	0.22	441.00	513.33	441.00	257.88	0.07	0.50	100.00	100.00	59.63	65094.00	56436.72	36629552.00	218.57	11211.91	8779.00
16	1	1	18251.00	16462.00	157.25	0	Spot (Block16, Row1, Column1)	33218.36	29398.50	18100.83	0.05	0.54	309.00	349.01	309.00	124.23	0.05	0.36	100.00	100.00	5.72	29089.50	32909.36	22654964.00	264.59	6534.42	4147.50
16	2	1	18545.00	16464.00	155.75	0	Spot (Block16, Row1, Column2)	5229.67	4594.00	2612.01	0.06	0.50	302.00	322.48	302.00	81.70	0.03	0.25	100.00	100.00	0.00	4292.00	4927.67	3503876.00	60.06	1183.92	1097.00
16	3	1	18852.00	16463.00	149.15	0	Spot (Block16, Row1, Column3)	2876.14	2385.00	1846.25	0.08	0.64	299.00	308.37	299.00	47.09	0.01	0.15	100.00	100.00	0.00	2086.00	2577.14	1748696.00	54.52	886.33	714.00
16	4	1	19145.00	16462.00	151.20	0	Spot (Block16, Row1, Column4)	3844.83	3615.00	1886.04	0.03	0.49	304.00	318.61	304.00	59.93	0.02	0.19	100.00	100.00	0.00	3311.00	3540.83	2410709.00	58.84	1047.39	931.50
16	5	1	19452.00	16469.00	153.05	0	Spot (Block16, Row1, Column5)	7173.96	5651.00	5694.93	0.10	0.79	305.00	319.04	305.00	66.87	0.02	0.21	100.00	100.00	0.00	5346.00	6868.96	4605681.00	102.52	1477.52	1087.50
16	6	1	19747.00	16462.00	148.20	0	Spot (Block16, Row1, Column6)	10512.12	9323.50	6102.73	0.05	0.58	304.00	321.96	304.00	80.26	0.02	0.25	100.00	100.00	0.00	9019.50	10208.12	6391371.00	126.96	2364.32	1507.50
16	7	1	20043.00	16464.00	151.05	0	Spot (Block16, Row1, Column7)	25977.38	23013.00	15817.28	0.05	0.61	304.00	319.88	304.00	79.39	0.02	0.25	100.00	100.00	1.28	22709.00	25673.38	16235862.00	323.20	4915.90	3450.50
16	8	1	20356.00	16463.00	157.75	0	Spot (Block16, Row1, Column8)	1014.68	919.00	402.66	0.04	0.40	303.00	310.01	303.00	47.99	0.01	0.15	100.00	100.00	0.00	616.00	711.68	697083.00	14.68	464.52	443.00
16	1	2	18249.00	16764.00	147.00	-50	Spot (Block16, Row2, Column1)	324.28	313.00	30.96	0.02	0.10	310.00	345.43	310.00	109.23	0.05	0.32	0.00	0.00	0.00	3.00	14.28	191973.00	-0.19	325.55	313.00
16	2	2	18547.00	16761.00	131.95	0	Spot (Block16, Row2, Column2)	4375.75	4123.00	1607.25	0.03	0.37	307.00	325.53	307.00	69.43	0.03	0.21	100.00	100.00	0.00	3816.00	4068.75	2030350.00	58.33	1170.98	1127.00
16	3	2	18851.00	16760.00	156.70	0	Spot (Block16, Row2, Column3)	645.30	630.50	183.87	0.01	0.28	305.00	321.57	305.00	65.69	0.02	0.20	98.00	84.00	0.00	325.50	340.30	436226.00	4.93	394.44	391.50
16	4	2	19153.00	16765.00	174.95	0	Spot (Block16, Row2, Column4)	2880.89	2827.50	1108.93	0.01	0.38	310.00	337.87	310.00	85.07	0.04	0.25	100.00	100.00	0.00	2517.50	2570.89	2471802.00	29.89	845.33	805.00
16	5	2	19448.00	16763.00	197.20	0	Spot (Block16, Row2, Column5)	4162.85	4103.50	1275.59	0.01	0.31	316.00	351.23	316.00	106.72	0.05	0.30	100.00	100.00	0.00	3787.50	3846.85	4570807.00	35.72	1254.65	1101.00
16	6	2	19744.00	16759.00	156.25	0	Spot (Block16, Row2, Column6)	1345.60	1201.00	623.11	0.05	0.46	317.00	393.27	317.00	293.74	0.09	0.75	91.00	69.00	0.00	884.00	1028.60	902898.00	3.24	561.03	508.00
16	7	2	20050.00	16766.00	154.65	0	Spot (Block16, Row2, Column7)	1613.00	1502.00	791.58	0.03	0.49	310.00	328.87	310.00	74.31	0.03	0.23	100.00	100.00	0.00	1192.00	1303.00	1054902.00	17.28	598.34	572.00
16	8	2	20350.00	16766.00	147.00	-50	Spot (Block16, Row2, Column8)	311.82	307.00	28.38	0.01	0.09	308.00	358.53	308.00	356.46	0.07	0.99	0.00	0.00	0.00	-1.00	3.82	184286.00	-0.13	311.32	309.00
16	1	3	18251.00	17064.00	152.10	0	Spot (Block16, Row3, Column1)	6699.95	5617.00	4291.89	0.08	0.64	305.00	315.27	305.00	54.53	0.01	0.17	100.00	100.00	0.00	5312.00	6394.95	4241068.00	117.08	1447.72	1168.00
16	2	3	18552.00	17067.00	155.40	0	Spot (Block16, Row3, Column2)	881.41	783.50	322.55	0.05	0.37	311.00	341.26	311.00	118.27	0.04	0.35	97.00	93.00	0.00	472.50	570.41	583493.00	4.57	467.80	443.50
16	3	3	18839.00	17065.00	148.25	0	Spot (Block16, Row3, Column3)	2274.69	1871.00	1292.92	0.08	0.57	312.00	330.49	312.00	87.50	0.03	0.26	100.00	100.00	0.00	1559.00	1962.69	1355715.00	22.22	779.86	653.00
16	4	3	19156.00	17064.00	150.70	0	Spot (Block16, Row3, Column4)	12074.13	10664.00	7003.21	0.05	0.58	311.00	332.31	311.00	71.70	0.03	0.22	100.00	100.00	0.00	10353.00	11763.13	7510107.00	163.76	2493.32	1867.00
16	5	3	19459.00	17074.00	154.25	0	Spot (Block16, Row3, Column5)	4942.91	1493.00	11351.93	0.52	2.30	326.00	428.40	326.00	342.70	0.12	0.80	85.00	64.00	1.82	1167.00	4616.91	3267266.00	13.17	1134.54	457.50
16	6	3	19750.00	17065.00	210.90	0	Spot (Block16, Row3, Column6)	32651.21	25401.00	19379.20	0.11	0.59	374.00	549.75	374.00	470.59	0.17	0.86	100.00	100.00	15.21	25027.00	32277.21	41434572.00	68.22	6849.99	6487.00
16	7	3	20051.00	17066.00	148.45	0	Spot (Block16, Row3, Column7)	5280.76	4633.50	3533.38	0.06	0.67	323.00	422.44	323.00	334.82	0.12	0.79	100.00	95.00	0.00	4310.50	4957.76	3200139.00	14.51	1312.87	1045.50
16	8	3	20352.00	17070.00	161.00	0	Spot (Block16, Row3, Column8)	29683.88	26650.50	13961.11	0.05	0.47	313.00	384.16	313.00	377.40	0.09	0.98	100.00	100.00	1.26	26337.50	29370.88	21194296.00	77.64	5102.37	4285.00
16	1	4	18253.00	17364.00	149.40	0	Spot (Block16, Row4, Column1)	11999.29	10557.00	6981.70	0.06	0.58	304.00	334.22	304.00	141.51	0.04	0.42	100.00	100.00	0.00	10253.00	11695.29	7319564.00	82.43	2617.91	2052.00
16	2	4	18548.00	17361.00	181.95	0	Spot (Block16, Row4, Column2)	7613.86	6620.00	4463.03	0.06	0.59	319.00	389.48	319.00	216.34	0.09	0.56	100.00	100.00	0.00	6301.00	7294.86	7065661.00	33.39	1652.82	1608.00
16	3	4	18851.00	17365.00	151.15	0	Spot (Block16, Row4, Column3)	43287.66	45763.00	20079.57	0.02	0.46	318.00	387.79	318.00	226.05	0.09	0.58	100.00	100.00	31.26	45445.00	42969.66	27141520.00	189.78	8213.12	6307.00
16	4	4	19147.00	17365.00	165.20	0	Spot (Block16, Row4, Column4)	512.77	500.00	94.87	0.01	0.19	310.00	327.85	310.00	77.19	0.02	0.24	94.00	66.00	0.00	190.00	202.77	387653.00	2.40	372.42	378.00
16	5	4	19438.00	17367.00	146.65	0	Spot (Block16, Row4, Column5)	1233.87	892.00	1807.59	0.14	1.46	322.00	350.73	322.00	102.39	0.04	0.29	100.00	97.00	0.00	570.00	911.87	729216.00	8.63	552.01	474.00
16	6	4	19749.00	17359.00	196.55	0	Spot (Block16, Row4, Column6)	4738.12	4795.50	1216.21	0.01	0.26	358.00	448.72	358.00	335.52	0.10	0.75	100.00	100.00	0.00	4437.50	4380.12	5174029.00	12.78	1453.57	1404.00
16	7	4	20046.00	17365.00	150.25	0	Spot (Block16, Row4, Column7)	3938.37	2994.00	3005.75	0.12	0.76	336.00	417.74	336.00	304.52	0.09	0.73	100.00	82.00	0.00	2658.00	3602.37	2429976.00	11.56	980.93	843.50
16	8	4	20350.00	17377.00	153.95	0	Spot (Block16, Row4, Column8)	1295.82	1162.00	538.23	0.05	0.42	318.00	352.85	318.00	140.82	0.05	0.40	100.00	98.00	0.00	844.00	977.82	842284.00	6.70	610.10	552.00
16	1	5	18251.00	17666.00	148.85	0	Spot (Block16, Row5, Column1)	8779.94	7468.50	5508.30	0.07	0.63	309.00	418.26	309.00	341.70	0.13	0.82	100.00	100.00	0.00	7159.50	8470.94	5338206.00	24.47	2084.45	1562.00
16	2	5	18550.00	17667.00	158.60	0	Spot (Block16, Row5, Column2)	32819.48	31066.00	14879.05	0.02	0.45	353.00	491.80	353.00	412.69	0.14	0.84	100.00	100.00	1.72	30713.00	32466.48	22842368.00	78.33	5888.16	5214.00
16	3	5	18856.00	17667.00	160.55	0	Spot (Block16, Row5, Column3)	26847.43	22130.00	16404.33	0.08	0.61	331.00	431.82	331.00	292.44	0.12	0.68	100.00	100.00	0.98	21799.00	26516.43	19169068.00	90.33	3808.14	3472.00
16	4	5	19149.00	17667.00	147.85	0	Spot (Block16, Row5, Column4)	5693.37	5058.00	3584.93	0.05	0.63	315.00	366.93	315.00	203.47	0.07	0.55	100.00	100.00	0.00	4743.00	5378.37	3387556.00	26.18	1446.50	1050.00
16	5	5	19454.00	17666.00	149.50	0	Spot (Block16, Row5, Column5)	47369.57	57458.00	19928.17	0.08	0.42	317.00	348.82	317.00	142.62	0.04	0.41	100.00	100.00	44.17	57141.00	47052.57	28848252.00	329.69	9404.56	6791.00
16	6	5	19753.00	17666.00	148.60	0	Spot (Block16, Row5, Column6)	1534.70	1458.50	632.77	0.02	0.41	322.00	419.91	322.00	370.10	0.12	0.88	99.00	70.00	0.00	1136.50	1212.70	923892.00	3.01	648.31	582.00
16	7	5	20053.00	17666.00	204.00	0	Spot (Block16, Row5, Column7)	36550.52	32837.50	20201.37	0.05	0.55	374.00	505.05	374.00	479.52	0.13	0.95	100.00	100.00	19.37	32463.50	36176.52	43202944.00	75.17	7327.37	7410.00
16	8	5	20350.00	17668.00	147.50	0	Spot (Block16, Row5, Column8)	10614.52	7838.00	8436.36	0.13	0.79	314.00	379.57	314.00	283.64	0.08	0.75	100.00	99.00	0.00	7524.00	10300.52	6315642.00	36.08	2033.81	1424.50
16	1	6	18250.00	17965.00	209.95	0	Spot (Block16, Row6, Column1)	28654.80	21061.00	19326.06	0.13	0.67	378.00	579.33	378.00	555.24	0.19	0.96	100.00	100.00	10.38	20683.00	28276.80	35875940.00	50.56	5970.04	5856.00
16	2	6	18544.00	17964.00	213.85	0	Spot (Block16, Row6, Column2)	25479.00	22888.00	13345.78	0.05	0.52	380.00	560.53	380.00	529.02	0.17	0.94	100.00	100.00	0.00	22508.00	25099.00	33301048.00	47.10	5548.64	5431.00
16	3	6	18838.00	17964.00	148.50	0	Spot (Block16, Row6, Column3)	20503.38	19201.00	12299.24	0.03	0.60	320.00	408.80	320.00	314.25	0.11	0.77	100.00	100.00	0.00	18881.00	20183.38	12363536.00	63.95	4732.89	3056.00
16	4	6	19155.00	17965.00	150.85	0	Spot (Block16, Row6, Column4)	1994.97	1748.00	1032.89	0.06	0.52	314.00	341.31	314.00	127.52	0.04	0.37	100.00	99.00	0.00	1434.00	1680.97	1240874.00	12.97	662.77	574.00
16	5	6	19446.00	17964.00	148.65	0	Spot (Block16, Row6, Column5)	45528.82	50961.00	19803.56	0.05	0.43	313.00	352.59	313.00	162.01	0.05	0.46	100.00	100.00	35.55	50648.00	45215.82	27408512.00	278.84	9718.40	8221.00
16	6	6	19754.00	17966.00	154.40	0	Spot (Block16, Row6, Column6)	838.45	701.00	404.23	0.08	0.48	313.00	384.05	313.00	317.07	0.09	0.83	59.00	33.00	0.00	388.00	525.45	547505.00	1.43	428.83	405.00
16	7	6	20053.00	17967.00	151.00	0	Spot (Block16, Row6, Column7)	10153.05	8441.00	6885.23	0.08	0.68	337.00	417.30	337.00	337.48	0.09	0.81	100.00	100.00	0.00	8104.00	9816.05	6365965.00	28.85	2246.45	1773.00
16	8	6	20353.00	17970.00	151.05	0	Spot (Block16, Row6, Column8)	11809.77	9283.50	8860.60	0.10	0.75	311.00	336.44	311.00	76.16	0.03	0.23	100.00	100.00	0.00	8972.50	11498.77	7392914.00	150.65	2123.82	1553.00
16	1	7	18250.00	18263.00	172.55	0	Spot (Block16, Row7, Column1)	10319.83	8937.00	6028.10	0.06	0.58	326.00	451.54	326.00	359.91	0.14	0.80	100.00	100.00	0.00	8611.00	9993.83	8575782.00	27.42	1923.49	1888.00
16	2	7	18559.00	18273.00	182.30	0	Spot (Block16, Row7, Column2)	471.23	424.00	125.55	0.05	0.27	321.00	405.13	321.00	299.50	0.10	0.74	13.00	0.00	0.00	103.00	150.23	439186.00	0.22	369.93	363.50
16	3	7	18855.00	18263.00	165.25	0	Spot (Block16, Row7, Column3)	344.34	328.00	39.31	0.02	0.11	307.00	322.38	307.00	53.09	0.02	0.16	38.00	0.00	0.00	21.00	37.34	261702.00	0.41	324.24	312.00
16	4	7	19147.00	18260.00	165.15	0	Spot (Block16, Row7, Column4)	485.11	466.00	111.25	0.02	0.23	310.00	338.41	310.00	146.81	0.04	0.43	53.00	15.00	0.00	156.00	175.11	367716.00	1.00	358.91	359.50
16	5	7	19454.00	18272.00	202.35	0	Spot (Block16, Row7, Column5)	1991.94	1793.50	1060.96	0.05	0.53	316.00	406.83	316.00	350.09	0.11	0.86	98.00	74.00	0.00	1477.50	1675.94	2310656.00	4.53	807.84	665.00
16	6	7	19752.00	18268.00	204.25	0	Spot (Block16, Row7, Column6)	30847.03	29617.00	17485.41	0.02	0.57	361.00	612.15	361.00	670.71	0.23	1.10	100.00	100.00	2.12	29256.00	30486.03	36461216.00	45.08	6038.97	6160.00
16	7	7	20043.00	18268.00	152.35	0	Spot (Block16, Row7, Column7)	13397.87	12488.00	6701.30	0.03	0.50	336.00	459.60	336.00	436.89	0.14	0.95	100.00	100.00	0.00	12152.00	13061.87	8507646.00	29.61	3212.75	2613.00
16	8	7	20351.00	18264.00	195.75	0	Spot (Block16, Row7, Column8)	7230.42	7222.00	1971.57	0.00	0.27	320.00	357.17	320.00	133.90	0.05	0.37	100.00	100.00	0.00	6902.00	6910.42	7837780.00	51.33	2028.18	1791.00
16	1	8	18237.00	18572.00	192.85	0	Spot (Block16, Row8, Column1)	452.64	416.00	154.27	0.04	0.34	309.00	337.69	309.00	127.26	0.04	0.38	42.00	15.00	0.00	107.00	143.64	473462.00	0.90	364.53	322.00
16	2	8	18549.00	18567.00	154.25	0	Spot (Block16, Row8, Column2)	1325.16	1196.00	655.05	0.04	0.49	307.00	318.65	307.00	44.97	0.02	0.14	100.00	100.00	0.00	889.00	1018.16	862682.00	22.38	528.45	504.00
16	3	8	18841.00	18565.00	151.90	0	Spot (Block16, Row8, Column3)	3333.87	2528.00	2565.88	0.12	0.77	306.00	335.59	306.00	167.83	0.04	0.50	100.00	88.00	0.00	2222.00	3027.87	2110341.00	17.86	822.93	674.00
16	4	8	19149.00	18565.00	157.65	0	Spot (Block16, Row8, Column4)	48613.70	54159.00	17763.30	0.05	0.37	321.00	376.62	321.00	225.94	0.07	0.60	100.00	100.00	40.62	53838.00	48292.70	32911724.00	213.49	8808.31	7686.00
16	5	8	19439.00	18569.00	159.60	0	Spot (Block16, Row8, Column5)	483.26	471.00	110.93	0.01	0.23	333.00	444.25	333.00	400.94	0.13	0.90	1.00	0.00	0.00	138.00	150.26	338281.00	0.10	370.59	373.50
16	6	8	19749.00	18564.00	203.55	0	Spot (Block16, Row8, Column6)	37133.53	31534.00	21842.12	0.07	0.59	394.00	635.29	394.00	652.89	0.21	1.03	100.00	100.00	28.16	31140.00	36739.53	44040704.00	55.90	7314.99	7457.00
16	7	8	20049.00	18565.00	148.70	0	Spot (Block16, Row8, Column7)	5782.03	5274.00	3202.30	0.04	0.55	357.00	478.69	357.00	445.98	0.13	0.93	100.00	100.00	0.00	4917.00	5425.03	3486565.00	11.89	1629.27	1395.50
16	8	8	20342.00	18566.00	152.15	0	Spot (Block16, Row8, Column8)	55586.42	65535.00	14163.47	0.07	0.25	346.00	411.73	346.00	239.00	0.08	0.58	100.00	100.00	58.86	65189.00	55240.42	35130900.00	230.85	12376.80	9104.00
17	1	1	4740.00	20944.00	148.60	0	Spot (Block17, Row1, Column1)	43950.20	45147.00	18715.79	0.01	0.43	506.00	564.02	506.00	187.32	0.05	0.33	100.00	100.00	27.76	44641.00	43444.20	26282364.00	231.61	9995.21	8387.00
17	2	1	5039.00	20946.00	144.70	0	Spot (Block17, Row1, Column2)	8058.85	7128.00	4316.22	0.05	0.54	499.00	520.33	499.00	105.81	0.02	0.20	100.00	100.00	0.00	6629.00	7559.85	4609664.00	71.25	1824.13	1553.00
17	3	1	5342.00	20948.00	143.80	0	Spot (Block17, Row1, Column3)	2483.58	2232.50	1324.90	0.05	0.53	497.00	504.84	497.00	73.61	0.01	0.15	100.00	100.00	0.00	1735.50	1986.58	1380869.00	26.88	945.14	846.50
17	4	1	5635.00	20946.00	142.50	0	Spot (Block17, Row1, Column4)	5820.83	5204.50	3157.03	0.05	0.54	498.00	513.31	498.00	84.50	0.01	0.16	100.00	100.00	0.00	4706.50	5322.83	3201455.00	62.81	1636.74	1344.00
17	5	1	5942.00	20948.00	141.90	0	Spot (Block17, Row1, Column5)	7337.65	6174.00	4999.70	0.07	0.68	495.00	506.14	495.00	87.40	0.01	0.17	100.00	100.00	0.00	5679.00	6842.65	4006357.00	78.16	1872.26	1468.00
17	6	1	6235.00	20947.00	141.05	0	Spot (Block17, Row1, Column6)	8404.41	7523.00	4407.16	0.05	0.52	498.00	521.60	498.00	113.33	0.02	0.22	100.00	100.00	0.00	7025.00	7906.41	4538383.00	69.56	2368.85	1881.00
17	7	1	6535.00	20948.00	142.55	0	Spot (Block17, Row1, Column7)	25679.22	23694.00	13710.58	0.03	0.53	498.00	528.12	498.00	112.31	0.03	0.21	100.00	100.00	0.00	23196.00	25181.22	14149249.00	223.95	5595.34	4050.00
17	8	1	6845.00	20952.00	181.20	0	Spot (Block17, Row1, Column8)	668.00	663.00	120.20	0.00	0.18	492.00	501.33	492.00	94.71	0.01	0.19	77.00	45.00	0.00	171.00	176.00	615229.00	1.76	540.27	508.50
17	1	2	4740.00	21269.00	150.65	0	Spot (Block17, Row2, Column1)	597.09	599.00	76.73	0.00	0.13	514.00	562.93	514.00	139.74	0.04	0.25	21.00	1.00	0.00	85.00	83.09	369001.00	0.24	570.19	584.00
17	2	2	5039.00	21244.00	126.80	0	Spot (Block17, Row2, Column2)	4234.37	4052.00	1525.95	0.02	0.36	503.00	537.02	503.00	278.60	0.03	0.52	100.00	100.00	0.00	3549.00	3731.37	1816543.00	13.27	1295.24	1249.00
17	3	2	5343.00	21246.00	155.15	0	Spot (Block17, Row2, Column3)	1370.21	1273.00	507.56	0.03	0.37	499.00	524.48	499.00	283.12	0.02	0.54	94.00	63.00	0.00	774.00	871.21	911188.00	2.99	701.61	703.50
17	4	2	5641.00	21246.00	183.15	0	Spot (Block17, Row2, Column4)	2009.92	1908.00	751.21	0.02	0.37	497.00	522.73	497.00	94.25	0.02	0.18	100.00	100.00	0.00	1411.00	1512.92	1887316.00	15.78	934.60	912.00
17	5	2	5946.00	21249.00	172.05	0	Spot (Block17, Row2, Column5)	6086.25	5902.00	2536.08	0.01	0.42	498.00	522.24	498.00	120.09	0.02	0.23	100.00	100.00	0.00	5404.00	5588.25	5039414.00	46.33	1707.59	1451.00
17	6	2	6232.00	21245.00	147.10	0	Spot (Block17, Row2, Column6)	2035.18	1867.00	921.31	0.04	0.45	498.00	551.36	498.00	278.10	0.04	0.50	99.00	82.00	0.00	1369.00	1537.18	1202793.00	5.34	840.52	791.00
17	7	2	6542.00	21249.00	145.10	0	Spot (Block17, Row2, Column7)	1668.98	1578.00	628.12	0.02	0.38	497.50	521.00	497.50	101.55	0.02	0.19	100.00	100.00	0.00	1080.50	1171.48	957992.00	11.30	812.76	774.00
17	8	2	6837.00	21243.00	232.75	0	Spot (Block17, Row2, Column8)	535.21	499.00	88.48	0.03	0.17	492.00	511.32	492.00	108.96	0.02	0.21	25.00	5.00	0.00	7.00	43.21	834931.00	0.22	510.87	496.00
17	1	3	4743.00	21545.00	142.25	0	Spot (Block17, Row3, Column1)	8619.87	8066.00	4991.25	0.03	0.58	504.00	527.69	504.00	158.86	0.02	0.30	100.00	100.00	0.00	7562.00	8115.87	4715068.00	50.94	2232.55	1546.00
17	2	3	5040.00	21550.00	141.85	0	Spot (Block17, Row3, Column2)	2092.83	1927.00	838.36	0.04	0.40	507.00	557.99	507.00	298.54	0.04	0.54	98.00	91.00	0.00	1420.00	1585.83	1153148.00	5.14	944.43	891.50
17	3	3	5334.00	21540.00	144.95	0	Spot (Block17, Row3, Column3)	8537.37	6041.00	8566.55	0.15	1.00	503.00	543.57	503.00	290.04	0.03	0.53	100.00	99.00	0.17	5538.00	8034.37	4891912.00	27.56	2204.16	1248.00
17	4	3	5641.00	21547.00	141.00	0	Spot (Block17, Row3, Column4)	15285.77	14114.00	8911.58	0.03	0.58	499.00	519.55	499.00	88.71	0.02	0.17	100.00	100.00	0.00	13615.00	14786.77	8284885.00	166.45	3636.18	3250.00
17	5	3	5944.00	21546.00	139.00	0	Spot (Block17, Row3, Column5)	4531.16	4343.00	2284.56	0.02	0.50	504.00	575.14	504.00	301.22	0.06	0.52	100.00	100.00	0.00	3839.00	4027.16	2374326.00	13.13	1551.70	1205.00
17	6	3	6242.00	21548.00	221.80	0	Spot (Block17, Row3, Column6)	21983.95	12018.00	17997.77	0.26	0.82	509.00	629.16	509.00	428.18	0.09	0.68	100.00	100.00	3.83	11509.00	21474.95	31019400.00	49.87	5615.34	5605.00
17	7	3	6546.00	21548.00	145.10	0	Spot (Block17, Row3, Column7)	3873.54	3343.00	2383.68	0.06	0.62	501.00	565.85	501.00	298.03	0.05	0.53	100.00	92.00	0.00	2842.00	3372.54	2219538.00	11.10	1165.71	1033.50
17	8	3	6842.00	21556.00	152.95	0	Spot (Block17, Row3, Column8)	8060.78	7495.00	3567.20	0.03	0.44	497.00	535.30	497.00	127.67	0.03	0.24	100.00	100.00	0.00	6998.00	7563.78	5150839.00	58.95	2164.86	1849.00
17	1	4	4742.00	21846.00	140.00	0	Spot (Block17, Row4, Column1)	17020.35	15202.00	10280.80	0.05	0.60	512.00	560.46	512.00	198.76	0.04	0.35	100.00	100.00	0.00	14690.00	16508.35	9088869.00	82.81	4077.21	3075.00
17	2	4	5041.00	21849.00	158.95	0	Spot (Block17, Row4, Column2)	6721.78	6320.00	3072.10	0.03	0.46	522.00	602.50	522.00	217.77	0.06	0.36	100.00	100.00	0.00	5798.00	6199.78	4691801.00	28.10	1709.71	1680.00
17	3	4	5343.00	21848.00	143.60	0	Spot (Block17, Row4, Column3)	53585.03	65535.00	16906.42	0.09	0.32	514.00	595.79	514.00	232.20	0.06	0.39	100.00	100.00	58.99	65021.00	53071.03	29793472.00	228.20	12960.98	9238.50
17	4	4	5644.00	21841.00	163.50	0	Spot (Block17, Row4, Column4)	706.67	697.00	93.23	0.01	0.13	502.00	527.66	502.00	175.38	0.02	0.33	63.00	9.00	0.00	195.00	204.67	523643.00	1.02	597.35	593.00
17	5	4	5924.00	21848.00	127.05	0	Spot (Block17, Row4, Column5)	6001.40	2784.00	10573.26	0.33	1.76	508.00	550.40	508.00	203.07	0.03	0.37	100.00	100.00	1.17	2276.00	5493.40	2562597.00	26.84	2114.78	1770.50
17	6	4	6245.00	21851.00	175.25	0	Spot (Block17, Row4, Column6)	9362.70	8917.00	3753.31	0.02	0.40	513.00	585.66	513.00	282.04	0.06	0.48	100.00	100.00	0.00	8404.00	8849.70	8061286.00	31.12	2579.72	2321.00
17	7	4	6540.00	21848.00	144.35	0	Spot (Block17, Row4, Column7)	4201.66	3415.50	2958.26	0.09	0.70	512.00	601.12	512.00	416.45	0.07	0.69	95.00	80.00	0.00	2903.50	3689.66	2394944.00	8.65	1169.66	1014.00
17	8	4	6844.00	21857.00	147.95	0	Spot (Block17, Row4, Column8)	1792.78	1606.00	742.33	0.05	0.41	508.00	542.84	508.00	112.03	0.03	0.21	100.00	99.00	0.00	1098.00	1284.78	1064913.00	11.16	816.41	755.50
17	1	5	4746.00	22151.00	140.10	0	Spot (Block17, Row5, Column1)	19071.64	15606.00	13299.87	0.09	0.70	529.00	608.67	529.00	296.10	0.06	0.49	100.00	100.00	0.00	15077.00	18542.64	10165183.00	62.35	4127.19	2978.00
17	2	5	5043.00	22148.00	150.60	0	Spot (Block17, Row5, Column2)	8864.01	8612.00	3635.64	0.01	0.41	571.00	665.61	571.00	323.26	0.07	0.49	100.00	100.00	0.00	8041.00	8293.01	5504548.00	25.36	2124.73	1948.50
17	3	5	5340.00	22147.00	145.00	0	Spot (Block17, Row5, Column3)	30483.21	26911.00	17483.55	0.05	0.57	554.00	626.18	554.00	252.31	0.05	0.40	100.00	100.00	2.97	26357.00	29929.21	17466888.00	118.34	4843.48	4415.00
17	4	5	5638.00	22147.00	138.45	0	Spot (Block17, Row5, Column4)	6487.92	5766.00	3630.06	0.05	0.56	511.00	569.85	511.00	233.06	0.05	0.41	100.00	100.00	0.00	5255.00	5976.92	3399669.00	25.39	1862.36	1456.00
17	5	5	5945.00	22152.00	143.15	0	Spot (Block17, Row5, Column5)	54166.06	65535.00	16885.87	0.08	0.31	512.00	570.14	512.00	232.99	0.05	0.41	100.00	100.00	59.82	65023.00	53654.06	30333200.00	230.03	10769.96	9199.50
17	6	5	6242.00	22151.00	143.95	0	Spot (Block17, Row5, Column6)	2180.70	2049.50	947.96	0.03	0.43	521.00	638.77	521.00	494.43	0.09	0.77	92.00	71.00	0.00	1528.50	1659.70	1229912.00	3.12	925.69	846.50
17	7	5	6546.00	22150.00	210.20	0	Spot (Block17, Row5, Column7)	35028.84	27808.00	21830.75	0.10	0.62	592.00	752.38	592.00	678.18	0.10	0.90	100.00	100.00	24.38	27216.00	34436.84	44101616.00	50.54	8036.32	8150.00
17	8	5	6846.00	22152.00	139.95	0	Spot (Block17, Row5, Column8)	10432.38	8511.50	7592.91	0.09	0.73	521.00	610.60	521.00	398.17	0.07	0.65	100.00	99.00	0.00	7990.50	9911.38	5570888.00	24.67	2373.64	1707.50
17	1	6	4743.00	22447.00	218.80	0	Spot (Block17, Row6, Column1)	18994.84	9196.50	16825.61	0.32	0.89	584.00	722.04	584.00	479.91	0.09	0.66	100.00	100.00	1.67	8612.50	18410.84	26174904.00	38.08	4972.96	4962.50
17	2	6	5043.00	22448.00	227.50	0	Spot (Block17, Row6, Column2)	22138.11	15159.00	13968.89	0.16	0.63	591.00	719.33	591.00	485.44	0.09	0.67	100.00	100.00	0.00	14568.00	21547.11	32963650.00	44.12	5895.58	6019.00
17	3	6	5332.00	22449.00	140.05	0	Spot (Block17, Row6, Column3)	19558.71	17397.50	11495.43	0.05	0.59	537.00	615.35	537.00	307.30	0.06	0.50	100.00	100.00	0.00	16860.50	19021.71	10366119.00	61.64	4653.84	3923.00
17	4	6	5642.00	22448.00	141.65	0	Spot (Block17, Row6, Column4)	4081.69	3519.00	2350.98	0.06	0.58	514.00	554.71	514.00	154.61	0.03	0.28	100.00	99.00	0.00	3005.00	3567.69	2220440.00	22.81	1262.72	1152.00
17	5	6	5942.00	22450.00	141.90	0	Spot (Block17, Row6, Column5)	49636.46	61536.00	18984.14	0.09	0.38	518.00	583.87	518.00	216.20	0.05	0.37	100.00	100.00	48.08	61018.00	49118.46	27151304.00	226.88	9882.83	7072.00
17	6	6	6246.00	22443.00	150.05	0	Spot (Block17, Row6, Column6)	1195.36	1012.50	499.86	0.07	0.42	555.00	620.93	555.00	344.54	0.05	0.55	61.00	36.00	0.00	457.50	640.36	736339.00	1.67	691.19	693.00
17	7	6	6543.00	22447.00	141.50	0	Spot (Block17, Row6, Column7)	9481.65	8497.00	5669.33	0.05	0.60	588.00	661.01	588.00	467.19	0.05	0.71	100.00	100.00	0.00	7909.00	8893.65	5158019.00	18.88	2326.80	1947.00
17	8	6	6848.00	22453.00	142.15	0	Spot (Block17, Row6, Column8)	8566.93	7376.50	5691.14	0.06	0.66	523.00	561.43	523.00	104.57	0.03	0.19	100.00	100.00	0.00	6853.50	8043.93	4694676.00	76.55	2261.96	1832.00
17	1	7	4741.00	22744.00	151.35	0	Spot (Block17, Row7, Column1)	11040.29	9644.00	5371.53	0.06	0.49	585.00	663.73	585.00	332.93	0.05	0.50	100.00	100.00	0.00	9059.00	10455.29	6922265.00	31.17	2266.82	2111.50
17	2	7	5041.00	22750.00	174.90	0	Spot (Block17, Row7, Column2)	725.22	698.00	123.89	0.02	0.17	568.00	622.11	568.00	305.95	0.04	0.49	14.00	0.00	0.00	130.00	157.22	619336.00	0.34	613.72	602.00
17	3	7	5339.00	22764.00	192.65	0	Spot (Block17, Row7, Column3)	623.80	603.00	69.12	0.01	0.11	504.00	531.93	504.00	80.79	0.02	0.15	76.00	33.00	0.00	99.00	119.80	653738.00	1.14	573.50	586.00
17	4	7	5638.00	22747.00	160.10	0	Spot (Block17, Row7, Column4)	701.78	685.00	124.99	0.01	0.18	504.00	554.02	504.00	166.35	0.04	0.30	61.00	16.00	0.00	181.00	197.78	496859.00	0.89	581.32	586.00
17	5	7	5942.00	22748.00	184.20	0	Spot (Block17, Row7, Column5)	2027.04	1933.00	867.37	0.02	0.43	530.00	640.11	530.00	397.69	0.08	0.62	95.00	71.00	0.00	1403.00	1497.04	1923665.00	3.49	918.35	904.00
17	6	7	6237.00	22749.00	222.05	0	Spot (Block17, Row7, Column6)	24752.24	18762.50	15332.18	0.12	0.62	592.00	781.34	592.00	676.52	0.12	0.87	100.00	100.00	0.85	18170.50	24160.24	35049180.00	35.43	6456.96	6766.00
17	7	7	6533.00	22751.00	144.55	0	Spot (Block17, Row7, Column7)	10922.74	10488.50	5365.54	0.02	0.49	579.00	623.73	579.00	324.97	0.03	0.52	100.00	100.00	0.00	9909.50	10343.74	6204117.00	31.69	2801.79	2096.00
17	8	7	6844.00	22751.00	176.10	0	Spot (Block17, Row7, Column8)	17837.39	18225.00	5746.09	0.01	0.32	569.00	587.93	569.00	182.67	0.01	0.31	100.00	100.00	0.00	17656.00	17268.39	15482856.00	94.43	4468.59	4264.00
17	1	8	4726.00	23059.00	206.50	0	Spot (Block17, Row8, Column1)	681.92	670.50	127.80	0.01	0.19	533.00	573.08	533.00	143.53	0.03	0.25	47.00	9.00	0.00	137.50	148.92	826492.00	0.76	594.53	590.00
17	2	8	5041.00	23052.00	157.20	0	Spot (Block17, Row8, Column2)	1352.32	1243.00	529.95	0.04	0.39	515.00	545.24	515.00	66.98	0.02	0.12	100.00	100.00	0.00	728.00	837.32	919579.00	12.05	729.02	714.50
17	3	8	5333.00	23048.00	143.75	0	Spot (Block17, Row8, Column3)	3707.28	3115.00	2428.11	0.08	0.65	514.00	568.07	514.00	167.93	0.04	0.30	100.00	94.00	0.00	2601.00	3193.28	2064953.00	18.69	1131.05	973.00
17	4	8	5641.00	23051.00	148.25	0	Spot (Block17, Row8, Column4)	23414.37	21200.00	11899.92	0.04	0.51	517.00	600.20	517.00	231.40	0.06	0.39	100.00	100.00	0.00	20683.00	22897.37	14072035.00	98.59	4239.10	3745.00
17	5	8	5926.00	23062.00	293.50	0	Spot (Block17, Row8, Column5)	595.10	591.00	96.89	0.00	0.16	564.00	679.46	564.00	509.76	0.08	0.75	0.00	0.00	0.00	27.00	31.10	1502628.00	-0.17	530.58	498.00
17	6	8	6243.00	23051.00	201.65	0	Spot (Block17, Row8, Column6)	30668.56	22496.50	23033.42	0.13	0.75	595.00	831.49	595.00	771.41	0.15	0.93	100.00	100.00	21.96	21901.50	30073.56	35330428.00	38.68	6596.11	6512.00
17	7	8	6538.00	23052.00	137.85	0	Spot (Block17, Row8, Column7)	6023.74	5717.00	3099.62	0.02	0.51	597.00	725.44	597.00	517.18	0.08	0.71	100.00	96.00	0.00	5120.00	5426.74	3108251.00	10.24	1774.03	1453.00
17	8	8	6829.00	23049.00	146.05	0	Spot (Block17, Row8, Column8)	60036.71	65535.00	9877.68	0.04	0.16	601.00	679.40	601.00	301.94	0.05	0.44	100.00	100.00	69.06	64934.00	59435.71	35121756.00	196.59	12852.00	11461.50
18	1	1	9244.00	20951.00	152.50	0	Spot (Block18, Row1, Column1)	38952.38	36249.00	19649.42	0.03	0.50	403.00	449.14	403.00	151.33	0.05	0.34	100.00	100.00	19.19	35846.00	38549.38	24968600.00	254.44	7123.68	4920.50
18	2	1	9538.00	20955.00	148.60	0	Spot (Block18, Row1, Column2)	1483.02	1312.00	634.95	0.05	0.43	396.00	411.69	396.00	95.60	0.02	0.23	100.00	99.00	0.00	916.00	1087.02	891295.00	11.21	631.63	598.00
18	3	1	9847.00	20953.00	148.10	0	Spot (Block18, Row1, Column3)	1137.42	1019.50	464.66	0.05	0.41	393.00	396.84	393.00	65.40	0.00	0.16	100.00	97.00	0.00	626.50	744.42	682453.00	11.32	569.60	564.00
18	4	1	10140.00	20954.00	140.85	0	Spot (Block18, Row1, Column4)	1259.87	1153.00	454.34	0.04	0.36	393.00	400.55	393.00	74.62	0.01	0.19	100.00	99.00	0.00	760.00	866.87	677812.00	11.52	651.99	609.00
18	5	1	10441.00	20958.00	145.60	0	Spot (Block18, Row1, Column5)	1997.20	1601.00	1204.83	0.10	0.60	395.00	405.17	395.00	76.06	0.01	0.19	100.00	100.00	0.00	1206.00	1602.20	1152384.00	20.93	797.68	686.00
18	6	1	10743.00	20953.00	146.10	0	Spot (Block18, Row1, Column6)	2876.66	2629.50	1509.46	0.04	0.52	396.00	412.75	396.00	76.78	0.02	0.19	100.00	99.00	0.00	2233.50	2480.66	1668464.00	32.09	1056.07	805.00
18	7	1	11039.00	20959.00	147.40	0	Spot (Block18, Row1, Column7)	8276.97	6794.50	7398.49	0.09	0.89	399.00	429.06	399.00	82.81	0.03	0.19	100.00	100.00	0.00	6395.50	7877.97	4899966.00	94.77	2295.26	1248.00
18	8	1	11356.00	20950.00	199.70	0	Spot (Block18, Row1, Column8)	638.20	596.00	232.29	0.03	0.36	401.00	429.55	401.00	73.21	0.03	0.17	88.00	66.00	0.00	195.00	237.20	721801.00	2.85	554.37	494.00
18	1	2	9245.00	21255.00	147.00	-50	Spot (Block18, Row2, Column1)	449.18	407.00	77.08	0.04	0.17	405.00	447.64	405.00	134.35	0.04	0.30	11.00	0.00	0.00	2.00	44.18	264565.00	0.01	456.55	418.50
18	2	2	9540.00	21257.00	127.30	0	Spot (Block18, Row2, Column2)	1626.49	1585.50	514.86	0.01	0.32	395.00	401.82	395.00	62.22	0.01	0.15	100.00	100.00	0.00	1190.50	1231.49	705898.00	19.68	722.55	685.50
18	3	2	9844.00	21265.00	164.85	0	Spot (Block18, Row2, Column3)	581.31	565.00	137.64	0.01	0.24	394.00	395.84	394.00	61.17	0.00	0.15	79.00	58.00	0.00	171.00	187.31	437730.00	3.03	434.66	413.00
18	4	2	10146.00	21252.00	183.00	0	Spot (Block18, Row2, Column4)	1049.90	994.50	326.98	0.02	0.31	395.00	404.57	395.00	80.05	0.01	0.20	100.00	98.00	0.00	599.50	654.90	986910.00	8.06	582.13	579.50
18	5	2	10446.00	21255.00	186.45	0	Spot (Block18, Row2, Column5)	5729.46	5531.50	1962.20	0.02	0.34	396.00	437.12	396.00	230.18	0.04	0.53	100.00	100.00	0.00	5135.50	5333.46	5591951.00	22.99	1725.31	1589.50
18	6	2	10745.00	21257.00	147.00	-50	Spot (Block18, Row2, Column6)	676.33	664.00	184.69	0.01	0.27	401.00	570.38	401.00	638.09	0.15	1.12	4.00	0.00	0.00	263.00	275.33	397682.00	0.17	524.37	499.50
18	7	2	11044.00	21261.00	152.55	0	Spot (Block18, Row2, Column7)	920.33	849.50	288.30	0.03	0.31	403.00	451.33	403.00	165.01	0.05	0.37	94.00	63.00	0.00	446.50	517.33	590849.00	2.84	561.98	527.00
18	8	2	11345.00	21258.00	147.00	-50	Spot (Block18, Row2, Column8)	481.72	491.00	64.92	0.01	0.13	406.00	461.93	406.00	261.38	0.06	0.57	0.00	0.00	0.00	85.00	75.72	284212.00	0.08	435.80	414.00
18	1	3	9244.00	21553.00	144.40	0	Spot (Block18, Row3, Column1)	2657.78	2563.50	1366.48	0.02	0.51	394.00	400.01	394.00	58.50	0.01	0.15	100.00	100.00	0.00	2169.50	2263.78	1514937.00	38.59	830.97	755.00
18	2	3	9547.00	21562.00	172.60	0	Spot (Block18, Row3, Column2)	605.16	588.00	130.79	0.01	0.22	397.00	430.65	397.00	150.49	0.04	0.35	60.00	21.00	0.00	191.00	208.16	499866.00	1.16	456.99	441.00
18	3	3	9838.00	21554.00	144.50	0	Spot (Block18, Row3, Column3)	1279.43	1097.00	990.43	0.07	0.77	397.00	403.04	397.00	65.94	0.01	0.16	100.00	100.00	0.00	700.00	882.43	731835.00	13.29	574.84	562.00
18	4	3	10144.00	21555.00	145.55	0	Spot (Block18, Row3, Column4)	3947.19	3723.00	1945.95	0.03	0.49	396.00	400.93	396.00	62.05	0.01	0.15	100.00	100.00	0.00	3327.00	3551.19	2277530.00	57.15	1153.84	1032.00
18	5	3	10408.00	21554.00	178.90	0	Spot (Block18, Row3, Column5)	712.10	581.50	714.24	0.09	1.00	403.00	563.13	403.00	598.16	0.15	1.06	10.00	2.00	0.00	178.50	309.10	640894.00	0.25	545.17	413.50
18	6	3	10742.00	21553.00	219.75	0	Spot (Block18, Row3, Column6)	49959.81	55164.00	16494.72	0.04	0.33	486.00	869.97	486.00	951.92	0.25	1.09	100.00	100.00	45.44	54678.00	49473.81	69045088.00	51.57	11324.54	11038.00
18	7	3	11047.00	21559.00	145.40	0	Spot (Block18, Row3, Column7)	1905.79	1679.00	953.60	0.06	0.50	472.00	646.89	472.00	670.42	0.14	1.04	73.00	46.00	0.00	1207.00	1433.79	1095828.00	1.88	754.57	693.00
18	8	3	11346.00	21562.00	155.95	0	Spot (Block18, Row3, Column8)	54049.96	65535.00	15179.82	0.08	0.28	443.00	534.48	443.00	399.63	0.08	0.75	100.00	100.00	52.91	65092.00	53606.96	36159716.00	133.91	10105.39	8147.00
18	1	4	9246.00	21855.00	141.60	0	Spot (Block18, Row4, Column1)	4111.67	3896.00	2116.23	0.02	0.51	399.00	431.58	399.00	151.34	0.03	0.35	100.00	100.00	0.00	3497.00	3712.67	2232634.00	24.32	1258.01	1084.00
18	2	4	9543.00	21851.00	168.25	0	Spot (Block18, Row4, Column2)	8813.03	8060.50	4692.44	0.04	0.53	413.00	511.22	413.00	294.86	0.09	0.58	100.00	100.00	0.00	7647.50	8400.03	6962290.00	28.16	1909.73	1911.00
18	3	4	9846.00	21856.00	144.65	0	Spot (Block18, Row4, Column3)	16080.66	14637.00	8800.58	0.04	0.55	405.00	479.26	405.00	251.23	0.07	0.52	100.00	100.00	0.00	14232.00	15675.66	9133814.00	62.10	3494.49	2477.00
18	4	4	10128.00	21837.00	205.25	0	Spot (Block18, Row4, Column4)	476.32	485.00	77.17	0.01	0.16	394.00	401.89	394.00	68.85	0.01	0.17	59.00	17.00	0.00	91.00	82.32	569681.00	1.08	428.31	410.00
18	5	4	10453.00	21871.00	181.55	0	Spot (Block18, Row4, Column5)	642.37	610.00	140.48	0.02	0.22	413.00	472.18	413.00	179.58	0.06	0.38	60.00	17.00	0.00	197.00	229.37	592904.00	0.95	513.08	497.00
18	6	4	10746.00	21855.00	190.65	0	Spot (Block18, Row4, Column6)	8273.50	8151.00	2864.65	0.01	0.35	489.00	648.48	489.00	600.06	0.12	0.93	100.00	100.00	0.00	7662.00	7784.50	8488611.00	12.71	2374.36	1902.00
18	7	4	11047.00	21853.00	157.95	0	Spot (Block18, Row4, Column7)	1099.04	861.50	527.13	0.11	0.48	489.00	609.50	489.00	508.87	0.10	0.83	41.00	22.00	0.00	372.50	610.04	758335.00	0.96	599.62	607.50
18	8	4	11338.00	21864.00	153.30	0	Spot (Block18, Row4, Column8)	884.08	846.50	242.86	0.02	0.27	476.00	522.97	476.00	299.36	0.04	0.57	62.00	23.00	0.00	370.50	408.08	569347.00	1.21	590.17	585.00
18	1	5	9245.00	22174.00	188.55	0	Spot (Block18, Row5, Column1)	2344.18	1658.00	2297.43	0.15	0.98	414.00	608.22	414.00	602.43	0.17	0.99	68.00	51.00	0.00	1244.00	1930.18	2344175.00	2.88	991.41	514.50
18	2	5	9546.00	22155.00	154.20	0	Spot (Block18, Row5, Column2)	56219.32	65535.00	13980.46	0.07	0.25	498.00	716.69	498.00	683.45	0.16	0.95	100.00	100.00	59.06	65037.00	55721.32	36936400.00	81.21	10066.62	7929.00
18	3	5	9848.00	22154.00	150.75	0	Spot (Block18, Row5, Column3)	36313.87	32913.00	20615.80	0.04	0.57	429.50	547.72	429.50	365.13	0.11	0.67	100.00	100.00	18.20	32483.50	35884.37	22551004.00	97.95	5378.83	4704.50
18	4	5	10142.00	22156.00	141.30	0	Spot (Block18, Row5, Column4)	2413.61	2171.00	1291.82	0.05	0.54	407.00	468.39	407.00	220.86	0.06	0.47	100.00	92.00	0.00	1764.00	2006.61	1308174.00	8.81	853.06	768.00
18	5	5	10447.00	22160.00	140.05	0	Spot (Block18, Row5, Column5)	19813.71	17459.50	11094.14	0.05	0.56	420.00	457.03	420.00	106.26	0.04	0.23	100.00	100.00	0.00	17039.50	19393.71	10501264.00	182.16	4464.88	3329.50
18	6	5	10744.00	22157.00	147.00	-50	Spot (Block18, Row5, Column6)	842.57	809.00	228.16	0.02	0.27	488.00	645.15	488.00	627.62	0.12	0.97	13.00	0.00	0.00	321.00	354.57	493748.00	0.31	583.53	579.50
18	7	5	11046.00	22158.00	211.55	0	Spot (Block18, Row5, Column7)	51163.58	65535.00	17427.21	0.11	0.34	560.00	833.97	560.00	808.90	0.17	0.97	100.00	100.00	53.68	64975.00	50603.58	65387740.00	62.22	11269.35	10741.50
18	8	5	11341.00	22157.00	146.65	0	Spot (Block18, Row5, Column8)	2502.63	2036.50	1615.98	0.09	0.65	469.00	552.19	469.00	463.13	0.07	0.84	81.00	62.00	0.00	1567.50	2033.63	1471547.00	4.21	832.58	700.50
18	1	6	9244.00	22454.00	219.80	0	Spot (Block18, Row6, Column1)	44966.91	41987.00	19042.52	0.03	0.42	517.00	937.87	517.00	1085.43	0.26	1.16	100.00	100.00	38.74	41470.00	44449.91	62099832.00	40.56	10790.82	10256.00
18	2	6	9543.00	22458.00	222.95	0	Spot (Block18, Row6, Column2)	45479.27	46108.00	18858.85	0.01	0.41	516.00	923.73	516.00	1088.33	0.25	1.18	100.00	100.00	36.89	45592.00	44963.27	64717528.00	40.94	10501.85	10697.00
18	3	6	9838.00	22455.00	141.50	0	Spot (Block18, Row6, Column3)	5765.67	5444.00	2993.55	0.02	0.52	438.00	571.88	438.00	572.79	0.12	1.00	100.00	98.00	0.00	5006.00	5327.67	3130756.00	9.07	1574.28	1205.00
18	4	6	10147.00	22451.00	146.90	0	Spot (Block18, Row6, Column4)	1139.17	1070.00	434.84	0.03	0.38	429.00	460.72	429.00	93.09	0.03	0.20	100.00	95.00	0.00	641.00	710.17	672110.00	7.29	639.65	585.50
18	5	6	10444.00	22459.00	141.30	0	Spot (Block18, Row6, Column5)	15943.43	14563.50	9341.70	0.04	0.59	476.00	491.28	476.00	200.19	0.01	0.41	100.00	100.00	0.00	14087.50	15467.43	8609454.00	77.19	3352.27	2260.00
18	6	6	10800.00	22456.00	162.30	0	Spot (Block18, Row6, Column6)	650.78	611.50	141.82	0.03	0.22	506.00	697.23	506.00	727.89	0.14	1.04	0.00	0.00	0.00	105.50	144.78	475073.00	-0.06	574.53	578.00
18	7	6	11045.00	22455.00	146.70	0	Spot (Block18, Row6, Column7)	3958.00	3771.00	2107.07	0.02	0.53	524.00	668.70	524.00	559.52	0.11	0.84	99.00	83.00	0.00	3247.00	3434.00	2327303.00	5.88	1272.39	1071.00
18	8	6	11349.00	22459.00	144.70	0	Spot (Block18, Row6, Column8)	3887.54	3254.00	2373.74	0.08	0.61	478.00	486.95	478.00	116.73	0.01	0.24	100.00	100.00	0.00	2776.00	3409.54	2227561.00	29.13	1100.27	991.00
18	1	7	9241.00	22752.00	160.40	0	Spot (Block18, Row7, Column1)	12926.51	11190.00	7113.48	0.06	0.55	498.00	707.99	498.00	714.53	0.15	1.01	100.00	100.00	0.00	10692.00	12428.51	9203673.00	17.10	2445.67	2370.00
18	2	7	9568.00	22772.00	160.80	0	Spot (Block18, Row7, Column2)	562.97	531.00	129.35	0.03	0.23	471.00	590.71	471.00	604.79	0.10	1.02	0.00	0.00	0.00	60.00	91.97	404777.00	-0.05	500.28	485.00
18	3	7	9850.00	22773.00	116.25	0	Spot (Block18, Row7, Column3)	621.25	502.50	653.78	0.09	1.05	407.00	435.19	407.00	67.13	0.03	0.15	70.00	34.00	0.00	95.50	214.25	221165.00	2.77	451.99	433.50
18	4	7	10163.00	22748.00	196.05	0	Spot (Block18, Row7, Column4)	570.72	559.50	104.35	0.01	0.18	417.00	467.66	417.00	193.06	0.05	0.41	24.00	1.00	0.00	142.50	153.72	619801.00	0.53	488.58	484.00
18	5	7	10436.00	22755.00	176.85	0	Spot (Block18, Row7, Column5)	1131.28	1077.00	370.26	0.02	0.33	484.00	616.63	484.00	636.81	0.11	1.03	45.00	6.00	0.00	593.00	647.28	989870.00	0.81	657.41	662.50
18	6	7	10743.00	22756.00	215.65	0	Spot (Block18, Row7, Column6)	47736.90	61183.00	19782.96	0.11	0.41	577.00	1000.67	577.00	1136.97	0.24	1.14	100.00	100.00	48.01	60606.00	47159.90	63538448.00	41.11	11301.42	10970.50
18	7	7	11041.00	22758.00	146.95	0	Spot (Block18, Row7, Column7)	3976.99	3808.00	1807.07	0.02	0.45	502.00	693.04	502.00	712.72	0.14	1.03	99.00	88.00	0.00	3306.00	3474.99	2330519.00	4.61	1427.35	1169.50
18	8	7	11344.00	22754.00	187.90	0	Spot (Block18, Row7, Column8)	13419.80	13732.00	3778.32	0.01	0.28	489.00	504.92	489.00	168.23	0.01	0.33	100.00	100.00	0.00	13243.00	12930.80	13299025.00	76.77	3649.08	3167.50
18	1	8	9241.00	23067.00	250.70	0	Spot (Block18, Row8, Column1)	564.16	518.50	134.77	0.04	0.24	462.00	486.36	462.00	174.11	0.02	0.36	20.00	2.00	0.00	56.50	102.16	1026777.00	0.45	486.29	484.50
18	2	8	9547.00	23056.00	157.10	0	Spot (Block18, Row8, Column2)	795.94	762.00	248.84	0.02	0.31	407.00	442.82	407.00	75.69	0.04	0.17	96.00	83.00	0.00	355.00	388.94	541242.00	4.67	541.78	513.00
18	3	8	9834.00	23055.00	142.20	0	Spot (Block18, Row8, Column3)	1093.25	995.00	489.07	0.04	0.45	412.00	482.97	412.00	272.12	0.07	0.56	74.00	51.00	0.00	583.00	681.25	604566.00	2.24	596.32	588.50
18	4	8	10142.00	23056.00	153.75	0	Spot (Block18, Row8, Column4)	63724.11	65535.00	6170.55	0.01	0.10	464.00	531.01	464.00	351.42	0.06	0.66	100.00	100.00	87.62	65071.00	63260.11	41166148.00	179.82	16219.68	14581.50
18	5	8	10444.00	23057.00	147.00	-50	Spot (Block18, Row8, Column5)	581.07	586.00	100.33	0.00	0.17	504.00	693.42	504.00	683.47	0.14	0.99	0.00	0.00	0.00	82.00	77.07	341669.00	-0.16	550.75	556.00
18	6	8	10742.00	23056.00	217.80	0	Spot (Block18, Row8, Column6)	48938.43	58653.00	17869.90	0.08	0.37	642.00	1028.85	642.00	1077.78	0.20	1.05	100.00	100.00	47.94	58011.00	48296.43	66654788.00	44.45	11066.89	10544.00
18	7	8	11046.00	23059.00	143.35	0	Spot (Block18, Row8, Column7)	2212.80	2001.00	1045.67	0.04	0.47	508.00	689.71	508.00	610.27	0.13	0.88	84.00	60.00	0.00	1493.00	1704.80	1243594.00	2.50	897.72	802.00
18	8	8	11332.00	23058.00	148.05	0	Spot (Block18, Row8, Column8)	60485.42	65535.00	9512.32	0.03	0.16	503.00	580.67	503.00	287.41	0.06	0.49	100.00	100.00	70.15	65032.00	59982.42	36473008.00	208.43	14174.99	10222.50
19	1	1	13743.00	20956.00	155.50	0	Spot (Block19, Row1, Column1)	35908.49	31768.00	19304.96	0.05	0.54	405.00	460.92	405.00	158.87	0.06	0.34	100.00	100.00	12.74	31363.00	35503.49	23951056.00	223.12	6636.42	5015.00
19	2	1	14041.00	20963.00	152.05	0	Spot (Block19, Row1, Column2)	4631.18	4175.50	2251.32	0.04	0.49	397.00	422.13	397.00	107.35	0.03	0.25	100.00	100.00	0.00	3778.50	4234.18	2936169.00	39.21	1332.58	1236.00
19	3	1	14351.00	20941.00	173.65	0	Spot (Block19, Row1, Column3)	486.97	489.00	90.27	0.00	0.19	397.00	410.43	397.00	70.32	0.01	0.17	62.00	25.00	0.00	92.00	89.97	409542.00	1.09	431.78	394.00
19	4	1	14642.00	20962.00	149.90	0	Spot (Block19, Row1, Column4)	3429.92	3020.00	1635.12	0.06	0.48	397.00	409.88	397.00	67.42	0.01	0.16	100.00	100.00	0.00	2623.00	3032.92	2105970.00	44.79	1078.35	969.50
19	5	1	14947.00	20965.00	155.10	0	Spot (Block19, Row1, Column5)	651.69	617.50	172.57	0.02	0.26	401.00	426.73	401.00	112.19	0.03	0.26	73.00	47.00	0.00	216.50	250.69	428810.00	2.01	476.80	490.00
19	6	1	15242.00	20959.00	147.80	0	Spot (Block19, Row1, Column6)	2940.81	2652.00	1386.40	0.04	0.47	400.00	420.90	400.00	65.80	0.02	0.16	100.00	100.00	0.00	2252.00	2540.81	1749782.00	38.29	1068.34	809.00
19	7	1	15537.00	20961.00	146.35	0	Spot (Block19, Row1, Column7)	2959.36	2699.00	1313.88	0.04	0.44	402.00	423.61	402.00	67.55	0.02	0.16	100.00	100.00	0.00	2297.00	2557.36	1728265.00	37.54	1010.08	872.00
19	8	1	15850.00	20962.00	158.40	0	Spot (Block19, Row1, Column8)	973.12	900.00	300.49	0.03	0.31	399.00	421.06	399.00	66.70	0.02	0.16	100.00	99.00	0.00	501.00	574.12	674369.00	8.28	607.57	585.00
19	1	2	13747.00	21260.00	147.00	-50	Spot (Block19, Row2, Column1)	468.15	485.00	71.82	0.02	0.15	407.00	459.45	407.00	139.41	0.05	0.30	10.00	0.00	0.00	78.00	61.15	275738.00	0.06	460.31	468.00
19	2	2	14054.00	21250.00	141.15	0	Spot (Block19, Row2, Column2)	587.84	570.00	138.58	0.01	0.24	399.00	413.55	399.00	66.23	0.02	0.16	81.00	55.00	0.00	171.00	188.84	317431.00	2.63	459.75	424.50
19	3	2	14350.00	21257.00	168.45	0	Spot (Block19, Row2, Column3)	694.87	642.00	198.81	0.03	0.29	397.00	409.80	397.00	60.15	0.01	0.15	96.00	82.00	0.00	245.00	297.87	546171.00	4.74	482.05	486.00
19	4	2	14648.00	21257.00	194.60	0	Spot (Block19, Row2, Column4)	530.76	510.00	86.02	0.02	0.16	406.00	438.08	406.00	125.44	0.03	0.29	40.00	8.00	0.00	104.00	124.76	564726.00	0.74	452.56	426.50
19	5	2	14949.00	21264.00	188.90	0	Spot (Block19, Row2, Column5)	20871.98	19941.00	7414.45	0.02	0.36	422.00	510.86	422.00	332.47	0.08	0.65	100.00	100.00	0.00	19519.00	20449.98	20892844.00	61.24	4952.57	4200.00
19	6	2	15247.00	21262.00	147.00	-50	Spot (Block19, Row2, Column6)	541.17	501.50	100.92	0.03	0.19	415.00	598.40	415.00	659.00	0.16	1.10	0.00	0.00	0.00	86.50	126.17	322537.00	-0.09	506.12	501.50
19	7	2	15552.00	21268.00	175.40	0	Spot (Block19, Row2, Column7)	546.41	513.00	97.32	0.03	0.18	407.00	450.97	407.00	160.62	0.04	0.36	42.00	5.00	0.00	106.00	139.41	469364.00	0.59	468.03	472.00
19	8	2	15848.00	21263.00	147.00	-50	Spot (Block19, Row2, Column8)	442.49	407.00	62.98	0.04	0.14	403.00	453.81	403.00	251.17	0.05	0.55	0.00	0.00	0.00	4.00	39.49	262398.00	-0.05	455.43	464.00
19	1	3	13749.00	21561.00	145.00	0	Spot (Block19, Row3, Column1)	2444.95	2362.00	901.68	0.01	0.37	404.00	424.37	404.00	64.32	0.02	0.15	100.00	100.00	0.00	1958.00	2040.95	1398509.00	31.41	976.43	861.00
19	2	3	14049.00	21568.00	158.10	0	Spot (Block19, Row3, Column2)	779.11	739.50	222.55	0.02	0.29	404.00	456.15	404.00	218.69	0.05	0.48	70.00	30.00	0.00	335.50	375.11	534472.00	1.48	507.30	504.50
19	3	3	14336.00	21559.00	146.65	0	Spot (Block19, Row3, Column3)	2044.77	1599.00	1432.03	0.11	0.70	403.00	428.91	403.00	74.12	0.03	0.17	100.00	100.00	0.00	1196.00	1641.77	1196191.00	21.80	782.01	697.00
19	4	3	14648.00	21562.00	147.20	0	Spot (Block19, Row3, Column4)	3901.08	3593.00	1873.46	0.04	0.48	407.00	432.54	407.00	69.30	0.03	0.16	100.00	100.00	0.00	3186.00	3494.08	2328946.00	50.05	1211.88	923.00
19	5	3	14918.00	21569.00	168.75	0	Spot (Block19, Row3, Column5)	1730.77	853.00	3729.36	0.31	2.15	481.00	663.76	481.00	678.49	0.14	1.02	33.00	15.00	0.00	372.00	1249.77	1370769.00	1.57	976.41	515.50
19	6	3	15245.00	21560.00	222.55	0	Spot (Block19, Row3, Column6)	53769.54	65535.00	14601.65	0.09	0.27	508.00	952.88	508.00	979.83	0.27	1.03	100.00	100.00	51.76	65027.00	53261.54	76568552.00	53.90	12019.33	11076.00
19	7	3	15590.00	21560.00	170.45	0	Spot (Block19, Row3, Column7)	539.91	507.00	102.49	0.03	0.19	464.00	582.52	464.00	536.76	0.10	0.92	0.00	0.00	0.00	43.00	75.91	435164.00	-0.08	476.01	476.00
19	8	3	15847.00	21571.00	158.20	0	Spot (Block19, Row3, Column8)	36519.62	34705.50	17619.30	0.02	0.48	427.00	490.87	427.00	276.89	0.06	0.56	100.00	100.00	10.78	34278.50	36092.62	25417736.00	130.12	7180.76	5240.00
19	1	4	13748.00	21862.00	144.90	0	Spot (Block19, Row4, Column1)	4177.23	3984.00	1944.92	0.02	0.47	404.00	455.35	404.00	216.02	0.05	0.47	100.00	100.00	0.00	3580.00	3773.23	2364315.00	17.23	1360.63	1170.50
19	2	4	14046.00	21860.00	179.45	0	Spot (Block19, Row4, Column2)	15438.78	13640.00	9365.12	0.05	0.61	433.00	536.85	433.00	338.36	0.09	0.63	100.00	100.00	0.00	13207.00	15005.78	13972099.00	44.04	2989.36	2911.00
19	3	4	14344.00	21863.00	147.15	0	Spot (Block19, Row4, Column3)	11892.27	11182.00	6224.26	0.03	0.52	419.00	536.67	419.00	394.02	0.11	0.73	100.00	100.00	0.00	10763.00	11473.27	7004549.00	28.82	2895.37	2054.00
19	4	4	14653.00	21869.00	181.55	0	Spot (Block19, Row4, Column4)	532.56	509.00	99.67	0.02	0.19	406.00	433.44	406.00	72.17	0.03	0.17	69.00	37.00	0.00	103.00	126.56	491020.00	1.37	461.30	477.00
19	5	4	14950.00	21871.00	142.65	0	Spot (Block19, Row4, Column5)	892.13	791.00	597.20	0.05	0.67	481.00	543.29	481.00	253.42	0.05	0.47	57.00	20.00	0.00	310.00	411.13	496023.00	1.38	646.96	603.00
19	6	4	15245.00	21857.00	188.50	0	Spot (Block19, Row4, Column6)	27420.96	27664.50	9487.93	0.00	0.35	525.00	746.57	525.00	665.98	0.15	0.89	100.00	100.00	0.00	27139.50	26895.96	27366128.00	40.05	6168.59	5402.50
19	7	4	15547.00	21863.00	147.00	-50	Spot (Block19, Row4, Column7)	626.15	592.50	127.65	0.02	0.20	493.00	588.30	493.00	444.58	0.08	0.76	0.00	0.00	0.00	99.50	133.15	373186.00	0.09	514.03	508.00
19	8	4	15846.00	21870.00	155.20	0	Spot (Block19, Row4, Column8)	724.23	710.00	149.91	0.01	0.21	477.00	481.05	477.00	123.14	0.00	0.26	72.00	45.00	0.00	233.00	247.23	480166.00	1.97	556.77	536.00
19	1	5	13748.00	22164.00	147.75	0	Spot (Block19, Row5, Column1)	6192.83	5213.00	3385.31	0.07	0.55	425.00	638.21	425.00	725.08	0.18	1.14	99.00	98.00	0.00	4788.00	5767.83	3684736.00	7.66	1644.64	1201.00
19	2	5	14048.00	22163.00	152.85	0	Spot (Block19, Row5, Column2)	44668.62	46113.00	17803.14	0.01	0.40	498.00	703.31	498.00	625.43	0.15	0.89	100.00	100.00	24.80	45615.00	44170.62	28454068.00	70.30	8728.67	8231.50
19	3	5	14346.00	22163.00	160.30	0	Spot (Block19, Row5, Column3)	43501.98	43138.00	20173.95	0.00	0.46	487.00	621.03	487.00	528.14	0.11	0.85	100.00	100.00	34.55	42651.00	43014.98	30973628.00	81.19	6250.09	5757.00
19	4	5	14648.00	22166.00	148.80	0	Spot (Block19, Row5, Column4)	1925.84	1732.00	834.77	0.05	0.43	413.00	504.48	413.00	361.89	0.09	0.72	99.00	78.00	0.00	1319.00	1512.84	1172837.00	3.93	780.53	744.00
19	5	5	14947.00	22166.00	145.40	0	Spot (Block19, Row5, Column5)	20505.02	17409.50	13170.13	0.07	0.64	478.00	488.38	478.00	125.05	0.01	0.26	100.00	100.00	0.00	16931.50	20027.02	11769879.00	160.07	4001.59	3079.00
19	6	5	15247.00	22162.00	147.00	-50	Spot (Block19, Row5, Column6)	628.56	605.00	116.39	0.02	0.19	507.00	648.78	507.00	495.41	0.11	0.76	0.00	0.00	0.00	98.00	121.56	374620.00	-0.04	558.57	525.00
19	7	5	15549.00	22164.00	203.35	0	Spot (Block19, Row5, Column7)	46338.48	57265.00	20663.35	0.09	0.45	519.00	732.70	519.00	647.93	0.15	0.88	100.00	100.00	44.59	56746.00	45819.48	54865276.00	70.39	10369.35	10377.00
19	8	5	15868.00	22171.00	159.00	0	Spot (Block19, Row5, Column8)	693.00	643.00	179.36	0.03	0.26	478.00	531.16	478.00	385.90	0.05	0.73	18.00	0.00	0.00	165.00	215.00	485793.00	0.42	586.45	507.00
19	1	6	13746.00	22462.00	221.20	0	Spot (Block19, Row6, Column1)	49610.78	59646.00	17229.62	0.08	0.35	517.00	1003.89	517.00	1117.99	0.29	1.11	100.00	100.00	47.82	59129.00	49093.78	69406136.00	43.48	11342.95	10985.00
19	2	6	14041.00	22462.00	210.10	0	Spot (Block19, Row6, Column2)	36935.85	33449.00	19829.09	0.04	0.54	507.00	852.15	507.00	880.82	0.23	1.03	100.00	100.00	17.50	32942.00	36428.85	46650204.00	40.97	7921.74	7622.00
19	3	6	14337.00	22462.00	146.75	0	Spot (Block19, Row6, Column3)	5002.35	4572.50	2458.08	0.04	0.49	478.00	599.54	478.00	540.96	0.10	0.90	100.00	99.00	0.00	4094.50	4524.35	2961393.00	8.14	1362.86	1111.50
19	4	6	14649.00	22463.00	148.70	0	Spot (Block19, Row6, Column4)	1308.39	1196.00	482.90	0.04	0.37	410.00	440.50	410.00	75.76	0.03	0.17	100.00	100.00	0.00	786.00	898.39	788962.00	11.46	694.50	662.00
19	5	6	14946.00	22462.00	145.85	0	Spot (Block19, Row6, Column5)	10438.57	9204.50	6304.19	0.05	0.60	464.00	475.91	464.00	122.37	0.01	0.26	100.00	100.00	0.00	8740.50	9974.57	6054369.00	81.41	2372.12	1775.50
19	6	6	15247.00	22462.00	147.00	-50	Spot (Block19, Row6, Column6)	525.05	488.00	88.19	0.03	0.17	497.00	605.07	497.00	465.44	0.09	0.77	0.00	0.00	0.00	-9.00	28.05	311879.00	-0.17	531.21	500.50
19	7	6	15547.00	22463.00	148.75	0	Spot (Block19, Row6, Column7)	1409.34	1326.50	510.39	0.03	0.36	506.00	628.48	506.00	470.40	0.09	0.75	78.00	43.00	0.00	820.50	903.34	854058.00	1.66	810.86	788.00
19	8	6	15858.00	22468.00	193.15	0	Spot (Block19, Row6, Column8)	595.58	574.00	125.30	0.02	0.21	484.00	493.94	484.00	156.42	0.01	0.32	27.00	7.00	0.00	90.00	111.58	624768.00	0.65	498.76	491.00
19	1	7	13746.00	22760.00	173.60	0	Spot (Block19, Row7, Column1)	21540.05	17950.00	13663.78	0.08	0.63	522.00	780.40	522.00	739.68	0.17	0.95	100.00	100.00	0.00	17428.00	21018.05	18136720.00	28.07	3613.02	3635.50
19	2	7	14053.00	22771.00	249.70	0	Spot (Block19, Row7, Column2)	533.91	501.00	97.06	0.03	0.18	496.00	650.89	496.00	526.41	0.12	0.81	0.00	0.00	0.00	5.00	37.91	963168.00	-0.22	491.06	494.00
19	3	7	14332.00	22753.00	208.60	0	Spot (Block19, Row7, Column3)	478.79	487.00	71.53	0.01	0.15	413.00	461.80	413.00	183.10	0.05	0.40	7.00	0.00	0.00	74.00	65.79	594663.00	0.09	466.34	471.00
19	4	7	14657.00	22762.00	198.40	0	Spot (Block19, Row7, Column4)	510.92	497.00	82.20	0.01	0.16	411.00	448.12	411.00	142.12	0.04	0.32	26.00	3.00	0.00	86.00	99.92	574270.00	0.44	467.71	488.00
19	5	7	14946.00	22762.00	147.00	-50	Spot (Block19, Row7, Column5)	626.32	598.00	132.49	0.02	0.21	482.00	601.51	482.00	539.70	0.10	0.90	0.00	0.00	0.00	116.00	144.32	372034.00	0.05	594.35	590.00
19	6	7	15245.00	22763.00	204.80	0	Spot (Block19, Row7, Column6)	41596.39	44018.50	21351.41	0.02	0.51	587.50	910.00	587.50	956.89	0.19	1.05	100.00	100.00	30.03	43431.00	41008.89	49583252.00	42.52	8653.57	8248.00
19	7	7	15545.00	22764.00	148.75	0	Spot (Block19, Row7, Column7)	1855.77	1698.50	713.79	0.04	0.38	517.00	661.45	517.00	488.00	0.11	0.74	94.00	58.00	0.00	1181.50	1338.77	1120883.00	2.45	903.98	755.00
19	8	7	15846.00	22754.00	188.70	0	Spot (Block19, Row7, Column8)	44142.72	44910.00	12532.03	0.01	0.28	498.00	556.89	498.00	259.46	0.05	0.47	100.00	100.00	5.37	44412.00	43644.72	44407628.00	167.98	9431.53	7857.50
19	1	8	13734.00	23060.00	141.55	0	Spot (Block19, Row8, Column1)	1011.98	870.00	576.24	0.07	0.57	496.00	565.46	496.00	287.49	0.06	0.51	57.00	31.00	0.00	374.00	515.98	547482.00	1.55	727.24	713.50
19	2	8	14063.00	23056.00	162.80	0	Spot (Block19, Row8, Column2)	582.21	588.00	92.57	0.00	0.16	485.00	487.34	485.00	95.59	0.00	0.20	57.00	18.00	0.00	103.00	97.21	428507.00	0.99	543.57	520.00
19	3	8	14332.00	23041.00	174.35	0	Spot (Block19, Row8, Column3)	570.12	559.00	137.13	0.01	0.24	413.00	456.77	413.00	142.44	0.04	0.31	50.00	18.00	0.00	146.00	157.12	483464.00	0.80	489.93	491.00
19	4	8	14639.00	23062.00	154.40	0	Spot (Block19, Row8, Column4)	57156.69	65535.00	13399.63	0.06	0.23	415.00	467.87	415.00	185.28	0.05	0.40	100.00	100.00	64.41	65120.00	56741.69	37095000.00	305.97	13352.57	10173.00
19	5	8	14946.00	23062.00	147.00	-50	Spot (Block19, Row8, Column5)	524.92	496.00	95.29	0.02	0.18	490.00	630.63	490.00	623.72	0.11	0.99	0.00	0.00	0.00	6.00	34.92	310754.00	-0.17	485.97	483.50
19	6	8	15248.00	23061.00	219.75	0	Spot (Block19, Row8, Column6)	52514.92	65535.00	16188.88	0.10	0.31	626.00	1009.09	626.00	1038.53	0.21	1.03	100.00	100.00	52.97	64909.00	51888.92	72471320.00	49.60	11535.19	10820.00
19	7	8	15549.00	23062.00	144.15	0	Spot (Block19, Row8, Column7)	2150.82	2066.00	915.16	0.02	0.43	569.00	712.00	569.00	626.07	0.10	0.88	81.00	56.00	0.00	1497.00	1581.82	1215212.00	2.30	968.18	877.50
19	8	8	15838.00	23066.00	150.85	0	Spot (Block19, Row8, Column8)	54571.01	65535.00	15148.21	0.08	0.28	516.00	614.01	516.00	303.34	0.08	0.49	100.00	100.00	57.37	65019.00	54055.01	34052572.00	177.88	13082.72	8905.00
20	1	1	18249.00	20964.00	156.85	0	Spot (Block20, Row1, Column1)	32318.99	28136.00	18352.36	0.06	0.57	414.00	476.61	414.00	171.52	0.06	0.36	100.00	100.00	6.39	27722.00	31904.99	21750736.00	185.65	6521.57	4960.00
20	2	1	18541.00	20967.00	155.10	0	Spot (Block20, Row1, Column2)	21225.75	18873.50	11929.54	0.05	0.56	435.00	506.16	435.00	243.43	0.07	0.48	100.00	100.00	0.00	18438.50	20790.75	14008995.00	85.12	3758.49	3179.50
20	3	1	18848.00	20967.00	148.95	0	Spot (Block20, Row1, Column3)	20094.37	15959.00	14502.65	0.10	0.72	418.00	464.73	418.00	137.17	0.05	0.30	100.00	100.00	0.16	15541.00	19676.37	12237473.00	143.11	4074.86	3335.00
20	4	1	19141.00	20962.00	148.85	0	Spot (Block20, Row1, Column4)	16858.85	15167.50	9146.29	0.05	0.54	423.00	499.01	423.00	266.22	0.07	0.53	100.00	100.00	0.00	14744.50	16435.85	10283901.00	61.45	3546.24	2802.00
20	5	1	19448.00	20968.00	152.55	0	Spot (Block20, Row1, Column5)	36451.71	35062.00	24786.24	0.02	0.68	427.00	467.54	427.00	144.03	0.04	0.31	100.00	100.00	31.61	34635.00	36024.71	23292744.00	249.85	5738.80	4421.00
20	6	1	19746.00	20966.00	148.85	0	Spot (Block20, Row1, Column6)	41380.77	40945.00	20539.75	0.00	0.50	431.00	481.69	431.00	190.19	0.05	0.39	100.00	100.00	27.68	40514.00	40949.77	25118256.00	215.04	9126.46	6951.50
20	7	1	20039.00	20967.00	154.10	0	Spot (Block20, Row1, Column7)	60073.82	65535.00	10052.91	0.04	0.17	422.00	479.04	422.00	190.43	0.06	0.40	100.00	100.00	71.58	65113.00	59651.82	39108400.00	312.95	14875.14	12052.00
20	8	1	20352.00	20964.00	155.40	0	Spot (Block20, Row1, Column8)	3052.49	2756.00	1461.82	0.04	0.48	412.00	439.75	412.00	106.22	0.03	0.24	100.00	100.00	0.00	2344.00	2640.49	2023802.00	24.60	1041.53	956.00
20	1	2	18222.00	21250.00	258.15	0	Spot (Block20, Row2, Column1)	522.98	501.00	80.97	0.02	0.15	444.00	495.51	444.00	211.21	0.05	0.43	6.00	0.00	0.00	57.00	78.98	1013018.00	0.13	480.57	484.00
20	2	2	18544.00	21266.00	135.10	0	Spot (Block20, Row2, Column2)	30355.65	28677.50	13814.66	0.02	0.46	470.50	518.22	470.50	284.25	0.04	0.55	100.00	100.00	0.00	28207.00	29885.15	14995692.00	104.97	4925.89	4447.50
20	3	2	18848.00	21265.00	151.45	0	Spot (Block20, Row2, Column3)	1786.30	1595.50	934.78	0.05	0.52	457.00	525.52	457.00	326.01	0.06	0.62	93.00	68.00	0.00	1138.50	1329.30	1125369.00	3.87	701.39	653.00
20	4	2	19150.00	21263.00	178.50	0	Spot (Block20, Row2, Column4)	19281.59	18286.00	9916.08	0.02	0.51	479.00	564.80	479.00	370.28	0.07	0.66	100.00	100.00	0.00	17807.00	18802.59	17295584.00	50.55	3471.04	3363.50
20	5	2	19449.00	21268.00	189.35	0	Spot (Block20, Row2, Column5)	2540.04	2500.50	852.21	0.01	0.34	470.00	518.62	470.00	255.63	0.04	0.49	100.00	100.00	0.00	2030.50	2070.04	2555279.00	7.91	1028.69	958.00
20	6	2	19741.00	21264.00	151.15	0	Spot (Block20, Row2, Column6)	11079.99	9784.50	6381.73	0.05	0.58	488.00	564.78	488.00	362.68	0.06	0.64	100.00	100.00	0.00	9296.50	10591.99	6936075.00	28.99	2402.34	2138.00
20	7	2	20050.00	21267.00	153.05	0	Spot (Block20, Row2, Column7)	10619.17	9082.00	6493.90	0.07	0.61	469.00	498.70	469.00	169.32	0.03	0.34	100.00	100.00	0.00	8613.00	10150.17	6806890.00	59.77	2406.75	2010.00
20	8	2	20348.00	21266.00	188.25	0	Spot (Block20, Row2, Column8)	502.69	492.00	85.11	0.01	0.17	416.00	447.12	416.00	128.16	0.03	0.29	26.00	3.00	0.00	76.00	86.69	501681.00	0.43	446.63	444.00
20	1	3	18249.00	21567.00	152.65	0	Spot (Block20, Row3, Column1)	38779.25	36483.50	22902.20	0.03	0.59	478.00	484.66	478.00	137.58	0.01	0.28	100.00	100.00	28.06	36005.50	38301.25	24741280.00	278.34	7085.41	5391.50
20	2	3	18544.00	21570.00	147.40	0	Spot (Block20, Row3, Column2)	2546.63	2255.00	1248.11	0.05	0.49	486.00	525.14	486.00	253.28	0.03	0.48	99.00	98.00	0.00	1769.00	2060.63	1505061.00	7.98	936.32	868.00
20	3	3	18834.00	21568.00	148.10	0	Spot (Block20, Row3, Column3)	10586.94	8277.00	9030.86	0.11	0.85	481.00	500.16	481.00	183.31	0.02	0.37	100.00	100.00	0.34	7796.00	10105.94	6320406.00	55.03	2868.69	1689.00
20	4	3	19145.00	21567.00	149.85	0	Spot (Block20, Row3, Column4)	42919.11	44495.00	20705.56	0.02	0.48	485.00	528.66	485.00	262.29	0.04	0.50	100.00	100.00	33.01	44010.00	42434.11	26395400.00	161.61	8998.55	7633.00
20	5	3	19446.00	21559.00	148.45	0	Spot (Block20, Row3, Column5)	5634.16	4830.00	3966.43	0.07	0.70	483.00	561.20	483.00	366.86	0.07	0.65	99.00	98.00	0.00	4347.00	5151.16	3386131.00	13.83	1812.66	1107.00
20	6	3	19749.00	21564.00	217.95	0	Spot (Block20, Row3, Column6)	35943.36	29669.00	18307.53	0.08	0.51	510.00	738.30	510.00	551.93	0.16	0.75	100.00	100.00	17.81	29159.00	35433.36	48631620.00	63.79	8685.30	8495.00
20	7	3	20053.00	21568.00	149.75	0	Spot (Block20, Row3, Column7)	34072.96	31321.00	22225.41	0.04	0.65	495.00	603.88	495.00	402.27	0.09	0.67	100.00	100.00	17.26	30826.00	33577.96	20920856.00	83.20	6468.94	4699.00
20	8	3	20347.00	21570.00	159.10	0	Spot (Block20, Row3, Column8)	26006.32	22924.50	13717.63	0.05	0.53	433.00	480.94	433.00	183.47	0.05	0.38	100.00	100.00	0.28	22491.50	25573.32	18256436.00	139.13	4775.22	4131.00
20	1	4	18243.00	21864.00	148.45	0	Spot (Block20, Row4, Column1)	41515.29	41583.50	20678.68	0.00	0.50	490.00	536.37	490.00	251.40	0.04	0.47	100.00	100.00	29.73	41093.50	41025.29	24992324.00	163.00	8472.69	6684.00
20	2	4	18545.00	21864.00	187.70	0	Spot (Block20, Row4, Column2)	12095.29	10256.00	7491.35	0.07	0.62	501.00	587.44	501.00	312.79	0.07	0.53	100.00	100.00	0.00	9755.00	11594.29	11938054.00	36.79	2690.26	2681.00
20	3	4	18846.00	21868.00	155.90	0	Spot (Block20, Row4, Column3)	62732.85	65535.00	6874.08	0.02	0.11	506.00	621.63	506.00	421.45	0.09	0.68	100.00	100.00	80.09	65029.00	62226.85	41905928.00	147.38	16871.99	12516.00
20	4	4	19134.00	21867.00	154.25	0	Spot (Block20, Row4, Column4)	1599.35	1417.00	633.03	0.05	0.40	491.00	514.85	491.00	174.29	0.02	0.34	100.00	94.00	0.00	926.00	1108.35	1037981.00	6.22	766.94	723.00
20	5	4	19438.00	21869.00	144.15	0	Spot (Block20, Row4, Column5)	3264.20	2243.50	5745.12	0.16	1.76	493.00	512.78	493.00	149.63	0.02	0.29	100.00	98.00	0.18	1750.50	2771.20	1854064.00	18.39	1140.17	721.00
20	6	4	19744.00	21866.00	190.90	0	Spot (Block20, Row4, Column6)	3116.11	3068.50	842.21	0.01	0.27	508.00	621.17	508.00	376.33	0.09	0.61	100.00	100.00	0.00	2560.50	2608.11	3190892.00	6.63	1231.23	1128.00
20	7	4	20044.00	21869.00	149.35	0	Spot (Block20, Row4, Column7)	20020.40	14537.00	16996.07	0.14	0.85	506.00	614.49	506.00	393.24	0.08	0.64	100.00	100.00	0.49	14031.00	19514.40	12192421.00	49.35	3471.31	2631.00
20	8	4	20346.00	21876.00	152.65	0	Spot (Block20, Row4, Column8)	5885.57	4931.50	3456.85	0.08	0.59	478.00	500.97	478.00	166.19	0.02	0.33	100.00	100.00	0.00	4453.50	5407.57	3754995.00	32.40	1624.29	1301.50
20	1	5	18248.00	22168.00	149.20	0	Spot (Block20, Row5, Column1)	33235.70	28584.00	21771.56	0.07	0.66	495.00	607.81	495.00	399.59	0.09	0.66	100.00	100.00	15.36	28089.00	32740.70	20340304.00	81.65	6452.92	4321.00
20	2	5	18548.00	22167.00	155.50	0	Spot (Block20, Row5, Column2)	31660.48	29083.50	15344.17	0.04	0.48	516.00	706.91	516.00	554.33	0.14	0.78	100.00	100.00	1.36	28567.50	31144.48	20959236.00	55.84	5934.77	5244.00
20	3	5	18845.00	22164.00	165.85	0	Spot (Block20, Row5, Column3)	39156.26	35845.50	21086.27	0.04	0.54	520.00	693.31	520.00	532.08	0.12	0.77	100.00	100.00	27.50	35325.50	38636.26	29758956.00	72.29	5529.81	5179.00
20	4	5	19149.00	22167.00	148.20	0	Spot (Block20, Row5, Column4)	28854.27	22472.50	21493.81	0.11	0.74	498.00	577.60	498.00	363.48	0.06	0.63	100.00	100.00	8.67	21974.50	28356.27	17312572.00	77.79	5234.26	3341.00
20	5	5	19451.00	22170.00	155.25	0	Spot (Block20, Row5, Column5)	63699.64	65535.00	5517.76	0.01	0.09	500.00	552.88	500.00	239.67	0.04	0.43	100.00	100.00	84.87	65035.00	63199.64	42105848.00	263.47	16468.83	11883.00
20	6	5	19750.00	22164.00	150.85	0	Spot (Block20, Row5, Column6)	12601.63	11229.50	7189.85	0.05	0.57	513.00	640.62	513.00	461.53	0.10	0.72	100.00	100.00	0.00	10716.50	12088.63	7813010.00	25.92	2692.33	2201.00
20	7	5	20048.00	22165.00	205.75	0	Spot (Block20, Row5, Column7)	44405.68	48254.00	20019.76	0.04	0.45	583.00	780.75	583.00	625.96	0.13	0.80	100.00	100.00	35.47	47671.00	43822.68	53331636.00	69.69	9884.41	10011.50
20	8	5	20347.00	22169.00	148.90	0	Spot (Block20, Row5, Column8)	38492.59	41078.00	25136.44	0.03	0.65	495.00	588.87	495.00	414.01	0.08	0.70	100.00	100.00	35.58	40583.00	37997.59	23365104.00	91.55	7383.39	4068.50
20	1	6	18246.00	22466.00	216.20	0	Spot (Block20, Row6, Column1)	32950.54	26359.00	19076.03	0.10	0.58	567.00	840.58	567.00	705.74	0.17	0.84	100.00	100.00	15.90	25792.00	32383.54	43923272.00	45.50	7578.62	7545.00
20	2	6	18547.00	22467.00	214.30	0	Spot (Block20, Row6, Column2)	36889.86	34112.00	18524.07	0.03	0.50	597.00	829.17	597.00	703.48	0.14	0.85	100.00	100.00	14.32	33515.00	36292.86	47920128.00	51.26	8281.58	8109.00
20	3	6	18840.00	22466.00	150.55	0	Spot (Block20, Row6, Column3)	52019.64	65535.00	17152.06	0.10	0.33	526.00	686.76	526.00	530.99	0.12	0.77	100.00	100.00	53.23	65009.00	51493.64	32252408.00	96.67	11964.79	8518.50
20	4	6	19148.00	22466.00	148.20	0	Spot (Block20, Row6, Column4)	8090.35	6983.00	5299.82	0.06	0.66	500.00	537.99	500.00	184.05	0.03	0.34	100.00	100.00	0.00	6483.00	7590.35	4862298.00	41.03	2001.07	1701.50
20	5	6	19445.00	22468.00	155.80	0	Spot (Block20, Row6, Column5)	64127.35	65535.00	4920.97	0.01	0.08	507.00	609.33	507.00	336.50	0.08	0.55	100.00	100.00	88.04	65028.00	63620.35	42901596.00	188.76	15947.99	11859.50
20	6	6	19750.00	22467.00	150.70	0	Spot (Block20, Row6, Column6)	3868.80	2943.00	2848.63	0.12	0.74	517.00	631.67	517.00	403.54	0.09	0.64	90.00	75.00	0.00	2426.00	3351.80	2410260.00	8.02	1116.49	1021.00
20	7	6	20051.00	22469.00	154.30	0	Spot (Block20, Row6, Column7)	43958.68	50432.00	21949.75	0.06	0.50	569.00	684.20	569.00	478.97	0.08	0.70	100.00	100.00	40.15	49863.00	43389.68	28793120.00	90.35	7919.92	5523.00
20	8	6	20350.00	22470.00	154.70	0	Spot (Block20, Row6, Column8)	45204.22	55747.00	22295.40	0.09	0.49	501.00	539.38	501.00	167.31	0.03	0.31	100.00	100.00	45.08	55246.00	44703.22	29880188.00	266.95	7624.85	5349.50
20	1	7	18243.00	22765.00	181.45	0	Spot (Block20, Row7, Column1)	17819.43	14346.50	11516.50	0.09	0.65	551.50	717.74	551.50	513.57	0.11	0.72	100.00	100.00	0.00	13795.00	17267.93	16465154.00	33.30	3340.83	3298.50
20	2	7	18543.00	22766.00	153.40	0	Spot (Block20, Row7, Column2)	1801.90	1334.50	1052.64	0.13	0.58	562.00	688.46	562.00	502.09	0.09	0.73	67.00	43.00	0.00	772.50	1239.90	1160426.00	2.22	805.45	773.50
20	3	7	18839.00	22768.00	170.00	0	Spot (Block20, Row7, Column3)	620.67	596.00	84.48	0.02	0.14	503.00	542.29	503.00	161.11	0.03	0.30	27.00	1.00	0.00	93.00	117.67	500256.00	0.49	563.76	554.50
20	4	7	19147.00	22765.00	154.40	0	Spot (Block20, Row7, Column4)	1348.11	1112.50	711.27	0.08	0.53	500.00	561.42	500.00	284.16	0.05	0.51	75.00	53.00	0.00	612.50	848.11	878965.00	2.77	676.17	659.00
20	5	7	19448.00	22770.00	185.50	0	Spot (Block20, Row7, Column5)	16796.21	14982.00	9778.76	0.05	0.58	559.50	752.27	559.50	591.38	0.13	0.79	100.00	100.00	0.00	14422.50	16236.71	16275533.00	27.13	3339.82	3272.00
20	6	7	19749.00	22769.00	210.00	0	Spot (Block20, Row7, Column6)	39432.15	39249.00	20748.31	0.00	0.53	599.00	955.94	599.00	865.94	0.20	0.91	100.00	100.00	24.00	38650.00	38833.15	49448204.00	44.43	8791.56	8837.00
20	7	7	20038.00	22766.00	153.25	0	Spot (Block20, Row7, Column7)	49757.40	58118.00	17522.33	0.07	0.35	575.00	724.14	575.00	565.97	0.10	0.78	100.00	100.00	45.12	57543.00	49182.40	32093756.00	86.64	10653.72	8379.00
20	8	7	20346.00	22765.00	189.35	0	Spot (Block20, Row7, Column8)	7143.92	7331.00	1844.52	0.01	0.26	502.00	537.04	502.00	167.19	0.03	0.31	100.00	100.00	0.00	6829.00	6641.92	7208211.00	39.52	2319.40	2131.00
20	1	8	18233.00	23071.00	171.55	0	Spot (Block20, Row8, Column1)	693.02	685.00	150.41	0.01	0.22	498.00	553.81	498.00	252.90	0.05	0.46	30.00	2.00	0.00	187.00	195.02	567581.00	0.55	587.61	592.50
20	2	8	18553.00	23069.00	148.45	0	Spot (Block20, Row8, Column2)	8108.29	6951.00	4850.75	0.07	0.60	500.00	528.88	500.00	102.08	0.02	0.19	100.00	100.00	0.00	6451.00	7608.29	4873080.00	74.25	2122.89	1722.50
20	3	8	18839.00	23065.00	151.60	0	Spot (Block20, Row8, Column3)	16451.87	11329.00	14136.79	0.16	0.86	499.00	532.14	499.00	143.24	0.03	0.27	100.00	100.00	0.00	10830.00	15952.87	10364679.00	111.14	2591.91	1883.50
20	4	8	19146.00	23068.00	154.45	0	Spot (Block20, Row8, Column4)	50637.24	61368.50	17483.84	0.08	0.35	502.00	539.51	502.00	172.82	0.03	0.32	100.00	100.00	47.10	60866.50	50135.24	33218280.00	289.88	10415.80	8988.00
20	5	8	19433.00	23065.00	154.85	0	Spot (Block20, Row8, Column5)	1404.03	1286.00	507.30	0.04	0.36	517.00	673.02	517.00	493.43	0.11	0.73	75.00	35.00	0.00	769.00	887.03	923853.00	1.48	745.22	714.00
20	6	8	19749.00	23067.00	212.20	0	Spot (Block20, Row8, Column6)	38257.09	33720.50	19972.80	0.05	0.52	614.00	913.47	614.00	803.24	0.17	0.88	100.00	100.00	25.66	33106.50	37643.09	49045904.00	46.49	8439.84	8288.00
20	7	8	20047.00	23068.00	147.60	0	Spot (Block20, Row8, Column7)	26338.37	25191.00	16654.20	0.02	0.63	581.00	703.86	581.00	476.87	0.08	0.68	100.00	100.00	0.67	24610.00	25757.37	15750342.00	53.76	5026.04	4021.00
20	8	8	20338.00	23070.00	153.40	0	Spot (Block20, Row8, Column8)	52590.57	65535.00	15859.23	0.10	0.30	512.00	588.64	512.00	224.38	0.06	0.38	100.00	100.00	50.62	65023.00	52078.57	33868592.00	231.76	10541.70	7647.00
21	1	1	4737.00	25444.00	148.85	0	Spot (Block21, Row1, Column1)	40032.76	38456.50	19653.95	0.02	0.49	321.00	369.81	321.00	144.51	0.06	0.39	100.00	100.00	22.70	38135.50	39711.76	24340036.00	274.47	8514.00	6596.50
21	2	1	5040.00	25438.00	147.55	0	Spot (Block21, Row1, Column2)	2519.40	1569.00	6378.67	0.21	2.53	308.00	325.99	308.00	80.26	0.02	0.25	99.00	96.00	0.34	1261.00	2211.40	1494004.00	27.33	727.63	483.50
21	3	1	5339.00	25458.00	227.10	0	Spot (Block21, Row1, Column3)	370.43	384.00	43.75	0.02	0.12	304.00	314.62	304.00	37.82	0.01	0.12	66.00	53.00	0.00	80.00	66.43	547869.00	1.48	334.92	319.00
21	4	1	5631.00	25447.00	142.75	0	Spot (Block21, Row1, Column4)	1175.41	1094.00	438.73	0.03	0.37	306.00	314.99	306.00	35.24	0.01	0.11	100.00	100.00	0.00	788.00	869.41	650001.00	24.42	507.48	481.00
21	5	1	5942.00	25447.00	159.25	0	Spot (Block21, Row1, Column5)	598.74	557.50	202.19	0.03	0.34	307.00	317.42	307.00	37.09	0.01	0.12	100.00	97.00	0.00	250.50	291.74	420315.00	7.59	387.96	388.00
21	6	1	6230.00	25444.00	152.15	0	Spot (Block21, Row1, Column6)	869.94	797.50	305.78	0.04	0.35	313.00	328.73	313.00	40.39	0.02	0.12	100.00	99.00	0.00	484.50	556.94	555021.00	13.40	456.81	443.00
21	7	1	6529.00	25449.00	147.60	0	Spot (Block21, Row1, Column7)	926.64	887.00	305.90	0.02	0.33	311.00	326.61	311.00	41.07	0.02	0.13	100.00	100.00	0.00	576.00	615.64	549497.00	14.61	452.47	423.00
21	8	1	6838.00	25445.00	175.45	0	Spot (Block21, Row1, Column8)	578.90	507.00	202.19	0.06	0.35	308.00	318.42	308.00	34.62	0.01	0.11	97.00	96.00	0.00	199.00	270.90	500168.00	7.52	383.96	389.00
21	1	2	4735.00	25747.00	147.00	-50	Spot (Block21, Row2, Column1)	391.27	394.00	34.87	0.00	0.09	333.00	372.35	333.00	118.52	0.05	0.32	4.00	0.00	0.00	61.00	58.27	230457.00	0.16	401.46	392.00
21	2	2	5035.00	25753.00	148.75	0	Spot (Block21, Row2, Column2)	439.55	422.00	58.04	0.02	0.13	312.00	322.26	312.00	38.64	0.01	0.12	95.00	87.00	0.00	110.00	127.55	265930.00	3.04	366.66	382.00
21	3	2	5352.00	25737.00	195.10	0	Spot (Block21, Row2, Column3)	399.28	397.00	49.14	0.00	0.12	309.00	316.61	309.00	31.32	0.01	0.10	87.00	77.00	0.00	88.00	90.28	428027.00	2.64	346.70	342.50
21	4	2	5640.00	25733.00	201.25	0	Spot (Block21, Row2, Column4)	419.54	401.00	63.17	0.02	0.15	314.00	326.51	314.00	43.94	0.02	0.13	87.00	49.00	0.00	87.00	105.54	483309.00	2.12	359.73	367.00
21	5	2	5942.00	25751.00	175.00	0	Spot (Block21, Row2, Column5)	4491.37	4390.50	1777.88	0.01	0.40	320.00	343.36	320.00	97.09	0.03	0.28	100.00	100.00	0.00	4070.50	4171.37	3835626.00	42.72	1321.41	1133.50
21	6	2	6225.00	25746.00	206.40	0	Spot (Block21, Row2, Column6)	443.58	419.00	86.75	0.02	0.20	320.00	381.97	320.00	307.13	0.08	0.80	3.00	0.00	0.00	99.00	123.58	537176.00	0.20	363.60	374.00
21	7	2	6533.00	25759.00	180.95	0	Spot (Block21, Row2, Column7)	430.36	409.00	66.68	0.02	0.15	315.00	339.06	315.00	146.21	0.03	0.43	34.00	1.00	0.00	94.00	115.36	394638.00	0.62	359.88	374.50
21	8	2	6863.00	25723.00	201.85	0	Spot (Block21, Row2, Column8)	366.55	371.00	38.02	0.01	0.10	311.00	342.80	311.00	196.16	0.04	0.57	0.00	0.00	0.00	60.00	55.55	423366.00	0.12	328.16	321.00
21	1	3	4739.00	26048.00	136.70	0	Spot (Block21, Row3, Column1)	1192.10	1152.50	425.72	0.01	0.36	329.00	342.97	329.00	42.56	0.02	0.12	100.00	100.00	0.00	823.50	863.10	603203.00	19.95	575.17	545.50
21	2	3	5042.00	26056.00	218.55	0	Spot (Block21, Row3, Column2)	388.01	393.00	40.33	0.01	0.10	314.00	342.53	314.00	112.39	0.04	0.33	10.00	0.00	0.00	79.00	74.01	531573.00	0.40	337.86	328.00
21	3	3	5324.00	26044.00	146.75	0	Spot (Block21, Row3, Column3)	711.14	666.50	196.56	0.03	0.28	311.00	319.93	311.00	37.36	0.01	0.12	99.00	98.00	0.00	355.50	400.14	418148.00	10.47	413.93	403.00
21	4	3	5637.00	26049.00	141.00	0	Spot (Block21, Row3, Column4)	1312.66	1209.00	509.18	0.04	0.39	316.00	325.81	316.00	33.84	0.01	0.10	100.00	100.00	0.00	893.00	996.66	703584.00	29.16	569.36	518.50
21	5	3	5928.00	26044.00	157.70	0	Spot (Block21, Row3, Column5)	602.98	565.00	187.35	0.03	0.31	332.00	395.55	332.00	293.83	0.08	0.74	34.00	8.00	0.00	233.00	270.98	413040.00	0.71	414.16	403.00
21	6	3	6238.00	26052.00	227.15	0	Spot (Block21, Row3, Column6)	26336.05	14168.00	20137.41	0.27	0.76	372.00	486.11	372.00	446.37	0.12	0.92	100.00	100.00	13.32	13796.00	25964.05	39161904.00	57.91	6305.24	6145.00
21	7	3	6536.00	26048.00	215.80	0	Spot (Block21, Row3, Column7)	401.04	390.00	61.97	0.01	0.15	322.00	413.49	322.00	374.27	0.11	0.91	0.00	0.00	0.00	68.00	79.04	532184.00	-0.03	347.56	337.00
21	8	3	6840.00	26056.00	154.70	0	Spot (Block21, Row3, Column8)	48347.12	52874.00	17320.47	0.04	0.36	321.00	391.92	321.00	308.27	0.09	0.79	100.00	100.00	35.66	52553.00	48026.12	31860984.00	155.56	7943.89	7340.00
21	1	4	4739.00	26345.00	138.75	0	Spot (Block21, Row4, Column1)	1263.51	1140.00	454.88	0.04	0.36	330.00	358.29	330.00	109.02	0.04	0.30	100.00	100.00	0.00	810.00	933.51	655763.00	8.30	565.60	521.00
21	2	4	5037.00	26351.00	166.80	0	Spot (Block21, Row4, Column2)	6079.47	5466.50	3361.65	0.05	0.55	327.00	407.91	327.00	246.01	0.10	0.60	100.00	100.00	0.00	5139.50	5752.47	4705508.00	23.05	1367.90	1314.50
21	3	4	5338.00	26349.00	138.15	0	Spot (Block21, Row4, Column3)	6094.79	5759.00	2633.22	0.02	0.43	321.00	388.55	321.00	205.18	0.08	0.53	100.00	100.00	0.00	5438.00	5773.79	3151009.00	27.81	1584.22	1224.50
21	4	4	5607.00	26326.00	239.40	0	Spot (Block21, Row4, Column4)	383.23	385.00	134.19	0.00	0.35	316.00	329.85	316.00	41.71	0.02	0.13	65.00	29.00	0.00	69.00	67.23	635395.00	1.28	336.76	317.50
21	5	4	5928.00	26347.00	183.50	0	Spot (Block21, Row4, Column5)	508.20	444.00	364.22	0.06	0.72	338.00	360.02	338.00	72.28	0.03	0.20	69.00	35.00	0.00	106.00	170.20	479230.00	2.05	378.50	382.00
21	6	4	6240.00	26348.00	178.70	0	Spot (Block21, Row4, Column6)	5516.03	5271.00	2318.68	0.02	0.42	374.00	425.68	374.00	275.58	0.06	0.65	100.00	100.00	0.00	4897.00	5142.03	4936850.00	18.47	1580.52	1324.50
21	7	4	6537.00	26350.00	164.15	0	Spot (Block21, Row4, Column7)	527.09	493.00	120.59	0.03	0.23	334.00	393.16	334.00	272.13	0.07	0.69	21.00	0.00	0.00	159.00	193.09	394260.00	0.49	383.74	392.00
21	8	4	6833.00	26362.00	158.20	0	Spot (Block21, Row4, Column8)	598.07	580.00	122.39	0.01	0.20	335.00	376.67	335.00	215.33	0.05	0.57	64.00	12.00	0.00	245.00	263.07	413862.00	1.03	419.36	406.00
21	1	5	4735.00	26647.00	136.70	0	Spot (Block21, Row5, Column1)	3124.57	2935.00	1361.90	0.03	0.44	336.00	406.37	336.00	308.66	0.08	0.76	100.00	100.00	0.00	2599.00	2788.57	1584157.00	8.81	983.71	777.00
21	2	5	5039.00	26647.00	150.95	0	Spot (Block21, Row5, Column2)	51952.18	62053.00	16316.61	0.08	0.31	357.00	481.06	357.00	364.80	0.13	0.76	100.00	100.00	46.17	61696.00	51595.18	32522300.00	141.10	9221.53	8208.50
21	3	5	5342.00	26649.00	146.55	0	Spot (Block21, Row5, Column3)	31347.30	27878.00	18995.32	0.05	0.61	340.00	437.53	340.00	300.05	0.11	0.69	100.00	100.00	5.47	27538.00	31007.30	18338196.00	103.02	4287.62	3617.00
21	4	5	5635.00	26646.00	162.40	0	Spot (Block21, Row5, Column4)	645.99	644.00	174.08	0.00	0.27	319.00	365.15	319.00	177.57	0.06	0.49	75.00	45.00	0.00	325.00	326.99	470278.00	1.58	400.50	397.00
21	5	5	5940.00	26649.00	135.10	0	Spot (Block21, Row5, Column5)	6237.72	5889.00	2859.13	0.02	0.46	354.00	359.59	354.00	59.91	0.01	0.17	100.00	100.00	0.00	5535.00	5883.72	3075195.00	98.12	1505.45	1276.00
21	6	5	6219.00	26637.00	204.60	0	Spot (Block21, Row5, Column6)	493.94	480.00	123.51	0.01	0.25	382.00	418.05	382.00	280.48	0.04	0.67	7.00	0.00	0.00	98.00	111.94	585817.00	0.27	408.01	402.00
21	7	5	6541.00	26650.00	210.45	0	Spot (Block21, Row5, Column7)	20795.45	13246.50	17462.99	0.20	0.84	375.00	469.12	375.00	409.44	0.10	0.87	100.00	100.00	1.35	12871.50	20420.45	26243896.00	49.64	4558.57	4546.00
21	8	5	6843.00	26650.00	148.85	0	Spot (Block21, Row5, Column8)	691.80	647.00	215.25	0.03	0.31	329.00	380.84	329.00	265.12	0.06	0.70	56.00	26.00	0.00	318.00	362.80	418540.00	1.17	448.06	438.00
21	1	6	4738.00	26948.00	224.95	0	Spot (Block21, Row6, Column1)	21885.56	10824.00	19057.81	0.31	0.87	381.00	519.57	381.00	420.74	0.13	0.81	100.00	100.00	6.91	10443.00	21504.56	31668512.00	50.78	5385.24	5209.00
21	2	6	5036.00	26949.00	224.10	0	Spot (Block21, Row6, Column2)	11820.55	8530.00	7423.96	0.14	0.63	378.00	493.15	378.00	382.09	0.12	0.77	100.00	100.00	0.00	8152.00	11442.55	17068864.00	29.65	3235.09	3259.00
21	3	6	5330.00	26946.00	141.35	0	Spot (Block21, Row6, Column3)	1660.64	1581.50	661.05	0.02	0.40	334.00	404.43	334.00	240.26	0.08	0.59	100.00	92.00	0.00	1247.50	1326.64	896743.00	5.23	624.23	590.00
21	4	6	5639.00	26954.00	189.75	0	Spot (Block21, Row6, Column4)	458.81	430.00	80.46	0.03	0.18	318.00	329.46	318.00	40.14	0.02	0.12	95.00	72.00	0.00	112.00	140.81	466149.00	3.22	373.89	374.00
21	5	6	5940.00	26949.00	136.65	0	Spot (Block21, Row6, Column5)	2493.09	2472.50	1054.68	0.00	0.42	353.00	362.27	353.00	68.78	0.01	0.19	100.00	100.00	0.00	2119.50	2140.09	1251532.00	30.98	828.04	727.00
21	6	6	6221.00	26950.00	199.40	0	Spot (Block21, Row6, Column6)	457.22	437.00	80.36	0.02	0.18	382.00	398.82	382.00	170.15	0.02	0.43	7.00	1.00	0.00	55.00	75.22	514371.00	0.34	402.22	397.00
21	7	6	6540.00	26949.00	147.55	0	Spot (Block21, Row6, Column7)	893.04	876.00	276.58	0.01	0.31	368.00	410.61	368.00	288.88	0.05	0.70	74.00	40.00	0.00	508.00	525.04	529572.00	1.67	482.30	467.00
21	8	6	6841.00	26958.00	171.65	0	Spot (Block21, Row6, Column8)	526.11	494.00	138.39	0.03	0.26	328.00	345.19	328.00	52.20	0.02	0.15	92.00	66.00	0.00	166.00	198.11	431936.00	3.47	390.47	392.00
21	1	7	4735.00	27244.00	155.15	0	Spot (Block21, Row7, Column1)	10303.02	8685.00	5744.05	0.07	0.56	385.00	490.61	385.00	328.62	0.11	0.67	100.00	100.00	0.00	8300.00	9918.02	6872113.00	29.86	1871.81	1814.00
21	2	7	5011.00	27290.00	241.60	0	Spot (Block21, Row7, Column2)	391.83	392.00	40.77	0.00	0.10	350.00	419.59	350.00	222.85	0.08	0.53	0.00	0.00	0.00	42.00	41.83	662982.00	-0.12	367.07	375.00
21	3	7	5337.00	27220.00	217.00	0	Spot (Block21, Row7, Column3)	369.12	374.00	45.94	0.01	0.12	324.00	343.90	324.00	93.25	0.03	0.27	7.00	1.00	0.00	50.00	45.12	495362.00	0.27	338.29	328.00
21	4	7	5631.00	27252.00	237.70	0	Spot (Block21, Row7, Column4)	374.97	384.00	40.51	0.01	0.11	316.00	343.24	316.00	146.99	0.04	0.43	0.00	0.00	0.00	68.00	58.97	610823.00	0.22	329.58	319.00
21	5	7	5936.00	27248.00	186.50	0	Spot (Block21, Row7, Column5)	460.96	467.00	64.23	0.01	0.14	356.00	396.85	356.00	215.55	0.05	0.54	6.00	0.00	0.00	111.00	104.96	450356.00	0.30	400.47	386.00
21	6	7	6234.00	27251.00	224.90	0	Spot (Block21, Row7, Column6)	12787.02	9214.00	8159.42	0.14	0.64	394.00	539.71	394.00	520.71	0.14	0.96	100.00	100.00	0.00	8820.00	12393.02	18528394.00	23.52	3624.75	3740.00
21	7	7	6536.00	27252.00	150.60	0	Spot (Block21, Row7, Column7)	723.90	720.00	178.76	0.00	0.25	369.00	395.01	369.00	181.29	0.03	0.46	81.00	46.00	0.00	351.00	354.90	448091.00	1.81	452.87	438.00
21	8	7	6840.00	27251.00	176.95	0	Spot (Block21, Row7, Column8)	9508.66	9525.50	3184.51	0.00	0.33	339.00	370.43	339.00	136.71	0.04	0.37	100.00	100.00	0.00	9186.50	9169.66	8348602.00	66.85	2573.15	2176.00
21	1	8	4727.00	27557.00	164.35	0	Spot (Block21, Row8, Column1)	594.65	526.00	245.96	0.05	0.41	347.00	381.34	347.00	156.59	0.04	0.41	56.00	25.00	0.00	179.00	247.65	437660.00	1.36	420.04	414.00
21	2	8	5021.00	27564.00	234.85	0	Spot (Block21, Row8, Column2)	425.52	414.00	45.96	0.01	0.11	331.00	344.25	331.00	39.08	0.02	0.11	92.00	55.00	0.00	83.00	94.52	676582.00	2.08	366.54	374.50
21	3	8	5328.00	27547.00	169.05	0	Spot (Block21, Row8, Column3)	492.56	480.50	94.39	0.01	0.19	324.00	358.07	324.00	181.40	0.04	0.51	37.00	1.00	0.00	156.50	168.56	394049.00	0.74	379.51	383.00
21	4	8	5635.00	27551.00	148.90	0	Spot (Block21, Row8, Column4)	61683.48	65535.00	8967.99	0.03	0.15	332.00	389.61	332.00	242.48	0.07	0.62	100.00	100.00	77.94	65203.00	61351.48	37195448.00	252.78	14339.44	11175.00
21	5	8	5922.00	27568.00	186.90	0	Spot (Block21, Row8, Column5)	438.41	415.00	151.08	0.02	0.34	368.00	448.53	368.00	417.07	0.09	0.93	1.00	0.00	0.00	47.00	70.41	431400.00	-0.02	384.29	386.00
21	6	8	6240.00	27551.00	209.40	0	Spot (Block21, Row8, Column6)	31411.11	21838.00	23325.75	0.16	0.74	414.00	621.99	414.00	645.28	0.18	1.04	100.00	100.00	24.42	21424.00	30997.11	39232776.00	47.71	6841.60	6825.00
21	7	8	6542.00	27548.00	145.00	0	Spot (Block21, Row8, Column7)	790.15	789.00	203.57	0.00	0.26	382.00	491.32	382.00	484.08	0.11	0.99	39.00	1.00	0.00	407.00	408.15	449597.00	0.62	490.77	476.00
21	8	8	6830.00	27552.00	146.05	0	Spot (Block21, Row8, Column8)	58974.29	65535.00	11117.16	0.05	0.19	388.00	453.80	388.00	257.56	0.07	0.57	100.00	100.00	67.24	65147.00	58586.29	34382280.00	227.21	12342.49	8757.00
22	1	1	9241.00	25452.00	151.90	0	Spot (Block22, Row1, Column1)	38152.34	34518.00	19902.67	0.04	0.52	507.00	597.95	507.00	341.41	0.07	0.57	100.00	100.00	19.05	34011.00	37645.34	24036084.00	110.00	7613.83	6615.00
22	2	1	9538.00	25457.00	153.85	0	Spot (Block22, Row1, Column2)	60396.88	65535.00	10308.26	0.04	0.17	528.00	763.81	528.00	2196.58	0.16	2.88	100.00	100.00	73.68	65007.00	59868.88	39016724.00	27.15	12772.30	10595.00
22	3	1	9843.00	25458.00	143.75	0	Spot (Block22, Row1, Column3)	23400.77	19742.00	16351.43	0.07	0.70	513.00	702.00	513.00	2163.49	0.14	3.08	100.00	86.00	0.18	19229.00	22887.77	13081032.00	10.49	4532.45	3378.50
22	4	1	10135.00	25454.00	147.30	0	Spot (Block22, Row1, Column4)	57221.63	65535.00	13403.07	0.06	0.23	510.00	616.55	510.00	326.36	0.08	0.53	100.00	100.00	64.75	65025.00	56711.63	33761020.00	173.44	12772.93	9465.00
22	5	1	10442.00	25459.00	148.00	0	Spot (Block22, Row1, Column5)	39927.51	42223.00	24798.24	0.02	0.62	504.00	562.33	504.00	205.65	0.05	0.37	100.00	100.00	40.10	41719.00	39423.51	23796900.00	191.42	7456.00	5092.00
22	6	1	10734.00	25454.00	145.85	0	Spot (Block22, Row1, Column6)	53274.66	65535.00	15598.19	0.09	0.29	514.00	587.67	514.00	262.82	0.06	0.45	100.00	100.00	54.02	65021.00	52760.66	31165896.00	200.47	10266.60	7948.00
22	7	1	11032.00	25456.00	150.45	0	Spot (Block22, Row1, Column7)	65022.30	65535.00	2566.55	0.00	0.04	523.00	597.43	523.00	269.98	0.06	0.45	100.00	100.00	93.68	65012.00	64499.30	40119116.00	238.63	18642.96	15161.00
22	8	1	11346.00	25452.00	171.05	0	Spot (Block22, Row1, Column8)	1002.66	922.50	324.56	0.04	0.32	501.00	548.50	501.00	162.34	0.04	0.30	90.00	59.00	0.00	421.50	501.66	816169.00	2.80	633.14	628.50
22	1	2	9226.00	25733.00	274.85	0	Spot (Block22, Row2, Column1)	621.19	594.00	129.82	0.02	0.21	518.00	602.79	518.00	276.41	0.07	0.46	12.00	0.00	0.00	76.00	103.19	1369734.00	0.07	562.48	515.00
22	2	2	9540.00	25754.00	128.65	0	Spot (Block22, Row2, Column2)	35871.02	35061.00	15596.14	0.01	0.43	578.00	776.87	578.00	2277.81	0.13	2.93	100.00	100.00	2.05	34483.00	35293.02	15711506.00	15.41	6168.38	5841.00
22	3	2	9840.00	25755.00	145.10	0	Spot (Block22, Row2, Column3)	2615.56	2200.00	1281.24	0.08	0.49	529.50	725.52	529.50	2216.33	0.14	3.05	41.00	3.00	0.00	1670.50	2086.06	1503946.00	0.85	996.83	892.00
22	4	2	10141.00	25756.00	186.40	0	Spot (Block22, Row2, Column4)	16748.67	15291.00	9863.95	0.04	0.59	587.00	695.02	587.00	414.77	0.07	0.60	100.00	100.00	0.00	14704.00	16161.67	16296460.00	38.70	3547.65	3528.00
22	5	2	10441.00	25758.00	190.35	0	Spot (Block22, Row2, Column5)	10519.41	9996.50	3988.97	0.02	0.38	578.00	635.71	578.00	296.79	0.04	0.47	100.00	100.00	0.00	9418.50	9941.41	10792917.00	33.30	2614.50	2257.00
22	6	2	10732.00	25760.00	147.95	0	Spot (Block22, Row2, Column6)	9101.30	7591.00	5958.48	0.08	0.65	596.00	746.19	596.00	673.77	0.10	0.90	99.00	94.00	0.00	6995.00	8505.30	5424377.00	12.40	2297.22	1613.00
22	7	2	11038.00	25758.00	146.90	0	Spot (Block22, Row2, Column7)	14078.87	11728.50	8814.54	0.08	0.63	587.00	624.26	587.00	272.25	0.03	0.44	100.00	100.00	0.00	11141.50	13491.87	8278373.00	49.42	3141.22	2423.00
22	8	2	11353.00	25740.00	202.10	0	Spot (Block22, Row2, Column8)	618.83	596.00	116.98	0.02	0.19	498.00	548.08	498.00	237.23	0.04	0.43	12.00	0.00	0.00	98.00	120.83	717229.00	0.30	538.03	503.50
22	1	3	9241.00	26055.00	145.60	0	Spot (Block22, Row3, Column1)	43233.24	48806.00	22648.88	0.05	0.52	512.00	571.98	512.00	184.81	0.05	0.32	100.00	100.00	38.89	48294.00	42721.24	24902468.00	230.83	8153.60	6333.00
22	2	3	9543.00	26056.00	142.70	0	Spot (Block22, Row3, Column2)	3572.53	3200.00	1772.01	0.05	0.50	574.00	635.34	574.00	336.70	0.04	0.53	100.00	95.00	0.00	2626.00	2998.53	1968462.00	8.72	1245.97	1058.00
22	3	3	9832.00	26053.00	142.70	0	Spot (Block22, Row3, Column3)	15094.93	12783.50	9600.05	0.07	0.64	555.00	595.71	555.00	263.89	0.03	0.44	100.00	100.00	0.00	12228.50	14539.93	8302213.00	54.94	3604.29	2913.00
22	4	3	10140.00	26056.00	147.45	0	Spot (Block22, Row3, Column4)	57260.46	65535.00	12867.99	0.06	0.22	580.00	634.06	580.00	327.30	0.04	0.52	100.00	100.00	64.65	64955.00	56680.46	34012972.00	173.01	13649.04	10048.00
22	5	3	10442.00	26057.00	138.95	0	Spot (Block22, Row3, Column5)	10875.99	8770.50	9746.69	0.09	0.90	589.00	735.96	589.00	577.80	0.10	0.79	100.00	99.00	1.51	8181.50	10286.99	5764277.00	17.55	2574.52	2011.00
22	6	3	10738.00	26056.00	213.35	0	Spot (Block22, Row3, Column6)	47652.90	51599.00	17737.78	0.03	0.37	672.00	993.11	672.00	886.04	0.17	0.89	100.00	100.00	41.42	50927.00	46980.90	61901656.00	52.66	11827.52	11252.00
22	7	3	11039.00	26059.00	146.10	0	Spot (Block22, Row3, Column7)	36757.52	34371.00	22767.29	0.03	0.62	601.00	757.61	601.00	600.17	0.10	0.79	100.00	100.00	25.47	33770.00	36156.52	21503224.00	59.98	5729.75	4153.50
22	8	3	11342.00	26063.00	156.40	0	Spot (Block22, Row3, Column8)	51738.62	61406.50	16078.07	0.07	0.31	517.00	615.25	517.00	370.85	0.08	0.60	100.00	100.00	45.68	60889.50	51221.62	34768628.00	137.85	10102.99	8938.50
22	1	4	9240.00	26355.00	144.95	0	Spot (Block22, Row4, Column1)	57361.76	65535.00	12812.38	0.06	0.22	575.00	639.48	575.00	351.54	0.05	0.55	100.00	100.00	64.29	64960.00	56786.76	32925896.00	161.35	12715.84	8597.50
22	2	4	9542.00	26355.00	175.75	0	Spot (Block22, Row4, Column2)	16378.68	14498.00	10112.20	0.05	0.62	597.00	730.35	597.00	475.50	0.09	0.65	100.00	100.00	0.00	13901.00	15781.68	14085666.00	32.91	3337.64	3303.00
22	3	4	9836.00	26352.00	150.70	0	Spot (Block22, Row4, Column3)	64901.25	65535.00	3496.24	0.00	0.05	597.00	746.61	597.00	536.81	0.10	0.72	100.00	100.00	95.83	64938.00	64304.25	40498740.00	119.51	18654.19	15358.50
22	4	4	10131.00	26360.00	145.40	0	Spot (Block22, Row4, Column4)	2270.64	2049.00	900.06	0.04	0.40	584.00	611.52	584.00	247.07	0.02	0.40	100.00	96.00	0.00	1465.00	1686.64	1305616.00	6.72	1008.21	988.00
22	5	4	10423.00	26349.00	138.95	0	Spot (Block22, Row4, Column5)	7804.58	4077.50	12294.49	0.28	1.58	590.00	633.49	590.00	222.00	0.03	0.35	100.00	100.00	1.92	3487.50	7214.58	4058380.00	32.30	1810.20	1353.50
22	6	4	10739.00	26359.00	192.95	0	Spot (Block22, Row4, Column6)	14759.45	14735.50	4914.01	0.00	0.33	660.00	804.06	660.00	560.60	0.09	0.70	100.00	100.00	0.00	14075.50	14099.45	15585975.00	24.89	3672.76	3131.00
22	7	4	11035.00	26362.00	145.55	0	Spot (Block22, Row4, Column7)	23861.68	17627.00	19967.37	0.13	0.84	615.00	770.37	615.00	567.40	0.10	0.74	100.00	99.00	3.63	17012.00	23246.68	13792050.00	40.70	4125.53	2871.00
22	8	4	11338.00	26368.00	147.00	0	Spot (Block22, Row4, Column8)	8274.94	7184.00	5142.10	0.06	0.62	590.00	630.66	590.00	300.18	0.03	0.48	100.00	99.00	0.00	6594.00	7684.94	4890488.00	25.47	2086.76	1609.00
22	1	5	9242.00	26659.00	146.60	0	Spot (Block22, Row5, Column1)	63970.29	65535.00	4641.86	0.01	0.07	595.00	766.93	595.00	632.67	0.11	0.82	100.00	100.00	84.59	64940.00	63375.29	37358964.00	99.90	16668.81	13340.00
22	2	5	9540.00	26653.00	153.35	0	Spot (Block22, Row5, Column2)	55073.44	65535.00	14235.07	0.08	0.26	645.50	903.39	645.50	760.82	0.15	0.84	100.00	100.00	53.95	64889.50	54427.94	35522652.00	71.20	10630.89	9127.00
22	3	5	9842.00	26655.00	154.45	0	Spot (Block22, Row5, Column3)	48689.66	56292.00	18507.22	0.06	0.38	670.00	862.20	670.00	662.96	0.11	0.77	100.00	100.00	44.89	55622.00	48019.66	31891956.00	72.14	7981.84	6712.00
22	4	5	10140.00	26656.00	144.10	0	Spot (Block22, Row5, Column4)	42577.25	46443.00	22115.72	0.04	0.52	594.00	694.10	594.00	475.63	0.07	0.69	100.00	100.00	36.80	45849.00	41983.25	24183992.00	88.06	7689.97	5281.50
22	5	5	10442.00	26658.00	150.30	0	Spot (Block22, Row5, Column5)	64870.02	65535.00	3670.58	0.00	0.06	594.00	661.64	594.00	307.55	0.05	0.46	100.00	100.00	95.15	64941.00	64276.02	40154900.00	208.78	18868.89	13990.00
22	6	5	10743.00	26653.00	144.60	0	Spot (Block22, Row5, Column6)	11127.18	10067.00	6766.48	0.04	0.61	680.00	810.38	680.00	588.57	0.08	0.73	100.00	100.00	0.00	9387.00	10447.18	6331363.00	17.53	2529.81	1905.00
22	7	5	11040.00	26658.00	208.50	0	Spot (Block22, Row5, Column7)	49511.09	65075.00	18333.08	0.12	0.37	709.00	973.98	709.00	829.62	0.14	0.85	100.00	100.00	49.64	64366.00	48802.09	61245844.00	58.51	11843.45	11500.00
22	8	5	11341.00	26659.00	146.80	0	Spot (Block22, Row5, Column8)	41756.68	50989.00	24387.26	0.09	0.58	589.00	692.52	589.00	486.08	0.07	0.70	100.00	100.00	39.93	50400.00	41167.68	24469528.00	84.48	7173.50	4824.00
22	1	6	9239.00	26956.00	215.35	0	Spot (Block22, Row6, Column1)	42293.65	37628.00	20624.73	0.05	0.49	703.00	1102.73	703.00	1096.45	0.20	0.99	100.00	100.00	35.42	36925.00	41590.65	56124144.00	37.57	10925.55	10927.00
22	2	6	9540.00	26956.00	218.55	0	Spot (Block22, Row6, Column2)	43554.42	43076.00	19389.10	0.00	0.45	709.00	1067.42	709.00	1056.76	0.18	0.99	100.00	100.00	32.97	42367.00	42845.42	59452216.00	40.20	10599.79	10649.50
22	3	6	9833.00	26953.00	146.50	0	Spot (Block22, Row6, Column3)	62432.20	65535.00	7154.80	0.02	0.11	672.00	848.53	672.00	719.60	0.10	0.85	100.00	100.00	79.32	64863.00	61760.20	36523140.00	85.58	17029.01	11279.00
22	4	6	10144.00	26957.00	142.70	0	Spot (Block22, Row6, Column4)	12372.65	10497.50	7722.65	0.07	0.62	601.00	655.26	601.00	254.46	0.04	0.39	100.00	100.00	0.00	9896.50	11771.65	6854450.00	46.05	3115.41	2389.00
22	5	6	10439.00	26958.00	151.60	0	Spot (Block22, Row6, Column5)	64631.72	65535.00	4337.44	0.01	0.07	626.00	749.06	626.00	408.70	0.08	0.55	100.00	100.00	93.50	64909.00	64005.72	40782980.00	156.31	16635.86	13053.50
22	6	6	10740.00	26958.00	147.45	0	Spot (Block22, Row6, Column6)	5385.41	4106.00	3764.31	0.12	0.70	687.00	822.23	687.00	580.89	0.08	0.71	93.00	79.00	0.00	3419.00	4698.41	3193549.00	7.86	1354.85	1290.00
22	7	6	11039.00	26958.00	147.90	0	Spot (Block22, Row6, Column7)	49909.41	65535.00	19678.89	0.12	0.39	701.00	887.52	701.00	771.22	0.10	0.87	100.00	100.00	53.09	64834.00	49208.41	29895936.00	63.56	10325.88	6901.00
22	8	6	11342.00	26958.00	147.70	0	Spot (Block22, Row6, Column8)	49193.34	65535.00	20512.75	0.12	0.42	596.00	646.58	596.00	229.05	0.04	0.35	100.00	100.00	53.08	64939.00	48597.34	29565392.00	211.95	9720.85	7120.50
22	1	7	9239.00	27253.00	165.65	0	Spot (Block22, Row7, Column1)	24350.15	21056.00	14701.36	0.06	0.60	698.00	945.17	698.00	756.32	0.13	0.80	100.00	100.00	0.00	20358.00	23652.15	18579166.00	30.95	4188.07	4192.00
22	2	7	9533.00	27259.00	148.35	0	Spot (Block22, Row7, Column2)	2761.75	2247.00	1602.57	0.09	0.58	689.00	844.53	689.00	614.30	0.09	0.73	82.00	54.00	0.00	1558.00	2072.75	1654286.00	3.12	1131.31	1043.00
22	3	7	9831.00	27257.00	149.10	0	Spot (Block22, Row7, Column3)	806.28	802.00	158.35	0.00	0.20	601.00	651.57	601.00	232.07	0.04	0.36	35.00	3.00	0.00	201.00	205.28	491828.00	0.67	696.20	693.50
22	4	7	10139.00	27256.00	148.25	0	Spot (Block22, Row7, Column4)	2019.68	1713.50	1002.73	0.07	0.50	610.00	702.85	610.00	351.71	0.06	0.50	92.00	68.00	0.00	1103.50	1409.68	1211810.00	3.74	905.48	879.50
22	5	7	10439.00	27256.00	183.35	0	Spot (Block22, Row7, Column5)	16519.84	14029.50	10405.21	0.07	0.63	701.00	951.26	701.00	803.68	0.13	0.84	100.00	99.00	0.00	13328.50	15818.84	15693850.00	19.37	3530.91	3455.00
22	6	7	10742.00	27256.00	211.60	0	Spot (Block22, Row7, Column6)	47139.41	57049.00	19636.66	0.08	0.42	808.00	1289.40	808.00	1380.05	0.20	1.07	100.00	100.00	43.55	56241.00	46331.41	60291852.00	33.22	11374.67	11264.50
22	7	7	11028.00	27257.00	147.75	0	Spot (Block22, Row7, Column7)	59640.56	65535.00	10265.21	0.04	0.17	703.00	974.97	703.00	1042.09	0.14	1.07	100.00	100.00	68.01	64832.00	58937.56	35426776.00	56.30	15839.69	11206.00
22	8	7	11343.00	27254.00	186.75	0	Spot (Block22, Row7, Column8)	28799.25	29731.50	9094.57	0.01	0.32	606.00	683.37	606.00	278.58	0.05	0.41	100.00	100.00	0.00	29125.50	28193.25	28165662.00	100.93	7025.63	6173.50
22	1	8	9245.00	27549.00	179.65	0	Spot (Block22, Row8, Column1)	861.72	792.00	319.23	0.04	0.37	620.00	718.79	620.00	369.26	0.06	0.51	17.00	5.00	0.00	172.00	241.72	775544.00	0.39	727.26	712.00
22	2	8	9546.00	27556.00	146.60	0	Spot (Block22, Row8, Column2)	9327.09	7829.00	5529.30	0.08	0.59	600.00	652.03	600.00	193.66	0.04	0.30	100.00	100.00	0.00	7229.00	8727.09	5447022.00	44.79	2415.72	1880.00
22	3	8	9834.00	27552.00	143.10	0	Spot (Block22, Row8, Column3)	20488.45	15836.00	16355.40	0.11	0.80	598.00	655.11	598.00	293.07	0.04	0.45	100.00	100.00	0.54	15238.00	19890.45	11453044.00	67.67	3729.66	2502.00
22	4	8	10138.00	27558.00	154.10	0	Spot (Block22, Row8, Column4)	62735.21	65535.00	7276.19	0.02	0.12	619.00	702.61	619.00	331.53	0.06	0.47	100.00	100.00	81.26	64916.00	62116.21	40840984.00	187.11	15017.63	12396.00
22	5	8	10435.00	27557.00	142.90	0	Spot (Block22, Row8, Column5)	1870.12	1833.00	701.97	0.01	0.38	685.00	849.28	685.00	656.44	0.09	0.77	71.00	39.00	0.00	1148.00	1185.12	1039785.00	1.56	1014.57	975.00
22	6	8	10742.00	27557.00	212.50	0	Spot (Block22, Row8, Column6)	47197.77	59420.50	19605.17	0.10	0.42	769.50	1103.51	769.50	1012.07	0.16	0.92	100.00	100.00	48.52	58651.00	46428.27	60413752.00	45.54	11549.91	11483.00
22	7	8	11040.00	27560.00	144.65	0	Spot (Block22, Row8, Column7)	37017.41	35525.00	20847.49	0.02	0.56	703.00	868.25	703.00	622.58	0.09	0.72	100.00	100.00	17.69	34822.00	36314.41	21137004.00	58.06	6712.25	5296.00
22	8	8	11331.00	27560.00	148.25	0	Spot (Block22, Row8, Column8)	58405.26	65535.00	11451.98	0.05	0.20	680.00	729.57	680.00	287.75	0.03	0.39	100.00	100.00	63.50	64855.00	57725.26	35043432.00	200.43	14370.66	10151.00
23	1	1	13745.00	25459.00	154.65	0	Spot (Block23, Row1, Column1)	35183.77	30508.00	20086.22	0.06	0.57	407.00	463.56	407.00	159.93	0.06	0.34	100.00	100.00	14.87	30101.00	34776.77	23186200.00	217.10	5845.77	4264.00
23	2	1	14039.00	25464.00	148.85	0	Spot (Block23, Row1, Column2)	12925.74	11140.50	7944.79	0.06	0.61	405.00	457.30	405.00	134.10	0.05	0.29	100.00	100.00	0.00	10735.50	12520.74	7729593.00	92.98	2813.42	2600.00
23	3	1	14342.00	25465.00	147.55	0	Spot (Block23, Row1, Column3)	5639.62	4493.00	3950.81	0.10	0.70	400.00	429.69	400.00	84.51	0.03	0.20	100.00	100.00	0.00	4093.00	5239.62	3344295.00	61.65	1436.84	1146.00
23	4	1	14634.00	25463.00	148.00	0	Spot (Block23, Row1, Column4)	8304.83	7199.50	5084.78	0.06	0.61	407.00	450.49	407.00	119.82	0.04	0.27	100.00	100.00	0.00	6792.50	7897.83	4933070.00	65.55	2267.29	1443.00
23	5	1	14944.00	25464.00	149.35	0	Spot (Block23, Row1, Column5)	15462.62	12172.00	12664.60	0.10	0.82	414.00	454.06	414.00	98.77	0.04	0.22	100.00	100.00	0.00	11758.00	15048.62	9354888.00	151.95	2677.18	2182.00
23	6	1	15236.00	25462.00	147.65	0	Spot (Block23, Row1, Column6)	17977.34	15847.00	10646.55	0.05	0.59	427.00	469.89	427.00	147.67	0.04	0.31	100.00	100.00	0.00	15420.00	17550.34	10768424.00	118.56	3799.71	2836.00
23	7	1	15535.00	25462.00	149.60	0	Spot (Block23, Row1, Column7)	43558.94	46148.00	20880.82	0.03	0.48	491.00	515.51	491.00	171.19	0.02	0.33	100.00	100.00	34.31	45657.00	43067.94	26658220.00	251.43	9168.71	5829.00
23	8	1	15842.00	25462.00	155.55	0	Spot (Block23, Row1, Column8)	4120.94	3846.00	1962.10	0.03	0.48	488.00	502.36	488.00	127.11	0.01	0.25	100.00	100.00	0.00	3358.00	3632.94	2736301.00	28.47	1327.86	1093.00
23	1	2	13717.00	25737.00	227.20	0	Spot (Block23, Row2, Column1)	617.43	585.00	144.94	0.02	0.23	410.00	463.09	410.00	150.00	0.05	0.32	66.00	23.00	0.00	175.00	207.43	916271.00	1.03	513.60	488.00
23	2	2	14042.00	25763.00	132.70	0	Spot (Block23, Row2, Column2)	9851.75	9194.50	4191.12	0.03	0.43	405.00	450.98	405.00	124.78	0.05	0.28	100.00	100.00	0.00	8789.50	9446.75	4650028.00	75.34	2252.94	2117.00
23	3	2	14353.00	25760.00	175.55	0	Spot (Block23, Row2, Column3)	707.87	675.50	187.72	0.02	0.27	407.00	454.93	407.00	133.42	0.05	0.29	78.00	50.00	0.00	268.50	300.87	608771.00	1.90	500.90	504.50
23	4	2	14644.00	25763.00	185.05	0	Spot (Block23, Row2, Column4)	5416.70	5317.50	2645.58	0.01	0.49	433.00	483.68	433.00	156.65	0.05	0.32	100.00	100.00	0.00	4884.50	4983.70	5232533.00	31.49	1490.58	1433.50
23	5	2	14949.00	25763.00	191.65	0	Spot (Block23, Row2, Column5)	3558.78	3470.00	1330.41	0.01	0.37	457.00	486.27	457.00	154.05	0.03	0.32	100.00	100.00	0.00	3013.00	3101.78	3697569.00	19.94	1097.31	1079.00
23	6	2	15234.00	25761.00	152.80	0	Spot (Block23, Row2, Column6)	3574.83	3022.00	2123.30	0.07	0.59	482.00	544.37	482.00	322.62	0.05	0.59	100.00	92.00	0.00	2540.00	3092.83	2302193.00	9.39	1018.90	884.50
23	7	2	15540.00	25766.00	149.20	0	Spot (Block23, Row2, Column7)	3381.06	3018.00	1970.95	0.05	0.58	495.00	523.69	495.00	164.15	0.02	0.31	100.00	100.00	0.00	2523.00	2886.06	2059064.00	17.41	1076.56	1031.00
23	8	2	15775.00	25735.00	246.50	0	Spot (Block23, Row2, Column8)	598.42	577.50	124.64	0.02	0.21	488.00	518.54	488.00	191.15	0.03	0.37	28.00	1.00	0.00	89.50	110.42	1053224.00	0.42	555.71	512.00
23	1	3	13740.00	26062.00	147.75	0	Spot (Block23, Row3, Column1)	20210.78	17789.00	13453.54	0.06	0.67	409.00	446.19	409.00	104.58	0.04	0.23	100.00	100.00	0.00	17380.00	19801.78	12025412.00	188.98	3795.07	2940.00
23	2	3	14041.00	26061.00	156.85	0	Spot (Block23, Row3, Column2)	974.44	916.50	324.80	0.03	0.33	408.00	457.96	408.00	126.86	0.05	0.28	99.00	84.00	0.00	508.50	566.44	658720.00	4.07	573.86	595.00
23	3	3	14332.00	26060.00	148.10	0	Spot (Block23, Row3, Column3)	2659.42	2211.00	1625.62	0.08	0.61	410.00	457.06	410.00	145.75	0.05	0.32	100.00	100.00	0.00	1801.00	2249.42	1587674.00	15.11	938.79	871.50
23	4	3	14640.00	26064.00	148.15	0	Spot (Block23, Row3, Column4)	28663.76	25939.50	17346.37	0.04	0.61	473.00	481.36	473.00	137.65	0.01	0.29	100.00	100.00	1.51	25466.50	28190.76	17140932.00	204.74	5821.14	4157.50
23	5	3	14952.00	26066.00	148.50	0	Spot (Block23, Row3, Column5)	2206.58	1263.00	4833.40	0.24	2.19	481.00	537.56	481.00	305.68	0.05	0.57	78.00	59.00	0.17	782.00	1725.58	1334979.00	5.46	814.39	665.00
23	6	3	15246.00	26060.00	210.85	0	Spot (Block23, Row3, Column6)	28240.71	20965.00	18207.23	0.13	0.64	506.00	691.37	506.00	499.86	0.14	0.72	100.00	100.00	7.26	20459.00	27734.71	35781060.00	55.11	6617.85	6371.00
23	7	3	15545.00	26064.00	148.70	0	Spot (Block23, Row3, Column7)	10593.88	8528.00	7937.63	0.09	0.75	496.00	590.16	496.00	398.52	0.08	0.68	100.00	99.00	0.00	8032.00	10097.88	6377518.00	25.10	2538.72	1779.50
23	8	3	15841.00	26068.00	159.30	0	Spot (Block23, Row3, Column8)	39430.60	37461.00	17190.43	0.02	0.44	476.00	510.66	476.00	259.61	0.03	0.51	100.00	100.00	15.79	36985.00	38954.60	27719820.00	149.91	7030.82	6347.50
23	1	4	13743.00	26361.00	144.75	0	Spot (Block23, Row4, Column1)	29984.74	25493.00	18963.11	0.07	0.63	418.00	471.75	418.00	142.25	0.05	0.30	100.00	100.00	4.38	25075.00	29566.74	17121292.00	207.47	5901.13	3993.00
23	2	4	14042.00	26359.00	169.05	0	Spot (Block23, Row4, Column2)	4792.76	4427.00	2391.90	0.03	0.50	432.00	507.74	432.00	230.06	0.07	0.45	100.00	100.00	0.00	3995.00	4360.76	3781490.00	18.63	1315.12	1301.00
23	3	4	14341.00	26363.00	151.20	0	Spot (Block23, Row4, Column3)	55089.48	65535.00	15556.17	0.08	0.28	477.00	509.58	477.00	221.41	0.03	0.43	100.00	100.00	62.78	65058.00	54612.48	34486288.00	246.51	12921.46	8716.00
23	4	4	14635.00	26361.00	154.45	0	Spot (Block23, Row4, Column4)	1033.19	997.00	302.08	0.02	0.29	479.00	478.87	479.00	138.24	0.00	0.29	95.00	80.00	0.00	518.00	554.19	675706.00	4.01	618.97	601.50
23	5	4	14927.00	26361.00	154.85	0	Spot (Block23, Row4, Column5)	1404.69	791.00	3658.99	0.25	2.60	458.00	471.87	458.00	123.76	0.01	0.26	90.00	62.00	0.00	333.00	946.69	925691.00	7.54	588.55	583.00
23	6	4	15246.00	26360.00	190.05	0	Spot (Block23, Row4, Column6)	4206.05	4239.00	1491.85	0.00	0.35	491.00	559.46	491.00	303.08	0.06	0.54	100.00	100.00	0.00	3748.00	3715.05	4281757.00	12.03	1356.03	1260.00
23	7	4	15541.00	26367.00	148.40	0	Spot (Block23, Row4, Column7)	8050.72	5887.00	6683.14	0.14	0.83	495.00	536.05	495.00	223.30	0.03	0.42	100.00	96.00	0.00	5392.00	7555.72	4886785.00	33.65	1660.71	1193.50
23	8	4	15838.00	26375.00	153.35	0	Spot (Block23, Row4, Column8)	2094.06	1823.00	1107.43	0.06	0.53	487.00	501.22	487.00	186.79	0.01	0.37	100.00	90.00	0.00	1336.00	1607.06	1348576.00	8.53	829.04	713.00
23	1	5	13742.00	26662.00	146.50	0	Spot (Block23, Row5, Column1)	21242.55	17841.00	15208.04	0.08	0.72	436.00	541.57	436.00	324.46	0.09	0.60	100.00	100.00	0.00	17405.00	20806.55	12490618.00	63.80	3534.55	2417.00
23	2	5	14045.00	26662.00	155.20	0	Spot (Block23, Row5, Column2)	46458.54	48715.00	17631.73	0.02	0.38	488.00	569.21	488.00	293.85	0.07	0.52	100.00	100.00	30.41	48227.00	45970.54	30709300.00	156.17	8051.51	7361.00
23	3	5	14345.00	26664.00	156.75	0	Spot (Block23, Row5, Column3)	15292.05	12096.00	9579.29	0.10	0.63	492.00	552.54	492.00	254.88	0.05	0.46	100.00	100.00	0.00	11604.00	14800.05	10322136.00	57.83	2470.42	2219.00
23	4	5	14639.00	26663.00	147.20	0	Spot (Block23, Row5, Column4)	15597.69	12566.50	11561.15	0.09	0.74	482.00	498.90	482.00	178.18	0.01	0.36	100.00	100.00	0.00	12084.50	15115.69	9233831.00	84.74	2865.77	2071.50
23	5	5	14943.00	26664.00	149.95	0	Spot (Block23, Row5, Column5)	54143.88	65535.00	16504.47	0.08	0.30	479.00	501.98	479.00	203.02	0.02	0.40	100.00	100.00	59.84	65056.00	53664.88	33298740.00	264.22	11784.81	9241.00
23	6	5	15239.00	26661.00	150.10	0	Spot (Block23, Row5, Column6)	4099.43	3580.00	2291.67	0.06	0.56	492.00	530.89	492.00	235.16	0.03	0.44	100.00	99.00	0.00	3088.00	3607.43	2529349.00	15.17	1134.59	1062.50
23	7	5	15545.00	26664.00	193.95	0	Spot (Block23, Row5, Column7)	17695.85	14453.50	11635.28	0.09	0.66	507.00	596.92	507.00	302.04	0.07	0.51	100.00	100.00	0.00	13946.50	17188.85	18863772.00	56.61	4001.75	3995.50
23	8	5	15842.00	26665.00	146.75	0	Spot (Block23, Row5, Column8)	23619.00	17997.50	19697.56	0.12	0.83	493.00	530.26	493.00	210.22	0.03	0.40	100.00	100.00	1.70	17504.50	23126.00	13887973.00	109.83	3759.16	2379.00
23	1	6	13744.00	26962.00	210.35	0	Spot (Block23, Row6, Column1)	24980.88	17026.50	18339.71	0.17	0.73	496.00	664.08	496.00	462.71	0.13	0.70	100.00	100.00	5.78	16530.50	24484.88	31525936.00	52.55	5537.58	5478.00
23	2	6	14036.00	26962.00	208.55	0	Spot (Block23, Row6, Column2)	10742.69	9434.00	5789.75	0.06	0.54	506.00	643.76	506.00	391.33	0.10	0.61	100.00	100.00	0.00	8928.00	10236.69	13331678.00	25.81	2850.31	2567.50
23	3	6	14335.00	26960.00	147.25	0	Spot (Block23, Row6, Column3)	36250.14	33096.00	21194.74	0.04	0.58	493.00	538.00	493.00	199.74	0.04	0.37	100.00	100.00	17.71	32603.00	35757.14	21496408.00	178.79	6696.64	5450.50
23	4	6	14641.00	26964.00	149.20	0	Spot (Block23, Row6, Column4)	2669.18	2378.50	1343.32	0.05	0.50	482.00	492.71	482.00	167.49	0.01	0.34	100.00	100.00	0.00	1896.50	2187.18	1617526.00	12.99	1001.10	883.00
23	5	6	14945.00	26962.00	148.20	0	Spot (Block23, Row6, Column5)	55401.37	65535.00	15432.99	0.07	0.28	492.00	533.48	492.00	232.05	0.04	0.43	100.00	100.00	61.17	65043.00	54909.37	33241072.00	236.45	12535.61	8465.00
23	6	6	15242.00	26960.00	156.45	0	Spot (Block23, Row6, Column6)	1453.40	1208.50	811.85	0.08	0.56	500.00	545.75	500.00	200.91	0.04	0.37	87.00	67.00	0.00	708.50	953.40	979590.00	4.52	676.72	660.50
23	7	6	15540.00	26962.00	148.85	0	Spot (Block23, Row6, Column7)	19069.25	16472.50	13288.25	0.06	0.70	504.00	576.80	504.00	234.51	0.06	0.41	100.00	100.00	0.00	15968.50	18565.25	11555966.00	78.85	4188.74	3307.00
23	8	6	15846.00	26968.00	147.70	0	Spot (Block23, Row6, Column8)	26739.56	21407.00	20163.26	0.10	0.75	490.00	512.00	490.00	112.90	0.02	0.22	100.00	100.00	4.33	20917.00	26249.56	16043739.00	232.32	4281.56	3216.00
23	1	7	13741.00	27261.00	166.10	0	Spot (Block23, Row7, Column1)	6550.26	5830.00	3638.12	0.05	0.56	486.00	568.22	486.00	332.00	0.07	0.58	100.00	100.00	0.00	5344.00	6064.26	4997845.00	18.02	1591.75	1568.00
23	2	7	14049.00	27257.00	180.40	0	Spot (Block23, Row7, Column2)	900.77	774.00	385.41	0.07	0.43	496.00	539.67	496.00	191.17	0.04	0.35	62.00	39.00	0.00	278.00	404.77	821504.00	1.89	560.70	553.50
23	3	7	14327.00	27249.00	212.60	0	Spot (Block23, Row7, Column3)	579.17	583.00	95.70	0.00	0.17	491.00	500.99	491.00	109.73	0.01	0.22	36.00	10.00	0.00	92.00	88.17	748289.00	0.71	506.36	496.00
23	4	7	14639.00	27260.00	165.50	0	Spot (Block23, Row7, Column4)	902.34	818.00	336.28	0.04	0.37	487.00	500.03	487.00	152.14	0.01	0.30	75.00	53.00	0.00	331.00	415.34	684874.00	2.64	559.34	544.00
23	5	7	14941.00	27262.00	187.75	0	Spot (Block23, Row7, Column5)	5054.80	4517.00	2637.62	0.05	0.52	501.00	567.96	501.00	241.82	0.05	0.43	100.00	100.00	0.00	4016.00	4553.80	5009304.00	18.55	1514.11	1453.00
23	6	7	15240.00	27265.00	201.50	0	Spot (Block23, Row7, Column6)	12180.51	11584.00	6690.43	0.02	0.55	580.00	709.07	580.00	464.33	0.09	0.65	100.00	100.00	0.00	11004.00	11600.51	14019765.00	24.71	3041.02	2894.00
23	7	7	15533.00	27266.00	148.50	0	Spot (Block23, Row7, Column7)	24576.24	22090.00	13113.38	0.05	0.53	521.00	608.11	521.00	250.13	0.07	0.41	100.00	100.00	0.00	21569.00	24055.24	14819471.00	95.82	5690.43	3878.00
23	8	7	15846.00	27259.00	187.50	0	Spot (Block23, Row7, Column8)	6765.14	6832.50	1897.83	0.00	0.28	495.00	525.79	495.00	164.37	0.03	0.31	100.00	100.00	0.00	6337.50	6270.14	6683959.00	37.96	2142.10	1944.00
23	1	8	13730.00	27550.00	160.65	0	Spot (Block23, Row8, Column1)	950.76	787.00	739.63	0.08	0.78	483.00	492.65	483.00	121.17	0.01	0.25	92.00	63.00	0.00	304.00	467.76	677889.00	3.78	607.88	596.00
23	2	8	14042.00	27561.00	148.10	0	Spot (Block23, Row8, Column2)	2564.82	2196.50	1342.87	0.07	0.52	490.00	497.17	490.00	82.22	0.01	0.17	100.00	100.00	0.00	1706.50	2074.82	1549150.00	25.15	935.72	875.00
23	3	8	14333.00	27561.00	148.05	0	Spot (Block23, Row8, Column3)	7072.61	5264.00	5698.19	0.13	0.81	493.00	512.15	493.00	172.44	0.02	0.34	100.00	100.00	0.00	4771.00	6579.61	4243566.00	38.04	1573.00	1263.00
23	4	8	14642.00	27562.00	152.75	0	Spot (Block23, Row8, Column4)	58212.05	65535.00	12160.35	0.05	0.21	493.00	535.32	493.00	215.17	0.04	0.40	100.00	100.00	65.47	65042.00	57719.05	37256028.00	268.05	13126.49	11158.00
23	5	8	14921.00	27563.00	172.10	0	Spot (Block23, Row8, Column5)	840.34	793.00	237.51	0.03	0.28	506.00	607.06	506.00	387.96	0.08	0.64	32.00	5.00	0.00	287.00	334.34	689916.00	0.60	583.76	594.00
23	6	8	15247.00	27563.00	203.75	0	Spot (Block23, Row8, Column6)	33071.06	25267.50	21839.91	0.12	0.66	590.00	756.11	590.00	591.87	0.11	0.78	100.00	100.00	22.12	24677.50	32481.06	39024112.00	54.60	6909.47	6777.00
23	7	8	15544.00	27566.00	145.95	0	Spot (Block23, Row8, Column7)	12991.51	11775.00	8030.32	0.04	0.62	522.00	648.57	522.00	424.33	0.09	0.65	100.00	100.00	0.00	11253.00	12469.51	7496099.00	29.09	2914.58	2415.00
23	8	8	15830.00	27564.00	149.50	0	Spot (Block23, Row8, Column8)	55938.77	65535.00	13654.10	0.07	0.24	504.00	572.94	504.00	252.80	0.06	0.44	100.00	100.00	58.32	65031.00	55434.77	33955092.00	219.01	13912.69	10337.00
24	1	1	18245.00	25464.00	156.80	0	Spot (Block24, Row1, Column1)	28364.32	24438.00	17710.72	0.06	0.62	415.00	463.80	415.00	125.72	0.05	0.27	100.00	100.00	3.57	24023.00	27949.32	19089212.00	221.93	5817.07	4319.00
24	2	1	18537.00	25468.00	152.35	0	Spot (Block24, Row1, Column2)	7640.85	6481.00	4353.70	0.07	0.57	408.00	450.76	408.00	112.28	0.04	0.25	100.00	100.00	0.00	6073.00	7232.85	4844296.00	64.04	1798.06	1559.00
24	3	1	18847.00	25467.00	149.20	0	Spot (Block24, Row1, Column3)	5540.13	4415.00	3875.84	0.10	0.70	417.00	454.68	417.00	90.44	0.04	0.20	100.00	100.00	0.00	3998.00	5123.13	3368398.00	56.23	1506.71	1283.50
24	4	1	19138.00	25466.00	148.45	0	Spot (Block24, Row1, Column4)	5671.58	5131.00	3241.25	0.04	0.57	427.00	466.30	427.00	111.29	0.04	0.24	100.00	100.00	0.00	4704.00	5244.58	3431306.00	46.77	1632.97	1433.00
24	5	1	19441.00	25467.00	150.60	0	Spot (Block24, Row1, Column5)	15150.85	12122.50	12339.44	0.10	0.81	402.00	426.33	402.00	87.52	0.03	0.21	100.00	100.00	0.00	11720.50	14748.85	9454133.00	168.23	2727.83	2121.00
24	6	1	19738.00	25466.00	147.30	0	Spot (Block24, Row1, Column6)	13850.82	12490.50	7819.80	0.04	0.56	397.00	412.72	397.00	96.54	0.02	0.23	100.00	100.00	0.00	12093.50	13453.82	8282791.00	139.19	3046.65	2286.00
24	7	1	20033.00	25467.00	150.40	0	Spot (Block24, Row1, Column7)	32317.62	30098.50	18896.75	0.03	0.58	397.00	417.71	397.00	104.06	0.02	0.25	100.00	100.00	5.63	29701.50	31920.62	20101592.00	306.56	6455.11	4935.00
24	8	1	20352.00	25467.00	156.90	0	Spot (Block24, Row1, Column8)	2842.98	2179.50	3112.04	0.12	1.09	393.00	397.87	393.00	73.83	0.01	0.19	100.00	100.00	0.00	1786.50	2449.98	1944596.00	33.12	879.05	784.00
24	1	2	18235.00	25772.00	234.40	0	Spot (Block24, Row2, Column1)	540.70	507.00	96.53	0.03	0.18	405.00	448.51	405.00	123.46	0.04	0.28	41.00	12.00	0.00	102.00	135.70	856470.00	0.75	465.17	450.00
24	2	2	18539.00	25766.00	134.55	0	Spot (Block24, Row2, Column2)	8850.98	8405.00	3871.13	0.02	0.44	402.00	429.99	402.00	113.65	0.03	0.26	100.00	100.00	0.00	8003.00	8448.98	4328129.00	74.10	2001.69	1915.50
24	3	2	18845.00	25763.00	159.95	0	Spot (Block24, Row2, Column3)	880.39	789.00	303.65	0.05	0.34	402.00	427.24	402.00	112.49	0.03	0.26	95.00	77.00	0.00	387.00	478.39	617155.00	4.03	526.64	515.50
24	4	2	19147.00	25766.00	179.40	0	Spot (Block24, Row2, Column4)	5512.24	5399.50	2452.65	0.01	0.44	402.00	440.84	402.00	135.65	0.04	0.31	100.00	100.00	0.00	4997.50	5110.24	4972042.00	37.39	1400.11	1366.50
24	5	2	19444.00	25766.00	191.10	0	Spot (Block24, Row2, Column5)	4586.89	4479.50	1398.35	0.01	0.30	401.00	428.36	401.00	112.15	0.03	0.26	100.00	100.00	0.00	4078.50	4185.89	4715318.00	37.08	1470.31	1368.00
24	6	2	19737.00	25765.00	151.00	0	Spot (Block24, Row2, Column6)	2966.90	2613.50	1570.37	0.06	0.53	402.00	476.39	402.00	292.49	0.07	0.61	100.00	98.00	0.00	2211.50	2564.90	1857280.00	8.51	960.66	842.50
24	7	2	20040.00	25767.00	150.35	0	Spot (Block24, Row2, Column7)	3511.75	2887.00	2018.03	0.09	0.57	401.00	423.79	401.00	94.66	0.02	0.22	100.00	100.00	0.00	2486.00	3110.75	2184310.00	32.62	1105.52	973.00
24	8	2	20328.00	25762.00	178.80	0	Spot (Block24, Row2, Column8)	475.95	487.00	52.93	0.01	0.11	396.00	406.48	396.00	80.83	0.01	0.20	60.00	5.00	0.00	91.00	79.95	427404.00	0.86	430.63	416.00
24	1	3	18243.00	26067.00	149.30	0	Spot (Block24, Row3, Column1)	15664.45	13831.00	10342.30	0.05	0.66	405.00	431.45	405.00	80.80	0.03	0.19	100.00	100.00	0.00	13426.00	15259.45	9570979.00	188.53	3169.36	2416.00
24	2	3	18546.00	26070.00	148.65	0	Spot (Block24, Row3, Column2)	1174.05	1080.50	446.79	0.04	0.38	404.00	446.03	404.00	153.66	0.04	0.34	99.00	83.00	0.00	676.50	770.05	706779.00	4.74	602.46	567.50
24	3	3	18828.00	26063.00	146.95	0	Spot (Block24, Row3, Column3)	3389.75	2935.50	1913.47	0.06	0.56	400.00	414.64	400.00	107.71	0.02	0.26	100.00	100.00	0.00	2535.50	2989.75	1986395.00	27.62	1156.48	766.00
24	4	3	19145.00	26066.00	148.35	0	Spot (Block24, Row3, Column4)	17651.70	15827.00	10540.47	0.05	0.60	399.00	420.15	399.00	109.88	0.02	0.26	100.00	100.00	0.00	15428.00	17252.70	10608669.00	156.83	3968.84	3120.00
24	5	3	19447.00	26058.00	150.45	0	Spot (Block24, Row3, Column5)	2930.01	1851.00	5391.26	0.20	1.84	404.00	476.72	404.00	293.27	0.07	0.62	97.00	79.00	0.32	1447.00	2526.01	1828327.00	8.37	863.35	652.00
24	6	3	19744.00	26066.00	213.60	0	Spot (Block24, Row3, Column6)	30053.39	21881.00	20041.78	0.14	0.67	436.00	613.82	436.00	444.78	0.15	0.72	100.00	100.00	14.12	21445.00	29617.39	39159760.00	66.19	6779.05	6541.50
24	7	3	20049.00	26071.00	148.10	0	Spot (Block24, Row3, Column7)	9555.83	7919.50	6524.43	0.08	0.68	412.00	499.52	412.00	308.70	0.08	0.62	100.00	100.00	0.00	7507.50	9143.83	5714386.00	29.34	2084.70	1764.00
24	8	3	20345.00	26073.00	157.55	0	Spot (Block24, Row3, Column8)	14033.43	12619.00	6669.52	0.05	0.48	402.00	427.79	402.00	140.76	0.03	0.33	100.00	100.00	0.00	12217.00	13631.43	9556765.00	96.66	3021.46	2844.50
24	1	4	18240.00	26368.00	148.05	0	Spot (Block24, Row4, Column1)	18445.77	16377.00	11804.61	0.05	0.64	405.00	449.44	405.00	155.70	0.05	0.35	100.00	100.00	0.00	15972.00	18040.77	11030569.00	115.58	3816.84	2812.00
24	2	4	18542.00	26367.00	173.25	0	Spot (Block24, Row4, Column2)	9747.94	8646.00	5283.55	0.05	0.54	408.00	485.33	408.00	240.58	0.08	0.50	100.00	100.00	0.00	8238.00	9339.94	8188269.00	38.50	2057.41	2017.50
24	3	4	18847.00	26366.00	152.30	0	Spot (Block24, Row4, Column3)	47549.95	58765.00	20062.29	0.09	0.42	409.00	485.47	409.00	263.91	0.07	0.54	100.00	100.00	45.11	58356.00	47140.95	30146872.00	178.34	9864.97	7009.00
24	4	4	19132.00	26366.00	171.15	0	Spot (Block24, Row4, Column4)	787.04	703.00	242.12	0.05	0.31	397.00	414.24	397.00	96.74	0.02	0.23	98.00	84.00	0.00	306.00	390.04	641440.00	3.85	492.06	498.00
24	5	4	19416.00	26375.00	156.15	0	Spot (Block24, Row4, Column5)	1675.40	900.00	4679.93	0.27	2.79	400.00	420.16	400.00	105.00	0.02	0.25	90.00	75.00	0.00	500.00	1275.40	1124195.00	11.95	625.10	486.50
24	6	4	19746.00	26359.00	193.20	0	Spot (Block24, Row4, Column6)	5418.21	5378.00	1638.85	0.00	0.30	422.00	522.66	422.00	325.43	0.09	0.62	100.00	100.00	0.00	4956.00	4996.21	5710789.00	15.04	1655.36	1456.50
24	7	4	20038.00	26370.00	147.40	0	Spot (Block24, Row4, Column7)	6607.16	5096.00	5244.26	0.11	0.79	419.00	501.50	419.00	306.66	0.08	0.61	100.00	87.00	0.00	4677.00	6188.16	3911439.00	19.91	1396.81	1210.50
24	8	4	20344.00	26378.00	155.05	0	Spot (Block24, Row4, Column8)	2148.06	1820.50	1095.53	0.07	0.51	404.00	430.35	404.00	122.59	0.03	0.28	100.00	100.00	0.00	1416.50	1744.06	1422015.00	14.01	758.05	715.00
24	1	5	18243.00	26666.00	146.30	0	Spot (Block24, Row5, Column1)	15693.17	13811.00	10821.59	0.06	0.69	407.00	501.09	407.00	298.64	0.09	0.60	100.00	100.00	0.00	13404.00	15286.17	9149117.00	50.87	2937.07	2307.00
24	2	5	18543.00	26667.00	154.95	0	Spot (Block24, Row5, Column2)	16094.18	15577.50	7631.34	0.01	0.47	424.00	545.45	424.00	358.77	0.11	0.66	100.00	100.00	0.00	15153.50	15670.18	10622156.00	43.34	3357.37	2574.00
24	3	5	18846.00	26669.00	157.60	0	Spot (Block24, Row5, Column3)	31953.86	26338.00	20060.03	0.08	0.63	421.00	524.34	421.00	302.20	0.10	0.58	100.00	100.00	10.56	25917.00	31532.86	21792604.00	104.00	4720.70	4013.00
24	4	5	19145.00	26668.00	148.20	0	Spot (Block24, Row5, Column4)	11457.44	9562.50	8336.19	0.08	0.73	402.00	458.67	402.00	214.37	0.06	0.47	100.00	100.00	0.00	9160.50	11055.44	6874465.00	51.31	2205.95	1712.00
24	5	5	19441.00	26668.00	148.65	0	Spot (Block24, Row5, Column5)	49440.63	65535.00	19630.24	0.12	0.40	404.00	443.30	404.00	158.09	0.04	0.36	100.00	100.00	50.41	65131.00	49036.63	30010664.00	309.93	9362.62	7280.50
24	6	5	19744.00	26664.00	149.00	0	Spot (Block24, Row5, Column6)	3305.33	2969.50	1632.76	0.05	0.49	421.00	498.76	421.00	308.40	0.07	0.62	100.00	99.00	0.00	2548.50	2884.33	2003033.00	9.10	1068.33	958.00
24	7	5	20048.00	26669.00	201.25	0	Spot (Block24, Row5, Column7)	31770.05	25898.00	19768.13	0.09	0.62	480.00	594.15	480.00	442.84	0.09	0.75	100.00	100.00	10.86	25418.00	31290.05	36567464.00	70.40	6410.04	6205.00
24	8	5	20344.00	26667.00	148.65	0	Spot (Block24, Row5, Column8)	16667.59	12171.00	14057.70	0.14	0.84	413.00	479.79	413.00	293.51	0.07	0.61	100.00	100.00	0.00	11758.00	16254.59	10050554.00	55.15	2991.34	2013.00
24	1	6	18240.00	26966.00	211.00	0	Spot (Block24, Row6, Column1)	27729.42	19260.00	20071.16	0.16	0.72	490.00	696.81	490.00	549.04	0.15	0.79	100.00	100.00	12.47	18770.00	27239.42	35133324.00	49.24	6082.41	5916.00
24	2	6	18540.00	26967.00	212.00	0	Spot (Block24, Row6, Column2)	20139.72	17686.50	10986.57	0.06	0.55	495.00	652.25	495.00	494.51	0.12	0.76	100.00	100.00	0.00	17191.50	19644.72	25819134.00	39.41	4657.85	4428.00
24	3	6	18832.00	26964.00	148.05	0	Spot (Block24, Row6, Column3)	26686.12	22756.50	16648.71	0.07	0.62	438.00	540.27	438.00	337.55	0.09	0.62	100.00	100.00	1.00	22318.50	26248.12	16011670.00	77.46	5750.06	4281.00
24	4	6	19140.00	26966.00	150.15	0	Spot (Block24, Row6, Column4)	2901.46	2484.00	1647.85	0.07	0.57	410.00	447.49	410.00	134.12	0.04	0.30	100.00	100.00	0.00	2074.00	2491.46	1787299.00	18.30	910.83	809.00
24	5	6	19444.00	26966.00	148.35	0	Spot (Block24, Row6, Column5)	50079.90	65535.00	18762.24	0.12	0.37	411.00	467.54	411.00	178.92	0.06	0.38	100.00	100.00	50.08	65124.00	49668.90	30098224.00	277.29	10438.58	7474.50
24	6	6	19739.00	26967.00	154.50	0	Spot (Block24, Row6, Column6)	1473.11	1158.50	880.65	0.10	0.60	424.00	491.08	424.00	260.00	0.06	0.53	78.00	59.00	0.00	734.50	1049.11	960466.00	3.78	621.67	584.50
24	7	6	20039.00	26967.00	151.10	0	Spot (Block24, Row6, Column7)	17606.78	14435.00	12402.59	0.09	0.70	468.00	528.07	468.00	315.58	0.05	0.60	100.00	100.00	0.00	13967.00	17138.78	11092271.00	54.12	3324.48	2448.00
24	8	6	20349.00	26971.00	149.95	0	Spot (Block24, Row6, Column8)	19799.96	16774.00	14750.92	0.07	0.74	413.00	441.90	413.00	94.19	0.03	0.21	100.00	100.00	0.00	16361.00	19386.96	12117579.00	205.52	3731.82	2697.00
24	1	7	18241.00	27265.00	166.45	0	Spot (Block24, Row7, Column1)	14986.36	13414.00	8530.56	0.05	0.57	494.00	621.47	494.00	421.31	0.10	0.68	100.00	100.00	0.00	12920.00	14492.36	11524508.00	34.10	2642.07	2498.00
24	2	7	18542.00	27271.00	161.80	0	Spot (Block24, Row7, Column2)	990.28	843.00	429.59	0.07	0.43	490.00	566.17	490.00	331.23	0.06	0.59	52.00	31.00	0.00	353.00	500.28	716965.00	1.28	587.12	587.00
24	3	7	18812.00	27249.00	213.40	0	Spot (Block24, Row7, Column3)	560.58	572.00	84.33	0.01	0.15	459.00	487.75	459.00	201.27	0.03	0.41	14.00	0.00	0.00	113.00	101.58	729310.00	0.36	491.33	493.00
24	4	7	19143.00	27269.00	162.50	0	Spot (Block24, Row7, Column4)	818.02	769.00	248.37	0.03	0.30	425.00	463.00	425.00	119.11	0.04	0.26	93.00	66.00	0.00	344.00	393.02	597976.00	2.98	540.02	519.50
24	5	7	19441.00	27266.00	187.40	0	Spot (Block24, Row7, Column5)	4806.69	4125.00	2578.40	0.07	0.54	453.00	538.47	453.00	313.94	0.08	0.58	100.00	100.00	0.00	3672.00	4353.69	4734594.00	13.60	1372.10	1355.00
24	6	7	19740.00	27267.00	207.10	0	Spot (Block24, Row7, Column6)	22736.92	21115.50	13213.02	0.03	0.58	488.00	689.90	488.00	570.40	0.15	0.83	100.00	100.00	0.00	20627.50	22248.92	27784528.00	38.65	5028.85	4932.00
24	7	7	20030.00	27269.00	151.90	0	Spot (Block24, Row7, Column7)	18898.41	17404.50	9940.01	0.04	0.53	452.00	539.27	452.00	333.65	0.08	0.62	100.00	100.00	0.00	16952.50	18446.41	11943794.00	55.02	3979.59	2918.00
24	8	7	20344.00	27265.00	189.10	0	Spot (Block24, Row7, Column8)	9514.35	9574.50	2554.39	0.00	0.27	415.00	455.62	415.00	138.05	0.04	0.30	100.00	100.00	0.00	9159.50	9099.35	9571432.00	65.62	2735.45	2539.50
24	1	8	18229.00	27553.00	143.75	0	Spot (Block24, Row8, Column1)	774.83	729.00	248.39	0.03	0.32	479.00	497.64	479.00	199.76	0.02	0.40	61.00	28.00	0.00	250.00	295.83	437780.00	1.39	596.96	578.50
24	2	8	18545.00	27570.00	153.65	0	Spot (Block24, Row8, Column2)	2758.30	2428.50	1458.44	0.06	0.53	475.00	468.41	475.00	76.16	0.01	0.16	100.00	100.00	0.00	1953.50	2283.30	1803926.00	30.07	841.51	802.00
24	3	8	18839.00	27567.00	148.70	0	Spot (Block24, Row8, Column3)	6328.56	4899.50	4920.36	0.11	0.78	481.00	482.81	481.00	107.80	0.00	0.22	100.00	100.00	0.00	4418.50	5847.56	3809791.00	54.23	1552.18	1256.00
24	4	8	19136.00	27567.00	151.60	0	Spot (Block24, Row8, Column4)	35094.32	33077.00	18425.51	0.03	0.53	465.00	475.16	465.00	122.05	0.01	0.26	100.00	100.00	5.25	32612.00	34629.32	22039264.00	283.64	7457.98	6023.00
24	5	8	19432.00	27567.00	159.25	0	Spot (Block24, Row8, Column5)	775.55	751.50	189.88	0.01	0.24	429.00	532.13	429.00	382.64	0.09	0.72	40.00	0.00	0.00	322.50	346.55	544438.00	0.64	532.54	516.50
24	6	8	19745.00	27568.00	204.10	0	Spot (Block24, Row8, Column6)	34944.43	27981.00	22283.76	0.10	0.64	490.00	700.07	490.00	609.27	0.15	0.87	100.00	100.00	26.18	27491.00	34454.43	41374508.00	56.21	7060.57	6936.00
24	7	8	20044.00	27570.00	147.35	0	Spot (Block24, Row8, Column7)	9404.30	8694.00	5448.34	0.03	0.58	450.00	560.25	450.00	400.56	0.10	0.71	100.00	100.00	0.00	8244.00	8954.30	5557944.00	22.08	2378.22	1862.00
24	8	8	20331.00	27570.00	151.15	0	Spot (Block24, Row8, Column8)	52695.68	65535.00	16501.60	0.09	0.31	441.00	509.89	441.00	228.86	0.06	0.45	100.00	100.00	52.15	65094.00	52254.68	33040440.00	228.03	9792.98	7870.00
25	1	1	4732.00	29944.00	148.20	0	Spot (Block25, Row1, Column1)	41486.66	39655.00	19298.98	0.02	0.47	519.00	575.69	519.00	194.53	0.05	0.34	100.00	100.00	25.25	39136.00	40967.66	24809148.00	210.30	9536.77	7325.50
25	2	1	5029.00	29951.00	144.50	0	Spot (Block25, Row1, Column2)	44046.54	44314.00	18899.25	0.00	0.43	513.00	588.74	513.00	251.14	0.06	0.43	100.00	100.00	29.17	43801.00	43533.54	25062604.00	173.04	7537.44	6549.00
25	3	1	5334.00	29948.00	140.90	0	Spot (Block25, Row1, Column3)	19768.54	16372.00	13839.59	0.08	0.70	508.00	547.22	508.00	158.40	0.03	0.29	100.00	100.00	0.00	15864.00	19260.54	10655246.00	121.35	3692.81	2713.00
25	4	1	5628.00	29948.00	141.45	0	Spot (Block25, Row1, Column4)	36055.82	32800.00	18896.12	0.04	0.52	515.00	573.81	515.00	210.81	0.05	0.37	100.00	100.00	9.72	32285.00	35540.82	19650464.00	168.32	7076.07	5746.50
25	5	1	5935.00	29950.00	145.30	0	Spot (Block25, Row1, Column5)	42548.07	50144.00	23532.73	0.07	0.55	522.00	574.52	522.00	158.25	0.04	0.28	100.00	100.00	41.11	49622.00	42026.07	24635448.00	265.23	6661.19	4822.00
25	6	1	6228.00	29949.00	140.45	0	Spot (Block25, Row1, Column6)	45087.48	48914.00	19758.03	0.04	0.44	530.00	587.92	530.00	204.67	0.05	0.35	100.00	100.00	33.64	48384.00	44557.48	24121912.00	217.42	8987.15	6151.00
25	7	1	6527.00	29950.00	146.90	0	Spot (Block25, Row1, Column7)	60869.51	65535.00	9013.20	0.03	0.15	524.00	584.84	524.00	209.28	0.05	0.36	100.00	100.00	71.45	65011.00	60345.51	35608952.00	288.05	15078.14	11461.00
25	8	1	6843.00	29945.00	170.40	0	Spot (Block25, Row1, Column8)	867.65	813.00	191.03	0.03	0.22	513.00	537.38	513.00	110.00	0.02	0.20	93.00	72.00	0.00	300.00	354.65	701928.00	3.00	606.43	598.00
25	1	2	4699.00	30237.00	264.80	0	Spot (Block25, Row2, Column1)	729.87	722.00	128.77	0.00	0.18	522.00	583.89	522.00	210.34	0.05	0.36	47.00	5.00	0.00	200.00	207.87	1486021.00	0.69	603.63	585.00
25	2	2	5026.00	30247.00	123.50	0	Spot (Block25, Row2, Column2)	31167.90	30289.00	13379.57	0.01	0.43	552.00	627.59	552.00	285.01	0.06	0.45	100.00	100.00	0.25	29737.00	30615.90	12623001.00	107.16	5676.41	5346.00
25	3	2	5333.00	30248.00	147.05	0	Spot (Block25, Row2, Column3)	1394.12	1317.50	510.88	0.02	0.37	522.00	587.34	522.00	238.92	0.05	0.41	96.00	68.00	0.00	795.50	872.12	828106.00	3.38	724.24	696.00
25	4	2	5635.00	30249.00	192.40	0	Spot (Block25, Row2, Column4)	9940.97	7997.50	6691.31	0.09	0.67	547.50	633.25	547.50	290.52	0.06	0.46	100.00	100.00	0.00	7450.00	9393.47	10418139.00	32.04	2530.45	2499.00
25	5	2	5936.00	30251.00	175.00	0	Spot (Block25, Row2, Column5)	8502.27	8100.00	3342.40	0.02	0.39	581.00	628.73	581.00	224.73	0.03	0.36	100.00	100.00	0.00	7519.00	7921.27	7252438.00	35.04	2503.59	2125.50
25	6	2	6227.00	30246.00	144.15	0	Spot (Block25, Row2, Column6)	10059.08	9142.50	5627.32	0.04	0.56	599.00	667.89	599.00	351.52	0.05	0.53	100.00	100.00	0.00	8543.50	9460.08	5653201.00	26.72	2546.97	2103.50
25	7	2	6532.00	30252.00	144.30	0	Spot (Block25, Row2, Column7)	12553.24	10137.00	7920.00	0.09	0.63	584.00	624.08	584.00	220.43	0.03	0.35	100.00	100.00	0.00	9553.00	11969.24	7067475.00	54.12	2976.34	2311.00
25	8	2	6861.00	30248.00	202.70	0	Spot (Block25, Row2, Column8)	599.34	594.00	61.30	0.00	0.10	511.00	546.36	511.00	190.52	0.03	0.35	3.00	0.00	0.00	83.00	88.34	697032.00	0.28	546.77	542.00
25	1	3	4735.00	30548.00	145.10	0	Spot (Block25, Row3, Column1)	43015.71	46968.00	22208.30	0.04	0.52	520.00	559.58	520.00	141.91	0.03	0.25	100.00	100.00	38.11	46448.00	42495.71	24605108.00	299.18	7399.14	5372.00
25	2	3	5037.00	30549.00	140.65	0	Spot (Block25, Row3, Column2)	2137.90	1994.00	827.92	0.03	0.39	554.00	598.74	554.00	209.32	0.03	0.35	100.00	99.00	0.00	1440.00	1583.90	1143775.00	7.35	945.32	824.00
25	3	3	5319.00	30547.00	138.20	0	Spot (Block25, Row3, Column3)	8715.96	5882.00	10312.74	0.17	1.18	544.00	576.53	544.00	182.76	0.03	0.32	100.00	100.00	1.17	5338.00	8171.96	4488720.00	44.54	2198.94	1604.00
25	4	3	5628.00	30546.00	141.00	0	Spot (Block25, Row3, Column4)	46629.41	51225.50	18920.15	0.04	0.41	552.00	607.66	552.00	234.65	0.04	0.39	100.00	100.00	37.04	50673.50	46077.41	25180008.00	196.13	10561.73	7717.00
25	5	3	5931.00	30549.00	139.20	0	Spot (Block25, Row3, Column5)	3443.75	3152.00	1660.48	0.04	0.48	569.00	626.91	569.00	318.08	0.04	0.51	100.00	99.00	0.00	2583.00	2874.75	1801082.00	8.86	1240.57	1007.00
25	6	3	6233.00	30547.00	220.65	0	Spot (Block25, Row3, Column6)	23725.00	12194.50	19709.04	0.29	0.83	625.00	753.17	625.00	494.25	0.08	0.66	100.00	100.00	8.69	11569.50	23100.00	33025340.00	46.48	6079.31	6220.50
25	7	3	6536.00	30551.00	142.45	0	Spot (Block25, Row3, Column7)	35807.57	33751.00	22748.49	0.03	0.64	603.00	686.53	603.00	368.04	0.06	0.54	100.00	100.00	22.32	33148.00	35204.57	19730012.00	95.43	6708.84	5889.50
25	8	3	6832.00	30557.00	151.05	0	Spot (Block25, Row3, Column8)	32443.41	29181.00	16600.93	0.05	0.51	524.00	578.29	524.00	231.04	0.04	0.40	100.00	100.00	4.97	28657.00	31919.41	20244724.00	137.92	6607.86	5029.50
25	1	4	4735.00	30848.00	140.45	0	Spot (Block25, Row4, Column1)	45949.15	48667.00	19349.47	0.02	0.42	513.00	571.71	513.00	178.45	0.05	0.31	100.00	100.00	37.08	48154.00	45436.15	24536964.00	254.29	9184.35	6470.50
25	2	4	5033.00	30849.00	158.15	0	Spot (Block25, Row4, Column2)	3850.87	3575.00	1598.69	0.03	0.42	536.00	599.00	536.00	234.55	0.05	0.39	100.00	100.00	0.00	3039.00	3314.87	2660953.00	13.86	1209.58	1161.00
25	3	4	5329.00	30848.00	145.60	0	Spot (Block25, Row4, Column3)	64545.32	65535.00	3902.74	0.01	0.06	553.00	605.67	553.00	239.23	0.04	0.39	100.00	100.00	89.62	64982.00	63992.32	37307504.00	267.27	16688.20	10830.00
25	4	4	5616.00	30848.00	151.65	0	Spot (Block25, Row4, Column4)	1353.43	1298.00	367.58	0.02	0.27	521.00	562.62	521.00	178.51	0.03	0.32	99.00	93.00	0.00	777.00	832.43	851308.00	4.43	726.89	712.00
25	5	4	5914.00	30860.00	151.60	0	Spot (Block25, Row4, Column5)	1858.35	1237.50	3712.32	0.18	2.00	515.00	551.12	515.00	151.76	0.03	0.28	90.00	83.00	0.00	722.50	1343.35	1170758.00	8.61	865.85	603.00
25	6	4	6234.00	30851.00	178.80	0	Spot (Block25, Row4, Column6)	10260.23	10150.00	3929.41	0.00	0.38	596.00	668.36	596.00	323.10	0.05	0.48	100.00	100.00	0.00	9554.00	9664.23	9182906.00	29.69	2696.40	2425.00
25	7	4	6531.00	30852.00	139.85	0	Spot (Block25, Row4, Column7)	30006.08	24956.00	22255.76	0.08	0.74	606.00	723.04	606.00	495.39	0.08	0.69	100.00	100.00	11.65	24350.00	29400.08	15963235.00	59.11	5646.71	4007.00
25	8	4	6832.00	30859.00	141.60	0	Spot (Block25, Row4, Column8)	11014.10	10019.00	6556.71	0.04	0.60	551.00	611.34	551.00	210.16	0.05	0.34	100.00	100.00	0.00	9468.00	10463.10	5991668.00	49.50	2807.07	2008.00
25	1	5	4735.00	31147.00	139.40	0	Spot (Block25, Row5, Column1)	53075.76	65535.00	16070.15	0.09	0.30	528.00	636.43	528.00	356.02	0.08	0.56	100.00	100.00	53.73	65007.00	52547.76	27758788.00	147.29	12684.15	8680.00
25	2	5	5034.00	31150.00	148.35	0	Spot (Block25, Row5, Column2)	37572.11	36064.00	17211.20	0.02	0.46	542.00	683.02	542.00	486.86	0.10	0.71	100.00	100.00	7.86	35522.00	37030.11	22468168.00	75.77	7145.60	6364.00
25	3	5	5336.00	31150.00	145.75	0	Spot (Block25, Row5, Column3)	17638.88	15142.50	10511.27	0.07	0.60	526.00	616.44	526.00	256.69	0.07	0.42	100.00	100.00	0.00	14616.50	17112.88	10159993.00	66.31	3096.27	2792.00
25	4	5	5631.00	31149.00	138.55	0	Spot (Block25, Row5, Column4)	34883.78	31151.00	22446.10	0.05	0.64	522.00	575.80	522.00	183.85	0.04	0.32	100.00	100.00	19.04	30629.00	34361.78	18139588.00	186.61	6069.36	4382.50
25	5	5	5934.00	31150.00	145.60	0	Spot (Block25, Row5, Column5)	64115.21	65535.00	5733.73	0.01	0.09	530.00	599.68	530.00	253.77	0.05	0.42	100.00	100.00	89.67	65005.00	63585.21	37251248.00	250.29	15821.72	11766.00
25	6	5	6234.00	31149.00	142.40	0	Spot (Block25, Row5, Column6)	12879.24	11791.00	6926.20	0.04	0.54	599.00	737.76	599.00	620.57	0.09	0.84	100.00	100.00	0.00	11192.00	12280.24	7122222.00	19.57	2676.39	2256.50
25	7	5	6536.00	31152.00	215.55	0	Spot (Block25, Row5, Column7)	43723.97	42526.00	21008.59	0.01	0.48	730.00	961.20	730.00	891.04	0.12	0.93	100.00	100.00	43.44	41796.00	42993.97	57978560.00	47.99	10895.51	10699.00
25	8	5	6833.00	31151.00	141.90	0	Spot (Block25, Row5, Column8)	45063.87	56624.50	22965.97	0.10	0.51	592.00	723.65	592.00	620.85	0.09	0.86	100.00	100.00	46.89	56032.50	44471.87	24604992.00	71.42	9022.78	6432.00
25	1	6	4735.00	31450.00	219.00	0	Spot (Block25, Row6, Column1)	19084.85	8994.50	17157.02	0.33	0.90	574.00	762.36	574.00	607.05	0.12	0.80	100.00	100.00	1.98	8420.50	18510.85	26069940.00	30.18	5117.06	5268.50
25	2	6	5031.00	31451.00	227.25	0	Spot (Block25, Row6, Column2)	36076.16	25253.50	20006.57	0.15	0.55	613.00	853.30	613.00	760.13	0.14	0.89	100.00	100.00	22.03	24640.50	35463.16	53393052.00	46.34	9680.31	9954.00
25	3	6	5325.00	31445.00	143.00	0	Spot (Block25, Row6, Column3)	56227.59	65535.00	13903.36	0.07	0.25	527.00	667.56	527.00	505.35	0.10	0.76	100.00	100.00	60.00	65008.00	55700.59	31487672.00	109.94	11151.35	8431.00
25	4	6	5633.00	31447.00	138.65	0	Spot (Block25, Row6, Column4)	6374.73	5992.00	3351.09	0.03	0.53	523.00	587.80	523.00	227.58	0.05	0.39	100.00	100.00	0.00	5469.00	5851.73	3333985.00	25.43	1750.77	1498.00
25	5	6	5931.00	31452.00	145.75	0	Spot (Block25, Row6, Column5)	64848.52	65535.00	3603.86	0.00	0.06	576.00	679.12	576.00	362.00	0.07	0.53	100.00	100.00	94.11	64959.00	64272.52	37417908.00	177.27	18417.81	12118.00
25	6	6	6232.00	31450.00	141.75	0	Spot (Block25, Row6, Column6)	6343.97	5046.00	4522.15	0.10	0.71	614.00	761.47	614.00	567.96	0.09	0.75	100.00	80.00	0.00	4432.00	5729.97	3470150.00	9.83	1580.16	1297.50
25	7	6	6534.00	31451.00	145.85	0	Spot (Block25, Row6, Column7)	48315.06	65430.00	20301.09	0.13	0.42	705.00	863.84	705.00	661.12	0.09	0.77	100.00	100.00	49.74	64725.00	47610.06	27877960.00	71.77	9361.03	6479.00
25	8	6	6838.00	31453.00	144.95	0	Spot (Block25, Row6, Column8)	49682.23	65535.00	20018.29	0.12	0.40	592.00	643.55	592.00	209.67	0.04	0.33	100.00	100.00	51.66	64943.00	49090.23	28468092.00	233.89	9885.24	6857.00
25	1	7	4733.00	31746.00	153.40	0	Spot (Block25, Row7, Column1)	5096.07	4634.00	2421.79	0.04	0.48	526.00	630.10	526.00	334.88	0.08	0.53	100.00	100.00	0.00	4108.00	4570.07	3276775.00	13.34	1374.15	1339.00
25	2	7	5036.00	31746.00	149.55	0	Spot (Block25, Row7, Column2)	1907.71	1619.50	973.30	0.07	0.51	571.00	670.03	571.00	494.29	0.07	0.74	75.00	52.00	0.00	1048.50	1336.71	1167521.00	2.50	843.36	816.00
25	3	7	5336.00	31699.00	233.25	0	Spot (Block25, Row7, Column3)	666.66	675.00	77.87	0.01	0.12	506.00	591.20	506.00	369.47	0.07	0.62	0.00	0.00	0.00	169.00	160.66	1043996.00	0.20	584.04	581.00
25	4	7	5636.00	31748.00	150.65	0	Spot (Block25, Row7, Column4)	1320.29	1220.50	523.16	0.03	0.40	506.00	573.47	506.00	245.11	0.05	0.43	87.00	65.00	0.00	714.50	814.29	821221.00	3.05	685.92	665.00
25	5	7	5931.00	31748.00	176.40	0	Spot (Block25, Row7, Column5)	11054.19	9022.00	6970.05	0.09	0.63	585.00	786.87	585.00	661.98	0.13	0.84	100.00	99.00	0.00	8437.00	10469.19	9583982.00	15.51	2502.07	2458.00
25	6	7	6232.00	31747.00	223.75	0	Spot (Block25, Row7, Column6)	39345.45	32822.00	20163.28	0.08	0.51	705.00	1029.15	705.00	957.20	0.16	0.93	100.00	100.00	27.37	32117.00	38640.45	56500468.00	40.03	10695.74	10755.00
25	7	7	6527.00	31749.00	145.35	0	Spot (Block25, Row7, Column7)	49331.85	58654.50	17743.91	0.08	0.36	681.00	794.29	681.00	538.79	0.07	0.68	100.00	100.00	42.51	57973.50	48650.85	28316656.00	90.09	10105.81	8426.00
25	8	7	6835.00	31751.00	177.70	0	Spot (Block25, Row7, Column8)	20143.92	20272.00	6796.51	0.00	0.34	583.00	633.03	583.00	213.53	0.04	0.34	100.00	100.00	0.00	19689.00	19560.92	17766936.00	91.37	5183.92	4087.00
25	1	8	4727.00	32052.00	177.60	0	Spot (Block25, Row8, Column1)	716.16	687.00	154.81	0.02	0.22	508.00	532.51	508.00	87.87	0.02	0.17	86.00	51.00	0.00	179.00	208.16	631651.00	2.09	571.89	584.00
25	2	8	5037.00	32051.00	141.95	0	Spot (Block25, Row8, Column2)	8595.08	7484.50	5115.81	0.06	0.60	511.00	534.02	511.00	86.96	0.02	0.16	100.00	100.00	0.00	6973.50	8084.08	4692912.00	92.70	2188.11	1937.00
25	3	8	5327.00	32047.00	143.45	0	Spot (Block25, Row8, Column3)	21904.55	17697.50	16939.91	0.09	0.77	505.00	539.01	505.00	152.19	0.03	0.28	100.00	100.00	1.08	17192.50	21399.55	12178932.00	140.39	3983.26	3109.50
25	4	8	5628.00	32050.00	144.85	0	Spot (Block25, Row8, Column4)	54244.50	65535.00	15399.94	0.08	0.28	512.00	554.75	512.00	166.95	0.03	0.30	100.00	100.00	53.93	65023.00	53732.50	31082316.00	321.59	10635.37	8168.00
25	5	8	5927.00	32047.00	151.20	0	Spot (Block25, Row8, Column5)	1184.12	1077.50	350.80	0.04	0.30	534.00	696.29	534.00	574.25	0.12	0.82	48.00	10.00	0.00	543.50	650.12	738888.00	0.85	678.06	674.50
25	6	8	6235.00	32052.00	198.60	0	Spot (Block25, Row8, Column6)	32171.95	26031.00	23567.35	0.09	0.73	620.00	916.20	620.00	899.06	0.17	0.98	100.00	100.00	25.02	25411.00	31551.95	36000696.00	34.77	6903.06	6904.50
25	7	8	6536.00	32051.00	138.70	0	Spot (Block25, Row8, Column7)	29687.76	27897.00	17186.97	0.03	0.58	608.00	804.50	608.00	606.98	0.12	0.75	100.00	100.00	1.72	27289.00	29079.76	15526696.00	47.58	6321.12	5165.00
25	8	8	6826.00	32053.00	144.10	0	Spot (Block25, Row8, Column8)	61365.62	65535.00	8143.86	0.03	0.13	599.00	718.17	599.00	360.26	0.08	0.50	100.00	100.00	71.30	64936.00	60766.62	34426380.00	168.34	16118.11	12485.50
26	1	1	9235.00	29951.00	149.10	0	Spot (Block26, Row1, Column1)	40783.88	39813.00	19335.63	0.01	0.47	803.00	892.66	803.00	314.46	0.05	0.35	100.00	100.00	22.85	39010.00	39980.88	24633580.00	126.86	9906.43	8143.50
26	2	1	9530.00	29954.00	150.05	0	Spot (Block26, Row1, Column2)	52911.38	65535.00	16165.58	0.09	0.31	807.00	918.08	807.00	376.40	0.06	0.41	100.00	100.00	52.21	64728.00	52104.38	32329088.00	138.13	10634.92	8721.00
26	3	1	9838.00	29956.00	142.55	0	Spot (Block26, Row1, Column3)	13595.66	11162.00	8969.71	0.09	0.66	791.00	835.71	791.00	255.70	0.02	0.31	100.00	100.00	0.00	10371.00	12804.66	7491207.00	49.90	3326.03	2403.00
26	4	1	10129.00	29953.00	143.75	0	Spot (Block26, Row1, Column4)	49059.55	56209.50	18052.64	0.06	0.37	797.00	870.97	797.00	289.78	0.04	0.33	100.00	100.00	41.49	55412.50	48262.55	27669752.00	166.29	10579.84	8102.00
26	5	1	10436.00	29957.00	144.95	0	Spot (Block26, Row1, Column5)	30319.65	25716.50	22398.37	0.07	0.74	798.00	860.89	798.00	248.51	0.03	0.29	100.00	100.00	13.03	24918.50	29521.65	17221564.00	118.54	6031.60	4351.50
26	6	1	10731.00	29953.00	144.20	0	Spot (Block26, Row1, Column6)	45455.82	49250.00	19285.78	0.03	0.42	809.00	891.76	809.00	293.89	0.04	0.33	100.00	100.00	35.93	48441.00	44646.82	25682676.00	151.64	10056.76	7773.50
26	7	1	11025.00	29956.00	148.40	0	Spot (Block26, Row1, Column7)	62964.40	65535.00	6135.49	0.02	0.10	807.00	879.59	807.00	299.80	0.04	0.34	100.00	100.00	79.87	64728.00	62157.40	37841928.00	207.09	18307.35	13504.00
26	8	1	11336.00	29951.00	237.70	0	Spot (Block26, Row1, Column8)	1094.78	1017.00	316.76	0.03	0.29	782.00	818.61	782.00	224.10	0.02	0.27	52.00	25.00	0.00	235.00	312.78	1781208.00	1.23	881.37	839.00
26	1	2	9208.00	30230.00	244.10	0	Spot (Block26, Row2, Column1)	1007.51	981.00	182.22	0.01	0.18	806.00	879.82	806.00	256.05	0.04	0.29	31.00	6.00	0.00	175.00	201.51	1735942.00	0.50	882.99	874.00
26	2	2	9530.00	30255.00	128.95	0	Spot (Block26, Row2, Column2)	24823.88	23595.00	10825.11	0.02	0.44	810.00	918.43	810.00	361.68	0.05	0.39	100.00	100.00	0.00	22785.00	24013.88	10947329.00	66.10	5108.47	4825.00
26	3	2	9834.00	30249.00	162.70	0	Spot (Block26, Row2, Column3)	1420.05	1369.00	342.29	0.02	0.24	798.00	870.13	798.00	306.29	0.04	0.35	82.00	45.00	0.00	571.00	622.05	1046577.00	1.80	935.85	914.50
26	4	2	10139.00	30256.00	183.05	0	Spot (Block26, Row2, Column4)	12440.92	11302.00	6820.42	0.04	0.55	860.00	962.22	860.00	377.29	0.05	0.39	100.00	100.00	0.00	10442.00	11580.92	11731790.00	30.42	3232.25	3166.00
26	5	2	10439.00	30255.00	196.80	0	Spot (Block26, Row2, Column5)	8294.16	8086.00	3049.92	0.01	0.37	865.00	945.57	865.00	338.38	0.04	0.36	100.00	100.00	0.00	7221.00	7429.16	9115281.00	21.72	2519.92	2418.50
26	6	2	10725.00	30261.00	148.60	0	Spot (Block26, Row2, Column6)	13157.79	11280.00	8391.78	0.07	0.64	894.00	1058.93	894.00	619.06	0.07	0.58	100.00	99.00	0.00	10386.00	12263.79	7947303.00	19.54	3420.07	2332.50
26	7	2	11030.00	30257.00	146.70	0	Spot (Block26, Row2, Column7)	8026.39	7011.50	4333.27	0.06	0.54	815.00	894.44	815.00	274.08	0.04	0.31	100.00	100.00	0.00	6196.50	7211.39	4703462.00	26.02	2549.25	1951.00
26	8	2	11338.00	30239.00	202.40	0	Spot (Block26, Row2, Column8)	902.05	880.00	155.17	0.01	0.17	786.00	825.22	786.00	316.40	0.02	0.38	15.00	0.00	0.00	94.00	116.05	1049088.00	0.24	816.28	799.00
26	1	3	9237.00	30554.00	145.70	0	Spot (Block26, Row3, Column1)	44871.34	50383.00	21154.30	0.05	0.47	798.00	845.12	798.00	193.25	0.02	0.23	100.00	100.00	38.97	49585.00	44073.34	26025516.00	227.82	8476.26	6361.50
26	2	3	9543.00	30551.00	158.30	0	Spot (Block26, Row3, Column2)	1817.68	1728.00	562.02	0.02	0.31	801.00	867.78	801.00	254.90	0.03	0.29	97.00	78.00	0.00	927.00	1016.68	1254197.00	3.73	1051.97	1027.00
26	3	3	9827.00	30551.00	144.10	0	Spot (Block26, Row3, Column3)	3161.91	2840.00	1490.30	0.05	0.47	799.00	847.08	799.00	234.47	0.03	0.28	100.00	99.00	0.00	2041.00	2362.91	1776992.00	9.87	1304.11	1262.00
26	4	3	10135.00	30558.00	144.10	0	Spot (Block26, Row3, Column4)	52451.27	65535.00	16883.04	0.10	0.32	825.00	903.07	825.00	296.80	0.04	0.33	100.00	100.00	52.73	64710.00	51626.27	29740068.00	173.68	11002.03	8541.50
26	5	3	10438.00	30553.00	146.00	0	Spot (Block26, Row3, Column5)	2383.42	2122.00	1484.48	0.05	0.62	882.00	1004.40	882.00	514.49	0.06	0.51	90.00	60.00	0.00	1240.00	1501.42	1387150.00	2.68	1188.78	1149.00
26	6	3	10737.00	30556.00	210.25	0	Spot (Block26, Row3, Column6)	42698.14	41942.50	20107.42	0.01	0.47	924.00	1249.99	924.00	950.25	0.13	0.76	100.00	100.00	34.28	41018.50	41774.14	54056272.00	43.62	10884.01	10916.50
26	7	3	11039.00	30558.00	145.15	0	Spot (Block26, Row3, Column7)	24296.66	20865.00	16550.45	0.07	0.68	811.00	1010.48	811.00	748.59	0.10	0.74	100.00	100.00	1.04	20054.00	23485.66	13970582.00	31.11	4377.75	3533.00
26	8	3	11337.00	30560.00	158.85	0	Spot (Block26, Row3, Column8)	55579.05	65535.00	13779.64	0.07	0.25	794.00	898.56	794.00	462.78	0.05	0.52	100.00	100.00	54.71	64741.00	54785.05	38905672.00	118.16	11122.17	9899.00
26	1	4	9236.00	30855.00	141.25	0	Spot (Block26, Row4, Column1)	52477.55	65535.00	16655.80	0.10	0.32	801.00	870.54	801.00	254.70	0.04	0.29	100.00	100.00	51.11	64734.00	51676.55	28443012.00	202.62	12483.62	9408.50
26	2	4	9536.00	30857.00	161.45	0	Spot (Block26, Row4, Column2)	6397.54	5815.50	3056.87	0.04	0.48	811.00	912.84	811.00	362.13	0.05	0.40	100.00	100.00	0.00	5004.50	5586.54	4631822.00	15.15	1965.92	1955.50
26	3	4	9834.00	30853.00	147.35	0	Spot (Block26, Row4, Column3)	65042.96	65535.00	2940.54	0.00	0.05	816.00	902.60	816.00	312.64	0.04	0.35	100.00	100.00	95.11	64719.00	64226.96	38570808.00	205.15	19121.82	13946.00
26	4	4	10124.00	30854.00	157.60	0	Spot (Block26, Row4, Column4)	1944.81	1761.50	640.05	0.04	0.33	803.00	862.13	803.00	247.10	0.03	0.29	97.00	87.00	0.00	958.50	1141.81	1326358.00	4.38	1078.59	1036.00
26	5	4	10429.00	30863.00	159.60	0	Spot (Block26, Row4, Column5)	1663.52	1347.00	1600.35	0.09	0.96	817.00	884.99	817.00	227.66	0.03	0.26	79.00	59.00	0.00	530.00	846.52	1164465.00	3.42	1010.49	988.00
26	6	4	10733.00	30852.00	198.45	0	Spot (Block26, Row4, Column6)	9790.83	9756.00	3131.22	0.00	0.32	891.00	1064.52	891.00	738.12	0.08	0.69	100.00	100.00	0.00	8865.00	8899.83	10955935.00	11.82	2828.80	2789.50
26	7	4	11029.00	30859.00	143.45	0	Spot (Block26, Row4, Column7)	14313.88	10694.00	10851.52	0.13	0.76	883.00	1034.96	883.00	751.01	0.07	0.73	99.00	94.00	0.00	9811.00	13430.88	7972833.00	17.68	3122.09	2046.00
26	8	4	11333.00	30868.00	147.80	0	Spot (Block26, Row4, Column8)	4719.78	4181.00	2499.74	0.05	0.53	801.00	881.62	801.00	333.87	0.04	0.38	100.00	98.00	0.00	3380.00	3918.78	2812989.00	11.50	1775.42	1476.00
26	1	5	9235.00	31161.00	143.80	0	Spot (Block26, Row5, Column1)	58302.66	65535.00	11693.40	0.05	0.20	824.00	1049.30	824.00	706.29	0.10	0.67	100.00	100.00	64.49	64711.00	57478.66	32999556.00	81.06	13101.54	9438.50
26	2	5	9534.00	31157.00	154.05	0	Spot (Block26, Row5, Column2)	57287.99	65535.00	12605.76	0.06	0.22	893.00	1081.57	893.00	687.54	0.08	0.64	100.00	100.00	60.80	64642.00	56394.99	37122924.00	81.75	12292.70	11376.00
26	3	5	9836.00	31156.00	144.55	0	Spot (Block26, Row5, Column3)	22188.89	19478.00	12919.90	0.06	0.58	827.50	940.36	827.50	377.90	0.06	0.40	100.00	100.00	0.00	18650.50	21361.39	12581101.00	56.23	4459.52	3770.00
26	4	5	10133.00	31157.00	140.80	0	Spot (Block26, Row5, Column4)	34787.64	30819.00	20989.29	0.05	0.60	812.00	880.04	812.00	265.62	0.03	0.30	100.00	100.00	14.68	30007.00	33975.64	18715776.00	127.65	7515.68	4489.00
26	5	5	10437.00	31158.00	145.95	0	Spot (Block26, Row5, Column5)	64746.60	65535.00	3875.52	0.01	0.06	809.00	897.59	809.00	320.99	0.05	0.36	100.00	100.00	91.75	64726.00	63937.60	37682840.00	198.91	18996.89	14119.00
26	6	5	10736.00	31155.00	143.25	0	Spot (Block26, Row5, Column6)	16055.53	14383.50	9334.50	0.05	0.58	889.00	1026.89	889.00	607.95	0.06	0.59	100.00	100.00	0.00	13494.50	15166.53	8991099.00	24.72	3389.02	2703.50
26	7	5	11037.00	31160.00	202.15	0	Spot (Block26, Row5, Column7)	45793.88	54945.50	20378.55	0.08	0.45	960.00	1209.84	960.00	859.19	0.10	0.71	100.00	100.00	42.43	53985.50	44833.88	53212992.00	51.89	11361.71	11248.50
26	8	5	11336.00	31158.00	141.95	0	Spot (Block26, Row5, Column8)	35345.66	32965.00	23784.52	0.03	0.67	809.00	927.97	809.00	503.42	0.06	0.54	100.00	100.00	24.86	32156.00	34536.66	19334112.00	68.37	6653.11	5067.00
26	1	6	9236.00	31456.00	208.80	0	Spot (Block26, Row6, Column1)	38274.17	32300.00	21815.10	0.07	0.57	1008.00	1321.24	1008.00	988.71	0.12	0.75	100.00	100.00	29.53	31292.00	37266.17	47575164.00	37.37	10021.04	9979.00
26	2	6	9539.00	31460.00	217.80	0	Spot (Block26, Row6, Column2)	36489.57	29862.00	19649.65	0.09	0.54	943.00	1265.93	943.00	943.90	0.13	0.75	100.00	100.00	19.13	28919.00	35546.57	49407132.00	37.32	9678.11	9515.50
26	3	6	9827.00	31452.00	144.00	0	Spot (Block26, Row6, Column3)	57692.65	65535.00	12672.77	0.06	0.22	834.00	979.50	834.00	576.08	0.07	0.59	100.00	100.00	65.29	64701.00	56858.65	32077344.00	98.45	17276.77	14117.00
26	4	6	10138.00	31454.00	140.05	0	Spot (Block26, Row6, Column4)	6540.32	6033.50	3202.45	0.04	0.49	866.00	903.18	866.00	263.45	0.02	0.29	100.00	100.00	0.00	5167.50	5674.32	3453290.00	21.40	2297.66	1909.00
26	5	6	10435.00	31456.00	147.55	0	Spot (Block26, Row6, Column5)	65004.32	65535.00	3035.00	0.00	0.05	881.00	956.73	881.00	374.58	0.04	0.39	100.00	100.00	94.96	64654.00	64123.32	38677900.00	170.99	19213.85	14328.00
26	6	6	10735.00	31455.00	147.45	0	Spot (Block26, Row6, Column6)	3081.05	2535.00	1632.80	0.08	0.53	893.00	1010.33	893.00	581.13	0.05	0.58	87.00	65.00	0.00	1642.00	2188.05	1827064.00	3.56	1317.67	1297.50
26	7	6	11034.00	31455.00	144.40	0	Spot (Block26, Row6, Column7)	42256.30	44853.00	21716.16	0.03	0.51	893.00	1054.41	893.00	675.30	0.07	0.64	100.00	100.00	33.33	43960.00	41363.30	23959428.00	61.01	8157.13	6356.00
26	8	6	11340.00	31458.00	146.20	0	Spot (Block26, Row6, Column8)	43124.85	47234.50	22190.92	0.04	0.51	811.00	879.54	811.00	221.65	0.04	0.25	100.00	100.00	37.63	46423.50	42313.85	25098788.00	190.59	8213.37	6321.00
26	1	7	9236.00	31754.00	149.80	0	Spot (Block26, Row7, Column1)	9280.50	8664.50	4078.97	0.03	0.44	915.00	1069.94	915.00	595.78	0.07	0.56	100.00	100.00	0.00	7749.50	8365.50	5716788.00	13.78	2585.61	2368.00
26	2	7	9538.00	31758.00	148.25	0	Spot (Block26, Row7, Column2)	2158.78	1901.00	886.92	0.06	0.41	866.00	967.33	866.00	507.88	0.05	0.53	84.00	50.00	0.00	1035.00	1292.78	1301744.00	2.35	1166.66	1130.50
26	3	7	9829.00	31736.00	179.85	0	Spot (Block26, Row7, Column3)	1041.05	1001.00	168.49	0.02	0.16	879.00	930.46	879.00	356.87	0.02	0.38	17.00	0.00	0.00	122.00	162.05	946311.00	0.31	946.01	931.00
26	4	7	10132.00	31755.00	154.20	0	Spot (Block26, Row7, Column4)	1824.09	1755.00	584.82	0.02	0.32	878.00	931.72	878.00	299.65	0.03	0.32	89.00	65.00	0.00	877.00	946.09	1191131.00	2.98	1190.05	1186.00
26	5	7	10432.00	31757.00	180.55	0	Spot (Block26, Row7, Column5)	12042.67	10399.00	6880.50	0.06	0.57	897.00	1092.75	897.00	682.91	0.09	0.62	100.00	100.00	0.00	9502.00	11145.67	10982912.00	16.03	3116.65	3088.50
26	6	7	10734.00	31758.00	211.60	0	Spot (Block26, Row7, Column6)	40546.65	39716.50	20167.39	0.01	0.50	992.00	1429.50	992.00	1234.14	0.16	0.86	100.00	100.00	26.37	38724.50	39554.65	51656748.00	31.70	10349.25	10224.50
26	7	7	11024.00	31758.00	147.20	0	Spot (Block26, Row7, Column7)	54202.37	65535.00	15182.23	0.08	0.28	887.00	1101.10	887.00	823.78	0.09	0.75	100.00	100.00	53.31	64648.00	53315.37	31925428.00	64.46	13556.54	9595.50
26	8	7	11335.00	31755.00	190.80	0	Spot (Block26, Row7, Column8)	19126.21	19575.00	5564.57	0.01	0.29	875.00	926.53	875.00	277.17	0.02	0.30	100.00	100.00	0.00	18700.00	18251.21	19604366.00	65.66	4857.75	4393.00
26	1	8	9210.00	32039.00	190.80	0	Spot (Block26, Row8, Column1)	1252.00	1183.00	338.54	0.02	0.27	817.00	872.67	817.00	185.09	0.03	0.21	72.00	49.00	0.00	366.00	435.00	1295823.00	2.05	1000.04	992.50
26	2	8	9539.00	32060.00	144.35	0	Spot (Block26, Row8, Column2)	6008.28	5455.00	3198.82	0.04	0.53	800.00	845.19	800.00	156.88	0.02	0.19	100.00	100.00	0.00	4655.00	5208.28	3418712.00	32.91	1832.97	1623.00
26	3	8	9824.00	32054.00	143.80	0	Spot (Block26, Row8, Column3)	12576.53	9226.00	9364.67	0.13	0.74	866.00	891.31	866.00	231.46	0.01	0.26	100.00	100.00	0.00	8360.00	11710.53	7080587.00	50.48	2719.13	2238.50
26	4	8	10131.00	32055.00	151.55	0	Spot (Block26, Row8, Column4)	62983.55	65535.00	6590.49	0.02	0.10	874.00	918.81	874.00	281.32	0.02	0.31	100.00	100.00	81.77	64661.00	62109.55	39742968.00	220.62	14991.31	11028.00
26	5	8	10426.00	32055.00	154.50	0	Spot (Block26, Row8, Column5)	1902.37	1772.00	591.67	0.03	0.31	897.00	1062.14	897.00	640.61	0.07	0.60	66.00	27.00	0.00	875.00	1005.37	1247952.00	1.31	1168.57	1154.00
26	6	8	10735.00	32060.00	200.90	0	Spot (Block26, Row8, Column6)	46542.03	63936.00	21064.69	0.14	0.45	993.00	1337.49	993.00	1092.40	0.13	0.82	100.00	100.00	48.64	62943.00	45549.03	53011928.00	41.38	11695.79	11647.00
26	7	8	11033.00	32059.00	142.00	0	Spot (Block26, Row8, Column7)	29637.50	27008.00	17095.40	0.04	0.58	909.00	1112.83	909.00	717.60	0.09	0.64	100.00	100.00	1.45	26099.00	28728.50	16300626.00	39.75	6150.66	4511.00
26	8	8	11324.00	32059.00	146.50	0	Spot (Block26, Row8, Column8)	60066.79	65535.00	9465.85	0.04	0.16	893.00	966.25	893.00	327.93	0.03	0.34	100.00	100.00	67.92	64642.00	59173.79	35199420.00	180.22	15140.09	13609.00
27	1	1	13737.00	29956.00	152.85	0	Spot (Block27, Row1, Column1)	39834.20	38466.50	19125.71	0.02	0.48	782.00	815.85	782.00	213.25	0.02	0.26	100.00	100.00	18.69	37684.50	39052.20	25573672.00	182.97	8778.87	6371.50
27	2	1	14033.00	29963.00	147.30	0	Spot (Block27, Row1, Column2)	13462.61	12286.00	6876.13	0.04	0.51	774.00	796.83	774.00	211.29	0.01	0.27	100.00	100.00	0.00	11512.00	12688.61	8010250.00	59.94	3265.95	2532.00
27	3	1	14338.00	29964.00	145.85	0	Spot (Block27, Row1, Column3)	11999.90	10484.00	8066.75	0.06	0.67	769.00	767.56	769.00	123.54	0.00	0.16	100.00	100.00	0.00	9715.00	11230.90	6923941.00	90.92	2960.65	2371.00
27	4	1	14629.00	29959.00	145.35	0	Spot (Block27, Row1, Column4)	10824.65	9806.50	6254.79	0.04	0.58	781.00	803.45	781.00	200.48	0.01	0.25	100.00	100.00	0.00	9025.50	10043.65	6256645.00	49.99	2697.84	2313.50
27	5	1	14939.00	29961.00	147.50	0	Spot (Block27, Row1, Column5)	28384.93	24344.00	20856.38	0.07	0.73	784.00	806.10	784.00	184.86	0.01	0.23	100.00	100.00	5.39	23560.00	27600.93	16860652.00	149.19	5004.05	4031.00
27	6	1	15231.00	29958.00	145.45	0	Spot (Block27, Row1, Column6)	27823.47	26187.50	15338.50	0.03	0.55	795.00	840.23	795.00	229.09	0.02	0.27	100.00	100.00	0.35	25392.50	27028.47	16081965.00	117.78	6347.71	5032.00
27	7	1	15530.00	29961.00	150.75	0	Spot (Block27, Row1, Column7)	51289.10	65535.00	18049.98	0.11	0.35	795.00	833.11	795.00	215.39	0.02	0.26	100.00	100.00	52.16	64740.00	50494.10	32055920.00	234.25	10968.71	8022.50
27	8	1	15842.00	29960.00	160.80	0	Spot (Block27, Row1, Column8)	1616.82	1529.00	395.26	0.02	0.24	788.00	807.28	788.00	139.65	0.01	0.17	99.00	96.00	0.00	741.00	828.82	1151174.00	5.80	1025.86	1013.50
27	1	2	13737.00	30260.00	147.00	-50	Spot (Block27, Row2, Column1)	966.36	973.00	188.93	0.00	0.20	791.00	852.83	791.00	240.60	0.03	0.28	32.00	6.00	0.00	182.00	175.36	569184.00	0.47	952.46	949.00
27	2	2	14033.00	30261.00	130.45	0	Spot (Block27, Row2, Column2)	20869.19	19413.00	8835.51	0.03	0.42	777.00	806.53	777.00	222.56	0.02	0.28	100.00	100.00	0.00	18636.00	20092.19	9516350.00	90.15	4605.96	4174.00
27	3	2	14341.00	30259.00	152.20	0	Spot (Block27, Row2, Column3)	1934.58	1783.50	748.20	0.04	0.39	782.00	814.90	782.00	230.57	0.02	0.28	96.00	80.00	0.00	1001.50	1152.58	1230396.00	4.86	1054.06	1003.00
27	4	2	14641.00	30260.00	180.95	0	Spot (Block27, Row2, Column4)	10347.95	9682.00	5008.45	0.03	0.48	790.00	855.48	790.00	260.07	0.03	0.30	100.00	100.00	0.00	8892.00	9557.95	9499419.00	36.50	2748.97	2702.00
27	5	2	14938.00	30266.00	187.25	0	Spot (Block27, Row2, Column5)	7853.28	7554.00	2911.94	0.02	0.37	795.00	856.86	795.00	227.25	0.03	0.27	100.00	100.00	0.00	6759.00	7058.28	7727632.00	30.79	2673.78	2439.00
27	6	2	15231.00	30261.00	147.95	0	Spot (Block27, Row2, Column6)	6905.15	6057.00	3907.16	0.06	0.57	804.00	908.22	804.00	407.65	0.05	0.45	99.00	99.00	0.00	5253.00	6101.15	4136184.00	14.71	2113.43	1762.50
27	7	2	15541.00	30263.00	148.10	0	Spot (Block27, Row2, Column7)	7557.01	6796.00	4484.22	0.05	0.59	799.00	835.55	799.00	171.04	0.02	0.20	100.00	100.00	0.00	5997.00	6758.01	4541762.00	39.30	2276.51	1876.50
27	8	2	15836.00	30254.00	211.75	0	Spot (Block27, Row2, Column8)	885.39	882.00	123.84	0.00	0.14	793.00	849.65	793.00	372.49	0.03	0.44	0.00	0.00	0.00	89.00	92.39	1133296.00	0.10	818.38	786.00
27	1	3	13741.00	30561.00	147.00	0	Spot (Block27, Row3, Column1)	33691.79	30802.50	21152.84	0.04	0.63	715.00	770.36	715.00	168.13	0.03	0.22	100.00	100.00	12.93	30087.50	32976.79	19810820.00	195.81	6590.29	4913.00
27	2	3	14042.00	30560.00	145.95	0	Spot (Block27, Row3, Column2)	2569.19	2475.00	962.62	0.02	0.37	775.00	836.46	775.00	278.63	0.03	0.33	100.00	98.00	0.00	1700.00	1794.19	1492698.00	6.22	1161.86	1152.50
27	3	3	14331.00	30554.00	143.65	0	Spot (Block27, Row3, Column3)	9302.88	8099.00	5792.51	0.06	0.62	787.00	811.44	787.00	205.71	0.01	0.25	100.00	100.00	0.18	7312.00	8515.88	5237520.00	41.28	2598.52	2237.00
27	4	3	14638.00	30561.00	146.35	0	Spot (Block27, Row3, Column4)	35545.34	34379.50	19910.82	0.01	0.56	788.00	827.08	788.00	220.11	0.02	0.27	100.00	100.00	12.03	33591.50	34757.34	20687448.00	157.73	7958.65	5712.50
27	5	3	14941.00	30558.00	134.40	0	Spot (Block27, Row3, Column5)	12908.90	6755.50	16747.88	0.28	1.30	813.00	943.76	813.00	450.34	0.06	0.48	100.00	100.00	6.17	5942.50	12095.90	6273723.00	26.57	3984.80	3006.50
27	6	3	15238.00	30560.00	207.35	0	Spot (Block27, Row3, Column6)	34064.57	28162.00	19840.59	0.08	0.58	884.00	1075.89	884.00	595.56	0.09	0.55	100.00	100.00	17.28	27278.00	33180.57	41593060.00	55.39	8848.74	8770.50
27	7	3	15545.00	30560.00	145.95	0	Spot (Block27, Row3, Column7)	23166.35	19362.00	16283.95	0.08	0.70	834.00	973.95	834.00	523.42	0.07	0.54	100.00	100.00	0.34	18528.00	22332.35	13459650.00	42.40	4721.25	3236.50
27	8	3	15839.00	30567.00	164.25	0	Spot (Block27, Row3, Column8)	59788.64	65535.00	11529.67	0.04	0.19	798.00	936.73	798.00	554.56	0.07	0.59	100.00	100.00	71.35	64737.00	58990.64	44662540.00	106.12	12873.02	11765.00
27	1	4	13734.00	30861.00	144.50	0	Spot (Block27, Row4, Column1)	34926.54	32628.00	19681.36	0.03	0.56	735.00	813.92	735.00	276.94	0.04	0.34	100.00	100.00	12.65	31893.00	34191.54	19873244.00	123.18	7265.01	5868.00
27	2	4	14039.00	30859.00	164.05	0	Spot (Block27, Row4, Column2)	16865.71	15570.00	8786.26	0.03	0.52	799.00	947.01	799.00	482.61	0.07	0.51	100.00	100.00	0.00	14771.00	16066.71	12632417.00	32.98	3496.49	3358.00
27	3	4	14338.00	30862.00	149.20	0	Spot (Block27, Row4, Column3)	62115.82	65535.00	7516.26	0.02	0.12	801.00	913.45	801.00	408.10	0.06	0.45	100.00	100.00	77.29	64734.00	61314.82	38015204.00	149.97	16800.62	12342.00
27	4	4	14633.00	30860.00	155.85	0	Spot (Block27, Row4, Column4)	1582.29	1486.00	432.21	0.03	0.27	770.00	787.14	770.00	189.79	0.01	0.24	98.00	83.00	0.00	716.00	812.29	1058554.00	4.19	963.44	933.50
27	5	4	14930.00	30859.00	147.40	0	Spot (Block27, Row4, Column5)	2395.58	2155.00	1008.90	0.05	0.42	800.00	837.46	800.00	210.32	0.02	0.25	99.00	99.00	0.00	1355.00	1595.58	1420581.00	7.41	1220.14	1185.00
27	6	4	15245.00	30863.00	189.85	0	Spot (Block27, Row4, Column6)	10565.42	10674.00	3167.54	0.00	0.30	855.00	952.40	855.00	425.18	0.05	0.45	100.00	100.00	0.00	9819.00	9710.42	10692203.00	22.61	3385.80	2972.00
27	7	4	15532.00	30865.00	146.35	0	Spot (Block27, Row4, Column7)	13828.03	10628.50	10731.41	0.11	0.78	874.00	955.22	874.00	501.47	0.04	0.52	100.00	99.00	0.00	9754.50	12954.03	8075571.00	25.67	3181.71	2204.00
27	8	4	15837.00	30874.00	151.40	0	Spot (Block27, Row4, Column8)	5699.10	5023.00	3153.36	0.05	0.55	809.00	901.00	809.00	376.92	0.05	0.42	100.00	99.00	0.00	4214.00	4890.10	3601829.00	12.73	1756.45	1592.00
27	1	5	13738.00	31161.00	141.40	0	Spot (Block27, Row5, Column1)	30760.29	26774.00	17935.35	0.06	0.58	792.00	928.95	792.00	520.53	0.07	0.56	100.00	100.00	4.42	25982.00	29968.29	16702840.00	57.31	6856.17	5588.50
27	2	5	14034.00	31160.00	161.00	0	Spot (Block27, Row5, Column2)	61415.80	65535.00	9560.90	0.03	0.16	870.00	1064.79	870.00	644.24	0.09	0.61	100.00	100.00	76.12	64665.00	60545.80	43974124.00	93.68	13082.36	11813.00
27	3	5	14336.00	31162.00	153.35	0	Spot (Block27, Row5, Column3)	44434.29	46519.00	19830.89	0.02	0.45	814.00	975.92	814.00	521.13	0.08	0.53	100.00	100.00	35.83	45705.00	43620.29	28526992.00	83.39	8179.87	7092.50
27	4	5	14640.00	31162.00	145.60	0	Spot (Block27, Row5, Column4)	25277.23	20771.00	17725.04	0.09	0.70	782.00	855.06	782.00	338.22	0.04	0.40	100.00	100.00	1.56	19989.00	24495.23	14610238.00	72.21	4979.26	3462.00
27	5	5	14939.00	31165.00	149.15	0	Spot (Block27, Row5, Column5)	61757.52	65535.00	8425.17	0.03	0.14	784.00	835.03	784.00	301.97	0.03	0.36	100.00	100.00	77.81	64751.00	60973.52	37301856.00	201.75	17317.18	13912.00
27	6	5	15238.00	31162.00	147.30	0	Spot (Block27, Row5, Column6)	7800.65	7096.00	4034.96	0.04	0.52	807.00	937.75	807.00	528.26	0.07	0.56	100.00	100.00	0.00	6289.00	6993.65	4641387.00	12.99	2130.07	1963.00
27	7	5	15542.00	31163.00	184.50	0	Spot (Block27, Row5, Column7)	42359.93	44148.50	21443.07	0.02	0.51	889.00	1058.17	889.00	719.67	0.08	0.68	100.00	100.00	33.58	43259.50	41470.93	40242256.00	57.39	8678.94	8648.00
27	8	5	15840.00	31165.00	145.95	0	Spot (Block27, Row5, Column8)	34003.38	28483.00	23880.22	0.08	0.70	808.00	910.32	808.00	487.49	0.05	0.54	100.00	100.00	23.08	27675.00	33195.38	19892024.00	67.88	5715.50	3979.00
27	1	6	13737.00	31463.00	205.55	0	Spot (Block27, Row6, Column1)	30458.85	23285.00	20293.44	0.12	0.67	842.00	1079.13	842.00	673.13	0.11	0.62	100.00	100.00	13.89	22443.00	29616.85	36611704.00	43.65	7398.52	7325.50
27	2	6	14038.00	31461.00	198.85	0	Spot (Block27, Row6, Column2)	22693.97	19817.00	13072.66	0.06	0.58	837.00	1060.18	837.00	661.84	0.10	0.62	100.00	100.00	0.00	18980.00	21856.97	25485332.00	32.69	5439.92	5451.50
27	3	6	14325.00	31458.00	146.25	0	Spot (Block27, Row6, Column3)	46484.87	52472.00	19499.04	0.05	0.42	806.00	933.07	806.00	433.62	0.06	0.46	100.00	100.00	38.73	51666.00	45678.87	27007864.00	105.05	10054.58	7269.00
27	4	6	14641.00	31466.00	148.15	0	Spot (Block27, Row6, Column4)	6615.70	5256.00	3965.88	0.10	0.60	801.00	859.91	801.00	260.20	0.03	0.30	100.00	100.00	0.00	4455.00	5814.70	3976037.00	22.12	1992.74	1547.00
27	5	6	14937.00	31462.00	148.70	0	Spot (Block27, Row6, Column5)	62581.73	65535.00	7004.74	0.02	0.11	797.00	884.78	797.00	346.10	0.05	0.39	100.00	100.00	79.51	64738.00	61784.73	38175184.00	178.26	16480.71	12351.00
27	6	6	15238.00	31462.00	150.80	0	Spot (Block27, Row6, Column6)	3294.01	2754.00	1902.79	0.08	0.58	802.00	908.97	802.00	408.68	0.05	0.45	95.00	77.00	0.00	1952.00	2492.01	2045582.00	5.84	1333.26	1287.00
27	7	6	15539.00	31464.00	148.65	0	Spot (Block27, Row6, Column7)	38706.50	39372.00	22034.61	0.01	0.57	808.00	942.60	808.00	506.76	0.07	0.54	100.00	100.00	25.46	38564.00	37898.50	23262700.00	74.52	8114.47	6292.00
27	8	6	15843.00	31469.00	147.95	0	Spot (Block27, Row6, Column8)	40775.58	42912.00	22890.54	0.02	0.56	791.00	825.80	791.00	176.06	0.02	0.21	100.00	100.00	34.84	42121.00	39984.58	24343136.00	226.91	8340.23	6025.00
27	1	7	13732.00	31760.00	161.10	0	Spot (Block27, Row7, Column1)	21787.92	19544.00	11629.68	0.05	0.53	787.00	934.97	787.00	539.31	0.07	0.58	100.00	100.00	0.00	18757.00	21000.92	15578366.00	38.67	4092.39	4031.00
27	2	7	14037.00	31763.00	149.05	0	Spot (Block27, Row7, Column2)	2096.65	1858.00	1007.03	0.05	0.48	743.00	845.15	743.00	413.80	0.06	0.49	81.00	60.00	0.00	1115.00	1353.65	1278958.00	3.02	1052.34	1054.00
27	3	7	14342.00	31737.00	205.55	0	Spot (Block27, Row7, Column3)	903.35	889.00	135.90	0.01	0.15	758.50	776.34	758.50	171.10	0.01	0.22	36.00	8.00	0.00	130.50	144.85	1084020.00	0.74	801.83	796.50
27	4	7	14643.00	31766.00	165.90	0	Spot (Block27, Row7, Column4)	1638.12	1450.00	637.58	0.05	0.39	791.00	854.12	791.00	308.54	0.03	0.36	77.00	54.00	0.00	659.00	847.12	1248248.00	2.54	941.69	917.00
27	5	7	14938.00	31762.00	184.75	0	Spot (Block27, Row7, Column5)	9595.31	8582.00	5375.61	0.05	0.56	809.00	957.48	809.00	486.54	0.07	0.51	100.00	100.00	0.00	7773.00	8786.31	9182711.00	17.75	2548.92	2525.00
27	6	7	15236.00	31760.00	192.85	0	Spot (Block27, Row7, Column6)	27790.78	25809.50	15521.97	0.03	0.56	891.00	1136.86	891.00	764.43	0.11	0.67	100.00	100.00	0.57	24918.50	26899.78	29291500.00	34.87	5959.83	6032.00
27	7	7	15528.00	31765.00	149.55	0	Spot (Block27, Row7, Column7)	38172.49	36263.00	19299.45	0.02	0.51	812.00	945.24	812.00	476.13	0.07	0.50	100.00	100.00	14.66	35451.00	37360.49	23438000.00	78.19	8608.51	4976.50
27	8	7	15839.00	31761.00	187.55	0	Spot (Block27, Row7, Column8)	19149.33	19537.00	5743.74	0.01	0.30	792.00	845.22	792.00	230.57	0.03	0.27	100.00	100.00	0.00	18745.00	18357.33	18976976.00	79.39	4986.23	4342.00
27	1	8	13731.00	32061.00	161.60	0	Spot (Block27, Row8, Column1)	1319.31	1262.00	352.35	0.02	0.27	785.00	828.55	785.00	271.10	0.02	0.33	76.00	44.00	0.00	477.00	534.31	951226.00	1.81	909.15	885.00
27	2	8	14046.00	32064.00	147.35	0	Spot (Block27, Row8, Column2)	5674.12	5093.00	2978.38	0.05	0.52	769.00	779.38	769.00	152.53	0.01	0.20	100.00	100.00	0.00	4324.00	4905.12	3353405.00	32.09	1782.08	1501.00
27	3	8	14325.00	32063.00	146.30	0	Spot (Block27, Row8, Column3)	13249.57	10128.00	9855.74	0.12	0.74	776.00	815.77	776.00	278.05	0.02	0.34	100.00	100.00	0.00	9352.00	12473.57	7724499.00	44.72	3069.27	2105.00
27	4	8	14636.00	32063.00	156.90	0	Spot (Block27, Row8, Column4)	64563.23	65535.00	4633.42	0.01	0.07	795.00	871.44	795.00	349.93	0.04	0.40	100.00	100.00	94.68	64740.00	63768.23	43709716.00	182.01	18112.08	13637.00
27	5	8	14934.00	32069.00	175.60	0	Spot (Block27, Row8, Column5)	1502.96	1464.50	420.05	0.01	0.28	801.00	940.73	801.00	556.36	0.07	0.59	56.00	19.00	0.00	663.50	701.96	1301562.00	1.01	988.51	998.00
27	6	8	15239.00	32063.00	199.85	0	Spot (Block27, Row8, Column6)	40211.59	39880.50	21931.15	0.00	0.55	909.00	1141.78	909.00	790.06	0.10	0.69	100.00	100.00	31.98	38971.50	39302.59	45519880.00	49.45	9408.21	9282.50
27	7	8	15537.00	32065.00	146.85	0	Spot (Block27, Row8, Column7)	18637.09	16371.00	10849.16	0.06	0.58	892.00	1019.36	892.00	538.92	0.06	0.53	100.00	100.00	0.00	15479.00	17745.09	10958606.00	32.69	3917.15	3324.50
27	8	8	15823.00	32066.00	148.10	0	Spot (Block27, Row8, Column8)	59870.00	65535.00	9884.92	0.04	0.17	875.00	947.40	875.00	379.11	0.03	0.40	100.00	100.00	68.28	64660.00	58995.00	35862420.00	155.42	14962.71	11104.00
28	1	1	18239.00	29963.00	155.95	0	Spot (Block28, Row1, Column1)	30583.51	26481.00	17937.32	0.06	0.59	577.00	600.23	577.00	182.40	0.02	0.30	100.00	100.00	3.12	25904.00	30006.51	20552132.00	164.38	5960.13	4415.00
28	2	1	18535.00	29968.00	150.00	0	Spot (Block28, Row1, Column2)	23460.08	20788.50	13763.79	0.05	0.59	589.00	658.19	589.00	384.89	0.05	0.58	100.00	100.00	0.00	20199.50	22871.08	14451407.00	59.24	4189.68	3670.50
28	3	1	18835.00	29966.00	148.85	0	Spot (Block28, Row1, Column3)	35443.07	32487.50	22070.09	0.04	0.62	589.00	630.41	589.00	328.88	0.03	0.52	100.00	100.00	19.37	31898.50	34854.07	21407684.00	105.85	6287.35	5640.00
28	4	1	19128.00	29964.00	147.70	0	Spot (Block28, Row1, Column4)	16492.94	14120.00	9507.30	0.07	0.58	546.00	655.21	546.00	483.11	0.08	0.74	100.00	100.00	0.00	13574.00	15946.94	9813297.00	32.78	3675.09	2624.50
28	5	1	19437.00	29965.00	152.90	0	Spot (Block28, Row1, Column5)	42714.68	52264.00	23879.52	0.09	0.56	517.00	560.79	517.00	167.55	0.04	0.30	100.00	100.00	42.81	51747.00	42197.68	27337556.00	251.59	7483.35	4585.50
28	6	1	19735.00	29964.00	148.80	0	Spot (Block28, Row1, Column6)	49243.94	58842.00	18406.06	0.08	0.37	525.00	576.61	525.00	215.28	0.04	0.37	100.00	100.00	45.39	58317.00	48718.94	29398824.00	226.06	12364.01	10088.00
28	7	1	20030.00	29966.00	155.50	0	Spot (Block28, Row1, Column7)	64242.04	65535.00	3985.69	0.01	0.06	519.00	567.32	519.00	208.58	0.04	0.37	100.00	100.00	85.56	65016.00	63723.04	42721352.00	305.28	15798.30	13289.00
28	8	1	20344.00	29964.00	169.75	0	Spot (Block28, Row1, Column8)	1049.51	980.00	280.06	0.03	0.27	509.00	526.88	509.00	109.24	0.01	0.21	99.00	90.00	0.00	471.00	540.51	838555.00	4.78	635.24	614.00
28	1	2	18246.00	30265.00	203.45	0	Spot (Block28, Row2, Column1)	701.98	693.00	69.39	0.01	0.10	599.00	670.18	599.00	370.65	0.05	0.55	0.00	0.00	0.00	94.00	102.98	824121.00	0.09	654.26	645.00
28	2	2	18538.00	30266.00	138.70	0	Spot (Block28, Row2, Column2)	49202.61	55643.00	17636.84	0.05	0.36	613.00	732.11	613.00	546.39	0.08	0.75	100.00	100.00	40.04	55030.00	48589.61	25683896.00	88.71	8639.13	7892.00
28	3	2	18838.00	30265.00	148.25	0	Spot (Block28, Row2, Column3)	3901.61	3176.50	2213.71	0.09	0.57	645.00	784.40	645.00	626.43	0.08	0.80	97.00	76.00	0.00	2531.50	3256.61	2340964.00	4.98	1308.11	1129.00
28	4	2	19138.00	30265.00	183.60	0	Spot (Block28, Row2, Column4)	35389.14	33879.00	19053.08	0.02	0.54	611.00	795.97	611.00	698.66	0.11	0.88	100.00	100.00	9.04	33268.00	34778.14	33655180.00	49.51	6229.63	6034.00
28	5	2	19445.00	30265.00	189.95	0	Spot (Block28, Row2, Column5)	7937.47	7851.00	2266.75	0.00	0.29	538.00	645.57	538.00	453.99	0.08	0.70	100.00	100.00	0.00	7313.00	7399.47	8072402.00	16.06	2465.92	2366.50
28	6	2	19728.00	30262.00	149.60	0	Spot (Block28, Row2, Column6)	17709.92	16432.50	10940.69	0.03	0.62	542.00	666.73	542.00	420.30	0.09	0.63	100.00	100.00	0.00	15890.50	17167.92	10909313.00	40.55	3773.94	2793.50
28	7	2	20036.00	30267.00	148.95	0	Spot (Block28, Row2, Column7)	23713.40	20343.00	14281.12	0.07	0.60	523.00	593.10	523.00	223.31	0.05	0.38	100.00	100.00	0.00	19820.00	23190.40	14441460.00	103.53	5016.51	3623.50
28	8	2	20345.00	30262.00	176.75	0	Spot (Block28, Row2, Column8)	751.25	736.00	133.41	0.01	0.18	505.00	542.92	505.00	236.10	0.03	0.43	49.00	6.00	0.00	231.00	246.25	657342.00	0.88	578.23	586.00
28	1	3	18238.00	30566.00	152.45	0	Spot (Block28, Row3, Column1)	49853.69	65535.00	19593.94	0.12	0.39	596.00	620.46	596.00	162.13	0.02	0.26	100.00	100.00	52.37	64939.00	49257.69	31607464.00	303.67	10630.27	7265.00
28	2	3	18537.00	30570.00	145.75	0	Spot (Block28, Row3, Column2)	4581.64	4080.50	2435.61	0.05	0.53	615.00	695.84	615.00	347.94	0.05	0.50	100.00	100.00	0.00	3465.50	3966.64	2657349.00	11.17	1445.90	1250.50
28	3	3	18826.00	30564.00	145.70	0	Spot (Block28, Row3, Column3)	19283.45	16441.00	11465.52	0.07	0.59	631.00	679.62	631.00	209.69	0.03	0.31	100.00	100.00	0.35	15810.00	18652.45	11145835.00	88.72	4275.03	3096.00
28	4	3	19141.00	30566.00	150.20	0	Spot (Block28, Row3, Column4)	51410.65	65535.00	17793.49	0.11	0.35	605.00	704.95	605.00	508.32	0.07	0.72	100.00	100.00	51.21	64930.00	50805.65	31823420.00	99.75	12020.36	8856.00
28	5	3	19440.00	30566.00	144.85	0	Spot (Block28, Row3, Column5)	7960.58	6967.50	4349.13	0.06	0.55	525.00	627.19	525.00	373.44	0.08	0.60	100.00	100.00	0.00	6442.50	7435.58	4569374.00	19.64	1980.90	1566.00
28	6	3	19741.00	30565.00	211.55	0	Spot (Block28, Row3, Column6)	35287.48	28949.00	20402.37	0.09	0.58	572.00	805.02	572.00	580.62	0.15	0.72	100.00	100.00	21.61	28377.00	34715.48	45062392.00	59.39	8359.95	8386.50
28	7	3	20039.00	30566.00	150.55	0	Spot (Block28, Row3, Column7)	45628.81	54267.00	21197.24	0.08	0.46	546.50	695.40	546.50	444.55	0.10	0.64	100.00	100.00	43.80	53720.50	45082.31	28335668.00	101.08	8566.77	5702.00
28	8	3	20341.00	30575.00	157.60	0	Spot (Block28, Row3, Column8)	43832.78	44675.00	17725.01	0.01	0.40	516.00	585.27	516.00	297.08	0.05	0.51	100.00	100.00	23.87	44159.00	43316.78	30113280.00	145.58	8269.76	6675.00
28	1	4	18241.00	30866.00	148.15	0	Spot (Block28, Row4, Column1)	50752.61	65535.00	18213.28	0.11	0.36	596.00	651.47	596.00	237.39	0.04	0.36	100.00	100.00	50.50	64939.00	50156.61	30654784.00	211.05	11255.30	8313.00
28	2	4	18539.00	30866.00	165.15	0	Spot (Block28, Row4, Column2)	11248.39	10166.00	5439.99	0.04	0.48	637.00	736.77	637.00	318.78	0.06	0.43	100.00	100.00	0.00	9529.00	10611.39	8548775.00	32.97	2497.49	2334.50
28	3	4	18836.00	30868.00	156.35	0	Spot (Block28, Row4, Column3)	65020.59	65535.00	3249.42	0.00	0.05	627.00	724.71	627.00	318.80	0.06	0.44	100.00	100.00	96.27	64908.00	64393.59	43629224.00	201.68	18681.52	11887.00
28	4	4	19132.00	30867.00	148.95	0	Spot (Block28, Row4, Column4)	3624.65	3216.50	1616.37	0.05	0.45	604.00	649.36	604.00	228.89	0.03	0.35	100.00	100.00	0.00	2612.50	3020.65	2211036.00	13.00	1270.18	1149.50
28	5	4	19435.00	30862.00	145.40	0	Spot (Block28, Row4, Column5)	5286.64	3238.50	8721.07	0.21	1.65	580.00	604.81	580.00	196.86	0.02	0.33	98.00	96.00	1.39	2658.50	4706.64	3045106.00	23.78	1667.95	1040.00
28	6	4	19739.00	30862.00	193.90	0	Spot (Block28, Row4, Column6)	9048.26	9171.00	2285.01	0.01	0.25	568.00	668.97	568.00	388.45	0.07	0.58	100.00	100.00	0.00	8603.00	8480.26	9600203.00	21.57	2709.31	2493.00
28	7	4	20030.00	30871.00	147.80	0	Spot (Block28, Row4, Column7)	31754.32	25544.00	23147.34	0.09	0.73	568.00	679.72	568.00	401.33	0.08	0.59	100.00	100.00	17.62	24976.00	31186.32	18925608.00	77.43	5538.19	4253.00
28	8	4	20340.00	30878.00	148.55	0	Spot (Block28, Row4, Column8)	10453.82	8842.00	6332.01	0.07	0.61	527.00	579.93	527.00	181.55	0.04	0.31	100.00	100.00	0.00	8315.00	9926.82	6293201.00	54.39	2807.13	2188.00
28	1	5	18238.00	31167.00	147.30	0	Spot (Block28, Row5, Column1)	40952.95	40168.00	21532.62	0.01	0.53	594.00	727.24	594.00	444.26	0.09	0.61	100.00	100.00	30.82	39574.00	40358.95	24449024.00	90.55	7872.48	4917.50
28	2	5	18544.00	31165.00	156.30	0	Spot (Block28, Row5, Column2)	49733.53	56807.50	16470.57	0.06	0.33	644.00	790.27	644.00	436.95	0.09	0.55	100.00	100.00	38.81	56163.50	49089.53	33321716.00	112.01	9238.69	8487.00
28	3	5	18838.00	31168.00	154.70	0	Spot (Block28, Row5, Column3)	33763.79	28938.00	19790.31	0.07	0.59	627.00	751.45	627.00	358.98	0.08	0.48	100.00	100.00	10.44	28311.00	33136.79	22317932.00	91.96	5480.21	4471.00
28	4	5	19133.00	31169.00	150.40	0	Spot (Block28, Row5, Column4)	45058.43	55803.00	22530.80	0.09	0.50	602.00	675.01	602.00	273.48	0.05	0.41	100.00	100.00	44.91	55201.00	44456.43	27891332.00	162.29	8120.31	5920.00
28	5	5	19441.00	31169.00	155.35	0	Spot (Block28, Row5, Column5)	64738.88	65535.00	4700.54	0.01	0.07	591.00	652.44	591.00	321.43	0.04	0.49	100.00	100.00	95.32	64944.00	64147.88	42922276.00	199.38	18183.88	12051.50
28	6	5	19742.00	31168.00	148.40	0	Spot (Block28, Row5, Column6)	20178.95	17971.50	11525.41	0.05	0.57	571.00	673.61	571.00	454.80	0.07	0.68	100.00	100.00	0.00	17400.50	19607.95	12228444.00	42.89	3973.48	2949.00
28	7	5	20045.00	31170.00	200.20	0	Spot (Block28, Row5, Column7)	40076.08	38748.00	20679.32	0.01	0.52	577.00	770.50	577.00	600.59	0.13	0.78	100.00	100.00	27.89	38171.00	39499.08	45406512.00	65.45	8672.02	8558.00
28	8	5	20339.00	31168.00	149.40	0	Spot (Block28, Row5, Column8)	47108.57	65535.00	22411.71	0.14	0.48	522.00	622.09	522.00	376.31	0.08	0.60	100.00	100.00	51.31	65013.00	46586.57	28736408.00	123.53	8550.48	6591.50
28	1	6	18237.00	31465.00	209.45	0	Spot (Block28, Row6, Column1)	32462.43	24788.00	20715.51	0.12	0.64	602.00	878.80	602.00	691.51	0.16	0.79	100.00	100.00	18.26	24186.00	31860.43	40708136.00	45.67	7370.75	7063.00
28	2	6	18536.00	31466.00	212.80	0	Spot (Block28, Row6, Column2)	28904.28	24903.50	16094.42	0.06	0.56	611.00	842.44	611.00	643.02	0.14	0.76	100.00	100.00	1.63	24292.50	28293.28	37170920.00	43.64	6859.05	6768.00
28	3	6	18830.00	31465.00	152.40	0	Spot (Block28, Row6, Column3)	60028.09	65535.00	10090.33	0.04	0.17	604.00	712.44	604.00	373.45	0.07	0.52	100.00	100.00	71.94	64931.00	59424.09	38298248.00	158.83	13036.45	9509.00
28	4	6	19141.00	31466.00	148.20	0	Spot (Block28, Row6, Column4)	14104.15	11959.00	9335.11	0.07	0.66	597.00	643.93	597.00	223.10	0.03	0.35	100.00	100.00	0.00	11362.00	13507.15	8504801.00	60.33	3232.89	2690.00
28	5	6	19436.00	31467.00	155.50	0	Spot (Block28, Row6, Column5)	64932.00	65535.00	3416.72	0.00	0.05	589.00	709.18	589.00	514.39	0.08	0.73	100.00	100.00	95.47	64946.00	64343.00	42985380.00	124.85	18661.93	13198.00
28	6	6	19739.00	31466.00	149.35	0	Spot (Block28, Row6, Column6)	6673.25	5363.50	4576.54	0.09	0.69	565.00	665.31	565.00	440.72	0.07	0.66	100.00	97.00	0.00	4798.50	6108.25	4057337.00	13.63	1752.48	1376.50
28	7	6	20038.00	31464.00	155.25	0	Spot (Block28, Row6, Column7)	55986.51	65535.00	14867.95	0.07	0.27	561.00	669.58	561.00	465.59	0.08	0.70	100.00	100.00	63.60	64974.00	55425.51	37063380.00	118.81	11497.60	8449.00
28	8	6	20343.00	31467.00	152.95	0	Spot (Block28, Row6, Column8)	56545.82	65535.00	14453.29	0.06	0.26	516.00	572.57	516.00	215.90	0.05	0.38	100.00	100.00	64.64	65019.00	56029.82	36302716.00	259.26	12745.07	11296.00
28	1	7	18239.00	31764.00	161.40	0	Spot (Block28, Row7, Column1)	15435.32	13813.00	8132.91	0.05	0.53	561.00	680.77	561.00	429.34	0.08	0.63	100.00	100.00	0.00	13252.00	14874.32	11144300.00	34.37	2820.25	2675.00
28	2	7	18536.00	31769.00	148.95	0	Spot (Block28, Row7, Column2)	4857.32	3741.00	3259.13	0.11	0.67	557.00	653.24	557.00	379.43	0.07	0.58	100.00	91.00	0.00	3184.00	4300.32	2948395.00	11.08	1417.05	1166.00
28	3	7	18840.00	31758.00	165.15	0	Spot (Block28, Row7, Column3)	887.86	885.00	178.70	0.00	0.20	543.00	578.27	543.00	170.92	0.03	0.30	79.00	50.00	0.00	342.00	344.86	673884.00	1.81	649.63	624.00
28	4	7	19138.00	31766.00	147.90	0	Spot (Block28, Row7, Column4)	3367.86	2827.50	2007.15	0.08	0.60	579.00	662.17	579.00	470.21	0.06	0.71	100.00	78.00	0.00	2248.50	2788.86	2020714.00	5.75	1186.29	1117.00
28	5	7	19436.00	31766.00	189.95	0	Spot (Block28, Row7, Column5)	30885.81	27207.00	19473.97	0.06	0.63	593.00	834.22	593.00	754.55	0.15	0.90	100.00	100.00	6.11	26614.00	30292.81	31318268.00	39.83	5730.63	5722.00
28	6	7	19737.00	31767.00	204.00	0	Spot (Block28, Row7, Column6)	34554.43	33729.50	19634.87	0.01	0.57	581.00	900.46	581.00	823.04	0.19	0.91	100.00	100.00	9.27	33148.50	33973.43	40636128.00	40.89	6979.79	7067.00
28	7	7	20031.00	31766.00	153.40	0	Spot (Block28, Row7, Column7)	56278.50	65535.00	13510.49	0.07	0.24	526.00	652.71	526.00	420.38	0.09	0.64	100.00	100.00	59.35	65009.00	55752.50	36412488.00	132.32	11550.52	9312.00
28	8	7	20343.00	31766.00	190.70	0	Spot (Block28, Row7, Column8)	18160.93	18867.50	4481.86	0.02	0.25	509.00	567.82	509.00	224.74	0.05	0.40	100.00	100.00	0.00	18358.50	17651.93	18669436.00	78.28	4481.97	4250.00
28	1	8	18250.00	32073.00	148.50	0	Spot (Block28, Row8, Column1)	1158.84	863.00	1772.43	0.13	1.53	511.00	563.74	511.00	184.80	0.04	0.33	83.00	47.00	0.00	352.00	647.84	698780.00	3.22	726.95	632.00
28	2	8	18541.00	32069.00	147.95	0	Spot (Block28, Row8, Column2)	18043.58	16327.00	10142.73	0.04	0.56	508.00	553.26	508.00	138.10	0.04	0.25	100.00	100.00	0.00	15819.00	17535.58	10735933.00	126.65	3788.44	2990.00
28	3	8	18831.00	32067.00	148.20	0	Spot (Block28, Row8, Column3)	29764.18	22942.50	22293.47	0.11	0.75	507.00	549.42	507.00	178.16	0.03	0.32	100.00	100.00	12.13	22435.50	29257.18	17918052.00	163.98	4903.94	3528.00
28	4	8	19135.00	32068.00	155.65	0	Spot (Block28, Row8, Column4)	58446.78	65535.00	11735.86	0.05	0.20	514.00	559.60	514.00	198.14	0.04	0.35	100.00	100.00	66.17	65021.00	57932.78	38867444.00	292.15	12739.79	9980.00
28	5	8	19432.00	32069.00	150.55	0	Spot (Block28, Row8, Column5)	3281.42	2919.50	1502.62	0.05	0.46	518.00	684.53	518.00	571.14	0.12	0.83	100.00	80.00	0.00	2401.50	2763.42	2047606.00	4.55	1126.80	1056.00
28	6	8	19738.00	32069.00	205.70	0	Spot (Block28, Row8, Column6)	39107.58	36410.00	21713.92	0.03	0.56	560.00	800.54	560.00	720.46	0.16	0.90	100.00	100.00	31.11	35850.00	38547.58	47007688.00	53.17	8529.83	8729.00
28	7	8	20038.00	32068.00	147.45	0	Spot (Block28, Row8, Column7)	41122.30	42947.00	21710.08	0.02	0.53	508.50	633.11	508.50	439.16	0.10	0.69	100.00	100.00	29.85	42438.50	40613.80	24385640.00	92.20	7958.62	5603.00
28	8	8	20325.00	32068.00	149.85	0	Spot (Block28, Row8, Column8)	55965.70	65535.00	13681.01	0.07	0.24	508.00	564.43	508.00	217.83	0.05	0.39	100.00	100.00	58.83	65027.00	55457.70	34531104.00	254.33	12751.24	9335.00
29	1	1	4728.00	34445.00	149.25	0	Spot (Block29, Row1, Column1)	43651.71	43221.00	18598.23	0.00	0.43	411.00	486.92	411.00	272.41	0.07	0.56	100.00	100.00	27.59	42810.00	43240.71	26584040.00	158.46	8719.20	5940.00
29	2	1	5025.00	34450.00	147.90	0	Spot (Block29, Row1, Column2)	52360.43	64374.00	16026.48	0.09	0.31	411.00	534.77	411.00	357.84	0.11	0.67	100.00	100.00	47.73	63963.00	51949.43	31154672.00	144.83	9166.14	8543.00
29	3	1	5326.00	34449.00	142.10	0	Spot (Block29, Row1, Column3)	12066.18	10129.00	8277.17	0.08	0.69	406.00	473.53	406.00	248.60	0.07	0.53	100.00	100.00	0.00	9723.00	11660.18	6636401.00	46.63	2337.01	1768.00
29	4	1	5626.00	34448.00	141.15	0	Spot (Block29, Row1, Column4)	47833.93	51254.00	17545.10	0.03	0.37	413.00	500.78	413.00	267.21	0.08	0.53	100.00	100.00	37.15	50841.00	47420.93	25878296.00	177.14	9230.78	7187.00
29	5	1	5930.00	34449.00	142.05	0	Spot (Block29, Row1, Column5)	37720.61	38070.00	23458.67	0.00	0.62	413.00	472.78	413.00	185.12	0.06	0.39	100.00	100.00	28.23	37657.00	37307.61	20708672.00	201.21	5564.62	3945.00
29	6	1	6227.00	34448.00	139.65	0	Spot (Block29, Row1, Column6)	46841.81	52640.00	18876.25	0.05	0.40	429.00	500.28	429.00	241.66	0.07	0.48	100.00	100.00	37.90	52211.00	46412.81	24966808.00	191.76	9775.66	7624.00
29	7	1	6518.00	34450.00	146.30	0	Spot (Block29, Row1, Column7)	63649.13	65535.00	5226.88	0.01	0.08	420.00	489.42	420.00	241.22	0.07	0.49	100.00	100.00	83.19	65115.00	63229.13	37107752.00	261.84	16225.83	12383.00
29	8	1	6830.00	34446.00	156.25	0	Spot (Block29, Row1, Column8)	1268.15	1179.00	479.63	0.03	0.38	408.00	440.38	408.00	126.08	0.03	0.29	100.00	99.00	0.00	771.00	860.15	852199.00	6.57	649.62	618.00
29	1	2	4708.00	34742.00	184.60	0	Spot (Block29, Row2, Column1)	479.39	487.00	32.92	0.01	0.07	408.00	464.20	408.00	214.07	0.06	0.46	0.00	0.00	0.00	79.00	71.39	457340.00	0.07	435.86	423.50
29	2	2	5025.00	34749.00	127.25	0	Spot (Block29, Row2, Column2)	27308.44	25738.50	11816.78	0.03	0.43	405.00	499.99	405.00	324.93	0.09	0.65	100.00	100.00	0.00	25333.50	26903.44	11742631.00	82.51	4606.24	4193.00
29	3	2	5327.00	34750.00	143.25	0	Spot (Block29, Row2, Column3)	1578.89	1415.50	637.37	0.05	0.40	407.00	475.13	407.00	244.22	0.07	0.51	100.00	90.00	0.00	1008.50	1171.89	884176.00	4.52	676.96	613.00
29	4	2	5635.00	34749.00	195.10	0	Spot (Block29, Row2, Column4)	10697.87	9124.00	7001.32	0.07	0.65	427.00	539.73	427.00	334.42	0.10	0.62	100.00	100.00	0.00	8697.00	10270.87	11543004.00	30.38	2633.55	2544.00
29	5	2	5930.00	34751.00	174.20	0	Spot (Block29, Row2, Column5)	12078.91	11870.00	4661.39	0.01	0.39	427.00	499.70	427.00	231.59	0.07	0.46	100.00	100.00	0.00	11443.00	11651.91	10230840.00	50.00	3009.40	2509.00
29	6	2	6220.00	34750.00	145.10	0	Spot (Block29, Row2, Column6)	19708.85	17834.00	10786.71	0.04	0.55	458.00	524.85	458.00	305.01	0.06	0.58	100.00	100.00	0.00	17376.00	19250.85	11372005.00	62.90	3589.94	3144.00
29	7	2	6529.00	34750.00	144.20	0	Spot (Block29, Row2, Column7)	8244.80	7280.00	4786.22	0.05	0.58	420.00	482.36	420.00	199.85	0.06	0.41	100.00	100.00	0.00	6860.00	7824.80	4641825.00	38.84	1870.19	1600.00
29	8	2	6834.00	34735.00	180.55	0	Spot (Block29, Row2, Column8)	490.23	491.00	60.99	0.00	0.12	406.00	450.89	406.00	230.46	0.05	0.51	1.00	0.00	0.00	85.00	84.23	446112.00	0.17	454.11	457.00
29	1	3	4730.00	35053.00	144.30	0	Spot (Block29, Row3, Column1)	49843.28	61675.00	18516.20	0.09	0.37	418.00	468.95	418.00	175.46	0.05	0.37	100.00	100.00	47.19	61257.00	49425.28	28410848.00	281.40	8795.76	7033.50
29	2	3	5031.00	35049.00	138.75	0	Spot (Block29, Row3, Column2)	2488.16	2275.00	1050.49	0.04	0.42	413.00	486.48	413.00	224.97	0.07	0.46	100.00	100.00	0.00	1862.00	2075.16	1291354.00	8.90	942.29	859.00
29	3	3	5316.00	35047.00	140.10	0	Spot (Block29, Row3, Column3)	13338.48	11658.00	7219.13	0.06	0.54	411.00	471.43	411.00	231.78	0.06	0.49	100.00	100.00	0.00	11247.00	12927.48	7122747.00	55.51	3134.38	2529.00
29	4	3	5631.00	35049.00	142.85	0	Spot (Block29, Row3, Column4)	52841.85	65535.00	16047.68	0.09	0.30	421.00	500.17	421.00	269.65	0.07	0.54	100.00	100.00	51.81	65114.00	52420.85	29274576.00	194.11	11048.26	7810.50
29	5	3	5929.00	35047.00	132.05	0	Spot (Block29, Row3, Column5)	14010.79	10092.50	13460.46	0.14	0.96	421.00	500.68	421.00	306.79	0.08	0.61	100.00	100.00	2.99	9671.50	13589.79	6557050.00	44.04	5119.35	3007.00
29	6	3	6232.00	35049.00	229.35	0	Spot (Block29, Row3, Column6)	24820.84	15345.00	17506.95	0.21	0.71	470.00	596.34	470.00	465.76	0.10	0.78	100.00	100.00	5.87	14875.00	24350.84	37603628.00	52.01	6539.46	6342.00
29	7	3	6531.00	35051.00	142.65	0	Spot (Block29, Row3, Column7)	24955.85	21614.50	17139.52	0.06	0.69	431.00	551.71	431.00	408.61	0.11	0.74	100.00	100.00	0.54	21183.50	24524.85	13775630.00	59.72	4689.58	3196.00
29	8	3	6831.00	35056.00	150.45	0	Spot (Block29, Row3, Column8)	46272.13	48472.00	16910.40	0.02	0.37	414.00	501.14	414.00	321.16	0.08	0.64	100.00	100.00	27.26	48058.00	45858.13	28688884.00	142.52	8541.06	7299.00
29	1	4	4727.00	35348.00	140.55	0	Spot (Block29, Row4, Column1)	52450.36	65535.00	16464.93	0.10	0.31	428.00	510.26	428.00	239.21	0.08	0.47	100.00	100.00	50.93	65107.00	52022.36	28218468.00	217.13	11680.32	8749.00
29	2	4	5027.00	35347.00	168.65	0	Spot (Block29, Row4, Column2)	6059.68	5490.00	3321.90	0.04	0.55	458.00	555.67	458.00	327.20	0.08	0.59	100.00	100.00	0.00	5032.00	5601.68	4811386.00	16.82	1492.29	1437.50
29	3	4	5331.00	35349.00	144.90	0	Spot (Block29, Row4, Column3)	64702.71	65535.00	4090.23	0.01	0.06	453.00	549.10	453.00	325.06	0.08	0.59	100.00	100.00	93.54	65082.00	64249.71	37074964.00	197.36	16116.77	10334.00
29	4	4	5621.00	35349.00	147.05	0	Spot (Block29, Row4, Column4)	1327.41	1294.50	411.79	0.01	0.31	427.00	478.76	427.00	191.44	0.05	0.40	99.00	93.00	0.00	867.50	900.41	783171.00	4.43	626.44	595.50
29	5	4	5911.00	35342.00	138.45	0	Spot (Block29, Row4, Column5)	5745.96	3413.50	9236.94	0.23	1.61	420.00	467.15	420.00	181.53	0.05	0.39	100.00	99.00	1.54	2993.50	5325.96	2976406.00	29.08	1595.77	1038.00
29	6	4	6229.00	35350.00	172.75	0	Spot (Block29, Row4, Column6)	16763.64	16276.00	7391.31	0.01	0.44	452.00	521.00	452.00	297.33	0.06	0.57	100.00	100.00	0.00	15824.00	16311.64	14031169.00	54.63	3584.71	3081.00
29	7	4	6525.00	35353.00	141.70	0	Spot (Block29, Row4, Column7)	19956.65	15655.00	15353.98	0.11	0.77	457.00	555.24	457.00	449.58	0.08	0.81	100.00	100.00	0.00	15198.00	19499.65	10856420.00	43.15	3528.78	2344.00
29	8	4	6826.00	35360.00	143.85	0	Spot (Block29, Row4, Column8)	7809.21	7009.00	4153.24	0.05	0.53	417.00	482.72	417.00	210.90	0.06	0.44	100.00	100.00	0.00	6592.00	7392.21	4427821.00	34.74	1667.25	1367.50
29	1	5	4729.00	35650.00	141.70	0	Spot (Block29, Row5, Column1)	57981.15	65535.00	11821.08	0.05	0.20	459.00	571.93	459.00	403.57	0.10	0.71	100.00	100.00	62.06	65076.00	57522.15	31483988.00	142.25	12626.86	7964.00
29	2	5	5031.00	35653.00	149.90	0	Spot (Block29, Row5, Column2)	47653.46	51385.00	17485.04	0.03	0.37	494.00	644.59	494.00	415.75	0.12	0.64	100.00	100.00	35.49	50891.00	47159.46	29402380.00	113.07	8348.13	7677.00
29	3	5	5330.00	35650.00	148.60	0	Spot (Block29, Row5, Column3)	27551.69	24289.00	15719.74	0.05	0.57	481.00	612.27	481.00	388.13	0.10	0.63	100.00	100.00	0.50	23808.00	27070.69	16503463.00	69.41	4298.22	3720.00
29	4	5	5627.00	35650.00	139.05	0	Spot (Block29, Row5, Column4)	37856.34	36259.00	21543.65	0.02	0.57	449.00	525.90	449.00	290.25	0.07	0.55	100.00	100.00	21.69	35810.00	37407.34	19723196.00	128.61	7163.85	5743.00
29	5	5	5928.00	35650.00	144.70	0	Spot (Block29, Row5, Column5)	64579.59	65535.00	4574.70	0.01	0.07	464.00	543.97	464.00	307.73	0.07	0.57	100.00	100.00	93.87	65071.00	64115.59	36875252.00	208.09	15803.29	11647.50
29	6	5	6231.00	35650.00	146.15	0	Spot (Block29, Row5, Column6)	22085.20	19472.50	11943.63	0.05	0.54	484.00	585.63	484.00	482.55	0.08	0.82	100.00	100.00	0.00	18988.50	21601.20	12853585.00	44.55	3870.77	3241.00
29	7	5	6535.00	35651.00	191.00	0	Spot (Block29, Row5, Column7)	27928.51	21669.00	21044.41	0.11	0.75	489.00	668.00	489.00	647.40	0.14	0.97	100.00	100.00	9.06	21180.00	27439.51	28682664.00	42.11	5293.75	5228.00
29	8	5	6830.00	35652.00	141.60	0	Spot (Block29, Row5, Column8)	39467.13	39888.00	23915.73	0.00	0.61	442.00	543.14	442.00	419.80	0.09	0.77	100.00	100.00	34.37	39446.00	39025.13	21588592.00	92.72	6256.39	4879.00
29	1	6	4732.00	35949.00	227.25	0	Spot (Block29, Row6, Column1)	21510.78	11771.00	17029.56	0.26	0.79	477.00	633.93	477.00	474.01	0.12	0.75	100.00	100.00	3.10	11294.00	21033.78	31965060.00	44.04	5843.82	5811.50
29	2	6	5026.00	35950.00	222.35	0	Spot (Block29, Row6, Column2)	10773.67	7168.00	7073.28	0.18	0.66	474.00	604.64	474.00	442.16	0.11	0.73	100.00	100.00	0.00	6694.00	10299.67	15277066.00	23.00	3219.21	3216.00
29	3	6	5321.00	35947.00	142.40	0	Spot (Block29, Row6, Column3)	57270.86	65535.00	12967.19	0.06	0.23	433.00	533.76	433.00	305.33	0.09	0.57	100.00	100.00	64.12	65102.00	56837.86	31441920.00	185.82	13628.09	10417.00
29	4	6	5628.00	35949.00	138.15	0	Spot (Block29, Row6, Column4)	8656.93	7895.00	4657.14	0.04	0.54	425.00	487.35	425.00	222.37	0.06	0.46	100.00	100.00	0.00	7470.00	8231.93	4458319.00	36.74	2288.88	1863.50
29	5	6	5924.00	35951.00	147.20	0	Spot (Block29, Row6, Column5)	64618.05	65535.00	4730.37	0.01	0.07	463.00	549.00	463.00	317.42	0.07	0.58	100.00	100.00	95.25	65072.00	64155.05	38060356.00	201.84	16788.91	13227.00
29	6	6	6232.00	35949.00	144.45	0	Spot (Block29, Row6, Column6)	4209.25	3294.00	2762.50	0.11	0.66	481.00	532.85	481.00	260.48	0.04	0.49	100.00	99.00	0.00	2813.00	3728.25	2395065.00	14.11	1074.47	961.50
29	7	6	6530.00	35951.00	142.30	0	Spot (Block29, Row6, Column7)	42614.77	45660.00	21558.38	0.03	0.51	471.00	569.95	471.00	450.37	0.08	0.79	100.00	100.00	33.63	45189.00	42143.77	23566068.00	93.36	7196.32	5200.50
29	8	6	6833.00	35951.00	143.85	0	Spot (Block29, Row6, Column8)	44566.67	50767.00	21970.36	0.06	0.49	428.00	478.01	428.00	169.78	0.05	0.36	100.00	100.00	41.65	50339.00	44138.67	24823760.00	259.68	8530.15	6546.50
29	1	7	4725.00	36245.00	162.00	0	Spot (Block29, Row7, Column1)	9995.18	8792.00	5711.55	0.06	0.57	450.00	553.98	450.00	336.78	0.09	0.61	100.00	100.00	0.00	8342.00	9545.18	7246506.00	28.03	1965.86	1933.50
29	2	7	5027.00	36248.00	142.30	0	Spot (Block29, Row7, Column2)	2159.42	1890.50	1150.74	0.06	0.53	418.00	492.20	418.00	231.93	0.07	0.47	100.00	88.00	0.00	1472.50	1741.42	1183364.00	7.19	774.07	682.50
29	3	7	5333.00	36247.00	142.00	0	Spot (Block29, Row7, Column3)	620.69	602.00	86.39	0.01	0.14	414.00	445.28	414.00	113.03	0.03	0.25	86.00	36.00	0.00	188.00	206.69	339517.00	1.55	487.06	485.50
29	4	7	5629.00	36247.00	147.55	0	Spot (Block29, Row7, Column4)	1487.50	1363.50	659.01	0.04	0.44	420.00	512.56	420.00	310.15	0.09	0.61	94.00	67.00	0.00	943.50	1067.50	883577.00	3.14	659.92	622.00
29	5	7	5923.00	36249.00	189.05	0	Spot (Block29, Row7, Column5)	9417.20	7548.00	6374.25	0.10	0.68	437.00	566.12	437.00	358.02	0.11	0.63	100.00	100.00	0.00	7111.00	8980.20	9492533.00	24.72	2195.96	2197.00
29	6	7	6225.00	36251.00	216.50	0	Spot (Block29, Row7, Column6)	12757.49	9712.50	8212.58	0.12	0.64	493.00	689.26	493.00	568.22	0.15	0.82	100.00	100.00	0.00	9219.50	12264.49	17095032.00	21.24	3637.32	3804.00
29	7	7	6515.00	36251.00	144.95	0	Spot (Block29, Row7, Column7)	55820.75	65535.00	13613.53	0.07	0.24	476.50	559.03	476.50	307.64	0.07	0.55	100.00	100.00	56.45	65058.50	55344.25	32041340.00	179.63	11355.39	9304.00
29	8	7	6829.00	36249.00	179.70	0	Spot (Block29, Row7, Column8)	25997.53	26810.00	8043.56	0.01	0.31	476.00	543.84	476.00	309.27	0.06	0.57	100.00	100.00	0.00	26334.00	25521.53	23475776.00	82.30	6088.30	5196.50
29	1	8	4733.00	36569.00	163.40	0	Spot (Block29, Row8, Column1)	759.93	637.50	765.83	0.08	1.01	441.00	474.91	441.00	153.00	0.03	0.32	60.00	22.00	0.00	196.50	318.93	565390.00	1.86	534.61	501.00
29	2	8	5034.00	36553.00	142.95	0	Spot (Block29, Row8, Column2)	5703.82	4896.00	3290.97	0.07	0.58	418.00	444.49	418.00	71.23	0.03	0.16	100.00	100.00	0.00	4478.00	5285.82	3177029.00	73.84	1516.59	1262.00
29	3	8	5319.00	36547.00	141.85	0	Spot (Block29, Row8, Column3)	16349.31	13381.50	11775.54	0.09	0.72	429.00	484.91	429.00	252.82	0.05	0.52	100.00	100.00	0.00	12952.50	15920.31	8959424.00	62.75	2973.34	2051.50
29	4	8	5625.00	36553.00	148.90	0	Spot (Block29, Row8, Column4)	60674.50	65535.00	9721.64	0.03	0.16	444.00	526.87	444.00	348.47	0.07	0.66	100.00	100.00	72.52	65091.00	60230.50	36647700.00	172.61	13387.07	10731.50
29	5	8	5924.00	36547.00	144.30	0	Spot (Block29, Row8, Column5)	1120.62	1120.50	311.29	0.00	0.28	446.00	587.17	446.00	508.21	0.12	0.87	63.00	14.00	0.00	674.50	674.62	634273.00	1.05	620.66	589.00
29	6	8	6228.00	36550.00	212.35	0	Spot (Block29, Row8, Column6)	30349.77	18037.50	21917.21	0.23	0.72	484.00	678.85	484.00	648.66	0.15	0.96	100.00	100.00	19.21	17553.50	29865.77	39030052.00	45.74	6974.34	7074.50
29	7	8	6530.00	36553.00	139.50	0	Spot (Block29, Row8, Column7)	28289.31	26726.00	15555.55	0.02	0.55	469.00	588.87	469.00	483.02	0.10	0.82	100.00	100.00	0.76	26257.00	27820.31	14851886.00	57.35	5837.55	4954.50
29	8	8	6820.00	36553.00	145.50	0	Spot (Block29, Row8, Column8)	62183.09	65535.00	7766.92	0.02	0.12	494.00	563.77	494.00	318.63	0.06	0.57	100.00	100.00	77.12	65041.00	61689.09	35879932.00	193.39	13658.91	10682.50
30	1	1	9233.00	34453.00	149.70	0	Spot (Block30, Row1, Column1)	40741.00	39049.50	18809.52	0.02	0.46	725.00	804.23	725.00	294.79	0.05	0.37	100.00	100.00	20.62	38324.50	40016.00	25096584.00	135.48	9044.32	7225.50
30	2	1	9524.00	34450.00	132.10	0	Spot (Block30, Row1, Column2)	1245.97	1243.00	292.49	0.00	0.23	700.00	747.24	700.00	208.99	0.03	0.28	89.00	64.00	0.00	543.00	545.97	584360.00	2.39	963.38	939.50
30	3	1	9843.00	34449.00	146.15	0	Spot (Block30, Row1, Column3)	771.76	787.00	132.42	0.01	0.17	597.00	637.17	597.00	140.38	0.03	0.22	54.00	22.00	0.00	190.00	174.76	446075.00	0.96	707.18	696.50
30	4	1	10125.00	34452.00	150.30	0	Spot (Block30, Row1, Column4)	1005.13	961.00	288.43	0.02	0.29	589.00	611.79	589.00	115.97	0.02	0.19	92.00	69.00	0.00	372.00	416.13	622177.00	3.39	712.88	701.50
30	5	1	10434.00	34457.00	178.15	0	Spot (Block30, Row1, Column5)	900.35	871.50	217.27	0.01	0.24	589.00	614.25	589.00	113.79	0.02	0.19	80.00	57.00	0.00	282.50	311.35	803113.00	2.51	698.59	697.00
30	6	1	10726.00	34456.00	178.00	0	Spot (Block30, Row1, Column6)	890.13	863.00	239.01	0.01	0.27	590.00	609.50	590.00	110.12	0.01	0.18	75.00	55.00	0.00	273.00	300.13	792217.00	2.55	674.92	690.50
30	7	1	11021.00	34455.00	154.55	0	Spot (Block30, Row1, Column7)	1334.66	1238.00	494.10	0.03	0.37	589.00	622.48	589.00	117.20	0.02	0.19	99.00	93.00	0.00	649.00	745.66	879540.00	6.08	799.50	794.00
30	8	1	11333.00	34453.00	157.65	0	Spot (Block30, Row1, Column8)	1517.79	1405.00	514.37	0.03	0.34	593.00	624.77	593.00	116.05	0.02	0.19	100.00	99.00	0.00	812.00	924.79	1039685.00	7.70	856.34	845.00
30	1	2	9231.00	34755.00	147.00	-50	Spot (Block30, Row2, Column1)	803.68	772.00	196.23	0.02	0.24	715.00	790.19	715.00	288.58	0.04	0.37	19.00	1.00	0.00	57.00	88.68	473370.00	0.05	886.93	837.00
30	2	2	9552.00	34781.00	87.35	0	Spot (Block30, Row2, Column2)	1004.39	970.00	185.90	0.02	0.19	683.00	707.39	683.00	182.55	0.02	0.26	74.00	40.00	0.00	287.00	321.39	189829.00	1.63	850.61	844.50
30	3	2	9857.00	34765.00	151.95	0	Spot (Block30, Row2, Column3)	776.17	798.00	141.66	0.01	0.18	597.00	642.57	597.00	140.78	0.03	0.22	55.00	29.00	0.00	201.00	179.17	490542.00	0.95	713.61	700.50
30	4	2	10131.00	34763.00	175.45	0	Spot (Block30, Row2, Column4)	854.61	837.00	168.44	0.01	0.20	595.00	622.31	595.00	109.38	0.02	0.18	76.00	51.00	0.00	242.00	259.61	734106.00	2.12	712.56	688.00
30	5	2	10434.00	34759.00	192.55	0	Spot (Block30, Row2, Column5)	2171.69	2141.00	647.27	0.01	0.30	603.00	662.64	603.00	191.59	0.04	0.29	100.00	99.00	0.00	1538.00	1568.69	2269413.00	7.88	1025.22	1017.00
30	6	2	10731.00	34712.00	209.70	0	Spot (Block30, Row2, Column6)	787.60	748.00	203.58	0.02	0.26	604.00	717.67	604.00	459.48	0.07	0.64	11.00	0.00	0.00	144.00	183.60	989220.00	0.15	707.88	697.00
30	7	2	11023.00	34763.00	213.75	0	Spot (Block30, Row2, Column7)	747.57	709.00	135.38	0.02	0.18	603.00	657.28	603.00	224.81	0.04	0.34	23.00	1.00	0.00	106.00	144.57	974078.00	0.40	652.99	683.00
30	8	2	11313.00	34777.00	167.50	0	Spot (Block30, Row2, Column8)	702.23	689.00	119.67	0.01	0.17	601.00	665.76	601.00	312.11	0.04	0.47	5.00	0.00	0.00	88.00	101.23	550548.00	0.12	674.55	670.00
30	1	3	9233.00	35055.00	149.90	0	Spot (Block30, Row3, Column1)	1386.65	1322.00	377.12	0.02	0.27	590.00	614.41	590.00	116.06	0.02	0.19	99.00	96.00	0.00	732.00	796.65	855561.00	6.65	808.72	821.50
30	2	3	9545.00	35074.00	221.70	0	Spot (Block30, Row3, Column2)	719.09	695.00	133.13	0.01	0.19	597.00	648.24	597.00	174.06	0.04	0.27	36.00	3.00	0.00	98.00	122.09	1010320.00	0.41	624.55	606.00
30	3	3	9826.00	35047.00	148.45	0	Spot (Block30, Row3, Column3)	1224.44	1133.00	406.91	0.03	0.33	593.00	619.44	593.00	106.19	0.02	0.17	99.00	91.00	0.00	540.00	631.44	738335.00	5.70	781.84	748.00
30	4	3	10129.00	35050.00	167.20	0	Spot (Block30, Row3, Column4)	1039.01	1000.00	241.50	0.02	0.23	601.00	633.14	601.00	105.63	0.02	0.17	94.00	82.00	0.00	399.00	438.01	807309.00	3.84	736.18	709.50
30	5	3	10421.00	35064.00	172.60	0	Spot (Block30, Row3, Column5)	1172.84	1104.00	329.35	0.03	0.28	689.00	801.11	689.00	493.41	0.07	0.62	41.00	6.00	0.00	415.00	483.84	976977.00	0.75	859.68	822.00
30	6	3	10731.00	35055.00	203.55	0	Spot (Block30, Row3, Column6)	36037.96	31192.50	21813.07	0.06	0.61	745.00	975.41	745.00	690.17	0.12	0.71	100.00	100.00	25.72	30447.50	35292.96	42308872.00	50.80	8834.45	8889.00
30	7	3	11031.00	35057.00	147.00	-50	Spot (Block30, Row3, Column7)	901.51	911.00	165.28	0.00	0.18	691.00	813.97	691.00	566.23	0.07	0.70	0.00	0.00	0.00	220.00	210.51	532793.00	0.15	783.74	768.00
30	8	3	11331.00	35063.00	154.85	0	Spot (Block30, Row3, Column8)	55530.30	65535.00	13825.52	0.07	0.25	664.00	727.09	664.00	409.77	0.04	0.56	100.00	100.00	54.09	64871.00	54866.30	36650304.00	133.74	11323.37	9833.00
30	1	4	9227.00	35349.00	181.35	0	Spot (Block30, Row4, Column1)	936.81	904.00	258.33	0.02	0.28	596.00	634.38	596.00	163.82	0.03	0.26	73.00	45.00	0.00	308.00	340.81	863743.00	1.85	698.98	665.00
30	2	4	9529.00	35359.00	167.30	0	Spot (Block30, Row4, Column2)	7379.25	6687.00	3848.88	0.04	0.52	620.00	716.28	620.00	314.64	0.06	0.44	100.00	100.00	0.00	6067.00	6759.25	5733676.00	21.18	2005.64	1948.00
30	3	4	9831.00	35355.00	140.85	0	Spot (Block30, Row4, Column3)	2774.46	2648.00	1013.86	0.02	0.37	612.00	696.07	612.00	246.46	0.06	0.35	100.00	99.00	0.00	2036.00	2162.46	1489885.00	8.43	1124.37	1031.00
30	4	4	10113.00	35348.00	239.25	0	Spot (Block30, Row4, Column4)	726.78	698.00	128.72	0.02	0.18	600.00	636.80	600.00	106.60	0.03	0.17	45.00	21.00	0.00	98.00	126.78	1202088.00	0.84	642.32	600.00
30	5	4	10420.00	35356.00	145.05	0	Spot (Block30, Row4, Column5)	1197.94	1027.00	674.66	0.07	0.56	677.00	684.88	677.00	149.88	0.01	0.22	78.00	58.00	0.00	350.00	520.94	688817.00	3.42	799.51	800.00
30	6	4	10729.00	35354.00	194.65	0	Spot (Block30, Row4, Column6)	2721.16	2681.00	669.69	0.01	0.25	696.00	808.27	696.00	469.47	0.06	0.58	100.00	97.00	0.00	1985.00	2025.16	2925250.00	4.07	1239.81	1167.50
30	7	4	11030.00	35354.00	149.85	0	Spot (Block30, Row4, Column7)	1086.94	1066.00	245.07	0.01	0.23	688.00	752.08	688.00	362.30	0.04	0.48	50.00	9.00	0.00	378.00	398.94	658684.00	0.92	784.44	758.50
30	8	4	11328.00	35364.00	153.90	0	Spot (Block30, Row4, Column8)	1003.18	986.00	189.00	0.01	0.19	630.00	689.91	630.00	281.66	0.04	0.41	62.00	14.00	0.00	356.00	373.18	655079.00	1.11	775.33	794.00
30	1	5	9239.00	35660.00	148.45	0	Spot (Block30, Row5, Column1)	1415.07	1402.00	388.80	0.00	0.27	608.00	762.51	608.00	522.17	0.10	0.68	73.00	22.00	0.00	794.00	807.07	849042.00	1.25	829.81	819.00
30	2	5	9530.00	35656.00	152.45	0	Spot (Block30, Row5, Column2)	56893.13	65535.00	13213.11	0.06	0.23	702.00	839.66	702.00	463.64	0.08	0.55	100.00	100.00	61.03	64833.00	56191.13	36355008.00	120.90	11016.15	10408.50
30	3	5	9832.00	35657.00	147.70	0	Spot (Block30, Row5, Column3)	29000.37	24519.50	16996.59	0.07	0.59	681.00	751.69	681.00	349.62	0.04	0.47	100.00	100.00	1.66	23838.50	28319.37	17516232.00	80.80	4571.53	3942.50
30	4	5	10130.00	35656.00	164.15	0	Spot (Block30, Row5, Column4)	979.32	902.00	252.88	0.04	0.26	603.00	668.43	603.00	206.11	0.04	0.31	66.00	38.00	0.00	299.00	376.32	734493.00	1.51	731.16	697.00
30	5	5	10430.00	35659.00	138.75	0	Spot (Block30, Row5, Column5)	4208.53	3893.00	1769.65	0.03	0.42	607.00	648.85	607.00	112.39	0.03	0.17	100.00	100.00	0.00	3286.00	3601.53	2163186.00	31.67	1542.35	1323.00
30	6	5	10738.00	35656.00	230.85	0	Spot (Block30, Row5, Column6)	980.13	919.00	297.71	0.03	0.30	685.50	766.74	685.50	407.77	0.05	0.53	27.00	5.00	0.00	233.50	294.63	1505482.00	0.52	792.79	705.50
30	7	5	11033.00	35658.00	192.30	0	Spot (Block30, Row5, Column7)	29115.29	23105.50	19603.21	0.10	0.67	692.00	837.51	692.00	528.19	0.08	0.63	100.00	100.00	7.68	22413.50	28423.29	30338208.00	53.54	6489.45	6500.00
30	8	5	11319.00	35638.00	120.75	0	Spot (Block30, Row5, Column8)	3576.27	1233.50	10151.08	0.46	2.84	611.00	706.83	611.00	349.51	0.06	0.49	87.00	44.00	1.81	622.50	2965.27	1380442.00	8.21	1049.82	933.50
30	1	6	9229.00	35956.00	201.00	0	Spot (Block30, Row6, Column1)	32208.15	24608.00	22501.83	0.12	0.70	693.00	929.67	693.00	741.47	0.13	0.80	100.00	100.00	21.45	23915.00	31515.15	36942992.00	42.18	7344.50	7419.50
30	2	6	9530.00	35960.00	214.85	0	Spot (Block30, Row6, Column2)	16180.73	12950.50	9687.58	0.10	0.60	689.00	874.12	689.00	648.63	0.10	0.74	100.00	100.00	0.00	12261.50	15491.73	21423284.00	23.60	4446.59	4462.00
30	3	6	9823.00	35956.00	149.45	0	Spot (Block30, Row6, Column3)	1388.36	1321.50	403.52	0.02	0.29	604.00	699.56	604.00	305.45	0.06	0.44	92.00	61.00	0.00	717.50	784.36	852455.00	2.26	855.34	866.00
30	4	6	10149.00	35953.00	202.35	0	Spot (Block30, Row6, Column4)	826.64	793.00	158.03	0.02	0.19	599.00	632.77	599.00	109.15	0.02	0.17	74.00	40.00	0.00	194.00	227.64	960559.00	1.78	690.36	686.00
30	5	6	10431.00	35956.00	138.20	0	Spot (Block30, Row6, Column5)	2883.25	2830.00	1011.02	0.01	0.35	606.00	644.36	606.00	116.88	0.03	0.18	100.00	100.00	0.00	2224.00	2277.25	1490641.00	19.15	1194.28	1146.50
30	6	6	10720.00	35959.00	216.85	0	Spot (Block30, Row6, Column6)	786.29	748.50	253.80	0.02	0.32	666.00	727.82	666.00	358.54	0.04	0.49	7.00	1.00	0.00	82.50	120.29	1055206.00	0.16	738.90	702.00
30	7	6	11030.00	35955.00	152.85	0	Spot (Block30, Row6, Column7)	1281.63	1197.00	399.04	0.03	0.31	614.00	726.70	614.00	380.69	0.07	0.52	76.00	33.00	0.00	583.00	667.63	825369.00	1.46	803.80	808.00
30	8	6	11339.00	35962.00	160.30	0	Spot (Block30, Row6, Column8)	995.23	914.00	264.27	0.04	0.27	600.00	648.80	600.00	151.56	0.03	0.23	88.00	51.00	0.00	314.00	395.23	703627.00	2.29	732.76	708.00
30	1	7	9231.00	36254.00	158.70	0	Spot (Block30, Row7, Column1)	10754.54	9694.00	5727.27	0.05	0.53	602.00	767.57	602.00	541.29	0.11	0.71	100.00	100.00	0.00	9092.00	10152.54	7474406.00	18.45	2314.02	2275.00
30	2	7	9526.00	36270.00	212.05	0	Spot (Block30, Row7, Column2)	720.79	695.50	136.69	0.02	0.19	595.00	688.22	595.00	319.71	0.06	0.46	10.00	0.00	0.00	100.50	125.79	924050.00	0.10	648.44	604.00
30	3	7	9813.00	36241.00	200.40	0	Spot (Block30, Row7, Column3)	697.17	695.00	119.97	0.00	0.17	595.00	641.58	595.00	184.94	0.03	0.29	28.00	1.00	0.00	100.00	102.17	794777.00	0.30	655.17	670.50
30	4	7	10133.00	36265.00	189.10	0	Spot (Block30, Row7, Column4)	777.36	766.00	153.82	0.01	0.20	611.50	673.91	611.50	231.00	0.04	0.34	29.00	2.00	0.00	154.50	165.86	782799.00	0.45	688.95	665.00
30	5	7	10452.00	36255.00	249.50	0	Spot (Block30, Row7, Column5)	905.49	818.00	393.41	0.04	0.43	677.00	744.05	677.00	369.81	0.04	0.50	20.00	4.00	0.00	141.00	228.49	1634413.00	0.44	705.77	685.00
30	6	7	10729.00	36258.00	198.30	0	Spot (Block30, Row7, Column6)	21527.67	20242.00	11656.99	0.03	0.54	727.00	976.87	727.00	763.56	0.13	0.78	100.00	100.00	0.00	19515.00	20800.67	23938756.00	26.91	5186.87	5074.00
30	7	7	11011.00	36257.00	186.35	0	Spot (Block30, Row7, Column7)	1031.59	1000.00	275.65	0.01	0.27	686.00	766.32	686.00	415.26	0.05	0.54	36.00	5.00	0.00	314.00	345.59	1008899.00	0.64	766.52	684.00
30	8	7	11331.00	36256.00	188.25	0	Spot (Block30, Row7, Column8)	4789.64	4770.50	1219.06	0.00	0.25	682.00	701.51	682.00	227.20	0.01	0.32	100.00	100.00	0.00	4088.50	4107.64	4799222.00	17.99	1706.84	1537.00
30	1	8	9228.00	36565.00	161.60	0	Spot (Block30, Row8, Column1)	995.35	920.00	282.89	0.03	0.28	582.00	596.49	582.00	186.92	0.01	0.31	78.00	47.00	0.00	338.00	413.35	720631.00	2.13	675.53	635.50
30	2	8	9534.00	36554.00	215.65	0	Spot (Block30, Row8, Column2)	715.79	687.00	145.82	0.02	0.20	583.00	585.29	583.00	106.63	0.00	0.18	48.00	27.00	0.00	104.00	132.79	950570.00	1.22	634.66	596.00
30	3	8	9834.00	36557.00	166.55	0	Spot (Block30, Row8, Column3)	1005.84	928.50	278.56	0.03	0.28	599.00	652.12	599.00	240.61	0.04	0.37	68.00	32.00	0.00	329.50	406.84	778518.00	1.47	730.36	709.00
30	4	8	10128.00	36558.00	151.30	0	Spot (Block30, Row8, Column4)	63870.94	65535.00	5595.19	0.01	0.09	619.00	692.33	619.00	296.51	0.05	0.43	100.00	100.00	86.46	64916.00	63251.94	40111304.00	213.07	17418.59	14023.00
30	5	8	10424.00	36545.00	259.95	0	Spot (Block30, Row8, Column5)	765.47	753.50	162.78	0.01	0.21	619.00	796.19	619.00	634.17	0.11	0.80	0.00	0.00	0.00	134.50	146.47	1494191.00	-0.05	691.04	686.00
30	6	8	10731.00	36561.00	194.10	0	Spot (Block30, Row8, Column6)	41199.17	46478.00	23297.38	0.05	0.57	710.00	996.63	710.00	890.07	0.15	0.89	100.00	100.00	38.74	45768.00	40489.17	43918728.00	45.17	9028.93	9064.50
30	7	8	11054.00	36559.00	216.00	0	Spot (Block30, Row8, Column7)	1242.71	1175.00	381.66	0.02	0.31	694.00	843.53	694.00	620.59	0.08	0.74	40.00	5.00	0.00	481.00	548.71	1659014.00	0.64	889.82	818.00
30	8	8	11318.00	36560.00	146.90	0	Spot (Block30, Row8, Column8)	61531.89	65535.00	8845.85	0.03	0.14	685.00	751.85	685.00	333.26	0.04	0.44	100.00	100.00	76.32	64850.00	60846.89	36119512.00	182.38	14741.20	12057.00
31	1	1	13731.00	34459.00	153.95	0	Spot (Block31, Row1, Column1)	37294.15	35339.00	19044.50	0.02	0.51	597.00	646.79	597.00	191.83	0.03	0.30	100.00	100.00	14.05	34742.00	36697.15	24427768.00	191.04	6534.58	4964.50
31	2	1	14025.00	34463.00	147.15	0	Spot (Block31, Row1, Column2)	16697.48	16144.00	8914.61	0.01	0.53	590.00	617.82	590.00	179.59	0.02	0.29	100.00	100.00	0.00	15554.00	16107.48	9868209.00	89.53	3533.56	2693.00
31	3	1	14332.00	34462.00	147.20	0	Spot (Block31, Row1, Column3)	9591.76	8343.00	6147.69	0.06	0.64	587.00	595.95	587.00	139.96	0.01	0.23	100.00	100.00	0.00	7756.00	9004.76	5755055.00	64.27	2155.29	1614.00
31	4	1	14625.00	34463.00	147.00	0	Spot (Block31, Row1, Column4)	11827.57	10988.00	6420.17	0.03	0.54	588.00	621.33	588.00	247.75	0.02	0.40	100.00	100.00	0.00	10400.00	11239.57	6966439.00	45.23	2726.78	2085.00
31	5	1	14934.00	34463.00	147.35	0	Spot (Block31, Row1, Column5)	17379.06	14626.00	12712.88	0.07	0.73	584.00	595.82	584.00	145.78	0.01	0.24	100.00	100.00	0.00	14042.00	16795.06	10288404.00	115.12	3334.00	2671.00
31	6	1	15226.00	34461.00	145.20	0	Spot (Block31, Row1, Column6)	16905.25	15211.00	9615.45	0.05	0.57	589.00	605.59	589.00	174.23	0.01	0.29	100.00	100.00	0.00	14622.00	16316.25	9686711.00	93.55	4022.61	3131.50
31	7	1	15523.00	34461.00	147.05	0	Spot (Block31, Row1, Column7)	39367.14	38685.00	19949.95	0.01	0.51	595.00	632.42	595.00	169.33	0.03	0.27	100.00	100.00	18.74	38090.00	38772.14	23108608.00	228.75	8591.24	6084.00
31	8	1	15832.00	34457.00	165.85	0	Spot (Block31, Row1, Column8)	949.77	906.00	210.03	0.02	0.22	590.00	604.04	590.00	123.15	0.01	0.20	88.00	63.00	0.00	316.00	359.77	727523.00	2.81	695.06	693.00
31	1	2	13731.00	34761.00	147.00	-50	Spot (Block31, Row2, Column1)	665.42	603.00	124.80	0.04	0.19	591.00	631.25	591.00	181.10	0.03	0.29	21.00	4.00	0.00	12.00	74.42	391933.00	0.19	635.95	595.00
31	2	2	14028.00	34762.00	130.60	0	Spot (Block31, Row2, Column2)	15922.05	15343.00	6671.66	0.02	0.42	593.00	627.73	593.00	183.26	0.02	0.29	100.00	100.00	0.00	14750.00	15329.05	7276379.00	83.45	3442.67	3250.00
31	3	2	14329.00	34761.00	154.00	0	Spot (Block31, Row2, Column3)	1668.41	1533.00	678.43	0.04	0.41	592.00	630.93	592.00	196.14	0.03	0.31	99.00	85.00	0.00	941.00	1076.41	1094480.00	5.29	798.20	805.00
31	4	2	14633.00	34763.00	183.85	0	Spot (Block31, Row2, Column4)	8645.09	8063.00	4330.75	0.03	0.50	596.00	664.24	596.00	230.93	0.05	0.35	100.00	100.00	0.00	7467.00	8049.09	8212837.00	34.56	2231.04	2112.50
31	5	2	14934.00	34764.00	188.20	0	Spot (Block31, Row2, Column5)	6502.06	6172.00	2424.64	0.02	0.37	597.00	657.37	597.00	233.76	0.04	0.36	100.00	100.00	0.00	5575.00	5905.06	6469547.00	25.00	1936.53	1743.00
31	6	2	15227.00	34767.00	155.10	0	Spot (Block31, Row2, Column6)	4870.22	4155.00	2672.88	0.07	0.55	600.00	770.97	600.00	636.04	0.11	0.82	99.00	87.00	0.00	3555.00	4270.22	3204603.00	6.44	1507.97	1153.00
31	7	2	15529.00	34763.00	149.90	0	Spot (Block31, Row2, Column7)	6441.76	5761.50	3416.14	0.05	0.53	597.00	661.47	597.00	267.39	0.04	0.40	100.00	100.00	0.00	5164.50	5844.76	3981008.00	21.62	1755.26	1399.00
31	8	2	15831.00	34747.00	194.70	0	Spot (Block31, Row2, Column8)	762.47	765.00	148.52	0.00	0.19	591.00	615.71	591.00	165.01	0.02	0.27	50.00	15.00	0.00	174.00	171.47	815842.00	0.89	636.22	589.00
31	1	3	13732.00	35062.00	147.00	0	Spot (Block31, Row3, Column1)	23156.84	19669.50	14948.33	0.07	0.65	590.00	605.47	590.00	136.43	0.01	0.23	100.00	100.00	0.17	19079.50	22566.84	13801474.00	165.29	4205.80	3234.50
31	2	3	14038.00	35063.00	147.70	0	Spot (Block31, Row3, Column2)	2401.64	2209.50	1042.84	0.04	0.43	599.00	657.72	599.00	232.53	0.04	0.35	100.00	94.00	0.00	1610.50	1802.64	1431379.00	7.50	1039.37	998.00
31	3	3	14324.00	35057.00	145.75	0	Spot (Block31, Row3, Column3)	7638.13	6041.00	5418.17	0.10	0.71	595.00	633.14	595.00	160.83	0.03	0.25	100.00	100.00	0.00	5446.00	7043.13	4430116.00	43.56	2063.02	1502.50
31	4	3	14629.00	35061.00	145.55	0	Spot (Block31, Row3, Column4)	21505.91	19842.00	12158.32	0.03	0.57	608.00	672.42	608.00	189.45	0.04	0.28	100.00	100.00	0.00	19234.00	20897.91	12387403.00	109.97	4484.57	3444.00
31	5	3	14941.00	35064.00	147.20	0	Spot (Block31, Row3, Column5)	5274.96	3790.00	5408.64	0.14	1.03	633.00	812.52	633.00	620.19	0.11	0.76	98.00	87.00	0.00	3157.00	4641.96	3122776.00	7.20	1575.27	1261.00
31	6	3	15234.00	35060.00	214.80	0	Spot (Block31, Row3, Column6)	48758.91	55015.00	17253.98	0.05	0.35	699.00	1066.19	699.00	923.84	0.18	0.87	100.00	100.00	42.52	54316.00	48059.91	64557364.00	51.62	12024.60	11652.00
31	7	3	15539.00	35066.00	147.15	0	Spot (Block31, Row3, Column7)	14944.60	13245.00	9246.63	0.05	0.62	613.00	794.95	613.00	594.84	0.11	0.75	100.00	100.00	0.00	12632.00	14331.60	8802368.00	23.79	3104.49	2639.00
31	8	3	15833.00	35071.00	156.95	0	Spot (Block31, Row3, Column8)	20796.76	19616.00	10151.50	0.03	0.49	599.00	644.38	599.00	199.24	0.03	0.31	100.00	100.00	0.00	19017.00	20197.76	14100204.00	101.15	4636.47	4113.50
31	1	4	13736.00	35361.00	144.00	0	Spot (Block31, Row4, Column1)	20728.36	19688.00	11718.51	0.02	0.57	601.00	660.17	601.00	229.66	0.04	0.35	100.00	100.00	0.00	19087.00	20127.36	11670066.00	87.38	4571.84	3408.00
31	2	4	14033.00	35360.00	169.25	0	Spot (Block31, Row4, Column2)	12242.01	10607.00	6725.50	0.06	0.55	624.00	732.04	624.00	335.54	0.07	0.46	100.00	100.00	0.00	9983.00	11618.01	9744643.00	34.30	2718.03	2736.00
31	3	4	14333.00	35361.00	146.95	0	Spot (Block31, Row4, Column3)	53105.82	65535.00	16358.68	0.09	0.31	667.00	751.01	667.00	380.03	0.05	0.51	100.00	100.00	52.96	64868.00	52438.82	31385764.00	137.77	11878.78	8763.50
31	4	4	14625.00	35361.00	148.10	0	Spot (Block31, Row4, Column4)	1835.88	1765.00	541.38	0.02	0.29	614.00	664.38	614.00	172.06	0.03	0.26	100.00	99.00	0.00	1151.00	1221.88	1096020.00	6.81	978.30	964.00
31	5	4	14923.00	35374.00	144.10	0	Spot (Block31, Row4, Column5)	3268.06	1872.00	6815.89	0.24	2.09	613.00	672.22	613.00	204.81	0.04	0.30	98.00	94.00	0.70	1259.00	2655.06	1856257.00	12.67	1242.09	1067.00
31	6	4	15233.00	35362.00	192.75	0	Spot (Block31, Row4, Column6)	9040.54	9140.50	2866.86	0.00	0.32	686.00	822.88	686.00	585.11	0.08	0.71	100.00	100.00	0.00	8454.50	8354.54	9420241.00	14.04	2675.34	2364.50
31	7	4	15530.00	35365.00	147.35	0	Spot (Block31, Row4, Column7)	9938.39	8126.00	7248.12	0.09	0.73	687.00	771.72	687.00	400.15	0.05	0.52	100.00	99.00	0.00	7439.00	9251.39	5893468.00	22.91	2067.72	1940.50
31	8	4	15827.00	35369.00	148.40	0	Spot (Block31, Row4, Column8)	4579.13	4039.50	2263.68	0.05	0.49	608.00	658.21	608.00	157.46	0.03	0.24	100.00	100.00	0.00	3431.50	3971.13	2747480.00	24.90	1669.50	1375.50
31	1	5	13736.00	35664.00	142.45	0	Spot (Block31, Row5, Column1)	35027.03	31873.00	19864.91	0.04	0.57	632.00	843.56	632.00	742.84	0.13	0.88	100.00	100.00	12.18	31241.00	34395.03	19264900.00	46.02	6713.81	4673.50
31	2	5	14032.00	35664.00	152.05	0	Spot (Block31, Row5, Column2)	23812.45	21132.00	11477.34	0.05	0.48	678.00	837.28	678.00	582.78	0.09	0.70	100.00	100.00	0.00	20454.00	23134.45	15120906.00	39.42	4571.15	3885.00
31	3	5	14336.00	35663.00	156.30	0	Spot (Block31, Row5, Column3)	37468.25	32625.50	20841.70	0.06	0.56	673.00	777.41	673.00	443.37	0.06	0.57	100.00	100.00	21.64	31952.50	36795.25	25103856.00	82.76	5677.40	4983.00
31	4	5	14630.00	35664.00	145.95	0	Spot (Block31, Row5, Column4)	14063.34	11755.00	9619.53	0.08	0.68	609.00	702.59	609.00	358.84	0.06	0.51	100.00	100.00	0.00	11146.00	13454.34	8227055.00	37.23	2830.48	2260.00
31	5	5	14933.00	35663.00	147.10	0	Spot (Block31, Row5, Column5)	54563.57	65535.00	15753.64	0.08	0.29	610.00	678.73	610.00	248.77	0.05	0.37	100.00	100.00	58.84	64925.00	53953.57	32083612.00	216.61	13199.44	8499.50
31	6	5	15232.00	35660.00	148.70	0	Spot (Block31, Row5, Column6)	6031.58	5639.00	2847.04	0.03	0.47	676.00	757.94	676.00	426.95	0.05	0.56	100.00	100.00	0.00	4963.00	5355.58	3637041.00	12.35	1777.19	1621.50
31	7	5	15534.00	35661.00	199.90	0	Spot (Block31, Row5, Column7)	34946.53	30461.00	20665.52	0.06	0.59	710.00	863.78	710.00	558.36	0.09	0.65	100.00	100.00	18.00	29751.00	34236.53	39419892.00	61.04	7827.24	7953.00
31	8	5	15833.00	35666.00	145.95	0	Spot (Block31, Row5, Column8)	21093.07	16610.00	15791.36	0.10	0.75	618.00	711.82	618.00	360.64	0.06	0.51	100.00	100.00	0.00	15992.00	20475.07	12212887.00	56.51	4018.81	2838.00
31	1	6	13727.00	35959.00	212.45	0	Spot (Block31, Row6, Column1)	44839.41	45578.00	19504.40	0.01	0.43	734.50	1133.72	734.50	1067.56	0.19	0.94	100.00	100.00	38.70	44843.50	44104.91	57933016.00	40.94	10768.72	10335.00
31	2	6	14029.00	35960.00	210.15	0	Spot (Block31, Row6, Column2)	22760.25	19929.00	12477.17	0.06	0.55	672.00	909.63	672.00	779.42	0.13	0.86	100.00	100.00	0.00	19257.00	22088.25	28586892.00	28.03	5857.65	5546.00
31	3	6	14326.00	35961.00	145.10	0	Spot (Block31, Row6, Column3)	30555.16	27524.50	17381.93	0.05	0.57	605.00	719.64	605.00	377.04	0.08	0.52	100.00	100.00	2.79	26919.50	29950.16	17538672.00	79.13	6084.50	4540.00
31	4	6	14632.00	35960.00	146.55	0	Spot (Block31, Row6, Column4)	5344.57	4614.00	3046.76	0.06	0.57	600.00	645.05	600.00	181.93	0.03	0.28	100.00	100.00	0.00	4014.00	4744.57	3126574.00	25.83	1503.80	1300.50
31	5	6	14934.00	35962.00	146.60	0	Spot (Block31, Row6, Column5)	53499.40	65535.00	16422.27	0.09	0.31	611.00	694.07	611.00	276.34	0.06	0.40	100.00	100.00	56.51	64924.00	52888.40	31243868.00	191.08	11678.96	7926.00
31	6	6	15235.00	35962.00	150.50	0	Spot (Block31, Row6, Column6)	3081.65	2300.00	1796.95	0.13	0.58	650.00	726.42	650.00	381.11	0.05	0.52	95.00	80.00	0.00	1650.00	2431.65	1922948.00	6.18	1117.04	1015.00
31	7	6	15534.00	35963.00	147.75	0	Spot (Block31, Row6, Column7)	24276.54	21750.00	15428.53	0.05	0.64	669.50	741.98	669.50	402.45	0.04	0.54	100.00	100.00	0.00	21080.50	23607.04	14420267.00	58.48	5182.39	4415.00
31	8	6	15840.00	35968.00	147.70	0	Spot (Block31, Row6, Column8)	26562.52	22578.00	17376.66	0.07	0.65	612.00	665.71	612.00	153.79	0.04	0.23	100.00	100.00	0.84	21966.00	25950.52	15804698.00	168.40	5288.87	4522.00
31	1	7	13730.00	36261.00	165.30	0	Spot (Block31, Row7, Column1)	18397.06	16086.50	10406.21	0.06	0.57	602.00	789.49	602.00	614.04	0.12	0.78	100.00	100.00	0.00	15484.50	17795.06	13981763.00	28.67	3346.92	3287.00
31	2	7	14036.00	36264.00	157.55	0	Spot (Block31, Row7, Column2)	1713.90	1427.50	903.88	0.08	0.53	597.00	691.13	597.00	351.03	0.06	0.51	79.00	54.00	0.00	830.50	1116.90	1175734.00	2.91	808.47	787.00
31	3	7	14333.00	36258.00	154.85	0	Spot (Block31, Row7, Column3)	809.73	792.50	159.84	0.01	0.20	594.00	621.01	594.00	135.71	0.02	0.22	59.00	39.00	0.00	198.50	215.73	532802.00	1.39	692.51	642.00
31	4	7	14633.00	36263.00	149.95	0	Spot (Block31, Row7, Column4)	1405.54	1297.00	559.56	0.03	0.40	597.00	641.92	597.00	202.80	0.03	0.32	91.00	71.00	0.00	700.00	808.54	865810.00	3.77	820.13	804.00
31	5	7	14932.00	36262.00	181.30	0	Spot (Block31, Row7, Column5)	8843.20	8061.00	4830.79	0.04	0.55	655.00	808.64	655.00	499.84	0.09	0.62	100.00	100.00	0.00	7406.00	8188.20	8162269.00	16.07	2317.61	2259.00
31	6	7	15231.00	36263.00	201.20	0	Spot (Block31, Row7, Column6)	28261.11	26423.00	15835.53	0.03	0.56	722.00	1075.01	722.00	932.00	0.17	0.87	100.00	100.00	0.44	25701.00	27539.11	32472032.00	29.17	6341.49	6214.00
31	7	7	15520.00	36265.00	148.60	0	Spot (Block31, Row7, Column7)	23069.94	21646.00	11689.47	0.03	0.51	682.00	813.44	682.00	575.45	0.08	0.71	100.00	100.00	0.00	20964.00	22387.94	13818896.00	38.68	5469.57	4108.00
[truncated: 417,529 more chars]
