# Supplementary material for: An antigen microarray protocol for COVID-19 serological analysis
Source: STAR Protoc. 2021 Aug 26;2(3):100815. doi: 10.1016/j.xpro.2021.100815 (PMC8387221; doi:10.1016/j.xpro.2021.100815)
Supplement: Data S8. Slide_quantifications, related to step quantification and statistical analysis 2.e [file mmc8.zip › RPPA0138_12860A01-D12_IgGgamma_785/Joseph_2021-04-02_13h20m22_5μm_785nmGain025.txt]

ATF	1.0
30	28
"Checksum_ImageFile=8b24e38cbe15f0b59dfc970d55a6c6a4"
"Checksum_ResultFile=f11bac299a72089ee8495ae4d676de96"
"Type=Mapix Results 2"
"DateTime=2021/04/02 13:20:35"
"ConfigFile="
"GalFile=L:\RPPA Service\Platform_Projects\2021-02-09_JPL_CoV-Array-7\64 pad grid.gal"
"PixelSize=5"
"Wavelengths=785"
"ImageFiles=L:\RPPA Service\Platform_Projects\2021-03-24_JPL_CoV-Array-9\RPPA0138_12860A01-D12_IgGgamma_785\Joseph_2021-04-02_13h20m22_5�m_785nmGain025.tif"
"GrinddingParameters=Find mode = Grid + Blocks + Spots | Max. diameter (% Dth) = 200.0 | Min. diameter (% Dth) = 50.0 | Max position offset (% pitch) = 30"
"QuantificationParameter=S/B border width (pixels) = 2.0 | Background diameter (pitch) = 2.0"
"JpegImage=L:\RPPA Service\Platform_Projects\2021-03-24_JPL_CoV-Array-9\RPPA0138_12860A01-D12_IgGgamma_785\Joseph_2021-04-02_13h20m22_5�m_785nmGain025.jpg"
"FeatureType=Circular"
"Barcode="
"BackgroundSubtraction=LocalFeature"
"Normalization=None"
"ImageOrigin=3680, 2560"
"ImageSize=17760.0, 71040.0"
"JpegOrigin=4555, 2735"
"JpegBrightness=31"
"JpegContrast=17"
"JpegBalance=0"
"Creator=Mapix 9.0.0"
"Scanner=ir710IVD IR0H8_IVD 717045"
"Temperature=33.4"
"Comment="
"Velocity=35 l/s"
"LaserPower=20.0"
"PMTGain=25"
"BatchFilename=L:\RPPA Service\InnooScan\Batch methods\CoV_Array image_processing.mbt"
"Block"	"Column"	"Row"	"X"	"Y"	"Dia."	"Flags"	"ID"	"F785 Mean"	"F785 Median"	"F785 SD"	"F785 |log Mean/Median|"	"F785 CV"	"B785"	"B785 Mean"	"B785 Median"	"B785 SD"	"B785 |log Mean/Median|"	"B785 CV"	"% > B785+1SD"	"% > B785+2SD"	"F785 % Sat."	"F785 Median - B785"	"F785 Mean - B785"	"F785 Total Intensity"	"SNR 785"	"ExcludedMean 785"	"ExcludedMedian 785"
1	1	1	4756.00	2932.00	153.70	0	Spot (Block1, Row1, Column1)	40647.46	40213.50	19015.87	0.00	0.47	691.00	773.37	691.00	291.08	0.05	0.38	100.00	100.00	20.43	39522.50	39956.46	26258392.00	136.99	9765.05	6642.50
1	2	1	5053.00	2940.00	148.60	0	Spot (Block1, Row1, Column2)	3825.61	3518.50	1576.09	0.04	0.41	685.00	704.71	685.00	189.15	0.01	0.27	100.00	100.00	0.00	2833.50	3140.61	2303019.00	16.50	1433.24	1344.00
1	3	1	5356.00	2940.00	147.85	0	Spot (Block1, Row1, Column3)	14569.54	12309.00	9350.96	0.07	0.64	692.00	702.42	692.00	108.49	0.01	0.15	100.00	100.00	0.00	11617.00	13877.54	8639738.00	127.82	3549.30	2685.00
1	4	1	5652.00	2942.00	147.25	0	Spot (Block1, Row1, Column4)	3199.92	3056.50	1244.87	0.02	0.39	707.00	757.79	707.00	164.48	0.03	0.22	100.00	100.00	0.00	2349.50	2492.92	1913552.00	14.85	1346.19	1156.50
1	5	1	5959.00	2939.00	150.15	0	Spot (Block1, Row1, Column5)	36620.17	34092.50	23245.61	0.03	0.63	717.00	771.37	717.00	189.93	0.03	0.25	100.00	100.00	25.90	33375.50	35903.17	22484872.00	188.74	6913.40	4885.00
1	6	1	6247.00	2931.00	147.05	0	Spot (Block1, Row1, Column6)	23293.99	19746.00	14124.69	0.07	0.61	701.00	754.40	701.00	247.75	0.03	0.33	100.00	100.00	0.34	19045.00	22592.99	13836629.00	90.98	6058.22	3042.50
1	7	1	6553.00	2942.00	151.00	0	Spot (Block1, Row1, Column7)	59330.92	65535.00	10501.44	0.04	0.18	695.00	751.82	695.00	284.55	0.03	0.38	100.00	100.00	67.73	64840.00	58635.92	37141468.00	205.87	15415.29	11124.00
1	8	1	6860.00	2936.00	156.35	0	Spot (Block1, Row1, Column8)	4821.73	4533.00	1951.10	0.03	0.40	662.00	681.21	662.00	190.67	0.01	0.28	100.00	100.00	0.00	3871.00	4159.73	3245025.00	21.72	1694.61	1346.50
1	1	2	4756.00	3237.00	147.00	-50	Spot (Block1, Row2, Column1)	691.52	682.00	78.82	0.01	0.11	688.00	703.92	688.00	175.79	0.01	0.25	3.00	0.00	0.00	-6.00	3.52	408691.00	-0.07	723.80	691.00
1	2	2	5060.00	3238.00	128.10	0	Spot (Block1, Row2, Column2)	16281.71	16135.00	6232.47	0.00	0.38	689.00	703.60	689.00	158.25	0.01	0.22	100.00	100.00	0.00	15446.00	15592.71	7115105.00	98.44	3720.78	3377.50
1	3	2	5354.00	3235.00	171.20	0	Spot (Block1, Row2, Column3)	940.59	911.00	166.69	0.01	0.18	691.00	716.97	691.00	154.52	0.02	0.22	65.00	37.00	0.00	220.00	249.59	768460.00	1.45	752.87	726.00
1	4	2	5661.00	3241.00	159.65	0	Spot (Block1, Row2, Column4)	11446.18	11623.00	4339.73	0.01	0.38	715.00	786.12	715.00	216.80	0.04	0.28	100.00	100.00	0.00	10908.00	10731.18	8069554.00	49.17	3036.14	2858.50
1	5	2	5959.00	3244.00	173.60	0	Spot (Block1, Row2, Column5)	27923.51	27341.00	11205.15	0.01	0.40	782.00	821.53	782.00	223.07	0.02	0.27	100.00	100.00	0.00	26559.00	27141.51	23595356.00	121.50	6098.51	5120.00
1	6	2	6252.00	3241.00	149.35	0	Spot (Block1, Row2, Column6)	2110.51	1940.00	705.15	0.04	0.33	713.00	782.15	713.00	237.21	0.04	0.30	100.00	92.00	0.00	1227.00	1397.51	1289519.00	5.60	1133.27	1101.00
1	7	2	6556.00	3239.00	151.25	0	Spot (Block1, Row2, Column7)	4872.53	4191.00	2463.78	0.07	0.51	694.00	721.89	694.00	203.66	0.02	0.28	100.00	100.00	0.00	3497.00	4178.53	3064819.00	20.38	1544.42	1363.00
1	8	2	6861.00	3249.00	199.85	0	Spot (Block1, Row2, Column8)	720.18	695.00	112.72	0.02	0.16	662.00	664.90	662.00	100.87	0.00	0.15	36.00	12.00	0.00	33.00	58.18	813807.00	0.55	690.69	687.00
1	1	3	4755.00	3538.00	149.50	0	Spot (Block1, Row3, Column1)	20621.50	17833.00	13554.24	0.06	0.66	675.00	675.93	675.00	104.65	0.00	0.15	100.00	100.00	0.00	17158.00	19946.50	12640982.00	190.60	4308.09	3416.00
1	2	3	5064.00	3531.00	166.50	0	Spot (Block1, Row3, Column2)	1072.76	1046.00	215.13	0.01	0.20	688.00	697.10	688.00	131.24	0.01	0.19	88.00	67.00	0.00	358.00	384.76	824951.00	2.86	779.66	789.00
1	3	3	5349.00	3537.00	160.75	0	Spot (Block1, Row3, Column3)	1693.30	1280.00	1844.41	0.12	1.09	697.00	717.54	697.00	149.37	0.01	0.21	98.00	89.00	0.00	583.00	996.30	1209015.00	6.53	892.52	880.00
1	4	3	5656.00	3538.00	148.00	0	Spot (Block1, Row3, Column4)	10506.12	9751.00	5207.05	0.03	0.50	706.00	744.26	706.00	131.06	0.02	0.18	100.00	100.00	0.00	9045.00	9800.12	6293167.00	74.48	2932.90	2367.00
1	5	3	5944.00	3524.00	151.45	0	Spot (Block1, Row3, Column5)	1362.15	1123.00	1153.79	0.08	0.85	761.00	803.41	761.00	223.75	0.02	0.28	63.00	42.00	0.00	362.00	601.15	856793.00	2.50	968.19	870.50
1	6	3	6260.00	3535.00	198.90	0	Spot (Block1, Row3, Column6)	9582.45	7601.50	5775.91	0.10	0.60	797.00	858.74	797.00	251.85	0.03	0.29	100.00	100.00	0.00	6804.50	8785.45	10713176.00	34.64	2972.89	2926.50
1	7	3	6560.00	3542.00	147.35	0	Spot (Block1, Row3, Column7)	30044.48	26527.50	19224.04	0.05	0.64	718.00	773.31	718.00	200.06	0.03	0.26	100.00	100.00	4.58	25809.50	29326.48	17726260.00	146.31	6294.30	4827.00
1	8	3	6858.00	3544.00	162.30	0	Spot (Block1, Row3, Column8)	2059.13	1932.00	643.77	0.03	0.31	683.00	689.21	683.00	132.60	0.00	0.19	100.00	100.00	0.00	1249.00	1376.13	1505227.00	10.33	1045.25	1045.00
1	1	4	4758.00	3834.00	148.00	0	Spot (Block1, Row4, Column1)	10398.29	9172.50	5775.94	0.05	0.56	673.00	679.45	673.00	110.31	0.00	0.16	100.00	100.00	0.00	8499.50	9725.29	6218177.00	88.11	2935.39	2170.00
1	2	4	5056.00	3837.00	162.55	0	Spot (Block1, Row4, Column2)	3502.15	3350.50	1288.09	0.02	0.37	688.00	707.06	688.00	168.36	0.01	0.24	100.00	100.00	0.00	2662.50	2814.15	2556572.00	16.60	1331.54	1331.00
1	3	4	5359.00	3841.00	148.10	0	Spot (Block1, Row4, Column3)	41252.87	41391.00	20180.78	0.00	0.49	708.00	760.33	708.00	192.70	0.03	0.25	100.00	100.00	26.13	40683.00	40544.87	24628080.00	210.14	8983.71	7069.00
1	4	4	5650.00	3840.00	164.55	0	Spot (Block1, Row4, Column4)	1074.04	1055.00	170.46	0.01	0.16	718.00	760.25	718.00	128.96	0.02	0.17	94.00	71.00	0.00	337.00	356.04	804454.00	2.43	862.66	870.00
1	5	4	5954.00	3839.00	143.80	0	Spot (Block1, Row4, Column5)	1030.84	987.00	263.64	0.02	0.26	722.00	778.12	722.00	220.93	0.03	0.28	60.00	16.00	0.00	265.00	308.84	579333.00	1.14	872.54	886.00
1	6	4	6261.00	3839.00	176.15	0	Spot (Block1, Row4, Column6)	31142.77	30878.00	11284.94	0.00	0.36	784.00	823.51	784.00	243.20	0.02	0.30	100.00	100.00	0.00	30094.00	30358.77	27000782.00	124.67	7888.32	6430.50
1	7	4	6548.00	3841.00	145.95	0	Spot (Block1, Row4, Column7)	20715.55	16008.00	16022.71	0.11	0.77	777.00	851.29	777.00	349.81	0.04	0.41	100.00	100.00	0.69	15231.00	19938.55	12035736.00	56.79	4356.43	3308.00
1	8	4	6856.00	3848.00	150.05	0	Spot (Block1, Row4, Column8)	5416.75	5011.00	2721.31	0.03	0.50	693.00	720.23	693.00	157.98	0.02	0.22	100.00	100.00	0.00	4318.00	4723.75	3336721.00	29.73	1830.16	1591.50
1	1	5	4758.00	4142.00	146.70	0	Spot (Block1, Row5, Column1)	7417.17	6640.00	4108.76	0.05	0.55	676.00	696.48	676.00	148.64	0.01	0.21	100.00	100.00	0.00	5964.00	6741.17	4383545.00	45.21	2053.17	1536.00
1	2	5	5056.00	4138.00	155.95	0	Spot (Block1, Row5, Column2)	2154.07	2115.00	585.84	0.01	0.27	697.00	754.96	697.00	238.17	0.03	0.32	100.00	98.00	0.00	1418.00	1457.07	1436766.00	5.87	1081.78	1048.00
1	3	5	5358.00	4137.00	151.80	0	Spot (Block1, Row5, Column3)	14271.56	12594.00	8071.72	0.05	0.57	700.00	746.24	700.00	178.41	0.03	0.24	100.00	100.00	0.00	11894.00	13571.56	8991085.00	75.81	3264.55	2731.00
1	4	5	5661.00	4139.00	148.15	0	Spot (Block1, Row5, Column4)	5147.00	4540.00	2806.24	0.05	0.55	741.00	780.67	741.00	221.77	0.02	0.28	100.00	100.00	0.00	3799.00	4406.00	3072757.00	19.69	1819.94	1509.00
1	5	5	5955.00	4141.00	149.90	0	Spot (Block1, Row5, Column5)	62537.88	65535.00	7393.49	0.02	0.12	775.00	806.70	775.00	281.04	0.02	0.35	100.00	100.00	81.17	64760.00	61762.88	38523668.00	219.65	16296.09	11789.00
1	6	5	6258.00	4134.00	155.40	0	Spot (Block1, Row5, Column6)	2318.94	2187.00	847.56	0.03	0.37	775.00	848.62	775.00	405.36	0.04	0.48	97.00	76.00	0.00	1412.00	1543.94	1535135.00	3.63	1127.22	1108.00
1	7	5	6555.00	4138.00	183.10	0	Spot (Block1, Row5, Column7)	29231.25	26069.50	15901.55	0.05	0.54	794.00	914.27	794.00	469.44	0.06	0.51	100.00	100.00	1.06	25275.50	28437.25	27477388.00	60.32	6267.16	6455.00
1	8	5	6856.00	4139.00	149.50	0	Spot (Block1, Row5, Column8)	43429.48	53481.00	23542.27	0.09	0.54	704.00	784.78	704.00	331.21	0.05	0.42	100.00	100.00	43.16	52777.00	42725.48	26665852.00	128.75	7986.77	5407.50
1	1	6	4756.00	4436.00	204.55	0	Spot (Block1, Row6, Column1)	7750.97	5772.00	5191.07	0.13	0.67	684.00	757.44	684.00	284.99	0.04	0.38	100.00	100.00	0.00	5088.00	7066.97	9215905.00	24.54	2389.99	2364.00
1	2	6	5056.00	4439.00	193.75	0	Spot (Block1, Row6, Column2)	15303.28	14623.00	7175.51	0.02	0.47	698.00	805.50	698.00	345.68	0.06	0.43	100.00	100.00	0.00	13925.00	14605.28	16267385.00	41.94	3786.89	3767.00
1	3	6	5350.00	4441.00	147.95	0	Spot (Block1, Row6, Column3)	43046.11	44053.00	20568.18	0.01	0.48	681.00	730.70	681.00	266.86	0.03	0.37	100.00	100.00	31.16	43372.00	42365.11	25698664.00	158.57	8920.13	6487.00
1	4	6	5658.00	4439.00	147.15	0	Spot (Block1, Row6, Column4)	3741.45	3495.00	1648.25	0.03	0.44	689.00	716.89	689.00	234.23	0.02	0.33	100.00	100.00	0.00	2806.00	3052.45	2211194.00	12.91	1468.78	1230.50
1	5	6	5955.00	4439.00	151.65	0	Spot (Block1, Row6, Column5)	64685.00	65535.00	4156.57	0.01	0.06	710.00	800.48	710.00	335.28	0.05	0.42	100.00	100.00	92.39	64825.00	63975.00	40816600.00	190.54	16401.36	11971.00
1	6	6	6257.00	4435.00	155.45	0	Spot (Block1, Row6, Column6)	3220.77	2579.00	1931.51	0.10	0.60	766.00	840.13	766.00	411.21	0.04	0.49	92.00	71.00	0.00	1813.00	2454.77	2145032.00	5.79	1228.68	1134.00
1	7	6	6553.00	4436.00	148.60	0	Spot (Block1, Row6, Column7)	36289.80	34451.00	21784.13	0.02	0.60	786.00	851.98	786.00	360.61	0.04	0.42	100.00	100.00	20.59	33665.00	35503.80	22027992.00	98.27	7447.09	5260.50
1	8	6	6859.00	4443.00	151.50	0	Spot (Block1, Row6, Column8)	48255.11	62017.50	20225.30	0.11	0.42	699.00	758.15	699.00	261.89	0.04	0.35	100.00	100.00	48.57	61318.50	47556.11	30400924.00	181.36	9878.98	6543.00
1	1	7	4758.00	4735.00	155.70	0	Spot (Block1, Row7, Column1)	5011.20	4540.00	2194.66	0.04	0.44	608.00	662.34	608.00	157.16	0.04	0.24	100.00	100.00	0.00	3932.00	4403.20	3332448.00	27.67	1504.84	1422.00
1	2	7	5066.00	4737.00	181.45	0	Spot (Block1, Row7, Column2)	847.84	807.00	144.22	0.02	0.17	630.00	694.79	630.00	232.86	0.04	0.34	37.00	6.00	0.00	177.00	217.84	783405.00	0.66	698.64	694.00
1	3	7	5366.00	4733.00	218.50	0	Spot (Block1, Row7, Column3)	707.49	694.00	86.68	0.01	0.12	614.00	649.53	614.00	115.17	0.02	0.18	29.00	6.00	0.00	80.00	93.49	969258.00	0.50	650.97	639.00
1	4	7	5651.00	4745.00	173.40	0	Spot (Block1, Row7, Column4)	818.98	793.00	139.58	0.01	0.17	615.00	662.06	615.00	149.14	0.03	0.23	60.00	22.00	0.00	178.00	203.98	691223.00	1.05	698.12	692.00
1	5	7	5956.00	4738.00	173.40	0	Spot (Block1, Row7, Column5)	7968.43	7594.00	3594.59	0.02	0.45	693.00	803.14	693.00	422.86	0.06	0.53	100.00	100.00	0.00	6901.00	7275.43	6669576.00	16.94	2155.84	2112.00
1	6	7	6250.00	4735.00	172.15	0	Spot (Block1, Row7, Column6)	23243.20	23764.00	9420.10	0.01	0.41	771.00	912.61	771.00	509.40	0.07	0.56	100.00	100.00	0.00	22993.00	22472.20	19198876.00	43.84	4608.96	4537.00
1	7	7	6551.00	4741.00	150.40	0	Spot (Block1, Row7, Column7)	44677.36	47866.00	19050.39	0.03	0.43	778.00	864.65	778.00	384.48	0.05	0.44	100.00	100.00	29.19	47088.00	43899.36	27700128.00	113.95	10132.99	7898.00
1	8	7	6860.00	4736.00	182.35	0	Spot (Block1, Row7, Column8)	40851.45	41503.00	11897.89	0.01	0.29	704.00	824.91	704.00	395.10	0.07	0.48	100.00	100.00	2.13	40799.00	40147.45	38277832.00	101.31	9916.86	7739.00
1	1	8	4757.00	5042.00	176.00	0	Spot (Block1, Row8, Column1)	831.72	797.00	139.89	0.02	0.17	597.00	608.21	597.00	86.00	0.01	0.14	87.00	66.00	0.00	200.00	234.72	723598.00	2.60	664.69	675.00
1	2	8	5057.00	5039.00	152.50	0	Spot (Block1, Row8, Column2)	3402.32	3043.00	1619.33	0.05	0.48	607.00	638.77	607.00	90.87	0.02	0.14	100.00	100.00	0.00	2436.00	2795.32	2177488.00	30.41	1188.11	1157.00
1	3	8	5346.00	5036.00	150.45	0	Spot (Block1, Row8, Column3)	13539.90	10616.00	10399.15	0.11	0.77	611.00	648.59	611.00	101.01	0.03	0.16	100.00	100.00	0.00	10005.00	12928.90	8421816.00	127.63	2948.63	2494.00
1	4	8	5656.00	5042.00	150.95	0	Spot (Block1, Row8, Column4)	5311.79	4990.50	2195.17	0.03	0.41	606.00	642.78	606.00	97.87	0.03	0.15	100.00	100.00	0.00	4384.50	4705.79	3314554.00	47.71	1707.22	1565.00
1	5	8	5947.00	5038.00	165.70	0	Spot (Block1, Row8, Column5)	880.38	899.00	171.82	0.01	0.20	672.00	721.12	672.00	264.60	0.03	0.37	39.00	2.00	0.00	227.00	208.38	668206.00	0.60	709.77	697.00
1	6	8	6257.00	5043.00	184.35	0	Spot (Block1, Row8, Column6)	19057.85	12937.00	14950.09	0.17	0.78	703.00	821.83	703.00	411.94	0.07	0.50	100.00	100.00	0.42	12234.00	18354.85	18143076.00	44.27	3752.71	3742.00
1	7	8	6560.00	5042.00	146.40	0	Spot (Block1, Row8, Column7)	8255.22	7805.00	3911.51	0.02	0.47	706.00	811.16	706.00	370.72	0.06	0.46	100.00	100.00	0.00	7099.00	7549.22	4829303.00	20.08	2521.81	2184.50
1	8	8	6849.00	5042.00	150.60	0	Spot (Block1, Row8, Column8)	58921.79	65535.00	10593.68	0.05	0.18	703.00	804.03	703.00	359.32	0.06	0.45	100.00	100.00	64.10	64832.00	58218.79	36767500.00	161.75	14990.70	12169.00
2	1	1	9263.00	2943.00	154.20	0	Spot (Block2, Row1, Column1)	42250.88	42535.00	19078.67	0.00	0.45	589.00	631.81	589.00	231.82	0.03	0.37	100.00	100.00	26.72	41946.00	41661.88	27674492.00	179.53	8615.35	6156.00
2	2	1	9554.00	2948.00	172.50	0	Spot (Block2, Row1, Column2)	748.64	698.00	169.11	0.03	0.23	514.00	566.40	514.00	185.12	0.04	0.33	49.00	17.00	0.00	184.00	234.64	620620.00	0.98	597.46	599.00
2	3	1	9877.00	2941.00	188.80	0	Spot (Block2, Row1, Column3)	750.50	708.00	160.15	0.03	0.21	549.00	563.20	549.00	154.01	0.01	0.27	52.00	24.00	0.00	159.00	201.50	757255.00	1.22	593.25	582.50
2	4	1	10144.00	2948.00	176.95	0	Spot (Block2, Row1, Column4)	847.37	816.00	172.36	0.02	0.20	583.00	583.00	583.00	105.90	0.00	0.18	77.00	56.00	0.00	233.00	264.37	738904.00	2.50	677.30	660.00
2	5	1	10468.00	2958.00	156.65	0	Spot (Block2, Row1, Column5)	1153.36	1094.00	366.99	0.02	0.32	582.00	591.15	582.00	134.05	0.01	0.23	91.00	74.00	0.00	512.00	571.36	778519.00	4.19	740.70	728.00
2	6	1	10753.00	2943.00	158.80	0	Spot (Block2, Row1, Column6)	1000.32	897.00	289.67	0.05	0.29	532.00	558.14	532.00	104.97	0.02	0.19	95.00	86.00	0.00	365.00	468.32	698223.00	4.21	641.31	621.00
2	7	1	11052.00	2955.00	148.25	0	Spot (Block2, Row1, Column7)	1766.63	1734.00	603.32	0.01	0.34	542.00	560.64	542.00	102.16	0.01	0.18	100.00	100.00	0.00	1192.00	1224.63	1058209.00	11.81	884.29	861.00
2	8	1	11367.00	2944.00	164.55	0	Spot (Block2, Row1, Column8)	1137.08	1115.00	317.82	0.01	0.28	578.00	569.94	578.00	90.75	0.01	0.16	98.00	88.00	0.00	537.00	559.08	853949.00	6.25	728.69	710.00
2	1	2	9261.00	3246.00	147.00	-50	Spot (Block2, Row2, Column1)	598.24	588.00	91.60	0.01	0.15	539.00	566.40	539.00	121.48	0.02	0.21	23.00	5.00	0.00	49.00	59.24	350570.00	0.26	619.82	605.00
2	2	2	9559.00	3245.00	133.35	0	Spot (Block2, Row2, Column2)	940.02	907.00	197.44	0.02	0.21	571.00	571.93	571.00	150.48	0.00	0.26	88.00	58.00	0.00	336.00	369.02	452152.00	2.45	695.45	688.00
2	3	2	9855.00	3251.00	169.05	0	Spot (Block2, Row2, Column3)	815.91	790.50	180.10	0.01	0.22	579.00	577.15	579.00	151.66	0.00	0.26	63.00	33.00	0.00	211.50	236.91	649463.00	1.57	626.57	605.00
2	4	2	10170.00	3248.00	168.05	0	Spot (Block2, Row2, Column4)	834.89	799.00	166.97	0.02	0.20	592.00	608.50	592.00	134.63	0.01	0.22	71.00	39.00	0.00	207.00	242.89	654554.00	1.68	672.13	677.50
2	5	2	10463.00	3249.00	178.80	0	Spot (Block2, Row2, Column5)	14370.51	14027.50	5329.55	0.01	0.37	633.00	696.88	633.00	239.76	0.04	0.34	100.00	100.00	0.00	13394.50	13737.51	12875980.00	57.03	3896.10	3292.50
2	6	2	10762.00	3247.00	147.00	-50	Spot (Block2, Row2, Column6)	770.98	779.00	156.30	0.00	0.20	592.00	776.16	592.00	614.95	0.12	0.79	0.00	0.00	0.00	187.00	178.98	459505.00	-0.01	688.02	681.00
2	7	2	11064.00	3253.00	170.90	0	Spot (Block2, Row2, Column7)	767.50	738.50	160.41	0.02	0.21	577.00	591.82	577.00	185.26	0.01	0.31	47.00	15.00	0.00	161.50	190.50	626280.00	0.95	623.27	599.50
2	8	2	11362.00	3248.00	147.00	-50	Spot (Block2, Row2, Column8)	601.53	597.00	68.07	0.00	0.11	579.00	579.95	579.00	109.00	0.00	0.19	10.00	1.00	0.00	18.00	22.53	356107.00	0.20	596.89	593.00
2	1	3	9266.00	3546.00	146.35	0	Spot (Block2, Row3, Column1)	1880.36	1792.00	627.13	0.02	0.33	519.00	548.06	519.00	83.23	0.02	0.15	100.00	100.00	0.00	1273.00	1361.36	1096251.00	16.01	943.90	962.00
2	2	3	9566.00	3547.00	156.60	0	Spot (Block2, Row3, Column2)	959.24	915.00	246.46	0.02	0.26	577.00	595.29	577.00	174.77	0.01	0.29	78.00	47.00	0.00	338.00	382.24	646530.00	2.08	654.55	628.00
2	3	3	9854.00	3546.00	148.05	0	Spot (Block2, Row3, Column3)	5572.15	4973.50	3077.70	0.05	0.55	579.00	572.10	579.00	89.83	0.01	0.16	100.00	100.00	0.00	4394.50	4993.15	3332145.00	55.66	1773.74	1252.50
2	4	3	10158.00	3546.00	157.45	0	Spot (Block2, Row3, Column4)	874.03	872.00	185.46	0.00	0.21	572.00	565.88	572.00	90.91	0.00	0.16	87.00	72.00	0.00	300.00	302.03	596964.00	3.39	655.18	618.00
2	5	3	10459.00	3541.00	146.30	0	Spot (Block2, Row3, Column5)	4661.49	3388.00	5375.92	0.14	1.15	601.00	764.23	601.00	579.65	0.10	0.76	98.00	82.00	0.00	2787.00	4060.49	2717649.00	6.72	1482.44	1063.00
2	6	3	10763.00	3547.00	210.10	0	Spot (Block2, Row3, Column6)	48717.91	54402.00	17395.86	0.05	0.36	696.00	1038.97	696.00	839.43	0.17	0.81	100.00	100.00	39.84	53706.00	48021.91	61385056.00	56.80	11082.56	10592.50
2	7	3	11062.00	3548.00	147.00	-50	Spot (Block2, Row3, Column7)	913.61	886.00	209.83	0.01	0.23	589.00	741.16	589.00	580.82	0.10	0.78	12.00	0.00	0.00	297.00	324.61	543595.00	0.30	752.71	740.00
2	8	3	11360.00	3552.00	156.30	0	Spot (Block2, Row3, Column8)	11034.36	9493.00	5383.88	0.07	0.49	579.00	586.85	579.00	141.23	0.01	0.24	100.00	100.00	0.00	8914.00	10455.36	7415093.00	73.97	2837.51	2449.50
2	1	4	9256.00	3851.00	173.15	0	Spot (Block2, Row4, Column1)	778.80	770.00	149.96	0.00	0.19	563.00	584.94	563.00	177.62	0.02	0.30	53.00	17.00	0.00	207.00	215.80	647962.00	1.09	593.34	575.00
2	2	4	9560.00	3845.00	175.20	0	Spot (Block2, Row4, Column2)	12218.59	11054.00	6374.34	0.04	0.52	594.00	649.79	594.00	248.35	0.04	0.38	100.00	100.00	0.00	10460.00	11624.59	10520210.00	46.58	2659.15	2564.50
2	3	4	9866.00	3847.00	146.40	0	Spot (Block2, Row4, Column3)	3971.10	3806.00	1575.74	0.02	0.40	590.00	664.30	590.00	323.93	0.05	0.49	100.00	100.00	0.00	3216.00	3381.10	2327063.00	10.21	1460.30	1239.00
2	4	4	10136.00	3863.00	240.95	0	Spot (Block2, Row4, Column4)	654.11	622.00	110.52	0.02	0.17	571.00	573.71	571.00	122.48	0.00	0.21	33.00	7.00	0.00	51.00	83.11	1096944.00	0.66	599.15	589.00
2	5	4	10447.00	3846.00	150.65	0	Spot (Block2, Row4, Column5)	1442.34	1342.00	660.71	0.03	0.46	587.00	606.56	587.00	161.93	0.01	0.27	98.00	86.00	0.00	755.00	855.34	895691.00	5.16	778.82	738.00
2	6	4	10761.00	3848.00	183.95	0	Spot (Block2, Row4, Column6)	15525.57	15108.00	5587.00	0.01	0.36	647.00	822.16	647.00	578.29	0.10	0.70	100.00	100.00	0.00	14461.00	14878.57	14718240.00	25.43	4087.34	3145.00
2	7	4	11070.00	3825.00	172.75	0	Spot (Block2, Row4, Column7)	851.71	782.00	228.45	0.04	0.27	603.00	779.30	603.00	562.09	0.11	0.72	13.00	0.00	0.00	179.00	248.71	708622.00	0.13	734.48	689.50
2	8	4	11364.00	3857.00	159.40	0	Spot (Block2, Row4, Column8)	905.87	897.00	177.70	0.00	0.20	578.00	584.67	578.00	157.12	0.00	0.27	78.00	51.00	0.00	319.00	327.87	637735.00	2.04	645.76	615.50
2	1	5	9261.00	4146.00	147.00	-50	Spot (Block2, Row5, Column1)	977.11	930.00	221.13	0.02	0.23	609.00	767.17	609.00	516.30	0.10	0.67	26.00	0.00	0.00	321.00	368.11	573566.00	0.41	771.75	772.00
2	2	5	9561.00	4148.00	154.35	0	Spot (Block2, Row5, Column2)	13247.80	12572.50	6005.18	0.02	0.45	630.50	822.61	630.50	571.02	0.12	0.69	100.00	100.00	0.00	11942.00	12617.30	8664059.00	21.76	3100.58	2600.00
2	3	5	9865.00	4146.00	158.00	0	Spot (Block2, Row5, Column3)	43189.09	42980.50	19683.54	0.00	0.46	598.00	713.38	598.00	416.08	0.08	0.58	100.00	100.00	32.07	42382.50	42591.09	29627908.00	102.09	7377.14	6067.50
2	4	5	10159.00	4145.00	211.15	0	Spot (Block2, Row5, Column4)	851.31	808.00	188.09	0.02	0.22	591.00	651.32	591.00	314.61	0.04	0.48	32.00	5.00	0.00	217.00	260.31	1081163.00	0.64	663.20	619.00
2	5	5	10466.00	4150.00	142.45	0	Spot (Block2, Row5, Column5)	14694.28	14215.00	6937.70	0.01	0.47	591.00	609.22	591.00	129.43	0.01	0.21	100.00	100.00	0.00	13624.00	14103.28	8111242.00	108.82	3611.96	2702.50
2	6	5	10754.00	4141.00	175.40	0	Spot (Block2, Row5, Column6)	837.43	810.00	148.85	0.01	0.18	616.00	760.67	616.00	553.75	0.09	0.73	1.00	0.00	0.00	194.00	221.43	721029.00	0.14	689.12	698.00
2	7	5	11064.00	4147.00	193.00	0	Spot (Block2, Row5, Column7)	47054.54	54921.50	19573.09	0.07	0.42	702.00	904.47	702.00	723.79	0.11	0.80	100.00	100.00	39.56	54219.50	46352.54	49595908.00	63.76	10358.67	10526.00
2	8	5	11356.00	4144.00	155.15	0	Spot (Block2, Row5, Column8)	1263.53	1240.00	429.78	0.01	0.34	582.00	651.99	582.00	444.74	0.05	0.68	61.00	28.00	0.00	658.00	681.53	835191.00	1.38	749.33	712.00
2	1	6	9263.00	4446.00	212.45	0	Spot (Block2, Row6, Column1)	42960.92	40765.50	18916.83	0.02	0.44	691.00	1029.74	691.00	903.63	0.17	0.88	100.00	100.00	29.97	40074.50	42269.92	55334056.00	46.40	9763.16	9555.50
2	2	6	9560.00	4444.00	197.25	0	Spot (Block2, Row6, Column2)	35290.84	33763.00	17263.73	0.02	0.49	627.00	944.50	627.00	858.43	0.18	0.91	100.00	100.00	5.63	33136.00	34663.84	38855284.00	40.01	7512.86	7302.50
2	3	6	9861.00	4445.00	160.90	0	Spot (Block2, Row6, Column3)	1367.65	1257.00	519.17	0.04	0.38	582.00	678.07	582.00	493.09	0.07	0.73	66.00	27.00	0.00	675.00	785.65	976504.00	1.40	768.87	756.00
2	4	6	10170.00	4444.00	157.45	0	Spot (Block2, Row6, Column4)	1254.10	1181.00	383.15	0.03	0.31	575.00	585.01	575.00	134.35	0.01	0.23	99.00	87.00	0.00	606.00	679.10	854042.00	4.98	736.38	718.00
2	5	6	10460.00	4447.00	146.40	0	Spot (Block2, Row6, Column5)	9646.75	9115.00	4748.63	0.02	0.49	596.00	635.59	596.00	160.87	0.03	0.25	100.00	100.00	0.00	8519.00	9050.75	5652997.00	56.01	2547.51	1768.00
2	6	6	10761.00	4448.00	147.00	-50	Spot (Block2, Row6, Column6)	652.58	587.00	145.41	0.05	0.22	623.00	752.66	623.00	548.26	0.08	0.73	0.00	0.00	0.00	-36.00	29.58	383066.00	-0.18	639.73	594.00
2	7	6	11062.00	4446.00	158.35	0	Spot (Block2, Row6, Column7)	1841.07	1737.00	605.52	0.03	0.33	658.00	738.06	658.00	451.79	0.05	0.61	93.00	64.00	0.00	1079.00	1183.07	1285068.00	2.44	942.42	931.00
2	8	6	11359.00	4456.00	155.70	0	Spot (Block2, Row6, Column8)	1215.54	1181.00	370.51	0.01	0.30	588.00	617.26	588.00	156.53	0.02	0.25	94.00	74.00	0.00	593.00	627.54	810765.00	3.82	737.27	702.50
2	1	7	9261.00	4747.00	165.10	0	Spot (Block2, Row7, Column1)	19412.96	17316.00	10439.66	0.05	0.54	590.00	752.05	590.00	599.78	0.11	0.80	100.00	100.00	0.00	16726.00	18822.96	14579131.00	31.11	3506.24	3254.50
2	2	7	9581.00	4750.00	226.25	0	Spot (Block2, Row7, Column2)	626.25	592.00	101.56	0.02	0.16	575.00	647.53	575.00	429.13	0.05	0.66	0.00	0.00	0.00	17.00	51.25	919957.00	-0.05	576.45	570.00
2	3	7	9867.00	4740.00	172.65	0	Spot (Block2, Row7, Column3)	608.68	599.00	65.94	0.01	0.11	521.00	549.70	521.00	90.20	0.02	0.16	33.00	10.00	0.00	78.00	87.68	506423.00	0.65	578.97	593.00
2	4	7	10168.00	4740.00	183.10	0	Spot (Block2, Row7, Column4)	632.32	598.00	114.38	0.02	0.18	505.00	546.83	505.00	124.37	0.03	0.23	42.00	16.00	0.00	93.00	127.32	595015.00	0.69	562.19	509.00
2	5	7	10461.00	4742.00	215.30	0	Spot (Block2, Row7, Column5)	756.12	718.00	160.89	0.02	0.21	594.00	758.35	594.00	640.63	0.11	0.84	0.00	0.00	0.00	124.00	162.12	999586.00	-0.00	640.28	598.00
2	6	7	10760.00	4749.00	181.85	0	Spot (Block2, Row7, Column6)	43497.73	45952.00	19684.17	0.02	0.45	710.00	1083.39	710.00	1026.20	0.18	0.95	100.00	100.00	24.36	45242.00	42787.73	40714096.00	41.33	7726.94	7650.00
2	7	7	11068.00	4740.00	176.80	0	Spot (Block2, Row7, Column7)	1193.84	1125.00	342.65	0.03	0.29	699.00	830.98	699.00	551.71	0.08	0.66	36.00	4.00	0.00	426.00	494.84	1037451.00	0.66	829.47	768.50
2	8	7	11360.00	4744.00	185.30	0	Spot (Block2, Row7, Column8)	20385.20	20508.50	5876.52	0.00	0.29	624.00	768.56	624.00	403.39	0.09	0.52	100.00	100.00	0.00	19884.50	19761.20	19651332.00	48.63	5499.09	4825.00
2	1	8	9266.00	5056.00	177.10	0	Spot (Block2, Row8, Column1)	718.34	696.00	155.46	0.01	0.22	503.00	565.30	503.00	267.66	0.05	0.47	34.00	1.00	0.00	193.00	215.34	630699.00	0.57	573.77	576.00
2	2	8	9560.00	5059.00	158.90	0	Spot (Block2, Row8, Column2)	679.05	687.00	109.47	0.01	0.16	499.00	528.01	499.00	90.01	0.02	0.17	78.00	55.00	0.00	188.00	180.05	469903.00	1.68	589.04	587.50
2	3	8	9853.00	5039.00	157.70	0	Spot (Block2, Row8, Column3)	928.71	848.00	256.91	0.04	0.28	505.00	544.48	505.00	138.07	0.03	0.25	93.00	67.00	0.00	343.00	423.71	634307.00	2.78	667.44	618.00
2	4	8	10166.00	5053.00	154.80	0	Spot (Block2, Row8, Column4)	38470.76	38040.50	19499.26	0.00	0.51	504.00	552.83	504.00	162.62	0.04	0.29	100.00	100.00	14.09	37536.50	37966.76	25390788.00	233.18	7429.19	5978.50
2	5	8	10461.00	5048.00	147.00	-50	Spot (Block2, Row8, Column5)	602.07	593.00	93.42	0.01	0.16	571.00	721.11	571.00	645.01	0.10	0.89	0.00	0.00	0.00	22.00	31.07	353413.00	-0.18	621.91	595.00
2	6	8	10763.00	5049.00	208.00	0	Spot (Block2, Row8, Column6)	50052.55	62336.00	17694.81	0.10	0.35	685.00	1038.96	685.00	1014.41	0.18	0.98	100.00	100.00	47.85	61651.00	49367.55	61615284.00	48.32	11594.24	11737.00
2	7	8	11056.00	5048.00	137.05	0	Spot (Block2, Row8, Column7)	951.26	937.00	229.59	0.01	0.24	607.00	810.60	607.00	584.37	0.13	0.72	21.00	0.00	0.00	330.00	344.26	483240.00	0.24	804.92	758.00
2	8	8	11352.00	5048.00	153.55	0	Spot (Block2, Row8, Column8)	59934.40	65535.00	10011.21	0.04	0.17	610.50	751.59	610.50	415.54	0.09	0.55	100.00	100.00	68.89	64924.50	59323.90	38717956.00	142.42	15417.20	11719.00
3	1	1	13765.00	2950.00	156.25	0	Spot (Block3, Row1, Column1)	41505.38	39958.00	18927.61	0.02	0.46	698.00	762.66	698.00	250.89	0.04	0.33	100.00	100.00	23.10	39260.00	40807.38	27850268.00	162.39	8265.18	6699.00
3	2	1	14064.00	2955.00	148.55	0	Spot (Block3, Row1, Column2)	7544.89	7354.00	3796.12	0.01	0.50	679.00	690.78	679.00	169.21	0.01	0.24	100.00	100.00	0.00	6675.00	6865.89	4519389.00	40.51	2162.27	1900.00
3	3	1	14369.00	2953.00	155.25	0	Spot (Block3, Row1, Column3)	2033.03	1748.00	992.27	0.07	0.49	675.00	672.02	675.00	123.74	0.00	0.18	97.00	92.00	0.00	1073.00	1358.03	1343832.00	11.00	959.31	907.00
3	4	1	14661.00	2953.00	148.95	0	Spot (Block3, Row1, Column4)	5455.60	4805.00	2981.19	0.06	0.55	688.00	690.15	688.00	129.56	0.00	0.19	100.00	100.00	0.00	4117.00	4767.60	3338827.00	36.78	1620.42	1439.00
3	5	1	14970.00	2954.00	154.95	0	Spot (Block3, Row1, Column5)	3365.79	2854.00	1981.00	0.07	0.59	709.00	751.44	709.00	159.43	0.03	0.21	100.00	96.00	0.00	2145.00	2656.79	2241619.00	16.40	1253.32	1173.00
3	6	1	15260.00	2954.00	147.75	0	Spot (Block3, Row1, Column6)	10423.64	9621.50	5585.71	0.03	0.54	701.00	736.25	701.00	208.42	0.02	0.28	100.00	100.00	0.00	8920.50	9722.64	6212490.00	46.48	2994.43	2459.00
3	7	1	15560.00	2953.00	148.70	0	Spot (Block3, Row1, Column7)	18320.33	16905.50	9931.96	0.03	0.54	667.00	672.63	667.00	137.09	0.00	0.20	100.00	100.00	0.00	16238.50	17653.33	11065478.00	128.73	4279.49	3651.00
3	8	1	15868.00	2953.00	185.35	0	Spot (Block3, Row1, Column8)	1042.37	983.00	265.17	0.03	0.25	628.00	676.72	628.00	446.81	0.03	0.66	38.00	5.00	0.00	355.00	414.37	1005890.00	0.82	743.95	710.00
3	1	2	13763.00	3251.00	147.00	-50	Spot (Block3, Row2, Column1)	761.47	772.00	121.31	0.01	0.16	687.00	702.48	687.00	153.58	0.01	0.22	21.00	3.00	0.00	85.00	74.47	446985.00	0.38	753.09	785.00
3	2	2	14067.00	3251.00	132.80	0	Spot (Block3, Row2, Column2)	2211.52	2124.00	582.56	0.02	0.26	689.50	707.58	689.50	127.75	0.01	0.18	100.00	100.00	0.00	1434.50	1522.02	1046049.00	11.77	1123.43	1104.50
3	3	2	14363.00	3251.00	172.45	0	Spot (Block3, Row2, Column3)	861.40	806.00	164.23	0.03	0.19	689.00	707.33	689.00	123.85	0.01	0.18	48.00	27.00	0.00	117.00	172.40	714103.00	1.24	766.12	756.00
3	4	2	14672.00	3251.00	179.45	0	Spot (Block3, Row2, Column4)	1575.11	1562.50	457.18	0.00	0.29	698.00	723.64	698.00	152.69	0.02	0.21	96.00	91.00	0.00	864.50	877.11	1423898.00	5.58	886.96	865.50
3	5	2	14967.00	3256.00	183.45	0	Spot (Block3, Row2, Column5)	11968.34	11182.50	4486.85	0.03	0.37	776.00	862.31	776.00	381.19	0.05	0.44	100.00	100.00	0.00	10406.50	11192.34	11322046.00	29.13	3508.72	2879.00
3	6	2	15264.00	3252.00	147.00	-50	Spot (Block3, Row2, Column6)	1305.32	1262.00	242.41	0.01	0.19	803.00	1022.21	803.00	754.26	0.10	0.74	13.00	0.00	0.00	459.00	502.32	766223.00	0.38	1140.79	1097.00
3	7	2	15565.00	3256.00	160.15	0	Spot (Block3, Row2, Column7)	1253.16	1200.50	332.75	0.02	0.27	694.00	759.79	694.00	286.74	0.04	0.38	77.00	43.00	0.00	506.50	559.16	884733.00	1.72	852.89	810.00
3	8	2	15864.00	3253.00	147.00	-50	Spot (Block3, Row2, Column8)	692.33	678.50	104.61	0.01	0.15	686.00	713.78	686.00	249.13	0.02	0.35	2.00	0.00	0.00	-7.50	6.33	408473.00	-0.09	721.77	692.00
3	1	3	13763.00	3549.00	155.40	0	Spot (Block3, Row3, Column1)	3068.21	2781.00	1401.19	0.04	0.46	691.00	706.56	691.00	131.07	0.01	0.19	100.00	100.00	0.00	2090.00	2377.21	2031158.00	18.02	1197.93	1148.50
3	2	3	14074.00	3551.00	156.05	0	Spot (Block3, Row3, Column2)	949.00	927.00	171.58	0.01	0.18	692.00	738.59	692.00	192.37	0.03	0.26	61.00	27.00	0.00	235.00	257.00	635829.00	1.09	753.48	712.50
3	3	3	14353.00	3553.00	155.25	0	Spot (Block3, Row3, Column3)	1551.02	1319.50	1537.61	0.07	0.99	691.00	738.02	691.00	179.06	0.03	0.24	89.00	74.00	0.00	628.50	860.02	1029874.00	4.54	905.60	936.00
3	4	3	14665.00	3553.00	151.05	0	Spot (Block3, Row3, Column4)	17302.37	15110.00	9928.88	0.06	0.57	693.00	722.83	693.00	147.68	0.02	0.20	100.00	100.00	0.00	14417.00	16609.37	10813983.00	112.27	3715.41	2752.00
3	5	3	14964.00	3552.00	147.00	-50	Spot (Block3, Row3, Column5)	2055.97	1164.00	5075.78	0.25	2.47	778.00	957.89	778.00	713.99	0.09	0.75	19.00	8.00	0.00	386.00	1277.97	1210967.00	1.54	1002.74	925.50
3	6	3	15266.00	3550.00	215.30	0	Spot (Block3, Row3, Column6)	52251.69	64827.50	15570.28	0.09	0.30	919.00	1312.55	919.00	993.34	0.15	0.76	100.00	100.00	48.87	63908.50	51332.69	69390888.00	51.28	12943.25	12314.00
3	7	3	15565.00	3553.00	149.90	0	Spot (Block3, Row3, Column7)	3719.25	3177.00	2124.21	0.07	0.57	710.00	942.26	710.00	722.21	0.12	0.77	84.00	69.00	0.00	2467.00	3009.25	2268745.00	3.85	1379.24	1251.00
3	8	3	15863.00	3560.00	161.20	0	Spot (Block3, Row3, Column8)	46657.90	47689.00	16287.04	0.01	0.35	680.00	733.86	680.00	343.19	0.03	0.47	100.00	100.00	27.51	47009.00	45977.90	33407252.00	133.82	8938.42	7530.50
3	1	4	13765.00	3851.00	148.90	0	Spot (Block3, Row4, Column1)	16411.08	14603.00	9788.03	0.05	0.60	699.00	749.29	699.00	209.06	0.03	0.28	100.00	100.00	0.00	13904.00	15712.08	9928704.00	74.91	4063.20	3020.00
3	2	4	14064.00	3849.00	176.50	0	Spot (Block3, Row4, Column2)	9608.68	8694.00	5125.98	0.04	0.53	707.00	809.72	707.00	324.64	0.06	0.40	100.00	100.00	0.00	7987.00	8901.68	8388375.00	27.10	2457.63	2441.50
3	3	4	14366.00	3855.00	154.25	0	Spot (Block3, Row4, Column3)	53061.97	65535.00	17159.43	0.09	0.32	705.00	816.81	705.00	373.46	0.06	0.46	100.00	100.00	56.84	64830.00	52356.97	34915052.00	139.90	11004.53	7605.00
3	4	4	14653.00	3857.00	173.40	0	Spot (Block3, Row4, Column4)	864.50	870.50	155.00	0.00	0.18	695.00	727.04	695.00	162.19	0.02	0.22	51.00	15.00	0.00	175.50	169.50	719267.00	0.85	756.68	713.50
3	5	4	14958.00	3854.00	157.20	0	Spot (Block3, Row4, Column5)	1977.59	1135.00	4880.20	0.24	2.47	761.00	778.82	761.00	191.40	0.01	0.25	75.00	46.00	0.15	374.00	1216.59	1352672.00	6.26	915.05	879.00
3	6	4	15270.00	3849.00	186.10	0	Spot (Block3, Row4, Column6)	13641.26	13671.00	4526.94	0.00	0.33	801.00	965.94	801.00	613.35	0.08	0.63	100.00	100.00	0.00	12870.00	12840.26	13272942.00	20.67	4261.22	3658.00
3	7	4	15556.00	3857.00	160.05	0	Spot (Block3, Row4, Column7)	2473.53	1804.00	1528.10	0.14	0.62	741.00	930.80	741.00	630.92	0.10	0.68	72.00	44.00	0.00	1063.00	1732.53	1751259.00	2.45	1106.62	1070.00
3	8	4	15861.00	3858.00	156.15	0	Spot (Block3, Row4, Column8)	1170.99	1143.50	258.14	0.01	0.22	656.00	698.87	656.00	254.56	0.03	0.36	83.00	47.00	0.00	487.50	514.99	782222.00	1.85	815.83	808.00
3	1	5	13762.00	4153.00	148.75	0	Spot (Block3, Row5, Column1)	17525.70	14635.00	12065.35	0.08	0.69	732.00	936.57	732.00	636.93	0.11	0.68	100.00	99.00	0.00	13903.00	16793.70	10638102.00	26.05	4200.66	3176.00
3	2	5	14062.00	4153.00	157.65	0	Spot (Block3, Row5, Column2)	50334.43	57152.50	16782.94	0.06	0.33	762.00	976.26	762.00	663.75	0.11	0.68	100.00	100.00	43.17	56390.50	49572.43	34630360.00	74.36	9705.72	8393.50
3	3	5	14370.00	4152.00	158.35	0	Spot (Block3, Row5, Column3)	37436.77	34394.50	19713.09	0.04	0.53	704.00	844.83	704.00	462.81	0.08	0.55	100.00	100.00	16.28	33690.50	36732.77	25756612.00	79.06	6468.54	5534.00
3	4	5	14665.00	4153.00	149.45	0	Spot (Block3, Row5, Column4)	5194.04	4511.50	2786.08	0.06	0.54	689.00	756.10	689.00	352.83	0.04	0.47	100.00	100.00	0.00	3822.50	4505.04	3157974.00	12.58	1762.39	1517.00
3	5	5	14971.00	4153.00	151.50	0	Spot (Block3, Row5, Column5)	49275.39	65255.00	19281.23	0.12	0.39	714.00	774.11	714.00	240.26	0.04	0.31	100.00	100.00	48.96	64541.00	48561.39	30895880.00	201.87	10935.21	8526.00
3	6	5	15250.00	4149.00	162.40	0	Spot (Block3, Row5, Column6)	959.29	914.00	182.78	0.02	0.19	767.00	881.51	767.00	580.10	0.06	0.66	2.00	0.00	0.00	147.00	192.29	703162.00	0.13	804.64	787.00
3	7	5	15564.00	4150.00	197.55	0	Spot (Block3, Row5, Column7)	50789.60	65535.00	18484.65	0.11	0.36	790.00	1026.19	790.00	798.78	0.11	0.78	100.00	100.00	52.67	64745.00	49999.60	56021512.00	62.30	11515.13	10767.00
3	8	5	15870.00	4155.00	150.35	0	Spot (Block3, Row5, Column8)	5965.00	4839.00	4278.46	0.09	0.72	675.00	756.03	675.00	458.39	0.05	0.61	95.00	83.00	0.00	4164.00	5290.00	3680407.00	11.36	1567.68	1399.00
3	1	6	13762.00	4454.00	213.05	0	Spot (Block3, Row6, Column1)	46472.32	50008.00	18286.46	0.03	0.39	796.00	1181.36	796.00	1039.56	0.17	0.88	100.00	100.00	36.62	49212.00	45676.32	60275088.00	43.57	11141.78	10598.00
3	2	6	14064.00	4450.00	200.10	0	Spot (Block3, Row6, Column2)	43842.01	45586.00	19453.75	0.02	0.44	733.00	1107.86	733.00	997.86	0.18	0.90	100.00	100.00	27.65	44853.00	43109.01	49629480.00	42.83	9148.66	8932.00
3	3	6	14360.00	4450.00	150.20	0	Spot (Block3, Row6, Column3)	20554.05	18390.00	12965.23	0.05	0.63	673.00	790.08	673.00	533.05	0.07	0.67	100.00	100.00	0.00	17717.00	19881.05	12640741.00	37.08	4171.23	3149.00
3	4	6	14667.00	4448.00	156.40	0	Spot (Block3, Row6, Column4)	1344.09	1206.50	385.25	0.05	0.29	609.00	658.17	609.00	167.84	0.03	0.26	99.00	89.00	0.00	597.50	735.09	903227.00	4.09	829.33	818.00
3	5	6	14966.00	4453.00	147.50	0	Spot (Block3, Row6, Column5)	31331.79	29348.00	18099.54	0.03	0.58	703.00	767.33	703.00	269.01	0.04	0.35	100.00	100.00	4.91	28645.00	30628.79	18517112.00	113.62	7117.59	5678.00
3	6	6	15263.00	4453.00	147.00	-50	Spot (Block3, Row6, Column6)	1012.06	984.00	208.37	0.01	0.21	755.00	899.13	755.00	670.30	0.08	0.75	1.00	0.00	0.00	229.00	257.06	593067.00	0.17	915.90	877.00
3	7	6	15568.00	4451.00	152.85	0	Spot (Block3, Row6, Column7)	5489.96	4929.00	3233.86	0.05	0.59	766.00	847.68	766.00	479.09	0.04	0.57	99.00	90.00	0.00	4163.00	4723.96	3530047.00	9.69	1605.99	1376.00
3	8	6	15867.00	4458.00	149.30	0	Spot (Block3, Row6, Column8)	8351.34	7570.00	5465.76	0.04	0.65	698.00	736.53	698.00	188.32	0.02	0.26	100.00	100.00	0.00	6872.00	7653.34	5119373.00	40.43	2335.60	1940.00
3	1	7	13765.00	4753.00	175.90	0	Spot (Block3, Row7, Column1)	12403.33	11099.00	6951.27	0.05	0.56	612.00	802.05	612.00	630.40	0.12	0.79	100.00	100.00	0.00	10487.00	11791.33	10728880.00	18.40	2662.06	2617.00
3	2	7	14087.00	4755.00	232.85	0	Spot (Block3, Row7, Column2)	686.57	674.00	133.94	0.01	0.20	600.00	718.17	600.00	477.29	0.08	0.66	0.00	0.00	0.00	74.00	86.57	1071050.00	-0.07	622.00	590.00
3	3	7	14356.00	4746.00	203.65	0	Spot (Block3, Row7, Column3)	680.02	682.00	131.82	0.00	0.19	593.00	618.08	593.00	133.41	0.02	0.22	28.00	8.00	0.00	89.00	87.02	801062.00	0.46	639.90	610.50
3	4	7	14637.00	4749.00	221.60	0	Spot (Block3, Row7, Column4)	708.93	685.00	129.89	0.01	0.18	596.00	653.87	596.00	258.72	0.04	0.40	15.00	0.00	0.00	89.00	112.93	1001009.00	0.21	656.14	673.00
3	5	7	14965.00	4754.00	163.50	0	Spot (Block3, Row7, Column5)	1404.26	1406.50	330.91	0.00	0.24	696.00	874.11	696.00	701.44	0.10	0.80	51.00	3.00	0.00	710.50	708.26	1041961.00	0.76	925.97	935.00
3	6	7	15260.00	4751.00	189.25	0	Spot (Block3, Row7, Column6)	48699.71	60170.00	20186.07	0.09	0.41	875.00	1268.13	875.00	1176.47	0.16	0.93	100.00	100.00	45.70	59295.00	47824.71	49235872.00	40.32	9305.19	9428.00
3	7	7	15556.00	4755.00	148.30	0	Spot (Block3, Row7, Column7)	8140.54	7628.00	3410.99	0.03	0.42	782.00	950.73	782.00	732.19	0.08	0.77	100.00	100.00	0.00	6846.00	7358.54	4876183.00	9.82	2615.07	2522.00
3	8	7	15861.00	4751.00	185.95	0	Spot (Block3, Row7, Column8)	19307.13	19520.00	5173.26	0.00	0.27	715.00	849.73	715.00	418.84	0.07	0.49	100.00	100.00	0.00	18805.00	18592.13	18766528.00	44.07	5566.26	4798.50
3	1	8	13769.00	5054.00	185.45	0	Spot (Block3, Row8, Column1)	741.14	710.50	158.69	0.02	0.21	588.00	616.42	588.00	182.32	0.02	0.30	44.00	6.00	0.00	122.50	153.14	717422.00	0.68	651.67	678.00
3	2	8	14064.00	5056.00	171.75	0	Spot (Block3, Row8, Column2)	929.03	905.50	216.21	0.01	0.23	588.00	595.56	588.00	108.12	0.01	0.18	85.00	68.00	0.00	317.50	341.03	765524.00	3.08	702.46	691.00
3	3	8	14358.00	5054.00	165.05	0	Spot (Block3, Row8, Column3)	1482.72	1310.00	744.66	0.05	0.50	591.00	624.06	591.00	269.92	0.02	0.43	76.00	58.00	0.00	719.00	891.72	1125386.00	3.18	746.41	728.50
3	4	8	14667.00	5059.00	156.90	0	Spot (Block3, Row8, Column4)	61900.64	65535.00	7786.09	0.02	0.13	593.00	664.52	593.00	337.59	0.05	0.51	100.00	100.00	75.95	64942.00	61307.64	42216624.00	181.39	14797.33	12577.50
3	5	8	14941.00	5045.00	184.75	0	Spot (Block3, Row8, Column5)	731.43	695.00	121.58	0.02	0.17	611.00	819.65	611.00	698.52	0.13	0.85	0.00	0.00	0.00	84.00	120.43	702172.00	-0.13	669.84	693.00
3	6	8	15265.00	5053.00	211.45	0	Spot (Block3, Row8, Column6)	51329.54	65064.00	16984.75	0.10	0.33	802.00	1217.60	802.00	1158.91	0.18	0.95	100.00	100.00	49.65	64262.00	50527.54	65240484.00	43.24	12141.72	11675.50
3	7	8	15563.00	5053.00	148.65	0	Spot (Block3, Row8, Column7)	4248.04	3864.50	1989.66	0.04	0.47	704.00	909.01	704.00	694.61	0.11	0.76	99.00	82.00	0.00	3160.50	3544.04	2582806.00	4.81	1606.08	1338.00
3	8	8	15859.00	5054.00	155.15	0	Spot (Block3, Row8, Column8)	58842.33	65535.00	11152.67	0.05	0.19	704.00	904.21	704.00	933.27	0.11	1.03	100.00	100.00	65.37	64831.00	58138.33	39248176.00	62.08	12451.02	10193.00
4	1	1	18269.00	2954.00	157.25	0	Spot (Block4, Row1, Column1)	37546.95	34921.00	19066.74	0.03	0.51	486.00	545.07	486.00	207.90	0.05	0.38	100.00	100.00	14.79	34435.00	37060.95	25381832.00	177.98	7619.82	5542.50
4	2	1	18564.00	2959.00	164.35	0	Spot (Block4, Row1, Column2)	888.46	859.00	237.66	0.01	0.27	454.00	473.28	454.00	132.98	0.02	0.28	95.00	70.00	0.00	405.00	434.46	667236.00	3.12	545.03	523.00
4	3	1	18859.00	2946.00	173.30	0	Spot (Block4, Row1, Column3)	568.93	565.50	78.65	0.00	0.14	424.00	440.83	424.00	51.51	0.02	0.12	97.00	55.00	0.00	141.50	144.93	476767.00	2.49	480.90	487.00
4	4	1	19167.00	2960.00	156.50	0	Spot (Block4, Row1, Column4)	793.10	745.00	237.03	0.03	0.30	416.00	434.10	416.00	51.64	0.02	0.12	100.00	97.00	0.00	329.00	377.10	534551.00	6.95	539.81	519.50
4	5	1	19462.00	2954.00	152.75	0	Spot (Block4, Row1, Column5)	825.77	798.00	198.66	0.01	0.24	448.00	464.43	448.00	74.64	0.02	0.16	98.00	87.00	0.00	350.00	377.77	527665.00	4.84	559.78	533.00
4	6	1	19762.00	2956.00	148.95	0	Spot (Block4, Row1, Column6)	3797.41	3407.00	1820.01	0.05	0.48	474.00	478.88	474.00	79.93	0.00	0.17	100.00	100.00	0.00	2933.00	3323.41	2305030.00	41.52	1359.15	1113.00
4	7	1	20058.00	2958.00	144.75	0	Spot (Block4, Row1, Column7)	1230.14	1206.00	385.15	0.01	0.31	411.00	428.16	411.00	58.24	0.02	0.14	100.00	100.00	0.00	795.00	819.14	702411.00	13.77	678.15	669.00
4	8	1	20369.00	2955.00	157.90	0	Spot (Block4, Row1, Column8)	1305.82	1306.00	421.35	0.00	0.32	392.00	393.91	392.00	39.67	0.00	0.10	100.00	100.00	0.00	914.00	913.82	893183.00	22.99	661.15	583.50
4	1	2	18262.00	3252.00	147.00	-50	Spot (Block4, Row2, Column1)	557.27	526.00	67.80	0.03	0.12	488.00	492.53	488.00	101.37	0.00	0.21	38.00	3.00	0.00	38.00	69.27	332135.00	0.64	539.88	514.00
4	2	2	18563.00	3249.00	175.05	0	Spot (Block4, Row2, Column2)	680.18	659.50	140.14	0.01	0.21	481.00	473.63	481.00	62.78	0.01	0.13	82.00	60.00	0.00	178.50	199.18	582233.00	3.29	526.81	507.00
4	3	2	18866.00	3251.00	256.25	0	Spot (Block4, Row2, Column3)	532.11	507.00	83.40	0.02	0.16	434.00	447.18	434.00	48.08	0.01	0.11	81.00	35.00	0.00	73.00	98.11	1013140.00	1.77	477.07	490.00
4	4	2	19166.00	3250.00	218.85	0	Spot (Block4, Row2, Column4)	556.98	537.00	93.40	0.02	0.17	422.00	441.28	422.00	54.79	0.02	0.12	86.00	51.00	0.00	115.00	134.98	763622.00	2.11	471.27	481.00
4	5	2	19467.00	3257.00	195.35	0	Spot (Block4, Row2, Column5)	2202.40	2143.50	638.27	0.01	0.29	445.00	482.08	445.00	151.55	0.03	0.31	100.00	99.00	0.00	1698.50	1757.40	2369781.00	11.35	871.62	805.00
4	6	2	19763.00	3219.00	218.95	0	Spot (Block4, Row2, Column6)	767.93	722.50	211.24	0.03	0.28	490.00	634.34	490.00	493.21	0.11	0.78	21.00	0.00	0.00	232.50	277.93	1055130.00	0.27	577.14	507.50
4	7	2	20035.00	3240.00	181.20	0	Spot (Block4, Row2, Column7)	597.29	586.00	87.43	0.01	0.15	435.00	496.65	435.00	239.00	0.06	0.48	20.00	0.00	0.00	151.00	162.29	553094.00	0.42	531.23	533.00
4	8	2	20368.00	3236.00	210.75	0	Spot (Block4, Row2, Column8)	423.96	420.00	32.73	0.00	0.08	390.00	418.56	390.00	229.24	0.03	0.55	0.00	0.00	0.00	30.00	33.96	537151.00	0.02	396.77	398.00
4	1	3	18265.00	3552.00	156.45	0	Spot (Block4, Row3, Column1)	1029.43	987.00	238.43	0.02	0.23	484.00	478.85	484.00	63.38	0.00	0.13	99.00	98.00	0.00	503.00	545.43	694863.00	8.69	639.74	611.50
4	2	3	18560.00	3526.00	251.30	0	Spot (Block4, Row3, Column2)	607.39	600.00	93.89	0.01	0.15	485.00	505.54	485.00	147.77	0.02	0.29	33.00	5.00	0.00	115.00	122.39	1111517.00	0.69	518.44	503.00
4	3	3	18859.00	3554.00	168.55	0	Spot (Block4, Row3, Column3)	762.19	734.00	190.11	0.02	0.25	431.00	450.08	431.00	58.39	0.02	0.13	98.00	92.00	0.00	303.00	331.19	599847.00	5.34	519.21	508.00
4	4	3	19167.00	3557.00	151.30	0	Spot (Block4, Row3, Column4)	1990.50	1752.00	934.13	0.06	0.47	424.00	439.52	424.00	44.43	0.02	0.10	100.00	100.00	0.00	1328.00	1566.50	1246053.00	34.91	809.27	773.00
4	5	3	19432.00	3550.00	186.20	0	Spot (Block4, Row3, Column5)	587.00	569.50	146.71	0.01	0.25	461.00	557.88	461.00	432.07	0.08	0.77	2.00	0.00	0.00	108.50	126.00	572914.00	0.07	508.58	485.50
4	6	3	19767.00	3557.00	211.50	0	Spot (Block4, Row3, Column6)	41838.29	40428.50	19671.32	0.01	0.47	522.00	817.82	522.00	670.63	0.19	0.82	100.00	100.00	29.84	39906.50	41316.29	53553396.00	61.17	9379.50	9371.00
4	7	3	20063.00	3555.00	147.00	-50	Spot (Block4, Row3, Column7)	654.66	656.00	111.05	0.00	0.17	447.00	591.10	447.00	478.22	0.12	0.81	2.00	0.00	0.00	209.00	207.66	386248.00	0.13	568.12	559.50
4	8	3	20367.00	3568.00	157.80	0	Spot (Block4, Row3, Column8)	30301.28	28044.00	14301.53	0.03	0.47	401.00	442.29	401.00	253.39	0.04	0.57	100.00	100.00	1.46	27643.00	29900.28	20786688.00	117.84	6379.44	5250.50
4	1	4	18262.00	3857.00	152.25	0	Spot (Block4, Row4, Column1)	1900.82	1695.00	885.96	0.05	0.47	479.00	490.16	479.00	139.83	0.01	0.29	99.00	99.00	0.00	1216.00	1421.82	1208920.00	10.09	858.93	781.50
4	2	4	18566.00	3856.00	166.50	0	Spot (Block4, Row4, Column2)	10707.91	9986.00	5114.42	0.03	0.48	483.00	546.21	483.00	244.90	0.05	0.45	100.00	100.00	0.00	9503.00	10224.91	8245087.00	41.49	2282.95	2223.00
4	3	4	18868.00	3860.00	151.70	0	Spot (Block4, Row4, Column3)	13620.51	11824.00	9010.12	0.06	0.66	447.00	513.22	447.00	240.97	0.06	0.47	100.00	100.00	0.00	11377.00	13173.51	8635403.00	54.39	2554.43	1873.00
4	4	4	19147.00	3860.00	188.25	0	Spot (Block4, Row4, Column4)	553.86	521.00	80.85	0.03	0.15	421.00	443.38	421.00	85.22	0.02	0.19	59.00	28.00	0.00	100.00	132.86	552202.00	1.30	471.96	474.50
4	5	4	19467.00	3845.00	145.45	0	Spot (Block4, Row4, Column5)	627.89	591.50	245.26	0.03	0.39	443.00	488.47	443.00	176.88	0.04	0.36	29.00	2.00	0.00	148.50	184.89	364179.00	0.79	516.36	500.50
4	6	4	19768.00	3853.00	197.65	0	Spot (Block4, Row4, Column6)	2446.87	2424.00	656.66	0.00	0.27	491.00	635.45	491.00	471.53	0.11	0.74	99.00	92.00	0.00	1933.00	1955.87	2703790.00	3.84	961.32	917.50
4	7	4	20064.00	3846.00	277.95	0	Spot (Block4, Row4, Column7)	702.67	603.00	269.92	0.07	0.38	474.00	643.69	474.00	548.19	0.13	0.85	13.00	0.00	0.00	129.00	228.67	1585937.00	0.11	579.83	463.00
4	8	4	20355.00	3869.00	178.40	0	Spot (Block4, Row4, Column8)	664.07	665.00	133.90	0.00	0.20	408.00	463.24	408.00	231.04	0.06	0.50	52.00	8.00	0.00	257.00	256.07	587702.00	0.87	471.19	475.00
4	1	5	18264.00	4161.00	159.85	0	Spot (Block4, Row5, Column1)	1918.25	1610.00	875.41	0.08	0.46	488.00	638.95	488.00	478.42	0.12	0.75	94.00	61.00	0.00	1122.00	1430.25	1346614.00	2.67	782.07	727.00
4	2	5	18563.00	4158.00	156.15	0	Spot (Block4, Row5, Column2)	37043.05	35806.00	16229.93	0.01	0.44	518.00	725.80	518.00	594.40	0.15	0.82	100.00	100.00	5.23	35288.00	36525.05	24781840.00	61.10	7014.90	6575.00
4	3	5	18866.00	4157.00	155.90	0	Spot (Block4, Row5, Column3)	37009.58	34239.50	19734.76	0.03	0.53	455.00	554.71	455.00	319.40	0.09	0.58	100.00	100.00	14.82	33784.50	36554.58	24722496.00	114.13	5673.52	4478.00
4	4	5	19165.00	4154.00	161.30	0	Spot (Block4, Row5, Column4)	946.00	904.00	292.65	0.02	0.31	414.00	463.07	414.00	198.22	0.05	0.43	88.00	59.00	0.00	490.00	532.00	681118.00	2.44	535.70	511.00
4	5	5	19469.00	4158.00	148.10	0	Spot (Block4, Row5, Column5)	20994.87	19831.50	12554.07	0.02	0.60	419.00	445.09	419.00	108.45	0.03	0.24	100.00	100.00	0.00	19412.50	20575.87	12554933.00	189.49	4493.01	3090.50
4	6	5	19734.00	4133.00	206.15	0	Spot (Block4, Row5, Column6)	641.71	619.00	111.59	0.02	0.17	479.00	565.36	479.00	430.49	0.07	0.76	0.00	0.00	0.00	140.00	162.71	776464.00	0.18	530.33	509.00
4	7	5	20067.00	4156.00	199.75	0	Spot (Block4, Row5, Column7)	47724.90	56746.00	19328.49	0.08	0.40	500.00	724.13	500.00	659.35	0.16	0.91	100.00	100.00	43.34	56246.00	47224.90	54072796.00	71.28	9994.74	9931.00
4	8	5	20363.00	4160.00	152.45	0	Spot (Block4, Row5, Column8)	1008.92	988.50	299.00	0.01	0.30	416.00	518.56	416.00	417.13	0.10	0.80	71.00	17.00	0.00	572.50	592.92	645706.00	1.18	550.24	558.00
4	1	6	18267.00	4461.00	209.45	0	Spot (Block4, Row6, Column1)	36782.50	32043.00	20133.12	0.06	0.55	520.00	837.93	520.00	774.69	0.21	0.92	100.00	100.00	22.36	31523.00	36262.50	46051964.00	46.40	8111.10	7883.00
4	2	6	18564.00	4456.00	203.85	0	Spot (Block4, Row6, Column2)	41154.48	41650.00	19095.88	0.01	0.46	502.00	824.26	502.00	805.19	0.22	0.98	100.00	100.00	18.98	41148.00	40652.48	48562512.00	50.09	8439.05	8344.00
4	3	6	18863.00	4458.00	149.25	0	Spot (Block4, Row6, Column3)	7262.30	6462.50	4159.55	0.05	0.57	423.00	563.23	423.00	500.80	0.12	0.89	100.00	100.00	0.00	6039.50	6839.30	4444527.00	13.38	1937.36	1620.00
4	4	6	19162.00	4454.00	172.75	0	Spot (Block4, Row6, Column4)	692.97	635.00	194.50	0.04	0.28	405.00	414.08	405.00	45.70	0.01	0.11	98.00	87.00	0.00	230.00	287.97	579325.00	6.10	475.08	478.00
4	5	6	19464.00	4458.00	145.90	0	Spot (Block4, Row6, Column5)	2645.01	2524.00	920.35	0.02	0.35	405.00	436.84	405.00	118.85	0.03	0.27	100.00	100.00	0.00	2119.00	2240.01	1523524.00	18.58	989.13	871.50
4	6	6	19759.00	4435.00	289.80	0	Spot (Block4, Row6, Column6)	622.75	594.00	181.30	0.02	0.29	457.00	626.24	457.00	658.56	0.14	1.05	0.00	0.00	0.00	137.00	165.75	1530726.00	-0.01	538.47	455.00
4	7	6	20072.00	4453.00	152.40	0	Spot (Block4, Row6, Column7)	1011.76	963.50	270.73	0.02	0.27	444.00	536.09	444.00	417.10	0.08	0.78	65.00	17.00	0.00	519.50	567.76	641457.00	1.14	582.38	570.50
4	8	6	20362.00	4461.00	178.90	0	Spot (Block4, Row6, Column8)	909.38	836.50	285.36	0.04	0.31	405.00	430.50	405.00	84.73	0.03	0.20	99.00	93.00	0.00	431.50	504.38	818439.00	5.65	525.96	520.50
4	1	7	18268.00	4758.00	165.30	0	Spot (Block4, Row7, Column1)	13141.48	11485.00	6904.47	0.06	0.53	423.00	563.98	423.00	434.43	0.12	0.77	100.00	100.00	0.00	11062.00	12718.48	9948104.00	28.95	2441.93	2391.00
4	2	7	18573.00	4763.00	186.50	0	Spot (Block4, Row7, Column2)	483.57	487.00	53.79	0.00	0.11	418.00	526.14	418.00	403.14	0.10	0.77	0.00	0.00	0.00	69.00	65.57	473411.00	-0.11	446.82	434.00
4	3	7	18869.00	4726.00	171.90	0	Spot (Block4, Row7, Column3)	460.01	467.00	41.11	0.01	0.09	408.00	435.95	408.00	181.24	0.03	0.42	0.00	0.00	0.00	59.00	52.01	379507.00	0.13	436.18	420.00
4	4	7	19151.00	4746.00	212.10	0	Spot (Block4, Row7, Column4)	501.85	495.00	66.39	0.01	0.13	404.00	434.56	404.00	167.20	0.03	0.38	19.00	0.00	0.00	91.00	97.85	644875.00	0.40	445.78	423.50
4	5	7	19426.00	4758.00	196.10	0	Spot (Block4, Row7, Column5)	499.44	491.00	83.93	0.01	0.17	408.00	516.20	408.00	454.08	0.10	0.88	0.00	0.00	0.00	83.00	91.44	542887.00	-0.04	448.13	415.00
4	6	7	19766.00	4759.00	192.70	0	Spot (Block4, Row7, Column6)	45640.72	52767.00	21144.60	0.06	0.46	551.00	949.94	551.00	1011.84	0.24	1.07	100.00	100.00	37.32	52216.00	45089.72	48060080.00	44.17	8553.43	8441.50
4	7	7	20066.00	4759.00	239.30	0	Spot (Block4, Row7, Column7)	646.52	586.50	263.08	0.04	0.41	455.00	618.87	455.00	622.68	0.13	1.01	3.00	1.00	0.00	131.50	191.52	1065458.00	0.04	499.94	425.00
4	8	7	20365.00	4763.00	197.75	0	Spot (Block4, Row7, Column8)	3348.43	3430.00	850.72	0.01	0.25	413.00	523.51	413.00	320.78	0.10	0.61	100.00	99.00	0.00	3017.00	2935.43	3706710.00	8.81	1141.85	1075.00
4	1	8	18262.00	5059.00	150.85	0	Spot (Block4, Row8, Column1)	698.21	608.00	308.15	0.06	0.44	401.00	435.66	401.00	152.43	0.04	0.35	84.00	30.00	0.00	207.00	297.21	437081.00	1.72	520.91	502.00
4	2	8	18558.00	5046.00	170.45	0	Spot (Block4, Row8, Column2)	518.39	500.00	73.54	0.02	0.14	400.00	410.94	400.00	49.65	0.01	0.12	87.00	50.00	0.00	100.00	118.39	419897.00	2.16	451.06	432.00
4	3	8	18865.00	5060.00	160.80	0	Spot (Block4, Row8, Column3)	633.97	605.00	143.03	0.02	0.23	395.00	416.84	395.00	152.26	0.02	0.37	69.00	30.00	0.00	210.00	238.97	453287.00	1.43	446.46	424.00
4	4	8	19163.00	5060.00	156.20	0	Spot (Block4, Row8, Column4)	52911.93	65355.00	16410.68	0.09	0.31	398.00	437.59	398.00	194.97	0.04	0.45	100.00	100.00	49.40	64957.00	52513.93	35557100.00	269.13	10816.09	8328.00
4	5	8	19430.00	5048.00	179.30	0	Spot (Block4, Row8, Column5)	455.60	424.00	75.55	0.03	0.17	406.00	523.21	406.00	440.96	0.11	0.84	0.00	0.00	0.00	18.00	49.60	411409.00	-0.15	436.49	410.00
4	6	8	19770.00	5060.00	204.80	0	Spot (Block4, Row8, Column6)	44311.93	48218.00	20637.42	0.04	0.47	496.00	818.07	496.00	871.99	0.22	1.07	100.00	100.00	38.92	47722.00	43815.93	53174776.00	49.88	9376.79	9615.00
4	7	8	20069.00	5064.00	148.00	0	Spot (Block4, Row8, Column7)	2006.29	1938.00	779.22	0.02	0.39	445.00	598.00	445.00	517.31	0.13	0.87	94.00	67.00	0.00	1493.00	1561.29	1197758.00	2.72	867.78	783.00
4	8	8	20358.00	5061.00	153.30	0	Spot (Block4, Row8, Column8)	57524.10	65535.00	12134.20	0.06	0.21	424.00	525.14	424.00	317.23	0.09	0.60	100.00	100.00	60.06	65111.00	57100.10	37160876.00	179.67	11879.19	9018.50
5	1	1	4759.00	7442.00	152.35	0	Spot (Block5, Row1, Column1)	38161.94	35017.50	19258.81	0.04	0.50	499.00	563.39	499.00	255.61	0.05	0.45	100.00	100.00	16.72	34518.50	37662.94	24194776.00	147.09	7967.76	5643.50
5	2	1	5056.00	7445.00	153.55	0	Spot (Block5, Row1, Column2)	47523.22	53872.00	18660.52	0.05	0.39	499.00	590.47	499.00	332.36	0.07	0.56	100.00	100.00	38.56	53373.00	47024.22	30937836.00	141.21	7721.44	6515.00
5	3	1	5355.00	7448.00	147.40	0	Spot (Block5, Row1, Column3)	15859.43	13103.50	11038.42	0.08	0.70	491.00	530.19	491.00	218.55	0.03	0.41	100.00	100.00	0.00	12612.50	15368.43	9452223.00	70.14	3175.53	2038.50
5	4	1	5655.00	7444.00	149.35	0	Spot (Block5, Row1, Column4)	41506.89	41339.00	20140.15	0.00	0.49	508.00	580.59	508.00	237.59	0.06	0.41	100.00	100.00	25.50	40831.00	40998.89	25070288.00	172.25	8023.50	6162.00
5	5	1	5959.00	7443.00	149.70	0	Spot (Block5, Row1, Column5)	34693.17	31061.00	23739.91	0.05	0.68	519.00	579.71	519.00	190.16	0.05	0.33	100.00	100.00	22.96	30542.00	34174.17	21301672.00	179.39	5865.39	4126.00
5	6	1	6252.00	7443.00	145.95	0	Spot (Block5, Row1, Column6)	46705.09	51993.50	18869.16	0.05	0.40	512.00	581.50	512.00	263.56	0.06	0.45	100.00	100.00	37.59	51481.50	46193.09	27089108.00	175.00	10456.31	7810.00
5	7	1	6551.00	7446.00	151.55	0	Spot (Block5, Row1, Column7)	61445.87	65535.00	8299.92	0.03	0.14	497.00	548.94	497.00	275.00	0.04	0.50	100.00	100.00	73.17	65038.00	60948.87	38711232.00	221.45	15469.14	12164.00
5	8	1	6862.00	7442.00	175.10	0	Spot (Block5, Row1, Column8)	657.22	601.00	303.51	0.04	0.46	468.00	471.67	468.00	136.79	0.00	0.29	46.00	14.00	0.00	133.00	189.22	563896.00	1.36	502.99	498.00
5	1	2	4746.00	7746.00	205.50	0	Spot (Block5, Row2, Column1)	532.60	515.00	61.48	0.01	0.12	493.00	528.17	493.00	204.29	0.03	0.39	0.00	0.00	0.00	22.00	39.60	639120.00	0.02	499.33	495.00
5	2	2	5058.00	7744.00	131.50	0	Spot (Block5, Row2, Column2)	25448.12	24343.00	10187.87	0.02	0.40	498.00	577.15	498.00	308.26	0.06	0.53	100.00	100.00	0.00	23845.00	24950.12	11782478.00	80.68	4632.90	4562.00
5	3	2	5353.00	7742.00	162.00	0	Spot (Block5, Row2, Column3)	1115.94	1048.00	338.66	0.03	0.30	500.00	555.92	500.00	243.37	0.05	0.44	93.00	58.00	0.00	548.00	615.94	809058.00	2.30	651.59	638.00
5	4	2	5658.00	7743.00	168.45	0	Spot (Block5, Row2, Column4)	15221.54	15435.00	6045.97	0.01	0.40	515.00	614.53	515.00	288.97	0.08	0.47	100.00	100.00	0.00	14920.00	14706.54	12085903.00	50.55	3077.48	2933.00
5	5	2	5955.00	7741.00	173.65	0	Spot (Block5, Row2, Column5)	17447.52	16691.00	6887.12	0.02	0.39	573.00	650.45	573.00	284.57	0.06	0.44	100.00	100.00	0.00	16118.00	16874.52	14673362.00	59.03	3903.30	3042.00
5	6	2	6247.00	7740.00	148.45	0	Spot (Block5, Row2, Column6)	5922.70	5331.00	3063.66	0.05	0.52	580.00	749.40	580.00	687.02	0.11	0.92	100.00	92.00	0.00	4751.00	5342.70	3571388.00	7.53	1871.81	1595.00
5	7	2	6555.00	7742.00	149.45	0	Spot (Block5, Row2, Column7)	8422.04	7619.00	4785.21	0.04	0.57	504.00	555.41	504.00	229.21	0.04	0.41	100.00	100.00	0.00	7115.00	7918.04	5145865.00	34.32	2195.29	1936.00
5	8	2	6862.00	7746.00	151.45	0	Spot (Block5, Row2, Column8)	530.27	505.00	64.31	0.02	0.12	477.00	502.69	477.00	295.64	0.02	0.59	0.00	0.00	0.00	28.00	53.27	332479.00	0.09	509.42	497.00
5	1	3	4755.00	8045.00	147.80	0	Spot (Block5, Row3, Column1)	27845.30	24873.00	17330.86	0.05	0.62	498.00	522.13	498.00	139.20	0.02	0.27	100.00	100.00	1.35	24375.00	27347.30	16512261.00	196.29	5150.62	4291.00
5	2	3	5051.00	8041.00	152.80	0	Spot (Block5, Row3, Column2)	1498.01	1365.50	576.35	0.04	0.38	503.00	562.46	503.00	239.64	0.05	0.43	98.00	78.00	0.00	862.50	995.01	952737.00	3.90	766.65	680.00
5	3	3	5351.00	8044.00	141.80	0	Spot (Block5, Row3, Column3)	4183.40	3015.00	5572.98	0.14	1.33	519.00	566.23	519.00	205.61	0.04	0.36	100.00	100.00	0.00	2496.00	3664.40	2279951.00	17.59	1313.73	1060.00
5	4	3	5652.00	8043.00	148.45	0	Spot (Block5, Row3, Column4)	48073.80	55562.00	18631.35	0.06	0.39	518.00	584.87	518.00	234.13	0.05	0.40	100.00	100.00	42.90	55044.00	47555.80	29132908.00	202.83	10356.81	7754.50
5	5	3	5955.00	8030.00	148.70	0	Spot (Block5, Row3, Column5)	3985.39	1867.50	9273.75	0.33	2.33	534.00	729.16	534.00	701.17	0.14	0.96	70.00	47.00	1.51	1333.50	3451.39	2383261.00	4.64	1198.07	819.00
5	6	3	6258.00	8043.00	220.65	0	Spot (Block5, Row3, Column6)	50052.32	61124.50	17289.12	0.09	0.35	627.00	977.46	627.00	920.88	0.19	0.94	100.00	100.00	48.42	60497.50	49425.32	69773600.00	53.29	11828.10	11192.50
5	7	3	6558.00	8046.00	147.80	0	Spot (Block5, Row3, Column7)	29665.83	26508.00	19736.07	0.05	0.67	553.00	707.90	553.00	617.04	0.11	0.87	100.00	100.00	5.19	25955.00	29112.83	17710516.00	46.93	5489.08	3937.00
5	8	3	6858.00	8053.00	158.35	0	Spot (Block5, Row3, Column8)	34328.46	31744.00	17134.11	0.03	0.50	493.00	548.43	493.00	324.08	0.05	0.59	100.00	100.00	8.71	31251.00	33835.46	23652368.00	104.23	7667.21	5623.00
5	1	4	4752.00	8342.00	145.50	0	Spot (Block5, Row4, Column1)	48834.91	56830.00	18101.59	0.07	0.37	513.00	590.46	513.00	277.11	0.06	0.47	100.00	100.00	41.91	56317.00	48321.91	28080248.00	174.10	10669.77	8076.00
5	2	4	5052.00	8343.00	190.60	0	Spot (Block5, Row4, Column2)	11240.71	9853.00	6845.29	0.06	0.61	520.00	638.64	520.00	348.80	0.09	0.55	100.00	100.00	0.00	9333.00	10720.71	11544205.00	30.40	2619.71	2618.00
5	3	4	5355.00	8343.00	154.35	0	Spot (Block5, Row4, Column3)	64674.82	65535.00	4115.51	0.01	0.06	539.00	681.34	539.00	480.56	0.10	0.71	100.00	100.00	93.29	64996.00	64135.82	42427076.00	133.16	15129.73	11962.50
5	4	4	5645.00	8347.00	169.80	0	Spot (Block5, Row4, Column4)	1272.93	1194.00	408.01	0.03	0.32	560.00	589.85	560.00	205.95	0.02	0.35	91.00	72.00	0.00	634.00	712.93	1020890.00	3.32	695.07	695.00
5	5	4	5944.00	8337.00	136.00	0	Spot (Block5, Row4, Column5)	3820.64	1508.50	7582.27	0.40	1.98	551.00	586.38	551.00	202.99	0.03	0.35	100.00	96.00	0.40	957.50	3269.64	1917960.00	15.93	2150.61	860.50
5	6	4	6255.00	8341.00	175.15	0	Spot (Block5, Row4, Column6)	20861.21	20347.50	8102.36	0.01	0.39	603.00	758.04	603.00	597.22	0.10	0.79	100.00	100.00	0.00	19744.50	20258.21	17982368.00	33.66	4826.54	3930.50
5	7	4	6550.00	8344.00	148.75	0	Spot (Block5, Row4, Column7)	16510.71	11619.00	13709.10	0.15	0.83	596.00	715.97	596.00	530.49	0.08	0.74	100.00	99.00	0.00	11023.00	15914.71	9906426.00	29.77	3613.88	2529.00
5	8	4	6852.00	8350.00	150.20	0	Spot (Block5, Row4, Column8)	6105.85	5368.00	3474.74	0.06	0.57	497.00	534.95	497.00	156.44	0.03	0.29	100.00	100.00	0.00	4871.00	5608.85	3791731.00	35.61	1660.65	1237.00
5	1	5	4756.00	8642.00	147.15	0	Spot (Block5, Row5, Column1)	59263.63	65535.00	11623.72	0.04	0.20	576.00	752.50	576.00	649.28	0.12	0.86	100.00	100.00	69.65	64959.00	58687.63	35143616.00	90.12	15079.06	10133.00
5	2	5	5054.00	8641.00	154.90	0	Spot (Block5, Row5, Column2)	40353.52	39539.00	17049.21	0.01	0.42	567.00	797.76	567.00	701.58	0.15	0.88	100.00	100.00	10.52	38972.00	39786.52	26471964.00	56.38	7436.23	6777.00
5	3	5	5354.00	8642.00	160.70	0	Spot (Block5, Row5, Column3)	43597.34	43329.50	20196.65	0.00	0.46	526.00	747.03	526.00	617.42	0.15	0.83	100.00	100.00	34.75	42803.50	43071.34	30867132.00	69.40	6459.05	6217.00
5	4	5	5658.00	8647.00	146.55	0	Spot (Block5, Row5, Column4)	31243.90	27768.00	20413.14	0.05	0.65	573.00	658.37	573.00	438.04	0.06	0.67	100.00	100.00	7.84	27195.00	30670.90	18340196.00	69.82	6035.76	3779.00
5	5	5	5959.00	8644.00	152.30	0	Spot (Block5, Row5, Column5)	64472.52	65535.00	5216.34	0.01	0.08	567.00	616.74	567.00	301.95	0.04	0.49	100.00	100.00	92.77	64968.00	63905.52	41004892.00	211.48	15532.16	11353.00
5	6	5	6257.00	8641.00	148.50	0	Spot (Block5, Row5, Column6)	6985.34	6270.50	3520.32	0.05	0.50	593.00	714.66	593.00	554.50	0.08	0.78	100.00	100.00	0.00	5677.50	6392.34	4205174.00	11.31	1912.24	1619.00
5	7	5	6558.00	8642.00	203.20	0	Spot (Block5, Row5, Column7)	48625.84	64730.00	19378.77	0.12	0.40	615.00	844.89	615.00	747.15	0.14	0.88	100.00	100.00	49.10	64115.00	48010.84	57038680.00	63.95	10827.59	10385.00
5	8	5	6853.00	8644.00	147.45	0	Spot (Block5, Row5, Column8)	37963.67	36893.50	23902.36	0.01	0.63	506.00	619.54	506.00	468.65	0.09	0.76	100.00	100.00	30.41	36387.50	37457.67	22474580.00	79.68	6507.79	4891.50
5	1	6	4755.00	8941.00	221.15	0	Spot (Block5, Row6, Column1)	44745.88	43302.00	19819.40	0.01	0.44	599.00	1001.62	599.00	1082.12	0.22	1.08	100.00	100.00	41.65	42703.00	44146.88	62734304.00	40.42	11066.81	11170.00
5	2	6	5056.00	8942.00	210.00	0	Spot (Block5, Row6, Column2)	39396.79	38841.50	19643.64	0.01	0.50	542.00	894.95	542.00	982.03	0.22	1.10	100.00	100.00	20.44	38299.50	38854.79	49718996.00	39.21	8562.89	8683.50
5	3	6	5348.00	8942.00	147.10	0	Spot (Block5, Row6, Column3)	57842.12	65535.00	11979.33	0.05	0.21	497.00	667.63	497.00	638.44	0.13	0.96	100.00	100.00	62.27	65038.00	57345.12	34184960.00	89.55	13685.69	9386.00
5	4	6	5655.00	8939.00	146.35	0	Spot (Block5, Row6, Column4)	6026.75	5290.00	3347.22	0.06	0.56	500.00	551.94	500.00	233.41	0.04	0.42	100.00	100.00	0.00	4790.00	5526.75	3531674.00	23.46	1726.79	1356.50
5	5	6	5954.00	8946.00	149.70	0	Spot (Block5, Row6, Column5)	64737.92	65535.00	4400.51	0.01	0.07	547.00	641.54	547.00	342.42	0.07	0.53	100.00	100.00	94.79	64988.00	64190.92	39749432.00	187.19	18439.10	13964.00
5	6	6	6257.00	8945.00	148.35	0	Spot (Block5, Row6, Column6)	3677.06	2990.50	2430.46	0.09	0.66	588.00	711.08	588.00	624.62	0.08	0.88	85.00	71.00	0.00	2402.50	3089.06	2206234.00	4.75	1212.93	1071.00
5	7	6	6559.00	8941.00	148.70	0	Spot (Block5, Row6, Column7)	44334.42	48708.00	20817.72	0.04	0.47	602.00	719.79	602.00	519.32	0.08	0.72	100.00	100.00	37.21	48106.00	43732.42	26689472.00	83.98	9884.38	7108.00
5	8	6	6863.00	8947.00	150.10	0	Spot (Block5, Row6, Column8)	46778.82	57337.00	21271.40	0.09	0.45	514.00	572.90	514.00	190.15	0.05	0.33	100.00	100.00	45.89	56823.00	46264.82	29049832.00	242.99	9538.20	7920.50
5	1	7	4750.00	9242.00	185.00	0	Spot (Block5, Row7, Column1)	14917.70	11973.00	9853.63	0.10	0.66	496.00	686.68	496.00	674.73	0.14	0.98	100.00	100.00	0.00	11477.00	14421.70	14350831.00	21.09	2932.09	2863.50
5	2	7	5053.00	9241.00	150.30	0	Spot (Block5, Row7, Column2)	1671.58	1431.00	820.17	0.07	0.49	503.00	635.69	503.00	542.76	0.10	0.85	68.00	43.00	0.00	928.00	1168.58	1034708.00	1.91	750.89	722.50
5	3	7	5352.00	9247.00	155.05	0	Spot (Block5, Row7, Column3)	623.27	602.00	72.43	0.02	0.12	491.00	504.62	491.00	141.30	0.01	0.28	33.00	3.00	0.00	111.00	132.27	409487.00	0.84	546.40	529.00
5	4	7	5653.00	9241.00	148.05	0	Spot (Block5, Row7, Column4)	1250.25	1108.50	457.64	0.05	0.37	487.00	524.87	487.00	215.74	0.03	0.41	93.00	73.00	0.00	621.50	763.25	747649.00	3.36	677.45	640.00
5	5	7	5953.00	9242.00	191.20	0	Spot (Block5, Row7, Column5)	10130.66	9018.00	6037.71	0.05	0.60	564.00	792.91	564.00	710.31	0.15	0.90	100.00	100.00	0.00	8454.00	9566.66	10454845.00	13.15	2440.29	2394.00
5	6	7	6252.00	9244.00	199.80	0	Spot (Block5, Row7, Column6)	44434.62	52001.00	21790.34	0.07	0.49	695.00	1111.98	695.00	1106.87	0.20	1.00	100.00	100.00	38.73	51306.00	43739.62	50478156.00	39.14	9065.60	9153.00
5	7	7	6549.00	9245.00	151.50	0	Spot (Block5, Row7, Column7)	52601.61	64305.00	15812.62	0.09	0.30	617.00	812.91	617.00	669.80	0.12	0.82	100.00	100.00	49.20	63688.00	51984.61	33034056.00	77.32	10792.38	8354.00
5	8	7	6852.00	9241.00	175.70	0	Spot (Block5, Row7, Column8)	33718.70	34538.50	10738.69	0.01	0.32	579.00	669.09	579.00	350.44	0.06	0.52	100.00	100.00	0.00	33959.50	33139.70	28998080.00	94.31	7941.98	6554.50
5	1	8	4752.00	9539.00	182.65	0	Spot (Block5, Row8, Column1)	681.65	644.50	126.39	0.02	0.19	491.00	524.87	491.00	225.08	0.03	0.43	24.00	6.00	0.00	153.50	190.65	635299.00	0.70	544.27	543.00
5	2	8	5052.00	9542.00	147.20	0	Spot (Block5, Row8, Column2)	5795.25	5333.00	3069.12	0.04	0.53	497.00	506.67	497.00	80.80	0.01	0.16	100.00	100.00	0.00	4836.00	5298.25	3465558.00	65.45	1581.09	1338.00
5	3	8	5346.00	9540.00	147.10	0	Spot (Block5, Row8, Column3)	15054.10	11474.50	11776.16	0.12	0.78	498.00	527.68	498.00	194.03	0.03	0.37	100.00	100.00	0.00	10976.50	14556.10	8851809.00	74.87	2943.79	2265.00
5	4	8	5652.00	9546.00	153.15	0	Spot (Block5, Row8, Column4)	58857.59	65535.00	11479.44	0.05	0.20	495.00	530.26	495.00	223.31	0.03	0.42	100.00	100.00	66.98	65040.00	58362.59	37786888.00	261.19	13384.00	9901.00
5	5	8	5941.00	9543.00	147.95	0	Spot (Block5, Row8, Column5)	1069.39	1009.50	302.46	0.03	0.28	508.00	695.51	508.00	656.83	0.14	0.94	36.00	1.00	0.00	501.50	561.39	639493.00	0.57	743.68	655.00
5	6	8	6258.00	9543.00	217.25	0	Spot (Block5, Row8, Column6)	50424.85	65535.00	17496.80	0.11	0.35	664.50	1020.85	664.50	1057.80	0.19	1.04	100.00	100.00	51.04	64870.50	49760.35	68074240.00	46.70	11779.42	11703.50
5	7	8	6558.00	9545.00	146.60	0	Spot (Block5, Row8, Column7)	22951.02	21057.00	12739.45	0.04	0.56	611.00	818.47	611.00	641.23	0.13	0.78	100.00	100.00	0.00	20446.00	22340.02	13426346.00	34.52	5074.67	4020.00
5	8	8	6846.00	9542.00	147.85	0	Spot (Block5, Row8, Column8)	60384.36	65535.00	9286.41	0.04	0.15	628.00	736.59	628.00	357.80	0.07	0.49	100.00	100.00	69.38	64907.00	59756.36	36291300.00	166.70	15287.09	10259.00
6	1	1	9260.00	7445.00	155.40	0	Spot (Block6, Row1, Column1)	37737.82	35901.00	19104.52	0.02	0.51	604.00	667.84	604.00	215.77	0.04	0.32	100.00	100.00	15.74	35297.00	37133.82	25171228.00	171.81	7935.43	6018.00
6	2	1	9559.00	7452.00	154.25	0	Spot (Block6, Row1, Column2)	20021.37	17207.00	11173.12	0.07	0.56	599.00	655.96	599.00	202.83	0.04	0.31	100.00	100.00	0.00	16608.00	19422.37	13013888.00	95.48	3892.51	3248.00
6	3	1	9860.00	7450.00	148.45	0	Spot (Block6, Row1, Column3)	9527.15	8051.00	6425.79	0.07	0.67	598.00	648.74	598.00	152.37	0.04	0.23	100.00	100.00	0.00	7453.00	8929.15	5706760.00	58.27	2225.39	1826.00
6	4	1	10155.00	7447.00	148.90	0	Spot (Block6, Row1, Column4)	15341.45	14118.50	8437.88	0.04	0.55	686.00	714.59	686.00	200.04	0.02	0.28	100.00	100.00	0.00	13432.50	14655.45	9296917.00	73.12	3608.22	2887.00
6	5	1	10459.00	7452.00	149.45	0	Spot (Block6, Row1, Column5)	21314.24	16628.00	16680.74	0.11	0.78	696.00	734.64	696.00	191.15	0.02	0.26	100.00	100.00	0.49	15932.00	20618.24	13086945.00	107.66	4368.14	3193.00
6	6	1	10755.00	7447.00	148.80	0	Spot (Block6, Row1, Column6)	30898.04	28538.50	17530.58	0.03	0.57	682.00	709.24	682.00	227.87	0.02	0.32	100.00	100.00	4.46	27856.50	30216.04	18724240.00	132.48	7604.00	5115.00
6	7	1	11052.00	7449.00	152.15	0	Spot (Block6, Row1, Column7)	52437.82	65535.00	16764.52	0.10	0.32	683.00	701.28	683.00	221.97	0.01	0.32	100.00	100.00	52.91	64852.00	51754.82	33298264.00	233.08	11475.11	8397.00
6	8	1	11360.00	7448.00	156.60	0	Spot (Block6, Row1, Column8)	2186.09	2055.00	776.71	0.03	0.36	676.00	675.82	676.00	150.11	0.00	0.22	100.00	100.00	0.00	1379.00	1510.09	1475613.00	10.06	1040.90	1017.50
6	1	2	9254.00	7748.00	215.75	0	Spot (Block6, Row2, Column1)	657.51	676.00	106.15	0.01	0.16	591.00	625.98	591.00	174.50	0.02	0.28	16.00	1.00	0.00	85.00	66.51	874491.00	0.18	620.26	598.00
6	2	2	9553.00	7748.00	131.00	0	Spot (Block6, Row2, Column2)	15303.98	15380.50	6076.67	0.00	0.40	599.00	659.09	599.00	195.75	0.04	0.30	100.00	100.00	0.00	14781.50	14704.98	7039829.00	74.81	3473.11	3413.00
6	3	2	9858.00	7747.00	172.90	0	Spot (Block6, Row2, Column3)	1098.47	1038.00	301.62	0.02	0.27	605.00	672.83	605.00	206.62	0.05	0.31	83.00	51.00	0.00	433.00	493.47	918325.00	2.06	746.63	735.00
6	4	2	10162.00	7748.00	169.30	0	Spot (Block6, Row2, Column4)	10072.73	9991.50	4140.18	0.00	0.41	679.00	723.31	679.00	238.82	0.03	0.33	100.00	100.00	0.00	9312.50	9393.73	8078326.00	39.15	2361.58	2307.50
6	5	2	10464.00	7750.00	185.80	0	Spot (Block6, Row2, Column5)	6583.28	6275.00	2240.49	0.02	0.34	715.00	811.11	715.00	360.15	0.05	0.44	100.00	100.00	0.00	5560.00	5868.28	6379201.00	16.03	2277.62	1928.00
6	6	2	10755.00	7759.00	158.50	0	Spot (Block6, Row2, Column6)	4049.73	3771.00	2094.15	0.03	0.52	712.00	958.00	712.00	900.04	0.13	0.94	89.00	67.00	0.00	3059.00	3337.73	2790263.00	3.44	1516.60	1438.00
6	7	2	11055.00	7753.00	152.10	0	Spot (Block6, Row2, Column7)	5217.03	4468.00	2905.35	0.07	0.56	674.00	725.19	674.00	401.08	0.03	0.55	100.00	99.00	0.00	3794.00	4543.03	3312815.00	11.20	1616.78	1339.50
6	8	2	11356.00	7746.00	206.15	0	Spot (Block6, Row2, Column8)	697.01	687.00	127.10	0.01	0.18	603.00	670.69	603.00	258.64	0.05	0.39	12.00	0.00	0.00	84.00	94.01	840588.00	0.10	684.07	697.00
6	1	3	9257.00	8050.00	150.45	0	Spot (Block6, Row3, Column1)	22122.65	20345.00	13566.94	0.04	0.61	593.00	635.26	593.00	149.06	0.03	0.23	100.00	100.00	0.00	19752.00	21529.65	13716046.00	144.15	4546.26	3546.00
6	2	3	9556.00	8053.00	161.95	0	Spot (Block6, Row3, Column2)	1407.34	1344.00	432.19	0.02	0.31	604.00	684.77	604.00	256.67	0.05	0.37	95.00	68.00	0.00	740.00	803.34	1017506.00	2.82	833.16	822.00
6	3	3	9865.00	8058.00	161.90	0	Spot (Block6, Row3, Column3)	3301.20	1960.50	6787.47	0.23	2.06	663.00	692.89	663.00	222.58	0.02	0.32	87.00	80.00	0.82	1297.50	2638.20	2403273.00	11.72	1462.97	732.00
6	4	3	10159.00	8047.00	148.45	0	Spot (Block6, Row3, Column4)	36886.52	33932.00	20076.82	0.04	0.54	618.00	690.02	618.00	216.24	0.05	0.31	100.00	100.00	15.89	33314.00	36268.52	22279544.00	167.39	8191.44	6571.50
6	5	3	10438.00	8045.00	167.60	0	Spot (Block6, Row3, Column5)	1514.59	1313.00	708.07	0.06	0.47	692.00	864.33	692.00	665.52	0.10	0.77	47.00	22.00	0.00	621.00	822.59	1178348.00	0.98	936.44	803.50
6	6	3	10756.00	8046.00	219.60	0	Spot (Block6, Row3, Column6)	54468.76	65535.00	14787.50	0.08	0.27	813.00	1193.20	813.00	1069.81	0.17	0.90	100.00	100.00	56.22	64722.00	53655.76	75276600.00	49.80	12456.80	11862.00
6	7	3	11064.00	8051.00	149.65	0	Spot (Block6, Row3, Column7)	17422.62	14991.00	11667.10	0.07	0.67	700.00	857.34	700.00	645.72	0.09	0.75	100.00	100.00	0.00	14291.00	16722.62	10714911.00	25.65	3604.80	2653.00
6	8	3	11356.00	8051.00	161.85	0	Spot (Block6, Row3, Column8)	53034.95	62304.00	14915.34	0.07	0.28	650.00	723.72	650.00	403.65	0.05	0.56	100.00	100.00	45.45	61654.00	52384.95	38503700.00	129.60	10401.95	9617.00
6	1	4	9256.00	8351.00	147.65	0	Spot (Block6, Row4, Column1)	34909.10	30754.00	19304.98	0.06	0.55	618.00	696.58	618.00	252.77	0.05	0.36	100.00	100.00	10.29	30136.00	34291.10	20701152.00	135.35	7447.02	5723.00
6	2	4	9554.00	8347.00	180.80	0	Spot (Block6, Row4, Column2)	13533.46	12365.00	7564.02	0.04	0.56	691.00	787.50	691.00	397.28	0.06	0.50	100.00	100.00	0.00	11674.00	12842.46	12396645.00	32.08	3188.01	3105.00
6	3	4	9858.00	8348.00	153.85	0	Spot (Block6, Row4, Column3)	60844.26	65535.00	9560.62	0.03	0.16	691.00	804.35	691.00	460.80	0.07	0.57	100.00	100.00	74.46	64844.00	60153.26	39549116.00	130.30	16232.40	12068.00
6	4	4	10146.00	8348.00	167.60	0	Spot (Block6, Row4, Column4)	1249.69	1184.00	313.03	0.02	0.25	691.00	733.32	691.00	246.65	0.03	0.34	84.00	49.00	0.00	493.00	558.69	979760.00	2.09	828.23	823.50
6	5	4	10467.00	8346.00	100.25	0	Spot (Block6, Row4, Column5)	5769.44	1580.50	12679.99	0.56	2.20	686.00	744.19	686.00	344.07	0.04	0.46	80.00	62.00	1.95	894.50	5083.44	1476976.00	14.61	2047.55	1225.00
6	6	4	10759.00	8345.00	188.25	0	Spot (Block6, Row4, Column6)	7742.73	7778.50	2382.63	0.00	0.31	771.00	910.28	771.00	581.46	0.07	0.64	100.00	99.00	0.00	7007.50	6971.73	7680784.00	11.75	2693.03	2424.00
6	7	4	11052.00	8351.00	148.35	0	Spot (Block6, Row4, Column7)	9521.74	7492.00	7276.39	0.10	0.76	753.00	921.47	753.00	628.41	0.09	0.68	95.00	85.00	0.00	6739.00	8768.74	5760655.00	13.69	2301.14	1836.00
6	8	4	11358.00	8355.00	153.55	0	Spot (Block6, Row4, Column8)	3459.71	3164.50	1670.14	0.04	0.48	676.00	710.53	676.00	288.73	0.02	0.41	100.00	99.00	0.00	2488.50	2783.71	2248814.00	9.52	1252.90	1153.00
6	1	5	9259.00	8647.00	145.75	0	Spot (Block6, Row5, Column1)	34555.77	29241.00	20102.28	0.07	0.58	695.00	901.84	695.00	665.79	0.11	0.74	100.00	100.00	13.47	28546.00	33860.77	20007840.00	50.55	7224.69	5299.50
6	2	5	9559.00	8650.00	159.40	0	Spot (Block6, Row5, Column2)	54768.00	65535.00	14267.59	0.08	0.26	737.00	1014.53	737.00	799.79	0.14	0.79	100.00	100.00	51.58	64798.00	54031.00	38228388.00	67.21	11119.83	10126.00
6	3	5	9858.00	8649.00	160.35	0	Spot (Block6, Row5, Column3)	43089.16	43476.50	20164.35	0.00	0.47	702.00	878.12	702.00	588.30	0.10	0.67	100.00	100.00	33.24	42774.50	42387.16	30593512.00	71.75	7013.22	5833.00
6	4	5	10158.00	8649.00	148.45	0	Spot (Block6, Row5, Column4)	18118.83	15541.00	12338.04	0.07	0.68	701.00	787.24	701.00	401.40	0.05	0.51	100.00	100.00	0.00	14840.00	17417.83	10907533.00	43.18	4006.88	3068.00
6	5	5	10459.00	8650.00	153.85	0	Spot (Block6, Row5, Column5)	59940.79	65535.00	10619.19	0.04	0.18	691.00	743.83	691.00	276.17	0.03	0.37	100.00	100.00	72.26	64844.00	59249.79	39321500.00	214.35	12876.09	9260.00
6	6	5	10754.00	8647.00	151.95	0	Spot (Block6, Row5, Column6)	4719.46	4368.00	2330.51	0.03	0.49	703.00	887.24	703.00	673.82	0.10	0.76	99.00	87.00	0.00	3665.00	4016.46	2987420.00	5.69	1652.01	1392.00
6	7	5	11056.00	8649.00	212.45	0	Spot (Block6, Row5, Column7)	57801.24	65535.00	13074.97	0.05	0.23	830.00	1117.48	830.00	858.60	0.13	0.77	100.00	100.00	66.43	64705.00	56971.24	74217640.00	66.02	13209.72	12528.50
6	8	5	11356.00	8649.00	150.15	0	Spot (Block6, Row5, Column8)	26873.48	21910.50	21167.70	0.09	0.79	693.00	797.40	693.00	499.13	0.06	0.63	100.00	100.00	5.84	21217.50	26180.48	16554066.00	52.24	4862.82	3552.00
6	1	6	9258.00	8948.00	217.15	0	Spot (Block6, Row6, Column1)	50194.05	65535.00	17246.25	0.12	0.34	767.00	1200.65	767.00	1140.32	0.19	0.95	100.00	100.00	50.26	64768.00	49427.05	67411264.00	42.96	12398.42	12354.00
6	2	6	9554.00	8946.00	215.95	0	Spot (Block6, Row6, Column2)	53608.00	65535.00	16602.16	0.09	0.31	771.00	1174.28	771.00	1109.54	0.18	0.94	100.00	100.00	57.83	64764.00	52837.00	71567448.00	47.26	12022.12	11435.50
6	3	6	9852.00	8949.00	148.90	0	Spot (Block6, Row6, Column3)	46834.62	54087.00	19674.79	0.06	0.42	674.00	818.10	674.00	640.11	0.08	0.78	100.00	100.00	42.90	53413.00	46160.62	28381952.00	71.89	10944.28	8649.00
6	4	6	10159.00	8947.00	151.10	0	Spot (Block6, Row6, Column4)	4084.79	3476.50	2217.92	0.07	0.54	617.00	678.33	617.00	250.25	0.04	0.37	100.00	99.00	0.00	2859.50	3467.79	2565247.00	13.61	1312.65	1206.00
6	5	6	10456.00	8951.00	150.30	0	Spot (Block6, Row6, Column5)	61236.21	65535.00	8852.65	0.03	0.14	692.00	768.99	692.00	335.78	0.05	0.44	100.00	100.00	74.47	64843.00	60544.21	37905532.00	180.08	16390.60	11929.00
6	6	6	10760.00	8947.00	157.50	0	Spot (Block6, Row6, Column6)	1919.47	1480.00	1057.33	0.11	0.55	697.00	845.23	697.00	631.30	0.08	0.75	58.00	36.00	0.00	783.00	1222.47	1314835.00	1.70	929.64	898.50
6	7	6	11058.00	8948.00	150.20	0	Spot (Block6, Row6, Column7)	30822.62	28354.50	20193.76	0.04	0.66	726.00	861.66	726.00	523.74	0.07	0.61	100.00	100.00	6.66	27628.50	30096.62	18986764.00	57.21	6337.53	4547.50
6	8	6	11360.00	8953.00	153.30	0	Spot (Block6, Row6, Column8)	33282.21	29280.00	22655.62	0.06	0.68	685.00	710.57	685.00	179.34	0.02	0.25	100.00	100.00	17.72	28595.00	32597.21	21600228.00	181.62	5300.92	3951.00
6	1	7	9252.00	9245.00	174.85	0	Spot (Block6, Row7, Column1)	17622.69	15051.00	10540.41	0.07	0.60	602.00	809.07	602.00	696.57	0.13	0.86	100.00	100.00	0.00	14449.00	17020.69	14961662.00	24.14	3331.24	3299.50
6	2	7	9563.00	9249.00	183.40	0	Spot (Block6, Row7, Column2)	1064.78	954.00	355.94	0.05	0.33	654.00	797.82	654.00	647.01	0.09	0.81	23.00	1.00	0.00	300.00	410.78	1006213.00	0.41	739.07	705.50
6	3	7	9862.00	9237.00	205.10	0	Spot (Block6, Row7, Column3)	703.55	690.00	114.01	0.01	0.16	601.00	640.40	601.00	165.74	0.03	0.26	28.00	3.00	0.00	89.00	102.55	838635.00	0.38	642.14	607.50
6	4	7	10157.00	9247.00	177.45	0	Spot (Block6, Row7, Column4)	962.33	910.00	257.40	0.02	0.27	595.00	654.61	595.00	256.47	0.04	0.39	62.00	27.00	0.00	315.00	367.33	846846.00	1.20	695.04	694.00
6	5	7	10455.00	9249.00	180.10	0	Spot (Block6, Row7, Column5)	7680.98	7367.00	3545.62	0.02	0.46	700.00	902.54	700.00	682.64	0.11	0.76	100.00	100.00	0.00	6667.00	6980.98	6951283.00	9.93	2196.17	2216.00
6	6	7	10754.00	9249.00	207.60	0	Spot (Block6, Row7, Column6)	52458.16	65535.00	18660.19	0.10	0.36	837.00	1279.90	837.00	1172.41	0.18	0.92	100.00	100.00	63.06	64698.00	51621.16	64052136.00	43.65	11853.09	11804.00
6	7	7	11051.00	9251.00	151.90	0	Spot (Block6, Row7, Column7)	40199.23	39852.00	18619.60	0.00	0.46	787.00	955.76	787.00	754.54	0.08	0.79	100.00	100.00	18.25	39065.00	39412.23	25325628.00	52.01	8817.97	6572.00
6	8	7	11359.00	9249.00	183.85	0	Spot (Block6, Row7, Column8)	12200.67	12578.00	3463.80	0.01	0.28	697.00	780.87	697.00	316.61	0.05	0.41	100.00	100.00	0.00	11881.00	11503.67	11627238.00	36.07	3652.01	3175.50
6	1	8	9263.00	9553.00	172.60	0	Spot (Block6, Row8, Column1)	836.10	799.00	189.06	0.02	0.23	588.00	618.16	588.00	232.73	0.02	0.38	43.00	12.00	0.00	211.00	248.10	693124.00	0.94	675.66	685.50
6	2	8	9560.00	9551.00	154.05	0	Spot (Block6, Row8, Column2)	3243.79	2935.50	1566.48	0.04	0.48	598.00	623.99	598.00	115.25	0.02	0.18	100.00	100.00	0.00	2337.50	2645.79	2121441.00	22.73	1191.13	1083.00
6	3	8	9848.00	9547.00	150.25	0	Spot (Block6, Row8, Column3)	7555.62	5832.00	5731.00	0.11	0.76	600.00	653.41	600.00	233.60	0.04	0.36	100.00	96.00	0.00	5232.00	6955.62	4669375.00	29.55	1870.31	1505.50
6	4	8	10153.00	9554.00	157.95	0	Spot (Block6, Row8, Column4)	62815.60	65535.00	7231.30	0.02	0.12	596.00	664.85	596.00	295.21	0.05	0.44	100.00	100.00	81.42	64939.00	62219.60	43280352.00	210.53	15534.71	12864.00
6	5	8	10434.00	9555.00	171.40	0	Spot (Block6, Row8, Column5)	882.22	826.00	227.67	0.03	0.26	610.00	803.03	610.00	664.64	0.12	0.83	5.00	0.00	0.00	216.00	272.22	721652.00	0.12	723.67	714.00
6	6	8	10758.00	9550.00	216.75	0	Spot (Block6, Row8, Column6)	54244.97	65535.00	15266.15	0.08	0.28	776.00	1128.87	776.00	1047.58	0.16	0.93	100.00	100.00	56.87	64759.00	53468.97	72689032.00	50.70	12517.24	12262.00
6	7	8	11056.00	9550.00	147.90	0	Spot (Block6, Row8, Column7)	13563.49	12731.00	7247.34	0.03	0.53	761.00	922.86	761.00	623.34	0.08	0.68	100.00	100.00	0.00	11970.00	12802.49	8124530.00	20.28	3561.39	3019.00
6	8	8	11350.00	9551.00	153.20	0	Spot (Block6, Row8, Column8)	57770.73	65535.00	12186.27	0.05	0.21	715.00	820.47	715.00	335.15	0.06	0.41	100.00	100.00	62.99	64820.00	57055.73	37146892.00	169.93	13919.54	9261.00
7	1	1	13763.00	7452.00	156.30	0	Spot (Block7, Row1, Column1)	36731.62	33726.50	19374.46	0.04	0.53	639.00	686.20	639.00	220.32	0.03	0.32	100.00	100.00	12.95	33087.50	36092.62	24683732.00	163.61	7540.07	5734.00
7	2	1	14059.00	7453.00	165.40	0	Spot (Block7, Row1, Column2)	1316.11	1194.00	436.16	0.04	0.33	591.00	624.08	591.00	153.19	0.02	0.25	98.00	83.00	0.00	603.00	725.11	1001558.00	4.52	802.35	799.00
7	3	1	14361.00	7459.00	196.80	0	Spot (Block7, Row1, Column3)	736.38	691.00	144.22	0.03	0.20	589.00	602.20	589.00	108.44	0.01	0.18	46.00	31.00	0.00	102.00	147.38	807067.00	1.24	652.52	611.00
7	4	1	14657.00	7452.00	164.75	0	Spot (Block7, Row1, Column4)	1062.96	997.50	310.36	0.03	0.29	593.00	612.57	593.00	104.04	0.01	0.17	93.00	81.00	0.00	404.50	469.96	788718.00	4.33	709.56	702.50
7	5	1	14971.00	7455.00	169.70	0	Spot (Block7, Row1, Column5)	1109.78	1033.00	310.61	0.03	0.28	663.00	663.73	663.00	124.64	0.00	0.19	85.00	68.00	0.00	370.00	446.78	886714.00	3.58	770.76	715.00
7	6	1	15251.00	7457.00	160.80	0	Spot (Block7, Row1, Column6)	1965.15	1888.50	784.07	0.02	0.40	622.00	660.63	622.00	129.95	0.03	0.20	100.00	98.00	0.00	1266.50	1343.15	1414911.00	10.04	920.06	916.00
7	7	1	15557.00	7463.00	153.15	0	Spot (Block7, Row1, Column7)	1713.74	1618.00	586.36	0.02	0.34	594.00	627.63	594.00	112.74	0.02	0.18	100.00	99.00	0.00	1024.00	1119.74	1100221.00	9.63	938.01	956.00
7	8	1	15867.00	7453.00	193.35	0	Spot (Block7, Row1, Column8)	943.18	919.00	229.31	0.01	0.24	590.00	629.42	590.00	111.51	0.03	0.18	83.00	65.00	0.00	329.00	353.18	990340.00	2.81	740.00	705.00
7	1	2	13758.00	7760.00	178.25	0	Spot (Block7, Row2, Column1)	760.64	785.00	138.32	0.01	0.18	597.00	642.06	597.00	140.67	0.03	0.22	52.00	21.00	0.00	188.00	163.64	677726.00	0.84	710.75	699.00
7	2	2	14066.00	7751.00	137.65	0	Spot (Block7, Row2, Column2)	889.59	882.00	182.68	0.00	0.21	589.00	611.75	589.00	110.17	0.02	0.18	84.00	56.00	0.00	293.00	300.59	457249.00	2.52	729.64	697.50
7	3	2	14359.00	7763.00	200.95	0	Spot (Block7, Row2, Column3)	723.83	695.00	129.72	0.02	0.18	590.00	607.14	590.00	109.00	0.01	0.18	46.00	25.00	0.00	105.00	133.83	830232.00	1.07	666.21	673.00
7	4	2	14658.00	7761.00	167.95	0	Spot (Block7, Row2, Column4)	830.48	805.00	170.69	0.01	0.21	598.00	631.71	598.00	114.74	0.02	0.18	65.00	42.00	0.00	207.00	232.48	651927.00	1.73	706.22	694.00
7	5	2	14963.00	7757.00	198.30	0	Spot (Block7, Row2, Column5)	3216.26	3128.50	988.71	0.01	0.31	690.00	776.85	690.00	401.38	0.05	0.52	100.00	99.00	0.00	2438.50	2526.26	3595782.00	6.08	1284.14	1222.00
7	6	2	15260.00	7756.00	147.00	-50	Spot (Block7, Row2, Column6)	788.31	791.00	134.91	0.00	0.17	698.00	904.49	698.00	731.59	0.11	0.81	0.00	0.00	0.00	93.00	90.31	464313.00	-0.16	788.90	796.00
7	7	2	15569.00	7760.00	174.80	0	Spot (Block7, Row2, Column7)	797.21	787.00	145.27	0.01	0.18	619.00	681.88	619.00	232.72	0.04	0.34	34.00	1.00	0.00	168.00	178.21	683205.00	0.50	676.87	681.00
7	8	2	15860.00	7757.00	147.00	-50	Spot (Block7, Row2, Column8)	702.56	694.00	112.45	0.01	0.16	622.00	704.29	622.00	377.50	0.05	0.54	0.00	0.00	0.00	72.00	80.56	413806.00	-0.00	688.79	693.50
7	1	3	13765.00	8059.00	160.95	0	Spot (Block7, Row3, Column1)	1076.90	1072.00	259.95	0.00	0.24	593.00	615.89	593.00	102.83	0.02	0.17	95.00	83.00	0.00	479.00	483.90	771063.00	4.48	751.40	720.00
7	2	3	14073.00	8051.00	179.75	0	Spot (Block7, Row3, Column2)	754.52	725.00	110.61	0.02	0.15	600.00	653.01	600.00	182.04	0.04	0.28	42.00	5.00	0.00	125.00	154.52	684354.00	0.56	699.58	695.00
7	3	3	14338.00	8060.00	155.40	0	Spot (Block7, Row3, Column3)	1337.37	902.00	2504.16	0.17	1.87	601.00	637.84	601.00	122.42	0.03	0.19	92.00	65.00	0.00	301.00	736.37	886675.00	5.71	856.51	737.50
7	4	3	14663.00	8057.00	152.90	0	Spot (Block7, Row3, Column4)	3035.63	2625.00	1425.33	0.06	0.47	608.00	649.54	608.00	120.32	0.03	0.19	100.00	100.00	0.00	2017.00	2427.63	1930662.00	19.83	1192.26	1070.50
7	5	3	14910.00	8050.00	139.45	0	Spot (Block7, Row3, Column5)	892.92	862.00	244.06	0.02	0.27	695.00	847.06	695.00	621.41	0.09	0.73	3.00	1.00	0.00	167.00	197.92	461640.00	0.07	779.70	774.50
7	6	3	15259.00	8052.00	220.65	0	Spot (Block7, Row3, Column6)	55602.11	65535.00	13915.87	0.07	0.25	816.00	1222.35	816.00	1000.01	0.18	0.82	100.00	100.00	57.78	64719.00	54786.11	77565736.00	54.38	12732.72	11793.00
7	7	3	15560.00	8057.00	147.00	-50	Spot (Block7, Row3, Column7)	879.49	890.00	181.53	0.01	0.21	700.00	941.01	700.00	770.63	0.13	0.82	0.00	0.00	0.00	190.00	179.49	516262.00	-0.08	799.22	761.00
7	8	3	15857.00	8058.00	166.60	0	Spot (Block7, Row3, Column8)	59532.38	65535.00	11907.92	0.04	0.20	686.00	780.81	686.00	530.62	0.06	0.68	100.00	100.00	70.34	64849.00	58846.38	45959440.00	110.72	12282.39	11501.00
7	1	4	13760.00	8355.00	152.10	0	Spot (Block7, Row4, Column1)	3076.61	2712.00	1604.13	0.05	0.52	609.00	663.75	609.00	199.51	0.04	0.30	100.00	99.00	0.00	2103.00	2467.61	1947493.00	12.09	1208.54	1022.00
7	2	4	14058.00	8355.00	168.35	0	Spot (Block7, Row4, Column2)	11353.06	10649.00	5333.50	0.03	0.47	696.00	797.08	696.00	402.40	0.06	0.50	100.00	100.00	0.00	9953.00	10657.06	8889444.00	26.23	2688.86	2604.50
7	3	4	14357.00	8355.00	149.55	0	Spot (Block7, Row4, Column3)	9567.82	8871.50	4998.79	0.03	0.52	679.00	726.80	679.00	293.78	0.03	0.40	100.00	100.00	0.00	8192.50	8888.82	5912910.00	30.09	2635.92	2123.00
7	4	4	14660.00	8358.00	189.50	0	Spot (Block7, Row4, Column4)	745.00	703.00	122.46	0.03	0.16	638.00	660.53	638.00	129.13	0.02	0.20	43.00	14.00	0.00	65.00	107.00	752453.00	0.65	689.84	682.00
7	5	4	14925.00	8348.00	162.90	0	Spot (Block7, Row4, Column5)	1152.19	892.00	1851.94	0.11	1.61	683.00	695.83	683.00	142.62	0.01	0.20	52.00	34.00	0.00	209.00	469.19	844558.00	3.20	839.02	798.00
7	6	4	15263.00	8356.00	199.85	0	Spot (Block7, Row4, Column6)	3933.90	3900.00	1133.78	0.00	0.29	777.00	936.86	777.00	606.99	0.08	0.65	100.00	96.00	0.00	3123.00	3156.90	4472849.00	4.94	1478.60	1448.00
7	7	4	15560.00	8357.00	147.00	-50	Spot (Block7, Row4, Column7)	947.48	921.50	212.32	0.01	0.22	774.00	921.94	774.00	600.83	0.08	0.65	1.00	0.00	0.00	147.50	173.48	555223.00	0.04	904.00	884.00
7	8	4	15865.00	8361.00	177.70	0	Spot (Block7, Row4, Column8)	935.19	906.00	184.89	0.01	0.20	686.00	729.73	686.00	361.20	0.03	0.49	26.00	0.00	0.00	220.00	249.19	826711.00	0.57	756.52	759.50
7	1	5	13763.00	8664.00	196.25	0	Spot (Block7, Row5, Column1)	1977.31	1451.00	1356.37	0.13	0.69	705.00	972.19	705.00	770.82	0.14	0.79	48.00	30.00	0.00	746.00	1272.31	2151308.00	1.30	1094.02	707.00
7	2	5	14054.00	8654.00	165.75	0	Spot (Block7, Row5, Column2)	61245.90	65535.00	10268.31	0.03	0.17	804.00	1067.97	804.00	819.75	0.12	0.77	100.00	100.00	77.63	64731.00	60441.90	46547340.00	73.41	13887.37	12325.00
7	3	5	14363.00	8654.00	159.30	0	Spot (Block7, Row5, Column3)	37977.37	34738.00	20621.29	0.04	0.54	685.00	789.41	685.00	481.62	0.06	0.61	100.00	100.00	22.40	34053.00	37292.37	26622284.00	77.21	6000.09	5176.50
7	4	5	14665.00	8661.00	155.30	0	Spot (Block7, Row5, Column4)	1416.30	1364.00	446.32	0.02	0.32	626.50	687.12	626.50	261.28	0.04	0.38	90.00	66.00	0.00	737.50	789.80	939007.00	2.79	848.85	842.00
7	5	5	14962.00	8658.00	147.65	0	Spot (Block7, Row5, Column5)	10617.36	10207.50	5919.56	0.02	0.56	676.00	678.73	676.00	130.66	0.00	0.19	100.00	100.00	0.00	9531.50	9941.36	6349182.00	76.06	2654.37	2274.00
7	6	5	15259.00	8657.00	147.00	-50	Spot (Block7, Row5, Column6)	769.84	784.00	112.69	0.01	0.15	697.00	857.14	697.00	559.79	0.09	0.65	0.00	0.00	0.00	87.00	72.84	450357.00	-0.16	710.31	688.00
7	7	5	15556.00	8650.00	207.05	0	Spot (Block7, Row5, Column7)	54799.46	65535.00	15323.43	0.08	0.28	830.00	1059.46	830.00	763.52	0.11	0.72	100.00	100.00	60.83	64705.00	53969.46	67020480.00	70.38	12886.05	11993.00
7	8	5	15880.00	8662.00	171.60	0	Spot (Block7, Row5, Column8)	991.91	919.00	276.27	0.03	0.28	687.00	769.75	687.00	467.44	0.05	0.61	25.00	1.00	0.00	232.00	304.91	816344.00	0.48	779.18	709.00
7	1	6	13759.00	8951.00	215.10	0	Spot (Block7, Row6, Column1)	52204.84	65535.00	16235.85	0.10	0.31	800.00	1238.53	800.00	1134.01	0.19	0.92	100.00	100.00	53.21	64735.00	51404.84	69067712.00	44.94	12276.58	11664.00
7	2	6	14056.00	8950.00	209.15	0	Spot (Block7, Row6, Column2)	50271.40	64044.00	18193.97	0.11	0.36	804.00	1181.64	804.00	1111.56	0.17	0.94	100.00	100.00	47.99	63240.00	49467.40	62538220.00	44.16	11439.90	10504.00
7	3	6	14354.00	8954.00	150.75	0	Spot (Block7, Row6, Column3)	3401.71	3044.00	1733.40	0.05	0.51	679.00	787.98	679.00	593.00	0.06	0.75	93.00	78.00	0.00	2365.00	2722.71	2105659.00	4.41	1251.45	1131.00
7	4	6	14665.00	8955.00	164.55	0	Spot (Block7, Row6, Column4)	874.70	868.00	201.64	0.00	0.23	595.00	623.00	595.00	111.70	0.02	0.18	73.00	54.00	0.00	273.00	279.70	658647.00	2.25	688.09	677.00
7	5	6	14955.00	8956.00	148.15	0	Spot (Block7, Row6, Column5)	3862.29	3521.00	1837.23	0.04	0.48	680.00	701.96	680.00	206.28	0.01	0.29	100.00	100.00	0.00	2841.00	3182.29	2309652.00	15.32	1421.77	1272.50
7	6	6	15247.00	8933.00	159.05	0	Spot (Block7, Row6, Column6)	770.47	787.50	120.39	0.01	0.16	695.00	814.76	695.00	564.39	0.07	0.69	0.00	0.00	0.00	92.50	75.47	540872.00	-0.08	727.44	689.00
7	7	6	15562.00	8956.00	164.50	0	Spot (Block7, Row6, Column7)	1471.84	1417.00	420.67	0.02	0.29	724.00	832.95	724.00	461.52	0.06	0.55	72.00	34.00	0.00	693.00	747.84	1090631.00	1.38	908.21	924.00
7	8	6	15862.00	8965.00	157.25	0	Spot (Block7, Row6, Column8)	1170.55	1150.00	294.08	0.01	0.25	696.00	735.82	696.00	148.95	0.02	0.20	85.00	72.00	0.00	454.00	474.55	801828.00	2.92	866.54	880.50
7	1	7	13753.00	9251.00	166.50	0	Spot (Block7, Row7, Column1)	15899.68	13981.00	8547.61	0.06	0.54	610.00	805.78	610.00	622.55	0.12	0.77	100.00	100.00	0.00	13371.00	15289.68	12242752.00	24.25	3122.29	3027.00
7	2	7	14106.00	9256.00	117.25	0	Spot (Block7, Row7, Column2)	793.92	792.50	156.53	0.00	0.20	678.00	757.30	678.00	507.89	0.05	0.67	1.00	0.00	0.00	114.50	115.92	284224.00	0.07	734.48	706.50
7	3	7	14359.00	9256.00	147.00	-50	Spot (Block7, Row7, Column3)	715.91	700.50	135.28	0.01	0.19	666.00	670.78	666.00	129.98	0.00	0.19	30.00	4.00	0.00	34.50	49.91	420953.00	0.35	742.06	701.00
7	4	7	14671.00	9249.00	199.55	0	Spot (Block7, Row7, Column4)	710.47	688.00	132.37	0.01	0.19	611.00	687.42	611.00	255.60	0.05	0.37	13.00	0.00	0.00	77.00	99.47	802120.00	0.09	656.36	593.00
7	5	7	14959.00	9256.00	147.00	-50	Spot (Block7, Row7, Column5)	940.69	900.00	202.15	0.02	0.21	707.00	894.70	707.00	651.06	0.10	0.73	1.00	0.00	0.00	193.00	233.69	555007.00	0.07	855.71	812.50
7	6	7	15256.00	9254.00	207.60	0	Spot (Block7, Row7, Column6)	49861.51	65535.00	20228.22	0.12	0.41	857.00	1251.10	857.00	1121.37	0.16	0.90	100.00	100.00	55.37	64678.00	49004.51	61230616.00	43.35	11472.26	11047.50
7	7	7	15569.00	9260.00	174.40	0	Spot (Block7, Row7, Column7)	1327.07	1290.00	352.07	0.01	0.27	799.00	923.09	799.00	584.53	0.06	0.63	39.00	5.00	0.00	491.00	528.07	1134644.00	0.69	905.57	896.00
7	8	7	15860.00	9255.00	190.55	0	Spot (Block7, Row7, Column8)	6554.12	6430.50	1774.71	0.01	0.27	779.00	822.83	779.00	273.60	0.02	0.33	100.00	100.00	0.00	5651.50	5775.12	6724522.00	20.95	2229.81	2147.00
7	1	8	13755.00	9567.00	191.05	0	Spot (Block7, Row8, Column1)	751.81	713.00	155.98	0.02	0.21	590.00	619.07	590.00	206.11	0.02	0.33	39.00	1.00	0.00	123.00	161.81	774361.00	0.64	647.16	613.00
7	2	8	14053.00	9562.00	243.30	0	Spot (Block7, Row8, Column2)	704.34	684.00	127.44	0.01	0.18	595.00	624.87	595.00	111.75	0.02	0.18	35.00	17.00	0.00	89.00	109.34	1205120.00	0.71	653.69	607.00
7	3	8	14341.00	9560.00	165.50	0	Spot (Block7, Row8, Column3)	747.68	698.00	142.39	0.03	0.19	604.00	675.15	604.00	261.91	0.05	0.39	19.00	1.00	0.00	94.00	143.68	570478.00	0.28	696.62	686.00
7	4	8	14655.00	9554.00	164.35	0	Spot (Block7, Row8, Column4)	64112.34	65535.00	5735.24	0.01	0.09	675.00	731.12	675.00	340.89	0.03	0.47	100.00	100.00	92.28	64860.00	63437.34	48148848.00	185.93	16085.13	12722.00
7	5	8	14959.00	9557.00	147.00	-50	Spot (Block7, Row8, Column5)	759.89	717.00	135.05	0.03	0.18	685.00	872.17	685.00	738.09	0.10	0.85	0.00	0.00	0.00	32.00	74.89	446813.00	-0.15	734.64	701.00
7	6	8	15260.00	9553.00	219.40	0	Spot (Block7, Row8, Column6)	55144.48	65535.00	14859.31	0.07	0.27	851.00	1273.59	851.00	1204.31	0.18	0.95	100.00	100.00	59.17	64684.00	54293.48	75769336.00	44.73	12568.27	11979.50
7	7	8	15570.00	9555.00	160.45	0	Spot (Block7, Row8, Column7)	1475.43	1423.00	431.34	0.02	0.29	804.00	965.34	804.00	674.65	0.08	0.70	45.00	6.00	0.00	619.00	671.43	1049031.00	0.76	977.31	922.00
7	8	8	15849.00	9556.00	154.35	0	Spot (Block7, Row8, Column8)	56350.19	65535.00	13784.47	0.07	0.24	795.00	1187.26	795.00	4178.59	0.17	3.52	100.00	100.00	60.86	64740.00	55555.19	36853328.00	13.20	12796.87	10531.50
8	1	1	18262.00	7457.00	156.35	0	Spot (Block8, Row1, Column1)	31291.74	27574.00	17579.86	0.05	0.56	395.00	437.60	395.00	173.44	0.04	0.40	100.00	100.00	3.86	27179.00	30896.74	21090660.00	177.89	5841.41	4261.00
8	2	1	18556.00	7464.00	152.15	0	Spot (Block8, Row1, Column2)	2285.56	2109.00	1016.08	0.03	0.44	375.00	378.64	375.00	93.18	0.00	0.25	100.00	100.00	0.00	1734.00	1910.56	1460472.00	20.46	785.80	710.00
8	3	1	18882.00	7449.00	218.40	0	Spot (Block8, Row1, Column3)	409.29	400.00	42.57	0.01	0.10	364.00	361.21	364.00	42.86	0.00	0.12	39.00	17.00	0.00	36.00	45.29	557447.00	1.12	379.72	386.00
8	4	1	19156.00	7459.00	149.15	0	Spot (Block8, Row1, Column4)	1794.88	1707.00	779.19	0.02	0.43	388.00	384.45	388.00	42.92	0.00	0.11	100.00	100.00	0.00	1319.00	1406.88	1087699.00	32.86	711.34	643.00
8	5	1	19468.00	7451.00	238.70	0	Spot (Block8, Row1, Column5)	476.62	433.00	114.60	0.04	0.24	391.00	389.24	391.00	49.24	0.00	0.13	48.00	31.00	0.00	42.00	85.62	784045.00	1.77	428.51	389.00
8	6	1	19752.00	7459.00	154.65	0	Spot (Block8, Row1, Column6)	1289.58	1087.00	579.43	0.07	0.45	382.00	375.61	382.00	46.30	0.01	0.12	100.00	100.00	0.00	705.00	907.58	844672.00	19.74	604.10	574.00
8	7	1	20051.00	7462.00	149.30	0	Spot (Block8, Row1, Column7)	1850.06	1770.00	813.14	0.02	0.44	359.00	360.20	359.00	44.91	0.00	0.12	100.00	100.00	0.00	1411.00	1491.06	1130385.00	33.17	725.23	659.00
8	8	1	20365.00	7459.00	193.60	0	Spot (Block8, Row1, Column8)	530.13	494.00	127.73	0.03	0.24	355.00	357.06	355.00	42.42	0.00	0.12	91.00	68.00	0.00	139.00	175.13	562468.00	4.08	384.93	389.00
8	1	2	18277.00	7760.00	228.40	0	Spot (Block8, Row2, Column1)	423.26	404.00	55.18	0.02	0.13	383.00	383.14	383.00	81.33	0.00	0.21	24.00	3.00	0.00	21.00	40.26	632348.00	0.49	402.37	398.00
8	2	2	18560.00	7767.00	139.50	0	Spot (Block8, Row2, Column2)	530.67	509.00	111.08	0.02	0.21	384.00	378.25	384.00	40.38	0.01	0.11	90.00	86.00	0.00	125.00	146.67	278069.00	3.77	441.44	427.00
8	3	2	18848.00	7756.00	185.80	0	Spot (Block8, Row2, Column3)	450.76	427.00	72.91	0.02	0.16	377.00	371.68	377.00	41.15	0.01	0.11	60.00	39.00	0.00	50.00	73.76	436786.00	1.92	405.97	398.00
8	4	2	19167.00	7753.00	167.50	0	Spot (Block8, Row2, Column4)	493.19	489.00	69.06	0.00	0.14	388.00	389.93	388.00	51.77	0.00	0.13	78.00	46.00	0.00	101.00	105.19	386164.00	1.99	429.51	413.00
8	5	2	19462.00	7759.00	188.80	0	Spot (Block8, Row2, Column5)	5130.89	4961.00	1662.07	0.01	0.32	402.00	419.09	402.00	75.90	0.02	0.18	100.00	100.00	0.00	4559.00	4728.89	5141153.00	62.08	1615.15	1444.00
8	6	2	19747.00	7740.00	158.40	0	Spot (Block8, Row2, Column6)	494.58	493.50	70.53	0.00	0.14	400.00	434.74	400.00	179.57	0.04	0.41	11.00	1.00	0.00	93.50	94.58	345219.00	0.33	447.38	418.00
8	7	2	20076.00	7751.00	219.50	0	Spot (Block8, Row2, Column7)	423.74	409.00	50.06	0.02	0.12	362.00	361.93	362.00	37.55	0.00	0.10	64.00	28.00	0.00	47.00	61.74	586035.00	1.65	380.54	386.00
8	8	2	20359.00	7759.00	147.00	-50	Spot (Block8, Row2, Column8)	373.60	379.00	41.53	0.01	0.11	360.00	388.81	360.00	217.19	0.03	0.56	0.00	0.00	0.00	19.00	13.60	221547.00	-0.07	384.91	387.00
8	1	3	18263.00	8059.00	150.15	0	Spot (Block8, Row3, Column1)	1016.05	977.50	290.10	0.02	0.29	381.00	373.99	381.00	40.72	0.01	0.11	100.00	100.00	0.00	596.50	635.05	627921.00	15.77	548.41	515.00
8	2	3	18567.00	8062.00	177.20	0	Spot (Block8, Row3, Column2)	459.17	462.50	43.17	0.00	0.09	389.00	392.54	389.00	67.79	0.00	0.17	52.00	5.00	0.00	73.50	70.17	403151.00	0.98	417.71	407.00
8	3	3	18844.00	8059.00	153.70	0	Spot (Block8, Row3, Column3)	644.71	600.00	126.24	0.03	0.20	386.00	385.20	386.00	54.35	0.00	0.14	98.00	93.00	0.00	214.00	258.71	420993.00	4.77	473.37	463.00
8	4	3	19160.00	8059.00	150.40	0	Spot (Block8, Row3, Column4)	1739.58	1615.00	807.25	0.03	0.46	383.00	381.45	383.00	44.07	0.00	0.12	100.00	100.00	0.00	1232.00	1356.58	1075059.00	30.82	717.83	664.00
8	5	3	19450.00	8045.00	148.80	0	Spot (Block8, Row3, Column5)	752.85	617.00	682.12	0.09	0.91	401.00	451.41	401.00	191.08	0.05	0.42	62.00	25.00	0.00	216.00	351.85	452465.00	1.58	526.34	511.00
8	6	3	19760.00	8058.00	198.90	0	Spot (Block8, Row3, Column6)	17028.12	11225.00	13563.23	0.18	0.80	420.00	509.11	420.00	268.98	0.08	0.53	100.00	100.00	0.09	10805.00	16608.12	19020416.00	61.41	3485.42	3485.00
8	7	3	20077.00	8068.00	182.45	0	Spot (Block8, Row3, Column7)	471.14	432.50	84.21	0.04	0.18	373.00	444.23	373.00	321.46	0.08	0.72	0.00	0.00	0.00	59.50	98.14	439103.00	0.08	395.29	386.00
8	8	3	20364.00	8067.00	162.35	0	Spot (Block8, Row3, Column8)	49058.68	53550.50	16668.12	0.04	0.34	373.00	431.03	373.00	335.64	0.06	0.78	100.00	100.00	34.89	53177.50	48685.68	35714968.00	144.88	8802.65	8188.50
8	1	4	18258.00	8361.00	149.45	0	Spot (Block8, Row4, Column1)	1724.99	1601.50	815.75	0.03	0.47	389.00	396.30	389.00	74.40	0.01	0.19	100.00	100.00	0.00	1212.50	1335.99	1059146.00	17.86	702.84	633.00
8	2	4	18561.00	8361.00	175.20	0	Spot (Block8, Row4, Column2)	3574.79	3293.50	1743.11	0.04	0.49	400.00	452.34	400.00	234.24	0.05	0.52	100.00	100.00	0.00	2893.50	3174.79	3067171.00	13.33	1061.49	1049.50
8	3	4	18855.00	8359.00	150.15	0	Spot (Block8, Row4, Column3)	8838.17	8362.50	4885.33	0.02	0.55	392.00	418.09	392.00	126.29	0.03	0.30	100.00	100.00	0.00	7970.50	8446.17	5408960.00	66.67	2146.39	1574.00
8	4	4	19135.00	8358.00	189.15	0	Spot (Block8, Row4, Column4)	433.70	424.00	42.73	0.01	0.10	382.00	381.15	382.00	49.02	0.00	0.13	43.00	12.00	0.00	42.00	51.70	436736.00	1.07	400.15	396.00
8	5	4	19461.00	8365.00	164.65	0	Spot (Block8, Row4, Column5)	507.22	495.00	65.59	0.01	0.13	390.00	396.50	390.00	69.11	0.01	0.17	83.00	22.00	0.00	105.00	117.22	382949.00	1.60	431.88	423.00
8	6	4	19766.00	8358.00	191.70	0	Spot (Block8, Row4, Column6)	6140.34	6099.50	1724.29	0.00	0.28	405.00	452.28	405.00	178.52	0.05	0.39	100.00	100.00	0.00	5694.50	5735.34	6361388.00	31.86	1921.51	1612.50
8	7	4	20051.00	8354.00	158.25	0	Spot (Block8, Row4, Column7)	584.15	582.00	103.98	0.00	0.18	383.00	418.68	383.00	148.61	0.04	0.35	70.00	13.00	0.00	199.00	201.15	402482.00	1.11	443.50	414.00
8	8	4	20360.00	8363.00	160.95	0	Spot (Block8, Row4, Column8)	566.43	575.00	86.25	0.01	0.15	366.00	388.94	366.00	226.50	0.03	0.58	39.00	0.00	0.00	209.00	200.43	405561.00	0.78	429.44	410.00
8	1	5	18264.00	8661.00	147.20	0	Spot (Block8, Row5, Column1)	4865.77	4311.00	2757.21	0.05	0.57	401.00	472.62	401.00	257.34	0.07	0.54	100.00	99.00	0.00	3910.00	4464.77	2875669.00	17.07	1362.60	1026.00
8	2	5	18557.00	8661.00	159.30	0	Spot (Block8, Row5, Column2)	53687.45	65481.50	14888.58	0.09	0.28	419.00	530.52	419.00	331.53	0.10	0.62	100.00	100.00	50.00	65062.50	53268.45	37581536.00	160.34	10248.69	9657.00
8	3	5	18860.00	8659.00	156.65	0	Spot (Block8, Row5, Column3)	14643.60	12412.00	8888.28	0.07	0.61	401.00	454.41	401.00	227.71	0.05	0.50	100.00	100.00	0.00	12011.00	14242.60	9855143.00	62.31	2496.07	2370.00
8	4	5	19163.00	8659.00	154.60	0	Spot (Block8, Row5, Column4)	690.01	642.00	166.46	0.03	0.24	385.00	397.19	385.00	99.69	0.01	0.25	97.00	67.00	0.00	257.00	305.01	454025.00	2.94	463.73	458.50
8	5	5	19462.00	8663.00	148.15	0	Spot (Block8, Row5, Column5)	6640.29	6091.00	3622.96	0.04	0.55	389.00	391.98	389.00	57.59	0.00	0.15	100.00	100.00	0.00	5702.00	6251.29	3984171.00	108.50	1750.36	1261.50
8	6	5	19755.00	8644.00	165.30	0	Spot (Block8, Row5, Column6)	499.04	493.00	59.17	0.01	0.12	401.00	432.53	401.00	138.34	0.03	0.32	19.00	0.00	0.00	92.00	98.04	376776.00	0.48	425.63	413.50
8	7	5	20058.00	8654.00	194.35	0	Spot (Block8, Row5, Column7)	11376.08	9635.00	6404.63	0.07	0.56	394.00	445.13	394.00	186.21	0.05	0.42	100.00	100.00	0.00	9241.00	10982.08	12183785.00	58.70	2654.64	2590.00
8	8	5	20355.00	8662.00	156.15	0	Spot (Block8, Row5, Column8)	689.45	657.00	250.66	0.02	0.36	359.00	375.75	359.00	117.56	0.02	0.31	85.00	56.00	0.00	298.00	330.45	465382.00	2.67	426.66	408.00
8	1	6	18258.00	8958.00	201.65	0	Spot (Block8, Row6, Column1)	12651.47	8045.00	10076.89	0.20	0.80	402.00	501.26	402.00	254.99	0.10	0.51	100.00	100.00	0.00	7643.00	12249.47	14612444.00	47.65	2755.48	2824.00
8	2	6	18556.00	8960.00	206.05	0	Spot (Block8, Row6, Column2)	7501.73	7223.50	3443.92	0.02	0.46	411.00	516.31	411.00	289.68	0.10	0.56	100.00	100.00	0.00	6812.50	7090.73	9062088.00	24.11	2071.76	1992.50
8	3	6	18855.00	8959.00	152.05	0	Spot (Block8, Row6, Column3)	2578.50	2371.00	1333.11	0.04	0.52	401.00	432.16	401.00	128.84	0.03	0.30	100.00	100.00	0.00	1970.00	2177.50	1642504.00	16.66	813.55	778.00
8	4	6	19154.00	8955.00	174.90	0	Spot (Block8, Row6, Column4)	499.85	489.00	74.21	0.01	0.15	387.00	386.54	387.00	44.37	0.00	0.11	87.00	63.00	0.00	102.00	112.85	428872.00	2.55	434.75	422.00
8	5	6	19462.00	8962.00	146.80	0	Spot (Block8, Row6, Column5)	4896.24	4639.50	2495.24	0.02	0.51	389.00	392.14	389.00	55.85	0.00	0.14	100.00	100.00	0.00	4250.50	4507.24	2908369.00	80.64	1300.98	1042.00
8	6	6	19740.00	8959.00	185.45	0	Spot (Block8, Row6, Column6)	450.42	447.00	46.35	0.00	0.10	391.00	417.34	391.00	145.13	0.03	0.35	4.00	0.00	0.00	56.00	59.42	436002.00	0.23	408.82	407.00
8	7	6	20063.00	8953.00	157.55	0	Spot (Block8, Row6, Column7)	705.90	706.00	142.84	0.00	0.20	381.00	396.45	381.00	114.90	0.02	0.29	94.00	71.00	0.00	325.00	324.90	482133.00	2.69	487.12	466.00
8	8	6	20359.00	8965.00	174.45	0	Spot (Block8, Row6, Column8)	549.15	509.00	117.60	0.03	0.21	368.00	369.18	368.00	64.67	0.00	0.18	80.00	57.00	0.00	141.00	181.15	469523.00	2.78	416.88	409.00
8	1	7	18256.00	9258.00	170.00	0	Spot (Block8, Row7, Column1)	4817.42	4279.50	2596.64	0.05	0.54	383.00	416.75	383.00	164.39	0.04	0.39	100.00	100.00	0.00	3896.50	4434.42	3882841.00	26.77	1152.07	1133.00
8	2	7	18558.00	9258.00	147.00	-50	Spot (Block8, Row7, Column2)	401.24	393.00	58.38	0.01	0.15	392.00	418.93	392.00	132.64	0.03	0.32	0.00	0.00	0.00	1.00	9.24	236331.00	-0.13	405.12	397.00
8	3	7	18844.00	9269.00	211.25	0	Spot (Block8, Row7, Column3)	433.72	414.00	52.51	0.02	0.12	396.00	402.73	396.00	49.46	0.01	0.12	33.00	15.00	0.00	18.00	37.72	551697.00	0.63	417.61	401.00
8	4	7	19167.00	9257.00	231.05	0	Spot (Block8, Row7, Column4)	424.95	407.00	64.53	0.02	0.15	390.00	409.70	390.00	171.58	0.02	0.42	1.00	0.00	0.00	17.00	34.95	652727.00	0.09	396.52	394.00
8	5	7	19457.00	9264.00	226.15	0	Spot (Block8, Row7, Column5)	448.00	429.00	81.35	0.02	0.18	387.00	409.34	387.00	148.70	0.02	0.36	7.00	0.00	0.00	42.00	61.00	658561.00	0.26	393.25	390.00
8	6	7	19763.00	9256.00	193.65	0	Spot (Block8, Row7, Column6)	9116.71	9022.50	4644.64	0.00	0.51	404.00	517.70	404.00	339.26	0.11	0.66	100.00	100.00	0.00	8618.50	8712.71	9663712.00	25.35	2097.50	2074.50
8	7	7	20046.00	9273.00	168.15	0	Spot (Block8, Row7, Column7)	772.27	691.00	236.93	0.05	0.31	392.00	433.69	392.00	168.77	0.04	0.39	84.00	46.00	0.00	299.00	380.27	607002.00	2.01	490.59	484.00
8	8	7	20362.00	9253.00	187.55	0	Spot (Block8, Row7, Column8)	9815.50	10064.50	2672.55	0.01	0.27	383.00	411.17	383.00	173.50	0.03	0.42	100.00	100.00	0.00	9681.50	9432.50	9717345.00	54.20	2630.46	2240.00
8	1	8	18260.00	9564.00	182.10	0	Spot (Block8, Row8, Column1)	489.34	489.00	83.66	0.00	0.17	360.00	363.45	360.00	68.29	0.00	0.19	65.00	43.00	0.00	129.00	129.34	458508.00	1.84	406.57	402.00
8	2	8	18555.00	9554.00	201.95	0	Spot (Block8, Row8, Column2)	436.58	418.50	49.92	0.02	0.11	375.00	366.57	375.00	42.71	0.01	0.12	51.00	37.00	0.00	43.50	61.58	506432.00	1.64	380.22	387.00
8	3	8	18859.00	9547.00	173.30	0	Spot (Block8, Row8, Column3)	550.34	507.00	140.36	0.04	0.26	386.00	408.65	386.00	213.85	0.02	0.52	28.00	6.00	0.00	121.00	164.34	463383.00	0.66	441.77	409.50
8	4	8	19160.00	9561.00	158.45	0	Spot (Block8, Row8, Column4)	62354.27	65535.00	7505.34	0.02	0.12	396.00	440.37	396.00	256.57	0.05	0.58	100.00	100.00	78.61	65139.00	61958.27	43149556.00	241.31	14376.35	11532.50
8	5	8	19462.00	9567.00	235.95	0	Spot (Block8, Row8, Column5)	397.75	398.00	38.44	0.00	0.10	389.00	451.87	389.00	302.16	0.07	0.67	0.00	0.00	0.00	9.00	8.75	636005.00	-0.18	367.66	376.00
8	6	8	19761.00	9561.00	184.60	0	Spot (Block8, Row8, Column6)	25075.13	16128.00	20296.98	0.19	0.81	397.00	522.49	397.00	397.70	0.12	0.76	100.00	100.00	6.78	15731.00	24678.13	24047108.00	61.74	3822.18	3849.00
8	7	8	20059.00	9559.00	152.85	0	Spot (Block8, Row8, Column7)	800.80	753.50	229.87	0.03	0.29	394.00	462.80	394.00	305.11	0.07	0.66	57.00	20.00	0.00	359.50	406.80	515716.00	1.11	491.84	470.50
8	8	8	20353.00	9563.00	153.55	0	Spot (Block8, Row8, Column8)	54763.88	65535.00	14827.92	0.08	0.27	398.00	444.75	398.00	220.83	0.05	0.50	100.00	100.00	55.90	65137.00	54365.88	35268220.00	245.98	11284.86	8967.50
9	1	1	4752.00	11940.00	152.85	0	Spot (Block9, Row1, Column1)	42878.13	42268.50	19172.07	0.01	0.45	487.00	521.37	487.00	177.35	0.03	0.34	100.00	100.00	27.74	41781.50	42391.13	27356408.00	238.83	8497.07	5784.50
9	2	1	5050.00	11947.00	148.50	0	Spot (Block9, Row1, Column2)	18860.08	17388.00	10491.09	0.04	0.56	472.00	495.61	472.00	145.40	0.02	0.29	100.00	100.00	0.00	16916.00	18388.08	11391487.00	126.30	3721.30	3213.00
9	3	1	5350.00	11943.00	145.35	0	Spot (Block9, Row1, Column3)	5207.29	4607.00	3237.95	0.05	0.62	471.00	478.41	471.00	98.25	0.01	0.21	100.00	100.00	0.00	4136.00	4736.29	2988985.00	48.13	1382.23	1108.00
9	4	1	5641.00	11945.00	146.40	0	Spot (Block9, Row1, Column4)	13698.54	12564.00	7292.23	0.04	0.53	483.00	504.18	483.00	129.50	0.02	0.26	100.00	100.00	0.00	12081.00	13215.54	7972552.00	101.88	2871.12	2380.50
9	5	1	5951.00	11946.00	146.05	0	Spot (Block9, Row1, Column5)	13250.76	11064.00	9373.25	0.08	0.71	469.00	477.15	469.00	102.58	0.01	0.21	100.00	100.00	0.00	10595.00	12781.76	7698692.00	124.52	2625.72	1903.00
9	6	1	6250.00	11941.00	144.85	0	Spot (Block9, Row1, Column6)	20871.90	18537.50	12199.39	0.05	0.58	447.00	477.87	447.00	142.54	0.03	0.30	100.00	100.00	0.00	18090.50	20424.90	11938727.00	143.07	4164.38	2669.00
9	7	1	6541.00	11947.00	146.90	0	Spot (Block9, Row1, Column7)	42585.77	43448.00	20157.54	0.01	0.47	454.00	476.81	454.00	141.25	0.02	0.30	100.00	100.00	29.63	42994.00	42131.77	25296076.00	298.11	7956.65	6163.00
9	8	1	6855.00	11943.00	157.90	0	Spot (Block9, Row1, Column8)	1278.72	1157.00	694.62	0.04	0.54	434.00	454.29	434.00	77.39	0.02	0.17	100.00	98.00	0.00	723.00	844.72	878478.00	10.65	638.66	606.00
9	1	2	4711.00	12243.00	160.95	0	Spot (Block9, Row2, Column1)	516.00	506.00	45.75	0.01	0.09	449.00	476.64	449.00	132.78	0.03	0.28	10.00	0.00	0.00	57.00	67.00	368421.00	0.30	473.63	487.00
9	2	2	5047.00	12242.00	127.55	0	Spot (Block9, Row2, Column2)	8680.55	8436.50	3384.65	0.01	0.39	482.00	499.19	482.00	123.66	0.02	0.25	100.00	100.00	0.00	7954.50	8198.55	3784719.00	66.16	2082.38	1971.00
9	3	2	5352.00	12243.00	148.00	0	Spot (Block9, Row2, Column3)	1504.28	1368.50	552.68	0.04	0.37	473.00	498.77	473.00	142.88	0.02	0.29	100.00	99.00	0.00	895.50	1031.28	905579.00	7.04	704.86	665.00
9	4	2	5655.00	12241.00	176.20	0	Spot (Block9, Row2, Column4)	4821.66	4809.00	1977.09	0.00	0.41	494.00	536.52	494.00	165.35	0.04	0.31	100.00	100.00	0.00	4315.00	4327.66	4194848.00	25.92	1388.80	1379.00
9	5	2	5955.00	12246.00	172.30	0	Spot (Block9, Row2, Column5)	11022.12	10989.50	4471.23	0.00	0.41	494.00	544.09	494.00	214.33	0.04	0.39	100.00	100.00	0.00	10495.50	10528.12	9148358.00	48.89	2670.25	2285.00
9	6	2	6243.00	12240.00	148.60	0	Spot (Block9, Row2, Column6)	2943.18	2737.00	1408.25	0.03	0.48	478.00	588.28	478.00	582.11	0.09	0.99	95.00	75.00	0.00	2259.00	2465.18	1777682.00	4.05	1010.25	845.50
9	7	2	6548.00	12246.00	148.00	0	Spot (Block9, Row2, Column7)	3105.71	2870.00	1624.83	0.03	0.52	471.00	490.92	471.00	225.49	0.02	0.46	99.00	99.00	0.00	2399.00	2634.71	1866533.00	11.60	1044.22	893.00
9	8	2	6823.00	12248.00	179.60	0	Spot (Block9, Row2, Column8)	504.00	498.00	57.54	0.01	0.11	453.00	473.29	453.00	157.06	0.02	0.33	1.00	0.00	0.00	45.00	51.00	454610.00	0.20	481.64	491.00
9	1	3	4749.00	12543.00	146.50	0	Spot (Block9, Row3, Column1)	13631.86	12155.00	8392.35	0.05	0.62	454.00	467.53	454.00	82.39	0.01	0.18	100.00	100.00	0.00	11701.00	13177.86	7974636.00	159.79	2994.56	2372.50
9	2	3	5051.00	12545.00	146.45	0	Spot (Block9, Row3, Column2)	2178.63	2044.00	879.15	0.03	0.40	485.00	518.13	485.00	156.51	0.03	0.30	100.00	99.00	0.00	1559.00	1693.63	1274501.00	10.61	840.99	788.00
9	3	3	5343.00	12540.00	143.90	0	Spot (Block9, Row3, Column3)	23259.45	20050.00	13493.70	0.06	0.58	490.00	539.08	490.00	225.71	0.04	0.42	100.00	100.00	2.12	19560.00	22769.45	13188108.00	100.66	4430.66	3385.00
9	4	3	5654.00	12545.00	146.35	0	Spot (Block9, Row3, Column4)	32714.08	30163.00	18311.47	0.04	0.56	492.00	534.67	492.00	198.46	0.04	0.37	100.00	100.00	5.51	29671.00	32222.08	19006908.00	162.15	6184.50	5292.00
9	5	3	5948.00	12544.00	140.90	0	Spot (Block9, Row3, Column5)	14686.44	12949.00	9396.48	0.05	0.64	505.00	646.10	505.00	570.75	0.11	0.88	100.00	100.00	0.74	12444.00	14181.44	7886616.00	24.60	3574.21	2538.00
9	6	3	6252.00	12544.00	223.70	0	Spot (Block9, Row3, Column6)	46524.36	45957.00	18287.98	0.01	0.39	513.00	780.72	513.00	838.09	0.18	1.07	100.00	100.00	38.92	45444.00	46011.36	66576900.00	54.58	11428.70	11717.00
9	7	3	6555.00	12543.00	146.85	0	Spot (Block9, Row3, Column7)	9416.58	7910.00	6381.84	0.08	0.68	487.00	586.56	487.00	558.66	0.08	0.95	100.00	97.00	0.00	7423.00	8929.58	5518115.00	15.81	1970.00	1505.00
9	8	3	6852.00	12550.00	157.55	0	Spot (Block9, Row3, Column8)	30135.62	27680.00	14710.52	0.04	0.49	474.00	506.11	474.00	218.42	0.03	0.43	100.00	100.00	1.60	27206.00	29661.62	20763448.00	135.65	5413.39	4987.00
9	1	4	4750.00	12845.00	144.05	0	Spot (Block9, Row4, Column1)	30518.44	26821.00	18046.36	0.06	0.59	471.00	494.81	471.00	137.83	0.02	0.28	100.00	100.00	3.70	26350.00	30047.44	17303964.00	217.83	5159.81	4228.00
9	2	4	5051.00	12845.00	162.70	0	Spot (Block9, Row4, Column2)	4043.32	3746.00	1738.61	0.03	0.43	479.00	527.44	479.00	241.03	0.04	0.46	100.00	100.00	0.00	3267.00	3564.32	2967800.00	14.59	1195.72	1188.50
9	3	4	5349.00	12844.00	148.75	0	Spot (Block9, Row4, Column3)	62122.72	65535.00	7882.86	0.02	0.13	494.00	559.53	494.00	293.44	0.05	0.52	100.00	100.00	77.80	65041.00	61628.72	37211820.00	209.80	16086.62	12013.00
9	4	4	5649.00	12839.00	160.70	0	Spot (Block9, Row4, Column4)	800.75	771.00	166.93	0.02	0.21	486.00	511.97	486.00	214.80	0.02	0.42	67.00	22.00	0.00	285.00	314.75	572536.00	1.34	547.85	536.00
9	5	4	5946.00	12848.00	142.65	0	Spot (Block9, Row4, Column5)	11458.29	6829.00	14489.60	0.22	1.26	490.00	523.88	490.00	180.27	0.03	0.34	100.00	100.00	4.17	6339.00	10968.29	6324978.00	60.66	2461.37	1689.50
9	6	4	6249.00	12844.00	173.60	0	Spot (Block9, Row4, Column6)	13669.36	13646.50	5524.07	0.00	0.40	501.00	618.38	501.00	531.83	0.09	0.86	100.00	100.00	0.00	13145.50	13168.36	11564278.00	24.54	3256.09	2494.00
9	7	4	6547.00	12847.00	145.35	0	Spot (Block9, Row4, Column7)	5781.05	4719.00	4198.77	0.09	0.73	496.00	570.98	496.00	412.25	0.06	0.72	100.00	88.00	0.00	4223.00	5285.05	3312544.00	12.64	1398.19	1198.00
9	8	4	6849.00	12850.00	148.50	0	Spot (Block9, Row4, Column8)	2878.33	2548.00	1456.39	0.05	0.51	486.00	507.14	486.00	270.69	0.02	0.53	100.00	100.00	0.00	2062.00	2392.33	1721241.00	8.76	1025.57	895.50
9	1	5	4754.00	13144.00	143.50	0	Spot (Block9, Row5, Column1)	40891.35	39498.00	20543.09	0.02	0.50	493.00	612.50	493.00	508.25	0.09	0.83	100.00	100.00	25.98	39005.00	40398.35	22981032.00	79.25	6966.90	5344.00
9	2	5	5051.00	13143.00	153.00	0	Spot (Block9, Row5, Column2)	34865.84	34467.00	15283.01	0.00	0.44	497.00	599.63	497.00	363.11	0.08	0.61	100.00	100.00	1.70	33970.00	34368.84	22523340.00	94.37	6223.53	5517.00
9	3	5	5351.00	13145.00	145.75	0	Spot (Block9, Row5, Column3)	19753.33	17483.00	11136.81	0.05	0.56	494.00	551.02	494.00	229.64	0.05	0.42	100.00	100.00	0.00	16989.00	19259.33	11358165.00	83.62	3704.52	2824.00
9	4	5	5648.00	13143.00	141.95	0	Spot (Block9, Row5, Column4)	11272.75	9490.00	6948.29	0.07	0.62	494.00	532.96	494.00	234.58	0.03	0.44	100.00	100.00	0.00	8996.00	10778.75	6166196.00	45.78	2836.58	2116.00
9	5	5	5948.00	13145.00	147.35	0	Spot (Block9, Row5, Column5)	62365.66	65535.00	7867.80	0.02	0.13	491.00	544.68	491.00	285.88	0.05	0.52	100.00	100.00	79.43	65044.00	61874.66	36983148.00	216.24	16228.16	11997.00
9	6	5	6251.00	13145.00	146.50	0	Spot (Block9, Row5, Column6)	3358.17	3076.00	1536.37	0.04	0.46	492.00	594.64	492.00	429.17	0.08	0.72	100.00	92.00	0.00	2584.00	2866.17	1964530.00	6.44	1067.66	967.00
9	7	5	6552.00	13146.00	200.00	0	Spot (Block9, Row5, Column7)	34245.91	30017.00	21099.14	0.06	0.62	502.00	669.73	502.00	582.97	0.13	0.87	100.00	100.00	17.75	29515.00	33743.91	38972036.00	57.60	6995.50	7223.00
9	8	5	6853.00	13146.00	143.85	0	Spot (Block9, Row5, Column8)	13742.57	11601.00	9983.41	0.07	0.73	487.00	539.51	487.00	356.31	0.04	0.66	100.00	99.00	0.00	11114.00	13255.57	7764554.00	37.06	2536.45	1866.00
9	1	6	4748.00	13444.00	226.45	0	Spot (Block9, Row6, Column1)	40654.89	31499.50	20367.72	0.11	0.50	517.00	783.05	517.00	830.11	0.18	1.06	100.00	100.00	32.15	30982.50	40137.89	59681844.00	48.03	10661.67	11010.00
9	2	6	5044.00	13442.00	218.90	0	Spot (Block9, Row6, Column2)	20418.37	16518.00	11945.24	0.09	0.59	504.00	729.42	504.00	707.03	0.16	0.97	100.00	100.00	0.00	16014.00	19914.37	27993582.00	27.85	5189.49	5297.00
9	3	6	5346.00	13444.00	144.85	0	Spot (Block9, Row6, Column3)	40620.63	40192.00	20536.91	0.00	0.51	492.00	551.14	492.00	294.35	0.05	0.53	100.00	100.00	25.83	39700.00	40128.63	23275720.00	136.13	7766.63	5832.00
9	4	6	5648.00	13442.00	142.65	0	Spot (Block9, Row6, Column4)	5171.42	4843.00	2618.07	0.03	0.51	497.00	533.93	497.00	178.24	0.03	0.33	100.00	100.00	0.00	4346.00	4674.42	2833938.00	26.02	1623.34	1432.50
9	5	6	5949.00	13444.00	144.65	0	Spot (Block9, Row6, Column5)	60766.59	65535.00	9602.20	0.03	0.16	500.00	567.87	500.00	282.97	0.06	0.50	100.00	100.00	75.17	65035.00	60266.59	34758760.00	212.74	13307.48	10477.50
9	6	6	6253.00	13442.00	152.30	0	Spot (Block9, Row6, Column6)	1459.61	1245.00	711.19	0.07	0.49	495.00	582.35	495.00	393.27	0.07	0.68	72.00	48.00	0.00	750.00	964.61	926851.00	2.23	707.50	687.00
9	7	6	6551.00	13444.00	145.90	0	Spot (Block9, Row6, Column7)	19432.07	16839.50	12427.69	0.06	0.64	497.00	585.33	497.00	391.53	0.07	0.67	100.00	100.00	0.00	16342.50	18935.07	11270602.00	48.14	3949.93	2892.00
9	8	6	6852.00	13448.00	144.55	0	Spot (Block9, Row6, Column8)	22040.81	19316.00	15086.33	0.06	0.68	491.00	525.44	491.00	500.42	0.03	0.95	100.00	100.00	0.00	18825.00	21549.81	12408974.00	43.00	5126.01	3826.00
9	1	7	4747.00	13743.00	155.30	0	Spot (Block9, Row7, Column1)	6106.69	5537.50	2834.81	0.04	0.46	463.00	578.07	463.00	545.07	0.10	0.94	100.00	99.00	0.00	5074.50	5643.69	4042630.00	10.14	1468.36	1420.00
9	2	7	5056.00	13740.00	208.75	0	Spot (Block9, Row7, Column2)	725.50	664.50	200.71	0.04	0.28	479.00	537.46	479.00	303.32	0.05	0.56	29.00	5.00	0.00	185.50	246.50	898173.00	0.62	524.74	514.00
9	3	7	5347.00	13748.00	217.00	0	Spot (Block9, Row7, Column3)	541.03	528.00	49.85	0.01	0.09	477.00	479.37	477.00	79.59	0.00	0.17	38.00	4.00	0.00	51.00	64.03	728231.00	0.77	483.70	489.50
9	4	7	5661.00	13744.00	171.15	0	Spot (Block9, Row7, Column4)	865.91	734.00	492.29	0.07	0.57	494.00	523.82	494.00	153.82	0.03	0.29	78.00	40.00	0.00	240.00	371.91	709177.00	2.22	582.00	583.00
9	5	7	5948.00	13745.00	187.50	0	Spot (Block9, Row7, Column5)	3951.72	3590.50	1987.39	0.04	0.50	524.00	667.13	524.00	456.77	0.10	0.68	100.00	97.00	0.00	3066.50	3427.72	3912199.00	7.19	1331.16	1311.50
9	6	7	6248.00	13742.00	204.75	0	Spot (Block9, Row7, Column6)	27113.85	25937.00	16108.28	0.02	0.59	595.00	870.97	595.00	824.67	0.17	0.95	100.00	100.00	0.42	25342.00	26518.85	32292576.00	31.82	5744.75	5822.00
9	7	7	6546.00	13747.00	147.45	0	Spot (Block9, Row7, Column7)	24940.08	21983.50	13342.09	0.05	0.53	546.00	667.63	546.00	442.61	0.09	0.66	100.00	100.00	0.34	21437.50	24394.08	14864285.00	54.84	5343.46	3691.50
9	8	7	6851.00	13748.00	176.00	0	Spot (Block9, Row7, Column8)	22201.85	22073.00	7767.60	0.00	0.35	505.00	588.92	505.00	550.98	0.07	0.94	100.00	100.00	0.00	21568.00	21696.85	19160188.00	39.23	5767.21	4773.50
9	1	8	4743.00	14050.00	186.50	0	Spot (Block9, Row8, Column1)	687.60	636.00	186.18	0.03	0.27	450.00	466.17	450.00	83.65	0.02	0.18	83.00	53.00	0.00	186.00	237.60	671099.00	2.65	529.39	520.00
9	2	8	5053.00	14042.00	147.00	0	Spot (Block9, Row8, Column2)	2528.45	2274.00	1174.64	0.05	0.46	469.00	468.41	469.00	53.03	0.00	0.11	100.00	100.00	0.00	1805.00	2059.45	1499368.00	38.85	904.11	827.00
9	3	8	5345.00	14041.00	147.70	0	Spot (Block9, Row8, Column3)	6103.90	4978.50	4352.00	0.09	0.71	477.00	490.56	477.00	155.32	0.01	0.32	100.00	100.00	0.00	4501.50	5626.90	3637925.00	36.14	1353.99	1176.00
9	4	8	5651.00	14048.00	150.20	0	Spot (Block9, Row8, Column4)	55354.32	65535.00	14381.39	0.07	0.26	491.00	516.23	491.00	185.01	0.02	0.36	100.00	100.00	57.79	65044.00	54863.32	34098520.00	296.41	12253.34	10163.00
9	5	8	5947.00	14028.00	213.25	0	Spot (Block9, Row8, Column5)	757.74	703.00	262.87	0.03	0.35	506.00	676.50	506.00	680.20	0.13	1.01	3.00	0.00	0.00	197.00	251.74	978241.00	0.12	579.33	552.50
9	6	8	6252.00	14046.00	224.75	0	Spot (Block9, Row8, Column6)	46140.02	45402.00	19074.53	0.01	0.41	599.00	914.95	599.00	964.93	0.18	1.05	100.00	100.00	44.30	44803.00	45541.02	66765244.00	46.87	11279.05	11210.50
9	7	8	6551.00	14044.00	145.40	0	Spot (Block9, Row8, Column7)	10827.53	9881.00	6088.82	0.04	0.56	580.00	743.53	580.00	627.19	0.11	0.84	100.00	100.00	0.00	9301.00	10247.53	6236658.00	16.08	2490.01	2136.00
9	8	8	6844.00	14047.00	148.00	0	Spot (Block9, Row8, Column8)	62111.66	65535.00	7306.78	0.02	0.12	580.00	654.60	580.00	340.46	0.05	0.52	100.00	100.00	75.17	64955.00	61531.66	37267312.00	180.51	15847.20	12351.00
10	1	1	9253.00	11948.00	154.45	0	Spot (Block10, Row1, Column1)	39054.14	35595.50	19327.24	0.04	0.49	458.00	491.03	458.00	172.14	0.03	0.35	100.00	100.00	19.05	35137.50	38596.14	25619636.00	224.03	7678.58	5602.00
10	2	1	9549.00	11953.00	151.50	0	Spot (Block10, Row1, Column2)	1188.49	1124.50	384.02	0.02	0.32	410.00	445.77	410.00	111.65	0.04	0.25	99.00	98.00	0.00	714.50	778.49	746371.00	6.65	634.24	603.00
10	3	1	9872.00	11960.00	211.25	0	Spot (Block10, Row1, Column3)	565.55	544.00	113.85	0.02	0.20	407.00	434.53	407.00	64.54	0.03	0.15	82.00	50.00	0.00	137.00	158.55	718243.00	2.03	467.23	481.00
10	4	1	10148.00	11958.00	161.65	0	Spot (Block10, Row1, Column4)	868.52	822.50	232.33	0.02	0.27	413.00	438.44	413.00	66.46	0.03	0.15	100.00	98.00	0.00	409.50	455.52	625332.00	6.47	558.57	531.00
10	5	1	10450.00	11953.00	148.70	0	Spot (Block10, Row1, Column5)	823.25	812.00	211.66	0.01	0.26	412.00	440.07	412.00	90.27	0.03	0.21	97.00	86.00	0.00	400.00	411.25	496420.00	4.24	575.25	530.00
10	6	1	10750.00	11946.00	148.85	0	Spot (Block10, Row1, Column6)	1112.48	1007.00	386.52	0.04	0.35	412.00	438.67	412.00	68.69	0.03	0.16	100.00	99.00	0.00	595.00	700.48	670823.00	9.81	630.08	614.50
10	7	1	11047.00	11950.00	147.10	0	Spot (Block10, Row1, Column7)	1823.98	1718.00	727.36	0.03	0.40	417.00	446.47	417.00	75.72	0.03	0.17	100.00	100.00	0.00	1301.00	1406.98	1074326.00	18.19	750.73	717.00
10	8	1	11358.00	11953.00	157.50	0	Spot (Block10, Row1, Column8)	1116.55	1075.00	352.59	0.02	0.32	424.00	452.48	424.00	78.08	0.03	0.17	100.00	98.00	0.00	651.00	692.55	763717.00	8.50	642.65	628.00
10	1	2	9264.00	12258.00	241.70	0	Spot (Block10, Row2, Column1)	506.14	494.00	87.97	0.01	0.17	408.00	440.84	408.00	103.51	0.03	0.23	32.00	10.00	0.00	86.00	98.14	854366.00	0.63	451.20	426.00
10	2	2	9558.00	12249.00	132.90	0	Spot (Block10, Row2, Column2)	709.97	705.00	140.68	0.00	0.20	406.00	425.98	406.00	58.96	0.02	0.14	100.00	90.00	0.00	299.00	303.97	335814.00	4.82	522.61	499.50
10	3	2	9855.00	12255.00	186.80	0	Spot (Block10, Row2, Column3)	554.29	533.00	99.56	0.02	0.18	408.00	425.95	408.00	55.90	0.02	0.13	84.00	52.00	0.00	125.00	146.29	544308.00	2.30	477.20	479.00
10	4	2	10157.00	12246.00	189.50	0	Spot (Block10, Row2, Column4)	639.99	596.00	162.36	0.03	0.25	423.00	453.56	423.00	94.20	0.03	0.21	72.00	44.00	0.00	173.00	216.99	651513.00	1.98	525.42	495.00
10	5	2	10459.00	12251.00	183.95	0	Spot (Block10, Row2, Column5)	11201.80	11127.00	3766.90	0.00	0.34	461.00	480.94	461.00	141.08	0.02	0.29	100.00	100.00	0.00	10666.00	10740.80	10697715.00	75.99	2860.63	2569.50
10	6	2	10752.00	12252.00	147.00	-50	Spot (Block10, Row2, Column6)	623.38	587.00	125.10	0.03	0.20	457.00	551.46	457.00	420.77	0.08	0.76	2.00	0.00	0.00	130.00	166.38	371536.00	0.17	505.22	502.50
10	7	2	11053.00	12264.00	220.00	0	Spot (Block10, Row2, Column7)	582.79	566.50	111.22	0.01	0.19	424.50	481.57	424.50	261.89	0.05	0.54	20.00	0.00	0.00	142.00	158.29	808917.00	0.39	497.91	491.00
10	8	2	11348.00	12247.00	265.60	0	Spot (Block10, Row2, Column8)	474.85	478.00	71.16	0.00	0.15	423.00	471.80	423.00	199.28	0.05	0.42	2.00	0.00	0.00	55.00	51.85	973440.00	0.02	439.82	417.50
10	1	3	9250.00	12550.00	145.25	0	Spot (Block10, Row3, Column1)	2090.82	1963.50	819.58	0.03	0.39	415.00	439.37	415.00	119.72	0.02	0.27	100.00	100.00	0.00	1548.50	1675.82	1208494.00	13.79	805.29	754.00
10	2	3	9557.00	12564.00	182.50	0	Spot (Block10, Row3, Column2)	611.33	580.50	144.86	0.02	0.24	417.00	460.18	417.00	180.01	0.04	0.39	44.00	13.00	0.00	163.50	194.33	572201.00	0.84	489.40	486.00
10	3	3	9842.00	12548.00	137.50	0	Spot (Block10, Row3, Column3)	2116.78	1492.00	2883.31	0.15	1.36	414.00	435.52	414.00	63.93	0.02	0.15	100.00	100.00	0.00	1078.00	1702.78	1081673.00	26.30	988.50	783.00
10	4	3	10160.00	12555.00	150.90	0	Spot (Block10, Row3, Column4)	965.26	911.00	233.06	0.03	0.24	425.00	448.78	425.00	75.39	0.02	0.17	100.00	100.00	0.00	486.00	540.26	599427.00	6.85	628.20	609.00
10	5	3	10459.00	12527.00	160.50	0	Spot (Block10, Row3, Column5)	1270.40	815.00	2878.17	0.19	2.27	481.00	582.53	481.00	442.65	0.08	0.76	39.00	14.00	0.00	334.00	789.40	901985.00	1.55	741.88	670.50
10	6	3	10757.00	12550.00	212.85	0	Spot (Block10, Row3, Column6)	37442.46	31327.00	20131.86	0.08	0.54	501.00	759.80	501.00	665.48	0.18	0.88	100.00	100.00	23.73	30826.00	36941.46	48600620.00	55.12	8466.09	8331.00
10	7	3	11052.00	12552.00	147.00	-50	Spot (Block10, Row3, Column7)	674.98	691.00	114.09	0.01	0.17	478.00	605.91	478.00	528.43	0.10	0.87	0.00	0.00	0.00	213.00	196.98	401612.00	0.13	603.55	610.00
10	8	3	11354.00	12556.00	162.30	0	Spot (Block10, Row3, Column8)	42652.02	42274.00	18118.91	0.00	0.42	449.00	506.78	449.00	282.50	0.05	0.56	100.00	100.00	23.46	41825.00	42203.02	31093492.00	149.19	7292.96	6431.00
10	1	4	9248.00	12846.00	151.50	0	Spot (Block10, Row4, Column1)	1367.64	1301.00	546.70	0.02	0.40	429.00	470.12	429.00	176.22	0.04	0.37	97.00	87.00	0.00	872.00	938.64	857512.00	5.09	687.60	634.00
10	2	4	9550.00	12852.00	167.80	0	Spot (Block10, Row4, Column2)	10650.28	9859.50	5336.53	0.03	0.50	444.00	517.63	444.00	262.94	0.07	0.51	100.00	100.00	0.00	9415.50	10206.28	8307219.00	38.54	2215.13	2151.00
10	3	4	9856.00	12848.00	146.05	0	Spot (Block10, Row4, Column3)	3663.15	3327.00	1686.61	0.04	0.46	429.00	496.23	429.00	239.53	0.06	0.48	100.00	100.00	0.00	2898.00	3234.15	2128292.00	13.22	1170.07	1022.50
10	4	4	10153.00	12830.00	190.25	0	Spot (Block10, Row4, Column4)	540.83	515.00	85.99	0.02	0.16	419.00	440.43	419.00	66.46	0.02	0.15	73.00	43.00	0.00	96.00	121.83	550561.00	1.51	498.09	491.00
10	5	4	10446.00	12850.00	168.25	0	Spot (Block10, Row4, Column5)	769.56	753.00	180.92	0.01	0.24	437.00	471.03	437.00	116.94	0.03	0.25	89.00	63.00	0.00	316.00	332.56	604877.00	2.55	539.94	521.00
10	6	4	10753.00	12850.00	185.40	0	Spot (Block10, Row4, Column6)	13284.63	13470.00	4636.33	0.01	0.35	495.00	602.62	495.00	397.74	0.09	0.66	100.00	100.00	0.00	12975.00	12789.63	12846235.00	31.89	3319.83	3028.00
10	7	4	11050.00	12838.00	174.25	0	Spot (Block10, Row4, Column7)	689.97	669.00	185.32	0.01	0.27	485.00	589.68	485.00	457.81	0.08	0.78	9.00	0.00	0.00	184.00	204.97	588545.00	0.22	515.19	503.00
10	8	4	11347.00	12861.00	175.05	0	Spot (Block10, Row4, Column8)	720.11	700.00	182.34	0.01	0.25	459.00	484.83	459.00	195.73	0.02	0.40	62.00	20.00	0.00	241.00	261.11	613535.00	1.20	507.81	497.00
10	1	5	9252.00	13149.00	146.55	0	Spot (Block10, Row5, Column1)	1771.99	1609.00	687.74	0.04	0.39	475.00	561.54	475.00	386.05	0.07	0.69	98.00	70.00	0.00	1134.00	1296.99	1040160.00	3.14	770.82	740.50
10	2	5	9554.00	13151.00	157.15	0	Spot (Block10, Row5, Column2)	46312.70	48244.00	17739.60	0.02	0.38	490.00	624.83	490.00	458.45	0.11	0.73	100.00	100.00	30.66	47754.00	45822.70	31724412.00	99.66	8191.21	7178.00
10	3	5	9857.00	13153.00	153.65	0	Spot (Block10, Row5, Column3)	36766.12	32129.00	20157.71	0.06	0.55	475.00	548.65	475.00	336.51	0.06	0.61	100.00	100.00	15.53	31654.00	36291.12	23677480.00	107.63	5743.36	4676.00
10	4	5	10147.00	13157.00	156.90	0	Spot (Block10, Row5, Column4)	764.05	749.00	162.87	0.01	0.21	415.00	467.81	415.00	211.42	0.05	0.45	76.00	30.00	0.00	334.00	349.05	521084.00	1.40	521.24	501.00
10	5	5	10453.00	13154.00	143.40	0	Spot (Block10, Row5, Column5)	6216.27	5446.00	3303.66	0.06	0.53	414.00	442.92	414.00	75.48	0.03	0.17	100.00	100.00	0.00	5032.00	5802.27	3493543.00	76.49	1500.60	1156.00
10	6	5	10752.00	13152.00	147.00	-50	Spot (Block10, Row5, Column6)	677.92	668.00	118.79	0.01	0.18	482.00	584.74	482.00	461.88	0.08	0.79	1.00	0.00	0.00	186.00	195.92	404720.00	0.20	593.48	588.00
10	7	5	11051.00	13148.00	199.40	0	Spot (Block10, Row5, Column7)	43627.26	46077.00	20540.11	0.02	0.47	505.00	688.57	505.00	608.55	0.13	0.88	100.00	100.00	35.46	45572.00	43122.26	49211940.00	70.56	9011.89	8949.00
10	8	5	11354.00	13158.00	149.35	0	Spot (Block10, Row5, Column8)	940.63	847.00	278.51	0.05	0.30	477.00	526.89	477.00	366.48	0.04	0.70	50.00	20.00	0.00	370.00	463.63	576609.00	1.13	593.23	594.50
10	1	6	9252.00	13452.00	213.10	0	Spot (Block10, Row6, Column1)	32847.05	25457.00	20703.65	0.11	0.63	503.00	766.36	503.00	701.64	0.18	0.92	100.00	100.00	19.49	24954.00	32344.05	42307260.00	45.72	7518.29	7747.50
10	2	6	9552.00	13449.00	207.45	0	Spot (Block10, Row6, Column2)	33001.45	30219.00	17904.00	0.04	0.54	502.00	746.57	502.00	710.86	0.17	0.95	100.00	100.00	5.54	29717.00	32499.45	40492844.00	45.37	6975.41	6759.50
10	3	6	9847.00	13452.00	154.55	0	Spot (Block10, Row6, Column3)	1497.24	1478.50	527.16	0.01	0.35	488.00	569.62	488.00	411.57	0.07	0.72	84.00	59.00	0.00	990.50	1009.24	970212.00	2.25	722.21	702.00
10	4	6	10151.00	13457.00	165.25	0	Spot (Block10, Row6, Column4)	790.66	764.50	218.23	0.01	0.28	433.00	450.86	433.00	63.58	0.02	0.14	97.00	87.00	0.00	331.50	357.66	596157.00	5.34	530.74	509.50
10	5	6	10452.00	13453.00	143.00	0	Spot (Block10, Row6, Column5)	4014.32	3884.00	1794.79	0.01	0.45	443.00	466.48	443.00	115.06	0.02	0.25	100.00	100.00	0.00	3441.00	3571.32	2227948.00	30.83	1272.20	1152.00
10	6	6	10752.00	13452.00	147.00	-50	Spot (Block10, Row6, Column6)	685.67	594.00	543.50	0.06	0.79	477.00	556.77	477.00	456.42	0.07	0.82	4.00	3.00	0.00	117.00	208.67	408660.00	0.28	549.91	515.50
10	7	6	11058.00	13447.00	156.85	0	Spot (Block10, Row6, Column7)	1374.36	1229.00	529.18	0.05	0.39	490.00	559.52	490.00	406.79	0.06	0.73	83.00	45.00	0.00	739.00	884.36	930444.00	2.00	676.76	679.00
10	8	6	11357.00	13449.00	162.00	0	Spot (Block10, Row6, Column8)	756.74	720.00	202.39	0.02	0.27	486.00	492.67	486.00	139.90	0.01	0.28	66.00	42.00	0.00	234.00	270.74	549390.00	1.89	539.02	521.50
10	1	7	9251.00	13747.00	163.25	0	Spot (Block10, Row7, Column1)	14968.04	13138.00	8359.46	0.06	0.56	485.00	597.49	485.00	437.87	0.09	0.73	100.00	100.00	0.00	12653.00	14483.04	10971577.00	32.82	2681.34	2655.00
10	2	7	9562.00	13756.00	204.05	0	Spot (Block10, Row7, Column2)	554.82	519.00	89.06	0.03	0.16	486.00	569.81	486.00	406.40	0.07	0.71	0.00	0.00	0.00	33.00	68.82	655243.00	-0.04	500.59	492.00
10	3	7	9843.00	13743.00	187.60	0	Spot (Block10, Row7, Column3)	570.95	581.50	78.35	0.01	0.14	481.00	485.79	481.00	128.47	0.00	0.26	25.00	2.00	0.00	100.50	89.95	565243.00	0.66	519.73	502.00
10	4	7	10151.00	13752.00	147.00	-50	Spot (Block10, Row7, Column4)	556.28	548.50	70.23	0.01	0.13	481.00	495.20	481.00	158.49	0.01	0.32	10.00	0.00	0.00	67.50	75.28	330432.00	0.39	534.76	507.50
10	5	7	10425.00	13734.00	224.45	0	Spot (Block10, Row7, Column5)	643.73	606.50	154.92	0.03	0.24	487.00	588.35	487.00	464.67	0.08	0.79	2.00	0.00	0.00	119.50	156.73	932116.00	0.12	541.56	507.00
10	6	7	10749.00	13749.00	201.70	0	Spot (Block10, Row7, Column6)	38350.85	38446.00	20773.85	0.00	0.54	561.00	847.65	561.00	834.86	0.18	0.98	100.00	100.00	19.10	37885.00	37789.85	44372164.00	44.92	7516.67	7517.00
10	7	7	11053.00	13753.00	155.80	0	Spot (Block10, Row7, Column7)	926.72	873.00	262.65	0.03	0.28	510.00	628.71	510.00	466.32	0.09	0.74	38.00	3.00	0.00	363.00	416.72	617198.00	0.64	617.08	601.50
10	8	7	11349.00	13747.00	180.45	0	Spot (Block10, Row7, Column8)	22011.37	22459.00	6521.54	0.01	0.30	500.00	554.96	500.00	242.57	0.05	0.44	100.00	100.00	0.00	21959.00	21511.37	20096382.00	88.46	5206.55	4340.00
10	1	8	9251.00	14071.00	162.30	0	Spot (Block10, Row8, Column1)	865.54	770.00	493.24	0.05	0.57	491.00	521.90	491.00	252.37	0.03	0.48	51.00	16.00	0.00	279.00	374.54	629248.00	1.36	591.43	562.00
10	2	8	9503.00	14064.00	162.60	0	Spot (Block10, Row8, Column2)	585.66	577.00	103.69	0.01	0.18	489.00	554.50	489.00	1147.92	0.05	2.07	0.00	0.00	0.00	88.00	96.66	428701.00	0.03	566.57	530.00
10	3	8	9857.00	14056.00	169.80	0	Spot (Block10, Row8, Column3)	819.42	683.00	605.34	0.08	0.74	488.00	562.06	488.00	1126.67	0.06	2.00	2.00	1.00	0.00	195.00	331.42	657992.00	0.23	559.48	555.00
10	4	8	10149.00	14057.00	154.65	0	Spot (Block10, Row8, Column4)	58351.80	65535.00	12017.11	0.05	0.21	490.00	518.48	490.00	221.32	0.02	0.43	100.00	100.00	67.48	65045.00	57861.80	38045700.00	261.31	13597.08	11519.00
10	5	8	10451.00	14052.00	147.00	-50	Spot (Block10, Row8, Column5)	583.56	573.00	127.98	0.01	0.22	495.00	617.91	495.00	535.48	0.10	0.87	1.00	0.00	0.00	78.00	88.56	346637.00	-0.06	569.57	566.50
10	6	8	10754.00	14054.00	206.90	0	Spot (Block10, Row8, Column6)	41611.95	42139.00	21357.20	0.01	0.51	586.00	874.06	586.00	858.18	0.17	0.98	100.00	100.00	35.25	41553.00	41025.95	50642176.00	47.47	9479.03	9617.00
10	7	8	11063.00	14038.00	173.35	0	Spot (Block10, Row8, Column7)	1094.69	1001.00	308.01	0.04	0.28	545.00	692.39	545.00	547.64	0.10	0.79	40.00	5.00	0.00	456.00	549.69	915160.00	0.73	742.98	734.50
10	8	8	11343.00	14051.00	152.80	0	Spot (Block10, Row8, Column8)	59773.68	65535.00	10150.28	0.04	0.17	527.00	619.07	527.00	303.98	0.07	0.49	100.00	100.00	67.30	65008.00	59246.68	38016384.00	194.60	14769.04	10098.00
11	1	1	13753.00	11951.00	157.00	0	Spot (Block11, Row1, Column1)	35399.43	32233.00	19302.44	0.04	0.55	405.00	449.10	405.00	156.44	0.04	0.35	100.00	100.00	11.82	31828.00	34994.43	23965492.00	223.41	6988.77	5336.00
11	2	1	14048.00	11954.00	160.50	0	Spot (Block11, Row1, Column2)	880.03	819.00	268.43	0.03	0.31	396.00	409.82	396.00	96.34	0.01	0.24	99.00	89.00	0.00	423.00	484.03	623941.00	4.88	532.06	517.00
11	3	1	14373.00	11957.00	171.65	0	Spot (Block11, Row1, Column3)	489.45	491.00	75.75	0.00	0.15	398.00	403.03	398.00	56.20	0.01	0.14	67.00	24.00	0.00	93.00	91.45	402329.00	1.54	448.15	433.00
11	4	1	14651.00	11958.00	158.45	0	Spot (Block11, Row1, Column4)	821.50	762.00	258.45	0.03	0.31	403.00	417.48	403.00	56.52	0.02	0.14	99.00	94.00	0.00	359.00	418.50	571763.00	7.15	512.19	504.00
11	5	1	14951.00	11963.00	166.20	0	Spot (Block11, Row1, Column5)	629.76	592.00	146.82	0.03	0.23	402.00	416.37	402.00	74.90	0.02	0.18	89.00	63.00	0.00	190.00	227.76	483029.00	2.85	465.83	468.00
11	6	1	15258.00	11961.00	152.45	0	Spot (Block11, Row1, Column6)	840.24	825.00	248.98	0.01	0.30	399.00	406.67	399.00	57.74	0.01	0.14	100.00	92.00	0.00	426.00	441.24	533550.00	7.51	529.02	500.00
11	7	1	15546.00	11961.00	150.30	0	Spot (Block11, Row1, Column7)	1457.20	1307.00	930.97	0.05	0.64	394.00	396.46	394.00	53.98	0.00	0.14	100.00	99.00	0.00	913.00	1063.20	899095.00	19.65	660.67	609.00
11	8	1	15862.00	11960.00	181.15	0	Spot (Block11, Row1, Column8)	643.21	607.00	168.72	0.03	0.26	396.00	399.96	396.00	54.19	0.00	0.14	95.00	82.00	0.00	211.00	247.21	591750.00	4.49	466.83	478.00
11	1	2	13801.00	12263.00	173.05	0	Spot (Block11, Row2, Column1)	455.77	448.00	54.86	0.01	0.12	397.00	410.77	397.00	86.70	0.01	0.21	42.00	1.00	0.00	51.00	58.77	379654.00	0.52	434.64	412.00
11	2	2	14068.00	12263.00	142.15	0	Spot (Block11, Row2, Column2)	533.42	510.00	75.61	0.02	0.14	394.00	398.78	394.00	53.89	0.01	0.14	84.00	57.00	0.00	116.00	139.42	292313.00	2.50	484.00	483.00
11	3	2	14349.00	12247.00	143.50	0	Spot (Block11, Row2, Column3)	508.92	504.50	86.36	0.00	0.17	398.00	408.35	398.00	99.34	0.01	0.24	60.00	11.00	0.00	106.50	110.92	284997.00	1.01	460.14	474.00
11	4	2	14683.00	12250.00	204.45	0	Spot (Block11, Row2, Column4)	537.92	501.00	111.47	0.03	0.21	407.00	439.48	407.00	120.64	0.03	0.27	40.00	14.00	0.00	94.00	130.92	640121.00	0.82	471.91	473.00
11	5	2	14959.00	12261.00	185.80	0	Spot (Block11, Row2, Column5)	9364.01	9103.50	3190.75	0.01	0.34	415.00	475.48	415.00	187.16	0.06	0.39	100.00	100.00	0.00	8688.50	8949.01	9083093.00	47.49	2765.82	2493.00
11	6	2	15237.00	12221.00	157.20	0	Spot (Block11, Row2, Column6)	514.27	493.00	81.13	0.02	0.16	404.00	500.90	404.00	432.31	0.09	0.86	0.00	0.00	0.00	89.00	110.27	349706.00	0.03	442.42	418.00
11	7	2	15560.00	12269.00	222.45	0	Spot (Block11, Row2, Column7)	471.17	473.00	77.37	0.00	0.16	399.00	426.41	399.00	167.72	0.03	0.39	12.00	0.00	0.00	74.00	72.17	668593.00	0.27	427.28	411.00
11	8	2	15842.00	12257.00	223.65	0	Spot (Block11, Row2, Column8)	446.29	421.00	61.15	0.03	0.14	400.00	440.70	400.00	260.34	0.04	0.59	0.00	0.00	0.00	21.00	46.29	640876.00	0.02	422.91	399.50
11	1	3	13754.00	12555.00	148.65	0	Spot (Block11, Row3, Column1)	1198.45	1119.50	397.69	0.03	0.33	397.00	405.62	397.00	74.19	0.01	0.18	100.00	100.00	0.00	722.50	801.45	719073.00	10.69	622.67	607.00
11	2	3	14067.00	12563.00	210.75	0	Spot (Block11, Row3, Column2)	485.72	491.00	59.67	0.00	0.12	402.00	437.56	402.00	166.25	0.04	0.38	9.00	0.00	0.00	89.00	83.72	617834.00	0.29	432.04	413.00
11	3	3	14352.00	12546.00	151.75	0	Spot (Block11, Row3, Column3)	894.11	813.00	481.36	0.04	0.54	400.00	413.59	400.00	85.97	0.01	0.21	98.00	90.00	0.00	413.00	494.11	562394.00	5.59	572.05	515.00
11	4	3	14659.00	12555.00	149.45	0	Spot (Block11, Row3, Column4)	1023.77	959.50	336.83	0.03	0.33	402.00	419.73	402.00	102.71	0.02	0.24	100.00	94.00	0.00	557.50	621.77	618359.00	5.88	587.23	580.50
11	5	3	14957.00	12557.00	147.00	-50	Spot (Block11, Row3, Column5)	774.24	717.00	298.49	0.03	0.39	440.00	584.07	440.00	505.42	0.12	0.87	13.00	2.00	0.00	277.00	334.24	460672.00	0.38	608.44	606.00
11	6	3	15258.00	12555.00	210.60	0	Spot (Block11, Row3, Column6)	43340.53	44264.50	19664.10	0.01	0.45	485.00	735.44	485.00	675.75	0.18	0.92	100.00	100.00	33.28	43779.50	42855.53	54696156.00	63.05	10393.01	9976.50
11	7	3	15557.00	12558.00	147.00	-50	Spot (Block11, Row3, Column7)	573.62	582.00	75.77	0.01	0.13	417.00	581.98	417.00	532.49	0.14	0.91	0.00	0.00	0.00	165.00	156.62	340731.00	-0.02	517.10	504.50
11	8	3	15855.00	12561.00	164.30	0	Spot (Block11, Row3, Column8)	53377.37	63659.00	15137.55	0.08	0.28	408.00	492.76	408.00	356.78	0.08	0.72	100.00	100.00	48.74	63251.00	52969.37	40086756.00	148.23	9504.01	8235.00
11	1	4	13750.00	12860.00	160.95	0	Spot (Block11, Row4, Column1)	986.27	898.00	353.68	0.04	0.36	402.00	438.89	402.00	166.83	0.04	0.38	97.00	68.00	0.00	496.00	584.27	705183.00	3.28	571.40	584.00
11	2	4	14051.00	12856.00	177.45	0	Spot (Block11, Row4, Column2)	11019.60	10087.00	5819.76	0.04	0.53	417.00	516.85	417.00	314.96	0.09	0.61	100.00	100.00	0.00	9670.00	10602.60	9697248.00	33.35	2333.55	2227.50
11	3	4	14355.00	12859.00	149.45	0	Spot (Block11, Row4, Column3)	3046.86	2871.50	1374.09	0.03	0.45	411.00	501.04	411.00	289.56	0.09	0.58	100.00	99.00	0.00	2460.50	2635.86	1840303.00	8.79	1100.68	965.00
11	4	4	14661.00	12869.00	198.80	0	Spot (Block11, Row4, Column4)	464.47	465.00	73.07	0.00	0.16	402.00	417.55	402.00	63.56	0.02	0.15	49.00	12.00	0.00	63.00	62.47	521138.00	0.74	425.05	407.00
11	5	4	14956.00	12867.00	179.45	0	Spot (Block11, Row4, Column5)	558.84	526.00	78.09	0.03	0.14	413.00	450.73	413.00	123.23	0.04	0.27	48.00	12.00	0.00	113.00	145.84	504629.00	0.88	509.04	494.00
11	6	4	15255.00	12854.00	190.30	0	Spot (Block11, Row4, Column6)	11942.31	11956.00	4091.66	0.00	0.34	474.00	594.01	474.00	454.01	0.10	0.76	100.00	100.00	0.00	11482.00	11468.31	12205043.00	25.00	3024.47	2523.00
11	7	4	15560.00	12835.00	195.00	0	Spot (Block11, Row4, Column7)	545.92	510.00	105.42	0.03	0.19	424.00	533.07	424.00	383.42	0.10	0.72	1.00	0.00	0.00	86.00	121.92	589593.00	0.03	467.70	468.00
11	8	4	15841.00	12871.00	156.75	0	Spot (Block11, Row4, Column8)	665.49	672.00	122.58	0.00	0.18	407.00	471.28	407.00	278.59	0.06	0.59	45.00	0.00	0.00	265.00	258.49	450534.00	0.70	514.26	502.00
11	1	5	13755.00	13168.00	197.15	0	Spot (Block11, Row5, Column1)	1234.10	968.00	757.70	0.11	0.61	428.00	588.89	428.00	503.64	0.14	0.86	51.00	34.00	0.00	540.00	806.10	1358746.00	1.28	683.06	492.00
11	2	5	14058.00	13156.00	159.65	0	Spot (Block11, Row5, Column2)	56261.70	65535.00	13432.06	0.07	0.24	488.00	679.22	488.00	552.17	0.14	0.81	100.00	100.00	57.65	65047.00	55773.70	39721108.00	100.66	10772.24	9427.00
11	3	5	14355.00	13156.00	159.45	0	Spot (Block11, Row5, Column3)	37979.65	33439.00	20633.86	0.06	0.54	474.00	589.11	474.00	430.84	0.09	0.73	100.00	100.00	22.71	32965.00	37505.65	26585904.00	86.78	5526.01	4920.50
11	4	5	14651.00	13159.00	173.40	0	Spot (Block11, Row5, Column4)	725.94	678.50	187.41	0.03	0.26	410.00	477.74	410.00	278.21	0.07	0.58	46.00	10.00	0.00	268.50	315.94	609793.00	0.89	498.09	494.50
11	5	5	14958.00	13162.00	146.60	0	Spot (Block11, Row5, Column5)	4366.01	3998.50	2055.68	0.04	0.47	405.00	421.90	405.00	87.87	0.02	0.21	100.00	100.00	0.00	3593.50	3961.01	2558483.00	44.88	1314.25	1062.00
11	6	5	15256.00	13158.00	147.00	-50	Spot (Block11, Row5, Column6)	596.41	582.00	102.94	0.01	0.17	428.00	564.32	428.00	476.40	0.12	0.84	0.00	0.00	0.00	154.00	168.41	351287.00	0.07	532.45	506.00
11	7	5	15557.00	13155.00	201.50	0	Spot (Block11, Row5, Column7)	42441.24	42733.00	20514.28	0.00	0.48	469.00	643.06	469.00	587.05	0.14	0.91	100.00	100.00	31.86	42264.00	41972.24	48892676.00	71.20	8492.62	8483.00
11	8	5	15872.00	13160.00	161.00	0	Spot (Block11, Row5, Column8)	677.60	641.00	185.54	0.02	0.27	403.00	470.81	403.00	315.70	0.07	0.67	33.00	6.00	0.00	238.00	274.60	483130.00	0.66	487.82	457.00
11	1	6	13756.00	13458.00	210.10	0	Spot (Block11, Row6, Column1)	39537.94	38558.00	21115.28	0.01	0.53	509.00	831.67	509.00	805.13	0.21	0.97	100.00	100.00	28.99	38049.00	39028.94	49778632.00	48.07	8802.97	8649.00
11	2	6	14055.00	13455.00	207.05	0	Spot (Block11, Row6, Column2)	33803.29	31007.50	17685.41	0.04	0.52	497.00	776.14	497.00	768.44	0.19	0.99	100.00	100.00	6.26	30510.50	33306.29	41037272.00	42.98	7173.61	7177.00
11	3	6	14353.00	13457.00	157.25	0	Spot (Block11, Row6, Column3)	1285.49	1148.50	497.97	0.05	0.39	461.00	575.54	461.00	652.57	0.10	1.13	52.00	18.00	0.00	687.50	824.49	879277.00	1.09	666.78	618.50
11	4	6	14662.00	13467.00	170.65	0	Spot (Block11, Row6, Column4)	604.53	586.00	125.16	0.01	0.21	409.00	425.45	409.00	56.68	0.02	0.13	92.00	66.00	0.00	177.00	195.53	490876.00	3.16	496.27	488.50
11	5	6	14956.00	13457.00	144.95	0	Spot (Block11, Row6, Column5)	2955.24	2785.00	1433.93	0.03	0.49	409.00	436.98	409.00	124.68	0.03	0.29	100.00	100.00	0.00	2376.00	2546.24	1678578.00	20.20	1028.00	985.00
11	6	6	15244.00	13457.00	214.85	0	Spot (Block11, Row6, Column6)	471.11	482.00	54.02	0.01	0.11	419.00	519.43	419.00	448.97	0.09	0.86	0.00	0.00	0.00	63.00	52.11	621397.00	-0.11	438.57	413.00
11	7	6	15564.00	13457.00	166.45	0	Spot (Block11, Row6, Column7)	832.45	768.00	266.01	0.03	0.32	420.00	511.28	420.00	402.70	0.09	0.79	41.00	9.00	0.00	348.00	412.45	640986.00	0.80	539.53	524.50
11	8	6	15851.00	13465.00	159.90	0	Spot (Block11, Row6, Column8)	604.98	582.00	118.37	0.02	0.20	411.00	433.97	411.00	87.26	0.02	0.20	88.00	47.00	0.00	171.00	193.98	427718.00	1.96	471.43	471.00
11	1	7	13753.00	13754.00	172.25	0	Spot (Block11, Row7, Column1)	16640.09	14396.00	9780.96	0.06	0.59	423.00	608.16	423.00	544.29	0.16	0.89	100.00	100.00	0.00	13973.00	16217.09	13794631.00	29.45	2930.08	2796.00
11	2	7	14082.00	13762.00	174.10	0	Spot (Block11, Row7, Column2)	511.77	494.00	82.11	0.02	0.16	429.00	560.19	429.00	652.49	0.12	1.16	0.00	0.00	0.00	65.00	82.77	430397.00	-0.07	470.12	476.00
11	3	7	14356.00	13757.00	147.00	-50	Spot (Block11, Row7, Column3)	599.21	485.00	849.13	0.09	1.42	413.00	457.08	413.00	498.36	0.04	1.09	3.00	2.00	0.00	72.00	186.21	354134.00	0.29	1749.18	494.00
11	4	7	14646.00	13769.00	189.75	0	Spot (Block11, Row7, Column4)	496.07	491.00	60.29	0.00	0.12	413.00	453.76	413.00	214.81	0.04	0.47	2.00	0.00	0.00	78.00	83.07	503514.00	0.20	441.33	419.00
11	5	7	14953.00	13743.00	202.25	0	Spot (Block11, Row7, Column5)	512.41	503.00	70.11	0.01	0.14	427.50	538.35	427.50	450.08	0.10	0.84	0.00	0.00	0.00	75.50	84.91	593370.00	-0.06	447.65	426.00
11	6	7	15253.00	13755.00	199.65	0	Spot (Block11, Row7, Column6)	37710.15	37347.00	20007.28	0.00	0.53	496.00	809.10	496.00	859.29	0.21	1.06	100.00	100.00	13.01	36851.00	37214.15	42612612.00	42.94	7138.39	7113.00
11	7	7	15533.00	13756.00	226.25	0	Spot (Block11, Row7, Column7)	738.99	592.00	551.66	0.10	0.75	469.00	596.27	469.00	538.64	0.10	0.90	13.00	4.00	0.00	123.00	269.99	1085583.00	0.26	519.14	458.50
11	8	7	15855.00	13756.00	188.00	0	Spot (Block11, Row7, Column8)	19373.93	19638.00	5069.30	0.01	0.26	417.00	480.19	417.00	212.42	0.06	0.44	100.00	100.00	0.00	19221.00	18956.93	19296424.00	88.95	4752.05	4333.50
11	1	8	13750.00	14060.00	200.85	0	Spot (Block11, Row8, Column1)	544.92	515.00	143.40	0.02	0.26	404.00	444.38	404.00	196.82	0.04	0.44	24.00	4.00	0.00	111.00	140.92	622838.00	0.51	442.68	418.00
11	2	8	14072.00	14057.00	176.40	0	Spot (Block11, Row8, Column2)	524.71	503.00	76.64	0.02	0.15	410.00	426.52	410.00	52.70	0.02	0.12	82.00	40.00	0.00	93.00	114.71	457549.00	1.86	463.27	469.00
11	3	8	14353.00	14053.00	154.70	0	Spot (Block11, Row8, Column3)	599.52	589.50	112.51	0.01	0.19	410.00	457.35	410.00	233.93	0.05	0.51	32.00	0.00	0.00	179.50	189.52	394486.00	0.61	484.79	483.00
11	4	8	14651.00	14058.00	158.60	0	Spot (Block11, Row8, Column4)	64295.46	65535.00	5008.68	0.01	0.08	423.00	491.05	423.00	294.81	0.06	0.60	100.00	100.00	89.94	65112.00	63872.46	44750064.00	216.42	16191.43	12816.00
11	5	8	14956.00	14058.00	147.00	-50	Spot (Block11, Row8, Column5)	515.95	502.00	78.80	0.01	0.15	448.00	590.67	448.00	563.31	0.12	0.95	0.00	0.00	0.00	54.00	67.95	302861.00	-0.13	534.46	508.00
11	6	8	15257.00	14058.00	206.85	0	Spot (Block11, Row8, Column6)	45721.30	57092.50	21056.41	0.10	0.46	513.00	813.96	513.00	850.53	0.20	1.04	100.00	100.00	44.10	56579.50	45208.30	55780528.00	52.80	9975.17	9862.50
11	7	8	15561.00	14045.00	187.25	0	Spot (Block11, Row8, Column7)	831.66	795.00	216.60	0.02	0.26	488.00	635.52	488.00	537.18	0.11	0.85	16.00	0.00	0.00	307.00	343.66	818358.00	0.37	583.91	571.00
11	8	8	15844.00	14057.00	152.65	0	Spot (Block11, Row8, Column8)	58141.21	65535.00	11947.80	0.05	0.21	480.00	546.80	480.00	291.96	0.06	0.53	100.00	100.00	64.42	65055.00	57661.21	37094400.00	197.27	12486.37	9717.00
12	1	1	18256.00	11959.00	157.55	0	Spot (Block12, Row1, Column1)	32953.56	28802.00	18492.12	0.06	0.56	634.00	677.93	634.00	178.04	0.03	0.26	100.00	100.00	7.43	28168.00	32319.56	22606184.00	181.28	6740.03	5121.00
12	2	1	18554.00	11964.00	152.85	0	Spot (Block12, Row1, Column2)	5570.83	4996.00	2825.41	0.05	0.51	637.00	664.89	637.00	131.26	0.02	0.20	100.00	100.00	0.00	4359.00	4933.83	3598759.00	37.38	1600.83	1521.00
12	3	1	18858.00	11964.00	151.75	0	Spot (Block12, Row1, Column3)	3033.66	2576.00	1725.34	0.07	0.57	617.00	650.26	617.00	99.83	0.02	0.15	100.00	100.00	0.00	1959.00	2416.66	1908173.00	23.88	1158.22	1063.00
12	4	1	19153.00	11964.00	151.35	0	Spot (Block12, Row1, Column4)	4263.80	3874.00	2170.82	0.04	0.51	612.00	649.27	612.00	108.16	0.03	0.17	100.00	100.00	0.00	3262.00	3651.80	2669137.00	33.42	1413.11	1253.00
12	5	1	19453.00	11964.00	153.50	0	Spot (Block12, Row1, Column5)	5717.61	4781.50	4147.15	0.08	0.73	609.00	645.18	609.00	127.14	0.03	0.20	100.00	100.00	0.00	4172.50	5108.61	3727884.00	39.90	1426.12	1272.00
12	6	1	19751.00	11961.00	150.40	0	Spot (Block12, Row1, Column6)	10211.30	9767.00	5366.08	0.02	0.53	611.00	656.00	611.00	133.76	0.03	0.20	100.00	100.00	0.00	9156.00	9600.30	6320792.00	71.43	2921.94	2376.50
12	7	1	20051.00	11963.00	148.95	0	Spot (Block12, Row1, Column7)	23414.26	20974.00	13242.28	0.05	0.57	607.00	646.24	607.00	134.97	0.03	0.21	100.00	100.00	0.00	20367.00	22807.26	14259283.00	168.69	5391.27	4177.50
12	8	1	20361.00	11962.00	166.95	0	Spot (Block12, Row1, Column8)	1367.30	1275.00	483.28	0.03	0.35	602.00	626.75	602.00	92.54	0.02	0.15	100.00	96.00	0.00	673.00	765.30	1058291.00	8.00	794.99	793.00
12	1	2	18273.00	12284.00	209.60	0	Spot (Block12, Row2, Column1)	715.20	700.00	111.85	0.01	0.16	614.00	668.52	614.00	156.21	0.04	0.23	35.00	2.00	0.00	86.00	101.20	896149.00	0.30	670.85	685.00
12	2	2	18558.00	12265.00	132.85	0	Spot (Block12, Row2, Column2)	4709.23	4514.00	1688.38	0.02	0.36	643.00	665.60	643.00	113.48	0.02	0.17	100.00	100.00	0.00	3871.00	4066.23	2222758.00	35.63	1577.17	1549.00
12	3	2	18859.00	12257.00	167.25	0	Spot (Block12, Row2, Column3)	1238.69	1110.00	767.00	0.05	0.62	668.00	672.40	668.00	119.00	0.00	0.18	95.00	81.00	0.00	442.00	570.69	958749.00	4.76	807.73	810.00
12	4	2	19158.00	12262.00	169.95	0	Spot (Block12, Row2, Column4)	3776.27	3753.00	1203.75	0.00	0.32	673.00	691.84	673.00	153.85	0.01	0.22	100.00	100.00	0.00	3080.00	3103.27	3039901.00	20.05	1374.93	1317.00
12	5	2	19462.00	12261.00	187.20	0	Spot (Block12, Row2, Column5)	18146.07	17906.00	6010.52	0.01	0.33	642.50	695.86	642.50	194.88	0.03	0.28	100.00	100.00	0.00	17263.50	17503.57	17892028.00	89.54	4965.42	4333.00
12	6	2	19756.00	12263.00	147.00	-50	Spot (Block12, Row2, Column6)	9700.49	4367.00	14547.02	0.35	1.50	664.00	809.02	664.00	580.16	0.09	0.72	100.00	98.00	2.39	3703.00	9036.49	5694189.00	15.33	1638.96	1365.50
12	7	2	20053.00	12263.00	155.45	0	Spot (Block12, Row2, Column7)	1902.62	1685.00	784.60	0.05	0.41	612.00	678.55	612.00	225.79	0.04	0.33	100.00	87.00	0.00	1073.00	1290.62	1261434.00	5.42	968.46	934.50
12	8	2	20356.00	12264.00	147.00	-50	Spot (Block12, Row2, Column8)	654.61	616.00	85.35	0.03	0.13	606.00	643.28	606.00	174.56	0.03	0.27	10.00	0.00	0.00	10.00	48.61	385566.00	0.06	689.90	694.00
12	1	3	18258.00	12562.00	149.40	0	Spot (Block12, Row3, Column1)	10474.82	9905.00	5691.29	0.02	0.54	607.00	647.45	607.00	112.48	0.03	0.17	100.00	100.00	0.00	9298.00	9867.82	6400116.00	87.37	2833.27	2556.50
12	2	3	18555.00	12570.00	170.85	0	Spot (Block12, Row3, Column2)	1337.03	1255.00	513.93	0.03	0.38	663.00	694.26	663.00	211.58	0.02	0.30	85.00	66.00	0.00	592.00	674.03	1085672.00	3.04	800.83	758.00
12	3	3	18848.00	12562.00	151.10	0	Spot (Block12, Row3, Column3)	3802.47	2951.00	2336.56	0.11	0.61	646.00	674.14	646.00	147.35	0.02	0.22	100.00	99.00	0.00	2305.00	3156.47	2380349.00	21.23	1381.62	1179.00
12	4	3	19156.00	12562.00	150.90	0	Spot (Block12, Row3, Column4)	15756.46	14139.50	9223.17	0.05	0.59	671.00	681.78	671.00	125.68	0.01	0.18	100.00	100.00	0.00	13468.50	15085.46	9863542.00	119.94	3712.77	3004.50
12	5	3	19459.00	12566.00	154.30	0	Spot (Block12, Row3, Column5)	2655.66	2262.00	1651.90	0.07	0.62	687.00	834.69	687.00	599.27	0.08	0.72	83.00	59.00	0.00	1575.00	1968.66	1736800.00	3.04	1106.62	980.00
12	6	3	19759.00	12560.00	212.35	0	Spot (Block12, Row3, Column6)	48589.62	55457.00	17589.67	0.06	0.36	715.00	1072.45	715.00	856.39	0.18	0.80	100.00	100.00	42.05	54742.00	47874.62	62632544.00	55.49	11786.98	11364.00
12	7	3	20058.00	12560.00	150.45	0	Spot (Block12, Row3, Column7)	5103.52	4510.00	3025.75	0.05	0.59	660.00	801.67	660.00	571.10	0.08	0.71	99.00	85.00	0.00	3850.00	4443.52	3169287.00	7.53	1539.21	1355.00
12	8	3	20359.00	12568.00	159.05	0	Spot (Block12, Row3, Column8)	36952.24	33956.00	17088.65	0.04	0.46	611.00	672.93	611.00	266.68	0.04	0.40	100.00	100.00	11.94	33345.00	36341.24	25681884.00	136.04	7227.27	5670.50
12	1	4	18255.00	12864.00	149.95	0	Spot (Block12, Row4, Column1)	14464.40	12818.50	8823.57	0.05	0.61	611.00	680.63	611.00	208.45	0.05	0.31	100.00	100.00	0.00	12207.50	13853.40	8823283.00	66.13	3519.72	2583.00
12	2	4	18550.00	12860.00	178.25	0	Spot (Block12, Row4, Column2)	12188.53	10904.50	6426.31	0.05	0.53	690.00	772.76	690.00	337.69	0.05	0.44	100.00	100.00	0.00	10214.50	11498.53	10750284.00	33.81	2820.84	2786.00
12	3	4	18852.00	12861.00	152.95	0	Spot (Block12, Row4, Column3)	47892.48	57653.50	19526.78	0.08	0.41	689.00	769.65	689.00	356.94	0.05	0.46	100.00	100.00	44.70	56964.50	47203.48	30747184.00	132.02	10638.26	7448.50
12	4	4	19154.00	12857.00	188.70	0	Spot (Block12, Row4, Column4)	905.20	889.00	150.66	0.01	0.17	658.00	673.95	658.00	142.99	0.01	0.21	74.00	34.00	0.00	231.00	247.20	908819.00	1.62	730.96	716.50
12	5	4	19456.00	12870.00	155.70	0	Spot (Block12, Row4, Column5)	2577.13	1361.00	7094.61	0.28	2.75	673.50	704.41	673.50	194.80	0.02	0.28	88.00	74.00	0.60	687.50	1903.63	1724102.00	9.61	1122.69	840.00
12	6	4	19757.00	12859.00	190.00	0	Spot (Block12, Row4, Column6)	22414.97	22435.50	7426.92	0.00	0.33	693.00	870.05	693.00	617.84	0.10	0.71	100.00	100.00	0.00	21742.50	21721.97	22728796.00	34.87	5699.80	4804.50
12	7	4	20050.00	12863.00	151.35	0	Spot (Block12, Row4, Column7)	3569.27	2935.00	2315.08	0.08	0.65	684.00	772.12	684.00	413.00	0.05	0.53	90.00	78.00	0.00	2251.00	2885.27	2234366.00	6.77	1193.60	1084.00
12	8	4	20354.00	12869.00	159.35	0	Spot (Block12, Row4, Column8)	1503.75	1390.00	487.24	0.03	0.32	620.00	665.20	620.00	172.39	0.03	0.26	99.00	89.00	0.00	770.00	883.75	1046612.00	4.86	851.48	827.00
12	1	5	18258.00	13164.00	149.65	0	Spot (Block12, Row5, Column1)	11299.63	9175.00	7519.15	0.09	0.67	690.00	815.43	690.00	523.58	0.07	0.64	100.00	100.00	0.00	8485.00	10609.63	6949270.00	20.02	2722.18	2114.50
12	2	5	18556.00	13162.00	158.10	0	Spot (Block12, Row5, Column2)	41770.08	39982.00	17493.52	0.02	0.42	715.00	886.91	715.00	499.28	0.09	0.56	100.00	100.00	19.08	39267.00	41055.08	28905024.00	81.88	8482.63	7615.00
12	3	5	18857.00	13161.00	160.85	0	Spot (Block12, Row5, Column3)	39079.06	35505.50	20570.23	0.04	0.53	703.00	834.73	703.00	447.59	0.07	0.54	100.00	100.00	22.50	34802.50	38376.06	28137088.00	85.44	6147.62	5546.50
12	4	5	19153.00	13167.00	148.65	0	Spot (Block12, Row5, Column4)	6376.94	5340.50	3724.55	0.08	0.58	679.00	729.13	679.00	314.21	0.03	0.43	100.00	100.00	0.00	4661.50	5697.94	3851673.00	17.97	1875.81	1581.00
12	5	5	19456.00	13164.00	150.45	0	Spot (Block12, Row5, Column5)	48772.71	60934.00	19589.10	0.10	0.40	667.00	689.64	667.00	187.73	0.01	0.27	100.00	100.00	47.42	60267.00	48105.71	30239288.00	256.12	9753.52	6896.50
12	6	5	19755.00	13163.00	150.05	0	Spot (Block12, Row5, Column6)	2996.21	2853.00	1242.07	0.02	0.41	681.00	756.55	681.00	411.03	0.05	0.54	100.00	88.00	0.00	2172.00	2315.21	1845664.00	5.45	1219.17	1104.00
12	7	5	20061.00	13161.00	196.85	0	Spot (Block12, Row5, Column7)	40282.34	39588.00	20914.22	0.01	0.52	693.00	835.78	693.00	558.83	0.08	0.67	100.00	100.00	28.14	38895.00	39589.34	44230316.00	70.59	8687.58	8841.00
12	8	5	20358.00	13167.00	147.80	0	Spot (Block12, Row5, Column8)	7291.07	5944.00	5182.81	0.09	0.71	637.00	711.44	637.00	358.70	0.05	0.50	100.00	92.00	0.00	5307.00	6654.07	4381936.00	18.34	1850.79	1571.00
12	1	6	18254.00	13463.00	212.50	0	Spot (Block12, Row6, Column1)	44013.98	45587.00	19601.68	0.02	0.45	793.00	1089.32	793.00	821.98	0.14	0.75	100.00	100.00	34.68	44794.00	43220.98	56734492.00	52.22	10488.82	10356.00
12	2	6	18552.00	13462.00	206.25	0	Spot (Block12, Row6, Column2)	26610.08	24420.50	13432.59	0.04	0.50	738.00	981.54	738.00	674.71	0.12	0.69	100.00	100.00	0.17	23682.50	25872.08	32251412.00	37.98	6120.12	6083.50
12	3	6	18846.00	13460.00	148.95	0	Spot (Block12, Row6, Column3)	20706.69	18439.00	12329.35	0.05	0.60	699.00	795.05	699.00	401.39	0.06	0.50	100.00	100.00	0.00	17740.00	20007.69	12548252.00	49.61	4828.00	3643.00
12	4	6	19156.00	13459.00	150.75	0	Spot (Block12, Row6, Column4)	2815.46	2488.50	1371.30	0.05	0.49	682.00	689.52	682.00	154.36	0.00	0.22	100.00	100.00	0.00	1806.50	2133.46	1756844.00	13.77	1130.46	1016.50
12	5	6	19455.00	13460.00	148.85	0	Spot (Block12, Row6, Column5)	44766.78	49126.00	20529.09	0.04	0.46	672.00	696.94	672.00	199.19	0.02	0.29	100.00	100.00	37.02	48454.00	44094.78	27084056.00	221.24	9097.22	6773.00
12	6	6	19751.00	13461.00	161.05	0	Spot (Block12, Row6, Column6)	1185.61	1059.50	383.75	0.05	0.32	679.00	737.23	679.00	389.69	0.04	0.53	49.00	26.00	0.00	380.50	506.61	846526.00	1.15	790.03	771.00
12	7	6	20057.00	13461.00	150.60	0	Spot (Block12, Row6, Column7)	8554.03	7770.00	5035.73	0.04	0.59	680.00	741.30	680.00	375.50	0.04	0.51	100.00	100.00	0.00	7090.00	7874.03	5337715.00	20.81	2552.01	2128.50
12	8	6	20363.00	13467.00	150.95	0	Spot (Block12, Row6, Column8)	9720.62	8179.00	6385.90	0.07	0.66	629.00	663.83	629.00	128.75	0.02	0.19	100.00	100.00	0.00	7550.00	9091.62	6085105.00	70.34	2502.27	2077.00
12	1	7	18254.00	13762.00	169.15	0	Spot (Block12, Row7, Column1)	17715.43	15165.00	9847.88	0.07	0.56	693.00	878.31	693.00	609.04	0.10	0.69	100.00	100.00	0.00	14472.00	17022.43	14030617.00	27.65	3436.53	3370.00
12	2	7	18559.00	13766.00	183.40	0	Spot (Block12, Row7, Column2)	834.41	794.00	147.17	0.02	0.18	688.00	770.50	688.00	378.93	0.05	0.49	8.00	0.00	0.00	106.00	146.41	790182.00	0.17	723.73	707.00
12	3	7	18853.00	13753.00	73.80	0	Spot (Block12, Row7, Column3)	728.09	696.50	95.23	0.02	0.13	679.00	669.96	679.00	103.98	0.01	0.16	28.00	7.00	0.00	17.50	49.09	93195.00	0.56	698.66	697.00
12	4	7	19160.00	13762.00	195.25	0	Spot (Block12, Row7, Column4)	828.60	814.00	122.07	0.01	0.15	653.00	677.28	653.00	172.95	0.02	0.26	45.00	6.00	0.00	161.00	175.60	893228.00	0.87	709.82	698.00
12	5	7	19459.00	13766.00	191.25	0	Spot (Block12, Row7, Column5)	2869.00	2734.00	1197.96	0.02	0.42	683.00	775.09	683.00	447.91	0.05	0.58	99.00	83.00	0.00	2051.00	2186.00	2952198.00	4.67	1201.67	1189.50
12	6	7	19755.00	13761.00	198.60	0	Spot (Block12, Row7, Column6)	32138.40	31451.00	17838.03	0.01	0.56	711.00	1019.99	711.00	843.59	0.16	0.83	100.00	100.00	2.33	30740.00	31427.40	35834332.00	36.89	6422.76	6375.50
12	7	7	20045.00	13762.00	152.30	0	Spot (Block12, Row7, Column7)	12017.68	11234.00	5825.19	0.03	0.48	689.00	811.17	689.00	515.20	0.07	0.64	100.00	100.00	0.00	10545.00	11328.68	7619210.00	21.75	3244.78	2739.00
12	8	7	20359.00	13756.00	190.35	0	Spot (Block12, Row7, Column8)	34787.10	35398.00	9330.95	0.01	0.27	655.00	700.22	655.00	242.95	0.03	0.35	100.00	100.00	0.00	34743.00	34132.10	35448060.00	140.30	8089.27	7176.00
12	1	8	18252.00	14066.00	155.10	0	Spot (Block12, Row8, Column1)	984.22	985.00	170.33	0.00	0.17	676.00	706.62	676.00	232.39	0.02	0.33	60.00	17.00	0.00	309.00	308.22	650571.00	1.19	781.02	773.00
12	2	8	18556.00	14065.00	156.85	0	Spot (Block12, Row8, Column2)	1687.43	1533.00	607.79	0.04	0.36	671.00	665.04	671.00	86.61	0.00	0.13	100.00	99.00	0.00	862.00	1016.43	1142391.00	11.80	912.43	900.00
12	3	8	18849.00	14061.00	152.55	0	Spot (Block12, Row8, Column3)	2851.63	2322.00	1749.35	0.09	0.61	650.00	669.55	650.00	177.09	0.01	0.26	100.00	90.00	0.00	1672.00	2201.63	1822192.00	12.32	1056.87	992.00
12	4	8	19153.00	14062.00	156.75	0	Spot (Block12, Row8, Column4)	58214.85	65535.00	12378.84	0.05	0.21	668.00	694.69	668.00	246.23	0.02	0.35	100.00	100.00	66.96	64867.00	57546.85	39470012.00	233.61	13373.12	10079.50
12	5	8	19443.00	14084.00	203.80	0	Spot (Block12, Row8, Column5)	865.58	827.00	141.97	0.02	0.16	687.00	807.79	687.00	607.31	0.07	0.75	0.00	0.00	0.00	140.00	178.58	1018793.00	0.10	727.90	712.50
12	6	8	19759.00	14060.00	210.00	0	Spot (Block12, Row8, Column6)	49190.88	64877.00	18851.52	0.12	0.38	785.00	1113.26	785.00	966.79	0.15	0.87	100.00	100.00	49.24	64092.00	48405.88	61735164.00	49.73	11896.37	11699.00
12	7	8	20052.00	14064.00	148.50	0	Spot (Block12, Row8, Column7)	6372.19	5984.00	3273.37	0.03	0.51	708.00	872.60	708.00	619.78	0.09	0.71	100.00	98.00	0.00	5276.00	5664.19	3842433.00	8.87	2066.95	1791.00
12	8	8	20348.00	14066.00	153.75	0	Spot (Block12, Row8, Column8)	58076.76	65535.00	11733.68	0.05	0.20	700.00	762.03	700.00	298.79	0.04	0.39	100.00	100.00	63.23	64835.00	57376.76	37750216.00	191.82	12102.53	9238.00
13	1	1	4746.00	16442.00	150.65	0	Spot (Block13, Row1, Column1)	44226.40	44041.00	18831.65	0.00	0.43	196.00	249.19	196.00	172.97	0.10	0.69	100.00	100.00	30.53	43845.00	44030.40	27376300.00	254.25	8594.13	6690.00
13	2	1	5044.00	16447.00	146.10	0	Spot (Block13, Row1, Column2)	5885.25	5687.00	3061.94	0.01	0.52	183.00	196.20	183.00	71.60	0.03	0.36	100.00	100.00	0.00	5504.00	5702.25	3425213.00	79.46	1124.36	925.00
13	3	1	5347.00	16444.00	149.45	0	Spot (Block13, Row1, Column3)	654.66	587.00	296.03	0.05	0.45	176.00	181.84	176.00	37.27	0.01	0.20	100.00	100.00	0.00	411.00	478.66	400653.00	12.69	269.90	275.00
13	4	1	5641.00	16446.00	142.50	0	Spot (Block13, Row1, Column4)	4591.53	4195.00	2397.85	0.04	0.52	182.00	185.31	182.00	33.86	0.01	0.18	100.00	100.00	0.00	4013.00	4409.53	2520751.00	130.12	1110.90	921.00
13	5	1	5946.00	16448.00	142.70	0	Spot (Block13, Row1, Column5)	1775.63	1636.00	1088.30	0.04	0.61	183.00	187.98	183.00	53.48	0.01	0.28	100.00	100.00	0.00	1453.00	1592.63	981924.00	29.69	511.99	433.50
13	6	1	6241.00	16444.00	142.75	0	Spot (Block13, Row1, Column6)	3887.90	3542.00	2106.53	0.04	0.54	183.00	186.34	183.00	33.31	0.01	0.18	100.00	100.00	0.00	3359.00	3704.90	2150007.00	111.14	968.17	750.00
13	7	1	6541.00	16445.00	142.55	0	Spot (Block13, Row1, Column7)	6681.49	6430.00	3511.04	0.02	0.53	188.00	191.66	188.00	32.10	0.01	0.17	100.00	100.00	0.00	6242.00	6493.49	3681500.00	202.16	1549.01	1134.00
13	8	1	6848.00	16446.00	153.00	0	Spot (Block13, Row1, Column8)	1147.55	1056.00	509.23	0.04	0.44	190.00	190.52	190.00	21.15	0.00	0.11	100.00	100.00	0.00	866.00	957.55	741316.00	45.24	419.37	370.00
13	1	2	4745.00	16746.00	147.00	-50	Spot (Block13, Row2, Column1)	193.33	193.00	13.72	0.00	0.07	187.00	211.02	187.00	125.90	0.05	0.60	0.00	0.00	0.00	6.00	6.33	113484.00	-0.14	193.85	191.00
13	2	2	5045.00	16744.00	126.60	0	Spot (Block13, Row2, Column2)	967.42	931.00	344.96	0.02	0.36	183.00	185.63	183.00	30.80	0.01	0.17	100.00	100.00	0.00	748.00	784.42	415023.00	25.38	369.36	371.00
13	3	2	5345.00	16745.00	146.65	0	Spot (Block13, Row2, Column3)	389.82	381.00	86.24	0.01	0.22	184.00	185.35	184.00	25.91	0.00	0.14	99.00	99.00	0.00	197.00	205.82	228825.00	7.89	232.46	223.00
13	4	2	5649.00	16748.00	192.30	0	Spot (Block13, Row2, Column4)	490.35	494.00	148.92	0.00	0.30	192.00	204.18	192.00	63.83	0.03	0.31	99.00	80.00	0.00	302.00	298.35	513890.00	4.48	281.62	284.00
13	5	2	5945.00	16748.00	172.00	0	Spot (Block13, Row2, Column5)	13992.03	13470.00	5912.38	0.02	0.42	188.00	206.86	188.00	82.13	0.04	0.40	100.00	100.00	0.00	13282.00	13804.03	11599392.00	167.85	2828.78	2260.00
13	6	2	6241.00	16738.00	184.90	0	Spot (Block13, Row2, Column6)	271.34	271.00	60.90	0.00	0.22	190.00	225.58	190.00	223.45	0.07	0.99	3.00	0.00	0.00	81.00	81.34	261298.00	0.20	197.20	195.00
13	7	2	6545.00	16747.00	151.75	0	Spot (Block13, Row2, Column7)	439.43	379.50	148.15	0.06	0.34	188.00	192.14	188.00	37.89	0.01	0.20	99.00	97.00	0.00	191.50	251.43	277722.00	6.53	243.70	240.00
13	8	2	6846.00	16748.00	147.00	-50	Spot (Block13, Row2, Column8)	183.95	185.00	9.92	0.00	0.05	189.00	213.33	189.00	211.15	0.05	0.99	0.00	0.00	0.00	-4.00	-5.05	107980.00	-0.14	185.35	187.00
13	1	3	4743.00	17046.00	140.60	0	Spot (Block13, Row3, Column1)	2725.09	2498.00	1390.08	0.04	0.51	180.00	181.65	180.00	26.93	0.00	0.15	100.00	100.00	0.00	2318.00	2545.09	1466100.00	94.43	770.52	677.00
13	2	3	5055.00	17047.00	149.30	0	Spot (Block13, Row3, Column2)	515.16	473.00	160.88	0.04	0.31	187.00	204.55	187.00	88.95	0.04	0.43	97.00	85.00	0.00	286.00	328.16	314247.00	3.49	268.89	265.00
13	3	3	5346.00	17040.00	141.80	0	Spot (Block13, Row3, Column3)	4387.86	2437.00	8596.49	0.26	1.96	193.00	202.23	193.00	51.49	0.02	0.25	100.00	100.00	0.73	2244.00	4194.86	2391384.00	81.29	994.24	562.00
13	4	3	5646.00	17047.00	142.40	0	Spot (Block13, Row3, Column4)	5231.89	5201.50	2617.15	0.00	0.50	202.00	208.06	202.00	35.23	0.01	0.17	100.00	100.00	0.00	4999.50	5029.89	2867073.00	142.59	1396.24	1027.00
13	5	3	5948.00	17051.00	141.05	0	Spot (Block13, Row3, Column5)	1421.65	1266.50	648.52	0.05	0.46	204.00	262.38	204.00	254.03	0.11	0.97	100.00	92.00	0.00	1062.50	1217.65	767691.00	4.56	456.88	412.00
13	6	3	6244.00	17046.00	223.85	0	Spot (Block13, Row3, Column6)	21703.97	12310.00	17365.73	0.25	0.80	204.00	318.55	204.00	379.90	0.19	1.19	100.00	100.00	2.98	12106.00	21499.97	31275484.00	56.29	4824.37	4719.00
13	7	3	6548.00	17046.00	141.95	0	Spot (Block13, Row3, Column7)	1138.69	1067.00	613.89	0.03	0.54	197.00	260.89	197.00	302.17	0.12	1.16	79.00	61.00	0.00	870.00	941.69	622861.00	2.90	405.46	357.50
13	8	3	6847.00	17054.00	156.30	0	Spot (Block13, Row3, Column8)	37899.44	36009.00	17994.64	0.02	0.47	189.00	234.55	189.00	251.44	0.09	1.07	100.00	100.00	14.48	35820.00	37710.44	25658020.00	149.79	6172.21	4832.00
13	1	4	4746.00	17347.00	139.35	0	Spot (Block13, Row4, Column1)	5557.84	5316.00	2885.46	0.02	0.52	185.00	202.58	185.00	88.73	0.04	0.44	100.00	100.00	0.00	5131.00	5372.84	2917867.00	60.36	1416.61	1100.50
13	2	4	5045.00	17347.00	184.65	0	Spot (Block13, Row4, Column2)	4953.31	4467.50	3110.35	0.04	0.63	194.00	248.57	194.00	188.05	0.11	0.76	100.00	100.00	0.00	4273.50	4759.31	4755178.00	25.02	1080.65	1070.00
13	3	4	5345.00	17346.00	141.35	0	Spot (Block13, Row4, Column3)	23469.43	22956.00	11643.04	0.01	0.50	196.00	243.03	196.00	172.33	0.09	0.71	100.00	100.00	0.00	22760.00	23273.43	12720430.00	134.78	4200.92	3090.00
13	4	4	5648.00	17375.00	139.70	0	Spot (Block13, Row4, Column4)	235.99	231.50	20.82	0.01	0.09	197.00	201.70	197.00	38.62	0.01	0.19	42.00	7.00	0.00	34.50	38.99	124603.00	0.89	216.79	217.00
13	5	4	5938.00	17338.00	144.00	0	Spot (Block13, Row4, Column5)	785.54	674.00	586.58	0.07	0.75	203.00	225.13	203.00	91.01	0.04	0.40	98.00	93.00	0.00	471.00	582.54	440686.00	6.16	340.30	303.00
13	6	4	6249.00	17346.00	174.25	0	Spot (Block13, Row4, Column6)	16140.85	15768.50	6821.66	0.01	0.42	206.00	257.02	206.00	242.73	0.10	0.94	100.00	100.00	0.00	15562.50	15934.85	13687440.00	65.44	3182.53	2531.00
13	7	4	6542.00	17350.00	145.55	0	Spot (Block13, Row4, Column7)	1098.96	924.00	642.82	0.08	0.58	201.00	231.33	201.00	158.42	0.06	0.68	92.00	80.00	0.00	723.00	897.96	631904.00	5.48	365.08	340.00
13	8	4	6847.00	17356.00	146.30	0	Spot (Block13, Row4, Column8)	699.75	673.00	207.75	0.02	0.30	194.00	210.57	194.00	118.57	0.04	0.56	99.00	92.00	0.00	479.00	505.75	409352.00	4.13	321.40	295.00
13	1	5	4748.00	17648.00	139.05	0	Spot (Block13, Row5, Column1)	11792.57	10975.00	5907.94	0.03	0.50	202.00	263.47	202.00	248.93	0.12	0.94	100.00	100.00	0.00	10773.00	11590.57	6167512.00	46.31	2503.85	1767.00
13	2	5	5048.00	17646.00	153.40	0	Spot (Block13, Row5, Column2)	45578.56	46992.00	18052.62	0.01	0.40	216.00	318.73	216.00	290.81	0.17	0.91	100.00	100.00	30.29	46776.00	45362.56	29489520.00	155.64	7151.79	6050.00
13	3	5	5349.00	17648.00	151.75	0	Spot (Block13, Row5, Column3)	22827.18	19274.00	13872.53	0.07	0.61	204.00	286.77	204.00	252.89	0.15	0.88	100.00	100.00	0.16	19070.00	22623.18	14426778.00	89.13	2908.51	2510.00
13	4	5	5645.00	17648.00	138.95	0	Spot (Block13, Row5, Column4)	2713.59	2350.00	1503.46	0.06	0.55	195.00	228.64	195.00	155.09	0.07	0.68	100.00	100.00	0.00	2155.00	2518.59	1419210.00	16.02	791.41	566.50
13	5	5	5950.00	17651.00	138.65	0	Spot (Block13, Row5, Column5)	23717.58	21923.00	12062.49	0.03	0.51	196.00	208.53	196.00	69.67	0.03	0.33	100.00	100.00	0.00	21727.00	23521.58	12285708.00	337.44	4856.17	3646.00
13	6	5	6243.00	17654.00	176.70	0	Spot (Block13, Row5, Column6)	330.71	314.00	82.91	0.02	0.25	202.00	242.33	202.00	176.62	0.08	0.73	27.00	1.00	0.00	112.00	128.71	288711.00	0.50	232.66	227.00
13	7	5	6549.00	17648.00	215.00	0	Spot (Block13, Row5, Column7)	13909.17	9435.00	9990.64	0.17	0.72	205.00	270.88	205.00	231.03	0.12	0.85	100.00	100.00	0.00	9230.00	13704.17	18387932.00	59.03	3093.55	3054.50
13	8	5	6851.00	17650.00	140.95	0	Spot (Block13, Row5, Column8)	2379.42	1939.00	1608.75	0.09	0.68	194.00	214.34	194.00	132.73	0.04	0.62	100.00	100.00	0.00	1745.00	2185.42	1277749.00	16.31	599.71	390.00
13	1	6	4746.00	17948.00	226.60	0	Spot (Block13, Row6, Column1)	16933.79	8391.50	15066.43	0.30	0.89	242.00	353.78	242.00	329.87	0.16	0.93	100.00	100.00	0.34	8149.50	16691.79	24926548.00	50.26	3976.60	3927.00
13	2	6	5046.00	17946.00	230.20	0	Spot (Block13, Row6, Column2)	8538.75	6823.00	4570.18	0.10	0.54	219.00	317.82	219.00	299.75	0.16	0.94	100.00	100.00	0.00	6604.00	8319.75	13004518.00	27.43	2218.57	2127.00
13	3	6	5342.00	17945.00	140.75	0	Spot (Block13, Row6, Column3)	7763.49	7766.50	4189.08	0.00	0.54	200.00	248.66	200.00	187.66	0.09	0.75	100.00	100.00	0.00	7566.50	7563.49	4130178.00	40.04	1762.70	1223.00
13	4	6	5647.00	17949.00	143.45	0	Spot (Block13, Row6, Column4)	1188.78	1021.00	607.61	0.07	0.51	194.00	199.65	194.00	45.44	0.01	0.23	100.00	100.00	0.00	827.00	994.78	666903.00	21.77	401.61	368.00
13	5	6	5945.00	17947.00	137.70	0	Spot (Block13, Row6, Column5)	15434.40	14991.00	7502.51	0.01	0.49	197.00	208.48	197.00	63.59	0.02	0.31	100.00	100.00	0.00	14794.00	15237.40	7933282.00	239.44	3061.28	2225.50
13	6	6	6247.00	17944.00	156.10	0	Spot (Block13, Row6, Column6)	335.34	315.00	71.76	0.03	0.21	203.00	227.33	203.00	118.68	0.05	0.52	45.00	1.00	0.00	112.00	132.34	224681.00	0.91	236.76	231.00
13	7	6	6548.00	17945.00	143.35	0	Spot (Block13, Row6, Column7)	3134.26	2943.00	1782.20	0.03	0.57	203.00	235.06	203.00	152.20	0.06	0.65	100.00	100.00	0.00	2740.00	2931.26	1755185.00	19.05	755.04	606.00
13	8	6	6852.00	17951.00	143.35	0	Spot (Block13, Row6, Column8)	2327.16	2013.00	1395.35	0.06	0.60	192.00	201.17	192.00	63.42	0.02	0.32	100.00	100.00	0.00	1821.00	2135.16	1300882.00	33.52	639.44	518.00
13	1	7	4742.00	18244.00	161.10	0	Spot (Block13, Row7, Column1)	8058.88	6973.50	4590.90	0.06	0.57	207.00	292.35	207.00	244.97	0.15	0.84	100.00	100.00	0.00	6766.50	7851.88	5754038.00	31.70	1349.03	1281.00
13	2	7	5047.00	18250.00	176.35	0	Spot (Block13, Row7, Column2)	303.84	297.00	64.85	0.01	0.21	198.00	242.06	198.00	154.50	0.09	0.64	29.00	0.00	0.00	99.00	105.84	264343.00	0.40	227.66	219.00
13	3	7	5339.00	18224.00	203.50	0	Spot (Block13, Row7, Column3)	204.57	204.00	19.67	0.00	0.10	189.00	198.61	189.00	67.25	0.02	0.34	0.00	0.00	0.00	15.00	15.57	242206.00	0.09	194.45	196.00
13	4	7	5667.00	18239.00	194.85	0	Spot (Block13, Row7, Column4)	248.34	250.00	31.10	0.00	0.13	194.00	208.17	194.00	123.92	0.03	0.60	0.00	0.00	0.00	56.00	54.34	267210.00	0.32	207.03	209.00
13	5	7	5943.00	18248.00	184.75	0	Spot (Block13, Row7, Column5)	529.24	500.00	170.72	0.02	0.32	203.00	242.10	203.00	149.84	0.08	0.62	82.00	49.00	0.00	297.00	326.24	508604.00	1.92	301.60	294.00
13	6	7	6243.00	18247.00	223.55	0	Spot (Block13, Row7, Column6)	9872.87	7970.50	5681.70	0.09	0.58	219.00	338.02	219.00	400.87	0.19	1.19	100.00	100.00	0.00	7751.50	9653.87	14098452.00	23.79	2535.82	2549.50
13	7	7	6538.00	18248.00	145.15	0	Spot (Block13, Row7, Column7)	3825.04	3277.00	2590.89	0.07	0.68	213.00	254.72	213.00	153.90	0.08	0.60	100.00	100.00	0.00	3064.00	3612.04	2195575.00	23.20	1004.82	920.00
13	8	7	6846.00	18244.00	178.75	0	Spot (Block13, Row7, Column8)	22614.66	22807.00	7719.37	0.00	0.34	206.00	251.45	206.00	209.51	0.09	0.83	100.00	100.00	0.00	22601.00	22408.66	20330572.00	106.74	4797.21	3965.00
13	1	8	4739.00	18547.00	146.55	0	Spot (Block13, Row8, Column1)	444.54	391.00	288.41	0.06	0.65	197.00	217.21	197.00	114.25	0.04	0.53	81.00	28.00	0.00	194.00	247.54	260053.00	1.99	250.92	246.50
13	2	8	5038.00	18553.00	157.75	0	Spot (Block13, Row8, Column2)	363.07	351.00	80.87	0.01	0.22	202.00	205.90	202.00	24.60	0.01	0.12	99.00	96.00	0.00	149.00	161.07	248706.00	6.39	253.24	247.00
13	3	8	5339.00	18547.00	145.85	0	Spot (Block13, Row8, Column3)	980.91	817.00	562.80	0.08	0.57	199.50	218.19	199.50	132.85	0.04	0.61	99.00	77.00	0.00	617.50	781.41	568926.00	5.74	344.88	301.50
13	4	8	5642.00	18549.00	149.00	0	Spot (Block13, Row8, Column4)	58831.36	65535.00	11720.84	0.05	0.20	214.00	251.77	214.00	193.16	0.07	0.77	100.00	100.00	68.64	65321.00	58617.36	35828588.00	303.27	12254.26	9781.50
13	5	8	5937.00	18573.00	240.00	0	Spot (Block13, Row8, Column5)	287.61	280.00	70.24	0.01	0.24	219.00	311.99	219.00	393.39	0.15	1.26	0.00	0.00	0.00	61.00	68.61	479166.00	-0.06	243.90	217.00
13	6	8	6244.00	18548.00	210.65	0	Spot (Block13, Row8, Column6)	27992.90	17710.00	22704.14	0.20	0.81	293.00	444.11	293.00	550.91	0.18	1.24	100.00	100.00	18.18	17417.00	27699.90	35411232.00	50.01	5626.17	5531.50
13	7	8	6550.00	18553.00	153.75	0	Spot (Block13, Row8, Column7)	2029.62	1775.00	1008.53	0.06	0.50	230.00	369.47	230.00	431.26	0.21	1.17	98.00	77.00	0.00	1545.00	1799.62	1309102.00	3.85	572.68	575.00
13	8	8	6838.00	18548.00	147.75	0	Spot (Block13, Row8, Column8)	62710.73	65535.00	6992.46	0.02	0.11	227.00	323.36	227.00	304.10	0.15	0.94	100.00	100.00	78.92	65308.00	62483.73	37187772.00	205.16	13939.48	10684.00
14	1	1	9248.00	16451.00	153.25	0	Spot (Block14, Row1, Column1)	43131.24	42691.00	18930.53	0.00	0.44	892.00	965.43	892.00	382.69	0.03	0.40	100.00	100.00	27.67	41799.00	42239.24	27906080.00	110.18	8974.49	6438.00
14	2	1	9548.00	16453.00	154.00	0	Spot (Block14, Row1, Column2)	58328.95	65535.00	12428.46	0.05	0.21	902.00	1052.19	902.00	606.07	0.07	0.58	100.00	100.00	67.69	64633.00	57426.95	38089128.00	94.51	11927.55	9912.00
14	3	1	9850.00	16453.00	147.80	0	Spot (Block14, Row1, Column3)	40292.30	38944.50	21415.58	0.01	0.53	908.00	999.01	908.00	398.92	0.04	0.40	100.00	100.00	29.60	38036.50	39384.30	24094908.00	98.50	7701.85	5748.00
14	4	1	10144.00	16450.00	149.95	0	Spot (Block14, Row1, Column4)	54636.10	65535.00	15285.34	0.08	0.28	915.00	1064.56	915.00	627.57	0.07	0.59	100.00	100.00	58.40	64620.00	53721.10	33492180.00	85.36	11986.58	9392.00
14	5	1	10448.00	16453.00	150.95	0	Spot (Block14, Row1, Column5)	47972.07	65535.00	21360.26	0.14	0.45	904.00	971.99	904.00	350.96	0.03	0.36	100.00	100.00	50.96	64631.00	47068.07	29934776.00	133.92	10213.50	7824.00
14	6	1	10745.00	16452.00	148.25	0	Spot (Block14, Row1, Column6)	58857.02	65535.00	10939.29	0.05	0.19	897.00	972.92	897.00	384.41	0.04	0.40	100.00	100.00	63.23	64638.00	57960.02	35373352.00	150.58	15506.41	12134.00
14	7	1	11038.00	16453.00	156.20	0	Spot (Block14, Row1, Column7)	64956.14	65535.00	3580.59	0.00	0.06	893.00	948.33	893.00	366.42	0.03	0.39	100.00	100.00	95.38	64642.00	64063.14	43585976.00	174.68	18700.36	14235.00
14	8	1	11349.00	16452.00	168.90	0	Spot (Block14, Row1, Column8)	1971.56	1861.00	608.00	0.03	0.31	863.00	882.25	863.00	246.03	0.01	0.28	97.00	86.00	0.00	998.00	1108.56	1559502.00	4.43	1133.13	1113.00
14	1	2	9248.00	16764.00	226.20	0	Spot (Block14, Row2, Column1)	1026.81	993.00	213.15	0.01	0.21	875.00	954.87	875.00	483.67	0.04	0.51	6.00	0.00	0.00	118.00	151.81	1507364.00	0.15	921.46	883.50
14	2	2	9547.00	16754.00	137.10	0	Spot (Block14, Row2, Column2)	55777.86	65535.00	15415.69	0.07	0.28	903.00	1068.23	903.00	678.98	0.07	0.64	100.00	100.00	59.65	64632.00	54874.86	28335328.00	80.58	10609.99	10078.00
14	3	2	9851.00	16751.00	148.45	0	Spot (Block14, Row2, Column3)	4879.53	4266.00	2698.32	0.06	0.55	919.00	1090.51	919.00	721.33	0.07	0.66	98.00	80.00	0.00	3347.00	3960.53	2942357.00	5.25	1744.65	1619.50
14	4	2	10149.00	16754.00	184.60	0	Spot (Block14, Row2, Column4)	42086.23	43560.00	20162.17	0.01	0.48	949.00	1198.03	949.00	906.90	0.10	0.76	100.00	100.00	24.50	42611.00	41137.23	40360936.00	45.09	7710.37	7613.00
14	5	2	10455.00	16755.00	183.80	0	Spot (Block14, Row2, Column5)	16068.89	15568.00	6144.10	0.01	0.38	920.00	1087.97	920.00	710.96	0.07	0.65	100.00	100.00	0.00	14648.00	15148.89	15313648.00	21.07	4046.08	3378.00
14	6	2	10742.00	16753.00	151.20	0	Spot (Block14, Row2, Column6)	31815.27	28675.00	18508.52	0.05	0.58	924.00	1124.09	924.00	719.33	0.09	0.64	100.00	100.00	4.94	27751.00	30891.27	19948212.00	42.67	6510.76	5355.00
14	7	2	11047.00	16756.00	148.45	0	Spot (Block14, Row2, Column7)	30909.84	27869.00	17992.84	0.04	0.58	893.00	976.05	893.00	373.75	0.04	0.38	100.00	100.00	3.96	26976.00	30016.84	18731388.00	80.09	6444.98	4657.00
14	8	2	11351.00	16756.00	193.90	0	Spot (Block14, Row2, Column8)	1106.10	1064.00	238.05	0.02	0.22	824.00	892.01	824.00	289.19	0.03	0.32	40.00	15.00	0.00	240.00	282.10	1176888.00	0.74	949.71	908.00
14	1	3	9248.00	17053.00	151.75	0	Spot (Block14, Row3, Column1)	57177.74	65535.00	14194.78	0.06	0.25	878.00	920.68	878.00	308.26	0.02	0.33	100.00	100.00	67.62	64657.00	56299.74	36022268.00	182.50	13169.05	11353.00
14	2	3	9551.00	17054.00	146.75	0	Spot (Block14, Row3, Column2)	6086.90	5324.00	3058.80	0.06	0.50	918.00	1040.26	918.00	507.49	0.05	0.49	100.00	99.00	0.00	4406.00	5168.90	3566921.00	9.94	2036.50	1812.50
14	3	3	9845.00	17050.00	145.25	0	Spot (Block14, Row3, Column3)	19956.44	16588.00	13429.39	0.08	0.67	912.00	984.26	912.00	329.28	0.03	0.33	100.00	100.00	1.91	15676.00	19044.44	11494907.00	57.62	4428.99	3099.50
14	4	3	10146.00	17052.00	151.10	0	Spot (Block14, Row3, Column4)	61339.08	65535.00	8279.30	0.03	0.13	898.00	1051.57	898.00	690.40	0.07	0.66	100.00	100.00	72.64	64637.00	60441.08	38337252.00	87.32	17197.99	14105.50
14	5	3	10444.00	17053.00	145.30	0	Spot (Block14, Row3, Column5)	12148.88	9860.00	10040.79	0.09	0.83	900.00	1056.96	900.00	615.95	0.07	0.58	100.00	99.00	1.40	8960.00	11248.88	6961306.00	18.01	3226.39	2077.00
14	6	3	10748.00	17050.00	219.30	0	Spot (Block14, Row3, Column6)	49217.99	54938.50	16885.92	0.05	0.34	1012.00	1341.03	1012.00	965.24	0.12	0.72	100.00	100.00	44.18	53926.50	48205.99	67626128.00	49.60	12648.56	12216.00
14	7	3	11051.00	17056.00	148.05	0	Spot (Block14, Row3, Column7)	52266.39	65535.00	17788.09	0.10	0.34	911.00	1107.83	911.00	688.57	0.08	0.62	100.00	100.00	54.98	64624.00	51355.39	31464588.00	74.30	11012.90	8146.00
14	8	3	11348.00	17068.00	154.45	0	Spot (Block14, Row3, Column8)	24942.63	21922.00	14492.65	0.06	0.58	886.00	926.53	886.00	310.11	0.02	0.33	100.00	100.00	0.76	21036.00	24056.63	16312481.00	77.44	6340.32	5299.00
14	1	4	9249.00	17355.00	147.40	0	Spot (Block14, Row4, Column1)	60903.34	65535.00	9140.48	0.03	0.15	894.00	974.77	894.00	395.89	0.04	0.41	100.00	100.00	72.85	64641.00	60009.34	36115972.00	151.38	14988.16	12552.00
14	2	4	9549.00	17353.00	172.35	0	Spot (Block14, Row4, Column2)	12590.78	11221.00	6951.04	0.05	0.55	926.00	1041.99	926.00	426.80	0.05	0.41	100.00	100.00	0.00	10295.00	11664.78	10425162.00	27.06	3146.22	3128.50
14	3	4	9849.00	17351.00	156.50	0	Spot (Block14, Row4, Column3)	64928.57	65535.00	3368.36	0.00	0.05	919.00	1061.06	919.00	477.00	0.06	0.45	100.00	100.00	95.10	64616.00	64009.57	43697340.00	133.89	19279.62	15107.00
14	4	4	10143.00	17354.00	148.60	0	Spot (Block14, Row4, Column4)	5637.73	5294.50	2446.84	0.03	0.43	886.00	949.36	886.00	311.67	0.03	0.33	100.00	100.00	0.00	4408.50	4751.73	3405190.00	15.04	1946.73	1783.00
14	5	4	10439.00	17355.00	139.95	0	Spot (Block14, Row4, Column5)	7400.53	5349.00	7307.26	0.14	0.99	893.00	956.62	893.00	286.27	0.03	0.30	100.00	100.00	0.00	4456.00	6507.53	3900080.00	22.51	2326.57	2003.00
14	6	4	10746.00	17355.00	189.50	0	Spot (Block14, Row4, Column6)	18393.32	18110.00	6087.85	0.01	0.33	983.00	1121.89	983.00	596.34	0.06	0.53	100.00	100.00	0.00	17127.00	17410.32	18595652.00	28.96	4618.27	3918.00
14	7	4	11044.00	17358.00	148.20	0	Spot (Block14, Row4, Column7)	34198.66	28519.00	23715.44	0.08	0.69	1004.00	1129.45	1004.00	561.58	0.05	0.50	100.00	100.00	23.37	27515.00	33194.66	20485048.00	58.89	6359.76	4318.00
14	8	4	11342.00	17364.00	148.80	0	Spot (Block14, Row4, Column8)	15574.84	14100.00	9100.72	0.04	0.58	906.00	963.27	906.00	277.61	0.03	0.29	100.00	100.00	0.00	13194.00	14668.84	9422780.00	52.63	4107.93	2796.00
14	1	5	9249.00	17651.00	147.20	0	Spot (Block14, Row5, Column1)	64294.40	65535.00	4566.75	0.01	0.07	912.00	1106.49	912.00	730.46	0.08	0.66	100.00	100.00	88.98	64623.00	63382.40	37934020.00	86.50	18759.46	14619.00
14	2	5	9548.00	17654.00	150.85	0	Spot (Block14, Row5, Column2)	29591.92	27396.50	13270.98	0.03	0.45	981.00	1166.19	981.00	719.02	0.08	0.62	100.00	100.00	0.00	26415.50	28610.92	18465356.00	39.53	6171.19	5294.00
14	3	5	9852.00	17655.00	154.00	0	Spot (Block14, Row5, Column3)	40994.51	39201.50	19979.30	0.02	0.49	984.00	1125.28	984.00	569.37	0.06	0.51	100.00	100.00	26.78	38217.50	40010.51	26482600.00	70.02	6962.69	6104.00
14	4	5	10148.00	17654.00	147.55	0	Spot (Block14, Row5, Column4)	49902.45	65535.00	19741.83	0.12	0.40	918.00	1041.94	918.00	434.80	0.06	0.42	100.00	100.00	52.78	64617.00	48984.45	29592344.00	112.37	10889.92	8532.00
14	5	5	10448.00	17658.00	155.40	0	Spot (Block14, Row5, Column5)	64805.51	65535.00	3689.03	0.00	0.06	937.00	1029.38	937.00	404.20	0.04	0.39	100.00	100.00	93.83	64598.00	63868.51	43031256.00	157.78	20072.36	14824.50
14	6	5	10751.00	17652.00	150.25	0	Spot (Block14, Row5, Column6)	35886.88	32997.00	19263.15	0.04	0.54	1010.00	1173.85	1010.00	643.94	0.07	0.55	100.00	100.00	11.92	31987.00	34876.88	22285832.00	53.91	6717.68	5826.00
14	7	5	11052.00	17653.00	204.80	0	Spot (Block14, Row5, Column7)	49434.74	65535.00	18734.68	0.12	0.38	1086.00	1316.80	1086.00	817.85	0.08	0.62	100.00	100.00	50.46	64449.00	48348.74	58976248.00	58.83	12224.53	12043.00
14	8	5	11348.00	17653.00	149.35	0	Spot (Block14, Row5, Column8)	49866.71	65535.00	20756.99	0.12	0.42	917.00	1053.66	917.00	551.27	0.06	0.52	100.00	100.00	55.79	64618.00	48949.71	30568500.00	88.55	10798.06	8718.00
14	1	6	9248.00	17951.00	216.30	0	Spot (Block14, Row6, Column1)	44348.62	42235.00	19508.40	0.02	0.44	1035.00	1422.00	1035.00	1121.09	0.14	0.79	100.00	100.00	37.75	41200.00	43313.62	59205920.00	38.29	12083.66	12042.50
14	2	6	9548.00	17953.00	213.45	0	Spot (Block14, Row6, Column2)	42809.22	41434.00	19127.19	0.01	0.45	1034.00	1370.00	1034.00	1089.60	0.12	0.80	100.00	100.00	29.14	40400.00	41775.22	55523936.00	38.03	10389.06	10375.50
14	3	6	9840.00	17953.00	150.50	0	Spot (Block14, Row6, Column3)	64613.16	65535.00	4485.81	0.01	0.07	982.00	1137.05	982.00	700.65	0.06	0.62	100.00	100.00	90.98	64553.00	63631.16	40125128.00	90.60	18253.36	13541.50
14	4	6	10148.00	17953.00	146.90	0	Spot (Block14, Row6, Column4)	20082.89	16184.00	13511.32	0.09	0.67	917.00	1001.57	917.00	334.70	0.04	0.33	100.00	100.00	0.17	15267.00	19165.89	11788655.00	57.01	4606.09	3434.50
14	5	6	10449.00	17955.00	157.20	0	Spot (Block14, Row6, Column5)	64736.72	65535.00	4257.37	0.01	0.07	999.00	1119.30	999.00	578.23	0.05	0.52	100.00	100.00	94.54	64536.00	63737.72	43891912.00	110.02	18952.08	14812.50
14	6	6	10746.00	17957.00	146.85	0	Spot (Block14, Row6, Column6)	9291.97	7772.50	6295.12	0.08	0.68	1011.00	1165.28	1011.00	682.09	0.06	0.59	100.00	92.00	0.00	6761.50	8280.97	5482260.00	11.91	2574.12	1995.00
14	7	6	11046.00	17953.00	152.00	0	Spot (Block14, Row6, Column7)	60648.85	65535.00	9995.43	0.03	0.16	1001.00	1157.69	1001.00	621.85	0.06	0.54	100.00	100.00	74.37	64534.00	59647.85	38330404.00	95.67	15823.99	12383.00
14	8	6	11352.00	17959.00	153.05	0	Spot (Block14, Row6, Column8)	60081.30	65535.00	10448.79	0.04	0.17	919.00	1007.99	919.00	338.47	0.04	0.34	100.00	100.00	73.21	64616.00	59162.30	38572524.00	174.53	14699.18	11047.00
14	1	7	9247.00	18251.00	165.05	0	Spot (Block14, Row7, Column1)	17154.10	14835.50	9442.23	0.06	0.55	924.00	1129.02	924.00	720.56	0.09	0.64	100.00	100.00	0.00	13911.50	16230.10	12865575.00	22.24	3633.26	3496.50
14	2	7	9547.00	18250.00	147.25	0	Spot (Block14, Row7, Column2)	5639.10	4450.50	3412.21	0.10	0.61	915.00	1093.35	915.00	672.74	0.08	0.62	100.00	85.00	0.00	3535.50	4724.10	3327071.00	6.76	1905.30	1732.50
14	3	7	9852.00	18251.00	176.85	0	Spot (Block14, Row7, Column3)	1153.74	1098.00	261.91	0.02	0.23	888.00	923.78	888.00	255.60	0.02	0.28	46.00	18.00	0.00	210.00	265.74	1011833.00	0.90	952.11	983.00
14	4	7	10147.00	18253.00	150.30	0	Spot (Block14, Row7, Column4)	3608.10	3063.00	1931.78	0.07	0.54	898.00	1026.43	898.00	581.52	0.06	0.57	92.00	71.00	0.00	2165.00	2710.10	2226195.00	4.44	1418.85	1364.00
14	5	7	10446.00	18254.00	191.65	0	Spot (Block14, Row7, Column5)	35916.36	33111.00	20914.22	0.04	0.58	1021.00	1345.20	1021.00	1062.25	0.12	0.79	100.00	100.00	17.94	32090.00	34895.36	37245452.00	32.55	7544.94	7480.50
14	6	7	10740.00	18253.00	205.55	0	Spot (Block14, Row7, Column6)	46827.68	57912.00	20382.74	0.09	0.44	1147.00	1569.84	1147.00	1257.18	0.14	0.80	100.00	100.00	42.43	56765.00	45680.68	56287360.00	36.00	11365.82	11240.00
14	7	7	11040.00	18253.00	154.80	0	Spot (Block14, Row7, Column7)	63088.98	65535.00	6194.98	0.02	0.10	1011.00	1188.74	1011.00	703.64	0.07	0.59	100.00	100.00	81.13	64524.00	62077.98	41449836.00	87.97	15814.49	12908.00
14	8	7	11346.00	18251.00	186.85	0	Spot (Block14, Row7, Column8)	34344.89	34766.00	10709.15	0.01	0.31	972.00	1033.94	972.00	385.85	0.03	0.37	100.00	100.00	0.20	33794.00	33372.89	33761032.00	86.33	8101.05	7262.50
14	1	8	9239.00	18556.00	148.80	0	Spot (Block14, Row8, Column1)	2471.82	2239.00	1223.40	0.04	0.49	902.00	970.36	902.00	307.57	0.03	0.32	98.00	84.00	0.00	1337.00	1569.82	1490508.00	4.88	1307.62	1284.50
14	2	8	9549.00	18552.00	147.50	0	Spot (Block14, Row8, Column2)	21766.33	19550.00	12126.29	0.05	0.56	902.00	958.98	902.00	245.40	0.03	0.26	100.00	100.00	0.00	18648.00	20864.33	12885666.00	84.79	4780.47	4006.00
14	3	8	9841.00	18551.00	145.95	0	Spot (Block14, Row8, Column3)	34431.79	31179.00	23309.63	0.04	0.68	894.00	954.56	894.00	282.91	0.03	0.30	100.00	100.00	22.03	30285.00	33537.79	20004916.00	118.33	6446.61	4735.00
14	4	8	10146.00	18552.00	150.65	0	Spot (Block14, Row8, Column4)	53433.02	65535.00	15919.06	0.09	0.30	900.00	975.14	900.00	288.57	0.03	0.30	100.00	100.00	52.89	64635.00	52533.02	33235588.00	181.78	12631.36	10394.50
14	5	8	10440.00	18554.00	149.50	0	Spot (Block14, Row8, Column5)	5393.19	5031.00	2327.93	0.03	0.43	1007.00	1225.71	1007.00	866.40	0.09	0.71	100.00	87.00	0.00	4024.00	4386.19	3268274.00	4.81	1954.90	1835.00
14	6	8	10749.00	18553.00	215.50	0	Spot (Block14, Row8, Column6)	49326.23	65296.00	17793.93	0.12	0.36	1138.00	1492.16	1138.00	1130.83	0.12	0.76	100.00	100.00	49.96	64158.00	48188.23	65555220.00	42.30	12841.84	12848.50
14	7	8	11048.00	18555.00	147.80	0	Spot (Block14, Row8, Column7)	49741.62	62555.00	18923.39	0.10	0.38	1077.50	1257.53	1077.50	738.73	0.07	0.59	100.00	100.00	47.39	61477.50	48664.12	29596456.00	65.63	11963.99	9623.50
14	8	8	11339.00	18556.00	151.35	0	Spot (Block14, Row8, Column8)	62347.10	65535.00	7798.80	0.02	0.13	1007.00	1103.72	1007.00	431.68	0.04	0.39	100.00	100.00	80.35	64528.00	61340.10	39029624.00	141.87	16591.14	12735.50
15	1	1	13752.00	16456.00	155.35	0	Spot (Block15, Row1, Column1)	40712.78	40142.50	19777.85	0.01	0.49	513.00	595.07	513.00	338.91	0.06	0.57	100.00	100.00	22.67	39629.50	40199.78	27114860.00	118.37	8416.92	6276.50
15	2	1	14049.00	16460.00	158.85	0	Spot (Block15, Row1, Column2)	56320.59	65535.00	13561.33	0.07	0.24	496.00	590.81	496.00	436.93	0.08	0.74	100.00	100.00	59.19	65039.00	55824.59	38917868.00	127.55	11040.67	9302.00
15	3	1	14359.00	16484.00	271.05	0	Spot (Block15, Row1, Column3)	523.93	493.00	105.17	0.03	0.20	484.00	539.91	484.00	344.11	0.05	0.64	0.00	0.00	0.00	9.00	39.93	1120679.00	-0.05	485.94	487.00
15	4	1	14646.00	16457.00	152.20	0	Spot (Block15, Row1, Column4)	52869.94	65535.00	16210.24	0.09	0.31	486.00	516.44	486.00	234.49	0.03	0.45	100.00	100.00	51.10	65049.00	52383.94	33519796.00	223.27	10699.90	8843.00
15	5	1	14954.00	16460.00	155.10	0	Spot (Block15, Row1, Column5)	1432.53	1209.00	781.84	0.07	0.55	484.00	499.96	484.00	184.40	0.01	0.37	88.00	71.00	0.00	725.00	948.53	954062.00	5.06	644.47	623.00
15	6	1	15246.00	16456.00	147.40	0	Spot (Block15, Row1, Column6)	35151.07	31990.00	18431.15	0.04	0.52	483.00	502.76	483.00	195.00	0.02	0.39	100.00	100.00	8.09	31507.00	34668.07	20844632.00	177.69	7328.46	5032.00
15	7	1	15541.00	16459.00	149.55	0	Spot (Block15, Row1, Column7)	47238.14	52027.00	18836.34	0.04	0.40	471.00	488.04	471.00	172.66	0.02	0.35	100.00	100.00	38.17	51556.00	46767.14	28957168.00	270.76	9537.81	6704.00
15	8	1	15850.00	16458.00	157.75	0	Spot (Block15, Row1, Column8)	2575.64	2393.00	1077.09	0.03	0.42	426.00	469.47	426.00	264.80	0.04	0.56	100.00	99.00	0.00	1967.00	2149.64	1769466.00	7.95	959.89	870.00
15	1	2	13750.00	16758.00	147.00	-50	Spot (Block15, Row2, Column1)	522.40	500.50	74.91	0.02	0.14	495.00	525.88	495.00	159.47	0.03	0.30	3.00	0.00	0.00	5.50	27.40	307171.00	-0.02	539.32	508.00
15	2	2	14055.00	16751.00	130.30	0	Spot (Block15, Row2, Column2)	777.44	777.00	137.35	0.00	0.18	490.00	534.41	490.00	308.48	0.04	0.58	39.00	0.00	0.00	287.00	287.44	354512.00	0.79	586.41	583.00
15	3	2	14345.00	16762.00	155.35	0	Spot (Block15, Row2, Column3)	1117.75	969.00	911.38	0.06	0.82	477.00	478.37	477.00	96.72	0.00	0.20	96.00	94.00	0.00	492.00	640.75	741067.00	6.61	649.88	626.00
15	4	2	14656.00	16756.00	211.45	0	Spot (Block15, Row2, Column4)	638.17	599.00	139.85	0.03	0.22	485.00	511.17	485.00	202.11	0.02	0.40	35.00	5.00	0.00	114.00	153.17	813029.00	0.63	516.66	495.00
15	5	2	14954.00	16760.00	185.70	0	Spot (Block15, Row2, Column5)	4012.58	3774.00	1390.89	0.03	0.35	473.00	476.37	473.00	98.60	0.00	0.21	100.00	100.00	0.00	3301.00	3539.58	3888194.00	35.86	1416.79	1215.50
15	6	2	15233.00	16736.00	157.35	0	Spot (Block15, Row2, Column6)	707.28	670.50	173.67	0.02	0.25	478.00	514.72	478.00	210.58	0.03	0.41	42.00	18.00	0.00	192.50	229.28	482367.00	0.91	569.84	506.50
15	7	2	15551.00	16759.00	155.00	0	Spot (Block15, Row2, Column7)	615.92	602.00	107.31	0.01	0.17	420.00	462.52	420.00	122.63	0.04	0.27	75.00	31.00	0.00	182.00	195.92	406507.00	1.25	511.09	500.00
15	8	2	15851.00	16760.00	147.00	-50	Spot (Block15, Row2, Column8)	463.22	475.00	85.39	0.01	0.18	420.00	469.81	420.00	231.06	0.05	0.49	0.00	0.00	0.00	55.00	43.22	272834.00	-0.03	461.19	476.50
15	1	3	13753.00	17060.00	146.05	0	Spot (Block15, Row3, Column1)	1551.75	1425.00	565.29	0.04	0.36	479.00	478.42	479.00	111.11	0.00	0.23	100.00	100.00	0.00	946.00	1072.75	898465.00	9.66	774.00	712.50
15	2	3	14054.00	17059.00	146.35	0	Spot (Block15, Row3, Column2)	1439.96	1403.00	506.35	0.01	0.35	487.00	503.68	487.00	132.77	0.01	0.26	100.00	98.00	0.00	916.00	952.96	848134.00	7.05	714.39	665.00
15	3	3	14342.00	17058.00	145.75	0	Spot (Block15, Row3, Column3)	13113.50	11845.50	8272.27	0.04	0.63	492.00	530.26	492.00	197.48	0.03	0.37	100.00	100.00	0.52	11353.50	12621.50	7579606.00	63.72	3216.14	2191.00
15	4	3	14652.00	17059.00	148.85	0	Spot (Block15, Row3, Column4)	47642.77	53707.00	18359.14	0.05	0.39	484.00	508.08	484.00	182.44	0.02	0.36	100.00	100.00	38.84	53223.00	47158.77	28824060.00	258.36	10465.72	8421.00
15	5	3	14948.00	17054.00	146.40	0	Spot (Block15, Row3, Column5)	5663.59	4763.00	3840.23	0.08	0.68	488.00	533.17	488.00	238.87	0.04	0.45	100.00	100.00	0.00	4275.00	5175.59	3307537.00	21.48	1710.42	1118.00
15	6	3	15252.00	17057.00	210.35	0	Spot (Block15, Row3, Column6)	17807.08	12314.00	13157.02	0.16	0.74	486.00	571.92	486.00	300.17	0.07	0.52	100.00	100.00	0.00	11828.00	17321.08	22614992.00	57.42	4047.86	3981.00
15	7	3	15553.00	17065.00	164.85	0	Spot (Block15, Row3, Column7)	591.46	590.00	102.47	0.00	0.17	417.00	496.51	417.00	284.88	0.08	0.57	15.00	0.00	0.00	173.00	174.46	447738.00	0.33	469.30	435.50
15	8	3	15851.00	17069.00	160.60	0	Spot (Block15, Row3, Column8)	28288.66	25922.00	15395.50	0.04	0.54	421.50	478.86	421.50	252.56	0.06	0.53	100.00	100.00	1.68	25500.50	27867.16	20169820.00	110.11	5668.08	4216.50
15	1	4	13753.00	17360.00	148.10	0	Spot (Block15, Row4, Column1)	45671.83	50623.00	19278.14	0.04	0.42	496.00	541.11	496.00	235.87	0.04	0.44	100.00	100.00	34.56	50127.00	45175.83	27357588.00	191.34	10221.17	7297.00
15	2	4	14050.00	17356.00	172.30	0	Spot (Block15, Row4, Column2)	6090.92	5423.00	3113.61	0.05	0.51	507.00	579.44	507.00	276.50	0.06	0.48	100.00	100.00	0.00	4916.00	5583.92	5049373.00	19.93	1568.03	1548.50
15	3	4	14352.00	17360.00	153.90	0	Spot (Block15, Row4, Column3)	64178.07	65535.00	5303.40	0.01	0.08	500.00	574.33	500.00	290.18	0.06	0.51	100.00	100.00	87.77	65035.00	63678.07	41459408.00	219.19	17612.82	11642.50
15	4	4	14648.00	17357.00	168.85	0	Spot (Block15, Row4, Column4)	814.32	790.50	206.25	0.01	0.25	485.00	506.86	485.00	191.71	0.02	0.38	68.00	39.00	0.00	305.50	329.32	649831.00	1.60	564.56	534.00
15	5	4	14944.00	17356.00	142.80	0	Spot (Block15, Row4, Column5)	3116.05	2625.00	2130.91	0.07	0.68	485.00	496.14	485.00	163.10	0.01	0.33	100.00	99.00	0.00	2140.00	2631.05	1729405.00	16.06	1129.65	916.50
15	6	4	15254.00	17361.00	190.25	0	Spot (Block15, Row4, Column6)	4433.88	4320.00	1467.12	0.01	0.33	460.00	502.65	460.00	221.14	0.04	0.44	100.00	100.00	0.00	3860.00	3973.88	4518126.00	17.78	1430.03	1303.00
15	7	4	15546.00	17363.00	141.65	0	Spot (Block15, Row4, Column7)	899.58	842.00	211.19	0.03	0.23	424.00	464.80	424.00	133.98	0.04	0.29	99.00	87.00	0.00	418.00	475.58	487574.00	3.25	599.80	578.50
15	8	4	15849.00	17374.00	157.35	0	Spot (Block15, Row4, Column8)	793.62	788.00	214.76	0.00	0.27	436.00	460.34	436.00	95.81	0.02	0.21	86.00	74.00	0.00	352.00	357.62	536490.00	3.48	538.90	512.00
15	1	5	13752.00	17655.00	149.60	0	Spot (Block15, Row5, Column1)	61032.87	65535.00	8886.03	0.03	0.15	515.00	625.15	515.00	348.23	0.08	0.56	100.00	100.00	70.73	65020.00	60517.87	37535528.00	173.47	16355.55	12937.00
15	2	5	14049.00	17661.00	156.75	0	Spot (Block15, Row5, Column2)	33436.82	32524.50	16296.81	0.01	0.49	505.00	588.02	505.00	280.14	0.07	0.48	100.00	100.00	3.25	32019.50	32931.82	22603316.00	117.26	6025.14	5353.00
15	3	5	14353.00	17659.00	154.65	0	Spot (Block15, Row5, Column3)	21183.24	17200.00	12973.66	0.09	0.61	498.00	575.50	498.00	296.25	0.06	0.51	100.00	100.00	0.00	16702.00	20685.24	13959753.00	69.56	3356.06	2925.00
15	4	5	14651.00	17662.00	145.75	0	Spot (Block15, Row5, Column4)	13526.91	12310.50	6798.69	0.04	0.50	491.00	531.37	491.00	222.49	0.03	0.42	100.00	100.00	0.00	11819.50	13035.91	7818554.00	58.41	3330.16	2427.00
15	5	5	14952.00	17660.00	151.75	0	Spot (Block15, Row5, Column5)	62482.59	65535.00	7383.95	0.02	0.12	481.00	519.76	481.00	262.80	0.03	0.51	100.00	100.00	78.90	65054.00	62001.59	39676796.00	235.78	14017.23	9913.00
15	6	5	15259.00	17649.00	156.40	0	Spot (Block15, Row5, Column6)	818.12	755.00	397.43	0.03	0.49	430.00	486.17	430.00	202.56	0.05	0.42	72.00	34.00	0.00	325.00	388.12	550594.00	1.64	558.82	528.00
15	7	5	15552.00	17659.00	181.75	0	Spot (Block15, Row5, Column7)	8516.80	7729.00	4734.75	0.04	0.56	469.00	492.12	469.00	167.03	0.02	0.34	100.00	100.00	0.00	7260.00	8047.80	7895070.00	48.04	2089.06	2086.50
15	8	5	15847.00	17659.00	146.65	0	Spot (Block15, Row5, Column8)	1552.37	1356.00	711.35	0.06	0.46	460.00	475.58	460.00	128.04	0.01	0.27	100.00	96.00	0.00	896.00	1092.37	908139.00	8.41	712.18	676.00
15	1	6	13751.00	17958.00	206.45	0	Spot (Block15, Row6, Column1)	16931.88	11317.50	13589.15	0.17	0.80	584.00	686.24	584.00	384.82	0.07	0.56	100.00	100.00	0.00	10733.50	16347.88	20521440.00	42.22	3867.84	3852.00
15	2	6	14045.00	17961.00	201.35	0	Spot (Block15, Row6, Column2)	4126.71	3855.00	1905.96	0.03	0.46	502.00	596.18	502.00	310.92	0.07	0.52	100.00	100.00	0.00	3353.00	3624.71	4758093.00	11.35	1438.43	1322.00
15	3	6	14343.00	17958.00	148.20	0	Spot (Block15, Row6, Column3)	51009.73	64234.00	17274.75	0.10	0.34	492.00	542.86	492.00	227.52	0.04	0.42	100.00	100.00	49.17	63742.00	50517.73	30708072.00	221.81	11144.53	8269.00
15	4	6	14658.00	17962.00	147.65	0	Spot (Block15, Row6, Column4)	2567.68	2395.00	1096.27	0.03	0.43	490.00	514.73	490.00	184.57	0.02	0.36	100.00	99.00	0.00	1905.00	2077.68	1535470.00	11.12	1023.18	850.50
15	5	6	14949.00	17960.00	148.60	0	Spot (Block15, Row6, Column5)	59811.22	65535.00	10548.99	0.04	0.18	481.00	523.64	481.00	261.79	0.04	0.50	100.00	100.00	70.98	65054.00	59330.22	36066460.00	226.47	14790.93	12278.00
15	6	6	15240.00	17944.00	228.85	0	Spot (Block15, Row6, Column6)	508.43	491.00	107.57	0.02	0.21	429.00	472.38	429.00	150.43	0.04	0.32	25.00	2.00	0.00	62.00	79.43	763149.00	0.24	476.86	485.00
15	7	6	15551.00	17956.00	148.35	0	Spot (Block15, Row6, Column7)	1759.20	1654.00	712.93	0.03	0.41	454.00	480.48	454.00	157.52	0.02	0.33	100.00	99.00	0.00	1200.00	1305.20	1064318.00	8.12	809.23	735.00
15	8	6	15856.00	17969.00	147.00	0	Spot (Block15, Row6, Column8)	818.69	772.50	220.50	0.03	0.27	448.00	460.88	448.00	83.74	0.01	0.18	97.00	82.00	0.00	324.50	370.69	483026.00	4.27	579.38	551.00
15	1	7	13750.00	18258.00	163.90	0	Spot (Block15, Row7, Column1)	9116.44	8164.00	4662.83	0.05	0.51	497.00	574.41	497.00	280.01	0.06	0.49	100.00	100.00	0.00	7667.00	8619.44	6800866.00	30.51	1941.41	1885.00
15	2	7	14061.00	18255.00	155.75	0	Spot (Block15, Row7, Column2)	702.80	683.50	160.09	0.01	0.23	491.00	514.96	491.00	150.24	0.02	0.29	56.00	27.00	0.00	192.50	211.80	469472.00	1.25	563.18	543.00
15	3	7	14372.00	18280.00	249.90	0	Spot (Block15, Row7, Column3)	513.70	495.00	90.63	0.02	0.18	469.00	474.96	469.00	125.41	0.01	0.26	20.00	2.00	0.00	26.00	44.70	928774.00	0.31	481.49	480.00
15	4	7	14647.00	18247.00	166.90	0	Spot (Block15, Row7, Column4)	670.45	651.50	134.99	0.01	0.20	465.00	469.96	465.00	127.52	0.00	0.27	68.00	28.00	0.00	186.50	205.45	522948.00	1.57	514.86	509.00
15	5	7	14952.00	18260.00	226.30	0	Spot (Block15, Row7, Column5)	604.09	589.00	133.04	0.01	0.22	469.00	499.22	469.00	200.29	0.03	0.40	32.00	4.00	0.00	120.00	135.09	889818.00	0.52	509.14	485.00
15	6	7	15246.00	18261.00	187.50	0	Spot (Block15, Row7, Column6)	5121.48	5133.00	2288.76	0.00	0.45	485.00	583.08	485.00	378.44	0.08	0.65	100.00	99.00	0.00	4648.00	4636.48	5085629.00	11.99	1484.11	1436.00
15	7	7	15542.00	18261.00	149.75	0	Spot (Block15, Row7, Column7)	27201.32	25849.00	14292.76	0.02	0.53	482.00	514.30	482.00	198.45	0.03	0.39	100.00	100.00	0.16	25367.00	26719.32	16674408.00	134.48	6076.67	4094.50
15	8	7	15854.00	18259.00	188.50	0	Spot (Block15, Row7, Column8)	7098.11	7042.00	2012.68	0.00	0.28	481.00	502.37	481.00	175.24	0.02	0.35	100.00	100.00	0.00	6561.00	6617.11	7083911.00	37.64	2245.04	2089.50
15	1	8	13741.00	18567.00	143.45	0	Spot (Block15, Row8, Column1)	1006.51	984.00	258.98	0.01	0.26	490.00	498.90	490.00	135.47	0.01	0.27	93.00	83.00	0.00	494.00	516.51	560627.00	3.75	633.50	619.00
15	2	8	14048.00	18556.00	179.00	0	Spot (Block15, Row8, Column2)	585.33	576.00	136.25	0.01	0.23	484.00	476.34	484.00	88.40	0.01	0.19	50.00	27.00	0.00	92.00	101.33	526209.00	1.23	501.27	486.00
15	3	8	14341.00	18560.00	161.95	0	Spot (Block15, Row8, Column3)	908.16	799.50	337.85	0.06	0.37	471.00	476.31	471.00	152.68	0.00	0.32	86.00	54.00	0.00	328.50	437.16	655693.00	2.83	582.26	594.00
15	4	8	14649.00	18559.00	154.10	0	Spot (Block15, Row8, Column4)	51508.71	64513.00	16860.19	0.10	0.33	471.00	481.66	471.00	169.83	0.01	0.35	100.00	100.00	48.40	64042.00	51037.71	33841480.00	300.45	9182.27	7984.50
15	5	8	14942.00	18556.00	180.80	0	Spot (Block15, Row8, Column5)	665.64	665.00	143.02	0.00	0.21	486.00	536.62	486.00	307.32	0.04	0.57	17.00	0.00	0.00	179.00	179.64	609064.00	0.42	513.76	501.50
15	6	8	15252.00	18561.00	196.50	0	Spot (Block15, Row8, Column6)	27830.91	17934.50	22112.45	0.19	0.79	500.00	642.53	500.00	446.50	0.11	0.69	100.00	100.00	16.18	17434.50	27330.91	30447200.00	60.89	4934.52	4921.50
15	7	8	15549.00	18561.00	146.70	0	Spot (Block15, Row8, Column7)	10792.20	9807.50	5533.93	0.04	0.51	522.00	641.78	522.00	391.95	0.09	0.61	100.00	100.00	0.00	9285.50	10270.20	6324228.00	25.90	2572.48	2159.00
15	8	8	15839.00	18560.00	153.55	0	Spot (Block15, Row8, Column8)	59381.18	65535.00	10459.46	0.04	0.18	511.00	601.31	511.00	282.74	0.07	0.47	100.00	100.00	66.56	65024.00	58870.18	38716860.00	207.89	12558.97	9214.00
16	1	1	18252.00	16462.00	157.85	0	Spot (Block16, Row1, Column1)	38235.89	35393.50	19530.95	0.03	0.51	384.00	421.48	384.00	174.84	0.04	0.41	100.00	100.00	16.72	35009.50	37851.89	26306404.00	216.28	7557.80	5356.00
16	2	1	18545.00	16463.00	155.40	0	Spot (Block16, Row1, Column2)	6318.23	5516.00	3301.84	0.06	0.52	372.00	388.12	372.00	117.01	0.02	0.30	100.00	100.00	0.00	5144.00	5946.23	4201621.00	50.68	1436.86	1335.50
16	3	1	18852.00	16463.00	149.15	0	Spot (Block16, Row1, Column3)	3439.79	2741.00	2209.32	0.10	0.64	357.00	362.94	357.00	61.63	0.01	0.17	100.00	100.00	0.00	2384.00	3082.79	2105154.00	49.92	960.85	794.00
16	4	1	19145.00	16462.00	150.20	0	Spot (Block16, Row1, Column4)	4572.81	4189.00	2175.95	0.04	0.48	365.00	371.19	365.00	77.76	0.01	0.21	100.00	100.00	0.00	3824.00	4207.81	2835143.00	54.03	1271.19	1054.00
16	5	1	19452.00	16468.00	154.25	0	Spot (Block16, Row1, Column5)	8531.51	6520.00	6787.16	0.12	0.80	367.00	372.10	367.00	82.29	0.01	0.22	100.00	100.00	0.00	6153.00	8164.51	5554011.00	99.16	1715.49	1362.00
16	6	1	19747.00	16462.00	148.15	0	Spot (Block16, Row1, Column6)	12866.98	11281.50	7359.32	0.06	0.57	362.00	372.42	362.00	90.00	0.01	0.24	100.00	100.00	0.00	10919.50	12504.98	7823124.00	138.83	2760.57	1948.50
16	7	1	20042.00	16463.00	151.05	0	Spot (Block16, Row1, Column7)	30614.55	27712.00	18270.62	0.04	0.60	363.00	371.39	363.00	91.57	0.01	0.25	100.00	100.00	3.20	27349.00	30251.55	19134108.00	330.28	6294.47	4426.50
16	8	1	20352.00	16463.00	162.60	0	Spot (Block16, Row1, Column8)	1211.79	1187.50	489.65	0.01	0.40	358.00	360.38	358.00	68.71	0.00	0.19	100.00	99.00	0.00	829.50	853.79	882185.00	12.39	537.71	504.00
16	1	2	18250.00	16763.00	147.00	-50	Spot (Block16, Row2, Column1)	391.13	392.00	41.93	0.00	0.11	384.00	411.05	384.00	144.41	0.03	0.35	0.00	0.00	0.00	8.00	7.13	229986.00	-0.14	389.50	397.00
16	2	2	18547.00	16760.00	134.35	0	Spot (Block16, Row2, Column2)	5191.13	5044.00	2029.88	0.01	0.39	378.00	381.49	378.00	80.38	0.00	0.21	100.00	100.00	0.00	4666.00	4813.13	2507317.00	59.83	1380.86	1289.50
16	3	2	18853.00	16760.00	160.90	0	Spot (Block16, Row2, Column3)	741.20	670.00	238.46	0.04	0.32	375.00	381.18	375.00	76.94	0.01	0.20	98.00	78.00	0.00	295.00	366.20	529218.00	4.68	443.60	432.00
16	4	2	19152.00	16763.00	178.10	0	Spot (Block16, Row2, Column4)	3323.29	3350.00	1324.51	0.00	0.40	386.00	403.11	386.00	96.87	0.02	0.24	100.00	100.00	0.00	2964.00	2937.29	2957725.00	30.15	1011.14	1009.50
16	5	2	19448.00	16762.00	197.95	0	Spot (Block16, Row2, Column5)	4995.09	4846.00	1576.64	0.01	0.32	388.00	412.36	388.00	117.92	0.03	0.29	100.00	100.00	0.00	4458.00	4607.09	5549549.00	38.86	1443.37	1340.00
16	6	2	19746.00	16759.00	153.20	0	Spot (Block16, Row2, Column6)	1669.31	1614.00	747.26	0.01	0.45	384.00	461.49	384.00	347.09	0.08	0.75	89.00	71.00	0.00	1230.00	1285.31	1080043.00	3.48	655.72	593.00
16	7	2	20051.00	16765.00	153.25	0	Spot (Block16, Row2, Column7)	1966.39	1709.00	976.71	0.06	0.50	374.00	384.86	374.00	87.83	0.01	0.23	100.00	100.00	0.00	1335.00	1592.39	1270290.00	18.01	695.88	661.00
16	8	2	20357.00	16750.00	232.45	0	Spot (Block16, Row2, Column8)	379.87	384.00	41.54	0.00	0.11	364.00	421.14	364.00	449.73	0.06	1.07	0.00	0.00	0.00	20.00	15.87	588042.00	-0.09	360.26	358.00
16	1	3	18250.00	17063.00	152.60	0	Spot (Block16, Row3, Column1)	7826.48	6709.00	5077.00	0.07	0.65	349.00	361.54	349.00	67.76	0.02	0.19	100.00	100.00	0.00	6360.00	7477.48	5032424.00	110.17	1501.33	1282.00
16	2	3	18552.00	17066.00	156.35	0	Spot (Block16, Row3, Column2)	989.49	938.00	338.69	0.02	0.34	379.00	393.72	379.00	136.13	0.02	0.35	99.00	81.00	0.00	559.00	610.49	665927.00	4.38	529.65	492.00
16	3	3	18840.00	17065.00	148.05	0	Spot (Block16, Row3, Column3)	2690.56	2270.00	1538.20	0.07	0.57	383.00	387.33	383.00	88.89	0.00	0.23	100.00	100.00	0.00	1887.00	2307.56	1606264.00	25.91	1004.76	816.00
16	4	3	19156.00	17064.00	150.80	0	Spot (Block16, Row3, Column4)	14411.98	13128.50	8312.74	0.04	0.58	389.00	396.22	389.00	86.17	0.01	0.22	100.00	100.00	0.00	12739.50	14022.98	8964249.00	162.65	3123.54	2134.00
16	5	3	19460.00	17073.00	152.00	0	Spot (Block16, Row3, Column5)	5989.55	1861.50	12698.34	0.51	2.12	394.00	506.76	394.00	416.33	0.11	0.82	87.00	67.00	2.68	1467.50	5595.55	3797374.00	13.17	1443.09	612.00
16	6	3	19750.00	17064.00	211.70	0	Spot (Block16, Row3, Column6)	36381.65	30487.00	19556.24	0.08	0.54	413.00	651.33	413.00	561.10	0.20	0.86	100.00	100.00	20.83	30074.00	35968.65	46641520.00	63.68	7946.12	7583.00
16	7	3	20052.00	17065.00	148.50	0	Spot (Block16, Row3, Column7)	6295.29	5262.50	4223.62	0.08	0.67	393.00	497.12	393.00	387.01	0.10	0.78	100.00	93.00	0.00	4869.50	5902.29	3777171.00	14.98	1671.52	1320.50
16	8	3	20352.00	17070.00	161.25	0	Spot (Block16, Row3, Column8)	34727.75	32721.50	15907.21	0.03	0.46	387.00	462.60	387.00	453.14	0.08	0.98	100.00	100.00	5.31	32334.50	34340.75	24865108.00	75.62	6188.93	5408.50
16	1	4	18254.00	17363.00	149.55	0	Spot (Block16, Row4, Column1)	14512.79	12778.00	8616.56	0.06	0.59	348.00	382.69	348.00	171.63	0.04	0.45	100.00	100.00	0.00	12430.00	14164.79	8910853.00	82.33	3079.49	2117.50
16	2	4	18549.00	17361.00	182.10	0	Spot (Block16, Row4, Column2)	9103.59	8234.00	5249.47	0.04	0.58	389.00	451.20	389.00	247.22	0.06	0.55	100.00	100.00	0.00	7845.00	8714.59	8448134.00	35.00	1950.77	1931.00
16	3	4	18851.00	17365.00	151.90	0	Spot (Block16, Row4, Column3)	46898.29	54414.00	19155.09	0.06	0.41	393.00	454.88	393.00	263.66	0.06	0.58	100.00	100.00	39.49	54021.00	46505.29	29686812.00	176.15	8860.46	5957.00
16	4	4	19148.00	17367.00	156.45	0	Spot (Block16, Row4, Column4)	661.62	615.00	135.62	0.03	0.20	384.00	388.68	384.00	86.77	0.01	0.22	96.00	82.00	0.00	231.00	277.62	444611.00	3.15	454.22	439.00
16	5	4	19438.00	17366.00	142.75	0	Spot (Block16, Row4, Column5)	1482.20	983.00	2331.70	0.18	1.57	388.00	407.32	388.00	129.93	0.02	0.32	99.00	98.00	0.00	595.00	1094.20	816690.00	8.27	697.15	555.00
16	6	4	19750.00	17358.00	194.95	0	Spot (Block16, Row4, Column6)	5759.59	5731.00	1532.64	0.00	0.27	407.00	528.64	407.00	399.61	0.11	0.76	100.00	100.00	0.00	5324.00	5352.59	6208838.00	13.09	1811.52	1643.00
16	7	4	20046.00	17365.00	148.80	0	Spot (Block16, Row4, Column7)	4817.98	3929.50	3522.99	0.09	0.73	405.00	491.00	405.00	360.87	0.08	0.73	99.00	84.00	0.00	3524.50	4412.98	2910057.00	11.99	1295.94	1024.00
16	8	4	20349.00	17375.00	153.20	0	Spot (Block16, Row4, Column8)	1550.94	1453.00	661.29	0.03	0.43	387.00	410.40	387.00	159.46	0.03	0.39	100.00	96.00	0.00	1066.00	1163.94	1006559.00	7.15	676.93	612.00
16	1	5	18251.00	17665.00	149.95	0	Spot (Block16, Row5, Column1)	10426.76	8856.00	6662.86	0.07	0.64	380.00	491.04	380.00	395.45	0.11	0.81	100.00	100.00	0.00	8476.00	10046.76	6433311.00	25.13	2216.15	1574.00
16	2	5	18551.00	17667.00	159.15	0	Spot (Block16, Row5, Column2)	38353.13	36025.50	16868.58	0.03	0.44	410.00	585.19	410.00	485.55	0.15	0.83	100.00	100.00	7.69	35615.50	37943.13	26923940.00	77.78	6586.66	5658.50
16	3	5	18857.00	17667.00	161.00	0	Spot (Block16, Row5, Column3)	31648.74	26724.50	18698.19	0.07	0.59	402.00	510.27	402.00	351.95	0.10	0.69	100.00	100.00	6.56	26322.50	31246.74	22660548.00	88.47	4502.41	3767.00
16	4	5	19148.00	17667.00	148.45	0	Spot (Block16, Row5, Column4)	6623.61	5878.00	4166.29	0.05	0.63	388.00	432.29	388.00	248.32	0.05	0.57	100.00	100.00	0.00	5490.00	6235.61	4000661.00	24.93	1614.54	1372.00
16	5	5	19455.00	17665.00	150.30	0	Spot (Block16, Row5, Column5)	50185.94	62822.00	18595.68	0.10	0.37	387.00	409.75	387.00	172.10	0.02	0.42	100.00	100.00	49.11	62435.00	49798.94	30864564.00	289.22	10172.37	6949.00
16	6	5	19751.00	17663.00	146.75	0	Spot (Block16, Row5, Column6)	1794.32	1671.00	762.64	0.03	0.43	395.00	497.34	395.00	427.84	0.10	0.86	93.00	70.00	0.00	1276.00	1399.32	1055062.00	3.03	779.50	681.50
16	7	5	20054.00	17666.00	204.25	0	Spot (Block16, Row5, Column7)	40487.02	38877.00	20077.23	0.02	0.50	420.00	594.12	420.00	543.51	0.15	0.91	100.00	100.00	26.26	38457.00	40067.02	48098904.00	73.40	8539.79	8456.00
16	8	5	20350.00	17667.00	147.70	0	Spot (Block16, Row5, Column8)	12575.48	9699.00	10039.07	0.11	0.80	389.00	443.64	389.00	320.88	0.06	0.72	100.00	100.00	0.00	9310.00	12186.48	7482410.00	37.81	2352.48	1687.00
16	1	6	18250.00	17964.00	211.25	0	Spot (Block16, Row6, Column1)	32309.10	25186.00	19991.39	0.11	0.62	427.00	683.78	427.00	632.60	0.20	0.93	100.00	100.00	16.18	24759.00	31882.10	41129700.00	49.99	6793.55	6652.00
16	2	6	18544.00	17963.00	214.35	0	Spot (Block16, Row6, Column2)	30208.59	26553.00	15944.42	0.06	0.53	428.00	671.67	428.00	618.33	0.20	0.92	100.00	100.00	1.67	26125.00	29780.59	39754500.00	47.77	6452.83	5970.00
16	3	6	18838.00	17963.00	148.70	0	Spot (Block16, Row6, Column3)	24456.59	22952.50	14662.54	0.03	0.60	394.00	488.33	394.00	384.00	0.09	0.79	100.00	100.00	0.16	22558.50	24062.59	14869606.00	62.42	5203.49	3896.00
16	4	6	19155.00	17964.00	150.45	0	Spot (Block16, Row6, Column4)	2372.04	2038.50	1180.67	0.07	0.50	390.00	402.56	390.00	142.20	0.01	0.35	100.00	100.00	0.00	1648.50	1982.04	1461175.00	13.85	863.64	753.00
16	5	6	19447.00	17963.00	148.80	0	Spot (Block16, Row6, Column5)	48971.06	58339.50	18794.60	0.08	0.38	393.00	421.59	393.00	176.43	0.03	0.42	100.00	100.00	43.73	57946.50	48578.06	29676660.00	275.18	10138.86	7508.00
16	6	6	19751.00	17961.00	157.20	0	Spot (Block16, Row6, Column6)	967.06	907.50	432.73	0.03	0.45	391.00	459.86	391.00	368.39	0.07	0.80	58.00	33.00	0.00	516.50	576.06	655665.00	1.38	502.61	476.00
16	7	6	20053.00	17965.00	151.65	0	Spot (Block16, Row6, Column7)	11909.51	10035.50	7897.69	0.07	0.66	400.00	493.32	400.00	385.17	0.09	0.78	100.00	100.00	0.00	9635.50	11509.51	7502993.00	29.64	2365.34	1731.00
16	8	6	20354.00	17969.00	150.95	0	Spot (Block16, Row6, Column8)	13855.97	11546.00	10234.00	0.08	0.74	388.00	399.27	388.00	87.94	0.01	0.22	100.00	100.00	0.00	11158.00	13467.97	8618416.00	153.02	2572.95	1783.00
16	1	7	18251.00	18263.00	172.70	0	Spot (Block16, Row7, Column1)	12297.19	10828.50	7157.15	0.06	0.58	400.00	532.09	400.00	417.26	0.12	0.78	100.00	100.00	0.00	10428.50	11897.19	10182071.00	28.20	2300.22	2272.50
16	2	7	18560.00	18273.00	177.75	0	Spot (Block16, Row7, Column2)	558.71	498.00	158.72	0.05	0.28	392.00	478.42	392.00	370.01	0.09	0.77	14.00	0.00	0.00	106.00	166.71	491661.00	0.22	437.25	412.00
16	3	7	18854.00	18262.00	199.60	0	Spot (Block16, Row7, Column3)	394.51	395.00	31.38	0.00	0.08	375.00	374.03	375.00	67.41	0.00	0.18	8.00	0.00	0.00	20.00	19.51	447377.00	0.30	368.21	377.00
16	4	7	19150.00	18264.00	183.15	0	Spot (Block16, Row7, Column4)	535.79	500.00	101.34	0.03	0.19	385.00	405.67	385.00	179.40	0.02	0.44	36.00	0.00	0.00	115.00	150.79	505788.00	0.73	418.92	413.00
16	5	7	19455.00	18271.00	199.15	0	Spot (Block16, Row7, Column5)	2479.20	2330.00	1252.32	0.03	0.51	395.00	492.05	395.00	417.32	0.10	0.85	98.00	80.00	0.00	1935.00	2084.20	2774229.00	4.76	913.37	812.00
16	6	7	19753.00	18267.00	204.50	0	Spot (Block16, Row7, Column6)	35588.19	34467.00	19371.17	0.01	0.54	410.00	722.88	410.00	772.67	0.25	1.07	100.00	100.00	9.64	34057.00	35178.19	42065356.00	45.12	7038.50	7189.00
16	7	7	20044.00	18268.00	153.25	0	Spot (Block16, Row7, Column7)	15665.61	14269.00	8038.60	0.04	0.51	394.00	531.56	394.00	507.28	0.13	0.95	100.00	100.00	0.00	13875.00	15271.61	10072988.00	29.83	3702.47	2652.50
16	8	7	20351.00	18263.00	196.10	0	Spot (Block16, Row7, Column8)	8470.00	8641.00	2278.17	0.01	0.27	383.00	406.86	383.00	147.63	0.03	0.36	100.00	100.00	0.00	8258.00	8087.00	9198421.00	54.62	2311.50	2066.00
16	1	8	18241.00	18565.00	160.20	0	Spot (Block16, Row8, Column1)	585.70	566.00	135.82	0.01	0.23	378.00	393.17	378.00	162.77	0.02	0.41	55.00	15.00	0.00	188.00	207.70	415261.00	1.18	431.63	414.00
16	2	8	18551.00	18567.00	150.30	0	Spot (Block16, Row8, Column2)	1580.42	1434.50	740.62	0.04	0.47	380.00	369.86	380.00	48.81	0.01	0.13	100.00	100.00	0.00	1054.50	1200.42	986182.00	24.80	668.96	616.50
16	3	8	18841.00	18564.00	152.60	0	Spot (Block16, Row8, Column3)	3860.13	2873.00	2977.10	0.13	0.77	377.00	393.04	377.00	202.33	0.02	0.51	100.00	92.00	0.00	2496.00	3483.13	2466624.00	17.14	896.07	688.00
16	4	8	19150.00	18564.00	158.25	0	Spot (Block16, Row8, Column4)	51634.84	62597.50	16508.62	0.08	0.32	394.00	447.77	394.00	271.75	0.06	0.61	100.00	100.00	47.37	62203.50	51240.84	35318512.00	188.36	10183.91	8729.00
16	5	8	19439.00	18563.00	162.60	0	Spot (Block16, Row8, Column5)	540.58	517.50	106.00	0.02	0.20	401.00	529.36	401.00	482.04	0.12	0.91	1.00	0.00	0.00	116.50	139.58	395708.00	0.02	422.04	413.00
16	6	8	19749.00	18563.00	204.60	0	Spot (Block16, Row8, Column6)	40241.46	37995.50	21169.98	0.02	0.53	449.00	746.55	449.00	778.27	0.22	1.04	100.00	100.00	31.80	37546.50	39792.46	47968200.00	50.75	8446.97	8191.00
16	7	8	20049.00	18565.00	149.95	0	Spot (Block16, Row8, Column7)	6836.78	6503.50	3770.30	0.02	0.55	406.00	554.66	406.00	510.27	0.14	0.92	100.00	99.00	0.00	6097.50	6430.78	4170433.00	12.31	1790.02	1336.00
16	8	8	20342.00	18566.00	153.15	0	Spot (Block16, Row8, Column8)	58054.34	65535.00	11746.76	0.05	0.20	400.00	469.70	400.00	272.38	0.07	0.58	100.00	100.00	63.44	65135.00	57654.34	37155088.00	211.41	12905.05	8764.00
17	1	1	4740.00	20944.00	149.20	0	Spot (Block17, Row1, Column1)	48176.30	52477.00	17363.67	0.04	0.36	602.00	665.82	602.00	240.56	0.04	0.36	100.00	100.00	36.98	51875.00	47574.30	29050500.00	197.50	10699.82	8026.00
17	2	1	5039.00	20946.00	144.70	0	Spot (Block17, Row1, Column2)	9663.60	8550.00	5072.96	0.05	0.52	598.00	622.14	598.00	141.12	0.02	0.23	100.00	100.00	0.00	7952.00	9065.60	5517917.00	64.07	2194.29	1881.50
17	3	1	5339.00	20946.00	144.30	0	Spot (Block17, Row1, Column3)	2845.73	2381.50	1569.50	0.08	0.55	597.00	607.44	597.00	83.78	0.01	0.14	100.00	100.00	0.00	1784.50	2248.73	1622067.00	26.71	1051.69	926.00
17	4	1	5635.00	20945.00	143.40	0	Spot (Block17, Row1, Column4)	6781.08	5958.00	3782.73	0.06	0.56	594.00	604.62	594.00	103.86	0.01	0.17	100.00	100.00	0.00	5364.00	6187.08	3797405.00	59.47	1878.07	1475.50
17	5	1	5941.00	20948.00	141.60	0	Spot (Block17, Row1, Column5)	8905.47	7904.50	5972.05	0.05	0.67	591.00	593.53	591.00	96.87	0.00	0.16	100.00	100.00	0.00	7313.50	8314.47	4844574.00	85.80	2191.78	1860.00
17	6	1	6235.00	20947.00	140.45	0	Spot (Block17, Row1, Column6)	10058.79	8951.00	5258.44	0.05	0.52	595.00	612.05	595.00	125.19	0.01	0.20	100.00	100.00	0.00	8356.00	9463.79	5381453.00	75.46	2998.83	2509.00
17	7	1	6535.00	20948.00	143.10	0	Spot (Block17, Row1, Column7)	30580.80	28616.00	16187.49	0.03	0.53	595.00	616.99	595.00	131.73	0.02	0.21	100.00	100.00	1.08	28021.00	29985.80	17064092.00	227.46	6430.63	5323.00
17	8	1	6843.00	20944.00	184.00	0	Spot (Block17, Row1, Column8)	788.34	779.00	154.79	0.01	0.20	590.00	590.66	590.00	104.76	0.00	0.18	65.00	39.00	0.00	189.00	198.34	752860.00	1.89	648.74	619.00
17	1	2	4732.00	21287.00	198.35	0	Spot (Block17, Row2, Column1)	658.26	636.50	63.46	0.01	0.10	609.00	661.27	609.00	165.23	0.04	0.25	7.00	0.00	0.00	27.50	49.26	737253.00	-0.02	634.19	611.00
17	2	2	5039.00	21244.00	126.10	0	Spot (Block17, Row2, Column2)	5244.39	5012.00	1851.96	0.02	0.35	601.00	637.81	601.00	373.89	0.03	0.59	100.00	100.00	0.00	4411.00	4643.39	2223622.00	12.32	1647.82	1485.50
17	3	2	5341.00	21247.00	146.25	0	Spot (Block17, Row2, Column3)	1721.51	1532.50	605.29	0.05	0.35	597.00	626.76	597.00	376.05	0.02	0.60	94.00	64.00	0.00	935.50	1124.51	1005360.00	2.91	899.48	867.00
17	4	2	5641.00	21244.00	181.45	0	Spot (Block17, Row2, Column4)	2434.47	2325.00	934.19	0.02	0.38	594.00	618.50	594.00	122.90	0.02	0.20	100.00	100.00	0.00	1731.00	1840.47	2247016.00	14.78	1133.36	1116.00
17	5	2	5947.00	21249.00	171.85	0	Spot (Block17, Row2, Column5)	7375.09	6965.00	3116.26	0.02	0.42	596.00	616.60	596.00	143.55	0.01	0.23	100.00	100.00	0.00	6369.00	6779.09	6084450.00	47.08	2116.01	1847.00
17	6	2	6234.00	21244.00	146.00	0	Spot (Block17, Row2, Column6)	2433.49	2288.00	1050.28	0.03	0.43	595.00	643.25	595.00	301.43	0.03	0.47	100.00	90.00	0.00	1693.00	1838.49	1423589.00	5.94	973.25	901.00
17	7	2	6542.00	21248.00	147.35	0	Spot (Block17, Row2, Column7)	2013.72	1890.00	837.19	0.03	0.42	597.00	620.76	597.00	118.23	0.02	0.19	100.00	100.00	0.00	1293.00	1416.72	1196149.00	11.78	944.49	893.00
17	8	2	6835.00	21240.00	216.80	0	Spot (Block17, Row2, Column8)	656.69	671.00	80.36	0.01	0.12	594.00	613.19	594.00	120.45	0.01	0.20	17.00	1.00	0.00	77.00	62.69	888504.00	0.36	638.86	608.50
17	1	3	4744.00	21544.00	143.00	0	Spot (Block17, Row3, Column1)	10434.30	9446.00	6098.64	0.04	0.58	602.00	624.30	602.00	199.98	0.02	0.32	100.00	100.00	0.00	8844.00	9832.30	5811907.00	49.05	2285.96	1834.00
17	2	3	5040.00	21550.00	143.65	0	Spot (Block17, Row3, Column2)	2509.87	2353.00	984.20	0.03	0.39	603.00	661.95	603.00	392.16	0.04	0.59	99.00	88.00	0.00	1750.00	1906.87	1413056.00	4.71	1051.67	967.00
17	3	3	5335.00	21540.00	146.15	0	Spot (Block17, Row3, Column3)	10386.86	7348.00	10639.15	0.15	1.02	601.00	643.96	601.00	384.62	0.03	0.60	100.00	98.00	1.02	6747.00	9785.86	6086699.00	25.33	2637.83	1550.50
17	4	3	5641.00	21546.00	141.50	0	Spot (Block17, Row3, Column4)	18306.37	16593.00	10637.28	0.04	0.58	596.00	618.41	596.00	115.57	0.02	0.19	100.00	100.00	0.00	15997.00	17710.37	9976973.00	153.05	4251.95	3535.00
17	5	3	5944.00	21545.00	138.85	0	Spot (Block17, Row3, Column5)	5446.63	5095.00	2782.80	0.03	0.51	604.00	692.49	604.00	374.01	0.06	0.54	100.00	100.00	0.00	4491.00	4842.63	2815908.00	12.71	1896.51	1515.00
17	6	3	6242.00	21548.00	222.65	0	Spot (Block17, Row3, Column6)	25528.10	14041.00	19631.60	0.26	0.77	604.00	743.62	604.00	503.43	0.09	0.68	100.00	100.00	9.96	13437.00	24924.10	36122396.00	49.23	6860.73	7034.00
17	7	3	6547.00	21548.00	145.90	0	Spot (Block17, Row3, Column7)	4723.75	4030.50	2911.31	0.07	0.62	599.00	670.84	599.00	363.63	0.05	0.54	100.00	92.00	0.00	3431.50	4124.75	2739775.00	11.15	1290.45	1183.00
17	8	3	6843.00	21556.00	152.65	0	Spot (Block17, Row3, Column8)	9766.83	9288.50	4353.26	0.02	0.45	598.00	640.78	598.00	144.24	0.03	0.23	100.00	100.00	0.00	8690.50	9168.83	6211701.00	63.27	2717.28	2354.00
17	1	4	4742.00	21846.00	140.80	0	Spot (Block17, Row4, Column1)	20245.45	17581.00	12319.96	0.06	0.61	609.00	664.40	609.00	238.46	0.04	0.36	100.00	100.00	0.00	16972.00	19636.45	10912297.00	82.12	4635.70	3667.00
17	2	4	5041.00	21849.00	160.50	0	Spot (Block17, Row4, Column2)	7885.69	7337.00	3654.95	0.03	0.46	622.00	719.63	622.00	254.16	0.06	0.35	100.00	100.00	0.00	6715.00	7263.69	5606724.00	28.20	2019.49	1956.00
17	3	4	5343.00	21848.00	144.65	0	Spot (Block17, Row4, Column3)	55921.82	65535.00	15058.09	0.07	0.27	615.00	710.82	615.00	275.28	0.06	0.39	100.00	100.00	63.09	64920.00	55306.82	31819744.00	200.57	13274.63	9720.00
17	4	4	5632.00	21846.00	179.70	0	Spot (Block17, Row4, Column4)	821.44	799.00	131.78	0.01	0.16	598.00	622.33	598.00	130.85	0.02	0.21	71.00	38.00	0.00	201.00	223.44	746689.00	1.52	657.50	648.50
17	5	4	5923.00	21848.00	125.15	0	Spot (Block17, Row4, Column5)	7008.62	3375.00	11784.22	0.32	1.68	605.00	660.27	605.00	263.30	0.04	0.40	100.00	100.00	2.40	2770.00	6403.62	2915588.00	24.11	2431.25	2119.50
17	6	4	6244.00	21851.00	175.25	0	Spot (Block17, Row4, Column6)	11249.15	10970.50	4520.23	0.01	0.40	611.00	700.03	611.00	367.30	0.06	0.52	100.00	100.00	0.00	10359.50	10638.15	9674268.00	28.72	3059.38	2554.00
17	7	4	6541.00	21848.00	144.45	0	Spot (Block17, Row4, Column7)	5068.47	4018.00	3546.19	0.10	0.70	607.00	704.71	607.00	425.03	0.06	0.60	97.00	85.00	0.00	3411.00	4461.47	2883959.00	10.27	1411.02	1159.00
17	8	4	6844.00	21856.00	146.10	0	Spot (Block17, Row4, Column8)	2166.14	2035.00	882.08	0.03	0.41	603.00	649.33	603.00	133.99	0.03	0.21	100.00	100.00	0.00	1432.00	1563.14	1258525.00	11.32	972.50	907.00
17	1	5	4747.00	22150.00	140.50	0	Spot (Block17, Row5, Column1)	23093.99	18695.50	15935.11	0.09	0.69	631.00	724.74	631.00	343.75	0.06	0.47	100.00	100.00	0.00	18064.50	22462.99	12286002.00	65.07	5009.31	4037.00
17	2	5	5044.00	22148.00	150.85	0	Spot (Block17, Row5, Column2)	10823.04	10398.00	4516.19	0.02	0.42	679.00	796.04	679.00	389.48	0.07	0.49	100.00	100.00	0.00	9719.00	10144.04	6753575.00	25.74	2648.17	2563.00
17	3	5	5341.00	22147.00	145.20	0	Spot (Block17, Row5, Column3)	35929.49	32973.00	19826.22	0.04	0.55	639.00	740.77	639.00	296.34	0.06	0.40	100.00	100.00	13.07	32334.00	35290.49	20623584.00	118.75	6064.41	5096.50
17	4	5	5638.00	22148.00	138.45	0	Spot (Block17, Row5, Column4)	7879.98	6924.00	4391.33	0.06	0.56	605.00	669.29	605.00	259.35	0.04	0.39	100.00	100.00	0.00	6319.00	7274.98	4097590.00	27.80	2200.90	1886.00
17	5	5	5945.00	22152.00	144.25	0	Spot (Block17, Row5, Column5)	56458.55	65535.00	14850.07	0.06	0.26	609.00	671.74	609.00	250.44	0.04	0.37	100.00	100.00	64.42	64926.00	55849.55	31899312.00	222.76	12133.93	9782.00
17	6	5	6244.00	22148.00	146.15	0	Spot (Block17, Row5, Column6)	2617.89	2391.50	1145.01	0.04	0.44	618.00	746.62	618.00	512.82	0.08	0.69	99.00	71.00	0.00	1773.50	1999.89	1523611.00	3.65	1045.77	1025.00
17	7	5	6546.00	22150.00	212.55	0	Spot (Block17, Row5, Column7)	38004.04	32778.50	21660.56	0.06	0.57	690.00	872.84	690.00	714.51	0.10	0.82	100.00	100.00	28.49	32088.50	37314.04	48949564.00	51.97	9132.75	9266.00
17	8	5	6847.00	22152.00	140.05	0	Spot (Block17, Row5, Column8)	12338.55	10306.00	8848.58	0.08	0.72	637.50	721.37	637.50	444.83	0.05	0.62	100.00	100.00	0.00	9668.50	11701.05	6638138.00	26.12	2750.72	2056.00
17	1	6	4743.00	22447.00	219.80	0	Spot (Block17, Row6, Column1)	22069.48	11001.00	18859.82	0.30	0.85	686.00	860.39	686.00	553.74	0.10	0.64	100.00	100.00	5.71	10315.00	21383.48	30522180.00	38.30	5929.16	6125.00
17	2	6	5043.00	22447.00	227.30	0	Spot (Block17, Row6, Column2)	26452.55	18328.00	16297.47	0.16	0.62	679.00	854.87	679.00	583.01	0.10	0.68	100.00	100.00	1.82	17649.00	25773.55	39255624.00	43.91	7067.10	7173.00
17	3	6	5332.00	22449.00	141.00	0	Spot (Block17, Row6, Column3)	23427.46	20783.50	13985.49	0.05	0.60	615.00	722.09	615.00	380.80	0.07	0.53	100.00	100.00	0.19	20168.50	22812.46	12603973.00	59.63	5187.42	4083.50
17	4	6	5641.00	22448.00	140.40	0	Spot (Block17, Row6, Column4)	4774.27	4167.00	2733.67	0.06	0.57	606.00	648.30	606.00	177.00	0.03	0.27	100.00	100.00	0.00	3561.00	4168.27	2559011.00	23.31	1542.69	1311.50
17	5	6	5942.00	22449.00	142.85	0	Spot (Block17, Row6, Column5)	52385.42	65535.00	17563.21	0.10	0.34	614.00	682.17	614.00	240.34	0.05	0.35	100.00	100.00	54.48	64921.00	51771.42	29231256.00	215.12	10518.53	8301.00
17	6	6	6249.00	22442.00	153.30	0	Spot (Block17, Row6, Column6)	1406.94	1246.00	569.41	0.05	0.40	650.00	732.46	650.00	394.26	0.05	0.54	67.00	37.00	0.00	596.00	756.94	904661.00	1.71	810.98	803.50
17	7	6	6543.00	22446.00	141.60	0	Spot (Block17, Row6, Column7)	11314.25	9943.00	6985.77	0.06	0.62	685.00	770.88	685.00	493.41	0.05	0.64	100.00	100.00	0.00	9258.00	10629.25	6143635.00	21.37	2832.72	2487.00
17	8	6	6848.00	22452.00	143.00	0	Spot (Block17, Row6, Column8)	10298.77	8836.00	6928.92	0.07	0.67	628.00	666.15	628.00	121.17	0.03	0.18	100.00	100.00	0.00	8208.00	9670.77	5705519.00	79.50	2581.13	2056.00
17	1	7	4742.00	22743.00	152.40	0	Spot (Block17, Row7, Column1)	13015.60	11553.00	6390.83	0.05	0.49	673.00	777.67	673.00	371.23	0.06	0.48	100.00	100.00	0.00	10880.00	12342.60	8251889.00	32.97	2782.82	2559.50
17	2	7	5038.00	22755.00	203.10	0	Spot (Block17, Row7, Column2)	840.61	810.00	136.40	0.02	0.16	632.00	736.52	632.00	378.73	0.07	0.51	13.00	0.00	0.00	178.00	208.61	980997.00	0.27	715.11	710.00
17	3	7	5338.00	22751.00	218.15	0	Spot (Block17, Row7, Column3)	717.65	703.00	87.87	0.01	0.12	599.00	622.83	599.00	110.87	0.02	0.18	45.00	12.00	0.00	104.00	118.65	980310.00	0.86	643.83	633.00
17	4	7	5639.00	22744.00	197.90	0	Spot (Block17, Row7, Column4)	759.30	705.00	134.89	0.03	0.18	597.00	649.11	597.00	210.79	0.04	0.32	25.00	6.00	0.00	108.00	162.30	839788.00	0.52	643.96	607.00
17	5	7	5942.00	22747.00	188.15	0	Spot (Block17, Row7, Column5)	2352.45	2118.00	1083.35	0.05	0.46	615.00	739.66	615.00	447.65	0.08	0.61	98.00	70.00	0.00	1503.00	1737.45	2366566.00	3.60	1058.46	1094.00
17	6	7	6238.00	22748.00	223.20	0	Spot (Block17, Row7, Column6)	29335.42	23186.00	17644.42	0.10	0.60	691.00	910.62	691.00	757.22	0.12	0.83	100.00	100.00	4.84	22495.00	28644.42	41861692.00	37.54	7557.97	7673.00
17	7	7	6533.00	22750.00	145.05	0	Spot (Block17, Row7, Column7)	12915.46	12510.00	6459.29	0.01	0.50	676.00	733.15	676.00	367.26	0.04	0.50	100.00	100.00	0.00	11834.00	12239.46	7413477.00	33.17	3190.49	2531.00
17	8	7	6845.00	22750.00	175.70	0	Spot (Block17, Row7, Column8)	21340.25	22204.00	6871.49	0.02	0.32	665.00	694.46	665.00	208.85	0.02	0.30	100.00	100.00	0.00	21539.00	20675.25	18480660.00	98.85	5337.63	4683.00
17	1	8	4738.00	23060.00	180.00	0	Spot (Block17, Row8, Column1)	850.18	802.00	170.71	0.03	0.20	623.00	671.44	623.00	160.45	0.03	0.24	67.00	18.00	0.00	179.00	227.18	771964.00	1.11	728.34	706.00
17	2	8	5041.00	23049.00	153.00	0	Spot (Block17, Row8, Column2)	1694.95	1514.00	614.76	0.05	0.36	615.00	645.58	615.00	76.31	0.02	0.12	100.00	100.00	0.00	899.00	1079.95	1093244.00	13.75	889.19	900.00
17	3	8	5335.00	23045.00	143.15	0	Spot (Block17, Row8, Column3)	4431.78	3415.00	3015.05	0.11	0.68	607.00	664.06	607.00	203.83	0.04	0.31	100.00	96.00	0.00	2808.00	3824.78	2477363.00	18.49	1285.21	1139.00
17	4	8	5641.00	23050.00	148.40	0	Spot (Block17, Row8, Column4)	28046.16	25057.50	13970.74	0.05	0.50	610.00	699.87	610.00	268.78	0.06	0.38	100.00	100.00	0.00	24447.50	27436.16	16827694.00	101.74	5107.65	4548.50
17	5	8	5935.00	23063.00	183.85	0	Spot (Block17, Row8, Column5)	767.15	726.00	118.66	0.02	0.15	679.00	774.54	679.00	518.37	0.06	0.67	0.00	0.00	0.00	47.00	88.15	728027.00	-0.01	675.29	648.00
17	6	8	6243.00	23050.00	205.15	0	Spot (Block17, Row8, Column6)	32636.60	24917.00	23177.62	0.12	0.71	705.00	946.68	705.00	822.01	0.13	0.87	100.00	100.00	24.94	24212.00	31931.60	39001040.00	38.55	7511.55	7617.00
17	7	8	6539.00	23051.00	137.80	0	Spot (Block17, Row8, Column7)	7233.91	6775.00	3658.76	0.03	0.51	705.00	855.24	705.00	573.65	0.08	0.67	100.00	99.00	0.00	6070.00	6528.91	3696527.00	11.12	2198.09	1704.00
17	8	8	6830.00	23049.00	146.90	0	Spot (Block17, Row8, Column8)	62379.77	65535.00	7242.56	0.02	0.12	699.00	800.28	699.00	340.32	0.06	0.43	100.00	100.00	78.40	64836.00	61680.77	36679608.00	180.95	14690.29	12821.00
18	1	1	9243.00	20950.00	153.25	0	Spot (Block18, Row1, Column1)	43435.80	43557.00	19304.24	0.00	0.44	495.00	532.30	495.00	187.87	0.03	0.35	100.00	100.00	30.96	43062.00	42940.80	28059696.00	228.36	8184.04	6040.50
18	2	1	9540.00	20954.00	145.85	0	Spot (Block18, Row1, Column2)	1838.04	1693.50	746.26	0.04	0.41	488.00	489.90	488.00	124.19	0.00	0.25	100.00	100.00	0.00	1205.50	1350.04	1073415.00	10.86	818.35	760.00
18	3	1	9845.00	20953.00	150.35	0	Spot (Block18, Row1, Column3)	1298.33	1120.00	565.11	0.06	0.44	480.00	471.65	480.00	73.34	0.01	0.16	100.00	99.00	0.00	640.00	818.33	803664.00	11.27	652.39	638.00
18	4	1	10139.00	20952.00	147.60	0	Spot (Block18, Row1, Column4)	1489.75	1464.00	526.77	0.01	0.35	475.00	470.20	475.00	81.61	0.00	0.17	100.00	99.00	0.00	989.00	1014.75	881932.00	12.49	683.78	668.00
18	5	1	10444.00	20958.00	147.05	0	Spot (Block18, Row1, Column5)	2366.72	1992.00	1379.10	0.07	0.58	483.00	479.51	483.00	89.85	0.00	0.19	100.00	100.00	0.00	1509.00	1883.72	1396367.00	21.00	839.84	798.00
18	6	1	10742.00	20953.00	146.35	0	Spot (Block18, Row1, Column6)	3567.77	3076.50	1887.71	0.06	0.53	489.00	494.19	489.00	98.86	0.00	0.20	100.00	100.00	0.00	2587.50	3078.77	2090712.00	31.09	1198.03	967.00
18	7	1	11040.00	20959.00	148.45	0	Spot (Block18, Row1, Column7)	10027.35	8495.00	9006.21	0.07	0.90	497.00	507.90	497.00	93.20	0.01	0.18	100.00	100.00	0.83	7998.00	9530.35	6006382.00	102.14	2645.98	1577.00
18	8	1	11360.00	20945.00	202.40	0	Spot (Block18, Row1, Column8)	762.65	700.00	308.42	0.04	0.40	497.00	508.82	497.00	79.64	0.01	0.16	81.00	60.00	0.00	203.00	265.65	890772.00	3.19	589.52	578.00
18	1	2	9244.00	21254.00	147.00	-50	Spot (Block18, Row2, Column1)	562.64	550.00	91.33	0.01	0.16	496.00	534.37	496.00	158.22	0.03	0.30	16.00	0.00	0.00	54.00	66.64	333643.00	0.18	536.81	508.00
18	2	2	9542.00	21256.00	129.05	0	Spot (Block18, Row2, Column2)	1939.17	1932.00	566.99	0.00	0.29	482.00	479.29	482.00	79.90	0.00	0.17	100.00	100.00	0.00	1450.00	1457.17	864871.00	18.27	864.97	872.00
18	3	2	9842.00	21257.00	183.10	0	Spot (Block18, Row2, Column3)	662.74	668.50	139.45	0.00	0.21	468.00	465.54	468.00	70.46	0.00	0.15	76.00	55.00	0.00	200.50	194.74	621650.00	2.80	500.77	495.00
18	4	2	10148.00	21251.00	175.45	0	Spot (Block18, Row2, Column4)	1327.64	1307.50	410.38	0.01	0.31	478.00	478.12	478.00	90.33	0.00	0.19	100.00	98.00	0.00	829.50	849.64	1141768.00	9.40	692.90	698.50
18	5	2	10446.00	21255.00	187.05	0	Spot (Block18, Row2, Column5)	6981.67	6625.00	2414.79	0.02	0.35	491.00	527.60	491.00	273.18	0.03	0.52	100.00	100.00	0.00	6134.00	6490.67	6849016.00	23.63	2087.08	1897.00
18	6	2	10745.00	21256.00	147.00	-50	Spot (Block18, Row2, Column6)	898.75	878.00	223.08	0.01	0.25	499.00	687.50	499.00	754.30	0.14	1.10	6.00	0.00	0.00	379.00	399.75	529361.00	0.28	669.04	625.50
18	7	2	11045.00	21258.00	157.20	0	Spot (Block18, Row2, Column7)	1087.79	983.00	381.33	0.04	0.35	498.00	530.54	498.00	193.77	0.03	0.37	90.00	58.00	0.00	485.00	589.79	742958.00	2.88	655.10	637.00
18	8	2	11345.00	21257.00	147.00	-50	Spot (Block18, Row2, Column8)	562.60	511.00	103.33	0.04	0.18	495.00	533.15	495.00	260.29	0.03	0.49	5.00	0.00	0.00	16.00	67.60	331369.00	0.11	534.72	508.50
18	1	3	9243.00	21552.00	144.25	0	Spot (Block18, Row3, Column1)	3160.03	2795.50	1562.34	0.05	0.49	478.00	473.39	478.00	70.09	0.00	0.15	100.00	100.00	0.00	2317.50	2682.03	1782257.00	38.33	1110.15	962.00
18	2	3	9553.00	21561.00	176.40	0	Spot (Block18, Row3, Column2)	730.43	692.00	165.92	0.02	0.23	483.00	510.26	483.00	179.99	0.02	0.35	61.00	22.00	0.00	209.00	247.43	634746.00	1.22	556.39	526.00
18	3	3	9842.00	21556.00	146.20	0	Spot (Block18, Row3, Column3)	1485.46	1232.50	1053.31	0.08	0.71	477.00	474.08	477.00	85.85	0.00	0.18	100.00	98.00	0.00	755.50	1008.46	864538.00	11.78	695.18	615.50
18	4	3	10146.00	21554.00	145.50	0	Spot (Block18, Row3, Column4)	4812.96	4498.50	2310.06	0.03	0.48	476.00	470.32	476.00	75.81	0.01	0.16	100.00	100.00	0.00	4022.50	4336.96	2781889.00	57.28	1462.09	1191.00
18	5	3	10408.00	21557.00	186.05	0	Spot (Block18, Row3, Column5)	835.00	633.00	810.37	0.12	0.97	497.00	663.56	497.00	661.55	0.13	1.00	13.00	3.00	0.00	136.00	338.00	816631.00	0.26	626.02	495.00
18	6	3	10743.00	21554.00	222.70	0	Spot (Block18, Row3, Column6)	52902.67	63183.00	14898.56	0.08	0.28	578.00	1032.29	578.00	1115.72	0.25	1.08	100.00	100.00	49.23	62605.00	52324.67	75334096.00	46.49	11526.52	10903.00
18	7	3	11037.00	21557.00	154.70	0	Spot (Block18, Row3, Column7)	2042.25	1688.50	1120.38	0.08	0.55	517.00	764.83	517.00	791.46	0.17	1.03	66.00	39.00	0.00	1171.50	1525.25	1323375.00	1.61	841.20	735.00
18	8	3	11346.00	21561.00	157.15	0	Spot (Block18, Row3, Column8)	56956.63	65535.00	13224.85	0.06	0.23	509.00	623.00	509.00	431.18	0.09	0.69	100.00	100.00	60.79	65026.00	56447.63	38787796.00	130.65	11128.52	8890.50
18	1	4	9246.00	21855.00	141.10	0	Spot (Block18, Row4, Column1)	4825.60	4436.00	2500.12	0.04	0.52	486.00	510.22	486.00	169.91	0.02	0.33	100.00	100.00	0.00	3950.00	4339.60	2610647.00	25.40	1522.25	1288.00
18	2	4	9544.00	21851.00	169.10	0	Spot (Block18, Row4, Column2)	10490.86	9300.50	5727.61	0.05	0.55	505.00	608.72	505.00	337.14	0.08	0.55	100.00	100.00	0.00	8795.50	9985.86	8350723.00	29.31	2310.54	2243.00
18	3	4	9846.00	21857.00	144.40	0	Spot (Block18, Row4, Column3)	19508.80	17603.50	10591.13	0.04	0.54	494.00	563.10	494.00	299.14	0.06	0.53	100.00	100.00	0.00	17109.50	19014.80	11002962.00	63.33	4463.47	3546.00
18	4	4	10140.00	21850.00	191.50	0	Spot (Block18, Row4, Column4)	582.84	590.00	98.12	0.01	0.17	482.00	475.12	482.00	78.06	0.01	0.16	58.00	25.00	0.00	108.00	100.84	604403.00	1.38	489.87	487.00
18	5	4	10450.00	21867.00	172.85	0	Spot (Block18, Row4, Column5)	715.02	694.00	129.39	0.01	0.18	497.00	553.42	497.00	216.80	0.05	0.39	34.00	7.00	0.00	197.00	218.02	597042.00	0.75	587.77	586.00
18	6	4	10747.00	21855.00	191.00	0	Spot (Block18, Row4, Column6)	9855.84	9537.00	3264.13	0.01	0.33	548.50	745.15	548.50	660.13	0.13	0.89	100.00	100.00	0.00	8988.50	9307.34	10141656.00	13.80	2673.57	2253.50
18	7	4	11044.00	21848.00	161.80	0	Spot (Block18, Row4, Column7)	1284.19	1051.50	648.86	0.09	0.51	578.00	729.44	578.00	604.95	0.10	0.83	43.00	21.00	0.00	473.50	706.19	932322.00	0.92	700.09	660.00
18	8	4	11337.00	21861.00	150.95	0	Spot (Block18, Row4, Column8)	1037.15	991.00	245.48	0.02	0.24	560.00	625.63	560.00	348.11	0.05	0.56	65.00	23.00	0.00	431.00	477.15	647183.00	1.18	702.51	692.50
18	1	5	9246.00	22171.00	188.20	0	Spot (Block18, Row5, Column1)	2705.70	2044.50	2576.68	0.12	0.95	497.00	711.62	497.00	690.84	0.16	0.97	66.00	52.00	0.00	1547.50	2208.70	2705699.00	2.89	1229.26	586.00
18	2	5	9546.00	22154.00	155.60	0	Spot (Block18, Row5, Column2)	59002.74	65535.00	11921.89	0.05	0.20	593.00	836.50	593.00	743.06	0.15	0.89	100.00	100.00	66.62	64942.00	58409.74	39414176.00	78.28	11503.52	9804.00
18	3	5	9849.00	22154.00	151.50	0	Spot (Block18, Row5, Column3)	40286.98	38618.50	20816.96	0.02	0.52	520.00	648.58	520.00	420.02	0.10	0.65	100.00	100.00	26.51	38098.50	39766.98	25380928.00	94.37	5903.64	5156.00
18	4	5	10143.00	22157.00	142.70	0	Spot (Block18, Row5, Column4)	2970.23	2618.00	1513.67	0.05	0.51	501.00	554.70	501.00	246.61	0.04	0.44	100.00	97.00	0.00	2117.00	2469.23	1627687.00	9.80	1103.49	979.00
18	5	5	10447.00	22160.00	140.80	0	Spot (Block18, Row5, Column5)	24186.12	22453.50	13626.82	0.03	0.56	500.00	529.61	500.00	113.80	0.02	0.21	100.00	100.00	0.00	21953.50	23686.12	12963761.00	207.88	4956.70	3420.00
18	6	5	10744.00	22156.00	147.00	-50	Spot (Block18, Row5, Column6)	951.19	898.00	280.49	0.02	0.29	533.00	749.75	533.00	716.36	0.15	0.96	15.00	0.00	0.00	365.00	418.19	556444.00	0.28	661.68	627.00
18	7	5	11047.00	22157.00	214.60	0	Spot (Block18, Row5, Column7)	53577.05	65535.00	15658.54	0.09	0.29	657.00	974.66	657.00	910.66	0.17	0.93	100.00	100.00	56.44	64878.00	52920.05	69865208.00	57.76	12377.71	11765.50
18	8	5	11345.00	22157.00	143.85	0	Spot (Block18, Row5, Column8)	3091.35	2573.00	1988.67	0.08	0.64	526.00	649.24	526.00	515.51	0.09	0.79	85.00	67.00	0.00	2047.00	2565.35	1737336.00	4.74	1073.55	951.00
18	1	6	9244.00	22454.00	223.05	0	Spot (Block18, Row6, Column1)	47375.79	47342.50	17698.07	0.00	0.37	632.00	1088.37	632.00	1222.92	0.24	1.12	100.00	100.00	42.60	46710.50	46743.79	67842744.00	37.85	11452.93	11298.00
18	2	6	9545.00	22457.00	225.30	0	Spot (Block18, Row6, Column2)	48784.78	53636.50	17369.29	0.04	0.36	626.00	1066.76	626.00	1204.83	0.23	1.13	100.00	100.00	42.02	53010.50	48158.78	70933664.00	39.61	11571.60	11463.00
18	3	6	9838.00	22454.00	141.30	0	Spot (Block18, Row6, Column3)	6962.26	6341.00	3528.03	0.04	0.51	513.00	664.29	513.00	608.38	0.11	0.92	100.00	99.00	0.00	5828.00	6449.26	3766581.00	10.35	1952.10	1556.00
18	4	6	10146.00	22453.00	143.80	0	Spot (Block18, Row6, Column4)	1395.37	1286.50	537.93	0.04	0.39	510.00	535.28	510.00	101.14	0.02	0.19	100.00	97.00	0.00	776.50	885.37	778616.00	8.50	802.34	789.00
18	5	6	10445.00	22458.00	141.50	0	Spot (Block18, Row6, Column5)	18700.55	17093.00	10721.04	0.04	0.57	524.00	573.05	524.00	247.71	0.04	0.43	100.00	100.00	0.00	16569.00	18176.55	10135701.00	73.18	3921.37	2879.00
18	6	6	10770.00	22458.00	203.25	0	Spot (Block18, Row6, Column6)	738.39	695.00	155.82	0.03	0.21	595.00	769.29	595.00	740.61	0.11	0.96	0.00	0.00	0.00	100.00	143.39	867606.00	-0.04	645.00	610.50
18	7	6	11045.00	22455.00	146.35	0	Spot (Block18, Row6, Column7)	4712.98	4193.00	2537.47	0.05	0.54	610.00	783.32	610.00	649.35	0.11	0.83	100.00	86.00	0.00	3583.00	4102.98	2752381.00	6.05	1539.48	1317.00
18	8	6	11349.00	22459.00	144.60	0	Spot (Block18, Row6, Column8)	4651.07	4117.00	2675.85	0.05	0.58	561.00	572.37	561.00	124.49	0.01	0.22	100.00	100.00	0.00	3556.00	4090.07	2655759.00	32.76	1336.38	1129.00
18	1	7	9241.00	22752.00	159.75	0	Spot (Block18, Row7, Column1)	15822.09	13866.00	8701.11	0.06	0.55	603.00	830.52	603.00	766.88	0.14	0.92	100.00	100.00	0.00	13263.00	15219.09	11186221.00	19.55	3082.25	3006.00
18	2	7	9550.00	22770.00	161.95	0	Spot (Block18, Row7, Column2)	708.33	705.00	152.54	0.00	0.22	557.50	723.76	557.50	728.77	0.11	1.01	0.00	0.00	0.00	147.50	150.83	516372.00	-0.02	629.13	593.50
18	3	7	9869.00	22764.00	231.80	0	Spot (Block18, Row7, Column3)	582.07	533.00	364.85	0.04	0.63	493.00	503.65	493.00	79.22	0.01	0.16	44.00	12.00	0.00	40.00	89.07	902793.00	0.99	506.71	497.50
18	4	7	10145.00	22755.00	224.40	0	Spot (Block18, Row7, Column4)	626.09	600.00	107.76	0.02	0.17	504.00	552.45	504.00	228.87	0.04	0.41	15.00	0.00	0.00	96.00	122.09	907824.00	0.32	549.57	518.00
18	5	7	10436.00	22754.00	180.05	0	Spot (Block18, Row7, Column5)	1288.44	1220.00	411.40	0.02	0.32	565.00	717.16	565.00	676.29	0.10	0.94	48.00	6.00	0.00	655.00	723.44	1171190.00	0.84	763.68	716.00
18	6	7	10744.00	22756.00	218.70	0	Spot (Block18, Row7, Column6)	49738.84	65535.00	18582.77	0.12	0.37	654.00	1163.08	654.00	1234.01	0.25	1.06	100.00	100.00	51.53	64881.00	49084.84	68142912.00	39.36	11814.45	11573.00
18	7	7	11041.00	22758.00	146.90	0	Spot (Block18, Row7, Column7)	4720.36	4631.00	2195.90	0.01	0.47	598.00	807.18	598.00	774.25	0.13	0.96	100.00	87.00	0.00	4033.00	4122.36	2770854.00	5.05	1620.97	1334.00
18	8	7	11345.00	22753.00	187.65	0	Spot (Block18, Row7, Column8)	16056.09	16327.00	4416.34	0.01	0.28	580.00	597.20	580.00	195.45	0.01	0.33	100.00	100.00	0.00	15747.00	15476.09	15879475.00	79.09	4405.57	3958.00
18	1	8	9241.00	23058.00	194.55	0	Spot (Block18, Row8, Column1)	737.29	702.50	157.53	0.02	0.21	566.00	591.73	566.00	216.88	0.02	0.37	32.00	6.00	0.00	136.50	171.29	790374.00	0.67	591.37	584.00
18	2	8	9547.00	23055.00	156.20	0	Spot (Block18, Row8, Column2)	993.34	921.50	292.17	0.03	0.29	506.00	533.74	506.00	87.38	0.02	0.16	99.00	91.00	0.00	415.50	487.34	667522.00	5.26	687.96	689.00
18	3	8	9838.00	23059.00	151.65	0	Spot (Block18, Row8, Column3)	1214.07	1035.50	530.57	0.07	0.44	505.00	580.77	505.00	301.57	0.06	0.52	71.00	46.00	0.00	530.50	709.07	767294.00	2.10	670.84	631.00
18	4	8	10142.00	23056.00	155.15	0	Spot (Block18, Row8, Column4)	63920.27	65535.00	6329.01	0.01	0.10	523.00	630.24	523.00	376.65	0.08	0.60	100.00	100.00	90.50	65012.00	63397.27	42379532.00	168.03	15639.77	12358.00
18	5	8	10444.00	23057.00	147.00	-50	Spot (Block18, Row8, Column5)	662.81	660.50	103.77	0.00	0.16	593.00	800.79	593.00	718.91	0.13	0.90	0.00	0.00	0.00	67.50	69.81	389730.00	-0.19	626.04	598.00
18	6	8	10743.00	23056.00	221.20	0	Spot (Block18, Row8, Column6)	51350.24	65535.00	16379.90	0.11	0.32	752.00	1169.70	752.00	1140.74	0.19	0.98	100.00	100.00	50.07	64783.00	50598.24	72096448.00	43.99	11689.94	11346.00
18	7	8	11046.00	23058.00	141.05	0	Spot (Block18, Row8, Column7)	2749.88	2648.00	1203.12	0.02	0.44	616.00	816.20	616.00	681.68	0.12	0.84	87.00	66.00	0.00	2032.00	2133.88	1482184.00	2.84	1200.56	1076.50
18	8	8	11333.00	23057.00	148.85	0	Spot (Block18, Row8, Column8)	62412.28	65535.00	7339.67	0.02	0.12	601.00	689.16	601.00	335.97	0.06	0.49	100.00	100.00	77.21	64934.00	61811.28	38071812.00	183.72	16153.81	12816.50
19	1	1	13744.00	20955.00	156.05	0	Spot (Block19, Row1, Column1)	40456.47	37701.00	19498.82	0.03	0.48	500.00	541.24	500.00	180.63	0.03	0.33	100.00	100.00	23.25	37201.00	39956.47	27146448.00	220.97	7324.18	5816.00
19	2	1	14042.00	20963.00	152.05	0	Spot (Block19, Row1, Column2)	5529.73	4908.00	2704.88	0.05	0.49	491.00	499.21	491.00	114.42	0.01	0.23	100.00	100.00	0.00	4417.00	5038.73	3489257.00	43.97	1537.97	1460.00
19	3	1	14351.00	20970.00	129.90	0	Spot (Block19, Row1, Column3)	576.48	581.00	112.52	0.00	0.20	488.00	488.80	488.00	80.61	0.00	0.16	54.00	29.00	0.00	93.00	88.48	261146.00	1.09	535.50	487.50
19	4	1	14643.00	20962.00	149.30	0	Spot (Block19, Row1, Column4)	4179.05	3893.00	2009.24	0.03	0.48	486.00	482.01	486.00	80.41	0.00	0.17	100.00	100.00	0.00	3407.00	3693.05	2553399.00	45.98	1296.85	1163.50
19	5	1	14949.00	20960.00	164.15	0	Spot (Block19, Row1, Column5)	798.46	751.00	208.26	0.03	0.26	487.00	492.50	487.00	116.22	0.00	0.24	82.00	57.00	0.00	264.00	311.46	598050.00	2.63	557.52	523.00
19	6	1	15241.00	20960.00	148.50	0	Spot (Block19, Row1, Column6)	3471.17	3236.50	1582.78	0.03	0.46	491.00	498.19	491.00	82.47	0.01	0.17	100.00	100.00	0.00	2745.50	2980.17	2089647.00	36.05	1210.88	990.00
19	7	1	15539.00	20959.00	146.15	0	Spot (Block19, Row1, Column7)	3627.25	3403.00	1685.54	0.03	0.46	490.00	496.22	490.00	87.18	0.01	0.18	100.00	100.00	0.00	2913.00	3137.25	2114685.00	35.91	1242.70	1027.00
19	8	1	15847.00	20962.00	164.10	0	Spot (Block19, Row1, Column8)	1186.90	1137.00	337.95	0.02	0.28	491.00	494.34	491.00	76.75	0.00	0.16	100.00	98.00	0.00	646.00	695.90	872373.00	9.02	687.76	693.00
19	1	2	13746.00	21260.00	147.00	-50	Spot (Block19, Row2, Column1)	588.61	595.00	93.45	0.00	0.16	498.00	536.13	498.00	154.33	0.03	0.29	22.00	1.00	0.00	97.00	90.61	346689.00	0.34	549.72	515.00
19	2	2	14052.00	21257.00	131.50	0	Spot (Block19, Row2, Column2)	702.15	693.00	121.17	0.01	0.17	487.00	486.54	487.00	75.82	0.00	0.16	93.00	65.00	0.00	206.00	215.15	328605.00	2.84	548.27	528.00
19	3	2	14348.00	21259.00	151.60	0	Spot (Block19, Row2, Column3)	890.13	853.00	226.84	0.02	0.25	486.00	486.45	486.00	72.99	0.00	0.15	98.00	92.00	0.00	367.00	404.13	561669.00	5.53	599.82	584.50
19	4	2	14650.00	21255.00	184.05	0	Spot (Block19, Row2, Column4)	639.92	615.00	109.22	0.02	0.17	492.00	514.28	492.00	134.91	0.02	0.26	44.00	12.00	0.00	123.00	147.92	611760.00	0.93	541.22	515.00
19	5	2	14950.00	21264.00	189.00	0	Spot (Block19, Row2, Column5)	25020.86	23772.00	8650.69	0.02	0.35	498.00	589.37	498.00	371.55	0.07	0.63	100.00	100.00	0.00	23274.00	24522.86	25145964.00	65.75	5635.44	4781.00
19	6	2	15247.00	21262.00	147.00	-50	Spot (Block19, Row2, Column6)	664.55	686.00	100.83	0.01	0.15	501.00	694.83	501.00	711.79	0.14	1.02	0.00	0.00	0.00	185.00	163.55	396073.00	-0.04	608.99	590.00
19	7	2	15548.00	21265.00	194.65	0	Spot (Block19, Row2, Column7)	638.83	610.00	93.23	0.02	0.15	498.00	542.26	498.00	237.82	0.04	0.44	15.00	0.00	0.00	112.00	140.83	684825.00	0.41	549.40	526.00
19	8	2	15847.00	21262.00	147.00	-50	Spot (Block19, Row2, Column8)	539.40	508.00	92.25	0.03	0.17	498.00	535.96	498.00	267.71	0.03	0.50	0.00	0.00	0.00	10.00	41.40	320944.00	0.01	526.43	502.00
19	1	3	13750.00	21563.00	145.50	0	Spot (Block19, Row3, Column1)	2866.82	2712.50	1086.80	0.02	0.38	488.00	494.07	488.00	81.86	0.01	0.17	100.00	100.00	0.00	2224.50	2378.82	1651291.00	28.99	1081.52	992.00
19	2	3	14053.00	21567.00	173.60	0	Spot (Block19, Row3, Column2)	885.09	813.00	261.03	0.04	0.29	495.00	544.32	495.00	271.99	0.04	0.50	61.00	24.00	0.00	318.00	390.09	742592.00	1.25	594.14	592.50
19	3	3	14339.00	21559.00	146.40	0	Spot (Block19, Row3, Column3)	2532.38	2150.00	1779.21	0.07	0.70	495.00	504.38	495.00	83.63	0.01	0.17	100.00	100.00	0.00	1655.00	2037.38	1494106.00	24.25	938.62	843.50
19	4	3	14649.00	21562.00	146.50	0	Spot (Block19, Row3, Column4)	4881.14	4565.00	2166.49	0.03	0.44	496.00	507.11	496.00	80.16	0.01	0.16	100.00	100.00	0.00	4069.00	4385.14	2850583.00	54.57	1587.39	1226.50
19	5	3	14919.00	21570.00	171.15	0	Spot (Block19, Row3, Column5)	2052.94	1037.50	4522.04	0.30	2.20	518.00	755.42	518.00	756.45	0.16	1.00	37.00	18.00	0.00	519.50	1534.94	1675200.00	1.72	1183.76	616.00
19	6	3	15246.00	21559.00	226.30	0	Spot (Block19, Row3, Column6)	56407.24	65535.00	13302.90	0.07	0.24	604.00	1103.91	604.00	1093.94	0.26	0.99	100.00	100.00	57.07	64931.00	55803.24	82919504.00	50.55	12122.72	11414.00
19	7	3	15591.00	21559.00	185.85	0	Spot (Block19, Row3, Column7)	638.07	599.50	117.37	0.03	0.18	510.00	683.78	510.00	586.54	0.13	0.86	0.00	0.00	0.00	89.50	128.07	620200.00	-0.08	598.05	584.50
19	8	3	15847.00	21570.00	158.40	0	Spot (Block19, Row3, Column8)	42178.18	41753.00	18072.72	0.00	0.43	507.00	576.98	507.00	306.77	0.06	0.53	100.00	100.00	20.78	41246.00	41671.18	29229612.00	135.61	8234.79	5897.50
19	1	4	13748.00	21862.00	143.30	0	Spot (Block19, Row4, Column1)	5124.76	4913.50	2442.77	0.02	0.48	495.00	545.99	495.00	266.32	0.04	0.49	100.00	100.00	0.00	4418.50	4629.76	2828868.00	17.19	1852.99	1590.50
19	2	4	14047.00	21861.00	178.35	0	Spot (Block19, Row4, Column2)	18878.85	16869.00	11350.19	0.05	0.60	510.00	641.49	510.00	409.35	0.10	0.64	100.00	100.00	0.00	16359.00	18368.85	16839932.00	44.55	3569.99	3499.00
19	3	4	14345.00	21863.00	147.25	0	Spot (Block19, Row4, Column3)	14339.88	13265.50	7756.18	0.03	0.54	506.00	632.99	506.00	458.03	0.10	0.72	100.00	100.00	0.00	12759.50	13833.88	8489212.00	29.93	3451.77	2639.00
19	4	4	14647.00	21857.00	206.60	0	Spot (Block19, Row4, Column4)	612.02	596.00	92.83	0.01	0.15	499.00	512.05	499.00	79.75	0.01	0.16	64.00	30.00	0.00	97.00	113.02	745440.00	1.25	543.39	524.00
19	5	4	14948.00	21871.00	155.75	0	Spot (Block19, Row4, Column5)	997.23	879.50	654.23	0.05	0.66	573.00	647.96	573.00	299.09	0.05	0.46	51.00	17.00	0.00	306.50	424.23	666151.00	1.17	680.67	692.50
19	6	4	15245.00	21857.00	189.05	0	Spot (Block19, Row4, Column6)	32904.41	33271.00	11639.84	0.00	0.35	650.50	878.93	650.50	751.60	0.13	0.86	100.00	100.00	0.00	32620.50	32253.91	33036024.00	42.61	7076.88	5839.50
19	7	4	15547.00	21862.00	147.00	-50	Spot (Block19, Row4, Column7)	715.54	696.00	123.55	0.01	0.17	576.00	685.82	576.00	510.38	0.08	0.74	0.00	0.00	0.00	120.00	139.54	425029.00	0.06	598.81	583.50
19	8	4	15848.00	21869.00	155.75	0	Spot (Block19, Row4, Column8)	831.19	791.00	148.61	0.02	0.18	519.00	566.24	519.00	153.64	0.04	0.27	93.00	41.00	0.00	272.00	312.19	555237.00	1.72	629.58	617.00
19	1	5	13748.00	22163.00	147.35	0	Spot (Block19, Row5, Column1)	7407.81	6490.50	4033.97	0.06	0.54	510.00	748.81	510.00	817.38	0.17	1.09	99.00	98.00	0.00	5980.50	6897.81	4355791.00	8.15	2127.94	1523.50
19	2	5	14048.00	22162.00	153.40	0	Spot (Block19, Row5, Column2)	48814.63	53714.00	16946.24	0.04	0.35	597.00	823.12	597.00	683.03	0.14	0.83	100.00	100.00	36.70	53117.00	48217.63	31388032.00	70.26	9340.21	8551.00
19	3	5	14346.00	22162.00	162.35	0	Spot (Block19, Row5, Column3)	46546.09	51446.50	19131.99	0.04	0.41	561.00	721.41	561.00	586.94	0.11	0.81	100.00	100.00	39.81	50885.50	45985.09	33792720.00	78.07	7151.61	6625.00
19	4	5	14647.00	22166.00	143.85	0	Spot (Block19, Row5, Column4)	2421.05	2333.50	1004.71	0.02	0.41	501.00	591.22	501.00	407.50	0.07	0.69	99.00	89.00	0.00	1832.50	1920.05	1355789.00	4.49	1021.09	892.00
19	5	5	14947.00	22164.00	145.30	0	Spot (Block19, Row5, Column5)	25062.32	20904.00	16269.98	0.08	0.65	565.00	582.06	565.00	159.17	0.01	0.27	100.00	100.00	0.17	20339.00	24497.32	14435899.00	153.80	4761.51	3335.00
19	6	5	15247.00	22162.00	147.00	-50	Spot (Block19, Row5, Column6)	741.73	707.00	136.00	0.02	0.18	614.00	766.63	614.00	560.35	0.10	0.73	0.00	0.00	0.00	93.00	127.73	441328.00	-0.04	606.75	595.00
19	7	5	15549.00	22164.00	205.15	0	Spot (Block19, Row5, Column7)	48871.28	65535.00	19644.65	0.13	0.40	625.00	863.47	625.00	744.48	0.14	0.86	100.00	100.00	50.67	64910.00	48246.28	58548400.00	64.48	11557.46	11307.00
19	8	5	15860.00	22162.00	169.20	0	Spot (Block19, Row5, Column8)	832.67	785.50	216.86	0.03	0.26	536.00	632.56	536.00	452.96	0.07	0.72	24.00	0.00	0.00	249.50	296.67	664467.00	0.44	626.09	614.50
19	1	6	13746.00	22461.00	224.30	0	Spot (Block19, Row6, Column1)	52181.09	63403.50	15702.03	0.08	0.30	616.00	1159.22	616.00	1243.79	0.27	1.07	100.00	100.00	49.65	62787.50	51565.09	75245808.00	41.02	11413.95	10955.00
19	2	6	14042.00	22461.00	211.45	0	Spot (Block19, Row6, Column2)	40913.80	40175.00	19865.00	0.01	0.49	623.50	978.09	623.50	948.58	0.20	0.97	100.00	100.00	26.10	39551.50	40290.30	52206360.00	42.10	9190.89	8891.00
19	3	6	14337.00	22461.00	146.20	0	Spot (Block19, Row6, Column3)	5995.24	5318.00	2881.87	0.05	0.48	568.00	711.49	568.00	604.21	0.10	0.85	100.00	100.00	0.00	4750.00	5427.24	3501223.00	8.74	1792.84	1593.00
19	4	6	14651.00	22463.00	155.55	0	Spot (Block19, Row6, Column4)	1517.57	1376.00	639.72	0.04	0.42	499.00	520.98	499.00	93.54	0.02	0.18	100.00	99.00	0.00	877.00	1018.57	1007665.00	10.65	734.15	734.00
19	5	6	14946.00	22461.00	145.85	0	Spot (Block19, Row6, Column5)	12462.76	10603.00	7361.56	0.07	0.59	547.00	571.21	547.00	147.77	0.02	0.26	100.00	100.00	0.00	10056.00	11915.76	7228403.00	80.47	3037.59	2464.00
19	6	6	15246.00	22462.00	147.00	-50	Spot (Block19, Row6, Column6)	639.62	616.00	95.25	0.02	0.15	601.00	701.85	601.00	489.18	0.07	0.70	0.00	0.00	0.00	15.00	38.62	380571.00	-0.13	622.11	607.00
19	7	6	15550.00	22463.00	154.45	0	Spot (Block19, Row6, Column7)	1601.52	1416.00	680.75	0.05	0.43	604.00	728.15	604.00	539.12	0.08	0.74	67.00	37.00	0.00	812.00	997.52	1053797.00	1.62	848.08	837.00
19	8	6	15852.00	22475.00	184.60	0	Spot (Block19, Row6, Column8)	732.61	705.50	175.01	0.02	0.24	570.00	586.42	570.00	190.42	0.01	0.32	41.00	7.00	0.00	135.50	162.61	701842.00	0.77	604.64	591.00
19	1	7	13747.00	22760.00	173.20	0	Spot (Block19, Row7, Column1)	25892.60	21083.50	16203.25	0.09	0.63	614.00	885.68	614.00	820.57	0.16	0.93	100.00	100.00	0.60	20469.50	25278.60	21698008.00	30.48	4285.03	4243.00
19	2	7	14046.00	22761.00	147.00	-50	Spot (Block19, Row7, Column2)	679.31	689.00	119.90	0.01	0.18	595.00	766.55	595.00	614.59	0.11	0.80	0.00	0.00	0.00	94.00	84.31	398076.00	-0.14	634.15	599.00
19	3	7	14356.00	22761.00	230.80	0	Spot (Block19, Row7, Column3)	564.27	578.00	80.81	0.01	0.14	506.00	534.51	506.00	99.65	0.02	0.19	26.00	3.00	0.00	72.00	58.27	866149.00	0.30	511.10	487.00
19	4	7	14657.00	22753.00	202.90	0	Spot (Block19, Row7, Column4)	626.26	605.00	99.45	0.01	0.16	498.00	524.68	498.00	145.65	0.02	0.28	37.00	5.00	0.00	107.00	128.26	731468.00	0.70	560.98	536.50
19	5	7	14946.00	22762.00	147.00	-50	Spot (Block19, Row7, Column5)	750.66	720.00	114.38	0.02	0.15	569.00	700.53	569.00	602.82	0.09	0.86	0.00	0.00	0.00	151.00	181.66	445144.00	0.08	687.72	685.00
19	6	7	15245.00	22762.00	207.25	0	Spot (Block19, Row7, Column6)	44292.35	51396.00	21251.60	0.06	0.48	684.00	1036.55	684.00	1027.21	0.18	0.99	100.00	100.00	37.33	50712.00	43608.35	54347184.00	42.11	9674.31	9209.00
19	7	7	15544.00	22763.00	149.30	0	Spot (Block19, Row7, Column7)	2204.18	2155.00	786.33	0.01	0.36	611.00	775.91	611.00	573.57	0.10	0.74	88.00	65.00	0.00	1544.00	1593.18	1337939.00	2.49	1124.81	966.50
19	8	7	15846.00	22754.00	189.25	0	Spot (Block19, Row7, Column8)	50521.52	52091.50	13232.99	0.01	0.26	594.00	659.29	594.00	311.63	0.05	0.47	100.00	100.00	21.09	51497.50	49927.52	51026920.00	160.00	10623.81	8910.00
19	1	8	13731.00	23060.00	146.65	0	Spot (Block19, Row8, Column1)	1161.53	1010.50	540.76	0.06	0.47	598.00	657.32	598.00	331.63	0.04	0.50	65.00	33.00	0.00	412.50	563.53	678334.00	1.52	839.11	834.00
19	2	8	14064.00	23061.00	162.35	0	Spot (Block19, Row8, Column2)	653.98	613.00	116.03	0.03	0.18	576.00	569.98	576.00	106.44	0.00	0.19	39.00	13.00	0.00	37.00	77.98	477406.00	0.79	610.25	602.50
19	3	8	14333.00	23051.00	169.20	0	Spot (Block19, Row8, Column3)	692.37	635.00	189.48	0.04	0.27	505.00	545.61	505.00	163.93	0.03	0.30	44.00	24.00	0.00	130.00	187.37	550437.00	0.90	573.33	578.50
19	4	8	14640.00	23061.00	155.45	0	Spot (Block19, Row8, Column4)	59208.22	65535.00	11137.97	0.04	0.19	503.00	555.15	503.00	205.62	0.04	0.37	100.00	100.00	69.32	65032.00	58705.22	39373808.00	285.25	13267.27	9494.50
19	5	8	14913.00	23048.00	156.80	0	Spot (Block19, Row8, Column5)	608.28	600.00	78.32	0.01	0.13	553.00	696.49	553.00	621.48	0.10	0.89	0.00	0.00	0.00	47.00	55.28	411803.00	-0.14	572.86	582.00
19	6	8	15248.00	23060.00	222.80	0	Spot (Block19, Row8, Column6)	54751.21	65535.00	14850.62	0.08	0.27	753.00	1154.82	753.00	1133.43	0.19	0.98	100.00	100.00	56.47	64782.00	53998.21	77857016.00	47.29	12017.84	11032.50
19	7	8	15550.00	23062.00	146.15	0	Spot (Block19, Row8, Column7)	2537.26	2334.00	1112.76	0.04	0.44	664.00	843.29	664.00	721.28	0.10	0.86	81.00	56.00	0.00	1670.00	1873.26	1481761.00	2.35	1046.58	964.00
19	8	8	15838.00	23065.00	152.55	0	Spot (Block19, Row8, Column8)	56960.64	65535.00	13043.94	0.06	0.23	618.00	729.40	618.00	348.08	0.07	0.48	100.00	100.00	62.13	64917.00	56342.64	36398148.00	161.55	12404.71	9352.00
20	1	1	18249.00	20963.00	156.95	0	Spot (Block20, Row1, Column1)	37342.14	34198.50	19930.64	0.04	0.53	506.00	568.50	506.00	188.35	0.05	0.33	100.00	100.00	17.01	33692.50	36836.14	25243404.00	195.24	7311.81	5993.00
20	2	1	18541.00	20967.00	154.80	0	Spot (Block20, Row1, Column2)	25496.79	23202.00	14116.31	0.04	0.55	507.00	591.88	507.00	276.92	0.07	0.47	100.00	100.00	0.00	22695.00	24989.79	16725895.00	89.93	4760.61	3871.50
20	3	1	18848.00	20967.00	149.35	0	Spot (Block20, Row1, Column3)	23645.23	18986.00	16906.24	0.10	0.71	500.00	541.87	500.00	161.07	0.03	0.30	100.00	100.00	0.82	18486.00	23145.23	14494524.00	143.44	4649.49	3961.50
20	4	1	19141.00	20962.00	149.00	0	Spot (Block20, Row1, Column4)	20153.82	17778.00	10987.82	0.05	0.55	502.00	581.55	502.00	307.10	0.06	0.53	100.00	100.00	0.00	17276.00	19651.82	12313982.00	63.73	4215.68	3753.00
20	5	1	19448.00	20968.00	153.30	0	Spot (Block20, Row1, Column5)	39166.70	42544.50	24749.39	0.04	0.63	503.00	543.27	503.00	183.00	0.03	0.34	100.00	100.00	36.65	42041.50	38663.70	25223484.00	211.06	6474.62	5299.50
20	6	1	19746.00	20966.00	149.80	0	Spot (Block20, Row1, Column6)	45244.78	49705.50	19923.43	0.04	0.44	505.00	565.96	505.00	239.66	0.05	0.42	100.00	100.00	36.69	49200.50	44739.78	27870952.00	186.43	9636.04	7207.00
20	7	1	20039.00	20966.00	155.20	0	Spot (Block20, Row1, Column7)	61814.35	65535.00	8123.12	0.03	0.13	506.00	564.20	506.00	231.69	0.05	0.41	100.00	100.00	75.79	65029.00	61308.35	40859652.00	264.37	15660.30	12163.50
20	8	1	20352.00	20964.00	156.65	0	Spot (Block20, Row1, Column8)	3673.95	3263.50	1746.25	0.05	0.48	500.00	519.46	500.00	125.51	0.02	0.24	100.00	100.00	0.00	2763.50	3173.95	2483590.00	25.13	1225.58	1104.50
20	1	2	18213.00	21252.00	259.20	0	Spot (Block20, Row2, Column1)	604.28	600.00	81.03	0.00	0.13	515.00	585.50	515.00	223.58	0.06	0.38	4.00	0.00	0.00	85.00	89.28	1181975.00	0.08	560.59	561.50
20	2	2	18545.00	21266.00	135.05	0	Spot (Block20, Row2, Column2)	36158.83	34836.00	16051.61	0.02	0.44	516.00	609.64	516.00	334.96	0.07	0.55	100.00	100.00	3.64	34320.00	35642.83	17862480.00	106.13	6001.15	5041.00
20	3	2	18849.00	21265.00	150.05	0	Spot (Block20, Row2, Column3)	2142.27	1828.00	1139.21	0.07	0.53	507.00	607.23	507.00	379.83	0.08	0.63	95.00	71.00	0.00	1321.00	1635.27	1313211.00	4.04	884.16	777.00
20	4	2	19151.00	21262.00	177.25	0	Spot (Block20, Row2, Column4)	23543.05	22432.00	11709.74	0.02	0.50	524.00	664.40	524.00	445.69	0.10	0.67	100.00	100.00	0.00	21908.00	23019.05	20694348.00	51.33	4346.38	4188.00
20	5	2	19449.00	21267.00	187.90	0	Spot (Block20, Row2, Column5)	3112.97	3091.00	1019.19	0.00	0.33	525.00	617.01	525.00	316.41	0.07	0.51	100.00	100.00	0.00	2566.00	2587.97	3091182.00	7.89	1270.42	1173.00
20	6	2	19741.00	21263.00	150.30	0	Spot (Block20, Row2, Column6)	13478.44	12089.00	7843.01	0.05	0.58	580.00	670.23	580.00	417.27	0.06	0.62	100.00	100.00	0.00	11509.00	12898.44	8343153.00	30.70	3075.93	2640.50
20	7	2	20051.00	21267.00	152.65	0	Spot (Block20, Row2, Column7)	12897.25	10768.00	8099.55	0.08	0.63	554.00	594.75	554.00	219.26	0.03	0.37	100.00	100.00	0.00	10214.00	12343.25	8202648.00	56.11	2888.98	2600.50
20	8	2	20341.00	21266.00	166.15	0	Spot (Block20, Row2, Column8)	630.46	609.00	70.41	0.02	0.11	504.00	532.91	504.00	162.47	0.02	0.30	30.00	0.00	0.00	105.00	126.46	480413.00	0.60	558.02	553.00
20	1	3	18249.00	21567.00	153.60	0	Spot (Block20, Row3, Column1)	41732.30	44701.00	22570.06	0.03	0.54	528.00	571.86	528.00	159.67	0.03	0.28	100.00	100.00	36.22	44173.00	41204.30	26959220.00	257.78	8228.31	6559.50
20	2	3	18544.00	21569.00	147.15	0	Spot (Block20, Row3, Column2)	3110.92	2830.00	1515.64	0.04	0.49	550.00	619.60	550.00	311.62	0.05	0.50	100.00	99.00	0.00	2280.00	2560.92	1829218.00	7.99	1144.91	997.00
20	3	3	18834.00	21567.00	148.85	0	Spot (Block20, Row3, Column3)	12427.16	10164.00	10384.04	0.09	0.84	529.00	578.17	529.00	194.71	0.04	0.34	100.00	100.00	0.99	9635.00	11898.16	7506002.00	60.86	3241.35	1804.00
20	4	3	19145.00	21566.00	151.10	0	Spot (Block20, Row3, Column4)	46322.13	51949.00	19914.83	0.05	0.43	551.00	624.60	551.00	328.35	0.05	0.53	100.00	100.00	39.71	51398.00	45771.13	29044164.00	139.17	9368.73	7643.00
20	5	3	19446.00	21558.00	147.75	0	Spot (Block20, Row3, Column5)	6542.76	5678.00	4722.95	0.06	0.72	572.00	667.54	572.00	423.96	0.07	0.64	99.00	98.00	0.00	5106.00	5970.76	3892940.00	13.86	2421.22	1185.00
20	6	3	19749.00	21564.00	218.45	0	Spot (Block20, Row3, Column6)	40269.81	35720.00	17707.84	0.05	0.44	606.00	873.76	606.00	647.95	0.16	0.74	100.00	100.00	22.36	35114.00	39663.81	54928328.00	60.80	9610.44	9153.00
20	7	3	20053.00	21567.00	150.75	0	Spot (Block20, Row3, Column7)	37531.97	35605.50	22759.39	0.02	0.61	584.00	712.30	584.00	485.04	0.09	0.68	100.00	100.00	26.60	35021.50	36947.97	23420052.00	75.91	6934.18	5824.00
20	8	3	20347.00	21570.00	158.35	0	Spot (Block20, Row3, Column8)	30953.79	27569.00	15586.25	0.05	0.50	514.00	573.07	514.00	233.48	0.05	0.41	100.00	100.00	2.74	27055.00	30439.79	21450988.00	130.12	5995.51	5284.50
20	1	4	18244.00	21864.00	149.05	0	Spot (Block20, Row4, Column1)	45603.89	50658.00	20049.52	0.05	0.44	581.00	633.23	581.00	326.36	0.04	0.52	100.00	100.00	39.34	50077.00	45022.89	27590516.00	137.79	9320.74	7244.50
20	2	4	18545.00	21863.00	188.30	0	Spot (Block20, Row4, Column2)	14401.92	12560.50	8772.91	0.06	0.61	590.00	684.58	590.00	364.78	0.06	0.53	100.00	100.00	0.00	11970.50	13811.92	14344312.00	37.60	3233.92	3173.00
20	3	4	18846.00	21867.00	156.55	0	Spot (Block20, Row4, Column3)	63956.89	65535.00	4883.22	0.01	0.08	592.00	720.69	592.00	487.10	0.09	0.68	100.00	100.00	86.76	64943.00	63364.89	42979432.00	129.82	18182.99	13765.00
20	4	4	19135.00	21867.00	153.55	0	Spot (Block20, Row4, Column4)	1906.27	1758.00	695.78	0.04	0.36	579.00	602.81	579.00	201.37	0.02	0.33	99.00	97.00	0.00	1179.00	1327.27	1227640.00	6.47	912.50	853.00
20	5	4	19438.00	21870.00	143.90	0	Spot (Block20, Row4, Column5)	3877.85	2445.00	6619.38	0.20	1.71	585.00	604.33	585.00	192.75	0.01	0.32	100.00	98.00	0.00	1860.00	3292.85	2198743.00	16.98	1325.13	848.00
20	6	4	19744.00	21865.00	191.85	0	Spot (Block20, Row4, Column6)	3668.48	3581.00	1018.91	0.01	0.28	602.00	725.65	602.00	436.56	0.08	0.60	100.00	99.00	0.00	2979.00	3066.48	3818890.00	6.74	1381.52	1304.00
20	7	4	20044.00	21869.00	149.35	0	Spot (Block20, Row4, Column7)	23601.21	16921.00	19629.32	0.14	0.83	598.00	718.03	598.00	443.39	0.08	0.62	100.00	100.00	4.76	16323.00	23003.21	14373137.00	51.61	4072.39	3091.00
20	8	4	20346.00	21875.00	152.25	0	Spot (Block20, Row4, Column8)	7095.84	5924.50	4209.52	0.08	0.59	538.00	592.79	538.00	198.29	0.04	0.33	100.00	100.00	0.00	5386.50	6557.84	4527148.00	32.80	1794.19	1414.00
20	1	5	18248.00	22167.00	149.55	0	Spot (Block20, Row5, Column1)	37106.07	33978.50	22385.23	0.04	0.60	589.00	708.98	589.00	477.22	0.08	0.67	100.00	100.00	25.16	33389.50	36517.07	22857428.00	76.27	7469.96	5012.00
20	2	5	18548.00	22166.00	156.00	0	Spot (Block20, Row5, Column2)	36607.94	33632.00	16999.11	0.04	0.46	604.00	816.69	604.00	623.65	0.13	0.76	100.00	100.00	7.34	33028.00	36003.94	24454152.00	57.39	6974.92	5865.00
20	3	5	18846.00	22163.00	168.20	0	Spot (Block20, Row5, Column3)	41570.51	40746.50	21078.30	0.01	0.51	608.00	803.22	608.00	597.54	0.12	0.74	100.00	100.00	32.99	40138.50	40962.51	32757804.00	68.22	6109.29	5914.00
20	4	5	19150.00	22167.00	148.65	0	Spot (Block20, Row5, Column4)	32908.50	28678.50	22998.62	0.06	0.70	589.00	671.53	589.00	426.95	0.06	0.64	100.00	100.00	17.11	28089.50	32319.50	19810960.00	75.51	6138.05	3772.00
20	5	5	19452.00	22169.00	156.00	0	Spot (Block20, Row5, Column5)	64481.98	65535.00	4587.29	0.01	0.07	596.00	652.15	596.00	304.13	0.04	0.47	100.00	100.00	90.33	64939.00	63885.98	43332296.00	209.87	18035.59	13736.00
20	6	5	19749.00	22163.00	150.65	0	Spot (Block20, Row5, Column6)	15154.64	13172.00	8765.63	0.06	0.58	608.00	752.40	608.00	544.09	0.09	0.72	100.00	100.00	0.00	12564.00	14546.64	9395876.00	26.47	3227.02	2496.00
20	7	5	20048.00	22165.00	206.80	0	Spot (Block20, Row5, Column7)	47525.64	55254.50	18965.21	0.07	0.40	692.00	916.31	692.00	709.84	0.12	0.77	100.00	100.00	41.45	54562.50	46833.64	57791680.00	65.66	11075.59	10845.50
20	8	5	20347.00	22168.00	149.80	0	Spot (Block20, Row5, Column8)	40759.77	47687.00	24803.90	0.07	0.61	587.50	685.16	587.50	437.45	0.07	0.64	100.00	100.00	40.72	47099.50	40172.27	25026620.00	91.61	7981.72	4933.50
20	1	6	18246.00	22466.00	216.80	0	Spot (Block20, Row6, Column1)	36888.91	31023.00	18901.89	0.08	0.51	660.00	992.79	660.00	830.26	0.18	0.84	100.00	100.00	20.06	30363.00	36228.91	49468288.00	43.24	8860.85	8639.00
20	2	6	18547.00	22467.00	215.55	0	Spot (Block20, Row6, Column2)	40770.30	39081.50	19080.13	0.02	0.47	692.00	951.20	692.00	785.16	0.14	0.83	100.00	100.00	23.05	38389.50	40078.30	54306352.00	50.71	9009.68	8879.00
20	3	6	18841.00	22466.00	151.85	0	Spot (Block20, Row6, Column3)	54583.74	65535.00	15169.53	0.08	0.28	610.00	791.18	610.00	594.86	0.11	0.75	100.00	100.00	58.16	64925.00	53973.74	34442612.00	90.43	12916.11	9264.00
20	4	6	19148.00	22466.00	148.35	0	Spot (Block20, Row6, Column4)	9490.48	8327.50	6109.02	0.06	0.64	595.00	627.87	595.00	215.50	0.02	0.34	100.00	100.00	0.00	7732.50	8895.48	5713270.00	41.13	2423.93	2108.50
20	5	6	19445.00	22468.00	156.80	0	Spot (Block20, Row6, Column5)	64623.38	65535.00	4094.91	0.01	0.06	604.00	716.23	604.00	398.10	0.07	0.56	100.00	100.00	91.76	64931.00	64019.38	43944312.00	160.53	16468.53	11496.00
20	6	6	19749.00	22467.00	151.90	0	Spot (Block20, Row6, Column6)	4496.13	3391.00	3305.26	0.12	0.74	611.00	741.59	611.00	487.08	0.08	0.66	90.00	74.00	0.00	2780.00	3885.13	2855041.00	7.71	1238.82	1194.00
20	7	6	20051.00	22468.00	154.65	0	Spot (Block20, Row6, Column7)	46842.83	57960.50	21099.84	0.09	0.45	671.00	799.47	671.00	546.10	0.08	0.68	100.00	100.00	46.20	57289.50	46171.83	30822796.00	84.31	9747.89	7033.50
20	8	6	20350.00	22469.00	155.80	0	Spot (Block20, Row6, Column8)	47471.33	63959.00	21230.02	0.13	0.45	594.00	629.19	594.00	180.78	0.02	0.29	100.00	100.00	49.10	63365.00	46877.33	31806020.00	259.11	8342.78	6004.50
20	1	7	18244.00	22764.00	181.30	0	Spot (Block20, Row7, Column1)	21159.15	17259.00	13744.30	0.09	0.65	627.00	849.71	627.00	615.95	0.13	0.72	100.00	100.00	0.00	16632.00	20532.15	19572224.00	32.97	4035.30	4004.50
20	2	7	18542.00	22767.00	156.00	0	Spot (Block20, Row7, Column2)	2121.38	1640.50	1287.75	0.11	0.61	624.00	798.85	624.00	557.95	0.11	0.70	67.00	46.00	0.00	1016.50	1497.38	1429811.00	2.37	880.35	847.00
20	3	7	18835.00	22762.00	176.90	0	Spot (Block20, Row7, Column3)	722.42	701.00	94.85	0.01	0.13	598.00	644.69	598.00	247.43	0.03	0.38	11.00	0.00	0.00	103.00	124.42	633559.00	0.31	647.60	607.00
20	4	7	19147.00	22766.00	152.20	0	Spot (Block20, Row7, Column4)	1692.57	1488.00	864.02	0.06	0.51	594.00	656.68	594.00	312.31	0.04	0.48	79.00	59.00	0.00	894.00	1098.57	1069702.00	3.32	811.46	772.00
20	5	7	19447.00	22769.00	187.90	0	Spot (Block20, Row7, Column5)	19544.61	17332.00	11707.42	0.05	0.60	666.00	868.34	666.00	636.86	0.12	0.73	100.00	100.00	0.00	16666.00	18878.61	19407800.00	29.33	3892.50	3790.00
20	6	7	19750.00	22769.00	211.40	0	Spot (Block20, Row7, Column6)	42906.35	45799.00	20686.32	0.03	0.48	705.00	1103.59	705.00	956.47	0.19	0.87	100.00	100.00	31.82	45094.00	42201.35	54748908.00	43.71	9470.66	9504.00
20	7	7	20038.00	22766.00	154.15	0	Spot (Block20, Row7, Column7)	52750.48	65535.00	15954.45	0.09	0.30	675.00	848.79	675.00	649.51	0.10	0.77	100.00	100.00	51.53	64860.00	52075.48	34499084.00	79.91	11125.36	8858.00
20	8	7	20346.00	22764.00	189.05	0	Spot (Block20, Row7, Column8)	8396.46	8541.00	2149.52	0.01	0.26	595.00	626.72	595.00	189.97	0.02	0.30	100.00	100.00	0.00	7946.00	7801.46	8430046.00	40.90	2684.76	2508.00
20	1	8	18247.00	23067.00	149.20	0	Spot (Block20, Row8, Column1)	865.09	811.00	199.34	0.03	0.23	598.00	654.87	598.00	295.97	0.04	0.45	39.00	3.00	0.00	213.00	267.09	527707.00	0.71	708.70	695.50
20	2	8	18553.00	23068.00	148.10	0	Spot (Block20, Row8, Column2)	9745.10	8224.00	5875.58	0.07	0.60	600.00	622.89	600.00	112.59	0.02	0.18	100.00	100.00	0.00	7624.00	9145.10	5856803.00	81.02	2630.17	2297.00
20	3	8	18839.00	23064.00	151.20	0	Spot (Block20, Row8, Column3)	19617.62	13401.00	16552.32	0.17	0.84	595.00	618.84	595.00	161.61	0.02	0.26	100.00	100.00	0.32	12806.00	19022.62	12280630.00	117.56	3226.85	2444.00
20	4	8	19146.00	23067.00	155.00	0	Spot (Block20, Row8, Column4)	53621.62	65535.00	15774.78	0.09	0.29	599.00	636.05	599.00	214.48	0.03	0.34	100.00	100.00	53.32	64936.00	53022.62	35497800.00	247.04	11386.86	8947.00
20	5	8	19432.00	23063.00	157.90	0	Spot (Block20, Row8, Column5)	1638.17	1518.00	582.94	0.03	0.36	628.00	798.27	628.00	562.62	0.10	0.70	72.00	37.00	0.00	890.00	1010.17	1125420.00	1.49	852.96	822.00
20	6	8	19749.00	23066.00	213.70	0	Spot (Block20, Row8, Column6)	41654.25	38975.00	19320.96	0.03	0.46	729.00	1057.14	729.00	871.84	0.16	0.82	100.00	100.00	30.02	38246.00	40925.25	54400856.00	46.56	9411.63	9064.00
20	7	8	20047.00	23068.00	147.60	0	Spot (Block20, Row8, Column7)	31133.60	28633.00	19381.59	0.04	0.62	683.00	822.12	683.00	523.67	0.08	0.64	100.00	100.00	5.50	27950.00	30450.60	18680188.00	57.88	6103.80	5054.50
20	8	8	20337.00	23069.00	154.05	0	Spot (Block20, Row8, Column8)	55611.71	65535.00	13882.62	0.07	0.25	607.00	684.50	607.00	266.63	0.05	0.39	100.00	100.00	58.02	64928.00	55004.71	36036680.00	206.01	12687.20	9908.00
21	1	1	4738.00	25443.00	150.10	0	Spot (Block21, Row1, Column1)	44136.42	45060.00	19279.61	0.01	0.44	391.00	429.36	391.00	174.29	0.04	0.41	100.00	100.00	31.01	44669.00	43745.42	27188192.00	250.78	8508.08	6909.00
21	2	1	5040.00	25438.00	144.50	0	Spot (Block21, Row1, Column2)	3076.40	1836.00	7416.82	0.22	2.41	377.00	379.50	377.00	80.38	0.00	0.21	99.00	95.00	0.70	1459.00	2699.40	1756624.00	33.55	897.93	578.50
21	3	1	5330.00	25447.00	250.10	0	Spot (Block21, Row1, Column3)	422.56	409.00	46.47	0.01	0.11	375.00	369.58	375.00	36.99	0.01	0.10	45.00	24.00	0.00	34.00	47.56	765681.00	1.43	376.35	384.00
21	4	1	5632.00	25447.00	143.00	0	Spot (Block21, Row1, Column4)	1404.00	1316.00	535.02	0.03	0.38	374.00	367.62	374.00	40.91	0.01	0.11	100.00	100.00	0.00	942.00	1030.00	776412.00	25.33	612.96	576.00
21	5	1	5940.00	25446.00	151.35	0	Spot (Block21, Row1, Column5)	691.24	618.00	241.18	0.05	0.35	384.00	376.83	384.00	46.67	0.01	0.12	98.00	91.00	0.00	234.00	307.24	434099.00	6.74	459.34	440.00
21	6	1	6236.00	25442.00	154.85	0	Spot (Block21, Row1, Column6)	991.18	944.00	346.23	0.02	0.35	392.00	391.28	392.00	46.45	0.00	0.12	100.00	99.00	0.00	552.00	599.18	654177.00	12.91	522.86	508.50
21	7	1	6529.00	25449.00	150.40	0	Spot (Block21, Row1, Column7)	1091.80	997.00	359.91	0.04	0.33	388.00	384.52	388.00	47.99	0.00	0.12	100.00	100.00	0.00	609.00	703.80	671454.00	14.74	558.01	552.00
21	8	1	6843.00	25444.00	171.15	0	Spot (Block21, Row1, Column8)	661.37	618.00	217.45	0.03	0.33	387.00	379.14	387.00	43.79	0.01	0.12	92.00	89.00	0.00	231.00	274.37	539677.00	6.45	448.30	426.00
21	1	2	4735.00	25747.00	147.00	-50	Spot (Block21, Row2, Column1)	446.91	425.00	49.76	0.02	0.11	396.00	428.93	396.00	145.92	0.03	0.34	7.00	0.00	0.00	29.00	50.91	262336.00	0.12	466.37	436.00
21	2	2	5038.00	25748.00	129.90	0	Spot (Block21, Row2, Column2)	553.43	557.00	62.86	0.00	0.11	380.00	375.11	380.00	39.55	0.01	0.11	98.00	94.00	0.00	177.00	173.43	249599.00	4.51	438.48	421.00
21	3	2	5349.00	25745.00	226.30	0	Spot (Block21, Row2, Column3)	449.29	439.50	47.30	0.01	0.11	377.00	370.28	377.00	33.72	0.01	0.09	73.00	48.00	0.00	62.50	72.29	660453.00	2.34	400.48	395.00
21	4	2	5646.00	25740.00	234.15	0	Spot (Block21, Row2, Column4)	469.93	479.00	63.78	0.01	0.14	379.00	378.29	379.00	50.93	0.00	0.13	66.00	48.00	0.00	100.00	90.93	741084.00	1.80	400.38	394.50
21	5	2	5943.00	25751.00	174.80	0	Spot (Block21, Row2, Column5)	5306.60	5277.00	2137.56	0.00	0.40	391.00	401.71	391.00	117.03	0.01	0.29	100.00	100.00	0.00	4886.00	4915.60	4521225.00	41.91	1560.61	1298.50
21	6	2	6232.00	25745.00	174.65	0	Spot (Block21, Row2, Column6)	558.40	557.00	88.63	0.00	0.16	397.00	450.11	397.00	336.89	0.05	0.75	2.00	0.00	0.00	160.00	161.40	472408.00	0.32	453.74	435.50
21	7	2	6527.00	25738.00	198.00	0	Spot (Block21, Row2, Column7)	502.85	495.00	67.41	0.01	0.13	393.00	394.33	393.00	65.97	0.00	0.17	81.00	20.00	0.00	102.00	109.85	560175.00	1.65	428.42	413.00
21	8	2	6847.00	25746.00	219.60	0	Spot (Block21, Row2, Column8)	422.12	409.00	39.83	0.01	0.09	385.00	404.23	385.00	235.78	0.02	0.58	0.00	0.00	0.00	24.00	37.12	583375.00	0.08	397.47	399.00
21	1	3	4741.00	26045.00	138.35	0	Spot (Block21, Row3, Column1)	1368.29	1298.00	490.12	0.02	0.36	396.00	400.05	396.00	48.62	0.00	0.12	100.00	100.00	0.00	902.00	972.29	707408.00	19.91	682.23	582.00
21	2	3	5041.00	26045.00	178.25	0	Spot (Block21, Row3, Column2)	470.15	463.00	62.84	0.01	0.13	380.00	396.56	380.00	121.45	0.02	0.31	20.00	3.00	0.00	83.00	90.15	416083.00	0.61	405.59	404.00
21	3	3	5325.00	26051.00	148.35	0	Spot (Block21, Row3, Column3)	813.47	768.00	250.42	0.02	0.31	384.00	383.99	384.00	83.49	0.00	0.22	99.00	94.00	0.00	384.00	429.47	487269.00	5.14	485.93	471.00
21	4	3	5638.00	26049.00	139.95	0	Spot (Block21, Row3, Column4)	1573.50	1491.50	586.26	0.02	0.37	386.00	386.05	386.00	82.54	0.00	0.21	100.00	100.00	0.00	1105.50	1187.50	833953.00	14.39	700.80	595.50
21	5	3	5928.00	26042.00	147.95	0	Spot (Block21, Row3, Column5)	740.02	691.00	193.60	0.03	0.26	397.00	458.87	397.00	326.29	0.06	0.71	43.00	7.00	0.00	294.00	343.02	446235.00	0.86	514.53	493.50
21	6	3	6238.00	26053.00	228.15	0	Spot (Block21, Row3, Column6)	29305.48	16884.00	20374.62	0.24	0.70	409.00	552.47	409.00	473.44	0.13	0.86	100.00	100.00	16.97	16475.00	28896.48	43870556.00	60.73	7462.77	7391.00
21	7	3	6543.00	26053.00	166.45	0	Spot (Block21, Row3, Column7)	515.15	496.00	71.55	0.02	0.14	397.00	478.15	397.00	390.03	0.08	0.82	0.00	0.00	0.00	99.00	118.15	396665.00	0.09	432.83	417.00
21	8	3	6841.00	26056.00	155.60	0	Spot (Block21, Row3, Column8)	51896.36	60638.00	16102.37	0.07	0.31	394.00	460.36	394.00	354.43	0.07	0.77	100.00	100.00	45.81	60244.00	51502.36	34667036.00	145.12	8983.18	7936.50
21	1	4	4740.00	26348.00	138.10	0	Spot (Block21, Row4, Column1)	1510.31	1444.00	495.71	0.02	0.33	401.00	423.19	401.00	117.74	0.02	0.28	100.00	100.00	0.00	1043.00	1109.31	779322.00	9.23	702.50	646.00
21	2	4	5038.00	26351.00	169.35	0	Spot (Block21, Row4, Column2)	7087.92	6371.50	4093.07	0.05	0.58	395.00	471.85	395.00	270.59	0.08	0.57	100.00	100.00	0.00	5976.50	6692.92	5656162.00	24.45	1593.49	1555.00
21	3	4	5338.00	26349.00	138.30	0	Spot (Block21, Row4, Column3)	7346.93	7019.00	3227.65	0.02	0.44	396.00	463.11	396.00	249.60	0.07	0.54	100.00	100.00	0.00	6623.00	6950.93	3798363.00	27.58	1940.57	1587.00
21	4	4	5644.00	26342.00	248.15	0	Spot (Block21, Row4, Column4)	430.58	414.00	42.40	0.02	0.10	393.00	396.20	393.00	85.09	0.00	0.21	19.00	0.00	0.00	21.00	37.58	768577.00	0.40	394.43	394.00
21	5	4	5927.00	26359.00	153.70	0	Spot (Block21, Row4, Column5)	662.86	588.00	480.19	0.05	0.72	404.00	421.33	404.00	73.91	0.02	0.18	87.00	63.00	0.00	184.00	258.86	428871.00	3.27	481.51	462.00
21	6	4	6240.00	26348.00	179.80	0	Spot (Block21, Row4, Column6)	6621.23	6542.00	2697.89	0.01	0.41	416.00	492.26	416.00	280.80	0.07	0.57	100.00	100.00	0.00	6126.00	6205.23	6005454.00	21.83	1744.19	1544.00
21	7	4	6539.00	26345.00	168.65	0	Spot (Block21, Row4, Column7)	626.90	593.00	161.57	0.02	0.26	400.00	463.25	400.00	332.92	0.06	0.72	23.00	0.00	0.00	193.00	226.90	497135.00	0.49	444.36	431.50
21	8	4	6841.00	26357.00	148.80	0	Spot (Block21, Row4, Column8)	700.07	698.00	127.02	0.00	0.18	395.00	430.34	395.00	235.29	0.04	0.55	63.00	10.00	0.00	303.00	305.07	424241.00	1.15	490.33	483.00
21	1	5	4736.00	26647.00	136.45	0	Spot (Block21, Row5, Column1)	3772.44	3451.00	1618.64	0.04	0.43	402.00	478.30	402.00	351.57	0.08	0.74	100.00	100.00	0.00	3049.00	3370.44	1889990.00	9.37	1221.90	1048.50
21	2	5	5039.00	26646.00	151.70	0	Spot (Block21, Row5, Column2)	55140.30	65535.00	14371.65	0.08	0.26	411.00	569.31	411.00	417.74	0.14	0.73	100.00	100.00	55.15	65124.00	54729.30	34793804.00	130.63	9989.95	8894.00
21	3	5	5343.00	26649.00	147.25	0	Spot (Block21, Row5, Column3)	36158.64	33030.50	20575.15	0.04	0.57	406.00	521.73	406.00	350.74	0.11	0.67	100.00	100.00	16.27	32624.50	35752.64	21333664.00	101.61	5188.08	4471.50
21	4	5	5634.00	26648.00	153.70	0	Spot (Block21, Row5, Column4)	781.60	755.50	222.78	0.01	0.29	394.00	435.10	394.00	205.36	0.04	0.47	74.00	40.00	0.00	361.50	387.60	508038.00	1.69	482.43	478.00
21	5	5	5941.00	26649.00	134.95	0	Spot (Block21, Row5, Column5)	7544.24	7575.00	3421.55	0.00	0.45	409.00	425.22	409.00	62.67	0.02	0.15	100.00	100.00	0.00	7166.00	7135.24	3719311.00	113.60	1888.81	1523.00
21	6	5	6220.00	26632.00	188.70	0	Spot (Block21, Row5, Column6)	604.82	578.50	124.16	0.02	0.21	435.00	497.83	435.00	311.37	0.06	0.63	15.00	0.00	0.00	143.50	169.82	606031.00	0.34	494.90	495.50
21	7	5	6541.00	26650.00	209.60	0	Spot (Block21, Row5, Column7)	24835.50	16219.00	19845.84	0.19	0.80	419.00	553.94	419.00	492.32	0.12	0.89	100.00	100.00	6.57	15800.00	24416.50	31019624.00	49.32	5464.89	5485.00
21	8	5	6843.00	26653.00	140.15	0	Spot (Block21, Row5, Column8)	878.50	766.00	261.08	0.06	0.30	395.00	448.37	395.00	340.62	0.06	0.76	55.00	20.00	0.00	371.00	483.50	469120.00	1.26	524.67	528.00
21	1	6	4739.00	26948.00	225.20	0	Spot (Block21, Row6, Column1)	24852.23	13126.00	19899.68	0.28	0.80	426.00	609.97	426.00	497.99	0.16	0.82	100.00	100.00	10.73	12700.00	24426.23	36135304.00	48.68	6270.70	6148.00
21	2	6	5036.00	26948.00	224.35	0	Spot (Block21, Row6, Column2)	13945.58	9672.50	8567.31	0.16	0.61	435.00	580.99	435.00	441.70	0.13	0.76	100.00	100.00	0.00	9237.50	13510.58	20193192.00	30.26	3826.75	3676.00
21	3	6	5330.00	26945.00	140.15	0	Spot (Block21, Row6, Column3)	2026.30	2012.50	768.58	0.00	0.38	398.00	473.56	398.00	279.05	0.08	0.59	100.00	92.00	0.00	1614.50	1628.30	1073939.00	5.56	746.10	670.50
21	4	6	5639.00	26956.00	175.85	0	Spot (Block21, Row6, Column4)	558.19	533.00	101.23	0.02	0.18	388.00	388.66	388.00	39.29	0.00	0.10	93.00	81.00	0.00	145.00	170.19	482278.00	4.31	436.70	421.00
21	5	6	5941.00	26950.00	136.65	0	Spot (Block21, Row6, Column5)	2966.63	2923.00	1176.40	0.01	0.40	409.00	428.45	409.00	93.27	0.02	0.22	100.00	100.00	0.00	2514.00	2557.63	1492213.00	27.21	1037.27	869.00
21	6	6	6218.00	26941.00	188.75	0	Spot (Block21, Row6, Column6)	550.82	528.00	76.61	0.02	0.14	441.50	475.97	441.50	205.11	0.03	0.43	8.00	0.00	0.00	86.50	109.32	553027.00	0.36	493.32	490.00
21	7	6	6539.00	26950.00	152.10	0	Spot (Block21, Row6, Column7)	998.68	924.00	284.65	0.03	0.29	419.00	488.14	419.00	329.25	0.07	0.67	79.00	35.00	0.00	505.00	579.68	634162.00	1.55	574.44	561.00
21	8	6	6843.00	26953.00	176.10	0	Spot (Block21, Row6, Column8)	649.30	596.00	174.01	0.04	0.27	397.00	406.02	397.00	59.13	0.01	0.15	94.00	69.00	0.00	199.00	252.30	561642.00	4.11	456.10	455.00
21	1	7	4735.00	27244.00	157.15	0	Spot (Block21, Row7, Column1)	11870.11	10005.50	6508.31	0.07	0.55	433.50	568.39	433.50	379.14	0.12	0.67	100.00	100.00	0.00	9572.00	11436.61	8000457.00	29.81	2183.13	2122.00
21	2	7	5034.00	27248.00	147.00	-50	Spot (Block21, Row7, Column2)	476.89	487.00	35.60	0.01	0.07	410.00	497.06	410.00	263.76	0.08	0.53	0.00	0.00	0.00	77.00	66.89	280887.00	-0.08	459.57	461.00
21	3	7	5318.00	27245.00	196.60	0	Spot (Block21, Row7, Column3)	463.44	476.00	45.70	0.01	0.10	391.00	400.58	391.00	101.43	0.01	0.25	30.00	0.00	0.00	85.00	72.44	506074.00	0.62	412.90	402.00
21	4	7	5631.00	27249.00	221.50	0	Spot (Block21, Row7, Column4)	451.99	444.00	48.60	0.01	0.11	386.00	401.10	386.00	144.74	0.02	0.36	3.00	0.00	0.00	58.00	65.99	634144.00	0.35	405.50	399.00
21	5	7	5938.00	27255.00	199.85	0	Spot (Block21, Row7, Column5)	529.58	521.00	76.83	0.01	0.15	408.00	470.78	408.00	259.53	0.06	0.55	3.00	0.00	0.00	113.00	121.58	600014.00	0.23	464.39	454.00
21	6	7	6234.00	27251.00	225.40	0	Spot (Block21, Row7, Column6)	15197.91	10886.00	9734.34	0.14	0.64	471.00	636.56	471.00	595.95	0.13	0.94	100.00	100.00	0.00	10415.00	14726.91	22173756.00	24.43	4279.51	4306.00
21	7	7	6537.00	27253.00	156.30	0	Spot (Block21, Row7, Column7)	801.88	757.50	188.32	0.02	0.23	414.00	470.71	414.00	242.73	0.06	0.52	75.00	28.00	0.00	343.50	387.88	538861.00	1.36	523.97	507.00
21	8	7	6841.00	27252.00	178.35	0	Spot (Block21, Row7, Column8)	11388.32	11347.00	3856.72	0.00	0.34	403.00	434.94	403.00	170.74	0.03	0.39	100.00	100.00	0.00	10944.00	10985.32	10158380.00	64.15	2970.63	2501.00
21	1	8	4724.00	27562.00	156.20	0	Spot (Block21, Row8, Column1)	720.05	679.00	296.47	0.03	0.41	408.00	449.89	408.00	181.86	0.04	0.40	74.00	22.00	0.00	271.00	312.05	484592.00	1.49	519.41	502.00
21	2	8	5014.00	27541.00	219.50	0	Spot (Block21, Row8, Column2)	512.95	501.00	63.11	0.01	0.12	403.00	411.34	403.00	44.15	0.01	0.11	86.00	64.00	0.00	98.00	109.95	707362.00	2.30	444.08	425.50
21	3	8	5331.00	27552.00	152.20	0	Spot (Block21, Row8, Column3)	618.52	600.50	105.01	0.01	0.17	393.00	416.89	393.00	183.15	0.03	0.44	61.00	9.00	0.00	207.50	225.52	392140.00	1.10	455.54	438.00
21	4	8	5635.00	27550.00	150.40	0	Spot (Block21, Row8, Column4)	62756.54	65535.00	7537.85	0.02	0.12	395.00	446.95	395.00	245.47	0.05	0.55	100.00	100.00	82.93	65140.00	62361.54	38595600.00	253.84	14690.22	11030.00
21	5	8	5929.00	27550.00	190.15	0	Spot (Block21, Row8, Column5)	519.82	503.00	163.75	0.01	0.32	404.00	532.73	404.00	508.63	0.12	0.95	0.00	0.00	0.00	99.00	115.82	530220.00	-0.03	455.49	431.50
21	6	8	6241.00	27551.00	212.20	0	Spot (Block21, Row8, Column6)	33720.42	22945.00	23019.09	0.17	0.68	502.00	726.47	502.00	726.04	0.16	1.00	100.00	100.00	27.28	22443.00	33218.42	43263652.00	45.44	7854.66	7838.00
21	7	8	6540.00	27548.00	147.95	0	Spot (Block21, Row8, Column7)	931.08	858.00	263.02	0.04	0.28	426.00	574.37	426.00	517.03	0.13	0.90	40.00	3.00	0.00	432.00	505.08	555853.00	0.69	572.63	566.00
21	8	8	6830.00	27553.00	147.05	0	Spot (Block21, Row8, Column8)	61106.54	65535.00	8829.06	0.03	0.14	447.00	541.01	447.00	301.05	0.08	0.56	100.00	100.00	71.69	65088.00	60659.54	36053148.00	201.18	14112.62	9645.00
22	1	1	9241.00	25452.00	152.85	0	Spot (Block22, Row1, Column1)	42259.19	40778.00	19822.41	0.02	0.47	607.00	709.76	607.00	357.13	0.07	0.50	100.00	100.00	28.57	40171.00	41652.19	26919256.00	116.34	8433.21	5732.50
22	2	1	9538.00	25456.00	155.30	0	Spot (Block22, Row1, Column2)	61679.64	65535.00	8918.33	0.03	0.14	670.00	889.74	670.00	2275.38	0.12	2.56	100.00	100.00	76.13	64865.00	61009.64	40832288.00	26.72	13084.21	10197.00
22	3	1	9842.00	25458.00	144.70	0	Spot (Block22, Row1, Column3)	27719.55	23400.00	19246.23	0.07	0.69	606.00	821.17	606.00	2253.38	0.13	2.74	100.00	91.00	2.83	22794.00	27113.55	15689264.00	11.94	5083.58	3978.50
22	4	1	10135.00	25454.00	148.10	0	Spot (Block22, Row1, Column4)	59516.42	65535.00	10935.10	0.04	0.18	612.50	740.14	612.50	413.08	0.08	0.56	100.00	100.00	70.76	64922.50	58903.92	35412552.00	142.29	14568.60	11067.50
22	5	1	10442.00	25458.00	148.30	0	Spot (Block22, Row1, Column5)	42209.84	50587.00	24312.31	0.08	0.58	605.00	670.64	605.00	256.55	0.04	0.38	100.00	100.00	43.12	49982.00	41604.84	25452664.00	161.91	7679.70	5514.50
22	6	1	10734.00	25454.00	146.55	0	Spot (Block22, Row1, Column6)	56257.45	65535.00	13363.42	0.07	0.24	608.00	687.60	608.00	280.43	0.05	0.41	100.00	100.00	60.34	64927.00	55649.45	33192148.00	198.16	11880.87	10166.00
22	7	1	11032.00	25456.00	152.30	0	Spot (Block22, Row1, Column7)	64976.78	65535.00	3187.32	0.00	0.05	611.00	696.45	611.00	284.72	0.06	0.41	100.00	100.00	95.10	64924.00	64365.78	41130672.00	225.76	18369.37	14599.50
22	8	1	11343.00	25454.00	164.55	0	Spot (Block22, Row1, Column8)	1260.23	1188.00	380.71	0.03	0.30	596.00	643.00	596.00	185.24	0.03	0.29	96.00	75.00	0.00	592.00	664.23	946433.00	3.33	760.27	729.00
22	1	2	9188.00	25737.00	161.40	0	Spot (Block22, Row2, Column1)	799.37	798.00	156.13	0.00	0.20	613.00	684.52	613.00	257.97	0.05	0.38	36.00	1.00	0.00	185.00	186.37	575544.00	0.45	674.98	675.00
22	2	2	9540.00	25754.00	129.40	0	Spot (Block22, Row2, Column2)	41051.19	40142.00	17426.33	0.01	0.42	678.00	880.01	678.00	2261.94	0.11	2.57	100.00	100.00	12.75	39464.00	40373.19	18349904.00	17.76	7075.25	6101.00
22	3	2	9839.00	25755.00	145.75	0	Spot (Block22, Row2, Column3)	3059.63	2505.00	1544.47	0.09	0.50	661.00	855.14	661.00	2306.90	0.11	2.70	39.00	11.00	0.00	1844.00	2398.63	1777647.00	0.96	1182.02	1050.00
22	4	2	10142.00	25756.00	184.45	0	Spot (Block22, Row2, Column4)	20574.25	18698.00	11737.47	0.04	0.57	701.00	840.21	701.00	511.94	0.08	0.61	100.00	100.00	0.00	17997.00	19873.25	19545532.00	38.55	4273.00	4232.00
22	5	2	10442.00	25757.00	191.25	0	Spot (Block22, Row2, Column5)	12387.33	11695.50	4845.43	0.02	0.39	687.00	765.36	687.00	364.80	0.05	0.48	100.00	100.00	0.00	11008.50	11700.33	12833277.00	31.86	2983.29	2628.00
22	6	2	10732.00	25759.00	148.45	0	Spot (Block22, Row2, Column6)	10746.80	9195.00	6848.22	0.07	0.64	696.00	879.29	696.00	766.21	0.10	0.87	99.00	96.00	0.00	8499.00	10050.80	6480320.00	12.88	2798.54	2055.00
22	7	2	11038.00	25758.00	147.15	0	Spot (Block22, Row2, Column7)	16519.91	13882.50	10404.81	0.08	0.63	685.00	741.17	685.00	321.52	0.03	0.43	100.00	100.00	0.00	13197.50	15834.91	9812826.00	49.07	3703.26	2710.50
22	8	2	11337.00	25759.00	196.45	0	Spot (Block22, Row2, Column8)	734.32	691.00	131.57	0.03	0.18	596.00	658.64	596.00	299.70	0.04	0.46	16.00	0.00	0.00	95.00	138.32	798942.00	0.25	658.19	628.50
22	1	3	9241.00	26055.00	146.30	0	Spot (Block22, Row3, Column1)	45797.76	57690.00	21886.54	0.10	0.48	611.00	672.31	611.00	189.70	0.04	0.28	100.00	100.00	44.25	57079.00	45186.76	26700248.00	237.88	8810.70	7206.00
22	2	3	9542.00	26056.00	143.25	0	Spot (Block22, Row3, Column2)	4298.47	3764.00	2126.94	0.06	0.49	682.00	753.83	682.00	392.77	0.04	0.52	100.00	98.00	0.00	3082.00	3616.47	2377052.00	9.02	1541.06	1338.00
22	3	3	9832.00	26052.00	142.40	0	Spot (Block22, Row3, Column3)	18101.86	15951.00	11340.83	0.05	0.63	681.00	706.08	681.00	263.87	0.02	0.37	100.00	100.00	0.36	15270.00	17420.86	9919818.00	65.93	4453.51	3189.50
22	4	3	10140.00	26056.00	148.20	0	Spot (Block22, Row3, Column4)	60120.61	65535.00	9990.85	0.04	0.17	693.00	768.05	693.00	380.78	0.04	0.50	100.00	100.00	71.45	64842.00	59427.61	36012540.00	155.87	16058.84	12504.00
22	5	3	10442.00	26056.00	139.20	0	Spot (Block22, Row3, Column5)	12970.52	10520.50	10789.59	0.09	0.83	700.00	870.96	700.00	627.83	0.09	0.72	100.00	100.00	1.71	9820.50	12270.52	6822494.00	19.27	3241.10	2548.00
22	6	3	10738.00	26056.00	215.90	0	Spot (Block22, Row3, Column6)	50220.87	56839.00	16247.53	0.05	0.32	793.00	1168.52	793.00	1005.94	0.17	0.86	100.00	100.00	45.73	56046.00	49427.87	66995248.00	48.76	12359.30	11198.00
22	7	3	11040.00	26059.00	146.40	0	Spot (Block22, Row3, Column7)	40178.19	40240.00	22874.88	0.00	0.57	702.00	888.69	702.00	666.39	0.10	0.75	100.00	100.00	32.88	39538.00	39476.19	23584700.00	58.96	6925.27	5565.00
22	8	3	11342.00	26062.00	157.50	0	Spot (Block22, Row3, Column8)	54613.19	65535.00	14735.70	0.08	0.27	611.00	725.00	611.00	423.62	0.07	0.58	100.00	100.00	54.01	64924.00	54002.19	37410352.00	127.21	10765.04	9654.00
22	1	4	9240.00	26355.00	146.15	0	Spot (Block22, Row4, Column1)	59806.60	65535.00	10284.35	0.04	0.17	678.00	756.92	678.00	393.30	0.05	0.52	100.00	100.00	69.47	64857.00	59128.60	34867524.00	150.14	14410.48	10939.00
22	2	4	9542.00	26355.00	177.95	0	Spot (Block22, Row4, Column2)	19242.88	16306.00	12277.73	0.07	0.64	697.00	855.22	697.00	549.87	0.09	0.64	100.00	100.00	0.00	15609.00	18545.88	17106920.00	33.44	3911.75	3868.00
22	3	4	9836.00	26352.00	152.60	0	Spot (Block22, Row4, Column3)	64932.43	65535.00	3415.74	0.00	0.05	702.00	876.49	702.00	617.19	0.10	0.70	100.00	100.00	95.46	64833.00	64230.43	41492200.00	103.79	18457.01	15088.00
22	4	4	10132.00	26360.00	145.60	0	Spot (Block22, Row4, Column4)	2759.11	2644.00	1065.80	0.02	0.39	690.00	725.09	690.00	271.30	0.02	0.37	100.00	98.00	0.00	1954.00	2069.11	1592005.00	7.50	1153.19	1075.00
22	5	4	10424.00	26349.00	139.15	0	Spot (Block22, Row4, Column5)	9005.72	4914.00	13250.67	0.26	1.47	699.00	752.24	699.00	252.91	0.03	0.34	100.00	100.00	2.50	4215.00	8306.72	4691979.00	32.63	2188.77	1511.00
22	6	4	10739.00	26359.00	193.85	0	Spot (Block22, Row4, Column6)	17719.66	17391.00	5963.85	0.01	0.34	783.00	946.41	783.00	630.75	0.08	0.67	100.00	100.00	0.00	16608.00	16936.66	18836004.00	26.59	4529.15	4287.00
22	7	4	11036.00	26362.00	146.00	0	Spot (Block22, Row4, Column7)	27395.89	21592.00	22083.74	0.10	0.81	718.00	891.86	718.00	597.55	0.09	0.67	100.00	100.00	9.31	20874.00	26677.89	15889616.00	44.35	4772.47	3065.00
22	8	4	11338.00	26368.00	146.75	0	Spot (Block22, Row4, Column8)	9961.31	8676.00	6069.80	0.06	0.61	687.00	749.72	687.00	364.33	0.04	0.49	100.00	100.00	0.00	7989.00	9274.31	5847289.00	25.28	2731.60	1864.00
22	1	5	9242.00	26659.00	147.50	0	Spot (Block22, Row5, Column1)	64775.64	65535.00	3571.21	0.01	0.06	700.00	910.26	700.00	726.43	0.11	0.80	100.00	100.00	91.72	64835.00	64075.64	38347508.00	87.92	17948.78	14290.50
22	2	5	9541.00	26653.00	154.90	0	Spot (Block22, Row5, Column2)	57219.42	65535.00	12731.52	0.06	0.22	773.00	1056.87	773.00	870.78	0.14	0.82	100.00	100.00	60.36	64762.00	56446.42	37822356.00	64.50	11266.13	9600.00
22	3	5	9842.00	26655.00	156.60	0	Spot (Block22, Row5, Column3)	50897.91	65535.00	17795.26	0.11	0.35	783.00	1006.28	783.00	747.81	0.11	0.74	100.00	100.00	50.88	64752.00	50114.91	34610848.00	66.72	8337.96	7960.50
22	4	5	10140.00	26655.00	144.65	0	Spot (Block22, Row5, Column4)	45900.59	54964.00	21130.07	0.08	0.46	695.00	815.18	695.00	519.83	0.07	0.64	100.00	100.00	43.41	54269.00	45205.59	26117580.00	86.73	9228.55	5824.00
22	5	5	10442.00	26658.00	152.15	0	Spot (Block22, Row5, Column5)	64778.76	65535.00	4032.76	0.01	0.06	704.00	783.96	704.00	325.82	0.05	0.42	100.00	100.00	94.31	64831.00	64074.76	41005324.00	196.41	18845.47	15752.00
22	6	5	10744.00	26652.00	144.85	0	Spot (Block22, Row5, Column6)	13408.04	11810.00	7988.06	0.06	0.60	795.00	944.89	795.00	653.96	0.08	0.69	100.00	100.00	0.00	11015.00	12613.04	7682806.00	19.06	3144.70	2391.00
22	7	5	11041.00	26658.00	212.15	0	Spot (Block22, Row5, Column7)	51483.61	65535.00	16905.95	0.10	0.33	834.00	1134.53	834.00	906.71	0.13	0.80	100.00	100.00	52.93	64701.00	50649.61	65951188.00	55.53	12519.10	12183.50
22	8	5	11341.00	26659.00	147.40	0	Spot (Block22, Row5, Column8)	44006.34	57637.00	23726.58	0.12	0.54	692.00	807.92	692.00	498.72	0.07	0.62	100.00	100.00	45.10	56945.00	43314.34	26051892.00	86.62	8396.72	5666.50
22	1	6	9240.00	26956.00	218.40	0	Spot (Block22, Row6, Column1)	44897.70	42234.00	19349.93	0.03	0.43	830.00	1291.59	830.00	1242.29	0.19	0.96	100.00	100.00	40.43	41404.00	44067.70	61196116.00	35.10	11739.07	11471.00
22	2	6	9541.00	26956.00	221.50	0	Spot (Block22, Row6, Column2)	46989.07	50062.00	18242.45	0.03	0.39	868.00	1228.58	868.00	1140.99	0.15	0.93	100.00	100.00	38.89	49194.00	46121.07	65973180.00	40.11	11530.66	10799.00
22	3	6	9833.00	26953.00	147.50	0	Spot (Block22, Row6, Column3)	63898.31	65535.00	4651.68	0.01	0.07	792.00	994.40	792.00	763.68	0.10	0.77	100.00	100.00	84.63	64743.00	63106.31	37828120.00	82.37	18007.57	13525.50
22	4	6	10145.00	26956.00	143.85	0	Spot (Block22, Row6, Column4)	14463.78	12801.00	9018.13	0.05	0.62	718.00	794.77	718.00	285.18	0.04	0.36	100.00	100.00	0.00	12083.00	13745.78	8172034.00	47.93	3245.61	2559.00
22	5	6	10440.00	26958.00	153.40	0	Spot (Block22, Row6, Column5)	64623.68	65535.00	4502.66	0.01	0.07	794.00	901.99	794.00	464.44	0.06	0.51	100.00	100.00	94.25	64741.00	63829.68	41618028.00	137.20	17560.77	13064.00
22	6	6	10740.00	26957.00	146.30	0	Spot (Block22, Row6, Column6)	6336.37	4891.50	4362.06	0.11	0.69	811.00	978.74	811.00	657.29	0.08	0.67	93.00	81.00	0.00	4080.50	5525.37	3713111.00	8.15	1662.13	1485.00
22	7	6	11039.00	26958.00	148.65	0	Spot (Block22, Row6, Column7)	52199.93	65535.00	18257.23	0.10	0.35	820.50	1054.86	820.50	904.70	0.11	0.86	100.00	100.00	57.88	64714.50	51379.43	31476784.00	56.53	12156.45	8372.00
22	8	6	11342.00	26957.00	148.80	0	Spot (Block22, Row6, Column8)	51545.41	65535.00	19239.86	0.10	0.37	707.00	772.98	707.00	260.72	0.04	0.34	100.00	100.00	57.40	64828.00	50838.41	31339828.00	194.74	10813.19	8510.50
22	1	7	9240.00	27253.00	166.80	0	Spot (Block22, Row7, Column1)	28833.17	24101.50	17322.26	0.08	0.60	820.00	1099.47	820.00	853.56	0.13	0.78	100.00	100.00	2.33	23281.50	28013.17	22259220.00	32.49	5089.17	5033.00
22	2	7	9538.00	27256.00	148.60	0	Spot (Block22, Row7, Column2)	3317.09	2582.00	1984.90	0.11	0.60	796.00	983.21	796.00	683.03	0.09	0.69	83.00	59.00	0.00	1786.00	2521.09	2013476.00	3.42	1226.78	1208.50
22	3	7	9826.00	27247.00	173.15	0	Spot (Block22, Row7, Column3)	941.70	896.00	198.58	0.02	0.21	708.00	786.42	708.00	352.04	0.05	0.45	29.00	0.00	0.00	188.00	233.70	787262.00	0.44	800.45	789.00
22	4	7	10141.00	27252.00	147.05	0	Spot (Block22, Row7, Column4)	2420.66	2089.00	1196.51	0.06	0.49	773.00	856.93	773.00	434.14	0.04	0.51	86.00	65.00	0.00	1316.00	1647.66	1442713.00	3.60	1134.01	1103.00
22	5	7	10440.00	27256.00	180.30	0	Spot (Block22, Row7, Column5)	20721.79	17592.00	12532.07	0.07	0.60	883.00	1158.12	883.00	944.85	0.12	0.82	100.00	100.00	0.00	16709.00	19838.79	18918992.00	20.71	4361.32	4360.00
22	6	7	10742.00	27257.00	214.80	0	Spot (Block22, Row7, Column6)	49792.82	64457.00	18283.90	0.11	0.37	941.00	1505.96	941.00	1567.12	0.20	1.04	100.00	100.00	49.24	63516.00	48851.82	65129648.00	30.81	12600.73	12310.50
22	7	7	11029.00	27257.00	148.40	0	Spot (Block22, Row7, Column7)	61853.89	65535.00	7682.56	0.03	0.12	889.00	1160.72	889.00	1217.95	0.12	1.05	100.00	100.00	74.83	64646.00	60964.89	37112640.00	49.83	18440.29	12724.50
22	8	7	11344.00	27254.00	187.70	0	Spot (Block22, Row7, Column8)	34227.53	35181.00	10937.72	0.01	0.32	767.00	817.18	767.00	334.83	0.03	0.41	100.00	100.00	0.40	34414.00	33460.53	33885248.00	99.78	8153.47	6920.50
22	1	8	9247.00	27576.00	152.30	0	Spot (Block22, Row8, Column1)	1072.84	1002.00	393.88	0.03	0.37	784.00	848.54	784.00	425.07	0.03	0.50	18.00	6.00	0.00	218.00	288.84	682324.00	0.53	911.06	869.50
22	2	8	9545.00	27556.00	146.25	0	Spot (Block22, Row8, Column2)	11096.40	9591.00	6400.79	0.06	0.58	750.00	780.70	750.00	232.16	0.02	0.30	100.00	100.00	0.00	8841.00	10346.40	6447010.00	44.43	2840.79	2346.00
22	3	8	9834.00	27553.00	143.10	0	Spot (Block22, Row8, Column3)	24304.77	17958.00	19485.56	0.13	0.80	701.00	770.18	701.00	342.75	0.04	0.45	100.00	100.00	2.33	17257.00	23603.77	13562060.00	68.66	4352.53	3598.50
22	4	8	10138.00	27558.00	155.20	0	Spot (Block22, Row8, Column4)	63707.98	65535.00	6490.16	0.01	0.10	777.00	837.49	777.00	382.50	0.03	0.46	100.00	100.00	85.95	64758.00	62930.98	42175068.00	164.37	16286.67	12964.00
22	5	8	10434.00	27555.00	145.40	0	Spot (Block22, Row8, Column5)	2206.00	1996.00	828.58	0.04	0.38	799.00	1008.62	799.00	745.91	0.10	0.74	75.00	40.00	0.00	1197.00	1407.00	1279481.00	1.61	1121.12	1110.00
22	6	8	10742.00	27556.00	215.95	0	Spot (Block22, Row8, Column6)	49278.29	64189.00	18020.10	0.11	0.37	911.50	1270.29	911.50	1072.36	0.14	0.84	100.00	100.00	49.89	63277.50	48366.79	65590052.00	44.77	11863.28	11547.00
22	7	8	11040.00	27560.00	144.90	0	Spot (Block22, Row8, Column7)	41048.83	41555.00	21074.38	0.01	0.51	876.00	1021.27	876.00	645.77	0.07	0.63	100.00	100.00	27.30	40679.00	40172.83	23603184.00	61.98	7721.93	6314.00
22	8	8	11331.00	27560.00	149.15	0	Spot (Block22, Row8, Column8)	60790.28	65535.00	9012.24	0.03	0.15	796.00	865.98	796.00	350.86	0.04	0.41	100.00	100.00	70.81	64739.00	59994.28	36656840.00	170.79	16550.54	12364.00
23	1	1	13745.00	25459.00	155.30	0	Spot (Block23, Row1, Column1)	38938.67	36473.50	20342.75	0.03	0.52	499.00	550.19	499.00	177.15	0.04	0.32	100.00	100.00	23.72	35974.50	38439.67	25933292.00	216.71	6979.78	5064.00
23	2	1	14040.00	25464.00	148.90	0	Spot (Block23, Row1, Column2)	15738.80	13752.50	9572.15	0.06	0.61	497.00	535.40	497.00	158.28	0.03	0.30	100.00	100.00	0.00	13255.50	15241.80	9443279.00	96.06	3470.62	2790.00
23	3	1	14343.00	25463.00	147.10	0	Spot (Block23, Row1, Column3)	6756.14	5613.00	4728.88	0.08	0.70	494.00	507.73	494.00	97.41	0.01	0.19	100.00	100.00	0.00	5119.00	6262.14	3992878.00	64.15	1700.56	1488.50
23	4	1	14635.00	25462.00	147.20	0	Spot (Block23, Row1, Column4)	10062.86	8831.50	6224.62	0.06	0.62	498.00	528.19	498.00	136.06	0.03	0.26	100.00	100.00	0.00	8333.50	9564.86	5896836.00	70.08	2523.96	2029.50
23	5	1	14945.00	25464.00	149.10	0	Spot (Block23, Row1, Column5)	18688.15	14706.00	15415.64	0.10	0.82	500.00	532.38	500.00	118.60	0.03	0.22	100.00	100.00	0.00	14206.00	18188.15	11231581.00	153.08	3446.29	2691.00
23	6	1	15238.00	25461.00	147.95	0	Spot (Block23, Row1, Column6)	21531.56	18778.00	12771.47	0.06	0.59	506.00	554.46	506.00	176.90	0.04	0.32	100.00	100.00	0.00	18272.00	21025.56	12897404.00	118.58	4995.07	3613.00
23	7	1	15535.00	25462.00	150.55	0	Spot (Block23, Row1, Column7)	46837.32	54457.00	19716.85	0.07	0.42	581.00	603.43	581.00	196.34	0.02	0.33	100.00	100.00	40.77	53876.00	46256.32	29179840.00	235.48	9701.02	6972.00
23	8	1	15842.00	25461.00	155.70	0	Spot (Block23, Row1, Column8)	4944.60	4448.00	2346.45	0.05	0.47	573.00	586.20	573.00	140.06	0.01	0.24	100.00	100.00	0.00	3875.00	4371.60	3298045.00	31.12	1585.96	1359.00
23	1	2	13721.00	25754.00	208.20	0	Spot (Block23, Row2, Column1)	689.76	682.00	146.79	0.00	0.21	500.00	546.87	500.00	168.24	0.04	0.31	55.00	15.00	0.00	182.00	189.76	851164.00	0.85	572.17	575.50
23	2	2	14043.00	25763.00	132.40	0	Spot (Block23, Row2, Column2)	11594.79	11132.00	4740.25	0.02	0.41	498.00	535.94	498.00	150.39	0.03	0.28	100.00	100.00	0.00	10634.00	11096.79	5437959.00	73.54	2594.83	2339.00
23	3	2	14352.00	25756.00	167.75	0	Spot (Block23, Row2, Column3)	875.47	838.50	225.74	0.02	0.26	497.00	537.21	497.00	149.04	0.03	0.28	85.00	59.00	0.00	341.50	378.47	684621.00	2.27	596.40	595.00
23	4	2	14644.00	25762.00	185.35	0	Spot (Block23, Row2, Column4)	6400.09	6056.00	3074.02	0.02	0.48	506.00	570.78	506.00	176.13	0.05	0.31	100.00	100.00	0.00	5550.00	5894.09	6188884.00	33.10	1738.46	1725.00
23	5	2	14949.00	25763.00	191.00	0	Spot (Block23, Row2, Column5)	4282.98	4107.50	1522.48	0.02	0.36	509.00	566.75	509.00	187.39	0.05	0.33	100.00	100.00	0.00	3598.50	3773.98	4394338.00	19.83	1412.27	1281.00
23	6	2	15233.00	25761.00	153.30	0	Spot (Block23, Row2, Column6)	4281.02	3662.00	2503.15	0.07	0.58	523.00	630.85	523.00	382.85	0.08	0.61	99.00	93.00	0.00	3139.00	3758.02	2769819.00	9.53	1222.02	1025.00
23	7	2	15540.00	25766.00	150.90	0	Spot (Block23, Row2, Column7)	3911.86	3457.00	2210.82	0.05	0.57	583.00	607.21	583.00	179.23	0.02	0.30	100.00	100.00	0.00	2874.00	3328.86	2425353.00	18.44	1228.54	1163.00
23	8	2	15774.00	25759.00	244.60	0	Spot (Block23, Row2, Column8)	691.73	676.00	140.83	0.01	0.20	572.00	604.25	572.00	225.95	0.02	0.37	24.00	1.00	0.00	104.00	119.73	1201540.00	0.39	643.92	613.00
23	1	3	13740.00	26061.00	148.00	0	Spot (Block23, Row3, Column1)	23794.94	21091.00	15806.58	0.05	0.66	498.00	522.62	498.00	113.21	0.02	0.22	100.00	100.00	0.17	20593.00	23296.94	14205579.00	205.57	4531.16	3356.00
23	2	3	14046.00	26059.00	154.50	0	Spot (Block23, Row3, Column2)	1234.85	1145.50	423.02	0.03	0.34	502.00	546.72	502.00	146.82	0.04	0.27	99.00	88.00	0.00	643.50	732.85	807595.00	4.69	685.37	666.00
23	3	3	14332.00	26058.00	147.65	0	Spot (Block23, Row3, Column3)	3150.64	2674.00	1887.09	0.07	0.60	500.00	538.72	500.00	156.41	0.03	0.29	100.00	100.00	0.00	2174.00	2650.64	1887233.00	16.70	1029.83	962.00
23	4	3	14641.00	26064.00	148.05	0	Spot (Block23, Row3, Column4)	33598.73	30167.00	19670.47	0.05	0.59	514.00	566.00	514.00	160.85	0.04	0.28	100.00	100.00	9.05	29653.00	33084.73	20058496.00	205.36	6967.85	5597.00
23	5	3	14952.00	26066.00	151.70	0	Spot (Block23, Row3, Column5)	2583.64	1513.00	5553.77	0.23	2.15	531.00	633.06	531.00	366.61	0.08	0.58	76.00	58.00	0.32	982.00	2052.64	1622528.00	5.32	916.36	726.50
23	6	3	15246.00	26060.00	211.30	0	Spot (Block23, Row3, Column6)	32262.15	25429.00	19115.55	0.10	0.59	596.00	806.52	596.00	584.53	0.13	0.72	100.00	100.00	13.69	24833.00	31666.15	41005380.00	53.81	7468.71	7413.00
23	7	3	15546.00	26064.00	148.70	0	Spot (Block23, Row3, Column7)	12568.69	10366.50	9303.72	0.08	0.74	583.00	687.09	583.00	449.08	0.07	0.65	100.00	99.00	0.00	9783.50	11985.69	7591491.00	26.46	3121.31	2145.50
23	8	3	15841.00	26068.00	159.45	0	Spot (Block23, Row3, Column8)	44187.18	44051.00	17170.75	0.00	0.39	517.00	597.01	517.00	312.22	0.06	0.52	100.00	100.00	24.32	43534.00	43670.18	31063756.00	139.61	8370.74	7779.00
23	1	4	13744.00	26361.00	145.20	0	Spot (Block23, Row4, Column1)	35032.14	31195.00	20730.59	0.05	0.59	504.00	554.64	504.00	167.15	0.04	0.30	100.00	100.00	14.98	30691.00	34528.14	20108500.00	206.27	6585.82	4747.00
23	2	4	14043.00	26360.00	172.20	0	Spot (Block23, Row4, Column2)	5587.66	4945.00	2829.57	0.05	0.51	514.00	602.99	514.00	271.71	0.07	0.45	100.00	100.00	0.00	4431.00	5073.66	4632168.00	18.35	1548.79	1518.50
23	3	4	14341.00	26363.00	152.45	0	Spot (Block23, Row4, Column3)	57326.09	65535.00	13645.29	0.06	0.24	533.00	605.49	533.00	249.67	0.06	0.41	100.00	100.00	66.40	65002.00	56793.09	36345040.00	227.18	15024.83	11474.00
23	4	4	14635.00	26357.00	156.90	0	Spot (Block23, Row4, Column4)	1168.15	1111.00	346.43	0.02	0.30	516.00	562.01	516.00	152.30	0.04	0.27	99.00	83.00	0.00	595.00	652.15	796679.00	3.98	721.05	714.50
23	5	4	14912.00	26353.00	163.45	0	Spot (Block23, Row4, Column5)	1581.36	918.50	4397.51	0.24	2.78	532.00	563.08	532.00	139.07	0.02	0.25	86.00	65.00	0.00	386.50	1049.36	1160719.00	7.32	815.94	677.00
23	6	4	15246.00	26361.00	190.25	0	Spot (Block23, Row4, Column6)	5056.21	4973.00	1784.51	0.01	0.35	594.00	673.20	594.00	342.94	0.05	0.51	100.00	100.00	0.00	4379.00	4462.21	5187676.00	12.78	1588.50	1517.00
23	7	4	15542.00	26367.00	148.35	0	Spot (Block23, Row4, Column7)	9472.10	6895.00	7860.40	0.14	0.83	588.00	632.01	588.00	260.26	0.03	0.41	100.00	94.00	0.00	6307.00	8884.10	5759037.00	33.97	1880.83	1569.50
23	8	4	15838.00	26374.00	154.55	0	Spot (Block23, Row4, Column8)	2479.75	2154.00	1286.66	0.06	0.52	573.00	591.74	573.00	222.43	0.01	0.38	100.00	92.00	0.00	1581.00	1906.75	1624235.00	8.49	951.12	906.50
23	1	5	13742.00	26662.00	146.45	0	Spot (Block23, Row5, Column1)	25117.23	20705.50	17746.28	0.08	0.71	523.00	653.23	523.00	391.29	0.10	0.60	100.00	100.00	1.53	20182.50	24594.23	14768930.00	62.52	4250.10	3230.00
23	2	5	14045.00	26662.00	155.65	0	Spot (Block23, Row5, Column2)	50688.98	56980.50	16194.91	0.05	0.32	579.00	676.76	579.00	355.29	0.07	0.52	100.00	100.00	42.92	56401.50	50109.98	33657744.00	140.76	9154.98	8008.50
23	3	5	14346.00	26664.00	156.15	0	Spot (Block23, Row5, Column3)	18598.98	15077.00	11594.27	0.09	0.62	577.00	649.00	577.00	303.80	0.05	0.47	100.00	100.00	0.00	14500.00	18021.98	12498516.00	59.08	3069.31	2837.50
23	4	5	14640.00	26664.00	147.50	0	Spot (Block23, Row5, Column4)	18656.75	14613.50	13969.80	0.11	0.75	520.00	585.22	520.00	211.41	0.05	0.36	100.00	100.00	0.17	14093.50	18136.75	11082107.00	85.48	3742.62	2844.00
23	5	5	14944.00	26664.00	151.05	0	Spot (Block23, Row5, Column5)	56377.24	65535.00	14595.23	0.07	0.26	551.00	593.84	551.00	222.27	0.03	0.37	100.00	100.00	64.63	64984.00	55826.24	35066920.00	250.98	13297.92	9791.00
23	6	5	15241.00	26659.00	147.50	0	Spot (Block23, Row5, Column6)	5014.08	4685.00	2695.85	0.03	0.54	588.00	632.72	588.00	267.50	0.03	0.42	100.00	100.00	0.00	4097.00	4426.08	2983379.00	16.38	1458.44	1324.00
23	7	5	15546.00	26664.00	194.40	0	Spot (Block23, Row5, Column7)	21099.74	17401.00	13653.90	0.08	0.65	601.00	701.16	601.00	359.04	0.07	0.51	100.00	100.00	0.09	16800.00	20498.74	22555628.00	56.81	4649.34	4741.00
23	8	5	15842.00	26664.00	147.05	0	Spot (Block23, Row5, Column8)	27375.58	20537.00	22231.30	0.12	0.81	585.00	618.12	585.00	250.35	0.02	0.41	100.00	100.00	8.35	19952.00	26790.58	16069466.00	106.88	4766.06	3163.00
23	1	6	13744.00	26962.00	210.20	0	Spot (Block23, Row6, Column1)	29086.84	20867.00	19637.74	0.14	0.68	586.00	782.66	586.00	541.43	0.13	0.69	100.00	100.00	11.80	20281.00	28500.84	36475040.00	52.28	6770.06	6510.50
23	2	6	14037.00	26962.00	209.45	0	Spot (Block23, Row6, Column2)	12619.18	10666.50	6693.77	0.07	0.53	611.00	760.79	611.00	450.36	0.10	0.59	100.00	100.00	0.00	10055.50	12008.18	15824447.00	26.33	3263.03	3032.50
23	3	6	14335.00	26959.00	148.10	0	Spot (Block23, Row6, Column3)	40277.12	39385.00	21383.65	0.01	0.53	583.00	632.70	583.00	237.60	0.04	0.38	100.00	100.00	29.31	38802.00	39694.12	24045552.00	166.85	8240.99	6857.50
23	4	6	14644.00	26962.00	147.15	0	Spot (Block23, Row6, Column4)	3267.04	2908.00	1670.95	0.05	0.51	526.00	572.55	526.00	186.95	0.04	0.33	100.00	100.00	0.00	2382.00	2741.04	1924288.00	14.41	1168.71	1077.50
23	5	6	14945.00	26961.00	149.10	0	Spot (Block23, Row6, Column5)	57725.46	65535.00	13395.02	0.06	0.23	581.00	623.98	581.00	261.03	0.03	0.42	100.00	100.00	67.00	64954.00	57144.46	34981904.00	218.76	13774.57	9530.00
23	6	6	15240.00	26961.00	151.15	0	Spot (Block23, Row6, Column6)	1783.66	1455.00	1002.15	0.09	0.56	591.00	640.72	591.00	245.61	0.04	0.38	84.00	66.00	0.00	864.00	1192.66	1118353.00	4.65	841.67	814.50
23	7	6	15541.00	26962.00	149.10	0	Spot (Block23, Row6, Column7)	22615.61	18800.50	15821.72	0.08	0.70	602.00	673.66	602.00	282.53	0.05	0.42	100.00	100.00	0.00	18198.50	22013.61	13795521.00	77.66	4481.57	3508.00
23	8	6	15847.00	26968.00	148.15	0	Spot (Block23, Row6, Column8)	30658.26	25850.00	22245.54	0.07	0.73	586.00	599.83	586.00	125.63	0.01	0.21	100.00	100.00	10.98	25264.00	30072.26	18425640.00	239.25	5290.42	4047.50
23	1	7	13742.00	27260.00	166.30	0	Spot (Block23, Row7, Column1)	7810.91	6929.00	4162.17	0.05	0.53	574.00	665.92	574.00	385.16	0.06	0.58	100.00	100.00	0.00	6355.00	7236.91	6006590.00	18.55	1789.65	1704.00
23	2	7	14047.00	27259.00	160.00	0	Spot (Block23, Row7, Column2)	1199.28	1022.00	533.22	0.07	0.44	592.50	631.21	592.50	203.20	0.03	0.32	75.00	53.00	0.00	429.50	606.78	847889.00	2.80	711.39	697.00
23	3	7	14336.00	27252.00	182.10	0	Spot (Block23, Row7, Column3)	730.67	704.00	104.79	0.02	0.14	580.00	582.92	580.00	123.57	0.00	0.21	50.00	14.00	0.00	124.00	150.67	678060.00	1.20	615.05	595.00
23	4	7	14644.00	27265.00	161.75	0	Spot (Block23, Row7, Column4)	1046.37	887.00	404.98	0.07	0.39	574.00	590.51	574.00	186.06	0.01	0.32	72.00	43.00	0.00	313.00	472.37	760711.00	2.45	664.13	676.00
23	5	7	14940.00	27262.00	188.50	0	Spot (Block23, Row7, Column5)	6046.49	5291.00	3208.80	0.06	0.53	595.00	678.47	595.00	309.53	0.06	0.46	100.00	100.00	0.00	4696.00	5451.49	6040443.00	17.34	1843.44	1838.50
23	6	7	15240.00	27265.00	200.85	0	Spot (Block23, Row7, Column6)	14562.97	13641.00	7856.97	0.03	0.54	679.00	830.65	679.00	515.09	0.09	0.62	100.00	100.00	0.00	12962.00	13883.97	16645479.00	26.66	3779.12	3634.00
23	7	7	15533.00	27265.00	148.75	0	Spot (Block23, Row7, Column7)	29771.91	26974.00	15459.58	0.04	0.52	621.00	714.82	621.00	297.40	0.06	0.42	100.00	100.00	0.99	26353.00	29150.91	18041784.00	97.70	6816.76	5099.50
23	8	7	15846.00	27259.00	187.60	0	Spot (Block23, Row7, Column8)	8139.42	8280.50	2271.75	0.01	0.28	593.00	626.14	593.00	181.31	0.02	0.29	100.00	100.00	0.00	7687.50	7546.42	8058027.00	41.44	2477.79	2304.00
23	1	8	13730.00	27549.00	156.35	0	Spot (Block23, Row8, Column1)	1141.93	977.00	1002.92	0.07	0.88	557.00	576.45	557.00	138.00	0.01	0.24	91.00	74.00	0.00	420.00	584.93	766232.00	4.10	725.19	720.00
23	2	8	14042.00	27562.00	148.15	0	Spot (Block23, Row8, Column2)	3081.81	2752.00	1571.33	0.05	0.51	585.00	584.65	585.00	96.35	0.00	0.16	100.00	100.00	0.00	2167.00	2496.81	1870657.00	25.92	1073.50	995.50
23	3	8	14335.00	27561.00	148.35	0	Spot (Block23, Row8, Column3)	8495.71	6235.50	6837.18	0.13	0.80	588.00	605.02	588.00	182.86	0.01	0.30	100.00	100.00	0.00	5647.50	7907.71	5097429.00	43.15	1856.54	1522.50
23	4	8	14642.00	27562.00	153.70	0	Spot (Block23, Row8, Column4)	60309.00	65535.00	10091.21	0.04	0.17	591.00	633.31	591.00	236.90	0.03	0.37	100.00	100.00	71.60	64944.00	59718.00	39080572.00	251.90	14486.97	11517.50
23	5	8	14928.00	27561.00	156.05	0	Spot (Block23, Row8, Column5)	1091.45	1077.00	265.46	0.01	0.24	598.00	702.90	598.00	415.37	0.07	0.59	55.00	10.00	0.00	479.00	493.45	731274.00	0.94	768.85	722.50
23	6	8	15247.00	27563.00	206.05	0	Spot (Block23, Row8, Column6)	35867.01	28842.00	21670.40	0.09	0.60	680.00	865.44	680.00	625.04	0.10	0.72	100.00	100.00	26.12	28162.00	35187.01	43255944.00	56.00	7801.29	7844.00
23	7	8	15545.00	27566.00	146.55	0	Spot (Block23, Row8, Column7)	15483.64	14086.00	9698.47	0.04	0.63	626.00	751.33	626.00	437.52	0.08	0.58	100.00	100.00	0.00	13460.00	14857.64	9057930.00	33.67	3405.92	2659.00
23	8	8	15831.00	27564.00	150.40	0	Spot (Block23, Row8, Column8)	58522.71	65535.00	11058.51	0.05	0.19	601.00	671.93	601.00	274.46	0.05	0.41	100.00	100.00	64.56	64934.00	57921.71	36167328.00	210.78	13651.44	10206.00
24	1	1	18245.00	25463.00	157.05	0	Spot (Block24, Row1, Column1)	32875.21	28834.50	19527.03	0.06	0.59	505.00	551.58	505.00	152.75	0.04	0.28	100.00	100.00	10.32	28329.50	32370.21	22289464.00	211.61	6629.65	5173.00
24	2	1	18538.00	25468.00	152.20	0	Spot (Block24, Row1, Column2)	9102.20	7909.00	5071.92	0.06	0.56	498.00	533.66	498.00	135.80	0.03	0.25	100.00	100.00	0.00	7411.00	8604.20	5761693.00	63.10	2208.92	1941.00
24	3	1	18848.00	25467.00	152.05	0	Spot (Block24, Row1, Column3)	6289.74	5168.50	4376.78	0.09	0.70	497.00	524.48	497.00	100.42	0.02	0.19	100.00	100.00	0.00	4671.50	5792.74	3975113.00	57.41	1570.46	1441.50
24	4	1	19139.00	25466.00	148.30	0	Spot (Block24, Row1, Column4)	6803.80	6003.00	3882.87	0.05	0.57	506.00	544.28	506.00	128.57	0.03	0.24	100.00	100.00	0.00	5497.00	6297.80	4089083.00	48.69	1879.21	1569.00
24	5	1	19441.00	25467.00	151.65	0	Spot (Block24, Row1, Column5)	17722.77	13598.00	14798.56	0.12	0.84	491.00	497.51	491.00	95.45	0.01	0.19	100.00	100.00	0.00	13107.00	17231.77	11165342.00	180.46	2999.15	2381.00
24	6	1	19738.00	25466.00	147.95	0	Spot (Block24, Row1, Column6)	16681.74	15040.00	9491.34	0.04	0.57	470.00	479.06	470.00	111.29	0.01	0.23	100.00	100.00	0.00	14570.00	16211.74	9992361.00	145.58	3765.88	2735.00
24	7	1	20034.00	25466.00	151.15	0	Spot (Block24, Row1, Column7)	36942.03	34770.00	20421.41	0.03	0.55	472.00	483.92	472.00	122.74	0.01	0.25	100.00	100.00	16.64	34298.00	36470.03	23088864.00	297.03	7240.14	5415.00
24	8	1	20351.00	25466.00	157.20	0	Spot (Block24, Row1, Column8)	3454.27	2736.00	3497.69	0.10	1.01	429.00	455.74	429.00	88.85	0.03	0.19	100.00	100.00	0.00	2307.00	3025.27	2352356.00	33.75	1030.47	897.00
24	1	2	18233.00	25797.00	224.40	0	Spot (Block24, Row2, Column1)	626.87	603.00	103.18	0.02	0.16	495.00	522.61	495.00	145.76	0.02	0.28	38.00	5.00	0.00	108.00	131.87	906461.00	0.72	540.12	508.50
24	2	2	18540.00	25765.00	135.30	0	Spot (Block24, Row2, Column2)	10552.20	9988.00	4630.91	0.02	0.44	491.00	506.89	491.00	127.38	0.01	0.25	100.00	100.00	0.00	9497.00	10061.20	5223338.00	78.86	2292.47	2279.00
24	3	2	18845.00	25763.00	165.85	0	Spot (Block24, Row2, Column3)	970.03	871.00	340.11	0.05	0.35	482.00	495.17	482.00	133.15	0.01	0.27	88.00	71.00	0.00	389.00	488.03	742070.00	3.57	577.62	567.50
24	4	2	19148.00	25766.00	179.05	0	Spot (Block24, Row2, Column4)	6494.62	6446.50	2915.33	0.00	0.45	486.00	519.94	486.00	167.42	0.03	0.32	100.00	100.00	0.00	5960.50	6008.62	5832171.00	35.69	1675.85	1621.00
24	5	2	19444.00	25765.00	191.45	0	Spot (Block24, Row2, Column5)	5331.03	5248.00	1699.19	0.01	0.32	478.00	498.85	478.00	133.12	0.02	0.27	100.00	100.00	0.00	4770.00	4853.03	5528283.00	36.30	1604.67	1394.00
24	6	2	19736.00	25765.00	153.85	0	Spot (Block24, Row2, Column6)	3491.57	3048.00	1858.93	0.06	0.53	482.00	548.97	482.00	330.65	0.06	0.60	99.00	95.00	0.00	2566.00	3009.57	2259046.00	8.90	1000.15	891.00
24	7	2	20041.00	25767.00	150.65	0	Spot (Block24, Row2, Column7)	4108.38	3615.50	2395.98	0.06	0.58	480.00	489.51	480.00	106.36	0.01	0.22	100.00	100.00	0.00	3135.50	3628.38	2555410.00	34.03	1301.83	1084.00
24	8	2	20327.00	25760.00	203.20	0	Spot (Block24, Row2, Column8)	534.28	514.00	76.64	0.02	0.14	453.00	466.62	453.00	96.35	0.01	0.21	29.00	6.00	0.00	61.00	81.28	625107.00	0.70	480.19	488.00
24	1	3	18244.00	26067.00	149.40	0	Spot (Block24, Row3, Column1)	18713.46	16033.00	12609.62	0.07	0.67	492.00	495.12	492.00	87.89	0.00	0.18	100.00	100.00	0.00	15541.00	18221.46	11527488.00	207.27	3697.12	3112.50
24	2	3	18547.00	26065.00	146.90	0	Spot (Block24, Row3, Column2)	1396.98	1356.50	499.00	0.01	0.36	487.00	511.11	487.00	182.23	0.02	0.36	100.00	87.00	0.00	869.50	909.98	818630.00	4.86	723.97	685.00
24	3	3	18829.00	26064.00	147.55	0	Spot (Block24, Row3, Column3)	3957.98	3552.50	2204.03	0.05	0.56	471.00	476.56	471.00	123.43	0.01	0.26	100.00	100.00	0.00	3081.50	3486.98	2343125.00	28.21	1288.18	1000.00
24	4	3	19145.00	26067.00	148.10	0	Spot (Block24, Row3, Column4)	20806.04	18094.00	12521.54	0.06	0.60	475.00	493.41	475.00	131.16	0.02	0.27	100.00	100.00	0.00	17619.00	20331.04	12442009.00	154.87	4598.86	3280.00
24	5	3	19446.00	26059.00	146.80	0	Spot (Block24, Row3, Column5)	3624.05	2282.00	6229.87	0.20	1.72	479.00	554.24	479.00	350.86	0.06	0.63	99.00	83.00	0.34	1803.00	3145.05	2120069.00	8.75	1035.23	774.00
24	6	3	19744.00	26066.00	214.15	0	Spot (Block24, Row3, Column6)	33210.66	25298.00	20187.07	0.12	0.61	509.00	716.28	509.00	523.99	0.15	0.73	100.00	100.00	18.43	24789.00	32701.66	43605840.00	62.01	7613.47	7438.00
24	7	3	20049.00	26071.00	147.70	0	Spot (Block24, Row3, Column7)	11287.12	9942.00	7550.36	0.06	0.67	490.00	576.40	490.00	364.62	0.07	0.63	100.00	100.00	0.00	9452.00	10797.12	6704552.00	29.37	2433.15	1852.50
24	8	3	20345.00	26073.00	157.65	0	Spot (Block24, Row3, Column8)	16424.82	15054.00	7903.46	0.04	0.48	466.00	490.45	466.00	170.51	0.02	0.35	100.00	100.00	0.00	14588.00	15958.82	11250999.00	93.45	3358.52	3177.00
24	1	4	18241.00	26367.00	148.10	0	Spot (Block24, Row4, Column1)	21945.52	18592.50	13899.41	0.07	0.63	496.00	530.76	496.00	189.31	0.03	0.36	100.00	100.00	0.00	18096.50	21449.52	13123423.00	113.12	4628.06	3713.00
24	2	4	18543.00	26367.00	172.45	0	Spot (Block24, Row4, Column2)	11812.33	10479.00	6222.19	0.05	0.53	493.00	564.19	493.00	283.24	0.06	0.50	100.00	100.00	0.00	9986.00	11319.33	9745176.00	39.71	2453.93	2389.50
24	3	4	18847.00	26366.00	153.30	0	Spot (Block24, Row4, Column3)	50528.58	65535.00	18725.74	0.11	0.37	489.00	562.85	489.00	301.04	0.06	0.53	100.00	100.00	50.39	65046.00	50039.58	32389060.00	165.98	11460.68	8586.00
24	4	4	19129.00	26365.00	166.00	0	Spot (Block24, Row4, Column4)	932.71	891.00	233.99	0.02	0.25	477.00	487.02	477.00	118.84	0.01	0.24	96.00	79.00	0.00	414.00	455.71	714457.00	3.75	596.94	595.00
24	5	4	19416.00	26374.00	157.25	0	Spot (Block24, Row4, Column5)	1998.41	1102.00	5377.23	0.26	2.69	478.00	486.09	478.00	125.74	0.01	0.26	90.00	74.00	0.29	624.00	1520.41	1368908.00	12.03	744.97	571.50
24	6	4	19746.00	26358.00	193.75	0	Spot (Block24, Row4, Column6)	6425.10	6360.00	1969.69	0.00	0.31	496.00	605.84	496.00	386.86	0.09	0.64	100.00	100.00	0.00	5864.00	5929.10	6804178.00	15.04	1884.65	1664.00
24	7	4	20038.00	26370.00	147.10	0	Spot (Block24, Row4, Column7)	7924.24	6130.00	6256.00	0.11	0.79	496.00	577.82	496.00	350.28	0.07	0.61	100.00	91.00	0.00	5634.00	7428.24	4683224.00	20.97	1703.30	1324.00
24	8	4	20345.00	26378.00	154.90	0	Spot (Block24, Row4, Column8)	2514.90	2184.50	1336.71	0.06	0.53	486.00	503.13	486.00	147.68	0.02	0.29	100.00	100.00	0.00	1698.50	2028.90	1659833.00	13.62	872.39	777.00
24	1	5	18243.00	26666.00	146.65	0	Spot (Block24, Row5, Column1)	18583.63	15370.00	12741.99	0.08	0.69	500.00	599.50	500.00	353.89	0.08	0.59	100.00	100.00	0.00	14870.00	18083.63	10871425.00	50.82	3516.41	2767.00
24	2	5	18543.00	26667.00	155.10	0	Spot (Block24, Row5, Column2)	19076.19	17731.00	9043.51	0.03	0.47	510.00	646.01	510.00	406.21	0.10	0.63	100.00	100.00	0.00	17221.00	18566.19	12590286.00	45.37	3783.20	3037.50
24	3	5	18846.00	26668.00	157.45	0	Spot (Block24, Row5, Column3)	36227.60	31673.00	21078.61	0.06	0.58	503.00	607.76	503.00	328.34	0.08	0.54	100.00	100.00	19.38	31170.00	35724.60	24671116.00	108.48	5453.04	4684.50
24	4	5	19144.00	26668.00	148.90	0	Spot (Block24, Row5, Column4)	13560.98	11026.50	9914.37	0.09	0.73	492.00	538.39	492.00	240.98	0.04	0.45	100.00	100.00	0.00	10534.50	13068.98	8217951.00	54.04	2716.19	1874.00
24	5	5	19441.00	26668.00	149.00	0	Spot (Block24, Row5, Column5)	52033.77	65535.00	18071.26	0.10	0.35	490.00	517.93	490.00	195.93	0.02	0.38	100.00	100.00	55.83	65045.00	51543.77	31688796.00	262.93	11590.34	8900.00
24	6	5	19744.00	26664.00	149.95	0	Spot (Block24, Row5, Column6)	3890.72	3487.00	1981.19	0.05	0.51	498.00	572.36	498.00	351.41	0.06	0.61	100.00	100.00	0.00	2989.00	3392.72	2377227.00	9.44	1198.64	1131.50
24	7	5	20049.00	26669.00	202.60	0	Spot (Block24, Row5, Column7)	35409.68	30605.00	20416.59	0.06	0.58	524.00	675.25	524.00	490.16	0.11	0.73	100.00	100.00	18.22	30081.00	34885.68	41394124.00	70.86	7327.74	7273.00
24	8	5	20344.00	26667.00	148.80	0	Spot (Block24, Row5, Column8)	19721.43	15332.00	16402.24	0.11	0.83	492.00	552.56	492.00	323.74	0.05	0.59	100.00	100.00	0.17	14840.00	19229.43	11911745.00	59.21	3437.51	2589.00
24	1	6	18240.00	26966.00	211.85	0	Spot (Block24, Row6, Column1)	30841.73	22401.00	20351.61	0.14	0.66	586.00	833.33	586.00	650.76	0.15	0.78	100.00	100.00	16.95	21815.00	30255.73	39477648.00	46.11	6963.94	6984.00
24	2	6	18541.00	26967.00	212.10	0	Spot (Block24, Row6, Column2)	23873.86	20974.50	12965.76	0.06	0.54	585.00	766.76	585.00	578.86	0.12	0.75	100.00	100.00	0.00	20389.50	23288.86	30558564.00	39.92	5573.66	5270.50
24	3	6	18832.00	26964.00	148.10	0	Spot (Block24, Row6, Column3)	31284.86	26359.00	19217.38	0.07	0.61	512.00	626.87	512.00	374.68	0.09	0.60	100.00	100.00	5.86	25847.00	30772.86	18677088.00	81.82	7029.75	5276.00
24	4	6	19141.00	26967.00	149.70	0	Spot (Block24, Row6, Column4)	3402.60	2883.50	1866.70	0.07	0.55	503.00	533.16	503.00	160.57	0.03	0.30	100.00	100.00	0.00	2380.50	2899.60	2102804.00	17.87	1075.97	1008.00
24	5	6	19445.00	26966.00	149.35	0	Spot (Block24, Row6, Column5)	52644.65	65535.00	17091.82	0.10	0.32	501.00	550.54	501.00	218.57	0.04	0.40	100.00	100.00	54.28	65034.00	52143.65	32008176.00	238.34	11685.91	8420.00
24	6	6	19740.00	26965.00	153.95	0	Spot (Block24, Row6, Column6)	1775.37	1369.00	1071.99	0.11	0.60	499.00	570.87	499.00	325.42	0.06	0.57	82.00	58.00	0.00	870.00	1276.37	1159319.00	3.70	724.11	693.00
24	7	6	20039.00	26967.00	152.05	0	Spot (Block24, Row6, Column7)	20791.66	16896.00	14751.12	0.09	0.71	511.00	603.99	511.00	351.34	0.07	0.58	100.00	100.00	0.00	16385.00	20280.66	13244289.00	57.46	3704.14	2807.00
24	8	6	20349.00	26971.00	150.75	0	Spot (Block24, Row6, Column8)	23160.80	19828.50	16982.27	0.07	0.73	494.00	513.04	494.00	110.77	0.02	0.22	100.00	100.00	0.00	19334.50	22666.80	14313375.00	204.47	4376.52	3301.50
24	1	7	18241.00	27265.00	164.95	0	Spot (Block24, Row7, Column1)	18013.29	15421.00	10053.62	0.07	0.56	587.00	730.82	587.00	491.55	0.10	0.67	100.00	100.00	0.00	14834.00	17426.29	13654072.00	35.16	3229.95	3028.50
24	2	7	18541.00	27269.00	155.95	0	Spot (Block24, Row7, Column2)	1226.05	1123.00	519.56	0.04	0.42	580.00	665.74	580.00	381.02	0.06	0.57	58.00	37.00	0.00	543.00	646.05	818999.00	1.47	688.01	658.00
24	3	7	18820.00	27259.00	213.75	0	Spot (Block24, Row7, Column3)	668.53	673.00	98.24	0.00	0.15	517.00	563.97	517.00	198.85	0.04	0.35	25.00	1.00	0.00	156.00	151.53	872430.00	0.53	591.38	589.00
24	4	7	19146.00	27270.00	164.05	0	Spot (Block24, Row7, Column4)	969.89	898.00	298.85	0.03	0.31	511.00	548.51	511.00	131.34	0.03	0.24	90.00	71.00	0.00	387.00	458.89	723541.00	3.21	632.59	611.50
24	5	7	19441.00	27266.00	188.05	0	Spot (Block24, Row7, Column5)	5539.10	4888.00	3041.48	0.05	0.55	518.00	639.14	518.00	375.84	0.09	0.59	100.00	100.00	0.00	4370.00	5021.10	5533559.00	13.04	1607.73	1581.00
24	6	7	19740.00	27267.00	207.00	0	Spot (Block24, Row7, Column6)	27226.05	24480.50	16065.23	0.05	0.59	548.00	813.92	548.00	684.00	0.17	0.84	100.00	100.00	0.82	23932.50	26678.05	33270240.00	38.61	5777.67	5673.00
24	7	7	20030.00	27269.00	152.05	0	Spot (Block24, Row7, Column7)	22747.89	20828.00	11995.96	0.04	0.53	510.00	628.50	510.00	413.50	0.09	0.66	100.00	100.00	0.16	20318.00	22237.89	14467659.00	53.49	4575.82	3510.50
24	8	7	20344.00	27264.00	189.85	0	Spot (Block24, Row7, Column8)	11151.75	11144.00	2942.50	0.00	0.26	493.00	524.51	493.00	158.73	0.03	0.30	100.00	100.00	0.00	10651.00	10658.75	11319022.00	66.95	3095.05	2745.50
24	1	8	18234.00	27554.00	149.80	0	Spot (Block24, Row8, Column1)	873.87	795.00	274.92	0.04	0.31	530.00	588.02	530.00	224.65	0.05	0.38	59.00	28.00	0.00	265.00	343.87	534806.00	1.27	722.69	695.00
24	2	8	18544.00	27570.00	151.50	0	Spot (Block24, Row8, Column2)	3385.80	2937.50	1796.15	0.06	0.53	527.00	551.06	527.00	78.26	0.02	0.14	100.00	100.00	0.00	2410.50	2858.80	2126283.00	36.22	1109.86	985.00
24	3	8	18838.00	27566.00	148.50	0	Spot (Block24, Row8, Column3)	7680.80	6038.50	5875.96	0.10	0.77	560.00	569.76	560.00	124.72	0.01	0.22	100.00	100.00	0.00	5478.50	7120.80	4654567.00	57.01	1763.07	1555.00
24	4	8	19137.00	27567.00	152.30	0	Spot (Block24, Row8, Column4)	39771.54	39148.50	19476.09	0.01	0.49	528.00	562.83	528.00	141.96	0.03	0.25	100.00	100.00	17.92	38620.50	39243.54	25294812.00	276.19	8082.63	6819.00
24	5	8	19435.00	27568.00	169.30	0	Spot (Block24, Row8, Column5)	863.15	824.00	194.23	0.02	0.23	507.00	620.47	507.00	433.56	0.09	0.70	29.00	1.00	0.00	317.00	356.15	689659.00	0.56	618.68	614.00
24	6	8	19745.00	27568.00	206.05	0	Spot (Block24, Row8, Column6)	37515.01	32123.00	21922.20	0.07	0.58	583.00	818.07	583.00	693.68	0.15	0.85	100.00	100.00	29.28	31540.00	36932.01	45355980.00	52.90	7816.40	7756.00
24	7	8	20044.00	27570.00	146.95	0	Spot (Block24, Row8, Column7)	11204.40	10255.00	6531.38	0.04	0.58	511.00	647.66	511.00	453.00	0.10	0.70	100.00	100.00	0.00	9744.00	10693.40	6644210.00	23.30	2657.82	2089.50
24	8	8	20331.00	27570.00	151.55	0	Spot (Block24, Row8, Column8)	55651.43	65535.00	14630.23	0.07	0.26	508.00	593.54	508.00	260.20	0.07	0.44	100.00	100.00	59.43	65027.00	55143.43	35116332.00	211.60	11148.04	8033.00
25	1	1	4732.00	29943.00	148.50	0	Spot (Block25, Row1, Column1)	45473.85	46347.00	18612.92	0.01	0.41	608.00	669.90	608.00	223.91	0.04	0.33	100.00	100.00	33.72	45739.00	44865.85	27511844.00	200.09	9799.59	7562.00
25	2	1	5029.00	29950.00	145.50	0	Spot (Block25, Row1, Column2)	47373.89	52282.00	18209.02	0.04	0.38	601.00	683.13	601.00	293.47	0.06	0.43	100.00	100.00	37.59	51681.00	46772.89	27477016.00	159.10	7956.55	7024.00
25	3	1	5334.00	29948.00	141.40	0	Spot (Block25, Row1, Column3)	23177.15	19436.50	16240.51	0.08	0.70	596.00	632.02	596.00	168.09	0.03	0.27	100.00	100.00	0.18	18840.50	22581.15	12562017.00	134.13	4171.74	3286.00
25	4	1	5628.00	29948.00	141.95	0	Spot (Block25, Row1, Column4)	40509.61	38432.00	19446.53	0.02	0.48	598.00	663.27	598.00	241.45	0.04	0.36	100.00	100.00	21.02	37834.00	39911.61	22158840.00	165.03	8201.97	6606.00
25	5	1	5935.00	29950.00	145.75	0	Spot (Block25, Row1, Column5)	44947.12	59025.00	22968.29	0.12	0.51	619.00	678.43	619.00	190.46	0.04	0.28	100.00	100.00	46.64	58406.00	44328.12	26114416.00	232.43	7341.20	5497.00
25	6	1	6228.00	29949.00	141.50	0	Spot (Block25, Row1, Column6)	48721.46	59644.50	18862.58	0.09	0.39	643.00	699.48	643.00	232.17	0.04	0.33	100.00	100.00	45.76	59001.50	48078.46	26407176.00	206.84	10039.44	6791.00
25	7	1	6528.00	29949.00	147.75	0	Spot (Block25, Row1, Column7)	62725.05	65535.00	6588.43	0.02	0.11	627.00	692.86	627.00	240.89	0.04	0.35	100.00	100.00	78.76	64908.00	62098.05	37509896.00	257.52	16295.10	13261.50
25	8	1	6843.00	29944.00	167.30	0	Spot (Block25, Row1, Column8)	1080.89	1034.00	239.96	0.02	0.22	615.00	636.99	615.00	125.58	0.02	0.20	96.00	79.00	0.00	419.00	465.89	837688.00	3.53	741.14	727.00
25	1	2	4704.00	30235.00	229.60	0	Spot (Block25, Row2, Column1)	898.65	888.00	139.57	0.01	0.16	621.00	690.04	621.00	242.16	0.05	0.35	59.00	7.00	0.00	267.00	277.65	1356068.00	0.86	735.53	729.00
25	2	2	5026.00	30247.00	123.65	0	Spot (Block25, Row2, Column2)	36458.61	34785.00	15016.58	0.02	0.41	642.00	728.39	642.00	329.62	0.05	0.45	100.00	100.00	1.97	34143.00	35816.61	14802197.00	108.40	6669.99	6020.00
25	3	2	5333.00	30248.00	147.70	0	Spot (Block25, Row2, Column3)	1689.27	1514.50	583.24	0.05	0.35	612.00	682.55	612.00	276.03	0.05	0.40	98.00	81.00	0.00	902.50	1077.27	1006806.00	3.65	834.92	810.00
25	4	2	5635.00	30249.00	195.20	0	Spot (Block25, Row2, Column4)	11572.76	9481.00	7945.73	0.09	0.69	640.00	739.50	640.00	328.44	0.06	0.44	100.00	100.00	0.00	8841.00	10932.76	12475439.00	32.98	2942.97	2940.50
25	5	2	5936.00	30252.00	175.00	0	Spot (Block25, Row2, Column5)	9997.82	9553.50	3950.07	0.02	0.40	677.00	736.93	677.00	264.67	0.04	0.36	100.00	100.00	0.00	8876.50	9320.82	8558133.00	34.99	2840.66	2342.00
25	6	2	6227.00	30246.00	144.50	0	Spot (Block25, Row2, Column6)	11773.19	10657.00	6503.79	0.04	0.55	695.00	785.01	695.00	419.37	0.05	0.53	100.00	100.00	0.00	9962.00	11078.19	6651853.00	26.20	2902.33	2366.00
25	7	2	6533.00	30252.00	144.15	0	Spot (Block25, Row2, Column7)	14925.96	12175.50	9221.62	0.09	0.62	679.00	733.58	679.00	249.64	0.03	0.34	100.00	100.00	0.00	11496.50	14246.96	8418244.00	56.85	3397.42	2853.00
25	8	2	6882.00	30237.00	216.00	0	Spot (Block25, Row2, Column8)	696.21	697.00	66.90	0.00	0.10	612.00	650.88	612.00	224.11	0.03	0.34	2.00	0.00	0.00	85.00	84.21	930140.00	0.20	657.09	646.00
25	1	3	4735.00	30547.00	145.95	0	Spot (Block25, Row3, Column1)	45626.35	54856.00	21559.08	0.08	0.47	616.00	656.78	616.00	152.84	0.03	0.23	100.00	100.00	43.30	54240.00	45010.35	26554684.00	294.23	8092.77	5765.00
25	2	3	5036.00	30548.00	140.65	0	Spot (Block25, Row3, Column2)	2523.35	2327.00	1004.47	0.04	0.40	630.00	697.24	630.00	242.16	0.04	0.35	100.00	99.00	0.00	1697.00	1893.35	1349994.00	7.54	1074.16	1010.00
25	3	3	5320.00	30547.00	138.90	0	Spot (Block25, Row3, Column3)	10329.26	7219.50	11605.87	0.16	1.12	622.00	668.50	622.00	195.26	0.03	0.29	100.00	100.00	2.31	6597.50	9707.26	5371214.00	49.48	2661.71	1841.00
25	4	3	5628.00	30546.00	141.85	0	Spot (Block25, Row3, Column4)	50522.86	63296.00	17729.78	0.10	0.35	639.00	707.83	639.00	262.17	0.04	0.37	100.00	100.00	45.87	62657.00	49883.86	27535124.00	190.01	11738.69	9169.50
25	5	3	5932.00	30548.00	138.30	0	Spot (Block25, Row3, Column5)	4043.62	3799.00	1943.25	0.03	0.48	652.00	732.41	652.00	377.49	0.05	0.52	100.00	99.00	0.00	3147.00	3391.62	2098640.00	8.77	1474.61	1223.00
25	6	3	6233.00	30547.00	221.85	0	Spot (Block25, Row3, Column6)	26665.69	14641.50	20621.55	0.26	0.77	737.00	887.49	737.00	586.26	0.08	0.66	100.00	100.00	12.68	13904.50	25928.69	37652144.00	43.97	7141.30	7432.00
25	7	3	6536.00	30551.00	142.60	0	Spot (Block25, Row3, Column7)	39627.74	40751.00	22793.28	0.01	0.58	704.00	808.48	704.00	441.88	0.06	0.55	100.00	100.00	30.91	40047.00	38923.74	21795332.00	87.85	7652.61	6349.50
25	8	3	6832.00	30556.00	151.15	0	Spot (Block25, Row3, Column8)	37732.22	35742.00	17467.11	0.02	0.46	625.00	689.07	625.00	281.47	0.04	0.41	100.00	100.00	13.76	35117.00	37107.22	23582724.00	131.60	7808.05	6609.00
25	1	4	4735.00	30848.00	141.45	0	Spot (Block25, Row4, Column1)	49359.53	57768.50	18102.77	0.07	0.37	610.00	676.12	610.00	208.00	0.04	0.31	100.00	100.00	43.73	57158.50	48749.53	26753016.00	234.06	9941.22	7806.50
25	2	4	5033.00	30849.00	160.45	0	Spot (Block25, Row4, Column2)	4484.55	4203.00	1956.75	0.03	0.44	622.00	702.75	622.00	265.24	0.05	0.38	100.00	100.00	0.00	3581.00	3862.55	3188515.00	14.26	1411.06	1401.00
25	3	4	5329.00	30848.00	146.90	0	Spot (Block25, Row4, Column3)	64797.10	65535.00	3598.04	0.00	0.06	629.00	708.45	629.00	273.67	0.05	0.39	100.00	100.00	93.19	64906.00	64168.10	38036220.00	234.18	18605.00	13830.00
25	4	4	5619.00	30849.00	150.90	0	Spot (Block25, Row4, Column4)	1645.69	1545.50	467.27	0.03	0.28	611.00	656.72	611.00	198.90	0.03	0.30	100.00	95.00	0.00	934.50	1034.69	1017038.00	4.97	849.15	837.00
25	5	4	5916.00	30859.00	149.70	0	Spot (Block25, Row4, Column5)	2298.17	1603.00	4287.31	0.16	1.87	609.00	653.34	609.00	177.94	0.03	0.27	94.00	88.00	0.00	994.00	1689.17	1406477.00	9.24	1052.19	756.00
25	6	4	6234.00	30850.00	179.05	0	Spot (Block25, Row4, Column6)	12345.04	12128.00	4693.61	0.01	0.38	704.00	790.37	704.00	373.77	0.05	0.47	100.00	100.00	0.00	11424.00	11641.04	11036467.00	30.91	3376.36	2893.00
25	7	4	6531.00	30852.00	140.50	0	Spot (Block25, Row4, Column7)	33705.47	30732.00	23214.80	0.04	0.69	715.00	836.46	715.00	498.63	0.07	0.60	100.00	100.00	20.11	30017.00	32990.47	18099856.00	65.92	6444.45	4672.00
25	8	4	6832.00	30859.00	141.40	0	Spot (Block25, Row4, Column8)	13259.54	11859.50	7989.94	0.05	0.60	658.00	722.54	658.00	241.56	0.04	0.33	100.00	100.00	0.00	11201.50	12601.54	7186669.00	51.90	3380.98	2655.00
25	1	5	4735.00	31147.00	139.70	0	Spot (Block25, Row5, Column1)	55948.59	65535.00	13847.07	0.07	0.25	627.00	758.40	627.00	431.84	0.08	0.57	100.00	100.00	58.56	64908.00	55321.59	29429152.00	127.80	13866.20	9729.50
25	2	5	5034.00	31150.00	148.95	0	Spot (Block25, Row5, Column2)	42717.56	42636.00	17801.43	0.00	0.42	638.00	807.17	638.00	570.99	0.10	0.71	100.00	100.00	18.14	41998.00	42079.56	25673360.00	73.40	7932.62	6573.00
25	3	5	5336.00	31150.00	145.60	0	Spot (Block25, Row5, Column3)	21281.99	18855.50	12529.55	0.05	0.59	629.00	737.08	629.00	306.31	0.07	0.42	100.00	100.00	0.00	18226.50	20652.99	12258426.00	67.07	3688.36	3158.00
25	4	5	5631.00	31148.00	138.80	0	Spot (Block25, Row5, Column4)	38744.83	38483.00	22811.95	0.00	0.59	617.00	684.14	617.00	214.15	0.04	0.31	100.00	100.00	28.63	37866.00	38127.83	20302340.00	177.73	7328.57	5242.00
25	5	5	5935.00	31150.00	146.65	0	Spot (Block25, Row5, Column5)	64710.52	65535.00	4022.27	0.01	0.06	625.00	709.47	625.00	282.91	0.06	0.40	100.00	100.00	93.36	64910.00	64085.52	37985400.00	226.22	16794.07	12864.00
25	6	5	6234.00	31149.00	143.30	0	Spot (Block25, Row5, Column6)	15376.96	14543.00	8316.16	0.02	0.54	716.00	863.48	716.00	651.60	0.08	0.75	100.00	100.00	0.00	13827.00	14660.96	8626474.00	22.27	3189.75	2663.00
25	7	5	6537.00	31152.00	219.25	0	Spot (Block25, Row5, Column7)	45628.61	45187.00	19519.08	0.00	0.43	869.00	1089.74	869.00	852.35	0.10	0.78	100.00	100.00	44.72	44318.00	44759.61	63059356.00	52.25	11593.94	11185.50
25	8	5	6834.00	31151.00	143.30	0	Spot (Block25, Row5, Column8)	47128.46	64999.50	21921.60	0.14	0.47	695.00	835.91	695.00	555.96	0.08	0.67	100.00	100.00	49.11	64304.50	46433.46	26486344.00	83.27	7945.51	5885.00
25	1	6	4735.00	31450.00	219.30	0	Spot (Block25, Row6, Column1)	22263.01	10680.00	19221.57	0.32	0.86	665.00	899.52	665.00	689.87	0.13	0.77	100.00	100.00	7.14	10015.00	21598.01	30567220.00	30.97	6009.08	6005.00
25	2	6	5031.00	31450.00	228.65	0	Spot (Block25, Row6, Column2)	39787.83	29963.00	19367.08	0.12	0.49	717.00	999.20	717.00	843.53	0.14	0.84	100.00	100.00	27.22	29246.00	39070.83	59642368.00	45.98	10950.29	10686.00
25	3	6	5325.00	31445.00	143.70	0	Spot (Block25, Row6, Column3)	58872.22	65535.00	11214.95	0.05	0.19	639.00	786.66	639.00	548.38	0.09	0.70	100.00	100.00	66.25	64896.00	58233.22	33145312.00	105.92	12962.69	9930.00
25	4	6	5633.00	31448.00	138.55	0	Spot (Block25, Row6, Column4)	7690.47	6949.50	4072.99	0.04	0.53	623.00	695.96	623.00	243.26	0.05	0.35	100.00	100.00	0.00	6326.50	7067.47	4014426.00	28.75	2105.93	1764.50
25	5	6	5932.00	31452.00	147.00	0	Spot (Block25, Row6, Column5)	64810.55	65535.00	3869.99	0.00	0.06	672.00	805.38	672.00	417.46	0.08	0.52	100.00	100.00	95.13	64863.00	64138.55	38627424.00	153.32	16924.55	11934.50
25	6	6	6231.00	31450.00	144.25	0	Spot (Block25, Row6, Column6)	7578.01	5689.50	5539.09	0.12	0.73	723.00	879.82	723.00	573.00	0.09	0.65	100.00	87.00	0.00	4966.50	6855.01	4319465.00	11.69	1672.90	1393.00
25	7	6	6535.00	31451.00	146.40	0	Spot (Block25, Row6, Column7)	51205.64	65535.00	18827.66	0.11	0.37	849.00	1002.44	849.00	633.12	0.07	0.63	100.00	100.00	54.73	64686.00	50356.64	29750672.00	79.29	11164.88	7763.00
25	8	6	6838.00	31453.00	145.85	0	Spot (Block25, Row6, Column8)	51986.26	65535.00	18641.17	0.10	0.36	708.00	766.65	708.00	245.16	0.03	0.32	100.00	100.00	57.93	64827.00	51278.26	30152236.00	208.92	11389.40	8737.00
25	1	7	4733.00	31745.00	150.75	0	Spot (Block25, Row7, Column1)	6310.50	5703.50	2914.58	0.04	0.46	612.00	737.54	612.00	394.15	0.08	0.53	100.00	100.00	0.00	5091.50	5698.50	3912513.00	14.14	1700.03	1609.00
25	2	7	5037.00	31747.00	151.70	0	Spot (Block25, Row7, Column2)	2196.92	1777.00	1175.82	0.09	0.54	643.00	775.70	643.00	534.15	0.08	0.69	76.00	51.00	0.00	1134.00	1553.92	1384062.00	2.66	969.73	947.50
25	3	7	5331.00	31712.00	228.45	0	Spot (Block25, Row7, Column3)	764.69	740.00	96.50	0.01	0.13	596.00	689.93	596.00	392.47	0.06	0.57	1.00	0.00	0.00	144.00	168.69	1148568.00	0.19	674.40	678.00
25	4	7	5635.00	31749.00	148.60	0	Spot (Block25, Row7, Column4)	1609.49	1500.00	690.04	0.03	0.43	592.00	668.52	592.00	290.11	0.05	0.43	87.00	64.00	0.00	908.00	1017.49	960863.00	3.24	798.19	791.00
25	5	7	5932.00	31747.00	174.70	0	Spot (Block25, Row7, Column5)	13586.21	11638.00	8293.14	0.07	0.61	668.00	917.28	668.00	677.82	0.14	0.74	100.00	100.00	0.00	10970.00	12918.21	11548275.00	18.69	2927.21	2811.50
25	6	7	6232.00	31747.00	226.60	0	Spot (Block25, Row7, Column6)	42530.66	37464.00	19456.64	0.06	0.46	811.00	1170.94	811.00	1004.12	0.16	0.86	100.00	100.00	32.61	36653.00	41719.66	62733208.00	41.19	11184.82	10704.00
25	7	7	6527.00	31749.00	146.20	0	Spot (Block25, Row7, Column7)	52385.57	64466.00	15937.32	0.09	0.30	789.00	926.00	789.00	572.73	0.07	0.62	100.00	100.00	49.32	63677.00	51596.57	30593380.00	89.85	10993.48	8780.00
25	8	7	6836.00	31751.00	177.40	0	Spot (Block25, Row7, Column8)	24285.86	24566.00	8249.18	0.00	0.34	688.00	752.71	688.00	272.07	0.04	0.36	100.00	100.00	0.00	23878.00	23597.86	21347268.00	86.50	6423.36	5413.50
25	1	8	4729.00	32050.00	204.65	0	Spot (Block25, Row8, Column1)	782.20	722.00	171.83	0.03	0.22	600.00	622.23	600.00	99.70	0.02	0.16	62.00	30.00	0.00	122.00	182.20	933159.00	1.60	649.39	646.00
25	2	8	5038.00	32051.00	142.10	0	Spot (Block25, Row8, Column2)	10079.63	9033.00	5888.73	0.05	0.58	597.00	620.23	597.00	105.88	0.02	0.17	100.00	100.00	0.00	8436.00	9482.63	5513559.00	89.34	2580.00	2137.00
25	3	8	5327.00	32047.00	143.65	0	Spot (Block25, Row8, Column3)	25542.31	19817.00	19477.12	0.11	0.76	593.00	628.60	593.00	181.07	0.03	0.29	100.00	100.00	3.24	19224.00	24949.31	14201526.00	137.59	4902.52	4256.50
25	4	8	5629.00	32050.00	146.10	0	Spot (Block25, Row8, Column4)	56378.28	65535.00	13879.13	0.07	0.25	597.00	636.89	597.00	187.12	0.03	0.29	100.00	100.00	60.34	64938.00	55781.28	32981540.00	297.89	11083.81	9779.50
25	5	8	5927.00	32046.00	146.95	0	Spot (Block25, Row8, Column5)	1389.09	1393.00	385.02	0.00	0.28	618.00	819.69	618.00	676.17	0.12	0.82	59.00	9.00	0.00	775.00	771.09	822342.00	0.84	819.08	787.50
25	6	8	6235.00	32052.00	200.30	0	Spot (Block25, Row8, Column6)	34817.85	29799.50	23493.88	0.07	0.67	718.00	1046.55	718.00	974.80	0.16	0.93	100.00	100.00	27.54	29081.50	34099.85	39692668.00	34.64	7887.81	7891.50
25	7	8	6537.00	32051.00	139.05	0	Spot (Block25, Row8, Column7)	34772.05	33234.00	19626.43	0.02	0.56	716.00	937.83	716.00	671.79	0.12	0.72	100.00	100.00	9.75	32518.00	34056.05	18185804.00	50.36	7496.96	6052.50
25	8	8	6826.00	32053.00	145.45	0	Spot (Block25, Row8, Column8)	62563.60	65535.00	7562.38	0.02	0.12	705.00	845.68	705.00	418.82	0.08	0.50	100.00	100.00	78.37	64830.00	61858.60	36162056.00	147.36	16971.60	13078.00
26	1	1	9235.00	29950.00	150.45	0	Spot (Block26, Row1, Column1)	44650.42	45977.00	18820.38	0.01	0.42	979.00	1047.87	979.00	344.09	0.03	0.33	100.00	100.00	32.20	44998.00	43671.42	27594124.00	126.72	9331.70	6850.50
26	2	1	9530.00	29954.00	151.20	0	Spot (Block26, Row1, Column2)	55376.70	65535.00	14679.42	0.07	0.27	986.00	1084.21	986.00	429.50	0.04	0.40	100.00	100.00	58.79	64549.00	54390.70	34666084.00	126.41	10914.38	8799.00
26	3	1	9837.00	29955.00	142.00	0	Spot (Block26, Row1, Column3)	16222.96	14074.00	10692.63	0.06	0.66	923.00	993.89	923.00	279.59	0.03	0.28	100.00	100.00	0.00	13151.00	15299.96	8890181.00	54.47	3970.61	3119.50
26	4	1	10129.00	29953.00	145.25	0	Spot (Block26, Row1, Column4)	52353.15	65078.00	16610.99	0.09	0.32	972.00	1042.42	972.00	346.32	0.03	0.33	100.00	100.00	49.13	64106.00	51381.15	29946200.00	148.16	11042.42	8894.00
26	5	1	10437.00	29956.00	145.45	0	Spot (Block26, Row1, Column5)	34147.88	30511.00	23777.02	0.05	0.70	973.00	1017.16	973.00	285.89	0.02	0.28	100.00	100.00	22.55	29538.00	33174.88	19532628.00	115.89	6119.11	4627.50
26	6	1	10731.00	29953.00	144.60	0	Spot (Block26, Row1, Column6)	49280.75	59401.00	18136.74	0.08	0.37	984.00	1052.05	984.00	333.68	0.03	0.32	100.00	100.00	46.05	58417.00	48296.75	28040920.00	144.53	11290.19	8323.00
26	7	1	11025.00	29956.00	149.55	0	Spot (Block26, Row1, Column7)	64301.39	65535.00	4046.85	0.01	0.06	981.00	1042.31	981.00	322.59	0.03	0.31	100.00	100.00	86.64	64554.00	63320.39	39481396.00	196.10	17969.74	13830.00
26	8	1	11340.00	29952.00	201.35	0	Spot (Block26, Row1, Column8)	1453.65	1370.00	383.24	0.03	0.26	906.00	967.13	906.00	213.24	0.03	0.22	86.00	54.00	0.00	464.00	547.65	1674610.00	2.28	1077.24	1069.00
26	1	2	9201.00	30230.00	208.95	0	Spot (Block26, Row2, Column1)	1226.37	1194.00	193.35	0.01	0.16	986.00	1036.27	986.00	280.76	0.02	0.27	37.00	5.00	0.00	208.00	240.37	1520696.00	0.68	1121.43	1119.00
26	2	2	9531.00	30254.00	129.45	0	Spot (Block26, Row2, Column2)	29331.36	27209.50	13095.89	0.03	0.45	992.00	1095.80	992.00	433.91	0.04	0.40	100.00	100.00	0.00	26217.50	28339.36	13199113.00	65.07	5859.71	5534.50
26	3	2	9835.00	30252.00	162.75	0	Spot (Block26, Row2, Column3)	1708.95	1571.00	471.15	0.04	0.28	985.00	1051.65	985.00	376.71	0.03	0.36	73.00	41.00	0.00	586.00	723.95	1254366.00	1.74	1128.78	1127.00
26	4	2	10138.00	30256.00	182.05	0	Spot (Block26, Row2, Column4)	15148.16	14127.50	8045.48	0.03	0.53	1013.00	1154.41	1013.00	459.07	0.06	0.40	100.00	100.00	0.00	13114.50	14135.16	14057488.00	30.48	3844.95	3777.00
26	5	2	10439.00	30255.00	197.90	0	Spot (Block26, Row2, Column5)	9912.82	9554.00	3543.98	0.02	0.36	1015.00	1118.88	1015.00	396.52	0.04	0.35	100.00	100.00	0.00	8539.00	8897.82	10933844.00	22.18	3153.90	2980.00
26	6	2	10727.00	30256.00	146.40	0	Spot (Block26, Row2, Column6)	16425.61	14656.00	9963.30	0.05	0.61	1073.00	1240.71	1073.00	685.80	0.06	0.55	100.00	100.00	0.00	13583.00	15352.61	9641834.00	22.14	3864.60	3022.00
26	7	2	11032.00	30258.00	146.85	0	Spot (Block26, Row2, Column7)	9568.26	8236.00	5314.59	0.07	0.56	994.00	1068.40	994.00	312.91	0.03	0.29	100.00	100.00	0.00	7242.00	8574.26	5673980.00	27.16	2730.04	2294.00
26	8	2	11341.00	30265.00	215.10	0	Spot (Block26, Row2, Column8)	1042.67	1013.00	129.30	0.01	0.12	901.00	985.67	901.00	363.91	0.04	0.37	5.00	0.00	0.00	112.00	141.67	1381535.00	0.16	956.05	918.00
26	1	3	9237.00	30554.00	145.75	0	Spot (Block26, Row3, Column1)	47971.91	61286.00	20207.37	0.11	0.42	984.00	1020.32	984.00	227.40	0.02	0.22	100.00	100.00	48.10	60302.00	46987.91	27823872.00	206.47	10182.69	7966.00
26	2	3	9543.00	30555.00	152.00	0	Spot (Block26, Row3, Column2)	2219.58	2152.00	691.35	0.01	0.31	991.00	1044.93	991.00	295.92	0.02	0.28	96.00	78.00	0.00	1161.00	1228.58	1411650.00	3.97	1264.84	1202.00
26	3	3	9828.00	30550.00	140.90	0	Spot (Block26, Row3, Column3)	3851.83	3491.00	1704.70	0.04	0.44	981.00	1008.47	981.00	248.64	0.01	0.25	100.00	99.00	0.00	2510.00	2870.83	2068434.00	11.44	1730.54	1590.00
26	4	3	10135.00	30557.00	144.20	0	Spot (Block26, Row3, Column4)	55574.27	65535.00	14641.21	0.07	0.26	995.00	1072.43	995.00	350.69	0.03	0.33	100.00	100.00	59.89	64540.00	54579.27	31455260.00	155.41	14098.64	11097.50
26	5	3	10436.00	30549.00	149.25	0	Spot (Block26, Row3, Column5)	2704.13	2354.00	1687.82	0.06	0.62	1065.00	1193.03	1065.00	570.42	0.05	0.48	84.00	55.00	0.00	1289.00	1639.13	1636000.00	2.65	1470.58	1341.00
26	6	3	10737.00	30556.00	212.30	0	Spot (Block26, Row3, Column6)	45988.11	49143.00	18906.11	0.03	0.41	1118.00	1481.10	1118.00	1108.64	0.12	0.75	100.00	100.00	39.72	48025.00	44870.11	59049240.00	40.15	12115.79	11790.50
26	7	3	11040.00	30558.00	145.25	0	Spot (Block26, Row3, Column7)	28753.56	25331.00	18971.44	0.06	0.66	1001.00	1209.17	1001.00	887.78	0.08	0.73	100.00	100.00	3.48	24330.00	27752.56	16533298.00	31.03	5239.88	4504.00
26	8	3	11338.00	30560.00	160.95	0	Spot (Block26, Row3, Column8)	58225.04	65535.00	12464.62	0.05	0.21	978.00	1068.47	978.00	512.34	0.04	0.48	100.00	100.00	64.52	64557.00	57247.04	41514828.00	111.56	12791.58	11548.50
26	1	4	9236.00	30855.00	142.35	0	Spot (Block26, Row4, Column1)	55292.36	65535.00	14691.16	0.07	0.27	983.00	1043.54	983.00	294.08	0.03	0.28	100.00	100.00	59.56	64552.00	54309.36	30355712.00	184.47	13339.93	9609.00
26	2	4	9535.00	30855.00	158.00	0	Spot (Block26, Row4, Column2)	7895.96	7185.00	3425.23	0.04	0.43	997.00	1086.83	997.00	386.81	0.04	0.36	100.00	100.00	0.00	6188.00	6898.96	5408736.00	17.60	2464.24	2383.00
26	3	4	9834.00	30853.00	148.85	0	Spot (Block26, Row4, Column3)	65148.49	65535.00	2532.27	0.00	0.04	999.00	1076.44	999.00	337.30	0.03	0.31	100.00	100.00	96.52	64536.00	64149.49	39350032.00	189.96	20261.88	15161.00
26	4	4	10123.00	30854.00	152.45	0	Spot (Block26, Row4, Column4)	2491.75	2386.00	770.93	0.02	0.31	982.00	1023.40	982.00	273.62	0.02	0.27	98.00	88.00	0.00	1404.00	1509.75	1587244.00	5.37	1358.84	1277.00
26	5	4	10430.00	30864.00	158.00	0	Spot (Block26, Row4, Column5)	2011.06	1571.00	1839.50	0.11	0.91	1001.00	1056.03	1001.00	269.14	0.02	0.25	85.00	52.00	0.00	570.00	1010.06	1373553.00	3.55	1273.06	1228.50
26	6	4	10734.00	30852.00	199.10	0	Spot (Block26, Row4, Column6)	11773.87	11704.00	3734.29	0.00	0.32	1086.00	1268.81	1086.00	882.28	0.07	0.70	100.00	100.00	0.00	10618.00	10687.87	13269152.00	11.91	3429.22	3141.00
26	7	4	11030.00	30859.00	143.70	0	Spot (Block26, Row4, Column7)	17040.21	12906.00	12925.93	0.12	0.76	1036.00	1236.02	1036.00	876.84	0.08	0.71	100.00	97.00	0.00	11870.00	16004.21	9644758.00	18.02	3608.62	2609.00
26	8	4	11333.00	30869.00	146.30	0	Spot (Block26, Row4, Column8)	5841.25	5126.00	3082.67	0.06	0.53	989.00	1053.60	989.00	364.25	0.03	0.35	100.00	99.00	0.00	4137.00	4852.25	3387927.00	13.14	2219.83	1773.50
26	1	5	9235.00	31160.00	145.05	0	Spot (Block26, Row5, Column1)	60536.27	65535.00	9353.41	0.03	0.15	999.00	1238.41	999.00	808.63	0.09	0.65	100.00	100.00	70.43	64536.00	59537.27	34808628.00	73.33	14154.25	10881.00
26	2	5	9534.00	31156.00	155.65	0	Spot (Block26, Row5, Column2)	59588.98	65535.00	11295.17	0.04	0.19	1046.00	1276.63	1046.00	770.71	0.09	0.60	100.00	100.00	68.42	64489.00	58542.98	39627024.00	75.66	13155.87	10539.00
26	3	5	9836.00	31155.00	144.00	0	Spot (Block26, Row5, Column3)	27129.14	24223.00	15609.73	0.05	0.58	1010.00	1127.37	1010.00	415.96	0.05	0.37	100.00	100.00	0.00	23213.00	26119.14	15300834.00	62.51	5400.28	4432.00
26	4	5	10134.00	31157.00	140.60	0	Spot (Block26, Row5, Column4)	39186.71	38348.00	21577.18	0.01	0.55	998.00	1061.38	998.00	314.95	0.03	0.30	100.00	100.00	26.58	37350.00	38188.71	21082512.00	121.05	9048.03	5824.50
26	5	5	10437.00	31158.00	147.15	0	Spot (Block26, Row5, Column5)	64964.70	65535.00	3296.31	0.00	0.05	998.00	1075.71	998.00	361.19	0.03	0.34	100.00	100.00	94.43	64537.00	63966.70	38459432.00	176.89	20158.47	14802.50
26	6	5	10736.00	31156.00	142.70	0	Spot (Block26, Row5, Column6)	19179.37	17605.00	10954.76	0.04	0.57	1061.00	1229.45	1061.00	681.99	0.06	0.55	100.00	100.00	0.00	16544.00	18118.37	10567833.00	26.32	4660.60	3758.00
26	7	5	11037.00	31160.00	204.25	0	Spot (Block26, Row5, Column7)	48722.54	64359.50	18949.95	0.12	0.39	1111.00	1414.05	1111.00	944.91	0.10	0.67	100.00	100.00	48.98	63248.50	47611.54	57298284.00	50.07	12722.73	12852.00
26	8	5	11335.00	31158.00	143.50	0	Spot (Block26, Row5, Column8)	38158.13	39216.00	23982.59	0.01	0.63	987.00	1088.34	987.00	555.01	0.04	0.51	100.00	100.00	32.15	38229.00	37171.13	21483096.00	66.79	6577.36	5075.00
26	1	6	9236.00	31456.00	211.00	0	Spot (Block26, Row6, Column1)	41526.25	38087.00	21159.31	0.04	0.51	1142.00	1547.68	1142.00	1131.17	0.13	0.73	100.00	100.00	36.09	36945.00	40384.25	52697268.00	35.34	11402.79	11433.50
26	2	6	9540.00	31460.00	220.90	0	Spot (Block26, Row6, Column2)	40290.54	35462.00	19402.99	0.06	0.48	1120.00	1488.19	1120.00	1072.04	0.12	0.72	100.00	100.00	26.10	34342.00	39170.54	56044504.00	36.19	10683.86	10368.00
26	3	6	9827.00	31452.00	144.60	0	Spot (Block26, Row6, Column3)	60228.23	65535.00	9861.66	0.04	0.16	1008.00	1167.47	1008.00	644.61	0.06	0.55	100.00	100.00	71.23	64527.00	59220.23	33908756.00	91.62	17167.82	12523.00
26	4	6	10138.00	31453.00	140.70	0	Spot (Block26, Row6, Column4)	7850.32	7086.00	3862.98	0.04	0.49	1000.00	1068.59	1000.00	295.68	0.03	0.28	100.00	100.00	0.00	6086.00	6850.32	4207774.00	22.94	2658.70	2349.00
26	5	6	10434.00	31455.00	148.90	0	Spot (Block26, Row6, Column5)	64966.77	65535.00	3007.10	0.00	0.05	1013.00	1141.02	1013.00	442.79	0.05	0.39	100.00	100.00	94.36	64522.00	63953.77	39175304.00	144.14	20458.93	16778.50
26	6	6	10736.00	31456.00	148.35	0	Spot (Block26, Row6, Column6)	3566.79	2933.00	1908.61	0.08	0.54	1065.00	1211.83	1065.00	665.81	0.06	0.55	86.00	59.00	0.00	1868.00	2501.79	2150777.00	3.54	1570.79	1480.00
26	7	6	11034.00	31455.00	145.65	0	Spot (Block26, Row6, Column7)	45227.98	53269.50	21040.15	0.07	0.47	1051.00	1237.38	1051.00	727.36	0.07	0.59	100.00	100.00	40.17	52218.50	44176.98	26232376.00	60.48	8580.04	6573.00
26	8	6	11340.00	31458.00	146.90	0	Spot (Block26, Row6, Column8)	45811.20	55213.50	21630.33	0.08	0.47	989.00	1040.81	989.00	263.98	0.02	0.25	100.00	100.00	44.39	54224.50	44822.20	26937140.00	169.60	9289.30	6724.00
26	1	7	9237.00	31754.00	150.00	0	Spot (Block26, Row7, Column1)	10972.82	10165.00	4783.20	0.03	0.44	1112.00	1279.70	1112.00	688.86	0.06	0.54	100.00	100.00	0.00	9053.00	9860.82	6803150.00	14.07	3024.67	2871.50
26	2	7	9538.00	31759.00	147.75	0	Spot (Block26, Row7, Column2)	2563.44	2255.00	1065.08	0.06	0.42	1028.00	1155.04	1028.00	571.46	0.05	0.49	80.00	53.00	0.00	1227.00	1535.44	1525248.00	2.46	1440.59	1402.00
26	3	7	9823.00	31736.00	165.90	0	Spot (Block26, Row7, Column3)	1268.09	1219.00	216.16	0.02	0.17	1010.00	1099.23	1010.00	435.85	0.04	0.40	24.00	0.00	0.00	209.00	258.09	966285.00	0.39	1153.29	1106.00
26	4	7	10129.00	31755.00	156.35	0	Spot (Block26, Row7, Column4)	2159.86	1959.00	694.18	0.04	0.32	1005.00	1098.12	1005.00	363.29	0.04	0.33	92.00	66.00	0.00	954.00	1154.86	1453587.00	2.92	1375.80	1367.00
26	5	7	10433.00	31757.00	178.25	0	Spot (Block26, Row7, Column5)	14882.86	13238.50	8213.21	0.05	0.55	1085.00	1309.90	1085.00	799.72	0.08	0.61	100.00	100.00	0.00	12153.50	13797.86	13275515.00	16.97	3883.69	3874.50
26	6	7	10734.00	31758.00	213.15	0	Spot (Block26, Row7, Column6)	44115.52	47189.50	19769.32	0.03	0.45	1184.00	1682.57	1184.00	1377.09	0.15	0.82	100.00	100.00	33.56	46005.50	42931.52	57174164.00	30.81	11638.65	11684.50
26	7	7	11023.00	31757.00	147.70	0	Spot (Block26, Row7, Column7)	57140.74	65535.00	12640.33	0.06	0.22	1057.00	1304.49	1057.00	948.01	0.09	0.73	100.00	100.00	61.37	64478.00	56083.74	34170428.00	58.90	14318.74	11223.50
26	8	7	11336.00	31755.00	191.45	0	Spot (Block26, Row7, Column8)	22941.93	23193.00	6833.41	0.00	0.30	1014.00	1109.73	1014.00	339.38	0.04	0.31	100.00	100.00	0.00	22179.00	21927.93	23721950.00	64.33	5767.87	5134.50
26	1	8	9208.00	32035.00	190.65	0	Spot (Block26, Row8, Column1)	1492.64	1390.00	453.48	0.03	0.30	992.00	1036.20	992.00	224.63	0.02	0.22	72.00	43.00	0.00	398.00	500.64	1526972.00	2.03	1206.03	1191.00
26	2	8	9540.00	32060.00	144.05	0	Spot (Block26, Row8, Column2)	7268.62	6475.00	3610.86	0.05	0.50	980.00	997.06	980.00	180.74	0.01	0.18	100.00	100.00	0.00	5495.00	6288.62	4099502.00	34.70	2248.10	1969.50
26	3	8	9825.00	32053.00	143.75	0	Spot (Block26, Row8, Column3)	15123.11	12000.00	11052.74	0.10	0.73	989.00	1038.74	989.00	272.21	0.02	0.26	100.00	100.00	0.00	11011.00	14134.11	8544559.00	51.74	3362.41	2757.00
26	4	8	10131.00	32054.00	153.20	0	Spot (Block26, Row8, Column4)	64024.26	65535.00	5104.83	0.01	0.08	1000.00	1078.79	1000.00	327.19	0.03	0.30	100.00	100.00	86.96	64535.00	63024.26	41231996.00	192.38	16547.92	13535.00
26	5	8	10428.00	32056.00	153.35	0	Spot (Block26, Row8, Column5)	2330.62	2137.00	712.33	0.04	0.31	1087.00	1254.92	1087.00	697.39	0.06	0.56	73.00	36.00	0.00	1050.00	1243.62	1498590.00	1.54	1383.67	1399.00
26	6	8	10736.00	32059.00	205.10	0	Spot (Block26, Row8, Column6)	47684.49	65535.00	19898.52	0.14	0.42	1144.00	1541.69	1144.00	1177.92	0.13	0.76	100.00	100.00	50.79	64391.00	46540.49	57174312.00	39.17	12380.01	12476.00
26	7	8	11033.00	32058.00	142.45	0	Spot (Block26, Row8, Column7)	34570.77	32783.00	19537.51	0.02	0.57	1100.00	1297.91	1100.00	773.35	0.07	0.60	100.00	100.00	9.80	31683.00	33470.77	19048524.00	43.02	8070.41	5915.50
26	8	8	11324.00	32060.00	147.35	0	Spot (Block26, Row8, Column8)	62191.77	65535.00	7196.91	0.02	0.12	1074.00	1147.44	1074.00	379.41	0.03	0.33	100.00	100.00	75.47	64461.00	61117.77	36755644.00	160.89	17130.56	13337.00
27	1	1	13737.00	29956.00	153.10	0	Spot (Block27, Row1, Column1)	44097.78	45428.00	18992.43	0.01	0.43	893.00	953.37	893.00	228.98	0.03	0.24	100.00	100.00	30.37	44535.00	43204.78	28310952.00	188.42	10590.74	8185.50
27	2	1	14032.00	29962.00	147.60	0	Spot (Block27, Row1, Column2)	16127.27	14556.50	8365.53	0.04	0.52	893.00	943.52	893.00	237.72	0.02	0.25	100.00	100.00	0.00	13663.50	15234.27	9740873.00	63.87	3707.47	3065.50
27	3	1	14338.00	29963.00	146.25	0	Spot (Block27, Row1, Column3)	14409.19	12403.00	9503.54	0.07	0.66	887.00	903.57	887.00	154.02	0.01	0.17	100.00	100.00	0.00	11516.00	13522.19	8400556.00	87.69	3293.22	2489.00
27	4	1	14629.00	29960.00	144.85	0	Spot (Block27, Row1, Column4)	12971.67	11243.00	7540.78	0.06	0.58	898.00	941.26	898.00	223.85	0.02	0.24	100.00	100.00	0.00	10345.00	12073.67	7432768.00	53.74	3482.79	2488.00
27	5	1	14939.00	29960.00	147.95	0	Spot (Block27, Row1, Column5)	32510.16	29120.00	22774.63	0.05	0.70	894.00	943.48	894.00	207.71	0.02	0.22	100.00	100.00	16.11	28226.00	31616.16	19376096.00	151.97	5782.81	4770.00
27	6	1	15231.00	29957.00	145.70	0	Spot (Block27, Row1, Column6)	32649.73	30905.00	17850.98	0.02	0.55	957.00	998.43	957.00	245.61	0.02	0.25	100.00	100.00	5.75	29948.00	31692.73	18740976.00	128.87	7979.49	5820.50
27	7	1	15529.00	29961.00	151.80	0	Spot (Block27, Row1, Column7)	53949.86	65535.00	16137.24	0.08	0.30	972.00	997.12	972.00	226.48	0.01	0.23	100.00	100.00	57.73	64563.00	52977.86	34204472.00	233.81	11718.75	9157.00
27	8	1	15840.00	29961.00	163.25	0	Spot (Block27, Row1, Column8)	1856.85	1769.00	515.14	0.02	0.28	962.00	967.88	962.00	162.57	0.00	0.17	99.00	89.00	0.00	807.00	894.85	1375924.00	5.47	1150.26	1130.00
27	1	2	13661.00	30240.00	216.65	0	Spot (Block27, Row2, Column1)	1283.27	1261.00	243.81	0.01	0.19	899.00	957.90	899.00	218.43	0.03	0.23	70.00	36.00	0.00	362.00	384.27	1715734.00	1.49	1103.43	1067.50
27	2	2	14033.00	30261.00	131.05	0	Spot (Block27, Row2, Column2)	24960.74	24076.00	10348.00	0.02	0.41	902.00	965.91	902.00	254.10	0.03	0.26	100.00	100.00	0.00	23174.00	24058.74	11506902.00	94.43	5423.03	5036.00
27	3	2	14341.00	30256.00	159.85	0	Spot (Block27, Row2, Column3)	2272.89	1948.50	973.47	0.07	0.43	898.00	961.14	898.00	278.51	0.03	0.29	93.00	77.00	0.00	1050.50	1374.89	1609203.00	4.71	1201.83	1179.50
27	4	2	14641.00	30260.00	179.15	0	Spot (Block27, Row2, Column4)	12520.03	12114.00	5843.56	0.01	0.47	912.00	999.73	912.00	305.54	0.04	0.31	100.00	100.00	0.00	11202.00	11608.03	11255507.00	37.70	3251.02	3166.00
27	5	2	14938.00	30265.00	188.00	0	Spot (Block27, Row2, Column5)	9412.50	9030.00	3350.89	0.02	0.36	920.00	1000.55	920.00	264.89	0.04	0.26	100.00	100.00	0.00	8110.00	8492.50	9374855.00	31.76	3000.28	2740.50
27	6	2	15231.00	30262.00	148.80	0	Spot (Block27, Row2, Column6)	8036.73	7278.00	4409.43	0.04	0.55	961.00	1062.71	961.00	460.05	0.04	0.43	100.00	100.00	0.00	6317.00	7075.73	4870261.00	15.16	2541.35	2116.00
27	7	2	15541.00	30262.00	147.70	0	Spot (Block27, Row2, Column7)	9082.03	7944.00	5220.99	0.06	0.57	968.00	989.52	968.00	200.42	0.01	0.20	100.00	100.00	0.00	6976.00	8114.03	5431052.00	40.38	2753.44	2256.00
27	8	2	15856.00	30267.00	211.00	0	Spot (Block27, Row2, Column8)	1086.54	1079.00	140.18	0.00	0.13	931.00	993.00	931.00	358.82	0.03	0.36	9.00	0.00	0.00	148.00	155.54	1376642.00	0.26	977.88	967.00
27	1	3	13741.00	30561.00	147.20	0	Spot (Block27, Row3, Column1)	37535.92	36198.50	21712.31	0.02	0.58	887.00	914.93	887.00	182.99	0.01	0.20	100.00	100.00	21.86	35311.50	36648.92	22146272.00	200.13	7758.18	5650.00
27	2	3	14041.00	30558.00	146.50	0	Spot (Block27, Row3, Column2)	3153.31	2885.00	1228.16	0.04	0.39	901.00	988.01	901.00	334.13	0.04	0.34	100.00	95.00	0.00	1984.00	2252.31	1841532.00	6.48	1421.65	1356.00
27	3	3	14330.00	30555.00	144.85	0	Spot (Block27, Row3, Column3)	11215.06	9735.00	6566.05	0.06	0.59	894.00	940.24	894.00	221.00	0.02	0.24	100.00	100.00	0.00	8841.00	10321.06	6415017.00	46.49	2868.28	2443.00
27	4	3	14638.00	30561.00	146.60	0	Spot (Block27, Row3, Column4)	39711.19	39242.00	20669.66	0.01	0.52	900.00	968.01	900.00	268.78	0.03	0.28	100.00	100.00	22.91	38342.00	38811.19	23231144.00	144.14	8799.53	6760.00
27	5	3	14942.00	30558.00	134.80	0	Spot (Block27, Row3, Column5)	14606.01	8435.00	17273.63	0.24	1.18	981.00	1113.33	981.00	513.98	0.05	0.46	100.00	100.00	7.60	7454.00	13625.01	7113127.00	26.25	4669.71	3390.00
27	6	3	15239.00	30560.00	207.75	0	Spot (Block27, Row3, Column6)	38029.81	33464.00	19698.59	0.06	0.52	1056.00	1276.81	1056.00	682.75	0.08	0.53	100.00	100.00	23.40	32408.00	36973.81	46472732.00	53.83	10337.91	10315.00
27	7	3	15546.00	30561.00	146.30	0	Spot (Block27, Row3, Column7)	27275.86	23089.00	18712.01	0.07	0.69	1002.00	1144.85	1002.00	589.07	0.06	0.51	100.00	100.00	3.60	22087.00	26273.86	15901826.00	44.36	5681.60	4095.00
27	8	3	15839.00	30566.00	166.05	0	Spot (Block27, Row3, Column8)	61032.92	65535.00	10658.43	0.03	0.17	982.00	1094.85	982.00	581.40	0.05	0.53	100.00	100.00	77.17	64553.00	60050.92	46507536.00	103.09	13758.77	13607.00
27	1	4	13733.00	30861.00	145.10	0	Spot (Block27, Row4, Column1)	39756.55	40076.00	20431.22	0.00	0.51	897.00	974.05	897.00	320.91	0.04	0.33	100.00	100.00	22.09	39179.00	38859.55	22860108.00	120.85	8449.81	6406.00
27	2	4	14039.00	30859.00	164.95	0	Spot (Block27, Row4, Column2)	20114.01	18155.00	10359.00	0.04	0.52	965.00	1114.90	965.00	555.50	0.06	0.50	100.00	100.00	0.00	17190.00	19149.01	15165964.00	34.20	4230.63	4063.00
27	3	4	14338.00	30862.00	150.60	0	Spot (Block27, Row4, Column3)	63457.10	65535.00	5673.73	0.01	0.09	934.00	1069.31	934.00	469.83	0.06	0.44	100.00	100.00	82.74	64601.00	62523.10	39343748.00	132.79	18428.29	13600.50
27	4	4	14634.00	30858.00	157.75	0	Spot (Block27, Row4, Column4)	1887.06	1754.00	507.13	0.03	0.27	885.00	927.66	885.00	221.28	0.02	0.24	99.00	91.00	0.00	869.00	1002.06	1296408.00	4.34	1140.78	1131.00
27	5	4	14928.00	30863.00	146.70	0	Spot (Block27, Row4, Column5)	2893.50	2632.00	1207.77	0.04	0.42	931.00	991.84	931.00	233.83	0.03	0.24	100.00	99.00	0.00	1701.00	1962.50	1698487.00	8.13	1473.93	1398.50
27	6	4	15246.00	30862.00	190.30	0	Spot (Block27, Row4, Column6)	12534.66	12555.00	3851.07	0.00	0.31	998.00	1126.59	998.00	491.07	0.05	0.44	100.00	100.00	0.00	11557.00	11536.66	12822952.00	23.23	3860.16	3414.00
27	7	4	15533.00	30863.00	146.20	0	Spot (Block27, Row4, Column7)	16408.27	12322.50	12625.55	0.12	0.77	1006.00	1113.31	1006.00	511.08	0.04	0.46	100.00	98.00	0.00	11316.50	15402.27	9582429.00	29.93	3463.36	2785.00
27	8	4	15836.00	30874.00	151.00	0	Spot (Block27, Row4, Column8)	6766.01	5899.00	3679.10	0.06	0.54	990.00	1059.12	990.00	412.64	0.03	0.39	100.00	100.00	0.00	4909.00	5776.01	4228756.00	13.83	2126.38	1823.00
27	1	5	13737.00	31161.00	141.95	0	Spot (Block27, Row5, Column1)	35864.90	32634.00	19945.14	0.04	0.56	956.00	1098.50	956.00	557.66	0.06	0.51	100.00	100.00	14.89	31678.00	34908.90	19510544.00	62.34	8645.21	6056.00
27	2	5	14033.00	31161.00	163.15	0	Spot (Block27, Row5, Column2)	61918.11	65535.00	9747.42	0.02	0.16	1004.00	1257.49	1004.00	739.43	0.10	0.59	100.00	100.00	82.27	64531.00	60914.11	45757924.00	82.04	13988.77	11864.50
27	3	5	14337.00	31162.00	154.50	0	Spot (Block27, Row5, Column3)	48032.52	54501.00	18556.30	0.05	0.39	975.00	1144.71	975.00	594.31	0.07	0.52	100.00	100.00	41.82	53526.00	47057.52	31125292.00	78.89	9052.72	7802.00
27	4	5	14639.00	31162.00	146.50	0	Spot (Block27, Row5, Column4)	29419.33	24968.00	19890.53	0.07	0.68	919.00	1019.12	919.00	376.48	0.04	0.37	100.00	100.00	6.68	24049.00	28500.33	17180896.00	75.44	5737.62	4693.50
27	5	5	14939.00	31165.00	150.80	0	Spot (Block27, Row5, Column5)	62738.16	65535.00	7164.04	0.02	0.11	920.00	1002.08	920.00	342.50	0.04	0.34	100.00	100.00	82.45	64615.00	61818.16	38960732.00	180.25	16152.32	11711.00
27	6	5	15239.00	31163.00	147.00	0	Spot (Block27, Row5, Column6)	9494.67	8467.00	4908.93	0.05	0.52	988.00	1106.10	988.00	569.54	0.05	0.51	100.00	100.00	0.00	7479.00	8506.67	5611351.00	14.73	2543.15	2208.50
27	7	5	15542.00	31163.00	187.25	0	Spot (Block27, Row5, Column7)	44658.59	50034.50	21234.92	0.05	0.48	1028.00	1222.63	1028.00	745.35	0.08	0.61	100.00	100.00	38.89	49006.50	43630.59	44212384.00	58.28	9576.00	9569.50
27	8	5	15840.00	31164.00	146.85	0	Spot (Block27, Row5, Column8)	37105.04	34097.50	24149.34	0.04	0.65	980.00	1062.21	980.00	492.69	0.03	0.46	100.00	100.00	29.25	33117.50	36125.04	21817836.00	73.16	6689.68	4605.00
27	1	6	13737.00	31463.00	206.65	0	Spot (Block27, Row6, Column1)	34473.29	27931.00	20679.80	0.09	0.60	1017.00	1288.66	1017.00	776.27	0.10	0.60	100.00	100.00	19.60	26914.00	33456.29	41850808.00	42.75	8629.32	8688.50
27	2	6	14038.00	31461.00	198.45	0	Spot (Block27, Row6, Column2)	27597.31	23965.50	15794.76	0.06	0.57	995.00	1252.37	995.00	758.28	0.10	0.61	100.00	100.00	0.81	22970.50	26602.31	30853808.00	34.74	6755.37	6712.00
27	3	6	14325.00	31457.00	146.70	0	Spot (Block27, Row6, Column3)	49792.84	60715.00	18262.95	0.09	0.37	979.00	1101.40	979.00	501.79	0.05	0.46	100.00	100.00	45.58	59736.00	48813.84	29278380.00	97.04	11382.14	7934.50
27	4	6	14642.00	31465.00	148.75	0	Spot (Block27, Row6, Column4)	7818.86	6515.00	4645.07	0.08	0.59	987.00	1029.47	987.00	308.05	0.02	0.30	100.00	100.00	0.00	5528.00	6831.86	4738230.00	22.04	2521.23	1992.50
27	5	6	14938.00	31462.00	149.45	0	Spot (Block27, Row6, Column5)	64077.92	65535.00	4477.49	0.01	0.07	984.00	1068.43	984.00	406.98	0.04	0.38	100.00	100.00	86.60	64551.00	63093.92	39216028.00	154.82	19312.20	15391.50
27	6	6	15236.00	31461.00	152.35	0	Spot (Block27, Row6, Column6)	3874.85	3196.00	2209.05	0.08	0.57	991.00	1091.62	991.00	479.07	0.04	0.44	92.00	76.00	0.00	2205.00	2883.85	2460532.00	5.81	1517.41	1436.00
27	7	6	15541.00	31462.00	148.45	0	Spot (Block27, Row6, Column7)	42229.81	45079.50	21800.47	0.03	0.52	991.00	1119.59	991.00	574.24	0.05	0.51	100.00	100.00	34.88	44088.50	41238.81	25422476.00	71.59	9382.97	6303.00
27	8	6	15843.00	31469.00	148.70	0	Spot (Block27, Row6, Column8)	43630.18	49244.00	22315.01	0.05	0.51	918.00	983.41	918.00	217.32	0.03	0.22	100.00	100.00	41.29	48326.00	42712.18	26309144.00	196.24	9512.39	7573.50
27	1	7	13732.00	31759.00	160.05	0	Spot (Block27, Row7, Column1)	26501.12	23484.00	13845.40	0.05	0.52	905.00	1115.21	905.00	632.63	0.09	0.57	100.00	100.00	0.14	22579.00	25596.12	18683288.00	40.13	4877.02	4629.50
27	2	7	14038.00	31764.00	152.10	0	Spot (Block27, Row7, Column2)	2411.83	1974.00	1205.87	0.09	0.50	890.00	1009.06	890.00	488.93	0.05	0.48	78.00	53.00	0.00	1084.00	1521.83	1531515.00	2.87	1168.75	1147.00
27	3	7	14339.00	31764.00	191.15	0	Spot (Block27, Row7, Column3)	1088.13	1077.00	199.31	0.00	0.18	894.00	918.99	894.00	177.48	0.01	0.19	50.00	18.00	0.00	183.00	194.13	1119688.00	0.95	969.12	941.00
27	4	7	14643.00	31765.00	155.90	0	Spot (Block27, Row7, Column4)	2059.51	1876.50	765.89	0.04	0.37	966.00	1023.58	966.00	349.26	0.03	0.34	86.00	57.00	0.00	910.50	1093.51	1379869.00	2.97	1213.77	1237.00
27	5	7	14939.00	31760.00	184.15	0	Spot (Block27, Row7, Column5)	11391.02	10393.00	6331.88	0.04	0.56	990.00	1148.84	990.00	570.58	0.06	0.50	100.00	100.00	0.00	9403.00	10401.02	10889811.00	17.95	3104.98	3089.00
27	6	7	15236.00	31759.00	192.90	0	Spot (Block27, Row7, Column6)	33085.59	31018.50	18172.46	0.03	0.55	1036.00	1345.28	1036.00	889.62	0.11	0.66	100.00	100.00	4.55	29982.50	32049.59	34938408.00	35.68	6997.79	6964.50
27	7	7	15528.00	31764.00	149.70	0	Spot (Block27, Row7, Column7)	43013.86	44071.00	19401.50	0.01	0.45	987.00	1120.24	987.00	556.11	0.05	0.50	100.00	100.00	27.80	43084.00	42026.86	26453668.00	75.33	9665.37	6777.00
27	8	7	15839.00	31761.00	187.95	0	Spot (Block27, Row7, Column8)	22926.99	23499.00	6705.42	0.01	0.29	928.00	999.52	928.00	269.44	0.03	0.27	100.00	100.00	0.00	22571.00	21998.99	22812352.00	81.38	6065.57	5546.00
27	1	8	13730.00	32063.00	155.90	0	Spot (Block27, Row8, Column1)	1627.52	1535.50	397.58	0.03	0.24	892.00	971.86	892.00	333.18	0.04	0.34	87.00	47.00	0.00	643.50	735.52	1090439.00	1.97	1149.12	1131.00
27	2	8	14047.00	32063.00	148.15	0	Spot (Block27, Row8, Column2)	6711.78	6051.00	3521.62	0.05	0.52	892.00	922.01	892.00	161.94	0.01	0.18	100.00	100.00	0.00	5159.00	5819.78	4020354.00	35.75	2090.54	1884.50
27	3	8	14325.00	32062.00	147.50	0	Spot (Block27, Row8, Column3)	15415.17	11292.00	11650.92	0.14	0.76	893.00	958.02	893.00	318.41	0.03	0.33	100.00	100.00	0.00	10399.00	14522.17	9156610.00	45.40	3215.56	2535.00
27	4	8	14636.00	32062.00	158.35	0	Spot (Block27, Row8, Column4)	64841.27	65535.00	3919.21	0.00	0.06	931.00	1017.94	931.00	384.30	0.04	0.38	100.00	100.00	95.82	64604.00	63910.27	44935428.00	166.08	18583.84	15081.00
27	5	8	14936.00	32069.00	168.85	0	Spot (Block27, Row8, Column5)	1831.63	1776.00	537.33	0.01	0.29	968.00	1106.04	968.00	612.56	0.06	0.55	59.00	25.00	0.00	808.00	863.63	1445158.00	1.18	1178.13	1148.00
27	6	8	15239.00	32063.00	201.95	0	Spot (Block27, Row8, Column6)	42971.28	47192.00	21407.15	0.04	0.50	1050.00	1330.53	1050.00	916.64	0.10	0.69	100.00	100.00	36.48	46142.00	41921.28	49589264.00	45.43	10311.88	10474.00
27	7	8	15537.00	32065.00	146.95	0	Spot (Block27, Row8, Column7)	22155.21	19541.00	12852.52	0.05	0.58	1014.00	1190.20	1014.00	609.85	0.07	0.51	100.00	100.00	0.00	18527.00	21141.21	13071575.00	34.38	4783.58	3802.00
27	8	8	15823.00	32065.00	148.70	0	Spot (Block27, Row8, Column8)	61913.39	65535.00	7532.82	0.02	0.12	998.00	1117.96	998.00	444.28	0.05	0.40	100.00	100.00	74.71	64537.00	60915.39	37457916.00	136.84	16863.36	13067.00
28	1	1	18239.00	29963.00	156.15	0	Spot (Block28, Row1, Column1)	35379.04	30743.00	19637.64	0.06	0.56	661.00	705.61	661.00	223.76	0.03	0.32	100.00	100.00	13.08	30082.00	34718.04	23810180.00	154.96	6951.77	5222.00
28	2	1	18534.00	29968.00	149.10	0	Spot (Block28, Row1, Column2)	27823.40	25092.00	15895.49	0.04	0.57	683.00	772.10	683.00	451.95	0.05	0.59	100.00	100.00	1.16	24409.00	27140.40	16860980.00	59.85	5469.11	4929.00
28	3	1	18835.00	29966.00	149.35	0	Spot (Block28, Row1, Column3)	38796.59	37761.00	22311.47	0.01	0.58	692.00	742.53	692.00	395.54	0.03	0.53	100.00	100.00	28.18	37069.00	38104.59	23821212.00	96.21	6683.87	5046.00
28	4	1	19128.00	29963.00	147.55	0	Spot (Block28, Row1, Column4)	19930.04	18447.00	11431.37	0.03	0.57	654.00	774.27	654.00	553.45	0.07	0.71	100.00	100.00	0.00	17793.00	19276.04	11738791.00	34.61	4640.05	3678.00
28	5	1	19438.00	29965.00	154.10	0	Spot (Block28, Row1, Column5)	44901.90	58506.00	22997.53	0.11	0.51	605.00	654.93	605.00	206.45	0.03	0.32	100.00	100.00	47.17	57901.00	44296.90	29321132.00	214.32	7824.94	5416.00
28	6	1	19735.00	29964.00	149.50	0	Spot (Block28, Row1, Column6)	52300.31	65535.00	16507.27	0.10	0.32	613.00	667.71	613.00	257.21	0.04	0.39	100.00	100.00	51.65	64922.00	51687.31	31694216.00	200.74	13189.76	10940.00
28	7	1	20030.00	29965.00	156.50	0	Spot (Block28, Row1, Column7)	64869.86	65535.00	3211.75	0.00	0.05	615.00	667.68	615.00	253.93	0.04	0.38	100.00	100.00	92.85	64920.00	64254.86	43528080.00	252.84	17404.59	14139.50
28	8	1	20343.00	29965.00	178.55	0	Spot (Block28, Row1, Column8)	1169.67	1064.50	375.18	0.04	0.32	601.00	616.35	601.00	134.41	0.01	0.22	94.00	74.00	0.00	463.50	568.67	1041007.00	4.12	722.20	711.00
28	1	2	18245.00	30268.00	130.90	0	Spot (Block28, Row2, Column1)	843.00	817.00	66.47	0.01	0.08	712.00	786.56	712.00	396.76	0.04	0.50	0.00	0.00	0.00	105.00	131.00	389467.00	0.14	809.89	788.50
28	2	2	18538.00	30265.00	140.45	0	Spot (Block28, Row2, Column2)	52029.43	63633.00	16856.63	0.09	0.32	721.00	851.83	721.00	621.10	0.07	0.73	100.00	100.00	48.41	62912.00	51308.43	27731852.00	82.40	9705.63	9179.00
28	3	2	18836.00	30264.00	147.40	0	Spot (Block28, Row2, Column3)	4523.27	3944.00	2533.34	0.06	0.56	757.00	911.86	757.00	723.72	0.08	0.79	100.00	76.00	0.00	3187.00	3766.27	2682298.00	4.99	1656.85	1318.00
28	4	2	19138.00	30264.00	186.15	0	Spot (Block28, Row2, Column4)	39424.21	38973.50	20290.43	0.00	0.51	709.00	922.00	709.00	781.76	0.11	0.85	100.00	100.00	18.83	38264.50	38715.21	38320524.00	49.25	7198.58	7040.00
28	5	2	19445.00	30265.00	190.85	0	Spot (Block28, Row2, Column5)	9400.11	9113.00	2800.39	0.01	0.30	634.00	748.96	634.00	506.18	0.07	0.68	100.00	100.00	0.00	8479.00	8766.11	9635110.00	17.09	2900.58	2729.50
28	6	2	19729.00	30262.00	150.75	0	Spot (Block28, Row2, Column6)	20597.19	18451.50	12860.85	0.05	0.62	630.00	769.94	630.00	483.77	0.09	0.63	100.00	100.00	0.00	17821.50	19967.19	12893838.00	40.98	4191.93	3331.00
28	7	2	20036.00	30267.00	149.90	0	Spot (Block28, Row2, Column7)	27781.69	23193.00	16776.73	0.08	0.60	619.00	696.53	619.00	262.78	0.05	0.38	100.00	100.00	1.46	22574.00	27162.69	17113524.00	103.07	5597.01	4789.00
28	8	2	20338.00	30261.00	160.60	0	Spot (Block28, Row2, Column8)	952.89	923.00	137.12	0.01	0.14	598.00	639.12	598.00	271.23	0.03	0.42	73.00	10.00	0.00	325.00	354.89	680367.00	1.16	700.93	693.00
28	1	3	18238.00	30565.00	153.75	0	Spot (Block28, Row3, Column1)	51958.38	65535.00	18236.48	0.10	0.35	708.00	742.69	708.00	179.24	0.02	0.24	100.00	100.00	56.22	64827.00	51250.38	33825160.00	285.74	10153.50	7687.00
28	2	3	18536.00	30569.00	146.20	0	Spot (Block28, Row3, Column2)	5502.68	4980.50	2928.44	0.04	0.53	729.00	816.60	729.00	381.46	0.05	0.47	100.00	99.00	0.00	4251.50	4773.68	3191554.00	12.28	1845.37	1442.00
28	3	3	18826.00	30564.00	145.20	0	Spot (Block28, Row3, Column3)	22561.46	19588.00	13033.50	0.06	0.58	742.00	788.50	742.00	233.66	0.03	0.30	100.00	100.00	0.52	18846.00	21819.46	12972841.00	93.18	5228.16	3426.50
28	4	3	19140.00	30566.00	151.45	0	Spot (Block28, Row3, Column4)	54239.34	65535.00	15713.29	0.08	0.29	700.00	816.67	700.00	560.32	0.07	0.69	100.00	100.00	57.89	64835.00	53539.34	34008324.00	95.34	12981.43	10579.00
28	5	3	19439.00	30566.00	144.50	0	Spot (Block28, Row3, Column5)	9618.25	8635.50	5162.13	0.05	0.54	634.00	738.81	634.00	406.02	0.07	0.55	100.00	100.00	0.00	8001.50	8984.25	5482400.00	21.87	2445.08	1800.50
28	6	3	19740.00	30564.00	212.80	0	Spot (Block28, Row3, Column6)	38718.85	35135.00	19959.82	0.04	0.52	663.00	937.32	663.00	656.74	0.15	0.70	100.00	100.00	25.50	34472.00	38055.85	50102516.00	57.53	9275.74	8855.50
28	7	3	20040.00	30566.00	151.70	0	Spot (Block28, Row3, Column7)	48109.52	61645.00	20216.11	0.11	0.42	628.00	811.91	628.00	530.27	0.11	0.65	100.00	100.00	47.31	61017.00	47481.52	30405424.00	89.20	9074.83	6879.00
28	8	3	20341.00	30573.00	157.70	0	Spot (Block28, Row3, Column8)	48483.25	51202.50	16564.20	0.02	0.34	608.00	683.65	608.00	355.37	0.05	0.52	100.00	100.00	33.92	50594.50	47875.25	33162776.00	134.51	10061.58	8227.00
28	1	4	18241.00	30866.00	149.05	0	Spot (Block28, Row4, Column1)	53813.38	65535.00	16152.99	0.09	0.30	696.00	767.43	696.00	263.22	0.04	0.34	100.00	100.00	56.54	64839.00	53117.38	32934032.00	201.53	12561.82	9930.00
28	2	4	18539.00	30866.00	166.10	0	Spot (Block28, Row4, Column2)	13216.12	11680.50	6609.56	0.05	0.50	737.00	862.09	737.00	384.12	0.07	0.45	100.00	100.00	0.00	10943.50	12479.12	10149979.00	32.16	2969.33	2848.00
28	3	4	18836.00	30868.00	157.35	0	Spot (Block28, Row4, Column3)	65160.76	65535.00	2284.24	0.00	0.04	743.00	852.04	743.00	379.61	0.06	0.45	100.00	100.00	96.34	64792.00	64417.76	44505220.00	169.41	19482.05	13599.00
28	4	4	19132.00	30866.00	147.85	0	Spot (Block28, Row4, Column4)	4270.55	3711.00	1824.37	0.06	0.43	703.00	757.59	703.00	248.31	0.03	0.33	100.00	100.00	0.00	3008.00	3567.55	2566598.00	14.15	1552.56	1331.50
28	5	4	19434.00	30861.00	144.00	0	Spot (Block28, Row4, Column5)	6210.04	3733.50	9308.24	0.22	1.50	660.00	701.98	660.00	216.25	0.03	0.31	98.00	95.00	1.41	3073.50	5550.04	3527304.00	25.47	2010.44	1202.00
28	6	4	19739.00	30861.00	193.55	0	Spot (Block28, Row4, Column6)	10826.84	10959.00	2724.58	0.01	0.25	642.00	778.82	642.00	441.14	0.08	0.57	100.00	100.00	0.00	10317.00	10184.84	11476450.00	22.78	3040.68	2802.00
28	7	4	20031.00	30871.00	147.95	0	Spot (Block28, Row4, Column7)	35107.93	30531.50	23774.43	0.06	0.68	668.00	792.85	668.00	436.26	0.07	0.55	100.00	100.00	27.50	29863.50	34439.93	21064820.00	78.66	6329.33	4779.00
28	8	4	20340.00	30878.00	148.60	0	Spot (Block28, Row4, Column8)	12332.38	11168.00	7330.76	0.04	0.59	624.00	679.55	624.00	229.70	0.04	0.34	100.00	100.00	0.00	10544.00	11708.38	7424090.00	50.73	3351.87	2677.00
28	1	5	18238.00	31166.00	147.45	0	Spot (Block28, Row5, Column1)	44461.54	48229.00	20592.18	0.04	0.46	693.00	848.19	693.00	496.66	0.09	0.59	100.00	100.00	37.02	47536.00	43768.54	26543692.00	87.81	8586.91	6742.50
28	2	5	18544.00	31165.00	156.75	0	Spot (Block28, Row5, Column2)	53463.53	65024.00	14711.28	0.09	0.28	732.00	917.81	732.00	514.21	0.10	0.56	100.00	100.00	49.03	64292.00	52731.53	35981248.00	102.19	10729.46	10166.50
28	3	5	18838.00	31168.00	154.85	0	Spot (Block28, Row5, Column3)	38301.04	34796.50	20220.19	0.04	0.53	730.00	873.28	730.00	423.44	0.08	0.48	100.00	100.00	21.58	34066.50	37571.04	25202208.00	88.39	6438.16	5674.00
28	4	5	19133.00	31169.00	151.60	0	Spot (Block28, Row5, Column4)	47036.83	63458.00	21576.19	0.13	0.46	705.00	786.42	705.00	299.43	0.05	0.38	100.00	100.00	49.37	62753.00	46331.83	29727472.00	154.46	8505.99	5975.50
28	5	5	19441.00	31169.00	156.60	0	Spot (Block28, Row5, Column5)	64638.42	65535.00	4905.24	0.01	0.08	675.00	744.29	675.00	342.19	0.04	0.46	100.00	100.00	95.41	64860.00	63963.42	43631340.00	186.72	18876.75	13264.50
28	6	5	19743.00	31168.00	148.90	0	Spot (Block28, Row5, Column6)	23870.97	21670.50	13485.27	0.04	0.56	651.00	783.03	651.00	519.09	0.08	0.66	100.00	100.00	0.00	21019.50	23219.97	14561294.00	44.48	4803.80	3991.00
28	7	5	20046.00	31169.00	201.60	0	Spot (Block28, Row5, Column7)	43226.16	45001.00	20303.44	0.02	0.47	686.00	899.31	686.00	667.06	0.12	0.74	100.00	100.00	34.17	44315.00	42540.16	49840144.00	63.45	9567.41	9601.00
28	8	5	20339.00	31168.00	150.75	0	Spot (Block28, Row5, Column8)	48784.79	65535.00	21389.17	0.13	0.44	623.00	726.13	623.00	420.15	0.07	0.58	100.00	100.00	52.88	64912.00	48161.79	30441916.00	114.39	8592.44	5930.00
28	1	6	18237.00	31465.00	211.10	0	Spot (Block28, Row6, Column1)	35868.75	29823.50	20729.40	0.08	0.58	709.00	1019.44	709.00	765.20	0.16	0.75	100.00	100.00	23.39	29114.50	35159.75	45553596.00	45.54	8412.76	8137.50
28	2	6	18536.00	31466.00	213.45	0	Spot (Block28, Row6, Column2)	33850.28	28903.00	18162.03	0.07	0.54	710.00	972.63	710.00	721.83	0.14	0.74	100.00	100.00	9.69	28193.00	33140.28	44005492.00	45.55	7876.04	7752.00
28	3	6	18830.00	31464.00	153.30	0	Spot (Block28, Row6, Column3)	61790.69	65535.00	7972.21	0.03	0.13	708.00	835.79	708.00	445.21	0.07	0.53	100.00	100.00	76.80	64827.00	61082.69	40226092.00	136.91	13373.36	10510.00
28	4	6	19142.00	31465.00	148.55	0	Spot (Block28, Row6, Column4)	16939.30	14224.00	11441.39	0.08	0.68	700.00	756.33	700.00	241.07	0.03	0.32	100.00	100.00	0.00	13524.00	16239.30	10180518.00	67.13	3969.62	3185.00
28	5	6	19436.00	31467.00	157.00	0	Spot (Block28, Row6, Column5)	64781.09	65535.00	4240.66	0.01	0.07	684.00	823.13	684.00	568.72	0.08	0.69	100.00	100.00	95.29	64851.00	64097.09	44051556.00	112.46	18173.10	12305.00
28	6	6	19739.00	31465.00	150.20	0	Spot (Block28, Row6, Column6)	7922.96	6343.00	5464.01	0.10	0.69	655.00	777.17	655.00	517.07	0.07	0.67	100.00	100.00	0.00	5688.00	7267.96	4880545.00	13.82	2090.96	1705.50
28	7	6	20039.00	31464.00	155.80	0	Spot (Block28, Row6, Column7)	58050.02	65535.00	12741.10	0.05	0.22	634.00	773.29	634.00	518.76	0.09	0.67	100.00	100.00	67.37	64901.00	57416.02	38777752.00	110.41	12679.97	10049.00
28	8	6	20343.00	31466.00	153.85	0	Spot (Block28, Row6, Column8)	58485.16	65535.00	12579.99	0.05	0.22	600.00	658.50	600.00	245.99	0.04	0.37	100.00	100.00	70.32	64935.00	57885.16	37840216.00	235.08	13933.16	11209.00
28	1	7	18239.00	31763.00	162.45	0	Spot (Block28, Row7, Column1)	18144.49	15866.00	9561.54	0.06	0.53	630.00	783.60	630.00	484.60	0.09	0.62	100.00	100.00	0.00	15236.00	17514.49	13227330.00	35.82	3336.38	3308.00
28	2	7	18536.00	31769.00	151.00	0	Spot (Block28, Row7, Column2)	5629.08	4235.00	3773.87	0.12	0.67	632.00	751.08	632.00	425.10	0.07	0.57	100.00	94.00	0.00	3603.00	4997.08	3529431.00	11.47	1498.65	1211.50
28	3	7	18840.00	31760.00	175.95	0	Spot (Block28, Row7, Column3)	1022.33	992.00	222.56	0.01	0.22	644.00	678.30	644.00	183.45	0.02	0.27	72.00	46.00	0.00	348.00	378.33	888408.00	1.88	742.42	727.00
28	4	7	19139.00	31765.00	150.45	0	Spot (Block28, Row7, Column4)	3943.84	3233.50	2363.38	0.09	0.60	669.00	779.73	669.00	540.84	0.07	0.69	99.00	75.00	0.00	2564.50	3274.84	2429406.00	5.85	1296.57	1166.00
28	5	7	19436.00	31765.00	191.65	0	Spot (Block28, Row7, Column5)	34639.27	31840.00	20855.89	0.04	0.60	683.00	976.30	683.00	877.69	0.16	0.90	100.00	100.00	14.69	31157.00	33956.27	35851808.00	38.35	6579.96	6582.00
28	6	7	19738.00	31766.00	204.60	0	Spot (Block28, Row7, Column6)	38617.37	38583.00	20651.76	0.00	0.53	679.00	1058.49	679.00	955.44	0.19	0.90	100.00	100.00	19.28	37904.00	37938.37	45877664.00	39.31	8120.05	8056.50
28	7	7	20031.00	31765.00	154.15	0	Spot (Block28, Row7, Column7)	58692.27	65535.00	11249.88	0.05	0.19	611.00	755.16	611.00	486.49	0.09	0.64	100.00	100.00	66.36	64924.00	58081.27	38385068.00	119.09	13344.14	9686.00
28	8	7	20343.00	31766.00	191.15	0	Spot (Block28, Row7, Column8)	21417.91	22434.00	5354.88	0.02	0.25	600.00	660.94	600.00	253.78	0.04	0.38	100.00	100.00	0.00	21834.00	20817.91	22060452.00	81.79	5435.54	4888.00
28	1	8	18250.00	32073.00	149.90	0	Spot (Block28, Row8, Column1)	1346.37	1000.00	2112.48	0.13	1.57	603.00	657.23	603.00	221.90	0.04	0.34	78.00	40.00	0.00	397.00	743.37	828016.00	3.11	804.26	712.00
28	2	8	18541.00	32068.00	148.15	0	Spot (Block28, Row8, Column2)	21218.17	19212.00	12172.73	0.04	0.57	602.00	645.70	602.00	161.70	0.03	0.25	100.00	100.00	0.00	18610.00	20616.17	12709682.00	127.23	4320.07	3530.00
28	3	8	18831.00	32067.00	148.35	0	Spot (Block28, Row8, Column3)	33018.62	27314.00	23033.14	0.08	0.70	597.00	650.06	597.00	229.82	0.04	0.35	100.00	100.00	19.74	26717.00	32421.62	20075372.00	140.85	5294.63	4067.00
28	4	8	19135.00	32067.00	156.20	0	Spot (Block28, Row8, Column4)	60649.03	65535.00	9459.72	0.03	0.16	603.00	659.14	603.00	245.10	0.04	0.37	100.00	100.00	71.81	64932.00	60046.03	40877812.00	244.76	13926.96	11161.00
28	5	8	19432.00	32067.00	150.60	0	Spot (Block28, Row8, Column5)	3879.82	3616.50	1716.90	0.03	0.44	611.00	802.36	611.00	669.15	0.12	0.83	100.00	86.00	0.00	3005.50	3268.82	2413250.00	4.60	1314.44	1245.50
28	6	8	19738.00	32068.00	206.75	0	Spot (Block28, Row8, Column6)	42104.95	43855.00	21100.48	0.02	0.50	646.00	936.88	646.00	821.78	0.16	0.88	100.00	100.00	35.06	43209.00	41458.95	51157940.00	50.10	9576.52	9682.50
28	7	8	20038.00	32068.00	147.95	0	Spot (Block28, Row8, Column7)	44051.61	49523.00	21149.90	0.05	0.48	597.00	733.53	597.00	501.72	0.09	0.68	100.00	100.00	36.23	48926.00	43454.61	26387060.00	86.34	8828.22	7196.00
28	8	8	20326.00	32067.00	151.30	0	Spot (Block28, Row8, Column8)	58239.48	65535.00	11659.23	0.05	0.20	602.00	655.56	602.00	263.59	0.04	0.40	100.00	100.00	65.76	64933.00	57637.48	36574696.00	218.46	13326.62	11291.00
29	1	1	4729.00	34444.00	150.15	0	Spot (Block29, Row1, Column1)	47785.12	53092.50	17646.64	0.05	0.37	494.00	569.83	494.00	317.79	0.06	0.56	100.00	100.00	36.48	52598.50	47291.12	29340256.00	148.58	9447.42	7238.00
29	2	1	5025.00	34449.00	148.75	0	Spot (Block29, Row1, Column2)	55257.37	65535.00	14109.21	0.07	0.26	497.00	629.70	497.00	430.02	0.10	0.68	100.00	100.00	53.90	65038.00	54760.37	33320444.00	127.04	10213.52	8943.00
29	3	1	5326.00	34449.00	142.20	0	Spot (Block29, Row1, Column3)	14612.54	12565.00	10050.56	0.07	0.69	492.00	555.23	492.00	290.74	0.05	0.52	100.00	100.00	0.00	12073.00	14120.54	8036899.00	48.35	2869.95	2147.00
29	4	1	5626.00	34447.00	141.60	0	Spot (Block29, Row1, Column4)	51878.79	60399.00	15790.48	0.07	0.30	501.00	588.30	501.00	305.18	0.07	0.52	100.00	100.00	45.24	59898.00	51377.79	28325996.00	168.07	10442.82	8816.50
29	5	1	5930.00	34448.00	142.80	0	Spot (Block29, Row1, Column5)	40475.09	43915.50	23347.59	0.04	0.58	500.00	559.13	500.00	213.85	0.05	0.38	100.00	100.00	34.77	43415.50	39975.09	22585188.00	186.65	6152.51	4780.00
29	6	1	6227.00	34448.00	140.50	0	Spot (Block29, Row1, Column6)	50661.55	61012.00	17242.03	0.08	0.34	509.00	592.17	509.00	266.30	0.07	0.45	100.00	100.00	46.00	60503.00	50152.55	27205412.00	188.02	11169.34	8889.00
29	7	1	6519.00	34450.00	147.70	0	Spot (Block29, Row1, Column7)	64575.97	65535.00	3586.49	0.01	0.06	504.00	575.41	504.00	268.09	0.06	0.47	100.00	100.00	90.39	65031.00	64071.97	38293880.00	238.73	17429.95	15716.00
29	8	1	6834.00	34444.00	156.85	0	Spot (Block29, Row1, Column8)	1546.41	1414.00	594.85	0.04	0.38	497.00	518.20	497.00	139.10	0.02	0.27	99.00	98.00	0.00	917.00	1049.41	1040734.00	7.39	749.87	717.50
29	1	2	4723.00	34740.00	227.05	0	Spot (Block29, Row2, Column1)	529.21	512.00	53.68	0.01	0.10	490.00	551.06	490.00	273.99	0.05	0.50	0.00	0.00	0.00	22.00	39.21	783760.00	-0.08	490.09	490.00
29	2	2	5026.00	34749.00	127.50	0	Spot (Block29, Row2, Column2)	32715.66	32280.00	14128.15	0.01	0.43	487.00	590.86	487.00	402.40	0.08	0.68	100.00	100.00	0.70	31793.00	32228.66	14100450.00	79.83	5402.23	5076.50
29	3	2	5329.00	34748.00	140.05	0	Spot (Block29, Row2, Column3)	1964.35	1779.50	754.11	0.04	0.38	493.00	559.99	493.00	294.58	0.06	0.53	100.00	92.00	0.00	1286.50	1471.35	1041103.00	4.77	865.89	833.00
29	4	2	5635.00	34748.00	196.85	0	Spot (Block29, Row2, Column4)	12912.58	10633.00	8736.41	0.08	0.68	507.00	636.07	507.00	385.20	0.10	0.61	100.00	100.00	0.00	10126.00	12405.58	14152188.00	31.87	3194.33	3169.00
29	5	2	5931.00	34751.00	174.60	0	Spot (Block29, Row2, Column5)	14449.43	14126.00	5818.96	0.01	0.40	507.00	587.59	507.00	270.09	0.06	0.46	100.00	100.00	0.00	13619.00	13942.43	12282012.00	51.32	3521.55	3154.50
29	6	2	6220.00	34750.00	145.35	0	Spot (Block29, Row2, Column6)	23291.81	21428.50	12551.77	0.04	0.54	521.00	621.25	521.00	335.62	0.08	0.54	100.00	100.00	0.00	20907.50	22770.81	13509252.00	67.55	4039.51	3758.00
29	7	2	6529.00	34750.00	144.20	0	Spot (Block29, Row2, Column7)	10108.79	9099.00	5908.67	0.05	0.58	511.00	578.00	511.00	233.84	0.05	0.40	100.00	100.00	0.00	8588.00	9597.79	5711469.00	40.76	2283.00	1812.00
29	8	2	6834.00	34742.00	202.80	0	Spot (Block29, Row2, Column8)	556.96	536.00	69.64	0.02	0.13	498.00	540.26	498.00	253.01	0.04	0.47	1.00	0.00	0.00	38.00	58.96	649411.00	0.07	517.69	507.00
29	1	3	4731.00	35052.00	144.85	0	Spot (Block29, Row3, Column1)	52668.56	65535.00	17005.90	0.09	0.32	503.00	549.12	503.00	196.86	0.04	0.36	100.00	100.00	53.43	65032.00	52165.56	29968612.00	264.75	10911.42	8717.00
29	2	3	5032.00	35048.00	137.55	0	Spot (Block29, Row3, Column2)	2920.04	2691.00	1164.08	0.04	0.40	499.00	569.82	499.00	257.69	0.06	0.45	100.00	100.00	0.00	2192.00	2421.04	1497980.00	9.12	1086.50	925.00
29	3	3	5316.00	35046.00	140.40	0	Spot (Block29, Row3, Column3)	16022.76	14157.50	8681.13	0.05	0.54	505.00	564.27	505.00	288.30	0.05	0.51	100.00	100.00	0.00	13652.50	15517.76	8620246.00	53.62	3804.04	2790.00
29	4	3	5632.00	35048.00	143.15	0	Spot (Block29, Row3, Column4)	56067.15	65535.00	13750.75	0.07	0.25	507.00	594.37	507.00	315.08	0.07	0.53	100.00	100.00	59.32	65028.00	55560.15	31285692.00	176.06	12363.40	9153.00
29	5	3	5929.00	35046.00	133.05	0	Spot (Block29, Row3, Column5)	16008.18	11937.50	14360.24	0.13	0.90	505.00	586.60	505.00	335.56	0.07	0.57	100.00	100.00	3.99	11432.50	15503.18	7619892.00	45.96	5268.85	3078.00
29	6	3	6232.00	35048.00	230.00	0	Spot (Block29, Row3, Column6)	28415.19	18018.50	18546.75	0.20	0.65	526.00	701.45	526.00	536.51	0.13	0.76	100.00	100.00	11.68	17492.50	27889.19	43304920.00	51.66	7441.69	7253.00
29	7	3	6532.00	35050.00	143.55	0	Spot (Block29, Row3, Column7)	28935.68	24837.00	19700.87	0.07	0.68	516.00	655.78	516.00	477.60	0.10	0.73	100.00	100.00	5.35	24321.00	28419.68	16232917.00	59.21	5302.30	3554.50
29	8	3	6831.00	35055.00	151.90	0	Spot (Block29, Row3, Column8)	50557.61	56049.00	15992.11	0.04	0.32	502.00	584.15	502.00	355.94	0.07	0.61	100.00	100.00	38.70	55547.00	50055.61	32003200.00	140.40	9035.99	7752.50
29	1	4	4727.00	35348.00	141.45	0	Spot (Block29, Row4, Column1)	55417.93	65535.00	14345.41	0.07	0.26	508.00	589.34	508.00	262.68	0.06	0.45	100.00	100.00	58.27	65027.00	54909.93	30147556.00	208.73	12343.35	10134.00
29	2	4	5026.00	35347.00	170.70	0	Spot (Block29, Row4, Column2)	7087.29	6082.00	4006.08	0.07	0.57	520.00	648.73	520.00	405.05	0.10	0.62	100.00	100.00	0.00	5562.00	6567.29	5761965.00	15.90	1776.76	1773.00
29	3	4	5331.00	35348.00	146.20	0	Spot (Block29, Row4, Column3)	64704.66	65535.00	4035.66	0.01	0.06	515.00	644.16	515.00	410.10	0.10	0.64	100.00	100.00	94.68	65020.00	64189.66	37723132.00	156.21	17674.31	11948.00
29	4	4	5623.00	35350.00	144.35	0	Spot (Block29, Row4, Column4)	1545.98	1495.00	441.52	0.01	0.29	505.00	561.69	505.00	239.13	0.05	0.43	99.00	90.00	0.00	990.00	1040.98	879660.00	4.12	754.06	709.50
29	5	4	5911.00	35341.00	139.05	0	Spot (Block29, Row4, Column5)	6531.20	4116.00	9519.14	0.20	1.46	504.00	553.05	504.00	195.37	0.04	0.35	100.00	100.00	1.71	3612.00	6027.20	3428878.00	30.60	1946.62	1280.50
29	6	4	6229.00	35349.00	173.70	0	Spot (Block29, Row4, Column6)	19795.54	19394.00	8612.67	0.01	0.44	517.00	614.37	517.00	361.57	0.07	0.59	100.00	100.00	0.00	18877.00	19278.54	16727228.00	53.05	4138.64	3611.50
29	7	4	6526.00	35353.00	141.20	0	Spot (Block29, Row4, Column7)	24209.73	19875.50	18413.26	0.09	0.76	518.00	643.13	518.00	498.06	0.09	0.77	100.00	100.00	1.11	19357.50	23691.73	13073257.00	47.32	4476.84	3350.00
29	8	4	6826.00	35359.00	143.65	0	Spot (Block29, Row4, Column8)	9319.85	8110.00	4982.48	0.06	0.53	507.00	569.77	507.00	240.81	0.05	0.42	100.00	100.00	0.00	7603.00	8812.85	5265713.00	36.34	2122.60	1822.00
29	1	5	4729.00	35650.00	143.40	0	Spot (Block29, Row5, Column1)	59889.89	65535.00	10052.63	0.04	0.17	526.00	663.52	526.00	439.76	0.10	0.66	100.00	100.00	67.62	65009.00	59363.89	33658376.00	134.68	12057.50	9237.00
29	2	5	5031.00	35653.00	150.70	0	Spot (Block29, Row5, Column2)	51248.11	59823.00	16191.38	0.07	0.32	581.00	756.22	581.00	499.25	0.11	0.66	100.00	100.00	43.27	59242.00	50667.11	31979052.00	101.13	9061.98	8004.00
29	3	5	5330.00	35650.00	148.35	0	Spot (Block29, Row5, Column3)	32552.36	28455.50	18216.30	0.06	0.56	535.00	709.99	535.00	466.91	0.12	0.66	100.00	100.00	5.52	27920.50	32017.36	19466340.00	68.20	5157.72	4411.00
29	4	5	5628.00	35650.00	139.35	0	Spot (Block29, Row5, Column4)	42050.61	43822.00	21196.76	0.02	0.50	516.00	614.04	516.00	326.25	0.08	0.53	100.00	100.00	31.42	43306.00	41534.61	21950496.00	127.01	8714.16	7348.00
29	5	5	5928.00	35650.00	146.20	0	Spot (Block29, Row5, Column5)	64689.32	65535.00	4178.80	0.01	0.06	537.00	643.94	537.00	333.77	0.08	0.52	100.00	100.00	94.46	64998.00	64152.32	37390744.00	191.89	17562.25	13659.00
29	6	5	6231.00	35649.00	146.35	0	Spot (Block29, Row5, Column6)	26605.54	24111.50	14282.02	0.04	0.54	544.00	679.16	544.00	515.41	0.10	0.76	100.00	100.00	0.00	23567.50	26061.54	15484427.00	50.30	4622.92	4116.50
29	7	5	6535.00	35651.00	194.10	0	Spot (Block29, Row5, Column7)	31032.64	25424.50	22419.28	0.09	0.72	565.00	770.18	565.00	717.66	0.13	0.93	100.00	100.00	17.17	24859.50	30467.64	33080972.00	42.17	6179.13	6248.00
29	8	5	6830.00	35652.00	142.60	0	Spot (Block29, Row5, Column8)	42028.76	47351.50	23306.15	0.05	0.55	516.00	642.89	516.00	488.46	0.10	0.76	100.00	100.00	39.03	46835.50	41512.76	23368088.00	84.73	6915.05	5328.50
29	1	6	4732.00	35949.00	228.15	0	Spot (Block29, Row6, Column1)	24968.24	13890.00	18782.23	0.25	0.75	549.00	745.73	549.00	530.51	0.13	0.71	100.00	100.00	7.88	13341.00	24419.24	37377564.00	45.66	6794.89	6691.00
29	2	6	5027.00	35949.00	222.60	0	Spot (Block29, Row6, Column2)	12909.44	8376.00	8478.64	0.19	0.66	541.50	707.99	541.50	500.06	0.12	0.71	100.00	100.00	0.00	7834.50	12367.94	18344316.00	24.40	3840.80	3783.50
29	3	6	5321.00	35947.00	143.35	0	Spot (Block29, Row6, Column3)	59410.42	65535.00	10771.61	0.04	0.18	508.00	619.07	508.00	348.03	0.09	0.56	100.00	100.00	68.82	65027.00	58902.42	33151264.00	168.93	14509.76	11451.00
29	4	6	5629.00	35949.00	137.75	0	Spot (Block29, Row6, Column4)	10613.25	9944.50	5574.54	0.03	0.53	506.00	568.29	506.00	248.22	0.05	0.44	100.00	100.00	0.00	9438.50	10107.25	5391532.00	40.47	2841.36	2503.00
29	5	6	5925.00	35950.00	148.30	0	Spot (Block29, Row6, Column5)	64802.04	65535.00	4245.84	0.00	0.07	525.00	647.33	525.00	363.53	0.09	0.56	100.00	100.00	95.32	65010.00	64277.04	38751956.00	176.48	18033.50	13584.00
29	6	6	6232.00	35948.00	144.80	0	Spot (Block29, Row6, Column6)	5078.43	4396.00	3284.45	0.06	0.65	537.00	624.16	537.00	311.55	0.07	0.50	100.00	97.00	0.00	3859.00	4541.43	2889629.00	14.30	1320.15	1231.00
29	7	6	6530.00	35950.00	143.45	0	Spot (Block29, Row6, Column7)	45600.73	52751.00	20789.36	0.06	0.46	524.00	661.09	524.00	504.09	0.10	0.76	100.00	100.00	41.00	52227.00	45076.73	25582140.00	89.15	7850.43	5460.50
29	8	6	6833.00	35951.00	144.60	0	Spot (Block29, Row6, Column8)	46862.57	59450.00	21121.30	0.10	0.45	516.00	572.42	516.00	181.82	0.05	0.32	100.00	100.00	46.76	58934.00	46346.57	26758676.00	254.60	8634.20	6946.00
29	1	7	4725.00	36244.00	157.75	0	Spot (Block29, Row7, Column1)	12457.85	11156.00	6657.65	0.05	0.53	517.00	656.58	517.00	390.92	0.10	0.60	100.00	100.00	0.00	10639.00	11940.85	8483795.00	30.19	2514.68	2435.00
29	2	7	5027.00	36248.00	141.25	0	Spot (Block29, Row7, Column2)	2564.13	2300.00	1349.57	0.05	0.53	505.00	587.93	505.00	281.87	0.07	0.48	100.00	86.00	0.00	1795.00	2059.13	1389758.00	7.01	979.47	891.50
29	3	7	5322.00	36252.00	168.15	0	Spot (Block29, Row7, Column3)	699.09	688.00	103.07	0.01	0.15	495.00	516.95	495.00	127.49	0.02	0.25	74.00	30.00	0.00	193.00	204.09	552981.00	1.43	555.20	533.00
29	4	7	5629.00	36247.00	145.90	0	Spot (Block29, Row7, Column4)	1730.19	1500.00	767.62	0.06	0.44	501.00	593.16	501.00	342.65	0.07	0.58	94.00	68.00	0.00	999.00	1229.19	1005240.00	3.32	777.89	732.50
29	5	7	5923.00	36248.00	188.95	0	Spot (Block29, Row7, Column5)	11354.85	9084.50	7792.34	0.10	0.69	518.00	675.45	518.00	425.61	0.12	0.63	100.00	100.00	0.00	8566.50	10836.85	11445688.00	25.09	2613.85	2586.00
29	6	7	6226.00	36251.00	216.70	0	Spot (Block29, Row7, Column6)	15391.69	11446.50	9801.73	0.13	0.64	576.00	819.43	576.00	671.10	0.15	0.82	100.00	100.00	0.00	10870.50	14815.69	20655634.00	21.71	4376.05	4529.00
29	7	7	6515.00	36251.00	145.95	0	Spot (Block29, Row7, Column7)	58949.05	65535.00	10858.27	0.05	0.18	543.00	661.29	543.00	371.92	0.09	0.56	100.00	100.00	64.08	64992.00	58406.05	34131768.00	156.72	13228.04	10399.50
29	8	7	6829.00	36249.00	179.55	0	Spot (Block29, Row7, Column8)	31266.46	31857.00	9906.89	0.01	0.32	536.00	636.83	536.00	339.96	0.07	0.53	100.00	100.00	0.00	31321.00	30730.46	28171076.00	90.10	7448.50	6327.00
29	1	8	4732.00	36565.00	145.55	0	Spot (Block29, Row8, Column1)	991.22	794.50	996.45	0.10	1.01	516.00	560.90	516.00	182.23	0.04	0.32	78.00	35.00	0.00	278.50	475.22	572924.00	2.36	661.64	607.00
29	2	8	5034.00	36552.00	143.80	0	Spot (Block29, Row8, Column2)	6720.04	6023.00	3759.34	0.05	0.56	504.00	525.30	504.00	81.40	0.02	0.15	100.00	100.00	0.00	5519.00	6216.04	3783383.00	76.10	1698.89	1474.00
29	3	8	5320.00	36547.00	142.65	0	Spot (Block29, Row8, Column3)	19300.78	15704.50	13811.21	0.09	0.72	507.00	568.41	507.00	280.42	0.05	0.49	100.00	100.00	0.00	15197.50	18793.78	10731234.00	66.80	3428.69	2725.50
29	4	8	5625.00	36552.00	150.25	0	Spot (Block29, Row8, Column4)	61934.85	65535.00	8812.48	0.02	0.14	519.00	616.98	519.00	368.86	0.08	0.60	100.00	100.00	78.51	65016.00	61415.85	38338000.00	166.24	12706.83	10802.50
29	5	8	5923.00	36549.00	147.00	0	Spot (Block29, Row8, Column5)	1306.99	1215.00	390.90	0.03	0.30	516.00	688.54	516.00	570.50	0.13	0.83	64.00	21.00	0.00	699.00	790.99	769817.00	1.08	703.57	692.00
29	6	8	6228.00	36550.00	214.65	0	Spot (Block29, Row8, Column6)	33149.07	21445.00	22047.71	0.19	0.67	572.00	797.85	572.00	746.94	0.14	0.94	100.00	100.00	23.22	20873.00	32577.07	43690772.00	43.31	8106.47	8097.00
29	7	8	6530.00	36553.00	138.95	0	Spot (Block29, Row8, Column7)	33487.02	32007.00	18008.16	0.02	0.54	521.00	686.01	521.00	536.47	0.12	0.78	100.00	100.00	2.87	31486.00	32966.02	17513724.00	61.14	6915.79	5375.00
29	8	8	6820.00	36553.00	146.65	0	Spot (Block29, Row8, Column8)	63486.42	65535.00	6371.44	0.01	0.10	584.00	659.21	584.00	352.99	0.05	0.54	100.00	100.00	83.45	64951.00	62902.42	37203352.00	177.98	14939.34	11955.00
30	1	1	9233.00	34453.00	150.35	0	Spot (Block30, Row1, Column1)	45128.62	47017.50	18502.87	0.02	0.41	867.00	946.80	867.00	346.34	0.04	0.37	100.00	100.00	31.19	46150.50	44261.62	28070172.00	127.57	10380.69	8905.00
30	2	1	9526.00	34450.00	132.15	0	Spot (Block30, Row1, Column2)	1390.56	1301.00	364.80	0.03	0.26	823.00	879.90	823.00	246.48	0.03	0.28	84.00	49.00	0.00	478.00	567.56	649392.00	2.07	1143.04	1033.50
30	3	1	9850.00	34441.00	165.55	0	Spot (Block30, Row1, Column3)	887.89	886.50	146.79	0.00	0.17	702.00	750.01	702.00	152.09	0.03	0.20	59.00	19.00	0.00	184.50	185.89	678349.00	0.91	805.61	775.00
30	4	1	10124.00	34449.00	166.40	0	Spot (Block30, Row1, Column4)	1132.40	1048.50	321.87	0.03	0.28	693.00	722.48	693.00	128.30	0.02	0.18	89.00	67.00	0.00	355.50	439.40	867422.00	3.19	827.37	801.00
30	5	1	10435.00	34458.00	174.95	0	Spot (Block30, Row1, Column5)	1119.52	1089.00	256.32	0.01	0.23	695.00	728.50	695.00	126.78	0.02	0.17	87.00	70.00	0.00	394.00	424.52	959425.00	3.08	855.40	840.00
30	6	1	10723.00	34455.00	166.85	0	Spot (Block30, Row1, Column6)	1120.41	1077.00	279.22	0.02	0.25	694.00	725.53	694.00	124.36	0.02	0.17	85.00	69.00	0.00	383.00	426.41	861593.00	3.18	823.48	799.00
30	7	1	11014.00	34459.00	155.05	0	Spot (Block30, Row1, Column7)	1629.74	1592.00	644.53	0.01	0.40	701.00	735.38	701.00	124.80	0.02	0.17	98.00	93.00	0.00	891.00	928.74	1083776.00	7.17	947.73	913.50
30	8	1	11333.00	34451.00	164.60	0	Spot (Block30, Row1, Column8)	1743.36	1611.50	587.21	0.03	0.34	702.00	741.19	702.00	131.86	0.02	0.18	100.00	97.00	0.00	909.50	1041.36	1307517.00	7.60	1015.91	989.00
30	1	2	9231.00	34754.00	147.00	-50	Spot (Block30, Row2, Column1)	994.46	965.00	193.84	0.01	0.19	874.00	938.67	874.00	329.35	0.03	0.35	17.00	0.00	0.00	91.00	120.46	585734.00	0.17	975.72	907.00
30	2	2	9558.00	34778.00	136.70	0	Spot (Block30, Row2, Column2)	1077.20	1088.00	194.93	0.00	0.18	788.00	822.36	788.00	202.75	0.02	0.25	59.00	34.00	0.00	300.00	289.20	541831.00	1.26	989.76	970.00
30	3	2	9851.00	34769.00	147.80	0	Spot (Block30, Row2, Column3)	939.23	933.00	139.72	0.00	0.15	704.00	758.26	704.00	158.73	0.03	0.21	70.00	32.00	0.00	229.00	235.23	559784.00	1.14	841.01	806.00
30	4	2	10139.00	34763.00	193.65	0	Spot (Block30, Row2, Column4)	985.99	981.00	189.23	0.00	0.19	700.00	742.04	700.00	125.62	0.03	0.17	79.00	56.00	0.00	281.00	285.99	1048109.00	1.94	825.72	798.00
30	5	2	10435.00	34759.00	191.30	0	Spot (Block30, Row2, Column5)	2591.91	2522.00	712.84	0.01	0.28	728.00	788.42	728.00	232.78	0.03	0.30	100.00	99.00	0.00	1794.00	1863.91	2687810.00	7.75	1215.84	1193.00
30	6	2	10723.00	34722.00	203.00	0	Spot (Block30, Row2, Column6)	999.90	969.50	252.17	0.01	0.25	720.00	854.97	720.00	531.46	0.07	0.62	17.00	0.00	0.00	249.50	279.90	1169883.00	0.27	831.10	805.00
30	7	2	11047.00	34754.00	222.25	0	Spot (Block30, Row2, Column7)	873.30	857.00	151.53	0.01	0.17	699.00	742.76	699.00	143.00	0.03	0.19	51.00	25.00	0.00	158.00	174.30	1240093.00	0.91	785.09	776.00
30	8	2	11323.00	34756.00	218.35	0	Spot (Block30, Row2, Column8)	825.88	797.00	123.55	0.02	0.15	709.00	780.81	709.00	330.85	0.04	0.42	3.00	0.00	0.00	88.00	116.88	1129798.00	0.14	782.75	781.00
30	1	3	9234.00	35054.00	149.80	0	Spot (Block30, Row3, Column1)	1719.58	1727.50	528.54	0.00	0.31	701.00	738.60	701.00	132.37	0.02	0.18	100.00	96.00	0.00	1026.50	1018.58	1048945.00	7.41	995.88	925.50
30	2	3	9548.00	35071.00	188.80	0	Spot (Block30, Row3, Column2)	862.01	859.00	149.64	0.00	0.17	704.00	772.18	704.00	206.39	0.04	0.27	33.00	5.00	0.00	155.00	158.01	868040.00	0.44	764.57	756.00
30	3	3	9826.00	35049.00	151.75	0	Spot (Block30, Row3, Column3)	1445.96	1338.00	441.70	0.03	0.31	696.00	729.18	696.00	116.53	0.02	0.16	100.00	97.00	0.00	642.00	749.96	915294.00	6.15	935.61	916.00
30	4	3	10135.00	35049.00	188.85	0	Spot (Block30, Row3, Column4)	1116.35	1016.50	308.24	0.04	0.28	699.00	737.91	699.00	123.61	0.02	0.17	86.00	63.00	0.00	317.50	417.35	1116352.00	3.06	856.82	834.50
30	5	3	10406.00	35073.00	198.80	0	Spot (Block30, Row3, Column5)	1253.98	1137.00	369.92	0.04	0.29	795.00	935.01	795.00	570.16	0.07	0.61	34.00	5.00	0.00	342.00	458.98	1408222.00	0.56	956.63	923.00
30	6	3	10732.00	35055.00	205.55	0	Spot (Block30, Row3, Column6)	39223.31	36333.50	21405.19	0.03	0.55	880.00	1145.29	880.00	793.14	0.11	0.69	100.00	100.00	29.87	35453.50	38343.31	47146772.00	48.01	9848.64	9661.50
30	7	3	11032.00	35056.00	147.00	-50	Spot (Block30, Row3, Column7)	1047.26	1026.00	222.82	0.01	0.21	799.00	970.93	799.00	648.98	0.08	0.67	4.00	0.00	0.00	227.00	248.26	619976.00	0.12	904.23	871.50
30	8	3	11331.00	35061.00	155.80	0	Spot (Block30, Row3, Column8)	58495.76	65535.00	11750.58	0.05	0.20	789.00	871.69	789.00	481.93	0.04	0.55	100.00	100.00	62.46	64746.00	57706.76	38958516.00	119.57	13127.64	11502.50
30	1	4	9229.00	35349.00	163.05	0	Spot (Block30, Row4, Column1)	1196.91	1096.00	331.47	0.04	0.28	701.00	749.03	701.00	190.01	0.03	0.25	88.00	52.00	0.00	395.00	495.91	883320.00	2.36	861.06	834.50
30	2	4	9530.00	35358.00	167.45	0	Spot (Block30, Row4, Column2)	8875.58	8060.00	4499.26	0.04	0.51	782.00	850.45	782.00	352.87	0.04	0.41	100.00	100.00	0.00	7278.00	8093.58	6896325.00	22.74	2347.59	2283.00
30	3	4	9830.00	35353.00	138.70	0	Spot (Block30, Row4, Column3)	3295.77	3287.00	1167.30	0.00	0.35	767.00	820.48	767.00	314.12	0.03	0.38	100.00	100.00	0.00	2520.00	2528.77	1710506.00	7.88	1419.03	1255.00
30	4	4	10116.00	35350.00	210.95	0	Spot (Block30, Row4, Column4)	876.13	817.50	164.50	0.03	0.19	701.00	737.51	701.00	121.31	0.02	0.16	49.00	27.00	0.00	116.50	175.13	1109182.00	1.14	784.46	792.00
30	5	4	10421.00	35354.00	146.30	0	Spot (Block30, Row4, Column5)	1393.48	1214.00	819.97	0.06	0.59	786.00	808.43	786.00	188.03	0.01	0.23	84.00	56.00	0.00	428.00	607.48	815183.00	3.11	929.74	891.00
30	6	4	10729.00	35353.00	195.55	0	Spot (Block30, Row4, Column6)	3238.39	3119.00	807.07	0.02	0.25	803.00	951.87	803.00	532.69	0.07	0.56	100.00	98.00	0.00	2316.00	2435.39	3494220.00	4.29	1470.46	1429.00
30	7	4	11030.00	35352.00	138.40	0	Spot (Block30, Row4, Column7)	1287.58	1245.00	287.80	0.01	0.22	793.00	889.04	793.00	403.32	0.05	0.45	59.00	11.00	0.00	452.00	494.58	664392.00	0.99	935.19	898.00
30	8	4	11330.00	35365.00	163.10	0	Spot (Block30, Row4, Column8)	1116.70	1087.00	216.40	0.01	0.19	766.00	814.16	766.00	346.47	0.03	0.43	43.00	5.00	0.00	321.00	350.70	825239.00	0.87	846.82	812.00
30	1	5	9240.00	35673.00	186.70	0	Spot (Block30, Row5, Column1)	1476.71	1290.00	676.31	0.06	0.46	720.00	888.07	720.00	591.38	0.09	0.67	49.00	21.00	0.00	570.00	756.71	1448652.00	1.00	1005.44	813.00
30	2	5	9530.00	35655.00	153.90	0	Spot (Block30, Row5, Column2)	59244.08	65535.00	11468.60	0.04	0.19	812.00	987.41	812.00	540.83	0.08	0.55	100.00	100.00	68.40	64723.00	58432.08	38627472.00	107.72	11947.40	10835.00
30	3	5	9832.00	35657.00	148.00	0	Spot (Block30, Row5, Column3)	33930.08	30480.00	18946.75	0.05	0.56	783.00	879.55	783.00	423.89	0.05	0.48	100.00	100.00	9.38	29697.00	33147.08	20629544.00	77.97	5469.60	4816.00
30	4	5	10136.00	35659.00	168.65	0	Spot (Block30, Row5, Column4)	1124.60	1059.00	286.65	0.03	0.25	707.00	782.05	707.00	256.90	0.04	0.33	68.00	29.00	0.00	352.00	417.60	885062.00	1.33	846.15	813.00
30	5	5	10430.00	35659.00	138.50	0	Spot (Block30, Row5, Column5)	4952.42	4934.00	1915.87	0.00	0.39	780.00	772.97	780.00	127.02	0.00	0.16	100.00	100.00	0.00	4154.00	4172.42	2555448.00	32.90	1909.30	1606.50
30	6	5	10734.00	35661.00	217.85	0	Spot (Block30, Row5, Column6)	1175.59	1108.00	294.34	0.03	0.25	799.00	915.87	799.00	462.09	0.06	0.50	32.00	5.00	0.00	309.00	376.59	1592918.00	0.56	966.70	894.00
30	7	5	11033.00	35657.00	193.00	0	Spot (Block30, Row5, Column7)	33429.29	28830.50	20853.94	0.06	0.62	801.00	995.63	801.00	621.91	0.09	0.62	100.00	100.00	16.19	28029.50	32628.29	35100920.00	52.15	7429.03	7561.50
30	8	5	11318.00	35639.00	118.65	0	Spot (Block30, Row5, Column8)	4164.43	1536.00	10841.65	0.43	2.60	762.00	835.17	762.00	419.41	0.04	0.50	81.00	46.00	2.45	774.00	3402.43	1532510.00	7.94	1282.67	1105.00
30	1	6	9229.00	35956.00	202.95	0	Spot (Block30, Row6, Column1)	35058.97	28407.00	22433.49	0.09	0.64	804.50	1071.40	804.50	822.26	0.12	0.77	100.00	100.00	25.06	27602.50	34254.47	41124464.00	41.33	8414.09	8321.00
30	2	6	9530.00	35959.00	214.40	0	Spot (Block30, Row6, Column2)	19534.77	15478.00	11539.67	0.10	0.59	795.00	1018.09	795.00	738.97	0.11	0.73	100.00	100.00	0.00	14683.00	18739.77	25688208.00	25.06	5411.99	5381.00
30	3	6	9823.00	35956.00	148.65	0	Spot (Block30, Row6, Column3)	1681.93	1593.50	473.86	0.02	0.28	729.00	828.39	729.00	371.27	0.06	0.45	91.00	64.00	0.00	864.50	952.93	1019248.00	2.30	991.09	985.00
30	4	6	10136.00	35943.00	172.60	0	Spot (Block30, Row6, Column4)	989.57	980.00	198.62	0.00	0.20	732.00	756.94	732.00	119.78	0.01	0.16	73.00	51.00	0.00	248.00	257.57	816398.00	1.94	814.50	788.50
30	5	6	10432.00	35957.00	139.25	0	Spot (Block30, Row6, Column5)	3447.75	3321.50	1172.05	0.02	0.34	760.00	765.03	760.00	128.86	0.00	0.17	100.00	100.00	0.00	2561.50	2687.75	1827307.00	20.82	1439.81	1306.00
30	6	6	10721.00	35960.00	219.15	0	Spot (Block30, Row6, Column6)	922.01	875.00	292.79	0.02	0.32	795.00	874.87	795.00	445.59	0.04	0.51	4.00	1.00	0.00	80.00	127.01	1267761.00	0.11	845.02	792.00
30	7	6	11035.00	35955.00	147.35	0	Spot (Block30, Row6, Column7)	1576.61	1517.00	450.41	0.02	0.29	786.00	873.29	786.00	459.48	0.05	0.53	69.00	36.00	0.00	731.00	790.61	931778.00	1.53	1004.64	1003.50
30	8	6	11334.00	35964.00	157.25	0	Spot (Block30, Row6, Column8)	1219.58	1176.00	325.89	0.02	0.27	765.00	778.56	765.00	175.10	0.01	0.22	79.00	57.00	0.00	411.00	454.58	828096.00	2.52	905.89	906.00
30	1	7	9231.00	36255.00	158.20	0	Spot (Block30, Row7, Column1)	12894.20	11582.00	6676.21	0.05	0.52	734.00	904.09	734.00	582.29	0.09	0.64	100.00	100.00	0.00	10848.00	12160.20	8922784.00	20.59	2812.46	2740.00
30	2	7	9536.00	36261.00	201.55	0	Spot (Block30, Row7, Column2)	863.70	823.00	155.83	0.02	0.18	704.00	807.21	704.00	357.49	0.06	0.44	10.00	0.00	0.00	119.00	159.70	995850.00	0.16	787.83	788.00
30	3	7	9824.00	36255.00	195.95	0	Spot (Block30, Row7, Column3)	854.62	802.00	145.19	0.03	0.17	711.00	756.87	711.00	151.70	0.03	0.20	47.00	19.00	0.00	91.00	143.62	930679.00	0.64	753.50	697.00
30	4	7	10135.00	36250.00	193.75	0	Spot (Block30, Row7, Column4)	917.24	879.00	155.22	0.02	0.17	769.00	788.67	769.00	210.79	0.01	0.27	33.00	6.00	0.00	110.00	148.24	975030.00	0.61	835.74	791.50
30	5	7	10452.00	36250.00	227.25	0	Spot (Block30, Row7, Column5)	1166.53	1029.00	583.14	0.05	0.50	791.00	884.51	791.00	438.58	0.05	0.50	26.00	5.00	0.00	238.00	375.53	1731131.00	0.64	882.38	828.00
30	6	7	10730.00	36258.00	197.30	0	Spot (Block30, Row7, Column6)	25943.61	24089.50	13885.22	0.03	0.54	886.00	1158.30	886.00	887.72	0.12	0.77	100.00	100.00	0.09	23203.50	25057.61	28589852.00	27.92	6162.42	6184.00
30	7	7	11014.00	36251.00	189.85	0	Spot (Block30, Row7, Column7)	1199.19	1147.00	337.43	0.02	0.28	797.00	909.26	797.00	524.18	0.06	0.58	29.00	3.00	0.00	350.00	402.19	1215983.00	0.55	902.34	815.00
30	8	7	11331.00	36256.00	188.50	0	Spot (Block30, Row7, Column8)	5834.81	5822.00	1600.88	0.00	0.27	787.00	829.51	787.00	254.47	0.02	0.31	100.00	100.00	0.00	5035.00	5047.81	5852316.00	19.67	2043.14	1830.00
30	1	8	9229.00	36562.00	156.30	0	Spot (Block30, Row8, Column1)	1146.53	1116.00	305.51	0.01	0.27	685.00	710.88	685.00	221.08	0.02	0.31	74.00	45.00	0.00	431.00	461.53	771614.00	1.97	810.31	787.00
30	2	8	9541.00	36549.00	174.20	0	Spot (Block30, Row8, Column2)	920.21	883.00	167.63	0.02	0.18	691.00	696.18	691.00	112.20	0.00	0.16	66.00	40.00	0.00	192.00	229.21	784015.00	2.00	778.01	772.00
30	3	8	9830.00	36548.00	171.70	0	Spot (Block30, Row8, Column3)	1143.63	1059.00	325.57	0.03	0.28	701.00	765.96	701.00	241.72	0.04	0.32	66.00	37.00	0.00	358.00	442.63	938918.00	1.56	843.30	810.00
30	4	8	10128.00	36558.00	153.00	0	Spot (Block30, Row8, Column4)	64208.84	65535.00	5461.56	0.01	0.09	748.00	799.99	748.00	298.86	0.03	0.37	100.00	100.00	91.47	64787.00	63460.84	41415072.00	212.17	16786.51	12560.00
30	5	8	10423.00	36546.00	213.10	0	Spot (Block30, Row8, Column5)	935.09	886.00	192.39	0.02	0.21	788.00	925.51	788.00	669.01	0.07	0.72	0.00	0.00	0.00	98.00	147.09	1213750.00	0.01	852.64	812.50
30	6	8	10732.00	36560.00	196.10	0	Spot (Block30, Row8, Column6)	43610.25	53986.00	22697.60	0.09	0.52	875.00	1177.14	875.00	974.47	0.13	0.83	100.00	100.00	42.87	53111.00	42735.25	47404808.00	43.54	10278.85	10433.00
30	7	8	11056.00	36564.00	185.30	0	Spot (Block30, Row8, Column7)	1625.20	1587.00	437.56	0.01	0.27	803.00	992.46	803.00	662.17	0.09	0.67	58.00	12.00	0.00	784.00	822.20	1571572.00	0.96	1076.71	1001.00
30	8	8	11318.00	36560.00	147.65	0	Spot (Block30, Row8, Column8)	62883.12	65535.00	6731.34	0.02	0.11	797.00	895.21	797.00	387.73	0.05	0.43	100.00	100.00	80.23	64738.00	62086.12	37541536.00	159.87	15877.43	13147.00
31	1	1	13731.00	34459.00	153.95	0	Spot (Block31, Row1, Column1)	41938.75	40318.00	19138.48	0.02	0.46	708.00	771.16	708.00	220.42	0.04	0.29	100.00	100.00	24.27	39610.00	41230.75	27470036.00	186.77	7917.87	5976.50
31	2	1	14025.00	34462.00	147.35	0	Spot (Block31, Row1, Column2)	19947.41	18813.00	10730.01	0.03	0.54	699.00	747.44	699.00	221.50	0.03	0.30	100.00	100.00	0.00	18114.00	19248.41	11828817.00	86.68	4168.16	3295.00
31	3	1	14333.00	34462.00	146.75	0	Spot (Block31, Row1, Column3)	11744.74	9893.50	7505.11	0.07	0.64	693.00	718.57	693.00	165.27	0.02	0.23	100.00	100.00	0.00	9200.50	11051.74	6905906.00	66.72	2711.85	2202.00
31	4	1	14625.00	34462.00	145.75	0	Spot (Block31, Row1, Column4)	14256.79	13201.00	7562.74	0.03	0.53	699.00	750.48	699.00	288.90	0.03	0.38	100.00	100.00	0.00	12502.00	13557.79	8254680.00	46.75	3322.66	2553.00
31	5	1	14934.00	34463.00	147.25	0	Spot (Block31, Row1, Column5)	20661.99	17271.50	15142.64	0.08	0.73	691.00	707.46	691.00	162.54	0.01	0.23	100.00	100.00	0.00	16580.50	19970.99	12190576.00	122.77	4157.70	3541.00
31	6	1	15227.00	34460.00	145.45	0	Spot (Block31, Row1, Column6)	20177.52	18079.00	11728.96	0.05	0.58	693.00	727.41	693.00	203.61	0.02	0.28	100.00	100.00	0.00	17386.00	19484.52	11622250.00	95.53	4855.98	3328.00
31	7	1	15524.00	34461.00	147.40	0	Spot (Block31, Row1, Column7)	44107.84	46535.50	19831.59	0.02	0.45	698.00	755.27	698.00	203.24	0.03	0.27	100.00	100.00	32.26	45837.50	43409.84	26111980.00	213.31	9505.35	7550.00
31	8	1	15836.00	34460.00	171.40	0	Spot (Block31, Row1, Column8)	1082.97	1043.00	224.38	0.02	0.21	693.00	732.14	693.00	137.59	0.02	0.19	89.00	64.00	0.00	350.00	389.97	886954.00	2.55	858.43	830.50
31	1	2	13726.00	34765.00	218.30	0	Spot (Block31, Row2, Column1)	789.95	786.00	134.49	0.00	0.17	698.00	749.86	698.00	213.56	0.03	0.28	21.00	1.00	0.00	88.00	91.95	1075119.00	0.19	718.38	698.00
31	2	2	14028.00	34761.00	130.90	0	Spot (Block31, Row2, Column2)	19243.55	18416.00	7882.03	0.02	0.41	695.00	747.44	695.00	230.15	0.03	0.31	100.00	100.00	0.00	17721.00	18548.55	8832791.00	80.37	4139.78	3721.00
31	3	2	14330.00	34762.00	154.10	0	Spot (Block31, Row2, Column3)	2053.47	1842.50	794.95	0.05	0.39	697.00	748.58	697.00	230.72	0.03	0.31	100.00	92.00	0.00	1145.50	1356.47	1334758.00	5.66	989.32	952.50
31	4	2	14634.00	34763.00	181.20	0	Spot (Block31, Row2, Column4)	10502.77	9846.00	5157.48	0.03	0.49	711.00	794.10	711.00	275.01	0.05	0.35	100.00	100.00	0.00	9135.00	9791.77	9652046.00	35.30	2746.76	2738.50
31	5	2	14935.00	34764.00	186.10	0	Spot (Block31, Row2, Column5)	7908.21	7752.00	2851.38	0.01	0.36	709.00	784.98	709.00	279.28	0.04	0.36	100.00	100.00	0.00	7043.00	7199.21	7702600.00	25.51	2543.01	2162.50
31	6	2	15226.00	34767.00	154.55	0	Spot (Block31, Row2, Column6)	5959.76	5279.00	3164.38	0.05	0.53	712.00	919.56	712.00	690.47	0.11	0.75	100.00	94.00	0.00	4567.00	5247.76	3915562.00	7.30	1815.31	1463.00
31	7	2	15529.00	34762.00	148.50	0	Spot (Block31, Row2, Column7)	7762.04	7074.00	3961.27	0.04	0.51	711.00	792.48	711.00	311.94	0.05	0.39	100.00	100.00	0.00	6363.00	7051.04	4672751.00	22.34	2360.72	2033.50
31	8	2	15829.00	34766.00	159.35	0	Spot (Block31, Row2, Column8)	942.42	895.50	177.05	0.02	0.19	700.00	751.42	700.00	202.91	0.03	0.27	48.00	22.00	0.00	195.50	242.42	663462.00	0.94	789.93	786.50
31	1	3	13732.00	35061.00	147.45	0	Spot (Block31, Row3, Column1)	27486.31	23347.00	17731.98	0.07	0.65	691.00	714.26	691.00	163.51	0.01	0.23	100.00	100.00	1.67	22656.00	26795.31	16464300.00	163.73	5024.88	4243.50
31	2	3	14038.00	35062.00	146.55	0	Spot (Block31, Row3, Column2)	2810.56	2546.00	1111.63	0.04	0.40	701.00	777.31	701.00	281.80	0.04	0.36	100.00	99.00	0.00	1845.00	2109.56	1661042.00	7.22	1190.78	1109.00
31	3	3	14325.00	35056.00	146.30	0	Spot (Block31, Row3, Column3)	9032.78	7590.00	6407.58	0.08	0.71	705.00	756.38	705.00	196.22	0.03	0.26	100.00	100.00	0.00	6885.00	8327.78	5248046.00	42.18	2397.70	1797.00
31	4	3	14630.00	35060.00	146.15	0	Spot (Block31, Row3, Column4)	25472.52	23250.00	14849.31	0.04	0.58	782.00	804.95	782.00	225.03	0.01	0.28	100.00	100.00	0.17	22468.00	24690.52	14901422.00	109.62	5024.32	3898.00
31	5	3	14941.00	35064.00	145.65	0	Spot (Block31, Row3, Column5)	6298.54	4809.00	6280.33	0.12	1.00	787.00	950.69	787.00	687.27	0.08	0.72	97.00	86.00	0.17	4022.00	5511.54	3634259.00	7.78	1992.26	1427.00
31	6	3	15235.00	35060.00	217.80	0	Spot (Block31, Row3, Column6)	51642.57	62075.00	15631.12	0.08	0.30	818.00	1245.85	818.00	1021.34	0.18	0.82	100.00	100.00	47.97	61257.00	50824.57	69976336.00	49.34	12814.46	12494.50
31	7	3	15539.00	35066.00	147.40	0	Spot (Block31, Row3, Column7)	17473.37	15272.00	10832.40	0.06	0.62	761.00	922.87	761.00	640.29	0.08	0.69	100.00	100.00	0.00	14511.00	16712.37	10361708.00	25.85	3714.59	3393.00
31	8	3	15834.00	35070.00	157.70	0	Spot (Block31, Row3, Column8)	24679.70	22410.50	12352.22	0.04	0.50	705.00	770.75	705.00	237.98	0.04	0.31	100.00	100.00	0.15	21705.50	23974.70	16831558.00	100.47	5470.52	4308.50
31	1	4	13736.00	35360.00	144.50	0	Spot (Block31, Row4, Column1)	24616.70	22024.50	13891.92	0.05	0.56	702.00	773.14	702.00	282.08	0.04	0.36	100.00	100.00	0.00	21322.50	23914.70	14080753.00	84.53	5166.31	4007.00
31	2	4	14033.00	35359.00	168.40	0	Spot (Block31, Row4, Column2)	14807.03	12664.50	7698.95	0.07	0.52	754.00	863.72	754.00	404.75	0.06	0.47	100.00	100.00	0.00	11910.50	14053.03	11608713.00	34.45	3290.09	3174.00
31	3	4	14333.00	35361.00	147.60	0	Spot (Block31, Row4, Column3)	55939.27	65535.00	14192.82	0.07	0.25	789.00	895.63	789.00	440.35	0.06	0.49	100.00	100.00	60.03	64746.00	55150.27	33172240.00	125.00	13340.39	10380.00
31	4	4	14627.00	35362.00	154.75	0	Spot (Block31, Row4, Column4)	2075.76	1871.00	699.05	0.05	0.34	766.00	791.51	766.00	198.86	0.01	0.25	100.00	98.00	0.00	1105.00	1309.76	1353395.00	6.46	1136.30	1108.00
31	5	4	14925.00	35374.00	143.45	0	Spot (Block31, Row4, Column5)	3979.94	2409.00	7382.68	0.22	1.85	762.50	797.77	762.50	225.12	0.02	0.28	98.00	90.00	0.72	1646.50	3217.44	2224787.00	14.14	1552.61	1207.00
31	6	4	15233.00	35361.00	192.90	0	Spot (Block31, Row4, Column6)	10893.21	11084.50	3348.44	0.01	0.31	798.00	961.20	798.00	629.80	0.08	0.66	100.00	100.00	0.00	10286.50	10095.21	11394299.00	15.77	3176.10	2938.00
31	7	4	15530.00	35366.00	146.85	0	Spot (Block31, Row4, Column7)	11741.71	9671.00	8357.69	0.08	0.71	792.00	903.29	792.00	464.59	0.06	0.51	100.00	100.00	0.00	8879.00	10949.71	6892382.00	23.33	2522.22	2188.00
31	8	4	15828.00	35368.00	148.55	0	Spot (Block31, Row4, Column8)	5437.90	4813.50	2708.31	0.05	0.50	721.00	779.13	721.00	179.84	0.03	0.23	100.00	100.00	0.00	4092.50	4716.90	3295370.00	25.90	1835.07	1529.00
31	1	5	13736.00	35663.00	142.60	0	Spot (Block31, Row5, Column1)	39414.10	36570.00	20333.78	0.03	0.52	772.00	985.12	772.00	867.02	0.11	0.88	100.00	100.00	24.14	35798.00	38642.10	21717240.00	44.32	8066.56	6176.00
31	2	5	14032.00	35664.00	152.15	0	Spot (Block31, Row5, Column2)	28476.09	26274.00	13404.09	0.03	0.47	794.00	999.52	794.00	707.84	0.10	0.71	100.00	100.00	0.16	25480.00	27682.09	18053844.00	38.82	5699.57	4981.00
31	3	5	14337.00	35662.00	156.45	0	Spot (Block31, Row5, Column3)	41124.57	40077.00	20847.03	0.01	0.51	783.00	923.67	783.00	510.76	0.07	0.55	100.00	100.00	29.94	39294.00	40341.57	27882624.00	78.71	6366.78	5392.50
31	4	5	14631.00	35664.00	146.60	0	Spot (Block31, Row5, Column4)	16865.44	14069.00	11368.40	0.08	0.67	716.00	825.83	716.00	388.29	0.06	0.47	100.00	100.00	0.00	13353.00	16149.44	9866281.00	41.31	3405.81	2712.00
31	5	5	14933.00	35663.00	147.95	0	Spot (Block31, Row5, Column5)	56809.60	65535.00	13694.89	0.06	0.24	739.00	798.42	739.00	265.89	0.03	0.33	100.00	100.00	64.11	64796.00	56070.60	34029216.00	210.65	13829.80	9613.50
31	6	5	15233.00	35660.00	149.20	0	Spot (Block31, Row5, Column6)	7176.88	6626.50	3457.78	0.03	0.48	792.00	904.10	792.00	477.26	0.06	0.53	100.00	100.00	0.00	5834.50	6384.88	4349192.00	13.14	2078.49	1909.00
31	7	5	15534.00	35661.00	201.05	0	Spot (Block31, Row5, Column7)	38367.46	36091.00	20743.20	0.03	0.54	823.00	1020.63	823.00	616.58	0.09	0.60	100.00	100.00	24.46	35268.00	37544.46	44084500.00	60.57	8849.56	8703.50
31	8	5	15833.00	35664.00	146.30	0	Spot (Block31, Row5, Column8)	24931.81	20540.50	18249.52	0.08	0.73	770.00	841.56	770.00	390.02	0.04	0.46	100.00	100.00	0.69	19770.50	24161.81	14510312.00	61.77	4616.21	3518.00
31	1	6	13727.00	35959.00	215.60	0	Spot (Block31, Row6, Column1)	47746.38	51271.50	18098.98	0.03	0.38	880.00	1336.56	880.00	1230.68	0.18	0.92	100.00	100.00	44.43	50391.50	46866.38	63407792.00	37.71	11789.70	11546.50
31	2	6	14029.00	35960.00	210.20	0	Spot (Block31, Row6, Column2)	27522.93	24047.00	14834.51	0.06	0.54	799.00	1079.97	799.00	893.54	0.13	0.83	100.00	100.00	0.88	23248.00	26723.93	34568828.00	29.59	7109.04	6835.00
31	3	6	14326.00	35961.00	144.80	0	Spot (Block31, Row6, Column3)	35790.62	33984.00	19304.04	0.02	0.54	738.00	873.12	738.00	475.23	0.07	0.54	100.00	100.00	9.98	33246.00	35052.62	20436500.00	73.47	7895.38	5959.00
31	4	6	14633.00	35960.00	147.75	0	Spot (Block31, Row6, Column4)	6442.23	5328.00	3728.39	0.08	0.58	713.00	769.34	713.00	200.55	0.03	0.26	100.00	100.00	0.00	4615.00	5729.23	3846010.00	28.29	1743.45	1572.00
31	5	6	14934.00	35962.00	147.35	0	Spot (Block31, Row6, Column5)	56045.38	65535.00	14505.34	0.07	0.26	754.00	826.09	754.00	320.69	0.04	0.39	100.00	100.00	62.27	64781.00	55291.38	33123072.00	172.19	13135.75	8529.00
31	6	6	15234.00	35962.00	148.05	0	Spot (Block31, Row6, Column6)	3817.35	3284.50	2167.67	0.07	0.57	779.00	872.06	779.00	442.49	0.05	0.51	95.00	81.00	0.00	2505.50	3038.35	2282774.00	6.66	1406.70	1236.00
31	7	6	15534.00	35963.00	147.90	0	Spot (Block31, Row6, Column7)	28764.18	24622.00	18270.43	0.07	0.64	782.00	878.61	782.00	454.46	0.05	0.52	100.00	100.00	2.01	23840.00	27982.18	17143456.00	61.36	6016.34	4304.00
31	8	6	15840.00	35969.00	148.10	0	Spot (Block31, Row6, Column8)	30864.76	27270.00	19739.46	0.05	0.64	756.00	781.97	756.00	176.39	0.01	0.23	100.00	100.00	5.67	26514.00	30108.76	18518880.00	170.55	5707.79	4568.00
[truncated: 420,569 more chars]
