# Supplementary material for: An antigen microarray protocol for COVID-19 serological analysis
Source: STAR Protoc. 2021 Aug 26;2(3):100815. doi: 10.1016/j.xpro.2021.100815 (PMC8387221; doi:10.1016/j.xpro.2021.100815)
Supplement: Data S8. Slide_quantifications, related to step quantification and statistical analysis 2.e [file mmc8.zip › RPPA0138_12860A01-D12_IgGgamma_785/Joseph_2021-04-02_13h28m19_5μm_785nmGain050.txt]

ATF	1.0
30	28
"Checksum_ImageFile=f9e564927b9a4b0c531f22a4cae57c4c"
"Checksum_ResultFile=18147a776085fb486e3e835cef406c57"
"Type=Mapix Results 2"
"DateTime=2021/04/02 13:28:31"
"ConfigFile="
"GalFile=L:\RPPA Service\Platform_Projects\2021-02-09_JPL_CoV-Array-7\64 pad grid.gal"
"PixelSize=5"
"Wavelengths=785"
"ImageFiles=L:\RPPA Service\Platform_Projects\2021-03-24_JPL_CoV-Array-9\RPPA0138_12860A01-D12_IgGgamma_785\Joseph_2021-04-02_13h28m19_5�m_785nmGain050.tif"
"GrinddingParameters=Find mode = Grid + Blocks + Spots | Max. diameter (% Dth) = 200.0 | Min. diameter (% Dth) = 50.0 | Max position offset (% pitch) = 30"
"QuantificationParameter=S/B border width (pixels) = 2.0 | Background diameter (pitch) = 2.0"
"JpegImage=L:\RPPA Service\Platform_Projects\2021-03-24_JPL_CoV-Array-9\RPPA0138_12860A01-D12_IgGgamma_785\Joseph_2021-04-02_13h28m19_5�m_785nmGain050.jpg"
"FeatureType=Circular"
"Barcode="
"BackgroundSubtraction=LocalFeature"
"Normalization=None"
"ImageOrigin=3680, 2560"
"ImageSize=17760.0, 71040.0"
"JpegOrigin=4555, 2735"
"JpegBrightness=23"
"JpegContrast=23"
"JpegBalance=0"
"Creator=Mapix 9.0.0"
"Scanner=ir710IVD IR0H8_IVD 717045"
"Temperature=33.5"
"Comment="
"Velocity=35 l/s"
"LaserPower=20.0"
"PMTGain=50"
"BatchFilename=L:\RPPA Service\InnooScan\Batch methods\CoV_Array image_processing.mbt"
"Block"	"Column"	"Row"	"X"	"Y"	"Dia."	"Flags"	"ID"	"F785 Mean"	"F785 Median"	"F785 SD"	"F785 |log Mean/Median|"	"F785 CV"	"B785"	"B785 Mean"	"B785 Median"	"B785 SD"	"B785 |log Mean/Median|"	"B785 CV"	"% > B785+1SD"	"% > B785+2SD"	"F785 % Sat."	"F785 Median - B785"	"F785 Mean - B785"	"F785 Total Intensity"	"SNR 785"	"ExcludedMean 785"	"ExcludedMedian 785"
1	1	1	4757.00	2932.00	156.05	0	Spot (Block1, Row1, Column1)	53408.79	65535.00	15098.85	0.09	0.28	1184.00	1348.24	1184.00	484.87	0.06	0.36	100.00	100.00	50.59	64351.00	52224.79	35997816.00	107.37	12505.27	9542.50
1	2	1	5052.00	2940.00	150.60	0	Spot (Block1, Row1, Column2)	6675.40	6325.00	2645.41	0.02	0.40	1186.00	1237.27	1186.00	300.97	0.02	0.24	100.00	100.00	0.00	5139.00	5489.40	4152096.00	18.07	2433.58	2330.00
1	3	1	5356.00	2941.00	148.60	0	Spot (Block1, Row1, Column3)	25929.70	23108.00	16136.97	0.05	0.62	1200.00	1231.05	1200.00	167.30	0.01	0.14	100.00	100.00	0.33	21908.00	24729.70	15739327.00	147.63	5942.73	4589.50
1	4	1	5652.00	2941.00	149.80	0	Spot (Block1, Row1, Column4)	5684.09	5323.50	2273.85	0.03	0.40	1282.00	1331.64	1282.00	275.32	0.02	0.21	100.00	100.00	0.00	4041.50	4402.09	3490034.00	15.81	2429.21	2238.00
1	5	1	5960.00	2940.00	153.50	0	Spot (Block1, Row1, Column5)	45857.52	56536.00	21714.48	0.09	0.47	1289.00	1353.96	1289.00	296.04	0.02	0.22	100.00	100.00	44.99	55247.00	44568.52	29761724.00	150.33	8626.51	7226.50
1	6	1	6249.00	2933.00	148.15	0	Spot (Block1, Row1, Column6)	39294.01	37502.50	19067.75	0.02	0.49	1230.00	1315.56	1230.00	373.31	0.03	0.28	100.00	100.00	19.67	36272.50	38064.01	23576508.00	101.73	9910.97	6547.00
1	7	1	6554.00	2943.00	155.90	0	Spot (Block1, Row1, Column7)	64273.31	65535.00	5358.88	0.01	0.08	1222.00	1315.27	1222.00	417.81	0.03	0.32	100.00	100.00	88.79	64313.00	63051.31	42999248.00	150.68	18306.64	13858.50
1	8	1	6861.00	2936.00	155.20	0	Spot (Block1, Row1, Column8)	8914.53	8502.50	3442.32	0.02	0.39	1178.00	1207.12	1178.00	259.66	0.01	0.22	100.00	100.00	0.00	7324.50	7736.53	5901420.00	29.68	3141.07	2677.00
1	1	2	4756.00	3237.00	147.00	-50	Spot (Block1, Row2, Column1)	1232.45	1199.00	100.53	0.01	0.08	1190.00	1243.82	1190.00	279.67	0.02	0.22	1.00	0.00	0.00	9.00	42.45	730842.00	-0.04	1278.92	1219.00
1	2	2	5060.00	3238.00	128.90	0	Spot (Block1, Row2, Column2)	28989.20	29176.00	10308.63	0.00	0.36	1187.00	1233.64	1187.00	266.29	0.02	0.22	100.00	100.00	0.00	27989.00	27802.20	12784239.00	104.23	7013.95	6346.00
1	3	2	5357.00	3234.00	160.45	0	Spot (Block1, Row2, Column3)	1703.23	1681.50	232.78	0.01	0.14	1206.00	1274.38	1206.00	280.53	0.02	0.22	81.00	32.00	0.00	475.50	497.23	1205887.00	1.53	1373.86	1357.50
1	4	2	5662.00	3241.00	159.75	0	Spot (Block1, Row2, Column4)	20897.95	20472.50	7673.29	0.01	0.37	1317.00	1407.27	1317.00	358.95	0.03	0.26	100.00	100.00	0.00	19155.50	19580.95	14753950.00	54.30	5421.84	5052.50
1	5	2	5959.00	3244.00	174.70	0	Spot (Block1, Row2, Column5)	47347.90	48942.00	15699.28	0.01	0.33	1389.00	1457.58	1389.00	354.79	0.02	0.24	100.00	100.00	23.27	47553.00	45958.90	40482656.00	129.35	10781.81	9083.00
1	6	2	6252.00	3242.00	151.85	0	Spot (Block1, Row2, Column6)	3825.13	3677.00	1263.69	0.02	0.33	1296.00	1387.58	1296.00	394.31	0.03	0.28	100.00	96.00	0.00	2381.00	2529.13	2421309.00	6.18	1964.14	1869.50
1	7	2	6556.00	3240.00	151.70	0	Spot (Block1, Row2, Column7)	8801.42	8221.50	4428.39	0.03	0.50	1212.00	1268.83	1212.00	284.37	0.02	0.22	100.00	100.00	0.00	7009.50	7589.42	5562498.00	26.49	2791.31	2419.00
1	8	2	6857.00	3240.00	147.00	-50	Spot (Block1, Row2, Column8)	1278.42	1270.50	144.84	0.00	0.11	1177.00	1186.51	1177.00	154.01	0.00	0.13	28.00	8.00	0.00	93.50	101.42	751713.00	0.60	1295.65	1280.00
1	1	3	4756.00	3538.00	150.90	0	Spot (Block1, Row3, Column1)	35184.49	32837.50	21324.79	0.03	0.61	1172.00	1197.78	1172.00	171.67	0.01	0.14	100.00	100.00	15.54	31665.50	34012.49	21955200.00	197.97	7503.71	6329.00
1	2	3	5062.00	3535.00	161.00	0	Spot (Block1, Row3, Column2)	1879.12	1864.00	332.97	0.00	0.18	1197.50	1241.94	1197.50	223.35	0.02	0.18	92.00	71.00	0.00	666.50	681.62	1341695.00	2.85	1378.75	1387.00
1	3	3	5350.00	3536.00	154.70	0	Spot (Block1, Row3, Column3)	3173.91	2366.00	3294.82	0.13	1.04	1229.00	1277.76	1229.00	226.58	0.02	0.18	100.00	95.00	0.00	1137.00	1944.91	2085262.00	8.37	1642.39	1592.50
1	4	3	5655.00	3537.00	148.80	0	Spot (Block1, Row3, Column4)	18798.09	18107.00	9511.89	0.02	0.51	1293.00	1331.09	1293.00	224.43	0.01	0.17	100.00	100.00	0.00	16814.00	17505.09	11429241.00	77.83	5842.65	5151.50
1	5	3	5946.00	3526.00	152.05	0	Spot (Block1, Row3, Column5)	2428.20	2020.00	1858.65	0.08	0.77	1362.00	1433.18	1362.00	370.94	0.02	0.26	78.00	45.00	0.00	658.00	1066.20	1537053.00	2.68	1700.82	1586.00
1	6	3	6260.00	3535.00	198.60	0	Spot (Block1, Row3, Column6)	17650.95	13887.00	10348.29	0.10	0.59	1418.50	1545.80	1418.50	450.13	0.04	0.29	100.00	100.00	0.00	12468.50	16232.45	19645510.00	35.78	5333.49	5296.00
1	7	3	6561.00	3542.00	148.70	0	Spot (Block1, Row3, Column7)	43737.83	48340.50	21069.75	0.04	0.48	1302.00	1386.21	1302.00	348.95	0.03	0.25	100.00	100.00	35.48	47038.50	42435.83	26505272.00	121.37	10220.80	7745.00
1	8	3	6858.00	3548.00	157.45	0	Spot (Block1, Row3, Column8)	3788.93	3773.00	1077.33	0.00	0.28	1190.00	1221.77	1190.00	204.20	0.01	0.17	100.00	99.00	0.00	2583.00	2598.93	2587842.00	12.57	1980.96	1858.00
1	1	4	4759.00	3834.00	148.80	0	Spot (Block1, Row4, Column1)	18655.74	16879.00	10212.54	0.04	0.55	1154.00	1195.97	1154.00	191.88	0.02	0.16	100.00	100.00	0.00	15725.00	17501.74	11249412.00	90.99	5149.58	3555.00
1	2	4	5055.00	3836.00	165.70	0	Spot (Block1, Row4, Column2)	6263.04	6085.00	2406.73	0.01	0.38	1191.00	1248.38	1191.00	245.49	0.02	0.20	100.00	100.00	0.00	4894.00	5072.04	4778699.00	20.43	2258.47	2232.50
1	3	4	5359.00	3840.00	151.25	0	Spot (Block1, Row4, Column3)	52976.65	65535.00	16625.15	0.09	0.31	1288.00	1341.63	1288.00	304.13	0.02	0.23	100.00	100.00	53.12	64247.00	51688.65	33110656.00	169.78	13000.83	10023.00
1	4	4	5654.00	3845.00	171.70	0	Spot (Block1, Row4, Column4)	1933.99	1887.00	320.89	0.01	0.17	1316.00	1359.64	1316.00	214.19	0.01	0.16	92.00	70.00	0.00	571.00	617.99	1587802.00	2.68	1504.34	1499.00
1	5	4	5957.00	3842.00	152.40	0	Spot (Block1, Row4, Column5)	1834.96	1776.00	439.70	0.01	0.24	1317.00	1384.21	1317.00	336.10	0.02	0.24	65.00	21.00	0.00	459.00	517.96	1167033.00	1.34	1534.19	1529.00
1	6	4	6260.00	3839.00	177.80	0	Spot (Block1, Row4, Column6)	51231.29	54578.00	14402.03	0.03	0.28	1379.00	1471.77	1379.00	420.89	0.03	0.29	100.00	100.00	32.99	53199.00	49852.29	45032608.00	118.23	13777.07	12149.00
1	7	4	6549.00	3840.00	148.10	0	Spot (Block1, Row4, Column7)	34116.66	29544.00	22937.03	0.06	0.67	1390.00	1510.63	1390.00	555.26	0.04	0.37	100.00	100.00	20.67	28154.00	32726.66	20299468.00	58.72	7143.13	5777.00
1	8	4	6856.00	3847.00	150.60	0	Spot (Block1, Row4, Column8)	9767.33	9204.00	4754.63	0.03	0.49	1238.00	1286.54	1238.00	251.28	0.02	0.20	100.00	100.00	0.00	7966.00	8529.33	6045979.00	33.75	3349.62	2884.00
1	1	5	4758.00	4141.00	146.55	0	Spot (Block1, Row5, Column1)	13716.04	12250.00	7291.79	0.05	0.53	1182.00	1238.97	1182.00	249.11	0.02	0.20	100.00	100.00	0.00	11068.00	12534.04	8023884.00	50.09	3821.95	3123.00
1	2	5	5057.00	4137.00	160.55	0	Spot (Block1, Row5, Column2)	3841.91	3766.50	1063.71	0.01	0.28	1210.00	1327.23	1210.00	449.62	0.04	0.34	100.00	96.00	0.00	2556.50	2631.91	2750808.00	5.59	1839.60	1820.00
1	3	5	5359.00	4137.00	153.85	0	Spot (Block1, Row5, Column3)	25284.99	22593.00	14336.50	0.05	0.57	1234.00	1308.03	1234.00	293.62	0.03	0.22	100.00	100.00	0.46	21359.00	24050.99	16435244.00	81.66	5452.06	4737.00
1	4	5	5661.00	4139.00	148.50	0	Spot (Block1, Row5, Column4)	9546.22	8530.00	4969.99	0.05	0.52	1322.00	1368.57	1322.00	293.80	0.02	0.21	100.00	100.00	0.00	7208.00	8224.22	5756371.00	27.83	3261.84	2968.50
1	5	5	5955.00	4141.00	155.50	0	Spot (Block1, Row5, Column5)	64782.95	65535.00	3646.56	0.01	0.06	1357.00	1420.34	1357.00	386.33	0.02	0.27	100.00	100.00	93.24	64178.00	63425.95	43145844.00	164.01	18597.09	14722.00
1	6	5	6255.00	4137.00	156.00	0	Spot (Block1, Row5, Column6)	4265.98	4067.50	1400.16	0.02	0.33	1371.00	1501.77	1371.00	603.54	0.04	0.40	98.00	88.00	0.00	2696.50	2894.98	2849675.00	4.58	2016.79	1969.00
1	7	5	6554.00	4138.00	187.05	0	Spot (Block1, Row5, Column7)	44684.88	47026.00	19183.89	0.02	0.43	1413.00	1601.20	1413.00	689.61	0.05	0.43	100.00	100.00	31.81	45613.00	43271.88	44104292.00	62.47	10279.79	10219.00
1	8	5	6856.00	4141.00	153.40	0	Spot (Block1, Row5, Column8)	50921.12	65535.00	19910.80	0.11	0.39	1293.00	1393.43	1293.00	502.76	0.03	0.36	100.00	100.00	57.52	64242.00	49628.12	32844368.00	98.51	11372.55	9045.00
1	1	6	4757.00	4436.00	206.50	0	Spot (Block1, Row6, Column1)	13931.60	10529.50	9141.40	0.12	0.66	1183.00	1339.59	1183.00	532.46	0.05	0.40	100.00	100.00	0.00	9346.50	12748.60	16857232.00	23.65	4244.91	4339.50
1	2	6	5056.00	4439.00	192.95	0	Spot (Block1, Row6, Column2)	28806.48	27669.00	13112.18	0.02	0.46	1230.00	1434.57	1230.00	665.15	0.07	0.46	100.00	100.00	0.09	26439.00	27576.48	30362008.00	41.15	7042.91	6905.00
1	3	6	5350.00	4440.00	150.60	0	Spot (Block1, Row6, Column3)	53916.27	65535.00	15949.48	0.08	0.30	1187.00	1295.08	1187.00	478.24	0.04	0.37	100.00	100.00	56.63	64348.00	52729.27	33320504.00	110.03	13580.01	10144.00
1	4	6	5656.00	4439.00	147.60	0	Spot (Block1, Row6, Column4)	6775.92	6488.00	2862.46	0.02	0.42	1194.00	1262.04	1194.00	301.57	0.02	0.24	100.00	100.00	0.00	5294.00	5581.92	4018122.00	18.28	2642.93	2406.50
1	5	6	5956.00	4439.00	157.25	0	Spot (Block1, Row6, Column5)	64937.20	65535.00	3463.82	0.00	0.05	1291.00	1402.40	1291.00	454.90	0.04	0.32	100.00	100.00	95.72	64244.00	63646.20	44027840.00	139.67	19931.84	16010.00
1	6	6	6259.00	4435.00	156.20	0	Spot (Block1, Row6, Column6)	5707.56	4721.00	3309.87	0.08	0.58	1360.00	1506.93	1360.00	683.70	0.04	0.45	94.00	75.00	0.00	3361.00	4347.56	3829776.00	6.14	2241.39	2022.50
1	7	6	6553.00	4436.00	152.05	0	Spot (Block1, Row6, Column7)	47688.38	58827.00	20247.74	0.09	0.42	1391.00	1508.84	1391.00	518.73	0.04	0.34	100.00	100.00	46.59	57436.00	46297.38	30091572.00	89.02	11351.41	9865.00
1	8	6	6859.00	4443.00	155.30	0	Spot (Block1, Row6, Column8)	56525.53	65535.00	14328.99	0.06	0.25	1277.00	1338.07	1277.00	379.34	0.02	0.28	100.00	100.00	64.46	64258.00	55248.53	37533264.00	145.48	12979.00	10938.00
1	1	7	4759.00	4736.00	156.55	0	Spot (Block1, Row7, Column1)	9048.96	8378.00	3741.08	0.03	0.41	1092.00	1168.09	1092.00	271.37	0.03	0.23	100.00	100.00	0.00	7286.00	7956.96	6108051.00	29.04	2674.75	2564.00
1	2	7	5070.00	4740.00	204.55	0	Spot (Block1, Row7, Column2)	1492.32	1473.00	231.11	0.01	0.15	1130.00	1239.21	1130.00	451.55	0.04	0.36	34.00	1.00	0.00	343.00	362.32	1783327.00	0.56	1242.28	1212.00
1	3	7	5348.00	4738.00	236.15	0	Spot (Block1, Row7, Column3)	1260.39	1217.50	130.59	0.02	0.10	1123.00	1170.01	1123.00	210.19	0.02	0.18	21.00	3.00	0.00	94.50	137.39	2019147.00	0.43	1168.21	1132.00
1	4	7	5654.00	4738.00	180.00	0	Spot (Block1, Row7, Column4)	1491.16	1431.00	230.11	0.02	0.15	1119.00	1191.03	1119.00	269.44	0.03	0.23	56.00	25.00	0.00	312.00	372.16	1355466.00	1.11	1258.98	1235.00
1	5	7	5956.00	4738.00	172.80	0	Spot (Block1, Row7, Column5)	14879.34	13961.00	6609.70	0.03	0.44	1222.00	1442.21	1222.00	712.19	0.07	0.49	100.00	100.00	0.00	12739.00	13657.34	12334976.00	18.87	4031.95	3945.00
1	6	7	6251.00	4736.00	173.00	0	Spot (Block1, Row7, Column6)	42351.30	44075.00	16395.62	0.02	0.39	1371.00	1642.25	1371.00	893.99	0.08	0.54	100.00	100.00	8.62	42704.00	40980.30	35363384.00	45.54	8329.55	8112.50
1	7	7	6551.00	4739.00	154.20	0	Spot (Block1, Row7, Column7)	56344.67	65535.00	13123.08	0.07	0.23	1366.00	1546.05	1366.00	642.43	0.05	0.42	100.00	100.00	57.76	64169.00	54978.67	36680684.00	85.30	13391.99	11237.00
1	8	7	6860.00	4736.00	184.15	0	Spot (Block1, Row7, Column8)	59707.16	65535.00	9574.68	0.04	0.16	1289.00	1467.92	1289.00	651.51	0.06	0.44	100.00	100.00	59.98	64246.00	58418.16	57140320.00	89.39	15973.21	12218.00
1	1	8	4756.00	5036.00	182.50	0	Spot (Block1, Row8, Column1)	1443.34	1396.00	223.33	0.01	0.15	1068.00	1085.85	1068.00	149.14	0.01	0.14	84.00	56.00	0.00	328.00	375.34	1348077.00	2.40	1193.53	1184.00
1	2	8	5059.00	5041.00	152.25	0	Spot (Block1, Row8, Column2)	6111.89	5538.00	2793.17	0.04	0.46	1104.00	1140.86	1104.00	142.02	0.01	0.12	100.00	100.00	0.00	4434.00	5007.89	3868829.00	35.00	2241.65	2099.00
1	3	8	5346.00	5036.00	151.65	0	Spot (Block1, Row8, Column3)	23783.28	19191.00	17646.82	0.09	0.74	1123.00	1165.40	1123.00	157.50	0.02	0.14	100.00	100.00	1.75	18068.00	22660.28	14959682.00	143.61	5056.80	4317.00
1	4	8	5656.00	5042.00	149.45	0	Spot (Block1, Row8, Column4)	9866.54	9599.50	3813.89	0.01	0.39	1105.00	1146.30	1105.00	150.28	0.02	0.13	100.00	100.00	0.00	8494.50	8761.54	6038320.00	58.03	3321.64	3044.00
1	5	8	5945.00	5036.00	165.20	0	Spot (Block1, Row8, Column5)	1552.38	1495.00	233.37	0.02	0.15	1187.00	1288.46	1187.00	459.38	0.04	0.36	32.00	0.00	0.00	308.00	365.38	1181358.00	0.57	1283.59	1288.00
1	6	8	6257.00	5043.00	186.25	0	Spot (Block1, Row8, Column6)	31548.45	23312.50	21390.43	0.13	0.68	1241.50	1461.26	1241.50	712.33	0.07	0.49	100.00	100.00	17.08	22071.00	30306.95	30665260.00	42.24	6490.67	6390.00
1	7	8	6561.00	5042.00	146.85	0	Spot (Block1, Row8, Column7)	15318.38	15131.00	7337.81	0.01	0.48	1238.00	1446.10	1238.00	629.22	0.07	0.44	100.00	100.00	0.00	13893.00	14080.38	9083800.00	22.05	4315.75	3626.00
1	8	8	6849.00	5042.00	155.10	0	Spot (Block1, Row8, Column8)	64539.66	65535.00	4222.07	0.01	0.07	1256.00	1422.05	1256.00	598.31	0.05	0.42	100.00	100.00	91.95	64279.00	63283.66	42467492.00	105.49	19384.34	15098.00
2	1	1	9263.00	2944.00	156.90	0	Spot (Block2, Row1, Column1)	54691.57	65535.00	14476.08	0.08	0.26	1002.00	1125.58	1002.00	395.15	0.05	0.35	100.00	100.00	54.28	64533.00	53689.57	37081196.00	135.56	13192.23	10376.00
2	2	1	9558.00	2951.00	163.45	0	Spot (Block2, Row1, Column2)	1369.01	1328.50	228.73	0.01	0.17	977.00	1013.75	977.00	293.21	0.02	0.29	58.00	22.00	0.00	351.50	392.01	1015808.00	1.21	1099.70	1100.00
2	3	1	9875.00	2942.00	192.10	0	Spot (Block2, Row1, Column3)	1321.24	1272.50	240.72	0.02	0.18	984.00	999.68	984.00	234.91	0.01	0.23	58.00	27.00	0.00	288.50	337.24	1379373.00	1.37	1085.73	1092.50
2	4	1	10153.00	2949.00	191.90	0	Spot (Block2, Row1, Column4)	1492.30	1434.50	289.95	0.02	0.19	1006.00	1035.54	1006.00	151.53	0.01	0.15	89.00	69.00	0.00	428.50	486.30	1551992.00	3.01	1175.75	1184.00
2	5	1	10467.00	2956.00	148.80	0	Spot (Block2, Row1, Column5)	2070.31	1989.00	581.98	0.02	0.28	1005.00	1051.16	1005.00	208.96	0.02	0.20	99.00	86.00	0.00	984.00	1065.31	1256681.00	4.88	1378.59	1343.00
2	6	1	10751.00	2944.00	163.25	0	Spot (Block2, Row1, Column6)	1731.63	1671.00	439.88	0.02	0.25	985.00	998.52	985.00	139.50	0.01	0.14	97.00	85.00	0.00	686.00	746.63	1279673.00	5.26	1175.24	1137.50
2	7	1	11052.00	2955.00	146.25	0	Spot (Block2, Row1, Column7)	3212.17	3143.00	960.84	0.01	0.30	987.00	1008.28	987.00	142.41	0.01	0.14	100.00	100.00	0.00	2156.00	2225.17	1879118.00	15.48	1644.45	1561.00
2	8	1	11366.00	2947.00	164.05	0	Spot (Block2, Row1, Column8)	2040.69	1982.50	527.32	0.01	0.26	994.00	1024.16	994.00	134.54	0.01	0.13	99.00	97.00	0.00	988.50	1046.69	1518271.00	7.56	1323.78	1322.00
2	1	2	9261.00	3247.00	147.00	-50	Spot (Block2, Row2, Column1)	1087.28	1066.00	139.79	0.01	0.13	988.00	1019.55	988.00	204.85	0.01	0.20	25.00	1.00	0.00	78.00	99.28	645845.00	0.33	1113.72	1098.00
2	2	2	9563.00	3247.00	132.60	0	Spot (Block2, Row2, Column2)	1691.66	1673.00	282.27	0.00	0.17	985.00	1007.15	985.00	233.83	0.01	0.23	97.00	74.00	0.00	688.00	706.66	796773.00	2.93	1246.82	1234.00
2	3	2	9861.00	3250.00	154.55	0	Spot (Block2, Row2, Column3)	1499.53	1449.00	275.47	0.01	0.18	992.00	1020.30	992.00	241.30	0.01	0.24	92.00	47.00	0.00	457.00	507.53	983692.00	1.99	1169.51	1132.00
2	4	2	10165.00	3240.00	162.95	0	Spot (Block2, Row2, Column4)	1520.63	1483.50	233.88	0.01	0.15	1040.00	1076.51	1040.00	217.56	0.01	0.20	87.00	51.00	0.00	443.50	480.63	1116143.00	2.04	1263.18	1249.00
2	5	2	10463.00	3249.00	179.55	0	Spot (Block2, Row2, Column5)	26079.49	25791.00	9344.43	0.00	0.36	1157.00	1252.64	1157.00	423.74	0.03	0.34	100.00	100.00	0.00	24634.00	24922.49	23549776.00	58.59	6917.27	5941.00
2	6	2	10762.00	3248.00	147.00	-50	Spot (Block2, Row2, Column6)	1355.69	1301.50	223.14	0.02	0.16	1021.00	1356.72	1021.00	932.91	0.12	0.69	3.00	0.00	0.00	280.50	334.69	799858.00	-0.00	1286.65	1256.50
2	7	2	11061.00	3257.00	191.40	0	Spot (Block2, Row2, Column7)	1278.59	1263.00	210.93	0.01	0.16	987.00	1073.28	987.00	440.26	0.04	0.41	22.00	0.00	0.00	276.00	291.59	1324622.00	0.47	1078.67	1078.00
2	8	2	11350.00	3253.00	147.90	0	Spot (Block2, Row2, Column8)	1161.39	1139.00	148.81	0.01	0.13	1002.00	1039.04	1002.00	172.67	0.02	0.17	48.00	10.00	0.00	137.00	159.39	693347.00	0.71	1110.92	1091.00
2	1	3	9266.00	3549.00	147.30	0	Spot (Block2, Row3, Column1)	3379.83	3154.00	1142.99	0.03	0.34	978.00	987.40	978.00	112.70	0.00	0.11	100.00	100.00	0.00	2176.00	2401.83	1994097.00	21.23	1637.73	1517.50
2	2	3	9567.00	3546.00	148.90	0	Spot (Block2, Row3, Column2)	1802.20	1732.50	393.95	0.02	0.22	1000.00	1063.55	1000.00	293.48	0.03	0.28	89.00	66.00	0.00	732.50	802.20	1095737.00	2.52	1217.88	1203.00
2	3	3	9854.00	3546.00	149.10	0	Spot (Block2, Row3, Column3)	10020.60	9357.00	5367.92	0.03	0.54	998.00	1027.80	998.00	149.82	0.01	0.15	100.00	100.00	0.00	8359.00	9022.60	6072482.00	60.02	3221.65	2596.00
2	4	3	10165.00	3551.00	159.15	0	Spot (Block2, Row3, Column4)	1547.72	1523.50	313.98	0.01	0.20	990.00	1012.47	990.00	142.26	0.01	0.14	90.00	77.00	0.00	533.50	557.72	1077215.00	3.76	1161.58	1183.00
2	5	3	10460.00	3541.00	144.20	0	Spot (Block2, Row3, Column5)	8562.22	6495.00	9158.82	0.12	1.07	1105.00	1340.38	1105.00	841.17	0.08	0.63	99.00	89.00	0.53	5390.00	7457.22	4871906.00	8.59	2983.00	2075.00
2	6	3	10763.00	3547.00	219.80	0	Spot (Block2, Row3, Column6)	57450.86	65535.00	13303.40	0.06	0.23	1255.00	1780.63	1255.00	1266.83	0.15	0.71	100.00	100.00	63.17	64280.00	56195.86	79397944.00	43.94	13276.36	12428.00
2	7	3	11062.00	3549.00	147.00	-50	Spot (Block2, Row3, Column7)	1686.20	1656.00	382.29	0.01	0.23	1000.00	1279.49	1000.00	891.95	0.11	0.70	31.00	0.00	0.00	656.00	686.20	993171.00	0.46	1333.97	1340.00
2	8	3	11360.00	3553.00	158.35	0	Spot (Block2, Row3, Column8)	19867.12	17110.00	9687.39	0.06	0.49	1001.00	1049.55	1001.00	240.70	0.02	0.23	100.00	100.00	0.00	16109.00	18866.12	13787783.00	78.18	4931.64	4433.00
2	1	4	9261.00	3847.00	160.85	0	Spot (Block2, Row4, Column1)	1479.85	1438.00	283.83	0.01	0.19	977.00	1030.88	977.00	304.40	0.02	0.30	72.00	35.00	0.00	461.00	502.85	1064014.00	1.47	1087.73	1051.00
2	2	4	9560.00	3845.00	175.05	0	Spot (Block2, Row4, Column2)	22911.51	20803.00	11899.99	0.04	0.52	1028.00	1152.20	1028.00	439.61	0.05	0.38	100.00	100.00	0.00	19775.00	21883.51	19681000.00	49.50	4928.94	4812.00
2	3	4	9866.00	3847.00	146.50	0	Spot (Block2, Row4, Column3)	7193.38	6895.00	2981.64	0.02	0.41	1060.00	1182.11	1060.00	523.47	0.05	0.44	100.00	100.00	0.00	5835.00	6133.38	4236903.00	11.48	2511.66	2078.00
2	4	4	10134.00	3868.00	215.90	0	Spot (Block2, Row4, Column4)	1193.98	1167.00	212.03	0.01	0.18	1011.00	1056.69	1011.00	237.69	0.02	0.22	32.00	5.00	0.00	156.00	182.98	1589193.00	0.58	1058.69	1060.00
2	5	4	10449.00	3843.00	145.20	0	Spot (Block2, Row4, Column5)	2735.38	2505.00	1270.27	0.04	0.46	1017.00	1091.96	1017.00	295.72	0.03	0.27	95.00	89.00	0.00	1488.00	1718.38	1570108.00	5.56	1502.59	1411.00
2	6	4	10761.00	3848.00	184.80	0	Spot (Block2, Row4, Column6)	28500.03	27702.00	9978.90	0.01	0.35	1170.00	1429.99	1170.00	863.31	0.09	0.60	100.00	100.00	0.00	26532.00	27330.03	27217518.00	31.36	7785.40	6251.00
2	7	4	11063.00	3833.00	168.80	0	Spot (Block2, Row4, Column7)	1604.76	1551.00	411.63	0.01	0.26	1090.00	1363.27	1090.00	836.51	0.10	0.61	18.00	1.00	0.00	461.00	514.76	1275785.00	0.29	1236.89	1108.50
2	8	4	11358.00	3854.00	152.35	0	Spot (Block2, Row4, Column8)	1683.36	1647.00	301.61	0.01	0.18	999.00	1051.60	999.00	280.91	0.02	0.27	97.00	57.00	0.00	648.00	684.36	1072298.00	2.25	1183.09	1146.00
2	1	5	9261.00	4147.00	147.00	-50	Spot (Block2, Row5, Column1)	1831.52	1796.00	365.81	0.01	0.20	1097.00	1332.39	1097.00	775.22	0.08	0.58	41.00	1.00	0.00	699.00	734.52	1084257.00	0.64	1419.79	1390.00
2	2	5	9562.00	4149.00	155.30	0	Spot (Block2, Row5, Column2)	23908.87	23167.50	10528.29	0.01	0.44	1132.00	1434.09	1132.00	891.17	0.10	0.62	100.00	100.00	0.00	22035.50	22776.87	15875492.00	25.22	5749.03	5015.50
2	3	5	9865.00	4145.00	163.15	0	Spot (Block2, Row5, Column3)	53372.99	65535.00	15985.27	0.09	0.30	1100.00	1251.84	1100.00	606.70	0.06	0.48	100.00	100.00	53.59	64435.00	52272.99	39442980.00	85.91	9416.18	8696.50
2	4	5	10158.00	4144.00	163.30	0	Spot (Block2, Row5, Column4)	1727.55	1723.00	314.66	0.00	0.18	1089.00	1178.53	1089.00	435.90	0.03	0.37	66.00	22.00	0.00	634.00	638.55	1280115.00	1.26	1321.57	1283.00
2	5	5	10466.00	4150.00	142.75	0	Spot (Block2, Row5, Column5)	26906.82	25637.50	12250.03	0.02	0.46	1079.00	1115.02	1079.00	202.09	0.01	0.18	100.00	100.00	0.00	24558.50	25827.82	14906379.00	127.62	6730.43	5427.50
2	6	5	10758.00	4139.00	190.20	0	Spot (Block2, Row5, Column6)	1487.71	1436.00	295.40	0.02	0.20	1133.00	1337.55	1133.00	737.45	0.07	0.55	10.00	0.00	0.00	303.00	354.71	1514493.00	0.20	1252.10	1205.00
2	7	5	11064.00	4147.00	202.25	0	Spot (Block2, Row5, Column7)	54404.34	65535.00	15893.88	0.08	0.29	1279.00	1534.22	1279.00	930.83	0.08	0.61	100.00	100.00	60.07	64256.00	53125.34	63218544.00	56.80	13380.96	13409.00
2	8	5	11358.00	4146.00	158.35	0	Spot (Block2, Row5, Column8)	2252.99	2144.00	706.51	0.02	0.31	1002.00	1127.63	1002.00	568.35	0.05	0.50	80.00	50.00	0.00	1142.00	1250.99	1559071.00	1.98	1278.31	1253.50
2	1	6	9263.00	4447.00	221.30	0	Spot (Block2, Row6, Column1)	53942.38	65535.00	14946.46	0.08	0.28	1213.50	1741.89	1213.50	1342.69	0.16	0.77	100.00	100.00	52.07	64321.50	52728.88	75735840.00	38.88	12686.63	11948.50
2	2	6	9560.00	4444.00	203.75	0	Spot (Block2, Row6, Column2)	49320.71	58212.50	18459.28	0.07	0.37	1128.00	1579.21	1128.00	1277.30	0.15	0.81	100.00	100.00	43.17	57084.50	48192.71	58494880.00	37.38	11395.74	11330.00
2	3	6	9858.00	4446.00	149.40	0	Spot (Block2, Row6, Column3)	2588.26	2456.00	686.66	0.02	0.27	998.00	1179.59	998.00	731.79	0.07	0.62	95.00	49.00	0.00	1458.00	1590.26	1581428.00	1.92	1460.46	1431.00
2	4	6	10170.00	4449.00	145.70	0	Spot (Block2, Row6, Column4)	2303.50	2223.00	597.30	0.02	0.26	1018.00	1064.00	1018.00	232.64	0.02	0.22	100.00	92.00	0.00	1205.00	1285.50	1342943.00	5.33	1439.41	1403.00
2	5	6	10461.00	4446.00	146.40	0	Spot (Block2, Row6, Column5)	17850.62	16700.50	8361.70	0.03	0.47	1095.00	1146.23	1095.00	267.21	0.02	0.23	100.00	100.00	0.00	15605.50	16755.62	10424762.00	62.51	4853.90	3670.00
2	6	6	10761.00	4449.00	147.00	-50	Spot (Block2, Row6, Column6)	1217.77	1182.00	192.30	0.01	0.16	1153.00	1310.26	1153.00	724.77	0.06	0.55	0.00	0.00	0.00	29.00	64.77	718486.00	-0.13	1208.43	1190.00
2	7	6	11062.00	4448.00	152.90	0	Spot (Block2, Row6, Column7)	3448.40	3277.00	993.16	0.02	0.29	1184.00	1294.23	1184.00	554.78	0.04	0.43	98.00	89.00	0.00	2093.00	2264.40	2203525.00	3.88	1771.69	1741.00
2	8	6	11360.00	4453.00	157.15	0	Spot (Block2, Row6, Column8)	2169.68	2112.00	672.42	0.01	0.31	1020.00	1106.52	1020.00	289.27	0.04	0.26	89.00	80.00	0.00	1092.00	1149.68	1473212.00	3.68	1280.61	1247.50
2	1	7	9261.00	4747.00	166.85	0	Spot (Block2, Row7, Column1)	34725.73	31798.00	18254.85	0.04	0.53	1001.00	1304.53	1001.00	920.87	0.12	0.71	100.00	100.00	7.73	30797.00	33724.73	26947216.00	36.29	6048.39	5889.00
2	2	7	9578.00	4770.00	244.95	0	Spot (Block2, Row7, Column2)	1088.36	1073.00	149.68	0.01	0.14	973.00	1133.26	973.00	693.81	0.07	0.61	0.00	0.00	0.00	100.00	115.36	1888309.00	-0.06	1022.21	983.50
2	3	7	9873.00	4744.00	206.80	0	Spot (Block2, Row7, Column3)	1066.01	1079.00	129.11	0.01	0.12	965.00	969.74	965.00	126.32	0.00	0.13	45.00	12.00	0.00	114.00	101.01	1293067.00	0.76	993.55	989.50
2	4	7	10166.00	4753.00	181.60	0	Spot (Block2, Row7, Column4)	1100.18	1087.00	121.11	0.01	0.11	965.00	988.61	965.00	215.68	0.01	0.22	27.00	1.00	0.00	122.00	135.18	1017666.00	0.52	1042.19	1007.00
2	5	7	10463.00	4734.00	205.45	0	Spot (Block2, Row7, Column5)	1406.19	1379.50	246.66	0.01	0.18	1067.00	1301.62	1067.00	895.80	0.09	0.69	0.00	0.00	0.00	312.50	339.19	1687427.00	0.12	1198.92	1167.00
2	6	7	10760.00	4749.00	193.65	0	Spot (Block2, Row7, Column6)	51530.19	65535.00	19721.56	0.10	0.38	1288.00	1785.26	1288.00	1437.50	0.14	0.81	100.00	100.00	57.25	64247.00	50242.19	54725640.00	34.61	11375.86	11230.50
2	7	7	11061.00	4745.00	169.00	0	Spot (Block2, Row7, Column7)	2240.53	2125.00	594.10	0.02	0.27	1244.00	1464.63	1244.00	789.31	0.07	0.54	56.00	18.00	0.00	881.00	996.53	1774500.00	0.98	1471.53	1423.00
2	8	7	11361.00	4744.00	186.00	0	Spot (Block2, Row7, Column8)	37897.15	38841.50	10878.63	0.01	0.29	1155.00	1374.00	1155.00	652.47	0.08	0.47	100.00	100.00	0.62	37686.50	36742.15	36836056.00	55.98	10122.88	8634.00
2	1	8	9268.00	5052.00	179.50	0	Spot (Block2, Row8, Column1)	1269.70	1262.50	207.55	0.00	0.16	963.00	1030.53	963.00	488.25	0.03	0.47	21.00	0.00	0.00	299.50	306.70	1150351.00	0.49	1061.74	1025.00
2	2	8	9563.00	5051.00	172.20	0	Spot (Block2, Row8, Column2)	1172.11	1113.00	191.75	0.02	0.16	907.00	942.03	907.00	128.53	0.02	0.14	76.00	43.00	0.00	206.00	265.11	968159.00	1.79	1036.59	1004.50
2	3	8	9857.00	5046.00	156.95	0	Spot (Block2, Row8, Column3)	1737.94	1661.00	430.83	0.02	0.25	909.00	962.30	909.00	209.72	0.02	0.22	95.00	82.00	0.00	752.00	828.94	1178323.00	3.70	1151.77	1137.00
2	4	8	10165.00	5054.00	157.70	0	Spot (Block2, Row8, Column4)	52024.10	65535.00	16935.97	0.10	0.33	948.00	993.39	948.00	258.60	0.02	0.26	100.00	100.00	50.07	64587.00	51076.10	35428696.00	197.33	11728.85	9940.50
2	5	8	10461.00	5049.00	147.00	-50	Spot (Block2, Row8, Column5)	1076.48	1069.00	143.44	0.00	0.13	990.00	1240.55	990.00	908.99	0.10	0.73	0.00	0.00	0.00	79.00	86.48	636202.00	-0.18	1014.37	993.50
2	6	8	10763.00	5049.00	219.40	0	Spot (Block2, Row8, Column6)	56828.45	65535.00	13960.71	0.06	0.25	1191.00	1722.09	1191.00	1439.61	0.16	0.84	100.00	100.00	62.39	64344.00	55637.45	78424112.00	38.28	12861.16	11866.00
2	7	8	11056.00	5052.00	144.65	0	Spot (Block2, Row8, Column7)	1714.41	1696.00	312.77	0.00	0.18	1110.00	1406.59	1110.00	849.93	0.10	0.60	23.00	0.00	0.00	586.00	604.41	973783.00	0.36	1407.14	1410.00
2	8	8	11352.00	5048.00	157.75	0	Spot (Block2, Row8, Column8)	64245.02	65535.00	5654.65	0.01	0.09	1134.00	1357.04	1134.00	657.73	0.08	0.48	100.00	100.00	91.16	64401.00	63111.02	44329484.00	95.61	18010.06	13733.00
3	1	1	13765.00	2950.00	158.60	0	Spot (Block3, Row1, Column1)	54407.98	65535.00	14347.93	0.08	0.26	1274.00	1381.16	1274.00	427.42	0.04	0.31	100.00	100.00	53.13	64261.00	53133.98	37378600.00	124.06	15019.81	10908.00
3	2	1	14063.00	2955.00	150.05	0	Spot (Block3, Row1, Column2)	13782.35	13075.00	7003.09	0.02	0.51	1194.00	1248.94	1194.00	284.13	0.02	0.23	100.00	100.00	0.00	11881.00	12588.35	8503712.00	44.11	3787.56	3189.00
3	3	1	14370.00	2953.00	156.65	0	Spot (Block3, Row1, Column3)	3675.84	3194.00	1778.58	0.06	0.48	1186.00	1210.16	1186.00	185.60	0.01	0.15	100.00	96.00	0.00	2008.00	2489.84	2488541.00	13.28	1688.20	1584.00
3	4	1	14661.00	2954.00	150.30	0	Spot (Block3, Row1, Column4)	9850.50	8973.50	5234.38	0.04	0.53	1198.00	1246.19	1198.00	189.90	0.02	0.15	100.00	100.00	0.00	7775.50	8652.50	6067905.00	45.31	3038.02	2842.00
3	5	1	14970.00	2955.00	156.05	0	Spot (Block3, Row1, Column5)	6191.01	5320.00	3505.78	0.07	0.57	1305.00	1340.68	1305.00	249.04	0.01	0.19	100.00	96.00	0.00	4015.00	4886.01	4154168.00	19.48	2260.26	2118.00
3	6	1	15261.00	2955.00	148.40	0	Spot (Block3, Row1, Column6)	19050.21	17288.00	9849.22	0.04	0.52	1272.00	1321.33	1272.00	330.07	0.02	0.25	100.00	100.00	0.00	16016.00	17778.21	11487279.00	53.71	5318.27	4306.00
3	7	1	15560.00	2954.00	149.90	0	Spot (Block3, Row1, Column7)	32970.25	32386.00	17022.12	0.01	0.52	1195.00	1223.62	1195.00	199.07	0.01	0.16	100.00	100.00	3.60	31191.00	31775.25	20144852.00	159.48	7864.33	6529.00
3	8	1	15866.00	2949.00	170.25	0	Spot (Block3, Row1, Column8)	1947.59	1882.00	422.61	0.01	0.22	1184.00	1225.01	1184.00	820.76	0.01	0.67	36.00	1.00	0.00	698.00	763.59	1571706.00	0.88	1411.05	1371.00
3	1	2	13763.00	3251.00	147.00	-50	Spot (Block3, Row2, Column1)	1372.37	1365.50	203.45	0.00	0.15	1205.00	1259.61	1205.00	234.99	0.02	0.19	35.00	6.00	0.00	160.50	167.37	809701.00	0.48	1412.76	1393.50
3	2	2	14067.00	3251.00	130.75	0	Spot (Block3, Row2, Column2)	4268.59	4166.00	990.13	0.01	0.23	1228.00	1266.87	1228.00	185.09	0.01	0.15	100.00	100.00	0.00	2938.00	3040.59	1963552.00	16.22	2074.70	2015.50
3	3	2	14363.00	3245.00	210.35	0	Spot (Block3, Row2, Column3)	1503.11	1444.00	250.51	0.02	0.17	1244.00	1268.43	1244.00	187.05	0.01	0.15	51.00	27.00	0.00	200.00	259.11	1892411.00	1.25	1301.09	1282.00
3	4	2	14670.00	3253.00	175.85	0	Spot (Block3, Row2, Column4)	2961.52	2841.00	760.32	0.02	0.26	1285.50	1316.09	1285.50	242.44	0.01	0.18	100.00	98.00	0.00	1555.50	1676.02	2561714.00	6.79	1701.42	1698.50
3	5	2	14967.00	3256.00	183.90	0	Spot (Block3, Row2, Column5)	21986.87	20614.00	8256.41	0.03	0.38	1385.50	1553.00	1385.50	677.27	0.05	0.44	100.00	100.00	0.00	19228.50	20601.37	20799588.00	30.17	6385.24	5640.00
3	6	2	15263.00	3253.00	147.00	-50	Spot (Block3, Row2, Column6)	2391.68	2388.00	428.14	0.00	0.18	1427.00	1777.65	1427.00	1102.86	0.10	0.62	34.00	0.00	0.00	961.00	964.68	1406305.00	0.56	2183.61	2123.00
3	7	2	15563.00	3257.00	160.40	0	Spot (Block3, Row2, Column7)	2290.95	2171.00	622.26	0.02	0.27	1258.00	1383.60	1258.00	567.47	0.04	0.41	75.00	35.00	0.00	913.00	1032.95	1626578.00	1.60	1521.19	1537.50
3	8	2	15809.00	3269.00	242.20	0	Spot (Block3, Row2, Column8)	1313.40	1277.00	181.55	0.01	0.14	1193.00	1265.30	1193.00	406.75	0.03	0.32	8.00	0.00	0.00	84.00	120.40	2226218.00	0.12	1265.76	1257.00
3	1	3	13764.00	3550.00	153.35	0	Spot (Block3, Row3, Column1)	5749.73	5323.00	2552.38	0.03	0.44	1214.00	1261.96	1214.00	192.66	0.02	0.15	100.00	100.00	0.00	4109.00	4535.73	3731577.00	23.29	2125.05	1982.00
3	2	3	14083.00	3550.00	169.75	0	Spot (Block3, Row3, Column2)	1666.66	1617.00	297.09	0.01	0.18	1288.00	1331.80	1288.00	307.24	0.01	0.23	52.00	24.00	0.00	329.00	378.66	1334996.00	1.09	1423.51	1413.00
3	3	3	14354.00	3552.00	157.50	0	Spot (Block3, Row3, Column3)	2727.89	2210.00	2698.48	0.09	0.99	1287.00	1329.66	1287.00	277.37	0.01	0.21	97.00	80.00	0.00	923.00	1440.89	1868603.00	5.04	1598.17	1576.50
3	4	3	14666.00	3553.00	151.60	0	Spot (Block3, Row3, Column4)	31622.43	28608.00	17569.05	0.04	0.56	1272.00	1312.91	1272.00	231.55	0.01	0.18	100.00	100.00	3.98	27336.00	30350.43	19858908.00	130.90	7363.54	6031.00
3	5	3	14963.00	3553.00	147.00	-50	Spot (Block3, Row3, Column5)	3522.61	2078.00	7479.74	0.23	2.12	1369.00	1655.52	1369.00	1018.45	0.08	0.62	27.00	9.00	0.85	709.00	2153.61	2074816.00	1.83	1828.21	1693.00
3	6	3	15266.00	3549.00	226.70	0	Spot (Block3, Row3, Column6)	59544.04	65535.00	11961.62	0.04	0.20	1601.00	2218.78	1601.00	1461.87	0.14	0.66	100.00	100.00	70.40	63934.00	57943.04	87709400.00	39.21	14294.93	13657.00
3	7	3	15565.00	3553.00	149.90	0	Spot (Block3, Row3, Column7)	6824.21	6142.00	3777.20	0.05	0.55	1296.00	1633.20	1296.00	1074.89	0.10	0.66	87.00	74.00	0.00	4846.00	5528.21	4183241.00	4.83	2497.56	2150.00
3	8	3	15863.00	3559.00	165.05	0	Spot (Block3, Row3, Column8)	58631.46	65535.00	12307.18	0.05	0.21	1185.00	1286.71	1185.00	519.02	0.04	0.40	100.00	100.00	64.91	64350.00	57446.46	44443072.00	110.49	13179.77	11482.00
3	1	4	13766.00	3851.00	149.70	0	Spot (Block3, Row4, Column1)	29725.37	26400.00	17163.72	0.05	0.58	1277.00	1345.72	1277.00	342.33	0.02	0.25	100.00	100.00	3.90	25123.00	28448.37	18310848.00	82.90	7106.16	5961.00
3	2	4	14064.00	3849.00	177.35	0	Spot (Block3, Row4, Column2)	17813.23	16315.50	9438.67	0.04	0.53	1310.00	1455.38	1310.00	538.82	0.05	0.37	100.00	100.00	0.00	15005.50	16503.23	15640018.00	30.36	4546.87	4518.50
3	3	4	14366.00	3855.00	157.40	0	Spot (Block3, Row4, Column3)	60963.83	65535.00	9795.39	0.03	0.16	1298.00	1458.66	1298.00	605.63	0.05	0.42	100.00	100.00	75.88	64237.00	59665.83	41699640.00	98.25	16095.87	13517.50
3	4	4	14654.00	3851.00	187.35	0	Spot (Block3, Row4, Column4)	1582.59	1573.00	234.21	0.00	0.15	1257.00	1299.84	1257.00	266.99	0.01	0.21	54.00	22.00	0.00	316.00	325.59	1562016.00	1.06	1399.15	1353.00
3	5	4	14926.00	3860.00	78.35	0	Spot (Block3, Row4, Column5)	8619.65	2065.00	15630.91	0.62	1.81	1311.00	1392.96	1311.00	321.06	0.03	0.23	92.00	57.00	3.47	754.00	7308.65	1241230.00	22.51	2558.87	1897.00
3	6	4	15271.00	3850.00	187.50	0	Spot (Block3, Row4, Column6)	24680.24	24482.00	8073.85	0.00	0.33	1457.00	1694.62	1457.00	818.48	0.07	0.48	100.00	100.00	0.00	23025.00	23223.24	24408748.00	28.08	7103.83	6326.00
3	7	4	15558.00	3857.00	156.15	0	Spot (Block3, Row4, Column7)	4649.60	3868.50	2710.16	0.08	0.58	1343.00	1642.08	1343.00	937.89	0.09	0.57	76.00	57.00	0.00	2525.50	3306.60	3115232.00	3.21	2078.19	1948.50
3	8	4	15865.00	3865.00	154.65	0	Spot (Block3, Row4, Column8)	2171.73	2169.00	441.60	0.00	0.20	1183.00	1257.13	1183.00	400.55	0.03	0.32	89.00	66.00	0.00	986.00	988.73	1442028.00	2.28	1531.35	1512.00
3	1	5	13763.00	4153.00	149.90	0	Spot (Block3, Row5, Column1)	30803.38	27057.00	18961.79	0.06	0.62	1333.00	1658.16	1333.00	946.26	0.09	0.57	100.00	100.00	6.16	25724.00	29470.38	19005720.00	30.80	7239.73	5608.00
3	2	5	14063.00	4153.00	162.30	0	Spot (Block3, Row5, Column2)	59913.02	65535.00	10978.80	0.04	0.18	1358.00	1713.36	1358.00	970.10	0.10	0.57	100.00	100.00	71.21	64177.00	58555.02	43497256.00	59.99	14108.61	12300.50
3	3	5	14371.00	4152.00	164.15	0	Spot (Block3, Row5, Column3)	49192.72	57278.50	17793.28	0.07	0.36	1292.00	1499.01	1292.00	732.38	0.06	0.49	100.00	100.00	43.03	55986.50	47900.72	36698072.00	65.12	9292.92	8655.00
3	4	5	14665.00	4153.00	150.85	0	Spot (Block3, Row5, Column4)	9513.53	8715.00	5035.01	0.04	0.53	1225.00	1333.43	1225.00	506.20	0.04	0.38	100.00	100.00	0.00	7490.00	8288.53	5907904.00	16.16	2987.30	2464.00
3	5	5	14971.00	4152.00	155.20	0	Spot (Block3, Row5, Column5)	57858.15	65535.00	12744.53	0.05	0.22	1315.00	1400.70	1315.00	376.82	0.03	0.27	100.00	100.00	66.16	64220.00	56543.15	38302424.00	149.83	15004.92	11915.00
3	6	5	15248.00	4154.00	156.20	0	Spot (Block3, Row5, Column6)	1689.18	1636.00	276.47	0.01	0.16	1369.00	1560.73	1369.00	757.80	0.06	0.49	6.00	0.00	0.00	267.00	320.18	1136820.00	0.17	1517.23	1417.00
3	7	5	15565.00	4150.00	208.25	0	Spot (Block3, Row5, Column7)	56632.30	65535.00	14061.93	0.06	0.25	1419.00	1767.02	1419.00	1053.88	0.10	0.60	100.00	100.00	64.20	64116.00	55213.30	69601880.00	52.06	14485.69	14007.50
3	8	5	15870.00	4155.00	150.00	0	Spot (Block3, Row5, Column8)	11009.79	9313.00	7733.19	0.07	0.70	1187.00	1324.16	1187.00	624.04	0.05	0.47	99.00	87.00	0.00	8126.00	9822.79	6737989.00	15.52	3036.68	2624.50
3	1	6	13762.00	4454.00	224.40	0	Spot (Block3, Row6, Column1)	55671.71	65535.00	14213.28	0.07	0.26	1401.00	1991.52	1401.00	1460.16	0.15	0.73	100.00	100.00	56.05	64134.00	54270.71	80056696.00	36.76	13205.29	12386.50
3	2	6	14064.00	4450.00	208.30	0	Spot (Block3, Row6, Column2)	53614.58	65535.00	16706.71	0.09	0.31	1315.00	1835.75	1315.00	1353.24	0.14	0.74	100.00	100.00	58.50	64220.00	52299.58	65893040.00	38.26	12814.98	12269.50
3	3	6	14361.00	4450.00	151.70	0	Spot (Block3, Row6, Column3)	35194.74	33159.00	20375.62	0.03	0.58	1189.00	1377.06	1189.00	759.23	0.06	0.55	100.00	100.00	13.11	31970.00	34005.74	22278352.00	44.54	7206.81	5765.00
3	4	6	14666.00	4448.00	160.70	0	Spot (Block3, Row6, Column4)	2364.17	2132.00	757.31	0.04	0.32	1158.00	1191.12	1158.00	264.47	0.01	0.22	93.00	80.00	0.00	974.00	1206.17	1685655.00	4.44	1406.05	1401.00
3	5	6	14966.00	4453.00	150.00	0	Spot (Block3, Row6, Column5)	46116.98	52285.00	19922.94	0.05	0.43	1274.00	1375.97	1274.00	464.92	0.03	0.34	100.00	100.00	39.45	51011.00	44842.98	28408240.00	96.23	10842.03	8483.00
3	6	6	15260.00	4441.00	229.00	0	Spot (Block3, Row6, Column6)	1620.86	1577.50	329.21	0.01	0.20	1327.00	1567.01	1327.00	886.68	0.07	0.57	6.00	0.00	0.00	250.50	293.86	2447501.00	0.06	1411.13	1370.00
3	7	6	15569.00	4451.00	153.70	0	Spot (Block3, Row6, Column7)	9758.76	8931.50	5428.57	0.04	0.56	1373.00	1497.81	1373.00	609.27	0.04	0.41	99.00	98.00	0.00	7558.50	8385.76	6343195.00	13.56	3015.09	2435.50
3	8	6	15868.00	4458.00	151.10	0	Spot (Block3, Row6, Column8)	15274.10	13884.00	9870.57	0.04	0.65	1212.00	1309.58	1212.00	336.71	0.03	0.26	100.00	100.00	0.00	12672.00	14062.10	9531041.00	41.47	4327.04	3468.00
3	1	7	13766.00	4753.00	174.95	0	Spot (Block3, Row7, Column1)	23364.40	20724.00	12763.10	0.05	0.55	1120.00	1401.36	1120.00	897.29	0.10	0.64	100.00	100.00	0.00	19604.00	22244.40	19929828.00	24.48	4883.09	4809.00
3	2	7	14082.00	4754.00	198.85	0	Spot (Block3, Row7, Column2)	1327.64	1305.50	204.49	0.01	0.15	1106.00	1282.65	1106.00	701.06	0.06	0.55	1.00	0.00	0.00	199.50	221.64	1489615.00	0.06	1149.96	1099.00
3	3	7	14362.00	4753.00	192.90	0	Spot (Block3, Row7, Column3)	1256.48	1203.00	209.86	0.02	0.17	1081.00	1112.62	1081.00	195.55	0.01	0.18	40.00	11.00	0.00	122.00	175.48	1314277.00	0.74	1148.06	1129.00
3	4	7	14650.00	4752.00	214.90	0	Spot (Block3, Row7, Column4)	1318.27	1301.00	187.28	0.01	0.14	1101.00	1168.89	1101.00	328.39	0.03	0.28	24.00	1.00	0.00	200.00	217.27	1738795.00	0.45	1192.61	1183.00
3	5	7	14967.00	4753.00	184.60	0	Spot (Block3, Row7, Column5)	2380.05	2265.50	578.66	0.02	0.24	1215.00	1553.68	1215.00	998.79	0.11	0.64	54.00	11.00	0.00	1050.50	1165.05	2265808.00	0.83	1537.99	1506.50
3	6	7	15260.00	4751.00	201.15	0	Spot (Block3, Row7, Column6)	53130.84	65535.00	18342.28	0.09	0.35	1539.00	2119.41	1539.00	1561.07	0.14	0.74	100.00	100.00	63.14	63996.00	51591.84	60835484.00	32.68	12992.98	12963.00
3	7	7	15555.00	4755.00	149.75	0	Spot (Block3, Row7, Column7)	14817.49	14183.00	6097.73	0.02	0.41	1401.00	1648.81	1401.00	937.24	0.07	0.57	100.00	100.00	0.00	12782.00	13416.49	9053488.00	14.05	4602.26	3882.00
3	8	7	15861.00	4751.00	185.90	0	Spot (Block3, Row7, Column8)	35962.10	37215.50	9480.14	0.01	0.26	1298.00	1519.15	1298.00	714.95	0.07	0.47	100.00	100.00	0.10	35917.50	34664.10	34883232.00	48.18	10199.46	8884.00
3	1	8	13771.00	5062.00	200.20	0	Spot (Block3, Row8, Column1)	1319.96	1271.00	248.17	0.02	0.19	1075.00	1116.65	1075.00	324.91	0.02	0.29	27.00	7.00	0.00	196.00	244.96	1502117.00	0.63	1138.23	1105.00
3	2	8	14066.00	5048.00	158.75	0	Spot (Block3, Row8, Column2)	1705.68	1632.00	372.62	0.02	0.22	1078.00	1081.54	1078.00	150.54	0.00	0.14	94.00	75.00	0.00	554.00	627.68	1193976.00	4.15	1292.30	1276.00
3	3	8	14358.00	5054.00	156.20	0	Spot (Block3, Row8, Column3)	2903.65	2511.00	1351.41	0.06	0.47	1058.50	1114.81	1058.50	365.12	0.02	0.33	92.00	72.00	0.00	1452.50	1845.15	1951252.00	4.90	1472.29	1435.00
3	4	8	14667.00	5058.00	162.65	0	Spot (Block3, Row8, Column4)	64280.41	65535.00	5362.32	0.01	0.08	1098.00	1190.74	1098.00	458.75	0.04	0.39	100.00	100.00	92.58	64437.00	63182.41	46796592.00	137.53	18690.45	14067.00
3	5	8	14942.00	5033.00	189.55	0	Spot (Block3, Row8, Column5)	1278.38	1266.00	203.23	0.00	0.16	1166.00	1437.84	1166.00	977.01	0.09	0.68	0.00	0.00	0.00	100.00	112.38	1301395.00	-0.16	1160.76	1126.00
3	6	8	15265.00	5052.00	223.35	0	Spot (Block3, Row8, Column6)	57824.96	65535.00	13433.72	0.05	0.23	1425.50	1997.86	1425.50	1526.28	0.15	0.76	100.00	100.00	65.59	64109.50	56399.46	82517160.00	36.58	13428.16	12746.00
3	7	8	15564.00	5055.00	148.30	0	Spot (Block3, Row8, Column7)	7949.42	7644.00	3666.26	0.02	0.46	1293.50	1569.99	1293.50	975.13	0.08	0.62	99.00	88.00	0.00	6350.50	6655.92	4714003.00	6.54	3120.72	2751.00
3	8	8	15858.00	5054.00	159.50	0	Spot (Block3, Row8, Column8)	63911.14	65535.00	6362.44	0.01	0.10	1307.00	1633.46	1307.00	1650.36	0.10	1.01	100.00	100.00	89.70	64228.00	62604.14	44674308.00	37.74	18517.60	14710.50
4	1	1	18269.00	2955.00	159.45	0	Spot (Block4, Row1, Column1)	50969.55	59553.00	16489.99	0.07	0.32	824.00	975.02	824.00	369.29	0.07	0.38	100.00	100.00	46.07	58729.00	50145.55	35628004.00	135.38	11149.65	8890.50
4	2	1	18562.00	2960.00	159.70	0	Spot (Block4, Row1, Column2)	1616.96	1588.00	384.31	0.01	0.24	786.00	829.28	786.00	242.04	0.02	0.29	96.00	80.00	0.00	802.00	830.96	1141572.00	3.25	991.04	968.00
4	3	1	18863.00	2942.00	219.95	0	Spot (Block4, Row1, Column3)	941.66	912.00	125.35	0.01	0.13	766.00	766.00	766.00	66.96	0.00	0.09	75.00	55.00	0.00	146.00	175.66	1301378.00	2.62	800.82	800.00
4	4	1	19166.00	2952.00	160.10	0	Spot (Block4, Row1, Column4)	1377.89	1315.00	369.12	0.02	0.27	767.00	766.94	767.00	64.57	0.00	0.08	100.00	99.00	0.00	548.00	610.89	979678.00	9.46	931.08	898.00
4	5	1	19461.00	2951.00	158.65	0	Spot (Block4, Row1, Column5)	1364.61	1298.00	323.90	0.02	0.24	787.00	809.98	787.00	110.45	0.01	0.14	98.00	91.00	0.00	511.00	577.61	949768.00	5.02	958.01	928.00
4	6	1	19760.00	2958.00	149.05	0	Spot (Block4, Row1, Column6)	7034.84	6324.00	3458.76	0.05	0.49	798.00	826.18	798.00	124.13	0.02	0.15	100.00	100.00	0.00	5526.00	6236.84	4270148.00	50.02	2394.37	1976.00
4	7	1	20059.00	2957.00	145.75	0	Spot (Block4, Row1, Column7)	2238.50	2215.50	649.92	0.00	0.29	715.00	738.58	715.00	86.29	0.01	0.12	100.00	100.00	0.00	1500.50	1523.50	1298329.00	17.38	1193.36	1138.50
4	8	1	20368.00	2957.00	156.85	0	Spot (Block4, Row1, Column8)	2391.15	2327.50	754.80	0.01	0.32	681.00	681.62	681.00	57.54	0.00	0.08	100.00	100.00	0.00	1646.50	1710.15	1621197.00	29.71	1183.32	1072.00
4	1	2	18273.00	3244.00	281.30	0	Spot (Block4, Row2, Column1)	906.29	895.00	80.34	0.01	0.09	820.00	859.65	820.00	190.30	0.02	0.22	10.00	0.00	0.00	75.00	86.29	2098957.00	0.25	843.12	820.00
4	2	2	18566.00	3251.00	153.30	0	Spot (Block4, Row2, Column2)	1226.54	1194.50	208.60	0.01	0.17	810.00	827.29	810.00	82.70	0.01	0.10	97.00	90.00	0.00	384.50	416.54	794801.00	4.83	946.20	919.00
4	3	2	18862.00	3247.00	206.75	0	Spot (Block4, Row2, Column3)	990.65	972.00	139.84	0.01	0.14	791.00	791.84	791.00	68.04	0.00	0.09	83.00	58.00	0.00	181.00	199.65	1210572.00	2.92	865.27	870.00
4	4	2	19163.00	3255.00	172.70	0	Spot (Block4, Row2, Column4)	1133.85	1120.00	142.76	0.01	0.13	782.00	785.88	782.00	75.06	0.00	0.10	97.00	92.00	0.00	338.00	351.85	942229.00	4.64	882.77	893.00
4	5	2	19467.00	3258.00	194.90	0	Spot (Block4, Row2, Column5)	4036.74	3999.50	1120.46	0.00	0.28	789.00	852.97	789.00	279.54	0.03	0.33	100.00	100.00	0.00	3210.50	3247.74	4319307.00	11.39	1638.79	1563.00
4	6	2	19761.00	3217.00	218.85	0	Spot (Block4, Row2, Column6)	1303.75	1287.00	321.05	0.01	0.25	843.50	1091.42	843.50	769.80	0.11	0.71	16.00	0.00	0.00	443.50	460.25	1788739.00	0.28	1022.34	920.50
4	7	2	20023.00	3232.00	190.15	0	Spot (Block4, Row2, Column7)	1036.05	1014.00	105.26	0.01	0.10	783.00	887.55	783.00	487.03	0.05	0.55	2.00	0.00	0.00	231.00	253.05	1058844.00	0.30	917.46	900.50
4	8	2	20361.00	3260.00	264.45	0	Spot (Block4, Row2, Column8)	728.65	722.00	48.82	0.00	0.07	673.00	730.38	673.00	353.41	0.04	0.48	0.00	0.00	0.00	49.00	55.65	1483530.00	-0.00	684.25	682.00
4	1	3	18264.00	3552.00	165.50	0	Spot (Block4, Row3, Column1)	1771.22	1783.00	432.81	0.00	0.24	818.00	839.45	818.00	101.80	0.01	0.12	100.00	97.00	0.00	965.00	953.22	1346124.00	9.15	1040.59	1017.00
4	2	3	18560.00	3539.00	260.95	0	Spot (Block4, Row3, Column2)	1062.27	1045.00	166.96	0.01	0.16	830.00	896.01	830.00	275.31	0.03	0.31	33.00	3.00	0.00	215.00	232.27	2102231.00	0.60	899.04	885.00
4	3	3	18853.00	3556.00	162.75	0	Spot (Block4, Row3, Column3)	1373.48	1297.00	344.08	0.02	0.25	794.00	803.83	794.00	88.03	0.01	0.11	99.00	96.00	0.00	503.00	579.48	1006764.00	6.47	947.68	920.00
4	4	3	19167.00	3557.00	153.20	0	Spot (Block4, Row3, Column4)	3593.44	3229.00	1688.59	0.05	0.47	774.50	773.02	774.50	62.87	0.00	0.08	100.00	100.00	0.00	2454.50	2818.94	2314176.00	44.86	1409.39	1264.00
4	5	3	19432.00	3554.00	185.80	0	Spot (Block4, Row3, Column5)	1071.39	1002.00	288.69	0.03	0.27	795.00	958.68	795.00	643.85	0.08	0.67	14.00	0.00	0.00	207.00	276.39	1043533.00	0.18	895.20	784.00
4	6	3	19767.00	3556.00	218.40	0	Spot (Block4, Row3, Column6)	52583.52	65535.00	15720.75	0.10	0.30	909.00	1385.50	909.00	1004.30	0.18	0.72	100.00	100.00	50.73	64626.00	51674.52	72040128.00	50.98	12016.58	11151.50
4	7	3	20091.00	3557.00	166.40	0	Spot (Block4, Row3, Column7)	1160.35	1181.00	236.92	0.01	0.20	780.00	963.06	780.00	658.98	0.09	0.68	10.00	0.00	0.00	401.00	380.35	891146.00	0.30	890.17	844.50
4	8	3	20368.00	3565.00	159.40	0	Spot (Block4, Row3, Column8)	48594.03	50990.50	15703.53	0.02	0.32	689.00	762.94	689.00	386.12	0.04	0.51	100.00	100.00	29.34	50301.50	47905.03	34113208.00	123.88	9598.87	8748.00
4	1	4	18263.00	3857.00	155.30	0	Spot (Block4, Row4, Column1)	3357.99	3024.50	1524.43	0.05	0.45	809.00	866.44	809.00	256.80	0.03	0.30	100.00	99.00	0.00	2215.50	2548.99	2236420.00	9.70	1392.83	1292.00
4	2	4	18566.00	3856.00	167.05	0	Spot (Block4, Row4, Column2)	19688.13	18367.00	9415.80	0.03	0.48	815.00	969.92	815.00	441.01	0.08	0.45	100.00	100.00	0.00	17552.00	18873.13	15277989.00	42.44	4068.52	3947.00
4	3	4	18868.00	3859.00	152.60	0	Spot (Block4, Row4, Column3)	25498.73	23637.00	16369.46	0.03	0.64	796.00	911.43	796.00	427.41	0.06	0.47	100.00	100.00	0.62	22841.00	24702.73	16319185.00	57.53	4754.51	3784.00
4	4	4	19151.00	3846.00	211.45	0	Spot (Block4, Row4, Column4)	982.97	991.00	108.38	0.00	0.11	773.00	784.06	773.00	133.81	0.01	0.17	74.00	29.00	0.00	218.00	209.97	1251319.00	1.49	828.75	816.00
4	5	4	19460.00	3850.00	153.60	0	Spot (Block4, Row4, Column5)	1094.33	1040.00	354.07	0.02	0.32	782.00	847.14	782.00	248.20	0.03	0.29	51.00	6.00	0.00	258.00	312.33	713504.00	1.00	878.42	883.00
4	6	4	19768.00	3853.00	195.25	0	Spot (Block4, Row4, Column6)	4517.34	4446.00	1086.81	0.01	0.24	868.00	1101.68	868.00	711.94	0.10	0.65	100.00	97.00	0.00	3578.00	3649.34	4874205.00	4.80	1879.33	1803.50
4	7	4	20060.00	3850.00	213.70	0	Spot (Block4, Row4, Column7)	1454.10	1416.00	449.16	0.01	0.31	818.00	1095.16	818.00	761.00	0.13	0.69	40.00	3.00	0.00	598.00	636.10	1896146.00	0.47	1032.05	928.00
4	8	4	20347.00	3864.00	167.35	0	Spot (Block4, Row4, Column8)	1236.05	1216.50	247.48	0.01	0.20	723.00	830.77	723.00	417.64	0.06	0.50	57.00	12.00	0.00	493.50	513.05	961647.00	0.97	906.17	880.00
4	1	5	18265.00	4159.00	156.50	0	Spot (Block4, Row5, Column1)	3548.59	3269.00	1477.35	0.04	0.42	826.00	1118.40	826.00	802.68	0.13	0.72	97.00	73.00	0.00	2443.00	2722.59	2384651.00	3.03	1409.23	1358.00
4	2	5	18564.00	4159.00	159.60	0	Spot (Block4, Row5, Column2)	52944.58	62174.00	14843.74	0.07	0.28	899.00	1257.39	899.00	895.01	0.15	0.71	100.00	100.00	46.22	61275.00	52045.58	37114460.00	57.75	10509.45	9268.00
4	3	5	18866.00	4158.00	159.35	0	Spot (Block4, Row5, Column3)	49273.48	57259.00	17697.81	0.07	0.36	797.00	980.17	797.00	543.71	0.09	0.55	100.00	100.00	43.67	56462.00	48476.48	34639532.00	88.82	8952.26	7509.50
4	4	5	19166.00	4160.00	151.20	0	Spot (Block4, Row5, Column4)	1814.75	1763.00	495.42	0.01	0.27	751.00	819.00	751.00	351.84	0.04	0.43	92.00	73.00	0.00	1012.00	1063.75	1134216.00	2.83	1003.80	963.00
4	5	5	19469.00	4158.00	150.25	0	Spot (Block4, Row5, Column5)	36471.19	35101.00	20388.34	0.02	0.56	749.00	782.31	749.00	175.61	0.02	0.22	100.00	100.00	13.57	34352.00	35722.19	22575748.00	203.23	7221.95	5446.00
4	6	5	19738.00	4137.00	202.40	0	Spot (Block4, Row5, Column6)	1125.55	1116.00	176.66	0.00	0.16	822.00	963.35	822.00	570.15	0.07	0.59	9.00	0.00	0.00	294.00	303.55	1301133.00	0.28	914.37	911.00
4	7	5	20068.00	4156.00	208.50	0	Spot (Block4, Row5, Column7)	55001.89	65535.00	15259.03	0.08	0.28	873.00	1202.46	873.00	854.99	0.14	0.71	100.00	100.00	61.03	64662.00	54128.89	68313104.00	62.92	12398.04	12133.50
4	8	5	20363.00	4159.00	146.65	0	Spot (Block4, Row5, Column8)	1903.48	1849.00	551.98	0.01	0.29	730.00	875.61	730.00	541.83	0.08	0.62	85.00	51.00	0.00	1119.00	1173.48	1115440.00	1.90	1036.93	1011.50
4	1	6	18267.00	4462.00	215.45	0	Spot (Block4, Row6, Column1)	48854.05	54882.50	17357.52	0.05	0.36	921.00	1430.36	921.00	1191.03	0.19	0.83	100.00	100.00	41.98	53961.50	47933.05	64585620.00	39.82	11661.42	11157.50
4	2	6	18564.00	4456.00	211.65	0	Spot (Block4, Row6, Column2)	52088.41	65535.00	17558.57	0.10	0.34	886.00	1388.22	886.00	1171.18	0.20	0.84	100.00	100.00	53.76	64649.00	51202.41	66569676.00	43.29	12065.57	11903.00
4	3	6	18863.00	4458.00	151.50	0	Spot (Block4, Row6, Column3)	13092.51	11786.00	7719.47	0.05	0.59	745.00	963.02	745.00	743.78	0.11	0.77	100.00	100.00	0.00	11041.00	12347.51	8235186.00	16.31	3222.76	3034.50
4	4	6	19165.00	4456.00	177.85	0	Spot (Block4, Row6, Column4)	1172.92	1100.50	286.88	0.03	0.24	712.00	728.47	712.00	82.54	0.01	0.11	98.00	91.00	0.00	388.50	460.92	1039209.00	5.38	855.54	850.00
4	5	6	19464.00	4458.00	145.80	0	Spot (Block4, Row6, Column5)	4874.30	4773.00	1742.33	0.01	0.36	712.00	767.20	712.00	219.95	0.03	0.29	100.00	100.00	0.00	4061.00	4162.30	2817346.00	18.67	1825.62	1628.00
4	6	6	19755.00	4435.00	259.45	0	Spot (Block4, Row6, Column6)	1144.55	1088.00	306.78	0.02	0.27	789.00	1022.90	789.00	804.65	0.11	0.79	10.00	0.00	0.00	299.00	355.55	2236454.00	0.15	933.51	858.50
4	7	6	20071.00	4454.00	155.35	0	Spot (Block4, Row6, Column7)	1763.95	1643.00	513.71	0.03	0.29	795.00	914.87	795.00	502.34	0.06	0.55	75.00	39.00	0.00	848.00	968.95	1171266.00	1.69	1008.37	994.00
4	8	6	20361.00	4461.00	172.50	0	Spot (Block4, Row6, Column8)	1679.39	1590.00	493.56	0.02	0.29	722.00	774.93	722.00	155.20	0.03	0.20	99.00	94.00	0.00	868.00	957.39	1382134.00	5.83	989.41	995.00
4	1	7	18269.00	4758.00	165.50	0	Spot (Block4, Row7, Column1)	24461.25	21191.00	12704.35	0.06	0.52	771.00	988.99	771.00	694.22	0.11	0.70	100.00	100.00	0.26	20420.00	23690.25	18615008.00	33.81	4542.47	4374.00
4	2	7	18564.00	4756.00	174.60	0	Spot (Block4, Row7, Column2)	873.68	881.00	77.81	0.00	0.09	746.00	923.99	746.00	638.04	0.09	0.69	0.00	0.00	0.00	135.00	127.68	747873.00	-0.08	798.05	802.00
4	3	7	18863.00	4735.00	176.45	0	Spot (Block4, Row7, Column3)	793.27	788.00	52.45	0.00	0.07	708.00	753.93	708.00	285.66	0.03	0.38	0.00	0.00	0.00	80.00	85.27	690148.00	0.14	747.65	744.00
4	4	7	19145.00	4765.00	281.95	0	Spot (Block4, Row7, Column4)	829.34	811.00	94.91	0.01	0.11	697.00	756.10	697.00	318.12	0.04	0.42	4.00	0.00	0.00	114.00	132.34	1929049.00	0.23	740.90	722.00
4	5	7	19463.00	4756.00	235.80	0	Spot (Block4, Row7, Column5)	917.47	888.00	199.56	0.01	0.22	714.00	947.99	714.00	750.44	0.12	0.79	1.00	0.00	0.00	174.00	203.47	1467036.00	-0.04	803.18	724.00
4	6	7	19766.00	4759.00	204.30	0	Spot (Block4, Row7, Column6)	51071.91	65535.00	19635.08	0.11	0.38	983.50	1518.58	983.50	1315.66	0.19	0.87	100.00	100.00	59.61	64551.50	50088.41	60571952.00	37.66	11739.98	11423.00
4	7	7	20071.00	4764.00	175.95	0	Spot (Block4, Row7, Column7)	1336.86	1324.50	326.62	0.00	0.24	794.00	1023.48	794.00	733.83	0.11	0.72	25.00	0.00	0.00	530.50	542.86	1157723.00	0.43	969.18	849.00
4	8	7	20366.00	4762.00	198.70	0	Spot (Block4, Row7, Column8)	6114.41	6262.00	1565.37	0.01	0.26	748.00	917.96	748.00	508.20	0.09	0.55	100.00	99.00	0.00	5514.00	5366.41	6860365.00	10.23	2061.00	1957.00
4	1	8	18270.00	5063.00	154.55	0	Spot (Block4, Row8, Column1)	1177.22	1052.00	563.48	0.05	0.48	718.00	776.25	718.00	254.09	0.03	0.33	66.00	21.00	0.00	334.00	459.22	774609.00	1.58	903.84	888.00
4	2	8	18565.00	5053.00	164.20	0	Spot (Block4, Row8, Column2)	906.52	890.00	109.30	0.01	0.12	708.00	720.69	708.00	69.94	0.01	0.10	91.00	67.00	0.00	182.00	198.52	677174.00	2.66	793.57	791.50
4	3	8	18861.00	5056.00	157.90	0	Spot (Block4, Row8, Column3)	1108.17	1080.00	211.73	0.01	0.19	701.00	729.15	701.00	236.32	0.02	0.32	74.00	35.00	0.00	379.00	407.17	759097.00	1.60	815.09	805.00
4	4	8	19163.00	5061.00	159.65	0	Spot (Block4, Row8, Column4)	60606.10	65535.00	9952.21	0.03	0.16	709.00	770.06	709.00	317.52	0.04	0.41	100.00	100.00	73.87	64826.00	59897.10	42909512.00	188.45	14828.33	11330.00
4	5	8	19448.00	5062.00	189.65	0	Spot (Block4, Row8, Column5)	861.61	859.00	102.96	0.00	0.12	722.00	910.01	722.00	696.38	0.10	0.77	0.00	0.00	0.00	137.00	139.61	877117.00	-0.07	768.48	777.00
4	6	8	19770.00	5059.00	213.25	0	Spot (Block4, Row8, Column6)	52756.15	65535.00	16365.24	0.09	0.31	828.00	1342.92	828.00	1220.10	0.21	0.91	100.00	100.00	55.12	64707.00	51928.15	68530944.00	42.14	12540.64	12119.00
4	7	8	20071.00	5064.00	147.65	0	Spot (Block4, Row8, Column7)	3591.87	3448.00	1371.19	0.02	0.38	787.00	1018.07	787.00	764.88	0.11	0.75	96.00	76.00	0.00	2661.00	2804.87	2129978.00	3.36	1562.14	1532.00
4	8	8	20358.00	5061.00	157.15	0	Spot (Block4, Row8, Column8)	63681.34	65535.00	6082.33	0.01	0.10	770.00	915.57	770.00	508.33	0.08	0.56	100.00	100.00	84.39	64765.00	62911.34	43240036.00	123.47	16500.11	13220.00
5	1	1	4759.00	7442.00	155.25	0	Spot (Block5, Row1, Column1)	51521.68	60995.50	16146.53	0.07	0.31	881.00	979.42	881.00	408.70	0.05	0.42	100.00	100.00	47.12	60114.50	50640.68	34004568.00	123.67	11051.08	8963.50
5	2	1	5056.00	7445.00	157.45	0	Spot (Block5, Row1, Column2)	57085.44	65535.00	13426.83	0.06	0.24	887.00	1034.57	887.00	546.87	0.07	0.53	100.00	100.00	63.29	64648.00	56198.44	38875520.00	102.49	12149.73	11041.00
5	3	1	5355.00	7447.00	147.80	0	Spot (Block5, Row1, Column3)	29027.82	25490.00	19081.83	0.06	0.66	870.00	950.30	870.00	360.79	0.04	0.38	100.00	100.00	4.19	24620.00	28157.82	17300588.00	77.82	6109.59	4664.00
5	4	1	5655.00	7443.00	152.70	0	Spot (Block5, Row1, Column4)	52862.17	65535.00	16169.03	0.09	0.31	921.00	1032.16	921.00	394.68	0.05	0.38	100.00	100.00	52.19	64614.00	51941.17	33832048.00	131.32	10570.99	9667.50
5	5	1	5959.00	7443.00	153.70	0	Spot (Block5, Row1, Column5)	43813.29	51205.00	22759.90	0.07	0.52	969.00	1029.93	969.00	302.29	0.03	0.29	100.00	100.00	41.76	50236.00	42844.29	28435000.00	141.53	7521.76	6032.00
5	6	1	6252.00	7443.00	148.70	0	Spot (Block5, Row1, Column6)	57447.80	65535.00	12021.08	0.06	0.21	944.00	1020.44	944.00	343.76	0.03	0.34	100.00	100.00	61.92	64591.00	56503.80	34698748.00	164.15	15081.11	12001.50
5	7	1	6551.00	7446.00	156.50	0	Spot (Block5, Row1, Column7)	64763.30	65535.00	3976.66	0.01	0.06	893.00	961.11	893.00	377.54	0.03	0.39	100.00	100.00	94.03	64642.00	63870.30	43391816.00	169.00	20000.71	15136.00
5	8	1	6864.00	7443.00	160.65	0	Spot (Block5, Row1, Column8)	1286.33	1143.00	668.54	0.05	0.52	809.00	845.37	809.00	239.16	0.02	0.28	71.00	30.00	0.00	334.00	477.33	917156.00	1.84	947.45	961.50
5	1	2	4762.00	7749.00	227.55	0	Spot (Block5, Row2, Column1)	924.79	907.00	88.10	0.01	0.10	864.00	936.13	864.00	384.17	0.03	0.41	0.00	0.00	0.00	43.00	60.79	1376082.00	-0.03	855.89	848.00
5	2	2	5058.00	7744.00	133.95	0	Spot (Block5, Row2, Column2)	44489.07	44264.50	16174.13	0.00	0.36	887.00	1020.74	887.00	536.53	0.06	0.53	100.00	100.00	18.96	43377.50	43602.07	21354820.00	81.02	8419.21	8111.00
5	3	2	5355.00	7743.00	157.75	0	Spot (Block5, Row2, Column3)	2153.90	2037.00	622.23	0.02	0.29	899.00	1010.82	899.00	443.25	0.05	0.44	95.00	67.00	0.00	1138.00	1254.90	1475421.00	2.58	1211.88	1211.00
5	4	2	5658.00	7743.00	170.40	0	Spot (Block5, Row2, Column4)	28030.86	27898.50	11509.61	0.00	0.41	939.00	1109.00	939.00	533.92	0.07	0.48	100.00	100.00	0.00	26959.50	27091.86	22705002.00	50.42	5517.24	5316.00
5	5	2	5955.00	7741.00	174.10	0	Spot (Block5, Row2, Column5)	31851.47	30241.00	12431.01	0.02	0.39	1003.00	1168.20	1003.00	522.52	0.07	0.45	100.00	100.00	0.12	29238.00	30848.47	26946340.00	58.72	7205.05	6041.00
5	6	2	6248.00	7739.00	151.35	0	Spot (Block5, Row2, Column6)	10637.47	9803.00	5608.24	0.04	0.53	1001.00	1270.47	1001.00	915.05	0.10	0.72	100.00	99.00	0.00	8802.00	9636.47	6690970.00	10.24	2961.41	2519.50
5	7	2	6555.00	7743.00	151.60	0	Spot (Block5, Row2, Column7)	15312.20	13852.00	8502.15	0.04	0.56	900.00	992.34	900.00	390.23	0.04	0.39	100.00	100.00	0.00	12952.00	14412.20	9661998.00	36.70	3608.20	3154.00
5	8	2	6854.00	7739.00	147.80	0	Spot (Block5, Row2, Column8)	961.44	962.00	85.41	0.00	0.09	817.00	871.55	817.00	269.45	0.03	0.31	7.00	0.00	0.00	145.00	144.44	573020.00	0.33	890.67	880.50
5	1	3	4754.00	8044.00	149.55	0	Spot (Block5, Row3, Column1)	42402.77	44860.00	21247.73	0.02	0.50	863.00	905.60	863.00	241.98	0.02	0.27	100.00	100.00	32.62	43997.00	41539.77	25738616.00	171.49	8981.48	7209.50
5	2	3	5052.00	8044.00	153.00	0	Spot (Block5, Row3, Column2)	2618.72	2471.00	908.70	0.03	0.35	888.00	987.26	888.00	433.21	0.05	0.44	97.00	81.00	0.00	1583.00	1730.72	1678598.00	3.77	1318.52	1145.00
5	3	3	5351.00	8044.00	142.80	0	Spot (Block5, Row3, Column3)	7491.06	5349.50	8806.74	0.15	1.18	929.00	1000.79	929.00	314.20	0.03	0.31	100.00	100.00	0.90	4420.50	6562.06	4150047.00	20.66	2350.31	2133.00
5	4	3	5652.00	8043.00	152.50	0	Spot (Block5, Row3, Column4)	57745.73	65535.00	12213.81	0.05	0.21	946.00	1045.27	946.00	416.03	0.04	0.40	100.00	100.00	63.95	64589.00	56799.73	36842080.00	136.29	15114.98	11913.00
5	5	3	5953.00	8031.00	148.15	0	Spot (Block5, Row3, Column5)	6517.52	3384.00	11161.97	0.28	1.71	963.00	1220.96	963.00	908.13	0.10	0.74	85.00	59.00	2.00	2421.00	5554.52	3903995.00	5.83	2084.11	1470.00
5	6	3	6258.00	8043.00	232.60	0	Spot (Block5, Row3, Column6)	57660.89	65535.00	13374.74	0.06	0.23	1157.00	1607.56	1157.00	1216.58	0.14	0.76	100.00	100.00	63.14	64378.00	56503.89	89490656.00	46.07	13185.77	12370.00
5	7	3	6558.00	8046.00	150.60	0	Spot (Block5, Row3, Column7)	42517.26	44529.00	22095.94	0.02	0.52	966.00	1184.16	966.00	780.04	0.09	0.66	100.00	100.00	36.70	43563.00	41551.26	26530916.00	52.99	8219.79	6437.00
5	8	3	6857.00	8047.00	160.30	0	Spot (Block5, Row3, Column8)	51053.44	57730.00	15863.57	0.05	0.31	875.00	955.89	875.00	385.64	0.04	0.40	100.00	100.00	41.62	56855.00	50178.44	36554560.00	129.91	10133.79	9643.00
5	1	4	4752.00	8342.00	148.70	0	Spot (Block5, Row4, Column1)	58706.26	65535.00	11254.93	0.05	0.19	906.00	1033.03	906.00	461.13	0.06	0.45	100.00	100.00	66.28	64629.00	57800.26	35693696.00	125.07	14555.28	12048.00
5	2	4	5053.00	8343.00	191.70	0	Spot (Block5, Row4, Column2)	20932.07	18081.00	12654.57	0.06	0.60	924.00	1120.06	924.00	590.75	0.08	0.53	100.00	100.00	0.00	17157.00	20008.07	21643770.00	33.54	4931.84	4963.50
5	3	4	5356.00	8343.00	160.15	0	Spot (Block5, Row4, Column3)	64667.22	65535.00	4145.53	0.01	0.06	961.00	1176.92	961.00	763.98	0.09	0.65	100.00	100.00	94.22	64574.00	63706.22	45849504.00	83.10	17490.50	12795.50
5	4	4	5645.00	8348.00	167.10	0	Spot (Block5, Row4, Column4)	2373.03	2278.00	715.69	0.02	0.30	989.00	1043.99	989.00	311.65	0.02	0.30	99.00	84.00	0.00	1289.00	1384.03	1839102.00	4.26	1317.06	1302.00
5	5	4	5951.00	8339.00	132.85	0	Spot (Block5, Row4, Column5)	6858.08	2808.00	11409.42	0.39	1.66	983.00	1049.45	983.00	348.95	0.03	0.33	100.00	94.00	1.48	1825.00	5875.08	3243871.00	16.65	3956.72	2183.50
5	6	4	6255.00	8341.00	176.20	0	Spot (Block5, Row4, Column6)	37872.95	37688.00	14372.27	0.00	0.38	1085.00	1312.23	1085.00	781.51	0.08	0.60	100.00	100.00	3.34	36603.00	36787.95	32911620.00	46.78	8897.73	7474.00
5	7	4	6550.00	8344.00	149.75	0	Spot (Block5, Row4, Column7)	28389.85	21919.00	21541.77	0.11	0.76	1036.00	1245.49	1036.00	758.91	0.08	0.61	100.00	100.00	10.05	20883.00	27353.85	17232648.00	35.77	5857.88	5002.00
5	8	4	6852.00	8351.00	150.85	0	Spot (Block5, Row4, Column8)	11248.86	9687.00	6224.51	0.06	0.55	900.00	971.02	900.00	295.02	0.03	0.30	100.00	100.00	0.00	8787.00	10348.86	7041787.00	34.84	3092.61	2447.00
5	1	5	4756.00	8641.00	151.45	0	Spot (Block5, Row5, Column1)	64213.36	65535.00	4996.62	0.01	0.08	978.00	1252.92	978.00	851.52	0.11	0.68	100.00	100.00	89.19	64557.00	63235.36	40390564.00	73.94	18575.53	14674.00
5	2	5	5054.00	8641.00	157.95	0	Spot (Block5, Row5, Column2)	54815.65	65535.00	13984.24	0.08	0.26	983.00	1354.86	983.00	1037.12	0.14	0.77	100.00	100.00	50.95	64552.00	53832.65	37658672.00	51.55	11898.18	10262.50
5	3	5	5355.00	8641.00	167.55	0	Spot (Block5, Row5, Column3)	52205.00	65535.00	17605.00	0.10	0.34	973.00	1286.82	973.00	965.94	0.12	0.75	100.00	100.00	52.57	64562.00	51232.00	40615852.00	52.71	9165.85	8572.00
5	4	5	5659.00	8646.00	148.80	0	Spot (Block5, Row5, Column4)	44256.47	50203.00	21316.08	0.05	0.48	1005.00	1152.94	1005.00	658.65	0.06	0.57	100.00	100.00	37.98	49198.00	43251.47	26686804.00	65.44	9757.08	7547.00
5	5	5	5959.00	8644.00	157.95	0	Spot (Block5, Row5, Column5)	64788.94	65535.00	3938.19	0.00	0.06	994.00	1090.74	994.00	415.52	0.04	0.38	100.00	100.00	94.88	64541.00	63794.94	44251264.00	153.30	19883.29	15082.00
5	6	5	6258.00	8641.00	151.25	0	Spot (Block5, Row5, Column6)	12444.46	11333.00	6056.77	0.04	0.49	1070.00	1259.42	1070.00	746.71	0.07	0.59	100.00	100.00	0.00	10263.00	11374.46	7765340.00	14.98	3335.02	2968.00
5	7	5	6558.00	8643.00	212.70	0	Spot (Block5, Row5, Column7)	55490.04	65535.00	14727.30	0.07	0.27	1145.00	1439.53	1145.00	935.70	0.10	0.65	100.00	100.00	59.64	64390.00	54345.04	71638408.00	57.76	12960.88	12267.50
5	8	5	6853.00	8644.00	150.70	0	Spot (Block5, Row5, Column8)	46685.89	63800.00	22319.87	0.14	0.48	922.00	1081.22	922.00	583.55	0.07	0.54	100.00	100.00	48.62	62878.00	45763.89	28805380.00	78.15	9532.57	7257.50
5	1	6	4755.00	8942.00	233.60	0	Spot (Block5, Row6, Column1)	53288.50	64166.00	14928.43	0.08	0.28	1032.00	1561.73	1032.00	1356.45	0.18	0.87	100.00	100.00	49.17	63134.00	52256.50	83663720.00	38.13	12605.56	12289.00
5	2	6	5056.00	8943.00	219.30	0	Spot (Block5, Row6, Column2)	50322.05	64326.50	18103.69	0.11	0.36	975.00	1415.19	975.00	1243.95	0.16	0.88	100.00	100.00	48.99	63351.50	49347.05	69445120.00	39.32	12093.85	12112.00
5	3	6	5348.00	8942.00	151.00	0	Spot (Block5, Row6, Column3)	64265.61	65535.00	4472.67	0.01	0.07	884.00	1125.11	884.00	857.36	0.10	0.76	100.00	100.00	87.22	64651.00	63381.61	40230624.00	73.65	18373.86	15151.50
5	4	6	5655.00	8940.00	146.80	0	Spot (Block5, Row6, Column4)	11073.13	10271.00	5996.74	0.03	0.54	892.00	976.98	892.00	343.47	0.04	0.35	100.00	100.00	0.00	9379.00	10181.13	6511001.00	29.39	3180.74	2557.00
5	5	6	5953.00	8946.00	156.00	0	Spot (Block5, Row6, Column5)	64869.43	65535.00	3647.41	0.00	0.06	985.00	1129.99	985.00	499.50	0.06	0.44	100.00	100.00	94.91	64550.00	63884.43	43333184.00	127.61	19148.52	15457.00
5	6	6	6258.00	8944.00	150.90	0	Spot (Block5, Row6, Column6)	6637.33	5673.00	4373.15	0.07	0.66	1053.00	1203.66	1053.00	730.32	0.06	0.61	92.00	78.00	0.00	4620.00	5584.33	4148333.00	7.44	2009.22	1674.00
5	7	6	6559.00	8941.00	152.65	0	Spot (Block5, Row6, Column7)	54129.05	65535.00	16078.81	0.08	0.30	1092.00	1237.25	1092.00	602.24	0.05	0.49	100.00	100.00	57.57	64443.00	53037.05	34696996.00	87.83	12053.69	9985.00
5	8	6	6863.00	8947.00	154.50	0	Spot (Block5, Row6, Column8)	54890.99	65535.00	16267.66	0.08	0.30	953.00	1029.14	953.00	332.92	0.03	0.32	100.00	100.00	62.54	64582.00	53937.99	35898996.00	161.78	12841.02	10176.50
5	1	7	4751.00	9242.00	184.60	0	Spot (Block5, Row7, Column1)	27705.49	24083.50	17538.77	0.06	0.63	885.00	1151.85	885.00	860.53	0.11	0.75	100.00	100.00	2.31	23198.50	26820.49	26431056.00	30.86	5455.36	5488.00
5	2	7	5053.00	9240.00	155.05	0	Spot (Block5, Row7, Column2)	2944.78	2430.00	1476.66	0.08	0.50	899.00	1094.59	899.00	738.31	0.09	0.67	76.00	51.00	0.00	1531.00	2045.78	1958281.00	2.51	1271.67	1232.50
5	3	7	5350.00	9243.00	185.55	0	Spot (Block5, Row7, Column3)	1036.79	1012.00	110.85	0.01	0.11	852.00	894.92	852.00	251.81	0.02	0.28	18.00	1.00	0.00	160.00	184.79	1005687.00	0.56	913.12	910.00
5	4	7	5655.00	9239.00	152.00	0	Spot (Block5, Row7, Column4)	2168.11	1909.00	810.34	0.06	0.37	843.00	939.65	843.00	399.46	0.05	0.43	98.00	62.00	0.00	1066.00	1325.11	1376749.00	3.08	1153.22	1084.00
5	5	7	5953.00	9242.00	190.70	0	Spot (Block5, Row7, Column5)	19070.10	17113.50	11165.03	0.05	0.59	990.00	1339.10	990.00	955.50	0.13	0.71	100.00	100.00	0.00	16123.50	18080.10	19565920.00	18.56	4535.47	4484.00
5	6	7	6251.00	9244.00	212.20	0	Spot (Block5, Row7, Column6)	50024.03	65535.00	19676.34	0.12	0.39	1168.00	1751.18	1168.00	1395.15	0.18	0.80	100.00	100.00	56.59	64367.00	48856.03	64181552.00	34.60	12353.65	12263.00
5	7	7	6549.00	9244.00	154.90	0	Spot (Block5, Row7, Column7)	61348.02	65535.00	8158.06	0.03	0.13	1100.00	1383.82	1100.00	864.12	0.10	0.62	100.00	100.00	72.63	64435.00	60248.02	40796796.00	69.39	14054.39	11925.00
5	8	7	6852.00	9241.00	176.95	0	Spot (Block5, Row7, Column8)	54608.03	60108.00	12560.23	0.04	0.23	998.00	1187.30	998.00	571.12	0.08	0.48	100.00	100.00	40.64	59110.00	53610.03	48110024.00	93.54	13297.90	11242.00
5	1	8	4750.00	9552.00	154.65	0	Spot (Block5, Row8, Column1)	1314.59	1281.00	266.06	0.01	0.20	867.00	928.07	867.00	391.65	0.03	0.42	53.00	11.00	0.00	414.00	447.59	863683.00	0.99	1003.11	994.50
5	2	8	5053.00	9542.00	148.90	0	Spot (Block5, Row8, Column2)	10548.80	9470.00	5498.47	0.05	0.52	889.00	904.87	889.00	119.88	0.01	0.13	100.00	100.00	0.00	8581.00	9659.80	6413672.00	80.45	2869.33	2506.00
5	3	8	5346.00	9541.00	148.15	0	Spot (Block5, Row8, Column3)	26135.93	21089.00	19217.53	0.09	0.74	874.00	924.21	874.00	283.53	0.02	0.31	100.00	100.00	3.66	20215.00	25261.93	15707694.00	88.92	4911.92	4214.50
5	4	8	5652.00	9546.00	157.40	0	Spot (Block5, Row8, Column4)	64055.68	65535.00	4828.22	0.01	0.08	872.00	930.49	872.00	349.01	0.03	0.38	100.00	100.00	86.42	64663.00	63183.68	43878552.00	180.87	17550.42	16448.00
5	5	8	5941.00	9542.00	147.45	0	Spot (Block5, Row8, Column5)	1845.43	1852.00	459.27	0.00	0.25	909.00	1169.70	909.00	861.63	0.11	0.74	54.00	3.00	0.00	943.00	936.43	1105410.00	0.78	1315.21	1236.00
5	6	8	6258.00	9544.00	229.60	0	Spot (Block5, Row8, Column6)	57038.73	65535.00	14127.01	0.06	0.25	1142.00	1597.90	1142.00	1282.03	0.15	0.80	100.00	100.00	63.52	64393.00	55896.73	86471688.00	43.24	12741.58	12201.00
5	7	8	6558.00	9545.00	147.25	0	Spot (Block5, Row8, Column7)	39921.44	39526.00	19563.86	0.00	0.49	1120.00	1398.64	1120.00	835.58	0.10	0.60	100.00	100.00	18.78	38406.00	38801.44	23593676.00	46.10	8873.72	7261.00
5	8	8	6846.00	9542.00	153.60	0	Spot (Block5, Row8, Column8)	64386.74	65535.00	5240.43	0.01	0.08	1171.00	1312.04	1171.00	560.75	0.05	0.43	100.00	100.00	90.70	64364.00	63215.74	41529820.00	112.48	18315.98	14790.00
6	1	1	9260.00	7445.00	157.80	0	Spot (Block6, Row1, Column1)	51415.80	59604.00	15940.08	0.06	0.31	1097.00	1198.96	1097.00	371.59	0.04	0.31	100.00	100.00	46.56	58507.00	50318.80	35117268.00	135.14	12999.75	9774.50
6	2	1	9560.00	7451.00	155.30	0	Spot (Block6, Row1, Column2)	35591.27	32028.00	18600.69	0.05	0.52	1097.00	1189.58	1097.00	349.45	0.04	0.29	100.00	100.00	8.32	30931.00	34494.27	23525892.00	98.44	6876.49	6220.00
6	3	1	9860.00	7451.00	149.40	0	Spot (Block6, Row1, Column3)	17239.29	14745.00	11299.12	0.07	0.66	1101.00	1162.98	1101.00	246.07	0.02	0.21	100.00	100.00	0.00	13644.00	16138.29	10567686.00	65.33	4071.02	3864.50
6	4	1	10155.00	7447.00	150.05	0	Spot (Block6, Row1, Column4)	28123.06	26368.00	14968.71	0.03	0.53	1194.00	1275.25	1194.00	328.85	0.03	0.26	100.00	100.00	0.16	25174.00	26929.06	17211316.00	81.64	6583.98	5259.50
6	5	1	10459.00	7452.00	152.30	0	Spot (Block6, Row1, Column5)	34147.68	31928.00	23089.11	0.03	0.68	1225.00	1299.98	1225.00	295.24	0.03	0.23	100.00	100.00	20.53	30703.00	32922.68	21786292.00	111.26	6373.68	5485.00
6	6	1	10755.00	7448.00	151.50	0	Spot (Block6, Row1, Column6)	46151.27	50098.00	18851.70	0.04	0.41	1201.00	1264.21	1201.00	326.25	0.02	0.26	100.00	100.00	36.71	48897.00	44950.27	29167788.00	137.59	10231.26	8190.00
6	7	1	11052.00	7449.00	155.95	0	Spot (Block6, Row1, Column7)	61049.32	65535.00	8876.90	0.03	0.15	1189.00	1246.15	1189.00	328.62	0.02	0.26	100.00	100.00	73.35	64346.00	59860.32	40781312.00	181.98	16327.08	12823.00
6	8	1	11360.00	7449.00	157.20	0	Spot (Block6, Row1, Column8)	4071.76	3779.00	1406.59	0.03	0.35	1181.00	1210.31	1181.00	223.61	0.01	0.18	100.00	100.00	0.00	2598.00	2890.76	2760650.00	12.80	1976.21	1897.00
6	1	2	9208.00	7761.00	209.25	0	Spot (Block6, Row2, Column1)	1196.00	1189.50	156.76	0.00	0.13	1084.00	1130.96	1084.00	257.19	0.02	0.23	18.00	0.00	0.00	105.50	112.00	1497389.00	0.25	1111.66	1089.50
6	2	2	9553.00	7748.00	131.35	0	Spot (Block6, Row2, Column2)	28684.29	27473.00	11535.81	0.02	0.40	1102.00	1190.95	1102.00	330.72	0.03	0.28	100.00	100.00	0.00	26371.00	27582.29	13280829.00	83.13	6637.30	6655.50
6	3	2	9860.00	7745.00	176.60	0	Spot (Block6, Row2, Column3)	1960.05	1850.00	527.97	0.03	0.27	1175.00	1232.80	1175.00	338.84	0.02	0.27	78.00	49.00	0.00	675.00	785.05	1711126.00	2.15	1386.27	1381.00
6	4	2	10163.00	7748.00	169.05	0	Spot (Block6, Row2, Column4)	19249.05	19230.00	7611.20	0.00	0.40	1187.00	1294.80	1187.00	409.75	0.04	0.32	100.00	100.00	0.00	18043.00	18062.05	15379989.00	43.82	4621.30	4396.00
6	5	2	10464.00	7750.00	187.55	0	Spot (Block6, Row2, Column5)	11837.89	11432.00	4031.45	0.02	0.34	1319.00	1460.10	1319.00	641.49	0.04	0.44	100.00	100.00	0.00	10113.00	10518.89	11707677.00	16.18	3926.78	3454.50
6	6	2	10755.00	7759.00	162.40	0	Spot (Block6, Row2, Column6)	7240.63	6516.00	3916.39	0.05	0.54	1314.00	1686.04	1314.00	1475.79	0.11	0.88	91.00	66.00	0.00	5202.00	5926.63	5321863.00	3.76	2444.60	2266.00
6	7	2	11055.00	7753.00	154.40	0	Spot (Block6, Row2, Column7)	9650.81	8426.00	5223.06	0.06	0.54	1189.00	1306.65	1189.00	698.80	0.04	0.53	100.00	100.00	0.00	7237.00	8461.81	6301979.00	11.94	2834.49	2683.00
6	8	2	11362.00	7778.00	140.60	0	Spot (Block6, Row2, Column8)	1313.74	1271.50	199.94	0.01	0.15	1165.00	1219.45	1165.00	460.91	0.02	0.38	11.00	0.00	0.00	106.50	148.74	704164.00	0.20	1234.51	1203.00
6	1	3	9258.00	8049.00	152.90	0	Spot (Block6, Row3, Column1)	37543.86	35931.00	21230.97	0.02	0.57	1103.00	1155.81	1103.00	248.44	0.02	0.21	100.00	100.00	20.34	34828.00	36440.86	24178360.00	146.47	7335.32	6008.00
6	2	3	9560.00	8052.00	157.05	0	Spot (Block6, Row3, Column2)	2561.76	2474.50	767.27	0.02	0.30	1140.00	1243.94	1140.00	435.85	0.04	0.35	95.00	68.00	0.00	1334.50	1421.76	1747121.00	3.02	1487.83	1451.00
6	3	3	9853.00	8049.00	148.80	0	Spot (Block6, Row3, Column3)	6641.57	4671.00	8675.53	0.15	1.31	1197.00	1249.08	1197.00	296.90	0.02	0.24	100.00	100.00	1.32	3474.00	5444.57	4011511.00	18.16	2520.50	2005.00
6	4	3	10159.00	8047.00	151.85	0	Spot (Block6, Row3, Column4)	49414.64	59453.50	18145.87	0.08	0.37	1181.00	1240.78	1181.00	350.58	0.02	0.28	100.00	100.00	46.54	58272.50	48233.64	31427936.00	137.41	10736.96	8035.50
6	5	3	10435.00	8044.00	170.70	0	Spot (Block6, Row3, Column5)	2647.72	2339.00	1273.70	0.05	0.48	1197.00	1499.53	1197.00	1004.17	0.10	0.67	53.00	28.00	0.00	1142.00	1450.72	2144650.00	1.14	1729.82	1395.00
6	6	3	10757.00	8046.00	230.60	0	Spot (Block6, Row3, Column6)	60185.64	65535.00	11814.46	0.04	0.20	1465.00	2070.39	1465.00	1701.72	0.15	0.82	100.00	100.00	76.76	64070.00	58720.64	92205560.00	34.15	13699.93	13265.50
6	7	3	11064.00	8051.00	151.30	0	Spot (Block6, Row3, Column7)	30766.18	26379.50	19648.14	0.07	0.64	1252.00	1495.01	1252.00	874.33	0.08	0.58	100.00	100.00	7.01	25127.50	29514.18	19321196.00	33.48	6066.66	5177.00
6	8	3	11356.00	8052.00	166.75	0	Spot (Block6, Row3, Column8)	61404.09	65535.00	9999.28	0.03	0.16	1182.00	1294.76	1182.00	591.80	0.04	0.46	100.00	100.00	77.75	64353.00	60222.09	47465828.00	101.57	14638.92	12809.00
6	1	4	9256.00	8351.00	149.55	0	Spot (Block6, Row4, Column1)	49006.16	56697.50	18263.23	0.06	0.37	1122.50	1246.30	1122.50	444.16	0.05	0.36	100.00	100.00	43.99	55575.00	47883.66	30188000.00	107.53	11540.55	9596.00
6	2	4	9554.00	8347.00	182.15	0	Spot (Block6, Row4, Column2)	25059.53	22389.50	14095.73	0.05	0.56	1199.00	1393.93	1199.00	668.39	0.07	0.48	100.00	100.00	0.11	21190.50	23860.53	23255244.00	35.41	5806.62	5761.50
6	3	4	9858.00	8348.00	158.05	0	Spot (Block6, Row4, Column3)	64523.15	65535.00	4820.28	0.01	0.07	1218.00	1433.41	1218.00	743.22	0.07	0.52	100.00	100.00	92.77	64317.00	63305.15	44650448.00	84.89	20658.09	14257.50
6	4	4	10143.00	8353.00	184.45	0	Spot (Block6, Row4, Column4)	2131.43	2012.00	505.98	0.03	0.24	1229.50	1315.09	1229.50	397.13	0.03	0.30	85.00	47.00	0.00	782.50	901.93	2041907.00	2.06	1508.29	1500.00
6	5	4	10470.00	8347.00	98.65	0	Spot (Block6, Row4, Column5)	9786.07	3321.00	16177.11	0.47	1.65	1194.00	1335.85	1194.00	586.20	0.05	0.44	93.00	68.00	4.47	2127.00	8592.07	2407372.00	14.42	3313.95	2271.00
6	6	4	10759.00	8345.00	189.25	0	Spot (Block6, Row4, Column6)	14160.97	14103.00	4443.59	0.00	0.31	1326.00	1595.66	1326.00	846.30	0.08	0.53	100.00	100.00	0.00	12777.00	12834.97	14260096.00	14.85	4537.18	3864.00
6	7	4	11052.00	8351.00	150.10	0	Spot (Block6, Row4, Column7)	17467.15	13725.00	13266.44	0.10	0.76	1328.00	1602.30	1328.00	914.24	0.08	0.57	99.00	90.00	0.00	12397.00	16139.15	10812167.00	17.35	4191.55	3654.50
6	8	4	11359.00	8355.00	154.70	0	Spot (Block6, Row4, Column8)	6314.00	5500.00	3124.36	0.06	0.49	1193.00	1283.80	1193.00	436.59	0.03	0.34	100.00	99.00	0.00	4307.00	5121.00	4173553.00	11.52	2195.52	2032.00
6	1	5	9260.00	8648.00	147.90	0	Spot (Block6, Row5, Column1)	47879.38	52281.00	18493.05	0.04	0.39	1225.50	1575.25	1225.50	1016.35	0.11	0.65	100.00	100.00	41.90	51055.50	46653.88	28679928.00	45.56	11563.68	10071.00
6	2	5	9559.00	8650.00	164.35	0	Spot (Block6, Row5, Column2)	61941.14	65535.00	8862.81	0.02	0.14	1313.00	1701.17	1313.00	1113.81	0.11	0.65	100.00	100.00	78.40	64222.00	60628.14	46456304.00	54.08	14508.33	13144.00
6	3	5	9858.00	8649.00	168.45	0	Spot (Block6, Row5, Column3)	51773.31	65535.00	17747.00	0.10	0.34	1245.00	1519.06	1245.00	902.91	0.09	0.59	100.00	100.00	51.59	64290.00	50528.31	40745960.00	55.66	9950.45	9128.00
6	4	5	10158.00	8649.00	149.45	0	Spot (Block6, Row5, Column4)	31995.21	28578.50	20052.65	0.05	0.63	1284.00	1411.63	1284.00	614.19	0.04	0.44	100.00	100.00	9.51	27294.50	30711.21	19517120.00	49.79	6981.65	5742.00
6	5	5	10459.00	8650.00	157.60	0	Spot (Block6, Row5, Column5)	64737.52	65535.00	3379.23	0.01	0.05	1257.00	1347.01	1257.00	430.57	0.03	0.32	100.00	100.00	91.15	64278.00	63480.52	43892448.00	147.22	20020.61	16799.00
6	6	5	10755.00	8646.00	151.55	0	Spot (Block6, Row5, Column6)	8545.78	7828.00	4059.74	0.04	0.48	1282.00	1551.80	1282.00	991.51	0.08	0.64	100.00	98.00	0.00	6546.00	7263.78	5400931.00	7.05	2874.72	2568.00
6	7	5	11056.00	8649.00	223.25	0	Spot (Block6, Row5, Column7)	60962.75	65535.00	10967.22	0.03	0.18	1491.00	1914.47	1491.00	1220.87	0.11	0.64	100.00	100.00	80.20	64044.00	59471.75	87116840.00	48.37	14344.00	14020.50
6	8	5	11356.00	8649.00	153.70	0	Spot (Block6, Row5, Column8)	38029.61	38016.00	24203.79	0.00	0.64	1213.00	1398.80	1213.00	683.51	0.06	0.49	100.00	100.00	32.61	36803.00	36816.61	24605276.00	53.59	6665.28	5287.00
6	1	6	9259.00	8949.00	228.85	0	Spot (Block6, Row6, Column1)	57854.92	65535.00	13218.44	0.05	0.23	1341.00	1963.46	1341.00	1511.48	0.17	0.77	100.00	100.00	64.16	64194.00	56513.92	86841216.00	36.98	13304.29	12997.50
6	2	6	9553.00	8946.00	228.80	0	Spot (Block6, Row6, Column2)	58046.07	65535.00	13824.47	0.05	0.24	1342.00	1864.84	1342.00	1375.94	0.14	0.74	100.00	100.00	70.55	64193.00	56704.07	87302344.00	40.83	13244.18	12907.50
6	3	6	9853.00	8949.00	153.05	0	Spot (Block6, Row6, Column3)	56345.92	65535.00	13802.47	0.07	0.24	1165.00	1392.54	1165.00	846.70	0.08	0.61	100.00	100.00	62.87	64370.00	55180.92	36118028.00	64.90	14092.29	11274.00
6	4	6	10159.00	8947.00	150.15	0	Spot (Block6, Row6, Column4)	7629.28	6843.50	3861.66	0.05	0.51	1169.00	1229.16	1169.00	352.46	0.02	0.29	100.00	100.00	0.00	5674.50	6460.28	4730151.00	18.16	2561.67	2347.50
6	5	6	10456.00	8951.00	155.50	0	Spot (Block6, Row6, Column5)	64599.67	65535.00	4069.90	0.01	0.06	1246.00	1376.45	1246.00	505.36	0.04	0.37	100.00	100.00	92.31	64289.00	63353.67	42829976.00	125.10	19521.66	14945.00
6	6	6	10758.00	8947.00	156.95	0	Spot (Block6, Row6, Column6)	3601.77	3020.00	1972.91	0.08	0.55	1273.00	1449.12	1273.00	767.22	0.06	0.53	72.00	53.00	0.00	1747.00	2328.77	2445601.00	2.81	1699.12	1619.00
6	7	6	11058.00	8948.00	152.80	0	Spot (Block6, Row6, Column7)	43876.32	49014.00	21812.38	0.05	0.50	1346.00	1504.33	1346.00	674.85	0.05	0.45	100.00	100.00	38.43	47668.00	42530.32	27861632.00	62.79	10717.40	8723.50
6	8	6	11360.00	8953.00	155.45	0	Spot (Block6, Row6, Column8)	44590.38	52459.50	22054.67	0.07	0.49	1223.00	1293.66	1223.00	308.02	0.02	0.24	100.00	100.00	42.64	51236.50	43367.38	29697392.00	140.57	9177.26	7329.50
6	1	7	9253.00	9245.00	176.00	0	Spot (Block6, Row7, Column1)	31863.57	28474.00	18245.49	0.05	0.57	1087.00	1396.44	1087.00	965.78	0.11	0.69	100.00	100.00	4.75	27387.00	30776.57	27498308.00	31.55	6212.92	6074.00
6	2	7	9566.00	9250.00	168.85	0	Spot (Block6, Row7, Column2)	2137.25	1968.00	641.85	0.04	0.30	1158.00	1363.41	1158.00	823.97	0.07	0.60	49.00	18.00	0.00	810.00	979.25	1690566.00	0.94	1401.52	1366.00
6	3	7	9862.00	9250.00	191.10	0	Spot (Block6, Row7, Column3)	1239.18	1201.50	161.30	0.01	0.13	1094.00	1138.86	1094.00	233.23	0.02	0.20	26.00	3.00	0.00	107.50	145.18	1276360.00	0.43	1160.93	1191.50
6	4	7	10162.00	9248.00	165.85	0	Spot (Block6, Row7, Column4)	1796.11	1702.00	502.30	0.02	0.28	1089.00	1172.76	1089.00	365.97	0.03	0.31	67.00	39.00	0.00	613.00	707.11	1370434.00	1.70	1237.55	1232.00
6	5	7	10455.00	9250.00	183.80	0	Spot (Block6, Row7, Column5)	13923.21	13116.00	6476.78	0.03	0.47	1246.00	1539.27	1246.00	884.78	0.09	0.57	100.00	100.00	0.00	11870.00	12677.21	13213129.00	14.00	3970.39	3968.50
6	6	7	10754.00	9249.00	219.60	0	Spot (Block6, Row7, Column6)	56363.89	65535.00	14694.55	0.07	0.26	1483.00	2081.02	1483.00	1604.21	0.15	0.77	100.00	100.00	65.97	64052.00	54880.89	77670352.00	33.84	13375.28	12441.50
6	7	7	11050.00	9250.00	154.80	0	Spot (Block6, Row7, Column7)	53719.88	65535.00	15324.26	0.09	0.29	1387.00	1670.19	1387.00	1157.05	0.08	0.69	100.00	100.00	53.02	64148.00	52332.88	35562848.00	44.98	12106.93	11440.50
6	8	7	11359.00	9249.00	184.75	0	Spot (Block6, Row7, Column8)	22617.04	23254.50	6470.52	0.01	0.29	1271.50	1394.79	1271.50	504.76	0.04	0.36	100.00	100.00	0.00	21983.00	21345.54	21757576.00	42.04	6581.50	5890.50
6	1	8	9257.00	9561.00	168.40	0	Spot (Block6, Row8, Column1)	1510.54	1442.50	317.72	0.02	0.21	1032.00	1114.77	1032.00	404.85	0.03	0.36	51.00	11.00	0.00	410.50	478.54	1199372.00	0.98	1178.10	1167.50
6	2	8	9560.00	9550.00	153.80	0	Spot (Block6, Row8, Column2)	5863.62	5398.00	2699.76	0.04	0.46	1087.00	1109.85	1087.00	152.57	0.01	0.14	100.00	100.00	0.00	4311.00	4776.62	3840670.00	31.16	2049.04	1992.00
6	3	8	9848.00	9547.00	152.10	0	Spot (Block6, Row8, Column3)	13668.63	10346.50	10097.16	0.12	0.74	1096.00	1147.67	1096.00	288.43	0.02	0.25	100.00	100.00	0.00	9250.50	12572.63	8638573.00	43.41	3445.87	3040.00
6	4	8	10153.00	9553.00	164.10	0	Spot (Block6, Row8, Column4)	64199.79	65535.00	5587.12	0.01	0.09	1090.00	1169.65	1090.00	396.00	0.03	0.34	100.00	100.00	92.36	64445.00	63109.79	47893516.00	159.17	16668.51	12901.00
6	5	8	10436.00	9551.00	161.15	0	Spot (Block6, Row8, Column5)	1713.24	1699.50	375.89	0.00	0.22	1109.00	1357.29	1109.00	835.97	0.09	0.62	30.00	0.00	0.00	590.50	604.24	1233533.00	0.43	1333.16	1307.00
6	6	8	10758.00	9550.00	228.85	0	Spot (Block6, Row8, Column6)	59157.50	65535.00	12820.25	0.04	0.22	1353.50	1831.52	1353.50	1337.08	0.13	0.73	100.00	100.00	73.31	64181.50	57804.00	89092304.00	42.87	13311.48	12743.00
6	7	8	11056.00	9550.00	148.70	0	Spot (Block6, Row8, Column7)	24852.88	23084.00	13164.34	0.03	0.53	1348.00	1613.18	1348.00	882.58	0.08	0.55	100.00	100.00	0.00	21736.00	23504.88	14986290.00	26.33	6679.76	5382.00
6	8	8	11350.00	9551.00	157.50	0	Spot (Block6, Row8, Column8)	63603.53	65535.00	6465.76	0.01	0.10	1316.00	1465.66	1316.00	560.58	0.05	0.38	100.00	100.00	85.71	64219.00	62287.53	43632428.00	110.85	17448.08	14861.00
7	1	1	13763.00	7451.00	158.15	0	Spot (Block7, Row1, Column1)	50425.59	57704.00	16750.75	0.06	0.33	1173.00	1235.42	1173.00	346.35	0.02	0.28	100.00	100.00	46.01	56531.00	49252.59	34743500.00	142.03	12378.58	9431.50
7	2	1	14061.00	7455.00	167.65	0	Spot (Block7, Row1, Column2)	2376.40	2211.50	767.34	0.03	0.32	1087.00	1130.10	1087.00	230.35	0.02	0.20	98.00	89.00	0.00	1124.50	1289.40	1848841.00	5.41	1404.81	1436.50
7	3	1	14368.00	7470.00	174.50	0	Spot (Block7, Row1, Column3)	1355.20	1335.00	204.00	0.01	0.15	1080.00	1091.76	1080.00	141.02	0.00	0.13	68.00	47.00	0.00	255.00	275.20	1149212.00	1.87	1159.56	1126.00
7	4	1	14660.00	7460.00	163.70	0	Spot (Block7, Row1, Column4)	1965.31	1891.00	510.95	0.02	0.26	1080.00	1090.30	1080.00	150.38	0.00	0.14	98.00	90.00	0.00	811.00	885.31	1468088.00	5.82	1301.85	1304.00
7	5	1	14977.00	7454.00	176.05	0	Spot (Block7, Row1, Column5)	1922.38	1833.50	453.98	0.02	0.24	1176.00	1184.41	1176.00	187.23	0.00	0.16	95.00	75.00	0.00	657.50	746.38	1660932.00	3.94	1358.06	1342.00
7	6	1	15254.00	7456.00	157.55	0	Spot (Block7, Row1, Column6)	3610.89	3390.00	1316.65	0.03	0.36	1183.00	1192.18	1183.00	176.18	0.00	0.15	100.00	100.00	0.00	2207.00	2427.89	2462627.00	13.73	1813.86	1756.50
7	7	1	15555.00	7458.00	155.25	0	Spot (Block7, Row1, Column7)	3052.45	2817.00	1032.14	0.03	0.34	1097.00	1136.17	1097.00	160.02	0.02	0.14	100.00	100.00	0.00	1720.00	1955.45	2026830.00	11.98	1616.27	1578.50
7	8	1	15869.00	7454.00	177.50	0	Spot (Block7, Row1, Column8)	1737.69	1662.00	349.77	0.02	0.20	1099.00	1138.01	1099.00	156.49	0.02	0.14	97.00	83.00	0.00	563.00	638.69	1527432.00	3.83	1304.59	1312.50
7	1	2	13727.00	7757.00	204.85	0	Spot (Block7, Row2, Column1)	1314.39	1285.00	188.06	0.01	0.14	1103.00	1162.13	1103.00	231.92	0.02	0.20	39.00	11.00	0.00	182.00	211.39	1556233.00	0.66	1259.27	1279.50
7	2	2	14068.00	7755.00	136.90	0	Spot (Block7, Row2, Column2)	1648.43	1633.00	240.61	0.00	0.15	1080.00	1102.60	1080.00	152.71	0.01	0.14	97.00	84.00	0.00	553.00	568.43	830807.00	3.57	1277.67	1273.00
7	3	2	14363.00	7756.00	190.85	0	Spot (Block7, Row2, Column3)	1340.55	1311.00	217.35	0.01	0.16	1073.00	1088.15	1073.00	149.13	0.01	0.14	63.00	40.00	0.00	238.00	267.55	1376742.00	1.69	1188.30	1180.00
7	4	2	14671.00	7754.00	208.95	0	Spot (Block7, Row2, Column4)	1440.45	1418.00	214.19	0.01	0.15	1093.00	1139.01	1093.00	176.10	0.02	0.15	82.00	45.00	0.00	325.00	347.45	1784719.00	1.71	1200.81	1186.00
7	5	2	14962.00	7757.00	197.85	0	Spot (Block7, Row2, Column5)	6006.26	5826.50	1847.30	0.01	0.31	1255.00	1416.15	1255.00	723.14	0.05	0.51	100.00	99.00	0.00	4571.50	4751.26	6702990.00	6.35	2408.20	2348.50
7	6	2	15262.00	7755.00	147.00	-50	Spot (Block7, Row2, Column6)	1475.38	1484.00	229.83	0.00	0.16	1269.00	1601.07	1269.00	1144.05	0.10	0.71	0.00	0.00	0.00	215.00	206.38	870476.00	-0.11	1442.38	1412.50
7	7	2	15567.00	7754.00	190.55	0	Spot (Block7, Row2, Column7)	1403.72	1387.50	192.42	0.01	0.14	1179.00	1226.00	1179.00	360.38	0.02	0.29	25.00	0.00	0.00	208.50	224.72	1440212.00	0.49	1245.13	1217.50
7	8	2	15862.00	7756.00	147.00	-50	Spot (Block7, Row2, Column8)	1266.59	1250.00	189.95	0.01	0.15	1181.00	1253.07	1181.00	440.27	0.03	0.35	2.00	0.00	0.00	69.00	85.59	748557.00	0.03	1217.67	1184.00
7	1	3	13764.00	8051.00	170.30	0	Spot (Block7, Row3, Column1)	1876.40	1830.50	391.71	0.01	0.21	1090.00	1114.64	1090.00	145.60	0.01	0.13	99.00	94.00	0.00	740.50	786.40	1516131.00	5.23	1372.91	1354.00
7	2	3	14071.00	8058.00	207.40	0	Spot (Block7, Row3, Column2)	1375.19	1356.00	211.54	0.01	0.15	1098.00	1183.20	1098.00	344.25	0.03	0.29	34.00	2.00	0.00	258.00	277.19	1679104.00	0.56	1201.43	1175.50
7	3	3	14334.00	8056.00	157.25	0	Spot (Block7, Row3, Column3)	2505.81	1785.00	4386.77	0.15	1.75	1097.00	1141.65	1097.00	187.23	0.02	0.16	95.00	79.00	0.00	688.00	1408.81	1716479.00	7.29	1570.24	1377.00
7	4	3	14663.00	8056.00	154.60	0	Spot (Block7, Row3, Column4)	5514.37	4917.00	2474.31	0.05	0.45	1168.00	1182.39	1168.00	181.77	0.01	0.15	100.00	100.00	0.00	3749.00	4346.37	3617425.00	23.83	2158.41	1995.00
7	5	3	14962.00	8055.00	147.00	-50	Spot (Block7, Row3, Column5)	1759.73	1700.00	408.43	0.01	0.23	1287.00	1584.09	1287.00	1091.07	0.09	0.69	4.00	1.00	0.00	413.00	472.73	1034722.00	0.16	1420.52	1409.00
7	6	3	15260.00	8052.00	231.35	0	Spot (Block7, Row3, Column6)	60659.73	65535.00	11502.12	0.03	0.19	1477.00	2155.34	1477.00	1601.47	0.16	0.74	100.00	100.00	79.55	64058.00	59182.73	93417152.00	36.53	13390.18	12900.00
7	7	3	15562.00	8056.00	147.00	-50	Spot (Block7, Row3, Column7)	1626.93	1629.00	313.84	0.00	0.19	1301.00	1642.02	1301.00	1134.86	0.10	0.69	1.00	0.00	0.00	328.00	325.93	959886.00	-0.01	1512.49	1410.00
7	8	3	15857.00	8058.00	174.45	0	Spot (Block7, Row3, Column8)	61980.81	65535.00	9704.34	0.02	0.16	1268.00	1387.04	1268.00	663.05	0.04	0.48	100.00	100.00	84.48	64267.00	60712.81	52312348.00	91.39	15092.48	13482.50
7	1	4	13759.00	8356.00	151.00	0	Spot (Block7, Row4, Column1)	5643.43	4785.00	2859.67	0.07	0.51	1118.00	1202.81	1118.00	344.05	0.03	0.29	100.00	100.00	0.00	3667.00	4525.43	3538430.00	12.91	2226.35	1912.00
7	2	4	14058.00	8355.00	169.85	0	Spot (Block7, Row4, Column2)	21109.97	19739.00	9855.40	0.03	0.47	1219.00	1401.42	1219.00	606.42	0.06	0.43	100.00	100.00	0.00	18520.00	19890.97	16951304.00	32.50	4834.65	4821.00
7	3	4	14358.00	8356.00	150.05	0	Spot (Block7, Row4, Column3)	17354.49	16154.00	8924.60	0.03	0.51	1195.00	1314.18	1195.00	503.44	0.04	0.38	100.00	100.00	0.00	14959.00	16159.49	10742430.00	31.86	4886.41	3825.00
7	4	4	14677.00	8353.00	239.75	0	Spot (Block7, Row4, Column4)	1306.06	1289.50	174.03	0.01	0.13	1187.00	1206.49	1187.00	186.61	0.01	0.15	33.00	8.00	0.00	102.50	119.06	2170671.00	0.53	1207.66	1165.50
7	5	4	14930.00	8349.00	148.95	0	Spot (Block7, Row4, Column5)	2264.89	1624.00	3532.44	0.14	1.56	1203.00	1241.07	1203.00	196.73	0.01	0.16	72.00	54.00	0.00	421.00	1061.89	1361201.00	5.20	1540.06	1501.00
7	6	4	15263.00	8357.00	200.45	0	Spot (Block7, Row4, Column6)	7311.51	7223.00	2043.48	0.01	0.28	1383.00	1660.15	1383.00	910.28	0.08	0.55	100.00	98.00	0.00	5840.00	5928.51	8335126.00	6.21	2787.93	2697.50
7	7	4	15562.00	8356.00	147.00	-50	Spot (Block7, Row4, Column7)	1749.21	1677.00	312.83	0.02	0.18	1384.00	1642.95	1384.00	842.93	0.07	0.51	5.00	0.00	0.00	293.00	365.21	1033785.00	0.13	1597.52	1551.00
7	8	4	15867.00	8362.00	166.20	0	Spot (Block7, Row4, Column8)	1754.99	1731.00	268.20	0.01	0.15	1219.00	1304.97	1219.00	417.72	0.03	0.32	60.00	15.00	0.00	512.00	535.99	1349585.00	1.08	1389.10	1405.00
7	1	5	13763.00	8663.00	195.55	0	Spot (Block7, Row5, Column1)	3614.12	2558.00	2417.13	0.15	0.67	1286.50	1661.62	1286.50	1058.04	0.11	0.64	56.00	38.00	0.00	1271.50	2327.62	3910475.00	1.85	2018.63	1331.50
7	2	5	14054.00	8654.00	173.40	0	Spot (Block7, Row5, Column2)	62248.92	65535.00	9600.84	0.02	0.15	1394.00	1802.64	1394.00	1128.70	0.11	0.63	100.00	100.00	86.60	64141.00	60854.92	52476384.00	53.55	15114.43	13277.00
7	3	5	14363.00	8654.00	163.35	0	Spot (Block7, Row5, Column3)	49637.16	60475.00	17941.95	0.09	0.36	1211.00	1403.66	1211.00	702.21	0.06	0.50	100.00	100.00	46.28	59264.00	48426.16	36682160.00	68.69	9019.88	7907.00
7	4	5	14664.00	8659.00	150.70	0	Spot (Block7, Row5, Column4)	2677.12	2577.00	817.90	0.02	0.31	1176.00	1236.36	1176.00	425.97	0.02	0.34	94.00	75.00	0.00	1401.00	1501.12	1662493.00	3.38	1563.99	1535.00
7	5	5	14963.00	8658.00	148.50	0	Spot (Block7, Row5, Column5)	19412.26	18254.00	10449.97	0.03	0.54	1184.00	1199.84	1184.00	202.65	0.01	0.17	100.00	100.00	0.00	17070.00	18228.26	11744417.00	89.87	4874.40	4110.00
7	6	5	15261.00	8656.00	147.00	-50	Spot (Block7, Row5, Column6)	1393.28	1379.00	209.61	0.00	0.15	1259.50	1496.00	1259.50	780.53	0.07	0.52	0.00	0.00	0.00	119.50	133.78	819251.00	-0.13	1376.80	1347.00
7	7	5	15556.00	8650.00	217.20	0	Spot (Block7, Row5, Column7)	60297.59	65535.00	11241.21	0.04	0.19	1492.00	1834.83	1492.00	996.72	0.09	0.54	100.00	100.00	75.13	64043.00	58805.59	81221824.00	58.66	14575.46	14359.00
7	8	5	15880.00	8653.00	164.40	0	Spot (Block7, Row5, Column8)	1826.69	1716.00	478.86	0.03	0.26	1270.00	1384.36	1270.00	580.98	0.04	0.42	41.00	8.00	0.00	446.00	556.69	1370019.00	0.76	1456.29	1350.00
7	1	6	13759.00	8952.00	226.85	0	Spot (Block7, Row6, Column1)	58892.56	65535.00	12720.11	0.05	0.22	1409.00	2047.04	1409.00	1542.73	0.16	0.75	100.00	100.00	68.58	64126.00	57483.56	87162000.00	36.85	13102.78	12003.50
7	2	6	14056.00	8950.00	220.60	0	Spot (Block7, Row6, Column2)	56523.24	65535.00	14705.77	0.06	0.26	1392.00	1961.98	1392.00	1468.30	0.15	0.75	100.00	100.00	64.87	64143.00	55131.24	78850824.00	37.16	13449.52	12327.00
7	3	6	14355.00	8956.00	153.25	0	Spot (Block7, Row6, Column3)	6293.46	5563.00	3185.85	0.05	0.51	1192.00	1370.51	1192.00	767.95	0.06	0.56	99.00	90.00	0.00	4371.00	5101.46	4065573.00	6.41	2205.52	2053.00
7	4	6	14664.00	8952.00	181.15	0	Spot (Block7, Row6, Column4)	1528.18	1472.00	272.51	0.02	0.18	1100.00	1137.67	1100.00	156.86	0.01	0.14	88.00	57.00	0.00	372.00	428.18	1404393.00	2.49	1206.24	1198.00
7	5	6	14959.00	8956.00	147.60	0	Spot (Block7, Row6, Column5)	7243.96	6707.50	3414.14	0.03	0.47	1202.00	1266.40	1202.00	364.97	0.02	0.29	100.00	100.00	0.00	5505.50	6041.96	4302914.00	16.38	2627.38	2331.00
7	6	6	15261.00	8956.00	147.00	-50	Spot (Block7, Row6, Column6)	1387.16	1395.00	185.19	0.00	0.13	1281.00	1433.85	1281.00	747.84	0.05	0.52	0.00	0.00	0.00	114.00	106.16	814262.00	-0.06	1379.51	1378.50
7	7	6	15566.00	8953.00	169.20	0	Spot (Block7, Row6, Column7)	2645.88	2466.00	748.46	0.03	0.28	1363.00	1475.18	1363.00	568.76	0.03	0.39	83.00	48.00	0.00	1103.00	1282.88	2103476.00	2.06	1653.72	1628.00
7	8	6	15865.00	8965.00	165.10	0	Spot (Block7, Row6, Column8)	2046.68	1910.50	520.88	0.03	0.25	1299.00	1344.77	1299.00	230.22	0.02	0.17	87.00	61.00	0.00	611.50	747.68	1543193.00	3.05	1481.16	1497.00
7	1	7	13754.00	9251.00	166.40	0	Spot (Block7, Row7, Column1)	29961.89	26919.00	15584.29	0.05	0.52	1173.00	1435.47	1173.00	895.15	0.09	0.62	100.00	100.00	0.78	25746.00	28788.89	23040692.00	31.87	5812.96	5659.50
7	2	7	14080.00	9257.00	199.20	0	Spot (Block7, Row7, Column2)	1333.48	1302.00	171.01	0.01	0.13	1195.00	1349.98	1195.00	669.46	0.05	0.50	0.00	0.00	0.00	107.00	138.48	1501498.00	-0.02	1275.40	1287.00
7	3	7	14404.00	9245.00	178.10	0	Spot (Block7, Row7, Column3)	1351.95	1307.00	216.83	0.01	0.16	1173.00	1213.71	1173.00	229.94	0.01	0.19	35.00	14.00	0.00	134.00	178.95	1191068.00	0.60	1253.77	1213.00
7	4	7	14668.00	9234.00	178.40	0	Spot (Block7, Row7, Column4)	1292.94	1264.00	170.61	0.01	0.13	1164.00	1228.24	1164.00	341.48	0.02	0.28	14.00	0.00	0.00	100.00	128.94	1149427.00	0.19	1232.67	1180.00
7	5	7	14961.00	9256.00	147.00	-50	Spot (Block7, Row7, Column5)	1671.36	1664.00	258.53	0.00	0.15	1287.00	1551.39	1287.00	907.75	0.08	0.59	2.00	0.00	0.00	377.00	384.36	981087.00	0.13	1570.25	1530.00
7	6	7	15256.00	9255.00	220.25	0	Spot (Block7, Row7, Column6)	54235.03	65535.00	16059.68	0.08	0.30	1520.00	2080.19	1520.00	1473.64	0.14	0.71	100.00	100.00	60.65	64015.00	52715.03	75387536.00	35.39	14148.58	13327.00
7	7	7	15569.00	9257.00	174.75	0	Spot (Block7, Row7, Column7)	2489.95	2394.00	532.42	0.02	0.21	1432.00	1615.90	1432.00	712.90	0.05	0.44	70.00	26.00	0.00	962.00	1057.95	2096535.00	1.23	1738.37	1743.00
7	8	7	15859.00	9255.00	191.05	0	Spot (Block7, Row7, Column8)	12239.47	12377.00	3009.05	0.00	0.25	1397.00	1496.76	1397.00	466.81	0.03	0.31	100.00	100.00	0.00	10980.00	10842.47	12582179.00	23.01	4289.85	3970.00
7	1	8	13762.00	9563.00	164.45	0	Spot (Block7, Row8, Column1)	1380.77	1314.50	280.07	0.02	0.20	1081.00	1140.31	1081.00	354.19	0.02	0.31	33.00	5.00	0.00	233.50	299.77	1032815.00	0.68	1235.81	1181.00
7	2	8	14051.00	9551.00	182.05	0	Spot (Block7, Row8, Column2)	1367.35	1373.00	197.81	0.00	0.14	1097.00	1135.34	1097.00	160.26	0.01	0.14	67.00	38.00	0.00	276.00	270.35	1270264.00	1.45	1252.25	1203.00
7	3	8	14336.00	9557.00	166.20	0	Spot (Block7, Row8, Column3)	1397.89	1330.00	220.37	0.02	0.16	1103.00	1192.09	1103.00	373.02	0.03	0.31	34.00	0.00	0.00	227.00	294.89	1073581.00	0.55	1291.03	1262.00
7	4	8	14656.00	9554.00	170.75	0	Spot (Block7, Row8, Column4)	64068.39	65535.00	6315.76	0.01	0.10	1201.00	1302.04	1201.00	458.82	0.04	0.35	100.00	100.00	92.87	64334.00	62867.39	52088140.00	136.80	18151.47	13882.00
7	5	8	14961.00	9556.00	147.00	-50	Spot (Block7, Row8, Column5)	1342.95	1289.00	193.13	0.02	0.14	1214.00	1499.59	1214.00	972.93	0.09	0.65	0.00	0.00	0.00	75.00	128.95	786967.00	-0.16	1396.21	1359.50
7	6	8	15261.00	9553.00	231.90	0	Spot (Block7, Row8, Column6)	59377.09	65535.00	12910.72	0.04	0.22	1522.50	2073.80	1522.50	1575.69	0.13	0.76	100.00	100.00	75.08	64012.50	57854.59	91738744.00	36.37	13590.60	13126.50
7	7	8	15571.00	9556.00	162.30	0	Spot (Block7, Row8, Column7)	2673.34	2560.00	785.01	0.02	0.29	1426.00	1678.04	1426.00	916.93	0.07	0.55	58.00	26.00	0.00	1134.00	1247.34	1943515.00	1.09	1811.34	1700.00
7	8	8	15849.00	9557.00	157.60	0	Spot (Block7, Row8, Column8)	63341.80	65535.00	5975.27	0.01	0.09	1416.00	1983.02	1416.00	4856.52	0.15	2.45	100.00	100.00	81.69	64119.00	61925.80	43579564.00	12.63	16980.34	14470.00
8	1	1	18262.00	7457.00	158.45	0	Spot (Block8, Row1, Column1)	46098.43	50140.00	19121.79	0.04	0.41	681.00	759.56	681.00	297.16	0.05	0.39	100.00	100.00	37.25	49459.00	45417.43	31808148.00	152.57	9958.18	7014.50
8	2	1	18557.00	7463.00	149.30	0	Spot (Block8, Row1, Column2)	4248.99	3985.50	1798.00	0.03	0.42	639.00	668.81	639.00	159.34	0.02	0.24	100.00	100.00	0.00	3346.50	3609.99	2600383.00	22.47	1519.49	1372.50
8	3	1	18864.00	7465.00	176.15	0	Spot (Block8, Row1, Column3)	784.48	793.00	79.02	0.00	0.10	627.00	640.61	627.00	65.62	0.01	0.10	88.00	64.00	0.00	166.00	157.48	680927.00	2.19	681.35	678.00
8	4	1	19156.00	7456.00	151.10	0	Spot (Block8, Row1, Column4)	3171.99	3048.50	1363.91	0.02	0.43	662.00	665.64	662.00	65.91	0.00	0.10	100.00	100.00	0.00	2386.50	2509.99	1979320.00	38.03	1246.18	1186.00
8	5	1	19470.00	7460.00	174.75	0	Spot (Block8, Row1, Column5)	952.02	900.00	190.42	0.02	0.20	684.00	687.65	684.00	131.38	0.00	0.19	72.00	41.00	0.00	216.00	268.02	813974.00	2.01	739.66	721.00
8	6	1	19755.00	7459.00	152.35	0	Spot (Block8, Row1, Column6)	2357.76	2123.50	926.40	0.05	0.39	653.00	665.60	653.00	126.45	0.01	0.19	100.00	100.00	0.00	1470.50	1704.76	1508966.00	13.38	1033.23	963.00
8	7	1	20051.00	7461.00	148.80	0	Spot (Block8, Row1, Column7)	3312.85	3179.00	1394.81	0.02	0.42	616.00	628.19	616.00	65.32	0.01	0.10	100.00	100.00	0.00	2563.00	2696.85	2007587.00	41.10	1299.79	1154.00
8	8	1	20367.00	7465.00	181.30	0	Spot (Block8, Row1, Column8)	952.60	894.00	221.25	0.03	0.23	601.00	612.57	601.00	96.79	0.01	0.16	95.00	67.00	0.00	293.00	351.60	877343.00	3.51	691.68	693.00
8	1	2	18285.00	7744.00	220.70	0	Spot (Block8, Row2, Column1)	771.86	765.00	96.72	0.00	0.13	639.00	660.94	639.00	138.97	0.01	0.21	43.00	4.00	0.00	126.00	132.86	1075975.00	0.80	703.52	700.00
8	2	2	18560.00	7763.00	142.75	0	Spot (Block8, Row2, Column2)	917.93	896.00	205.27	0.01	0.22	638.00	650.93	638.00	69.12	0.01	0.11	98.00	85.00	0.00	258.00	279.93	511289.00	3.86	720.00	709.00
8	3	2	18863.00	7751.00	161.65	0	Spot (Block8, Row2, Column3)	834.83	809.00	130.87	0.01	0.16	639.00	652.34	639.00	64.99	0.01	0.10	92.00	76.00	0.00	170.00	195.83	603583.00	2.81	719.49	711.00
8	4	2	19162.00	7759.00	167.90	0	Spot (Block8, Row2, Column4)	885.63	885.50	77.61	0.00	0.09	677.00	681.98	677.00	85.61	0.00	0.13	95.00	69.00	0.00	208.50	208.63	692564.00	2.38	778.96	782.00
8	5	2	19463.00	7759.00	189.70	0	Spot (Block8, Row2, Column5)	9411.41	9432.50	2963.83	0.00	0.31	708.00	741.75	708.00	126.28	0.02	0.17	100.00	100.00	0.00	8724.50	8703.41	9505528.00	68.66	2983.31	2602.00
8	6	2	19745.00	7737.00	187.30	0	Spot (Block8, Row2, Column6)	869.94	848.00	135.21	0.01	0.16	695.00	769.80	695.00	334.99	0.04	0.44	10.00	0.00	0.00	153.00	174.94	859499.00	0.30	773.16	766.50
8	7	2	20075.00	7767.00	191.80	0	Spot (Block8, Row2, Column7)	783.81	787.00	74.60	0.00	0.10	624.00	642.72	624.00	68.69	0.01	0.11	90.00	63.00	0.00	163.00	159.81	813596.00	2.05	690.70	689.00
8	8	2	20383.00	7729.00	143.35	0	Spot (Block8, Row2, Column8)	682.60	692.00	34.09	0.01	0.05	609.00	655.08	609.00	249.86	0.03	0.38	0.00	0.00	0.00	83.00	73.60	381576.00	0.11	647.58	641.00
8	1	3	18262.00	8058.00	148.85	0	Spot (Block8, Row3, Column1)	1879.94	1766.00	539.93	0.03	0.29	634.00	644.99	634.00	60.91	0.01	0.09	100.00	100.00	0.00	1132.00	1245.94	1141125.00	20.27	1015.14	974.00
8	2	3	18562.00	8061.00	192.50	0	Spot (Block8, Row3, Column2)	807.01	805.00	83.28	0.00	0.10	657.00	675.91	657.00	123.79	0.01	0.18	64.00	12.00	0.00	148.00	150.01	839295.00	1.06	708.50	705.00
8	3	3	18848.00	8062.00	162.80	0	Spot (Block8, Row3, Column3)	1100.83	1075.00	259.26	0.01	0.24	656.00	669.99	656.00	95.84	0.01	0.14	95.00	86.00	0.00	419.00	444.83	802506.00	4.50	776.48	765.50
8	4	3	19160.00	8061.00	153.25	0	Spot (Block8, Row3, Column4)	3060.21	2709.50	1456.30	0.05	0.48	659.00	665.70	659.00	66.40	0.00	0.10	100.00	100.00	0.00	2050.50	2401.21	1970778.00	36.06	1221.81	1152.00
8	5	3	19457.00	8043.00	150.95	0	Spot (Block8, Row3, Column5)	1312.24	1110.50	1247.30	0.07	0.95	703.00	796.67	703.00	346.26	0.05	0.43	60.00	16.00	0.00	407.50	609.24	818840.00	1.49	923.38	880.00
8	6	3	19760.00	8058.00	200.15	0	Spot (Block8, Row3, Column6)	29294.92	20809.00	20699.47	0.15	0.71	759.00	904.21	759.00	493.61	0.08	0.55	100.00	100.00	13.23	20050.00	28535.92	33220580.00	57.52	6300.94	6456.00
8	7	3	20070.00	8079.00	181.45	0	Spot (Block8, Row3, Column7)	848.35	813.00	140.50	0.02	0.17	655.00	783.48	655.00	507.08	0.08	0.65	1.00	0.00	0.00	158.00	193.35	783880.00	0.13	705.19	684.00
8	8	3	20364.00	8067.00	166.65	0	Spot (Block8, Row3, Column8)	59039.47	65535.00	12118.30	0.05	0.21	636.00	736.25	636.00	471.01	0.06	0.64	100.00	100.00	69.22	64899.00	58403.47	45460828.00	123.78	12319.56	10275.00
8	1	4	18256.00	8362.00	150.70	0	Spot (Block8, Row4, Column1)	3052.45	2798.00	1464.36	0.04	0.48	672.00	692.34	672.00	129.94	0.01	0.19	100.00	100.00	0.00	2126.00	2380.45	1898623.00	18.16	1235.77	1153.50
8	2	4	18561.00	8361.00	174.95	0	Spot (Block8, Row4, Column2)	6658.07	5942.00	3206.74	0.05	0.48	698.00	790.45	698.00	362.79	0.05	0.46	100.00	100.00	0.00	5244.00	5960.07	5692649.00	16.17	1921.72	1890.00
8	3	4	18855.00	8359.00	152.20	0	Spot (Block8, Row4, Column3)	16185.06	14622.00	9086.12	0.04	0.56	677.00	732.27	677.00	224.76	0.03	0.31	100.00	100.00	0.00	13945.00	15508.06	10277511.00	68.75	3406.18	2723.00
8	4	4	19141.00	8365.00	223.15	0	Spot (Block8, Row4, Column4)	777.96	776.00	78.36	0.00	0.10	650.00	661.13	650.00	81.21	0.01	0.12	68.00	26.00	0.00	126.00	127.96	1110156.00	1.44	683.67	688.00
8	5	4	19472.00	8366.00	189.95	0	Spot (Block8, Row4, Column5)	886.84	876.00	103.32	0.01	0.12	683.00	704.35	683.00	123.80	0.01	0.18	81.00	20.00	0.00	193.00	203.84	905467.00	1.47	752.47	757.50
8	6	4	19766.00	8358.00	192.50	0	Spot (Block8, Row4, Column6)	11180.80	11161.00	3075.50	0.00	0.28	709.00	799.52	709.00	330.77	0.05	0.41	100.00	100.00	0.00	10452.00	10471.80	11683938.00	31.39	3459.93	3135.00
8	7	4	20051.00	8355.00	177.45	0	Spot (Block8, Row4, Column7)	970.47	948.00	183.76	0.01	0.19	661.00	739.69	661.00	271.72	0.05	0.37	55.00	11.00	0.00	287.00	309.47	851101.00	0.85	754.71	728.00
8	8	4	20367.00	8368.00	165.60	0	Spot (Block8, Row4, Column8)	1002.16	977.00	188.06	0.01	0.19	622.00	665.86	622.00	285.88	0.03	0.43	66.00	17.00	0.00	355.00	380.16	760636.00	1.18	727.98	725.00
8	1	5	18265.00	8661.00	147.70	0	Spot (Block8, Row5, Column1)	8921.51	8168.50	4796.69	0.04	0.54	706.00	830.71	706.00	415.30	0.07	0.50	100.00	100.00	0.00	7462.50	8215.51	5335064.00	19.48	2514.15	2049.50
8	2	5	18557.00	8661.00	164.35	0	Spot (Block8, Row5, Column2)	61735.30	65535.00	8584.58	0.03	0.14	757.00	921.93	757.00	524.47	0.09	0.57	100.00	100.00	76.08	64778.00	60978.30	45684568.00	115.95	13950.48	13069.00
8	3	5	18860.00	8660.00	157.70	0	Spot (Block8, Row5, Column3)	26478.00	22281.00	15628.78	0.07	0.59	701.00	797.18	701.00	375.82	0.06	0.47	100.00	100.00	0.88	21580.00	25777.00	18084476.00	68.33	4885.32	4393.00
8	4	5	19161.00	8662.00	159.05	0	Spot (Block8, Row5, Column4)	1252.68	1217.50	331.49	0.01	0.26	669.00	699.74	669.00	181.50	0.02	0.26	94.00	65.00	0.00	548.50	583.68	876875.00	3.05	809.49	797.50
8	5	5	19462.00	8662.00	148.80	0	Spot (Block8, Row5, Column5)	12125.69	11136.50	6605.88	0.04	0.54	675.00	686.16	675.00	97.37	0.01	0.14	100.00	100.00	0.00	10461.50	11450.69	7396671.00	117.48	3060.99	2605.00
8	6	5	19760.00	8662.00	165.95	0	Spot (Block8, Row5, Column6)	890.14	867.00	124.29	0.01	0.14	697.00	761.99	697.00	258.71	0.04	0.34	29.00	0.00	0.00	170.00	193.14	680064.00	0.50	734.14	720.00
8	7	5	20059.00	8654.00	194.90	0	Spot (Block8, Row5, Column7)	21171.00	18362.50	11704.15	0.06	0.55	687.00	783.97	687.00	341.32	0.06	0.44	100.00	100.00	0.00	17675.50	20484.00	22737644.00	59.73	4863.59	4785.00
8	8	5	20356.00	8657.00	151.35	0	Spot (Block8, Row5, Column8)	1220.66	1158.00	353.81	0.02	0.29	619.00	661.15	619.00	209.79	0.03	0.32	97.00	63.00	0.00	539.00	601.66	764134.00	2.67	771.86	746.50
8	1	6	18258.00	8958.00	200.45	0	Spot (Block8, Row6, Column1)	23918.37	16178.50	18217.64	0.17	0.76	706.00	897.16	706.00	474.56	0.10	0.53	100.00	100.00	3.85	15472.50	23212.37	27314816.00	48.51	5165.84	5255.00
8	2	6	18557.00	8961.00	206.55	0	Spot (Block8, Row6, Column2)	14041.35	13465.50	6460.46	0.02	0.46	763.00	927.29	763.00	502.80	0.08	0.54	100.00	100.00	0.00	12702.50	13278.35	17018122.00	26.08	3794.50	3619.00
8	3	6	18855.00	8959.00	150.90	0	Spot (Block8, Row6, Column3)	4705.65	4297.00	2432.32	0.04	0.52	706.00	762.24	706.00	223.22	0.03	0.29	100.00	100.00	0.00	3591.00	3999.65	2936323.00	17.67	1582.47	1315.00
8	4	6	19156.00	8959.00	166.55	0	Spot (Block8, Row6, Column4)	919.21	904.50	118.50	0.01	0.13	678.00	681.66	678.00	71.54	0.00	0.10	96.00	71.00	0.00	226.50	241.21	707794.00	3.32	760.73	757.50
8	5	6	19462.00	8963.00	146.85	0	Spot (Block8, Row6, Column5)	9297.34	8860.00	4614.85	0.02	0.50	670.00	684.62	670.00	95.74	0.01	0.14	100.00	100.00	0.00	8190.00	8627.34	5476131.00	89.96	2587.96	2139.00
8	6	6	19753.00	8954.00	232.40	0	Spot (Block8, Row6, Column6)	781.98	784.00	66.03	0.00	0.08	683.00	736.70	683.00	257.60	0.03	0.35	1.00	0.00	0.00	101.00	98.98	1215203.00	0.18	718.91	712.50
8	7	6	20065.00	8956.00	157.55	0	Spot (Block8, Row6, Column7)	1252.51	1174.00	305.83	0.03	0.24	665.00	701.19	665.00	217.27	0.02	0.31	94.00	58.00	0.00	509.00	587.51	860476.00	2.54	842.20	827.50
8	8	6	20360.00	8970.00	162.15	0	Spot (Block8, Row6, Column8)	1004.69	967.00	187.66	0.02	0.19	625.00	644.00	625.00	101.43	0.01	0.16	97.00	77.00	0.00	342.00	379.69	734426.00	3.56	734.42	714.50
8	1	7	18257.00	9258.00	170.10	0	Spot (Block8, Row7, Column1)	8886.35	8018.50	4614.70	0.04	0.52	647.00	735.45	647.00	308.98	0.06	0.42	100.00	100.00	0.00	7371.50	8239.35	7162398.00	26.38	2102.98	2016.50
8	2	7	18596.00	9263.00	277.20	0	Spot (Block8, Row7, Column2)	717.46	710.00	57.17	0.00	0.08	675.00	727.52	675.00	243.23	0.03	0.33	0.00	0.00	0.00	35.00	42.46	1608546.00	-0.04	682.14	682.00
8	3	7	18848.00	9270.00	181.70	0	Spot (Block8, Row7, Column3)	764.75	766.50	78.17	0.00	0.10	684.00	690.15	684.00	64.96	0.00	0.09	55.00	26.00	0.00	82.50	80.75	709689.00	1.15	727.16	707.00
8	4	7	19158.00	9251.00	210.10	0	Spot (Block8, Row7, Column4)	762.29	756.50	85.27	0.00	0.11	673.00	700.88	673.00	198.88	0.02	0.28	5.00	0.00	0.00	83.50	89.29	958967.00	0.31	712.80	695.00
8	5	7	19452.00	9268.00	177.45	0	Spot (Block8, Row7, Column5)	858.66	847.00	149.86	0.01	0.17	663.00	715.64	663.00	258.45	0.03	0.36	21.00	0.00	0.00	184.00	195.66	759917.00	0.55	711.34	703.50
8	6	7	19763.00	9255.00	192.90	0	Spot (Block8, Row7, Column6)	17207.40	16408.00	8655.47	0.02	0.50	709.00	899.69	709.00	525.69	0.10	0.58	100.00	100.00	0.00	15699.00	16498.40	18153806.00	31.02	3888.65	3870.50
8	7	7	20045.00	9273.00	167.25	0	Spot (Block8, Row7, Column7)	1416.64	1355.00	426.81	0.02	0.30	702.00	776.72	702.00	307.43	0.04	0.40	79.00	53.00	0.00	653.00	714.64	1099315.00	2.08	876.11	822.50
8	8	7	20362.00	9254.00	188.40	0	Spot (Block8, Row7, Column8)	18127.04	18642.50	5056.02	0.01	0.28	660.00	721.33	660.00	279.82	0.04	0.39	100.00	100.00	0.00	17982.50	17467.04	18054534.00	62.20	4622.41	3983.00
8	1	8	18254.00	9563.00	169.30	0	Spot (Block8, Row8, Column1)	892.21	868.00	138.84	0.01	0.16	620.00	647.23	620.00	124.12	0.02	0.19	90.00	49.00	0.00	248.00	272.21	711984.00	1.97	715.77	703.50
8	2	8	18550.00	9565.00	194.30	0	Spot (Block8, Row8, Column2)	742.61	745.00	62.17	0.00	0.08	620.00	631.76	620.00	53.08	0.01	0.08	87.00	60.00	0.00	125.00	122.61	793851.00	2.09	664.11	660.50
8	3	8	18859.00	9551.00	164.20	0	Spot (Block8, Row8, Column3)	1000.50	954.00	188.13	0.02	0.19	659.00	695.24	659.00	234.82	0.02	0.34	64.00	25.00	0.00	295.00	341.50	749373.00	1.30	765.54	767.00
8	4	8	19160.00	9561.00	164.55	0	Spot (Block8, Row8, Column4)	64167.91	65535.00	5532.71	0.01	0.09	692.00	747.97	692.00	295.74	0.03	0.40	100.00	100.00	92.02	64843.00	63475.91	48254752.00	214.44	15028.84	12439.50
8	5	8	19454.00	9559.00	202.90	0	Spot (Block8, Row8, Column5)	733.26	717.00	119.22	0.01	0.16	667.00	760.75	667.00	417.18	0.06	0.55	0.00	0.00	0.00	50.00	66.26	863049.00	-0.07	678.35	681.50
8	6	8	19762.00	9561.00	192.30	0	Spot (Block8, Row8, Column6)	34730.82	27103.00	22812.39	0.11	0.66	682.00	877.36	682.00	585.58	0.11	0.67	100.00	100.00	25.94	26421.00	34048.82	36155060.00	57.81	6418.37	6425.50
8	7	8	20061.00	9555.00	157.65	0	Spot (Block8, Row8, Column7)	1407.14	1319.00	421.24	0.03	0.30	689.00	785.86	689.00	444.16	0.06	0.57	67.00	32.00	0.00	630.00	718.14	961077.00	1.40	858.32	814.00
8	8	8	20354.00	9563.00	157.60	0	Spot (Block8, Row8, Column8)	61862.99	65535.00	8044.45	0.03	0.13	693.00	764.97	693.00	340.74	0.04	0.45	100.00	100.00	76.97	64842.00	61169.99	42438400.00	179.31	14021.56	12097.00
9	1	1	4754.00	11940.00	155.90	0	Spot (Block9, Row1, Column1)	55270.20	65535.00	14121.23	0.07	0.26	817.00	912.12	817.00	327.28	0.05	0.36	100.00	100.00	55.16	64718.00	54453.20	36976072.00	166.09	11487.87	10139.00
9	2	1	5050.00	11947.00	149.70	0	Spot (Block9, Row1, Column2)	33763.30	32501.50	18178.50	0.02	0.54	793.00	857.39	793.00	246.01	0.03	0.29	100.00	100.00	3.58	31708.50	32970.30	20730676.00	133.76	6467.66	5797.00
9	3	1	5350.00	11942.00	146.85	0	Spot (Block9, Row1, Column3)	9319.64	7734.00	5919.78	0.08	0.64	800.00	841.49	800.00	177.09	0.02	0.21	100.00	100.00	0.00	6934.00	8519.64	5489267.00	47.88	2333.41	1969.00
9	4	1	5642.00	11944.00	147.10	0	Spot (Block9, Row1, Column4)	24609.75	23202.50	12928.18	0.03	0.53	816.00	886.80	816.00	218.33	0.04	0.25	100.00	100.00	0.00	22386.50	23793.75	14470533.00	108.66	5122.47	4566.00
9	5	1	5952.00	11945.00	146.95	0	Spot (Block9, Row1, Column5)	23784.26	20094.00	16310.38	0.07	0.69	805.00	854.86	805.00	196.19	0.03	0.23	100.00	100.00	0.17	19289.00	22979.26	13985145.00	116.87	4673.39	3841.50
9	6	1	6250.00	11942.00	145.45	0	Spot (Block9, Row1, Column6)	36630.38	34806.50	18549.95	0.02	0.51	798.00	852.18	798.00	249.97	0.03	0.29	100.00	100.00	11.46	34008.50	35832.38	21099164.00	143.13	7564.68	5428.00
9	7	1	6541.00	11947.00	149.30	0	Spot (Block9, Row1, Column7)	54382.71	65535.00	15163.70	0.08	0.28	792.00	838.15	792.00	246.30	0.02	0.29	100.00	100.00	56.37	64743.00	53590.71	33282468.00	217.40	12701.06	10690.50
9	8	1	6857.00	11945.00	158.55	0	Spot (Block9, Row1, Column8)	2289.19	1899.00	1223.95	0.08	0.53	789.00	804.03	789.00	142.25	0.01	0.18	100.00	99.00	0.00	1110.00	1500.19	1597858.00	10.44	1171.75	1113.00
9	1	2	4760.00	12232.00	231.30	0	Spot (Block9, Row2, Column1)	918.00	909.00	81.19	0.00	0.09	797.00	859.92	797.00	262.69	0.03	0.31	5.00	0.00	0.00	112.00	121.00	1411882.00	0.22	855.35	853.50
9	2	2	5047.00	12242.00	128.80	0	Spot (Block9, Row2, Column2)	15787.95	15370.50	5906.57	0.01	0.37	814.00	878.75	814.00	234.67	0.03	0.27	100.00	100.00	0.00	14556.50	14973.95	7009849.00	63.53	3672.45	3422.50
9	3	2	5352.00	12244.00	146.70	0	Spot (Block9, Row2, Column3)	2817.71	2553.00	954.78	0.04	0.34	809.00	879.01	809.00	243.30	0.04	0.28	100.00	100.00	0.00	1744.00	2008.71	1653997.00	7.97	1275.50	1149.00
9	4	2	5656.00	12240.00	181.40	0	Spot (Block9, Row2, Column4)	8511.44	8441.00	3703.23	0.00	0.44	850.00	944.13	850.00	277.27	0.05	0.29	100.00	100.00	0.00	7591.00	7661.44	7856057.00	27.29	2389.73	2414.00
9	5	2	5955.00	12246.00	173.30	0	Spot (Block9, Row2, Column5)	20187.42	19677.00	8131.75	0.01	0.40	868.00	966.32	868.00	372.90	0.05	0.39	100.00	100.00	0.00	18809.00	19319.42	16896876.00	51.54	4958.66	4489.00
9	6	2	6244.00	12240.00	148.70	0	Spot (Block9, Row2, Column6)	5378.69	5014.00	2572.31	0.03	0.48	811.00	984.12	811.00	724.15	0.08	0.74	99.00	90.00	0.00	4203.00	4567.69	3221838.00	6.07	1964.84	1593.50
9	7	2	6549.00	12244.00	148.90	0	Spot (Block9, Row2, Column7)	5633.77	4950.50	2895.72	0.06	0.51	795.00	848.72	795.00	348.00	0.03	0.41	100.00	100.00	0.00	4155.50	4838.77	3380262.00	13.75	1891.99	1708.00
9	8	2	6858.00	12248.00	207.00	0	Spot (Block9, Row2, Column8)	877.94	876.50	83.93	0.00	0.10	793.00	832.03	793.00	245.09	0.02	0.29	5.00	0.00	0.00	83.50	84.94	1069334.00	0.19	819.22	808.00
9	1	3	4749.00	12543.00	147.35	0	Spot (Block9, Row3, Column1)	24654.21	23029.00	14574.32	0.03	0.59	784.00	808.82	784.00	141.84	0.01	0.18	100.00	100.00	0.00	22245.00	23870.21	14669256.00	168.12	5103.12	4257.00
9	2	3	5051.00	12545.00	147.60	0	Spot (Block9, Row3, Column2)	3887.00	3668.00	1494.53	0.03	0.38	810.00	906.18	810.00	280.40	0.05	0.31	100.00	100.00	0.00	2858.00	3077.00	2312763.00	10.63	1456.67	1421.00
9	3	3	5342.00	12540.00	145.50	0	Spot (Block9, Row3, Column3)	39162.13	36869.00	18567.22	0.03	0.47	852.00	942.10	852.00	365.00	0.04	0.39	100.00	100.00	16.87	36017.00	38310.13	22518312.00	104.71	7587.45	6253.00
9	4	3	5653.00	12545.00	148.65	0	Spot (Block9, Row3, Column4)	46956.52	51830.00	18986.12	0.04	0.40	861.00	951.54	861.00	356.99	0.04	0.38	100.00	100.00	39.97	50969.00	46095.52	28314956.00	128.87	9899.56	8304.00
9	5	3	5949.00	12543.00	141.80	0	Spot (Block9, Row3, Column5)	26206.66	24296.50	14600.37	0.03	0.56	900.00	1093.93	900.00	679.48	0.08	0.62	100.00	100.00	2.57	23396.50	25306.66	14256421.00	36.96	6284.12	4782.00
9	6	3	6251.00	12543.00	235.60	0	Spot (Block9, Row3, Column6)	55582.54	65535.00	14559.09	0.07	0.26	890.00	1249.30	890.00	1026.23	0.15	0.82	100.00	100.00	55.22	64645.00	54692.54	88877352.00	52.94	12492.29	11840.00
9	7	3	6555.00	12544.00	147.40	0	Spot (Block9, Row3, Column7)	17071.88	14947.00	11085.32	0.06	0.65	816.00	975.14	816.00	691.09	0.08	0.71	100.00	100.00	0.00	14131.00	16255.88	10089478.00	23.29	3632.08	2995.00
9	8	3	6852.00	12549.00	160.05	0	Spot (Block9, Row3, Column8)	47486.27	49084.00	16482.23	0.01	0.35	809.00	892.20	809.00	358.80	0.04	0.40	100.00	100.00	29.60	48275.00	46677.27	33525520.00	129.86	9492.90	8702.50
9	1	4	4750.00	12844.00	145.75	0	Spot (Block9, Row4, Column1)	44890.77	47214.00	19989.04	0.02	0.45	809.00	869.69	809.00	223.25	0.03	0.26	100.00	100.00	37.01	46405.00	44081.77	26081680.00	197.18	8693.20	7250.00
9	2	4	5051.00	12844.00	161.00	0	Spot (Block9, Row4, Column2)	7722.94	7315.50	3191.74	0.02	0.41	808.00	930.66	808.00	376.92	0.06	0.41	100.00	100.00	0.00	6507.50	6914.94	5514180.00	18.02	2204.77	2128.00
9	3	4	5349.00	12844.00	154.20	0	Spot (Block9, Row4, Column3)	64328.32	65535.00	5516.05	0.01	0.09	850.00	966.59	850.00	419.64	0.06	0.43	100.00	100.00	92.39	64685.00	63478.32	42264092.00	150.99	15300.71	11861.00
9	4	4	5654.00	12845.00	159.60	0	Spot (Block9, Row4, Column4)	1431.69	1348.50	320.05	0.03	0.22	830.00	894.57	830.00	292.69	0.03	0.33	84.00	42.00	0.00	518.50	601.69	1005046.00	1.84	990.15	989.00
9	5	4	5945.00	12847.00	144.40	0	Spot (Block9, Row4, Column5)	17982.06	12235.00	17137.76	0.17	0.95	838.00	922.34	838.00	272.79	0.04	0.30	100.00	100.00	6.69	11397.00	17144.06	10213813.00	62.54	3881.38	2605.50
9	6	4	6249.00	12844.00	174.00	0	Spot (Block9, Row4, Column6)	25220.84	25080.00	10117.61	0.00	0.40	878.00	1033.06	878.00	643.57	0.07	0.62	100.00	100.00	0.00	24202.00	24342.84	21412484.00	37.58	5714.99	5185.00
9	7	4	6548.00	12845.00	146.50	0	Spot (Block9, Row4, Column7)	10688.37	9025.00	7494.75	0.07	0.70	839.00	975.32	839.00	598.20	0.07	0.61	100.00	93.00	0.00	8186.00	9849.37	6231322.00	16.24	2428.27	2080.00
9	8	4	6851.00	12849.00	148.35	0	Spot (Block9, Row4, Column8)	4932.08	4525.00	2353.02	0.04	0.48	818.00	889.39	818.00	432.77	0.04	0.49	100.00	100.00	0.00	3707.00	4114.08	2959249.00	9.34	1823.32	1594.00
9	1	5	4754.00	13143.00	146.40	0	Spot (Block9, Row5, Column1)	52154.61	65535.00	17192.86	0.10	0.33	858.00	1050.39	858.00	677.52	0.09	0.65	100.00	100.00	51.20	64677.00	51296.61	30458496.00	75.43	11247.91	8978.50
9	2	5	5051.00	13143.00	155.45	0	Spot (Block9, Row5, Column2)	51946.47	60129.00	15531.28	0.06	0.30	864.00	1077.52	864.00	638.69	0.10	0.59	100.00	100.00	43.69	59265.00	51082.47	34596624.00	79.65	10458.65	9346.00
9	3	5	5351.00	13144.00	147.20	0	Spot (Block9, Row5, Column3)	34943.25	32894.00	18745.50	0.03	0.54	872.00	982.79	872.00	403.50	0.05	0.41	100.00	100.00	9.09	32022.00	34071.25	20756344.00	84.16	6348.49	5499.00
9	4	5	5648.00	13143.00	143.80	0	Spot (Block9, Row5, Column4)	20106.67	18032.00	11887.39	0.05	0.59	873.00	932.57	873.00	289.05	0.03	0.31	100.00	100.00	0.00	17159.00	19233.67	11199416.00	66.34	4798.40	3487.00
9	5	5	5948.00	13145.00	153.35	0	Spot (Block9, Row5, Column5)	63967.79	65535.00	6407.96	0.01	0.10	847.00	937.66	847.00	358.82	0.04	0.38	100.00	100.00	92.30	64688.00	63120.79	41515472.00	175.66	16273.10	12229.00
9	6	5	6252.00	13144.00	148.15	0	Spot (Block9, Row5, Column6)	5977.65	5594.50	2622.78	0.03	0.44	866.00	1020.98	866.00	619.23	0.07	0.61	100.00	99.00	0.00	4728.50	5111.65	3574632.00	8.00	1936.72	1846.00
9	7	5	6552.00	13146.00	206.80	0	Spot (Block9, Row5, Column7)	45322.59	51300.50	20121.25	0.05	0.44	889.00	1145.02	889.00	843.35	0.11	0.74	100.00	100.00	39.87	50411.50	44433.59	55022108.00	52.38	10785.58	10538.00
9	8	5	6854.00	13145.00	145.60	0	Spot (Block9, Row5, Column8)	24427.28	19867.50	17286.93	0.09	0.71	829.00	935.46	829.00	496.96	0.05	0.53	100.00	100.00	1.38	19038.50	23598.28	14118966.00	47.27	4204.53	3725.50
9	1	6	4748.00	13444.00	237.55	0	Spot (Block9, Row6, Column1)	50535.33	52576.00	15580.35	0.02	0.31	903.00	1262.34	903.00	1055.11	0.15	0.84	100.00	100.00	42.51	51673.00	49632.33	82019536.00	46.70	12732.03	12341.00
9	2	6	5045.00	13441.00	220.55	0	Spot (Block9, Row6, Column2)	35799.54	30392.00	18800.04	0.07	0.53	888.00	1227.65	888.00	1015.35	0.14	0.83	100.00	100.00	13.35	29504.00	34911.54	49868920.00	34.05	9034.30	9266.50
9	3	6	5346.00	13443.00	147.00	0	Spot (Block9, Row6, Column3)	52403.64	65535.00	16583.34	0.10	0.32	838.00	964.71	838.00	514.96	0.06	0.53	100.00	100.00	51.54	64697.00	51565.64	30708744.00	99.89	13215.92	10722.00
9	4	6	5648.00	13442.00	144.60	0	Spot (Block9, Row6, Column4)	9314.10	8806.00	4588.97	0.02	0.49	883.00	933.65	883.00	287.30	0.02	0.31	100.00	100.00	0.00	7923.00	8431.10	5281094.00	29.17	2597.97	2320.00
9	5	6	5949.00	13443.00	149.05	0	Spot (Block9, Row6, Column5)	64355.24	65535.00	5344.35	0.01	0.08	894.00	999.03	894.00	384.25	0.05	0.38	100.00	100.00	92.57	64641.00	63461.24	38999616.00	164.88	17728.15	13939.00
9	6	6	6252.00	13443.00	152.35	0	Spot (Block9, Row6, Column6)	2768.25	2185.00	1370.93	0.10	0.50	888.50	1028.48	888.50	620.59	0.06	0.60	79.00	52.00	0.00	1296.50	1879.75	1752300.00	2.80	1264.17	1211.00
9	7	6	6551.00	13443.00	147.00	0	Spot (Block9, Row6, Column7)	33909.37	31102.00	20481.43	0.04	0.60	892.00	1031.17	892.00	583.72	0.06	0.57	100.00	100.00	11.04	30210.00	33017.37	19972664.00	56.33	7314.63	5606.00
9	8	6	6853.00	13447.00	146.25	0	Spot (Block9, Row6, Column8)	36145.67	33715.00	22235.02	0.03	0.62	862.00	937.22	862.00	820.89	0.04	0.88	100.00	100.00	20.85	32853.00	35283.67	21145280.00	42.89	7612.30	5649.00
9	1	7	4748.00	13742.00	155.60	0	Spot (Block9, Row7, Column1)	11145.17	10050.00	5199.82	0.04	0.47	802.00	953.26	802.00	620.10	0.08	0.65	100.00	100.00	0.00	9248.00	10343.17	7433831.00	16.44	2651.88	2478.00
9	2	7	5054.00	13742.00	172.05	0	Spot (Block9, Row7, Column2)	1428.11	1329.50	372.97	0.03	0.26	816.00	948.73	816.00	566.42	0.07	0.60	45.00	9.00	0.00	513.50	612.11	1179619.00	0.85	973.59	959.00
9	3	7	5343.00	13743.00	213.90	0	Spot (Block9, Row7, Column3)	950.82	940.00	78.37	0.00	0.08	806.00	838.41	806.00	144.97	0.02	0.17	46.00	6.00	0.00	134.00	144.82	1242721.00	0.78	854.97	846.50
9	4	7	5661.00	13749.00	168.45	0	Spot (Block9, Row7, Column4)	1551.28	1418.00	812.86	0.04	0.52	872.00	925.87	872.00	269.78	0.03	0.29	83.00	50.00	0.00	546.00	679.28	1220854.00	2.32	1091.99	1074.00
9	5	7	5949.00	13745.00	188.30	0	Spot (Block9, Row7, Column5)	7205.40	6527.00	3527.51	0.04	0.49	967.00	1189.70	967.00	759.83	0.09	0.64	100.00	98.00	0.00	5560.00	6238.40	7140550.00	7.92	2441.35	2442.00
9	6	7	6248.00	13742.00	209.60	0	Spot (Block9, Row7, Column6)	42126.24	45495.50	21086.68	0.03	0.50	1041.00	1436.00	1041.00	1130.03	0.14	0.79	100.00	100.00	30.11	44454.50	41085.24	52742420.00	36.01	9662.18	9753.00
9	7	7	6545.00	13746.00	148.25	0	Spot (Block9, Row7, Column7)	42359.56	41539.00	17912.91	0.01	0.42	978.00	1168.85	978.00	689.15	0.08	0.59	100.00	100.00	20.87	40561.00	41381.56	25373508.00	59.77	9755.08	8150.00
9	8	7	6851.00	13747.00	176.90	0	Spot (Block9, Row7, Column8)	40030.64	40191.00	13735.87	0.00	0.34	907.00	1047.76	907.00	891.00	0.06	0.85	100.00	100.00	3.99	39284.00	39123.64	35106936.00	43.75	9631.93	8274.00
9	1	8	4744.00	14048.00	171.30	0	Spot (Block9, Row8, Column1)	1304.58	1259.00	327.52	0.02	0.25	793.00	814.90	793.00	139.01	0.01	0.17	95.00	75.00	0.00	466.00	511.58	1069752.00	3.52	939.01	929.00
9	2	8	5052.00	14042.00	147.50	0	Spot (Block9, Row8, Column2)	4517.42	4275.50	2021.65	0.02	0.45	807.00	824.63	807.00	79.79	0.01	0.10	100.00	100.00	0.00	3468.50	3710.42	2719489.00	46.28	1618.26	1517.50
9	3	8	5345.00	14041.00	147.70	0	Spot (Block9, Row8, Column3)	10961.63	9614.00	7655.54	0.06	0.70	810.00	858.91	810.00	223.80	0.03	0.26	100.00	100.00	0.00	8804.00	10151.63	6522168.00	45.14	2641.49	2186.00
9	4	8	5651.00	14048.00	154.30	0	Spot (Block9, Row8, Column4)	62647.20	65535.00	7138.24	0.02	0.11	842.00	907.17	842.00	291.80	0.03	0.32	100.00	100.00	78.56	64693.00	61805.20	40908992.00	211.59	15563.71	13164.00
9	5	8	5943.00	14026.00	230.80	0	Spot (Block9, Row8, Column5)	1258.92	1186.00	388.64	0.03	0.31	895.00	1121.59	895.00	755.26	0.10	0.67	9.00	0.00	0.00	291.00	363.92	1931177.00	0.18	1016.04	930.00
9	6	8	6252.00	14045.00	237.65	0	Spot (Block9, Row8, Column6)	54528.01	65535.00	15001.94	0.08	0.28	1080.00	1435.34	1080.00	1110.15	0.12	0.77	100.00	100.00	53.16	64455.00	53448.01	88826984.00	47.82	12471.87	12223.00
9	7	8	6552.00	14044.00	146.05	0	Spot (Block9, Row8, Column7)	19930.46	18826.00	10477.40	0.02	0.53	1005.00	1244.18	1005.00	728.13	0.09	0.59	100.00	100.00	0.00	17821.00	18925.46	11619455.00	25.66	4347.97	3920.00
9	8	8	6844.00	14046.00	154.35	0	Spot (Block9, Row8, Column8)	64096.24	65535.00	5969.53	0.01	0.09	1001.00	1157.44	1001.00	489.95	0.06	0.42	100.00	100.00	92.66	64534.00	63095.24	41919324.00	128.46	16294.54	13115.00
10	1	1	9253.00	11948.00	156.40	0	Spot (Block10, Row1, Column1)	52399.41	64496.00	15779.33	0.09	0.30	798.00	868.12	798.00	277.72	0.04	0.32	100.00	100.00	49.11	63698.00	51601.41	35212684.00	185.55	12059.01	9405.00
10	2	1	9546.00	11951.00	151.45	0	Spot (Block10, Row1, Column2)	2239.61	2146.00	718.41	0.02	0.32	775.00	793.47	775.00	192.68	0.01	0.24	100.00	99.00	0.00	1371.00	1464.61	1408716.00	7.51	1153.90	1106.50
10	3	1	9865.00	11954.00	180.05	0	Spot (Block10, Row1, Column3)	1058.51	1014.00	157.55	0.02	0.15	779.00	776.82	779.00	89.74	0.00	0.12	92.00	69.00	0.00	235.00	279.51	956891.00	3.14	880.66	889.50
10	4	1	10152.00	11953.00	154.90	0	Spot (Block10, Row1, Column4)	1607.07	1546.50	376.32	0.02	0.23	787.00	791.10	787.00	98.46	0.00	0.12	100.00	99.00	0.00	759.50	820.07	1063880.00	8.29	1043.53	1026.00
10	5	1	10457.00	11954.00	155.10	0	Spot (Block10, Row1, Column5)	1482.55	1441.50	358.09	0.01	0.24	784.00	795.45	784.00	166.26	0.01	0.21	98.00	82.00	0.00	657.50	698.55	978486.00	4.13	974.39	956.00
10	6	1	10750.00	11946.00	152.20	0	Spot (Block10, Row1, Column6)	1924.60	1732.00	710.04	0.05	0.37	783.00	783.18	783.00	98.03	0.00	0.13	99.00	99.00	0.00	949.00	1141.60	1225972.00	11.64	1082.08	1027.00
10	7	1	11046.00	11950.00	146.80	0	Spot (Block10, Row1, Column7)	3284.98	3066.50	1270.33	0.03	0.39	788.00	800.04	788.00	103.21	0.01	0.13	100.00	100.00	0.00	2278.50	2496.98	1924997.00	24.08	1445.01	1334.00
10	8	1	11356.00	11952.00	157.10	0	Spot (Block10, Row1, Column8)	2035.64	1950.50	713.04	0.02	0.35	792.00	802.50	792.00	95.02	0.01	0.12	100.00	100.00	0.00	1158.50	1243.64	1384236.00	12.98	1103.35	1109.00
10	1	2	9266.00	12260.00	206.05	0	Spot (Block10, Row2, Column1)	899.12	898.00	105.80	0.00	0.12	775.00	790.54	775.00	176.16	0.01	0.22	29.00	1.00	0.00	123.00	124.12	1087040.00	0.62	802.54	797.00
10	2	2	9558.00	12245.00	133.60	0	Spot (Block10, Row2, Column2)	1254.32	1203.00	229.16	0.02	0.18	760.00	763.70	760.00	79.62	0.00	0.10	100.00	99.00	0.00	443.00	494.32	598310.00	6.16	931.58	937.00
10	3	2	9852.00	12250.00	179.85	0	Spot (Block10, Row2, Column3)	1012.27	997.50	139.37	0.01	0.14	765.00	770.01	765.00	92.85	0.00	0.12	90.00	61.00	0.00	232.50	247.27	917120.00	2.61	868.27	844.50
10	4	2	10156.00	12252.00	193.75	0	Spot (Block10, Row2, Column4)	1154.13	1125.00	191.78	0.01	0.17	792.00	818.00	792.00	166.58	0.01	0.20	86.00	49.00	0.00	333.00	362.13	1219913.00	2.02	921.61	896.00
10	5	2	10459.00	12250.00	184.55	0	Spot (Block10, Row2, Column5)	20564.21	20377.00	6971.38	0.00	0.34	800.00	858.08	800.00	254.27	0.03	0.30	100.00	100.00	0.00	19577.00	19764.21	19741626.00	77.50	5238.73	4510.00
10	6	2	10752.00	12250.00	147.00	-50	Spot (Block10, Row2, Column6)	1122.21	1107.00	216.79	0.01	0.19	800.00	968.70	800.00	658.26	0.08	0.68	2.00	0.00	0.00	307.00	322.21	660983.00	0.23	916.27	885.50
10	7	2	11051.00	12259.00	216.85	0	Spot (Block10, Row2, Column7)	1034.10	987.00	179.22	0.02	0.17	791.00	853.22	791.00	399.53	0.03	0.47	19.00	0.00	0.00	196.00	243.10	1386727.00	0.45	890.09	860.00
10	8	2	11355.00	12245.00	244.70	0	Spot (Block10, Row2, Column8)	877.49	884.00	86.50	0.00	0.10	781.00	824.89	781.00	274.74	0.02	0.33	2.00	0.00	0.00	103.00	96.49	1521570.00	0.19	813.89	803.50
10	1	3	9249.00	12549.00	147.20	0	Spot (Block10, Row3, Column1)	3757.54	3555.00	1437.49	0.02	0.38	759.00	770.73	759.00	167.40	0.01	0.22	100.00	100.00	0.00	2796.00	2998.54	2220704.00	17.84	1422.59	1369.50
10	2	3	9555.00	12555.00	176.00	0	Spot (Block10, Row3, Column2)	1109.16	1053.00	217.73	0.02	0.20	760.00	809.56	760.00	298.35	0.03	0.37	49.00	17.00	0.00	293.00	349.16	963863.00	1.00	846.26	818.50
10	3	3	9841.00	12547.00	134.85	0	Spot (Block10, Row3, Column3)	3860.07	2585.50	5606.83	0.17	1.45	752.00	769.45	752.00	110.22	0.01	0.14	100.00	100.00	0.00	1833.50	3108.07	1883715.00	28.04	1957.85	1864.50
10	4	3	10156.00	12555.00	157.60	0	Spot (Block10, Row3, Column4)	1706.53	1689.50	382.60	0.00	0.22	777.00	792.15	777.00	113.89	0.01	0.14	100.00	99.00	0.00	912.50	929.53	1174096.00	8.03	1032.98	1027.00
10	5	3	10459.00	12529.00	168.75	0	Spot (Block10, Row3, Column5)	2224.82	1576.50	4525.79	0.15	2.03	806.00	1009.32	806.00	695.88	0.10	0.69	55.00	16.00	0.13	770.50	1418.82	1753156.00	1.75	1149.16	1065.00
10	6	3	10758.00	12550.00	218.45	0	Spot (Block10, Row3, Column6)	49588.46	56626.00	16775.50	0.06	0.34	887.50	1331.16	887.50	1090.87	0.18	0.82	100.00	100.00	43.29	55738.50	48700.96	67589648.00	44.24	12346.93	11905.00
10	7	3	11052.00	12551.00	147.00	-50	Spot (Block10, Row3, Column7)	1242.70	1181.50	210.63	0.02	0.17	803.00	1048.60	803.00	856.10	0.12	0.82	3.00	0.00	0.00	378.50	439.70	733194.00	0.23	1082.14	1075.50
10	8	3	11354.00	12555.00	165.60	0	Spot (Block10, Row3, Column8)	55791.16	65535.00	14110.72	0.07	0.25	798.00	888.59	798.00	436.95	0.05	0.49	100.00	100.00	57.35	64737.00	54993.16	42513252.00	125.65	11258.95	10887.00
10	1	4	9248.00	12848.00	150.85	0	Spot (Block10, Row4, Column1)	2422.90	2251.00	955.87	0.03	0.39	788.00	835.05	788.00	290.82	0.03	0.35	99.00	88.00	0.00	1463.00	1634.90	1509468.00	5.46	1147.58	1091.50
10	2	4	9550.00	12851.00	168.05	0	Spot (Block10, Row4, Column2)	19493.65	17353.00	9982.91	0.05	0.51	793.00	916.36	793.00	457.89	0.06	0.50	100.00	100.00	0.00	16560.00	18700.65	15263526.00	40.57	4045.82	3937.50
10	3	4	9856.00	12848.00	145.80	0	Spot (Block10, Row4, Column3)	6699.71	6238.00	3017.25	0.03	0.45	778.00	874.47	778.00	398.57	0.05	0.46	100.00	100.00	0.00	5460.00	5921.71	3865734.00	14.62	2163.87	1868.50
10	4	4	10153.00	12836.00	229.05	0	Spot (Block10, Row4, Column4)	931.93	911.00	122.32	0.01	0.13	774.00	782.83	774.00	91.33	0.00	0.12	68.00	38.00	0.00	137.00	157.93	1405343.00	1.63	827.60	811.50
10	5	4	10440.00	12851.00	178.80	0	Spot (Block10, Row4, Column5)	1298.07	1213.00	300.71	0.03	0.23	795.00	831.06	795.00	185.50	0.02	0.22	89.00	57.00	0.00	418.00	503.07	1168265.00	2.52	953.91	934.50
10	6	4	10754.00	12850.00	185.95	0	Spot (Block10, Row4, Column6)	24127.56	23703.00	8289.46	0.01	0.34	873.00	1069.03	873.00	671.98	0.09	0.63	100.00	100.00	0.00	22830.00	23254.56	23427846.00	34.31	6178.53	5077.00
10	7	4	11052.00	12845.00	164.70	0	Spot (Block10, Row4, Column7)	1321.55	1291.50	279.72	0.01	0.21	826.00	1011.97	826.00	660.64	0.09	0.65	26.00	1.00	0.00	465.50	495.55	996451.00	0.47	935.39	929.50
10	8	4	11346.00	12863.00	149.25	0	Spot (Block10, Row4, Column8)	1336.54	1285.00	243.20	0.02	0.18	807.00	870.12	807.00	341.26	0.03	0.39	76.00	22.00	0.00	478.00	529.54	817963.00	1.37	995.64	989.00
10	1	5	9252.00	13146.00	146.40	0	Spot (Block10, Row5, Column1)	3247.12	3104.00	1242.75	0.02	0.38	805.00	979.29	805.00	602.42	0.09	0.62	99.00	81.00	0.00	2299.00	2442.12	1906061.00	3.76	1390.96	1284.50
10	2	5	9554.00	13151.00	160.85	0	Spot (Block10, Row5, Column2)	57821.68	65535.00	12346.62	0.05	0.21	870.00	1096.67	870.00	698.01	0.10	0.64	100.00	100.00	61.31	64665.00	56951.68	41400696.00	81.27	11798.38	10639.00
10	3	5	9857.00	13152.00	157.05	0	Spot (Block10, Row5, Column3)	48679.44	56521.50	18178.28	0.06	0.37	817.00	966.43	817.00	511.86	0.07	0.53	100.00	100.00	44.01	55704.50	47862.44	33296988.00	93.22	8311.98	7288.00
10	4	5	10155.00	13146.00	172.40	0	Spot (Block10, Row5, Column4)	1270.88	1218.00	305.14	0.02	0.24	774.00	828.26	774.00	317.26	0.03	0.38	64.00	30.00	0.00	444.00	496.88	1056102.00	1.40	894.04	875.00
10	5	5	10453.00	13155.00	143.55	0	Spot (Block10, Row5, Column5)	11392.98	10424.00	5696.14	0.04	0.50	770.00	780.40	770.00	103.94	0.01	0.13	100.00	100.00	0.00	9654.00	10622.98	6437035.00	102.10	2888.15	2426.00
10	6	5	10752.00	13151.00	147.00	-50	Spot (Block10, Row5, Column6)	1235.41	1190.50	234.88	0.02	0.19	819.00	997.19	819.00	633.22	0.09	0.64	17.00	0.00	0.00	371.50	416.41	728890.00	0.38	1076.76	1013.00
10	7	5	11051.00	13148.00	208.15	0	Spot (Block10, Row5, Column7)	52296.45	65535.00	16940.69	0.10	0.32	909.00	1168.18	909.00	811.87	0.11	0.69	100.00	100.00	54.63	64626.00	51387.45	64429892.00	62.98	12198.35	11944.00
10	8	5	11356.00	13155.00	143.95	0	Spot (Block10, Row5, Column8)	1788.20	1700.50	464.71	0.02	0.26	818.00	922.51	818.00	495.21	0.05	0.54	85.00	44.00	0.00	882.50	970.20	1008544.00	1.75	1165.56	1089.00
10	1	6	9252.00	13452.00	218.85	0	Spot (Block10, Row6, Column1)	44125.89	41886.00	19269.09	0.02	0.44	892.00	1306.07	892.00	1084.41	0.17	0.83	100.00	100.00	36.22	40994.00	43233.89	60673580.00	39.49	10881.78	10846.00
10	2	6	9553.00	13449.00	212.65	0	Spot (Block10, Row6, Column2)	47512.00	52914.00	18417.61	0.05	0.39	893.00	1270.31	893.00	1101.34	0.15	0.87	100.00	100.00	37.70	52021.00	46619.00	61243440.00	41.99	10911.09	10406.00
10	3	6	9849.00	13451.00	149.10	0	Spot (Block10, Row6, Column3)	2687.72	2596.00	890.89	0.02	0.33	849.00	1001.16	849.00	655.12	0.07	0.65	97.00	67.00	0.00	1747.00	1838.72	1636823.00	2.57	1336.48	1271.00
10	4	6	10154.00	13458.00	158.15	0	Spot (Block10, Row6, Column4)	1444.88	1413.50	345.28	0.01	0.24	791.00	801.48	791.00	98.36	0.01	0.12	99.00	96.00	0.00	622.50	653.88	996964.00	6.54	965.88	943.00
10	5	6	10452.00	13452.00	143.35	0	Spot (Block10, Row6, Column5)	7345.87	7045.50	3228.39	0.02	0.44	782.00	816.74	782.00	190.67	0.02	0.23	100.00	100.00	0.00	6263.50	6563.87	4069612.00	34.24	2403.19	1990.50
10	6	6	10752.00	13443.00	140.10	0	Spot (Block10, Row6, Column6)	1227.79	1044.50	905.97	0.07	0.74	805.00	944.62	805.00	600.66	0.07	0.64	8.00	4.00	0.00	239.50	422.79	655641.00	0.47	988.51	932.50
10	7	6	11058.00	13449.00	155.65	0	Spot (Block10, Row6, Column7)	2544.40	2376.00	852.58	0.03	0.34	871.00	965.96	871.00	527.46	0.04	0.55	97.00	71.00	0.00	1505.00	1673.40	1697117.00	2.99	1253.34	1237.00
10	8	6	11363.00	13460.00	168.55	0	Spot (Block10, Row6, Column8)	1376.50	1327.00	361.38	0.02	0.26	820.00	877.92	820.00	299.40	0.03	0.34	69.00	39.00	0.00	507.00	556.50	1084679.00	1.67	976.20	975.50
10	1	7	9252.00	13746.00	162.85	0	Spot (Block10, Row7, Column1)	27764.59	24473.00	14720.29	0.05	0.53	831.00	1053.12	831.00	678.18	0.10	0.64	100.00	100.00	0.55	23642.00	26933.59	20268160.00	39.39	5000.12	4715.50
10	2	7	9558.00	13754.00	204.55	0	Spot (Block10, Row7, Column2)	979.23	974.00	108.87	0.00	0.11	838.00	1010.24	838.00	674.81	0.08	0.67	0.00	0.00	0.00	136.00	141.23	1164309.00	-0.05	877.17	879.00
10	3	7	9854.00	13755.00	223.30	0	Spot (Block10, Row7, Column3)	975.98	943.50	123.09	0.01	0.13	820.00	840.75	820.00	100.54	0.01	0.12	54.00	28.00	0.00	123.50	155.98	1397609.00	1.35	892.76	876.00
10	4	7	10140.00	13760.00	239.45	0	Spot (Block10, Row7, Column4)	978.53	966.00	133.45	0.01	0.14	812.00	859.59	812.00	231.52	0.02	0.27	28.00	2.00	0.00	154.00	166.53	1617502.00	0.51	857.83	834.00
10	5	7	10430.00	13739.00	205.15	0	Spot (Block10, Row7, Column5)	1149.60	1110.00	260.60	0.02	0.23	834.00	1012.17	834.00	670.20	0.08	0.66	3.00	0.00	0.00	276.00	315.60	1378374.00	0.21	933.57	900.00
10	6	7	10749.00	13749.00	209.70	0	Spot (Block10, Row7, Column6)	48625.98	64004.00	20030.82	0.12	0.41	978.00	1392.88	978.00	1169.49	0.15	0.84	100.00	100.00	48.68	63026.00	47647.98	60734452.00	40.39	11402.57	10970.00
10	7	7	11053.00	13751.00	156.00	0	Spot (Block10, Row7, Column7)	1697.04	1645.00	439.08	0.01	0.26	913.00	1096.22	913.00	673.25	0.08	0.61	54.00	10.00	0.00	732.00	784.04	1138717.00	0.89	1136.80	1099.50
10	8	7	11350.00	13747.00	181.00	0	Spot (Block10, Row7, Column8)	40101.74	40387.00	11892.51	0.00	0.30	887.00	990.31	887.00	448.06	0.05	0.45	100.00	100.00	1.63	39500.00	39214.74	36893616.00	87.29	9351.95	8290.00
10	1	8	9257.00	14063.00	164.25	0	Spot (Block10, Row8, Column1)	1536.25	1345.00	779.73	0.06	0.51	877.00	946.21	877.00	418.44	0.03	0.44	55.00	15.00	0.00	468.00	659.25	1146046.00	1.41	1066.62	1013.50
10	2	8	9503.00	14050.00	206.45	0	Spot (Block10, Row8, Column2)	996.71	977.50	148.19	0.01	0.15	878.00	1005.53	878.00	1922.64	0.06	1.91	0.00	0.00	0.00	99.50	118.71	1210011.00	-0.00	960.79	914.00
10	3	8	9856.00	14067.00	162.35	0	Spot (Block10, Row8, Column3)	1502.06	1309.00	1148.84	0.06	0.76	873.00	994.49	873.00	1845.12	0.06	1.86	3.00	2.00	0.00	436.00	629.06	1091999.00	0.28	1058.87	920.50
10	4	8	10149.00	14056.00	159.00	0	Spot (Block10, Row8, Column4)	63521.93	65535.00	6386.49	0.01	0.10	863.00	922.44	863.00	385.53	0.03	0.42	100.00	100.00	85.18	64672.00	62658.93	44148160.00	162.37	16116.32	11562.00
10	5	8	10435.00	14022.00	245.50	0	Spot (Block10, Row8, Column5)	1027.58	996.00	174.09	0.01	0.17	879.00	1102.93	879.00	807.34	0.10	0.73	0.00	0.00	0.00	117.00	148.58	1787989.00	-0.09	906.93	858.50
10	6	8	10754.00	14054.00	216.00	0	Spot (Block10, Row8, Column6)	49975.11	64677.50	17528.64	0.11	0.35	1033.00	1483.18	1033.00	1223.30	0.16	0.82	100.00	100.00	49.32	63644.50	48942.11	66567500.00	39.64	12518.22	12141.00
10	7	8	11058.00	14035.00	194.25	0	Spot (Block10, Row8, Column7)	1764.69	1677.00	481.86	0.02	0.27	972.00	1207.98	972.00	783.26	0.09	0.65	44.00	8.00	0.00	705.00	792.69	1886450.00	0.71	1224.41	1125.00
10	8	8	11343.00	14050.00	157.60	0	Spot (Block10, Row8, Column8)	64141.71	65535.00	5566.26	0.01	0.09	970.00	1094.81	970.00	492.30	0.05	0.45	100.00	100.00	89.36	64565.00	63171.71	44001628.00	128.07	16882.01	14563.00
11	1	1	13753.00	11951.00	159.60	0	Spot (Block11, Row1, Column1)	49149.51	56840.00	17610.09	0.06	0.36	728.00	802.39	728.00	272.08	0.04	0.34	100.00	100.00	42.03	56112.00	48421.51	34847276.00	177.69	10150.45	7885.00
11	2	1	14051.00	11957.00	153.55	0	Spot (Block11, Row1, Column2)	1728.91	1650.50	485.26	0.02	0.28	703.00	731.83	703.00	180.94	0.02	0.25	100.00	98.00	0.00	947.50	1025.91	1113418.00	5.51	977.96	983.00
11	3	1	14370.00	11960.00	188.15	0	Spot (Block11, Row1, Column3)	874.85	857.00	99.43	0.01	0.11	696.00	704.54	696.00	76.02	0.01	0.11	92.00	52.00	0.00	161.00	178.85	866972.00	2.24	772.17	779.00
11	4	1	14653.00	11962.00	161.50	0	Spot (Block11, Row1, Column4)	1562.75	1502.50	429.28	0.02	0.27	707.00	726.26	707.00	86.27	0.01	0.12	100.00	99.00	0.00	795.50	855.75	1125178.00	9.70	961.81	930.50
11	5	1	14958.00	11963.00	174.05	0	Spot (Block11, Row1, Column5)	1076.02	1011.00	223.27	0.03	0.21	697.00	716.37	697.00	129.99	0.01	0.18	91.00	66.00	0.00	314.00	379.02	911386.00	2.77	778.71	768.00
11	6	1	15259.00	11960.00	166.25	0	Spot (Block11, Row1, Column6)	1432.55	1325.50	415.11	0.03	0.29	691.00	696.52	691.00	77.08	0.00	0.11	99.00	98.00	0.00	634.50	741.55	1097335.00	9.55	871.66	870.00
11	7	1	15548.00	11963.00	149.15	0	Spot (Block11, Row1, Column7)	2716.21	2454.00	1786.90	0.04	0.66	694.00	700.05	694.00	73.84	0.00	0.11	100.00	100.00	0.00	1760.00	2022.21	1659606.00	27.30	1246.77	1114.00
11	8	1	15860.00	11959.00	177.95	0	Spot (Block11, Row1, Column8)	1123.41	1048.50	262.37	0.03	0.23	705.00	717.98	705.00	70.66	0.01	0.10	100.00	90.00	0.00	343.50	418.41	988597.00	5.74	827.97	809.50
11	1	2	13811.00	12269.00	217.45	0	Spot (Block11, Row2, Column1)	785.37	786.00	78.45	0.00	0.10	699.00	723.01	699.00	153.86	0.01	0.21	16.00	0.00	0.00	87.00	86.37	1060246.00	0.41	732.93	729.00
11	2	2	14067.00	12255.00	135.50	0	Spot (Block11, Row2, Column2)	968.67	974.00	135.37	0.00	0.14	701.00	711.48	701.00	76.78	0.01	0.11	96.00	79.00	0.00	273.00	267.67	481428.00	3.35	802.89	788.00
11	3	2	14360.00	12252.00	159.70	0	Spot (Block11, Row2, Column3)	887.87	877.00	135.34	0.01	0.15	703.00	722.87	703.00	188.27	0.01	0.26	40.00	6.00	0.00	174.00	184.87	627724.00	0.88	778.64	784.00
11	4	2	14697.00	12249.00	202.10	0	Spot (Block11, Row2, Column4)	1004.56	979.00	165.71	0.01	0.16	730.00	774.71	730.00	227.91	0.03	0.29	59.00	10.00	0.00	249.00	274.56	1165292.00	1.01	868.13	864.00
11	5	2	14959.00	12261.00	186.75	0	Spot (Block11, Row2, Column5)	16963.82	16485.00	5667.33	0.01	0.33	755.00	842.92	755.00	362.44	0.05	0.43	100.00	100.00	0.00	15730.00	16208.82	16607581.00	44.48	4759.12	4171.00
11	6	2	15238.00	12223.00	195.05	0	Spot (Block11, Row2, Column6)	869.47	848.00	127.14	0.01	0.15	715.00	861.11	715.00	594.63	0.08	0.69	0.00	0.00	0.00	133.00	154.47	936420.00	0.01	786.46	781.50
11	7	2	15565.00	12266.00	185.55	0	Spot (Block11, Row2, Column7)	863.75	843.00	85.73	0.01	0.10	703.00	747.62	703.00	228.56	0.03	0.31	17.00	0.00	0.00	140.00	160.75	837840.00	0.51	773.40	770.00
11	8	2	15858.00	12257.00	147.00	-50	Spot (Block11, Row2, Column8)	786.91	784.00	69.02	0.00	0.09	711.00	766.70	711.00	344.79	0.03	0.45	0.00	0.00	0.00	73.00	75.91	467427.00	0.06	768.66	763.50
11	1	3	13755.00	12558.00	147.65	0	Spot (Block11, Row3, Column1)	2159.09	2027.00	627.16	0.03	0.29	704.00	714.31	704.00	101.63	0.01	0.14	100.00	100.00	0.00	1323.00	1455.09	1282502.00	14.22	1156.10	1105.00
11	2	3	14062.00	12557.00	201.05	0	Spot (Block11, Row3, Column2)	854.59	834.00	110.26	0.01	0.13	713.00	776.86	713.00	301.18	0.04	0.39	7.00	0.00	0.00	121.00	141.59	981069.00	0.26	751.60	724.00
11	3	3	14348.00	12549.00	150.35	0	Spot (Block11, Row3, Column3)	1663.69	1531.00	900.13	0.04	0.54	712.00	729.85	712.00	104.80	0.01	0.14	100.00	98.00	0.00	819.00	951.69	1029826.00	8.91	986.87	936.50
11	4	3	14655.00	12556.00	155.80	0	Spot (Block11, Row3, Column4)	1778.59	1687.50	579.49	0.02	0.33	719.00	743.68	719.00	190.18	0.01	0.26	94.00	87.00	0.00	968.50	1059.59	1184539.00	5.44	935.23	900.00
11	5	3	14957.00	12556.00	147.00	-50	Spot (Block11, Row3, Column5)	1405.22	1297.50	587.02	0.03	0.42	791.00	991.90	791.00	716.51	0.10	0.72	21.00	3.00	0.00	506.50	614.22	829079.00	0.58	1089.66	1084.00
11	6	3	15258.00	12554.00	218.90	0	Spot (Block11, Row3, Column6)	53341.17	65535.00	15239.96	0.09	0.29	843.00	1254.52	843.00	976.01	0.17	0.78	100.00	100.00	53.40	64692.00	52498.17	73024808.00	53.37	12891.02	12372.00
11	7	3	15558.00	12557.00	147.00	-50	Spot (Block11, Row3, Column7)	980.80	973.00	112.26	0.00	0.11	733.00	980.83	733.00	757.35	0.13	0.77	0.00	0.00	0.00	240.00	247.80	584556.00	-0.00	857.15	838.50
11	8	3	15855.00	12562.00	169.55	0	Spot (Block11, Row3, Column8)	60901.86	65535.00	10790.88	0.03	0.18	737.00	845.94	737.00	514.84	0.06	0.61	100.00	100.00	76.69	64798.00	60164.86	48600168.00	116.65	13145.27	12060.00
11	1	4	13758.00	12858.00	158.60	0	Spot (Block11, Row4, Column1)	1805.48	1624.00	613.03	0.05	0.34	731.00	795.54	731.00	308.78	0.04	0.39	97.00	74.00	0.00	893.00	1074.48	1258419.00	3.27	988.41	988.00
11	2	4	14052.00	12856.00	178.55	0	Spot (Block11, Row4, Column2)	20231.32	18664.00	10790.37	0.04	0.53	791.00	924.67	791.00	525.99	0.07	0.57	100.00	100.00	0.00	17873.00	19440.32	18147500.00	36.71	4152.32	4059.50
11	3	4	14355.00	12858.00	148.75	0	Spot (Block11, Row4, Column3)	5614.27	5458.50	2404.65	0.01	0.43	779.00	885.05	779.00	477.93	0.06	0.54	100.00	100.00	0.00	4679.50	4835.27	3368565.00	9.90	1973.75	1665.50
11	4	4	14638.00	12860.00	205.35	0	Spot (Block11, Row4, Column4)	811.18	803.00	67.33	0.00	0.08	717.00	742.39	717.00	113.32	0.02	0.15	30.00	2.00	0.00	86.00	94.18	972609.00	0.61	763.71	772.00
11	5	4	14954.00	12853.00	155.00	0	Spot (Block11, Row4, Column5)	994.49	977.00	140.37	0.01	0.14	752.00	799.33	752.00	219.87	0.03	0.28	52.00	9.00	0.00	225.00	242.49	656361.00	0.89	872.23	865.00
11	6	4	15255.00	12854.00	191.45	0	Spot (Block11, Row4, Column6)	21667.26	22011.00	7571.01	0.01	0.35	813.00	1017.73	813.00	665.55	0.10	0.65	100.00	100.00	0.00	21198.00	20854.26	22382268.00	31.03	5257.96	4362.00
11	7	4	15556.00	12837.00	190.25	0	Spot (Block11, Row4, Column7)	960.99	911.00	174.22	0.02	0.18	765.00	933.42	765.00	585.70	0.09	0.63	0.00	0.00	0.00	146.00	195.99	984058.00	0.05	795.17	795.00
11	8	4	15846.00	12871.00	167.15	0	Spot (Block11, Row4, Column8)	1146.68	1099.00	210.80	0.02	0.18	731.00	813.66	731.00	392.83	0.05	0.48	45.00	4.00	0.00	368.00	415.68	890972.00	0.85	855.83	862.00
11	1	5	13757.00	13167.00	201.40	0	Spot (Block11, Row5, Column1)	2179.85	1729.50	1355.27	0.10	0.62	785.00	1012.92	785.00	739.66	0.11	0.73	58.00	37.00	0.00	944.50	1394.85	2515546.00	1.58	1214.39	843.00
11	2	5	14058.00	13156.00	164.95	0	Spot (Block11, Row5, Column2)	62131.74	65535.00	9277.87	0.02	0.15	854.00	1170.24	854.00	871.41	0.14	0.74	100.00	100.00	81.61	64681.00	61277.74	46972052.00	69.96	13960.94	11954.50
11	3	5	14355.00	13156.00	165.25	0	Spot (Block11, Row5, Column3)	48495.35	57491.50	18688.64	0.07	0.39	817.00	1013.43	817.00	665.75	0.09	0.66	100.00	100.00	44.20	56674.50	47678.35	36759780.00	71.32	8053.64	7311.00
11	4	5	14653.00	13159.00	148.85	0	Spot (Block11, Row5, Column4)	1422.81	1422.00	324.45	0.00	0.23	739.00	827.95	739.00	432.94	0.05	0.52	74.00	26.00	0.00	683.00	683.81	862220.00	1.37	994.81	963.00
11	5	5	14958.00	13161.00	147.85	0	Spot (Block11, Row5, Column5)	7975.15	7475.00	3734.89	0.03	0.47	715.00	739.70	715.00	124.57	0.01	0.17	100.00	100.00	0.00	6760.00	7260.15	4777116.00	58.08	2279.30	1969.50
11	6	5	15257.00	13157.00	147.00	-50	Spot (Block11, Row5, Column6)	1046.56	1006.00	167.00	0.02	0.16	778.00	957.66	778.00	676.63	0.09	0.71	1.00	0.00	0.00	228.00	268.56	623751.00	0.13	937.84	893.50
11	7	5	15556.00	13154.00	208.45	0	Spot (Block11, Row5, Column7)	52150.46	65535.00	16979.24	0.10	0.33	800.00	1086.81	800.00	822.98	0.13	0.76	100.00	100.00	54.05	64735.00	51350.46	64458648.00	62.05	12184.28	12142.00
11	8	5	15869.00	13162.00	157.50	0	Spot (Block11, Row5, Column8)	1231.23	1217.50	332.34	0.00	0.27	721.00	825.42	721.00	453.60	0.06	0.55	54.00	9.00	0.00	496.50	510.23	844623.00	0.89	907.27	814.50
11	1	6	13756.00	13458.00	218.25	0	Spot (Block11, Row6, Column1)	49241.71	60534.00	17754.68	0.09	0.36	881.00	1377.21	881.00	1167.32	0.19	0.85	100.00	100.00	47.62	59653.00	48360.71	67215592.00	41.00	11613.07	11305.00
11	2	6	14056.00	13456.00	213.40	0	Spot (Block11, Row6, Column2)	47711.18	54505.50	18472.92	0.06	0.39	859.00	1290.67	859.00	1115.46	0.18	0.86	100.00	100.00	38.19	53646.50	46852.18	62215884.00	41.62	10982.96	11059.50
11	3	6	14354.00	13456.00	154.45	0	Spot (Block11, Row6, Column3)	2356.23	2243.00	834.62	0.02	0.35	803.00	995.92	803.00	1055.14	0.09	1.06	64.00	27.00	0.00	1440.00	1553.23	1550402.00	1.29	1191.53	1147.00
11	4	6	14661.00	13452.00	162.60	0	Spot (Block11, Row6, Column4)	1135.40	1081.00	202.63	0.02	0.18	743.00	755.07	743.00	84.17	0.01	0.11	98.00	91.00	0.00	338.00	392.40	828844.00	4.52	880.01	886.00
11	5	6	14955.00	13455.00	146.70	0	Spot (Block11, Row6, Column5)	5291.80	4936.50	2404.55	0.03	0.45	715.00	751.83	715.00	173.09	0.02	0.23	100.00	100.00	0.00	4221.50	4576.80	3100993.00	26.23	1725.48	1588.00
11	6	6	15262.00	13449.00	204.70	0	Spot (Block11, Row6, Column6)	842.16	826.00	85.42	0.01	0.10	737.00	886.70	737.00	614.91	0.08	0.69	0.00	0.00	0.00	89.00	105.16	1003007.00	-0.07	775.88	776.00
11	7	6	15560.00	13457.00	163.15	0	Spot (Block11, Row6, Column7)	1525.74	1461.00	392.06	0.02	0.26	764.00	878.49	764.00	553.65	0.06	0.63	63.00	20.00	0.00	697.00	761.74	1125995.00	1.17	966.23	923.00
11	8	6	15856.00	13465.00	163.05	0	Spot (Block11, Row6, Column8)	1055.24	1002.00	233.90	0.02	0.22	722.00	760.99	722.00	152.68	0.02	0.20	75.00	46.00	0.00	280.00	333.24	776660.00	1.93	806.41	793.00
11	1	7	13753.00	13754.00	173.75	0	Spot (Block11, Row7, Column1)	30009.06	26664.00	17111.67	0.05	0.57	767.00	1025.49	767.00	798.16	0.13	0.78	100.00	100.00	3.43	25897.00	29242.06	25387700.00	36.31	5239.23	5211.00
11	2	7	14073.00	13755.00	194.05	0	Spot (Block11, Row7, Column2)	886.70	883.00	93.69	0.00	0.11	785.00	991.36	785.00	1088.31	0.10	1.10	0.00	0.00	0.00	98.00	101.70	944333.00	-0.10	816.46	798.00
11	3	7	14356.00	13756.00	147.00	-50	Spot (Block11, Row7, Column3)	1117.33	863.00	1776.77	0.11	1.59	769.00	816.63	769.00	870.65	0.03	1.07	4.00	3.00	0.00	94.00	348.33	658107.00	0.35	3255.72	865.00
11	4	7	14668.00	13779.00	213.10	0	Spot (Block11, Row7, Column4)	882.32	896.50	92.16	0.01	0.10	757.00	796.61	757.00	291.09	0.02	0.37	1.00	0.00	0.00	139.50	125.32	1143484.00	0.29	809.62	801.00
11	5	7	14939.00	13746.00	233.65	0	Spot (Block11, Row7, Column5)	873.55	854.00	111.29	0.01	0.13	762.00	914.42	762.00	647.43	0.08	0.71	0.00	0.00	0.00	92.00	111.55	1376708.00	-0.06	792.50	779.00
11	6	7	15254.00	13755.00	206.65	0	Spot (Block11, Row7, Column6)	48996.82	63710.50	19993.61	0.11	0.41	856.00	1302.95	856.00	1170.53	0.18	0.90	100.00	100.00	47.61	62854.50	48140.82	59384716.00	40.75	11058.39	11173.50
11	7	7	15531.00	13754.00	215.45	0	Spot (Block11, Row7, Column7)	1369.57	1135.00	965.67	0.08	0.71	808.00	1027.59	808.00	785.25	0.10	0.76	21.00	4.00	0.00	327.00	561.57	1817415.00	0.44	974.06	814.00
11	8	7	15855.00	13755.00	188.65	0	Spot (Block11, Row7, Column8)	35482.88	35884.00	9280.59	0.00	0.26	774.00	849.59	774.00	349.83	0.04	0.41	100.00	100.00	0.00	35110.00	34708.88	35376440.00	99.00	9026.08	7718.00
11	1	8	13745.00	14062.00	168.25	0	Spot (Block11, Row8, Column1)	1072.71	1034.00	204.68	0.02	0.19	723.00	782.89	723.00	335.62	0.03	0.43	47.00	9.00	0.00	311.00	349.71	841001.00	0.86	824.14	814.00
11	2	8	14052.00	14052.00	198.00	0	Spot (Block11, Row8, Column2)	863.88	868.00	102.40	0.00	0.12	741.00	745.84	741.00	67.82	0.00	0.09	64.00	47.00	0.00	127.00	122.88	965817.00	1.74	776.49	778.50
11	3	8	14356.00	14043.00	182.95	0	Spot (Block11, Row8, Column3)	1039.47	994.00	178.26	0.02	0.17	749.00	789.86	749.00	271.37	0.02	0.34	43.00	9.00	0.00	245.00	290.47	973984.00	0.92	845.78	810.00
11	4	8	14651.00	14057.00	165.20	0	Spot (Block11, Row8, Column4)	64241.97	65535.00	5854.43	0.01	0.09	780.00	841.94	780.00	365.08	0.03	0.43	100.00	100.00	93.12	64755.00	63461.97	48567416.00	173.66	16778.35	12716.50
11	5	8	14944.00	14025.00	184.70	0	Spot (Block11, Row8, Column5)	977.04	971.50	138.95	0.00	0.14	786.00	999.07	786.00	766.80	0.10	0.77	0.00	0.00	0.00	185.50	191.04	937955.00	-0.03	876.08	825.00
11	6	8	15257.00	14057.00	218.10	0	Spot (Block11, Row8, Column6)	51628.50	65535.00	17059.37	0.10	0.33	902.00	1299.56	902.00	1109.74	0.16	0.85	100.00	100.00	53.57	64633.00	50726.50	70835040.00	45.35	11396.01	10834.00
11	7	8	15564.00	14044.00	188.45	0	Spot (Block11, Row8, Column7)	1472.70	1414.00	365.15	0.02	0.25	826.00	1067.81	826.00	682.16	0.11	0.64	38.00	1.00	0.00	588.00	646.70	1466810.00	0.59	1029.80	984.00
11	8	8	15845.00	14056.00	156.80	0	Spot (Block11, Row8, Column8)	63802.96	65535.00	5718.13	0.01	0.09	819.00	965.01	819.00	469.16	0.07	0.49	100.00	100.00	85.65	64716.00	62983.96	43131200.00	133.94	16121.03	13040.00
12	1	1	18256.00	11959.00	159.65	0	Spot (Block12, Row1, Column1)	47397.72	51248.00	17999.94	0.03	0.38	1180.00	1225.46	1180.00	275.61	0.02	0.22	100.00	100.00	37.84	50068.00	46217.72	33320848.00	167.53	10467.56	8951.50
12	2	1	18555.00	11964.00	153.85	0	Spot (Block12, Row1, Column2)	10193.50	9146.00	5014.17	0.05	0.49	1174.00	1196.04	1174.00	206.63	0.01	0.17	100.00	100.00	0.00	7972.00	9019.50	6676743.00	43.54	2820.64	2656.00
12	3	1	18859.00	11964.00	152.05	0	Spot (Block12, Row1, Column3)	5709.18	4756.00	3250.66	0.08	0.57	1150.00	1164.76	1150.00	148.08	0.01	0.13	100.00	100.00	0.00	3606.00	4559.18	3625332.00	30.69	2083.95	1878.50
12	4	1	19154.00	11964.00	153.00	0	Spot (Block12, Row1, Column4)	7748.56	7111.50	3919.08	0.04	0.51	1119.00	1152.32	1119.00	169.97	0.01	0.15	100.00	100.00	0.00	5992.50	6629.56	5005568.00	38.81	2409.47	2199.00
12	5	1	19454.00	11964.00	154.10	0	Spot (Block12, Row1, Column5)	10250.15	8539.00	7150.53	0.08	0.70	1105.00	1141.03	1105.00	196.28	0.01	0.17	100.00	100.00	0.00	7434.00	9145.15	6713851.00	46.41	2623.26	2293.00
12	6	1	19752.00	11962.00	152.30	0	Spot (Block12, Row1, Column6)	18738.03	16597.50	9966.80	0.05	0.53	1107.00	1165.02	1107.00	229.99	0.02	0.20	100.00	100.00	0.00	15490.50	17631.03	11842435.00	76.41	5103.32	4869.00
12	7	1	20051.00	11962.00	150.90	0	Spot (Block12, Row1, Column7)	39612.63	37626.00	19973.17	0.02	0.50	1099.00	1150.56	1099.00	228.57	0.02	0.20	100.00	100.00	20.87	36527.00	38513.63	24678792.00	168.27	8972.79	7393.50
12	8	1	20359.00	11962.00	168.70	0	Spot (Block12, Row1, Column8)	2480.39	2326.00	844.79	0.03	0.34	1093.00	1112.20	1093.00	139.45	0.01	0.13	100.00	99.00	0.00	1233.00	1387.39	1949586.00	9.81	1423.14	1389.50
12	1	2	18272.00	12278.00	265.70	0	Spot (Block12, Row2, Column1)	1240.11	1215.00	135.72	0.01	0.11	1155.00	1206.87	1155.00	233.98	0.02	0.19	14.00	0.00	0.00	60.00	85.11	2550905.00	0.14	1167.73	1115.00
12	2	2	18559.00	12265.00	130.75	0	Spot (Block12, Row2, Column2)	8763.59	8683.00	2690.05	0.00	0.31	1172.00	1187.28	1172.00	168.70	0.01	0.14	100.00	100.00	0.00	7511.00	7591.59	3987434.00	44.91	3013.88	2779.00
12	3	2	18863.00	12255.00	185.85	0	Spot (Block12, Row2, Column3)	2023.32	1783.00	1196.07	0.05	0.59	1175.00	1194.69	1175.00	181.74	0.01	0.15	93.00	75.00	0.00	608.00	848.32	1964639.00	4.56	1384.34	1370.50
12	4	2	19159.00	12262.00	174.65	0	Spot (Block12, Row2, Column4)	6644.77	6595.00	2330.40	0.00	0.35	1185.00	1230.41	1185.00	254.39	0.02	0.21	100.00	100.00	0.00	5410.00	5459.77	5641407.00	21.28	2375.85	2391.50
12	5	2	19462.00	12261.00	188.65	0	Spot (Block12, Row2, Column5)	33629.48	32877.00	11474.15	0.01	0.34	1147.00	1230.94	1147.00	331.52	0.03	0.27	100.00	100.00	0.20	31730.00	32482.48	33763968.00	97.73	8252.87	7065.00
12	6	2	19757.00	12263.00	147.00	-50	Spot (Block12, Row2, Column6)	14902.61	7920.00	17785.67	0.27	1.19	1175.00	1405.98	1175.00	843.21	0.08	0.60	100.00	99.00	7.80	6745.00	13727.61	8792542.00	16.01	3124.04	2313.00
12	7	2	20053.00	12261.00	158.80	0	Spot (Block12, Row2, Column7)	3368.18	3230.00	1378.93	0.02	0.41	1110.00	1206.72	1110.00	401.45	0.04	0.33	99.00	81.00	0.00	2120.00	2258.18	2350988.00	5.38	1626.90	1573.00
12	8	2	20363.00	12270.00	196.05	0	Spot (Block12, Row2, Column8)	1217.06	1193.00	122.36	0.01	0.10	1094.00	1138.45	1094.00	294.97	0.02	0.26	10.00	0.00	0.00	99.00	123.06	1319288.00	0.27	1133.45	1104.00
12	1	3	18259.00	12562.00	151.50	0	Spot (Block12, Row3, Column1)	18744.35	17525.00	9881.01	0.03	0.53	1115.00	1165.19	1115.00	173.62	0.02	0.15	100.00	100.00	0.00	16410.00	17629.35	11808938.00	101.25	4581.61	4001.00
12	2	3	18560.00	12568.00	155.90	0	Spot (Block12, Row3, Column2)	2670.85	2503.00	844.59	0.03	0.32	1186.00	1250.18	1186.00	345.98	0.02	0.28	99.00	83.00	0.00	1317.00	1484.85	1786796.00	4.11	1566.77	1554.00
12	3	3	18848.00	12562.00	151.35	0	Spot (Block12, Row3, Column3)	6761.34	5722.00	3725.73	0.07	0.55	1173.00	1202.93	1173.00	232.03	0.01	0.19	100.00	100.00	0.00	4549.00	5588.34	4252884.00	23.96	2401.25	2119.00
12	4	3	19157.00	12561.00	151.85	0	Spot (Block12, Row3, Column4)	28637.54	25704.00	16670.11	0.05	0.58	1178.00	1208.18	1178.00	196.20	0.01	0.16	100.00	100.00	0.95	24526.00	27459.54	18098936.00	139.81	6925.58	5745.50
12	5	3	19460.00	12566.00	152.85	0	Spot (Block12, Row3, Column5)	4943.46	4432.00	2956.77	0.05	0.60	1201.00	1448.44	1201.00	888.23	0.08	0.61	94.00	70.00	0.00	3231.00	3742.46	3178645.00	3.93	2050.83	1809.00
12	6	3	19759.00	12560.00	221.90	0	Spot (Block12, Row3, Column6)	57484.07	65535.00	12655.56	0.06	0.22	1286.00	1844.22	1286.00	1292.17	0.16	0.70	100.00	100.00	61.06	64249.00	56198.07	81053392.00	43.06	13673.52	12453.00
12	7	3	20059.00	12560.00	150.85	0	Spot (Block12, Row3, Column7)	9257.17	8482.50	5421.34	0.04	0.59	1164.00	1386.92	1164.00	857.83	0.08	0.62	100.00	89.00	0.00	7318.50	8093.17	5757957.00	9.17	2820.92	2427.00
12	8	3	20360.00	12567.00	161.35	0	Spot (Block12, Row3, Column8)	52919.81	60667.00	14907.75	0.06	0.28	1105.00	1192.92	1105.00	426.94	0.03	0.36	100.00	100.00	43.67	59562.00	51814.81	38049660.00	121.16	11529.02	10546.00
12	1	4	18255.00	12863.00	151.35	0	Spot (Block12, Row4, Column1)	26005.32	22208.00	15650.83	0.07	0.60	1128.00	1214.89	1128.00	356.44	0.03	0.29	100.00	100.00	0.48	21080.00	24877.32	16357344.00	69.55	5807.04	4663.00
12	2	4	18551.00	12860.00	178.60	0	Spot (Block12, Row4, Column2)	22576.67	20778.00	11881.15	0.04	0.53	1208.00	1379.95	1208.00	575.50	0.06	0.42	100.00	100.00	0.00	19570.00	21368.67	20160976.00	36.83	5201.93	5131.00
12	3	4	18853.00	12861.00	156.45	0	Spot (Block12, Row4, Column3)	56954.17	65535.00	13670.91	0.06	0.24	1196.00	1357.97	1196.00	591.66	0.06	0.44	100.00	100.00	63.60	64339.00	55758.17	38330480.00	93.97	14284.31	10886.00
12	4	4	19145.00	12857.00	189.85	0	Spot (Block12, Row4, Column4)	1627.85	1603.50	289.05	0.01	0.18	1173.00	1201.09	1173.00	232.12	0.01	0.19	71.00	45.00	0.00	430.50	454.85	1647383.00	1.84	1297.87	1287.00
12	5	4	19454.00	12870.00	150.75	0	Spot (Block12, Row4, Column5)	4439.37	2720.00	8814.11	0.21	1.99	1192.00	1253.71	1192.00	311.31	0.02	0.25	93.00	82.00	1.29	1528.00	3247.37	2761287.00	10.23	1959.82	1535.50
12	6	4	19757.00	12859.00	190.70	0	Spot (Block12, Row4, Column6)	40822.30	41308.50	13381.42	0.01	0.33	1206.00	1498.76	1206.00	929.76	0.09	0.62	100.00	100.00	4.10	40102.50	39616.30	41802084.00	42.29	10216.62	9146.50
12	7	4	20052.00	12863.00	150.55	0	Spot (Block12, Row4, Column7)	6509.25	5368.00	4124.54	0.08	0.63	1185.00	1344.04	1185.00	633.91	0.05	0.47	96.00	79.00	0.00	4183.00	5324.25	4029226.00	8.15	2290.54	2042.00
12	8	4	20352.00	12871.00	158.10	0	Spot (Block12, Row4, Column8)	2695.47	2533.50	865.94	0.03	0.32	1110.00	1178.40	1110.00	314.77	0.03	0.27	99.00	85.00	0.00	1423.50	1585.47	1870659.00	4.82	1502.21	1469.00
12	1	5	18258.00	13163.00	151.70	0	Spot (Block12, Row5, Column1)	20495.07	17617.50	13373.37	0.07	0.65	1186.00	1411.62	1186.00	793.31	0.08	0.56	100.00	100.00	0.00	16431.50	19309.07	12911896.00	24.06	4770.39	3891.00
12	2	5	18558.00	13162.00	161.75	0	Spot (Block12, Row5, Column2)	55373.39	65535.00	13613.55	0.07	0.25	1285.00	1552.23	1285.00	828.05	0.08	0.53	100.00	100.00	54.21	64250.00	54088.39	40146068.00	65.00	12557.61	11915.00
12	3	5	18857.00	13161.00	166.60	0	Spot (Block12, Row5, Column3)	49752.09	61251.50	18069.35	0.09	0.36	1273.00	1457.83	1273.00	703.48	0.06	0.48	100.00	100.00	46.88	59978.50	48479.09	38209932.00	68.65	9097.47	8634.50
12	4	5	19154.00	13166.00	148.80	0	Spot (Block12, Row5, Column4)	11722.54	10356.00	6445.50	0.05	0.55	1190.00	1286.94	1190.00	491.93	0.03	0.38	100.00	100.00	0.00	9166.00	10532.54	7068694.00	21.21	3638.55	3001.00
12	5	5	19456.00	13164.00	154.35	0	Spot (Block12, Row5, Column5)	56954.19	65535.00	14070.62	0.06	0.25	1168.00	1215.55	1168.00	271.74	0.02	0.22	100.00	100.00	65.09	64367.00	55786.19	37362260.00	205.12	13171.41	10798.50
12	6	5	19756.00	13161.00	148.45	0	Spot (Block12, Row5, Column6)	5619.14	5419.50	2290.07	0.02	0.41	1182.00	1316.79	1182.00	601.81	0.05	0.46	100.00	98.00	0.00	4237.50	4437.14	3405199.00	7.15	2292.67	2073.00
12	7	5	20062.00	13161.00	203.75	0	Spot (Block12, Row5, Column7)	50167.02	65535.00	18461.90	0.12	0.37	1207.00	1435.63	1207.00	795.90	0.08	0.55	100.00	100.00	50.64	64328.00	48960.02	59147516.00	61.23	12667.43	12475.00
12	8	5	20359.00	13166.00	148.50	0	Spot (Block12, Row5, Column8)	13425.94	11459.00	9239.08	0.07	0.69	1114.00	1236.27	1114.00	506.72	0.05	0.41	100.00	100.00	0.00	10345.00	12311.94	8095840.00	24.06	3509.72	2942.50
12	1	6	18254.00	13463.00	221.60	0	Spot (Block12, Row6, Column1)	53394.58	65535.00	15061.46	0.09	0.28	1356.50	1851.75	1356.50	1208.44	0.14	0.65	100.00	100.00	52.70	64178.50	52038.08	75073544.00	42.65	13498.76	13455.00
12	2	6	18552.00	13462.00	209.65	0	Spot (Block12, Row6, Column2)	43540.34	44628.00	18513.79	0.01	0.43	1310.00	1682.17	1310.00	1028.49	0.11	0.61	100.00	100.00	26.49	43318.00	42230.34	54730536.00	40.70	10481.25	10295.00
12	3	6	18846.00	13460.00	151.10	0	Spot (Block12, Row6, Column3)	35954.96	33643.00	19791.50	0.03	0.55	1258.00	1415.91	1258.00	657.88	0.05	0.46	100.00	100.00	11.64	32385.00	34696.96	22543828.00	52.50	7763.82	5889.00
12	4	6	19158.00	13460.00	151.30	0	Spot (Block12, Row6, Column4)	5042.10	4295.00	2384.83	0.07	0.47	1189.00	1222.52	1189.00	220.63	0.01	0.18	100.00	100.00	0.00	3106.00	3853.10	3161398.00	17.31	1996.02	1843.00
12	5	6	19455.00	13460.00	153.05	0	Spot (Block12, Row6, Column5)	54057.75	65535.00	15933.58	0.08	0.29	1169.00	1217.86	1169.00	288.42	0.02	0.24	100.00	100.00	57.72	64366.00	52888.75	35029696.00	183.21	11348.68	9015.00
12	6	6	19754.00	13461.00	163.65	0	Spot (Block12, Row6, Column6)	2054.63	1826.00	609.20	0.05	0.30	1167.00	1276.99	1167.00	566.79	0.04	0.44	58.00	30.00	0.00	659.00	887.63	1530701.00	1.37	1380.08	1339.00
12	7	6	20058.00	13460.00	152.65	0	Spot (Block12, Row6, Column7)	15406.07	13654.00	9310.30	0.05	0.60	1184.00	1292.78	1184.00	534.85	0.04	0.41	100.00	100.00	0.00	12470.00	14222.07	9844476.00	26.39	4052.68	3358.00
12	8	6	20363.00	13466.00	152.35	0	Spot (Block12, Row6, Column8)	17389.08	15320.50	11117.12	0.06	0.64	1114.00	1174.02	1114.00	247.61	0.02	0.21	100.00	100.00	0.00	14206.50	16275.08	11024675.00	65.49	4511.05	3911.00
12	1	7	18255.00	13761.00	168.85	0	Spot (Block12, Row7, Column1)	32474.69	28509.50	17015.30	0.06	0.52	1208.00	1528.43	1208.00	920.71	0.10	0.60	100.00	100.00	3.92	27301.50	31266.69	25655028.00	33.61	6372.10	6073.00
12	2	7	18561.00	13766.00	187.05	0	Spot (Block12, Row7, Column2)	1474.89	1441.50	197.84	0.01	0.13	1198.00	1371.98	1198.00	640.41	0.06	0.47	4.00	0.00	0.00	243.50	276.89	1451292.00	0.16	1279.17	1247.00
12	3	7	18865.00	13761.00	192.15	0	Spot (Block12, Row7, Column3)	1281.83	1283.00	135.22	0.00	0.11	1169.00	1177.97	1169.00	164.42	0.00	0.14	28.00	6.00	0.00	114.00	112.83	1335664.00	0.63	1238.33	1206.50
12	4	7	19162.00	13769.00	179.95	0	Spot (Block12, Row7, Column4)	1468.19	1411.50	191.02	0.02	0.13	1161.00	1202.03	1161.00	269.50	0.02	0.22	48.00	11.00	0.00	250.50	307.19	1333119.00	0.99	1265.71	1226.00
12	5	7	19460.00	13764.00	192.70	0	Spot (Block12, Row7, Column5)	5144.79	4874.00	2141.18	0.02	0.42	1183.00	1349.78	1183.00	656.31	0.06	0.49	100.00	91.00	0.00	3691.00	3961.79	5376306.00	5.78	2090.71	2067.00
12	6	7	19756.00	13761.00	205.00	0	Spot (Block12, Row7, Column6)	45902.43	54028.50	20807.52	0.07	0.45	1249.00	1711.01	1249.00	1201.54	0.14	0.70	100.00	100.00	39.18	52779.50	44653.43	54716164.00	36.78	10392.45	10258.00
12	7	7	20047.00	13764.00	153.60	0	Spot (Block12, Row7, Column7)	21636.82	19929.00	10377.93	0.04	0.48	1195.00	1412.62	1195.00	777.46	0.07	0.55	100.00	100.00	0.00	18734.00	20441.82	13955746.00	26.01	6211.34	5220.00
12	8	7	20359.00	13757.00	191.35	0	Spot (Block12, Row7, Column8)	56655.93	62663.00	11300.14	0.04	0.20	1136.00	1231.53	1136.00	400.68	0.04	0.33	100.00	100.00	42.84	61527.00	55519.93	58582672.00	138.32	13737.71	11767.50
12	1	8	18255.00	14066.00	178.90	0	Spot (Block12, Row8, Column1)	1657.81	1574.00	348.40	0.02	0.21	1199.00	1277.22	1199.00	384.54	0.03	0.30	49.00	16.00	0.00	375.00	458.81	1488709.00	0.99	1340.49	1320.00
12	2	8	18556.00	14064.00	157.55	0	Spot (Block12, Row8, Column2)	3047.44	2759.00	1045.44	0.04	0.34	1187.00	1200.57	1187.00	130.53	0.00	0.11	100.00	100.00	0.00	1572.00	1860.44	2078354.00	14.15	1600.29	1569.00
12	3	8	18849.00	14060.00	151.35	0	Spot (Block12, Row8, Column3)	5261.23	4247.50	3133.29	0.09	0.60	1148.00	1184.80	1148.00	249.32	0.01	0.21	100.00	96.00	0.00	3099.50	4113.23	3304055.00	16.35	1946.79	1784.00
12	4	8	19153.00	14061.00	161.60	0	Spot (Block12, Row8, Column4)	63748.04	65535.00	5551.23	0.01	0.09	1165.00	1222.21	1165.00	358.67	0.02	0.29	100.00	100.00	85.24	64370.00	62583.04	45771528.00	174.33	17690.66	14541.00
12	5	8	19446.00	14080.00	214.15	0	Spot (Block12, Row8, Column5)	1537.43	1527.00	219.98	0.00	0.14	1192.00	1383.00	1192.00	801.37	0.06	0.58	1.00	0.00	0.00	335.00	345.43	2020186.00	0.19	1280.34	1272.50
12	6	8	19760.00	14060.00	222.00	0	Spot (Block12, Row8, Column6)	55448.68	65535.00	14618.67	0.07	0.26	1370.00	1826.76	1370.00	1284.96	0.12	0.70	100.00	100.00	58.36	64165.00	54078.68	78294360.00	41.73	12904.90	12302.00
12	7	8	20054.00	14063.00	148.40	0	Spot (Block12, Row8, Column7)	11396.19	10673.00	5669.39	0.03	0.50	1281.00	1489.64	1281.00	806.64	0.07	0.54	100.00	100.00	0.00	9392.00	10115.19	6849113.00	12.28	3782.48	3373.00
12	8	8	20349.00	14065.00	157.80	0	Spot (Block12, Row8, Column8)	64072.68	65535.00	5323.85	0.01	0.08	1214.00	1337.16	1214.00	475.94	0.04	0.36	100.00	100.00	87.54	64321.00	62858.68	43697980.00	131.81	17576.05	15287.50
13	1	1	4746.00	16442.00	154.50	0	Spot (Block13, Row1, Column1)	55476.86	65535.00	13906.06	0.07	0.25	314.00	410.97	314.00	288.00	0.12	0.70	100.00	100.00	56.79	65221.00	55162.86	36337640.00	191.20	11176.92	9161.00
13	2	1	5044.00	16447.00	147.20	0	Spot (Block13, Row1, Column2)	10300.36	9801.50	5122.98	0.02	0.50	296.00	322.03	296.00	144.95	0.04	0.45	100.00	100.00	0.00	9505.50	10004.36	6056612.00	68.84	2057.53	1781.50
13	3	1	5346.00	16447.00	149.50	0	Spot (Block13, Row1, Column3)	1100.97	922.00	560.81	0.08	0.51	291.00	298.95	291.00	59.11	0.01	0.20	100.00	99.00	0.00	631.00	809.97	673791.00	13.57	459.08	445.00
13	4	1	5642.00	16446.00	144.00	0	Spot (Block13, Row1, Column4)	8382.84	8108.00	4261.47	0.01	0.51	293.00	302.96	293.00	57.45	0.01	0.19	100.00	100.00	0.00	7815.00	8089.84	4702776.00	140.65	1818.51	1556.00
13	5	1	5946.00	16448.00	144.95	0	Spot (Block13, Row1, Column5)	3125.53	2602.00	1944.65	0.08	0.62	295.00	307.90	295.00	93.82	0.02	0.30	100.00	100.00	0.00	2307.00	2830.53	1787805.00	30.03	847.30	768.00
13	6	1	6241.00	16443.00	143.20	0	Spot (Block13, Row1, Column6)	6927.31	6449.50	3754.57	0.03	0.54	298.00	307.71	298.00	60.69	0.01	0.20	100.00	100.00	0.00	6151.50	6629.31	3851583.00	109.07	1764.85	1231.50
13	7	1	6541.00	16446.00	143.70	0	Spot (Block13, Row1, Column7)	12073.74	11441.00	6230.58	0.02	0.52	307.00	315.12	307.00	57.25	0.01	0.18	100.00	100.00	0.00	11134.00	11766.74	6821663.00	205.40	2554.55	1930.00
13	8	1	6851.00	16446.00	153.20	0	Spot (Block13, Row1, Column8)	2037.33	1957.50	885.84	0.02	0.43	306.00	308.33	306.00	34.12	0.00	0.11	100.00	100.00	0.00	1651.50	1731.33	1316118.00	50.68	687.21	593.00
13	1	2	4746.00	16745.00	147.00	-50	Spot (Block13, Row2, Column1)	327.29	328.00	15.68	0.00	0.05	295.00	342.59	295.00	201.67	0.06	0.59	0.00	0.00	0.00	33.00	32.29	193100.00	-0.08	319.99	321.00
13	2	2	5044.00	16744.00	124.10	0	Spot (Block13, Row2, Column2)	1787.84	1793.00	584.19	0.00	0.33	298.00	305.10	298.00	44.38	0.01	0.15	100.00	100.00	0.00	1495.00	1489.84	736590.00	33.41	640.89	578.00
13	3	2	5344.00	16740.00	144.10	0	Spot (Block13, Row2, Column3)	655.87	659.00	167.63	0.00	0.26	297.00	302.46	297.00	41.05	0.01	0.14	99.00	99.00	0.00	362.00	358.87	369257.00	8.61	387.97	375.00
13	4	2	5651.00	16748.00	192.95	0	Spot (Block13, Row2, Column4)	856.93	878.00	273.36	0.01	0.32	303.00	329.38	303.00	116.78	0.04	0.35	100.00	84.00	0.00	575.00	553.93	901492.00	4.52	461.55	462.00
13	5	2	5945.00	16747.00	172.85	0	Spot (Block13, Row2, Column5)	25203.34	24634.00	10185.93	0.01	0.40	298.00	336.50	298.00	152.64	0.05	0.45	100.00	100.00	0.00	24336.00	24905.34	21044788.00	162.91	5104.17	4288.50
13	6	2	6251.00	16738.00	155.80	0	Spot (Block13, Row2, Column6)	506.06	477.00	121.67	0.03	0.24	302.00	360.74	302.00	350.70	0.08	0.97	14.00	0.00	0.00	175.00	204.06	337544.00	0.41	358.88	354.00
13	7	2	6546.00	16746.00	148.35	0	Spot (Block13, Row2, Column7)	774.95	764.50	218.96	0.01	0.28	303.00	311.28	303.00	62.46	0.01	0.20	100.00	99.00	0.00	461.50	471.95	466517.00	7.42	430.01	405.00
13	8	2	6840.00	16702.00	167.20	0	Spot (Block13, Row2, Column8)	323.81	320.00	21.77	0.01	0.07	303.00	321.70	303.00	194.55	0.03	0.60	0.00	0.00	0.00	17.00	20.81	251278.00	0.01	307.05	306.00
13	1	3	4743.00	17046.00	141.40	0	Spot (Block13, Row3, Column1)	4889.75	4260.00	2454.47	0.06	0.50	292.00	296.94	292.00	42.18	0.01	0.14	100.00	100.00	0.00	3968.00	4597.75	2645353.00	108.90	1317.30	1112.00
13	2	3	5051.00	17044.00	147.30	0	Spot (Block13, Row3, Column2)	884.04	872.50	238.89	0.01	0.27	306.00	342.45	306.00	158.82	0.05	0.46	99.00	84.00	0.00	566.50	578.04	525121.00	3.41	453.51	448.50
13	3	3	5346.00	17040.00	143.70	0	Spot (Block13, Row3, Column3)	7454.61	4129.00	11568.62	0.26	1.55	314.00	332.73	314.00	96.90	0.03	0.29	100.00	99.00	2.31	3815.00	7140.61	4196945.00	73.49	1536.51	967.00
13	4	3	5646.00	17047.00	144.55	0	Spot (Block13, Row3, Column4)	9458.18	8863.50	4833.54	0.03	0.51	318.00	334.72	318.00	61.56	0.02	0.18	100.00	100.00	0.00	8545.50	9140.18	5315495.00	148.20	2163.64	1652.50
13	5	3	5947.00	17051.00	142.85	0	Spot (Block13, Row3, Column5)	2458.86	2299.00	1105.82	0.03	0.45	321.00	427.52	321.00	429.40	0.12	1.00	100.00	93.00	0.00	1978.00	2137.86	1349912.00	4.73	811.25	731.00
13	6	3	6244.00	17046.00	227.55	0	Spot (Block13, Row3, Column6)	33502.40	22393.50	20210.42	0.17	0.60	329.00	527.75	329.00	661.31	0.21	1.25	100.00	100.00	19.84	22064.50	33173.40	49650868.00	49.86	7885.43	7650.00
13	7	3	6549.00	17047.00	145.60	0	Spot (Block13, Row3, Column7)	2027.13	1901.50	1123.68	0.03	0.55	314.00	427.93	314.00	524.73	0.13	1.23	84.00	62.00	0.00	1587.50	1713.13	1167625.00	3.05	618.22	552.00
13	8	3	6847.00	17051.00	158.95	0	Spot (Block13, Row3, Column8)	52862.72	63748.00	15596.19	0.08	0.30	308.00	376.79	308.00	359.52	0.09	0.95	100.00	100.00	47.93	63440.00	52554.72	36951348.00	145.99	9348.26	8275.00
13	1	4	4746.00	17347.00	140.00	0	Spot (Block13, Row4, Column1)	9785.46	9310.00	4938.54	0.02	0.50	302.00	341.56	302.00	167.09	0.05	0.49	100.00	100.00	0.00	9008.00	9483.46	5225437.00	56.52	2349.39	1909.00
13	2	4	5045.00	17347.00	183.80	0	Spot (Block13, Row4, Column2)	9177.46	8428.00	5623.69	0.04	0.61	334.00	432.11	334.00	322.15	0.11	0.75	100.00	100.00	0.00	8094.00	8843.46	8700229.00	27.15	1964.53	1934.00
13	3	4	5345.00	17346.00	142.85	0	Spot (Block13, Row4, Column3)	40726.90	40480.00	18451.99	0.00	0.45	327.00	422.26	327.00	330.00	0.11	0.78	100.00	100.00	14.95	40153.00	40399.90	22603508.00	122.13	7220.86	5643.00
13	4	4	5643.00	17362.00	204.65	0	Spot (Block13, Row4, Column4)	400.78	401.00	37.77	0.00	0.09	311.00	327.72	311.00	85.92	0.02	0.26	55.00	0.00	0.00	90.00	89.78	475731.00	0.85	335.20	333.00
13	5	4	5939.00	17338.00	144.30	0	Spot (Block13, Row4, Column5)	1424.86	1226.00	1126.22	0.07	0.79	319.00	372.33	319.00	194.04	0.07	0.52	97.00	92.00	0.00	907.00	1105.86	813594.00	5.42	565.74	467.00
13	6	4	6249.00	17346.00	175.15	0	Spot (Block13, Row4, Column6)	29208.88	28388.50	12286.04	0.01	0.42	332.00	428.53	332.00	412.49	0.11	0.96	100.00	100.00	0.35	28056.50	28876.88	25061220.00	69.77	5601.70	4493.00
13	7	4	6544.00	17350.00	144.60	0	Spot (Block13, Row4, Column7)	2045.41	1657.00	1141.28	0.09	0.56	327.00	390.84	327.00	289.06	0.08	0.74	100.00	83.00	0.00	1330.00	1718.41	1167927.00	5.72	639.12	574.00
13	8	4	6845.00	17354.00	145.05	0	Spot (Block13, Row4, Column8)	1276.02	1226.50	414.26	0.02	0.32	315.00	353.92	315.00	226.45	0.05	0.64	100.00	86.00	0.00	911.50	961.02	732438.00	4.07	543.85	513.00
13	1	5	4749.00	17648.00	140.55	0	Spot (Block13, Row5, Column1)	20817.97	18897.00	10316.97	0.04	0.50	342.00	447.58	342.00	423.06	0.12	0.95	100.00	100.00	0.00	18555.00	20475.97	11158431.00	48.15	4234.37	3409.00
13	2	5	5048.00	17645.00	157.70	0	Spot (Block13, Row5, Column2)	56552.40	65535.00	13564.50	0.06	0.24	378.00	551.78	378.00	491.95	0.16	0.89	100.00	100.00	59.94	65157.00	56174.40	38682172.00	113.83	10423.24	9368.50
13	3	5	5350.00	17647.00	153.25	0	Spot (Block13, Row5, Column3)	38770.25	35953.00	20365.71	0.03	0.53	339.00	488.79	339.00	445.05	0.16	0.91	100.00	100.00	21.03	35614.00	38431.25	24890624.00	86.02	5357.64	4903.50
13	4	5	5645.00	17649.00	142.90	0	Spot (Block13, Row5, Column4)	4813.91	4092.50	2785.24	0.07	0.58	317.00	384.36	317.00	277.95	0.08	0.72	100.00	100.00	0.00	3775.50	4496.91	2686164.00	15.94	1121.62	970.50
13	5	5	5951.00	17651.00	140.15	0	Spot (Block13, Row5, Column5)	41202.47	41202.50	18589.05	0.00	0.45	324.00	351.76	324.00	134.53	0.04	0.38	100.00	100.00	17.86	40878.50	40878.47	21919792.00	303.66	7711.89	6050.50
13	6	5	6244.00	17649.00	176.80	0	Spot (Block13, Row5, Column6)	573.99	568.00	129.90	0.00	0.23	328.50	407.77	328.50	318.13	0.09	0.78	27.00	0.00	0.00	239.50	245.49	501097.00	0.52	393.54	393.00
13	7	5	6549.00	17647.00	216.50	0	Spot (Block13, Row5, Column7)	25348.38	17577.00	17677.51	0.16	0.70	348.00	465.69	348.00	414.80	0.13	0.89	100.00	100.00	3.51	17229.00	25000.38	33966892.00	59.99	5480.42	5386.00
13	8	5	6850.00	17649.00	143.05	0	Spot (Block13, Row5, Column8)	4277.55	3753.00	2781.38	0.06	0.65	318.00	360.53	318.00	241.81	0.05	0.67	100.00	100.00	0.00	3435.00	3959.55	2382593.00	16.20	1009.21	820.50
13	1	6	4745.00	17948.00	228.90	0	Spot (Block13, Row6, Column1)	27669.18	15544.00	20519.66	0.25	0.74	407.00	608.05	407.00	576.79	0.17	0.95	100.00	100.00	14.12	15137.00	27262.18	41725316.00	46.92	6731.19	6809.00
13	2	6	5046.00	17945.00	230.85	0	Spot (Block13, Row6, Column2)	15791.98	12443.00	8613.17	0.10	0.55	377.00	540.80	377.00	524.72	0.16	0.97	100.00	100.00	0.00	12066.00	15414.98	24177512.00	29.07	4097.40	4082.00
13	3	6	5343.00	17944.00	142.20	0	Spot (Block13, Row6, Column3)	14075.52	13559.00	7517.21	0.02	0.53	324.00	416.07	324.00	330.52	0.11	0.79	100.00	100.00	0.00	13235.00	13751.52	7755609.00	41.33	2814.76	2414.50
13	4	6	5647.00	17948.00	143.50	0	Spot (Block13, Row6, Column4)	2163.83	1968.00	1118.65	0.04	0.52	319.00	334.58	319.00	77.22	0.02	0.23	100.00	100.00	0.00	1649.00	1844.83	1203089.00	23.69	722.44	601.00
13	5	6	5945.00	17947.00	139.00	0	Spot (Block13, Row6, Column5)	27600.11	27428.00	13277.14	0.00	0.48	330.00	358.79	330.00	121.39	0.04	0.34	100.00	100.00	0.19	27098.00	27270.11	14407255.00	224.42	5376.38	4079.00
13	6	6	6252.00	17943.00	164.15	0	Spot (Block13, Row6, Column6)	536.54	496.00	137.62	0.03	0.26	339.00	390.12	339.00	222.14	0.06	0.57	41.00	3.00	0.00	157.00	197.54	399723.00	0.66	389.10	384.00
13	7	6	6549.00	17945.00	144.40	0	Spot (Block13, Row6, Column7)	5708.31	5361.00	3213.60	0.03	0.56	353.00	407.02	353.00	265.21	0.06	0.65	100.00	100.00	0.00	5008.00	5355.31	3230906.00	19.99	1381.21	1187.00
13	8	6	6851.00	17950.00	145.20	0	Spot (Block13, Row6, Column8)	4200.92	3786.00	2590.10	0.05	0.62	326.00	347.58	326.00	125.08	0.03	0.36	100.00	100.00	0.00	3460.00	3874.92	2407125.00	30.81	1065.38	873.00
13	1	7	4742.00	18243.00	161.50	0	Spot (Block13, Row7, Column1)	14754.41	13105.00	8351.85	0.05	0.57	335.00	489.43	335.00	426.41	0.16	0.87	100.00	100.00	0.00	12770.00	14419.41	10608420.00	33.45	2462.32	2388.50
13	2	7	5048.00	18252.00	173.50	0	Spot (Block13, Row7, Column2)	519.50	496.00	104.31	0.02	0.20	320.00	398.77	320.00	275.86	0.10	0.69	25.00	0.00	0.00	176.00	199.50	433785.00	0.44	382.49	382.00
13	3	7	5348.00	18250.00	166.20	0	Spot (Block13, Row7, Column3)	351.21	349.00	28.73	0.00	0.08	311.00	318.99	311.00	47.32	0.01	0.15	41.00	1.00	0.00	38.00	40.21	269729.00	0.68	331.60	330.00
13	4	7	5653.00	18248.00	159.60	0	Spot (Block13, Row7, Column4)	469.00	475.00	59.43	0.01	0.13	319.00	350.79	319.00	192.94	0.04	0.55	18.00	0.00	0.00	156.00	150.00	331116.00	0.61	371.38	376.00
13	5	7	5944.00	18248.00	178.85	0	Spot (Block13, Row7, Column5)	974.14	956.00	301.65	0.01	0.31	338.00	414.85	338.00	288.26	0.09	0.69	83.00	53.00	0.00	618.00	636.14	868936.00	1.94	515.27	500.00
13	6	7	6243.00	18247.00	224.50	0	Spot (Block13, Row7, Column6)	18457.47	15293.00	10660.82	0.08	0.58	390.00	561.69	390.00	589.31	0.16	1.05	100.00	100.00	0.00	14903.00	18067.47	26689514.00	30.37	4529.58	4521.00
13	7	7	6538.00	18247.00	145.70	0	Spot (Block13, Row7, Column7)	6910.52	6381.50	4391.21	0.03	0.64	382.00	445.70	382.00	282.57	0.07	0.63	100.00	100.00	0.00	5999.50	6528.52	3994281.00	22.88	1911.76	1480.00
13	8	7	6846.00	18244.00	179.80	0	Spot (Block13, Row7, Column8)	41133.46	41739.00	13759.53	0.01	0.33	362.00	431.39	362.00	309.30	0.08	0.72	100.00	100.00	3.76	41377.00	40771.46	37184696.00	131.59	8070.57	6776.00
13	1	8	4740.00	18546.00	137.40	0	Spot (Block13, Row8, Column1)	818.57	661.00	599.11	0.09	0.73	319.00	360.77	319.00	199.95	0.05	0.55	95.00	33.00	0.00	342.00	499.57	415836.00	2.29	448.67	442.50
13	2	8	5045.00	18553.00	169.65	0	Spot (Block13, Row8, Column2)	603.96	578.00	158.64	0.02	0.26	324.00	335.57	324.00	41.98	0.02	0.13	99.00	93.00	0.00	254.00	279.96	483771.00	6.39	396.12	392.00
13	3	8	5339.00	18546.00	146.30	0	Spot (Block13, Row8, Column3)	1764.40	1495.50	1038.25	0.07	0.59	321.00	357.27	321.00	201.39	0.05	0.56	99.00	81.00	0.00	1174.50	1443.40	1026879.00	6.99	591.61	513.00
13	4	8	5642.00	18548.00	154.30	0	Spot (Block13, Row8, Column4)	63624.52	65535.00	6539.33	0.01	0.10	371.00	416.69	371.00	278.12	0.05	0.67	100.00	100.00	86.85	65164.00	63253.52	41610812.00	227.27	14818.71	12422.00
13	5	8	5933.00	18570.00	246.75	0	Spot (Block13, Row8, Column5)	471.89	448.00	112.99	0.02	0.24	374.00	498.63	374.00	535.80	0.12	1.07	0.00	0.00	0.00	74.00	97.89	830056.00	-0.05	395.77	360.00
13	6	8	6244.00	18547.00	219.00	0	Spot (Block13, Row8, Column6)	36617.68	26712.00	22479.08	0.14	0.61	476.00	708.10	476.00	752.85	0.17	1.06	100.00	100.00	29.50	26236.00	36141.68	50276468.00	47.70	8486.45	8562.00
13	7	8	6551.00	18553.00	153.75	0	Spot (Block13, Row8, Column7)	3663.37	3299.00	1815.81	0.05	0.50	402.00	606.88	402.00	584.22	0.18	0.96	100.00	87.00	0.00	2897.00	3261.37	2377528.00	5.23	1031.15	1029.00
13	8	8	6838.00	18548.00	154.05	0	Spot (Block13, Row8, Column8)	63784.11	65535.00	6775.55	0.01	0.11	401.00	542.28	401.00	437.24	0.13	0.81	100.00	100.00	91.41	65134.00	63383.11	41587620.00	144.64	14408.25	11353.00
14	1	1	9249.00	16450.00	156.55	0	Spot (Block14, Row1, Column1)	55401.89	65535.00	13274.81	0.07	0.24	1593.00	1716.70	1593.00	613.22	0.03	0.36	100.00	100.00	53.57	63942.00	53808.89	37230384.00	87.55	13286.94	12030.00
14	2	1	9548.00	16453.00	160.60	0	Spot (Block14, Row1, Column2)	62332.45	65535.00	8981.37	0.02	0.14	1636.00	1841.59	1636.00	847.19	0.05	0.46	100.00	100.00	83.71	63899.00	60696.45	44381128.00	71.40	14896.53	12391.00
14	3	1	9850.00	16453.00	151.50	0	Spot (Block14, Row1, Column3)	50646.89	64164.50	17915.28	0.10	0.35	1643.00	1773.36	1643.00	606.58	0.03	0.34	100.00	100.00	49.05	62521.50	49003.89	31907768.00	80.57	11355.73	9439.00
14	4	1	10144.00	16450.00	154.85	0	Spot (Block14, Row1, Column4)	61273.94	65535.00	9045.28	0.03	0.15	1668.00	1850.97	1668.00	801.17	0.05	0.43	100.00	100.00	75.87	63867.00	59605.94	40624984.00	74.17	14590.55	12784.00
14	5	1	10449.00	16452.00	155.30	0	Spot (Block14, Row1, Column5)	55256.88	65535.00	16419.42	0.07	0.30	1635.00	1749.28	1635.00	521.07	0.03	0.30	100.00	100.00	64.80	63900.00	53621.88	36580352.00	102.69	12946.81	10917.50
14	6	1	10745.00	16452.00	153.40	0	Spot (Block14, Row1, Column6)	64417.88	65535.00	4613.05	0.01	0.07	1626.00	1739.21	1626.00	522.83	0.03	0.30	100.00	100.00	89.25	63909.00	62791.88	41356652.00	119.88	19442.05	16025.00
14	7	1	11038.00	16454.00	163.20	0	Spot (Block14, Row1, Column7)	64384.45	65535.00	5237.72	0.01	0.08	1603.00	1682.79	1603.00	505.29	0.02	0.30	100.00	100.00	93.09	63932.00	62781.45	47516196.00	124.09	19014.32	14737.50
14	8	1	11349.00	16451.00	166.35	0	Spot (Block14, Row1, Column8)	3710.66	3568.00	1077.43	0.02	0.29	1519.00	1582.53	1519.00	377.62	0.02	0.24	99.00	94.00	0.00	2049.00	2191.66	2846079.00	5.64	2137.95	2145.00
14	1	2	9268.00	16770.00	261.75	0	Spot (Block14, Row2, Column1)	1768.67	1727.00	332.84	0.01	0.19	1544.00	1706.15	1544.00	721.42	0.04	0.42	7.00	0.00	0.00	183.00	224.67	3523195.00	0.09	1561.90	1477.50
14	2	2	9547.00	16754.00	146.65	0	Spot (Block14, Row2, Column2)	57937.88	65535.00	14505.46	0.05	0.25	1639.00	1853.68	1639.00	893.54	0.05	0.48	100.00	100.00	72.99	63896.00	56298.88	33893920.00	62.77	13884.54	13189.00
14	3	2	9849.00	16751.00	150.85	0	Spot (Block14, Row2, Column3)	8664.89	7378.00	4612.64	0.07	0.53	1675.00	1857.90	1675.00	894.02	0.05	0.48	99.00	92.00	0.00	5703.00	6989.89	5398226.00	7.61	3037.58	2787.50
14	4	2	10149.00	16754.00	198.20	0	Spot (Block14, Row2, Column4)	49335.24	65535.00	20417.65	0.12	0.41	1710.00	1998.91	1710.00	1127.02	0.07	0.56	100.00	100.00	50.68	63825.00	47625.24	54713336.00	42.00	11755.77	11542.50
14	5	2	10455.00	16755.00	184.35	0	Spot (Block14, Row2, Column5)	29392.45	28392.00	11314.04	0.02	0.38	1672.00	1907.57	1672.00	1009.94	0.06	0.53	100.00	100.00	0.21	26720.00	27720.45	28157952.00	27.21	7424.24	6658.00
14	6	2	10743.00	16753.00	154.05	0	Spot (Block14, Row2, Column6)	46302.99	51258.00	19495.44	0.04	0.42	1708.00	1988.37	1708.00	1088.89	0.07	0.55	100.00	100.00	37.98	49550.00	44594.99	30236060.00	40.70	9845.80	7759.00
14	7	2	11047.00	16757.00	152.00	0	Spot (Block14, Row2, Column7)	45433.70	49407.00	19614.20	0.04	0.43	1632.00	1749.01	1632.00	596.30	0.03	0.34	100.00	100.00	36.39	47775.00	43801.70	28714280.00	73.26	10885.09	9193.00
14	8	2	11352.00	16750.00	176.10	0	Spot (Block14, Row2, Column8)	2116.86	2079.00	383.31	0.01	0.18	1511.00	1596.52	1511.00	412.16	0.02	0.26	62.00	29.00	0.00	568.00	605.86	1835315.00	1.26	1716.83	1721.00
14	1	3	9248.00	17053.00	156.10	0	Spot (Block14, Row3, Column1)	62411.16	65535.00	7942.65	0.02	0.13	1580.00	1653.90	1580.00	478.76	0.02	0.29	100.00	100.00	81.25	63955.00	60831.16	41940680.00	126.91	17224.26	13602.00
14	2	3	9551.00	17054.00	148.50	0	Spot (Block14, Row3, Column2)	10825.94	9692.50	5572.67	0.05	0.51	1690.00	1824.58	1690.00	706.06	0.03	0.39	100.00	100.00	0.00	8002.50	9135.94	6517215.00	12.75	3548.69	3332.00
14	3	3	9844.00	17051.00	146.20	0	Spot (Block14, Row3, Column3)	34402.36	31598.00	18570.11	0.04	0.54	1638.00	1728.04	1638.00	467.69	0.02	0.27	100.00	100.00	10.63	29960.00	32764.36	20056624.00	69.86	8198.21	6557.00
14	4	3	10146.00	17052.00	155.85	0	Spot (Block14, Row3, Column4)	64797.83	65535.00	3730.91	0.00	0.06	1623.00	1797.43	1623.00	883.44	0.04	0.49	100.00	100.00	94.16	63912.00	63174.83	43285352.00	71.31	20023.87	15627.50
14	5	3	10444.00	17053.00	146.00	0	Spot (Block14, Row3, Column5)	21368.63	18440.00	13623.30	0.06	0.64	1645.00	1864.65	1645.00	894.85	0.05	0.48	100.00	100.00	2.93	16795.00	19723.63	12393807.00	21.80	5903.94	4145.50
14	6	3	10748.00	17050.00	229.45	0	Spot (Block14, Row3, Column6)	58596.33	65535.00	12034.75	0.05	0.21	1815.00	2311.75	1815.00	1450.83	0.11	0.63	100.00	100.00	63.38	63720.00	56781.33	88657208.00	38.79	14036.83	13390.00
14	7	3	11051.00	17056.00	152.75	0	Spot (Block14, Row3, Column7)	59793.37	65535.00	10956.03	0.04	0.18	1700.00	1943.94	1700.00	1012.48	0.06	0.52	100.00	100.00	71.65	63835.00	58093.37	37969108.00	57.14	15345.04	11715.00
14	8	3	11349.00	17066.00	155.90	0	Spot (Block14, Row3, Column8)	41725.97	40902.50	17859.85	0.01	0.43	1602.00	1676.81	1602.00	485.35	0.02	0.29	100.00	100.00	21.79	39300.50	40123.97	27956544.00	82.52	10105.55	8572.00
14	1	4	9249.00	17355.00	152.20	0	Spot (Block14, Row4, Column1)	64380.70	65535.00	5053.39	0.01	0.08	1601.00	1727.82	1601.00	599.40	0.03	0.35	100.00	100.00	91.98	63934.00	62779.70	40946492.00	104.53	18163.92	13715.50
14	2	4	9549.00	17353.00	173.35	0	Spot (Block14, Row4, Column2)	23084.01	20593.00	12397.74	0.05	0.54	1711.00	1860.98	1711.00	691.20	0.04	0.37	100.00	100.00	0.00	18882.00	21373.01	19344404.00	30.70	5700.91	5653.00
14	3	4	9848.00	17350.00	163.65	0	Spot (Block14, Row4, Column3)	64487.84	65535.00	4365.55	0.01	0.07	1710.00	1880.78	1710.00	764.63	0.04	0.41	100.00	100.00	91.67	63825.00	62777.84	47979424.00	81.88	18234.21	14457.00
14	4	4	10143.00	17353.00	151.50	0	Spot (Block14, Row4, Column4)	10164.77	8985.50	4659.04	0.05	0.46	1604.50	1677.02	1604.50	457.78	0.02	0.27	100.00	100.00	0.00	7381.00	8560.27	6383476.00	18.54	3445.78	3351.00
14	5	4	10440.00	17355.00	139.85	0	Spot (Block14, Row4, Column5)	13495.98	10115.00	12204.17	0.13	0.90	1637.00	1716.69	1637.00	430.90	0.02	0.25	100.00	100.00	1.89	8478.00	11858.98	7125880.00	27.34	4219.42	3526.00
14	6	4	10746.00	17355.00	190.40	0	Spot (Block14, Row4, Column6)	34086.91	33887.50	11247.76	0.00	0.33	1788.00	1974.60	1788.00	812.53	0.04	0.41	100.00	100.00	0.10	32099.50	32298.91	34768656.00	39.52	8680.97	7745.00
14	7	4	11044.00	17359.00	151.80	0	Spot (Block14, Row4, Column7)	43313.67	47928.00	22611.20	0.04	0.52	1828.00	1996.33	1828.00	772.88	0.04	0.39	100.00	100.00	41.55	46100.00	41485.67	27417712.00	53.46	9026.11	7149.00
14	8	4	11343.00	17364.00	150.15	0	Spot (Block14, Row4, Column8)	27331.52	24768.00	15472.06	0.04	0.57	1705.00	1771.05	1705.00	474.01	0.02	0.27	100.00	100.00	0.97	23063.00	25626.52	16972876.00	53.92	7012.32	5113.00
14	1	5	9249.00	17650.00	153.85	0	Spot (Block14, Row5, Column1)	64133.52	65535.00	5778.78	0.01	0.09	1649.00	1920.69	1649.00	1065.37	0.07	0.55	100.00	100.00	92.34	63886.00	62484.52	41879576.00	58.40	17401.32	13498.00
14	2	5	9548.00	17654.00	153.15	0	Spot (Block14, Row5, Column2)	47659.85	50359.00	16964.69	0.02	0.36	1744.00	2053.62	1744.00	1069.53	0.07	0.52	100.00	100.00	33.33	48615.00	45915.85	30740816.00	42.64	10359.61	8781.00
14	3	5	9852.00	17654.00	158.20	0	Spot (Block14, Row5, Column3)	52046.28	65535.00	16231.28	0.10	0.31	1755.00	1996.01	1755.00	902.44	0.06	0.45	100.00	100.00	50.29	63780.00	50291.28	35912224.00	55.46	10925.92	9953.00
14	4	5	10148.00	17654.00	151.85	0	Spot (Block14, Row5, Column4)	57117.51	65535.00	13784.33	0.06	0.24	1707.00	1846.14	1707.00	707.50	0.03	0.38	100.00	100.00	66.88	63828.00	55410.51	36212800.00	78.12	13755.22	9751.00
14	5	5	10448.00	17658.00	162.90	0	Spot (Block14, Row5, Column5)	64597.29	65535.00	4397.48	0.01	0.07	1705.00	1805.63	1705.00	557.57	0.02	0.31	100.00	100.00	92.77	63830.00	62892.29	47350276.00	112.62	19469.32	15628.50
14	6	5	10751.00	17652.00	153.55	0	Spot (Block14, Row5, Column6)	49357.64	58773.00	17995.61	0.08	0.36	1834.00	2046.54	1834.00	886.96	0.05	0.43	100.00	100.00	44.95	56939.00	47523.64	31737188.00	53.34	11259.83	10362.00
14	7	5	11051.00	17653.00	215.05	0	Spot (Block14, Row5, Column7)	56438.38	65535.00	13658.82	0.06	0.24	1958.00	2275.34	1958.00	1087.14	0.07	0.48	100.00	100.00	61.18	63577.00	54480.38	74443024.00	49.82	14470.50	13799.00
14	8	5	11348.00	17653.00	154.50	0	Spot (Block14, Row5, Column8)	56282.24	65535.00	15527.65	0.07	0.28	1725.00	1879.82	1725.00	736.28	0.04	0.39	100.00	100.00	67.07	63810.00	54557.24	36921460.00	73.89	13399.24	10785.00
14	1	6	9248.00	17951.00	227.35	0	Spot (Block14, Row6, Column1)	54228.69	65535.00	14006.56	0.08	0.26	1873.00	2403.54	1873.00	1549.39	0.11	0.64	100.00	100.00	50.03	63662.00	52355.69	80421888.00	33.45	14267.00	13340.00
14	2	6	9548.00	17953.00	223.45	0	Spot (Block14, Row6, Column2)	53080.04	65535.00	15730.77	0.09	0.30	1864.00	2285.74	1864.00	1386.01	0.09	0.61	100.00	100.00	51.40	63671.00	51216.04	76011360.00	36.65	13856.72	13489.00
14	3	6	9840.00	17953.00	156.30	0	Spot (Block14, Row6, Column3)	64563.96	65535.00	4873.76	0.01	0.08	1739.00	1957.61	1739.00	923.53	0.05	0.47	100.00	100.00	94.21	63796.00	62824.96	43516516.00	67.79	20705.63	15604.00
14	4	6	10148.00	17953.00	148.25	0	Spot (Block14, Row6, Column4)	34781.43	30605.00	20982.46	0.06	0.60	1726.00	1799.02	1726.00	473.42	0.02	0.26	100.00	100.00	14.29	28879.00	33055.43	20938480.00	69.67	7995.35	6420.00
14	5	6	10449.00	17955.00	163.95	0	Spot (Block14, Row6, Column5)	64447.59	65535.00	4761.57	0.01	0.07	1805.00	1948.51	1805.00	752.70	0.03	0.39	100.00	100.00	91.15	63730.00	62642.59	48078380.00	83.03	18822.26	13402.50
14	6	6	10747.00	17957.00	147.75	0	Spot (Block14, Row6, Column6)	16808.48	14361.00	11057.63	0.07	0.66	1841.00	2002.89	1841.00	774.74	0.04	0.39	100.00	99.00	0.00	12520.00	14967.48	10219554.00	19.11	4316.62	3618.50
14	7	6	11046.00	17953.00	156.60	0	Spot (Block14, Row6, Column7)	64450.61	65535.00	4233.13	0.01	0.07	1842.00	2033.98	1842.00	831.68	0.04	0.41	100.00	100.00	89.30	63693.00	62608.61	43375664.00	75.05	20886.99	16432.00
14	8	6	11352.00	17959.00	157.35	0	Spot (Block14, Row6, Column8)	64420.48	65535.00	4049.54	0.01	0.06	1720.00	1820.68	1720.00	566.77	0.02	0.31	100.00	100.00	88.43	63815.00	62700.48	43999604.00	110.45	19580.32	16532.00
14	1	7	9247.00	18251.00	165.05	0	Spot (Block14, Row7, Column1)	31939.08	28840.50	16539.33	0.04	0.52	1703.00	1981.68	1703.00	1010.19	0.07	0.51	100.00	100.00	3.06	27137.50	30236.08	24018208.00	29.66	6683.25	6478.00
14	2	7	9548.00	18250.00	148.00	0	Spot (Block14, Row7, Column2)	10377.34	8642.00	6246.12	0.08	0.60	1697.00	1933.86	1697.00	970.30	0.06	0.50	99.00	91.00	0.00	6945.00	8680.34	6195275.00	8.70	3326.14	3018.00
14	3	7	9851.00	18256.00	171.40	0	Spot (Block14, Row7, Column3)	2200.54	2171.00	422.68	0.01	0.19	1608.00	1675.59	1608.00	386.03	0.02	0.23	65.00	34.00	0.00	563.00	592.54	1797838.00	1.36	1769.26	1720.00
14	4	7	10148.00	18251.00	148.75	0	Spot (Block14, Row7, Column4)	6722.84	5993.00	3464.22	0.05	0.52	1682.00	1818.69	1682.00	805.60	0.03	0.44	95.00	82.00	0.00	4311.00	5040.84	4080763.00	6.09	2653.82	2589.00
14	5	7	10446.00	18254.00	202.25	0	Spot (Block14, Row7, Column5)	45684.30	54714.00	20925.28	0.08	0.46	1841.00	2236.85	1841.00	1352.66	0.08	0.60	100.00	100.00	42.19	52873.00	43843.30	52948584.00	32.12	11908.37	11882.00
14	6	7	10740.00	18253.00	217.60	0	Spot (Block14, Row7, Column6)	52998.95	65535.00	16543.77	0.09	0.31	2038.00	2534.57	2038.00	1528.10	0.09	0.60	100.00	100.00	58.02	63497.00	50960.95	71708352.00	33.02	14244.06	13885.00
14	7	7	11040.00	18253.00	159.90	0	Spot (Block14, Row7, Column7)	64709.28	65535.00	3863.75	0.01	0.06	1839.00	2075.79	1839.00	930.34	0.05	0.45	100.00	100.00	94.20	63696.00	62870.28	45749904.00	67.32	18542.68	14725.00
14	8	7	11346.00	18251.00	188.25	0	Spot (Block14, Row7, Column8)	55734.39	62349.00	11998.84	0.05	0.22	1749.00	1859.16	1749.00	601.44	0.03	0.32	100.00	100.00	43.04	60600.00	53985.39	55679072.00	89.58	13803.98	11805.00
14	1	8	9241.00	18558.00	149.35	0	Spot (Block14, Row8, Column1)	4430.92	4096.00	2054.55	0.03	0.46	1633.00	1736.39	1633.00	521.59	0.03	0.30	99.00	89.00	0.00	2463.00	2797.92	2716152.00	5.17	2278.04	2220.50
14	2	8	9550.00	18552.00	148.60	0	Spot (Block14, Row8, Column2)	38073.75	35065.00	19157.20	0.04	0.50	1667.00	1738.85	1667.00	422.87	0.02	0.24	100.00	100.00	15.35	33398.00	36406.75	23072784.00	85.92	8385.54	7379.00
14	3	8	9841.00	18551.00	148.60	0	Spot (Block14, Row8, Column3)	44579.50	53769.00	22110.66	0.08	0.50	1691.00	1753.28	1691.00	456.82	0.02	0.26	100.00	100.00	42.22	52078.00	42888.50	26926176.00	93.75	10175.70	7867.50
14	4	8	10146.00	18552.00	154.60	0	Spot (Block14, Row8, Column4)	61538.57	65535.00	8584.44	0.03	0.14	1705.00	1766.65	1705.00	445.81	0.02	0.25	100.00	100.00	76.38	63830.00	59833.57	40123504.00	134.08	17570.84	15746.00
14	5	8	10440.00	18553.00	148.15	0	Spot (Block14, Row8, Column5)	10118.32	9222.50	4343.31	0.04	0.43	1817.00	2104.48	1817.00	1138.86	0.06	0.54	100.00	97.00	0.00	7405.50	8301.32	6050755.00	7.04	3752.33	3499.00
14	6	8	10749.00	18553.00	228.60	0	Spot (Block14, Row8, Column6)	56873.04	65535.00	13569.17	0.06	0.24	2076.00	2497.20	2076.00	1379.48	0.08	0.55	100.00	100.00	60.15	63459.00	54797.04	85481072.00	39.42	14353.99	13743.00
14	7	8	11048.00	18555.00	152.00	0	Spot (Block14, Row8, Column7)	58192.77	65535.00	12766.88	0.05	0.22	1960.00	2198.93	1960.00	995.49	0.05	0.45	100.00	100.00	68.61	63575.00	56232.77	36894524.00	56.25	14954.99	11016.00
14	8	8	11339.00	18555.00	156.70	0	Spot (Block14, Row8, Column8)	64697.80	65535.00	4218.64	0.01	0.07	1865.00	1997.61	1865.00	645.71	0.03	0.32	100.00	100.00	94.05	63670.00	62832.80	43477332.00	97.10	18800.26	16152.00
15	1	1	13752.00	16456.00	158.00	0	Spot (Block15, Row1, Column1)	52509.45	65535.00	15965.58	0.10	0.30	905.00	1043.06	905.00	498.12	0.06	0.48	100.00	100.00	51.59	64630.00	51604.45	36231820.00	103.32	12964.95	10219.00
15	2	1	14049.00	16461.00	165.05	0	Spot (Block15, Row1, Column2)	61432.41	65535.00	10250.79	0.03	0.17	871.00	1019.56	871.00	612.12	0.07	0.60	100.00	100.00	78.54	64664.00	60561.41	46381916.00	98.70	13056.56	11482.00
15	3	1	14357.00	16500.00	277.35	0	Spot (Block15, Row1, Column3)	947.79	924.00	156.71	0.01	0.17	839.00	953.32	839.00	490.00	0.06	0.51	1.00	0.00	0.00	85.00	108.79	2132517.00	-0.01	873.07	864.00
15	4	1	14646.00	16457.00	156.15	0	Spot (Block15, Row1, Column4)	60865.41	65535.00	9431.86	0.03	0.15	817.00	912.41	817.00	367.78	0.05	0.40	100.00	100.00	74.63	64718.00	60048.41	40780188.00	163.01	14460.03	11098.50
15	5	1	14958.00	16463.00	154.90	0	Spot (Block15, Row1, Column5)	2600.22	2179.00	1361.61	0.08	0.52	812.00	883.06	812.00	309.00	0.04	0.35	92.00	75.00	0.00	1367.00	1788.22	1713544.00	5.56	1201.78	1120.00
15	6	1	15245.00	16456.00	149.20	0	Spot (Block15, Row1, Column6)	49697.61	57306.50	17257.16	0.06	0.35	808.00	885.15	808.00	308.50	0.04	0.35	100.00	100.00	44.59	56498.50	48889.61	30315744.00	158.22	11280.29	8871.50
15	7	1	15541.00	16459.00	153.35	0	Spot (Block15, Row1, Column7)	57163.82	65535.00	12816.18	0.06	0.22	799.00	862.74	799.00	268.03	0.03	0.31	100.00	100.00	62.19	64736.00	56364.82	37042464.00	210.05	11903.29	9146.00
15	8	1	15852.00	16458.00	155.35	0	Spot (Block15, Row1, Column8)	4583.21	4172.50	1860.73	0.04	0.41	788.00	839.59	788.00	567.51	0.03	0.68	100.00	98.00	0.00	3384.50	3795.21	3043254.00	6.60	1713.78	1531.00
15	1	2	13751.00	16774.00	200.25	0	Spot (Block15, Row2, Column1)	944.28	908.00	134.74	0.02	0.14	875.00	931.93	875.00	273.47	0.03	0.29	7.00	0.00	0.00	33.00	69.28	1073646.00	0.05	893.18	882.00
15	2	2	14048.00	16753.00	131.25	0	Spot (Block15, Row2, Column2)	1377.05	1352.00	224.38	0.01	0.16	871.00	937.26	871.00	426.41	0.03	0.45	57.00	5.00	0.00	481.00	506.05	633442.00	1.03	1008.34	999.00
15	3	2	14343.00	16765.00	157.55	0	Spot (Block15, Row2, Column3)	1975.23	1715.00	1749.98	0.06	0.89	811.00	847.14	811.00	152.33	0.02	0.18	98.00	93.00	0.00	904.00	1164.23	1347104.00	7.41	1154.58	1055.00
15	4	2	14653.00	16754.00	176.75	0	Spot (Block15, Row2, Column4)	1125.94	1070.00	210.53	0.02	0.19	814.00	896.67	814.00	316.78	0.04	0.35	40.00	8.00	0.00	256.00	311.94	980691.00	0.72	933.47	926.50
15	5	2	14955.00	16760.00	185.75	0	Spot (Block15, Row2, Column5)	7331.21	6992.00	2438.00	0.02	0.33	809.00	849.79	809.00	162.17	0.02	0.19	100.00	100.00	0.00	6183.00	6522.21	7103947.00	39.97	2645.86	2468.00
15	6	2	15238.00	16734.00	166.25	0	Spot (Block15, Row2, Column6)	1194.40	1113.00	298.03	0.03	0.25	806.00	908.86	806.00	363.36	0.05	0.40	36.00	15.00	0.00	307.00	388.40	918493.00	0.79	969.74	887.00
15	7	2	15555.00	16753.00	165.85	0	Spot (Block15, Row2, Column7)	1054.64	1015.00	202.09	0.02	0.19	781.00	809.32	781.00	194.31	0.02	0.24	57.00	26.00	0.00	234.00	273.64	806800.00	1.26	871.28	863.00
15	8	2	15860.00	16759.00	196.85	0	Spot (Block15, Row2, Column8)	846.40	816.00	105.90	0.02	0.13	783.00	811.08	783.00	237.23	0.02	0.29	4.00	0.00	0.00	33.00	63.40	928497.00	0.15	829.16	813.00
15	1	3	13754.00	17058.00	147.25	0	Spot (Block15, Row3, Column1)	2745.94	2540.00	974.80	0.03	0.35	803.00	851.04	803.00	196.79	0.03	0.23	100.00	100.00	0.00	1737.00	1942.94	1625599.00	9.63	1384.44	1275.00
15	2	3	14056.00	17060.00	147.75	0	Spot (Block15, Row3, Column2)	2618.57	2513.50	744.77	0.02	0.28	879.00	917.63	879.00	239.79	0.02	0.26	100.00	100.00	0.00	1634.50	1739.57	1565907.00	7.09	1352.49	1306.50
15	3	3	14342.00	17058.00	146.15	0	Spot (Block15, Row3, Column3)	23474.72	22171.50	12761.19	0.02	0.54	871.00	925.97	871.00	314.87	0.03	0.34	100.00	100.00	1.37	21300.50	22603.72	13662290.00	71.61	5801.15	4375.50
15	4	3	14652.00	17059.00	152.80	0	Spot (Block15, Row3, Column4)	57707.45	65535.00	11709.04	0.06	0.20	808.00	880.26	808.00	286.85	0.04	0.33	100.00	100.00	62.23	64727.00	56899.45	36817656.00	198.11	13934.60	10969.50
15	5	3	14949.00	17053.00	147.80	0	Spot (Block15, Row3, Column5)	10167.72	9239.00	6690.53	0.04	0.66	813.00	938.93	813.00	413.23	0.06	0.44	100.00	100.00	0.00	8426.00	9354.72	6029459.00	22.33	2962.90	2419.50
15	6	3	15253.00	17057.00	212.25	0	Spot (Block15, Row3, Column6)	30709.72	23505.00	19616.39	0.12	0.64	821.00	1020.14	821.00	525.16	0.09	0.51	100.00	100.00	13.34	22684.00	29888.72	39370044.00	56.53	7289.25	7290.50
15	7	3	15584.00	17060.00	191.75	0	Spot (Block15, Row3, Column7)	1011.16	983.00	201.96	0.01	0.20	778.00	871.99	778.00	421.19	0.05	0.48	20.00	0.00	0.00	205.00	233.16	1049581.00	0.33	859.34	800.00
15	8	3	15851.00	17063.00	160.85	0	Spot (Block15, Row3, Column8)	45933.50	47286.00	16853.31	0.01	0.37	781.00	838.93	781.00	338.52	0.03	0.40	100.00	100.00	28.43	46505.00	45152.50	32796720.00	133.21	9448.19	9239.50
15	1	4	13753.00	17360.00	150.95	0	Spot (Block15, Row4, Column1)	56675.83	65535.00	12815.57	0.06	0.23	875.00	954.54	875.00	380.26	0.04	0.40	100.00	100.00	59.74	64660.00	55800.83	35479352.00	146.53	13308.26	10349.00
15	2	4	14051.00	17356.00	170.30	0	Spot (Block15, Row4, Column2)	11581.49	10523.50	5505.21	0.04	0.48	905.00	1023.71	905.00	448.29	0.05	0.44	100.00	100.00	0.00	9618.50	10676.49	9381007.00	23.55	2978.31	2888.50
15	3	4	14352.00	17360.00	158.75	0	Spot (Block15, Row4, Column3)	64721.14	65535.00	4502.66	0.01	0.07	892.00	1009.45	892.00	465.59	0.05	0.46	100.00	100.00	95.11	64643.00	63829.14	45046344.00	136.84	18611.46	15160.50
15	4	4	14647.00	17360.00	164.20	0	Spot (Block15, Row4, Column4)	1474.11	1443.00	326.03	0.01	0.22	812.00	884.72	812.00	298.58	0.04	0.34	85.00	53.00	0.00	631.00	662.11	1105584.00	1.97	988.18	959.00
15	5	4	14945.00	17355.00	145.45	0	Spot (Block15, Row4, Column5)	5579.14	4467.00	4089.17	0.10	0.73	805.00	858.26	805.00	249.07	0.03	0.29	100.00	99.00	0.00	3662.00	4774.14	3224745.00	18.95	1919.82	1410.00
15	6	4	15255.00	17360.00	189.75	0	Spot (Block15, Row4, Column6)	8007.41	7917.00	2680.18	0.00	0.33	797.00	887.11	797.00	377.42	0.05	0.43	100.00	100.00	0.00	7120.00	7210.41	8119509.00	18.87	2593.68	2312.00
15	7	4	15549.00	17362.00	144.05	0	Spot (Block15, Row4, Column7)	1654.55	1628.00	363.94	0.01	0.22	785.00	824.16	785.00	249.65	0.02	0.30	98.00	82.00	0.00	843.00	869.55	936475.00	3.33	1048.35	1005.00
15	8	4	15852.00	17371.00	166.45	0	Spot (Block15, Row4, Column8)	1335.81	1330.00	275.84	0.00	0.21	795.00	820.45	795.00	222.61	0.01	0.27	87.00	61.00	0.00	535.00	540.81	1025902.00	2.32	889.34	871.00
15	1	5	13752.00	17655.00	154.75	0	Spot (Block15, Row5, Column1)	64387.06	65535.00	5278.16	0.01	0.08	929.00	1094.63	929.00	552.05	0.07	0.50	100.00	100.00	92.38	64606.00	63458.06	42238296.00	114.65	19333.91	14976.00
15	2	5	14049.00	17661.00	159.20	0	Spot (Block15, Row5, Column2)	49839.38	56847.00	17208.04	0.06	0.35	903.00	1061.00	903.00	502.03	0.07	0.47	100.00	100.00	41.95	55944.00	48936.38	34688480.00	97.16	9845.17	8264.50
15	3	5	14353.00	17658.00	156.25	0	Spot (Block15, Row5, Column3)	36317.45	32475.00	20152.51	0.05	0.55	890.00	1025.54	890.00	507.52	0.06	0.49	100.00	100.00	14.29	31585.00	35427.45	24405424.00	69.54	6302.88	5554.00
15	4	5	14651.00	17662.00	146.85	0	Spot (Block15, Row5, Column4)	24271.17	23109.00	12503.20	0.02	0.52	861.00	933.92	861.00	365.20	0.04	0.39	100.00	100.00	0.00	22248.00	23410.17	14344264.00	63.90	5808.91	4455.00
15	5	5	14953.00	17659.00	157.00	0	Spot (Block15, Row5, Column5)	64503.97	65535.00	5013.94	0.01	0.08	806.00	894.83	806.00	380.92	0.05	0.43	100.00	100.00	93.55	64729.00	63697.97	43992124.00	166.99	17113.47	13183.00
15	6	5	15261.00	17656.00	151.55	0	Spot (Block15, Row5, Column6)	1541.27	1427.00	742.90	0.03	0.48	795.00	862.52	795.00	315.50	0.04	0.37	83.00	50.00	0.00	632.00	746.27	966378.00	2.15	965.27	904.00
15	7	5	15552.00	17659.00	181.45	0	Spot (Block15, Row5, Column7)	15838.85	14137.50	8641.43	0.05	0.55	806.00	881.20	806.00	318.33	0.04	0.36	100.00	100.00	0.00	13331.50	15032.85	14635100.00	46.99	3754.71	3739.00
15	8	5	15846.00	17658.00	147.10	0	Spot (Block15, Row5, Column8)	2777.90	2552.00	1265.90	0.04	0.46	803.00	846.45	803.00	220.37	0.02	0.26	100.00	99.00	0.00	1749.00	1974.90	1641739.00	8.76	1236.80	1140.00
15	1	6	13750.00	17958.00	209.20	0	Spot (Block15, Row6, Column1)	28835.89	19709.50	20336.50	0.17	0.71	1009.00	1202.10	1009.00	633.83	0.08	0.53	100.00	100.00	13.40	18700.50	27826.89	35929688.00	43.60	7000.99	6927.00
15	2	6	14044.00	17961.00	202.25	0	Spot (Block15, Row6, Column2)	7711.67	7182.00	3605.69	0.03	0.47	918.00	1072.91	918.00	503.82	0.07	0.47	100.00	100.00	0.00	6264.00	6793.67	8953251.00	13.18	2602.60	2381.50
15	3	6	14343.00	17958.00	152.35	0	Spot (Block15, Row6, Column3)	60120.07	65535.00	9891.24	0.04	0.16	889.00	973.89	889.00	351.17	0.04	0.36	100.00	100.00	69.56	64646.00	59231.07	38116448.00	168.42	15124.38	12233.00
15	4	6	14658.00	17960.00	147.90	0	Spot (Block15, Row6, Column4)	4853.54	4517.00	2005.34	0.03	0.41	871.00	913.25	871.00	280.16	0.02	0.31	100.00	100.00	0.00	3646.00	3982.54	2892710.00	14.06	1920.55	1655.00
15	5	6	14949.00	17960.00	153.65	0	Spot (Block15, Row6, Column5)	63954.99	65535.00	5666.23	0.01	0.09	814.00	913.73	814.00	379.44	0.05	0.42	100.00	100.00	88.17	64721.00	63140.99	41635076.00	166.14	15617.33	12398.00
15	6	6	15239.00	17947.00	224.10	0	Spot (Block15, Row6, Column6)	932.40	897.00	169.41	0.02	0.18	793.00	841.82	793.00	238.35	0.03	0.28	21.00	2.00	0.00	104.00	139.40	1338924.00	0.38	820.93	801.50
15	7	6	15553.00	17958.00	149.35	0	Spot (Block15, Row6, Column7)	3098.88	2706.00	1306.68	0.06	0.42	798.00	848.70	798.00	248.65	0.03	0.29	100.00	99.00	0.00	1908.00	2300.88	1902713.00	9.05	1358.99	1267.50
15	8	6	15851.00	17967.00	153.05	0	Spot (Block15, Row6, Column8)	1542.23	1469.50	457.87	0.02	0.30	800.00	825.63	800.00	137.29	0.01	0.17	93.00	82.00	0.00	669.50	742.23	990112.00	5.22	1031.18	1017.00
15	1	7	13751.00	18257.00	166.45	0	Spot (Block15, Row7, Column1)	16623.50	14596.00	8686.83	0.06	0.52	885.00	1017.66	885.00	473.13	0.06	0.46	100.00	100.00	0.00	13711.00	15738.50	12733601.00	32.98	3443.70	3343.00
15	2	7	14056.00	18259.00	158.90	0	Spot (Block15, Row7, Column2)	1280.53	1222.50	289.97	0.02	0.23	874.00	926.02	874.00	264.98	0.03	0.29	64.00	27.00	0.00	348.50	406.53	893809.00	1.34	994.85	992.00
15	3	7	14366.00	18259.00	167.60	0	Spot (Block15, Row7, Column3)	970.75	970.00	132.58	0.00	0.14	819.00	869.48	819.00	200.19	0.03	0.23	30.00	4.00	0.00	151.00	151.75	754274.00	0.51	904.15	881.00
15	4	7	14653.00	18244.00	189.65	0	Spot (Block15, Row7, Column4)	1166.39	1139.00	215.44	0.01	0.18	800.00	837.85	800.00	212.29	0.02	0.25	71.00	35.00	0.00	339.00	366.39	1178055.00	1.55	915.01	902.50
15	5	7	14954.00	18258.00	221.80	0	Spot (Block15, Row7, Column5)	1099.21	1074.00	205.69	0.01	0.19	802.00	885.52	802.00	338.03	0.04	0.38	37.00	4.00	0.00	272.00	297.21	1550988.00	0.63	917.88	893.00
15	6	7	15246.00	18260.00	187.65	0	Spot (Block15, Row7, Column6)	9602.08	9449.00	4304.65	0.01	0.45	872.00	1033.28	872.00	590.92	0.07	0.57	100.00	100.00	0.00	8577.00	8730.08	9515660.00	14.50	2690.21	2657.50
15	7	7	15541.00	18260.00	151.15	0	Spot (Block15, Row7, Column7)	44678.32	46197.00	18330.51	0.01	0.41	833.00	916.33	833.00	310.00	0.04	0.34	100.00	100.00	27.16	45364.00	43845.32	27968800.00	141.17	9356.11	6999.00
15	8	7	15855.00	18258.00	189.40	0	Spot (Block15, Row7, Column8)	13058.77	12804.00	3640.93	0.01	0.28	821.00	902.68	821.00	314.43	0.04	0.35	100.00	100.00	0.00	11983.00	12237.77	13150179.00	38.66	4096.62	3857.00
15	1	8	13744.00	18564.00	145.90	0	Spot (Block15, Row8, Column1)	1807.74	1748.50	486.80	0.01	0.27	863.00	890.81	863.00	217.06	0.01	0.24	98.00	84.00	0.00	885.50	944.74	1055720.00	4.22	1121.73	1125.50
15	2	8	14068.00	18565.00	165.10	0	Spot (Block15, Row8, Column2)	1072.71	1092.00	175.94	0.01	0.16	822.00	857.82	822.00	135.62	0.02	0.16	71.00	49.00	0.00	270.00	250.71	812044.00	1.58	953.05	906.50
15	3	8	14346.00	18562.00	149.25	0	Spot (Block15, Row8, Column3)	1716.34	1590.50	632.09	0.03	0.37	817.00	871.50	817.00	231.24	0.03	0.27	91.00	81.00	0.00	773.50	899.34	1050403.00	3.65	1114.59	1106.00
15	4	8	14650.00	18559.00	156.95	0	Spot (Block15, Row8, Column4)	60708.66	65535.00	9352.39	0.03	0.15	804.00	864.03	804.00	274.38	0.03	0.32	100.00	100.00	72.15	64731.00	59904.66	40978712.00	218.11	15177.48	12227.00
15	5	8	14941.00	18556.00	192.00	0	Spot (Block15, Row8, Column5)	1134.75	1101.50	214.72	0.01	0.19	818.00	936.14	818.00	468.28	0.06	0.50	26.00	0.00	0.00	283.50	316.75	1180143.00	0.42	887.05	882.00
15	6	8	15253.00	18561.00	201.05	0	Spot (Block15, Row8, Column6)	37578.58	32199.00	22108.57	0.07	0.59	912.00	1129.98	912.00	691.62	0.09	0.61	100.00	100.00	29.90	31287.00	36666.58	43102980.00	52.70	8267.69	8140.00
15	7	8	15549.00	18561.00	147.45	0	Spot (Block15, Row8, Column7)	19572.57	18684.00	9691.60	0.02	0.50	987.00	1146.23	987.00	618.89	0.06	0.54	100.00	100.00	0.00	17697.00	18585.57	11645677.00	29.77	4724.72	4093.00
15	8	8	15840.00	18559.00	157.60	0	Spot (Block15, Row8, Column8)	64595.27	65535.00	4218.31	0.01	0.07	929.00	1076.36	929.00	491.15	0.06	0.46	100.00	100.00	90.84	64606.00	63666.27	43731404.00	129.33	18072.33	14809.00
16	1	1	18252.00	16462.00	160.55	0	Spot (Block16, Row1, Column1)	51200.66	61494.50	16460.80	0.08	0.32	673.00	743.81	673.00	292.93	0.04	0.39	100.00	100.00	46.79	60821.50	50527.66	36659976.00	172.25	11090.93	8415.00
16	2	1	18544.00	16463.00	155.95	0	Spot (Block16, Row1, Column2)	11548.10	10506.50	5766.35	0.04	0.50	620.00	679.56	620.00	195.10	0.04	0.29	100.00	100.00	0.00	9886.50	10928.10	7691033.00	55.71	2666.79	2495.50
16	3	1	18852.00	16464.00	150.50	0	Spot (Block16, Row1, Column3)	5983.54	4993.00	3774.34	0.08	0.63	603.00	625.12	603.00	97.54	0.02	0.16	100.00	100.00	0.00	4390.00	5380.54	3727745.00	54.93	1723.44	1569.00
16	4	1	19145.00	16462.00	151.75	0	Spot (Block16, Row1, Column4)	8201.66	7327.50	3949.89	0.05	0.48	609.00	644.77	609.00	132.51	0.02	0.21	100.00	100.00	0.00	6718.50	7592.66	5183446.00	57.03	2237.87	1879.00
16	5	1	19452.00	16469.00	155.05	0	Spot (Block16, Row1, Column5)	15254.49	12170.00	11786.44	0.10	0.77	612.00	649.83	612.00	148.70	0.03	0.23	100.00	100.00	0.00	11558.00	14642.49	10037456.00	98.21	2998.94	2308.00
16	6	1	19747.00	16461.00	148.55	0	Spot (Block16, Row1, Column6)	23300.66	21362.50	13054.17	0.04	0.56	619.00	657.16	619.00	162.83	0.03	0.25	100.00	100.00	0.00	20743.50	22681.66	14120200.00	139.06	5518.18	3946.50
16	7	1	20043.00	16463.00	153.85	0	Spot (Block16, Row1, Column7)	45163.74	50155.50	20254.32	0.05	0.45	608.00	643.35	608.00	160.36	0.02	0.25	100.00	100.00	38.15	49547.50	44555.74	29356620.00	277.62	8442.64	6148.00
16	8	1	20356.00	16461.00	161.05	0	Spot (Block16, Row1, Column8)	2120.35	1884.00	856.33	0.05	0.40	601.00	619.63	601.00	123.49	0.01	0.20	100.00	99.00	0.00	1283.00	1519.35	1516050.00	12.15	957.93	891.00
16	1	2	18250.00	16763.00	147.00	-50	Spot (Block16, Row2, Column1)	685.68	688.00	55.30	0.00	0.08	652.00	723.76	652.00	252.66	0.05	0.35	0.00	0.00	0.00	36.00	33.68	403863.00	-0.15	669.93	665.50
16	2	2	18547.00	16761.00	133.15	0	Spot (Block16, Row2, Column2)	9517.83	9372.50	3469.55	0.01	0.36	633.00	672.43	633.00	143.58	0.03	0.21	100.00	100.00	0.00	8739.50	8884.83	4530486.00	61.61	2493.09	2434.00
16	3	2	18855.00	16763.00	156.15	0	Spot (Block16, Row2, Column3)	1294.48	1227.00	376.38	0.02	0.29	618.00	654.20	618.00	136.06	0.02	0.21	99.00	89.00	0.00	609.00	676.48	868593.00	4.71	819.11	756.50
16	4	2	19154.00	16764.00	177.85	0	Spot (Block16, Row2, Column4)	5970.07	5869.50	2395.76	0.01	0.40	631.00	688.55	631.00	177.56	0.04	0.26	100.00	100.00	0.00	5238.50	5339.07	5253664.00	29.75	1768.93	1770.00
16	5	2	19449.00	16763.00	199.55	0	Spot (Block16, Row2, Column5)	9038.57	8821.50	3021.53	0.01	0.33	667.00	723.73	667.00	227.13	0.04	0.31	100.00	100.00	0.00	8154.50	8371.57	10195507.00	36.61	2599.22	2411.00
16	6	2	19746.00	16756.00	157.35	0	Spot (Block16, Row2, Column6)	2855.09	2680.00	1318.87	0.03	0.46	674.00	806.42	674.00	539.01	0.08	0.67	94.00	72.00	0.00	2006.00	2181.09	1950026.00	3.80	1134.15	1076.00
16	7	2	20053.00	16767.00	152.45	0	Spot (Block16, Row2, Column7)	3503.71	3239.50	1673.57	0.03	0.48	638.00	674.83	638.00	152.84	0.02	0.23	100.00	100.00	0.00	2601.50	2865.71	2228357.00	18.51	1415.50	1372.00
16	8	2	20344.00	16778.00	156.35	0	Spot (Block16, Row2, Column8)	660.92	650.00	59.48	0.01	0.09	612.00	733.34	612.00	809.72	0.08	1.10	0.00	0.00	0.00	38.00	48.92	444801.00	-0.09	635.68	611.00
16	1	3	18251.00	17063.00	152.60	0	Spot (Block16, Row3, Column1)	14474.06	12409.00	9193.30	0.07	0.64	605.00	628.13	605.00	106.78	0.02	0.17	100.00	100.00	0.00	11804.00	13869.06	9263399.00	129.67	3105.44	2587.50
16	2	3	18551.00	17067.00	156.25	0	Spot (Block16, Row3, Column2)	1825.21	1766.00	565.64	0.01	0.31	632.00	695.70	632.00	255.87	0.04	0.37	99.00	89.00	0.00	1134.00	1193.21	1222888.00	4.41	960.45	911.50
16	3	3	18841.00	17065.00	148.80	0	Spot (Block16, Row3, Column3)	4864.65	4142.00	2731.26	0.07	0.56	635.00	671.83	635.00	169.01	0.02	0.25	100.00	100.00	0.00	3507.00	4229.65	2943113.00	24.81	1640.11	1425.00
16	4	3	19156.00	17064.00	152.85	0	Spot (Block16, Row3, Column4)	25835.83	23367.50	14524.88	0.04	0.56	634.00	672.55	634.00	148.14	0.03	0.22	100.00	100.00	0.47	22733.50	25201.83	16638275.00	169.86	4762.95	3953.00
16	5	3	19459.00	17072.00	152.85	0	Spot (Block16, Row3, Column5)	9373.50	3527.00	15309.52	0.42	1.63	684.00	869.98	684.00	636.81	0.10	0.73	92.00	74.00	4.21	2843.00	8689.50	6008416.00	13.35	2622.54	1068.00
16	6	3	19750.00	17064.00	216.65	0	Spot (Block16, Row3, Column6)	49661.47	54856.00	16233.56	0.04	0.33	735.00	1124.42	735.00	893.70	0.18	0.79	100.00	100.00	40.04	54121.00	48926.47	66596584.00	54.31	12222.39	12086.00
16	7	3	20052.00	17066.00	151.20	0	Spot (Block16, Row3, Column7)	11221.68	9519.00	7438.58	0.07	0.66	674.00	858.64	674.00	645.75	0.11	0.75	100.00	96.00	0.00	8845.00	10547.68	7047217.00	16.05	2553.13	2084.00
16	8	3	20353.00	17069.00	164.10	0	Spot (Block16, Row3, Column8)	50740.82	56526.00	15927.36	0.05	0.31	639.00	792.61	639.00	831.80	0.09	1.05	100.00	100.00	39.25	55887.00	50101.82	38005168.00	60.05	9301.51	8548.00
16	1	4	18255.00	17363.00	151.10	0	Spot (Block16, Row4, Column1)	26185.46	22877.00	15261.32	0.06	0.58	608.00	681.64	608.00	321.24	0.05	0.47	100.00	100.00	0.48	22269.00	25577.46	16444471.00	79.39	5021.88	4365.00
16	2	4	18549.00	17361.00	180.55	0	Spot (Block16, Row4, Column2)	16921.69	15149.00	9637.93	0.05	0.57	677.00	809.21	677.00	452.54	0.08	0.56	100.00	100.00	0.00	14472.00	16244.69	15449505.00	35.60	3523.44	3440.00
16	3	4	18852.00	17365.00	154.90	0	Spot (Block16, Row4, Column3)	57142.35	65535.00	13146.12	0.06	0.23	679.00	801.25	679.00	475.71	0.07	0.59	100.00	100.00	62.40	64856.00	56463.35	37542840.00	118.44	13302.20	9872.00
16	4	4	19146.00	17362.00	162.80	0	Spot (Block16, Row4, Column4)	1088.99	1013.50	240.30	0.03	0.22	626.00	664.35	626.00	160.01	0.03	0.24	95.00	62.00	0.00	387.50	462.99	794961.00	2.65	765.12	775.50
16	5	4	19439.00	17366.00	145.65	0	Spot (Block16, Row4, Column5)	2719.08	1946.00	3551.03	0.15	1.31	664.00	712.06	664.00	198.49	0.03	0.28	99.00	99.00	0.00	1282.00	2055.08	1571630.00	10.11	1169.56	1051.00
16	6	4	19749.00	17359.00	196.50	0	Spot (Block16, Row4, Column6)	10457.26	10466.50	2695.00	0.00	0.26	725.00	915.35	725.00	656.67	0.10	0.72	100.00	100.00	0.00	9741.50	9732.26	11419327.00	14.53	3225.09	3124.00
16	7	4	20047.00	17365.00	151.05	0	Spot (Block16, Row4, Column7)	8571.36	6459.50	6546.42	0.12	0.76	701.00	838.09	701.00	512.01	0.08	0.61	100.00	87.00	0.00	5758.50	7870.36	5382811.00	15.10	2009.36	1691.00
16	8	4	20352.00	17374.00	153.65	0	Spot (Block16, Row4, Column8)	2853.88	2641.00	1161.08	0.03	0.41	651.00	705.37	651.00	283.56	0.03	0.40	100.00	97.00	0.00	1990.00	2202.88	1843606.00	7.58	1215.06	1137.00
16	1	5	18252.00	17666.00	151.15	0	Spot (Block16, Row5, Column1)	18685.99	15703.00	11635.22	0.08	0.62	640.00	864.69	640.00	677.54	0.13	0.78	100.00	100.00	0.00	15063.00	18045.99	11678741.00	26.30	4121.84	3128.50
16	2	5	18551.00	17667.00	162.40	0	Spot (Block16, Row5, Column2)	53831.85	65440.00	14432.42	0.08	0.27	729.00	1015.24	729.00	782.77	0.14	0.77	100.00	100.00	49.79	64711.00	53102.85	39136096.00	67.47	10638.33	9744.00
16	3	5	18857.00	17667.00	164.95	0	Spot (Block16, Row5, Column3)	45220.89	48398.50	19314.04	0.03	0.43	704.00	887.45	704.00	591.28	0.10	0.67	100.00	100.00	36.56	47694.50	44516.89	33644596.00	74.98	7241.02	6683.50
16	4	5	19149.00	17666.00	149.15	0	Spot (Block16, Row5, Column4)	12060.02	10551.00	7397.95	0.06	0.61	656.00	741.71	656.00	403.17	0.05	0.54	100.00	100.00	0.00	9895.00	11404.02	7368670.00	28.07	2929.86	2247.00
16	5	5	19454.00	17665.00	154.65	0	Spot (Block16, Row5, Column5)	57965.10	65535.00	12606.42	0.05	0.22	638.00	694.04	638.00	237.96	0.04	0.34	100.00	100.00	66.01	64897.00	57327.10	38373224.00	240.68	11828.70	9236.00
16	6	5	19758.00	17662.00	153.30	0	Spot (Block16, Row5, Column6)	3097.76	2918.50	1362.53	0.03	0.44	683.00	844.69	683.00	615.13	0.09	0.73	94.00	74.00	0.00	2235.50	2414.76	1988763.00	3.66	1287.14	1154.00
16	7	5	20054.00	17665.00	210.85	0	Spot (Block16, Row5, Column7)	51465.16	65535.00	16918.67	0.10	0.33	738.00	1007.81	738.00	778.68	0.14	0.77	100.00	100.00	50.04	64797.00	50727.16	65309928.00	64.80	12134.52	11759.00
16	8	5	20351.00	17667.00	148.75	0	Spot (Block16, Row5, Column8)	22742.55	18031.50	17898.70	0.10	0.79	647.00	753.82	647.00	478.66	0.07	0.63	100.00	99.00	0.99	17384.50	22095.55	13781985.00	45.94	4111.64	3582.00
16	1	6	18250.00	17964.00	216.30	0	Spot (Block16, Row6, Column1)	44619.03	44196.00	18554.12	0.00	0.42	771.00	1180.74	771.00	1017.85	0.19	0.86	100.00	100.00	34.23	43425.00	43848.03	59834580.00	42.68	10526.48	10767.00
16	2	6	18545.00	17963.00	218.30	0	Spot (Block16, Row6, Column2)	46628.20	49399.50	18080.16	0.03	0.39	764.00	1145.03	764.00	993.46	0.18	0.87	100.00	100.00	34.78	48635.50	45864.20	63414800.00	45.78	10604.15	10303.00
16	3	6	18839.00	17963.00	151.00	0	Spot (Block16, Row6, Column3)	40392.91	40654.00	20267.82	0.00	0.50	680.00	830.86	680.00	619.54	0.09	0.75	100.00	100.00	23.43	39974.00	39712.91	25164908.00	63.86	8306.54	6841.50
16	4	6	19155.00	17964.00	149.95	0	Spot (Block16, Row6, Column4)	4344.94	3853.50	2224.90	0.05	0.51	653.00	686.86	653.00	209.13	0.02	0.30	100.00	100.00	0.00	3200.50	3691.94	2659101.00	17.49	1527.83	1371.00
16	5	6	19447.00	17963.00	153.10	0	Spot (Block16, Row6, Column5)	57931.96	65535.00	12758.84	0.05	0.22	662.00	712.36	662.00	268.55	0.03	0.38	100.00	100.00	65.31	64873.00	57269.96	37076760.00	213.07	13662.96	10357.00
16	6	6	19753.00	17961.00	155.20	0	Spot (Block16, Row6, Column6)	1792.97	1537.50	871.03	0.07	0.49	676.00	796.11	676.00	571.54	0.07	0.72	62.00	43.00	0.00	861.50	1116.97	1186943.00	1.74	909.31	872.00
16	7	6	20053.00	17965.00	153.20	0	Spot (Block16, Row6, Column7)	21521.05	18333.00	14330.06	0.07	0.67	701.00	851.01	701.00	564.14	0.08	0.66	100.00	100.00	0.00	17632.00	20820.05	13924119.00	36.64	4059.35	3454.00
16	8	6	20354.00	17969.00	152.75	0	Spot (Block16, Row6, Column8)	24817.97	20701.00	18055.82	0.08	0.73	645.00	691.86	645.00	160.57	0.03	0.23	100.00	100.00	1.71	20056.00	24172.97	16007591.00	150.26	4131.07	3217.50
16	1	7	18252.00	18263.00	172.80	0	Spot (Block16, Row7, Column1)	22766.97	20093.00	12775.19	0.05	0.56	686.00	929.69	686.00	680.90	0.13	0.73	100.00	100.00	0.00	19407.00	22080.97	18828286.00	32.07	4298.60	4299.00
16	2	7	18559.00	18272.00	163.95	0	Spot (Block16, Row7, Column2)	1068.57	993.00	256.24	0.03	0.24	674.00	825.40	674.00	603.44	0.09	0.73	25.00	0.00	0.00	319.00	394.57	795014.00	0.40	839.56	778.00
16	3	7	18868.00	18282.00	221.35	0	Spot (Block16, Row7, Column3)	681.18	683.00	60.39	0.00	0.09	617.00	640.71	617.00	94.48	0.02	0.15	22.00	2.00	0.00	66.00	64.18	954334.00	0.43	637.03	615.00
16	4	7	19153.00	18264.00	164.55	0	Spot (Block16, Row7, Column4)	1012.66	992.00	205.84	0.01	0.20	630.00	686.79	630.00	254.40	0.04	0.37	68.00	24.00	0.00	362.00	382.66	763542.00	1.28	732.57	714.00
16	5	7	19455.00	18270.00	200.95	0	Spot (Block16, Row7, Column5)	4367.26	4101.50	2182.91	0.03	0.50	669.00	824.73	669.00	617.77	0.09	0.75	99.00	85.00	0.00	3432.50	3698.26	5004880.00	5.73	1701.23	1515.50
16	6	7	19753.00	18268.00	209.65	0	Spot (Block16, Row7, Column6)	48504.96	61030.00	19646.29	0.10	0.41	725.00	1211.68	725.00	1179.58	0.22	0.97	100.00	100.00	46.14	60305.00	47779.96	60874312.00	40.09	10716.10	10590.00
16	7	7	20039.00	18265.00	154.80	0	Spot (Block16, Row7, Column7)	28260.49	26432.00	14604.09	0.03	0.52	695.00	940.42	695.00	852.81	0.13	0.91	100.00	100.00	0.45	25737.00	27565.49	18764960.00	32.04	5813.97	4235.00
16	8	7	20352.00	18263.00	197.40	0	Spot (Block16, Row7, Column8)	15550.69	15946.00	4304.21	0.01	0.28	648.00	714.96	648.00	270.05	0.04	0.38	100.00	100.00	0.00	15298.00	14902.69	17214608.00	54.94	3991.15	3497.50
16	1	8	18240.00	18561.00	194.65	0	Spot (Block16, Row8, Column1)	944.21	877.00	329.99	0.03	0.35	618.00	684.74	618.00	298.30	0.04	0.44	40.00	11.00	0.00	259.00	326.21	1013139.00	0.87	745.96	698.50
16	2	8	18552.00	18566.00	151.75	0	Spot (Block16, Row8, Column2)	2896.75	2597.00	1407.85	0.05	0.49	617.00	640.80	617.00	82.35	0.02	0.13	100.00	100.00	0.00	1980.00	2279.75	1822058.00	27.39	1161.51	1093.00
16	3	8	18842.00	18563.00	152.95	0	Spot (Block16, Row8, Column3)	7233.27	5828.50	5385.71	0.09	0.74	618.00	671.78	618.00	267.64	0.04	0.40	100.00	97.00	0.00	5210.50	6615.27	4614826.00	24.52	1783.64	1549.00
16	4	8	19151.00	18564.00	162.85	0	Spot (Block16, Row8, Column4)	59876.57	65535.00	10637.50	0.04	0.18	671.00	745.33	671.00	360.87	0.05	0.48	100.00	100.00	69.70	64864.00	59205.57	44069572.00	163.86	11564.71	9396.00
16	5	8	19436.00	18564.00	158.40	0	Spot (Block16, Row8, Column5)	986.75	985.00	192.58	0.00	0.20	682.00	880.26	682.00	709.92	0.11	0.81	2.00	0.00	0.00	303.00	304.75	680857.00	0.15	741.07	716.50
16	6	8	19750.00	18563.00	212.65	0	Spot (Block16, Row8, Column6)	49816.75	64148.00	17791.85	0.11	0.36	780.00	1229.66	780.00	1126.82	0.20	0.92	100.00	100.00	48.84	63368.00	49036.75	64164608.00	43.12	11639.06	11294.00
16	7	8	20050.00	18565.00	150.30	0	Spot (Block16, Row8, Column7)	12432.30	11736.00	6679.84	0.03	0.54	704.00	937.90	704.00	727.29	0.12	0.78	100.00	100.00	0.00	11032.00	11728.30	7645862.00	15.80	3111.14	2597.00
16	8	8	20343.00	18566.00	157.35	0	Spot (Block16, Row8, Column8)	63766.50	65535.00	5834.67	0.01	0.09	690.00	812.24	690.00	424.60	0.07	0.52	100.00	100.00	86.51	64845.00	63076.50	43489156.00	148.27	15520.31	13455.00
17	1	1	4740.00	20944.00	153.50	0	Spot (Block17, Row1, Column1)	58139.60	65535.00	11612.20	0.05	0.20	1080.00	1158.67	1080.00	322.01	0.03	0.28	100.00	100.00	62.52	64455.00	57059.60	37849196.00	176.95	12486.20	10762.00
17	2	1	5040.00	20946.00	145.75	0	Spot (Block17, Row1, Column2)	17410.61	15791.50	8896.27	0.04	0.51	1025.00	1086.20	1025.00	209.02	0.03	0.19	100.00	100.00	0.00	14766.50	16385.61	10063334.00	78.10	4054.49	3556.00
17	3	1	5342.00	20946.00	144.85	0	Spot (Block17, Row1, Column3)	5185.13	4575.00	2697.76	0.05	0.52	1034.00	1066.52	1034.00	132.82	0.01	0.12	100.00	100.00	0.00	3541.00	4151.13	2939968.00	31.01	1955.85	1811.00
17	4	1	5637.00	20945.00	144.85	0	Spot (Block17, Row1, Column4)	12180.91	11457.00	6405.80	0.03	0.53	1021.00	1065.52	1021.00	158.21	0.02	0.15	100.00	100.00	0.00	10436.00	11159.91	6918757.00	70.26	3425.78	2957.50
17	5	1	5942.00	20948.00	143.10	0	Spot (Block17, Row1, Column5)	15876.28	13905.50	10552.23	0.06	0.66	1016.00	1056.36	1016.00	152.64	0.02	0.14	100.00	100.00	0.00	12889.50	14860.28	8763706.00	97.09	4011.19	3485.00
17	6	1	6236.00	20946.00	142.30	0	Spot (Block17, Row1, Column6)	18175.89	16272.50	9263.32	0.05	0.51	1053.00	1088.46	1053.00	200.70	0.01	0.18	100.00	100.00	0.00	15219.50	17122.89	9960388.00	85.14	4934.28	3853.00
17	7	1	6536.00	20948.00	145.15	0	Spot (Block17, Row1, Column7)	46617.23	50630.00	18661.07	0.04	0.40	1070.00	1097.24	1070.00	224.32	0.01	0.20	100.00	100.00	35.48	49560.00	45547.23	26805060.00	202.92	10407.77	8282.00
17	8	1	6852.00	20941.00	211.05	0	Spot (Block17, Row1, Column8)	1311.01	1286.00	209.75	0.01	0.16	1019.00	1057.28	1019.00	174.05	0.02	0.16	70.00	35.00	0.00	267.00	292.01	1667602.00	1.46	1117.35	1106.00
17	1	2	4721.00	21289.00	152.95	0	Spot (Block17, Row2, Column1)	1241.84	1227.00	107.19	0.01	0.09	1089.00	1148.63	1089.00	244.28	0.02	0.21	17.00	0.00	0.00	138.00	152.84	798506.00	0.38	1167.73	1182.00
17	2	2	5039.00	21243.00	125.55	0	Spot (Block17, Row2, Column2)	9267.19	9336.00	2954.33	0.00	0.32	1051.00	1113.17	1051.00	636.86	0.02	0.57	100.00	100.00	0.00	8285.00	8216.19	3901487.00	12.80	2946.80	2699.50
17	3	2	5343.00	21244.00	146.50	0	Spot (Block17, Row2, Column3)	3043.59	2890.50	990.84	0.02	0.33	1051.00	1106.10	1051.00	655.19	0.02	0.59	95.00	68.00	0.00	1839.50	1992.59	1777456.00	2.96	1504.77	1448.50
17	4	2	5641.00	21246.00	189.70	0	Spot (Block17, Row2, Column4)	4155.52	3848.00	1642.55	0.03	0.40	1053.00	1098.65	1053.00	199.84	0.02	0.18	100.00	100.00	0.00	2795.00	3102.52	4201231.00	15.30	1978.52	1955.00
17	5	2	5947.00	21249.00	173.10	0	Spot (Block17, Row2, Column5)	13331.25	12706.50	5577.70	0.02	0.42	1031.00	1095.03	1031.00	267.53	0.03	0.24	100.00	100.00	0.00	11675.50	12300.25	11118266.00	45.74	3820.48	3523.00
17	6	2	6234.00	21245.00	146.65	0	Spot (Block17, Row2, Column6)	4322.90	4038.00	1821.13	0.03	0.42	1060.00	1144.32	1060.00	495.64	0.03	0.43	100.00	92.00	0.00	2978.00	3262.90	2533217.00	6.41	1783.67	1743.50
17	7	2	6543.00	21248.00	153.05	0	Spot (Block17, Row2, Column7)	3483.67	3056.50	1436.03	0.06	0.41	1069.00	1099.99	1069.00	198.39	0.01	0.18	100.00	100.00	0.00	1987.50	2414.67	2215614.00	12.01	1665.71	1631.00
17	8	2	6856.00	21253.00	225.85	0	Spot (Block17, Row2, Column8)	1155.78	1163.00	114.62	0.00	0.10	1037.00	1084.87	1037.00	220.20	0.02	0.20	19.00	0.00	0.00	126.00	118.78	1694377.00	0.32	1106.85	1095.00
17	1	3	4744.00	21544.00	144.25	0	Spot (Block17, Row3, Column1)	18675.07	16971.00	10738.35	0.04	0.58	1078.50	1107.46	1078.50	351.18	0.01	0.32	100.00	100.00	0.00	15892.50	17596.57	10588764.00	50.02	4010.80	3551.00
17	2	3	5040.00	21548.00	144.10	0	Spot (Block17, Row3, Column2)	4515.77	4181.00	1719.33	0.03	0.38	1090.00	1178.43	1090.00	683.16	0.03	0.58	99.00	91.00	0.00	3091.00	3425.77	2569476.00	4.89	1940.83	1764.00
17	3	3	5335.00	21540.00	146.25	0	Spot (Block17, Row3, Column3)	17897.90	13577.00	14192.98	0.12	0.79	1094.00	1153.81	1094.00	664.91	0.02	0.58	100.00	99.00	3.58	12483.00	16803.90	10488167.00	25.18	4763.95	3146.50
17	4	3	5642.00	21546.00	143.40	0	Spot (Block17, Row3, Column4)	32850.27	30468.00	18315.59	0.03	0.56	1074.00	1098.98	1074.00	182.93	0.01	0.17	100.00	100.00	5.42	29394.00	31776.27	18166216.00	173.57	7830.85	6699.50
17	5	3	5945.00	21545.00	139.95	0	Spot (Block17, Row3, Column5)	9775.92	8783.00	4920.87	0.05	0.50	1091.00	1218.81	1091.00	554.43	0.05	0.45	100.00	100.00	0.00	7692.00	8684.92	5171464.00	15.43	3136.36	2571.00
17	6	3	6242.00	21548.00	227.55	0	Spot (Block17, Row3, Column6)	36827.88	25189.00	20001.42	0.16	0.54	1102.00	1307.69	1102.00	747.28	0.07	0.57	100.00	100.00	24.92	24087.00	35725.88	54837072.00	47.53	10620.60	10522.00
17	7	3	6547.00	21547.00	145.60	0	Spot (Block17, Row3, Column7)	8411.18	7490.50	4875.76	0.05	0.58	1087.00	1186.42	1087.00	514.81	0.04	0.43	100.00	92.00	0.00	6403.50	7324.18	4844839.00	14.03	2428.02	2179.00
17	8	3	6842.00	21555.00	154.70	0	Spot (Block17, Row3, Column8)	17694.37	16786.00	8040.45	0.02	0.45	1088.00	1142.69	1088.00	261.19	0.02	0.23	100.00	100.00	0.00	15698.00	16606.37	11642894.00	63.37	4529.20	4180.00
17	1	4	4742.00	21846.00	141.90	0	Spot (Block17, Row4, Column1)	35765.12	32888.00	19692.08	0.04	0.55	1099.00	1183.14	1099.00	424.61	0.03	0.36	100.00	100.00	12.43	31789.00	34666.12	19563560.00	81.44	8123.30	6551.00
17	2	4	5041.00	21848.00	161.70	0	Spot (Block17, Row4, Column2)	14425.59	13232.00	6773.13	0.04	0.47	1116.00	1270.53	1116.00	427.31	0.06	0.34	100.00	100.00	0.00	12116.00	13309.59	10415277.00	30.79	3641.25	3623.00
17	3	4	5343.00	21848.00	148.05	0	Spot (Block17, Row4, Column3)	62558.05	65535.00	7097.07	0.02	0.11	1112.00	1252.86	1112.00	441.45	0.05	0.35	100.00	100.00	79.77	64423.00	61446.05	37722820.00	138.87	16976.45	13461.50
17	4	4	5638.00	21845.00	169.55	0	Spot (Block17, Row4, Column4)	1532.04	1495.00	234.08	0.01	0.15	1079.00	1109.00	1079.00	287.72	0.01	0.26	76.00	27.00	0.00	416.00	453.04	1227166.00	1.47	1210.75	1204.00
17	5	4	5924.00	21848.00	128.80	0	Spot (Block17, Row4, Column5)	11084.18	5842.00	14396.19	0.28	1.30	1100.00	1168.77	1100.00	391.44	0.03	0.33	100.00	100.00	3.63	4742.00	9984.18	4888122.00	25.33	4332.64	3292.00
17	6	4	6245.00	21850.00	176.00	0	Spot (Block17, Row4, Column6)	20259.62	20417.00	7959.66	0.00	0.39	1116.00	1232.57	1116.00	496.23	0.04	0.40	100.00	100.00	0.00	19301.00	19143.62	17585348.00	38.34	5495.39	4716.00
17	7	4	6541.00	21847.00	144.70	0	Spot (Block17, Row4, Column7)	9297.70	7480.00	6355.03	0.09	0.68	1109.00	1233.11	1109.00	605.64	0.05	0.49	100.00	89.00	0.00	6371.00	8188.70	5271796.00	13.32	2665.97	2227.50
17	8	4	6844.00	21855.00	146.55	0	Spot (Block17, Row4, Column8)	3864.00	3365.00	1553.39	0.06	0.40	1106.00	1154.78	1106.00	200.11	0.02	0.17	100.00	100.00	0.00	2259.00	2758.00	2291352.00	13.54	1729.40	1671.00
17	1	5	4746.00	22149.00	142.80	0	Spot (Block17, Row5, Column1)	36975.72	33925.00	21889.12	0.04	0.59	1113.00	1267.09	1113.00	552.99	0.06	0.44	100.00	100.00	23.52	32812.00	35862.72	20595532.00	64.57	7257.44	5594.00
17	2	5	5043.00	22148.00	152.45	0	Spot (Block17, Row5, Column2)	19288.94	18414.00	7928.43	0.02	0.41	1158.00	1397.97	1158.00	682.34	0.08	0.49	100.00	100.00	0.00	17256.00	18130.94	12248479.00	26.22	4659.44	4319.00
17	3	5	5341.00	22147.00	148.35	0	Spot (Block17, Row5, Column3)	48481.40	57143.50	18594.93	0.07	0.38	1122.00	1300.53	1122.00	504.62	0.06	0.39	100.00	100.00	42.90	56021.50	47359.40	29379924.00	93.50	9083.73	8343.00
17	4	5	5638.00	22147.00	139.20	0	Spot (Block17, Row5, Column4)	14241.42	13003.00	7572.15	0.04	0.53	1089.00	1185.77	1089.00	452.84	0.04	0.38	100.00	100.00	0.00	11914.00	13152.42	7476743.00	28.83	4162.37	3609.00
17	5	5	5945.00	22151.00	148.15	0	Spot (Block17, Row5, Column5)	61951.70	65535.00	8525.02	0.02	0.14	1107.00	1193.58	1107.00	436.72	0.03	0.37	100.00	100.00	80.47	64428.00	60844.70	37109376.00	139.12	17200.50	13317.00
17	6	5	6244.00	22148.00	145.60	0	Spot (Block17, Row5, Column6)	4804.38	4568.00	1960.99	0.02	0.41	1141.00	1298.61	1141.00	724.11	0.06	0.56	99.00	84.00	0.00	3427.00	3663.38	2767323.00	4.84	1906.27	1821.00
17	7	5	6546.00	22150.00	220.50	0	Spot (Block17, Row5, Column7)	47351.72	50643.00	18363.26	0.03	0.39	1214.00	1479.34	1214.00	981.63	0.09	0.66	100.00	100.00	44.15	49429.00	46137.72	65961584.00	46.73	12646.10	12390.50
17	8	5	6848.00	22151.00	141.70	0	Spot (Block17, Row5, Column8)	22288.26	19556.00	15692.30	0.06	0.70	1130.00	1246.32	1130.00	574.03	0.04	0.46	100.00	100.00	0.00	18426.00	21158.26	12124811.00	36.66	5072.18	3832.50
17	1	6	4743.00	22447.00	224.20	0	Spot (Block17, Row6, Column1)	32718.36	20156.50	20934.69	0.21	0.64	1193.00	1477.41	1193.00	871.42	0.09	0.59	100.00	100.00	20.35	18963.50	31525.36	47114704.00	35.85	9668.52	9781.00
17	2	6	5043.00	22448.00	230.65	0	Spot (Block17, Row6, Column2)	40929.28	33671.00	18180.06	0.08	0.44	1182.00	1475.46	1182.00	924.32	0.10	0.63	100.00	100.00	25.05	32489.00	39747.28	62744992.00	42.68	11663.47	11818.00
17	3	6	5333.00	22448.00	142.40	0	Spot (Block17, Row6, Column3)	39584.50	40132.50	20151.91	0.01	0.51	1102.00	1267.60	1102.00	617.49	0.06	0.49	100.00	100.00	20.55	39030.50	38482.50	21771548.00	62.05	8859.06	7544.00
17	4	6	5641.00	22447.00	142.75	0	Spot (Block17, Row6, Column4)	8676.83	8013.00	4961.54	0.03	0.57	1096.00	1146.98	1096.00	238.71	0.02	0.21	100.00	100.00	0.00	6917.00	7580.83	4780935.00	31.54	2629.79	2379.00
17	5	6	5941.00	22449.00	146.35	0	Spot (Block17, Row6, Column5)	60211.54	65535.00	10484.49	0.04	0.17	1124.00	1219.68	1124.00	380.92	0.04	0.31	100.00	100.00	74.10	64411.00	59087.54	35103604.00	154.87	15414.54	11779.00
17	6	6	6245.00	22444.00	155.75	0	Spot (Block17, Row6, Column6)	2464.86	2194.00	1005.61	0.05	0.41	1176.00	1297.51	1176.00	663.77	0.04	0.51	64.00	38.00	0.00	1018.00	1288.86	1644061.00	1.76	1440.52	1442.50
17	7	6	6543.00	22446.00	142.80	0	Spot (Block17, Row6, Column7)	20298.57	18600.00	12029.71	0.04	0.59	1198.00	1345.56	1198.00	685.75	0.05	0.51	100.00	100.00	0.00	17402.00	19100.57	11225107.00	27.64	4974.13	4371.50
17	8	6	6849.00	22452.00	144.25	0	Spot (Block17, Row6, Column8)	18584.75	16275.50	12022.96	0.06	0.65	1157.00	1189.81	1157.00	184.02	0.01	0.15	100.00	100.00	0.00	15118.50	17427.75	10518969.00	94.53	4688.42	3682.00
17	1	7	4742.00	22744.00	152.85	0	Spot (Block17, Row7, Column1)	23743.04	21742.00	11424.37	0.04	0.48	1179.00	1356.92	1179.00	603.32	0.06	0.44	100.00	100.00	0.00	20563.00	22564.04	15148060.00	37.11	5057.42	4585.50
17	2	7	5038.00	22752.00	196.90	0	Spot (Block17, Row7, Column2)	1491.29	1424.50	237.66	0.02	0.16	1131.00	1290.62	1131.00	592.47	0.06	0.46	17.00	0.00	0.00	293.50	360.29	1640420.00	0.34	1272.37	1281.00
17	3	7	5335.00	22754.00	210.70	0	Spot (Block17, Row7, Column3)	1259.22	1221.00	124.67	0.01	0.10	1089.00	1115.03	1089.00	193.37	0.01	0.17	36.00	7.00	0.00	132.00	170.22	1595426.00	0.75	1160.71	1160.00
17	4	7	5648.00	22751.00	219.55	0	Spot (Block17, Row7, Column4)	1351.09	1311.00	191.23	0.01	0.14	1089.00	1170.13	1089.00	360.07	0.03	0.31	29.00	0.00	0.00	222.00	262.09	1867204.00	0.50	1181.68	1190.00
17	5	7	5942.00	22747.00	188.65	0	Spot (Block17, Row7, Column5)	4338.03	3961.50	1974.19	0.04	0.46	1126.00	1316.67	1126.00	732.27	0.07	0.56	98.00	74.00	0.00	2835.50	3212.03	4381412.00	4.13	1947.38	1941.00
17	6	7	6238.00	22748.00	227.15	0	Spot (Block17, Row7, Column6)	43546.85	40551.00	18745.07	0.03	0.43	1197.00	1558.80	1197.00	1137.95	0.11	0.73	100.00	100.00	31.42	39354.00	42349.85	64580432.00	36.90	12059.68	12357.00
17	7	7	6533.00	22750.00	145.80	0	Spot (Block17, Row7, Column7)	23620.98	22749.00	11237.37	0.02	0.48	1189.00	1305.43	1189.00	592.70	0.04	0.45	100.00	100.00	0.00	21560.00	22431.98	13652927.00	37.65	5679.95	4619.00
17	8	7	6845.00	22750.00	176.30	0	Spot (Block17, Row7, Column8)	38994.29	40123.50	12493.59	0.01	0.32	1185.00	1241.10	1185.00	331.26	0.02	0.27	100.00	100.00	1.49	38938.50	37809.29	33925044.00	113.97	9923.38	9145.00
17	1	8	4733.00	23055.00	170.80	0	Spot (Block17, Row8, Column1)	1550.52	1472.50	263.47	0.02	0.17	1130.00	1193.57	1130.00	287.70	0.02	0.24	66.00	19.00	0.00	342.50	420.52	1262121.00	1.24	1292.23	1303.50
17	2	8	5044.00	23046.00	148.70	0	Spot (Block17, Row8, Column2)	3102.18	2753.00	1155.01	0.05	0.37	1147.00	1162.31	1147.00	123.71	0.01	0.11	100.00	100.00	0.00	1606.00	1955.18	1867511.00	15.68	1630.45	1576.00
17	3	8	5334.00	23046.00	144.65	0	Spot (Block17, Row8, Column3)	7981.68	6813.00	5147.90	0.07	0.64	1112.00	1192.64	1112.00	341.07	0.03	0.29	100.00	100.00	0.00	5701.00	6869.68	4565521.00	19.90	2326.38	2073.00
17	4	8	5641.00	23050.00	150.85	0	Spot (Block17, Row8, Column4)	45329.12	46953.00	18335.97	0.02	0.40	1113.00	1255.99	1113.00	479.81	0.05	0.38	100.00	100.00	31.13	45840.00	44216.12	28104224.00	91.85	8740.50	7782.00
17	5	8	5938.00	23060.00	220.00	0	Spot (Block17, Row8, Column5)	1355.05	1306.50	200.49	0.02	0.15	1179.00	1351.51	1179.00	729.97	0.06	0.54	0.00	0.00	0.00	127.50	176.05	1875384.00	0.00	1178.08	1180.50
17	6	8	6243.00	23050.00	214.05	0	Spot (Block17, Row8, Column6)	41059.11	37105.50	21652.09	0.04	0.53	1245.00	1595.92	1245.00	1128.60	0.11	0.71	100.00	100.00	36.41	35860.50	39814.11	53787912.00	34.97	11573.85	11658.00
17	7	8	6539.00	23051.00	138.60	0	Spot (Block17, Row8, Column7)	13293.56	11974.00	6460.22	0.05	0.49	1250.00	1481.15	1250.00	781.95	0.07	0.53	100.00	100.00	0.00	10724.00	12043.56	6886063.00	15.11	3956.81	3788.50
17	8	8	6830.00	23049.00	152.60	0	Spot (Block17, Row8, Column8)	64192.92	65535.00	5202.53	0.01	0.08	1299.00	1436.63	1299.00	518.59	0.04	0.36	100.00	100.00	90.77	64236.00	62893.92	41019644.00	121.01	15993.51	13197.00
18	1	1	9244.00	20950.00	155.70	0	Spot (Block18, Row1, Column1)	55154.36	65535.00	13563.26	0.07	0.25	883.00	948.40	883.00	313.95	0.03	0.33	100.00	100.00	53.51	64652.00	54271.36	36898572.00	172.66	12286.64	9890.50
18	2	1	9540.00	20954.00	147.45	0	Spot (Block18, Row1, Column2)	3244.88	3004.00	1199.87	0.03	0.37	814.00	859.35	814.00	178.61	0.02	0.21	100.00	100.00	0.00	2190.00	2430.88	1920969.00	13.36	1443.55	1434.00
18	3	1	9845.00	20953.00	150.25	0	Spot (Block18, Row1, Column3)	2377.00	2215.00	933.99	0.03	0.39	806.00	832.62	806.00	94.97	0.01	0.11	100.00	100.00	0.00	1409.00	1571.00	1471363.00	16.26	1197.65	1189.50
18	4	1	10140.00	20951.00	147.75	0	Spot (Block18, Row1, Column4)	2578.60	2447.00	842.11	0.02	0.33	810.00	843.79	810.00	113.50	0.02	0.13	100.00	100.00	0.00	1637.00	1768.60	1534266.00	15.28	1265.44	1219.00
18	5	1	10443.00	20955.00	147.40	0	Spot (Block18, Row1, Column5)	4251.78	3724.00	2368.77	0.06	0.56	821.00	854.47	821.00	121.98	0.02	0.14	100.00	100.00	0.00	2903.00	3430.78	2517051.00	27.85	1533.95	1425.00
18	6	1	10743.00	20952.00	146.60	0	Spot (Block18, Row1, Column6)	6243.34	5847.00	3104.62	0.03	0.50	869.00	875.54	869.00	139.89	0.00	0.16	100.00	100.00	0.00	4978.00	5374.34	3664840.00	38.37	2112.30	1632.50
18	7	1	11040.00	20957.00	147.75	0	Spot (Block18, Row1, Column7)	17550.72	15295.00	12211.96	0.06	0.70	895.00	911.78	895.00	136.93	0.01	0.15	100.00	100.00	2.53	14400.00	16655.72	10425129.00	121.51	4556.30	3104.50
18	8	1	11361.00	20939.00	198.00	0	Spot (Block18, Row1, Column8)	1390.30	1319.00	584.30	0.02	0.42	890.00	903.24	890.00	110.04	0.01	0.12	88.00	76.00	0.00	429.00	500.30	1541839.00	4.43	1078.78	1014.00
18	1	2	9245.00	21254.00	147.00	-50	Spot (Block18, Row2, Column1)	982.31	972.00	105.62	0.00	0.11	883.00	942.47	883.00	276.18	0.03	0.29	6.00	0.00	0.00	89.00	99.31	576614.00	0.14	933.32	914.00
18	2	2	9542.00	21257.00	127.90	0	Spot (Block18, Row2, Column2)	3625.07	3508.50	999.63	0.01	0.28	828.50	852.16	828.50	98.18	0.01	0.12	100.00	100.00	0.00	2680.00	2796.57	1587782.00	28.24	1586.74	1550.00
18	3	2	9845.00	21256.00	151.90	0	Spot (Block18, Row2, Column3)	1263.36	1254.50	211.47	0.00	0.17	809.00	834.06	809.00	96.44	0.01	0.12	100.00	89.00	0.00	445.50	454.36	800973.00	4.45	971.80	954.00
18	4	2	10148.00	21250.00	176.45	0	Spot (Block18, Row2, Column4)	2351.64	2206.00	668.10	0.03	0.28	816.00	857.78	816.00	134.18	0.02	0.16	100.00	100.00	0.00	1390.00	1535.64	2048279.00	11.13	1279.80	1269.50
18	5	2	10446.00	21255.00	187.15	0	Spot (Block18, Row2, Column5)	12611.40	12383.00	4274.27	0.01	0.34	830.00	931.65	830.00	521.10	0.05	0.56	100.00	100.00	0.00	11553.00	11781.40	12434843.00	22.41	3719.79	3373.50
18	6	2	10746.00	21256.00	147.00	-50	Spot (Block18, Row2, Column6)	1449.98	1393.00	354.73	0.02	0.24	889.00	1161.33	889.00	1182.37	0.12	1.02	2.00	0.00	0.00	504.00	560.98	851138.00	0.24	1154.37	1093.00
18	7	2	11047.00	21256.00	152.55	0	Spot (Block18, Row2, Column7)	2014.97	1826.00	620.34	0.04	0.31	899.00	948.99	899.00	307.95	0.02	0.32	95.00	75.00	0.00	927.00	1115.97	1281518.00	3.46	1185.07	1182.00
18	8	2	11346.00	21248.00	184.50	0	Spot (Block18, Row2, Column8)	975.11	983.50	100.84	0.00	0.10	888.00	936.12	888.00	391.22	0.02	0.42	0.00	0.00	0.00	95.50	87.11	932207.00	0.10	927.29	904.00
18	1	3	9245.00	21553.00	144.05	0	Spot (Block18, Row3, Column1)	5794.71	5284.00	2773.65	0.04	0.48	823.00	845.99	823.00	96.35	0.01	0.11	100.00	100.00	0.00	4461.00	4971.71	3291393.00	51.36	1928.73	1592.00
18	2	3	9553.00	21562.00	166.30	0	Spot (Block18, Row3, Column2)	1327.40	1243.50	316.47	0.03	0.24	860.00	907.85	860.00	276.47	0.02	0.30	65.00	34.00	0.00	383.50	467.40	1016791.00	1.52	994.09	966.00
18	3	3	9839.00	21556.00	146.85	0	Spot (Block18, Row3, Column3)	2802.66	2430.50	1904.55	0.06	0.68	822.00	850.58	822.00	120.54	0.01	0.14	100.00	100.00	0.00	1608.50	1980.66	1642357.00	16.19	1297.35	1205.50
18	4	3	10144.00	21554.00	146.25	0	Spot (Block18, Row3, Column4)	8688.88	8615.50	4103.58	0.00	0.47	814.00	843.79	814.00	101.21	0.02	0.12	100.00	100.00	0.00	7801.50	7874.88	5091681.00	77.52	2433.95	2172.50
18	5	3	10409.00	21551.00	186.00	0	Spot (Block18, Row3, Column5)	1556.91	1275.00	1362.77	0.09	0.88	865.00	1136.51	865.00	992.24	0.12	0.87	20.00	4.00	0.00	410.00	691.91	1514873.00	0.42	1221.01	964.00
18	6	3	10743.00	21553.00	235.65	0	Spot (Block18, Row3, Column6)	59271.46	65535.00	13265.09	0.04	0.22	993.00	1742.14	993.00	1782.25	0.24	1.02	100.00	100.00	74.77	64542.00	58278.46	94657712.00	32.28	11926.60	11039.00
18	7	3	11048.00	21558.00	145.20	0	Spot (Block18, Row3, Column7)	4058.17	3750.00	1958.56	0.03	0.48	953.00	1283.05	953.00	1199.23	0.13	0.93	80.00	55.00	0.00	2797.00	3105.17	2333449.00	2.31	1641.47	1452.00
18	8	3	11346.00	21562.00	164.45	0	Spot (Block18, Row3, Column8)	61162.77	65535.00	11074.63	0.03	0.18	928.00	1085.35	928.00	625.97	0.07	0.58	100.00	100.00	81.02	64607.00	60234.77	45750192.00	95.97	14244.04	12751.00
18	1	4	9248.00	21856.00	142.95	0	Spot (Block18, Row4, Column1)	8906.87	8407.50	4610.34	0.03	0.52	841.00	901.49	841.00	289.94	0.03	0.32	100.00	100.00	0.00	7566.50	8065.87	4934407.00	27.61	2645.10	2356.00
18	2	4	9544.00	21851.00	173.80	0	Spot (Block18, Row4, Column2)	18724.13	16802.00	10503.06	0.05	0.56	900.00	1055.87	900.00	530.73	0.07	0.50	100.00	100.00	0.00	15902.00	17824.13	15784446.00	33.29	4072.44	4084.00
18	3	4	9846.00	21856.00	145.45	0	Spot (Block18, Row4, Column3)	35626.55	33474.00	18546.13	0.03	0.52	880.00	1001.21	880.00	496.86	0.06	0.50	100.00	100.00	8.84	32594.00	34746.55	20556568.00	69.69	7507.56	5867.00
18	4	4	10141.00	21849.00	180.35	0	Spot (Block18, Row4, Column4)	1070.00	1044.00	145.88	0.01	0.14	818.00	845.89	818.00	129.13	0.01	0.15	80.00	43.00	0.00	226.00	252.00	974768.00	1.74	904.48	896.50
18	5	4	10462.00	21869.00	183.60	0	Spot (Block18, Row4, Column5)	1321.62	1292.00	204.66	0.01	0.15	888.00	1024.00	888.00	562.23	0.06	0.55	22.00	0.00	0.00	404.00	433.62	1244967.00	0.53	1101.14	1099.00
18	6	4	10747.00	21855.00	191.70	0	Spot (Block18, Row4, Column6)	17836.97	17451.50	5881.02	0.01	0.33	991.00	1299.31	991.00	975.14	0.12	0.75	100.00	100.00	0.00	16460.50	16845.97	18550444.00	16.96	4798.35	4259.00
18	7	4	11047.00	21854.00	156.15	0	Spot (Block18, Row4, Column7)	2365.85	1993.00	1072.05	0.07	0.45	1003.00	1240.58	1003.00	841.66	0.09	0.68	58.00	31.00	0.00	990.00	1362.85	1592216.00	1.34	1267.85	1234.50
18	8	4	11341.00	21858.00	146.50	0	Spot (Block18, Row4, Column8)	1941.61	1899.00	390.74	0.01	0.20	980.00	1082.29	980.00	482.87	0.04	0.45	89.00	45.00	0.00	919.00	961.61	1135841.00	1.78	1332.67	1307.00
18	1	5	9246.00	22171.00	191.00	0	Spot (Block18, Row5, Column1)	4977.38	3560.00	4907.82	0.15	0.99	894.00	1188.92	894.00	948.54	0.12	0.80	69.00	58.00	0.00	2666.00	4083.38	5121719.00	3.99	2244.89	1077.00
18	2	5	9546.00	22154.00	161.90	0	Spot (Block18, Row5, Column2)	61900.35	65535.00	10152.17	0.02	0.16	1031.00	1401.43	1031.00	1024.03	0.13	0.73	100.00	100.00	84.62	64504.00	60869.35	45063888.00	59.08	13699.00	11802.00
18	3	5	9849.00	22153.00	156.75	0	Spot (Block18, Row5, Column3)	50387.50	62341.50	17664.40	0.09	0.35	953.00	1144.70	953.00	652.59	0.08	0.57	100.00	100.00	48.37	61388.50	49434.50	34062216.00	75.46	9115.40	8337.00
18	4	5	10142.00	22158.00	142.25	0	Spot (Block18, Row5, Column4)	5454.74	4870.00	2907.86	0.05	0.53	891.00	973.30	891.00	397.98	0.04	0.41	100.00	100.00	0.00	3979.00	4563.74	2983744.00	11.26	1994.49	1760.00
18	5	5	10448.00	22160.00	142.70	0	Spot (Block18, Row5, Column5)	40048.29	39775.00	19442.11	0.00	0.49	893.00	937.50	893.00	190.39	0.02	0.20	100.00	100.00	19.86	38882.00	39155.29	22186836.00	205.42	8189.30	6347.50
18	6	5	10745.00	22156.00	147.00	-50	Spot (Block18, Row5, Column6)	1709.66	1569.50	436.37	0.04	0.26	976.00	1288.38	976.00	1068.56	0.12	0.83	23.00	0.00	0.00	593.50	733.66	1008698.00	0.39	1195.12	1147.00
18	7	5	11046.00	22158.00	226.40	0	Spot (Block18, Row5, Column7)	58752.51	65535.00	13248.94	0.05	0.23	1133.00	1628.13	1133.00	1265.63	0.16	0.78	100.00	100.00	70.95	64402.00	57619.51	86367224.00	45.14	12255.07	12019.00
18	8	5	11342.00	22155.00	144.85	0	Spot (Block18, Row5, Column8)	5562.56	4889.00	3460.22	0.06	0.62	977.50	1118.50	977.50	641.49	0.06	0.57	90.00	75.00	0.00	3911.50	4585.06	3181785.00	6.93	1906.39	1589.00
18	1	6	9245.00	22455.00	234.90	0	Spot (Block18, Row6, Column1)	56935.06	65535.00	13565.53	0.06	0.24	1104.00	1686.75	1104.00	1516.42	0.18	0.90	100.00	100.00	58.01	64431.00	55831.06	90584600.00	36.43	12648.34	12310.50
18	2	6	9543.00	22458.00	239.00	0	Spot (Block18, Row6, Column2)	56528.87	65535.00	14982.53	0.06	0.27	1100.00	1621.93	1100.00	1454.19	0.17	0.90	100.00	100.00	62.64	64435.00	55428.87	93217144.00	37.76	12375.57	12738.50
18	3	6	9839.00	22454.00	143.30	0	Spot (Block18, Row6, Column3)	12416.22	11995.00	6184.62	0.01	0.50	937.00	1115.78	937.00	742.44	0.08	0.67	100.00	100.00	0.00	11058.00	11479.22	6965498.00	15.22	3247.67	2666.50
18	4	6	10147.00	22451.00	147.90	0	Spot (Block18, Row6, Column4)	2418.67	2201.50	892.05	0.04	0.37	917.00	954.57	917.00	160.47	0.02	0.17	100.00	99.00	0.00	1284.50	1501.67	1456039.00	9.12	1311.35	1340.00
18	5	6	10445.00	22459.00	143.10	0	Spot (Block18, Row6, Column5)	33379.25	30823.00	18589.84	0.03	0.56	933.00	1011.67	933.00	452.80	0.04	0.45	100.00	100.00	5.90	29890.00	32446.25	18659028.00	71.48	6610.45	4896.00
18	6	6	10786.00	22459.00	192.20	0	Spot (Block18, Row6, Column6)	1372.82	1328.50	242.14	0.01	0.18	1045.00	1336.99	1045.00	1065.44	0.11	0.80	0.00	0.00	0.00	283.50	327.82	1433221.00	0.03	1241.49	1265.00
18	7	6	11044.00	22455.00	147.05	0	Spot (Block18, Row6, Column7)	8599.10	8117.00	4485.71	0.03	0.52	1123.00	1348.62	1123.00	834.55	0.08	0.62	100.00	92.00	0.00	6994.00	7476.10	5056272.00	8.69	2737.10	2566.50
18	8	6	11349.00	22459.00	145.30	0	Spot (Block18, Row6, Column8)	8492.97	7708.50	4922.31	0.04	0.58	986.00	1030.13	986.00	222.30	0.02	0.22	100.00	100.00	0.00	6722.50	7506.97	4908939.00	33.57	2380.84	2109.50
18	1	7	9241.00	22752.00	160.25	0	Spot (Block18, Row7, Column1)	28844.32	25646.00	15195.08	0.05	0.53	1055.00	1396.17	1055.00	1034.53	0.12	0.74	100.00	100.00	0.70	24591.00	27789.32	20508316.00	26.53	5535.01	5386.00
18	2	7	9567.00	22773.00	186.45	0	Spot (Block18, Row7, Column2)	1212.02	1198.00	211.21	0.01	0.17	946.00	1154.43	946.00	828.40	0.09	0.72	0.00	0.00	0.00	252.00	266.02	1185359.00	0.07	1067.86	1073.00
18	3	7	9835.00	22772.00	89.45	0	Spot (Block18, Row7, Column3)	1526.59	1092.00	1702.52	0.15	1.12	895.00	915.55	895.00	136.86	0.01	0.15	68.00	27.00	0.00	197.00	631.59	302265.00	4.46	1003.85	998.50
18	4	7	10158.00	22742.00	219.15	0	Spot (Block18, Row7, Column4)	1171.81	1128.50	163.46	0.02	0.14	917.00	969.61	917.00	280.08	0.02	0.29	33.00	6.00	0.00	211.50	254.81	1614751.00	0.72	1018.36	1010.00
18	5	7	10437.00	22754.00	171.15	0	Spot (Block18, Row7, Column5)	2437.20	2270.00	704.63	0.03	0.29	978.00	1208.49	978.00	894.85	0.09	0.74	74.00	30.00	0.00	1292.00	1459.20	2003379.00	1.37	1387.91	1365.00
18	6	7	10744.00	22757.00	231.60	0	Spot (Block18, Row7, Column6)	55927.14	65535.00	14756.25	0.07	0.26	1180.00	1825.07	1180.00	1644.94	0.19	0.90	100.00	100.00	60.51	64355.00	54747.14	86240576.00	32.89	12899.66	11866.50
18	7	7	11042.00	22759.00	147.30	0	Spot (Block18, Row7, Column7)	8577.00	8153.00	3995.33	0.02	0.47	1089.00	1391.15	1089.00	1138.67	0.11	0.82	100.00	92.00	0.00	7064.00	7488.00	5051856.00	6.31	2976.11	2131.00
18	8	7	11345.00	22753.00	188.75	0	Spot (Block18, Row7, Column8)	29839.71	30591.00	8271.57	0.01	0.28	997.00	1057.89	997.00	300.62	0.03	0.28	100.00	100.00	0.00	29594.00	28842.71	29869566.00	95.74	7616.41	6836.00
18	1	8	9239.00	23059.00	170.75	0	Spot (Block18, Row8, Column1)	1355.87	1318.00	298.13	0.01	0.22	984.00	1051.12	984.00	359.16	0.03	0.34	45.00	6.00	0.00	334.00	371.87	1096900.00	0.85	1112.38	1094.00
18	2	8	9548.00	23054.00	157.80	0	Spot (Block18, Row8, Column2)	1731.02	1625.00	497.04	0.03	0.29	921.00	953.22	921.00	125.55	0.01	0.13	100.00	91.00	0.00	704.00	810.02	1187483.00	6.20	1171.81	1166.00
18	3	8	9838.00	23055.00	151.50	0	Spot (Block18, Row8, Column3)	2236.69	1829.00	1044.37	0.09	0.47	917.00	997.24	917.00	341.40	0.04	0.34	81.00	65.00	0.00	912.00	1319.69	1400169.00	3.63	1215.08	1185.00
18	4	8	10141.00	23057.00	162.85	0	Spot (Block18, Row8, Column4)	63775.48	65535.00	6704.34	0.01	0.11	976.00	1073.52	976.00	470.42	0.04	0.44	100.00	100.00	90.82	64559.00	62799.48	46556552.00	133.29	16299.15	13533.50
18	5	8	10444.00	23057.00	147.00	-50	Spot (Block18, Row8, Column5)	1212.66	1183.00	170.96	0.01	0.14	1079.00	1355.88	1079.00	962.98	0.10	0.71	0.00	0.00	0.00	104.00	133.66	709404.00	-0.15	1090.89	1059.00
18	6	8	10743.00	23056.00	234.55	0	Spot (Block18, Row8, Column6)	57940.52	65535.00	13959.52	0.05	0.24	1346.00	1842.57	1346.00	1410.49	0.14	0.77	100.00	100.00	68.10	64189.00	56594.52	91894744.00	39.77	12810.16	12808.50
18	7	8	11047.00	23057.00	140.55	0	Spot (Block18, Row8, Column7)	5019.34	4647.50	2156.68	0.03	0.43	1112.00	1367.69	1112.00	858.63	0.09	0.63	96.00	80.00	0.00	3535.50	3907.34	2710444.00	4.25	2165.60	2045.50
18	8	8	11333.00	23057.00	154.65	0	Spot (Block18, Row8, Column8)	64564.44	65535.00	4664.15	0.01	0.07	1100.00	1219.13	1100.00	487.19	0.04	0.40	100.00	100.00	93.58	64435.00	63464.44	42225528.00	130.02	18462.11	15505.50
19	1	1	13744.00	20955.00	158.05	0	Spot (Block19, Row1, Column1)	53241.77	65535.00	15388.95	0.09	0.29	888.00	961.95	888.00	314.89	0.03	0.33	100.00	100.00	50.51	64647.00	52353.77	36364424.00	166.02	13661.07	11396.00
19	2	1	14043.00	20961.00	152.30	0	Spot (Block19, Row1, Column2)	10048.45	8814.50	4722.77	0.06	0.47	858.00	887.11	858.00	190.03	0.01	0.21	100.00	100.00	0.00	7956.50	9190.45	6350620.00	48.21	2796.33	2595.50
19	3	1	14354.00	20946.00	174.55	0	Spot (Block19, Row1, Column3)	1028.31	1018.00	109.28	0.00	0.11	838.00	859.48	838.00	107.63	0.01	0.13	74.00	41.00	0.00	180.00	190.31	877149.00	1.57	926.02	901.00
19	4	1	14642.00	20961.00	150.60	0	Spot (Block19, Row1, Column4)	7520.05	6796.50	3545.67	0.04	0.47	832.00	855.24	832.00	108.29	0.01	0.13	100.00	100.00	0.00	5964.50	6688.05	4692510.00	61.55	2244.43	2086.00
19	5	1	14946.00	20959.00	176.10	0	Spot (Block19, Row1, Column5)	1337.01	1237.50	351.59	0.03	0.26	848.00	880.93	848.00	205.01	0.02	0.23	73.00	47.00	0.00	389.50	489.01	1157852.00	2.22	937.67	925.00
19	6	1	15241.00	20959.00	148.80	0	Spot (Block19, Row1, Column6)	6205.81	5752.00	2733.16	0.03	0.44	872.00	875.61	872.00	110.22	0.00	0.13	100.00	100.00	0.00	4880.00	5333.81	3742105.00	48.36	2177.64	1895.50
19	7	1	15539.00	20960.00	148.30	0	Spot (Block19, Row1, Column7)	6349.52	5998.00	2676.49	0.02	0.42	884.00	883.95	884.00	101.33	0.00	0.11	100.00	100.00	0.00	5114.00	5465.52	3803361.00	53.94	2237.35	1937.00
19	8	1	15850.00	20959.00	159.15	0	Spot (Block19, Row1, Column8)	2067.65	2068.00	586.67	0.00	0.28	886.00	887.77	886.00	100.79	0.00	0.11	100.00	100.00	0.00	1182.00	1181.65	1430815.00	11.71	1237.60	1191.50
19	1	2	13746.00	21260.00	147.00	-50	Spot (Block19, Row2, Column1)	970.55	964.00	103.19	0.00	0.11	894.00	953.82	894.00	268.29	0.03	0.28	2.00	0.00	0.00	70.00	76.55	571655.00	0.06	956.61	965.00
19	2	2	14055.00	21253.00	127.25	0	Spot (Block19, Row2, Column2)	1370.29	1390.50	213.43	0.01	0.16	852.00	865.26	852.00	103.19	0.01	0.12	99.00	93.00	0.00	538.50	518.29	589225.00	4.89	1039.23	1030.00
19	3	2	14346.00	21256.00	169.90	0	Spot (Block19, Row2, Column3)	1447.47	1350.00	366.76	0.03	0.25	845.00	859.30	845.00	92.22	0.01	0.11	99.00	93.00	0.00	505.00	602.47	1166664.00	6.38	1032.02	1014.00
19	4	2	14645.00	21259.00	177.90	0	Spot (Block19, Row2, Column4)	1141.91	1113.00	182.26	0.01	0.16	873.00	915.70	873.00	235.44	0.02	0.26	50.00	13.00	0.00	240.00	268.91	1006022.00	0.96	1002.84	971.50
19	5	2	14950.00	21264.00	189.95	0	Spot (Block19, Row2, Column5)	44600.32	43965.50	14087.36	0.01	0.32	906.00	1125.08	906.00	1002.20	0.09	0.89	100.00	100.00	13.19	43059.50	43694.32	45314068.00	43.38	10129.07	8401.00
19	6	2	15247.00	21261.00	147.00	-50	Spot (Block19, Row2, Column6)	1160.06	1176.00	126.99	0.01	0.11	905.00	1197.41	905.00	1106.71	0.12	0.92	0.00	0.00	0.00	271.00	255.06	690234.00	-0.03	1035.40	1000.00
19	7	2	15548.00	21269.00	198.25	0	Spot (Block19, Row2, Column7)	1134.71	1100.00	164.95	0.01	0.15	898.00	981.28	898.00	460.54	0.04	0.47	12.00	0.00	0.00	202.00	236.71	1264063.00	0.33	974.61	960.00
19	8	2	15847.00	21262.00	147.00	-50	Spot (Block19, Row2, Column8)	910.71	887.00	100.52	0.01	0.11	892.00	927.46	892.00	269.45	0.02	0.29	3.00	0.00	0.00	-5.00	18.71	540963.00	-0.06	937.20	918.00
19	1	3	13749.00	21561.00	145.00	0	Spot (Block19, Row3, Column1)	5351.33	4997.00	1911.79	0.03	0.36	872.00	880.54	872.00	108.33	0.00	0.12	100.00	100.00	0.00	4125.00	4479.33	3060958.00	41.27	2025.39	1791.00
19	2	3	14051.00	21566.00	156.10	0	Spot (Block19, Row3, Column2)	1759.50	1711.50	419.81	0.01	0.24	884.00	963.24	884.00	463.93	0.04	0.48	79.00	40.00	0.00	827.50	875.50	1178868.00	1.72	1111.33	1094.00
19	3	3	14338.00	21558.00	147.90	0	Spot (Block19, Row3, Column3)	4556.49	3774.00	3128.10	0.08	0.69	887.00	904.65	887.00	130.64	0.01	0.14	100.00	100.00	0.00	2887.00	3669.49	2743007.00	27.95	1690.65	1580.00
19	4	3	14649.00	21562.00	147.30	0	Spot (Block19, Row3, Column4)	8780.51	7850.00	3961.05	0.05	0.45	886.00	909.25	886.00	162.75	0.01	0.18	100.00	100.00	0.00	6964.00	7894.51	5189284.00	48.36	2883.50	2396.00
19	5	3	14917.00	21572.00	118.05	0	Spot (Block19, Row3, Column5)	5760.60	2436.50	10461.75	0.37	1.82	964.00	1369.93	964.00	1385.52	0.15	1.01	50.00	34.00	1.07	1472.50	4796.60	2154463.00	3.17	2072.75	1589.50
19	6	3	15246.00	21559.00	238.95	0	Spot (Block19, Row3, Column6)	59863.21	65535.00	13000.17	0.04	0.22	1105.00	1939.99	1105.00	1880.06	0.24	0.97	100.00	100.00	79.09	64430.00	58758.21	98775536.00	30.81	12156.75	11611.00
19	7	3	15547.00	21562.00	147.00	-50	Spot (Block19, Row3, Column7)	1203.09	1183.00	161.47	0.01	0.13	939.50	1196.23	939.50	855.82	0.10	0.72	0.00	0.00	0.00	243.50	263.59	717041.00	0.01	1080.89	1047.50
19	8	3	15848.00	21566.00	161.60	0	Spot (Block19, Row3, Column8)	55892.34	65535.00	13497.00	0.07	0.24	919.00	1002.20	919.00	379.35	0.04	0.38	100.00	100.00	55.22	64616.00	54973.34	40186944.00	144.69	12050.30	10708.00
19	1	4	13748.00	21861.00	145.10	0	Spot (Block19, Row4, Column1)	9090.32	8796.00	4203.01	0.01	0.46	892.00	977.77	892.00	461.59	0.04	0.47	100.00	100.00	0.00	7904.00	8198.32	5226933.00	17.58	2798.30	2408.00
19	2	4	14047.00	21860.00	179.65	0	Spot (Block19, Row4, Column2)	34243.08	32081.00	19210.59	0.03	0.56	943.00	1142.19	943.00	704.52	0.08	0.62	100.00	100.00	9.53	31138.00	33300.08	30887344.00	46.98	6684.92	6608.50
19	3	4	14345.00	21863.00	147.50	0	Spot (Block19, Row4, Column3)	26252.43	23914.00	13582.50	0.04	0.52	916.00	1109.20	916.00	723.49	0.08	0.65	100.00	100.00	0.00	22998.00	25336.43	15567691.00	34.75	6517.49	4794.00
19	4	4	14643.00	21861.00	187.75	0	Spot (Block19, Row4, Column4)	1122.08	1111.00	137.30	0.00	0.12	894.00	910.80	894.00	111.47	0.01	0.12	77.00	47.00	0.00	217.00	228.08	1114228.00	1.90	993.43	988.50
19	5	4	14949.00	21871.00	154.60	0	Spot (Block19, Row4, Column5)	1832.76	1634.00	1090.02	0.05	0.59	991.00	1152.82	991.00	525.54	0.07	0.46	63.00	18.00	0.00	643.00	841.76	1200461.00	1.29	1249.20	1182.00
19	6	4	15245.00	21856.00	191.00	0	Spot (Block19, Row4, Column6)	53056.05	59768.00	14366.14	0.05	0.27	1136.00	1506.45	1136.00	1142.45	0.12	0.76	100.00	100.00	41.34	58632.00	51920.05	54542044.00	45.12	11822.10	9374.00
19	7	4	15549.00	21842.00	183.90	0	Spot (Block19, Row4, Column7)	1232.64	1205.50	236.49	0.01	0.19	995.00	1204.40	995.00	718.50	0.08	0.60	1.00	0.00	0.00	210.50	237.64	1171008.00	0.04	1032.82	996.50
19	8	4	15848.00	21870.00	168.80	0	Spot (Block19, Row4, Column8)	1469.72	1403.00	260.59	0.02	0.18	976.00	1014.66	976.00	269.19	0.02	0.27	75.00	37.00	0.00	427.00	493.72	1161080.00	1.69	1105.43	1112.50
19	1	5	13749.00	22163.00	148.70	0	Spot (Block19, Row5, Column1)	13471.50	11715.00	7203.16	0.06	0.53	922.00	1290.66	922.00	1381.39	0.15	1.07	100.00	98.00	0.00	10793.00	12549.50	8163726.00	8.82	3600.30	2792.00
19	2	5	14049.00	22162.00	157.10	0	Spot (Block19, Row5, Column2)	59505.40	65535.00	10770.52	0.04	0.18	1058.00	1413.19	1058.00	1042.87	0.13	0.74	100.00	100.00	68.09	64477.00	58447.40	40464032.00	55.70	13295.19	11800.50
19	3	5	14346.00	22163.00	169.50	0	Spot (Block19, Row5, Column3)	54468.30	65535.00	16405.28	0.08	0.30	998.00	1246.62	998.00	881.22	0.10	0.71	100.00	100.00	58.05	64537.00	53470.30	43629516.00	60.40	10011.70	9474.50
19	4	5	14648.00	22165.00	146.25	0	Spot (Block19, Row5, Column4)	4281.42	4012.00	1655.64	0.03	0.39	904.00	1028.83	904.00	597.59	0.06	0.58	100.00	96.00	0.00	3108.00	3377.42	2487507.00	5.44	1682.94	1535.00
19	5	5	14947.00	22164.00	147.05	0	Spot (Block19, Row5, Column5)	40062.20	38461.50	21344.10	0.02	0.53	975.00	1022.52	975.00	258.40	0.02	0.25	100.00	100.00	27.21	37486.50	39087.20	23556672.00	151.08	8511.38	7297.50
19	6	5	15246.00	22162.00	147.00	-50	Spot (Block19, Row5, Column6)	1295.60	1274.00	202.21	0.01	0.16	1097.00	1308.79	1097.00	729.38	0.08	0.56	0.00	0.00	0.00	177.00	198.60	768293.00	-0.02	1095.73	1087.00
19	7	5	15549.00	22164.00	216.10	0	Spot (Block19, Row5, Column7)	55230.58	65535.00	14633.88	0.07	0.26	1119.00	1430.97	1119.00	886.16	0.11	0.62	100.00	100.00	59.57	64416.00	54111.58	73899304.00	60.71	13307.95	13424.00
19	8	5	15866.00	22164.00	160.55	0	Spot (Block19, Row5, Column8)	1514.50	1473.50	374.91	0.01	0.25	975.00	1073.00	975.00	484.36	0.04	0.45	50.00	15.00	0.00	498.50	539.50	1078321.00	0.91	1152.72	1030.00
19	1	6	13746.00	22462.00	237.10	0	Spot (Block19, Row6, Column1)	58509.04	65535.00	13920.08	0.05	0.24	1088.00	1882.46	1088.00	1863.28	0.24	0.99	100.00	100.00	71.06	64447.00	57421.04	95019832.00	30.39	11772.93	11414.50
19	2	6	14041.00	22461.00	220.45	0	Spot (Block19, Row6, Column2)	51299.06	65335.00	17054.28	0.11	0.33	1124.00	1597.58	1124.00	1242.21	0.15	0.78	100.00	100.00	49.50	64211.00	50175.06	71408976.00	40.01	12365.59	11338.00
19	3	6	14338.00	22461.00	146.95	0	Spot (Block19, Row6, Column3)	11040.58	10425.50	5213.97	0.02	0.47	996.00	1205.26	996.00	829.12	0.08	0.69	100.00	100.00	0.00	9429.50	10044.58	6469781.00	11.86	3227.41	2808.50
19	4	6	14651.00	22465.00	152.75	0	Spot (Block19, Row6, Column4)	2712.44	2478.50	1122.70	0.04	0.41	905.00	936.68	905.00	145.88	0.01	0.16	100.00	100.00	0.00	1573.50	1807.44	1746810.00	12.17	1291.70	1253.00
19	5	6	14946.00	22462.00	147.00	0	Spot (Block19, Row6, Column5)	22666.38	19636.50	13350.53	0.06	0.59	970.00	1018.28	970.00	255.39	0.02	0.25	100.00	100.00	0.00	18666.50	21696.38	13509160.00	84.76	5008.55	3941.00
19	6	6	15246.00	22462.00	147.00	-50	Spot (Block19, Row6, Column6)	1128.74	1100.00	127.96	0.01	0.11	1081.00	1225.57	1081.00	630.66	0.05	0.51	0.00	0.00	0.00	19.00	47.74	667088.00	-0.15	1044.25	1010.00
19	7	6	15547.00	22462.00	148.25	0	Spot (Block19, Row6, Column7)	3007.30	2712.50	1173.14	0.04	0.39	1099.00	1274.14	1099.00	642.94	0.06	0.50	84.00	61.00	0.00	1613.50	1908.30	1828441.00	2.70	1654.48	1640.00
19	8	6	15849.00	22474.00	163.70	0	Spot (Block19, Row6, Column8)	1322.07	1288.00	221.09	0.01	0.17	993.00	1050.13	993.00	303.60	0.02	0.29	47.00	11.00	0.00	295.00	329.07	979657.00	0.90	1113.32	1093.50
19	1	7	13747.00	22760.00	176.20	0	Spot (Block19, Row7, Column1)	40672.50	38886.00	20562.54	0.02	0.51	1120.00	1526.29	1120.00	1174.06	0.13	0.77	100.00	100.00	26.99	37766.00	39552.50	35263288.00	33.34	7561.26	7378.00
19	2	7	14066.00	22767.00	172.90	0	Spot (Block19, Row7, Column2)	1218.86	1195.00	180.84	0.01	0.15	1068.00	1279.09	1068.00	819.51	0.08	0.64	0.00	0.00	0.00	127.00	150.86	1011654.00	-0.07	1128.14	1103.50
19	3	7	14341.00	22758.00	186.55	0	Spot (Block19, Row7, Column3)	1037.21	1015.00	111.98	0.01	0.11	928.00	974.91	928.00	226.08	0.02	0.23	13.00	0.00	0.00	87.00	109.21	1013358.00	0.28	990.97	990.00
19	4	7	14657.00	22767.00	182.05	0	Spot (Block19, Row7, Column4)	1071.64	1078.00	97.76	0.00	0.09	896.00	931.69	896.00	223.88	0.02	0.24	30.00	0.00	0.00	182.00	175.64	994478.00	0.63	1003.95	998.00
19	5	7	14946.00	22762.00	147.00	-50	Spot (Block19, Row7, Column5)	1294.88	1278.50	176.60	0.01	0.14	983.00	1202.34	983.00	784.49	0.09	0.65	2.00	0.00	0.00	295.50	311.88	766566.00	0.12	1196.97	1187.00
19	6	7	15246.00	22763.00	217.15	0	Spot (Block19, Row7, Column6)	51548.94	65535.00	17895.62	0.10	0.35	1199.00	1672.03	1199.00	1265.50	0.14	0.76	100.00	100.00	55.93	64336.00	50349.94	69488736.00	39.41	13003.06	12558.50
19	7	7	15543.00	22762.00	148.40	0	Spot (Block19, Row7, Column7)	4000.88	3740.00	1457.48	0.03	0.36	1126.00	1345.15	1126.00	738.03	0.08	0.55	99.00	79.00	0.00	2614.00	2874.88	2404531.00	3.60	1966.10	1710.00
19	8	7	15846.00	22755.00	192.75	0	Spot (Block19, Row7, Column8)	62501.93	65535.00	7545.07	0.02	0.12	1068.00	1164.64	1068.00	463.16	0.04	0.40	100.00	100.00	77.76	64467.00	61433.93	65752772.00	132.43	15359.79	13198.00
19	1	8	13733.00	23058.00	142.15	0	Spot (Block19, Row8, Column1)	2108.27	1912.00	1053.70	0.04	0.50	1089.00	1192.54	1089.00	570.54	0.04	0.48	66.00	30.00	0.00	823.00	1019.27	1153224.00	1.61	1620.14	1506.00
19	2	8	14056.00	23063.00	149.60	0	Spot (Block19, Row8, Column2)	1226.00	1204.50	131.64	0.01	0.11	1001.00	1038.73	1001.00	155.35	0.02	0.15	71.00	22.00	0.00	203.50	225.00	752762.00	1.21	1154.57	1186.00
19	3	8	14344.00	23054.00	151.80	0	Spot (Block19, Row8, Column3)	1263.11	1205.00	225.96	0.02	0.18	934.00	985.30	934.00	234.38	0.02	0.24	60.00	26.00	0.00	271.00	329.11	799548.00	1.19	1071.78	1047.50
19	4	8	14640.00	23061.00	159.50	0	Spot (Block19, Row8, Column4)	63982.35	65535.00	5238.42	0.01	0.08	907.00	984.51	907.00	312.22	0.04	0.32	100.00	100.00	86.61	64628.00	63075.35	44916036.00	201.78	16995.20	13362.00
19	5	8	14919.00	23063.00	194.35	0	Spot (Block19, Row8, Column5)	1083.46	1071.50	161.71	0.00	0.15	967.00	1192.32	967.00	872.45	0.09	0.73	0.00	0.00	0.00	104.50	116.46	1157135.00	-0.12	984.99	973.00
19	6	8	15249.00	23060.00	236.55	0	Spot (Block19, Row8, Column6)	58782.75	65535.00	13791.81	0.05	0.23	1319.00	1861.76	1319.00	1435.07	0.15	0.77	100.00	100.00	74.95	64216.00	57463.75	94582640.00	39.66	12607.64	12048.00
19	7	8	15550.00	23061.00	146.25	0	Spot (Block19, Row8, Column7)	4550.88	4391.50	1877.65	0.02	0.41	1173.00	1416.57	1173.00	902.52	0.08	0.64	91.00	71.00	0.00	3218.50	3377.88	2639508.00	3.47	2051.38	1899.00
19	8	8	15838.00	23065.00	156.70	0	Spot (Block19, Row8, Column8)	63493.95	65535.00	6248.20	0.01	0.10	1131.00	1292.79	1131.00	558.97	0.06	0.43	100.00	100.00	84.44	64404.00	62362.95	42858816.00	111.28	16807.46	13420.00
20	1	1	18249.00	20963.00	159.50	0	Spot (Block20, Row1, Column1)	50248.16	59670.00	17128.53	0.07	0.34	906.00	992.14	906.00	310.29	0.04	0.31	100.00	100.00	45.64	58764.00	49342.16	35123740.00	158.74	10855.08	8186.00
20	2	1	18542.00	20967.00	156.60	0	Spot (Block20, Row1, Column2)	41376.13	39885.50	19527.12	0.02	0.47	908.00	1037.68	908.00	476.10	0.06	0.46	100.00	100.00	24.05	38977.50	40468.13	28218684.00	84.73	7342.44	6720.00
20	3	1	18849.00	20966.00	152.30	0	Spot (Block20, Row1, Column3)	37342.62	35722.00	22281.24	0.02	0.60	896.00	955.49	896.00	264.07	0.03	0.28	100.00	100.00	24.80	34826.00	36446.62	23787360.00	137.79	6935.71	5963.00
20	4	1	19142.00	20963.00	151.00	0	Spot (Block20, Row1, Column4)	35342.87	32645.00	18533.10	0.03	0.52	899.00	1026.16	899.00	549.41	0.06	0.54	100.00	100.00	8.35	31746.00	34443.87	22018656.00	62.46	7370.62	6269.00
20	5	1	19449.00	20967.00	157.00	0	Spot (Block20, Row1, Column5)	46683.08	63637.50	22463.85	0.13	0.48	890.00	942.16	890.00	246.32	0.02	0.26	100.00	100.00	49.85	62747.50	45793.08	31744720.00	185.70	8412.46	6649.00
20	6	1	19746.00	20967.00	153.65	0	Spot (Block20, Row1, Column6)	55375.45	65535.00	14296.69	0.07	0.26	896.00	973.94	896.00	303.85	0.04	0.31	100.00	100.00	59.16	64639.00	54479.45	35662080.00	179.04	13995.80	11839.00
20	7	1	20039.00	20966.00	160.50	0	Spot (Block20, Row1, Column7)	64586.66	65535.00	4584.64	0.01	0.07	902.00	979.07	902.00	316.69	0.04	0.32	100.00	100.00	94.09	64633.00	63684.66	45921560.00	200.85	17503.35	13942.50
20	8	1	20352.00	20964.00	157.90	0	Spot (Block20, Row1, Column8)	6515.48	6233.50	2949.36	0.02	0.45	892.00	912.34	892.00	208.64	0.01	0.23	100.00	100.00	0.00	5341.50	5623.48	4482652.00	26.86	2233.38	1977.00
20	1	2	18193.00	21260.00	235.75	0	Spot (Block20, Row2, Column1)	1089.22	1082.00	138.09	0.00	0.13	931.00	1010.21	931.00	311.45	0.04	0.31	12.00	0.00	0.00	151.00	158.22	1746016.00	0.25	1014.65	1001.00
20	2	2	18545.00	21266.00	138.45	0	Spot (Block20, Row2, Column2)	51706.87	59491.00	16165.96	0.06	0.31	950.00	1067.67	950.00	540.10	0.05	0.51	100.00	100.00	44.49	58541.00	50756.87	26732600.00	93.76	10188.37	9173.00
20	3	2	18848.00	21266.00	149.35	0	Spot (Block20, Row2, Column3)	3896.97	3362.00	1984.11	0.06	0.51	929.00	1086.15	929.00	646.73	0.07	0.60	100.00	75.00	0.00	2433.00	2967.97	2388841.00	4.35	1669.55	1435.00
20	4	2	19151.00	21262.00	179.20	0	Spot (Block20, Row2, Column4)	40932.80	40883.00	18966.00	0.00	0.46	967.00	1180.74	967.00	773.59	0.09	0.66	100.00	100.00	17.31	39916.00	39965.80	36880612.00	51.39	7491.42	7329.00
20	5	2	19451.00	21268.00	190.40	0	Spot (Block20, Row2, Column5)	5432.97	5254.50	1750.38	0.01	0.32	950.00	1086.47	950.00	542.79	0.06	0.50	100.00	100.00	0.00	4304.50	4482.97	5552496.00	8.01	2121.56	2005.00
20	6	2	19742.00	21264.00	152.15	0	Spot (Block20, Row2, Column6)	24032.16	21089.00	13781.39	0.06	0.57	984.00	1153.91	984.00	633.55	0.07	0.55	100.00	100.00	0.00	20105.00	23048.16	15188325.00	36.11	5070.61	4264.50
20	7	2	20051.00	21267.00	153.40	0	Spot (Block20, Row2, Column7)	23092.90	19898.00	13925.50	0.06	0.60	967.00	1032.32	967.00	286.40	0.03	0.28	100.00	100.00	0.00	18931.00	22125.90	14802551.00	77.03	5627.77	4634.00
20	8	2	20342.00	21268.00	183.05	0	Spot (Block20, Row2, Column8)	1071.76	1064.00	125.18	0.00	0.12	890.00	929.99	890.00	232.19	0.02	0.25	26.00	1.00	0.00	174.00	181.76	1007458.00	0.61	944.84	933.00
20	1	3	18249.00	21566.00	157.00	0	Spot (Block20, Row3, Column1)	50841.55	65535.00	19125.29	0.11	0.38	964.00	998.56	964.00	225.20	0.02	0.23	100.00	100.00	53.65	64571.00	49877.55	34775892.00	221.33	10414.44	8429.00
20	2	3	18544.00	21568.00	148.50	0	Spot (Block20, Row3, Column2)	5524.52	4996.50	2628.97	0.04	0.48	972.00	1082.79	972.00	510.16	0.05	0.47	100.00	99.00	0.00	4024.50	4552.52	3314713.00	8.71	1973.58	1822.50
20	3	3	18835.00	21566.00	148.70	0	Spot (Block20, Row3, Column3)	21898.58	19175.00	14524.63	0.06	0.66	974.00	1024.37	974.00	277.79	0.02	0.27	100.00	100.00	2.99	18201.00	20924.58	13204845.00	75.14	5745.57	3266.50
20	4	3	19145.00	21566.00	154.50	0	Spot (Block20, Row3, Column4)	56069.64	65535.00	14044.27	0.07	0.25	981.00	1093.01	981.00	538.90	0.05	0.49	100.00	100.00	61.53	64554.00	55088.64	36725916.00	102.02	13401.77	10292.00
20	5	3	19446.00	21558.00	148.05	0	Spot (Block20, Row3, Column5)	11932.79	10332.00	7978.31	0.06	0.67	982.00	1152.56	982.00	652.74	0.07	0.57	100.00	99.00	0.00	9350.00	10950.79	7171609.00	16.52	3990.12	2389.00
20	6	3	19750.00	21563.00	224.20	0	Spot (Block20, Row3, Column6)	54200.48	62631.00	13600.14	0.06	0.25	1082.00	1516.85	1082.00	1013.86	0.15	0.67	100.00	100.00	47.44	61549.00	53118.48	78266144.00	51.96	13306.26	12682.00
20	7	3	20053.00	21567.00	154.30	0	Spot (Block20, Row3, Column7)	47478.94	59386.00	20615.60	0.10	0.43	1000.00	1227.50	1000.00	747.41	0.09	0.61	100.00	100.00	48.09	58386.00	46478.94	31003964.00	61.88	10642.46	8591.00
20	8	3	20348.00	21569.00	161.35	0	Spot (Block20, Row3, Column8)	47310.82	50330.50	16714.25	0.03	0.35	912.00	994.91	912.00	345.93	0.04	0.35	100.00	100.00	31.20	49418.50	46398.82	33969400.00	133.89	9372.04	8649.00
20	1	4	18244.00	21864.00	153.20	0	Spot (Block20, Row4, Column1)	54931.62	65535.00	14584.04	0.08	0.27	993.00	1104.55	993.00	509.87	0.05	0.46	100.00	100.00	58.40	64542.00	53938.62	35650912.00	105.57	11378.83	9053.00
20	2	4	18546.00	21863.00	190.00	0	Spot (Block20, Row4, Column2)	25871.19	22549.00	15701.32	0.06	0.61	1011.00	1198.57	1011.00	611.56	0.07	0.51	100.00	100.00	0.79	21538.00	24860.19	26362748.00	40.34	5786.93	5707.50
20	3	4	18846.00	21867.00	162.60	0	Spot (Block20, Row4, Column3)	65042.88	65535.00	3113.56	0.00	0.05	1031.00	1237.13	1031.00	709.55	0.08	0.57	100.00	100.00	96.29	64504.00	64011.88	47351680.00	89.92	19516.31	15752.00
20	4	4	19135.00	21867.00	151.85	0	Spot (Block20, Row4, Column4)	3459.99	3289.50	1293.60	0.02	0.37	992.00	1047.85	992.00	279.80	0.02	0.27	100.00	100.00	0.00	2297.50	2467.99	2179792.00	8.62	1674.65	1559.50
20	5	4	19439.00	21869.00	146.40	0	Spot (Block20, Row4, Column5)	6706.11	4697.00	9523.48	0.15	1.42	996.00	1047.42	996.00	244.38	0.02	0.23	100.00	100.00	1.37	3701.00	5710.11	3929783.00	23.16	2409.62	1717.00
20	6	4	19744.00	21865.00	192.15	0	Spot (Block20, Row4, Column6)	6635.18	6767.00	1746.22	0.01	0.26	1068.00	1273.68	1068.00	712.66	0.08	0.56	100.00	100.00	0.00	5699.00	5567.18	6927129.00	7.52	2470.73	2394.50
20	7	4	20045.00	21869.00	152.70	0	Spot (Block20, Row4, Column7)	34714.46	30115.00	24172.78	0.06	0.70	1041.00	1234.63	1041.00	621.63	0.07	0.50	100.00	100.00	26.13	29074.00	33673.46	22321480.00	53.86	5763.08	4377.00
20	8	4	20346.00	21875.00	152.40	0	Spot (Block20, Row4, Column8)	12948.59	11473.50	7373.61	0.05	0.57	963.00	1040.90	963.00	346.38	0.03	0.33	100.00	100.00	0.00	10510.50	11985.59	8287099.00	34.38	3250.24	2663.00
20	1	5	18249.00	22166.00	153.30	0	Spot (Block20, Row5, Column1)	47472.57	57808.50	19957.01	0.09	0.42	1012.00	1244.11	1012.00	765.38	0.09	0.62	100.00	100.00	45.37	56796.50	46460.57	30762440.00	60.40	9361.00	7205.00
20	2	5	18548.00	22166.00	158.40	0	Spot (Block20, Row5, Column2)	51757.05	60615.00	15791.18	0.07	0.31	1082.00	1396.67	1082.00	901.23	0.11	0.65	100.00	100.00	45.59	59533.00	50675.05	35764408.00	55.88	11013.14	9878.00
20	3	5	18846.00	22163.00	175.65	0	Spot (Block20, Row5, Column3)	50285.46	63470.00	18453.11	0.10	0.37	1097.00	1366.62	1097.00	873.21	0.10	0.64	100.00	100.00	48.66	62373.00	49188.46	43296184.00	56.02	9024.68	8900.00
20	4	5	19150.00	22167.00	151.55	0	Spot (Block20, Row5, Column4)	42786.46	47182.50	22399.04	0.04	0.52	1009.00	1155.02	1009.00	604.57	0.06	0.52	100.00	100.00	38.73	46173.50	41777.46	26955628.00	68.86	8852.00	6832.50
20	5	5	19452.00	22169.00	162.45	0	Spot (Block20, Row5, Column5)	64647.59	65535.00	4647.60	0.01	0.07	1017.00	1116.73	1017.00	387.19	0.04	0.35	100.00	100.00	94.37	64518.00	63630.59	47063904.00	164.08	18989.41	13007.00
20	6	5	19750.00	22164.00	152.40	0	Spot (Block20, Row5, Column6)	26897.18	24439.50	15414.09	0.04	0.57	1084.50	1278.52	1084.50	698.13	0.07	0.55	100.00	100.00	0.00	23355.00	25812.68	17321784.00	36.70	5311.60	4729.00
20	7	5	20048.00	22165.00	216.05	0	Spot (Block20, Row5, Column7)	55210.38	65535.00	14469.11	0.07	0.26	1176.00	1531.14	1176.00	950.19	0.11	0.62	100.00	100.00	57.93	64359.00	54034.38	73761848.00	56.49	13262.69	13097.00
20	8	5	20347.00	22169.00	154.45	0	Spot (Block20, Row5, Column8)	47506.13	65535.00	22327.57	0.14	0.47	999.00	1175.29	999.00	632.86	0.07	0.54	100.00	100.00	53.05	64536.00	46507.13	31164240.00	73.21	10350.41	7618.00
20	1	6	18246.00	22466.00	222.75	0	Spot (Block20, Row6, Column1)	50444.56	54696.00	15608.68	0.04	0.31	1169.00	1701.56	1169.00	1274.84	0.16	0.75	100.00	100.00	40.99	53527.00	49275.56	71631856.00	38.23	12812.08	12093.00
20	2	6	18547.00	22468.00	223.15	0	Spot (Block20, Row6, Column2)	52852.27	65535.00	15979.06	0.09	0.30	1217.00	1623.18	1217.00	1129.25	0.13	0.70	100.00	100.00	51.16	64318.00	51635.27	75103792.00	45.37	12816.05	12560.00
20	3	6	18840.00	22466.00	155.65	0	Spot (Block20, Row6, Column3)	62327.76	65535.00	7069.61	0.02	0.11	1113.00	1361.92	1113.00	848.94	0.09	0.62	100.00	100.00	77.03	64422.00	61214.76	41510664.00	71.81	16438.26	13550.00
20	4	6	19148.00	22465.00	150.00	0	Spot (Block20, Row6, Column4)	17315.02	14723.50	11018.02	0.07	0.64	1029.00	1105.04	1029.00	307.48	0.03	0.28	100.00	100.00	0.00	13694.50	16286.02	10666054.00	52.72	4220.06	3392.00
20	5	6	19445.00	22468.00	163.55	0	Spot (Block20, Row6, Column5)	64669.67	65535.00	4256.12	0.01	0.07	1064.00	1241.16	1064.00	615.33	0.07	0.50	100.00	100.00	93.92	64471.00	63605.67	47856032.00	103.08	16846.98	12091.00
20	6	6	19750.00	22467.00	151.30	0	Spot (Block20, Row6, Column6)	8384.22	6485.00	5980.67	0.11	0.71	1098.00	1278.91	1098.00	651.16	0.07	0.51	100.00	81.00	0.00	5387.00	7286.22	5282058.00	10.91	2354.27	2016.00
20	7	6	20051.00	22468.00	157.55	0	Spot (Block20, Row6, Column7)	55455.09	65535.00	15461.58	0.07	0.28	1164.00	1372.13	1164.00	732.84	0.07	0.53	100.00	100.00	63.36	64371.00	54291.09	37987056.00	73.80	14056.12	10846.00
20	8	6	20350.00	22470.00	158.50	0	Spot (Block20, Row6, Column8)	55603.62	65535.00	16012.63	0.07	0.29	1036.00	1106.17	1036.00	312.63	0.03	0.28	100.00	100.00	65.60	64499.00	54567.62	38144408.00	174.32	15168.41	12859.00
20	1	7	18244.00	22764.00	182.40	0	Spot (Block20, Row7, Column1)	36044.29	32132.00	20569.10	0.05	0.57	1163.00	1487.78	1163.00	990.52	0.11	0.67	100.00	100.00	17.89	30969.00	34881.29	33845764.00	34.89	7214.06	7180.00
20	2	7	18544.00	22767.00	157.85	0	Spot (Block20, Row7, Column2)	3754.92	2747.00	2244.65	0.14	0.60	1150.00	1403.30	1150.00	880.63	0.09	0.63	68.00	47.00	0.00	1597.00	2604.92	2575877.00	2.67	1589.19	1480.50
20	3	7	18830.00	22760.00	207.90	0	Spot (Block20, Row7, Column3)	1250.18	1218.00	150.17	0.01	0.12	1075.00	1154.54	1075.00	441.52	0.03	0.38	3.00	0.00	0.00	143.00	175.18	1531475.00	0.22	1115.25	1088.00
20	4	7	19149.00	22766.00	152.60	0	Spot (Block20, Row7, Column4)	2978.57	2484.00	1427.82	0.08	0.48	1026.00	1155.00	1026.00	552.99	0.05	0.48	87.00	60.00	0.00	1458.00	1952.57	1909266.00	3.30	1430.41	1360.00
20	5	7	19448.00	22770.00	188.95	0	Spot (Block20, Row7, Column5)	35257.51	32150.00	19582.42	0.04	0.56	1149.00	1513.56	1149.00	1010.76	0.12	0.67	100.00	100.00	11.57	31001.00	34108.51	35363392.00	33.38	7319.74	7353.00
20	6	7	19750.00	22769.00	220.30	0	Spot (Block20, Row7, Column6)	51696.38	65535.00	17312.41	0.10	0.33	1218.00	1868.80	1218.00	1427.89	0.19	0.76	100.00	100.00	55.03	64317.00	50478.38	71496856.00	34.90	12846.12	12636.00
20	7	7	20038.00	22765.00	157.70	0	Spot (Block20, Row7, Column7)	61587.74	65535.00	8048.50	0.03	0.13	1188.00	1478.34	1188.00	991.48	0.09	0.67	100.00	100.00	74.52	64347.00	60399.74	42064812.00	60.63	16730.88	14240.00
20	8	7	20346.00	22764.00	189.75	0	Spot (Block20, Row7, Column8)	15349.12	15780.50	3869.22	0.01	0.25	1055.00	1115.75	1055.00	306.22	0.02	0.27	100.00	100.00	0.00	14725.50	14294.12	15564009.00	46.48	4666.31	4537.50
20	1	8	18244.00	23069.00	146.20	0	Spot (Block20, Row8, Column1)	1545.40	1492.00	285.17	0.02	0.18	1087.00	1172.74	1087.00	504.97	0.03	0.43	36.00	4.00	0.00	405.00	458.40	905604.00	0.74	1258.98	1232.00
20	2	8	18553.00	23068.00	149.10	0	Spot (Block20, Row8, Column2)	17643.93	15566.00	10189.49	0.05	0.58	1085.00	1107.56	1085.00	187.81	0.01	0.17	100.00	100.00	0.00	14481.00	16558.93	10745156.00	88.05	4536.65	3875.00
20	3	8	18840.00	23064.00	153.45	0	Spot (Block20, Row8, Column3)	31271.30	24259.00	23453.36	0.11	0.75	1050.00	1100.40	1050.00	276.83	0.02	0.25	100.00	100.00	18.59	23209.00	30221.30	20357668.00	108.99	4991.05	4163.00
20	4	8	19146.00	23067.00	158.15	0	Spot (Block20, Row8, Column4)	61406.91	65535.00	8438.29	0.03	0.14	1079.00	1126.13	1079.00	321.95	0.02	0.29	100.00	100.00	75.54	64456.00	60327.91	42678200.00	187.24	16444.35	13472.00
20	5	8	19432.00	23065.00	153.45	0	Spot (Block20, Row8, Column5)	3074.29	2910.50	1086.60	0.02	0.35	1111.00	1372.21	1111.00	879.61	0.09	0.64	84.00	51.00	0.00	1799.50	1963.29	1979844.00	1.94	1610.16	1463.00
20	6	8	19749.00	23066.00	221.20	0	Spot (Block20, Row8, Column6)	52901.51	65510.00	15415.49	0.09	0.29	1296.00	1775.26	1296.00	1258.25	0.14	0.71	100.00	100.00	49.96	64214.00	51605.51	74221512.00	40.63	12768.31	12333.00
20	7	8	20048.00	23067.00	149.75	0	Spot (Block20, Row8, Column7)	44795.07	50953.00	21001.63	0.06	0.47	1190.00	1451.26	1190.00	845.64	0.09	0.58	100.00	100.00	37.30	49763.00	43605.07	27504336.00	51.26	10087.67	8397.00
20	8	8	20338.00	23069.00	157.60	0	Spot (Block20, Row8, Column8)	63217.96	65535.00	5983.52	0.02	0.09	1095.00	1217.92	1095.00	432.79	0.05	0.36	100.00	100.00	80.56	64440.00	62122.96	43241492.00	143.26	16458.90	14490.00
21	1	1	4737.00	25443.00	153.05	0	Spot (Block21, Row1, Column1)	55721.93	65535.00	13535.99	0.07	0.24	674.00	753.34	674.00	281.43	0.05	0.37	100.00	100.00	56.56	64861.00	55047.93	35662324.00	195.32	12847.40	10109.00
21	2	1	5040.00	25438.00	145.70	0	Spot (Block21, Row1, Column2)	5010.69	3458.00	8994.34	0.16	1.80	627.00	659.33	627.00	151.68	0.02	0.23	100.00	98.00	1.39	2831.00	4383.69	2891168.00	28.69	1628.74	1125.00
21	3	1	5339.00	25443.00	214.55	0	Spot (Block21, Row1, Column3)	768.07	765.00	70.09	0.00	0.09	626.00	639.24	626.00	51.70	0.01	0.08	94.00	63.00	0.00	139.00	142.07	1010777.00	2.49	685.89	687.00
21	4	1	5633.00	25448.00	142.10	0	Spot (Block21, Row1, Column4)	2554.55	2434.00	910.66	0.02	0.36	632.00	648.45	632.00	60.29	0.01	0.09	100.00	100.00	0.00	1802.00	1922.55	1397337.00	31.62	1092.27	991.00
21	5	1	5939.00	25445.00	148.50	0	Spot (Block21, Row1, Column5)	1254.07	1134.00	449.26	0.04	0.36	650.00	662.06	650.00	70.83	0.01	0.11	100.00	99.00	0.00	484.00	604.07	751188.00	8.36	806.31	800.00
21	6	1	6234.00	25444.00	148.75	0	Spot (Block21, Row1, Column6)	1899.98	1801.50	569.62	0.02	0.30	682.00	685.41	682.00	69.53	0.00	0.10	100.00	100.00	0.00	1119.50	1217.98	1139987.00	17.47	985.85	987.00
21	7	1	6532.00	25450.00	147.30	0	Spot (Block21, Row1, Column7)	2025.38	1941.00	655.70	0.02	0.32	674.00	677.22	674.00	69.94	0.00	0.10	100.00	100.00	0.00	1267.00	1351.38	1197001.00	19.27	998.17	946.00
21	8	1	6843.00	25445.00	164.60	0	Spot (Block21, Row1, Column8)	1291.24	1183.00	443.60	0.04	0.34	663.00	665.60	663.00	59.96	0.00	0.09	100.00	99.00	0.00	520.00	628.24	972305.00	10.43	817.88	819.00
21	1	2	4736.00	25747.00	147.00	-50	Spot (Block21, Row2, Column1)	788.67	763.00	94.61	0.01	0.12	691.00	756.01	691.00	226.53	0.04	0.30	9.00	0.00	0.00	72.00	97.67	466104.00	0.14	843.88	814.00
21	2	2	5036.00	25752.00	135.35	0	Spot (Block21, Row2, Column2)	965.08	962.00	115.03	0.00	0.12	638.00	651.52	638.00	65.65	0.01	0.10	100.00	99.00	0.00	324.00	327.08	471924.00	4.78	782.96	780.00
21	3	2	5341.00	25738.00	201.10	0	Spot (Block21, Row2, Column3)	785.81	784.00	76.05	0.00	0.10	637.00	645.59	637.00	46.99	0.01	0.07	94.00	75.00	0.00	147.00	148.81	901324.00	2.98	694.23	694.00
21	4	2	5648.00	25742.00	196.40	0	Spot (Block21, Row2, Column4)	867.31	839.00	123.18	0.01	0.14	662.00	670.99	662.00	72.81	0.01	0.11	86.00	60.00	0.00	177.00	205.31	947102.00	2.70	729.34	718.00
21	5	2	5943.00	25751.00	175.75	0	Spot (Block21, Row2, Column5)	9648.83	9613.00	3682.46	0.00	0.38	683.00	703.26	683.00	208.01	0.01	0.30	100.00	100.00	0.00	8930.00	8965.83	8307646.00	43.01	2891.91	2529.00
21	6	2	6224.00	25744.00	184.95	0	Spot (Block21, Row2, Column6)	968.15	937.00	157.73	0.01	0.16	701.00	774.92	701.00	468.61	0.04	0.60	14.00	0.00	0.00	236.00	267.15	931364.00	0.41	777.97	777.50
21	7	2	6541.00	25749.00	196.65	0	Spot (Block21, Row2, Column7)	883.21	889.50	122.76	0.00	0.14	689.00	697.21	689.00	103.31	0.01	0.15	74.00	47.00	0.00	200.50	194.21	964460.00	1.80	745.23	727.50
21	8	2	6838.00	25728.00	263.75	0	Spot (Block21, Row2, Column8)	733.46	715.00	64.38	0.01	0.09	665.00	703.79	665.00	297.22	0.02	0.42	0.00	0.00	0.00	50.00	68.46	1482319.00	0.10	690.70	687.00
21	1	3	4740.00	26048.00	136.90	0	Spot (Block21, Row3, Column1)	2530.01	2560.00	771.61	0.01	0.30	696.00	705.43	696.00	78.70	0.01	0.11	100.00	100.00	0.00	1864.00	1834.01	1277653.00	23.18	1273.94	1175.50
21	2	3	5038.00	26046.00	212.50	0	Spot (Block21, Row3, Column2)	801.72	800.00	79.49	0.00	0.10	644.00	692.37	644.00	229.24	0.03	0.33	18.00	0.00	0.00	156.00	157.72	1031007.00	0.48	696.82	695.00
21	3	3	5326.00	26048.00	144.80	0	Spot (Block21, Row3, Column3)	1484.99	1441.50	385.88	0.01	0.26	655.00	666.89	655.00	138.24	0.01	0.21	100.00	97.00	0.00	786.50	829.99	846445.00	5.92	858.81	797.00
21	4	3	5638.00	26048.00	142.10	0	Spot (Block21, Row3, Column4)	2759.71	2654.50	959.26	0.02	0.35	677.00	682.04	677.00	127.31	0.00	0.19	100.00	100.00	0.00	1977.50	2082.71	1506802.00	16.32	1245.84	1150.00
21	5	3	5932.00	26046.00	148.20	0	Spot (Block21, Row3, Column5)	1332.19	1256.00	414.99	0.03	0.31	696.00	789.41	696.00	491.38	0.05	0.62	61.00	14.00	0.00	560.00	636.19	799312.00	1.10	867.32	834.00
21	6	3	6239.00	26052.00	233.45	0	Spot (Block21, Row3, Column6)	41215.80	30772.00	18560.21	0.13	0.45	724.00	949.54	724.00	740.50	0.12	0.78	100.00	100.00	29.23	30048.00	40491.80	64585612.00	54.38	11219.98	10797.50
21	7	3	6548.00	26053.00	190.45	0	Spot (Block21, Row3, Column7)	869.99	839.00	125.58	0.02	0.14	700.00	827.02	700.00	588.13	0.07	0.71	0.00	0.00	0.00	139.00	169.99	893483.00	0.07	738.07	727.00
21	8	3	6841.00	26055.00	160.60	0	Spot (Block21, Row3, Column8)	60098.43	65535.00	11446.82	0.04	0.19	690.00	790.72	690.00	497.87	0.06	0.63	100.00	100.00	72.13	64845.00	59408.43	42910676.00	119.12	12044.65	11115.50
21	1	4	4740.00	26346.00	137.05	0	Spot (Block21, Row4, Column1)	2769.37	2717.00	956.34	0.01	0.35	700.00	741.15	700.00	222.69	0.02	0.30	100.00	100.00	0.00	2017.00	2069.37	1395761.00	9.11	1281.70	1216.00
21	2	4	5038.00	26350.00	166.20	0	Spot (Block21, Row4, Column2)	13447.90	12268.00	7336.68	0.04	0.55	684.00	822.96	684.00	434.10	0.08	0.53	100.00	100.00	0.00	11584.00	12763.90	10327986.00	29.08	2927.11	2837.00
21	3	4	5338.00	26349.00	138.65	0	Spot (Block21, Row4, Column3)	13161.38	12938.50	5710.94	0.01	0.43	688.00	802.17	688.00	431.16	0.07	0.54	100.00	100.00	0.00	12250.50	12473.38	6843918.00	28.67	3277.37	2713.00
21	4	4	5636.00	26348.00	147.00	-50	Spot (Block21, Row4, Column4)	779.91	778.00	49.79	0.00	0.06	679.00	686.05	679.00	135.82	0.00	0.20	16.00	0.00	0.00	99.00	100.91	457810.00	0.69	771.38	764.00
21	5	4	5925.00	26363.00	157.05	0	Spot (Block21, Row4, Column5)	1178.26	1060.50	910.98	0.05	0.77	705.00	738.20	705.00	123.58	0.02	0.17	93.00	70.00	0.00	355.50	473.26	801215.00	3.56	844.19	809.00
21	6	4	6240.00	26348.00	180.85	0	Spot (Block21, Row4, Column6)	11784.45	11406.50	4770.60	0.01	0.40	750.00	874.44	750.00	501.30	0.07	0.57	100.00	100.00	0.00	10656.50	11034.45	10794560.00	21.76	3165.97	2835.00
21	7	4	6537.00	26352.00	166.30	0	Spot (Block21, Row4, Column7)	1108.43	1068.00	227.41	0.02	0.21	711.00	806.90	711.00	468.74	0.05	0.58	35.00	0.00	0.00	357.00	397.43	855708.00	0.64	799.16	803.00
21	8	4	6842.00	26362.00	151.90	0	Spot (Block21, Row4, Column8)	1264.96	1268.00	207.48	0.00	0.16	705.00	761.27	705.00	351.32	0.03	0.46	80.00	24.00	0.00	563.00	559.96	798187.00	1.43	895.40	873.50
21	1	5	4736.00	26647.00	137.00	0	Spot (Block21, Row5, Column1)	6660.68	6287.50	2889.69	0.03	0.43	700.00	815.09	700.00	514.98	0.07	0.63	100.00	100.00	0.00	5587.50	5960.68	3383626.00	11.35	2138.12	1711.00
21	2	5	5039.00	26646.00	157.50	0	Spot (Block21, Row5, Column2)	60943.71	65535.00	10211.82	0.03	0.17	719.00	983.54	719.00	685.53	0.14	0.70	100.00	100.00	76.27	64816.00	60224.71	41868708.00	87.47	12560.52	10634.00
21	3	5	5343.00	26648.00	150.20	0	Spot (Block21, Row5, Column3)	47786.74	58228.00	19194.10	0.09	0.40	708.00	899.38	708.00	568.29	0.10	0.63	100.00	100.00	43.13	57520.00	47078.74	29580188.00	82.51	7890.28	7030.00
21	4	5	5634.00	26647.00	141.85	0	Spot (Block21, Row5, Column4)	1414.99	1396.00	329.47	0.01	0.23	681.00	748.75	681.00	344.01	0.04	0.46	89.00	51.00	0.00	715.00	733.99	776830.00	1.94	878.90	852.50
21	5	5	5941.00	26649.00	135.70	0	Spot (Block21, Row5, Column5)	13777.76	13301.00	6104.56	0.02	0.44	713.00	739.43	713.00	111.08	0.02	0.15	100.00	100.00	0.00	12588.00	13064.76	6833770.00	117.38	3592.55	2975.00
21	6	5	6221.00	26641.00	181.35	0	Spot (Block21, Row5, Column6)	1103.22	1078.00	206.42	0.01	0.19	782.00	866.97	782.00	478.20	0.04	0.55	17.00	0.00	0.00	296.00	321.22	1018273.00	0.49	897.15	876.00
21	7	5	6542.00	26650.00	215.45	0	Spot (Block21, Row5, Column7)	35319.92	26190.00	21775.89	0.13	0.62	760.00	944.57	760.00	709.13	0.09	0.75	100.00	100.00	24.85	25430.00	34559.92	46763904.00	48.48	8899.70	8859.00
21	8	5	6841.00	26651.00	138.90	0	Spot (Block21, Row5, Column8)	1545.46	1468.00	390.59	0.02	0.25	702.00	780.42	702.00	481.65	0.05	0.62	80.00	32.00	0.00	766.00	843.46	808273.00	1.59	920.63	887.50
21	1	6	4739.00	26947.00	230.60	0	Spot (Block21, Row6, Column1)	35302.34	23097.00	19972.00	0.18	0.57	772.00	1042.40	772.00	774.70	0.13	0.74	100.00	100.00	23.17	22325.00	34530.34	53942316.00	44.22	9959.55	10011.00
21	2	6	5036.00	26948.00	225.10	0	Spot (Block21, Row6, Column2)	26013.71	18388.00	15818.64	0.15	0.61	768.00	1001.81	768.00	730.54	0.12	0.73	100.00	100.00	1.38	17620.00	25245.71	37771936.00	34.24	6897.13	6595.00
21	3	6	5330.00	26945.00	140.50	0	Spot (Block21, Row6, Column3)	3572.08	3399.00	1339.99	0.02	0.38	693.00	829.58	693.00	483.35	0.08	0.58	100.00	100.00	0.00	2706.00	2879.08	1911063.00	5.67	1344.36	1270.00
21	4	6	5639.00	26955.00	175.00	0	Spot (Block21, Row6, Column4)	965.53	958.00	144.21	0.00	0.15	675.00	681.29	675.00	68.15	0.00	0.10	98.00	82.00	0.00	283.00	290.53	829389.00	4.17	786.75	764.00
21	5	6	5941.00	26950.00	138.00	0	Spot (Block21, Row6, Column5)	5260.42	5099.00	2010.96	0.01	0.38	716.00	748.91	716.00	168.19	0.02	0.22	100.00	100.00	0.00	4383.00	4544.42	2709114.00	26.82	1785.73	1542.00
21	6	6	6218.00	26939.00	214.90	0	Spot (Block21, Row6, Column6)	956.21	931.00	107.85	0.01	0.11	784.00	837.72	784.00	371.45	0.03	0.44	5.00	0.00	0.00	147.00	172.21	1261246.00	0.32	818.44	811.00
21	7	6	6539.00	26949.00	147.35	0	Spot (Block21, Row6, Column7)	1856.62	1707.00	518.03	0.04	0.28	731.00	834.14	731.00	480.40	0.06	0.58	94.00	51.00	0.00	976.00	1125.62	1097262.00	2.13	1049.17	1021.50
21	8	6	6844.00	26953.00	148.40	0	Spot (Block21, Row6, Column8)	1242.65	1205.00	267.99	0.01	0.22	695.00	710.53	695.00	93.53	0.01	0.13	99.00	96.00	0.00	510.00	547.65	746830.00	5.69	847.06	819.00
21	1	7	4735.00	27244.00	158.45	0	Spot (Block21, Row7, Column1)	21375.68	19228.00	11443.11	0.05	0.54	768.00	997.13	768.00	646.66	0.11	0.65	100.00	100.00	0.00	18460.00	20607.68	14642338.00	31.51	3969.54	3822.00
21	2	7	5019.00	27273.00	252.90	0	Spot (Block21, Row7, Column2)	814.20	807.00	77.89	0.00	0.10	706.00	882.08	706.00	522.30	0.10	0.59	0.00	0.00	0.00	101.00	108.20	1508720.00	-0.13	737.88	715.50
21	3	7	5315.00	27246.00	227.60	0	Spot (Block21, Row7, Column3)	752.29	741.00	53.94	0.01	0.07	659.00	688.45	659.00	202.08	0.02	0.29	5.00	0.00	0.00	82.00	93.29	1116402.00	0.32	689.78	687.00
21	4	7	5624.00	27254.00	231.65	0	Spot (Block21, Row7, Column4)	774.64	774.00	65.83	0.00	0.08	665.00	691.26	665.00	215.48	0.02	0.31	5.00	0.00	0.00	109.00	109.64	1200695.00	0.39	691.94	691.50
21	5	7	5937.00	27252.00	209.80	0	Spot (Block21, Row7, Column5)	895.11	906.00	101.88	0.01	0.11	715.00	827.16	715.00	481.82	0.06	0.58	0.00	0.00	0.00	191.00	180.11	1131419.00	0.14	796.27	778.50
21	6	7	6234.00	27250.00	225.30	0	Spot (Block21, Row7, Column6)	27766.21	20609.00	16919.86	0.13	0.61	805.00	1080.17	805.00	869.62	0.13	0.81	100.00	100.00	2.26	19804.00	26961.21	40510912.00	30.69	7755.48	7586.00
21	7	7	6542.00	27249.00	155.15	0	Spot (Block21, Row7, Column7)	1428.78	1368.00	355.34	0.02	0.25	720.50	806.42	720.50	392.15	0.05	0.49	76.00	39.00	0.00	647.50	708.28	941565.00	1.59	924.58	897.50
21	8	7	6841.00	27251.00	178.80	0	Spot (Block21, Row7, Column8)	20449.07	20736.00	6832.29	0.01	0.33	694.00	741.37	694.00	219.65	0.03	0.30	100.00	100.00	0.00	20042.00	19755.07	18322362.00	89.72	5040.69	4281.00
21	1	8	4725.00	27552.00	146.35	0	Spot (Block21, Row8, Column1)	1345.95	1206.00	596.58	0.05	0.44	707.00	779.82	707.00	326.31	0.04	0.42	86.00	35.00	0.00	499.00	638.95	787381.00	1.73	901.37	891.00
21	2	8	5026.00	27550.00	227.40	0	Spot (Block21, Row8, Column2)	861.56	863.50	101.94	0.00	0.12	693.00	694.54	693.00	59.49	0.00	0.09	84.00	70.00	0.00	170.50	168.56	1280275.00	2.81	744.69	734.00
21	3	8	5329.00	27548.00	156.90	0	Spot (Block21, Row8, Column3)	1066.66	1042.00	200.43	0.01	0.19	669.00	704.62	669.00	236.69	0.02	0.34	77.00	34.00	0.00	373.00	397.66	725328.00	1.53	767.27	758.00
21	4	8	5635.00	27550.00	156.50	0	Spot (Block21, Row8, Column4)	64100.24	65535.00	5461.72	0.01	0.09	687.00	763.28	687.00	320.91	0.05	0.42	100.00	100.00	91.52	64848.00	63413.24	43075760.00	197.36	15863.62	13066.00
21	5	8	5929.00	27554.00	202.50	0	Spot (Block21, Row8, Column5)	882.49	857.00	296.11	0.01	0.34	711.00	878.87	711.00	651.86	0.09	0.74	1.00	0.00	0.00	146.00	171.49	1031636.00	0.01	783.56	772.00
21	6	8	6241.00	27550.00	220.50	0	Spot (Block21, Row8, Column6)	42250.83	36022.00	20800.61	0.07	0.49	855.00	1186.73	855.00	963.86	0.14	0.81	100.00	100.00	36.97	35167.00	41395.83	58855912.00	42.60	11405.28	11588.00
21	7	8	6540.00	27549.00	147.95	0	Spot (Block21, Row8, Column7)	1653.51	1603.00	466.85	0.01	0.28	744.00	940.12	744.00	671.69	0.10	0.71	64.00	18.00	0.00	859.00	909.51	980531.00	1.06	987.22	957.00
21	8	8	6830.00	27552.00	152.35	0	Spot (Block21, Row8, Column8)	64141.64	65535.00	5721.63	0.01	0.09	764.00	911.55	764.00	446.09	0.08	0.49	100.00	100.00	91.85	64771.00	63377.64	40922736.00	141.74	15605.47	13017.00
22	1	1	9241.00	25452.00	154.95	0	Spot (Block22, Row1, Column1)	54143.78	65535.00	14933.63	0.08	0.28	1111.00	1250.77	1111.00	529.33	0.05	0.42	100.00	100.00	55.08	64424.00	53032.78	35681036.00	99.92	12735.94	10586.00
22	2	1	9538.00	25456.00	162.60	0	Spot (Block22, Row1, Column2)	62940.55	65535.00	8081.43	0.02	0.13	1171.00	1519.86	1171.00	2823.29	0.11	1.86	100.00	100.00	87.67	64364.00	61769.55	45947048.00	21.76	14609.59	13515.50
22	3	1	9843.00	25458.00	147.05	0	Spot (Block22, Row1, Column3)	40617.70	39995.00	22443.12	0.01	0.55	1125.00	1418.54	1125.00	2779.74	0.10	1.96	100.00	99.00	32.49	38870.00	39492.70	24005168.00	14.10	7919.68	6259.00
22	4	1	10136.00	25454.00	153.30	0	Spot (Block22, Row1, Column4)	63587.49	65535.00	6555.79	0.01	0.10	1139.00	1327.67	1139.00	678.83	0.07	0.51	100.00	100.00	87.17	64396.00	62448.49	41141476.00	91.72	15399.81	13559.00
22	5	1	10443.00	25458.00	152.70	0	Spot (Block22, Row1, Column5)	49909.75	65535.00	20957.44	0.12	0.42	1102.00	1203.48	1102.00	396.33	0.04	0.33	100.00	100.00	55.91	64433.00	48807.75	31692916.00	122.89	11449.37	9255.00
22	6	1	10734.00	25454.00	150.10	0	Spot (Block22, Row1, Column6)	63746.12	65535.00	5704.27	0.01	0.09	1117.00	1232.03	1117.00	435.28	0.04	0.35	100.00	100.00	82.54	64418.00	62629.12	39076712.00	143.62	17799.33	13257.50
22	7	1	11033.00	25456.00	158.65	0	Spot (Block22, Row1, Column7)	64771.68	65535.00	3780.50	0.01	0.06	1167.00	1243.42	1167.00	431.26	0.03	0.35	100.00	100.00	92.68	64368.00	63604.68	45146292.00	147.31	18286.26	15180.50
22	8	1	11343.00	25453.00	163.65	0	Spot (Block22, Row1, Column8)	2306.81	2178.00	564.15	0.02	0.24	1102.00	1153.87	1102.00	264.12	0.02	0.23	98.00	90.00	0.00	1076.00	1204.81	1704732.00	4.37	1451.67	1450.50
22	1	2	9206.00	25769.00	232.90	0	Spot (Block22, Row2, Column1)	1265.95	1237.00	181.64	0.01	0.14	1164.00	1262.19	1164.00	463.02	0.04	0.37	3.00	0.00	0.00	73.00	101.95	1981219.00	0.01	1193.70	1181.00
22	2	2	9540.00	25753.00	133.75	0	Spot (Block22, Row2, Column2)	53899.07	65535.00	15640.33	0.08	0.29	1197.00	1541.64	1197.00	2865.85	0.11	1.86	100.00	100.00	50.83	64338.00	52702.07	26087292.00	18.27	10658.94	9865.00
22	3	2	9842.00	25753.00	144.20	0	Spot (Block22, Row2, Column3)	5728.63	5072.00	2835.12	0.05	0.49	1178.00	1497.81	1178.00	2871.01	0.10	1.92	60.00	35.00	0.00	3894.00	4550.63	3219488.00	1.47	2225.12	1957.50
22	4	2	10142.00	25756.00	184.75	0	Spot (Block22, Row2, Column4)	36952.73	34493.50	19246.09	0.03	0.52	1252.00	1514.25	1252.00	904.31	0.08	0.60	100.00	100.00	12.68	33241.50	35700.73	35253020.00	39.19	7931.56	7718.00
22	5	2	10442.00	25757.00	191.40	0	Spot (Block22, Row2, Column5)	23032.41	22200.50	8624.69	0.02	0.37	1209.00	1383.97	1209.00	674.78	0.06	0.49	100.00	100.00	0.00	20991.50	21823.41	23815532.00	32.08	5900.15	5492.50
22	6	2	10733.00	25760.00	149.90	0	Spot (Block22, Row2, Column6)	19757.37	16517.50	12533.04	0.08	0.63	1252.00	1538.87	1252.00	1211.24	0.09	0.79	99.00	99.00	0.00	15265.50	18505.37	12051995.00	15.04	5009.67	3226.50
22	7	2	11039.00	25756.00	148.00	0	Spot (Block22, Row2, Column7)	30406.35	27288.00	18187.95	0.05	0.60	1209.00	1335.38	1209.00	555.77	0.04	0.42	100.00	100.00	4.19	26079.00	29197.35	18152608.00	52.31	6650.15	5477.50
22	8	2	11329.00	25742.00	221.25	0	Spot (Block22, Row2, Column8)	1306.59	1281.00	199.16	0.01	0.15	1099.00	1166.81	1099.00	378.84	0.03	0.32	22.00	0.00	0.00	182.00	207.59	1839685.00	0.37	1147.03	1116.00
22	1	3	9242.00	26055.00	149.95	0	Spot (Block22, Row3, Column1)	53814.64	65535.00	17404.20	0.09	0.32	1141.00	1203.16	1141.00	314.38	0.02	0.26	100.00	100.00	60.36	64394.00	52673.64	33257696.00	167.35	12138.51	9546.50
22	2	3	9542.00	26056.00	143.00	0	Spot (Block22, Row3, Column2)	7891.54	7519.00	3608.21	0.02	0.46	1199.00	1349.28	1199.00	661.82	0.05	0.49	100.00	99.00	0.00	6320.00	6692.54	4371914.00	9.89	2798.23	2442.00
22	3	3	9832.00	26052.00	143.95	0	Spot (Block22, Row3, Column3)	32610.93	28783.50	18607.39	0.05	0.57	1185.00	1253.77	1185.00	379.97	0.02	0.30	100.00	100.00	6.29	27598.50	31425.93	18131696.00	82.52	8658.96	6886.00
22	4	3	10140.00	26056.00	153.55	0	Spot (Block22, Row3, Column4)	64160.00	65535.00	5567.69	0.01	0.09	1208.00	1359.22	1208.00	641.42	0.05	0.47	100.00	100.00	89.23	64327.00	62952.00	41704376.00	97.91	17387.58	14012.00
22	5	3	10442.00	26056.00	139.90	0	Spot (Block22, Row3, Column5)	22788.54	20791.00	14191.30	0.04	0.62	1224.00	1499.35	1224.00	922.62	0.09	0.62	100.00	100.00	3.37	19567.00	21564.54	12169079.00	23.07	5924.93	4644.00
22	6	3	10739.00	26055.00	227.15	0	Spot (Block22, Row3, Column6)	59176.39	65535.00	12140.67	0.04	0.21	1407.00	2017.31	1407.00	1590.99	0.16	0.79	100.00	100.00	67.75	64128.00	57769.39	87522888.00	35.93	13250.53	12578.00
22	7	3	11041.00	26059.00	149.30	0	Spot (Block22, Row3, Column7)	49938.92	65535.00	19809.12	0.12	0.40	1251.50	1539.35	1251.50	955.49	0.09	0.62	100.00	100.00	52.88	64283.50	48687.42	30313132.00	50.65	10964.71	8918.50
22	8	3	11341.00	26062.00	163.60	0	Spot (Block22, Row3, Column8)	61765.11	65535.00	9391.38	0.03	0.15	1168.00	1280.22	1168.00	596.97	0.04	0.47	100.00	100.00	79.29	64367.00	60597.11	45336024.00	101.32	14758.87	13241.50
22	1	4	9241.00	26355.00	149.95	0	Spot (Block22, Row4, Column1)	64483.90	65535.00	4970.27	0.01	0.08	1186.00	1338.68	1186.00	641.47	0.05	0.48	100.00	100.00	92.36	64349.00	63297.90	39657948.00	98.44	18319.65	15627.00
22	2	4	9543.00	26355.00	177.40	0	Spot (Block22, Row4, Column2)	34649.16	31091.50	19994.85	0.05	0.58	1266.00	1532.29	1266.00	911.04	0.08	0.59	100.00	100.00	12.56	29825.50	33383.16	30629980.00	36.35	7240.36	7256.00
22	3	4	9836.00	26351.00	158.40	0	Spot (Block22, Row4, Column3)	64878.95	65535.00	3176.24	0.00	0.05	1283.00	1535.40	1283.00	956.61	0.08	0.62	100.00	100.00	93.09	64252.00	63595.95	45091296.00	66.22	19418.46	16412.00
22	4	4	10131.00	26358.00	146.15	0	Spot (Block22, Row4, Column4)	4690.88	4434.50	1761.76	0.02	0.38	1199.00	1273.55	1199.00	362.06	0.03	0.28	100.00	100.00	0.00	3235.50	3491.88	2730091.00	9.44	2061.54	1931.00
22	5	4	10425.00	26349.00	139.65	0	Spot (Block22, Row4, Column5)	14585.43	9048.00	16258.69	0.21	1.11	1229.00	1333.98	1229.00	407.30	0.04	0.31	100.00	100.00	5.51	7819.00	13356.43	7671935.00	32.53	3912.44	2984.00
22	6	4	10739.00	26359.00	194.15	0	Spot (Block22, Row4, Column6)	32557.03	32938.50	10937.30	0.01	0.34	1396.00	1667.85	1396.00	952.97	0.08	0.57	100.00	100.00	0.09	31542.50	31161.03	34770860.00	32.41	8055.34	6982.00
22	7	4	11036.00	26362.00	147.85	0	Spot (Block22, Row4, Column7)	38050.21	38860.00	24225.71	0.01	0.64	1318.00	1573.14	1318.00	899.89	0.08	0.57	100.00	100.00	32.33	37542.00	36732.21	22830220.00	40.54	7716.54	5237.50
22	8	4	11338.00	26368.00	148.00	0	Spot (Block22, Row4, Column8)	18194.92	16035.00	10945.58	0.05	0.60	1212.50	1348.84	1212.50	571.48	0.05	0.42	100.00	100.00	0.00	14822.50	16982.42	10935147.00	29.48	4633.99	3297.00
22	1	5	9242.00	26659.00	154.20	0	Spot (Block22, Row5, Column1)	64300.92	65535.00	5439.60	0.01	0.08	1232.00	1550.62	1232.00	971.36	0.10	0.63	100.00	100.00	92.93	64303.00	63068.92	41860280.00	64.60	18573.88	14822.00
22	2	5	9540.00	26653.00	159.90	0	Spot (Block22, Row5, Column2)	62524.81	65535.00	8851.54	0.02	0.14	1400.00	1819.33	1400.00	1255.84	0.11	0.69	100.00	100.00	84.44	64135.00	61124.81	44205460.00	48.34	15190.06	12156.00
22	3	5	9843.00	26655.00	166.10	0	Spot (Block22, Row5, Column3)	56546.09	65535.00	15730.25	0.06	0.28	1394.00	1734.10	1394.00	1152.78	0.09	0.66	100.00	100.00	65.45	64141.00	55152.09	43371256.00	47.55	11205.69	10888.50
22	4	5	10141.00	26655.00	147.80	0	Spot (Block22, Row5, Column4)	54873.27	65535.00	15955.17	0.08	0.29	1249.00	1425.24	1249.00	779.42	0.06	0.55	100.00	100.00	61.07	64286.00	53624.27	32704716.00	68.57	13012.86	10622.00
22	5	5	10442.00	26658.00	158.10	0	Spot (Block22, Row5, Column5)	64725.28	65535.00	3831.42	0.01	0.06	1299.00	1389.15	1299.00	436.30	0.03	0.31	100.00	100.00	93.64	64236.00	63426.28	44790316.00	145.17	20441.16	16416.50
22	6	5	10743.00	26653.00	145.95	0	Spot (Block22, Row5, Column6)	24145.85	22590.50	14029.23	0.03	0.58	1415.00	1645.76	1415.00	839.94	0.07	0.51	100.00	100.00	0.17	21175.50	22730.85	14004592.00	26.79	5467.99	4885.00
22	7	5	11041.00	26658.00	222.90	0	Spot (Block22, Row5, Column7)	58384.60	65535.00	12776.62	0.05	0.22	1522.50	1931.34	1522.50	1235.05	0.10	0.64	100.00	100.00	66.67	64012.50	56862.10	83199000.00	45.71	13491.94	13357.00
22	8	5	11341.00	26658.00	151.35	0	Spot (Block22, Row5, Column8)	50888.41	65535.00	20023.11	0.11	0.39	1260.00	1433.12	1260.00	668.95	0.06	0.47	100.00	100.00	57.35	64275.00	49628.41	31856376.00	73.93	11337.04	8361.00
22	1	6	9240.00	26956.00	230.00	0	Spot (Block22, Row6, Column1)	54172.39	65535.00	14709.93	0.08	0.27	1462.00	2080.91	1462.00	1566.02	0.15	0.75	100.00	100.00	50.36	64073.00	52710.39	82396976.00	33.26	13558.77	12966.00
22	2	6	9541.00	26956.00	232.85	0	Spot (Block22, Row6, Column2)	55486.82	65535.00	14991.99	0.07	0.27	1509.00	1975.93	1509.00	1369.77	0.12	0.69	100.00	100.00	57.74	64026.00	53977.82	86782296.00	39.07	13358.63	12349.00
22	3	6	9833.00	26952.00	153.55	0	Spot (Block22, Row6, Column3)	64998.54	65535.00	3060.88	0.00	0.05	1393.00	1691.44	1393.00	1077.24	0.08	0.64	100.00	100.00	95.81	64142.00	63605.54	41859440.00	58.77	19397.04	15710.00
22	4	6	10144.00	26956.00	145.30	0	Spot (Block22, Row6, Column4)	26325.07	23270.00	16212.38	0.05	0.62	1303.00	1400.43	1303.00	418.22	0.03	0.30	100.00	100.00	1.22	21967.00	25022.07	15084267.00	59.60	5958.25	4754.00
22	5	6	10440.00	26958.00	159.60	0	Spot (Block22, Row6, Column5)	64544.37	65535.00	4389.53	0.01	0.07	1387.00	1580.27	1387.00	741.47	0.06	0.47	100.00	100.00	92.34	64148.00	63157.37	45504216.00	84.92	18180.69	13769.00
22	6	6	10742.00	26957.00	147.20	0	Spot (Block22, Row6, Column6)	11461.98	9314.50	7555.85	0.09	0.66	1462.00	1680.95	1462.00	823.12	0.06	0.49	100.00	89.00	0.00	7852.50	9999.98	6854264.00	11.88	2989.24	2628.50
22	7	6	11039.00	26957.00	153.05	0	Spot (Block22, Row6, Column7)	59817.06	65535.00	10779.41	0.04	0.18	1491.50	1813.21	1491.50	1358.86	0.08	0.75	100.00	100.00	71.56	64043.50	58325.56	38283248.00	42.69	15010.78	12990.00
22	8	6	11342.00	26957.00	153.50	0	Spot (Block22, Row6, Column8)	58240.34	65535.00	13375.47	0.05	0.23	1291.00	1385.62	1291.00	448.12	0.03	0.32	100.00	100.00	71.12	64244.00	56949.34	37507096.00	126.87	15348.69	13087.50
22	1	7	9240.00	27253.00	172.60	0	Spot (Block22, Row7, Column1)	41862.91	42306.00	20710.02	0.00	0.49	1462.00	1868.80	1462.00	1234.70	0.11	0.66	100.00	100.00	29.72	40844.00	40400.91	34788328.00	32.39	8326.75	8131.00
22	2	7	9537.00	27256.00	148.00	0	Spot (Block22, Row7, Column2)	5970.39	4738.00	3437.03	0.10	0.58	1429.50	1710.80	1429.50	999.93	0.08	0.58	87.00	69.00	0.00	3308.50	4540.89	3606114.00	4.26	2219.51	2091.00
22	3	7	9828.00	27243.00	199.55	0	Spot (Block22, Row7, Column3)	1577.58	1548.00	241.96	0.01	0.15	1299.00	1398.49	1299.00	513.22	0.03	0.37	19.00	0.00	0.00	249.00	278.58	1787400.00	0.35	1392.00	1383.00
22	4	7	10143.00	27255.00	152.90	0	Spot (Block22, Row7, Column4)	4256.28	3604.50	2091.89	0.07	0.49	1336.00	1499.43	1336.00	712.58	0.05	0.48	87.00	69.00	0.00	2268.50	2920.28	2741043.00	3.87	1887.83	1835.50
22	5	7	10440.00	27256.00	183.70	0	Spot (Block22, Row7, Column5)	35149.75	31047.00	20081.43	0.05	0.57	1503.00	1965.51	1503.00	1488.04	0.12	0.76	100.00	100.00	13.34	29544.00	33646.75	33462696.00	22.30	7628.96	7587.50
22	6	7	10742.00	27257.00	225.70	0	Spot (Block22, Row7, Column6)	56376.14	65535.00	14252.76	0.07	0.25	1642.00	2503.70	1642.00	2558.30	0.18	1.02	100.00	100.00	61.73	63893.00	54734.14	82648328.00	21.06	13275.44	12424.50
22	7	7	11028.00	27256.00	154.35	0	Spot (Block22, Row7, Column7)	64410.85	65535.00	5104.33	0.01	0.08	1521.00	2012.03	1521.00	2068.66	0.12	1.03	100.00	100.00	93.28	64014.00	62889.85	42189492.00	30.16	19267.30	16792.00
22	8	7	11344.00	27254.00	189.00	0	Spot (Block22, Row7, Column8)	54645.91	61774.00	12944.24	0.05	0.24	1327.00	1433.74	1327.00	523.72	0.03	0.37	100.00	100.00	42.39	60447.00	53318.91	54919572.00	101.60	13448.68	12393.50
22	1	8	9243.00	27573.00	156.35	0	Spot (Block22, Row8, Column1)	1941.46	1729.00	748.59	0.05	0.39	1375.00	1499.90	1375.00	701.58	0.04	0.47	27.00	7.00	0.00	354.00	566.46	1302721.00	0.63	1556.75	1507.50
22	2	8	9546.00	27555.00	147.25	0	Spot (Block22, Row8, Column2)	19708.39	17640.00	11103.83	0.05	0.56	1321.00	1381.78	1321.00	405.32	0.02	0.29	100.00	100.00	0.00	16319.00	18387.39	11667369.00	45.22	4833.99	4045.50
22	3	8	9834.00	27553.00	145.70	0	Spot (Block22, Row8, Column3)	36733.78	34695.00	23908.31	0.02	0.65	1291.00	1363.05	1291.00	490.53	0.02	0.36	100.00	100.00	28.00	33404.00	35442.78	21121988.00	72.11	6966.64	5709.50
22	4	8	10139.00	27558.00	162.50	0	Spot (Block22, Row8, Column4)	63896.51	65535.00	6346.20	0.01	0.10	1379.00	1465.03	1379.00	484.21	0.03	0.33	100.00	100.00	91.21	64156.00	62517.51	46517108.00	128.93	16840.63	13488.00
22	5	8	10434.00	27554.00	145.20	0	Spot (Block22, Row8, Column5)	3958.05	3815.00	1399.62	0.02	0.35	1441.00	1710.52	1441.00	995.85	0.07	0.58	83.00	60.00	0.00	2374.00	2517.05	2283794.00	2.26	2077.89	1941.00
22	6	8	10743.00	27556.00	229.05	0	Spot (Block22, Row8, Column6)	56044.82	65535.00	14313.39	0.07	0.26	1623.00	2068.29	1623.00	1344.34	0.11	0.65	100.00	100.00	58.29	63912.00	54421.82	84516472.00	40.15	12957.08	12637.00
22	7	8	11040.00	27560.00	147.65	0	Spot (Block22, Row8, Column7)	52042.10	65535.00	17642.70	0.10	0.34	1519.00	1752.92	1519.00	911.88	0.06	0.52	100.00	100.00	53.54	64016.00	50523.10	30913220.00	55.15	13013.28	10257.00
22	8	8	11331.00	27560.00	154.45	0	Spot (Block22, Row8, Column8)	64315.82	65535.00	5285.50	0.01	0.08	1416.00	1533.05	1416.00	524.29	0.03	0.34	100.00	100.00	91.65	64119.00	62899.82	42384512.00	119.75	16792.17	13805.50
23	1	1	13745.00	25459.00	157.60	0	Spot (Block23, Row1, Column1)	51695.68	64433.00	16259.61	0.10	0.31	897.00	980.35	897.00	317.72	0.04	0.32	100.00	100.00	48.60	63536.00	50798.68	35205040.00	159.62	12385.11	9831.00
23	2	1	14041.00	25464.00	150.70	0	Spot (Block23, Row1, Column2)	28446.01	24641.00	17195.63	0.06	0.60	902.00	969.34	902.00	278.37	0.03	0.29	100.00	100.00	3.22	23739.00	27544.01	17664984.00	98.71	5607.77	4474.00
23	3	1	14342.00	25463.00	148.35	0	Spot (Block23, Row1, Column3)	12167.56	10190.00	8142.03	0.08	0.67	893.00	912.18	893.00	148.27	0.01	0.16	100.00	100.00	0.00	9297.00	11274.56	7349204.00	75.91	2998.32	2504.00
23	4	1	14634.00	25462.00	149.20	0	Spot (Block23, Row1, Column4)	17974.00	15256.00	11129.54	0.07	0.62	897.00	949.14	897.00	230.52	0.02	0.24	100.00	100.00	0.00	14359.00	17077.00	10946168.00	73.85	4638.58	3119.00
23	5	1	14945.00	25464.00	151.10	0	Spot (Block23, Row1, Column5)	31060.73	25495.00	23249.25	0.09	0.75	902.00	950.07	902.00	189.38	0.02	0.20	100.00	100.00	15.78	24593.00	30158.73	19288752.00	158.99	5376.85	4344.00
23	6	1	15236.00	25461.00	148.85	0	Spot (Block23, Row1, Column6)	37337.88	34595.00	19772.11	0.03	0.53	914.00	980.10	914.00	252.62	0.03	0.26	100.00	100.00	17.24	33681.00	36423.88	22738860.00	143.92	8312.09	7056.00
23	7	1	15535.00	25461.00	154.55	0	Spot (Block23, Row1, Column7)	56477.15	65535.00	14213.41	0.06	0.25	1027.00	1089.63	1027.00	278.38	0.03	0.26	100.00	100.00	63.21	64508.00	55450.15	36992840.00	198.96	13070.82	10495.50
23	8	1	15842.00	25460.00	156.05	0	Spot (Block23, Row1, Column8)	8945.34	8292.00	4152.60	0.03	0.46	1015.00	1058.88	1015.00	209.21	0.02	0.20	100.00	100.00	0.00	7277.00	7930.34	6002321.00	37.70	2849.13	2484.00
23	1	2	13723.00	25750.00	222.30	0	Spot (Block23, Row2, Column1)	1233.33	1183.00	219.08	0.02	0.18	916.00	999.13	916.00	307.41	0.04	0.31	42.00	11.00	0.00	267.00	317.33	1746392.00	0.76	1056.31	1012.00
23	2	2	14043.00	25762.00	133.15	0	Spot (Block23, Row2, Column2)	21588.98	20696.00	8639.16	0.02	0.40	913.00	975.63	913.00	265.80	0.03	0.27	100.00	100.00	0.00	19783.00	20675.98	10276355.00	77.55	4843.90	4612.00
23	3	2	14351.00	25757.00	181.10	0	Spot (Block23, Row2, Column3)	1470.87	1343.00	403.36	0.04	0.27	902.00	961.78	902.00	259.66	0.03	0.27	75.00	43.00	0.00	441.00	568.87	1350262.00	1.96	996.63	994.00
23	4	2	14644.00	25762.00	183.90	0	Spot (Block23, Row2, Column4)	12089.40	11824.50	5577.26	0.01	0.46	964.00	1032.47	964.00	315.59	0.03	0.31	100.00	100.00	0.00	10860.50	11125.40	11460752.00	35.04	3270.77	3257.00
23	5	2	14949.00	25762.00	190.25	0	Spot (Block23, Row2, Column5)	7840.70	7623.00	2703.85	0.01	0.34	975.00	1040.59	975.00	350.25	0.03	0.34	100.00	100.00	0.00	6648.00	6865.70	7981828.00	19.42	2693.59	2551.50
23	6	2	15234.00	25762.00	154.80	0	Spot (Block23, Row2, Column6)	7641.18	6390.50	4580.43	0.08	0.60	986.00	1137.12	986.00	650.62	0.06	0.57	100.00	91.00	0.00	5404.50	6655.18	5012614.00	10.00	2233.65	1742.00
23	7	2	15541.00	25765.00	150.60	0	Spot (Block23, Row2, Column7)	7230.25	6349.00	3959.63	0.06	0.55	1026.00	1102.00	1026.00	305.43	0.03	0.28	100.00	100.00	0.00	5323.00	6204.25	4475524.00	20.06	2271.25	2131.50
23	8	2	15776.00	25749.00	218.30	0	Spot (Block23, Row2, Column8)	1261.48	1217.00	177.42	0.02	0.14	1041.00	1095.99	1041.00	331.85	0.02	0.30	25.00	2.00	0.00	176.00	220.48	1718129.00	0.50	1188.52	1177.00
23	1	3	13741.00	26061.00	149.50	0	Spot (Block23, Row3, Column1)	38651.33	37330.50	22196.68	0.02	0.57	906.00	950.12	906.00	203.80	0.02	0.21	100.00	100.00	24.43	36424.50	37745.33	23732020.00	184.99	7485.94	6441.50
23	2	3	14046.00	26061.00	157.20	0	Spot (Block23, Row3, Column2)	2154.48	1996.00	659.29	0.03	0.31	937.00	996.49	937.00	263.54	0.03	0.26	99.00	86.00	0.00	1059.00	1217.48	1462891.00	4.39	1225.92	1211.00
23	3	3	14332.00	26059.00	147.95	0	Spot (Block23, Row3, Column3)	5862.92	5095.00	3362.50	0.06	0.57	915.00	968.56	915.00	258.12	0.02	0.27	100.00	100.00	0.00	4180.00	4947.92	3500165.00	18.96	1926.01	1810.00
23	4	3	14641.00	26063.00	150.95	0	Spot (Block23, Row3, Column4)	47212.47	53531.00	19417.12	0.05	0.41	961.00	1009.53	961.00	282.32	0.02	0.28	100.00	100.00	43.34	52570.00	46251.47	29413560.00	163.65	10378.70	8680.50
23	5	3	14953.00	26064.00	151.35	0	Spot (Block23, Row3, Column5)	4521.46	2672.00	7916.60	0.23	1.75	985.00	1133.35	985.00	581.07	0.06	0.51	85.00	63.00	0.79	1687.00	3536.46	2848522.00	5.83	1593.05	1358.00
23	6	3	15247.00	26060.00	216.25	0	Spot (Block23, Row3, Column6)	45731.79	44594.00	17346.88	0.01	0.38	1061.00	1448.82	1061.00	998.28	0.14	0.69	100.00	100.00	32.71	43533.00	44670.79	61098104.00	44.36	11121.37	10413.00
23	7	3	15546.00	26064.00	150.05	0	Spot (Block23, Row3, Column7)	22877.89	19083.00	16605.06	0.08	0.73	1007.00	1223.35	1007.00	788.84	0.08	0.64	100.00	99.00	0.33	18076.00	21870.89	13978389.00	27.45	5107.85	3800.00
23	8	3	15842.00	26067.00	163.70	0	Spot (Block23, Row3, Column8)	57583.15	65535.00	12398.60	0.06	0.22	980.00	1069.08	980.00	480.05	0.04	0.45	100.00	100.00	59.89	64555.00	56603.15	42208836.00	117.73	13042.91	11807.50
23	1	4	13744.00	26361.00	147.35	0	Spot (Block23, Row4, Column1)	47414.88	57110.50	19508.94	0.08	0.41	908.00	990.41	908.00	289.50	0.04	0.29	100.00	100.00	42.91	56202.50	46506.88	28069776.00	160.36	10700.41	8219.00
23	2	4	14042.00	26359.00	171.45	0	Spot (Block23, Row4, Column2)	10277.83	9238.00	5078.39	0.05	0.49	981.00	1087.09	981.00	441.42	0.04	0.41	100.00	100.00	0.00	8257.00	9296.83	8458655.00	20.82	2797.78	2659.00
23	3	4	14341.00	26362.00	156.40	0	Spot (Block23, Row4, Column3)	62931.39	65535.00	7028.87	0.02	0.11	986.00	1079.44	986.00	410.86	0.04	0.38	100.00	100.00	82.05	64549.00	61945.39	42416148.00	150.54	17702.37	13013.50
23	4	4	14630.00	26362.00	164.95	0	Spot (Block23, Row4, Column4)	1993.40	1835.00	588.92	0.04	0.30	972.00	1000.32	972.00	242.73	0.01	0.24	98.00	84.00	0.00	863.00	1021.40	1501033.00	4.09	1206.93	1194.00
23	5	4	14912.00	26349.00	159.70	0	Spot (Block23, Row4, Column5)	2689.09	1509.00	6566.63	0.25	2.44	967.00	994.96	967.00	200.83	0.01	0.20	85.00	63.00	0.71	542.00	1722.09	1901189.00	8.44	1417.19	1166.00
23	6	4	15246.00	26361.00	190.60	0	Spot (Block23, Row4, Column6)	9381.32	9504.50	3324.64	0.01	0.35	1001.00	1170.67	1001.00	567.10	0.07	0.48	100.00	100.00	0.00	8503.50	8380.32	9625236.00	14.48	2781.03	2653.00
23	7	4	15542.00	26367.00	149.45	0	Spot (Block23, Row4, Column7)	17514.04	12701.50	14201.86	0.14	0.81	1008.00	1116.61	1008.00	418.90	0.04	0.38	100.00	100.00	0.00	11693.50	16506.04	10718593.00	39.14	3560.52	2965.00
23	8	4	15838.00	26373.00	155.10	0	Spot (Block23, Row4, Column8)	4472.13	3837.00	2256.85	0.07	0.50	994.00	1053.01	994.00	338.22	0.03	0.32	100.00	99.00	0.00	2843.00	3478.13	2965023.00	10.11	1720.32	1639.00
23	1	5	13743.00	26661.00	147.85	0	Spot (Block23, Row5, Column1)	39061.27	38489.00	22422.54	0.01	0.57	958.00	1153.76	958.00	643.67	0.08	0.56	100.00	100.00	28.95	37531.00	38103.27	23475924.00	58.89	7272.17	5913.00
23	2	5	14045.00	26662.00	160.00	0	Spot (Block23, Row5, Column2)	60244.94	65535.00	10146.94	0.04	0.17	1009.00	1217.41	1009.00	595.49	0.08	0.49	100.00	100.00	69.31	64526.00	59235.94	42593564.00	99.12	12981.04	11959.00
23	3	5	14346.00	26663.00	157.35	0	Spot (Block23, Row5, Column3)	33214.09	28384.00	19357.25	0.07	0.58	1001.00	1163.12	1001.00	519.94	0.07	0.45	100.00	100.00	10.13	27383.00	32213.09	22618864.00	61.64	5682.58	5240.00
23	4	5	14641.00	26663.00	147.95	0	Spot (Block23, Row5, Column4)	32488.09	28657.00	21744.50	0.05	0.67	974.00	1041.09	974.00	326.05	0.03	0.31	100.00	100.00	13.52	27683.00	31514.09	19460404.00	96.45	6223.99	4587.00
23	5	5	14943.00	26663.00	155.35	0	Spot (Block23, Row5, Column5)	62530.49	65535.00	7250.41	0.02	0.12	986.00	1043.89	986.00	315.18	0.02	0.30	100.00	100.00	79.40	64549.00	61544.49	41583152.00	195.08	15721.67	12797.00
23	6	5	15242.00	26661.00	148.30	0	Spot (Block23, Row5, Column6)	9041.80	8253.00	4800.42	0.04	0.53	1006.00	1115.29	1006.00	420.89	0.04	0.38	100.00	100.00	0.00	7247.00	8035.80	5452204.00	18.83	2594.19	2400.50
23	7	5	15546.00	26663.00	196.70	0	Spot (Block23, Row5, Column7)	35833.50	32079.00	20375.62	0.05	0.57	1090.00	1243.25	1090.00	575.06	0.06	0.46	100.00	100.00	19.07	30989.00	34743.50	39094552.00	60.15	8151.80	8253.00
23	8	5	15843.00	26664.00	149.85	0	Spot (Block23, Row5, Column8)	37617.70	38589.00	24728.89	0.01	0.66	1000.00	1095.29	1000.00	408.20	0.04	0.37	100.00	100.00	33.01	37589.00	36617.70	23134980.00	89.47	6861.23	5074.00
23	1	6	13745.00	26961.00	215.45	0	Spot (Block23, Row6, Column1)	40991.40	36875.00	19022.91	0.05	0.46	1012.00	1398.77	1012.00	919.92	0.14	0.66	100.00	100.00	27.99	35863.00	39979.40	54477948.00	43.04	10210.56	10226.50
23	2	6	14037.00	26961.00	209.40	0	Spot (Block23, Row6, Column2)	23771.27	20188.50	12407.90	0.07	0.52	1086.00	1346.19	1086.00	765.94	0.09	0.57	100.00	100.00	0.00	19102.50	22685.27	29666540.00	29.28	6233.03	5717.00
23	3	6	14335.00	26959.00	151.10	0	Spot (Block23, Row6, Column3)	51168.92	65535.00	17690.70	0.11	0.35	1003.00	1122.61	1003.00	436.41	0.05	0.39	100.00	100.00	52.89	64532.00	50165.92	31827296.00	114.68	11918.14	9252.00
23	4	6	14645.00	26961.00	148.85	0	Spot (Block23, Row6, Column4)	5981.44	5443.00	3006.56	0.04	0.50	979.00	1016.75	979.00	251.92	0.02	0.25	100.00	99.00	0.00	4464.00	5002.44	3618771.00	19.71	2108.99	1888.00
23	5	6	14945.00	26961.00	153.80	0	Spot (Block23, Row6, Column5)	62996.08	65535.00	6591.84	0.02	0.10	999.00	1093.71	999.00	353.82	0.04	0.32	100.00	100.00	81.51	64536.00	61997.08	40884824.00	174.95	16616.21	15197.50
23	6	6	15243.00	26960.00	149.70	0	Spot (Block23, Row6, Column6)	3246.11	2715.50	1796.59	0.08	0.55	1060.00	1143.59	1060.00	401.90	0.03	0.35	84.00	73.00	0.00	1655.50	2186.11	1993112.00	5.23	1539.90	1474.00
23	7	6	15541.00	26961.00	150.95	0	Spot (Block23, Row6, Column7)	37150.18	34501.50	22486.96	0.03	0.61	1098.00	1205.12	1098.00	446.32	0.04	0.37	100.00	100.00	23.24	33403.50	36052.18	23181812.00	80.54	7369.71	6014.00
23	8	6	15847.00	26967.00	151.15	0	Spot (Block23, Row6, Column8)	41367.59	45665.50	23521.71	0.04	0.57	1006.00	1062.83	1006.00	211.71	0.02	0.20	100.00	100.00	37.46	44659.50	40361.59	25730776.00	190.38	8478.79	7172.00
23	1	7	13742.00	27261.00	166.05	0	Spot (Block23, Row7, Column1)	14322.70	12898.50	7281.59	0.05	0.51	994.00	1182.28	994.00	654.33	0.08	0.55	100.00	100.00	0.00	11904.50	13328.70	10971189.00	20.08	3303.33	3261.50
23	2	7	14043.00	27261.00	171.25	0	Spot (Block23, Row7, Column2)	2026.43	1790.00	786.49	0.05	0.39	1019.00	1131.22	1019.00	389.76	0.05	0.34	74.00	49.00	0.00	771.00	1007.43	1653567.00	2.30	1218.06	1209.00
23	3	7	14316.00	27259.00	187.30	0	Spot (Block23, Row7, Column3)	1270.82	1282.00	161.52	0.00	0.13	997.00	1034.84	997.00	205.70	0.02	0.20	65.00	20.00	0.00	285.00	273.82	1249218.00	1.15	1135.61	1104.50
23	4	7	14642.00	27263.00	167.00	0	Spot (Block23, Row7, Column4)	1824.53	1614.50	636.66	0.05	0.35	990.00	1043.87	990.00	286.51	0.02	0.27	81.00	53.00	0.00	624.50	834.53	1423130.00	2.72	1146.82	1111.00
23	5	7	14941.00	27262.00	188.45	0	Spot (Block23, Row7, Column5)	10859.95	9802.50	5591.47	0.04	0.51	1020.00	1194.18	1020.00	530.47	0.07	0.44	100.00	100.00	0.00	8782.50	9839.95	10968547.00	18.22	3122.14	3145.00
23	6	7	15240.00	27265.00	200.70	0	Spot (Block23, Row7, Column6)	27108.27	25777.00	14562.71	0.02	0.54	1177.00	1466.83	1177.00	865.74	0.10	0.59	100.00	100.00	0.18	24600.00	25931.27	30930536.00	29.62	6783.92	6531.00
23	7	7	15533.00	27263.00	149.05	0	Spot (Block23, Row7, Column7)	46853.31	48807.00	17572.24	0.02	0.38	1114.00	1273.01	1114.00	534.49	0.06	0.42	100.00	100.00	32.51	47693.00	45739.31	28533844.00	85.28	11771.12	9669.00
23	8	7	15846.00	27258.00	188.90	0	Spot (Block23, Row7, Column8)	14574.73	15111.00	4030.86	0.02	0.28	1022.00	1094.27	1022.00	268.11	0.03	0.25	100.00	100.00	0.00	14089.00	13552.73	14662176.00	50.28	4289.78	3844.50
23	1	8	13734.00	27547.00	161.50	0	Spot (Block23, Row8, Column1)	1950.43	1698.00	1871.34	0.06	0.96	989.00	1033.48	989.00	232.07	0.02	0.22	91.00	71.00	0.00	709.00	961.43	1404307.00	3.95	1256.29	1207.00
23	2	8	14043.00	27562.00	149.95	0	Spot (Block23, Row8, Column2)	5600.75	4941.00	2797.33	0.05	0.50	1011.00	1043.84	1011.00	133.05	0.01	0.13	100.00	100.00	0.00	3930.00	4589.75	3466862.00	34.25	2041.22	1879.00
23	3	8	14334.00	27561.00	149.50	0	Spot (Block23, Row8, Column3)	15245.31	12450.00	11702.08	0.09	0.77	1009.00	1070.43	1009.00	276.64	0.03	0.26	100.00	100.00	0.00	11441.00	14236.31	9314885.00	51.24	3478.26	2856.00
23	4	8	14642.00	27562.00	158.10	0	Spot (Block23, Row8, Column4)	64519.60	65535.00	4331.30	0.01	0.07	1018.00	1100.20	1018.00	342.09	0.03	0.31	100.00	100.00	91.13	64517.00	63501.60	44389904.00	185.39	17957.23	14766.50
23	5	8	14927.00	27562.00	172.40	0	Spot (Block23, Row8, Column5)	1791.06	1703.00	449.82	0.02	0.25	1071.00	1218.46	1071.00	657.02	0.06	0.54	46.00	12.00	0.00	632.00	720.06	1477626.00	0.87	1210.73	1205.00
23	6	8	15248.00	27563.00	212.15	0	Spot (Block23, Row8, Column6)	46171.69	49588.00	18987.17	0.03	0.41	1192.00	1511.28	1192.00	991.72	0.10	0.66	100.00	100.00	40.23	48396.00	44979.69	59331136.00	45.03	11506.55	11219.50
23	7	8	15545.00	27565.00	147.35	0	Spot (Block23, Row8, Column7)	28247.21	25835.00	17471.33	0.04	0.62	1150.50	1321.86	1150.50	639.78	0.06	0.48	100.00	100.00	1.69	24684.50	27096.71	16694104.00	42.09	6289.00	5644.00
23	8	8	15831.00	27564.00	155.35	0	Spot (Block23, Row8, Column8)	63917.23	65535.00	5928.62	0.01	0.09	1076.00	1178.42	1076.00	409.06	0.04	0.35	100.00	100.00	86.77	64459.00	62841.23	42505348.00	153.37	16656.75	12978.50
24	1	1	18245.00	25463.00	159.10	0	Spot (Block24, Row1, Column1)	46233.75	50376.00	19122.68	0.04	0.41	904.00	972.74	904.00	248.08	0.03	0.26	100.00	100.00	39.22	49472.00	45329.75	32178920.00	182.45	9954.93	7575.00
24	2	1	18538.00	25468.00	153.10	0	Spot (Block24, Row1, Column2)	16482.88	14955.00	8976.54	0.04	0.54	885.00	938.91	885.00	226.95	0.03	0.24	100.00	100.00	0.00	14070.00	15597.88	10532560.00	68.49	3855.76	3509.00
24	3	1	18848.00	25467.00	151.50	0	Spot (Block24, Row1, Column3)	11433.59	9435.00	7790.67	0.08	0.68	893.00	929.37	893.00	169.99	0.02	0.18	100.00	100.00	0.00	8542.00	10540.59	7203160.00	61.79	3099.29	2609.50
24	4	1	19138.00	25467.00	149.25	0	Spot (Block24, Row1, Column4)	12294.99	11506.00	6820.64	0.03	0.55	899.00	957.51	899.00	222.73	0.03	0.23	100.00	100.00	0.00	10607.00	11395.99	7536829.00	50.90	3503.69	2947.00
24	5	1	19442.00	25467.00	153.20	0	Spot (Block24, Row1, Column5)	30111.78	24009.50	22970.53	0.10	0.76	832.00	872.36	832.00	161.69	0.02	0.19	100.00	100.00	13.20	23177.50	29279.78	19392024.00	180.83	5275.38	4530.00
24	6	1	19738.00	25466.00	149.25	0	Spot (Block24, Row1, Column6)	29716.69	27558.50	16532.46	0.03	0.56	810.00	851.24	810.00	180.05	0.02	0.21	100.00	100.00	1.80	26748.50	28906.69	18186624.00	160.32	6758.56	5485.00
24	7	1	20034.00	25466.00	154.55	0	Spot (Block24, Row1, Column7)	48979.36	59984.50	18701.42	0.09	0.38	812.00	856.90	812.00	184.89	0.02	0.22	100.00	100.00	44.83	59172.50	48167.36	32228648.00	260.27	9429.58	7464.00
24	8	1	20352.00	25465.00	157.10	0	Spot (Block24, Row1, Column8)	6031.57	4845.00	5957.57	0.10	0.99	794.00	812.69	794.00	129.17	0.01	0.16	100.00	100.00	0.29	4051.00	5237.57	4113534.00	40.40	1882.35	1761.00
24	1	2	18230.00	25777.00	249.20	0	Spot (Block24, Row2, Column1)	1117.37	1094.00	191.40	0.01	0.17	873.00	928.21	873.00	240.19	0.03	0.26	43.00	7.00	0.00	221.00	244.37	2013505.00	0.79	945.97	918.50
24	2	2	18540.00	25766.00	137.15	0	Spot (Block24, Row2, Column2)	19043.24	17689.00	8431.22	0.03	0.44	828.00	889.51	828.00	225.44	0.03	0.25	100.00	100.00	0.00	16861.00	18215.24	9616838.00	80.52	4258.59	4176.00
24	3	2	18842.00	25761.00	154.95	0	Spot (Block24, Row2, Column3)	1880.22	1776.00	538.24	0.02	0.29	811.00	876.04	811.00	247.85	0.03	0.28	98.00	89.00	0.00	965.00	1069.22	1239065.00	4.05	1115.65	1071.50
24	4	2	19148.00	25765.00	177.55	0	Spot (Block24, Row2, Column4)	12320.15	12056.00	5400.84	0.01	0.44	826.00	921.36	826.00	297.71	0.05	0.32	100.00	100.00	0.00	11230.00	11494.15	10829409.00	38.29	3110.32	3025.00
24	5	2	19444.00	25765.00	191.05	0	Spot (Block24, Row2, Column5)	9845.71	10148.00	2975.66	0.01	0.30	815.00	883.59	815.00	232.26	0.04	0.26	100.00	100.00	0.00	9333.00	9030.71	10111543.00	38.59	3097.52	2727.50
24	6	2	19737.00	25765.00	153.25	0	Spot (Block24, Row2, Column6)	6313.20	5447.00	3281.98	0.06	0.52	822.00	963.99	822.00	521.11	0.07	0.54	100.00	99.00	0.00	4625.00	5491.20	4053075.00	10.27	1879.09	1631.50
24	7	2	20042.00	25766.00	152.90	0	Spot (Block24, Row2, Column7)	7396.14	6225.00	4299.27	0.07	0.58	824.00	870.78	824.00	176.58	0.02	0.20	100.00	100.00	0.00	5401.00	6572.14	4748323.00	36.95	2212.59	1972.00
24	8	2	20331.00	25773.00	181.15	0	Spot (Block24, Row2, Column8)	959.98	928.00	118.97	0.01	0.12	804.00	834.92	804.00	165.00	0.02	0.20	38.00	6.00	0.00	124.00	155.98	886062.00	0.76	892.23	890.50
24	1	3	18244.00	26067.00	150.95	0	Spot (Block24, Row3, Column1)	32658.86	28916.00	20500.19	0.05	0.63	843.00	879.01	843.00	152.10	0.02	0.17	100.00	100.00	9.87	28073.00	31815.86	20509816.00	208.94	5999.02	5009.50
24	2	3	18546.00	26066.00	147.70	0	Spot (Block24, Row3, Column2)	2518.87	2353.50	861.11	0.03	0.34	826.00	913.26	826.00	317.92	0.04	0.35	100.00	93.00	0.00	1527.50	1692.87	1511322.00	5.05	1260.16	1219.00
24	3	3	18829.00	26064.00	148.70	0	Spot (Block24, Row3, Column3)	7155.86	6136.00	3835.75	0.07	0.54	801.00	842.45	801.00	196.47	0.02	0.23	100.00	100.00	0.00	5335.00	6354.86	4286363.00	32.13	2341.35	1938.00
24	4	3	19146.00	26066.00	149.65	0	Spot (Block24, Row3, Column4)	36701.50	34280.00	20054.91	0.03	0.55	805.00	866.96	805.00	235.00	0.03	0.27	100.00	100.00	15.17	33475.00	35896.50	22498108.00	152.48	7792.70	6200.00
24	5	3	19447.00	26059.00	147.15	0	Spot (Block24, Row3, Column5)	6297.86	4476.00	8621.76	0.15	1.37	808.00	966.42	808.00	557.33	0.08	0.58	99.00	88.00	1.19	3668.00	5489.86	3709439.00	9.57	1970.85	1371.00
24	6	3	19744.00	26066.00	218.90	0	Spot (Block24, Row3, Column6)	45921.50	46145.00	17837.04	0.00	0.39	902.00	1246.96	902.00	841.26	0.14	0.67	100.00	100.00	35.87	45243.00	45019.50	62867048.00	53.10	11607.06	11468.50
24	7	3	20049.00	26070.00	148.80	0	Spot (Block24, Row3, Column7)	20429.49	17607.00	13568.40	0.06	0.66	857.00	1024.93	857.00	596.98	0.08	0.58	100.00	100.00	0.00	16750.00	19572.49	12298555.00	32.50	4493.54	3486.00
24	8	3	20346.00	26073.00	157.65	0	Spot (Block24, Row3, Column8)	30139.20	27985.00	14109.73	0.03	0.47	805.00	871.24	805.00	318.52	0.03	0.37	100.00	100.00	1.17	27180.00	29334.20	20615216.00	91.89	6383.82	5823.50
24	1	4	18241.00	26367.00	149.35	0	Spot (Block24, Row4, Column1)	37479.52	35441.00	20701.87	0.02	0.55	862.00	934.82	862.00	322.68	0.04	0.35	100.00	100.00	17.97	34579.00	36617.52	22937560.00	113.25	7961.92	6105.50
24	2	4	18543.00	26367.00	173.90	0	Spot (Block24, Row4, Column2)	21389.34	19537.00	11158.12	0.04	0.52	850.00	997.46	850.00	489.60	0.07	0.49	100.00	100.00	0.00	18687.00	20539.34	17988440.00	41.65	4370.22	4376.00
24	3	4	18848.00	26366.00	156.20	0	Spot (Block24, Row4, Column3)	58571.93	65535.00	12159.18	0.05	0.21	848.00	983.68	848.00	491.15	0.06	0.50	100.00	100.00	69.76	64687.00	57723.93	39126388.00	117.25	15852.32	11507.00
24	4	4	19132.00	26370.00	161.15	0	Spot (Block24, Row4, Column4)	1740.19	1664.00	463.42	0.02	0.27	813.00	855.57	813.00	191.23	0.02	0.22	98.00	89.00	0.00	851.00	927.19	1249456.00	4.63	1025.91	1001.00
24	5	4	19416.00	26373.00	157.80	0	Spot (Block24, Row4, Column5)	3338.29	1928.50	7227.33	0.24	2.16	813.00	852.40	813.00	185.50	0.02	0.22	92.00	85.00	0.88	1115.50	2525.29	2283387.00	13.40	1345.15	999.00
24	6	4	19747.00	26359.00	193.50	0	Spot (Block24, Row4, Column6)	11692.49	11646.00	3490.49	0.00	0.30	871.00	1056.88	871.00	603.99	0.08	0.57	100.00	100.00	0.00	10775.00	10821.49	12370657.00	17.61	3443.55	3187.50
24	7	4	20038.00	26369.00	148.20	0	Spot (Block24, Row4, Column7)	14535.44	11163.00	11284.43	0.11	0.78	879.00	1024.48	879.00	549.87	0.07	0.54	100.00	95.00	0.00	10284.00	13656.44	8721263.00	24.57	3093.46	2518.00
24	8	4	20346.00	26377.00	153.70	0	Spot (Block24, Row4, Column8)	4616.12	4005.50	2352.42	0.06	0.51	832.00	887.70	832.00	280.49	0.03	0.32	100.00	100.00	0.00	3173.50	3784.12	3000476.00	13.29	1656.41	1494.00
24	1	5	18243.00	26666.00	147.80	0	Spot (Block24, Row5, Column1)	32802.18	29274.00	20735.52	0.05	0.63	873.00	1050.09	873.00	597.00	0.08	0.57	100.00	100.00	10.46	28401.00	31929.18	19451732.00	53.19	6378.75	5557.00
24	2	5	18543.00	26667.00	156.40	0	Spot (Block24, Row5, Column2)	34730.59	33773.00	16005.47	0.01	0.46	904.00	1143.56	904.00	705.90	0.10	0.62	100.00	100.00	3.12	32869.00	33826.59	23373704.00	47.58	7037.78	6127.00
24	3	5	18846.00	26668.00	161.45	0	Spot (Block24, Row5, Column3)	47397.59	52757.50	18910.29	0.05	0.40	899.00	1071.92	899.00	558.86	0.08	0.52	100.00	100.00	42.76	51858.50	46498.59	34031732.00	82.89	8179.20	6946.50
24	4	5	19145.00	26668.00	150.45	0	Spot (Block24, Row5, Column4)	24007.77	19362.00	17040.37	0.09	0.71	857.00	945.93	857.00	401.65	0.04	0.42	100.00	100.00	0.48	18505.00	23150.77	14932835.00	57.42	4208.58	3616.00
24	5	5	19442.00	26668.00	153.90	0	Spot (Block24, Row5, Column5)	59419.91	65535.00	11425.26	0.04	0.19	829.00	893.01	829.00	290.38	0.03	0.33	100.00	100.00	71.98	64706.00	58590.91	38385592.00	201.55	14743.31	12091.00
24	6	5	19745.00	26663.00	150.15	0	Spot (Block24, Row5, Column6)	6974.80	6533.00	3411.82	0.03	0.49	861.00	985.93	861.00	523.30	0.06	0.53	100.00	100.00	0.00	5672.00	6113.80	4289502.00	11.44	2121.47	1979.50
24	7	5	20049.00	26668.00	207.55	0	Spot (Block24, Row5, Column7)	47584.53	54915.50	18791.07	0.06	0.39	933.00	1172.21	933.00	737.53	0.10	0.63	100.00	100.00	40.90	53982.50	46651.53	58053624.00	62.93	11465.55	11518.00
24	8	5	20344.00	26666.00	151.25	0	Spot (Block24, Row5, Column8)	31878.69	26418.00	23909.00	0.08	0.75	845.00	958.59	845.00	476.42	0.05	0.50	100.00	100.00	18.92	25573.00	31033.69	20051744.00	64.90	4905.35	4015.00
24	1	6	18241.00	26966.00	216.70	0	Spot (Block24, Row6, Column1)	42736.02	40952.00	19021.36	0.02	0.45	1005.00	1435.98	1005.00	1040.64	0.15	0.72	100.00	100.00	31.10	39947.00	41731.02	57309404.00	39.69	10630.09	10538.00
24	2	6	18541.00	26967.00	214.15	0	Spot (Block24, Row6, Column2)	40466.31	38319.00	18707.96	0.02	0.46	1015.00	1359.41	1015.00	976.23	0.13	0.72	100.00	100.00	21.17	37304.00	39451.31	52768344.00	40.06	10091.68	9667.00
24	3	6	18834.00	26964.00	150.70	0	Spot (Block24, Row6, Column3)	44865.43	48648.00	20099.57	0.04	0.45	923.00	1114.06	923.00	662.33	0.08	0.59	100.00	100.00	37.58	47725.00	43942.43	27816732.00	66.06	10005.23	7986.00
24	4	6	19141.00	26966.00	151.00	0	Spot (Block24, Row6, Column4)	6097.31	5315.50	3439.41	0.06	0.56	883.00	916.72	883.00	215.78	0.02	0.24	100.00	100.00	0.00	4432.50	5214.31	3792525.00	24.01	1878.61	1727.00
24	5	6	19444.00	26966.00	154.10	0	Spot (Block24, Row6, Column5)	59695.27	65535.00	10950.07	0.04	0.18	856.00	937.76	856.00	313.16	0.04	0.33	100.00	100.00	72.21	64679.00	58839.27	39100740.00	187.63	13196.51	11032.50
24	6	6	19740.00	26965.00	152.90	0	Spot (Block24, Row6, Column6)	3255.71	2637.50	1849.20	0.09	0.57	870.00	992.58	870.00	526.44	0.06	0.53	84.00	67.00	0.00	1767.50	2385.71	2103188.00	4.30	1249.99	1232.00
24	7	6	20040.00	26967.00	154.00	0	Spot (Block24, Row6, Column7)	34908.16	31278.50	22113.24	0.05	0.63	911.00	1058.77	911.00	543.42	0.07	0.51	100.00	100.00	19.14	30367.50	33997.16	22620576.00	62.29	6719.49	5204.00
24	8	6	20350.00	26971.00	152.95	0	Spot (Block24, Row6, Column8)	36099.60	33805.00	23287.62	0.03	0.65	858.00	895.04	858.00	183.36	0.02	0.20	100.00	100.00	24.65	32947.00	35241.60	23284340.00	192.00	6061.32	4692.50
24	1	7	18241.00	27265.00	166.35	0	Spot (Block24, Row7, Column1)	32276.67	28239.50	17464.46	0.06	0.54	1002.00	1263.68	1002.00	776.36	0.10	0.61	100.00	100.00	4.68	27237.50	31274.67	24853076.00	39.95	5819.40	5521.00
24	2	7	18539.00	27270.00	158.35	0	Spot (Block24, Row7, Column2)	2134.46	1815.00	915.11	0.07	0.43	983.00	1167.67	983.00	667.48	0.07	0.57	56.00	35.00	0.00	832.00	1151.46	1462104.00	1.45	1245.05	1223.00
24	3	7	18818.00	27243.00	237.90	0	Spot (Block24, Row7, Column3)	1144.44	1116.00	157.32	0.01	0.14	924.00	997.63	924.00	376.45	0.03	0.38	12.00	0.00	0.00	192.00	220.44	1868865.00	0.39	1000.75	993.00
24	4	7	19144.00	27271.00	156.00	0	Spot (Block24, Row7, Column4)	1747.72	1621.50	502.08	0.03	0.29	904.00	947.78	904.00	228.39	0.02	0.24	99.00	70.00	0.00	717.50	843.72	1167478.00	3.50	1138.70	1099.00
24	5	7	19442.00	27265.00	191.15	0	Spot (Block24, Row7, Column5)	9922.95	8736.00	5452.68	0.06	0.55	910.00	1099.24	910.00	632.88	0.08	0.58	100.00	100.00	0.00	7826.00	9012.95	10220636.00	13.94	2808.68	2768.00
24	6	7	19740.00	27266.00	210.05	0	Spot (Block24, Row7, Column6)	42570.19	44824.00	20324.28	0.02	0.48	946.00	1384.72	946.00	1056.11	0.17	0.76	100.00	100.00	29.56	43878.00	41624.19	53425964.00	39.00	9894.85	9898.00
24	7	7	20031.00	27268.00	152.90	0	Spot (Block24, Row7, Column7)	39313.03	37590.00	18295.68	0.02	0.47	908.00	1114.39	908.00	703.32	0.09	0.63	100.00	100.00	14.64	36682.00	38405.03	25239060.00	54.31	8592.99	6652.50
24	8	7	20345.00	27264.00	190.85	0	Spot (Block24, Row7, Column8)	19797.30	20267.00	5267.30	0.01	0.27	865.00	919.92	865.00	261.84	0.03	0.28	100.00	100.00	0.00	19402.00	18932.30	20331824.00	72.10	5323.19	4639.50
24	1	8	18230.00	27554.00	153.35	0	Spot (Block24, Row8, Column1)	1592.37	1468.00	523.30	0.04	0.33	970.00	1027.87	970.00	381.01	0.03	0.37	65.00	26.00	0.00	498.00	622.37	1035043.00	1.48	1253.75	1263.00
24	2	8	18547.00	27570.00	153.05	0	Spot (Block24, Row8, Column2)	6006.03	5455.00	3078.62	0.04	0.51	955.00	967.92	955.00	133.37	0.01	0.14	100.00	100.00	0.00	4500.00	5051.03	3849867.00	37.77	1982.86	1752.00
24	3	8	18839.00	27567.00	151.20	0	Spot (Block24, Row8, Column3)	13224.79	10539.00	9966.02	0.10	0.75	969.00	1001.53	969.00	209.89	0.01	0.21	100.00	100.00	0.00	9570.00	12255.79	8305170.00	58.24	2989.87	2450.00
24	4	8	19137.00	27567.00	155.25	0	Spot (Block24, Row8, Column4)	52530.16	65535.00	16235.94	0.10	0.31	929.00	977.84	929.00	228.77	0.02	0.23	100.00	100.00	50.46	64606.00	51601.16	34565120.00	225.35	11334.65	8694.00
24	5	8	19434.00	27565.00	161.85	0	Spot (Block24, Row8, Column5)	1631.11	1533.00	391.24	0.03	0.24	894.00	1057.69	894.00	630.08	0.07	0.60	51.00	9.00	0.00	639.00	737.11	1190713.00	0.91	1063.51	1037.00
24	6	8	19746.00	27568.00	213.60	0	Spot (Block24, Row8, Column6)	46964.76	53991.00	19061.91	0.06	0.41	984.00	1362.60	984.00	1017.04	0.14	0.75	100.00	100.00	42.96	53007.00	45980.76	61007788.00	44.84	11475.89	11201.00
24	7	8	20044.00	27570.00	148.45	0	Spot (Block24, Row8, Column7)	19917.70	18508.00	11202.79	0.03	0.56	902.00	1107.31	902.00	644.18	0.09	0.58	100.00	100.00	0.00	17606.00	19015.70	11890867.00	29.20	5259.38	4570.00
24	8	8	20332.00	27570.00	155.85	0	Spot (Block24, Row8, Column8)	62161.81	65535.00	7945.27	0.02	0.13	890.00	1031.43	890.00	434.25	0.06	0.42	100.00	100.00	78.44	64645.00	61271.81	41524464.00	140.77	15078.35	12607.50
25	1	1	4733.00	29943.00	152.15	0	Spot (Block25, Row1, Column1)	56481.06	65535.00	13098.86	0.06	0.23	1083.00	1180.51	1083.00	367.68	0.04	0.31	100.00	100.00	58.36	64452.00	55398.06	35809280.00	150.40	13999.61	12229.00
25	2	1	5030.00	29950.00	148.65	0	Spot (Block25, Row1, Column2)	58005.97	65535.00	12093.39	0.05	0.21	1058.00	1200.85	1058.00	498.65	0.06	0.42	100.00	100.00	63.33	64477.00	56947.97	34803860.00	113.92	13503.46	11968.50
25	3	1	5335.00	29948.00	142.95	0	Spot (Block25, Row1, Column3)	37597.04	35463.50	22418.92	0.03	0.60	1048.00	1115.89	1048.00	291.49	0.03	0.26	100.00	100.00	23.74	34415.50	36549.04	20904012.00	125.15	7263.37	5915.00
25	4	1	5629.00	29948.00	145.40	0	Spot (Block25, Row1, Column4)	52976.93	65535.00	15846.11	0.09	0.30	1056.00	1176.51	1056.00	429.67	0.05	0.37	100.00	100.00	51.48	64479.00	51920.93	30461940.00	120.56	10949.33	10349.00
25	5	1	5936.00	29949.00	148.85	0	Spot (Block25, Row1, Column5)	52836.48	65535.00	18733.74	0.09	0.35	1094.00	1188.87	1094.00	317.94	0.04	0.27	100.00	100.00	59.90	64441.00	51742.48	32019136.00	162.45	11861.20	9745.00
25	6	1	6229.00	29949.00	144.90	0	Spot (Block25, Row1, Column6)	57973.62	65535.00	12113.21	0.05	0.21	1132.00	1223.35	1132.00	325.70	0.03	0.27	100.00	100.00	64.81	64403.00	56841.62	33277112.00	174.24	13543.68	11147.00
25	7	1	6528.00	29949.00	153.55	0	Spot (Block25, Row1, Column7)	64408.64	65535.00	4958.95	0.01	0.08	1145.00	1235.12	1145.00	350.94	0.03	0.28	100.00	100.00	93.49	64390.00	63263.64	41543948.00	180.01	18101.27	14103.00
25	8	1	6842.00	29947.00	162.70	0	Spot (Block25, Row1, Column8)	1927.13	1796.00	411.68	0.03	0.21	1108.00	1137.21	1108.00	225.37	0.01	0.20	99.00	80.00	0.00	688.00	819.13	1410660.00	3.51	1323.82	1320.50
25	1	2	4702.00	30224.00	240.35	0	Spot (Block25, Row2, Column1)	1580.98	1574.00	239.35	0.00	0.15	1087.00	1201.27	1087.00	395.20	0.04	0.33	64.00	11.00	0.00	487.00	493.98	2633912.00	0.96	1312.47	1254.00
25	2	2	5026.00	30247.00	127.85	0	Spot (Block25, Row2, Column2)	51591.42	60038.00	16068.75	0.07	0.31	1108.00	1264.06	1108.00	545.61	0.06	0.43	100.00	100.00	44.19	58930.00	50483.42	22648720.00	92.24	9692.33	8884.00
25	3	2	5335.00	30245.00	148.10	0	Spot (Block25, Row2, Column3)	3010.13	2816.00	1042.12	0.03	0.35	1090.00	1210.78	1090.00	504.13	0.05	0.42	99.00	74.00	0.00	1726.00	1920.13	1803070.00	3.57	1529.79	1470.00
25	4	2	5636.00	30248.00	193.00	0	Spot (Block25, Row2, Column4)	22058.74	18427.00	14335.22	0.08	0.65	1146.00	1334.17	1146.00	619.42	0.07	0.46	100.00	100.00	0.00	17281.00	20912.74	23183728.00	33.46	5507.59	5510.50
25	5	2	5937.00	30251.00	176.05	0	Spot (Block25, Row2, Column5)	18105.91	17609.50	7009.72	0.01	0.39	1190.00	1311.31	1190.00	490.27	0.04	0.37	100.00	100.00	0.00	16419.50	16915.91	15715926.00	34.26	4988.05	4269.50
25	6	2	6228.00	30246.00	145.35	0	Spot (Block25, Row2, Column6)	21397.71	19894.00	11863.79	0.03	0.55	1236.00	1373.05	1236.00	617.16	0.05	0.45	100.00	100.00	0.00	18658.00	20161.71	12325078.00	32.45	4822.09	4133.00
25	7	2	6533.00	30252.00	145.80	0	Spot (Block25, Row2, Column7)	26841.21	23184.00	16251.82	0.06	0.61	1198.00	1300.73	1198.00	424.68	0.04	0.33	100.00	100.00	1.55	21986.00	25643.21	15621587.00	60.14	5674.06	5246.00
25	8	2	6840.00	30242.00	187.35	0	Spot (Block25, Row2, Column8)	1294.49	1293.00	100.01	0.00	0.08	1095.00	1146.17	1095.00	285.87	0.02	0.25	20.00	0.00	0.00	198.00	199.49	1280247.00	0.52	1190.64	1185.50
25	1	3	4735.00	30547.00	148.40	0	Spot (Block25, Row3, Column1)	54121.96	65535.00	16999.53	0.08	0.31	1078.00	1152.72	1078.00	253.93	0.03	0.22	100.00	100.00	60.30	64457.00	53043.96	32581660.00	208.60	12381.67	9869.00
25	2	3	5037.00	30548.00	141.75	0	Spot (Block25, Row3, Column2)	4476.81	4149.00	1749.10	0.03	0.39	1109.00	1216.27	1109.00	404.33	0.04	0.33	100.00	99.00	0.00	3040.00	3367.81	2444336.00	8.06	1967.68	1757.00
25	3	3	5320.00	30547.00	139.35	0	Spot (Block25, Row3, Column3)	17347.83	13423.00	14307.59	0.11	0.82	1108.00	1170.47	1108.00	295.44	0.02	0.25	100.00	100.00	3.83	12315.00	16239.83	9055566.00	54.76	4878.23	3607.00
25	4	3	5628.00	30545.00	145.70	0	Spot (Block25, Row3, Column4)	59159.11	65535.00	11063.86	0.04	0.19	1135.00	1259.28	1135.00	484.47	0.05	0.38	100.00	100.00	68.74	64400.00	58024.11	34253388.00	119.51	14834.75	11225.50
25	5	3	5932.00	30549.00	137.85	0	Spot (Block25, Row3, Column5)	7572.68	7020.50	3503.14	0.03	0.46	1145.00	1269.13	1145.00	550.17	0.04	0.43	100.00	100.00	0.00	5875.50	6427.68	3892355.00	11.46	2722.93	2342.50
25	6	3	6233.00	30547.00	227.30	0	Spot (Block25, Row3, Column6)	37403.39	25392.00	20330.51	0.17	0.54	1302.00	1511.58	1302.00	847.23	0.06	0.56	100.00	100.00	26.68	24090.00	36101.39	55507024.00	42.36	11172.33	10967.00
25	7	3	6536.00	30551.00	146.20	0	Spot (Block25, Row3, Column7)	48753.54	65535.00	20586.62	0.13	0.42	1248.00	1400.09	1248.00	627.28	0.05	0.45	100.00	100.00	51.46	64287.00	47505.54	28423488.00	75.49	10738.80	8574.00
25	8	3	6833.00	30553.00	153.35	0	Spot (Block25, Row3, Column8)	53423.11	62897.00	14686.27	0.07	0.27	1106.00	1208.57	1106.00	438.54	0.04	0.36	100.00	100.00	46.97	61791.00	52317.11	34351328.00	119.06	12211.53	11291.00
25	1	4	4735.00	30848.00	145.00	0	Spot (Block25, Row4, Column1)	58776.74	65535.00	11244.55	0.05	0.19	1064.00	1181.36	1064.00	322.65	0.05	0.27	100.00	100.00	65.56	64471.00	57712.74	33620552.00	178.51	13444.75	12110.50
25	2	4	5032.00	30848.00	158.05	0	Spot (Block25, Row4, Column2)	8266.72	7764.00	3377.52	0.03	0.41	1092.00	1218.89	1092.00	379.29	0.05	0.31	100.00	100.00	0.00	6672.00	7174.72	5712306.00	18.58	2603.99	2447.00
25	3	4	5329.00	30848.00	153.80	0	Spot (Block25, Row4, Column3)	64331.91	65535.00	5666.73	0.01	0.09	1103.00	1232.12	1103.00	380.64	0.05	0.31	100.00	100.00	93.69	64432.00	63228.91	41816120.00	165.77	17058.56	12737.00
25	4	4	5619.00	30848.00	152.60	0	Spot (Block25, Row4, Column4)	2820.00	2713.00	811.95	0.02	0.29	1072.00	1145.34	1072.00	279.66	0.03	0.24	100.00	98.00	0.00	1641.00	1748.00	1807618.00	5.99	1497.72	1482.00
25	5	4	5915.00	30860.00	154.25	0	Spot (Block25, Row4, Column5)	3822.35	2685.00	6220.87	0.15	1.63	1068.00	1137.92	1068.00	263.25	0.03	0.23	93.00	84.00	0.61	1617.00	2754.35	2526571.00	10.20	1752.88	1321.00
25	6	4	6234.00	30850.00	179.70	0	Spot (Block25, Row4, Column6)	22403.78	22357.00	8373.50	0.00	0.37	1222.00	1370.01	1222.00	556.07	0.05	0.41	100.00	100.00	0.00	21135.00	21181.78	20096188.00	37.83	6159.67	5439.00
25	7	4	6532.00	30852.00	144.75	0	Spot (Block25, Row4, Column7)	43335.27	50545.00	22905.67	0.07	0.53	1276.00	1423.36	1276.00	536.85	0.05	0.38	100.00	100.00	42.02	49269.00	42059.27	24441204.00	78.07	8929.10	7230.00
25	8	4	6832.00	30858.00	143.35	0	Spot (Block25, Row4, Column8)	23836.29	21966.50	13700.37	0.04	0.57	1157.00	1282.09	1157.00	398.73	0.04	0.31	100.00	100.00	0.00	20809.50	22679.29	13252976.00	56.57	5676.22	4164.50
25	1	5	4735.00	31147.00	144.60	0	Spot (Block25, Row5, Column1)	62872.76	65535.00	6645.44	0.02	0.11	1108.00	1298.45	1108.00	606.49	0.07	0.47	100.00	100.00	80.28	64427.00	61764.76	35712016.00	101.53	16230.82	13330.50
25	2	5	5035.00	31150.00	153.35	0	Spot (Block25, Row5, Column2)	54592.58	65535.00	14625.82	0.08	0.27	1126.00	1349.29	1126.00	676.13	0.08	0.50	100.00	100.00	52.45	64409.00	53466.58	35594648.00	78.75	10692.38	9646.00
25	3	5	5336.00	31149.00	147.30	0	Spot (Block25, Row5, Column3)	36329.17	32870.00	19855.92	0.04	0.55	1098.00	1279.06	1098.00	475.78	0.07	0.37	100.00	100.00	13.85	31772.00	35231.17	21506940.00	73.67	6328.08	5448.50
25	4	5	5631.00	31148.00	142.10	0	Spot (Block25, Row5, Column4)	48556.04	65535.00	20338.75	0.13	0.42	1093.00	1201.51	1093.00	355.42	0.04	0.30	100.00	100.00	50.09	64442.00	47463.04	26560300.00	133.24	10473.41	8658.00
25	5	5	5935.00	31150.00	153.15	0	Spot (Block25, Row5, Column5)	64292.37	65535.00	5606.61	0.01	0.09	1114.00	1236.69	1114.00	393.47	0.05	0.32	100.00	100.00	93.52	64421.00	63178.37	41661832.00	160.25	16670.06	12097.00
25	6	5	6235.00	31148.00	144.15	0	Spot (Block25, Row5, Column6)	27361.83	26491.00	14653.62	0.01	0.54	1254.00	1437.64	1254.00	732.16	0.06	0.51	100.00	100.00	0.00	25237.00	26107.83	15568880.00	35.41	5602.33	4981.50
25	7	5	6537.00	31152.00	230.90	0	Spot (Block25, Row5, Column7)	54281.44	65535.00	14491.20	0.08	0.27	1509.00	1781.93	1509.00	967.93	0.07	0.54	100.00	100.00	51.37	64026.00	52772.44	83268512.00	54.24	13459.13	12862.00
25	8	5	6833.00	31151.00	147.15	0	Spot (Block25, Row5, Column8)	54416.80	65535.00	17482.90	0.08	0.32	1205.00	1424.72	1205.00	670.15	0.07	0.47	100.00	100.00	63.78	64330.00	53211.80	31997312.00	79.08	13361.53	10917.50
25	1	6	4735.00	31450.00	224.05	0	Spot (Block25, Row6, Column1)	32372.63	18787.00	21032.40	0.24	0.65	1189.00	1497.95	1189.00	903.49	0.10	0.60	100.00	100.00	20.14	17598.00	31183.63	46778740.00	34.17	9798.71	10021.00
25	2	6	5031.00	31450.00	238.05	0	Spot (Block25, Row6, Column2)	51325.16	51881.00	14377.11	0.00	0.28	1257.00	1607.57	1257.00	1013.03	0.11	0.63	100.00	100.00	41.32	50624.00	50068.16	83711984.00	49.08	13487.54	13121.50
25	3	6	5325.00	31445.00	147.60	0	Spot (Block25, Row6, Column3)	64215.64	65535.00	4887.51	0.01	0.08	1150.00	1331.91	1150.00	663.33	0.06	0.50	100.00	100.00	86.70	64385.00	63065.64	38144412.00	94.80	18114.34	15155.50
25	4	6	5634.00	31447.00	141.10	0	Spot (Block25, Row6, Column4)	13907.35	13280.50	7373.16	0.02	0.53	1122.00	1229.89	1122.00	350.84	0.04	0.29	100.00	100.00	0.00	12158.50	12785.35	7509970.00	36.13	3531.34	3158.00
25	5	6	5932.00	31452.00	153.60	0	Spot (Block25, Row6, Column5)	64810.71	65535.00	3796.93	0.00	0.06	1180.00	1421.89	1180.00	682.97	0.08	0.48	100.00	100.00	94.58	64355.00	63630.71	41868100.00	92.81	19487.31	16906.00
25	6	6	6232.00	31449.00	144.70	0	Spot (Block25, Row6, Column6)	13843.26	10803.00	9772.92	0.11	0.71	1311.50	1511.96	1311.50	730.73	0.06	0.48	100.00	93.00	0.00	9491.50	12531.76	7876813.00	16.88	3175.23	2724.00
25	7	6	6535.00	31451.00	149.35	0	Spot (Block25, Row6, Column7)	59116.83	65535.00	12013.16	0.04	0.20	1500.00	1718.62	1500.00	825.53	0.06	0.48	100.00	100.00	72.49	64035.00	57616.83	35884208.00	69.53	15813.31	12698.00
25	8	6	6838.00	31453.00	148.75	0	Spot (Block25, Row6, Column8)	58942.88	65535.00	12260.96	0.05	0.21	1216.00	1367.52	1216.00	422.31	0.05	0.31	100.00	100.00	71.62	64319.00	57726.88	35719672.00	136.34	16540.35	12928.00
25	1	7	4734.00	31746.00	152.85	0	Spot (Block25, Row7, Column1)	11218.63	10198.50	5168.68	0.04	0.46	1101.00	1299.33	1101.00	584.36	0.07	0.45	100.00	100.00	0.00	9097.50	10117.63	7179926.00	16.97	2935.57	2825.00
25	2	7	5037.00	31748.00	149.00	0	Spot (Block25, Row7, Column2)	4080.64	3592.00	2124.86	0.06	0.52	1161.00	1332.93	1161.00	633.68	0.06	0.48	87.00	70.00	0.00	2431.00	2919.64	2481032.00	4.34	1740.38	1646.50
25	3	7	5341.00	31709.00	204.70	0	Spot (Block25, Row7, Column3)	1377.92	1355.00	182.95	0.01	0.13	1085.00	1197.02	1085.00	482.93	0.04	0.40	17.00	0.00	0.00	270.00	292.92	1646617.00	0.37	1199.00	1178.00
25	4	7	5635.00	31747.00	147.20	0	Spot (Block25, Row7, Column4)	2956.58	2597.00	1237.33	0.06	0.42	1076.00	1194.75	1076.00	494.20	0.05	0.41	93.00	68.00	0.00	1521.00	1880.58	1741427.00	3.56	1493.57	1447.00
25	5	7	5931.00	31747.00	176.55	0	Spot (Block25, Row7, Column5)	24478.23	20865.00	15147.79	0.07	0.62	1186.00	1564.92	1186.00	972.12	0.12	0.62	100.00	100.00	0.23	19679.00	23292.23	21345012.00	23.57	5405.19	5467.50
25	6	7	6232.00	31747.00	236.90	0	Spot (Block25, Row7, Column6)	52802.18	60479.00	14853.44	0.06	0.28	1454.50	1918.91	1454.50	1326.24	0.12	0.69	100.00	100.00	47.72	59024.50	51347.68	85645896.00	38.37	13554.19	12724.00
25	7	7	6526.00	31749.00	148.75	0	Spot (Block25, Row7, Column7)	61666.64	65535.00	7859.20	0.03	0.13	1384.00	1610.78	1384.00	825.59	0.07	0.51	100.00	100.00	73.88	64151.00	60282.64	37308632.00	72.74	16885.67	14446.00
25	8	7	6836.00	31750.00	178.25	0	Spot (Block25, Row7, Column8)	43604.00	44525.50	14063.99	0.01	0.32	1211.00	1346.85	1211.00	444.23	0.05	0.33	100.00	100.00	6.53	43314.50	42393.00	38720380.00	95.12	11222.20	9701.00
25	1	8	4728.00	32048.00	169.30	0	Spot (Block25, Row8, Column1)	1570.69	1486.50	361.68	0.02	0.23	1079.00	1112.59	1079.00	185.69	0.01	0.17	91.00	55.00	0.00	407.50	491.69	1250269.00	2.47	1211.33	1201.00
25	2	8	5039.00	32051.00	143.90	0	Spot (Block25, Row8, Column2)	18223.77	16474.00	10538.58	0.04	0.58	1085.00	1113.16	1085.00	176.27	0.01	0.16	100.00	100.00	0.00	15389.00	17138.77	10332875.00	97.07	4020.29	3531.00
25	3	8	5328.00	32047.00	145.90	0	Spot (Block25, Row8, Column3)	37897.97	36630.00	23476.08	0.01	0.62	1049.00	1118.36	1049.00	283.03	0.03	0.25	100.00	100.00	30.10	35581.00	36848.97	21905104.00	129.95	7060.15	5220.00
25	4	8	5629.00	32050.00	150.20	0	Spot (Block25, Row8, Column4)	62746.38	65535.00	7329.51	0.02	0.12	1071.00	1134.85	1071.00	306.66	0.03	0.27	100.00	100.00	81.76	64464.00	61675.38	38526608.00	200.91	15873.42	11482.00
25	5	8	5927.00	32042.00	149.25	0	Spot (Block25, Row8, Column5)	2451.87	2299.50	738.21	0.03	0.30	1110.00	1405.41	1110.00	948.65	0.10	0.67	62.00	24.00	0.00	1189.50	1341.87	1500544.00	1.10	1455.57	1392.00
25	6	8	6235.00	32051.00	210.85	0	Spot (Block25, Row8, Column6)	42298.91	40353.00	21847.50	0.02	0.52	1289.00	1723.34	1289.00	1289.16	0.13	0.75	100.00	100.00	39.72	39064.00	41009.91	53677828.00	31.47	11941.40	12325.00
25	7	8	6536.00	32051.00	141.75	0	Spot (Block25, Row8, Column7)	48169.10	57445.00	19366.06	0.08	0.40	1288.00	1609.48	1288.00	960.61	0.10	0.60	100.00	100.00	43.85	56157.00	46881.10	26252304.00	48.47	11564.94	10840.00
25	8	8	6826.00	32053.00	151.10	0	Spot (Block25, Row8, Column8)	64434.63	65535.00	5197.43	0.01	0.08	1273.00	1500.52	1273.00	678.61	0.07	0.45	100.00	100.00	93.61	64262.00	63161.63	40336436.00	92.74	18692.08	14759.00
26	1	1	9235.00	29950.00	153.45	0	Spot (Block26, Row1, Column1)	55889.09	65535.00	13277.59	0.07	0.24	1753.00	1867.93	1753.00	520.41	0.03	0.28	100.00	100.00	56.95	63782.00	54136.09	36607660.00	103.81	12677.87	10684.00
26	2	1	9531.00	29953.00	156.10	0	Spot (Block26, Row1, Column2)	61590.70	65535.00	9038.74	0.03	0.15	1794.00	1936.47	1794.00	657.43	0.03	0.34	100.00	100.00	78.45	63741.00	59796.70	41450912.00	90.74	15225.49	13188.50
26	3	1	9838.00	29955.00	144.40	0	Spot (Block26, Row1, Column3)	28995.94	24641.00	18547.70	0.07	0.64	1703.00	1796.16	1703.00	458.83	0.02	0.26	100.00	100.00	2.98	22938.00	27292.94	16527687.00	59.28	6397.03	5050.50
26	4	1	10130.00	29952.00	148.35	0	Spot (Block26, Row1, Column4)	60748.22	65535.00	9810.14	0.03	0.16	1727.00	1881.83	1727.00	597.92	0.04	0.32	100.00	100.00	74.04	63808.00	59021.22	36509980.00	98.45	16899.81	14323.00
26	5	1	10438.00	29956.00	148.10	0	Spot (Block26, Row1, Column5)	43677.33	52258.00	22959.54	0.08	0.53	1719.00	1833.58	1719.00	450.38	0.03	0.25	100.00	100.00	43.09	50539.00	41958.33	26250220.00	92.91	9301.84	7722.00
26	6	1	10730.00	29953.00	147.80	0	Spot (Block26, Row1, Column6)	58886.43	65535.00	10955.24	0.05	0.19	1759.00	1882.04	1759.00	494.14	0.03	0.26	100.00	100.00	65.27	63776.00	57127.43	35096588.00	115.36	16881.78	12899.00
26	7	1	11026.00	29956.00	155.75	0	Spot (Block26, Row1, Column7)	64643.88	65535.00	4239.92	0.01	0.07	1719.00	1848.92	1719.00	496.50	0.03	0.27	100.00	100.00	93.57	63816.00	62924.88	43247160.00	126.48	19394.47	15960.00
26	8	1	11335.00	29947.00	216.90	0	Spot (Block26, Row1, Column8)	2465.20	2259.50	627.14	0.04	0.25	1689.00	1756.86	1689.00	373.97	0.02	0.21	71.00	38.00	0.00	570.50	776.20	3318161.00	1.89	1954.54	1941.00
26	1	2	9199.00	30213.00	219.60	0	Spot (Block26, Row2, Column1)	2211.17	2167.00	338.65	0.01	0.15	1736.00	1842.15	1736.00	453.44	0.03	0.25	47.00	12.00	0.00	431.00	475.17	3049205.00	0.81	1984.30	1951.50
26	2	2	9532.00	30254.00	131.30	0	Spot (Block26, Row2, Column2)	47945.19	50330.00	16599.81	0.02	0.35	1798.00	1952.82	1798.00	691.21	0.04	0.35	100.00	100.00	32.75	48532.00	46147.19	22102812.00	66.54	10423.96	9592.00
26	3	2	9834.00	30248.00	151.80	0	Spot (Block26, Row2, Column3)	3280.26	3057.00	773.01	0.03	0.24	1737.00	1891.11	1737.00	658.32	0.04	0.35	91.00	50.00	0.00	1320.00	1543.26	2073124.00	2.11	2136.60	2158.00
26	4	2	10139.00	30255.00	182.60	0	Spot (Block26, Row2, Column4)	28099.43	26560.00	14803.26	0.02	0.53	1818.00	2069.14	1818.00	806.40	0.06	0.39	100.00	100.00	0.21	24742.00	26281.43	26441572.00	32.28	7086.75	7035.50
26	5	2	10439.00	30255.00	198.75	0	Spot (Block26, Row2, Column5)	18280.71	17567.50	6489.60	0.02	0.35	1837.00	2023.21	1837.00	722.76	0.04	0.36	100.00	100.00	0.00	15730.50	16443.71	20437824.00	22.49	5328.03	4975.00
26	6	2	10727.00	30261.00	148.70	0	Spot (Block26, Row2, Column6)	29119.54	24469.50	18057.81	0.08	0.62	1935.00	2215.52	1935.00	1130.85	0.06	0.51	100.00	99.00	3.82	22534.50	27184.54	17529976.00	23.79	8081.73	4979.50
26	7	2	11031.00	30255.00	148.75	0	Spot (Block26, Row2, Column7)	17227.62	15574.00	9460.65	0.04	0.55	1792.00	1912.09	1792.00	528.53	0.03	0.28	100.00	100.00	0.00	13782.00	15435.62	10439939.00	28.98	5236.64	4222.50
26	8	2	11337.00	30261.00	211.30	0	Spot (Block26, Row2, Column8)	1915.10	1881.00	227.57	0.01	0.12	1687.00	1768.57	1687.00	503.96	0.02	0.28	12.00	0.00	0.00	194.00	228.10	2439838.00	0.29	1791.69	1748.50
26	1	3	9238.00	30554.00	149.80	0	Spot (Block26, Row3, Column1)	56266.65	65535.00	15065.04	0.07	0.27	1724.00	1815.68	1724.00	377.19	0.02	0.21	100.00	100.00	63.96	63811.00	54542.65	34660532.00	144.36	13766.28	10834.00
26	2	3	9544.00	30553.00	158.65	0	Spot (Block26, Row3, Column2)	3926.62	3768.00	1200.02	0.02	0.31	1766.00	1869.88	1766.00	518.81	0.02	0.28	97.00	77.00	0.00	2002.00	2160.62	2721150.00	3.96	2224.72	2243.00
26	3	3	9828.00	30550.00	143.20	0	Spot (Block26, Row3, Column3)	6882.30	6366.00	2932.22	0.03	0.43	1746.00	1804.87	1746.00	351.82	0.01	0.19	100.00	100.00	0.00	4620.00	5136.30	3847208.00	14.43	2858.04	2721.00
26	4	3	10136.00	30556.00	147.80	0	Spot (Block26, Row3, Column4)	62608.99	65535.00	6750.35	0.02	0.11	1797.50	1927.61	1797.50	617.21	0.03	0.32	100.00	100.00	78.76	63737.50	60811.49	37440488.00	98.32	18457.67	14455.00
26	5	3	10436.00	30549.00	145.30	0	Spot (Block26, Row3, Column5)	5034.61	4492.00	3015.20	0.05	0.60	1888.00	2103.94	1888.00	871.76	0.05	0.41	93.00	70.00	0.00	2604.00	3146.61	2894903.00	3.36	2593.93	2379.00
26	6	3	10738.00	30556.00	222.05	0	Spot (Block26, Row3, Column6)	55368.57	65535.00	13383.28	0.07	0.24	2009.00	2585.84	2009.00	1784.77	0.11	0.69	100.00	100.00	52.87	63526.00	53359.57	78125784.00	29.57	14420.54	13499.00
26	7	3	11040.00	30559.00	147.35	0	Spot (Block26, Row3, Column7)	42036.07	44844.00	21817.24	0.03	0.52	1815.00	2105.60	1815.00	1318.69	0.06	0.63	100.00	100.00	33.56	43029.00	40221.07	24927512.00	30.28	9014.56	7654.00
26	8	3	11337.00	30560.00	167.40	0	Spot (Block26, Row3, Column8)	61952.89	65535.00	9534.06	0.02	0.15	1708.00	1864.48	1708.00	701.35	0.04	0.38	100.00	100.00	83.97	63827.00	60244.89	48323736.00	85.67	15554.34	14320.00
26	1	4	9236.00	30855.00	146.10	0	Spot (Block26, Row4, Column1)	62698.38	65535.00	6490.89	0.02	0.10	1726.00	1861.21	1726.00	471.72	0.03	0.25	100.00	100.00	78.83	63809.00	60972.38	36428052.00	128.97	17846.67	15000.50
26	2	4	9537.00	30855.00	159.45	0	Spot (Block26, Row4, Column2)	14393.61	13162.50	6422.29	0.04	0.45	1772.00	1920.20	1772.00	582.58	0.03	0.30	100.00	100.00	0.00	11390.50	12621.61	10161886.00	21.41	4271.08	4133.00
26	3	4	9835.00	30852.00	155.90	0	Spot (Block26, Row4, Column3)	64512.52	65535.00	4700.10	0.01	0.07	1800.00	1907.69	1800.00	491.53	0.03	0.26	100.00	100.00	93.30	63735.00	62712.52	43352820.00	127.37	18272.05	15104.50
26	4	4	10124.00	30853.00	170.90	0	Spot (Block26, Row4, Column4)	4000.85	3688.50	1403.34	0.04	0.35	1757.00	1821.14	1757.00	402.70	0.02	0.22	95.00	84.00	0.00	1931.50	2243.85	3248687.00	5.41	2214.03	2157.00
26	5	4	10427.00	30855.00	156.95	0	Spot (Block26, Row4, Column5)	3722.45	2830.00	3354.40	0.12	0.90	1801.00	1883.13	1801.00	396.15	0.02	0.21	96.00	68.00	0.00	1029.00	1921.45	2527541.00	4.64	2194.74	2197.00
26	6	4	10734.00	30852.00	200.55	0	Spot (Block26, Row4, Column6)	21505.43	21722.50	6714.15	0.00	0.31	1926.00	2228.01	1926.00	1371.67	0.06	0.62	100.00	100.00	0.00	19796.50	19579.43	24516190.00	14.05	6194.33	5706.50
26	7	4	11030.00	30859.00	145.35	0	Spot (Block26, Row4, Column7)	29472.53	23685.00	20797.24	0.09	0.71	1888.00	2171.31	1888.00	1368.47	0.06	0.63	100.00	99.00	8.13	21797.00	27584.53	17035124.00	19.95	6281.12	4989.00
26	8	4	11333.00	30868.00	147.45	0	Spot (Block26, Row4, Column8)	10473.63	9684.00	5316.44	0.03	0.51	1736.50	1858.36	1736.50	550.58	0.03	0.30	100.00	100.00	0.00	7947.50	8737.13	6200387.00	15.65	3863.89	3307.00
26	1	5	9236.00	31161.00	148.95	0	Spot (Block26, Row5, Column1)	64481.76	65535.00	4622.73	0.01	0.07	1817.00	2182.20	1817.00	1235.99	0.08	0.57	100.00	100.00	91.61	63718.00	62664.76	39205252.00	50.40	19763.26	16639.00
26	2	5	9534.00	31157.00	162.10	0	Spot (Block26, Row5, Column2)	62574.52	65535.00	8792.52	0.02	0.14	1880.00	2220.38	1880.00	1106.04	0.07	0.50	100.00	100.00	86.36	63655.00	60694.52	45429536.00	54.57	15537.04	13522.00
26	3	5	9837.00	31156.00	146.55	0	Spot (Block26, Row5, Column3)	42712.82	42979.00	20093.85	0.00	0.47	1808.00	1986.70	1808.00	662.64	0.04	0.33	100.00	100.00	32.08	41171.00	40904.82	25029840.00	61.46	8765.51	7636.50
26	4	5	10135.00	31158.00	144.80	0	Spot (Block26, Row5, Column4)	49922.79	64233.00	18606.66	0.11	0.37	1790.00	1884.86	1790.00	471.17	0.02	0.25	100.00	100.00	48.69	62443.00	48132.79	28506092.00	101.95	10947.64	8511.00
26	5	5	10438.00	31158.00	153.95	0	Spot (Block26, Row5, Column5)	64723.55	65535.00	4031.42	0.01	0.06	1797.00	1891.44	1797.00	491.86	0.02	0.26	100.00	100.00	94.45	63738.00	62926.55	42005964.00	127.74	20604.86	15547.50
26	6	5	10736.00	31156.00	144.05	0	Spot (Block26, Row5, Column6)	33995.42	32335.50	18419.35	0.02	0.54	1890.00	2131.43	1890.00	912.13	0.05	0.43	100.00	100.00	6.23	30445.50	32105.42	19105464.00	34.93	8013.53	6856.00
26	7	5	11038.00	31160.00	216.60	0	Spot (Block26, Row5, Column7)	55255.28	65535.00	14282.34	0.07	0.26	2013.50	2423.73	2013.50	1277.13	0.08	0.53	100.00	100.00	57.42	63521.50	53241.78	74098096.00	41.37	14275.80	13402.00
26	8	5	11336.00	31158.00	146.30	0	Spot (Block26, Row5, Column8)	47112.41	64508.00	21842.22	0.14	0.46	1742.00	1904.43	1742.00	675.24	0.04	0.35	100.00	100.00	48.71	62766.00	45370.41	27466696.00	66.95	10501.60	8454.00
26	1	6	9236.00	31456.00	221.55	0	Spot (Block26, Row6, Column1)	50353.19	55318.50	16029.66	0.04	0.32	2082.00	2639.95	2082.00	1578.47	0.10	0.60	100.00	100.00	46.30	53236.50	48271.19	70797232.00	30.23	14408.33	13813.00
26	2	6	9540.00	31460.00	230.00	0	Spot (Block26, Row6, Column2)	51620.78	58255.00	15540.55	0.05	0.30	2033.00	2501.66	2033.00	1417.73	0.09	0.57	100.00	100.00	46.24	56222.00	49587.78	78154568.00	34.65	14366.41	13923.00
26	3	6	9828.00	31452.00	148.10	0	Spot (Block26, Row6, Column3)	64921.50	65535.00	3005.04	0.00	0.05	1810.00	2030.79	1810.00	849.79	0.05	0.42	100.00	100.00	91.04	63725.00	63111.50	39148008.00	74.01	20590.24	15780.00
26	4	6	10138.00	31453.00	141.65	0	Spot (Block26, Row6, Column4)	14400.80	13381.00	6795.74	0.03	0.47	1835.00	1925.45	1835.00	422.83	0.02	0.22	100.00	100.00	0.00	11546.00	12565.80	7819637.00	29.50	4795.20	4124.00
26	5	6	10435.00	31456.00	155.60	0	Spot (Block26, Row6, Column5)	64804.07	65535.00	3576.09	0.00	0.06	1856.00	2009.32	1856.00	644.33	0.03	0.32	100.00	100.00	94.44	63679.00	62948.07	43159912.00	97.46	18994.62	15532.00
26	6	6	10738.00	31456.00	150.15	0	Spot (Block26, Row6, Column6)	6508.15	5442.00	3418.33	0.08	0.53	1893.00	2117.60	1893.00	907.91	0.05	0.43	91.00	74.00	0.00	3549.00	4615.15	4009021.00	4.84	2826.98	2726.00
26	7	6	11034.00	31455.00	148.25	0	Spot (Block26, Row6, Column7)	54467.81	65535.00	16235.96	0.08	0.30	1910.50	2182.57	1910.50	1001.38	0.06	0.46	100.00	100.00	61.01	63624.50	52557.31	32408588.00	52.21	14653.64	12780.00
26	8	6	11340.00	31458.00	149.85	0	Spot (Block26, Row6, Column8)	54094.22	65535.00	16952.37	0.08	0.31	1784.00	1877.94	1784.00	436.80	0.02	0.23	100.00	100.00	60.88	63751.00	52310.22	33322292.00	119.54	13478.76	10176.00
26	1	7	9237.00	31754.00	151.50	0	Spot (Block26, Row7, Column1)	19940.52	18873.50	8795.97	0.02	0.44	1998.00	2239.76	1998.00	910.27	0.05	0.41	100.00	100.00	0.00	16875.50	17942.52	12602406.00	19.45	5543.21	5439.00
26	2	7	9539.00	31759.00	148.80	0	Spot (Block26, Row7, Column2)	4553.03	4069.00	1747.26	0.05	0.38	1885.00	2046.64	1885.00	795.18	0.04	0.39	91.00	62.00	0.00	2184.00	2668.03	2740923.00	3.15	2596.14	2421.00
26	3	7	9842.00	31739.00	181.40	0	Spot (Block26, Row7, Column3)	2216.17	2190.50	280.53	0.01	0.13	1870.00	1958.82	1870.00	503.22	0.02	0.26	29.00	1.00	0.00	320.50	346.17	2043309.00	0.51	1975.94	1938.50
26	4	7	10132.00	31756.00	150.05	0	Spot (Block26, Row7, Column4)	4057.59	3800.00	1127.94	0.03	0.28	1881.00	1998.44	1881.00	603.39	0.03	0.30	99.00	77.00	0.00	1919.00	2176.59	2507591.00	3.41	2548.82	2529.00
26	5	7	10433.00	31756.00	180.80	0	Spot (Block26, Row7, Column5)	26874.24	22980.00	15109.88	0.07	0.56	1947.00	2292.12	1947.00	1154.05	0.07	0.50	100.00	100.00	0.33	21033.00	24927.24	24724296.00	21.30	7034.14	7038.00
26	6	7	10734.00	31759.00	224.10	0	Spot (Block26, Row7, Column6)	53065.25	65535.00	15560.64	0.09	0.29	2108.00	2847.46	2108.00	2065.60	0.13	0.73	100.00	100.00	52.18	63427.00	50957.25	76680032.00	24.31	14480.82	13487.50
26	7	7	11023.00	31757.00	152.15	0	Spot (Block26, Row7, Column7)	63662.75	65535.00	5565.60	0.01	0.09	1909.00	2327.01	1909.00	1627.86	0.09	0.70	100.00	100.00	83.12	63626.00	61753.75	40362540.00	37.68	19120.81	15324.00
26	8	7	11336.00	31755.00	192.60	0	Spot (Block26, Row7, Column8)	42246.93	43492.50	12385.11	0.01	0.29	1878.00	2001.06	1878.00	565.46	0.03	0.28	100.00	100.00	3.62	41614.50	40368.93	44359324.00	71.17	10347.18	9793.00
26	1	8	9206.00	32035.00	190.30	0	Spot (Block26, Row8, Column1)	2802.58	2646.00	719.38	0.02	0.26	1813.00	1882.16	1813.00	358.62	0.02	0.19	84.00	58.00	0.00	833.00	989.58	2861431.00	2.57	2184.39	2106.00
26	2	8	9540.00	32059.00	145.85	0	Spot (Block26, Row8, Column2)	13017.48	11923.00	6591.45	0.04	0.51	1777.00	1811.83	1777.00	282.87	0.01	0.16	100.00	100.00	0.00	10146.00	11240.48	7602207.00	39.61	3939.93	3460.00
26	3	8	9825.00	32054.00	144.80	0	Spot (Block26, Row8, Column3)	27303.41	22149.00	19342.60	0.09	0.71	1805.00	1885.05	1805.00	408.61	0.02	0.22	100.00	100.00	4.00	20344.00	25498.41	15699463.00	62.21	5936.20	5170.00
26	4	8	10132.00	32054.00	158.55	0	Spot (Block26, Row8, Column4)	64769.37	65535.00	3719.48	0.01	0.06	1885.00	1954.38	1885.00	474.81	0.02	0.24	100.00	100.00	94.09	63650.00	62884.37	44950372.00	132.29	19917.78	16325.00
26	5	8	10428.00	32056.00	156.05	0	Spot (Block26, Row8, Column5)	4271.33	4049.00	1231.83	0.02	0.29	1981.00	2220.27	1981.00	981.16	0.05	0.44	86.00	52.00	0.00	2068.00	2290.33	2853251.00	2.09	2518.53	2468.00
26	6	8	10736.00	32059.00	217.80	0	Spot (Block26, Row8, Column6)	54396.93	65535.00	14760.26	0.08	0.27	2095.50	2587.52	2095.50	1479.18	0.09	0.57	100.00	100.00	55.91	63439.50	52301.43	73654216.00	35.03	14472.36	14067.00
26	7	8	11034.00	32059.00	144.70	0	Spot (Block26, Row8, Column7)	48232.08	56822.00	19168.57	0.07	0.40	1984.00	2268.64	1984.00	1029.01	0.06	0.45	100.00	100.00	43.61	54838.00	46248.08	27540680.00	44.67	11625.95	9206.00
26	8	8	11323.00	32059.00	152.85	0	Spot (Block26, Row8, Column8)	64383.71	65535.00	5001.06	0.01	0.08	1937.00	2083.83	1937.00	605.45	0.03	0.29	100.00	100.00	92.87	63598.00	62446.71	41527872.00	102.90	18187.92	15106.00
27	1	1	13738.00	29956.00	155.85	0	Spot (Block27, Row1, Column1)	55748.43	65535.00	13824.58	0.07	0.25	1605.00	1694.76	1605.00	389.23	0.02	0.23	100.00	100.00	58.02	63930.00	54143.43	37184512.00	138.87	14835.98	11515.00
27	2	1	14033.00	29962.00	148.45	0	Spot (Block27, Row1, Column2)	29493.32	26845.00	14829.83	0.04	0.50	1585.00	1672.40	1585.00	417.91	0.02	0.25	100.00	100.00	0.50	25260.00	27908.32	17695996.00	66.57	7292.15	5997.00
27	3	1	14338.00	29963.00	146.95	0	Spot (Block27, Row1, Column3)	26126.66	22347.00	16902.56	0.07	0.65	1590.00	1632.10	1590.00	253.50	0.01	0.16	100.00	100.00	0.34	20757.00	24536.66	15414728.00	96.62	5931.71	5043.50
27	4	1	14630.00	29959.00	145.90	0	Spot (Block27, Row1, Column4)	23571.94	21512.00	13045.54	0.04	0.55	1606.00	1695.46	1606.00	402.64	0.02	0.24	100.00	100.00	0.51	19906.00	21965.94	13766013.00	54.33	6020.38	4998.50
27	5	1	14939.00	29959.00	150.80	0	Spot (Block27, Row1, Column5)	43065.91	50803.00	23262.10	0.07	0.54	1618.00	1692.81	1618.00	366.40	0.02	0.22	100.00	100.00	41.22	49185.00	41447.91	26744084.00	112.92	8656.20	6828.00
27	6	1	15231.00	29958.00	147.10	0	Spot (Block27, Row1, Column6)	48135.84	54369.00	18236.54	0.05	0.38	1698.00	1779.89	1698.00	406.79	0.02	0.23	100.00	100.00	41.86	52671.00	46437.84	28400324.00	113.95	12197.76	9659.00
27	7	1	15530.00	29961.00	155.65	0	Spot (Block27, Row1, Column7)	61451.88	65535.00	8430.94	0.03	0.14	1707.00	1771.32	1707.00	337.24	0.02	0.19	100.00	100.00	75.56	63828.00	59744.88	40988772.00	176.97	16158.66	12591.00
27	8	1	15845.00	29961.00	165.00	0	Spot (Block27, Row1, Column8)	3382.55	3323.50	791.11	0.01	0.23	1696.00	1724.73	1696.00	242.25	0.01	0.14	100.00	99.00	0.00	1627.50	1686.55	2557206.00	6.84	2157.82	2115.00
27	1	2	13666.00	30236.00	219.20	0	Spot (Block27, Row2, Column1)	2295.16	2244.00	364.10	0.01	0.16	1609.00	1707.67	1609.00	389.84	0.03	0.23	78.00	37.00	0.00	635.00	686.16	3167318.00	1.51	1941.41	1878.50
27	2	2	14034.00	30260.00	132.60	0	Spot (Block27, Row2, Column2)	43437.40	44165.00	16573.66	0.01	0.38	1615.00	1725.70	1615.00	445.93	0.03	0.26	100.00	100.00	16.81	42550.00	41822.40	20676260.00	93.54	9209.60	8609.50
27	3	2	14340.00	30256.00	156.75	0	Spot (Block27, Row2, Column3)	4172.48	3734.00	1632.01	0.05	0.39	1607.00	1731.60	1607.00	495.20	0.03	0.29	99.00	85.00	0.00	2127.00	2565.48	2824766.00	4.93	2186.35	2171.00
27	4	2	14642.00	30261.00	179.35	0	Spot (Block27, Row2, Column4)	23349.65	22169.00	10953.71	0.02	0.47	1681.00	1813.57	1681.00	575.83	0.03	0.32	100.00	100.00	0.00	20488.00	21668.65	21084750.00	37.40	5885.25	5924.00
27	5	2	14939.00	30265.00	187.75	0	Spot (Block27, Row2, Column5)	17098.05	16187.00	6112.87	0.02	0.36	1700.00	1818.79	1700.00	499.28	0.03	0.27	100.00	100.00	0.00	14487.00	15398.05	16944164.00	30.60	6023.04	5725.00
27	6	2	15231.00	30260.00	149.45	0	Spot (Block27, Row2, Column6)	14993.54	13134.00	8061.37	0.06	0.54	1710.00	1893.08	1710.00	695.23	0.04	0.37	100.00	100.00	0.00	11424.00	13283.54	9176046.00	18.84	4407.03	4040.00
27	7	2	15541.00	30263.00	148.95	0	Spot (Block27, Row2, Column7)	16489.98	14975.00	9475.11	0.04	0.57	1691.00	1756.60	1691.00	313.46	0.02	0.18	100.00	100.00	0.00	13284.00	14798.98	10042398.00	47.00	5007.39	4338.00
27	8	2	15839.00	30252.00	198.65	0	Spot (Block27, Row2, Column8)	1922.03	1895.00	235.71	0.01	0.12	1673.00	1734.61	1673.00	431.83	0.02	0.25	27.00	0.00	0.00	222.00	249.03	2146910.00	0.43	1754.44	1731.00
27	1	3	13742.00	30560.00	149.80	0	Spot (Block27, Row3, Column1)	48752.42	63484.00	19873.10	0.11	0.41	1583.00	1640.66	1583.00	316.33	0.02	0.19	100.00	100.00	48.05	61901.00	47169.42	29934184.00	148.93	11424.30	9405.00
27	2	3	14043.00	30559.00	146.95	0	Spot (Block27, Row3, Column2)	5646.72	5307.00	2038.20	0.03	0.36	1646.00	1793.00	1646.00	589.60	0.04	0.33	100.00	100.00	0.00	3661.00	4000.72	3303331.00	6.54	2550.77	2491.00
27	3	3	14331.00	30555.00	145.90	0	Spot (Block27, Row3, Column3)	20024.09	18517.00	10743.76	0.03	0.54	1636.00	1707.20	1636.00	343.43	0.02	0.20	100.00	100.00	0.87	16881.00	18388.09	11553899.00	53.33	5305.32	4550.00
27	4	3	14638.00	30561.00	149.20	0	Spot (Block27, Row3, Column4)	51466.91	65535.00	17590.63	0.10	0.34	1634.00	1742.97	1634.00	476.90	0.03	0.27	100.00	100.00	50.90	63901.00	49832.91	31446508.00	104.26	13024.63	10190.50
27	5	3	14942.00	30557.00	136.00	0	Spot (Block27, Row3, Column5)	22033.42	15708.50	18576.53	0.15	0.84	1727.00	1964.96	1727.00	816.02	0.06	0.42	100.00	100.00	11.04	13981.50	20306.42	10972642.00	24.59	7466.94	5238.50
27	6	3	15240.00	30560.00	214.00	0	Spot (Block27, Row3, Column6)	50375.17	58531.00	16179.01	0.07	0.32	1877.00	2230.27	1877.00	1028.32	0.07	0.46	100.00	100.00	44.69	56654.00	48498.17	65941696.00	46.82	14817.58	14398.00
27	7	3	15546.00	30561.00	147.65	0	Spot (Block27, Row3, Column7)	40637.64	40962.00	21965.29	0.00	0.54	1797.00	2003.01	1797.00	790.13	0.05	0.39	100.00	100.00	31.27	39165.00	38840.64	24301424.00	48.90	8891.02	7759.50
27	8	3	15840.00	30566.00	174.65	0	Spot (Block27, Row3, Column8)	61781.16	65535.00	9877.48	0.03	0.16	1714.00	1890.62	1714.00	687.30	0.04	0.36	100.00	100.00	83.70	63821.00	60067.16	52699872.00	87.14	15226.39	13952.50
27	1	4	13734.00	30861.00	147.40	0	Spot (Block27, Row4, Column1)	51732.11	65454.00	17242.13	0.10	0.33	1603.00	1740.33	1603.00	586.40	0.04	0.34	100.00	100.00	50.00	63851.00	50129.11	30625616.00	85.25	13614.54	10817.50
27	2	4	14039.00	30859.00	163.90	0	Spot (Block27, Row4, Column2)	36830.19	34634.00	17382.40	0.03	0.47	1705.00	1967.36	1705.00	862.97	0.06	0.44	100.00	100.00	7.61	32929.00	35125.19	27585868.00	40.40	7770.49	7399.50
27	3	4	14338.00	30862.00	156.00	0	Spot (Block27, Row4, Column3)	64994.48	65535.00	2980.37	0.00	0.05	1688.00	1907.59	1688.00	769.99	0.05	0.40	100.00	100.00	95.07	63847.00	63306.48	43481712.00	81.93	19929.54	17165.50
27	4	4	14634.00	30859.00	156.70	0	Spot (Block27, Row4, Column4)	3307.49	3118.00	832.15	0.03	0.25	1603.00	1670.94	1603.00	336.99	0.02	0.20	99.00	93.00	0.00	1515.00	1704.49	2225944.00	4.86	2055.83	2048.00
27	5	4	14929.00	30861.00	144.10	0	Spot (Block27, Row4, Column5)	5335.09	4949.50	1967.51	0.03	0.37	1696.00	1771.89	1696.00	380.76	0.02	0.21	100.00	100.00	0.00	3253.50	3639.09	3030329.00	9.36	2627.18	2501.50
27	6	4	15246.00	30862.00	190.85	0	Spot (Block27, Row4, Column6)	22880.77	22848.50	6796.24	0.00	0.30	1811.00	1998.25	1811.00	739.23	0.04	0.37	100.00	100.00	0.00	21037.50	21069.77	23612962.00	28.25	6929.71	6389.00
27	7	4	15533.00	30864.00	147.40	0	Spot (Block27, Row4, Column7)	29018.83	23783.00	20702.51	0.09	0.71	1817.50	1969.91	1817.50	657.52	0.03	0.33	100.00	99.00	7.78	21965.50	27201.33	17150136.00	41.14	6588.55	5411.00
27	8	4	15836.00	30873.00	151.75	0	Spot (Block27, Row4, Column8)	12488.71	10970.50	6676.08	0.06	0.53	1751.00	1861.78	1751.00	510.64	0.03	0.27	100.00	100.00	0.00	9219.50	10737.71	7842907.00	20.81	4192.63	3769.00
27	1	5	13738.00	31160.00	144.90	0	Spot (Block27, Row5, Column1)	48499.80	56079.50	18353.96	0.06	0.38	1692.00	1911.43	1692.00	776.48	0.05	0.41	100.00	100.00	42.48	54387.50	46807.80	27742052.00	60.00	11352.14	8955.00
27	2	5	14034.00	31162.00	170.95	0	Spot (Block27, Row5, Column2)	62549.86	65535.00	8941.99	0.02	0.14	1811.00	2170.55	1811.00	1068.43	0.08	0.49	100.00	100.00	87.35	63724.00	60738.86	50916104.00	56.51	16034.56	13927.00
27	3	5	14336.00	31163.00	160.45	0	Spot (Block27, Row5, Column3)	55803.30	65535.00	14306.46	0.07	0.26	1752.00	2017.38	1752.00	897.80	0.06	0.45	100.00	100.00	60.48	63783.00	54051.30	39676496.00	59.91	12257.15	11838.00
27	4	5	14640.00	31162.00	147.50	0	Spot (Block27, Row5, Column4)	42739.84	44972.50	21683.23	0.02	0.51	1690.00	1834.61	1690.00	608.80	0.04	0.33	100.00	100.00	34.97	43282.50	41049.84	25302112.00	67.19	10437.32	8159.00
27	5	5	14939.00	31164.00	155.90	0	Spot (Block27, Row5, Column5)	64950.45	65535.00	3143.87	0.00	0.05	1691.00	1778.92	1691.00	449.75	0.02	0.25	100.00	100.00	94.03	63844.00	63259.45	43517208.00	140.46	18439.55	15415.00
27	6	5	15238.00	31163.00	147.75	0	Spot (Block27, Row5, Column6)	16972.34	15587.50	8549.69	0.04	0.50	1764.00	1927.00	1764.00	697.81	0.04	0.36	100.00	100.00	0.00	13823.50	15208.34	10149460.00	21.56	4758.04	4082.00
27	7	5	15542.00	31164.00	197.20	0	Spot (Block27, Row5, Column7)	51517.87	65535.00	18432.90	0.10	0.36	1863.00	2102.47	1863.00	909.73	0.05	0.43	100.00	100.00	57.65	63672.00	49654.87	56567224.00	54.32	13948.35	13987.00
27	8	5	15840.00	31164.00	149.40	0	Spot (Block27, Row5, Column8)	46216.48	61624.00	22243.76	0.12	0.48	1737.00	1872.33	1737.00	630.73	0.03	0.34	100.00	100.00	47.77	59887.00	44479.48	27961140.00	70.31	10734.01	8347.00
27	1	6	13737.00	31463.00	212.90	0	Spot (Block27, Row6, Column1)	46152.64	49433.50	18654.30	0.03	0.40	1795.00	2241.33	1795.00	1196.23	0.10	0.53	100.00	100.00	38.74	47638.50	44357.64	59445096.00	36.71	13543.47	13462.50
27	2	6	14038.00	31461.00	203.45	0	Spot (Block27, Row6, Column2)	42800.77	43700.50	19490.58	0.01	0.46	1785.00	2176.25	1785.00	1149.33	0.09	0.53	100.00	100.00	28.66	41915.50	41015.77	50334048.00	35.35	11452.34	11238.00
27	3	6	14325.00	31457.00	149.60	0	Spot (Block27, Row6, Column3)	59352.68	65535.00	10682.41	0.04	0.18	1751.00	1961.78	1751.00	808.02	0.05	0.41	100.00	100.00	68.40	63784.00	57601.68	36442848.00	71.03	17041.87	13713.50
27	4	6	14641.00	31465.00	149.85	0	Spot (Block27, Row6, Column4)	14229.86	12228.50	8148.21	0.07	0.57	1760.00	1843.05	1760.00	421.95	0.02	0.23	100.00	100.00	0.00	10468.50	12469.86	8765595.00	29.36	4473.63	3575.50
27	5	6	14937.00	31462.00	155.90	0	Spot (Block27, Row6, Column5)	64528.65	65535.00	5119.83	0.01	0.08	1731.00	1872.65	1731.00	567.20	0.03	0.30	100.00	100.00	94.18	63804.00	62797.65	43234596.00	110.47	18393.23	13794.50
27	6	6	15237.00	31462.00	153.90	0	Spot (Block27, Row6, Column6)	7102.67	6027.00	3912.29	0.07	0.55	1773.00	1931.43	1773.00	703.32	0.04	0.36	100.00	84.00	0.00	4254.00	5329.67	4602529.00	7.35	2713.95	2614.50
27	7	6	15540.00	31463.00	152.55	0	Spot (Block27, Row6, Column7)	52097.40	65535.00	17760.81	0.10	0.34	1797.00	1964.35	1797.00	684.12	0.04	0.35	100.00	100.00	54.15	63738.00	50300.40	33290488.00	73.28	11914.32	10320.00
27	8	6	15843.00	31469.00	152.80	0	Spot (Block27, Row6, Column8)	51942.38	65535.00	18071.09	0.10	0.35	1716.00	1790.96	1716.00	328.62	0.02	0.18	100.00	100.00	56.21	63819.00	50226.38	33451144.00	152.61	11451.66	9436.50
27	1	7	13732.00	31759.00	162.30	0	Spot (Block27, Row7, Column1)	43238.90	41841.00	18748.66	0.01	0.43	1678.00	1980.43	1678.00	1007.26	0.07	0.51	100.00	100.00	27.53	40163.00	41560.90	31564600.00	40.96	8543.62	8347.00
27	2	7	14038.00	31764.00	154.05	0	Spot (Block27, Row7, Column2)	4431.25	3678.00	2152.85	0.08	0.49	1605.00	1809.37	1605.00	813.56	0.05	0.45	83.00	57.00	0.00	2073.00	2826.25	2875878.00	3.22	2113.39	2121.00
27	3	7	14340.00	31753.00	181.05	0	Spot (Block27, Row7, Column3)	1954.96	1901.00	240.66	0.01	0.12	1611.00	1663.41	1611.00	313.89	0.01	0.19	46.00	14.00	0.00	290.00	343.96	1794651.00	0.93	1792.56	1800.00
27	4	7	14643.00	31765.00	164.00	0	Spot (Block27, Row7, Column4)	3620.18	3275.50	1302.70	0.04	0.36	1703.00	1808.85	1703.00	509.79	0.03	0.28	92.00	67.00	0.00	1572.50	1917.18	2707893.00	3.55	2126.58	2152.00
27	5	7	14939.00	31760.00	184.30	0	Spot (Block27, Row7, Column5)	20998.73	18195.00	11425.79	0.06	0.54	1737.00	2007.35	1737.00	882.29	0.06	0.44	100.00	100.00	0.00	16458.00	19261.73	20074780.00	21.53	5593.10	5505.00
27	6	7	15236.00	31759.00	199.90	0	Spot (Block27, Row7, Column6)	46504.39	54429.50	19996.35	0.07	0.43	1872.00	2325.69	1872.00	1312.63	0.09	0.56	100.00	100.00	39.05	52557.50	44632.39	52643404.00	33.66	11403.06	11262.00
27	7	7	15527.00	31763.00	152.25	0	Spot (Block27, Row7, Column7)	55058.98	65535.00	14326.20	0.08	0.26	1762.00	2000.49	1762.00	869.62	0.06	0.43	100.00	100.00	56.13	63773.00	53296.98	35017784.00	61.01	14582.72	12690.00
27	8	7	15840.00	31761.00	188.60	0	Spot (Block27, Row7, Column8)	41683.18	42765.50	11772.62	0.01	0.28	1703.00	1810.86	1703.00	414.06	0.03	0.23	100.00	100.00	1.90	41062.50	39980.18	41766544.00	96.30	11057.91	10132.50
27	1	8	13732.00	32060.00	152.90	0	Spot (Block27, Row8, Column1)	2942.25	2791.50	740.23	0.02	0.25	1660.00	1764.62	1660.00	566.90	0.03	0.32	91.00	50.00	0.00	1131.50	1282.25	1883038.00	2.08	2048.31	2016.50
27	2	8	14047.00	32063.00	148.70	0	Spot (Block27, Row8, Column2)	12467.87	11566.00	6583.84	0.03	0.53	1622.00	1678.73	1622.00	268.98	0.01	0.16	100.00	100.00	0.00	9944.00	10845.87	7543062.00	40.11	3833.67	3441.00
27	3	8	14326.00	32062.00	147.65	0	Spot (Block27, Row8, Column3)	27905.46	22124.00	19785.60	0.10	0.71	1638.00	1730.39	1638.00	447.18	0.02	0.26	100.00	100.00	5.18	20486.00	26267.46	16687468.00	58.53	6100.93	4746.00
27	4	8	14636.00	32062.00	165.45	0	Spot (Block27, Row8, Column4)	64696.05	65535.00	4314.50	0.01	0.07	1705.00	1814.82	1705.00	522.78	0.03	0.29	100.00	100.00	94.69	63830.00	62991.05	48781304.00	120.28	19769.19	15234.50
27	5	8	14935.00	32069.00	174.20	0	Spot (Block27, Row8, Column5)	3276.11	3108.00	876.68	0.02	0.27	1701.00	1916.02	1701.00	819.26	0.05	0.43	74.00	42.00	0.00	1407.00	1575.11	2787967.00	1.66	2043.40	2046.50
27	6	8	15239.00	32063.00	212.45	0	Spot (Block27, Row8, Column6)	50630.79	65535.00	17348.77	0.11	0.34	1865.50	2259.28	1865.50	1246.91	0.08	0.55	100.00	100.00	51.87	63669.50	48765.29	65111856.00	38.79	13852.54	13509.00
27	7	8	15538.00	32065.00	147.95	0	Spot (Block27, Row8, Column7)	38872.57	37678.50	20039.39	0.01	0.52	1829.00	2097.39	1829.00	857.72	0.06	0.41	100.00	100.00	19.97	35849.50	37043.57	23168148.00	42.88	8826.08	7141.00
27	8	8	15823.00	32065.00	154.90	0	Spot (Block27, Row8, Column8)	64608.68	65535.00	3925.11	0.01	0.06	1798.00	2001.16	1798.00	732.26	0.05	0.37	100.00	100.00	91.79	63737.00	62810.68	42512900.00	85.50	18119.32	14595.00
28	1	1	18239.00	29963.00	158.20	0	Spot (Block28, Row1, Column1)	48713.05	55490.00	17908.60	0.06	0.37	1155.00	1248.88	1155.00	388.54	0.03	0.31	100.00	100.00	43.62	54335.00	47558.05	33612260.00	122.16	11387.31	8687.00
28	2	1	18535.00	29967.00	151.55	0	Spot (Block28, Row1, Column2)	43211.28	44910.00	19852.26	0.02	0.46	1192.00	1341.17	1192.00	634.83	0.05	0.47	100.00	100.00	29.64	43718.00	42019.28	27266480.00	65.96	8488.97	7345.00
28	3	1	18836.00	29965.00	153.55	0	Spot (Block28, Row1, Column3)	48468.29	63441.50	19951.78	0.12	0.41	1208.00	1314.61	1208.00	664.02	0.04	0.51	100.00	100.00	47.85	62233.50	47260.29	31504612.00	71.01	9333.53	7963.50
28	4	1	19129.00	29963.00	148.85	0	Spot (Block28, Row1, Column4)	34901.44	32934.50	19140.12	0.03	0.55	1137.00	1316.44	1137.00	676.84	0.06	0.51	100.00	100.00	8.91	31797.50	33764.44	21150332.00	49.62	7378.54	6018.00
28	5	1	19438.00	29965.00	157.85	0	Spot (Block28, Row1, Column5)	52180.77	65535.00	18961.25	0.10	0.36	1080.00	1153.73	1080.00	305.01	0.03	0.26	100.00	100.00	59.10	64455.00	51100.77	35848480.00	167.29	11396.29	9728.50
28	6	1	19735.00	29964.00	153.75	0	Spot (Block28, Row1, Column6)	60243.41	65535.00	9427.11	0.04	0.16	1082.00	1166.94	1082.00	348.56	0.03	0.30	100.00	100.00	68.95	64453.00	59161.41	39580268.00	169.49	14108.28	11169.00
28	7	1	20030.00	29965.00	163.25	0	Spot (Block28, Row1, Column7)	64719.64	65535.00	4087.59	0.01	0.06	1074.00	1157.50	1074.00	337.97	0.03	0.29	100.00	100.00	95.00	64461.00	63645.64	47893008.00	188.07	16397.93	13724.50
28	8	1	20342.00	29965.00	162.00	0	Spot (Block28, Row1, Column8)	2257.68	2133.50	581.89	0.02	0.26	1065.00	1090.66	1065.00	189.25	0.01	0.17	100.00	99.00	0.00	1068.50	1192.68	1634557.00	6.17	1370.41	1324.00
28	1	2	18246.00	30266.00	199.00	0	Spot (Block28, Row2, Column1)	1424.34	1399.00	126.21	0.01	0.09	1248.00	1366.40	1248.00	572.07	0.04	0.42	0.00	0.00	0.00	151.00	176.34	1600953.00	0.10	1356.45	1314.00
28	2	2	18539.00	30265.00	148.35	0	Spot (Block28, Row2, Column2)	57504.92	65535.00	14767.66	0.06	0.26	1284.00	1462.29	1284.00	906.94	0.06	0.62	100.00	100.00	70.28	64251.00	56220.92	34445716.00	61.79	13052.18	12749.50
28	3	2	18838.00	30264.00	148.35	0	Spot (Block28, Row2, Column3)	8393.19	7214.00	4660.92	0.07	0.56	1320.00	1537.97	1320.00	984.71	0.07	0.64	100.00	87.00	0.00	5894.00	7073.19	5027519.00	6.96	2898.47	2432.00
28	4	2	19138.00	30263.00	196.15	0	Spot (Block28, Row2, Column4)	48644.14	64662.50	20674.24	0.12	0.43	1268.00	1529.92	1268.00	996.29	0.08	0.65	100.00	100.00	48.90	63394.50	47376.14	52925352.00	47.29	11243.21	11243.00
28	5	2	19445.00	30265.00	191.40	0	Spot (Block28, Row2, Column5)	17101.47	16853.00	4864.24	0.01	0.28	1109.50	1276.90	1109.50	658.78	0.06	0.52	100.00	100.00	0.00	15743.50	15991.97	17665816.00	24.02	4953.80	4481.00
28	6	2	19729.00	30262.00	152.45	0	Spot (Block28, Row2, Column6)	35801.25	32813.00	20659.14	0.04	0.58	1093.00	1335.59	1093.00	755.86	0.09	0.57	100.00	100.00	13.59	31720.00	34708.25	22912888.00	45.60	6728.51	5396.00
28	7	2	20037.00	30266.00	152.30	0	Spot (Block28, Row2, Column7)	42703.93	42982.50	20012.22	0.00	0.47	1086.00	1214.87	1086.00	403.36	0.05	0.33	100.00	100.00	30.35	41896.50	41617.93	27159856.00	102.86	9113.55	8078.00
28	8	2	20341.00	30268.00	157.95	0	Spot (Block28, Row2, Column8)	1612.66	1619.00	191.30	0.00	0.12	1062.00	1120.55	1062.00	344.88	0.02	0.31	82.00	28.00	0.00	557.00	550.66	1111124.00	1.43	1216.14	1206.00
28	1	3	18238.00	30565.00	157.25	0	Spot (Block28, Row3, Column1)	59365.02	65535.00	11723.86	0.04	0.20	1234.00	1289.70	1234.00	293.47	0.02	0.23	100.00	100.00	71.91	64301.00	58131.02	40368568.00	197.89	15738.75	13414.00
28	2	3	18538.00	30569.00	146.70	0	Spot (Block28, Row3, Column2)	9887.10	8922.00	4993.01	0.04	0.51	1295.00	1419.32	1295.00	559.94	0.04	0.39	100.00	100.00	0.00	7627.00	8592.10	5803725.00	15.12	3243.16	2854.00
28	3	3	18827.00	30563.00	146.05	0	Spot (Block28, Row3, Column3)	38518.75	35004.50	18901.68	0.04	0.49	1310.00	1377.68	1310.00	312.17	0.02	0.23	100.00	100.00	15.92	33694.50	37208.75	22495036.00	118.98	9146.21	7001.00
28	4	3	19141.00	30566.00	155.70	0	Spot (Block28, Row3, Column4)	61665.35	65535.00	7797.58	0.03	0.13	1250.00	1398.21	1250.00	759.91	0.05	0.54	100.00	100.00	74.10	64285.00	60415.35	41192824.00	79.31	16437.98	12797.50
28	5	3	19440.00	30566.00	145.90	0	Spot (Block28, Row3, Column5)	17497.92	16039.00	9119.28	0.04	0.52	1112.00	1291.28	1112.00	638.90	0.06	0.49	100.00	100.00	0.00	14927.00	16385.92	10078804.00	25.37	4486.47	3715.00
28	6	3	19742.00	30564.00	219.30	0	Spot (Block28, Row3, Column6)	50572.81	58957.50	16165.43	0.07	0.32	1139.50	1619.88	1139.50	1034.38	0.15	0.64	100.00	100.00	45.57	57818.00	49433.31	69588816.00	47.33	12921.19	12383.00
28	7	3	20040.00	30566.00	155.65	0	Spot (Block28, Row3, Column7)	56260.84	65535.00	14552.29	0.07	0.26	1116.00	1393.74	1116.00	778.88	0.10	0.56	100.00	100.00	62.93	64419.00	55144.84	37638824.00	70.44	12006.35	10033.00
28	8	3	20342.00	30571.00	161.45	0	Spot (Block28, Row3, Column8)	59526.92	65535.00	10802.74	0.04	0.18	1077.50	1185.60	1077.50	490.33	0.04	0.41	100.00	100.00	66.02	64457.50	58449.42	42919308.00	118.98	13695.32	12033.00
28	1	4	18242.00	30866.00	153.25	0	Spot (Block28, Row4, Column1)	61403.73	65535.00	8326.05	0.03	0.14	1232.00	1355.72	1232.00	457.21	0.04	0.34	100.00	100.00	74.10	64303.00	60171.73	39360136.00	131.34	18355.26	16089.00
28	2	4	18539.00	30865.00	165.60	0	Spot (Block28, Row4, Column2)	24622.31	21891.00	11884.43	0.05	0.48	1336.00	1522.74	1336.00	617.07	0.06	0.41	100.00	100.00	0.00	20555.00	23286.31	18688340.00	37.43	5514.40	5255.00
28	3	4	18837.00	30867.00	164.45	0	Spot (Block28, Row4, Column3)	65124.07	65535.00	2912.27	0.00	0.04	1319.00	1482.16	1319.00	557.27	0.05	0.38	100.00	100.00	96.49	64216.00	63805.07	48192296.00	114.20	20497.55	15893.50
28	4	4	19133.00	30866.00	149.45	0	Spot (Block28, Row4, Column4)	7636.58	6942.00	3267.94	0.04	0.43	1252.00	1323.58	1252.00	335.03	0.02	0.25	100.00	100.00	0.00	5690.00	6384.58	4681226.00	18.84	2805.83	2637.00
28	5	4	19434.00	30861.00	144.50	0	Spot (Block28, Row4, Column5)	10448.33	7038.00	11628.92	0.17	1.11	1172.00	1239.43	1172.00	328.16	0.02	0.26	98.00	98.00	2.10	5866.00	9276.33	5976442.00	28.06	3621.14	2187.00
28	6	4	19739.00	30861.00	194.05	0	Spot (Block28, Row4, Column6)	19632.95	19877.00	4891.05	0.01	0.25	1123.00	1360.58	1123.00	705.18	0.08	0.52	100.00	100.00	0.00	18754.00	18509.95	20909092.00	25.91	5702.91	5110.50
28	7	4	20031.00	30871.00	151.85	0	Spot (Block28, Row4, Column7)	44551.50	54856.00	22505.45	0.09	0.51	1147.00	1368.09	1147.00	633.21	0.08	0.46	100.00	100.00	43.33	53709.00	43404.50	28067620.00	68.20	9388.03	6947.00
28	8	4	20341.00	30877.00	149.05	0	Spot (Block28, Row4, Column8)	22371.88	19901.50	12975.89	0.05	0.58	1097.00	1186.94	1097.00	365.74	0.03	0.31	100.00	100.00	0.00	18804.50	21274.88	13646849.00	57.92	5588.44	4477.00
28	1	5	18238.00	31166.00	150.60	0	Spot (Block28, Row5, Column1)	54414.47	65535.00	15722.79	0.08	0.29	1224.00	1488.38	1224.00	787.80	0.08	0.53	100.00	100.00	58.68	64311.00	53190.47	33846064.00	67.18	13981.34	11254.00
28	2	5	18544.00	31165.00	161.25	0	Spot (Block28, Row5, Column2)	61725.52	65535.00	8926.02	0.03	0.14	1341.00	1608.51	1341.00	803.55	0.08	0.50	100.00	100.00	76.01	64194.00	60384.52	44504520.00	74.81	13633.79	11780.00
28	3	5	18838.00	31169.00	158.60	0	Spot (Block28, Row5, Column3)	49906.24	59600.50	17503.46	0.08	0.35	1305.00	1513.88	1305.00	641.81	0.06	0.42	100.00	100.00	45.98	58295.50	48601.24	34735016.00	75.40	9856.44	8496.50
28	4	5	19133.00	31168.00	155.35	0	Spot (Block28, Row5, Column4)	54710.65	65535.00	16455.70	0.08	0.30	1238.00	1370.89	1238.00	499.89	0.04	0.36	100.00	100.00	63.14	64297.00	53472.65	36218748.00	106.70	12904.48	10385.00
28	5	5	19442.00	31168.00	163.35	0	Spot (Block28, Row5, Column5)	64621.82	65535.00	5022.55	0.01	0.08	1187.00	1287.41	1187.00	468.46	0.04	0.36	100.00	100.00	95.53	64348.00	63434.82	47691372.00	135.20	19283.96	13438.00
28	6	5	19743.00	31168.00	151.00	0	Spot (Block28, Row5, Column6)	39965.79	38705.00	19862.95	0.01	0.50	1146.00	1340.82	1146.00	677.61	0.07	0.51	100.00	100.00	21.31	37559.00	38819.79	24938772.00	57.00	8352.18	7239.00
28	7	5	20046.00	31170.00	209.55	0	Spot (Block28, Row5, Column7)	52650.16	65535.00	16308.06	0.10	0.31	1186.00	1520.19	1186.00	917.34	0.11	0.60	100.00	100.00	54.90	64349.00	51464.16	65602792.00	55.74	13282.00	13067.00
28	8	5	20339.00	31168.00	155.25	0	Spot (Block28, Row5, Column8)	55441.59	65535.00	16462.21	0.07	0.30	1082.00	1241.33	1082.00	551.51	0.06	0.44	100.00	100.00	65.61	64453.00	54359.59	36758076.00	98.28	11565.98	9205.00
28	1	6	18237.00	31465.00	217.25	0	Spot (Block28, Row6, Column1)	47073.31	50357.50	17872.30	0.03	0.38	1266.00	1748.38	1266.00	1172.87	0.14	0.67	100.00	100.00	39.85	49091.50	45807.31	63549504.00	38.64	12199.63	11797.50
28	2	6	18536.00	31466.00	219.60	0	Spot (Block28, Row6, Column2)	47767.91	51116.00	17640.54	0.03	0.37	1258.00	1654.34	1258.00	1074.68	0.12	0.65	100.00	100.00	36.69	49858.00	46509.91	66015744.00	42.91	11706.14	11120.00
28	3	6	18830.00	31464.00	157.55	0	Spot (Block28, Row6, Column3)	65054.88	65535.00	3006.96	0.00	0.05	1257.00	1442.64	1257.00	668.62	0.06	0.46	100.00	100.00	96.32	64278.00	63797.88	44237740.00	95.14	19538.19	16850.00
28	4	6	19143.00	31465.00	150.05	0	Spot (Block28, Row6, Column4)	30426.81	25620.50	19628.48	0.07	0.65	1221.00	1309.61	1221.00	370.75	0.03	0.28	100.00	100.00	5.34	24399.50	29205.81	18803800.00	78.53	6351.20	5527.50
28	5	6	19437.00	31468.00	163.75	0	Spot (Block28, Row6, Column5)	64756.08	65535.00	4307.27	0.01	0.07	1200.00	1392.18	1200.00	762.55	0.06	0.55	100.00	100.00	95.11	64335.00	63556.08	47660944.00	83.09	19545.40	13703.50
28	6	6	19740.00	31465.00	152.00	0	Spot (Block28, Row6, Column6)	14323.16	11387.00	9880.16	0.10	0.69	1168.00	1336.37	1168.00	689.00	0.06	0.52	100.00	100.00	0.00	10219.00	13155.16	9123850.00	18.85	3346.21	3048.50
28	7	6	20039.00	31464.00	160.10	0	Spot (Block28, Row6, Column7)	63210.93	65535.00	6519.45	0.02	0.10	1137.00	1344.06	1137.00	733.13	0.07	0.55	100.00	100.00	83.33	64398.00	62073.93	44753764.00	84.39	17240.79	12513.00
28	8	6	20343.00	31466.00	157.65	0	Spot (Block28, Row6, Column8)	63804.16	65535.00	5206.84	0.01	0.08	1069.00	1174.46	1069.00	412.10	0.04	0.35	100.00	100.00	84.38	64466.00	62735.16	43706260.00	151.98	18303.99	13620.00
28	1	7	18239.00	31763.00	163.50	0	Spot (Block28, Row7, Column1)	32785.41	30057.00	16659.01	0.04	0.51	1130.50	1385.11	1130.50	754.43	0.09	0.54	100.00	100.00	3.37	28926.50	31654.91	24294000.00	41.62	5940.38	5835.00
28	2	7	18537.00	31768.00	150.05	0	Spot (Block28, Row7, Column2)	10436.26	8154.50	6807.02	0.11	0.65	1131.00	1328.44	1131.00	655.03	0.07	0.49	100.00	99.00	0.00	7023.50	9305.26	6449607.00	13.90	2876.28	2771.50
28	3	7	18838.00	31763.00	171.45	0	Spot (Block28, Row7, Column3)	1836.00	1770.00	380.20	0.02	0.21	1145.00	1202.78	1145.00	283.19	0.02	0.24	86.00	52.00	0.00	625.00	691.00	1503686.00	2.24	1362.99	1361.00
28	4	7	19139.00	31766.00	151.85	0	Spot (Block28, Row7, Column4)	7101.33	5910.00	4148.37	0.08	0.58	1174.00	1321.92	1174.00	729.40	0.05	0.55	100.00	91.00	0.00	4736.00	5927.33	4509346.00	7.92	2217.92	2058.00
28	5	7	19436.00	31765.00	201.40	0	Spot (Block28, Row7, Column5)	44499.93	51765.00	21623.12	0.07	0.49	1200.00	1595.55	1200.00	1171.70	0.12	0.73	100.00	100.00	39.97	50565.00	43299.93	51219868.00	36.62	10470.00	10375.00
28	6	7	19737.00	31766.00	212.40	0	Spot (Block28, Row7, Column6)	48912.85	65535.00	19597.54	0.13	0.40	1195.00	1710.76	1195.00	1277.19	0.16	0.75	100.00	100.00	50.23	64340.00	47717.85	62902564.00	36.96	12134.38	12246.00
28	7	7	20031.00	31765.00	157.90	0	Spot (Block28, Row7, Column7)	64475.88	65535.00	4108.81	0.01	0.06	1092.00	1315.38	1092.00	703.10	0.08	0.53	100.00	100.00	89.53	64443.00	63383.88	44359824.00	89.83	18034.22	15484.00
28	8	7	20344.00	31766.00	191.20	0	Spot (Block28, Row7, Column8)	39100.30	40522.50	9844.09	0.02	0.25	1060.00	1166.56	1060.00	413.16	0.04	0.35	100.00	100.00	0.10	39462.50	38040.30	40273320.00	91.81	9956.71	9097.00
28	1	8	18251.00	32073.00	155.40	0	Spot (Block28, Row8, Column1)	2468.36	1797.50	3782.59	0.14	1.53	1092.00	1173.27	1092.00	369.89	0.03	0.32	79.00	47.00	0.00	705.50	1376.36	1638990.00	3.50	1519.12	1409.00
28	2	8	18541.00	32068.00	149.80	0	Spot (Block28, Row8, Column2)	37075.49	33955.50	19631.69	0.04	0.53	1086.00	1157.33	1086.00	278.36	0.03	0.24	100.00	100.00	15.26	32869.50	35989.49	22838592.00	129.04	7485.57	6742.00
28	3	8	18832.00	32067.00	151.65	0	Spot (Block28, Row8, Column3)	43294.84	50566.00	22597.77	0.07	0.52	1075.00	1139.46	1075.00	307.98	0.03	0.27	100.00	100.00	41.40	49491.00	42219.84	27189320.00	136.88	9131.58	7573.00
28	4	8	19135.00	32067.00	161.25	0	Spot (Block28, Row8, Column4)	64592.78	65535.00	4188.04	0.01	0.06	1091.00	1151.06	1091.00	323.26	0.02	0.28	100.00	100.00	91.78	64444.00	63501.78	46378068.00	196.26	17192.67	14449.00
28	5	8	19433.00	32067.00	151.25	0	Spot (Block28, Row8, Column5)	7075.39	6752.50	3087.39	0.02	0.44	1099.00	1346.79	1099.00	886.12	0.09	0.66	100.00	96.00	0.00	5653.50	5976.39	4429195.00	6.46	2410.62	2314.50
28	6	8	19739.00	32068.00	215.70	0	Spot (Block28, Row8, Column6)	50841.41	65535.00	17132.24	0.11	0.34	1136.00	1536.66	1136.00	1089.19	0.13	0.71	100.00	100.00	50.94	64399.00	49705.41	67670608.00	45.27	12677.48	12399.00
28	7	8	20039.00	32068.00	151.95	0	Spot (Block28, Row8, Column7)	53494.36	65535.00	16898.12	0.09	0.32	1058.00	1259.52	1058.00	695.02	0.08	0.55	100.00	100.00	57.50	64477.00	52436.36	33862192.00	75.16	11798.29	9248.50
28	8	8	20326.00	32067.00	155.25	0	Spot (Block28, Row8, Column8)	63863.37	65535.00	5542.79	0.01	0.09	1057.00	1149.11	1057.00	373.65	0.04	0.33	100.00	100.00	84.64	64478.00	62806.37	42405668.00	167.84	16647.73	12052.50
29	1	1	4729.00	34445.00	154.25	0	Spot (Block29, Row1, Column1)	57520.91	65535.00	11720.01	0.06	0.20	869.00	978.86	869.00	460.71	0.05	0.47	100.00	100.00	59.88	64666.00	56651.91	37849084.00	122.73	11656.43	9544.00
29	2	1	5025.00	34449.00	155.05	0	Spot (Block29, Row1, Column2)	60705.71	65535.00	10767.44	0.03	0.18	875.00	1074.36	875.00	639.25	0.09	0.60	100.00	100.00	74.44	64660.00	59830.71	40369652.00	93.28	11890.63	10836.00
29	3	1	5327.00	34449.00	143.50	0	Spot (Block29, Row1, Column3)	25460.48	22140.00	17306.76	0.06	0.68	849.00	963.04	849.00	442.96	0.05	0.46	100.00	100.00	0.89	21291.00	24611.48	14257870.00	55.30	5018.98	3828.00
29	4	1	5626.00	34447.00	146.10	0	Spot (Block29, Row1, Column4)	60219.04	65535.00	10318.36	0.04	0.17	880.00	1025.03	880.00	525.96	0.07	0.51	100.00	100.00	71.01	64655.00	59339.04	35107976.00	112.54	13498.51	11082.50
29	5	1	5930.00	34448.00	146.40	0	Spot (Block29, Row1, Column5)	49366.84	65535.00	20628.50	0.12	0.42	886.00	975.23	886.00	348.86	0.04	0.36	100.00	100.00	52.75	64649.00	48480.84	28731684.00	138.71	9545.87	7897.00
29	6	1	6227.00	34448.00	144.55	0	Spot (Block29, Row1, Column6)	59601.60	65535.00	10485.72	0.04	0.18	906.00	1025.04	906.00	384.12	0.05	0.37	100.00	100.00	68.85	64629.00	58695.60	33675160.00	152.50	14892.73	13012.50
29	7	1	6518.00	34451.00	154.05	0	Spot (Block29, Row1, Column7)	64397.77	65535.00	4835.90	0.01	0.08	905.00	1001.70	905.00	367.04	0.04	0.37	100.00	100.00	92.96	64630.00	63492.77	42052128.00	172.72	16776.37	13995.00
29	8	1	6833.00	34447.00	155.25	0	Spot (Block29, Row1, Column8)	2774.58	2551.50	1011.60	0.04	0.36	884.00	909.02	884.00	210.56	0.01	0.23	100.00	99.00	0.00	1667.50	1890.58	1836772.00	8.86	1374.10	1332.00
29	1	2	4717.00	34754.00	214.85	0	Spot (Block29, Row2, Column1)	976.64	976.00	90.05	0.00	0.09	844.00	953.39	844.00	448.35	0.05	0.47	0.00	0.00	0.00	132.00	132.64	1283299.00	0.05	868.21	877.00
29	2	2	5025.00	34749.00	129.90	0	Spot (Block29, Row2, Column2)	49768.41	55691.00	16610.94	0.05	0.33	848.00	1020.79	848.00	633.33	0.08	0.62	100.00	100.00	36.97	54843.00	48920.41	22346100.00	76.97	9353.74	8876.00
29	3	2	5329.00	34749.00	141.70	0	Spot (Block29, Row2, Column3)	3567.07	3186.50	1323.48	0.05	0.37	866.00	988.43	866.00	524.08	0.06	0.53	100.00	94.00	0.00	2320.50	2701.07	1940488.00	4.92	1472.19	1365.00
29	4	2	5635.00	34748.00	197.90	0	Spot (Block29, Row2, Column4)	23514.95	20132.00	15493.87	0.07	0.66	898.00	1111.11	898.00	673.11	0.09	0.61	100.00	100.00	0.09	19234.00	22616.95	26078080.00	33.28	5710.32	5814.00
29	5	2	5931.00	34751.00	175.55	0	Spot (Block29, Row2, Column5)	25851.31	24802.00	10153.04	0.02	0.39	894.00	1029.52	894.00	476.99	0.06	0.46	100.00	100.00	0.00	23908.00	24957.31	22257960.00	52.04	6231.47	5197.00
29	6	2	6220.00	34750.00	146.45	0	Spot (Block29, Row2, Column6)	40275.24	40301.00	19476.48	0.00	0.48	929.00	1077.36	929.00	517.62	0.06	0.48	100.00	100.00	18.43	39372.00	39346.24	23601392.00	75.73	7521.66	7075.50
29	7	2	6529.00	34750.00	145.25	0	Spot (Block29, Row2, Column7)	17572.92	15874.00	10104.47	0.04	0.58	907.00	997.30	907.00	331.50	0.04	0.33	100.00	100.00	0.00	14967.00	16665.92	10157148.00	50.00	3911.07	3336.50
29	8	2	6821.00	34752.00	201.50	0	Spot (Block29, Row2, Column8)	994.73	990.00	96.75	0.00	0.10	883.00	942.04	883.00	359.26	0.03	0.38	2.00	0.00	0.00	107.00	111.73	1142940.00	0.15	917.02	906.00
29	1	3	4731.00	35052.00	148.45	0	Spot (Block29, Row3, Column1)	60236.76	65535.00	10463.93	0.04	0.17	894.00	968.24	894.00	341.92	0.03	0.35	100.00	100.00	73.21	64641.00	59342.76	36202588.00	173.34	14527.01	11933.00
29	2	3	5032.00	35049.00	139.50	0	Spot (Block29, Row3, Column2)	5284.67	4957.00	2084.87	0.03	0.39	863.00	992.94	863.00	468.45	0.06	0.47	100.00	100.00	0.00	4094.00	4421.67	2779736.00	9.16	1976.32	1773.00
29	3	3	5317.00	35046.00	142.15	0	Spot (Block29, Row3, Column3)	28686.27	26148.00	14698.35	0.04	0.51	879.00	964.31	879.00	412.87	0.04	0.43	100.00	100.00	1.10	25269.00	27807.27	15662705.00	67.15	6536.71	5170.50
29	4	3	5632.00	35049.00	147.40	0	Spot (Block29, Row3, Column4)	63091.02	65535.00	6218.00	0.02	0.10	893.00	1028.02	893.00	522.19	0.06	0.51	100.00	100.00	79.83	64642.00	62198.02	37224016.00	118.85	17085.69	14108.50
29	5	3	5930.00	35046.00	135.05	0	Spot (Block29, Row3, Column5)	25781.92	21185.00	16711.93	0.09	0.65	883.00	1018.47	883.00	550.66	0.06	0.54	100.00	100.00	8.70	20302.00	24898.92	12736270.00	44.97	8365.52	4836.50
29	6	3	6233.00	35049.00	234.20	0	Spot (Block29, Row3, Column6)	41674.85	33101.00	17218.52	0.10	0.41	948.00	1224.82	948.00	880.47	0.11	0.72	100.00	100.00	26.06	32153.00	40726.85	65888352.00	45.94	11596.04	11104.00
29	7	3	6533.00	35051.00	145.10	0	Spot (Block29, Row3, Column7)	42621.01	45637.00	21855.78	0.03	0.51	910.00	1127.94	910.00	774.81	0.09	0.69	100.00	100.00	35.13	44727.00	41711.01	24507196.00	53.55	8235.49	6256.50
29	8	3	6832.00	35054.00	156.85	0	Spot (Block29, Row3, Column8)	59540.55	65535.00	11589.58	0.04	0.19	883.00	1006.01	883.00	533.33	0.06	0.53	100.00	100.00	70.00	64652.00	58657.55	40487940.00	109.75	12251.98	11507.00
29	1	4	4727.00	35348.00	145.35	0	Spot (Block29, Row4, Column1)	62570.84	65535.00	7020.03	0.02	0.11	904.00	1037.42	904.00	424.56	0.06	0.41	100.00	100.00	80.45	64631.00	61666.84	35853384.00	144.94	16589.56	12918.00
29	2	4	5027.00	35347.00	175.10	0	Spot (Block29, Row4, Column2)	12323.29	10611.50	7188.28	0.06	0.58	910.00	1108.99	910.00	598.09	0.09	0.54	100.00	100.00	0.00	9701.50	11413.29	10573381.00	18.75	3095.71	3090.00
29	3	4	5332.00	35348.00	152.60	0	Spot (Block29, Row4, Column3)	64731.24	65535.00	4166.13	0.01	0.06	918.00	1102.79	918.00	601.86	0.08	0.55	100.00	100.00	94.79	64617.00	63813.24	41039972.00	105.72	18785.81	15237.50
29	4	4	5623.00	35350.00	150.00	0	Spot (Block29, Row4, Column4)	2752.10	2660.00	843.01	0.01	0.31	905.00	973.06	905.00	313.74	0.03	0.32	99.00	95.00	0.00	1755.00	1847.10	1695291.00	5.67	1305.25	1265.00
29	5	4	5912.00	35342.00	138.65	0	Spot (Block29, Row4, Column5)	11381.28	8113.00	12240.02	0.15	1.08	892.00	969.37	892.00	309.90	0.04	0.32	100.00	100.00	2.29	7221.00	10489.28	5975172.00	33.60	3273.80	1999.00
29	6	4	6230.00	35349.00	174.15	0	Spot (Block29, Row4, Column6)	36022.00	36112.00	15716.59	0.00	0.44	925.00	1077.94	925.00	563.05	0.07	0.52	100.00	100.00	3.18	35187.00	35097.00	30582696.00	62.06	7455.88	6242.50
29	7	4	6526.00	35353.00	143.70	0	Spot (Block29, Row4, Column7)	37014.54	35589.00	23606.48	0.02	0.64	923.00	1085.56	923.00	636.21	0.07	0.59	100.00	100.00	28.19	34666.00	36091.54	20617152.00	56.47	6751.37	5559.00
29	8	4	6827.00	35360.00	143.35	0	Spot (Block29, Row4, Column8)	17144.53	16265.00	8777.70	0.02	0.51	897.00	993.27	897.00	396.97	0.04	0.40	100.00	100.00	0.00	15368.00	16247.53	9600937.00	40.69	4087.43	3289.00
29	1	5	4729.00	35649.00	147.50	0	Spot (Block29, Row5, Column1)	64486.49	65535.00	4633.85	0.01	0.07	922.00	1133.29	922.00	654.94	0.09	0.58	100.00	100.00	92.75	64613.00	63564.49	38240812.00	96.73	16730.09	13065.50
29	2	5	5032.00	35653.00	155.70	0	Spot (Block29, Row5, Column2)	59990.89	65535.00	10931.31	0.04	0.18	994.00	1293.67	994.00	781.21	0.11	0.60	100.00	100.00	69.46	64541.00	58996.89	40074272.00	75.14	12730.19	11926.00
29	3	5	5331.00	35650.00	153.05	0	Spot (Block29, Row5, Column3)	45389.75	46904.50	19527.60	0.01	0.43	954.00	1229.65	954.00	741.04	0.11	0.60	100.00	100.00	36.80	45950.50	44435.75	29231184.00	59.59	7382.94	6507.00
29	4	5	5628.00	35649.00	143.30	0	Spot (Block29, Row5, Column4)	51595.46	65535.00	17706.39	0.10	0.34	918.00	1064.79	918.00	501.33	0.06	0.47	100.00	100.00	52.76	64617.00	50677.46	28945236.00	100.79	10850.47	8267.50
29	5	5	5929.00	35649.00	153.10	0	Spot (Block29, Row5, Column5)	64172.73	65535.00	5677.85	0.01	0.09	965.00	1106.09	965.00	466.56	0.06	0.42	100.00	100.00	92.57	64570.00	63207.73	41455964.00	135.18	15643.40	11234.00
29	6	5	6232.00	35649.00	147.70	0	Spot (Block29, Row5, Column6)	43656.51	44581.00	18980.36	0.01	0.43	979.00	1150.09	979.00	659.80	0.07	0.57	100.00	100.00	27.53	43602.00	42677.51	25844792.00	64.42	8591.66	7708.00
29	7	5	6535.00	35650.00	204.65	0	Spot (Block29, Row5, Column7)	39187.86	38066.00	22947.62	0.01	0.59	982.00	1248.88	982.00	886.11	0.10	0.71	100.00	100.00	33.64	37084.00	38205.86	46829884.00	42.82	9617.34	9896.50
29	8	5	6830.00	35652.00	146.25	0	Spot (Block29, Row5, Column8)	50545.04	65535.00	20076.50	0.11	0.40	922.50	1084.62	922.50	614.23	0.07	0.57	100.00	100.00	55.33	64612.50	49622.54	29417408.00	80.52	10077.38	7119.00
29	1	6	4733.00	35949.00	232.10	0	Spot (Block29, Row6, Column1)	36939.86	25343.00	19156.34	0.16	0.52	946.00	1289.20	946.00	860.13	0.13	0.67	100.00	100.00	22.95	24397.00	35993.86	57146296.00	41.45	10697.45	10590.00
29	2	6	5027.00	35949.00	223.90	0	Spot (Block29, Row6, Column2)	23585.87	15320.00	15541.88	0.19	0.66	943.00	1220.46	943.00	813.69	0.11	0.67	100.00	100.00	0.77	14377.00	22642.87	33775000.00	27.49	6800.70	6924.50
29	3	6	5320.00	35946.00	147.65	0	Spot (Block29, Row6, Column3)	64448.92	65535.00	4082.91	0.01	0.06	897.00	1082.73	897.00	601.42	0.08	0.56	100.00	100.00	88.20	64638.00	63551.92	38218536.00	105.36	18818.80	15458.00
29	4	6	5630.00	35949.00	139.35	0	Spot (Block29, Row6, Column4)	19109.55	17283.00	9922.26	0.04	0.52	900.00	995.50	900.00	363.71	0.04	0.37	100.00	100.00	0.00	16383.00	18209.55	10032512.00	49.80	4717.88	4147.00
29	5	6	5925.00	35950.00	155.35	0	Spot (Block29, Row6, Column5)	64355.87	65535.00	5183.81	0.01	0.08	954.00	1122.62	954.00	532.90	0.07	0.47	100.00	100.00	92.65	64581.00	63401.87	42925760.00	118.66	15686.77	12470.00
29	6	6	6232.00	35948.00	144.80	0	Spot (Block29, Row6, Column6)	9070.96	7686.50	5859.21	0.07	0.65	978.00	1110.28	978.00	494.42	0.06	0.45	100.00	100.00	0.00	6708.50	8092.96	5188592.00	16.10	2351.47	2140.00
29	7	6	6531.00	35950.00	146.60	0	Spot (Block29, Row6, Column7)	55033.62	65535.00	15932.70	0.08	0.29	957.00	1126.13	957.00	635.38	0.07	0.56	100.00	100.00	61.71	64578.00	54076.62	32194904.00	84.84	11843.85	9819.00
29	8	6	6834.00	35951.00	148.00	0	Spot (Block29, Row6, Column8)	55264.95	65535.00	15718.40	0.07	0.28	916.00	1005.48	916.00	316.24	0.04	0.31	100.00	100.00	62.48	64619.00	54348.95	32993424.00	171.58	12907.69	10522.00
29	1	7	4727.00	36243.00	157.30	0	Spot (Block29, Row7, Column1)	22898.51	20627.00	11813.32	0.05	0.52	912.00	1152.28	912.00	670.11	0.10	0.58	100.00	100.00	0.00	19715.00	21986.51	15593882.00	32.45	4462.90	4204.50
29	2	7	5028.00	36248.00	143.20	0	Spot (Block29, Row7, Column2)	4577.22	4125.50	2377.33	0.05	0.52	887.00	1028.71	887.00	516.94	0.06	0.50	100.00	85.00	0.00	3238.50	3690.22	2526627.00	6.86	1669.44	1500.00
29	3	7	5326.00	36247.00	160.85	0	Spot (Block29, Row7, Column3)	1273.31	1229.50	198.55	0.02	0.16	862.00	907.35	862.00	215.96	0.02	0.24	85.00	38.00	0.00	367.50	411.31	909140.00	1.69	979.89	976.50
29	4	7	5632.00	36247.00	144.35	0	Spot (Block29, Row7, Column4)	3209.87	2904.00	1354.73	0.04	0.42	893.00	1044.53	893.00	542.81	0.07	0.52	99.00	75.00	0.00	2011.00	2316.87	1791110.00	3.99	1466.42	1292.50
29	5	7	5924.00	36248.00	190.45	0	Spot (Block29, Row7, Column5)	20695.19	16674.00	13926.42	0.09	0.67	927.00	1189.73	927.00	735.08	0.11	0.62	100.00	100.00	0.00	15747.00	19768.19	21150496.00	26.54	4697.14	4629.00
29	6	7	6226.00	36250.00	217.85	0	Spot (Block29, Row7, Column6)	28210.73	21558.00	17770.54	0.12	0.63	998.00	1402.19	998.00	1006.91	0.15	0.72	100.00	100.00	4.13	20560.00	27212.73	38253812.00	26.62	7950.33	8395.00
29	7	7	6516.00	36250.00	150.10	0	Spot (Block29, Row7, Column7)	64135.90	65535.00	5000.16	0.01	0.08	968.00	1170.00	968.00	621.54	0.08	0.53	100.00	100.00	87.64	64567.00	63167.90	39443924.00	101.31	16631.70	13714.00
29	8	7	6829.00	36249.00	181.25	0	Spot (Block29, Row7, Column8)	52393.41	56726.00	13520.36	0.03	0.26	970.00	1126.27	970.00	550.93	0.06	0.49	100.00	100.00	32.22	55756.00	51423.41	48464192.00	93.05	11870.95	9954.00
29	1	8	4730.00	36565.00	154.95	0	Spot (Block29, Row8, Column1)	1721.70	1480.00	1645.65	0.07	0.96	912.00	985.22	912.00	341.08	0.03	0.35	73.00	35.00	0.00	568.00	809.70	1144932.00	2.16	1120.38	1038.00
29	2	8	5035.00	36553.00	144.90	0	Spot (Block29, Row8, Column2)	12091.62	10766.50	6761.20	0.05	0.56	897.00	921.98	897.00	129.30	0.01	0.14	100.00	100.00	0.00	9869.50	11194.62	6940587.00	86.39	2997.60	2639.00
29	3	8	5320.00	36547.00	144.05	0	Spot (Block29, Row8, Column3)	32653.88	28563.00	21907.33	0.06	0.67	906.00	982.20	906.00	365.18	0.04	0.37	100.00	100.00	14.16	27657.00	31747.88	18449464.00	86.73	6006.91	4574.00
29	4	8	5625.00	36552.00	157.05	0	Spot (Block29, Row8, Column4)	63093.61	65535.00	7944.73	0.02	0.13	939.00	1059.51	939.00	502.53	0.05	0.47	100.00	100.00	88.27	64596.00	62154.61	43030240.00	123.44	14266.46	12685.00
29	5	8	5923.00	36548.00	145.00	0	Spot (Block29, Row8, Column5)	2400.61	2330.00	649.93	0.01	0.27	918.00	1159.66	918.00	795.14	0.10	0.69	82.00	41.00	0.00	1412.00	1482.61	1375550.00	1.56	1253.94	1184.00
29	6	8	6228.00	36550.00	222.30	0	Spot (Block29, Row8, Column6)	42882.61	35760.00	19761.81	0.08	0.46	981.00	1320.86	981.00	1025.80	0.13	0.78	100.00	100.00	36.41	34779.00	41901.61	60765152.00	40.52	11448.74	11278.00
29	7	8	6530.00	36553.00	142.25	0	Spot (Block29, Row8, Column7)	47531.48	51741.00	18840.37	0.04	0.40	959.00	1174.49	959.00	762.20	0.09	0.65	100.00	100.00	40.07	50782.00	46572.48	26094924.00	60.82	10086.91	7900.00
29	8	8	6820.00	36553.00	153.10	0	Spot (Block29, Row8, Column8)	63717.06	65535.00	6818.63	0.01	0.11	1000.00	1155.21	1000.00	541.51	0.06	0.47	100.00	100.00	90.67	64535.00	62717.06	40970436.00	115.53	15608.07	12878.00
30	1	1	9233.00	34452.00	153.90	0	Spot (Block30, Row1, Column1)	56748.79	65535.00	12486.29	0.06	0.22	1523.00	1679.55	1523.00	565.03	0.04	0.34	100.00	100.00	57.81	64012.00	55225.79	36716768.00	97.46	15091.96	11863.00
30	2	1	9526.00	34450.00	132.05	0	Spot (Block30, Row1, Column2)	2507.24	2440.00	531.41	0.01	0.21	1459.00	1553.25	1459.00	399.50	0.03	0.26	90.00	64.00	0.00	981.00	1048.24	1163358.00	2.39	2046.04	1961.50
30	3	1	9848.00	34453.00	149.85	0	Spot (Block30, Row1, Column3)	1641.60	1611.50	190.81	0.01	0.12	1296.00	1342.72	1296.00	229.26	0.02	0.17	71.00	25.00	0.00	315.50	345.60	1011224.00	1.30	1499.61	1500.00
30	4	1	10126.00	34455.00	148.55	0	Spot (Block30, Row1, Column4)	2134.73	1995.00	577.12	0.03	0.27	1287.00	1304.51	1287.00	169.93	0.01	0.13	97.00	92.00	0.00	708.00	847.73	1282973.00	4.89	1565.82	1530.00
30	5	1	10434.00	34458.00	179.00	0	Spot (Block30, Row1, Column5)	1910.01	1833.50	406.68	0.02	0.21	1281.00	1296.20	1281.00	169.85	0.01	0.13	90.00	74.00	0.00	552.50	629.01	1715191.00	3.61	1481.94	1483.00
30	6	1	10727.00	34455.00	158.55	0	Spot (Block30, Row1, Column6)	2056.62	1987.50	394.41	0.01	0.19	1279.00	1297.66	1279.00	177.64	0.01	0.14	96.00	86.00	0.00	708.50	777.62	1435522.00	4.27	1558.64	1541.50
30	7	1	11018.00	34456.00	151.55	0	Spot (Block30, Row1, Column7)	2933.13	2713.50	1091.42	0.03	0.37	1295.00	1326.75	1295.00	185.38	0.01	0.14	100.00	99.00	0.00	1418.50	1638.13	1842004.00	8.67	1739.42	1684.00
30	8	1	11333.00	34453.00	158.05	0	Spot (Block30, Row1, Column8)	3291.15	3149.00	987.98	0.02	0.30	1297.00	1330.36	1297.00	186.26	0.01	0.14	100.00	99.00	0.00	1852.00	1994.15	2267600.00	10.53	1841.06	1779.00
30	1	2	9232.00	34754.00	147.00	-50	Spot (Block30, Row2, Column1)	1758.64	1695.00	359.58	0.02	0.20	1518.00	1667.34	1518.00	545.37	0.04	0.33	21.00	0.00	0.00	177.00	240.64	1034080.00	0.17	1802.12	1611.00
30	2	2	9551.00	34788.00	126.45	0	Spot (Block30, Row2, Column2)	1940.88	1850.00	334.28	0.02	0.17	1397.00	1471.71	1397.00	325.21	0.02	0.22	69.00	35.00	0.00	453.00	543.88	828755.00	1.44	1734.13	1709.00
30	3	2	9852.00	34766.00	155.20	0	Spot (Block30, Row2, Column3)	1611.90	1614.50	233.77	0.00	0.15	1299.00	1362.05	1299.00	240.18	0.02	0.18	56.00	23.00	0.00	315.50	312.90	1067080.00	1.04	1494.61	1467.00
30	4	2	10137.00	34754.00	197.65	0	Spot (Block30, Row2, Column4)	1749.73	1703.00	262.31	0.01	0.15	1292.00	1323.72	1292.00	168.33	0.01	0.13	89.00	61.00	0.00	411.00	457.73	1928199.00	2.53	1510.26	1493.50
30	5	2	10436.00	34759.00	190.15	0	Spot (Block30, Row2, Column5)	4816.50	4679.00	1263.85	0.01	0.26	1303.00	1402.26	1303.00	420.23	0.03	0.30	100.00	100.00	0.00	3376.00	3513.50	4908015.00	8.12	2235.08	2188.00
30	6	2	10731.00	34714.00	210.35	0	Spot (Block30, Row2, Column6)	1715.10	1651.00	391.14	0.02	0.23	1308.00	1487.52	1308.00	719.35	0.06	0.48	17.00	0.00	0.00	343.00	407.10	2162744.00	0.32	1470.13	1408.50
30	7	2	11027.00	34760.00	198.70	0	Spot (Block30, Row2, Column7)	1623.92	1610.50	250.22	0.00	0.15	1306.00	1377.96	1306.00	373.67	0.02	0.27	42.00	2.00	0.00	304.50	317.92	1818785.00	0.66	1423.97	1392.00
30	8	2	11322.00	34766.00	165.45	0	Spot (Block30, Row2, Column8)	1507.99	1491.00	209.23	0.00	0.14	1305.00	1389.38	1305.00	415.66	0.03	0.30	22.00	0.00	0.00	186.00	202.99	1141548.00	0.29	1479.98	1491.00
30	1	3	9233.00	35053.00	152.65	0	Spot (Block30, Row3, Column1)	3040.28	2906.00	842.82	0.02	0.28	1283.00	1309.07	1283.00	200.15	0.01	0.15	100.00	99.00	0.00	1623.00	1757.28	1936656.00	8.65	1711.78	1701.00
30	2	3	9540.00	35050.00	152.40	0	Spot (Block30, Row3, Column2)	1642.13	1597.50	244.10	0.01	0.15	1301.00	1379.07	1301.00	329.53	0.03	0.24	45.00	12.00	0.00	296.50	341.13	1054245.00	0.80	1431.98	1399.00
30	3	3	9828.00	35047.00	158.80	0	Spot (Block30, Row3, Column3)	2482.33	2230.00	748.57	0.05	0.30	1292.00	1320.31	1292.00	173.18	0.01	0.13	98.00	95.00	0.00	938.00	1190.33	1730185.00	6.71	1666.32	1648.00
30	4	3	10131.00	35052.00	164.90	0	Spot (Block30, Row3, Column4)	2210.71	2157.00	481.28	0.01	0.22	1296.00	1330.91	1296.00	169.39	0.01	0.13	95.00	91.00	0.00	861.00	914.71	1653609.00	5.19	1579.49	1548.00
30	5	3	10423.00	35063.00	175.30	0	Spot (Block30, Row3, Column5)	2480.06	2375.00	615.24	0.02	0.25	1406.00	1641.25	1406.00	825.83	0.07	0.50	58.00	19.00	0.00	969.00	1074.06	2122931.00	1.02	1783.71	1770.00
30	6	3	10732.00	35055.00	213.60	0	Spot (Block30, Row3, Column6)	48730.46	57997.00	17685.62	0.08	0.36	1559.00	1980.26	1559.00	1153.05	0.10	0.58	100.00	100.00	45.43	56438.00	47171.46	63496376.00	40.54	13639.92	13059.50
30	7	3	11032.00	35057.00	147.00	-50	Spot (Block30, Row3, Column7)	1927.18	1920.00	310.79	0.00	0.16	1419.00	1656.24	1419.00	881.95	0.07	0.53	13.00	0.00	0.00	501.00	508.18	1146673.00	0.31	1636.72	1618.00
30	8	3	11330.00	35062.00	163.65	0	Spot (Block30, Row3, Column8)	61453.43	65535.00	10250.07	0.03	0.17	1384.00	1491.39	1384.00	576.04	0.03	0.39	100.00	100.00	81.85	64151.00	60069.43	45721796.00	104.09	14855.35	14036.50
30	1	4	9226.00	35355.00	158.90	0	Spot (Block30, Row4, Column1)	2233.02	2186.50	541.92	0.01	0.24	1289.00	1350.49	1289.00	319.69	0.02	0.24	88.00	67.00	0.00	897.50	944.02	1558649.00	2.76	1563.86	1542.00
30	2	4	9530.00	35358.00	165.45	0	Spot (Block30, Row4, Column2)	16588.87	15043.00	8187.62	0.04	0.49	1382.00	1517.10	1382.00	532.13	0.04	0.35	100.00	100.00	0.00	13661.00	15206.87	12640715.00	28.32	4418.18	4362.00
30	3	4	9830.00	35353.00	141.05	0	Spot (Block30, Row4, Column3)	5927.61	5824.00	2039.23	0.01	0.34	1353.00	1480.72	1353.00	529.97	0.04	0.36	100.00	100.00	0.00	4471.00	4574.61	3189055.00	8.39	2495.48	2293.00
30	4	4	10119.00	35347.00	211.20	0	Spot (Block30, Row4, Column4)	1564.87	1554.50	230.64	0.00	0.15	1309.00	1344.67	1309.00	172.05	0.01	0.13	59.00	32.00	0.00	245.50	255.87	1987382.00	1.28	1404.46	1399.50
30	5	4	10420.00	35357.00	148.50	0	Spot (Block30, Row4, Column5)	2520.23	2103.50	1497.14	0.08	0.59	1396.00	1450.31	1396.00	292.24	0.02	0.20	91.00	61.00	0.00	707.50	1124.23	1522220.00	3.66	1676.53	1657.00
30	6	4	10729.00	35353.00	194.85	0	Spot (Block30, Row4, Column6)	5873.85	5874.00	1379.43	0.00	0.23	1433.00	1663.10	1433.00	798.59	0.06	0.48	100.00	99.00	0.00	4441.00	4440.85	6314394.00	5.27	2611.92	2480.00
30	7	4	11028.00	35368.00	205.15	0	Spot (Block30, Row4, Column7)	2011.60	1874.50	562.52	0.03	0.28	1417.00	1564.34	1417.00	620.46	0.04	0.40	39.00	13.00	0.00	457.50	594.60	2409895.00	0.72	1681.00	1483.50
30	8	4	11334.00	35362.00	163.80	0	Spot (Block30, Row4, Column8)	1980.58	1943.00	355.01	0.01	0.18	1380.00	1435.75	1380.00	433.20	0.02	0.30	62.00	25.00	0.00	563.00	600.58	1471572.00	1.26	1541.63	1525.50
30	1	5	9239.00	35671.00	196.20	0	Spot (Block30, Row5, Column1)	2583.06	2292.00	1177.48	0.05	0.46	1326.00	1556.39	1326.00	811.09	0.07	0.52	57.00	30.00	0.00	966.00	1257.06	2805208.00	1.27	1736.89	1488.00
30	2	5	9530.00	35656.00	159.20	0	Spot (Block30, Row5, Column2)	63078.45	65535.00	7936.63	0.02	0.13	1478.00	1746.42	1478.00	845.64	0.07	0.48	100.00	100.00	87.70	64057.00	61600.45	44092248.00	72.53	15647.80	13497.00
30	3	5	9832.00	35656.00	152.05	0	Spot (Block30, Row5, Column3)	47195.52	50974.00	18561.80	0.03	0.39	1395.00	1576.88	1395.00	676.74	0.05	0.43	100.00	100.00	41.07	49579.00	45800.52	29874964.00	67.41	9260.89	8894.00
30	4	5	10130.00	35652.00	186.80	0	Spot (Block30, Row5, Column4)	1940.06	1870.00	412.41	0.02	0.21	1307.00	1413.03	1307.00	422.35	0.03	0.30	63.00	23.00	0.00	563.00	633.06	1909016.00	1.25	1524.83	1514.00
30	5	5	10431.00	35658.00	139.35	0	Spot (Block30, Row5, Column5)	9063.16	9003.00	3646.61	0.00	0.40	1333.00	1369.90	1333.00	186.80	0.01	0.14	100.00	100.00	0.00	7670.00	7730.16	4785348.00	41.18	3097.94	2701.50
30	6	5	10739.00	35662.00	226.25	0	Spot (Block30, Row5, Column6)	2072.62	1958.00	539.43	0.02	0.26	1406.50	1592.42	1406.50	705.68	0.05	0.44	39.00	8.00	0.00	551.50	666.12	3048817.00	0.68	1720.84	1594.50
30	7	5	11033.00	35658.00	199.60	0	Spot (Block30, Row5, Column7)	44446.58	48758.00	20146.15	0.04	0.45	1439.50	1729.35	1439.50	910.50	0.08	0.53	100.00	100.00	36.63	47318.50	43007.08	50358384.00	46.92	11644.92	11540.00
30	8	5	11320.00	35638.00	122.80	0	Spot (Block30, Row5, Column8)	6197.29	2806.00	12186.06	0.34	1.97	1349.00	1474.13	1349.00	597.47	0.04	0.41	89.00	63.00	2.50	1457.00	4848.29	2478917.00	7.91	2278.36	2152.00
30	1	6	9229.00	35956.00	211.75	0	Spot (Block30, Row6, Column1)	44003.55	42447.50	20266.99	0.02	0.46	1424.00	1833.66	1424.00	1146.33	0.11	0.63	100.00	100.00	39.59	41023.50	42579.55	56237040.00	36.79	12471.79	12544.00
30	2	6	9531.00	35960.00	216.65	0	Spot (Block30, Row6, Column2)	34602.02	28308.00	18566.17	0.09	0.54	1401.00	1758.76	1401.00	1073.09	0.10	0.61	100.00	100.00	12.57	26907.00	33201.02	46263088.00	30.61	9516.37	9303.00
30	3	6	9825.00	35955.00	150.75	0	Spot (Block30, Row6, Column3)	2948.83	2828.00	761.02	0.02	0.26	1309.00	1480.05	1309.00	634.78	0.05	0.43	90.00	61.00	0.00	1519.00	1639.83	1825323.00	2.31	1692.39	1690.50
30	4	6	10147.00	35959.00	183.20	0	Spot (Block30, Row6, Column4)	1800.27	1778.00	300.81	0.01	0.17	1295.00	1335.09	1295.00	175.74	0.01	0.13	85.00	64.00	0.00	483.00	505.27	1690451.00	2.65	1496.29	1514.00
30	5	6	10432.00	35955.00	138.95	0	Spot (Block30, Row6, Column5)	6249.90	6040.00	2049.45	0.01	0.33	1315.00	1367.64	1315.00	197.49	0.02	0.14	100.00	100.00	0.00	4725.00	4934.90	3262448.00	24.72	2623.70	2366.00
30	6	6	10730.00	35959.00	223.70	0	Spot (Block30, Row6, Column6)	1680.83	1596.00	448.34	0.02	0.27	1394.00	1556.60	1394.00	716.45	0.05	0.46	5.00	1.00	0.00	202.00	286.83	2422069.00	0.17	1521.66	1430.50
30	7	6	11032.00	35958.00	148.30	0	Spot (Block30, Row6, Column7)	2823.51	2717.00	662.58	0.02	0.23	1383.00	1523.56	1383.00	667.00	0.04	0.44	87.00	49.00	0.00	1334.00	1440.51	1702575.00	1.95	1790.24	1767.50
30	8	6	11340.00	35959.00	161.60	0	Spot (Block30, Row6, Column8)	2158.54	2087.00	473.64	0.01	0.22	1311.00	1377.26	1311.00	283.43	0.02	0.21	93.00	67.00	0.00	776.00	847.54	1567100.00	2.76	1570.49	1571.50
30	1	7	9232.00	36253.00	157.90	0	Spot (Block30, Row7, Column1)	23946.92	21878.50	11919.84	0.04	0.50	1306.00	1557.48	1306.00	820.21	0.08	0.53	100.00	100.00	0.00	20572.50	22640.92	16523377.00	27.30	5268.50	5227.00
30	2	7	9539.00	36262.00	184.80	0	Spot (Block30, Row7, Column2)	1545.76	1502.00	211.74	0.01	0.14	1291.00	1446.65	1291.00	631.48	0.05	0.44	5.00	0.00	0.00	211.00	254.76	1474651.00	0.16	1388.53	1386.50
30	3	7	9836.00	36256.00	195.05	0	Spot (Block30, Row7, Column3)	1547.48	1492.00	225.81	0.02	0.15	1301.00	1345.20	1301.00	197.92	0.01	0.15	48.00	27.00	0.00	191.00	246.48	1666634.00	1.02	1457.74	1410.00
30	4	7	10133.00	36248.00	188.20	0	Spot (Block30, Row7, Column4)	1644.32	1608.00	223.83	0.01	0.14	1329.00	1392.40	1329.00	297.17	0.02	0.21	48.00	13.00	0.00	279.00	315.32	1639389.00	0.85	1497.82	1489.50
30	5	7	10453.00	36254.00	236.75	0	Spot (Block30, Row7, Column5)	2019.42	1810.00	925.07	0.05	0.46	1396.00	1591.13	1396.00	766.16	0.06	0.48	25.00	6.00	0.00	414.00	623.42	3255305.00	0.56	1569.62	1522.00
30	6	7	10730.00	36257.00	200.40	0	Spot (Block30, Row7, Column6)	42557.36	43701.00	19534.51	0.01	0.46	1530.00	1986.89	1530.00	1317.91	0.11	0.66	100.00	100.00	26.49	42171.00	41027.36	48685932.00	30.78	10652.63	10237.00
30	7	7	11014.00	36257.00	208.65	0	Spot (Block30, Row7, Column7)	2054.72	1895.50	564.60	0.04	0.27	1405.00	1617.67	1405.00	876.47	0.06	0.54	28.00	4.00	0.00	490.50	649.72	2551957.00	0.50	1641.14	1575.50
30	8	7	11332.00	36256.00	190.60	0	Spot (Block30, Row7, Column8)	10462.03	10597.00	2657.06	0.01	0.25	1395.00	1469.35	1395.00	379.27	0.02	0.26	100.00	100.00	0.00	9202.00	9067.03	10734044.00	23.71	3638.76	3438.00
30	1	8	9225.00	36563.00	164.45	0	Spot (Block30, Row8, Column1)	2105.55	1986.00	552.98	0.03	0.26	1189.00	1255.46	1189.00	377.36	0.02	0.30	84.00	53.00	0.00	797.00	916.55	1581268.00	2.25	1446.42	1423.00
30	2	8	9543.00	36552.00	173.15	0	Spot (Block30, Row8, Column2)	1607.49	1599.00	231.31	0.00	0.14	1204.00	1236.92	1204.00	168.44	0.01	0.14	80.00	58.00	0.00	395.00	403.49	1343859.00	2.20	1395.31	1346.00
30	3	8	9821.00	36553.00	145.30	0	Spot (Block30, Row8, Column3)	2382.98	2328.00	544.95	0.01	0.23	1295.00	1355.10	1295.00	348.54	0.02	0.26	95.00	72.00	0.00	1033.00	1087.98	1374980.00	2.95	1673.93	1671.00
30	4	8	10129.00	36558.00	159.00	0	Spot (Block30, Row8, Column4)	64742.24	65535.00	3822.96	0.01	0.06	1365.00	1437.11	1365.00	406.81	0.02	0.28	100.00	100.00	92.55	64170.00	63377.24	45190516.00	155.61	18132.89	15402.00
30	5	8	10422.00	36532.00	190.40	0	Spot (Block30, Row8, Column5)	1681.82	1627.50	305.79	0.01	0.18	1391.00	1589.84	1391.00	818.82	0.06	0.52	4.00	0.00	0.00	236.50	290.82	1722188.00	0.11	1492.00	1490.50
30	6	8	10732.00	36560.00	209.30	0	Spot (Block30, Row8, Column6)	48513.47	65535.00	19133.61	0.13	0.39	1508.00	1918.93	1508.00	1246.65	0.10	0.65	100.00	100.00	51.52	64027.00	47005.47	60545456.00	37.38	13065.40	12962.00
30	7	8	11052.00	36563.00	200.60	0	Spot (Block30, Row8, Column7)	2710.07	2633.50	757.45	0.01	0.28	1446.00	1695.65	1446.00	850.90	0.07	0.50	65.00	28.00	0.00	1187.50	1264.07	3094903.00	1.19	1833.14	1657.50
30	8	8	11318.00	36559.00	153.70	0	Spot (Block30, Row8, Column8)	64232.54	65535.00	5209.79	0.01	0.08	1420.00	1585.22	1420.00	590.87	0.05	0.37	100.00	100.00	92.13	64115.00	62812.54	41623064.00	106.03	17819.63	13523.00
31	1	1	13731.00	34459.00	156.45	0	Spot (Block31, Row1, Column1)	54184.17	65535.00	14509.26	0.08	0.27	1294.00	1382.14	1294.00	367.26	0.03	0.27	100.00	100.00	52.08	64241.00	52890.17	36520432.00	143.77	13368.56	10309.00
31	2	1	14026.00	34462.00	148.30	0	Spot (Block31, Row1, Column2)	35624.30	34345.50	17891.19	0.02	0.50	1207.00	1309.11	1207.00	395.60	0.04	0.30	100.00	100.00	7.64	33138.50	34417.30	21445872.00	86.74	7357.48	6217.50
31	3	1	14333.00	34462.00	148.00	0	Spot (Block31, Row1, Column3)	20809.66	17985.00	12744.18	0.06	0.61	1198.00	1244.20	1198.00	256.35	0.02	0.21	100.00	100.00	0.00	16787.00	19611.66	12464986.00	76.32	4725.65	3895.00
31	4	1	14625.00	34463.00	146.85	0	Spot (Block31, Row1, Column4)	25958.76	25050.00	13515.67	0.02	0.52	1205.00	1314.85	1205.00	504.48	0.04	0.38	100.00	100.00	0.00	23845.00	24753.76	15237793.00	48.85	6221.66	5119.00
31	5	1	14935.00	34463.00	148.60	0	Spot (Block31, Row1, Column5)	34082.01	30872.00	22204.73	0.04	0.65	1202.00	1259.22	1202.00	259.03	0.02	0.21	100.00	100.00	18.91	29670.00	32880.01	20551508.00	126.71	6783.47	5974.00
31	6	1	15227.00	34461.00	146.50	0	Spot (Block31, Row1, Column6)	35532.66	33475.00	18915.91	0.03	0.53	1229.00	1299.04	1229.00	309.08	0.02	0.24	100.00	100.00	10.73	32246.00	34303.66	20857732.00	110.76	8366.97	6018.50
31	7	1	15524.00	34463.00	150.85	0	Spot (Block31, Row1, Column7)	54820.82	65535.00	14829.00	0.08	0.27	1302.50	1357.25	1302.50	300.14	0.02	0.22	100.00	100.00	57.44	64232.50	53518.32	34263276.00	178.13	13116.59	11380.00
31	8	1	15836.00	34457.00	168.75	0	Spot (Block31, Row1, Column8)	1957.72	1907.50	394.25	0.01	0.20	1279.00	1293.36	1279.00	202.99	0.00	0.16	87.00	71.00	0.00	628.50	678.72	1566179.00	3.27	1481.67	1468.00
31	1	2	13735.00	34768.00	218.05	0	Spot (Block31, Row2, Column1)	1425.94	1406.00	169.98	0.01	0.12	1242.00	1333.03	1242.00	364.62	0.03	0.27	14.00	0.00	0.00	164.00	183.94	1937853.00	0.25	1329.56	1297.50
31	2	2	14029.00	34762.00	132.15	0	Spot (Block31, Row2, Column2)	34838.75	33624.00	14034.41	0.02	0.40	1246.00	1329.29	1246.00	383.15	0.03	0.29	100.00	100.00	1.71	32378.00	33592.75	16304534.00	87.46	7815.83	7301.50
31	3	2	14332.00	34763.00	154.35	0	Spot (Block31, Row2, Column3)	3627.96	3367.00	1367.56	0.03	0.38	1228.00	1335.28	1228.00	421.50	0.04	0.32	99.00	91.00	0.00	2139.00	2399.96	2361799.00	5.44	1760.73	1692.50
31	4	2	14634.00	34763.00	182.10	0	Spot (Block31, Row2, Column4)	19366.80	18351.00	9499.69	0.02	0.49	1282.00	1412.34	1282.00	494.42	0.04	0.35	100.00	100.00	0.00	17069.00	18084.80	18030494.00	36.31	4842.58	4879.00
31	5	2	14934.00	34764.00	188.25	0	Spot (Block31, Row2, Column5)	14293.50	14122.00	5278.50	0.01	0.37	1274.00	1401.09	1274.00	497.37	0.04	0.35	100.00	100.00	0.00	12848.00	13019.50	14193448.00	25.92	4401.51	4058.00
[truncated: 436,661 more chars]
