# Supplementary material for: An antigen microarray protocol for COVID-19 serological analysis
Source: STAR Protoc. 2021 Aug 26;2(3):100815. doi: 10.1016/j.xpro.2021.100815 (PMC8387221; doi:10.1016/j.xpro.2021.100815)
Supplement: Data S8. Slide_quantifications, related to step quantification and statistical analysis 2.e [file mmc8.zip › RPPA0138_12860A01-D12_IgGgamma_785/Joseph_2021-04-02_13h36m16_5μm_785nmGain075.txt]

ATF	1.0
30	28
"Checksum_ImageFile=c09e3beda3be420b9107d63f3e34c0af"
"Checksum_ResultFile=bf7ca25d2a7a452c9464bce9544a4b39"
"Type=Mapix Results 2"
"DateTime=2021/04/02 13:36:28"
"ConfigFile="
"GalFile=L:\RPPA Service\Platform_Projects\2021-02-09_JPL_CoV-Array-7\64 pad grid.gal"
"PixelSize=5"
"Wavelengths=785"
"ImageFiles=L:\RPPA Service\Platform_Projects\2021-03-24_JPL_CoV-Array-9\RPPA0138_12860A01-D12_IgGgamma_785\Joseph_2021-04-02_13h36m16_5�m_785nmGain075.tif"
"GrinddingParameters=Find mode = Grid + Blocks + Spots | Max. diameter (% Dth) = 200.0 | Min. diameter (% Dth) = 50.0 | Max position offset (% pitch) = 30"
"QuantificationParameter=S/B border width (pixels) = 2.0 | Background diameter (pitch) = 2.0"
"JpegImage=L:\RPPA Service\Platform_Projects\2021-03-24_JPL_CoV-Array-9\RPPA0138_12860A01-D12_IgGgamma_785\Joseph_2021-04-02_13h36m16_5�m_785nmGain075.jpg"
"FeatureType=Circular"
"Barcode="
"BackgroundSubtraction=LocalFeature"
"Normalization=None"
"ImageOrigin=3680, 2560"
"ImageSize=17760.0, 71040.0"
"JpegOrigin=4555, 2735"
"JpegBrightness=13"
"JpegContrast=44"
"JpegBalance=0"
"Creator=Mapix 9.0.0"
"Scanner=ir710IVD IR0H8_IVD 717045"
"Temperature=33.7"
"Comment="
"Velocity=35 l/s"
"LaserPower=20.0"
"PMTGain=75"
"BatchFilename=L:\RPPA Service\InnooScan\Batch methods\CoV_Array image_processing.mbt"
"Block"	"Column"	"Row"	"X"	"Y"	"Dia."	"Flags"	"ID"	"F785 Mean"	"F785 Median"	"F785 SD"	"F785 |log Mean/Median|"	"F785 CV"	"B785"	"B785 Mean"	"B785 Median"	"B785 SD"	"B785 |log Mean/Median|"	"B785 CV"	"% > B785+1SD"	"% > B785+2SD"	"F785 % Sat."	"F785 Median - B785"	"F785 Mean - B785"	"F785 Total Intensity"	"SNR 785"	"ExcludedMean 785"	"ExcludedMedian 785"
1	1	1	4758.00	2933.00	157.50	0	Spot (Block1, Row1, Column1)	58773.85	65535.00	10733.79	0.05	0.18	1606.00	1849.45	1606.00	661.36	0.06	0.36	100.00	100.00	63.44	63929.00	57167.85	40025348.00	86.07	16105.10	14343.00
1	2	1	5053.00	2939.00	151.90	0	Spot (Block1, Row1, Column2)	8817.78	8752.00	3500.71	0.00	0.40	1600.00	1679.42	1600.00	389.57	0.02	0.23	100.00	100.00	0.00	7152.00	7217.78	5564017.00	18.32	3212.43	3125.00
1	3	1	5356.00	2940.00	150.35	0	Spot (Block1, Row1, Column3)	33428.46	30086.50	19547.14	0.05	0.58	1610.50	1661.60	1610.50	221.74	0.01	0.13	100.00	100.00	7.42	28476.00	31817.96	20725688.00	143.26	7814.42	6613.50
1	4	1	5652.00	2940.00	148.70	0	Spot (Block1, Row1, Column4)	7704.87	7467.00	2812.86	0.01	0.37	1731.00	1808.83	1731.00	354.69	0.02	0.20	100.00	100.00	0.00	5736.00	5973.87	4669151.00	16.62	3456.11	3215.50
1	5	1	5960.00	2939.00	156.70	0	Spot (Block1, Row1, Column5)	49975.02	65535.00	19765.14	0.12	0.40	1775.50	1846.40	1775.50	403.58	0.02	0.22	100.00	100.00	51.92	63759.50	48199.52	33783372.00	119.25	10921.83	9332.00
1	6	1	6251.00	2933.00	148.55	0	Spot (Block1, Row1, Column6)	47268.91	51675.00	18022.09	0.04	0.38	1701.00	1798.40	1701.00	455.73	0.02	0.25	100.00	100.00	35.27	49974.00	45567.91	28408792.00	99.78	13228.58	9785.00
1	7	1	6554.00	2942.00	159.70	0	Spot (Block1, Row1, Column7)	64316.04	65535.00	5382.31	0.01	0.08	1697.00	1797.23	1697.00	511.09	0.02	0.28	100.00	100.00	92.92	63838.00	62619.04	45407560.00	122.32	19537.24	15712.00
1	8	1	6862.00	2937.00	156.45	0	Spot (Block1, Row1, Column8)	11625.75	11219.50	4368.18	0.02	0.38	1589.00	1649.18	1589.00	353.89	0.02	0.21	100.00	100.00	0.00	9630.50	10036.75	7905508.00	28.19	3953.85	3569.50
1	1	2	4757.00	3237.00	147.00	-50	Spot (Block1, Row2, Column1)	1675.01	1677.50	116.15	0.00	0.07	1630.00	1701.22	1630.00	362.92	0.02	0.21	0.00	0.00	0.00	47.50	45.01	998305.00	-0.07	1702.46	1693.00
1	2	2	5060.00	3238.00	129.65	0	Spot (Block1, Row2, Column2)	38812.34	39795.50	14009.96	0.01	0.36	1605.00	1683.67	1605.00	384.33	0.02	0.23	100.00	100.00	2.43	38190.50	37207.34	17543188.00	96.61	8985.07	8431.00
1	3	2	5359.00	3234.00	166.00	0	Spot (Block1, Row2, Column3)	2275.90	2256.00	308.77	0.00	0.14	1620.00	1721.42	1620.00	377.89	0.03	0.22	77.00	39.00	0.00	636.00	655.90	1738789.00	1.47	1850.48	1834.00
1	4	2	5662.00	3241.00	161.05	0	Spot (Block1, Row2, Column4)	28572.91	28282.50	10364.78	0.00	0.36	1796.00	1915.97	1796.00	477.99	0.03	0.25	100.00	100.00	0.00	26486.50	26776.91	20458206.00	55.77	7500.76	7009.50
1	5	2	5959.00	3244.00	176.10	0	Spot (Block1, Row2, Column5)	54770.04	63918.50	13242.23	0.07	0.24	1880.00	1983.56	1880.00	476.96	0.02	0.24	100.00	100.00	48.28	62038.50	52890.04	47650360.00	110.67	13854.74	12814.00
1	6	2	6253.00	3241.00	156.05	0	Spot (Block1, Row2, Column6)	4926.53	4667.00	1605.83	0.02	0.33	1778.00	1891.12	1778.00	531.53	0.03	0.28	100.00	92.00	0.00	2889.00	3148.53	3295847.00	5.71	2516.52	2522.00
1	7	2	6557.00	3239.00	152.00	0	Spot (Block1, Row2, Column7)	11958.06	10758.50	5803.46	0.05	0.49	1678.00	1742.33	1678.00	382.77	0.02	0.22	100.00	100.00	0.00	9080.50	10280.06	7605327.00	26.69	3814.55	3414.00
1	8	2	6869.00	3241.00	215.05	0	Spot (Block1, Row2, Column8)	1759.55	1723.00	187.16	0.01	0.11	1591.00	1623.52	1591.00	197.42	0.01	0.12	43.00	14.00	0.00	132.00	168.55	2326126.00	0.69	1671.18	1619.00
1	1	3	4756.00	3538.00	153.05	0	Spot (Block1, Row3, Column1)	41778.79	42545.00	21408.40	0.01	0.51	1595.00	1634.81	1595.00	228.34	0.01	0.14	100.00	100.00	31.35	40950.00	40183.79	26655016.00	175.81	9615.16	8703.00
1	2	3	5063.00	3530.00	163.75	0	Spot (Block1, Row3, Column2)	2550.25	2502.00	446.28	0.01	0.17	1618.00	1690.89	1618.00	314.55	0.02	0.19	92.00	70.00	0.00	884.00	932.25	1894833.00	2.73	1867.84	1841.50
1	3	3	5350.00	3536.00	155.15	0	Spot (Block1, Row3, Column3)	4281.61	3150.00	4180.66	0.13	0.98	1689.00	1736.04	1689.00	284.45	0.01	0.16	100.00	98.00	0.00	1461.00	2592.61	2834424.00	8.95	2271.62	2241.50
1	4	3	5656.00	3539.00	150.00	0	Spot (Block1, Row3, Column4)	25243.18	24085.00	12485.75	0.02	0.49	1772.00	1825.52	1772.00	314.22	0.01	0.17	100.00	100.00	0.00	22313.00	23471.18	15600283.00	74.53	6972.67	6398.00
1	5	3	5946.00	3524.00	148.20	0	Spot (Block1, Row3, Column5)	3345.25	2847.00	2649.74	0.07	0.79	1859.00	1968.02	1859.00	499.70	0.02	0.25	81.00	48.00	0.00	988.00	1486.25	2003807.00	2.76	2354.16	2236.00
1	6	3	6261.00	3535.00	199.65	0	Spot (Block1, Row3, Column6)	23783.95	18943.00	13522.59	0.10	0.57	1970.00	2118.32	1970.00	613.65	0.03	0.29	100.00	100.00	0.27	16973.00	21813.95	26804524.00	35.31	7374.70	7469.50
1	7	3	6561.00	3541.00	151.50	0	Spot (Block1, Row3, Column7)	49046.62	61813.00	19238.70	0.10	0.39	1785.00	1895.18	1785.00	463.67	0.03	0.24	100.00	100.00	46.26	60028.00	47261.62	30850536.00	101.69	12417.40	10123.50
1	8	3	6857.00	3549.00	158.30	0	Spot (Block1, Row3, Column8)	5056.02	4788.00	1548.34	0.02	0.31	1623.00	1681.81	1623.00	255.32	0.02	0.15	100.00	98.00	0.00	3165.00	3433.02	3518993.00	13.22	2649.40	2473.00
1	1	4	4758.00	3834.00	149.60	0	Spot (Block1, Row4, Column1)	25007.31	22780.00	12983.56	0.04	0.52	1592.00	1639.37	1592.00	244.26	0.01	0.15	100.00	100.00	0.00	21188.00	23415.31	15329484.00	95.67	6851.96	5308.00
1	2	4	5056.00	3837.00	165.15	0	Spot (Block1, Row4, Column2)	8542.12	8060.00	3048.49	0.03	0.36	1629.00	1713.52	1629.00	306.28	0.02	0.18	100.00	100.00	0.00	6431.00	6913.12	6423675.00	22.30	3199.35	3097.50
1	3	4	5359.00	3839.00	154.10	0	Spot (Block1, Row4, Column3)	56906.86	65535.00	13574.09	0.06	0.24	1742.00	1827.79	1742.00	381.13	0.02	0.21	100.00	100.00	63.47	63793.00	55164.86	37388120.00	144.52	13358.30	11126.00
1	4	4	5657.00	3840.00	165.50	0	Spot (Block1, Row4, Column4)	2682.27	2602.00	420.09	0.01	0.16	1796.00	1850.94	1796.00	273.94	0.01	0.15	97.00	76.00	0.00	806.00	886.27	2049254.00	3.03	2082.55	2075.00
1	5	4	5961.00	3839.00	148.80	0	Spot (Block1, Row4, Column5)	2505.79	2384.00	597.80	0.02	0.24	1804.00	1886.98	1804.00	408.21	0.02	0.22	69.00	27.00	0.00	580.00	701.79	1513498.00	1.52	2134.61	2091.00
1	6	4	6261.00	3839.00	180.00	0	Spot (Block1, Row4, Column6)	57614.37	65535.00	11552.32	0.06	0.20	1891.00	2023.83	1891.00	557.98	0.03	0.28	100.00	100.00	55.78	63644.00	55723.37	52371972.00	99.63	15288.21	11708.00
1	7	4	6549.00	3840.00	149.80	0	Spot (Block1, Row4, Column7)	39967.37	40119.00	22932.00	0.00	0.57	1890.50	2063.26	1890.50	703.22	0.04	0.34	100.00	100.00	31.80	38228.50	38076.87	24260308.00	53.90	9105.49	7664.50
1	8	4	6856.00	3847.00	152.10	0	Spot (Block1, Row4, Column8)	13036.42	12571.00	6195.69	0.02	0.48	1702.00	1764.36	1702.00	330.12	0.02	0.19	100.00	100.00	0.00	10869.00	11334.42	8252051.00	34.14	4563.49	3941.50
1	1	5	4759.00	4142.00	148.05	0	Spot (Block1, Row5, Column1)	18186.55	16366.50	9462.38	0.05	0.52	1605.00	1691.97	1605.00	346.16	0.02	0.20	100.00	100.00	0.00	14761.50	16581.55	10875558.00	47.65	5308.58	4222.00
1	2	5	5058.00	4136.00	162.55	0	Spot (Block1, Row5, Column2)	5253.85	5165.00	1397.71	0.01	0.27	1688.00	1834.28	1688.00	597.98	0.04	0.33	100.00	96.00	0.00	3477.00	3565.85	3835308.00	5.72	2525.15	2476.50
1	3	5	5359.00	4137.00	154.60	0	Spot (Block1, Row5, Column3)	33829.90	30212.00	18278.71	0.05	0.54	1689.00	1792.77	1689.00	382.03	0.03	0.21	100.00	100.00	8.10	28523.00	32140.90	22124804.00	83.86	7801.84	7182.50
1	4	5	5661.00	4138.00	149.70	0	Spot (Block1, Row5, Column4)	12554.65	11548.00	6358.05	0.04	0.51	1793.00	1865.25	1793.00	364.50	0.02	0.20	100.00	100.00	0.00	9755.00	10761.65	7721107.00	29.33	4412.07	4134.50
1	5	5	5956.00	4140.00	159.90	0	Spot (Block1, Row5, Column5)	64720.89	65535.00	3758.49	0.01	0.06	1814.00	1916.37	1814.00	441.24	0.02	0.23	100.00	100.00	93.90	63721.00	62906.89	45628664.00	142.34	19296.47	16672.50
1	6	5	6256.00	4135.00	158.00	0	Spot (Block1, Row5, Column6)	5598.24	5317.00	1929.35	0.02	0.34	1858.00	2033.26	1858.00	783.36	0.04	0.39	99.00	85.00	0.00	3459.00	3740.24	3840394.00	4.55	2709.80	2594.00
1	7	5	6555.00	4137.00	190.25	0	Spot (Block1, Row5, Column7)	50679.75	61141.00	17640.65	0.08	0.35	1955.00	2173.26	1955.00	853.14	0.05	0.39	100.00	100.00	44.80	59186.00	48724.75	51693800.00	56.86	13306.24	12948.00
1	8	5	6856.00	4139.00	156.85	0	Spot (Block1, Row5, Column8)	54425.53	65535.00	17503.66	0.08	0.32	1788.00	1905.52	1788.00	605.08	0.03	0.32	100.00	100.00	63.97	63747.00	52637.53	37009668.00	86.80	12847.56	11107.50
1	1	6	4757.00	4435.00	206.15	0	Spot (Block1, Row6, Column1)	19115.82	14270.00	12300.01	0.13	0.64	1620.00	1832.08	1620.00	699.59	0.05	0.38	100.00	100.00	0.00	12650.00	17495.82	23206612.00	24.71	5964.76	5896.00
1	2	6	5057.00	4438.00	195.50	0	Spot (Block1, Row6, Column2)	38539.96	38312.50	16998.10	0.00	0.44	1698.00	1969.19	1698.00	852.92	0.06	0.43	100.00	100.00	7.59	36614.50	36841.96	41623252.00	42.88	9584.36	9358.00
1	3	6	5351.00	4440.00	153.90	0	Spot (Block1, Row6, Column3)	58042.28	65535.00	12257.58	0.05	0.21	1612.00	1769.35	1612.00	597.16	0.04	0.34	100.00	100.00	64.98	63923.00	56430.28	37959976.00	94.23	13519.46	12049.50
1	4	6	5658.00	4438.00	148.15	0	Spot (Block1, Row6, Column4)	9242.43	9156.00	3958.39	0.00	0.43	1639.00	1723.73	1639.00	367.58	0.02	0.21	100.00	100.00	0.00	7517.00	7603.43	5554699.00	20.45	3582.61	3181.50
1	5	6	5956.00	4438.00	161.50	0	Spot (Block1, Row6, Column5)	64942.87	65535.00	3165.92	0.00	0.05	1784.00	1915.17	1784.00	589.79	0.03	0.31	100.00	100.00	94.74	63751.00	63158.87	46889208.00	106.87	20015.55	18339.50
1	6	6	6259.00	4434.00	157.05	0	Spot (Block1, Row6, Column6)	7791.90	6434.00	4468.47	0.08	0.57	1835.00	2032.96	1835.00	885.98	0.04	0.44	96.00	77.00	0.00	4599.00	5956.90	5267325.00	6.50	3034.74	2874.00
1	7	6	6553.00	4435.00	155.35	0	Spot (Block1, Row6, Column7)	52206.35	65535.00	17684.22	0.10	0.34	1911.00	2058.37	1911.00	663.18	0.03	0.32	100.00	100.00	54.45	63624.00	50295.35	34613080.00	75.62	11890.41	9826.00
1	8	6	6860.00	4443.00	157.65	0	Spot (Block1, Row6, Column8)	60021.00	65535.00	10841.75	0.04	0.18	1743.00	1850.21	1743.00	497.03	0.03	0.27	100.00	100.00	72.61	63792.00	58278.00	41414864.00	117.04	15665.77	12345.50
1	1	7	4760.00	4735.00	157.40	0	Spot (Block1, Row7, Column1)	12411.20	11712.50	5089.71	0.03	0.41	1504.00	1600.89	1504.00	380.03	0.03	0.24	100.00	100.00	0.00	10208.50	10907.20	8389968.00	28.45	3888.96	3860.00
1	2	7	5068.00	4740.00	197.40	0	Spot (Block1, Row7, Column2)	2070.16	2023.50	313.61	0.01	0.15	1586.00	1697.65	1586.00	571.45	0.03	0.34	31.00	2.00	0.00	437.50	484.16	2285459.00	0.65	1733.73	1726.50
1	3	7	5360.00	4744.00	205.15	0	Spot (Block1, Row7, Column3)	1703.25	1681.00	153.59	0.01	0.09	1546.00	1587.32	1546.00	228.76	0.01	0.14	28.00	4.00	0.00	135.00	157.25	2042199.00	0.51	1660.44	1651.00
1	4	7	5662.00	4740.00	178.95	0	Spot (Block1, Row7, Column4)	2009.61	1989.00	236.82	0.00	0.12	1565.00	1636.26	1565.00	368.05	0.02	0.22	55.00	11.00	0.00	424.00	444.61	1804627.00	1.01	1749.90	1718.50
1	5	7	5956.00	4738.00	173.60	0	Spot (Block1, Row7, Column5)	20344.78	19416.00	8896.50	0.02	0.44	1700.00	1968.16	1700.00	927.41	0.06	0.47	100.00	100.00	0.00	17716.00	18644.78	17048930.00	19.81	5492.67	5332.00
1	6	7	6252.00	4734.00	175.65	0	Spot (Block1, Row7, Column6)	50660.37	57489.00	16713.53	0.05	0.33	1838.00	2229.35	1838.00	1166.52	0.08	0.52	100.00	100.00	39.19	55651.00	48822.37	43568256.00	41.52	11113.86	10977.00
1	7	7	6552.00	4738.00	156.35	0	Spot (Block1, Row7, Column7)	60786.77	65535.00	9009.78	0.03	0.15	1905.00	2121.13	1905.00	846.33	0.05	0.40	100.00	100.00	70.00	63630.00	58881.77	40727500.00	69.32	16725.80	13833.00
1	8	7	6860.00	4735.00	186.45	0	Spot (Block1, Row7, Column8)	63389.70	65535.00	6702.57	0.01	0.11	1755.00	2014.68	1755.00	860.22	0.06	0.43	100.00	100.00	82.23	63780.00	61634.70	62059212.00	71.35	19580.70	14676.50
1	1	8	4755.00	5042.00	163.30	0	Spot (Block1, Row8, Column1)	2025.07	1971.00	267.91	0.01	0.13	1459.00	1479.69	1459.00	186.27	0.01	0.13	96.00	76.00	0.00	512.00	566.07	1496526.00	2.93	1664.10	1638.00
1	2	8	5059.00	5039.00	152.35	0	Spot (Block1, Row8, Column2)	8296.69	7734.00	3645.57	0.03	0.44	1507.00	1549.80	1507.00	184.17	0.01	0.12	100.00	100.00	0.00	6227.00	6789.69	5309883.00	36.63	2977.37	2850.00
1	3	8	5347.00	5034.00	153.85	0	Spot (Block1, Row8, Column3)	30682.62	24727.00	21096.29	0.09	0.69	1560.00	1594.35	1560.00	201.75	0.01	0.13	100.00	100.00	10.65	23167.00	29122.62	19882388.00	144.18	6545.22	5979.00
1	4	8	5656.00	5041.00	151.90	0	Spot (Block1, Row8, Column4)	13149.18	12990.00	4990.83	0.01	0.38	1525.00	1575.30	1525.00	189.09	0.01	0.12	100.00	100.00	0.00	11465.00	11624.18	8270836.00	61.21	4379.16	4116.50
1	5	8	5944.00	5034.00	170.10	0	Spot (Block1, Row8, Column5)	2050.73	1994.00	273.94	0.01	0.13	1605.00	1769.53	1605.00	590.73	0.04	0.33	23.00	0.00	0.00	389.00	445.73	1648789.00	0.48	1768.78	1763.00
1	6	8	6258.00	5042.00	189.50	0	Spot (Block1, Row8, Column6)	37018.78	31185.50	21688.46	0.07	0.59	1709.00	1990.82	1709.00	904.26	0.07	0.45	100.00	100.00	26.48	29476.50	35309.78	37611340.00	38.74	8444.79	8490.50
1	7	8	6562.00	5041.00	147.80	0	Spot (Block1, Row8, Column7)	20445.73	19231.50	9612.32	0.03	0.47	1718.00	1972.12	1718.00	774.54	0.06	0.39	100.00	100.00	0.00	17513.50	18727.73	12267441.00	23.85	5896.79	5048.00
1	8	8	6849.00	5041.00	160.05	0	Spot (Block1, Row8, Column8)	64491.31	65535.00	4483.66	0.01	0.07	1723.00	1944.45	1723.00	753.71	0.05	0.39	100.00	100.00	92.60	63812.00	62768.31	45337828.00	82.99	18443.14	16575.50
2	1	1	9263.00	2942.00	159.45	0	Spot (Block2, Row1, Column1)	58829.21	65535.00	11316.06	0.05	0.19	1397.00	1545.78	1397.00	504.58	0.04	0.33	100.00	100.00	65.48	64138.00	57432.21	41416136.00	113.53	15649.25	12862.50
2	2	1	9547.00	2948.00	173.80	0	Spot (Block2, Row1, Column2)	1794.10	1792.00	315.69	0.00	0.18	1315.00	1394.04	1315.00	433.04	0.03	0.31	54.00	12.00	0.00	477.00	479.10	1507048.00	0.92	1451.10	1420.50
2	3	1	9876.00	2943.00	177.70	0	Spot (Block2, Row1, Column3)	1813.99	1733.00	291.10	0.02	0.16	1357.00	1380.16	1357.00	351.43	0.01	0.25	53.00	22.00	0.00	376.00	456.99	1607192.00	1.23	1523.33	1510.50
2	4	1	10148.00	2948.00	175.40	0	Spot (Block2, Row1, Column4)	2078.30	2068.00	319.90	0.00	0.15	1398.00	1427.42	1398.00	193.97	0.01	0.14	96.00	79.00	0.00	670.00	680.30	1779021.00	3.36	1735.08	1715.00
2	5	1	10467.00	2952.00	152.40	0	Spot (Block2, Row1, Column5)	2772.04	2664.00	720.61	0.02	0.26	1390.00	1440.13	1390.00	273.61	0.02	0.19	100.00	88.00	0.00	1274.00	1382.04	1763020.00	4.87	1820.46	1761.00
2	6	1	10761.00	2945.00	159.60	0	Spot (Block2, Row1, Column6)	2393.74	2254.00	540.55	0.03	0.23	1356.00	1368.32	1356.00	179.22	0.00	0.13	99.00	95.00	0.00	898.00	1037.74	1670832.00	5.72	1614.83	1598.00
2	7	1	11053.00	2954.00	147.35	0	Spot (Block2, Row1, Column7)	4264.91	4256.00	1145.12	0.00	0.27	1377.00	1393.12	1377.00	178.18	0.01	0.13	100.00	100.00	0.00	2879.00	2887.91	2524826.00	16.12	2216.64	2208.50
2	8	1	11366.00	2948.00	164.60	0	Spot (Block2, Row1, Column8)	2733.63	2555.00	661.06	0.03	0.24	1382.00	1405.18	1382.00	167.15	0.01	0.12	100.00	99.00	0.00	1173.00	1351.63	2047492.00	7.95	1792.73	1797.00
2	1	2	9262.00	3245.00	147.00	-50	Spot (Block2, Row2, Column1)	1484.45	1474.50	162.12	0.00	0.11	1363.00	1397.00	1363.00	261.78	0.01	0.19	17.00	0.00	0.00	111.50	121.45	875823.00	0.33	1498.06	1487.00
2	2	2	9564.00	3246.00	135.65	0	Spot (Block2, Row2, Column2)	2296.24	2254.00	416.82	0.01	0.18	1368.00	1393.41	1368.00	350.25	0.01	0.25	94.00	67.00	0.00	886.00	928.24	1143529.00	2.58	1648.02	1615.00
2	3	2	9863.00	3247.00	163.95	0	Spot (Block2, Row2, Column3)	2029.38	1972.00	413.95	0.01	0.20	1380.00	1404.58	1380.00	355.78	0.01	0.25	77.00	35.00	0.00	592.00	649.38	1507830.00	1.76	1584.19	1582.50
2	4	2	10165.00	3239.00	173.20	0	Spot (Block2, Row2, Column4)	2049.22	1993.00	282.07	0.01	0.14	1436.00	1485.42	1436.00	280.76	0.01	0.19	91.00	49.00	0.00	557.00	613.22	1713151.00	2.01	1657.27	1674.50
2	5	2	10463.00	3249.00	180.45	0	Spot (Block2, Row2, Column5)	34980.27	35430.00	12348.64	0.01	0.35	1582.00	1719.65	1582.00	579.46	0.04	0.34	100.00	100.00	0.33	33848.00	33398.27	31902000.00	57.40	9138.70	7686.00
2	6	2	10762.00	3247.00	147.00	-50	Spot (Block2, Row2, Column6)	1824.18	1810.00	298.06	0.00	0.16	1475.00	1842.40	1475.00	1195.85	0.10	0.65	0.00	0.00	0.00	335.00	349.18	1085387.00	-0.02	1660.90	1614.00
2	7	2	11069.00	3248.00	171.35	0	Spot (Block2, Row2, Column7)	1802.68	1749.00	269.01	0.01	0.15	1368.00	1427.23	1368.00	362.85	0.02	0.25	52.00	15.00	0.00	381.00	434.68	1472789.00	1.03	1493.45	1483.00
2	8	2	11352.00	3272.00	265.05	0	Spot (Block2, Row2, Column8)	1465.53	1416.00	172.97	0.01	0.12	1378.00	1423.52	1378.00	260.75	0.01	0.18	16.00	0.00	0.00	38.00	87.53	2989691.00	0.16	1415.10	1391.00
2	1	3	9265.00	3547.00	147.55	0	Spot (Block2, Row3, Column1)	4514.39	4238.00	1381.24	0.03	0.31	1307.00	1344.65	1307.00	152.24	0.01	0.11	100.00	100.00	0.00	2931.00	3207.39	2681547.00	20.82	2227.40	2129.00
2	2	3	9563.00	3550.00	154.50	0	Spot (Block2, Row3, Column2)	2325.73	2281.50	479.29	0.01	0.21	1384.00	1467.20	1384.00	424.96	0.03	0.29	83.00	54.00	0.00	897.50	941.73	1530330.00	2.02	1665.92	1666.00
2	3	3	9854.00	3546.00	150.10	0	Spot (Block2, Row3, Column3)	13656.84	12418.00	7118.28	0.04	0.52	1380.00	1403.92	1380.00	189.25	0.01	0.13	100.00	100.00	0.00	11038.00	12276.84	8385302.00	64.75	4231.00	3417.00
2	4	3	10164.00	3547.00	176.70	0	Spot (Block2, Row3, Column4)	1954.41	1883.00	369.13	0.02	0.19	1363.00	1389.88	1363.00	189.57	0.01	0.14	87.00	69.00	0.00	520.00	591.41	1704244.00	2.98	1540.52	1539.00
2	5	3	10460.00	3541.00	145.25	0	Spot (Block2, Row3, Column5)	11430.07	8523.00	10766.85	0.13	0.94	1500.00	1816.72	1500.00	1063.10	0.08	0.59	99.00	94.00	1.74	7023.00	9930.07	6572290.00	9.04	4109.38	2884.00
2	6	3	10764.00	3547.00	226.40	0	Spot (Block2, Row3, Column6)	59538.61	65535.00	12523.66	0.04	0.21	1678.00	2412.67	1678.00	1639.84	0.16	0.68	100.00	100.00	74.00	63857.00	57860.61	87701456.00	34.84	13676.23	13017.00
2	7	3	11062.00	3548.00	147.00	-50	Spot (Block2, Row3, Column7)	2297.20	2266.00	423.88	0.01	0.18	1389.00	1741.17	1389.00	1159.47	0.10	0.67	26.00	0.00	0.00	877.00	908.20	1366833.00	0.48	1785.90	1764.00
2	8	3	11360.00	3553.00	159.15	0	Spot (Block2, Row3, Column8)	27065.63	23601.50	12725.06	0.06	0.47	1383.00	1445.39	1383.00	330.93	0.02	0.23	100.00	100.00	0.28	22218.50	25682.63	19000080.00	77.42	6614.25	6062.00
2	1	4	9265.00	3851.00	163.20	0	Spot (Block2, Row4, Column1)	1983.82	1951.00	326.83	0.01	0.16	1360.00	1433.91	1360.00	429.25	0.02	0.30	68.00	25.00	0.00	591.00	623.82	1464056.00	1.28	1507.36	1511.00
2	2	4	9560.00	3845.00	175.90	0	Spot (Block2, Row4, Column2)	30903.58	28621.00	15421.88	0.03	0.50	1422.00	1606.45	1422.00	613.20	0.05	0.38	100.00	100.00	1.61	27199.00	29481.58	26855228.00	47.78	6764.32	6534.00
2	3	4	9866.00	3847.00	147.35	0	Spot (Block2, Row4, Column3)	9738.40	9448.00	3739.93	0.01	0.38	1445.00	1614.45	1445.00	680.64	0.05	0.42	100.00	100.00	0.00	8003.00	8293.40	5784611.00	11.94	3408.10	2929.00
2	4	4	10136.00	3857.00	190.50	0	Spot (Block2, Row4, Column4)	1713.95	1691.00	250.08	0.01	0.15	1396.00	1423.61	1396.00	208.51	0.01	0.15	68.00	24.00	0.00	295.00	317.95	1758511.00	1.39	1503.47	1499.50
2	5	4	10449.00	3844.00	146.75	0	Spot (Block2, Row4, Column5)	3782.47	3423.00	1726.63	0.04	0.46	1405.00	1500.78	1405.00	409.06	0.03	0.27	99.00	93.00	0.00	2018.00	2377.47	2224095.00	5.58	2038.52	1951.00
2	6	4	10761.00	3848.00	185.70	0	Spot (Block2, Row4, Column6)	38350.84	38457.00	13118.14	0.00	0.34	1591.00	1947.93	1591.00	1077.58	0.09	0.55	100.00	100.00	1.86	36866.00	36759.84	37200348.00	33.78	9621.14	8370.00
2	7	4	11059.00	3830.00	174.65	0	Spot (Block2, Row4, Column7)	2124.11	1971.00	521.90	0.03	0.25	1498.00	1860.08	1498.00	1073.38	0.09	0.58	21.00	0.00	0.00	473.00	626.11	1816112.00	0.25	1734.75	1619.50
2	8	4	11363.00	3859.00	154.20	0	Spot (Block2, Row4, Column8)	2282.53	2303.00	361.39	0.00	0.16	1389.00	1445.79	1389.00	367.53	0.02	0.25	94.00	62.00	0.00	914.00	893.53	1481362.00	2.28	1690.54	1685.00
2	1	5	9261.00	4146.00	147.00	-50	Spot (Block2, Row5, Column1)	2517.22	2477.00	495.94	0.01	0.20	1516.00	1822.92	1516.00	968.07	0.08	0.53	49.00	2.00	0.00	961.00	1001.22	1477608.00	0.72	1997.79	1977.50
2	2	5	9562.00	4148.00	156.25	0	Spot (Block2, Row5, Column2)	32447.13	31525.00	14058.50	0.01	0.43	1571.00	1941.49	1571.00	1081.13	0.09	0.56	100.00	100.00	1.05	29954.00	30876.13	21707128.00	28.22	7747.42	6945.00
2	3	5	9866.00	4145.00	167.10	0	Spot (Block2, Row5, Column3)	57139.23	65535.00	13668.64	0.06	0.24	1507.00	1695.34	1507.00	771.20	0.05	0.45	100.00	100.00	63.44	64028.00	55632.23	44226180.00	71.89	12160.49	11097.00
2	4	5	10163.00	4145.00	188.20	0	Spot (Block2, Row5, Column4)	2202.65	2140.00	381.14	0.01	0.17	1496.00	1600.63	1496.00	544.17	0.03	0.34	62.00	15.00	0.00	644.00	706.65	2191639.00	1.11	1744.35	1718.50
2	5	5	10467.00	4149.00	144.65	0	Spot (Block2, Row5, Column5)	35479.86	34801.00	15862.30	0.01	0.45	1489.00	1530.06	1489.00	270.42	0.01	0.18	100.00	100.00	2.98	33312.00	33990.86	20259020.00	125.54	8046.12	7101.00
2	6	5	10751.00	4134.00	180.85	0	Spot (Block2, Row5, Column6)	2017.22	1993.00	348.88	0.01	0.17	1579.00	1810.41	1579.00	847.14	0.06	0.47	14.00	0.00	0.00	414.00	438.22	1843738.00	0.24	1724.40	1672.00
2	7	5	11064.00	4146.00	207.95	0	Spot (Block2, Row5, Column7)	57297.68	65535.00	13529.98	0.06	0.24	1763.00	2047.49	1763.00	1067.78	0.06	0.52	100.00	100.00	65.29	63772.00	55534.68	70648840.00	51.74	14662.97	14185.50
2	8	5	11358.00	4146.00	154.95	0	Spot (Block2, Row5, Column8)	3111.84	2906.00	920.70	0.03	0.30	1393.00	1533.23	1393.00	662.95	0.04	0.43	92.00	57.00	0.00	1513.00	1718.84	2056927.00	2.38	1850.16	1826.00
2	1	6	9264.00	4446.00	228.20	0	Spot (Block2, Row6, Column1)	57486.15	65535.00	13725.22	0.06	0.24	1642.50	2304.33	1642.50	1597.11	0.15	0.69	100.00	100.00	64.44	63892.50	55843.65	86000248.00	34.55	13257.16	12458.00
2	2	6	9560.00	4442.00	210.50	0	Spot (Block2, Row6, Column2)	53344.77	65535.00	16719.98	0.09	0.31	1553.00	2085.75	1553.00	1450.57	0.13	0.70	100.00	100.00	56.47	63982.00	51791.77	67161776.00	35.34	13502.23	12823.00
2	3	6	9858.00	4447.00	148.70	0	Spot (Block2, Row6, Column3)	3539.36	3496.00	906.35	0.01	0.26	1418.00	1615.13	1418.00	839.95	0.06	0.52	92.00	63.00	0.00	2078.00	2121.36	2137774.00	2.29	2049.02	1965.00
2	4	6	10167.00	4448.00	148.50	0	Spot (Block2, Row6, Column4)	3167.65	3082.00	774.00	0.01	0.24	1421.00	1469.33	1421.00	299.21	0.01	0.20	100.00	92.00	0.00	1661.00	1746.65	1922765.00	5.68	1974.12	1960.00
2	5	6	10461.00	4446.00	147.30	0	Spot (Block2, Row6, Column5)	24342.20	24002.00	11365.43	0.01	0.47	1513.00	1572.97	1513.00	353.24	0.02	0.22	100.00	100.00	0.00	22489.00	22829.20	14337558.00	64.46	6286.12	5103.00
2	6	6	10762.00	4448.00	147.00	-50	Spot (Block2, Row6, Column6)	1736.24	1718.00	196.75	0.00	0.11	1574.00	1758.20	1574.00	788.44	0.05	0.45	0.00	0.00	0.00	144.00	162.24	1033064.00	-0.03	1618.04	1612.00
2	7	6	11061.00	4445.00	155.90	0	Spot (Block2, Row6, Column7)	4759.48	4649.00	1340.57	0.01	0.28	1607.00	1745.17	1607.00	634.05	0.04	0.36	100.00	94.00	0.00	3042.00	3152.48	3184092.00	4.75	2475.63	2486.00
2	8	6	11365.00	4452.00	151.50	0	Spot (Block2, Row6, Column8)	2993.03	2945.50	830.99	0.01	0.28	1414.00	1514.25	1414.00	388.65	0.03	0.26	93.00	78.00	0.00	1531.50	1579.03	1879625.00	3.80	1853.96	1772.50
2	1	7	9262.00	4747.00	171.05	0	Spot (Block2, Row7, Column1)	41743.39	41094.00	19484.45	0.01	0.47	1390.00	1737.97	1390.00	1106.23	0.10	0.64	100.00	100.00	25.68	39704.00	40353.39	33979328.00	36.16	7981.47	7687.00
2	2	7	9577.00	4750.00	212.50	0	Spot (Block2, Row7, Column2)	1513.65	1494.00	181.75	0.01	0.12	1362.00	1547.49	1362.00	810.11	0.06	0.52	0.00	0.00	0.00	132.00	151.65	1952610.00	-0.04	1387.71	1346.50
2	3	7	9890.00	4741.00	219.75	0	Spot (Block2, Row7, Column3)	1466.27	1452.00	151.10	0.00	0.10	1321.00	1346.26	1321.00	159.07	0.01	0.12	44.00	12.00	0.00	131.00	145.27	2035183.00	0.75	1375.03	1339.50
2	4	7	10169.00	4749.00	199.50	0	Spot (Block2, Row7, Column4)	1493.86	1482.00	188.92	0.00	0.13	1312.00	1363.22	1312.00	260.61	0.02	0.19	34.00	4.00	0.00	170.00	181.86	1683583.00	0.50	1420.83	1393.00
2	5	7	10465.00	4738.00	199.90	0	Spot (Block2, Row7, Column5)	1910.25	1863.00	316.37	0.01	0.17	1458.00	1764.26	1458.00	1049.72	0.08	0.59	2.00	0.00	0.00	405.00	452.25	2166228.00	0.14	1633.44	1583.00
2	6	7	10761.00	4749.00	201.40	0	Spot (Block2, Row7, Column6)	52922.21	65535.00	18476.29	0.09	0.35	1735.00	2311.74	1735.00	1638.00	0.12	0.71	100.00	100.00	63.30	63800.00	51187.21	60861220.00	30.90	13002.77	12962.00
2	7	7	11068.00	4741.00	180.55	0	Spot (Block2, Row7, Column7)	2938.24	2773.00	775.74	0.03	0.26	1707.00	1963.49	1707.00	867.00	0.06	0.44	63.00	24.00	0.00	1066.00	1231.24	2685551.00	1.12	2000.42	1959.00
2	8	7	11361.00	4744.00	187.35	0	Spot (Block2, Row7, Column8)	49237.46	51099.50	13007.24	0.02	0.26	1559.00	1842.58	1559.00	806.79	0.07	0.44	100.00	100.00	15.79	49540.50	47678.46	48646772.00	58.74	13007.21	10854.00
2	1	8	9268.00	5043.00	172.75	0	Spot (Block2, Row8, Column1)	1754.91	1739.00	246.52	0.00	0.14	1291.00	1392.18	1291.00	575.65	0.03	0.41	31.00	0.00	0.00	448.00	463.91	1454823.00	0.63	1461.05	1408.00
2	2	8	9574.00	5049.00	179.20	0	Spot (Block2, Row8, Column2)	1635.41	1593.00	235.91	0.01	0.14	1288.00	1305.97	1288.00	149.40	0.01	0.11	81.00	52.00	0.00	305.00	347.41	1448970.00	2.21	1404.09	1361.00
2	3	8	9855.00	5049.00	155.85	0	Spot (Block2, Row8, Column3)	2291.37	2185.00	509.98	0.02	0.22	1294.00	1332.66	1294.00	261.21	0.01	0.20	97.00	79.00	0.00	891.00	997.37	1532928.00	3.67	1586.07	1583.00
2	4	8	10166.00	5052.00	159.70	0	Spot (Block2, Row8, Column4)	56354.71	65535.00	14011.87	0.07	0.25	1301.00	1370.02	1301.00	329.03	0.02	0.24	100.00	100.00	61.61	64234.00	55053.71	39786776.00	167.11	14021.16	11382.00
2	5	8	10433.00	5048.00	173.00	0	Spot (Block2, Row8, Column5)	1459.90	1402.00	200.15	0.02	0.14	1352.00	1612.47	1352.00	991.10	0.08	0.61	0.00	0.00	0.00	50.00	107.90	1219015.00	-0.15	1414.05	1390.00
2	6	8	10763.00	5048.00	227.55	0	Spot (Block2, Row8, Column6)	58402.65	65535.00	13707.95	0.05	0.23	1610.00	2234.12	1610.00	1661.19	0.14	0.74	100.00	100.00	71.74	63925.00	56792.65	87021024.00	33.81	13142.99	12651.00
2	7	8	11057.00	5052.00	146.30	0	Spot (Block2, Row8, Column7)	2302.29	2282.00	433.41	0.00	0.19	1551.00	1906.67	1551.00	994.40	0.09	0.52	30.00	0.00	0.00	731.00	751.29	1346842.00	0.40	1842.66	1867.00
2	8	8	11351.00	5045.00	163.90	0	Spot (Block2, Row8, Column8)	62888.39	65535.00	9144.82	0.02	0.15	1579.00	1832.89	1579.00	789.65	0.06	0.43	100.00	100.00	89.93	63956.00	61309.39	46852312.00	77.32	17977.12	12567.50
3	1	1	13766.00	2949.00	162.10	0	Spot (Block3, Row1, Column1)	58431.31	65535.00	11412.48	0.05	0.20	1653.00	1847.44	1653.00	589.12	0.05	0.32	100.00	100.00	63.36	63882.00	56778.31	42421520.00	96.05	14730.55	11412.50
3	2	1	14064.00	2955.00	151.75	0	Spot (Block3, Row1, Column2)	18420.33	17650.00	9072.02	0.02	0.49	1612.00	1686.57	1612.00	368.91	0.02	0.22	100.00	100.00	0.00	16038.00	16808.33	11660068.00	45.36	4818.49	4410.50
3	3	1	14371.00	2952.00	153.85	0	Spot (Block3, Row1, Column3)	4922.51	4380.00	2255.85	0.05	0.46	1591.00	1641.55	1591.00	231.67	0.01	0.14	100.00	95.00	0.00	2789.00	3331.51	3189789.00	14.16	2356.85	2220.00
3	4	1	14661.00	2953.00	149.75	0	Spot (Block3, Row1, Column4)	13266.70	12261.00	6897.42	0.03	0.52	1668.00	1686.20	1668.00	220.32	0.00	0.13	100.00	100.00	0.00	10593.00	11598.70	8185554.00	52.56	4194.97	3774.00
3	5	1	14971.00	2954.00	157.70	0	Spot (Block3, Row1, Column5)	8152.57	6760.50	4502.30	0.08	0.55	1785.00	1834.00	1785.00	312.16	0.01	0.17	100.00	97.00	0.00	4975.50	6367.57	5560055.00	20.24	3050.94	2880.00
3	6	1	15260.00	2954.00	149.90	0	Spot (Block3, Row1, Column6)	25165.32	23003.00	12828.27	0.04	0.51	1739.00	1816.23	1739.00	471.22	0.02	0.26	100.00	100.00	0.00	21264.00	23426.32	15350844.00	49.55	7182.44	5532.00
3	7	1	15561.00	2953.00	151.55	0	Spot (Block3, Row1, Column7)	41711.91	42033.00	19100.32	0.00	0.46	1613.00	1671.96	1613.00	275.88	0.02	0.17	100.00	100.00	19.75	40420.00	40098.91	26195196.00	145.13	10185.81	8179.00
3	8	1	15869.00	2951.00	166.10	0	Spot (Block3, Row1, Column8)	2668.44	2568.00	537.23	0.02	0.20	1589.00	1677.12	1589.00	1099.44	0.02	0.66	43.00	2.00	0.00	979.00	1079.44	2046690.00	0.90	1950.99	1930.50
3	1	2	13760.00	3252.00	287.55	0	Spot (Block3, Row2, Column1)	1802.39	1791.00	235.71	0.00	0.13	1625.00	1687.91	1625.00	334.31	0.02	0.20	25.00	2.00	0.00	166.00	177.39	4358186.00	0.34	1717.02	1698.00
3	2	2	14067.00	3251.00	134.05	0	Spot (Block3, Row2, Column2)	5575.65	5436.00	1333.41	0.01	0.24	1681.00	1720.82	1681.00	244.16	0.01	0.14	100.00	100.00	0.00	3755.00	3894.65	2681890.00	15.79	2701.53	2560.00
3	3	2	14365.00	3262.00	217.10	0	Spot (Block3, Row2, Column3)	1995.76	1960.00	266.96	0.01	0.13	1705.00	1747.74	1705.00	241.54	0.01	0.14	51.00	22.00	0.00	255.00	290.76	2684297.00	1.03	1814.45	1799.00
3	4	2	14671.00	3252.00	167.15	0	Spot (Block3, Row2, Column4)	4149.42	4086.00	902.04	0.01	0.22	1747.50	1796.54	1747.50	307.07	0.01	0.17	100.00	99.00	0.00	2338.50	2401.92	3236549.00	7.66	2428.90	2362.00
3	5	2	14968.00	3255.00	184.65	0	Spot (Block3, Row2, Column5)	29516.71	28160.00	10622.77	0.02	0.36	1885.00	2141.82	1885.00	955.70	0.06	0.45	100.00	100.00	0.21	26275.00	27631.71	28306524.00	28.64	8434.10	7042.00
3	6	2	15265.00	3253.00	147.00	-50	Spot (Block3, Row2, Column6)	3223.98	3178.50	549.68	0.01	0.17	1948.00	2398.18	1948.00	1376.30	0.09	0.57	39.00	0.00	0.00	1230.50	1275.98	1908597.00	0.60	2869.61	2722.50
3	7	2	15565.00	3256.00	164.35	0	Spot (Block3, Row2, Column7)	2974.22	2829.00	756.21	0.02	0.25	1707.00	1865.52	1707.00	685.42	0.04	0.37	75.00	37.00	0.00	1122.00	1267.22	2230662.00	1.62	1978.88	1923.00
3	8	2	15837.00	3277.00	208.15	0	Spot (Block3, Row2, Column8)	1833.04	1814.00	226.40	0.00	0.12	1604.00	1713.68	1604.00	513.82	0.03	0.30	10.00	0.00	0.00	210.00	229.04	2272974.00	0.23	1740.11	1685.00
3	1	3	13766.00	3550.00	156.30	0	Spot (Block3, Row3, Column1)	7559.53	7122.00	3261.98	0.03	0.43	1688.00	1739.19	1688.00	270.23	0.01	0.16	100.00	100.00	0.00	5434.00	5871.53	5087566.00	21.54	2864.40	2646.00
3	2	3	14075.00	3551.00	184.20	0	Spot (Block3, Row3, Column2)	2166.99	2084.00	331.31	0.02	0.15	1754.00	1832.73	1754.00	420.91	0.02	0.23	42.00	12.00	0.00	330.00	412.99	2069478.00	0.79	1860.06	1800.00
3	3	3	14352.00	3549.00	166.60	0	Spot (Block3, Row3, Column3)	3576.72	2941.00	3474.93	0.08	0.97	1764.00	1819.70	1764.00	354.50	0.01	0.19	92.00	74.00	0.00	1177.00	1812.72	2768385.00	4.96	2134.84	2137.00
3	4	3	14666.00	3553.00	152.70	0	Spot (Block3, Row3, Column4)	40243.13	39746.00	19502.67	0.01	0.48	1759.00	1801.64	1759.00	297.78	0.01	0.17	100.00	100.00	20.31	37987.00	38484.13	25554512.00	129.10	10088.23	9002.50
3	5	3	14964.00	3553.00	147.00	-50	Spot (Block3, Row3, Column5)	4565.29	2826.50	8268.45	0.21	1.81	1881.00	2264.65	1881.00	1322.00	0.08	0.58	20.00	10.00	1.02	945.50	2684.29	2693521.00	1.74	2592.94	2398.50
3	6	3	15267.00	3549.00	234.30	0	Spot (Block3, Row3, Column6)	60341.12	65535.00	11823.74	0.04	0.20	2160.00	2987.39	2160.00	1857.40	0.14	0.62	100.00	100.00	78.49	63375.00	58181.12	95400504.00	30.88	14733.32	14243.00
3	7	3	15566.00	3553.00	150.15	0	Spot (Block3, Row3, Column7)	9205.17	8141.50	4919.66	0.05	0.53	1765.00	2181.17	1765.00	1317.52	0.09	0.60	89.00	77.00	0.00	6376.50	7440.17	5688798.00	5.33	3450.42	2967.00
3	8	3	15864.00	3559.00	168.40	0	Spot (Block3, Row3, Column8)	61384.89	65535.00	10000.47	0.03	0.16	1605.00	1751.65	1605.00	642.02	0.04	0.37	100.00	100.00	78.14	63930.00	59779.89	48310392.00	92.88	15698.11	14598.00
3	1	4	13766.00	3851.00	151.95	0	Spot (Block3, Row4, Column1)	37695.48	36471.50	19717.32	0.01	0.52	1741.00	1847.84	1741.00	475.86	0.03	0.26	100.00	100.00	17.25	34730.50	35954.48	23823648.00	75.33	8718.58	7150.00
3	2	4	14064.00	3849.00	175.60	0	Spot (Block3, Row4, Column2)	24757.56	23095.00	12376.37	0.03	0.50	1796.00	1979.49	1796.00	678.48	0.04	0.34	100.00	100.00	0.12	21299.00	22961.56	21415296.00	33.57	6194.56	6050.50
3	3	4	14366.00	3854.00	161.25	0	Spot (Block3, Row4, Column3)	62946.42	65535.00	7231.70	0.02	0.11	1779.00	1969.25	1779.00	775.59	0.04	0.39	100.00	100.00	82.98	63756.00	61167.42	45133016.00	78.62	17558.13	13093.00
3	4	4	14661.00	3854.00	187.15	0	Spot (Block3, Row4, Column4)	2163.20	2127.00	307.14	0.01	0.14	1710.00	1785.76	1710.00	347.62	0.02	0.19	61.00	24.00	0.00	417.00	453.20	2126428.00	1.09	1990.05	1955.00
3	5	4	14925.00	3861.00	74.25	0	Spot (Block3, Row4, Column5)	11736.76	3186.00	18156.25	0.57	1.55	1822.00	1906.13	1822.00	396.67	0.02	0.21	96.00	70.00	6.11	1364.00	9914.76	1537515.00	24.78	4091.11	2720.00
3	6	4	15271.00	3849.00	188.50	0	Spot (Block3, Row4, Column6)	33320.19	33937.00	10587.49	0.01	0.32	1979.00	2284.00	1979.00	1033.95	0.06	0.45	100.00	100.00	0.00	31958.00	31341.19	33353488.00	30.02	9324.96	8425.50
3	7	4	15558.00	3857.00	164.35	0	Spot (Block3, Row4, Column7)	6002.11	4669.50	3499.13	0.11	0.58	1813.00	2198.35	1813.00	1135.27	0.08	0.52	78.00	57.00	0.00	2856.50	4189.11	4453567.00	3.35	2559.78	2512.50
3	8	4	15866.00	3862.00	156.25	0	Spot (Block3, Row4, Column8)	2935.75	2933.00	597.28	0.00	0.20	1615.00	1723.09	1615.00	491.41	0.03	0.29	92.00	67.00	0.00	1318.00	1320.75	1966953.00	2.47	2038.71	2034.00
3	1	5	13763.00	4153.00	151.90	0	Spot (Block3, Row5, Column1)	38312.35	36754.50	20983.03	0.02	0.55	1828.00	2226.94	1828.00	1176.76	0.09	0.53	100.00	100.00	21.61	34926.50	36484.35	24290144.00	30.67	9123.19	7210.00
3	2	5	14063.00	4152.00	165.75	0	Spot (Block3, Row5, Column2)	62089.27	65535.00	8733.73	0.02	0.14	1874.50	2290.67	1874.50	1183.80	0.09	0.52	100.00	100.00	80.31	63660.50	60214.77	47312484.00	50.51	15828.49	13799.00
3	3	5	14371.00	4152.00	167.45	0	Spot (Block3, Row5, Column3)	53543.39	65535.00	15980.73	0.09	0.30	1775.00	2032.05	1775.00	925.00	0.06	0.46	100.00	100.00	54.28	63760.00	51768.39	41924860.00	55.69	11201.60	10879.50
3	4	5	14666.00	4153.00	151.40	0	Spot (Block3, Row5, Column4)	12540.52	11676.00	6180.81	0.03	0.49	1693.00	1823.84	1693.00	659.65	0.03	0.36	100.00	100.00	0.00	9983.00	10847.52	7887989.00	16.25	4180.73	3703.50
3	5	5	14971.00	4153.00	157.80	0	Spot (Block3, Row5, Column5)	61191.08	65535.00	8929.43	0.03	0.15	1816.00	1906.81	1816.00	457.79	0.02	0.24	100.00	100.00	75.00	63719.00	59375.08	42099848.00	129.50	17412.46	14608.00
3	6	5	15255.00	4149.00	157.70	0	Spot (Block3, Row5, Column6)	2340.42	2265.00	340.62	0.01	0.15	1868.00	2077.94	1868.00	829.03	0.05	0.40	19.00	0.00	0.00	397.00	472.42	1596166.00	0.32	2021.95	2004.00
3	7	5	15565.00	4149.00	213.85	0	Spot (Block3, Row5, Column7)	59017.05	65535.00	12295.01	0.05	0.21	1928.00	2339.25	1928.00	1189.34	0.08	0.51	100.00	100.00	70.71	63607.00	57089.05	76959152.00	47.65	15081.12	14443.00
3	8	5	15870.00	4155.00	151.00	0	Spot (Block3, Row5, Column8)	14753.95	12670.00	9728.29	0.07	0.66	1613.00	1790.82	1613.00	688.75	0.05	0.38	100.00	91.00	0.00	11057.00	13140.95	9162205.00	18.82	4088.92	3843.50
3	1	6	13762.00	4453.00	231.55	0	Spot (Block3, Row6, Column1)	58390.23	65535.00	13402.00	0.05	0.23	1928.00	2633.53	1928.00	1725.35	0.14	0.66	100.00	100.00	68.90	63607.00	56462.23	89922016.00	32.32	14198.32	13844.00
3	2	6	14064.00	4449.00	215.05	0	Spot (Block3, Row6, Column2)	55668.61	65535.00	15430.01	0.07	0.28	1781.00	2396.61	1781.00	1559.86	0.13	0.65	100.00	100.00	63.32	63754.00	53887.61	73761752.00	34.15	13705.19	13258.00
3	3	6	14361.00	4449.00	153.85	0	Spot (Block3, Row6, Column3)	42302.46	44409.50	20604.97	0.02	0.49	1617.00	1861.07	1617.00	898.66	0.06	0.48	100.00	100.00	29.60	42792.50	40685.46	27581372.00	45.00	8816.60	6970.50
3	4	6	14666.00	4448.00	154.20	0	Spot (Block3, Row6, Column4)	3270.70	3084.00	864.12	0.03	0.26	1573.00	1631.38	1573.00	345.06	0.02	0.21	100.00	87.00	0.00	1511.00	1697.70	2139040.00	4.75	2103.47	2065.00
3	5	6	14966.00	4452.00	152.30	0	Spot (Block3, Row6, Column5)	51742.73	65535.00	17335.21	0.10	0.34	1744.00	1885.86	1744.00	591.24	0.03	0.31	100.00	100.00	51.03	63791.00	49998.73	32753392.00	84.33	13450.31	12113.50
3	6	6	15264.00	4454.00	147.00	-50	Spot (Block3, Row6, Column6)	2385.16	2335.00	424.45	0.01	0.18	1834.00	2080.06	1834.00	986.23	0.05	0.47	18.00	0.00	0.00	501.00	551.16	1404861.00	0.31	2184.32	2150.00
3	7	6	15569.00	4450.00	154.40	0	Spot (Block3, Row6, Column7)	13119.63	12297.00	7094.71	0.03	0.54	1867.00	1999.37	1867.00	658.82	0.03	0.33	100.00	99.00	0.00	10430.00	11252.63	8672077.00	16.88	3975.06	3458.00
3	8	6	15868.00	4457.00	152.50	0	Spot (Block3, Row6, Column8)	19930.56	18093.00	12652.36	0.04	0.63	1690.00	1792.43	1690.00	428.20	0.03	0.24	100.00	100.00	0.00	16403.00	18240.56	12675836.00	42.36	5415.63	4854.00
3	1	7	13766.00	4752.00	175.45	0	Spot (Block3, Row7, Column1)	31228.69	28163.00	16460.62	0.04	0.53	1534.50	1891.12	1534.50	1103.21	0.09	0.58	100.00	100.00	2.67	26628.50	29694.19	26856688.00	26.59	6618.23	6344.50
3	2	7	14079.00	4755.00	179.35	0	Spot (Block3, Row7, Column2)	1802.56	1775.50	261.69	0.01	0.15	1507.00	1715.32	1507.00	783.79	0.06	0.46	5.00	0.00	0.00	268.50	295.56	1611492.00	0.11	1607.21	1596.00
3	3	7	14378.00	4751.00	217.00	0	Spot (Block3, Row7, Column3)	1649.11	1603.00	255.84	0.01	0.16	1489.00	1527.00	1489.00	238.13	0.01	0.16	31.00	6.00	0.00	114.00	160.11	2222997.00	0.51	1544.30	1507.00
3	4	7	14658.00	4755.00	207.05	0	Spot (Block3, Row7, Column4)	1818.35	1794.00	260.84	0.01	0.14	1489.00	1591.09	1489.00	443.79	0.03	0.28	30.00	1.00	0.00	305.00	329.35	2220208.00	0.51	1658.11	1670.50
3	5	7	14964.00	4750.00	182.50	0	Spot (Block3, Row7, Column5)	3200.93	3100.00	750.11	0.01	0.23	1624.00	2036.44	1624.00	1157.20	0.10	0.57	65.00	21.00	0.00	1476.00	1576.93	3018476.00	1.01	2036.03	1972.00
3	6	7	15261.00	4750.00	209.25	0	Spot (Block3, Row7, Column6)	54212.98	65535.00	16997.16	0.08	0.31	2062.50	2711.69	2062.50	1758.53	0.12	0.65	100.00	100.00	64.55	63472.50	52150.48	67441720.00	29.29	14245.77	13649.00
3	7	7	15556.00	4755.00	150.95	0	Spot (Block3, Row7, Column7)	19663.05	18776.00	8039.70	0.02	0.41	1875.00	2198.01	1875.00	1067.62	0.07	0.49	100.00	100.00	0.00	16901.00	17788.05	12328733.00	16.36	5686.12	4957.00
3	8	7	15861.00	4750.00	187.70	0	Spot (Block3, Row7, Column8)	46937.63	47871.00	12169.30	0.01	0.26	1773.00	2043.94	1773.00	860.23	0.06	0.42	100.00	100.00	8.16	46098.00	45164.63	46609196.00	52.19	12554.61	11489.50
3	1	8	13777.00	5053.00	204.75	0	Spot (Block3, Row8, Column1)	1837.78	1828.50	288.25	0.00	0.16	1458.00	1531.74	1458.00	439.49	0.02	0.29	39.00	5.00	0.00	370.50	379.78	2183281.00	0.70	1576.41	1584.00
3	2	8	14067.00	5052.00	159.45	0	Spot (Block3, Row8, Column2)	2330.56	2269.00	448.52	0.01	0.19	1458.00	1473.70	1458.00	185.47	0.00	0.13	99.00	87.00	0.00	811.00	872.56	1645372.00	4.62	1761.96	1771.00
3	3	8	14358.00	5052.00	157.50	0	Spot (Block3, Row8, Column3)	3835.86	3464.00	1666.68	0.04	0.43	1465.00	1530.72	1465.00	464.82	0.02	0.30	93.00	78.00	0.00	1999.00	2370.86	2631397.00	4.96	1993.43	1948.50
3	4	8	14667.00	5057.00	166.75	0	Spot (Block3, Row8, Column4)	64069.46	65535.00	5927.78	0.01	0.09	1483.00	1610.88	1483.00	573.11	0.04	0.36	100.00	100.00	92.29	64052.00	62586.46	49846544.00	108.98	17249.14	14713.00
3	5	8	14940.00	5040.00	187.85	0	Spot (Block3, Row8, Column5)	1749.45	1686.00	239.61	0.02	0.14	1579.50	1874.40	1579.50	1091.16	0.07	0.58	0.00	0.00	0.00	106.50	169.95	1730205.00	-0.11	1605.29	1551.50
3	6	8	15266.00	5052.00	232.85	0	Spot (Block3, Row8, Column6)	58501.21	65535.00	13740.79	0.05	0.23	1878.00	2569.35	1878.00	1761.71	0.14	0.69	100.00	100.00	73.17	63657.00	56623.21	90912000.00	31.75	13888.76	13191.50
3	7	8	15564.00	5053.00	150.05	0	Spot (Block3, Row8, Column7)	10647.94	10626.50	4609.98	0.00	0.43	1742.00	2080.35	1742.00	1121.05	0.08	0.54	100.00	95.00	0.00	8884.50	8905.94	6516540.00	7.64	3857.58	3254.00
3	8	8	15858.00	5050.00	165.50	0	Spot (Block3, Row8, Column8)	62509.15	65535.00	9800.47	0.02	0.16	1780.00	2201.73	1780.00	2134.31	0.09	0.97	100.00	100.00	88.83	63755.00	60729.15	47569928.00	28.26	19841.33	13624.00
4	1	1	18270.00	2954.00	162.55	0	Spot (Block4, Row1, Column1)	55446.49	65535.00	13984.55	0.07	0.25	1137.00	1297.60	1137.00	440.22	0.06	0.34	100.00	100.00	56.31	64398.00	54309.49	40864432.00	123.00	11735.15	9781.00
4	2	1	18561.00	2958.00	159.15	0	Spot (Block4, Row1, Column2)	2200.55	2159.50	520.62	0.01	0.24	1067.00	1123.36	1067.00	293.06	0.02	0.26	99.00	82.00	0.00	1092.50	1133.55	1544786.00	3.68	1341.52	1309.00
4	3	1	18865.00	2953.00	178.15	0	Spot (Block4, Row1, Column3)	1385.91	1375.00	150.38	0.00	0.11	1031.00	1043.93	1031.00	84.90	0.01	0.08	97.00	90.00	0.00	344.00	354.91	1232077.00	4.03	1157.74	1134.00
4	4	1	19170.00	2961.00	152.90	0	Spot (Block4, Row1, Column4)	1926.43	1846.00	570.90	0.02	0.30	1029.00	1040.28	1029.00	75.82	0.00	0.07	100.00	100.00	0.00	817.00	897.43	1238694.00	11.69	1325.52	1229.50
4	5	1	19461.00	2953.00	157.80	0	Spot (Block4, Row1, Column5)	1870.41	1771.00	386.95	0.02	0.21	1052.00	1090.87	1052.00	141.95	0.02	0.13	99.00	97.00	0.00	719.00	818.41	1281229.00	5.49	1269.55	1229.50
4	6	1	19759.00	2957.00	152.65	0	Spot (Block4, Row1, Column6)	8939.34	7950.50	4377.25	0.05	0.49	1088.00	1126.24	1088.00	160.66	0.02	0.14	100.00	100.00	0.00	6862.50	7851.34	5721175.00	48.63	2902.64	2487.00
4	7	1	20059.00	2959.00	147.20	0	Spot (Block4, Row1, Column7)	2907.06	2874.00	819.11	0.00	0.28	992.00	1014.51	992.00	121.70	0.01	0.12	100.00	100.00	0.00	1882.00	1915.06	1723885.00	15.55	1563.49	1485.00
4	8	1	20368.00	2955.00	158.15	0	Spot (Block4, Row1, Column8)	3147.70	3105.50	951.93	0.01	0.30	915.00	925.28	915.00	83.11	0.00	0.09	100.00	100.00	0.00	2190.50	2232.70	2165619.00	26.74	1601.42	1404.00
4	1	2	18263.00	3254.00	147.00	-50	Spot (Block4, Row2, Column1)	1283.33	1281.00	90.32	0.00	0.07	1156.00	1179.47	1156.00	192.76	0.01	0.16	18.00	0.00	0.00	125.00	127.33	754599.00	0.54	1266.48	1269.00
4	2	2	18560.00	3252.00	160.35	0	Spot (Block4, Row2, Column2)	1639.00	1665.50	246.86	0.01	0.15	1121.00	1145.20	1121.00	121.39	0.01	0.11	93.00	83.00	0.00	544.50	518.00	1157132.00	4.07	1243.76	1214.50
4	3	2	18870.00	3249.00	201.80	0	Spot (Block4, Row2, Column3)	1384.36	1343.00	201.36	0.01	0.15	1070.00	1075.16	1070.00	82.81	0.00	0.08	92.00	74.00	0.00	273.00	314.36	1601709.00	3.73	1163.79	1173.00
4	4	2	19174.00	3255.00	174.70	0	Spot (Block4, Row2, Column4)	1452.01	1425.00	171.81	0.01	0.12	1047.00	1063.07	1047.00	98.86	0.01	0.09	97.00	92.00	0.00	378.00	405.01	1241469.00	3.93	1165.44	1157.00
4	5	2	19467.00	3257.00	195.20	0	Spot (Block4, Row2, Column5)	5431.96	5288.00	1497.32	0.01	0.28	1072.00	1161.05	1072.00	357.56	0.03	0.31	100.00	100.00	0.00	4216.00	4359.96	5844789.00	11.94	2199.36	2102.50
4	6	2	19764.00	3217.00	220.60	0	Spot (Block4, Row2, Column6)	1750.40	1764.50	426.86	0.00	0.24	1156.00	1465.64	1156.00	966.31	0.10	0.66	21.00	0.00	0.00	608.50	594.40	2440061.00	0.29	1366.85	1196.50
4	7	2	20031.00	3239.00	172.40	0	Spot (Block4, Row2, Column7)	1424.30	1391.00	215.12	0.01	0.15	1060.00	1193.05	1060.00	635.11	0.05	0.53	5.00	0.00	0.00	331.00	364.30	1183593.00	0.36	1245.69	1240.50
4	8	2	20364.00	3256.00	147.00	-50	Spot (Block4, Row2, Column8)	1016.71	1009.00	38.85	0.00	0.04	910.00	959.95	910.00	295.48	0.02	0.31	0.00	0.00	0.00	99.00	106.71	597828.00	0.19	1015.69	1003.00
4	1	3	18261.00	3551.00	164.05	0	Spot (Block4, Row3, Column1)	2361.61	2308.00	548.30	0.01	0.23	1147.00	1157.78	1147.00	125.55	0.00	0.11	100.00	99.00	0.00	1161.00	1214.61	1768843.00	9.59	1441.82	1400.00
4	2	3	18559.00	3553.00	195.30	0	Spot (Block4, Row3, Column2)	1546.40	1548.00	223.96	0.00	0.14	1155.00	1223.22	1155.00	345.30	0.02	0.28	54.00	9.00	0.00	393.00	391.40	1670114.00	0.94	1272.10	1248.00
4	3	3	18852.00	3553.00	157.65	0	Spot (Block4, Row3, Column3)	1921.01	1883.00	469.59	0.01	0.24	1078.00	1096.93	1078.00	131.08	0.01	0.12	100.00	97.00	0.00	805.00	843.01	1319735.00	6.29	1333.83	1293.00
4	4	3	19167.00	3556.00	153.95	0	Spot (Block4, Row3, Column4)	4741.92	4325.50	2142.00	0.04	0.45	1038.00	1051.28	1038.00	76.28	0.01	0.07	100.00	100.00	0.00	3287.50	3703.92	3082247.00	48.38	1893.26	1788.50
4	5	3	19429.00	3553.00	187.55	0	Spot (Block4, Row3, Column5)	1413.58	1328.00	353.75	0.03	0.25	1082.00	1292.49	1082.00	774.76	0.08	0.60	10.00	0.00	0.00	246.00	331.58	1400859.00	0.16	1206.16	1103.50
4	6	3	19767.00	3556.00	224.45	0	Spot (Block4, Row3, Column6)	56935.86	65535.00	13380.11	0.06	0.24	1246.00	1850.95	1246.00	1278.37	0.17	0.69	100.00	100.00	60.53	64289.00	55689.86	81931544.00	43.09	13350.75	12183.50
4	7	3	20088.00	3553.00	173.70	0	Spot (Block4, Row3, Column7)	1482.70	1469.00	301.23	0.00	0.20	1046.00	1295.29	1046.00	834.76	0.09	0.64	11.00	0.00	0.00	423.00	436.70	1249913.00	0.22	1153.38	1158.00
4	8	3	20368.00	3561.00	161.85	0	Spot (Block4, Row3, Column8)	55511.91	65535.00	13640.24	0.07	0.25	930.00	1012.61	930.00	417.37	0.04	0.41	100.00	100.00	51.93	64605.00	54581.91	40302000.00	130.58	12018.17	11079.50
4	1	4	18263.00	3859.00	153.60	0	Spot (Block4, Row4, Column1)	4632.98	4148.00	2022.05	0.05	0.44	1113.00	1179.23	1113.00	330.00	0.03	0.28	100.00	100.00	0.00	3035.00	3519.98	3002174.00	10.47	1939.12	1838.00
4	2	4	18566.00	3856.00	167.45	0	Spot (Block4, Row4, Column2)	26513.29	25033.50	12448.92	0.02	0.47	1147.00	1315.48	1147.00	545.16	0.06	0.41	100.00	100.00	0.00	23886.50	25366.29	20786424.00	46.22	5672.71	5586.00
4	3	4	18868.00	3859.00	154.00	0	Spot (Block4, Row4, Column3)	32815.06	30232.00	20017.42	0.04	0.61	1092.00	1238.86	1092.00	525.76	0.05	0.42	100.00	100.00	8.42	29140.00	31723.06	21428288.00	60.06	6143.47	5371.00
4	4	4	19151.00	3856.00	183.30	0	Spot (Block4, Row4, Column4)	1373.63	1379.00	150.62	0.00	0.11	1038.00	1066.82	1038.00	203.19	0.01	0.19	77.00	30.00	0.00	341.00	335.63	1296711.00	1.51	1179.53	1164.00
4	5	4	19465.00	3851.00	172.85	0	Spot (Block4, Row4, Column5)	1426.26	1373.00	353.08	0.02	0.25	1069.00	1168.47	1069.00	377.49	0.04	0.32	32.00	4.00	0.00	304.00	357.26	1188078.00	0.68	1170.00	1169.00
4	6	4	19769.00	3853.00	195.20	0	Spot (Block4, Row4, Column6)	6076.50	6128.00	1433.60	0.00	0.24	1167.00	1485.34	1167.00	898.98	0.10	0.61	100.00	98.00	0.00	4961.00	4909.50	6538310.00	5.11	2463.25	2258.00
4	7	4	20060.00	3836.00	195.30	0	Spot (Block4, Row4, Column7)	1970.22	1974.00	582.74	0.00	0.30	1111.00	1485.67	1111.00	975.91	0.13	0.66	44.00	4.00	0.00	863.00	859.22	2127833.00	0.50	1387.69	1261.00
4	8	4	20349.00	3868.00	172.95	0	Spot (Block4, Row4, Column8)	1626.17	1524.00	311.24	0.03	0.19	969.50	1132.42	969.50	574.85	0.07	0.51	47.00	8.00	0.00	554.50	656.67	1357849.00	0.86	1204.40	1181.50
4	1	5	18264.00	4158.00	159.15	0	Spot (Block4, Row5, Column1)	4721.19	4263.50	1995.42	0.04	0.42	1139.00	1506.46	1139.00	1032.10	0.12	0.69	97.00	73.00	0.00	3124.50	3582.19	3285951.00	3.11	1890.42	1812.00
4	2	5	18564.00	4158.00	161.85	0	Spot (Block4, Row5, Column2)	57993.18	65535.00	11736.89	0.05	0.20	1242.00	1650.94	1242.00	1033.73	0.12	0.63	100.00	100.00	60.66	64293.00	56751.18	41871460.00	54.50	12694.05	10804.50
4	3	5	18866.00	4157.00	162.50	0	Spot (Block4, Row5, Column3)	54117.75	65535.00	15395.45	0.08	0.28	1092.00	1325.22	1092.00	688.55	0.08	0.52	100.00	100.00	54.52	64443.00	53025.75	39506308.00	76.67	10818.20	10160.00
4	4	5	19167.00	4154.00	155.80	0	Spot (Block4, Row5, Column4)	2356.90	2308.50	711.61	0.01	0.30	1011.00	1102.81	1011.00	451.19	0.04	0.41	91.00	65.00	0.00	1297.50	1345.90	1574408.00	2.78	1373.91	1267.50
4	5	5	19470.00	4158.00	152.30	0	Spot (Block4, Row5, Column5)	43361.05	47197.00	20683.49	0.04	0.48	1018.00	1061.44	1018.00	243.27	0.02	0.23	100.00	100.00	31.55	46179.00	42343.05	27621152.00	173.88	8734.77	7336.00
4	6	5	19734.00	4134.00	195.05	0	Spot (Block4, Row5, Column6)	1547.59	1510.00	236.09	0.01	0.15	1112.00	1282.98	1112.00	644.79	0.06	0.50	19.00	0.00	0.00	398.00	435.59	1669851.00	0.41	1273.05	1263.00
4	7	5	20069.00	4156.00	213.65	0	Spot (Block4, Row5, Column7)	57802.87	65535.00	13374.11	0.05	0.23	1194.00	1589.51	1194.00	1012.46	0.12	0.64	100.00	100.00	67.38	64341.00	56608.87	75491424.00	55.52	13370.46	13126.00
4	8	5	20364.00	4156.00	151.10	0	Spot (Block4, Row5, Column8)	2401.74	2344.50	659.84	0.01	0.27	984.00	1169.17	984.00	646.36	0.07	0.55	86.00	53.00	0.00	1360.50	1417.74	1503492.00	1.91	1366.73	1362.00
4	1	6	18267.00	4460.00	220.85	0	Spot (Block4, Row6, Column1)	53389.29	65535.00	15402.83	0.09	0.29	1223.00	1868.00	1223.00	1418.46	0.18	0.76	100.00	100.00	52.86	64312.00	52166.29	74638960.00	36.32	12673.86	12450.00
4	2	6	18565.00	4455.00	218.40	0	Spot (Block4, Row6, Column2)	54760.73	65535.00	15930.80	0.08	0.29	1214.00	1806.72	1214.00	1357.54	0.17	0.75	100.00	100.00	60.98	64321.00	53546.73	74530184.00	39.01	12975.17	12289.00
4	3	6	18864.00	4457.00	152.50	0	Spot (Block4, Row6, Column3)	17427.07	15885.00	9858.56	0.04	0.57	1011.00	1259.12	1011.00	823.39	0.10	0.65	100.00	100.00	0.00	14874.00	16416.07	11118470.00	19.64	4170.80	3649.50
4	4	6	19167.00	4456.00	158.95	0	Spot (Block4, Row6, Column4)	1729.27	1607.50	369.08	0.03	0.21	968.00	981.21	968.00	97.77	0.01	0.10	99.00	98.00	0.00	639.50	761.27	1210487.00	7.65	1159.74	1134.50
4	5	6	19465.00	4458.00	147.50	0	Spot (Block4, Row6, Column5)	6388.20	6120.50	2291.56	0.02	0.36	972.00	1044.56	972.00	294.00	0.03	0.28	100.00	100.00	0.00	5148.50	5416.20	3794589.00	18.18	2364.55	2160.00
4	6	6	19761.00	4437.00	272.90	0	Spot (Block4, Row6, Column6)	1525.24	1398.50	395.43	0.04	0.26	1062.00	1354.91	1062.00	947.57	0.11	0.70	13.00	0.00	0.00	336.50	463.24	3306731.00	0.18	1238.72	1080.00
4	7	6	20070.00	4454.00	151.65	0	Spot (Block4, Row6, Column7)	2365.46	2303.00	571.29	0.01	0.24	1050.00	1215.15	1050.00	613.07	0.06	0.50	88.00	51.00	0.00	1253.00	1315.46	1490242.00	1.88	1382.80	1346.00
4	8	6	20361.00	4461.00	176.30	0	Spot (Block4, Row6, Column8)	2177.29	2131.00	579.83	0.01	0.27	969.00	1034.94	969.00	208.30	0.03	0.20	99.00	90.00	0.00	1162.00	1208.29	1885537.00	5.48	1305.46	1258.00
4	1	7	18269.00	4758.00	167.20	0	Spot (Block4, Row7, Column1)	32087.13	29111.00	15870.18	0.04	0.49	1024.00	1316.23	1024.00	828.36	0.11	0.63	100.00	100.00	1.68	28087.00	31063.13	24867528.00	37.15	6239.97	6024.00
4	2	7	18582.00	4757.00	228.90	0	Spot (Block4, Row7, Column2)	1130.24	1112.00	119.48	0.01	0.11	1001.00	1205.72	1001.00	702.49	0.08	0.58	0.00	0.00	0.00	111.00	129.24	1706659.00	-0.11	1058.74	1042.50
4	3	7	18874.00	4754.00	194.10	0	Spot (Block4, Row7, Column3)	1052.58	1050.00	55.39	0.00	0.05	971.00	987.77	971.00	136.12	0.01	0.14	11.00	0.00	0.00	79.00	81.58	1124154.00	0.48	1018.33	1012.00
4	4	7	19150.00	4759.00	215.45	0	Spot (Block4, Row7, Column4)	1167.78	1170.00	117.28	0.00	0.10	952.00	1010.46	952.00	310.31	0.03	0.31	22.00	0.00	0.00	218.00	215.78	1550813.00	0.51	1024.31	991.00
4	5	7	19415.00	4753.00	213.65	0	Spot (Block4, Row7, Column5)	1154.60	1107.00	181.15	0.02	0.16	971.00	1136.85	971.00	598.61	0.07	0.53	2.00	0.00	0.00	136.00	183.60	1504441.00	0.03	1062.11	996.00
4	6	7	19767.00	4758.00	211.45	0	Spot (Block4, Row7, Column6)	52627.51	65535.00	18028.65	0.10	0.34	1276.00	1903.63	1276.00	1491.26	0.17	0.78	100.00	100.00	61.30	64259.00	51351.51	67048216.00	34.01	12629.77	11639.00
4	7	7	20068.00	4763.00	230.10	0	Spot (Block4, Row7, Column7)	1546.71	1410.00	639.71	0.04	0.41	1045.00	1356.75	1045.00	860.40	0.11	0.63	17.00	2.00	0.00	365.00	501.71	2355643.00	0.22	1261.83	1035.00
4	8	7	20366.00	4761.00	200.50	0	Spot (Block4, Row7, Column8)	8100.88	8425.50	2057.53	0.02	0.25	988.00	1212.52	988.00	635.80	0.09	0.52	100.00	100.00	0.00	7437.50	7112.88	9251202.00	10.83	2701.85	2670.50
4	1	8	18267.00	5055.00	151.90	0	Spot (Block4, Row8, Column1)	1589.38	1383.00	798.58	0.06	0.50	993.00	1058.32	993.00	352.52	0.03	0.33	60.00	16.00	0.00	390.00	596.38	1010845.00	1.51	1226.43	1212.00
4	2	8	18563.00	5057.00	188.80	0	Spot (Block4, Row8, Column2)	1220.85	1203.00	135.56	0.01	0.11	979.00	981.79	979.00	89.58	0.00	0.09	88.00	62.00	0.00	224.00	241.85	1235498.00	2.67	1058.53	1076.00
4	3	8	18860.00	5053.00	163.35	0	Spot (Block4, Row8, Column3)	1508.15	1444.00	267.47	0.02	0.18	939.00	977.05	939.00	254.85	0.02	0.26	92.00	49.00	0.00	505.00	569.15	1117537.00	2.08	1083.25	1091.00
4	4	8	19164.00	5059.00	163.90	0	Spot (Block4, Row8, Column4)	62528.05	65535.00	8352.24	0.02	0.13	952.00	1022.38	952.00	338.07	0.03	0.33	100.00	100.00	80.97	64583.00	61576.05	46646380.00	181.93	14959.94	12017.00
4	5	8	19445.00	5049.00	202.75	0	Spot (Block4, Row8, Column5)	1118.80	1113.00	115.32	0.00	0.10	993.00	1209.38	993.00	791.48	0.09	0.65	0.00	0.00	0.00	120.00	125.80	1315711.00	-0.11	1020.46	1007.00
4	6	8	19771.00	5058.00	220.90	0	Spot (Block4, Row8, Column6)	55538.91	65535.00	14836.69	0.07	0.27	1128.00	1718.25	1128.00	1388.44	0.18	0.81	100.00	100.00	60.24	64407.00	54410.91	77533152.00	38.76	12699.40	11944.50
4	7	8	20071.00	5062.00	149.50	0	Spot (Block4, Row8, Column7)	4646.21	4558.00	1721.00	0.01	0.37	1072.00	1339.76	1072.00	874.99	0.10	0.65	99.00	79.00	0.00	3486.00	3574.21	2843483.00	3.78	2013.11	1754.00
4	8	8	20359.00	5060.00	162.45	0	Spot (Block4, Row8, Column8)	63323.40	65535.00	7722.77	0.01	0.12	1040.00	1206.53	1040.00	605.90	0.06	0.50	100.00	100.00	89.95	64495.00	62283.40	46606476.00	102.52	14583.77	12075.50
5	1	1	4760.00	7442.00	157.55	0	Spot (Block5, Row1, Column1)	56363.49	65535.00	12999.23	0.07	0.23	1198.00	1324.25	1198.00	512.19	0.04	0.39	100.00	100.00	57.35	64337.00	55165.49	38722052.00	107.46	13051.99	11397.50
5	2	1	5056.00	7444.00	161.15	0	Spot (Block5, Row1, Column2)	60014.73	65535.00	10881.02	0.04	0.18	1198.00	1389.94	1198.00	690.15	0.06	0.50	100.00	100.00	71.89	64337.00	58816.73	42910928.00	84.95	13746.41	12799.00
5	3	1	5355.00	7446.00	149.55	0	Spot (Block5, Row1, Column3)	36291.27	34793.00	21450.99	0.02	0.59	1174.00	1277.37	1174.00	451.61	0.04	0.35	100.00	100.00	17.46	33619.00	35117.27	22246632.00	77.53	7541.69	6303.50
5	4	1	5655.00	7442.00	155.15	0	Spot (Block5, Row1, Column4)	57468.92	65535.00	12810.70	0.06	0.22	1260.00	1406.97	1260.00	541.86	0.05	0.39	100.00	100.00	64.39	64275.00	56208.92	37929808.00	103.46	13332.97	11908.00
5	5	1	5959.00	7442.00	156.20	0	Spot (Block5, Row1, Column5)	48112.50	65535.00	21393.66	0.13	0.44	1307.00	1408.38	1307.00	406.65	0.03	0.29	100.00	100.00	50.96	64228.00	46805.50	32476176.00	114.85	9510.72	7936.50
5	6	1	6252.00	7443.00	151.70	0	Spot (Block5, Row1, Column6)	61630.30	65535.00	7674.02	0.03	0.12	1292.00	1383.23	1292.00	432.92	0.03	0.31	100.00	100.00	71.84	64243.00	60338.30	38950688.00	139.16	17825.93	14818.00
5	7	1	6552.00	7445.00	161.30	0	Spot (Block5, Row1, Column7)	64692.21	65535.00	4410.98	0.01	0.07	1190.00	1280.36	1190.00	418.19	0.03	0.33	100.00	100.00	93.99	64345.00	63502.21	46320072.00	151.63	17683.33	13502.00
5	8	1	6866.00	7442.00	161.45	0	Spot (Block5, Row1, Column8)	1755.42	1621.00	747.07	0.03	0.43	1104.00	1142.89	1104.00	218.42	0.02	0.19	94.00	64.00	0.00	517.00	651.42	1263904.00	2.80	1299.60	1288.00
5	1	2	4768.00	7735.00	220.85	0	Spot (Block5, Row2, Column1)	1255.85	1258.00	100.78	0.00	0.08	1179.00	1272.50	1179.00	500.77	0.03	0.39	0.00	0.00	0.00	79.00	76.85	1754428.00	-0.03	1169.81	1175.00
5	2	2	5058.00	7743.00	136.45	0	Spot (Block5, Row2, Column2)	52171.43	59294.00	15448.37	0.06	0.30	1204.00	1378.91	1204.00	678.27	0.06	0.49	100.00	100.00	42.28	58090.00	50967.43	26033684.00	74.89	11031.55	10158.00
5	3	2	5356.00	7743.00	163.80	0	Spot (Block5, Row2, Column3)	2764.76	2496.00	823.74	0.04	0.30	1238.00	1378.01	1238.00	562.54	0.05	0.41	92.00	55.00	0.00	1258.00	1526.76	2070806.00	2.47	1590.48	1595.00
5	4	2	5658.00	7742.00	171.85	0	Spot (Block5, Row2, Column4)	37569.19	37600.00	15235.05	0.00	0.41	1304.00	1518.65	1304.00	700.33	0.07	0.46	100.00	100.00	2.42	36296.00	36265.19	30994604.00	51.48	7556.21	7088.50
5	5	2	5955.00	7741.00	175.30	0	Spot (Block5, Row2, Column5)	41803.59	41118.00	15354.70	0.01	0.37	1401.00	1611.75	1401.00	720.40	0.06	0.45	100.00	100.00	10.96	39717.00	40402.59	35867560.00	55.79	9816.18	8689.00
5	6	2	6250.00	7739.00	152.50	0	Spot (Block5, Row2, Column6)	14184.63	13123.00	7210.21	0.03	0.51	1387.00	1699.59	1387.00	1044.66	0.09	0.61	100.00	99.00	0.00	11736.00	12797.63	9063978.00	11.95	3998.44	3745.00
5	7	2	6556.00	7743.00	152.35	0	Spot (Block5, Row2, Column7)	20714.79	18594.00	11049.74	0.05	0.53	1223.00	1345.90	1223.00	508.04	0.04	0.38	100.00	100.00	0.00	17371.00	19491.79	13112463.00	38.12	4998.95	4316.50
5	8	2	6866.00	7747.00	173.45	0	Spot (Block5, Row2, Column8)	1255.47	1234.00	101.43	0.01	0.08	1116.00	1185.79	1116.00	354.13	0.03	0.30	5.00	0.00	0.00	118.00	139.47	1044548.00	0.20	1162.81	1150.50
5	1	3	4755.00	8043.00	152.55	0	Spot (Block5, Row3, Column1)	47228.44	56063.00	19975.49	0.07	0.42	1191.00	1251.35	1191.00	313.32	0.02	0.25	100.00	100.00	42.12	54872.00	46037.44	30273632.00	146.74	9375.61	8002.00
5	2	3	5052.00	8045.00	152.35	0	Spot (Block5, Row3, Column2)	3712.54	3460.00	1294.53	0.03	0.35	1210.00	1356.01	1210.00	576.12	0.05	0.42	98.00	90.00	0.00	2250.00	2502.54	2372312.00	4.09	1883.91	1697.00
5	3	3	5351.00	8043.00	143.10	0	Spot (Block5, Row3, Column3)	10026.12	7498.50	10065.78	0.13	1.00	1292.00	1365.91	1292.00	387.49	0.02	0.28	100.00	100.00	1.62	6206.50	8734.12	5554472.00	22.35	3368.33	3021.00
5	4	3	5652.00	8042.00	155.50	0	Spot (Block5, Row3, Column4)	61594.81	65535.00	8335.92	0.03	0.14	1302.00	1430.21	1302.00	531.90	0.04	0.37	100.00	100.00	74.81	64233.00	60292.81	40837724.00	113.11	16031.16	12966.00
5	5	3	5953.00	8031.00	148.90	0	Spot (Block5, Row3, Column5)	8391.60	4740.50	12363.96	0.25	1.47	1322.00	1634.64	1322.00	1025.00	0.09	0.63	84.00	63.00	2.80	3418.50	7069.60	5102090.00	6.59	2826.80	1973.00
5	6	3	6258.00	8042.00	240.35	0	Spot (Block5, Row3, Column6)	58856.11	65535.00	13604.18	0.05	0.23	1527.00	2121.85	1527.00	1428.20	0.14	0.67	100.00	100.00	74.25	64008.00	57329.11	98290944.00	39.72	13604.12	12883.00
5	7	3	6558.00	8046.00	153.45	0	Spot (Block5, Row3, Column7)	47446.54	58074.00	20275.91	0.09	0.43	1320.00	1598.19	1320.00	949.95	0.08	0.59	100.00	100.00	45.68	56754.00	46126.54	30745568.00	48.26	9338.18	7619.50
5	8	3	6857.00	8046.00	162.80	0	Spot (Block5, Row3, Column8)	57159.25	65535.00	12461.53	0.06	0.22	1189.00	1308.88	1189.00	505.04	0.04	0.39	100.00	100.00	59.04	64346.00	55970.25	41726632.00	110.59	12886.23	11774.50
5	1	4	4753.00	8341.00	151.70	0	Spot (Block5, Row4, Column1)	62107.01	65535.00	7477.79	0.02	0.12	1250.00	1410.84	1250.00	597.09	0.05	0.42	100.00	100.00	76.19	64285.00	60857.01	39127756.00	101.65	17796.18	14486.50
5	2	4	5053.00	8342.00	193.75	0	Spot (Block5, Row4, Column2)	28566.17	24584.00	17145.87	0.07	0.60	1280.00	1526.74	1280.00	770.47	0.08	0.50	100.00	100.00	2.66	23304.00	27286.17	30108772.00	35.09	6789.47	6748.50
5	3	4	5356.00	8342.00	164.35	0	Spot (Block5, Row4, Column3)	64872.31	65535.00	3723.26	0.00	0.06	1316.00	1572.81	1316.00	882.76	0.08	0.56	100.00	100.00	95.69	64219.00	63556.31	48200608.00	71.71	20214.30	16354.00
5	4	4	5646.00	8348.00	166.15	0	Spot (Block5, Row4, Column4)	3273.06	3120.00	938.81	0.02	0.29	1362.00	1436.46	1362.00	376.74	0.02	0.26	99.00	90.00	0.00	1758.00	1911.06	2494074.00	4.88	1833.60	1843.00
5	5	4	5951.00	8338.00	132.80	0	Spot (Block5, Row4, Column5)	9008.68	3911.00	13319.86	0.36	1.48	1327.00	1439.55	1327.00	446.67	0.04	0.31	100.00	98.00	2.55	2584.00	7681.68	4243089.00	16.95	5693.64	3252.00
5	6	4	6255.00	8339.00	177.75	0	Spot (Block5, Row4, Column6)	48395.95	50593.00	15193.05	0.02	0.31	1459.00	1766.76	1459.00	969.28	0.08	0.55	100.00	100.00	25.94	49134.00	46936.95	42540272.00	48.11	12148.82	11257.50
5	7	4	6551.00	8344.00	151.75	0	Spot (Block5, Row4, Column7)	34713.23	29358.00	23349.29	0.07	0.67	1429.00	1679.73	1429.00	930.02	0.07	0.55	100.00	100.00	22.75	27929.00	33284.23	21973556.00	35.52	6469.12	5618.50
5	8	4	6853.00	8350.00	151.55	0	Spot (Block5, Row4, Column8)	15196.39	14299.00	7917.68	0.03	0.52	1238.00	1342.63	1238.00	396.87	0.04	0.30	100.00	100.00	0.00	13061.00	13958.39	9588925.00	34.91	4194.82	3572.00
5	1	5	4756.00	8640.00	156.45	0	Spot (Block5, Row5, Column1)	64114.56	65535.00	5794.69	0.01	0.09	1336.00	1650.98	1336.00	936.30	0.09	0.57	100.00	100.00	92.14	64199.00	62778.56	43213616.00	66.71	18148.24	14803.00
5	2	5	5054.00	8640.00	161.60	0	Spot (Block5, Row5, Column2)	58846.36	65535.00	11686.27	0.05	0.20	1330.00	1770.60	1330.00	1187.68	0.12	0.67	100.00	100.00	65.70	64205.00	57516.36	42722852.00	48.06	12532.14	11824.00
5	3	5	5355.00	8641.00	176.05	0	Spot (Block5, Row5, Column3)	53206.76	65535.00	18156.05	0.09	0.34	1310.00	1689.32	1310.00	1111.93	0.11	0.66	100.00	100.00	58.28	64225.00	51896.76	46290328.00	46.33	10587.89	10381.00
5	4	5	5659.00	8644.00	152.30	0	Spot (Block5, Row5, Column4)	48964.83	62215.00	19167.94	0.10	0.39	1397.00	1551.75	1397.00	730.06	0.05	0.47	100.00	100.00	47.89	60818.00	47567.83	31288748.00	64.94	10047.96	7739.00
5	5	5	5960.00	8643.00	163.25	0	Spot (Block5, Row5, Column5)	64544.19	65535.00	4633.13	0.01	0.07	1386.00	1481.04	1386.00	447.66	0.03	0.30	100.00	100.00	92.82	64149.00	63158.19	47634080.00	140.87	17877.04	14990.50
5	6	5	6258.00	8641.00	152.40	0	Spot (Block5, Row5, Column6)	16785.35	15535.50	8172.76	0.03	0.49	1444.00	1677.00	1444.00	852.22	0.06	0.51	100.00	100.00	0.00	14091.50	15341.35	10641913.00	17.73	4510.70	4333.50
5	7	5	6558.00	8642.00	219.40	0	Spot (Block5, Row5, Column7)	58115.11	65535.00	13235.62	0.05	0.23	1532.00	1889.13	1532.00	1035.71	0.09	0.55	100.00	100.00	68.58	64003.00	56583.11	80083568.00	54.29	13544.12	13097.00
5	8	5	6854.00	8643.00	154.20	0	Spot (Block5, Row5, Column8)	50283.38	65535.00	20132.37	0.12	0.40	1273.00	1451.83	1273.00	643.41	0.06	0.44	100.00	100.00	53.82	64262.00	49010.38	32885576.00	75.89	9970.57	8693.50
5	1	6	4755.00	8941.00	241.00	0	Spot (Block5, Row6, Column1)	57097.57	65535.00	14074.74	0.06	0.25	1392.00	1980.73	1392.00	1464.25	0.15	0.74	100.00	100.00	63.06	64143.00	55705.57	95525280.00	37.64	13434.10	13002.50
5	2	6	5056.00	8942.00	226.25	0	Spot (Block5, Row6, Column2)	54014.09	65535.00	16316.25	0.08	0.30	1311.00	1783.98	1311.00	1310.14	0.13	0.73	100.00	100.00	57.33	64224.00	52703.09	79239504.00	39.87	13129.10	12983.00
5	3	6	5349.00	8941.00	155.95	0	Spot (Block5, Row6, Column3)	64266.26	65535.00	5480.96	0.01	0.09	1193.00	1472.20	1193.00	981.61	0.09	0.67	100.00	100.00	92.99	64342.00	63073.26	43058796.00	63.97	17224.96	14963.50
5	4	6	5656.00	8938.00	147.55	0	Spot (Block5, Row6, Column4)	14789.01	13294.50	7843.52	0.05	0.53	1207.00	1320.69	1207.00	407.85	0.04	0.31	100.00	100.00	0.00	12087.50	13582.01	8784670.00	33.02	4160.09	3503.00
5	5	6	5954.00	8945.00	161.20	0	Spot (Block5, Row6, Column5)	64532.58	65535.00	4626.73	0.01	0.07	1342.00	1527.71	1342.00	650.65	0.06	0.43	100.00	100.00	94.01	64193.00	63190.58	46334840.00	96.83	17515.66	14335.00
5	6	6	6257.00	8944.00	152.25	0	Spot (Block5, Row6, Column6)	8904.87	7615.00	5546.81	0.07	0.62	1413.00	1596.86	1413.00	787.39	0.05	0.49	100.00	84.00	0.00	6202.00	7491.87	5645686.00	9.28	2728.39	2477.00
5	7	6	6560.00	8940.00	155.75	0	Spot (Block5, Row6, Column7)	58031.71	65535.00	12473.83	0.05	0.21	1501.00	1661.18	1501.00	651.87	0.04	0.39	100.00	100.00	66.37	64034.00	56530.71	38823552.00	86.47	13376.35	11418.50
5	8	6	6864.00	8946.00	157.70	0	Spot (Block5, Row6, Column8)	58226.82	65535.00	12965.35	0.05	0.22	1298.00	1413.31	1298.00	442.76	0.04	0.31	100.00	100.00	69.84	64237.00	56928.82	39769268.00	128.32	14923.17	12636.00
5	1	7	4751.00	9242.00	186.85	0	Spot (Block5, Row7, Column1)	35000.38	30401.50	20536.78	0.06	0.59	1203.00	1522.85	1203.00	1011.40	0.10	0.66	100.00	100.00	15.75	29198.50	33797.38	34440512.00	33.10	7321.79	7216.50
5	2	7	5054.00	9240.00	153.30	0	Spot (Block5, Row7, Column2)	4048.23	3573.00	1845.54	0.05	0.46	1220.00	1457.84	1220.00	854.04	0.08	0.59	90.00	61.00	0.00	2353.00	2828.23	2627300.00	3.03	1753.79	1712.50
5	3	7	5355.00	9247.00	189.60	0	Spot (Block5, Row7, Column3)	1381.46	1359.00	167.43	0.01	0.12	1162.00	1206.96	1162.00	251.09	0.02	0.21	32.00	7.00	0.00	197.00	219.46	1393889.00	0.69	1220.08	1209.00
5	4	7	5651.00	9241.00	153.45	0	Spot (Block5, Row7, Column4)	2935.44	2678.00	1010.14	0.04	0.34	1125.00	1268.34	1125.00	526.72	0.05	0.42	99.00	69.00	0.00	1553.00	1810.44	1884554.00	3.17	1599.41	1617.50
5	5	7	5955.00	9241.00	190.35	0	Spot (Block5, Row7, Column5)	25983.90	23883.00	14672.79	0.04	0.56	1318.00	1775.96	1318.00	1159.50	0.13	0.65	100.00	100.00	0.10	22565.00	24665.90	26503568.00	20.88	6233.81	6137.00
5	6	7	6252.00	9243.00	220.35	0	Spot (Block5, Row7, Column6)	51823.42	65535.00	17728.88	0.10	0.34	1572.00	2244.45	1572.00	1575.67	0.15	0.70	100.00	100.00	57.48	63963.00	50251.42	72035368.00	31.47	13294.74	12718.00
5	7	7	6549.00	9243.00	157.90	0	Spot (Block5, Row7, Column7)	63677.63	65535.00	6086.82	0.01	0.10	1509.00	1833.41	1509.00	954.35	0.08	0.52	100.00	100.00	86.11	64026.00	62168.63	44001656.00	64.80	16763.52	14376.00
5	8	7	6853.00	9240.00	179.10	0	Spot (Block5, Row7, Column8)	60325.56	65535.00	9025.08	0.04	0.15	1389.00	1618.80	1389.00	730.90	0.07	0.45	100.00	100.00	63.82	64146.00	58936.56	54353904.00	80.32	15726.90	13236.00
5	1	8	4748.00	9553.00	162.40	0	Spot (Block5, Row8, Column1)	1753.41	1690.00	353.86	0.02	0.20	1183.00	1262.89	1183.00	475.78	0.03	0.38	56.00	9.00	0.00	507.00	570.41	1276485.00	1.03	1350.61	1314.00
5	2	8	5053.00	9541.00	149.80	0	Spot (Block5, Row8, Column2)	13971.91	12781.50	7027.69	0.04	0.50	1205.00	1243.68	1205.00	163.69	0.01	0.13	100.00	100.00	0.00	11576.50	12766.91	8606699.00	77.76	3939.40	3471.00
5	3	8	5346.00	9539.00	150.65	0	Spot (Block5, Row8, Column3)	32768.55	27583.00	22022.17	0.07	0.67	1189.00	1263.12	1189.00	321.66	0.03	0.25	100.00	100.00	14.58	26394.00	31579.55	20447628.00	97.95	5993.46	5048.00
5	4	8	5652.00	9544.00	162.10	0	Spot (Block5, Row8, Column4)	64165.29	65535.00	5795.73	0.01	0.09	1187.00	1265.76	1187.00	383.08	0.03	0.30	100.00	100.00	92.15	64348.00	62978.29	46584452.00	164.19	17589.24	14256.00
5	5	8	5944.00	9541.00	154.55	0	Spot (Block5, Row8, Column5)	2498.18	2508.00	642.82	0.00	0.26	1230.00	1565.58	1230.00	1017.99	0.10	0.65	62.00	12.00	0.00	1278.00	1268.18	1643804.00	0.92	1629.95	1528.00
5	6	8	6259.00	9543.00	237.10	0	Spot (Block5, Row8, Column6)	58717.24	65535.00	13384.92	0.05	0.23	1576.00	2068.58	1576.00	1448.19	0.12	0.70	100.00	100.00	72.84	63959.00	57141.24	95123120.00	39.12	13910.40	13474.00
5	7	8	6558.00	9544.00	149.20	0	Spot (Block5, Row8, Column7)	46557.25	49270.50	18745.43	0.02	0.40	1528.00	1871.28	1528.00	1008.97	0.09	0.54	100.00	100.00	37.42	47742.50	45029.25	28493216.00	44.29	10863.52	8662.00
5	8	8	6846.00	9540.00	158.05	0	Spot (Block5, Row8, Column8)	63965.47	65535.00	6218.63	0.01	0.10	1552.00	1756.29	1552.00	694.60	0.05	0.40	100.00	100.00	92.15	63983.00	62413.47	44008656.00	89.56	18946.66	16721.50
6	1	1	9260.00	7445.00	160.65	0	Spot (Block6, Row1, Column1)	56331.20	65535.00	13006.15	0.07	0.23	1502.00	1631.32	1502.00	499.93	0.04	0.31	100.00	100.00	58.26	64033.00	54829.20	40220832.00	109.41	14239.49	10802.50
6	2	1	9561.00	7451.00	156.65	0	Spot (Block6, Row1, Column2)	43450.86	43806.00	18818.39	0.00	0.43	1511.00	1624.52	1511.00	492.82	0.03	0.30	100.00	100.00	27.93	42295.00	41939.86	29242616.00	84.87	9169.10	8202.00
6	3	1	9861.00	7450.00	151.15	0	Spot (Block6, Row1, Column3)	22703.17	19724.50	14390.83	0.06	0.63	1521.00	1593.07	1521.00	327.30	0.02	0.21	100.00	100.00	0.00	18203.50	21182.17	14257593.00	64.50	5115.02	4609.00
6	4	1	10155.00	7446.00	151.45	0	Spot (Block6, Row1, Column4)	36358.04	35397.00	17962.41	0.01	0.49	1687.00	1772.06	1687.00	446.31	0.02	0.25	100.00	100.00	8.43	33710.00	34671.04	22869256.00	77.49	8303.43	6835.50
6	5	1	10459.00	7451.00	155.00	0	Spot (Block6, Row1, Column5)	39422.18	39867.50	23208.32	0.00	0.59	1722.00	1793.79	1722.00	399.82	0.02	0.22	100.00	100.00	32.78	38145.50	37700.18	26097624.00	94.11	7876.64	6454.00
6	6	1	10755.00	7448.00	153.35	0	Spot (Block6, Row1, Column6)	52195.32	64646.50	16093.20	0.09	0.31	1637.00	1727.56	1637.00	436.01	0.02	0.25	100.00	100.00	49.23	63009.50	50558.32	33718436.00	115.75	12808.92	11051.00
6	7	1	11052.00	7448.00	159.05	0	Spot (Block6, Row1, Column7)	63610.24	65535.00	5554.00	0.01	0.09	1624.00	1707.35	1624.00	418.37	0.02	0.25	100.00	100.00	83.40	63911.00	61986.24	44463980.00	147.96	18484.21	15307.00
6	8	1	11360.00	7448.00	162.85	0	Spot (Block6, Row1, Column8)	5295.76	5163.00	1744.10	0.01	0.33	1602.00	1656.10	1602.00	285.80	0.01	0.17	100.00	100.00	0.00	3561.00	3693.76	3881789.00	12.73	2453.08	2420.00
6	1	2	9240.00	7760.00	185.65	0	Spot (Block6, Row2, Column1)	1607.33	1584.00	201.41	0.01	0.13	1476.00	1542.92	1476.00	364.24	0.02	0.24	15.00	0.00	0.00	108.00	131.33	1557502.00	0.18	1587.95	1600.00
6	2	2	9554.00	7747.00	133.55	0	Spot (Block6, Row2, Column2)	37472.26	37477.00	14225.73	0.00	0.38	1535.00	1635.43	1535.00	449.02	0.03	0.27	100.00	100.00	2.10	35942.00	35937.26	17874276.00	79.81	8976.82	8580.00
6	3	2	9862.00	7743.00	166.35	0	Spot (Block6, Row2, Column3)	2796.66	2671.00	650.49	0.02	0.23	1597.00	1687.35	1597.00	450.38	0.02	0.27	94.00	60.00	0.00	1074.00	1199.66	2147834.00	2.46	1894.54	1864.00
6	4	2	10163.00	7747.00	168.85	0	Spot (Block6, Row2, Column4)	26681.41	26221.00	10257.70	0.01	0.38	1674.00	1802.54	1674.00	556.95	0.03	0.31	100.00	100.00	0.00	24547.00	25007.41	21238396.00	44.67	6373.83	6056.00
6	5	2	10464.00	7749.00	188.45	0	Spot (Block6, Row2, Column5)	15904.50	15288.00	5248.64	0.02	0.33	1766.00	1977.28	1766.00	825.38	0.05	0.42	100.00	100.00	0.00	13522.00	14138.50	15856787.00	16.87	5523.06	4863.50
6	6	2	10756.00	7759.00	164.10	0	Spot (Block6, Row2, Column6)	9934.75	9232.00	5144.12	0.03	0.52	1782.00	2261.71	1782.00	1995.03	0.10	0.88	89.00	70.00	0.00	7450.00	8152.75	7441131.00	3.85	3296.25	2952.00
6	7	2	11055.00	7752.00	154.05	0	Spot (Block6, Row2, Column7)	13035.87	12363.50	6824.49	0.02	0.52	1619.00	1793.06	1619.00	932.10	0.04	0.52	100.00	100.00	0.00	10744.50	11416.87	8447241.00	12.06	4064.58	3733.00
6	8	2	11365.00	7752.00	184.90	0	Spot (Block6, Row2, Column8)	1747.28	1702.50	211.29	0.01	0.12	1573.00	1642.91	1573.00	423.21	0.02	0.26	13.00	0.00	0.00	129.50	174.28	1673893.00	0.25	1669.79	1600.00
6	1	3	9258.00	8050.00	155.10	0	Spot (Block6, Row3, Column1)	43776.69	47148.00	20914.24	0.03	0.48	1508.00	1590.50	1508.00	316.42	0.02	0.20	100.00	100.00	34.99	45640.00	42268.69	29024132.00	133.32	8941.28	7369.00
6	2	3	9559.00	8052.00	156.50	0	Spot (Block6, Row3, Column2)	3524.58	3519.00	934.80	0.00	0.27	1585.00	1712.41	1585.00	571.54	0.03	0.33	96.00	75.00	0.00	1934.00	1939.58	2386143.00	3.17	2031.81	1994.50
6	3	3	9853.00	8047.00	149.65	0	Spot (Block6, Row3, Column3)	8781.28	6496.50	9595.95	0.13	1.09	1615.00	1690.55	1615.00	361.29	0.02	0.21	100.00	100.00	1.62	4881.50	7166.28	5409268.00	19.63	3473.98	2965.00
6	4	3	10160.00	8047.00	153.85	0	Spot (Block6, Row3, Column4)	54982.63	65535.00	14861.89	0.08	0.27	1607.00	1715.11	1607.00	455.90	0.03	0.27	100.00	100.00	58.02	63928.00	53375.63	35629032.00	116.84	14469.30	11724.50
6	5	3	10437.00	8042.00	164.80	0	Spot (Block6, Row3, Column5)	3665.75	3346.00	1612.53	0.04	0.44	1678.00	2035.39	1678.00	1213.15	0.08	0.60	60.00	34.00	0.00	1668.00	1987.75	2712657.00	1.34	2493.64	1828.50
6	6	3	10757.00	8046.00	238.80	0	Spot (Block6, Row3, Column6)	60282.95	65535.00	12295.64	0.04	0.20	1999.00	2767.57	1999.00	2251.28	0.14	0.81	100.00	100.00	80.26	63536.00	58283.95	99226984.00	25.55	14198.41	13747.00
6	7	3	11064.00	8051.00	152.65	0	Spot (Block6, Row3, Column7)	38549.01	37399.50	21587.88	0.01	0.56	1737.00	2023.50	1737.00	1032.81	0.07	0.51	100.00	100.00	23.52	35662.50	36812.01	24748584.00	35.37	7724.74	7001.50
6	8	3	11356.00	8051.00	171.70	0	Spot (Block6, Row3, Column8)	62225.97	65535.00	9288.37	0.02	0.15	1620.00	1758.79	1620.00	616.02	0.04	0.35	100.00	100.00	83.78	63915.00	60605.97	51025820.00	98.16	15631.04	13916.00
6	1	4	9256.00	8350.00	152.75	0	Spot (Block6, Row4, Column1)	54397.06	65535.00	14880.50	0.08	0.27	1598.00	1729.61	1598.00	584.35	0.03	0.34	100.00	100.00	54.93	63937.00	52799.06	34759996.00	90.13	13150.07	10744.00
6	2	4	9554.00	8346.00	184.40	0	Spot (Block6, Row4, Column2)	33537.16	29793.00	18279.67	0.05	0.55	1690.00	1910.30	1690.00	815.54	0.05	0.43	100.00	100.00	6.48	28103.00	31847.16	32095116.00	38.78	7775.19	7694.50
6	3	4	9858.00	8347.00	163.05	0	Spot (Block6, Row4, Column3)	64733.71	65535.00	4179.65	0.01	0.06	1697.00	1926.06	1697.00	883.44	0.05	0.46	100.00	100.00	94.25	63838.00	63036.71	47256076.00	71.09	21541.07	17270.50
6	4	4	10149.00	8353.00	175.60	0	Spot (Block6, Row4, Column4)	3053.30	2936.00	641.49	0.02	0.21	1709.00	1806.21	1709.00	524.79	0.02	0.29	94.00	61.00	0.00	1227.00	1344.30	2638052.00	2.38	2074.10	2080.00
6	5	4	10469.00	8346.00	99.60	0	Spot (Block6, Row4, Column5)	11699.74	4531.00	16822.17	0.41	1.44	1670.50	1843.52	1670.50	735.50	0.04	0.40	91.00	77.00	5.98	2860.50	10029.24	2936634.00	13.40	4766.85	3042.00
6	6	4	10759.00	8343.00	189.90	0	Spot (Block6, Row4, Column6)	19280.33	19323.00	5924.13	0.00	0.31	1870.50	2179.81	1870.50	1033.70	0.07	0.47	100.00	100.00	0.00	17452.50	17409.83	19588798.00	16.54	5971.33	5287.00
6	7	4	11052.00	8351.00	151.15	0	Spot (Block6, Row4, Column7)	23557.90	19067.00	17179.91	0.09	0.73	1873.00	2189.80	1873.00	1122.28	0.07	0.51	99.00	92.00	2.24	17194.00	21684.90	14700127.00	19.04	5680.78	5214.00
6	8	4	11359.00	8356.00	154.30	0	Spot (Block6, Row4, Column8)	8649.81	7835.00	4000.67	0.04	0.46	1675.00	1770.11	1675.00	523.77	0.02	0.30	100.00	100.00	0.00	6160.00	6974.81	5656974.00	13.13	3094.34	2837.00
6	1	5	9260.00	8647.00	149.85	0	Spot (Block6, Row5, Column1)	53776.13	65535.00	15282.05	0.09	0.28	1701.00	2108.39	1701.00	1216.95	0.09	0.58	100.00	100.00	52.68	63834.00	52075.13	33072568.00	42.46	14087.22	11643.50
6	2	5	9560.00	8649.00	169.10	0	Spot (Block6, Row5, Column2)	62765.18	65535.00	8095.58	0.02	0.13	1799.00	2267.00	1799.00	1309.32	0.10	0.58	100.00	100.00	85.35	63736.00	60966.18	49710520.00	46.21	16280.98	13795.00
6	3	5	9858.00	8648.00	174.10	0	Spot (Block6, Row5, Column3)	54737.59	65535.00	16781.73	0.08	0.31	1732.00	2039.68	1732.00	1055.77	0.07	0.52	100.00	100.00	59.86	63803.00	53005.59	46363188.00	49.91	11704.91	11325.00
6	4	5	10159.00	8649.00	152.25	0	Spot (Block6, Row5, Column4)	39215.57	38876.00	21291.01	0.00	0.54	1776.00	1904.09	1776.00	701.43	0.03	0.37	100.00	100.00	24.41	37100.00	37439.57	24902012.00	53.19	8421.53	6471.00
6	5	5	10460.00	8648.00	162.55	0	Spot (Block6, Row5, Column5)	64554.51	65535.00	4466.17	0.01	0.07	1707.00	1817.91	1707.00	464.24	0.03	0.26	100.00	100.00	92.92	63828.00	62847.51	47383476.00	135.14	17656.13	13918.00
6	6	5	10757.00	8645.00	151.75	0	Spot (Block6, Row5, Column6)	11556.55	11270.50	5112.33	0.01	0.44	1740.00	2092.56	1740.00	1167.87	0.08	0.56	100.00	99.00	0.00	9530.50	9816.55	7280629.00	8.10	4089.85	3765.50
6	7	5	11057.00	8648.00	230.65	0	Spot (Block6, Row5, Column7)	60962.46	65535.00	11202.90	0.03	0.18	2045.00	2572.97	2045.00	1467.87	0.10	0.57	100.00	100.00	81.61	63490.00	58917.46	93151808.00	39.78	14753.48	14754.00
6	8	5	11356.00	8648.00	156.15	0	Spot (Block6, Row5, Column8)	42853.00	51018.00	23432.97	0.08	0.55	1694.00	1903.53	1694.00	817.77	0.05	0.43	100.00	100.00	41.88	49324.00	41159.00	28754544.00	50.07	8923.78	7802.50
6	1	6	9259.00	8947.00	237.30	0	Spot (Block6, Row6, Column1)	59064.27	65535.00	13222.13	0.05	0.22	1795.00	2512.71	1795.00	1726.72	0.15	0.69	100.00	100.00	74.38	63740.00	57269.27	95921576.00	32.75	13881.11	13282.00
6	2	6	9553.00	8945.00	235.60	0	Spot (Block6, Row6, Column2)	59390.08	65535.00	12786.56	0.04	0.22	1822.00	2404.43	1822.00	1558.02	0.12	0.65	100.00	100.00	76.10	63713.00	57568.08	94906536.00	36.58	14045.33	13325.00
6	3	6	9853.00	8948.00	155.45	0	Spot (Block6, Row6, Column3)	60384.82	65535.00	9438.96	0.04	0.16	1602.00	1876.84	1602.00	986.11	0.07	0.53	100.00	100.00	69.97	63933.00	58782.82	40216644.00	59.33	16977.45	15441.50
6	4	6	10159.00	8947.00	149.45	0	Spot (Block6, Row6, Column4)	10452.69	9835.00	5057.15	0.03	0.48	1583.00	1670.61	1583.00	424.51	0.02	0.25	100.00	100.00	0.00	8252.00	8869.69	6407498.00	20.69	3686.80	3267.50
6	5	6	10458.00	8950.00	160.20	0	Spot (Block6, Row6, Column5)	64547.11	65535.00	4682.62	0.01	0.07	1685.00	1850.86	1685.00	632.53	0.04	0.34	100.00	100.00	93.79	63850.00	62862.11	45699796.00	99.12	18401.26	14783.00
6	6	6	10760.00	8946.00	156.60	0	Spot (Block6, Row6, Column6)	4904.01	4110.00	2485.87	0.08	0.51	1714.00	1959.88	1714.00	945.89	0.06	0.48	80.00	57.00	0.00	2396.00	3190.01	3305300.00	3.11	2376.51	2241.50
6	7	6	11059.00	8947.00	155.80	0	Spot (Block6, Row6, Column7)	48461.75	62893.50	20026.54	0.11	0.41	1865.00	2057.00	1865.00	819.29	0.04	0.40	100.00	100.00	47.75	61028.50	46596.75	32275764.00	56.64	11364.97	9080.00
6	8	6	11360.00	8953.00	157.85	0	Spot (Block6, Row6, Column8)	49158.21	65535.00	20117.99	0.12	0.41	1706.00	1788.16	1706.00	405.21	0.02	0.23	100.00	100.00	50.44	63829.00	47452.21	33722792.00	116.90	11769.90	9946.00
6	1	7	9253.00	9243.00	179.40	0	Spot (Block6, Row7, Column1)	39111.03	36934.00	20115.09	0.02	0.51	1493.00	1856.57	1493.00	1125.06	0.09	0.61	100.00	100.00	21.68	35441.00	37618.03	35356556.00	33.11	8243.53	7998.00
6	2	7	9564.00	9249.00	170.55	0	Spot (Block6, Row7, Column2)	2803.72	2532.00	826.78	0.04	0.29	1582.00	1819.89	1582.00	932.33	0.06	0.51	51.00	22.00	0.00	950.00	1221.72	2245779.00	1.06	1896.90	1913.00
6	3	7	9867.00	9231.00	206.45	0	Spot (Block6, Row7, Column3)	1701.36	1685.50	231.96	0.00	0.14	1506.00	1596.28	1506.00	426.44	0.03	0.27	14.00	0.00	0.00	179.50	195.36	2062048.00	0.25	1571.73	1568.00
6	4	7	10163.00	9248.00	164.35	0	Spot (Block6, Row7, Column4)	2469.89	2342.00	569.88	0.02	0.23	1489.00	1599.88	1489.00	483.49	0.03	0.30	80.00	43.00	0.00	853.00	980.89	1847477.00	1.80	1765.06	1761.00
6	5	7	10456.00	9248.00	184.05	0	Spot (Block6, Row7, Column5)	19039.80	18050.00	8919.71	0.02	0.47	1693.00	2070.86	1693.00	1106.25	0.09	0.53	100.00	100.00	0.00	16357.00	17346.80	18183008.00	15.34	5380.04	5327.00
6	6	7	10754.00	9248.00	226.30	0	Spot (Block6, Row7, Column6)	58137.54	65535.00	13296.14	0.05	0.23	2004.00	2724.30	2004.00	1933.57	0.13	0.71	100.00	100.00	69.48	63531.00	56133.54	85521336.00	28.66	14281.92	13696.00
6	7	7	11050.00	9249.00	157.30	0	Spot (Block6, Row7, Column7)	58598.20	65535.00	11571.61	0.05	0.20	1914.50	2252.13	1914.50	1452.73	0.07	0.65	100.00	100.00	65.98	63620.50	56683.70	39788532.00	38.79	15620.27	13377.00
6	8	7	11360.00	9248.00	184.95	0	Spot (Block6, Row7, Column8)	30386.87	31320.00	8302.18	0.01	0.27	1746.00	1903.16	1746.00	618.24	0.04	0.32	100.00	100.00	0.00	29574.00	28640.87	29292946.00	46.07	8888.83	8462.00
6	1	8	9263.00	9555.00	169.50	0	Spot (Block6, Row8, Column1)	2081.48	1994.00	449.05	0.02	0.22	1448.00	1538.05	1448.00	507.21	0.03	0.33	55.00	13.00	0.00	546.00	633.48	1663102.00	1.07	1677.69	1659.00
6	2	8	9561.00	9549.00	154.65	0	Spot (Block6, Row8, Column2)	8044.56	7334.50	3563.47	0.04	0.44	1498.00	1534.29	1498.00	198.17	0.01	0.13	100.00	100.00	0.00	5836.50	6546.56	5293318.00	32.85	2915.17	2716.00
6	3	8	9849.00	9546.00	154.00	0	Spot (Block6, Row8, Column3)	18062.78	14250.00	13130.97	0.10	0.73	1503.00	1581.73	1503.00	367.64	0.02	0.23	100.00	99.00	0.00	12747.00	16559.78	11794994.00	44.83	4093.75	3655.50
6	4	8	10154.00	9552.00	167.90	0	Spot (Block6, Row8, Column4)	64348.12	65535.00	5061.57	0.01	0.08	1502.00	1601.26	1502.00	456.95	0.03	0.29	100.00	100.00	92.46	64033.00	62846.12	50320740.00	137.32	19318.82	15440.00
6	5	8	10439.00	9550.00	162.20	0	Spot (Block6, Row8, Column5)	2318.78	2281.00	448.67	0.01	0.19	1536.00	1838.66	1536.00	993.52	0.08	0.54	31.00	0.00	0.00	745.00	782.78	1699666.00	0.48	1801.71	1739.00
6	6	8	10759.00	9548.00	237.45	0	Spot (Block6, Row8, Column6)	59306.29	65535.00	13233.38	0.04	0.22	1872.00	2390.81	1872.00	1488.04	0.11	0.62	100.00	100.00	76.71	63663.00	57434.29	96255328.00	38.25	14169.66	13483.00
6	7	8	11058.00	9550.00	149.55	0	Spot (Block6, Row8, Column7)	33203.29	31869.00	16874.99	0.02	0.51	1823.00	2114.47	1823.00	981.60	0.06	0.46	100.00	100.00	3.28	30046.00	31380.29	20254024.00	31.67	9056.55	8161.50
6	8	8	11349.00	9549.00	162.75	0	Spot (Block6, Row8, Column8)	63076.27	65535.00	8641.97	0.02	0.14	1805.00	1957.74	1805.00	640.28	0.04	0.33	100.00	100.00	90.12	63730.00	61271.27	46613816.00	95.46	17196.12	13239.00
7	1	1	13763.00	7451.00	162.05	0	Spot (Block7, Row1, Column1)	55356.40	65535.00	13873.28	0.07	0.25	1595.00	1682.10	1595.00	434.98	0.02	0.26	100.00	100.00	56.00	63940.00	53761.40	40133748.00	123.39	13544.27	11217.00
7	2	1	14059.00	7455.00	160.55	0	Spot (Block7, Row1, Column2)	3297.34	3035.50	951.20	0.04	0.29	1493.00	1549.61	1493.00	312.50	0.02	0.20	100.00	94.00	0.00	1542.50	1804.34	2341114.00	5.59	1958.11	1968.00
7	3	1	14367.00	7463.00	221.60	0	Spot (Block7, Row1, Column3)	1729.95	1649.00	253.94	0.02	0.15	1482.00	1502.85	1482.00	188.98	0.01	0.13	45.00	26.00	0.00	167.00	247.95	2434037.00	1.20	1540.85	1504.00
7	4	1	14658.00	7454.00	160.55	0	Spot (Block7, Row1, Column4)	2638.11	2481.50	623.95	0.03	0.24	1479.00	1503.37	1479.00	193.03	0.01	0.13	99.00	92.00	0.00	1002.50	1159.11	1878333.00	5.88	1835.01	1812.50
7	5	1	14972.00	7451.00	170.25	0	Spot (Block7, Row1, Column5)	2638.46	2519.00	567.33	0.02	0.22	1590.00	1621.94	1590.00	243.13	0.01	0.15	97.00	85.00	0.00	929.00	1048.46	2123964.00	4.18	1916.62	1913.00
7	6	1	15257.00	7455.00	154.15	0	Spot (Block7, Row1, Column6)	4977.75	4818.50	1567.76	0.01	0.31	1609.00	1637.20	1609.00	231.07	0.01	0.14	100.00	99.00	0.00	3209.50	3368.75	3245494.00	14.46	2479.60	2417.00
7	7	1	15556.00	7457.00	153.75	0	Spot (Block7, Row1, Column7)	4239.80	4229.00	1298.52	0.00	0.31	1533.00	1568.30	1533.00	200.94	0.01	0.13	100.00	100.00	0.00	2696.00	2706.80	2755867.00	13.30	2297.76	2236.00
7	8	1	15861.00	7455.00	174.60	0	Spot (Block7, Row1, Column8)	2386.93	2305.00	455.12	0.02	0.19	1522.00	1558.68	1522.00	187.09	0.01	0.12	98.00	87.00	0.00	783.00	864.93	2040827.00	4.43	1827.55	1793.00
7	1	2	13743.00	7777.00	226.80	0	Spot (Block7, Row2, Column1)	1764.58	1745.00	233.25	0.00	0.13	1565.00	1592.33	1565.00	255.52	0.01	0.16	36.00	10.00	0.00	180.00	199.58	2608047.00	0.67	1705.56	1693.50
7	2	2	14066.00	7755.00	138.40	0	Spot (Block7, Row2, Column2)	2186.56	2157.50	279.44	0.01	0.13	1492.00	1519.96	1492.00	186.41	0.01	0.12	98.00	88.00	0.00	665.50	694.56	1132638.00	3.58	1753.96	1782.00
7	3	2	14362.00	7751.00	181.75	0	Spot (Block7, Row2, Column3)	1827.47	1790.00	235.81	0.01	0.13	1486.00	1508.77	1486.00	184.31	0.01	0.12	68.00	41.00	0.00	304.00	341.47	1690411.00	1.73	1650.80	1651.00
7	4	2	14663.00	7756.00	197.80	0	Spot (Block7, Row2, Column4)	1965.98	1983.50	284.12	0.00	0.14	1503.50	1557.13	1503.50	222.63	0.02	0.14	75.00	52.00	0.00	480.00	462.48	2182235.00	1.84	1658.76	1602.00
7	5	2	14963.00	7756.00	197.15	0	Spot (Block7, Row2, Column5)	8391.16	8346.50	2422.21	0.00	0.29	1697.00	1926.65	1697.00	926.17	0.06	0.48	99.00	99.00	0.00	6649.50	6694.16	9280620.00	6.98	3343.64	3210.00
7	6	2	15261.00	7755.00	147.00	-50	Spot (Block7, Row2, Column6)	1957.70	1883.00	242.80	0.02	0.12	1718.00	2142.36	1718.00	1442.82	0.10	0.67	0.00	0.00	0.00	165.00	239.70	1153083.00	-0.13	1965.78	1925.00
7	7	2	15577.00	7761.00	193.75	0	Spot (Block7, Row2, Column7)	1945.66	1893.00	261.34	0.01	0.13	1603.00	1702.58	1603.00	549.05	0.03	0.32	21.00	0.00	0.00	290.00	342.66	2050725.00	0.44	1747.76	1703.00
7	8	2	15861.00	7755.00	147.00	-50	Spot (Block7, Row2, Column8)	1720.98	1662.00	212.40	0.02	0.12	1604.00	1716.50	1604.00	513.54	0.03	0.30	3.00	0.00	0.00	58.00	116.98	1017102.00	0.01	1687.43	1620.00
7	1	3	13765.00	8050.00	184.00	0	Spot (Block7, Row3, Column1)	2437.92	2278.00	530.24	0.03	0.22	1496.50	1535.42	1496.50	186.73	0.01	0.12	97.00	88.00	0.00	781.50	941.42	2313587.00	4.83	1824.39	1800.00
7	2	3	14062.00	8056.00	220.90	0	Spot (Block7, Row3, Column2)	1824.06	1785.00	243.45	0.01	0.13	1544.00	1632.09	1544.00	461.91	0.02	0.28	24.00	0.00	0.00	241.00	280.06	2551854.00	0.42	1646.59	1618.00
7	3	3	14333.00	8056.00	150.65	0	Spot (Block7, Row3, Column3)	3438.33	2441.00	5947.10	0.15	1.73	1557.00	1582.38	1557.00	229.77	0.01	0.15	91.00	79.00	0.32	884.00	1881.33	2135201.00	8.08	2161.55	1925.00
7	4	3	14663.00	8057.00	153.95	0	Spot (Block7, Row3, Column4)	7561.35	7099.50	3375.28	0.03	0.45	1602.00	1626.89	1602.00	240.71	0.01	0.15	100.00	100.00	0.00	5497.50	5959.35	4914877.00	24.65	3112.90	2595.50
7	5	3	14961.00	8054.00	147.00	-50	Spot (Block7, Row3, Column5)	2372.17	2284.00	572.46	0.02	0.24	1731.00	2130.21	1731.00	1343.23	0.09	0.63	6.00	2.00	0.00	553.00	641.17	1401950.00	0.18	2087.26	2083.00
7	6	3	15260.00	8051.00	240.25	0	Spot (Block7, Row3, Column6)	60251.20	65535.00	12418.79	0.04	0.21	1969.00	2893.88	1969.00	2099.94	0.17	0.73	100.00	100.00	80.41	63566.00	58282.20	100259256.00	27.31	13850.95	13371.00
7	7	3	15561.00	8055.00	147.00	-50	Spot (Block7, Row3, Column7)	2224.30	2229.00	323.73	0.00	0.15	1757.00	2202.25	1757.00	1461.35	0.10	0.66	0.00	0.00	0.00	472.00	467.30	1310115.00	0.02	2011.33	1998.00
7	8	3	15858.00	8058.00	179.80	0	Spot (Block7, Row3, Column8)	61861.34	65535.00	9766.71	0.03	0.16	1693.50	1844.71	1693.50	680.00	0.04	0.37	100.00	100.00	84.75	63841.50	60167.84	55985112.00	88.26	15204.44	14094.50
7	1	4	13758.00	8354.00	152.90	0	Spot (Block7, Row4, Column1)	7768.93	6874.00	3718.55	0.05	0.48	1560.00	1646.01	1560.00	449.86	0.02	0.27	100.00	100.00	0.00	5314.00	6208.93	4979883.00	13.61	2877.71	2593.00
7	2	4	14059.00	8354.00	170.00	0	Spot (Block7, Row4, Column2)	28956.10	26365.50	13415.22	0.04	0.46	1706.00	1921.17	1706.00	758.61	0.05	0.39	100.00	100.00	0.25	24659.50	27250.10	23280712.00	35.64	6744.77	6484.00
7	3	4	14358.00	8355.00	152.05	0	Spot (Block7, Row4, Column3)	23895.62	23008.00	11939.61	0.02	0.50	1646.00	1804.18	1646.00	654.93	0.04	0.36	100.00	100.00	0.00	21362.00	22249.62	15149820.00	33.73	6056.23	4984.00
7	4	4	14652.00	8356.00	187.40	0	Spot (Block7, Row4, Column4)	1866.60	1852.00	211.42	0.00	0.11	1610.00	1651.71	1610.00	257.03	0.01	0.16	48.00	12.00	0.00	242.00	256.60	1849804.00	0.84	1721.19	1690.00
7	5	4	14929.00	8347.00	150.85	0	Spot (Block7, Row4, Column5)	3100.72	2248.50	4511.07	0.14	1.45	1673.00	1715.01	1673.00	267.73	0.01	0.16	89.00	57.00	0.00	575.50	1427.72	1941053.00	5.18	2132.68	2086.50
7	6	4	15263.00	8357.00	200.25	0	Spot (Block7, Row4, Column6)	10016.39	9876.00	2761.44	0.01	0.28	1878.00	2272.43	1878.00	1168.72	0.08	0.51	100.00	99.00	0.00	7998.00	8138.39	11418685.00	6.63	3706.87	3627.50
7	7	4	15561.00	8355.00	147.00	-50	Spot (Block7, Row4, Column7)	2470.18	2425.00	404.09	0.01	0.16	1862.00	2234.97	1862.00	1064.63	0.08	0.48	16.00	0.00	0.00	563.00	608.18	1449995.00	0.22	2208.22	2191.00
7	8	4	15870.00	8372.00	176.00	0	Spot (Block7, Row4, Column8)	2287.37	2226.00	344.51	0.01	0.15	1692.00	1777.09	1692.00	485.37	0.02	0.27	55.00	18.00	0.00	534.00	595.37	1973997.00	1.05	1896.13	1888.00
7	1	5	13764.00	8662.00	189.35	0	Spot (Block7, Row5, Column1)	5063.31	3743.50	3035.46	0.13	0.60	1762.50	2243.47	1762.50	1366.84	0.10	0.61	67.00	43.00	0.00	1981.00	3300.81	5093692.00	2.06	2741.23	1896.50
7	2	5	14055.00	8654.00	178.10	0	Spot (Block7, Row5, Column2)	62991.88	65535.00	8109.77	0.02	0.13	1907.00	2422.07	1907.00	1333.10	0.10	0.55	100.00	100.00	88.78	63628.00	61084.88	55559432.00	45.44	17335.72	15617.00
7	3	5	14364.00	8653.00	166.55	0	Spot (Block7, Row5, Column3)	54339.89	65535.00	15417.96	0.08	0.28	1689.00	1910.01	1689.00	834.23	0.05	0.44	100.00	100.00	55.84	63846.00	52650.89	41842100.00	62.85	11531.72	10511.00
7	4	5	14663.00	8661.00	153.30	0	Spot (Block7, Row5, Column4)	3595.64	3357.50	1079.92	0.03	0.30	1588.00	1692.29	1588.00	536.26	0.03	0.32	95.00	77.00	0.00	1769.50	2007.64	2308402.00	3.55	2116.42	2046.00
7	5	5	14964.00	8658.00	149.60	0	Spot (Block7, Row5, Column5)	25958.91	23959.50	13790.27	0.03	0.53	1610.00	1665.53	1610.00	274.02	0.01	0.16	100.00	100.00	0.00	22349.50	24348.91	15938770.00	88.66	6491.03	5782.00
7	6	5	15260.00	8655.00	147.00	-50	Spot (Block7, Row5, Column6)	1889.59	1898.00	202.53	0.00	0.11	1703.00	2046.63	1703.00	993.11	0.08	0.49	0.00	0.00	0.00	195.00	186.59	1112969.00	-0.16	1866.61	1811.00
7	7	5	15558.00	8649.00	223.50	0	Spot (Block7, Row5, Column7)	61286.20	65535.00	10392.29	0.03	0.17	2041.00	2454.09	2041.00	1220.11	0.08	0.50	100.00	100.00	80.81	63494.00	59245.20	87517776.00	48.22	15599.19	15069.50
7	8	5	15873.00	8661.00	162.45	0	Spot (Block7, Row5, Column8)	2601.13	2571.50	616.33	0.00	0.24	1744.00	1892.23	1744.00	692.29	0.04	0.37	55.00	25.00	0.00	827.50	857.13	1893622.00	1.02	2027.01	1882.50
7	1	6	13760.00	8951.00	233.60	0	Spot (Block7, Row6, Column1)	59904.40	65535.00	12366.25	0.04	0.21	1936.00	2669.27	1936.00	1814.99	0.14	0.68	100.00	100.00	77.03	63599.00	57968.40	94410520.00	31.53	14186.78	13020.00
7	2	6	14056.00	8949.00	227.55	0	Spot (Block7, Row6, Column2)	58397.31	65535.00	13540.59	0.05	0.23	1884.00	2575.47	1884.00	1682.96	0.14	0.65	100.00	100.00	70.94	63651.00	56513.31	87013056.00	33.17	14389.34	13309.00
7	3	6	14356.00	8955.00	153.75	0	Spot (Block7, Row6, Column3)	8377.33	7642.00	4062.08	0.04	0.48	1620.00	1854.84	1620.00	928.18	0.06	0.50	99.00	91.00	0.00	6022.00	6757.33	5453642.00	7.03	3046.95	2764.00
7	4	6	14665.00	8949.00	158.75	0	Spot (Block7, Row6, Column4)	2164.70	2123.00	345.77	0.01	0.16	1522.00	1560.45	1522.00	197.97	0.01	0.13	92.00	69.00	0.00	601.00	642.70	1500139.00	3.05	1719.75	1733.00
7	5	6	14958.00	8955.00	150.55	0	Spot (Block7, Row6, Column5)	9405.79	8788.00	4289.49	0.03	0.46	1627.00	1728.05	1627.00	462.55	0.03	0.27	100.00	100.00	0.00	7161.00	7778.79	5850402.00	16.60	3194.93	2977.00
7	6	6	15267.00	8935.00	153.90	0	Spot (Block7, Row6, Column6)	1888.71	1850.00	237.34	0.01	0.13	1712.00	1934.89	1712.00	921.49	0.05	0.48	0.00	0.00	0.00	138.00	176.71	1227661.00	-0.05	1757.97	1703.00
7	7	6	15566.00	8954.00	164.75	0	Spot (Block7, Row6, Column7)	3629.55	3480.00	907.41	0.02	0.25	1834.00	1969.36	1834.00	668.27	0.03	0.34	93.00	59.00	0.00	1646.00	1795.55	2736680.00	2.48	2356.44	2370.00
7	8	6	15863.00	8961.00	156.40	0	Spot (Block7, Row6, Column8)	2801.69	2685.00	644.91	0.02	0.23	1792.00	1846.40	1792.00	280.74	0.01	0.15	90.00	74.00	0.00	893.00	1009.69	1885537.00	3.40	2166.99	2172.50
7	1	7	13754.00	9250.00	168.55	0	Spot (Block7, Row7, Column1)	38344.16	36642.00	18290.18	0.02	0.48	1594.00	1937.91	1594.00	1098.50	0.08	0.57	100.00	100.00	12.94	35048.00	36750.16	30215288.00	33.14	8010.62	7857.50
7	2	7	14089.00	9255.00	231.55	0	Spot (Block7, Row7, Column2)	1772.31	1749.00	218.28	0.01	0.12	1613.00	1829.80	1613.00	828.36	0.05	0.45	0.00	0.00	0.00	136.00	159.31	2734676.00	-0.07	1666.99	1656.00
7	3	7	14376.00	9248.00	207.40	0	Spot (Block7, Row7, Column3)	1753.81	1714.00	202.18	0.01	0.12	1599.00	1629.21	1599.00	251.51	0.01	0.15	27.00	5.00	0.00	115.00	154.81	2146661.00	0.50	1652.89	1629.00
7	4	7	14663.00	9227.00	190.50	0	Spot (Block7, Row7, Column4)	1745.86	1692.00	197.09	0.01	0.11	1573.00	1640.09	1573.00	405.93	0.02	0.25	15.00	0.00	0.00	119.00	172.86	1794741.00	0.26	1635.25	1617.00
7	5	7	14960.00	9255.00	147.00	-50	Spot (Block7, Row7, Column5)	2215.04	2152.00	301.66	0.01	0.14	1716.00	2092.14	1716.00	1150.36	0.09	0.55	2.00	0.00	0.00	436.00	499.04	1304660.00	0.11	2157.29	2093.00
7	6	7	15258.00	9255.00	225.95	0	Spot (Block7, Row7, Column6)	57096.48	65535.00	13842.11	0.06	0.24	2050.00	2702.76	2050.00	1691.84	0.12	0.63	100.00	100.00	65.30	63485.00	55046.48	83590200.00	32.15	15122.94	14307.00
7	7	7	15566.00	9254.00	176.25	0	Spot (Block7, Row7, Column7)	3190.94	3141.50	680.86	0.01	0.21	1976.00	2194.69	1976.00	884.11	0.05	0.40	66.00	21.00	0.00	1165.50	1214.94	2763352.00	1.13	2262.34	2266.50
7	8	7	15861.00	9254.00	192.25	0	Spot (Block7, Row7, Column8)	16266.79	15881.00	4047.66	0.01	0.25	1904.00	2036.50	1904.00	552.39	0.03	0.27	100.00	100.00	0.00	13977.00	14362.79	16998798.00	25.76	5756.29	5448.00
7	1	8	13754.00	9561.00	200.60	0	Spot (Block7, Row8, Column1)	1792.84	1764.00	315.59	0.01	0.18	1481.00	1552.84	1481.00	468.42	0.02	0.30	22.00	2.00	0.00	283.00	311.84	2043834.00	0.51	1579.82	1566.00
7	2	8	14061.00	9547.00	183.75	0	Spot (Block7, Row8, Column2)	1911.05	1882.50	241.59	0.01	0.13	1524.00	1559.68	1524.00	187.01	0.01	0.12	74.00	47.00	0.00	358.50	387.05	1807849.00	1.88	1711.54	1680.50
7	3	8	14336.00	9556.00	190.40	0	Spot (Block7, Row8, Column3)	1836.30	1793.00	256.14	0.01	0.14	1514.00	1609.86	1514.00	410.29	0.03	0.25	30.00	3.00	0.00	279.00	322.30	1884042.00	0.55	1630.72	1608.00
7	4	8	14656.00	9552.00	175.45	0	Spot (Block7, Row8, Column4)	64395.74	65535.00	5158.80	0.01	0.08	1607.00	1739.68	1607.00	536.59	0.03	0.31	100.00	100.00	93.24	63928.00	62788.74	55252136.00	116.77	18786.48	16689.00
7	5	8	14960.00	9555.00	147.00	-50	Spot (Block7, Row8, Column5)	1814.34	1791.00	210.00	0.01	0.12	1653.50	1984.72	1653.50	1076.55	0.08	0.54	0.00	0.00	0.00	137.50	160.84	1068647.00	-0.16	1794.08	1792.00
7	6	8	15261.00	9552.00	240.90	0	Spot (Block7, Row8, Column6)	59180.14	65535.00	13423.67	0.04	0.23	2071.00	2661.06	2071.00	1760.81	0.11	0.66	100.00	100.00	77.15	63464.00	57109.14	99187168.00	32.10	14030.39	14234.00
7	7	8	15570.00	9554.00	160.30	0	Spot (Block7, Row8, Column7)	3605.19	3515.00	1041.39	0.01	0.29	1937.00	2230.52	1937.00	1033.59	0.06	0.46	63.00	34.00	0.00	1578.00	1668.19	2548866.00	1.33	2424.82	2328.00
7	8	8	15849.00	9555.00	162.75	0	Spot (Block7, Row8, Column8)	63621.16	65535.00	6986.65	0.01	0.11	1932.00	2597.92	1932.00	5231.51	0.13	2.01	100.00	100.00	88.62	63603.00	61689.16	46952876.00	11.66	17322.79	13372.00
8	1	1	18262.00	7456.00	161.30	0	Spot (Block8, Row1, Column1)	51346.66	62965.00	16405.79	0.09	0.32	920.00	1034.27	920.00	368.06	0.05	0.36	100.00	100.00	47.77	62045.00	50426.66	36764508.00	136.70	11609.04	9426.00
8	2	1	18557.00	7463.00	152.95	0	Spot (Block8, Row1, Column2)	5502.28	5023.00	2383.56	0.04	0.43	869.00	906.01	869.00	210.99	0.02	0.23	100.00	100.00	0.00	4154.00	4633.28	3532466.00	21.78	1925.68	1823.00
8	3	1	18879.00	7462.00	177.10	0	Spot (Block8, Row1, Column3)	1026.28	1004.00	102.20	0.01	0.10	852.00	865.96	852.00	85.70	0.01	0.10	78.00	42.00	0.00	152.00	174.28	902101.00	1.87	924.30	912.00
8	4	1	19157.00	7458.00	151.45	0	Spot (Block8, Row1, Column4)	4366.08	4169.00	1826.12	0.02	0.42	899.00	911.57	899.00	89.97	0.01	0.10	100.00	100.00	0.00	3270.00	3467.08	2733169.00	38.40	1692.77	1589.00
8	5	1	19465.00	7456.00	178.30	0	Spot (Block8, Row1, Column5)	1258.78	1214.00	221.41	0.02	0.18	925.00	943.79	925.00	158.63	0.01	0.17	83.00	44.00	0.00	289.00	333.78	1120315.00	1.99	990.91	996.50
8	6	1	19755.00	7458.00	156.05	0	Spot (Block8, Row1, Column6)	3115.29	2925.00	1158.92	0.03	0.37	884.00	906.71	884.00	154.35	0.01	0.17	100.00	100.00	0.00	2041.00	2231.29	2084131.00	14.31	1398.86	1382.00
8	7	1	20051.00	7461.00	152.65	0	Spot (Block8, Row1, Column7)	4262.85	4148.00	1787.70	0.01	0.42	834.00	849.07	834.00	73.09	0.01	0.09	100.00	100.00	0.00	3314.00	3428.85	2715435.00	46.71	1646.36	1500.00
8	8	1	20367.00	7460.00	167.70	0	Spot (Block8, Row1, Column8)	1388.83	1346.50	278.04	0.01	0.20	815.00	829.24	815.00	89.35	0.01	0.11	100.00	98.00	0.00	531.50	573.83	1086062.00	6.26	986.54	972.00
8	1	2	18271.00	7750.00	205.05	0	Spot (Block8, Row2, Column1)	1031.64	1012.00	103.62	0.01	0.10	890.00	920.10	890.00	179.71	0.01	0.20	33.00	3.00	0.00	122.00	141.64	1234875.00	0.62	970.70	959.50
8	2	2	18565.00	7761.00	144.70	0	Spot (Block8, Row2, Column2)	1238.30	1207.00	249.66	0.01	0.20	892.00	897.28	892.00	75.55	0.00	0.08	98.00	92.00	0.00	315.00	346.30	708306.00	4.51	1025.19	1022.00
8	3	2	18853.00	7760.00	192.55	0	Spot (Block8, Row2, Column3)	1060.11	1015.00	178.09	0.02	0.17	883.00	887.40	883.00	86.31	0.00	0.10	74.00	37.00	0.00	132.00	177.11	1109935.00	2.00	948.49	936.00
8	4	2	19180.00	7749.00	179.25	0	Spot (Block8, Row2, Column4)	1167.20	1148.00	127.65	0.01	0.11	911.00	934.39	911.00	125.68	0.01	0.13	81.00	45.00	0.00	237.00	256.20	1036476.00	1.85	1011.53	997.00
8	5	2	19462.00	7758.00	190.40	0	Spot (Block8, Row2, Column5)	12565.96	12432.00	3862.38	0.00	0.31	989.00	1018.98	989.00	173.25	0.01	0.17	100.00	100.00	0.00	11443.00	11576.96	12880110.00	66.65	3950.11	3504.00
8	6	2	19746.00	7734.00	196.95	0	Spot (Block8, Row2, Column6)	1166.58	1121.50	186.37	0.02	0.16	949.00	1046.98	949.00	415.73	0.04	0.40	12.00	0.00	0.00	172.50	217.58	1280903.00	0.29	1017.23	998.00
8	7	2	20069.00	7765.00	208.65	0	Spot (Block8, Row2, Column7)	1033.67	1020.00	97.11	0.01	0.09	863.00	876.17	863.00	85.45	0.01	0.10	80.00	44.00	0.00	157.00	170.67	1276582.00	1.84	918.04	909.00
8	8	2	20360.00	7759.00	147.00	-50	Spot (Block8, Row2, Column8)	886.25	886.00	29.50	0.00	0.03	843.00	905.16	843.00	359.98	0.03	0.40	0.00	0.00	0.00	43.00	43.25	525544.00	-0.05	883.03	886.00
8	1	3	18263.00	8060.00	148.80	0	Spot (Block8, Row3, Column1)	2529.20	2509.00	698.24	0.00	0.28	886.00	891.45	886.00	75.31	0.00	0.08	100.00	100.00	0.00	1623.00	1643.20	1525108.00	21.75	1346.01	1246.00
8	2	3	18567.00	8066.00	204.25	0	Spot (Block8, Row3, Column2)	1088.57	1097.00	101.70	0.00	0.09	904.00	931.63	904.00	153.99	0.01	0.17	60.00	6.00	0.00	193.00	184.57	1291042.00	1.02	962.00	955.00
8	3	3	18850.00	8056.00	150.95	0	Spot (Block8, Row3, Column3)	1602.41	1537.50	315.60	0.02	0.20	903.00	922.67	903.00	113.29	0.01	0.12	99.00	98.00	0.00	634.50	699.41	1003108.00	6.00	1115.03	1088.00
8	4	3	19159.00	8060.00	154.15	0	Spot (Block8, Row3, Column4)	4102.10	3690.00	1879.85	0.05	0.46	892.00	906.25	892.00	93.18	0.01	0.10	100.00	100.00	0.00	2798.00	3210.10	2703281.00	34.30	1545.62	1436.00
8	5	3	19449.00	8046.00	146.10	0	Spot (Block8, Row3, Column5)	1741.32	1460.00	1513.75	0.08	0.87	979.00	1086.94	979.00	443.44	0.05	0.41	54.00	18.00	0.00	481.00	762.32	1015192.00	1.48	1239.53	1159.00
8	6	3	19761.00	8058.00	203.00	0	Spot (Block8, Row3, Column6)	34841.17	27760.00	21174.97	0.10	0.61	1034.00	1233.32	1034.00	603.02	0.08	0.49	100.00	100.00	22.71	26726.00	33807.17	40659904.00	55.73	8018.63	8217.50
8	7	3	20062.00	8061.00	171.35	0	Spot (Block8, Row3, Column7)	1184.30	1165.50	177.75	0.01	0.15	884.00	1046.88	884.00	603.75	0.07	0.58	5.00	0.00	0.00	281.50	300.30	968758.00	0.23	952.57	928.00
8	8	3	20365.00	8066.00	170.90	0	Spot (Block8, Row3, Column8)	61004.41	65535.00	10997.32	0.03	0.18	875.00	991.07	875.00	565.59	0.05	0.57	100.00	100.00	78.69	64660.00	60129.41	49536076.00	106.11	13711.67	12206.00
8	1	4	18259.00	8362.00	152.00	0	Spot (Block8, Row4, Column1)	4226.72	3982.50	1890.23	0.03	0.45	913.00	951.73	913.00	173.13	0.02	0.18	100.00	100.00	0.00	3069.50	3313.72	2696645.00	18.92	1571.79	1461.50
8	2	4	18562.00	8359.00	175.20	0	Spot (Block8, Row4, Column2)	9018.30	8389.50	4191.53	0.03	0.46	961.00	1080.80	961.00	437.71	0.05	0.40	100.00	100.00	0.00	7428.50	8057.30	7683593.00	18.13	2646.29	2549.50
8	3	4	18856.00	8358.00	152.55	0	Spot (Block8, Row4, Column3)	21515.60	20329.00	11744.19	0.02	0.55	917.00	1000.68	917.00	288.81	0.04	0.29	100.00	100.00	0.00	19412.00	20598.60	13705440.00	71.03	4894.10	4341.50
8	4	4	19156.00	8368.00	194.35	0	Spot (Block8, Row4, Column4)	1061.84	1046.00	89.66	0.01	0.08	889.50	902.59	889.50	96.18	0.01	0.11	83.00	38.00	0.00	156.50	172.34	1130861.00	1.66	948.09	944.00
8	5	4	19470.00	8356.00	194.05	0	Spot (Block8, Row4, Column5)	1198.90	1177.00	143.78	0.01	0.12	929.00	972.28	929.00	190.12	0.02	0.20	64.00	22.00	0.00	248.00	269.90	1278024.00	1.19	1005.36	994.50
8	6	4	19766.00	8358.00	192.95	0	Spot (Block8, Row4, Column6)	14891.69	14750.00	4036.36	0.00	0.27	986.00	1087.19	986.00	406.39	0.04	0.37	100.00	100.00	0.00	13764.00	13905.69	15576706.00	33.97	4682.21	4177.00
8	7	4	20048.00	8362.00	173.70	0	Spot (Block8, Row4, Column7)	1331.76	1283.00	248.89	0.02	0.19	894.00	1017.15	894.00	403.67	0.06	0.40	44.00	8.00	0.00	389.00	437.76	1116018.00	0.78	1027.32	1004.00
8	8	4	20362.00	8368.00	167.55	0	Spot (Block8, Row4, Column8)	1312.97	1284.00	211.79	0.01	0.16	858.00	908.89	858.00	341.30	0.03	0.38	64.00	17.00	0.00	426.00	454.97	1028054.00	1.18	985.29	992.50
8	1	5	18265.00	8661.00	149.10	0	Spot (Block8, Row5, Column1)	11811.15	11035.00	6311.43	0.03	0.53	967.00	1133.89	967.00	544.42	0.07	0.48	100.00	100.00	0.00	10068.00	10844.15	7157555.00	19.61	3267.15	2596.00
8	2	5	18558.00	8660.00	168.65	0	Spot (Block8, Row5, Column2)	62532.26	65535.00	8665.78	0.02	0.14	1043.00	1259.81	1043.00	636.96	0.08	0.51	100.00	100.00	83.90	64492.00	61489.26	49338448.00	96.19	14654.58	13067.00
8	3	5	18861.00	8659.00	159.85	0	Spot (Block8, Row5, Column3)	33980.37	29616.00	18745.66	0.06	0.55	954.00	1080.60	954.00	440.34	0.05	0.41	100.00	100.00	9.05	28662.00	33026.37	24024172.00	74.71	5990.51	5628.00
8	4	5	19162.00	8662.00	163.70	0	Spot (Block8, Row5, Column4)	1660.72	1587.00	409.45	0.02	0.25	901.00	949.95	901.00	239.45	0.02	0.25	96.00	64.00	0.00	686.00	759.72	1215648.00	2.97	1083.23	1078.50
8	5	5	19462.00	8662.00	150.60	0	Spot (Block8, Row5, Column5)	16002.73	15177.50	8429.48	0.02	0.53	906.00	931.84	906.00	118.31	0.01	0.13	100.00	100.00	0.00	14271.50	15096.73	9953700.00	127.39	4052.57	3642.50
8	6	5	19753.00	8646.00	165.95	0	Spot (Block8, Row5, Column6)	1196.16	1183.00	138.86	0.00	0.12	944.00	1035.93	944.00	355.76	0.04	0.34	17.00	0.00	0.00	239.00	252.16	913867.00	0.45	1017.62	1009.00
8	7	5	20059.00	8653.00	195.25	0	Spot (Block8, Row5, Column7)	28420.70	25283.00	15166.19	0.05	0.53	921.00	1078.08	921.00	491.44	0.07	0.46	100.00	100.00	0.65	24362.00	27499.70	30580656.00	55.64	6629.00	6676.50
8	8	5	20357.00	8655.00	150.10	0	Spot (Block8, Row5, Column8)	1647.32	1538.00	454.55	0.03	0.28	843.00	904.80	843.00	303.02	0.03	0.33	98.00	60.00	0.00	695.00	804.32	1021341.00	2.45	1055.57	1023.00
8	1	6	18260.00	8957.00	202.25	0	Spot (Block8, Row6, Column1)	29859.90	21820.50	20194.95	0.14	0.68	966.00	1223.49	966.00	655.98	0.10	0.54	100.00	100.00	12.91	20854.50	28893.90	34697364.00	43.65	6748.80	6701.00
8	2	6	18557.00	8960.00	206.85	0	Spot (Block8, Row6, Column2)	18977.82	17536.00	8746.96	0.03	0.46	1003.00	1244.86	1003.00	666.93	0.09	0.54	100.00	100.00	0.00	16533.00	17974.82	23152948.00	26.59	5161.39	5047.00
8	3	6	18856.00	8959.00	152.35	0	Spot (Block8, Row6, Column3)	6269.00	5791.00	3045.17	0.03	0.49	954.00	1029.65	954.00	307.46	0.03	0.30	100.00	100.00	0.00	4837.00	5315.00	3968277.00	17.04	2050.98	1854.00
8	4	6	19155.00	8961.00	184.50	0	Spot (Block8, Row6, Column4)	1162.97	1134.00	135.84	0.01	0.12	904.00	921.08	904.00	90.81	0.01	0.10	92.00	69.00	0.00	230.00	258.97	1112960.00	2.66	1005.41	988.00
8	5	6	19462.00	8962.00	148.30	0	Spot (Block8, Row6, Column5)	12079.95	11693.00	5909.75	0.01	0.49	907.00	931.99	907.00	115.86	0.01	0.12	100.00	100.00	0.00	10786.00	11172.95	7296290.00	96.22	3378.82	2914.00
8	6	6	19732.00	8948.00	215.05	0	Spot (Block8, Row6, Column6)	1039.13	1020.00	84.33	0.01	0.08	913.00	991.26	913.00	355.94	0.04	0.36	3.00	0.00	0.00	107.00	126.13	1368533.00	0.13	963.68	973.00
8	7	6	20065.00	8956.00	157.40	0	Spot (Block8, Row6, Column7)	1638.37	1662.00	374.58	0.01	0.23	894.00	943.83	894.00	291.59	0.02	0.31	86.00	62.00	0.00	768.00	744.37	1112450.00	2.38	1109.55	1067.00
8	8	6	20358.00	8963.00	166.15	0	Spot (Block8, Row6, Column8)	1302.65	1256.00	241.06	0.02	0.19	847.00	874.41	847.00	142.87	0.01	0.16	93.00	69.00	0.00	409.00	455.65	993920.00	3.00	981.91	949.50
8	1	7	18258.00	9257.00	169.00	0	Spot (Block8, Row7, Column1)	11875.46	10573.00	5776.84	0.05	0.49	878.00	998.83	878.00	423.61	0.06	0.42	100.00	100.00	0.00	9695.00	10997.46	9476613.00	25.68	2876.64	2748.50
8	2	7	18549.00	9269.00	230.45	0	Spot (Block8, Row7, Column2)	963.59	956.00	85.57	0.00	0.09	910.00	993.75	910.00	326.74	0.04	0.33	0.00	0.00	0.00	46.00	53.59	1472359.00	-0.09	927.40	906.00
8	3	7	18843.00	9267.00	214.55	0	Spot (Block8, Row7, Column3)	1020.71	1005.00	82.73	0.01	0.08	925.00	935.97	925.00	86.14	0.01	0.09	45.00	13.00	0.00	80.00	95.71	1335089.00	0.98	977.11	984.00
8	4	7	19154.00	9253.00	213.70	0	Spot (Block8, Row7, Column4)	1032.24	1006.00	153.21	0.01	0.15	905.00	953.59	905.00	277.96	0.02	0.29	9.00	1.00	0.00	101.00	127.24	1348106.00	0.28	934.21	928.00
8	5	7	19459.00	9267.00	185.85	0	Spot (Block8, Row7, Column5)	1106.43	1094.00	155.08	0.00	0.14	902.00	981.79	902.00	352.08	0.04	0.36	5.00	0.00	0.00	192.00	204.43	1076556.00	0.35	956.77	966.00
8	6	7	19764.00	9254.00	193.35	0	Spot (Block8, Row7, Column6)	23085.01	22344.00	11292.92	0.01	0.49	961.00	1203.01	961.00	666.75	0.10	0.55	100.00	100.00	0.00	21383.00	22124.01	24447008.00	32.82	5226.49	5187.00
8	7	7	20049.00	9274.00	171.15	0	Spot (Block8, Row7, Column7)	1899.31	1801.00	611.16	0.02	0.32	921.00	1037.34	921.00	396.70	0.05	0.38	78.00	56.00	0.00	880.00	978.31	1544142.00	2.17	1152.89	1103.00
8	8	7	20362.00	9253.00	189.40	0	Spot (Block8, Row7, Column8)	23469.22	24258.00	6653.76	0.01	0.28	888.00	965.18	888.00	371.70	0.04	0.39	100.00	100.00	0.00	23370.00	22581.22	23797776.00	60.54	5863.14	5182.00
8	1	8	18252.00	9562.00	162.00	0	Spot (Block8, Row8, Column1)	1215.33	1195.00	184.53	0.01	0.15	845.00	875.42	845.00	159.31	0.02	0.18	89.00	59.00	0.00	350.00	370.33	882327.00	2.13	960.73	945.00
8	2	8	18562.00	9565.00	173.15	0	Spot (Block8, Row8, Column2)	1035.48	1020.00	97.69	0.01	0.09	851.00	861.81	851.00	63.37	0.01	0.07	91.00	74.00	0.00	169.00	184.48	869803.00	2.74	927.32	924.00
8	3	8	18861.00	9551.00	173.25	0	Spot (Block8, Row8, Column3)	1293.65	1233.50	255.78	0.02	0.20	899.00	942.04	899.00	304.69	0.02	0.32	52.00	20.00	0.00	334.50	394.65	1078902.00	1.15	1037.92	1022.50
8	4	8	19160.00	9560.00	168.55	0	Spot (Block8, Row8, Column4)	64132.95	65535.00	5824.46	0.01	0.09	926.00	1011.84	926.00	390.20	0.04	0.39	100.00	100.00	92.27	64609.00	63206.95	50601412.00	161.77	16938.10	14394.00
8	5	8	19451.00	9549.00	188.70	0	Spot (Block8, Row8, Column5)	993.81	982.00	142.40	0.01	0.14	896.00	1023.94	896.00	518.39	0.06	0.51	0.00	0.00	0.00	86.00	97.81	996796.00	-0.06	905.29	905.50
8	6	8	19762.00	9560.00	195.25	0	Spot (Block8, Row8, Column6)	39408.10	35590.00	22229.04	0.04	0.56	914.00	1178.64	914.00	714.97	0.11	0.61	100.00	100.00	32.68	34676.00	38494.10	42442868.00	53.47	8105.22	8230.00
8	7	8	20061.00	9557.00	156.60	0	Spot (Block8, Row8, Column7)	1856.55	1793.50	460.42	0.02	0.25	910.00	1050.07	910.00	518.12	0.06	0.49	78.00	40.00	0.00	883.50	946.55	1251312.00	1.56	1142.83	1079.50
8	8	8	20354.00	9562.00	161.80	0	Spot (Block8, Row8, Column8)	63563.31	65535.00	6403.60	0.01	0.10	917.00	1018.95	917.00	415.45	0.05	0.41	100.00	100.00	85.62	64618.00	62646.31	45956720.00	150.54	15556.07	12916.00
9	1	1	4754.00	11939.00	158.15	0	Spot (Block9, Row1, Column1)	59819.45	65535.00	9968.49	0.04	0.17	1138.00	1265.83	1138.00	447.83	0.05	0.35	100.00	100.00	68.67	64397.00	58681.45	40857052.00	130.75	15409.47	13483.00
9	2	1	5051.00	11946.00	151.25	0	Spot (Block9, Row1, Column2)	42788.36	43779.50	19693.11	0.01	0.46	1102.00	1196.29	1102.00	353.20	0.04	0.30	100.00	100.00	26.04	42677.50	41686.36	26785660.00	117.76	8426.03	7371.00
9	3	1	5351.00	11942.00	147.55	0	Spot (Block9, Row1, Column3)	12545.70	11151.00	7713.36	0.05	0.61	1105.00	1161.53	1105.00	247.23	0.02	0.21	100.00	100.00	0.00	10046.00	11440.70	7514872.00	46.05	3056.99	2701.50
9	4	1	5643.00	11944.00	148.05	0	Spot (Block9, Row1, Column4)	32927.81	31495.00	16885.87	0.02	0.51	1155.00	1238.86	1155.00	320.33	0.03	0.26	100.00	100.00	3.69	30340.00	31772.81	19657920.00	98.93	7425.16	6666.00
9	5	1	5952.00	11945.00	148.35	0	Spot (Block9, Row1, Column5)	31325.11	27750.00	20528.28	0.05	0.66	1124.00	1194.00	1124.00	274.88	0.03	0.23	100.00	100.00	7.99	26626.00	30201.11	18826424.00	109.62	6383.26	5330.00
9	6	1	6251.00	11942.00	146.50	0	Spot (Block9, Row1, Column6)	44758.21	45856.00	18651.81	0.01	0.42	1109.50	1190.03	1109.50	329.48	0.03	0.28	100.00	100.00	29.64	44746.50	43648.71	26273216.00	132.23	10013.11	7250.00
9	7	1	6542.00	11946.00	152.85	0	Spot (Block9, Row1, Column7)	58614.09	65535.00	11446.80	0.05	0.20	1098.00	1171.40	1098.00	326.07	0.03	0.28	100.00	100.00	65.52	64437.00	57516.09	37396100.00	176.17	14399.62	11407.50
9	8	1	6856.00	11942.00	163.10	0	Spot (Block9, Row1, Column8)	2968.20	2571.00	1554.10	0.06	0.52	1088.00	1109.31	1088.00	170.32	0.01	0.15	100.00	100.00	0.00	1483.00	1880.20	2187565.00	10.91	1513.42	1481.00
9	1	2	4798.00	12221.00	291.10	0	Spot (Block9, Row2, Column1)	1242.26	1233.00	88.25	0.00	0.07	1097.00	1216.75	1097.00	412.09	0.04	0.34	0.00	0.00	0.00	136.00	145.26	3082037.00	0.06	1147.74	1130.00
9	2	2	5048.00	12242.00	129.00	0	Spot (Block9, Row2, Column2)	21604.03	21880.00	7592.84	0.01	0.35	1144.00	1229.68	1144.00	336.84	0.03	0.27	100.00	100.00	0.00	20736.00	20460.03	9656999.00	60.49	5340.57	5112.50
9	3	2	5351.00	12242.00	147.65	0	Spot (Block9, Row2, Column3)	3870.47	3696.00	1300.17	0.02	0.34	1138.00	1222.98	1138.00	339.01	0.03	0.28	100.00	99.00	0.00	2558.00	2732.47	2318409.00	7.81	1782.01	1653.50
9	4	2	5656.00	12240.00	177.80	0	Spot (Block9, Row2, Column4)	12215.11	12320.00	4956.98	0.00	0.41	1192.00	1323.27	1192.00	395.81	0.05	0.30	100.00	100.00	0.00	11128.00	11023.11	10822587.00	27.52	3463.80	3401.00
9	5	2	5956.00	12246.00	173.90	0	Spot (Block9, Row2, Column5)	27411.72	26306.00	10545.86	0.02	0.38	1192.00	1341.41	1192.00	466.20	0.05	0.35	100.00	100.00	0.00	25114.00	26219.72	23162908.00	55.92	6564.60	5823.00
9	6	2	6245.00	12239.00	151.50	0	Spot (Block9, Row2, Column6)	7147.63	6547.00	3381.74	0.04	0.47	1126.00	1323.96	1126.00	778.87	0.07	0.59	100.00	95.00	0.00	5421.00	6021.63	4510153.00	7.48	2411.88	2055.00
9	7	2	6549.00	12243.00	149.75	0	Spot (Block9, Row2, Column7)	7825.70	6949.00	3936.87	0.05	0.50	1098.00	1176.62	1098.00	490.25	0.03	0.42	100.00	100.00	0.00	5851.00	6727.70	4758023.00	13.56	2532.24	2295.00
9	8	2	6848.00	12241.00	212.00	0	Spot (Block9, Row2, Column8)	1195.57	1196.00	103.52	0.00	0.09	1097.00	1148.65	1097.00	305.81	0.02	0.27	4.00	0.00	0.00	99.00	98.57	1530336.00	0.15	1144.37	1150.00
9	1	3	4750.00	12542.00	147.70	0	Spot (Block9, Row3, Column1)	33306.49	31778.00	18701.28	0.02	0.56	1077.00	1125.34	1077.00	230.43	0.02	0.20	100.00	100.00	5.40	30701.00	32229.49	19750780.00	139.66	7462.95	6553.00
9	2	3	5052.00	12544.00	145.95	0	Spot (Block9, Row3, Column2)	5340.10	5085.50	1974.59	0.02	0.37	1145.00	1272.63	1145.00	390.75	0.05	0.31	100.00	100.00	0.00	3940.50	4195.10	3107940.00	10.41	2192.77	2039.50
9	3	3	5343.00	12539.00	146.75	0	Spot (Block9, Row3, Column3)	47280.73	50870.00	17646.67	0.03	0.37	1187.00	1307.29	1187.00	469.40	0.04	0.36	100.00	100.00	33.90	49683.00	46093.73	27753952.00	97.94	10099.84	8860.00
9	4	3	5654.00	12544.00	150.95	0	Spot (Block9, Row3, Column4)	52784.38	65535.00	16083.05	0.09	0.30	1191.00	1315.50	1191.00	465.09	0.04	0.35	100.00	100.00	51.69	64344.00	51593.38	32884912.00	110.66	11841.54	10141.00
9	5	3	5949.00	12542.00	143.75	0	Spot (Block9, Row3, Column5)	34247.51	30645.00	17789.95	0.05	0.52	1210.00	1460.79	1210.00	792.23	0.08	0.54	100.00	100.00	7.47	29435.00	33037.51	19247136.00	41.39	7501.69	6341.00
9	6	3	6251.00	12542.00	242.30	0	Spot (Block9, Row3, Column6)	58715.27	65535.00	13617.96	0.05	0.23	1218.00	1650.54	1218.00	1183.72	0.13	0.72	100.00	100.00	71.61	64317.00	57497.27	99288728.00	48.21	13606.52	13280.00
9	7	3	6556.00	12543.00	147.85	0	Spot (Block9, Row3, Column7)	23058.10	20775.00	14777.21	0.05	0.64	1138.00	1327.82	1138.00	811.49	0.07	0.61	100.00	100.00	0.17	19637.00	21920.10	13765687.00	26.78	5059.74	4235.00
9	8	3	6853.00	12548.00	162.35	0	Spot (Block9, Row3, Column8)	54465.10	65535.00	14381.63	0.08	0.26	1120.00	1231.81	1120.00	486.16	0.04	0.39	100.00	100.00	50.83	64415.00	53345.10	39542008.00	109.50	11823.28	10740.50
9	1	4	4751.00	12844.00	147.55	0	Spot (Block9, Row4, Column1)	51110.05	65318.00	17395.62	0.11	0.34	1123.00	1215.85	1123.00	348.35	0.03	0.29	100.00	100.00	49.66	64195.00	49987.05	30155132.00	143.23	12409.63	11332.00
9	2	4	5052.00	12843.00	162.85	0	Spot (Block9, Row4, Column2)	10451.20	9909.00	4342.49	0.02	0.42	1140.00	1294.70	1140.00	483.05	0.06	0.37	100.00	100.00	0.00	8769.00	9311.20	7660727.00	18.96	3079.12	3066.00
9	3	4	5350.00	12842.00	157.85	0	Spot (Block9, Row4, Column3)	64378.59	65535.00	5092.97	0.01	0.08	1185.00	1345.62	1185.00	549.36	0.06	0.41	100.00	100.00	93.60	64350.00	63193.59	44228508.00	114.74	18153.98	14030.00
9	4	4	5652.00	12845.00	162.95	0	Spot (Block9, Row4, Column4)	1918.45	1830.00	378.61	0.02	0.20	1175.00	1244.83	1175.00	403.57	0.03	0.32	84.00	35.00	0.00	655.00	743.45	1411982.00	1.67	1376.31	1338.50
9	5	4	5945.00	12847.00	145.70	0	Spot (Block9, Row4, Column5)	22779.88	16959.00	18312.40	0.13	0.80	1163.00	1265.74	1163.00	359.80	0.04	0.28	100.00	100.00	10.23	15796.00	21616.88	13143988.00	59.80	5630.64	4074.50
9	6	4	6250.00	12843.00	175.40	0	Spot (Block9, Row4, Column6)	34008.64	33545.00	13605.30	0.01	0.40	1202.00	1407.17	1202.00	774.57	0.07	0.55	100.00	100.00	0.46	32343.00	32806.64	29417484.00	42.09	7610.76	6979.00
9	7	4	6549.00	12845.00	147.60	0	Spot (Block9, Row4, Column7)	14431.77	12215.00	9843.78	0.07	0.68	1183.00	1342.78	1183.00	689.75	0.06	0.51	100.00	96.00	0.00	11032.00	13248.77	8558040.00	18.98	3382.85	3016.00
9	8	4	6851.00	12849.00	148.80	0	Spot (Block9, Row4, Column8)	6872.17	6731.00	2990.39	0.01	0.44	1164.00	1243.71	1164.00	564.86	0.03	0.45	100.00	100.00	0.00	5567.00	5708.17	4164538.00	9.96	2484.45	2219.00
9	1	5	4754.00	13142.00	148.55	0	Spot (Block9, Row5, Column1)	56809.67	65535.00	13827.09	0.06	0.24	1190.00	1420.09	1190.00	757.79	0.08	0.53	100.00	100.00	63.02	64345.00	55619.67	34256496.00	73.09	13908.68	11158.00
9	2	5	5051.00	13142.00	157.65	0	Spot (Block9, Row5, Column2)	57325.32	65535.00	12511.93	0.06	0.22	1192.00	1466.53	1192.00	803.43	0.09	0.55	100.00	100.00	59.97	64343.00	56133.32	39382840.00	69.53	12981.26	11447.00
9	3	5	5351.00	13144.00	148.85	0	Spot (Block9, Row5, Column3)	42923.90	45426.00	19357.56	0.02	0.45	1184.00	1345.70	1184.00	528.06	0.06	0.39	100.00	100.00	28.67	44242.00	41739.90	26054948.00	78.74	8364.48	7529.50
9	4	5	5649.00	13142.00	144.95	0	Spot (Block9, Row5, Column4)	27216.40	24450.50	15511.17	0.05	0.57	1200.00	1291.58	1200.00	389.75	0.03	0.30	100.00	100.00	0.35	23250.50	26016.40	15513346.00	66.52	6043.42	5315.50
9	5	5	5949.00	13144.00	157.65	0	Spot (Block9, Row5, Column5)	64370.45	65535.00	5365.31	0.01	0.08	1182.00	1283.42	1182.00	437.44	0.04	0.34	100.00	100.00	93.54	64353.00	63188.45	43836684.00	144.22	18930.59	15802.50
9	6	5	6253.00	13144.00	148.65	0	Spot (Block9, Row5, Column6)	8069.36	7535.00	3463.47	0.03	0.43	1187.00	1377.42	1187.00	730.79	0.06	0.53	100.00	100.00	0.00	6348.00	6882.36	4898099.00	9.16	2660.69	2543.50
9	7	5	6552.00	13145.00	212.30	0	Spot (Block9, Row5, Column7)	49661.79	65535.00	18172.26	0.12	0.37	1216.00	1522.35	1216.00	977.98	0.10	0.64	100.00	100.00	50.62	64319.00	48445.79	63766372.00	49.22	12545.30	12554.50
9	8	5	6854.00	13144.00	147.25	0	Spot (Block9, Row5, Column8)	32234.61	28689.00	21304.09	0.05	0.66	1173.00	1288.95	1173.00	589.25	0.04	0.46	100.00	100.00	12.39	27516.00	31061.61	18986216.00	52.52	6088.48	5470.50
9	1	6	4749.00	13443.00	244.60	0	Spot (Block9, Row6, Column1)	56033.34	65535.00	13989.82	0.07	0.25	1262.00	1628.52	1262.00	1105.68	0.11	0.68	100.00	100.00	53.29	64273.00	54771.34	97050664.00	49.21	13181.86	13104.00
9	2	6	5045.00	13440.00	224.40	0	Spot (Block9, Row6, Column2)	43036.54	41372.50	18597.49	0.02	0.43	1214.00	1623.50	1214.00	1159.79	0.13	0.71	100.00	100.00	28.76	40158.50	41822.54	62403396.00	35.71	11412.15	11621.00
9	3	6	5346.00	13442.00	149.10	0	Spot (Block9, Row6, Column3)	57135.21	65535.00	12976.59	0.06	0.23	1157.00	1324.96	1157.00	656.81	0.06	0.50	100.00	100.00	63.34	64378.00	55978.21	34909892.00	84.97	14323.85	11559.00
9	4	6	5649.00	13441.00	145.15	0	Spot (Block9, Row6, Column4)	12530.96	11995.50	5919.36	0.02	0.47	1214.00	1277.92	1214.00	315.01	0.02	0.25	100.00	100.00	0.00	10781.50	11316.96	7192771.00	35.72	3609.09	3068.00
9	5	6	5949.00	13443.00	153.70	0	Spot (Block9, Row6, Column5)	64495.75	65535.00	4546.31	0.01	0.07	1233.00	1365.50	1233.00	448.86	0.04	0.33	100.00	100.00	93.03	64302.00	63262.75	41664632.00	140.64	17605.86	16043.00
9	6	6	6253.00	13442.00	151.75	0	Spot (Block9, Row6, Column6)	3720.13	3304.50	1698.31	0.05	0.46	1205.00	1375.08	1205.00	724.31	0.06	0.53	86.00	62.00	0.00	2099.50	2515.13	2351122.00	3.24	1789.16	1720.50
9	7	6	6552.00	13442.00	148.70	0	Spot (Block9, Row6, Column7)	41089.10	41786.50	21057.56	0.01	0.51	1226.00	1387.48	1226.00	686.28	0.05	0.49	100.00	100.00	27.30	40560.50	39863.10	24982296.00	57.85	8344.66	6778.50
9	8	6	6853.00	13446.00	147.75	0	Spot (Block9, Row6, Column8)	42475.81	44439.00	22008.31	0.02	0.52	1191.00	1290.18	1191.00	1140.61	0.03	0.88	100.00	100.00	34.17	43248.00	41284.81	25485616.00	36.11	9416.23	8014.50
9	1	7	4747.00	13741.00	156.30	0	Spot (Block9, Row7, Column1)	15177.41	14257.00	6866.26	0.03	0.45	1098.00	1279.80	1098.00	670.33	0.07	0.52	100.00	100.00	0.00	13159.00	14079.41	10168865.00	20.73	3693.14	3473.50
9	2	7	5055.00	13741.00	190.80	0	Spot (Block9, Row7, Column2)	1856.84	1700.00	528.37	0.04	0.28	1136.00	1303.97	1136.00	713.28	0.06	0.55	39.00	11.00	0.00	564.00	720.84	1905123.00	0.78	1316.44	1285.00
9	3	7	5332.00	13733.00	228.60	0	Spot (Block9, Row7, Column3)	1296.04	1282.50	112.60	0.00	0.09	1116.00	1184.89	1116.00	393.99	0.03	0.33	5.00	0.00	0.00	166.50	180.04	1946649.00	0.28	1169.08	1167.00
9	4	7	5662.00	13749.00	170.30	0	Spot (Block9, Row7, Column4)	2120.31	1931.00	1048.49	0.04	0.49	1205.00	1281.08	1205.00	379.23	0.03	0.30	75.00	47.00	0.00	726.00	915.31	1715328.00	2.21	1482.88	1463.50
9	5	7	5950.00	13744.00	189.60	0	Spot (Block9, Row7, Column5)	9980.57	9201.00	4847.11	0.04	0.49	1318.00	1608.92	1318.00	893.63	0.09	0.56	100.00	100.00	0.00	7883.00	8662.57	10030473.00	9.37	3331.98	3318.50
9	6	7	6249.00	13742.00	214.75	0	Spot (Block9, Row7, Column6)	47197.00	60549.00	20289.06	0.11	0.43	1418.00	1895.55	1418.00	1317.15	0.13	0.69	100.00	100.00	45.21	59131.00	45779.00	62111836.00	34.39	12022.67	11809.00
9	7	7	6544.00	13745.00	150.65	0	Spot (Block9, Row7, Column7)	49744.32	54954.00	16591.91	0.04	0.33	1332.50	1598.36	1332.50	826.97	0.08	0.52	100.00	100.00	39.61	53621.50	48411.82	30891436.00	58.22	11312.58	9712.50
9	8	7	6851.00	13747.00	177.80	0	Spot (Block9, Row7, Column8)	50975.85	54287.00	14558.49	0.03	0.29	1267.00	1435.13	1267.00	1219.46	0.05	0.85	100.00	100.00	31.87	53020.00	49708.85	45266836.00	40.63	12371.73	9987.00
9	1	8	4743.00	14050.00	164.15	0	Spot (Block9, Row8, Column1)	1856.17	1792.00	448.38	0.02	0.24	1092.00	1127.28	1092.00	180.59	0.01	0.16	98.00	82.00	0.00	700.00	764.17	1386557.00	4.04	1320.26	1302.50
9	2	8	5052.00	14041.00	150.40	0	Spot (Block9, Row8, Column2)	6020.32	5788.00	2738.86	0.02	0.45	1117.00	1139.45	1117.00	106.18	0.01	0.09	100.00	100.00	0.00	4671.00	4903.32	3750662.00	45.97	2188.29	1999.00
9	3	8	5346.00	14040.00	149.00	0	Spot (Block9, Row8, Column3)	14549.00	12215.00	9723.55	0.08	0.67	1121.00	1185.02	1121.00	307.64	0.02	0.26	100.00	100.00	0.00	11094.00	13428.00	8816696.00	43.44	3488.76	3120.50
9	4	8	5651.00	14047.00	157.30	0	Spot (Block9, Row8, Column4)	64202.72	65535.00	5057.92	0.01	0.08	1172.00	1248.94	1172.00	390.58	0.03	0.31	100.00	100.00	88.74	64363.00	63030.72	43915076.00	161.18	17380.97	14444.50
9	5	8	5944.00	14027.00	237.75	0	Spot (Block9, Row8, Column5)	1748.91	1662.00	572.41	0.02	0.33	1238.00	1504.23	1238.00	882.58	0.08	0.59	20.00	0.00	0.00	424.00	510.91	2852474.00	0.28	1393.37	1296.00
9	6	8	6252.00	14044.00	244.30	0	Spot (Block9, Row8, Column6)	58104.20	65535.00	13642.78	0.05	0.23	1495.00	1913.70	1495.00	1316.35	0.11	0.69	100.00	100.00	68.64	64040.00	56609.20	100056592.00	42.69	13592.29	13422.00
9	7	8	6552.00	14043.00	146.50	0	Spot (Block9, Row8, Column7)	26988.46	25406.00	14346.06	0.03	0.53	1382.00	1696.70	1382.00	904.82	0.09	0.53	100.00	100.00	0.17	24024.00	25606.46	15842228.00	27.95	6460.01	5663.00
9	8	8	6845.00	14046.00	158.90	0	Spot (Block9, Row8, Column8)	64119.96	65535.00	5712.19	0.01	0.09	1390.00	1594.84	1390.00	650.11	0.06	0.41	100.00	100.00	91.79	64145.00	62729.96	44499672.00	96.18	17526.29	15369.00
10	1	1	9253.00	11947.00	159.45	0	Spot (Block10, Row1, Column1)	57092.08	65535.00	12480.67	0.06	0.22	1101.00	1199.16	1101.00	380.16	0.04	0.32	100.00	100.00	60.09	64434.00	55991.08	40193180.00	147.02	13086.95	10792.50
10	2	1	9550.00	11950.00	152.00	0	Spot (Block10, Row1, Column2)	2970.79	2902.00	884.78	0.01	0.30	1079.00	1109.41	1079.00	266.61	0.01	0.24	100.00	99.00	0.00	1823.00	1891.79	1886452.00	6.98	1566.58	1510.00
10	3	1	9860.00	11948.00	173.05	0	Spot (Block10, Row1, Column3)	1490.89	1484.00	217.78	0.00	0.15	1079.00	1082.58	1079.00	122.79	0.00	0.11	93.00	71.00	0.00	405.00	411.89	1247877.00	3.33	1207.46	1201.50
10	4	1	10151.00	11955.00	160.30	0	Spot (Block10, Row1, Column4)	2178.01	2109.50	519.89	0.01	0.24	1084.00	1096.28	1084.00	137.21	0.00	0.13	100.00	99.00	0.00	1025.50	1094.01	1537674.00	7.88	1388.52	1374.00
10	5	1	10458.00	11951.00	159.75	0	Spot (Block10, Row1, Column5)	1974.55	1902.00	452.17	0.02	0.23	1072.00	1093.09	1072.00	205.15	0.01	0.19	98.00	86.00	0.00	830.00	902.55	1396006.00	4.30	1303.70	1316.50
10	6	1	10749.00	11944.00	154.15	0	Spot (Block10, Row1, Column6)	2566.62	2467.50	872.80	0.02	0.34	1070.00	1077.47	1070.00	122.72	0.00	0.11	100.00	99.00	0.00	1397.50	1496.62	1693968.00	12.13	1466.23	1404.50
10	7	1	11048.00	11949.00	151.20	0	Spot (Block10, Row1, Column7)	4311.04	4200.00	1579.33	0.01	0.37	1085.00	1103.43	1085.00	129.04	0.01	0.12	100.00	100.00	0.00	3115.00	3226.04	2703020.00	24.86	1818.83	1701.00
10	8	1	11355.00	11949.00	160.05	0	Spot (Block10, Row1, Column8)	2679.07	2548.00	838.19	0.02	0.31	1099.00	1122.18	1099.00	125.09	0.01	0.11	100.00	100.00	0.00	1449.00	1580.07	1894099.00	12.45	1554.24	1515.00
10	1	2	9255.00	12253.00	202.75	0	Spot (Block10, Row2, Column1)	1253.79	1221.00	150.15	0.01	0.12	1066.00	1108.42	1066.00	240.34	0.02	0.22	33.00	2.00	0.00	155.00	187.79	1460668.00	0.60	1159.42	1151.00
10	2	2	9558.00	12245.00	126.55	0	Spot (Block10, Row2, Column2)	1844.38	1748.00	284.76	0.02	0.15	1066.50	1070.13	1066.50	105.29	0.00	0.10	100.00	99.00	0.00	681.50	777.88	787549.00	7.35	1355.69	1321.00
10	3	2	9852.00	12252.00	154.40	0	Spot (Block10, Row2, Column3)	1550.40	1508.00	185.55	0.01	0.12	1068.00	1074.29	1068.00	114.51	0.00	0.11	99.00	95.00	0.00	440.00	482.40	1004662.00	4.16	1268.98	1237.50
10	4	2	10158.00	12246.00	204.35	0	Spot (Block10, Row2, Column4)	1576.15	1518.00	308.72	0.02	0.20	1092.00	1127.35	1092.00	208.84	0.01	0.19	88.00	51.00	0.00	426.00	484.15	1870889.00	2.15	1261.50	1255.00
10	5	2	10460.00	12250.00	185.00	0	Spot (Block10, Row2, Column5)	28248.38	27971.00	9175.67	0.00	0.32	1100.00	1190.37	1100.00	350.42	0.03	0.29	100.00	100.00	0.00	26871.00	27148.38	27174940.00	77.22	7356.91	6246.00
10	6	2	10752.00	12193.00	202.15	0	Spot (Block10, Row2, Column6)	1348.46	1254.00	272.14	0.03	0.20	1097.00	1277.93	1097.00	751.11	0.07	0.59	5.00	0.00	0.00	157.00	251.46	1561516.00	0.09	1205.09	1131.00
10	7	2	11054.00	12261.00	208.40	0	Spot (Block10, Row2, Column7)	1459.98	1407.50	270.85	0.02	0.19	1097.00	1193.27	1097.00	540.58	0.04	0.45	24.00	0.00	0.00	310.50	362.98	1798696.00	0.49	1208.55	1146.00
10	8	2	11368.00	12249.00	283.15	0	Spot (Block10, Row2, Column8)	1156.31	1129.00	115.60	0.01	0.10	1092.00	1156.07	1092.00	396.26	0.02	0.34	0.00	0.00	0.00	37.00	64.31	2712697.00	0.00	1109.46	1100.50
10	1	3	9250.00	12548.00	147.05	0	Spot (Block10, Row3, Column1)	5189.31	4980.50	1883.23	0.02	0.36	1057.00	1083.49	1057.00	241.02	0.01	0.22	100.00	100.00	0.00	3923.50	4132.31	3061691.00	17.03	2071.04	2034.00
10	2	3	9557.00	12552.00	183.35	0	Spot (Block10, Row3, Column2)	1555.46	1503.00	299.99	0.01	0.19	1064.00	1138.23	1064.00	409.49	0.03	0.36	53.00	16.00	0.00	439.00	491.46	1455911.00	1.02	1194.21	1191.50
10	3	3	9841.00	12547.00	137.15	0	Spot (Block10, Row3, Column3)	5168.43	3525.50	6745.85	0.17	1.31	1060.00	1078.61	1060.00	140.90	0.01	0.13	100.00	100.00	0.59	2465.50	4108.43	2635899.00	29.03	2660.55	2480.50
10	4	3	10153.00	12552.00	153.35	0	Spot (Block10, Row3, Column4)	2365.25	2306.50	539.50	0.01	0.23	1073.00	1089.96	1073.00	145.17	0.01	0.13	99.00	99.00	0.00	1233.50	1292.25	1523223.00	8.78	1460.30	1457.50
10	5	3	10459.00	12529.00	168.45	0	Spot (Block10, Row3, Column5)	3092.43	2355.50	5340.73	0.12	1.73	1114.00	1365.93	1114.00	812.79	0.09	0.60	63.00	29.00	0.38	1241.50	1978.43	2430653.00	2.12	1667.26	1444.00
10	6	3	10758.00	12549.00	225.20	0	Spot (Block10, Row3, Column6)	54553.03	65535.00	14250.12	0.08	0.26	1218.00	1792.40	1218.00	1388.80	0.17	0.77	100.00	100.00	53.51	64317.00	53335.03	79211784.00	37.99	12795.48	12065.50
10	7	3	11054.00	12550.00	147.00	-50	Spot (Block10, Row3, Column7)	1637.05	1608.00	261.82	0.01	0.16	1135.00	1439.65	1135.00	1126.84	0.10	0.78	1.00	0.00	0.00	473.00	502.05	962587.00	0.18	1387.17	1340.00
10	8	3	11355.00	12554.00	169.00	0	Spot (Block10, Row3, Column8)	59553.32	65535.00	11274.02	0.04	0.19	1123.00	1243.44	1123.00	565.16	0.04	0.45	100.00	100.00	69.82	64412.00	58430.32	47166688.00	103.17	13891.87	13044.00
10	1	4	9250.00	12845.00	153.55	0	Spot (Block10, Row4, Column1)	3342.18	3011.00	1259.83	0.05	0.38	1087.00	1156.93	1087.00	402.08	0.03	0.35	99.00	93.00	0.00	1924.00	2255.18	2175761.00	5.43	1591.31	1486.00
10	2	4	9550.00	12851.00	169.75	0	Spot (Block10, Row4, Column2)	26503.84	24235.00	13129.97	0.04	0.50	1098.00	1267.87	1098.00	579.27	0.06	0.46	100.00	100.00	0.25	23137.00	25405.84	21282584.00	43.57	5518.02	5156.00
10	3	4	9856.00	12847.00	147.15	0	Spot (Block10, Row4, Column3)	9088.84	8433.00	3910.51	0.03	0.43	1084.00	1210.44	1084.00	514.14	0.05	0.42	100.00	100.00	0.00	7349.00	8004.84	5426039.00	15.32	2729.23	2462.00
10	4	4	10158.00	12834.00	205.45	0	Spot (Block10, Row4, Column4)	1309.86	1286.00	148.19	0.01	0.11	1068.00	1077.90	1068.00	118.39	0.00	0.11	81.00	41.00	0.00	218.00	241.86	1571828.00	1.96	1173.45	1147.00
10	5	4	10441.00	12846.00	182.65	0	Spot (Block10, Row4, Column5)	1758.54	1671.50	399.72	0.02	0.23	1097.00	1159.98	1097.00	272.39	0.02	0.23	82.00	52.00	0.00	574.50	661.54	1638961.00	2.20	1281.30	1266.50
10	6	4	10754.00	12849.00	186.90	0	Spot (Block10, Row4, Column6)	32774.61	32473.00	11172.21	0.00	0.34	1187.00	1448.11	1187.00	799.83	0.09	0.55	100.00	100.00	0.10	31286.00	31587.61	32217456.00	39.17	8241.21	7392.00
10	7	4	11048.00	12841.00	164.75	0	Spot (Block10, Row4, Column7)	1782.37	1732.00	398.10	0.01	0.22	1164.00	1398.61	1164.00	859.17	0.08	0.61	26.00	1.00	0.00	568.00	618.37	1342126.00	0.45	1312.10	1262.50
10	8	4	11350.00	12862.00	151.55	0	Spot (Block10, Row4, Column8)	1870.45	1842.00	330.26	0.01	0.18	1122.00	1206.68	1122.00	391.25	0.03	0.32	88.00	41.00	0.00	720.00	748.45	1182124.00	1.70	1377.34	1347.00
10	1	5	9252.00	13147.00	146.10	0	Spot (Block10, Row5, Column1)	4399.17	4246.00	1485.24	0.02	0.34	1103.00	1314.81	1103.00	746.78	0.08	0.57	99.00	89.00	0.00	3143.00	3296.17	2569117.00	4.13	1875.02	1684.50
10	2	5	9556.00	13150.00	165.00	0	Spot (Block10, Row5, Column2)	60642.43	65535.00	10269.45	0.03	0.17	1162.00	1455.29	1162.00	847.82	0.10	0.58	100.00	100.00	73.05	64373.00	59480.43	45906768.00	69.81	13108.29	11272.00
10	3	5	9857.00	13152.00	161.05	0	Spot (Block10, Row5, Column3)	53320.04	65535.00	15909.98	0.09	0.30	1129.00	1312.06	1129.00	641.17	0.07	0.49	100.00	100.00	53.47	64406.00	52191.04	38390760.00	81.11	10227.86	9488.00
10	4	5	10154.00	13147.00	163.25	0	Spot (Block10, Row5, Column4)	1816.50	1737.50	362.71	0.02	0.20	1063.00	1138.53	1063.00	429.25	0.03	0.38	80.00	31.00	0.00	674.50	753.50	1340577.00	1.58	1277.85	1277.00
10	5	5	10454.00	13153.00	145.00	0	Spot (Block10, Row5, Column5)	15242.11	13806.00	7549.65	0.04	0.50	1056.00	1082.15	1056.00	147.73	0.01	0.14	100.00	100.00	0.00	12750.00	14186.11	8733729.00	95.85	4023.01	3751.00
10	6	5	10753.00	13150.00	147.00	-50	Spot (Block10, Row5, Column6)	1786.11	1771.00	297.45	0.00	0.17	1131.00	1355.48	1131.00	757.31	0.08	0.56	36.00	0.00	0.00	640.00	655.11	1052021.00	0.57	1506.61	1506.00
10	7	5	11052.00	13147.00	214.35	0	Spot (Block10, Row5, Column7)	55932.25	65535.00	14399.66	0.07	0.26	1244.00	1555.74	1244.00	925.95	0.10	0.60	100.00	100.00	60.95	64291.00	54688.25	72768640.00	58.73	13452.29	12771.00
10	8	5	11355.00	13153.00	148.20	0	Spot (Block10, Row5, Column8)	2383.29	2294.00	627.05	0.02	0.26	1132.00	1249.87	1132.00	531.92	0.04	0.43	88.00	54.00	0.00	1162.00	1251.29	1427588.00	2.13	1538.38	1500.00
10	1	6	9253.00	13451.00	224.20	0	Spot (Block10, Row6, Column1)	49559.42	55385.50	16822.73	0.05	0.34	1224.00	1741.32	1224.00	1311.02	0.15	0.75	100.00	100.00	44.66	54161.50	48335.42	71465336.00	36.47	12627.09	12413.50
10	2	6	9553.00	13449.00	219.05	0	Spot (Block10, Row6, Column2)	51989.41	65535.00	16955.55	0.10	0.33	1213.00	1666.05	1213.00	1248.80	0.14	0.75	100.00	100.00	52.18	64322.00	50776.41	71538160.00	40.30	12480.15	12129.00
10	3	6	9849.00	13452.00	150.25	0	Spot (Block10, Row6, Column3)	3630.24	3416.00	1164.01	0.03	0.32	1157.00	1340.38	1157.00	731.45	0.06	0.55	98.00	80.00	0.00	2259.00	2473.24	2254378.00	3.13	1873.24	1710.00
10	4	6	10159.00	13454.00	167.60	0	Spot (Block10, Row6, Column4)	1991.61	1899.00	489.28	0.02	0.25	1094.00	1106.42	1094.00	130.36	0.00	0.12	99.00	95.00	0.00	805.00	897.61	1551467.00	6.79	1326.98	1322.00
10	5	6	10453.00	13451.00	144.45	0	Spot (Block10, Row6, Column5)	9861.14	9838.00	4173.00	0.00	0.42	1078.00	1124.72	1078.00	263.35	0.02	0.23	100.00	100.00	0.00	8760.00	8783.14	5601126.00	33.17	3079.36	2619.50
10	6	6	10754.00	13447.00	135.05	0	Spot (Block10, Row6, Column6)	1737.21	1479.00	1421.57	0.07	0.82	1114.00	1271.66	1114.00	674.90	0.06	0.53	13.00	4.00	0.00	365.00	623.21	852972.00	0.69	1361.90	1322.00
10	7	6	11060.00	13448.00	156.35	0	Spot (Block10, Row6, Column7)	3409.89	3254.00	1174.69	0.02	0.34	1185.00	1305.76	1185.00	601.67	0.04	0.46	98.00	72.00	0.00	2069.00	2224.89	2294853.00	3.50	1773.98	1670.00
10	8	6	11368.00	13458.00	173.50	0	Spot (Block10, Row6, Column8)	1849.24	1737.00	509.77	0.03	0.28	1156.00	1206.71	1156.00	375.55	0.02	0.31	68.00	37.00	0.00	581.00	693.24	1555209.00	1.71	1292.75	1252.00
10	1	7	9253.00	13745.00	165.45	0	Spot (Block10, Row7, Column1)	36285.52	32869.00	18607.75	0.04	0.51	1165.00	1420.67	1165.00	849.44	0.09	0.60	100.00	100.00	9.72	31704.00	35120.52	27613348.00	41.04	6551.38	6217.00
10	2	7	9563.00	13756.00	179.00	0	Spot (Block10, Row7, Column2)	1354.11	1359.50	100.96	0.00	0.07	1176.00	1349.11	1176.00	723.95	0.06	0.54	0.00	0.00	0.00	183.50	178.11	1215992.00	0.01	1249.08	1243.00
10	3	7	9833.00	13754.00	205.15	0	Spot (Block10, Row7, Column3)	1359.92	1335.00	132.19	0.01	0.10	1159.00	1197.67	1159.00	327.20	0.01	0.27	18.00	0.00	0.00	176.00	200.92	1627824.00	0.50	1268.93	1264.00
10	4	7	10149.00	13770.00	255.35	0	Spot (Block10, Row7, Column4)	1297.67	1279.00	153.72	0.01	0.12	1139.00	1192.51	1139.00	287.21	0.02	0.24	18.00	0.00	0.00	140.00	158.67	2455185.00	0.37	1187.39	1165.50
10	5	7	10438.00	13739.00	204.70	0	Spot (Block10, Row7, Column5)	1624.90	1559.00	341.71	0.02	0.21	1181.00	1377.57	1181.00	758.55	0.07	0.55	15.00	0.00	0.00	378.00	443.90	1932010.00	0.33	1365.17	1327.00
10	6	7	10750.00	13749.00	216.10	0	Spot (Block10, Row7, Column6)	51590.29	65535.00	18119.16	0.10	0.35	1337.00	1820.72	1337.00	1295.54	0.13	0.71	100.00	100.00	57.24	64198.00	50253.29	68770608.00	38.42	13222.73	13232.00
10	7	7	11054.00	13751.00	153.80	0	Spot (Block10, Row7, Column7)	2307.41	2277.00	526.27	0.01	0.23	1285.00	1483.79	1285.00	741.04	0.06	0.50	63.00	20.00	0.00	992.00	1022.41	1504429.00	1.11	1571.13	1519.00
10	8	7	11350.00	13746.00	182.55	0	Spot (Block10, Row7, Column8)	51983.03	55357.50	12827.47	0.03	0.25	1214.00	1363.26	1214.00	550.57	0.05	0.40	100.00	100.00	26.45	54143.50	50769.03	48552424.00	91.94	12247.68	11618.00
10	1	8	9256.00	14068.00	163.95	0	Spot (Block10, Row8, Column1)	2167.56	1825.50	1141.85	0.07	0.53	1194.00	1284.53	1194.00	551.66	0.03	0.43	57.00	25.00	0.00	631.50	973.56	1603996.00	1.60	1480.68	1463.00
10	2	8	9552.00	14049.00	147.00	-50	Spot (Block10, Row8, Column2)	1528.08	1508.00	176.34	0.01	0.12	1184.00	1330.56	1184.00	2189.79	0.05	1.65	0.00	0.00	0.00	324.00	344.08	896984.00	0.09	1415.31	1403.00
10	3	8	9856.00	14067.00	166.65	0	Spot (Block10, Row8, Column3)	2019.68	1723.00	1368.52	0.07	0.68	1185.00	1343.83	1185.00	2194.13	0.05	1.63	4.00	2.00	0.00	538.00	834.68	1553131.00	0.31	1411.38	1268.00
10	4	8	10150.00	14056.00	163.75	0	Spot (Block10, Row8, Column4)	63887.64	65535.00	6234.86	0.01	0.10	1191.00	1251.84	1191.00	354.54	0.02	0.28	100.00	100.00	90.31	64344.00	62696.64	47468980.00	176.67	15801.32	12805.50
10	5	8	10453.00	14050.00	147.00	-50	Spot (Block10, Row8, Column5)	1483.36	1417.00	254.54	0.02	0.17	1210.00	1453.56	1210.00	867.78	0.08	0.60	1.00	0.00	0.00	207.00	273.36	873699.00	0.03	1440.13	1436.00
10	6	8	10754.00	14054.00	223.25	0	Spot (Block10, Row8, Column6)	53746.05	65535.00	15419.71	0.09	0.29	1429.00	1907.13	1429.00	1347.20	0.13	0.71	100.00	100.00	54.82	64106.00	52317.05	76965128.00	38.48	13053.63	12260.50
10	7	8	11061.00	14033.00	186.30	0	Spot (Block10, Row8, Column7)	2472.98	2373.00	661.82	0.02	0.27	1325.00	1612.84	1325.00	885.65	0.09	0.55	58.00	17.00	0.00	1048.00	1147.98	2411154.00	0.97	1693.84	1660.50
10	8	8	11342.00	14049.00	162.75	0	Spot (Block10, Row8, Column8)	63599.96	65535.00	7194.85	0.01	0.11	1319.00	1490.52	1319.00	592.40	0.05	0.40	100.00	100.00	91.01	64216.00	62280.96	46682828.00	104.84	17439.41	13361.50
11	1	1	13754.00	11951.00	163.00	0	Spot (Block11, Row1, Column1)	53933.70	65535.00	14981.09	0.08	0.28	1006.00	1092.69	1006.00	335.57	0.04	0.31	100.00	100.00	53.60	64529.00	52927.70	39749484.00	157.47	10960.10	9699.50
11	2	1	14052.00	11959.00	157.85	0	Spot (Block11, Row1, Column2)	2319.71	2236.00	628.36	0.02	0.27	958.00	989.55	958.00	226.37	0.01	0.23	100.00	97.00	0.00	1278.00	1361.71	1602923.00	5.88	1280.16	1298.50
11	3	1	14368.00	11968.00	193.20	0	Spot (Block11, Row1, Column3)	1166.62	1125.50	143.48	0.02	0.12	956.00	962.58	956.00	84.04	0.00	0.09	83.00	50.00	0.00	169.50	210.62	1229613.00	2.43	1035.65	1018.00
11	4	1	14653.00	11957.00	158.50	0	Spot (Block11, Row1, Column4)	2087.42	2010.50	444.69	0.02	0.21	988.00	996.90	988.00	98.99	0.00	0.10	100.00	100.00	0.00	1022.50	1099.42	1452844.00	11.02	1304.69	1297.50
11	5	1	14956.00	11960.00	173.75	0	Spot (Block11, Row1, Column5)	1488.52	1432.00	252.92	0.02	0.17	984.00	1001.75	984.00	157.63	0.01	0.16	96.00	73.00	0.00	448.00	504.52	1251848.00	3.09	1144.42	1124.50
11	6	1	15256.00	11958.00	165.70	0	Spot (Block11, Row1, Column6)	1934.75	1826.00	549.78	0.03	0.28	976.00	973.86	976.00	90.16	0.00	0.09	100.00	98.00	0.00	850.00	958.75	1468478.00	10.66	1192.69	1176.00
11	7	1	15546.00	11961.00	152.55	0	Spot (Block11, Row1, Column7)	3520.00	3055.50	2175.26	0.06	0.62	948.00	956.05	948.00	90.20	0.00	0.09	100.00	100.00	0.00	2107.50	2572.00	2245758.00	28.43	1587.41	1423.00
11	8	1	15863.00	11956.00	174.15	0	Spot (Block11, Row1, Column8)	1565.92	1508.00	300.61	0.02	0.19	969.00	973.17	969.00	100.09	0.00	0.10	99.00	97.00	0.00	539.00	596.92	1327903.00	5.92	1145.61	1137.00
11	1	2	13756.00	12253.00	147.00	-50	Spot (Block11, Row2, Column1)	1051.33	1044.00	74.02	0.00	0.07	984.00	1009.94	984.00	191.93	0.01	0.19	6.00	0.00	0.00	60.00	67.33	616082.00	0.22	1057.49	1047.00
11	2	2	14060.00	12258.00	134.95	0	Spot (Block11, Row2, Column2)	1373.17	1349.50	176.03	0.01	0.13	973.00	976.11	973.00	82.51	0.00	0.08	97.00	90.00	0.00	376.50	400.17	675599.00	4.81	1096.56	1071.50
11	3	2	14358.00	12255.00	194.50	0	Spot (Block11, Row2, Column3)	1166.57	1116.00	143.79	0.02	0.12	978.00	991.89	978.00	219.96	0.01	0.22	30.00	9.00	0.00	138.00	188.57	1244725.00	0.79	1045.98	1029.50
11	4	2	14685.00	12245.00	205.10	0	Spot (Block11, Row2, Column4)	1340.09	1303.00	210.98	0.01	0.16	1020.00	1077.83	1020.00	280.41	0.02	0.26	52.00	8.00	0.00	283.00	320.09	1604093.00	0.94	1182.31	1170.00
11	5	2	14960.00	12260.00	188.15	0	Spot (Block11, Row2, Column5)	22912.43	22786.00	7788.69	0.00	0.34	1061.00	1194.48	1061.00	512.38	0.05	0.43	100.00	100.00	0.00	21725.00	21851.43	22729140.00	42.39	6253.92	5833.50
11	6	2	15253.00	12219.00	207.65	0	Spot (Block11, Row2, Column6)	1184.61	1184.00	155.74	0.00	0.13	1006.00	1181.58	1006.00	727.44	0.07	0.62	0.00	0.00	0.00	178.00	178.61	1454695.00	0.00	1059.38	1030.00
11	7	2	15547.00	12250.00	206.35	0	Spot (Block11, Row2, Column7)	1195.80	1195.00	134.62	0.00	0.11	995.00	1042.33	995.00	361.65	0.02	0.35	11.00	0.00	0.00	200.00	200.80	1446916.00	0.42	1043.55	1017.00
11	8	2	15865.00	12246.00	213.70	0	Spot (Block11, Row2, Column8)	1041.33	1022.00	95.76	0.01	0.09	987.00	1031.98	987.00	376.98	0.02	0.37	0.00	0.00	0.00	35.00	54.33	1358931.00	0.02	993.09	995.00
11	1	3	13756.00	12555.00	147.90	0	Spot (Block11, Row3, Column1)	2944.23	2858.00	879.39	0.01	0.30	983.00	994.10	983.00	133.83	0.00	0.13	100.00	100.00	0.00	1875.00	1961.23	1754763.00	14.57	1585.12	1509.00
11	2	3	14064.00	12555.00	209.55	0	Spot (Block11, Row3, Column2)	1202.05	1184.00	144.80	0.01	0.12	988.00	1062.54	988.00	380.87	0.03	0.36	15.00	0.00	0.00	196.00	214.05	1501356.00	0.37	1060.98	1029.00
11	3	3	14348.00	12545.00	156.15	0	Spot (Block11, Row3, Column3)	2228.29	2031.00	1133.65	0.04	0.51	984.00	1004.08	984.00	140.84	0.01	0.14	99.00	97.00	0.00	1047.00	1244.29	1499638.00	8.69	1356.74	1297.00
11	4	3	14656.00	12552.00	156.45	0	Spot (Block11, Row3, Column4)	2417.08	2328.00	710.90	0.02	0.29	995.00	1023.72	995.00	223.32	0.01	0.22	100.00	96.00	0.00	1333.00	1422.08	1629112.00	6.24	1372.50	1320.00
11	5	3	14956.00	12555.00	147.00	-50	Spot (Block11, Row3, Column5)	1890.63	1698.00	834.69	0.05	0.44	1104.00	1367.49	1104.00	922.05	0.09	0.67	21.00	3.00	0.00	594.00	786.63	1113583.00	0.57	1488.69	1389.00
11	6	3	15259.00	12554.00	225.45	0	Spot (Block11, Row3, Column6)	57099.00	65535.00	13381.33	0.06	0.23	1176.00	1709.40	1176.00	1236.53	0.16	0.72	100.00	100.00	61.60	64359.00	55923.00	83422528.00	44.79	13024.94	12721.00
11	7	3	15557.00	12555.00	147.00	-50	Spot (Block11, Row3, Column7)	1338.01	1310.00	166.46	0.01	0.12	1036.00	1314.49	1036.00	883.65	0.10	0.67	0.00	0.00	0.00	274.00	302.01	790761.00	0.03	1263.96	1266.00
11	8	3	15856.00	12561.00	174.45	0	Spot (Block11, Row3, Column8)	61476.11	65535.00	10540.16	0.03	0.17	1016.00	1136.66	1016.00	542.93	0.05	0.48	100.00	100.00	83.53	64519.00	60460.11	52255228.00	111.14	13784.00	12227.00
11	1	4	13756.00	12857.00	158.35	0	Spot (Block11, Row4, Column1)	2442.63	2223.50	816.42	0.04	0.33	999.00	1074.90	999.00	378.13	0.03	0.35	98.00	74.00	0.00	1224.50	1443.63	1695186.00	3.62	1340.71	1328.00
11	2	4	14053.00	12855.00	180.95	0	Spot (Block11, Row4, Column2)	27459.37	25429.50	14380.38	0.03	0.52	1072.00	1245.45	1072.00	630.37	0.07	0.51	100.00	100.00	0.11	24357.50	26387.37	25152772.00	41.59	5747.73	5751.00
11	3	4	14358.00	12857.00	150.15	0	Spot (Block11, Row4, Column3)	7571.82	7128.00	3265.27	0.03	0.43	1051.00	1206.51	1051.00	616.07	0.06	0.51	100.00	99.00	0.00	6077.00	6520.82	4664244.00	10.33	2712.25	2212.00
11	4	4	14642.00	12857.00	203.40	0	Spot (Block11, Row4, Column4)	1122.61	1102.00	126.70	0.01	0.11	990.00	1015.88	990.00	140.93	0.01	0.14	37.00	9.00	0.00	112.00	132.61	1320191.00	0.76	1053.82	1025.00
11	5	4	14954.00	12860.00	156.70	0	Spot (Block11, Row4, Column5)	1416.58	1399.00	160.69	0.01	0.11	1032.00	1098.28	1032.00	280.12	0.03	0.26	66.00	13.00	0.00	367.00	384.58	954772.00	1.14	1250.50	1220.00
11	6	4	15256.00	12853.00	192.10	0	Spot (Block11, Row4, Column6)	29485.83	29208.00	9879.74	0.00	0.34	1122.00	1385.39	1122.00	809.42	0.09	0.58	100.00	100.00	0.00	28086.00	28363.83	30635748.00	34.72	7332.45	6448.00
11	7	4	15554.00	12852.00	167.30	0	Spot (Block11, Row4, Column7)	1422.33	1383.50	253.12	0.01	0.18	1069.00	1251.99	1069.00	661.05	0.07	0.53	10.00	0.00	0.00	314.50	353.33	1106575.00	0.26	1160.58	1130.50
11	8	4	15849.00	12870.00	171.55	0	Spot (Block11, Row4, Column8)	1570.38	1557.00	267.99	0.00	0.17	1022.00	1111.50	1022.00	412.51	0.04	0.37	65.00	14.00	0.00	535.00	548.38	1286138.00	1.11	1193.57	1193.00
11	1	5	13758.00	13166.00	203.45	0	Spot (Block11, Row5, Column1)	2933.78	2435.00	1819.37	0.08	0.62	1052.00	1344.59	1052.00	876.39	0.11	0.65	58.00	42.00	0.00	1383.00	1881.78	3447190.00	1.81	1660.18	1134.00
11	2	5	14058.00	13154.00	170.20	0	Spot (Block11, Row5, Column2)	62470.52	65535.00	9100.93	0.02	0.15	1180.00	1540.19	1180.00	998.74	0.12	0.65	100.00	100.00	86.21	64355.00	61290.52	50289280.00	61.01	14426.67	13170.00
11	3	5	14355.00	13156.00	170.20	0	Spot (Block11, Row5, Column3)	52457.86	65535.00	16974.45	0.10	0.32	1121.00	1362.47	1121.00	812.64	0.08	0.60	100.00	100.00	52.36	64414.00	51336.86	42281424.00	62.88	9747.76	9058.50
11	4	5	14653.00	13159.00	168.80	0	Spot (Block11, Row5, Column4)	1794.13	1707.00	406.71	0.02	0.23	1018.00	1130.56	1018.00	544.64	0.05	0.48	62.00	24.00	0.00	689.00	776.13	1420950.00	1.22	1246.30	1223.00
11	5	5	14959.00	13161.00	148.05	0	Spot (Block11, Row5, Column5)	10779.91	10170.50	4763.33	0.03	0.44	1002.00	1031.34	1002.00	165.92	0.01	0.16	100.00	100.00	0.00	9168.50	9777.91	6446386.00	58.75	3234.62	2535.00
11	6	5	15256.00	13155.00	147.00	-50	Spot (Block11, Row5, Column6)	1401.10	1358.00	206.26	0.01	0.15	1067.00	1293.92	1067.00	805.28	0.08	0.62	3.00	0.00	0.00	291.00	334.10	822443.00	0.13	1273.98	1256.00
11	7	5	15557.00	13154.00	214.60	0	Spot (Block11, Row5, Column7)	55352.44	65535.00	14889.97	0.07	0.27	1114.00	1446.80	1114.00	953.63	0.11	0.66	100.00	100.00	60.59	64421.00	54238.44	72623184.00	56.53	12956.94	12210.00
11	8	5	15868.00	13159.00	149.60	0	Spot (Block11, Row5, Column8)	1744.55	1682.00	404.23	0.02	0.23	1010.00	1124.32	1010.00	528.81	0.05	0.47	70.00	17.00	0.00	672.00	734.55	1060689.00	1.17	1332.01	1180.00
11	1	6	13756.00	13458.00	224.60	0	Spot (Block11, Row6, Column1)	53520.92	65535.00	15177.11	0.09	0.28	1211.00	1809.50	1211.00	1377.98	0.17	0.76	100.00	100.00	53.18	64324.00	52309.92	77392016.00	37.53	12433.60	11939.00
11	2	6	14055.00	13454.00	218.70	0	Spot (Block11, Row6, Column2)	52609.16	65535.00	16647.57	0.10	0.32	1190.00	1695.39	1190.00	1311.83	0.15	0.77	100.00	100.00	53.01	64345.00	51419.16	71759608.00	38.81	12754.55	11780.50
11	3	6	14354.00	13454.00	160.05	0	Spot (Block11, Row6, Column3)	3078.05	3012.00	1061.29	0.01	0.34	1095.00	1332.28	1095.00	1253.99	0.09	0.94	67.00	34.00	0.00	1917.00	1983.05	2176181.00	1.39	1548.42	1496.50
11	4	6	14655.00	13460.00	176.55	0	Spot (Block11, Row6, Column4)	1423.08	1388.00	231.62	0.01	0.16	1011.00	1038.64	1011.00	112.34	0.01	0.11	96.00	74.00	0.00	377.00	412.08	1242351.00	3.42	1148.36	1134.00
11	5	6	14956.00	13455.00	146.75	0	Spot (Block11, Row6, Column5)	7238.07	6984.00	3128.90	0.02	0.43	1006.00	1054.58	1006.00	255.33	0.02	0.24	100.00	100.00	0.00	5978.00	6232.07	4263223.00	24.22	2397.91	2072.50
11	6	6	15262.00	13448.00	200.20	0	Spot (Block11, Row6, Column6)	1166.82	1162.00	110.43	0.00	0.09	1032.00	1204.54	1032.00	711.24	0.07	0.59	0.00	0.00	0.00	130.00	134.82	1324337.00	-0.05	1053.49	1041.00
11	7	6	15559.00	13458.00	164.15	0	Spot (Block11, Row6, Column7)	2061.99	2003.00	498.30	0.01	0.24	1045.00	1169.92	1045.00	577.18	0.05	0.49	77.00	33.00	0.00	958.00	1016.99	1544428.00	1.55	1309.71	1298.00
11	8	6	15856.00	13464.00	171.10	0	Spot (Block11, Row6, Column8)	1393.90	1333.00	240.73	0.02	0.17	1004.00	1044.52	1004.00	227.17	0.02	0.22	70.00	33.00	0.00	329.00	389.90	1138819.00	1.54	1096.95	1086.00
11	1	7	13754.00	13753.00	175.50	0	Spot (Block11, Row7, Column1)	38554.62	36018.00	19504.76	0.03	0.51	1038.00	1387.78	1038.00	965.77	0.13	0.70	100.00	100.00	17.65	34980.00	37516.62	33195688.00	38.48	7151.91	7114.00
11	2	7	14089.00	13756.00	198.55	0	Spot (Block11, Row7, Column2)	1243.69	1223.00	125.67	0.01	0.10	1075.00	1309.00	1075.00	1244.62	0.09	0.95	0.00	0.00	0.00	148.00	168.69	1387956.00	-0.05	1116.83	1105.00
11	3	7	14355.00	13755.00	147.00	-50	Spot (Block11, Row7, Column3)	1730.46	1165.00	3694.47	0.17	2.13	1034.00	1115.31	1034.00	1003.25	0.03	0.90	5.00	4.00	0.00	131.00	696.46	1017510.00	0.61	4305.45	1139.00
11	4	7	14657.00	13748.00	219.30	0	Spot (Block11, Row7, Column4)	1210.58	1195.00	121.01	0.01	0.10	1020.00	1072.00	1020.00	279.98	0.02	0.26	24.00	0.00	0.00	175.00	190.58	1673028.00	0.49	1090.94	1085.50
11	5	7	14956.00	13755.00	147.00	-50	Spot (Block11, Row7, Column5)	1264.65	1234.00	142.82	0.01	0.11	1059.00	1270.47	1059.00	804.19	0.08	0.63	0.00	0.00	0.00	175.00	205.65	744878.00	-0.01	1232.33	1202.00
11	6	7	15254.00	13754.00	212.90	0	Spot (Block11, Row7, Column6)	51507.56	65535.00	18625.59	0.10	0.36	1168.00	1669.32	1168.00	1293.62	0.16	0.77	100.00	100.00	57.42	64367.00	50339.56	67012084.00	38.53	12248.54	12071.00
11	7	7	15533.00	13755.00	215.40	0	Spot (Block11, Row7, Column7)	1822.24	1496.00	1261.09	0.09	0.69	1129.00	1374.54	1129.00	869.01	0.09	0.63	24.00	6.00	0.00	367.00	693.24	2421756.00	0.52	1363.21	1103.00
11	8	7	15855.00	13755.00	189.35	0	Spot (Block11, Row7, Column8)	46821.55	48049.50	11758.59	0.01	0.25	1057.00	1163.31	1057.00	458.09	0.04	0.39	100.00	100.00	6.55	46992.50	45764.55	47196180.00	99.67	11393.86	10081.00
11	1	8	13756.00	14062.00	171.10	0	Spot (Block11, Row8, Column1)	1455.38	1385.50	287.01	0.02	0.20	1006.00	1079.78	1006.00	441.15	0.03	0.41	42.00	9.00	0.00	379.50	449.38	1187587.00	0.85	1142.05	1131.50
11	2	8	14046.00	14067.00	148.50	0	Spot (Block11, Row8, Column2)	1246.42	1203.50	138.51	0.02	0.11	1019.00	1036.52	1019.00	83.78	0.01	0.08	89.00	59.00	0.00	184.50	227.42	757821.00	2.51	1118.97	1103.50
11	3	8	14349.00	14041.00	165.55	0	Spot (Block11, Row8, Column3)	1440.06	1399.00	221.42	0.01	0.15	1015.00	1073.26	1015.00	289.09	0.02	0.27	68.00	20.00	0.00	384.00	425.06	1098768.00	1.27	1216.27	1191.50
11	4	8	14652.00	14056.00	170.65	0	Spot (Block11, Row8, Column4)	64030.21	65535.00	5992.04	0.01	0.09	1075.00	1152.04	1075.00	416.03	0.03	0.36	100.00	100.00	92.00	64460.00	62955.21	52057100.00	151.14	15972.60	14169.50
11	5	8	14940.00	14023.00	255.50	0	Spot (Block11, Row8, Column5)	1253.83	1211.00	174.01	0.02	0.14	1096.00	1357.58	1096.00	926.78	0.09	0.68	0.00	0.00	0.00	115.00	157.83	2378509.00	-0.11	1152.03	1133.00
11	6	8	15258.00	14056.00	225.15	0	Spot (Block11, Row8, Column6)	55286.91	65535.00	15031.10	0.07	0.27	1266.00	1734.21	1266.00	1315.19	0.14	0.76	100.00	100.00	59.41	64269.00	54020.91	80498608.00	40.72	12340.74	11884.00
11	7	8	15564.00	14045.00	175.60	0	Spot (Block11, Row8, Column7)	2069.00	2062.00	446.00	0.00	0.22	1173.00	1443.30	1173.00	816.82	0.09	0.57	54.00	8.00	0.00	889.00	896.00	1785550.00	0.77	1483.38	1429.00
11	8	8	15845.00	14056.00	161.25	0	Spot (Block11, Row8, Column8)	63658.16	65535.00	6865.09	0.01	0.11	1136.00	1311.09	1136.00	577.50	0.06	0.44	100.00	100.00	90.44	64399.00	62522.16	45961632.00	107.96	15360.70	12980.00
12	1	1	18257.00	11958.00	161.90	0	Spot (Block12, Row1, Column1)	53057.06	65535.00	15316.66	0.09	0.29	1594.00	1655.71	1594.00	369.70	0.02	0.22	100.00	100.00	50.69	63941.00	51463.06	38413644.00	139.04	13095.32	11837.50
12	2	1	18556.00	11963.00	154.55	0	Spot (Block12, Row1, Column2)	13476.74	12257.00	6631.61	0.04	0.49	1582.00	1613.26	1582.00	280.91	0.01	0.17	100.00	100.00	0.00	10675.00	11894.74	8867697.00	42.23	4031.94	3719.50
12	3	1	18859.00	11963.00	152.10	0	Spot (Block12, Row1, Column3)	7590.35	6912.00	4059.91	0.04	0.53	1573.00	1582.47	1573.00	183.93	0.00	0.12	100.00	100.00	0.00	5339.00	6017.35	4827462.00	32.66	2827.36	2636.00
12	4	1	19155.00	11962.00	152.95	0	Spot (Block12, Row1, Column4)	10407.40	9758.50	4870.20	0.03	0.47	1534.00	1580.40	1534.00	214.57	0.01	0.14	100.00	100.00	0.00	8224.50	8873.40	6660735.00	41.14	3418.92	3046.00
12	5	1	19455.00	11963.00	155.55	0	Spot (Block12, Row1, Column5)	13503.82	11286.50	9408.95	0.08	0.70	1502.00	1569.98	1502.00	271.04	0.02	0.17	100.00	100.00	0.00	9784.50	12001.82	8993541.00	44.03	3433.02	3073.50
12	6	1	19753.00	11961.00	153.85	0	Spot (Block12, Row1, Column6)	24268.20	22282.00	12560.48	0.04	0.52	1508.00	1617.84	1508.00	510.23	0.03	0.32	100.00	100.00	0.00	20774.00	22760.20	15822863.00	44.39	5906.82	5376.50
12	7	1	20052.00	11962.00	153.70	0	Spot (Block12, Row1, Column7)	45883.35	49813.00	18847.72	0.04	0.41	1511.00	1569.17	1511.00	286.20	0.02	0.18	100.00	100.00	34.26	48302.00	44372.35	29732608.00	154.83	10566.78	9102.00
12	8	1	20360.00	11960.00	164.85	0	Spot (Block12, Row1, Column8)	3384.25	3087.50	998.89	0.04	0.30	1491.00	1512.05	1491.00	176.11	0.01	0.12	100.00	100.00	0.00	1596.50	1893.25	2551727.00	10.63	1968.23	1901.00
12	1	2	18272.00	12271.00	219.70	0	Spot (Block12, Row2, Column1)	1722.62	1690.00	203.29	0.01	0.12	1589.00	1648.17	1589.00	293.15	0.02	0.18	23.00	0.00	0.00	101.00	133.62	2378936.00	0.25	1601.59	1569.00
12	2	2	18560.00	12264.00	133.90	0	Spot (Block12, Row2, Column2)	11170.99	11291.00	3613.72	0.00	0.32	1590.00	1624.23	1590.00	213.38	0.01	0.13	100.00	100.00	0.00	9701.00	9580.99	5429100.00	44.74	3766.07	3793.00
12	3	2	18861.00	12254.00	172.10	0	Spot (Block12, Row2, Column3)	2943.65	2643.00	1657.77	0.05	0.56	1600.00	1635.63	1600.00	219.43	0.01	0.13	98.00	87.00	0.00	1043.00	1343.65	2437345.00	5.96	1932.31	1904.00
12	4	2	19160.00	12261.00	173.75	0	Spot (Block12, Row2, Column4)	9077.37	9155.00	2979.09	0.00	0.33	1603.00	1684.32	1603.00	337.92	0.02	0.20	100.00	100.00	0.00	7552.00	7474.37	7643146.00	21.88	3321.39	3274.00
12	5	2	19463.00	12260.00	189.45	0	Spot (Block12, Row2, Column5)	44318.03	44227.00	13852.84	0.00	0.31	1590.00	1739.76	1590.00	610.57	0.04	0.35	100.00	100.00	10.03	42637.00	42728.03	44628364.00	69.74	11264.22	9942.50
12	6	2	19755.00	12263.00	124.70	0	Spot (Block12, Row2, Column6)	22053.14	11429.00	21041.01	0.29	0.95	1599.00	1961.03	1599.00	1125.66	0.09	0.57	100.00	100.00	14.39	9830.00	20454.14	9196158.00	17.85	10389.14	10409.00
12	7	2	20055.00	12263.00	157.70	0	Spot (Block12, Row2, Column7)	4600.12	4284.00	1778.52	0.03	0.39	1538.00	1692.45	1538.00	659.89	0.04	0.39	98.00	78.00	0.00	2746.00	3062.12	3160286.00	4.41	2327.07	2193.00
12	8	2	20362.00	12247.00	196.85	0	Spot (Block12, Row2, Column8)	1638.54	1621.00	123.24	0.00	0.08	1489.00	1529.11	1489.00	281.77	0.01	0.18	17.00	0.00	0.00	132.00	149.54	1808951.00	0.39	1584.27	1588.00
12	1	3	18259.00	12561.00	152.95	0	Spot (Block12, Row3, Column1)	25155.77	23355.50	13094.49	0.03	0.52	1568.00	1596.29	1568.00	228.07	0.01	0.14	100.00	100.00	0.00	21787.50	23587.77	16150004.00	103.30	6281.34	5422.00
12	2	3	18558.00	12569.00	158.95	0	Spot (Block12, Row3, Column2)	3510.34	3347.00	1119.97	0.02	0.32	1600.00	1714.03	1600.00	461.90	0.03	0.27	97.00	80.00	0.00	1747.00	1910.34	2450214.00	3.89	2095.75	2042.00
12	3	3	18849.00	12561.00	153.55	0	Spot (Block12, Row3, Column3)	9088.13	7669.00	5089.96	0.07	0.56	1600.00	1662.93	1600.00	311.78	0.02	0.19	100.00	100.00	0.00	6069.00	7488.13	5889109.00	23.82	3099.22	2736.00
12	4	3	19158.00	12561.00	153.70	0	Spot (Block12, Row3, Column4)	36491.32	34063.50	19415.53	0.03	0.53	1601.00	1660.85	1601.00	261.58	0.02	0.16	100.00	100.00	13.12	32462.50	34890.32	23646460.00	133.15	8321.44	6839.00
12	5	3	19459.00	12564.00	154.40	0	Spot (Block12, Row3, Column5)	6481.06	5688.00	3836.33	0.06	0.59	1619.00	1944.48	1619.00	1087.68	0.08	0.56	98.00	73.00	0.00	4069.00	4862.06	4264538.00	4.17	2672.38	2445.00
12	6	3	19760.00	12559.00	229.55	0	Spot (Block12, Row3, Column6)	59675.18	65535.00	12094.10	0.04	0.20	1721.00	2463.48	1721.00	1593.61	0.16	0.65	100.00	100.00	72.98	63814.00	57954.18	90110616.00	35.90	13872.19	12870.00
12	7	3	20059.00	12559.00	152.30	0	Spot (Block12, Row3, Column7)	12312.91	11001.00	6944.63	0.05	0.56	1587.00	1865.15	1587.00	994.54	0.07	0.53	99.00	94.00	0.00	9414.00	10725.91	7843324.00	10.51	3693.73	3294.00
12	8	3	20361.00	12566.00	164.40	0	Spot (Block12, Row3, Column8)	57821.49	65535.00	12399.35	0.05	0.21	1510.00	1611.39	1510.00	497.34	0.03	0.31	100.00	100.00	61.33	64025.00	56311.49	43366520.00	113.02	13497.61	12196.00
12	1	4	18256.00	12863.00	153.15	0	Spot (Block12, Row4, Column1)	33961.39	31466.50	18935.85	0.03	0.56	1571.00	1670.09	1571.00	484.01	0.03	0.29	100.00	100.00	8.23	29895.50	32390.39	21871188.00	66.72	7521.18	6454.50
12	2	4	18551.00	12859.00	177.80	0	Spot (Block12, Row4, Column2)	31171.66	28704.00	15479.18	0.04	0.50	1678.00	1882.04	1678.00	735.22	0.05	0.39	100.00	100.00	1.48	27026.00	29493.66	27462240.00	39.84	7191.81	7083.50
12	3	4	18853.00	12861.00	159.50	0	Spot (Block12, Row4, Column3)	60335.67	65535.00	10179.02	0.04	0.17	1679.00	1860.69	1679.00	727.02	0.04	0.39	100.00	100.00	71.88	63856.00	58656.67	42476704.00	80.43	16103.24	13388.50
12	4	4	19148.00	12857.00	186.50	0	Spot (Block12, Row4, Column4)	2235.56	2200.50	344.34	0.01	0.15	1588.00	1647.96	1588.00	321.54	0.02	0.20	83.00	45.00	0.00	612.50	647.56	2195321.00	1.83	1808.59	1780.00
12	5	4	19456.00	12869.00	152.85	0	Spot (Block12, Row4, Column5)	5505.28	3584.00	8972.74	0.19	1.63	1598.00	1699.81	1598.00	419.87	0.03	0.25	94.00	85.00	1.56	1986.00	3907.28	3539896.00	9.06	2714.82	2026.50
12	6	4	19758.00	12859.00	192.25	0	Spot (Block12, Row4, Column6)	50973.98	54466.50	13671.31	0.03	0.27	1675.00	2011.58	1675.00	1127.25	0.08	0.56	100.00	100.00	26.10	52791.50	49298.98	53319044.00	43.44	12608.98	12158.00
12	7	4	20052.00	12862.00	153.45	0	Spot (Block12, Row4, Column7)	8644.15	7245.50	5268.42	0.08	0.61	1609.00	1828.03	1609.00	773.18	0.06	0.42	99.00	84.00	0.00	5636.50	7035.15	5601409.00	8.82	2829.90	2677.00
12	8	4	20354.00	12870.00	157.90	0	Spot (Block12, Row4, Column8)	3720.94	3536.00	1054.73	0.02	0.28	1519.00	1611.60	1519.00	405.80	0.03	0.25	100.00	94.00	0.00	2017.00	2201.94	2541399.00	5.20	2116.29	2073.00
12	1	5	18258.00	13163.00	153.75	0	Spot (Block12, Row5, Column1)	26629.21	23100.00	16763.93	0.06	0.63	1603.00	1903.06	1603.00	923.85	0.07	0.49	100.00	100.00	0.92	21497.00	25026.21	17282360.00	26.76	6060.26	4957.50
12	2	5	18558.00	13161.00	165.05	0	Spot (Block12, Row5, Column2)	59525.99	65535.00	10586.38	0.04	0.18	1709.00	2090.89	1709.00	1040.68	0.09	0.50	100.00	100.00	65.26	63826.00	57816.99	45061604.00	55.19	14504.38	12860.50
12	3	5	18858.00	13160.00	171.75	0	Spot (Block12, Row5, Column3)	53249.39	65535.00	16500.72	0.09	0.31	1712.00	1949.39	1712.00	804.18	0.06	0.41	100.00	100.00	55.02	63823.00	51537.39	44037664.00	63.79	10545.02	9930.00
12	4	5	19155.00	13165.00	151.70	0	Spot (Block12, Row5, Column4)	15257.05	14058.00	8067.96	0.04	0.53	1615.00	1749.33	1615.00	587.65	0.03	0.34	100.00	100.00	0.00	12443.00	13642.05	9657713.00	22.99	4304.76	3958.00
12	5	5	19456.00	13163.00	156.85	0	Spot (Block12, Row5, Column5)	60390.64	65535.00	10241.96	0.04	0.17	1590.00	1668.99	1590.00	373.78	0.02	0.22	100.00	100.00	74.26	63945.00	58800.64	40824440.00	157.10	16650.29	13596.00
12	6	5	19757.00	13162.00	150.95	0	Spot (Block12, Row5, Column6)	7433.77	7022.50	2807.40	0.02	0.38	1612.00	1771.55	1612.00	647.43	0.04	0.37	100.00	99.00	0.00	5410.50	5821.77	4608940.00	8.75	2999.94	2738.00
12	7	5	20062.00	13160.00	209.15	0	Spot (Block12, Row5, Column7)	53769.79	65535.00	15772.78	0.09	0.29	1632.50	1907.40	1632.50	874.22	0.07	0.46	100.00	100.00	58.12	63902.50	52137.29	66890336.00	59.32	13893.38	13558.00
12	8	5	20359.00	13166.00	151.15	0	Spot (Block12, Row5, Column8)	17389.16	15308.00	11694.46	0.06	0.67	1522.00	1659.76	1522.00	561.88	0.04	0.34	100.00	100.00	0.00	13786.00	15867.16	10868226.00	27.99	4569.85	3951.50
12	1	6	18254.00	13462.00	229.25	0	Spot (Block12, Row6, Column1)	56787.97	65535.00	13810.05	0.06	0.24	1853.00	2455.06	1853.00	1464.54	0.12	0.60	100.00	100.00	61.13	63682.00	54934.97	85750736.00	37.10	13647.69	12972.00
12	2	6	18552.00	13461.00	212.65	0	Spot (Block12, Row6, Column2)	50475.13	59725.00	17161.39	0.07	0.34	1779.00	2254.87	1779.00	1281.05	0.10	0.57	100.00	100.00	44.83	57946.00	48696.13	64962060.00	37.64	13248.19	12974.00
12	3	6	18847.00	13459.00	152.55	0	Spot (Block12, Row6, Column3)	43239.96	45173.00	20126.39	0.02	0.47	1697.00	1902.29	1697.00	787.74	0.05	0.41	100.00	100.00	29.94	43476.00	41542.96	27587256.00	52.48	9982.07	8476.00
12	4	6	19158.00	13459.00	152.00	0	Spot (Block12, Row6, Column4)	6787.66	6413.00	3005.40	0.02	0.44	1614.00	1671.64	1614.00	261.26	0.02	0.16	100.00	100.00	0.00	4799.00	5173.66	4283013.00	19.58	2711.01	2483.50
12	5	6	19455.00	13459.00	155.55	0	Spot (Block12, Row6, Column5)	58335.10	65535.00	12103.71	0.05	0.21	1586.00	1665.00	1586.00	372.56	0.02	0.22	100.00	100.00	66.42	63949.00	56749.10	38909848.00	152.11	14012.47	12090.00
12	6	6	19754.00	13460.00	166.90	0	Spot (Block12, Row6, Column6)	2735.47	2453.50	820.03	0.05	0.30	1591.00	1730.48	1591.00	663.36	0.04	0.38	59.00	34.00	0.00	862.50	1144.47	2111783.00	1.51	1881.61	1874.00
12	7	6	20058.00	13460.00	154.10	0	Spot (Block12, Row6, Column7)	20355.92	18808.00	11732.37	0.03	0.58	1599.00	1744.90	1599.00	623.91	0.04	0.36	100.00	100.00	0.00	17209.00	18756.92	13353484.00	29.83	5184.45	4320.50
12	8	6	20364.00	13466.00	154.25	0	Spot (Block12, Row6, Column8)	22644.76	19806.00	14224.14	0.06	0.63	1537.00	1592.58	1537.00	308.65	0.02	0.19	100.00	100.00	0.00	18269.00	21107.76	14854965.00	68.21	5113.42	4306.00
12	1	7	18256.00	13761.00	172.30	0	Spot (Block12, Row7, Column1)	40192.64	37642.00	19039.58	0.03	0.47	1672.00	2037.26	1672.00	1105.48	0.09	0.54	100.00	100.00	19.39	35970.00	38520.64	33159072.00	34.51	8117.44	7767.00
12	2	7	18557.00	13766.00	195.15	0	Spot (Block12, Row7, Column2)	1976.82	1932.00	284.92	0.01	0.14	1620.00	1873.99	1620.00	850.37	0.06	0.45	6.00	0.00	0.00	312.00	356.82	2119155.00	0.12	1727.76	1720.00
12	3	7	18863.00	13758.00	196.95	0	Spot (Block12, Row7, Column3)	1748.52	1712.00	159.05	0.01	0.09	1588.00	1617.97	1588.00	207.78	0.01	0.13	35.00	5.00	0.00	124.00	160.52	1918131.00	0.63	1648.75	1624.00
12	4	7	19159.00	13768.00	175.40	0	Spot (Block12, Row7, Column4)	2046.29	2024.00	228.58	0.00	0.11	1591.00	1645.48	1591.00	323.25	0.01	0.20	69.00	21.00	0.00	433.00	455.29	1765947.00	1.24	1749.32	1756.00
12	5	7	19460.00	13765.00	188.55	0	Spot (Block12, Row7, Column5)	7251.16	7118.50	2764.35	0.01	0.38	1601.00	1829.97	1601.00	796.63	0.06	0.44	100.00	96.00	0.00	5517.50	5650.16	7222157.00	6.81	3062.93	2989.50
12	6	7	19757.00	13760.00	209.60	0	Spot (Block12, Row7, Column6)	50090.44	65535.00	19465.29	0.12	0.39	1713.00	2255.32	1713.00	1387.55	0.12	0.62	100.00	100.00	53.51	63822.00	48377.44	62713896.00	34.47	12676.94	12765.50
12	7	7	20045.00	13761.00	154.70	0	Spot (Block12, Row7, Column7)	28851.55	27753.00	13286.74	0.02	0.46	1631.00	1914.80	1631.00	951.78	0.07	0.50	100.00	100.00	0.00	26122.00	27220.55	19042024.00	28.30	7324.86	6208.00
12	8	7	20360.00	13756.00	193.40	0	Spot (Block12, Row7, Column8)	61604.04	65535.00	8331.39	0.03	0.14	1580.00	1685.18	1580.00	531.32	0.03	0.32	100.00	100.00	71.51	63955.00	60024.04	65301016.00	112.77	16240.90	13905.00
12	1	8	18255.00	14067.00	170.65	0	Spot (Block12, Row8, Column1)	2321.73	2227.50	433.28	0.02	0.19	1666.00	1745.22	1666.00	519.46	0.02	0.30	54.00	18.00	0.00	561.50	655.73	1889892.00	1.11	1837.17	1801.50
12	2	8	18555.00	14064.00	157.95	0	Spot (Block12, Row8, Column2)	4045.46	3822.50	1285.12	0.02	0.32	1634.00	1652.21	1634.00	174.94	0.00	0.11	100.00	100.00	0.00	2188.50	2411.46	2759007.00	13.68	2242.31	2136.00
12	3	8	18849.00	14060.00	154.00	0	Spot (Block12, Row8, Column3)	7025.85	5754.50	4051.71	0.09	0.58	1584.00	1621.28	1584.00	298.45	0.01	0.18	100.00	97.00	0.00	4170.50	5441.85	4608958.00	18.11	2585.98	2436.00
12	4	8	19154.00	14061.00	165.75	0	Spot (Block12, Row8, Column4)	64300.05	65535.00	5275.72	0.01	0.08	1591.00	1662.03	1591.00	401.90	0.02	0.24	100.00	100.00	91.86	63944.00	62709.05	48997132.00	155.85	18291.22	15623.00
12	5	8	19443.00	14084.00	234.65	0	Spot (Block12, Row8, Column5)	1982.47	1923.00	293.58	0.01	0.15	1616.00	1842.81	1616.00	891.57	0.06	0.48	5.00	0.00	0.00	307.00	366.47	3146184.00	0.16	1720.64	1695.00
12	6	8	19760.00	14060.00	229.20	0	Spot (Block12, Row8, Column6)	57928.99	65535.00	13562.38	0.05	0.23	1839.00	2393.54	1839.00	1503.10	0.11	0.63	100.00	100.00	67.20	63696.00	56089.99	87415856.00	36.95	13527.93	12991.00
12	7	8	20055.00	14063.00	149.85	0	Spot (Block12, Row8, Column7)	15110.92	13835.00	7497.98	0.04	0.50	1730.00	1993.45	1730.00	963.09	0.06	0.48	100.00	100.00	0.00	12105.00	13380.92	9293215.00	13.62	4664.02	3924.50
12	8	8	20349.00	14066.00	162.75	0	Spot (Block12, Row8, Column8)	63583.26	65535.00	7022.59	0.01	0.11	1681.00	1810.18	1681.00	559.91	0.03	0.31	100.00	100.00	90.49	63854.00	61902.26	46797736.00	110.33	15853.78	13254.00
13	1	1	4746.00	16441.00	156.90	0	Spot (Block13, Row1, Column1)	59605.12	65535.00	10558.01	0.04	0.18	437.00	566.05	437.00	380.18	0.11	0.67	100.00	100.00	67.11	65098.00	59168.12	40412628.00	155.29	12914.78	10032.50
13	2	1	5045.00	16446.00	148.50	0	Spot (Block13, Row1, Column2)	13938.28	13372.50	7100.39	0.02	0.51	401.00	446.22	401.00	213.16	0.05	0.48	100.00	100.00	0.00	12971.50	13537.28	8390844.00	63.30	2804.63	2548.00
13	3	1	5347.00	16445.00	148.15	0	Spot (Block13, Row1, Column3)	1560.82	1370.50	701.01	0.06	0.45	393.00	410.76	393.00	79.71	0.02	0.19	100.00	100.00	0.00	977.50	1167.82	933368.00	14.43	654.46	631.00
13	4	1	5643.00	16445.00	145.15	0	Spot (Block13, Row1, Column4)	11060.22	10629.00	5561.98	0.02	0.50	401.00	416.18	401.00	67.88	0.02	0.16	100.00	100.00	0.00	10228.00	10659.22	6337506.00	156.80	2345.79	2242.00
13	5	1	5947.00	16447.00	145.85	0	Spot (Block13, Row1, Column5)	4129.03	3807.00	2476.55	0.04	0.60	403.00	424.72	403.00	138.79	0.02	0.33	100.00	100.00	0.00	3404.00	3726.03	2394839.00	26.69	1060.24	936.00
13	6	1	6241.00	16442.00	144.55	0	Spot (Block13, Row1, Column6)	9416.51	8575.00	4918.09	0.04	0.52	409.00	422.64	409.00	71.03	0.01	0.17	100.00	100.00	0.00	8166.00	9007.51	5339159.00	126.62	2417.10	2031.00
13	7	1	6541.00	16445.00	144.90	0	Spot (Block13, Row1, Column7)	16305.52	15839.00	8169.25	0.01	0.50	413.00	427.59	413.00	72.32	0.02	0.17	100.00	100.00	0.00	15426.00	15892.52	9326759.00	219.54	3590.92	2627.00
13	8	1	6850.00	16445.00	155.10	0	Spot (Block13, Row1, Column8)	2697.85	2486.00	1158.56	0.04	0.43	416.00	424.86	416.00	48.26	0.01	0.11	100.00	100.00	0.00	2070.00	2281.85	1794071.00	47.10	907.80	865.00
13	1	2	4746.00	16744.00	147.00	-50	Spot (Block13, Row2, Column1)	458.15	457.00	26.51	0.00	0.06	403.00	466.01	403.00	261.73	0.06	0.56	0.00	0.00	0.00	54.00	55.15	269853.00	-0.03	444.39	442.00
13	2	2	5044.00	16743.00	126.30	0	Spot (Block13, Row2, Column2)	2423.38	2295.50	729.66	0.02	0.30	406.00	421.57	406.00	72.09	0.02	0.17	100.00	100.00	0.00	1889.50	2017.38	1027514.00	27.77	929.85	897.00
13	3	2	5344.00	16743.00	146.10	0	Spot (Block13, Row2, Column3)	940.64	889.00	205.58	0.02	0.22	406.00	416.41	406.00	51.95	0.01	0.12	100.00	100.00	0.00	483.00	534.64	544629.00	10.09	560.99	554.00
13	4	2	5651.00	16748.00	195.05	0	Spot (Block13, Row2, Column4)	1114.11	1061.00	357.64	0.02	0.32	414.00	452.38	414.00	148.04	0.04	0.33	99.00	85.00	0.00	647.00	700.11	1197673.00	4.47	618.66	608.00
13	5	2	5945.00	16747.00	174.00	0	Spot (Block13, Row2, Column5)	34000.36	32633.50	13624.35	0.02	0.40	413.00	466.91	413.00	221.54	0.05	0.47	100.00	100.00	1.19	32220.50	33587.36	28628312.00	151.36	7188.23	6524.00
13	6	2	6245.00	16739.00	152.30	0	Spot (Block13, Row2, Column6)	703.08	659.00	192.38	0.03	0.27	416.00	494.86	416.00	440.82	0.08	0.89	16.00	0.00	0.00	243.00	287.08	449268.00	0.47	489.45	485.50
13	7	2	6549.00	16748.00	150.40	0	Spot (Block13, Row2, Column7)	1045.01	954.00	310.35	0.04	0.30	414.00	430.00	414.00	97.81	0.02	0.23	100.00	98.00	0.00	540.00	631.01	648949.00	6.29	572.71	572.50
13	8	2	6847.00	16747.00	147.00	-50	Spot (Block13, Row2, Column8)	426.33	431.00	25.13	0.00	0.06	413.00	453.20	413.00	299.51	0.04	0.66	0.00	0.00	0.00	18.00	13.33	253669.00	-0.09	413.53	410.00
13	1	3	4744.00	17045.00	143.60	0	Spot (Block13, Row3, Column1)	6451.49	5807.00	3236.27	0.05	0.50	399.00	407.97	399.00	57.71	0.01	0.14	100.00	100.00	0.00	5408.00	6052.49	3638638.00	104.72	1570.93	1401.00
13	2	3	5053.00	17045.00	146.55	0	Spot (Block13, Row3, Column2)	1284.64	1246.00	351.11	0.01	0.27	419.00	466.57	419.00	210.73	0.05	0.45	98.00	93.00	0.00	827.00	865.64	751512.00	3.88	619.35	580.50
13	3	3	5346.00	17040.00	144.50	0	Spot (Block13, Row3, Column3)	9398.14	6008.50	12146.59	0.19	1.29	432.00	458.33	432.00	122.64	0.03	0.27	100.00	99.00	2.45	5576.50	8966.14	5375735.00	72.89	2118.09	1457.00
13	4	3	5648.00	17047.00	146.20	0	Spot (Block13, Row3, Column4)	12331.65	11540.50	6289.20	0.03	0.51	440.00	460.66	440.00	79.41	0.02	0.17	100.00	100.00	0.00	11100.50	11891.65	7226344.00	149.50	2607.11	2090.50
13	5	3	5947.00	17050.00	142.85	0	Spot (Block13, Row3, Column5)	3383.39	3222.00	1585.52	0.02	0.47	447.00	584.61	447.00	553.50	0.12	0.95	100.00	94.00	0.00	2775.00	2936.39	1881163.00	5.06	1066.64	971.00
13	6	3	6245.00	17045.00	230.85	0	Spot (Block13, Row3, Column6)	39669.51	30498.00	19418.63	0.11	0.49	460.00	715.63	460.00	813.89	0.19	1.14	100.00	100.00	27.28	30038.00	39209.51	60932788.00	47.86	9582.51	9297.50
13	7	3	6550.00	17046.00	145.55	0	Spot (Block13, Row3, Column7)	2717.93	2409.00	1483.34	0.05	0.55	437.00	584.12	437.00	631.70	0.13	1.08	85.00	66.00	0.00	1972.00	2280.93	1568244.00	3.38	921.32	867.00
13	8	3	6848.00	17050.00	162.95	0	Spot (Block13, Row3, Column8)	57419.46	65535.00	13592.49	0.06	0.24	425.00	518.64	425.00	457.35	0.09	0.88	100.00	100.00	63.76	65110.00	56994.46	42146272.00	124.41	10865.48	9692.00
13	1	4	4747.00	17346.00	142.10	0	Spot (Block13, Row4, Column1)	13317.19	12515.50	6639.01	0.03	0.50	412.00	468.53	412.00	224.72	0.06	0.48	100.00	100.00	0.00	12103.50	12905.19	7271187.00	57.18	3048.28	2664.00
13	2	4	5045.00	17347.00	184.55	0	Spot (Block13, Row4, Column2)	12677.65	11608.00	7664.80	0.04	0.60	455.00	578.84	455.00	402.37	0.10	0.70	100.00	100.00	0.00	11153.00	12222.65	12132514.00	30.07	2682.48	2680.00
13	3	4	5346.00	17345.00	145.20	0	Spot (Block13, Row4, Column3)	47580.00	51564.00	17674.95	0.03	0.37	454.00	576.45	454.00	418.19	0.10	0.73	100.00	100.00	35.54	51110.00	47126.00	27311076.00	112.40	8901.05	7003.50
13	4	4	5644.00	17348.00	191.75	0	Spot (Block13, Row4, Column4)	548.99	544.00	57.57	0.00	0.10	438.00	457.21	438.00	110.17	0.02	0.24	47.00	3.00	0.00	106.00	110.99	569855.00	0.83	469.79	475.50
13	5	4	5940.00	17339.00	144.25	0	Spot (Block13, Row4, Column5)	1941.09	1751.00	1362.76	0.04	0.70	448.00	513.29	448.00	248.48	0.06	0.48	99.00	96.00	0.00	1303.00	1493.09	1102541.00	5.75	798.25	732.00
13	6	4	6250.00	17345.00	175.75	0	Spot (Block13, Row4, Column6)	39241.61	38203.00	15711.30	0.01	0.40	476.00	591.32	476.00	517.15	0.09	0.87	100.00	100.00	6.01	37727.00	38765.61	33944060.00	74.74	7542.78	6188.00
13	7	4	6544.00	17349.00	147.00	0	Spot (Block13, Row4, Column7)	2699.21	2270.00	1553.12	0.08	0.58	463.00	541.16	463.00	372.19	0.07	0.69	100.00	79.00	0.00	1807.00	2236.21	1600632.00	5.80	868.71	819.50
13	8	4	6846.00	17352.00	146.45	0	Spot (Block13, Row4, Column8)	1710.70	1639.00	560.57	0.02	0.33	442.00	492.73	442.00	298.82	0.05	0.61	99.00	88.00	0.00	1197.00	1268.70	1004178.00	4.08	731.96	655.50
13	1	5	4749.00	17647.00	142.00	0	Spot (Block13, Row5, Column1)	27444.47	26212.00	13074.19	0.02	0.48	464.00	595.81	464.00	528.63	0.11	0.89	100.00	100.00	0.00	25748.00	26980.47	15121904.00	50.79	5082.19	4509.00
13	2	5	5049.00	17645.00	161.35	0	Spot (Block13, Row5, Column2)	59918.38	65535.00	11524.02	0.04	0.19	504.00	731.84	504.00	602.77	0.16	0.82	100.00	100.00	71.29	65031.00	59414.38	43201548.00	98.19	11004.61	9564.00
13	3	5	5350.00	17646.00	156.05	0	Spot (Block13, Row5, Column3)	44676.18	49165.50	19752.01	0.04	0.44	478.00	666.40	478.00	554.75	0.14	0.83	100.00	100.00	34.03	48687.50	44198.18	29933240.00	79.33	6832.74	6111.00
13	4	5	5645.00	17648.00	143.85	0	Spot (Block13, Row5, Column4)	6294.08	5662.00	3429.58	0.05	0.54	443.00	523.95	443.00	343.72	0.07	0.66	100.00	100.00	0.00	5219.00	5851.08	3568741.00	16.79	1537.25	1356.00
13	5	5	5951.00	17650.00	142.80	0	Spot (Block13, Row5, Column5)	48064.98	52847.00	17799.37	0.04	0.37	454.00	487.40	454.00	180.80	0.03	0.37	100.00	100.00	37.66	52393.00	47610.98	26676216.00	263.14	8746.70	7052.50
13	6	5	6246.00	17655.00	177.15	0	Spot (Block13, Row5, Column6)	759.62	705.00	198.08	0.03	0.26	465.00	559.77	465.00	401.71	0.08	0.72	29.00	0.00	0.00	240.00	294.62	663145.00	0.50	542.99	525.00
13	7	5	6550.00	17646.00	218.10	0	Spot (Block13, Row5, Column7)	32309.10	24596.50	19804.18	0.12	0.61	487.00	637.59	487.00	532.57	0.12	0.84	100.00	100.00	15.56	24109.50	31822.10	43811336.00	59.47	7353.14	7109.00
13	8	5	6850.00	17649.00	142.95	0	Spot (Block13, Row5, Column8)	5636.08	5173.00	3360.37	0.04	0.60	443.00	502.21	443.00	330.41	0.05	0.66	100.00	100.00	0.00	4730.00	5193.08	3139294.00	15.54	1389.49	1141.50
13	1	6	4746.00	17947.00	231.35	0	Spot (Block13, Row6, Column1)	33379.40	21498.00	20488.24	0.19	0.61	548.00	818.48	548.00	752.16	0.17	0.92	100.00	100.00	20.99	20950.00	32831.40	51371216.00	43.29	8492.61	8297.50
13	2	6	5046.00	17945.00	231.35	0	Spot (Block13, Row6, Column2)	21835.02	17478.00	11712.33	0.10	0.54	512.00	737.73	512.00	680.39	0.16	0.92	100.00	100.00	0.07	16966.00	21323.02	33560424.00	31.01	5460.88	5398.00
13	3	6	5343.00	17944.00	143.65	0	Spot (Block13, Row6, Column3)	18496.50	17476.00	9801.96	0.02	0.53	459.00	584.77	459.00	449.15	0.11	0.77	100.00	100.00	0.00	17017.00	18037.50	10469017.00	39.88	3487.32	2841.00
13	4	6	5647.00	17948.00	142.55	0	Spot (Block13, Row6, Column4)	2881.05	2687.00	1388.21	0.03	0.48	441.00	461.69	441.00	121.64	0.02	0.26	100.00	100.00	0.00	2246.00	2440.05	1578817.00	19.89	1104.77	936.00
13	5	6	5946.00	17947.00	139.70	0	Spot (Block13, Row6, Column5)	36721.29	36099.00	17125.46	0.01	0.47	455.00	488.95	455.00	180.04	0.03	0.37	100.00	100.00	5.31	35644.00	36266.29	19352152.00	201.25	7476.91	5513.00
13	6	6	6258.00	17944.00	166.20	0	Spot (Block13, Row6, Column6)	737.18	676.00	199.31	0.04	0.27	469.00	536.95	469.00	322.54	0.06	0.60	29.00	5.00	0.00	207.00	268.18	566155.00	0.62	523.41	512.00
13	7	6	6549.00	17944.00	146.25	0	Spot (Block13, Row6, Column7)	7406.22	6548.00	3952.30	0.05	0.53	479.00	554.44	479.00	341.42	0.06	0.62	100.00	100.00	0.00	6069.00	6927.22	4340047.00	20.07	1777.12	1611.00
13	8	6	6853.00	17949.00	145.70	0	Spot (Block13, Row6, Column8)	5691.64	5415.00	3319.71	0.02	0.58	450.00	475.55	450.00	162.72	0.02	0.34	100.00	100.00	0.00	4965.00	5241.64	3272693.00	32.06	1493.26	1220.00
13	1	7	4742.00	18243.00	165.20	0	Spot (Block13, Row7, Column1)	19326.00	17362.00	11000.54	0.05	0.57	476.00	668.97	476.00	561.19	0.15	0.84	100.00	100.00	0.00	16886.00	18850.00	14552477.00	33.25	3440.02	3282.50
13	2	7	5052.00	18253.00	163.45	0	Spot (Block13, Row7, Column2)	733.56	713.00	128.08	0.01	0.17	454.00	559.82	454.00	378.52	0.09	0.68	25.00	0.00	0.00	259.00	279.56	540637.00	0.46	535.84	521.00
13	3	7	5340.00	18223.00	221.65	0	Spot (Block13, Row7, Column3)	470.91	474.00	30.48	0.00	0.06	432.00	460.71	432.00	179.12	0.03	0.39	0.00	0.00	0.00	42.00	38.91	663036.00	0.06	434.47	423.00
13	4	7	5648.00	18252.00	186.50	0	Spot (Block13, Row7, Column4)	607.12	599.00	79.60	0.01	0.13	443.00	478.80	443.00	239.59	0.03	0.50	21.00	0.00	0.00	156.00	164.12	596187.00	0.54	494.81	493.50
13	5	7	5944.00	18245.00	190.60	0	Spot (Block13, Row7, Column5)	1248.14	1198.00	429.37	0.02	0.34	476.00	563.67	476.00	360.75	0.07	0.64	77.00	50.00	0.00	722.00	772.14	1278100.00	1.90	666.18	646.00
13	6	7	6243.00	18246.00	225.40	0	Spot (Block13, Row7, Column6)	25258.69	21240.00	14334.38	0.08	0.57	521.00	756.54	521.00	733.20	0.16	0.97	100.00	100.00	0.21	20719.00	24737.69	36801896.00	33.42	6179.98	6028.00
13	7	7	6538.00	18247.00	147.40	0	Spot (Block13, Row7, Column7)	9100.67	8104.50	5351.43	0.05	0.59	504.00	609.50	504.00	386.20	0.08	0.63	100.00	100.00	0.00	7600.50	8596.67	5423997.00	21.99	2294.19	2010.50
13	8	7	6846.00	18243.00	181.45	0	Spot (Block13, Row7, Column8)	51074.06	55629.00	14125.30	0.04	0.28	490.00	585.70	490.00	380.09	0.08	0.65	100.00	100.00	28.14	55139.00	50584.06	47192704.00	132.83	10473.00	8504.00
13	1	8	4736.00	18543.00	143.95	0	Spot (Block13, Row8, Column1)	1044.47	862.00	736.83	0.08	0.71	441.00	493.82	441.00	264.37	0.05	0.54	89.00	26.00	0.00	421.00	603.47	586993.00	2.08	605.39	591.00
13	2	8	5045.00	18543.00	156.70	0	Spot (Block13, Row8, Column2)	865.59	830.50	195.20	0.02	0.23	458.00	463.35	458.00	45.15	0.01	0.10	99.00	98.00	0.00	372.50	407.59	585138.00	8.91	553.06	542.00
13	3	8	5341.00	18548.00	147.90	0	Spot (Block13, Row8, Column3)	2334.55	2080.00	1300.11	0.05	0.56	456.00	492.81	456.00	238.45	0.03	0.48	99.00	85.00	0.00	1624.00	1878.55	1393724.00	7.72	848.09	764.00
13	4	8	5643.00	18548.00	157.75	0	Spot (Block13, Row8, Column4)	64141.22	65535.00	5872.51	0.01	0.09	502.00	567.78	502.00	319.53	0.05	0.56	100.00	100.00	92.72	65033.00	63639.22	44065432.00	198.96	15733.15	13309.50
13	5	8	5945.00	18547.00	147.00	-50	Spot (Block13, Row8, Column5)	735.43	706.00	135.47	0.02	0.18	516.00	674.42	516.00	614.97	0.12	0.91	0.00	0.00	0.00	190.00	219.43	433171.00	0.10	671.92	674.00
13	6	8	6245.00	18547.00	222.95	0	Spot (Block13, Row8, Column6)	41362.21	34664.00	21317.61	0.08	0.52	658.00	924.52	658.00	867.05	0.15	0.94	100.00	100.00	36.52	34006.00	40704.21	58900300.00	46.64	10324.49	10394.00
13	7	8	6549.00	18552.00	152.60	0	Spot (Block13, Row8, Column7)	5007.95	4685.00	2330.58	0.03	0.47	539.00	805.09	539.00	685.38	0.17	0.85	100.00	96.00	0.00	4146.00	4468.95	3200077.00	6.13	1483.01	1424.50
13	8	8	6839.00	18547.00	158.05	0	Spot (Block13, Row8, Column8)	63746.70	65535.00	6597.68	0.01	0.10	548.00	738.14	548.00	545.13	0.13	0.74	100.00	100.00	90.58	64987.00	63198.70	43985636.00	115.58	15241.67	12003.00
14	1	1	9249.00	16450.00	159.40	0	Spot (Block14, Row1, Column1)	59700.48	65535.00	10048.22	0.04	0.17	2210.00	2358.36	2210.00	750.50	0.03	0.32	100.00	100.00	67.10	63325.00	57490.48	41731020.00	76.41	16262.12	13538.00
14	2	1	9549.00	16452.00	165.50	0	Spot (Block14, Row1, Column2)	62746.71	65535.00	8566.33	0.02	0.14	2251.00	2479.14	2251.00	961.33	0.04	0.39	100.00	100.00	87.09	63284.00	60495.71	47625220.00	62.69	15540.89	14018.50
14	3	1	9850.00	16452.00	154.35	0	Spot (Block14, Row1, Column3)	55495.58	65535.00	14694.18	0.07	0.26	2273.50	2417.83	2273.50	750.04	0.03	0.31	100.00	100.00	60.09	63261.50	53222.08	36294408.00	70.77	13601.58	11941.50
14	4	1	10145.00	16449.00	157.95	0	Spot (Block14, Row1, Column4)	63934.59	65535.00	5236.85	0.01	0.08	2287.00	2498.02	2287.00	936.80	0.04	0.38	100.00	100.00	86.01	63248.00	61647.59	43411992.00	65.58	19606.55	16452.50
14	5	1	10449.00	16452.00	158.65	0	Spot (Block14, Row1, Column5)	57888.04	65535.00	13616.73	0.05	0.24	2241.00	2403.16	2241.00	685.70	0.03	0.29	100.00	100.00	70.20	63294.00	55647.04	40406212.00	80.92	15084.24	12509.50
14	6	1	10745.00	16451.00	157.25	0	Spot (Block14, Row1, Column6)	64569.02	65535.00	4539.88	0.01	0.07	2248.00	2382.86	2248.00	705.51	0.03	0.30	100.00	100.00	93.23	63287.00	62321.02	43842772.00	88.14	20173.95	17928.00
14	7	1	11039.00	16452.00	167.10	0	Spot (Block14, Row1, Column7)	64720.41	65535.00	3882.28	0.01	0.06	2211.00	2298.31	2211.00	621.11	0.02	0.27	100.00	100.00	92.91	63324.00	62509.41	50223548.00	100.50	20892.56	15914.00
14	8	1	11352.00	16452.00	165.90	0	Spot (Block14, Row1, Column8)	5015.07	4715.00	1383.47	0.03	0.28	2128.00	2187.54	2128.00	419.97	0.01	0.19	99.00	98.00	0.00	2587.00	2887.07	3831513.00	6.73	2862.14	2908.50
14	1	2	9248.00	16763.00	220.50	0	Spot (Block14, Row2, Column1)	2564.51	2503.00	407.35	0.01	0.16	2176.00	2317.89	2176.00	720.64	0.03	0.31	21.00	0.00	0.00	327.00	388.51	3569801.00	0.34	2310.47	2199.00
14	2	2	9547.00	16754.00	152.45	0	Spot (Block14, Row2, Column2)	58509.89	65535.00	13504.55	0.05	0.23	2257.00	2467.02	2257.00	917.28	0.04	0.37	100.00	100.00	74.61	63278.00	56252.89	37095580.00	61.10	15691.62	15324.00
14	3	2	9851.00	16750.00	152.20	0	Spot (Block14, Row2, Column3)	11778.26	10015.00	6195.08	0.07	0.53	2300.00	2477.64	2300.00	941.23	0.03	0.38	100.00	99.00	0.00	7715.00	9478.26	7443863.00	9.88	4228.39	3845.50
14	4	2	10150.00	16753.00	206.25	0	Spot (Block14, Row2, Column4)	51089.90	65535.00	19331.60	0.11	0.38	2347.00	2633.78	2347.00	1193.11	0.05	0.45	100.00	100.00	58.31	63188.00	48742.90	61768376.00	40.61	14272.95	14436.00
14	5	2	10455.00	16754.00	184.80	0	Spot (Block14, Row2, Column5)	39406.98	38012.00	14385.87	0.02	0.37	2325.50	2591.00	2325.50	1220.81	0.05	0.47	100.00	100.00	5.30	35686.50	37081.48	37909580.00	30.16	10080.98	8781.00
14	6	2	10743.00	16752.00	156.10	0	Spot (Block14, Row2, Column6)	51644.18	65535.00	17362.48	0.10	0.34	2346.00	2708.34	2346.00	1445.58	0.06	0.53	100.00	100.00	51.12	63189.00	49298.18	34653520.00	33.85	12859.00	10394.50
14	7	2	11048.00	16755.00	154.55	0	Spot (Block14, Row2, Column7)	51315.95	64470.00	17237.41	0.10	0.34	2241.00	2397.60	2241.00	805.70	0.03	0.34	100.00	100.00	49.31	62229.00	49074.95	33612204.00	60.72	12113.38	10245.00
14	8	2	11352.00	16754.00	185.65	0	Spot (Block14, Row2, Column8)	2801.76	2780.50	456.06	0.00	0.16	2101.00	2196.01	2101.00	515.70	0.02	0.23	64.00	23.00	0.00	679.50	700.76	2723311.00	1.17	2416.81	2426.50
14	1	3	9249.00	17052.00	159.95	0	Spot (Block14, Row3, Column1)	64175.97	65535.00	4621.98	0.01	0.07	2168.00	2265.59	2168.00	577.23	0.02	0.25	100.00	100.00	87.13	63367.00	62007.97	45372848.00	107.25	18536.68	16326.00
14	2	3	9552.00	17053.00	148.90	0	Spot (Block14, Row3, Column2)	14814.41	12983.00	7263.97	0.06	0.49	2311.50	2484.52	2311.50	799.03	0.03	0.32	100.00	100.00	0.00	10671.50	12502.91	8992348.00	15.43	4944.44	4458.00
14	3	3	9844.00	17050.00	148.15	0	Spot (Block14, Row3, Column3)	42694.53	42515.00	19300.69	0.00	0.45	2282.00	2370.42	2282.00	567.39	0.02	0.24	100.00	100.00	27.15	40233.00	40412.53	25317984.00	71.07	10949.18	9105.50
14	4	3	10147.00	17051.00	160.35	0	Spot (Block14, Row3, Column4)	64762.22	65535.00	3670.35	0.01	0.06	2245.00	2425.29	2245.00	914.79	0.03	0.38	100.00	100.00	93.83	63290.00	62517.22	46175912.00	68.14	20588.11	18276.00
14	5	3	10446.00	17053.00	146.50	0	Spot (Block14, Row3, Column5)	28630.00	25099.00	16105.06	0.06	0.56	2286.00	2556.99	2286.00	1135.56	0.05	0.44	100.00	100.00	4.62	22813.00	26344.00	16748550.00	22.96	7594.15	6256.00
14	6	3	10749.00	17049.00	236.75	0	Spot (Block14, Row3, Column6)	60435.16	65535.00	11434.45	0.04	0.19	2494.00	3147.94	2494.00	1897.83	0.10	0.60	100.00	100.00	77.36	63041.00	57941.16	97422704.00	30.19	15423.00	14866.00
14	7	3	11052.00	17055.00	156.50	0	Spot (Block14, Row3, Column7)	62096.37	65535.00	8065.56	0.02	0.13	2338.00	2647.75	2338.00	1283.99	0.05	0.48	100.00	100.00	77.51	63197.00	59758.37	41977532.00	46.30	17299.30	15427.50
14	8	3	11350.00	17062.00	157.45	0	Spot (Block14, Row3, Column8)	49693.10	55077.50	16254.43	0.04	0.33	2166.00	2281.38	2166.00	612.91	0.02	0.27	100.00	100.00	36.34	52911.50	47527.10	34189096.00	77.35	12210.40	10519.00
14	1	4	9250.00	17355.00	156.35	0	Spot (Block14, Row4, Column1)	64615.27	65535.00	4293.36	0.01	0.07	2179.00	2354.32	2179.00	752.60	0.03	0.32	100.00	100.00	93.74	63356.00	62436.27	43357248.00	82.73	19460.40	17017.00
14	2	4	9549.00	17352.00	175.10	0	Spot (Block14, Row4, Column2)	31482.75	28232.50	16310.25	0.05	0.52	2331.00	2552.67	2331.00	894.50	0.04	0.35	100.00	100.00	2.59	25901.50	29151.75	26760344.00	32.34	7936.28	7700.00
14	3	4	9849.00	17350.00	167.90	0	Spot (Block14, Row4, Column3)	64882.29	65535.00	3115.94	0.00	0.05	2353.00	2560.10	2353.00	931.17	0.04	0.36	100.00	100.00	93.23	63182.00	62529.29	50803352.00	66.93	21836.60	19700.50
14	4	4	10143.00	17352.00	148.95	0	Spot (Block14, Row4, Column4)	13953.64	12999.00	5878.97	0.03	0.42	2230.00	2305.14	2230.00	539.60	0.01	0.23	100.00	100.00	0.00	10769.00	11723.64	8469861.00	21.59	5099.87	4667.00
14	5	4	10441.00	17353.00	139.55	0	Spot (Block14, Row4, Column5)	17767.86	14156.00	13778.10	0.10	0.78	2270.00	2366.35	2270.00	577.32	0.02	0.24	100.00	100.00	3.40	11886.00	15497.86	9399196.00	26.68	6025.79	5590.00
14	6	4	10746.00	17354.00	191.75	0	Spot (Block14, Row4, Column6)	44608.40	45418.00	14065.64	0.01	0.32	2443.00	2697.67	2443.00	1001.85	0.04	0.37	100.00	100.00	9.80	42975.00	42165.40	46437456.00	41.83	11181.79	10038.00
14	7	4	11045.00	17358.00	154.50	0	Spot (Block14, Row4, Column7)	48142.51	63450.00	20778.57	0.12	0.43	2545.00	2742.66	2545.00	949.42	0.03	0.35	100.00	100.00	49.54	60905.00	45597.51	31485428.00	47.82	10973.07	8830.00
14	8	4	11344.00	17362.00	151.75	0	Spot (Block14, Row4, Column8)	36317.76	33816.00	18698.80	0.03	0.51	2319.00	2419.35	2319.00	628.11	0.02	0.26	100.00	100.00	10.78	31497.00	33998.76	22916568.00	53.97	8886.81	7514.50
14	1	5	9249.00	17650.00	157.75	0	Spot (Block14, Row5, Column1)	64916.83	65535.00	3339.89	0.00	0.05	2238.50	2590.51	2238.50	1325.64	0.06	0.51	100.00	100.00	94.24	63296.50	62678.33	43949108.00	47.02	21844.71	19335.00
14	2	5	9549.00	17654.00	155.65	0	Spot (Block14, Row5, Column2)	54244.30	65301.00	14089.96	0.08	0.26	2384.00	2768.29	2384.00	1303.32	0.06	0.47	100.00	100.00	49.63	62917.00	51860.30	36181244.00	39.50	12930.77	11909.50
14	3	5	9853.00	17653.00	164.05	0	Spot (Block14, Row5, Column3)	55499.16	65535.00	14751.87	0.07	0.27	2426.00	2697.16	2426.00	1094.88	0.05	0.41	100.00	100.00	58.71	63109.00	53073.16	41402744.00	48.23	12313.76	11528.00
14	4	5	10149.00	17654.00	155.30	0	Spot (Block14, Row5, Column4)	60360.43	65535.00	10191.79	0.04	0.17	2347.00	2522.87	2347.00	849.70	0.03	0.34	100.00	100.00	73.68	63188.00	58013.43	40140040.00	68.07	15643.91	13433.00
14	5	5	10449.00	17657.00	167.00	0	Spot (Block14, Row5, Column5)	64780.05	65535.00	3395.89	0.01	0.05	2337.00	2455.99	2337.00	657.81	0.02	0.27	100.00	100.00	93.04	63198.00	62443.05	50269832.00	94.74	20360.14	16075.00
14	6	5	10752.00	17652.00	156.10	0	Spot (Block14, Row5, Column6)	54270.00	65535.00	15034.98	0.08	0.28	2528.00	2768.32	2528.00	1033.86	0.04	0.37	100.00	100.00	54.84	63007.00	51742.00	36415468.00	49.81	13040.03	11838.00
14	7	5	11052.00	17652.00	221.05	0	Spot (Block14, Row5, Column7)	59453.07	65535.00	11662.23	0.04	0.20	2733.00	3077.79	2733.00	1249.66	0.05	0.41	100.00	100.00	70.58	62802.00	56720.07	83056920.00	45.11	15694.57	15020.00
14	8	5	11349.00	17652.00	157.55	0	Spot (Block14, Row5, Column8)	59283.98	65535.00	12244.31	0.04	0.21	2348.00	2559.22	2348.00	881.87	0.04	0.34	100.00	100.00	73.14	63187.00	56935.98	40609888.00	64.32	16414.06	14000.00
14	1	6	9249.00	17950.00	234.30	0	Spot (Block14, Row6, Column1)	57983.69	65535.00	12926.69	0.05	0.22	2525.00	3162.30	2525.00	1863.04	0.10	0.59	100.00	100.00	62.67	63010.00	55458.69	91789168.00	29.43	15236.60	14151.00
14	2	6	9549.00	17952.00	230.40	0	Spot (Block14, Row6, Column2)	56799.59	65535.00	13966.50	0.06	0.25	2553.00	3009.07	2553.00	1585.59	0.07	0.53	100.00	100.00	62.28	62982.00	54246.59	86733912.00	33.92	14931.70	14502.00
14	3	6	9841.00	17952.00	160.85	0	Spot (Block14, Row6, Column3)	64622.61	65535.00	4562.74	0.01	0.07	2397.00	2648.56	2397.00	1086.69	0.04	0.41	100.00	100.00	93.04	63138.00	62225.61	46399484.00	57.03	21173.64	16460.00
14	4	6	10149.00	17952.00	148.80	0	Spot (Block14, Row6, Column4)	42282.15	42754.50	20998.29	0.00	0.50	2372.00	2466.83	2372.00	586.92	0.02	0.24	100.00	100.00	32.12	40382.50	39910.15	25538552.00	67.84	11337.91	10251.00
14	5	6	10450.00	17954.00	168.75	0	Spot (Block14, Row6, Column5)	64663.12	65535.00	4311.72	0.01	0.07	2457.00	2633.32	2457.00	888.80	0.03	0.34	100.00	100.00	92.90	63078.00	62206.12	51019724.00	69.79	20924.09	17400.50
14	6	6	10748.00	17955.00	148.60	0	Spot (Block14, Row6, Column6)	22846.06	20273.50	14590.70	0.05	0.64	2545.00	2722.17	2545.00	920.99	0.03	0.34	100.00	100.00	0.33	17728.50	20301.06	13799023.00	21.85	6135.17	5304.50
14	7	6	11047.00	17952.00	161.70	0	Spot (Block14, Row6, Column7)	64518.00	65535.00	4589.06	0.01	0.07	2539.50	2747.96	2539.50	914.37	0.03	0.33	100.00	100.00	93.11	62995.50	61978.50	46840528.00	67.55	19601.41	17710.50
14	8	6	11352.00	17958.00	162.20	0	Spot (Block14, Row6, Column8)	64748.51	65535.00	4079.31	0.01	0.06	2356.00	2495.19	2356.00	672.01	0.02	0.27	100.00	100.00	94.48	63179.00	62392.51	46878380.00	92.64	20279.22	16327.00
14	1	7	9247.00	18251.00	168.65	0	Spot (Block14, Row7, Column1)	39606.20	37580.00	19060.00	0.02	0.48	2337.00	2685.14	2337.00	1261.74	0.06	0.47	100.00	100.00	19.80	35243.00	37269.20	31407868.00	29.26	8959.52	8739.00
14	2	7	9548.00	18251.00	149.65	0	Spot (Block14, Row7, Column2)	13880.72	11406.00	8188.96	0.09	0.59	2351.00	2615.39	2351.00	1149.60	0.05	0.44	100.00	90.00	0.00	9055.00	11529.72	8522764.00	9.80	4424.74	4177.00
14	3	7	9851.00	18252.00	157.75	0	Spot (Block14, Row7, Column3)	3039.37	2974.00	463.93	0.01	0.15	2213.50	2280.17	2213.50	460.94	0.01	0.20	79.00	36.00	0.00	760.50	825.87	2094123.00	1.65	2483.59	2518.00
14	4	7	10148.00	18251.00	149.30	0	Spot (Block14, Row7, Column4)	9012.70	8032.00	4432.25	0.05	0.49	2302.50	2455.89	2302.50	893.77	0.03	0.36	99.00	89.00	0.00	5729.50	6710.20	5515772.00	7.34	3720.45	3545.50
14	5	7	10447.00	18254.00	209.35	0	Spot (Block14, Row7, Column5)	49010.79	65535.00	19308.14	0.13	0.39	2532.00	2931.31	2532.00	1444.51	0.06	0.49	100.00	100.00	50.64	63003.00	46478.79	61264132.00	31.90	14060.41	13909.00
14	6	7	10740.00	18253.00	224.30	0	Spot (Block14, Row7, Column6)	55949.66	65535.00	14338.70	0.07	0.26	2732.00	3279.26	2732.00	1682.61	0.08	0.51	100.00	100.00	61.45	62803.00	53217.66	80848136.00	31.30	15242.57	14241.00
14	7	7	11040.00	18252.00	164.55	0	Spot (Block14, Row7, Column7)	64464.41	65535.00	4792.61	0.01	0.07	2523.00	2800.92	2523.00	1091.64	0.05	0.39	100.00	100.00	93.07	63012.00	61941.41	48348788.00	56.49	20297.79	16932.50
14	8	7	11346.00	18251.00	191.05	0	Spot (Block14, Row7, Column8)	60918.97	65535.00	8773.68	0.03	0.14	2407.00	2560.25	2407.00	746.19	0.03	0.29	100.00	100.00	67.09	63128.00	58511.97	62747232.00	78.21	16149.85	14529.00
14	1	8	9241.00	18556.00	147.15	0	Spot (Block14, Row8, Column1)	6118.01	5549.00	2791.48	0.04	0.46	2268.50	2395.01	2268.50	685.23	0.02	0.29	99.00	92.00	0.00	3280.50	3849.51	3591274.00	5.43	3416.02	3185.00
14	2	8	9550.00	18551.00	151.10	0	Spot (Block14, Row8, Column2)	45356.75	48149.00	18679.21	0.03	0.41	2323.00	2394.65	2323.00	514.90	0.01	0.22	100.00	100.00	33.12	45826.00	43033.75	28348148.00	83.44	10525.16	9945.00
14	3	8	9841.00	18550.00	152.20	0	Spot (Block14, Row8, Column3)	48662.53	65535.00	20014.16	0.13	0.41	2311.00	2384.36	2311.00	553.08	0.01	0.23	100.00	100.00	50.16	63224.00	46351.53	30949588.00	83.67	11083.39	9688.00
14	4	8	10147.00	18551.00	157.65	0	Spot (Block14, Row8, Column4)	63684.51	65535.00	5630.77	0.01	0.09	2350.00	2424.60	2350.00	539.15	0.01	0.22	100.00	100.00	84.88	63185.00	61334.51	43815352.00	113.62	18907.99	15625.00
14	5	8	10441.00	18553.00	151.60	0	Spot (Block14, Row8, Column5)	13309.18	12248.00	5668.53	0.04	0.43	2483.00	2774.15	2483.00	1182.03	0.05	0.43	100.00	99.00	0.00	9765.00	10826.18	8371472.00	8.91	4842.93	4458.00
14	6	8	10750.00	18553.00	236.65	0	Spot (Block14, Row8, Column6)	58945.25	65535.00	12866.99	0.05	0.22	2806.00	3251.81	2806.00	1513.52	0.06	0.47	100.00	100.00	71.61	62729.00	56139.25	95079840.00	36.80	15312.45	15355.00
14	7	8	11049.00	18554.00	155.55	0	Spot (Block14, Row8, Column7)	61142.25	65535.00	9079.27	0.03	0.15	2688.00	2951.91	2688.00	1127.82	0.04	0.38	100.00	100.00	76.16	62847.00	58454.25	40782244.00	51.60	16243.97	13729.00
14	8	8	11339.00	18554.00	161.75	0	Spot (Block14, Row8, Column8)	64071.51	65535.00	5844.71	0.01	0.09	2586.00	2735.41	2586.00	802.63	0.02	0.29	100.00	100.00	91.86	62949.00	61485.51	46452292.00	76.42	17343.74	14257.50
15	1	1	13752.00	16456.00	161.45	0	Spot (Block15, Row1, Column1)	56973.59	65535.00	12662.05	0.06	0.22	1242.00	1407.36	1242.00	601.51	0.05	0.43	100.00	100.00	60.17	64293.00	55731.59	40907404.00	92.38	14367.01	11494.50
15	2	1	14049.00	16460.00	169.30	0	Spot (Block15, Row1, Column2)	62323.55	65535.00	9277.85	0.02	0.15	1179.00	1359.80	1179.00	711.64	0.06	0.52	100.00	100.00	85.88	64356.00	61144.55	49423068.00	85.67	15138.42	13671.00
15	3	1	14352.00	16459.00	147.00	-50	Spot (Block15, Row1, Column3)	1364.34	1363.50	207.95	0.00	0.15	1158.00	1269.72	1158.00	546.25	0.04	0.43	7.00	0.00	0.00	205.50	206.34	804963.00	0.17	1306.59	1280.00
15	4	1	14647.00	16456.00	159.30	0	Spot (Block15, Row1, Column4)	63157.41	65535.00	6417.70	0.02	0.10	1120.00	1237.97	1120.00	439.74	0.04	0.36	100.00	100.00	82.50	64415.00	62037.41	44400080.00	140.81	16136.71	15246.00
15	5	1	14958.00	16461.00	155.05	0	Spot (Block15, Row1, Column5)	3590.51	2986.00	1848.48	0.08	0.51	1108.00	1196.84	1108.00	367.25	0.03	0.31	95.00	80.00	0.00	1878.00	2482.51	2373325.00	6.52	1683.59	1633.00
15	6	1	15246.00	16456.00	152.25	0	Spot (Block15, Row1, Column6)	54877.58	65535.00	13951.22	0.08	0.25	1115.00	1212.34	1115.00	375.80	0.04	0.31	100.00	100.00	53.79	64420.00	53762.58	34792660.00	142.80	13118.88	11417.50
15	7	1	15541.00	16458.00	155.50	0	Spot (Block15, Row1, Column7)	61056.73	65535.00	8605.81	0.03	0.14	1096.00	1178.80	1096.00	362.26	0.03	0.31	100.00	100.00	71.69	64439.00	59960.73	40542032.00	165.29	15608.92	13251.50
15	8	1	15852.00	16456.00	157.40	0	Spot (Block15, Row1, Column8)	6081.75	5769.50	2373.12	0.02	0.39	1088.00	1157.58	1088.00	724.40	0.03	0.63	100.00	99.00	0.00	4681.50	4993.75	4172084.00	6.80	2304.20	2071.50
15	1	2	13789.00	16770.00	214.30	0	Spot (Block15, Row2, Column1)	1267.25	1209.00	184.11	0.02	0.15	1173.00	1255.41	1173.00	359.25	0.03	0.29	11.00	0.00	0.00	36.00	94.25	1666435.00	0.03	1212.28	1191.00
15	2	2	14053.00	16757.00	129.60	0	Spot (Block15, Row2, Column2)	1940.60	1924.00	279.87	0.00	0.14	1168.00	1260.58	1168.00	480.01	0.03	0.38	84.00	27.00	0.00	756.00	772.60	873270.00	1.42	1423.51	1428.00
15	3	2	14345.00	16762.00	150.90	0	Spot (Block15, Row2, Column3)	2808.50	2366.00	2398.09	0.07	0.85	1128.00	1180.89	1128.00	211.76	0.02	0.18	99.00	97.00	0.00	1238.00	1680.50	1758120.00	7.69	1654.93	1555.00
15	4	2	14654.00	16760.00	179.75	0	Spot (Block15, Row2, Column4)	1573.19	1494.00	246.88	0.02	0.16	1113.00	1220.91	1113.00	392.73	0.04	0.32	48.00	14.00	0.00	381.00	460.19	1403283.00	0.90	1296.82	1291.50
15	5	2	14955.00	16759.00	187.05	0	Spot (Block15, Row2, Column5)	9818.05	9383.00	3219.28	0.02	0.33	1107.00	1162.80	1107.00	209.60	0.02	0.18	100.00	100.00	0.00	8276.00	8711.05	9651143.00	41.30	3552.75	3257.00
15	6	2	15237.00	16735.00	165.00	0	Spot (Block15, Row2, Column6)	1628.55	1575.00	379.36	0.01	0.23	1108.00	1251.03	1108.00	468.58	0.05	0.37	49.00	13.00	0.00	467.00	520.55	1231186.00	0.81	1298.66	1219.50
15	7	2	15554.00	16764.00	165.75	0	Spot (Block15, Row2, Column7)	1398.24	1371.00	203.98	0.01	0.15	1060.00	1111.11	1060.00	264.14	0.02	0.24	55.00	21.00	0.00	311.00	338.24	1065459.00	1.09	1163.68	1137.00
15	8	2	15853.00	16786.00	108.30	0	Spot (Block15, Row2, Column8)	1239.85	1212.00	137.40	0.01	0.11	1073.00	1112.83	1073.00	359.48	0.02	0.32	8.00	0.00	0.00	139.00	166.85	379394.00	0.35	1141.48	1099.50
15	1	3	13754.00	17058.00	148.55	0	Spot (Block15, Row3, Column1)	3762.66	3475.00	1332.26	0.03	0.35	1108.50	1159.85	1108.50	245.68	0.02	0.21	100.00	100.00	0.00	2366.50	2654.16	2268883.00	10.59	1851.94	1785.00
15	2	3	14058.00	17060.00	152.60	0	Spot (Block15, Row3, Column2)	3421.51	3356.50	1094.85	0.01	0.32	1181.00	1230.79	1181.00	309.35	0.02	0.25	100.00	98.00	0.00	2175.50	2240.51	2182926.00	7.08	1714.71	1681.50
15	3	3	14344.00	17056.00	147.05	0	Spot (Block15, Row3, Column3)	31361.93	30036.00	15565.70	0.02	0.50	1188.00	1262.14	1188.00	379.14	0.03	0.30	100.00	100.00	2.88	28848.00	30173.93	18534916.00	79.39	7189.66	5488.00
15	4	3	14653.00	17058.00	155.60	0	Spot (Block15, Row3, Column4)	61509.56	65535.00	8015.57	0.03	0.13	1122.00	1223.79	1122.00	377.46	0.04	0.31	100.00	100.00	73.49	64413.00	60387.56	40842712.00	159.71	16213.84	14423.00
15	5	3	14949.00	17052.00	148.60	0	Spot (Block15, Row3, Column5)	13523.86	11753.00	8627.00	0.06	0.64	1124.00	1287.27	1124.00	557.11	0.06	0.43	100.00	100.00	0.33	10629.00	12399.86	8154886.00	21.96	4044.12	2814.00
15	6	3	15253.00	17056.00	213.95	0	Spot (Block15, Row3, Column6)	37323.43	32056.00	19691.90	0.07	0.53	1131.00	1402.16	1131.00	713.28	0.09	0.51	100.00	100.00	22.66	30925.00	36192.43	48744688.00	50.36	9267.30	9169.00
15	7	3	15581.00	17063.00	184.40	0	Spot (Block15, Row3, Column7)	1325.58	1289.50	272.39	0.01	0.21	1059.00	1191.60	1059.00	552.20	0.05	0.46	15.00	0.00	0.00	230.50	266.58	1269910.00	0.24	1133.38	1065.00
15	8	3	15852.00	17063.00	163.20	0	Spot (Block15, Row3, Column8)	52977.74	60344.00	14653.62	0.06	0.28	1078.00	1150.49	1078.00	448.83	0.03	0.39	100.00	100.00	44.82	59266.00	51899.74	38885988.00	115.47	12113.82	11409.50
15	1	4	13753.00	17360.00	154.50	0	Spot (Block15, Row4, Column1)	60124.14	65535.00	9707.99	0.04	0.16	1182.00	1290.04	1182.00	442.67	0.04	0.34	100.00	100.00	69.10	64353.00	58942.14	39501904.00	132.91	14336.71	12122.00
15	2	4	14051.00	17355.00	172.85	0	Spot (Block15, Row4, Column2)	15475.43	14423.00	7435.60	0.03	0.48	1238.00	1376.55	1238.00	509.41	0.05	0.37	100.00	100.00	0.00	13185.00	14237.43	12891031.00	27.68	3946.56	3920.50
15	3	4	14353.00	17359.00	164.35	0	Spot (Block15, Row4, Column3)	64141.43	65535.00	6002.86	0.01	0.09	1205.00	1347.77	1205.00	536.92	0.05	0.40	100.00	100.00	92.52	64330.00	62936.43	48042412.00	116.95	17336.09	13694.50
15	4	4	14646.00	17358.00	167.95	0	Spot (Block15, Row4, Column4)	2008.60	1950.00	412.04	0.01	0.21	1114.00	1209.98	1114.00	393.86	0.04	0.33	90.00	53.00	0.00	836.00	894.60	1572734.00	2.03	1396.14	1403.00
15	5	4	14946.00	17355.00	145.25	0	Spot (Block15, Row4, Column5)	7519.21	6072.00	5331.69	0.09	0.71	1110.00	1177.42	1110.00	289.25	0.03	0.25	100.00	99.00	0.00	4962.00	6409.21	4331063.00	21.92	2821.13	2155.00
15	6	4	15255.00	17359.00	192.10	0	Spot (Block15, Row4, Column6)	10505.08	10667.00	3343.67	0.01	0.32	1092.00	1224.68	1092.00	524.01	0.05	0.43	100.00	100.00	0.00	9575.00	9413.08	10967308.00	17.71	3253.43	2926.00
15	7	4	15548.00	17364.00	144.20	0	Spot (Block15, Row4, Column7)	2193.36	2113.00	468.98	0.02	0.21	1061.00	1120.87	1061.00	321.59	0.02	0.29	98.00	87.00	0.00	1052.00	1132.36	1245828.00	3.33	1404.02	1368.50
15	8	4	15851.00	17370.00	164.15	0	Spot (Block15, Row4, Column8)	1867.19	1832.50	383.56	0.01	0.21	1084.00	1121.27	1084.00	274.07	0.01	0.24	90.00	68.00	0.00	748.50	783.19	1396661.00	2.72	1286.40	1225.00
15	1	5	13753.00	17655.00	158.95	0	Spot (Block15, Row5, Column1)	64626.14	65535.00	4367.91	0.01	0.07	1293.00	1473.37	1293.00	634.41	0.06	0.43	100.00	100.00	93.66	64242.00	63333.14	44850972.00	99.55	18994.48	16306.50
15	2	5	14050.00	17660.00	162.30	0	Spot (Block15, Row5, Column2)	54559.63	65535.00	14862.35	0.08	0.27	1243.00	1428.89	1243.00	592.31	0.06	0.41	100.00	100.00	54.43	64292.00	53316.63	39992560.00	89.70	10964.60	9454.00
15	3	5	14353.00	17657.00	157.95	0	Spot (Block15, Row5, Column3)	43058.02	42964.50	19807.48	0.00	0.46	1203.00	1390.32	1203.00	623.22	0.06	0.45	100.00	100.00	31.74	41761.50	41855.02	29710232.00	66.86	7782.51	6769.50
15	4	5	14652.00	17661.00	147.45	0	Spot (Block15, Row5, Column4)	32435.59	29843.00	15720.53	0.04	0.48	1171.00	1270.84	1171.00	436.05	0.04	0.34	100.00	100.00	1.34	28672.00	31264.59	19331624.00	71.47	7260.30	5603.00
15	5	5	14953.00	17659.00	162.20	0	Spot (Block15, Row5, Column5)	63874.92	65535.00	6500.48	0.01	0.10	1112.00	1220.68	1112.00	443.06	0.04	0.36	100.00	100.00	91.08	64423.00	62762.92	46565272.00	141.41	16913.21	13056.00
15	6	5	15262.00	17651.00	163.00	0	Spot (Block15, Row5, Column6)	2031.41	1857.00	970.69	0.04	0.48	1090.00	1174.26	1090.00	409.17	0.03	0.35	81.00	47.00	0.00	767.00	941.41	1491056.00	2.09	1323.56	1313.00
15	7	5	15552.00	17658.00	183.10	0	Spot (Block15, Row5, Column7)	21346.69	19278.00	11496.51	0.04	0.54	1094.00	1196.08	1094.00	413.33	0.04	0.35	100.00	100.00	0.00	18184.00	20252.69	20044542.00	48.75	5116.91	5072.00
15	8	5	15846.00	17657.00	147.30	0	Spot (Block15, Row5, Column8)	3750.36	3392.00	1590.29	0.04	0.42	1098.00	1159.12	1098.00	305.12	0.02	0.26	100.00	99.00	0.00	2294.00	2652.36	2242718.00	8.49	1735.81	1590.50
15	1	6	13751.00	17958.00	210.95	0	Spot (Block15, Row6, Column1)	35036.93	27954.50	20609.23	0.10	0.59	1377.00	1640.38	1377.00	818.66	0.08	0.50	100.00	100.00	22.08	26577.50	33659.93	44427100.00	40.79	9233.04	9256.00
15	2	6	14045.00	17960.00	200.40	0	Spot (Block15, Row6, Column2)	10657.75	10228.00	4789.15	0.02	0.45	1289.00	1469.08	1289.00	667.26	0.06	0.45	100.00	100.00	0.00	8939.00	9368.75	12096552.00	13.77	3553.39	3395.00
15	3	6	14343.00	17957.00	154.95	0	Spot (Block15, Row6, Column3)	63148.64	65535.00	6122.93	0.02	0.10	1201.00	1334.97	1201.00	502.23	0.05	0.38	100.00	100.00	79.64	64334.00	61947.64	41552184.00	123.08	18370.60	15909.50
15	4	6	14659.00	17961.00	149.50	0	Spot (Block15, Row6, Column4)	6441.28	6057.00	2608.40	0.03	0.40	1175.00	1246.20	1175.00	377.92	0.03	0.30	100.00	100.00	0.00	4882.00	5266.28	3942061.00	13.75	2432.09	2159.00
15	5	6	14949.00	17960.00	157.05	0	Spot (Block15, Row6, Column5)	64625.56	65535.00	4035.81	0.01	0.06	1114.00	1231.45	1114.00	423.26	0.04	0.34	100.00	100.00	93.46	64421.00	63511.56	43493408.00	149.78	18929.19	15326.50
15	6	6	15248.00	17953.00	159.65	0	Spot (Block15, Row6, Column6)	1312.71	1283.00	209.95	0.01	0.16	1090.00	1142.74	1090.00	285.36	0.02	0.25	30.00	4.00	0.00	193.00	222.71	928084.00	0.60	1183.15	1130.50
15	7	6	15553.00	17958.00	150.35	0	Spot (Block15, Row6, Column7)	4130.21	3765.00	1631.03	0.04	0.39	1093.00	1153.34	1093.00	314.60	0.02	0.27	100.00	100.00	0.00	2672.00	3037.21	2573120.00	9.46	1879.83	1792.50
15	8	6	15852.00	17963.00	153.35	0	Spot (Block15, Row6, Column8)	2109.78	2085.50	576.69	0.01	0.27	1095.00	1121.08	1095.00	160.11	0.01	0.14	99.00	90.00	0.00	990.50	1014.78	1358696.00	6.18	1419.37	1440.00
15	1	7	13752.00	18256.00	167.65	0	Spot (Block15, Row7, Column1)	22085.21	19792.00	11392.23	0.05	0.52	1205.00	1394.99	1205.00	633.91	0.06	0.45	100.00	100.00	0.00	18587.00	20880.21	17358976.00	32.64	4729.27	4658.50
15	2	7	14053.00	18253.00	157.20	0	Spot (Block15, Row7, Column2)	1761.99	1699.00	350.36	0.02	0.20	1195.00	1272.37	1195.00	364.31	0.03	0.29	64.00	27.00	0.00	504.00	566.99	1196389.00	1.34	1353.17	1353.00
15	3	7	14355.00	18273.00	167.35	0	Spot (Block15, Row7, Column3)	1310.09	1300.00	154.88	0.00	0.12	1119.00	1177.95	1119.00	255.42	0.02	0.22	36.00	0.00	0.00	181.00	191.09	1015319.00	0.52	1228.19	1195.00
15	4	7	14647.00	18245.00	186.10	0	Spot (Block15, Row7, Column4)	1583.65	1519.00	316.18	0.02	0.20	1093.00	1137.03	1093.00	250.13	0.02	0.22	72.00	40.00	0.00	426.00	490.65	1551973.00	1.79	1274.16	1260.00
15	5	7	14954.00	18261.00	233.50	0	Spot (Block15, Row7, Column5)	1426.79	1377.00	255.57	0.02	0.18	1106.00	1203.60	1106.00	408.06	0.04	0.34	29.00	5.00	0.00	271.00	320.79	2244337.00	0.55	1221.08	1135.00
15	6	7	15248.00	18260.00	189.30	0	Spot (Block15, Row7, Column6)	12960.60	12849.00	5726.06	0.00	0.44	1164.00	1363.96	1164.00	681.34	0.07	0.50	100.00	100.00	0.00	11685.00	11796.60	13103166.00	17.02	3651.80	3565.00
15	7	7	15540.00	18259.00	153.95	0	Spot (Block15, Row7, Column7)	50799.43	59678.00	16607.41	0.07	0.33	1158.00	1245.51	1158.00	391.27	0.03	0.31	100.00	100.00	44.58	58520.00	49641.43	33273876.00	126.65	10491.15	9163.00
15	8	7	15855.00	18258.00	191.10	0	Spot (Block15, Row7, Column8)	17086.93	16853.00	4959.58	0.01	0.29	1153.00	1218.72	1153.00	383.61	0.02	0.31	100.00	100.00	0.00	15700.00	15933.93	17633704.00	41.37	5239.67	4689.00
15	1	8	13746.00	18563.00	145.30	0	Spot (Block15, Row8, Column1)	2441.06	2400.50	596.50	0.01	0.24	1167.00	1220.12	1167.00	308.30	0.02	0.25	99.00	85.00	0.00	1233.50	1274.06	1406053.00	3.96	1516.72	1463.00
15	2	8	14055.00	18569.00	200.10	0	Spot (Block15, Row8, Column2)	1447.78	1425.00	214.25	0.01	0.15	1132.00	1168.18	1132.00	189.34	0.01	0.16	67.00	37.00	0.00	293.00	315.78	1637442.00	1.48	1240.75	1221.50
15	3	8	14342.00	18559.00	157.85	0	Spot (Block15, Row8, Column3)	2298.44	2157.50	801.28	0.03	0.35	1115.00	1175.96	1115.00	285.15	0.02	0.24	99.00	80.00	0.00	1042.50	1183.44	1576727.00	3.94	1439.52	1436.00
15	4	8	14650.00	18558.00	160.55	0	Spot (Block15, Row8, Column4)	62689.95	65535.00	7286.98	0.02	0.12	1098.00	1170.83	1098.00	342.52	0.03	0.29	100.00	100.00	80.62	64437.00	61591.95	44635668.00	179.61	15915.59	13556.00
15	5	8	14945.00	18561.00	177.45	0	Spot (Block15, Row8, Column5)	1572.26	1534.50	261.82	0.01	0.17	1147.00	1274.67	1147.00	573.65	0.05	0.45	27.00	0.00	0.00	387.50	425.26	1380445.00	0.52	1265.61	1237.00
15	6	8	15253.00	18560.00	204.85	0	Spot (Block15, Row8, Column6)	42522.95	42782.00	20981.14	0.00	0.49	1263.00	1519.08	1263.00	839.37	0.08	0.55	100.00	100.00	36.04	41519.00	41259.95	50730316.00	48.85	10223.00	10496.00
15	7	8	15550.00	18561.00	148.35	0	Spot (Block15, Row8, Column7)	26242.84	25691.00	12519.22	0.01	0.48	1317.00	1526.59	1317.00	703.12	0.06	0.46	100.00	100.00	0.00	24374.00	24925.84	15745704.00	35.15	6425.48	5447.00
15	8	8	15839.00	18560.00	162.85	0	Spot (Block15, Row8, Column8)	63515.54	65535.00	7466.67	0.01	0.12	1291.00	1435.03	1291.00	560.11	0.05	0.39	100.00	100.00	90.62	64244.00	62224.54	46747888.00	110.84	16636.82	12508.00
16	1	1	18252.00	16461.00	162.95	0	Spot (Block16, Row1, Column1)	56241.15	65535.00	13420.48	0.07	0.24	892.00	998.43	892.00	369.19	0.05	0.37	100.00	100.00	58.77	64643.00	55349.15	41056408.00	149.63	14311.44	11392.00
16	2	1	18546.00	16463.00	156.70	0	Spot (Block16, Row1, Column2)	15235.05	13880.00	7231.61	0.04	0.47	855.00	919.38	855.00	268.31	0.03	0.29	100.00	100.00	0.00	13025.00	14380.05	10268427.00	53.35	3652.08	3375.50
16	3	1	18853.00	16462.00	152.50	0	Spot (Block16, Row1, Column3)	7880.91	6824.00	4758.06	0.06	0.60	813.00	843.95	813.00	132.82	0.02	0.16	100.00	100.00	0.00	6011.00	7067.91	5012257.00	52.98	2301.20	2150.50
16	4	1	19146.00	16461.00	154.10	0	Spot (Block16, Row1, Column4)	10716.69	9892.00	5154.10	0.03	0.48	821.00	870.15	821.00	179.28	0.03	0.21	100.00	100.00	0.00	9071.00	9895.69	7008713.00	54.92	2767.80	2533.00
16	5	1	19453.00	16467.00	156.95	0	Spot (Block16, Row1, Column5)	19645.37	15955.00	14782.00	0.09	0.75	832.00	880.46	832.00	195.30	0.02	0.22	100.00	100.00	0.15	15123.00	18813.37	13319561.00	96.08	3725.66	3187.00
16	6	1	19748.00	16461.00	150.30	0	Spot (Block16, Row1, Column6)	30146.16	27426.00	16446.11	0.04	0.55	837.00	884.12	837.00	217.77	0.02	0.25	100.00	100.00	2.26	26589.00	29309.16	18690628.00	134.37	6903.58	5969.00
16	7	1	20044.00	16462.00	156.15	0	Spot (Block16, Row1, Column7)	49925.66	62072.50	18391.31	0.09	0.37	829.00	873.91	829.00	216.30	0.02	0.25	100.00	100.00	48.21	61243.50	49096.66	33550300.00	226.78	10333.05	8960.00
16	8	1	20356.00	16463.00	160.10	0	Spot (Block16, Row1, Column8)	2824.24	2619.50	1077.08	0.03	0.38	820.00	850.60	820.00	162.86	0.02	0.19	100.00	100.00	0.00	1799.50	2004.24	2005213.00	12.12	1338.11	1238.00
16	1	2	18251.00	16762.00	147.00	-50	Spot (Block16, Row2, Column1)	923.30	897.00	115.44	0.01	0.13	880.00	968.31	880.00	313.20	0.04	0.32	0.00	0.00	0.00	17.00	43.30	546594.00	-0.14	905.86	888.00
16	2	2	18548.00	16759.00	134.90	0	Spot (Block16, Row2, Column2)	12258.71	11686.50	4598.38	0.02	0.38	872.00	909.60	872.00	184.94	0.02	0.20	100.00	100.00	0.00	10814.50	11386.71	6055801.00	61.37	3115.66	2919.50
16	3	2	18854.00	16762.00	161.55	0	Spot (Block16, Row2, Column3)	1743.73	1649.50	490.59	0.02	0.28	858.00	890.71	858.00	174.24	0.02	0.20	99.00	87.00	0.00	791.50	885.73	1255487.00	4.90	1069.51	1038.00
16	4	2	19154.00	16763.00	177.05	0	Spot (Block16, Row2, Column4)	8167.14	8013.50	3107.91	0.01	0.38	875.00	946.29	875.00	242.31	0.03	0.26	100.00	100.00	0.00	7138.50	7292.14	7170745.00	29.80	2474.67	2440.00
16	5	2	19449.00	16762.00	200.15	0	Spot (Block16, Row2, Column5)	12220.86	12083.00	3901.66	0.00	0.32	894.00	984.29	894.00	316.64	0.04	0.32	100.00	100.00	0.00	11189.00	11326.86	13882900.00	35.49	3465.34	3177.00
16	6	2	19747.00	16756.00	156.60	0	Spot (Block16, Row2, Column6)	3853.28	3566.00	1638.36	0.03	0.43	889.00	1071.85	889.00	674.65	0.08	0.63	99.00	78.00	0.00	2677.00	2964.28	2593260.00	4.12	1553.16	1392.00
16	7	2	20052.00	16765.00	155.45	0	Spot (Block16, Row2, Column7)	4619.99	4315.50	2153.89	0.03	0.47	856.00	906.40	856.00	216.81	0.02	0.24	100.00	100.00	0.00	3459.50	3763.99	3067674.00	17.13	1699.40	1540.00
16	8	2	20362.00	16755.00	243.00	0	Spot (Block16, Row2, Column8)	854.82	852.00	59.80	0.00	0.07	826.00	999.03	826.00	1157.11	0.08	1.16	0.00	0.00	0.00	26.00	28.82	1465159.00	-0.12	827.20	822.00
16	1	3	18251.00	17063.00	154.65	0	Spot (Block16, Row3, Column1)	18703.39	16735.00	11513.33	0.05	0.62	820.00	855.84	820.00	155.77	0.02	0.18	100.00	100.00	0.00	15915.00	17883.39	12306834.00	114.58	4044.60	3609.00
16	2	3	18552.00	17067.00	155.60	0	Spot (Block16, Row3, Column2)	2421.84	2263.50	731.91	0.03	0.30	872.00	939.88	872.00	321.11	0.03	0.34	99.00	90.00	0.00	1391.50	1549.84	1608104.00	4.62	1316.15	1248.00
16	3	3	18841.00	17065.00	152.10	0	Spot (Block16, Row3, Column3)	6250.47	5233.00	3440.44	0.08	0.55	882.00	916.30	882.00	225.83	0.02	0.25	100.00	100.00	0.00	4351.00	5368.47	3969048.00	23.62	2066.78	1874.00
16	4	3	19158.00	17063.00	154.00	0	Spot (Block16, Row3, Column4)	33890.66	31410.00	18124.70	0.03	0.53	879.00	922.24	879.00	224.57	0.02	0.24	100.00	100.00	6.77	30531.00	33011.66	22028972.00	146.81	6883.19	5482.00
16	5	3	19461.00	17071.00	154.55	0	Spot (Block16, Row3, Column5)	11744.64	4916.00	16723.44	0.38	1.42	910.00	1171.40	910.00	805.59	0.11	0.69	94.00	75.00	5.48	4006.00	10834.64	7716231.00	13.12	2965.41	1420.00
16	6	3	19751.00	17063.00	222.05	0	Spot (Block16, Row3, Column6)	54756.09	65535.00	14092.86	0.08	0.26	1005.00	1500.39	1005.00	1111.50	0.17	0.74	100.00	100.00	52.34	64530.00	53751.09	77206816.00	47.91	12917.34	12459.00
16	7	3	20053.00	17064.00	152.85	0	Spot (Block16, Row3, Column7)	14544.97	13022.00	9414.64	0.05	0.65	895.00	1144.37	895.00	805.70	0.11	0.70	100.00	99.00	0.00	12127.00	13649.97	9323328.00	16.63	3176.20	2666.00
16	8	3	20353.00	17068.00	166.55	0	Spot (Block16, Row3, Column8)	56618.65	65535.00	13151.76	0.06	0.23	880.00	1079.91	880.00	1135.60	0.09	1.05	100.00	100.00	56.10	64655.00	55738.65	43596772.00	48.91	11787.96	11038.00
16	1	4	18255.00	17362.00	152.85	0	Spot (Block16, Row4, Column1)	34147.30	31007.00	18878.85	0.04	0.55	824.00	917.82	824.00	402.87	0.05	0.44	100.00	100.00	8.72	30183.00	33323.30	21922620.00	82.48	6687.64	6075.50
16	2	4	18550.00	17359.00	183.00	0	Spot (Block16, Row4, Column2)	22303.59	20467.00	12607.24	0.04	0.57	907.00	1081.82	907.00	576.98	0.08	0.53	100.00	100.00	0.00	19560.00	21396.59	21076884.00	36.78	4756.32	4771.00
16	3	4	18852.00	17364.00	157.50	0	Spot (Block16, Row4, Column3)	60713.16	65535.00	9539.38	0.03	0.16	910.00	1079.50	910.00	592.41	0.07	0.55	100.00	100.00	73.32	64625.00	59803.16	41649604.00	100.66	14808.40	12967.00
16	4	4	19145.00	17360.00	168.00	0	Spot (Block16, Row4, Column4)	1465.91	1413.50	307.39	0.02	0.21	863.00	898.19	863.00	223.52	0.02	0.25	92.00	62.00	0.00	550.50	602.91	1149277.00	2.54	1018.84	1012.50
16	5	4	19439.00	17367.00	150.80	0	Spot (Block16, Row4, Column5)	3436.80	2525.50	4579.16	0.13	1.33	894.00	960.96	894.00	259.99	0.03	0.27	98.00	96.00	0.16	1631.50	2542.80	2144563.00	9.52	1464.46	1375.00
16	6	4	19751.00	17358.00	197.75	0	Spot (Block16, Row4, Column6)	13932.43	13850.00	3670.09	0.00	0.26	988.00	1231.35	988.00	794.60	0.10	0.65	100.00	100.00	0.00	12862.00	12944.43	15451061.00	15.98	4036.04	3894.00
16	7	4	20047.00	17364.00	153.55	0	Spot (Block16, Row4, Column7)	11133.26	8807.50	7983.13	0.10	0.72	933.00	1134.38	933.00	650.28	0.08	0.57	100.00	90.00	0.00	7874.50	10200.26	7192085.00	15.38	2529.46	2335.50
16	8	4	20352.00	17372.00	155.50	0	Spot (Block16, Row4, Column8)	3736.74	3566.00	1546.93	0.02	0.41	889.00	962.43	889.00	357.47	0.03	0.37	100.00	96.00	0.00	2677.00	2847.74	2477456.00	7.76	1552.32	1450.00
16	1	5	18252.00	17665.00	152.35	0	Spot (Block16, Row5, Column1)	24852.27	21720.00	14814.62	0.06	0.60	880.00	1157.47	880.00	850.10	0.12	0.73	100.00	100.00	0.31	20840.00	23972.27	15830898.00	27.87	5028.67	3810.00
16	2	5	18552.00	17666.00	165.45	0	Spot (Block16, Row5, Column2)	58301.00	65535.00	11730.36	0.05	0.20	989.00	1354.38	989.00	1011.74	0.14	0.75	100.00	100.00	62.27	64546.00	57312.00	44192572.00	56.29	12408.44	11447.50
16	3	5	18858.00	17666.00	167.85	0	Spot (Block16, Row5, Column3)	49866.82	59017.50	17708.93	0.07	0.36	943.00	1178.93	943.00	737.50	0.10	0.63	100.00	100.00	45.03	58074.50	48923.82	39095924.00	66.02	8967.49	8575.00
16	4	5	19149.00	17665.00	151.95	0	Spot (Block16, Row5, Column4)	15760.02	14054.00	9541.64	0.05	0.61	884.00	991.06	884.00	502.44	0.05	0.51	100.00	100.00	0.00	13170.00	14876.02	9991855.00	29.39	3484.79	2925.00
16	5	5	19455.00	17665.00	157.45	0	Spot (Block16, Row5, Column5)	61675.76	65535.00	8525.90	0.03	0.14	891.00	949.27	891.00	316.63	0.03	0.33	100.00	100.00	77.99	64644.00	60784.76	41754872.00	191.79	16377.79	14688.50
16	6	5	19752.00	17664.00	151.00	0	Spot (Block16, Row5, Column6)	4256.00	3939.50	1747.92	0.03	0.41	918.00	1135.92	918.00	761.48	0.09	0.67	99.00	78.00	0.00	3021.50	3338.00	2672770.00	4.10	1730.41	1572.00
16	7	5	20054.00	17665.00	216.05	0	Spot (Block16, Row5, Column7)	55254.67	65535.00	14653.16	0.07	0.27	1000.00	1336.65	1000.00	918.95	0.13	0.69	100.00	100.00	58.28	64535.00	54254.67	73765760.00	58.67	12802.06	12473.00
16	8	5	20351.00	17666.00	151.10	0	Spot (Block16, Row5, Column8)	28404.82	24304.00	20902.76	0.07	0.74	875.00	1008.39	875.00	519.93	0.06	0.52	100.00	100.00	7.68	23429.00	27529.82	17753024.00	52.69	5232.94	4495.00
16	1	6	18250.00	17964.00	220.45	0	Spot (Block16, Row6, Column1)	50439.08	58374.00	16465.90	0.06	0.33	1040.00	1557.91	1040.00	1265.03	0.18	0.81	100.00	100.00	44.25	57334.00	49399.08	70211808.00	38.64	12116.56	11799.00
16	2	6	18545.00	17963.00	223.15	0	Spot (Block16, Row6, Column2)	51945.12	64505.00	16633.38	0.09	0.32	1018.00	1513.62	1018.00	1242.64	0.17	0.82	100.00	100.00	48.42	63487.00	50927.12	74126392.00	40.58	12107.65	11529.00
16	3	6	18840.00	17962.00	153.25	0	Spot (Block16, Row6, Column3)	46744.11	53568.50	19283.89	0.06	0.41	903.00	1106.66	903.00	767.46	0.09	0.69	100.00	100.00	38.59	52665.50	45841.11	29916428.00	59.47	9873.81	8113.50
16	4	6	19155.00	17963.00	153.10	0	Spot (Block16, Row6, Column4)	5613.86	4887.50	2811.72	0.06	0.50	890.00	924.71	890.00	222.64	0.02	0.24	100.00	100.00	0.00	3997.50	4723.86	3615326.00	21.06	1893.91	1755.00
16	5	6	19447.00	17962.00	156.40	0	Spot (Block16, Row6, Column5)	60277.43	65535.00	10288.45	0.04	0.17	895.00	971.02	895.00	318.29	0.04	0.33	100.00	100.00	73.53	64640.00	59382.43	40989020.00	186.33	13304.74	11557.00
16	6	6	19753.00	17961.00	158.15	0	Spot (Block16, Row6, Column6)	2318.60	1990.50	1031.96	0.07	0.45	901.00	1068.45	901.00	720.38	0.07	0.67	68.00	41.00	0.00	1089.50	1417.60	1599836.00	1.74	1182.62	1132.00
16	7	6	20054.00	17965.00	155.10	0	Spot (Block16, Row6, Column7)	27767.16	24340.00	17881.13	0.06	0.64	961.00	1136.68	961.00	666.86	0.07	0.59	100.00	100.00	2.11	23379.00	26806.16	18465176.00	39.93	4999.96	4307.00
16	8	6	20355.00	17968.00	154.45	0	Spot (Block16, Row6, Column8)	31260.28	27540.00	21155.70	0.06	0.68	879.00	940.42	879.00	216.04	0.03	0.23	100.00	100.00	8.80	26661.00	30381.28	20600580.00	140.34	5311.01	4514.00
16	1	7	18252.00	18262.00	174.55	0	Spot (Block16, Row7, Column1)	29926.80	26651.50	16328.17	0.05	0.55	940.00	1251.22	940.00	876.22	0.12	0.70	100.00	100.00	1.54	25711.50	28986.80	25258232.00	32.73	5744.14	5504.00
16	2	7	18559.00	18273.00	174.80	0	Spot (Block16, Row7, Column2)	1408.53	1353.00	328.02	0.02	0.23	904.00	1106.54	904.00	743.98	0.09	0.67	19.00	0.00	0.00	449.00	504.53	1204294.00	0.41	1077.24	1046.00
16	3	7	18865.00	18263.00	182.80	0	Spot (Block16, Row7, Column3)	944.39	928.00	78.45	0.01	0.08	850.00	876.26	850.00	135.03	0.01	0.15	35.00	1.00	0.00	78.00	94.39	883952.00	0.50	894.09	891.00
16	4	7	19155.00	18266.00	157.75	0	Spot (Block16, Row7, Column4)	1367.11	1345.50	244.32	0.01	0.18	884.00	940.80	884.00	331.58	0.03	0.35	69.00	21.00	0.00	461.50	483.11	940570.00	1.29	1025.12	1011.50
16	5	7	19455.00	18270.00	205.40	0	Spot (Block16, Row7, Column5)	5744.11	5205.00	2958.50	0.04	0.52	905.00	1106.86	905.00	745.78	0.09	0.67	100.00	88.00	0.00	4300.00	4839.11	6910162.00	6.22	2182.24	1902.00
16	6	7	19754.00	18267.00	214.90	0	Spot (Block16, Row7, Column6)	51649.80	65535.00	18011.25	0.10	0.35	987.00	1586.20	987.00	1501.33	0.21	0.95	100.00	100.00	56.18	64548.00	50662.80	68126824.00	33.35	12169.44	11739.00
16	7	7	20040.00	18264.00	155.90	0	Spot (Block16, Row7, Column7)	36438.70	34636.00	17471.15	0.02	0.48	927.00	1268.84	927.00	1130.29	0.14	0.89	100.00	100.00	7.13	33709.00	35511.70	24523304.00	31.12	8001.04	6429.00
16	8	7	20352.00	18262.00	198.75	0	Spot (Block16, Row7, Column8)	20636.08	20989.50	5705.02	0.01	0.28	887.00	972.52	887.00	367.45	0.04	0.38	100.00	100.00	0.00	20102.50	19749.08	23153680.00	53.51	5104.37	4893.00
16	1	8	18236.00	18562.00	182.15	0	Spot (Block16, Row8, Column1)	1285.73	1198.00	394.21	0.03	0.31	871.00	936.05	871.00	374.22	0.03	0.40	45.00	13.00	0.00	327.00	414.73	1198298.00	0.93	1065.35	935.00
16	2	8	18552.00	18566.00	150.60	0	Spot (Block16, Row8, Column2)	3882.80	3750.00	1666.33	0.02	0.43	870.00	881.58	870.00	100.80	0.01	0.11	100.00	100.00	0.00	2880.00	3012.80	2403456.00	29.77	1658.72	1526.00
16	3	8	18842.00	18564.00	154.75	0	Spot (Block16, Row8, Column3)	9324.25	7416.00	6635.00	0.10	0.71	871.00	923.24	871.00	326.44	0.03	0.35	100.00	100.00	0.00	6545.00	8453.25	6126030.00	25.74	2393.78	2101.00
16	4	8	19151.00	18563.00	166.05	0	Spot (Block16, Row8, Column4)	62308.91	65535.00	8400.54	0.02	0.13	920.00	1029.14	920.00	467.01	0.05	0.45	100.00	100.00	79.01	64615.00	61388.91	47791404.00	131.22	14500.32	12042.50
16	5	8	19439.00	18568.00	157.30	0	Spot (Block16, Row8, Column5)	1381.09	1350.50	308.32	0.01	0.22	941.00	1165.25	941.00	834.72	0.09	0.72	5.00	0.00	0.00	409.50	440.09	939139.00	0.26	1036.15	1012.00
16	6	8	19751.00	18563.00	219.15	0	Spot (Block16, Row8, Column6)	53252.20	65535.00	15982.21	0.09	0.30	1042.00	1598.29	1042.00	1369.52	0.19	0.86	100.00	100.00	54.65	64493.00	52210.20	73275760.00	37.72	12035.76	12018.00
16	7	8	20050.00	18564.00	152.65	0	Spot (Block16, Row8, Column7)	16112.41	14788.00	8516.71	0.04	0.53	943.00	1253.42	943.00	954.43	0.12	0.76	100.00	100.00	0.00	13845.00	15169.41	10295828.00	15.57	3841.34	3236.00
16	8	8	20343.00	18567.00	162.20	0	Spot (Block16, Row8, Column8)	63466.05	65535.00	7694.44	0.01	0.12	929.00	1094.59	929.00	515.29	0.07	0.47	100.00	100.00	89.96	64606.00	62537.05	46140268.00	121.04	16503.79	12379.00
17	1	1	4740.00	20943.00	155.95	0	Spot (Block17, Row1, Column1)	61923.27	65535.00	7957.67	0.02	0.13	1499.00	1616.47	1499.00	434.12	0.03	0.27	100.00	100.00	75.22	64036.00	60424.27	41488968.00	138.92	16169.78	13542.50
17	2	1	5040.00	20945.00	146.40	0	Spot (Block17, Row1, Column2)	23766.33	21726.00	12099.51	0.04	0.51	1454.00	1515.98	1454.00	300.46	0.02	0.20	100.00	100.00	0.00	20272.00	22312.33	13927072.00	74.05	5710.18	5021.00
17	3	1	5342.00	20946.00	146.25	0	Spot (Block17, Row1, Column3)	6938.91	6113.00	3569.37	0.06	0.51	1422.00	1473.22	1422.00	198.50	0.02	0.13	100.00	100.00	0.00	4691.00	5516.91	4045382.00	27.53	2528.58	2297.00
17	4	1	5637.00	20944.00	145.65	0	Spot (Block17, Row1, Column4)	16369.83	14946.50	8503.13	0.04	0.52	1407.00	1466.43	1407.00	222.73	0.02	0.15	100.00	100.00	0.00	13539.50	14962.83	9494501.00	66.91	4350.37	3795.50
17	5	1	5942.00	20947.00	144.95	0	Spot (Block17, Row1, Column5)	21181.31	18398.50	13921.14	0.06	0.66	1397.00	1441.81	1397.00	209.34	0.01	0.15	100.00	100.00	0.00	17001.50	19784.31	11988624.00	94.29	4992.22	4164.50
17	6	1	6236.00	20946.00	143.25	0	Spot (Block17, Row1, Column6)	24801.14	22741.50	12327.92	0.04	0.50	1427.00	1492.42	1427.00	275.31	0.02	0.18	100.00	100.00	0.00	21314.50	23374.14	13739834.00	84.66	6637.18	5691.00
17	7	1	6536.00	20947.00	147.00	0	Spot (Block17, Row1, Column7)	52699.69	65535.00	16351.27	0.09	0.31	1474.00	1522.79	1474.00	296.56	0.01	0.19	100.00	100.00	51.69	64061.00	51225.69	31093036.00	172.57	12858.35	10751.00
17	8	1	6847.00	20944.00	170.00	0	Spot (Block17, Row1, Column8)	1949.55	1908.00	253.99	0.01	0.13	1422.00	1466.96	1422.00	253.22	0.01	0.17	87.00	47.00	0.00	486.00	527.55	1567438.00	1.91	1599.92	1592.50
17	1	2	4736.00	21268.00	176.10	0	Spot (Block17, Row2, Column1)	1747.38	1717.00	135.75	0.01	0.08	1510.00	1614.91	1510.00	356.44	0.03	0.22	18.00	0.00	0.00	207.00	237.38	1511486.00	0.37	1630.52	1621.00
17	2	2	5040.00	21243.00	128.30	0	Spot (Block17, Row2, Column2)	12582.35	12183.00	4353.50	0.01	0.35	1481.00	1558.14	1481.00	986.12	0.02	0.63	100.00	100.00	0.00	10702.00	11101.35	5511069.00	11.18	4002.10	3762.00
17	3	2	5342.00	21245.00	147.10	0	Spot (Block17, Row2, Column3)	4202.37	4002.00	1374.41	0.02	0.33	1455.00	1532.80	1455.00	1000.12	0.02	0.65	92.00	62.00	0.00	2547.00	2747.37	2475196.00	2.67	2103.98	2041.00
17	4	2	5641.00	21245.00	186.85	0	Spot (Block17, Row2, Column4)	5764.32	5464.00	2156.73	0.02	0.37	1448.00	1521.31	1448.00	275.56	0.02	0.18	100.00	100.00	0.00	4016.00	4316.32	5666328.00	15.40	2757.87	2819.00
17	5	2	5948.00	21249.00	174.25	0	Spot (Block17, Row2, Column5)	17982.13	17573.50	7421.38	0.01	0.41	1437.00	1516.34	1437.00	352.71	0.02	0.23	100.00	100.00	0.00	16136.50	16545.13	15248843.00	46.68	4963.93	4400.50
17	6	2	6233.00	21244.00	148.80	0	Spot (Block17, Row2, Column6)	5876.61	5619.00	2469.57	0.02	0.42	1450.00	1563.57	1450.00	609.76	0.03	0.39	100.00	91.00	0.00	4169.00	4426.61	3543594.00	7.07	2448.51	2398.50
17	7	2	6543.00	21248.00	148.25	0	Spot (Block17, Row2, Column7)	5034.80	4646.00	1885.39	0.03	0.37	1482.00	1522.66	1482.00	256.61	0.01	0.17	100.00	100.00	0.00	3164.00	3552.80	3035983.00	13.69	2361.73	2270.50
17	8	2	6847.00	21235.00	221.00	0	Spot (Block17, Row2, Column8)	1550.93	1532.50	151.64	0.01	0.10	1458.00	1497.03	1458.00	271.64	0.01	0.18	12.00	0.00	0.00	74.50	92.93	2180607.00	0.20	1469.19	1462.00
17	1	3	4744.00	21544.00	145.75	0	Spot (Block17, Row3, Column1)	25036.19	22587.50	14380.85	0.04	0.57	1489.00	1542.02	1489.00	455.33	0.02	0.30	100.00	100.00	0.00	21098.50	23547.19	14621137.00	51.60	5471.70	5256.00
17	2	3	5041.00	21547.00	143.70	0	Spot (Block17, Row3, Column2)	6231.15	5883.00	2225.49	0.02	0.36	1500.00	1638.77	1500.00	1035.57	0.04	0.63	100.00	91.00	0.00	4383.00	4731.15	3495675.00	4.43	2705.41	2522.50
17	3	3	5335.00	21540.00	147.50	0	Spot (Block17, Row3, Column3)	23446.77	19266.00	16171.83	0.09	0.69	1495.00	1589.11	1495.00	1008.31	0.03	0.63	100.00	99.00	5.92	17771.00	21951.77	13857039.00	21.68	6484.36	4247.00
17	4	3	5643.00	21546.00	144.60	0	Spot (Block17, Row3, Column4)	41067.44	40530.00	20134.45	0.01	0.49	1475.00	1517.68	1475.00	243.86	0.01	0.16	100.00	100.00	25.04	39055.00	39592.44	23285336.00	162.18	9332.69	7867.50
17	5	3	5945.00	21544.00	141.60	0	Spot (Block17, Row3, Column5)	13291.27	12397.00	6502.77	0.03	0.49	1490.00	1656.46	1490.00	680.13	0.05	0.41	100.00	100.00	0.00	10907.00	11801.27	7296909.00	17.11	3820.56	3283.00
17	6	3	6242.00	21547.00	230.85	0	Spot (Block17, Row3, Column6)	43474.51	35361.00	18059.48	0.09	0.42	1500.00	1765.63	1500.00	911.58	0.07	0.52	100.00	100.00	32.38	33861.00	41974.51	66603436.00	45.75	13205.67	13037.00
17	7	3	6548.00	21547.00	146.45	0	Spot (Block17, Row3, Column7)	11314.27	10167.00	6499.25	0.05	0.57	1493.00	1626.78	1493.00	640.11	0.04	0.39	100.00	100.00	0.00	8674.00	9821.27	6652789.00	15.13	3362.98	3025.00
17	8	3	6843.00	21555.00	154.65	0	Spot (Block17, Row3, Column8)	24728.11	23412.00	10863.26	0.02	0.44	1504.00	1582.19	1504.00	348.56	0.02	0.22	100.00	100.00	0.00	21908.00	23224.11	16221642.00	66.40	6315.04	5624.00
17	1	4	4743.00	21846.00	143.70	0	Spot (Block17, Row4, Column1)	43425.06	44117.00	19823.63	0.01	0.46	1502.00	1627.91	1502.00	560.10	0.03	0.34	100.00	100.00	30.88	42615.00	41923.06	24187868.00	74.62	10282.14	8701.00
17	2	4	5042.00	21847.00	162.15	0	Spot (Block17, Row4, Column2)	20074.53	18925.00	9210.18	0.03	0.46	1536.00	1751.38	1536.00	575.36	0.06	0.33	100.00	100.00	0.00	17389.00	18538.53	14654405.00	31.85	5068.34	4818.00
17	3	4	5343.00	21847.00	152.35	0	Spot (Block17, Row4, Column3)	64370.18	65535.00	4095.29	0.01	0.06	1518.00	1716.30	1518.00	600.43	0.05	0.35	100.00	100.00	87.20	64017.00	62852.18	40746688.00	104.35	19641.59	15888.50
17	4	4	5637.00	21842.00	164.30	0	Spot (Block17, Row4, Column4)	2069.93	2011.00	285.01	0.01	0.14	1467.00	1513.97	1467.00	316.21	0.01	0.21	86.00	41.00	0.00	544.00	602.93	1523468.00	1.76	1668.52	1649.50
17	5	4	5925.00	21848.00	128.55	0	Spot (Block17, Row4, Column5)	14491.21	8374.00	16155.78	0.24	1.11	1501.00	1590.82	1501.00	485.59	0.03	0.31	100.00	100.00	5.44	6873.00	12990.21	6390623.00	26.57	5710.46	4366.00
17	6	4	6245.00	21849.00	176.75	0	Spot (Block17, Row4, Column6)	27651.82	27268.00	10794.60	0.01	0.39	1525.00	1669.18	1525.00	586.51	0.04	0.35	100.00	100.00	0.00	25743.00	26126.82	24140022.00	44.30	7648.30	7226.00
17	7	4	6541.00	21847.00	145.85	0	Spot (Block17, Row4, Column7)	12403.11	10349.00	8119.94	0.08	0.65	1531.00	1656.73	1531.00	633.69	0.03	0.38	100.00	95.00	0.00	8818.00	10872.11	7218611.00	16.96	3503.22	3068.00
17	8	4	6845.00	21855.00	147.40	0	Spot (Block17, Row4, Column8)	5207.55	4638.00	1908.30	0.05	0.37	1558.00	1605.40	1558.00	293.55	0.01	0.18	100.00	100.00	0.00	3080.00	3649.55	3088076.00	12.27	2410.31	2357.00
17	1	5	4747.00	22149.00	144.50	0	Spot (Block17, Row5, Column1)	43046.53	46970.50	21261.96	0.04	0.49	1549.00	1729.83	1549.00	661.02	0.05	0.38	100.00	100.00	35.16	45421.50	41497.53	24364452.00	62.50	9660.83	7887.50
17	2	5	5044.00	22148.00	153.25	0	Spot (Block17, Row5, Column2)	26296.17	25900.00	10558.38	0.01	0.40	1598.00	1907.62	1598.00	852.83	0.08	0.45	100.00	100.00	0.00	24302.00	24698.17	16934732.00	28.60	6251.68	6050.00
17	3	5	5341.00	22146.00	151.30	0	Spot (Block17, Row5, Column3)	53464.53	65535.00	15633.56	0.09	0.29	1566.00	1776.56	1566.00	664.02	0.05	0.37	100.00	100.00	53.90	63969.00	51898.53	33629444.00	77.84	11498.95	10895.00
17	4	5	5638.00	22147.00	140.00	0	Spot (Block17, Row5, Column4)	19048.32	17746.00	10026.30	0.03	0.53	1492.00	1619.58	1492.00	573.60	0.04	0.35	100.00	100.00	0.00	16254.00	17556.32	10190853.00	30.38	5361.59	4615.00
17	5	5	5946.00	22151.00	151.80	0	Spot (Block17, Row5, Column5)	63869.39	65535.00	4870.74	0.01	0.08	1505.00	1624.07	1505.00	531.26	0.03	0.33	100.00	100.00	86.17	64030.00	62364.39	40174204.00	117.17	19079.39	16174.50
17	6	5	6244.00	22148.00	146.45	0	Spot (Block17, Row5, Column6)	6406.71	5985.50	2566.98	0.03	0.40	1561.00	1730.65	1561.00	753.78	0.04	0.44	100.00	94.00	0.00	4424.50	4845.71	3728706.00	6.20	2675.95	2595.00
17	7	5	6546.00	22149.00	227.85	0	Spot (Block17, Row5, Column7)	51948.46	61725.50	15620.57	0.07	0.30	1676.50	1942.78	1676.50	973.97	0.06	0.50	100.00	100.00	48.53	60049.00	50271.96	77611720.00	51.34	13941.36	13457.00
17	8	5	6848.00	22151.00	143.85	0	Spot (Block17, Row5, Column8)	29387.33	26593.00	19869.04	0.04	0.68	1580.00	1687.37	1580.00	546.97	0.03	0.32	100.00	100.00	5.17	25013.00	27807.33	16486290.00	50.64	6316.75	4823.50
17	1	6	4744.00	22446.00	227.35	0	Spot (Block17, Row6, Column1)	38512.14	26858.00	19937.67	0.16	0.52	1606.00	1988.20	1606.00	1059.66	0.09	0.53	100.00	100.00	27.43	25252.00	36906.14	57152428.00	34.47	12315.94	12357.00
17	2	6	5043.00	22447.00	234.70	0	Spot (Block17, Row6, Column2)	48069.77	45781.00	15866.70	0.02	0.33	1618.00	1986.71	1618.00	1097.23	0.09	0.55	100.00	100.00	36.09	44163.00	46451.77	76046968.00	42.00	14270.05	14233.50
17	3	6	5334.00	22447.00	144.25	0	Spot (Block17, Row6, Column3)	46126.10	50107.50	19329.30	0.04	0.42	1517.00	1713.27	1517.00	704.58	0.05	0.41	100.00	100.00	37.59	48590.50	44609.10	26015260.00	63.03	11103.41	9247.50
17	4	6	5642.00	22446.00	143.40	0	Spot (Block17, Row6, Column4)	11675.73	10710.00	6380.34	0.04	0.55	1500.00	1567.48	1500.00	319.50	0.02	0.20	100.00	100.00	0.00	9210.00	10175.73	6491705.00	31.64	3611.91	3008.00
17	5	6	5942.00	22449.00	149.15	0	Spot (Block17, Row6, Column5)	62785.12	65535.00	6850.80	0.02	0.11	1522.00	1653.19	1522.00	528.48	0.04	0.32	100.00	100.00	80.43	64013.00	61263.12	38173684.00	115.67	18188.07	15505.00
17	6	6	6248.00	22442.00	157.80	0	Spot (Block17, Row6, Column6)	3329.11	2888.00	1294.24	0.06	0.39	1589.00	1749.45	1589.00	741.02	0.04	0.42	70.00	44.00	0.00	1299.00	1740.11	2300414.00	2.13	1927.40	1892.00
17	7	6	6543.00	22446.00	144.90	0	Spot (Block17, Row6, Column7)	26957.81	25091.00	15803.84	0.03	0.59	1619.00	1791.02	1619.00	672.66	0.04	0.38	100.00	100.00	0.35	23472.00	25338.81	15419867.00	37.41	6381.65	5515.00
17	8	6	6849.00	22451.00	145.45	0	Spot (Block17, Row6, Column8)	24617.88	22694.00	15372.06	0.04	0.62	1581.00	1627.52	1581.00	261.17	0.01	0.16	100.00	100.00	0.17	21113.00	23036.88	14155281.00	88.03	6048.27	5098.50
17	1	7	4742.00	22743.00	154.10	0	Spot (Block17, Row7, Column1)	31527.79	29185.00	14660.96	0.03	0.47	1585.00	1860.62	1585.00	795.36	0.07	0.43	100.00	100.00	1.08	27600.00	29942.79	20524592.00	37.30	6777.91	6371.00
17	2	7	5039.00	22752.00	194.10	0	Spot (Block17, Row7, Column2)	2038.50	2001.50	302.81	0.01	0.15	1568.00	1754.89	1568.00	718.32	0.05	0.41	23.00	0.00	0.00	433.50	470.50	2168959.00	0.39	1727.44	1694.50
17	3	7	5344.00	22761.00	211.70	0	Spot (Block17, Row7, Column3)	1752.81	1728.00	152.40	0.01	0.09	1486.00	1515.39	1486.00	202.34	0.01	0.13	62.00	22.00	0.00	242.00	266.81	2243594.00	1.17	1597.56	1599.00
17	4	7	5643.00	22745.00	170.25	0	Spot (Block17, Row7, Column4)	1928.84	1910.00	233.06	0.00	0.12	1493.00	1581.61	1493.00	423.57	0.03	0.27	48.00	2.00	0.00	417.00	435.84	1552718.00	0.82	1627.62	1605.00
17	5	7	5942.00	22746.00	194.90	0	Spot (Block17, Row7, Column5)	5664.72	5050.00	2594.97	0.05	0.46	1536.00	1738.45	1536.00	770.99	0.05	0.44	100.00	84.00	0.00	3514.00	4128.72	6066916.00	5.09	2648.27	2624.00
17	6	7	6238.00	22748.00	232.90	0	Spot (Block17, Row7, Column6)	49167.87	51803.50	16739.49	0.02	0.34	1624.00	2035.78	1624.00	1248.61	0.10	0.61	100.00	100.00	42.04	50179.50	47543.87	76604192.00	37.75	14094.90	14082.50
17	7	7	6534.00	22749.00	147.30	0	Spot (Block17, Row7, Column7)	31356.52	30710.00	14565.49	0.01	0.46	1601.00	1762.49	1601.00	667.42	0.04	0.38	100.00	100.00	0.68	29109.00	29755.52	18500352.00	44.34	8069.25	6577.50
17	8	7	6845.00	22750.00	177.75	0	Spot (Block17, Row7, Column8)	49902.44	53149.00	13945.15	0.03	0.28	1591.00	1684.14	1591.00	425.74	0.02	0.25	100.00	100.00	22.79	51558.00	48311.44	44014152.00	113.26	13446.01	11484.50
17	1	8	4727.00	23052.00	176.05	0	Spot (Block17, Row8, Column1)	2023.10	1975.00	401.97	0.01	0.20	1554.00	1629.65	1554.00	393.80	0.02	0.24	55.00	9.00	0.00	421.00	469.10	1758077.00	1.00	1729.89	1716.00
17	2	8	5044.00	23048.00	148.30	0	Spot (Block17, Row8, Column2)	4185.20	3834.00	1380.92	0.04	0.33	1569.00	1579.84	1569.00	153.20	0.00	0.10	100.00	100.00	0.00	2265.00	2616.20	2523678.00	17.01	2210.17	2226.00
17	3	8	5334.00	23046.00	146.10	0	Spot (Block17, Row8, Column3)	10413.05	8554.00	6577.22	0.09	0.63	1564.00	1632.74	1564.00	434.30	0.02	0.27	100.00	98.00	0.00	6990.00	8849.05	6049984.00	20.22	3165.85	2936.00
17	4	8	5641.00	23050.00	154.65	0	Spot (Block17, Row8, Column4)	50499.25	58074.50	16973.65	0.06	0.34	1559.00	1694.26	1559.00	565.69	0.04	0.33	100.00	100.00	44.68	56515.50	48940.25	33228756.00	86.27	9961.89	9511.00
17	5	8	5934.00	23045.00	166.10	0	Spot (Block17, Row8, Column5)	1960.57	1985.00	226.07	0.01	0.12	1595.00	1793.28	1595.00	811.39	0.05	0.45	0.00	0.00	0.00	390.00	365.57	1499833.00	0.21	1660.79	1632.00
17	6	8	6244.00	23050.00	219.70	0	Spot (Block17, Row8, Column6)	45394.33	46392.00	19749.31	0.01	0.44	1700.00	2074.67	1700.00	1246.79	0.09	0.60	100.00	100.00	43.18	44692.00	43694.33	62553968.00	34.74	13438.28	13206.00
17	7	8	6539.00	23051.00	139.30	0	Spot (Block17, Row8, Column7)	17769.33	17212.00	8663.33	0.01	0.49	1694.00	1978.18	1694.00	922.21	0.07	0.47	100.00	100.00	0.00	15518.00	16075.33	9311131.00	17.12	5354.86	4511.00
17	8	8	6830.00	23049.00	157.00	0	Spot (Block17, Row8, Column8)	64085.04	65535.00	5953.87	0.01	0.09	1739.00	1932.24	1739.00	670.33	0.05	0.35	100.00	100.00	92.32	63796.00	62346.04	43385972.00	92.72	18033.45	15755.00
18	1	1	9245.00	20949.00	158.20	0	Spot (Block18, Row1, Column1)	60083.65	65535.00	9288.00	0.04	0.15	1197.00	1302.30	1197.00	412.66	0.04	0.32	100.00	100.00	67.06	64338.00	58886.65	41037500.00	142.45	16440.05	13361.50
18	2	1	9541.00	20954.00	148.55	0	Spot (Block18, Row1, Column2)	4329.40	4174.00	1583.94	0.02	0.37	1163.00	1195.39	1163.00	243.19	0.01	0.20	100.00	100.00	0.00	3011.00	3166.40	2601969.00	12.89	1879.04	1778.00
18	3	1	9850.00	20952.00	151.50	0	Spot (Block18, Row1, Column3)	3233.73	2923.00	1294.89	0.04	0.40	1126.00	1155.14	1126.00	123.50	0.01	0.11	100.00	100.00	0.00	1797.00	2107.73	2043720.00	16.83	1559.16	1526.00
18	4	1	10139.00	20954.00	147.75	0	Spot (Block18, Row1, Column4)	3677.85	3590.00	1205.90	0.01	0.33	1138.00	1167.36	1138.00	142.48	0.01	0.12	100.00	100.00	0.00	2452.00	2539.85	2184645.00	17.62	1800.53	1731.50
18	5	1	10444.00	20955.00	148.30	0	Spot (Block18, Row1, Column5)	5623.75	4990.00	3094.71	0.05	0.55	1161.00	1185.70	1161.00	167.25	0.01	0.14	100.00	100.00	0.00	3829.00	4462.75	3374249.00	26.54	2006.29	1925.00
18	6	1	10744.00	20952.00	147.35	0	Spot (Block18, Row1, Column6)	8619.12	7773.00	4322.29	0.04	0.50	1194.00	1218.56	1194.00	188.79	0.01	0.15	100.00	100.00	0.00	6579.00	7425.12	5093898.00	39.20	2959.24	2302.00
18	7	1	11041.00	20956.00	148.65	0	Spot (Block18, Row1, Column7)	23176.05	21182.00	14136.56	0.04	0.61	1223.00	1260.26	1223.00	190.36	0.01	0.15	100.00	100.00	3.14	19959.00	21953.05	14021508.00	115.13	5923.25	4421.00
18	8	1	11361.00	20939.00	190.85	0	Spot (Block18, Row1, Column8)	1971.20	1833.00	803.27	0.03	0.41	1246.00	1264.37	1246.00	144.06	0.01	0.11	91.00	82.00	0.00	587.00	725.20	2024427.00	4.91	1561.04	1419.50
18	1	2	9263.00	21274.00	82.20	0	Spot (Block18, Row2, Column1)	1379.10	1385.00	113.05	0.00	0.08	1209.00	1296.68	1209.00	325.58	0.03	0.25	6.00	0.00	0.00	176.00	170.10	226172.00	0.25	1304.37	1275.50
18	2	2	9541.00	21255.00	129.30	0	Spot (Block18, Row2, Column2)	4977.29	4877.00	1395.72	0.01	0.28	1163.00	1176.79	1163.00	128.66	0.01	0.11	100.00	100.00	0.00	3714.00	3814.29	2224848.00	29.54	2210.31	2185.00
18	3	2	9841.00	21255.00	169.60	0	Spot (Block18, Row2, Column3)	1658.12	1594.50	304.43	0.02	0.18	1113.00	1146.21	1113.00	123.20	0.01	0.11	95.00	83.00	0.00	481.50	545.12	1323178.00	4.16	1284.09	1237.00
18	4	2	10150.00	21253.00	184.80	0	Spot (Block18, Row2, Column4)	3120.02	3129.00	899.70	0.00	0.29	1133.00	1182.50	1133.00	173.31	0.02	0.15	100.00	100.00	0.00	1996.00	1987.02	2995224.00	11.18	1694.31	1683.00
18	5	2	10446.00	21254.00	187.55	0	Spot (Block18, Row2, Column5)	17321.45	16794.00	5809.48	0.01	0.34	1173.00	1290.16	1173.00	671.05	0.04	0.52	100.00	100.00	0.00	15621.00	16148.45	17148238.00	23.89	4959.92	4363.50
18	6	2	10746.00	21256.00	147.00	-50	Spot (Block18, Row2, Column6)	2061.83	1963.50	417.00	0.02	0.20	1206.00	1573.04	1206.00	1524.49	0.12	0.97	6.00	0.00	0.00	757.50	855.83	1208230.00	0.32	1650.30	1571.00
18	7	2	11047.00	21256.00	156.90	0	Spot (Block18, Row2, Column7)	2718.66	2585.50	851.12	0.02	0.31	1236.00	1321.95	1236.00	481.48	0.03	0.36	90.00	65.00	0.00	1349.50	1482.66	1843251.00	2.90	1582.08	1582.00
18	8	2	11345.00	21243.00	187.55	0	Spot (Block18, Row2, Column8)	1355.85	1326.50	144.52	0.01	0.11	1241.00	1293.67	1241.00	357.27	0.02	0.28	4.00	0.00	0.00	85.50	114.85	1339579.00	0.17	1298.64	1285.00
18	1	3	9245.00	21551.00	145.40	0	Spot (Block18, Row3, Column1)	7943.70	7449.50	3759.99	0.03	0.47	1168.00	1180.64	1168.00	135.53	0.00	0.11	100.00	100.00	0.00	6281.50	6775.70	4575573.00	49.90	2600.14	2295.00
18	2	3	9556.00	21563.00	176.30	0	Spot (Block18, Row3, Column2)	1786.05	1702.50	349.82	0.02	0.20	1189.00	1268.71	1189.00	422.56	0.03	0.33	59.00	24.00	0.00	513.50	597.05	1546718.00	1.22	1370.59	1315.00
18	3	3	9842.00	21555.00	145.80	0	Spot (Block18, Row3, Column3)	3843.50	3412.00	2645.39	0.05	0.69	1141.00	1172.44	1141.00	163.71	0.01	0.14	100.00	100.00	0.00	2271.00	2702.50	2229231.00	16.32	1782.85	1654.00
18	4	3	10146.00	21554.00	146.95	0	Spot (Block18, Row3, Column4)	12034.98	11774.00	5511.66	0.01	0.46	1134.00	1171.39	1134.00	143.10	0.01	0.12	100.00	100.00	0.00	10640.00	10900.98	7088603.00	75.92	3644.61	3299.00
18	5	3	10407.00	21552.00	188.75	0	Spot (Block18, Row3, Column5)	2060.89	1603.50	1719.65	0.11	0.83	1196.00	1542.44	1196.00	1238.82	0.11	0.80	24.00	5.00	0.00	407.50	864.89	2089741.00	0.42	1574.31	1295.00
18	6	3	10743.00	21552.00	244.30	0	Spot (Block18, Row3, Column6)	59110.90	65535.00	13955.31	0.04	0.24	1357.00	2364.76	1357.00	2381.25	0.24	1.01	100.00	100.00	77.57	64178.00	57753.90	101731160.00	23.83	12497.50	11708.00
18	7	3	11036.00	21558.00	165.95	0	Spot (Block18, Row3, Column7)	4687.27	3845.00	2716.50	0.09	0.58	1309.00	1762.07	1309.00	1597.01	0.13	0.91	63.00	43.00	0.00	2536.00	3378.27	3567013.00	1.83	1867.53	1641.00
18	8	3	11346.00	21561.00	170.05	0	Spot (Block18, Row3, Column8)	61065.57	65535.00	11335.53	0.03	0.19	1297.00	1459.99	1297.00	637.83	0.05	0.44	100.00	100.00	82.75	64238.00	59768.57	49219344.00	93.45	14149.89	12902.00
18	1	4	9248.00	21854.00	145.40	0	Spot (Block18, Row4, Column1)	11742.89	10784.00	5995.52	0.04	0.51	1183.00	1260.03	1183.00	417.90	0.03	0.33	100.00	100.00	0.00	9601.00	10559.89	6752161.00	25.08	3161.97	2747.50
18	2	4	9544.00	21850.00	170.70	0	Spot (Block18, Row4, Column2)	26764.86	24744.00	13848.33	0.03	0.52	1271.00	1478.69	1271.00	714.53	0.07	0.48	100.00	100.00	0.25	23473.00	25493.86	21652776.00	35.39	5759.76	5578.00
18	3	4	9846.00	21855.00	147.00	0	Spot (Block18, Row4, Column3)	43587.29	43496.00	19040.12	0.00	0.44	1191.00	1385.24	1191.00	679.11	0.07	0.49	100.00	100.00	27.24	42305.00	42396.29	25760228.00	62.14	9248.59	8030.00
18	4	4	10134.00	21859.00	190.90	0	Spot (Block18, Row4, Column4)	1439.31	1399.00	186.29	0.01	0.13	1146.00	1180.48	1146.00	174.96	0.01	0.15	66.00	37.00	0.00	253.00	293.31	1478176.00	1.48	1224.55	1203.00
18	5	4	10454.00	21865.00	189.75	0	Spot (Block18, Row4, Column5)	1756.69	1669.00	299.77	0.02	0.17	1259.00	1396.68	1259.00	626.65	0.05	0.45	25.00	1.00	0.00	410.00	497.69	1786557.00	0.57	1445.80	1418.00
18	6	4	10748.00	21854.00	192.30	0	Spot (Block18, Row4, Column6)	24300.75	23991.00	7941.57	0.01	0.33	1354.00	1762.78	1354.00	1200.34	0.11	0.68	100.00	100.00	0.00	22637.00	22946.75	25442896.00	18.78	6839.77	6028.50
18	7	4	11046.00	21840.00	166.75	0	Spot (Block18, Row4, Column7)	2964.47	2525.00	1477.66	0.07	0.50	1407.50	1769.86	1407.50	1324.98	0.10	0.75	43.00	23.00	0.00	1117.50	1556.97	2288573.00	0.90	1879.04	1542.00
18	8	4	11340.00	21864.00	153.85	0	Spot (Block18, Row4, Column8)	2511.31	2537.00	591.41	0.00	0.24	1373.00	1506.02	1373.00	586.83	0.04	0.39	77.00	49.00	0.00	1164.00	1138.31	1654952.00	1.71	1704.11	1683.00
18	1	5	9246.00	22170.00	191.25	0	Spot (Block18, Row5, Column1)	6670.43	4821.50	6392.67	0.14	0.96	1220.00	1592.67	1220.00	1167.98	0.12	0.73	71.00	61.00	0.00	3601.50	5450.43	6870539.00	4.35	3276.31	1446.50
18	2	5	9546.00	22154.00	166.75	0	Spot (Block18, Row5, Column2)	62339.61	65535.00	9288.93	0.02	0.15	1429.00	1885.70	1429.00	1265.53	0.12	0.67	100.00	100.00	85.97	64106.00	60910.61	48001976.00	47.77	15106.40	12857.00
18	3	5	9849.00	22154.00	160.35	0	Spot (Block18, Row5, Column3)	54626.94	65535.00	15215.33	0.08	0.28	1304.00	1559.02	1304.00	852.21	0.08	0.55	100.00	100.00	57.69	64231.00	53322.94	38730836.00	62.27	10861.84	10126.00
18	4	5	10142.00	22158.00	144.70	0	Spot (Block18, Row5, Column4)	7161.07	6622.00	3568.23	0.03	0.50	1212.00	1336.68	1212.00	528.67	0.04	0.40	100.00	100.00	0.00	5410.00	5949.07	4053163.00	11.02	2535.99	2287.50
18	5	5	10448.00	22160.00	144.55	0	Spot (Block18, Row5, Column5)	47226.80	52440.00	18752.11	0.05	0.40	1267.00	1302.13	1267.00	258.95	0.01	0.20	100.00	100.00	37.83	51173.00	45959.80	26966660.00	177.35	9880.06	8161.00
18	6	5	10746.00	22156.00	147.00	-50	Spot (Block18, Row5, Column6)	2368.71	2330.00	533.21	0.01	0.23	1324.00	1747.91	1324.00	1378.83	0.12	0.79	27.00	0.00	0.00	1006.00	1044.71	1399908.00	0.45	1611.76	1573.00
18	7	5	11046.00	22157.00	233.75	0	Spot (Block18, Row5, Column7)	59566.60	65535.00	12919.15	0.04	0.22	1576.00	2179.10	1576.00	1604.43	0.14	0.74	100.00	100.00	77.30	63959.00	57990.60	93401592.00	35.77	13518.28	12990.50
18	8	5	11348.00	22156.00	144.80	0	Spot (Block18, Row5, Column8)	7511.10	6602.00	4355.69	0.06	0.58	1322.00	1515.70	1322.00	751.66	0.06	0.50	93.00	85.00	0.00	5280.00	6189.10	4288841.00	7.98	2605.31	2295.00
18	1	6	9245.00	22455.00	241.95	0	Spot (Block18, Row6, Column1)	59189.38	65535.00	13027.04	0.04	0.22	1515.00	2185.58	1515.00	1769.00	0.16	0.81	100.00	100.00	73.64	64020.00	57674.38	99912920.00	32.22	13285.84	12642.00
18	2	6	9544.00	22458.00	246.00	0	Spot (Block18, Row6, Column2)	58479.84	65535.00	14135.97	0.05	0.24	1514.00	2098.09	1514.00	1639.85	0.14	0.78	100.00	100.00	73.00	64021.00	56965.84	102224040.00	34.38	13704.49	13711.00
18	3	6	9839.00	22453.00	143.95	0	Spot (Block18, Row6, Column3)	16565.83	15686.00	8071.36	0.02	0.49	1292.00	1497.80	1292.00	846.79	0.06	0.57	100.00	100.00	0.00	14394.00	15273.83	9392825.00	17.79	4495.37	3886.00
18	4	6	10148.00	22453.00	151.85	0	Spot (Block18, Row6, Column4)	3277.97	3119.50	1085.85	0.02	0.33	1271.00	1308.03	1271.00	205.84	0.01	0.16	100.00	99.00	0.00	1848.50	2006.97	2071674.00	9.57	1775.26	1674.00
18	5	6	10445.00	22458.00	144.90	0	Spot (Block18, Row6, Column5)	41455.45	42925.00	20026.72	0.02	0.48	1291.00	1396.89	1291.00	648.97	0.03	0.46	100.00	100.00	24.13	41634.00	40164.45	23712624.00	61.73	8522.29	6983.50
18	6	6	10789.00	22457.00	220.10	0	Spot (Block18, Row6, Column6)	1834.25	1796.00	294.96	0.01	0.16	1396.00	1807.60	1396.00	1323.39	0.11	0.73	0.00	0.00	0.00	400.00	438.25	2542277.00	0.02	1666.44	1678.50
18	7	6	11046.00	22455.00	148.15	0	Spot (Block18, Row6, Column7)	11513.20	10313.00	5839.18	0.05	0.51	1514.00	1812.36	1514.00	1047.98	0.08	0.58	100.00	97.00	0.00	8799.00	9999.20	6884894.00	9.26	3818.81	3534.00
18	8	6	11349.00	22459.00	146.15	0	Spot (Block18, Row6, Column8)	11201.05	9856.00	6389.99	0.06	0.57	1342.00	1401.29	1342.00	278.98	0.02	0.20	100.00	100.00	0.00	8514.00	9859.05	6552613.00	35.13	3253.44	2942.00
18	1	7	9241.00	22751.00	161.60	0	Spot (Block18, Row7, Column1)	37822.10	35632.00	18558.85	0.03	0.49	1428.00	1848.57	1428.00	1206.74	0.11	0.65	100.00	100.00	13.38	34204.00	36394.10	27421108.00	29.81	7605.17	7538.00
18	2	7	9563.00	22773.00	164.55	0	Spot (Block18, Row7, Column2)	1697.34	1671.00	254.91	0.01	0.15	1314.00	1557.81	1314.00	948.60	0.07	0.61	2.00	0.00	0.00	357.00	383.34	1267915.00	0.15	1555.20	1494.50
18	3	7	9841.00	22775.00	78.40	0	Spot (Block18, Row7, Column3)	2257.19	1491.00	2925.61	0.18	1.30	1215.00	1254.36	1215.00	160.86	0.01	0.13	75.00	46.00	0.00	276.00	1042.19	327292.00	6.23	1537.70	1356.50
18	4	7	10156.00	22747.00	187.75	0	Spot (Block18, Row7, Column4)	1685.46	1625.50	232.06	0.02	0.14	1268.00	1316.00	1268.00	326.27	0.02	0.25	52.00	20.00	0.00	357.50	417.46	1668605.00	1.13	1447.85	1411.00
18	5	7	10438.00	22753.00	170.55	0	Spot (Block18, Row7, Column5)	3371.70	3357.00	928.40	0.00	0.28	1329.00	1608.25	1329.00	1040.05	0.08	0.65	83.00	48.00	0.00	2028.00	2042.70	2734449.00	1.70	1953.01	1950.00
18	6	7	10744.00	22757.00	239.40	0	Spot (Block18, Row7, Column6)	57978.64	65535.00	14218.25	0.05	0.25	1593.00	2374.60	1593.00	1959.70	0.17	0.83	100.00	100.00	69.14	63942.00	56385.64	95433984.00	28.37	14077.90	12857.50
18	7	7	11042.00	22758.00	148.10	0	Spot (Block18, Row7, Column7)	11297.21	11079.00	4998.56	0.01	0.44	1468.00	1863.81	1468.00	1395.61	0.10	0.75	100.00	99.00	0.00	9611.00	9829.21	6812219.00	6.76	4019.35	3370.50
18	8	7	11345.00	22753.00	189.85	0	Spot (Block18, Row7, Column8)	39509.50	40774.00	10831.31	0.01	0.27	1379.00	1437.99	1379.00	361.15	0.02	0.25	100.00	100.00	0.49	39395.00	38130.50	40023152.00	105.42	9850.74	9272.00
18	1	8	9244.00	23059.00	178.25	0	Spot (Block18, Row8, Column1)	1812.05	1757.50	348.39	0.01	0.19	1320.00	1423.60	1320.00	477.97	0.03	0.34	40.00	5.00	0.00	437.50	492.05	1605477.00	0.81	1495.66	1436.00
18	2	8	9548.00	23055.00	153.35	0	Spot (Block18, Row8, Column2)	2439.91	2290.50	610.84	0.03	0.25	1290.00	1308.57	1290.00	148.13	0.01	0.11	100.00	98.00	0.00	1000.50	1149.91	1581060.00	7.64	1627.09	1621.00
18	3	8	9838.00	23054.00	148.05	0	Spot (Block18, Row8, Column3)	3061.32	2767.00	1243.41	0.04	0.41	1279.00	1352.31	1279.00	434.04	0.02	0.32	89.00	67.00	0.00	1488.00	1782.32	1827608.00	3.94	1730.50	1650.00
18	4	8	10142.00	23056.00	167.20	0	Spot (Block18, Row8, Column4)	63557.34	65535.00	7325.81	0.01	0.12	1321.00	1455.00	1321.00	573.85	0.04	0.39	100.00	100.00	90.51	64214.00	62236.34	49575224.00	108.22	16640.01	13801.00
18	5	8	10445.00	23056.00	147.00	-50	Spot (Block18, Row8, Column5)	1695.96	1635.00	214.20	0.02	0.13	1464.00	1794.76	1464.00	1112.65	0.09	0.62	0.00	0.00	0.00	171.00	231.96	995527.00	-0.09	1562.25	1542.00
18	6	8	10743.00	23055.00	243.65	0	Spot (Block18, Row8, Column6)	58484.49	65535.00	14121.90	0.05	0.24	1811.00	2371.20	1811.00	1583.49	0.12	0.67	100.00	100.00	74.33	63724.00	56673.49	100477624.00	35.44	13544.34	13194.00
18	7	8	11047.00	23056.00	142.80	0	Spot (Block18, Row8, Column7)	6708.48	6518.00	2602.31	0.01	0.39	1523.00	1849.03	1523.00	1032.97	0.08	0.56	100.00	83.00	0.00	4995.00	5185.48	3689664.00	4.70	2878.56	2567.50
18	8	8	11333.00	23056.00	159.45	0	Spot (Block18, Row8, Column8)	64255.86	65535.00	5205.78	0.01	0.08	1495.00	1660.67	1495.00	618.09	0.05	0.37	100.00	100.00	92.05	64040.00	62760.86	45236556.00	101.27	17747.00	15707.00
19	1	1	13745.00	20954.00	161.30	0	Spot (Block19, Row1, Column1)	57729.64	65535.00	11966.16	0.06	0.21	1207.00	1328.98	1207.00	398.08	0.04	0.30	100.00	100.00	61.30	64328.00	56522.64	41623448.00	141.68	12923.85	10313.00
19	2	1	14043.00	20961.00	153.30	0	Spot (Block19, Row1, Column2)	13454.70	12912.00	5978.71	0.02	0.44	1190.00	1235.10	1190.00	265.82	0.02	0.22	100.00	100.00	0.00	11722.00	12264.70	8637918.00	45.97	3919.47	3341.00
19	3	1	14351.00	20967.00	194.75	0	Spot (Block19, Row1, Column3)	1358.00	1333.00	156.46	0.01	0.12	1180.00	1194.50	1180.00	144.96	0.01	0.12	51.00	23.00	0.00	153.00	178.00	1451705.00	1.13	1238.93	1204.00
19	4	1	14642.00	20962.00	150.30	0	Spot (Block19, Row1, Column4)	10091.08	9410.00	4510.75	0.03	0.45	1177.00	1188.74	1177.00	128.43	0.00	0.11	100.00	100.00	0.00	8233.00	8914.08	6216106.00	69.32	3235.26	2914.50
19	5	1	14949.00	20963.00	157.60	0	Spot (Block19, Row1, Column5)	1951.60	1864.00	378.66	0.02	0.19	1184.00	1220.56	1184.00	285.64	0.01	0.23	90.00	66.00	0.00	680.00	767.60	1332943.00	2.56	1358.70	1347.00
19	6	1	15242.00	20956.00	149.60	0	Spot (Block19, Row1, Column6)	8311.53	8012.00	3800.49	0.02	0.46	1195.00	1219.52	1195.00	141.43	0.01	0.12	100.00	100.00	0.00	6817.00	7116.53	5094966.00	50.14	2977.26	2326.00
19	7	1	15538.00	20959.00	148.65	0	Spot (Block19, Row1, Column7)	8490.94	8157.00	3466.44	0.02	0.41	1193.00	1216.13	1193.00	136.46	0.01	0.11	100.00	100.00	0.00	6964.00	7297.94	5111546.00	53.31	2962.79	2723.00
19	8	1	15850.00	20957.00	163.75	0	Spot (Block19, Row1, Column8)	2808.06	2751.00	760.52	0.01	0.27	1196.00	1217.71	1196.00	128.83	0.01	0.11	100.00	100.00	0.00	1555.00	1612.06	2089199.00	12.34	1661.18	1595.50
19	1	2	13747.00	21258.00	147.00	-50	Spot (Block19, Row2, Column1)	1377.37	1365.00	139.31	0.00	0.10	1236.00	1325.94	1236.00	341.09	0.03	0.26	9.00	0.00	0.00	129.00	141.37	812647.00	0.15	1304.65	1300.00
19	2	2	14056.00	21256.00	139.60	0	Spot (Block19, Row2, Column2)	1776.56	1773.00	242.73	0.00	0.14	1198.00	1221.86	1198.00	145.67	0.01	0.12	97.00	88.00	0.00	575.00	578.56	936248.00	3.81	1383.39	1401.00
19	3	2	14349.00	21257.00	161.90	0	Spot (Block19, Row2, Column3)	2053.54	1932.00	499.58	0.03	0.24	1187.00	1202.14	1187.00	111.96	0.01	0.09	99.00	96.00	0.00	745.00	866.54	1486760.00	7.60	1435.76	1432.50
19	4	2	14648.00	21258.00	194.65	0	Spot (Block19, Row2, Column4)	1508.48	1458.00	215.84	0.01	0.14	1203.00	1265.77	1203.00	305.27	0.02	0.24	41.00	11.00	0.00	255.00	305.48	1612564.00	0.80	1309.80	1305.50
19	5	2	14950.00	21263.00	191.85	0	Spot (Block19, Row2, Column5)	54012.63	58323.00	12597.75	0.03	0.23	1260.00	1533.21	1260.00	1282.16	0.09	0.84	100.00	100.00	40.25	57063.00	52752.63	56227564.00	40.93	12398.94	11048.00
19	6	2	15247.00	21260.00	147.00	-50	Spot (Block19, Row2, Column6)	1581.26	1574.00	167.54	0.00	0.11	1264.00	1614.42	1264.00	1421.31	0.11	0.88	0.00	0.00	0.00	310.00	317.26	928198.00	-0.02	1458.55	1419.00
19	7	2	15550.00	21261.00	184.90	0	Spot (Block19, Row2, Column7)	1567.90	1559.00	208.35	0.00	0.13	1258.00	1326.50	1258.00	453.35	0.02	0.34	23.00	0.00	0.00	301.00	309.90	1506750.00	0.53	1341.30	1297.50
19	8	2	15865.00	21219.00	133.60	0	Spot (Block19, Row2, Column8)	1372.12	1370.00	118.46	0.00	0.09	1212.00	1258.31	1212.00	287.39	0.02	0.23	10.00	0.00	0.00	158.00	160.12	665476.00	0.40	1283.89	1286.00
19	1	3	13749.00	21562.00	146.80	0	Spot (Block19, Row3, Column1)	7232.17	6828.50	2602.66	0.02	0.36	1206.00	1230.31	1206.00	144.62	0.01	0.12	100.00	100.00	0.00	5622.50	6026.17	4238052.00	41.50	2696.43	2396.00
19	2	3	14048.00	21565.00	157.50	0	Spot (Block19, Row3, Column2)	2381.45	2288.00	590.12	0.02	0.25	1229.00	1339.45	1229.00	562.93	0.04	0.42	83.00	47.00	0.00	1059.00	1152.45	1621770.00	1.85	1536.83	1483.50
19	3	3	14340.00	21556.00	147.60	0	Spot (Block19, Row3, Column3)	6277.92	5417.00	4110.80	0.06	0.65	1206.00	1246.10	1206.00	170.80	0.01	0.14	100.00	100.00	0.00	4211.00	5071.92	3741639.00	29.46	2400.05	2244.50
19	4	3	14649.00	21562.00	148.05	0	Spot (Block19, Row3, Column4)	11962.22	11226.50	5270.37	0.03	0.44	1218.00	1260.43	1218.00	208.25	0.01	0.17	100.00	100.00	0.00	10008.50	10744.22	7153410.00	51.39	3849.29	3289.00
19	5	3	14916.00	21571.00	120.90	0	Spot (Block19, Row3, Column5)	7257.05	3350.00	11744.38	0.34	1.62	1308.00	1848.31	1308.00	1793.44	0.15	0.97	52.00	34.00	2.07	2042.00	5949.05	2808477.00	3.02	2687.41	2038.00
19	6	3	15247.00	21559.00	247.40	0	Spot (Block19, Row3, Column6)	59556.97	65535.00	13516.65	0.04	0.23	1503.00	2582.94	1503.00	2466.02	0.24	0.95	100.00	100.00	79.76	64032.00	58053.97	105357632.00	23.10	12987.84	12820.50
19	7	3	15547.00	21560.00	147.00	-50	Spot (Block19, Row3, Column7)	1670.95	1630.00	203.49	0.01	0.12	1307.00	1603.08	1307.00	1007.29	0.09	0.63	0.00	0.00	0.00	323.00	363.95	985862.00	0.07	1498.14	1489.50
19	8	3	15848.00	21565.00	165.05	0	Spot (Block19, Row3, Column8)	59950.62	65535.00	10800.37	0.04	0.18	1291.00	1372.18	1291.00	446.84	0.03	0.33	100.00	100.00	69.67	64244.00	58659.62	45263152.00	131.09	13715.49	13301.50
19	1	4	13748.00	21861.00	146.45	0	Spot (Block19, Row4, Column1)	12143.25	11550.00	5382.48	0.02	0.44	1215.00	1343.53	1215.00	600.41	0.04	0.45	100.00	100.00	0.00	10335.00	10928.25	7103803.00	17.99	3728.36	3337.00
19	2	4	14047.00	21860.00	182.65	0	Spot (Block19, Row4, Column2)	41621.41	42242.00	20322.55	0.01	0.49	1293.00	1548.96	1293.00	885.95	0.08	0.57	100.00	100.00	25.80	40949.00	40328.41	38874640.00	45.23	8764.18	8705.50
19	3	4	14345.00	21862.00	148.50	0	Spot (Block19, Row4, Column3)	35235.04	33193.00	17387.30	0.03	0.49	1258.00	1480.90	1258.00	881.88	0.07	0.60	100.00	100.00	5.47	31935.00	33977.04	21246760.00	38.28	8250.13	6380.00
19	4	4	14635.00	21851.00	198.15	0	Spot (Block19, Row4, Column4)	1515.66	1481.00	210.39	0.01	0.14	1204.00	1243.96	1204.00	175.37	0.01	0.14	71.00	37.00	0.00	277.00	311.66	1683899.00	1.55	1312.27	1288.00
19	5	4	14952.00	21871.00	149.00	0	Spot (Block19, Row4, Column5)	2466.76	2180.50	1370.12	0.05	0.56	1374.00	1590.36	1374.00	724.84	0.06	0.46	54.00	14.00	0.00	806.50	1092.76	1499790.00	1.21	1775.62	1660.50
19	6	4	15245.00	21856.00	193.20	0	Spot (Block19, Row4, Column6)	58655.20	65535.00	10945.96	0.05	0.19	1600.00	2027.81	1600.00	1419.66	0.10	0.70	100.00	100.00	61.80	63935.00	57055.20	61881884.00	39.89	14212.88	12205.00
19	7	4	15544.00	21834.00	169.75	0	Spot (Block19, Row4, Column7)	1658.39	1603.00	284.32	0.01	0.17	1398.00	1678.69	1398.00	932.42	0.08	0.56	0.00	0.00	0.00	205.00	260.39	1328369.00	-0.02	1483.82	1433.50
19	8	4	15845.00	21861.00	173.80	0	Spot (Block19, Row4, Column8)	1947.06	1909.50	328.29	0.01	0.17	1325.00	1404.09	1325.00	329.49	0.03	0.23	78.00	41.00	0.00	584.50	622.06	1635527.00	1.65	1498.96	1487.50
19	1	5	13749.00	22162.00	148.30	0	Spot (Block19, Row5, Column1)	18318.46	16213.50	9060.83	0.05	0.49	1274.00	1731.01	1274.00	1808.02	0.13	1.04	100.00	99.00	0.00	14939.50	17044.46	10991078.00	9.17	4868.48	4098.00
19	2	5	14049.00	22162.00	160.65	0	Spot (Block19, Row5, Column2)	61975.53	65535.00	8387.62	0.02	0.14	1415.00	1870.53	1415.00	1251.40	0.12	0.67	100.00	100.00	78.53	64120.00	60560.53	43879088.00	48.03	15716.29	13985.00
19	3	5	14346.00	22162.00	176.15	0	Spot (Block19, Row5, Column3)	56241.95	65535.00	16292.25	0.07	0.29	1343.00	1635.94	1343.00	1040.93	0.09	0.64	100.00	100.00	65.44	64192.00	54898.95	48818500.00	52.46	11408.66	10993.00
19	4	5	14649.00	22165.00	147.00	0	Spot (Block19, Row5, Column4)	5822.12	5430.00	2328.78	0.03	0.40	1241.00	1390.43	1241.00	734.51	0.05	0.53	100.00	94.00	0.00	4189.00	4581.12	3423405.00	6.03	2289.21	2057.00
19	5	5	14947.00	22164.00	148.50	0	Spot (Block19, Row5, Column5)	46109.20	52537.50	20041.43	0.06	0.43	1335.00	1420.25	1335.00	370.15	0.03	0.26	100.00	100.00	40.17	51202.50	44774.20	27665688.00	120.73	11038.84	9633.50
19	6	5	15247.00	22160.00	147.00	-50	Spot (Block19, Row5, Column6)	1804.69	1766.00	253.60	0.01	0.14	1556.00	1775.83	1556.00	882.21	0.06	0.50	1.00	0.00	0.00	210.00	248.69	1062961.00	0.03	1603.10	1579.00
19	7	5	15550.00	22163.00	221.90	0	Spot (Block19, Row5, Column7)	58444.82	65535.00	12566.06	0.05	0.22	1537.00	1916.70	1537.00	1043.69	0.10	0.54	100.00	100.00	67.38	63998.00	56907.82	82408152.00	54.16	14005.86	13301.00
19	8	5	15857.00	22162.00	152.95	0	Spot (Block19, Row5, Column8)	2123.97	2129.00	493.12	0.00	0.23	1317.00	1466.31	1317.00	599.54	0.05	0.41	63.00	18.00	0.00	812.00	806.97	1367838.00	1.10	1591.18	1472.00
19	1	6	13747.00	22461.00	246.10	0	Spot (Block19, Row6, Column1)	58517.54	65535.00	14477.53	0.05	0.25	1475.00	2430.48	1475.00	2328.78	0.22	0.96	100.00	100.00	75.76	64060.00	57042.54	102582560.00	24.08	12144.00	11040.00
19	2	6	14042.00	22461.00	226.80	0	Spot (Block19, Row6, Column2)	55071.05	65535.00	15173.02	0.08	0.28	1503.00	2066.15	1503.00	1451.07	0.14	0.70	100.00	100.00	57.63	64032.00	53568.05	81230656.00	36.53	13016.80	12575.00
19	3	6	14339.00	22460.00	148.10	0	Spot (Block19, Row6, Column3)	14607.34	13864.00	6745.00	0.02	0.46	1343.00	1588.41	1343.00	933.98	0.07	0.59	100.00	100.00	0.00	12521.00	13264.34	8691368.00	13.94	4307.88	3982.00
19	4	6	14652.00	22463.00	152.65	0	Spot (Block19, Row6, Column4)	3737.44	3527.00	1426.56	0.03	0.38	1236.00	1277.45	1236.00	181.55	0.01	0.14	100.00	100.00	0.00	2291.00	2501.44	2369538.00	13.55	1855.71	1795.00
19	5	6	14947.00	22461.00	147.85	0	Spot (Block19, Row6, Column5)	30219.92	27361.50	17077.79	0.04	0.57	1310.00	1389.34	1310.00	346.04	0.03	0.25	100.00	100.00	2.99	26051.50	28909.92	18192412.00	83.31	6927.56	5715.50
19	6	6	15246.00	22460.00	147.00	-50	Spot (Block19, Row6, Column6)	1526.23	1502.00	170.46	0.01	0.11	1475.00	1639.59	1475.00	710.60	0.05	0.43	0.00	0.00	0.00	27.00	51.23	902002.00	-0.16	1472.52	1486.00
19	7	6	15547.00	22464.00	148.70	0	Spot (Block19, Row6, Column7)	4016.12	3658.00	1370.36	0.04	0.34	1493.00	1703.69	1493.00	774.64	0.06	0.45	94.00	70.00	0.00	2165.00	2523.12	2421718.00	2.99	2457.50	2190.00
19	8	6	15851.00	22478.00	172.55	0	Spot (Block19, Row6, Column8)	1818.91	1777.00	297.35	0.01	0.16	1359.00	1412.15	1359.00	364.34	0.02	0.26	57.00	22.00	0.00	418.00	459.91	1506059.00	1.12	1501.89	1467.00
19	1	7	13747.00	22759.00	182.15	0	Spot (Block19, Row7, Column1)	45304.85	49796.00	20358.73	0.04	0.45	1513.00	1983.95	1513.00	1357.00	0.12	0.68	100.00	100.00	37.79	48283.00	43791.85	42315084.00	31.92	9452.03	9484.50
19	2	7	14056.00	22771.00	190.25	0	Spot (Block19, Row7, Column2)	1603.04	1587.00	189.57	0.00	0.12	1409.00	1702.83	1409.00	977.64	0.08	0.57	0.00	0.00	0.00	178.00	194.04	1643114.00	-0.10	1504.27	1490.00
19	3	7	14362.00	22746.00	166.20	0	Spot (Block19, Row7, Column3)	1436.66	1398.00	140.75	0.01	0.10	1277.00	1303.55	1277.00	211.23	0.01	0.16	39.00	2.00	0.00	121.00	159.66	1101920.00	0.63	1356.94	1331.50
19	4	7	14655.00	22758.00	198.70	0	Spot (Block19, Row7, Column4)	1497.20	1461.00	196.34	0.01	0.13	1211.00	1271.61	1211.00	296.13	0.02	0.23	37.00	7.00	0.00	250.00	286.20	1669380.00	0.76	1324.34	1309.00
19	5	7	14946.00	22760.00	147.00	-50	Spot (Block19, Row7, Column5)	1826.28	1799.00	201.46	0.01	0.11	1338.00	1602.38	1338.00	895.49	0.08	0.56	1.00	0.00	0.00	461.00	488.28	1077507.00	0.25	1638.01	1625.00
19	6	7	15246.00	22763.00	223.65	0	Spot (Block19, Row7, Column6)	54443.92	65535.00	15645.61	0.08	0.29	1606.00	2183.53	1606.00	1494.98	0.13	0.68	100.00	100.00	59.47	63929.00	52837.92	77910112.00	34.96	13758.17	12290.00
19	7	7	15545.00	22763.00	152.20	0	Spot (Block19, Row7, Column7)	5297.47	5135.00	1767.75	0.01	0.33	1537.00	1809.61	1537.00	915.94	0.07	0.51	97.00	84.00	0.00	3598.00	3760.47	3379785.00	3.81	2509.93	2213.00
19	8	7	15847.00	22754.00	195.65	0	Spot (Block19, Row7, Column8)	63946.60	65535.00	5861.87	0.01	0.09	1422.00	1570.17	1422.00	556.69	0.04	0.35	100.00	100.00	89.65	64113.00	62524.60	69191016.00	112.05	16982.19	14866.00
19	1	8	13734.00	23059.00	144.50	0	Spot (Block19, Row8, Column1)	2851.16	2630.00	1369.80	0.04	0.48	1486.00	1604.05	1486.00	663.37	0.03	0.41	75.00	37.00	0.00	1144.00	1365.16	1619460.00	1.88	2085.07	1953.00
19	2	8	14067.00	23061.00	163.50	0	Spot (Block19, Row8, Column2)	1618.04	1577.00	215.30	0.01	0.13	1383.00	1407.28	1383.00	197.58	0.01	0.14	49.00	21.00	0.00	194.00	235.04	1195729.00	1.07	1509.52	1497.00
19	3	8	14339.00	23050.00	156.60	0	Spot (Block19, Row8, Column3)	1736.42	1743.00	247.56	0.00	0.14	1288.00	1329.80	1288.00	285.81	0.01	0.21	70.00	32.00	0.00	455.00	448.42	1168610.00	1.42	1464.49	1425.50
19	4	8	14641.00	23061.00	164.00	0	Spot (Block19, Row8, Column4)	64303.45	65535.00	5276.80	0.01	0.08	1279.00	1349.81	1279.00	391.87	0.02	0.29	100.00	100.00	92.88	64256.00	63024.45	47842236.00	160.65	17722.17	14782.00
19	5	8	14919.00	23052.00	193.70	0	Spot (Block19, Row8, Column5)	1461.63	1426.00	199.93	0.01	0.14	1311.00	1575.85	1311.00	923.83	0.08	0.59	0.00	0.00	0.00	115.00	150.63	1547864.00	-0.12	1364.04	1343.50
19	6	8	15249.00	23059.00	245.50	0	Spot (Block19, Row8, Column6)	58442.06	65535.00	14431.88	0.05	0.25	1808.00	2410.40	1808.00	1660.30	0.12	0.69	100.00	100.00	75.93	63727.00	56634.06	102216464.00	33.75	13238.39	12969.00
19	7	8	15550.00	23061.00	146.40	0	Spot (Block19, Row8, Column7)	6203.09	5994.00	2369.68	0.01	0.38	1596.00	1892.36	1596.00	1033.04	0.07	0.55	96.00	84.00	0.00	4398.00	4607.09	3616404.00	4.17	2822.88	2533.00
19	8	8	15838.00	23065.00	161.00	0	Spot (Block19, Row8, Column8)	63800.64	65535.00	6554.88	0.01	0.10	1563.00	1740.20	1563.00	645.66	0.05	0.37	100.00	100.00	90.79	63972.00	62237.64	45745500.00	96.12	17454.47	15202.00
20	1	1	18250.00	20963.00	162.40	0	Spot (Block20, Row1, Column1)	54746.28	65535.00	14398.37	0.08	0.26	1268.00	1361.38	1268.00	389.09	0.03	0.29	100.00	100.00	54.86	64267.00	53478.28	40019888.00	137.21	12176.00	10062.00
20	2	1	18542.00	20966.00	158.55	0	Spot (Block20, Row1, Column2)	48239.77	54337.00	18081.07	0.05	0.37	1233.00	1398.16	1233.00	601.22	0.05	0.43	100.00	100.00	40.40	53104.00	47006.77	33671616.00	77.91	9776.12	8586.00
20	3	1	18849.00	20966.00	154.90	0	Spot (Block20, Row1, Column3)	42659.05	45494.50	21903.88	0.03	0.51	1214.00	1311.54	1214.00	353.22	0.03	0.27	100.00	100.00	36.52	44280.50	41445.05	28155148.00	117.06	8246.84	7003.00
20	4	1	19142.00	20962.00	152.75	0	Spot (Block20, Row1, Column4)	43017.55	43593.50	19140.08	0.01	0.44	1212.00	1388.21	1212.00	681.11	0.06	0.49	100.00	100.00	27.50	42381.50	41805.55	27531400.00	61.12	9458.87	8213.00
20	5	1	19450.00	20967.00	160.15	0	Spot (Block20, Row1, Column5)	50463.63	65535.00	20426.09	0.11	0.40	1222.00	1293.36	1222.00	315.26	0.02	0.24	100.00	100.00	56.60	64313.00	49241.63	35577148.00	155.97	10357.34	8487.00
20	6	1	19746.00	20966.00	156.10	0	Spot (Block20, Row1, Column6)	59606.46	65535.00	10061.15	0.04	0.17	1222.00	1319.20	1222.00	381.01	0.03	0.29	100.00	100.00	67.12	64313.00	58384.46	39698252.00	152.98	16119.30	13691.50
20	7	1	20040.00	20966.00	164.85	0	Spot (Block20, Row1, Column7)	64277.99	65535.00	5640.26	0.01	0.09	1222.00	1319.35	1222.00	365.93	0.03	0.28	100.00	100.00	93.11	64313.00	63055.99	48530364.00	172.05	17543.62	13929.00
20	8	1	20353.00	20963.00	157.75	0	Spot (Block20, Row1, Column8)	8704.87	8132.00	3872.15	0.03	0.44	1206.00	1237.91	1206.00	206.92	0.01	0.17	100.00	100.00	0.00	6926.00	7498.87	5980244.00	36.09	2954.59	2633.00
20	1	2	18246.00	21264.00	147.00	-50	Spot (Block20, Row2, Column1)	1472.36	1468.00	165.46	0.00	0.11	1315.00	1426.26	1315.00	475.28	0.04	0.33	3.00	0.00	0.00	153.00	157.36	868693.00	0.10	1497.33	1498.50
20	2	2	18546.00	21265.00	142.20	0	Spot (Block20, Row2, Column2)	55978.81	65535.00	15004.76	0.07	0.27	1294.00	1437.01	1294.00	651.06	0.05	0.45	100.00	100.00	60.47	64241.00	54684.81	30732580.00	83.77	12055.73	10812.50
20	3	2	18849.00	21263.00	153.30	0	Spot (Block20, Row2, Column3)	5083.77	4470.00	2496.07	0.06	0.49	1283.00	1464.46	1283.00	803.33	0.06	0.55	99.00	76.00	0.00	3187.00	3800.77	3294283.00	4.51	2047.97	1890.00
20	4	2	19151.00	21262.00	183.35	0	Spot (Block20, Row2, Column4)	47835.71	53712.00	18923.07	0.05	0.40	1311.00	1589.01	1311.00	951.27	0.08	0.60	100.00	100.00	38.64	52401.00	46524.71	45061612.00	48.62	9650.90	9440.50
20	5	2	19450.00	21266.00	190.45	0	Spot (Block20, Row2, Column5)	7297.54	7074.00	2347.15	0.01	0.32	1292.00	1461.41	1292.00	671.74	0.05	0.46	100.00	100.00	0.00	5782.00	6005.54	7450787.00	8.69	2804.57	2651.00
20	6	2	19743.00	21263.00	153.70	0	Spot (Block20, Row2, Column6)	31580.89	28422.00	17802.39	0.05	0.56	1328.00	1547.17	1328.00	741.11	0.07	0.48	100.00	100.00	2.63	27094.00	30252.89	20401272.00	40.53	6837.74	5820.00
20	7	2	20052.00	21266.00	154.80	0	Spot (Block20, Row2, Column7)	30666.35	26717.00	17782.73	0.06	0.58	1305.00	1407.05	1305.00	386.05	0.03	0.27	100.00	100.00	2.88	25412.00	29361.35	20209144.00	75.79	6844.83	5786.50
20	8	2	20349.00	21269.00	172.45	0	Spot (Block20, Row2, Column8)	1485.57	1474.00	150.59	0.00	0.10	1209.00	1263.23	1209.00	305.37	0.02	0.24	38.00	0.00	0.00	265.00	276.57	1234509.00	0.73	1295.18	1297.00
20	1	3	18250.00	21566.00	159.60	0	Spot (Block20, Row3, Column1)	54936.96	65535.00	16152.26	0.08	0.29	1304.00	1370.44	1304.00	286.54	0.02	0.21	100.00	100.00	62.43	64231.00	53632.96	38456204.00	186.94	13171.62	10792.00
20	2	3	18544.00	21569.00	148.10	0	Spot (Block20, Row3, Column2)	7531.67	6889.00	3549.29	0.04	0.47	1309.00	1476.54	1309.00	632.92	0.05	0.43	100.00	99.00	0.00	5580.00	6222.67	4496405.00	9.57	2918.12	2536.00
20	3	3	18835.00	21566.00	149.65	0	Spot (Block20, Row3, Column3)	28573.94	26361.50	16799.11	0.03	0.59	1309.00	1387.16	1309.00	329.20	0.03	0.24	100.00	100.00	4.89	25052.50	27264.94	17544408.00	82.59	6983.51	4730.00
20	4	3	19146.00	21566.00	157.00	0	Spot (Block20, Row3, Column4)	59963.38	65535.00	10232.30	0.04	0.17	1334.00	1496.89	1334.00	682.72	0.05	0.46	100.00	100.00	69.62	64201.00	58629.38	40655536.00	85.64	16030.23	13664.50
20	5	3	19447.00	21558.00	148.70	0	Spot (Block20, Row3, Column5)	16037.34	14635.00	10263.14	0.04	0.64	1324.00	1558.48	1324.00	792.31	0.07	0.51	100.00	100.00	0.49	13311.00	14713.34	9798817.00	18.27	5405.57	3332.00
20	6	3	19750.00	21563.00	230.45	0	Spot (Block20, Row3, Column6)	58588.54	65535.00	12167.78	0.05	0.21	1454.00	2012.23	1454.00	1239.74	0.14	0.62	100.00	100.00	62.91	64081.00	57134.54	89407064.00	45.64	13747.98	13100.50
20	7	3	20053.00	21567.00	156.65	0	Spot (Block20, Row3, Column7)	51919.86	65535.00	18185.91	0.10	0.35	1378.00	1655.84	1378.00	916.61	0.08	0.55	100.00	100.00	56.57	64157.00	50541.86	34786576.00	54.84	12675.62	9961.00
20	8	3	20348.00	21568.00	163.80	0	Spot (Block20, Row3, Column8)	53586.78	64455.50	14897.94	0.08	0.28	1263.00	1354.34	1263.00	457.97	0.03	0.34	100.00	100.00	48.13	63192.50	52323.78	40190440.00	114.05	11225.93	10478.00
20	1	4	18245.00	21863.00	155.85	0	Spot (Block20, Row4, Column1)	59499.82	65535.00	10351.48	0.04	0.17	1358.00	1507.05	1358.00	684.88	0.05	0.45	100.00	100.00	68.01	64177.00	58141.82	39805728.00	84.68	14002.66	13035.50
20	2	4	18546.00	21863.00	191.25	0	Spot (Block20, Row4, Column2)	34233.24	31311.50	19459.95	0.04	0.57	1402.50	1639.33	1402.50	784.70	0.07	0.48	100.00	100.00	11.34	29909.00	32830.74	35328816.00	41.54	7997.96	8017.50
20	3	4	18847.00	21866.00	166.80	0	Spot (Block20, Row4, Column3)	64832.51	65535.00	3498.45	0.00	0.05	1414.00	1666.60	1414.00	862.99	0.07	0.52	100.00	100.00	94.31	64121.00	63418.51	50116040.00	73.19	19605.21	16504.50
20	4	4	19137.00	21866.00	154.00	0	Spot (Block20, Row4, Column4)	4659.11	4401.50	1675.66	0.02	0.36	1364.00	1434.17	1364.00	357.61	0.02	0.25	100.00	99.00	0.00	3037.50	3295.11	3028423.00	9.02	2188.04	2034.00
20	5	4	19439.00	21869.00	147.65	0	Spot (Block20, Row4, Column5)	8760.69	6433.00	10256.89	0.13	1.17	1369.00	1431.68	1369.00	321.41	0.02	0.22	100.00	99.00	1.85	5064.00	7391.69	5203848.00	22.80	3305.40	2256.00
20	6	4	19745.00	21864.00	193.10	0	Spot (Block20, Row4, Column6)	8892.12	8861.50	2363.37	0.00	0.27	1428.00	1704.41	1428.00	853.44	0.08	0.50	100.00	100.00	0.00	7433.50	7464.12	9390083.00	8.42	3404.98	3213.00
20	7	4	20045.00	21868.00	154.80	0	Spot (Block20, Row4, Column7)	39540.77	38767.00	23787.33	0.01	0.60	1413.00	1661.51	1413.00	755.94	0.07	0.45	100.00	100.00	35.36	37354.00	38127.77	26057504.00	50.11	7681.12	6280.00
20	8	4	20347.00	21875.00	153.75	0	Spot (Block20, Row4, Column8)	17206.88	15823.50	9687.86	0.04	0.56	1307.00	1428.64	1307.00	449.58	0.04	0.31	100.00	100.00	0.00	14516.50	15899.88	11150060.00	35.10	4655.02	3820.00
20	1	5	18249.00	22167.00	156.05	0	Spot (Block20, Row5, Column1)	51849.41	65535.00	17594.76	0.10	0.34	1396.00	1696.06	1396.00	1013.48	0.08	0.60	100.00	100.00	55.21	64139.00	50453.41	34843076.00	49.49	12014.75	9440.00
20	2	5	18549.00	22166.00	162.25	0	Spot (Block20, Row5, Column2)	56476.75	65535.00	13068.29	0.06	0.23	1474.00	1857.39	1474.00	1103.86	0.10	0.59	100.00	100.00	57.97	64061.00	55002.75	41115444.00	49.48	11992.98	10631.50
20	3	5	18846.00	22163.00	181.40	0	Spot (Block20, Row5, Column3)	53350.80	65535.00	17634.80	0.09	0.33	1489.00	1813.68	1489.00	1047.17	0.09	0.58	100.00	100.00	57.33	64046.00	51861.80	49136580.00	49.22	10870.52	10687.00
20	4	5	19151.00	22167.00	154.35	0	Spot (Block20, Row5, Column4)	47527.23	63405.50	20806.51	0.13	0.44	1388.00	1553.04	1388.00	719.06	0.05	0.46	100.00	100.00	48.47	62017.50	46139.23	31083024.00	63.94	10130.57	8806.50
20	5	5	19453.00	22169.00	166.60	0	Spot (Block20, Row5, Column5)	64774.61	65535.00	3969.97	0.01	0.06	1399.00	1506.38	1399.00	455.91	0.03	0.30	100.00	100.00	94.55	64136.00	63375.61	49876956.00	138.77	19511.23	16518.50
20	6	5	19751.00	22162.00	153.25	0	Spot (Block20, Row5, Column6)	35225.31	32864.50	18836.46	0.03	0.53	1464.00	1708.42	1464.00	816.75	0.07	0.48	100.00	100.00	9.01	31400.50	33761.31	22685152.00	41.04	7665.16	6395.00
20	7	5	20049.00	22165.00	221.80	0	Spot (Block20, Row5, Column7)	58427.28	65535.00	12671.85	0.05	0.22	1588.00	2025.27	1588.00	1106.20	0.11	0.55	100.00	100.00	67.38	63947.00	56839.28	82383416.00	50.99	14002.93	13169.00
20	8	5	20348.00	22168.00	157.05	0	Spot (Block20, Row5, Column8)	51613.29	65535.00	19909.91	0.10	0.39	1381.00	1587.32	1381.00	720.25	0.06	0.45	100.00	100.00	60.27	64154.00	50232.29	34942476.00	69.46	11769.68	8952.00
20	1	6	18246.00	22466.00	228.95	0	Spot (Block20, Row6, Column1)	55196.36	65535.00	13936.58	0.07	0.25	1527.00	2195.23	1527.00	1503.16	0.16	0.68	100.00	100.00	52.65	64008.00	53669.36	83347312.00	35.26	13138.30	12452.50
20	2	6	18547.00	22467.00	229.55	0	Spot (Block20, Row6, Column2)	56277.81	65535.00	14386.30	0.07	0.26	1625.00	2085.05	1625.00	1265.34	0.11	0.61	100.00	100.00	60.67	63910.00	54652.81	85430640.00	42.83	13248.08	12420.50
20	3	6	18841.00	22465.00	158.85	0	Spot (Block20, Row6, Column3)	64538.13	65535.00	3840.81	0.01	0.06	1503.00	1780.83	1503.00	974.75	0.07	0.55	100.00	100.00	87.34	64032.00	63035.13	44854428.00	64.38	18627.05	16197.50
20	4	6	19149.00	22465.00	151.80	0	Spot (Block20, Row6, Column4)	22932.34	20328.00	14212.75	0.05	0.62	1393.00	1484.41	1393.00	359.30	0.03	0.24	100.00	100.00	0.00	18935.00	21539.34	14470307.00	59.69	5117.95	4276.00
20	5	6	19446.00	22467.00	167.35	0	Spot (Block20, Row6, Column5)	64653.44	65535.00	4242.50	0.01	0.07	1440.00	1660.39	1440.00	753.58	0.06	0.45	100.00	100.00	94.10	64095.00	63213.44	50430196.00	83.59	19856.01	16249.00
20	6	6	19751.00	22466.00	152.75	0	Spot (Block20, Row6, Column6)	10896.11	8577.00	7483.83	0.10	0.69	1490.00	1714.10	1490.00	768.84	0.06	0.45	100.00	87.00	0.00	7087.00	9406.11	7006197.00	11.94	3135.55	2840.00
20	7	6	20052.00	22467.00	161.30	0	Spot (Block20, Row6, Column7)	58584.51	65535.00	12131.75	0.05	0.21	1578.00	1835.52	1578.00	867.12	0.07	0.47	100.00	100.00	67.82	63957.00	57006.51	42415572.00	65.45	14806.47	11910.00
20	8	6	20351.00	22469.00	162.65	0	Spot (Block20, Row6, Column8)	58135.18	65535.00	13157.83	0.05	0.23	1429.00	1509.73	1429.00	399.54	0.02	0.26	100.00	100.00	69.99	64106.00	56706.18	42613480.00	141.73	13724.14	10700.00
20	1	7	18244.00	22763.00	188.95	0	Spot (Block20, Row7, Column1)	41330.98	41946.00	21042.86	0.01	0.51	1525.00	1931.35	1525.00	1158.41	0.10	0.60	100.00	100.00	29.98	40421.00	39805.98	41496596.00	34.01	9154.17	9095.00
20	2	7	18543.00	22767.00	157.15	0	Spot (Block20, Row7, Column2)	5042.71	4292.50	2875.09	0.07	0.57	1526.00	1826.07	1526.00	1026.42	0.08	0.56	71.00	57.00	0.00	2766.50	3516.71	3449212.00	3.13	2187.13	2032.00
20	3	7	18841.00	22761.00	176.30	0	Spot (Block20, Row7, Column3)	1754.57	1718.50	212.70	0.01	0.12	1417.50	1517.01	1417.50	429.36	0.03	0.28	32.00	1.00	0.00	301.00	337.07	1519457.00	0.55	1538.97	1497.50
20	4	7	19150.00	22766.00	152.00	0	Spot (Block20, Row7, Column4)	4116.19	3646.00	1968.05	0.05	0.48	1396.00	1555.36	1396.00	675.67	0.05	0.43	87.00	64.00	0.00	2250.00	2720.19	2617894.00	3.79	1969.09	1921.50
20	5	7	19449.00	22769.00	192.30	0	Spot (Block20, Row7, Column5)	41792.32	41802.00	20325.14	0.00	0.49	1578.00	1985.84	1578.00	1170.32	0.10	0.59	100.00	100.00	27.70	40224.00	40214.32	43756864.00	34.01	9226.31	8935.00
20	6	7	19751.00	22769.00	227.05	0	Spot (Block20, Row7, Column6)	54699.55	65535.00	15043.79	0.08	0.28	1663.00	2394.06	1663.00	1692.91	0.16	0.71	100.00	100.00	58.58	63872.00	53036.55	80682680.00	30.90	13838.10	13554.00
20	7	7	20036.00	22765.00	162.05	0	Spot (Block20, Row7, Column7)	62848.09	65535.00	8095.63	0.02	0.13	1590.00	1974.42	1590.00	1272.13	0.09	0.64	100.00	100.00	81.59	63945.00	61258.09	45753848.00	47.85	17584.23	13133.00
20	8	7	20347.00	22764.00	190.35	0	Spot (Block20, Row7, Column8)	20281.04	21008.50	5263.18	0.02	0.26	1429.00	1528.40	1429.00	466.58	0.03	0.31	100.00	100.00	0.00	19579.50	18852.04	20808340.00	40.19	6207.53	5846.00
20	1	8	18245.00	23071.00	148.65	0	Spot (Block20, Row8, Column1)	2067.03	1982.00	508.53	0.02	0.25	1453.00	1556.42	1453.00	605.28	0.03	0.39	39.00	4.00	0.00	529.00	614.03	1244353.00	0.84	1721.47	1698.00
20	2	8	18553.00	23068.00	152.20	0	Spot (Block20, Row8, Column2)	23093.53	20331.00	13175.00	0.06	0.57	1457.00	1493.52	1457.00	245.17	0.01	0.16	100.00	100.00	0.16	18874.00	21636.53	14572018.00	88.10	5876.63	5476.00
20	3	8	18840.00	23063.00	156.00	0	Spot (Block20, Row8, Column3)	36387.90	31880.00	23977.85	0.06	0.66	1423.00	1489.89	1423.00	314.45	0.02	0.21	100.00	100.00	28.66	30457.00	34964.90	24380008.00	110.98	6648.57	6097.00
20	4	8	19147.00	23067.00	162.70	0	Spot (Block20, Row8, Column4)	63496.21	65535.00	5636.04	0.01	0.09	1460.00	1523.61	1460.00	376.02	0.02	0.25	100.00	100.00	82.51	64075.00	62036.21	46479676.00	164.81	16559.69	15416.50
20	5	8	19431.00	23065.00	156.65	0	Spot (Block20, Row8, Column5)	3970.78	3743.00	1372.73	0.03	0.35	1516.00	1828.15	1516.00	1022.99	0.08	0.56	79.00	56.00	0.00	2227.00	2454.78	2696158.00	2.09	2165.13	1964.00
20	6	8	19750.00	23065.00	227.80	0	Spot (Block20, Row8, Column6)	57076.84	65535.00	13472.77	0.06	0.24	1769.00	2318.90	1769.00	1438.75	0.12	0.62	100.00	100.00	60.38	63766.00	55307.84	84702920.00	38.06	13917.61	13495.00
20	7	8	20048.00	23067.00	152.70	0	Spot (Block20, Row8, Column7)	49753.45	62662.50	18973.29	0.10	0.38	1601.00	1919.28	1601.00	974.58	0.08	0.51	100.00	100.00	47.96	61061.50	48152.45	31643420.00	49.08	12249.75	10778.50
20	8	8	20338.00	23070.00	162.30	0	Spot (Block20, Row8, Column8)	63660.66	65535.00	7176.19	0.01	0.11	1487.00	1640.24	1487.00	525.26	0.04	0.32	100.00	100.00	89.70	64048.00	62173.66	46345408.00	118.08	16989.54	12429.00
21	1	1	4738.00	25443.00	155.70	0	Spot (Block21, Row1, Column1)	59651.82	65535.00	10090.71	0.04	0.17	911.00	1015.05	911.00	364.72	0.05	0.36	100.00	100.00	67.32	64624.00	58740.82	39788116.00	160.77	14260.75	11602.00
21	2	1	5040.00	25437.00	145.65	0	Spot (Block21, Row1, Column2)	6499.10	4407.50	9849.10	0.17	1.52	862.00	893.79	862.00	213.65	0.02	0.24	99.00	98.00	1.90	3545.50	5637.10	3769476.00	26.24	2089.99	1482.00
21	3	1	5349.00	25448.00	211.15	0	Spot (Block21, Row1, Column3)	1050.51	1035.00	93.21	0.01	0.09	865.00	875.03	865.00	75.03	0.01	0.09	91.00	57.00	0.00	170.00	185.51	1336249.00	2.34	930.78	924.00
21	4	1	5631.00	25446.00	142.65	0	Spot (Block21, Row1, Column4)	3438.99	3324.00	1107.75	0.01	0.32	871.00	880.66	871.00	70.98	0.00	0.08	100.00	100.00	0.00	2453.00	2567.99	1905199.00	36.04	1438.63	1347.50
21	5	1	5941.00	25445.00	158.35	0	Spot (Block21, Row1, Column5)	1681.11	1617.00	500.37	0.02	0.30	883.00	897.09	883.00	94.20	0.01	0.11	99.00	96.00	0.00	734.00	798.11	1161645.00	8.32	1073.33	1069.00
21	6	1	6235.00	25444.00	148.70	0	Spot (Block21, Row1, Column6)	2598.23	2435.00	746.33	0.03	0.29	918.00	933.09	918.00	82.56	0.01	0.09	100.00	100.00	0.00	1517.00	1680.23	1561538.00	20.17	1315.72	1296.00
21	7	1	6532.00	25448.00	146.20	0	Spot (Block21, Row1, Column7)	2752.80	2562.00	825.10	0.03	0.30	916.00	930.43	916.00	75.02	0.01	0.08	100.00	100.00	0.00	1646.00	1836.80	1604883.00	24.29	1397.82	1356.00
21	8	1	6842.00	25445.00	166.90	0	Spot (Block21, Row1, Column8)	1720.39	1574.00	576.63	0.04	0.34	905.00	913.11	905.00	70.99	0.00	0.08	100.00	100.00	0.00	669.00	815.39	1331580.00	11.37	1102.32	1107.00
21	1	2	4735.00	25746.00	147.00	-50	Spot (Block21, Row2, Column1)	1093.30	1079.00	92.95	0.01	0.09	929.00	1021.14	929.00	302.59	0.04	0.30	7.00	0.00	0.00	150.00	164.30	646141.00	0.24	1120.79	1102.00
21	2	2	5038.00	25746.00	141.95	0	Spot (Block21, Row2, Column2)	1280.97	1283.00	149.42	0.00	0.12	874.00	883.84	874.00	92.58	0.00	0.10	99.00	92.00	0.00	409.00	406.97	700688.00	4.29	1014.28	1000.00
21	3	2	5345.00	25736.00	222.95	0	Spot (Block21, Row2, Column3)	1061.90	1047.00	104.03	0.01	0.10	869.00	874.28	869.00	54.46	0.00	0.06	92.00	77.00	0.00	178.00	192.90	1514274.00	3.45	932.47	927.00
21	4	2	5641.00	25743.00	197.05	0	Spot (Block21, Row2, Column4)	1191.45	1179.00	150.08	0.00	0.13	886.00	903.77	886.00	106.48	0.01	0.12	94.00	68.00	0.00	293.00	305.45	1308208.00	2.70	995.09	994.00
21	5	2	5943.00	25750.00	176.60	0	Spot (Block21, Row2, Column5)	12951.29	12674.00	4949.92	0.01	0.38	905.00	950.89	905.00	280.11	0.02	0.29	100.00	100.00	0.00	11769.00	12046.29	11254669.00	42.84	3837.51	3513.50
21	6	2	6230.00	25743.00	182.95	0	Spot (Block21, Row2, Column6)	1323.66	1282.00	194.02	0.01	0.15	941.00	1028.47	941.00	498.70	0.04	0.48	28.00	0.00	0.00	341.00	382.66	1252178.00	0.59	1064.88	1069.00
21	7	2	6530.00	25748.00	205.45	0	Spot (Block21, Row2, Column7)	1188.65	1163.00	153.03	0.01	0.13	923.00	957.05	923.00	273.38	0.02	0.29	39.00	6.00	0.00	240.00	265.65	1429940.00	0.85	1015.61	1012.00
21	8	2	6826.00	25744.00	231.05	0	Spot (Block21, Row2, Column8)	1003.98	1003.00	77.52	0.00	0.08	906.00	958.84	906.00	340.10	0.02	0.35	0.00	0.00	0.00	97.00	97.98	1540112.00	0.13	940.15	928.00
21	1	3	4740.00	26047.00	139.10	0	Spot (Block21, Row3, Column1)	3399.98	3335.50	1079.96	0.01	0.32	946.00	957.03	946.00	102.42	0.01	0.11	100.00	100.00	0.00	2389.50	2453.98	1774792.00	23.85	1670.23	1648.00
21	2	3	5037.00	26052.00	210.35	0	Spot (Block21, Row3, Column2)	1087.25	1074.00	109.15	0.01	0.10	874.00	943.32	874.00	330.52	0.03	0.35	16.00	0.00	0.00	200.00	213.25	1382985.00	0.44	957.09	956.50
21	3	3	5324.00	26048.00	147.75	0	Spot (Block21, Row3, Column3)	2005.55	1898.00	515.81	0.02	0.26	879.00	897.05	879.00	98.72	0.01	0.11	100.00	99.00	0.00	1019.00	1126.55	1195310.00	11.23	1197.71	1139.00
21	4	3	5639.00	26048.00	143.30	0	Spot (Block21, Row3, Column4)	3787.48	3754.00	1326.37	0.00	0.35	896.00	904.89	896.00	69.49	0.00	0.08	100.00	100.00	0.00	2858.00	2891.48	2117202.00	41.48	1566.47	1506.50
21	5	3	5928.00	26046.00	154.45	0	Spot (Block21, Row3, Column5)	1744.59	1683.50	494.96	0.02	0.28	924.00	1048.17	924.00	578.40	0.05	0.55	64.00	22.00	0.00	759.50	820.59	1144449.00	1.20	1146.89	1100.50
21	6	3	6239.00	26051.00	237.65	0	Spot (Block21, Row3, Column6)	47372.95	41515.00	15940.41	0.06	0.34	983.00	1253.53	983.00	852.68	0.11	0.68	100.00	100.00	37.45	40532.00	46389.95	77029008.00	54.09	12896.04	12438.00
21	7	3	6549.00	26055.00	201.60	0	Spot (Block21, Row3, Column7)	1167.05	1132.00	143.76	0.01	0.12	924.00	1082.17	924.00	643.67	0.07	0.59	0.00	0.00	0.00	208.00	243.05	1347942.00	0.13	1012.05	1002.00
21	8	3	6841.00	26054.00	165.15	0	Spot (Block21, Row3, Column8)	61168.57	65535.00	10900.15	0.03	0.18	921.00	1047.89	921.00	556.55	0.06	0.53	100.00	100.00	81.48	64614.00	60247.57	46243884.00	108.02	13724.13	12331.00
21	1	4	4740.00	26345.00	138.95	0	Spot (Block21, Row4, Column1)	3607.05	3531.00	1187.07	0.01	0.33	949.00	1012.24	949.00	318.66	0.03	0.31	100.00	100.00	0.00	2582.00	2658.05	1864847.00	8.14	1722.61	1628.00
21	2	4	5039.00	26350.00	166.45	0	Spot (Block21, Row4, Column2)	18270.52	16454.00	9562.45	0.05	0.52	921.00	1123.31	921.00	593.58	0.09	0.53	100.00	100.00	0.00	15533.00	17349.52	14050029.00	28.89	4086.24	4044.00
21	3	4	5338.00	26349.00	139.50	0	Spot (Block21, Row4, Column3)	17589.41	17050.00	7494.95	0.01	0.43	917.00	1084.85	917.00	541.14	0.07	0.50	100.00	100.00	0.00	16133.00	16672.41	9234441.00	30.50	4818.25	4061.50
21	4	4	5636.00	26322.00	264.50	0	Spot (Block21, Row4, Column4)	1028.17	1000.00	354.75	0.01	0.35	902.00	920.56	902.00	91.91	0.01	0.10	52.00	19.00	0.00	98.00	126.17	2087191.00	1.17	946.28	906.00
21	5	4	5926.00	26363.00	154.60	0	Spot (Block21, Row4, Column5)	1595.45	1393.00	1227.07	0.06	0.77	964.00	1001.25	964.00	174.00	0.02	0.17	91.00	66.00	0.00	429.00	631.45	1049805.00	3.41	1157.59	1147.50
21	6	4	6241.00	26347.00	182.00	0	Spot (Block21, Row4, Column6)	15531.49	15169.00	6233.99	0.01	0.40	1011.00	1166.49	1011.00	590.62	0.06	0.51	100.00	100.00	0.00	14158.00	14520.49	14428757.00	24.32	4261.71	4066.00
21	7	4	6537.00	26346.00	173.45	0	Spot (Block21, Row4, Column7)	1447.35	1394.50	294.03	0.02	0.20	958.00	1085.58	958.00	593.61	0.05	0.55	32.00	2.00	0.00	436.50	489.35	1207090.00	0.61	1073.65	1069.00
21	8	4	6838.00	26360.00	152.05	0	Spot (Block21, Row4, Column8)	1711.57	1715.00	303.98	0.00	0.18	963.00	1026.34	963.00	425.43	0.03	0.41	81.00	39.00	0.00	752.00	748.57	1081710.00	1.61	1158.86	1131.00
21	1	5	4736.00	26647.00	138.70	0	Spot (Block21, Row5, Column1)	8768.39	8315.00	3677.93	0.02	0.42	947.00	1088.42	947.00	597.09	0.06	0.55	100.00	100.00	0.00	7368.00	7821.39	4585867.00	12.86	2765.97	2449.00
21	2	5	5040.00	26646.00	161.90	0	Spot (Block21, Row5, Column2)	62296.94	65535.00	9258.89	0.02	0.15	987.00	1308.20	987.00	836.37	0.12	0.64	100.00	100.00	84.44	64548.00	61309.94	45228008.00	72.92	13969.29	12899.00
21	3	5	5343.00	26649.00	154.90	0	Spot (Block21, Row5, Column3)	51506.86	65535.00	17481.67	0.10	0.34	972.00	1195.85	972.00	695.22	0.09	0.58	100.00	100.00	52.13	64563.00	50534.86	33891776.00	72.37	9255.86	8151.50
21	4	5	5636.00	26647.00	149.75	0	Spot (Block21, Row5, Column4)	1904.89	1873.00	484.56	0.01	0.25	914.00	1012.34	914.00	449.56	0.04	0.44	85.00	55.00	0.00	959.00	990.89	1177220.00	1.99	1147.10	1107.00
21	5	5	5941.00	26649.00	136.90	0	Spot (Block21, Row5, Column5)	18228.84	17611.00	7854.67	0.01	0.43	984.00	1010.29	984.00	148.94	0.01	0.15	100.00	100.00	0.00	16627.00	17244.84	9223793.00	115.61	4692.86	4032.00
21	6	5	6216.00	26641.00	184.30	0	Spot (Block21, Row5, Column6)	1515.02	1462.00	337.79	0.02	0.22	1076.00	1170.81	1076.00	572.83	0.04	0.49	23.00	1.00	0.00	386.00	439.02	1443813.00	0.60	1223.91	1219.50
21	7	5	6542.00	26650.00	219.75	0	Spot (Block21, Row5, Column7)	40351.58	34361.00	20676.94	0.07	0.51	1018.00	1260.99	1018.00	852.07	0.09	0.68	100.00	100.00	32.54	33343.00	39333.58	55806672.00	45.88	11005.52	10803.00
21	8	5	6845.00	26648.00	144.05	0	Spot (Block21, Row5, Column8)	1997.66	1913.50	554.32	0.02	0.28	964.00	1049.25	964.00	552.35	0.04	0.53	74.00	43.00	0.00	949.50	1033.66	1130674.00	1.72	1207.23	1169.00
21	1	6	4739.00	26947.00	233.90	0	Spot (Block21, Row6, Column1)	41588.29	31864.00	18319.07	0.12	0.44	1032.00	1391.29	1032.00	956.36	0.13	0.69	100.00	100.00	29.72	30832.00	40556.29	65626776.00	42.03	11994.64	11735.00
21	2	6	5036.00	26948.00	226.40	0	Spot (Block21, Row6, Column2)	34122.43	25546.50	18432.37	0.13	0.54	1024.00	1334.44	1024.00	870.95	0.11	0.65	100.00	100.00	13.56	24522.50	33098.43	50091936.00	37.65	9210.38	9171.00
21	3	6	5331.00	26945.00	142.50	0	Spot (Block21, Row6, Column3)	4791.72	4610.50	1715.58	0.02	0.36	949.00	1132.38	949.00	658.87	0.08	0.58	100.00	100.00	0.00	3661.50	3842.72	2645029.00	5.55	1787.86	1679.50
21	4	6	5640.00	26951.00	195.80	0	Spot (Block21, Row6, Column4)	1291.58	1261.00	234.30	0.01	0.18	914.00	926.99	914.00	81.63	0.01	0.09	91.00	78.00	0.00	347.00	377.58	1398786.00	4.47	1039.53	1027.50
21	5	6	5941.00	26949.00	137.70	0	Spot (Block21, Row6, Column5)	7167.00	7196.00	2643.47	0.00	0.37	994.50	1021.10	994.50	237.87	0.01	0.23	100.00	100.00	0.00	6201.50	6172.50	3669506.00	25.84	2485.26	2270.00
21	6	6	6225.00	26945.00	186.10	0	Spot (Block21, Row6, Column6)	1347.59	1320.00	133.77	0.01	0.10	1076.00	1151.64	1076.00	496.25	0.03	0.43	7.00	0.00	0.00	244.00	271.59	1312549.00	0.39	1196.66	1195.00
21	7	6	6541.00	26950.00	152.35	0	Spot (Block21, Row6, Column7)	2497.70	2406.00	700.27	0.02	0.28	1013.00	1136.00	1013.00	604.58	0.05	0.53	92.00	61.00	0.00	1393.00	1484.70	1591035.00	2.25	1393.49	1371.00
21	8	6	6842.00	26954.00	163.75	0	Spot (Block21, Row6, Column8)	1609.94	1557.00	380.89	0.01	0.24	954.00	974.17	954.00	136.21	0.01	0.14	98.00	83.00	0.00	603.00	655.94	1199406.00	4.67	1102.40	1087.00
21	1	7	4735.00	27243.00	158.70	0	Spot (Block21, Row7, Column1)	28982.94	26578.00	15572.51	0.04	0.54	1045.00	1336.28	1045.00	817.69	0.11	0.61	100.00	100.00	1.15	25533.00	27937.94	20114168.00	33.81	5391.63	5109.50
21	2	7	5034.00	27247.00	147.00	-50	Spot (Block21, Row7, Column2)	1171.96	1168.00	73.51	0.00	0.06	974.00	1188.12	974.00	669.65	0.09	0.56	0.00	0.00	0.00	194.00	197.96	685598.00	-0.02	1133.29	1119.00
21	3	7	5330.00	27241.00	225.95	0	Spot (Block21, Row7, Column3)	1016.86	1010.00	67.27	0.00	0.07	916.00	950.68	916.00	249.74	0.02	0.26	3.00	0.00	0.00	94.00	100.86	1487673.00	0.27	963.48	968.00
21	4	7	5622.00	27250.00	215.15	0	Spot (Block21, Row7, Column4)	1086.13	1085.00	88.17	0.00	0.08	907.00	940.50	907.00	249.31	0.02	0.27	24.00	0.00	0.00	178.00	179.13	1435858.00	0.58	982.38	975.00
21	5	7	5933.00	27253.00	200.65	0	Spot (Block21, Row7, Column5)	1263.62	1277.00	143.87	0.00	0.11	982.00	1107.77	982.00	615.85	0.05	0.56	0.00	0.00	0.00	295.00	281.62	1439265.00	0.25	1093.02	1079.00
21	6	7	6235.00	27250.00	228.05	0	Spot (Block21, Row7, Column6)	35595.32	27633.00	19293.87	0.11	0.54	1094.00	1438.69	1094.00	1046.78	0.12	0.73	100.00	100.00	17.86	26539.00	34501.32	53001688.00	32.63	10419.07	10475.00
21	7	7	6538.00	27251.00	152.90	0	Spot (Block21, Row7, Column7)	1935.76	1864.00	431.98	0.02	0.22	1010.00	1126.48	1010.00	587.55	0.05	0.52	71.00	32.00	0.00	854.00	925.76	1233079.00	1.38	1251.17	1217.50
21	8	7	6842.00	27250.00	180.40	0	Spot (Block21, Row7, Column8)	27502.39	27619.00	9438.33	0.00	0.34	966.00	1030.90	966.00	293.08	0.03	0.28	100.00	100.00	0.00	26653.00	26536.39	25054668.00	90.32	6720.64	6094.00
21	1	8	4727.00	27561.00	154.55	0	Spot (Block21, Row8, Column1)	1812.16	1628.00	843.82	0.05	0.47	969.00	1064.61	969.00	451.94	0.04	0.42	80.00	31.00	0.00	659.00	843.16	1186965.00	1.65	1221.59	1211.00
21	2	8	5025.00	27555.00	236.75	0	Spot (Block21, Row8, Column2)	1160.37	1149.00	136.50	0.00	0.12	956.00	959.84	956.00	68.45	0.00	0.07	83.00	62.00	0.00	193.00	204.37	1869364.00	2.93	1003.11	999.50
21	3	8	5329.00	27547.00	150.55	0	Spot (Block21, Row8, Column3)	1496.90	1413.50	293.55	0.02	0.20	921.00	971.16	921.00	277.37	0.02	0.29	87.00	44.00	0.00	492.50	575.90	931072.00	1.90	1078.64	1077.00
21	4	8	5636.00	27550.00	160.60	0	Spot (Block21, Row8, Column4)	63971.13	65535.00	6321.28	0.01	0.10	935.00	1031.81	935.00	380.85	0.04	0.37	100.00	100.00	92.13	64600.00	63036.13	45547884.00	165.26	15631.68	12719.00
21	5	8	5931.00	27555.00	207.20	0	Spot (Block21, Row8, Column5)	1230.41	1210.00	365.14	0.01	0.30	987.00	1185.15	987.00	739.41	0.08	0.62	1.00	0.00	0.00	223.00	243.41	1499871.00	0.06	1067.69	1056.00
21	6	8	6242.00	27550.00	226.55	0	Spot (Block21, Row8, Column6)	46731.70	46169.50	18293.78	0.01	0.39	1158.50	1571.83	1158.50	1128.36	0.13	0.72	100.00	100.00	43.84	45011.00	45573.20	69070088.00	40.02	12769.72	12652.50
21	7	8	6539.00	27550.00	148.70	0	Spot (Block21, Row8, Column7)	2188.35	2132.00	559.89	0.01	0.26	1013.00	1262.07	1013.00	787.28	0.10	0.62	66.00	26.00	0.00	1119.00	1175.35	1302068.00	1.18	1328.91	1280.50
21	8	8	6830.00	27552.00	156.80	0	Spot (Block21, Row8, Column8)	63878.44	65535.00	6606.00	0.01	0.10	1050.00	1253.97	1050.00	551.83	0.08	0.44	100.00	100.00	92.04	64485.00	62828.44	43309984.00	113.48	16467.95	13393.00
22	1	1	9242.00	25451.00	157.25	0	Spot (Block22, Row1, Column1)	58724.88	65535.00	11042.72	0.05	0.19	1581.00	1712.36	1581.00	623.47	0.03	0.36	100.00	100.00	64.13	63954.00	57143.88	40109452.00	91.44	14959.83	12980.00
22	2	1	9539.00	25458.00	168.20	0	Spot (Block22, Row1, Column2)	62626.62	65535.00	8925.09	0.02	0.14	1599.00	2003.48	1599.00	3064.15	0.10	1.53	100.00	100.00	86.85	63936.00	61027.62	49037136.00	19.78	15998.34	13873.50
22	3	1	9844.00	25457.00	148.95	0	Spot (Block22, Row1, Column3)	45825.10	54524.50	20891.74	0.08	0.46	1558.00	1890.77	1558.00	3009.99	0.08	1.59	100.00	100.00	42.27	52966.50	44267.10	27861832.00	14.60	10188.45	8997.50
22	4	1	10136.00	25454.00	157.25	0	Spot (Block22, Row1, Column4)	63936.72	65535.00	5887.40	0.01	0.09	1572.00	1781.11	1572.00	795.57	0.05	0.45	100.00	100.00	90.47	63963.00	62364.72	43605256.00	78.13	17473.83	13908.00
22	5	1	10443.00	25457.00	156.20	0	Spot (Block22, Row1, Column5)	53056.37	65535.00	18586.27	0.09	0.35	1517.00	1632.78	1517.00	463.11	0.03	0.28	100.00	100.00	60.60	64018.00	51539.37	35548052.00	111.04	12153.69	9600.50
22	6	1	10735.00	25454.00	154.20	0	Spot (Block22, Row1, Column6)	64037.32	65535.00	5761.25	0.01	0.09	1536.00	1663.43	1536.00	487.17	0.03	0.29	100.00	100.00	89.86	63999.00	62501.32	42329052.00	128.03	16739.99	13560.50
22	7	1	11033.00	25456.00	164.25	0	Spot (Block22, Row1, Column7)	64417.29	65535.00	4702.36	0.01	0.07	1590.50	1688.37	1590.50	493.76	0.03	0.29	100.00	100.00	92.24	63944.50	62826.79	48120196.00	127.04	17443.62	13873.00
22	8	1	11344.00	25451.00	164.45	0	Spot (Block22, Row1, Column8)	3085.40	2906.50	761.58	0.03	0.25	1546.00	1587.26	1546.00	310.92	0.01	0.20	98.00	92.00	0.00	1360.50	1539.40	2314050.00	4.82	1988.52	2025.00
22	1	2	9207.00	25757.00	201.30	0	Spot (Block22, Row2, Column1)	1798.64	1782.00	233.68	0.00	0.13	1585.00	1701.21	1585.00	558.20	0.03	0.33	10.00	0.00	0.00	197.00	213.64	2075631.00	0.17	1661.86	1635.00
22	2	2	9540.00	25753.00	138.25	0	Spot (Block22, Row2, Column2)	56944.39	65535.00	14384.03	0.06	0.25	1615.00	2006.76	1615.00	3081.62	0.09	1.54	100.00	100.00	62.79	63920.00	55329.39	29383496.00	17.83	12885.67	12177.00
22	3	2	9842.00	25754.00	146.85	0	Spot (Block22, Row2, Column3)	7698.55	7009.00	3540.45	0.04	0.46	1585.00	1966.74	1585.00	3117.02	0.09	1.58	71.00	41.00	0.00	5424.00	6113.55	4542144.00	1.84	2947.17	2699.00
22	4	2	10143.00	25755.00	189.70	0	Spot (Block22, Row2, Column4)	43331.99	44882.00	20178.38	0.02	0.47	1693.00	1996.25	1693.00	1063.13	0.07	0.53	100.00	100.00	30.20	43189.00	41638.99	43765616.00	38.88	10227.60	10053.00
22	5	2	10442.00	25756.00	192.85	0	Spot (Block22, Row2, Column5)	30708.99	28962.50	11542.58	0.03	0.38	1684.00	1875.31	1684.00	819.93	0.05	0.44	100.00	100.00	0.10	27278.50	29024.99	32121608.00	35.17	8079.43	7442.50
22	6	2	10733.00	25759.00	151.45	0	Spot (Block22, Row2, Column6)	25787.48	22826.00	15730.31	0.05	0.61	1709.00	2060.51	1709.00	1562.36	0.08	0.76	100.00	99.00	0.32	21117.00	24078.48	16168753.00	15.19	5986.07	4723.00
22	7	2	11039.00	25756.00	149.70	0	Spot (Block22, Row2, Column7)	38293.57	36034.50	20303.46	0.03	0.53	1644.00	1811.57	1644.00	715.49	0.04	0.39	100.00	100.00	20.23	34390.50	36649.57	23282588.00	50.99	8970.70	7707.50
22	8	2	11341.00	25750.00	189.50	0	Spot (Block22, Row2, Column8)	1873.28	1808.00	270.86	0.02	0.14	1501.00	1589.32	1501.00	425.23	0.02	0.27	36.00	6.00	0.00	307.00	372.28	1888262.00	0.67	1655.86	1620.50
22	1	3	9242.00	26054.00	153.40	0	Spot (Block22, Row3, Column1)	57501.84	65535.00	14271.03	0.06	0.25	1572.00	1633.20	1572.00	371.78	0.02	0.23	100.00	100.00	69.05	63963.00	55929.84	36973988.00	150.27	14028.73	10776.50
22	2	3	9544.00	26055.00	145.10	0	Spot (Block22, Row3, Column2)	10451.06	9728.50	4504.43	0.03	0.43	1602.00	1806.13	1602.00	804.67	0.05	0.45	100.00	100.00	0.00	8126.50	8849.06	5998909.00	10.74	3466.02	3105.00
22	3	3	9832.00	26051.00	145.50	0	Spot (Block22, Row3, Column3)	39651.32	38429.00	19690.54	0.01	0.50	1589.00	1684.83	1589.00	449.10	0.03	0.27	100.00	100.00	21.43	36840.00	38062.32	22759952.00	84.54	9546.77	7224.50
22	4	3	10141.00	26055.00	157.10	0	Spot (Block22, Row3, Column4)	64548.52	65535.00	4710.95	0.01	0.07	1628.00	1815.62	1628.00	793.04	0.05	0.44	100.00	100.00	92.63	63907.00	62920.52	43764308.00	79.10	19949.87	17087.50
22	5	3	10441.00	26055.00	141.90	0	Spot (Block22, Row3, Column5)	29285.14	26321.00	16300.61	0.05	0.56	1697.00	2015.63	1697.00	1114.68	0.07	0.55	100.00	100.00	4.95	24624.00	27588.14	15960401.00	24.46	7479.87	6207.00
22	6	3	10739.00	26055.00	234.10	0	Spot (Block22, Row3, Column6)	60017.38	65535.00	12386.42	0.04	0.21	1855.00	2683.78	1855.00	2040.17	0.16	0.76	100.00	100.00	78.21	63680.00	58162.38	95008696.00	28.10	13616.96	12824.00
22	7	3	11041.00	26058.00	151.85	0	Spot (Block22, Row3, Column7)	54004.51	65535.00	16980.46	0.08	0.31	1713.00	2043.53	1713.00	1132.68	0.08	0.55	100.00	100.00	60.63	63822.00	52291.51	34023100.00	45.87	13300.03	11753.00
22	8	3	11341.00	26061.00	167.60	0	Spot (Block22, Row3, Column8)	62000.15	65535.00	9669.71	0.02	0.16	1584.00	1711.68	1584.00	639.99	0.03	0.37	100.00	100.00	84.10	63951.00	60416.15	48732604.00	94.20	15151.59	13948.00
22	1	4	9241.00	26355.00	155.10	0	Spot (Block22, Row4, Column1)	64111.40	65535.00	5749.71	0.01	0.09	1620.00	1811.94	1620.00	773.76	0.05	0.43	100.00	100.00	91.82	63915.00	62491.40	42313912.00	80.52	18952.91	14676.00
22	2	4	9543.00	26355.00	182.65	0	Spot (Block22, Row4, Column2)	40642.84	40802.00	20878.01	0.00	0.51	1702.00	2039.12	1702.00	1120.02	0.08	0.55	100.00	100.00	27.61	39100.00	38940.84	38123244.00	34.47	9170.77	9226.00
22	3	4	9838.00	26351.00	164.25	0	Spot (Block22, Row4, Column3)	64754.38	65535.00	3767.61	0.01	0.06	1719.00	2031.07	1719.00	1114.95	0.07	0.55	100.00	100.00	92.90	63816.00	63035.38	48307248.00	56.26	19752.53	15902.50
22	4	4	10132.00	26357.00	148.35	0	Spot (Block22, Row4, Column4)	6317.02	5765.50	2378.74	0.04	0.38	1607.00	1717.06	1607.00	435.84	0.03	0.25	100.00	100.00	0.00	4158.50	4710.02	3840746.00	10.55	2670.65	2559.50
22	5	4	10425.00	26349.00	142.10	0	Spot (Block22, Row4, Column5)	18026.55	12283.50	16940.87	0.17	0.94	1685.50	1811.06	1685.50	520.50	0.03	0.29	100.00	100.00	7.64	10598.00	16341.05	9914603.00	31.15	4671.69	3408.00
22	6	4	10740.00	26359.00	195.45	0	Spot (Block22, Row4, Column6)	42796.68	43093.00	13527.96	0.00	0.32	1867.50	2227.20	1867.50	1170.95	0.08	0.53	100.00	100.00	6.82	41225.50	40929.18	46434440.00	34.65	10898.37	10407.50
22	7	4	11038.00	26362.00	151.30	0	Spot (Block22, Row4, Column7)	42384.83	49548.00	23359.13	0.07	0.55	1823.00	2128.83	1823.00	1165.01	0.07	0.55	100.00	100.00	39.87	47725.00	40561.83	26575436.00	34.55	9541.53	7081.00
22	8	4	11339.00	26367.00	149.25	0	Spot (Block22, Row4, Column8)	23939.56	21492.00	13976.74	0.05	0.58	1682.00	1827.74	1682.00	700.39	0.04	0.38	100.00	100.00	0.16	19810.00	22257.56	14627073.00	31.57	6058.46	4942.00
22	1	5	9243.00	26659.00	158.55	0	Spot (Block22, Row5, Column1)	64600.22	65535.00	4615.32	0.01	0.07	1699.00	2048.69	1699.00	1147.20	0.08	0.56	100.00	100.00	92.92	63836.00	62901.22	44703780.00	54.53	19344.26	15621.50
22	2	5	9541.00	26653.00	164.90	0	Spot (Block22, Row5, Column2)	62590.29	65535.00	8783.29	0.02	0.14	1877.00	2368.05	1877.00	1403.31	0.10	0.59	100.00	100.00	86.19	63658.00	60713.29	47130948.00	42.91	16378.12	13473.00
22	3	5	9843.00	26655.00	174.45	0	Spot (Block22, Row5, Column3)	56312.96	65535.00	16846.94	0.07	0.30	1897.00	2284.89	1897.00	1284.18	0.08	0.56	100.00	100.00	71.63	63638.00	54415.96	48035428.00	42.07	12498.93	12318.00
22	4	5	10141.00	26655.00	151.50	0	Spot (Block22, Row5, Column4)	58163.55	65535.00	13077.08	0.05	0.22	1712.00	1916.30	1712.00	887.92	0.05	0.46	100.00	100.00	69.11	63823.00	56451.55	36527012.00	63.35	14929.10	11688.00
22	5	5	10443.00	26658.00	163.55	0	Spot (Block22, Row5, Column5)	64852.77	65535.00	3843.99	0.00	0.06	1780.00	1880.64	1780.00	517.65	0.02	0.28	100.00	100.00	93.50	63755.00	63072.77	47926668.00	121.65	19299.70	15245.00
22	6	5	10744.00	26652.00	146.55	0	Spot (Block22, Row5, Column6)	32033.49	29560.00	17856.70	0.03	0.56	1947.00	2210.69	1947.00	977.86	0.06	0.44	100.00	100.00	4.09	27613.00	30086.49	18803680.00	30.50	7288.73	6257.00
22	7	5	11041.00	26659.00	230.35	0	Spot (Block22, Row5, Column7)	59822.75	65535.00	12210.92	0.04	0.20	2073.00	2579.68	2073.00	1514.20	0.09	0.59	100.00	100.00	76.40	63462.00	57749.75	90991528.00	37.80	14176.54	13459.00
22	8	5	11341.00	26658.00	154.55	0	Spot (Block22, Row5, Column8)	54656.96	65535.00	17183.16	0.08	0.31	1711.00	1925.45	1711.00	772.97	0.05	0.40	100.00	100.00	63.62	63824.00	52945.96	35909912.00	68.22	12862.08	10892.00
22	1	6	9240.00	26955.00	237.00	0	Spot (Block22, Row6, Column1)	57906.05	65535.00	13708.60	0.05	0.24	1999.00	2711.07	1999.00	1839.96	0.13	0.68	100.00	100.00	64.51	63536.00	55907.05	93808840.00	30.00	14708.17	14342.00
22	2	6	9542.00	26955.00	240.45	0	Spot (Block22, Row6, Column2)	58138.65	65535.00	14080.38	0.05	0.24	2099.00	2582.25	2099.00	1537.58	0.09	0.60	100.00	100.00	70.38	63436.00	56039.65	96976440.00	36.13	14318.02	13361.50
22	3	6	9834.00	26953.00	157.55	0	Spot (Block22, Row6, Column3)	64697.51	65535.00	4099.40	0.01	0.06	1904.00	2221.75	1904.00	1149.79	0.07	0.52	100.00	100.00	93.29	63631.00	62793.51	44382912.00	54.34	20062.18	17116.00
22	4	6	10145.00	26956.00	146.70	0	Spot (Block22, Row6, Column4)	34473.40	31578.00	19705.67	0.04	0.57	1814.00	1922.47	1814.00	492.51	0.03	0.26	100.00	100.00	10.77	29764.00	32659.40	20166992.00	66.09	8049.82	6535.00
22	5	6	10441.00	26958.00	164.20	0	Spot (Block22, Row6, Column5)	64552.69	65535.00	4336.99	0.01	0.07	1911.00	2140.40	1911.00	891.57	0.05	0.42	100.00	100.00	91.98	63624.00	62641.69	48285888.00	70.00	19523.47	15370.00
22	6	6	10742.00	26956.00	147.90	0	Spot (Block22, Row6, Column6)	15503.56	12574.00	10149.32	0.09	0.65	1999.00	2263.84	1999.00	1014.16	0.05	0.45	99.00	91.00	0.00	10575.00	13504.56	9224619.00	13.05	4572.90	4326.00
22	7	6	11040.00	26956.00	156.10	0	Spot (Block22, Row6, Column7)	62184.96	65535.00	7752.11	0.02	0.12	2056.00	2431.33	2056.00	1703.13	0.07	0.70	100.00	100.00	79.10	63479.00	60128.96	41664300.00	35.08	18178.27	14074.50
22	8	6	11343.00	26956.00	156.40	0	Spot (Block22, Row6, Column8)	61185.64	65535.00	9432.27	0.03	0.15	1755.00	1888.16	1755.00	565.05	0.03	0.30	100.00	100.00	76.34	63780.00	59430.64	41117120.00	104.94	17196.72	13338.00
22	1	7	9241.00	27253.00	175.95	0	Spot (Block22, Row7, Column1)	47994.82	57134.00	19650.54	0.08	0.41	2034.00	2520.62	2034.00	1513.83	0.09	0.60	100.00	100.00	43.68	55100.00	45960.82	41419908.00	30.04	11033.91	10987.00
22	2	7	9539.00	27256.00	147.75	0	Spot (Block22, Row7, Column2)	8125.26	6786.00	4258.16	0.08	0.52	2013.00	2306.17	2013.00	1200.22	0.06	0.52	95.00	75.00	0.00	4773.00	6112.26	4826404.00	4.85	3317.36	3109.50
22	3	7	9832.00	27238.00	169.75	0	Spot (Block22, Row7, Column3)	2240.90	2255.00	348.58	0.00	0.16	1775.00	1891.18	1775.00	574.81	0.03	0.30	41.00	1.00	0.00	480.00	465.90	1801680.00	0.61	1956.84	1906.50
22	4	7	10143.00	27254.00	148.80	0	Spot (Block22, Row7, Column4)	5915.04	5167.50	2691.72	0.06	0.46	1830.00	2029.06	1830.00	844.31	0.04	0.42	96.00	75.00	0.00	3337.50	4085.04	3560855.00	4.60	2842.59	2690.50
22	5	7	10441.00	27255.00	190.85	0	Spot (Block22, Row7, Column5)	40891.27	39758.00	20947.58	0.01	0.51	2063.00	2592.57	2063.00	1864.44	0.10	0.72	100.00	100.00	28.81	37695.00	38828.27	41872956.00	20.54	10037.84	10060.50
22	6	7	10742.00	27256.00	233.30	0	Spot (Block22, Row7, Column6)	58763.31	65535.00	13132.58	0.05	0.22	2236.00	3281.17	2236.00	3321.76	0.17	1.01	100.00	100.00	70.38	63299.00	56527.31	91848152.00	16.70	14736.18	13817.50
22	7	7	11029.00	27256.00	159.25	0	Spot (Block22, Row7, Column7)	64302.81	65535.00	5144.03	0.01	0.08	2103.50	2715.45	2103.50	2700.98	0.11	0.99	100.00	100.00	92.26	63431.50	62199.31	44883788.00	22.80	18499.41	15933.50
22	8	7	11344.00	27254.00	191.30	0	Spot (Block22, Row7, Column8)	60117.08	65535.00	9558.05	0.04	0.16	1825.00	1964.49	1825.00	645.82	0.03	0.33	100.00	100.00	66.99	63710.00	58292.08	62101632.00	90.04	14993.06	13114.50
22	1	8	9239.00	27568.00	153.90	0	Spot (Block22, Row8, Column1)	2671.08	2454.00	851.03	0.04	0.32	1903.00	2071.31	1903.00	881.26	0.04	0.43	32.00	6.00	0.00	551.00	768.08	1728192.00	0.68	2145.93	2097.00
22	2	8	9546.00	27555.00	148.30	0	Spot (Block22, Row8, Column2)	27211.59	24550.00	15014.62	0.04	0.55	1867.00	1924.48	1867.00	504.66	0.01	0.26	100.00	100.00	0.83	22683.00	25344.59	16326952.00	50.11	7137.10	6282.00
22	3	8	9835.00	27553.00	147.55	0	Spot (Block22, Row8, Column3)	41384.62	45366.00	23220.68	0.04	0.56	1771.00	1877.85	1771.00	610.57	0.03	0.33	100.00	100.00	37.31	43595.00	39613.62	24623964.00	64.70	8826.69	7533.00
22	4	8	10140.00	27557.00	166.65	0	Spot (Block22, Row8, Column4)	63988.68	65535.00	6174.82	0.01	0.10	1884.00	2001.09	1884.00	576.05	0.03	0.29	100.00	100.00	91.69	63651.00	62104.68	49271772.00	107.61	17653.05	13987.50
22	5	8	10435.00	27556.00	142.50	0	Spot (Block22, Row8, Column5)	5522.51	5228.50	1923.22	0.02	0.35	1955.00	2265.40	1955.00	1115.88	0.06	0.49	92.00	71.00	0.00	3273.50	3567.51	3037380.00	2.92	3004.02	2827.50
22	6	8	10743.00	27556.00	236.70	0	Spot (Block22, Row8, Column6)	58378.71	65535.00	13670.00	0.05	0.23	2210.00	2722.38	2210.00	1553.57	0.09	0.57	100.00	100.00	71.47	63325.00	56168.71	94341152.00	35.82	13888.61	13445.50
22	7	8	11041.00	27559.00	150.00	0	Spot (Block22, Row8, Column7)	56369.10	65535.00	14445.15	0.07	0.26	2090.00	2373.88	2090.00	1110.55	0.06	0.47	100.00	100.00	64.11	63445.00	54279.10	34554528.00	48.62	15506.48	12217.50
22	8	8	11331.00	27560.00	158.10	0	Spot (Block22, Row8, Column8)	64268.55	65535.00	5251.91	0.01	0.08	1932.00	2093.58	1932.00	679.75	0.03	0.32	100.00	100.00	92.49	63603.00	62336.55	44474256.00	91.47	18990.62	15193.00
23	1	1	13745.00	25458.00	160.15	0	Spot (Block23, Row1, Column1)	56385.84	65535.00	13033.91	0.07	0.23	1211.00	1325.72	1211.00	391.33	0.04	0.30	100.00	100.00	58.53	64324.00	55174.84	39977916.00	140.70	12829.81	10682.00
23	2	1	14039.00	25463.00	152.85	0	Spot (Block23, Row1, Column2)	35366.46	32204.00	19599.74	0.04	0.55	1206.00	1303.83	1206.00	374.36	0.03	0.29	100.00	100.00	11.63	30998.00	34160.46	22811440.00	90.99	6772.51	5756.00
23	3	1	14343.00	25462.00	149.75	0	Spot (Block23, Row1, Column3)	15897.61	13529.00	10208.40	0.07	0.64	1204.00	1246.95	1204.00	213.70	0.02	0.17	100.00	100.00	0.00	12325.00	14693.61	9792927.00	68.56	3916.07	3492.00
23	4	1	14635.00	25462.00	150.00	0	Spot (Block23, Row1, Column4)	23967.93	21170.50	14153.61	0.05	0.59	1217.00	1299.85	1217.00	315.41	0.03	0.24	100.00	100.00	0.16	19953.50	22750.93	14764243.00	71.87	5906.08	4802.00
23	5	1	14946.00	25463.00	153.50	0	Spot (Block23, Row1, Column5)	36085.78	33794.00	23897.60	0.03	0.66	1242.00	1298.56	1242.00	264.31	0.02	0.20	100.00	100.00	26.85	32552.00	34843.78	23383684.00	131.61	6328.97	5190.00
23	6	1	15238.00	25461.00	151.55	0	Spot (Block23, Row1, Column6)	44051.89	45913.00	19371.96	0.02	0.44	1282.00	1335.43	1282.00	324.46	0.02	0.24	100.00	100.00	31.64	44631.00	42769.89	27708800.00	131.65	10096.48	9062.00
23	7	1	15536.00	25461.00	157.05	0	Spot (Block23, Row1, Column7)	59995.42	65535.00	10228.02	0.04	0.17	1394.00	1469.27	1394.00	364.21	0.02	0.25	100.00	100.00	71.94	64141.00	58601.42	40617260.00	160.69	15455.68	13412.50
23	8	1	15842.00	25460.00	156.80	0	Spot (Block23, Row1, Column8)	11765.42	11020.00	5277.32	0.03	0.45	1387.00	1439.52	1387.00	294.27	0.02	0.20	100.00	100.00	0.00	9633.00	10378.42	7976952.00	35.09	3729.95	3376.00
23	1	2	13721.00	25748.00	242.15	0	Spot (Block23, Row2, Column1)	1612.08	1579.50	266.77	0.01	0.17	1214.00	1328.31	1214.00	397.71	0.04	0.30	45.00	7.00	0.00	365.50	398.08	2724412.00	0.71	1390.88	1343.00
23	2	2	14044.00	25762.00	134.60	0	Spot (Block23, Row2, Column2)	28522.42	28500.00	11069.37	0.00	0.39	1220.00	1309.20	1220.00	355.74	0.03	0.27	100.00	100.00	0.00	27280.00	27302.42	13804851.00	76.50	6646.06	6496.50
23	3	2	14350.00	25762.00	165.05	0	Spot (Block23, Row2, Column3)	2171.74	2111.00	487.52	0.01	0.22	1221.00	1309.49	1221.00	339.85	0.03	0.26	91.00	62.00	0.00	890.00	950.74	1644006.00	2.54	1461.67	1457.00
23	4	2	14645.00	25761.00	185.00	0	Spot (Block23, Row2, Column4)	16269.49	16089.00	7410.97	0.00	0.46	1287.00	1402.99	1287.00	433.63	0.04	0.31	100.00	100.00	0.00	14802.00	14982.49	15683788.00	34.28	4347.60	4311.00
23	5	2	14950.00	25762.00	192.25	0	Spot (Block23, Row2, Column5)	10304.75	9981.00	3547.37	0.01	0.34	1296.00	1412.55	1296.00	485.07	0.04	0.34	100.00	100.00	0.00	8685.00	9008.75	10789072.00	18.33	3384.03	3325.00
23	6	2	15234.00	25760.00	154.40	0	Spot (Block23, Row2, Column6)	10314.98	9493.00	5796.06	0.04	0.56	1293.00	1526.98	1293.00	827.41	0.07	0.54	100.00	97.00	0.00	8200.00	9021.98	6797573.00	10.62	2853.61	2452.00
23	7	2	15541.00	25765.00	152.10	0	Spot (Block23, Row2, Column7)	9490.07	8377.00	4944.10	0.05	0.52	1423.00	1513.85	1423.00	408.83	0.03	0.27	100.00	100.00	0.00	6954.00	8067.07	6045177.00	19.51	3009.11	2770.00
23	8	2	15841.00	25762.00	147.00	-50	Spot (Block23, Row2, Column8)	1587.46	1496.00	236.82	0.03	0.15	1403.00	1485.10	1403.00	387.59	0.02	0.26	19.00	2.00	0.00	93.00	184.46	936600.00	0.26	1559.87	1508.50
23	1	3	13741.00	26061.00	152.45	0	Spot (Block23, Row3, Column1)	44156.21	49532.00	21595.56	0.05	0.49	1210.00	1278.74	1210.00	277.25	0.02	0.22	100.00	100.00	39.27	48322.00	42946.21	27995204.00	154.65	9129.71	7896.00
23	2	3	14042.00	26060.00	154.55	0	Spot (Block23, Row3, Column2)	2870.81	2744.00	889.05	0.02	0.31	1265.00	1336.59	1265.00	336.61	0.02	0.25	99.00	85.00	0.00	1479.00	1605.81	1880381.00	4.56	1694.89	1639.50
23	3	3	14332.00	26059.00	148.45	0	Spot (Block23, Row3, Column3)	7618.18	6349.00	4373.38	0.08	0.57	1279.00	1324.96	1279.00	324.98	0.02	0.25	100.00	100.00	0.00	5070.00	6339.18	4593760.00	19.36	2689.35	2350.50
23	4	3	14641.00	26063.00	153.40	0	Spot (Block23, Row3, Column4)	52206.12	65535.00	16579.06	0.10	0.32	1302.00	1383.45	1302.00	377.57	0.03	0.27	100.00	100.00	51.40	64233.00	50904.12	33620996.00	134.60	12219.68	9505.00
23	5	3	14953.00	26063.00	150.85	0	Spot (Block23, Row3, Column5)	6249.48	3882.50	9414.59	0.21	1.51	1316.00	1527.77	1316.00	740.21	0.06	0.48	96.00	68.00	1.13	2566.50	4933.48	3887178.00	6.38	2285.73	1894.00
23	6	3	15247.00	26060.00	220.20	0	Spot (Block23, Row3, Column6)	51682.63	58640.50	15285.71	0.05	0.30	1420.00	1938.46	1420.00	1292.17	0.14	0.67	100.00	100.00	44.31	57220.50	50262.63	71736104.00	38.50	13091.81	12496.50
23	7	3	15547.00	26064.00	152.20	0	Spot (Block23, Row3, Column7)	29239.76	25569.00	19980.98	0.06	0.68	1377.00	1645.74	1377.00	997.94	0.08	0.61	100.00	100.00	6.12	24192.00	27862.76	18625756.00	27.65	5746.34	4568.00
23	8	3	15842.00	26067.00	166.40	0	Spot (Block23, Row3, Column8)	60620.52	65535.00	10563.54	0.03	0.17	1317.00	1443.26	1317.00	548.55	0.04	0.38	100.00	100.00	72.45	64218.00	59303.52	46860116.00	107.88	14432.33	13592.00
23	1	4	13744.00	26361.00	150.60	0	Spot (Block23, Row4, Column1)	52203.67	65535.00	16927.56	0.10	0.32	1280.00	1357.47	1280.00	374.92	0.03	0.28	100.00	100.00	52.58	64255.00	50923.67	32366512.00	135.62	11762.69	10182.00
23	2	4	14044.00	26359.00	173.50	0	Spot (Block23, Row4, Column2)	13792.86	12606.00	6744.59	0.04	0.49	1302.00	1456.14	1302.00	538.57	0.05	0.37	100.00	100.00	0.00	11304.00	12490.86	11641171.00	22.91	3812.77	3752.00
23	3	4	14342.00	26362.00	161.25	0	Spot (Block23, Row4, Column3)	64121.72	65535.00	5532.83	0.01	0.09	1311.00	1452.59	1311.00	491.61	0.04	0.34	100.00	100.00	89.03	64224.00	62810.72	46168088.00	127.48	18356.22	15651.50
23	4	4	14633.00	26362.00	160.00	0	Spot (Block23, Row4, Column4)	2769.44	2581.00	727.73	0.03	0.26	1299.00	1353.44	1299.00	309.61	0.02	0.23	100.00	94.00	0.00	1282.00	1470.44	1963534.00	4.57	1736.76	1700.50
23	5	4	14914.00	26353.00	162.15	0	Spot (Block23, Row4, Column5)	3522.86	2215.50	6504.97	0.20	1.85	1298.00	1343.64	1298.00	244.50	0.02	0.18	90.00	73.00	0.69	917.50	2224.86	2557597.00	8.91	1936.03	1597.50
23	6	4	15246.00	26361.00	191.70	0	Spot (Block23, Row4, Column6)	12242.25	12325.00	4214.16	0.00	0.34	1372.00	1578.68	1372.00	714.82	0.06	0.45	100.00	100.00	0.00	10953.00	10870.25	12670727.00	14.92	3782.71	3624.50
23	7	4	15542.00	26366.00	151.70	0	Spot (Block23, Row4, Column7)	22606.39	17068.00	17723.09	0.12	0.78	1382.00	1516.55	1382.00	557.38	0.04	0.37	100.00	100.00	0.79	15686.00	21224.39	14264634.00	37.84	4601.08	4054.00
23	8	4	15837.00	26374.00	157.05	0	Spot (Block23, Row4, Column8)	5924.83	5274.00	2894.30	0.05	0.49	1338.50	1423.23	1338.50	414.66	0.03	0.29	100.00	99.00	0.00	3935.50	4586.33	4040733.00	10.86	2246.77	2096.00
23	1	5	13743.00	26661.00	150.45	0	Spot (Block23, Row5, Column1)	44398.08	49713.00	21313.04	0.05	0.48	1298.00	1567.92	1298.00	847.27	0.08	0.54	100.00	100.00	39.49	48415.00	43100.08	27660168.00	50.55	8863.20	7466.00
23	2	5	14046.00	26662.00	163.40	0	Spot (Block23, Row5, Column2)	62368.24	65535.00	8501.21	0.02	0.14	1387.00	1640.74	1387.00	768.24	0.07	0.47	100.00	100.00	81.00	64148.00	60981.24	45965836.00	79.05	15424.94	14505.00
23	3	5	14346.00	26663.00	159.75	0	Spot (Block23, Row5, Column3)	39934.46	37482.00	20227.20	0.03	0.51	1382.00	1558.90	1382.00	612.66	0.05	0.39	100.00	100.00	23.90	36100.00	38552.46	28233832.00	62.64	7520.53	7033.50
23	4	5	14641.00	26663.00	150.00	0	Spot (Block23, Row5, Column4)	38717.38	38083.00	22495.75	0.01	0.58	1301.00	1412.34	1301.00	440.55	0.04	0.31	100.00	100.00	28.04	36782.00	37416.38	23888728.00	84.68	7979.70	6854.00
23	5	5	14944.00	26663.00	158.90	0	Spot (Block23, Row5, Column5)	64036.25	65535.00	5518.26	0.01	0.09	1306.00	1402.93	1306.00	416.28	0.03	0.30	100.00	100.00	87.95	64229.00	62730.25	44633688.00	150.46	17775.18	14442.00
23	6	5	15242.00	26660.00	149.30	0	Spot (Block23, Row5, Column6)	12180.90	10883.00	6291.07	0.05	0.52	1376.00	1513.62	1376.00	583.59	0.04	0.39	100.00	100.00	0.00	9507.00	10804.90	7418168.00	18.28	3605.74	3381.50
23	7	5	15546.00	26663.00	199.80	0	Spot (Block23, Row5, Column7)	42011.84	41598.00	20272.32	0.00	0.48	1481.00	1680.20	1481.00	756.31	0.05	0.45	100.00	100.00	30.54	40117.00	40530.84	47599760.00	53.33	10210.58	10237.00
23	8	5	15843.00	26663.00	152.45	0	Spot (Block23, Row5, Column8)	41797.02	47716.00	24008.55	0.06	0.57	1389.00	1488.58	1389.00	504.52	0.03	0.34	100.00	100.00	41.78	46327.00	40408.02	26708448.00	79.89	8199.99	5644.00
23	1	6	13745.00	26961.00	219.00	0	Spot (Block23, Row6, Column1)	47586.70	49955.00	17223.85	0.02	0.36	1413.00	1896.04	1413.00	1199.42	0.13	0.63	100.00	100.00	37.71	48542.00	46173.70	65241880.00	38.09	12468.04	12432.50
23	2	6	14037.00	26961.00	210.30	0	Spot (Block23, Row6, Column2)	32364.85	28832.50	16577.55	0.05	0.51	1495.00	1828.96	1495.00	986.99	0.09	0.54	100.00	100.00	3.81	27337.50	30869.85	40779748.00	30.94	8376.72	7699.50
23	3	6	14336.00	26958.00	153.65	0	Spot (Block23, Row6, Column3)	55590.16	65535.00	14262.70	0.07	0.26	1403.00	1551.61	1403.00	563.59	0.04	0.36	100.00	100.00	59.38	64132.00	54187.16	36133896.00	95.88	12716.23	11084.00
23	4	6	14645.00	26962.00	148.90	0	Spot (Block23, Row6, Column4)	8013.15	7384.00	3843.61	0.04	0.48	1312.00	1391.53	1312.00	299.58	0.03	0.22	100.00	100.00	0.00	6072.00	6701.15	4871994.00	22.10	2863.87	2595.50
23	5	6	14945.00	26961.00	157.45	0	Spot (Block23, Row6, Column5)	64133.44	65535.00	5264.61	0.01	0.08	1370.00	1490.53	1370.00	485.29	0.04	0.33	100.00	100.00	88.99	64165.00	62763.44	43675284.00	129.08	18697.77	14923.50
23	6	6	15243.00	26959.00	155.90	0	Spot (Block23, Row6, Column6)	4256.18	3473.00	2189.60	0.09	0.51	1403.00	1536.70	1403.00	532.03	0.04	0.35	90.00	73.00	0.00	2070.00	2853.18	2847384.00	5.11	1943.44	1903.50
23	7	6	15541.00	26961.00	153.45	0	Spot (Block23, Row6, Column7)	42725.99	46378.50	22075.05	0.04	0.52	1472.00	1619.30	1472.00	595.76	0.04	0.37	100.00	100.00	36.18	44906.50	41253.99	27515700.00	69.00	9267.81	8595.00
23	8	6	15848.00	26967.00	153.55	0	Spot (Block23, Row6, Column8)	45971.93	60032.00	22251.34	0.12	0.48	1388.00	1452.84	1388.00	270.78	0.02	0.19	100.00	100.00	45.81	58644.00	44583.93	29606120.00	164.41	10399.68	9539.00
23	1	7	13743.00	27260.00	168.05	0	Spot (Block23, Row7, Column1)	19258.55	17735.00	10000.08	0.04	0.52	1386.00	1609.11	1386.00	807.80	0.06	0.50	100.00	100.00	0.00	16349.00	17872.55	15060186.00	21.85	4550.49	4342.00
23	2	7	14043.00	27260.00	167.55	0	Spot (Block23, Row7, Column2)	2782.48	2430.00	1091.05	0.06	0.39	1407.00	1545.40	1407.00	520.11	0.04	0.34	78.00	49.00	0.00	1023.00	1375.48	2173116.00	2.38	1682.87	1662.00
23	3	7	14325.00	27265.00	194.30	0	Spot (Block23, Row7, Column3)	1692.18	1675.50	203.91	0.00	0.12	1380.00	1415.38	1380.00	239.70	0.01	0.17	56.00	21.00	0.00	295.50	312.18	1810629.00	1.15	1511.32	1464.00
23	4	7	14642.00	27263.00	166.45	0	Spot (Block23, Row7, Column4)	2521.06	2242.50	850.57	0.05	0.34	1363.00	1427.62	1363.00	380.43	0.02	0.27	83.00	56.00	0.00	879.50	1158.06	1941220.00	2.87	1624.69	1604.00
23	5	7	14942.00	27261.00	188.70	0	Spot (Block23, Row7, Column5)	14905.94	13489.00	7512.27	0.04	0.50	1421.00	1634.04	1421.00	690.65	0.06	0.42	100.00	100.00	0.00	12068.00	13484.94	15040089.00	19.22	4429.44	4421.50
23	6	7	15240.00	27264.00	203.50	0	Spot (Block23, Row7, Column6)	35518.68	33742.00	18741.24	0.02	0.53	1566.00	1966.48	1566.00	1092.55	0.10	0.56	100.00	100.00	8.11	32176.00	33952.68	42054200.00	30.71	8943.30	8439.50
23	7	7	15533.00	27263.00	152.30	0	Spot (Block23, Row7, Column7)	52870.54	63740.00	15243.06	0.08	0.29	1527.00	1734.81	1527.00	705.31	0.06	0.41	100.00	100.00	48.26	62213.00	51343.54	33520176.00	72.50	13864.74	12887.00
23	8	7	15847.00	27258.00	189.70	0	Spot (Block23, Row7, Column8)	19708.88	20339.50	5382.90	0.01	0.27	1402.00	1500.12	1402.00	362.47	0.03	0.24	100.00	100.00	0.00	18937.50	18306.88	20063642.00	50.23	5605.21	5224.00
23	1	8	13730.00	27548.00	153.35	0	Spot (Block23, Row8, Column1)	2874.05	2427.00	2667.16	0.07	0.93	1361.00	1409.60	1361.00	302.12	0.02	0.21	95.00	82.00	0.00	1066.00	1513.05	1850886.00	4.85	1798.90	1759.50
23	2	8	14043.00	27561.00	152.00	0	Spot (Block23, Row8, Column2)	7349.48	6935.00	3473.38	0.03	0.47	1384.00	1410.34	1384.00	172.53	0.01	0.12	100.00	100.00	0.00	5551.00	5965.48	4630173.00	34.42	2630.59	2528.00
23	3	8	14335.00	27560.00	151.25	0	Spot (Block23, Row8, Column3)	20227.43	16375.00	15233.13	0.09	0.75	1398.00	1457.41	1398.00	307.68	0.02	0.21	100.00	100.00	0.16	14977.00	18829.43	12642145.00	61.00	4241.84	3830.00
23	4	8	14643.00	27562.00	162.75	0	Spot (Block23, Row8, Column4)	64495.21	65535.00	4692.97	0.01	0.07	1420.00	1499.74	1420.00	403.79	0.02	0.27	100.00	100.00	92.88	64115.00	63075.21	47081960.00	156.01	18505.23	15845.50
23	5	8	14923.00	27561.00	172.95	0	Spot (Block23, Row8, Column5)	2377.95	2274.00	563.53	0.02	0.24	1473.00	1652.90	1473.00	772.58	0.05	0.47	52.00	14.00	0.00	801.00	904.95	1980831.00	0.94	1698.48	1664.00
23	6	8	15248.00	27562.00	217.85	0	Spot (Block23, Row8, Column6)	50945.09	62973.00	16783.23	0.09	0.33	1595.00	2010.92	1595.00	1190.56	0.10	0.59	100.00	100.00	48.64	61378.00	49350.09	69336928.00	41.10	12874.32	12756.00
23	7	8	15546.00	27565.00	148.00	0	Spot (Block23, Row8, Column7)	36275.77	35186.00	20189.81	0.01	0.56	1562.00	1777.30	1562.00	766.63	0.06	0.43	100.00	100.00	12.90	33624.00	34713.77	21656704.00	45.00	8309.50	7276.00
23	8	8	15832.00	27564.00	159.25	0	Spot (Block23, Row8, Column8)	64072.36	65535.00	5796.87	0.01	0.09	1475.00	1605.92	1475.00	506.32	0.04	0.32	100.00	100.00	91.77	64060.00	62597.36	45171448.00	123.37	16701.88	15094.00
24	1	1	18245.00	25463.00	161.80	0	Spot (Block24, Row1, Column1)	51169.51	65535.00	16753.84	0.11	0.33	1224.00	1315.62	1224.00	323.20	0.03	0.25	100.00	100.00	50.07	64311.00	49945.51	36791184.00	154.25	11710.58	9627.50
24	2	1	18539.00	25468.00	154.85	0	Spot (Block24, Row1, Column2)	21233.69	18793.00	11385.90	0.05	0.54	1187.00	1262.28	1187.00	296.74	0.03	0.24	100.00	100.00	0.00	17606.00	20046.69	14035466.00	67.30	4895.29	4412.00
24	3	1	18848.00	25467.00	153.20	0	Spot (Block24, Row1, Column3)	15115.39	12466.00	9938.69	0.08	0.66	1203.00	1256.00	1203.00	219.89	0.02	0.18	100.00	100.00	0.00	11263.00	13912.39	9688965.00	63.03	3805.91	3355.00
24	4	1	19139.00	25465.00	151.10	0	Spot (Block24, Row1, Column4)	16193.96	14605.00	8840.52	0.04	0.55	1237.50	1308.30	1237.50	287.29	0.02	0.22	100.00	100.00	0.00	13367.50	14956.46	10072641.00	51.81	4561.08	3924.00
24	5	1	19442.00	25466.00	155.35	0	Spot (Block24, Row1, Column5)	35262.88	31218.00	24091.51	0.05	0.68	1128.00	1184.28	1128.00	222.12	0.02	0.19	100.00	100.00	27.00	30090.00	34134.88	23379392.00	153.42	6503.96	5224.50
24	6	1	19739.00	25465.00	151.40	0	Spot (Block24, Row1, Column6)	37643.60	36104.00	18868.99	0.02	0.50	1081.00	1134.37	1081.00	248.42	0.02	0.22	100.00	100.00	13.10	35023.00	36562.60	23564976.00	146.96	8131.75	7088.00
24	7	1	20035.00	25466.00	156.60	0	Spot (Block24, Row1, Column7)	53838.45	65535.00	15678.85	0.09	0.29	1097.00	1149.08	1097.00	250.94	0.02	0.22	100.00	100.00	56.21	64438.00	52741.45	36395092.00	209.97	12132.01	9660.00
24	8	1	20353.00	25465.00	158.15	0	Spot (Block24, Row1, Column8)	7976.70	6615.00	6789.38	0.08	0.85	1065.00	1089.69	1065.00	173.25	0.01	0.16	100.00	100.00	0.58	5550.00	6911.70	5511897.00	39.75	2551.01	2318.00
24	1	2	18233.00	25791.00	251.75	0	Spot (Block24, Row2, Column1)	1448.07	1423.00	214.82	0.01	0.15	1158.00	1248.18	1158.00	313.96	0.03	0.25	37.00	4.00	0.00	265.00	290.07	2657213.00	0.64	1274.80	1240.00
24	2	2	18541.00	25765.00	137.05	0	Spot (Block24, Row2, Column2)	25416.85	24843.00	10244.23	0.01	0.40	1119.00	1197.52	1119.00	297.93	0.03	0.25	100.00	100.00	0.00	23724.00	24297.85	12835511.00	81.29	5827.88	5631.00
24	3	2	18845.00	25762.00	156.05	0	Spot (Block24, Row2, Column3)	2492.54	2292.00	754.41	0.04	0.30	1100.00	1177.53	1100.00	318.06	0.03	0.27	99.00	85.00	0.00	1192.00	1392.54	1670004.00	4.13	1438.93	1438.00
24	4	2	19148.00	25766.00	180.35	0	Spot (Block24, Row2, Column4)	15898.63	15474.50	6947.93	0.01	0.44	1134.00	1243.73	1134.00	384.48	0.04	0.31	100.00	100.00	0.00	14340.50	14764.63	14499555.00	38.12	4083.48	4059.00
24	5	2	19445.00	25765.00	192.65	0	Spot (Block24, Row2, Column5)	12862.61	12623.00	3818.74	0.01	0.30	1098.00	1184.84	1098.00	311.20	0.03	0.26	100.00	100.00	0.00	11525.00	11764.61	13492880.00	37.53	3945.97	3459.50
24	6	2	19738.00	25765.00	155.10	0	Spot (Block24, Row2, Column6)	7986.58	7104.00	4067.68	0.05	0.51	1105.00	1280.93	1105.00	654.54	0.06	0.51	100.00	100.00	0.00	5999.00	6881.58	5311078.00	10.24	2477.64	2302.00
24	7	2	20041.00	25766.00	154.50	0	Spot (Block24, Row2, Column7)	9588.91	8482.00	5287.64	0.05	0.55	1105.00	1159.84	1105.00	235.59	0.02	0.20	100.00	100.00	0.00	7377.00	8483.91	6299916.00	35.78	2830.89	2559.00
24	8	2	20341.00	25763.00	195.70	0	Spot (Block24, Row2, Column8)	1262.46	1234.00	183.74	0.01	0.15	1068.00	1106.27	1068.00	233.74	0.02	0.21	27.00	2.00	0.00	166.00	194.46	1369769.00	0.67	1137.38	1124.00
24	1	3	18245.00	26067.00	153.85	0	Spot (Block24, Row3, Column1)	38940.57	36373.00	21790.60	0.03	0.56	1124.00	1180.55	1124.00	213.01	0.02	0.18	100.00	100.00	26.12	35249.00	37816.57	25194676.00	177.27	7547.40	6653.00
24	2	3	18549.00	26070.00	152.15	0	Spot (Block24, Row3, Column2)	3334.54	3198.00	1200.56	0.02	0.36	1118.00	1230.95	1118.00	424.48	0.04	0.34	99.00	89.00	0.00	2080.00	2216.54	2117434.00	4.96	1648.21	1588.00
24	3	3	18830.00	26063.00	150.80	0	Spot (Block24, Row3, Column3)	9342.17	8836.50	4933.67	0.02	0.53	1093.00	1137.13	1093.00	238.13	0.02	0.21	100.00	100.00	0.00	7743.50	8249.17	5848197.00	34.46	2755.86	2315.50
24	4	3	19146.00	26066.00	152.45	0	Spot (Block24, Row3, Column4)	43103.14	43955.00	20091.51	0.01	0.47	1092.00	1168.26	1092.00	315.60	0.03	0.27	100.00	100.00	31.81	42863.00	42011.14	27370656.00	132.87	9503.23	8083.00
24	5	3	19446.00	26058.00	148.00	0	Spot (Block24, Row3, Column5)	8155.31	6120.00	9673.23	0.12	1.19	1106.00	1291.52	1106.00	658.05	0.07	0.51	99.00	92.00	1.33	5014.00	7049.31	4901344.00	10.43	2587.16	2001.00
24	6	3	19745.00	26066.00	222.65	0	Spot (Block24, Row3, Column6)	51628.76	60302.00	15528.06	0.07	0.30	1192.00	1651.43	1192.00	1032.03	0.14	0.62	100.00	100.00	46.66	59110.00	50436.76	73365144.00	48.43	13187.93	12202.00
24	7	3	20049.00	26070.00	151.45	0	Spot (Block24, Row3, Column7)	25979.82	22215.00	17069.68	0.07	0.66	1126.00	1357.90	1126.00	760.50	0.08	0.56	100.00	100.00	1.75	21089.00	24853.82	16341304.00	32.38	5174.03	4416.00
24	8	3	20346.00	26073.00	159.45	0	Spot (Block24, Row3, Column8)	38078.38	35922.00	16415.39	0.03	0.43	1083.00	1169.70	1083.00	439.86	0.03	0.38	100.00	100.00	10.78	34839.00	36995.38	26845332.00	83.91	8104.01	7843.00
24	1	4	18241.00	26367.00	152.05	0	Spot (Block24, Row4, Column1)	43635.54	45124.00	20331.40	0.01	0.47	1153.00	1256.79	1153.00	424.75	0.04	0.34	100.00	100.00	33.07	43971.00	42482.54	27577828.00	99.77	9532.02	7860.00
24	2	4	18543.00	26366.00	175.60	0	Spot (Block24, Row4, Column2)	28343.28	25624.00	14773.73	0.04	0.52	1152.00	1340.07	1152.00	614.81	0.07	0.46	100.00	100.00	0.58	24472.00	27191.28	24318532.00	43.92	5908.87	5773.50
24	3	4	18848.00	26366.00	160.30	0	Spot (Block24, Row4, Column3)	61759.86	65535.00	8318.65	0.03	0.13	1141.00	1325.93	1141.00	612.42	0.07	0.46	100.00	100.00	76.16	64394.00	60618.86	43788152.00	98.68	15891.03	12041.00
24	4	4	19131.00	26369.00	162.60	0	Spot (Block24, Row4, Column4)	2271.46	2185.00	573.69	0.02	0.25	1103.00	1158.80	1103.00	259.06	0.02	0.22	99.00	84.00	0.00	1082.00	1168.46	1664977.00	4.30	1406.68	1422.00
24	5	4	19416.00	26373.00	157.55	0	Spot (Block24, Row4, Column5)	4303.55	2619.00	7590.19	0.22	1.76	1106.00	1152.29	1106.00	245.23	0.02	0.21	92.00	88.00	1.02	1513.00	3197.55	2939323.00	12.85	1818.14	1357.00
24	6	4	19747.00	26358.00	194.25	0	Spot (Block24, Row4, Column6)	15421.54	15630.50	4599.31	0.01	0.30	1191.00	1422.67	1191.00	764.29	0.08	0.54	100.00	100.00	0.00	14439.50	14230.54	16439362.00	18.32	4642.00	4348.00
24	7	4	20039.00	26370.00	149.75	0	Spot (Block24, Row4, Column7)	19024.18	15326.50	14274.74	0.09	0.75	1182.00	1373.36	1182.00	681.20	0.07	0.50	100.00	97.00	0.00	14144.50	17842.18	11528654.00	25.91	4191.93	3721.50
24	8	4	20346.00	26377.00	154.50	0	Spot (Block24, Row4, Column8)	6141.82	5586.00	3006.09	0.04	0.49	1109.00	1196.96	1109.00	390.47	0.03	0.33	100.00	100.00	0.00	4477.00	5032.82	4016749.00	12.66	2297.10	2063.50
24	1	5	18244.00	26665.00	150.00	0	Spot (Block24, Row5, Column1)	38983.42	37568.50	21693.90	0.02	0.56	1185.00	1424.13	1185.00	791.55	0.08	0.56	100.00	100.00	26.47	36383.50	37798.42	23857960.00	47.45	7856.27	6370.00
24	2	5	18544.00	26667.00	157.55	0	Spot (Block24, Row5, Column2)	43442.40	44049.50	18055.30	0.01	0.42	1230.00	1527.88	1230.00	893.02	0.09	0.58	100.00	100.00	22.16	42819.50	42212.40	29801636.00	46.94	9444.49	8008.00
24	3	5	18846.00	26668.00	164.75	0	Spot (Block24, Row5, Column3)	51877.00	65535.00	16843.13	0.10	0.32	1216.00	1448.65	1216.00	712.58	0.08	0.49	100.00	100.00	51.06	64319.00	50661.00	39115596.00	70.77	9747.91	8822.00
24	4	5	19145.00	26668.00	151.65	0	Spot (Block24, Row5, Column4)	31088.23	27109.50	20786.94	0.06	0.67	1161.00	1276.91	1161.00	507.67	0.04	0.40	100.00	100.00	9.84	25948.50	29927.23	19585628.00	58.72	5857.92	5053.00
24	5	5	19442.00	26668.00	156.90	0	Spot (Block24, Row5, Column5)	62016.13	65535.00	8013.22	0.02	0.13	1142.00	1210.97	1142.00	358.40	0.03	0.30	100.00	100.00	78.09	64393.00	60874.13	42171356.00	169.66	15805.23	14598.00
24	6	5	19745.00	26663.00	151.45	0	Spot (Block24, Row5, Column6)	9288.38	8701.50	4353.99	0.03	0.47	1186.00	1325.97	1186.00	602.96	0.05	0.45	100.00	100.00	0.00	7515.50	8102.38	5833103.00	13.21	2886.75	2841.00
24	7	5	20049.00	26669.00	211.85	0	Spot (Block24, Row5, Column7)	52114.16	65535.00	16537.31	0.10	0.32	1278.00	1574.51	1278.00	862.64	0.09	0.55	100.00	100.00	51.72	64257.00	50836.16	66706796.00	58.59	12920.27	12392.00
24	8	5	20345.00	26666.00	153.90	0	Spot (Block24, Row5, Column8)	36647.49	34356.00	24238.13	0.03	0.66	1149.00	1288.02	1149.00	563.72	0.05	0.44	100.00	100.00	29.34	33207.00	35498.49	23857624.00	62.73	6014.56	5238.00
24	1	6	18241.00	26966.00	220.40	0	Spot (Block24, Row6, Column1)	48673.87	53762.50	17102.83	0.04	0.35	1365.00	1922.53	1365.00	1300.87	0.15	0.68	100.00	100.00	41.55	52397.50	47308.87	67949320.00	35.94	12510.11	12408.00
24	2	6	18542.00	26967.00	217.60	0	Spot (Block24, Row6, Column2)	47189.57	50795.50	18015.47	0.03	0.38	1366.00	1785.95	1366.00	1169.46	0.12	0.65	100.00	100.00	36.06	49429.50	45823.57	63989560.00	38.82	11556.12	10794.00
24	3	6	18834.00	26964.00	153.40	0	Spot (Block24, Row6, Column3)	49981.65	61644.00	17812.70	0.09	0.36	1256.00	1481.67	1256.00	793.58	0.07	0.54	100.00	100.00	47.77	60388.00	48725.65	32438328.00	61.12	10650.12	8601.50
24	4	6	19141.00	26965.00	152.20	0	Spot (Block24, Row6, Column4)	8077.85	7116.00	4167.25	0.06	0.52	1191.00	1243.62	1191.00	273.38	0.02	0.22	100.00	100.00	0.00	5925.00	6886.85	5113276.00	25.00	2601.37	2407.50
24	5	6	19445.00	26966.00	156.80	0	Spot (Block24, Row6, Column5)	62702.06	65535.00	6819.37	0.02	0.11	1170.00	1276.52	1170.00	413.43	0.04	0.32	100.00	100.00	79.88	64365.00	61532.06	42386984.00	148.57	16363.83	13463.50
24	6	6	19743.00	26965.00	155.65	0	Spot (Block24, Row6, Column6)	4313.50	3435.00	2504.30	0.10	0.58	1194.00	1343.67	1194.00	646.11	0.05	0.48	83.00	66.00	0.00	2241.00	3119.50	2877106.00	4.60	1749.57	1705.00
24	7	6	20040.00	26966.00	155.55	0	Spot (Block24, Row6, Column7)	40534.31	41603.00	22224.05	0.01	0.55	1237.00	1436.55	1237.00	675.81	0.06	0.47	100.00	100.00	31.73	40366.00	39297.31	26955472.00	57.85	8465.77	6977.00
24	8	6	20350.00	26970.00	155.15	0	Spot (Block24, Row6, Column8)	41326.01	44298.00	22897.94	0.03	0.55	1151.00	1220.20	1151.00	250.38	0.03	0.21	100.00	100.00	34.99	43147.00	40175.01	27399304.00	160.18	7595.67	6573.00
24	1	7	18242.00	27264.00	166.85	0	Spot (Block24, Row7, Column1)	41280.54	38179.00	19120.53	0.03	0.46	1390.00	1724.36	1390.00	982.15	0.09	0.57	100.00	100.00	23.19	36789.00	39890.54	31868756.00	40.28	7960.36	7495.00
24	2	7	18542.00	27270.00	161.05	0	Spot (Block24, Row7, Column2)	2917.53	2507.50	1181.46	0.07	0.40	1319.00	1571.59	1319.00	816.74	0.08	0.52	64.00	39.00	0.00	1188.50	1598.53	2094790.00	1.65	1658.35	1586.50
24	3	7	18814.00	27243.00	202.30	0	Spot (Block24, Row7, Column3)	1570.33	1544.00	184.04	0.01	0.12	1262.00	1346.09	1262.00	467.67	0.03	0.35	16.00	0.00	0.00	282.00	308.33	1831006.00	0.48	1390.09	1386.00
24	4	7	19148.00	27269.00	165.05	0	Spot (Block24, Row7, Column4)	2291.05	2164.00	688.21	0.02	0.30	1221.00	1284.98	1221.00	310.40	0.02	0.24	94.00	62.00	0.00	943.00	1070.05	1729746.00	3.24	1475.24	1439.00
24	5	7	19443.00	27265.00	190.85	0	Spot (Block24, Row7, Column5)	13545.80	11917.00	7207.88	0.06	0.53	1232.00	1472.19	1232.00	759.70	0.08	0.52	100.00	100.00	0.00	10685.00	12313.80	13911538.00	15.89	3849.23	3829.50
24	6	7	19740.00	27266.00	213.45	0	Spot (Block24, Row7, Column6)	48050.29	58521.00	19238.40	0.09	0.40	1287.00	1829.84	1287.00	1319.10	0.15	0.72	100.00	100.00	43.21	57234.00	46763.29	62610084.00	35.04	11886.42	11738.50
24	7	7	20031.00	27268.00	154.85	0	Spot (Block24, Row7, Column7)	46585.57	49212.00	17897.62	0.02	0.38	1228.00	1500.98	1228.00	912.15	0.09	0.61	100.00	100.00	32.63	47984.00	45357.57	30700104.00	49.43	10617.61	8219.00
24	8	7	20345.00	27264.00	191.30	0	Spot (Block24, Row7, Column8)	26747.51	27565.00	6987.94	0.01	0.26	1173.00	1258.39	1173.00	365.90	0.03	0.29	100.00	100.00	0.00	26392.00	25574.51	27576680.00	69.66	7051.50	6772.50
24	1	8	18230.00	27556.00	148.50	0	Spot (Block24, Row8, Column1)	2153.52	1988.00	733.68	0.03	0.34	1308.00	1415.11	1308.00	513.12	0.03	0.36	65.00	26.00	0.00	680.00	845.52	1294264.00	1.44	1715.48	1718.00
24	2	8	18546.00	27569.00	154.05	0	Spot (Block24, Row8, Column2)	7980.71	7134.00	3953.99	0.05	0.50	1298.00	1324.10	1298.00	153.40	0.01	0.12	100.00	100.00	0.00	5836.00	6682.71	5203426.00	43.39	2641.26	2392.00
24	3	8	18839.00	27567.00	151.10	0	Spot (Block24, Row8, Column3)	17770.95	14227.50	12765.38	0.10	0.72	1302.00	1352.34	1302.00	254.22	0.02	0.19	100.00	100.00	0.00	12925.50	16468.95	11160154.00	64.58	4148.74	3368.00
24	4	8	19138.00	27567.00	156.85	0	Spot (Block24, Row8, Column4)	57176.57	65535.00	12900.20	0.06	0.23	1266.50	1325.79	1266.50	308.66	0.02	0.23	100.00	100.00	63.57	64268.50	55910.07	38766044.00	180.95	13887.94	11012.50
24	5	8	19434.00	27565.00	164.70	0	Spot (Block24, Row8, Column5)	2134.63	2066.00	428.04	0.01	0.20	1206.00	1421.20	1206.00	752.53	0.07	0.53	59.00	11.00	0.00	860.00	928.63	1607377.00	0.95	1470.47	1429.50
24	6	8	19747.00	27567.00	218.50	0	Spot (Block24, Row8, Column6)	51245.26	65535.00	17027.12	0.11	0.33	1302.00	1791.05	1302.00	1225.61	0.14	0.68	100.00	100.00	51.97	64233.00	49943.26	70104224.00	40.35	12272.01	11666.00
24	7	8	20045.00	27570.00	150.10	0	Spot (Block24, Row8, Column7)	26222.95	24531.00	14621.23	0.03	0.56	1240.50	1487.85	1240.50	791.21	0.08	0.53	100.00	100.00	0.16	23290.50	24982.45	16022223.00	31.26	6256.08	5427.00
24	8	8	20333.00	27570.00	158.70	0	Spot (Block24, Row8, Column8)	64118.04	65535.00	5240.36	0.01	0.08	1235.50	1403.94	1235.50	543.62	0.06	0.39	100.00	100.00	87.73	64299.50	62882.54	44434224.00	115.36	17264.19	15286.00
25	1	1	4733.00	29943.00	154.70	0	Spot (Block25, Row1, Column1)	60532.80	65535.00	9002.58	0.03	0.15	1479.00	1595.66	1479.00	451.81	0.03	0.28	100.00	100.00	69.60	64056.00	59053.80	39830932.00	130.45	15903.50	12928.50
25	2	1	5030.00	29950.00	152.85	0	Spot (Block25, Row1, Column2)	60100.75	65535.00	10561.34	0.04	0.18	1444.00	1625.52	1444.00	623.59	0.05	0.38	100.00	100.00	71.83	64091.00	58656.75	38825416.00	93.77	13052.64	11857.00
25	3	1	5336.00	29947.00	144.65	0	Spot (Block25, Row1, Column3)	43160.75	46678.00	21812.06	0.03	0.51	1431.00	1526.22	1431.00	361.46	0.03	0.24	100.00	100.00	37.63	45247.00	41729.75	24429100.00	115.18	9290.25	7606.00
25	4	1	5629.00	29948.00	147.55	0	Spot (Block25, Row1, Column4)	57558.87	65535.00	12594.86	0.06	0.22	1454.00	1613.30	1454.00	570.28	0.05	0.35	100.00	100.00	62.46	64081.00	56104.87	34190236.00	98.10	14094.10	12448.00
25	5	1	5936.00	29950.00	152.95	0	Spot (Block25, Row1, Column5)	55386.84	65535.00	16259.61	0.07	0.29	1503.00	1625.69	1503.00	391.14	0.03	0.24	100.00	100.00	65.37	64032.00	53883.84	35669416.00	137.45	12179.86	10257.00
25	6	1	6229.00	29949.00	147.70	0	Spot (Block25, Row1, Column6)	61720.54	65535.00	7971.97	0.03	0.13	1567.00	1665.75	1567.00	405.19	0.03	0.24	100.00	100.00	74.33	63968.00	60153.54	36785744.00	148.21	16643.55	15279.00
25	7	1	6528.00	29949.00	157.30	0	Spot (Block25, Row1, Column7)	64878.60	65535.00	3352.18	0.00	0.05	1554.00	1668.33	1554.00	414.16	0.03	0.25	100.00	100.00	94.40	63981.00	63324.60	44052988.00	152.62	19856.87	17564.00
25	8	1	6843.00	29947.00	166.55	0	Spot (Block25, Row1, Column8)	2592.26	2491.00	519.83	0.02	0.20	1514.00	1548.95	1514.00	224.11	0.01	0.14	99.00	89.00	0.00	977.00	1078.26	2003819.00	4.66	1791.02	1776.00
25	1	2	4699.00	30217.00	237.00	0	Spot (Block25, Row2, Column1)	2159.22	2146.00	362.20	0.00	0.17	1497.00	1634.44	1497.00	502.39	0.04	0.31	66.00	18.00	0.00	649.00	662.22	3493624.00	1.04	1806.81	1768.00
25	2	2	5027.00	30247.00	129.90	0	Spot (Block25, Row2, Column2)	56913.50	65535.00	13163.48	0.06	0.23	1528.00	1722.64	1528.00	693.54	0.05	0.40	100.00	100.00	59.34	64007.00	55385.50	25895780.00	79.58	12714.40	12370.00
25	3	2	5334.00	30246.00	147.70	0	Spot (Block25, Row2, Column3)	4177.54	3950.00	1412.23	0.02	0.34	1478.00	1647.34	1478.00	643.94	0.05	0.39	99.00	79.00	0.00	2472.00	2699.54	2485637.00	3.93	2078.92	2044.00
25	4	2	5636.00	30249.00	196.20	0	Spot (Block25, Row2, Column4)	29127.10	24843.50	18726.84	0.07	0.64	1551.50	1794.22	1551.50	809.70	0.06	0.45	100.00	100.00	5.42	23292.00	27575.60	31690352.00	33.76	7492.65	7388.00
25	5	2	5938.00	30251.00	176.70	0	Spot (Block25, Row2, Column5)	24312.16	23808.50	9284.75	0.01	0.38	1613.00	1772.17	1613.00	648.36	0.04	0.37	100.00	100.00	0.00	22195.50	22699.16	21297432.00	34.76	6650.51	6013.50
25	6	2	6228.00	30245.00	146.60	0	Spot (Block25, Row2, Column6)	28663.12	26641.50	15567.81	0.03	0.54	1689.00	1860.02	1689.00	760.50	0.04	0.41	100.00	100.00	0.51	24952.50	26974.12	16739260.00	35.24	6722.84	6045.00
25	7	2	6534.00	30251.00	146.90	0	Spot (Block25, Row2, Column7)	35104.93	32428.00	19400.23	0.03	0.55	1614.00	1775.79	1614.00	535.43	0.04	0.30	100.00	100.00	11.56	30814.00	33490.93	20641756.00	62.25	7624.34	7042.00
25	8	2	6845.00	30248.00	196.30	0	Spot (Block25, Row2, Column8)	1689.63	1697.00	106.99	0.00	0.06	1486.00	1558.17	1486.00	374.08	0.02	0.24	5.00	0.00	0.00	211.00	203.63	1840009.00	0.35	1574.10	1561.00
25	1	3	4736.00	30546.00	151.85	0	Spot (Block25, Row3, Column1)	57716.04	65535.00	13847.72	0.06	0.24	1471.00	1574.93	1471.00	365.05	0.03	0.23	100.00	100.00	68.52	64064.00	56245.04	36303688.00	153.79	14813.34	12769.00
25	2	3	5038.00	30548.00	143.20	0	Spot (Block25, Row3, Column2)	6008.81	5495.00	2313.07	0.04	0.38	1533.00	1661.03	1533.00	515.86	0.03	0.31	100.00	99.00	0.00	3962.00	4475.81	3328880.00	8.43	2670.44	2398.00
25	3	3	5320.00	30547.00	140.50	0	Spot (Block25, Row3, Column3)	21816.23	18671.50	15420.02	0.07	0.71	1512.50	1594.00	1512.50	345.20	0.02	0.22	100.00	100.00	5.43	17159.00	20303.73	11649868.00	58.58	6248.89	4523.00
25	4	3	5628.00	30545.00	148.60	0	Spot (Block25, Row3, Column4)	62556.36	65535.00	6809.14	0.02	0.11	1529.00	1698.97	1529.00	612.71	0.05	0.36	100.00	100.00	77.17	64006.00	61027.36	37534132.00	99.32	17001.75	14654.00
25	5	3	5932.00	30548.00	139.85	0	Spot (Block25, Row3, Column5)	10008.21	9550.50	4524.95	0.02	0.45	1547.00	1712.42	1547.00	680.59	0.04	0.40	100.00	99.00	0.00	8003.50	8461.21	5304350.00	12.19	3565.68	3018.00
25	6	3	6234.00	30547.00	231.15	0	Spot (Block25, Row3, Column6)	43375.67	34680.50	18219.68	0.10	0.42	1799.00	2039.75	1799.00	1021.48	0.05	0.50	100.00	100.00	33.59	32881.50	41576.67	66625580.00	40.47	13485.51	13703.00
25	7	3	6537.00	30551.00	148.55	0	Spot (Block25, Row3, Column7)	53025.38	65535.00	17705.15	0.09	0.33	1697.00	1890.82	1697.00	771.45	0.05	0.41	100.00	100.00	58.11	63838.00	51328.38	32027560.00	66.28	12725.60	10784.50
25	8	3	6833.00	30552.00	156.40	0	Spot (Block25, Row3, Column8)	58195.88	65535.00	12001.42	0.05	0.21	1497.00	1631.37	1497.00	558.58	0.04	0.34	100.00	100.00	62.80	64038.00	56698.88	39107972.00	101.26	13706.49	12509.00
25	1	4	4735.00	30848.00	147.70	0	Spot (Block25, Row4, Column1)	61960.82	65535.00	7855.81	0.02	0.13	1450.00	1602.03	1450.00	442.79	0.04	0.28	100.00	100.00	76.90	64085.00	60510.82	36743072.00	136.32	16653.73	13806.00
25	2	4	5032.00	30849.00	159.80	0	Spot (Block25, Row4, Column2)	11202.66	10805.50	4558.82	0.02	0.41	1505.00	1663.21	1505.00	497.76	0.04	0.30	100.00	100.00	0.00	9300.50	9697.66	7886675.00	19.16	3509.21	3397.00
25	3	4	5330.00	30847.00	157.70	0	Spot (Block25, Row4, Column3)	64324.45	65535.00	5504.63	0.01	0.09	1519.00	1679.19	1519.00	486.40	0.04	0.29	100.00	100.00	93.91	64016.00	62805.45	44384288.00	128.79	18330.54	13581.50
25	4	4	5616.00	30846.00	155.20	0	Spot (Block25, Row4, Column4)	3753.51	3623.00	1096.93	0.02	0.29	1469.00	1569.91	1469.00	384.97	0.03	0.25	100.00	96.00	0.00	2154.00	2284.51	2484824.00	5.67	2031.82	2012.50
25	5	4	5916.00	30860.00	154.85	0	Spot (Block25, Row4, Column5)	5091.49	3824.00	6912.65	0.12	1.36	1483.00	1559.63	1483.00	315.51	0.02	0.20	97.00	86.00	0.76	2341.00	3608.49	3355295.00	11.19	2397.43	1863.00
25	6	4	6234.00	30850.00	180.30	0	Spot (Block25, Row4, Column6)	30211.57	30223.00	11086.67	0.00	0.37	1711.00	1868.71	1711.00	662.93	0.04	0.35	100.00	100.00	0.00	28512.00	28500.57	27432100.00	42.75	8349.18	7226.00
25	7	4	6532.00	30852.00	147.60	0	Spot (Block25, Row4, Column7)	46947.93	61726.50	21380.74	0.12	0.46	1741.00	1934.72	1741.00	663.17	0.05	0.34	100.00	100.00	47.04	59985.50	45206.93	28544524.00	67.88	8835.48	7195.00
25	8	4	6832.00	30859.00	145.05	0	Spot (Block25, Row4, Column8)	31332.78	30017.00	17695.71	0.02	0.56	1571.00	1739.80	1571.00	541.96	0.04	0.31	100.00	100.00	3.33	28446.00	29761.78	17859700.00	54.60	7203.87	5550.00
25	1	5	4736.00	31146.00	147.45	0	Spot (Block25, Row5, Column1)	64161.97	65535.00	5350.84	0.01	0.08	1502.00	1750.18	1502.00	748.36	0.07	0.43	100.00	100.00	90.24	64033.00	62659.97	38112532.00	83.40	18456.10	14374.00
25	2	5	5035.00	31150.00	156.00	0	Spot (Block25, Row5, Column2)	59207.57	65535.00	11106.02	0.04	0.19	1528.00	1818.16	1528.00	808.03	0.08	0.44	100.00	100.00	67.01	64007.00	57679.57	39669420.00	71.02	13179.88	11924.00
25	3	5	5336.00	31149.00	148.85	0	Spot (Block25, Row5, Column3)	43299.24	42658.00	19827.53	0.01	0.46	1520.00	1747.52	1520.00	613.61	0.06	0.35	100.00	100.00	31.90	41138.00	41779.24	26196184.00	67.72	8765.01	7992.00
25	4	5	5632.00	31148.00	145.30	0	Spot (Block25, Row5, Column4)	52582.09	65535.00	18088.33	0.10	0.34	1495.00	1634.58	1495.00	434.39	0.04	0.27	100.00	100.00	58.39	64040.00	51087.09	30077156.00	117.28	11535.18	10000.00
25	5	5	5936.00	31149.00	157.35	0	Spot (Block25, Row5, Column5)	64717.63	65535.00	4183.99	0.01	0.06	1513.00	1680.92	1513.00	504.00	0.05	0.30	100.00	100.00	94.57	64022.00	63204.63	44073124.00	125.07	19452.60	16184.00
25	6	5	6235.00	31148.00	144.55	0	Spot (Block25, Row5, Column6)	36514.22	35534.00	18143.37	0.01	0.50	1758.00	1968.46	1758.00	858.08	0.05	0.44	100.00	100.00	9.98	33776.00	34756.22	20849676.00	40.26	7897.80	6908.00
25	7	5	6538.00	31151.00	237.55	0	Spot (Block25, Row5, Column7)	58071.06	65535.00	13147.36	0.05	0.23	2060.00	2393.69	2060.00	1128.60	0.07	0.47	100.00	100.00	64.17	63475.00	56011.06	94656888.00	49.33	14302.68	13951.00
25	8	5	6834.00	31151.00	150.85	0	Spot (Block25, Row5, Column8)	57384.12	65535.00	14633.55	0.06	0.26	1663.00	1926.26	1663.00	838.23	0.06	0.44	100.00	100.00	69.35	63872.00	55721.12	35578440.00	66.16	14299.49	11383.00
25	1	6	4736.00	31449.00	227.45	0	Spot (Block25, Row6, Column1)	38258.31	26209.00	20227.96	0.16	0.53	1613.00	1985.95	1613.00	1064.74	0.09	0.54	100.00	100.00	28.13	24596.00	36645.31	56852268.00	34.07	12123.79	11762.00
25	2	6	5032.00	31451.00	244.35	0	Spot (Block25, Row6, Column2)	57270.02	65535.00	12627.09	0.06	0.22	1710.00	2119.63	1710.00	1137.49	0.09	0.54	100.00	100.00	54.21	63825.00	55560.02	98677184.00	48.48	14453.21	13785.50
25	3	6	5326.00	31444.00	151.55	0	Spot (Block25, Row6, Column3)	64228.46	65535.00	5356.07	0.01	0.08	1545.00	1794.69	1545.00	766.23	0.07	0.43	100.00	100.00	92.09	63990.00	62683.46	40592752.00	81.48	17963.41	13833.50
25	4	6	5634.00	31447.00	141.60	0	Spot (Block25, Row6, Column4)	18704.93	17628.00	9373.78	0.03	0.50	1519.00	1671.94	1519.00	450.09	0.04	0.27	100.00	100.00	0.00	16109.00	17185.93	10194189.00	37.84	4926.40	4074.00
25	5	6	5933.00	31451.00	157.65	0	Spot (Block25, Row6, Column5)	64792.36	65535.00	3725.99	0.00	0.06	1626.00	1928.33	1626.00	865.21	0.07	0.45	100.00	100.00	93.46	63909.00	63166.36	44577564.00	72.66	19304.15	15609.00
25	6	6	6232.00	31449.00	145.55	0	Spot (Block25, Row6, Column6)	18254.07	14635.00	12376.96	0.10	0.68	1791.00	2045.93	1791.00	829.30	0.06	0.41	100.00	98.00	0.00	12844.00	16463.07	10496088.00	19.54	4520.10	3621.00
25	7	6	6535.00	31450.00	153.55	0	Spot (Block25, Row6, Column7)	61217.04	65535.00	9172.12	0.03	0.15	2067.00	2307.51	2067.00	942.94	0.05	0.41	100.00	100.00	76.39	63468.00	59150.04	39668988.00	62.47	15283.60	12735.00
25	8	6	6839.00	31452.00	153.05	0	Spot (Block25, Row6, Column8)	61667.09	65535.00	8656.79	0.03	0.14	1710.00	1868.26	1710.00	542.59	0.04	0.29	100.00	100.00	78.50	63825.00	59957.09	39590624.00	110.21	17233.57	14593.50
25	1	7	4734.00	31746.00	155.40	0	Spot (Block25, Row7, Column1)	14734.18	13119.00	6864.71	0.05	0.47	1487.50	1736.10	1487.50	708.45	0.07	0.41	100.00	100.00	0.00	11631.50	13246.68	9768761.00	18.35	3892.39	3745.00
25	2	7	5035.00	31747.00	148.25	0	Spot (Block25, Row7, Column2)	5527.13	4830.00	2647.03	0.06	0.48	1578.00	1786.61	1578.00	703.68	0.05	0.39	99.00	78.00	0.00	3252.00	3949.13	3316281.00	5.32	2438.59	2407.00
25	3	7	5335.00	31713.00	241.25	0	Spot (Block25, Row7, Column3)	1794.17	1775.00	235.01	0.00	0.13	1431.00	1610.13	1431.00	580.35	0.05	0.36	21.00	0.00	0.00	344.00	363.17	3017794.00	0.32	1584.87	1541.00
25	4	7	5638.00	31749.00	150.35	0	Spot (Block25, Row7, Column4)	3966.63	3597.00	1495.96	0.04	0.38	1440.00	1621.13	1440.00	680.14	0.05	0.42	99.00	71.00	0.00	2157.00	2526.63	2447411.00	3.45	1962.15	1904.50
25	5	7	5932.00	31747.00	178.60	0	Spot (Block25, Row7, Column5)	32319.58	27738.50	19089.14	0.07	0.59	1598.00	2091.50	1598.00	1168.24	0.12	0.56	100.00	100.00	7.81	26140.50	30721.58	28958408.00	25.87	7105.23	7011.50
25	6	7	6231.00	31746.00	242.55	0	Spot (Block25, Row7, Column6)	57887.02	65535.00	12557.37	0.05	0.22	1970.00	2489.66	1970.00	1469.65	0.10	0.59	100.00	100.00	59.66	63565.00	55917.02	98003712.00	37.69	15247.47	14187.00
25	7	7	6527.00	31748.00	152.95	0	Spot (Block25, Row7, Column7)	63780.38	65535.00	5343.14	0.01	0.08	1888.50	2163.50	1888.50	1000.62	0.06	0.46	100.00	100.00	84.84	63646.50	61891.88	40819812.00	61.58	17971.18	16216.00
25	8	7	6836.00	31750.00	179.70	0	Spot (Block25, Row7, Column8)	53132.66	58381.00	13349.88	0.04	0.25	1647.00	1820.30	1647.00	553.87	0.04	0.30	100.00	100.00	36.45	56734.00	51485.66	48244792.00	92.64	13532.78	11771.00
25	1	8	4734.00	32046.00	169.95	0	Spot (Block25, Row8, Column1)	2111.38	2020.00	478.92	0.02	0.23	1456.00	1509.59	1456.00	247.03	0.02	0.16	84.00	60.00	0.00	564.00	655.38	1699662.00	2.44	1647.49	1632.00
25	2	8	5038.00	32050.00	145.35	0	Spot (Block25, Row8, Column2)	24522.97	22246.00	13657.42	0.04	0.56	1453.00	1503.63	1453.00	212.94	0.01	0.14	100.00	100.00	0.00	20793.00	23069.97	14100706.00	108.10	5654.01	5356.00
25	3	8	5328.00	32047.00	148.25	0	Spot (Block25, Row8, Column3)	42362.59	47001.00	22764.68	0.05	0.54	1419.00	1501.49	1419.00	324.01	0.02	0.22	100.00	100.00	37.95	45582.00	40943.59	25671860.00	126.11	8352.35	6906.00
25	4	8	5630.00	32049.00	154.00	0	Spot (Block25, Row8, Column4)	63367.26	65535.00	6840.79	0.01	0.11	1445.00	1519.09	1445.00	353.00	0.02	0.23	100.00	100.00	85.84	64090.00	61922.26	41632668.00	175.21	15257.15	13144.50
25	5	8	5927.00	32044.00	146.85	0	Spot (Block25, Row8, Column5)	3378.03	3311.00	913.64	0.01	0.27	1506.00	1842.95	1506.00	1069.21	0.09	0.58	74.00	37.00	0.00	1805.00	1872.03	1979528.00	1.44	1982.97	1889.00
25	6	8	6236.00	32051.00	218.40	0	Spot (Block25, Row8, Column6)	45657.48	47442.00	19723.41	0.02	0.43	1744.00	2201.41	1744.00	1343.39	0.10	0.61	100.00	100.00	45.05	45698.00	43913.48	62231756.00	32.35	13755.16	13832.00
25	7	8	6538.00	32050.00	144.50	0	Spot (Block25, Row8, Column7)	53039.15	65535.00	16813.81	0.09	0.32	1728.00	2125.77	1728.00	1092.29	0.09	0.51	100.00	100.00	54.13	63807.00	51311.15	30179480.00	46.61	13054.46	10272.00
25	8	8	6827.00	32053.00	155.50	0	Spot (Block25, Row8, Column8)	64189.56	65535.00	5670.66	0.01	0.09	1703.00	2007.56	1703.00	850.82	0.07	0.42	100.00	100.00	92.47	63832.00	62486.56	42622264.00	73.08	18232.93	14937.50
26	1	1	9235.00	29950.00	156.10	0	Spot (Block26, Row1, Column1)	60585.12	65535.00	9076.87	0.03	0.15	2430.00	2581.58	2430.00	662.48	0.03	0.26	100.00	100.00	68.85	63105.00	58155.12	40652980.00	87.56	16351.90	14657.00
26	2	1	9531.00	29953.00	160.05	0	Spot (Block26, Row1, Column2)	63145.47	65535.00	7349.28	0.02	0.12	2419.00	2631.03	2419.00	828.29	0.04	0.31	100.00	100.00	85.33	63116.00	60726.47	44770568.00	73.06	17033.73	15544.00
26	3	1	9839.00	29954.00	146.40	0	Spot (Block26, Row1, Column3)	36305.47	34151.00	20998.01	0.03	0.58	2312.00	2438.66	2312.00	549.54	0.02	0.23	100.00	100.00	18.47	31839.00	33993.47	21420300.00	61.63	8031.08	6887.50
26	4	1	10130.00	29952.00	151.70	0	Spot (Block26, Row1, Column4)	62952.79	65535.00	6718.19	0.02	0.11	2406.00	2566.12	2406.00	763.45	0.03	0.30	100.00	100.00	81.90	63129.00	60546.79	39660608.00	79.10	18281.42	15958.00
26	5	1	10438.00	29955.00	151.25	0	Spot (Block26, Row1, Column5)	47684.67	64366.00	21324.99	0.13	0.45	2395.00	2511.27	2395.00	560.45	0.02	0.22	100.00	100.00	49.52	61971.00	45289.67	29946172.00	80.60	10941.15	8660.50
26	6	1	10731.00	29953.00	150.70	0	Spot (Block26, Row1, Column6)	62416.46	65535.00	6941.51	0.02	0.11	2426.00	2587.72	2426.00	637.13	0.03	0.25	100.00	100.00	76.08	63109.00	59990.46	38885792.00	93.90	18985.17	15822.00
26	7	1	11026.00	29956.00	160.15	0	Spot (Block26, Row1, Column7)	64719.50	65535.00	3900.96	0.01	0.06	2399.00	2546.53	2399.00	604.21	0.03	0.24	100.00	100.00	93.66	63136.00	62320.50	45951292.00	102.90	19946.36	16681.00
26	8	1	11334.00	29946.00	224.45	0	Spot (Block26, Row1, Column8)	3331.91	3141.00	876.21	0.03	0.26	2315.00	2399.36	2315.00	449.12	0.02	0.19	71.00	45.00	0.00	826.00	1016.91	4811280.00	2.08	2668.18	2621.00
26	1	2	9201.00	30235.00	208.10	0	Spot (Block26, Row2, Column1)	3031.37	3000.00	418.04	0.00	0.14	2403.00	2537.73	2403.00	583.05	0.02	0.23	52.00	12.00	0.00	597.00	628.37	3737685.00	0.85	2650.50	2620.00
26	2	2	9532.00	30254.00	134.85	0	Spot (Block26, Row2, Column2)	53834.58	65308.00	15278.86	0.08	0.28	2440.00	2659.64	2440.00	887.75	0.04	0.33	100.00	100.00	49.18	62868.00	51394.58	26163748.00	57.65	12957.71	12013.50
26	3	2	9838.00	30251.00	153.20	0	Spot (Block26, Row2, Column3)	4294.19	4125.00	1039.40	0.02	0.24	2391.00	2581.69	2391.00	874.46	0.03	0.34	80.00	49.00	0.00	1734.00	1903.19	2756869.00	1.96	2887.78	2868.50
26	4	2	10139.00	30255.00	185.75	0	Spot (Block26, Row2, Column4)	36849.45	35505.00	18782.86	0.02	0.51	2515.00	2818.90	2515.00	1042.38	0.05	0.37	100.00	100.00	11.56	32990.00	34334.45	35707204.00	32.65	9694.03	9575.00
26	5	2	10439.00	30255.00	201.00	0	Spot (Block26, Row2, Column5)	24622.42	24276.00	8663.33	0.01	0.35	2548.00	2763.86	2548.00	915.43	0.04	0.33	100.00	100.00	0.00	21728.00	22074.42	28143436.00	23.88	7273.55	6939.00
26	6	2	10727.00	30261.00	152.00	0	Spot (Block26, Row2, Column6)	36551.51	34255.50	20639.44	0.03	0.56	2658.50	3022.60	2658.50	1464.36	0.06	0.48	100.00	99.00	16.03	31597.00	33893.01	23027544.00	22.90	9584.41	6869.50
26	7	2	11032.00	30255.00	148.55	0	Spot (Block26, Row2, Column7)	23493.86	20905.00	12323.62	0.05	0.52	2462.00	2630.24	2462.00	674.35	0.03	0.26	100.00	100.00	0.00	18443.00	21031.86	14166797.00	30.94	6995.55	6043.00
26	8	2	11337.00	30258.00	219.15	0	Spot (Block26, Row2, Column8)	2670.82	2633.00	245.44	0.01	0.09	2292.00	2406.15	2292.00	531.08	0.02	0.22	26.00	0.00	0.00	341.00	378.82	3685730.00	0.50	2467.31	2416.50
26	1	3	9238.00	30554.00	153.45	0	Spot (Block26, Row3, Column1)	59480.21	65535.00	11462.16	0.04	0.19	2397.00	2486.96	2397.00	452.39	0.02	0.18	100.00	100.00	70.83	63138.00	57083.21	38543508.00	125.98	14814.88	12020.00
26	2	3	9542.00	30552.00	151.70	0	Spot (Block26, Row3, Column2)	5518.52	5392.00	1507.07	0.01	0.27	2418.00	2562.85	2418.00	640.25	0.03	0.25	100.00	89.00	0.00	2974.00	3100.52	3476669.00	4.62	3170.21	3091.00
26	3	3	9829.00	30550.00	145.05	0	Spot (Block26, Row3, Column3)	9410.05	8438.00	4034.83	0.05	0.43	2389.00	2464.84	2389.00	465.89	0.01	0.19	100.00	100.00	0.00	6049.00	7021.05	5410779.00	14.91	3914.27	3670.00
26	4	3	10136.00	30556.00	151.75	0	Spot (Block26, Row3, Column4)	64333.07	65535.00	4719.91	0.01	0.07	2450.00	2626.14	2450.00	792.74	0.03	0.30	100.00	100.00	88.49	63085.00	61883.07	40787532.00	77.84	19987.63	17208.00
26	5	3	10435.00	30549.00	148.25	0	Spot (Block26, Row3, Column5)	6766.57	6146.50	3902.88	0.04	0.58	2586.00	2857.58	2586.00	1043.10	0.04	0.37	95.00	74.00	0.00	3560.50	4180.57	4019340.00	3.75	3552.57	3291.00
26	6	3	10738.00	30556.00	228.25	0	Spot (Block26, Row3, Column6)	58964.30	65535.00	12040.06	0.05	0.20	2713.00	3510.46	2713.00	2339.12	0.11	0.67	100.00	100.00	66.73	62822.00	56251.30	88270560.00	23.71	15353.13	14612.00
26	7	3	11041.00	30558.00	148.70	0	Spot (Block26, Row3, Column7)	47174.55	56470.00	20201.57	0.08	0.43	2461.00	2835.52	2461.00	1701.29	0.06	0.60	100.00	100.00	43.09	54009.00	44713.55	28682308.00	26.06	11626.96	9984.00
26	8	3	11337.00	30560.00	173.45	0	Spot (Block26, Row3, Column8)	61801.23	65535.00	9915.14	0.03	0.16	2370.00	2528.76	2370.00	748.45	0.03	0.30	100.00	100.00	84.20	63165.00	59431.23	52037176.00	79.19	16275.13	14516.00
26	1	4	9237.00	30855.00	149.00	0	Spot (Block26, Row4, Column1)	64529.07	65535.00	3984.93	0.01	0.06	2408.00	2552.82	2408.00	587.22	0.03	0.23	100.00	100.00	89.11	63127.00	62121.07	39104956.00	105.54	20962.84	17582.00
26	2	4	9536.00	30855.00	160.70	0	Spot (Block26, Row4, Column2)	19385.05	18406.00	8221.12	0.02	0.42	2459.00	2637.13	2459.00	697.84	0.03	0.26	100.00	100.00	0.00	15947.00	16926.05	13821538.00	24.00	5994.24	5825.50
26	3	4	9836.00	30852.00	160.50	0	Spot (Block26, Row4, Column3)	64713.11	65535.00	3875.69	0.01	0.06	2472.00	2614.41	2472.00	634.02	0.02	0.24	100.00	100.00	93.28	63063.00	62241.11	46205604.00	97.94	20101.44	17325.00
26	4	4	10124.00	30854.00	160.90	0	Spot (Block26, Row4, Column4)	5701.13	5487.50	1727.77	0.02	0.30	2414.00	2498.59	2414.00	488.88	0.01	0.20	99.00	94.00	0.00	3073.50	3287.13	4070608.00	6.55	3166.96	3137.50
26	5	4	10430.00	30862.00	155.15	0	Spot (Block26, Row4, Column5)	5145.96	4219.00	4552.50	0.09	0.88	2480.50	2588.97	2480.50	524.61	0.02	0.20	88.00	74.00	0.00	1738.50	2665.46	3391185.00	4.87	3193.45	2954.00
26	6	4	10735.00	30852.00	201.70	0	Spot (Block26, Row4, Column6)	29284.90	29783.00	9093.81	0.01	0.31	2626.00	3057.94	2626.00	1807.33	0.07	0.59	100.00	100.00	0.00	27157.00	26658.90	33882612.00	14.51	8225.15	7916.00
26	7	4	11031.00	30859.00	146.55	0	Spot (Block26, Row4, Column7)	36431.38	32061.00	22458.23	0.06	0.62	2559.00	2990.04	2559.00	1847.74	0.07	0.62	100.00	100.00	23.42	29502.00	33872.38	21312424.00	18.10	8405.39	7428.00
26	8	4	11333.00	30868.00	149.15	0	Spot (Block26, Row4, Column8)	13965.46	12925.00	6869.06	0.03	0.49	2419.00	2558.92	2419.00	654.48	0.02	0.26	100.00	100.00	0.00	10506.00	11546.46	8546859.00	17.43	5089.64	4415.00
26	1	5	9236.00	31160.00	153.90	0	Spot (Block26, Row5, Column1)	64360.08	65535.00	5191.40	0.01	0.08	2482.00	2932.19	2482.00	1580.35	0.07	0.54	100.00	100.00	93.39	63053.00	61878.08	41898796.00	38.87	19408.94	16926.00
26	2	5	9535.00	31157.00	167.05	0	Spot (Block26, Row5, Column2)	62514.49	65535.00	8800.48	0.02	0.14	2551.00	2956.86	2551.00	1192.58	0.06	0.40	100.00	100.00	86.43	62984.00	59963.49	48386700.00	49.94	16855.59	14100.00
26	3	5	9837.00	31155.00	148.30	0	Spot (Block26, Row5, Column3)	49025.42	56376.50	18037.25	0.06	0.37	2497.00	2730.98	2497.00	810.24	0.04	0.30	100.00	100.00	43.33	53879.50	46528.42	29415444.00	57.14	11717.50	11037.00
26	4	5	10135.00	31157.00	147.30	0	Spot (Block26, Row5, Column4)	54290.24	65535.00	15677.10	0.08	0.29	2465.00	2592.13	2465.00	584.40	0.02	0.23	100.00	100.00	58.31	63070.00	51825.24	32031476.00	88.46	13970.53	10857.50
26	5	5	10438.00	31157.00	157.90	0	Spot (Block26, Row5, Column5)	64978.08	65535.00	2816.99	0.00	0.04	2478.00	2586.10	2478.00	589.16	0.02	0.23	100.00	100.00	92.90	63057.00	62500.08	44835304.00	105.90	21887.71	18100.50
26	6	5	10736.00	31155.00	146.00	0	Spot (Block26, Row5, Column6)	42076.56	42697.00	20081.23	0.01	0.48	2607.00	2924.22	2607.00	1122.43	0.05	0.38	100.00	100.00	25.73	40090.00	39469.56	24362444.00	34.88	10405.91	9388.00
26	7	5	11038.00	31160.00	222.30	0	Spot (Block26, Row5, Column7)	58567.82	65535.00	12624.27	0.05	0.22	2800.00	3323.30	2800.00	1600.87	0.07	0.48	100.00	100.00	67.44	62735.00	55767.82	83108704.00	34.51	15794.42	15166.00
26	8	5	11336.00	31158.00	148.45	0	Spot (Block26, Row5, Column8)	51069.04	65535.00	19449.44	0.11	0.38	2418.00	2612.25	2418.00	813.98	0.03	0.31	100.00	100.00	55.78	63117.00	48651.04	30948052.00	59.53	12978.55	10882.50
26	1	6	9236.00	31456.00	228.95	0	Spot (Block26, Row6, Column1)	54984.66	65535.00	13737.04	0.08	0.25	2805.00	3469.79	2805.00	1888.72	0.09	0.54	100.00	100.00	52.12	62730.00	52179.66	83027640.00	27.27	15022.61	14437.00
26	2	6	9541.00	31459.00	238.00	0	Spot (Block26, Row6, Column2)	56048.81	65535.00	13814.57	0.07	0.25	2747.00	3261.05	2747.00	1517.99	0.07	0.47	100.00	100.00	55.97	62788.00	53301.81	91528632.00	34.77	15229.95	14823.50
26	3	6	9828.00	31452.00	152.85	0	Spot (Block26, Row6, Column3)	64896.50	65535.00	3555.69	0.00	0.05	2499.00	2741.60	2499.00	928.70	0.04	0.34	100.00	100.00	95.31	63036.00	62397.50	41534140.00	66.93	20871.04	17099.50
26	4	6	10139.00	31453.00	142.70	0	Spot (Block26, Row6, Column4)	19252.76	17877.00	9063.79	0.03	0.47	2507.00	2635.66	2507.00	533.76	0.02	0.20	100.00	100.00	0.00	15370.00	16745.76	10646776.00	31.13	6139.84	5311.50
26	5	6	10436.00	31455.00	160.25	0	Spot (Block26, Row6, Column5)	64888.88	65535.00	3460.12	0.00	0.05	2564.00	2765.40	2564.00	840.32	0.03	0.30	100.00	100.00	94.34	62971.00	62324.88	45876876.00	73.93	20934.28	18138.00
26	6	6	10737.00	31455.00	149.50	0	Spot (Block26, Row6, Column6)	8935.74	7655.50	4302.75	0.07	0.48	2611.00	2865.81	2611.00	1018.40	0.04	0.36	100.00	84.00	0.00	5044.50	6324.74	5486542.00	5.96	3941.94	3761.50
26	7	6	11035.00	31454.00	151.35	0	Spot (Block26, Row6, Column7)	58012.58	65535.00	13007.49	0.05	0.22	2627.00	2957.47	2627.00	1212.61	0.05	0.41	100.00	100.00	67.46	62908.00	55385.58	36374184.00	45.40	15336.13	12504.50
26	8	6	11341.00	31457.00	152.55	0	Spot (Block26, Row6, Column8)	58423.93	65535.00	12994.80	0.05	0.22	2496.00	2617.09	2496.00	569.88	0.02	0.22	100.00	100.00	70.28	63039.00	55927.93	37157932.00	97.93	17136.10	15468.50
26	1	7	9238.00	31753.00	151.65	0	Spot (Block26, Row7, Column1)	27385.35	26254.00	11443.29	0.02	0.42	2691.00	3003.55	2691.00	1084.13	0.05	0.36	100.00	100.00	0.00	23563.00	24694.35	17225388.00	22.49	7880.99	7559.00
26	2	7	9541.00	31757.00	154.80	0	Spot (Block26, Row7, Column2)	5995.47	5201.50	2340.97	0.06	0.39	2533.00	2733.33	2533.00	926.50	0.03	0.34	93.00	65.00	0.00	2668.50	3462.47	3957012.00	3.52	3336.51	3275.00
26	3	7	9841.00	31737.00	167.95	0	Spot (Block26, Row7, Column3)	3113.84	3076.00	341.96	0.01	0.11	2550.00	2650.21	2550.00	622.08	0.02	0.23	43.00	0.00	0.00	526.00	563.84	2447475.00	0.75	2875.90	2827.00
26	4	7	10133.00	31755.00	153.65	0	Spot (Block26, Row7, Column4)	5369.10	5017.00	1501.33	0.03	0.28	2568.00	2726.30	2568.00	786.97	0.03	0.29	96.00	77.00	0.00	2449.00	2801.10	3495285.00	3.36	3347.58	3310.00
26	5	7	10434.00	31756.00	181.50	0	Spot (Block26, Row7, Column5)	35978.24	32649.00	18463.42	0.04	0.51	2654.00	3086.17	2654.00	1396.09	0.07	0.45	100.00	100.00	11.03	29995.00	33324.24	33279976.00	23.56	9502.06	9474.00
26	6	7	10735.00	31759.00	231.95	0	Spot (Block26, Row7, Column6)	56569.03	65535.00	14075.06	0.06	0.25	2858.00	3771.25	2858.00	2638.88	0.12	0.70	100.00	99.00	60.03	62677.00	53711.03	87739480.00	20.01	15244.35	14337.00
26	7	7	11023.00	31756.00	155.90	0	Spot (Block26, Row7, Column7)	64452.00	65535.00	4813.56	0.01	0.07	2617.00	3159.00	2617.00	2201.40	0.08	0.70	100.00	100.00	92.07	62918.00	61835.00	43054336.00	27.84	20970.02	18089.00
26	8	7	11337.00	31755.00	193.00	0	Spot (Block26, Row7, Column8)	53374.06	56999.50	12623.71	0.03	0.24	2564.00	2739.43	2564.00	740.71	0.03	0.27	100.00	100.00	31.69	54435.50	50810.06	56256592.00	68.36	14039.23	13326.00
26	1	8	9207.00	32032.00	189.95	0	Spot (Block26, Row8, Column1)	3746.41	3595.00	948.47	0.02	0.25	2495.00	2577.95	2495.00	477.29	0.01	0.19	82.00	56.00	0.00	1100.00	1251.41	3821339.00	2.45	3046.04	2925.00
26	2	8	9541.00	32059.00	146.50	0	Spot (Block26, Row8, Column2)	17800.77	16794.00	8608.56	0.03	0.48	2404.00	2451.80	2404.00	345.98	0.01	0.14	100.00	100.00	0.00	14390.00	15396.77	10377851.00	44.36	5701.77	4935.00
26	3	8	9826.00	32053.00	146.25	0	Spot (Block26, Row8, Column3)	34206.79	30046.00	21782.41	0.06	0.64	2486.00	2569.49	2486.00	484.68	0.01	0.19	100.00	100.00	15.44	27560.00	31720.79	19942604.00	65.27	8113.65	7332.00
26	4	8	10132.00	32054.00	163.35	0	Spot (Block26, Row8, Column4)	64590.76	65535.00	4396.55	0.01	0.07	2576.00	2671.86	2576.00	556.06	0.02	0.21	100.00	100.00	92.56	62959.00	62014.76	47733044.00	111.35	20058.27	16989.00
26	5	8	10428.00	32056.00	155.50	0	Spot (Block26, Row8, Column5)	5853.72	5618.50	1727.66	0.02	0.30	2710.00	3004.80	2710.00	1193.32	0.04	0.40	87.00	59.00	0.00	2908.50	3143.72	3886871.00	2.39	3436.46	3487.00
26	6	8	10737.00	32059.00	224.35	0	Spot (Block26, Row8, Column6)	57760.89	65535.00	13048.95	0.05	0.23	2857.00	3440.93	2857.00	1725.34	0.08	0.50	100.00	100.00	64.28	62678.00	54903.89	82945552.00	31.48	15735.25	15541.00
26	7	8	11034.00	32059.00	147.40	0	Spot (Block26, Row8, Column7)	53359.39	65535.00	16408.10	0.09	0.31	2703.00	3065.12	2703.00	1299.80	0.05	0.42	100.00	100.00	54.48	62832.00	50656.39	31535628.00	38.69	14314.51	12011.50
26	8	8	11324.00	32059.00	157.10	0	Spot (Block26, Row8, Column8)	64534.27	65535.00	4652.87	0.01	0.07	2621.00	2808.57	2621.00	767.06	0.03	0.27	100.00	100.00	93.36	62914.00	61913.27	43754648.00	80.47	20051.82	17824.00
27	1	1	13738.00	29955.00	158.95	0	Spot (Block27, Row1, Column1)	60024.06	65535.00	9705.11	0.04	0.16	2184.00	2303.94	2184.00	477.83	0.02	0.21	100.00	100.00	68.63	63351.00	57840.06	41717100.00	120.80	16008.13	14449.00
27	2	1	14033.00	29962.00	149.60	0	Spot (Block27, Row1, Column2)	38031.43	36511.00	17288.07	0.02	0.45	2166.00	2280.70	2166.00	507.82	0.02	0.22	100.00	100.00	9.43	34345.00	35865.43	23389392.00	70.40	9405.88	8383.00
27	3	1	14339.00	29963.00	148.80	0	Spot (Block27, Row1, Column3)	33124.09	29566.00	20158.91	0.05	0.61	2179.00	2220.84	2179.00	313.27	0.01	0.14	100.00	100.00	9.72	27387.00	30945.09	20106372.00	98.65	7973.31	6831.50
27	4	1	14630.00	29959.00	146.80	0	Spot (Block27, Row1, Column4)	31200.96	29428.00	16032.72	0.03	0.51	2201.00	2312.30	2201.00	514.85	0.02	0.22	100.00	100.00	4.26	27227.00	28999.96	18314984.00	56.11	8477.81	6420.00
27	5	1	14940.00	29959.00	153.95	0	Spot (Block27, Row1, Column5)	46652.76	59608.00	21665.46	0.11	0.46	2213.00	2311.75	2213.00	471.03	0.02	0.20	100.00	100.00	47.49	57395.00	44439.76	30651076.00	94.14	9526.08	8247.00
27	6	1	15231.00	29959.00	149.30	0	Spot (Block27, Row1, Column6)	53845.59	65535.00	15133.33	0.09	0.28	2310.00	2408.20	2310.00	527.04	0.02	0.22	100.00	100.00	52.81	63225.00	51535.59	32522976.00	97.60	15725.92	14204.00
27	7	1	15530.00	29961.00	158.50	0	Spot (Block27, Row1, Column7)	63901.66	65535.00	5208.99	0.01	0.08	2306.00	2390.42	2306.00	460.15	0.02	0.19	100.00	100.00	85.36	63229.00	61595.66	44092560.00	133.68	20686.86	16726.50
27	8	1	15845.00	29960.00	166.60	0	Spot (Block27, Row1, Column8)	4556.57	4502.00	1073.38	0.01	0.24	2282.00	2339.20	2282.00	331.87	0.01	0.14	99.00	98.00	0.00	2220.00	2274.57	3513115.00	6.68	2815.88	2810.00
27	1	2	13664.00	30241.00	230.30	0	Spot (Block27, Row2, Column1)	3096.93	3005.00	454.97	0.01	0.15	2187.00	2301.42	2187.00	447.14	0.02	0.19	85.00	43.00	0.00	818.00	909.93	4722815.00	1.78	2677.13	2642.50
27	2	2	14035.00	30260.00	135.65	0	Spot (Block27, Row2, Column2)	50763.54	55735.00	15724.15	0.04	0.31	2202.00	2328.23	2202.00	551.14	0.02	0.24	100.00	100.00	37.58	53533.00	48561.54	25128076.00	87.88	11805.89	11338.50
27	3	2	14343.00	30257.00	155.80	0	Spot (Block27, Row2, Column3)	5731.81	5287.00	2080.63	0.04	0.36	2210.00	2352.61	2210.00	639.93	0.03	0.27	100.00	89.00	0.00	3077.00	3521.81	3817386.00	5.28	3043.42	2952.00
27	4	2	14642.00	30260.00	180.60	0	Spot (Block27, Row2, Column4)	31282.62	29664.50	14497.62	0.02	0.46	2268.00	2469.86	2268.00	755.95	0.04	0.31	100.00	100.00	0.44	27396.50	29014.62	28717436.00	38.11	8017.41	8041.00
27	5	2	14939.00	30265.00	188.50	0	Spot (Block27, Row2, Column5)	22917.57	22061.00	7972.98	0.02	0.35	2298.00	2475.89	2298.00	668.70	0.03	0.27	100.00	100.00	0.00	19763.00	20619.57	22871736.00	30.57	7915.73	7750.00
27	6	2	15232.00	30261.00	149.85	0	Spot (Block27, Row2, Column6)	20053.61	18361.00	10381.76	0.04	0.52	2333.00	2570.18	2333.00	866.47	0.04	0.34	100.00	100.00	0.00	16028.00	17720.61	12353025.00	20.18	6338.60	5656.00
27	7	2	15542.00	30263.00	150.60	0	Spot (Block27, Row2, Column7)	21810.57	19820.00	11861.31	0.04	0.54	2310.00	2399.39	2310.00	405.90	0.02	0.17	100.00	100.00	0.00	17510.00	19500.57	13522556.00	47.82	6567.13	5564.50
27	8	2	15852.00	30255.00	197.35	0	Spot (Block27, Row2, Column8)	2601.62	2554.50	258.76	0.01	0.10	2283.00	2355.78	2283.00	439.65	0.01	0.19	31.00	0.00	0.00	271.50	318.62	2866985.00	0.56	2415.66	2357.50
27	1	3	13742.00	30560.00	153.60	0	Spot (Block27, Row3, Column1)	52875.41	65535.00	17312.52	0.09	0.33	2157.00	2226.96	2157.00	377.29	0.01	0.17	100.00	100.00	55.73	63378.00	50718.41	34157784.00	134.24	12574.70	11180.00
27	2	3	14042.00	30558.00	146.25	0	Spot (Block27, Row3, Column2)	7641.08	7195.00	2685.63	0.03	0.35	2226.00	2416.27	2226.00	749.29	0.04	0.31	100.00	99.00	0.00	4969.00	5415.08	4462393.00	6.97	3438.11	3305.00
27	3	3	14331.00	30555.00	146.15	0	Spot (Block27, Row3, Column3)	26673.16	24545.00	13306.95	0.04	0.50	2236.00	2313.51	2236.00	396.19	0.01	0.17	100.00	100.00	1.38	22309.00	24437.16	15497108.00	61.49	7202.83	6334.00
27	4	3	14639.00	30560.00	152.50	0	Spot (Block27, Row3, Column4)	55727.50	65535.00	14199.53	0.07	0.25	2225.00	2366.47	2225.00	605.31	0.03	0.26	100.00	100.00	59.81	63310.00	53502.50	35777340.00	88.16	14157.90	11776.00
27	5	3	14942.00	30557.00	137.55	0	Spot (Block27, Row3, Column5)	27248.94	20667.50	18692.55	0.12	0.69	2365.00	2655.72	2365.00	1018.16	0.05	0.38	100.00	100.00	13.48	18302.50	24883.94	13951457.00	24.15	9904.57	7390.00
27	6	3	15240.00	30560.00	219.60	0	Spot (Block27, Row3, Column6)	55546.21	65535.00	12998.45	0.07	0.23	2501.00	3006.77	2501.00	1292.32	0.08	0.43	100.00	100.00	53.20	63034.00	53045.21	76432320.00	40.66	16396.57	15690.00
27	7	3	15547.00	30561.00	149.70	0	Spot (Block27, Row3, Column7)	46343.96	54206.50	20547.35	0.07	0.44	2415.00	2676.25	2415.00	929.92	0.04	0.35	100.00	100.00	42.32	51791.50	43928.96	28362680.00	46.96	11175.02	10226.50
27	8	3	15840.00	30566.00	180.20	0	Spot (Block27, Row3, Column8)	61905.03	65535.00	9739.15	0.02	0.16	2362.00	2534.48	2362.00	760.00	0.03	0.30	100.00	100.00	83.85	63173.00	59543.03	56334180.00	78.12	16076.78	14773.00
27	1	4	13734.00	30861.00	150.45	0	Spot (Block27, Row4, Column1)	56165.90	65535.00	13684.40	0.07	0.24	2189.00	2371.13	2189.00	756.51	0.03	0.32	100.00	100.00	60.32	63346.00	53976.90	34823132.00	71.11	14656.00	12491.50
27	2	4	14040.00	30859.00	166.75	0	Spot (Block27, Row4, Column2)	44838.84	46489.00	18049.93	0.02	0.40	2344.00	2663.13	2344.00	1072.07	0.06	0.40	100.00	100.00	25.87	44145.00	42494.84	34660624.00	39.34	10513.64	10357.00
27	3	4	14338.00	30861.00	160.60	0	Spot (Block27, Row4, Column3)	64945.16	65535.00	3123.13	0.00	0.05	2319.00	2572.06	2319.00	941.19	0.04	0.37	100.00	100.00	94.25	63216.00	62626.16	46306344.00	66.27	20947.79	17806.50
27	4	4	14636.00	30858.00	154.60	0	Spot (Block27, Row4, Column4)	4588.63	4251.00	1211.02	0.03	0.26	2194.00	2268.53	2194.00	395.70	0.01	0.17	99.00	97.00	0.00	2057.00	2394.63	3014729.00	5.86	2906.30	2879.50
27	5	4	14929.00	30860.00	145.85	0	Spot (Block27, Row4, Column5)	7056.81	6413.50	2404.20	0.04	0.34	2322.00	2415.37	2322.00	475.81	0.02	0.20	100.00	100.00	0.00	4091.50	4734.81	4092949.00	9.75	3555.63	3354.00
27	6	4	15246.00	30862.00	191.70	0	Spot (Block27, Row4, Column6)	30695.35	31135.00	8843.69	0.01	0.29	2461.00	2700.30	2461.00	865.70	0.04	0.32	100.00	100.00	0.00	28674.00	28234.35	31738980.00	32.34	9239.57	8520.50
27	7	4	15534.00	30863.00	148.85	0	Spot (Block27, Row4, Column7)	35270.22	31115.00	22322.46	0.05	0.63	2468.00	2625.34	2468.00	711.44	0.03	0.27	100.00	100.00	21.19	28647.00	32802.22	21303284.00	45.89	8481.00	7261.50
27	8	4	15837.00	30873.00	152.35	0	Spot (Block27, Row4, Column8)	16488.98	15284.50	8563.90	0.03	0.52	2392.00	2515.71	2392.00	582.10	0.02	0.23	100.00	100.00	0.00	12892.50	14096.98	10486992.00	24.00	5399.57	4702.50
27	1	5	13738.00	31160.00	147.40	0	Spot (Block27, Row5, Column1)	54096.89	65535.00	15447.68	0.08	0.29	2309.00	2596.40	2309.00	954.52	0.05	0.37	100.00	100.00	53.29	63226.00	51787.89	32079692.00	53.95	13827.72	12131.00
27	2	5	14034.00	31161.00	175.95	0	Spot (Block27, Row5, Column2)	62778.38	65535.00	8181.39	0.02	0.13	2500.00	2926.55	2500.00	1301.18	0.07	0.44	100.00	100.00	87.05	63035.00	60278.38	54303864.00	46.00	17200.66	16499.00
27	3	5	14337.00	31162.00	165.65	0	Spot (Block27, Row5, Column3)	58806.55	65535.00	12266.70	0.05	0.21	2370.00	2672.40	2370.00	1049.67	0.05	0.39	100.00	100.00	68.39	63165.00	56436.55	44458168.00	53.48	14061.41	12762.50
27	4	5	14641.00	31161.00	150.35	0	Spot (Block27, Row5, Column4)	47651.58	57225.00	19724.45	0.08	0.41	2259.00	2438.42	2259.00	746.01	0.03	0.31	100.00	100.00	45.07	54966.00	45392.58	29496520.00	60.61	11751.00	10254.00
27	5	5	14940.00	31164.00	160.30	0	Spot (Block27, Row5, Column5)	64678.89	65535.00	4070.33	0.01	0.06	2284.50	2399.99	2284.50	559.09	0.02	0.23	100.00	100.00	94.22	63250.50	62394.39	45857780.00	111.39	20011.60	16322.00
27	6	5	15239.00	31162.00	148.55	0	Spot (Block27, Row5, Column6)	22645.93	20871.50	11309.63	0.04	0.50	2409.00	2592.90	2409.00	791.94	0.03	0.31	100.00	100.00	0.00	18462.50	20236.93	13632852.00	25.32	6931.75	6345.00
27	7	5	15542.00	31163.00	203.20	0	Spot (Block27, Row5, Column7)	54174.23	65535.00	15982.97	0.08	0.30	2525.00	2797.41	2525.00	1000.59	0.04	0.36	100.00	100.00	61.11	63010.00	51649.23	63384556.00	51.35	15467.33	15271.50
27	8	5	15840.00	31163.00	152.80	0	Spot (Block27, Row5, Column8)	49949.83	65535.00	19974.25	0.12	0.40	2391.00	2527.99	2391.00	662.71	0.02	0.26	100.00	100.00	53.74	63144.00	47558.83	32068024.00	71.56	11279.65	9433.50
27	1	6	13738.00	31463.00	218.65	0	Spot (Block27, Row6, Column1)	50751.62	59188.00	16101.09	0.07	0.32	2485.50	2997.39	2485.50	1434.98	0.08	0.48	100.00	100.00	47.52	56702.50	48266.12	69631880.00	33.28	14902.14	14373.00
27	2	6	14038.00	31461.00	207.15	0	Spot (Block27, Row6, Column2)	48662.12	56111.00	17991.88	0.06	0.37	2450.00	2921.22	2450.00	1398.49	0.08	0.48	100.00	100.00	42.34	53661.00	46212.12	59416972.00	32.71	14098.84	13808.00
27	3	6	14326.00	31456.00	153.00	0	Spot (Block27, Row6, Column3)	62479.93	65535.00	6813.73	0.02	0.11	2383.00	2627.74	2383.00	975.66	0.04	0.37	100.00	100.00	77.22	63152.00	60096.93	40049988.00	61.35	18563.00	16655.00
27	4	6	14641.00	31465.00	151.15	0	Spot (Block27, Row6, Column4)	18846.93	15783.50	10532.16	0.08	0.56	2384.00	2489.67	2384.00	530.68	0.02	0.21	100.00	100.00	0.00	13399.50	16462.93	11798175.00	30.82	5732.30	4520.00
27	5	6	14938.00	31462.00	160.25	0	Spot (Block27, Row6, Column5)	64752.37	65535.00	3814.82	0.01	0.06	2346.00	2537.24	2346.00	749.16	0.03	0.30	100.00	100.00	94.08	63189.00	62406.37	45974628.00	83.05	20825.42	17995.50
27	6	6	15239.00	31460.00	154.35	0	Spot (Block27, Row6, Column6)	9487.23	8104.00	5198.79	0.07	0.55	2402.00	2577.31	2402.00	789.45	0.03	0.31	98.00	86.00	0.00	5702.00	7085.23	6223620.00	8.75	3606.74	3525.00
27	7	6	15541.00	31463.00	155.50	0	Spot (Block27, Row6, Column7)	56041.36	65535.00	14798.59	0.07	0.26	2424.50	2633.53	2424.50	814.77	0.04	0.31	100.00	100.00	62.75	63110.50	53616.86	37155728.00	65.55	14392.93	12164.00
27	8	6	15844.00	31468.00	155.70	0	Spot (Block27, Row6, Column8)	56080.58	65535.00	14854.56	0.07	0.26	2322.00	2423.95	2322.00	444.08	0.02	0.18	100.00	100.00	63.23	63213.00	53758.58	37518224.00	120.83	14491.10	13185.00
27	1	7	13733.00	31759.00	166.55	0	Spot (Block27, Row7, Column1)	48571.50	51985.00	17419.38	0.03	0.36	2276.00	2645.50	2276.00	1216.08	0.07	0.46	100.00	100.00	39.38	49709.00	46295.50	37497500.00	37.77	10738.61	10736.00
27	2	7	14037.00	31763.00	153.40	0	Spot (Block27, Row7, Column2)	5896.02	5065.00	2711.59	0.07	0.46	2194.00	2436.36	2194.00	995.82	0.05	0.41	88.00	60.00	0.00	2871.00	3702.02	3797038.00	3.47	2902.32	2941.50
27	3	7	14343.00	31762.00	183.75	0	Spot (Block27, Row7, Column3)	2636.08	2589.00	313.31	0.01	0.12	2207.00	2270.61	2207.00	373.11	0.01	0.16	50.00	18.00	0.00	382.00	429.08	2488463.00	0.98	2393.38	2390.00
27	4	7	14642.00	31764.00	167.75	0	Spot (Block27, Row7, Column4)	4808.10	4205.00	1714.71	0.06	0.36	2321.00	2458.48	2321.00	652.30	0.02	0.27	92.00	68.00	0.00	1884.00	2487.10	3750322.00	3.60	2778.96	2761.00
27	5	7	14939.00	31760.00	185.30	0	Spot (Block27, Row7, Column5)	28390.21	25517.00	15043.35	0.05	0.53	2364.00	2713.85	2364.00	1097.08	0.06	0.40	100.00	100.00	0.31	23153.00	26026.21	27339772.00	23.40	7573.87	7537.00
27	6	7	15237.00	31759.00	205.40	0	Spot (Block27, Row7, Column6)	50270.88	65535.00	18856.12	0.12	0.38	2518.00	3036.56	2518.00	1477.47	0.08	0.49	100.00	100.00	51.66	63017.00	47752.88	60426220.00	31.97	13692.82	13390.00
27	7	7	15527.00	31762.00	155.25	0	Spot (Block27, Row7, Column7)	59682.30	65535.00	10084.63	0.04	0.17	2375.00	2657.35	2375.00	1007.93	0.05	0.38	100.00	100.00	66.67	63160.00	57307.30	39211612.00	56.58	16886.58	13387.00
27	8	7	15840.00	31761.00	189.80	0	Spot (Block27, Row7, Column8)	52184.08	55454.50	12716.64	0.03	0.24	2296.00	2424.72	2296.00	529.25	0.02	0.22	100.00	100.00	26.33	53158.50	49888.08	52914892.00	94.02	13816.56	12536.00
27	1	8	13731.00	32061.00	156.50	0	Spot (Block27, Row8, Column1)	3989.94	3822.00	962.35	0.02	0.24	2247.00	2371.20	2247.00	690.48	0.02	0.29	89.00	57.00	0.00	1575.00	1742.94	2685232.00	2.34	2721.31	2665.50
27	2	8	14048.00	32063.00	148.75	0	Spot (Block27, Row8, Column2)	16513.97	15187.50	8303.29	0.04	0.50	2206.00	2277.48	2206.00	352.35	0.01	0.15	100.00	100.00	0.00	12981.50	14307.97	10040494.00	40.40	5140.61	4625.00
27	3	8	14327.00	32062.00	149.25	0	Spot (Block27, Row8, Column3)	34525.69	30718.50	22048.64	0.05	0.64	2256.00	2353.63	2256.00	498.98	0.02	0.21	100.00	100.00	18.14	28462.50	32269.69	21129788.00	64.48	7887.76	6886.50
27	4	8	14636.00	32062.00	170.85	0	Spot (Block27, Row8, Column4)	64278.90	65535.00	5271.14	0.01	0.08	2343.00	2444.99	2343.00	569.81	0.02	0.23	100.00	100.00	92.26	63192.00	61935.90	52323568.00	108.52	18344.87	15931.00
27	5	8	14935.00	32067.00	175.85	0	Spot (Block27, Row8, Column5)	4447.41	4283.00	1192.76	0.02	0.27	2333.00	2584.58	2333.00	964.63	0.04	0.37	79.00	50.00	0.00	1950.00	2114.41	3815876.00	1.93	2770.19	2775.00
27	6	8	15240.00	32063.00	219.35	0	Spot (Block27, Row8, Column6)	54070.53	65535.00	14997.89	0.08	0.28	2527.00	2975.43	2527.00	1391.77	0.07	0.47	100.00	100.00	55.60	63008.00	51543.53	74293664.00	36.71	14783.86	13809.50
27	7	8	15539.00	32065.00	150.60	0	Spot (Block27, Row8, Column7)	45125.30	48712.00	19735.33	0.03	0.44	2482.00	2797.65	2482.00	1033.30	0.05	0.37	100.00	100.00	34.73	46230.00	42643.30	27932728.00	40.96	10410.21	9502.00
27	8	8	15823.00	32065.00	159.30	0	Spot (Block27, Row8, Column8)	64269.41	65535.00	5359.32	0.01	0.08	2435.00	2689.02	2435.00	944.65	0.04	0.35	100.00	100.00	92.13	63100.00	61834.41	44924744.00	65.19	18374.71	15612.00
28	1	1	18240.00	29963.00	161.10	0	Spot (Block28, Row1, Column1)	53582.13	65535.00	14991.85	0.09	0.28	1576.00	1678.11	1576.00	499.24	0.03	0.30	100.00	100.00	52.31	63959.00	52006.13	38311552.00	103.97	13320.55	11498.50
28	2	1	18536.00	29967.00	153.50	0	Spot (Block28, Row1, Column2)	49307.18	59927.50	18172.32	0.08	0.37	1618.00	1774.80	1618.00	750.27	0.04	0.42	100.00	100.00	44.41	58309.50	47689.18	31754052.00	63.35	11278.41	10512.00
28	3	1	18836.00	29966.00	156.40	0	Spot (Block28, Row1, Column3)	52594.46	65535.00	17365.79	0.10	0.33	1633.00	1758.58	1633.00	823.03	0.03	0.47	100.00	100.00	55.34	63902.00	50961.46	35448952.00	61.77	11625.96	10767.50
28	4	1	19130.00	29963.00	151.60	0	Spot (Block28, Row1, Column4)	41734.65	41622.00	19776.44	0.00	0.47	1535.00	1734.10	1535.00	759.68	0.05	0.44	100.00	100.00	26.31	40087.00	40199.65	26334708.00	52.65	8391.77	7409.00
28	5	1	19439.00	29965.00	161.60	0	Spot (Block28, Row1, Column5)	55219.72	65535.00	16407.39	0.07	0.30	1434.00	1539.07	1434.00	370.78	0.03	0.24	100.00	100.00	65.61	64101.00	53785.72	39979428.00	144.78	11614.93	9264.50
28	6	1	19735.00	29964.00	156.65	0	Spot (Block28, Row1, Column6)	63679.44	65535.00	5507.27	0.01	0.09	1440.00	1552.38	1440.00	416.34	0.03	0.27	100.00	100.00	82.02	64095.00	62239.44	42856660.00	149.22	18559.11	15312.00
28	7	1	20031.00	29965.00	166.95	0	Spot (Block28, Row1, Column7)	64904.58	65535.00	3593.39	0.00	0.06	1437.00	1542.10	1437.00	412.14	0.03	0.27	100.00	100.00	95.20	64098.00	63467.58	50041940.00	153.74	19608.88	16926.00
28	8	1	20345.00	29964.00	168.85	0	Spot (Block28, Row1, Column8)	2950.08	2786.50	804.03	0.02	0.27	1427.00	1455.44	1427.00	240.32	0.01	0.17	99.00	96.00	0.00	1359.50	1523.08	2330563.00	6.22	1776.40	1736.50
28	1	2	18243.00	30260.00	186.75	0	Spot (Block28, Row2, Column1)	1990.29	1986.00	151.52	0.00	0.08	1682.00	1796.41	1682.00	604.85	0.03	0.34	1.00	0.00	0.00	304.00	308.29	1946502.00	0.32	1861.70	1849.00
28	2	2	18539.00	30264.00	153.85	0	Spot (Block28, Row2, Column2)	57683.68	65535.00	14359.37	0.06	0.25	1720.00	1910.26	1720.00	1013.65	0.05	0.53	100.00	100.00	72.87	63815.00	55963.68	37840816.00	55.02	13942.04	13548.50
28	3	2	18839.00	30264.00	150.20	0	Spot (Block28, Row2, Column3)	11075.20	9458.00	5921.80	0.07	0.53	1786.00	2022.41	1786.00	1106.94	0.05	0.55	100.00	96.00	0.00	7672.00	9289.20	6822323.00	8.18	3745.43	3323.00
28	4	2	19139.00	30264.00	202.35	0	Spot (Block28, Row2, Column4)	51019.64	65535.00	19470.08	0.11	0.38	1696.00	1990.44	1696.00	1063.34	0.07	0.53	100.00	100.00	57.36	63839.00	49323.64	59591596.00	46.11	13184.91	13179.00
28	5	2	19446.00	30265.00	192.15	0	Spot (Block28, Row2, Column5)	22771.46	22529.00	6421.73	0.00	0.28	1516.00	1699.69	1516.00	697.03	0.05	0.41	100.00	100.00	0.00	21013.00	21255.46	23796160.00	30.23	6626.33	6091.00
28	6	2	19730.00	30262.00	155.05	0	Spot (Block28, Row2, Column6)	41468.46	43312.00	20931.88	0.02	0.50	1482.00	1784.31	1482.00	931.40	0.08	0.52	100.00	100.00	28.79	41830.00	39986.46	27369348.00	42.61	8752.80	6913.00
28	7	2	20037.00	30267.00	154.90	0	Spot (Block28, Row2, Column7)	48879.73	57676.50	18161.17	0.07	0.37	1450.00	1629.68	1450.00	559.84	0.05	0.34	100.00	100.00	41.85	56226.50	47429.73	31772048.00	84.40	11641.32	9531.50
28	8	2	20342.00	30267.00	164.70	0	Spot (Block28, Row2, Column8)	2128.89	2091.00	310.54	0.01	0.15	1421.00	1489.52	1421.00	385.92	0.02	0.26	85.00	42.00	0.00	670.00	707.89	1575375.00	1.66	1593.56	1584.00
28	1	3	18239.00	30564.00	161.20	0	Spot (Block28, Row3, Column1)	61417.56	65535.00	9108.25	0.03	0.15	1678.00	1739.72	1678.00	369.32	0.02	0.21	100.00	100.00	78.19	63857.00	59739.56	44221060.00	161.59	15543.41	12682.00
28	2	3	18538.00	30569.00	147.85	0	Spot (Block28, Row3, Column2)	13023.53	11741.50	6284.51	0.05	0.48	1748.00	1907.74	1748.00	650.90	0.04	0.34	100.00	100.00	0.00	9993.50	11275.53	7762021.00	17.08	4212.15	3710.00
28	3	3	18827.00	30563.00	147.75	0	Spot (Block28, Row3, Column3)	45684.91	47579.00	18301.13	0.02	0.40	1773.00	1860.89	1773.00	380.69	0.02	0.20	100.00	100.00	33.78	45806.00	43911.91	27456792.00	115.12	11013.96	9625.00
28	4	3	19141.00	30566.00	158.45	0	Spot (Block28, Row3, Column4)	64108.64	65535.00	4641.37	0.01	0.07	1686.00	1846.43	1686.00	827.93	0.04	0.45	100.00	100.00	85.18	63849.00	62422.64	44555928.00	75.20	18290.84	16424.00
28	5	3	19440.00	30566.00	146.20	0	Spot (Block28, Row3, Column5)	23057.03	21804.00	11652.14	0.02	0.51	1499.00	1732.61	1499.00	777.70	0.06	0.45	100.00	100.00	0.00	20305.00	21558.03	13396134.00	27.42	6218.38	5167.00
28	6	3	19742.00	30564.00	225.50	0	Spot (Block28, Row3, Column6)	55020.68	65535.00	13889.26	0.08	0.25	1552.00	2158.31	1552.00	1294.11	0.14	0.60	100.00	100.00	52.95	63983.00	53468.68	80110888.00	40.85	13796.44	13463.00
28	7	3	20041.00	30566.00	158.50	0	Spot (Block28, Row3, Column7)	59738.21	65535.00	11026.57	0.04	0.18	1510.00	1860.56	1510.00	975.27	0.09	0.52	100.00	100.00	70.95	64025.00	58228.21	41339216.00	59.35	14729.22	12595.00
28	8	3	20343.00	30571.00	165.60	0	Spot (Block28, Row3, Column8)	61513.74	65535.00	9711.88	0.03	0.16	1443.00	1581.71	1443.00	575.64	0.04	0.36	100.00	100.00	77.50	64092.00	60070.74	46750900.00	104.11	15322.06	15041.00
28	1	4	18242.00	30866.00	156.25	0	Spot (Block28, Row4, Column1)	63934.11	65535.00	4845.72	0.01	0.08	1683.00	1832.07	1683.00	591.12	0.04	0.32	100.00	100.00	84.50	63852.00	62251.11	42900184.00	105.06	19041.91	14963.00
28	2	4	18540.00	30865.00	166.80	0	Spot (Block28, Row4, Column2)	32767.17	30651.00	15521.22	0.03	0.47	1790.50	2045.17	1790.50	787.47	0.06	0.39	100.00	100.00	2.20	28860.50	30976.67	25361804.00	39.01	7559.79	7450.00
28	3	4	18838.00	30867.00	169.25	0	Spot (Block28, Row4, Column3)	64785.86	65535.00	3711.19	0.00	0.06	1769.00	1974.13	1769.00	688.61	0.05	0.35	100.00	100.00	94.25	63766.00	63016.86	51829220.00	91.22	19270.35	16203.00
28	4	4	19131.00	30866.00	150.45	0	Spot (Block28, Row4, Column4)	10247.51	9317.00	4245.45	0.04	0.41	1687.00	1775.22	1687.00	407.84	0.02	0.23	100.00	100.00	0.00	7630.00	8560.51	6373953.00	20.77	3583.40	3362.00
28	5	4	19434.00	30860.00	145.90	0	Spot (Block28, Row4, Column5)	13821.14	9957.00	13125.05	0.14	0.95	1597.00	1684.12	1597.00	410.32	0.02	0.24	99.00	99.00	3.09	8360.00	12224.14	8043906.00	29.58	4877.87	2958.00
28	6	4	19740.00	30861.00	194.45	0	Spot (Block28, Row4, Column6)	26380.24	27296.50	6651.86	0.01	0.25	1566.00	1843.97	1566.00	863.09	0.07	0.47	100.00	100.00	0.00	25730.50	24814.24	28226860.00	28.43	7795.02	7339.50
28	7	4	20032.00	30871.00	154.85	0	Spot (Block28, Row4, Column7)	48380.20	65535.00	20557.28	0.13	0.42	1565.00	1836.64	1565.00	769.84	0.07	0.42	100.00	100.00	51.22	63970.00	46815.20	31834396.00	60.46	10534.96	8230.00
28	8	4	20341.00	30878.00	151.60	0	Spot (Block28, Row4, Column8)	29100.80	25971.00	16184.48	0.05	0.56	1472.00	1593.40	1472.00	457.84	0.03	0.29	100.00	100.00	1.27	24499.00	27628.80	18304408.00	60.08	7074.89	6003.00
28	1	5	18238.00	31166.00	154.35	0	Spot (Block28, Row5, Column1)	58132.12	65535.00	12396.42	0.05	0.21	1669.00	1993.19	1669.00	1007.93	0.08	0.51	100.00	100.00	64.89	63866.00	56463.12	38076860.00	55.70	14000.46	11861.00
28	2	5	18545.00	31165.00	165.30	0	Spot (Block28, Row5, Column2)	62887.21	65535.00	8011.96	0.02	0.13	1784.00	2126.11	1784.00	983.76	0.08	0.46	100.00	100.00	86.23	63751.00	61103.21	47480316.00	61.76	16434.39	15528.00
28	3	5	18838.00	31168.00	162.50	0	Spot (Block28, Row5, Column3)	54246.43	65535.00	15217.96	0.08	0.28	1756.00	2011.70	1756.00	798.84	0.06	0.40	100.00	100.00	55.21	63779.00	52490.43	39600236.00	65.39	11495.01	10417.50
28	4	5	19133.00	31168.00	158.15	0	Spot (Block28, Row5, Column4)	58238.50	65535.00	13087.67	0.05	0.22	1665.00	1832.03	1665.00	599.67	0.04	0.33	100.00	100.00	69.52	63870.00	56573.50	40126684.00	94.06	14962.06	12258.00
28	5	5	19442.00	31168.00	167.40	0	Spot (Block28, Row5, Column5)	64803.61	65535.00	4068.86	0.00	0.06	1610.00	1732.98	1610.00	536.31	0.03	0.31	100.00	100.00	95.26	63925.00	63193.61	50612132.00	117.60	20229.35	16046.00
28	6	5	19744.00	31167.00	153.30	0	Spot (Block28, Row5, Column6)	46352.18	50688.00	19107.21	0.04	0.41	1564.00	1790.20	1564.00	753.67	0.06	0.42	100.00	100.00	37.01	49124.00	44788.18	29804652.00	59.13	9999.33	8934.50
28	7	5	20046.00	31169.00	215.05	0	Spot (Block28, Row5, Column7)	55640.62	65535.00	14313.11	0.07	0.26	1611.00	2005.50	1611.00	1041.25	0.10	0.52	100.00	100.00	60.42	63924.00	54029.62	73668984.00	51.51	14133.73	13783.00
28	8	5	20340.00	31167.00	157.85	0	Spot (Block28, Row5, Column8)	58614.39	65535.00	13219.79	0.05	0.23	1468.00	1664.00	1468.00	676.35	0.05	0.41	100.00	100.00	71.70	64067.00	57146.39	40385672.00	84.20	14405.01	11471.00
28	1	6	18238.00	31465.00	222.65	0	Spot (Block28, Row6, Column1)	52122.00	63175.00	15397.85	0.08	0.30	1669.00	2318.75	1669.00	1495.10	0.14	0.64	100.00	100.00	48.91	61506.00	50453.00	74066064.00	33.31	13682.03	13270.00
28	2	6	18537.00	31466.00	224.45	0	Spot (Block28, Row6, Column2)	52877.97	65535.00	15626.36	0.09	0.30	1677.00	2181.88	1677.00	1333.04	0.11	0.61	100.00	100.00	50.21	63858.00	51200.97	76144992.00	38.03	13443.54	12780.50
28	3	6	18831.00	31464.00	162.60	0	Spot (Block28, Row6, Column3)	64572.43	65535.00	4487.95	0.01	0.07	1688.00	1922.73	1688.00	815.45	0.06	0.42	100.00	100.00	93.99	63847.00	62884.43	47267484.00	76.83	18224.84	14195.00
28	4	6	19143.00	31465.00	152.55	0	Spot (Block28, Row6, Column4)	36737.62	32778.50	21082.40	0.05	0.57	1629.00	1751.54	1629.00	436.81	0.03	0.25	100.00	100.00	20.62	31149.50	35108.62	23512180.00	80.09	7546.47	6299.00
28	5	6	19438.00	31467.00	168.70	0	Spot (Block28, Row6, Column5)	64504.00	65535.00	4913.62	0.01	0.08	1586.00	1817.19	1586.00	876.76	0.06	0.48	100.00	100.00	93.47	63949.00	62918.00	51345708.00	71.50	18927.55	15178.00
28	6	6	19741.00	31465.00	153.35	0	Spot (Block28, Row6, Column6)	18432.13	15437.00	12143.97	0.08	0.66	1566.00	1772.08	1566.00	763.42	0.05	0.43	100.00	100.00	0.00	13871.00	16866.13	11962450.00	21.82	4308.86	3901.00
28	7	6	20040.00	31463.00	164.55	0	Spot (Block28, Row6, Column7)	64188.85	65535.00	5443.08	0.01	0.08	1553.00	1764.25	1553.00	767.87	0.06	0.44	100.00	100.00	90.82	63982.00	62635.85	48270496.00	81.30	17431.08	14426.00
28	8	6	20344.00	31467.00	162.65	0	Spot (Block28, Row6, Column8)	64611.30	65535.00	4266.79	0.01	0.07	1461.00	1576.81	1461.00	439.14	0.03	0.28	100.00	100.00	92.34	64074.00	63150.30	47231324.00	143.54	18378.47	14736.00
28	1	7	18239.00	31763.00	164.85	0	Spot (Block28, Row7, Column1)	41189.64	39456.00	18483.52	0.02	0.45	1516.00	1842.51	1516.00	941.11	0.08	0.51	100.00	100.00	21.22	37940.00	39673.64	31057144.00	41.81	7946.95	7609.00
28	2	7	18538.00	31768.00	152.65	0	Spot (Block28, Row7, Column2)	13511.67	11361.50	8503.89	0.08	0.63	1512.00	1768.40	1512.00	839.42	0.07	0.47	100.00	100.00	0.00	9849.50	11999.67	8674495.00	13.99	3656.18	3343.50
28	3	7	18840.00	31761.00	179.80	0	Spot (Block28, Row7, Column3)	2388.40	2292.00	485.05	0.02	0.20	1533.00	1611.49	1533.00	353.45	0.02	0.22	83.00	53.00	0.00	759.00	855.40	2168663.00	2.20	1753.91	1765.00
28	4	7	19139.00	31765.00	152.50	0	Spot (Block28, Row7, Column4)	9318.01	7984.00	5407.72	0.07	0.58	1567.00	1737.25	1567.00	788.48	0.04	0.45	100.00	97.00	0.00	6417.00	7751.01	5982164.00	9.61	2984.24	2727.00
28	5	7	19437.00	31765.00	207.40	0	Spot (Block28, Row7, Column5)	47847.41	64356.50	20459.02	0.13	0.43	1593.00	2034.27	1593.00	1282.44	0.11	0.63	100.00	100.00	49.27	62763.50	46254.41	58661520.00	35.72	12505.11	12353.00
28	6	7	19738.00	31766.00	218.50	0	Spot (Block28, Row7, Column6)	51616.56	65535.00	17645.79	0.10	0.34	1629.00	2187.63	1629.00	1404.52	0.13	0.64	100.00	100.00	55.47	63906.00	49987.56	70818680.00	35.19	13169.64	12716.00
28	7	7	20032.00	31765.00	162.35	0	Spot (Block28, Row7, Column7)	64391.28	65535.00	4887.48	0.01	0.08	1465.00	1750.09	1465.00	807.76	0.08	0.46	100.00	100.00	92.99	64070.00	62926.28	46877308.00	77.55	18102.72	15089.00
28	8	7	20344.00	31766.00	192.45	0	Spot (Block28, Row7, Column8)	50415.72	52473.00	11803.12	0.02	0.23	1425.00	1564.09	1425.00	514.86	0.04	0.33	100.00	100.00	12.31	51048.00	48990.72	52835828.00	94.88	12380.63	11289.00
28	1	8	18254.00	32072.00	148.40	0	Spot (Block28, Row8, Column1)	3360.94	2480.00	4558.81	0.13	1.36	1473.00	1583.40	1473.00	491.11	0.03	0.31	84.00	52.00	0.00	1007.00	1887.94	2016565.00	3.62	2112.78	1882.00
28	2	8	18542.00	32067.00	152.25	0	Spot (Block28, Row8, Column2)	43610.98	44814.50	19618.56	0.01	0.45	1462.00	1545.86	1462.00	346.70	0.02	0.22	100.00	100.00	30.66	43352.50	42148.98	27736752.00	121.33	9447.39	9341.00
28	3	8	18832.00	32067.00	155.10	0	Spot (Block28, Row8, Column3)	47233.71	60328.00	20799.11	0.11	0.44	1440.00	1530.93	1440.00	380.91	0.03	0.25	100.00	100.00	47.42	58888.00	45793.71	31079996.00	119.98	10188.67	7696.50
28	4	8	19136.00	32067.00	165.30	0	Spot (Block28, Row8, Column4)	64452.41	65535.00	4781.59	0.01	0.07	1472.00	1544.57	1472.00	383.57	0.02	0.25	100.00	100.00	93.79	64063.00	62980.41	48790960.00	164.01	18173.93	15085.00
28	5	8	19433.00	32067.00	153.25	0	Spot (Block28, Row8, Column5)	9108.30	8859.00	3764.72	0.01	0.41	1482.00	1748.90	1482.00	969.54	0.07	0.55	100.00	100.00	0.00	7377.00	7626.30	5856637.00	7.59	3184.54	3031.00
28	6	8	19740.00	32068.00	222.35	0	Spot (Block28, Row8, Column6)	53942.62	65535.00	15189.43	0.08	0.28	1528.00	1990.42	1528.00	1225.58	0.11	0.62	100.00	100.00	54.97	64007.00	52414.62	76545360.00	42.39	13132.49	12512.00
28	7	8	20039.00	32067.00	154.70	0	Spot (Block28, Row8, Column7)	57353.50	65535.00	13469.65	0.06	0.23	1411.00	1665.85	1411.00	786.13	0.07	0.47	100.00	100.00	66.62	64124.00	55942.50	37452152.00	70.84	14552.62	11843.50
28	8	8	20327.00	32067.00	159.00	0	Spot (Block28, Row8, Column8)	64415.07	65535.00	5048.93	0.01	0.08	1411.00	1530.64	1411.00	460.39	0.04	0.30	100.00	100.00	92.27	64124.00	63004.07	45026564.00	136.59	17835.78	15863.00
29	1	1	4729.00	34444.00	156.55	0	Spot (Block29, Row1, Column1)	62123.08	65535.00	7426.38	0.02	0.12	1186.00	1345.91	1186.00	576.45	0.05	0.43	100.00	100.00	74.44	64349.00	60937.08	41809216.00	105.43	14934.73	13230.00
29	2	1	5026.00	34449.00	159.45	0	Spot (Block29, Row1, Column2)	61963.06	65535.00	9475.41	0.02	0.15	1193.00	1468.43	1193.00	836.33	0.09	0.57	100.00	100.00	82.93	64342.00	60770.06	43188656.00	72.33	14031.14	12816.00
29	3	1	5328.00	34449.00	145.35	0	Spot (Block29, Row1, Column3)	33210.90	28796.00	20904.11	0.06	0.63	1169.00	1309.93	1169.00	577.90	0.05	0.44	100.00	100.00	11.65	27627.00	32041.90	19096304.00	55.20	6350.27	5436.00
29	4	1	5627.00	34447.00	148.75	0	Spot (Block29, Row1, Column4)	62715.06	65535.00	7251.91	0.02	0.12	1204.00	1403.18	1204.00	678.46	0.07	0.48	100.00	100.00	80.76	64331.00	61511.06	38131084.00	90.37	15607.17	13604.50
29	5	1	5931.00	34448.00	148.65	0	Spot (Block29, Row1, Column5)	53152.25	65535.00	17939.04	0.09	0.34	1214.00	1345.29	1214.00	452.31	0.04	0.34	100.00	100.00	59.83	64321.00	51938.25	32157348.00	114.54	11812.58	10699.00
29	6	1	6227.00	34448.00	147.15	0	Spot (Block29, Row1, Column6)	62528.81	65535.00	7219.28	0.02	0.12	1283.00	1416.94	1283.00	489.63	0.04	0.35	100.00	100.00	79.16	64252.00	61245.81	37204956.00	124.81	16269.94	14014.00
29	7	1	6520.00	34450.00	157.95	0	Spot (Block29, Row1, Column7)	65010.90	65535.00	3150.77	0.00	0.05	1272.00	1377.68	1272.00	454.48	0.03	0.33	100.00	100.00	95.72	64263.00	63738.90	44077808.00	140.01	20153.66	17210.00
29	8	1	6833.00	34446.00	154.25	0	Spot (Block29, Row1, Column8)	3739.83	3563.00	1239.71	0.02	0.33	1227.00	1263.95	1227.00	229.12	0.01	0.18	100.00	100.00	0.00	2336.00	2512.83	2449590.00	10.81	1850.86	1777.00
29	1	2	4720.00	34747.00	182.75	0	Spot (Block29, Row2, Column1)	1370.86	1359.00	161.94	0.00	0.12	1161.00	1294.21	1161.00	534.41	0.05	0.41	4.00	0.00	0.00	198.00	209.86	1281758.00	0.14	1202.34	1205.50
29	2	2	5025.00	34748.00	133.70	0	Spot (Block29, Row2, Column2)	54448.13	65535.00	15550.84	0.08	0.29	1165.00	1372.74	1165.00	770.09	0.07	0.56	100.00	100.00	54.79	64370.00	53283.13	26135244.00	68.92	10933.86	10095.00
29	3	2	5329.00	34749.00	141.70	0	Spot (Block29, Row2, Column3)	4752.04	4557.00	1651.68	0.02	0.35	1185.00	1341.26	1185.00	669.47	0.05	0.50	100.00	98.00	0.00	3372.00	3567.04	2589860.00	5.09	2100.96	1956.00
29	4	2	5636.00	34748.00	199.50	0	Spot (Block29, Row2, Column4)	31065.38	27125.50	19649.22	0.06	0.63	1224.00	1515.30	1224.00	880.87	0.09	0.58	100.00	100.00	8.75	25901.50	29841.38	35166092.00	33.55	7739.14	7841.00
29	5	2	5931.00	34750.00	176.20	0	Spot (Block29, Row2, Column5)	35073.67	34647.00	13207.21	0.01	0.38	1224.00	1410.24	1224.00	641.26	0.06	0.45	100.00	100.00	0.69	33423.00	33849.67	30408872.00	52.50	8614.21	7781.50
29	6	2	6221.00	34749.00	148.00	0	Spot (Block29, Row2, Column6)	47459.02	52201.00	18500.46	0.04	0.39	1291.00	1462.83	1291.00	621.17	0.05	0.42	100.00	100.00	37.92	50910.00	46168.02	28285752.00	74.05	10359.06	9051.50
29	7	2	6530.00	34750.00	146.30	0	Spot (Block29, Row2, Column7)	23858.39	21786.00	13413.98	0.04	0.56	1267.00	1382.96	1267.00	437.63	0.04	0.32	100.00	100.00	0.17	20519.00	22591.39	14004877.00	51.36	5305.35	5126.00
29	8	2	6840.00	34743.00	191.05	0	Spot (Block29, Row2, Column8)	1399.58	1373.00	136.70	0.01	0.10	1212.00	1289.36	1212.00	409.46	0.03	0.32	4.00	0.00	0.00	161.00	187.58	1440169.00	0.27	1276.15	1271.50
29	1	3	4731.00	35052.00	152.30	0	Spot (Block29, Row3, Column1)	62326.25	65535.00	7778.88	0.02	0.12	1200.00	1306.07	1200.00	407.59	0.04	0.31	100.00	100.00	80.82	64335.00	61126.25	39639840.00	149.71	16369.80	14765.50
29	2	3	5032.00	35048.00	141.35	0	Spot (Block29, Row3, Column2)	7110.41	6937.50	2803.64	0.01	0.39	1176.00	1352.74	1176.00	588.40	0.06	0.43	100.00	100.00	0.00	5761.50	5934.41	3853844.00	9.79	2553.72	2352.00
29	3	3	5318.00	35045.00	143.80	0	Spot (Block29, Row3, Column3)	37083.56	34976.00	17586.61	0.03	0.47	1196.00	1312.63	1196.00	513.98	0.04	0.39	100.00	100.00	10.36	33780.00	35887.56	20766852.00	69.60	8177.03	6933.00
29	4	3	5632.00	35048.00	150.75	0	Spot (Block29, Row3, Column4)	64309.33	65535.00	5000.41	0.01	0.08	1212.00	1400.37	1212.00	695.55	0.06	0.50	100.00	100.00	90.06	64323.00	63097.33	40129376.00	90.45	18041.54	16750.00
29	5	3	5930.00	35046.00	136.55	0	Spot (Block29, Row3, Column5)	32565.93	29550.00	16765.13	0.04	0.51	1203.00	1374.78	1203.00	677.44	0.06	0.49	100.00	100.00	12.55	28347.00	31362.93	16348095.00	46.04	10200.61	7170.50
29	6	3	6234.00	35048.00	238.90	0	Spot (Block29, Row3, Column6)	48795.06	45592.00	14634.31	0.03	0.30	1302.00	1652.22	1302.00	1125.89	0.10	0.68	100.00	100.00	34.59	44290.00	47493.06	80414816.00	41.87	13454.10	12526.00
29	7	3	6534.00	35050.00	147.60	0	Spot (Block29, Row3, Column7)	47453.43	58533.00	20466.92	0.09	0.43	1268.00	1541.30	1268.00	1003.03	0.08	0.65	100.00	100.00	46.21	57265.00	46185.43	28140060.00	45.77	10554.85	8686.00
29	8	3	6832.00	35053.00	160.55	0	Spot (Block29, Row3, Column8)	61159.25	65535.00	10535.84	0.03	0.17	1220.00	1378.71	1220.00	634.06	0.05	0.46	100.00	100.00	79.72	64315.00	59939.25	43729272.00	94.28	14454.25	13422.00
29	1	4	4728.00	35348.00	148.50	0	Spot (Block29, Row4, Column1)	64135.72	65535.00	4892.51	0.01	0.08	1228.00	1408.89	1228.00	549.81	0.06	0.39	100.00	100.00	87.29	64307.00	62907.72	38866584.00	114.09	17645.15	14640.00
29	2	4	5027.00	35346.00	173.45	0	Spot (Block29, Row4, Column2)	17382.21	15928.50	9546.15	0.04	0.55	1255.00	1514.44	1255.00	760.38	0.08	0.50	100.00	100.00	0.00	14673.50	16127.21	14531525.00	20.87	4385.69	4249.00
29	3	4	5333.00	35347.00	156.90	0	Spot (Block29, Row4, Column3)	64327.54	65535.00	5103.46	0.01	0.08	1250.50	1495.70	1250.50	774.01	0.08	0.52	100.00	100.00	92.39	64284.50	63077.04	43936120.00	81.18	17963.40	13556.00
29	4	4	5623.00	35349.00	148.10	0	Spot (Block29, Row4, Column4)	3648.53	3420.50	1065.54	0.03	0.29	1211.00	1313.05	1211.00	412.16	0.04	0.31	99.00	96.00	0.00	2209.50	2437.53	2181822.00	5.67	1791.71	1761.50
29	5	4	5911.00	35341.00	139.70	0	Spot (Block29, Row4, Column5)	14735.97	10522.50	13890.36	0.15	0.94	1204.00	1304.54	1204.00	408.49	0.03	0.31	100.00	100.00	3.02	9318.50	13531.97	7810066.00	32.88	4534.57	2684.50
29	6	4	6230.00	35349.00	175.25	0	Spot (Block29, Row4, Column6)	45555.54	48178.00	17533.64	0.02	0.38	1273.00	1459.10	1273.00	699.37	0.06	0.48	100.00	100.00	23.60	46905.00	44282.54	39177964.00	63.05	9854.17	9344.00
29	7	4	6527.00	35352.00	146.40	0	Spot (Block29, Row4, Column7)	41680.42	44333.50	22820.00	0.03	0.55	1286.00	1493.00	1286.00	769.78	0.06	0.52	100.00	100.00	36.35	43047.50	40394.42	24424844.00	52.21	7586.65	6421.50
29	8	4	6827.00	35359.00	144.75	0	Spot (Block29, Row4, Column8)	22640.71	21070.00	11262.47	0.03	0.50	1248.00	1382.92	1248.00	506.63	0.04	0.37	100.00	100.00	0.18	19822.00	21392.71	12859920.00	41.96	5570.37	4606.00
29	1	5	4730.00	35649.00	151.95	0	Spot (Block29, Row5, Column1)	64078.62	65535.00	5997.88	0.01	0.09	1266.00	1521.11	1266.00	788.16	0.08	0.52	100.00	100.00	92.09	64269.00	62812.62	40498048.00	79.37	16295.62	13169.00
29	2	5	5033.00	35653.00	159.45	0	Spot (Block29, Row5, Column2)	61611.57	65535.00	9942.76	0.03	0.16	1367.00	1746.15	1367.00	977.33	0.11	0.56	100.00	100.00	80.23	64168.00	60244.57	43313336.00	61.25	14979.01	14056.00
29	3	5	5332.00	35650.00	156.60	0	Spot (Block29, Row5, Column3)	50223.57	61422.00	17732.61	0.09	0.35	1310.00	1659.75	1310.00	922.52	0.10	0.56	100.00	100.00	46.96	60112.00	48913.57	33901172.00	52.64	9384.49	8890.00
29	4	5	5628.00	35649.00	146.25	0	Spot (Block29, Row5, Column4)	55865.06	65535.00	14715.88	0.07	0.26	1267.00	1445.95	1267.00	637.29	0.06	0.44	100.00	100.00	62.76	64268.00	54598.06	32401972.00	85.39	12768.68	10859.00
29	5	5	5929.00	35649.00	157.35	0	Spot (Block29, Row5, Column5)	64682.64	65535.00	4035.19	0.01	0.06	1286.00	1482.85	1286.00	577.09	0.06	0.39	100.00	100.00	93.53	64249.00	63396.64	43984608.00	109.52	18308.78	14529.00
29	6	5	6233.00	35649.00	150.30	0	Spot (Block29, Row5, Column6)	49283.09	57491.50	17644.24	0.07	0.36	1306.00	1530.71	1306.00	761.68	0.07	0.50	100.00	100.00	40.78	56185.50	47977.09	30457156.00	62.69	9712.06	8569.50
29	7	5	6536.00	35650.00	210.05	0	Spot (Block29, Row5, Column7)	43093.02	46906.50	21774.47	0.04	0.51	1324.00	1662.94	1324.00	1010.29	0.10	0.61	100.00	100.00	41.57	45582.50	41769.02	54211544.00	41.01	11791.58	11619.50
29	8	5	6831.00	35652.00	148.65	0	Spot (Block29, Row5, Column8)	53935.87	65535.00	17519.95	0.08	0.32	1280.00	1462.88	1280.00	700.81	0.06	0.48	100.00	100.00	61.82	64255.00	52655.87	32631440.00	74.87	12336.00	10365.00
29	1	6	4733.00	35949.00	236.05	0	Spot (Block29, Row6, Column1)	43308.89	34514.00	17263.85	0.10	0.40	1300.00	1730.04	1300.00	1068.49	0.12	0.62	100.00	100.00	30.51	33214.00	42008.89	69554568.00	38.91	12742.56	12750.00
29	2	6	5027.00	35949.00	224.50	0	Spot (Block29, Row6, Column2)	31208.16	21721.00	18735.17	0.16	0.60	1301.00	1646.49	1301.00	1008.21	0.10	0.61	100.00	100.00	9.29	20420.00	29907.16	45002288.00	29.32	9193.77	8938.00
29	3	6	5321.00	35946.00	152.05	0	Spot (Block29, Row6, Column3)	64658.55	65535.00	4426.78	0.01	0.07	1235.00	1477.14	1235.00	762.36	0.08	0.52	100.00	100.00	94.45	64300.00	63423.55	40799912.00	82.88	18829.23	15740.00
29	4	6	5630.00	35948.00	140.80	0	Spot (Block29, Row6, Column4)	25113.53	23372.00	12821.78	0.03	0.51	1227.00	1350.14	1227.00	421.39	0.04	0.31	100.00	100.00	0.00	22145.00	23886.53	13485967.00	56.39	6077.77	5018.00
29	5	6	5926.00	35950.00	159.95	0	Spot (Block29, Row6, Column5)	64593.59	65535.00	4439.40	0.01	0.07	1284.00	1504.69	1284.00	692.58	0.07	0.46	100.00	100.00	93.57	64251.00	63309.59	45215940.00	91.09	19206.65	16520.50
29	6	6	6233.00	35949.00	146.80	0	Spot (Block29, Row6, Column6)	12153.86	10274.00	7534.55	0.07	0.62	1300.00	1490.02	1300.00	661.06	0.06	0.44	100.00	100.00	0.00	8974.00	10853.86	7134314.00	16.13	3266.72	3068.50
29	7	6	6531.00	35950.00	149.55	0	Spot (Block29, Row6, Column7)	58302.74	65535.00	12764.30	0.05	0.22	1289.00	1486.30	1289.00	694.31	0.06	0.47	100.00	100.00	68.46	64246.00	57013.74	35681568.00	81.83	13750.59	11029.00
29	8	6	6834.00	35951.00	152.20	0	Spot (Block29, Row6, Column8)	58079.66	65535.00	13167.21	0.05	0.23	1270.00	1359.29	1270.00	381.34	0.03	0.28	100.00	100.00	69.54	64265.00	56809.66	36997052.00	148.74	12793.59	11020.00
29	1	7	4727.00	36243.00	160.85	0	Spot (Block29, Row7, Column1)	29943.33	27455.00	15454.48	0.04	0.52	1279.00	1568.30	1279.00	831.42	0.09	0.53	100.00	100.00	0.42	26176.00	28664.33	21409480.00	34.13	5942.90	5767.00
29	2	7	5028.00	36248.00	143.90	0	Spot (Block29, Row7, Column2)	6245.21	5766.00	3248.79	0.03	0.52	1204.00	1406.46	1204.00	684.32	0.07	0.49	100.00	86.00	0.00	4562.00	5041.21	3491075.00	7.07	2305.33	2143.50
29	3	7	5326.00	36246.00	156.75	0	Spot (Block29, Row7, Column3)	1733.11	1706.00	236.54	0.01	0.14	1178.00	1239.16	1178.00	268.02	0.02	0.22	90.00	48.00	0.00	528.00	555.11	1169848.00	1.84	1357.36	1343.00
29	4	7	5631.00	36246.00	148.05	0	Spot (Block29, Row7, Column4)	4161.69	3611.50	1849.82	0.06	0.44	1219.00	1412.00	1219.00	659.65	0.06	0.47	99.00	73.00	0.00	2392.50	2942.69	2505335.00	4.17	1840.21	1766.00
29	5	7	5925.00	36248.00	192.20	0	Spot (Block29, Row7, Column5)	27779.35	22853.50	18629.79	0.08	0.67	1266.00	1609.57	1266.00	973.70	0.10	0.60	100.00	100.00	3.44	21587.50	26513.35	29057224.00	26.88	6606.33	6563.00
29	6	7	6226.00	36251.00	220.10	0	Spot (Block29, Row7, Column6)	35392.78	28998.00	19708.51	0.09	0.56	1342.00	1856.42	1342.00	1246.36	0.14	0.67	100.00	100.00	16.92	27656.00	34050.78	49160816.00	26.91	10241.58	10686.50
29	7	7	6516.00	36250.00	154.70	0	Spot (Block29, Row7, Column7)	64015.53	65535.00	6049.98	0.01	0.09	1307.00	1573.88	1307.00	771.14	0.08	0.49	100.00	100.00	91.48	64228.00	62708.53	42058584.00	80.97	16168.30	13072.50
29	8	7	6829.00	36248.00	183.10	0	Spot (Block29, Row7, Column8)	58921.61	65535.00	10381.11	0.05	0.18	1319.00	1524.02	1319.00	700.56	0.06	0.46	100.00	100.00	59.41	64216.00	57602.61	55740392.00	81.93	14438.34	11996.00
29	1	8	4732.00	36566.00	153.90	0	Spot (Block29, Row8, Column1)	2397.05	2062.00	2463.96	0.07	1.03	1269.00	1354.47	1269.00	426.51	0.03	0.31	74.00	42.00	0.00	793.00	1128.05	1555687.00	2.44	1606.04	1422.50
29	2	8	5034.00	36552.00	145.85	0	Spot (Block29, Row8, Column2)	16348.37	14832.00	8951.95	0.04	0.55	1214.00	1260.88	1214.00	184.60	0.02	0.15	100.00	100.00	0.00	13618.00	15134.37	9498400.00	81.73	3986.62	3651.50
29	3	8	5320.00	36547.00	145.95	0	Spot (Block29, Row8, Column3)	39107.55	39324.50	22560.61	0.00	0.58	1239.00	1333.80	1239.00	411.98	0.03	0.31	100.00	100.00	27.59	38085.50	37868.55	22682468.00	91.69	7601.00	6164.50
29	4	8	5626.00	36551.00	162.55	0	Spot (Block29, Row8, Column4)	62815.21	65535.00	8404.81	0.02	0.13	1282.00	1424.33	1282.00	565.44	0.05	0.40	100.00	100.00	87.26	64253.00	61533.21	45855548.00	108.57	15388.83	13342.00
29	5	8	5924.00	36548.00	147.50	0	Spot (Block29, Row8, Column5)	3195.36	3182.00	814.13	0.00	0.25	1272.00	1543.44	1272.00	939.01	0.08	0.61	87.00	52.00	0.00	1910.00	1923.36	1891654.00	1.76	1717.46	1592.00
29	6	8	6229.00	36550.00	229.35	0	Spot (Block29, Row8, Column6)	47942.84	46389.50	17046.43	0.01	0.36	1321.00	1738.89	1321.00	1191.21	0.12	0.69	100.00	100.00	42.54	45068.50	46621.84	72010784.00	38.79	13089.04	12923.00
29	7	8	6531.00	36553.00	144.60	0	Spot (Block29, Row8, Column7)	53180.40	65535.00	16115.54	0.09	0.30	1310.00	1582.18	1310.00	888.73	0.08	0.56	100.00	100.00	52.37	64225.00	51870.40	30259852.00	58.06	11972.78	10424.00
29	8	8	6820.00	36553.00	157.15	0	Spot (Block29, Row8, Column8)	63689.70	65535.00	6943.56	0.01	0.11	1390.00	1582.66	1390.00	687.95	0.06	0.43	100.00	100.00	90.50	64145.00	62299.70	43564160.00	90.28	16319.99	14096.50
30	1	1	9233.00	34452.00	156.65	0	Spot (Block30, Row1, Column1)	60648.78	65535.00	9064.19	0.03	0.15	2092.00	2290.90	2092.00	700.92	0.04	0.31	100.00	100.00	71.15	63443.00	58556.78	40998944.00	83.26	16258.17	13596.50
30	2	1	9526.00	34451.00	131.00	0	Spot (Block30, Row1, Column2)	3493.89	3412.00	730.38	0.01	0.21	2018.00	2132.60	2018.00	519.30	0.02	0.24	92.00	69.00	0.00	1394.00	1475.89	1607188.00	2.62	2878.62	2647.50
30	3	1	9851.00	34454.00	162.70	0	Spot (Block30, Row1, Column3)	2152.75	2084.00	277.68	0.01	0.13	1788.00	1838.95	1788.00	295.98	0.01	0.16	50.00	21.00	0.00	296.00	364.75	1575816.00	1.06	1980.22	1945.00
30	4	1	10124.00	34452.00	160.30	0	Spot (Block30, Row1, Column4)	2798.17	2630.00	689.01	0.03	0.25	1761.00	1772.18	1761.00	220.16	0.00	0.12	96.00	87.00	0.00	869.00	1037.17	1978307.00	4.66	2072.87	2127.00
30	5	1	10436.00	34459.00	175.45	0	Spot (Block30, Row1, Column5)	2632.92	2557.00	526.13	0.01	0.20	1739.00	1766.92	1739.00	218.05	0.01	0.12	94.00	80.00	0.00	818.00	893.92	2261677.00	3.97	2041.48	2050.00
30	6	1	10725.00	34454.00	169.45	0	Spot (Block30, Row1, Column6)	2660.30	2547.00	480.05	0.02	0.18	1745.00	1772.66	1745.00	218.74	0.01	0.12	98.00	87.00	0.00	802.00	915.30	2120263.00	4.06	2049.26	2030.00
30	7	1	11020.00	34455.00	149.95	0	Spot (Block30, Row1, Column7)	3943.07	3745.00	1224.66	0.02	0.31	1793.00	1821.23	1793.00	231.59	0.01	0.13	99.00	99.00	0.00	1952.00	2150.07	2405273.00	9.16	2412.73	2342.50
30	8	1	11334.00	34452.00	159.00	0	Spot (Block30, Row1, Column8)	4278.59	4010.00	1238.22	0.03	0.29	1788.00	1819.89	1788.00	235.57	0.01	0.13	100.00	99.00	0.00	2222.00	2490.59	2982177.00	10.44	2504.64	2493.00
30	1	2	9232.00	34755.00	147.00	-50	Spot (Block30, Row2, Column1)	2410.48	2360.00	476.07	0.01	0.20	2052.00	2252.27	2052.00	700.05	0.04	0.31	23.00	1.00	0.00	308.00	358.48	1417365.00	0.23	2431.78	2387.00
30	2	2	9554.00	34781.00	133.75	0	Spot (Block30, Row2, Column2)	2603.10	2628.00	359.87	0.00	0.14	1914.00	2014.77	1914.00	433.60	0.02	0.22	72.00	28.00	0.00	714.00	689.10	1252089.00	1.36	2432.70	2400.00
30	3	2	9850.00	34762.00	145.05	0	Spot (Block30, Row2, Column3)	2237.57	2223.00	285.25	0.00	0.13	1798.00	1860.73	1798.00	315.36	0.01	0.17	60.00	18.00	0.00	425.00	439.57	1282126.00	1.19	2074.07	2042.00
30	4	2	10132.00	34755.00	184.75	0	Spot (Block30, Row2, Column4)	2388.90	2320.50	328.12	0.01	0.14	1791.00	1807.07	1791.00	217.92	0.00	0.12	89.00	66.00	0.00	529.50	597.90	2288566.00	2.67	2059.92	1985.00
30	5	2	10436.00	34758.00	192.20	0	Spot (Block30, Row2, Column5)	6473.07	6362.50	1707.22	0.01	0.26	1802.00	1887.33	1802.00	440.52	0.02	0.23	100.00	99.00	0.00	4560.50	4671.07	6719047.00	10.41	2996.40	2948.00
30	6	2	10723.00	34758.00	249.85	0	Spot (Block30, Row2, Column6)	2379.43	2208.00	797.37	0.03	0.34	1814.00	2074.35	1814.00	983.08	0.06	0.47	18.00	2.00	0.00	394.00	565.43	4297255.00	0.31	2009.72	1799.00
30	7	2	11031.00	34758.00	194.45	0	Spot (Block30, Row2, Column7)	2257.58	2220.00	300.83	0.01	0.13	1798.00	1885.99	1798.00	470.53	0.02	0.25	44.00	6.00	0.00	422.00	459.58	2415616.00	0.79	1988.98	1991.00
30	8	2	11333.00	34756.00	207.50	0	Spot (Block30, Row2, Column8)	2050.49	2006.00	223.89	0.01	0.11	1787.00	1865.19	1787.00	460.60	0.02	0.25	18.00	0.00	0.00	219.00	263.49	2503650.00	0.40	1907.57	1901.50
30	1	3	9233.00	35052.00	149.25	0	Spot (Block30, Row3, Column1)	4188.54	3918.00	1060.98	0.03	0.25	1743.00	1785.70	1743.00	248.53	0.01	0.14	100.00	100.00	0.00	2175.00	2445.54	2563384.00	9.67	2375.42	2333.00
30	2	3	9530.00	35057.00	220.45	0	Spot (Block30, Row3, Column2)	2079.68	2025.50	275.29	0.01	0.13	1797.00	1879.87	1797.00	431.77	0.02	0.23	30.00	0.00	0.00	228.50	282.68	2894919.00	0.46	1909.14	1888.50
30	3	3	9828.00	35049.00	152.35	0	Spot (Block30, Row3, Column3)	3433.63	3242.00	979.45	0.02	0.29	1764.00	1787.89	1764.00	218.74	0.01	0.12	99.00	96.00	0.00	1478.00	1669.63	2187225.00	7.52	2201.46	2231.00
30	4	3	10134.00	35050.00	170.90	0	Spot (Block30, Row3, Column4)	2928.57	2871.00	613.20	0.01	0.21	1789.00	1820.01	1789.00	215.87	0.01	0.12	97.00	90.00	0.00	1082.00	1139.57	2386784.00	5.14	2141.75	2116.00
30	5	3	10425.00	35064.00	181.45	0	Spot (Block30, Row3, Column5)	3290.96	3212.00	855.22	0.01	0.26	1948.00	2232.17	1948.00	1043.00	0.06	0.47	57.00	20.00	0.00	1264.00	1342.96	3030970.00	1.02	2407.82	2431.00
30	6	3	10732.00	35054.00	219.70	0	Spot (Block30, Row3, Column6)	53175.93	65535.00	14839.76	0.09	0.28	2102.00	2695.06	2102.00	1472.04	0.11	0.55	100.00	100.00	51.41	63433.00	51073.93	73330344.00	34.29	14607.92	14218.00
30	7	3	11032.00	35057.00	147.00	-50	Spot (Block30, Row3, Column7)	2567.37	2580.00	339.29	0.00	0.13	1963.00	2230.22	1963.00	1051.99	0.06	0.47	7.00	0.00	0.00	617.00	604.37	1530153.00	0.32	2208.70	2197.50
30	8	3	11331.00	35061.00	167.75	0	Spot (Block30, Row3, Column8)	62167.10	65535.00	9375.79	0.02	0.15	1885.00	2020.78	1885.00	668.48	0.03	0.33	100.00	100.00	85.71	63650.00	60282.10	48739496.00	89.97	16348.27	14395.00
30	1	4	9229.00	35353.00	166.95	0	Spot (Block30, Row4, Column1)	2926.54	2786.00	699.14	0.02	0.24	1741.00	1828.58	1741.00	438.12	0.02	0.24	87.00	58.00	0.00	1045.00	1185.54	2259286.00	2.51	2061.09	2012.00
30	2	4	9531.00	35357.00	167.05	0	Spot (Block30, Row4, Column2)	22503.29	20629.00	11010.68	0.04	0.49	1869.00	2051.31	1869.00	685.09	0.04	0.33	100.00	100.00	0.00	18760.00	20634.29	17417550.00	29.85	6100.99	6167.00
30	3	4	9830.00	35354.00	141.55	0	Spot (Block30, Row4, Column3)	8114.89	7921.00	2590.69	0.01	0.32	1818.00	1993.07	1818.00	686.78	0.04	0.34	100.00	99.00	0.00	6103.00	6296.89	4390157.00	8.91	3353.70	3196.00
30	4	4	10115.00	35358.00	201.25	0	Spot (Block30, Row4, Column4)	2178.08	2133.00	250.77	0.01	0.12	1786.00	1817.40	1786.00	215.67	0.01	0.12	72.00	37.00	0.00	347.00	392.08	2506968.00	1.67	1934.38	1924.00
30	5	4	10422.00	35356.00	143.05	0	Spot (Block30, Row4, Column5)	3558.30	3018.00	1917.68	0.07	0.54	1905.00	1981.65	1905.00	398.55	0.02	0.20	99.00	75.00	0.00	1113.00	1653.30	1957065.00	3.96	2417.68	2345.00
30	6	4	10730.00	35353.00	195.90	0	Spot (Block30, Row4, Column6)	8020.90	8020.00	1820.31	0.00	0.23	1976.00	2257.83	1976.00	1000.76	0.06	0.44	100.00	99.00	0.00	6044.00	6044.90	8710700.00	5.76	3624.37	3403.50
30	7	4	11029.00	35354.00	152.05	0	Spot (Block30, Row4, Column7)	3119.58	3058.00	597.60	0.01	0.19	1958.00	2139.57	1958.00	776.97	0.04	0.36	69.00	25.00	0.00	1100.00	1161.58	1980936.00	1.26	2258.94	2257.00
30	8	4	11332.00	35366.00	165.95	0	Spot (Block30, Row4, Column8)	2773.25	2768.50	398.16	0.00	0.14	1874.00	1961.58	1874.00	495.50	0.02	0.25	84.00	39.00	0.00	894.50	899.25	2113217.00	1.64	2196.88	2203.50
30	1	5	9239.00	35671.00	195.15	0	Spot (Block30, Row5, Column1)	3507.67	3301.50	1540.65	0.03	0.44	1812.00	2074.83	1812.00	940.04	0.06	0.45	61.00	36.00	0.00	1489.50	1695.67	3781266.00	1.52	2431.79	2027.00
30	2	5	9531.00	35656.00	164.20	0	Spot (Block30, Row5, Column2)	62697.74	65535.00	8392.01	0.02	0.13	1986.00	2343.94	1986.00	1080.54	0.07	0.46	100.00	100.00	87.07	63549.00	60711.74	47023764.00	55.86	16478.82	14972.50
30	3	5	9833.00	35656.00	155.80	0	Spot (Block30, Row5, Column3)	51860.61	64908.00	16453.26	0.10	0.32	1869.00	2112.03	1869.00	860.56	0.05	0.41	100.00	100.00	49.63	63039.00	49991.61	34591296.00	57.81	11002.10	10446.00
30	4	5	10133.00	35659.00	163.75	0	Spot (Block30, Row5, Column4)	2856.34	2847.00	537.45	0.00	0.19	1792.00	1915.94	1792.00	535.82	0.03	0.28	79.00	48.00	0.00	1055.00	1064.34	2122262.00	1.76	2075.51	2047.50
30	5	5	10431.00	35658.00	138.85	0	Spot (Block30, Row5, Column5)	12460.30	12054.00	4710.79	0.01	0.38	1848.00	1888.00	1848.00	247.19	0.01	0.13	100.00	100.00	0.00	10206.00	10612.30	6516739.00	42.77	4452.28	3898.00
30	6	5	10738.00	35660.00	242.40	0	Spot (Block30, Row5, Column6)	2797.03	2667.00	660.20	0.02	0.24	1962.00	2180.81	1962.00	865.23	0.05	0.40	37.00	8.00	0.00	705.00	835.03	4746566.00	0.71	2269.31	2110.00
30	7	5	11034.00	35658.00	204.30	0	Spot (Block30, Row5, Column7)	49190.29	60820.00	18195.38	0.09	0.37	2000.00	2332.89	2000.00	1106.60	0.07	0.47	100.00	100.00	46.88	58820.00	47190.29	58340244.00	42.34	14016.23	13967.00
30	8	5	11320.00	35639.00	129.60	0	Spot (Block30, Row5, Column8)	7521.06	3693.00	12954.83	0.31	1.72	1878.00	2009.58	1878.00	708.36	0.03	0.35	93.00	69.00	3.13	1815.00	5643.06	3361914.00	7.78	3091.80	2509.00
30	1	6	9230.00	35956.00	217.70	0	Spot (Block30, Row6, Column1)	48381.04	52665.00	17544.66	0.04	0.36	1909.00	2451.80	1909.00	1393.81	0.11	0.57	100.00	100.00	45.31	50756.00	46472.04	65460156.00	32.95	14142.95	13899.00
30	2	6	9531.00	35960.00	219.05	0	Spot (Block30, Row6, Column2)	42160.24	38917.50	18512.84	0.03	0.44	1900.00	2360.98	1900.00	1327.54	0.09	0.56	100.00	100.00	27.08	37017.50	40260.24	57759896.00	29.98	12152.88	12005.00
30	3	6	9826.00	35953.00	150.05	0	Spot (Block30, Row6, Column3)	4002.93	3874.00	1014.61	0.01	0.25	1812.00	2020.05	1812.00	806.26	0.05	0.40	98.00	65.00	0.00	2062.00	2190.93	2465806.00	2.46	2432.65	2397.00
30	4	6	10137.00	35954.00	189.05	0	Spot (Block30, Row6, Column4)	2398.98	2349.50	387.16	0.01	0.16	1799.00	1846.87	1799.00	218.47	0.01	0.12	83.00	63.00	0.00	550.50	599.98	2408577.00	2.53	2003.71	2007.00
30	5	6	10433.00	35955.00	139.10	0	Spot (Block30, Row6, Column5)	8512.06	8538.00	2684.22	0.00	0.32	1876.00	1900.05	1876.00	251.73	0.01	0.13	100.00	100.00	0.00	6662.00	6636.06	4451805.00	26.27	3545.94	3209.00
30	6	6	10727.00	35959.00	222.00	0	Spot (Block30, Row6, Column6)	2342.77	2240.00	640.17	0.02	0.27	1959.00	2138.98	1959.00	896.08	0.04	0.42	7.00	1.00	0.00	281.00	383.77	3315015.00	0.23	2087.65	1994.50
30	7	6	11032.00	35956.00	150.20	0	Spot (Block30, Row6, Column7)	3764.27	3610.50	858.95	0.02	0.23	1885.00	2065.60	1885.00	811.14	0.04	0.39	95.00	53.00	0.00	1725.50	1879.27	2341374.00	2.09	2404.38	2380.00
30	8	6	11342.00	35954.00	169.10	0	Spot (Block30, Row6, Column8)	2863.76	2676.00	637.30	0.03	0.22	1822.00	1895.08	1822.00	370.32	0.02	0.20	88.00	59.00	0.00	854.00	1041.76	2268095.00	2.62	2120.83	2121.50
30	1	7	9232.00	36253.00	159.70	0	Spot (Block30, Row7, Column1)	31608.71	28609.00	15574.48	0.04	0.49	1801.00	2116.54	1801.00	1017.49	0.07	0.48	100.00	100.00	1.84	26808.00	29807.71	22315764.00	28.99	7129.01	6833.00
30	2	7	9543.00	36261.00	203.20	0	Spot (Block30, Row7, Column2)	2125.73	2056.00	282.74	0.01	0.13	1777.00	1968.00	1777.00	811.20	0.04	0.41	7.00	0.00	0.00	279.00	348.73	2493481.00	0.19	1921.45	1891.50
30	3	7	9831.00	36246.00	200.55	0	Spot (Block30, Row7, Column3)	2080.09	2042.50	250.51	0.01	0.12	1799.00	1862.32	1799.00	375.79	0.02	0.20	32.00	3.00	0.00	243.50	281.09	2371308.00	0.58	1969.96	1929.50
30	4	7	10138.00	36255.00	202.05	0	Spot (Block30, Row7, Column4)	2258.31	2234.00	279.40	0.00	0.12	1875.00	1932.09	1875.00	364.28	0.01	0.19	49.00	11.00	0.00	359.00	383.31	2619641.00	0.90	2025.00	1988.50
30	5	7	10456.00	36254.00	242.15	0	Spot (Block30, Row7, Column5)	2720.01	2457.00	1245.12	0.04	0.46	1981.00	2183.09	1981.00	894.85	0.04	0.41	25.00	5.00	0.00	476.00	739.01	4602257.00	0.60	2128.32	2033.00
30	6	7	10731.00	36257.00	205.55	0	Spot (Block30, Row7, Column6)	48536.24	58385.00	18779.72	0.08	0.39	2156.00	2661.35	2156.00	1547.62	0.09	0.58	100.00	100.00	43.42	56229.00	46380.24	58244008.00	29.64	13118.03	12880.50
30	7	7	11014.00	36257.00	204.45	0	Spot (Block30, Row7, Column7)	2816.95	2628.00	716.19	0.03	0.25	1986.00	2224.53	1986.00	1088.75	0.05	0.49	32.00	4.00	0.00	642.00	830.95	3340906.00	0.54	2214.60	2080.50
30	8	7	11332.00	36256.00	190.80	0	Spot (Block30, Row7, Column8)	14180.70	14589.00	3531.01	0.01	0.25	1934.00	2025.13	1934.00	480.35	0.02	0.24	100.00	100.00	0.00	12655.00	12246.70	14591944.00	25.31	4909.75	4651.00
30	1	8	9226.00	36564.00	167.10	0	Spot (Block30, Row8, Column1)	2809.68	2635.00	723.52	0.03	0.26	1662.00	1752.13	1662.00	508.14	0.02	0.29	85.00	47.00	0.00	973.00	1147.68	2171884.00	2.08	1974.02	1979.00
30	2	8	9543.00	36555.00	198.95	0	Spot (Block30, Row8, Column2)	2126.07	2084.00	326.08	0.01	0.15	1687.00	1703.18	1687.00	204.83	0.00	0.12	75.00	48.00	0.00	397.00	439.07	2374820.00	2.06	1852.79	1813.00
30	3	8	9823.00	36552.00	154.00	0	Spot (Block30, Row8, Column3)	3195.77	3162.50	659.79	0.00	0.21	1790.00	1852.86	1790.00	396.91	0.01	0.21	97.00	80.00	0.00	1372.50	1405.77	2077249.00	3.38	2187.15	2190.50
30	4	8	10128.00	36558.00	164.20	0	Spot (Block30, Row8, Column4)	64393.07	65535.00	4872.77	0.01	0.08	1890.00	1966.53	1890.00	472.10	0.02	0.24	100.00	100.00	93.05	63645.00	62503.07	48166496.00	132.23	18137.85	14941.00
[truncated: 443,629 more chars]
