# Supplementary material for: An antigen microarray protocol for COVID-19 serological analysis
Source: STAR Protoc. 2021 Aug 26;2(3):100815. doi: 10.1016/j.xpro.2021.100815 (PMC8387221; doi:10.1016/j.xpro.2021.100815)
Supplement: Data S8. Slide_quantifications, related to step quantification and statistical analysis 2.e [file mmc8.zip › RPPA0138_12860A01-D12_IgGgamma_785/Joseph_2021-04-02_13h44m18_5μm_785nmGain100.txt]

ATF	1.0
30	28
"Checksum_ImageFile=d8ed539be2f882f7fee7e1dd9f120118"
"Checksum_ResultFile=a9c3030fbc0353e36bc015fcb9b09595"
"Type=Mapix Results 2"
"DateTime=2021/04/02 13:44:30"
"ConfigFile="
"GalFile=L:\RPPA Service\Platform_Projects\2021-02-09_JPL_CoV-Array-7\64 pad grid.gal"
"PixelSize=5"
"Wavelengths=785"
"ImageFiles=L:\RPPA Service\Platform_Projects\2021-03-24_JPL_CoV-Array-9\RPPA0138_12860A01-D12_IgGgamma_785\Joseph_2021-04-02_13h44m18_5�m_785nmGain100.tif"
"GrinddingParameters=Find mode = Grid + Blocks + Spots | Max. diameter (% Dth) = 200.0 | Min. diameter (% Dth) = 50.0 | Max position offset (% pitch) = 30"
"QuantificationParameter=S/B border width (pixels) = 2.0 | Background diameter (pitch) = 2.0"
"JpegImage=L:\RPPA Service\Platform_Projects\2021-03-24_JPL_CoV-Array-9\RPPA0138_12860A01-D12_IgGgamma_785\Joseph_2021-04-02_13h44m18_5�m_785nmGain100.jpg"
"FeatureType=Circular"
"Barcode="
"BackgroundSubtraction=LocalFeature"
"Normalization=None"
"ImageOrigin=3680, 2560"
"ImageSize=17760.0, 71040.0"
"JpegOrigin=4555, 2735"
"JpegBrightness=8"
"JpegContrast=77"
"JpegBalance=0"
"Creator=Mapix 9.0.0"
"Scanner=ir710IVD IR0H8_IVD 717045"
"Temperature=33.7"
"Comment="
"Velocity=35 l/s"
"LaserPower=20.0"
"PMTGain=100"
"BatchFilename=L:\RPPA Service\InnooScan\Batch methods\CoV_Array image_processing.mbt"
"Block"	"Column"	"Row"	"X"	"Y"	"Dia."	"Flags"	"ID"	"F785 Mean"	"F785 Median"	"F785 SD"	"F785 |log Mean/Median|"	"F785 CV"	"B785"	"B785 Mean"	"B785 Median"	"B785 SD"	"B785 |log Mean/Median|"	"B785 CV"	"% > B785+1SD"	"% > B785+2SD"	"F785 % Sat."	"F785 Median - B785"	"F785 Mean - B785"	"F785 Total Intensity"	"SNR 785"	"ExcludedMean 785"	"ExcludedMedian 785"
1	1	1	4758.00	2932.00	161.45	0	Spot (Block1, Row1, Column1)	61205.17	65535.00	8772.44	0.03	0.14	2206.00	2508.86	2206.00	795.67	0.06	0.32	100.00	100.00	72.34	63329.00	58999.17	44251760.00	73.77	18891.63	16698.50
1	2	1	5053.00	2940.00	152.65	0	Spot (Block1, Row1, Column2)	11312.78	11015.50	4225.58	0.01	0.37	2205.00	2330.65	2205.00	546.96	0.02	0.23	100.00	100.00	0.00	8810.50	9107.78	7240180.00	16.42	4324.69	4047.00
1	3	1	5358.00	2941.00	153.10	0	Spot (Block1, Row1, Column3)	39467.05	38483.50	20350.50	0.01	0.52	2244.00	2297.30	2244.00	289.25	0.01	0.13	100.00	100.00	21.65	36239.50	37223.05	25337976.00	128.50	9555.16	8420.00
1	4	1	5653.00	2942.00	151.10	0	Spot (Block1, Row1, Column4)	9904.93	9778.00	3482.22	0.01	0.35	2386.00	2490.34	2386.00	472.21	0.02	0.19	100.00	100.00	0.00	7392.00	7518.93	6190580.00	15.70	4417.78	4252.00
1	5	1	5961.00	2939.00	160.55	0	Spot (Block1, Row1, Column5)	53215.36	65535.00	17422.54	0.09	0.33	2425.00	2544.73	2425.00	515.57	0.02	0.20	100.00	100.00	59.01	63110.00	50790.36	37783224.00	98.28	12888.57	11856.50
1	6	1	6251.00	2933.00	152.15	0	Spot (Block1, Row1, Column6)	52030.48	62491.00	15715.11	0.08	0.30	2352.00	2458.58	2352.00	534.28	0.02	0.22	100.00	100.00	47.32	60139.00	49678.48	32987572.00	92.78	14261.96	12064.50
1	7	1	6555.00	2942.00	165.75	0	Spot (Block1, Row1, Column7)	64217.54	65535.00	5311.09	0.01	0.08	2306.00	2436.52	2306.00	563.12	0.02	0.23	100.00	100.00	92.40	63229.00	61911.54	48998468.00	109.71	18762.51	15851.50
1	8	1	6863.00	2936.00	157.65	0	Spot (Block1, Row1, Column8)	14880.88	14521.50	5151.17	0.01	0.35	2183.00	2257.53	2183.00	383.73	0.01	0.17	100.00	100.00	0.00	12338.50	12697.88	10238047.00	32.90	5312.17	4790.50
1	1	2	4757.00	3237.00	147.00	-50	Spot (Block1, Row2, Column1)	2285.68	2275.00	131.14	0.00	0.06	2229.00	2341.21	2229.00	513.90	0.02	0.22	0.00	0.00	0.00	46.00	56.68	1359977.00	-0.11	2312.39	2286.00
1	2	2	5061.00	3238.00	131.60	0	Spot (Block1, Row2, Column2)	47298.89	49531.00	15320.84	0.02	0.32	2230.00	2337.91	2230.00	504.47	0.02	0.22	100.00	100.00	20.77	47301.00	45068.89	22088660.00	89.13	12156.08	11271.00
1	3	2	5364.00	3243.00	170.35	0	Spot (Block1, Row2, Column3)	3074.22	3058.50	424.91	0.00	0.14	2284.00	2387.99	2284.00	484.90	0.02	0.20	72.00	32.00	0.00	774.50	790.22	2483971.00	1.42	2486.84	2469.50
1	4	2	5663.00	3241.00	162.80	0	Spot (Block1, Row2, Column4)	36598.93	36402.00	13124.51	0.00	0.36	2454.00	2632.80	2454.00	632.32	0.03	0.24	100.00	100.00	0.82	33948.00	34144.93	26790432.00	53.72	9730.56	9247.50
1	5	2	5960.00	3244.00	179.40	0	Spot (Block1, Row2, Column5)	59208.02	65535.00	10236.29	0.04	0.17	2559.00	2715.62	2559.00	634.56	0.03	0.23	100.00	100.00	62.58	62976.00	56649.02	53169352.00	89.03	16084.07	14662.00
1	6	2	6253.00	3240.00	155.55	0	Spot (Block1, Row2, Column6)	6439.68	6296.00	1903.60	0.01	0.30	2458.00	2612.76	2458.00	713.93	0.03	0.27	100.00	94.00	0.00	3838.00	3981.68	4295264.00	5.36	3507.61	3362.00
1	7	2	6558.00	3239.00	154.20	0	Spot (Block1, Row2, Column7)	15136.93	14360.00	7021.70	0.02	0.46	2285.00	2398.32	2285.00	450.07	0.02	0.19	100.00	100.00	0.00	12075.00	12851.93	9854143.00	28.30	5012.22	4571.00
1	8	2	6866.00	3228.00	215.25	0	Spot (Block1, Row2, Column8)	2395.49	2362.50	227.40	0.01	0.09	2190.00	2236.86	2190.00	229.62	0.01	0.10	38.00	13.00	0.00	172.50	205.49	3171624.00	0.69	2264.59	2242.00
1	1	3	4757.00	3538.00	156.25	0	Spot (Block1, Row3, Column1)	45923.98	51399.00	20123.61	0.05	0.44	2194.50	2259.70	2194.50	313.92	0.01	0.14	100.00	100.00	39.85	49204.50	43729.48	30769280.00	139.10	10859.21	9566.00
1	2	3	5062.00	3531.00	158.75	0	Spot (Block1, Row3, Column2)	3494.46	3444.50	596.59	0.01	0.17	2269.00	2343.30	2269.00	415.91	0.01	0.18	93.00	67.00	0.00	1175.50	1225.46	2439132.00	2.77	2583.48	2556.00
1	3	3	5350.00	3534.00	156.05	0	Spot (Block1, Row3, Column3)	5518.68	4495.00	4646.00	0.09	0.84	2333.00	2399.74	2333.00	369.14	0.01	0.15	99.00	94.00	0.00	2162.00	3185.68	3703033.00	8.45	3037.46	2907.00
1	4	3	5656.00	3539.00	152.20	0	Spot (Block1, Row3, Column4)	32020.28	30943.50	15015.01	0.01	0.47	2393.00	2488.45	2393.00	412.16	0.02	0.17	100.00	100.00	0.79	28550.50	29627.28	20236820.00	71.65	9082.29	8116.00
1	5	3	5945.00	3528.00	144.25	0	Spot (Block1, Row3, Column5)	4527.46	3880.00	3198.88	0.07	0.71	2503.00	2663.18	2503.00	651.18	0.03	0.24	81.00	51.00	0.00	1377.00	2024.46	2580650.00	2.86	3282.88	3099.00
1	6	3	6261.00	3535.00	199.85	0	Spot (Block1, Row3, Column6)	30826.68	25631.00	16230.51	0.08	0.53	2699.00	2893.40	2699.00	808.07	0.03	0.28	100.00	100.00	3.62	22932.00	28127.68	34926656.00	34.57	9820.21	9943.00
1	7	3	6562.00	3541.00	154.95	0	Spot (Block1, Row3, Column7)	53255.11	65535.00	16746.11	0.09	0.31	2472.00	2607.42	2472.00	616.15	0.02	0.24	100.00	100.00	56.08	63063.00	50783.11	35042140.00	82.20	13899.88	12180.50
1	8	3	6857.00	3542.00	160.50	0	Spot (Block1, Row3, Column8)	6668.11	6201.50	1854.59	0.03	0.28	2240.00	2295.64	2240.00	328.26	0.01	0.14	100.00	100.00	0.00	3961.50	4428.11	4761033.00	13.32	3511.99	3478.00
1	1	4	4759.00	3834.00	152.25	0	Spot (Block1, Row4, Column1)	31315.80	28623.50	15624.84	0.04	0.50	2190.00	2273.13	2190.00	341.58	0.02	0.15	100.00	100.00	2.19	26433.50	29125.80	19979500.00	85.02	8188.73	6775.50
1	2	4	5057.00	3837.00	165.60	0	Spot (Block1, Row4, Column2)	11124.05	10931.50	3700.24	0.01	0.33	2290.00	2362.26	2290.00	383.93	0.01	0.16	100.00	100.00	0.00	8641.50	8834.05	8409780.00	22.82	4319.40	4271.50
1	3	4	5360.00	3840.00	157.35	0	Spot (Block1, Row4, Column3)	60660.18	65535.00	9684.80	0.03	0.16	2400.00	2520.40	2400.00	501.12	0.02	0.20	100.00	100.00	73.85	63135.00	58260.18	40824664.00	116.02	17658.62	16241.50
1	4	4	5660.00	3845.00	176.45	0	Spot (Block1, Row4, Column4)	3484.63	3419.00	484.84	0.01	0.14	2483.00	2547.08	2483.00	378.46	0.01	0.15	92.00	62.00	0.00	936.00	1001.63	3028142.00	2.48	2811.39	2810.50
1	5	4	5949.00	3834.00	149.35	0	Spot (Block1, Row4, Column5)	3367.13	3271.50	676.79	0.01	0.20	2479.00	2565.78	2479.00	468.81	0.01	0.18	77.00	38.00	0.00	792.50	888.13	2033745.00	1.71	2835.56	2801.00
1	6	4	6262.00	3839.00	182.85	0	Spot (Block1, Row4, Column6)	61481.78	65535.00	8624.93	0.03	0.14	2618.00	2770.59	2618.00	712.15	0.02	0.26	100.00	100.00	72.65	62917.00	58863.78	57547568.00	82.44	18074.93	15535.50
1	7	4	6550.00	3841.00	153.10	0	Spot (Block1, Row4, Column7)	43696.63	50199.50	21905.97	0.06	0.50	2624.00	2814.75	2624.00	854.19	0.03	0.30	100.00	100.00	39.94	47575.50	41072.63	28228196.00	47.86	10011.70	8612.00
1	8	4	6857.00	3847.00	153.65	0	Spot (Block1, Row4, Column8)	16661.46	16090.00	7673.72	0.02	0.46	2354.00	2435.67	2354.00	429.93	0.01	0.18	100.00	100.00	0.00	13736.00	14307.46	10796624.00	33.09	5856.30	5444.50
1	1	5	4759.00	4142.00	150.60	0	Spot (Block1, Row5, Column1)	23036.03	21494.00	11333.50	0.03	0.49	2221.00	2357.00	2221.00	485.75	0.03	0.21	100.00	100.00	0.00	19273.00	20815.03	14328408.00	42.57	6284.79	5427.00
1	2	5	5058.00	4137.00	162.30	0	Spot (Block1, Row5, Column2)	6916.96	6840.50	1729.07	0.00	0.25	2354.00	2535.17	2354.00	775.03	0.03	0.31	100.00	97.00	0.00	4486.50	4562.96	5035544.00	5.65	3426.80	3354.00
1	3	5	5360.00	4137.00	157.80	0	Spot (Block1, Row5, Column3)	40292.34	38470.50	19089.50	0.02	0.47	2375.00	2502.43	2375.00	524.19	0.02	0.21	100.00	100.00	19.62	36095.50	37917.34	27721256.00	72.09	9442.39	8905.00
1	4	5	5660.00	4139.00	152.95	0	Spot (Block1, Row5, Column4)	15976.11	14277.50	7912.85	0.05	0.50	2505.00	2588.07	2505.00	455.72	0.01	0.18	100.00	100.00	0.00	11772.50	13471.11	10288615.00	29.38	5399.48	4916.00
1	5	5	5958.00	4140.00	165.75	0	Spot (Block1, Row5, Column5)	64617.20	65535.00	4279.76	0.01	0.07	2568.00	2661.29	2568.00	536.09	0.02	0.20	100.00	100.00	93.83	62967.00	62049.20	49238804.00	115.57	20381.85	17556.00
1	6	5	6257.00	4135.00	155.90	0	Spot (Block1, Row5, Column6)	7499.75	7245.50	2294.32	0.01	0.31	2602.00	2791.87	2602.00	878.86	0.03	0.31	100.00	93.00	0.00	4643.50	4897.75	5009831.00	5.36	3758.69	3619.50
1	7	5	6556.00	4137.00	195.30	0	Spot (Block1, Row5, Column7)	54558.01	65535.00	15623.56	0.08	0.29	2697.00	2955.48	2697.00	1005.28	0.04	0.34	100.00	100.00	56.51	62838.00	51861.01	58705028.00	51.33	15320.06	15486.00
1	8	5	6857.00	4139.00	161.65	0	Spot (Block1, Row5, Column8)	57303.36	65535.00	14547.57	0.06	0.25	2460.00	2619.38	2460.00	741.12	0.03	0.28	100.00	100.00	68.56	63075.00	54843.36	41373400.00	73.79	15050.45	12591.00
1	1	6	4758.00	4436.00	206.75	0	Spot (Block1, Row6, Column1)	25087.38	19121.00	15100.83	0.12	0.60	2227.00	2535.92	2227.00	900.98	0.06	0.36	100.00	100.00	1.15	16894.00	22860.38	30456096.00	25.03	7853.44	7733.00
1	2	6	5057.00	4439.00	197.40	0	Spot (Block1, Row6, Column2)	46703.33	50577.00	17727.71	0.03	0.38	2365.00	2707.67	2365.00	1099.45	0.06	0.41	100.00	100.00	28.00	48212.00	44338.33	51373976.00	40.02	12419.52	12385.50
1	3	6	5351.00	4440.00	157.20	0	Spot (Block1, Row6, Column3)	60903.78	65535.00	9199.04	0.03	0.15	2276.00	2463.51	2276.00	795.47	0.03	0.32	100.00	100.00	72.99	63259.00	58627.78	41719468.00	73.47	16671.33	14103.00
1	4	6	5657.00	4437.00	150.95	0	Spot (Block1, Row6, Column4)	11834.98	11175.50	4649.59	0.02	0.39	2310.00	2406.84	2310.00	466.70	0.02	0.19	100.00	100.00	0.00	8865.50	9524.98	7385030.00	20.20	4696.01	4420.00
1	5	6	5958.00	4438.00	167.80	0	Spot (Block1, Row6, Column5)	64868.65	65535.00	3449.10	0.00	0.05	2495.00	2659.13	2495.00	706.40	0.03	0.27	100.00	100.00	94.51	63040.00	62373.65	50792672.00	88.07	20698.89	16825.00
1	6	6	6259.00	4436.00	157.85	0	Spot (Block1, Row6, Column6)	10064.18	8618.50	5279.86	0.07	0.52	2585.00	2802.83	2585.00	1094.64	0.04	0.39	96.00	80.00	0.00	6033.50	7479.18	6883898.00	6.63	4159.06	3871.50
1	7	6	6554.00	4436.00	158.40	0	Spot (Block1, Row6, Column7)	55946.45	65535.00	14749.79	0.07	0.26	2622.00	2809.51	2622.00	782.81	0.03	0.28	100.00	100.00	63.33	62913.00	53324.45	38603380.00	67.88	15144.93	13352.00
1	8	6	6860.00	4443.00	163.05	0	Spot (Block1, Row6, Column8)	61969.23	65535.00	8245.56	0.02	0.13	2408.00	2548.66	2408.00	603.03	0.02	0.24	100.00	100.00	78.83	63127.00	59561.23	45671768.00	98.54	17430.69	14275.00
1	1	7	4760.00	4736.00	157.80	0	Spot (Block1, Row7, Column1)	16122.86	15210.00	6182.37	0.03	0.38	2099.00	2231.61	2099.00	478.86	0.03	0.21	100.00	100.00	0.00	13111.00	14023.86	11011915.00	29.01	5185.80	5129.00
1	2	7	5071.00	4745.00	201.00	0	Spot (Block1, Row7, Column2)	2820.39	2730.00	373.75	0.01	0.13	2189.00	2356.76	2189.00	728.48	0.03	0.31	35.00	2.00	0.00	541.00	631.39	3240628.00	0.64	2377.43	2384.00
1	3	7	5355.00	4743.00	216.35	0	Spot (Block1, Row7, Column3)	2385.82	2348.00	187.63	0.01	0.08	2183.00	2228.57	2183.00	320.25	0.01	0.14	25.00	2.00	0.00	165.00	202.82	3185070.00	0.49	2263.89	2225.00
1	4	7	5658.00	4743.00	164.15	0	Spot (Block1, Row7, Column4)	2804.50	2818.00	314.51	0.00	0.11	2195.00	2287.02	2195.00	466.25	0.02	0.20	62.00	12.00	0.00	623.00	609.50	2094965.00	1.11	2400.42	2360.00
1	5	7	5958.00	4738.00	174.35	0	Spot (Block1, Row7, Column5)	26626.55	25602.00	11151.41	0.02	0.42	2386.00	2696.48	2386.00	1156.53	0.05	0.43	100.00	100.00	0.00	23216.00	24240.55	22552702.00	20.69	7393.19	7157.00
1	6	7	6252.00	4735.00	181.50	0	Spot (Block1, Row7, Column6)	54376.60	65535.00	16283.56	0.08	0.30	2570.00	3021.06	2570.00	1416.37	0.07	0.47	100.00	100.00	56.06	62965.00	51806.60	50244484.00	36.26	13062.76	12859.50
1	7	7	6553.00	4738.00	160.45	0	Spot (Block1, Row7, Column7)	62704.28	65535.00	7570.54	0.02	0.12	2608.00	2890.47	2608.00	1019.18	0.04	0.35	100.00	100.00	79.35	62927.00	60096.28	44645872.00	58.69	18540.64	15737.00
1	8	7	6861.00	4736.00	190.65	0	Spot (Block1, Row7, Column8)	63621.86	65535.00	7117.61	0.01	0.11	2421.00	2743.81	2421.00	969.09	0.05	0.35	100.00	100.00	89.79	63114.00	61200.86	65404016.00	62.82	19541.75	16079.00
1	1	8	4759.00	5039.00	175.35	0	Spot (Block1, Row8, Column1)	2767.85	2695.00	400.07	0.01	0.14	2038.00	2088.93	2038.00	249.14	0.01	0.12	92.00	67.00	0.00	657.00	729.85	2385887.00	2.73	2261.67	2249.00
1	2	8	5059.00	5039.00	154.90	0	Spot (Block1, Row8, Column2)	10832.01	10338.00	4581.38	0.02	0.42	2145.00	2188.87	2145.00	247.89	0.01	0.11	100.00	100.00	0.00	8193.00	8687.01	7181626.00	34.87	3928.41	3696.00
1	3	8	5348.00	5035.00	156.70	0	Spot (Block1, Row8, Column3)	35822.30	30644.00	21795.94	0.07	0.61	2190.00	2233.84	2190.00	283.37	0.01	0.13	100.00	100.00	20.68	28454.00	33632.30	24251812.00	118.53	7743.85	7272.00
1	4	8	5658.00	5041.00	153.20	0	Spot (Block1, Row8, Column4)	17047.49	16606.50	6141.18	0.01	0.36	2185.00	2211.04	2185.00	258.43	0.01	0.12	100.00	100.00	0.00	14421.50	14862.49	10910395.00	57.41	5626.66	5379.00
1	5	8	5950.00	5030.00	166.90	0	Spot (Block1, Row8, Column5)	2887.46	2891.50	306.60	0.00	0.11	2252.00	2447.65	2252.00	744.34	0.04	0.30	38.00	0.00	0.00	639.50	635.46	2240672.00	0.59	2450.47	2445.00
1	6	8	6258.00	5042.00	193.75	0	Spot (Block1, Row8, Column6)	42052.57	41366.00	20478.90	0.01	0.49	2352.00	2715.91	2352.00	1113.89	0.06	0.41	100.00	100.00	33.43	39014.00	39700.57	44534032.00	35.31	10679.75	10625.00
1	7	8	6562.00	5042.00	149.55	0	Spot (Block1, Row8, Column7)	26535.50	25975.00	11660.65	0.01	0.44	2391.00	2700.35	2391.00	940.33	0.05	0.35	100.00	100.00	0.00	23584.00	24144.50	16239724.00	25.35	8084.95	7182.00
1	8	8	6849.00	5040.00	165.95	0	Spot (Block1, Row8, Column8)	63520.91	65535.00	7243.19	0.01	0.11	2410.00	2669.54	2410.00	862.71	0.04	0.32	100.00	100.00	90.30	63125.00	61110.91	48466932.00	70.54	20269.82	17255.00
2	1	1	9264.00	2942.00	163.70	0	Spot (Block2, Row1, Column1)	61320.24	65535.00	9172.79	0.03	0.15	1926.50	2123.34	1926.50	642.77	0.04	0.30	100.00	100.00	73.29	63608.50	59393.74	45684020.00	92.10	16871.66	14024.00
2	2	1	9543.00	2946.00	156.65	0	Spot (Block2, Row1, Column2)	2491.77	2421.00	411.95	0.01	0.17	1888.00	1967.18	1888.00	520.94	0.02	0.26	51.00	15.00	0.00	533.00	603.77	1684434.00	1.01	2111.17	2063.00
2	3	1	9875.00	2940.00	179.85	0	Spot (Block2, Row1, Column3)	2475.82	2437.00	370.94	0.01	0.15	1879.00	1912.40	1879.00	365.83	0.01	0.19	70.00	34.00	0.00	558.00	596.82	2225761.00	1.54	2022.26	2020.00
2	4	1	10151.00	2949.00	212.30	0	Spot (Block2, Row1, Column4)	2611.78	2582.00	397.23	0.00	0.15	1948.00	1981.28	1948.00	253.09	0.01	0.13	82.00	62.00	0.00	634.00	663.78	3361362.00	2.49	2194.98	2154.00
2	5	1	10468.00	2951.00	155.00	0	Spot (Block2, Row1, Column5)	3666.58	3493.00	874.79	0.02	0.24	1930.00	2006.92	1930.00	359.47	0.02	0.18	96.00	89.00	0.00	1563.00	1736.58	2427278.00	4.62	2376.66	2306.00
2	6	1	10761.00	2945.00	157.95	0	Spot (Block2, Row1, Column6)	3231.21	3144.00	624.06	0.01	0.19	1893.00	1917.80	1893.00	211.72	0.01	0.11	99.00	98.00	0.00	1251.00	1338.21	2223074.00	6.20	2256.65	2236.00
2	7	1	11053.00	2955.00	151.45	0	Spot (Block2, Row1, Column7)	5520.77	5466.50	1392.50	0.00	0.25	1901.00	1935.63	1901.00	218.43	0.01	0.11	100.00	100.00	0.00	3565.50	3619.77	3456004.00	16.41	2911.34	2787.00
2	8	1	11367.00	2947.00	170.50	0	Spot (Block2, Row1, Column8)	3571.90	3412.50	827.63	0.02	0.23	1915.00	1947.28	1915.00	191.41	0.01	0.10	100.00	99.00	0.00	1497.50	1656.90	2900382.00	8.49	2371.65	2359.50
2	1	2	9270.00	3249.00	228.15	0	Spot (Block2, Row2, Column1)	2061.47	2063.00	180.74	0.00	0.09	1897.00	1950.98	1897.00	365.87	0.01	0.19	12.00	0.00	0.00	166.00	164.47	3065407.00	0.30	1960.62	1942.00
2	2	2	9564.00	3247.00	137.00	0	Spot (Block2, Row2, Column2)	3055.67	3067.00	435.27	0.00	0.14	1912.00	1946.96	1912.00	364.72	0.01	0.19	98.00	78.00	0.00	1155.00	1143.67	1555337.00	3.04	2260.70	2255.00
2	3	2	9863.00	3250.00	159.05	0	Spot (Block2, Row2, Column3)	2790.31	2702.00	480.92	0.01	0.17	1901.00	1948.52	1901.00	368.63	0.01	0.19	92.00	56.00	0.00	801.00	889.31	1933687.00	2.28	2227.87	2230.00
2	4	2	10169.00	3243.00	167.65	0	Spot (Block2, Row2, Column4)	2751.83	2689.00	356.50	0.01	0.13	1998.00	2066.08	1998.00	381.72	0.01	0.18	85.00	43.00	0.00	691.00	753.83	2140926.00	1.80	2317.63	2316.50
2	5	2	10464.00	3249.00	182.40	0	Spot (Block2, Row2, Column5)	43396.80	43335.50	14503.67	0.00	0.33	2191.00	2377.92	2191.00	780.36	0.04	0.33	100.00	100.00	10.02	41144.50	41205.80	40706320.00	52.56	10983.38	9851.00
2	6	2	10764.00	3248.00	147.00	-50	Spot (Block2, Row2, Column6)	2581.09	2648.00	335.44	0.01	0.13	2029.00	2519.47	2029.00	1492.24	0.09	0.59	0.00	0.00	0.00	619.00	552.09	1525425.00	0.04	2366.04	2299.00
2	7	2	11063.00	3247.00	196.60	0	Spot (Block2, Row2, Column7)	2372.82	2307.50	372.02	0.01	0.16	1905.00	2023.38	1905.00	598.94	0.03	0.30	26.00	5.00	0.00	402.50	467.82	2595863.00	0.58	2046.78	1992.00
2	8	2	11375.00	3252.00	226.95	0	Spot (Block2, Row2, Column8)	2083.42	2055.00	203.75	0.01	0.10	1939.00	1984.19	1939.00	291.35	0.01	0.15	21.00	1.00	0.00	116.00	144.42	3083467.00	0.34	2001.35	1984.00
2	1	3	9266.00	3546.00	148.50	0	Spot (Block2, Row3, Column1)	5964.79	5913.00	1665.68	0.00	0.28	1861.00	1876.87	1861.00	179.81	0.00	0.10	100.00	100.00	0.00	4052.00	4103.79	3614663.00	22.73	2948.80	2878.50
2	2	3	9564.00	3547.00	152.80	0	Spot (Block2, Row3, Column2)	3175.46	3097.00	582.48	0.01	0.18	1947.00	2048.43	1947.00	538.72	0.02	0.26	89.00	54.00	0.00	1150.00	1228.46	2029116.00	2.09	2290.54	2229.00
2	3	3	9855.00	3546.00	150.20	0	Spot (Block2, Row3, Column3)	17355.48	16243.00	8591.31	0.03	0.50	1915.00	1964.34	1915.00	242.64	0.01	0.12	100.00	100.00	0.16	14328.00	15440.48	10725687.00	63.43	5538.89	4743.00
2	4	3	10161.00	3545.00	166.00	0	Spot (Block2, Row3, Column4)	2723.68	2641.00	475.84	0.01	0.17	1892.00	1941.89	1892.00	237.60	0.01	0.12	95.00	73.00	0.00	749.00	831.68	2089062.00	3.29	2123.11	2107.00
2	5	3	10459.00	3541.00	146.30	0	Spot (Block2, Row3, Column5)	14406.47	11149.00	12127.90	0.11	0.84	2096.00	2462.43	2096.00	1253.07	0.07	0.51	100.00	97.00	2.25	9053.00	12310.47	8341346.00	9.53	5399.79	4113.00
2	6	3	10765.00	3547.00	236.00	0	Spot (Block2, Row3, Column6)	58960.41	65535.00	13729.10	0.05	0.23	2353.00	3226.00	2353.00	2019.07	0.14	0.63	100.00	100.00	76.15	63182.00	56607.41	94691608.00	27.60	14332.35	14229.50
2	7	3	11063.00	3548.00	147.00	-50	Spot (Block2, Row3, Column7)	3028.51	3021.00	587.36	0.00	0.19	1965.00	2361.83	1965.00	1382.34	0.08	0.59	30.00	0.00	0.00	1056.00	1063.51	1774709.00	0.48	2590.86	2529.00
2	8	3	11361.00	3553.00	160.35	0	Spot (Block2, Row3, Column8)	34230.02	31403.00	14889.19	0.04	0.43	1919.00	2003.64	1919.00	403.81	0.02	0.20	100.00	100.00	4.36	29484.00	32311.02	24337580.00	79.81	8876.02	8550.50
2	1	4	9262.00	3852.00	173.45	0	Spot (Block2, Row4, Column1)	2662.05	2591.00	442.98	0.01	0.17	1896.00	2013.78	1896.00	564.16	0.03	0.28	63.00	21.00	0.00	695.00	766.05	2217488.00	1.15	2091.71	2078.00
2	2	4	9561.00	3845.00	176.95	0	Spot (Block2, Row4, Column2)	39451.11	37647.00	17530.63	0.02	0.44	2012.00	2241.50	2012.00	819.76	0.05	0.37	100.00	100.00	12.63	35635.00	37439.11	34362016.00	45.39	9217.15	9011.00
2	3	4	9867.00	3847.00	148.45	0	Spot (Block2, Row4, Column3)	12567.61	11919.50	4610.43	0.02	0.37	1998.00	2220.77	1998.00	855.60	0.05	0.39	100.00	100.00	0.00	9921.50	10569.61	7641106.00	12.09	4606.94	4103.50
2	4	4	10134.00	3868.00	215.95	0	Spot (Block2, Row4, Column4)	2278.29	2190.50	333.21	0.02	0.15	1955.00	2015.76	1955.00	430.54	0.01	0.21	29.00	4.00	0.00	235.50	323.29	3034682.00	0.61	2062.53	2009.00
2	5	4	10448.00	3843.00	148.60	0	Spot (Block2, Row4, Column5)	4929.49	4583.50	1914.08	0.03	0.39	1983.00	2106.91	1983.00	558.53	0.03	0.27	98.00	89.00	0.00	2600.50	2946.49	2987268.00	5.05	2679.46	2545.00
2	6	4	10762.00	3848.00	187.35	0	Spot (Block2, Row4, Column6)	47021.32	48796.00	14585.94	0.02	0.31	2211.00	2664.08	2211.00	1282.51	0.08	0.48	100.00	100.00	16.48	46585.00	44810.32	46504244.00	34.59	12036.01	10360.00
2	7	4	11063.00	3848.00	147.00	-50	Spot (Block2, Row4, Column7)	3134.71	3013.00	557.33	0.02	0.18	2063.00	2506.79	2063.00	1208.67	0.08	0.48	34.00	1.00	0.00	950.00	1071.71	1840072.00	0.52	2621.81	2578.00
2	8	4	11363.00	3856.00	157.60	0	Spot (Block2, Row4, Column8)	3084.30	3021.00	498.65	0.01	0.16	1944.00	2018.83	1944.00	456.55	0.02	0.23	97.00	57.00	0.00	1077.00	1140.30	2109659.00	2.33	2306.85	2320.00
2	1	5	9263.00	4147.00	147.00	-50	Spot (Block2, Row5, Column1)	3434.45	3374.50	576.77	0.01	0.17	2127.00	2502.36	2127.00	1219.20	0.07	0.49	51.00	2.00	0.00	1247.50	1307.45	2046931.00	0.76	2773.94	2731.00
2	2	5	9563.00	4148.00	157.95	0	Spot (Block2, Row5, Column2)	40927.52	40166.00	16332.87	0.01	0.40	2182.00	2636.18	2182.00	1285.10	0.08	0.49	100.00	100.00	10.33	37984.00	38745.52	28117284.00	29.80	10113.98	9716.00
2	3	5	9866.00	4145.00	173.35	0	Spot (Block2, Row5, Column3)	58815.54	65535.00	12938.48	0.05	0.22	2097.00	2333.77	2097.00	899.05	0.05	0.39	100.00	100.00	69.93	63438.00	56718.54	49287920.00	62.82	13400.58	12540.00
2	4	5	10166.00	4149.00	178.35	0	Spot (Block2, Row5, Column4)	3094.89	3020.50	516.89	0.01	0.17	2086.00	2216.78	2086.00	648.38	0.03	0.29	75.00	30.00	0.00	934.50	1008.89	2760638.00	1.35	2395.28	2357.00
2	5	5	10467.00	4149.00	146.25	0	Spot (Block2, Row5, Column5)	43500.33	44773.50	17344.13	0.01	0.40	2066.00	2138.86	2066.00	358.30	0.02	0.17	100.00	100.00	16.95	42707.50	41434.33	25404288.00	115.44	10370.22	9042.50
2	6	5	10746.00	4138.00	170.45	0	Spot (Block2, Row5, Column6)	2767.36	2696.00	394.48	0.01	0.14	2198.00	2478.28	2198.00	1013.33	0.05	0.41	14.00	0.00	0.00	498.00	569.36	2241565.00	0.29	2426.45	2327.00
2	7	5	11065.00	4146.00	213.60	0	Spot (Block2, Row5, Column7)	59363.02	65535.00	12104.41	0.04	0.20	2467.00	2813.39	2467.00	1279.66	0.06	0.45	100.00	100.00	72.49	63068.00	56896.02	77469664.00	44.19	15819.79	15015.50
2	8	5	11362.00	4147.00	157.80	0	Spot (Block2, Row5, Column8)	4105.00	3984.00	1081.19	0.01	0.26	1963.00	2122.10	1963.00	758.83	0.03	0.36	90.00	66.00	0.00	2021.00	2142.00	2820136.00	2.61	2468.45	2445.50
2	1	6	9264.00	4447.00	236.05	0	Spot (Block2, Row6, Column1)	58568.01	65535.00	13681.26	0.05	0.23	2281.00	3044.77	2281.00	1822.48	0.13	0.60	100.00	100.00	72.39	63254.00	56287.01	94178512.00	30.47	14299.99	13769.00
2	2	6	9560.00	4443.00	216.95	0	Spot (Block2, Row6, Column2)	55579.36	65535.00	15468.34	0.07	0.28	2140.00	2744.90	2140.00	1629.81	0.11	0.59	100.00	100.00	63.08	63395.00	53439.36	74810656.00	32.42	14759.66	14143.50
2	3	6	9862.00	4446.00	158.30	0	Spot (Block2, Row6, Column3)	4559.71	4437.50	1233.89	0.01	0.27	1997.00	2199.38	1997.00	926.39	0.04	0.42	91.00	67.00	0.00	2440.50	2562.71	3164440.00	2.55	2605.94	2614.00
2	4	6	10170.00	4448.00	152.40	0	Spot (Block2, Row6, Column4)	4134.49	4077.00	841.00	0.01	0.20	2016.00	2056.19	2016.00	360.33	0.01	0.18	100.00	99.00	0.00	2061.00	2118.49	2650211.00	5.77	2623.52	2579.00
2	5	6	10461.00	4446.00	148.85	0	Spot (Block2, Row6, Column5)	30527.90	30169.00	13265.39	0.01	0.43	2105.00	2190.58	2105.00	455.83	0.02	0.21	100.00	100.00	0.00	28064.00	28422.90	18560968.00	62.17	8199.48	6492.00
2	6	6	10763.00	4448.00	147.00	-50	Spot (Block2, Row6, Column6)	2365.96	2298.00	342.13	0.01	0.14	2198.00	2412.73	2198.00	934.77	0.04	0.39	0.00	0.00	0.00	100.00	167.96	1388821.00	-0.05	2278.93	2255.00
2	7	6	11062.00	4445.00	162.20	0	Spot (Block2, Row6, Column7)	6007.89	5952.50	1634.76	0.00	0.27	2250.00	2422.37	2250.00	799.32	0.03	0.33	99.00	92.00	0.00	3702.50	3757.89	4361727.00	4.49	3283.96	3267.00
2	8	6	11364.00	4452.00	152.10	0	Spot (Block2, Row6, Column8)	3975.87	3844.00	1007.45	0.01	0.25	2012.00	2129.70	2012.00	497.01	0.02	0.23	96.00	78.00	0.00	1832.00	1963.87	2520704.00	3.71	2541.69	2511.00
2	1	7	9263.00	4747.00	174.65	0	Spot (Block2, Row7, Column1)	47274.24	52758.00	18978.34	0.05	0.40	1946.00	2359.09	1946.00	1256.38	0.08	0.53	100.00	100.00	39.84	50812.00	45328.24	40230724.00	35.75	10444.73	10168.00
2	2	7	9588.00	4752.00	187.20	0	Spot (Block2, Row7, Column2)	2140.05	2105.00	219.03	0.01	0.10	1892.00	2099.87	1892.00	881.39	0.05	0.42	0.00	0.00	0.00	213.00	248.05	2110092.00	0.05	1997.27	1956.50
2	3	7	9881.00	4744.00	198.60	0	Spot (Block2, Row7, Column3)	2131.42	2082.00	217.79	0.01	0.10	1886.00	1914.44	1886.00	206.45	0.01	0.11	46.00	23.00	0.00	196.00	245.42	2378666.00	1.05	1982.85	1977.00
2	4	7	10161.00	4740.00	183.50	0	Spot (Block2, Row7, Column4)	2123.99	2096.00	238.20	0.01	0.11	1882.00	1933.89	1882.00	347.84	0.01	0.18	31.00	3.00	0.00	214.00	241.99	2011418.00	0.55	1995.54	1949.50
2	5	7	10463.00	4739.00	194.30	0	Spot (Block2, Row7, Column5)	2664.79	2623.50	391.21	0.01	0.15	2052.00	2384.20	2052.00	1221.05	0.07	0.51	7.00	0.00	0.00	571.50	612.79	2851329.00	0.23	2271.98	2231.00
2	6	7	10762.00	4750.00	208.50	0	Spot (Block2, Row7, Column6)	54427.74	65535.00	16732.76	0.08	0.31	2366.00	3072.16	2366.00	1897.17	0.11	0.62	100.00	100.00	63.84	63169.00	52061.74	67436744.00	27.07	14162.98	13505.00
2	7	7	11064.00	4741.00	175.50	0	Spot (Block2, Row7, Column7)	4018.88	3871.00	973.28	0.02	0.24	2337.00	2699.92	2337.00	1063.72	0.06	0.39	72.00	30.00	0.00	1534.00	1681.88	3452217.00	1.24	2754.84	2562.50
2	8	7	11361.00	4744.00	189.40	0	Spot (Block2, Row7, Column8)	56999.52	64191.00	11489.73	0.05	0.20	2209.50	2573.37	2209.50	1034.97	0.07	0.40	100.00	100.00	46.67	61981.50	54790.02	57398984.00	52.59	16080.79	13638.00
2	1	8	9270.00	5048.00	172.75	0	Spot (Block2, Row8, Column1)	2379.28	2307.50	315.50	0.01	0.13	1806.00	1950.83	1806.00	704.09	0.03	0.36	29.00	1.00	0.00	501.50	573.28	1984319.00	0.61	2060.71	2014.00
2	2	8	9581.00	5060.00	173.15	0	Spot (Block2, Row8, Column2)	2270.90	2206.50	262.90	0.01	0.12	1815.00	1855.82	1815.00	193.45	0.01	0.10	86.00	50.00	0.00	391.50	455.90	1907555.00	2.15	2014.84	1982.00
2	3	8	9860.00	5046.00	158.15	0	Spot (Block2, Row8, Column3)	3068.51	2976.50	704.90	0.01	0.23	1855.00	1895.84	1855.00	321.37	0.01	0.17	95.00	71.00	0.00	1121.50	1213.51	2111137.00	3.65	2197.29	2218.00
2	4	8	10167.00	5053.00	164.00	0	Spot (Block2, Row8, Column4)	59693.52	65535.00	10916.82	0.04	0.18	1870.00	1932.52	1870.00	431.00	0.01	0.22	100.00	100.00	70.27	63665.00	57823.52	44173620.00	134.02	15802.70	13943.50
2	5	8	10462.00	5048.00	147.00	-50	Spot (Block2, Row8, Column5)	2014.37	1952.00	224.88	0.01	0.11	1913.00	2282.74	1913.00	1230.99	0.08	0.54	0.00	0.00	0.00	39.00	101.37	1190491.00	-0.22	2010.81	1951.00
2	6	8	10763.00	5048.00	237.30	0	Spot (Block2, Row8, Column6)	58369.97	65535.00	14019.98	0.05	0.24	2253.00	2974.67	2253.00	1913.61	0.12	0.64	100.00	100.00	73.66	63282.00	56116.97	94618904.00	28.95	14288.69	14188.00
2	7	8	11057.00	5052.00	146.15	0	Spot (Block2, Row8, Column7)	3181.30	3126.50	539.52	0.01	0.17	2173.00	2593.04	2173.00	1178.96	0.08	0.45	36.00	1.00	0.00	953.50	1008.30	1857882.00	0.50	2599.79	2511.00
2	8	8	11352.00	5046.00	169.25	0	Spot (Block2, Row8, Column8)	63002.25	65535.00	8294.04	0.02	0.13	2214.00	2554.54	2214.00	996.54	0.06	0.39	100.00	100.00	88.75	63321.00	60788.25	50402316.00	60.66	18646.98	15626.50
3	1	1	13766.00	2949.00	165.25	0	Spot (Block3, Row1, Column1)	61169.59	65535.00	9328.04	0.03	0.15	2302.00	2518.69	2302.00	704.73	0.04	0.28	100.00	100.00	72.60	63233.00	58867.59	46428168.00	83.22	16492.99	14708.00
3	2	1	14065.00	2955.00	154.05	0	Spot (Block3, Row1, Column2)	22998.95	22979.00	10899.86	0.00	0.47	2236.00	2322.48	2236.00	445.94	0.02	0.19	100.00	100.00	0.00	20743.00	20762.95	15156307.00	46.37	6163.59	5693.50
3	3	1	14372.00	2954.00	155.80	0	Spot (Block3, Row1, Column3)	6412.74	5821.50	2686.73	0.04	0.42	2205.00	2255.69	2205.00	287.25	0.01	0.13	100.00	100.00	0.00	3616.50	4207.74	4283711.00	14.47	3209.40	3066.50
3	4	1	14663.00	2953.00	151.15	0	Spot (Block3, Row1, Column4)	16799.49	16247.00	8151.32	0.01	0.49	2253.00	2299.96	2253.00	285.93	0.01	0.12	100.00	100.00	0.00	13994.00	14546.49	10482883.00	50.71	5725.97	5414.00
3	5	1	14970.00	2956.00	157.50	0	Spot (Block3, Row1, Column5)	10771.20	9951.00	5471.74	0.03	0.51	2442.00	2496.23	2442.00	407.07	0.01	0.16	100.00	99.00	0.00	7509.00	8329.20	7345957.00	20.33	4206.32	3899.00
3	6	1	15261.00	2954.00	151.45	0	Spot (Block3, Row1, Column6)	31529.67	29805.00	15316.30	0.02	0.49	2404.00	2478.70	2404.00	600.24	0.01	0.24	100.00	100.00	0.95	27401.00	29125.67	19863696.00	48.40	8988.50	7871.50
3	7	1	15561.00	2953.00	154.35	0	Spot (Block3, Row1, Column7)	46929.28	51370.00	18306.95	0.04	0.39	2224.00	2290.91	2224.00	351.71	0.01	0.15	100.00	100.00	35.02	49146.00	44705.28	30691960.00	126.92	11434.09	9927.00
3	8	1	15869.00	2950.00	166.40	0	Spot (Block3, Row1, Column8)	3564.40	3433.00	650.15	0.02	0.18	2205.00	2299.87	2205.00	1269.41	0.02	0.55	48.00	4.00	0.00	1228.00	1359.40	2744591.00	1.00	2588.12	2542.00
3	1	2	13766.00	3235.00	239.30	0	Spot (Block3, Row2, Column1)	2520.98	2500.00	258.05	0.00	0.10	2259.00	2325.15	2259.00	393.34	0.01	0.17	31.00	1.00	0.00	241.00	261.98	4164652.00	0.50	2360.67	2332.00
3	2	2	14067.00	3252.00	135.05	0	Spot (Block3, Row2, Column2)	7129.56	6862.00	1728.95	0.02	0.24	2343.00	2370.06	2343.00	285.05	0.00	0.12	100.00	100.00	0.00	4519.00	4786.56	3493484.00	16.70	3660.53	3628.00
3	3	2	14358.00	3246.00	189.05	0	Spot (Block3, Row2, Column3)	2849.14	2820.50	350.20	0.00	0.12	2349.00	2383.55	2349.00	277.60	0.01	0.12	69.00	42.00	0.00	471.50	500.14	2877630.00	1.68	2529.53	2481.50
3	4	2	14673.00	3253.00	177.30	0	Spot (Block3, Row2, Column4)	5273.43	5146.00	1217.26	0.01	0.23	2386.00	2434.02	2386.00	409.15	0.01	0.17	100.00	98.00	0.00	2760.00	2887.43	4656440.00	6.94	3155.75	3149.00
3	5	2	14968.00	3256.00	186.05	0	Spot (Block3, Row2, Column5)	36721.67	34891.00	12501.01	0.02	0.34	2557.00	2879.81	2557.00	1210.83	0.05	0.42	100.00	100.00	3.59	32334.00	34164.67	35766944.00	27.95	10843.36	9679.50
3	6	2	15266.00	3252.00	147.00	-50	Spot (Block3, Row2, Column6)	4326.76	4183.00	684.67	0.01	0.16	2625.00	3142.17	2625.00	1614.83	0.08	0.51	47.00	1.00	0.00	1558.00	1701.76	2557113.00	0.73	3926.69	3828.50
3	7	2	15567.00	3257.00	163.35	0	Spot (Block3, Row2, Column7)	4002.40	3812.00	931.83	0.02	0.23	2360.00	2540.84	2360.00	830.03	0.03	0.33	79.00	42.00	0.00	1452.00	1642.40	2929755.00	1.76	2785.59	2817.50
3	8	2	15866.00	3253.00	147.00	-50	Spot (Block3, Row2, Column8)	2391.15	2361.00	216.36	0.01	0.09	2263.00	2336.60	2263.00	480.03	0.01	0.21	6.00	0.00	0.00	98.00	128.15	1403604.00	0.11	2439.74	2362.00
3	1	3	13765.00	3550.00	155.10	0	Spot (Block3, Row3, Column1)	9876.03	9440.00	3911.58	0.02	0.40	2316.00	2371.35	2316.00	322.63	0.01	0.14	100.00	100.00	0.00	7124.00	7560.03	6547808.00	23.26	3945.18	3798.00
3	2	3	14078.00	3549.00	188.45	0	Spot (Block3, Row3, Column2)	2968.55	2940.50	393.13	0.00	0.13	2402.00	2484.02	2402.00	547.51	0.01	0.22	49.00	10.00	0.00	538.50	566.55	2968549.00	0.88	2510.28	2506.00
3	3	3	14353.00	3549.00	160.35	0	Spot (Block3, Row3, Column3)	4876.28	4148.50	3990.46	0.07	0.82	2413.00	2475.65	2413.00	417.66	0.01	0.17	97.00	85.00	0.00	1735.50	2463.28	3462159.00	5.75	3007.83	3051.00
3	4	3	14667.00	3553.00	156.10	0	Spot (Block3, Row3, Column4)	45658.32	47941.50	18827.64	0.02	0.41	2397.00	2448.51	2397.00	367.80	0.01	0.15	100.00	100.00	33.43	45544.50	43261.32	30591288.00	117.48	11284.70	10123.00
3	5	3	14966.00	3552.00	147.00	-50	Spot (Block3, Row3, Column5)	5806.35	3726.00	8970.88	0.19	1.55	2503.00	3005.65	2503.00	1663.02	0.08	0.55	26.00	11.00	1.69	1223.00	3303.35	3431551.00	1.68	3554.74	3108.00
3	6	3	15267.00	3549.00	244.60	0	Spot (Block3, Row3, Column6)	59417.08	65535.00	13246.29	0.04	0.22	2898.00	3929.07	2898.00	2323.16	0.13	0.59	100.00	100.00	77.75	62637.00	56519.08	102555184.00	23.88	15369.28	15401.00
3	7	3	15567.00	3553.00	152.80	0	Spot (Block3, Row3, Column7)	11498.23	10625.00	5796.41	0.03	0.50	2427.00	2900.82	2427.00	1613.21	0.08	0.56	90.00	79.00	0.00	8198.00	9071.23	7312875.00	5.33	4420.83	4195.50
3	8	3	15864.00	3559.00	173.45	0	Spot (Block3, Row3, Column8)	61695.62	65535.00	10038.53	0.03	0.16	2213.00	2367.22	2213.00	662.81	0.03	0.28	100.00	100.00	82.82	63322.00	59482.62	52071640.00	89.51	16550.39	14799.00
3	1	4	13767.00	3851.00	154.40	0	Spot (Block3, Row4, Column1)	43678.55	44779.00	19483.35	0.01	0.45	2415.00	2543.85	2415.00	621.49	0.02	0.24	100.00	100.00	30.38	42364.00	41263.55	28609632.00	66.19	11024.70	9921.00
3	2	4	14065.00	3850.00	178.05	0	Spot (Block3, Row4, Column2)	31687.71	29445.00	15350.03	0.03	0.48	2434.00	2685.94	2434.00	866.86	0.04	0.32	100.00	100.00	1.58	27011.00	29253.71	28043636.00	33.46	8291.92	8246.00
3	3	4	14367.00	3854.00	165.95	0	Spot (Block3, Row4, Column3)	63867.39	65535.00	5641.09	0.01	0.09	2414.00	2671.24	2414.00	918.68	0.04	0.34	100.00	100.00	87.21	63121.00	61453.39	48922908.00	66.61	18845.84	15845.00
3	4	4	14660.00	3855.00	188.15	0	Spot (Block3, Row4, Column4)	2936.67	2922.00	328.94	0.00	0.11	2340.00	2436.91	2340.00	429.92	0.02	0.18	69.00	20.00	0.00	582.00	596.67	2921986.00	1.16	2567.57	2593.00
3	5	4	14957.00	3852.00	153.45	0	Spot (Block3, Row4, Column5)	5993.93	3587.50	9626.72	0.22	1.61	2493.00	2591.95	2493.00	524.58	0.02	0.20	91.00	55.00	1.39	1094.50	3500.93	3884068.00	6.49	3071.98	2923.50
3	6	4	15272.00	3850.00	189.85	0	Spot (Block3, Row4, Column6)	41767.78	42533.00	12732.08	0.01	0.30	2678.00	3076.25	2678.00	1253.59	0.06	0.41	100.00	100.00	4.45	39855.00	39089.78	42269020.00	30.86	12251.03	10341.50
3	7	4	15559.00	3857.00	164.85	0	Spot (Block3, Row4, Column7)	7829.63	6559.00	4171.37	0.08	0.53	2527.00	2991.74	2527.00	1438.76	0.07	0.48	83.00	59.00	0.00	4032.00	5302.63	5887881.00	3.36	3577.33	3365.00
3	8	4	15866.00	3863.00	156.35	0	Spot (Block3, Row4, Column8)	3876.07	3837.00	617.60	0.00	0.16	2203.00	2353.00	2203.00	636.23	0.03	0.27	95.00	72.00	0.00	1634.00	1673.07	2596968.00	2.39	2753.60	2705.00
3	1	5	13764.00	4152.00	155.05	0	Spot (Block3, Row5, Column1)	43585.82	45417.00	20196.42	0.02	0.46	2497.00	2984.04	2497.00	1378.31	0.08	0.46	100.00	100.00	32.32	42920.00	41088.82	28723236.00	29.46	10804.07	9352.00
3	2	5	14064.00	4152.00	171.50	0	Spot (Block3, Row5, Column2)	62329.59	65535.00	8807.78	0.02	0.14	2547.00	3058.78	2547.00	1392.39	0.08	0.46	100.00	100.00	83.86	62988.00	59782.59	51360108.00	42.57	16119.72	15050.00
3	3	5	14372.00	4152.00	173.40	0	Spot (Block3, Row5, Column3)	56627.22	65535.00	14093.99	0.06	0.25	2423.00	2743.85	2423.00	1046.24	0.05	0.38	100.00	100.00	61.22	63112.00	54204.22	47170936.00	51.50	13780.06	13111.00
3	4	5	14667.00	4153.00	152.20	0	Spot (Block3, Row5, Column4)	16327.55	15387.00	7679.98	0.03	0.47	2310.00	2482.02	2310.00	739.57	0.03	0.30	100.00	100.00	0.00	13077.00	14017.55	10302684.00	18.72	5557.74	4850.00
3	5	5	14972.00	4152.00	163.35	0	Spot (Block3, Row5, Column5)	63270.95	65535.00	6356.78	0.02	0.10	2482.00	2590.03	2482.00	567.19	0.02	0.22	100.00	100.00	83.20	63053.00	60788.95	46314788.00	106.99	19583.01	17019.00
3	6	5	15259.00	4150.00	143.50	0	Spot (Block3, Row5, Column6)	3303.70	3359.00	412.11	0.01	0.12	2595.00	2843.31	2595.00	986.33	0.04	0.35	28.00	0.00	0.00	764.00	708.70	1853376.00	0.47	2924.05	2795.00
3	7	5	15565.00	4149.00	220.55	0	Spot (Block3, Row5, Column7)	60193.24	65535.00	11596.92	0.04	0.19	2688.00	3175.42	2688.00	1452.14	0.07	0.46	100.00	100.00	77.51	62847.00	57505.24	83489032.00	39.26	16162.21	14933.00
3	8	5	15870.00	4156.00	154.20	0	Spot (Block3, Row5, Column8)	18299.74	15351.00	11721.87	0.08	0.64	2219.00	2447.22	2219.00	843.79	0.04	0.34	98.00	94.00	0.00	13132.00	16080.74	11986331.00	18.79	5058.37	4992.00
3	1	6	13763.00	4453.00	240.50	0	Spot (Block3, Row6, Column1)	58523.49	65535.00	13851.01	0.05	0.24	2605.00	3455.09	2605.00	1973.63	0.12	0.57	100.00	100.00	74.03	62930.00	55918.49	97793984.00	27.90	14952.27	14726.00
3	2	6	14064.00	4448.00	222.60	0	Spot (Block3, Row6, Column2)	57382.66	65535.00	14152.26	0.06	0.25	2475.00	3167.98	2475.00	1772.12	0.11	0.56	100.00	100.00	68.05	63060.00	54907.66	81541728.00	30.59	14679.34	13848.00
3	3	6	14361.00	4449.00	156.50	0	Spot (Block3, Row6, Column3)	47609.65	56732.00	19391.99	0.08	0.41	2245.00	2517.87	2245.00	1008.67	0.05	0.40	100.00	100.00	41.82	54487.00	45364.65	31993920.00	44.70	11448.32	10502.00
3	4	6	14668.00	4449.00	153.70	0	Spot (Block3, Row6, Column4)	4311.10	4122.00	955.97	0.02	0.22	2178.00	2254.83	2178.00	452.31	0.02	0.20	100.00	95.00	0.00	1944.00	2133.10	2806528.00	4.55	2872.50	2799.00
3	5	6	14966.00	4453.00	155.60	0	Spot (Block3, Row6, Column5)	55463.77	65535.00	14832.29	0.07	0.27	2419.00	2600.92	2419.00	779.51	0.03	0.30	100.00	100.00	59.55	63116.00	53044.77	36883712.00	67.82	14943.99	12910.00
3	6	6	15265.00	4453.00	147.00	-50	Spot (Block3, Row6, Column6)	3179.42	3117.00	471.05	0.01	0.15	2558.00	2837.52	2558.00	1081.80	0.05	0.38	18.00	0.00	0.00	559.00	621.42	1866322.00	0.32	3016.32	2897.00
3	7	6	15570.00	4450.00	155.90	0	Spot (Block3, Row6, Column7)	16758.86	15888.50	8604.76	0.02	0.51	2593.00	2756.58	2593.00	812.33	0.03	0.29	100.00	100.00	0.00	13295.50	14165.86	11228434.00	17.24	5483.98	4807.00
3	8	6	15869.00	4457.00	154.50	0	Spot (Block3, Row6, Column8)	25553.34	23406.00	15156.09	0.04	0.59	2329.00	2472.00	2329.00	582.00	0.03	0.24	100.00	100.00	0.31	21077.00	23224.34	16660780.00	39.66	7308.41	6777.00
3	1	7	13766.00	4753.00	178.25	0	Spot (Block3, Row7, Column1)	38748.05	36099.00	18858.06	0.03	0.49	2202.00	2599.70	2202.00	1303.40	0.07	0.50	100.00	100.00	15.68	33897.00	36546.05	34602168.00	27.73	8957.88	9012.00
3	2	7	14081.00	4758.00	198.35	0	Spot (Block3, Row7, Column2)	2428.79	2378.00	274.58	0.01	0.11	2133.50	2366.33	2133.50	903.63	0.04	0.38	1.00	0.00	0.00	244.50	295.29	2715383.00	0.07	2215.27	2169.50
3	3	7	14381.00	4763.00	201.80	0	Spot (Block3, Row7, Column3)	2274.55	2277.00	309.92	0.00	0.14	2083.00	2128.76	2083.00	313.05	0.01	0.15	32.00	4.00	0.00	194.00	191.55	2620286.00	0.47	2154.23	2145.00
3	4	7	14657.00	4751.00	206.70	0	Spot (Block3, Row7, Column4)	2504.17	2445.00	318.59	0.01	0.13	2090.00	2188.29	2090.00	502.67	0.02	0.23	38.00	3.00	0.00	355.00	414.17	3040059.00	0.63	2260.56	2230.00
3	5	7	14965.00	4752.00	182.50	0	Spot (Block3, Row7, Column5)	4357.67	4184.50	957.77	0.02	0.22	2312.50	2771.60	2312.50	1404.42	0.08	0.51	71.00	24.00	0.00	1872.00	2045.17	4061351.00	1.13	2911.34	2831.00
3	6	7	15262.00	4751.00	216.55	0	Spot (Block3, Row7, Column6)	55880.40	65535.00	15299.65	0.07	0.27	2876.00	3586.11	2876.00	2019.23	0.10	0.56	100.00	100.00	65.97	62659.00	53004.40	74880624.00	25.90	15218.35	14360.50
3	7	7	15556.00	4755.00	151.80	0	Spot (Block3, Row7, Column7)	25829.08	25325.00	10057.51	0.01	0.39	2645.00	3019.52	2645.00	1253.92	0.06	0.42	100.00	100.00	0.00	22680.00	23184.08	16298150.00	18.19	7771.62	7249.00
3	8	7	15862.00	4751.00	189.85	0	Spot (Block3, Row7, Column8)	55683.88	60841.00	11828.29	0.04	0.21	2447.00	2812.21	2447.00	1111.36	0.06	0.40	100.00	100.00	39.51	58394.00	53236.88	56797956.00	47.57	15022.57	13604.00
3	1	8	13769.00	5055.00	184.20	0	Spot (Block3, Row8, Column1)	2581.01	2515.50	341.55	0.01	0.13	2082.00	2156.79	2082.00	543.74	0.02	0.25	37.00	5.00	0.00	433.50	499.01	2467445.00	0.78	2253.10	2272.00
3	2	8	14067.00	5059.00	156.65	0	Spot (Block3, Row8, Column2)	3174.75	3092.00	508.61	0.01	0.16	2078.00	2091.57	2078.00	240.26	0.00	0.11	99.00	89.00	0.00	1014.00	1096.75	2142955.00	4.51	2467.49	2480.50
3	3	8	14361.00	5052.00	158.55	0	Spot (Block3, Row8, Column3)	5058.57	4573.00	2085.54	0.04	0.41	2064.00	2132.77	2064.00	504.66	0.01	0.24	92.00	80.00	0.00	2509.00	2994.57	3520762.00	5.80	2762.87	2681.00
3	4	8	14669.00	5058.00	173.10	0	Spot (Block3, Row8, Column4)	63834.91	65535.00	6178.86	0.01	0.10	2107.00	2224.58	2107.00	652.09	0.02	0.29	100.00	100.00	90.19	63428.00	61727.91	53366540.00	94.48	18313.00	15344.50
3	5	8	14939.00	5043.00	194.70	0	Spot (Block3, Row8, Column5)	2440.88	2402.00	321.72	0.01	0.13	2210.00	2551.04	2210.00	1271.83	0.06	0.50	0.00	0.00	0.00	192.00	230.88	2614186.00	-0.09	2232.48	2202.50
3	6	8	15266.00	5052.00	242.05	0	Spot (Block3, Row8, Column6)	58497.30	65535.00	13963.25	0.05	0.24	2656.00	3423.76	2656.00	2071.16	0.11	0.60	100.00	100.00	75.27	62879.00	55841.30	98627696.00	26.59	15150.91	15100.00
3	7	8	15564.00	5053.00	152.35	0	Spot (Block3, Row8, Column7)	13711.99	13285.50	5935.28	0.01	0.43	2439.00	2859.05	2439.00	1317.30	0.07	0.46	100.00	97.00	0.00	10846.50	11272.99	8748247.00	8.24	4973.14	4523.50
3	8	8	15858.00	5050.00	171.20	0	Spot (Block3, Row8, Column8)	62468.66	65535.00	9664.92	0.02	0.15	2485.00	3031.92	2485.00	2637.90	0.09	0.87	100.00	100.00	87.04	63050.00	59983.66	51099888.00	22.53	19176.48	14784.00
4	1	1	18271.00	2954.00	165.75	0	Spot (Block4, Row1, Column1)	58917.65	65535.00	11178.77	0.05	0.19	1592.00	1791.30	1592.00	580.78	0.05	0.32	100.00	100.00	63.70	63943.00	57325.65	44954596.00	98.36	14256.09	12188.00
4	2	1	18563.00	2957.00	164.05	0	Spot (Block4, Row1, Column2)	2924.70	2869.00	664.54	0.01	0.23	1482.00	1562.30	1482.00	405.68	0.02	0.26	99.00	79.00	0.00	1387.00	1442.70	2175978.00	3.36	1870.90	1856.00
4	3	1	18864.00	2941.00	195.05	0	Spot (Block4, Row1, Column3)	1775.76	1765.00	177.10	0.00	0.10	1438.00	1447.41	1438.00	116.52	0.00	0.08	89.00	74.00	0.00	327.00	337.76	1907165.00	2.82	1524.56	1514.00
4	4	1	19168.00	2957.00	162.55	0	Spot (Block4, Row1, Column4)	2534.04	2417.00	630.79	0.02	0.25	1425.00	1442.69	1425.00	105.63	0.01	0.07	100.00	99.00	0.00	992.00	1109.04	1844781.00	10.33	1729.98	1725.50
4	5	1	19464.00	2956.00	157.45	0	Spot (Block4, Row1, Column5)	2503.49	2434.00	506.07	0.01	0.20	1472.00	1519.85	1472.00	178.62	0.01	0.12	100.00	88.00	0.00	962.00	1031.49	1714892.00	5.51	1748.37	1742.00
4	6	1	19761.00	2957.00	152.95	0	Spot (Block4, Row1, Column6)	11336.24	10481.00	5078.13	0.03	0.45	1503.00	1559.71	1503.00	203.78	0.02	0.13	100.00	100.00	0.00	8978.00	9833.24	7277867.00	47.98	3886.82	3581.00
4	7	1	20060.00	2959.00	147.65	0	Spot (Block4, Row1, Column7)	3783.14	3857.00	1002.91	0.01	0.27	1384.00	1413.13	1384.00	159.90	0.01	0.11	100.00	100.00	0.00	2473.00	2399.14	2243404.00	14.82	2093.48	1982.50
4	8	1	20369.00	2956.00	160.95	0	Spot (Block4, Row1, Column8)	4050.92	3976.00	1177.07	0.01	0.29	1272.00	1288.44	1272.00	102.98	0.01	0.08	100.00	100.00	0.00	2704.00	2778.92	2900458.00	26.83	2078.03	1974.00
4	1	2	18265.00	3253.00	147.00	-50	Spot (Block4, Row2, Column1)	1781.85	1774.00	104.32	0.00	0.06	1604.00	1648.69	1604.00	288.40	0.01	0.17	15.00	0.00	0.00	170.00	177.85	1051290.00	0.46	1778.17	1766.00
4	2	2	18562.00	3250.00	150.95	0	Spot (Block4, Row2, Column2)	2303.93	2352.50	278.80	0.01	0.12	1587.00	1609.57	1587.00	153.45	0.01	0.10	98.00	91.00	0.00	765.50	716.93	1442262.00	4.53	1851.83	1833.00
4	3	2	18861.00	3240.00	196.85	0	Spot (Block4, Row2, Column3)	1895.65	1874.00	205.92	0.00	0.11	1493.00	1509.92	1493.00	106.68	0.00	0.07	95.00	79.00	0.00	381.00	402.65	2077631.00	3.62	1644.31	1622.00
4	4	2	19168.00	3246.00	179.95	0	Spot (Block4, Row2, Column4)	1979.47	1967.00	177.82	0.00	0.09	1470.00	1491.03	1470.00	132.56	0.01	0.09	99.00	93.00	0.00	497.00	509.47	1795377.00	3.68	1655.90	1658.50
4	5	2	19468.00	3256.00	196.75	0	Spot (Block4, Row2, Column5)	7102.36	7154.00	1789.29	0.00	0.25	1492.00	1619.73	1492.00	497.14	0.04	0.31	100.00	100.00	0.00	5662.00	5610.36	7784191.00	11.03	2947.10	2901.00
4	6	2	19765.00	3216.00	212.35	0	Spot (Block4, Row2, Column6)	2371.70	2271.50	544.40	0.02	0.23	1584.00	1974.86	1584.00	1203.44	0.10	0.61	28.00	0.00	0.00	687.50	787.70	3045266.00	0.33	1939.73	1712.00
4	7	2	20040.00	3246.00	179.20	0	Spot (Block4, Row2, Column7)	1934.76	1907.50	192.34	0.01	0.10	1465.00	1634.66	1465.00	800.65	0.05	0.49	7.00	0.00	0.00	442.50	469.76	1741286.00	0.37	1690.41	1671.00
4	8	2	20368.00	3248.00	216.75	0	Spot (Block4, Row2, Column8)	1412.12	1405.00	86.71	0.00	0.06	1269.00	1338.40	1269.00	366.32	0.02	0.27	0.00	0.00	0.00	136.00	143.12	1890833.00	0.20	1329.55	1308.00
4	1	3	18266.00	3551.00	157.65	0	Spot (Block4, Row3, Column1)	3251.18	3130.00	668.10	0.02	0.21	1594.00	1621.62	1594.00	155.47	0.01	0.10	100.00	99.00	0.00	1536.00	1657.18	2227055.00	10.48	2086.81	2070.00
4	2	3	18565.00	3552.00	175.00	0	Spot (Block4, Row3, Column2)	2155.34	2093.50	245.29	0.01	0.11	1613.00	1707.02	1613.00	448.60	0.02	0.26	58.00	12.00	0.00	480.50	542.34	1836349.00	1.00	1818.99	1825.00
4	3	3	18856.00	3556.00	159.65	0	Spot (Block4, Row3, Column3)	2532.02	2465.50	472.76	0.01	0.19	1504.00	1544.01	1504.00	173.81	0.01	0.11	99.00	97.00	0.00	961.50	1028.02	1787603.00	5.68	1771.13	1723.50
4	4	3	19167.00	3556.00	154.45	0	Spot (Block4, Row3, Column4)	6275.21	5634.00	2557.10	0.05	0.41	1463.00	1475.02	1463.00	95.31	0.00	0.06	100.00	100.00	0.00	4171.00	4812.21	4110265.00	50.36	2598.10	2477.50
4	5	3	19431.00	3547.00	185.30	0	Spot (Block4, Row3, Column5)	1956.95	1893.00	464.37	0.01	0.24	1490.00	1753.29	1490.00	888.79	0.07	0.51	15.00	1.00	0.00	403.00	466.95	1890414.00	0.23	1670.21	1533.50
4	6	3	19768.00	3556.00	231.60	0	Spot (Block4, Row3, Column6)	58398.17	65535.00	13265.25	0.05	0.23	1713.00	2462.92	1713.00	1563.14	0.16	0.63	100.00	100.00	68.96	63822.00	56685.17	90109440.00	35.78	13552.21	13114.00
4	7	3	20100.00	3557.00	175.80	0	Spot (Block4, Row3, Column7)	1983.54	1977.50	393.88	0.00	0.20	1473.00	1745.93	1473.00	976.55	0.07	0.56	16.00	0.00	0.00	504.50	510.54	1713780.00	0.24	1642.00	1548.50
4	8	3	20368.00	3561.00	165.30	0	Spot (Block4, Row3, Column8)	58875.80	65535.00	11727.18	0.05	0.20	1326.00	1432.02	1326.00	525.38	0.03	0.37	100.00	100.00	65.44	64209.00	57549.80	44628280.00	109.34	13595.76	12656.00
4	1	4	18263.00	3859.00	156.80	0	Spot (Block4, Row4, Column1)	5838.32	5425.00	2357.87	0.03	0.40	1548.50	1645.28	1548.50	409.17	0.03	0.25	100.00	100.00	0.00	3876.50	4289.82	3964218.00	10.25	2490.88	2442.00
4	2	4	18567.00	3856.00	170.65	0	Spot (Block4, Row4, Column2)	33103.29	32029.00	15003.73	0.01	0.45	1588.00	1808.28	1588.00	699.89	0.06	0.39	100.00	100.00	1.72	30441.00	31515.29	26912972.00	44.71	7346.32	7192.00
4	3	4	18868.00	3860.00	156.35	0	Spot (Block4, Row4, Column3)	38694.99	38021.00	21021.18	0.01	0.54	1507.00	1705.16	1507.00	645.90	0.05	0.38	100.00	100.00	21.43	36514.00	37187.99	26003172.00	57.27	8042.23	7388.50
4	4	4	19156.00	3859.00	183.80	0	Spot (Block4, Row4, Column4)	1856.81	1857.00	156.97	0.00	0.08	1464.00	1502.78	1464.00	231.73	0.01	0.15	87.00	32.00	0.00	393.00	392.81	1765829.00	1.53	1602.92	1591.50
4	5	4	19467.00	3849.00	150.15	0	Spot (Block4, Row4, Column5)	2058.76	1953.50	526.30	0.02	0.26	1490.00	1639.13	1490.00	575.07	0.04	0.35	31.00	2.00	0.00	463.50	568.76	1276433.00	0.73	1722.45	1715.00
4	6	4	19769.00	3852.00	197.40	0	Spot (Block4, Row4, Column6)	7824.33	7909.00	1695.62	0.00	0.22	1608.00	2016.41	1608.00	1090.01	0.10	0.54	100.00	99.00	0.00	6301.00	6216.33	8614587.00	5.33	3320.42	3125.00
4	7	4	20062.00	3841.00	208.80	0	Spot (Block4, Row4, Column7)	2559.09	2577.50	700.08	0.00	0.27	1547.00	2013.97	1547.00	1186.57	0.11	0.59	43.00	1.00	0.00	1030.50	1012.09	3188624.00	0.46	1888.37	1676.00
4	8	4	20355.00	3862.00	163.60	0	Spot (Block4, Row4, Column8)	2176.72	2097.00	353.82	0.02	0.16	1372.00	1549.84	1372.00	659.27	0.05	0.43	61.00	10.00	0.00	725.00	804.72	1610772.00	0.95	1675.28	1630.00
4	1	5	18266.00	4158.00	160.85	0	Spot (Block4, Row5, Column1)	5988.07	5822.50	2287.13	0.01	0.38	1586.00	2048.62	1586.00	1253.46	0.11	0.61	96.00	72.00	0.00	4236.50	4402.07	4275480.00	3.14	2556.44	2471.00
4	2	5	18565.00	4158.00	166.05	0	Spot (Block4, Row5, Column2)	60339.84	65535.00	10514.87	0.04	0.17	1691.00	2213.55	1691.00	1223.11	0.12	0.55	100.00	100.00	70.66	63844.00	58648.84	46281104.00	47.52	14381.65	13866.50
4	3	5	18867.00	4157.00	167.10	0	Spot (Block4, Row5, Column3)	56747.63	65535.00	13856.30	0.06	0.24	1507.50	1812.72	1507.50	824.82	0.08	0.46	100.00	100.00	61.54	64027.50	55240.13	44263572.00	66.60	12355.66	11456.50
4	4	5	19164.00	4161.00	155.25	0	Spot (Block4, Row5, Column4)	3199.66	3037.00	853.55	0.02	0.27	1430.00	1536.14	1430.00	510.78	0.03	0.33	97.00	79.00	0.00	1607.00	1769.66	2118177.00	3.26	1861.27	1833.00
4	5	5	19470.00	4157.00	156.10	0	Spot (Block4, Row5, Column5)	47497.96	55637.50	19557.45	0.07	0.41	1431.00	1491.82	1431.00	308.38	0.02	0.21	100.00	100.00	42.11	54206.50	46066.96	31918856.00	149.19	9869.18	8407.50
4	6	5	19739.00	4140.00	211.40	0	Spot (Block4, Row5, Column6)	2057.46	2080.00	301.82	0.00	0.15	1576.00	1787.49	1576.00	772.22	0.05	0.43	19.00	0.00	0.00	504.00	481.46	2627376.00	0.35	1683.68	1667.00
4	7	5	20069.00	4156.00	219.75	0	Spot (Block4, Row5, Column7)	59207.66	65535.00	12446.99	0.04	0.21	1633.00	2155.23	1633.00	1237.19	0.12	0.57	100.00	100.00	73.06	63902.00	57574.66	81766768.00	46.11	14293.94	13699.00
4	8	5	20368.00	4160.00	148.05	0	Spot (Block4, Row5, Column8)	3294.79	3285.50	801.29	0.00	0.24	1376.00	1605.11	1376.00	779.83	0.07	0.49	89.00	67.00	0.00	1909.50	1918.79	1970285.00	2.17	1948.37	1858.00
4	1	6	18268.00	4461.00	227.55	0	Spot (Block4, Row6, Column1)	56709.69	65535.00	13953.90	0.06	0.25	1718.00	2493.50	1718.00	1678.36	0.16	0.67	100.00	100.00	61.66	63817.00	54991.69	84158096.00	32.30	13670.24	13043.00
4	2	6	18565.00	4455.00	225.60	0	Spot (Block4, Row6, Column2)	56322.20	65535.00	14966.32	0.07	0.27	1644.00	2364.00	1644.00	1501.70	0.16	0.64	100.00	100.00	65.18	63891.00	54678.20	82344000.00	35.93	13625.48	12708.00
4	3	6	18864.00	4458.00	155.45	0	Spot (Block4, Row6, Column3)	21565.73	19719.00	11781.01	0.04	0.55	1458.00	1736.47	1458.00	937.51	0.08	0.54	100.00	100.00	0.00	18261.00	20107.73	14341209.00	21.15	5246.57	4885.00
4	4	6	19167.00	4454.00	162.50	0	Spot (Block4, Row6, Column4)	2363.18	2301.00	435.85	0.01	0.18	1387.00	1406.79	1387.00	125.02	0.01	0.09	100.00	100.00	0.00	914.00	976.18	1727488.00	7.65	1659.66	1669.00
4	5	6	19465.00	4459.00	148.35	0	Spot (Block4, Row6, Column5)	8329.52	8200.00	2637.07	0.01	0.32	1388.00	1478.86	1388.00	374.89	0.03	0.25	100.00	100.00	0.00	6812.00	6941.52	4989383.00	18.27	3247.74	3074.50
4	6	6	19763.00	4439.00	284.70	0	Spot (Block4, Row6, Column6)	2084.09	1974.50	515.12	0.02	0.25	1499.00	1870.80	1499.00	1167.62	0.10	0.62	17.00	0.00	0.00	475.50	585.09	4943451.00	0.18	1814.17	1527.00
4	7	6	20073.00	4454.00	154.15	0	Spot (Block4, Row6, Column7)	3126.53	3089.00	760.95	0.01	0.24	1486.00	1687.43	1486.00	709.33	0.06	0.42	89.00	54.00	0.00	1603.00	1640.53	2054127.00	2.03	1940.39	1883.00
4	8	6	20363.00	4461.00	173.20	0	Spot (Block4, Row6, Column8)	2917.26	2930.00	703.62	0.00	0.24	1381.00	1463.92	1381.00	270.77	0.03	0.18	99.00	88.00	0.00	1549.00	1536.26	2438828.00	5.37	1826.30	1759.00
4	1	7	18270.00	4758.00	169.25	0	Spot (Block4, Row7, Column1)	40017.62	37659.00	18097.93	0.03	0.45	1479.00	1834.77	1479.00	1041.27	0.09	0.57	100.00	100.00	15.09	36180.00	38538.62	31814120.00	36.67	8322.63	8127.00
4	2	7	18579.00	4761.00	193.60	0	Spot (Block4, Row7, Column2)	1639.60	1635.00	132.47	0.00	0.08	1454.00	1686.68	1454.00	826.35	0.06	0.49	0.00	0.00	0.00	181.00	185.60	1744532.00	-0.06	1554.39	1564.00
4	3	7	18873.00	4755.00	179.30	0	Spot (Block4, Row7, Column3)	1518.77	1490.00	114.42	0.01	0.08	1409.00	1436.46	1409.00	186.78	0.01	0.13	23.00	1.00	0.00	81.00	109.77	1371450.00	0.44	1465.10	1455.00
4	4	7	19144.00	4759.00	203.80	0	Spot (Block4, Row7, Column4)	1690.25	1687.00	149.25	0.00	0.09	1378.00	1449.35	1378.00	396.80	0.02	0.27	34.00	0.00	0.00	309.00	312.25	2009710.00	0.61	1499.40	1475.00
4	5	7	19421.00	4751.00	171.15	0	Spot (Block4, Row7, Column5)	1736.73	1697.00	279.95	0.01	0.16	1391.00	1586.09	1391.00	683.78	0.06	0.43	11.00	0.00	0.00	306.00	345.73	1415435.00	0.22	1596.21	1556.00
4	6	7	19768.00	4759.00	217.75	0	Spot (Block4, Row7, Column6)	54676.70	65535.00	16112.69	0.08	0.29	1726.50	2496.07	1726.50	1728.91	0.16	0.69	100.00	100.00	62.87	63808.50	52950.20	73923744.00	30.18	13820.21	12968.00
4	7	7	20102.00	4769.00	182.30	0	Spot (Block4, Row7, Column7)	2282.17	2221.50	720.91	0.01	0.32	1491.00	1846.35	1491.00	909.44	0.09	0.49	40.00	2.00	0.00	730.50	791.17	2122414.00	0.48	1801.66	1532.00
4	8	7	20367.00	4762.00	200.00	0	Spot (Block4, Row7, Column8)	10813.08	11039.50	2601.29	0.01	0.24	1406.00	1684.90	1406.00	762.11	0.08	0.45	100.00	100.00	0.00	9633.50	9407.08	12240410.00	11.98	3823.26	3883.00
4	1	8	18264.00	5060.00	154.30	0	Spot (Block4, Row8, Column1)	2246.58	2039.00	826.10	0.04	0.37	1424.00	1509.35	1424.00	446.39	0.03	0.30	83.00	20.00	0.00	615.00	822.58	1478249.00	1.65	1708.17	1681.00
4	2	8	18567.00	5056.00	185.65	0	Spot (Block4, Row8, Column2)	1701.98	1687.00	172.38	0.00	0.10	1393.00	1402.03	1393.00	106.35	0.00	0.08	89.00	68.00	0.00	294.00	308.98	1649221.00	2.82	1503.47	1497.00
4	3	8	18865.00	5052.00	156.65	0	Spot (Block4, Row8, Column3)	2081.10	2051.00	311.49	0.01	0.15	1362.00	1404.67	1362.00	305.53	0.01	0.22	92.00	58.00	0.00	689.00	719.10	1419308.00	2.21	1581.25	1526.00
4	4	8	19164.00	5059.00	168.35	0	Spot (Block4, Row8, Column4)	63116.77	65535.00	8107.69	0.02	0.13	1374.00	1468.13	1374.00	475.06	0.03	0.32	100.00	100.00	87.67	64161.00	61742.77	49673396.00	129.77	17829.79	14416.00
4	5	8	19440.00	5059.00	195.20	0	Spot (Block4, Row8, Column5)	1569.90	1554.00	142.39	0.00	0.09	1393.00	1636.58	1393.00	878.99	0.07	0.54	0.00	0.00	0.00	161.00	176.90	1700197.00	-0.08	1431.74	1430.50
4	6	8	19771.00	5058.00	228.45	0	Spot (Block4, Row8, Column6)	57074.25	65535.00	14523.14	0.06	0.25	1603.00	2275.89	1603.00	1619.11	0.15	0.71	100.00	100.00	66.84	63932.00	55471.25	85726528.00	33.84	13169.47	13128.00
4	7	8	20072.00	5062.00	151.50	0	Spot (Block4, Row8, Column7)	6068.85	6296.00	2152.98	0.02	0.35	1492.00	1843.82	1492.00	1067.78	0.09	0.58	99.00	81.00	0.00	4804.00	4576.85	3805166.00	3.96	2746.30	2499.00
4	8	8	20360.00	5059.00	168.00	0	Spot (Block4, Row8, Column8)	63014.00	65535.00	8251.92	0.02	0.13	1472.00	1688.88	1472.00	761.38	0.06	0.45	100.00	100.00	88.90	64063.00	61542.00	49403472.00	80.55	16953.93	14338.00
5	1	1	4760.00	7441.00	161.40	0	Spot (Block5, Row1, Column1)	59900.07	65535.00	9792.08	0.04	0.16	1688.00	1853.99	1688.00	615.21	0.04	0.33	100.00	100.00	68.29	63847.00	58212.07	43068548.00	94.35	15017.03	13460.00
5	2	1	5057.00	7445.00	165.70	0	Spot (Block5, Row1, Column2)	61648.12	65535.00	9441.42	0.03	0.15	1707.00	1939.25	1707.00	820.29	0.06	0.42	100.00	100.00	79.19	63828.00	59941.12	47099628.00	72.79	14625.40	13077.00
5	3	1	5356.00	7445.00	152.65	0	Spot (Block5, Row1, Column3)	41492.57	42699.50	21227.58	0.01	0.51	1688.00	1803.96	1688.00	541.27	0.03	0.30	100.00	100.00	30.09	41011.50	39804.57	26472408.00	73.33	8812.84	7851.00
5	4	1	5656.00	7442.00	158.20	0	Spot (Block5, Row1, Column4)	60383.99	65535.00	9705.55	0.04	0.16	1788.00	1964.39	1788.00	713.29	0.04	0.36	100.00	100.00	71.39	63747.00	58595.99	41786104.00	81.90	16016.46	14917.00
5	5	1	5960.00	7443.00	160.05	0	Spot (Block5, Row1, Column5)	51616.91	65535.00	19241.75	0.10	0.37	1842.00	1975.65	1842.00	558.56	0.03	0.28	100.00	100.00	56.34	63693.00	49774.91	36648308.00	88.87	11223.58	10366.50
5	6	1	6253.00	7443.00	156.30	0	Spot (Block5, Row1, Column6)	63664.23	65535.00	5951.16	0.01	0.09	1804.00	1939.27	1804.00	527.44	0.03	0.27	100.00	100.00	84.95	63731.00	61860.23	42719096.00	117.03	18398.75	16455.00
5	7	1	6552.00	7445.00	167.00	0	Spot (Block5, Row1, Column7)	64317.76	65535.00	5244.71	0.01	0.08	1708.00	1821.87	1708.00	518.43	0.03	0.28	100.00	100.00	93.28	63827.00	62609.76	49782448.00	120.55	19071.71	16904.00
5	8	1	6867.00	7443.00	194.60	0	Spot (Block5, Row1, Column8)	2169.32	1994.50	770.02	0.04	0.35	1598.00	1638.09	1598.00	303.93	0.01	0.19	62.00	25.00	0.00	396.50	571.32	2321172.00	1.75	1739.97	1728.50
5	1	2	4766.00	7733.00	223.00	0	Spot (Block5, Row2, Column1)	1768.82	1749.00	126.55	0.00	0.07	1666.00	1792.26	1666.00	595.19	0.03	0.33	0.00	0.00	0.00	83.00	102.82	2525875.00	-0.04	1672.97	1666.50
5	2	2	5059.00	7743.00	140.10	0	Spot (Block5, Row2, Column2)	56422.25	65535.00	14129.20	0.07	0.25	1704.00	1919.07	1704.00	806.20	0.05	0.42	100.00	100.00	57.04	63831.00	54718.25	30073264.00	67.60	13060.80	12788.00
5	3	2	5358.00	7743.00	157.80	0	Spot (Block5, Row2, Column3)	3915.60	3827.00	1016.50	0.01	0.26	1742.00	1930.98	1742.00	735.16	0.04	0.38	97.00	68.00	0.00	2085.00	2173.60	2697847.00	2.70	2314.07	2286.00
5	4	2	5659.00	7742.00	174.10	0	Spot (Block5, Row2, Column4)	46860.67	49239.50	16894.44	0.02	0.36	1827.00	2127.25	1827.00	938.95	0.07	0.44	100.00	100.00	25.18	47412.50	45033.67	39456880.00	47.64	10123.40	9699.00
5	5	2	5956.00	7741.00	177.05	0	Spot (Block5, Row2, Column5)	49861.56	52727.00	14751.34	0.02	0.30	1941.00	2245.36	1941.00	936.56	0.06	0.42	100.00	100.00	31.09	50786.00	47920.56	43778748.00	50.84	12461.33	11805.00
5	6	2	6249.00	7738.00	153.50	0	Spot (Block5, Row2, Column6)	18368.53	17287.00	8957.19	0.03	0.49	1926.50	2330.94	1926.50	1221.43	0.08	0.52	100.00	100.00	0.00	15360.50	16442.03	11957911.00	13.13	5379.26	4994.00
5	7	2	6556.00	7742.00	154.70	0	Spot (Block5, Row2, Column7)	26537.89	24322.00	13829.11	0.04	0.52	1776.00	1928.94	1776.00	657.93	0.04	0.34	100.00	100.00	0.15	22546.00	24761.89	17488464.00	37.40	6518.83	5931.00
5	8	2	6853.00	7751.00	205.80	0	Spot (Block5, Row2, Column8)	1747.59	1723.00	128.41	0.01	0.07	1619.00	1700.79	1619.00	468.74	0.02	0.28	0.00	0.00	0.00	104.00	128.59	2104099.00	0.10	1672.52	1684.00
5	1	3	4755.00	8043.00	155.85	0	Spot (Block5, Row3, Column1)	51513.31	65535.00	17843.54	0.10	0.35	1677.00	1756.82	1677.00	394.62	0.02	0.22	100.00	100.00	52.77	63858.00	49836.31	34462672.00	126.09	11649.56	10628.00
5	2	3	5054.00	8042.00	154.10	0	Spot (Block5, Row3, Column2)	4875.05	4594.00	1515.44	0.03	0.31	1698.50	1895.00	1698.50	751.10	0.05	0.40	99.00	88.00	0.00	2895.50	3176.55	3173660.00	3.97	2567.25	2340.00
5	3	3	5351.00	8044.00	144.55	0	Spot (Block5, Row3, Column3)	12535.67	9845.00	10538.20	0.10	0.84	1814.00	1894.73	1814.00	442.59	0.02	0.23	100.00	99.00	2.28	8031.00	10721.67	7157869.00	24.04	4357.78	3889.00
5	4	3	5653.00	8042.00	159.75	0	Spot (Block5, Row3, Column4)	63373.53	65535.00	6770.87	0.01	0.11	1821.00	2003.62	1821.00	700.93	0.04	0.35	100.00	100.00	83.59	63714.00	61552.53	44805512.00	87.56	18381.24	16875.50
5	5	3	5955.00	8030.00	149.30	0	Spot (Block5, Row3, Column5)	10896.06	6660.00	13741.15	0.21	1.26	1871.00	2250.07	1871.00	1205.47	0.08	0.54	92.00	72.00	3.48	4789.00	9025.06	6581220.00	7.17	4224.16	2967.00
5	6	3	6259.00	8042.00	249.05	0	Spot (Block5, Row3, Column6)	59179.67	65535.00	13411.38	0.04	0.23	2169.00	2863.27	2169.00	1691.24	0.12	0.59	100.00	100.00	77.35	63366.00	57010.67	106583944.00	33.30	14663.69	14151.00
5	7	3	6559.00	8046.00	157.35	0	Spot (Block5, Row3, Column7)	51560.71	65535.00	18122.49	0.10	0.35	1884.00	2201.69	1884.00	1113.47	0.07	0.51	100.00	100.00	52.35	63651.00	49676.71	35061560.00	44.33	12160.71	10871.00
5	8	3	6858.00	8046.00	166.45	0	Spot (Block5, Row3, Column8)	60415.04	65535.00	10391.66	0.04	0.17	1696.00	1845.38	1696.00	634.61	0.04	0.34	100.00	100.00	70.53	63839.00	58719.04	46338784.00	92.29	15079.83	13816.00
5	1	4	4753.00	8341.00	156.55	0	Spot (Block5, Row4, Column1)	63623.16	65535.00	6366.89	0.01	0.10	1744.00	1954.14	1744.00	750.28	0.05	0.38	100.00	100.00	85.31	63791.00	61879.16	42882404.00	82.19	18450.14	16661.00
5	2	4	5053.00	8342.00	194.40	0	Spot (Block5, Row4, Column2)	35684.65	33041.00	19308.69	0.03	0.54	1782.50	2093.86	1782.50	981.02	0.07	0.47	100.00	100.00	12.34	31258.50	33902.15	38182712.00	34.24	9062.46	9055.50
5	3	4	5358.00	8343.00	171.00	0	Spot (Block5, Row4, Column3)	64532.22	65535.00	4210.74	0.01	0.07	1847.00	2132.51	1847.00	1023.37	0.06	0.48	100.00	100.00	92.88	63688.00	62685.22	52594308.00	60.97	18893.67	16111.00
5	4	4	5646.00	8347.00	170.00	0	Spot (Block5, Row4, Column4)	4226.52	4114.00	1168.15	0.01	0.28	1880.00	1984.16	1880.00	464.69	0.02	0.23	98.00	88.00	0.00	2234.00	2346.52	3402350.00	4.83	2464.51	2481.00
5	5	4	5952.00	8339.00	134.50	0	Spot (Block5, Row4, Column5)	11486.49	5116.00	14736.05	0.35	1.28	1859.00	2002.13	1859.00	583.84	0.03	0.29	99.00	98.00	3.32	3257.00	9627.49	5536490.00	16.24	7076.73	4508.50
5	6	4	6256.00	8340.00	180.45	0	Spot (Block5, Row4, Column6)	54366.07	62938.50	13274.31	0.06	0.24	2058.00	2414.36	2058.00	1161.79	0.07	0.48	100.00	100.00	45.72	60880.50	52308.07	49582280.00	44.72	13148.40	11275.50
5	7	4	6551.00	8344.00	155.00	0	Spot (Block5, Row4, Column7)	39112.32	37691.00	22881.17	0.02	0.59	1996.00	2305.49	1996.00	1097.98	0.06	0.48	100.00	100.00	30.80	35695.00	37116.32	25775156.00	33.52	8529.98	7604.00
5	8	4	6854.00	8350.00	153.70	0	Spot (Block5, Row4, Column8)	19085.60	17681.50	9521.27	0.03	0.50	1742.00	1872.07	1742.00	502.73	0.03	0.27	100.00	100.00	0.00	15939.50	17343.60	12443813.00	34.24	5066.72	4507.00
5	1	5	4757.00	8641.00	161.90	0	Spot (Block5, Row5, Column1)	64443.35	65535.00	4918.41	0.01	0.08	1846.00	2230.22	1846.00	1098.02	0.08	0.49	100.00	100.00	92.22	63689.00	62597.35	46399664.00	56.66	19862.88	17901.50
5	2	5	5054.00	8641.00	165.45	0	Spot (Block5, Row5, Column2)	61078.46	65535.00	9801.17	0.03	0.16	1853.00	2370.55	1853.00	1369.77	0.11	0.58	100.00	100.00	76.28	63682.00	59225.46	46603320.00	42.86	15169.80	13673.00
5	3	5	5355.00	8641.00	183.15	0	Spot (Block5, Row5, Column3)	54628.05	65535.00	17597.99	0.08	0.32	1798.00	2231.48	1798.00	1255.01	0.09	0.56	100.00	100.00	64.76	63737.00	52830.05	51624044.00	41.75	12383.42	12230.00
5	4	5	5659.00	8645.00	156.00	0	Spot (Block5, Row5, Column4)	52743.07	65535.00	16738.99	0.09	0.32	1902.00	2090.15	1902.00	832.63	0.04	0.40	100.00	100.00	54.33	63633.00	50841.07	35338140.00	60.83	11878.67	10917.00
5	5	5	5961.00	8643.00	169.25	0	Spot (Block5, Row5, Column5)	64519.50	65535.00	4560.57	0.01	0.07	1885.00	2028.42	1885.00	551.22	0.03	0.27	100.00	100.00	93.62	63650.00	62634.50	51616128.00	113.37	18658.04	16255.00
5	6	5	6259.00	8642.00	154.30	0	Spot (Block5, Row5, Column6)	21098.49	20396.50	9732.70	0.01	0.46	1996.00	2283.75	1996.00	1010.59	0.06	0.44	100.00	100.00	0.00	18400.50	19102.49	13756217.00	18.62	5795.03	5492.00
5	7	5	6558.00	8642.00	225.85	0	Spot (Block5, Row5, Column7)	59225.39	65535.00	12859.28	0.04	0.22	2121.00	2546.65	2121.00	1246.19	0.08	0.49	100.00	100.00	74.39	63414.00	57104.39	86943936.00	45.48	14318.04	13801.00
5	8	5	6853.00	8642.00	157.40	0	Spot (Block5, Row5, Column8)	53868.30	65535.00	17684.07	0.09	0.33	1749.00	1998.46	1749.00	813.72	0.06	0.41	100.00	100.00	61.64	63786.00	52119.30	36792352.00	63.74	13026.92	11351.00
5	1	6	4756.00	8941.00	248.40	0	Spot (Block5, Row6, Column1)	58431.75	65535.00	13576.99	0.05	0.23	1968.00	2620.47	1968.00	1668.66	0.12	0.64	100.00	100.00	72.03	63567.00	56463.75	104652560.00	33.45	14174.99	13760.00
5	2	6	5056.00	8943.00	232.55	0	Spot (Block5, Row6, Column2)	56481.98	65535.00	14750.69	0.06	0.26	1859.00	2379.34	1859.00	1489.38	0.11	0.63	100.00	100.00	64.33	63676.00	54622.98	87717496.00	36.33	14548.51	14132.00
5	3	6	5350.00	8942.00	161.15	0	Spot (Block5, Row6, Column3)	64243.55	65535.00	5507.06	0.01	0.09	1679.00	1981.76	1679.00	1074.56	0.07	0.54	100.00	100.00	92.17	63856.00	62564.55	45934584.00	57.94	18206.48	15686.00
5	4	6	5656.00	8939.00	149.05	0	Spot (Block5, Row6, Column4)	19085.49	17844.00	9445.28	0.03	0.49	1699.00	1830.03	1699.00	498.40	0.03	0.27	100.00	100.00	0.00	16145.00	17386.49	11565806.00	34.62	5690.09	4945.50
5	5	6	5955.00	8945.00	167.20	0	Spot (Block5, Row6, Column5)	64352.32	65535.00	5041.60	0.01	0.08	1865.00	2116.36	1865.00	838.87	0.05	0.40	100.00	100.00	92.54	63670.00	62487.32	50002260.00	74.19	20011.86	16968.00
5	6	6	6259.00	8945.00	153.15	0	Spot (Block5, Row6, Column6)	11300.29	9783.50	6525.11	0.06	0.58	1981.50	2182.99	1981.50	887.67	0.04	0.41	99.00	93.00	0.00	7802.00	9318.79	7322590.00	10.27	3727.52	3435.50
5	7	6	6560.00	8941.00	160.15	0	Spot (Block5, Row6, Column7)	60617.84	65535.00	9795.99	0.03	0.16	2072.00	2280.62	2072.00	776.93	0.04	0.34	100.00	100.00	73.37	63463.00	58545.84	42796596.00	75.09	15904.86	14176.00
5	8	6	6864.00	8946.00	162.55	0	Spot (Block5, Row6, Column8)	60562.42	65535.00	10342.42	0.03	0.17	1822.00	1974.94	1822.00	572.77	0.04	0.29	100.00	100.00	75.41	63713.00	58740.42	44332112.00	102.29	15447.92	12803.00
5	1	7	4751.00	9242.00	190.85	0	Spot (Block5, Row7, Column1)	40685.84	39724.00	20890.98	0.01	0.51	1693.00	2082.52	1693.00	1189.56	0.09	0.57	100.00	100.00	28.81	38031.00	38992.84	41947396.00	32.45	9328.60	9364.50
5	2	7	5055.00	9241.00	154.15	0	Spot (Block5, Row7, Column2)	5437.49	4801.50	2331.08	0.05	0.43	1734.00	1998.92	1734.00	952.13	0.06	0.48	99.00	66.00	0.00	3067.50	3703.49	3566991.00	3.61	2491.61	2420.00
5	3	7	5348.00	9245.00	171.65	0	Spot (Block5, Row7, Column3)	2009.87	1979.00	204.33	0.01	0.10	1641.00	1715.42	1641.00	377.78	0.02	0.22	42.00	3.00	0.00	338.00	368.87	1650107.00	0.78	1759.87	1742.00
5	4	7	5654.00	9241.00	153.65	0	Spot (Block5, Row7, Column4)	3962.53	3651.00	1233.85	0.04	0.31	1603.00	1775.71	1603.00	693.65	0.04	0.39	98.00	74.00	0.00	2048.00	2359.53	2579610.00	3.15	2148.62	2102.00
5	5	7	5955.00	9241.00	191.60	0	Spot (Block5, Row7, Column5)	33705.84	31296.00	17879.09	0.03	0.53	1848.00	2436.12	1848.00	1455.28	0.12	0.60	100.00	100.00	6.27	29448.00	31857.84	34919316.00	21.49	8519.42	8518.00
5	6	7	6252.00	9244.00	227.45	0	Spot (Block5, Row7, Column6)	54493.79	65535.00	15743.94	0.08	0.29	2194.00	2978.08	2194.00	1833.82	0.13	0.62	100.00	100.00	60.39	63341.00	52299.79	81033160.00	28.09	14596.76	13978.00
5	7	7	6548.00	9243.00	163.60	0	Spot (Block5, Row7, Column7)	63341.86	65535.00	7371.73	0.01	0.12	2105.00	2517.64	2105.00	1153.48	0.08	0.46	100.00	100.00	88.31	63430.00	61236.86	47126808.00	52.73	17338.49	14760.00
5	8	7	6853.00	9241.00	182.80	0	Spot (Block5, Row7, Column8)	62952.72	65535.00	7302.04	0.02	0.12	1952.00	2252.43	1952.00	897.62	0.06	0.40	100.00	100.00	80.56	63583.00	61000.72	58924388.00	67.62	17543.25	14796.00
5	1	8	4753.00	9548.00	163.60	0	Spot (Block5, Row8, Column1)	2358.32	2267.50	402.88	0.02	0.17	1675.00	1777.27	1675.00	629.76	0.03	0.35	45.00	9.00	0.00	592.50	683.32	1754591.00	0.92	1888.77	1904.00
5	2	8	5054.00	9540.00	153.55	0	Spot (Block5, Row8, Column2)	17601.95	16453.00	8485.74	0.03	0.48	1698.00	1747.32	1698.00	215.29	0.01	0.12	100.00	100.00	0.00	14755.00	15903.95	11423668.00	73.64	4862.99	4608.50
5	3	8	5347.00	9540.00	153.70	0	Spot (Block5, Row8, Column3)	37880.46	35401.50	22324.26	0.03	0.59	1674.00	1763.69	1674.00	385.02	0.02	0.22	100.00	100.00	25.23	33727.50	36206.46	24470896.00	93.80	7767.42	7180.00
5	4	8	5653.00	9545.00	167.60	0	Spot (Block5, Row8, Column4)	64100.59	65535.00	5614.15	0.01	0.09	1678.00	1772.18	1678.00	482.61	0.02	0.27	100.00	100.00	91.75	63857.00	62422.59	49742560.00	129.15	18329.46	15946.50
5	5	8	5941.00	9543.00	153.60	0	Spot (Block5, Row8, Column5)	3342.00	3313.00	796.91	0.00	0.24	1780.00	2143.55	1780.00	1149.84	0.08	0.54	68.00	24.00	0.00	1533.00	1562.00	2168959.00	1.04	2311.09	2141.50
5	6	8	6259.00	9543.00	245.55	0	Spot (Block5, Row8, Column6)	59037.58	65535.00	13387.03	0.05	0.23	2196.00	2738.72	2196.00	1612.50	0.10	0.59	100.00	100.00	76.20	63339.00	56841.58	102962848.00	34.91	14886.85	14430.00
5	7	8	6558.00	9544.00	153.00	0	Spot (Block5, Row8, Column7)	51258.61	62108.00	16808.34	0.08	0.33	2139.00	2517.19	2139.00	1144.64	0.07	0.45	100.00	100.00	48.37	59969.00	49119.61	33062048.00	42.58	11858.35	10755.50
5	8	8	6846.00	9540.00	164.80	0	Spot (Block5, Row8, Column8)	63197.75	65535.00	7953.91	0.02	0.13	2181.00	2420.59	2181.00	825.53	0.05	0.34	100.00	100.00	89.14	63354.00	61016.75	47714776.00	73.62	17732.04	14206.00
6	1	1	9261.00	7445.00	164.70	0	Spot (Block6, Row1, Column1)	59452.41	65535.00	10535.86	0.04	0.18	2120.00	2277.87	2120.00	615.22	0.03	0.27	100.00	100.00	65.56	63415.00	57332.41	44886996.00	92.93	15282.43	13979.00
6	2	1	9561.00	7451.00	159.25	0	Spot (Block6, Row1, Column2)	48654.20	54786.00	17546.90	0.05	0.36	2131.00	2283.02	2131.00	631.81	0.03	0.28	100.00	100.00	39.01	52655.00	46523.20	34301480.00	73.39	11913.32	11052.00
6	3	1	9861.00	7450.00	152.85	0	Spot (Block6, Row1, Column3)	29026.96	26647.00	17530.75	0.04	0.60	2172.00	2254.66	2172.00	435.22	0.02	0.19	100.00	100.00	3.91	24475.00	26854.96	18548252.00	61.51	7219.60	6493.50
6	4	1	10156.00	7447.00	153.75	0	Spot (Block6, Row1, Column4)	43183.63	42335.00	18670.85	0.01	0.43	2314.00	2443.30	2314.00	580.19	0.02	0.24	100.00	100.00	24.53	40021.00	40869.63	27810412.00	70.22	10902.46	10294.50
6	5	1	10460.00	7452.00	158.25	0	Spot (Block6, Row1, Column5)	43813.09	50407.00	22191.89	0.06	0.51	2378.00	2477.93	2378.00	497.75	0.02	0.20	100.00	100.00	40.61	48029.00	41435.09	30318864.00	83.04	9648.50	9167.00
6	6	1	10756.00	7449.00	156.45	0	Spot (Block6, Row1, Column6)	56859.25	65535.00	12571.21	0.06	0.22	2321.00	2428.77	2321.00	535.28	0.02	0.22	100.00	100.00	59.79	63214.00	54538.25	38323460.00	101.69	15222.40	13511.50
6	7	1	11053.00	7448.00	164.65	0	Spot (Block6, Row1, Column7)	64103.51	65535.00	5426.89	0.01	0.08	2296.00	2394.24	2296.00	541.86	0.02	0.23	100.00	100.00	88.70	63239.00	61807.51	48206320.00	113.88	19389.99	18262.50
6	8	1	11362.00	7448.00	161.75	0	Spot (Block6, Row1, Column8)	6960.19	6720.00	2108.61	0.02	0.30	2247.00	2314.17	2247.00	387.10	0.01	0.17	100.00	100.00	0.00	4473.00	4713.19	5018297.00	12.00	3425.93	3345.00
6	1	2	9265.00	7747.00	192.65	0	Spot (Block6, Row2, Column1)	2286.60	2268.00	223.86	0.00	0.10	2079.00	2188.31	2079.00	525.67	0.02	0.24	8.00	0.00	0.00	189.00	207.60	2405506.00	0.19	2232.51	2193.50
6	2	2	9555.00	7747.00	135.25	0	Spot (Block6, Row2, Column2)	46737.21	49322.00	16041.61	0.02	0.34	2169.00	2292.12	2169.00	580.81	0.02	0.25	100.00	100.00	22.83	47153.00	44568.21	23135016.00	76.52	11128.64	10671.00
6	3	2	9860.00	7744.00	172.10	0	Spot (Block6, Row2, Column3)	3729.34	3529.50	846.87	0.02	0.23	2212.00	2362.68	2212.00	614.69	0.03	0.26	88.00	54.00	0.00	1317.50	1517.34	3080431.00	2.22	2610.87	2632.00
6	4	2	10164.00	7747.00	172.70	0	Spot (Block6, Row2, Column4)	34067.05	34878.50	13403.97	0.01	0.39	2303.00	2496.17	2303.00	712.66	0.03	0.29	100.00	100.00	0.84	32575.50	31764.05	28480052.00	44.30	8336.62	8239.50
6	5	2	10465.00	7749.00	188.70	0	Spot (Block6, Row2, Column5)	20772.54	19875.00	6665.43	0.02	0.32	2481.00	2733.88	2481.00	977.64	0.04	0.36	100.00	100.00	0.00	17394.00	18291.54	20731008.00	18.45	7462.64	6889.00
6	6	2	10756.00	7759.00	167.15	0	Spot (Block6, Row2, Column6)	12588.27	11205.00	6343.76	0.05	0.50	2481.00	3059.23	2481.00	2445.14	0.09	0.80	92.00	71.00	0.00	8724.00	10107.27	9743318.00	3.90	4325.52	3676.00
6	7	2	11056.00	7753.00	155.50	0	Spot (Block6, Row2, Column7)	16713.12	15390.50	8350.91	0.04	0.50	2281.00	2498.46	2281.00	1197.52	0.04	0.48	100.00	100.00	0.00	13109.50	14432.12	11130937.00	11.87	5319.62	5164.00
6	8	2	11360.00	7760.00	202.45	0	Spot (Block6, Row2, Column8)	2358.91	2316.50	233.46	0.01	0.10	2198.00	2302.98	2198.00	519.05	0.02	0.23	8.00	0.00	0.00	118.50	160.91	2750488.00	0.11	2243.00	2224.50
6	1	3	9259.00	8049.00	158.00	0	Spot (Block6, Row3, Column1)	49015.00	60419.00	19006.41	0.09	0.39	2130.00	2226.90	2130.00	419.14	0.02	0.19	100.00	100.00	44.62	58289.00	46885.00	33281436.00	111.63	12266.52	11116.50
6	2	3	9560.00	8054.00	161.50	0	Spot (Block6, Row3, Column2)	4707.64	4530.00	1229.99	0.02	0.26	2204.00	2395.64	2204.00	753.38	0.04	0.31	96.00	76.00	0.00	2326.00	2503.64	3398914.00	3.07	2837.93	2823.00
6	3	3	9867.00	8058.00	162.30	0	Spot (Block6, Row3, Column3)	9786.74	7001.00	10053.58	0.15	1.03	2299.00	2393.79	2299.00	522.04	0.02	0.22	97.00	89.00	1.79	4702.00	7487.74	7114961.00	14.16	5056.98	2823.00
6	4	3	10160.00	8046.00	157.75	0	Spot (Block6, Row3, Column4)	58202.32	65535.00	12034.93	0.05	0.21	2269.00	2397.00	2269.00	602.91	0.02	0.25	100.00	100.00	66.18	63266.00	55933.32	39927144.00	92.56	16170.33	13871.50
6	5	3	10434.00	8043.00	172.80	0	Spot (Block6, Row3, Column5)	4773.75	4163.50	2155.18	0.06	0.45	2321.00	2776.86	2321.00	1444.84	0.08	0.52	60.00	34.00	0.00	1842.50	2452.75	3981308.00	1.38	3282.91	2538.50
6	6	3	10758.00	8045.00	248.55	0	Spot (Block6, Row3, Column6)	59534.25	65535.00	13178.34	0.04	0.22	2738.50	3701.45	2738.50	2788.25	0.13	0.75	100.00	100.00	78.83	62796.50	56795.75	106567672.00	20.02	15052.03	14697.00
6	7	3	11065.00	8051.00	155.70	0	Spot (Block6, Row3, Column7)	43727.65	47403.50	20925.39	0.04	0.48	2421.00	2751.59	2421.00	1180.22	0.06	0.43	100.00	100.00	35.18	44982.50	41306.65	29210260.00	34.72	10094.20	9307.00
6	8	3	11358.00	8051.00	177.40	0	Spot (Block6, Row3, Column8)	62163.60	65535.00	9134.72	0.02	0.15	2287.00	2435.01	2287.00	686.74	0.03	0.28	100.00	100.00	84.05	63248.00	59876.60	54953204.00	86.97	16567.85	15392.00
6	1	4	9257.00	8351.00	156.20	0	Spot (Block6, Row4, Column1)	58122.71	65535.00	11812.94	0.05	0.20	2199.00	2386.21	2199.00	759.12	0.04	0.32	100.00	100.00	64.03	63336.00	55923.71	38942556.00	73.42	15640.34	13726.50
6	2	4	9556.00	8347.00	186.65	0	Spot (Block6, Row4, Column2)	40604.75	39549.00	19606.12	0.01	0.48	2293.00	2613.58	2293.00	1036.09	0.06	0.40	100.00	100.00	21.87	37256.00	38311.75	39914696.00	36.67	10136.44	10083.00
6	3	4	9860.00	8347.00	169.30	0	Spot (Block6, Row4, Column3)	64612.78	65535.00	4125.33	0.01	0.06	2386.00	2626.90	2386.00	1015.93	0.04	0.39	100.00	100.00	92.93	63149.00	62226.78	51173848.00	61.01	22085.68	20437.50
6	4	4	10148.00	8355.00	175.10	0	Spot (Block6, Row4, Column4)	4099.66	4007.00	875.70	0.01	0.21	2380.00	2502.22	2380.00	667.82	0.02	0.27	89.00	61.00	0.00	1627.00	1719.66	3521612.00	2.39	2855.80	2842.50
6	5	4	10470.00	8346.00	98.65	0	Spot (Block6, Row4, Column5)	14808.80	6665.50	17799.66	0.35	1.20	2305.00	2548.41	2305.00	970.84	0.04	0.38	91.00	78.00	6.91	4360.50	12503.80	3642965.00	12.63	7024.27	4784.00
6	6	4	10760.00	8344.00	191.30	0	Spot (Block6, Row4, Column6)	24612.09	24693.50	7347.22	0.00	0.30	2592.00	2963.42	2592.00	1259.59	0.06	0.43	100.00	100.00	0.00	22101.50	22020.09	25448900.00	17.19	7745.08	6901.00
6	7	4	11053.00	8352.00	154.10	0	Spot (Block6, Row4, Column7)	28736.51	24338.00	19401.26	0.07	0.68	2602.00	2987.13	2602.00	1390.25	0.06	0.47	100.00	93.00	6.02	21736.00	26134.51	18621284.00	18.52	7281.29	6620.50
6	8	4	11358.00	8356.00	155.80	0	Spot (Block6, Row4, Column8)	11138.40	10336.00	5022.06	0.03	0.45	2297.00	2437.31	2297.00	620.13	0.03	0.25	100.00	99.00	0.00	8039.00	8841.40	7418175.00	14.03	4309.84	4071.00
6	1	5	9260.00	8647.00	154.20	0	Spot (Block6, Row5, Column1)	57144.18	65535.00	12910.62	0.06	0.23	2319.00	2838.15	2319.00	1494.79	0.09	0.53	100.00	100.00	61.87	63216.00	54825.18	37315460.00	36.33	15806.58	13526.00
6	2	5	9560.00	8650.00	174.45	0	Spot (Block6, Row5, Column2)	62627.27	65535.00	8499.93	0.02	0.14	2439.00	2989.49	2439.00	1544.09	0.09	0.52	100.00	100.00	86.28	63096.00	60188.27	53421620.00	38.62	17121.04	15504.50
6	3	5	9860.00	8648.00	179.95	0	Spot (Block6, Row5, Column3)	56792.52	65535.00	15511.62	0.06	0.27	2379.00	2703.29	2379.00	1216.87	0.06	0.45	100.00	100.00	67.92	63156.00	54413.52	51340964.00	44.45	13779.62	13211.50
6	4	5	10159.00	8649.00	155.55	0	Spot (Block6, Row5, Column4)	43688.08	47245.50	20530.07	0.03	0.47	2395.00	2561.16	2395.00	800.74	0.03	0.31	100.00	100.00	33.63	44850.50	41293.08	29096448.00	51.36	9914.10	9299.00
6	5	5	10460.00	8649.00	168.50	0	Spot (Block6, Row5, Column5)	64392.70	65535.00	4791.10	0.01	0.07	2351.00	2492.44	2351.00	588.22	0.03	0.24	100.00	100.00	92.27	63184.00	62041.70	50806356.00	105.23	19717.36	17685.50
6	6	5	10758.00	8646.00	155.05	0	Spot (Block6, Row5, Column6)	14509.58	13349.00	6237.43	0.04	0.43	2407.00	2821.81	2407.00	1386.16	0.07	0.49	100.00	99.00	0.00	10942.00	12102.58	9590833.00	8.43	5163.57	4888.00
6	7	5	11057.00	8649.00	238.35	0	Spot (Block6, Row5, Column7)	61031.83	65535.00	11104.78	0.03	0.18	2781.00	3428.05	2781.00	1800.61	0.09	0.53	100.00	100.00	82.15	62754.00	58250.83	99849336.00	31.99	15082.78	14372.50
6	8	5	11357.00	8649.00	159.50	0	Spot (Block6, Row5, Column8)	46281.22	59743.50	21986.17	0.11	0.48	2308.00	2582.38	2308.00	1012.08	0.05	0.39	100.00	100.00	46.18	57435.50	43973.22	32674784.00	43.18	10345.92	9309.00
6	1	6	9260.00	8948.00	245.10	0	Spot (Block6, Row6, Column1)	59287.52	65535.00	13048.63	0.04	0.22	2468.00	3332.57	2468.00	2039.75	0.13	0.61	100.00	100.00	76.66	63067.00	56819.52	102865160.00	27.43	15042.47	14698.00
6	2	6	9554.00	8945.00	242.95	0	Spot (Block6, Row6, Column2)	59667.31	65535.00	12732.19	0.04	0.21	2539.50	3177.13	2539.50	1776.12	0.10	0.56	100.00	100.00	77.67	62995.50	57127.81	101793728.00	31.81	15229.59	14794.00
6	3	6	9854.00	8948.00	160.45	0	Spot (Block6, Row6, Column3)	62612.28	65535.00	7359.05	0.02	0.12	2250.00	2532.80	2250.00	1098.96	0.05	0.43	100.00	100.00	78.90	63285.00	60362.28	44517752.00	54.67	17611.67	15252.00
6	4	6	10159.00	8947.00	153.35	0	Spot (Block6, Row6, Column4)	13241.09	12144.00	6269.32	0.04	0.47	2213.00	2320.01	2213.00	499.62	0.02	0.22	100.00	100.00	0.00	9931.00	11028.09	8514019.00	21.86	4666.11	4296.50
6	5	6	10458.00	8950.00	166.20	0	Spot (Block6, Row6, Column5)	64404.93	65535.00	4564.84	0.01	0.07	2360.00	2578.63	2360.00	814.02	0.04	0.32	100.00	100.00	91.79	63175.00	62044.93	49399080.00	75.95	19561.96	18596.00
6	6	6	10761.00	8947.00	156.15	0	Spot (Block6, Row6, Column6)	6440.24	5656.00	2982.13	0.06	0.46	2379.00	2687.08	2379.00	1111.44	0.05	0.41	82.00	65.00	0.00	3277.00	4061.24	4308519.00	3.38	3259.16	3169.00
6	7	6	11059.00	8947.00	158.95	0	Spot (Block6, Row6, Column7)	52378.47	65535.00	17417.99	0.10	0.33	2579.00	2803.24	2579.00	956.07	0.04	0.34	100.00	100.00	55.24	62956.00	49799.47	36508096.00	51.85	13273.40	11655.00
6	8	6	11361.00	8954.00	162.15	0	Spot (Block6, Row6, Column8)	52890.95	65535.00	17915.59	0.09	0.34	2353.50	2478.88	2353.50	541.90	0.02	0.22	100.00	100.00	58.34	63181.50	50537.45	38346268.00	93.03	12856.29	11163.00
6	1	7	9254.00	9244.00	183.20	0	Spot (Block6, Row7, Column1)	44779.56	47074.50	19691.08	0.02	0.44	2092.00	2530.71	2092.00	1333.91	0.08	0.53	100.00	100.00	33.86	44982.50	42687.56	42451348.00	31.67	10568.85	10515.50
6	2	7	9569.00	9250.00	172.85	0	Spot (Block6, Row7, Column2)	3772.49	3487.00	928.63	0.03	0.25	2247.00	2516.09	2247.00	1064.06	0.05	0.42	62.00	25.00	0.00	1240.00	1525.49	3142485.00	1.18	2604.21	2576.00
6	3	7	9861.00	9241.00	147.10	0	Spot (Block6, Row7, Column3)	2516.28	2478.00	324.70	0.01	0.13	2179.00	2261.95	2179.00	523.83	0.02	0.23	27.00	2.00	0.00	299.00	337.28	1479571.00	0.49	2335.18	2303.00
6	4	7	10163.00	9249.00	162.25	0	Spot (Block6, Row7, Column4)	3370.28	3186.00	721.58	0.02	0.21	2095.00	2232.92	2095.00	603.53	0.03	0.27	78.00	46.00	0.00	1091.00	1275.28	2463675.00	1.88	2453.29	2434.00
6	5	7	10456.00	9249.00	187.80	0	Spot (Block6, Row7, Column5)	24688.20	23440.00	11422.94	0.02	0.46	2332.00	2831.33	2332.00	1423.63	0.08	0.50	100.00	100.00	0.00	21108.00	22356.20	24490684.00	15.35	7308.47	7273.00
6	6	7	10756.00	9248.00	234.10	0	Spot (Block6, Row7, Column6)	59237.45	65535.00	12811.38	0.04	0.22	2771.00	3633.42	2771.00	2462.31	0.12	0.68	100.00	100.00	75.11	62764.00	56466.45	93537104.00	22.58	15140.81	14673.50
6	7	7	11049.00	9249.00	162.20	0	Spot (Block6, Row7, Column7)	60443.58	65535.00	10745.51	0.04	0.18	2628.50	3092.56	2628.50	1916.37	0.07	0.62	100.00	100.00	71.19	62906.50	57815.08	44063788.00	29.93	16926.12	13692.50
6	8	7	11360.00	9249.00	185.90	0	Spot (Block6, Row7, Column8)	39298.87	41038.50	10781.43	0.02	0.27	2445.00	2643.83	2445.00	822.17	0.03	0.31	100.00	100.00	0.51	38593.50	36853.87	38198472.00	44.58	11845.61	11361.50
6	1	8	9266.00	9554.00	164.75	0	Spot (Block6, Row8, Column1)	2899.15	2830.50	490.82	0.01	0.17	2046.00	2155.86	2046.00	607.16	0.02	0.28	68.00	17.00	0.00	784.50	853.15	2180161.00	1.22	2344.53	2306.00
6	2	8	9560.00	9549.00	154.90	0	Spot (Block6, Row8, Column2)	10476.84	9531.50	4305.88	0.04	0.41	2129.00	2167.21	2129.00	258.17	0.01	0.12	100.00	100.00	0.00	7402.50	8347.84	6914713.00	32.19	4056.07	3923.00
6	3	8	9849.00	9546.00	156.35	0	Spot (Block6, Row8, Column3)	22746.36	19495.00	15271.35	0.07	0.67	2184.00	2234.36	2184.00	391.75	0.01	0.18	100.00	99.00	0.00	17311.00	20562.36	15308301.00	52.36	5667.68	5138.50
6	4	8	10154.00	9553.00	174.40	0	Spot (Block6, Row8, Column4)	64002.06	65535.00	5997.01	0.01	0.09	2121.00	2238.86	2121.00	525.35	0.02	0.23	100.00	100.00	91.29	63414.00	61881.06	54402328.00	117.57	18365.94	16048.00
6	5	8	10436.00	9551.00	171.90	0	Spot (Block6, Row8, Column5)	3094.74	2972.00	589.58	0.02	0.19	2155.00	2481.72	2155.00	1111.07	0.06	0.45	35.00	1.00	0.00	817.00	939.74	2534588.00	0.55	2470.91	2426.00
6	6	8	10759.00	9549.00	246.05	0	Spot (Block6, Row8, Column6)	59277.05	65535.00	13186.49	0.04	0.22	2588.00	3189.71	2588.00	1762.56	0.09	0.55	100.00	100.00	77.40	62947.00	56689.05	103854720.00	31.82	15074.90	14704.00
6	7	8	11058.00	9550.00	152.35	0	Spot (Block6, Row8, Column7)	40638.35	40536.00	18684.91	0.00	0.46	2566.00	2928.15	2566.00	1228.79	0.06	0.42	100.00	100.00	17.08	37970.00	38072.35	25927376.00	30.69	9954.65	9021.00
6	8	8	11349.00	9550.00	168.15	0	Spot (Block6, Row8, Column8)	63323.95	65535.00	7948.20	0.01	0.13	2530.00	2742.69	2530.00	817.09	0.04	0.30	100.00	100.00	89.82	63005.00	60793.95	49773128.00	74.14	19774.19	17768.50
7	1	1	13764.00	7451.00	165.60	0	Spot (Block7, Row1, Column1)	58824.56	65535.00	11162.46	0.05	0.19	2217.00	2332.57	2217.00	541.57	0.02	0.23	100.00	100.00	64.09	63318.00	56607.56	44883568.00	104.31	15544.10	13843.00
7	2	1	14063.00	7454.00	169.60	0	Spot (Block7, Row1, Column2)	4158.42	3939.00	1150.36	0.02	0.28	2087.00	2154.17	2087.00	381.94	0.01	0.18	99.00	88.00	0.00	1852.00	2071.42	3326738.00	5.25	2611.38	2610.00
7	3	1	14372.00	7458.00	192.65	0	Spot (Block7, Row1, Column3)	2531.77	2459.00	333.55	0.01	0.13	2062.00	2087.04	2062.00	222.56	0.01	0.11	70.00	46.00	0.00	397.00	469.77	2643168.00	2.00	2217.27	2186.00
7	4	1	14659.00	7455.00	159.05	0	Spot (Block7, Row1, Column4)	3707.63	3637.50	765.85	0.01	0.21	2080.00	2104.07	2080.00	225.10	0.00	0.11	100.00	99.00	0.00	1557.50	1627.63	2573092.00	7.12	2591.22	2550.00
7	5	1	14974.00	7454.00	175.55	0	Spot (Block7, Row1, Column5)	3496.51	3290.00	721.81	0.03	0.21	2220.00	2253.04	2220.00	295.95	0.01	0.13	96.00	86.00	0.00	1070.00	1276.51	3024480.00	4.20	2597.86	2644.00
7	6	1	15256.00	7457.00	158.95	0	Spot (Block7, Row1, Column6)	6406.32	6156.50	2009.38	0.02	0.31	2235.00	2267.49	2235.00	282.01	0.01	0.12	100.00	100.00	0.00	3921.50	4171.32	4497239.00	14.68	3265.12	3203.50
7	7	1	15557.00	7459.00	155.85	0	Spot (Block7, Row1, Column7)	5493.70	5485.50	1537.77	0.00	0.28	2159.00	2186.07	2159.00	244.39	0.01	0.11	100.00	100.00	0.00	3326.50	3334.70	3669794.00	13.53	3109.27	3140.50
7	8	1	15866.00	7457.00	175.65	0	Spot (Block7, Row1, Column8)	3208.72	3059.50	564.69	0.02	0.18	2168.00	2192.91	2168.00	229.94	0.00	0.10	97.00	86.00	0.00	891.50	1040.72	2772338.00	4.42	2468.60	2428.50
7	1	2	13753.00	7757.00	211.85	0	Spot (Block7, Row2, Column1)	2489.49	2458.00	291.20	0.01	0.12	2179.50	2233.83	2179.50	365.44	0.01	0.16	39.00	7.00	0.00	278.50	309.99	3181564.00	0.70	2383.77	2406.00
7	2	2	14066.00	7754.00	133.90	0	Spot (Block7, Row2, Column2)	3028.95	3013.50	321.84	0.00	0.11	2090.00	2137.70	2090.00	233.10	0.01	0.11	99.00	96.00	0.00	923.50	938.95	1459954.00	3.82	2493.29	2492.00
7	3	2	14366.00	7753.00	188.75	0	Spot (Block7, Row2, Column3)	2484.86	2444.00	275.45	0.01	0.11	2074.50	2111.06	2074.50	234.62	0.01	0.11	68.00	37.00	0.00	369.50	410.36	2502253.00	1.59	2311.75	2329.00
7	4	2	14668.00	7755.00	187.85	0	Spot (Block7, Row2, Column4)	2790.51	2777.00	318.36	0.00	0.11	2134.00	2180.15	2134.00	274.73	0.01	0.13	89.00	58.00	0.00	643.00	656.51	2776557.00	2.22	2365.38	2353.00
7	5	2	14963.00	7758.00	199.80	0	Spot (Block7, Row2, Column5)	10992.20	10809.00	3205.75	0.01	0.29	2359.00	2647.73	2359.00	1169.35	0.05	0.44	100.00	100.00	0.00	8450.00	8633.20	12465160.00	7.14	4569.09	4461.00
7	6	2	15262.00	7755.00	147.00	-50	Spot (Block7, Row2, Column6)	2748.50	2741.00	330.16	0.00	0.12	2386.50	2898.31	2386.50	1778.48	0.08	0.61	0.00	0.00	0.00	354.50	362.00	1613372.00	-0.08	2640.06	2649.00
7	7	2	15569.00	7759.00	172.70	0	Spot (Block7, Row2, Column7)	2720.06	2680.00	325.21	0.01	0.12	2228.50	2391.29	2228.50	842.74	0.03	0.35	18.00	0.00	0.00	451.50	491.56	2260372.00	0.39	2420.73	2404.50
7	8	2	15863.00	7755.00	147.00	-50	Spot (Block7, Row2, Column8)	2325.83	2279.00	253.39	0.01	0.11	2257.00	2374.47	2257.00	601.25	0.02	0.25	1.00	0.00	0.00	22.00	68.83	1369915.00	-0.08	2373.82	2324.00
7	1	3	13762.00	8053.00	174.40	0	Spot (Block7, Row3, Column1)	3463.11	3365.00	633.79	0.01	0.18	2104.00	2147.33	2104.00	230.06	0.01	0.11	99.00	95.00	0.00	1261.00	1359.11	2922862.00	5.72	2563.44	2567.50
7	2	3	14070.00	8060.00	198.30	0	Spot (Block7, Row3, Column2)	2559.73	2551.00	257.11	0.00	0.10	2164.00	2273.27	2164.00	560.75	0.02	0.25	23.00	0.00	0.00	387.00	395.73	2838738.00	0.51	2389.85	2368.50
7	3	3	14337.00	8058.00	149.75	0	Spot (Block7, Row3, Column3)	4737.93	3585.00	6736.30	0.12	1.42	2150.00	2209.44	2150.00	304.94	0.01	0.14	95.00	89.00	0.65	1435.00	2587.93	2909090.00	8.29	2971.94	2734.50
7	4	3	14663.00	8057.00	156.45	0	Spot (Block7, Row3, Column4)	9733.13	9131.50	4016.51	0.03	0.41	2235.00	2284.02	2235.00	310.90	0.01	0.14	100.00	100.00	0.00	6896.50	7498.13	6540666.00	23.96	3952.98	3674.50
7	5	3	14962.00	8055.00	147.00	-50	Spot (Block7, Row3, Column5)	3252.03	3174.00	703.83	0.01	0.22	2421.00	2883.92	2421.00	1633.61	0.08	0.57	5.00	1.00	0.00	753.00	831.03	1912191.00	0.23	2877.69	2851.50
7	6	3	15261.00	8051.00	250.35	0	Spot (Block7, Row3, Column6)	59373.47	65535.00	13567.24	0.04	0.23	2729.00	3863.82	2729.00	2688.15	0.15	0.70	100.00	100.00	78.92	62806.00	56644.47	107882976.00	20.65	14851.40	14367.00
7	7	3	15562.00	8055.00	147.00	-50	Spot (Block7, Row3, Column7)	3005.01	2989.00	400.89	0.00	0.13	2470.00	2983.05	2470.00	1806.12	0.08	0.61	0.00	0.00	0.00	519.00	535.01	1766943.00	0.01	2835.80	2832.00
7	8	3	15858.00	8058.00	185.70	0	Spot (Block7, Row3, Column8)	62224.60	65535.00	9137.74	0.02	0.15	2404.00	2555.51	2404.00	804.58	0.03	0.31	100.00	100.00	85.02	63131.00	59820.60	60234076.00	74.16	16740.41	15669.00
7	1	4	13759.00	8355.00	154.60	0	Spot (Block7, Row4, Column1)	9845.80	9006.00	4329.67	0.04	0.44	2171.00	2283.82	2171.00	566.83	0.02	0.25	100.00	100.00	0.00	6835.00	7674.80	6498228.00	13.34	3780.73	3642.00
7	2	4	14059.00	8354.00	172.60	0	Spot (Block7, Row4, Column2)	36911.55	34382.50	16432.30	0.03	0.45	2387.00	2624.93	2387.00	895.45	0.04	0.34	100.00	100.00	6.51	31995.50	34524.55	30636648.00	38.29	8859.15	8553.00
7	3	4	14358.00	8356.00	154.45	0	Spot (Block7, Row4, Column3)	29962.43	28659.50	14285.07	0.02	0.48	2273.00	2479.63	2273.00	794.49	0.04	0.32	100.00	100.00	0.31	26386.50	27689.43	19595424.00	34.59	7732.55	7115.50
7	4	4	14650.00	8354.00	210.75	0	Spot (Block7, Row4, Column4)	2518.19	2496.00	273.19	0.00	0.11	2224.00	2295.98	2224.00	336.93	0.01	0.15	44.00	6.00	0.00	272.00	294.19	3182989.00	0.66	2363.13	2336.00
7	5	4	14930.00	8349.00	152.00	0	Spot (Block7, Row4, Column5)	4121.78	3081.00	5107.41	0.13	1.24	2333.00	2389.42	2333.00	343.62	0.01	0.14	77.00	57.00	0.00	748.00	1788.78	2617329.00	5.04	2865.12	2826.00
7	6	4	15264.00	8357.00	201.65	0	Spot (Block7, Row4, Column6)	13097.19	13079.00	3489.93	0.00	0.27	2618.00	3080.74	2618.00	1454.44	0.07	0.47	100.00	99.00	0.00	10461.00	10479.19	15114153.00	6.89	5039.24	4892.50
7	7	4	15562.00	8355.00	147.00	-50	Spot (Block7, Row4, Column7)	3216.84	3198.00	473.21	0.00	0.15	2599.00	3057.94	2599.00	1350.68	0.07	0.44	5.00	0.00	0.00	599.00	617.84	1897935.00	0.12	2962.56	2881.50
7	8	4	15867.00	8366.00	180.10	0	Spot (Block7, Row4, Column8)	3086.40	3056.00	429.41	0.00	0.14	2344.00	2459.52	2344.00	624.51	0.02	0.25	58.00	10.00	0.00	712.00	742.40	2811711.00	1.00	2525.87	2488.00
7	1	5	13763.00	8663.00	192.00	0	Spot (Block7, Row5, Column1)	6517.17	5226.00	3708.05	0.10	0.57	2408.00	3004.45	2408.00	1685.96	0.10	0.56	65.00	45.00	0.00	2818.00	4109.17	6771338.00	2.08	3558.61	2526.00
7	2	5	14055.00	8654.00	184.05	0	Spot (Block7, Row5, Column2)	62559.98	65535.00	8763.94	0.02	0.14	2638.00	3224.48	2638.00	1565.00	0.09	0.49	100.00	100.00	87.13	62897.00	59921.98	59808000.00	37.91	17104.35	15005.00
7	3	5	14364.00	8654.00	171.60	0	Spot (Block7, Row5, Column3)	57464.62	65535.00	13210.50	0.06	0.23	2305.00	2592.82	2305.00	973.68	0.05	0.38	100.00	100.00	62.39	63230.00	55159.62	47063984.00	56.36	13879.89	13332.00
7	4	5	14664.00	8660.00	158.25	0	Spot (Block7, Row5, Column4)	4691.61	4563.00	1271.67	0.01	0.27	2190.00	2316.52	2190.00	605.70	0.02	0.26	99.00	82.00	0.00	2373.00	2501.61	3209061.00	3.92	2832.81	2818.00
7	5	5	14964.00	8659.00	153.00	0	Spot (Block7, Row5, Column5)	31654.56	29431.00	15961.31	0.03	0.50	2238.00	2308.44	2238.00	327.75	0.01	0.14	100.00	100.00	1.40	27193.00	29416.56	20417204.00	89.54	7840.62	6958.50
7	6	5	15262.00	8655.00	147.00	-50	Spot (Block7, Row5, Column6)	2611.07	2595.00	328.72	0.00	0.13	2335.00	2778.09	2335.00	1169.78	0.08	0.42	0.00	0.00	0.00	260.00	276.07	1537922.00	-0.14	2523.66	2383.50
7	7	5	15558.00	8650.00	230.15	0	Spot (Block7, Row5, Column7)	61323.03	65535.00	10512.71	0.03	0.17	2753.00	3303.63	2753.00	1466.28	0.08	0.44	100.00	100.00	82.26	62782.00	58570.03	93334808.00	39.57	16280.18	15107.50
7	8	5	15880.00	8655.00	169.00	0	Spot (Block7, Row5, Column8)	3356.90	3221.50	758.75	0.02	0.23	2401.00	2575.12	2401.00	800.75	0.03	0.31	51.00	22.00	0.00	820.50	955.90	2651947.00	0.98	2755.89	2639.00
7	1	6	13761.00	8951.00	242.55	0	Spot (Block7, Row6, Column1)	59529.89	65535.00	12967.91	0.04	0.22	2688.00	3555.61	2688.00	2228.84	0.12	0.63	100.00	100.00	78.15	62847.00	56841.89	101083048.00	25.11	15110.46	14468.00
7	2	6	14057.00	8949.00	234.10	0	Spot (Block7, Row6, Column2)	59314.02	65535.00	12996.04	0.04	0.22	2630.00	3381.73	2630.00	1945.67	0.11	0.58	100.00	100.00	75.28	62905.00	56684.02	93835952.00	28.75	15678.28	14253.50
7	3	6	14356.00	8955.00	155.20	0	Spot (Block7, Row6, Column3)	10899.19	9951.00	5045.08	0.04	0.46	2251.00	2526.08	2251.00	1078.49	0.05	0.43	100.00	94.00	0.00	7700.00	8648.19	7182564.00	7.76	4156.78	3771.50
7	4	6	14668.00	8951.00	169.40	0	Spot (Block7, Row6, Column4)	2898.98	2860.00	379.76	0.01	0.13	2118.00	2159.88	2118.00	241.04	0.01	0.11	96.00	76.00	0.00	742.00	780.98	2319182.00	3.07	2339.56	2329.00
7	5	6	14959.00	8956.00	152.80	0	Spot (Block7, Row6, Column5)	12195.52	11586.50	5306.75	0.02	0.44	2266.00	2405.16	2266.00	635.71	0.03	0.26	100.00	100.00	0.00	9320.50	9929.52	7805135.00	15.40	4425.33	4300.00
7	6	6	15269.00	8938.00	176.40	0	Spot (Block7, Row6, Column6)	2579.51	2512.50	296.36	0.01	0.11	2355.00	2637.20	2355.00	1066.88	0.05	0.40	0.00	0.00	0.00	157.50	224.51	2239013.00	-0.05	2357.14	2332.00
7	7	6	15564.00	8956.00	169.50	0	Spot (Block7, Row6, Column7)	4845.19	4703.00	1205.89	0.01	0.25	2563.50	2728.91	2563.50	792.46	0.03	0.29	90.00	62.00	0.00	2139.50	2281.69	3871303.00	2.67	3139.97	3167.00
7	8	6	15866.00	8965.00	159.10	0	Spot (Block7, Row6, Column8)	3858.33	3763.00	785.75	0.01	0.20	2507.50	2570.20	2507.50	369.76	0.01	0.14	92.00	77.00	0.00	1255.50	1350.83	2685401.00	3.48	2907.47	2906.00
7	1	7	13755.00	9251.00	172.65	0	Spot (Block7, Row7, Column1)	44581.12	45048.50	18586.33	0.00	0.42	2205.00	2615.58	2205.00	1254.52	0.07	0.48	100.00	100.00	29.69	42843.50	42376.12	37091740.00	33.45	9974.23	9738.00
7	2	7	14079.00	9256.00	194.50	0	Spot (Block7, Row7, Column2)	2525.98	2495.00	261.62	0.01	0.10	2298.00	2516.17	2298.00	926.44	0.04	0.37	0.00	0.00	0.00	197.00	227.98	2707851.00	0.01	2359.87	2319.00
7	3	7	14388.00	9244.00	198.80	0	Spot (Block7, Row7, Column3)	2514.62	2428.00	294.49	0.02	0.12	2241.00	2293.19	2241.00	338.74	0.01	0.15	36.00	11.00	0.00	187.00	273.62	2806311.00	0.65	2386.42	2397.00
7	4	7	14665.00	9242.00	205.95	0	Spot (Block7, Row7, Column4)	2425.35	2403.00	298.74	0.00	0.12	2177.00	2290.52	2177.00	532.37	0.02	0.23	19.00	0.00	0.00	226.00	248.35	2927395.00	0.25	2318.29	2327.00
7	5	7	14961.00	9255.00	147.00	-50	Spot (Block7, Row7, Column5)	3129.84	3121.50	429.11	0.00	0.14	2382.00	2818.56	2382.00	1348.78	0.07	0.48	8.00	0.00	0.00	739.50	747.84	1846607.00	0.23	2954.59	2852.00
7	6	7	15258.00	9256.00	234.95	0	Spot (Block7, Row7, Column6)	58527.71	65535.00	13269.22	0.05	0.23	2795.00	3564.91	2795.00	1984.09	0.11	0.56	100.00	100.00	71.00	62740.00	55732.71	92826064.00	27.70	15373.54	14235.00
7	7	7	15568.00	9253.00	176.70	0	Spot (Block7, Row7, Column7)	4429.45	4405.00	867.34	0.00	0.20	2730.00	3000.86	2730.00	1009.58	0.04	0.34	74.00	34.00	0.00	1675.00	1699.45	3866908.00	1.42	3190.43	3196.00
7	8	7	15861.00	9255.00	193.20	0	Spot (Block7, Row7, Column8)	20997.52	20663.00	5368.30	0.01	0.26	2661.00	2834.45	2661.00	711.46	0.03	0.25	100.00	100.00	0.00	18002.00	18336.52	22278362.00	25.53	7608.28	7313.50
7	1	8	13755.00	9554.00	169.30	0	Spot (Block7, Row8, Column1)	2567.29	2443.00	431.39	0.02	0.17	2093.00	2181.72	2093.00	567.99	0.02	0.26	34.00	4.00	0.00	350.00	474.29	2040996.00	0.68	2335.45	2282.50
7	2	8	14063.00	9558.00	185.50	0	Spot (Block7, Row8, Column2)	2587.20	2543.00	288.67	0.01	0.11	2175.00	2180.87	2175.00	224.73	0.00	0.10	70.00	40.00	0.00	368.00	412.20	2501826.00	1.81	2345.50	2344.00
7	3	8	14339.00	9555.00	188.15	0	Spot (Block7, Row8, Column3)	2616.83	2576.00	328.20	0.01	0.13	2172.00	2264.47	2172.00	491.78	0.02	0.22	41.00	5.00	0.00	404.00	444.83	2593276.00	0.72	2342.78	2357.50
7	4	8	14657.00	9553.00	182.15	0	Spot (Block7, Row8, Column4)	64074.61	65535.00	5798.12	0.01	0.09	2282.00	2422.49	2282.00	624.71	0.03	0.26	100.00	100.00	91.61	63253.00	61792.61	59590036.00	98.69	19348.09	16603.50
7	5	8	14961.00	9555.00	147.00	-50	Spot (Block7, Row8, Column5)	2520.06	2509.00	259.33	0.00	0.10	2295.00	2686.40	2295.00	1266.95	0.07	0.47	0.00	0.00	0.00	214.00	225.06	1481794.00	-0.13	2580.43	2546.50
7	6	8	15262.00	9552.00	250.55	0	Spot (Block7, Row8, Column6)	58858.09	65535.00	13738.82	0.05	0.23	2841.00	3492.26	2841.00	2034.29	0.09	0.58	100.00	100.00	76.32	62694.00	56017.09	107123088.00	27.22	15397.26	15305.50
7	7	8	15572.00	9556.00	157.20	0	Spot (Block7, Row8, Column7)	4840.01	4862.50	1243.11	0.00	0.26	2699.00	3025.56	2699.00	1181.75	0.05	0.39	72.00	43.00	0.00	2163.50	2141.01	3291206.00	1.54	3490.74	3226.00
7	8	8	15850.00	9556.00	167.70	0	Spot (Block7, Row8, Column8)	63889.91	65535.00	6314.25	0.01	0.10	2708.00	3489.45	2708.00	5635.47	0.11	1.62	100.00	100.00	91.27	62827.00	61181.91	49770744.00	10.72	19810.38	17605.00
8	1	1	18263.00	7456.00	164.85	0	Spot (Block8, Row1, Column1)	55330.50	65535.00	14207.27	0.07	0.26	1326.00	1471.54	1326.00	479.83	0.05	0.33	100.00	100.00	56.63	64209.00	54004.50	41719576.00	112.25	12748.95	10818.00
8	2	1	18558.00	7463.00	154.15	0	Spot (Block8, Row1, Column2)	7187.51	7051.00	2870.57	0.01	0.40	1248.00	1296.56	1248.00	309.05	0.02	0.24	100.00	100.00	0.00	5803.00	5939.51	4700632.00	19.06	2548.14	2457.00
8	3	1	18885.00	7461.00	179.65	0	Spot (Block8, Row1, Column3)	1455.64	1462.00	111.53	0.00	0.08	1226.00	1242.73	1226.00	111.28	0.01	0.09	82.00	53.00	0.00	236.00	229.64	1315901.00	1.91	1334.73	1316.00
8	4	1	19157.00	7459.00	154.85	0	Spot (Block8, Row1, Column4)	5565.30	5441.00	2292.46	0.01	0.41	1280.00	1293.85	1280.00	103.65	0.00	0.08	100.00	100.00	0.00	4161.00	4285.30	3650837.00	41.21	2270.72	2195.00
8	5	1	19466.00	7454.00	176.35	0	Spot (Block8, Row1, Column5)	1729.09	1704.50	248.82	0.01	0.14	1296.00	1324.54	1296.00	184.72	0.01	0.14	82.00	55.00	0.00	408.50	433.09	1500854.00	2.19	1417.54	1406.50
8	6	1	19755.00	7458.00	153.45	0	Spot (Block8, Row1, Column6)	4209.02	4011.00	1491.51	0.02	0.35	1270.00	1292.84	1270.00	168.55	0.01	0.13	100.00	100.00	0.00	2741.00	2939.02	2714818.00	17.30	1998.29	1921.00
8	7	1	20053.00	7462.00	152.85	0	Spot (Block8, Row1, Column7)	5477.09	5462.50	2123.70	0.00	0.39	1207.00	1221.72	1207.00	102.09	0.01	0.08	100.00	100.00	0.00	4255.50	4270.09	3494381.00	41.68	2288.96	2153.00
8	8	1	20368.00	7462.00	172.65	0	Spot (Block8, Row1, Column8)	1834.02	1741.00	320.15	0.02	0.17	1179.00	1195.17	1179.00	125.98	0.01	0.11	99.00	96.00	0.00	562.00	655.02	1525906.00	5.07	1370.65	1366.00
8	1	2	18281.00	7736.00	202.75	0	Spot (Block8, Row2, Column1)	1469.29	1423.00	143.91	0.01	0.10	1267.00	1309.94	1267.00	267.70	0.01	0.20	28.00	1.00	0.00	156.00	202.29	1716136.00	0.60	1398.76	1383.00
8	2	2	18566.00	7763.00	145.40	0	Spot (Block8, Row2, Column2)	1739.46	1737.00	239.19	0.00	0.14	1268.00	1279.34	1268.00	94.61	0.00	0.07	99.00	93.00	0.00	469.00	471.46	1001929.00	4.86	1440.01	1419.00
8	3	2	18854.00	7754.00	189.10	0	Spot (Block8, Row2, Column3)	1483.13	1470.00	148.39	0.00	0.10	1253.00	1265.64	1253.00	96.04	0.00	0.08	90.00	59.00	0.00	217.00	230.13	1484610.00	2.26	1360.87	1376.00
8	4	2	19169.00	7750.00	181.10	0	Spot (Block8, Row2, Column4)	1654.57	1641.50	162.27	0.00	0.10	1299.00	1331.10	1299.00	156.01	0.01	0.12	90.00	59.00	0.00	342.50	355.57	1522200.00	2.07	1448.80	1446.00
8	5	2	19463.00	7758.00	192.55	0	Spot (Block8, Row2, Column5)	15768.80	15664.00	4600.49	0.00	0.29	1361.00	1422.64	1361.00	244.79	0.02	0.17	100.00	100.00	0.00	14303.00	14407.80	16446854.00	58.60	4885.21	4482.00
8	6	2	19739.00	7737.00	206.40	0	Spot (Block8, Row2, Column6)	1615.35	1569.00	217.67	0.01	0.13	1325.00	1473.65	1325.00	558.08	0.05	0.38	7.00	0.00	0.00	244.00	290.35	1964264.00	0.25	1438.52	1425.00
8	7	2	20066.00	7761.00	207.70	0	Spot (Block8, Row2, Column7)	1450.18	1436.50	133.28	0.00	0.09	1233.00	1251.17	1233.00	116.23	0.01	0.09	74.00	43.00	0.00	203.50	217.18	1780824.00	1.71	1302.17	1298.00
8	8	2	20361.00	7760.00	147.00	-50	Spot (Block8, Row2, Column8)	1253.81	1250.00	72.62	0.00	0.06	1208.00	1279.96	1208.00	420.19	0.03	0.33	0.00	0.00	0.00	42.00	45.81	738495.00	-0.06	1254.86	1251.50
8	1	3	18264.00	8059.00	150.55	0	Spot (Block8, Row3, Column1)	3337.74	3283.50	853.20	0.01	0.26	1273.00	1288.45	1273.00	96.03	0.01	0.07	100.00	100.00	0.00	2010.50	2064.74	2056047.00	21.34	1853.77	1795.50
8	2	3	18564.00	8066.00	179.05	0	Spot (Block8, Row3, Column2)	1558.79	1556.00	131.93	0.00	0.08	1298.00	1339.33	1298.00	212.26	0.01	0.16	62.00	9.00	0.00	258.00	260.79	1404466.00	1.03	1394.23	1356.50
8	3	3	18848.00	8062.00	156.95	0	Spot (Block8, Row3, Column3)	2146.36	2160.00	391.61	0.00	0.18	1294.00	1318.73	1294.00	156.89	0.01	0.12	99.00	95.00	0.00	866.00	852.36	1453088.00	5.28	1529.30	1510.00
8	4	3	19161.00	8060.00	155.85	0	Spot (Block8, Row3, Column4)	5417.12	5017.00	2203.20	0.03	0.41	1288.00	1304.80	1288.00	113.71	0.01	0.09	100.00	100.00	0.00	3729.00	4129.12	3624056.00	36.16	2239.57	2205.50
8	5	3	19447.00	8044.00	156.25	0	Spot (Block8, Row3, Column5)	2392.22	2140.00	1755.73	0.05	0.73	1366.00	1525.28	1366.00	569.61	0.05	0.37	62.00	20.00	0.00	774.00	1026.22	1612359.00	1.52	1765.55	1600.00
8	6	3	19762.00	8058.00	205.25	0	Spot (Block8, Row3, Column6)	40556.48	37079.00	20476.99	0.04	0.50	1444.00	1727.67	1444.00	781.84	0.08	0.45	100.00	100.00	29.87	35635.00	39112.48	48465360.00	49.66	9843.56	9592.00
8	7	3	20062.00	8069.00	183.70	0	Spot (Block8, Row3, Column7)	1635.73	1591.00	252.19	0.01	0.15	1263.00	1469.96	1263.00	697.24	0.07	0.47	15.00	0.00	0.00	328.00	372.73	1547402.00	0.24	1334.55	1292.00
8	8	3	20365.00	8067.00	175.65	0	Spot (Block8, Row3, Column8)	61597.39	65535.00	10331.36	0.03	0.17	1249.00	1385.32	1249.00	620.55	0.04	0.45	100.00	100.00	83.18	64286.00	60348.39	53097504.00	97.03	14600.75	12693.00
8	1	4	18259.00	8362.00	153.70	0	Spot (Block8, Row4, Column1)	5338.92	4830.00	2254.63	0.04	0.42	1304.00	1360.56	1304.00	230.96	0.02	0.17	100.00	100.00	0.00	3526.00	4034.92	3438263.00	17.23	2165.31	2070.00
8	2	4	18562.00	8360.00	174.75	0	Spot (Block8, Row4, Column2)	11796.06	11245.00	5065.22	0.02	0.43	1360.00	1515.72	1360.00	523.28	0.05	0.35	100.00	100.00	0.00	9885.00	10436.06	10003060.00	19.65	3652.46	3569.50
8	3	4	18856.00	8359.00	154.75	0	Spot (Block8, Row4, Column3)	27166.36	25618.00	13969.14	0.03	0.51	1312.00	1430.86	1312.00	389.29	0.04	0.27	100.00	100.00	0.15	24306.00	25854.36	17848292.00	66.11	6063.87	5174.50
8	4	4	19145.00	8362.00	206.15	0	Spot (Block8, Row4, Column4)	1496.09	1497.00	124.43	0.00	0.08	1274.00	1294.05	1274.00	137.83	0.01	0.11	72.00	33.00	0.00	223.00	222.09	1816257.00	1.47	1359.89	1339.00
8	5	4	19467.00	8354.00	166.20	0	Spot (Block8, Row4, Column5)	1745.35	1710.00	170.39	0.01	0.10	1318.00	1372.99	1318.00	243.46	0.02	0.18	88.00	32.00	0.00	392.00	427.35	1340432.00	1.53	1486.26	1484.00
8	6	4	19767.00	8358.00	194.05	0	Spot (Block8, Row4, Column6)	18914.60	18840.00	5059.00	0.00	0.27	1379.00	1529.17	1379.00	511.31	0.04	0.33	100.00	100.00	0.00	17461.00	17535.60	20106220.00	34.00	5942.67	5361.00
8	7	4	20047.00	8365.00	172.15	0	Spot (Block8, Row4, Column7)	1871.82	1876.00	324.73	0.00	0.17	1270.00	1441.25	1270.00	521.94	0.05	0.36	58.00	9.00	0.00	606.00	601.82	1549868.00	0.82	1471.49	1451.50
8	8	4	20368.00	8369.00	162.50	0	Spot (Block8, Row4, Column8)	1837.28	1800.00	259.32	0.01	0.14	1224.00	1280.75	1224.00	374.52	0.02	0.29	82.00	29.00	0.00	576.00	613.28	1339377.00	1.49	1397.79	1386.00
8	1	5	18266.00	8661.00	150.90	0	Spot (Block8, Row5, Column1)	14785.75	14073.00	7447.55	0.02	0.50	1366.00	1571.29	1366.00	661.85	0.06	0.42	100.00	100.00	0.00	12707.00	13419.75	9196738.00	19.97	4198.65	3495.00
8	2	5	18558.00	8661.00	174.00	0	Spot (Block8, Row5, Column2)	62397.98	65535.00	8904.13	0.02	0.14	1465.00	1737.80	1465.00	779.51	0.07	0.45	100.00	100.00	85.70	64070.00	60932.98	52789240.00	77.82	15152.33	13709.00
8	3	5	18862.00	8659.00	163.00	0	Spot (Block8, Row5, Column3)	39794.06	37904.00	19515.74	0.02	0.49	1355.00	1506.99	1355.00	535.76	0.05	0.36	100.00	100.00	20.30	36549.00	38439.06	29208992.00	71.46	7784.14	7352.00
8	4	5	19162.00	8663.00	156.15	0	Spot (Block8, Row5, Column4)	2241.07	2136.00	448.64	0.02	0.20	1284.50	1345.08	1284.50	310.32	0.02	0.23	98.00	73.00	0.00	851.50	956.57	1499277.00	2.89	1553.27	1546.00
8	5	5	19463.00	8663.00	152.90	0	Spot (Block8, Row5, Column5)	20120.67	18993.00	9963.06	0.03	0.50	1297.00	1326.22	1297.00	170.64	0.01	0.13	100.00	100.00	0.00	17696.00	18823.67	12776624.00	110.14	5414.67	5108.50
8	6	5	19754.00	8645.00	158.45	0	Spot (Block8, Row5, Column6)	1652.37	1603.00	211.08	0.01	0.13	1349.00	1459.50	1349.00	454.74	0.03	0.31	18.00	1.00	0.00	254.00	303.37	1135177.00	0.42	1472.14	1452.00
8	7	5	20060.00	8654.00	196.05	0	Spot (Block8, Row5, Column7)	35912.66	32407.00	17811.24	0.04	0.50	1313.00	1511.25	1313.00	637.95	0.06	0.42	100.00	100.00	9.17	31094.00	34599.66	39144880.00	53.92	8712.28	8885.00
8	8	5	20357.00	8656.00	146.65	0	Spot (Block8, Row5, Column8)	2291.88	2318.50	590.13	0.01	0.26	1208.00	1285.27	1208.00	400.90	0.03	0.31	97.00	60.00	0.00	1110.50	1083.88	1347625.00	2.51	1528.15	1462.50
8	1	6	18260.00	8958.00	203.10	0	Spot (Block8, Row6, Column1)	35776.20	29157.00	20474.17	0.09	0.57	1376.00	1720.02	1376.00	887.55	0.10	0.52	100.00	100.00	21.38	27781.00	34400.20	42001504.00	38.37	8686.72	8681.00
8	2	6	18557.00	8961.00	207.45	0	Spot (Block8, Row6, Column2)	25023.69	24661.00	11045.29	0.01	0.44	1414.00	1742.30	1414.00	863.72	0.09	0.50	100.00	100.00	0.00	23247.00	23609.69	30679036.00	26.95	6882.36	6722.00
8	3	6	18858.00	8959.00	153.85	0	Spot (Block8, Row6, Column3)	8067.86	7701.00	3634.79	0.02	0.45	1362.00	1469.23	1362.00	424.93	0.03	0.29	100.00	100.00	0.00	6339.00	6705.86	5236039.00	15.53	2741.89	2467.00
8	4	6	19159.00	8958.00	169.20	0	Spot (Block8, Row6, Column4)	1722.98	1716.00	180.80	0.00	0.10	1304.00	1319.16	1304.00	114.55	0.01	0.09	97.00	82.00	0.00	412.00	418.98	1368050.00	3.53	1467.57	1434.00
8	5	6	19462.00	8962.00	150.10	0	Spot (Block8, Row6, Column5)	15197.84	14321.00	7155.04	0.03	0.47	1291.00	1325.50	1291.00	168.50	0.01	0.13	100.00	100.00	0.00	13030.00	13906.84	9361869.00	82.33	4186.60	3690.50
8	6	6	19751.00	8951.00	198.20	0	Spot (Block8, Row6, Column6)	1495.65	1494.00	123.93	0.00	0.08	1309.00	1412.44	1309.00	473.95	0.03	0.34	2.00	0.00	0.00	185.00	186.65	1670644.00	0.18	1376.26	1377.00
8	7	6	20063.00	8958.00	161.70	0	Spot (Block8, Row6, Column7)	2162.54	2129.00	412.18	0.01	0.19	1280.00	1352.08	1280.00	382.31	0.02	0.28	90.00	54.00	0.00	849.00	882.54	1563520.00	2.12	1501.14	1496.00
8	8	6	20365.00	8968.00	156.65	0	Spot (Block8, Row6, Column8)	1905.06	1903.00	315.10	0.00	0.17	1222.00	1252.13	1222.00	172.28	0.01	0.14	100.00	81.00	0.00	681.00	683.06	1285916.00	3.79	1415.60	1393.00
8	1	7	18259.00	9258.00	172.50	0	Spot (Block8, Row7, Column1)	15287.97	13822.50	7419.06	0.04	0.49	1267.00	1415.50	1267.00	538.58	0.05	0.38	100.00	100.00	0.00	12555.50	14020.97	12689012.00	25.76	3809.55	3780.50
8	2	7	18559.00	9259.00	147.00	-50	Spot (Block8, Row7, Column2)	1406.61	1396.00	81.39	0.00	0.06	1314.00	1414.04	1314.00	431.49	0.03	0.31	0.00	0.00	0.00	82.00	92.61	827086.00	-0.02	1404.04	1404.00
8	3	7	18852.00	9268.00	208.05	0	Spot (Block8, Row7, Column3)	1457.32	1467.50	105.93	0.00	0.07	1330.00	1345.79	1330.00	122.74	0.01	0.09	55.00	13.00	0.00	137.50	127.32	1804163.00	0.91	1392.04	1394.50
8	4	7	19167.00	9248.00	244.00	0	Spot (Block8, Row7, Column4)	1451.61	1413.50	184.53	0.01	0.13	1298.00	1356.96	1298.00	318.87	0.02	0.23	7.00	1.00	0.00	115.50	153.61	2476449.00	0.30	1317.47	1321.00
8	5	7	19455.00	9268.00	193.70	0	Spot (Block8, Row7, Column5)	1568.18	1548.00	192.94	0.01	0.12	1278.00	1388.90	1278.00	466.53	0.04	0.34	13.00	0.00	0.00	270.00	290.18	1665405.00	0.38	1354.75	1341.00
8	6	7	19764.00	9256.00	194.35	0	Spot (Block8, Row7, Column6)	30345.81	29645.50	14213.43	0.01	0.47	1356.00	1693.35	1356.00	850.44	0.10	0.50	100.00	100.00	0.09	28289.50	28989.81	32348624.00	33.69	7159.69	7134.00
8	7	7	20049.00	9272.00	164.45	0	Spot (Block8, Row7, Column7)	2664.13	2514.00	702.09	0.03	0.26	1328.00	1491.22	1328.00	537.48	0.05	0.36	89.00	56.00	0.00	1186.00	1336.13	1995430.00	2.18	1675.41	1613.00
8	8	7	20363.00	9253.00	190.05	0	Spot (Block8, Row7, Column8)	30534.87	31078.50	8850.31	0.01	0.29	1281.00	1375.85	1281.00	433.73	0.03	0.32	100.00	100.00	0.00	29797.50	29253.87	31145560.00	67.23	7779.90	6711.00
8	1	8	18253.00	9576.00	167.05	0	Spot (Block8, Row8, Column1)	1704.91	1677.00	240.00	0.01	0.14	1229.00	1267.22	1229.00	187.08	0.01	0.15	92.00	62.00	0.00	448.00	475.91	1323011.00	2.34	1389.57	1372.00
8	2	8	18553.00	9557.00	190.50	0	Spot (Block8, Row8, Column2)	1464.00	1440.50	142.98	0.01	0.10	1247.00	1261.85	1247.00	98.83	0.01	0.08	77.00	49.00	0.00	193.50	217.00	1502069.00	2.05	1301.95	1282.50
8	3	8	18855.00	9555.00	159.55	0	Spot (Block8, Row8, Column3)	1875.68	1803.00	274.52	0.02	0.15	1272.00	1337.27	1272.00	332.17	0.02	0.25	90.00	31.00	0.00	531.00	603.68	1311103.00	1.62	1495.97	1498.50
8	4	8	19162.00	9560.00	174.40	0	Spot (Block8, Row8, Column4)	64180.71	65535.00	5329.42	0.01	0.08	1324.00	1431.46	1324.00	444.76	0.03	0.31	100.00	100.00	91.59	64211.00	62856.71	54169092.00	141.08	17324.90	15086.50
8	5	8	19460.00	9553.00	203.10	0	Spot (Block8, Row8, Column5)	1398.44	1370.00	171.95	0.01	0.12	1284.00	1441.63	1284.00	612.84	0.05	0.43	1.00	0.00	0.00	86.00	114.44	1640367.00	-0.07	1292.53	1295.00
8	6	8	19762.00	9560.00	199.10	0	Spot (Block8, Row8, Column6)	43799.58	46183.00	21100.44	0.02	0.48	1308.00	1637.95	1308.00	877.02	0.10	0.54	100.00	100.00	38.42	44875.00	42491.58	49362564.00	48.07	9865.32	9903.00
8	7	8	20060.00	9558.00	151.90	0	Spot (Block8, Row8, Column7)	2580.57	2573.00	588.81	0.00	0.23	1307.00	1471.99	1307.00	628.44	0.05	0.43	82.00	50.00	0.00	1266.00	1273.57	1638665.00	1.76	1665.65	1571.00
8	8	8	20355.00	9561.00	166.75	0	Spot (Block8, Row8, Column8)	63471.43	65535.00	7082.47	0.01	0.11	1310.00	1445.61	1310.00	509.63	0.04	0.35	100.00	100.00	89.12	64225.00	62161.43	49000436.00	121.71	16300.81	14892.50
9	1	1	4753.00	11940.00	163.15	0	Spot (Block9, Row1, Column1)	61285.33	65535.00	9081.66	0.03	0.15	1603.00	1757.13	1603.00	513.70	0.04	0.29	100.00	100.00	73.58	63932.00	59682.33	45229008.00	115.88	14697.82	12858.00
9	2	1	5051.00	11947.00	154.40	0	Spot (Block9, Row1, Column2)	47439.99	53834.50	18609.25	0.05	0.39	1558.00	1690.95	1558.00	492.12	0.04	0.29	100.00	100.00	39.26	52276.50	45881.99	30931092.00	92.96	10414.98	9410.00
9	3	1	5352.00	11944.00	149.70	0	Spot (Block9, Row1, Column3)	15969.00	14318.00	9265.24	0.05	0.58	1562.00	1637.65	1562.00	312.87	0.02	0.19	100.00	100.00	0.00	12756.00	14407.00	9804965.00	45.81	4229.93	3951.00
9	4	1	5643.00	11944.00	150.30	0	Spot (Block9, Row1, Column4)	40129.18	39781.00	18597.52	0.00	0.46	1612.00	1732.20	1612.00	409.09	0.03	0.24	100.00	100.00	17.83	38169.00	38517.18	24759812.00	93.86	8708.50	8101.50
9	5	1	5954.00	11944.00	151.05	0	Spot (Block9, Row1, Column5)	37284.07	35579.00	21806.18	0.02	0.58	1595.00	1685.71	1595.00	355.06	0.02	0.21	100.00	100.00	21.99	33984.00	35689.07	23228072.00	100.26	7323.25	6464.50
9	6	1	6251.00	11943.00	148.95	0	Spot (Block9, Row1, Column6)	50666.54	57788.00	16208.09	0.06	0.32	1576.00	1676.75	1576.00	424.77	0.03	0.25	100.00	100.00	42.69	56212.00	49090.54	30856140.00	115.33	12061.28	10462.50
9	7	1	6542.00	11947.00	156.45	0	Spot (Block9, Row1, Column7)	61182.45	65535.00	8794.63	0.03	0.14	1560.00	1658.58	1560.00	436.23	0.03	0.26	100.00	100.00	73.82	63975.00	59622.45	41359708.00	136.45	15330.24	12728.50
9	8	1	6856.00	11942.00	164.10	0	Spot (Block9, Row1, Column8)	4022.80	3578.50	1894.40	0.05	0.47	1547.00	1581.54	1547.00	247.00	0.01	0.16	100.00	100.00	0.00	2031.50	2475.80	2976873.00	9.88	2160.51	2125.00
9	1	2	4783.00	12226.00	287.95	0	Spot (Block9, Row2, Column1)	1730.60	1723.00	123.94	0.00	0.07	1520.00	1671.99	1520.00	483.12	0.04	0.29	1.00	0.00	0.00	203.00	210.60	4200158.00	0.12	1614.65	1590.00
9	2	2	5049.00	12242.00	130.00	0	Spot (Block9, Row2, Column2)	27922.94	27987.00	9603.01	0.00	0.34	1584.00	1696.54	1584.00	424.10	0.03	0.25	100.00	100.00	0.00	26403.00	26338.94	12649092.00	61.84	7213.12	6901.00
9	3	2	5351.00	12243.00	149.15	0	Spot (Block9, Row2, Column3)	4967.71	4832.50	1568.74	0.01	0.32	1578.00	1699.32	1578.00	451.68	0.03	0.27	100.00	99.00	0.00	3254.50	3389.71	3030304.00	7.24	2413.69	2312.00
9	4	2	5656.00	12240.00	183.60	0	Spot (Block9, Row2, Column4)	15482.64	15576.00	6635.78	0.00	0.43	1659.00	1819.33	1659.00	520.51	0.04	0.29	100.00	100.00	0.00	13917.00	13823.64	14646573.00	26.25	4611.50	4637.00
9	5	2	5956.00	12246.00	176.00	0	Spot (Block9, Row2, Column5)	34570.50	33969.00	12936.91	0.01	0.37	1674.50	1854.07	1674.50	576.08	0.04	0.31	100.00	100.00	0.46	32294.50	32896.00	29903508.00	56.79	8396.95	8084.00
9	6	2	6244.00	12240.00	153.35	0	Spot (Block9, Row2, Column6)	9106.24	8718.00	4117.64	0.02	0.45	1578.00	1809.55	1578.00	865.55	0.06	0.48	100.00	96.00	0.00	7140.00	7528.24	5946373.00	8.43	3019.77	2647.00
9	7	2	6550.00	12244.00	153.25	0	Spot (Block9, Row2, Column7)	9745.33	9101.00	4662.06	0.03	0.48	1540.00	1652.14	1540.00	563.97	0.03	0.34	100.00	99.00	0.00	7561.00	8205.33	6305230.00	14.35	3212.87	3106.50
9	8	2	6843.00	12245.00	226.50	0	Spot (Block9, Row2, Column8)	1693.30	1683.00	140.30	0.00	0.08	1551.00	1622.10	1551.00	414.57	0.02	0.26	2.00	0.00	0.00	132.00	142.30	2494232.00	0.17	1588.27	1584.00
9	1	3	4751.00	12543.00	150.90	0	Spot (Block9, Row3, Column1)	38869.46	38478.00	19901.07	0.00	0.51	1500.00	1566.59	1500.00	310.08	0.02	0.20	100.00	100.00	16.83	36978.00	37369.46	24254648.00	120.30	8349.24	7742.00
9	2	3	5053.00	12544.00	150.05	0	Spot (Block9, Row3, Column2)	6784.72	6510.00	2323.11	0.02	0.34	1569.00	1733.13	1569.00	484.77	0.04	0.28	100.00	100.00	0.00	4941.00	5215.72	4186174.00	10.42	2839.85	2687.00
9	3	3	5344.00	12540.00	149.85	0	Spot (Block9, Row3, Column3)	51803.76	62723.00	16257.04	0.08	0.31	1630.50	1777.99	1630.50	604.99	0.04	0.34	100.00	100.00	46.42	61092.50	50173.26	31807736.00	82.69	11446.57	9645.00
9	4	3	5655.00	12545.00	154.90	0	Spot (Block9, Row3, Column4)	56066.90	65535.00	13542.91	0.07	0.24	1640.00	1800.91	1640.00	599.83	0.04	0.33	100.00	100.00	57.89	63895.00	54426.90	37284800.00	90.47	12677.92	11975.50
9	5	3	5949.00	12543.00	146.15	0	Spot (Block9, Row3, Column5)	40186.91	39060.00	18342.21	0.01	0.46	1694.00	1999.32	1694.00	928.81	0.07	0.46	100.00	100.00	16.03	37366.00	38492.91	23308496.00	41.11	9003.60	7875.50
9	6	3	6252.00	12543.00	249.60	0	Spot (Block9, Row3, Column6)	58972.24	65535.00	13804.24	0.05	0.23	1704.00	2212.86	1704.00	1343.23	0.11	0.61	100.00	100.00	75.93	63831.00	57268.24	106564208.00	42.26	13872.99	13422.00
9	7	3	6556.00	12545.00	150.90	0	Spot (Block9, Row3, Column7)	28234.30	24830.00	16894.96	0.06	0.60	1595.00	1815.43	1595.00	884.56	0.06	0.49	100.00	100.00	1.12	23235.00	26639.30	17618204.00	29.87	5960.85	5442.00
9	8	3	6853.00	12549.00	166.30	0	Spot (Block9, Row3, Column8)	58228.43	65535.00	12286.48	0.05	0.21	1585.00	1714.77	1585.00	593.53	0.03	0.35	100.00	100.00	63.23	63950.00	56643.43	44661636.00	95.22	13683.95	13497.50
9	1	4	4751.00	12844.00	151.50	0	Spot (Block9, Row4, Column1)	54765.19	65535.00	14783.60	0.08	0.27	1564.00	1684.30	1564.00	436.20	0.03	0.26	100.00	100.00	57.01	63971.00	53201.19	34392808.00	121.69	12589.93	11228.00
9	2	4	5052.00	12845.00	163.50	0	Spot (Block9, Row4, Column2)	13410.63	12784.00	5248.82	0.02	0.39	1582.00	1776.99	1582.00	575.76	0.05	0.32	100.00	100.00	0.00	11202.00	11828.63	9923868.00	20.21	4140.30	4075.50
9	3	4	5351.00	12843.00	164.75	0	Spot (Block9, Row4, Column3)	64056.19	65535.00	5955.69	0.01	0.09	1626.00	1820.59	1626.00	664.26	0.05	0.36	100.00	100.00	92.42	63909.00	62430.19	48170732.00	93.69	17497.97	15085.00
9	4	4	5652.00	12844.00	158.35	0	Spot (Block9, Row4, Column4)	2642.00	2628.50	460.16	0.00	0.17	1601.00	1707.23	1601.00	501.34	0.03	0.29	90.00	52.00	0.00	1027.50	1041.00	1838834.00	1.86	1895.27	1870.00
9	5	4	5946.00	12847.00	147.65	0	Spot (Block9, Row4, Column5)	26968.27	21475.50	18782.46	0.10	0.70	1616.00	1759.52	1616.00	461.90	0.04	0.26	100.00	100.00	12.04	19859.50	25352.27	16127027.00	54.58	6896.69	5086.00
9	6	4	6250.00	12844.00	176.60	0	Spot (Block9, Row4, Column6)	42298.50	41986.00	15799.41	0.00	0.37	1693.00	1948.17	1693.00	909.37	0.06	0.47	100.00	100.00	9.62	40293.00	40605.50	36926672.00	44.37	10185.62	9400.50
9	7	4	6548.00	12845.00	149.05	0	Spot (Block9, Row4, Column7)	17769.24	15203.50	11393.35	0.07	0.64	1639.00	1838.64	1639.00	814.63	0.05	0.44	100.00	97.00	0.00	13564.50	16130.24	10803699.00	19.56	4524.92	4203.00
9	8	4	6851.00	12849.00	151.70	0	Spot (Block9, Row4, Column8)	8584.67	8125.50	3684.47	0.02	0.43	1634.00	1746.48	1634.00	659.50	0.03	0.38	100.00	100.00	0.00	6491.50	6950.67	5425512.00	10.37	3159.79	2935.00
9	1	5	4755.00	13143.00	153.65	0	Spot (Block9, Row5, Column1)	59104.56	65535.00	11726.17	0.04	0.20	1649.00	1940.39	1649.00	898.87	0.07	0.46	100.00	100.00	69.34	63886.00	57455.56	38359192.00	63.60	13527.32	11655.00
9	2	5	5052.00	13143.00	161.75	0	Spot (Block9, Row5, Column2)	60222.73	65535.00	10461.17	0.04	0.17	1671.00	2028.21	1671.00	990.23	0.08	0.49	100.00	100.00	70.90	63864.00	58551.73	43661888.00	58.77	15158.38	14303.50
9	3	5	5352.00	13144.00	153.15	0	Spot (Block9, Row5, Column3)	47843.41	54299.00	18256.08	0.05	0.38	1656.00	1864.20	1656.00	649.34	0.05	0.35	100.00	100.00	39.78	52643.00	46187.41	30667832.00	70.81	10057.09	8823.00
9	4	5	5649.00	13143.00	147.60	0	Spot (Block9, Row5, Column4)	33682.96	30808.50	18420.68	0.04	0.55	1664.00	1784.55	1664.00	451.24	0.03	0.25	100.00	100.00	6.54	29144.50	32018.96	20075088.00	70.69	7538.87	6689.00
9	5	5	5949.00	13145.00	164.50	0	Spot (Block9, Row5, Column5)	63890.29	65535.00	6202.76	0.01	0.10	1662.00	1793.75	1662.00	514.71	0.03	0.29	100.00	100.00	90.55	63873.00	62228.29	47982084.00	120.64	17085.68	14478.00
9	6	5	6253.00	13144.00	149.80	0	Spot (Block9, Row5, Column6)	10607.24	10036.00	4317.30	0.02	0.41	1681.00	1914.13	1681.00	842.16	0.06	0.44	100.00	100.00	0.00	8355.00	8926.24	6470416.00	10.32	3641.56	3602.00
9	7	5	6553.00	13146.00	218.70	0	Spot (Block9, Row5, Column7)	52836.46	65535.00	16261.90	0.09	0.31	1723.00	2062.25	1723.00	1059.84	0.08	0.51	100.00	100.00	54.44	63812.00	51113.46	72598040.00	47.91	13299.93	13478.00
9	8	5	6854.00	13145.00	149.25	0	Spot (Block9, Row5, Column8)	37744.31	34171.00	21901.12	0.04	0.58	1657.00	1792.36	1657.00	611.23	0.03	0.34	100.00	100.00	21.19	32514.00	36087.31	22797652.00	58.82	7911.09	6684.00
9	1	6	4749.00	13444.00	250.10	0	Spot (Block9, Row6, Column1)	59388.01	65535.00	12590.07	0.04	0.21	1751.00	2210.70	1751.00	1282.14	0.10	0.58	100.00	100.00	73.16	63784.00	57637.01	107077912.00	44.60	14994.13	14774.00
9	2	6	5045.00	13441.00	229.15	0	Spot (Block9, Row6, Column2)	48781.78	52990.50	17200.20	0.04	0.35	1712.00	2216.68	1712.00	1368.55	0.11	0.62	100.00	100.00	40.28	51278.50	47069.78	73758672.00	34.03	13274.27	13188.50
9	3	6	5347.00	13442.00	154.05	0	Spot (Block9, Row6, Column3)	59948.58	65535.00	10203.35	0.04	0.17	1641.00	1863.00	1641.00	803.66	0.06	0.43	100.00	100.00	69.29	63894.00	58307.58	38847016.00	72.28	16008.43	12903.00
9	4	6	5649.00	13441.00	147.95	0	Spot (Block9, Row6, Column4)	16006.48	15143.50	7591.83	0.02	0.47	1708.00	1811.34	1708.00	407.15	0.03	0.22	100.00	100.00	0.00	13435.50	14298.48	9603890.00	34.86	4620.70	4362.00
9	5	6	5950.00	13443.00	159.80	0	Spot (Block9, Row6, Column5)	63865.80	65535.00	6259.34	0.01	0.10	1758.00	1908.63	1758.00	543.18	0.04	0.28	100.00	100.00	90.75	63777.00	62107.80	44898088.00	114.06	17475.20	14738.50
9	6	6	6255.00	13443.00	157.30	0	Spot (Block9, Row6, Column6)	4814.85	4460.00	2028.91	0.03	0.42	1729.00	1920.95	1729.00	811.08	0.05	0.42	90.00	67.00	0.00	2731.00	3085.85	3274097.00	3.57	2401.07	2363.00
9	7	6	6552.00	13443.00	151.95	0	Spot (Block9, Row6, Column7)	46237.54	52977.00	19943.14	0.06	0.43	1748.00	1936.88	1748.00	747.42	0.04	0.39	100.00	100.00	38.92	51229.00	44489.54	29222312.00	59.27	10593.92	9492.50
9	8	6	6854.00	13447.00	151.60	0	Spot (Block9, Row6, Column8)	47027.32	56636.50	20336.88	0.08	0.43	1689.00	1836.29	1689.00	1361.84	0.04	0.74	100.00	100.00	42.83	54947.50	45338.32	29533352.00	33.18	11335.15	9749.50
9	1	7	4748.00	13742.00	157.60	0	Spot (Block9, Row7, Column1)	19673.73	18288.00	8549.95	0.03	0.43	1579.00	1786.36	1579.00	752.27	0.05	0.42	100.00	100.00	0.00	16709.00	18094.73	13535525.00	23.78	5022.66	4844.00
9	2	7	5057.00	13743.00	189.75	0	Spot (Block9, Row7, Column2)	2575.58	2415.00	600.48	0.03	0.23	1620.00	1803.01	1620.00	752.62	0.05	0.42	51.00	20.00	0.00	795.00	955.58	2621936.00	1.03	1877.92	1841.00
9	3	7	5345.00	13738.00	194.85	0	Spot (Block9, Row7, Column3)	1869.03	1849.00	137.76	0.00	0.07	1603.00	1662.19	1603.00	340.11	0.02	0.20	27.00	0.00	0.00	246.00	266.03	2007337.00	0.61	1683.00	1690.50
9	4	7	5664.00	13746.00	176.50	0	Spot (Block9, Row7, Column4)	2793.64	2547.00	1100.15	0.04	0.39	1696.00	1806.00	1696.00	443.18	0.03	0.25	89.00	48.00	0.00	851.00	1097.64	2430470.00	2.23	2032.68	2030.00
9	5	7	5950.00	13745.00	190.55	0	Spot (Block9, Row7, Column5)	13245.18	12129.00	6199.40	0.04	0.47	1877.00	2208.75	1877.00	1054.80	0.07	0.48	100.00	100.00	0.00	10252.00	11368.18	13576310.00	10.46	4577.90	4568.50
9	6	7	6250.00	13742.00	220.90	0	Spot (Block9, Row7, Column6)	50248.90	65535.00	18335.63	0.12	0.36	1993.00	2513.40	1993.00	1464.53	0.10	0.58	100.00	100.00	52.46	63542.00	48255.90	70499936.00	32.59	13442.07	13758.00
9	7	7	6545.00	13745.00	153.45	0	Spot (Block9, Row7, Column7)	54867.43	65535.00	14032.36	0.08	0.26	1888.00	2196.49	1888.00	936.39	0.07	0.43	100.00	100.00	53.53	63647.00	52979.43	35773856.00	56.25	12855.29	11797.50
9	8	7	6851.00	13748.00	180.85	0	Spot (Block9, Row7, Column8)	56510.04	65535.00	12003.96	0.06	0.21	1786.00	2020.66	1786.00	1463.11	0.05	0.72	100.00	100.00	50.98	63749.00	54724.04	51989704.00	37.24	14586.71	13241.00
9	1	8	4746.00	14047.00	160.50	0	Spot (Block9, Row8, Column1)	2546.01	2436.00	626.17	0.02	0.25	1546.00	1590.65	1546.00	253.23	0.01	0.16	97.00	78.00	0.00	890.00	1000.01	1812758.00	3.77	1817.56	1841.50
9	2	8	5053.00	14041.00	151.75	0	Spot (Block9, Row8, Column2)	7752.46	7305.00	3182.96	0.03	0.41	1576.00	1600.25	1576.00	132.08	0.01	0.08	100.00	100.00	0.00	5729.00	6176.46	4876297.00	46.58	3044.66	2910.50
9	3	8	5347.00	14040.00	152.35	0	Spot (Block9, Row8, Column3)	17628.24	14737.50	11401.64	0.08	0.65	1584.00	1652.52	1584.00	317.00	0.02	0.19	100.00	100.00	0.00	13153.50	16044.24	11246815.00	50.40	4255.89	3971.00
9	4	8	5651.00	14047.00	162.95	0	Spot (Block9, Row8, Column4)	64111.14	65535.00	5481.05	0.01	0.09	1658.00	1753.97	1658.00	435.14	0.02	0.25	100.00	100.00	91.24	63877.00	62453.14	46865704.00	143.30	18577.54	17743.00
9	5	8	5945.00	14024.00	230.50	0	Spot (Block9, Row8, Column5)	2427.77	2340.00	673.78	0.02	0.28	1736.00	2064.54	1736.00	987.75	0.08	0.48	23.00	1.00	0.00	604.00	691.77	3709632.00	0.37	2031.31	1974.50
9	6	8	6253.00	14045.00	251.60	0	Spot (Block9, Row8, Column6)	59044.29	65535.00	13141.34	0.05	0.22	2061.00	2514.83	2061.00	1427.29	0.09	0.57	100.00	100.00	74.70	63474.00	56983.29	108524768.00	39.61	14304.07	13688.50
9	7	8	6552.00	14044.00	148.50	0	Spot (Block9, Row8, Column7)	33707.43	32159.50	16589.15	0.02	0.49	1925.00	2289.07	1925.00	1002.11	0.08	0.44	100.00	100.00	2.66	30234.50	31782.43	20291888.00	31.35	8347.98	7701.00
9	8	8	6843.00	14047.00	165.25	0	Spot (Block9, Row8, Column8)	63258.74	65535.00	7605.53	0.02	0.12	1932.00	2186.54	1932.00	768.57	0.05	0.35	100.00	100.00	89.55	63603.00	61326.74	47824080.00	79.46	17319.82	14724.00
10	1	1	9254.00	11948.00	163.95	0	Spot (Block10, Row1, Column1)	59747.36	65535.00	10411.64	0.04	0.17	1600.00	1701.03	1600.00	438.59	0.03	0.26	100.00	100.00	68.63	63935.00	58147.36	44571956.00	132.35	14044.91	12819.50
10	2	1	9549.00	11949.00	158.80	0	Spot (Block10, Row1, Column2)	3839.67	3756.00	1158.45	0.01	0.30	1520.00	1576.03	1520.00	314.01	0.02	0.20	100.00	97.00	0.00	2236.00	2319.67	2649369.00	7.21	2113.67	2032.50
10	3	1	9865.00	11953.00	203.70	0	Spot (Block10, Row1, Column3)	1949.67	1849.50	309.37	0.02	0.16	1519.00	1546.23	1519.00	152.67	0.01	0.10	87.00	53.00	0.00	330.50	430.67	2292816.00	2.64	1667.71	1638.50
10	4	1	10153.00	11956.00	158.85	0	Spot (Block10, Row1, Column4)	2944.47	2954.00	581.47	0.00	0.20	1539.00	1559.48	1539.00	160.62	0.01	0.10	100.00	100.00	0.00	1415.00	1405.47	2058185.00	8.62	1989.43	1971.00
10	5	1	10456.00	11952.00	159.80	0	Spot (Block10, Row1, Column5)	2724.47	2670.00	573.85	0.01	0.21	1526.00	1578.02	1526.00	275.25	0.01	0.17	99.00	88.00	0.00	1144.00	1198.47	1926199.00	4.17	1866.56	1842.50
10	6	1	10749.00	11946.00	154.90	0	Spot (Block10, Row1, Column6)	3381.69	3174.00	922.67	0.03	0.27	1516.00	1555.03	1516.00	166.10	0.01	0.11	100.00	99.00	0.00	1658.00	1865.69	2235299.00	11.00	2025.26	2009.00
10	7	1	11047.00	11950.00	151.65	0	Spot (Block10, Row1, Column7)	5656.74	5347.00	2094.12	0.02	0.37	1544.00	1568.78	1544.00	162.82	0.01	0.10	100.00	100.00	0.00	3803.00	4112.74	3580717.00	25.11	2543.83	2473.00
10	8	1	11356.00	11950.00	161.95	0	Spot (Block10, Row1, Column8)	3582.06	3460.00	954.04	0.02	0.27	1580.00	1587.76	1580.00	156.61	0.00	0.10	100.00	100.00	0.00	1880.00	2002.06	2604160.00	12.73	2134.48	2135.00
10	1	2	9265.00	12263.00	181.90	0	Spot (Block10, Row2, Column1)	1775.10	1767.00	174.72	0.00	0.10	1520.00	1566.79	1520.00	272.62	0.01	0.17	42.00	6.00	0.00	247.00	255.10	1645522.00	0.76	1648.77	1612.00
10	2	2	9557.00	12249.00	120.85	0	Spot (Block10, Row2, Column2)	2542.26	2534.50	247.73	0.00	0.10	1505.00	1519.38	1505.00	136.37	0.00	0.09	100.00	100.00	0.00	1029.50	1037.26	986396.00	7.50	1960.06	1916.00
10	3	2	9855.00	12248.00	165.10	0	Spot (Block10, Row2, Column3)	2040.77	1981.00	242.96	0.01	0.12	1492.00	1520.05	1492.00	159.21	0.01	0.10	98.00	84.00	0.00	489.00	548.77	1548946.00	3.27	1727.05	1704.50
10	4	2	10157.00	12241.00	201.60	0	Spot (Block10, Row2, Column4)	2161.89	2080.50	390.20	0.02	0.18	1541.00	1588.28	1541.00	265.43	0.01	0.17	86.00	51.00	0.00	539.50	620.89	2494818.00	2.16	1751.19	1748.00
10	5	2	10460.00	12250.00	186.55	0	Spot (Block10, Row2, Column5)	35844.36	35491.50	11236.76	0.00	0.31	1569.00	1686.03	1569.00	494.43	0.03	0.29	100.00	100.00	0.92	33922.50	34275.36	34984084.00	69.09	9598.59	8837.00
10	6	2	10755.00	12250.00	147.00	-50	Spot (Block10, Row2, Column6)	2166.15	2115.00	378.50	0.01	0.17	1556.00	1829.48	1556.00	992.68	0.07	0.54	14.00	1.00	0.00	559.00	610.15	1271529.00	0.34	1830.62	1823.00
10	7	2	11061.00	12269.00	203.95	0	Spot (Block10, Row2, Column7)	1999.46	1942.00	306.22	0.01	0.15	1524.00	1659.01	1524.00	748.44	0.04	0.45	17.00	0.00	0.00	418.00	475.46	2363363.00	0.45	1699.78	1655.00
10	8	2	11367.00	12249.00	222.20	0	Spot (Block10, Row2, Column8)	1683.54	1666.00	154.64	0.00	0.09	1545.00	1606.07	1545.00	396.85	0.02	0.25	7.00	0.00	0.00	121.00	138.54	2388941.00	0.20	1583.81	1566.00
10	1	3	9251.00	12548.00	148.15	0	Spot (Block10, Row3, Column1)	6746.66	6671.00	2246.85	0.00	0.33	1506.00	1541.48	1506.00	267.59	0.01	0.17	100.00	100.00	0.00	5165.00	5240.66	4054744.00	19.45	2811.38	2725.00
10	2	3	9561.00	12557.00	167.05	0	Spot (Block10, Row3, Column2)	2185.02	2173.00	325.66	0.00	0.15	1506.00	1599.31	1506.00	491.20	0.03	0.31	69.00	15.00	0.00	667.00	679.02	1691209.00	1.19	1731.91	1724.50
10	3	3	9841.00	12549.00	136.95	0	Spot (Block10, Row3, Column3)	6668.39	4684.50	7565.23	0.15	1.13	1492.00	1525.64	1492.00	190.78	0.01	0.13	100.00	100.00	0.60	3192.50	5176.39	3360868.00	26.96	3540.68	3608.50
10	4	3	10157.00	12552.00	155.90	0	Spot (Block10, Row3, Column4)	3128.14	3033.00	645.96	0.01	0.21	1507.00	1547.27	1507.00	195.02	0.01	0.13	100.00	99.00	0.00	1526.00	1621.14	2095856.00	8.11	1959.59	1942.00
10	5	3	10459.00	12527.00	168.40	0	Spot (Block10, Row3, Column5)	3937.04	2875.00	5757.44	0.14	1.46	1570.00	1869.46	1570.00	988.10	0.08	0.53	63.00	31.00	0.38	1305.00	2367.04	3118133.00	2.09	2289.26	2038.00
10	6	3	10758.00	12549.00	231.75	0	Spot (Block10, Row3, Column6)	57357.21	65535.00	13742.99	0.06	0.24	1714.00	2441.23	1714.00	1770.73	0.15	0.73	100.00	100.00	63.31	63821.00	55643.21	88789936.00	31.01	13400.37	12854.50
10	7	3	11055.00	12551.00	147.00	-50	Spot (Block10, Row3, Column7)	2285.27	2260.50	285.63	0.00	0.12	1604.00	1976.06	1604.00	1422.89	0.09	0.72	1.00	0.00	0.00	656.50	681.27	1348308.00	0.22	2014.34	1978.00
10	8	3	11354.00	12554.00	173.25	0	Spot (Block10, Row3, Column8)	60886.30	65535.00	10879.77	0.03	0.18	1589.00	1711.42	1589.00	635.90	0.03	0.37	100.00	100.00	78.46	63946.00	59297.30	51449456.00	93.06	14704.59	13978.00
10	1	4	9251.00	12847.00	149.80	0	Spot (Block10, Row4, Column1)	4543.06	4275.50	1509.72	0.03	0.33	1534.00	1624.97	1534.00	484.92	0.03	0.30	99.00	95.00	0.00	2741.50	3009.06	2816700.00	6.02	2252.34	2133.00
10	2	4	9551.00	12852.00	171.70	0	Spot (Block10, Row4, Column2)	34152.44	32064.50	16020.62	0.03	0.47	1562.00	1764.18	1562.00	714.13	0.05	0.40	100.00	100.00	4.03	30502.50	32590.44	27936728.00	45.35	7573.38	7405.00
10	3	4	9856.00	12849.00	148.00	0	Spot (Block10, Row4, Column3)	11660.85	11171.00	4754.06	0.02	0.41	1545.00	1708.82	1545.00	665.34	0.04	0.39	100.00	100.00	0.00	9626.00	10115.85	6961530.00	14.96	4058.75	3878.00
10	4	4	10143.00	12833.00	182.40	0	Spot (Block10, Row4, Column4)	1860.69	1822.00	185.60	0.01	0.10	1506.00	1537.03	1506.00	149.30	0.01	0.10	90.00	54.00	0.00	316.00	354.69	1734167.00	2.17	1701.01	1691.50
10	5	4	10442.00	12848.00	190.35	0	Spot (Block10, Row4, Column5)	2356.07	2222.00	501.14	0.03	0.21	1536.00	1622.62	1536.00	349.13	0.02	0.22	81.00	49.00	0.00	686.00	820.07	2412619.00	2.10	1778.06	1760.00
10	6	4	10754.00	12850.00	188.50	0	Spot (Block10, Row4, Column6)	41596.07	42056.00	13429.66	0.00	0.32	1681.00	2003.17	1681.00	954.86	0.08	0.48	100.00	100.00	4.41	40375.00	39915.07	41471312.00	41.46	10302.93	9334.00
10	7	4	11052.00	12840.00	163.10	0	Spot (Block10, Row4, Column7)	2389.22	2304.50	454.80	0.02	0.19	1650.00	1951.06	1650.00	1071.70	0.07	0.55	24.00	0.00	0.00	654.50	739.22	1758468.00	0.41	1834.57	1797.00
10	8	4	11349.00	12858.00	161.10	0	Spot (Block10, Row4, Column8)	2496.98	2486.50	340.75	0.00	0.14	1599.00	1690.21	1599.00	504.49	0.02	0.30	87.00	38.00	0.00	887.50	897.98	1787839.00	1.60	1883.99	1838.00
10	1	5	9253.00	13147.00	147.45	0	Spot (Block10, Row5, Column1)	5688.14	5455.00	1855.56	0.02	0.33	1597.00	1846.29	1597.00	889.62	0.06	0.48	100.00	88.00	0.00	3858.00	4091.14	3401509.00	4.32	2558.83	2514.50
10	2	5	9556.00	13151.00	169.15	0	Spot (Block10, Row5, Column2)	61972.80	65535.00	9083.11	0.02	0.15	1683.00	2018.95	1683.00	978.05	0.08	0.48	100.00	100.00	81.53	63852.00	60289.80	49330844.00	61.30	15167.51	13914.00
10	3	5	9858.00	13153.00	165.65	0	Spot (Block10, Row5, Column3)	56748.02	65535.00	13777.63	0.06	0.24	1622.00	1842.09	1622.00	796.71	0.06	0.43	100.00	100.00	62.24	63913.00	55126.02	43128892.00	68.92	12237.10	11729.00
10	4	5	10154.00	13151.00	154.45	0	Spot (Block10, Row5, Column4)	2551.22	2512.00	391.76	0.01	0.15	1505.00	1612.17	1505.00	521.63	0.03	0.32	90.00	45.00	0.00	1007.00	1046.22	1671050.00	1.80	1879.05	1865.00
10	5	5	10454.00	13155.00	146.70	0	Spot (Block10, Row5, Column5)	19583.25	18303.00	9501.25	0.03	0.49	1498.00	1543.45	1498.00	194.72	0.01	0.13	100.00	100.00	0.00	16805.00	18085.25	11534535.00	92.65	4928.59	4401.50
10	6	5	10754.00	13151.00	147.00	-50	Spot (Block10, Row5, Column6)	2436.50	2356.00	350.15	0.01	0.14	1627.00	1893.45	1627.00	874.21	0.07	0.46	33.00	1.00	0.00	729.00	809.50	1435099.00	0.62	2083.21	2079.00
10	7	5	11052.00	13148.00	219.95	0	Spot (Block10, Row5, Column7)	58225.38	65535.00	13138.85	0.05	0.23	1779.00	2146.05	1779.00	1042.75	0.08	0.49	100.00	100.00	68.76	63756.00	56446.38	80526640.00	53.78	13972.99	13572.50
10	8	5	11360.00	13158.00	156.10	0	Spot (Block10, Row5, Column8)	3128.52	3042.00	743.06	0.01	0.24	1630.00	1765.40	1630.00	596.90	0.03	0.34	89.00	60.00	0.00	1412.00	1498.52	2105495.00	2.28	2063.79	2051.00
10	1	6	9253.00	13452.00	230.55	0	Spot (Block10, Row6, Column1)	54055.66	65535.00	14715.75	0.08	0.27	1742.00	2340.14	1742.00	1503.00	0.13	0.64	100.00	100.00	51.76	63793.00	52313.66	82705944.00	34.41	13717.41	13595.00
10	2	6	9554.00	13449.00	225.60	0	Spot (Block10, Row6, Column2)	54961.10	65535.00	15463.27	0.08	0.28	1740.00	2246.40	1740.00	1410.73	0.11	0.63	100.00	100.00	58.65	63795.00	53221.10	80683744.00	37.37	13247.35	12384.00
10	3	6	9849.00	13450.00	152.80	0	Spot (Block10, Row6, Column3)	4840.88	4687.00	1413.21	0.01	0.29	1676.00	1864.71	1676.00	799.94	0.05	0.43	99.00	87.00	0.00	3011.00	3164.88	3122366.00	3.72	2481.54	2411.00
10	4	6	10156.00	13456.00	167.95	0	Spot (Block10, Row6, Column4)	2688.22	2611.50	587.03	0.01	0.22	1552.00	1569.58	1552.00	165.17	0.00	0.11	100.00	95.00	0.00	1059.50	1136.22	2107566.00	6.77	1838.66	1806.50
10	5	6	10454.00	13453.00	146.40	0	Spot (Block10, Row6, Column5)	12785.37	12562.00	5217.74	0.01	0.41	1521.00	1603.93	1521.00	404.38	0.02	0.25	100.00	100.00	0.00	11041.00	11264.37	7479439.00	27.65	3893.59	3571.00
10	6	6	10754.00	13451.00	147.00	-50	Spot (Block10, Row6, Column6)	2323.76	2037.00	1538.03	0.06	0.66	1614.00	1803.27	1614.00	794.23	0.05	0.44	13.00	4.00	0.00	423.00	709.76	1368696.00	0.66	1871.12	1851.00
10	7	6	11058.00	13448.00	156.25	0	Spot (Block10, Row6, Column7)	4693.92	4426.00	1430.80	0.03	0.30	1705.00	1859.37	1705.00	671.18	0.04	0.36	100.00	87.00	0.00	2721.00	2988.92	3159010.00	4.22	2482.64	2437.00
10	8	6	11363.00	13459.00	160.65	0	Spot (Block10, Row6, Column8)	2634.10	2613.50	576.18	0.00	0.22	1674.00	1739.07	1674.00	443.65	0.02	0.26	75.00	52.00	0.00	939.50	960.10	1870212.00	2.02	1962.44	1932.50
10	1	7	9253.00	13746.00	167.80	0	Spot (Block10, Row7, Column1)	43302.61	42573.00	18578.20	0.01	0.43	1630.00	1974.90	1630.00	1035.30	0.08	0.52	100.00	100.00	26.54	40943.00	41672.61	33776244.00	39.92	8772.78	8296.00
10	2	7	9571.00	13754.00	228.75	0	Spot (Block10, Row7, Column2)	1908.20	1904.50	166.03	0.00	0.09	1661.00	1869.29	1661.00	852.47	0.05	0.46	0.00	0.00	0.00	243.50	247.20	2869931.00	0.05	1719.16	1704.00
10	3	7	9856.00	13762.00	213.20	0	Spot (Block10, Row7, Column3)	1929.71	1916.00	151.71	0.00	0.08	1645.00	1670.97	1645.00	173.08	0.01	0.10	75.00	33.00	0.00	271.00	284.71	2497042.00	1.49	1768.98	1751.00
10	4	7	10151.00	13763.00	228.25	0	Spot (Block10, Row7, Column4)	1881.82	1865.50	192.21	0.00	0.10	1625.00	1689.91	1625.00	358.25	0.02	0.21	32.00	0.00	0.00	240.50	256.82	2811441.00	0.54	1699.67	1661.00
10	5	7	10434.00	13743.00	219.50	0	Spot (Block10, Row7, Column5)	2222.61	2212.00	417.81	0.00	0.19	1632.00	1916.35	1632.00	952.64	0.07	0.50	12.00	0.00	0.00	580.00	590.61	3060534.00	0.32	1811.74	1756.50
10	6	7	10750.00	13750.00	222.95	0	Spot (Block10, Row7, Column6)	53750.51	65535.00	16233.21	0.09	0.30	1861.00	2466.91	1861.00	1534.84	0.12	0.62	100.00	100.00	59.71	63674.00	51889.51	76971592.00	33.41	13768.96	13259.00
10	7	7	11054.00	13750.00	155.30	0	Spot (Block10, Row7, Column7)	3116.99	3150.00	650.67	0.00	0.21	1798.00	2058.89	1798.00	881.21	0.06	0.43	70.00	20.00	0.00	1352.00	1318.99	2079029.00	1.20	2153.44	2110.50
10	8	7	11350.00	13747.00	184.40	0	Spot (Block10, Row7, Column8)	58421.16	65535.00	10187.08	0.05	0.17	1736.00	1903.31	1736.00	669.76	0.04	0.35	100.00	100.00	53.47	63799.00	56685.16	55617448.00	84.39	14974.75	13451.00
10	1	8	9253.00	14064.00	167.15	0	Spot (Block10, Row8, Column1)	2798.76	2540.00	1104.58	0.04	0.39	1702.00	1821.95	1702.00	686.57	0.03	0.38	61.00	17.00	0.00	838.00	1096.76	2163445.00	1.42	2048.35	1969.00
10	2	8	9553.00	14050.00	147.00	-50	Spot (Block10, Row8, Column2)	2102.09	2053.50	206.31	0.01	0.10	1682.50	1863.27	1682.50	2458.42	0.04	1.32	0.00	0.00	0.00	371.00	419.59	1236028.00	0.10	1936.86	1919.00
10	3	8	9859.00	14069.00	163.60	0	Spot (Block10, Row8, Column3)	2699.28	2298.00	1810.86	0.07	0.67	1671.00	1877.53	1671.00	2436.77	0.05	1.30	4.00	2.00	0.00	627.00	1028.28	2005563.00	0.34	1969.25	1742.00
10	4	8	10151.00	14056.00	168.60	0	Spot (Block10, Row8, Column4)	63830.38	65535.00	6050.01	0.01	0.09	1674.00	1762.77	1674.00	457.24	0.02	0.26	100.00	100.00	90.42	63861.00	62156.38	50618008.00	135.74	17587.81	15147.00
10	5	8	10436.00	14013.00	243.05	0	Spot (Block10, Row8, Column5)	1967.48	1932.50	313.65	0.01	0.16	1700.00	2076.76	1700.00	1204.66	0.09	0.58	1.00	0.00	0.00	232.50	267.48	3356527.00	-0.09	1770.30	1720.00
10	6	8	10756.00	14054.00	231.15	0	Spot (Block10, Row8, Column6)	56481.88	65535.00	14335.34	0.06	0.25	1993.00	2563.95	1993.00	1591.71	0.11	0.62	100.00	100.00	62.15	63542.00	54488.88	86700624.00	33.87	13666.88	13292.00
10	7	8	11060.00	14032.00	195.25	0	Spot (Block10, Row8, Column7)	3265.86	3044.50	818.32	0.03	0.25	1890.00	2221.09	1890.00	1049.85	0.07	0.47	54.00	20.00	0.00	1154.50	1375.86	3520601.00	1.00	2301.43	2211.00
10	8	8	11343.00	14050.00	168.65	0	Spot (Block10, Row8, Column8)	63643.25	65535.00	6735.30	0.01	0.11	1862.00	2068.55	1862.00	712.92	0.05	0.34	100.00	100.00	89.48	63673.00	61781.25	50215032.00	86.37	17092.89	15213.50
11	1	1	13754.00	11951.00	166.45	0	Spot (Block11, Row1, Column1)	57667.71	65535.00	12191.90	0.06	0.21	1431.00	1549.09	1431.00	434.14	0.03	0.28	100.00	100.00	61.90	64104.00	56236.71	44346892.00	129.26	13303.81	11359.00
11	2	1	14052.00	11960.00	155.90	0	Spot (Block11, Row1, Column2)	3153.10	3014.00	738.70	0.02	0.23	1377.00	1418.64	1377.00	297.53	0.01	0.21	99.00	98.00	0.00	1637.00	1776.10	2109426.00	5.83	1818.04	1784.00
11	3	1	14364.00	11960.00	196.15	0	Spot (Block11, Row1, Column3)	1646.46	1609.00	165.33	0.01	0.10	1382.00	1390.57	1382.00	119.24	0.00	0.09	80.00	47.00	0.00	227.00	264.46	1797929.00	2.15	1467.00	1471.00
11	4	1	14653.00	11957.00	159.35	0	Spot (Block11, Row1, Column4)	2804.52	2681.00	602.26	0.02	0.21	1414.00	1428.58	1414.00	126.89	0.00	0.09	100.00	100.00	0.00	1267.00	1390.52	1974380.00	10.84	1807.74	1803.00
11	5	1	14960.00	11958.00	182.85	0	Spot (Block11, Row1, Column5)	1999.48	1967.00	361.51	0.01	0.18	1386.00	1420.80	1386.00	210.94	0.01	0.15	85.00	61.00	0.00	581.00	613.48	1885512.00	2.74	1530.97	1517.50
11	6	1	15259.00	11961.00	158.55	0	Spot (Block11, Row1, Column6)	2711.65	2664.00	590.57	0.01	0.22	1370.00	1379.87	1370.00	112.86	0.00	0.08	100.00	100.00	0.00	1294.00	1341.65	1879170.00	11.80	1730.95	1664.50
11	7	1	15546.00	11961.00	150.05	0	Spot (Block11, Row1, Column7)	4655.99	4219.50	2725.71	0.04	0.59	1363.00	1370.36	1363.00	117.92	0.00	0.09	100.00	100.00	0.00	2856.50	3292.99	2868091.00	27.86	2340.49	2148.50
11	8	1	15862.00	11958.00	185.40	0	Spot (Block11, Row1, Column8)	2054.62	1954.50	383.75	0.02	0.19	1394.00	1399.47	1394.00	115.36	0.00	0.08	97.00	90.00	0.00	560.50	660.62	1972431.00	5.68	1578.87	1555.50
11	1	2	13785.00	12278.00	250.10	0	Spot (Block11, Row2, Column1)	1487.08	1477.00	120.07	0.00	0.08	1378.00	1419.43	1378.00	258.53	0.01	0.18	10.00	0.00	0.00	99.00	109.08	2693107.00	0.26	1424.78	1407.50
11	2	2	14063.00	12259.00	139.40	0	Spot (Block11, Row2, Column2)	1914.32	1878.00	205.66	0.01	0.11	1393.00	1401.18	1393.00	112.45	0.00	0.08	97.00	95.00	0.00	485.00	521.32	1006932.00	4.56	1571.78	1593.00
11	3	2	14363.00	12251.00	171.95	0	Spot (Block11, Row2, Column3)	1722.85	1681.00	228.98	0.01	0.13	1405.00	1432.11	1405.00	264.97	0.01	0.19	52.00	23.00	0.00	276.00	317.85	1414463.00	1.10	1516.21	1510.00
11	4	2	14698.00	12238.00	219.20	0	Spot (Block11, Row2, Column4)	1844.59	1791.00	314.10	0.01	0.17	1448.00	1508.00	1448.00	335.86	0.02	0.22	51.00	14.00	0.00	343.00	396.59	2536308.00	1.00	1651.65	1619.00
11	5	2	14960.00	12261.00	189.75	0	Spot (Block11, Row2, Column5)	29084.41	28462.00	9479.32	0.01	0.33	1483.00	1653.26	1483.00	681.08	0.05	0.41	100.00	100.00	0.00	26979.00	27601.41	29491604.00	40.28	7545.29	6761.00
11	6	2	15246.00	12219.00	174.30	0	Spot (Block11, Row2, Column6)	1683.86	1683.00	226.21	0.00	0.13	1418.00	1632.84	1418.00	843.22	0.06	0.52	0.00	0.00	0.00	265.00	265.86	1431278.00	0.06	1511.55	1504.50
11	7	2	15560.00	12253.00	192.95	0	Spot (Block11, Row2, Column7)	1686.39	1670.00	151.17	0.00	0.09	1400.00	1455.43	1400.00	357.89	0.02	0.25	27.00	0.00	0.00	270.00	286.39	1775764.00	0.65	1503.23	1488.00
11	8	2	15868.00	12259.00	179.15	0	Spot (Block11, Row2, Column8)	1549.86	1531.00	111.33	0.01	0.07	1399.00	1467.24	1399.00	433.42	0.02	0.30	0.00	0.00	0.00	132.00	150.86	1393324.00	0.19	1479.29	1465.00
11	1	3	13758.00	12556.00	149.20	0	Spot (Block11, Row3, Column1)	3783.93	3688.00	1009.06	0.01	0.27	1393.00	1405.71	1393.00	170.73	0.00	0.12	100.00	100.00	0.00	2295.00	2390.93	2304413.00	13.93	2128.40	2062.50
11	2	3	14065.00	12559.00	201.60	0	Spot (Block11, Row3, Column2)	1677.90	1678.00	163.35	0.00	0.10	1409.00	1505.06	1409.00	504.05	0.03	0.33	6.00	0.00	0.00	269.00	268.90	1939654.00	0.34	1515.22	1491.00
11	3	3	14346.00	12546.00	155.90	0	Spot (Block11, Row3, Column3)	3003.76	2719.00	1388.45	0.04	0.46	1411.00	1434.03	1411.00	165.64	0.01	0.12	100.00	99.00	0.00	1308.00	1592.76	2003505.00	9.48	1915.49	1824.00
11	4	3	14656.00	12553.00	156.55	0	Spot (Block11, Row3, Column4)	3192.67	3151.00	758.97	0.01	0.24	1408.00	1440.11	1408.00	272.64	0.01	0.19	100.00	99.00	0.00	1743.00	1784.67	2148668.00	6.43	1873.85	1815.00
11	5	3	14929.00	12549.00	185.60	0	Spot (Block11, Row3, Column5)	2261.55	2133.00	850.45	0.03	0.38	1508.00	1839.78	1508.00	1104.28	0.09	0.60	24.00	2.00	0.00	625.00	753.55	2191445.00	0.38	1811.87	1632.50
11	6	3	15260.00	12555.00	231.80	0	Spot (Block11, Row3, Column6)	58879.89	65535.00	12953.73	0.05	0.22	1606.00	2296.14	1606.00	1497.57	0.16	0.65	100.00	100.00	71.26	63929.00	57273.89	91382688.00	37.78	13451.14	12808.00
11	7	3	15557.00	12555.00	147.00	-50	Spot (Block11, Row3, Column7)	1841.10	1880.00	194.40	0.01	0.11	1461.00	1798.42	1461.00	1066.57	0.09	0.59	0.00	0.00	0.00	419.00	380.10	1086250.00	0.04	1717.35	1692.00
11	8	3	15857.00	12561.00	179.45	0	Spot (Block11, Row3, Column8)	61590.73	65535.00	10234.74	0.03	0.17	1450.00	1579.45	1450.00	609.89	0.04	0.39	100.00	100.00	83.55	64085.00	60140.73	55801800.00	98.40	14778.67	13324.00
11	1	4	13753.00	12856.00	157.45	0	Spot (Block11, Row4, Column1)	3282.09	3141.00	995.87	0.02	0.30	1424.00	1523.94	1424.00	496.07	0.03	0.33	98.00	74.00	0.00	1717.00	1858.09	2248232.00	3.54	1891.62	1916.00
11	2	4	14053.00	12856.00	181.70	0	Spot (Block11, Row4, Column2)	35240.84	33237.00	17558.61	0.03	0.50	1494.00	1742.04	1494.00	801.06	0.07	0.46	100.00	100.00	6.49	31743.00	33746.84	32597832.00	41.82	7831.87	7613.50
11	3	4	14358.00	12858.00	152.30	0	Spot (Block11, Row4, Column3)	9643.83	9384.50	3895.06	0.01	0.40	1480.00	1688.07	1480.00	775.54	0.06	0.46	100.00	99.00	0.00	7904.50	8163.83	6114185.00	10.26	3595.99	3283.00
11	4	4	14648.00	12853.00	191.95	0	Spot (Block11, Row4, Column4)	1610.16	1583.00	145.23	0.01	0.09	1417.00	1454.36	1417.00	183.14	0.01	0.13	43.00	16.00	0.00	166.00	193.16	1672954.00	0.85	1522.07	1492.00
11	5	4	14953.00	12858.00	155.75	0	Spot (Block11, Row4, Column5)	1986.97	1983.00	213.32	0.00	0.11	1473.00	1553.42	1473.00	362.70	0.02	0.23	71.00	15.00	0.00	510.00	513.97	1325309.00	1.20	1743.24	1719.00
11	6	4	15256.00	12854.00	193.30	0	Spot (Block11, Row4, Column6)	37129.11	37076.50	12097.17	0.00	0.33	1574.00	1897.18	1574.00	986.21	0.08	0.52	100.00	100.00	1.33	35502.50	35555.11	39208364.00	35.72	8939.85	8461.00
11	7	4	15558.00	12838.00	167.70	0	Spot (Block11, Row4, Column7)	1959.80	1964.00	297.65	0.00	0.15	1483.00	1746.28	1483.00	826.12	0.07	0.47	13.00	0.00	0.00	481.00	476.80	1530603.00	0.26	1649.05	1586.50
11	8	4	15851.00	12868.00	173.30	0	Spot (Block11, Row4, Column8)	2158.41	2147.00	290.81	0.00	0.13	1448.00	1555.92	1448.00	490.64	0.03	0.32	73.00	19.00	0.00	699.00	710.41	1806588.00	1.23	1656.67	1637.50
11	1	5	13758.00	13168.00	200.05	0	Spot (Block11, Row5, Column1)	4106.33	3535.00	2274.77	0.07	0.55	1487.00	1832.18	1487.00	998.43	0.09	0.54	70.00	50.00	0.00	2048.00	2619.33	4660680.00	2.28	2344.37	1620.00
11	2	5	14059.00	13156.00	175.75	0	Spot (Block11, Row5, Column2)	62257.62	65535.00	9122.88	0.02	0.15	1650.00	2088.92	1650.00	1151.72	0.10	0.55	100.00	100.00	85.45	63885.00	60607.62	53915668.00	52.24	14883.25	13384.00
11	3	5	14356.00	13156.00	174.75	0	Spot (Block11, Row5, Column3)	55868.75	65535.00	15195.23	0.07	0.27	1597.00	1880.76	1597.00	967.81	0.07	0.51	100.00	100.00	61.34	63938.00	54271.75	47544776.00	55.78	11871.83	11075.00
11	4	5	14653.00	13159.00	158.40	0	Spot (Block11, Row5, Column4)	2605.69	2489.00	582.74	0.02	0.22	1482.00	1605.79	1482.00	650.98	0.03	0.41	73.00	37.00	0.00	1007.00	1123.69	1810957.00	1.54	1840.12	1825.00
11	5	5	14960.00	13162.00	150.35	0	Spot (Block11, Row5, Column5)	13769.40	12942.50	6070.84	0.03	0.44	1431.00	1467.46	1431.00	200.24	0.01	0.14	100.00	100.00	0.00	11511.50	12338.40	8537027.00	61.44	4073.69	3534.50
11	6	5	15257.00	13155.00	147.00	-50	Spot (Block11, Row5, Column6)	2004.10	1984.00	220.53	0.00	0.11	1487.00	1785.18	1487.00	959.59	0.08	0.54	1.00	0.00	0.00	497.00	517.10	1182419.00	0.23	1834.65	1783.50
11	7	5	15557.00	13154.00	220.55	0	Spot (Block11, Row5, Column7)	57955.08	65535.00	13433.51	0.05	0.23	1580.00	1981.46	1580.00	1115.43	0.10	0.56	100.00	100.00	68.01	63955.00	56375.08	80790320.00	50.18	13553.23	13054.00
11	8	5	15870.00	13161.00	160.70	0	Spot (Block11, Row5, Column8)	2310.08	2217.00	531.91	0.02	0.23	1438.00	1578.81	1438.00	592.80	0.04	0.38	63.00	27.00	0.00	779.00	872.08	1647085.00	1.23	1763.53	1659.00
11	1	6	13757.00	13458.00	232.10	0	Spot (Block11, Row6, Column1)	56563.41	65535.00	14240.04	0.06	0.25	1709.00	2385.13	1709.00	1563.63	0.14	0.66	100.00	100.00	60.21	63826.00	54854.41	87561096.00	34.65	13239.02	12539.00
11	2	6	14055.00	13455.00	225.80	0	Spot (Block11, Row6, Column2)	55327.94	65535.00	15290.34	0.07	0.28	1663.00	2225.11	1663.00	1414.73	0.13	0.64	100.00	100.00	60.44	63872.00	53664.94	81111640.00	37.54	13340.82	12676.50
11	3	6	14354.00	13456.00	158.40	0	Spot (Block11, Row6, Column3)	4140.10	3936.00	1333.98	0.02	0.32	1578.00	1859.27	1578.00	1712.88	0.07	0.92	67.00	27.00	0.00	2358.00	2562.10	2864952.00	1.33	2228.92	2082.00
11	4	6	14655.00	13461.00	164.85	0	Spot (Block11, Row6, Column4)	2133.52	2138.00	303.75	0.00	0.14	1483.00	1490.76	1483.00	128.83	0.00	0.09	100.00	93.00	0.00	655.00	650.52	1610804.00	4.99	1717.64	1703.50
11	5	6	14956.00	13455.00	147.85	0	Spot (Block11, Row6, Column5)	9422.30	9108.00	3857.49	0.01	0.41	1423.00	1498.30	1423.00	347.16	0.02	0.23	100.00	100.00	0.00	7685.00	7999.30	5606268.00	22.83	3326.19	3149.50
11	6	6	15249.00	13443.00	210.75	0	Spot (Block11, Row6, Column6)	1574.63	1565.00	135.62	0.00	0.09	1448.00	1649.35	1448.00	817.29	0.06	0.50	0.00	0.00	0.00	117.00	126.63	1991902.00	-0.09	1474.09	1442.00
11	7	6	15564.00	13456.00	161.50	0	Spot (Block11, Row6, Column7)	2838.59	2826.00	631.01	0.00	0.22	1489.50	1652.98	1489.50	705.88	0.05	0.43	80.00	46.00	0.00	1336.50	1349.09	2046625.00	1.68	1875.82	1813.00
11	8	6	15861.00	13463.00	174.85	0	Spot (Block11, Row6, Column8)	1927.81	1894.00	292.06	0.01	0.15	1450.00	1505.71	1450.00	312.74	0.02	0.21	63.00	30.00	0.00	444.00	477.81	1640565.00	1.35	1576.79	1542.00
11	1	7	13754.00	13753.00	179.55	0	Spot (Block11, Row7, Column1)	44228.16	46600.00	19788.34	0.02	0.45	1478.00	1904.49	1478.00	1206.28	0.11	0.63	100.00	100.00	31.23	45122.00	42750.16	39938320.00	35.09	9282.45	9249.00
11	2	7	14068.00	13756.00	178.85	0	Spot (Block11, Row7, Column2)	1763.66	1756.50	164.91	0.00	0.09	1542.00	1852.50	1542.00	1735.48	0.08	0.94	0.00	0.00	0.00	214.50	221.66	1587293.00	-0.05	1633.95	1654.00
11	3	7	14356.00	13755.00	147.00	-50	Spot (Block11, Row7, Column3)	2363.49	1690.00	4067.97	0.15	1.72	1500.00	1597.94	1500.00	1484.35	0.03	0.93	5.00	4.00	0.00	190.00	863.49	1392097.00	0.52	6097.61	1672.50
11	4	7	14655.00	13758.00	205.80	0	Spot (Block11, Row7, Column4)	1698.74	1681.00	142.62	0.00	0.08	1471.00	1517.79	1471.00	320.07	0.01	0.21	19.00	1.00	0.00	210.00	227.74	2048683.00	0.57	1567.31	1553.00
11	5	7	14956.00	13756.00	147.00	-50	Spot (Block11, Row7, Column5)	1751.90	1780.00	143.84	0.01	0.08	1489.00	1744.06	1489.00	913.55	0.07	0.52	0.00	0.00	0.00	291.00	262.90	1033622.00	0.01	1741.21	1737.50
11	6	7	15255.00	13755.00	218.60	0	Spot (Block11, Row7, Column6)	54303.57	65535.00	16421.99	0.08	0.30	1608.00	2240.52	1608.00	1521.22	0.14	0.68	100.00	100.00	61.92	63927.00	52695.57	74016608.00	34.22	13817.58	13953.00
11	7	7	15532.00	13756.00	214.95	0	Spot (Block11, Row7, Column7)	2590.77	2169.50	1784.48	0.08	0.69	1584.00	1899.72	1584.00	1032.98	0.08	0.54	32.00	6.00	0.00	585.50	1006.77	3404273.00	0.67	1915.60	1560.50
11	8	7	15855.00	13756.00	191.45	0	Spot (Block11, Row7, Column8)	55958.22	60820.00	11570.08	0.04	0.21	1511.50	1656.43	1511.50	566.50	0.04	0.34	100.00	100.00	38.47	59308.50	54446.72	57749272.00	95.86	13592.17	11508.00
11	1	8	13753.00	14061.00	169.95	0	Spot (Block11, Row8, Column1)	1988.90	1915.00	295.85	0.02	0.15	1421.00	1518.81	1421.00	554.13	0.03	0.36	42.00	4.00	0.00	494.00	567.90	1603052.00	0.85	1604.44	1597.00
11	2	8	14061.00	14050.00	188.50	0	Spot (Block11, Row8, Column2)	1672.15	1640.00	152.40	0.01	0.09	1462.00	1468.40	1462.00	118.21	0.00	0.08	67.00	39.00	0.00	178.00	210.15	1673822.00	1.72	1577.20	1542.00
11	3	8	14357.00	14040.00	171.65	0	Spot (Block11, Row8, Column3)	1966.58	1964.50	246.17	0.00	0.13	1469.00	1526.21	1469.00	345.97	0.02	0.23	70.00	19.00	0.00	495.50	497.58	1624397.00	1.27	1653.59	1636.50
11	4	8	14653.00	14056.00	176.30	0	Spot (Block11, Row8, Column4)	64059.44	65535.00	5771.23	0.01	0.09	1507.00	1616.63	1507.00	491.00	0.03	0.30	100.00	100.00	91.36	64028.00	62552.44	55604184.00	127.18	17153.17	14525.00
11	5	8	14936.00	14022.00	251.15	0	Spot (Block11, Row8, Column5)	1750.80	1703.00	210.36	0.01	0.12	1530.00	1849.32	1530.00	1086.50	0.08	0.59	0.00	0.00	0.00	173.00	220.80	3195207.00	-0.09	1617.52	1558.00
11	6	8	15258.00	14057.00	232.00	0	Spot (Block11, Row8, Column6)	57363.34	65535.00	14234.50	0.06	0.25	1786.00	2318.10	1786.00	1524.32	0.11	0.66	100.00	100.00	67.31	63749.00	55577.34	88799496.00	36.11	13483.36	13420.50
11	7	8	15562.00	14046.00	179.20	0	Spot (Block11, Row8, Column7)	2796.55	2706.00	582.32	0.01	0.21	1618.00	1970.89	1618.00	956.42	0.09	0.49	55.00	12.00	0.00	1088.00	1178.55	2525289.00	0.86	1990.99	1928.00
11	8	8	15844.00	14056.00	166.95	0	Spot (Block11, Row8, Column8)	63221.71	65535.00	7587.42	0.02	0.12	1599.00	1821.34	1599.00	694.49	0.06	0.38	100.00	100.00	89.29	63936.00	61622.71	48997316.00	88.41	16403.98	14333.00
12	1	1	18257.00	11959.00	165.70	0	Spot (Block12, Row1, Column1)	56650.55	65535.00	12831.91	0.06	0.23	2223.00	2320.29	2223.00	473.05	0.02	0.20	100.00	100.00	59.19	63312.00	54427.55	43168120.00	114.85	14596.15	12136.50
12	2	1	18556.00	11964.00	155.90	0	Spot (Block12, Row1, Column2)	17577.93	16261.00	8019.45	0.03	0.46	2195.00	2257.93	2195.00	380.58	0.01	0.17	100.00	100.00	0.00	14066.00	15382.93	11742057.00	40.25	5504.12	5169.00
12	3	1	18860.00	11965.00	154.40	0	Spot (Block12, Row1, Column3)	9845.56	8884.00	4982.99	0.04	0.51	2182.00	2207.42	2182.00	243.09	0.01	0.11	100.00	100.00	0.00	6702.00	7663.56	6517761.00	31.42	3739.60	3487.00
12	4	1	19156.00	11964.00	154.85	0	Spot (Block12, Row1, Column4)	13453.54	12525.00	6210.27	0.03	0.46	2164.00	2205.77	2164.00	276.80	0.01	0.13	100.00	100.00	0.00	10361.00	11289.54	8906244.00	40.63	4509.21	4273.50
12	5	1	19456.00	11964.00	156.40	0	Spot (Block12, Row1, Column5)	17274.66	14817.00	10974.55	0.07	0.64	2111.00	2184.85	2111.00	361.49	0.01	0.17	100.00	100.00	0.00	12706.00	15163.66	11643121.00	41.74	4858.91	4561.00
12	6	1	19753.00	11961.00	154.70	0	Spot (Block12, Row1, Column6)	31121.16	28625.00	15254.78	0.04	0.49	2131.00	2258.30	2131.00	625.39	0.03	0.28	100.00	100.00	2.58	26494.00	28990.16	20508860.00	46.15	8296.15	7536.00
12	7	1	20053.00	11963.00	155.90	0	Spot (Block12, Row1, Column7)	51152.17	62895.50	16986.89	0.09	0.33	2101.00	2188.31	2101.00	413.48	0.02	0.19	100.00	100.00	47.46	60794.50	49051.17	34169912.00	118.42	13138.90	11938.00
12	8	1	20361.00	11961.00	165.00	0	Spot (Block12, Row1, Column8)	4552.91	4373.00	1243.88	0.02	0.27	2081.00	2115.28	2081.00	258.27	0.01	0.12	100.00	100.00	0.00	2292.00	2471.91	3428339.00	9.44	2716.89	2679.00
12	1	2	18272.00	12265.00	191.05	0	Spot (Block12, Row2, Column1)	2432.85	2415.00	205.16	0.00	0.08	2192.00	2280.38	2192.00	404.27	0.02	0.18	22.00	0.00	0.00	223.00	240.85	2503403.00	0.38	2244.09	2213.00
12	2	2	18561.00	12265.00	134.85	0	Spot (Block12, Row2, Column2)	14708.24	14497.00	4561.86	0.01	0.31	2195.00	2241.54	2195.00	270.38	0.01	0.12	100.00	100.00	0.00	12302.00	12513.24	7221748.00	46.11	5261.53	5173.00
12	3	2	18860.00	12255.00	176.50	0	Spot (Block12, Row2, Column3)	3847.20	3393.00	2066.67	0.05	0.54	2208.00	2268.49	2208.00	292.21	0.01	0.13	97.00	85.00	0.00	1185.00	1639.20	3354762.00	5.40	2560.17	2517.00
12	4	2	19160.00	12262.00	174.45	0	Spot (Block12, Row2, Column4)	12066.46	12317.00	3780.64	0.01	0.31	2224.00	2344.16	2224.00	442.64	0.02	0.19	100.00	100.00	0.00	10093.00	9842.46	10184095.00	21.96	4474.70	4482.00
12	5	2	19463.00	12261.00	191.45	0	Spot (Block12, Row2, Column5)	52125.99	55513.00	12880.56	0.03	0.25	2209.00	2407.45	2209.00	784.94	0.04	0.33	100.00	100.00	31.56	53304.00	49916.99	53846504.00	63.34	13932.95	13205.50
12	6	2	19756.00	12264.00	128.05	0	Spot (Block12, Row2, Column6)	25526.95	15010.00	20578.56	0.23	0.81	2233.00	2672.08	2233.00	1391.31	0.08	0.52	100.00	100.00	16.70	12777.00	23293.95	11155277.00	16.43	12245.73	12406.50
12	7	2	20054.00	12262.00	160.40	0	Spot (Block12, Row2, Column7)	5884.23	5351.00	2043.08	0.04	0.35	2153.00	2343.61	2153.00	846.60	0.04	0.36	100.00	78.00	0.00	3198.00	3731.23	4171919.00	4.18	3048.66	3027.00
12	8	2	20368.00	12237.00	262.60	0	Spot (Block12, Row2, Column8)	2203.43	2192.00	148.72	0.00	0.07	2067.00	2116.24	2067.00	370.33	0.01	0.17	5.00	0.00	0.00	125.00	136.43	4411272.00	0.24	2112.71	2094.00
12	1	3	18259.00	12562.00	155.70	0	Spot (Block12, Row3, Column1)	31083.77	28740.00	15830.20	0.03	0.51	2126.00	2195.86	2126.00	307.63	0.01	0.14	100.00	100.00	1.35	26614.00	28957.77	20732892.00	93.90	7648.99	6915.00
12	2	3	18557.00	12569.00	163.25	0	Spot (Block12, Row3, Column2)	4568.10	4431.50	1371.27	0.01	0.30	2212.00	2353.89	2212.00	606.07	0.03	0.26	97.00	79.00	0.00	2219.50	2356.10	3371261.00	3.65	2787.62	2734.50
12	3	3	18849.00	12562.00	154.40	0	Spot (Block12, Row3, Column3)	11860.95	10546.50	6110.58	0.05	0.52	2210.00	2281.45	2210.00	370.90	0.01	0.16	100.00	100.00	0.00	8336.50	9650.95	7733342.00	25.83	4270.05	4095.00
12	4	3	19158.00	12562.00	156.05	0	Spot (Block12, Row3, Column4)	42727.28	42933.00	19473.71	0.00	0.46	2213.00	2299.53	2213.00	350.68	0.02	0.15	100.00	100.00	27.65	40720.00	40514.28	28584728.00	115.28	10282.73	9151.00
12	5	3	19459.00	12564.00	157.35	0	Spot (Block12, Row3, Column5)	8326.00	7236.00	4429.15	0.06	0.53	2253.00	2648.70	2253.00	1325.20	0.07	0.50	100.00	78.00	0.00	4983.00	6073.00	5653356.00	4.28	3645.11	3414.00
12	6	3	19760.00	12561.00	238.05	0	Spot (Block12, Row3, Column6)	59475.50	65535.00	12993.58	0.04	0.22	2369.00	3292.99	2369.00	1983.01	0.14	0.60	100.00	100.00	77.02	63166.00	57106.50	97065240.00	28.33	14440.42	13822.50
12	7	3	20061.00	12560.00	153.90	0	Spot (Block12, Row3, Column7)	15621.39	14313.00	8401.34	0.04	0.54	2180.00	2516.43	2180.00	1182.14	0.06	0.47	100.00	96.00	0.00	12133.00	13441.39	10232012.00	11.09	4843.87	4463.00
12	8	3	20361.00	12567.00	167.60	0	Spot (Block12, Row3, Column8)	60587.71	65535.00	10652.51	0.03	0.18	2090.00	2216.32	2090.00	646.74	0.03	0.29	100.00	100.00	73.91	63445.00	58497.71	47380056.00	90.25	16400.54	14645.00
12	1	4	18256.00	12863.00	155.75	0	Spot (Block12, Row4, Column1)	40122.79	38737.00	19652.50	0.02	0.49	2170.00	2310.73	2170.00	634.72	0.03	0.27	100.00	100.00	22.12	36567.00	37952.79	26842292.00	59.57	9266.14	8451.00
12	2	4	18552.00	12860.00	180.40	0	Spot (Block12, Row4, Column2)	38702.49	36409.00	17946.95	0.03	0.46	2309.00	2578.67	2309.00	925.93	0.05	0.36	100.00	100.00	11.50	34100.00	36393.49	35335484.00	39.01	9557.31	9488.00
12	3	4	18854.00	12861.00	164.45	0	Spot (Block12, Row4, Column3)	62259.95	65535.00	7638.47	0.02	0.12	2296.00	2529.37	2296.00	881.97	0.04	0.35	100.00	100.00	78.70	63239.00	59963.95	46757680.00	67.72	16849.85	14343.00
12	4	4	19148.00	12857.00	185.55	0	Spot (Block12, Row4, Column4)	3014.74	3002.50	408.59	0.00	0.14	2198.00	2272.51	2198.00	384.20	0.01	0.17	82.00	52.00	0.00	804.50	816.74	2918269.00	1.93	2464.85	2458.00
12	5	4	19459.00	12870.00	151.20	0	Spot (Block12, Row4, Column5)	7219.22	4766.00	10146.09	0.18	1.41	2206.00	2353.28	2206.00	569.27	0.03	0.24	96.00	83.00	2.09	2560.00	5013.22	4490355.00	8.55	3765.08	2916.00
12	6	4	19758.00	12860.00	194.30	0	Spot (Block12, Row4, Column6)	57143.68	65535.00	11535.46	0.06	0.20	2268.00	2723.79	2268.00	1380.18	0.08	0.51	100.00	100.00	52.20	63267.00	54875.68	61087152.00	39.43	14682.02	13677.50
12	7	4	20052.00	12863.00	155.00	0	Spot (Block12, Row4, Column7)	10881.69	9394.00	6332.31	0.06	0.58	2213.00	2505.33	2213.00	943.10	0.05	0.38	100.00	85.00	0.00	7181.00	8668.69	7192794.00	8.88	3847.29	3637.00
12	8	4	20355.00	12870.00	158.15	0	Spot (Block12, Row4, Column8)	4945.27	4805.00	1277.09	0.01	0.26	2124.00	2229.17	2124.00	486.78	0.02	0.22	100.00	96.00	0.00	2681.00	2821.27	3397401.00	5.58	2840.43	2752.00
12	1	5	18259.00	13164.00	156.30	0	Spot (Block12, Row5, Column1)	32891.12	28787.00	19357.69	0.06	0.59	2270.00	2637.33	2270.00	1203.18	0.07	0.46	100.00	100.00	8.78	26517.00	30621.12	22102888.00	25.14	7839.82	6861.00
12	2	5	18559.00	13162.00	168.90	0	Spot (Block12, Row5, Column2)	62300.16	65535.00	8275.92	0.02	0.13	2433.00	2871.61	2433.00	1273.55	0.07	0.44	100.00	100.00	78.99	63102.00	59867.16	49217616.00	46.66	17436.63	15174.50
12	3	5	18858.00	13161.00	176.60	0	Spot (Block12, Row5, Column3)	56381.78	65535.00	14689.41	0.07	0.26	2399.00	2675.57	2399.00	985.56	0.05	0.37	100.00	100.00	62.84	63136.00	53982.78	49165404.00	54.49	13195.20	12931.00
12	4	5	19155.00	13166.00	154.05	0	Spot (Block12, Row5, Column4)	19335.02	17865.50	9927.92	0.03	0.51	2235.00	2379.60	2235.00	674.20	0.03	0.28	100.00	100.00	0.00	15630.50	17100.02	12567762.00	25.15	5540.88	5086.00
12	5	5	19458.00	13164.00	162.30	0	Spot (Block12, Row5, Column5)	62289.74	65535.00	7636.61	0.02	0.12	2194.00	2290.01	2194.00	449.80	0.02	0.20	100.00	100.00	79.01	63341.00	60095.74	45409656.00	133.39	17040.49	16333.00
12	6	5	19758.00	13161.00	151.20	0	Spot (Block12, Row5, Column6)	9631.44	9666.00	3386.64	0.00	0.35	2226.00	2429.97	2226.00	758.35	0.04	0.31	100.00	100.00	0.00	7440.00	7405.44	6038910.00	9.50	4017.79	3757.00
12	7	5	20062.00	13160.00	215.40	0	Spot (Block12, Row5, Column7)	56681.98	65535.00	13690.45	0.06	0.24	2297.00	2608.09	2297.00	977.46	0.06	0.37	100.00	100.00	62.43	63238.00	54384.98	74991096.00	55.32	14979.50	14651.00
12	8	5	20359.00	13167.00	152.95	0	Spot (Block12, Row5, Column8)	21789.03	19361.50	13660.61	0.05	0.63	2155.00	2300.31	2155.00	638.72	0.03	0.28	100.00	100.00	0.00	17206.50	19634.03	13944978.00	30.51	5760.59	5078.00
12	1	6	18254.00	13463.00	236.35	0	Spot (Block12, Row6, Column1)	58645.21	65535.00	13283.19	0.05	0.23	2570.00	3265.16	2570.00	1719.11	0.10	0.53	100.00	100.00	70.83	62965.00	56075.21	94302632.00	32.21	14896.71	14369.00
12	2	6	18553.00	13462.00	218.25	0	Spot (Block12, Row6, Column2)	54324.14	65535.00	15454.44	0.08	0.28	2489.00	3022.70	2489.00	1477.55	0.08	0.49	100.00	100.00	56.73	63046.00	51835.14	74316208.00	34.72	14556.79	14390.50
12	3	6	18847.00	13459.00	155.70	0	Spot (Block12, Row6, Column3)	48262.21	55404.50	18428.66	0.06	0.38	2365.00	2611.80	2365.00	921.09	0.04	0.35	100.00	100.00	42.22	53039.50	45897.21	32239392.00	49.56	12142.32	10568.00
12	4	6	19159.00	13459.00	155.00	0	Spot (Block12, Row6, Column4)	8651.07	7978.00	3727.51	0.04	0.43	2256.00	2312.35	2256.00	352.26	0.01	0.15	100.00	100.00	0.00	5722.00	6395.07	5735662.00	17.99	3684.62	3630.50
12	5	6	19456.00	13460.00	159.30	0	Spot (Block12, Row6, Column5)	61320.69	65535.00	8614.74	0.03	0.14	2212.50	2320.73	2212.50	456.33	0.02	0.20	100.00	100.00	74.46	63322.50	59108.19	42740916.00	129.29	16999.61	15812.00
12	6	6	19753.00	13463.00	162.55	0	Spot (Block12, Row6, Column6)	3780.01	3489.50	960.00	0.03	0.25	2220.00	2384.61	2220.00	733.07	0.03	0.31	77.00	44.00	0.00	1269.50	1560.01	2759405.00	1.90	2617.39	2573.00
12	7	6	20058.00	13460.00	155.90	0	Spot (Block12, Row6, Column7)	25652.93	23630.00	14090.12	0.04	0.55	2246.00	2418.85	2246.00	719.40	0.03	0.30	100.00	100.00	0.00	21384.00	23406.93	17161812.00	32.30	6922.22	6311.00
12	8	6	20364.00	13466.00	156.05	0	Spot (Block12, Row6, Column8)	28682.68	25782.00	17231.03	0.05	0.60	2159.00	2240.26	2159.00	426.87	0.02	0.19	100.00	100.00	2.69	23623.00	26523.68	19217412.00	61.95	7059.44	6561.50
12	1	7	18256.00	13761.00	175.35	0	Spot (Block12, Row7, Column1)	46205.17	49545.00	18469.59	0.03	0.40	2320.00	2752.29	2320.00	1296.73	0.07	0.47	100.00	100.00	33.14	47225.00	43885.17	39736724.00	33.51	10661.92	10595.00
12	2	7	18562.00	13769.00	177.30	0	Spot (Block12, Row7, Column2)	2863.52	2828.00	348.41	0.01	0.12	2288.00	2549.12	2288.00	975.61	0.05	0.38	13.00	0.00	0.00	540.00	575.52	2519900.00	0.32	2465.30	2474.50
12	3	7	18854.00	13753.00	221.95	0	Spot (Block12, Row7, Column3)	2419.61	2394.50	160.28	0.00	0.07	2219.00	2275.08	2219.00	330.31	0.01	0.15	20.00	0.00	0.00	175.50	200.61	3416485.00	0.44	2276.86	2277.00
12	4	7	19158.00	13764.00	180.20	0	Spot (Block12, Row7, Column4)	2731.93	2695.00	321.49	0.01	0.12	2212.00	2281.03	2212.00	348.58	0.01	0.15	64.00	31.00	0.00	483.00	519.93	2477861.00	1.29	2330.48	2312.50
12	5	7	19460.00	13764.00	188.85	0	Spot (Block12, Row7, Column5)	9634.01	9436.00	3536.36	0.01	0.37	2258.00	2499.91	2258.00	847.24	0.04	0.34	100.00	100.00	0.00	7178.00	7376.01	9662915.00	8.42	4072.50	4080.50
12	6	7	19757.00	13761.00	215.80	0	Spot (Block12, Row7, Column6)	52379.20	65535.00	17499.38	0.10	0.33	2385.00	3004.19	2385.00	1594.07	0.10	0.53	100.00	100.00	58.27	63150.00	49994.20	69665112.00	30.97	14093.93	13385.00
12	7	7	20046.00	13761.00	155.90	0	Spot (Block12, Row7, Column7)	36816.79	33914.00	15948.24	0.04	0.43	2257.00	2619.94	2257.00	1155.25	0.06	0.44	100.00	100.00	6.15	31657.00	34559.79	24556844.00	29.60	10056.23	8892.50
12	8	7	20360.00	13757.00	196.65	0	Spot (Block12, Row7, Column8)	63533.11	65535.00	6466.98	0.01	0.10	2175.00	2337.59	2175.00	683.17	0.03	0.29	100.00	100.00	85.69	63360.00	61358.11	69251880.00	89.58	18323.56	17565.50
12	1	8	18258.00	14067.00	166.45	0	Spot (Block12, Row8, Column1)	3178.05	3054.00	513.92	0.02	0.16	2301.00	2407.72	2301.00	647.96	0.02	0.27	57.00	24.00	0.00	753.00	877.05	2440741.00	1.19	2522.96	2518.50
12	2	8	18556.00	14065.00	159.75	0	Spot (Block12, Row8, Column2)	5240.15	4987.00	1519.21	0.02	0.29	2276.00	2297.51	2276.00	220.03	0.00	0.10	100.00	100.00	0.00	2711.00	2964.15	3683826.00	13.37	3003.05	2982.00
12	3	8	18850.00	14060.00	156.95	0	Spot (Block12, Row8, Column3)	8661.54	7527.00	4542.32	0.06	0.52	2194.00	2245.00	2194.00	335.17	0.01	0.15	99.00	99.00	0.00	5333.00	6467.54	5863859.00	19.14	3407.66	3277.00
12	4	8	19155.00	14061.00	171.55	0	Spot (Block12, Row8, Column4)	63975.89	65535.00	5630.33	0.01	0.09	2228.00	2307.59	2228.00	424.11	0.02	0.18	100.00	100.00	90.90	63307.00	61747.89	52716680.00	145.41	17102.73	15130.50
12	5	8	19443.00	14082.00	209.80	0	Spot (Block12, Row8, Column5)	2774.62	2719.50	331.80	0.01	0.12	2273.00	2474.07	2273.00	844.31	0.04	0.34	16.00	0.00	0.00	446.50	501.62	3496024.00	0.36	2405.27	2348.00
12	6	8	19761.00	14061.00	238.50	0	Spot (Block12, Row8, Column6)	58123.22	65535.00	14236.46	0.05	0.24	2549.00	3135.13	2549.00	1674.59	0.09	0.53	100.00	100.00	72.66	62986.00	55574.22	95439512.00	32.84	14187.24	13802.50
12	7	8	20056.00	14064.00	152.20	0	Spot (Block12, Row8, Column7)	18895.58	18267.00	8765.24	0.01	0.46	2389.50	2692.93	2389.50	1129.12	0.05	0.42	100.00	100.00	0.00	15877.50	16506.08	12017592.00	14.35	5915.80	5258.50
12	8	8	20350.00	14066.00	167.55	0	Spot (Block12, Row8, Column8)	63963.19	65535.00	5958.26	0.01	0.09	2300.00	2469.88	2300.00	696.54	0.03	0.28	100.00	100.00	91.00	63235.00	61663.19	49763864.00	88.28	18254.89	16543.00
13	1	1	4745.00	16443.00	162.60	0	Spot (Block13, Row1, Column1)	60740.86	65535.00	10400.93	0.03	0.17	676.00	822.03	676.00	457.07	0.08	0.56	100.00	100.00	73.60	64859.00	60064.86	44401992.00	131.09	13421.58	11403.00
13	2	1	5045.00	16447.00	150.50	0	Spot (Block13, Row1, Column2)	17170.69	16443.00	8520.74	0.02	0.50	625.00	685.91	625.00	294.67	0.04	0.43	100.00	100.00	0.00	15818.00	16545.69	10697339.00	55.94	3595.17	3554.50
13	3	1	5347.00	16447.00	149.65	0	Spot (Block13, Row1, Column3)	2032.68	1863.50	857.05	0.04	0.42	609.00	634.85	609.00	115.26	0.02	0.18	100.00	100.00	0.00	1254.50	1423.68	1252133.00	12.13	902.51	880.00
13	4	1	5642.00	16446.00	146.65	0	Spot (Block13, Row1, Column4)	13677.31	13238.00	6522.84	0.01	0.48	615.00	638.70	615.00	102.20	0.02	0.16	100.00	100.00	0.00	12623.00	13062.31	8042258.00	127.58	3126.01	2912.00
13	5	1	5947.00	16448.00	147.45	0	Spot (Block13, Row1, Column5)	5115.81	4767.00	2832.56	0.03	0.55	616.00	648.69	616.00	187.86	0.02	0.29	100.00	100.00	0.00	4151.00	4499.81	3049024.00	23.78	1522.01	1428.00
13	6	1	6241.00	16443.00	145.95	0	Spot (Block13, Row1, Column6)	11735.41	10577.00	5777.12	0.05	0.49	622.00	643.21	622.00	102.44	0.01	0.16	100.00	100.00	0.00	9955.00	11113.41	6830008.00	108.28	3054.98	2593.00
13	7	1	6541.00	16445.00	147.20	0	Spot (Block13, Row1, Column7)	20021.64	19619.00	9483.13	0.01	0.47	645.00	666.29	645.00	116.84	0.01	0.18	100.00	100.00	0.00	18974.00	19376.64	11832791.00	165.65	4622.75	3543.00
13	8	1	6850.00	16446.00	157.85	0	Spot (Block13, Row1, Column8)	3413.58	3289.00	1391.10	0.02	0.41	646.00	659.09	646.00	72.85	0.01	0.11	100.00	100.00	0.00	2643.00	2767.58	2338305.00	37.81	1276.71	1200.00
13	1	2	4746.00	16745.00	147.00	-50	Spot (Block13, Row2, Column1)	680.49	681.00	25.14	0.00	0.04	623.00	699.20	623.00	313.22	0.05	0.45	0.00	0.00	0.00	58.00	57.49	402167.00	-0.06	661.74	667.00
13	2	2	5045.00	16744.00	125.45	0	Spot (Block13, Row2, Column2)	3146.84	3081.00	848.90	0.01	0.27	627.00	645.28	627.00	90.39	0.01	0.14	100.00	100.00	0.00	2454.00	2519.84	1324819.00	27.68	1306.16	1238.00
13	3	2	5348.00	16744.00	155.40	0	Spot (Block13, Row2, Column3)	1214.60	1186.00	242.82	0.01	0.20	623.00	635.97	623.00	67.22	0.01	0.11	100.00	99.00	0.00	563.00	591.60	807712.00	8.61	778.38	758.00
13	4	2	5651.00	16748.00	193.05	0	Spot (Block13, Row2, Column4)	1558.84	1498.00	451.49	0.02	0.29	642.00	692.77	642.00	209.68	0.03	0.30	100.00	84.00	0.00	856.00	916.84	1636783.00	4.13	918.52	904.00
13	5	2	5946.00	16747.00	175.70	0	Spot (Block13, Row2, Column5)	41246.43	40212.00	15383.07	0.01	0.37	633.00	708.66	633.00	290.77	0.05	0.41	100.00	100.00	7.08	39579.00	40613.43	35554476.00	139.42	8273.48	7510.00
13	6	2	6246.00	16739.00	161.40	0	Spot (Block13, Row2, Column6)	987.92	960.50	173.45	0.01	0.18	630.00	733.49	630.00	514.30	0.07	0.70	18.00	0.00	0.00	330.50	357.92	707354.00	0.49	726.73	719.00
13	7	2	6547.00	16747.00	156.80	0	Spot (Block13, Row2, Column7)	1406.05	1339.00	395.97	0.02	0.28	630.00	659.84	630.00	162.20	0.02	0.25	99.00	91.00	0.00	709.00	776.05	958925.00	4.60	802.64	786.00
13	8	2	6847.00	16747.00	147.00	-50	Spot (Block13, Row2, Column8)	661.36	669.00	32.24	0.00	0.05	644.00	692.28	644.00	360.58	0.03	0.52	0.00	0.00	0.00	25.00	17.36	394168.00	-0.09	648.71	655.50
13	1	3	4744.00	17046.00	144.80	0	Spot (Block13, Row3, Column1)	8095.77	7338.00	3844.65	0.04	0.47	617.00	629.10	617.00	77.16	0.01	0.12	100.00	100.00	0.00	6721.00	7478.77	4638874.00	96.76	2173.11	1978.00
13	2	3	5053.00	17048.00	150.30	0	Spot (Block13, Row3, Column2)	1658.13	1589.00	420.02	0.02	0.25	642.00	705.31	642.00	272.36	0.04	0.39	99.00	85.00	0.00	947.00	1016.13	1026385.00	3.50	891.16	873.00
13	3	3	5347.00	17040.00	146.75	0	Spot (Block13, Row3, Column3)	11682.26	7938.00	13399.63	0.17	1.15	666.00	698.38	666.00	178.06	0.02	0.25	100.00	99.00	3.59	7272.00	11016.26	6834122.00	61.69	2871.27	2204.00
13	4	3	5648.00	17048.00	147.45	0	Spot (Block13, Row3, Column4)	15320.18	14848.00	7336.42	0.01	0.48	678.00	702.83	678.00	115.39	0.02	0.16	100.00	100.00	0.00	14170.00	14642.18	9146147.00	126.67	3457.56	2845.00
13	5	3	5947.00	17051.00	144.35	0	Spot (Block13, Row3, Column5)	4328.30	4219.50	1824.33	0.01	0.42	692.00	851.20	692.00	602.32	0.09	0.71	100.00	98.00	0.00	3527.50	3636.30	2441162.00	5.77	1475.82	1334.00
13	6	3	6245.00	17046.00	234.35	0	Spot (Block13, Row3, Column6)	45357.06	40311.50	17750.01	0.05	0.39	703.00	1016.68	703.00	946.97	0.16	0.93	100.00	100.00	35.50	39608.50	44654.06	71936856.00	46.82	11199.01	10878.00
13	7	3	6550.00	17046.00	146.30	0	Spot (Block13, Row3, Column7)	3441.55	3264.00	1646.97	0.02	0.48	675.00	843.86	675.00	743.61	0.10	0.88	86.00	70.00	0.00	2589.00	2766.55	2002985.00	3.49	1245.84	1125.00
13	8	3	6848.00	17050.00	166.50	0	Spot (Block13, Row3, Column8)	59850.61	65535.00	11983.95	0.04	0.20	664.00	767.59	664.00	516.95	0.06	0.67	100.00	100.00	72.86	64871.00	59186.61	46085420.00	114.29	12603.28	12020.00
13	1	4	4747.00	17346.00	143.75	0	Spot (Block13, Row4, Column1)	16653.66	16052.00	7898.83	0.02	0.47	638.00	709.01	638.00	289.07	0.05	0.41	100.00	100.00	0.00	15414.00	16015.66	9276090.00	55.16	3982.09	3456.00
13	2	4	5046.00	17347.00	185.45	0	Spot (Block13, Row4, Column2)	16174.86	14454.50	9342.52	0.05	0.58	692.00	857.73	692.00	528.09	0.09	0.62	100.00	100.00	0.00	13762.50	15482.86	15624914.00	29.00	3681.58	3735.00
13	3	4	5346.00	17346.00	147.50	0	Spot (Block13, Row4, Column3)	52665.82	63292.00	15745.34	0.08	0.30	688.00	854.74	688.00	540.73	0.09	0.63	100.00	100.00	47.72	62604.00	51977.82	31125720.00	95.82	10999.45	9416.00
13	4	4	5644.00	17347.00	193.55	0	Spot (Block13, Row4, Column4)	791.12	797.50	54.45	0.00	0.07	669.00	699.60	669.00	185.43	0.02	0.27	11.00	0.00	0.00	128.50	122.12	837003.00	0.49	701.10	701.50
13	5	4	5941.00	17336.00	146.10	0	Spot (Block13, Row4, Column5)	2475.74	2262.50	1511.32	0.04	0.61	695.00	786.08	695.00	392.18	0.05	0.50	96.00	85.00	0.00	1567.50	1780.74	1440881.00	4.31	1216.31	968.50
13	6	4	6250.00	17346.00	178.00	0	Spot (Block13, Row4, Column6)	46466.22	48219.00	16514.12	0.02	0.36	708.00	859.32	708.00	605.26	0.08	0.70	100.00	100.00	24.13	47511.00	45758.22	41215744.00	75.35	9164.07	7965.00
13	7	4	6545.00	17351.00	147.10	0	Spot (Block13, Row4, Column7)	3377.62	3049.00	1688.36	0.04	0.50	701.00	807.54	701.00	477.61	0.06	0.59	100.00	82.00	0.00	2348.00	2676.62	1989417.00	5.38	1279.79	1255.00
13	8	4	6847.00	17352.00	148.30	0	Spot (Block13, Row4, Column8)	2288.43	2187.50	705.09	0.02	0.31	683.00	741.64	683.00	354.21	0.04	0.48	100.00	91.00	0.00	1504.50	1605.43	1391367.00	4.37	1081.61	1038.50
13	1	5	4749.00	17648.00	144.25	0	Spot (Block13, Row5, Column1)	33904.97	32419.00	15585.11	0.02	0.46	707.00	874.08	707.00	627.45	0.09	0.72	100.00	100.00	2.46	31712.00	33197.97	19258032.00	52.64	6287.04	5660.00
13	2	5	5049.00	17646.00	165.75	0	Spot (Block13, Row5, Column2)	61099.87	65535.00	10790.08	0.03	0.18	768.00	1054.68	768.00	750.68	0.14	0.71	100.00	100.00	80.34	64767.00	60331.87	46619656.00	79.99	12932.15	12228.50
13	3	5	5350.00	17647.00	160.70	0	Spot (Block13, Row5, Column3)	48348.42	54963.00	18543.72	0.06	0.38	717.00	963.45	717.00	703.29	0.13	0.73	100.00	100.00	43.50	54246.00	47631.42	34230948.00	67.38	7983.63	7956.50
13	4	5	5646.00	17648.00	144.80	0	Spot (Block13, Row5, Column4)	8130.65	7533.00	4089.18	0.03	0.50	679.00	779.80	679.00	441.38	0.06	0.57	100.00	100.00	0.00	6854.00	7451.65	4642599.00	16.65	2146.58	1867.00
13	5	5	5951.00	17651.00	145.90	0	Spot (Block13, Row5, Column5)	52538.63	65535.00	16100.56	0.10	0.31	694.00	743.87	694.00	270.33	0.03	0.36	100.00	100.00	50.26	64841.00	51844.63	30420072.00	191.60	10234.30	9000.00
13	6	5	6246.00	17654.00	163.30	0	Spot (Block13, Row5, Column6)	1170.85	1178.50	221.14	0.00	0.19	697.00	834.97	697.00	546.13	0.08	0.65	38.00	0.00	0.00	481.50	473.85	868774.00	0.62	825.64	799.50
13	7	5	6550.00	17647.00	221.05	0	Spot (Block13, Row5, Column7)	37976.00	32658.00	19781.33	0.07	0.52	727.00	934.16	727.00	686.51	0.11	0.73	100.00	100.00	24.20	31931.00	37249.00	53204708.00	53.96	9106.67	8989.00
13	8	5	6851.00	17650.00	146.45	0	Spot (Block13, Row5, Column8)	7044.49	6303.00	4019.13	0.05	0.57	674.00	750.48	674.00	407.81	0.05	0.54	100.00	99.00	0.00	5629.00	6370.49	4099896.00	15.43	1934.13	1787.50
13	1	6	4746.00	17948.00	234.95	0	Spot (Block13, Row6, Column1)	38638.48	28383.00	19617.09	0.13	0.51	817.00	1161.59	817.00	919.37	0.15	0.79	100.00	100.00	26.67	27566.00	37821.48	61435624.00	40.76	10243.20	10389.50
13	2	6	5047.00	17946.00	232.70	0	Spot (Block13, Row6, Column2)	28243.95	22849.50	14632.93	0.09	0.52	772.00	1066.01	772.00	847.92	0.14	0.80	100.00	100.00	1.09	22077.50	27471.95	43947636.00	32.05	7302.59	7149.50
13	3	6	5344.00	17945.00	145.50	0	Spot (Block13, Row6, Column3)	23271.78	22363.00	11640.90	0.02	0.50	690.00	859.73	690.00	577.25	0.10	0.67	100.00	100.00	0.00	21673.00	22581.78	13474363.00	38.83	4424.87	3977.50
13	4	6	5648.00	17949.00	144.75	0	Spot (Block13, Row6, Column4)	3731.70	3574.00	1602.55	0.02	0.43	680.00	705.90	680.00	159.02	0.02	0.23	100.00	100.00	0.00	2894.00	3051.70	2130801.00	19.03	1438.62	1277.00
13	5	6	5946.00	17947.00	143.25	0	Spot (Block13, Row6, Column5)	42801.74	44292.50	18021.46	0.01	0.42	697.00	748.98	697.00	247.01	0.03	0.33	100.00	100.00	18.64	43595.50	42104.74	23883468.00	170.24	8233.08	7365.00
13	6	6	6259.00	17942.00	168.10	0	Spot (Block13, Row6, Column6)	1069.75	1031.00	233.73	0.02	0.22	713.00	820.84	713.00	476.83	0.06	0.58	26.00	1.00	0.00	318.00	356.75	845103.00	0.52	785.96	780.00
13	7	6	6550.00	17945.00	148.45	0	Spot (Block13, Row6, Column7)	9565.18	8985.00	4958.61	0.03	0.52	733.00	837.44	733.00	463.69	0.06	0.55	100.00	100.00	0.00	8252.00	8832.18	5729542.00	18.82	2449.45	2180.50
13	8	6	6854.00	17950.00	147.50	0	Spot (Block13, Row6, Column8)	7140.12	6492.00	3963.24	0.04	0.56	694.00	737.48	694.00	240.58	0.03	0.33	100.00	100.00	0.00	5798.00	6446.12	4226950.00	26.61	2141.46	1770.00
13	1	7	4742.00	18244.00	166.55	0	Spot (Block13, Row7, Column1)	24573.32	22838.00	13438.50	0.03	0.55	713.00	968.54	713.00	697.33	0.13	0.72	100.00	100.00	0.00	22125.00	23860.32	18896888.00	33.85	4545.43	4496.00
13	2	7	5045.00	18254.00	166.00	0	Spot (Block13, Row7, Column2)	1060.81	1037.00	185.44	0.01	0.17	698.00	850.61	698.00	514.34	0.09	0.60	25.00	0.00	0.00	339.00	362.81	809399.00	0.41	804.37	791.50
13	3	7	5343.00	18219.00	219.05	0	Spot (Block13, Row7, Column3)	726.67	725.00	39.69	0.00	0.05	672.00	707.13	672.00	246.48	0.02	0.35	0.00	0.00	0.00	53.00	54.67	996994.00	0.08	689.43	693.50
13	4	7	5654.00	18248.00	174.95	0	Spot (Block13, Row7, Column4)	925.76	926.00	97.22	0.00	0.11	683.00	726.67	683.00	279.45	0.03	0.38	36.00	0.00	0.00	243.00	242.76	793377.00	0.71	748.45	743.00
13	5	7	5945.00	18247.00	177.70	0	Spot (Block13, Row7, Column5)	1851.01	1805.00	491.24	0.01	0.27	710.00	848.46	710.00	510.31	0.08	0.60	88.00	54.00	0.00	1095.00	1141.01	1639992.00	1.96	1034.14	1010.00
13	6	7	6244.00	18247.00	225.65	0	Spot (Block13, Row7, Column6)	33058.65	28953.50	17806.13	0.06	0.54	770.00	1085.22	770.00	917.11	0.15	0.85	100.00	100.00	6.50	28183.50	32288.65	48331876.00	34.86	8324.71	8040.50
13	7	7	6539.00	18247.00	148.10	0	Spot (Block13, Row7, Column7)	11875.95	10561.50	6816.95	0.05	0.57	771.00	919.25	771.00	565.48	0.08	0.62	100.00	100.00	0.17	9790.50	11104.95	7078068.00	19.38	3373.81	2921.00
13	8	7	6846.00	18244.00	183.45	0	Spot (Block13, Row7, Column8)	57028.45	65535.00	11819.18	0.06	0.21	750.00	880.19	750.00	480.65	0.07	0.55	100.00	100.00	52.86	64785.00	56278.45	53835364.00	116.82	12759.45	11146.00
13	1	8	4739.00	18545.00	143.70	0	Spot (Block13, Row8, Column1)	1486.30	1301.00	832.06	0.06	0.56	686.00	749.49	686.00	349.68	0.04	0.47	91.00	31.00	0.00	615.00	800.30	835301.00	2.11	887.54	869.00
13	2	8	5045.00	18544.00	152.40	0	Spot (Block13, Row8, Column2)	1276.95	1283.00	257.94	0.00	0.20	699.00	708.56	699.00	61.33	0.01	0.09	100.00	99.00	0.00	584.00	577.95	818524.00	9.27	842.77	820.00
13	3	8	5342.00	18548.00	148.45	0	Spot (Block13, Row8, Column3)	3014.07	2631.50	1528.23	0.06	0.51	699.00	745.70	699.00	247.03	0.03	0.33	100.00	87.00	0.00	1932.50	2315.07	1826528.00	9.18	1234.79	1066.00
13	4	8	5644.00	18548.00	164.40	0	Spot (Block13, Row8, Column4)	63298.52	65535.00	7465.77	0.02	0.12	749.00	832.69	749.00	359.23	0.05	0.43	100.00	100.00	89.20	64786.00	62549.52	47474356.00	173.89	14640.47	12665.00
13	5	8	5931.00	18579.00	217.60	0	Spot (Block13, Row8, Column5)	970.53	938.00	174.52	0.01	0.18	755.00	936.25	755.00	703.63	0.09	0.75	0.00	0.00	0.00	183.00	215.53	1310214.00	0.05	847.07	792.00
13	6	8	6245.00	18547.00	228.50	0	Spot (Block13, Row8, Column6)	45599.73	44897.50	19304.66	0.01	0.42	955.00	1284.52	955.00	1036.10	0.13	0.81	100.00	100.00	42.81	43942.50	44644.73	68491424.00	42.77	11457.66	11087.00
13	7	8	6550.00	18553.00	157.40	0	Spot (Block13, Row8, Column7)	6288.67	5913.00	2937.24	0.03	0.47	806.00	1117.35	806.00	779.80	0.14	0.70	100.00	96.00	0.00	5107.00	5482.67	4282583.00	6.63	1979.05	1867.00
13	8	8	6839.00	18548.00	165.05	0	Spot (Block13, Row8, Column8)	62879.84	65535.00	8405.33	0.02	0.13	822.00	1051.40	822.00	622.91	0.11	0.59	100.00	100.00	87.70	64713.00	62057.84	47537624.00	99.26	14717.76	11930.50
14	1	1	9250.00	16451.00	163.95	0	Spot (Block14, Row1, Column1)	61612.31	65535.00	8354.33	0.03	0.14	2996.00	3192.73	2996.00	884.00	0.03	0.28	100.00	100.00	74.66	62539.00	58616.31	45963232.00	66.09	16988.13	14409.00
14	2	1	9549.00	16454.00	172.50	0	Spot (Block14, Row1, Column2)	62220.87	65535.00	9229.54	0.02	0.15	3050.00	3326.45	3050.00	1080.59	0.04	0.32	100.00	100.00	85.68	62485.00	59170.87	51706076.00	54.50	16802.23	15697.00
14	3	1	9850.00	16453.00	157.90	0	Spot (Block14, Row1, Column3)	58830.83	65535.00	11277.40	0.05	0.19	3070.00	3246.76	3070.00	855.08	0.02	0.26	100.00	100.00	66.42	62465.00	55760.83	40299480.00	65.00	16148.49	14358.50
14	4	1	10145.00	16451.00	164.60	0	Spot (Block14, Row1, Column4)	63219.89	65535.00	7236.02	0.02	0.11	3099.00	3327.43	3099.00	1025.82	0.03	0.31	100.00	100.00	87.92	62436.00	60120.89	47605052.00	58.38	17416.87	15929.00
14	5	1	10449.00	16453.00	164.85	0	Spot (Block14, Row1, Column5)	60226.62	65535.00	10722.07	0.04	0.18	3081.00	3246.29	3081.00	808.95	0.02	0.25	100.00	100.00	73.64	62454.00	57145.62	45471532.00	70.44	15934.82	14663.00
14	6	1	10746.00	16452.00	163.50	0	Spot (Block14, Row1, Column6)	64160.43	65535.00	5521.33	0.01	0.09	3063.50	3223.32	3063.50	806.74	0.02	0.25	100.00	100.00	91.89	62471.50	61096.93	47479184.00	75.54	20185.64	17850.00
14	7	1	11040.00	16453.00	174.50	0	Spot (Block14, Row1, Column7)	64534.80	65535.00	4288.05	0.01	0.07	3016.00	3125.79	3016.00	727.09	0.02	0.23	100.00	100.00	92.03	62519.00	61518.80	55048768.00	84.46	19502.75	17499.50
14	8	1	11353.00	16451.00	171.95	0	Spot (Block14, Row1, Column8)	6340.98	6121.00	1755.17	0.02	0.28	2907.00	2968.60	2907.00	503.34	0.01	0.17	99.00	96.00	0.00	3214.00	3433.98	5205948.00	6.70	3831.29	3803.00
14	1	2	9258.00	16763.00	240.20	0	Spot (Block14, Row2, Column1)	3374.32	3319.00	486.74	0.01	0.14	2962.00	3134.44	2962.00	880.82	0.02	0.28	18.00	0.00	0.00	357.00	412.32	5631742.00	0.27	3026.83	2888.00
14	2	2	9548.00	16754.00	159.00	0	Spot (Block14, Row2, Column2)	59019.48	65535.00	12717.62	0.05	0.22	3072.00	3298.49	3072.00	1035.46	0.03	0.31	100.00	100.00	74.82	62463.00	55947.48	41018908.00	53.81	16716.96	15727.50
14	3	2	9851.00	16751.00	153.45	0	Spot (Block14, Row2, Column3)	14875.89	12852.00	7319.19	0.06	0.49	3095.00	3314.46	3095.00	1021.59	0.03	0.31	100.00	99.00	0.00	9757.00	11780.89	9624703.00	11.32	5415.41	5139.50
14	4	2	10150.00	16754.00	212.60	0	Spot (Block14, Row2, Column4)	52978.57	65535.00	17250.79	0.09	0.33	3143.00	3494.68	3143.00	1283.16	0.05	0.37	100.00	100.00	60.32	62392.00	49835.57	68502072.00	38.56	15664.26	15556.00
14	5	2	10456.00	16755.00	187.40	0	Spot (Block14, Row2, Column5)	47701.56	48318.00	14717.40	0.01	0.31	3128.00	3485.17	3128.00	1518.01	0.05	0.44	100.00	100.00	22.97	45190.00	44573.56	46938580.00	29.13	13476.67	12462.00
14	6	2	10743.00	16754.00	161.45	0	Spot (Block14, Row2, Column6)	54544.27	65535.00	15517.38	0.08	0.28	3199.00	3638.38	3199.00	1815.21	0.06	0.50	100.00	100.00	57.76	62336.00	51345.27	39381304.00	28.04	13686.45	12045.00
14	7	2	11048.00	16756.00	157.50	0	Spot (Block14, Row2, Column7)	55215.41	65535.00	14527.35	0.07	0.26	3063.00	3264.89	3063.00	982.73	0.03	0.30	100.00	100.00	58.36	62472.00	52152.41	37657228.00	52.86	14975.86	12797.50
14	8	2	11353.00	16752.00	194.40	0	Spot (Block14, Row2, Column8)	3720.34	3675.00	541.49	0.01	0.15	2870.00	2976.97	2870.00	622.96	0.02	0.21	64.00	23.00	0.00	805.00	850.34	3965882.00	1.19	3193.10	3146.00
14	1	3	9249.00	17053.00	165.90	0	Spot (Block14, Row3, Column1)	64306.59	65535.00	4741.72	0.01	0.07	2952.00	3068.19	2952.00	724.75	0.02	0.24	100.00	100.00	91.49	62583.00	61354.59	49130728.00	84.50	19988.45	17913.00
14	2	3	9552.00	17055.00	150.30	0	Spot (Block14, Row3, Column2)	18927.56	16963.50	8808.17	0.05	0.47	3127.00	3346.82	3127.00	1011.18	0.03	0.30	100.00	100.00	0.00	13836.50	15800.56	11772943.00	15.41	6422.88	5777.50
14	3	3	9845.00	17050.00	151.50	0	Spot (Block14, Row3, Column3)	47218.49	49509.50	17945.51	0.02	0.38	3087.00	3207.58	3087.00	691.66	0.02	0.22	100.00	100.00	36.15	46422.50	44131.49	29653408.00	63.63	11806.32	9657.00
14	4	3	10147.00	17052.00	167.00	0	Spot (Block14, Row3, Column4)	64127.60	65535.00	5591.26	0.01	0.09	3050.00	3251.56	3050.00	1032.49	0.03	0.32	100.00	100.00	91.79	62485.00	61077.60	50020032.00	58.96	19865.94	17678.50
14	5	3	10446.00	17054.00	148.50	0	Spot (Block14, Row3, Column5)	34928.75	32333.00	17473.89	0.03	0.50	3103.00	3449.86	3103.00	1419.98	0.05	0.41	100.00	100.00	8.64	29230.00	31825.75	21027164.00	22.17	9776.78	8069.00
14	6	3	10750.00	17050.00	245.10	0	Spot (Block14, Row3, Column6)	60089.52	65535.00	12312.47	0.04	0.20	3351.50	4204.94	3351.50	2400.18	0.10	0.57	100.00	100.00	79.52	62183.50	56738.02	104737376.00	23.28	15452.95	14602.00
14	7	3	11051.00	17056.00	162.15	0	Spot (Block14, Row3, Column7)	63274.85	65535.00	6815.44	0.02	0.11	3157.00	3549.43	3157.00	1547.21	0.05	0.44	100.00	100.00	84.30	62378.00	60117.85	45937984.00	38.60	18803.66	16038.00
14	8	3	11350.00	17062.00	159.80	0	Spot (Block14, Row3, Column8)	55785.50	65535.00	13234.15	0.07	0.24	2969.50	3129.13	2969.50	799.74	0.02	0.26	100.00	100.00	52.13	62565.50	52816.00	39273332.00	65.84	15251.35	14274.50
14	1	4	9251.00	17355.00	162.75	0	Spot (Block14, Row4, Column1)	64140.38	65535.00	5718.48	0.01	0.09	2999.00	3209.82	2999.00	973.11	0.03	0.30	100.00	100.00	92.12	62536.00	61141.38	47207780.00	62.61	18784.69	16014.00
14	2	4	9550.00	17353.00	175.40	0	Spot (Block14, Row4, Column2)	39394.01	37698.00	18232.77	0.02	0.46	3183.50	3465.67	3183.50	1137.22	0.04	0.33	100.00	100.00	14.29	34514.50	36210.51	33918352.00	31.59	10400.66	10229.00
14	3	4	9850.00	17350.00	175.15	0	Spot (Block14, Row4, Column3)	64615.55	65535.00	4236.17	0.01	0.07	3183.00	3446.40	3183.00	1105.63	0.03	0.32	100.00	100.00	91.99	62352.00	61432.55	55634584.00	55.33	20639.70	17340.00
14	4	4	10143.00	17353.00	152.65	0	Spot (Block14, Row4, Column4)	17771.29	16803.50	7381.60	0.02	0.42	3044.00	3142.67	3044.00	646.91	0.01	0.21	100.00	100.00	0.00	13759.50	14727.29	11444709.00	22.61	6149.20	5740.00
14	5	4	10441.00	17354.00	143.00	0	Spot (Block14, Row4, Column5)	21551.48	17866.00	14603.47	0.08	0.68	3116.00	3237.30	3116.00	752.57	0.02	0.23	100.00	100.00	5.19	14750.00	18435.48	12047279.00	24.34	7132.32	6461.00
14	6	4	10746.00	17355.00	193.55	0	Spot (Block14, Row4, Column6)	52652.97	57594.00	13345.61	0.04	0.25	3333.00	3644.68	3333.00	1225.99	0.04	0.34	100.00	100.00	33.65	54261.00	49319.97	55865164.00	39.97	14051.13	13206.00
14	7	4	11046.00	17358.00	158.50	0	Spot (Block14, Row4, Column7)	51830.11	65535.00	18535.10	0.10	0.36	3396.00	3687.77	3396.00	1157.07	0.04	0.31	100.00	100.00	56.15	62139.00	48434.11	35814892.00	41.61	13431.97	11435.00
14	8	4	11344.00	17362.00	153.10	0	Spot (Block14, Row4, Column8)	43004.43	42645.00	18767.79	0.00	0.44	3137.00	3308.56	3137.00	816.90	0.02	0.25	100.00	100.00	25.59	39508.00	39867.43	27566000.00	48.59	11090.32	10077.00
14	1	5	9250.00	17653.00	165.20	0	Spot (Block14, Row5, Column1)	63831.69	65535.00	6836.62	0.01	0.11	3089.00	3511.13	3089.00	1697.35	0.06	0.48	100.00	100.00	91.41	62446.00	60742.69	48321068.00	35.54	19670.22	15568.50
14	2	5	9549.00	17655.00	158.45	0	Spot (Block14, Row5, Column2)	58733.71	65535.00	11057.21	0.05	0.19	3293.00	3762.99	3293.00	1650.79	0.06	0.44	100.00	100.00	62.55	62242.00	55440.71	40467888.00	33.30	17046.55	16094.50
14	3	5	9853.00	17654.00	170.50	0	Spot (Block14, Row5, Column3)	57629.55	65535.00	13632.90	0.06	0.24	3307.00	3635.33	3307.00	1294.85	0.04	0.36	100.00	100.00	64.81	62228.00	54322.55	46507504.00	41.70	14745.09	14245.00
14	4	5	10150.00	17654.00	159.90	0	Spot (Block14, Row5, Column4)	62824.89	65535.00	6908.70	0.02	0.11	3195.00	3409.05	3195.00	1010.30	0.03	0.30	100.00	100.00	80.94	62340.00	59629.89	44166312.00	58.81	19228.61	16299.00
14	5	5	10451.00	17658.00	175.00	0	Spot (Block14, Row5, Column5)	64468.93	65535.00	4534.45	0.01	0.07	3182.00	3331.57	3182.00	788.50	0.02	0.24	100.00	100.00	91.62	62353.00	61286.93	55379396.00	77.54	20235.91	16318.50
14	6	5	10752.00	17653.00	160.40	0	Spot (Block14, Row5, Column6)	57666.62	65535.00	12274.46	0.06	0.21	3392.00	3710.42	3392.00	1208.87	0.04	0.33	100.00	100.00	62.17	62143.00	54274.62	41001332.00	44.63	15543.43	14451.00
14	7	5	11052.00	17653.00	227.85	0	Spot (Block14, Row5, Column7)	60369.87	65535.00	11339.55	0.04	0.19	3651.00	4113.12	3651.00	1515.90	0.05	0.37	100.00	100.00	77.11	61884.00	56718.87	90193704.00	37.11	16279.67	15904.00
14	8	5	11348.00	17653.00	164.00	0	Spot (Block14, Row5, Column8)	61190.05	65535.00	9922.79	0.03	0.16	3238.00	3479.34	3238.00	1088.14	0.03	0.31	100.00	100.00	78.79	62297.00	57952.05	45587032.00	53.04	17471.60	15173.00
14	1	6	9249.00	17951.00	241.90	0	Spot (Block14, Row6, Column1)	59504.76	65535.00	12426.02	0.04	0.21	3402.50	4170.12	3402.50	2252.64	0.09	0.54	100.00	100.00	74.31	62132.50	56102.26	100742816.00	24.56	16191.81	15452.00
14	2	6	9549.00	17954.00	238.05	0	Spot (Block14, Row6, Column2)	58537.77	65535.00	13260.04	0.05	0.23	3464.00	4017.03	3464.00	1839.32	0.06	0.46	100.00	100.00	71.12	62071.00	55073.77	95476264.00	29.64	16425.11	15476.00
14	3	6	9842.00	17953.00	166.75	0	Spot (Block14, Row6, Column3)	64862.88	65535.00	3386.77	0.00	0.05	3279.00	3549.94	3279.00	1220.21	0.03	0.34	100.00	100.00	93.77	62256.00	61583.88	50009788.00	50.25	21934.58	18145.50
14	4	6	10149.00	17953.00	153.90	0	Spot (Block14, Row6, Column4)	45986.86	50204.00	19358.63	0.04	0.42	3223.00	3352.61	3223.00	704.31	0.02	0.21	100.00	100.00	38.56	46981.00	42763.86	29937648.00	60.53	11840.18	10029.50
14	5	6	10451.00	17955.00	175.50	0	Spot (Block14, Row6, Column5)	64604.08	65535.00	4004.73	0.01	0.06	3335.00	3535.98	3335.00	985.27	0.03	0.28	100.00	100.00	91.89	62200.00	61269.08	55753916.00	61.98	21264.31	17413.00
14	6	6	10748.00	17956.00	151.30	0	Spot (Block14, Row6, Column6)	28124.13	25307.00	16797.96	0.05	0.60	3471.00	3691.31	3471.00	1068.01	0.03	0.29	100.00	99.00	1.91	21836.00	24653.13	17661964.00	22.88	8042.09	6950.50
14	7	6	11047.00	17954.00	167.45	0	Spot (Block14, Row6, Column7)	64479.61	65535.00	4765.02	0.01	0.07	3500.00	3733.50	3500.00	1100.60	0.03	0.29	100.00	100.00	93.21	62035.00	60979.61	50294608.00	55.19	21426.00	19035.50
14	8	6	11354.00	17960.00	168.55	0	Spot (Block14, Row6, Column8)	64567.54	65535.00	4106.13	0.01	0.06	3284.00	3422.07	3284.00	843.44	0.02	0.25	100.00	100.00	92.52	62251.00	61283.54	50944312.00	72.49	21466.32	18416.00
14	1	7	9248.00	18251.00	172.20	0	Spot (Block14, Row7, Column1)	45587.78	46152.00	18487.88	0.01	0.41	3175.00	3599.46	3175.00	1484.05	0.05	0.41	100.00	100.00	32.73	42977.00	42412.78	37610180.00	28.29	11482.49	11288.00
14	2	7	9548.00	18251.00	152.00	0	Spot (Block14, Row7, Column2)	17264.34	14571.00	9466.85	0.07	0.55	3240.00	3562.64	3240.00	1383.32	0.04	0.39	100.00	95.00	0.00	11331.00	14024.34	10893801.00	9.90	5965.98	5856.00
14	3	7	9851.00	18251.00	157.95	0	Spot (Block14, Row7, Column3)	4176.46	4109.00	596.27	0.01	0.14	3086.00	3157.26	3086.00	568.58	0.01	0.18	78.00	44.00	0.00	1023.00	1090.46	2877582.00	1.79	3447.05	3428.00
14	4	7	10148.00	18251.00	152.30	0	Spot (Block14, Row7, Column4)	11463.99	10183.00	5335.78	0.05	0.47	3128.00	3313.27	3128.00	992.66	0.02	0.30	100.00	95.00	0.00	7055.00	8335.99	7279632.00	8.21	4908.09	4756.50
14	5	7	10447.00	18254.00	216.50	0	Spot (Block14, Row7, Column5)	51804.80	65535.00	17229.57	0.10	0.33	3432.00	3887.01	3432.00	1622.42	0.05	0.42	100.00	100.00	55.30	62103.00	48372.80	69419176.00	29.53	16276.67	15683.00
14	6	7	10740.00	18254.00	230.80	0	Spot (Block14, Row7, Column6)	58315.05	65535.00	12998.39	0.05	0.22	3695.00	4376.30	3695.00	1970.37	0.07	0.45	100.00	100.00	68.01	61840.00	54620.05	89514640.00	27.37	16536.45	15628.00
14	7	7	11041.00	18253.00	170.55	0	Spot (Block14, Row7, Column7)	64222.80	65535.00	5398.82	0.01	0.08	3486.00	3820.51	3486.00	1341.93	0.04	0.35	100.00	100.00	92.24	62049.00	60736.80	52149448.00	45.01	20126.99	18856.00
14	8	7	11347.00	18252.00	194.35	0	Spot (Block14, Row7, Column8)	63246.36	65535.00	6760.53	0.02	0.11	3309.00	3490.09	3309.00	919.46	0.02	0.26	100.00	100.00	82.29	62226.00	59937.36	66788920.00	64.99	20037.07	18215.00
14	1	8	9244.00	18559.00	156.10	0	Spot (Block14, Row8, Column1)	7754.69	7283.00	3158.17	0.03	0.41	3124.50	3274.20	3124.50	830.93	0.02	0.25	99.00	90.00	0.00	4158.50	4630.19	5203394.00	5.39	4144.45	4114.00
14	2	8	9551.00	18552.00	153.70	0	Spot (Block14, Row8, Column2)	50993.50	61627.00	16687.86	0.08	0.33	3179.00	3288.29	3179.00	655.60	0.01	0.20	100.00	100.00	46.05	58448.00	47814.50	32891056.00	72.77	13391.71	12217.00
14	3	8	9842.00	18551.00	155.65	0	Spot (Block14, Row8, Column3)	52860.85	65535.00	17247.80	0.09	0.33	3144.00	3263.48	3144.00	667.82	0.02	0.20	100.00	100.00	55.32	62391.00	49716.85	35258472.00	74.27	13730.26	11844.50
14	4	8	10147.00	18552.00	163.20	0	Spot (Block14, Row8, Column4)	64160.75	65535.00	5080.05	0.01	0.08	3196.00	3314.68	3196.00	671.41	0.02	0.20	100.00	100.00	89.48	62339.00	60964.75	46966124.00	90.62	20633.75	19432.00
14	5	8	10442.00	18553.00	152.40	0	Spot (Block14, Row8, Column5)	17191.21	16404.50	6687.03	0.02	0.39	3415.00	3726.02	3415.00	1357.79	0.04	0.36	100.00	100.00	0.00	12989.50	13776.21	10899228.00	9.92	6579.63	6390.00
14	6	8	10750.00	18554.00	245.50	0	Spot (Block14, Row8, Column6)	59207.85	65535.00	13056.80	0.04	0.22	3840.50	4346.84	3840.50	1743.51	0.05	0.40	100.00	100.00	75.77	61694.50	55367.35	103378224.00	31.47	16061.53	15726.00
14	7	8	11050.00	18555.00	159.90	0	Spot (Block14, Row8, Column7)	62916.05	65535.00	7156.79	0.02	0.11	3654.00	3976.54	3654.00	1307.09	0.04	0.33	100.00	100.00	82.39	61881.00	59262.05	44293320.00	45.09	20117.88	17921.00
14	8	8	11338.00	18556.00	167.35	0	Spot (Block14, Row8, Column8)	63990.04	65535.00	6238.97	0.01	0.10	3490.00	3696.16	3490.00	976.36	0.02	0.26	100.00	100.00	91.60	62045.00	60500.04	49528788.00	61.75	21205.82	19133.00
15	1	1	13753.00	16456.00	165.25	0	Spot (Block15, Row1, Column1)	60281.03	65535.00	9520.62	0.04	0.16	1759.00	1935.25	1759.00	697.24	0.04	0.36	100.00	100.00	68.83	63776.00	58522.03	45452332.00	83.68	15812.81	13836.00
15	2	1	14050.00	16460.00	175.50	0	Spot (Block15, Row1, Column2)	61910.70	65535.00	9787.04	0.02	0.16	1672.00	1871.24	1672.00	802.25	0.05	0.43	100.00	100.00	84.80	63863.00	60238.70	53367584.00	74.84	14889.12	13754.00
15	3	1	14358.00	16489.00	256.15	0	Spot (Block15, Row1, Column3)	1777.81	1743.00	249.98	0.01	0.14	1629.00	1765.42	1629.00	642.67	0.03	0.36	4.00	0.00	0.00	114.00	148.81	3386723.00	0.02	1631.02	1588.00
15	4	1	14647.00	16458.00	164.90	0	Spot (Block15, Row1, Column4)	63562.60	65535.00	6900.64	0.01	0.11	1605.00	1736.28	1605.00	552.75	0.03	0.32	100.00	100.00	87.43	63930.00	61957.60	47545292.00	111.85	17418.54	14649.00
15	5	1	14956.00	16463.00	158.00	0	Spot (Block15, Row1, Column5)	4652.16	3956.00	2205.07	0.07	0.47	1598.00	1686.26	1598.00	457.17	0.02	0.27	92.00	83.00	0.00	2358.00	3054.16	3214642.00	6.49	2306.43	2217.00
15	6	1	15246.00	16457.00	155.35	0	Spot (Block15, Row1, Column6)	58336.48	65535.00	11151.84	0.05	0.19	1595.00	1688.37	1595.00	465.72	0.02	0.28	100.00	100.00	62.91	63940.00	56741.48	38852432.00	121.63	14512.72	12600.00
15	7	1	15542.00	16459.00	159.65	0	Spot (Block15, Row1, Column7)	62960.12	65535.00	6686.98	0.02	0.11	1575.00	1658.09	1575.00	463.49	0.02	0.28	100.00	100.00	80.11	63960.00	61385.12	44324348.00	132.26	16478.60	14896.00
15	8	1	15852.00	16458.00	160.85	0	Spot (Block15, Row1, Column8)	7693.60	7172.50	2993.09	0.03	0.39	1547.50	1633.67	1547.50	1074.36	0.02	0.66	100.00	93.00	0.00	5625.00	6146.10	5524008.00	5.64	2945.35	2803.00
15	1	2	13793.00	16780.00	126.45	0	Spot (Block15, Row2, Column1)	1890.21	1879.00	244.86	0.00	0.13	1650.00	1749.57	1650.00	428.22	0.03	0.24	25.00	0.00	0.00	229.00	240.21	801449.00	0.33	1780.82	1792.00
15	2	2	14050.00	16757.00	138.35	0	Spot (Block15, Row2, Column2)	2477.75	2447.00	297.73	0.01	0.12	1630.00	1749.18	1630.00	533.91	0.03	0.31	86.00	27.00	0.00	817.00	847.75	1280996.00	1.36	1918.48	1943.50
15	3	2	14346.00	16761.00	149.40	0	Spot (Block15, Row2, Column3)	3728.11	3301.00	2738.39	0.05	0.73	1592.00	1644.08	1592.00	288.48	0.01	0.18	99.00	97.00	0.00	1709.00	2136.11	2285331.00	7.22	2322.53	2172.50
15	4	2	14654.00	16756.00	176.60	0	Spot (Block15, Row2, Column4)	2203.72	2180.00	304.57	0.00	0.14	1597.00	1715.45	1597.00	507.79	0.03	0.30	57.00	6.00	0.00	583.00	606.72	1921640.00	0.96	1838.07	1841.00
15	5	2	14955.00	16760.00	188.85	0	Spot (Block15, Row2, Column5)	12499.96	11983.00	3868.83	0.02	0.31	1575.00	1631.50	1575.00	287.19	0.02	0.18	100.00	100.00	0.00	10408.00	10924.96	12537464.00	37.84	4491.81	4286.50
15	6	2	15241.00	16736.00	155.15	0	Spot (Block15, Row2, Column6)	2269.85	2229.00	462.25	0.01	0.20	1576.00	1734.33	1576.00	614.50	0.04	0.35	52.00	13.00	0.00	653.00	693.85	1500374.00	0.87	1897.98	1759.00
15	7	2	15556.00	16767.00	168.70	0	Spot (Block15, Row2, Column7)	1982.66	1936.00	323.29	0.01	0.16	1497.00	1569.38	1497.00	362.01	0.02	0.23	61.00	24.00	0.00	439.00	485.66	1578199.00	1.14	1627.02	1602.50
15	8	2	15880.00	16745.00	217.10	0	Spot (Block15, Row2, Column8)	1564.28	1555.00	150.50	0.00	0.10	1490.00	1544.23	1490.00	385.82	0.02	0.25	1.00	0.00	0.00	65.00	74.28	2107082.00	0.05	1515.34	1513.50
15	1	3	13754.00	17058.00	148.60	0	Spot (Block15, Row3, Column1)	4888.06	4754.00	1526.42	0.01	0.31	1588.00	1629.29	1588.00	308.70	0.01	0.19	100.00	100.00	0.00	3166.00	3300.06	2947500.00	10.56	2553.53	2436.50
15	2	3	14057.00	17061.00	151.25	0	Spot (Block15, Row3, Column2)	4534.20	4563.50	1196.51	0.00	0.26	1614.00	1720.18	1614.00	398.74	0.03	0.23	100.00	99.00	0.00	2949.50	2920.20	2829341.00	7.06	2356.80	2263.00
15	3	3	14343.00	17058.00	148.80	0	Spot (Block15, Row3, Column3)	38127.39	37673.00	16887.20	0.01	0.44	1609.00	1746.42	1609.00	491.37	0.04	0.28	100.00	100.00	9.23	36064.00	36518.39	23143384.00	74.04	9598.55	7749.50
15	4	3	14653.00	17059.00	160.25	0	Spot (Block15, Row3, Column4)	63127.02	65535.00	6938.62	0.02	0.11	1589.00	1703.32	1589.00	487.47	0.03	0.29	100.00	100.00	81.66	63946.00	61538.02	44757480.00	126.01	16732.92	14994.00
15	5	3	14949.00	17053.00	150.30	0	Spot (Block15, Row3, Column5)	17123.24	15746.00	9853.34	0.04	0.58	1596.00	1785.80	1596.00	704.08	0.05	0.39	100.00	100.00	0.81	14150.00	15527.24	10616410.00	21.78	5027.12	3949.00
15	6	3	15253.00	17057.00	217.45	0	Spot (Block15, Row3, Column6)	42941.90	41662.00	18719.98	0.01	0.44	1596.00	1920.63	1596.00	883.78	0.08	0.46	100.00	100.00	29.84	40066.00	41345.90	58143744.00	46.42	11151.33	11270.50
15	7	3	15587.00	17060.00	189.45	0	Spot (Block15, Row3, Column7)	1862.57	1822.00	332.20	0.01	0.18	1487.00	1649.66	1487.00	676.13	0.05	0.41	21.00	0.00	0.00	335.00	375.57	1881193.00	0.31	1641.29	1617.00
15	8	3	15853.00	17063.00	166.75	0	Spot (Block15, Row3, Column8)	56823.24	65535.00	13008.14	0.06	0.23	1494.00	1593.97	1494.00	538.75	0.03	0.34	100.00	100.00	58.37	64041.00	55329.24	43811128.00	102.51	13185.61	12191.50
15	1	4	13754.00	17361.00	158.10	0	Spot (Block15, Row4, Column1)	62559.96	65535.00	7485.42	0.02	0.12	1659.00	1801.47	1659.00	603.99	0.04	0.34	100.00	100.00	79.07	63876.00	60900.96	43041656.00	100.59	17190.50	14459.00
15	2	4	14051.00	17356.00	173.80	0	Spot (Block15, Row4, Column2)	20193.78	18724.00	9274.51	0.03	0.46	1725.00	1902.28	1725.00	631.12	0.04	0.33	100.00	100.00	0.00	16999.00	18468.78	17023360.00	28.98	5315.27	5267.50
15	3	4	14354.00	17360.00	170.70	0	Spot (Block15, Row4, Column3)	63637.29	65535.00	7330.17	0.01	0.12	1691.00	1866.17	1691.00	652.31	0.04	0.35	100.00	100.00	91.27	63844.00	61946.29	51737648.00	94.70	17587.51	14295.50
15	4	4	14645.00	17361.00	171.85	0	Spot (Block15, Row4, Column4)	2672.96	2578.00	567.91	0.02	0.21	1574.00	1676.54	1574.00	442.82	0.03	0.26	88.00	57.00	0.00	1004.00	1098.96	2205189.00	2.25	1860.89	1837.50
15	5	4	14946.00	17356.00	146.45	0	Spot (Block15, Row4, Column5)	9570.84	8243.00	6506.35	0.06	0.68	1564.00	1636.22	1564.00	376.39	0.02	0.23	100.00	99.00	0.00	6679.00	8006.84	5579802.00	21.08	3658.33	2880.00
15	6	4	15256.00	17360.00	191.90	0	Spot (Block15, Row4, Column6)	13610.15	13621.50	4103.11	0.00	0.30	1531.00	1697.22	1531.00	643.38	0.04	0.38	100.00	100.00	0.00	12090.50	12079.15	14181772.00	18.52	4470.99	4022.00
15	7	4	15548.00	17366.00	145.00	0	Spot (Block15, Row4, Column7)	3008.41	2908.00	576.29	0.01	0.19	1501.00	1587.11	1501.00	425.27	0.02	0.27	98.00	91.00	0.00	1407.00	1507.41	1729833.00	3.34	2058.79	2007.00
15	8	4	15853.00	17367.00	161.00	0	Spot (Block15, Row4, Column8)	2493.45	2453.00	498.39	0.01	0.20	1516.00	1577.84	1516.00	343.65	0.02	0.22	93.00	65.00	0.00	937.00	977.45	1795287.00	2.66	1751.24	1742.50
15	1	5	13753.00	17656.00	164.95	0	Spot (Block15, Row5, Column1)	64140.73	65535.00	5786.65	0.01	0.09	1803.00	2041.99	1803.00	818.95	0.05	0.40	100.00	100.00	91.63	63732.00	62337.73	48298448.00	75.83	18591.89	16616.00
15	2	5	14051.00	17661.00	165.40	0	Spot (Block15, Row5, Column2)	58414.72	65535.00	11851.40	0.05	0.20	1751.00	1987.58	1751.00	753.10	0.06	0.38	100.00	100.00	66.40	63784.00	56663.72	44161944.00	74.93	14051.02	13727.00
15	3	5	14354.00	17658.00	163.40	0	Spot (Block15, Row5, Column3)	47007.50	51701.00	18766.89	0.04	0.40	1696.00	1910.29	1696.00	734.91	0.05	0.38	100.00	100.00	40.14	50005.00	45311.50	34785824.00	61.36	9392.52	8663.00
15	4	5	14653.00	17661.00	149.45	0	Spot (Block15, Row5, Column4)	39703.80	39688.50	17652.47	0.00	0.44	1604.00	1764.98	1604.00	553.67	0.04	0.31	100.00	100.00	12.87	38084.50	38099.80	24378212.00	68.52	9122.54	8219.00
15	5	5	14954.00	17660.00	167.90	0	Spot (Block15, Row5, Column5)	64084.00	65535.00	5723.11	0.01	0.09	1570.00	1697.94	1570.00	534.84	0.03	0.31	100.00	100.00	91.58	63965.00	62514.00	50242364.00	116.64	18479.39	16974.50
15	6	5	15262.00	17652.00	161.40	0	Spot (Block15, Row5, Column6)	2622.26	2438.50	1090.44	0.03	0.42	1543.00	1661.68	1543.00	535.26	0.03	0.32	75.00	35.00	0.00	895.50	1079.26	1893269.00	1.79	1814.81	1770.50
15	7	5	15553.00	17658.00	182.50	0	Spot (Block15, Row5, Column7)	28022.39	25712.50	14172.37	0.04	0.51	1580.00	1702.73	1580.00	554.70	0.03	0.33	100.00	100.00	0.43	24132.50	26442.39	26172896.00	47.45	6898.62	6773.00
15	8	5	15847.00	17659.00	151.05	0	Spot (Block15, Row5, Column8)	4758.27	4343.50	1910.19	0.04	0.40	1568.00	1630.05	1568.00	370.50	0.02	0.23	100.00	99.00	0.00	2775.50	3190.27	2978679.00	8.44	2319.38	2286.50
15	1	6	13751.00	17959.00	213.70	0	Spot (Block15, Row6, Column1)	40532.91	37123.50	19681.38	0.04	0.49	1924.00	2260.94	1924.00	1026.81	0.07	0.45	100.00	100.00	28.18	35199.50	38608.91	52936360.00	37.27	11391.13	11005.00
15	2	6	14046.00	17961.00	202.70	0	Spot (Block15, Row6, Column2)	14016.85	13283.50	6129.87	0.02	0.44	1798.00	2039.18	1798.00	831.22	0.05	0.41	100.00	100.00	0.00	11485.50	12218.85	16315610.00	14.41	5044.64	4583.50
15	3	6	14344.00	17957.00	159.75	0	Spot (Block15, Row6, Column3)	63797.42	65535.00	5788.60	0.01	0.09	1698.00	1854.75	1698.00	597.74	0.04	0.32	100.00	100.00	86.65	63837.00	62099.42	44913812.00	103.63	18490.35	15454.50
15	4	6	14659.00	17960.00	151.55	0	Spot (Block15, Row6, Column4)	8347.96	8140.50	3240.94	0.01	0.39	1637.00	1740.16	1637.00	446.35	0.03	0.26	100.00	100.00	0.00	6503.50	6710.96	5259216.00	14.80	3131.19	2834.00
15	5	6	14950.00	17961.00	163.65	0	Spot (Block15, Row6, Column5)	63466.89	65535.00	7270.47	0.01	0.11	1599.00	1734.83	1599.00	517.74	0.04	0.30	100.00	100.00	90.05	63936.00	61867.89	47219828.00	119.23	16603.02	13673.50
15	6	6	15258.00	17953.00	254.30	0	Spot (Block15, Row6, Column6)	1731.53	1682.00	250.30	0.01	0.14	1541.00	1628.57	1541.00	406.48	0.02	0.25	18.00	2.00	0.00	141.00	190.53	3246622.00	0.25	1578.69	1522.00
15	7	6	15553.00	17959.00	154.05	0	Spot (Block15, Row6, Column7)	5367.45	4906.00	1966.43	0.04	0.37	1568.00	1647.57	1568.00	439.20	0.02	0.27	100.00	100.00	0.00	3338.00	3799.45	3515682.00	8.47	2468.01	2372.00
15	8	6	15852.00	17966.00	154.10	0	Spot (Block15, Row6, Column8)	2740.72	2667.50	714.57	0.01	0.26	1579.00	1602.61	1579.00	210.92	0.01	0.13	95.00	84.00	0.00	1088.50	1161.72	1781465.00	5.40	1895.24	1843.00
15	1	7	13752.00	18258.00	168.05	0	Spot (Block15, Row7, Column1)	28623.37	25611.00	13860.83	0.05	0.48	1710.00	1952.64	1710.00	814.31	0.06	0.42	100.00	100.00	0.25	23901.00	26913.37	22641096.00	32.75	6554.26	6313.50
15	2	7	14054.00	18259.00	142.00	0	Spot (Block15, Row7, Column2)	2484.81	2394.00	387.01	0.02	0.16	1693.00	1794.71	1693.00	467.03	0.03	0.26	77.00	31.00	0.00	701.00	791.81	1364163.00	1.48	1983.75	1961.00
15	3	7	14359.00	18252.00	167.95	0	Spot (Block15, Row7, Column3)	1832.05	1827.00	184.05	0.00	0.10	1610.00	1673.63	1610.00	341.68	0.02	0.20	22.00	0.00	0.00	217.00	222.05	1432662.00	0.46	1753.04	1735.50
15	4	7	14647.00	18252.00	167.90	0	Spot (Block15, Row7, Column4)	2295.62	2311.00	335.03	0.00	0.15	1573.00	1616.86	1573.00	313.76	0.01	0.19	85.00	62.00	0.00	738.00	722.62	1802062.00	2.16	1849.73	1803.00
15	5	7	14958.00	18262.00	212.35	0	Spot (Block15, Row7, Column5)	2099.19	2046.00	327.17	0.01	0.16	1579.00	1699.31	1579.00	527.86	0.03	0.31	42.00	7.00	0.00	467.00	520.19	2695359.00	0.76	1737.94	1695.00
15	6	7	15248.00	18261.00	189.25	0	Spot (Block15, Row7, Column6)	17301.61	17354.00	7508.34	0.00	0.43	1631.50	1924.86	1631.50	866.48	0.07	0.45	100.00	100.00	0.00	15722.50	15670.11	17491926.00	17.75	5022.27	4974.00
15	7	7	15540.00	18260.00	156.35	0	Spot (Block15, Row7, Column7)	55584.24	65535.00	13380.73	0.07	0.24	1608.00	1760.00	1608.00	508.65	0.04	0.29	100.00	100.00	55.51	63927.00	53976.24	37352924.00	105.82	13252.44	12153.50
15	8	7	15856.00	18258.00	191.90	0	Spot (Block15, Row7, Column8)	21875.52	21806.00	6181.40	0.00	0.28	1626.00	1741.03	1626.00	500.38	0.03	0.29	100.00	100.00	0.00	20180.00	20249.52	22684896.00	40.24	6802.31	5982.50
15	1	8	13743.00	18566.00	148.70	0	Spot (Block15, Row8, Column1)	3239.78	3082.00	806.39	0.02	0.25	1614.00	1700.28	1614.00	387.93	0.02	0.23	99.00	89.00	0.00	1468.00	1625.78	1960069.00	3.97	2056.11	2051.00
15	2	8	14061.00	18560.00	177.55	0	Spot (Block15, Row8, Column2)	2032.52	1992.00	299.69	0.01	0.15	1610.00	1648.03	1610.00	209.07	0.01	0.13	71.00	45.00	0.00	382.00	422.52	1794713.00	1.84	1768.80	1778.00
15	3	8	14343.00	18558.00	159.75	0	Spot (Block15, Row8, Column3)	3021.92	2817.00	945.48	0.03	0.31	1606.00	1661.13	1606.00	297.10	0.01	0.18	98.00	85.00	0.00	1211.00	1415.92	2142540.00	4.58	1974.38	1942.50
15	4	8	14651.00	18559.00	165.15	0	Spot (Block15, Row8, Column4)	63719.91	65535.00	6340.41	0.01	0.10	1593.00	1670.95	1593.00	408.04	0.02	0.24	100.00	100.00	87.27	63942.00	62126.91	48045284.00	152.07	17243.89	15240.00
15	5	8	14940.00	18563.00	169.35	0	Spot (Block15, Row8, Column5)	2215.97	2186.00	332.70	0.01	0.15	1621.00	1789.40	1621.00	699.65	0.04	0.39	34.00	0.00	0.00	565.00	594.97	1761700.00	0.61	1773.53	1750.50
15	6	8	15254.00	18561.00	209.30	0	Spot (Block15, Row8, Column6)	47137.14	53546.00	19252.03	0.06	0.41	1780.00	2086.31	1780.00	1005.73	0.07	0.48	100.00	100.00	43.08	51766.00	45357.14	58544848.00	44.79	12167.43	12249.00
15	7	8	15550.00	18561.00	150.75	0	Spot (Block15, Row8, Column7)	32500.44	32051.50	15085.64	0.01	0.46	1837.00	2107.72	1837.00	849.43	0.06	0.40	100.00	100.00	0.96	30214.50	30663.44	20215280.00	35.78	7838.19	6897.50
15	8	8	15839.00	18560.00	167.45	0	Spot (Block15, Row8, Column8)	63587.65	65535.00	6980.25	0.01	0.11	1802.00	2013.25	1802.00	710.28	0.05	0.35	100.00	100.00	90.65	63733.00	61785.65	49662452.00	86.69	18485.25	15786.50
16	1	1	18252.00	16463.00	166.70	0	Spot (Block16, Row1, Column1)	59163.02	65535.00	11206.05	0.04	0.19	1282.00	1418.86	1282.00	509.60	0.04	0.36	100.00	100.00	65.03	64253.00	57881.02	45851784.00	113.31	14420.19	11526.00
16	2	1	18547.00	16463.00	158.75	0	Spot (Block16, Row1, Column2)	19234.58	17505.50	8995.85	0.04	0.47	1211.00	1317.43	1211.00	410.37	0.04	0.31	100.00	100.00	0.00	16294.50	18023.58	13425740.00	43.66	4802.45	4790.00
16	3	1	18854.00	16463.00	154.70	0	Spot (Block16, Row1, Column3)	10018.83	8929.00	5826.25	0.05	0.58	1197.00	1230.77	1197.00	180.50	0.01	0.15	100.00	100.00	0.00	7732.00	8821.83	6582372.00	48.69	2831.78	2726.50
16	4	1	19147.00	16462.00	155.25	0	Spot (Block16, Row1, Column4)	13512.66	12670.50	6192.44	0.03	0.46	1211.00	1266.16	1211.00	235.88	0.02	0.19	100.00	100.00	0.00	11459.50	12301.66	8918354.00	51.92	3726.50	3549.00
16	5	1	19454.00	16468.00	158.95	0	Spot (Block16, Row1, Column5)	24737.31	20735.00	17650.85	0.08	0.71	1205.00	1270.33	1205.00	275.12	0.02	0.22	100.00	100.00	1.73	19530.00	23532.31	17192440.00	85.30	4724.17	4257.00
16	6	1	19748.00	16462.00	153.00	0	Spot (Block16, Row1, Column6)	36901.92	35025.50	18296.86	0.02	0.50	1208.00	1286.61	1208.00	312.06	0.03	0.24	100.00	100.00	11.72	33817.50	35693.92	23617300.00	114.13	8579.67	7076.00
16	7	1	20044.00	16463.00	159.55	0	Spot (Block16, Row1, Column7)	54068.47	65535.00	15683.74	0.08	0.29	1194.00	1264.78	1194.00	310.33	0.03	0.25	100.00	100.00	55.73	64341.00	52874.47	37740112.00	170.16	12328.94	10766.00
16	8	1	20356.00	16462.00	160.00	0	Spot (Block16, Row1, Column8)	3771.32	3553.00	1293.21	0.03	0.34	1188.00	1217.37	1188.00	207.52	0.01	0.17	100.00	100.00	0.00	2365.00	2583.32	2677635.00	12.31	1888.50	1859.00
16	1	2	18251.00	16763.00	147.00	-50	Spot (Block16, Row2, Column1)	1280.54	1279.00	78.96	0.00	0.06	1252.00	1377.34	1252.00	412.93	0.04	0.30	0.00	0.00	0.00	27.00	28.54	751677.00	-0.23	1286.40	1278.00
16	2	2	18548.00	16760.00	136.00	0	Spot (Block16, Row2, Column2)	15884.11	15833.50	5501.22	0.00	0.35	1241.00	1301.66	1241.00	244.68	0.02	0.19	100.00	100.00	0.00	14592.50	14643.11	7942055.00	59.60	4329.33	4176.50
16	3	2	18853.00	16763.00	158.40	0	Spot (Block16, Row2, Column3)	2433.96	2457.00	539.20	0.00	0.22	1231.00	1288.53	1231.00	233.98	0.02	0.18	99.00	94.00	0.00	1226.00	1202.96	1691605.00	4.90	1583.63	1544.00
16	4	2	19154.00	16764.00	176.60	0	Spot (Block16, Row2, Column4)	10862.82	10803.50	3962.03	0.00	0.36	1267.00	1368.35	1267.00	329.89	0.03	0.24	100.00	100.00	0.00	9536.50	9595.82	9494107.00	28.78	3466.73	3482.50
16	5	2	19450.00	16762.00	201.50	0	Spot (Block16, Row2, Column5)	15789.50	15753.00	5023.91	0.00	0.32	1286.00	1418.98	1286.00	449.52	0.04	0.32	100.00	100.00	0.00	14467.00	14503.50	18221090.00	31.97	4631.12	4401.00
16	6	2	19747.00	16756.00	159.60	0	Spot (Block16, Row2, Column6)	4914.29	4583.00	2029.18	0.03	0.41	1272.00	1504.82	1272.00	805.08	0.07	0.54	98.00	80.00	0.00	3311.00	3642.29	3469492.00	4.23	2095.42	1922.00
16	7	2	20054.00	16766.00	156.30	0	Spot (Block16, Row2, Column7)	6022.69	5587.00	2615.07	0.03	0.43	1234.00	1309.87	1234.00	326.91	0.03	0.25	100.00	100.00	0.00	4353.00	4788.69	4041225.00	14.42	2386.39	2311.50
16	8	2	20354.00	16763.00	187.10	0	Spot (Block16, Row2, Column8)	1239.51	1231.00	72.69	0.00	0.06	1199.00	1408.82	1199.00	1496.41	0.07	1.06	0.00	0.00	0.00	32.00	40.51	1222152.00	-0.11	1204.23	1192.00
16	1	3	18252.00	17063.00	156.55	0	Spot (Block16, Row3, Column1)	23598.10	21194.00	13997.73	0.05	0.59	1200.00	1244.07	1200.00	210.64	0.02	0.17	100.00	100.00	0.00	19994.00	22398.10	15881518.00	106.12	5403.34	4736.00
16	2	3	18550.00	17067.00	158.30	0	Spot (Block16, Row3, Column2)	3243.04	3124.00	909.06	0.02	0.28	1259.00	1359.25	1259.00	439.05	0.03	0.32	98.00	89.00	0.00	1865.00	1984.04	2247424.00	4.29	1844.13	1733.00
16	3	3	18841.00	17065.00	151.45	0	Spot (Block16, Row3, Column3)	8221.76	7332.50	4041.60	0.05	0.49	1264.00	1315.80	1264.00	291.08	0.02	0.22	100.00	100.00	0.00	6068.50	6957.76	5146822.00	23.73	2916.78	2538.00
16	4	3	19158.00	17064.00	156.05	0	Spot (Block16, Row3, Column4)	40307.81	40247.50	19024.34	0.00	0.47	1260.00	1331.43	1260.00	302.93	0.02	0.23	100.00	100.00	18.51	38987.50	39047.81	27006360.00	128.66	8432.12	7499.50
16	5	3	19461.00	17073.00	155.15	0	Spot (Block16, Row3, Column5)	14525.27	6837.00	17959.91	0.33	1.24	1305.00	1631.72	1305.00	963.05	0.10	0.59	96.00	82.00	6.96	5532.00	13220.27	9601204.00	13.39	4489.62	2068.00
16	6	3	19752.00	17064.00	228.80	0	Spot (Block16, Row3, Column6)	57639.54	65535.00	13476.10	0.06	0.23	1411.00	2042.92	1411.00	1364.29	0.16	0.67	100.00	100.00	63.48	64124.00	56228.54	86806096.00	40.75	12791.73	12360.50
16	7	3	20053.00	17065.00	154.45	0	Spot (Block16, Row3, Column7)	18565.81	16777.00	11202.98	0.04	0.60	1296.00	1603.16	1296.00	950.23	0.09	0.59	100.00	100.00	0.00	15481.00	17269.81	12197739.00	17.85	4316.01	4028.00
16	8	3	20354.00	17069.00	170.60	0	Spot (Block16, Row3, Column8)	59473.01	65535.00	11729.57	0.04	0.20	1275.00	1526.03	1275.00	1497.10	0.08	0.98	100.00	100.00	68.73	64260.00	58198.01	48114144.00	38.71	13538.21	12622.00
16	1	4	18255.00	17363.00	155.25	0	Spot (Block16, Row4, Column1)	40350.83	39415.00	19505.36	0.01	0.48	1202.00	1329.13	1202.00	527.90	0.04	0.40	100.00	100.00	21.18	38213.00	39148.83	26672036.00	73.92	8369.08	7701.00
16	2	4	18550.00	17361.00	182.45	0	Spot (Block16, Row4, Column2)	29656.01	27205.00	15759.97	0.04	0.53	1302.00	1546.18	1302.00	760.80	0.07	0.49	100.00	100.00	1.29	25903.00	28354.01	27669064.00	36.95	6479.68	6441.00
16	3	4	18853.00	17365.00	162.40	0	Spot (Block16, Row4, Column3)	62375.77	65535.00	7671.09	0.02	0.12	1303.00	1518.44	1303.00	740.04	0.07	0.49	100.00	100.00	79.56	64232.00	61072.77	45472372.00	82.24	15475.95	13250.00
16	4	4	19144.00	17361.00	162.60	0	Spot (Block16, Row4, Column4)	2045.37	1972.50	358.58	0.02	0.18	1241.00	1300.45	1241.00	308.56	0.02	0.24	96.00	57.00	0.00	731.50	804.37	1497214.00	2.41	1497.62	1511.50
16	5	4	19439.00	17367.00	148.10	0	Spot (Block16, Row4, Column5)	4623.67	3509.00	5550.97	0.12	1.20	1276.00	1368.26	1276.00	348.07	0.03	0.25	100.00	97.00	0.17	2233.00	3347.67	2769578.00	9.35	2212.58	1883.00
16	6	4	19751.00	17359.00	198.90	0	Spot (Block16, Row4, Column6)	18149.44	18123.00	4587.04	0.00	0.25	1393.00	1710.51	1393.00	977.23	0.09	0.57	100.00	100.00	0.00	16730.00	16756.44	20309216.00	16.82	5589.74	5305.00
16	7	4	20048.00	17365.00	154.60	0	Spot (Block16, Row4, Column7)	14080.35	11426.50	9596.75	0.09	0.68	1362.00	1602.72	1362.00	807.11	0.07	0.50	100.00	91.00	0.00	10064.50	12718.35	9264872.00	15.46	3459.05	3213.00
16	8	4	20351.00	17373.00	154.65	0	Spot (Block16, Row4, Column8)	4904.12	4577.50	1766.77	0.03	0.36	1278.00	1382.06	1278.00	463.17	0.03	0.34	100.00	99.00	0.00	3299.50	3626.12	3226910.00	7.60	2253.21	2123.00
16	1	5	18252.00	17666.00	154.35	0	Spot (Block16, Row5, Column1)	30913.78	28219.50	17597.73	0.04	0.57	1270.00	1634.66	1270.00	1079.99	0.11	0.66	100.00	100.00	2.60	26949.50	29643.78	20217636.00	27.11	6797.43	5841.00
16	2	5	18552.00	17667.00	169.55	0	Spot (Block16, Row5, Column2)	60566.39	65535.00	10787.62	0.03	0.18	1427.00	1869.18	1427.00	1184.06	0.12	0.63	100.00	100.00	73.01	64108.00	59139.39	48695868.00	49.57	13724.23	13099.50
16	3	5	18858.00	17667.00	173.25	0	Spot (Block16, Row5, Column3)	53634.84	65535.00	16010.90	0.09	0.30	1366.00	1651.49	1366.00	908.41	0.08	0.55	100.00	100.00	54.57	64169.00	52268.84	44624612.00	57.22	10917.77	10551.00
16	4	5	19150.00	17666.00	153.70	0	Spot (Block16, Row5, Column4)	20035.57	17839.00	11526.05	0.05	0.58	1265.00	1404.33	1265.00	614.05	0.05	0.44	100.00	100.00	0.00	16574.00	18770.57	12922942.00	30.34	4588.16	4188.00
16	5	5	19456.00	17666.00	162.50	0	Spot (Block16, Row5, Column5)	62912.75	65535.00	7266.52	0.02	0.12	1265.00	1353.04	1265.00	401.76	0.03	0.30	100.00	100.00	81.62	64270.00	61647.75	45863840.00	153.22	15933.89	13587.50
16	6	5	19758.00	17662.00	153.85	0	Spot (Block16, Row5, Column6)	5522.33	5277.00	2114.38	0.02	0.38	1324.00	1583.76	1324.00	908.63	0.08	0.57	99.00	83.00	0.00	3953.00	4198.33	3583989.00	4.33	2328.91	2161.50
16	7	5	20054.00	17666.00	222.20	0	Spot (Block16, Row5, Column7)	57775.74	65535.00	13543.82	0.05	0.23	1423.00	1824.06	1423.00	1080.13	0.11	0.59	100.00	100.00	66.43	64112.00	56352.74	81753608.00	51.80	13604.29	13728.00
16	8	5	20352.00	17667.00	154.05	0	Spot (Block16, Row5, Column8)	33846.98	29548.00	22594.10	0.06	0.67	1258.00	1426.76	1258.00	604.93	0.05	0.42	100.00	100.00	17.75	28290.00	32588.98	21932920.00	53.59	6264.54	5948.50
16	1	6	18250.00	17965.00	226.25	0	Spot (Block16, Row6, Column1)	54746.45	65535.00	14563.94	0.08	0.27	1482.00	2134.41	1482.00	1534.43	0.16	0.72	100.00	100.00	54.29	64053.00	53264.45	80368584.00	34.29	13260.70	13034.00
16	2	6	18545.00	17963.00	229.90	0	Spot (Block16, Row6, Column2)	55130.05	65535.00	15325.67	0.08	0.28	1483.00	2057.24	1483.00	1472.21	0.14	0.72	100.00	100.00	59.18	64052.00	53647.05	83743432.00	36.05	12829.49	11833.00
16	3	6	18840.00	17963.00	155.85	0	Spot (Block16, Row6, Column3)	51109.92	65279.00	17402.88	0.11	0.34	1309.00	1567.92	1309.00	906.46	0.08	0.58	100.00	100.00	49.48	63970.00	49800.92	34192804.00	54.65	11424.22	9572.50
16	4	6	19156.00	17964.00	153.75	0	Spot (Block16, Row6, Column4)	7343.23	6646.00	3440.11	0.04	0.47	1280.00	1335.57	1280.00	289.94	0.02	0.22	100.00	100.00	0.00	5366.00	6063.23	4765758.00	20.72	2661.23	2484.50
16	5	6	19447.00	17963.00	160.50	0	Spot (Block16, Row6, Column5)	62553.36	65535.00	7498.33	0.02	0.12	1275.00	1369.40	1275.00	409.64	0.03	0.30	100.00	100.00	80.31	64260.00	61278.36	44475860.00	149.36	16788.76	15065.00
16	6	6	19754.00	17962.00	158.05	0	Spot (Block16, Row6, Column6)	3197.98	2939.50	1246.67	0.04	0.39	1287.00	1499.32	1287.00	822.97	0.07	0.55	74.00	50.00	0.00	1652.50	1910.98	2213005.00	2.06	1693.05	1658.00
16	7	6	20054.00	17966.00	156.95	0	Spot (Block16, Row6, Column7)	34197.85	30819.50	20138.97	0.05	0.59	1376.00	1599.83	1376.00	796.46	0.07	0.50	100.00	100.00	11.36	29443.50	32821.85	23186220.00	40.93	6962.31	6071.00
16	8	6	20356.00	17969.00	156.85	0	Spot (Block16, Row6, Column8)	36873.89	34271.00	22410.51	0.03	0.61	1272.00	1359.47	1272.00	324.42	0.03	0.24	100.00	100.00	22.60	32999.00	35601.89	24963748.00	109.47	7279.70	6760.00
16	1	7	18252.00	18263.00	175.25	0	Spot (Block16, Row7, Column1)	37528.70	34874.00	18853.21	0.03	0.50	1357.00	1750.95	1357.00	1100.98	0.11	0.63	100.00	100.00	13.17	33517.00	36171.70	32199732.00	32.50	7732.75	7713.00
16	2	7	18560.00	18274.00	170.90	0	Spot (Block16, Row7, Column2)	1925.76	1798.50	429.09	0.03	0.22	1303.00	1556.64	1303.00	911.77	0.08	0.59	27.00	0.00	0.00	495.50	622.76	1559864.00	0.40	1530.50	1509.00
16	3	7	18845.00	18255.00	176.15	0	Spot (Block16, Row7, Column3)	1316.61	1316.00	79.58	0.00	0.06	1232.00	1301.71	1232.00	357.77	0.02	0.27	0.00	0.00	0.00	84.00	84.61	1149398.00	0.04	1270.27	1254.50
16	4	7	19156.00	18264.00	162.55	0	Spot (Block16, Row7, Column4)	1845.98	1813.50	302.49	0.01	0.16	1273.00	1340.53	1273.00	391.85	0.02	0.29	68.00	21.00	0.00	540.50	572.98	1351256.00	1.29	1435.44	1417.00
16	5	7	19456.00	18270.00	204.15	0	Spot (Block16, Row7, Column5)	7710.44	7110.00	3684.70	0.04	0.48	1290.00	1532.61	1290.00	875.20	0.07	0.57	100.00	93.00	0.00	5820.00	6420.44	9136870.00	7.06	3004.34	2585.00
16	6	7	19755.00	18269.00	221.40	0	Spot (Block16, Row7, Column6)	54132.56	65535.00	16127.24	0.08	0.30	1396.00	2126.02	1396.00	1782.59	0.18	0.84	100.00	100.00	59.52	64139.00	52736.56	75948816.00	29.17	12953.50	12090.00
16	7	7	20040.00	18265.00	157.75	0	Spot (Block16, Row7, Column7)	43934.78	45431.00	18001.51	0.01	0.41	1349.00	1784.67	1349.00	1407.52	0.12	0.79	100.00	100.00	24.49	44082.00	42585.78	29963688.00	29.95	10810.85	8573.00
16	8	7	20352.00	18263.00	199.40	0	Spot (Block16, Row7, Column8)	26745.54	27520.00	7293.53	0.01	0.27	1284.00	1415.59	1284.00	503.91	0.04	0.36	100.00	100.00	0.00	26236.00	25461.54	30195726.00	50.27	6872.00	6926.00
16	1	8	18236.00	18567.00	183.90	0	Spot (Block16, Row8, Column1)	1761.95	1707.00	447.01	0.01	0.25	1258.00	1340.41	1258.00	473.08	0.03	0.35	46.00	9.00	0.00	449.00	503.95	1666809.00	0.89	1465.85	1317.50
16	2	8	18553.00	18565.00	153.70	0	Spot (Block16, Row8, Column2)	4936.62	4687.00	1990.66	0.02	0.40	1236.00	1264.09	1236.00	126.40	0.01	0.10	100.00	100.00	0.00	3451.00	3700.62	3203864.00	29.05	2118.06	2035.00
16	3	8	18843.00	18564.00	155.75	0	Spot (Block16, Row8, Column3)	11763.12	9923.00	7929.34	0.07	0.67	1234.00	1302.86	1234.00	354.28	0.02	0.27	100.00	100.00	0.00	8689.00	10529.12	7845999.00	29.53	3118.69	2770.00
16	4	8	19152.00	18564.00	171.35	0	Spot (Block16, Row8, Column4)	62429.54	65535.00	9004.44	0.02	0.14	1310.00	1432.76	1310.00	544.87	0.04	0.38	100.00	100.00	85.26	64225.00	61119.54	51255176.00	111.95	14863.23	13969.00
16	5	8	19437.00	18564.00	161.05	0	Spot (Block16, Row8, Column5)	1867.78	1830.50	370.01	0.01	0.20	1317.00	1602.46	1317.00	961.20	0.09	0.60	6.00	1.00	0.00	513.50	550.78	1329859.00	0.28	1459.80	1395.00
16	6	8	19752.00	18564.00	227.15	0	Spot (Block16, Row8, Column6)	55453.56	65535.00	15352.49	0.07	0.28	1464.00	2102.60	1464.00	1546.50	0.16	0.74	100.00	100.00	60.49	64071.00	53989.56	82238528.00	34.50	12667.92	12439.00
16	7	8	20051.00	18565.00	154.05	0	Spot (Block16, Row8, Column7)	20055.66	19250.50	10171.35	0.02	0.51	1360.00	1718.79	1360.00	1090.25	0.10	0.63	100.00	100.00	0.00	17890.50	18695.66	13076292.00	16.82	5071.75	4505.50
16	8	8	20344.00	18567.00	167.60	0	Spot (Block16, Row8, Column8)	63215.86	65535.00	7962.44	0.02	0.13	1330.00	1529.01	1330.00	611.56	0.06	0.40	100.00	100.00	89.62	64205.00	61885.86	49308864.00	100.87	16889.18	15043.00
17	1	1	4740.00	20943.00	160.05	0	Spot (Block17, Row1, Column1)	63343.12	65535.00	6480.15	0.01	0.10	2063.50	2213.74	2063.50	560.34	0.03	0.25	100.00	100.00	82.55	63471.50	61279.62	44657324.00	109.09	17610.12	15702.50
17	2	1	5040.00	20946.00	148.00	0	Spot (Block17, Row1, Column2)	29797.20	27923.00	14454.55	0.03	0.49	2014.00	2106.74	2014.00	405.46	0.02	0.19	100.00	100.00	1.01	25909.00	27783.20	17788932.00	68.29	7705.04	7285.00
17	3	1	5343.00	20947.00	148.20	0	Spot (Block17, Row1, Column3)	8697.06	7982.50	4167.35	0.04	0.48	2014.00	2057.21	2014.00	244.01	0.01	0.12	100.00	100.00	0.00	5968.50	6683.06	5235629.00	27.21	3332.33	3165.00
17	4	1	5637.00	20946.00	147.40	0	Spot (Block17, Row1, Column4)	21086.40	20227.50	10430.84	0.02	0.49	2008.00	2065.26	2008.00	278.88	0.01	0.14	100.00	100.00	0.00	18219.50	19078.40	12525319.00	68.21	6115.50	5780.50
17	5	1	5943.00	20948.00	146.40	0	Spot (Block17, Row1, Column5)	26527.50	23392.00	16220.28	0.05	0.61	1979.00	2031.16	1979.00	289.42	0.01	0.14	100.00	100.00	0.68	21413.00	24548.50	15518590.00	84.64	6561.69	6028.00
17	6	1	6237.00	20947.00	145.15	0	Spot (Block17, Row1, Column6)	31110.93	29397.00	14566.40	0.02	0.47	2005.00	2082.01	2005.00	354.91	0.02	0.17	100.00	100.00	2.46	27392.00	29105.93	17733240.00	81.79	8229.94	6405.50
17	7	1	6536.00	20948.00	150.65	0	Spot (Block17, Row1, Column7)	56289.86	65535.00	13607.84	0.07	0.24	2037.00	2123.30	2037.00	390.43	0.02	0.18	100.00	100.00	60.77	63498.00	54252.86	35012568.00	138.73	14351.79	12839.50
17	8	1	6843.00	20945.00	202.60	0	Spot (Block17, Row1, Column8)	2525.23	2518.50	340.43	0.00	0.13	1989.00	2035.10	1989.00	300.99	0.01	0.15	71.00	42.00	0.00	529.50	536.23	2944421.00	1.63	2158.64	2127.50
17	1	2	4736.00	21272.00	181.95	0	Spot (Block17, Row2, Column1)	2300.58	2288.00	174.39	0.00	0.08	2107.00	2231.04	2107.00	474.58	0.02	0.21	7.00	0.00	0.00	181.00	193.58	2134939.00	0.15	2225.17	2212.00
17	2	2	5041.00	21243.00	128.75	0	Spot (Block17, Row2, Column2)	16358.70	16532.00	5167.36	0.00	0.32	2072.00	2163.45	2072.00	947.26	0.02	0.44	100.00	100.00	0.00	14460.00	14286.70	7263263.00	14.99	5362.87	5140.00
17	3	2	5344.00	21246.00	147.10	0	Spot (Block17, Row2, Column3)	5582.21	5231.00	1679.56	0.03	0.30	2039.00	2128.32	2039.00	958.02	0.02	0.45	98.00	80.00	0.00	3192.00	3543.21	3276758.00	3.61	2953.77	2780.00
17	4	2	5641.00	21245.00	190.45	0	Spot (Block17, Row2, Column4)	7719.92	7366.00	2832.97	0.02	0.37	2015.00	2109.47	2015.00	353.03	0.02	0.17	100.00	100.00	0.00	5351.00	5704.92	7866594.00	15.89	3705.55	3713.00
17	5	2	5948.00	21250.00	174.90	0	Spot (Block17, Row2, Column5)	23058.97	21950.00	9115.91	0.02	0.40	1993.00	2091.19	1993.00	431.43	0.02	0.21	100.00	100.00	0.00	19957.00	21065.97	19784594.00	48.60	6662.27	6285.00
17	6	2	6235.00	21244.00	151.25	0	Spot (Block17, Row2, Column6)	7495.10	7040.00	2885.73	0.03	0.39	2014.00	2172.36	2014.00	720.05	0.03	0.33	100.00	99.00	0.00	5026.00	5481.10	4691934.00	7.39	3274.75	3178.50
17	7	2	6543.00	21246.00	150.75	0	Spot (Block17, Row2, Column7)	6468.27	6119.00	2375.24	0.02	0.37	2065.00	2133.60	2065.00	364.87	0.01	0.17	100.00	100.00	0.00	4054.00	4403.27	4029730.00	11.88	3137.15	3117.00
17	8	2	6840.00	21231.00	222.50	0	Spot (Block17, Row2, Column8)	2153.01	2113.00	193.18	0.01	0.09	2004.00	2075.35	2004.00	363.02	0.02	0.17	14.00	0.00	0.00	109.00	149.01	3059424.00	0.21	2031.61	2009.00
17	1	3	4745.00	21544.00	146.95	0	Spot (Block17, Row3, Column1)	31403.00	29423.00	16997.57	0.03	0.54	2079.00	2137.24	2079.00	522.77	0.01	0.24	100.00	100.00	2.38	27344.00	29324.00	18464976.00	55.98	7466.26	6907.00
17	2	3	5042.00	21549.00	145.20	0	Spot (Block17, Row3, Column2)	8106.29	7838.50	2709.71	0.01	0.33	2108.00	2268.31	2108.00	1031.49	0.03	0.45	100.00	99.00	0.00	5730.50	5998.29	4653009.00	5.66	3647.05	3412.00
17	3	3	5335.00	21541.00	148.10	0	Spot (Block17, Row3, Column3)	28790.26	25531.00	17202.66	0.05	0.60	2089.00	2201.20	2089.00	987.94	0.02	0.45	100.00	100.00	8.18	23442.00	26701.26	17245372.00	26.91	8180.79	6852.00
17	4	3	5643.00	21546.00	147.15	0	Spot (Block17, Row3, Column4)	46541.32	49783.00	18725.38	0.03	0.40	2022.00	2104.22	2022.00	340.10	0.02	0.16	100.00	100.00	36.95	47761.00	44519.32	27459544.00	130.66	11023.93	9282.00
17	5	3	5945.00	21545.00	143.85	0	Spot (Block17, Row3, Column5)	16624.98	15662.00	7629.76	0.03	0.46	2066.00	2268.82	2066.00	795.14	0.04	0.35	100.00	100.00	0.00	13596.00	14558.98	9326612.00	18.05	5179.78	4700.00
17	6	3	6243.00	21548.00	236.20	0	Spot (Block17, Row3, Column6)	49024.83	46358.50	15523.66	0.02	0.32	2110.00	2419.82	2110.00	1067.35	0.06	0.44	100.00	100.00	39.53	44248.50	46914.83	78636448.00	43.66	14775.68	14652.00
17	7	3	6548.00	21548.00	147.60	0	Spot (Block17, Row3, Column7)	14619.04	13608.00	7894.12	0.03	0.54	2081.00	2246.50	2081.00	737.31	0.03	0.33	100.00	99.00	0.00	11527.00	12538.04	8698331.00	16.78	4547.96	4290.00
17	8	3	6843.00	21556.00	156.05	0	Spot (Block17, Row3, Column8)	31789.35	30225.50	13545.35	0.02	0.43	2079.00	2187.50	2079.00	455.65	0.02	0.21	100.00	100.00	1.34	28146.50	29710.35	21298872.00	64.97	8536.37	7933.00
17	1	4	4743.00	21847.00	146.85	0	Spot (Block17, Row4, Column1)	48279.63	55924.50	18376.79	0.06	0.38	2099.00	2256.02	2099.00	691.38	0.03	0.31	100.00	100.00	40.48	53825.50	46180.63	28388596.00	66.57	11792.60	10800.50
17	2	4	5042.00	21848.00	163.15	0	Spot (Block17, Row4, Column2)	25860.89	24584.00	11148.96	0.02	0.43	2159.00	2413.03	2159.00	755.48	0.05	0.31	100.00	100.00	0.14	22425.00	23701.89	18981896.00	31.04	6882.48	6778.00
17	3	4	5344.00	21847.00	157.55	0	Spot (Block17, Row4, Column3)	64379.51	65535.00	4631.46	0.01	0.07	2125.00	2359.51	2125.00	767.68	0.05	0.33	100.00	100.00	91.12	63410.00	62254.51	44229140.00	80.79	19211.20	17023.00
17	4	4	5636.00	21847.00	179.15	0	Spot (Block17, Row4, Column4)	2798.36	2757.00	370.77	0.01	0.13	2025.00	2115.04	2025.00	408.68	0.02	0.19	82.00	39.00	0.00	732.00	773.36	2521320.00	1.67	2289.99	2286.50
17	5	4	5925.00	21848.00	129.55	0	Spot (Block17, Row4, Column5)	17853.08	11562.00	16538.72	0.19	0.93	2099.00	2215.37	2099.00	611.75	0.02	0.28	100.00	100.00	6.87	9463.00	15754.08	8051738.00	25.56	7450.04	6038.00
17	6	4	6246.00	21851.00	178.30	0	Spot (Block17, Row4, Column6)	35094.46	35155.00	13212.89	0.00	0.38	2127.00	2307.51	2127.00	716.63	0.04	0.31	100.00	100.00	0.56	33028.00	32967.46	31198976.00	45.75	9379.46	8424.00
17	7	4	6544.00	21850.00	147.95	0	Spot (Block17, Row4, Column7)	15858.03	13813.00	9792.66	0.06	0.62	2119.00	2282.23	2119.00	692.51	0.03	0.30	100.00	98.00	0.00	11694.00	13739.03	9403811.00	19.60	4658.69	4303.50
17	8	4	6846.00	21855.00	147.80	0	Spot (Block17, Row4, Column8)	6840.20	6375.00	2319.89	0.03	0.34	2174.00	2239.74	2174.00	397.16	0.01	0.18	100.00	100.00	0.00	4201.00	4666.20	4069917.00	11.58	3395.79	3344.00
17	1	5	4748.00	22149.00	147.70	0	Spot (Block17, Row5, Column1)	47660.60	57667.00	19510.95	0.08	0.41	2130.00	2363.30	2130.00	833.12	0.05	0.35	100.00	100.00	43.87	55537.00	45530.60	28358232.00	54.37	11438.91	9905.00
17	2	5	5045.00	22148.00	155.25	0	Spot (Block17, Row5, Column2)	33616.77	32292.00	13119.22	0.02	0.39	2201.00	2606.00	2201.00	1031.58	0.07	0.40	100.00	100.00	0.15	30091.00	31415.77	22220688.00	30.06	8320.53	7768.50
17	3	5	5342.00	22147.00	156.55	0	Spot (Block17, Row5, Column3)	55903.09	65535.00	14197.12	0.07	0.25	2178.00	2455.42	2178.00	839.06	0.05	0.34	100.00	100.00	59.53	63357.00	53725.09	38126236.00	63.70	12320.32	11663.00
17	4	5	5639.00	22147.00	143.35	0	Spot (Block17, Row5, Column4)	23847.83	22027.50	12066.30	0.03	0.51	2078.50	2237.82	2078.50	714.86	0.03	0.32	100.00	100.00	0.00	19949.00	21769.33	13307087.00	30.23	6516.41	6240.00
17	5	5	5947.00	22151.00	157.20	0	Spot (Block17, Row5, Column5)	64280.18	65535.00	4764.36	0.01	0.07	2113.00	2248.12	2113.00	651.58	0.03	0.29	100.00	100.00	91.23	63422.00	62167.18	43968060.00	95.20	19048.24	16874.00
17	6	5	6244.00	22148.00	147.75	0	Spot (Block17, Row5, Column6)	8202.14	7609.00	3088.33	0.03	0.38	2176.00	2385.18	2176.00	883.22	0.04	0.37	100.00	93.00	0.00	5433.00	6026.14	4896677.00	6.59	3568.68	3429.00
17	7	5	6547.00	22150.00	233.25	0	Spot (Block17, Row5, Column7)	56191.69	65535.00	13400.63	0.07	0.24	2316.00	2641.27	2316.00	1126.44	0.06	0.43	100.00	100.00	56.19	63219.00	53875.69	87997064.00	47.54	15384.27	15103.00
17	8	5	6848.00	22152.00	146.15	0	Spot (Block17, Row5, Column8)	34783.88	32150.50	21530.24	0.03	0.62	2192.00	2339.26	2192.00	680.34	0.03	0.29	100.00	100.00	14.43	29958.50	32591.88	20244268.00	47.69	7868.89	6347.00
17	1	6	4744.00	22447.00	231.55	0	Spot (Block17, Row6, Column1)	43886.06	35736.00	17979.73	0.09	0.41	2202.00	2661.85	2202.00	1227.28	0.08	0.46	100.00	100.00	33.51	33534.00	41684.06	67585080.00	33.59	14361.38	14451.00
17	2	6	5044.00	22448.00	239.70	0	Spot (Block17, Row6, Column2)	54005.96	59331.50	13531.89	0.04	0.25	2256.00	2668.80	2256.00	1204.72	0.07	0.45	100.00	100.00	45.47	57075.50	51749.96	89434648.00	42.61	15662.04	14738.00
17	3	6	5334.00	22447.00	147.85	0	Spot (Block17, Row6, Column3)	50763.52	63386.00	17255.39	0.10	0.34	2122.00	2360.77	2122.00	842.94	0.05	0.36	100.00	100.00	47.48	61264.00	48641.52	30255264.00	57.42	12541.96	11800.00
17	4	6	5642.00	22447.00	145.60	0	Spot (Block17, Row6, Column4)	15190.95	13963.00	7785.98	0.04	0.51	2090.00	2178.23	2090.00	394.94	0.02	0.18	100.00	100.00	0.00	11873.00	13100.95	8734794.00	32.95	4676.76	4242.00
17	5	6	5943.00	22449.00	155.35	0	Spot (Block17, Row6, Column5)	63718.98	65535.00	5912.76	0.01	0.09	2126.00	2282.57	2126.00	627.73	0.03	0.28	100.00	100.00	86.10	63409.00	61592.98	42182352.00	97.87	17981.02	15426.00
17	6	6	6247.00	22441.00	167.40	0	Spot (Block17, Row6, Column6)	4275.00	3650.00	1593.91	0.07	0.37	2209.00	2409.10	2209.00	883.27	0.04	0.37	74.00	43.00	0.00	1441.00	2066.00	3343046.00	2.11	2661.73	2635.00
17	7	6	6544.00	22446.00	146.55	0	Spot (Block17, Row6, Column7)	33563.50	30953.00	17972.72	0.04	0.54	2274.00	2464.51	2274.00	817.18	0.03	0.33	100.00	100.00	5.13	28679.00	31289.50	19634680.00	38.06	8300.06	7323.00
17	8	6	6849.00	22452.00	147.15	0	Spot (Block17, Row6, Column8)	30939.60	28656.00	17981.55	0.03	0.58	2189.00	2269.90	2189.00	366.45	0.02	0.16	100.00	100.00	3.40	26467.00	28750.60	18192504.00	78.24	7731.28	7254.00
17	1	7	4742.00	22744.00	157.15	0	Spot (Block17, Row7, Column1)	39219.77	37518.00	17295.31	0.02	0.44	2201.00	2529.23	2201.00	943.85	0.06	0.37	100.00	100.00	10.69	35317.00	37018.77	26787180.00	38.87	8679.76	8241.00
17	2	7	5040.00	22750.00	199.65	0	Spot (Block17, Row7, Column2)	2821.21	2758.00	402.61	0.01	0.14	2173.00	2389.81	2173.00	815.67	0.04	0.34	30.00	0.00	0.00	585.00	648.21	3179504.00	0.53	2366.22	2337.00
17	3	7	5345.00	22756.00	206.10	0	Spot (Block17, Row7, Column3)	2403.00	2390.00	208.79	0.00	0.09	2066.00	2108.16	2066.00	290.43	0.01	0.14	55.00	14.00	0.00	324.00	337.00	2895610.00	1.02	2184.05	2185.50
17	4	7	5643.00	22746.00	192.85	0	Spot (Block17, Row7, Column4)	2590.95	2538.00	350.05	0.01	0.14	2061.00	2198.91	2061.00	567.96	0.03	0.26	40.00	6.00	0.00	477.00	529.95	2717907.00	0.69	2237.22	2210.00
17	5	7	5943.00	22747.00	192.90	0	Spot (Block17, Row7, Column5)	7691.28	6837.00	3252.07	0.05	0.42	2138.00	2386.20	2138.00	888.13	0.05	0.37	100.00	92.00	0.00	4699.00	5553.28	8037391.00	5.97	3596.50	3541.50
17	6	7	6238.00	22749.00	239.15	0	Spot (Block17, Row7, Column6)	53907.32	65535.00	14644.06	0.08	0.27	2283.00	2735.57	2283.00	1402.72	0.08	0.51	100.00	100.00	50.06	63252.00	51624.32	88947936.00	36.48	15301.62	15069.00
17	7	7	6534.00	22750.00	148.85	0	Spot (Block17, Row7, Column7)	39602.12	39196.00	16661.88	0.00	0.42	2252.00	2437.08	2252.00	804.28	0.03	0.33	100.00	100.00	9.70	36944.00	37350.12	23682128.00	46.21	10578.76	9093.00
17	8	7	6846.00	22750.00	179.90	0	Spot (Block17, Row7, Column8)	56256.25	65275.50	11811.32	0.06	0.21	2226.00	2357.20	2226.00	557.48	0.02	0.24	100.00	100.00	48.46	63049.50	54030.25	51081116.00	96.68	14904.22	13179.50
17	1	8	4726.00	23051.00	147.65	0	Spot (Block17, Row8, Column1)	2981.76	2875.50	483.83	0.02	0.16	2176.00	2262.94	2176.00	493.97	0.02	0.22	83.00	25.00	0.00	699.50	805.76	1771164.00	1.46	2446.50	2418.00
17	2	8	5044.00	23047.00	154.20	0	Spot (Block17, Row8, Column2)	5381.00	4987.00	1750.67	0.03	0.33	2172.00	2181.58	2172.00	185.18	0.00	0.08	100.00	100.00	0.00	2815.00	3209.00	3508409.00	17.28	2916.97	2916.00
17	3	8	5335.00	23047.00	147.85	0	Spot (Block17, Row8, Column3)	13145.79	11293.00	7912.85	0.07	0.60	2135.00	2243.70	2135.00	530.51	0.02	0.24	100.00	100.00	0.00	9158.00	11010.79	7808597.00	20.55	4329.44	4223.00
17	4	8	5641.00	23050.00	157.65	0	Spot (Block17, Row8, Column4)	55279.72	65535.00	14308.07	0.07	0.26	2176.00	2356.48	2176.00	727.72	0.03	0.31	100.00	100.00	55.77	63359.00	53103.72	37866928.00	72.72	12851.41	11806.50
17	5	8	5938.00	23051.00	166.80	0	Spot (Block17, Row8, Column5)	2681.59	2627.00	268.29	0.01	0.10	2237.00	2474.49	2237.00	940.81	0.04	0.38	2.00	0.00	0.00	390.00	444.59	2067503.00	0.22	2367.56	2321.00
17	6	8	6245.00	23050.00	226.10	0	Spot (Block17, Row8, Column6)	49419.27	55879.00	17109.47	0.05	0.35	2377.00	2779.15	2377.00	1371.28	0.07	0.49	100.00	100.00	47.04	53502.00	47042.27	72597608.00	34.01	15033.61	15125.00
17	7	8	6540.00	23051.00	142.35	0	Spot (Block17, Row8, Column7)	22473.34	22122.00	10470.94	0.01	0.47	2386.00	2697.48	2386.00	1032.09	0.05	0.38	100.00	100.00	0.00	19736.00	20087.34	12337863.00	19.16	6688.86	5785.50
17	8	8	6829.00	23050.00	163.55	0	Spot (Block17, Row8, Column8)	63108.21	65535.00	8220.78	0.02	0.13	2459.00	2677.48	2459.00	780.62	0.04	0.29	100.00	100.00	88.83	63076.00	60649.21	46889856.00	77.41	17636.13	13663.00
18	1	1	9245.00	20951.00	162.80	0	Spot (Block18, Row1, Column1)	61988.77	65535.00	8312.59	0.02	0.13	1689.00	1820.59	1689.00	509.30	0.03	0.28	100.00	100.00	76.37	63846.00	60299.77	45376216.00	118.14	16409.50	14823.00
18	2	1	9542.00	20955.00	148.80	0	Spot (Block18, Row1, Column2)	5827.76	5596.50	1960.11	0.02	0.34	1646.50	1698.16	1646.50	317.41	0.01	0.19	100.00	100.00	0.00	3950.00	4181.26	3543280.00	13.01	2735.23	2691.00
18	3	1	9846.00	20952.00	150.60	0	Spot (Block18, Row1, Column3)	4322.09	3967.50	1475.20	0.04	0.34	1623.00	1650.22	1623.00	154.98	0.01	0.09	100.00	100.00	0.00	2344.50	2699.09	2679696.00	17.24	2344.08	2276.00
18	4	1	10137.00	20953.00	148.60	0	Spot (Block18, Row1, Column4)	4757.16	4619.50	1400.17	0.01	0.29	1611.00	1653.34	1611.00	181.17	0.01	0.11	100.00	100.00	0.00	3008.50	3146.16	2901867.00	17.13	2415.49	2298.50
18	5	1	10444.00	20956.00	150.80	0	Spot (Block18, Row1, Column5)	7167.50	6223.00	3636.49	0.06	0.51	1614.00	1665.49	1614.00	211.03	0.01	0.13	100.00	100.00	0.00	4609.00	5553.50	4465355.00	26.07	2818.99	2741.50
18	6	1	10743.00	20953.00	148.15	0	Spot (Block18, Row1, Column6)	11188.44	10488.50	5117.63	0.03	0.46	1677.00	1707.29	1677.00	234.09	0.01	0.14	100.00	100.00	0.00	8811.50	9511.44	6713066.00	40.50	4066.42	3296.00
18	7	1	11041.00	20956.00	150.35	0	Spot (Block18, Row1, Column7)	28933.67	27116.00	15495.45	0.03	0.54	1719.00	1770.58	1719.00	224.73	0.01	0.13	100.00	100.00	3.70	25397.00	27214.67	17967828.00	120.87	7576.52	5852.50
18	8	1	11358.00	20940.00	201.55	0	Spot (Block18, Row1, Column8)	2672.08	2520.00	954.70	0.03	0.36	1749.00	1775.80	1749.00	183.69	0.01	0.10	88.00	77.00	0.00	771.00	923.08	3086252.00	4.88	2035.22	1877.00
18	1	2	9260.00	21287.00	215.60	0	Spot (Block18, Row2, Column1)	1827.14	1804.00	171.31	0.01	0.09	1695.00	1810.94	1695.00	419.31	0.03	0.23	2.00	0.00	0.00	109.00	132.14	2426441.00	0.04	1785.43	1727.00
18	2	2	9542.00	21257.00	129.30	0	Spot (Block18, Row2, Column2)	6571.74	6373.00	1622.18	0.01	0.25	1636.00	1663.47	1636.00	165.59	0.01	0.10	100.00	100.00	0.00	4737.00	4935.74	2950710.00	29.64	3016.54	3066.00
18	3	2	9841.00	21252.00	168.50	0	Spot (Block18, Row2, Column3)	2268.49	2215.00	360.56	0.01	0.16	1608.00	1641.53	1608.00	160.99	0.01	0.10	92.00	83.00	0.00	607.00	660.49	1798912.00	3.89	1801.32	1813.50
18	4	2	10150.00	21253.00	183.65	0	Spot (Block18, Row2, Column4)	4287.83	4245.50	1160.08	0.00	0.27	1625.00	1681.79	1625.00	230.16	0.01	0.14	100.00	100.00	0.00	2620.50	2662.83	4064859.00	11.32	2383.80	2375.00
18	5	2	10446.00	21255.00	189.95	0	Spot (Block18, Row2, Column5)	22184.03	21606.00	7060.12	0.01	0.32	1667.00	1811.28	1667.00	834.06	0.04	0.46	100.00	100.00	0.00	19939.00	20517.03	22516800.00	24.43	6392.28	5672.00
18	6	2	10746.00	21256.00	147.00	-50	Spot (Block18, Row2, Column6)	2756.43	2718.00	502.88	0.01	0.18	1705.00	2144.87	1705.00	1962.41	0.10	0.91	1.00	0.00	0.00	1013.00	1051.43	1618023.00	0.31	2330.20	2293.00
18	7	2	11047.00	21256.00	159.50	0	Spot (Block18, Row2, Column7)	3509.25	3261.50	977.64	0.03	0.28	1724.00	1834.09	1724.00	585.94	0.03	0.32	97.00	65.00	0.00	1537.50	1785.25	2477532.00	2.86	2200.22	2144.50
18	8	2	11360.00	21229.00	206.70	0	Spot (Block18, Row2, Column8)	1892.98	1877.00	151.65	0.00	0.08	1734.00	1805.64	1734.00	433.84	0.02	0.24	4.00	0.00	0.00	143.00	158.98	2288611.00	0.20	1776.20	1760.50
18	1	3	9245.00	21553.00	147.05	0	Spot (Block18, Row3, Column1)	9920.80	9651.00	4283.69	0.01	0.43	1632.00	1666.38	1632.00	174.95	0.01	0.10	100.00	100.00	0.00	8019.00	8288.80	5823510.00	47.18	3440.88	3037.00
18	2	3	9552.00	21563.00	171.15	0	Spot (Block18, Row3, Column2)	2489.81	2489.00	433.34	0.00	0.17	1674.00	1782.26	1674.00	528.11	0.03	0.30	71.00	27.00	0.00	815.00	815.81	2024213.00	1.34	1920.77	1879.00
18	3	3	9840.00	21556.00	149.65	0	Spot (Block18, Row3, Column3)	4896.68	4355.50	3108.67	0.05	0.63	1627.00	1680.16	1627.00	243.63	0.01	0.15	100.00	100.00	0.00	2728.50	3269.68	3006563.00	13.20	2331.18	2258.50
18	4	3	10146.00	21554.00	148.75	0	Spot (Block18, Row3, Column4)	14922.14	14278.00	6632.78	0.02	0.44	1641.00	1681.51	1641.00	188.29	0.01	0.11	100.00	100.00	0.00	12637.00	13281.14	8998048.00	70.32	4665.97	4284.00
18	5	3	10407.00	21551.00	190.25	0	Spot (Block18, Row3, Column5)	2789.50	2241.00	2033.52	0.10	0.73	1700.00	2100.21	1700.00	1479.30	0.09	0.70	26.00	5.00	0.00	541.00	1089.50	2853660.00	0.47	2283.07	1772.00
18	6	3	10744.00	21553.00	254.10	0	Spot (Block18, Row3, Column6)	58299.63	65535.00	14730.72	0.05	0.25	1916.00	3055.53	1916.00	2748.47	0.20	0.90	100.00	100.00	76.67	63619.00	56383.63	109196624.00	20.10	13214.41	12756.00
18	7	3	11037.00	21559.00	223.65	0	Spot (Block18, Row3, Column7)	4801.95	3029.00	4074.01	0.20	0.85	1847.00	2284.37	1847.00	1441.55	0.09	0.63	45.00	33.00	0.00	1182.00	2954.95	6876391.00	1.75	2884.17	1840.50
18	8	3	11346.00	21562.00	175.15	0	Spot (Block18, Row3, Column8)	61531.33	65535.00	10619.53	0.03	0.17	1845.00	2034.43	1845.00	789.23	0.04	0.39	100.00	100.00	84.33	63690.00	59686.33	52609832.00	75.39	15735.64	13695.00
18	1	4	9248.00	21855.00	146.05	0	Spot (Block18, Row4, Column1)	15349.44	14497.00	7300.92	0.02	0.48	1670.00	1779.16	1670.00	520.45	0.03	0.29	100.00	100.00	0.00	12827.00	13679.44	8887326.00	26.07	4573.68	4014.50
18	2	4	9544.00	21851.00	171.55	0	Spot (Block18, Row4, Column2)	34664.29	32125.00	17103.97	0.03	0.49	1784.00	2044.66	1784.00	873.66	0.06	0.43	100.00	100.00	5.72	30341.00	32880.29	28494100.00	37.34	8029.61	7812.00
18	3	4	9847.00	21856.00	149.10	0	Spot (Block18, Row4, Column3)	49107.87	57057.00	17698.50	0.07	0.36	1696.00	1934.79	1696.00	844.72	0.06	0.44	100.00	100.00	40.92	55361.00	47411.87	30005108.00	55.84	11561.47	10295.00
18	4	4	10138.00	21852.00	183.25	0	Spot (Block18, Row4, Column4)	2045.17	2004.00	248.06	0.01	0.12	1635.00	1684.12	1635.00	258.28	0.01	0.15	69.00	31.00	0.00	369.00	410.17	1924508.00	1.40	1758.67	1757.00
18	5	4	10452.00	21866.00	179.10	0	Spot (Block18, Row4, Column5)	2430.04	2340.50	368.16	0.02	0.15	1754.00	1933.59	1754.00	764.54	0.04	0.40	34.00	1.00	0.00	586.50	676.04	2187034.00	0.65	2037.33	2019.00
18	6	4	10748.00	21855.00	193.25	0	Spot (Block18, Row4, Column6)	31344.89	30976.50	10301.14	0.01	0.33	1900.50	2388.09	1900.50	1428.17	0.10	0.60	100.00	100.00	0.09	29076.00	29444.39	33225572.00	20.28	8836.31	8119.00
18	7	4	11048.00	21845.00	168.05	0	Spot (Block18, Row4, Column7)	4048.09	3523.00	1768.58	0.06	0.44	1987.00	2365.74	1987.00	1265.16	0.08	0.53	56.00	36.00	0.00	1536.00	2061.09	3169657.00	1.33	2426.02	2203.00
18	8	4	11339.00	21861.00	148.00	0	Spot (Block18, Row4, Column8)	3539.20	3481.00	726.53	0.01	0.21	1912.00	2074.88	1912.00	712.06	0.04	0.34	89.00	55.00	0.00	1569.00	1627.20	2112900.00	2.06	2539.17	2554.00
18	1	5	9247.00	22170.00	195.75	0	Spot (Block18, Row5, Column1)	8667.83	6264.00	7874.39	0.14	0.91	1734.00	2190.26	1734.00	1442.65	0.10	0.66	72.00	61.00	0.00	4530.00	6933.83	9395931.00	4.49	3752.73	1972.50
18	2	5	9546.00	22155.00	172.60	0	Spot (Block18, Row5, Column2)	62051.18	65535.00	9570.30	0.02	0.15	2007.00	2537.83	2007.00	1417.27	0.10	0.56	100.00	100.00	84.87	63528.00	60044.18	51689160.00	41.99	15586.71	13712.00
18	3	5	9850.00	22154.00	165.30	0	Spot (Block18, Row5, Column3)	57666.92	65535.00	13229.68	0.06	0.23	1830.00	2135.11	1830.00	1001.16	0.07	0.47	100.00	100.00	64.55	63705.00	55836.92	43596596.00	55.47	12929.14	12260.00
18	4	5	10143.00	22158.00	145.45	0	Spot (Block18, Row5, Column4)	9305.76	8430.00	4356.21	0.04	0.47	1738.00	1876.67	1738.00	647.33	0.03	0.34	100.00	99.00	0.00	6692.00	7567.76	5378730.00	11.48	3338.05	3043.00
18	5	5	10448.00	22160.00	147.40	0	Spot (Block18, Row5, Column5)	51904.88	65269.00	16445.55	0.10	0.32	1770.00	1837.72	1770.00	369.34	0.02	0.20	100.00	100.00	49.75	63499.00	50134.88	30779804.00	135.56	12577.49	11393.50
18	6	5	10745.00	22157.00	147.00	-50	Spot (Block18, Row5, Column6)	3236.73	3107.00	697.73	0.02	0.22	1863.00	2408.76	1863.00	1806.16	0.11	0.75	31.00	0.00	0.00	1244.00	1373.73	1912910.00	0.46	2308.36	2162.00
18	7	5	11047.00	22157.00	241.40	0	Spot (Block18, Row5, Column7)	59586.62	65535.00	13043.88	0.04	0.22	2201.00	2976.41	2201.00	2066.78	0.13	0.69	100.00	100.00	78.42	63334.00	57385.62	100225968.00	27.39	14376.89	14054.50
18	8	5	11344.00	22155.00	147.40	0	Spot (Block18, Row5, Column8)	9460.48	8287.00	5156.07	0.06	0.55	1890.00	2106.71	1890.00	910.37	0.05	0.43	97.00	84.00	0.00	6397.00	7570.48	5591142.00	8.08	3601.05	3364.00
18	1	6	9246.00	22455.00	250.15	0	Spot (Block18, Row6, Column1)	59358.25	65535.00	13160.34	0.04	0.22	2112.00	2875.59	2112.00	2053.74	0.13	0.71	100.00	100.00	77.40	63423.00	57246.25	107677248.00	27.50	14308.22	13871.50
18	2	6	9544.00	22459.00	253.70	0	Spot (Block18, Row6, Column2)	59016.29	65535.00	13953.51	0.05	0.24	2107.00	2746.40	2107.00	1775.65	0.12	0.65	100.00	99.00	76.83	63428.00	56909.29	110302864.00	31.69	14867.43	14489.00
18	3	6	9840.00	22454.00	146.60	0	Spot (Block18, Row6, Column3)	21414.19	20907.00	10168.91	0.01	0.47	1813.00	2050.46	1813.00	966.95	0.05	0.47	100.00	100.00	0.00	19094.00	19601.19	12570131.00	20.03	5931.29	5430.00
18	4	6	10149.00	22453.00	153.90	0	Spot (Block18, Row6, Column4)	4273.08	4015.00	1369.79	0.03	0.32	1805.00	1846.21	1805.00	263.37	0.01	0.14	100.00	99.00	0.00	2210.00	2468.08	2781778.00	9.21	2467.13	2462.50
18	5	6	10445.00	22458.00	147.25	0	Spot (Block18, Row6, Column5)	47193.84	53974.00	18856.83	0.06	0.40	1819.00	1950.19	1819.00	804.24	0.03	0.41	100.00	100.00	36.38	52155.00	45374.84	27891728.00	56.26	10915.03	10392.50
18	6	6	10769.00	22457.00	206.70	0	Spot (Block18, Row6, Column6)	2529.00	2489.50	363.56	0.01	0.14	1971.50	2382.68	1971.50	1455.28	0.08	0.61	1.00	0.00	0.00	518.00	557.50	3080328.00	0.10	2195.99	2133.00
18	7	6	11046.00	22456.00	149.15	0	Spot (Block18, Row6, Column7)	14688.24	13940.00	7143.65	0.02	0.49	2177.00	2521.41	2177.00	1334.05	0.06	0.53	100.00	96.00	0.00	11763.00	12511.24	8974515.00	9.12	5172.96	4761.00
18	8	6	11350.00	22459.00	148.05	0	Spot (Block18, Row6, Column8)	14416.55	13492.00	7535.30	0.03	0.52	1906.00	2004.28	1906.00	413.23	0.02	0.21	100.00	100.00	0.00	11586.00	12510.55	8549014.00	30.04	4556.78	4399.00
18	1	7	9242.00	22752.00	165.55	0	Spot (Block18, Row7, Column1)	44064.40	43519.00	18526.30	0.01	0.42	2022.00	2510.76	2022.00	1418.45	0.09	0.56	100.00	100.00	27.56	41497.00	42042.40	33577276.00	29.30	9512.76	9170.00
18	2	7	9558.00	22773.00	176.60	0	Spot (Block18, Row7, Column2)	2373.49	2291.50	379.15	0.02	0.16	1857.00	2142.53	1857.00	1095.87	0.06	0.51	10.00	0.00	0.00	434.50	516.49	2069679.00	0.21	2092.76	2031.00
18	3	7	9845.00	22773.00	112.90	0	Spot (Block18, Row7, Column3)	2407.50	2002.00	1959.94	0.08	0.81	1730.00	1768.96	1730.00	207.57	0.01	0.12	57.00	30.00	0.00	272.00	677.50	801698.00	3.08	1917.79	1892.00
18	4	7	10167.00	22742.00	213.25	0	Spot (Block18, Row7, Column4)	2250.79	2205.00	289.66	0.01	0.13	1791.00	1851.08	1791.00	414.44	0.01	0.22	49.00	15.00	0.00	414.00	459.79	2905764.00	0.96	1959.34	1898.00
18	5	7	10438.00	22754.00	179.10	0	Spot (Block18, Row7, Column5)	4355.23	4235.00	1195.47	0.01	0.27	1884.00	2193.17	1884.00	1235.96	0.07	0.56	82.00	47.00	0.00	2351.00	2471.23	3906645.00	1.75	2596.95	2576.00
18	6	7	10745.00	22758.00	248.10	0	Spot (Block18, Row7, Column6)	58332.15	65535.00	14402.84	0.05	0.25	2165.00	3108.23	2165.00	2423.50	0.16	0.78	100.00	100.00	73.91	63370.00	56167.15	103949208.00	22.79	14646.42	13659.00
18	7	7	11032.00	22755.00	153.85	0	Spot (Block18, Row7, Column7)	14095.86	13470.00	6445.81	0.02	0.46	2090.00	2583.98	2090.00	1814.64	0.09	0.70	99.00	94.00	0.00	11380.00	12005.86	9105926.00	6.34	5049.51	3975.50
18	8	7	11346.00	22754.00	190.90	0	Spot (Block18, Row7, Column8)	49712.84	52089.50	12323.31	0.02	0.25	1945.00	2062.31	1945.00	528.18	0.03	0.26	100.00	100.00	14.52	50144.50	47767.84	51005524.00	90.22	12892.84	12193.50
18	1	8	9243.00	23059.00	185.65	0	Spot (Block18, Row8, Column1)	2517.83	2459.50	434.62	0.01	0.17	1896.00	2014.74	1896.00	601.83	0.03	0.30	44.00	5.00	0.00	563.50	621.83	2437257.00	0.84	2119.20	2073.50
18	2	8	9550.00	23052.00	158.00	0	Spot (Block18, Row8, Column2)	3290.12	3141.50	730.95	0.02	0.22	1808.00	1842.95	1808.00	201.14	0.01	0.11	100.00	98.00	0.00	1333.50	1482.12	2276761.00	7.19	2273.19	2250.00
18	3	8	9838.00	23056.00	151.20	0	Spot (Block18, Row8, Column3)	3953.11	3584.00	1417.02	0.04	0.36	1798.00	1895.25	1798.00	478.72	0.02	0.25	92.00	74.00	0.00	1786.00	2155.11	2478600.00	4.30	2329.74	2278.00
18	4	8	10143.00	23057.00	174.05	0	Spot (Block18, Row8, Column4)	63458.76	65535.00	7175.55	0.01	0.11	1875.00	2021.41	1875.00	652.52	0.03	0.32	100.00	100.00	89.69	63660.00	61583.76	53559756.00	94.15	17504.15	15477.50
18	5	8	10445.00	23057.00	147.00	-50	Spot (Block18, Row8, Column5)	2358.55	2341.50	268.29	0.00	0.11	2014.00	2407.41	2014.00	1241.90	0.08	0.52	0.00	0.00	0.00	327.50	344.55	1382110.00	-0.04	2183.44	2176.50
18	6	8	10744.00	23056.00	252.10	0	Spot (Block18, Row8, Column6)	58699.10	65535.00	13770.28	0.05	0.23	2483.00	3087.01	2483.00	1751.32	0.09	0.57	100.00	100.00	75.77	63052.00	56216.10	108066432.00	31.75	14865.89	14628.50
18	7	8	11048.00	23057.00	144.65	0	Spot (Block18, Row8, Column7)	8514.72	8300.50	3185.08	0.01	0.37	2147.50	2490.22	2147.50	1157.78	0.06	0.46	99.00	89.00	0.00	6153.00	6367.22	4819332.00	5.20	3791.19	3637.00
18	8	8	11332.00	23059.00	166.10	0	Spot (Block18, Row8, Column8)	63203.42	65535.00	8147.06	0.02	0.13	2102.00	2290.22	2102.00	711.91	0.04	0.31	100.00	100.00	89.31	63433.00	61101.42	48477508.00	85.56	18226.97	13742.50
19	1	1	13745.00	20956.00	165.15	0	Spot (Block19, Row1, Column1)	60624.76	65535.00	9522.36	0.03	0.16	1722.00	1869.97	1722.00	509.88	0.04	0.27	100.00	100.00	70.30	63813.00	58902.76	46135888.00	115.23	15082.59	13541.00
19	2	1	14043.00	20962.00	154.40	0	Spot (Block19, Row1, Column2)	17255.18	16071.00	7378.14	0.03	0.43	1680.00	1736.48	1680.00	336.34	0.01	0.19	100.00	100.00	0.00	14391.00	15575.18	11302144.00	46.14	5060.18	4570.00
19	3	1	14356.00	20957.00	184.40	0	Spot (Block19, Row1, Column3)	1935.38	1887.50	214.34	0.01	0.11	1658.00	1680.65	1658.00	178.54	0.01	0.11	58.00	36.00	0.00	229.50	277.38	1838612.00	1.43	1740.35	1726.50
19	4	1	14643.00	20962.00	152.45	0	Spot (Block19, Row1, Column4)	12848.47	11950.50	5398.45	0.03	0.42	1655.00	1683.71	1655.00	182.56	0.01	0.11	100.00	100.00	0.00	10295.50	11193.47	8171629.00	61.16	4369.23	4159.00
19	5	1	14948.00	20962.00	157.05	0	Spot (Block19, Row1, Column5)	2666.32	2580.00	522.01	0.01	0.20	1671.00	1731.23	1671.00	369.84	0.02	0.21	90.00	59.00	0.00	909.00	995.32	1805096.00	2.53	1941.74	1956.00
19	6	1	15243.00	20959.00	150.65	0	Spot (Block19, Row1, Column6)	10835.54	10110.00	4716.00	0.03	0.44	1692.00	1721.41	1692.00	191.21	0.01	0.11	100.00	100.00	0.00	8418.00	9143.54	6739707.00	47.67	3940.58	3324.00
19	7	1	15538.00	20960.00	149.90	0	Spot (Block19, Row1, Column7)	11250.50	11030.50	4422.26	0.01	0.39	1710.00	1738.31	1710.00	168.81	0.01	0.10	100.00	100.00	0.00	9320.50	9540.50	6840307.00	56.35	4142.08	3777.00
19	8	1	15847.00	20960.00	165.15	0	Spot (Block19, Row1, Column8)	3772.52	3571.00	970.70	0.02	0.26	1718.00	1741.97	1718.00	158.91	0.01	0.09	100.00	100.00	0.00	1853.00	2054.52	2859572.00	12.78	2255.97	2225.00
19	1	2	13747.00	21259.00	147.00	-50	Spot (Block19, Row2, Column1)	1798.29	1797.00	184.43	0.00	0.10	1742.00	1857.95	1742.00	442.19	0.03	0.24	1.00	0.00	0.00	55.00	56.29	1059190.00	-0.13	1875.47	1900.00
19	2	2	14052.00	21257.00	131.00	0	Spot (Block19, Row2, Column2)	2492.38	2392.50	330.16	0.02	0.13	1682.00	1704.29	1682.00	188.62	0.01	0.11	100.00	94.00	0.00	710.50	810.38	1156466.00	4.18	1992.62	1982.50
19	3	2	14352.00	21258.00	156.20	0	Spot (Block19, Row2, Column3)	2861.26	2756.00	620.62	0.02	0.22	1670.00	1683.52	1670.00	145.34	0.00	0.09	100.00	99.00	0.00	1086.00	1191.26	1917042.00	8.10	2023.63	2000.00
19	4	2	14650.00	21255.00	197.20	0	Spot (Block19, Row2, Column4)	2094.50	2061.00	226.10	0.01	0.11	1691.00	1775.61	1691.00	395.90	0.02	0.22	43.00	4.00	0.00	370.00	403.50	2306047.00	0.81	1856.15	1854.00
19	5	2	14951.00	21264.00	194.10	0	Spot (Block19, Row2, Column5)	59279.30	65535.00	9904.38	0.04	0.17	1791.00	2147.13	1791.00	1611.53	0.08	0.75	100.00	100.00	58.86	63744.00	57488.30	63251640.00	35.45	14962.51	13630.00
19	6	2	15248.00	21260.00	147.00	-50	Spot (Block19, Row2, Column6)	2194.11	2135.00	226.77	0.01	0.10	1786.00	2204.43	1786.00	1760.54	0.09	0.80	0.00	0.00	0.00	349.00	408.11	1296722.00	-0.01	2004.45	1973.00
19	7	2	15549.00	21257.00	163.35	0	Spot (Block19, Row2, Column7)	2267.22	2262.50	244.09	0.00	0.11	1773.00	1853.54	1773.00	494.23	0.02	0.27	49.00	1.00	0.00	489.50	494.22	1673207.00	0.84	1947.48	1907.50
19	8	2	15858.00	21219.00	162.45	0	Spot (Block19, Row2, Column8)	1886.11	1894.00	155.64	0.00	0.08	1756.00	1795.44	1756.00	354.82	0.01	0.20	6.00	0.00	0.00	138.00	130.11	1380631.00	0.26	1788.95	1796.50
19	1	3	13751.00	21563.00	148.60	0	Spot (Block19, Row3, Column1)	9185.09	8851.00	3172.82	0.02	0.35	1686.00	1722.31	1686.00	199.62	0.01	0.12	100.00	100.00	0.00	7165.00	7499.09	5575348.00	37.39	3505.56	3395.50
19	2	3	14051.00	21566.00	166.90	0	Spot (Block19, Row3, Column2)	3098.86	3028.00	733.93	0.01	0.24	1714.00	1843.67	1714.00	644.61	0.03	0.35	84.00	51.00	0.00	1314.00	1384.86	2395416.00	1.95	2065.17	2013.50
19	3	3	14339.00	21559.00	148.75	0	Spot (Block19, Row3, Column3)	8091.88	7127.50	4872.76	0.06	0.60	1712.00	1762.10	1712.00	237.26	0.01	0.13	100.00	100.00	0.00	5415.50	6379.88	4903678.00	26.68	3211.47	3000.00
19	4	3	14649.00	21562.00	150.50	0	Spot (Block19, Row3, Column4)	15095.97	14441.00	6621.73	0.02	0.44	1712.00	1770.22	1712.00	296.94	0.01	0.17	100.00	100.00	0.00	12729.00	13383.97	9374597.00	44.88	4801.56	4180.00
19	5	3	14916.00	21573.00	114.65	0	Spot (Block19, Row3, Column5)	9776.88	4967.00	13252.47	0.29	1.36	1862.00	2507.21	1862.00	2230.57	0.13	0.89	59.00	40.00	2.90	3105.00	7914.88	3373023.00	3.26	4082.08	2922.00
19	6	3	15247.00	21559.00	258.50	0	Spot (Block19, Row3, Column6)	58456.50	65535.00	14629.24	0.05	0.25	2060.00	3437.34	2060.00	3120.31	0.22	0.91	100.00	100.00	77.27	63475.00	56396.50	113407072.00	17.63	13569.33	13751.50
19	7	3	15548.00	21561.00	147.00	-50	Spot (Block19, Row3, Column7)	2202.92	2196.00	267.93	0.00	0.12	1837.00	2193.27	1837.00	1215.06	0.08	0.55	0.00	0.00	0.00	359.00	365.92	1301926.00	0.01	2093.81	2055.00
19	8	3	15849.00	21566.00	169.10	0	Spot (Block19, Row3, Column8)	61505.41	65535.00	9913.41	0.03	0.16	1828.00	1934.40	1828.00	545.96	0.02	0.28	100.00	100.00	78.27	63707.00	59677.41	48958792.00	109.11	15438.28	14748.00
19	1	4	13748.00	21861.00	147.45	0	Spot (Block19, Row4, Column1)	15824.12	15031.00	6912.36	0.02	0.44	1696.00	1846.03	1696.00	675.80	0.04	0.37	100.00	100.00	0.00	13335.00	14128.12	9383703.00	20.68	4981.66	4386.50
19	2	4	14048.00	21860.00	187.80	0	Spot (Block19, Row4, Column2)	46028.51	52311.00	20179.97	0.06	0.44	1817.00	2125.36	1817.00	1027.16	0.07	0.48	100.00	100.00	38.21	50494.00	44211.51	45660660.00	42.74	10874.98	10930.50
19	3	4	14346.00	21862.00	151.00	0	Spot (Block19, Row4, Column3)	42246.81	42220.00	18510.15	0.00	0.44	1792.00	2048.34	1792.00	979.17	0.06	0.48	100.00	100.00	22.81	40428.00	40454.81	26488892.00	41.05	9857.50	8848.00
19	4	4	14646.00	21852.00	197.60	0	Spot (Block19, Row4, Column4)	2101.04	2097.00	205.72	0.00	0.10	1719.00	1764.92	1719.00	220.74	0.01	0.13	73.00	37.00	0.00	378.00	382.04	2332155.00	1.52	1888.84	1871.00
19	5	4	14949.00	21868.00	158.25	0	Spot (Block19, Row4, Column5)	3291.43	2970.50	1616.93	0.04	0.49	1874.00	2184.27	1874.00	937.12	0.07	0.43	59.00	15.00	0.00	1096.50	1417.43	2271090.00	1.18	2276.31	2294.00
19	6	4	15246.00	21856.00	196.30	0	Spot (Block19, Row4, Column6)	61487.43	65535.00	8704.17	0.03	0.14	2179.00	2730.18	2179.00	1766.29	0.10	0.65	100.00	100.00	74.45	63356.00	59308.43	66899088.00	33.27	16358.91	14615.00
19	7	4	15552.00	21823.00	200.50	0	Spot (Block19, Row4, Column7)	2164.56	2088.00	333.29	0.02	0.15	1932.00	2331.15	1932.00	1202.40	0.08	0.52	0.00	0.00	0.00	156.00	232.56	2469764.00	-0.14	1980.27	1878.00
19	8	4	15845.00	21869.00	160.75	0	Spot (Block19, Row4, Column8)	2812.37	2806.00	411.36	0.00	0.15	1883.50	1975.72	1883.50	465.61	0.02	0.24	84.00	48.00	0.00	922.50	928.87	2010846.00	1.80	2129.42	2104.50
19	1	5	13748.00	22167.00	155.60	0	Spot (Block19, Row5, Column1)	21407.63	18897.50	11226.29	0.05	0.52	1795.00	2358.55	1795.00	2311.88	0.12	0.98	99.00	96.00	0.00	17102.50	19612.63	14300296.00	8.24	5805.65	4600.50
19	2	5	14049.00	22163.00	165.30	0	Spot (Block19, Row5, Column2)	62623.20	65535.00	8366.30	0.02	0.13	1983.00	2517.66	1983.00	1466.74	0.10	0.58	100.00	100.00	85.00	63552.00	60640.20	47594096.00	40.98	16341.73	15055.00
19	3	5	14347.00	22163.00	183.70	0	Spot (Block19, Row5, Column3)	56934.97	65535.00	15798.78	0.06	0.28	1882.00	2226.11	1882.00	1156.09	0.07	0.52	100.00	100.00	71.22	63653.00	55052.97	53804112.00	47.32	13194.68	12939.00
19	4	5	14649.00	22165.00	146.90	0	Spot (Block19, Row5, Column4)	7520.41	7095.00	2703.63	0.03	0.36	1757.00	1912.80	1757.00	758.42	0.04	0.40	100.00	99.00	0.00	5338.00	5763.41	4429521.00	7.39	3192.43	2971.00
19	5	5	14948.00	22164.00	152.45	0	Spot (Block19, Row5, Column5)	50079.91	62888.00	18049.03	0.10	0.36	1877.00	1961.51	1877.00	415.54	0.02	0.21	100.00	100.00	47.65	61011.00	48202.91	31951212.00	115.80	11636.07	10013.00
19	6	5	15247.00	22161.00	147.00	-50	Spot (Block19, Row5, Column6)	2487.01	2496.00	257.56	0.00	0.10	2114.00	2413.10	2114.00	1050.68	0.06	0.44	0.00	0.00	0.00	382.00	373.01	1469825.00	0.07	2266.01	2272.00
19	7	5	15550.00	22165.00	228.60	0	Spot (Block19, Row5, Column7)	59977.15	65535.00	11629.74	0.04	0.19	2173.00	2622.98	2173.00	1243.08	0.08	0.47	100.00	100.00	75.32	63362.00	57804.15	89187128.00	46.14	15451.75	15112.50
19	8	5	15868.00	22164.00	166.90	0	Spot (Block19, Row5, Column8)	2662.63	2503.00	605.00	0.03	0.23	1881.00	2037.62	1881.00	712.81	0.03	0.35	44.00	16.00	0.00	622.00	781.63	2052887.00	0.88	2146.09	2067.50
19	1	6	13747.00	22462.00	255.35	0	Spot (Block19, Row6, Column1)	58341.88	65535.00	14743.68	0.05	0.25	2014.00	3191.81	2014.00	2918.70	0.20	0.91	100.00	100.00	76.27	63521.00	56327.88	110150888.00	18.90	13332.29	12981.00
19	2	6	14042.00	22462.00	233.05	0	Spot (Block19, Row6, Column2)	57545.73	65535.00	13908.75	0.06	0.24	2110.50	2755.89	2110.50	1741.51	0.12	0.63	100.00	100.00	66.35	63424.50	55435.23	89945016.00	31.46	14724.82	13507.00
19	3	6	14339.00	22461.00	149.35	0	Spot (Block19, Row6, Column3)	18421.38	17364.00	7968.49	0.03	0.43	1885.00	2172.11	1885.00	1083.45	0.06	0.50	100.00	100.00	0.00	15479.00	16536.38	11237045.00	15.00	5609.59	5155.00
19	4	6	14652.00	22464.00	152.45	0	Spot (Block19, Row6, Column4)	4847.45	4586.00	1592.99	0.02	0.33	1760.00	1795.35	1760.00	227.08	0.01	0.13	100.00	100.00	0.00	2826.00	3087.45	3092672.00	13.44	2473.38	2363.50
19	5	6	14947.00	22462.00	150.85	0	Spot (Block19, Row6, Column5)	36720.44	33650.00	19016.35	0.04	0.52	1848.00	1946.26	1848.00	436.82	0.02	0.22	100.00	100.00	10.99	31802.00	34872.44	22730028.00	79.61	8760.62	7638.00
19	6	6	15247.00	22461.00	147.00	-50	Spot (Block19, Row6, Column6)	2184.10	2147.00	217.78	0.01	0.10	2044.00	2267.08	2044.00	840.94	0.04	0.37	0.00	0.00	0.00	103.00	140.10	1290806.00	-0.10	2130.50	2124.00
19	7	6	15548.00	22463.00	149.35	0	Spot (Block19, Row6, Column7)	5243.28	5084.00	1821.22	0.01	0.35	2108.00	2359.29	2108.00	904.39	0.05	0.38	90.00	68.00	0.00	2976.00	3135.28	3198399.00	3.19	3268.16	3060.50
19	8	6	15854.00	22476.00	175.35	0	Spot (Block19, Row6, Column8)	2405.16	2325.00	349.76	0.01	0.15	1912.00	1987.88	1912.00	415.07	0.02	0.21	49.00	19.00	0.00	413.00	493.16	2070846.00	1.01	2043.46	2005.00
19	1	7	13748.00	22760.00	188.75	0	Spot (Block19, Row7, Column1)	48869.02	60554.50	19578.70	0.09	0.40	2106.00	2614.35	2106.00	1543.09	0.09	0.59	100.00	100.00	46.22	58448.50	46763.02	49064964.00	29.98	11608.60	11483.00
19	2	7	14061.00	22776.00	182.10	0	Spot (Block19, Row7, Column2)	2260.23	2215.00	258.35	0.01	0.11	1994.00	2301.29	1994.00	1124.65	0.06	0.49	0.00	0.00	0.00	221.00	266.23	2099755.00	-0.04	2091.49	2061.00
19	3	7	14346.00	22760.00	147.00	-50	Spot (Block19, Row7, Column3)	1898.44	1895.50	169.61	0.00	0.09	1809.00	1864.83	1809.00	369.90	0.01	0.20	6.00	0.00	0.00	86.50	89.44	1120079.00	0.09	1884.94	1892.50
19	4	7	14652.00	22762.00	173.40	0	Spot (Block19, Row7, Column4)	2085.11	2066.00	198.68	0.00	0.10	1755.00	1791.15	1755.00	328.17	0.01	0.18	45.00	6.00	0.00	311.00	330.11	1736894.00	0.90	1899.45	1895.00
19	5	7	14947.00	22761.00	147.00	-50	Spot (Block19, Row7, Column5)	2491.58	2539.00	268.89	0.01	0.11	1872.00	2194.52	1872.00	1101.17	0.07	0.50	0.00	0.00	0.00	667.00	619.58	1475014.00	0.27	2275.46	2250.00
19	6	7	15247.00	22764.00	230.25	0	Spot (Block19, Row7, Column6)	56852.22	65535.00	14150.13	0.06	0.25	2219.00	2892.95	2219.00	1743.79	0.12	0.60	100.00	100.00	64.02	63316.00	54633.22	86757456.00	30.94	14490.16	13378.50
19	7	7	15544.00	22762.00	151.65	0	Spot (Block19, Row7, Column7)	6989.94	6751.00	2188.46	0.02	0.31	2151.00	2461.98	2151.00	1042.84	0.06	0.42	99.00	92.00	0.00	4600.00	4838.94	4424630.00	4.34	3406.25	3070.50
19	8	7	15847.00	22755.00	200.50	0	Spot (Block19, Row7, Column8)	63561.90	65535.00	6840.75	0.01	0.11	2016.00	2192.11	2016.00	691.89	0.04	0.32	100.00	100.00	90.11	63519.00	61545.90	72652104.00	88.70	16502.10	14644.00
19	1	8	13736.00	23061.00	142.40	0	Spot (Block19, Row8, Column1)	3821.71	3636.00	1319.58	0.02	0.35	2073.00	2190.85	2073.00	744.40	0.02	0.34	88.00	54.00	0.00	1563.00	1748.71	2101942.00	2.19	2895.89	2816.00
19	2	8	14067.00	23050.00	162.80	0	Spot (Block19, Row8, Column2)	2289.34	2267.50	237.32	0.00	0.10	1918.00	1967.00	1918.00	248.86	0.01	0.13	70.00	26.00	0.00	349.50	371.34	1675799.00	1.30	2100.08	2047.50
19	3	8	14332.00	23051.00	178.65	0	Spot (Block19, Row8, Column3)	2278.66	2203.50	346.11	0.01	0.15	1817.00	1861.81	1817.00	301.05	0.01	0.16	61.00	30.00	0.00	386.50	461.66	2041678.00	1.38	2001.76	1986.00
19	4	8	14642.00	23062.00	169.30	0	Spot (Block19, Row8, Column4)	63960.55	65535.00	6354.50	0.01	0.10	1793.00	1874.44	1793.00	420.14	0.02	0.22	100.00	100.00	91.39	63742.00	62167.55	51232924.00	147.78	18070.59	15149.50
19	5	8	14918.00	23057.00	185.50	0	Spot (Block19, Row8, Column5)	2071.66	2040.00	235.41	0.01	0.11	1849.00	2130.56	1849.00	979.70	0.06	0.46	0.00	0.00	0.00	191.00	222.66	2005369.00	-0.06	1912.18	1858.50
19	6	8	15250.00	23061.00	255.60	0	Spot (Block19, Row8, Column6)	58150.18	65535.00	14633.34	0.05	0.25	2424.00	3098.79	2424.00	1830.58	0.11	0.59	100.00	100.00	75.49	63111.00	55726.18	110312312.00	30.07	14183.56	14022.50
19	7	8	15552.00	23063.00	147.70	0	Spot (Block19, Row8, Column7)	8023.76	7639.00	3025.15	0.02	0.38	2227.00	2533.26	2227.00	1102.35	0.06	0.44	99.00	88.00	0.00	5412.00	5796.76	4822280.00	4.98	3730.41	3425.00
19	8	8	15838.00	23067.00	166.35	0	Spot (Block19, Row8, Column8)	63551.06	65535.00	7047.24	0.01	0.11	2160.00	2406.37	2160.00	796.90	0.05	0.33	100.00	100.00	89.48	63375.00	61391.06	48934808.00	76.73	18676.80	16189.50
20	1	1	18250.00	20964.00	165.45	0	Spot (Block20, Row1, Column1)	58660.97	65535.00	11168.95	0.05	0.19	1779.00	1916.07	1779.00	510.54	0.03	0.27	100.00	100.00	65.09	63756.00	56881.97	44524096.00	111.15	14796.66	13141.50
20	2	1	18543.00	20967.00	162.40	0	Spot (Block20, Row1, Column2)	52637.88	65535.00	15973.08	0.10	0.30	1786.00	1968.27	1786.00	721.45	0.04	0.37	100.00	100.00	50.41	63749.00	50851.88	38320700.00	70.23	11937.38	12094.00
20	3	1	18850.00	20967.00	157.45	0	Spot (Block20, Row1, Column3)	47299.14	56913.00	19994.96	0.08	0.42	1727.00	1849.45	1727.00	473.16	0.03	0.26	100.00	100.00	44.40	55186.00	45572.14	32494748.00	96.06	10279.36	9047.00
20	4	1	19143.00	20963.00	155.85	0	Spot (Block20, Row1, Column4)	48202.95	53847.00	18152.49	0.05	0.38	1714.00	1916.74	1714.00	746.70	0.05	0.39	100.00	100.00	40.33	52133.00	46488.95	32151600.00	61.99	10896.10	9701.00
20	5	1	19450.00	20968.00	165.10	0	Spot (Block20, Row1, Column5)	53016.50	65535.00	18426.98	0.09	0.35	1724.00	1818.80	1724.00	383.71	0.02	0.21	100.00	100.00	61.14	63811.00	51292.50	39974796.00	133.43	11639.96	9865.00
20	6	1	19747.00	20968.00	159.85	0	Spot (Block20, Row1, Column6)	62291.37	65535.00	7369.33	0.02	0.12	1726.00	1863.92	1726.00	509.66	0.03	0.27	100.00	100.00	76.10	63809.00	60565.37	44040412.00	118.57	16901.06	15680.00
20	7	1	20041.00	20967.00	170.35	0	Spot (Block20, Row1, Column7)	64376.91	65535.00	4966.36	0.01	0.08	1728.00	1864.81	1728.00	495.10	0.03	0.27	100.00	100.00	92.56	63807.00	62648.91	51888324.00	126.26	19554.20	16513.50
20	8	1	20353.00	20964.00	159.95	0	Spot (Block20, Row1, Column8)	11105.40	10166.50	4680.21	0.04	0.42	1703.00	1751.04	1703.00	248.05	0.01	0.14	100.00	100.00	0.00	8463.50	9402.40	7840412.00	37.71	3854.16	3528.50
20	1	2	18206.00	21272.00	234.55	0	Spot (Block20, Row2, Column1)	2092.06	2073.00	202.89	0.00	0.10	1816.00	1957.33	1816.00	529.36	0.03	0.27	11.00	0.00	0.00	257.00	276.06	3297088.00	0.25	1912.17	1892.00
20	2	2	18546.00	21266.00	146.70	0	Spot (Block20, Row2, Column2)	58043.97	65535.00	13756.44	0.05	0.24	1825.00	2005.31	1825.00	742.11	0.04	0.37	100.00	100.00	69.34	63710.00	56218.97	34072076.00	75.51	14400.09	13857.00
20	3	2	18848.00	21265.00	154.20	0	Spot (Block20, Row2, Column3)	6724.14	5995.00	3034.07	0.05	0.45	1814.00	2015.71	1814.00	883.20	0.05	0.44	100.00	85.00	0.00	4181.00	4910.14	4411037.00	5.33	2876.72	2741.50
20	4	2	19152.00	21262.00	190.05	0	Spot (Block20, Row2, Column4)	50932.07	65535.00	18665.23	0.11	0.37	1855.00	2148.47	1855.00	1055.12	0.06	0.49	100.00	100.00	50.49	63680.00	49077.07	52053096.00	46.24	11524.41	11605.50
20	5	2	19451.00	21268.00	191.20	0	Spot (Block20, Row2, Column5)	9493.98	9263.50	2762.99	0.01	0.29	1823.00	2037.14	1823.00	799.73	0.05	0.39	100.00	100.00	0.00	7440.50	7670.98	9778804.00	9.32	3826.40	3632.00
20	6	2	19743.00	21264.00	156.30	0	Spot (Block20, Row2, Column6)	38284.43	36673.50	19627.18	0.02	0.51	1872.00	2156.34	1872.00	935.21	0.06	0.43	100.00	100.00	15.58	34801.50	36412.43	25803808.00	38.63	8229.79	7605.00
20	7	2	20053.00	21267.00	156.95	0	Spot (Block20, Row2, Column7)	37371.52	34644.50	19622.15	0.03	0.53	1813.00	1982.09	1813.00	560.46	0.04	0.28	100.00	100.00	15.79	32831.50	35558.52	25562228.00	63.14	8441.63	7740.00
20	8	2	20352.00	21261.00	183.55	0	Spot (Block20, Row2, Column8)	2023.13	2013.00	179.83	0.00	0.09	1694.00	1771.41	1694.00	379.27	0.02	0.21	37.00	1.00	0.00	319.00	329.13	1905788.00	0.66	1784.76	1754.00
20	1	3	18250.00	21567.00	163.60	0	Spot (Block20, Row3, Column1)	57457.80	65535.00	13747.74	0.06	0.24	1838.00	1933.05	1838.00	442.62	0.02	0.23	100.00	100.00	67.75	63697.00	55619.80	42576620.00	125.44	14705.04	13474.00
20	2	3	18547.00	21570.00	150.40	0	Spot (Block20, Row3, Column2)	9727.79	9330.00	4270.79	0.02	0.44	1867.00	2065.41	1867.00	774.17	0.04	0.37	100.00	100.00	0.00	7463.00	7860.79	6031228.00	9.90	3631.46	3318.50
20	3	3	18836.00	21566.00	151.15	0	Spot (Block20, Row3, Column3)	35160.31	34622.00	18385.01	0.01	0.52	1877.00	1965.36	1877.00	445.60	0.02	0.23	100.00	100.00	10.08	32745.00	33283.31	21975264.00	74.49	8820.46	6644.50
20	4	3	19146.00	21567.00	161.15	0	Spot (Block20, Row3, Column4)	62112.04	65535.00	8006.23	0.02	0.13	1887.00	2072.30	1887.00	795.76	0.04	0.38	100.00	100.00	79.22	63648.00	60225.04	44845324.00	75.45	17227.01	15592.50
20	5	3	19447.00	21558.00	149.75	0	Spot (Block20, Row3, Column5)	20179.47	18361.00	11790.97	0.04	0.58	1868.00	2156.00	1868.00	945.95	0.06	0.44	100.00	100.00	0.81	16493.00	18311.47	12390198.00	19.05	6925.68	4353.00
20	6	3	19751.00	21564.00	238.20	0	Spot (Block20, Row3, Column6)	59647.44	65535.00	12496.55	0.04	0.21	2031.00	2746.82	2031.00	1550.67	0.13	0.56	100.00	100.00	75.55	63504.00	57616.44	97584440.00	36.69	13800.29	13407.00
20	7	3	20054.00	21568.00	161.25	0	Spot (Block20, Row3, Column7)	55009.54	65535.00	15636.06	0.08	0.28	1897.00	2278.28	1897.00	1141.17	0.08	0.50	100.00	100.00	60.81	63638.00	53112.54	39442184.00	46.21	13209.74	11311.00
20	8	3	20349.00	21569.00	166.75	0	Spot (Block20, Row3, Column8)	58012.22	65535.00	12269.04	0.05	0.21	1765.00	1895.32	1765.00	581.57	0.03	0.31	100.00	100.00	61.43	63770.00	56247.22	44669836.00	96.49	14371.23	13557.00
20	1	4	18245.00	21865.00	159.45	0	Spot (Block20, Row4, Column1)	62193.07	65535.00	7455.17	0.02	0.12	1898.00	2112.09	1898.00	884.28	0.05	0.42	100.00	100.00	77.22	63637.00	60295.07	43411168.00	67.94	17535.49	15338.00
20	2	4	18546.00	21863.00	193.05	0	Spot (Block20, Row4, Column2)	41250.13	41271.00	20005.94	0.00	0.48	1940.00	2262.56	1940.00	995.59	0.07	0.44	100.00	100.00	25.26	39331.00	39310.13	43271656.00	39.16	10239.02	10299.00
20	3	4	18848.00	21867.00	173.30	0	Spot (Block20, Row4, Column3)	64920.43	65535.00	3415.89	0.00	0.05	1986.00	2282.27	1986.00	1016.50	0.06	0.45	100.00	100.00	94.83	63549.00	62934.43	54014368.00	61.62	20730.03	18373.50
20	4	4	19137.00	21867.00	155.00	0	Spot (Block20, Row4, Column4)	6075.00	5887.50	1916.30	0.01	0.32	1907.00	2004.81	1907.00	450.78	0.02	0.22	100.00	99.00	0.00	3980.50	4168.00	3948748.00	9.03	2988.43	2840.50
20	5	4	19439.00	21869.00	146.50	0	Spot (Block20, Row4, Column5)	11422.75	8537.00	11017.38	0.13	0.96	1915.00	2005.70	1915.00	395.06	0.02	0.20	100.00	100.00	2.39	6622.00	9507.75	6705157.00	23.84	4613.64	3464.50
20	6	4	19746.00	21865.00	194.30	0	Spot (Block20, Row4, Column6)	11388.08	11588.00	2880.44	0.01	0.25	1989.00	2337.63	1989.00	1047.72	0.07	0.45	100.00	100.00	0.00	9599.00	9399.08	12173852.00	8.64	4519.46	4464.00
20	7	4	20046.00	21869.00	157.65	0	Spot (Block20, Row4, Column7)	43617.42	48999.00	22388.99	0.05	0.51	1959.00	2289.75	1959.00	945.28	0.07	0.41	100.00	100.00	42.31	47040.00	41658.42	29790896.00	43.72	9921.59	8644.00
20	8	4	20347.00	21875.00	155.20	0	Spot (Block20, Row4, Column8)	21864.91	19942.00	11696.78	0.04	0.53	1831.00	1980.43	1831.00	579.14	0.03	0.29	100.00	100.00	0.00	18111.00	20033.91	14452704.00	34.33	6007.51	5412.00
20	1	5	18250.00	22169.00	160.60	0	Spot (Block20, Row5, Column1)	55118.45	65535.00	15069.71	0.08	0.27	1918.00	2319.84	1918.00	1259.58	0.08	0.54	100.00	100.00	59.83	63617.00	53200.45	39244676.00	41.92	13207.89	11010.00
20	2	5	18549.00	22167.00	165.30	0	Spot (Block20, Row5, Column2)	59793.27	65535.00	10670.33	0.04	0.18	2014.00	2513.27	2014.00	1315.96	0.10	0.52	100.00	100.00	68.51	63521.00	57779.27	45383528.00	43.53	14681.63	14485.00
20	3	5	18847.00	22163.00	186.80	0	Spot (Block20, Row5, Column3)	55535.77	65535.00	16746.78	0.07	0.30	2056.00	2440.51	2056.00	1198.54	0.07	0.49	100.00	100.00	65.82	63479.00	53479.77	54758848.00	44.30	13220.44	12867.00
20	4	5	19152.00	22167.00	157.65	0	Spot (Block20, Row5, Column4)	51458.05	65535.00	18338.12	0.11	0.36	1922.00	2104.41	1922.00	774.66	0.04	0.37	100.00	100.00	54.08	63613.00	49536.05	35300504.00	63.71	11965.66	10579.00
20	5	5	19454.00	22169.00	173.65	0	Spot (Block20, Row5, Column5)	64489.75	65535.00	4478.58	0.01	0.07	1953.00	2071.49	1953.00	522.25	0.03	0.25	100.00	100.00	92.79	63582.00	62536.75	54558900.00	119.52	18073.14	15591.00
20	6	5	19751.00	22164.00	156.05	0	Spot (Block20, Row5, Column6)	41465.80	40359.50	19335.47	0.01	0.47	2007.00	2333.13	2007.00	987.52	0.07	0.42	100.00	100.00	22.99	38352.50	39458.80	27782240.00	39.63	9246.04	8596.00
20	7	5	20049.00	22166.00	228.85	0	Spot (Block20, Row5, Column7)	59718.69	65535.00	12101.70	0.04	0.20	2190.00	2747.72	2190.00	1329.75	0.10	0.48	100.00	100.00	74.63	63345.00	57528.69	89937456.00	42.84	14634.54	14142.00
20	8	5	20349.00	22168.00	162.70	0	Spot (Block20, Row5, Column8)	54341.30	65535.00	17439.88	0.08	0.32	1895.00	2151.47	1895.00	847.32	0.06	0.39	100.00	100.00	64.12	63640.00	52446.30	39832528.00	61.59	12194.69	10367.00
20	1	6	18247.00	22467.00	235.15	0	Spot (Block20, Row6, Column1)	58624.67	65535.00	12551.59	0.05	0.21	2108.00	2922.27	2108.00	1814.49	0.14	0.62	100.00	100.00	67.64	63427.00	56516.67	92745296.00	30.70	14553.92	14203.50
20	2	6	18548.00	22467.00	236.55	0	Spot (Block20, Row6, Column2)	58125.26	65535.00	13567.60	0.05	0.23	2223.00	2786.56	2223.00	1506.75	0.10	0.54	100.00	100.00	69.13	63312.00	55902.26	93757152.00	36.73	14052.38	13599.50
20	3	6	18842.00	22466.00	164.40	0	Spot (Block20, Row6, Column3)	64449.73	65535.00	4651.70	0.01	0.07	2075.00	2404.03	2075.00	1146.80	0.06	0.48	100.00	100.00	92.75	63460.00	62374.73	48015524.00	54.10	20362.82	18577.00
20	4	6	19149.00	22466.00	154.15	0	Spot (Block20, Row6, Column4)	28678.35	25345.00	16915.94	0.05	0.59	1961.00	2053.20	1961.00	459.50	0.02	0.22	100.00	100.00	1.82	23384.00	26717.35	18870368.00	57.94	6529.37	5860.00
20	5	6	19447.00	22468.00	174.10	0	Spot (Block20, Row6, Column5)	64785.27	65535.00	3634.54	0.00	0.06	2010.00	2258.59	2010.00	878.26	0.05	0.39	100.00	100.00	93.82	63525.00	62775.27	54549776.00	71.19	20089.22	16101.00
20	6	6	19751.00	22466.00	155.60	0	Spot (Block20, Row6, Column6)	13694.41	11132.50	8968.79	0.09	0.65	2059.00	2330.38	2059.00	923.47	0.05	0.40	100.00	89.00	0.00	9073.50	11635.41	9120474.00	12.31	4292.28	4008.00
20	7	6	20052.00	22468.00	165.55	0	Spot (Block20, Row6, Column7)	61438.81	65535.00	8868.51	0.03	0.14	2164.00	2489.34	2164.00	1020.83	0.06	0.41	100.00	100.00	77.57	63371.00	59274.81	46571068.00	57.75	17657.51	15438.00
20	8	6	20352.00	22470.00	166.75	0	Spot (Block20, Row6, Column8)	60866.43	65535.00	9712.19	0.03	0.16	1973.00	2068.94	1973.00	516.71	0.02	0.25	100.00	100.00	75.68	63562.00	58893.43	47050208.00	113.79	16527.49	13963.00
20	1	7	18245.00	22764.00	192.20	0	Spot (Block20, Row7, Column1)	46227.35	51893.00	20138.45	0.05	0.44	2115.00	2597.22	2115.00	1337.07	0.09	0.51	100.00	100.00	39.81	49778.00	44112.35	48307988.00	32.63	11602.31	11439.00
20	2	7	18545.00	22768.00	160.20	0	Spot (Block20, Row7, Column2)	6522.67	5395.50	3348.34	0.08	0.51	2119.00	2485.45	2119.00	1200.24	0.07	0.48	81.00	60.00	0.00	3276.50	4403.67	4618048.00	3.36	3030.44	2834.00
20	3	7	18835.00	22754.00	175.00	0	Spot (Block20, Row7, Column3)	2429.33	2393.00	227.03	0.01	0.09	1996.00	2126.56	1996.00	652.14	0.03	0.31	15.00	0.00	0.00	397.00	433.33	2086792.00	0.46	2190.08	2163.00
20	4	7	19148.00	22767.00	154.15	0	Spot (Block20, Row7, Column4)	5291.60	4700.50	2276.98	0.05	0.43	1946.00	2125.38	1946.00	822.96	0.04	0.39	88.00	68.00	0.00	2754.50	3345.60	3439543.00	3.85	2687.69	2566.00
20	5	7	19449.00	22770.00	197.05	0	Spot (Block20, Row7, Column5)	46564.81	51916.00	19707.30	0.05	0.42	2113.00	2632.70	2113.00	1401.24	0.10	0.53	100.00	100.00	38.76	49803.00	44451.81	51175156.00	31.35	11557.41	11660.00
20	6	7	19751.00	22770.00	233.05	0	Spot (Block20, Row7, Column6)	57400.23	65535.00	13625.30	0.06	0.24	2294.00	3164.91	2294.00	2093.09	0.14	0.66	100.00	100.00	65.11	63241.00	55106.23	89832392.00	25.91	14677.52	14061.00
20	7	7	20037.00	22766.00	166.60	0	Spot (Block20, Row7, Column7)	63550.28	65535.00	7169.80	0.01	0.11	2188.00	2690.99	2188.00	1655.92	0.09	0.62	100.00	100.00	89.64	63347.00	61362.28	49061308.00	36.75	18751.51	16109.00
20	8	7	20347.00	22764.00	191.35	0	Spot (Block20, Row7, Column8)	25682.99	26434.00	6399.36	0.01	0.25	1980.00	2099.64	1980.00	589.96	0.03	0.28	100.00	100.00	0.00	24454.00	23702.99	26633284.00	39.97	7851.07	7575.00
20	1	8	18243.00	23070.00	140.40	0	Spot (Block20, Row8, Column1)	2823.65	2731.00	522.22	0.01	0.18	2011.00	2156.45	2011.00	694.13	0.03	0.32	52.00	10.00	0.00	720.00	812.65	1507827.00	0.96	2370.94	2354.00
20	2	8	18553.00	23068.00	154.70	0	Spot (Block20, Row8, Column2)	28837.46	26352.00	15532.46	0.04	0.54	2019.00	2083.90	2019.00	309.69	0.01	0.15	100.00	100.00	1.21	24333.00	26818.46	19003880.00	86.39	7031.05	6748.00
20	3	8	18841.00	23065.00	158.20	0	Spot (Block20, Row8, Column3)	40762.40	41701.00	23167.74	0.01	0.57	1983.00	2056.21	1983.00	393.78	0.02	0.19	100.00	100.00	35.98	39718.00	38779.40	28207752.00	98.29	8706.73	7323.00
20	4	8	19148.00	23067.00	166.95	0	Spot (Block20, Row8, Column4)	64030.14	65535.00	5851.62	0.01	0.09	2014.00	2097.49	2014.00	496.82	0.02	0.24	100.00	100.00	91.11	63521.00	62016.14	49687896.00	124.66	18476.01	15917.00
20	5	8	19433.00	23066.00	156.20	0	Spot (Block20, Row8, Column5)	5284.96	5137.50	1699.87	0.01	0.32	2089.00	2433.70	2089.00	1162.48	0.07	0.48	90.00	60.00	0.00	3048.50	3195.96	3540920.00	2.45	2940.92	2931.00
20	6	8	19750.00	23067.00	236.70	0	Spot (Block20, Row8, Column6)	57925.57	65535.00	13974.32	0.05	0.24	2419.00	3013.37	2419.00	1637.27	0.10	0.54	100.00	100.00	69.51	63116.00	55506.57	93666768.00	33.54	14148.96	13691.50
20	7	8	20049.00	23068.00	156.55	0	Spot (Block20, Row8, Column7)	53217.43	65535.00	16567.18	0.09	0.31	2193.00	2590.40	2193.00	1185.86	0.07	0.46	100.00	100.00	55.34	63342.00	51024.43	35868836.00	42.69	13307.03	11581.50
20	8	8	20339.00	23071.00	166.85	0	Spot (Block20, Row8, Column8)	63743.79	65535.00	6482.79	0.01	0.10	2071.00	2259.72	2071.00	650.26	0.04	0.29	100.00	100.00	90.69	63464.00	61672.79	49274440.00	94.55	18499.08	16288.00
21	1	1	4738.00	25444.00	160.20	0	Spot (Block21, Row1, Column1)	62121.09	65535.00	7682.38	0.02	0.12	1285.00	1404.36	1285.00	457.92	0.04	0.33	100.00	100.00	74.79	64250.00	60836.09	43857900.00	132.59	15380.91	13462.00
21	2	1	5040.00	25437.00	146.30	0	Spot (Block21, Row1, Column2)	8338.02	5953.50	10603.05	0.15	1.27	1231.00	1279.75	1231.00	282.01	0.02	0.22	100.00	99.00	2.23	4722.50	7107.02	4869404.00	25.03	3046.89	2251.00
21	3	1	5339.00	25439.00	196.00	0	Spot (Block21, Row1, Column3)	1471.19	1440.00	142.84	0.01	0.10	1236.00	1248.77	1236.00	96.96	0.00	0.08	81.00	52.00	0.00	204.00	235.19	1602128.00	2.29	1315.40	1307.00
21	4	1	5632.00	25448.00	144.40	0	Spot (Block21, Row1, Column4)	4503.96	4425.00	1474.44	0.01	0.33	1251.00	1262.61	1251.00	96.61	0.00	0.08	100.00	100.00	0.00	3174.00	3252.96	2544737.00	33.55	2088.60	1939.00
21	5	1	5937.00	25451.00	164.25	0	Spot (Block21, Row1, Column5)	2217.10	2062.00	580.77	0.03	0.26	1269.00	1287.55	1269.00	129.50	0.01	0.10	99.00	95.00	0.00	793.00	948.10	1653958.00	7.18	1503.75	1497.00
21	6	1	6236.00	25446.00	152.90	0	Spot (Block21, Row1, Column6)	3389.50	3342.50	937.04	0.01	0.28	1318.00	1328.27	1318.00	107.99	0.00	0.08	100.00	100.00	0.00	2024.50	2071.50	2162502.00	19.09	1822.10	1795.00
21	7	1	6533.00	25448.00	147.80	0	Spot (Block21, Row1, Column7)	3628.54	3728.00	938.41	0.01	0.26	1302.00	1313.72	1302.00	102.61	0.00	0.08	100.00	100.00	0.00	2426.00	2326.54	2155352.00	22.56	1917.58	1872.50
21	8	1	6843.00	25446.00	172.30	0	Spot (Block21, Row1, Column8)	2268.12	2059.00	635.63	0.04	0.28	1295.00	1307.72	1295.00	94.28	0.00	0.07	99.00	98.00	0.00	764.00	973.12	1875734.00	10.19	1536.75	1529.00
21	1	2	4676.00	25726.00	256.80	0	Spot (Block21, Row2, Column1)	1649.92	1605.00	199.22	0.01	0.12	1303.00	1403.82	1303.00	382.11	0.03	0.27	42.00	2.00	0.00	302.00	346.92	3152999.00	0.64	1500.16	1437.00
21	2	2	5037.00	25748.00	140.70	0	Spot (Block21, Row2, Column2)	1804.77	1806.00	197.18	0.00	0.11	1252.00	1265.29	1252.00	118.10	0.00	0.09	99.00	92.00	0.00	554.00	552.77	969159.00	4.57	1439.94	1408.00
21	3	2	5345.00	25747.00	194.90	0	Spot (Block21, Row2, Column3)	1529.35	1514.00	119.30	0.00	0.08	1251.00	1256.70	1251.00	71.62	0.00	0.06	98.00	87.00	0.00	263.00	278.35	1645586.00	3.81	1376.73	1379.00
21	4	2	5641.00	25746.00	208.80	0	Spot (Block21, Row2, Column4)	1648.76	1649.00	157.98	0.00	0.10	1271.50	1295.82	1271.50	126.52	0.01	0.10	95.00	78.00	0.00	377.50	377.26	2052708.00	2.79	1418.23	1408.00
21	5	2	5943.00	25751.00	177.80	0	Spot (Block21, Row2, Column5)	16661.90	16334.00	6107.64	0.01	0.37	1310.00	1367.82	1310.00	341.51	0.02	0.25	100.00	100.00	0.00	15024.00	15351.90	14679134.00	44.78	4922.85	4598.50
21	6	2	6225.00	25741.00	198.55	0	Spot (Block21, Row2, Column6)	1792.29	1743.00	268.72	0.01	0.15	1340.00	1438.25	1340.00	561.28	0.03	0.39	29.00	0.00	0.00	403.00	452.29	2003779.00	0.63	1460.20	1463.00
21	7	2	6529.00	25753.00	220.05	0	Spot (Block21, Row2, Column7)	1655.15	1641.00	182.54	0.00	0.11	1332.00	1360.90	1332.00	316.59	0.01	0.23	48.00	6.00	0.00	309.00	323.15	2294039.00	0.93	1431.08	1424.00
21	8	2	6861.00	25695.00	292.05	0	Spot (Block21, Row2, Column8)	1394.14	1386.50	97.72	0.00	0.07	1308.00	1357.95	1308.00	390.73	0.02	0.29	0.00	0.00	0.00	78.50	86.14	3482550.00	0.09	1327.57	1322.00
21	1	3	4740.00	26047.00	139.95	0	Spot (Block21, Row3, Column1)	4335.92	4305.00	1224.78	0.00	0.28	1323.50	1345.21	1323.50	128.25	0.01	0.10	100.00	100.00	0.00	2981.50	3012.42	2302375.00	23.32	2259.80	2134.00
21	2	3	5041.00	26048.00	186.45	0	Spot (Block21, Row3, Column2)	1549.55	1511.00	153.26	0.01	0.10	1254.00	1341.74	1254.00	403.79	0.03	0.30	28.00	0.00	0.00	257.00	295.55	1513911.00	0.51	1366.01	1362.00
21	3	3	5324.00	26048.00	148.05	0	Spot (Block21, Row3, Column3)	2706.41	2639.50	651.96	0.01	0.24	1265.00	1293.76	1265.00	217.14	0.01	0.17	100.00	98.00	0.00	1374.50	1441.41	1618432.00	6.51	1663.52	1647.00
21	4	3	5639.00	26048.00	142.85	0	Spot (Block21, Row3, Column4)	4954.89	4795.00	1572.40	0.01	0.32	1288.00	1309.80	1288.00	204.51	0.01	0.16	100.00	100.00	0.00	3507.00	3666.89	2769782.00	17.82	2147.79	1985.00
21	5	3	5930.00	26046.00	155.35	0	Spot (Block21, Row3, Column5)	2407.27	2401.50	583.93	0.00	0.24	1348.00	1472.56	1348.00	601.40	0.04	0.41	80.00	40.00	0.00	1053.50	1059.27	1603241.00	1.55	1625.11	1554.50
21	6	3	6239.00	26052.00	243.10	0	Spot (Block21, Row3, Column6)	53144.56	54965.00	13485.31	0.01	0.25	1394.00	1718.90	1394.00	946.41	0.09	0.55	100.00	100.00	42.78	53571.00	51750.56	90931072.00	54.34	13944.52	13239.00
21	7	3	6544.00	26058.00	185.90	0	Spot (Block21, Row3, Column7)	1717.76	1726.00	196.41	0.00	0.11	1350.00	1507.36	1350.00	688.63	0.05	0.46	6.00	0.00	0.00	376.00	367.76	1671383.00	0.31	1466.70	1466.50
21	8	3	6842.00	26055.00	170.55	0	Spot (Block21, Row3, Column8)	61239.23	65535.00	10778.85	0.03	0.18	1337.00	1467.77	1337.00	616.01	0.04	0.42	100.00	100.00	82.68	64198.00	59902.23	49849240.00	97.03	14590.56	13467.00
21	1	4	4740.00	26347.00	138.95	0	Spot (Block21, Row4, Column1)	4746.03	4648.00	1496.38	0.01	0.32	1347.00	1418.15	1347.00	392.33	0.02	0.28	100.00	100.00	0.00	3301.00	3399.03	2477427.00	8.48	2220.33	2116.50
21	2	4	5038.00	26351.00	168.60	0	Spot (Block21, Row4, Column2)	23352.25	21696.50	11893.77	0.03	0.51	1306.00	1552.29	1306.00	706.14	0.08	0.45	100.00	100.00	0.00	20390.50	22046.25	18541676.00	30.87	5476.92	5366.00
21	3	4	5338.00	26349.00	142.50	0	Spot (Block21, Row4, Column3)	22104.27	21337.00	9275.39	0.02	0.42	1310.00	1527.30	1310.00	707.64	0.07	0.46	100.00	100.00	0.00	20027.00	20794.27	12179451.00	29.08	5537.61	4937.50
21	4	4	5639.00	26346.00	214.10	0	Spot (Block21, Row4, Column4)	1467.74	1481.50	105.44	0.00	0.07	1300.00	1330.42	1300.00	228.49	0.01	0.17	31.00	0.00	0.00	181.50	167.74	1922743.00	0.60	1326.12	1328.50
21	5	4	5925.00	26363.00	157.40	0	Spot (Block21, Row4, Column5)	2149.44	1948.00	1372.38	0.04	0.64	1356.00	1415.77	1356.00	221.29	0.02	0.16	87.00	67.00	0.00	592.00	793.44	1459472.00	3.32	1600.46	1540.00
21	6	4	6241.00	26348.00	183.10	0	Spot (Block21, Row4, Column6)	20244.23	20036.00	7965.59	0.00	0.39	1441.00	1639.27	1441.00	704.81	0.06	0.43	100.00	100.00	0.00	18595.00	18803.23	19009328.00	26.40	5440.15	5165.00
21	7	4	6541.00	26345.00	167.15	0	Spot (Block21, Row4, Column7)	2055.11	1966.50	364.61	0.02	0.18	1383.00	1524.13	1383.00	639.79	0.04	0.42	46.00	8.00	0.00	583.50	672.11	1590652.00	0.83	1549.48	1527.00
21	8	4	6839.00	26363.00	157.75	0	Spot (Block21, Row4, Column8)	2249.15	2205.00	353.91	0.01	0.16	1369.00	1449.66	1369.00	485.77	0.02	0.34	87.00	41.00	0.00	836.00	880.15	1540668.00	1.65	1612.81	1587.00
21	1	5	4738.00	26647.00	139.35	0	Spot (Block21, Row5, Column1)	11436.87	11010.50	4513.00	0.02	0.39	1365.00	1526.78	1365.00	653.25	0.05	0.43	100.00	100.00	0.00	9645.50	10071.87	6084414.00	15.17	3684.35	3388.50
21	2	5	5040.00	26647.00	166.50	0	Spot (Block21, Row5, Column2)	62485.61	65535.00	8829.21	0.02	0.14	1401.00	1803.47	1401.00	991.64	0.11	0.55	100.00	100.00	86.10	64134.00	61084.61	48114400.00	61.19	15114.06	13332.50
21	3	5	5344.00	26649.00	159.30	0	Spot (Block21, Row5, Column3)	55240.68	65535.00	15144.72	0.07	0.27	1386.00	1679.78	1386.00	854.70	0.08	0.51	100.00	100.00	59.68	64149.00	53854.68	38503088.00	62.67	11147.48	10386.50
21	4	5	5635.00	26648.00	149.40	0	Spot (Block21, Row5, Column4)	2632.26	2574.00	510.25	0.01	0.19	1319.00	1444.82	1319.00	572.87	0.04	0.40	92.00	61.00	0.00	1255.00	1313.26	1608308.00	2.07	1657.61	1614.00
21	5	5	5942.00	26649.00	137.85	0	Spot (Block21, Row5, Column5)	23471.74	22960.00	9813.60	0.01	0.42	1389.00	1437.88	1389.00	201.15	0.02	0.14	100.00	100.00	0.00	21571.00	22082.74	12041001.00	109.54	6037.30	5554.00
21	6	5	6218.00	26636.00	188.90	0	Spot (Block21, Row5, Column6)	2033.24	1917.50	351.36	0.03	0.17	1526.00	1637.59	1526.00	652.14	0.03	0.40	28.00	1.00	0.00	391.50	507.24	2049507.00	0.61	1676.04	1642.00
21	7	5	6543.00	26650.00	223.75	0	Spot (Block21, Row5, Column7)	45488.14	44383.00	18928.79	0.01	0.42	1456.00	1742.44	1456.00	964.60	0.08	0.55	100.00	100.00	40.01	42927.00	44032.14	65139584.00	45.35	12864.16	12764.00
21	8	5	6842.00	26651.00	138.30	0	Spot (Block21, Row5, Column8)	2849.65	2787.50	579.67	0.01	0.20	1375.00	1480.98	1375.00	645.45	0.03	0.44	93.00	58.00	0.00	1412.50	1474.65	1481818.00	2.12	1819.47	1767.00
21	1	6	4740.00	26948.00	238.85	0	Spot (Block21, Row6, Column1)	47558.41	42432.00	15793.46	0.05	0.33	1476.00	1905.59	1476.00	1140.82	0.11	0.60	100.00	100.00	36.91	40956.00	46082.41	78091552.00	40.02	13713.15	13836.00
21	2	6	5037.00	26948.00	228.70	0	Spot (Block21, Row6, Column2)	40885.66	34508.50	18277.23	0.07	0.45	1482.00	1854.95	1482.00	1069.06	0.10	0.58	100.00	100.00	24.67	33026.50	39403.66	61492376.00	36.51	11577.41	11460.00
21	3	6	5331.00	26946.00	145.50	0	Spot (Block21, Row6, Column3)	6088.00	6063.50	2126.54	0.00	0.35	1369.00	1595.14	1369.00	792.59	0.07	0.50	100.00	99.00	0.00	4694.50	4719.00	3518863.00	5.67	2397.54	2322.50
21	4	6	5641.00	26955.00	191.35	0	Spot (Block21, Row6, Column4)	1825.06	1724.00	315.11	0.02	0.17	1312.00	1330.46	1312.00	108.47	0.01	0.08	94.00	84.00	0.00	412.00	513.06	1881635.00	4.56	1490.27	1485.00
21	5	6	5942.00	26950.00	139.40	0	Spot (Block21, Row6, Column5)	9375.18	9395.50	3303.55	0.00	0.35	1397.00	1452.73	1397.00	333.28	0.02	0.23	100.00	100.00	0.00	7998.50	7978.18	4893844.00	23.77	3441.37	3175.50
21	6	6	6222.00	26943.00	204.30	0	Spot (Block21, Row6, Column6)	1858.13	1853.00	170.06	0.00	0.09	1513.00	1611.57	1513.00	594.79	0.03	0.37	6.00	0.00	0.00	340.00	345.13	2194452.00	0.41	1626.88	1611.00
21	7	6	6540.00	26950.00	158.00	0	Spot (Block21, Row6, Column7)	3199.65	3105.00	891.79	0.01	0.28	1428.00	1587.01	1428.00	702.54	0.05	0.44	89.00	59.00	0.00	1677.00	1771.65	2191763.00	2.30	1910.45	1933.00
21	8	6	6845.00	26956.00	153.45	0	Spot (Block21, Row6, Column8)	2322.94	2250.00	486.07	0.01	0.21	1372.00	1404.01	1372.00	189.71	0.01	0.14	98.00	88.00	0.00	878.00	950.94	1498297.00	4.84	1581.94	1545.00
21	1	7	4736.00	27244.00	161.60	0	Spot (Block21, Row7, Column1)	35908.64	32692.00	17975.01	0.04	0.50	1449.00	1853.07	1449.00	1028.17	0.11	0.55	100.00	100.00	9.37	31243.00	34459.64	26069736.00	33.12	7057.98	6839.50
21	2	7	5017.00	27262.00	247.20	0	Spot (Block21, Row7, Column2)	1564.62	1568.00	142.01	0.00	0.09	1382.00	1710.35	1382.00	940.64	0.09	0.55	0.00	0.00	0.00	186.00	182.62	2775639.00	-0.15	1441.30	1415.00
21	3	7	5316.00	27234.00	225.75	0	Spot (Block21, Row7, Column3)	1456.95	1460.00	81.29	0.00	0.06	1310.00	1367.29	1310.00	380.81	0.02	0.28	0.00	0.00	0.00	150.00	146.95	2131518.00	0.24	1354.41	1357.00
21	4	7	5630.00	27250.00	218.80	0	Spot (Block21, Row7, Column4)	1509.28	1505.00	98.93	0.00	0.07	1300.00	1344.77	1300.00	308.78	0.01	0.23	12.00	0.00	0.00	205.00	209.28	2066200.00	0.53	1381.54	1382.00
21	5	7	5937.00	27256.00	189.80	0	Spot (Block21, Row7, Column5)	1749.59	1727.50	173.91	0.01	0.10	1387.00	1578.43	1387.00	804.23	0.06	0.51	0.00	0.00	0.00	340.50	362.59	1781084.00	0.21	1567.71	1512.00
21	6	7	6236.00	27251.00	231.75	0	Spot (Block21, Row7, Column6)	41645.85	37041.00	18584.26	0.05	0.45	1524.00	1944.82	1524.00	1211.13	0.11	0.62	100.00	100.00	27.38	35517.00	40121.85	64343256.00	32.78	12338.78	12114.00
21	7	7	6543.00	27251.00	159.45	0	Spot (Block21, Row7, Column7)	2574.12	2544.00	541.88	0.01	0.21	1410.00	1559.88	1410.00	643.10	0.04	0.41	79.00	42.00	0.00	1134.00	1164.12	1814757.00	1.58	1719.40	1691.00
21	8	7	6842.00	27251.00	181.15	0	Spot (Block21, Row7, Column8)	35252.48	35811.00	11734.17	0.01	0.33	1387.00	1474.11	1387.00	386.93	0.03	0.26	100.00	100.00	0.33	34424.00	33865.48	32432304.00	87.30	8931.33	8010.50
21	1	8	4725.00	27560.00	148.80	0	Spot (Block21, Row8, Column1)	2521.92	2361.00	1007.00	0.03	0.40	1370.00	1488.78	1370.00	552.93	0.04	0.37	88.00	37.00	0.00	991.00	1151.92	1515672.00	1.87	1762.75	1714.00
21	2	8	5023.00	27538.00	194.20	0	Spot (Block21, Row8, Column2)	1682.05	1667.00	123.98	0.00	0.07	1345.00	1361.55	1345.00	94.85	0.01	0.07	99.00	88.00	0.00	322.00	337.05	1789704.00	3.38	1479.26	1477.00
21	3	8	5331.00	27550.00	155.85	0	Spot (Block21, Row8, Column3)	2030.41	2062.00	317.59	0.01	0.16	1322.00	1369.90	1322.00	283.02	0.02	0.21	91.00	64.00	0.00	740.00	708.41	1358344.00	2.33	1504.07	1487.00
21	4	8	5636.00	27551.00	166.45	0	Spot (Block21, Row8, Column4)	63828.37	65535.00	5995.01	0.01	0.09	1337.00	1453.40	1337.00	445.33	0.04	0.31	100.00	100.00	90.25	64198.00	62491.37	49084504.00	140.07	16607.55	14900.00
21	5	8	5927.00	27555.00	202.00	0	Spot (Block21, Row8, Column5)	1717.11	1666.50	457.50	0.01	0.27	1382.00	1623.88	1382.00	822.66	0.07	0.51	2.00	0.00	0.00	284.50	335.11	1984980.00	0.11	1513.84	1508.50
21	6	8	6243.00	27551.00	233.60	0	Spot (Block21, Row8, Column6)	50767.22	57855.00	16158.04	0.06	0.32	1634.00	2076.21	1634.00	1244.47	0.10	0.60	100.00	100.00	46.22	56221.00	49133.22	79959120.00	39.13	13371.21	13250.00
21	7	8	6542.00	27547.00	154.25	0	Spot (Block21, Row8, Column7)	2876.42	2657.00	706.99	0.03	0.25	1428.00	1709.83	1428.00	862.40	0.08	0.50	78.00	34.00	0.00	1229.00	1448.42	1863918.00	1.35	1808.30	1780.50
21	8	8	6831.00	27554.00	163.80	0	Spot (Block21, Row8, Column8)	62947.03	65535.00	8505.29	0.02	0.14	1481.00	1733.84	1481.00	658.80	0.07	0.38	100.00	100.00	87.90	64054.00	61466.03	46833048.00	92.92	16189.34	13589.00
22	1	1	9243.00	25453.00	162.00	0	Spot (Block22, Row1, Column1)	61216.89	65535.00	8531.71	0.03	0.14	2109.00	2323.55	2109.00	753.69	0.04	0.32	100.00	100.00	71.90	63426.00	59107.89	44443884.00	78.14	16348.05	14886.50
22	2	1	9540.00	25459.00	174.80	0	Spot (Block22, Row1, Column2)	62076.71	65535.00	9896.78	0.02	0.16	2197.00	2707.76	2197.00	3535.51	0.09	1.31	100.00	100.00	85.47	63338.00	59879.71	53386524.00	16.79	15585.34	14464.00
22	3	1	9844.00	25458.00	153.90	0	Spot (Block22, Row1, Column3)	49532.42	64145.00	19095.69	0.11	0.39	2184.00	2578.10	2184.00	3456.47	0.07	1.34	100.00	100.00	49.08	61961.00	47348.42	32394440.00	13.58	10794.69	9853.00
22	4	1	10136.00	25455.00	163.85	0	Spot (Block22, Row1, Column4)	63475.04	65535.00	7146.17	0.01	0.11	2196.00	2422.76	2196.00	922.97	0.04	0.38	100.00	100.00	88.83	63339.00	61279.04	47162420.00	66.15	17955.35	15868.50
22	5	1	10444.00	25458.00	161.80	0	Spot (Block22, Row1, Column5)	55461.96	65535.00	16049.36	0.07	0.29	2121.00	2264.47	2121.00	586.95	0.03	0.26	100.00	100.00	63.86	63414.00	53340.96	40210276.00	90.63	12738.31	11042.00
22	6	1	10736.00	25455.00	159.55	0	Spot (Block22, Row1, Column6)	64324.87	65535.00	4919.60	0.01	0.08	2131.00	2294.50	2131.00	619.27	0.03	0.27	100.00	100.00	92.72	63404.00	62193.87	45092164.00	100.17	18667.48	15661.50
22	7	1	11034.00	25457.00	170.20	0	Spot (Block22, Row1, Column7)	64393.01	65535.00	4887.11	0.01	0.08	2198.00	2331.92	2198.00	599.08	0.03	0.26	100.00	100.00	91.58	63337.00	62195.01	52030092.00	103.59	19288.81	16665.50
22	8	1	11343.00	25455.00	164.95	0	Spot (Block22, Row1, Column8)	4108.33	3982.00	997.85	0.01	0.24	2109.00	2182.54	2109.00	375.65	0.01	0.17	100.00	91.00	0.00	1873.00	1999.33	3118223.00	5.13	2640.19	2674.00
22	1	2	9215.00	25737.00	284.60	0	Spot (Block22, Row2, Column1)	2446.57	2409.00	308.52	0.01	0.13	2194.00	2365.80	2194.00	721.03	0.03	0.30	8.00	0.00	0.00	215.00	252.57	5803259.00	0.11	2231.02	2138.00
22	2	2	9541.00	25754.00	143.10	0	Spot (Block22, Row2, Column2)	58525.06	65535.00	13525.75	0.05	0.23	2253.00	2773.30	2253.00	3639.81	0.09	1.31	100.00	100.00	72.89	63282.00	56272.06	32598696.00	15.32	14965.67	14701.00
22	3	2	9843.00	25755.00	147.70	0	Spot (Block22, Row2, Column3)	9868.87	8658.00	4374.53	0.06	0.44	2232.00	2706.67	2232.00	3566.11	0.08	1.32	77.00	46.00	0.00	6426.00	7636.87	5852238.00	2.01	3968.06	3848.00
22	4	2	10143.00	25756.00	196.05	0	Spot (Block22, Row2, Column4)	47454.75	56648.00	19890.59	0.08	0.42	2367.00	2713.93	2367.00	1199.79	0.06	0.44	100.00	100.00	41.82	54281.00	45087.75	51631208.00	37.29	12513.90	12518.00
22	5	2	10443.00	25758.00	193.90	0	Spot (Block22, Row2, Column5)	39556.27	37889.00	13880.40	0.02	0.35	2336.00	2581.97	2336.00	972.81	0.04	0.38	100.00	100.00	5.38	35553.00	37220.27	41890140.00	38.01	10164.11	9465.00
22	6	2	10734.00	25760.00	153.90	0	Spot (Block22, Row2, Column6)	32280.29	28506.00	18840.35	0.05	0.58	2333.00	2811.45	2333.00	2000.36	0.08	0.71	100.00	99.00	5.02	26173.00	29947.29	21208176.00	14.73	7012.80	5870.00
22	7	2	11039.00	25756.00	153.00	0	Spot (Block22, Row2, Column7)	43375.10	45488.50	19899.93	0.02	0.46	2284.50	2504.35	2284.50	935.76	0.04	0.37	100.00	100.00	31.06	43204.00	41090.60	27933732.00	43.68	9943.61	8587.00
22	8	2	11338.00	25744.00	185.80	0	Spot (Block22, Row2, Column8)	2556.79	2569.00	296.00	0.00	0.12	2152.00	2230.30	2152.00	493.98	0.02	0.22	37.00	3.00	0.00	417.00	404.79	2485199.00	0.66	2249.75	2193.50
22	1	3	9243.00	26055.00	157.85	0	Spot (Block22, Row3, Column1)	59684.53	65535.00	11318.68	0.04	0.19	2193.00	2289.43	2193.00	484.60	0.02	0.21	100.00	100.00	72.63	63342.00	57491.53	41003640.00	118.44	15897.34	14102.50
22	2	3	9544.00	26056.00	146.35	0	Spot (Block22, Row3, Column2)	13704.50	12967.00	5724.15	0.02	0.42	2274.00	2484.27	2274.00	906.35	0.04	0.36	100.00	100.00	0.00	10693.00	11430.50	7989725.00	12.38	4847.38	4421.00
22	3	3	9833.00	26052.00	147.85	0	Spot (Block22, Row3, Column3)	45385.54	46696.00	18837.66	0.01	0.42	2238.00	2344.74	2238.00	497.56	0.02	0.21	100.00	100.00	32.95	44458.00	43147.54	27276872.00	86.50	11330.59	9201.00
22	4	3	10141.00	26057.00	163.20	0	Spot (Block22, Row3, Column4)	64331.27	65535.00	5063.06	0.01	0.08	2293.00	2490.18	2293.00	876.62	0.04	0.35	100.00	100.00	92.12	63242.00	62038.27	47348276.00	70.54	20001.80	17466.00
22	5	3	10442.00	26056.00	143.65	0	Spot (Block22, Row3, Column5)	36226.59	34568.00	17798.34	0.02	0.49	2363.00	2766.52	2363.00	1415.39	0.07	0.51	100.00	100.00	10.75	32205.00	33863.59	20214488.00	23.64	9520.22	8699.50
22	6	3	10740.00	26055.00	244.85	0	Spot (Block22, Row3, Column6)	59099.00	65535.00	13732.15	0.04	0.23	2553.00	3614.46	2553.00	2651.52	0.15	0.73	100.00	100.00	77.66	62982.00	56546.00	102656264.00	20.93	14347.60	13747.00
22	7	3	11042.00	26059.00	156.40	0	Spot (Block22, Row3, Column7)	56682.05	65535.00	14410.27	0.06	0.25	2397.00	2787.65	2397.00	1349.60	0.07	0.48	100.00	100.00	65.68	63138.00	54285.05	38317392.00	39.93	14353.42	12541.00
22	8	3	11343.00	26062.00	173.70	0	Spot (Block22, Row3, Column8)	62232.56	65535.00	8979.04	0.02	0.14	2215.00	2383.69	2215.00	737.82	0.03	0.31	100.00	100.00	85.34	63320.00	60017.56	52213656.00	81.12	16984.74	16217.00
22	1	4	9242.00	26355.00	160.50	0	Spot (Block22, Row4, Column1)	64339.28	65535.00	4909.17	0.01	0.08	2249.00	2499.95	2249.00	937.66	0.05	0.38	100.00	100.00	92.23	63286.00	62090.28	45552648.00	65.95	19907.82	17403.00
22	2	4	9544.00	26355.00	188.35	0	Spot (Block22, Row4, Column2)	45114.33	50568.00	20615.11	0.05	0.46	2388.00	2750.27	2388.00	1235.68	0.06	0.45	100.00	100.00	37.94	48180.00	42726.33	45069596.00	34.28	11653.21	11642.50
22	3	4	9839.00	26351.00	171.35	0	Spot (Block22, Row4, Column3)	64485.08	65535.00	4596.44	0.01	0.07	2375.00	2696.37	2375.00	1146.96	0.06	0.43	100.00	100.00	91.22	63160.00	62110.08	52878316.00	53.87	18830.86	15937.00
22	4	4	10132.00	26360.00	149.75	0	Spot (Block22, Row4, Column4)	8269.41	7951.50	2849.09	0.02	0.34	2276.00	2369.74	2276.00	500.29	0.02	0.21	100.00	100.00	0.00	5675.50	5993.41	5077419.00	11.79	3666.72	3554.00
22	5	4	10425.00	26349.00	142.90	0	Spot (Block22, Row4, Column5)	22732.62	16494.50	17752.69	0.14	0.78	2342.00	2521.07	2342.00	693.37	0.03	0.28	100.00	100.00	9.17	14152.50	20390.62	12639336.00	29.15	6446.19	5067.00
22	6	4	10740.00	26359.00	197.60	0	Spot (Block22, Row4, Column6)	51583.51	54586.00	13543.29	0.02	0.26	2627.00	3077.08	2627.00	1481.95	0.07	0.48	100.00	100.00	30.28	51959.00	48956.51	56896936.00	32.73	13434.82	12632.00
22	7	4	11038.00	26362.00	154.70	0	Spot (Block22, Row4, Column7)	46326.25	59552.50	21526.74	0.11	0.46	2528.50	2944.00	2528.50	1499.27	0.07	0.51	100.00	100.00	47.11	57024.00	43797.75	30482880.00	28.94	10892.78	9124.50
22	8	4	11339.00	26367.00	150.85	0	Spot (Block22, Row4, Column8)	30352.10	27906.00	16451.79	0.04	0.54	2337.00	2540.02	2337.00	841.52	0.04	0.33	100.00	100.00	2.72	25569.00	28015.10	18970080.00	33.05	7714.41	6680.00
22	1	5	9244.00	26661.00	165.55	0	Spot (Block22, Row5, Column1)	63996.45	65535.00	6064.62	0.01	0.09	2368.00	2794.06	2368.00	1367.34	0.07	0.49	100.00	100.00	91.60	63167.00	61628.45	48765776.00	44.76	18486.87	16105.00
22	2	5	9542.00	26653.00	170.65	0	Spot (Block22, Row5, Column2)	62620.05	65535.00	8467.14	0.02	0.14	2629.00	3127.00	2629.00	1494.17	0.08	0.48	100.00	100.00	86.39	62906.00	59991.05	50597516.00	39.82	17161.02	16116.00
22	3	5	9844.00	26656.00	184.15	0	Spot (Block22, Row5, Column3)	55762.56	65535.00	16834.60	0.07	0.30	2626.00	3013.08	2626.00	1339.56	0.06	0.44	100.00	100.00	70.58	62909.00	53136.56	53253804.00	39.38	13886.90	13818.00
22	4	5	10142.00	26656.00	155.40	0	Spot (Block22, Row5, Column4)	60418.06	65535.00	10205.66	0.04	0.17	2351.00	2590.57	2351.00	946.95	0.04	0.37	100.00	100.00	73.87	63184.00	58067.06	40238784.00	61.07	16211.98	13875.00
22	5	5	10445.00	26659.00	170.45	0	Spot (Block22, Row5, Column5)	64622.84	65535.00	4339.41	0.01	0.07	2447.00	2589.81	2447.00	632.07	0.02	0.24	100.00	100.00	92.04	63088.00	62175.84	51957300.00	98.14	20007.54	17133.00
22	6	5	10744.00	26654.00	148.80	0	Spot (Block22, Row5, Column6)	39044.02	37040.00	19827.48	0.02	0.51	2714.00	3009.71	2714.00	1157.42	0.04	0.38	100.00	100.00	18.91	34326.00	36330.02	23543644.00	31.13	9586.36	8969.50
22	7	5	11041.00	26659.00	238.05	0	Spot (Block22, Row5, Column7)	59896.23	65535.00	12339.27	0.04	0.21	2848.00	3477.57	2848.00	1835.64	0.09	0.53	100.00	100.00	78.17	62687.00	57048.23	97691976.00	30.74	15093.24	14458.00
22	8	5	11341.00	26659.00	159.35	0	Spot (Block22, Row5, Column8)	57378.62	65535.00	14197.90	0.06	0.25	2410.00	2663.48	2410.00	937.57	0.04	0.35	100.00	100.00	68.14	63125.00	54968.62	40337524.00	58.36	14139.11	12441.00
22	1	6	9240.00	26956.00	244.75	0	Spot (Block22, Row6, Column1)	59218.69	65535.00	13158.73	0.04	0.22	2712.00	3514.56	2712.00	2027.63	0.11	0.58	100.00	100.00	74.87	62823.00	56506.69	102508848.00	27.47	15524.76	14799.00
22	2	6	9542.00	26955.00	247.95	0	Spot (Block22, Row6, Column2)	59071.13	65535.00	13447.55	0.05	0.23	2909.00	3395.93	2909.00	1636.53	0.07	0.48	100.00	100.00	75.45	62626.00	56162.13	105147952.00	34.02	15228.95	14335.50
22	3	6	9835.00	26953.00	164.40	0	Spot (Block22, Row6, Column3)	64524.43	65535.00	4295.08	0.01	0.07	2639.00	2955.83	2639.00	1221.23	0.05	0.41	100.00	100.00	92.79	62896.00	61885.43	48329276.00	50.42	19530.19	16686.50
22	4	6	10145.00	26956.00	148.65	0	Spot (Block22, Row6, Column4)	40575.03	40714.00	20024.90	0.00	0.49	2516.00	2628.67	2516.00	571.50	0.02	0.22	100.00	100.00	23.55	38198.00	38059.03	24466860.00	66.40	10463.13	9717.00
22	5	6	10443.00	26958.00	171.25	0	Spot (Block22, Row6, Column5)	64573.37	65535.00	4435.66	0.01	0.07	2613.00	2887.78	2613.00	1065.48	0.04	0.37	100.00	100.00	92.77	62922.00	61960.37	52692416.00	57.89	19958.84	16885.00
22	6	6	10742.00	26958.00	149.75	0	Spot (Block22, Row6, Column6)	19616.01	16631.50	12047.88	0.07	0.61	2797.00	3078.23	2797.00	1186.39	0.04	0.39	100.00	94.00	0.00	13834.50	16819.01	12044230.00	13.94	5968.56	5734.00
22	7	6	11041.00	26957.00	160.90	0	Spot (Block22, Row6, Column7)	63734.61	65535.00	5598.43	0.01	0.09	2859.00	3302.43	2859.00	2110.96	0.06	0.64	100.00	100.00	85.65	62676.00	60875.61	45761896.00	28.63	19600.45	16975.50
22	8	6	11344.00	26958.00	162.25	0	Spot (Block22, Row6, Column8)	62787.82	65535.00	7000.38	0.02	0.11	2467.00	2628.93	2467.00	708.64	0.03	0.27	100.00	100.00	80.68	63068.00	60320.82	45835552.00	84.89	18363.44	16913.00
22	1	7	9241.00	27253.00	186.65	0	Spot (Block22, Row7, Column1)	48975.53	62731.00	19951.26	0.11	0.41	2744.00	3264.56	2744.00	1601.58	0.08	0.49	100.00	100.00	48.17	59987.00	46231.53	48094444.00	28.54	12860.01	12889.00
22	2	7	9539.00	27257.00	151.70	0	Spot (Block22, Row7, Column2)	10316.01	8737.00	5238.46	0.07	0.51	2724.50	3039.78	2724.50	1266.77	0.05	0.42	97.00	81.00	0.00	6012.50	7591.51	6488769.00	5.74	4241.46	4137.00
22	3	7	9837.00	27246.00	184.40	0	Spot (Block22, Row7, Column3)	2964.59	2933.50	358.18	0.00	0.12	2428.00	2557.19	2428.00	634.96	0.02	0.25	35.00	4.00	0.00	505.50	536.59	2810433.00	0.64	2637.85	2544.00
22	4	7	10143.00	27255.00	152.60	0	Spot (Block22, Row7, Column4)	7625.90	6659.00	3236.65	0.06	0.42	2529.00	2736.59	2529.00	938.64	0.03	0.34	99.00	84.00	0.00	4130.00	5096.90	4872947.00	5.21	3647.07	3612.50
22	5	7	10442.00	27256.00	198.20	0	Spot (Block22, Row7, Column5)	44794.32	49198.50	20600.26	0.04	0.46	2835.00	3410.31	2835.00	2190.03	0.08	0.64	100.00	100.00	37.79	46363.50	41959.32	49901304.00	18.90	12306.57	12096.00
22	6	7	10743.00	27257.00	240.45	0	Spot (Block22, Row7, Column6)	59487.16	65535.00	12846.43	0.04	0.22	3050.00	4269.21	3050.00	4174.83	0.15	0.98	100.00	99.00	75.99	62485.00	56437.16	99344816.00	13.23	15838.19	15474.50
22	7	7	11025.00	27256.00	169.10	0	Spot (Block22, Row7, Column7)	61506.82	65535.00	11795.82	0.03	0.19	2908.00	3648.73	2908.00	3450.01	0.10	0.95	100.00	99.00	86.89	62627.00	58598.82	48775400.00	16.77	18909.55	14391.50
22	8	7	11344.00	27255.00	194.55	0	Spot (Block22, Row7, Column8)	62456.05	65535.00	7589.30	0.02	0.12	2552.00	2740.33	2552.00	905.74	0.03	0.33	100.00	100.00	77.61	62983.00	59904.05	67515760.00	65.93	17221.32	16033.50
22	1	8	9242.00	27573.00	156.70	0	Spot (Block22, Row8, Column1)	3545.58	3271.00	1134.81	0.04	0.32	2573.00	2743.64	2573.00	935.73	0.03	0.34	32.00	8.00	0.00	698.00	972.58	2386177.00	0.86	2990.39	2941.00
22	2	8	9546.00	27555.00	150.35	0	Spot (Block22, Row8, Column2)	33301.04	30822.00	17279.32	0.03	0.52	2516.00	2605.64	2516.00	614.40	0.02	0.24	100.00	100.00	5.79	28306.00	30785.04	20713284.00	49.96	8973.99	8136.50
22	3	8	9835.00	27554.00	151.15	0	Spot (Block22, Row8, Column3)	45726.41	56880.00	21852.02	0.09	0.48	2414.00	2535.71	2414.00	708.90	0.02	0.28	100.00	100.00	44.05	54466.00	43312.41	28442004.00	60.93	10723.78	9963.00
22	4	8	10140.00	27558.00	173.45	0	Spot (Block22, Row8, Column4)	63762.42	65535.00	6278.24	0.01	0.10	2560.50	2696.10	2560.50	664.25	0.02	0.25	100.00	100.00	89.74	62974.50	61201.92	53433468.00	91.93	18318.20	16678.00
22	5	8	10436.00	27555.00	145.70	0	Spot (Block22, Row8, Column5)	6928.16	6575.00	2126.01	0.02	0.31	2672.50	2993.18	2672.50	1236.26	0.05	0.41	99.00	73.00	0.00	3902.50	4255.66	4004476.00	3.18	3865.88	3663.50
22	6	8	10744.00	27557.00	245.80	0	Spot (Block22, Row8, Column6)	58609.99	65535.00	13708.45	0.05	0.23	3011.00	3530.93	3011.00	1703.75	0.07	0.48	100.00	100.00	73.97	62524.00	55598.99	102217104.00	32.33	15115.94	14554.00
22	7	8	11042.00	27560.00	153.50	0	Spot (Block22, Row8, Column7)	59376.30	65535.00	11166.18	0.04	0.19	2850.50	3170.10	2850.50	1285.03	0.05	0.41	100.00	100.00	70.81	62684.50	56525.80	38238660.00	43.74	17261.09	16228.00
22	8	8	11331.00	27561.00	164.35	0	Spot (Block22, Row8, Column8)	63855.72	65535.00	6433.85	0.01	0.10	2641.00	2845.46	2641.00	826.38	0.03	0.29	100.00	100.00	91.29	62894.00	61214.72	47636840.00	73.83	20431.47	17423.50
23	1	1	13746.00	25459.00	164.65	0	Spot (Block23, Row1, Column1)	59468.49	65535.00	10788.34	0.04	0.18	1709.00	1857.75	1709.00	519.83	0.04	0.28	100.00	100.00	67.86	63826.00	57759.49	44780200.00	110.83	14124.83	12318.50
23	2	1	14039.00	25464.00	155.20	0	Spot (Block23, Row1, Column2)	41446.91	41435.50	19454.38	0.00	0.47	1708.00	1840.55	1708.00	493.63	0.03	0.27	100.00	100.00	23.57	39727.50	39738.91	27603804.00	80.23	8796.75	7796.00
23	3	1	14344.00	25464.00	153.85	0	Spot (Block23, Row1, Column3)	19821.74	16957.00	12364.38	0.07	0.62	1688.00	1740.34	1688.00	265.10	0.01	0.15	100.00	100.00	0.00	15269.00	18133.74	12943595.00	68.21	4686.66	4324.50
23	4	1	14636.00	25463.00	152.75	0	Spot (Block23, Row1, Column4)	29588.24	26722.00	16670.45	0.04	0.56	1719.00	1823.24	1719.00	418.52	0.03	0.23	100.00	100.00	3.42	25003.00	27869.24	19054848.00	66.34	6818.40	6075.00
23	5	1	14947.00	25465.00	156.70	0	Spot (Block23, Row1, Column5)	40016.41	41205.00	23386.70	0.01	0.58	1753.00	1815.05	1753.00	325.60	0.02	0.18	100.00	100.00	34.96	39452.00	38263.41	27131284.00	117.33	8033.12	7783.50
23	6	1	15238.00	25462.00	154.45	0	Spot (Block23, Row1, Column6)	49081.20	55401.50	17473.26	0.05	0.36	1782.00	1863.88	1782.00	413.14	0.02	0.22	100.00	100.00	41.10	53619.50	47299.20	32001172.00	114.29	12295.46	10137.50
23	7	1	15536.00	25462.00	161.25	0	Spot (Block23, Row1, Column7)	62084.59	65535.00	7754.09	0.02	0.12	1944.00	2045.20	1944.00	473.70	0.02	0.23	100.00	100.00	77.56	63591.00	60140.59	44825504.00	126.75	17351.09	15803.00
23	8	1	15843.00	25462.00	157.60	0	Spot (Block23, Row1, Column8)	15206.17	14511.00	6484.47	0.02	0.43	1904.00	1988.86	1904.00	375.48	0.02	0.19	100.00	100.00	0.00	12607.00	13302.17	10461842.00	35.20	5156.26	4516.00
23	1	2	13723.00	25749.00	245.40	0	Spot (Block23, Row2, Column1)	2267.74	2222.00	356.43	0.01	0.16	1763.00	1886.04	1763.00	519.13	0.03	0.28	44.00	9.00	0.00	459.00	504.74	3952678.00	0.74	1948.19	1889.00
23	2	2	14044.00	25763.00	136.15	0	Spot (Block23, Row2, Column2)	36794.52	37630.00	13980.95	0.01	0.38	1716.00	1833.06	1716.00	458.84	0.03	0.25	100.00	100.00	1.79	35914.00	35078.52	18470852.00	76.19	8595.39	8344.00
23	3	2	14351.00	25759.00	171.65	0	Spot (Block23, Row2, Column3)	2864.84	2754.00	660.73	0.02	0.23	1712.00	1829.04	1712.00	456.38	0.03	0.25	83.00	60.00	0.00	1042.00	1152.84	2357766.00	2.27	1999.67	2008.00
23	4	2	14645.00	25762.00	185.60	0	Spot (Block23, Row2, Column4)	21716.07	21000.50	9771.27	0.01	0.45	1799.00	1970.09	1799.00	593.56	0.04	0.30	100.00	100.00	0.00	19201.50	19917.07	21064594.00	33.27	6034.03	5993.00
23	5	2	14951.00	25763.00	193.20	0	Spot (Block23, Row2, Column5)	13430.28	13197.50	4339.84	0.01	0.32	1799.00	1972.37	1799.00	637.93	0.04	0.32	100.00	100.00	0.00	11398.50	11631.28	14128653.00	17.96	4581.42	4571.00
23	6	2	15235.00	25761.00	156.85	0	Spot (Block23, Row2, Column6)	13074.06	11653.00	7035.76	0.05	0.54	1851.00	2127.70	1851.00	1026.40	0.06	0.48	100.00	97.00	0.00	9802.00	11223.06	8838066.00	10.66	3973.21	3810.00
23	7	2	15541.00	25766.00	154.05	0	Spot (Block23, Row2, Column7)	12284.27	11228.00	6302.24	0.04	0.51	1986.00	2117.10	1986.00	617.64	0.03	0.29	100.00	100.00	0.00	9242.00	10298.27	7997060.00	16.46	4056.61	3804.00
23	8	2	15782.00	25740.00	219.10	0	Spot (Block23, Row2, Column8)	2383.05	2370.00	261.43	0.00	0.11	1971.00	2071.22	1971.00	489.98	0.02	0.24	36.00	1.00	0.00	399.00	412.05	3264781.00	0.64	2206.10	2182.00
23	1	3	13742.00	26061.00	155.50	0	Spot (Block23, Row3, Column1)	48233.78	60131.00	19840.28	0.10	0.41	1729.00	1809.87	1729.00	363.58	0.02	0.20	100.00	100.00	45.93	58402.00	46504.78	32027460.00	127.69	10401.94	9411.00
23	2	3	14042.00	26061.00	156.30	0	Spot (Block23, Row3, Column2)	3852.28	3626.00	985.19	0.03	0.26	1778.00	1872.30	1778.00	427.28	0.02	0.23	99.00	92.00	0.00	1848.00	2074.28	2584880.00	4.63	2267.24	2284.00
23	3	3	14333.00	26060.00	152.10	0	Spot (Block23, Row3, Column3)	9827.28	8514.00	5406.52	0.06	0.55	1774.00	1842.37	1774.00	399.55	0.02	0.22	100.00	100.00	0.00	6740.00	8053.28	6240324.00	19.98	3273.26	3044.00
23	4	3	14642.00	26063.00	156.60	0	Spot (Block23, Row3, Column4)	56493.94	65535.00	13468.96	0.06	0.24	1794.00	1923.52	1794.00	506.20	0.03	0.26	100.00	100.00	61.72	63741.00	54699.94	38077240.00	107.80	14086.06	12747.00
23	5	3	14955.00	26066.00	156.25	0	Spot (Block23, Row3, Column5)	7572.62	5048.00	9813.52	0.18	1.30	1814.00	2104.64	1814.00	923.02	0.06	0.44	94.00	70.00	1.34	3234.00	5758.62	5096375.00	5.92	2941.93	2591.00
23	6	3	15248.00	26060.00	225.75	0	Spot (Block23, Row3, Column6)	56413.50	65535.00	13458.05	0.07	0.24	2000.00	2675.97	2000.00	1671.92	0.13	0.62	100.00	100.00	57.18	63535.00	54413.50	82477368.00	32.14	14077.61	13674.50
23	7	3	15547.00	26065.00	154.30	0	Spot (Block23, Row3, Column7)	35390.50	32631.50	21739.66	0.04	0.61	1930.00	2287.42	1930.00	1281.76	0.07	0.56	100.00	100.00	18.31	30701.50	33460.50	23003920.00	25.83	7787.34	6517.00
23	8	3	15842.00	26068.00	171.25	0	Spot (Block23, Row3, Column8)	61697.73	65535.00	9782.05	0.03	0.16	1882.00	2007.89	1882.00	640.12	0.03	0.32	100.00	100.00	81.64	63653.00	59815.73	50407556.00	93.25	16187.69	15749.00
23	1	4	13744.00	26362.00	154.50	0	Spot (Block23, Row4, Column1)	56085.38	65535.00	13859.04	0.07	0.25	1777.00	1907.08	1777.00	507.02	0.03	0.27	100.00	100.00	59.82	63758.00	54308.38	36567972.00	106.86	13582.25	12447.50
23	2	4	14044.00	26360.00	174.85	0	Spot (Block23, Row4, Column2)	18065.24	16766.00	8557.68	0.03	0.47	1837.00	2033.13	1837.00	655.21	0.04	0.32	100.00	100.00	0.00	14929.00	16228.24	15481915.00	24.47	5303.89	5219.00
23	3	4	14344.00	26363.00	166.75	0	Spot (Block23, Row4, Column3)	63953.94	65535.00	6365.72	0.01	0.10	1883.00	2042.71	1883.00	637.67	0.04	0.31	100.00	100.00	91.57	63652.00	62070.94	49308984.00	97.09	19857.48	16109.50
23	4	4	14632.00	26362.00	166.25	0	Spot (Block23, Row4, Column4)	3638.20	3534.00	902.18	0.01	0.25	1816.00	1909.81	1816.00	415.25	0.02	0.22	99.00	84.00	0.00	1718.00	1822.20	2808687.00	4.16	2325.97	2333.50
23	5	4	14915.00	26352.00	161.35	0	Spot (Block23, Row4, Column5)	4560.78	2969.00	7123.83	0.19	1.56	1817.00	1896.65	1817.00	334.14	0.02	0.18	91.00	70.00	0.84	1152.00	2743.78	3260959.00	7.97	2610.12	2221.00
23	6	4	15247.00	26362.00	193.60	0	Spot (Block23, Row4, Column6)	15587.95	15644.50	5207.80	0.00	0.33	1930.00	2198.54	1930.00	896.69	0.06	0.41	100.00	100.00	0.00	13714.50	13657.95	16398520.00	14.93	5081.47	4897.50
23	7	4	15543.00	26367.00	153.95	0	Spot (Block23, Row4, Column7)	27769.41	21751.00	20209.85	0.11	0.73	1926.00	2118.08	1926.00	682.37	0.04	0.32	100.00	99.00	6.15	19825.00	25843.41	18050132.00	37.59	5964.62	5236.00
23	8	4	15839.00	26374.00	156.80	0	Spot (Block23, Row4, Column8)	7665.81	7091.00	3420.43	0.03	0.45	1888.00	1985.53	1888.00	495.51	0.02	0.25	100.00	100.00	0.00	5203.00	5777.81	5166753.00	11.46	3182.85	2964.00
23	1	5	13743.00	26663.00	154.70	0	Spot (Block23, Row5, Column1)	48067.40	59713.50	19695.27	0.09	0.41	1838.00	2195.08	1838.00	1098.87	0.08	0.50	100.00	100.00	46.20	57875.50	46229.40	31628572.00	41.74	10518.13	8892.50
23	2	5	14047.00	26662.00	167.75	0	Spot (Block23, Row5, Column2)	62567.69	65535.00	8451.62	0.02	0.14	1963.00	2273.56	1963.00	935.99	0.06	0.41	100.00	100.00	85.66	63572.00	60604.69	49303836.00	64.42	15992.89	14884.50
23	3	5	14347.00	26664.00	163.20	0	Spot (Block23, Row5, Column3)	45040.36	46464.50	19254.71	0.01	0.43	1920.00	2159.87	1920.00	750.77	0.05	0.35	100.00	100.00	36.18	44544.50	43120.36	33240040.00	57.12	9520.79	9001.50
23	4	5	14641.00	26663.00	152.85	0	Spot (Block23, Row5, Column4)	43237.71	45706.00	21315.81	0.02	0.49	1840.00	1974.72	1840.00	520.99	0.03	0.26	100.00	100.00	35.52	43866.00	41397.71	27629064.00	79.20	9579.01	8111.00
23	5	5	14945.00	26664.00	164.75	0	Spot (Block23, Row5, Column5)	64124.67	65535.00	5199.75	0.01	0.08	1877.00	1982.46	1877.00	468.29	0.02	0.24	100.00	100.00	90.08	63658.00	62247.67	48478732.00	132.70	18150.93	16257.00
23	6	5	15242.00	26660.00	152.70	0	Spot (Block23, Row5, Column6)	15158.93	14179.50	7505.83	0.03	0.50	1941.00	2106.03	1941.00	700.35	0.04	0.33	100.00	99.00	0.00	12238.50	13217.93	9671400.00	18.64	4593.38	4530.00
23	7	5	15547.00	26664.00	203.45	0	Spot (Block23, Row5, Column7)	47422.15	54062.00	19003.20	0.06	0.40	2071.00	2321.55	2071.00	915.71	0.05	0.39	100.00	100.00	41.65	51991.00	45351.15	55674108.00	49.25	12610.90	12490.00
23	8	5	15844.00	26665.00	156.35	0	Spot (Block23, Row5, Column8)	45722.33	58358.00	22237.88	0.11	0.49	1921.00	2065.92	1921.00	622.35	0.03	0.30	100.00	100.00	45.90	56437.00	43801.33	30679892.00	70.15	9695.10	8647.00
23	1	6	13746.00	26963.00	224.60	0	Spot (Block23, Row6, Column1)	52625.21	62008.50	15079.39	0.07	0.29	1962.00	2599.90	1962.00	1514.11	0.12	0.58	100.00	100.00	47.85	60046.50	50663.21	75886232.00	33.04	13758.25	13610.00
23	2	6	14038.00	26961.00	210.50	0	Spot (Block23, Row6, Column2)	40642.05	38596.00	18261.25	0.02	0.45	2059.00	2514.23	2059.00	1271.02	0.09	0.51	100.00	100.00	18.84	36537.00	38583.05	51331148.00	30.00	11148.46	9968.50
23	3	6	14336.00	26959.00	157.60	0	Spot (Block23, Row6, Column3)	58977.43	65535.00	11155.03	0.05	0.19	1919.00	2136.10	1919.00	734.93	0.05	0.34	100.00	100.00	66.62	63616.00	57058.43	40458876.00	77.34	15031.96	13174.00
23	4	6	14646.00	26962.00	150.20	0	Spot (Block23, Row6, Column4)	10540.14	9878.00	4661.39	0.03	0.44	1867.00	1939.58	1867.00	381.76	0.02	0.20	100.00	100.00	0.00	8011.00	8673.14	6566508.00	22.53	3873.55	3547.50
23	5	6	14946.00	26962.00	163.05	0	Spot (Block23, Row6, Column5)	64432.46	65535.00	4705.16	0.01	0.07	1924.00	2071.34	1924.00	568.23	0.03	0.27	100.00	100.00	92.33	63611.00	62508.46	47036156.00	109.75	19606.09	17408.50
23	6	6	15244.00	26961.00	156.75	0	Spot (Block23, Row6, Column6)	5638.78	4942.50	2698.02	0.06	0.48	2004.00	2154.19	2004.00	665.10	0.03	0.31	90.00	75.00	0.00	2938.50	3634.78	3811817.00	5.24	2715.35	2693.00
23	7	6	15543.00	26963.00	156.80	0	Spot (Block23, Row6, Column7)	46524.82	57218.00	20719.95	0.09	0.45	2088.00	2263.14	2088.00	734.64	0.03	0.32	100.00	100.00	43.51	55130.00	44436.82	31544056.00	60.25	10440.14	9088.50
23	8	6	15848.00	26968.00	157.25	0	Spot (Block23, Row6, Column8)	49348.34	65535.00	20291.89	0.12	0.41	1968.00	2032.07	1968.00	366.58	0.01	0.18	100.00	100.00	52.58	63567.00	47380.34	33507776.00	129.08	11101.29	9786.50
23	1	7	13743.00	27261.00	167.55	0	Spot (Block23, Row7, Column1)	25348.42	23501.00	12377.29	0.03	0.49	1911.00	2211.22	1911.00	971.93	0.06	0.44	100.00	100.00	0.00	21590.00	23437.42	19746422.00	23.81	6217.71	6179.00
23	2	7	14045.00	27260.00	164.55	0	Spot (Block23, Row7, Column2)	3750.41	3397.00	1289.98	0.04	0.34	1986.00	2170.93	1986.00	726.37	0.04	0.33	76.00	48.00	0.00	1411.00	1764.41	2824057.00	2.17	2332.21	2304.00
23	3	7	14326.00	27252.00	186.45	0	Spot (Block23, Row7, Column3)	2349.08	2292.00	276.61	0.01	0.12	1911.00	1988.08	1911.00	388.87	0.02	0.20	49.00	14.00	0.00	381.00	438.08	2295056.00	0.93	2145.42	2111.00
23	4	7	14642.00	27260.00	163.50	0	Spot (Block23, Row7, Column4)	3426.20	3153.50	977.50	0.04	0.29	1887.00	1975.40	1887.00	458.83	0.02	0.23	90.00	63.00	0.00	1266.50	1539.20	2535391.00	3.16	2253.20	2251.50
23	5	7	14942.00	27262.00	188.50	0	Spot (Block23, Row7, Column5)	19857.13	18432.00	9483.83	0.03	0.48	1953.00	2232.82	1953.00	865.01	0.06	0.39	100.00	100.00	0.00	16479.00	17904.13	20055712.00	20.37	5844.49	5779.00
23	6	7	15242.00	27265.00	205.70	0	Spot (Block23, Row7, Column6)	43220.81	45503.00	19484.98	0.02	0.45	2198.00	2683.62	2198.00	1341.78	0.09	0.50	100.00	100.00	26.86	43305.00	41022.81	51822060.00	30.21	11462.92	10782.00
23	7	7	15533.00	27263.00	155.45	0	Spot (Block23, Row7, Column7)	56902.00	65535.00	12645.76	0.06	0.22	2126.00	2399.31	2126.00	895.73	0.05	0.37	100.00	100.00	59.01	63409.00	54776.00	37897052.00	60.85	14445.30	13236.00
23	8	7	15847.00	27258.00	191.15	0	Spot (Block23, Row7, Column8)	24914.30	25398.00	6656.69	0.01	0.27	1983.00	2082.08	1983.00	488.08	0.02	0.23	100.00	100.00	0.00	23415.00	22931.30	25736458.00	46.78	7317.47	6851.00
23	1	8	13731.00	27546.00	160.50	0	Spot (Block23, Row8, Column1)	3677.56	3158.00	2806.22	0.07	0.76	1891.00	1966.84	1891.00	399.28	0.02	0.20	97.00	82.00	0.00	1267.00	1786.56	2622099.00	4.28	2443.39	2373.00
23	2	8	14042.00	27562.00	153.80	0	Spot (Block23, Row8, Column2)	9392.53	8599.50	4222.10	0.04	0.45	1932.00	1966.79	1932.00	205.62	0.01	0.10	100.00	100.00	0.00	6667.50	7460.53	6067572.00	36.11	3472.84	3386.50
23	3	8	14336.00	27561.00	154.20	0	Spot (Block23, Row8, Column3)	24830.60	20831.00	17936.96	0.08	0.72	1969.00	2007.99	1969.00	364.84	0.01	0.18	100.00	100.00	1.68	18862.00	22861.60	16239209.00	62.55	5431.69	5291.00
23	4	8	14644.00	27563.00	167.60	0	Spot (Block23, Row8, Column4)	64303.19	65535.00	4963.53	0.01	0.08	1969.00	2052.00	1969.00	483.46	0.02	0.24	100.00	100.00	92.04	63566.00	62334.19	50092692.00	128.76	19048.72	17127.00
23	5	8	14927.00	27563.00	171.40	0	Spot (Block23, Row8, Column5)	3293.45	3225.00	726.97	0.01	0.22	2013.00	2226.69	2013.00	865.16	0.04	0.39	65.00	22.00	0.00	1212.00	1280.45	2690746.00	1.23	2265.06	2300.50
23	6	8	15248.00	27563.00	223.55	0	Spot (Block23, Row8, Column6)	54347.26	65535.00	15030.51	0.08	0.28	2203.00	2686.44	2203.00	1419.84	0.09	0.53	100.00	100.00	55.51	63332.00	52144.26	77934776.00	36.39	14326.71	14029.50
23	7	8	15546.00	27566.00	150.60	0	Spot (Block23, Row8, Column7)	41822.36	41964.00	20459.44	0.00	0.49	2135.00	2404.19	2135.00	945.28	0.05	0.39	100.00	100.00	27.79	39829.00	39687.36	25888176.00	41.70	10039.69	9524.00
23	8	8	15832.00	27565.00	165.30	0	Spot (Block23, Row8, Column8)	63733.60	65535.00	6410.67	0.01	0.10	2018.00	2184.42	2018.00	627.56	0.03	0.29	100.00	100.00	90.63	63517.00	61715.60	48310548.00	98.08	17106.69	14290.00
24	1	1	18246.00	25464.00	165.30	0	Spot (Block24, Row1, Column1)	55070.34	65535.00	14067.92	0.08	0.26	1727.00	1822.95	1727.00	402.43	0.02	0.22	100.00	100.00	56.13	63808.00	53343.34	41798764.00	132.32	12811.23	12018.00
24	2	1	18539.00	25469.00	156.65	0	Spot (Block24, Row1, Column2)	27100.48	25015.00	13888.72	0.03	0.51	1656.00	1759.76	1656.00	400.98	0.03	0.23	100.00	100.00	0.30	23359.00	25444.48	18265720.00	63.20	6516.81	6064.50
24	3	1	18849.00	25467.00	155.20	0	Spot (Block24, Row1, Column3)	19124.58	15958.00	11915.96	0.08	0.62	1684.00	1752.61	1684.00	286.47	0.02	0.16	100.00	100.00	0.00	14274.00	17440.58	12583973.00	60.64	4889.92	4408.00
24	4	1	19139.00	25466.00	154.00	0	Spot (Block24, Row1, Column4)	20299.94	18512.00	10599.75	0.04	0.52	1722.00	1813.01	1722.00	383.44	0.02	0.21	100.00	100.00	0.00	16790.00	18577.94	13215259.00	48.21	5422.79	4797.00
24	5	1	19443.00	25467.00	158.00	0	Spot (Block24, Row1, Column5)	39259.45	40960.00	23551.61	0.02	0.60	1613.00	1671.85	1613.00	293.00	0.02	0.18	100.00	100.00	31.56	39347.00	37646.45	27246220.00	128.28	7745.74	6809.00
24	6	1	19738.00	25466.00	153.60	0	Spot (Block24, Row1, Column6)	43701.31	43951.50	18925.17	0.00	0.43	1535.00	1617.77	1535.00	345.30	0.02	0.21	100.00	100.00	27.09	42416.50	42166.31	28231220.00	121.88	9993.30	9239.00
24	7	1	20036.00	25467.00	159.60	0	Spot (Block24, Row1, Column7)	57406.71	65535.00	12509.04	0.06	0.22	1539.00	1626.48	1539.00	372.69	0.02	0.23	100.00	100.00	63.46	63996.00	55867.71	40529496.00	149.67	14188.90	13412.50
24	8	1	20353.00	25466.00	159.15	0	Spot (Block24, Row1, Column8)	9994.76	8544.50	7492.71	0.07	0.75	1501.00	1543.12	1501.00	260.35	0.01	0.17	100.00	100.00	0.85	7043.50	8493.76	7036312.00	32.46	3385.48	3092.50
24	1	2	18234.00	25786.00	215.80	0	Spot (Block24, Row2, Column1)	2157.58	2164.50	271.01	0.00	0.13	1651.00	1763.47	1651.00	407.26	0.03	0.23	64.00	9.00	0.00	513.50	506.58	2865264.00	0.97	1875.46	1815.00
24	2	2	18541.00	25766.00	137.70	0	Spot (Block24, Row2, Column2)	32917.20	32119.50	12997.54	0.01	0.39	1589.00	1689.67	1589.00	398.92	0.03	0.24	100.00	100.00	0.39	30530.50	31328.20	16853604.00	78.28	8063.44	7373.50
24	3	2	18847.00	25761.00	159.05	0	Spot (Block24, Row2, Column3)	3415.32	3214.00	901.59	0.03	0.26	1569.00	1669.72	1569.00	426.37	0.03	0.26	99.00	89.00	0.00	1645.00	1846.32	2397557.00	4.09	2034.69	2004.00
24	4	2	19149.00	25766.00	179.95	0	Spot (Block24, Row2, Column4)	21475.67	21164.00	9172.06	0.01	0.43	1607.00	1750.58	1607.00	514.42	0.04	0.29	100.00	100.00	0.00	19557.00	19868.67	19521388.00	38.34	5608.25	5674.50
24	5	2	19445.00	25766.00	193.05	0	Spot (Block24, Row2, Column5)	16693.96	16818.00	4722.43	0.00	0.28	1570.00	1688.49	1570.00	422.65	0.03	0.25	100.00	100.00	0.00	15248.00	15123.96	17562036.00	35.50	5249.00	4720.00
24	6	2	19738.00	25766.00	155.65	0	Spot (Block24, Row2, Column6)	10520.60	9938.00	4864.80	0.02	0.46	1582.00	1790.17	1582.00	734.49	0.05	0.41	100.00	100.00	0.00	8356.00	8938.60	6996196.00	11.89	3406.73	3178.00
24	7	2	20042.00	25767.00	155.90	0	Spot (Block24, Row2, Column7)	12419.85	11136.50	6550.22	0.05	0.53	1567.00	1647.49	1567.00	363.17	0.02	0.22	100.00	100.00	0.00	9569.50	10852.85	8321299.00	29.66	3564.77	3309.50
24	8	2	20335.00	25766.00	197.65	0	Spot (Block24, Row2, Column8)	1776.24	1762.00	195.33	0.00	0.11	1512.00	1568.76	1512.00	294.54	0.02	0.19	33.00	3.00	0.00	250.00	264.24	1964526.00	0.70	1616.68	1597.00
24	1	3	18245.00	26067.00	156.10	0	Spot (Block24, Row3, Column1)	43660.06	48137.00	20973.79	0.04	0.48	1604.00	1680.37	1604.00	313.39	0.02	0.19	100.00	100.00	35.42	46533.00	42056.06	29339752.00	133.95	9092.44	8503.00
24	2	3	18549.00	26068.00	150.30	0	Spot (Block24, Row3, Column2)	4473.71	4230.50	1394.71	0.02	0.31	1590.00	1733.42	1590.00	557.27	0.04	0.32	100.00	90.00	0.00	2640.50	2883.71	2764751.00	4.92	2389.80	2314.00
24	3	3	18832.00	26064.00	151.55	0	Spot (Block24, Row3, Column3)	11942.51	10936.00	5826.89	0.04	0.49	1549.00	1603.41	1549.00	310.19	0.01	0.19	100.00	100.00	0.00	9387.00	10393.51	7535722.00	33.33	3546.46	3194.00
24	4	3	19147.00	26067.00	155.25	0	Spot (Block24, Row3, Column4)	47957.37	53685.00	18498.04	0.05	0.39	1559.00	1652.51	1559.00	413.41	0.03	0.25	100.00	100.00	41.36	52126.00	46398.37	31652088.00	112.01	10676.38	9509.00
24	5	3	19447.00	26059.00	148.65	0	Spot (Block24, Row3, Column5)	10318.69	8030.50	10689.33	0.11	1.04	1556.00	1797.91	1556.00	794.88	0.06	0.44	100.00	99.00	1.82	6474.50	8762.69	6232489.00	10.72	3481.72	2668.00
24	6	3	19746.00	26066.00	229.40	0	Spot (Block24, Row3, Column6)	55346.88	65535.00	14001.52	0.07	0.25	1676.50	2252.05	1676.50	1249.48	0.13	0.55	100.00	100.00	54.89	63858.50	53670.38	83796016.00	42.49	13497.92	13146.00
24	7	3	20050.00	26071.00	153.85	0	Spot (Block24, Row3, Column7)	32394.46	28733.00	19765.51	0.05	0.61	1595.00	1871.62	1595.00	893.12	0.07	0.48	100.00	100.00	8.28	27138.00	30799.46	21121244.00	34.18	6485.99	5895.00
24	8	3	20347.00	26073.00	161.95	0	Spot (Block24, Row3, Column8)	45211.64	45806.50	16273.28	0.01	0.36	1528.00	1647.97	1528.00	532.82	0.03	0.32	100.00	100.00	23.62	44278.50	43683.64	32733416.00	81.76	10235.89	10076.00
24	1	4	18241.00	26369.00	155.25	0	Spot (Block24, Row4, Column1)	47933.84	54696.50	18539.01	0.06	0.39	1621.00	1774.28	1621.00	554.52	0.04	0.31	100.00	100.00	41.54	53075.50	46312.84	31732428.00	83.24	10867.61	9655.50
24	2	4	18544.00	26367.00	175.65	0	Spot (Block24, Row4, Column2)	36273.87	34236.00	17245.25	0.03	0.48	1615.00	1881.43	1615.00	802.36	0.07	0.43	100.00	100.00	7.10	32621.00	34658.87	31159316.00	42.86	7976.89	7743.00
24	3	4	18849.00	26367.00	165.10	0	Spot (Block24, Row4, Column3)	63224.70	65535.00	6862.52	0.02	0.11	1603.00	1840.55	1603.00	774.39	0.06	0.42	100.00	100.00	83.71	63932.00	61621.70	47735116.00	79.27	17127.07	13776.00
24	4	4	19132.00	26367.00	163.70	0	Spot (Block24, Row4, Column4)	3095.50	3029.00	698.95	0.01	0.23	1552.00	1629.38	1552.00	352.83	0.02	0.22	100.00	87.00	0.00	1477.00	1543.50	2272097.00	4.16	1999.17	1987.00
24	5	4	19416.00	26375.00	156.05	0	Spot (Block24, Row4, Column5)	5627.23	3680.00	8439.28	0.18	1.50	1535.00	1601.28	1535.00	305.85	0.02	0.19	96.00	90.00	1.19	2145.00	4092.23	3775871.00	13.16	2590.86	1890.00
24	6	4	19748.00	26359.00	195.40	0	Spot (Block24, Row4, Column6)	19598.58	19925.00	5665.18	0.01	0.29	1639.00	1948.89	1639.00	948.76	0.08	0.49	100.00	100.00	0.00	18286.00	17959.58	21107684.00	18.60	6022.91	5577.00
24	7	4	20039.00	26370.00	152.85	0	Spot (Block24, Row4, Column7)	22542.02	18175.00	16054.17	0.09	0.71	1663.00	1907.82	1663.00	815.80	0.06	0.43	100.00	100.00	0.31	16512.00	20879.02	14539605.00	25.29	4797.59	4392.00
24	8	4	20346.00	26376.00	155.75	0	Spot (Block24, Row4, Column8)	7893.48	7475.00	3593.88	0.02	0.46	1571.00	1670.50	1571.00	468.78	0.03	0.28	100.00	100.00	0.00	5904.00	6322.48	5264951.00	13.27	2980.82	2812.50
24	1	5	18245.00	26666.00	152.90	0	Spot (Block24, Row5, Column1)	43442.78	45845.00	20789.19	0.02	0.48	1664.00	1970.82	1664.00	967.46	0.07	0.49	100.00	100.00	34.95	44181.00	41778.78	27846988.00	42.87	8807.67	8226.00
24	2	5	18545.00	26667.00	160.60	0	Spot (Block24, Row5, Column2)	49360.44	54196.00	16692.06	0.04	0.34	1715.00	2105.77	1715.00	1086.23	0.09	0.52	100.00	100.00	37.71	52481.00	47645.44	34947452.00	43.50	11196.71	9225.00
24	3	5	18847.00	26668.00	169.30	0	Spot (Block24, Row5, Column3)	55363.77	65535.00	14786.51	0.07	0.27	1708.00	1980.10	1708.00	848.04	0.06	0.43	100.00	100.00	58.50	63827.00	53655.77	44291436.00	62.95	11682.54	11126.00
24	4	5	19146.00	26668.00	154.40	0	Spot (Block24, Row5, Column4)	36222.38	31863.00	21854.38	0.06	0.60	1609.00	1752.61	1609.00	597.81	0.04	0.34	100.00	100.00	19.27	30254.00	34613.38	23689544.00	57.66	7355.48	6452.50
24	5	5	19443.00	26668.00	162.40	0	Spot (Block24, Row5, Column5)	63452.80	65535.00	5814.80	0.01	0.09	1572.00	1674.43	1572.00	462.08	0.03	0.28	100.00	100.00	84.73	63963.00	61880.80	46130628.00	133.70	17800.13	16039.00
24	6	5	19746.00	26663.00	152.70	0	Spot (Block24, Row5, Column6)	11756.89	10983.00	5296.78	0.03	0.45	1640.00	1824.42	1640.00	711.89	0.05	0.39	100.00	100.00	0.00	9343.00	10116.89	7536166.00	13.95	3721.92	3342.00
24	7	5	20049.00	26669.00	216.75	0	Spot (Block24, Row5, Column7)	55277.29	65535.00	14571.56	0.07	0.26	1786.00	2142.69	1786.00	996.04	0.08	0.46	100.00	100.00	59.38	63749.00	53491.29	74293480.00	53.35	14275.95	13820.00
24	8	5	20345.00	26666.00	157.00	0	Spot (Block24, Row5, Column8)	39798.92	40286.00	23589.63	0.01	0.59	1603.00	1782.48	1603.00	683.22	0.05	0.38	100.00	100.00	35.48	38683.00	38195.92	27143020.00	55.64	7749.52	6836.50
24	1	6	18242.00	26967.00	226.25	0	Spot (Block24, Row6, Column1)	53237.29	65535.00	14982.57	0.09	0.28	1894.00	2577.56	1894.00	1604.59	0.13	0.62	100.00	100.00	50.48	63641.00	51343.29	78259552.00	31.57	13457.44	12763.00
24	2	6	18542.00	26968.00	222.40	0	Spot (Block24, Row6, Column2)	52063.34	63565.50	16217.49	0.09	0.31	1885.00	2417.38	1885.00	1471.02	0.11	0.61	100.00	100.00	48.09	61680.50	50178.34	73514128.00	33.75	13785.95	12858.50
24	3	6	18835.00	26964.00	156.40	0	Spot (Block24, Row6, Column3)	54281.14	65535.00	14804.69	0.08	0.27	1735.00	2016.06	1735.00	948.12	0.07	0.47	100.00	100.00	55.14	63800.00	52546.14	36422944.00	55.12	13588.69	11935.50
24	4	6	19142.00	26967.00	153.80	0	Spot (Block24, Row6, Column4)	10440.73	9296.50	5258.31	0.05	0.50	1663.00	1734.94	1663.00	331.47	0.02	0.19	100.00	100.00	0.00	7633.50	8777.73	6765593.00	26.26	3597.88	3271.00
24	5	6	19446.00	26966.00	161.45	0	Spot (Block24, Row6, Column5)	63818.00	65535.00	5778.00	0.01	0.09	1623.00	1777.05	1623.00	546.46	0.04	0.31	100.00	100.00	85.67	63912.00	62195.00	45885584.00	113.53	17897.14	16596.00
24	6	6	19743.00	26965.00	157.45	0	Spot (Block24, Row6, Column6)	5493.36	4670.00	2822.39	0.07	0.51	1659.00	1837.52	1659.00	739.81	0.04	0.40	88.00	74.00	0.00	3011.00	3834.36	3784927.00	4.94	2296.41	2217.00
24	7	6	20041.00	26967.00	158.15	0	Spot (Block24, Row6, Column7)	44778.54	50888.50	21012.92	0.06	0.47	1731.00	1970.49	1731.00	796.81	0.06	0.40	100.00	100.00	39.91	49157.50	43047.54	31076524.00	53.72	10080.69	9076.50
24	8	6	20351.00	26971.00	157.90	0	Spot (Block24, Row6, Column8)	45306.54	53509.00	21637.81	0.07	0.48	1613.00	1712.16	1613.00	347.31	0.03	0.20	100.00	100.00	43.81	51896.00	43693.54	31125812.00	125.52	9587.31	8936.00
24	1	7	18243.00	27265.00	172.05	0	Spot (Block24, Row7, Column1)	45966.35	48078.00	18556.27	0.02	0.40	1891.00	2300.73	1891.00	1193.12	0.09	0.52	100.00	100.00	33.74	46187.00	44075.35	38014452.00	36.60	9940.69	9611.00
24	2	7	18544.00	27271.00	164.10	0	Spot (Block24, Row7, Column2)	3707.41	3185.00	1324.59	0.07	0.36	1844.00	2151.72	1844.00	1030.08	0.07	0.48	58.00	38.00	0.00	1341.00	1863.41	2769434.00	1.51	2325.48	2314.00
24	3	7	18821.00	27253.00	204.25	0	Spot (Block24, Row7, Column3)	2143.84	2150.00	211.11	0.00	0.10	1769.00	1865.98	1769.00	553.00	0.02	0.30	17.00	0.00	0.00	381.00	374.84	2536162.00	0.50	1894.07	1873.00
24	4	7	19147.00	27272.00	162.65	0	Spot (Block24, Row7, Column4)	3133.60	2932.50	783.88	0.03	0.25	1708.00	1783.88	1708.00	387.80	0.02	0.22	98.00	76.00	0.00	1224.50	1425.60	2287526.00	3.48	2103.62	2060.00
24	5	7	19443.00	27266.00	190.45	0	Spot (Block24, Row7, Column5)	17670.81	16380.00	8955.13	0.03	0.51	1704.00	2012.10	1704.00	940.27	0.07	0.47	100.00	100.00	0.00	14676.00	15966.81	18130248.00	16.65	5180.73	5249.00
24	6	7	19741.00	27267.00	219.40	0	Spot (Block24, Row7, Column6)	51299.64	65535.00	17546.69	0.11	0.34	1778.00	2429.68	1778.00	1540.12	0.14	0.63	100.00	100.00	53.01	63757.00	49521.64	70742944.00	31.73	13086.36	12677.00
24	7	7	20032.00	27269.00	157.45	0	Spot (Block24, Row7, Column7)	51614.26	60497.00	15972.20	0.07	0.31	1715.00	2056.52	1715.00	1086.05	0.08	0.53	100.00	100.00	45.61	58782.00	49899.26	35304436.00	45.63	12430.40	10452.00
24	8	7	20346.00	27264.00	192.50	0	Spot (Block24, Row7, Column8)	33273.83	34332.50	8877.89	0.01	0.27	1629.00	1771.12	1629.00	562.62	0.04	0.32	100.00	100.00	0.00	32703.50	31644.83	35004088.00	55.99	8702.98	8187.00
24	1	8	18229.00	27557.00	153.60	0	Spot (Block24, Row8, Column1)	2867.89	2712.50	790.42	0.02	0.28	1786.00	1909.55	1786.00	601.89	0.03	0.32	77.00	32.00	0.00	926.50	1081.89	1846918.00	1.59	2274.52	2209.50
24	2	8	18546.00	27570.00	156.10	0	Spot (Block24, Row8, Column2)	10011.12	8982.00	4810.64	0.05	0.48	1776.00	1816.00	1776.00	195.61	0.01	0.11	100.00	100.00	0.00	7206.00	8235.12	6707452.00	41.90	3580.04	3484.50
24	3	8	18840.00	27567.00	154.65	0	Spot (Block24, Row8, Column3)	21559.29	17888.00	14885.53	0.08	0.69	1785.00	1858.31	1785.00	319.40	0.02	0.17	100.00	100.00	0.00	16103.00	19774.29	14142895.00	61.68	5135.64	4624.00
24	4	8	19139.00	27567.00	161.35	0	Spot (Block24, Row8, Column4)	60013.41	65535.00	10108.96	0.04	0.17	1747.00	1821.79	1747.00	382.20	0.02	0.21	100.00	100.00	69.41	63788.00	58266.41	42970004.00	152.25	15094.92	13014.50
24	5	8	19435.00	27566.00	167.10	0	Spot (Block24, Row8, Column5)	2894.53	2804.50	576.17	0.01	0.20	1677.00	1918.91	1677.00	876.23	0.06	0.46	66.00	19.00	0.00	1127.50	1217.53	2234576.00	1.11	1970.73	1941.00
24	6	8	19747.00	27568.00	225.70	0	Spot (Block24, Row8, Column6)	54050.18	65535.00	15582.42	0.08	0.29	1800.00	2352.63	1800.00	1388.29	0.12	0.59	100.00	100.00	56.67	63735.00	52250.18	78968152.00	37.24	13336.96	13025.00
24	7	8	20046.00	27570.00	151.65	0	Spot (Block24, Row8, Column7)	32061.43	30937.50	16753.16	0.02	0.52	1692.00	2001.82	1692.00	906.26	0.07	0.45	100.00	100.00	2.22	29245.50	30369.43	20262844.00	33.17	7356.99	6368.50
24	8	8	20333.00	27572.00	164.80	0	Spot (Block24, Row8, Column8)	63449.58	65535.00	7279.77	0.01	0.11	1692.00	1913.41	1692.00	689.27	0.05	0.36	100.00	100.00	89.84	63843.00	61757.58	47460756.00	89.28	18518.99	16332.50
25	1	1	4733.00	29943.00	158.90	0	Spot (Block25, Row1, Column1)	62684.46	65535.00	7045.23	0.02	0.11	2017.00	2192.09	2017.00	578.55	0.04	0.26	100.00	100.00	78.62	63518.00	60667.46	43691480.00	104.56	17170.71	15835.50
25	2	1	5031.00	29951.00	156.55	0	Spot (Block25, Row1, Column2)	62397.75	65535.00	8041.17	0.02	0.13	1979.00	2216.23	1979.00	774.26	0.05	0.35	100.00	100.00	79.67	63556.00	60418.75	42056468.00	77.73	16667.80	15748.00
25	3	1	5337.00	29948.00	147.60	0	Spot (Block25, Row1, Column3)	47240.20	57859.00	20127.35	0.09	0.43	1973.00	2096.07	1973.00	465.56	0.03	0.22	100.00	100.00	44.15	55886.00	45267.20	28249812.00	96.97	10647.62	9869.50
25	4	1	5630.00	29948.00	152.10	0	Spot (Block25, Row1, Column4)	60022.56	65535.00	10350.13	0.04	0.17	2005.00	2213.60	2005.00	708.52	0.04	0.32	100.00	100.00	69.65	63530.00	58017.56	38174672.00	81.59	14812.70	13172.50
25	5	1	5937.00	29950.00	156.90	0	Spot (Block25, Row1, Column5)	58394.82	65535.00	13170.53	0.05	0.23	2092.00	2244.15	2092.00	505.52	0.03	0.23	100.00	100.00	71.41	63443.00	56302.82	39825616.00	111.08	14399.95	12425.50
25	6	1	6230.00	29950.00	152.45	0	Spot (Block25, Row1, Column6)	62829.59	65535.00	7307.79	0.02	0.12	2134.00	2282.80	2134.00	492.09	0.03	0.22	100.00	100.00	81.28	63401.00	60695.59	40274124.00	123.04	16589.89	14405.50
25	7	1	6529.00	29950.00	164.00	0	Spot (Block25, Row1, Column7)	64121.61	65535.00	5232.54	0.01	0.08	2119.00	2272.53	2119.00	481.71	0.03	0.21	100.00	100.00	91.30	63416.00	62002.61	47899316.00	128.40	17792.22	16188.00
25	8	1	6846.00	29947.00	169.65	0	Spot (Block25, Row1, Column8)	3396.51	3267.00	604.01	0.02	0.18	2099.00	2136.23	2099.00	254.31	0.01	0.12	99.00	96.00	0.00	1168.00	1297.51	2727394.00	4.96	2466.63	2479.00
25	1	2	4701.00	30230.00	235.15	0	Spot (Block25, Row2, Column1)	2847.14	2864.00	418.88	0.00	0.15	2035.00	2227.28	2035.00	632.95	0.04	0.28	64.00	15.00	0.00	829.00	812.14	4541182.00	0.98	2396.61	2285.00
25	2	2	5027.00	30247.00	134.90	0	Spot (Block25, Row2, Column2)	59032.37	65535.00	12213.96	0.05	0.21	2109.00	2335.82	2109.00	853.73	0.04	0.37	100.00	100.00	69.14	63426.00	56923.37	28689912.00	66.41	15083.37	14682.00
25	3	2	5336.00	30246.00	148.80	0	Spot (Block25, Row2, Column3)	5374.97	5139.00	1597.51	0.02	0.30	2046.00	2251.61	2046.00	806.76	0.04	0.36	100.00	84.00	0.00	3093.00	3328.97	3262608.00	3.87	2829.28	2782.00
25	4	2	5636.00	30249.00	197.95	0	Spot (Block25, Row2, Column4)	35720.00	31799.00	20425.05	0.05	0.57	2148.00	2462.83	2148.00	1020.53	0.06	0.41	100.00	100.00	16.29	29651.00	33572.00	39685120.00	32.59	9659.25	9828.00
25	5	2	5938.00	30251.00	178.40	0	Spot (Block25, Row2, Column5)	30768.39	30129.50	11159.99	0.01	0.36	2223.00	2448.86	2223.00	806.01	0.04	0.33	100.00	100.00	0.11	27906.50	28545.39	27506928.00	35.14	8166.21	7463.00
25	6	2	6228.00	30246.00	148.55	0	Spot (Block25, Row2, Column6)	34975.91	33349.00	17897.71	0.02	0.51	2330.00	2518.82	2330.00	870.99	0.03	0.35	100.00	100.00	4.79	31019.00	32645.91	21195432.00	37.26	8286.72	7251.50
25	7	2	6535.00	30251.00	149.75	0	Spot (Block25, Row2, Column7)	40808.88	39396.00	20050.16	0.02	0.49	2247.00	2436.37	2247.00	676.54	0.04	0.28	100.00	100.00	23.62	37149.00	38561.88	25056780.00	56.72	9430.64	8443.50
25	8	2	6843.00	30240.00	182.75	0	Spot (Block25, Row2, Column8)	2385.35	2369.00	135.75	0.00	0.06	2071.00	2150.06	2071.00	419.64	0.02	0.20	22.00	0.00	0.00	298.00	314.35	2239843.00	0.56	2255.97	2239.50
25	1	3	4736.00	30547.00	156.50	0	Spot (Block25, Row3, Column1)	59753.23	65535.00	11308.01	0.04	0.19	1987.00	2133.67	1987.00	486.18	0.03	0.23	100.00	100.00	73.48	63548.00	57766.23	40333792.00	118.52	15339.48	13494.00
25	2	3	5038.00	30549.00	144.40	0	Spot (Block25, Row3, Column2)	7814.98	7503.00	2743.84	0.02	0.35	2081.00	2256.27	2081.00	661.45	0.04	0.29	100.00	99.00	0.00	5422.00	5733.98	4438911.00	8.40	3402.63	3268.00
25	3	3	5321.00	30548.00	143.20	0	Spot (Block25, Row3, Column3)	26941.84	23632.00	16539.22	0.06	0.61	2062.00	2166.43	2062.00	403.72	0.02	0.19	100.00	100.00	6.31	21570.00	24879.84	14952723.00	61.37	7250.32	6407.00
25	4	3	5629.00	30546.00	153.80	0	Spot (Block25, Row3, Column4)	63207.65	65535.00	6924.04	0.02	0.11	2098.00	2317.84	2098.00	770.68	0.04	0.33	100.00	100.00	83.59	63437.00	61109.65	41211760.00	79.01	16646.01	13752.50
25	5	3	5933.00	30549.00	142.20	0	Spot (Block25, Row3, Column5)	12592.69	12259.00	5348.71	0.01	0.42	2135.00	2337.02	2135.00	752.38	0.04	0.32	100.00	100.00	0.00	10124.00	10457.69	6913386.00	13.63	4379.16	4094.00
25	6	3	6234.00	30547.00	236.00	0	Spot (Block25, Row3, Column6)	48624.68	44965.00	15757.76	0.03	0.32	2450.00	2743.55	2450.00	1185.09	0.05	0.43	100.00	100.00	40.12	42515.00	46174.68	78286368.00	38.72	14845.65	14931.00
25	7	3	6538.00	30552.00	153.35	0	Spot (Block25, Row3, Column7)	56076.50	65535.00	15127.29	0.07	0.27	2320.00	2573.69	2320.00	907.57	0.05	0.35	100.00	100.00	63.45	63215.00	53756.50	36057484.00	58.95	14920.20	13950.00
25	8	3	6834.00	30553.00	160.95	0	Spot (Block25, Row3, Column8)	60152.96	65535.00	10968.42	0.04	0.18	2073.00	2234.82	2073.00	635.72	0.03	0.28	100.00	100.00	72.14	63462.00	58079.96	43190228.00	91.11	14978.29	14137.00
25	1	4	4736.00	30849.00	153.00	0	Spot (Block25, Row4, Column1)	62675.77	65535.00	7333.97	0.02	0.12	1991.00	2179.32	1991.00	569.07	0.04	0.26	100.00	100.00	80.75	63544.00	60684.77	40363556.00	106.31	16227.66	15190.50
25	2	4	5035.00	30850.00	160.25	0	Spot (Block25, Row4, Column2)	14411.44	13941.00	5534.25	0.01	0.38	2050.00	2255.24	2050.00	621.36	0.04	0.28	100.00	100.00	0.00	11891.00	12361.44	10232121.00	19.56	4637.99	4598.00
25	3	4	5331.00	30848.00	164.30	0	Spot (Block25, Row4, Column3)	64411.01	65535.00	4759.39	0.01	0.07	2052.00	2261.61	2052.00	575.65	0.04	0.25	100.00	100.00	92.93	63483.00	62359.01	48308736.00	107.96	18116.69	15433.50
25	4	4	5616.00	30849.00	157.65	0	Spot (Block25, Row4, Column4)	4925.74	4854.00	1273.57	0.01	0.26	1990.00	2121.79	1990.00	442.72	0.03	0.21	100.00	98.00	0.00	2864.00	2935.74	3374134.00	6.33	2740.66	2768.50
25	5	4	5916.00	30861.00	154.20	0	Spot (Block25, Row4, Column5)	6526.99	4975.00	7496.45	0.12	1.15	2006.00	2128.81	2006.00	418.17	0.03	0.20	96.00	87.00	0.92	2969.00	4520.99	4268649.00	10.52	3244.44	2388.00
25	6	4	6235.00	30851.00	182.15	0	Spot (Block25, Row4, Column6)	37777.25	37993.00	13452.19	0.00	0.36	2331.00	2547.94	2331.00	860.38	0.04	0.34	100.00	100.00	1.61	35662.00	35446.25	35170628.00	40.95	9883.71	8874.00
25	7	4	6533.00	30853.00	150.70	0	Spot (Block25, Row4, Column7)	51171.94	65535.00	18807.71	0.11	0.37	2396.00	2615.14	2396.00	782.04	0.04	0.30	100.00	100.00	53.78	63139.00	48775.94	31778000.00	62.09	12572.24	11971.00
25	8	4	6833.00	30859.00	147.15	0	Spot (Block25, Row4, Column8)	37551.26	36641.00	19110.97	0.01	0.51	2156.00	2382.35	2156.00	663.29	0.04	0.28	100.00	100.00	12.41	34485.00	35395.26	22080216.00	53.02	8913.85	7606.50
25	1	5	4736.00	31147.00	153.30	0	Spot (Block25, Row5, Column1)	64073.55	65535.00	5597.83	0.01	0.09	2056.00	2369.10	2056.00	880.15	0.06	0.37	100.00	100.00	91.61	63479.00	62017.55	41263736.00	70.11	19495.18	17864.00
25	2	5	5036.00	31150.00	160.45	0	Spot (Block25, Row5, Column2)	61042.04	65535.00	9869.21	0.03	0.16	2102.00	2481.17	2102.00	993.38	0.07	0.40	100.00	100.00	74.72	63433.00	58940.04	43462340.00	58.95	15233.98	13706.00
25	3	5	5336.00	31150.00	153.45	0	Spot (Block25, Row5, Column3)	47507.72	54527.50	18564.38	0.06	0.39	2085.00	2377.17	2085.00	809.53	0.06	0.34	100.00	100.00	38.82	52442.50	45422.72	30595184.00	55.75	10003.14	9726.00
25	4	5	5633.00	31148.00	148.95	0	Spot (Block25, Row5, Column4)	55568.40	65535.00	15239.46	0.07	0.27	2031.00	2214.47	2031.00	559.14	0.04	0.25	100.00	100.00	61.90	63504.00	53537.40	33841416.00	95.42	13588.24	12526.00
25	5	5	5937.00	31150.00	163.95	0	Spot (Block25, Row5, Column5)	64404.11	65535.00	4833.49	0.01	0.08	2078.00	2281.26	2078.00	588.03	0.04	0.26	100.00	100.00	92.51	63457.00	62326.11	48174752.00	105.64	19093.98	16546.50
25	6	5	6236.00	31149.00	147.20	0	Spot (Block25, Row5, Column6)	43558.31	45993.00	18734.88	0.02	0.43	2393.00	2635.14	2393.00	992.66	0.04	0.38	100.00	100.00	24.62	43600.00	41165.31	25655980.00	41.23	10014.58	8883.50
25	7	5	6539.00	31152.00	243.40	0	Spot (Block25, Row5, Column7)	59834.15	65535.00	12100.85	0.04	0.20	2776.00	3178.77	2776.00	1331.31	0.06	0.42	100.00	100.00	75.53	62759.00	57058.15	102437352.00	42.56	15890.49	15193.50
25	8	5	6835.00	31151.00	155.90	0	Spot (Block25, Row5, Column8)	59781.73	65535.00	11614.75	0.04	0.19	2260.00	2598.26	2260.00	989.92	0.06	0.38	100.00	100.00	73.54	63275.00	57521.73	39994332.00	57.77	15811.75	14794.00
25	1	6	4736.00	31450.00	231.90	0	Spot (Block25, Row6, Column1)	43072.20	34121.50	18506.10	0.10	0.43	2149.00	2623.33	2149.00	1216.40	0.09	0.46	100.00	100.00	34.17	31972.50	40923.20	66676304.00	33.25	14227.88	13806.00
25	2	6	5033.00	31452.00	250.10	0	Spot (Block25, Row6, Column2)	59889.54	65535.00	11833.79	0.04	0.20	2326.00	2809.90	2326.00	1311.22	0.08	0.47	100.00	100.00	73.32	63209.00	57563.54	108640944.00	43.53	15321.95	14795.00
25	3	6	5327.00	31445.00	157.20	0	Spot (Block25, Row6, Column3)	64234.43	65535.00	5108.66	0.01	0.08	2116.00	2419.91	2116.00	899.97	0.06	0.37	100.00	100.00	91.79	63419.00	62118.43	43808292.00	68.69	19385.62	17555.00
25	4	6	5634.00	31447.00	143.90	0	Spot (Block25, Row6, Column4)	23106.00	21859.00	11161.65	0.02	0.48	2081.00	2258.22	2081.00	534.97	0.04	0.24	100.00	100.00	0.00	19778.00	21025.00	13031784.00	38.97	6124.14	5757.00
25	5	6	5932.00	31452.00	165.65	0	Spot (Block25, Row6, Column5)	64306.72	65535.00	5103.95	0.01	0.08	2192.00	2540.67	2192.00	1002.77	0.06	0.39	100.00	100.00	92.52	63343.00	62114.72	49002212.00	61.60	18488.06	15728.50
25	6	6	6232.00	31449.00	148.10	0	Spot (Block25, Row6, Column6)	22510.48	18878.00	14544.34	0.08	0.65	2447.00	2724.75	2447.00	949.48	0.05	0.35	100.00	100.00	0.17	16431.00	20063.48	13506287.00	20.84	5666.41	5102.50
25	7	6	6536.00	31451.00	157.65	0	Spot (Block25, Row6, Column7)	63220.04	65535.00	6180.29	0.02	0.10	2808.00	3102.15	2808.00	1154.17	0.04	0.37	100.00	100.00	82.51	62727.00	60412.04	43369352.00	52.09	19246.63	16254.00
25	8	6	6840.00	31453.00	158.70	0	Spot (Block25, Row6, Column8)	63215.95	65535.00	6531.54	0.02	0.10	2314.00	2544.45	2314.00	693.63	0.04	0.27	100.00	100.00	83.86	63221.00	60901.95	43872280.00	87.47	18571.44	15364.50
25	1	7	4735.00	31747.00	155.00	0	Spot (Block25, Row7, Column1)	19047.93	17750.00	8210.46	0.03	0.43	2053.00	2344.88	2053.00	836.17	0.06	0.36	100.00	100.00	0.00	15697.00	16994.93	12552583.00	19.98	5525.23	5247.00
25	2	7	5038.00	31749.00	155.15	0	Spot (Block25, Row7, Column2)	6850.68	5893.50	3146.05	0.07	0.46	2128.00	2391.63	2128.00	815.11	0.05	0.34	99.00	80.00	0.00	3765.50	4722.68	4521451.00	5.47	3112.69	3007.00
25	3	7	5333.00	31710.00	218.35	0	Spot (Block25, Row7, Column3)	2488.35	2478.00	264.69	0.00	0.11	1977.00	2202.87	1977.00	687.68	0.05	0.31	31.00	0.00	0.00	501.00	511.35	3389132.00	0.42	2196.92	2131.00
25	4	7	5638.00	31749.00	149.55	0	Spot (Block25, Row7, Column4)	5047.03	4520.50	1822.81	0.05	0.36	1999.00	2221.95	1999.00	820.04	0.05	0.37	94.00	72.00	0.00	2521.50	3048.03	3098878.00	3.45	2715.55	2624.00
25	5	7	5932.00	31748.00	183.00	0	Spot (Block25, Row7, Column5)	38193.59	35446.00	20434.67	0.03	0.54	2200.00	2762.43	2200.00	1383.89	0.10	0.50	100.00	100.00	20.79	33246.00	35993.59	35825784.00	25.60	9443.14	9265.00
25	6	7	6231.00	31747.00	248.65	0	Spot (Block25, Row7, Column6)	59784.11	65535.00	12198.97	0.04	0.20	2668.00	3253.77	2668.00	1707.08	0.09	0.52	100.00	100.00	74.30	62867.00	57116.11	107014888.00	33.12	15652.23	15053.50
25	7	7	6527.00	31749.00	157.55	0	Spot (Block25, Row7, Column7)	64048.52	65535.00	5583.97	0.01	0.09	2582.00	2951.71	2582.00	1242.01	0.06	0.42	100.00	100.00	90.23	62953.00	61466.52	43937696.00	49.19	18980.65	18027.50
25	8	7	6837.00	31751.00	182.25	0	Spot (Block25, Row7, Column8)	58300.61	65535.00	10452.54	0.05	0.18	2274.00	2505.41	2274.00	702.27	0.04	0.28	100.00	100.00	55.48	63261.00	56026.61	54220080.00	79.45	16427.38	14941.50
25	1	8	4730.00	32049.00	173.65	0	Spot (Block25, Row8, Column1)	2797.66	2662.00	541.30	0.02	0.19	2009.00	2082.34	2009.00	307.07	0.02	0.15	89.00	54.00	0.00	653.00	788.66	2358426.00	2.33	2248.84	2223.00
25	2	8	5039.00	32051.00	147.10	0	Spot (Block25, Row8, Column2)	30643.94	28001.00	16383.32	0.04	0.53	2013.00	2084.93	2013.00	294.99	0.02	0.14	100.00	100.00	1.52	25988.00	28630.94	18110580.00	96.81	7314.54	6899.50
25	3	8	5328.00	32048.00	152.55	0	Spot (Block25, Row8, Column3)	46189.41	55647.00	21045.13	0.08	0.46	1978.00	2086.12	1978.00	425.85	0.02	0.20	100.00	100.00	45.60	53669.00	44211.41	29376656.00	103.57	10105.67	8625.00
25	4	8	5630.00	32050.00	158.65	0	Spot (Block25, Row8, Column4)	63991.37	65535.00	5925.06	0.01	0.09	2006.00	2121.75	2006.00	488.83	0.02	0.23	100.00	100.00	91.44	63529.00	61985.37	44090468.00	126.57	19790.16	17427.50
25	5	8	5928.00	32044.00	148.30	0	Spot (Block25, Row8, Column5)	4489.50	4463.00	1194.92	0.00	0.27	2082.00	2490.24	2082.00	1244.17	0.08	0.50	78.00	46.00	0.00	2381.00	2407.50	2698192.00	1.61	2736.66	2573.00
25	6	8	6236.00	32052.00	226.20	0	Spot (Block25, Row8, Column6)	49224.40	57634.00	17361.81	0.07	0.35	2382.00	2912.07	2382.00	1488.77	0.09	0.51	100.00	100.00	47.54	55252.00	46842.40	72163664.00	31.11	14761.23	14122.00
25	7	8	6538.00	32051.00	147.65	0	Spot (Block25, Row8, Column7)	56566.62	65535.00	13819.94	0.06	0.24	2390.00	2875.68	2390.00	1276.92	0.08	0.44	100.00	100.00	62.17	63145.00	54176.62	33940232.00	42.05	14307.85	12813.50
25	8	8	6828.00	32054.00	162.05	0	Spot (Block25, Row8, Column8)	64089.05	65535.00	5385.25	0.01	0.08	2392.00	2748.22	2392.00	1049.22	0.06	0.38	100.00	100.00	90.73	63143.00	61697.05	46336836.00	58.46	18494.57	15541.00
26	1	1	9236.00	29950.00	160.05	0	Spot (Block26, Row1, Column1)	62760.64	65535.00	6969.87	0.02	0.11	3309.00	3480.13	3309.00	757.92	0.02	0.22	100.00	100.00	77.40	62226.00	59451.64	44434952.00	78.22	18494.41	16793.00
26	2	1	9531.00	29955.00	166.30	0	Spot (Block26, Row1, Column2)	62790.17	65535.00	8218.20	0.02	0.13	3313.00	3561.86	3313.00	980.13	0.03	0.28	100.00	100.00	86.59	62222.00	59477.17	48223328.00	60.43	18596.93	16762.00
26	3	1	9839.00	29955.00	148.60	0	Spot (Block26, Row1, Column3)	42193.24	42773.00	20570.51	0.01	0.49	3175.00	3313.45	3175.00	682.67	0.02	0.21	100.00	100.00	28.95	39598.00	39018.24	25358268.00	56.95	10863.51	9478.00
26	4	1	10131.00	29953.00	156.35	0	Spot (Block26, Row1, Column4)	63794.55	65535.00	5698.71	0.01	0.09	3208.00	3451.90	3208.00	961.94	0.03	0.28	100.00	100.00	86.27	62327.00	60586.55	42742744.00	62.73	20485.33	18107.00
26	5	1	10439.00	29956.00	155.60	0	Spot (Block26, Row1, Column5)	51195.65	65535.00	18998.26	0.11	0.37	3261.00	3424.04	3261.00	721.70	0.02	0.21	100.00	100.00	55.64	62274.00	47934.65	34045372.00	66.19	13144.09	12655.50
26	6	1	10732.00	29953.00	155.70	0	Spot (Block26, Row1, Column6)	63772.36	65535.00	5748.27	0.01	0.09	3332.00	3512.62	3332.00	786.54	0.02	0.22	100.00	100.00	86.17	62203.00	60440.36	42409008.00	76.61	20351.93	18540.00
26	7	1	11027.00	29956.00	166.45	0	Spot (Block26, Row1, Column7)	64495.71	65535.00	4522.87	0.01	0.07	3269.00	3454.98	3269.00	736.92	0.02	0.21	100.00	100.00	92.47	62266.00	61226.71	49662196.00	82.83	20888.47	18116.00
26	8	1	11332.00	29951.00	189.40	0	Spot (Block26, Row1, Column8)	4767.24	4578.00	974.26	0.02	0.20	3221.00	3300.84	3221.00	516.99	0.01	0.16	87.00	64.00	0.00	1357.00	1546.24	4848282.00	2.84	3685.64	3684.00
26	1	2	9204.00	30226.00	223.80	0	Spot (Block26, Row2, Column1)	4017.99	3947.50	485.78	0.01	0.12	3307.00	3453.98	3307.00	699.97	0.02	0.20	46.00	8.00	0.00	640.50	710.99	5793937.00	0.81	3625.01	3552.00
26	2	2	9533.00	30255.00	139.90	0	Spot (Block26, Row2, Column2)	56428.19	65535.00	14036.18	0.06	0.25	3314.00	3563.24	3314.00	985.54	0.03	0.28	100.00	100.00	58.97	62221.00	53114.19	29568568.00	53.64	15645.26	15413.00
26	3	2	9839.00	30252.00	170.50	0	Spot (Block26, Row2, Column3)	5429.26	5134.00	1255.65	0.02	0.23	3205.00	3481.56	3205.00	1074.41	0.04	0.31	78.00	44.00	0.00	1929.00	2224.26	4392269.00	1.81	3723.58	3721.00
26	4	2	10140.00	30256.00	187.95	0	Spot (Block26, Row2, Column4)	44082.45	46338.00	19381.66	0.02	0.44	3362.00	3802.47	3362.00	1364.11	0.05	0.36	100.00	100.00	29.87	42976.00	40720.45	43686004.00	29.53	12537.91	12602.50
26	5	2	10439.00	30256.00	202.35	0	Spot (Block26, Row2, Column5)	31972.20	31739.00	11097.62	0.00	0.35	3461.50	3773.91	3461.50	1267.62	0.04	0.34	100.00	100.00	0.69	28277.50	28510.70	37183656.00	22.24	9722.51	9456.50
26	6	2	10728.00	30261.00	153.70	0	Spot (Block26, Row2, Column6)	42449.59	44173.00	20626.66	0.02	0.49	3595.00	4066.11	3595.00	1964.78	0.05	0.48	100.00	100.00	29.89	40578.00	38854.59	27549948.00	19.54	11440.91	8891.00
26	7	2	11033.00	30255.00	151.35	0	Spot (Block26, Row2, Column7)	29227.07	27610.00	14106.96	0.02	0.48	3348.00	3554.93	3348.00	843.18	0.03	0.24	100.00	100.00	0.32	24262.00	25879.07	18325368.00	30.45	9113.97	8371.00
26	8	2	11341.00	30255.00	190.10	0	Spot (Block26, Row2, Column8)	3652.82	3610.50	329.43	0.01	0.09	3191.00	3287.10	3191.00	595.10	0.01	0.18	32.00	0.00	0.00	419.50	461.82	3718568.00	0.61	3456.64	3396.00
26	1	3	9239.00	30554.00	158.05	0	Spot (Block26, Row3, Column1)	61584.55	65535.00	8791.10	0.03	0.14	3261.00	3373.76	3261.00	582.61	0.01	0.17	100.00	100.00	78.18	62274.00	58323.55	42062636.00	99.91	18914.93	17354.00
26	2	3	9544.00	30552.00	155.55	0	Spot (Block26, Row3, Column2)	7149.89	6978.50	1853.43	0.01	0.26	3287.00	3456.52	3287.00	758.01	0.02	0.22	100.00	90.00	0.00	3691.50	3862.89	4747525.00	4.87	4182.66	4107.00
26	3	3	9829.00	30551.00	145.45	0	Spot (Block26, Row3, Column3)	12080.46	11297.50	4831.21	0.03	0.40	3226.00	3339.43	3226.00	514.78	0.02	0.15	100.00	100.00	0.00	8071.50	8854.46	6934181.00	16.98	5330.54	5177.00
26	4	3	10136.00	30558.00	156.85	0	Spot (Block26, Row3, Column4)	64226.47	65535.00	5324.33	0.01	0.08	3310.00	3550.32	3310.00	1023.57	0.03	0.29	100.00	100.00	91.73	62225.00	60916.47	43481728.00	59.28	20725.91	18124.00
26	5	3	10435.00	30549.00	152.50	0	Spot (Block26, Row3, Column5)	8508.52	7650.00	4939.65	0.05	0.58	3479.00	3850.71	3479.00	1350.68	0.04	0.35	93.00	69.00	0.31	4171.00	5029.52	5436944.00	3.45	4707.01	4414.00
26	6	3	10739.00	30556.00	236.40	0	Spot (Block26, Row3, Column6)	59879.66	65535.00	12157.56	0.04	0.20	3673.00	4698.04	3673.00	2952.15	0.11	0.63	100.00	100.00	76.55	61862.00	56206.66	96287704.00	18.69	16175.20	15692.00
26	7	3	11042.00	30558.00	153.55	0	Spot (Block26, Row3, Column7)	51112.69	65535.00	17983.91	0.11	0.35	3327.00	3783.85	3327.00	1946.44	0.06	0.51	100.00	100.00	50.70	62208.00	47785.69	32967932.00	24.32	13416.81	12699.00
26	8	3	11338.00	30560.00	179.25	0	Spot (Block26, Row3, Column8)	61987.57	65535.00	9397.71	0.02	0.15	3218.00	3387.61	3218.00	803.78	0.02	0.24	100.00	100.00	84.33	62317.00	58769.57	55789408.00	72.91	17533.13	16738.50
26	1	4	9238.00	30855.00	155.45	0	Spot (Block26, Row4, Column1)	64073.51	65535.00	5457.44	0.01	0.09	3272.00	3453.51	3272.00	755.20	0.02	0.22	100.00	100.00	90.21	62263.00	60801.51	42545204.00	80.27	19593.03	17649.00
26	2	4	9537.00	30856.00	160.80	0	Spot (Block26, Row4, Column2)	25084.50	24047.00	10146.47	0.02	0.40	3325.00	3565.90	3325.00	844.91	0.03	0.24	100.00	100.00	0.00	20722.00	21759.50	18060830.00	25.47	7917.64	7840.00
26	3	4	9836.00	30853.00	166.30	0	Spot (Block26, Row4, Column3)	64999.56	65535.00	2780.94	0.00	0.04	3346.00	3544.93	3346.00	779.88	0.03	0.22	100.00	100.00	94.11	62189.00	61653.56	49660164.00	78.80	23173.73	20034.00
26	4	4	10126.00	30854.00	158.80	0	Spot (Block26, Row4, Column4)	7689.36	7304.00	2200.71	0.02	0.29	3276.00	3388.23	3276.00	593.34	0.01	0.18	100.00	98.00	0.00	4028.00	4413.36	5351795.00	7.25	4402.60	4316.00
26	5	4	10431.00	30863.00	157.25	0	Spot (Block26, Row4, Column5)	6638.44	5388.00	5362.12	0.09	0.81	3372.00	3494.33	3372.00	669.71	0.02	0.19	93.00	72.00	0.15	2016.00	3266.44	4507504.00	4.69	4250.68	4076.00
26	6	4	10735.00	30852.00	202.85	0	Spot (Block26, Row4, Column6)	37566.37	38390.00	11521.60	0.01	0.31	3604.00	4128.77	3604.00	2143.63	0.06	0.52	100.00	100.00	1.37	34786.00	33962.37	43915088.00	15.60	11036.11	10339.00
26	7	4	11033.00	30862.00	148.85	0	Spot (Block26, Row4, Column7)	40880.99	41352.00	21709.52	0.00	0.53	3475.00	3990.76	3475.00	2160.04	0.06	0.54	100.00	100.00	31.80	37877.00	37405.99	24814884.00	17.08	10806.16	9272.00
26	8	4	11333.00	30869.00	150.90	0	Spot (Block26, Row4, Column8)	17710.56	16576.50	8211.41	0.03	0.46	3279.00	3451.35	3279.00	806.05	0.02	0.23	100.00	100.00	0.00	13297.50	14431.56	10980549.00	17.69	6499.47	5862.00
26	1	5	9238.00	31161.00	159.25	0	Spot (Block26, Row5, Column1)	64123.88	65535.00	5471.79	0.01	0.09	3378.00	3968.93	3378.00	2023.10	0.07	0.51	100.00	100.00	91.76	62157.00	60745.88	45143644.00	29.73	20414.08	17895.50
26	2	5	9536.00	31158.00	173.60	0	Spot (Block26, Row5, Column2)	62542.09	65535.00	8490.78	0.02	0.14	3498.00	3962.61	3498.00	1396.33	0.05	0.35	100.00	100.00	86.28	62037.00	59044.09	52410816.00	41.95	17932.08	17080.50
26	3	5	9838.00	31156.00	153.30	0	Spot (Block26, Row5, Column3)	52469.70	65535.00	15960.81	0.10	0.30	3393.00	3668.10	3393.00	986.49	0.03	0.27	100.00	100.00	50.93	62142.00	49076.70	33685804.00	49.47	14331.24	13399.00
26	4	5	10136.00	31158.00	150.35	0	Spot (Block26, Row5, Column4)	57966.75	65535.00	12635.63	0.05	0.22	3336.00	3496.14	3336.00	722.85	0.02	0.21	100.00	100.00	67.04	62199.00	54630.75	35881704.00	75.36	16964.12	15600.00
26	5	5	10439.00	31159.00	165.55	0	Spot (Block26, Row5, Column5)	64537.20	65535.00	4519.17	0.01	0.07	3344.00	3481.58	3344.00	700.76	0.02	0.20	100.00	100.00	92.89	62191.00	61193.20	49048760.00	87.13	22123.19	18862.00
26	6	5	10736.00	31156.00	148.70	0	Spot (Block26, Row5, Column6)	47472.04	51339.50	18425.69	0.03	0.39	3552.00	3896.34	3552.00	1266.97	0.04	0.33	100.00	100.00	38.61	47787.50	43920.04	28768240.00	34.39	12578.26	12061.50
26	7	5	11038.00	31161.00	231.05	0	Spot (Block26, Row5, Column7)	59361.44	65535.00	12582.71	0.04	0.21	3726.50	4374.89	3726.50	1864.49	0.07	0.43	100.00	100.00	73.78	61808.50	55634.94	91239664.00	29.49	16490.86	15684.00
26	8	5	11337.00	31159.00	153.55	0	Spot (Block26, Row5, Column8)	54491.60	65535.00	16706.88	0.08	0.31	3311.00	3524.01	3311.00	948.43	0.03	0.27	100.00	100.00	60.87	62224.00	51180.60	35092868.00	53.74	15019.21	13345.00
26	1	6	9236.00	31458.00	235.75	0	Spot (Block26, Row6, Column1)	58353.80	65535.00	12534.83	0.05	0.21	3798.00	4582.58	3798.00	2308.12	0.08	0.50	100.00	100.00	64.46	61737.00	54555.80	93250400.00	23.30	16736.12	16103.00
26	2	6	9541.00	31459.00	245.15	0	Spot (Block26, Row6, Column2)	58612.23	65535.00	12806.66	0.05	0.22	3730.00	4269.91	3730.00	1650.33	0.06	0.39	100.00	100.00	68.39	61805.00	54882.23	101986472.00	32.93	16639.87	16403.00
26	3	6	9829.00	31453.00	159.25	0	Spot (Block26, Row6, Column3)	64575.60	65535.00	4126.66	0.01	0.06	3413.00	3645.90	3413.00	1031.27	0.03	0.28	100.00	100.00	91.98	62122.00	61162.60	45074200.00	59.08	21144.02	19213.00
26	4	6	10139.00	31454.00	145.05	0	Spot (Block26, Row6, Column4)	24282.16	22741.00	10694.90	0.03	0.44	3413.00	3548.48	3413.00	658.49	0.02	0.19	100.00	100.00	0.00	19328.00	20869.16	14010809.00	31.49	7994.56	7305.00
26	5	6	10436.00	31457.00	166.50	0	Spot (Block26, Row6, Column5)	64673.42	65535.00	4263.24	0.01	0.07	3461.00	3715.72	3461.00	1018.55	0.03	0.27	100.00	100.00	93.26	62074.00	61212.42	49928388.00	59.85	21904.12	17411.50
26	6	6	10739.00	31455.00	153.85	0	Spot (Block26, Row6, Column6)	10990.37	9651.00	5041.29	0.06	0.46	3548.50	3881.45	3548.50	1217.68	0.04	0.31	99.00	86.00	0.00	6102.50	7441.87	7198694.00	5.84	5156.04	4901.00
26	7	6	11036.00	31455.00	156.30	0	Spot (Block26, Row6, Column7)	60333.66	65535.00	10336.53	0.04	0.17	3547.00	3950.99	3547.00	1418.69	0.05	0.36	100.00	100.00	73.85	61988.00	56786.66	40604920.00	39.74	18081.75	16724.50
26	8	6	11341.00	31458.00	157.40	0	Spot (Block26, Row6, Column8)	60480.75	65535.00	10175.22	0.03	0.17	3359.00	3536.20	3359.00	749.08	0.02	0.21	100.00	100.00	73.61	62176.00	57121.75	41248244.00	76.02	18533.26	16608.50
26	1	7	9238.00	31754.00	155.15	0	Spot (Block26, Row7, Column1)	34036.36	31932.00	13964.61	0.03	0.41	3687.00	4027.69	3687.00	1258.25	0.04	0.31	100.00	100.00	0.76	28245.00	30349.36	22498032.00	23.85	9937.52	9451.00
26	2	7	9540.00	31761.00	151.15	0	Spot (Block26, Row7, Column2)	7990.13	7376.00	2766.89	0.03	0.35	3479.00	3698.07	3479.00	1032.23	0.03	0.28	96.00	78.00	0.00	3897.00	4511.13	5009812.00	4.16	4688.99	4497.00
26	3	7	9835.00	31746.00	152.50	0	Spot (Block26, Row7, Column3)	4200.57	4255.50	455.10	0.01	0.11	3497.00	3609.52	3497.00	704.94	0.01	0.20	52.00	5.00	0.00	758.50	703.57	2696763.00	0.84	3857.25	3826.50
26	4	7	10130.00	31758.00	161.35	0	Spot (Block26, Row7, Column4)	6846.44	6343.00	1776.36	0.03	0.26	3472.00	3675.01	3472.00	963.47	0.02	0.26	98.00	78.00	0.00	2871.00	3374.44	4922592.00	3.29	4568.66	4633.50
26	5	7	10433.00	31758.00	185.05	0	Spot (Block26, Row7, Column5)	42433.79	41730.00	18934.18	0.01	0.45	3594.00	4110.38	3594.00	1616.67	0.06	0.39	100.00	100.00	24.66	38136.00	38839.79	40948836.00	23.71	12200.18	12225.00
26	6	7	10735.00	31760.00	239.35	0	Spot (Block26, Row7, Column6)	58646.54	65535.00	13209.37	0.05	0.23	3823.00	4944.74	3823.00	3291.92	0.11	0.67	100.00	100.00	70.81	61712.00	54823.54	96650664.00	16.31	17012.52	15905.00
26	7	7	11019.00	31758.00	164.75	0	Spot (Block26, Row7, Column7)	61815.77	65535.00	11326.20	0.03	0.18	3527.00	4262.35	3527.00	2843.02	0.08	0.67	100.00	100.00	87.12	62008.00	58288.77	46547728.00	20.24	20940.15	14742.50
26	8	7	11337.00	31756.00	196.75	0	Spot (Block26, Row7, Column8)	58634.22	65535.00	10992.22	0.05	0.19	3540.00	3757.68	3540.00	991.84	0.03	0.26	100.00	100.00	57.53	61995.00	55094.22	64615540.00	55.33	15751.03	14590.00
26	1	8	9210.00	32032.00	187.55	0	Spot (Block26, Row8, Column1)	5086.18	4929.00	1183.15	0.01	0.23	3396.00	3500.78	3396.00	592.20	0.01	0.17	89.00	63.00	0.00	1533.00	1690.18	5040404.00	2.68	4104.42	4157.00
26	2	8	9542.00	32061.00	148.05	0	Spot (Block26, Row8, Column2)	22937.94	21854.00	10538.89	0.02	0.46	3321.00	3394.86	3321.00	459.96	0.01	0.14	100.00	100.00	0.00	18533.00	19616.94	13739828.00	42.49	7371.72	6749.00
26	3	8	9826.00	32054.00	148.75	0	Spot (Block26, Row8, Column3)	39309.15	39257.00	21794.18	0.00	0.55	3456.00	3545.06	3456.00	588.48	0.01	0.17	100.00	100.00	26.45	35801.00	35853.15	23782144.00	60.77	10394.35	9456.00
26	4	8	10134.00	32056.00	169.70	0	Spot (Block26, Row8, Column4)	64262.93	65535.00	5063.30	0.01	0.08	3531.00	3648.85	3531.00	681.51	0.01	0.19	100.00	100.00	92.28	62004.00	60731.93	51603664.00	88.94	20048.31	18379.50
26	5	8	10428.00	32058.00	156.00	0	Spot (Block26, Row8, Column5)	7599.26	7403.00	1984.70	0.01	0.26	3666.00	4039.67	3666.00	1449.09	0.04	0.36	91.00	60.00	0.00	3737.00	3933.26	5083908.00	2.46	4573.62	4519.00
26	6	8	10737.00	32060.00	232.40	0	Spot (Block26, Row8, Column6)	59020.72	65535.00	12570.29	0.05	0.21	3847.00	4534.53	3847.00	2003.81	0.07	0.44	100.00	100.00	71.75	61688.00	55173.72	91719312.00	27.19	16769.26	16346.00
26	7	8	11035.00	32060.00	150.45	0	Spot (Block26, Row8, Column7)	57108.78	65535.00	13269.85	0.06	0.23	3679.00	4126.20	3679.00	1582.07	0.05	0.38	100.00	100.00	62.76	61856.00	53429.78	35122176.00	33.49	16907.63	14322.50
26	8	8	11323.00	32061.00	163.75	0	Spot (Block26, Row8, Column8)	63576.95	65535.00	6942.25	0.01	0.11	3616.00	3851.88	3616.00	952.23	0.03	0.25	100.00	100.00	89.50	61919.00	59960.95	47238140.00	62.72	20666.65	17545.00
27	1	1	13739.00	29957.00	162.90	0	Spot (Block27, Row1, Column1)	61996.30	65535.00	8073.80	0.02	0.13	2987.00	3141.64	2987.00	628.50	0.02	0.20	100.00	100.00	75.00	62548.00	59009.30	45629716.00	93.64	17638.69	15151.00
27	2	1	14034.00	29962.00	152.15	0	Spot (Block27, Row1, Column2)	44625.28	44078.00	17446.86	0.01	0.39	2962.00	3115.49	2962.00	661.91	0.02	0.21	100.00	100.00	24.84	41116.00	41663.28	28381840.00	62.71	11251.32	10642.50
27	3	1	14339.00	29964.00	152.30	0	Spot (Block27, Row1, Column3)	38446.34	35873.00	20912.33	0.03	0.54	2950.00	3025.29	2950.00	417.54	0.01	0.14	100.00	100.00	22.31	32923.00	35496.34	24644224.00	84.83	9130.46	8151.50
27	4	1	14632.00	29961.00	148.25	0	Spot (Block27, Row1, Column4)	38063.00	36593.00	17418.97	0.02	0.46	3001.00	3141.78	3001.00	667.48	0.02	0.21	100.00	100.00	10.50	33592.00	35062.00	22837860.00	52.32	10857.40	9360.00
27	5	1	14941.00	29961.00	157.25	0	Spot (Block27, Row1, Column5)	50707.32	65535.00	19390.64	0.11	0.38	3026.00	3143.22	3026.00	619.44	0.02	0.20	100.00	100.00	53.76	62509.00	47681.32	34430544.00	76.79	12751.29	11404.00
27	6	1	15231.00	29960.00	153.35	0	Spot (Block27, Row1, Column6)	57210.20	65535.00	11875.24	0.06	0.21	3133.00	3264.46	3133.00	661.84	0.02	0.20	100.00	100.00	59.84	62402.00	54077.20	36900888.00	81.51	15829.76	15251.50
27	7	1	15531.00	29961.00	163.90	0	Spot (Block27, Row1, Column7)	64517.09	65535.00	4281.35	0.01	0.07	3143.00	3245.81	3143.00	556.94	0.01	0.17	100.00	100.00	91.37	62392.00	61374.09	47872156.00	110.01	20185.25	17225.00
27	8	1	15845.00	29960.00	167.75	0	Spot (Block27, Row1, Column8)	5909.29	5602.00	1302.03	0.02	0.22	3095.00	3166.71	3095.00	390.72	0.01	0.12	100.00	98.00	0.00	2507.00	2814.29	4603336.00	7.02	3873.40	3854.00
27	1	2	13663.00	30239.00	213.10	0	Spot (Block27, Row2, Column1)	4167.29	4145.00	521.85	0.00	0.13	3018.00	3151.59	3018.00	599.06	0.02	0.19	85.00	43.00	0.00	1127.00	1149.29	5400809.00	1.70	3633.80	3591.00
27	2	2	14035.00	30261.00	138.70	0	Spot (Block27, Row2, Column2)	55770.55	65535.00	13764.77	0.07	0.25	3060.00	3186.63	3060.00	690.26	0.02	0.22	100.00	100.00	53.27	62475.00	52710.55	29000876.00	76.18	15179.45	14636.00
27	3	2	14341.00	30257.00	154.85	0	Spot (Block27, Row2, Column3)	7414.26	6690.00	2612.29	0.04	0.35	3063.00	3226.88	3063.00	818.38	0.02	0.25	97.00	83.00	0.00	3627.00	4351.26	4863756.00	5.12	4089.96	3972.50
27	4	2	14643.00	30261.00	182.00	0	Spot (Block27, Row2, Column4)	39709.69	39136.00	17013.77	0.01	0.43	3101.00	3367.15	3101.00	992.99	0.04	0.29	100.00	100.00	10.76	36035.00	36608.69	36890392.00	36.60	10969.32	10974.00
27	5	2	14939.00	30265.00	189.75	0	Spot (Block27, Row2, Column5)	29133.72	28040.00	9810.80	0.02	0.34	3133.00	3361.44	3133.00	875.69	0.03	0.26	100.00	100.00	0.00	24907.00	26000.72	29570736.00	29.43	9535.92	8892.00
27	6	2	15233.00	30262.00	152.15	0	Spot (Block27, Row2, Column6)	24976.51	22795.00	12244.98	0.04	0.49	3172.50	3456.23	3172.50	1064.31	0.04	0.31	100.00	100.00	0.00	19622.50	21804.01	15810132.00	20.22	7948.01	7444.50
27	7	2	15542.00	30263.00	152.95	0	Spot (Block27, Row2, Column7)	27173.90	25063.00	14259.09	0.04	0.52	3115.00	3238.15	3115.00	555.93	0.02	0.17	100.00	100.00	0.16	21948.00	24058.90	17336952.00	43.06	8243.13	7524.50
27	8	2	15845.00	30265.00	214.20	0	Spot (Block27, Row2, Column8)	3477.90	3464.00	284.59	0.00	0.08	3093.00	3182.72	3093.00	543.66	0.01	0.17	29.00	0.00	0.00	371.00	384.90	4556046.00	0.54	3168.65	3136.00
27	1	3	13742.00	30561.00	157.10	0	Spot (Block27, Row3, Column1)	55894.07	65535.00	14830.06	0.07	0.27	2924.00	3026.22	2924.00	515.14	0.01	0.17	100.00	100.00	63.27	62611.00	52970.07	37896504.00	102.63	15011.84	13334.00
27	2	3	14043.00	30559.00	146.90	0	Spot (Block27, Row3, Column2)	9991.90	9620.00	3281.78	0.02	0.33	3064.00	3280.75	3064.00	921.96	0.03	0.28	100.00	100.00	0.00	6556.00	6927.90	5875237.00	7.28	4772.45	4657.50
27	3	3	14332.00	30555.00	147.45	0	Spot (Block27, Row3, Column3)	32901.30	31075.00	14791.33	0.02	0.45	3077.00	3163.47	3077.00	532.61	0.01	0.17	100.00	100.00	3.05	27998.00	29824.30	19444684.00	55.83	9571.69	8356.00
27	4	3	14639.00	30561.00	156.50	0	Spot (Block27, Row3, Column4)	58712.15	65535.00	11524.26	0.05	0.20	3054.00	3237.87	3054.00	834.73	0.03	0.26	100.00	100.00	67.36	62481.00	55658.15	39572332.00	66.46	16406.10	15590.50
27	5	3	14943.00	30558.00	138.15	0	Spot (Block27, Row3, Column5)	33573.54	28289.50	18446.18	0.07	0.55	3196.00	3571.27	3196.00	1234.03	0.05	0.35	100.00	100.00	17.37	25093.50	30377.54	17391104.00	24.31	12345.91	10302.00
27	6	3	15240.00	30561.00	226.75	0	Spot (Block27, Row3, Column6)	58428.52	65535.00	11913.65	0.05	0.20	3423.00	4029.68	3423.00	1568.06	0.07	0.39	100.00	100.00	62.31	62112.00	55005.52	86182984.00	34.69	16585.13	16158.00
27	7	3	15547.00	30562.00	154.20	0	Spot (Block27, Row3, Column7)	49991.92	65266.50	18832.23	0.12	0.38	3275.00	3588.81	3275.00	1076.39	0.04	0.30	100.00	100.00	49.07	61991.50	46716.92	32395000.00	43.11	12855.91	11561.00
27	8	3	15840.00	30567.00	185.45	0	Spot (Block27, Row3, Column8)	62139.43	65535.00	9159.17	0.02	0.15	3181.00	3384.83	3181.00	856.95	0.03	0.25	100.00	100.00	84.91	62354.00	58958.43	60524472.00	68.56	17548.51	16226.00
27	1	4	13734.00	30862.00	153.95	0	Spot (Block27, Row4, Column1)	59657.74	65535.00	10268.62	0.04	0.17	2999.50	3202.49	2999.50	895.78	0.03	0.28	100.00	100.00	68.78	62535.50	56658.24	38598892.00	63.02	17392.64	16207.50
27	2	4	14040.00	30859.00	171.15	0	Spot (Block27, Row4, Column2)	50273.26	57531.00	17253.77	0.06	0.34	3203.00	3553.73	3203.00	1274.15	0.05	0.36	100.00	100.00	41.57	54328.00	47070.26	40872500.00	36.67	13080.91	12794.00
27	3	4	14339.00	30863.00	166.80	0	Spot (Block27, Row4, Column3)	64697.76	65535.00	3692.40	0.01	0.06	3145.00	3433.53	3145.00	1127.30	0.04	0.33	100.00	100.00	92.88	62390.00	61552.76	50011872.00	54.35	21612.59	19264.50
27	4	4	14636.00	30862.00	154.35	0	Spot (Block27, Row4, Column4)	6076.02	5935.00	1400.17	0.01	0.23	2989.00	3073.01	2989.00	536.61	0.01	0.17	100.00	96.00	0.00	2946.00	3087.02	3967643.00	5.60	3832.44	3706.50
27	5	4	14930.00	30862.00	147.55	0	Spot (Block27, Row4, Column5)	9102.44	8280.00	2932.97	0.04	0.32	3136.00	3267.41	3136.00	607.97	0.02	0.19	100.00	100.00	0.00	5144.00	5966.44	5388647.00	9.60	4814.06	4707.00
27	6	4	15247.00	30863.00	192.20	0	Spot (Block27, Row4, Column6)	38600.17	39722.00	10808.72	0.01	0.28	3353.50	3652.17	3353.50	1065.05	0.04	0.29	100.00	100.00	0.48	36368.50	35246.67	40028416.00	32.81	12556.58	11645.00
27	7	4	15533.00	30865.00	152.35	0	Spot (Block27, Row4, Column7)	39886.54	40359.00	22072.86	0.01	0.55	3361.00	3551.73	3361.00	813.59	0.02	0.23	100.00	100.00	29.78	36998.00	36525.54	25447744.00	44.66	9880.68	8990.00
27	8	4	15838.00	30874.00	154.00	0	Spot (Block27, Row4, Column8)	20693.05	18841.00	10247.21	0.04	0.50	3208.00	3373.69	3208.00	725.17	0.02	0.21	100.00	100.00	0.00	15633.00	17485.05	13491867.00	23.88	6820.69	6301.50
27	1	5	13739.00	31160.00	150.70	0	Spot (Block27, Row5, Column1)	57778.84	65535.00	12097.85	0.05	0.21	3141.00	3480.68	3141.00	1141.58	0.04	0.33	100.00	100.00	62.36	62394.00	54637.84	35765388.00	47.56	15879.43	13839.00
27	2	5	14035.00	31162.00	182.50	0	Spot (Block27, Row5, Column2)	62650.69	65535.00	8389.80	0.02	0.13	3351.00	3837.16	3351.00	1463.50	0.06	0.38	100.00	100.00	86.19	62184.00	59299.69	58516384.00	40.19	18305.07	17115.00
27	3	5	14338.00	31163.00	171.40	0	Spot (Block27, Row5, Column3)	60050.64	65535.00	11838.64	0.04	0.20	3224.00	3552.60	3224.00	1216.22	0.04	0.34	100.00	100.00	75.95	62311.00	56826.64	49181968.00	46.45	16025.50	15589.00
27	4	5	14642.00	31162.00	154.45	0	Spot (Block27, Row5, Column4)	51802.50	65535.00	17502.36	0.10	0.34	3087.00	3290.78	3087.00	856.28	0.03	0.26	100.00	100.00	52.01	62448.00	48715.50	33568276.00	56.65	13484.53	11896.00
27	5	5	14940.00	31165.00	166.70	0	Spot (Block27, Row5, Column5)	64487.27	65535.00	4468.09	0.01	0.07	3108.00	3253.15	3108.00	651.58	0.02	0.20	100.00	100.00	92.62	62427.00	61379.27	49784672.00	93.98	21325.98	19991.00
27	6	5	15240.00	31163.00	150.75	0	Spot (Block27, Row5, Column6)	28349.85	26180.00	13243.17	0.03	0.47	3270.00	3507.34	3270.00	936.07	0.03	0.27	100.00	100.00	0.00	22910.00	25079.85	17548556.00	26.54	8546.78	8190.00
27	7	5	15543.00	31164.00	209.30	0	Spot (Block27, Row5, Column7)	56497.52	65535.00	14027.10	0.06	0.25	3402.00	3701.10	3402.00	1099.49	0.04	0.30	100.00	100.00	64.21	62133.00	53095.52	70396712.00	48.02	16952.97	16740.00
27	8	5	15841.00	31164.00	157.05	0	Spot (Block27, Row5, Column8)	53174.70	65535.00	17775.57	0.09	0.33	3183.00	3368.26	3183.00	756.51	0.02	0.22	100.00	100.00	58.70	62352.00	49991.70	36052740.00	65.84	13854.03	12792.50
27	1	6	13738.00	31464.00	224.35	0	Spot (Block27, Row6, Column1)	54865.30	65535.00	13670.94	0.08	0.25	3343.00	3947.93	3343.00	1645.69	0.07	0.42	100.00	100.00	53.38	62192.00	51522.30	79445720.00	30.94	16582.22	16693.00
27	2	6	14038.00	31462.00	213.10	0	Spot (Block27, Row6, Column2)	52394.66	65535.00	16149.42	0.10	0.31	3313.00	3845.07	3313.00	1547.03	0.06	0.40	100.00	100.00	51.58	62222.00	49081.66	67956560.00	31.38	15829.26	15359.00
27	3	6	14326.00	31458.00	156.95	0	Spot (Block27, Row6, Column3)	64067.45	65535.00	4753.49	0.01	0.07	3250.00	3528.95	3250.00	1116.57	0.04	0.32	100.00	100.00	85.57	62285.00	60817.45	43502204.00	54.22	20865.91	18183.00
27	4	6	14641.00	31466.00	153.55	0	Spot (Block27, Row6, Column4)	23486.06	20644.50	12255.42	0.06	0.52	3261.00	3369.22	3261.00	612.09	0.01	0.18	100.00	100.00	0.00	17383.50	20225.06	15171992.00	32.87	7403.18	6832.00
27	5	6	14938.00	31463.00	166.80	0	Spot (Block27, Row6, Column5)	64729.07	65535.00	3763.80	0.01	0.06	3184.00	3407.24	3184.00	876.53	0.03	0.26	100.00	100.00	93.51	62351.00	61545.07	49906616.00	69.96	21855.33	19611.50
27	6	6	15237.00	31461.00	157.00	0	Spot (Block27, Row6, Column6)	11965.71	10391.00	6099.58	0.06	0.51	3241.00	3449.53	3241.00	887.18	0.03	0.26	100.00	93.00	0.00	7150.00	8724.71	8136680.00	9.60	4779.76	4560.50
27	7	6	15540.00	31464.00	160.30	0	Spot (Block27, Row6, Column7)	58654.78	65535.00	12184.82	0.05	0.21	3248.00	3506.53	3248.00	952.87	0.03	0.27	100.00	100.00	68.41	62287.00	55406.78	41586620.00	57.88	15878.86	14758.00
27	8	6	15844.00	31469.00	160.25	0	Spot (Block27, Row6, Column8)	58741.70	65535.00	12044.66	0.05	0.21	3140.00	3285.39	3140.00	603.10	0.02	0.18	100.00	100.00	70.48	62395.00	55601.70	41589500.00	91.95	16497.72	13826.00
27	1	7	13733.00	31760.00	172.95	0	Spot (Block27, Row7, Column1)	52043.79	65416.50	16853.99	0.10	0.32	3146.00	3536.82	3146.00	1382.77	0.05	0.39	100.00	100.00	49.76	62270.50	48897.79	43404924.00	35.08	13015.04	12518.00
27	2	7	14039.00	31765.00	153.95	0	Spot (Block27, Row7, Column2)	7738.83	6742.00	3358.89	0.06	0.43	3021.00	3291.04	3021.00	1152.85	0.04	0.35	87.00	68.00	0.00	3721.00	4717.83	5053459.00	3.86	4046.11	3941.50
27	3	7	14341.00	31758.00	177.05	0	Spot (Block27, Row7, Column3)	3661.07	3599.00	410.12	0.01	0.11	3011.00	3091.48	3011.00	480.51	0.01	0.16	64.00	20.00	0.00	588.00	650.07	3214418.00	1.19	3250.55	3313.50
27	4	7	14645.00	31766.00	160.90	0	Spot (Block27, Row7, Column4)	6467.96	5935.00	2018.31	0.04	0.31	3189.00	3344.09	3189.00	806.29	0.02	0.24	97.00	74.00	0.00	2746.00	3278.96	4611653.00	3.87	3966.31	3891.00
27	5	7	14940.00	31762.00	186.20	0	Spot (Block27, Row7, Column5)	36537.28	34304.50	18050.76	0.03	0.49	3252.50	3635.20	3252.50	1299.28	0.05	0.36	100.00	100.00	8.47	31052.00	33284.78	35806608.00	25.32	10143.32	10098.00
27	6	7	15237.00	31760.00	212.00	0	Spot (Block27, Row7, Column6)	52942.81	65535.00	16888.09	0.09	0.32	3340.00	4021.29	3340.00	1736.05	0.08	0.43	100.00	100.00	58.19	62195.00	49602.81	67873424.00	28.18	15384.64	15206.00
27	7	7	15526.00	31764.00	158.65	0	Spot (Block27, Row7, Column7)	61965.00	65535.00	8032.44	0.02	0.13	3222.00	3588.05	3222.00	1241.05	0.05	0.35	100.00	100.00	76.15	62313.00	58743.00	43128044.00	47.04	18334.20	15981.50
27	8	7	15840.00	31762.00	192.00	0	Spot (Block27, Row7, Column8)	58278.72	65535.00	10517.95	0.05	0.18	3170.00	3333.59	3170.00	734.74	0.02	0.22	100.00	100.00	54.56	62365.00	55108.72	60668728.00	74.78	16503.83	14208.50
27	1	8	13732.00	32060.00	149.80	0	Spot (Block27, Row8, Column1)	5390.87	5239.00	1068.25	0.01	0.20	3104.00	3245.81	3104.00	785.37	0.02	0.24	98.00	73.00	0.00	2135.00	2286.87	3336947.00	2.73	3826.73	3781.00
27	2	8	14047.00	32064.00	150.85	0	Spot (Block27, Row8, Column2)	20850.97	18749.00	10006.24	0.05	0.48	3030.00	3097.83	3030.00	423.08	0.01	0.14	100.00	100.00	0.00	15719.00	17820.97	13052708.00	41.96	6559.17	6240.50
27	3	8	14327.00	32062.00	153.15	0	Spot (Block27, Row8, Column3)	38763.78	36339.00	21980.86	0.03	0.57	3039.00	3168.98	3039.00	607.61	0.02	0.19	100.00	100.00	27.64	33300.00	35724.78	24964000.00	58.58	9611.93	9180.00
27	4	8	14638.00	32062.00	176.70	0	Spot (Block27, Row8, Column4)	64247.73	65535.00	5425.64	0.01	0.08	3160.00	3307.62	3160.00	713.88	0.02	0.22	100.00	100.00	92.21	62375.00	61087.73	56088868.00	85.36	19460.25	16619.00
27	5	8	14935.00	32069.00	178.35	0	Spot (Block27, Row8, Column5)	5830.31	5559.00	1548.06	0.02	0.27	3146.00	3455.17	3146.00	1100.32	0.04	0.32	84.00	54.00	0.00	2413.00	2684.31	5148167.00	2.16	3783.91	3723.50
27	6	8	15240.00	32064.00	226.20	0	Spot (Block27, Row8, Column6)	56940.06	65535.00	13502.35	0.06	0.24	3387.00	3922.84	3387.00	1540.94	0.06	0.39	100.00	100.00	62.40	62148.00	53553.06	83588912.00	34.41	16064.62	15744.00
27	7	8	15539.00	32066.00	154.10	0	Spot (Block27, Row8, Column7)	49629.25	57826.50	17573.22	0.07	0.35	3330.00	3739.15	3330.00	1198.68	0.05	0.32	100.00	100.00	44.95	54496.50	46299.25	32457768.00	38.28	12130.67	11125.50
27	8	8	15823.00	32067.00	165.35	0	Spot (Block27, Row8, Column8)	63829.63	65535.00	6424.40	0.01	0.10	3319.00	3657.14	3319.00	1261.89	0.04	0.35	100.00	100.00	91.11	62216.00	60510.63	48128020.00	47.68	19941.45	17284.00
28	1	1	18241.00	29964.00	164.75	0	Spot (Block28, Row1, Column1)	57289.68	65535.00	12121.57	0.06	0.21	2166.00	2309.30	2166.00	601.35	0.03	0.26	100.00	100.00	59.95	63369.00	55123.68	43196820.00	91.43	14596.61	12762.00
28	2	1	18536.00	29968.00	157.05	0	Spot (Block28, Row1, Column2)	53296.12	65535.00	15904.49	0.09	0.30	2227.00	2421.24	2227.00	889.39	0.04	0.37	100.00	100.00	53.32	63308.00	51069.12	36081768.00	57.20	12971.71	11833.00
28	3	1	18838.00	29966.00	160.20	0	Spot (Block28, Row1, Column3)	55955.67	65535.00	14593.31	0.07	0.26	2244.00	2389.10	2244.00	964.18	0.03	0.40	100.00	100.00	63.05	63291.00	53711.67	39672920.00	55.56	13811.34	12177.00
28	4	1	19130.00	29964.00	154.40	0	Spot (Block28, Row1, Column4)	46760.88	52475.00	18921.48	0.05	0.40	2108.00	2367.14	2108.00	894.03	0.05	0.38	100.00	100.00	36.91	50367.00	44652.88	30909156.00	49.66	10006.51	8794.00
28	5	1	19439.00	29966.00	166.20	0	Spot (Block28, Row1, Column5)	58069.82	65535.00	13345.51	0.05	0.23	1992.00	2138.45	1992.00	476.98	0.03	0.22	100.00	100.00	70.46	63543.00	56077.82	44423836.00	117.26	14751.98	12910.00
28	6	1	19736.00	29965.00	161.60	0	Spot (Block28, Row1, Column6)	63880.95	65535.00	6131.89	0.01	0.10	2014.00	2148.24	2014.00	540.85	0.03	0.25	100.00	100.00	90.07	63521.00	61866.95	46314132.00	114.14	17598.08	15956.00
28	7	1	20032.00	29966.00	173.55	0	Spot (Block28, Row1, Column7)	64757.52	65535.00	3851.81	0.01	0.06	2000.00	2125.56	2000.00	516.25	0.03	0.24	100.00	100.00	94.38	63535.00	62757.52	54137856.00	121.32	19435.84	17512.00
28	8	1	20346.00	29966.00	165.30	0	Spot (Block28, Row1, Column8)	3968.84	3758.00	939.54	0.02	0.24	1976.00	2015.43	1976.00	247.59	0.01	0.12	100.00	100.00	0.00	1782.00	1992.84	3004410.00	7.89	2498.69	2427.00
28	1	2	18252.00	30262.00	185.65	0	Spot (Block28, Row2, Column1)	2629.53	2604.50	175.66	0.00	0.07	2290.00	2447.03	2290.00	723.28	0.03	0.30	0.00	0.00	0.00	314.50	339.53	2534868.00	0.25	2506.68	2431.00
28	2	2	18539.00	30266.00	158.90	0	Spot (Block28, Row2, Column2)	59134.33	65535.00	12552.71	0.04	0.21	2334.00	2584.53	2334.00	1159.58	0.04	0.45	100.00	100.00	74.89	63201.00	56800.33	40980460.00	48.77	16470.45	16254.50
28	3	2	18839.00	30265.00	153.20	0	Spot (Block28, Row2, Column3)	13552.88	12274.00	6710.67	0.04	0.50	2407.00	2685.32	2407.00	1189.15	0.05	0.44	100.00	99.00	0.00	9867.00	11145.88	8782269.00	9.14	4613.35	4361.00
28	4	2	19139.00	30264.00	209.05	0	Spot (Block28, Row2, Column4)	52831.10	65535.00	17654.12	0.09	0.33	2316.00	2644.53	2316.00	1163.28	0.06	0.44	100.00	100.00	60.97	63219.00	50515.10	65511304.00	43.14	15190.80	15512.00
28	5	2	19446.00	30266.00	193.15	0	Spot (Block28, Row2, Column5)	29067.43	28702.50	8088.64	0.01	0.28	2067.00	2313.45	2067.00	846.63	0.05	0.37	100.00	100.00	0.00	26635.50	27000.43	30578920.00	31.60	8747.73	8045.00
28	6	2	19730.00	30263.00	157.40	0	Spot (Block28, Row2, Column6)	46088.41	51093.50	19821.98	0.04	0.43	2051.00	2442.59	2051.00	1199.77	0.08	0.49	100.00	100.00	39.62	49042.50	44037.41	31524696.00	36.38	10428.78	9190.50
28	7	2	20038.00	30267.00	157.65	0	Spot (Block28, Row2, Column7)	52654.58	65535.00	15996.60	0.10	0.30	2016.00	2243.15	2016.00	750.26	0.05	0.33	100.00	100.00	50.95	63519.00	50638.58	36068684.00	67.19	12885.72	11435.00
28	8	2	20342.00	30269.00	166.40	0	Spot (Block28, Row2, Column8)	2819.34	2732.00	392.55	0.01	0.14	1961.00	2045.21	1961.00	464.37	0.02	0.23	83.00	38.00	0.00	771.00	858.34	2168074.00	1.67	2188.66	2182.00
28	1	3	18240.00	30565.00	165.90	0	Spot (Block28, Row3, Column1)	63168.50	65535.00	6206.15	0.02	0.10	2269.00	2361.31	2269.00	451.84	0.02	0.19	100.00	100.00	82.15	63266.00	60899.50	48134872.00	134.58	18420.33	17015.00
28	2	3	18538.00	30570.00	149.35	0	Spot (Block28, Row3, Column2)	16263.42	15438.00	7463.84	0.02	0.46	2356.00	2563.40	2356.00	784.77	0.04	0.31	100.00	100.00	0.00	13082.00	13907.42	9871894.00	17.46	5554.05	5184.00
28	3	3	18828.00	30563.00	150.65	0	Spot (Block28, Row3, Column3)	50827.38	59216.00	16478.34	0.07	0.32	2398.00	2513.45	2398.00	502.51	0.02	0.20	100.00	100.00	42.38	56818.00	48429.38	31665688.00	96.14	13174.03	11900.00
28	4	3	19142.00	30567.00	164.05	0	Spot (Block28, Row3, Column4)	64754.12	65535.00	3710.96	0.01	0.06	2305.00	2480.05	2305.00	881.96	0.03	0.36	100.00	100.00	93.05	63230.00	62449.12	47529992.00	70.61	21344.77	18637.50
28	5	3	19440.00	30566.00	148.05	0	Spot (Block28, Row3, Column5)	28536.43	26586.00	13850.05	0.03	0.49	2055.00	2343.80	2055.00	913.83	0.06	0.39	100.00	100.00	0.50	24531.00	26481.43	17064788.00	28.66	7862.31	7250.00
28	6	3	19742.00	30565.00	231.45	0	Spot (Block28, Row3, Column6)	58020.18	65535.00	12919.67	0.05	0.22	2114.00	2886.27	2114.00	1608.78	0.14	0.56	100.00	100.00	63.57	63421.00	55906.18	89352064.00	34.27	14525.76	13818.00
28	7	3	20041.00	30566.00	163.95	0	Spot (Block28, Row3, Column7)	61330.95	65535.00	9214.32	0.03	0.15	2046.00	2493.10	2046.00	1170.30	0.09	0.47	100.00	100.00	76.61	63489.00	59284.95	45630664.00	50.28	15626.86	14336.00
28	8	3	20343.00	30572.00	170.65	0	Spot (Block28, Row3, Column8)	62111.58	65535.00	9094.83	0.02	0.15	1976.00	2131.97	1976.00	644.22	0.03	0.30	100.00	100.00	83.81	63559.00	60135.58	50248776.00	93.10	16069.86	15234.00
28	1	4	18243.00	30867.00	161.70	0	Spot (Block28, Row4, Column1)	64404.72	65535.00	4638.82	0.01	0.07	2273.50	2468.00	2273.50	738.93	0.04	0.30	100.00	100.00	90.97	63261.50	62131.22	46371848.00	83.82	20042.51	18993.50
28	2	4	18540.00	30865.00	169.55	0	Spot (Block28, Row4, Column2)	40144.90	38114.00	17498.21	0.02	0.44	2429.50	2722.53	2429.50	933.43	0.05	0.34	100.00	100.00	13.39	35684.50	37715.40	32075884.00	40.09	9620.58	9337.00
28	3	4	18840.00	30868.00	175.80	0	Spot (Block28, Row4, Column3)	64883.46	65535.00	3231.22	0.00	0.05	2406.00	2649.80	2406.00	842.43	0.04	0.32	100.00	100.00	93.97	63129.00	62477.46	55995028.00	73.87	20759.70	16752.00
28	4	4	19132.00	30866.00	152.75	0	Spot (Block28, Row4, Column4)	12680.70	11696.00	5070.21	0.04	0.40	2296.00	2401.59	2296.00	497.12	0.02	0.21	100.00	100.00	0.00	9400.00	10384.70	8102964.00	20.68	4736.21	4604.00
28	5	4	19434.00	30861.00	147.85	0	Spot (Block28, Row4, Column5)	17010.18	12703.00	14418.72	0.13	0.85	2145.00	2284.18	2145.00	519.01	0.03	0.23	100.00	99.00	4.19	10558.00	14865.18	10155075.00	28.37	5932.28	4105.00
28	6	4	19740.00	30862.00	196.05	0	Spot (Block28, Row4, Column6)	32910.87	33793.00	7908.00	0.01	0.24	2106.00	2472.08	2106.00	1067.13	0.07	0.43	100.00	100.00	0.00	31687.00	30804.87	35708320.00	28.52	9664.49	9247.00
28	7	4	20033.00	30872.00	158.05	0	Spot (Block28, Row4, Column7)	51637.75	65535.00	18384.14	0.10	0.36	2121.00	2483.74	2121.00	977.60	0.07	0.39	100.00	100.00	55.78	63414.00	49516.75	35733612.00	50.28	12407.33	10533.00
28	8	4	20341.00	30878.00	153.65	0	Spot (Block28, Row4, Column8)	35441.07	33109.00	18346.63	0.03	0.52	2022.00	2176.88	2022.00	563.18	0.03	0.26	100.00	100.00	10.32	31087.00	33419.07	23001328.00	59.06	8531.46	7345.50
28	1	5	18239.00	31166.00	158.05	0	Spot (Block28, Row5, Column1)	60844.74	65535.00	9471.80	0.03	0.16	2257.00	2671.24	2257.00	1225.60	0.07	0.46	100.00	100.00	72.90	63278.00	58587.74	41983252.00	47.47	16370.17	14901.00
28	2	5	18546.00	31165.00	170.80	0	Spot (Block28, Row5, Column2)	62677.21	65535.00	8488.96	0.02	0.14	2440.00	2838.62	2440.00	1144.01	0.07	0.40	100.00	100.00	86.82	63095.00	60237.21	50894420.00	52.31	16847.53	15734.00
28	3	5	18839.00	31169.00	167.20	0	Spot (Block28, Row5, Column3)	57213.45	65535.00	13031.25	0.06	0.23	2379.50	2684.16	2379.50	957.04	0.05	0.36	100.00	100.00	61.00	63155.50	54833.95	44455276.00	56.98	13638.26	12839.00
28	4	5	19134.00	31169.00	164.10	0	Spot (Block28, Row5, Column4)	60022.70	65535.00	10746.57	0.04	0.18	2274.00	2464.00	2274.00	711.11	0.03	0.29	100.00	100.00	74.10	63261.00	57748.70	44957432.00	80.94	14821.93	13721.00
28	5	5	19443.00	31169.00	175.05	0	Spot (Block28, Row5, Column5)	64678.20	65535.00	4039.75	0.01	0.06	2173.00	2335.23	2173.00	609.59	0.03	0.26	100.00	100.00	93.24	63362.00	62505.20	55494488.00	102.27	19350.25	16041.00
28	6	5	19744.00	31168.00	157.10	0	Spot (Block28, Row5, Column6)	50065.93	60654.00	17570.74	0.08	0.35	2111.00	2402.37	2111.00	896.61	0.06	0.37	100.00	100.00	45.67	58543.00	47954.93	34095164.00	53.16	11437.35	10366.00
28	7	5	20047.00	31170.00	221.30	0	Spot (Block28, Row5, Column7)	58029.82	65535.00	13034.85	0.05	0.22	2170.00	2669.16	2170.00	1239.40	0.09	0.46	100.00	100.00	66.95	63365.00	55859.82	81648888.00	44.67	14231.45	13625.00
28	8	5	20341.00	31168.00	163.95	0	Spot (Block28, Row5, Column8)	60495.21	65535.00	10822.19	0.03	0.18	1980.00	2225.84	1980.00	780.72	0.05	0.35	100.00	100.00	76.95	63555.00	58515.21	44887876.00	74.64	15150.52	13280.00
28	1	6	18238.00	31466.00	229.60	0	Spot (Block28, Row6, Column1)	55643.58	65535.00	13919.86	0.07	0.25	2284.00	3032.99	2284.00	1681.08	0.12	0.55	100.00	100.00	55.37	63251.00	53359.58	84412144.00	31.30	14091.89	13661.00
28	2	6	18536.00	31467.00	231.05	0	Spot (Block28, Row6, Column2)	56018.02	65535.00	14307.53	0.07	0.26	2279.00	2857.32	2279.00	1445.92	0.10	0.51	100.00	100.00	59.17	63256.00	53739.02	86156624.00	36.77	14497.60	13754.00
28	3	6	18832.00	31465.00	168.50	0	Spot (Block28, Row6, Column3)	64539.84	65535.00	4504.39	0.01	0.07	2305.00	2595.49	2305.00	940.85	0.05	0.36	100.00	100.00	93.65	63230.00	62234.84	50793376.00	65.84	20858.90	18594.00
28	4	6	19143.00	31466.00	155.55	0	Spot (Block28, Row6, Column4)	41827.40	42444.00	20543.91	0.01	0.49	2272.00	2396.99	2272.00	506.85	0.02	0.21	100.00	100.00	30.08	40172.00	39555.40	27815388.00	77.79	9621.14	8838.50
28	5	6	19440.00	31468.00	176.10	0	Spot (Block28, Row6, Column5)	64512.48	65535.00	4811.50	0.01	0.07	2194.00	2443.20	2194.00	928.27	0.05	0.38	100.00	100.00	93.43	63341.00	62318.48	55997432.00	66.87	19695.37	16745.50
28	6	6	19740.00	31466.00	156.30	0	Spot (Block28, Row6, Column6)	22732.82	19100.00	14250.54	0.08	0.63	2122.00	2385.75	2122.00	892.70	0.05	0.37	100.00	100.00	0.00	16978.00	20610.82	15299189.00	22.79	5817.86	5526.50
28	7	6	20041.00	31465.00	170.35	0	Spot (Block28, Row6, Column7)	64309.56	65535.00	5068.26	0.01	0.08	2074.00	2368.81	2074.00	895.94	0.06	0.38	100.00	100.00	92.07	63461.00	62235.56	51898348.00	69.13	18556.87	15456.00
28	8	6	20344.00	31468.00	168.45	0	Spot (Block28, Row6, Column8)	64598.37	65535.00	4205.15	0.01	0.07	1973.00	2137.11	1973.00	581.82	0.03	0.27	100.00	100.00	93.51	63562.00	62625.37	50774836.00	107.35	19567.49	17509.00
28	1	7	18240.00	31764.00	167.45	0	Spot (Block28, Row7, Column1)	47383.16	49539.00	17449.25	0.02	0.37	2130.00	2498.40	2130.00	1118.62	0.07	0.45	100.00	100.00	34.27	47409.00	45253.16	36911744.00	40.12	10651.24	10478.50
28	2	7	18538.00	31769.00	155.25	0	Spot (Block28, Row7, Column2)	17109.90	14330.00	10304.72	0.08	0.60	2137.00	2409.37	2137.00	974.79	0.05	0.40	100.00	100.00	0.00	12193.00	14972.90	11360972.00	15.08	4846.13	4425.00
28	3	7	18836.00	31762.00	167.60	0	Spot (Block28, Row7, Column3)	3418.41	3366.00	581.63	0.01	0.17	2137.00	2234.27	2137.00	491.75	0.02	0.22	90.00	65.00	0.00	1229.00	1281.41	2683455.00	2.41	2527.52	2521.00
28	4	7	19140.00	31766.00	154.40	0	Spot (Block28, Row7, Column4)	11890.23	10160.00	6422.35	0.07	0.54	2178.00	2362.58	2178.00	844.67	0.04	0.36	100.00	100.00	0.00	7982.00	9712.23	7788099.00	11.28	4099.56	3941.00
28	5	7	19437.00	31766.00	214.35	0	Spot (Block28, Row7, Column5)	50341.63	65535.00	18534.15	0.11	0.37	2214.00	2712.23	2214.00	1463.03	0.09	0.54	100.00	100.00	54.21	63321.00	48127.63	65746876.00	32.56	13984.31	13907.50
28	6	7	19738.00	31767.00	224.10	0	Spot (Block28, Row7, Column6)	54728.12	65535.00	15187.10	0.08	0.28	2182.00	2916.43	2182.00	1684.18	0.13	0.58	100.00	100.00	59.90	63353.00	52546.12	78754632.00	30.76	14201.84	13744.00
28	7	7	20032.00	31766.00	167.20	0	Spot (Block28, Row7, Column7)	64100.20	65535.00	5732.92	0.01	0.09	2033.00	2398.43	2033.00	1006.60	0.07	0.42	100.00	100.00	92.55	63502.00	62067.20	49934556.00	61.30	18683.05	16297.50
28	8	7	20344.00	31767.00	194.25	0	Spot (Block28, Row7, Column8)	58054.95	65379.00	10514.42	0.05	0.18	1988.00	2156.82	1988.00	667.77	0.04	0.31	100.00	100.00	49.48	63391.00	56066.95	61712940.00	83.71	15536.42	13598.00
28	1	8	18256.00	32073.00	150.95	0	Spot (Block28, Row8, Column1)	4416.56	3316.00	5637.35	0.12	1.28	2066.00	2189.32	2066.00	601.46	0.03	0.27	85.00	51.00	0.32	1250.00	2350.56	2760350.00	3.70	2790.90	2571.00
28	2	8	18542.00	32069.00	154.85	0	Spot (Block28, Row8, Column2)	48797.71	54705.00	17784.75	0.05	0.36	2044.00	2155.75	2044.00	461.39	0.02	0.21	100.00	100.00	43.01	52661.00	46753.71	32109128.00	101.09	11514.39	10444.00
28	3	8	18833.00	32068.00	158.20	0	Spot (Block28, Row8, Column3)	50924.54	65535.00	18876.06	0.11	0.37	1989.00	2117.77	1989.00	493.29	0.03	0.23	100.00	100.00	53.54	63546.00	48935.54	35290984.00	98.94	11979.59	10708.00
28	4	8	19136.00	32068.00	171.20	0	Spot (Block28, Row8, Column4)	64209.78	65535.00	5127.64	0.01	0.08	2018.00	2130.50	2018.00	466.08	0.02	0.22	100.00	100.00	91.41	63517.00	62191.78	52331516.00	133.19	18870.92	17836.00
28	5	8	19433.00	32067.00	154.30	0	Spot (Block28, Row8, Column5)	11954.78	11416.00	4953.23	0.02	0.41	2032.00	2354.55	2032.00	1099.77	0.06	0.47	100.00	100.00	0.00	9384.00	9922.78	7758655.00	8.73	4477.75	4225.00
28	6	8	19740.00	32069.00	229.90	0	Spot (Block28, Row8, Column6)	56751.46	65535.00	14128.50	0.06	0.25	2103.00	2647.11	2103.00	1432.58	0.10	0.54	100.00	100.00	62.51	63432.00	54648.46	85979408.00	37.77	14043.01	13439.00
28	7	8	20040.00	32068.00	158.65	0	Spot (Block28, Row8, Column7)	59887.82	65535.00	10701.13	0.04	0.18	1967.00	2272.08	1967.00	963.29	0.06	0.42	100.00	100.00	72.21	63568.00	57920.82	41382860.00	59.81	15714.17	13686.00
28	8	8	20327.00	32068.00	164.60	0	Spot (Block28, Row8, Column8)	64142.83	65535.00	5509.97	0.01	0.09	1976.00	2126.55	1976.00	591.28	0.03	0.28	100.00	100.00	91.31	63559.00	62166.83	47979312.00	104.89	18459.89	16960.00
29	1	1	4730.00	34445.00	161.40	0	Spot (Block29, Row1, Column1)	62721.12	65535.00	7907.69	0.02	0.13	1633.00	1821.88	1633.00	670.77	0.05	0.37	100.00	100.00	81.86	63902.00	61088.12	45285084.00	90.79	14867.89	13159.50
29	2	1	5027.00	34450.00	165.55	0	Spot (Block29, Row1, Column2)	61192.34	65535.00	10793.18	0.03	0.18	1644.00	1966.94	1644.00	950.32	0.08	0.48	100.00	100.00	83.07	63891.00	59548.34	46629016.00	62.32	14092.40	12811.50
29	3	1	5328.00	34449.00	148.35	0	Spot (Block29, Row1, Column3)	37972.45	36449.00	21203.90	0.02	0.56	1613.00	1794.50	1613.00	645.55	0.05	0.36	100.00	100.00	22.43	34836.00	36359.45	22859508.00	56.04	7801.38	7139.00
29	4	1	5628.00	34447.00	154.40	0	Spot (Block29, Row1, Column4)	63062.97	65535.00	7468.19	0.02	0.12	1684.00	1932.15	1684.00	822.91	0.06	0.43	100.00	100.00	85.85	63851.00	61378.97	40991300.00	74.29	16948.23	15217.00
29	5	1	5931.00	34448.00	153.80	0	Spot (Block29, Row1, Column5)	55753.79	65535.00	15505.02	0.07	0.28	1700.00	1863.73	1700.00	562.11	0.04	0.30	100.00	100.00	63.79	63835.00	54053.79	36184508.00	95.87	12630.86	11632.00
29	6	1	6228.00	34448.00	151.85	0	Spot (Block29, Row1, Column6)	63858.40	65535.00	5587.87	0.01	0.09	1776.00	1948.62	1776.00	596.85	0.04	0.31	100.00	100.00	86.19	63759.00	62082.40	40231148.00	103.73	18215.12	16709.50
29	7	1	6520.00	34451.00	165.25	0	Spot (Block29, Row1, Column7)	64023.97	65535.00	5889.54	0.01	0.09	1767.00	1906.08	1767.00	543.96	0.03	0.29	100.00	100.00	91.30	63768.00	62256.97	48594680.00	114.20	17053.32	14764.00
29	8	1	6834.00	34447.00	158.50	0	Spot (Block29, Row1, Column8)	4823.77	4582.50	1521.18	0.02	0.32	1708.00	1757.30	1708.00	282.46	0.01	0.16	100.00	100.00	0.00	2874.50	3115.77	3357343.00	10.86	2453.25	2422.50
29	1	2	4709.00	34748.00	193.95	0	Spot (Block29, Row2, Column1)	1857.97	1829.50	161.82	0.01	0.09	1607.00	1755.12	1607.00	611.98	0.04	0.35	2.00	0.00	0.00	222.50	250.97	1980596.00	0.17	1680.00	1680.50
29	2	2	5026.00	34749.00	138.10	0	Spot (Block29, Row2, Column2)	56644.97	65535.00	14833.39	0.06	0.26	1604.00	1846.61	1604.00	888.83	0.06	0.48	100.00	100.00	63.06	63931.00	55040.97	29285640.00	61.65	12909.50	12253.00
29	3	2	5330.00	34749.00	146.40	0	Spot (Block29, Row2, Column3)	5866.04	5531.50	1916.88	0.03	0.33	1633.00	1831.07	1633.00	810.81	0.05	0.44	100.00	98.00	0.00	3898.50	4233.04	3437499.00	4.98	2645.72	2590.50
29	4	2	5636.00	34749.00	201.65	0	Spot (Block29, Row2, Column4)	37607.66	36050.00	20854.58	0.02	0.55	1694.00	2055.71	1694.00	1080.78	0.08	0.53	100.00	100.00	21.01	34356.00	35913.66	43324264.00	32.89	10052.37	10081.00
29	5	2	5931.00	34751.00	177.80	0	Spot (Block29, Row2, Column5)	42803.06	42519.50	15423.30	0.00	0.36	1696.00	1941.31	1696.00	771.82	0.06	0.40	100.00	100.00	10.25	40823.50	41107.06	38009208.00	52.94	10192.37	9111.50
29	6	2	6221.00	34750.00	151.35	0	Spot (Block29, Row2, Column6)	51277.88	61954.00	16892.77	0.08	0.33	1790.00	2002.98	1790.00	730.36	0.05	0.36	100.00	100.00	46.42	60164.00	49487.88	32254024.00	67.47	11131.58	9899.00
29	7	2	6530.00	34751.00	147.75	0	Spot (Block29, Row2, Column7)	29494.56	27230.00	15724.03	0.03	0.53	1750.50	1898.69	1750.50	548.53	0.04	0.29	100.00	100.00	1.51	25479.50	27744.06	17608260.00	50.31	7138.22	6963.00
29	8	2	6831.00	34736.00	202.25	0	Spot (Block29, Row2, Column8)	1906.71	1878.00	179.77	0.01	0.09	1675.00	1764.56	1675.00	473.93	0.02	0.27	11.00	0.00	0.00	203.00	231.71	2211783.00	0.30	1747.45	1708.50
29	1	3	4732.00	35053.00	157.15	0	Spot (Block29, Row3, Column1)	63068.74	65535.00	7274.00	0.02	0.12	1664.00	1794.46	1664.00	490.54	0.03	0.27	100.00	100.00	84.80	63871.00	61404.74	43139420.00	124.91	16737.66	14789.00
29	2	3	5033.00	35048.00	142.30	0	Spot (Block29, Row3, Column2)	8955.69	8701.00	3190.43	0.01	0.36	1624.00	1840.16	1624.00	709.97	0.05	0.39	100.00	100.00	0.00	7077.00	7331.69	4898762.00	10.02	3446.94	3252.00
29	3	3	5318.00	35045.00	146.10	0	Spot (Block29, Row3, Column3)	43240.07	44593.00	17837.19	0.01	0.41	1646.00	1783.13	1646.00	607.98	0.03	0.34	100.00	100.00	21.44	42947.00	41594.07	25209088.00	68.19	9394.22	8912.00
29	4	3	5633.00	35049.00	156.85	0	Spot (Block29, Row3, Column4)	63600.57	65535.00	6613.31	0.01	0.10	1655.00	1891.96	1655.00	837.00	0.06	0.44	100.00	100.00	89.41	63880.00	61945.57	43248792.00	73.73	16675.77	14838.00
29	5	3	5931.00	35048.00	138.45	0	Spot (Block29, Row3, Column5)	39189.84	37241.00	16397.30	0.02	0.42	1651.00	1867.30	1651.00	724.68	0.05	0.39	100.00	100.00	17.27	35590.00	37538.84	20417960.00	51.50	11361.33	8453.50
29	6	3	6234.00	35049.00	244.30	0	Spot (Block29, Row3, Column6)	54482.93	57739.00	12863.25	0.03	0.24	1767.00	2209.44	1767.00	1274.83	0.10	0.58	100.00	100.00	42.82	55972.00	52715.93	94147208.00	41.00	14398.28	13415.00
29	7	3	6534.00	35052.00	151.70	0	Spot (Block29, Row3, Column7)	50549.32	65535.00	18708.13	0.11	0.37	1746.00	2075.37	1746.00	1136.57	0.08	0.55	100.00	100.00	51.50	63789.00	48803.32	32099052.00	42.65	10635.75	9132.50
29	8	3	6832.00	35054.00	166.50	0	Spot (Block29, Row3, Column8)	61104.03	65535.00	10811.72	0.03	0.18	1680.00	1859.29	1680.00	708.39	0.04	0.38	100.00	100.00	81.74	63855.00	59424.03	47172772.00	83.63	14865.71	14101.00
29	1	4	4728.00	35348.00	154.80	0	Spot (Block29, Row4, Column1)	63716.55	65535.00	6261.28	0.01	0.10	1691.00	1910.06	1691.00	645.80	0.05	0.34	100.00	100.00	90.29	63844.00	62025.55	41989592.00	95.70	16767.96	14930.50
29	2	4	5027.00	35348.00	173.95	0	Spot (Block29, Row4, Column2)	22075.38	20470.50	11408.95	0.03	0.52	1717.00	2030.64	1717.00	902.71	0.07	0.44	100.00	100.00	0.00	18753.50	20358.38	18543322.00	22.20	5683.85	5564.00
29	3	4	5333.00	35348.00	164.60	0	Spot (Block29, Row4, Column3)	63919.66	65535.00	6046.05	0.01	0.09	1709.00	2001.60	1709.00	910.48	0.07	0.45	100.00	100.00	91.25	63826.00	62210.66	48195908.00	68.01	17146.36	15383.00
29	4	4	5623.00	35349.00	147.55	0	Spot (Block29, Row4, Column4)	4856.44	4677.50	1260.53	0.02	0.26	1681.00	1799.08	1681.00	476.05	0.03	0.26	100.00	99.00	0.00	2996.50	3175.44	2884728.00	6.42	2467.68	2374.00
29	5	4	5912.00	35342.00	140.80	0	Spot (Block29, Row4, Column5)	18295.69	13877.50	14842.52	0.12	0.81	1680.00	1801.00	1680.00	474.59	0.03	0.26	100.00	100.00	4.26	12197.50	16615.69	9879670.00	34.76	5445.23	3706.50
29	6	4	6231.00	35350.00	177.95	0	Spot (Block29, Row4, Column6)	50527.14	57832.00	16429.93	0.06	0.33	1761.00	1999.82	1761.00	819.04	0.06	0.41	100.00	100.00	40.43	56071.00	48766.14	44615824.00	59.25	11878.38	10979.50
29	7	4	6527.00	35353.00	148.90	0	Spot (Block29, Row4, Column7)	45714.73	55864.00	21472.36	0.09	0.47	1774.00	2019.14	1774.00	852.25	0.06	0.42	100.00	100.00	43.68	54090.00	43940.73	27840440.00	51.27	9742.94	8781.50
29	8	4	6828.00	35360.00	146.35	0	Spot (Block29, Row4, Column8)	27959.80	26336.50	12971.81	0.03	0.46	1698.00	1870.25	1698.00	592.00	0.04	0.32	100.00	100.00	0.00	24638.50	26261.80	16328525.00	44.07	6922.26	6090.00
29	1	5	4730.00	35650.00	157.45	0	Spot (Block29, Row5, Column1)	64152.04	65535.00	5427.10	0.01	0.08	1749.00	2052.18	1749.00	894.48	0.07	0.44	100.00	100.00	91.75	63786.00	62403.04	43559644.00	69.43	18596.29	17037.00
29	2	5	5033.00	35653.00	165.20	0	Spot (Block29, Row5, Column2)	61610.55	65535.00	9964.81	0.03	0.16	1880.00	2325.34	1880.00	1174.88	0.09	0.51	100.00	100.00	83.47	63655.00	59730.55	46578028.00	50.46	15609.40	14571.00
29	3	5	5332.00	35650.00	161.50	0	Spot (Block29, Row5, Column3)	53395.37	65535.00	16328.46	0.09	0.31	1769.00	2187.29	1769.00	1082.20	0.09	0.49	100.00	100.00	54.86	63766.00	51626.37	38444996.00	47.32	10840.76	10344.00
29	4	5	5629.00	35650.00	150.45	0	Spot (Block29, Row5, Column4)	58671.63	65535.00	11800.46	0.05	0.20	1731.00	1957.41	1731.00	749.45	0.05	0.38	100.00	100.00	68.56	63804.00	56940.63	36200692.00	75.67	14132.56	12062.50
29	5	5	5929.00	35649.00	164.35	0	Spot (Block29, Row5, Column5)	64304.52	65535.00	4964.97	0.01	0.08	1797.00	2022.99	1797.00	674.48	0.05	0.33	100.00	100.00	91.46	63738.00	62507.52	48164560.00	92.34	17399.34	15878.50
29	6	5	6233.00	35650.00	154.10	0	Spot (Block29, Row5, Column6)	53050.06	65535.00	16086.47	0.09	0.30	1827.00	2085.22	1827.00	884.25	0.06	0.42	100.00	100.00	52.07	63708.00	51223.06	34641960.00	57.64	11685.01	10563.00
29	7	5	6536.00	35650.00	215.70	0	Spot (Block29, Row5, Column7)	46266.97	53450.00	19903.18	0.06	0.43	1819.00	2216.46	1819.00	1125.15	0.09	0.51	100.00	100.00	45.93	51631.00	44447.97	61443152.00	39.15	13340.31	13471.00
29	8	5	6831.00	35652.00	154.05	0	Spot (Block29, Row5, Column8)	56699.39	65535.00	14846.54	0.06	0.26	1737.50	1974.97	1737.50	792.79	0.06	0.40	100.00	100.00	66.82	63797.50	54961.89	36741508.00	69.03	13435.67	11733.50
29	1	6	4734.00	35949.00	240.40	0	Spot (Block29, Row6, Column1)	49164.64	45524.00	14573.82	0.03	0.30	1795.00	2328.56	1795.00	1274.62	0.11	0.55	100.00	100.00	37.52	43729.00	47369.64	81908888.00	36.75	14312.25	14031.50
29	2	6	5028.00	35950.00	227.05	0	Spot (Block29, Row6, Column2)	37041.05	28858.50	19061.93	0.11	0.51	1786.00	2213.30	1786.00	1188.22	0.09	0.54	100.00	100.00	19.91	27072.50	35255.05	54895124.00	29.31	11475.56	11478.50
29	3	6	5322.00	35947.00	157.65	0	Spot (Block29, Row6, Column3)	64072.50	65535.00	5426.75	0.01	0.08	1691.50	1979.30	1691.50	903.42	0.07	0.46	100.00	100.00	90.52	63843.50	62381.00	43954152.00	68.73	18045.94	16260.50
29	4	6	5630.00	35949.00	143.65	0	Spot (Block29, Row6, Column4)	30710.65	29286.00	14962.66	0.02	0.49	1692.00	1847.12	1692.00	525.38	0.04	0.28	100.00	100.00	1.25	27594.00	29018.65	17259392.00	54.94	7025.34	6378.00
29	5	6	5927.00	35949.00	166.45	0	Spot (Block29, Row6, Column5)	64253.61	65535.00	5489.49	0.01	0.09	1796.00	2074.82	1796.00	857.28	0.06	0.41	100.00	100.00	92.72	63739.00	62457.61	49411524.00	72.53	18460.53	15529.00
29	6	6	6234.00	35949.00	148.25	0	Spot (Block29, Row6, Column6)	15083.34	12739.50	8635.10	0.07	0.57	1826.00	2047.22	1826.00	772.15	0.05	0.38	100.00	99.00	0.00	10913.50	13257.34	9050006.00	16.88	4267.29	3910.00
29	7	6	6531.00	35951.00	154.05	0	Spot (Block29, Row6, Column7)	60443.81	65535.00	10342.96	0.04	0.17	1784.00	2047.23	1784.00	867.40	0.06	0.42	100.00	100.00	74.92	63751.00	58659.81	39288820.00	67.32	15559.54	14189.50
29	8	6	6835.00	35952.00	156.15	0	Spot (Block29, Row6, Column8)	60336.05	65535.00	10441.29	0.04	0.17	1744.00	1882.22	1744.00	539.17	0.03	0.29	100.00	100.00	75.22	63791.00	58592.05	40666864.00	108.41	15553.09	12895.50
29	1	7	4727.00	36244.00	163.45	0	Spot (Block29, Row7, Column1)	36559.83	33933.00	18024.01	0.03	0.49	1743.00	2132.82	1743.00	1057.48	0.09	0.50	100.00	100.00	9.59	32190.00	34816.83	27054336.00	32.56	7792.65	7578.50
29	2	7	5029.00	36249.00	145.70	0	Spot (Block29, Row7, Column2)	7673.81	7328.00	3540.66	0.02	0.46	1673.00	1927.11	1673.00	863.76	0.06	0.45	100.00	84.00	0.00	5655.00	6000.81	4458483.00	6.65	2989.46	2896.00
29	3	7	5327.00	36249.00	165.60	0	Spot (Block29, Row7, Column3)	2259.24	2254.00	287.55	0.00	0.13	1645.00	1718.15	1645.00	340.38	0.02	0.20	78.00	42.00	0.00	609.00	614.24	1719278.00	1.59	1811.24	1802.00
29	4	7	5632.00	36247.00	148.15	0	Spot (Block29, Row7, Column4)	5306.53	4849.50	2040.82	0.04	0.38	1677.00	1929.48	1677.00	856.41	0.06	0.44	100.00	79.00	0.00	3172.50	3629.53	3226373.00	3.94	2538.44	2393.00
29	5	7	5925.00	36249.00	192.75	0	Spot (Block29, Row7, Column5)	34234.42	30563.00	20491.64	0.05	0.60	1761.00	2209.44	1761.00	1239.70	0.10	0.56	100.00	100.00	14.91	28802.00	32473.42	36049020.00	25.83	8434.44	8382.00
29	6	7	6227.00	36251.00	222.80	0	Spot (Block29, Row7, Column6)	41458.38	37556.00	19304.83	0.04	0.47	1882.00	2495.84	1882.00	1475.83	0.12	0.59	100.00	100.00	27.16	35674.00	39576.38	58912736.00	26.40	12480.22	12737.00
29	7	7	6517.00	36251.00	159.40	0	Spot (Block29, Row7, Column7)	63909.22	65535.00	5961.56	0.01	0.09	1786.00	2142.72	1786.00	978.05	0.08	0.46	100.00	100.00	90.17	63749.00	62123.22	44864700.00	63.15	18240.66	16009.00
29	8	7	6830.00	36250.00	185.55	0	Spot (Block29, Row7, Column8)	62062.74	65535.00	7608.51	0.02	0.12	1818.00	2058.73	1818.00	790.49	0.05	0.38	100.00	100.00	74.30	63717.00	60244.74	59891200.00	75.91	17079.95	14717.00
29	1	8	4735.00	36568.00	153.55	0	Spot (Block29, Row8, Column1)	3118.97	2618.00	2619.58	0.08	0.84	1753.00	1862.35	1753.00	533.69	0.03	0.29	78.00	35.00	0.00	865.00	1365.97	2021095.00	2.35	2189.94	1995.00
29	2	8	5035.00	36553.00	147.30	0	Spot (Block29, Row8, Column2)	20290.93	19137.00	10309.25	0.03	0.51	1688.00	1743.62	1688.00	241.35	0.01	0.14	100.00	100.00	0.00	17449.00	18602.93	11991938.00	76.85	5569.11	5098.00
29	3	8	5321.00	36548.00	148.50	0	Spot (Block29, Row8, Column3)	43134.67	47276.50	21923.15	0.04	0.51	1711.00	1836.47	1711.00	504.91	0.03	0.27	100.00	100.00	37.01	45565.50	41423.67	26226024.00	81.79	9104.54	8253.50
29	4	8	5627.00	36552.00	167.50	0	Spot (Block29, Row8, Column4)	62899.15	65535.00	8232.64	0.02	0.13	1779.00	1954.94	1779.00	689.71	0.04	0.35	100.00	100.00	87.99	63756.00	61120.15	49250532.00	88.36	16645.56	14984.00
29	5	8	5924.00	36549.00	149.00	0	Spot (Block29, Row8, Column5)	4142.10	4076.00	1010.73	0.01	0.24	1757.00	2091.67	1757.00	1089.38	0.08	0.52	89.00	53.00	0.00	2319.00	2385.10	2497688.00	1.88	2316.01	2217.00
29	6	8	6229.00	36550.00	235.90	0	Spot (Block29, Row8, Column6)	51740.99	57614.00	15363.76	0.05	0.30	1844.00	2316.50	1844.00	1324.65	0.10	0.57	100.00	100.00	45.86	55770.00	49896.99	83045032.00	37.31	13535.49	13210.50
29	7	8	6531.00	36554.00	148.10	0	Spot (Block29, Row8, Column7)	56661.32	65535.00	13697.80	0.06	0.24	1798.00	2108.17	1798.00	951.48	0.07	0.45	100.00	100.00	61.41	63737.00	54863.32	33770404.00	57.34	14388.55	13093.00
29	8	8	6819.00	36551.00	164.85	0	Spot (Block29, Row8, Column8)	62377.48	65535.00	9671.33	0.02	0.16	1897.00	2121.49	1897.00	759.77	0.05	0.36	100.00	100.00	87.27	63638.00	60480.48	47033076.00	79.31	16797.03	13016.00
30	1	1	9234.00	34453.00	162.00	0	Spot (Block30, Row1, Column1)	62290.11	65535.00	7808.76	0.02	0.13	2848.00	3078.67	2848.00	894.56	0.03	0.29	100.00	100.00	77.66	62687.00	59442.11	45160760.00	66.19	17345.79	15872.00
30	2	1	9527.00	34450.00	129.45	0	Spot (Block30, Row1, Column2)	4479.59	4456.00	853.91	0.00	0.19	2790.00	2899.76	2790.00	650.99	0.02	0.22	87.00	68.00	0.00	1666.00	1689.59	2006856.00	2.43	3821.27	3573.50
30	3	1	9846.00	34450.00	149.90	0	Spot (Block30, Row1, Column3)	2975.41	2984.50	337.51	0.00	0.11	2453.00	2517.67	2453.00	372.68	0.01	0.15	60.00	29.00	0.00	531.50	522.41	1826903.00	1.23	2749.48	2707.00
30	4	1	10126.00	34452.00	150.45	0	Spot (Block30, Row1, Column4)	3820.47	3722.00	908.26	0.01	0.24	2384.00	2425.65	2384.00	262.47	0.01	0.11	99.00	90.00	0.00	1338.00	1436.47	2357232.00	5.31	2783.63	2775.50
30	5	1	10435.00	34459.00	168.25	0	Spot (Block30, Row1, Column5)	3615.90	3588.00	598.48	0.00	0.17	2389.00	2435.11	2389.00	263.73	0.01	0.11	97.00	89.00	0.00	1199.00	1226.90	2838485.00	4.48	2804.96	2801.00
30	6	1	10726.00	34452.00	154.10	0	Spot (Block30, Row1, Column6)	3599.02	3535.00	559.89	0.01	0.16	2402.00	2439.29	2402.00	249.54	0.01	0.10	98.00	94.00	0.00	1133.00	1197.02	2332165.00	4.65	2860.07	2862.00
30	7	1	11023.00	34457.00	152.80	0	Spot (Block30, Row1, Column7)	5174.22	4851.00	1695.26	0.03	0.33	2440.00	2481.75	2440.00	273.20	0.01	0.11	100.00	100.00	0.00	2411.00	2734.22	3290807.00	9.86	3220.02	3219.00
30	8	1	11335.00	34454.00	167.30	0	Spot (Block30, Row1, Column8)	5518.80	5122.50	1706.39	0.03	0.31	2447.00	2484.55	2447.00	274.83	0.01	0.11	99.00	99.00	0.00	2675.50	3071.80	4293626.00	11.04	3243.80	3245.00
30	1	2	9233.00	34755.00	147.00	-50	Spot (Block30, Row2, Column1)	3140.40	3043.50	585.46	0.01	0.19	2783.00	3014.46	2783.00	889.19	0.03	0.29	19.00	1.00	0.00	260.50	357.40	1852834.00	0.14	3292.52	3037.00
30	2	2	9561.00	34777.00	119.40	0	Spot (Block30, Row2, Column2)	3587.49	3527.50	458.04	0.01	0.13	2613.00	2725.38	2613.00	546.89	0.02	0.20	76.00	40.00	0.00	914.50	974.49	1363246.00	1.58	3205.31	3238.00
30	3	2	9852.00	34762.00	142.70	0	Spot (Block30, Row2, Column3)	3045.44	2988.00	342.07	0.01	0.11	2466.00	2533.08	2466.00	386.54	0.01	0.15	67.00	24.00	0.00	522.00	579.44	1674990.00	1.33	2863.81	2903.00
30	4	2	10134.00	34758.00	203.45	0	Spot (Block30, Row2, Column4)	3123.95	3049.00	413.63	0.01	0.13	2454.00	2475.71	2454.00	269.62	0.00	0.11	84.00	55.00	0.00	595.00	669.95	3689390.00	2.40	2686.95	2656.00
30	5	2	10436.00	34759.00	189.80	0	Spot (Block30, Row2, Column5)	8513.22	8557.00	1948.85	0.00	0.23	2497.00	2634.03	2497.00	725.13	0.02	0.28	100.00	100.00	0.00	6060.00	6016.22	8640921.00	8.11	4107.36	4012.00
30	6	2	10729.00	34712.00	199.30	0	Spot (Block30, Row2, Column6)	3112.09	2925.00	640.45	0.03	0.21	2453.00	2702.10	2453.00	1009.55	0.04	0.37	25.00	4.00	0.00	472.00	659.09	3510443.00	0.41	2754.36	2694.00
30	7	2	11035.00	34761.00	190.00	0	Spot (Block30, Row2, Column7)	2997.50	2945.00	328.45	0.01	0.11	2426.00	2541.75	2426.00	610.36	0.02	0.24	40.00	1.00	0.00	519.00	571.50	3051450.00	0.75	2674.07	2630.50
30	8	2	11329.00	34766.00	201.10	0	Spot (Block30, Row2, Column8)	2760.57	2729.00	279.03	0.00	0.10	2467.00	2547.48	2467.00	550.13	0.01	0.22	20.00	0.00	0.00	262.00	293.57	3166376.00	0.39	2592.70	2554.50
30	1	3	9233.00	35053.00	148.00	0	Spot (Block30, Row3, Column1)	5453.70	5317.50	1248.60	0.01	0.23	2359.00	2411.21	2359.00	317.49	0.01	0.13	100.00	100.00	0.00	2958.50	3094.70	3272221.00	9.58	3199.02	3161.50
30	2	3	9553.00	35065.00	208.90	0	Spot (Block30, Row3, Column2)	2774.28	2728.00	304.86	0.01	0.11	2417.00	2535.87	2417.00	550.97	0.02	0.22	25.00	0.00	0.00	311.00	357.28	3442884.00	0.43	2560.82	2573.00
30	3	3	9827.00	35049.00	157.30	0	Spot (Block30, Row3, Column3)	4459.44	4264.00	1021.89	0.02	0.23	2400.00	2436.24	2400.00	258.05	0.01	0.11	99.00	98.00	0.00	1864.00	2059.44	3050254.00	7.84	3015.43	3029.00
30	4	3	10136.00	35054.00	166.90	0	Spot (Block30, Row3, Column4)	3864.77	3766.00	711.74	0.01	0.18	2468.00	2494.02	2468.00	266.25	0.00	0.11	98.00	91.00	0.00	1298.00	1396.77	2979735.00	5.15	2874.34	2898.00
30	5	3	10420.00	35064.00	165.70	0	Spot (Block30, Row3, Column5)	4436.53	4388.00	940.35	0.00	0.21	2646.00	2967.31	2646.00	1197.79	0.05	0.40	71.00	27.00	0.00	1742.00	1790.53	3385072.00	1.23	3157.74	3069.00
30	6	3	10732.00	35055.00	226.80	0	Spot (Block30, Row3, Column6)	56416.03	65535.00	13615.14	0.07	0.24	2817.00	3501.48	2817.00	1742.10	0.09	0.50	100.00	100.00	58.20	62718.00	53599.03	83552992.00	30.37	15337.22	14626.00
30	7	3	11033.00	35057.00	147.00	-50	Spot (Block30, Row3, Column7)	3451.58	3484.00	410.71	0.00	0.12	2596.00	2953.51	2596.00	1280.69	0.06	0.43	10.00	0.00	0.00	888.00	855.58	2043333.00	0.39	2937.53	2883.00
30	8	3	11331.00	35062.00	173.25	0	Spot (Block30, Row3, Column8)	62686.81	65535.00	8251.48	0.02	0.13	2556.00	2707.45	2556.00	768.63	0.03	0.28	100.00	100.00	86.42	62979.00	60130.81	52155964.00	78.03	18305.09	16393.00
30	1	4	9231.00	35350.00	178.45	0	Spot (Block30, Row4, Column1)	3795.06	3571.00	911.23	0.03	0.24	2367.00	2471.28	2367.00	547.93	0.02	0.22	81.00	53.00	0.00	1204.00	1428.06	3385198.00	2.42	2748.46	2730.00
30	2	4	9531.00	35359.00	169.65	0	Spot (Block30, Row4, Column2)	27991.61	25867.00	13436.99	0.03	0.48	2513.00	2747.02	2513.00	839.04	0.04	0.31	100.00	100.00	0.25	23354.00	25478.61	22477264.00	30.09	7808.96	7681.00
30	3	4	9831.00	35355.00	144.05	0	Spot (Block30, Row4, Column3)	10083.87	10121.00	3141.78	0.00	0.31	2464.00	2664.09	2464.00	812.62	0.03	0.31	100.00	100.00	0.00	7657.00	7619.87	5737720.00	9.13	4251.96	4108.00
30	4	4	10126.00	35354.00	202.60	0	Spot (Block30, Row4, Column4)	2899.72	2842.00	293.78	0.01	0.10	2420.00	2467.48	2420.00	258.85	0.01	0.10	77.00	38.00	0.00	422.00	479.72	3383977.00	1.67	2617.46	2595.00
30	5	4	10420.00	35356.00	151.70	0	Spot (Block30, Row4, Column5)	4535.51	3906.00	2122.08	0.06	0.47	2584.00	2677.80	2584.00	503.31	0.02	0.19	96.00	64.00	0.00	1322.00	1951.51	2861906.00	3.69	3098.93	3028.00
30	6	4	10730.00	35354.00	198.40	0	Spot (Block30, Row4, Column6)	10080.02	10054.00	2200.48	0.00	0.22	2652.00	3000.87	2652.00	1191.95	0.05	0.40	100.00	99.00	0.00	7402.00	7428.02	11198898.00	5.94	4719.42	4650.00
30	7	4	11031.00	35354.00	150.80	0	Spot (Block30, Row4, Column7)	4087.13	3985.50	664.72	0.01	0.16	2651.00	2873.89	2651.00	919.09	0.04	0.32	75.00	29.00	0.00	1334.50	1436.13	2550372.00	1.32	3060.06	3137.50
30	8	4	11331.00	35359.00	166.95	0	Spot (Block30, Row4, Column8)	3640.42	3554.50	540.47	0.01	0.15	2553.00	2657.04	2553.00	584.47	0.02	0.22	80.00	41.00	0.00	1001.50	1087.42	2810404.00	1.68	2901.32	2855.00
30	1	5	9239.00	35671.00	202.25	0	Spot (Block30, Row5, Column1)	4526.16	4185.00	1887.07	0.03	0.42	2450.00	2760.57	2450.00	1088.59	0.05	0.39	63.00	40.00	0.00	1735.00	2076.16	5259402.00	1.62	3179.05	2748.50
30	2	5	9531.00	35656.00	169.50	0	Spot (Block30, Row5, Column2)	62926.57	65535.00	7825.50	0.02	0.12	2702.00	3106.57	2702.00	1231.65	0.06	0.40	100.00	100.00	86.91	62833.00	60224.57	50467620.00	48.57	17738.39	16431.00
30	3	5	9833.00	35657.00	160.10	0	Spot (Block30, Row5, Column3)	55366.39	65535.00	14458.36	0.07	0.26	2545.00	2836.90	2545.00	1009.25	0.05	0.36	100.00	100.00	57.58	62990.00	52821.39	39421212.00	52.05	13118.37	12454.50
30	4	5	10130.00	35658.00	167.65	0	Spot (Block30, Row5, Column4)	3582.84	3474.00	582.66	0.01	0.16	2466.00	2579.68	2466.00	660.24	0.02	0.26	75.00	32.00	0.00	1008.00	1116.84	2787449.00	1.52	2841.12	2840.50
30	5	5	10431.00	35660.00	141.45	0	Spot (Block30, Row5, Column5)	15457.24	14872.00	5574.67	0.02	0.36	2501.00	2543.89	2501.00	284.05	0.01	0.11	100.00	100.00	0.00	12371.00	12956.24	8393280.00	45.46	5576.77	5170.50
30	6	5	10741.00	35661.00	232.25	0	Spot (Block30, Row5, Column6)	3806.98	3598.00	1016.09	0.02	0.27	2621.00	2920.53	2621.00	1081.66	0.05	0.37	44.00	15.00	0.00	977.00	1185.98	5889396.00	0.82	3072.58	2835.00
30	7	5	11034.00	35658.00	209.70	0	Spot (Block30, Row5, Column7)	52674.07	65535.00	15895.41	0.09	0.30	2698.00	3116.40	2698.00	1345.37	0.06	0.43	100.00	100.00	53.80	62837.00	49976.07	65895944.00	36.84	15653.85	14848.00
30	8	5	11320.00	35638.00	112.45	0	Spot (Block30, Row5, Column8)	11527.71	5329.50	16060.60	0.34	1.39	2561.00	2739.35	2561.00	837.62	0.03	0.31	100.00	74.00	4.85	2768.50	8966.71	3804145.00	10.49	4426.28	4329.00
30	1	6	9230.00	35957.00	224.25	0	Spot (Block30, Row6, Column1)	52574.77	64207.00	15034.95	0.09	0.29	2587.00	3201.23	2587.00	1598.27	0.09	0.50	100.00	100.00	49.30	61620.00	49987.77	75498072.00	30.89	15095.59	14326.50
30	2	6	9531.00	35961.00	224.85	0	Spot (Block30, Row6, Column2)	47371.11	48682.00	17234.58	0.01	0.36	2589.00	3105.24	2589.00	1490.79	0.08	0.48	100.00	100.00	36.34	46093.00	44782.11	68688648.00	29.69	14279.52	14120.50
30	3	6	9826.00	35955.00	151.40	0	Spot (Block30, Row6, Column3)	5269.92	5079.50	1301.87	0.02	0.25	2490.00	2714.18	2490.00	933.55	0.04	0.34	95.00	71.00	0.00	2589.50	2779.92	3309508.00	2.74	3176.73	3138.00
30	4	6	10141.00	35960.00	188.60	0	Spot (Block30, Row6, Column4)	3259.15	3177.00	453.90	0.01	0.14	2475.00	2491.52	2475.00	259.57	0.00	0.10	90.00	63.00	0.00	702.00	784.15	3268927.00	2.96	2679.23	2678.00
30	5	6	10433.00	35956.00	140.85	0	Spot (Block30, Row6, Column5)	10468.50	10174.00	3122.40	0.01	0.30	2502.00	2551.58	2502.00	296.00	0.01	0.12	100.00	100.00	0.00	7672.00	7966.50	5632052.00	26.75	4609.45	4441.50
30	6	6	10724.00	35960.00	232.15	0	Spot (Block30, Row6, Column6)	3120.05	2978.50	755.55	0.02	0.24	2615.00	2835.74	2615.00	1015.26	0.04	0.36	10.00	1.00	0.00	363.50	505.05	4854793.00	0.28	2713.80	2711.00
30	7	6	11032.00	35956.00	152.05	0	Spot (Block30, Row6, Column7)	4825.48	4795.00	1051.23	0.00	0.22	2574.00	2785.84	2574.00	989.22	0.03	0.36	89.00	58.00	0.00	2221.00	2251.48	3044881.00	2.06	3207.58	3174.00
30	8	6	11338.00	35962.00	160.05	0	Spot (Block30, Row6, Column8)	3860.60	3768.00	736.38	0.01	0.19	2497.00	2583.15	2497.00	498.19	0.01	0.19	92.00	62.00	0.00	1271.00	1363.60	2737166.00	2.56	2856.97	2849.00
30	1	7	9232.00	36254.00	164.10	0	Spot (Block30, Row7, Column1)	38769.32	35925.00	18345.27	0.03	0.47	2421.00	2813.30	2421.00	1209.61	0.07	0.43	100.00	100.00	13.64	33504.00	36348.32	28999548.00	29.73	9009.66	8840.00
30	2	7	9547.00	36259.00	201.75	0	Spot (Block30, Row7, Column2)	2876.64	2845.50	321.95	0.00	0.11	2393.00	2638.99	2393.00	956.64	0.04	0.36	6.00	0.00	0.00	452.50	483.64	3331146.00	0.25	2540.25	2485.50
30	3	7	9836.00	36251.00	212.50	0	Spot (Block30, Row7, Column3)	2766.86	2764.00	293.54	0.00	0.11	2462.00	2515.59	2462.00	383.20	0.01	0.15	42.00	3.00	0.00	302.00	304.86	3558181.00	0.66	2603.43	2583.00
30	4	7	10138.00	36262.00	209.60	0	Spot (Block30, Row7, Column4)	3035.72	2966.50	338.91	0.01	0.11	2512.00	2588.50	2512.00	455.75	0.01	0.18	49.00	16.00	0.00	454.50	523.72	3800725.00	0.98	2705.63	2679.50
[truncated: 447,742 more chars]
