# Supplementary material for: An antigen microarray protocol for COVID-19 serological analysis
Source: STAR Protoc. 2021 Aug 26;2(3):100815. doi: 10.1016/j.xpro.2021.100815 (PMC8387221; doi:10.1016/j.xpro.2021.100815)
Supplement: Data S8. Slide_quantifications, related to step quantification and statistical analysis 2.e [file mmc8.zip › RPPA0139_12860A01-D12_IgM_785/Joseph_2021-04-02_13h57m14_5μm_785nmGain000.txt]

ATF	1.0
30	28
"Checksum_ImageFile=b9a0569751141a14ab6db72a842479d6"
"Checksum_ResultFile=af82e4ad92ac61ca88e9fe70b61cd064"
"Type=Mapix Results 2"
"DateTime=2021/04/02 13:57:31"
"ConfigFile="
"GalFile=L:\RPPA Service\Platform_Projects\2021-02-09_JPL_CoV-Array-7\64 pad grid.gal"
"PixelSize=5"
"Wavelengths=785"
"ImageFiles=L:\RPPA Service\Platform_Projects\2021-03-24_JPL_CoV-Array-9\RPPA0139_12860A01-D12_IgM_785\Joseph_2021-04-02_13h57m14_5�m_785nmGain000.tif"
"GrinddingParameters=Find mode = Grid + Blocks + Spots | Max. diameter (% Dth) = 200.0 | Min. diameter (% Dth) = 50.0 | Max position offset (% pitch) = 30"
"QuantificationParameter=S/B border width (pixels) = 2.0 | Background diameter (pitch) = 2.0"
"JpegImage=L:\RPPA Service\Platform_Projects\2021-03-24_JPL_CoV-Array-9\RPPA0139_12860A01-D12_IgM_785\Joseph_2021-04-02_13h57m14_5�m_785nmGain000.jpg"
"FeatureType=Circular"
"Barcode="
"BackgroundSubtraction=LocalFeature"
"Normalization=None"
"ImageOrigin=4500, 2400"
"ImageSize=16300.0, 70500.0"
"JpegOrigin=4486, 2805"
"JpegBrightness=49"
"JpegContrast=85"
"JpegBalance=0"
"Creator=Mapix 9.0.0"
"Scanner=ir710IVD IR0H8_IVD 717045"
"Temperature=33.7"
"Comment="
"Velocity=35 l/s"
"LaserPower=20.0"
"PMTGain=0"
"BatchFilename=L:\RPPA Service\InnooScan\Batch methods\CoV_Array image_processing.mbt"
"Block"	"Column"	"Row"	"X"	"Y"	"Dia."	"Flags"	"ID"	"F785 Mean"	"F785 Median"	"F785 SD"	"F785 |log Mean/Median|"	"F785 CV"	"B785"	"B785 Mean"	"B785 Median"	"B785 SD"	"B785 |log Mean/Median|"	"B785 CV"	"% > B785+1SD"	"% > B785+2SD"	"F785 % Sat."	"F785 Median - B785"	"F785 Mean - B785"	"F785 Total Intensity"	"SNR 785"	"ExcludedMean 785"	"ExcludedMedian 785"
1	1	1	4678.00	3006.00	151.15	0	Spot (Block1, Row1, Column1)	2000.52	1838.00	887.79	0.04	0.44	128.00	129.97	128.00	17.49	0.01	0.13	100.00	100.00	0.00	1710.00	1872.52	1250322.00	106.93	582.17	455.50
1	2	1	4986.00	3006.00	147.00	-50	Spot (Block1, Row1, Column2)	143.27	142.00	17.37	0.00	0.12	127.00	128.59	127.00	14.99	0.01	0.12	51.00	27.00	0.00	15.00	16.27	84388.00	0.98	133.02	132.00
1	3	1	5286.00	3007.00	147.00	-50	Spot (Block1, Row1, Column3)	134.89	130.00	16.50	0.02	0.12	129.00	130.01	129.00	14.13	0.00	0.11	27.00	14.00	0.00	1.00	5.89	80125.00	0.35	130.24	125.00
1	4	1	5587.00	3007.00	147.00	-50	Spot (Block1, Row1, Column4)	137.18	134.00	13.90	0.01	0.10	134.00	136.32	134.00	15.85	0.01	0.12	22.00	3.00	0.00	0.00	3.18	81762.00	0.05	139.55	137.00
1	5	1	5887.00	3007.00	147.00	-50	Spot (Block1, Row1, Column5)	146.77	147.00	9.64	0.00	0.07	140.00	142.38	140.00	17.01	0.01	0.12	13.00	0.00	0.00	7.00	6.77	87475.00	0.26	140.70	139.00
1	6	1	6187.00	3007.00	147.00	-50	Spot (Block1, Row1, Column6)	156.69	157.00	15.38	0.00	0.10	143.00	145.05	143.00	18.13	0.01	0.12	41.00	5.00	0.00	14.00	13.69	92761.00	0.64	149.02	146.00
1	7	1	6487.00	3007.00	147.00	-50	Spot (Block1, Row1, Column7)	170.33	172.00	17.48	0.00	0.10	148.00	149.54	148.00	18.10	0.00	0.12	60.00	22.00	0.00	24.00	22.33	101345.00	1.15	159.12	159.00
1	8	1	6825.00	2983.00	187.25	0	Spot (Block1, Row1, Column8)	178.47	179.00	13.84	0.00	0.08	153.00	152.90	153.00	19.91	0.00	0.13	66.00	15.00	0.00	26.00	25.47	175614.00	1.28	166.72	169.00
1	1	2	4686.00	3306.00	147.00	-50	Spot (Block1, Row2, Column1)	119.90	120.00	11.29	0.00	0.09	126.00	127.60	126.00	16.98	0.01	0.13	2.00	0.00	0.00	-6.00	-6.10	70261.00	-0.45	124.03	123.00
1	2	2	4992.00	3304.00	143.75	0	Spot (Block1, Row2, Column2)	155.36	159.00	16.56	0.01	0.11	127.00	128.05	127.00	13.16	0.00	0.10	77.00	60.00	0.00	32.00	28.36	87623.00	2.08	140.01	136.50
1	3	2	5286.00	3306.00	147.00	-50	Spot (Block1, Row2, Column3)	141.71	142.50	11.99	0.00	0.08	129.00	130.33	129.00	13.83	0.00	0.11	50.00	11.00	0.00	13.50	12.71	83609.00	0.82	134.77	134.00
1	4	2	5586.00	3307.00	147.00	-50	Spot (Block1, Row2, Column4)	137.38	136.00	12.89	0.00	0.09	133.00	135.02	133.00	14.13	0.01	0.10	20.00	4.00	0.00	3.00	4.38	81606.00	0.17	137.68	134.00
1	5	2	5899.00	3309.00	212.15	0	Spot (Block1, Row2, Column5)	236.32	229.00	35.06	0.01	0.15	136.00	138.32	136.00	15.45	0.01	0.11	99.00	99.00	0.00	93.00	100.32	305094.00	6.34	171.75	178.00
1	6	2	6228.00	3328.00	178.70	0	Spot (Block1, Row2, Column6)	149.23	149.00	17.95	0.00	0.12	136.00	138.41	136.00	16.61	0.01	0.12	44.00	17.00	0.00	13.00	13.23	133862.00	0.65	139.38	139.00
1	7	2	6484.00	3302.00	132.50	0	Spot (Block1, Row2, Column7)	168.08	169.00	14.60	0.00	0.09	140.00	143.49	140.00	18.27	0.01	0.13	73.00	32.00	0.00	29.00	28.08	79167.00	1.35	155.20	154.00
1	8	2	6786.00	3320.00	185.90	0	Spot (Block1, Row2, Column8)	161.86	165.00	17.98	0.01	0.11	140.00	142.28	140.00	17.90	0.01	0.13	59.00	27.00	0.00	25.00	21.86	157166.00	1.09	149.20	148.00
1	1	3	4682.00	3614.00	176.80	0	Spot (Block1, Row3, Column1)	151.38	153.00	16.44	0.00	0.11	122.00	122.82	122.00	13.03	0.00	0.11	77.00	56.00	0.00	31.00	29.38	132915.00	2.19	130.65	128.00
1	2	3	4990.00	3603.00	179.60	0	Spot (Block1, Row3, Column2)	150.28	150.00	15.38	0.00	0.10	126.00	127.78	126.00	15.40	0.01	0.12	71.00	34.00	0.00	24.00	24.28	136005.00	1.46	134.36	134.00
1	3	3	5286.00	3606.00	147.00	-50	Spot (Block1, Row3, Column3)	146.32	148.00	22.78	0.00	0.16	132.00	134.02	132.00	15.98	0.01	0.12	50.00	30.00	0.00	16.00	14.32	86181.00	0.77	135.86	132.50
1	4	3	5586.00	3606.00	147.00	-50	Spot (Block1, Row3, Column4)	139.64	138.50	16.41	0.00	0.12	133.00	134.41	133.00	14.45	0.00	0.11	31.00	11.00	0.00	5.50	6.64	82390.00	0.36	131.90	131.00
1	5	3	5887.00	3606.00	147.00	-50	Spot (Block1, Row3, Column5)	139.14	137.00	14.86	0.01	0.11	132.00	134.27	132.00	15.60	0.01	0.12	30.00	7.00	0.00	5.00	7.14	82787.00	0.31	144.83	141.00
1	6	3	6207.00	3569.00	188.45	0	Spot (Block1, Row3, Column6)	148.63	149.00	13.57	0.00	0.09	135.00	137.05	135.00	15.94	0.01	0.12	46.00	9.00	0.00	14.00	13.63	148329.00	0.73	137.94	135.00
1	7	3	6487.00	3607.00	147.00	-50	Spot (Block1, Row3, Column7)	139.29	137.00	13.42	0.01	0.10	140.00	142.05	140.00	16.15	0.01	0.11	13.00	0.00	0.00	-3.00	-0.71	82880.00	-0.17	135.85	135.00
1	8	3	6720.00	3587.00	140.90	0	Spot (Block1, Row3, Column8)	165.92	166.00	15.47	0.00	0.09	142.00	144.07	142.00	17.28	0.01	0.12	64.00	28.00	0.00	24.00	23.92	89097.00	1.26	153.83	159.00
1	1	4	4686.00	3886.00	209.70	0	Spot (Block1, Row4, Column1)	139.09	135.00	15.90	0.01	0.11	120.00	121.25	120.00	12.12	0.00	0.10	59.00	27.00	0.00	15.00	19.09	174695.00	1.47	129.05	127.00
1	2	4	4986.00	3906.00	147.00	-50	Spot (Block1, Row4, Column2)	133.49	133.00	15.63	0.00	0.12	129.00	130.55	129.00	14.69	0.01	0.11	25.00	9.00	0.00	4.00	4.49	78361.00	0.20	139.44	141.00
1	3	4	5283.00	3901.00	182.15	0	Spot (Block1, Row4, Column3)	194.42	197.00	20.53	0.01	0.11	133.00	135.48	133.00	16.26	0.01	0.12	94.00	91.00	0.00	64.00	61.42	180809.00	3.62	155.37	152.00
1	4	4	5586.00	3906.00	147.00	-50	Spot (Block1, Row4, Column4)	137.60	135.00	13.03	0.01	0.09	130.00	132.34	130.00	14.54	0.01	0.11	25.00	8.00	0.00	5.00	7.60	80911.00	0.36	138.90	137.00
1	5	4	5886.00	3906.00	147.00	-50	Spot (Block1, Row4, Column5)	141.69	142.00	15.46	0.00	0.11	132.00	133.43	132.00	15.30	0.00	0.11	33.00	11.00	0.00	10.00	9.69	83878.00	0.54	139.65	135.00
1	6	4	6186.00	3905.00	220.70	0	Spot (Block1, Row4, Column6)	220.02	223.00	24.53	0.01	0.11	138.00	139.27	138.00	16.46	0.00	0.12	98.00	96.00	0.00	85.00	82.02	306705.00	4.90	163.70	166.00
1	7	4	6456.00	3942.00	205.65	0	Spot (Block1, Row4, Column7)	153.85	152.00	20.81	0.01	0.14	142.00	143.58	142.00	16.89	0.00	0.12	44.00	19.00	0.00	10.00	11.85	184927.00	0.61	143.80	141.00
1	8	4	6746.00	3917.00	110.00	0	Spot (Block1, Row4, Column8)	176.98	178.00	11.22	0.00	0.06	143.00	145.29	143.00	17.85	0.01	0.12	89.00	46.00	0.00	35.00	33.98	55926.00	1.78	166.88	168.00
1	1	5	4681.00	4202.00	135.15	0	Spot (Block1, Row5, Column1)	148.65	151.00	15.22	0.01	0.10	125.00	125.53	125.00	12.94	0.00	0.10	69.00	50.00	0.00	26.00	23.65	72543.00	1.79	132.15	130.00
1	2	5	5008.00	4206.00	122.90	0	Spot (Block1, Row5, Column2)	153.78	153.00	12.65	0.00	0.08	129.00	129.46	129.00	13.62	0.00	0.11	77.00	40.00	0.00	24.00	24.78	61513.00	1.79	139.69	137.00
1	3	5	5270.00	4218.00	199.50	0	Spot (Block1, Row5, Column3)	145.12	145.00	13.56	0.00	0.09	127.00	127.76	127.00	14.07	0.00	0.11	57.00	26.00	0.00	18.00	18.12	163691.00	1.23	131.89	129.00
1	4	5	5576.00	4217.00	176.35	0	Spot (Block1, Row5, Column4)	157.32	160.00	16.20	0.01	0.10	128.00	129.16	128.00	13.94	0.00	0.11	79.00	58.00	0.00	32.00	29.32	136556.00	2.02	137.19	135.00
1	5	5	5890.00	4191.00	169.30	0	Spot (Block1, Row5, Column5)	184.20	188.00	19.93	0.01	0.11	132.00	133.36	132.00	15.01	0.00	0.11	94.00	84.00	0.00	56.00	52.20	146070.00	3.39	151.44	147.50
1	6	5	6215.00	4218.00	248.30	0	Spot (Block1, Row5, Column6)	158.77	159.00	15.28	0.00	0.10	134.00	137.97	134.00	17.20	0.01	0.12	65.00	29.00	0.00	25.00	24.77	282296.00	1.21	144.44	144.00
1	7	5	6488.00	4186.00	278.50	0	Spot (Block1, Row5, Column7)	143.36	140.00	16.31	0.01	0.11	136.00	140.19	136.00	18.35	0.01	0.13	27.00	4.00	0.00	4.00	7.36	325438.00	0.17	137.77	135.00
1	8	5	6777.00	4238.00	279.25	0	Spot (Block1, Row5, Column8)	163.14	166.00	20.90	0.01	0.13	141.00	143.32	141.00	16.60	0.01	0.12	61.00	32.00	0.00	25.00	22.14	372287.00	1.19	144.57	143.50
1	1	6	4685.00	4505.00	147.00	-50	Spot (Block1, Row6, Column1)	130.54	128.00	11.80	0.01	0.09	125.00	126.16	125.00	13.70	0.00	0.11	23.00	6.00	0.00	3.00	5.54	76888.00	0.32	125.80	125.00
1	2	6	5016.00	4504.00	143.65	0	Spot (Block1, Row6, Column2)	152.69	152.00	11.63	0.00	0.08	127.00	128.01	127.00	13.37	0.00	0.10	83.00	46.00	0.00	25.00	25.69	86425.00	1.85	141.74	143.00
1	3	6	5283.00	4572.00	211.55	0	Spot (Block1, Row6, Column3)	137.77	136.00	12.64	0.01	0.09	125.00	125.44	125.00	11.18	0.00	0.09	48.00	24.00	0.00	11.00	12.77	175794.00	1.10	127.96	128.00
1	4	6	5569.00	4485.00	257.50	0	Spot (Block1, Row6, Column4)	144.57	141.00	18.24	0.01	0.13	127.00	127.58	127.00	13.33	0.00	0.10	51.00	29.00	0.00	14.00	17.57	277725.00	1.28	131.86	131.00
1	5	6	5881.00	4541.00	201.05	0	Spot (Block1, Row6, Column5)	161.33	164.00	18.90	0.01	0.12	131.00	132.55	131.00	14.97	0.01	0.11	76.00	56.00	0.00	33.00	30.33	185202.00	1.92	145.95	145.00
1	6	6	6188.00	4502.00	216.25	0	Spot (Block1, Row6, Column6)	165.01	168.00	18.40	0.01	0.11	137.00	140.35	137.00	17.62	0.01	0.13	74.00	39.00	0.00	31.00	28.01	220777.00	1.40	144.97	141.00
1	7	6	6487.00	4506.00	147.00	-50	Spot (Block1, Row6, Column7)	167.38	169.00	15.74	0.00	0.09	142.00	144.60	142.00	17.92	0.01	0.12	68.00	29.00	0.00	27.00	25.38	98924.00	1.27	156.34	158.00
1	8	6	6787.00	4506.00	147.00	-50	Spot (Block1, Row6, Column8)	164.94	167.00	20.16	0.01	0.12	146.00	147.19	146.00	16.51	0.00	0.11	57.00	27.00	0.00	21.00	18.94	97809.00	1.08	146.34	145.00
1	1	7	4685.00	4805.00	147.00	-50	Spot (Block1, Row7, Column1)	133.81	129.00	15.76	0.02	0.12	123.00	124.38	123.00	14.66	0.00	0.12	25.00	14.00	0.00	6.00	10.81	78816.00	0.64	134.71	132.00
1	2	7	4978.00	4762.00	139.75	0	Spot (Block1, Row7, Column2)	135.13	133.00	12.32	0.01	0.09	123.00	123.37	123.00	11.96	0.00	0.10	44.00	16.00	0.00	10.00	12.13	71618.00	0.98	126.54	127.00
1	3	7	5286.00	4805.00	147.00	-50	Spot (Block1, Row7, Column3)	134.78	133.00	11.34	0.01	0.08	125.00	125.36	125.00	11.89	0.00	0.09	36.00	14.00	0.00	8.00	9.78	79522.00	0.79	129.21	128.00
1	4	7	5642.00	4825.00	170.20	0	Spot (Block1, Row7, Column4)	148.51	146.00	15.73	0.01	0.11	127.00	127.66	127.00	12.63	0.00	0.10	66.00	38.00	0.00	19.00	21.51	119698.00	1.65	140.97	139.00
1	5	7	5866.00	4805.00	136.80	0	Spot (Block1, Row7, Column5)	150.49	150.50	16.92	0.00	0.11	128.00	130.11	128.00	17.03	0.01	0.13	57.00	30.00	0.00	22.50	22.49	76148.00	1.20	137.23	135.00
1	6	7	6186.00	4806.00	147.00	-50	Spot (Block1, Row7, Column6)	152.45	154.00	16.96	0.00	0.11	135.00	137.59	135.00	17.75	0.01	0.13	53.00	16.00	0.00	19.00	17.45	89944.00	0.84	153.16	158.00
1	7	7	6487.00	4806.00	147.00	-50	Spot (Block1, Row7, Column7)	147.76	147.00	13.14	0.00	0.09	141.00	143.80	141.00	17.54	0.01	0.12	22.00	1.00	0.00	6.00	6.76	87326.00	0.23	140.28	138.00
1	8	7	6803.00	4808.00	161.15	0	Spot (Block1, Row7, Column8)	293.12	294.00	55.11	0.00	0.19	148.00	149.47	148.00	17.78	0.00	0.12	100.00	99.00	0.00	146.00	145.12	210169.00	8.08	199.39	195.00
1	1	8	4679.00	5111.00	129.55	0	Spot (Block1, Row8, Column1)	1037.37	964.00	397.39	0.03	0.38	123.00	124.63	123.00	15.77	0.01	0.13	100.00	100.00	0.00	841.00	914.37	463704.00	57.88	422.53	384.00
1	2	8	4985.00	5105.00	147.00	-50	Spot (Block1, Row8, Column2)	132.31	128.00	21.18	0.01	0.16	123.00	124.77	123.00	13.74	0.01	0.11	35.00	26.00	0.00	5.00	9.31	77932.00	0.55	126.40	127.00
1	3	8	5285.00	5105.00	147.00	-50	Spot (Block1, Row8, Column3)	141.19	135.00	22.98	0.02	0.16	126.00	126.79	126.00	12.52	0.00	0.10	44.00	27.00	0.00	9.00	15.19	83159.00	1.15	128.08	125.50
1	4	8	5586.00	5105.00	147.00	-50	Spot (Block1, Row8, Column4)	132.56	131.00	12.19	0.01	0.09	127.00	127.79	127.00	13.44	0.00	0.11	20.00	6.00	0.00	4.00	5.56	77943.00	0.35	125.79	124.00
1	5	8	5886.00	5105.00	147.00	-50	Spot (Block1, Row8, Column5)	143.94	141.00	15.87	0.01	0.11	130.00	132.21	130.00	15.90	0.01	0.12	43.00	16.00	0.00	11.00	13.94	84636.00	0.74	142.67	140.00
1	6	8	6186.00	5105.00	147.00	-50	Spot (Block1, Row8, Column6)	149.56	150.00	11.08	0.00	0.07	135.00	137.27	135.00	17.50	0.01	0.13	42.00	1.00	0.00	15.00	14.56	88242.00	0.70	138.78	139.00
1	7	8	6445.00	5114.00	203.30	0	Spot (Block1, Row8, Column7)	153.36	153.00	14.86	0.00	0.10	137.00	139.65	137.00	16.79	0.01	0.12	49.00	13.00	0.00	16.00	16.36	181271.00	0.82	143.12	143.00
1	8	8	6784.00	5121.00	169.70	0	Spot (Block1, Row8, Column8)	194.55	195.00	20.49	0.00	0.11	145.00	146.89	145.00	18.34	0.01	0.12	93.00	75.00	0.00	50.00	49.55	156610.00	2.60	156.53	157.00
2	1	1	9193.00	3004.00	151.30	0	Spot (Block2, Row1, Column1)	1836.15	1695.00	857.08	0.03	0.47	50.00	52.61	50.00	15.46	0.02	0.29	100.00	100.00	0.00	1645.00	1786.15	1154941.00	115.38	399.93	275.00
2	2	1	9506.00	3030.00	135.55	0	Spot (Block2, Row1, Column2)	62.97	62.00	7.85	0.01	0.12	49.00	50.55	49.00	12.96	0.01	0.26	54.00	7.00	0.00	13.00	13.97	31168.00	0.96	55.63	55.00
2	3	1	9732.00	2997.00	147.00	-50	Spot (Block2, Row1, Column3)	47.27	47.00	11.02	0.00	0.23	52.00	51.81	52.00	11.37	0.00	0.22	9.00	0.00	0.00	-5.00	-4.73	28127.00	-0.40	47.66	47.00
2	4	1	10032.00	2997.00	147.00	-50	Spot (Block2, Row1, Column4)	50.10	49.00	8.45	0.01	0.17	51.00	50.91	51.00	10.64	0.00	0.21	9.00	0.00	0.00	-2.00	-0.90	29809.00	-0.08	48.61	43.00
2	5	1	10333.00	2997.00	147.00	-50	Spot (Block2, Row1, Column5)	51.97	51.00	11.83	0.01	0.23	51.00	51.23	51.00	10.77	0.00	0.21	21.00	6.00	0.00	0.00	0.97	30868.00	0.07	52.70	53.50
2	6	1	10633.00	2997.00	147.00	-50	Spot (Block2, Row1, Column6)	46.58	45.00	11.46	0.01	0.25	50.00	51.15	50.00	11.35	0.01	0.22	11.00	1.00	0.00	-5.00	-3.42	27619.00	-0.40	50.32	49.00
2	7	1	10933.00	2997.00	147.00	-50	Spot (Block2, Row1, Column7)	51.32	53.00	10.30	0.01	0.20	50.00	50.59	50.00	11.74	0.01	0.23	15.00	0.00	0.00	3.00	1.32	30276.00	0.06	48.73	48.00
2	8	1	11243.00	3015.00	237.15	0	Spot (Block2, Row1, Column8)	57.88	59.00	10.30	0.01	0.18	48.00	49.08	48.00	13.04	0.01	0.27	38.00	4.00	0.00	11.00	9.88	93652.00	0.67	51.87	50.00
2	1	2	9131.00	3296.00	147.00	-50	Spot (Block2, Row2, Column1)	52.28	54.00	10.99	0.01	0.21	50.00	51.07	50.00	12.66	0.01	0.25	19.00	0.00	0.00	4.00	2.28	30843.00	0.10	50.71	50.50
2	2	2	9432.00	3296.00	147.00	-50	Spot (Block2, Row2, Column2)	48.34	49.00	9.24	0.01	0.19	49.00	49.70	49.00	11.42	0.01	0.23	9.00	0.00	0.00	0.00	-0.66	28715.00	-0.12	47.67	49.00
2	3	2	9732.00	3296.00	147.00	-50	Spot (Block2, Row2, Column3)	49.59	47.00	11.39	0.02	0.23	47.00	48.18	47.00	10.84	0.01	0.22	32.00	3.00	0.00	0.00	2.59	29556.00	0.13	49.86	48.50
2	4	2	10032.00	3297.00	147.00	-50	Spot (Block2, Row2, Column4)	53.56	52.00	10.09	0.01	0.19	48.00	49.38	48.00	11.43	0.01	0.23	30.00	5.00	0.00	4.00	5.56	31868.00	0.37	48.16	47.00
2	5	2	10333.00	3297.00	147.00	-50	Spot (Block2, Row2, Column5)	50.76	50.00	9.98	0.01	0.20	49.00	49.65	49.00	10.91	0.01	0.22	22.00	2.00	0.00	1.00	1.76	30252.00	0.10	50.82	51.00
2	6	2	10633.00	3297.00	147.00	-50	Spot (Block2, Row2, Column6)	53.86	54.00	7.58	0.00	0.14	51.00	51.42	51.00	11.27	0.00	0.22	13.00	0.00	0.00	3.00	2.86	31990.00	0.22	52.62	53.00
2	7	2	10886.00	3288.00	155.95	0	Spot (Block2, Row2, Column7)	64.53	67.00	11.90	0.02	0.18	52.00	51.97	52.00	12.19	0.00	0.23	56.00	16.00	0.00	15.00	12.53	43109.00	1.03	56.48	59.00
2	8	2	11233.00	3297.00	147.00	-50	Spot (Block2, Row2, Column8)	56.67	54.00	11.16	0.02	0.20	49.00	49.90	49.00	12.23	0.01	0.25	31.00	10.00	0.00	5.00	7.67	33491.00	0.55	53.40	52.00
2	1	3	9131.00	3596.00	147.00	-50	Spot (Block2, Row3, Column1)	49.80	50.00	10.75	0.00	0.22	52.00	51.33	52.00	11.74	0.01	0.23	11.00	0.00	0.00	-2.00	-2.20	29232.00	-0.13	49.04	50.00
2	2	3	9432.00	3596.00	147.00	-50	Spot (Block2, Row3, Column2)	51.63	50.00	9.79	0.01	0.19	51.00	51.23	51.00	11.57	0.00	0.23	15.00	0.00	0.00	-1.00	0.63	30566.00	0.04	52.87	52.00
2	3	3	9732.00	3596.00	147.00	-50	Spot (Block2, Row3, Column3)	49.16	49.00	9.75	0.00	0.20	48.00	49.25	48.00	11.98	0.01	0.24	17.00	0.00	0.00	1.00	1.16	29202.00	-0.01	44.71	43.00
2	4	3	10032.00	3596.00	147.00	-50	Spot (Block2, Row3, Column4)	53.09	51.00	10.14	0.02	0.19	47.00	49.14	47.00	12.05	0.02	0.25	25.00	5.00	0.00	4.00	6.09	31537.00	0.33	59.78	60.00
2	5	3	10332.00	3597.00	147.00	-50	Spot (Block2, Row3, Column5)	48.60	49.00	9.68	0.00	0.20	53.00	52.47	53.00	11.19	0.00	0.21	4.00	0.00	0.00	-4.00	-4.40	28966.00	-0.35	53.59	54.00
2	6	3	10633.00	3597.00	147.00	-50	Spot (Block2, Row3, Column6)	44.94	45.00	6.87	0.00	0.15	52.00	52.03	52.00	11.46	0.00	0.22	0.00	0.00	0.00	-7.00	-7.06	26693.00	-0.62	48.73	49.50
2	7	3	10933.00	3597.00	147.00	-50	Spot (Block2, Row3, Column7)	45.97	45.00	9.26	0.01	0.20	51.00	50.66	51.00	11.36	0.00	0.22	3.00	0.00	0.00	-6.00	-5.03	27306.00	-0.41	49.28	49.00
2	8	3	11233.00	3597.00	147.00	-50	Spot (Block2, Row3, Column8)	48.66	48.00	9.21	0.01	0.19	51.00	51.25	51.00	10.71	0.00	0.21	8.00	0.00	0.00	-3.00	-2.34	28707.00	-0.24	51.21	51.50
2	1	4	9131.00	3896.00	147.00	-50	Spot (Block2, Row4, Column1)	42.50	39.00	14.48	0.04	0.34	51.00	51.46	51.00	11.59	0.00	0.23	12.00	0.00	0.00	-12.00	-8.50	24950.00	-0.77	47.94	45.00
2	2	4	9431.00	3896.00	147.00	-50	Spot (Block2, Row4, Column2)	46.23	45.00	12.32	0.01	0.27	50.00	50.91	50.00	11.53	0.01	0.23	13.00	1.00	0.00	-5.00	-3.77	27278.00	-0.41	52.50	52.00
2	3	4	9732.00	3896.00	147.00	-50	Spot (Block2, Row4, Column3)	48.28	46.00	9.83	0.02	0.20	48.00	49.44	48.00	12.16	0.01	0.25	16.00	0.00	0.00	-2.00	0.28	28531.00	-0.10	51.62	50.50
2	4	4	10032.00	3896.00	147.00	-50	Spot (Block2, Row4, Column4)	49.58	50.00	8.55	0.00	0.17	49.00	50.48	49.00	12.06	0.01	0.24	8.00	0.00	0.00	1.00	0.58	29401.00	-0.07	50.88	51.00
2	5	4	10349.00	3829.00	177.45	0	Spot (Block2, Row4, Column5)	60.93	61.00	11.34	0.00	0.19	50.00	50.64	50.00	11.13	0.01	0.22	48.00	16.00	0.00	11.00	10.93	53493.00	0.92	52.52	53.00
2	6	4	10633.00	3896.00	147.00	-50	Spot (Block2, Row4, Column6)	45.68	45.00	7.57	0.01	0.17	50.00	49.97	50.00	11.46	0.00	0.23	2.00	0.00	0.00	-5.00	-4.32	27136.00	-0.37	48.24	47.00
2	7	4	10933.00	3897.00	147.00	-50	Spot (Block2, Row4, Column7)	44.27	43.00	10.72	0.01	0.24	49.00	49.23	49.00	10.65	0.00	0.22	11.00	0.00	0.00	-6.00	-4.73	26294.00	-0.47	45.43	45.00
2	8	4	11294.00	3923.00	170.65	0	Spot (Block2, Row4, Column8)	70.70	71.00	11.40	0.00	0.16	51.00	51.28	51.00	11.23	0.00	0.22	79.00	37.00	0.00	20.00	19.70	57335.00	1.73	58.74	61.00
2	1	5	9131.00	4196.00	147.00	-50	Spot (Block2, Row5, Column1)	54.69	54.00	10.25	0.01	0.19	53.00	52.17	53.00	11.51	0.01	0.22	18.00	1.00	0.00	1.00	1.69	32047.00	0.22	47.85	46.00
2	2	5	9431.00	4196.00	147.00	-50	Spot (Block2, Row5, Column2)	46.54	45.00	10.84	0.01	0.23	52.00	52.51	52.00	10.48	0.00	0.20	9.00	0.00	0.00	-7.00	-5.46	27366.00	-0.57	51.47	54.00
2	3	5	9732.00	4196.00	147.00	-50	Spot (Block2, Row5, Column3)	43.06	41.00	9.78	0.02	0.23	49.00	50.18	49.00	11.50	0.01	0.23	6.00	0.00	0.00	-8.00	-5.94	25446.00	-0.62	45.46	45.00
2	4	5	10032.00	4196.00	147.00	-50	Spot (Block2, Row5, Column4)	57.13	59.00	10.96	0.01	0.19	50.00	49.39	50.00	11.07	0.01	0.22	37.00	7.00	0.00	9.00	7.13	33709.00	0.70	47.54	49.00
2	5	5	10332.00	4196.00	147.00	-50	Spot (Block2, Row5, Column5)	55.51	55.00	14.14	0.00	0.25	49.00	49.35	49.00	11.58	0.00	0.23	42.00	12.00	0.00	6.00	6.51	32804.00	0.53	51.49	52.00
2	6	5	10632.00	4196.00	147.00	-50	Spot (Block2, Row5, Column6)	48.63	47.00	9.05	0.01	0.19	49.00	49.74	49.00	11.98	0.01	0.24	12.00	0.00	0.00	-2.00	-0.37	28886.00	-0.09	47.01	46.00
2	7	5	10933.00	4196.00	147.00	-50	Spot (Block2, Row5, Column7)	51.09	48.00	12.61	0.03	0.25	52.00	51.12	52.00	11.36	0.01	0.22	23.00	3.00	0.00	-4.00	-0.91	30141.00	-0.00	57.11	59.00
2	8	5	11233.00	4196.00	147.00	-50	Spot (Block2, Row5, Column8)	55.51	57.00	12.55	0.01	0.23	50.00	50.40	50.00	11.72	0.00	0.23	33.00	7.00	0.00	7.00	5.51	32748.00	0.44	52.10	52.00
2	1	6	9131.00	4495.00	147.00	-50	Spot (Block2, Row6, Column1)	58.31	60.00	11.06	0.01	0.19	52.00	51.37	52.00	10.69	0.01	0.21	41.00	4.00	0.00	8.00	6.31	34288.00	0.65	50.65	52.00
2	2	6	9431.00	4495.00	147.00	-50	Spot (Block2, Row6, Column2)	48.34	47.00	10.04	0.01	0.21	51.00	50.96	51.00	10.56	0.00	0.21	11.00	0.00	0.00	-4.00	-2.66	28523.00	-0.25	46.82	44.50
2	3	6	9731.00	4496.00	147.00	-50	Spot (Block2, Row6, Column3)	46.84	46.00	8.06	0.01	0.17	48.00	49.04	48.00	11.46	0.01	0.23	5.00	1.00	0.00	-2.00	-1.16	27681.00	-0.19	45.75	43.00
2	4	6	10032.00	4496.00	147.00	-50	Spot (Block2, Row6, Column4)	53.90	54.00	7.83	0.00	0.15	49.00	49.94	49.00	11.71	0.01	0.23	17.00	0.00	0.00	5.00	4.90	31802.00	0.34	54.35	54.00
2	5	6	10332.00	4496.00	147.00	-50	Spot (Block2, Row6, Column5)	53.55	55.00	10.76	0.01	0.20	52.00	52.12	52.00	11.76	0.00	0.23	22.00	0.00	0.00	3.00	1.55	31646.00	0.12	55.88	57.00
2	6	6	10632.00	4496.00	147.00	-50	Spot (Block2, Row6, Column6)	47.16	45.00	10.08	0.02	0.21	53.00	52.27	53.00	11.84	0.01	0.23	7.00	0.00	0.00	-8.00	-5.84	27873.00	-0.43	51.08	51.00
2	7	6	10933.00	4496.00	147.00	-50	Spot (Block2, Row6, Column7)	46.39	45.00	8.83	0.01	0.19	53.00	52.58	53.00	11.66	0.00	0.22	1.00	0.00	0.00	-8.00	-6.61	27370.00	-0.53	47.80	47.00
2	8	6	11233.00	4496.00	147.00	-50	Spot (Block2, Row6, Column8)	47.06	46.00	9.27	0.01	0.20	51.00	51.15	51.00	11.37	0.00	0.22	7.00	0.00	0.00	-5.00	-3.94	27763.00	-0.36	50.44	47.00
2	1	7	9131.00	4795.00	147.00	-50	Spot (Block2, Row7, Column1)	54.59	55.00	11.23	0.00	0.21	54.00	54.71	54.00	12.01	0.01	0.22	16.00	0.00	0.00	1.00	0.59	32156.00	-0.01	52.92	55.00
2	2	7	9431.00	4795.00	147.00	-50	Spot (Block2, Row7, Column2)	46.13	44.00	12.50	0.02	0.27	54.00	53.75	54.00	11.33	0.00	0.21	3.00	0.00	0.00	-10.00	-7.87	27168.00	-0.67	53.48	53.00
2	3	7	9731.00	4795.00	147.00	-50	Spot (Block2, Row7, Column3)	47.60	48.00	10.69	0.00	0.22	48.00	49.03	48.00	11.90	0.01	0.24	17.00	0.00	0.00	0.00	-0.40	28132.00	-0.12	42.71	44.00
2	4	7	10032.00	4795.00	147.00	-50	Spot (Block2, Row7, Column4)	41.86	40.00	13.15	0.02	0.31	51.00	51.78	51.00	12.44	0.01	0.24	8.00	4.00	0.00	-11.00	-9.14	24612.00	-0.80	49.49	45.50
2	5	7	10332.00	4796.00	147.00	-50	Spot (Block2, Row7, Column5)	45.29	43.00	12.17	0.02	0.27	53.00	53.37	53.00	11.27	0.00	0.21	6.00	1.00	0.00	-10.00	-7.71	26724.00	-0.72	55.12	57.00
2	6	7	10632.00	4796.00	147.00	-50	Spot (Block2, Row7, Column6)	45.42	45.00	9.01	0.00	0.20	51.00	50.75	51.00	10.41	0.00	0.21	4.00	0.00	0.00	-6.00	-5.58	26888.00	-0.51	46.98	47.00
2	7	7	10932.00	4796.00	147.00	-50	Spot (Block2, Row7, Column7)	58.18	58.00	11.03	0.00	0.19	54.00	53.18	54.00	11.46	0.01	0.22	26.00	6.00	0.00	4.00	4.18	34441.00	0.44	56.79	58.00
2	8	7	11233.00	4796.00	147.00	-50	Spot (Block2, Row7, Column8)	53.58	55.00	10.66	0.01	0.20	54.00	53.15	54.00	11.26	0.01	0.21	11.00	0.00	0.00	1.00	-0.42	31505.00	0.04	53.27	55.00
2	1	8	9192.00	5108.00	124.10	0	Spot (Block2, Row8, Column1)	1509.00	1493.00	365.03	0.00	0.24	56.00	58.12	56.00	17.44	0.02	0.30	100.00	100.00	0.00	1437.00	1453.00	614161.00	83.17	476.59	443.00
2	2	8	9431.00	5095.00	147.00	-50	Spot (Block2, Row8, Column2)	54.29	52.00	11.34	0.02	0.21	57.00	58.16	57.00	15.51	0.01	0.27	8.00	0.00	0.00	-5.00	-2.71	31870.00	-0.25	55.99	52.00
2	3	8	9731.00	5095.00	147.00	-50	Spot (Block2, Row8, Column3)	51.48	51.00	9.90	0.00	0.19	53.00	52.95	53.00	11.84	0.00	0.22	10.00	0.00	0.00	-2.00	-1.52	30376.00	-0.12	48.01	47.00
2	4	8	10031.00	5095.00	147.00	-50	Spot (Block2, Row8, Column4)	55.90	58.00	11.87	0.02	0.21	54.00	52.99	54.00	11.41	0.01	0.22	21.00	3.00	0.00	4.00	1.90	32926.00	0.25	56.15	57.00
2	5	8	10332.00	5095.00	147.00	-50	Spot (Block2, Row8, Column5)	59.49	61.00	8.41	0.01	0.14	54.00	53.50	54.00	10.93	0.00	0.20	30.00	0.00	0.00	7.00	5.49	35042.00	0.55	56.53	57.00
2	6	8	10632.00	5095.00	147.00	-50	Spot (Block2, Row8, Column6)	45.83	46.00	12.94	0.00	0.28	54.00	53.65	54.00	10.51	0.00	0.20	9.00	0.00	0.00	-8.00	-8.17	27042.00	-0.74	51.13	54.50
2	7	8	10932.00	5096.00	147.00	-50	Spot (Block2, Row8, Column7)	56.09	57.00	9.70	0.01	0.17	56.00	55.18	56.00	11.42	0.01	0.21	11.00	0.00	0.00	1.00	0.09	33148.00	0.08	49.32	50.00
2	8	8	11294.00	5106.00	165.50	0	Spot (Block2, Row8, Column8)	120.99	119.00	26.26	0.01	0.22	54.00	53.30	54.00	12.16	0.01	0.23	99.00	97.00	0.00	65.00	66.99	92438.00	5.57	78.49	77.00
3	1	1	13693.00	3000.00	154.80	0	Spot (Block3, Row1, Column1)	2103.72	2075.00	1023.65	0.01	0.49	61.00	61.01	61.00	14.55	0.00	0.24	100.00	100.00	0.00	2014.00	2042.72	1380038.00	140.40	477.14	380.00
3	2	1	13987.00	3004.00	147.00	-50	Spot (Block3, Row1, Column2)	69.65	70.00	6.62	0.00	0.10	59.00	58.75	59.00	12.34	0.00	0.21	42.00	0.00	0.00	11.00	10.65	40953.00	0.88	68.56	69.00
3	3	1	14287.00	3004.00	147.00	-50	Spot (Block3, Row1, Column3)	55.93	56.00	9.45	0.00	0.17	56.00	55.83	56.00	10.73	0.00	0.19	13.00	0.00	0.00	0.00	-0.07	32884.00	0.01	56.18	57.00
3	4	1	14588.00	3004.00	147.00	-50	Spot (Block3, Row1, Column4)	54.59	55.00	11.79	0.00	0.22	58.00	57.76	58.00	11.92	0.00	0.21	11.00	0.00	0.00	-3.00	-3.41	32042.00	-0.27	55.08	56.00
3	5	1	14888.00	3004.00	147.00	-50	Spot (Block3, Row1, Column5)	61.37	63.00	9.54	0.01	0.16	58.00	57.04	58.00	10.58	0.01	0.19	24.00	0.00	0.00	5.00	3.37	36210.00	0.41	56.04	58.00
3	6	1	15188.00	3005.00	147.00	-50	Spot (Block3, Row1, Column6)	69.80	73.00	14.28	0.02	0.20	58.00	57.76	58.00	11.03	0.00	0.19	62.00	21.00	0.00	15.00	11.80	41252.00	1.09	62.83	65.00
3	7	1	15488.00	3005.00	147.00	-50	Spot (Block3, Row1, Column7)	58.87	58.00	11.65	0.01	0.20	58.00	57.19	58.00	10.63	0.01	0.19	25.00	3.00	0.00	0.00	0.87	34614.00	0.16	53.01	50.50
3	8	1	15782.00	2982.00	143.90	0	Spot (Block3, Row1, Column8)	77.89	79.00	9.97	0.01	0.13	58.00	57.16	58.00	12.25	0.01	0.21	78.00	31.00	0.00	21.00	19.89	43461.00	1.69	59.93	60.00
3	1	2	13758.00	3255.00	211.35	0	Spot (Block3, Row2, Column1)	65.35	66.00	8.49	0.00	0.13	59.00	58.73	59.00	14.70	0.00	0.25	15.00	0.00	0.00	7.00	6.35	83391.00	0.45	60.91	61.50
3	2	2	13987.00	3304.00	147.00	-50	Spot (Block3, Row2, Column2)	56.66	56.00	8.87	0.01	0.16	57.00	56.87	57.00	11.55	0.00	0.20	12.00	0.00	0.00	-1.00	-0.34	33318.00	-0.02	55.54	56.00
3	3	2	14287.00	3304.00	147.00	-50	Spot (Block3, Row2, Column3)	53.51	55.00	10.51	0.01	0.20	57.00	56.69	57.00	11.88	0.00	0.21	3.00	0.00	0.00	-2.00	-3.49	31518.00	-0.27	49.39	47.00
3	4	2	14587.00	3304.00	147.00	-50	Spot (Block3, Row2, Column4)	56.60	56.00	7.39	0.00	0.13	58.00	56.85	58.00	12.01	0.01	0.21	3.00	0.00	0.00	-2.00	-1.40	33281.00	-0.02	59.80	60.00
3	5	2	14888.00	3304.00	147.00	-50	Spot (Block3, Row2, Column5)	59.34	61.00	9.69	0.01	0.16	57.00	56.45	57.00	10.26	0.00	0.18	19.00	0.00	0.00	4.00	2.34	34950.00	0.28	58.90	61.00
3	6	2	15188.00	3304.00	147.00	-50	Spot (Block3, Row2, Column6)	65.56	68.00	10.50	0.02	0.16	55.00	54.95	55.00	10.73	0.00	0.20	57.00	12.00	0.00	13.00	10.56	38683.00	0.99	55.91	56.50
3	7	2	15495.00	3335.00	175.55	0	Spot (Block3, Row2, Column7)	69.22	70.00	10.80	0.00	0.16	55.00	54.82	55.00	10.53	0.00	0.19	68.00	24.00	0.00	15.00	14.22	59740.00	1.37	65.24	66.00
3	8	2	15818.00	3346.00	242.35	0	Spot (Block3, Row2, Column8)	61.30	63.00	9.65	0.01	0.16	54.00	53.69	54.00	11.15	0.00	0.21	38.00	2.00	0.00	9.00	7.30	103717.00	0.68	53.81	55.00
3	1	3	13686.00	3603.00	147.00	-50	Spot (Block3, Row3, Column1)	67.69	69.00	10.33	0.01	0.15	56.00	56.18	56.00	12.18	0.00	0.22	50.00	8.00	0.00	13.00	11.69	39939.00	0.95	63.09	64.00
3	2	3	13987.00	3604.00	147.00	-50	Spot (Block3, Row3, Column2)	54.74	55.00	7.75	0.00	0.14	57.00	56.32	57.00	11.85	0.01	0.21	2.00	0.00	0.00	-2.00	-2.26	32297.00	-0.13	53.07	53.00
3	3	3	14287.00	3604.00	147.00	-50	Spot (Block3, Row3, Column3)	58.01	59.00	10.74	0.01	0.19	57.00	56.39	57.00	12.29	0.00	0.22	14.00	0.00	0.00	2.00	1.01	34226.00	0.13	55.03	53.00
3	4	3	14587.00	3604.00	147.00	-50	Spot (Block3, Row3, Column4)	59.95	62.00	12.01	0.01	0.20	56.00	55.67	56.00	12.00	0.00	0.22	30.00	1.00	0.00	6.00	3.95	35248.00	0.36	53.78	56.00
3	5	3	14888.00	3604.00	147.00	-50	Spot (Block3, Row3, Column5)	53.13	53.00	11.05	0.00	0.21	57.00	56.81	57.00	10.18	0.00	0.18	10.00	0.00	0.00	-4.00	-3.87	31240.00	-0.36	58.62	61.00
3	6	3	15188.00	3604.00	147.00	-50	Spot (Block3, Row3, Column6)	63.98	63.00	11.21	0.01	0.18	57.00	56.09	57.00	10.44	0.01	0.19	37.00	13.00	0.00	6.00	6.98	37747.00	0.76	64.80	65.00
3	7	3	15488.00	3604.00	147.00	-50	Spot (Block3, Row3, Column7)	48.57	48.00	8.46	0.01	0.17	58.00	56.54	58.00	10.87	0.01	0.19	1.00	0.00	0.00	-10.00	-9.43	28605.00	-0.73	54.66	55.00
3	8	3	15788.00	3604.00	147.00	-50	Spot (Block3, Row3, Column8)	55.71	57.00	15.11	0.01	0.27	58.00	56.84	58.00	11.26	0.01	0.20	26.00	1.00	0.00	-1.00	-2.29	32699.00	-0.10	56.20	58.00
3	1	4	13686.00	3903.00	147.00	-50	Spot (Block3, Row4, Column1)	56.36	57.00	9.83	0.00	0.17	56.00	55.56	56.00	11.58	0.00	0.21	14.00	0.00	0.00	1.00	0.36	33083.00	0.07	58.38	60.00
3	2	4	13987.00	3903.00	147.00	-50	Spot (Block3, Row4, Column2)	52.94	51.00	11.68	0.02	0.22	56.00	55.56	56.00	11.14	0.00	0.20	14.00	0.00	0.00	-5.00	-3.06	31286.00	-0.24	48.03	49.00
3	3	4	14287.00	3903.00	147.00	-50	Spot (Block3, Row4, Column3)	60.37	61.00	8.39	0.00	0.14	56.00	55.81	56.00	10.83	0.00	0.19	22.00	1.00	0.00	5.00	4.37	35617.00	0.42	60.90	61.00
3	4	4	14587.00	3904.00	147.00	-50	Spot (Block3, Row4, Column4)	54.81	56.00	10.27	0.01	0.19	54.00	53.70	54.00	11.47	0.00	0.21	15.00	2.00	0.00	2.00	0.81	32390.00	0.10	62.55	63.00
3	5	4	14887.00	3904.00	147.00	-50	Spot (Block3, Row4, Column5)	57.18	57.00	9.80	0.00	0.17	55.00	54.98	55.00	11.26	0.00	0.20	18.00	2.00	0.00	2.00	2.18	33620.00	0.20	56.34	57.00
3	6	4	15188.00	3904.00	147.00	-50	Spot (Block3, Row4, Column6)	51.39	49.00	11.39	0.02	0.22	57.00	56.04	57.00	11.28	0.01	0.20	12.00	0.00	0.00	-8.00	-5.61	30323.00	-0.41	55.07	56.00
3	7	4	15488.00	3904.00	147.00	-50	Spot (Block3, Row4, Column7)	65.96	66.00	9.13	0.00	0.14	59.00	57.62	59.00	10.65	0.01	0.18	33.00	5.00	0.00	7.00	6.96	38919.00	0.78	62.94	63.00
3	8	4	15819.00	3909.00	126.55	0	Spot (Block3, Row4, Column8)	87.43	87.00	12.30	0.00	0.14	59.00	58.16	59.00	10.67	0.01	0.18	92.00	70.00	0.00	28.00	28.43	37508.00	2.74	74.50	77.00
3	1	5	13686.00	4203.00	147.00	-50	Spot (Block3, Row5, Column1)	47.29	48.00	12.26	0.01	0.26	57.00	55.89	57.00	11.70	0.01	0.21	2.00	0.00	0.00	-9.00	-9.71	27856.00	-0.73	50.88	52.00
3	2	5	13986.00	4203.00	147.00	-50	Spot (Block3, Row5, Column2)	61.32	61.00	10.21	0.00	0.17	56.00	55.37	56.00	10.98	0.00	0.20	28.00	7.00	0.00	5.00	5.32	36120.00	0.54	55.87	54.00
3	3	5	14287.00	4203.00	147.00	-50	Spot (Block3, Row5, Column3)	54.31	56.00	9.89	0.01	0.18	55.00	55.18	55.00	10.99	0.00	0.20	9.00	0.00	0.00	1.00	-0.69	32042.00	-0.08	49.89	49.00
3	4	5	14587.00	4203.00	147.00	-50	Spot (Block3, Row5, Column4)	58.40	59.00	8.72	0.00	0.15	55.00	54.34	55.00	11.78	0.01	0.22	18.00	0.00	0.00	4.00	3.40	34574.00	0.34	56.43	56.00
3	5	5	14887.00	4203.00	147.00	-50	Spot (Block3, Row5, Column5)	47.11	45.00	12.57	0.02	0.27	55.00	54.25	55.00	11.51	0.01	0.21	7.00	0.00	0.00	-10.00	-7.89	27797.00	-0.62	51.56	49.00
3	6	5	15188.00	4204.00	147.00	-50	Spot (Block3, Row5, Column6)	52.23	50.00	10.95	0.02	0.21	56.00	55.00	56.00	11.16	0.01	0.20	10.00	1.00	0.00	-6.00	-3.77	30866.00	-0.25	58.43	58.00
3	7	5	15488.00	4204.00	147.00	-50	Spot (Block3, Row5, Column7)	55.52	57.00	11.99	0.01	0.22	57.00	55.34	57.00	11.81	0.01	0.21	15.00	0.00	0.00	0.00	-1.48	32758.00	0.02	55.53	59.00
3	8	5	15788.00	4204.00	147.00	-50	Spot (Block3, Row5, Column8)	54.53	54.00	9.76	0.00	0.18	57.00	56.75	57.00	11.26	0.00	0.20	6.00	0.00	0.00	-3.00	-2.47	32012.00	-0.20	58.30	60.00
3	1	6	13686.00	4503.00	147.00	-50	Spot (Block3, Row6, Column1)	54.53	54.00	8.42	0.00	0.15	57.00	56.14	57.00	12.25	0.01	0.22	2.00	0.00	0.00	-3.00	-2.47	32007.00	-0.13	52.91	53.00
3	2	6	13986.00	4503.00	147.00	-50	Spot (Block3, Row6, Column2)	59.34	60.00	9.61	0.00	0.16	56.00	55.72	56.00	11.66	0.00	0.21	22.00	0.00	0.00	4.00	3.34	34954.00	0.31	61.44	62.00
3	3	6	14287.00	4503.00	147.00	-50	Spot (Block3, Row6, Column3)	54.40	56.00	11.38	0.01	0.21	55.00	54.20	55.00	11.13	0.01	0.21	17.00	1.00	0.00	1.00	-0.60	32203.00	0.02	55.86	57.00
3	4	6	14587.00	4503.00	147.00	-50	Spot (Block3, Row6, Column4)	54.01	54.00	10.78	0.00	0.20	54.00	53.73	54.00	11.48	0.00	0.21	17.00	0.00	0.00	0.00	0.01	31917.00	0.02	54.46	54.00
3	5	6	14965.00	4487.00	197.20	0	Spot (Block3, Row6, Column5)	60.34	60.00	10.28	0.00	0.17	54.00	54.08	54.00	11.61	0.00	0.21	34.00	4.00	0.00	6.00	6.34	66017.00	0.54	55.56	54.50
3	6	6	15187.00	4503.00	147.00	-50	Spot (Block3, Row6, Column6)	66.70	68.00	8.73	0.01	0.13	57.00	55.98	57.00	11.49	0.01	0.21	46.00	4.00	0.00	11.00	9.70	39419.00	0.93	56.92	56.00
3	7	6	15488.00	4503.00	147.00	-50	Spot (Block3, Row6, Column7)	48.49	47.00	11.70	0.01	0.24	55.00	54.71	55.00	11.88	0.00	0.22	11.00	0.00	0.00	-8.00	-6.51	28658.00	-0.52	54.34	54.00
3	8	6	15788.00	4504.00	147.00	-50	Spot (Block3, Row6, Column8)	55.83	59.00	15.45	0.02	0.28	55.00	54.93	55.00	11.24	0.00	0.20	31.00	6.00	0.00	4.00	0.83	32828.00	0.08	54.83	58.00
3	1	7	13686.00	4802.00	147.00	-50	Spot (Block3, Row7, Column1)	58.27	58.00	10.51	0.00	0.18	55.00	55.51	55.00	12.42	0.00	0.22	21.00	1.00	0.00	3.00	3.27	34381.00	0.22	56.55	57.00
3	2	7	13986.00	4803.00	147.00	-50	Spot (Block3, Row7, Column2)	60.45	61.00	9.11	0.00	0.15	56.00	55.86	56.00	11.64	0.00	0.21	22.00	1.00	0.00	5.00	4.45	35728.00	0.39	56.92	57.00
3	3	7	14286.00	4803.00	147.00	-50	Spot (Block3, Row7, Column3)	49.85	53.00	11.47	0.03	0.23	56.00	55.13	56.00	11.28	0.01	0.20	0.00	0.00	0.00	-3.00	-6.15	29509.00	-0.47	51.10	51.50
3	4	7	14587.00	4803.00	147.00	-50	Spot (Block3, Row7, Column4)	58.61	60.00	11.01	0.01	0.19	53.00	52.93	53.00	11.22	0.00	0.21	32.00	5.00	0.00	7.00	5.61	34814.00	0.51	55.88	57.00
3	5	7	14887.00	4803.00	147.00	-50	Spot (Block3, Row7, Column5)	51.84	51.00	8.52	0.01	0.16	54.00	53.91	54.00	11.70	0.00	0.22	7.00	0.00	0.00	-3.00	-2.16	30689.00	-0.18	49.05	50.00
3	6	7	15187.00	4803.00	147.00	-50	Spot (Block3, Row7, Column6)	55.41	56.00	11.30	0.00	0.20	55.00	54.58	55.00	11.14	0.00	0.20	19.00	1.00	0.00	1.00	0.41	32746.00	0.07	53.57	53.00
3	7	7	15488.00	4803.00	147.00	-50	Spot (Block3, Row7, Column7)	52.68	53.00	15.43	0.00	0.29	56.00	55.50	56.00	11.60	0.00	0.21	21.00	1.00	0.00	-3.00	-3.32	31132.00	-0.24	49.85	47.00
3	8	7	15788.00	4803.00	147.00	-50	Spot (Block3, Row7, Column8)	57.37	58.00	9.61	0.00	0.17	61.00	60.34	61.00	11.57	0.00	0.19	6.00	0.00	0.00	-3.00	-3.63	33675.00	-0.26	55.78	55.00
3	1	8	13689.00	5101.00	125.25	0	Spot (Block3, Row8, Column1)	2748.48	1697.00	5237.46	0.21	1.91	55.00	56.80	55.00	17.15	0.01	0.30	100.00	100.00	0.24	1642.00	2693.48	1154360.00	156.98	586.13	342.00
3	2	8	13986.00	5102.00	147.00	-50	Spot (Block3, Row8, Column2)	52.99	56.00	13.88	0.02	0.26	54.00	54.40	54.00	16.11	0.00	0.30	8.00	0.00	0.00	2.00	-1.01	31371.00	-0.09	53.34	57.00
3	3	8	14286.00	5103.00	147.00	-50	Spot (Block3, Row8, Column3)	51.43	52.00	9.36	0.00	0.18	55.00	53.98	55.00	12.23	0.01	0.23	3.00	0.00	0.00	-3.00	-3.57	30547.00	-0.21	51.56	52.00
3	4	8	14587.00	5103.00	147.00	-50	Spot (Block3, Row8, Column4)	59.32	61.00	12.39	0.01	0.21	56.00	55.03	56.00	12.54	0.01	0.23	28.00	0.00	0.00	5.00	3.32	35295.00	0.34	55.45	55.00
3	5	8	14887.00	5103.00	147.00	-50	Spot (Block3, Row8, Column5)	51.36	50.00	12.05	0.01	0.23	56.00	55.61	56.00	13.10	0.00	0.24	8.00	1.00	0.00	-6.00	-4.64	30506.00	-0.32	56.05	58.00
3	6	8	15187.00	5103.00	147.00	-50	Spot (Block3, Row8, Column6)	58.99	58.00	12.79	0.01	0.22	57.00	56.67	57.00	11.68	0.00	0.21	22.00	7.00	0.00	1.00	1.99	34981.00	0.20	56.47	56.00
3	7	8	15487.00	5103.00	147.00	-50	Spot (Block3, Row8, Column7)	58.75	58.00	7.96	0.01	0.14	59.00	58.20	59.00	11.24	0.01	0.19	8.00	0.00	0.00	-1.00	-0.25	34719.00	0.05	60.24	60.50
3	8	8	15805.00	5101.00	135.85	0	Spot (Block3, Row8, Column8)	128.00	129.50	25.51	0.01	0.20	63.00	62.28	63.00	11.20	0.00	0.18	99.00	97.00	0.00	66.50	65.00	63746.00	5.87	88.32	88.00
4	1	1	18193.00	2996.00	154.30	0	Spot (Block4, Row1, Column1)	2658.94	2516.50	1139.30	0.02	0.43	178.00	176.90	178.00	26.22	0.00	0.15	100.00	100.00	0.00	2338.50	2480.94	1738949.00	94.66	776.65	639.50
4	2	1	18513.00	2981.00	109.85	0	Spot (Block4, Row1, Column2)	210.62	210.00	14.48	0.00	0.07	177.00	176.39	177.00	21.36	0.00	0.12	79.00	25.00	0.00	33.00	33.62	66134.00	1.60	195.50	195.00
4	3	1	18787.00	3048.00	124.85	0	Spot (Block4, Row1, Column3)	206.78	206.00	23.60	0.00	0.11	178.00	178.10	178.00	15.94	0.00	0.09	70.00	40.00	0.00	28.00	28.78	84778.00	1.80	188.81	186.00
4	4	1	19103.00	3002.00	147.00	-50	Spot (Block4, Row1, Column4)	194.25	194.00	28.02	0.00	0.14	184.00	183.66	184.00	16.83	0.00	0.09	32.00	7.00	0.00	10.00	10.25	115579.00	0.63	180.87	187.00
4	5	1	19345.00	2943.00	164.95	0	Spot (Block4, Row1, Column5)	211.44	209.00	28.79	0.01	0.14	191.00	193.74	191.00	54.44	0.01	0.28	3.00	0.00	0.00	18.00	20.44	160063.00	0.33	198.90	195.50
4	6	1	19703.00	3002.00	147.00	-50	Spot (Block4, Row1, Column6)	203.35	202.00	14.38	0.00	0.07	195.00	196.38	195.00	21.40	0.00	0.11	10.00	4.00	0.00	7.00	8.35	120178.00	0.33	197.09	196.00
4	7	1	20003.00	3002.00	147.00	-50	Spot (Block4, Row1, Column7)	209.21	208.00	18.16	0.00	0.09	199.00	200.06	199.00	23.14	0.00	0.12	19.00	3.00	0.00	9.00	10.21	123431.00	0.40	198.19	194.50
4	8	1	20332.00	3030.00	201.30	0	Spot (Block4, Row1, Column8)	230.47	225.00	21.77	0.01	0.09	206.00	209.09	206.00	23.95	0.01	0.11	40.00	15.00	0.00	19.00	24.47	265035.00	0.89	212.52	210.00
4	1	2	18185.00	3272.00	209.30	0	Spot (Block4, Row2, Column1)	194.15	193.00	20.60	0.00	0.11	168.00	168.00	168.00	26.79	0.00	0.16	45.00	5.00	0.00	25.00	26.15	242685.00	0.98	178.05	179.50
4	2	2	18454.00	3323.00	222.50	0	Spot (Block4, Row2, Column2)	190.38	189.00	15.43	0.00	0.08	177.00	175.76	177.00	22.64	0.00	0.13	23.00	0.00	0.00	12.00	13.38	269774.00	0.65	178.73	179.00
4	3	2	18805.00	3324.00	183.55	0	Spot (Block4, Row2, Column3)	207.70	206.00	23.11	0.00	0.11	186.00	186.08	186.00	16.21	0.00	0.09	60.00	17.00	0.00	20.00	21.70	196896.00	1.33	193.90	193.00
4	4	2	19102.00	3302.00	147.00	-50	Spot (Block4, Row2, Column4)	207.31	208.00	17.92	0.00	0.09	192.00	191.99	192.00	14.46	0.00	0.08	53.00	20.00	0.00	16.00	15.31	123350.00	1.06	196.04	198.00
4	5	2	19402.00	3278.00	137.30	0	Spot (Block4, Row2, Column5)	232.87	224.00	24.50	0.02	0.11	193.00	192.69	193.00	14.73	0.00	0.08	91.00	54.00	0.00	31.00	39.87	118530.00	2.73	213.04	212.00
4	6	2	19686.00	3319.00	177.40	0	Spot (Block4, Row2, Column6)	216.96	216.00	15.78	0.00	0.07	192.00	193.05	192.00	16.65	0.00	0.09	70.00	25.00	0.00	24.00	24.96	190926.00	1.44	201.38	202.50
4	7	2	20003.00	3302.00	147.00	-50	Spot (Block4, Row2, Column7)	197.92	196.00	13.15	0.00	0.07	193.00	193.93	193.00	24.51	0.00	0.13	7.00	0.00	0.00	3.00	4.92	116973.00	0.16	186.96	186.00
4	8	2	20304.00	3302.00	147.00	-50	Spot (Block4, Row2, Column8)	204.43	205.00	11.59	0.00	0.06	201.00	202.78	201.00	22.41	0.00	0.11	4.00	0.00	0.00	4.00	3.43	120817.00	0.07	201.06	202.00
4	1	3	18206.00	3615.00	169.35	0	Spot (Block4, Row3, Column1)	187.30	188.00	14.26	0.00	0.08	167.00	165.92	167.00	18.36	0.00	0.11	56.00	12.00	0.00	21.00	20.30	149653.00	1.16	180.18	180.00
4	2	3	18502.00	3601.00	147.00	-50	Spot (Block4, Row3, Column2)	193.39	198.00	18.98	0.01	0.10	179.00	178.27	179.00	19.38	0.00	0.11	49.00	3.00	0.00	19.00	14.39	114871.00	0.78	191.17	194.00
4	3	3	18787.00	3580.00	177.60	0	Spot (Block4, Row3, Column3)	211.76	207.00	43.83	0.01	0.21	188.00	187.46	188.00	17.56	0.00	0.09	54.00	15.00	0.00	19.00	23.76	186988.00	1.38	195.28	196.00
4	4	3	19051.00	3602.00	147.95	0	Spot (Block4, Row3, Column4)	212.73	209.00	17.64	0.01	0.08	195.00	193.58	195.00	15.62	0.00	0.08	45.00	19.00	0.00	14.00	17.73	128066.00	1.23	206.96	205.00
4	5	3	19410.00	3583.00	174.20	0	Spot (Block4, Row3, Column5)	230.00	226.00	20.42	0.01	0.09	195.00	196.03	195.00	17.99	0.00	0.09	83.00	39.00	0.00	31.00	35.00	195043.00	1.89	209.69	212.00
4	6	3	19752.00	3647.00	121.10	0	Spot (Block4, Row3, Column6)	231.44	228.00	18.83	0.01	0.08	194.00	194.63	194.00	19.19	0.00	0.10	86.00	37.00	0.00	34.00	37.44	90263.00	1.92	212.64	209.50
4	7	3	20029.00	3589.00	160.70	0	Spot (Block4, Row3, Column7)	214.78	216.00	12.17	0.00	0.06	193.00	193.77	193.00	18.33	0.00	0.09	63.00	9.00	0.00	23.00	21.78	153135.00	1.15	202.89	204.00
4	8	3	20313.00	3604.00	151.15	0	Spot (Block4, Row3, Column8)	240.07	236.00	23.09	0.01	0.10	198.00	199.73	198.00	23.29	0.00	0.12	72.00	44.00	0.00	38.00	42.07	150522.00	1.73	215.92	215.00
4	1	4	18201.00	3901.00	147.00	-50	Spot (Block4, Row4, Column1)	181.41	181.00	10.13	0.00	0.06	169.00	167.54	169.00	18.45	0.00	0.11	24.00	1.00	0.00	12.00	12.41	106850.00	0.75	176.69	176.50
4	2	4	18502.00	3901.00	147.00	-50	Spot (Block4, Row4, Column2)	189.17	192.00	15.32	0.01	0.08	181.00	179.75	181.00	19.24	0.00	0.11	24.00	0.00	0.00	11.00	8.17	111801.00	0.49	181.54	186.00
4	3	4	18792.00	3906.00	150.30	0	Spot (Block4, Row4, Column3)	274.27	285.00	35.93	0.02	0.13	187.00	185.19	187.00	20.03	0.00	0.11	97.00	85.00	0.00	98.00	87.27	169225.00	4.45	227.90	216.00
4	4	4	19104.00	3927.00	132.70	0	Spot (Block4, Row4, Column4)	212.84	213.00	13.99	0.00	0.07	193.00	192.23	193.00	17.32	0.00	0.09	55.00	12.00	0.00	20.00	19.84	100459.00	1.19	200.55	200.00
4	5	4	19398.00	3849.00	202.50	0	Spot (Block4, Row4, Column5)	209.68	208.00	13.48	0.00	0.06	192.00	193.76	192.00	17.78	0.00	0.09	47.00	9.00	0.00	16.00	17.68	243857.00	0.90	197.50	198.00
4	6	4	19703.00	3901.00	147.00	-50	Spot (Block4, Row4, Column6)	212.12	211.00	16.47	0.00	0.08	195.00	196.32	195.00	19.51	0.00	0.10	37.00	7.00	0.00	16.00	17.12	125363.00	0.81	199.71	200.00
4	7	4	20003.00	3902.00	147.00	-50	Spot (Block4, Row4, Column7)	213.20	214.00	12.71	0.00	0.06	196.00	196.97	196.00	18.90	0.00	0.10	47.00	5.00	0.00	18.00	17.20	125573.00	0.86	202.85	205.00
4	8	4	20294.00	3929.00	229.35	0	Spot (Block4, Row4, Column8)	223.73	218.00	25.20	0.01	0.11	199.00	200.64	199.00	20.43	0.00	0.10	47.00	22.00	0.00	19.00	24.73	336940.00	1.13	205.70	206.00
4	1	5	18201.00	4201.00	147.00	-50	Spot (Block4, Row5, Column1)	238.89	197.00	268.92	0.08	1.13	173.00	171.78	173.00	16.71	0.00	0.10	64.00	30.00	0.00	24.00	65.89	140705.00	4.02	182.77	181.00
4	2	5	18529.00	4220.00	184.50	0	Spot (Block4, Row5, Column2)	206.14	201.00	20.11	0.01	0.10	183.00	181.50	183.00	17.05	0.00	0.09	52.00	19.00	0.00	18.00	23.14	197684.00	1.44	190.43	191.00
4	3	5	18827.00	4194.00	238.80	0	Spot (Block4, Row5, Column3)	204.10	203.00	29.88	0.00	0.15	190.00	189.10	190.00	20.48	0.00	0.11	22.00	3.00	0.00	13.00	14.10	335748.00	0.73	187.47	189.00
4	4	5	19125.00	4187.00	119.05	0	Spot (Block4, Row5, Column4)	229.53	226.00	33.12	0.01	0.14	191.00	190.50	191.00	17.37	0.00	0.09	81.00	50.00	0.00	35.00	38.53	85156.00	2.25	201.80	202.00
4	5	5	19397.00	4196.00	157.70	0	Spot (Block4, Row5, Column5)	270.18	278.00	33.68	0.01	0.12	193.00	193.25	193.00	16.70	0.00	0.09	97.00	85.00	0.00	85.00	77.18	185886.00	4.61	219.43	215.50
4	6	5	19703.00	4201.00	147.00	-50	Spot (Block4, Row5, Column6)	208.20	209.00	15.47	0.00	0.07	195.00	195.45	195.00	17.71	0.00	0.09	42.00	6.00	0.00	14.00	13.20	123049.00	0.72	209.07	207.00
4	7	5	20011.00	4188.00	141.80	0	Spot (Block4, Row5, Column7)	229.28	224.00	25.98	0.01	0.11	198.00	198.79	198.00	19.52	0.00	0.10	68.00	22.00	0.00	26.00	31.28	124730.00	1.56	212.93	212.00
4	8	5	20308.00	4198.00	137.00	0	Spot (Block4, Row5, Column8)	290.96	280.00	157.46	0.02	0.54	204.00	204.92	204.00	23.88	0.00	0.12	86.00	76.00	0.00	76.00	86.96	147226.00	3.60	236.28	219.00
4	1	6	18179.00	4487.00	184.75	0	Spot (Block4, Row6, Column1)	191.25	191.00	12.43	0.00	0.06	173.00	172.75	173.00	24.43	0.00	0.14	31.00	0.00	0.00	18.00	18.25	182645.00	0.76	181.01	180.00
4	2	6	18423.00	4482.00	167.55	0	Spot (Block4, Row6, Column2)	194.88	194.00	16.13	0.00	0.08	182.00	181.32	182.00	17.53	0.00	0.10	35.00	8.00	0.00	12.00	12.88	152591.00	0.77	186.70	187.00
4	3	6	18802.00	4501.00	147.00	-50	Spot (Block4, Row6, Column3)	214.04	214.00	14.62	0.00	0.07	190.00	190.22	190.00	19.55	0.00	0.10	61.00	15.00	0.00	24.00	24.04	126495.00	1.22	201.80	199.00
4	4	6	19101.00	4471.00	124.75	0	Spot (Block4, Row6, Column4)	216.91	216.00	13.86	0.00	0.06	191.00	191.24	191.00	18.40	0.00	0.10	67.00	24.00	0.00	25.00	25.91	89582.00	1.39	204.19	203.00
4	5	6	19402.00	4501.00	147.00	-50	Spot (Block4, Row6, Column5)	209.10	205.00	22.20	0.01	0.11	191.00	191.39	191.00	16.15	0.00	0.08	44.00	18.00	0.00	14.00	18.10	123371.00	1.10	188.76	191.00
4	6	6	19697.00	4488.00	196.95	0	Spot (Block4, Row6, Column6)	208.01	208.00	12.34	0.00	0.06	194.00	194.60	194.00	20.07	0.00	0.10	30.00	1.00	0.00	14.00	14.01	230059.00	0.67	197.00	196.00
4	7	6	20003.00	4501.00	147.00	-50	Spot (Block4, Row6, Column7)	209.35	209.00	17.23	0.00	0.08	197.00	199.14	197.00	21.10	0.00	0.11	32.00	2.00	0.00	12.00	12.35	123097.00	0.48	210.81	210.50
4	8	6	20343.00	4525.00	119.90	0	Spot (Block4, Row6, Column8)	251.06	250.00	38.50	0.00	0.15	200.00	202.84	200.00	26.16	0.01	0.13	66.00	48.00	0.00	50.00	51.06	94650.00	1.84	225.09	216.00
4	1	7	18208.00	4839.00	157.10	0	Spot (Block4, Row7, Column1)	197.14	198.00	16.45	0.00	0.08	174.00	174.53	174.00	26.80	0.00	0.15	42.00	1.00	0.00	24.00	23.14	133664.00	0.84	190.58	191.00
4	2	7	18501.00	4800.00	147.00	-50	Spot (Block4, Row7, Column2)	189.75	192.00	15.33	0.01	0.08	182.00	180.98	182.00	17.81	0.00	0.10	27.00	0.00	0.00	10.00	7.75	111955.00	0.49	190.46	194.00
4	3	7	18829.00	4826.00	277.10	0	Spot (Block4, Row7, Column3)	202.49	202.00	15.87	0.00	0.08	187.00	187.90	187.00	18.02	0.00	0.10	38.00	8.00	0.00	15.00	15.49	454391.00	0.81	192.71	193.00
4	4	7	19102.00	4800.00	147.00	-50	Spot (Block4, Row7, Column4)	203.66	204.00	19.01	0.00	0.09	190.00	190.41	190.00	16.77	0.00	0.09	44.00	11.00	0.00	14.00	13.66	120162.00	0.79	200.18	201.00
4	5	7	19402.00	4801.00	147.00	-50	Spot (Block4, Row7, Column5)	205.52	205.00	15.05	0.00	0.07	190.00	189.99	190.00	18.91	0.00	0.10	41.00	6.00	0.00	15.00	15.52	121460.00	0.82	194.81	196.00
4	6	7	19723.00	4810.00	145.55	0	Spot (Block4, Row7, Column6)	222.22	219.00	18.85	0.01	0.08	192.00	192.98	192.00	19.18	0.00	0.10	70.00	25.00	0.00	27.00	30.22	127775.00	1.52	203.83	204.00
4	7	7	20003.00	4801.00	147.00	-50	Spot (Block4, Row7, Column7)	209.14	210.00	16.81	0.00	0.08	192.00	193.85	192.00	19.30	0.00	0.10	45.00	8.00	0.00	18.00	17.14	123391.00	0.79	193.41	195.00
4	8	7	20307.00	4800.00	187.45	0	Spot (Block4, Row7, Column8)	247.86	245.50	28.42	0.00	0.11	196.00	198.00	196.00	27.44	0.00	0.14	70.00	47.00	0.00	49.50	51.86	245381.00	1.82	211.16	211.00
4	1	8	18199.00	5097.00	141.10	0	Spot (Block4, Row8, Column1)	2601.85	2104.00	2301.12	0.09	0.88	168.00	167.84	168.00	23.24	0.00	0.14	100.00	100.00	0.00	1936.00	2433.85	1410201.00	104.74	866.72	562.50
4	2	8	18490.00	5102.00	185.95	0	Spot (Block4, Row8, Column2)	200.30	201.00	14.97	0.00	0.07	176.00	174.65	176.00	18.38	0.00	0.11	65.00	22.00	0.00	25.00	24.30	195497.00	1.40	186.60	187.00
4	3	8	18823.00	5080.00	183.05	0	Spot (Block4, Row8, Column3)	222.73	220.00	25.89	0.01	0.12	178.00	177.66	178.00	16.85	0.00	0.09	90.00	67.00	0.00	42.00	44.73	210258.00	2.67	200.84	200.00
4	4	8	19105.00	5088.00	139.40	0	Spot (Block4, Row8, Column4)	220.26	219.00	15.89	0.00	0.07	183.00	182.59	183.00	17.14	0.00	0.09	92.00	52.00	0.00	36.00	37.26	116075.00	2.20	202.16	201.00
4	5	8	19391.00	5116.00	100.90	0	Spot (Block4, Row8, Column5)	232.36	230.00	18.31	0.00	0.08	181.00	180.99	181.00	16.57	0.00	0.09	99.00	84.00	0.00	49.00	51.36	59948.00	3.10	210.66	211.00
4	6	8	19722.00	5092.00	196.50	0	Spot (Block4, Row8, Column6)	209.77	208.00	21.57	0.00	0.10	183.00	182.56	183.00	14.45	0.00	0.08	72.00	39.00	0.00	25.00	26.77	230748.00	1.88	196.76	197.00
4	7	8	19990.00	5114.00	125.95	0	Spot (Block4, Row8, Column7)	218.69	216.00	17.60	0.01	0.08	186.00	186.80	186.00	24.37	0.00	0.13	65.00	15.00	0.00	30.00	32.69	92289.00	1.31	204.22	203.00
4	8	8	20290.00	5095.00	130.40	0	Spot (Block4, Row8, Column8)	318.35	308.00	61.58	0.01	0.19	188.00	189.68	188.00	23.86	0.00	0.13	100.00	95.00	0.00	120.00	130.35	143895.00	5.39	239.09	229.00
5	1	1	4689.00	7507.00	154.50	0	Spot (Block5, Row1, Column1)	2039.64	1970.50	940.01	0.01	0.46	85.00	86.76	85.00	14.88	0.01	0.17	100.00	100.00	0.00	1885.50	1954.64	1333926.00	131.22	524.37	453.00
5	2	1	5019.00	7502.00	123.45	0	Spot (Block5, Row1, Column2)	103.98	105.00	11.37	0.00	0.11	86.00	86.53	86.00	12.20	0.00	0.14	69.00	27.00	0.00	19.00	17.98	42006.00	1.43	94.41	97.00
5	3	1	5301.00	7509.00	202.05	0	Spot (Block5, Row1, Column3)	101.08	102.00	10.25	0.00	0.10	86.00	85.89	86.00	10.49	0.00	0.12	67.00	30.00	0.00	16.00	15.08	117152.00	1.45	85.57	86.00
5	4	1	5586.00	7490.00	127.95	0	Spot (Block5, Row1, Column4)	112.11	110.00	13.87	0.01	0.12	87.00	87.68	87.00	10.91	0.00	0.12	87.00	54.00	0.00	23.00	25.11	48993.00	2.24	97.56	97.00
5	5	1	5896.00	7510.00	153.95	0	Spot (Block5, Row1, Column5)	438.29	429.00	232.87	0.01	0.53	89.00	89.65	89.00	11.92	0.00	0.13	100.00	100.00	0.00	340.00	349.29	285324.00	29.24	160.58	158.00
5	6	1	6198.00	7509.00	106.20	0	Spot (Block5, Row1, Column6)	235.97	242.50	48.74	0.01	0.21	90.00	90.51	90.00	11.72	0.00	0.13	100.00	100.00	0.00	152.50	145.97	68432.00	12.41	141.77	128.00
5	7	1	6504.00	7501.00	116.55	0	Spot (Block5, Row1, Column7)	586.64	482.50	317.67	0.08	0.54	90.00	90.69	90.00	11.83	0.00	0.13	100.00	100.00	0.00	392.50	496.64	210016.00	41.91	221.24	180.00
5	8	1	6735.00	7560.00	201.50	0	Spot (Block5, Row1, Column8)	103.26	104.00	9.92	0.00	0.10	92.00	92.45	92.00	11.72	0.00	0.13	51.00	9.00	0.00	12.00	11.26	118856.00	0.92	96.92	97.00
5	1	2	4732.00	7831.00	104.95	0	Spot (Block5, Row2, Column1)	101.67	102.00	7.05	0.00	0.07	84.00	85.49	84.00	12.11	0.01	0.14	79.00	17.00	0.00	18.00	17.67	28672.00	1.34	95.61	95.00
5	2	2	4994.00	7811.00	137.05	0	Spot (Block5, Row2, Column2)	140.00	141.00	22.83	0.00	0.16	85.00	85.06	85.00	9.72	0.00	0.11	99.00	94.00	0.00	56.00	55.00	70699.00	5.65	105.17	105.00
5	3	2	5297.00	7811.00	147.00	-50	Spot (Block5, Row2, Column3)	99.99	98.50	11.46	0.01	0.11	89.00	88.92	89.00	10.46	0.00	0.12	46.00	18.00	0.00	9.50	10.99	58994.00	1.06	97.81	98.00
5	4	2	5583.00	7807.00	145.60	0	Spot (Block5, Row2, Column4)	122.15	122.00	16.15	0.00	0.13	91.00	90.62	91.00	11.05	0.00	0.12	88.00	66.00	0.00	31.00	31.15	70483.00	2.85	101.31	100.00
5	5	2	5882.00	7811.00	231.25	0	Spot (Block5, Row2, Column5)	112.13	112.00	10.74	0.00	0.10	93.00	92.72	93.00	11.68	0.00	0.13	74.00	35.00	0.00	19.00	19.13	172904.00	1.66	100.59	100.00
5	6	2	6232.00	7822.00	180.15	0	Spot (Block5, Row2, Column6)	109.22	110.00	7.66	0.00	0.07	94.00	94.28	94.00	10.57	0.00	0.11	73.00	21.00	0.00	16.00	15.22	99169.00	1.41	101.79	102.00
5	7	2	6498.00	7811.00	147.00	-50	Spot (Block5, Row2, Column7)	100.35	101.00	12.62	0.00	0.13	92.00	92.28	92.00	10.71	0.00	0.12	45.00	16.00	0.00	9.00	8.35	58904.00	0.75	90.19	91.00
5	8	2	6798.00	7811.00	147.00	-50	Spot (Block5, Row2, Column8)	93.58	94.00	10.03	0.00	0.11	91.00	90.99	91.00	11.22	0.00	0.12	22.00	0.00	0.00	3.00	2.58	54931.00	0.23	85.14	87.00
5	1	3	4692.00	8109.00	164.30	0	Spot (Block5, Row3, Column1)	183.52	195.00	49.26	0.03	0.27	82.00	82.87	82.00	9.37	0.00	0.11	100.00	99.00	0.00	113.00	101.52	137456.00	10.74	110.21	109.00
5	2	3	5004.00	8060.00	129.10	0	Spot (Block5, Row3, Column2)	98.88	100.00	9.35	0.00	0.09	84.00	84.19	84.00	9.70	0.00	0.12	72.00	32.00	0.00	16.00	14.88	43604.00	1.51	91.62	91.00
5	3	3	5307.00	8139.00	164.40	0	Spot (Block5, Row3, Column3)	99.78	99.00	9.71	0.00	0.10	89.00	89.01	89.00	11.80	0.00	0.13	45.00	10.00	0.00	10.00	10.78	74832.00	0.91	92.93	92.00
5	4	3	5587.00	8107.00	161.75	0	Spot (Block5, Row3, Column4)	195.73	194.00	47.04	0.00	0.24	93.00	92.83	93.00	11.19	0.00	0.12	99.00	98.00	0.00	101.00	102.73	142492.00	9.20	124.12	117.00
5	5	3	5862.00	8094.00	114.35	0	Spot (Block5, Row3, Column5)	126.31	123.00	15.71	0.01	0.12	93.00	93.11	93.00	11.70	0.00	0.13	96.00	70.00	0.00	30.00	33.31	43323.00	2.84	111.44	112.00
5	6	3	6170.00	8108.00	170.60	0	Spot (Block5, Row3, Column6)	120.92	122.00	11.40	0.00	0.09	93.00	93.08	93.00	11.46	0.00	0.12	90.00	66.00	0.00	29.00	27.92	97825.00	2.43	108.15	108.00
5	7	3	6496.00	8112.00	160.20	0	Spot (Block5, Row3, Column7)	160.33	169.00	30.09	0.02	0.19	93.00	92.77	93.00	10.47	0.00	0.11	99.00	95.00	0.00	76.00	67.33	113998.00	6.46	112.22	111.00
5	8	3	6798.00	8111.00	147.00	-50	Spot (Block5, Row3, Column8)	101.72	103.00	9.62	0.01	0.09	92.00	92.17	92.00	11.35	0.00	0.12	47.00	7.00	0.00	11.00	9.72	59712.00	0.84	95.68	97.00
5	1	4	4700.00	8408.00	170.55	0	Spot (Block5, Row4, Column1)	149.08	156.00	33.20	0.02	0.22	81.00	81.44	81.00	9.11	0.00	0.11	99.00	96.00	0.00	75.00	68.08	120457.00	7.42	98.52	99.00
5	2	4	4996.00	8410.00	147.00	-50	Spot (Block5, Row4, Column2)	84.07	84.00	9.35	0.00	0.11	83.00	83.53	83.00	11.01	0.00	0.13	15.00	1.00	0.00	1.00	1.07	49604.00	0.05	86.64	84.50
5	3	4	5288.00	8407.00	147.25	0	Spot (Block5, Row4, Column3)	699.35	679.00	296.31	0.01	0.42	86.00	85.85	86.00	12.57	0.00	0.15	100.00	100.00	0.00	593.00	613.35	414717.00	48.81	222.47	184.00
5	4	4	5597.00	8410.00	147.00	-50	Spot (Block5, Row4, Column4)	89.09	88.00	12.04	0.01	0.14	88.00	88.14	88.00	12.26	0.00	0.14	17.00	4.00	0.00	0.00	1.09	52475.00	0.08	86.69	85.00
5	5	4	5927.00	8419.00	170.95	0	Spot (Block5, Row4, Column5)	111.24	111.00	13.62	0.00	0.12	90.00	90.97	90.00	12.19	0.00	0.13	69.00	42.00	0.00	21.00	21.24	90769.00	1.66	98.66	99.00
5	6	4	6188.00	8414.00	212.65	0	Spot (Block5, Row4, Column6)	115.86	117.00	15.87	0.00	0.14	91.00	91.77	91.00	11.17	0.00	0.12	79.00	57.00	0.00	26.00	24.86	149223.00	2.16	97.42	95.00
5	7	4	6491.00	8398.00	162.00	0	Spot (Block5, Row4, Column7)	124.15	121.00	21.53	0.01	0.17	91.00	92.04	91.00	11.27	0.00	0.12	85.00	66.00	0.00	30.00	33.15	89888.00	2.85	99.48	100.00
5	8	4	6779.00	8423.00	173.40	0	Spot (Block5, Row4, Column8)	139.78	135.00	21.46	0.02	0.15	94.00	94.60	94.00	16.73	0.00	0.18	93.00	66.00	0.00	41.00	45.78	117135.00	2.70	107.68	108.00
5	1	5	4701.00	8731.00	115.85	0	Spot (Block5, Row5, Column1)	117.13	116.00	16.03	0.00	0.14	83.00	82.51	83.00	9.09	0.00	0.11	95.00	80.00	0.00	33.00	34.13	40761.00	3.81	94.88	95.00
5	2	5	4996.00	8710.00	147.00	-50	Spot (Block5, Row5, Column2)	93.94	94.00	9.79	0.00	0.10	85.00	84.89	85.00	10.46	0.00	0.12	43.00	14.00	0.00	9.00	8.94	55333.00	0.87	87.34	85.00
5	3	5	5297.00	8748.00	163.15	0	Spot (Block5, Row5, Column3)	107.56	108.00	8.07	0.00	0.08	87.00	87.55	87.00	11.06	0.00	0.13	86.00	41.00	0.00	21.00	20.56	78736.00	1.81	94.53	94.00
5	4	5	5586.00	8709.00	178.75	0	Spot (Block5, Row5, Column4)	159.53	162.00	39.23	0.01	0.25	86.00	86.79	86.00	12.81	0.00	0.15	98.00	91.00	0.00	76.00	73.53	142940.00	5.68	102.77	102.00
5	5	5	5892.00	8709.00	140.70	0	Spot (Block5, Row5, Column5)	1478.78	1415.00	647.22	0.02	0.44	90.00	92.08	90.00	15.08	0.01	0.16	100.00	100.00	0.00	1325.00	1388.78	794105.00	91.97	404.63	362.50
5	6	5	6191.00	8719.00	185.65	0	Spot (Block5, Row5, Column6)	116.55	117.00	13.91	0.00	0.12	91.00	92.27	91.00	12.23	0.01	0.13	82.00	53.00	0.00	26.00	25.55	113169.00	1.99	99.01	99.00
5	7	5	6521.00	8690.00	195.80	0	Spot (Block5, Row5, Column7)	108.22	107.00	12.58	0.00	0.12	92.00	92.63	92.00	12.26	0.00	0.13	56.00	22.00	0.00	15.00	16.22	116989.00	1.27	95.43	96.00
5	8	5	6798.00	8706.00	154.05	0	Spot (Block5, Row5, Column8)	402.24	290.00	277.61	0.14	0.69	93.00	93.93	93.00	16.64	0.00	0.18	100.00	100.00	0.00	197.00	309.24	262660.00	18.53	160.99	171.00
5	1	6	4696.00	9009.00	147.00	-50	Spot (Block5, Row6, Column1)	95.98	95.00	11.04	0.00	0.12	85.00	84.45	85.00	9.87	0.00	0.12	50.00	21.00	0.00	10.00	10.98	56626.00	1.17	93.11	91.00
5	2	6	4950.00	9031.00	154.05	0	Spot (Block5, Row6, Column2)	99.22	100.00	9.68	0.00	0.10	86.00	86.22	86.00	10.50	0.00	0.12	62.00	20.00	0.00	14.00	13.22	64193.00	1.24	93.06	92.00
5	3	6	5311.00	9011.00	108.35	0	Spot (Block5, Row6, Column3)	442.87	455.00	102.96	0.01	0.23	86.00	86.53	86.00	11.05	0.00	0.13	100.00	100.00	0.00	369.00	356.87	134633.00	32.24	198.57	168.00
5	4	6	5592.00	8991.00	202.05	0	Spot (Block5, Row6, Column4)	112.33	111.00	14.75	0.01	0.13	85.00	86.38	85.00	11.52	0.01	0.13	87.00	58.00	0.00	26.00	27.33	129966.00	2.25	96.71	97.00
5	5	6	5901.00	9008.00	116.05	0	Spot (Block5, Row6, Column5)	1432.34	1438.00	381.57	0.00	0.27	89.00	90.31	89.00	15.44	0.01	0.17	100.00	100.00	0.00	1349.00	1343.34	502753.00	86.91	466.83	365.00
5	6	6	6215.00	8997.00	200.70	0	Spot (Block5, Row6, Column6)	106.12	107.00	11.05	0.00	0.10	91.00	92.10	91.00	12.33	0.01	0.13	64.00	18.00	0.00	16.00	15.12	121402.00	1.14	95.12	96.00
5	7	6	6495.00	9005.00	156.55	0	Spot (Block5, Row6, Column7)	307.96	279.00	126.23	0.04	0.41	94.00	94.97	94.00	11.61	0.00	0.12	100.00	99.00	0.00	185.00	213.96	206948.00	18.34	142.46	135.50
5	8	6	6802.00	9010.00	158.65	0	Spot (Block5, Row6, Column8)	340.39	306.00	157.11	0.05	0.46	94.00	95.21	94.00	11.60	0.01	0.12	100.00	100.00	0.00	212.00	246.39	238273.00	21.13	141.70	135.00
5	1	7	4714.00	9304.00	142.50	0	Spot (Block5, Row7, Column1)	104.04	104.00	9.45	0.00	0.09	83.00	84.11	83.00	12.83	0.01	0.15	82.00	29.00	0.00	21.00	21.04	57847.00	1.55	93.90	94.00
5	2	7	5001.00	9306.00	129.95	0	Spot (Block5, Row7, Column2)	103.90	103.00	11.86	0.00	0.11	85.00	84.95	85.00	10.65	0.00	0.13	75.00	37.00	0.00	18.00	18.90	46964.00	1.78	92.87	92.00
5	3	7	5296.00	9309.00	147.00	-50	Spot (Block5, Row7, Column3)	89.94	90.00	9.47	0.00	0.11	87.00	86.86	87.00	10.55	0.00	0.12	21.00	3.00	0.00	3.00	2.94	52972.00	0.29	90.25	91.00
5	4	7	5596.00	9310.00	147.00	-50	Spot (Block5, Row7, Column4)	86.65	87.00	8.60	0.00	0.10	89.00	88.11	89.00	10.50	0.00	0.12	7.00	0.00	0.00	-2.00	-2.35	50690.00	-0.14	91.37	93.00
5	5	7	5899.00	9320.00	123.70	0	Spot (Block5, Row7, Column5)	133.25	130.00	17.08	0.01	0.13	88.00	88.83	88.00	11.72	0.00	0.13	99.00	92.00	0.00	42.00	45.25	54632.00	3.79	109.53	109.00
5	6	7	6211.00	9267.00	187.15	0	Spot (Block5, Row7, Column6)	100.65	101.00	8.60	0.00	0.09	89.00	88.96	89.00	10.50	0.00	0.12	56.00	15.00	0.00	12.00	11.65	99439.00	1.11	93.72	95.00
5	7	7	6496.00	9315.00	133.40	0	Spot (Block5, Row7, Column7)	169.73	177.00	26.81	0.02	0.16	92.00	92.50	92.00	10.74	0.00	0.12	99.00	97.00	0.00	85.00	77.73	81639.00	7.19	120.80	116.00
5	8	7	6810.00	9310.00	109.25	0	Spot (Block5, Row7, Column8)	135.45	135.00	18.08	0.00	0.13	93.00	93.44	93.00	10.54	0.00	0.11	99.00	84.00	0.00	42.00	42.45	41042.00	3.99	112.94	112.00
5	1	8	4686.00	9613.00	127.00	0	Spot (Block5, Row8, Column1)	3505.37	2544.00	3590.41	0.14	1.02	83.00	84.71	83.00	19.06	0.01	0.23	100.00	100.00	0.00	2461.00	3422.37	1510816.00	179.46	1058.04	840.50
5	2	8	5043.00	9606.00	111.15	0	Spot (Block5, Row8, Column2)	102.90	104.00	9.08	0.00	0.09	85.00	85.85	85.00	13.51	0.00	0.16	67.00	13.00	0.00	19.00	17.90	33030.00	1.26	94.18	96.00
5	3	8	5300.00	9604.00	130.00	0	Spot (Block5, Row8, Column3)	173.09	175.00	35.60	0.00	0.21	88.00	87.77	88.00	9.99	0.00	0.11	99.00	96.00	0.00	87.00	85.09	77200.00	8.54	112.21	109.00
5	4	8	5596.00	9609.00	147.00	-50	Spot (Block5, Row8, Column4)	98.37	97.00	15.60	0.01	0.16	88.00	87.62	88.00	10.02	0.00	0.11	48.00	26.00	0.00	9.00	10.37	57843.00	1.07	86.56	86.00
5	5	8	5913.00	9629.00	231.75	0	Spot (Block5, Row8, Column5)	99.02	99.00	9.95	0.00	0.10	87.00	86.84	87.00	9.52	0.00	0.11	59.00	23.00	0.00	12.00	12.02	152789.00	1.28	91.60	91.00
5	6	8	6185.00	9624.00	218.45	0	Spot (Block5, Row8, Column6)	105.19	104.00	11.97	0.00	0.11	88.00	88.01	88.00	10.16	0.00	0.12	68.00	36.00	0.00	16.00	17.19	143377.00	1.69	97.55	98.00
5	7	8	6497.00	9607.00	162.40	0	Spot (Block5, Row8, Column7)	135.19	134.00	20.68	0.00	0.15	90.00	90.79	90.00	10.11	0.00	0.11	98.00	87.00	0.00	44.00	45.19	98690.00	4.39	103.91	103.00
5	8	8	6799.00	9612.00	128.85	0	Spot (Block5, Row8, Column8)	207.54	212.00	25.82	0.01	0.12	91.00	91.71	91.00	10.64	0.00	0.12	100.00	100.00	0.00	121.00	116.54	92561.00	10.89	136.79	124.00
6	1	1	9196.00	7505.00	153.90	0	Spot (Block6, Row1, Column1)	2473.22	2364.00	1081.90	0.02	0.44	252.00	255.07	252.00	29.56	0.01	0.12	100.00	100.00	0.00	2112.00	2221.22	1605123.00	75.04	775.84	628.00
6	2	1	9508.00	7498.00	137.60	0	Spot (Block6, Row1, Column2)	375.66	383.00	43.14	0.01	0.11	249.00	251.93	249.00	31.39	0.01	0.12	99.00	90.00	0.00	134.00	126.66	191961.00	3.94	304.11	296.00
6	3	1	9807.00	7508.00	162.70	0	Spot (Block6, Row1, Column3)	326.14	311.00	44.35	0.02	0.14	240.00	246.00	240.00	28.26	0.01	0.11	98.00	74.00	0.00	71.00	86.14	238085.00	2.84	283.27	290.00
6	4	1	10096.00	7507.00	131.25	0	Spot (Block6, Row1, Column4)	332.90	328.00	39.02	0.01	0.12	232.00	238.15	232.00	25.95	0.01	0.11	98.00	94.00	0.00	96.00	100.90	153801.00	3.65	280.72	283.00
6	5	1	10395.00	7505.00	153.40	0	Spot (Block6, Row1, Column5)	560.57	521.00	197.56	0.03	0.35	233.00	239.41	233.00	27.12	0.01	0.11	100.00	100.00	0.00	288.00	327.57	364929.00	11.84	317.80	307.00
6	6	1	10700.00	7503.00	111.25	0	Spot (Block6, Row1, Column6)	390.62	386.00	65.33	0.01	0.17	231.00	238.97	231.00	28.06	0.01	0.12	99.00	97.00	0.00	155.00	159.62	125388.00	5.41	309.49	301.00
6	7	1	10994.00	7501.00	144.20	0	Spot (Block6, Row1, Column7)	567.09	569.00	143.64	0.00	0.25	229.00	236.86	229.00	28.12	0.01	0.12	99.00	99.00	0.00	340.00	338.09	323240.00	11.75	345.24	337.50
6	8	1	11293.00	7517.00	247.35	0	Spot (Block6, Row1, Column8)	274.27	280.00	28.68	0.01	0.10	230.00	236.38	230.00	26.22	0.01	0.11	71.00	45.00	0.00	50.00	44.27	485998.00	1.44	243.99	228.00
6	1	2	9227.00	7825.00	152.45	0	Spot (Block6, Row2, Column1)	282.14	288.00	24.24	0.01	0.09	239.00	244.62	239.00	28.98	0.01	0.12	74.00	34.00	0.00	49.00	43.14	180007.00	1.29	259.28	256.50
6	2	2	9500.00	7816.00	145.40	0	Spot (Block6, Row2, Column2)	342.52	336.00	43.43	0.01	0.13	241.00	245.98	241.00	29.92	0.01	0.12	97.00	89.00	0.00	95.00	101.52	196266.00	3.23	291.11	294.00
6	3	2	9819.00	7839.00	122.90	0	Spot (Block6, Row2, Column3)	277.59	280.00	15.71	0.00	0.06	241.00	247.19	241.00	28.97	0.01	0.12	72.00	5.00	0.00	39.00	36.59	111590.00	1.05	272.10	278.00
6	4	2	10105.00	7805.00	173.55	0	Spot (Block6, Row2, Column4)	299.82	297.00	33.11	0.00	0.11	233.00	239.67	233.00	26.32	0.01	0.11	91.00	70.00	0.00	64.00	66.82	253345.00	2.29	261.12	261.50
6	5	2	10395.00	7805.00	221.50	0	Spot (Block6, Row2, Column5)	297.65	297.00	37.83	0.00	0.13	230.00	236.14	230.00	25.63	0.01	0.11	93.00	78.00	0.00	67.00	67.65	417898.00	2.40	256.00	259.00
6	6	2	10684.00	7817.00	220.55	0	Spot (Block6, Row2, Column6)	255.80	261.00	31.17	0.01	0.12	224.00	229.46	224.00	25.89	0.01	0.11	57.00	32.00	0.00	37.00	31.80	356079.00	1.02	237.68	229.50
6	7	2	10979.00	7814.00	155.15	0	Spot (Block6, Row2, Column7)	278.28	285.00	29.64	0.01	0.11	223.00	230.17	223.00	27.88	0.01	0.12	76.00	57.00	0.00	62.00	55.28	184778.00	1.73	246.95	245.00
6	8	2	11313.00	7805.00	177.40	0	Spot (Block6, Row2, Column8)	276.09	279.00	26.22	0.00	0.09	230.00	238.04	230.00	30.30	0.01	0.13	73.00	28.00	0.00	49.00	46.09	242406.00	1.26	256.98	257.00
6	1	3	9201.00	8108.00	158.50	0	Spot (Block6, Row3, Column1)	365.40	356.50	73.74	0.01	0.20	235.00	242.37	235.00	27.97	0.01	0.12	98.00	90.00	0.00	121.50	130.40	252857.00	4.40	281.53	287.00
6	2	3	9492.00	8113.00	195.70	0	Spot (Block6, Row3, Column2)	288.84	290.00	22.94	0.00	0.08	235.00	242.91	235.00	29.74	0.01	0.12	85.00	40.00	0.00	55.00	53.84	312818.00	1.54	262.74	269.00
6	3	3	9802.00	8107.00	145.35	0	Spot (Block6, Row3, Column3)	306.85	303.00	37.08	0.01	0.12	238.00	244.06	238.00	30.78	0.01	0.13	94.00	56.00	0.00	65.00	68.85	175825.00	2.04	268.29	273.00
6	4	3	10086.00	8091.00	168.45	0	Spot (Block6, Row3, Column4)	364.73	363.00	69.52	0.00	0.19	235.00	240.79	235.00	28.66	0.01	0.12	96.00	87.00	0.00	128.00	129.73	287771.00	4.32	280.46	281.00
6	5	3	10419.00	8104.00	200.05	0	Spot (Block6, Row3, Column5)	285.85	289.00	38.49	0.00	0.13	231.00	236.89	231.00	26.18	0.01	0.11	78.00	60.00	0.00	58.00	54.85	323293.00	1.87	245.97	241.00
6	6	3	10693.00	8090.00	225.50	0	Spot (Block6, Row3, Column6)	298.13	293.00	46.48	0.01	0.16	227.00	232.47	227.00	27.05	0.01	0.12	85.00	63.00	0.00	66.00	71.13	433779.00	2.43	249.97	253.00
6	7	3	10991.00	8090.00	164.00	0	Spot (Block6, Row3, Column7)	347.04	319.00	78.66	0.04	0.23	228.00	236.87	228.00	30.41	0.02	0.13	96.00	84.00	0.00	91.00	119.04	259238.00	3.62	274.69	276.00
6	8	3	11286.00	8121.00	193.75	0	Spot (Block6, Row3, Column8)	271.74	277.00	27.54	0.01	0.10	237.00	244.69	237.00	30.23	0.01	0.12	63.00	16.00	0.00	40.00	34.74	287503.00	0.89	269.96	281.00
6	1	4	9187.00	8407.00	179.75	0	Spot (Block6, Row4, Column1)	343.75	334.00	51.10	0.01	0.15	242.00	247.21	242.00	25.80	0.01	0.10	94.00	84.00	0.00	92.00	101.75	312123.00	3.74	277.07	283.00
6	2	4	9496.00	8398.00	233.90	0	Spot (Block6, Row4, Column2)	295.17	295.00	32.69	0.00	0.11	234.00	242.07	234.00	27.14	0.01	0.11	89.00	60.00	0.00	61.00	61.17	465192.00	1.96	261.27	262.50
6	3	4	9794.00	8411.00	154.95	0	Spot (Block6, Row4, Column3)	606.47	577.00	175.57	0.02	0.29	232.00	240.93	232.00	31.04	0.02	0.13	100.00	99.00	0.00	345.00	374.47	401485.00	11.78	330.28	320.00
6	4	4	10114.00	8370.00	209.45	0	Spot (Block6, Row4, Column4)	273.75	280.00	25.50	0.01	0.09	235.00	240.78	235.00	28.93	0.01	0.12	68.00	25.00	0.00	45.00	38.75	341093.00	1.14	248.37	250.00
6	5	4	10394.00	8392.00	206.20	0	Spot (Block6, Row4, Column5)	279.57	284.00	21.57	0.01	0.08	241.00	246.05	241.00	28.62	0.01	0.12	76.00	13.00	0.00	43.00	38.57	338003.00	1.17	256.26	256.00
6	6	4	10714.00	8425.00	133.65	0	Spot (Block6, Row4, Column6)	317.52	294.50	196.70	0.03	0.62	236.00	242.66	236.00	28.91	0.01	0.12	85.00	51.00	0.00	58.50	81.52	153681.00	2.59	265.49	268.00
6	7	4	11017.00	8403.00	133.85	0	Spot (Block6, Row4, Column7)	380.61	383.00	54.16	0.00	0.14	231.00	239.24	231.00	29.00	0.02	0.12	100.00	98.00	0.00	152.00	149.61	182695.00	4.88	294.15	296.00
6	8	4	11293.00	8413.00	182.80	0	Spot (Block6, Row4, Column8)	302.60	298.00	29.00	0.01	0.10	240.00	246.13	240.00	29.36	0.01	0.12	93.00	49.00	0.00	58.00	62.60	282932.00	1.92	271.30	276.50
6	1	5	9197.00	8706.00	147.00	-50	Spot (Block6, Row5, Column1)	326.83	305.00	66.32	0.03	0.20	248.00	251.99	248.00	26.05	0.01	0.10	77.00	53.00	0.00	57.00	78.83	192827.00	2.87	245.89	240.00
6	2	5	9486.00	8722.00	237.05	0	Spot (Block6, Row5, Column2)	278.26	282.00	27.74	0.01	0.10	248.00	252.47	248.00	28.70	0.01	0.11	58.00	11.00	0.00	34.00	30.26	450788.00	0.90	260.36	269.00
6	3	5	9804.00	8704.00	200.30	0	Spot (Block6, Row5, Column3)	344.46	332.00	54.48	0.02	0.16	243.00	248.19	243.00	30.70	0.01	0.12	93.00	72.00	0.00	89.00	101.46	390276.00	3.14	278.41	279.00
6	4	5	10069.00	8712.00	200.10	0	Spot (Block6, Row5, Column4)	317.67	305.00	41.42	0.02	0.13	242.00	247.68	242.00	30.21	0.01	0.12	95.00	54.00	0.00	63.00	75.67	361514.00	2.32	277.18	281.00
6	5	5	10399.00	8705.00	145.80	0	Spot (Block6, Row5, Column5)	1012.33	944.00	355.61	0.03	0.35	248.00	251.41	248.00	29.82	0.01	0.12	100.00	100.00	0.00	696.00	764.33	588166.00	25.52	434.34	399.00
6	6	5	10687.00	8708.00	177.80	0	Spot (Block6, Row5, Column6)	297.92	294.00	31.27	0.01	0.10	243.00	247.13	243.00	29.40	0.01	0.12	88.00	29.00	0.00	51.00	54.92	263955.00	1.73	267.66	270.00
6	7	5	10989.00	8693.00	186.00	0	Spot (Block6, Row5, Column7)	301.35	301.00	36.63	0.00	0.12	234.00	241.20	234.00	29.11	0.01	0.12	89.00	64.00	0.00	67.00	67.35	293217.00	2.07	264.45	269.00
6	8	5	11302.00	8710.00	147.10	0	Spot (Block6, Row5, Column8)	636.63	603.00	229.21	0.02	0.36	254.00	254.25	254.00	29.83	0.00	0.12	100.00	99.00	0.00	349.00	382.63	376248.00	12.82	362.88	333.00
6	1	6	9194.00	8993.00	232.45	0	Spot (Block6, Row6, Column1)	319.35	307.00	45.38	0.02	0.14	253.00	255.02	253.00	29.50	0.00	0.12	82.00	43.00	0.00	54.00	66.35	497540.00	2.18	275.12	279.00
6	2	6	9497.00	9006.00	147.00	-50	Spot (Block6, Row6, Column2)	321.93	309.00	36.95	0.02	0.11	255.00	256.04	255.00	29.65	0.00	0.12	92.00	40.00	0.00	54.00	66.93	189938.00	2.22	310.03	301.00
6	3	6	9799.00	9009.00	120.80	0	Spot (Block6, Row6, Column3)	684.99	677.00	165.62	0.01	0.24	255.00	256.20	255.00	30.29	0.00	0.12	100.00	100.00	0.00	422.00	429.99	263723.00	14.15	369.85	367.00
6	4	6	10091.00	9008.00	185.65	0	Spot (Block6, Row6, Column4)	303.43	298.00	30.64	0.01	0.10	248.00	252.16	248.00	32.49	0.01	0.13	84.00	20.00	0.00	50.00	55.43	294022.00	1.58	275.43	283.00
6	5	6	10396.00	9013.00	145.10	0	Spot (Block6, Row6, Column5)	1010.78	963.00	346.08	0.02	0.34	245.00	250.18	245.00	30.34	0.01	0.12	100.00	100.00	0.00	718.00	765.78	579179.00	25.07	446.48	406.00
6	6	6	10727.00	9003.00	153.15	0	Spot (Block6, Row6, Column6)	299.67	297.00	34.82	0.00	0.12	245.00	247.06	245.00	27.93	0.00	0.11	86.00	41.00	0.00	52.00	54.67	192686.00	1.88	271.71	275.00
6	7	6	10998.00	9000.00	157.60	0	Spot (Block6, Row6, Column7)	491.92	478.00	129.45	0.01	0.26	250.00	251.39	250.00	29.56	0.00	0.12	100.00	97.00	0.00	228.00	241.92	338443.00	8.14	323.23	311.00
6	8	6	11302.00	9006.00	152.45	0	Spot (Block6, Row6, Column8)	602.27	559.00	211.31	0.03	0.35	263.00	260.20	263.00	29.37	0.00	0.11	100.00	93.00	0.00	296.00	339.27	383043.00	11.65	346.28	323.00
6	1	7	9194.00	9306.00	193.90	0	Spot (Block6, Row7, Column1)	349.82	338.00	57.41	0.01	0.16	262.00	260.78	262.00	30.92	0.00	0.12	91.00	61.00	0.00	76.00	87.82	373257.00	2.88	297.84	299.00
6	2	7	9497.00	9306.00	147.00	-50	Spot (Block6, Row7, Column2)	287.81	290.00	31.21	0.00	0.11	257.00	257.69	257.00	27.92	0.00	0.11	61.00	10.00	0.00	33.00	30.81	169807.00	1.08	267.89	275.00
6	3	7	9803.00	9306.00	174.20	0	Spot (Block6, Row7, Column3)	287.73	290.00	19.93	0.00	0.07	255.00	256.89	255.00	30.38	0.00	0.12	58.00	4.00	0.00	35.00	32.73	243706.00	1.01	276.51	283.00
6	4	7	10103.00	9301.00	129.60	0	Spot (Block6, Row7, Column4)	291.45	296.00	24.44	0.01	0.08	246.00	250.89	246.00	30.81	0.01	0.12	76.00	23.00	0.00	50.00	45.45	130860.00	1.32	273.88	279.00
6	5	7	10411.00	9308.00	129.05	0	Spot (Block6, Row7, Column5)	306.77	302.00	25.94	0.01	0.08	240.00	246.54	240.00	30.06	0.01	0.12	95.00	55.00	0.00	62.00	66.77	137435.00	2.00	275.93	282.00
6	6	7	10694.00	9318.00	209.15	0	Spot (Block6, Row7, Column6)	297.84	296.00	20.70	0.00	0.07	246.00	249.71	246.00	29.63	0.01	0.12	90.00	29.00	0.00	50.00	51.84	371112.00	1.62	266.21	272.00
6	7	7	10989.00	9312.00	142.70	0	Spot (Block6, Row7, Column7)	377.57	381.00	74.29	0.00	0.20	253.00	254.14	253.00	29.26	0.00	0.12	95.00	76.00	0.00	128.00	124.57	209552.00	4.22	288.41	285.00
6	8	7	11299.00	9308.00	146.30	0	Spot (Block6, Row7, Column8)	387.35	386.00	45.09	0.00	0.12	259.00	257.47	259.00	29.79	0.00	0.12	99.00	92.00	0.00	127.00	128.35	224661.00	4.36	312.68	307.00
6	1	8	9192.00	9609.00	142.15	0	Spot (Block6, Row8, Column1)	2232.22	2000.50	992.07	0.05	0.44	270.00	266.05	270.00	30.69	0.01	0.12	100.00	100.00	0.00	1730.50	1962.22	1232186.00	64.07	823.79	656.00
6	2	8	9514.00	9606.00	210.75	0	Spot (Block6, Row8, Column2)	300.74	299.00	17.43	0.00	0.06	271.00	268.04	271.00	32.57	0.00	0.12	38.00	2.00	0.00	28.00	29.74	380436.00	1.00	276.71	278.00
6	3	8	9796.00	9608.00	140.25	0	Spot (Block6, Row8, Column3)	399.75	381.00	76.63	0.02	0.19	271.00	267.73	271.00	33.07	0.01	0.12	97.00	76.00	0.00	110.00	128.75	214265.00	3.99	307.91	307.00
6	4	8	10095.00	9607.00	125.40	0	Spot (Block6, Row8, Column4)	317.66	313.00	38.33	0.01	0.12	249.00	252.58	249.00	29.90	0.01	0.12	88.00	52.00	0.00	64.00	68.66	131830.00	2.18	281.96	284.00
6	5	8	10371.00	9608.00	229.80	0	Spot (Block6, Row8, Column5)	278.93	286.00	27.61	0.01	0.10	243.00	247.44	243.00	27.13	0.01	0.11	72.00	23.00	0.00	43.00	35.93	423973.00	1.16	249.65	250.00
6	6	8	10696.00	9607.00	156.45	0	Spot (Block6, Row8, Column6)	380.06	389.00	45.93	0.01	0.12	250.00	253.25	250.00	31.10	0.01	0.12	99.00	91.00	0.00	139.00	130.06	255399.00	4.08	309.31	302.50
6	7	8	10998.00	9602.00	149.65	0	Spot (Block6, Row8, Column7)	350.67	337.50	52.82	0.02	0.15	255.00	255.66	255.00	31.94	0.00	0.12	95.00	63.00	0.00	82.50	95.67	216015.00	2.98	291.64	295.00
6	8	8	11303.00	9604.00	123.20	0	Spot (Block6, Row8, Column8)	390.90	390.00	62.24	0.00	0.16	257.00	256.31	257.00	30.55	0.00	0.12	99.00	92.00	0.00	133.00	133.90	157533.00	4.41	317.72	304.00
7	1	1	13695.00	7500.00	155.55	0	Spot (Block7, Row1, Column1)	2169.82	2012.00	1063.01	0.03	0.49	132.00	135.56	132.00	19.48	0.01	0.14	100.00	100.00	0.00	1880.00	2037.82	1451608.00	104.42	548.70	459.50
7	2	1	13995.00	7494.00	213.75	0	Spot (Block7, Row1, Column2)	154.58	156.00	17.95	0.00	0.12	129.00	132.52	129.00	18.55	0.01	0.14	62.00	28.00	0.00	27.00	25.58	201887.00	1.19	134.57	133.50
7	3	1	14299.00	7551.00	223.10	0	Spot (Block7, Row1, Column3)	150.84	148.00	24.15	0.01	0.16	125.00	126.94	125.00	16.47	0.01	0.13	58.00	38.00	0.00	23.00	25.84	215249.00	1.45	136.68	132.00
7	4	1	14601.00	7507.00	147.00	-50	Spot (Block7, Row1, Column4)	141.19	137.00	16.42	0.01	0.12	128.00	130.40	128.00	18.15	0.01	0.14	35.00	11.00	0.00	9.00	13.19	83725.00	0.59	131.98	129.00
7	5	1	14902.00	7507.00	147.00	-50	Spot (Block7, Row1, Column5)	143.24	142.00	14.54	0.00	0.10	127.00	129.55	127.00	18.05	0.01	0.14	40.00	9.00	0.00	15.00	16.24	85371.00	0.76	132.87	132.50
7	6	1	15212.00	7495.00	134.40	0	Spot (Block7, Row1, Column6)	157.28	161.50	15.60	0.01	0.10	124.00	125.55	124.00	13.92	0.01	0.11	84.00	64.00	0.00	37.50	33.28	76122.00	2.28	134.79	132.00
7	7	1	15475.00	7504.00	180.65	0	Spot (Block7, Row1, Column7)	148.67	149.00	14.82	0.00	0.10	125.00	127.62	125.00	16.12	0.01	0.13	65.00	28.00	0.00	24.00	23.67	136036.00	1.31	134.72	134.00
7	8	1	15802.00	7508.00	147.00	-50	Spot (Block7, Row1, Column8)	149.89	149.00	16.37	0.00	0.11	128.00	130.05	128.00	16.80	0.01	0.13	57.00	27.00	0.00	21.00	21.89	89335.00	1.18	146.79	144.00
7	1	2	13700.00	7806.00	147.00	-50	Spot (Block7, Row2, Column1)	142.70	140.00	16.83	0.01	0.12	132.00	136.17	132.00	21.02	0.01	0.15	29.00	1.00	0.00	8.00	10.70	84338.00	0.31	135.73	131.00
7	2	2	14001.00	7807.00	147.00	-50	Spot (Block7, Row2, Column2)	136.74	135.00	12.26	0.01	0.09	126.00	128.19	126.00	17.63	0.01	0.14	26.00	2.00	0.00	9.00	10.74	80813.00	0.48	134.58	131.00
7	3	2	14255.00	7788.00	124.00	0	Spot (Block7, Row2, Column3)	168.64	176.00	28.00	0.02	0.17	124.00	125.99	124.00	16.50	0.01	0.13	72.00	62.00	0.00	52.00	44.64	69142.00	2.58	141.67	135.00
7	4	2	14606.00	7786.00	161.75	0	Spot (Block7, Row2, Column4)	170.61	171.00	55.40	0.00	0.32	123.00	125.46	123.00	17.89	0.01	0.14	88.00	66.00	0.00	48.00	47.61	122842.00	2.52	142.37	138.00
7	5	2	14897.00	7804.00	226.30	0	Spot (Block7, Row2, Column5)	159.37	162.50	19.12	0.01	0.12	125.00	127.16	125.00	18.21	0.01	0.14	78.00	51.00	0.00	37.50	34.37	234271.00	1.77	139.57	137.00
7	6	2	15202.00	7807.00	147.00	-50	Spot (Block7, Row2, Column6)	142.42	141.00	14.34	0.00	0.10	126.00	128.48	126.00	15.87	0.01	0.12	49.00	17.00	0.00	15.00	16.42	84884.00	0.88	129.56	127.50
7	7	2	15502.00	7807.00	147.00	-50	Spot (Block7, Row2, Column7)	135.23	133.00	16.36	0.01	0.12	128.00	129.84	128.00	16.11	0.01	0.12	22.00	7.00	0.00	5.00	7.23	80055.00	0.33	133.74	132.00
7	8	2	15802.00	7807.00	147.00	-50	Spot (Block7, Row2, Column8)	133.94	134.00	13.68	0.00	0.10	128.00	129.75	128.00	15.80	0.01	0.12	24.00	4.00	0.00	6.00	5.94	79831.00	0.27	133.59	133.50
7	1	3	13662.00	8094.00	118.40	0	Spot (Block7, Row3, Column1)	164.56	170.00	19.84	0.01	0.12	132.00	134.04	132.00	18.37	0.01	0.14	72.00	52.00	0.00	38.00	32.56	61215.00	1.66	154.04	158.00
7	2	3	13988.00	8084.00	269.20	0	Spot (Block7, Row3, Column2)	145.56	144.00	20.58	0.00	0.14	128.00	129.85	128.00	16.92	0.01	0.13	48.00	25.00	0.00	16.00	17.56	307424.00	0.93	131.38	131.00
7	3	3	14301.00	8106.00	147.00	-50	Spot (Block7, Row3, Column3)	145.24	144.00	22.52	0.00	0.16	127.00	129.58	127.00	17.23	0.01	0.13	49.00	13.00	0.00	17.00	18.24	85692.00	0.91	141.23	138.00
7	4	3	14596.00	8099.00	201.15	0	Spot (Block7, Row3, Column4)	149.19	147.00	18.48	0.01	0.12	126.00	126.99	126.00	14.51	0.00	0.11	61.00	38.00	0.00	21.00	23.19	171721.00	1.53	135.84	130.00
7	5	3	14902.00	8092.00	195.35	0	Spot (Block7, Row3, Column5)	146.38	144.00	20.35	0.01	0.14	126.00	127.21	126.00	15.55	0.00	0.12	55.00	27.00	0.00	18.00	20.38	157500.00	1.23	129.26	128.00
7	6	3	15190.00	8160.00	174.05	0	Spot (Block7, Row3, Column6)	146.47	144.00	17.63	0.01	0.12	124.00	126.98	124.00	15.16	0.01	0.12	58.00	34.00	0.00	20.00	22.47	124208.00	1.29	133.75	131.00
7	7	3	15527.00	8094.00	169.80	0	Spot (Block7, Row3, Column7)	141.88	141.00	12.76	0.00	0.09	127.00	129.16	127.00	15.17	0.01	0.12	44.00	11.00	0.00	14.00	14.88	113500.00	0.84	133.84	132.00
7	8	3	15802.00	8107.00	147.00	-50	Spot (Block7, Row3, Column8)	132.65	130.00	15.80	0.01	0.12	128.00	128.81	128.00	15.76	0.00	0.12	23.00	8.00	0.00	2.00	4.65	78531.00	0.24	135.79	132.00
7	1	4	13702.00	8410.00	171.55	0	Spot (Block7, Row4, Column1)	165.71	172.50	24.78	0.02	0.15	130.00	132.58	130.00	15.70	0.01	0.12	73.00	62.00	0.00	42.50	35.71	136547.00	2.11	142.77	139.00
7	2	4	14023.00	8441.00	198.85	0	Spot (Block7, Row4, Column2)	159.82	162.00	21.12	0.01	0.13	129.00	132.16	129.00	16.54	0.01	0.13	74.00	49.00	0.00	33.00	30.82	179794.00	1.67	143.94	140.00
7	3	4	14291.00	8411.00	158.50	0	Spot (Block7, Row4, Column3)	193.87	193.00	24.00	0.00	0.12	131.00	133.68	131.00	16.84	0.01	0.13	96.00	92.00	0.00	62.00	62.87	134932.00	3.57	156.93	155.00
7	4	4	14632.00	8376.00	118.35	0	Spot (Block7, Row4, Column4)	156.71	156.50	15.13	0.00	0.10	131.00	132.81	131.00	15.72	0.01	0.12	71.00	37.00	0.00	25.50	25.71	57982.00	1.52	140.87	139.00
7	5	4	14892.00	8392.00	140.70	0	Spot (Block7, Row4, Column5)	159.16	156.00	22.62	0.01	0.14	129.00	131.35	129.00	15.76	0.01	0.12	71.00	43.00	0.00	27.00	30.16	85948.00	1.76	141.64	142.50
7	6	4	15169.00	8402.00	222.10	0	Spot (Block7, Row4, Column6)	147.07	147.00	16.19	0.00	0.11	126.00	128.06	126.00	14.76	0.01	0.12	61.00	34.00	0.00	21.00	21.07	208396.00	1.29	131.91	130.00
7	7	4	15522.00	8422.00	114.80	0	Spot (Block7, Row4, Column7)	156.91	157.00	15.19	0.00	0.10	126.00	127.89	126.00	14.07	0.01	0.11	82.00	55.00	0.00	31.00	30.91	53193.00	2.06	144.54	144.00
7	8	4	15792.00	8439.00	158.85	0	Spot (Block7, Row4, Column8)	164.88	169.00	21.19	0.01	0.13	126.00	128.28	126.00	16.05	0.01	0.13	80.00	61.00	0.00	43.00	38.88	115413.00	2.28	144.71	142.00
7	1	5	13700.00	8706.00	147.00	-50	Spot (Block7, Row5, Column1)	146.50	150.00	18.15	0.01	0.12	132.00	133.99	132.00	16.58	0.01	0.12	52.00	16.00	0.00	18.00	14.50	86290.00	0.75	135.90	140.00
7	2	5	14006.00	8725.00	172.45	0	Spot (Block7, Row5, Column2)	154.16	155.00	22.36	0.00	0.15	130.00	132.82	130.00	17.98	0.01	0.14	56.00	36.00	0.00	25.00	24.16	127802.00	1.19	142.85	138.00
7	3	5	14300.00	8706.00	147.00	-50	Spot (Block7, Row5, Column3)	150.39	150.00	18.81	0.00	0.13	131.00	133.70	131.00	16.94	0.01	0.13	53.00	29.00	0.00	19.00	19.39	88127.00	0.99	148.84	146.00
7	4	5	14601.00	8706.00	147.00	-50	Spot (Block7, Row5, Column4)	164.17	166.00	19.23	0.00	0.12	135.00	138.47	135.00	17.46	0.01	0.13	74.00	43.00	0.00	31.00	29.17	96203.00	1.47	147.25	147.00
7	5	5	14899.00	8709.00	152.50	0	Spot (Block7, Row5, Column5)	203.05	204.00	14.27	0.00	0.07	135.00	137.63	135.00	18.50	0.01	0.13	100.00	98.00	0.00	69.00	68.05	129953.00	3.54	171.90	175.00
7	6	5	15201.00	8706.00	147.00	-50	Spot (Block7, Row5, Column6)	148.45	148.00	15.40	0.00	0.10	132.00	134.07	132.00	16.91	0.01	0.13	49.00	16.00	0.00	16.00	16.45	87584.00	0.85	148.93	152.50
7	7	5	15496.00	8685.00	120.00	0	Spot (Block7, Row5, Column7)	160.76	165.50	16.65	0.01	0.10	127.00	130.52	127.00	16.33	0.01	0.13	81.00	61.00	0.00	38.50	33.76	61089.00	1.85	143.66	143.00
7	8	5	15822.00	8700.00	173.65	0	Spot (Block7, Row5, Column8)	161.86	161.00	48.10	0.00	0.30	128.00	130.22	128.00	15.33	0.01	0.12	74.00	54.00	0.00	33.00	33.86	136287.00	2.06	147.58	147.50
7	1	6	13711.00	9030.00	261.00	0	Spot (Block7, Row6, Column1)	156.05	157.00	18.90	0.00	0.12	133.00	136.39	133.00	18.12	0.01	0.13	59.00	25.00	0.00	24.00	23.05	308520.00	1.09	144.95	141.00
7	2	6	14005.00	9003.00	210.40	0	Spot (Block7, Row6, Column2)	160.80	165.00	20.27	0.01	0.13	130.00	133.43	130.00	18.12	0.01	0.14	69.00	48.00	0.00	35.00	30.80	202925.00	1.51	139.62	139.00
7	3	6	14322.00	9023.00	170.95	0	Spot (Block7, Row6, Column3)	164.03	166.00	15.31	0.01	0.09	132.00	135.53	132.00	17.02	0.01	0.13	81.00	47.00	0.00	34.00	32.03	133523.00	1.67	146.15	143.00
7	4	6	14567.00	9026.00	229.75	0	Spot (Block7, Row6, Column4)	151.73	150.00	19.48	0.00	0.13	134.00	137.62	134.00	17.89	0.01	0.13	47.00	19.00	0.00	16.00	17.73	230482.00	0.79	137.93	132.00
7	5	6	14899.00	8996.00	173.80	0	Spot (Block7, Row6, Column5)	190.94	192.00	18.10	0.00	0.09	132.50	135.83	132.50	18.43	0.01	0.14	97.00	87.00	0.00	59.50	58.44	160579.00	2.99	158.54	161.00
7	6	6	15196.00	9043.00	100.40	0	Spot (Block7, Row6, Column6)	160.84	160.00	15.88	0.00	0.10	131.00	134.69	131.00	17.69	0.01	0.13	81.00	38.00	0.00	29.00	29.84	41336.00	1.48	144.14	141.00
7	7	6	15542.00	8994.00	132.40	0	Spot (Block7, Row6, Column7)	157.62	158.00	14.93	0.00	0.09	130.00	133.12	130.00	22.68	0.01	0.17	61.00	13.00	0.00	28.00	27.62	73924.00	1.08	149.09	149.00
7	8	6	15783.00	8997.00	134.85	0	Spot (Block7, Row6, Column8)	167.04	172.00	23.21	0.01	0.14	130.00	132.21	130.00	23.46	0.01	0.18	73.00	39.00	0.00	42.00	37.04	80849.00	1.48	153.64	150.00
7	1	7	13763.00	9305.00	139.45	0	Spot (Block7, Row7, Column1)	173.53	174.00	36.26	0.00	0.21	136.00	139.28	136.00	20.40	0.01	0.15	78.00	43.00	0.00	38.00	37.53	90584.00	1.68	153.20	153.00
7	2	7	13966.00	9327.00	190.45	0	Spot (Block7, Row7, Column2)	164.84	167.00	21.02	0.01	0.13	134.00	136.54	134.00	16.96	0.01	0.12	71.00	49.00	0.00	33.00	30.84	169121.00	1.67	144.41	139.50
7	3	7	14346.00	9284.00	190.65	0	Spot (Block7, Row7, Column3)	156.43	153.00	21.83	0.01	0.14	135.00	137.68	135.00	16.91	0.01	0.12	52.00	31.00	0.00	18.00	21.43	159870.00	1.11	147.33	146.00
7	4	7	14601.00	9306.00	147.00	-50	Spot (Block7, Row7, Column4)	145.17	148.00	24.38	0.01	0.17	133.00	135.77	133.00	17.62	0.01	0.13	47.00	19.00	0.00	15.00	12.17	85504.00	0.53	161.27	165.00
7	5	7	14901.00	9306.00	147.00	-50	Spot (Block7, Row7, Column5)	140.51	140.00	12.63	0.00	0.09	131.00	134.14	131.00	17.76	0.01	0.13	26.00	1.00	0.00	9.00	9.51	82480.00	0.36	136.83	135.00
7	6	7	15182.00	9295.00	221.20	0	Spot (Block7, Row7, Column6)	152.12	153.00	18.58	0.00	0.12	129.00	131.95	129.00	16.80	0.01	0.13	58.00	34.00	0.00	24.00	23.12	213879.00	1.20	139.52	136.00
7	7	7	15501.00	9306.00	147.00	-50	Spot (Block7, Row7, Column7)	145.02	146.00	17.47	0.00	0.12	128.00	130.28	128.00	21.76	0.01	0.17	42.00	5.00	0.00	18.00	17.02	85418.00	0.68	142.68	140.00
7	8	7	15799.00	9284.00	110.35	0	Spot (Block7, Row7, Column8)	174.51	175.00	16.16	0.00	0.09	127.00	130.86	127.00	24.43	0.01	0.19	93.00	49.00	0.00	48.00	47.51	54970.00	1.79	157.39	158.00
7	1	8	13695.00	9609.00	144.75	0	Spot (Block7, Row8, Column1)	3431.63	2566.00	4020.60	0.13	1.17	140.00	142.69	140.00	21.07	0.01	0.15	100.00	100.00	0.00	2426.00	3291.63	1962893.00	156.10	804.71	519.00
7	2	8	13971.00	9627.00	202.40	0	Spot (Block7, Row8, Column2)	151.02	151.00	17.18	0.00	0.11	136.00	137.59	136.00	18.51	0.01	0.13	43.00	9.00	0.00	15.00	15.02	174884.00	0.73	145.77	141.00
7	3	8	14322.00	9588.00	126.40	0	Spot (Block7, Row8, Column3)	165.14	166.00	12.98	0.00	0.08	135.00	137.03	135.00	17.55	0.01	0.13	82.00	38.00	0.00	31.00	30.14	70350.00	1.60	151.85	150.00
7	4	8	14605.00	9594.00	166.35	0	Spot (Block7, Row8, Column4)	159.34	161.00	19.52	0.00	0.12	133.00	135.66	133.00	17.10	0.01	0.13	66.00	39.00	0.00	28.00	26.34	122057.00	1.38	144.48	142.50
7	5	8	14901.00	9606.00	147.00	-50	Spot (Block7, Row8, Column5)	141.80	140.00	11.86	0.01	0.08	133.00	136.96	133.00	17.76	0.01	0.13	18.00	3.00	0.00	7.00	8.80	83376.00	0.27	144.68	145.00
7	6	8	15196.00	9570.00	134.85	0	Spot (Block7, Row8, Column6)	167.04	171.00	18.08	0.01	0.11	134.00	138.01	134.00	20.18	0.01	0.15	72.00	41.00	0.00	37.00	33.04	82186.00	1.44	147.18	143.50
7	7	8	15501.00	9606.00	147.00	-50	Spot (Block7, Row8, Column7)	147.41	142.00	20.96	0.02	0.14	133.00	136.55	133.00	18.86	0.01	0.14	37.00	19.00	0.00	9.00	14.41	86527.00	0.58	139.27	137.00
7	8	8	15809.00	9600.00	131.35	0	Spot (Block7, Row8, Column8)	283.48	293.00	39.46	0.01	0.14	133.00	136.78	133.00	19.30	0.01	0.14	100.00	100.00	0.00	160.00	150.48	130403.00	7.60	185.67	189.00
8	1	1	18198.00	7499.00	156.05	0	Spot (Block8, Row1, Column1)	2070.00	1873.00	959.75	0.04	0.46	127.00	130.87	127.00	20.92	0.01	0.16	100.00	100.00	0.00	1746.00	1943.00	1384832.00	92.69	586.46	454.00
8	2	1	18479.00	7540.00	161.50	0	Spot (Block8, Row1, Column2)	151.75	155.00	20.97	0.01	0.14	129.00	132.44	129.00	17.84	0.01	0.13	61.00	31.00	0.00	26.00	22.75	109561.00	1.08	140.37	136.50
8	3	1	18795.00	7504.00	147.00	-50	Spot (Block8, Row1, Column3)	132.32	132.00	12.83	0.00	0.10	128.00	128.75	128.00	15.81	0.00	0.12	19.00	3.00	0.00	4.00	4.32	77934.00	0.23	133.51	130.50
8	4	1	19054.00	7467.00	175.10	0	Spot (Block8, Row1, Column4)	141.11	138.00	16.03	0.01	0.11	125.00	125.90	125.00	14.08	0.00	0.11	45.00	25.00	0.00	13.00	16.11	120507.00	1.08	137.93	136.00
8	5	1	19396.00	7504.00	147.00	-50	Spot (Block8, Row1, Column5)	127.85	125.00	15.55	0.01	0.12	124.00	124.76	124.00	13.33	0.00	0.11	24.00	9.00	0.00	1.00	3.85	75176.00	0.23	132.28	127.00
8	6	1	19696.00	7504.00	147.00	-50	Spot (Block8, Row1, Column6)	132.50	131.00	10.85	0.00	0.08	125.00	126.04	125.00	14.56	0.00	0.12	21.00	6.00	0.00	6.00	7.50	77909.00	0.44	131.76	129.00
8	7	1	20014.00	7483.00	115.50	0	Spot (Block8, Row1, Column7)	152.62	154.00	11.22	0.00	0.07	130.00	130.77	130.00	13.42	0.00	0.10	78.00	43.00	0.00	24.00	22.62	53722.00	1.63	144.77	144.00
8	8	1	20297.00	7504.00	147.00	-50	Spot (Block8, Row1, Column8)	146.35	146.00	15.36	0.00	0.10	133.00	134.92	133.00	15.39	0.01	0.11	47.00	15.00	0.00	13.00	13.35	85907.00	0.74	146.72	147.00
8	1	2	18194.00	7803.00	147.00	-50	Spot (Block8, Row2, Column1)	123.88	122.00	14.47	0.01	0.12	124.00	126.47	124.00	18.48	0.01	0.15	11.00	1.00	0.00	-2.00	-0.12	73090.00	-0.14	122.84	122.00
8	2	2	18521.00	7757.00	214.65	0	Spot (Block8, Row2, Column2)	142.26	138.00	18.85	0.01	0.13	126.00	129.63	126.00	26.51	0.01	0.20	31.00	2.00	0.00	12.00	16.26	186367.00	0.48	126.48	123.00
8	3	2	18795.00	7803.00	147.00	-50	Spot (Block8, Row2, Column3)	134.07	131.00	13.36	0.01	0.10	127.00	129.85	127.00	26.18	0.01	0.20	10.00	0.00	0.00	4.00	7.07	78967.00	0.16	134.49	126.00
8	4	2	19124.00	7760.00	128.05	0	Spot (Block8, Row2, Column4)	160.04	161.00	16.08	0.00	0.10	127.00	128.77	127.00	15.82	0.01	0.12	83.00	55.00	0.00	34.00	33.04	69618.00	1.98	140.97	140.00
8	5	2	19396.00	7791.00	209.55	0	Spot (Block8, Row2, Column5)	171.74	174.00	19.35	0.01	0.11	126.00	127.36	126.00	15.86	0.00	0.12	90.00	79.00	0.00	48.00	45.74	215529.00	2.80	145.66	142.00
8	6	2	19696.00	7804.00	147.00	-50	Spot (Block8, Row2, Column6)	132.19	130.00	18.34	0.01	0.14	126.00	127.28	126.00	15.83	0.00	0.12	34.00	9.00	0.00	4.00	6.19	77730.00	0.31	126.91	127.00
8	7	2	19978.00	7793.00	125.40	0	Spot (Block8, Row2, Column7)	160.90	163.00	13.00	0.01	0.08	127.00	128.00	127.00	12.96	0.00	0.10	92.00	77.00	0.00	36.00	33.90	67094.00	2.54	147.60	147.00
8	8	2	20296.00	7804.00	147.00	-50	Spot (Block8, Row2, Column8)	134.94	131.00	15.27	0.01	0.11	131.00	132.54	131.00	15.32	0.01	0.12	23.00	7.00	0.00	0.00	3.94	79479.00	0.16	132.27	131.00
8	1	3	18210.00	8110.00	239.15	0	Spot (Block8, Row3, Column1)	147.44	146.00	18.43	0.00	0.13	124.00	126.41	124.00	16.75	0.01	0.13	60.00	27.00	0.00	22.00	23.44	242689.00	1.26	129.77	127.00
8	2	3	18495.00	8103.00	147.00	-50	Spot (Block8, Row3, Column2)	133.65	133.00	17.37	0.00	0.13	127.00	130.74	127.00	28.07	0.01	0.21	14.00	0.00	0.00	6.00	6.65	78990.00	0.10	148.52	151.00
8	3	3	18795.00	8103.00	147.00	-50	Spot (Block8, Row3, Column3)	154.04	152.00	24.46	0.01	0.16	131.00	135.53	131.00	28.02	0.01	0.21	36.00	14.00	0.00	21.00	23.04	90882.00	0.66	161.33	167.00
8	4	3	19113.00	8129.00	226.15	0	Spot (Block8, Row3, Column4)	162.16	164.00	19.66	0.00	0.12	132.00	135.01	132.00	17.53	0.01	0.13	77.00	41.00	0.00	32.00	30.16	237729.00	1.55	144.21	145.00
8	5	3	19418.00	8134.00	237.35	0	Spot (Block8, Row3, Column5)	146.21	146.00	16.79	0.00	0.11	129.00	130.67	129.00	13.72	0.01	0.11	58.00	31.00	0.00	17.00	17.21	237291.00	1.13	132.32	131.00
8	6	3	19724.00	8105.00	147.45	0	Spot (Block8, Row3, Column6)	149.83	148.00	15.63	0.01	0.10	129.00	130.29	129.00	15.23	0.00	0.12	57.00	30.00	0.00	19.00	20.83	88852.00	1.28	136.00	136.00
8	7	3	19996.00	8104.00	147.00	-50	Spot (Block8, Row3, Column7)	144.46	142.00	14.27	0.01	0.10	127.00	128.32	127.00	13.14	0.00	0.10	53.00	29.00	0.00	15.00	17.46	84796.00	1.23	135.72	132.50
8	8	3	20268.00	8090.00	143.15	0	Spot (Block8, Row3, Column8)	154.51	158.00	14.84	0.01	0.10	130.00	130.76	130.00	11.94	0.00	0.09	74.00	59.00	0.00	28.00	24.51	86063.00	1.99	143.12	140.00
8	1	4	18141.00	8394.00	107.60	0	Spot (Block8, Row4, Column1)	158.09	159.00	21.92	0.00	0.14	122.00	123.75	122.00	15.56	0.01	0.13	83.00	59.00	0.00	37.00	36.09	47426.00	2.21	140.75	139.00
8	2	4	18494.00	8403.00	147.00	-50	Spot (Block8, Row4, Column2)	132.88	129.00	26.79	0.01	0.20	129.00	131.11	129.00	17.85	0.01	0.14	19.00	5.00	0.00	0.00	3.88	78135.00	0.10	124.04	122.00
8	3	4	18792.00	8405.00	170.75	0	Spot (Block8, Row4, Column3)	191.85	193.00	20.23	0.00	0.11	131.00	133.75	131.00	16.20	0.01	0.12	97.00	91.00	0.00	62.00	60.85	155783.00	3.59	157.24	156.00
8	4	4	19109.00	8428.00	263.85	0	Spot (Block8, Row4, Column4)	148.23	147.00	15.45	0.00	0.10	132.00	133.59	132.00	13.06	0.01	0.10	53.00	29.00	0.00	15.00	16.23	300768.00	1.12	136.74	133.00
8	5	4	19392.00	8406.00	199.65	0	Spot (Block8, Row4, Column5)	161.60	160.00	42.84	0.00	0.27	131.00	133.57	131.00	14.17	0.01	0.11	83.00	51.00	0.00	29.00	30.60	183090.00	1.98	138.40	136.00
8	6	4	19688.00	8403.00	202.40	0	Spot (Block8, Row4, Column6)	175.47	179.00	17.79	0.01	0.10	132.00	134.02	132.00	15.56	0.01	0.12	90.00	82.00	0.00	47.00	43.47	203372.00	2.66	151.31	152.00
8	7	4	19983.00	8379.00	180.45	0	Spot (Block8, Row4, Column7)	152.36	154.00	14.94	0.00	0.10	131.00	131.62	131.00	13.59	0.00	0.10	62.00	42.00	0.00	23.00	21.36	139405.00	1.53	141.72	139.00
8	8	4	20305.00	8438.00	191.25	0	Spot (Block8, Row4, Column8)	153.71	152.00	19.38	0.00	0.13	130.00	131.32	130.00	14.76	0.00	0.11	62.00	38.00	0.00	22.00	23.71	158936.00	1.52	144.60	146.00
8	1	5	18194.00	8702.00	147.00	-50	Spot (Block8, Row5, Column1)	152.70	155.00	50.87	0.01	0.33	125.00	125.45	125.00	14.85	0.00	0.12	63.00	50.00	0.00	30.00	27.70	89789.00	1.83	123.23	127.00
8	2	5	18506.00	8711.00	215.10	0	Spot (Block8, Row5, Column2)	149.73	153.00	16.28	0.01	0.11	127.00	128.34	127.00	14.74	0.00	0.11	69.00	41.00	0.00	26.00	22.73	197643.00	1.45	138.62	135.00
8	3	5	18793.00	8681.00	199.20	0	Spot (Block8, Row5, Column3)	149.72	151.00	16.61	0.00	0.11	129.00	131.42	129.00	13.68	0.01	0.10	63.00	39.00	0.00	22.00	20.72	169182.00	1.34	145.13	145.00
8	4	5	19098.00	8727.00	179.20	0	Spot (Block8, Row5, Column4)	153.23	155.00	17.48	0.00	0.11	130.00	130.92	130.00	13.47	0.00	0.10	64.00	47.00	0.00	25.00	23.23	137910.00	1.66	144.38	142.50
8	5	5	19385.00	8706.00	176.05	0	Spot (Block8, Row5, Column5)	194.22	194.00	18.47	0.00	0.10	131.00	133.13	131.00	15.10	0.01	0.11	98.00	96.00	0.00	63.00	63.22	168004.00	4.05	156.10	153.00
8	6	5	19687.00	8682.00	141.15	0	Spot (Block8, Row5, Column6)	171.24	173.00	18.54	0.00	0.11	132.00	133.56	132.00	16.19	0.01	0.12	88.00	70.00	0.00	41.00	39.24	92471.00	2.33	149.10	146.50
8	7	5	19983.00	8725.00	202.35	0	Spot (Block8, Row5, Column7)	147.15	145.00	16.79	0.01	0.11	129.00	129.94	129.00	14.37	0.00	0.11	52.00	30.00	0.00	16.00	18.15	171277.00	1.20	136.04	134.00
8	8	5	20319.00	8702.00	163.05	0	Spot (Block8, Row5, Column8)	160.24	165.00	21.19	0.01	0.13	128.00	129.29	128.00	14.31	0.00	0.11	76.00	64.00	0.00	37.00	32.24	118256.00	2.16	140.05	139.00
8	1	6	18166.00	9011.00	151.45	0	Spot (Block8, Row6, Column1)	144.30	143.00	15.08	0.00	0.10	123.00	124.01	123.00	14.35	0.00	0.12	63.00	31.00	0.00	20.00	21.30	90330.00	1.41	138.76	138.00
8	2	6	18494.00	9002.00	147.00	-50	Spot (Block8, Row6, Column2)	138.57	136.00	14.02	0.01	0.10	125.00	126.14	125.00	15.80	0.00	0.13	39.00	14.00	0.00	11.00	13.57	81341.00	0.79	134.20	132.00
8	3	6	18808.00	8990.00	185.25	0	Spot (Block8, Row6, Column3)	152.69	152.00	16.37	0.00	0.11	127.00	129.45	127.00	14.85	0.01	0.11	71.00	42.00	0.00	25.00	25.69	147349.00	1.57	137.66	137.00
8	4	6	19130.00	9012.00	114.60	0	Spot (Block8, Row6, Column4)	166.34	168.00	16.98	0.00	0.10	129.00	130.17	129.00	14.70	0.00	0.11	88.00	67.00	0.00	39.00	37.34	57222.00	2.46	150.26	151.00
8	5	6	19387.00	9002.00	164.80	0	Spot (Block8, Row6, Column5)	167.85	171.00	17.96	0.01	0.11	130.00	131.44	130.00	14.08	0.00	0.11	85.00	67.00	0.00	41.00	37.85	124878.00	2.59	150.17	150.00
8	6	6	19710.00	9013.00	174.75	0	Spot (Block8, Row6, Column6)	145.61	143.00	17.73	0.01	0.12	130.00	131.07	130.00	14.51	0.00	0.11	47.00	25.00	0.00	13.00	15.61	124206.00	1.00	133.25	132.00
8	7	6	19971.00	9008.00	193.75	0	Spot (Block8, Row6, Column7)	145.03	144.00	14.92	0.00	0.10	129.00	129.48	129.00	13.77	0.00	0.11	53.00	23.00	0.00	15.00	16.03	153147.00	1.13	134.67	133.00
8	8	6	20296.00	9003.00	147.00	-50	Spot (Block8, Row6, Column8)	137.31	134.00	13.37	0.01	0.10	129.00	129.97	129.00	14.66	0.00	0.11	24.00	6.00	0.00	5.00	8.31	80600.00	0.50	136.51	132.00
8	1	7	18194.00	9302.00	147.00	-50	Spot (Block8, Row7, Column1)	132.22	130.00	13.54	0.01	0.10	121.00	123.27	121.00	17.60	0.01	0.14	29.00	6.00	0.00	9.00	11.22	78009.00	0.51	131.85	131.50
8	2	7	18465.00	9295.00	293.95	0	Spot (Block8, Row7, Column2)	128.60	126.00	14.85	0.01	0.12	123.00	125.60	123.00	16.52	0.01	0.13	17.00	6.00	0.00	3.00	5.60	326257.00	0.18	120.49	119.00
8	3	7	18794.00	9302.00	147.00	-50	Spot (Block8, Row7, Column3)	138.04	137.00	12.60	0.00	0.09	127.00	128.44	127.00	15.56	0.00	0.12	33.00	6.00	0.00	10.00	11.04	81032.00	0.62	138.41	137.00
8	4	7	19095.00	9302.00	147.00	-50	Spot (Block8, Row7, Column4)	131.40	129.00	12.88	0.01	0.10	129.00	128.92	129.00	14.64	0.00	0.11	18.00	3.00	0.00	0.00	2.40	77003.00	0.17	137.23	136.00
8	5	7	19395.00	9302.00	147.00	-50	Spot (Block8, Row7, Column5)	138.98	137.00	12.78	0.01	0.09	129.00	130.71	129.00	13.19	0.01	0.10	37.00	13.00	0.00	8.00	9.98	81582.00	0.63	131.55	132.00
8	6	7	19695.00	9303.00	147.00	-50	Spot (Block8, Row7, Column6)	140.32	141.00	11.03	0.00	0.08	129.00	131.88	129.00	15.47	0.01	0.12	34.00	3.00	0.00	12.00	11.32	82650.00	0.55	140.53	139.00
8	7	7	19995.00	9303.00	147.00	-50	Spot (Block8, Row7, Column7)	147.11	142.00	23.03	0.02	0.16	130.00	131.53	130.00	14.17	0.01	0.11	48.00	33.00	0.00	12.00	17.11	86940.00	1.10	131.09	131.00
8	8	7	20294.00	9289.00	170.25	0	Spot (Block8, Row7, Column8)	196.64	200.00	19.07	0.01	0.10	131.00	133.58	131.00	14.71	0.01	0.11	97.00	94.00	0.00	69.00	65.64	158095.00	4.29	157.99	158.50
8	1	8	18189.00	9595.00	146.90	0	Spot (Block8, Row8, Column1)	3387.61	2706.00	3201.42	0.10	0.95	119.00	122.47	119.00	23.99	0.01	0.20	100.00	100.00	0.00	2587.00	3268.61	1991913.00	136.10	878.75	474.50
8	2	8	18494.00	9602.00	147.00	-50	Spot (Block8, Row8, Column2)	130.79	128.00	14.19	0.01	0.11	121.00	123.32	121.00	23.06	0.01	0.19	16.00	0.00	0.00	7.00	9.79	77037.00	0.32	125.31	124.00
8	3	8	18828.00	9617.00	128.75	0	Spot (Block8, Row8, Column3)	143.82	141.00	11.57	0.01	0.08	124.00	124.92	124.00	12.94	0.00	0.10	66.00	31.00	0.00	17.00	19.82	63568.00	1.46	133.77	133.00
8	4	8	19072.00	9627.00	150.05	0	Spot (Block8, Row8, Column4)	156.61	159.00	17.82	0.01	0.11	123.00	124.43	123.00	13.27	0.01	0.11	80.00	65.00	0.00	36.00	33.61	96469.00	2.42	136.27	134.00
8	5	8	19388.00	9595.00	153.25	0	Spot (Block8, Row8, Column5)	147.01	152.00	19.05	0.01	0.13	125.00	126.05	125.00	13.87	0.00	0.11	67.00	49.00	0.00	27.00	22.01	95113.00	1.51	139.78	138.00
8	6	8	19673.00	9591.00	128.40	0	Spot (Block8, Row8, Column6)	158.94	162.00	16.37	0.01	0.10	125.00	127.29	125.00	15.58	0.01	0.12	81.00	59.00	0.00	37.00	33.94	70729.00	2.03	140.85	139.50
8	7	8	19999.00	9612.00	225.30	0	Spot (Block8, Row8, Column7)	147.89	145.00	17.10	0.01	0.12	127.00	129.40	127.00	14.33	0.01	0.11	56.00	36.00	0.00	18.00	20.89	215032.00	1.29	134.13	132.00
8	8	8	20310.00	9594.00	135.60	0	Spot (Block8, Row8, Column8)	244.27	243.00	35.76	0.00	0.15	132.00	134.12	132.00	14.94	0.01	0.11	100.00	100.00	0.00	111.00	112.27	120669.00	7.37	175.64	184.00
9	1	1	4697.00	12012.00	149.75	0	Spot (Block9, Row1, Column1)	3170.63	3019.00	1404.85	0.02	0.44	170.00	170.10	170.00	23.96	0.00	0.14	100.00	100.00	0.00	2849.00	3000.63	1946766.00	125.21	924.37	760.50
9	2	1	4991.00	12011.00	159.30	0	Spot (Block9, Row1, Column2)	281.60	282.00	49.79	0.00	0.18	165.00	164.41	165.00	18.91	0.00	0.12	99.00	96.00	0.00	117.00	116.60	197682.00	6.20	201.62	199.00
9	3	1	5295.00	12005.00	171.85	0	Spot (Block9, Row1, Column3)	248.25	240.00	36.94	0.01	0.15	166.00	164.29	166.00	18.78	0.00	0.11	99.00	89.00	0.00	74.00	82.25	204312.00	4.47	193.69	193.00
9	4	1	5594.00	12010.00	169.40	0	Spot (Block9, Row1, Column4)	246.05	245.00	38.61	0.00	0.16	168.00	166.44	168.00	18.02	0.00	0.11	97.00	83.00	0.00	77.00	78.05	195607.00	4.42	191.00	190.00
9	5	1	5895.00	12013.00	144.95	0	Spot (Block9, Row1, Column5)	1006.51	942.00	586.49	0.03	0.58	173.00	171.66	173.00	20.56	0.00	0.12	100.00	100.00	0.00	769.00	833.51	576728.00	40.60	347.69	274.00
9	6	1	6209.00	12001.00	104.40	0	Spot (Block9, Row1, Column6)	427.52	385.00	154.63	0.05	0.36	180.00	179.80	180.00	23.15	0.00	0.13	100.00	100.00	0.00	205.00	247.52	120132.00	10.70	257.93	263.00
9	7	1	6505.00	12010.00	109.80	0	Spot (Block9, Row1, Column7)	1868.95	1710.00	783.65	0.04	0.42	182.00	182.39	182.00	22.02	0.00	0.12	100.00	100.00	0.00	1528.00	1686.95	583112.00	76.59	665.46	544.00
9	8	1	6799.00	12020.00	179.35	0	Spot (Block9, Row1, Column8)	214.52	214.00	16.27	0.00	0.08	186.00	186.09	186.00	19.86	0.00	0.11	71.00	22.00	0.00	28.00	28.52	190711.00	1.43	195.68	200.00
9	1	2	4703.00	12310.00	147.00	-50	Spot (Block9, Row2, Column1)	154.86	158.00	17.11	0.01	0.11	162.00	161.16	162.00	21.62	0.00	0.13	1.00	0.00	0.00	-4.00	-7.14	91060.00	-0.29	148.20	145.00
9	2	2	4995.00	12312.00	124.50	0	Spot (Block9, Row2, Column2)	288.64	290.00	32.13	0.00	0.11	166.00	163.30	166.00	17.31	0.01	0.11	100.00	99.00	0.00	124.00	122.64	117765.00	7.24	202.36	198.50
9	3	2	5304.00	12310.00	147.00	-50	Spot (Block9, Row2, Column3)	176.74	178.00	10.40	0.00	0.06	165.00	163.88	165.00	16.92	0.00	0.10	32.00	0.00	0.00	13.00	11.74	104097.00	0.76	165.90	171.00
9	4	2	5598.00	12304.00	195.70	0	Spot (Block9, Row2, Column4)	221.38	217.00	30.57	0.01	0.14	163.00	161.89	163.00	18.46	0.00	0.11	93.00	77.00	0.00	54.00	58.38	239534.00	3.22	178.27	180.00
9	5	2	5893.00	12296.00	224.70	0	Spot (Block9, Row2, Column5)	199.29	199.00	21.84	0.00	0.11	166.00	164.25	166.00	20.46	0.00	0.12	72.00	34.00	0.00	33.00	33.29	288771.00	1.71	176.94	179.00
9	6	2	6228.00	12305.00	183.85	0	Spot (Block9, Row2, Column6)	197.10	198.00	15.25	0.00	0.08	170.00	168.98	170.00	16.86	0.00	0.10	72.00	38.00	0.00	28.00	27.10	187839.00	1.67	178.95	177.00
9	7	2	6512.00	12306.00	212.30	0	Spot (Block9, Row2, Column7)	210.32	206.00	21.78	0.01	0.10	175.00	174.91	175.00	20.83	0.00	0.12	72.00	31.00	0.00	31.00	35.32	269837.00	1.70	184.31	185.00
9	8	2	6805.00	12311.00	147.00	-50	Spot (Block9, Row2, Column8)	183.68	183.00	12.48	0.00	0.07	179.00	178.04	179.00	16.75	0.00	0.09	17.00	1.00	0.00	4.00	4.68	108189.00	0.34	186.10	187.00
9	1	3	4702.00	12612.00	154.95	0	Spot (Block9, Row3, Column1)	387.08	364.00	131.21	0.03	0.34	157.00	156.49	157.00	18.35	0.00	0.12	100.00	99.00	0.00	207.00	230.08	253148.00	12.57	213.39	207.00
9	2	3	5044.00	12625.00	194.70	0	Spot (Block9, Row3, Column2)	188.55	186.00	16.82	0.01	0.09	162.00	159.95	162.00	19.27	0.01	0.12	63.00	22.00	0.00	24.00	26.55	203632.00	1.48	175.53	176.00
9	3	3	5317.00	12622.00	117.65	0	Spot (Block9, Row3, Column3)	293.86	293.00	43.36	0.00	0.15	164.00	162.52	164.00	19.18	0.00	0.12	100.00	98.00	0.00	129.00	129.86	108139.00	6.85	214.99	205.50
9	4	3	5608.00	12612.00	146.65	0	Spot (Block9, Row3, Column4)	383.70	384.00	107.02	0.00	0.28	170.00	171.81	170.00	30.35	0.00	0.18	98.00	95.00	0.00	214.00	213.70	226381.00	6.98	232.32	207.00
9	5	3	5904.00	12607.00	130.40	0	Spot (Block9, Row3, Column5)	374.31	304.00	268.25	0.09	0.72	174.00	172.89	174.00	22.14	0.00	0.13	100.00	99.00	0.00	130.00	200.31	169938.00	9.10	233.81	218.00
9	6	3	6186.00	12592.00	201.60	0	Spot (Block9, Row3, Column6)	184.69	186.00	13.37	0.00	0.07	166.00	165.50	166.00	18.14	0.00	0.11	54.00	8.00	0.00	20.00	18.69	212758.00	1.06	177.65	177.00
9	7	3	6503.00	12611.00	143.75	0	Spot (Block9, Row3, Column7)	376.38	363.00	102.44	0.02	0.27	172.00	169.86	172.00	16.62	0.01	0.10	100.00	100.00	0.00	191.00	204.38	209645.00	12.43	232.34	217.00
9	8	3	6805.00	12611.00	147.00	-50	Spot (Block9, Row3, Column8)	187.06	188.00	16.35	0.00	0.09	179.00	177.87	179.00	15.50	0.00	0.09	32.00	7.00	0.00	9.00	8.06	110363.00	0.59	180.37	180.00
9	1	4	4701.00	12909.00	154.60	0	Spot (Block9, Row4, Column1)	352.68	332.50	110.62	0.03	0.31	159.00	158.86	159.00	18.95	0.00	0.12	100.00	98.00	0.00	173.50	193.68	232766.00	10.23	202.91	200.00
9	2	4	5000.00	12912.00	203.20	0	Spot (Block9, Row4, Column2)	175.02	175.00	13.49	0.00	0.08	156.00	156.55	156.00	19.13	0.00	0.12	48.00	6.00	0.00	19.00	19.02	204599.00	0.97	161.25	163.00
9	3	4	5298.00	12911.00	139.00	0	Spot (Block9, Row4, Column3)	1238.43	1202.00	539.18	0.01	0.44	162.00	160.85	162.00	19.03	0.00	0.12	100.00	100.00	0.00	1040.00	1076.43	652651.00	56.62	421.27	359.00
9	4	4	5604.00	12910.00	147.00	-50	Spot (Block9, Row4, Column4)	193.09	185.00	31.36	0.02	0.16	177.00	184.22	177.00	37.56	0.02	0.20	17.00	8.00	0.00	8.00	16.09	113923.00	0.24	216.37	199.00
9	5	4	5904.00	12910.00	147.00	-50	Spot (Block9, Row4, Column5)	222.14	205.00	63.54	0.03	0.29	178.00	185.84	178.00	41.00	0.02	0.22	30.00	13.00	0.00	27.00	44.14	130840.00	0.89	190.62	187.00
9	6	4	6230.00	12930.00	208.95	0	Spot (Block9, Row4, Column6)	198.98	196.00	18.88	0.01	0.09	168.00	165.51	168.00	19.48	0.01	0.12	72.00	26.00	0.00	28.00	30.98	246136.00	1.72	179.56	179.00
9	7	4	6521.00	12905.00	136.20	0	Spot (Block9, Row4, Column7)	340.97	322.00	109.83	0.02	0.32	177.00	175.37	177.00	16.13	0.00	0.09	100.00	98.00	0.00	145.00	163.97	170824.00	10.27	220.62	214.00
9	8	4	6793.00	12919.00	165.90	0	Spot (Block9, Row4, Column8)	256.81	266.50	40.93	0.02	0.16	182.00	179.84	182.00	16.79	0.01	0.09	95.00	79.00	0.00	84.50	74.81	196201.00	4.58	202.08	202.00
9	1	5	4703.00	13210.00	147.00	-50	Spot (Block9, Row5, Column1)	223.92	202.00	66.03	0.04	0.29	160.00	159.38	160.00	17.22	0.00	0.11	70.00	57.00	0.00	42.00	63.92	130769.00	3.75	161.44	156.00
9	2	5	5006.00	13149.00	174.30	0	Spot (Block9, Row5, Column2)	175.20	178.00	14.63	0.01	0.08	158.00	158.66	158.00	20.78	0.00	0.13	46.00	2.00	0.00	20.00	17.20	149270.00	0.80	165.51	170.00
9	3	5	5292.00	13216.00	109.80	0	Spot (Block9, Row5, Column3)	185.58	185.00	10.24	0.00	0.06	162.00	161.89	162.00	20.96	0.00	0.13	57.00	4.00	0.00	23.00	23.58	58642.00	1.13	173.08	173.00
9	4	5	5592.00	13212.00	146.80	0	Spot (Block9, Row5, Column4)	304.23	291.50	71.38	0.02	0.23	172.00	177.49	172.00	34.03	0.01	0.19	96.00	79.00	0.00	119.50	132.23	180107.00	3.72	217.11	203.00
9	5	5	5897.00	13215.00	140.35	0	Spot (Block9, Row5, Column5)	4546.25	4436.50	2629.46	0.01	0.58	176.00	182.61	176.00	34.17	0.02	0.19	100.00	100.00	0.00	4260.50	4370.25	2418606.00	127.69	1106.07	840.50
9	6	5	6223.00	13210.00	220.40	0	Spot (Block9, Row5, Column6)	190.20	193.00	16.35	0.01	0.09	170.00	167.53	170.00	22.72	0.01	0.14	50.00	3.00	0.00	23.00	20.20	264943.00	1.00	174.19	175.00
9	7	5	6524.00	13174.00	151.15	0	Spot (Block9, Row5, Column7)	194.95	195.00	10.84	0.00	0.06	179.00	178.43	179.00	16.53	0.00	0.09	48.00	5.00	0.00	16.00	15.95	121846.00	1.00	186.81	186.00
9	8	5	6800.00	13213.00	143.95	0	Spot (Block9, Row5, Column8)	1169.32	1112.50	760.35	0.02	0.65	181.00	180.35	181.00	18.94	0.00	0.11	100.00	100.00	0.00	931.50	988.32	661833.00	52.21	371.87	300.00
9	1	6	4718.00	13506.00	219.00	0	Spot (Block9, Row6, Column1)	176.08	176.00	11.26	0.00	0.06	162.00	160.83	162.00	15.91	0.00	0.10	45.00	5.00	0.00	14.00	14.08	242468.00	0.96	166.12	167.00
9	2	6	4989.00	13507.00	207.10	0	Spot (Block9, Row6, Column2)	173.61	175.00	15.71	0.00	0.09	159.00	159.38	159.00	21.05	0.00	0.13	36.00	0.00	0.00	16.00	14.61	212675.00	0.68	163.56	166.00
9	3	6	5317.00	13514.00	115.00	0	Spot (Block9, Row6, Column3)	786.89	778.50	231.34	0.00	0.29	161.00	159.80	161.00	20.49	0.00	0.13	100.00	100.00	0.00	617.50	625.89	273836.00	30.61	335.39	275.00
9	4	6	5607.00	13528.00	166.95	0	Spot (Block9, Row6, Column4)	212.48	206.00	28.20	0.01	0.13	165.00	165.35	165.00	23.19	0.00	0.14	86.00	39.00	0.00	41.00	47.48	164458.00	2.03	176.64	178.00
9	5	6	5901.00	13509.00	140.65	0	Spot (Block9, Row6, Column5)	4915.73	4609.00	2600.99	0.03	0.53	169.00	172.56	169.00	29.14	0.01	0.17	100.00	100.00	0.00	4440.00	4746.73	2629915.00	162.76	1131.13	907.00
9	6	6	6186.00	13505.00	183.30	0	Spot (Block9, Row6, Column6)	196.54	198.00	17.86	0.00	0.09	169.00	167.46	169.00	21.44	0.00	0.13	65.00	18.00	0.00	29.00	27.54	185339.00	1.36	176.57	175.00
9	7	6	6500.00	13510.00	147.25	0	Spot (Block9, Row6, Column7)	487.06	450.50	194.47	0.03	0.40	177.00	176.00	177.00	18.19	0.00	0.10	100.00	100.00	0.00	273.50	310.06	288338.00	17.10	251.63	246.00
9	8	6	6799.00	13510.00	146.85	0	Spot (Block9, Row6, Column8)	766.13	677.50	423.22	0.05	0.55	182.00	181.42	182.00	18.74	0.00	0.10	100.00	100.00	0.00	495.50	584.13	450482.00	31.19	292.37	278.00
9	1	7	4702.00	13809.00	147.00	-50	Spot (Block9, Row7, Column1)	172.44	174.00	13.62	0.00	0.08	167.00	165.25	167.00	20.85	0.00	0.13	14.00	0.00	0.00	7.00	5.44	101392.00	0.34	173.09	175.00
9	2	7	5003.00	13809.00	147.00	-50	Spot (Block9, Row7, Column2)	168.74	169.00	10.08	0.00	0.06	164.00	162.38	164.00	18.02	0.00	0.11	9.00	0.00	0.00	5.00	4.74	99389.00	0.35	168.11	169.00
9	3	7	5303.00	13809.00	147.00	-50	Spot (Block9, Row7, Column3)	184.64	185.00	10.96	0.00	0.06	167.00	165.27	167.00	19.02	0.00	0.12	45.00	2.00	0.00	18.00	17.64	108751.00	1.02	180.69	182.00
9	4	7	5603.00	13809.00	147.00	-50	Spot (Block9, Row7, Column4)	181.09	181.00	13.51	0.00	0.07	169.00	167.59	169.00	17.06	0.00	0.10	31.00	5.00	0.00	12.00	12.09	107023.00	0.79	178.31	180.50
9	5	7	5897.00	13799.00	197.35	0	Spot (Block9, Row7, Column5)	201.30	201.00	17.49	0.00	0.09	168.00	167.93	168.00	21.21	0.00	0.13	76.00	28.00	0.00	33.00	33.30	221837.00	1.57	176.20	177.00
9	6	7	6204.00	13810.00	147.00	-50	Spot (Block9, Row7, Column6)	176.08	177.00	11.48	0.00	0.07	170.00	168.30	170.00	17.89	0.00	0.11	14.00	0.00	0.00	7.00	6.08	103714.00	0.43	178.34	178.00
9	7	7	6489.00	13806.00	134.45	0	Spot (Block9, Row7, Column7)	359.01	370.00	58.85	0.01	0.16	174.00	172.80	174.00	18.49	0.00	0.11	100.00	100.00	0.00	196.00	185.01	174479.00	10.07	234.52	219.00
9	8	7	6793.00	13818.00	119.50	0	Spot (Block9, Row7, Column8)	280.22	288.00	43.43	0.01	0.15	180.00	179.32	180.00	18.46	0.00	0.10	99.00	90.00	0.00	108.00	100.22	105922.00	5.46	214.24	207.50
9	1	8	4689.00	14111.00	135.30	0	Spot (Block9, Row8, Column1)	6696.89	4817.50	7435.32	0.14	1.11	160.00	163.01	160.00	39.06	0.01	0.24	100.00	100.00	0.00	4657.50	6536.89	3321659.00	167.29	1587.13	1174.00
9	2	8	5006.00	14110.00	225.80	0	Spot (Block9, Row8, Column2)	181.22	185.00	17.96	0.01	0.10	164.00	163.24	164.00	23.28	0.00	0.14	42.00	1.00	0.00	21.00	17.22	264943.00	0.77	163.86	166.00
9	3	8	5302.00	14099.00	133.10	0	Spot (Block9, Row8, Column3)	416.59	376.00	168.93	0.04	0.41	172.00	170.06	172.00	17.68	0.00	0.10	99.00	96.00	0.00	204.00	244.59	197880.00	13.94	237.94	218.00
9	4	8	5626.00	14120.00	144.60	0	Spot (Block9, Row8, Column4)	203.72	203.00	15.78	0.00	0.08	171.00	170.73	171.00	16.62	0.00	0.10	85.00	46.00	0.00	32.00	32.72	116731.00	1.98	186.16	186.00
9	5	8	5903.00	14109.00	147.00	-50	Spot (Block9, Row8, Column5)	175.48	176.00	9.90	0.00	0.06	174.00	173.78	174.00	17.03	0.00	0.10	5.00	0.00	0.00	2.00	1.48	103006.00	0.10	176.46	176.00
9	6	8	6248.00	14146.00	222.10	0	Spot (Block9, Row8, Column6)	199.88	200.00	16.55	0.00	0.08	177.00	176.63	177.00	16.41	0.00	0.09	63.00	29.00	0.00	23.00	22.88	282229.00	1.42	184.67	185.00
9	7	8	6510.00	14116.00	176.50	0	Spot (Block9, Row8, Column7)	284.61	284.00	58.31	0.00	0.20	179.00	177.85	179.00	19.35	0.00	0.11	97.00	85.00	0.00	105.00	105.61	247042.00	5.52	208.96	205.00
9	8	8	6809.00	14107.00	125.85	0	Spot (Block9, Row8, Column8)	358.87	367.00	61.34	0.01	0.17	188.00	188.31	188.00	19.21	0.00	0.10	100.00	98.00	0.00	179.00	170.87	150368.00	8.88	243.61	233.00
10	1	1	9199.00	12008.00	152.55	0	Spot (Block10, Row1, Column1)	2642.68	2458.00	1338.95	0.03	0.51	115.00	116.09	115.00	18.04	0.00	0.16	100.00	100.00	0.00	2343.00	2527.68	1688670.00	140.08	664.27	542.00
10	2	1	9505.00	12012.00	147.00	-50	Spot (Block10, Row1, Column2)	132.50	129.00	19.69	0.01	0.15	114.00	114.74	114.00	15.11	0.00	0.13	47.00	23.00	0.00	15.00	18.50	77910.00	1.18	129.27	126.50
10	3	1	9868.00	12071.00	194.90	0	Spot (Block10, Row1, Column3)	130.48	128.00	19.45	0.01	0.15	115.00	114.52	115.00	13.75	0.00	0.12	47.00	15.00	0.00	13.00	15.48	140396.00	1.16	123.83	124.00
10	4	1	10104.00	11990.00	187.10	0	Spot (Block10, Row1, Column4)	129.14	127.00	13.57	0.01	0.11	116.00	115.78	116.00	12.51	0.00	0.11	46.00	15.00	0.00	11.00	13.14	126685.00	1.07	117.47	117.00
10	5	1	10445.00	12050.00	117.45	0	Spot (Block10, Row1, Column5)	142.66	142.00	11.87	0.00	0.08	115.00	115.20	115.00	14.21	0.00	0.12	86.00	45.00	0.00	27.00	27.66	51500.00	1.93	128.96	126.50
10	6	1	10706.00	12013.00	147.00	-50	Spot (Block10, Row1, Column6)	123.28	124.00	16.03	0.00	0.13	115.00	115.66	115.00	15.11	0.00	0.13	33.00	7.00	0.00	9.00	8.28	72614.00	0.50	116.63	114.50
10	7	1	11006.00	12013.00	147.00	-50	Spot (Block10, Row1, Column7)	134.08	126.00	21.24	0.03	0.16	115.00	114.86	115.00	14.04	0.00	0.12	42.00	28.00	0.00	11.00	19.08	78704.00	1.37	117.45	116.00
10	8	1	11302.00	12018.00	201.65	0	Spot (Block10, Row1, Column8)	136.56	134.00	16.57	0.01	0.12	116.00	116.83	116.00	14.13	0.00	0.12	58.00	22.00	0.00	18.00	20.56	157179.00	1.40	126.31	123.00
10	1	2	9204.00	12312.00	147.00	-50	Spot (Block10, Row2, Column1)	120.10	119.00	12.66	0.00	0.11	116.00	116.79	116.00	16.01	0.00	0.14	15.00	2.00	0.00	3.00	4.10	70498.00	0.21	117.22	117.00
10	2	2	9504.00	12312.00	147.00	-50	Spot (Block10, Row2, Column2)	116.19	115.00	10.13	0.00	0.09	116.00	116.54	116.00	15.54	0.00	0.13	10.00	0.00	0.00	-1.00	0.19	68321.00	-0.02	117.72	118.00
10	3	2	9805.00	12312.00	147.00	-50	Spot (Block10, Row2, Column3)	132.51	133.00	16.56	0.00	0.12	120.00	120.78	120.00	14.58	0.00	0.12	46.00	15.00	0.00	13.00	12.51	77917.00	0.80	127.71	127.00
10	4	2	10112.00	12284.00	127.45	0	Spot (Block10, Row2, Column4)	142.54	141.00	17.05	0.00	0.12	117.00	116.97	117.00	13.42	0.00	0.11	72.00	44.00	0.00	24.00	25.54	62149.00	1.91	125.84	122.00
10	5	2	10405.00	12306.00	221.95	0	Spot (Block10, Row2, Column5)	142.73	140.00	23.62	0.01	0.17	115.00	115.64	115.00	13.39	0.00	0.12	69.00	48.00	0.00	25.00	27.73	201539.00	2.02	127.64	126.50
10	6	2	10706.00	12312.00	147.00	-50	Spot (Block10, Row2, Column6)	129.99	128.00	14.95	0.01	0.11	118.00	117.82	118.00	13.77	0.00	0.12	36.00	15.00	0.00	10.00	11.99	76954.00	0.88	123.51	124.00
10	7	2	11005.00	12328.00	200.95	0	Spot (Block10, Row2, Column7)	136.82	134.00	18.03	0.01	0.13	119.00	118.56	119.00	12.96	0.00	0.11	54.00	31.00	0.00	15.00	17.82	157340.00	1.41	124.16	120.00
10	8	2	11306.00	12313.00	147.00	-50	Spot (Block10, Row2, Column8)	129.04	129.00	18.09	0.00	0.14	120.00	119.66	120.00	13.34	0.00	0.11	29.00	3.00	0.00	9.00	9.04	76007.00	0.70	125.84	126.00
10	1	3	9184.00	12641.00	231.25	0	Spot (Block10, Row3, Column1)	145.76	142.00	20.12	0.01	0.14	121.00	122.35	121.00	14.59	0.00	0.12	62.00	38.00	0.00	21.00	24.76	223893.00	1.60	130.35	125.00
10	2	3	9504.00	12612.00	147.00	-50	Spot (Block10, Row3, Column2)	123.07	119.00	20.34	0.01	0.17	121.00	121.26	121.00	14.73	0.00	0.12	21.00	5.00	0.00	-2.00	2.07	71995.00	0.12	122.93	121.00
10	3	3	9805.00	12612.00	147.00	-50	Spot (Block10, Row3, Column3)	132.21	131.00	12.75	0.00	0.10	120.00	121.32	120.00	15.05	0.00	0.12	34.00	9.00	0.00	11.00	12.21	77740.00	0.72	120.72	121.00
10	4	3	10100.00	12600.00	154.65	0	Spot (Block10, Row3, Column4)	155.16	156.50	18.39	0.00	0.12	118.00	118.90	118.00	13.44	0.00	0.11	90.00	69.00	0.00	38.50	37.16	102718.00	2.70	132.38	131.00
10	5	3	10405.00	12612.00	147.00	-50	Spot (Block10, Row3, Column5)	119.53	115.00	23.32	0.02	0.20	118.00	118.63	118.00	13.56	0.00	0.11	16.00	12.00	0.00	-3.00	1.53	70401.00	0.07	117.07	119.00
10	6	3	10726.00	12598.00	137.85	0	Spot (Block10, Row3, Column6)	139.88	138.00	12.74	0.01	0.09	121.00	121.73	121.00	12.77	0.00	0.10	65.00	29.00	0.00	17.00	18.88	71339.00	1.42	129.66	130.00
10	7	3	11006.00	12612.00	147.00	-50	Spot (Block10, Row3, Column7)	128.16	126.00	14.91	0.01	0.12	121.00	121.66	121.00	14.12	0.00	0.12	31.00	11.00	0.00	5.00	7.16	75743.00	0.46	122.97	123.00
10	8	3	11306.00	12612.00	147.00	-50	Spot (Block10, Row3, Column8)	120.15	121.00	14.31	0.00	0.12	118.00	118.56	118.00	14.05	0.00	0.12	19.00	4.00	0.00	3.00	2.15	71008.00	0.11	125.16	124.00
10	1	4	9203.00	12925.00	144.50	0	Spot (Block10, Row4, Column1)	171.48	174.00	19.48	0.01	0.11	119.00	120.43	119.00	14.47	0.01	0.12	94.00	84.00	0.00	55.00	52.48	97399.00	3.53	145.71	145.50
10	2	4	9504.00	12911.00	147.00	-50	Spot (Block10, Row4, Column2)	133.88	129.00	19.35	0.02	0.14	123.00	123.90	123.00	15.17	0.00	0.12	33.00	19.00	0.00	6.00	10.88	78588.00	0.66	125.25	125.00
10	3	4	9800.00	12914.00	159.95	0	Spot (Block10, Row4, Column3)	216.80	211.00	32.38	0.01	0.15	123.00	123.58	123.00	16.10	0.00	0.13	98.00	96.00	0.00	88.00	93.80	152847.00	5.79	152.36	150.00
10	4	4	10105.00	12912.00	147.00	-50	Spot (Block10, Row4, Column4)	119.21	118.00	12.61	0.00	0.11	121.00	121.62	121.00	14.03	0.00	0.12	10.00	1.00	0.00	-3.00	-1.79	69979.00	-0.17	117.67	116.00
10	5	4	10405.00	12912.00	147.00	-50	Spot (Block10, Row4, Column5)	131.65	129.00	15.49	0.01	0.12	122.00	122.53	122.00	13.52	0.00	0.11	31.00	14.00	0.00	7.00	9.65	77543.00	0.68	128.56	123.00
10	6	4	10687.00	12917.00	209.55	0	Spot (Block10, Row4, Column6)	164.15	168.00	22.44	0.01	0.14	122.00	123.04	122.00	14.15	0.00	0.12	85.00	71.00	0.00	46.00	42.15	206175.00	2.90	132.56	130.00
10	7	4	11006.00	12912.00	147.00	-50	Spot (Block10, Row4, Column7)	130.87	129.00	14.10	0.01	0.11	123.00	123.71	123.00	13.69	0.00	0.11	32.00	11.00	0.00	6.00	7.87	77345.00	0.52	132.09	134.00
10	8	4	11307.00	12928.00	195.25	0	Spot (Block10, Row4, Column8)	153.48	154.00	19.95	0.00	0.13	122.00	122.67	122.00	13.47	0.00	0.11	80.00	59.00	0.00	32.00	31.48	164986.00	2.29	134.89	133.00
10	1	5	9204.00	13211.00	147.00	-50	Spot (Block10, Row5, Column1)	136.80	135.00	19.75	0.01	0.14	119.00	120.26	119.00	14.71	0.00	0.12	53.00	27.00	0.00	16.00	17.80	80846.00	1.12	115.40	116.00
10	2	5	9450.00	13242.00	175.40	0	Spot (Block10, Row5, Column2)	136.07	135.00	11.96	0.00	0.09	120.00	120.90	120.00	13.51	0.00	0.11	55.00	14.00	0.00	15.00	16.07	116343.00	1.12	133.13	130.00
10	3	5	9807.00	13205.00	180.45	0	Spot (Block10, Row5, Column3)	140.81	140.00	15.12	0.00	0.11	123.00	124.12	123.00	15.14	0.00	0.12	52.00	21.00	0.00	17.00	17.81	128558.00	1.10	131.68	133.00
10	4	5	10105.00	13211.00	147.00	-50	Spot (Block10, Row5, Column4)	124.27	124.00	9.94	0.00	0.08	122.00	123.18	122.00	13.99	0.00	0.11	13.00	0.00	0.00	2.00	2.27	72824.00	0.08	120.93	120.50
10	5	5	10396.00	13212.00	160.80	0	Spot (Block10, Row5, Column5)	210.85	204.00	30.24	0.01	0.14	122.00	123.33	122.00	14.68	0.00	0.12	100.00	98.00	0.00	82.00	88.85	151602.00	5.96	158.59	155.00
10	6	5	10705.00	13212.00	147.00	-50	Spot (Block10, Row5, Column6)	135.62	136.00	12.13	0.00	0.09	122.00	123.53	122.00	14.53	0.01	0.12	49.00	8.00	0.00	14.00	13.62	79883.00	0.83	127.88	128.00
10	7	5	11003.00	13219.00	212.10	0	Spot (Block10, Row5, Column7)	142.42	140.00	16.33	0.01	0.11	126.00	126.88	126.00	14.84	0.00	0.12	48.00	23.00	0.00	14.00	16.42	182438.00	1.05	127.99	128.00
10	8	5	11308.00	13197.00	139.85	0	Spot (Block10, Row5, Column8)	168.81	171.00	12.76	0.01	0.08	126.00	127.33	126.00	15.08	0.00	0.12	94.00	86.00	0.00	45.00	42.81	89975.00	2.75	143.32	142.00
10	1	6	9213.00	13533.00	123.00	0	Spot (Block10, Row6, Column1)	140.49	134.00	21.59	0.02	0.15	119.00	119.51	119.00	13.77	0.00	0.12	51.00	37.00	0.00	15.00	21.49	56054.00	1.52	133.13	124.00
10	2	6	9506.00	13486.00	253.15	0	Spot (Block10, Row6, Column2)	130.30	128.00	13.93	0.01	0.11	120.00	120.54	120.00	12.84	0.00	0.11	37.00	10.00	0.00	8.00	10.30	241713.00	0.76	120.38	119.00
10	3	6	9830.00	13501.00	157.90	0	Spot (Block10, Row6, Column3)	156.34	161.00	20.07	0.01	0.13	117.00	118.01	117.00	12.37	0.00	0.10	86.00	72.00	0.00	44.00	39.34	107559.00	3.10	130.81	127.00
10	4	6	10079.00	13517.00	243.40	0	Spot (Block10, Row6, Column4)	131.56	130.00	14.17	0.01	0.11	120.00	121.01	120.00	14.18	0.00	0.12	35.00	14.00	0.00	10.00	11.56	225231.00	0.74	122.10	121.00
10	5	6	10386.00	13492.00	161.50	0	Spot (Block10, Row6, Column5)	169.64	174.00	23.51	0.01	0.14	122.00	123.16	122.00	15.27	0.00	0.12	85.00	78.00	0.00	52.00	47.64	122479.00	3.04	142.00	133.00
10	6	6	10705.00	13512.00	147.00	-50	Spot (Block10, Row6, Column6)	133.28	133.00	17.35	0.00	0.13	123.00	125.48	123.00	14.88	0.01	0.12	37.00	15.00	0.00	10.00	10.28	78367.00	0.52	126.12	124.00
10	7	6	11005.00	13512.00	147.00	-50	Spot (Block10, Row6, Column7)	132.83	129.00	17.86	0.01	0.13	125.00	126.43	125.00	14.70	0.00	0.12	27.00	15.00	0.00	4.00	7.83	78239.00	0.44	126.57	124.00
10	8	6	11306.00	13512.00	147.00	-50	Spot (Block10, Row6, Column8)	137.59	132.00	19.91	0.02	0.14	126.00	127.85	126.00	16.18	0.01	0.13	30.00	19.00	0.00	6.00	11.59	81318.00	0.60	133.77	127.00
10	1	7	9204.00	13811.00	147.00	-50	Spot (Block10, Row7, Column1)	120.40	118.00	12.76	0.01	0.11	119.00	120.39	119.00	20.08	0.01	0.17	8.00	1.00	0.00	-1.00	1.40	70793.00	0.00	123.28	119.00
10	2	7	9504.00	13811.00	147.00	-50	Spot (Block10, Row7, Column2)	121.59	121.00	10.06	0.00	0.08	118.00	118.62	118.00	13.14	0.00	0.11	17.00	2.00	0.00	3.00	3.59	71371.00	0.23	116.33	116.50
10	3	7	9841.00	13774.00	204.20	0	Spot (Block10, Row7, Column3)	129.87	129.00	11.65	0.00	0.09	118.00	120.04	118.00	15.68	0.01	0.13	32.00	5.00	0.00	11.00	11.87	154027.00	0.63	119.89	120.00
10	4	7	10104.00	13811.00	147.00	-50	Spot (Block10, Row7, Column4)	128.46	126.00	14.70	0.01	0.11	121.00	122.99	121.00	17.03	0.01	0.14	21.00	5.00	0.00	5.00	7.46	75922.00	0.32	135.96	135.00
10	5	7	10405.00	13811.00	147.00	-50	Spot (Block10, Row7, Column5)	130.34	129.00	12.96	0.00	0.10	122.00	123.23	122.00	16.11	0.00	0.13	25.00	5.00	0.00	7.00	8.34	76773.00	0.44	125.51	123.00
10	6	7	10705.00	13811.00	147.00	-50	Spot (Block10, Row7, Column6)	138.29	136.00	14.87	0.01	0.11	123.00	123.93	123.00	13.28	0.00	0.11	48.00	19.00	0.00	13.00	15.29	81591.00	1.08	134.27	130.50
10	7	7	11056.00	13827.00	235.90	0	Spot (Block10, Row7, Column7)	133.45	133.00	12.29	0.00	0.09	125.00	126.49	125.00	14.44	0.01	0.11	29.00	5.00	0.00	8.00	8.45	213512.00	0.48	123.81	124.00
10	8	7	11308.00	13805.00	151.15	0	Spot (Block10, Row7, Column8)	176.92	182.00	22.94	0.01	0.13	126.00	127.08	126.00	16.24	0.00	0.13	88.00	76.00	0.00	56.00	50.92	110926.00	3.07	140.02	138.00
10	1	8	9202.00	14112.00	143.60	0	Spot (Block10, Row8, Column1)	5581.71	3817.00	6175.16	0.17	1.11	118.00	121.56	118.00	31.79	0.01	0.26	100.00	100.00	0.00	3699.00	5463.71	3097850.00	171.78	1321.17	656.00
10	2	8	9504.00	14111.00	147.00	-50	Spot (Block10, Row8, Column2)	129.93	129.00	12.68	0.00	0.10	117.00	117.98	117.00	14.70	0.00	0.12	42.00	10.00	0.00	12.00	12.93	76531.00	0.81	125.56	125.00
10	3	8	9804.00	14111.00	147.00	-50	Spot (Block10, Row8, Column3)	126.93	127.00	9.55	0.00	0.08	116.00	118.21	116.00	16.17	0.01	0.14	31.00	0.00	0.00	11.00	10.93	74890.00	0.54	122.94	123.00
10	4	8	10104.00	14111.00	147.00	-50	Spot (Block10, Row8, Column4)	129.08	128.00	9.97	0.00	0.08	118.00	119.24	118.00	17.06	0.00	0.14	27.00	1.00	0.00	10.00	11.08	76029.00	0.58	128.41	128.00
10	5	8	10405.00	14111.00	147.00	-50	Spot (Block10, Row8, Column5)	121.67	120.00	12.00	0.01	0.10	118.00	119.03	118.00	16.31	0.00	0.14	15.00	1.00	0.00	2.00	3.67	71907.00	0.16	121.13	120.00
10	6	8	10688.00	14149.00	207.25	0	Spot (Block10, Row8, Column6)	131.58	128.00	14.78	0.01	0.11	116.00	116.78	116.00	14.53	0.00	0.12	42.00	17.00	0.00	12.00	15.58	160918.00	1.02	121.77	119.00
10	7	8	10999.00	14061.00	218.55	0	Spot (Block10, Row8, Column7)	137.68	134.00	18.14	0.01	0.13	122.00	122.53	122.00	16.48	0.00	0.13	39.00	20.00	0.00	12.00	15.68	187795.00	0.92	123.36	122.00
10	8	8	11313.00	14107.00	126.85	0	Spot (Block10, Row8, Column8)	321.86	309.00	60.64	0.02	0.19	122.00	123.88	122.00	17.11	0.01	0.14	100.00	100.00	0.00	187.00	199.86	139042.00	11.57	188.10	191.00
11	1	1	13701.00	12004.00	153.25	0	Spot (Block11, Row1, Column1)	2447.97	2244.50	1146.66	0.04	0.47	172.00	171.58	172.00	23.09	0.00	0.13	100.00	100.00	0.00	2072.50	2275.97	1581388.00	98.58	725.01	557.00
11	2	1	14009.00	11991.00	159.70	0	Spot (Block11, Row1, Column2)	197.61	198.00	14.18	0.00	0.07	174.00	172.79	174.00	20.34	0.00	0.12	58.00	12.00	0.00	24.00	23.61	138129.00	1.22	182.00	184.00
11	3	1	14326.00	12024.00	157.00	0	Spot (Block11, Row1, Column3)	213.24	208.00	22.62	0.01	0.11	172.00	168.76	172.00	20.21	0.01	0.12	84.00	40.00	0.00	36.00	41.24	144363.00	2.20	187.49	188.00
11	4	1	14605.00	12017.00	215.45	0	Spot (Block11, Row1, Column4)	183.74	185.00	18.33	0.00	0.10	167.00	164.49	167.00	23.33	0.01	0.14	36.00	3.00	0.00	18.00	16.74	244371.00	0.82	171.54	177.00
11	5	1	14891.00	12025.00	227.70	0	Spot (Block11, Row1, Column5)	192.84	193.00	21.35	0.00	0.11	165.00	163.11	165.00	20.37	0.01	0.12	66.00	21.00	0.00	28.00	27.84	286951.00	1.46	169.25	170.00
11	6	1	15205.00	12009.00	147.00	-50	Spot (Block11, Row1, Column6)	192.66	194.00	15.44	0.00	0.08	169.00	165.91	169.00	22.11	0.01	0.13	56.00	4.00	0.00	25.00	23.66	114249.00	1.21	172.96	182.50
11	7	1	15505.00	12009.00	147.00	-50	Spot (Block11, Row1, Column7)	189.41	194.00	19.83	0.01	0.10	167.00	164.26	167.00	19.71	0.01	0.12	61.00	22.00	0.00	27.00	22.41	111940.00	1.28	175.68	181.00
11	8	1	15816.00	11985.00	136.50	0	Spot (Block11, Row1, Column8)	195.96	192.00	19.62	0.01	0.10	167.00	165.58	167.00	17.67	0.00	0.11	70.00	28.00	0.00	25.00	28.96	98176.00	1.72	182.09	181.00
11	1	2	13752.00	12307.00	230.95	0	Spot (Block11, Row2, Column1)	182.23	183.00	14.03	0.00	0.08	172.00	170.09	172.00	19.65	0.00	0.12	27.00	0.00	0.00	11.00	10.23	278449.00	0.62	176.71	176.00
11	2	2	14022.00	12268.00	171.30	0	Spot (Block11, Row2, Column2)	186.14	192.00	20.55	0.01	0.11	174.00	172.37	174.00	17.82	0.00	0.10	50.00	7.00	0.00	18.00	12.14	151705.00	0.77	180.14	180.00
11	3	2	14310.00	12265.00	200.85	0	Spot (Block11, Row2, Column3)	187.27	185.00	48.19	0.01	0.26	174.00	172.46	174.00	16.60	0.00	0.10	32.00	4.00	0.00	11.00	13.27	213671.00	0.89	177.48	178.00
11	4	2	14621.00	12338.00	217.45	0	Spot (Block11, Row2, Column4)	185.58	188.00	16.04	0.01	0.09	171.00	169.85	171.00	17.11	0.00	0.10	47.00	7.00	0.00	17.00	14.58	251831.00	0.92	171.80	173.00
11	5	2	14902.00	12292.00	204.75	0	Spot (Block11, Row2, Column5)	216.47	215.00	20.45	0.00	0.09	172.00	170.75	172.00	19.61	0.00	0.11	93.00	57.00	0.00	43.00	44.47	256301.00	2.33	187.84	191.00
11	6	2	15218.00	12289.00	210.80	0	Spot (Block11, Row2, Column6)	195.14	193.00	14.99	0.00	0.08	177.00	172.94	177.00	20.85	0.01	0.12	37.00	7.00	0.00	16.00	18.14	247442.00	1.06	180.42	181.00
11	7	2	15511.00	12285.00	177.55	0	Spot (Block11, Row2, Column7)	189.27	189.00	12.97	0.00	0.07	170.00	167.76	170.00	19.77	0.01	0.12	46.00	6.00	0.00	19.00	19.27	166560.00	1.09	181.78	181.00
11	8	2	15805.00	12309.00	147.00	-50	Spot (Block11, Row2, Column8)	176.61	178.00	12.03	0.00	0.07	170.00	169.03	170.00	17.71	0.00	0.10	16.00	0.00	0.00	8.00	6.61	104023.00	0.43	174.55	175.00
11	1	3	13703.00	12615.00	145.50	0	Spot (Block11, Row3, Column1)	201.26	200.00	17.92	0.00	0.09	169.00	165.89	169.00	20.57	0.01	0.12	84.00	17.00	0.00	31.00	32.26	115723.00	1.72	183.51	185.00
11	2	3	14003.00	12608.00	147.00	-50	Spot (Block11, Row3, Column2)	184.03	183.00	17.06	0.00	0.09	171.00	169.93	171.00	19.29	0.00	0.11	34.00	7.00	0.00	12.00	13.03	108027.00	0.73	176.42	176.00
11	3	3	14310.00	12651.00	216.50	0	Spot (Block11, Row3, Column3)	191.58	193.00	16.82	0.00	0.09	172.00	170.62	172.00	18.20	0.00	0.11	54.00	17.00	0.00	21.00	19.58	256719.00	1.15	177.14	179.00
11	4	3	14604.00	12608.00	147.00	-50	Spot (Block11, Row3, Column4)	182.38	183.00	10.58	0.00	0.06	171.00	170.58	171.00	17.85	0.00	0.10	29.00	1.00	0.00	12.00	11.38	107242.00	0.66	179.58	182.00
11	5	3	14904.00	12608.00	147.00	-50	Spot (Block11, Row3, Column5)	182.30	184.00	20.02	0.00	0.11	173.00	171.69	173.00	21.39	0.00	0.12	22.00	1.00	0.00	11.00	9.30	107191.00	0.50	187.72	190.00
11	6	3	15198.00	12601.00	165.65	0	Spot (Block11, Row3, Column6)	199.80	199.00	18.28	0.00	0.09	178.00	175.26	178.00	23.41	0.01	0.13	44.00	6.00	0.00	21.00	21.80	151845.00	1.05	192.53	195.00
11	7	3	15505.00	12609.00	147.00	-50	Spot (Block11, Row3, Column7)	190.36	191.00	17.06	0.00	0.09	175.00	171.44	175.00	22.12	0.01	0.13	30.00	3.00	0.00	16.00	15.36	111934.00	0.86	178.74	183.00
11	8	3	15805.00	12609.00	147.00	-50	Spot (Block11, Row3, Column8)	192.71	194.00	16.55	0.00	0.09	174.00	171.77	174.00	19.23	0.01	0.11	50.00	9.00	0.00	20.00	18.71	113314.00	1.09	182.21	189.00
11	1	4	13708.00	12901.00	169.35	0	Spot (Block11, Row4, Column1)	184.45	185.00	17.99	0.00	0.10	166.00	163.05	166.00	21.71	0.01	0.13	45.00	7.00	0.00	19.00	18.45	147189.00	0.99	171.50	172.00
11	2	4	13994.00	12879.00	235.85	0	Spot (Block11, Row4, Column2)	187.15	187.00	15.80	0.00	0.08	170.00	168.63	170.00	20.27	0.00	0.12	38.00	3.00	0.00	17.00	17.15	299624.00	0.91	175.39	176.00
11	3	4	14322.00	12904.00	214.70	0	Spot (Block11, Row4, Column3)	201.20	200.00	18.75	0.00	0.09	177.00	175.39	177.00	20.05	0.00	0.11	56.00	14.00	0.00	23.00	24.20	265378.00	1.29	184.06	183.50
11	4	4	14604.00	12908.00	147.00	-50	Spot (Block11, Row4, Column4)	193.50	194.00	21.88	0.00	0.11	176.00	173.97	176.00	20.25	0.01	0.12	44.00	11.00	0.00	18.00	17.50	113777.00	0.96	184.29	187.00
11	5	4	14875.00	12907.00	131.35	0	Spot (Block11, Row4, Column5)	193.60	193.00	11.95	0.00	0.06	171.00	168.11	171.00	19.98	0.01	0.12	58.00	8.00	0.00	22.00	22.60	89444.00	1.28	184.44	184.00
11	6	4	15193.00	12911.00	181.50	0	Spot (Block11, Row4, Column6)	205.26	202.00	18.31	0.01	0.09	172.00	168.41	172.00	22.57	0.01	0.13	73.00	19.00	0.00	30.00	33.26	189664.00	1.63	185.71	188.00
11	7	4	15498.00	12926.00	119.80	0	Spot (Block11, Row4, Column7)	200.77	202.00	13.95	0.00	0.07	172.00	169.19	172.00	20.96	0.01	0.12	70.00	17.00	0.00	30.00	28.77	76093.00	1.51	192.02	191.00
11	8	4	15764.00	12900.00	216.85	0	Spot (Block11, Row4, Column8)	194.24	194.00	13.30	0.00	0.07	173.00	171.46	173.00	18.17	0.00	0.11	58.00	11.00	0.00	21.00	21.24	261838.00	1.25	181.81	183.00
11	1	5	13675.00	13154.00	140.80	0	Spot (Block11, Row5, Column1)	194.46	196.00	17.14	0.00	0.09	168.00	164.60	168.00	18.54	0.01	0.11	67.00	30.00	0.00	28.00	26.46	104233.00	1.61	178.53	182.00
11	2	5	14027.00	13251.00	119.05	0	Spot (Block11, Row5, Column2)	192.28	192.50	11.20	0.00	0.06	172.00	169.28	172.00	19.06	0.01	0.11	54.00	4.00	0.00	20.50	20.28	72299.00	1.21	185.18	186.00
11	3	5	14303.00	13208.00	147.00	-50	Spot (Block11, Row5, Column3)	190.29	191.00	13.71	0.00	0.07	171.00	169.24	171.00	21.00	0.00	0.12	49.00	3.00	0.00	20.00	19.29	111892.00	1.00	184.88	187.00
11	4	5	14604.00	13208.00	147.00	-50	Spot (Block11, Row5, Column4)	197.11	198.00	10.40	0.00	0.05	176.00	173.84	176.00	20.02	0.01	0.12	56.00	2.00	0.00	22.00	21.11	116099.00	1.16	194.18	198.00
11	5	5	14904.00	13215.00	161.80	0	Spot (Block11, Row5, Column5)	201.29	199.00	21.64	0.00	0.11	173.00	170.95	173.00	19.43	0.01	0.11	67.00	22.00	0.00	26.00	28.29	146539.00	1.56	183.69	180.00
11	6	5	15204.00	13208.00	147.00	-50	Spot (Block11, Row5, Column6)	180.87	182.00	12.24	0.00	0.07	169.00	166.11	169.00	20.71	0.01	0.12	23.00	0.00	0.00	13.00	11.87	106535.00	0.71	179.08	181.50
11	7	5	15504.00	13208.00	147.00	-50	Spot (Block11, Row5, Column7)	175.03	179.00	17.66	0.01	0.10	169.00	165.97	169.00	19.94	0.01	0.12	22.00	0.00	0.00	10.00	6.03	103269.00	0.45	170.81	173.00
11	8	5	15805.00	13208.00	147.00	-50	Spot (Block11, Row5, Column8)	186.47	188.00	13.35	0.00	0.07	171.00	168.67	171.00	18.68	0.01	0.11	43.00	2.00	0.00	17.00	15.47	109456.00	0.95	177.49	180.00
11	1	6	13683.00	13515.00	194.30	0	Spot (Block11, Row6, Column1)	183.88	184.00	17.03	0.00	0.09	168.00	164.22	168.00	19.63	0.01	0.12	43.00	7.00	0.00	16.00	15.88	196573.00	1.00	174.45	176.00
11	2	6	14008.00	13494.00	108.30	0	Spot (Block11, Row6, Column2)	200.85	201.00	15.95	0.00	0.08	169.00	165.86	169.00	20.34	0.01	0.12	79.00	30.00	0.00	32.00	31.85	60858.00	1.72	184.60	185.50
11	3	6	14299.00	13522.00	179.70	0	Spot (Block11, Row6, Column3)	194.78	195.00	16.55	0.00	0.08	168.00	166.49	168.00	20.05	0.00	0.12	63.00	16.00	0.00	27.00	26.78	176666.00	1.41	181.58	180.00
11	4	6	14620.00	13510.00	229.65	0	Spot (Block11, Row6, Column4)	193.27	193.00	17.25	0.00	0.09	172.00	170.64	172.00	19.90	0.00	0.12	53.00	12.00	0.00	21.00	21.27	292032.00	1.14	179.65	182.00
11	5	6	14895.00	13516.00	159.75	0	Spot (Block11, Row6, Column5)	216.01	217.00	15.61	0.00	0.07	177.00	175.43	177.00	19.07	0.00	0.11	87.00	54.00	0.00	40.00	39.01	151204.00	2.13	195.39	198.00
11	6	6	15204.00	13508.00	147.00	-50	Spot (Block11, Row6, Column6)	173.30	178.00	19.60	0.01	0.11	177.00	173.71	177.00	19.98	0.01	0.12	7.00	0.00	0.00	1.00	-3.70	102071.00	-0.02	175.83	183.00
11	7	6	15513.00	13521.00	224.25	0	Spot (Block11, Row6, Column7)	184.93	185.00	37.97	0.00	0.21	173.00	170.93	173.00	19.44	0.01	0.11	26.00	4.00	0.00	12.00	11.93	267044.00	0.72	171.11	174.00
11	8	6	15810.00	13490.00	225.85	0	Spot (Block11, Row6, Column8)	180.81	181.00	16.42	0.00	0.09	167.00	165.65	167.00	20.19	0.00	0.12	34.00	3.00	0.00	14.00	13.81	265608.00	0.75	170.12	172.00
11	1	7	13704.00	13826.00	113.40	0	Spot (Block11, Row7, Column1)	200.93	203.00	14.09	0.00	0.07	169.00	167.49	169.00	24.87	0.00	0.15	73.00	8.00	0.00	34.00	31.93	67313.00	1.34	183.08	187.50
11	2	7	14003.00	13807.00	147.00	-50	Spot (Block11, Row7, Column2)	178.62	184.00	21.21	0.01	0.12	168.00	165.90	168.00	20.85	0.01	0.13	43.00	3.00	0.00	16.00	10.62	106101.00	0.61	168.09	166.00
11	3	7	14304.00	13800.00	225.40	0	Spot (Block11, Row7, Column3)	195.29	195.00	17.03	0.00	0.09	172.00	169.53	172.00	19.55	0.01	0.12	59.00	14.00	0.00	23.00	23.29	285510.00	1.32	178.51	177.00
11	4	7	14538.00	13864.00	219.05	0	Spot (Block11, Row7, Column4)	188.07	188.50	13.65	0.00	0.07	173.00	170.93	173.00	17.49	0.01	0.10	41.00	5.00	0.00	15.50	15.07	257650.00	0.98	177.45	178.00
11	5	7	14904.00	13808.00	147.00	-50	Spot (Block11, Row7, Column5)	184.88	186.00	13.52	0.00	0.07	179.00	177.04	179.00	20.14	0.00	0.11	12.00	0.00	0.00	7.00	5.88	109266.00	0.39	189.64	188.00
11	6	7	15198.00	13801.00	155.60	0	Spot (Block11, Row7, Column6)	197.40	198.00	11.06	0.00	0.06	181.00	178.49	181.00	19.29	0.01	0.11	38.00	1.00	0.00	17.00	16.40	131467.00	0.98	193.89	194.00
11	7	7	15504.00	13808.00	147.00	-50	Spot (Block11, Row7, Column7)	185.75	185.00	21.59	0.00	0.12	176.00	174.22	176.00	17.92	0.00	0.10	32.00	10.00	0.00	9.00	9.75	109780.00	0.64	172.16	174.00
11	8	7	15802.00	13811.00	125.95	0	Spot (Block11, Row7, Column8)	227.66	219.00	26.62	0.02	0.12	174.00	172.18	174.00	18.22	0.00	0.11	95.00	69.00	0.00	45.00	53.66	96301.00	3.04	194.86	196.00
11	1	8	13691.00	14110.00	144.35	0	Spot (Block11, Row8, Column1)	4091.64	3038.00	5002.74	0.13	1.22	172.00	170.78	172.00	29.95	0.00	0.18	100.00	100.00	0.18	2866.00	3919.64	2332233.00	130.91	895.82	591.00
11	2	8	14060.00	14144.00	194.05	0	Spot (Block11, Row8, Column2)	177.85	177.00	21.51	0.00	0.12	169.00	166.87	169.00	25.66	0.01	0.15	22.00	2.00	0.00	8.00	8.85	189766.00	0.43	163.90	164.00
11	3	8	14310.00	14103.00	142.60	0	Spot (Block11, Row8, Column3)	209.06	208.00	16.29	0.00	0.08	170.00	167.35	170.00	19.93	0.01	0.12	90.00	46.00	0.00	38.00	39.06	115403.00	2.09	184.35	187.00
11	4	8	14603.00	14107.00	147.00	-50	Spot (Block11, Row8, Column4)	180.02	181.00	14.42	0.00	0.08	174.00	171.23	174.00	18.23	0.01	0.11	17.00	1.00	0.00	7.00	6.02	106210.00	0.48	179.51	180.00
11	5	8	14902.00	14128.00	263.25	0	Spot (Block11, Row8, Column5)	189.78	189.00	20.43	0.00	0.11	178.00	175.19	178.00	19.46	0.01	0.11	31.00	6.00	0.00	11.00	11.78	381651.00	0.75	174.56	174.00
11	6	8	15204.00	14107.00	147.00	-50	Spot (Block11, Row8, Column6)	203.55	205.00	24.11	0.00	0.12	182.00	180.61	182.00	16.89	0.00	0.09	59.00	32.00	0.00	23.00	21.55	119690.00	1.36	182.02	185.00
11	7	8	15436.00	14106.00	234.20	0	Spot (Block11, Row8, Column7)	193.68	194.00	15.58	0.00	0.08	179.00	178.17	179.00	16.17	0.00	0.09	46.00	8.00	0.00	15.00	14.68	306021.00	0.96	178.72	181.00
11	8	8	15814.00	14107.00	144.90	0	Spot (Block11, Row8, Column8)	277.13	279.00	48.15	0.00	0.17	174.00	171.89	174.00	17.36	0.01	0.10	99.00	93.00	0.00	105.00	103.13	158517.00	6.06	202.85	201.00
12	1	1	18205.00	12001.00	155.75	0	Spot (Block12, Row1, Column1)	2362.50	2147.50	1040.44	0.04	0.44	296.00	298.99	296.00	29.74	0.00	0.10	100.00	100.00	0.00	1851.50	2066.50	1582873.00	69.39	793.55	707.50
12	2	1	18492.00	12008.00	193.10	0	Spot (Block12, Row1, Column2)	372.62	386.00	37.99	0.02	0.10	293.00	293.19	293.00	26.48	0.00	0.09	86.00	71.00	0.00	93.00	79.62	390875.00	3.00	310.72	304.00
12	3	1	18806.00	12006.00	190.70	0	Spot (Block12, Row1, Column3)	323.34	315.00	29.74	0.01	0.09	296.00	295.84	296.00	22.48	0.00	0.08	45.00	23.00	0.00	19.00	27.34	332072.00	1.22	305.82	303.50
12	4	1	19097.00	12005.00	173.00	0	Spot (Block12, Row1, Column4)	380.10	389.00	35.13	0.01	0.09	296.00	296.83	296.00	21.27	0.00	0.07	92.00	84.00	0.00	93.00	84.10	317766.00	3.92	324.88	315.00
12	5	1	19411.00	11989.00	156.80	0	Spot (Block12, Row1, Column5)	359.32	364.00	22.72	0.01	0.06	298.00	298.70	298.00	22.26	0.00	0.07	94.00	75.00	0.00	66.00	61.32	243979.00	2.72	327.07	324.00
12	6	1	19703.00	12003.00	147.00	-50	Spot (Block12, Row1, Column6)	336.40	320.00	41.28	0.02	0.12	300.00	301.96	300.00	20.44	0.00	0.07	49.00	38.00	0.00	20.00	36.40	198811.00	1.68	299.30	296.00
12	7	1	20020.00	12001.00	129.25	0	Spot (Block12, Row1, Column7)	398.93	399.00	32.48	0.00	0.08	304.00	305.70	304.00	21.75	0.00	0.07	97.00	92.00	0.00	95.00	94.93	177127.00	4.29	341.20	330.50
12	8	1	20301.00	11998.00	220.10	0	Spot (Block12, Row1, Column8)	362.79	371.00	30.69	0.01	0.08	308.00	309.26	308.00	21.25	0.00	0.07	79.00	64.00	0.00	63.00	54.79	503918.00	2.52	330.06	322.00
12	1	2	18204.00	12307.00	131.50	0	Spot (Block12, Row2, Column1)	334.86	336.00	23.28	0.00	0.07	292.00	293.08	292.00	25.58	0.00	0.09	73.00	39.00	0.00	44.00	42.86	155039.00	1.63	309.25	306.00
12	2	2	18531.00	12241.00	160.00	0	Spot (Block12, Row2, Column2)	326.41	319.00	30.93	0.01	0.09	297.00	295.93	297.00	23.88	0.00	0.08	48.00	24.00	0.00	22.00	29.41	231423.00	1.28	306.68	304.50
12	3	2	18807.00	12317.00	82.85	0	Spot (Block12, Row2, Column3)	358.05	378.50	46.36	0.02	0.13	300.00	300.96	300.00	22.31	0.00	0.07	61.00	59.00	0.00	78.50	58.05	58720.00	2.56	315.84	308.50
12	4	2	19094.00	12318.00	135.00	0	Spot (Block12, Row2, Column4)	347.82	356.00	34.55	0.01	0.10	301.00	302.96	301.00	24.99	0.00	0.08	65.00	52.00	0.00	55.00	46.82	171474.00	1.80	331.90	319.00
12	5	2	19403.00	12300.00	202.40	0	Spot (Block12, Row2, Column5)	395.39	395.00	41.41	0.00	0.10	303.00	306.30	303.00	23.95	0.00	0.08	93.00	85.00	0.00	92.00	92.39	459833.00	3.72	341.35	327.00
12	6	2	19690.00	12303.00	232.05	0	Spot (Block12, Row2, Column6)	334.86	327.00	29.86	0.01	0.09	304.00	306.63	304.00	22.41	0.00	0.07	50.00	26.00	0.00	23.00	30.86	518359.00	1.26	313.24	308.50
12	7	2	20011.00	12295.00	179.40	0	Spot (Block12, Row2, Column7)	334.44	323.00	30.34	0.02	0.09	301.00	302.25	301.00	21.85	0.00	0.07	50.00	27.00	0.00	22.00	33.44	301998.00	1.47	319.78	315.50
12	8	2	20310.00	12308.00	167.15	0	Spot (Block12, Row2, Column8)	342.71	338.00	26.60	0.01	0.08	305.00	306.04	305.00	21.04	0.00	0.07	64.00	39.00	0.00	33.00	37.71	265597.00	1.74	313.88	311.00
12	1	3	18187.00	12610.00	189.30	0	Spot (Block12, Row3, Column1)	372.65	380.00	37.41	0.01	0.10	296.00	296.07	296.00	26.17	0.00	0.09	88.00	76.00	0.00	84.00	76.65	375628.00	2.93	317.66	312.00
12	2	3	18521.00	12575.00	109.80	0	Spot (Block12, Row3, Column2)	363.24	373.00	34.14	0.01	0.09	299.00	298.89	299.00	25.14	0.00	0.08	81.00	65.00	0.00	74.00	64.24	112605.00	2.56	330.55	320.00
12	3	3	18801.00	12602.00	183.10	0	Spot (Block12, Row3, Column3)	369.89	381.00	34.75	0.01	0.09	300.00	300.20	300.00	25.57	0.00	0.09	85.00	67.00	0.00	81.00	69.89	347699.00	2.73	321.63	307.00
12	4	3	19107.00	12606.00	158.30	0	Spot (Block12, Row3, Column4)	399.60	401.00	33.49	0.00	0.08	301.00	302.65	301.00	25.44	0.00	0.08	95.00	91.00	0.00	100.00	98.60	277324.00	3.81	339.32	331.00
12	5	3	19393.00	12588.00	172.90	0	Spot (Block12, Row3, Column5)	362.91	355.00	43.81	0.01	0.12	303.00	306.67	303.00	24.73	0.01	0.08	73.00	50.00	0.00	52.00	59.91	300490.00	2.27	336.43	330.00
12	6	3	19697.00	12598.00	193.60	0	Spot (Block12, Row3, Column6)	350.91	358.00	32.86	0.01	0.09	302.00	305.05	302.00	24.25	0.00	0.08	69.00	53.00	0.00	56.00	48.91	369859.00	1.89	319.89	315.50
12	7	3	20004.00	12612.00	159.60	0	Spot (Block12, Row3, Column7)	341.74	337.00	25.40	0.01	0.07	300.00	301.35	300.00	20.72	0.00	0.07	74.00	46.00	0.00	37.00	41.74	239561.00	1.95	318.60	314.00
12	8	3	20276.00	12591.00	150.40	0	Spot (Block12, Row3, Column8)	351.71	345.00	31.64	0.01	0.09	303.00	304.35	303.00	22.19	0.00	0.07	76.00	47.00	0.00	42.00	48.71	218061.00	2.13	324.90	316.00
12	1	4	18216.00	12907.00	154.60	0	Spot (Block12, Row4, Column1)	388.64	383.00	70.85	0.01	0.18	295.00	295.44	295.00	24.92	0.00	0.08	89.00	74.00	0.00	88.00	93.64	255336.00	3.74	335.01	327.00
12	2	4	18503.00	12906.00	172.50	0	Spot (Block12, Row4, Column2)	340.73	329.00	34.09	0.02	0.10	301.00	302.93	301.00	25.01	0.00	0.08	53.00	38.00	0.00	28.00	39.73	282806.00	1.51	312.34	307.00
12	3	4	18801.00	12903.00	159.05	0	Spot (Block12, Row4, Column3)	529.11	505.00	106.48	0.02	0.20	300.00	302.05	300.00	24.93	0.00	0.08	99.00	99.00	0.00	205.00	229.11	372496.00	9.11	374.13	381.00
12	4	4	19071.00	12910.00	225.05	0	Spot (Block12, Row4, Column4)	316.78	312.00	26.22	0.01	0.08	299.00	300.29	299.00	24.70	0.00	0.08	33.00	13.00	0.00	13.00	17.78	461234.00	0.67	300.28	299.00
12	5	4	19413.00	12884.00	96.65	0	Spot (Block12, Row4, Column5)	361.45	368.00	22.96	0.01	0.06	300.00	301.81	300.00	24.62	0.00	0.08	92.00	67.00	0.00	68.00	61.45	84940.00	2.42	331.67	327.50
12	6	4	19698.00	12905.00	203.15	0	Spot (Block12, Row4, Column6)	399.34	402.00	35.30	0.00	0.09	301.00	303.04	301.00	23.20	0.00	0.08	94.00	89.00	0.00	101.00	98.34	469223.00	4.15	335.23	327.00
12	7	4	20005.00	12916.00	148.00	0	Spot (Block12, Row4, Column7)	372.58	373.00	30.32	0.00	0.08	301.00	302.63	301.00	20.12	0.00	0.07	94.00	81.00	0.00	72.00	71.58	223173.00	3.48	339.16	335.50
12	8	4	20303.00	12902.00	147.00	-50	Spot (Block12, Row4, Column8)	475.05	366.00	784.11	0.11	1.65	304.00	305.15	304.00	20.15	0.00	0.07	81.00	65.00	0.00	62.00	171.05	281232.00	8.43	334.89	324.00
12	1	5	18208.00	13214.00	114.20	0	Spot (Block12, Row5, Column1)	392.82	392.00	37.77	0.00	0.10	294.00	293.46	294.00	24.85	0.00	0.08	97.00	90.00	0.00	98.00	98.82	134344.00	4.00	337.47	326.00
12	2	5	18515.00	13204.00	183.75	0	Spot (Block12, Row5, Column2)	359.73	365.00	32.15	0.01	0.09	302.00	305.01	302.00	23.95	0.00	0.08	79.00	59.00	0.00	63.00	57.73	342459.00	2.28	325.77	318.00
12	3	5	18804.00	13213.00	187.80	0	Spot (Block12, Row5, Column3)	373.11	379.00	31.38	0.01	0.08	304.00	306.82	304.00	25.65	0.00	0.08	87.00	72.00	0.00	75.00	69.11	370125.00	2.58	335.31	328.00
12	4	5	19093.00	13215.00	212.65	0	Spot (Block12, Row5, Column4)	325.74	314.00	34.72	0.02	0.11	296.00	296.27	296.00	23.35	0.00	0.08	39.00	23.00	0.00	18.00	29.74	420534.00	1.26	306.88	303.00
12	5	5	19402.00	13205.00	160.45	0	Spot (Block12, Row5, Column5)	501.71	490.50	98.12	0.01	0.20	298.00	298.18	298.00	22.22	0.00	0.07	100.00	99.00	0.00	192.50	203.71	356213.00	9.16	358.71	348.50
12	6	5	19687.00	13200.00	191.20	0	Spot (Block12, Row5, Column6)	340.64	330.00	34.35	0.01	0.10	301.00	302.10	301.00	22.44	0.00	0.07	60.00	35.00	0.00	29.00	39.64	351540.00	1.72	313.80	310.50
12	7	5	19991.00	13201.00	137.30	0	Spot (Block12, Row5, Column7)	375.40	384.00	34.50	0.01	0.09	300.00	301.14	300.00	19.29	0.00	0.06	94.00	76.00	0.00	84.00	75.40	191829.00	3.85	338.03	330.00
12	8	5	20294.00	13204.00	160.65	0	Spot (Block12, Row5, Column8)	373.71	377.00	33.15	0.00	0.09	298.00	298.12	298.00	20.18	0.00	0.07	96.00	81.00	0.00	79.00	75.71	266458.00	3.75	322.33	319.00
12	1	6	18214.00	13487.00	239.20	0	Spot (Block12, Row6, Column1)	327.93	319.00	32.63	0.01	0.10	294.00	293.24	294.00	24.05	0.00	0.08	51.00	27.00	0.00	25.00	33.93	538455.00	1.44	300.69	301.50
12	2	6	18503.00	13514.00	143.90	0	Spot (Block12, Row6, Column2)	359.86	357.50	34.68	0.00	0.10	302.00	303.79	302.00	27.45	0.00	0.09	75.00	50.00	0.00	55.50	57.86	203680.00	2.04	332.93	327.00
12	3	6	18799.00	13504.00	172.10	0	Spot (Block12, Row6, Column3)	426.56	409.00	55.53	0.02	0.13	303.00	305.78	303.00	27.32	0.00	0.09	96.00	93.00	0.00	106.00	123.56	352335.00	4.42	349.74	345.00
12	4	6	19096.00	13502.00	205.25	0	Spot (Block12, Row6, Column4)	348.89	342.00	32.89	0.01	0.09	301.00	301.38	301.00	23.52	0.00	0.08	70.00	45.00	0.00	41.00	47.89	417277.00	2.02	315.81	311.00
12	5	6	19402.00	13501.00	158.90	0	Spot (Block12, Row6, Column5)	513.02	499.50	96.68	0.01	0.19	302.00	303.30	302.00	21.97	0.00	0.07	100.00	99.00	0.00	197.50	211.02	359111.00	9.55	363.98	371.00
12	6	6	19744.00	13495.00	153.40	0	Spot (Block12, Row6, Column6)	364.32	371.00	30.33	0.01	0.08	303.00	305.42	303.00	22.75	0.00	0.07	86.00	64.00	0.00	68.00	61.32	237172.00	2.59	328.90	325.00
12	7	6	19994.00	13502.00	188.45	0	Spot (Block12, Row6, Column7)	358.75	369.00	46.40	0.01	0.13	299.00	299.52	299.00	21.78	0.00	0.07	72.00	57.00	0.00	70.00	59.75	358387.00	2.72	325.34	314.50
12	8	6	20326.00	13508.00	192.35	0	Spot (Block12, Row6, Column8)	330.48	329.00	23.45	0.00	0.07	299.00	298.36	299.00	21.79	0.00	0.07	63.00	28.00	0.00	30.00	31.48	344026.00	1.47	306.28	310.00
12	1	7	18185.00	13791.00	169.30	0	Spot (Block12, Row7, Column1)	330.76	328.00	22.44	0.00	0.07	293.00	293.38	293.00	29.61	0.00	0.10	60.00	20.00	0.00	35.00	37.76	262620.00	1.26	308.64	306.00
12	2	7	18501.00	13801.00	147.00	-50	Spot (Block12, Row7, Column2)	313.05	307.00	29.01	0.01	0.09	299.00	300.25	299.00	27.48	0.00	0.09	15.00	8.00	0.00	8.00	14.05	183761.00	0.47	323.33	316.00
12	3	7	18810.00	13812.00	258.30	0	Spot (Block12, Row7, Column3)	329.68	321.00	30.07	0.01	0.09	302.50	304.99	302.50	24.37	0.00	0.08	40.00	22.00	0.00	18.50	27.18	638915.00	1.01	310.36	306.00
12	4	7	19087.00	13811.00	171.90	0	Spot (Block12, Row7, Column4)	346.54	342.00	30.61	0.01	0.09	301.00	299.84	301.00	19.66	0.00	0.07	73.00	51.00	0.00	41.00	45.54	284853.00	2.38	321.25	317.00
12	5	7	19388.00	13796.00	216.75	0	Spot (Block12, Row7, Column5)	347.72	338.00	36.21	0.01	0.10	301.00	301.22	301.00	19.70	0.00	0.07	68.00	48.00	0.00	37.00	46.72	466294.00	2.36	317.41	311.00
12	6	7	19710.00	13795.00	200.55	0	Spot (Block12, Row7, Column6)	346.96	341.00	25.74	0.01	0.07	301.00	302.29	301.00	22.43	0.00	0.07	80.00	45.00	0.00	40.00	45.96	393803.00	1.99	325.81	320.00
12	7	7	20002.00	13801.00	147.00	-50	Spot (Block12, Row7, Column7)	334.21	322.00	38.82	0.02	0.12	297.00	298.66	297.00	22.01	0.00	0.07	52.00	36.00	0.00	25.00	37.21	198522.00	1.62	301.95	298.50
12	8	7	20308.00	13795.00	98.70	0	Spot (Block12, Row7, Column8)	414.18	404.00	50.87	0.01	0.12	298.00	298.28	298.00	20.43	0.00	0.07	96.00	92.00	0.00	106.00	116.18	101888.00	5.67	342.03	336.00
12	1	8	18196.00	14102.00	143.20	0	Spot (Block12, Row8, Column1)	3914.62	3155.00	3313.86	0.09	0.85	289.00	289.46	289.00	33.38	0.00	0.12	100.00	100.00	0.00	2866.00	3625.62	2164783.00	108.59	1130.12	873.00
12	2	8	18495.00	14103.00	206.20	0	Spot (Block12, Row8, Column2)	328.40	322.00	28.26	0.01	0.09	295.00	294.57	295.00	26.84	0.00	0.09	50.00	23.00	0.00	27.00	33.40	397037.00	1.26	306.21	307.00
12	3	8	18788.00	14104.00	203.25	0	Spot (Block12, Row8, Column3)	340.97	329.00	37.60	0.02	0.11	296.00	295.42	296.00	20.48	0.00	0.07	66.00	43.00	0.00	33.00	44.97	398931.00	2.22	311.47	308.00
12	4	8	19114.00	14102.00	196.35	0	Spot (Block12, Row8, Column4)	346.41	342.00	28.17	0.01	0.08	296.00	295.02	296.00	19.58	0.00	0.07	87.00	56.00	0.00	46.00	50.41	376545.00	2.62	318.24	313.00
12	5	8	19390.00	14117.00	192.10	0	Spot (Block12, Row8, Column5)	317.19	311.00	30.97	0.01	0.10	295.00	294.03	295.00	20.01	0.00	0.07	39.00	16.00	0.00	16.00	22.19	331149.00	1.16	304.36	302.00
12	6	8	19690.00	14092.00	187.15	0	Spot (Block12, Row8, Column6)	361.74	369.00	33.00	0.01	0.09	297.00	297.39	297.00	20.29	0.00	0.07	90.00	69.00	0.00	72.00	64.74	357396.00	3.17	317.53	312.00
12	7	8	19999.00	14087.00	157.45	0	Spot (Block12, Row8, Column7)	349.95	352.00	29.26	0.00	0.08	295.00	296.23	295.00	20.76	0.00	0.07	85.00	63.00	0.00	57.00	54.95	240418.00	2.59	311.98	307.50
12	8	8	20313.00	14095.00	146.55	0	Spot (Block12, Row8, Column8)	423.59	416.00	51.41	0.01	0.12	298.00	298.16	298.00	19.72	0.00	0.07	96.00	92.00	0.00	118.00	125.59	247803.00	6.36	342.05	325.50
13	1	1	4698.00	16511.00	148.35	0	Spot (Block13, Row1, Column1)	2791.61	2660.50	1297.94	0.02	0.46	145.00	148.27	145.00	23.35	0.01	0.16	100.00	100.00	0.00	2515.50	2646.61	1680550.00	113.22	830.43	636.50
13	2	1	4995.00	16531.00	224.40	0	Spot (Block13, Row1, Column2)	170.38	172.00	15.83	0.00	0.09	144.00	147.09	144.00	19.64	0.01	0.13	68.00	19.00	0.00	28.00	26.38	245342.00	1.19	152.19	149.00
13	3	1	5293.00	16499.00	157.25	0	Spot (Block13, Row1, Column3)	168.45	169.00	14.23	0.00	0.08	143.00	144.33	143.00	15.17	0.00	0.11	74.00	38.00	0.00	26.00	25.45	115387.00	1.59	160.86	162.50
13	4	1	5601.00	16513.00	204.90	0	Spot (Block13, Row1, Column4)	177.09	178.00	16.37	0.00	0.09	148.00	148.72	148.00	17.07	0.00	0.11	75.00	36.00	0.00	30.00	29.09	211444.00	1.66	163.82	165.00
13	5	1	5905.00	16508.00	187.80	0	Spot (Block13, Row1, Column5)	207.85	203.00	28.14	0.01	0.14	144.00	145.73	144.00	17.57	0.01	0.12	95.00	89.00	0.00	59.00	63.85	206392.00	3.53	168.56	173.50
13	6	1	6261.00	16535.00	255.80	0	Spot (Block13, Row1, Column6)	167.22	168.00	23.29	0.00	0.14	142.00	143.94	142.00	17.85	0.01	0.12	65.00	30.00	0.00	26.00	25.22	318046.00	1.30	146.40	144.00
13	7	1	6524.00	16500.00	119.20	0	Spot (Block13, Row1, Column7)	246.78	250.50	37.45	0.01	0.15	148.00	149.32	148.00	18.82	0.00	0.13	100.00	98.00	0.00	102.50	98.78	92295.00	5.18	192.96	194.50
13	8	1	6822.00	16517.00	223.70	0	Spot (Block13, Row1, Column8)	178.90	179.00	12.00	0.00	0.07	156.00	155.62	156.00	19.46	0.00	0.13	62.00	8.00	0.00	23.00	22.90	256900.00	1.20	167.49	169.00
13	1	2	4705.00	16815.00	147.00	-50	Spot (Block13, Row2, Column1)	144.60	141.50	17.44	0.01	0.12	142.00	144.62	142.00	19.07	0.01	0.13	17.00	3.00	0.00	-0.50	2.60	85312.00	-0.00	144.74	146.00
13	2	2	4993.00	16817.00	111.65	0	Spot (Block13, Row2, Column2)	177.75	176.00	12.63	0.00	0.07	145.00	145.96	145.00	16.13	0.00	0.11	91.00	43.00	0.00	31.00	32.75	57592.00	1.97	161.41	163.00
13	3	2	5323.00	16805.00	137.10	0	Spot (Block13, Row2, Column3)	183.94	184.00	17.15	0.00	0.09	145.00	146.87	145.00	14.74	0.01	0.10	91.00	73.00	0.00	39.00	38.94	93076.00	2.52	159.49	162.00
13	4	2	5620.00	16830.00	211.70	0	Spot (Block13, Row2, Column4)	164.58	165.00	17.04	0.00	0.10	147.00	148.58	147.00	15.31	0.00	0.10	55.00	25.00	0.00	18.00	17.58	210659.00	1.04	154.39	153.50
13	5	2	5914.00	16822.00	151.80	0	Spot (Block13, Row2, Column5)	183.14	184.00	14.52	0.00	0.08	145.00	146.52	145.00	17.27	0.00	0.12	91.00	64.00	0.00	39.00	38.14	115745.00	2.12	164.94	171.00
13	6	2	6221.00	16790.00	168.70	0	Spot (Block13, Row2, Column6)	175.68	178.00	16.29	0.01	0.09	141.00	143.91	141.00	17.61	0.01	0.12	83.00	52.00	0.00	37.00	34.68	138433.00	1.80	163.01	163.00
13	7	2	6498.00	16827.00	207.85	0	Spot (Block13, Row2, Column7)	170.80	174.00	19.75	0.01	0.12	145.00	147.67	145.00	18.72	0.01	0.13	68.00	32.00	0.00	29.00	25.80	210772.00	1.24	154.24	155.00
13	8	2	6807.00	16816.00	147.00	-50	Spot (Block13, Row2, Column8)	156.83	156.00	15.31	0.00	0.10	156.00	157.10	156.00	20.13	0.00	0.13	10.00	0.00	0.00	0.00	0.83	93156.00	-0.01	153.99	155.00
13	1	3	4692.00	17109.00	178.40	0	Spot (Block13, Row3, Column1)	197.36	200.00	20.40	0.01	0.10	141.00	143.35	141.00	16.24	0.01	0.11	93.00	87.00	0.00	59.00	56.36	176442.00	3.33	161.58	158.00
13	2	3	4993.00	17145.00	204.35	0	Spot (Block13, Row3, Column2)	172.47	176.00	17.93	0.01	0.10	141.00	143.41	141.00	17.25	0.01	0.12	78.00	51.00	0.00	35.00	31.47	205067.00	1.68	155.34	154.00
13	3	3	5328.00	17124.00	198.10	0	Spot (Block13, Row3, Column3)	172.41	174.00	13.88	0.00	0.08	148.00	149.36	148.00	17.93	0.00	0.12	71.00	22.00	0.00	26.00	24.41	191207.00	1.29	165.11	167.00
13	4	3	5600.00	17120.00	193.70	0	Spot (Block13, Row3, Column4)	178.59	181.00	16.09	0.01	0.09	146.00	147.61	146.00	15.09	0.00	0.10	84.00	60.00	0.00	35.00	32.59	190023.00	2.05	159.23	160.00
13	5	3	5925.00	17141.00	195.40	0	Spot (Block13, Row3, Column5)	171.23	172.00	17.12	0.00	0.10	149.00	148.60	149.00	16.57	0.00	0.11	65.00	29.00	0.00	23.00	22.23	184586.00	1.37	159.31	162.00
13	6	3	6218.00	17082.00	191.15	0	Spot (Block13, Row3, Column6)	177.37	177.00	18.45	0.00	0.10	144.00	145.94	144.00	18.04	0.01	0.12	76.00	43.00	0.00	33.00	33.37	183398.00	1.74	157.46	156.00
13	7	3	6493.00	17116.00	216.10	0	Spot (Block13, Row3, Column7)	174.95	177.00	22.68	0.01	0.13	145.00	147.86	145.00	19.49	0.01	0.13	67.00	38.00	0.00	32.00	29.95	233029.00	1.39	157.23	158.00
13	8	3	6807.00	17116.00	147.00	-50	Spot (Block13, Row3, Column8)	171.39	175.00	19.83	0.01	0.12	155.00	157.26	155.00	27.50	0.01	0.17	31.00	0.00	0.00	20.00	16.39	101462.00	0.51	172.04	173.00
13	1	4	4728.00	17408.00	195.70	0	Spot (Block13, Row4, Column1)	177.88	179.00	16.23	0.00	0.09	144.00	145.08	144.00	15.62	0.00	0.11	86.00	57.00	0.00	35.00	33.88	193182.00	2.10	159.02	160.00
13	2	4	5012.00	17394.00	222.45	0	Spot (Block13, Row4, Column2)	161.61	162.00	15.74	0.00	0.10	147.00	148.34	147.00	19.35	0.00	0.13	40.00	6.00	0.00	15.00	14.61	229646.00	0.69	144.08	141.00
13	3	4	5310.00	17438.00	149.85	0	Spot (Block13, Row4, Column3)	303.94	265.00	230.14	0.06	0.76	150.00	150.85	150.00	17.74	0.00	0.12	98.00	89.00	0.00	115.00	153.94	186619.00	8.63	202.78	187.00
13	4	4	5606.00	17415.00	147.00	-50	Spot (Block13, Row4, Column4)	160.21	158.00	15.24	0.01	0.10	150.00	149.59	150.00	15.68	0.00	0.10	35.00	11.00	0.00	8.00	10.21	94205.00	0.68	157.07	159.00
13	5	4	5932.00	17415.00	194.85	0	Spot (Block13, Row4, Column5)	171.57	173.00	15.69	0.00	0.09	149.00	148.13	149.00	17.20	0.00	0.12	67.00	21.00	0.00	24.00	22.57	184090.00	1.36	156.18	160.00
13	6	4	6201.00	17412.00	190.50	0	Spot (Block13, Row4, Column6)	206.94	207.00	20.89	0.00	0.10	144.00	145.52	144.00	17.88	0.00	0.12	98.00	93.00	0.00	63.00	62.94	212532.00	3.43	166.42	171.00
13	7	4	6499.00	17417.00	170.55	0	Spot (Block13, Row4, Column7)	209.25	206.00	28.06	0.01	0.13	147.00	149.18	147.00	19.58	0.01	0.13	94.00	85.00	0.00	59.00	62.25	169490.00	3.07	178.38	180.00
13	8	4	6804.00	17418.00	187.30	0	Spot (Block13, Row4, Column8)	194.42	194.00	14.91	0.00	0.08	147.00	149.53	147.00	19.93	0.01	0.13	97.00	73.00	0.00	47.00	47.42	192277.00	2.25	169.44	172.50
13	1	5	4679.00	17694.00	148.70	0	Spot (Block13, Row5, Column1)	173.86	176.00	17.80	0.01	0.10	143.00	144.36	143.00	16.13	0.00	0.11	78.00	50.00	0.00	33.00	30.86	104840.00	1.83	154.34	153.00
13	2	5	5005.00	17715.00	147.00	-50	Spot (Block13, Row5, Column2)	163.15	164.00	11.60	0.00	0.07	147.00	147.31	147.00	15.53	0.00	0.11	54.00	8.00	0.00	17.00	16.15	96260.00	1.02	160.78	162.00
13	3	5	5288.00	17732.00	152.10	0	Spot (Block13, Row5, Column3)	176.21	175.00	14.01	0.00	0.08	148.00	148.45	148.00	15.67	0.00	0.11	84.00	35.00	0.00	27.00	28.21	111367.00	1.77	157.96	159.00
13	4	5	5614.00	17724.00	239.05	0	Spot (Block13, Row5, Column4)	170.68	171.00	17.60	0.00	0.10	146.00	147.31	146.00	16.52	0.00	0.11	70.00	29.00	0.00	25.00	24.68	280770.00	1.41	157.74	159.00
13	5	5	5902.00	17713.00	164.00	0	Spot (Block13, Row5, Column5)	289.42	290.00	60.18	0.00	0.21	151.00	151.74	151.00	18.07	0.00	0.12	100.00	98.00	0.00	139.00	138.42	215040.00	7.62	192.89	193.00
13	6	5	6196.00	17700.00	197.95	0	Spot (Block13, Row5, Column6)	174.02	175.00	16.71	0.00	0.10	151.00	150.53	151.00	18.85	0.00	0.13	60.00	20.00	0.00	24.00	23.02	192812.00	1.25	161.93	164.00
13	7	5	6500.00	17742.00	117.15	0	Spot (Block13, Row5, Column7)	178.60	179.00	12.17	0.00	0.07	151.00	152.01	151.00	18.62	0.00	0.12	77.00	21.00	0.00	28.00	27.60	64654.00	1.43	169.98	170.00
13	8	5	6808.00	17713.00	179.70	0	Spot (Block13, Row5, Column8)	218.99	212.00	31.64	0.01	0.14	149.00	149.82	149.00	18.41	0.00	0.12	98.00	88.00	0.00	63.00	69.99	198627.00	3.76	168.42	172.00
13	1	6	4705.00	17988.00	241.25	0	Spot (Block13, Row6, Column1)	166.20	165.00	14.83	0.00	0.09	145.00	145.14	145.00	15.17	0.00	0.10	63.00	25.00	0.00	20.00	21.20	279223.00	1.39	151.42	153.00
13	2	6	4987.00	17987.00	271.60	0	Spot (Block13, Row6, Column2)	156.10	157.00	16.61	0.00	0.11	141.00	142.25	141.00	15.19	0.00	0.11	51.00	19.00	0.00	16.00	15.10	333421.00	0.91	144.91	144.00
13	3	6	5286.00	18005.00	179.40	0	Spot (Block13, Row6, Column3)	202.91	202.00	24.06	0.00	0.12	141.00	142.14	141.00	15.91	0.00	0.11	95.00	92.00	0.00	61.00	61.91	183227.00	3.82	164.32	166.00
13	4	6	5628.00	18008.00	235.95	0	Spot (Block13, Row6, Column4)	167.09	166.00	19.40	0.00	0.12	143.00	145.79	143.00	17.76	0.01	0.12	60.00	30.00	0.00	23.00	24.09	267006.00	1.20	151.79	148.00
13	5	6	5908.00	18011.00	160.10	0	Spot (Block13, Row6, Column5)	266.29	269.00	55.36	0.00	0.21	148.00	149.56	148.00	19.20	0.00	0.13	99.00	96.00	0.00	121.00	118.29	189331.00	6.08	181.38	185.00
13	6	6	6202.00	18018.00	188.65	0	Spot (Block13, Row6, Column6)	183.35	183.00	15.38	0.00	0.08	148.00	149.20	148.00	18.34	0.00	0.12	86.00	47.00	0.00	35.00	35.35	184088.00	1.86	168.85	169.00
13	7	6	6493.00	18009.00	163.65	0	Spot (Block13, Row6, Column7)	210.81	207.00	22.75	0.01	0.11	151.00	150.71	151.00	17.76	0.00	0.12	98.00	90.00	0.00	56.00	59.81	156422.00	3.38	178.74	181.00
13	8	6	6809.00	18011.00	200.00	0	Spot (Block13, Row6, Column8)	187.92	189.00	19.81	0.00	0.11	151.00	151.30	151.00	17.73	0.00	0.12	82.00	55.00	0.00	38.00	36.92	213104.00	2.07	160.24	159.50
13	1	7	4658.00	18328.00	106.20	0	Spot (Block13, Row7, Column1)	169.35	172.00	10.93	0.01	0.06	148.00	150.07	148.00	37.98	0.01	0.25	2.00	0.00	0.00	24.00	21.35	49111.00	0.51	163.22	167.00
13	2	7	5009.00	18302.00	248.95	0	Spot (Block13, Row7, Column2)	166.51	169.00	14.22	0.01	0.09	144.00	144.28	144.00	15.56	0.00	0.11	70.00	29.00	0.00	25.00	22.51	298391.00	1.43	152.41	155.00
13	3	7	5297.00	18305.00	256.25	0	Spot (Block13, Row7, Column3)	158.89	158.00	18.60	0.00	0.12	142.00	143.35	142.00	16.60	0.00	0.12	49.00	18.00	0.00	16.00	16.89	303799.00	0.94	148.43	148.00
13	4	7	5623.00	18360.00	210.90	0	Spot (Block13, Row7, Column4)	168.06	170.00	16.70	0.00	0.10	148.00	149.14	148.00	18.10	0.00	0.12	56.00	16.00	0.00	22.00	20.06	213274.00	1.05	156.00	157.50
13	5	7	5929.00	18360.00	188.60	0	Spot (Block13, Row7, Column5)	170.14	173.00	16.16	0.01	0.09	143.00	145.84	143.00	18.09	0.01	0.12	77.00	28.00	0.00	30.00	27.14	169965.00	1.34	151.65	147.00
13	6	7	6205.00	18304.00	161.70	0	Spot (Block13, Row7, Column6)	170.77	172.00	15.70	0.00	0.09	145.00	146.68	145.00	16.77	0.01	0.11	77.00	32.00	0.00	27.00	25.77	123465.00	1.44	150.90	152.00
13	7	7	6492.00	18313.00	118.35	0	Spot (Block13, Row7, Column7)	199.56	201.00	21.02	0.00	0.11	150.00	150.02	150.00	17.45	0.00	0.12	91.00	77.00	0.00	51.00	49.56	74037.00	2.84	164.54	165.00
13	8	7	6799.00	18312.00	137.95	0	Spot (Block13, Row7, Column8)	276.15	282.00	38.10	0.01	0.14	151.00	151.11	151.00	18.27	0.00	0.12	100.00	99.00	0.00	131.00	125.15	141943.00	6.84	196.43	197.00
13	1	8	4699.00	18610.00	138.40	0	Spot (Block13, Row8, Column1)	5962.56	4136.50	5490.64	0.16	0.92	150.00	153.99	150.00	42.72	0.01	0.28	100.00	100.00	0.00	3986.50	5812.56	3064758.00	135.98	1602.81	751.50
13	2	8	5016.00	18609.00	157.00	0	Spot (Block13, Row8, Column2)	179.97	181.00	19.46	0.00	0.11	147.00	148.18	147.00	17.89	0.00	0.12	77.00	45.00	0.00	34.00	32.97	122022.00	1.78	163.96	166.00
13	3	8	5323.00	18612.00	181.15	0	Spot (Block13, Row8, Column3)	206.38	200.00	32.44	0.01	0.16	147.00	147.03	147.00	16.47	0.00	0.11	96.00	85.00	0.00	53.00	59.38	189868.00	3.60	167.61	171.50
13	4	8	5610.00	18612.00	161.60	0	Spot (Block13, Row8, Column4)	183.71	183.00	15.66	0.00	0.09	146.00	147.24	146.00	16.12	0.00	0.11	91.00	61.00	0.00	37.00	37.71	131718.00	2.26	159.08	160.00
13	5	8	5867.00	18625.00	172.95	0	Spot (Block13, Row8, Column5)	169.32	171.00	13.69	0.00	0.08	146.00	148.25	146.00	17.61	0.01	0.12	67.00	20.00	0.00	25.00	23.32	141724.00	1.20	157.99	156.00
13	6	8	6194.00	18645.00	143.10	0	Spot (Block13, Row8, Column6)	177.94	182.00	18.40	0.01	0.10	150.00	150.92	150.00	16.21	0.00	0.11	75.00	49.00	0.00	32.00	27.94	99112.00	1.67	162.37	161.50
13	7	8	6500.00	18600.00	171.00	0	Spot (Block13, Row8, Column7)	223.21	195.00	250.93	0.06	1.12	156.00	155.29	156.00	16.31	0.00	0.11	90.00	69.00	0.00	39.00	67.21	181024.00	4.16	174.68	170.00
13	8	8	6816.00	18614.00	127.75	0	Spot (Block13, Row8, Column8)	337.08	347.00	61.75	0.01	0.18	157.00	157.13	157.00	19.87	0.00	0.13	100.00	99.00	0.00	190.00	180.08	145283.00	9.06	210.01	203.00
14	1	1	9204.00	16509.00	152.60	0	Spot (Block14, Row1, Column1)	3158.95	2846.00	1548.49	0.05	0.49	56.00	57.68	56.00	16.61	0.01	0.29	100.00	100.00	0.00	2790.00	3102.95	2031208.00	186.75	569.60	424.50
14	2	1	9468.00	16483.00	147.00	-50	Spot (Block14, Row1, Column2)	54.07	53.50	12.20	0.00	0.23	55.00	55.42	55.00	14.63	0.00	0.26	10.00	0.00	0.00	-1.50	-0.93	31685.00	-0.09	55.49	55.00
14	3	1	9768.00	16484.00	147.00	-50	Spot (Block14, Row1, Column3)	56.30	55.00	8.77	0.01	0.16	53.00	52.55	53.00	11.07	0.00	0.21	21.00	1.00	0.00	2.00	3.30	33102.00	0.34	52.11	52.00
14	4	1	10069.00	16484.00	147.00	-50	Spot (Block14, Row1, Column4)	53.59	54.00	13.09	0.00	0.24	55.00	53.93	55.00	11.53	0.01	0.21	22.00	0.00	0.00	-1.00	-1.41	31566.00	-0.03	52.46	52.00
14	5	1	10369.00	16484.00	147.00	-50	Spot (Block14, Row1, Column5)	54.63	57.00	11.82	0.02	0.22	55.00	53.95	55.00	12.29	0.01	0.23	13.00	1.00	0.00	2.00	-0.37	32123.00	0.06	57.84	58.00
14	6	1	10669.00	16484.00	147.00	-50	Spot (Block14, Row1, Column6)	50.92	50.00	13.88	0.01	0.27	50.00	50.89	50.00	10.97	0.01	0.22	25.00	8.00	0.00	0.00	0.92	30041.00	0.00	51.27	49.00
14	7	1	10970.00	16484.00	147.00	-50	Spot (Block14, Row1, Column7)	57.47	58.00	11.01	0.00	0.19	51.00	51.77	51.00	10.75	0.01	0.21	40.00	7.00	0.00	7.00	6.47	34079.00	0.53	55.36	56.50
14	8	1	11270.00	16484.00	147.00	-50	Spot (Block14, Row1, Column8)	53.63	56.00	12.26	0.02	0.23	53.00	52.94	53.00	10.88	0.00	0.21	23.00	2.00	0.00	3.00	0.63	31801.00	0.06	55.91	57.00
14	1	2	9168.00	16783.00	147.00	-50	Spot (Block14, Row2, Column1)	58.28	60.00	13.21	0.01	0.23	55.00	55.49	55.00	14.75	0.00	0.27	21.00	0.00	0.00	5.00	3.28	34325.00	0.19	54.22	57.00
14	2	2	9488.00	16727.00	253.55	0	Spot (Block14, Row2, Column2)	63.95	65.00	10.53	0.01	0.16	53.00	53.24	53.00	11.41	0.00	0.21	51.00	12.00	0.00	12.00	10.95	119144.00	0.94	56.75	58.00
14	3	2	9768.00	16783.00	147.00	-50	Spot (Block14, Row2, Column3)	48.06	47.00	10.87	0.01	0.23	53.00	52.75	53.00	9.82	0.00	0.19	11.00	1.00	0.00	-6.00	-4.94	28213.00	-0.48	48.13	48.00
14	4	2	10069.00	16783.00	147.00	-50	Spot (Block14, Row2, Column4)	55.45	56.00	11.07	0.00	0.20	54.00	54.16	54.00	15.54	0.00	0.29	11.00	0.00	0.00	2.00	1.45	32659.00	0.08	52.63	54.00
14	5	2	10369.00	16784.00	147.00	-50	Spot (Block14, Row2, Column5)	53.72	56.00	11.79	0.02	0.22	54.00	54.62	54.00	17.03	0.00	0.31	4.00	0.00	0.00	2.00	-0.28	31750.00	-0.05	51.45	53.00
14	6	2	10615.00	16772.00	171.95	0	Spot (Block14, Row2, Column6)	57.59	57.00	8.58	0.00	0.15	50.00	51.09	50.00	11.68	0.01	0.23	33.00	2.00	0.00	7.00	7.59	47627.00	0.56	54.05	54.00
14	7	2	10969.00	16784.00	147.00	-50	Spot (Block14, Row2, Column7)	53.67	53.00	9.48	0.01	0.18	50.00	50.27	50.00	11.26	0.00	0.22	21.00	1.00	0.00	3.00	3.67	31609.00	0.30	51.70	51.00
14	8	2	11270.00	16784.00	147.00	-50	Spot (Block14, Row2, Column8)	48.71	49.00	10.49	0.00	0.22	53.00	52.88	53.00	11.60	0.00	0.22	5.00	0.00	0.00	-4.00	-4.29	28736.00	-0.36	48.99	49.00
14	1	3	9168.00	17083.00	147.00	-50	Spot (Block14, Row3, Column1)	57.18	58.00	8.90	0.01	0.16	55.00	54.07	55.00	11.75	0.01	0.22	15.00	0.00	0.00	3.00	2.18	33905.00	0.26	57.21	58.00
14	2	3	9468.00	17083.00	147.00	-50	Spot (Block14, Row3, Column2)	51.57	52.00	9.20	0.00	0.18	52.00	51.99	52.00	11.12	0.00	0.21	10.00	0.00	0.00	0.00	-0.43	30428.00	-0.04	52.49	52.00
14	3	3	9768.00	17083.00	147.00	-50	Spot (Block14, Row3, Column3)	52.45	54.00	10.46	0.01	0.20	52.00	51.44	52.00	11.07	0.00	0.22	16.00	0.00	0.00	2.00	0.45	30791.00	0.09	57.86	58.00
14	4	3	10068.00	17083.00	147.00	-50	Spot (Block14, Row3, Column4)	51.66	53.00	10.86	0.01	0.21	54.00	53.98	54.00	16.00	0.00	0.30	4.00	0.00	0.00	-1.00	-2.34	30324.00	-0.15	56.22	56.00
14	5	3	10369.00	17083.00	147.00	-50	Spot (Block14, Row3, Column5)	57.04	58.00	10.15	0.01	0.18	54.00	53.82	54.00	12.77	0.00	0.24	17.00	0.00	0.00	4.00	3.04	33599.00	0.25	56.19	55.50
14	6	3	10669.00	17083.00	147.00	-50	Spot (Block14, Row3, Column6)	52.89	54.50	8.81	0.01	0.17	50.00	50.85	50.00	12.33	0.01	0.24	12.00	0.00	0.00	4.50	2.89	31208.00	0.17	52.22	53.00
14	7	3	10969.00	17084.00	147.00	-50	Spot (Block14, Row3, Column7)	56.12	58.00	9.47	0.01	0.17	50.00	50.91	50.00	11.23	0.01	0.22	32.00	1.00	0.00	8.00	6.12	32941.00	0.46	53.96	55.00
14	8	3	11270.00	17084.00	147.00	-50	Spot (Block14, Row3, Column8)	50.92	51.00	9.39	0.00	0.18	53.00	53.47	53.00	11.99	0.00	0.22	6.00	0.00	0.00	-2.00	-2.08	29989.00	-0.21	51.41	52.00
14	1	4	9167.00	17383.00	147.00	-50	Spot (Block14, Row4, Column1)	54.36	53.00	12.89	0.01	0.24	55.00	54.69	55.00	11.76	0.00	0.21	25.00	0.00	0.00	-2.00	-0.64	32347.00	-0.03	49.96	51.00
14	2	4	9459.00	17371.00	182.90	0	Spot (Block14, Row4, Column2)	59.73	61.00	8.64	0.01	0.14	52.00	52.28	52.00	10.86	0.00	0.21	43.00	2.00	0.00	9.00	7.73	56267.00	0.69	53.04	54.00
14	3	4	9768.00	17383.00	147.00	-50	Spot (Block14, Row4, Column3)	49.18	46.00	10.59	0.03	0.22	52.00	52.08	52.00	11.37	0.00	0.22	13.00	1.00	0.00	-6.00	-2.82	28919.00	-0.25	47.01	45.00
14	4	4	10068.00	17383.00	147.00	-50	Spot (Block14, Row4, Column4)	47.88	47.50	8.55	0.00	0.18	55.00	53.76	55.00	11.05	0.01	0.21	1.00	0.00	0.00	-7.50	-7.12	28060.00	-0.53	53.39	56.00
14	5	4	10369.00	17383.00	147.00	-50	Spot (Block14, Row4, Column5)	45.34	45.00	11.63	0.00	0.26	54.00	53.80	54.00	11.39	0.00	0.21	4.00	0.00	0.00	-9.00	-8.66	26568.00	-0.74	48.96	47.00
14	6	4	10718.00	17368.00	280.90	0	Spot (Block14, Row4, Column6)	58.75	60.00	10.53	0.01	0.18	52.00	52.57	52.00	12.47	0.00	0.24	33.00	3.00	0.00	8.00	6.75	135584.00	0.50	48.77	49.00
14	7	4	10969.00	17383.00	147.00	-50	Spot (Block14, Row4, Column7)	53.75	53.00	10.53	0.01	0.20	54.00	53.74	54.00	11.69	0.00	0.22	14.00	1.00	0.00	-1.00	-0.25	31659.00	0.00	60.31	61.00
14	8	4	11278.00	17410.00	209.00	0	Spot (Block14, Row4, Column8)	72.04	72.00	12.29	0.00	0.17	53.00	53.39	53.00	11.48	0.00	0.22	72.00	38.00	0.00	19.00	19.04	89622.00	1.62	58.50	58.00
14	1	5	9167.00	17682.00	147.00	-50	Spot (Block14, Row5, Column1)	56.78	56.00	12.66	0.01	0.22	53.00	53.68	53.00	10.71	0.01	0.20	31.00	9.00	0.00	3.00	3.78	33840.00	0.29	65.35	67.00
14	2	5	9517.00	17693.00	145.25	0	Spot (Block14, Row5, Column2)	70.11	71.00	7.95	0.01	0.11	53.00	53.16	53.00	10.77	0.00	0.20	84.00	29.00	0.00	18.00	17.11	40242.00	1.57	58.40	60.50
14	3	5	9768.00	17683.00	147.00	-50	Spot (Block14, Row5, Column3)	51.52	53.00	10.11	0.01	0.20	53.00	52.70	53.00	10.78	0.00	0.20	10.00	0.00	0.00	0.00	-1.48	30451.00	-0.11	46.01	42.00
14	4	5	10068.00	17683.00	147.00	-50	Spot (Block14, Row5, Column4)	48.70	46.00	12.68	0.02	0.26	52.00	51.71	52.00	10.70	0.00	0.21	20.00	1.00	0.00	-6.00	-3.30	28682.00	-0.28	48.51	47.00
14	5	5	10411.00	17725.00	174.90	0	Spot (Block14, Row5, Column5)	68.63	70.00	9.77	0.01	0.14	53.00	52.17	53.00	11.63	0.01	0.22	71.00	20.00	0.00	17.00	15.63	58606.00	1.41	57.67	59.00
14	6	5	10669.00	17683.00	147.00	-50	Spot (Block14, Row5, Column6)	53.53	53.00	13.39	0.00	0.25	51.00	51.82	51.00	12.85	0.01	0.25	27.00	3.00	0.00	2.00	2.53	31532.00	0.13	54.50	56.00
14	7	5	10969.00	17683.00	147.00	-50	Spot (Block14, Row5, Column7)	53.47	51.00	11.66	0.02	0.22	53.00	52.45	53.00	11.59	0.00	0.22	18.00	6.00	0.00	-2.00	0.47	31385.00	0.09	54.44	54.00
14	8	5	11266.00	17676.00	196.30	0	Spot (Block14, Row5, Column8)	58.85	61.00	11.72	0.02	0.20	50.00	50.55	50.00	11.30	0.00	0.22	48.00	11.00	0.00	11.00	8.85	64034.00	0.73	53.68	54.00
14	1	6	9158.00	18001.00	170.10	0	Spot (Block14, Row6, Column1)	62.96	63.00	8.42	0.00	0.13	52.00	51.99	52.00	10.66	0.00	0.20	51.00	10.00	0.00	11.00	10.96	50873.00	1.03	54.41	55.00
14	2	6	9467.00	17982.00	147.00	-50	Spot (Block14, Row6, Column2)	53.39	55.00	11.68	0.01	0.22	53.00	52.53	53.00	10.73	0.00	0.20	21.00	0.00	0.00	2.00	0.39	31770.00	0.08	50.86	53.00
14	3	6	9742.00	17975.00	234.40	0	Spot (Block14, Row6, Column3)	58.27	59.00	9.33	0.01	0.16	52.00	51.77	52.00	11.81	0.00	0.23	30.00	2.00	0.00	7.00	6.27	92413.00	0.55	53.72	56.00
14	4	6	10068.00	17983.00	147.00	-50	Spot (Block14, Row6, Column4)	63.04	64.00	11.40	0.01	0.18	52.00	52.40	52.00	12.51	0.00	0.24	49.00	7.00	0.00	12.00	11.04	37131.00	0.85	58.07	61.00
14	5	6	10368.00	17983.00	147.00	-50	Spot (Block14, Row6, Column5)	62.07	65.00	10.77	0.02	0.17	52.00	52.09	52.00	12.30	0.00	0.24	52.00	4.00	0.00	13.00	10.07	36620.00	0.81	55.85	57.00
14	6	6	10669.00	17983.00	147.00	-50	Spot (Block14, Row6, Column6)	53.91	55.00	9.76	0.01	0.18	50.00	50.48	50.00	11.96	0.00	0.24	24.00	1.00	0.00	5.00	3.91	31808.00	0.29	48.83	49.00
14	7	6	10969.00	17983.00	147.00	-50	Spot (Block14, Row6, Column7)	48.52	48.00	7.57	0.00	0.16	51.00	51.30	51.00	10.69	0.00	0.21	6.00	0.00	0.00	-3.00	-2.48	28673.00	-0.26	48.87	48.00
14	8	6	11306.00	17943.00	255.90	0	Spot (Block14, Row6, Column8)	53.95	54.00	9.43	0.00	0.17	51.00	51.58	51.00	10.88	0.00	0.21	24.00	1.00	0.00	3.00	2.95	102562.00	0.22	47.47	47.00
14	1	7	9167.00	18282.00	147.00	-50	Spot (Block14, Row7, Column1)	57.65	58.00	9.44	0.00	0.16	51.00	52.93	51.00	15.65	0.02	0.30	17.00	0.00	0.00	7.00	6.65	34126.00	0.30	54.67	54.00
14	2	7	9467.00	18282.00	147.00	-50	Spot (Block14, Row7, Column2)	52.74	53.00	6.83	0.00	0.13	54.00	53.65	54.00	11.33	0.00	0.21	1.00	0.00	0.00	-1.00	-1.26	31434.00	-0.08	53.70	55.00
14	3	7	9768.00	18282.00	147.00	-50	Spot (Block14, Row7, Column3)	47.12	47.00	7.69	0.00	0.16	53.00	52.82	53.00	12.00	0.00	0.23	0.00	0.00	0.00	-6.00	-5.88	28036.00	-0.47	50.93	52.00
14	4	7	10068.00	18282.00	147.00	-50	Spot (Block14, Row7, Column4)	49.78	49.50	13.59	0.00	0.27	52.00	51.69	52.00	12.09	0.00	0.23	18.00	0.00	0.00	-2.50	-2.22	29569.00	-0.16	52.24	54.50
14	5	7	10368.00	18282.00	147.00	-50	Spot (Block14, Row7, Column5)	52.43	52.00	11.36	0.00	0.22	52.00	52.47	52.00	12.47	0.00	0.24	17.00	1.00	0.00	0.00	0.43	30987.00	-0.00	56.80	57.00
14	6	7	10668.00	18283.00	147.00	-50	Spot (Block14, Row7, Column6)	53.12	55.00	11.19	0.02	0.21	50.00	49.84	50.00	10.84	0.00	0.22	27.00	3.00	0.00	5.00	3.12	31394.00	0.30	51.23	51.00
14	7	7	10969.00	18283.00	147.00	-50	Spot (Block14, Row7, Column7)	45.91	45.00	9.69	0.01	0.21	54.00	53.15	54.00	11.53	0.01	0.22	2.00	0.00	0.00	-9.00	-8.09	27132.00	-0.63	50.21	48.00
14	8	7	11269.00	18283.00	147.00	-50	Spot (Block14, Row7, Column8)	58.85	61.00	11.02	0.02	0.19	51.00	51.20	51.00	11.34	0.00	0.22	44.00	5.00	0.00	10.00	7.85	34722.00	0.67	56.59	55.00
14	1	8	9200.00	18618.00	138.35	0	Spot (Block14, Row8, Column1)	7245.06	4906.00	7217.60	0.17	1.00	55.00	57.36	55.00	22.71	0.02	0.40	100.00	100.00	0.00	4851.00	7190.06	3752942.00	316.55	1441.34	831.00
14	2	8	9553.00	18598.00	186.00	0	Spot (Block14, Row8, Column2)	68.08	69.00	12.06	0.01	0.18	54.00	54.05	54.00	19.24	0.00	0.36	33.00	2.00	0.00	15.00	14.08	66378.00	0.73	57.13	57.00
14	3	8	9767.00	18582.00	147.00	-50	Spot (Block14, Row8, Column3)	54.21	56.00	11.46	0.01	0.21	53.00	52.66	53.00	10.96	0.00	0.21	22.00	3.00	0.00	3.00	1.21	32312.00	0.14	59.52	61.00
14	4	8	10068.00	18582.00	147.00	-50	Spot (Block14, Row8, Column4)	56.08	59.00	11.28	0.02	0.20	51.00	51.37	51.00	10.48	0.00	0.20	41.00	3.00	0.00	8.00	5.08	33255.00	0.45	55.15	57.00
14	5	8	10368.00	18582.00	147.00	-50	Spot (Block14, Row8, Column5)	41.57	41.00	6.65	0.01	0.16	51.00	51.02	51.00	11.38	0.00	0.22	0.00	0.00	0.00	-10.00	-9.43	24568.00	-0.83	48.04	47.00
14	6	8	10668.00	18582.00	147.00	-50	Spot (Block14, Row8, Column6)	45.07	43.00	9.77	0.02	0.22	50.00	50.20	50.00	12.15	0.00	0.24	5.00	0.00	0.00	-7.00	-4.93	26590.00	-0.42	43.60	43.00
14	7	8	10969.00	18582.00	147.00	-50	Spot (Block14, Row8, Column7)	55.32	56.00	9.44	0.01	0.17	53.00	52.86	53.00	12.22	0.00	0.23	13.00	0.00	0.00	3.00	2.32	32529.00	0.20	52.39	51.00
14	8	8	11312.00	18606.00	136.25	0	Spot (Block14, Row8, Column8)	156.25	164.50	41.92	0.02	0.27	53.00	52.50	53.00	11.95	0.00	0.23	100.00	100.00	0.00	111.50	103.25	78748.00	8.68	87.04	87.50
15	1	1	13703.00	16505.00	153.25	0	Spot (Block15, Row1, Column1)	3483.89	3277.00	1832.52	0.03	0.53	71.00	72.93	71.00	16.69	0.01	0.23	100.00	100.00	0.00	3206.00	3412.89	2254074.00	204.32	695.76	556.00
15	2	1	14011.00	16521.00	147.00	-50	Spot (Block15, Row1, Column2)	78.44	79.00	7.63	0.00	0.10	73.00	74.04	73.00	14.50	0.01	0.20	12.00	0.00	0.00	6.00	5.44	45966.00	0.30	75.80	76.00
15	3	1	14311.00	16521.00	147.00	-50	Spot (Block15, Row1, Column3)	70.07	70.00	10.79	0.00	0.15	70.00	70.01	70.00	13.17	0.00	0.19	8.00	1.00	0.00	0.00	0.07	41130.00	0.00	64.58	66.00
15	4	1	14611.00	16521.00	147.00	-50	Spot (Block15, Row1, Column4)	67.52	67.00	10.62	0.00	0.16	66.00	65.98	66.00	11.26	0.00	0.17	18.00	1.00	0.00	1.00	1.52	39902.00	0.14	63.78	68.00
15	5	1	14912.00	16521.00	147.00	-50	Spot (Block15, Row1, Column5)	71.84	72.00	8.13	0.00	0.11	65.00	64.38	65.00	10.84	0.00	0.17	32.00	2.00	0.00	7.00	6.84	42459.00	0.69	71.29	72.00
15	6	1	15222.00	16478.00	116.90	0	Spot (Block15, Row1, Column6)	81.99	81.00	8.97	0.01	0.11	65.00	63.52	65.00	10.24	0.01	0.16	76.00	34.00	0.00	16.00	16.99	29269.00	1.80	69.25	68.50
15	7	1	15512.00	16521.00	147.00	-50	Spot (Block15, Row1, Column7)	79.16	79.00	12.14	0.00	0.15	65.00	64.03	65.00	10.31	0.01	0.16	61.00	31.00	0.00	14.00	14.16	47024.00	1.47	67.68	67.00
15	8	1	15813.00	16521.00	147.00	-50	Spot (Block15, Row1, Column8)	72.00	75.00	15.44	0.02	0.21	65.00	65.09	65.00	10.27	0.00	0.16	48.00	19.00	0.00	10.00	7.00	42697.00	0.67	65.36	66.00
15	1	2	13710.00	16820.00	147.00	-50	Spot (Block15, Row2, Column1)	70.94	71.00	9.25	0.00	0.13	72.00	72.42	72.00	12.76	0.00	0.18	7.00	0.00	0.00	-1.00	-1.06	41925.00	-0.12	70.68	73.00
15	2	2	13992.00	16833.00	187.75	0	Spot (Block15, Row2, Column2)	82.14	83.00	10.86	0.00	0.13	69.00	68.89	69.00	10.76	0.00	0.16	63.00	20.00	0.00	14.00	13.14	81481.00	1.23	74.54	75.00
15	3	2	14311.00	16821.00	147.00	-50	Spot (Block15, Row2, Column3)	70.97	71.00	10.96	0.00	0.15	67.00	67.64	67.00	12.16	0.00	0.18	19.00	2.00	0.00	4.00	3.97	41658.00	0.27	67.02	70.00
15	4	2	14611.00	16821.00	147.00	-50	Spot (Block15, Row2, Column4)	63.36	63.00	10.81	0.00	0.17	66.00	65.48	66.00	12.16	0.00	0.19	8.00	0.00	0.00	-3.00	-2.64	37380.00	-0.17	62.74	63.00
15	5	2	14980.00	16848.00	224.35	0	Spot (Block15, Row2, Column5)	69.84	70.00	8.45	0.00	0.12	64.00	62.55	64.00	12.37	0.01	0.20	22.00	0.00	0.00	6.00	5.84	100776.00	0.59	64.42	66.50
15	6	2	15212.00	16821.00	147.00	-50	Spot (Block15, Row2, Column6)	63.83	63.00	12.69	0.01	0.20	62.00	61.51	62.00	11.93	0.00	0.19	20.00	7.00	0.00	1.00	1.83	37722.00	0.19	62.79	62.00
15	7	2	15512.00	16821.00	147.00	-50	Spot (Block15, Row2, Column7)	59.86	60.00	10.88	0.00	0.18	64.00	62.74	64.00	10.67	0.01	0.17	7.00	1.00	0.00	-4.00	-4.14	35375.00	-0.27	61.74	63.00
15	8	2	15812.00	16821.00	147.00	-50	Spot (Block15, Row2, Column8)	68.23	68.00	11.04	0.00	0.16	63.00	62.45	63.00	10.65	0.00	0.17	31.00	7.00	0.00	5.00	5.23	40462.00	0.54	67.42	68.00
15	1	3	13738.00	17092.00	191.75	0	Spot (Block15, Row3, Column1)	83.16	82.00	13.72	0.01	0.17	69.00	69.29	69.00	11.91	0.00	0.17	55.00	24.00	0.00	13.00	14.16	86149.00	1.16	73.81	74.00
15	2	3	14011.00	17120.00	147.00	-50	Spot (Block15, Row3, Column2)	67.53	68.00	13.98	0.00	0.21	66.00	64.82	66.00	11.05	0.01	0.17	28.00	3.00	0.00	2.00	1.53	39776.00	0.25	75.62	76.50
15	3	3	14311.00	17120.00	147.00	-50	Spot (Block15, Row3, Column3)	74.06	75.00	9.92	0.01	0.13	67.00	66.33	67.00	11.86	0.00	0.18	31.00	5.00	0.00	8.00	7.06	43550.00	0.65	66.73	69.00
15	4	3	14611.00	17120.00	147.00	-50	Spot (Block15, Row3, Column4)	70.35	71.00	8.15	0.00	0.12	67.00	66.03	67.00	11.73	0.01	0.18	14.00	0.00	0.00	4.00	3.35	41507.00	0.37	66.86	67.00
15	5	3	14911.00	17121.00	147.00	-50	Spot (Block15, Row3, Column5)	65.87	66.00	8.01	0.00	0.12	66.00	64.68	66.00	11.71	0.01	0.18	5.00	0.00	0.00	0.00	-0.13	38930.00	0.10	59.28	61.00
15	6	3	15212.00	17121.00	147.00	-50	Spot (Block15, Row3, Column6)	58.60	58.00	8.95	0.00	0.15	60.00	59.51	60.00	12.00	0.00	0.20	7.00	0.00	0.00	-2.00	-1.40	34632.00	-0.08	62.08	65.00
15	7	3	15512.00	17121.00	147.00	-50	Spot (Block15, Row3, Column7)	57.99	59.00	10.16	0.01	0.18	59.00	57.80	59.00	10.91	0.01	0.19	11.00	1.00	0.00	0.00	-1.01	34274.00	0.02	58.35	59.00
15	8	3	15812.00	17121.00	147.00	-50	Spot (Block15, Row3, Column8)	59.19	60.00	9.57	0.01	0.16	60.00	59.26	60.00	10.99	0.01	0.19	11.00	0.00	0.00	0.00	-0.81	34979.00	-0.01	59.89	61.00
15	1	4	13709.00	17423.00	134.95	0	Spot (Block15, Row4, Column1)	79.36	80.00	8.24	0.00	0.10	66.00	65.70	66.00	10.51	0.00	0.16	67.00	16.00	0.00	14.00	13.36	39126.00	1.30	73.07	75.00
15	2	4	14011.00	17420.00	147.00	-50	Spot (Block15, Row4, Column2)	67.26	67.00	7.80	0.00	0.12	65.00	64.59	65.00	10.01	0.00	0.16	12.00	1.00	0.00	2.00	2.26	39548.00	0.27	64.68	65.00
15	3	4	14311.00	17420.00	147.00	-50	Spot (Block15, Row4, Column3)	72.00	71.00	13.37	0.01	0.19	67.00	65.95	67.00	10.87	0.01	0.16	31.00	13.00	0.00	4.00	5.00	42337.00	0.56	69.67	70.00
15	4	4	14611.00	17420.00	147.00	-50	Spot (Block15, Row4, Column4)	64.19	65.00	10.09	0.01	0.16	65.00	64.82	65.00	10.39	0.00	0.16	12.00	1.00	0.00	0.00	-0.81	37935.00	-0.06	60.79	60.00
15	5	4	14911.00	17420.00	147.00	-50	Spot (Block15, Row4, Column5)	65.61	67.00	8.87	0.01	0.14	63.00	62.66	63.00	11.16	0.00	0.18	16.00	0.00	0.00	4.00	2.61	38774.00	0.26	61.74	63.00
15	6	4	15212.00	17420.00	147.00	-50	Spot (Block15, Row4, Column6)	66.72	68.00	8.88	0.01	0.13	63.00	61.95	63.00	10.88	0.01	0.18	22.00	1.00	0.00	5.00	3.72	39299.00	0.44	68.25	69.00
15	7	4	15512.00	17421.00	147.00	-50	Spot (Block15, Row4, Column7)	66.17	65.00	15.74	0.01	0.24	61.00	59.78	61.00	11.30	0.01	0.19	34.00	16.00	0.00	4.00	5.17	39105.00	0.56	60.18	62.00
15	8	4	15829.00	17423.00	200.35	0	Spot (Block15, Row4, Column8)	81.24	81.00	10.99	0.00	0.14	61.00	59.70	61.00	11.52	0.01	0.19	80.00	36.00	0.00	20.00	20.24	92538.00	1.87	68.29	70.00
15	1	5	13710.00	17720.00	147.00	-50	Spot (Block15, Row5, Column1)	71.76	72.00	9.45	0.00	0.13	66.00	65.22	66.00	11.18	0.01	0.17	29.00	2.00	0.00	6.00	5.76	42413.00	0.59	66.81	66.00
15	2	5	14010.00	17720.00	147.00	-50	Spot (Block15, Row5, Column2)	60.70	62.00	9.02	0.01	0.15	67.00	66.50	67.00	10.83	0.00	0.16	0.00	0.00	0.00	-5.00	-6.30	35693.00	-0.53	59.99	62.00
15	3	5	14311.00	17720.00	147.00	-50	Spot (Block15, Row5, Column3)	75.22	74.00	11.64	0.01	0.15	67.00	65.56	67.00	12.09	0.01	0.18	31.00	8.00	0.00	7.00	8.22	44303.00	0.80	68.63	70.00
15	4	5	14611.00	17720.00	147.00	-50	Spot (Block15, Row5, Column4)	63.62	63.00	9.52	0.00	0.15	64.00	63.42	64.00	11.22	0.00	0.18	10.00	0.00	0.00	-1.00	-0.38	37406.00	0.02	63.45	64.00
15	5	5	14915.00	17704.00	170.20	0	Spot (Block15, Row5, Column5)	104.90	98.00	23.39	0.03	0.22	62.00	60.96	62.00	10.53	0.01	0.17	99.00	89.00	0.00	36.00	42.90	84339.00	4.17	75.89	78.00
15	6	5	15212.00	17720.00	147.00	-50	Spot (Block15, Row5, Column6)	66.25	67.00	6.25	0.00	0.09	62.00	60.77	62.00	10.78	0.01	0.18	14.00	0.00	0.00	5.00	4.25	38956.00	0.51	65.75	64.00
15	7	5	15512.00	17720.00	147.00	-50	Spot (Block15, Row5, Column7)	63.82	63.00	10.61	0.01	0.17	63.00	62.03	63.00	10.46	0.01	0.17	20.00	3.00	0.00	0.00	0.82	37588.00	0.17	57.25	58.00
15	8	5	15812.00	17720.00	147.00	-50	Spot (Block15, Row5, Column8)	61.94	61.00	6.39	0.01	0.10	63.00	61.58	63.00	11.52	0.01	0.19	2.00	0.00	0.00	-2.00	-1.06	36609.00	0.03	64.15	63.00
15	1	6	13710.00	18019.00	147.00	-50	Spot (Block15, Row6, Column1)	64.43	64.00	9.10	0.00	0.14	67.00	66.56	67.00	11.68	0.00	0.18	8.00	0.00	0.00	-3.00	-2.57	38142.00	-0.18	63.72	63.00
15	2	6	14010.00	18019.00	147.00	-50	Spot (Block15, Row6, Column2)	65.09	66.00	11.75	0.01	0.18	65.00	64.69	65.00	11.14	0.00	0.17	16.00	2.00	0.00	1.00	0.09	38271.00	0.04	66.33	66.00
15	3	6	14304.00	17987.00	180.15	0	Spot (Block15, Row6, Column3)	82.84	83.00	10.68	0.00	0.13	65.00	64.20	65.00	11.12	0.01	0.17	71.00	32.00	0.00	18.00	17.84	75304.00	1.68	67.34	68.00
15	4	6	14611.00	18020.00	147.00	-50	Spot (Block15, Row6, Column4)	69.54	71.00	10.44	0.01	0.15	63.00	62.08	63.00	11.22	0.01	0.18	32.00	5.00	0.00	8.00	6.54	41028.00	0.66	67.77	68.00
15	5	6	14905.00	18017.00	182.90	0	Spot (Block15, Row6, Column5)	93.06	93.00	12.57	0.00	0.14	62.00	61.02	62.00	11.38	0.01	0.19	95.00	74.00	0.00	31.00	31.06	87472.00	2.82	71.74	73.00
15	6	6	15211.00	18020.00	147.00	-50	Spot (Block15, Row6, Column6)	66.21	66.00	9.56	0.00	0.14	62.00	60.75	62.00	10.90	0.01	0.18	26.00	3.00	0.00	4.00	4.21	38999.00	0.50	65.45	66.00
15	7	6	15512.00	18020.00	147.00	-50	Spot (Block15, Row6, Column7)	65.88	66.00	7.46	0.00	0.11	63.00	61.10	63.00	10.72	0.01	0.18	16.00	0.00	0.00	3.00	2.88	38672.00	0.45	60.86	62.00
15	8	6	15812.00	18020.00	147.00	-50	Spot (Block15, Row6, Column8)	67.62	68.00	7.15	0.00	0.11	61.00	59.23	61.00	11.15	0.01	0.19	23.00	0.00	0.00	7.00	6.62	39831.00	0.75	64.49	64.00
15	1	7	13710.00	18319.00	147.00	-50	Spot (Block15, Row7, Column1)	67.95	68.00	12.53	0.00	0.18	68.00	69.59	68.00	21.23	0.01	0.31	1.00	0.00	0.00	0.00	-0.05	40088.00	-0.08	69.24	67.50
15	2	7	14010.00	18319.00	147.00	-50	Spot (Block15, Row7, Column2)	66.85	68.00	7.09	0.01	0.11	66.00	65.75	66.00	10.83	0.00	0.16	7.00	0.00	0.00	2.00	0.85	39376.00	0.10	67.00	67.00
15	3	7	14310.00	18319.00	147.00	-50	Spot (Block15, Row7, Column3)	70.25	71.00	10.33	0.00	0.15	64.00	62.71	64.00	10.65	0.01	0.17	37.00	4.00	0.00	7.00	6.25	41306.00	0.71	64.51	67.00
15	4	7	14611.00	18319.00	147.00	-50	Spot (Block15, Row7, Column4)	70.57	72.00	15.70	0.01	0.22	63.00	62.71	63.00	10.98	0.00	0.18	46.00	18.00	0.00	9.00	7.57	41568.00	0.72	61.63	62.00
15	5	7	14911.00	18320.00	147.00	-50	Spot (Block15, Row7, Column5)	66.28	68.00	11.21	0.01	0.17	62.00	61.32	62.00	12.00	0.00	0.20	25.00	0.00	0.00	6.00	4.28	39105.00	0.41	66.68	67.00
15	6	7	15211.00	18320.00	147.00	-50	Spot (Block15, Row7, Column6)	65.11	68.00	10.41	0.02	0.16	62.00	61.33	62.00	11.60	0.00	0.19	20.00	0.00	0.00	6.00	3.11	38414.00	0.33	63.04	65.00
15	7	7	15534.00	18353.00	125.85	0	Spot (Block15, Row7, Column7)	74.45	74.00	8.12	0.00	0.11	62.00	61.84	62.00	10.68	0.00	0.17	54.00	14.00	0.00	12.00	12.45	31491.00	1.18	69.72	69.00
15	8	7	15812.00	18320.00	147.00	-50	Spot (Block15, Row7, Column8)	61.67	63.00	9.18	0.01	0.15	60.00	59.07	60.00	11.72	0.01	0.20	13.00	0.00	0.00	3.00	1.67	36261.00	0.22	59.13	61.00
15	1	8	13697.00	18608.00	144.55	0	Spot (Block15, Row8, Column1)	4908.58	3265.00	6774.14	0.18	1.38	78.00	78.79	78.00	28.13	0.00	0.36	100.00	100.00	0.18	3187.00	4830.58	2778259.00	171.71	1101.62	556.00
15	2	8	14010.00	18619.00	147.00	-50	Spot (Block15, Row8, Column2)	71.88	72.00	14.87	0.00	0.21	71.00	72.83	71.00	27.29	0.01	0.37	4.00	0.00	0.00	1.00	0.88	42335.00	-0.04	66.30	66.00
15	3	8	14310.00	18619.00	147.00	-50	Spot (Block15, Row8, Column3)	68.47	69.00	9.07	0.00	0.13	65.00	64.46	65.00	12.55	0.00	0.19	15.00	0.00	0.00	4.00	3.47	40260.00	0.32	69.52	70.00
15	4	8	14568.00	18608.00	238.10	0	Spot (Block15, Row8, Column4)	71.92	73.00	9.05	0.01	0.13	63.00	62.70	63.00	12.04	0.00	0.19	38.00	2.00	0.00	10.00	8.92	117811.00	0.77	62.81	62.00
15	5	8	14911.00	18619.00	147.00	-50	Spot (Block15, Row8, Column5)	57.46	58.00	14.05	0.00	0.24	65.00	64.32	65.00	11.98	0.00	0.19	8.00	0.00	0.00	-7.00	-7.54	33901.00	-0.57	68.03	70.00
15	6	8	15211.00	18620.00	147.00	-50	Spot (Block15, Row8, Column6)	66.04	67.00	10.39	0.01	0.16	65.00	63.58	65.00	12.69	0.01	0.20	12.00	0.00	0.00	2.00	1.04	38898.00	0.19	66.43	67.00
15	7	8	15511.00	18620.00	147.00	-50	Spot (Block15, Row8, Column7)	69.06	69.00	11.50	0.00	0.17	62.00	61.44	62.00	11.72	0.00	0.19	35.00	7.00	0.00	7.00	7.06	40538.00	0.65	66.47	68.00
15	8	8	15809.00	18615.00	148.70	0	Spot (Block15, Row8, Column8)	136.93	125.00	35.41	0.04	0.26	60.00	59.20	60.00	11.24	0.01	0.19	100.00	99.00	0.00	65.00	76.93	82294.00	6.92	86.69	86.00
16	1	1	18208.00	16499.00	155.55	0	Spot (Block16, Row1, Column1)	2167.73	1876.50	1070.78	0.06	0.49	108.00	109.37	108.00	17.05	0.01	0.16	100.00	100.00	0.00	1768.50	2059.73	1443710.00	120.73	556.20	460.00
16	2	1	18514.00	16506.00	196.20	0	Spot (Block16, Row1, Column2)	125.10	122.00	16.25	0.01	0.13	106.00	106.47	106.00	15.24	0.00	0.14	53.00	18.00	0.00	16.00	19.10	135862.00	1.22	115.23	115.00
16	3	1	18809.00	16504.00	147.00	-50	Spot (Block16, Row1, Column3)	111.58	113.00	10.53	0.01	0.09	103.00	102.81	103.00	11.00	0.00	0.11	47.00	6.00	0.00	10.00	8.58	65722.00	0.80	109.97	111.00
16	4	1	19100.00	16498.00	224.05	0	Spot (Block16, Row1, Column4)	119.45	119.00	14.31	0.00	0.12	103.00	103.94	103.00	11.32	0.00	0.11	60.00	31.00	0.00	16.00	16.45	172605.00	1.37	102.80	102.00
16	5	1	19398.00	16509.00	211.90	0	Spot (Block16, Row1, Column5)	136.00	131.00	20.85	0.02	0.15	104.00	104.09	104.00	11.72	0.00	0.11	84.00	57.00	0.00	27.00	32.00	174080.00	2.72	110.45	110.00
16	6	1	19710.00	16505.00	147.00	-50	Spot (Block16, Row1, Column6)	108.41	109.00	12.50	0.00	0.12	106.00	105.35	106.00	11.13	0.00	0.11	25.00	5.00	0.00	3.00	2.41	64290.00	0.28	101.40	101.00
16	7	1	20016.00	16496.00	129.65	0	Spot (Block16, Row1, Column7)	165.68	169.00	17.75	0.01	0.11	109.00	108.65	109.00	10.70	0.00	0.10	99.00	94.00	0.00	60.00	56.68	75053.00	5.33	131.05	127.00
16	8	1	20279.00	16484.00	174.20	0	Spot (Block16, Row1, Column8)	131.70	130.00	15.40	0.01	0.12	111.00	111.29	111.00	13.10	0.00	0.12	64.00	31.00	0.00	19.00	20.70	111948.00	1.56	121.02	121.00
16	1	2	18208.00	16804.00	147.00	-50	Spot (Block16, Row2, Column1)	112.96	112.00	9.32	0.00	0.08	107.00	107.46	107.00	13.77	0.00	0.13	20.00	1.00	0.00	5.00	5.96	66305.00	0.40	111.59	112.00
16	2	2	18509.00	16804.00	147.00	-50	Spot (Block16, Row2, Column2)	115.46	114.00	10.72	0.01	0.09	105.00	104.64	105.00	11.54	0.00	0.11	41.00	14.00	0.00	9.00	10.46	68122.00	0.94	107.09	105.50
16	3	2	18809.00	16804.00	147.00	-50	Spot (Block16, Row2, Column3)	118.03	117.00	11.55	0.00	0.10	105.00	104.65	105.00	10.84	0.00	0.10	55.00	17.00	0.00	12.00	13.03	69402.00	1.23	110.67	112.00
16	4	2	19109.00	16804.00	147.00	-50	Spot (Block16, Row2, Column4)	123.62	121.50	11.46	0.01	0.09	106.00	106.03	106.00	10.76	0.00	0.10	71.00	31.00	0.00	15.50	17.62	72937.00	1.63	117.29	115.00
16	5	2	19409.00	16799.00	147.50	0	Spot (Block16, Row2, Column5)	143.98	144.00	14.44	0.00	0.10	103.00	103.89	103.00	11.03	0.00	0.11	98.00	89.00	0.00	41.00	40.98	85379.00	3.63	121.09	120.00
16	6	2	19727.00	16779.00	201.25	0	Spot (Block16, Row2, Column6)	128.30	128.00	12.07	0.00	0.09	104.00	104.21	104.00	10.93	0.00	0.10	86.00	56.00	0.00	24.00	24.30	147545.00	2.20	115.89	116.00
16	7	2	20018.00	16863.00	129.85	0	Spot (Block16, Row2, Column7)	128.74	130.00	9.32	0.00	0.07	106.00	105.54	106.00	11.17	0.00	0.11	88.00	53.00	0.00	24.00	22.74	58320.00	2.08	117.20	119.00
16	8	2	20303.00	16848.00	196.65	0	Spot (Block16, Row2, Column8)	117.82	118.00	12.31	0.00	0.10	107.00	107.63	107.00	12.82	0.00	0.12	45.00	11.00	0.00	11.00	10.82	128542.00	0.79	109.99	113.00
16	1	3	18200.00	17128.00	146.95	0	Spot (Block16, Row3, Column1)	139.08	136.00	17.13	0.01	0.12	105.00	105.39	105.00	12.99	0.00	0.12	90.00	61.00	0.00	31.00	34.08	81917.00	2.59	118.31	118.00
16	2	3	18525.00	17079.00	274.35	0	Spot (Block16, Row3, Column2)	116.38	117.00	11.14	0.00	0.10	106.00	106.44	106.00	11.98	0.00	0.11	46.00	11.00	0.00	11.00	10.38	256509.00	0.83	108.01	109.00
16	3	3	18814.00	17109.00	159.55	0	Spot (Block16, Row3, Column3)	143.10	135.00	23.98	0.03	0.17	106.00	106.76	106.00	11.01	0.00	0.10	91.00	71.00	0.00	29.00	37.10	100313.00	3.30	118.98	120.00
16	4	3	19103.00	17089.00	167.20	0	Spot (Block16, Row3, Column4)	137.37	131.00	21.18	0.02	0.15	106.00	105.80	106.00	10.27	0.00	0.10	84.00	59.00	0.00	25.00	31.37	106462.00	3.07	118.73	119.00
16	5	3	19446.00	17128.00	271.85	0	Spot (Block16, Row3, Column5)	123.72	123.00	12.93	0.00	0.10	106.00	105.88	106.00	10.56	0.00	0.10	70.00	36.00	0.00	17.00	17.72	266253.00	1.69	112.58	113.00
16	6	3	19723.00	17084.00	209.50	0	Spot (Block16, Row3, Column6)	119.59	119.00	11.67	0.00	0.10	104.00	104.39	104.00	10.52	0.00	0.10	64.00	31.00	0.00	15.00	15.59	148888.00	1.45	109.85	110.00
16	7	3	20014.00	17138.00	256.80	0	Spot (Block16, Row3, Column7)	116.17	116.00	10.97	0.00	0.09	105.00	105.61	105.00	11.45	0.00	0.11	47.00	15.00	0.00	11.00	11.17	221894.00	0.92	108.44	108.00
16	8	3	20300.00	17090.00	117.45	0	Spot (Block16, Row3, Column8)	133.31	129.00	16.84	0.01	0.13	107.00	107.60	107.00	10.90	0.00	0.10	83.00	50.00	0.00	22.00	26.31	48393.00	2.36	117.45	115.00
16	1	4	18207.00	17413.00	155.20	0	Spot (Block16, Row4, Column1)	141.96	142.00	19.07	0.00	0.13	105.00	104.98	105.00	13.39	0.00	0.13	87.00	67.00	0.00	37.00	36.96	94544.00	2.76	117.44	118.50
16	2	4	18536.00	17429.00	176.95	0	Spot (Block16, Row4, Column2)	124.06	124.00	9.49	0.00	0.08	109.00	109.04	109.00	12.77	0.00	0.12	59.00	14.00	0.00	15.00	15.06	108055.00	1.18	118.77	118.00
16	3	4	18799.00	17405.00	161.30	0	Spot (Block16, Row4, Column3)	249.79	262.00	56.81	0.02	0.23	104.00	104.79	104.00	11.89	0.00	0.11	100.00	99.00	0.00	158.00	145.79	180101.00	12.20	139.73	132.00
16	4	4	19105.00	17390.00	253.75	0	Spot (Block16, Row4, Column4)	118.94	119.00	12.07	0.00	0.10	105.00	105.50	105.00	11.68	0.00	0.11	59.00	18.00	0.00	14.00	13.94	222659.00	1.15	107.09	108.00
16	5	4	19409.00	17404.00	147.00	-50	Spot (Block16, Row4, Column5)	112.15	111.00	10.86	0.00	0.10	106.50	106.87	106.50	11.93	0.00	0.11	26.00	5.00	0.00	4.50	5.65	66058.00	0.44	112.56	113.00
16	6	4	19715.00	17397.00	249.25	0	Spot (Block16, Row4, Column6)	131.46	132.00	18.09	0.00	0.14	108.00	107.90	108.00	11.54	0.00	0.11	74.00	50.00	0.00	24.00	23.46	237160.00	2.04	117.52	119.00
16	7	4	19995.00	17425.00	154.00	0	Spot (Block16, Row4, Column7)	140.14	137.00	16.33	0.01	0.12	112.00	111.99	112.00	11.34	0.00	0.10	84.00	56.00	0.00	25.00	28.14	92215.00	2.48	123.79	122.00
16	8	4	20302.00	17413.00	188.40	0	Spot (Block16, Row4, Column8)	140.49	139.00	16.34	0.00	0.12	112.00	112.43	112.00	10.67	0.00	0.09	86.00	63.00	0.00	27.00	28.49	140775.00	2.63	123.03	124.00
16	1	5	18199.00	17670.00	89.20	0	Spot (Block16, Row5, Column1)	157.41	147.00	31.18	0.03	0.20	106.00	105.91	106.00	13.36	0.00	0.13	100.00	73.00	0.00	41.00	51.41	30380.00	3.85	127.09	123.00
16	2	5	18508.00	17703.00	147.00	-50	Spot (Block16, Row5, Column2)	118.70	119.00	17.96	0.00	0.15	108.00	108.01	108.00	11.95	0.00	0.11	47.00	21.00	0.00	11.00	10.70	69678.00	0.90	120.23	121.00
16	3	5	18823.00	17692.00	212.90	0	Spot (Block16, Row5, Column3)	121.01	121.00	11.38	0.00	0.09	103.00	103.41	103.00	11.08	0.00	0.11	71.00	30.00	0.00	18.00	18.01	155865.00	1.59	112.60	112.00
16	4	5	19113.00	17707.00	176.40	0	Spot (Block16, Row5, Column4)	116.52	116.00	10.45	0.00	0.09	104.00	105.24	104.00	12.58	0.01	0.12	49.00	10.00	0.00	12.00	12.52	101376.00	0.90	107.42	109.00
16	5	5	19405.00	17702.00	156.95	0	Spot (Block16, Row5, Column5)	314.07	303.00	98.02	0.02	0.31	109.00	109.22	109.00	12.91	0.00	0.12	100.00	100.00	0.00	194.00	205.07	213255.00	15.87	158.61	162.50
16	6	5	19727.00	17719.00	171.50	0	Spot (Block16, Row5, Column6)	137.57	134.00	20.92	0.01	0.15	110.00	110.56	110.00	12.23	0.00	0.11	71.00	48.00	0.00	24.00	27.57	113360.00	2.21	119.39	119.00
16	7	5	19972.00	17756.00	166.20	0	Spot (Block16, Row5, Column7)	125.42	125.00	10.77	0.00	0.09	113.00	113.22	113.00	11.54	0.00	0.10	52.00	15.00	0.00	12.00	12.42	96199.00	1.06	118.02	117.50
16	8	5	20301.00	17710.00	212.90	0	Spot (Block16, Row5, Column8)	136.48	133.00	21.05	0.01	0.15	111.00	111.71	111.00	11.25	0.00	0.10	70.00	48.00	0.00	22.00	25.48	176057.00	2.20	117.47	117.50
16	1	6	18232.00	18038.00	216.60	0	Spot (Block16, Row6, Column1)	132.63	133.00	15.13	0.00	0.11	109.00	108.81	109.00	11.11	0.00	0.10	76.00	53.00	0.00	24.00	23.63	176794.00	2.14	118.81	118.00
16	2	6	18525.00	17977.00	269.20	0	Spot (Block16, Row6, Column2)	118.77	119.00	9.47	0.00	0.08	108.00	108.26	108.00	11.27	0.00	0.10	46.00	10.00	0.00	11.00	10.77	250372.00	0.93	111.32	111.00
16	3	6	18798.00	18008.00	183.80	0	Spot (Block16, Row6, Column3)	168.99	177.00	25.80	0.02	0.15	108.00	108.64	108.00	11.30	0.00	0.10	97.00	88.00	0.00	69.00	60.99	160370.00	5.34	125.75	123.00
16	4	6	19132.00	18015.00	194.60	0	Spot (Block16, Row6, Column4)	129.96	127.00	17.22	0.01	0.13	108.00	108.00	108.00	11.90	0.00	0.11	69.00	37.00	0.00	19.00	21.96	139189.00	1.85	117.92	119.00
16	5	6	19407.00	18001.00	157.35	0	Spot (Block16, Row6, Column5)	244.54	242.00	47.28	0.00	0.19	112.00	111.72	112.00	11.98	0.00	0.11	100.00	99.00	0.00	130.00	132.54	166775.00	11.08	152.67	141.00
16	6	6	19709.00	18004.00	147.00	-50	Spot (Block16, Row6, Column6)	119.63	119.00	13.50	0.00	0.11	113.00	113.61	113.00	12.17	0.00	0.11	31.00	9.00	0.00	6.00	6.63	70345.00	0.50	120.55	114.00
16	7	6	20011.00	18012.00	137.55	0	Spot (Block16, Row6, Column7)	145.16	147.00	13.85	0.01	0.10	113.00	114.37	113.00	12.75	0.01	0.11	90.00	68.00	0.00	34.00	32.16	74321.00	2.41	128.76	126.00
16	8	6	20319.00	18003.00	191.50	0	Spot (Block16, Row6, Column8)	129.09	129.00	11.61	0.00	0.09	112.00	112.18	112.00	11.54	0.00	0.10	67.00	30.00	0.00	17.00	17.09	133479.00	1.47	115.70	112.00
16	1	7	18211.00	18270.00	281.65	0	Spot (Block16, Row7, Column1)	118.26	118.00	10.72	0.00	0.09	111.00	112.08	111.00	14.08	0.00	0.13	22.00	2.00	0.00	7.00	7.26	274138.00	0.44	112.69	113.00
16	2	7	18508.00	18303.00	147.00	-50	Spot (Block16, Row7, Column2)	116.88	117.00	9.27	0.00	0.08	108.00	108.81	108.00	11.39	0.00	0.10	40.00	7.00	0.00	9.00	8.88	68959.00	0.71	114.72	114.00
16	3	7	18752.00	18299.00	146.80	0	Spot (Block16, Row7, Column3)	126.03	125.00	9.15	0.00	0.07	109.00	109.37	109.00	10.96	0.00	0.10	75.00	30.00	0.00	16.00	17.03	74355.00	1.52	118.65	119.00
16	4	7	19077.00	18306.00	200.40	0	Spot (Block16, Row7, Column4)	125.58	125.00	11.46	0.00	0.09	110.00	110.30	110.00	10.78	0.00	0.10	65.00	30.00	0.00	15.00	15.58	143416.00	1.42	114.33	114.00
16	5	7	19355.00	18270.00	107.70	0	Spot (Block16, Row7, Column5)	128.97	128.00	8.46	0.00	0.07	110.00	110.18	110.00	11.67	0.00	0.11	81.00	29.00	0.00	18.00	18.97	38303.00	1.61	121.83	122.00
16	6	7	19722.00	18291.00	144.90	0	Spot (Block16, Row7, Column6)	135.13	133.00	12.37	0.01	0.09	113.00	113.19	113.00	11.41	0.00	0.10	78.00	43.00	0.00	20.00	22.13	76756.00	1.92	121.95	121.00
16	7	7	20049.00	18293.00	142.00	0	Spot (Block16, Row7, Column7)	134.02	129.00	17.69	0.02	0.13	114.00	113.87	114.00	11.70	0.00	0.10	63.00	31.00	0.00	15.00	20.02	73310.00	1.72	124.84	119.50
16	8	7	20332.00	18328.00	159.30	0	Spot (Block16, Row7, Column8)	147.44	146.00	13.74	0.00	0.09	115.00	114.88	115.00	11.78	0.00	0.10	94.00	73.00	0.00	31.00	32.44	103502.00	2.76	129.03	129.00
16	1	8	18202.00	18602.00	137.80	0	Spot (Block16, Row8, Column1)	5190.79	3440.00	5323.73	0.18	1.03	110.00	113.03	110.00	29.80	0.01	0.26	100.00	100.00	0.00	3330.00	5080.79	2668068.00	170.37	1311.43	895.00
16	2	8	18511.00	18620.00	199.60	0	Spot (Block16, Row8, Column2)	123.12	122.00	15.87	0.00	0.13	108.00	110.53	108.00	21.99	0.01	0.20	32.00	5.00	0.00	14.00	15.12	138757.00	0.57	116.67	116.00
16	3	8	18796.00	18568.00	131.15	0	Spot (Block16, Row8, Column3)	151.41	144.00	21.63	0.02	0.14	109.00	109.35	109.00	11.40	0.00	0.10	96.00	81.00	0.00	35.00	42.41	69802.00	3.69	127.75	128.00
16	4	8	19086.00	18609.00	221.45	0	Spot (Block16, Row8, Column4)	122.77	122.00	13.11	0.00	0.11	107.00	107.62	107.00	11.18	0.00	0.10	59.00	27.00	0.00	15.00	15.77	172250.00	1.36	111.28	111.00
16	5	8	19400.00	18592.00	198.40	0	Spot (Block16, Row8, Column5)	116.78	117.00	11.76	0.00	0.10	107.00	107.36	107.00	11.99	0.00	0.11	44.00	13.00	0.00	10.00	9.78	130211.00	0.79	108.22	107.00
16	6	8	19730.00	18627.00	130.40	0	Spot (Block16, Row8, Column6)	147.23	143.00	18.07	0.01	0.12	107.00	107.63	107.00	11.51	0.00	0.11	98.00	77.00	0.00	36.00	40.23	67137.00	3.44	128.54	129.00
16	7	8	20016.00	18587.00	246.75	0	Spot (Block16, Row8, Column7)	123.87	123.00	12.60	0.00	0.10	110.00	109.92	110.00	10.97	0.00	0.10	56.00	25.00	0.00	13.00	13.87	219258.00	1.27	112.73	111.00
16	8	8	20312.00	18597.00	128.35	0	Spot (Block16, Row8, Column8)	237.83	234.00	30.90	0.01	0.13	114.00	114.23	114.00	11.83	0.00	0.10	100.00	100.00	0.00	120.00	123.83	104645.00	10.44	160.35	172.00
17	1	1	4706.00	21013.00	148.90	0	Spot (Block17, Row1, Column1)	3360.65	3114.00	1457.17	0.03	0.43	194.00	196.86	194.00	22.64	0.01	0.11	100.00	100.00	0.00	2920.00	3166.65	2046635.00	139.77	964.68	831.50
17	2	1	5002.00	21017.00	150.10	0	Spot (Block17, Row1, Column2)	254.86	258.00	29.69	0.01	0.12	190.00	190.41	190.00	17.39	0.00	0.09	96.00	83.00	0.00	68.00	64.86	156993.00	3.71	217.10	215.50
17	3	1	5329.00	21022.00	200.40	0	Spot (Block17, Row1, Column3)	229.37	222.00	31.73	0.01	0.14	190.00	190.23	190.00	14.68	0.00	0.08	85.00	55.00	0.00	32.00	39.37	261707.00	2.67	207.05	208.00
17	4	1	5601.00	20999.00	176.30	0	Spot (Block17, Row1, Column4)	220.07	217.00	21.86	0.01	0.10	195.00	195.27	195.00	15.82	0.00	0.08	64.00	25.00	0.00	22.00	25.07	190804.00	1.57	206.18	204.00
17	5	1	5907.00	21018.00	147.15	0	Spot (Block17, Row1, Column5)	515.83	480.00	187.41	0.03	0.36	199.00	199.71	199.00	16.57	0.00	0.08	100.00	100.00	0.00	281.00	316.83	305371.00	19.07	275.90	277.00
17	6	1	6209.00	21020.00	161.45	0	Spot (Block17, Row1, Column6)	330.32	310.00	63.50	0.03	0.19	199.00	200.17	199.00	17.92	0.00	0.09	98.00	96.00	0.00	111.00	131.32	239153.00	7.26	244.05	237.00
17	7	1	6516.00	21013.00	111.85	0	Spot (Block17, Row1, Column7)	617.01	608.50	136.93	0.01	0.22	201.00	202.05	201.00	18.34	0.00	0.09	100.00	100.00	0.00	407.50	416.01	199910.00	22.62	329.72	297.00
17	8	1	6861.00	20994.00	198.90	0	Spot (Block17, Row1, Column8)	246.04	240.00	39.24	0.01	0.16	209.00	211.47	209.00	22.94	0.01	0.11	57.00	41.00	0.00	31.00	37.04	274830.00	1.51	224.23	216.00
17	1	2	4709.00	21315.00	147.00	-50	Spot (Block17, Row2, Column1)	208.20	204.00	17.75	0.01	0.09	194.00	195.08	194.00	21.89	0.00	0.11	23.00	8.00	0.00	10.00	14.20	123465.00	0.60	199.24	197.00
17	2	2	4998.00	21310.00	141.90	0	Spot (Block17, Row2, Column2)	240.61	237.00	22.93	0.01	0.10	189.00	189.71	189.00	16.39	0.00	0.09	95.00	81.00	0.00	48.00	51.61	131611.00	3.10	212.05	213.00
17	3	2	5328.00	21305.00	160.65	0	Spot (Block17, Row2, Column3)	220.60	218.00	19.89	0.01	0.09	191.00	191.25	191.00	15.79	0.00	0.08	85.00	37.00	0.00	27.00	29.60	157065.00	1.86	206.19	205.00
17	4	2	5606.00	21316.00	224.05	0	Spot (Block17, Row2, Column4)	233.14	229.00	20.43	0.01	0.09	196.00	196.70	196.00	16.81	0.00	0.09	86.00	48.00	0.00	33.00	37.14	336191.00	2.17	213.89	214.00
17	5	2	5916.00	21318.00	155.85	0	Spot (Block17, Row2, Column5)	316.94	302.00	50.07	0.02	0.16	202.00	203.02	202.00	17.22	0.00	0.08	97.00	94.00	0.00	100.00	114.94	211396.00	6.61	244.67	233.50
17	6	2	6206.00	21303.00	188.20	0	Spot (Block17, Row2, Column6)	241.77	236.50	25.53	0.01	0.11	196.00	198.09	196.00	19.28	0.00	0.10	85.00	53.00	0.00	40.50	45.77	241775.00	2.27	219.36	216.00
17	7	2	6510.00	21300.00	207.05	0	Spot (Block17, Row2, Column7)	236.30	231.00	29.50	0.01	0.12	195.00	196.53	195.00	20.36	0.00	0.10	85.00	38.00	0.00	36.00	41.30	287339.00	1.95	207.83	207.00
17	8	2	6811.00	21316.00	147.00	-50	Spot (Block17, Row2, Column8)	215.17	212.00	16.50	0.01	0.08	203.00	203.09	203.00	17.49	0.00	0.09	31.00	9.00	0.00	9.00	12.17	126306.00	0.69	210.27	209.00
17	1	3	4711.00	21620.00	150.70	0	Spot (Block17, Row3, Column1)	351.92	348.50	75.48	0.00	0.21	188.00	188.71	188.00	17.78	0.00	0.09	100.00	98.00	0.00	160.50	163.92	218189.00	9.18	242.09	232.00
17	2	3	5000.00	21613.00	209.85	0	Spot (Block17, Row3, Column2)	203.40	203.00	13.20	0.00	0.06	185.00	187.33	185.00	17.39	0.01	0.09	51.00	10.00	0.00	18.00	18.40	255476.00	0.92	189.85	188.00
17	3	3	5306.00	21600.00	175.50	0	Spot (Block17, Row3, Column3)	233.40	227.00	23.89	0.01	0.10	190.00	191.20	190.00	17.09	0.00	0.09	92.00	56.00	0.00	37.00	43.40	201428.00	2.47	208.76	207.00
17	4	3	5612.00	21623.00	212.85	0	Spot (Block17, Row3, Column4)	252.22	257.00	35.43	0.01	0.14	201.00	201.25	201.00	18.12	0.00	0.09	75.00	60.00	0.00	56.00	51.22	324858.00	2.81	209.08	207.00
17	5	3	5912.00	21625.00	159.20	0	Spot (Block17, Row3, Column5)	264.55	262.00	42.47	0.00	0.16	205.00	206.02	205.00	18.32	0.00	0.09	86.00	68.00	0.00	57.00	59.55	185448.00	3.19	228.43	224.00
17	6	3	6227.00	21621.00	224.70	0	Spot (Block17, Row3, Column6)	227.40	224.00	21.09	0.01	0.09	201.00	201.97	201.00	20.09	0.00	0.10	54.00	23.00	0.00	23.00	26.40	327909.00	1.27	205.71	205.00
17	7	3	6503.00	21613.00	184.90	0	Spot (Block17, Row3, Column7)	284.97	284.00	50.70	0.00	0.18	195.00	195.52	195.00	19.46	0.00	0.10	98.00	84.00	0.00	89.00	89.97	273287.00	4.60	221.86	218.00
17	8	3	6771.00	21588.00	225.60	0	Spot (Block17, Row3, Column8)	214.74	212.00	18.93	0.01	0.09	199.00	198.54	199.00	18.74	0.00	0.09	37.00	11.00	0.00	13.00	15.74	313728.00	0.86	203.07	202.00
17	1	4	4705.00	21909.00	192.00	0	Spot (Block17, Row4, Column1)	227.84	219.00	29.81	0.02	0.13	187.00	187.75	187.00	15.96	0.00	0.08	82.00	50.00	0.00	32.00	40.84	237409.00	2.51	199.42	199.00
17	2	4	4975.00	21929.00	169.65	0	Spot (Block17, Row4, Column2)	216.04	217.00	12.33	0.00	0.06	187.00	188.66	187.00	17.30	0.00	0.09	81.00	35.00	0.00	30.00	29.04	172617.00	1.58	201.18	202.00
17	3	4	5311.00	21916.00	152.00	0	Spot (Block17, Row4, Column3)	386.85	372.50	102.83	0.02	0.27	194.00	195.63	194.00	19.98	0.00	0.10	100.00	99.00	0.00	178.50	192.85	244489.00	9.57	254.71	262.00
17	4	4	5618.00	21924.00	152.05	0	Spot (Block17, Row4, Column4)	253.52	244.00	32.35	0.02	0.13	204.00	205.11	204.00	19.23	0.00	0.09	81.00	51.00	0.00	40.00	49.52	160730.00	2.52	225.65	225.00
17	5	4	5896.00	21905.00	205.15	0	Spot (Block17, Row4, Column5)	244.40	238.00	29.60	0.01	0.12	207.00	207.96	207.00	19.46	0.00	0.09	67.00	43.00	0.00	31.00	37.40	292297.00	1.87	225.86	217.50
17	6	4	6205.00	21909.00	181.45	0	Spot (Block17, Row4, Column6)	304.52	301.00	40.13	0.01	0.13	203.00	203.89	203.00	17.10	0.00	0.08	97.00	94.00	0.00	98.00	101.52	282898.00	5.88	235.47	228.00
17	7	4	6502.00	21911.00	147.80	0	Spot (Block17, Row4, Column7)	382.32	376.00	99.67	0.01	0.26	199.00	199.04	199.00	18.25	0.00	0.09	99.00	99.00	0.00	177.00	183.32	228625.00	10.04	256.25	235.00
17	8	4	6805.00	21923.00	154.50	0	Spot (Block17, Row4, Column8)	302.71	303.00	40.54	0.00	0.13	198.00	198.35	198.00	19.47	0.00	0.10	97.00	90.00	0.00	105.00	104.71	199185.00	5.36	235.97	228.00
17	1	5	4722.00	22209.00	109.60	0	Spot (Block17, Row5, Column1)	229.04	221.00	27.26	0.02	0.12	185.00	185.19	185.00	18.83	0.00	0.10	84.00	47.00	0.00	36.00	44.04	71231.00	2.33	203.74	201.50
17	2	5	5014.00	22204.00	223.70	0	Spot (Block17, Row5, Column2)	204.51	201.00	19.15	0.01	0.09	188.00	188.86	188.00	15.78	0.00	0.08	44.00	12.00	0.00	13.00	16.51	294490.00	0.99	192.24	193.00
17	3	5	5312.00	22225.00	185.00	0	Spot (Block17, Row5, Column3)	221.94	219.00	19.84	0.01	0.09	197.00	198.93	197.00	21.13	0.00	0.11	51.00	16.00	0.00	22.00	24.94	213067.00	1.09	206.52	206.00
17	4	5	5589.00	22213.00	182.70	0	Spot (Block17, Row5, Column4)	247.61	252.00	25.66	0.01	0.10	203.00	204.52	203.00	19.99	0.00	0.10	77.00	58.00	0.00	49.00	44.61	231518.00	2.16	228.85	224.50
17	5	5	5913.00	22220.00	147.50	0	Spot (Block17, Row5, Column5)	680.14	649.00	199.04	0.02	0.29	202.00	204.14	202.00	23.03	0.00	0.11	100.00	100.00	0.00	447.00	478.14	401963.00	20.67	323.59	310.50
17	6	5	6225.00	22201.00	186.00	0	Spot (Block17, Row5, Column6)	245.25	242.00	25.67	0.01	0.10	199.00	200.09	199.00	19.63	0.00	0.10	92.00	56.00	0.00	43.00	46.25	238133.00	2.30	218.01	216.00
17	7	5	6514.00	22224.00	198.75	0	Spot (Block17, Row5, Column7)	233.27	227.00	29.57	0.01	0.13	196.00	196.95	196.00	16.67	0.00	0.08	70.00	46.00	0.00	31.00	37.27	259635.00	2.18	207.38	200.00
17	8	5	6805.00	22215.00	146.60	0	Spot (Block17, Row5, Column8)	487.54	463.00	163.77	0.02	0.34	200.00	200.46	200.00	18.19	0.00	0.09	100.00	99.00	0.00	263.00	287.54	285212.00	15.78	273.68	276.00
17	1	6	4714.00	22536.00	193.15	0	Spot (Block17, Row6, Column1)	204.12	204.00	12.41	0.00	0.06	184.00	183.64	184.00	18.82	0.00	0.10	55.00	6.00	0.00	20.00	20.12	215348.00	1.09	198.61	197.00
17	2	6	5027.00	22539.00	146.00	0	Spot (Block17, Row6, Column2)	243.36	242.00	27.23	0.00	0.11	188.00	189.61	188.00	21.66	0.00	0.11	88.00	62.00	0.00	54.00	55.36	141635.00	2.48	217.23	212.00
17	3	6	5296.00	22514.00	144.35	0	Spot (Block17, Row6, Column3)	516.83	488.00	140.92	0.02	0.27	194.00	196.05	194.00	20.26	0.00	0.10	100.00	99.00	0.00	294.00	322.83	295110.00	15.84	280.41	281.00
17	4	6	5614.00	22501.00	187.50	0	Spot (Block17, Row6, Column4)	255.14	253.00	27.56	0.00	0.11	197.00	198.20	197.00	19.19	0.00	0.10	92.00	71.00	0.00	56.00	58.14	252330.00	2.97	228.09	224.00
17	5	6	5908.00	22516.00	149.50	0	Spot (Block17, Row6, Column5)	702.97	680.00	220.34	0.01	0.31	199.00	201.21	199.00	22.52	0.00	0.11	100.00	100.00	0.00	481.00	503.97	431624.00	22.28	318.32	299.00
17	6	6	6209.00	22507.00	217.55	0	Spot (Block17, Row6, Column6)	235.93	228.00	26.37	0.01	0.11	199.00	199.61	199.00	17.44	0.00	0.09	72.00	43.00	0.00	29.00	36.93	319444.00	2.08	208.26	207.00
17	7	6	6509.00	22511.00	153.95	0	Spot (Block17, Row6, Column7)	362.82	354.00	100.24	0.01	0.28	195.00	194.97	195.00	17.67	0.00	0.09	99.00	94.00	0.00	159.00	167.82	236919.00	9.50	241.45	230.00
17	8	6	6818.00	22512.00	147.65	0	Spot (Block17, Row6, Column8)	396.45	380.00	103.37	0.02	0.26	199.00	198.95	199.00	18.81	0.00	0.09	100.00	99.00	0.00	181.00	197.45	237075.00	10.50	252.80	249.50
17	1	7	4722.00	22828.00	203.70	0	Spot (Block17, Row7, Column1)	217.24	212.00	22.69	0.01	0.10	182.00	182.71	182.00	22.19	0.00	0.12	72.00	25.00	0.00	30.00	35.24	255257.00	1.56	198.73	199.00
17	2	7	5026.00	22807.00	239.50	0	Spot (Block17, Row7, Column2)	200.18	200.00	16.05	0.00	0.08	182.00	181.30	182.00	16.09	0.00	0.09	55.00	15.00	0.00	18.00	18.18	332306.00	1.17	184.68	184.00
17	3	7	5311.00	22807.00	215.25	0	Spot (Block17, Row7, Column3)	203.40	203.00	10.77	0.00	0.05	188.00	188.87	188.00	19.36	0.00	0.10	35.00	1.00	0.00	15.00	15.40	268083.00	0.75	193.28	193.00
17	4	7	5598.00	22839.00	232.10	0	Spot (Block17, Row7, Column4)	204.09	203.00	13.91	0.00	0.07	190.00	190.78	190.00	17.60	0.00	0.09	36.00	5.00	0.00	13.00	14.09	316138.00	0.76	194.02	195.00
17	5	7	5904.00	22814.00	219.10	0	Spot (Block17, Row7, Column5)	226.06	224.00	15.12	0.00	0.07	192.00	194.41	192.00	18.29	0.01	0.09	85.00	39.00	0.00	32.00	34.06	309244.00	1.73	207.65	207.00
17	6	7	6219.00	22825.00	203.25	0	Spot (Block17, Row7, Column6)	229.25	229.00	21.27	0.00	0.09	196.00	197.08	196.00	16.92	0.00	0.09	83.00	48.00	0.00	33.00	33.25	270739.00	1.90	212.46	210.50
17	7	7	6504.00	22816.00	153.65	0	Spot (Block17, Row7, Column7)	365.64	384.00	76.54	0.02	0.21	194.00	193.96	194.00	16.85	0.00	0.09	100.00	98.00	0.00	190.00	171.64	237665.00	10.19	251.45	236.00
17	8	7	6811.00	22815.00	147.00	-50	Spot (Block17, Row7, Column8)	206.43	206.00	10.75	0.00	0.05	198.00	198.73	198.00	19.44	0.00	0.10	17.00	0.00	0.00	8.00	8.43	121175.00	0.40	201.79	200.00
17	1	8	4698.00	23120.00	136.05	0	Spot (Block17, Row8, Column1)	5033.74	4082.00	4021.71	0.09	0.80	187.00	188.58	187.00	24.35	0.00	0.13	100.00	100.00	0.00	3895.00	4846.74	2516871.00	198.97	1282.39	989.00
17	2	8	5022.00	23099.00	265.15	0	Spot (Block17, Row8, Column2)	198.18	197.00	14.60	0.00	0.07	187.00	187.21	187.00	17.49	0.00	0.09	31.00	7.00	0.00	10.00	11.18	405480.00	0.63	185.45	184.00
17	3	8	5301.00	23121.00	173.55	0	Spot (Block17, Row8, Column3)	287.38	282.00	63.72	0.01	0.22	187.00	186.67	187.00	17.66	0.00	0.09	96.00	85.00	0.00	95.00	100.38	242265.00	5.70	212.65	213.00
17	4	8	5601.00	23108.00	152.45	0	Spot (Block17, Row8, Column4)	220.77	215.00	20.95	0.01	0.09	190.00	189.94	190.00	17.36	0.00	0.09	70.00	31.00	0.00	25.00	30.77	140191.00	1.78	202.42	201.00
17	5	8	5929.00	23143.00	202.75	0	Spot (Block17, Row8, Column5)	207.48	205.00	15.81	0.01	0.08	191.00	192.83	191.00	19.23	0.00	0.10	33.00	6.00	0.00	14.00	16.48	241718.00	0.76	198.15	196.00
17	6	8	6184.00	23095.00	196.70	0	Spot (Block17, Row8, Column6)	217.05	215.00	19.81	0.00	0.09	194.00	196.18	194.00	20.65	0.00	0.11	51.00	11.00	0.00	21.00	23.05	238101.00	1.01	202.60	201.00
17	7	8	6520.00	23124.00	204.50	0	Spot (Block17, Row8, Column7)	248.20	248.00	30.43	0.00	0.12	197.00	196.96	197.00	17.30	0.00	0.09	83.00	65.00	0.00	51.00	51.20	296594.00	2.96	210.09	208.00
17	8	8	6819.00	23123.00	126.35	0	Spot (Block17, Row8, Column8)	518.83	490.50	129.28	0.02	0.25	208.00	211.54	208.00	25.49	0.01	0.12	99.00	99.00	0.00	282.50	310.83	222060.00	12.05	306.47	292.00
18	1	1	9210.00	21010.00	151.00	0	Spot (Block18, Row1, Column1)	3644.90	3148.00	2268.88	0.06	0.62	185.00	186.54	185.00	25.61	0.00	0.14	100.00	100.00	0.00	2963.00	3459.90	2263485.00	135.04	952.54	750.00
18	2	1	9480.00	21000.00	197.60	0	Spot (Block18, Row1, Column2)	211.69	210.00	22.67	0.00	0.11	188.00	188.03	188.00	20.49	0.00	0.11	54.00	14.00	0.00	22.00	23.69	233284.00	1.15	195.24	196.00
18	3	1	9805.00	21012.00	147.00	-50	Spot (Block18, Row1, Column3)	198.53	198.00	16.04	0.00	0.08	187.00	186.70	187.00	16.55	0.00	0.09	37.00	7.00	0.00	11.00	11.53	116733.00	0.71	205.24	204.00
18	4	1	10112.00	21004.00	175.30	0	Spot (Block18, Row1, Column4)	208.05	204.00	22.19	0.01	0.11	186.00	184.22	186.00	16.99	0.00	0.09	54.00	17.00	0.00	18.00	22.05	177256.00	1.40	191.78	189.00
18	5	1	10447.00	21010.00	107.30	0	Spot (Block18, Row1, Column5)	212.13	209.00	20.86	0.01	0.10	188.00	186.77	188.00	18.40	0.00	0.10	56.00	19.00	0.00	21.00	24.13	63215.00	1.38	202.46	203.00
18	6	1	10688.00	21019.00	173.40	0	Spot (Block18, Row1, Column6)	215.45	211.00	24.01	0.01	0.11	186.00	184.36	186.00	19.06	0.00	0.10	62.00	28.00	0.00	25.00	29.45	180550.00	1.63	195.46	194.00
18	7	1	11012.00	21021.00	203.40	0	Spot (Block18, Row1, Column7)	199.07	200.00	18.56	0.00	0.09	183.00	182.59	183.00	17.39	0.00	0.10	47.00	10.00	0.00	17.00	16.07	233703.00	0.95	185.32	185.00
18	8	1	11303.00	21010.00	223.45	0	Spot (Block18, Row1, Column8)	199.37	198.00	15.73	0.00	0.08	187.00	185.87	187.00	19.73	0.00	0.11	25.00	4.00	0.00	11.00	12.37	285498.00	0.68	188.50	189.00
18	1	2	9204.00	21312.00	147.00	-50	Spot (Block18, Row2, Column1)	200.19	200.00	15.89	0.00	0.08	186.00	186.77	186.00	21.03	0.00	0.11	33.00	4.00	0.00	14.00	14.19	117910.00	0.64	187.27	186.00
18	2	2	9517.00	21273.00	160.55	0	Spot (Block18, Row2, Column2)	213.06	211.00	19.09	0.00	0.09	188.00	188.15	188.00	16.32	0.00	0.09	67.00	27.00	0.00	23.00	25.06	151701.00	1.53	201.69	201.00
18	3	2	9798.00	21310.00	189.75	0	Spot (Block18, Row2, Column3)	210.69	210.00	18.04	0.00	0.09	187.00	186.23	187.00	16.75	0.00	0.09	67.00	23.00	0.00	23.00	23.69	213434.00	1.46	199.25	199.50
18	4	2	10093.00	21323.00	202.95	0	Spot (Block18, Row2, Column4)	205.80	204.00	15.73	0.00	0.08	190.00	188.37	190.00	17.20	0.00	0.09	40.00	10.00	0.00	14.00	15.80	240582.00	1.01	196.84	196.00
18	5	2	10405.00	21306.00	167.65	0	Spot (Block18, Row2, Column5)	241.00	229.00	34.34	0.02	0.14	191.00	189.82	191.00	17.60	0.00	0.09	80.00	53.00	0.00	38.00	50.00	187259.00	2.91	207.79	206.00
18	6	2	10694.00	21328.00	135.90	0	Spot (Block18, Row2, Column6)	215.44	212.00	20.75	0.01	0.10	190.00	189.30	190.00	18.14	0.00	0.10	57.00	18.00	0.00	22.00	25.44	107503.00	1.44	199.47	199.00
18	7	2	11006.00	21312.00	147.00	-50	Spot (Block18, Row2, Column7)	203.43	203.00	15.81	0.00	0.08	191.00	190.64	191.00	17.72	0.00	0.09	30.00	6.00	0.00	12.00	12.43	119820.00	0.72	204.99	204.00
18	8	2	11306.00	21313.00	147.00	-50	Spot (Block18, Row2, Column8)	194.81	194.00	13.32	0.00	0.07	188.00	188.50	188.00	18.34	0.00	0.10	17.00	1.00	0.00	6.00	6.81	115130.00	0.34	192.04	191.00
18	1	3	9206.00	21602.00	154.50	0	Spot (Block18, Row3, Column1)	238.43	232.00	35.48	0.01	0.15	187.00	186.80	187.00	17.85	0.00	0.10	91.00	65.00	0.00	45.00	51.43	156169.00	2.89	208.62	206.00
18	2	3	9502.00	21602.00	251.60	0	Spot (Block18, Row3, Column2)	205.64	206.00	17.89	0.00	0.09	185.00	184.44	185.00	18.29	0.00	0.10	55.00	14.00	0.00	21.00	20.64	377966.00	1.16	191.88	192.00
18	3	3	9783.00	21609.00	176.25	0	Spot (Block18, Row3, Column3)	231.09	222.00	31.10	0.02	0.13	188.00	188.49	188.00	16.14	0.00	0.09	78.00	52.00	0.00	34.00	43.09	200351.00	2.64	206.67	203.00
18	4	3	10083.00	21604.00	167.35	0	Spot (Block18, Row3, Column4)	225.46	218.00	27.22	0.01	0.12	191.00	190.47	191.00	16.90	0.00	0.09	76.00	34.00	0.00	27.00	34.46	175182.00	2.07	211.64	211.00
18	5	3	10406.00	21590.00	177.15	0	Spot (Block18, Row3, Column5)	217.95	212.00	23.48	0.01	0.11	190.00	189.78	190.00	17.30	0.00	0.09	65.00	22.00	0.00	22.00	27.95	191359.00	1.63	200.90	200.00
18	6	3	10697.00	21590.00	196.40	0	Spot (Block18, Row3, Column6)	208.65	210.00	23.38	0.00	0.11	190.00	189.47	190.00	16.85	0.00	0.09	57.00	17.00	0.00	20.00	18.65	227433.00	1.14	199.05	196.00
18	7	3	11026.00	21615.00	154.40	0	Spot (Block18, Row3, Column7)	231.40	230.00	21.42	0.00	0.09	194.00	193.01	194.00	17.22	0.00	0.09	81.00	54.00	0.00	36.00	37.40	151568.00	2.23	207.53	205.00
18	8	3	11274.00	21629.00	269.15	0	Spot (Block18, Row3, Column8)	196.87	197.00	17.60	0.00	0.09	192.00	191.17	192.00	17.36	0.00	0.09	18.00	2.00	0.00	5.00	4.87	414420.00	0.33	186.04	186.00
18	1	4	9223.00	21929.00	175.75	0	Spot (Block18, Row4, Column1)	224.15	215.00	28.78	0.02	0.13	185.00	184.14	185.00	18.55	0.00	0.10	77.00	39.00	0.00	30.00	39.15	193221.00	2.16	201.09	201.00
18	2	4	9519.00	21903.00	245.90	0	Spot (Block18, Row4, Column2)	199.23	198.00	16.72	0.00	0.08	186.00	185.18	186.00	18.44	0.00	0.10	35.00	9.00	0.00	12.00	13.23	348445.00	0.76	185.58	186.00
18	3	4	9806.00	21903.00	161.20	0	Spot (Block18, Row4, Column3)	298.42	295.00	44.86	0.00	0.15	188.00	187.80	188.00	16.84	0.00	0.09	99.00	94.00	0.00	107.00	110.42	214561.00	6.57	223.31	214.00
18	4	4	10089.00	21917.00	158.05	0	Spot (Block18, Row4, Column4)	222.46	219.00	22.24	0.01	0.10	186.00	186.23	186.00	16.19	0.00	0.09	83.00	51.00	0.00	33.00	36.46	154385.00	2.24	204.10	204.00
18	5	4	10405.00	21912.00	147.00	-50	Spot (Block18, Row4, Column5)	192.63	191.00	14.52	0.00	0.08	188.00	187.20	188.00	16.96	0.00	0.09	19.00	3.00	0.00	3.00	4.63	112688.00	0.32	190.27	191.00
18	6	4	10714.00	21916.00	201.30	0	Spot (Block18, Row4, Column6)	222.79	219.00	23.04	0.01	0.10	189.00	186.52	189.00	17.85	0.01	0.10	76.00	40.00	0.00	30.00	33.79	257322.00	2.03	199.81	199.00
18	7	4	11002.00	21931.00	147.75	0	Spot (Block18, Row4, Column7)	229.19	226.00	24.63	0.01	0.11	190.00	188.09	190.00	17.58	0.00	0.09	81.00	50.00	0.00	36.00	39.19	137057.00	2.34	203.79	202.00
18	8	4	11309.00	21917.00	184.80	0	Spot (Block18, Row4, Column8)	218.23	212.00	23.16	0.01	0.11	188.00	186.09	188.00	20.14	0.00	0.11	57.00	26.00	0.00	24.00	30.23	209505.00	1.60	197.65	197.50
18	1	5	9232.00	22246.00	230.05	0	Spot (Block18, Row5, Column1)	197.77	199.00	16.40	0.00	0.08	187.00	186.78	187.00	16.31	0.00	0.09	37.00	4.00	0.00	12.00	10.77	301008.00	0.67	185.58	189.00
18	2	5	9486.00	22191.00	220.40	0	Spot (Block18, Row5, Column2)	200.44	201.00	11.88	0.00	0.06	189.00	188.36	189.00	16.16	0.00	0.09	34.00	2.00	0.00	12.00	11.44	279409.00	0.75	194.08	194.00
18	3	5	9781.00	22187.00	119.55	0	Spot (Block18, Row5, Column3)	229.12	224.00	27.66	0.01	0.12	185.00	185.00	185.00	20.02	0.00	0.11	83.00	46.00	0.00	39.00	44.12	87296.00	2.20	198.10	202.00
18	4	5	10121.00	22210.00	147.85	0	Spot (Block18, Row5, Column4)	217.06	215.00	20.37	0.00	0.09	185.00	185.72	185.00	18.68	0.00	0.10	75.00	35.00	0.00	30.00	32.06	129582.00	1.68	198.28	199.00
18	5	5	10413.00	22211.00	159.10	0	Spot (Block18, Row5, Column5)	292.20	287.00	51.18	0.01	0.18	186.00	185.83	186.00	18.24	0.00	0.10	96.00	89.00	0.00	101.00	106.20	204834.00	5.83	215.63	211.00
18	6	5	10722.00	22211.00	228.60	0	Spot (Block18, Row5, Column6)	205.36	203.00	21.94	0.01	0.11	183.00	181.61	183.00	19.93	0.00	0.11	51.00	15.00	0.00	20.00	22.36	308454.00	1.19	192.62	191.00
18	7	5	11018.00	22197.00	200.85	0	Spot (Block18, Row5, Column7)	213.65	209.00	28.09	0.01	0.13	187.00	186.58	187.00	21.70	0.00	0.12	50.00	17.00	0.00	22.00	26.65	244413.00	1.25	193.34	192.00
18	8	5	11298.00	22245.00	249.00	0	Spot (Block18, Row5, Column8)	208.48	208.00	22.68	0.00	0.11	186.00	185.13	186.00	21.52	0.00	0.12	50.00	12.00	0.00	22.00	22.48	373800.00	1.09	193.94	195.00
18	1	6	9219.00	22528.00	184.80	0	Spot (Block18, Row6, Column1)	218.73	210.00	31.37	0.02	0.14	187.00	185.38	187.00	17.27	0.00	0.09	63.00	28.00	0.00	23.00	31.73	209977.00	1.93	191.71	193.00
18	2	6	9487.00	22501.00	280.65	0	Spot (Block18, Row6, Column2)	201.66	199.00	19.53	0.01	0.10	186.00	185.28	186.00	17.08	0.00	0.09	37.00	11.00	0.00	13.00	15.66	464227.00	0.96	191.03	191.00
18	3	6	9797.00	22512.00	150.15	0	Spot (Block18, Row6, Column3)	244.82	242.00	29.08	0.01	0.12	184.00	183.15	184.00	19.01	0.00	0.10	93.00	70.00	0.00	58.00	60.82	150808.00	3.24	202.46	201.00
18	4	6	10109.00	22516.00	183.70	0	Spot (Block18, Row6, Column4)	209.53	206.00	22.78	0.01	0.11	187.00	186.93	187.00	19.92	0.00	0.11	49.00	13.00	0.00	19.00	22.53	198843.00	1.13	192.19	194.00
18	5	6	10410.00	22516.00	144.85	0	Spot (Block18, Row6, Column5)	284.47	282.00	38.15	0.00	0.13	189.00	188.44	189.00	19.00	0.00	0.10	98.00	93.00	0.00	93.00	95.47	162435.00	5.06	219.94	213.00
18	6	6	10707.00	22521.00	235.00	0	Spot (Block18, Row6, Column6)	206.30	205.00	18.66	0.00	0.09	185.00	184.70	185.00	19.66	0.00	0.11	52.00	16.00	0.00	20.00	21.30	327189.00	1.10	191.49	191.00
18	7	6	11009.00	22524.00	151.00	0	Spot (Block18, Row6, Column7)	247.60	241.00	28.04	0.01	0.11	188.00	188.51	188.00	23.53	0.00	0.12	91.00	59.00	0.00	53.00	59.60	154254.00	2.51	218.05	211.50
18	8	6	11318.00	22519.00	144.95	0	Spot (Block18, Row6, Column8)	230.41	222.00	25.12	0.02	0.11	187.00	186.21	187.00	21.17	0.00	0.11	79.00	40.00	0.00	35.00	43.41	131793.00	2.09	205.74	204.00
18	1	7	9225.00	22784.00	241.25	0	Spot (Block18, Row7, Column1)	207.61	206.00	19.76	0.00	0.10	187.00	186.26	187.00	21.16	0.00	0.11	43.00	11.00	0.00	19.00	20.61	347961.00	1.01	193.99	191.00
18	2	7	9503.00	22811.00	147.00	-50	Spot (Block18, Row7, Column2)	213.13	209.00	24.92	0.01	0.12	187.00	185.21	187.00	18.58	0.00	0.10	58.00	19.00	0.00	22.00	26.13	125105.00	1.50	200.05	197.00
18	3	7	9770.00	22808.00	290.40	0	Spot (Block18, Row7, Column3)	198.67	197.00	18.56	0.00	0.09	188.00	186.86	188.00	17.95	0.00	0.10	29.00	6.00	0.00	9.00	10.67	491110.00	0.66	187.49	189.00
18	4	7	10130.00	22805.00	187.45	0	Spot (Block18, Row7, Column4)	205.30	203.00	16.55	0.00	0.08	189.00	189.22	189.00	18.91	0.00	0.10	38.00	11.00	0.00	14.00	16.30	202631.00	0.85	199.54	200.00
18	5	7	10465.00	22842.00	125.95	0	Spot (Block18, Row7, Column5)	226.74	221.00	23.38	0.01	0.10	194.00	194.01	194.00	18.08	0.00	0.09	69.00	29.00	0.00	27.00	32.74	95457.00	1.81	204.49	205.00
18	6	7	10698.00	22791.00	260.25	0	Spot (Block18, Row7, Column6)	200.90	201.00	13.57	0.00	0.07	191.00	190.63	191.00	16.28	0.00	0.09	30.00	3.00	0.00	10.00	9.90	395164.00	0.63	188.97	190.00
18	7	7	10987.00	22830.00	162.00	0	Spot (Block18, Row7, Column7)	206.13	205.00	15.57	0.00	0.08	188.00	188.51	188.00	18.18	0.00	0.10	45.00	4.00	0.00	17.00	18.13	149648.00	0.97	195.05	195.00
18	8	7	11316.00	22812.00	162.15	0	Spot (Block18, Row7, Column8)	239.47	229.50	32.37	0.02	0.14	187.00	186.59	187.00	20.22	0.00	0.11	82.00	52.00	0.00	42.50	52.47	173373.00	2.61	199.92	199.00
18	1	8	9207.00	23118.00	138.45	0	Spot (Block18, Row8, Column1)	5425.25	4373.00	5159.18	0.09	0.95	187.00	188.02	187.00	30.68	0.00	0.16	100.00	100.00	0.00	4186.00	5238.25	2831983.00	170.69	1293.70	823.50
18	2	8	9500.00	23128.00	175.60	0	Spot (Block18, Row8, Column2)	209.48	209.00	15.26	0.00	0.07	190.00	188.84	190.00	21.03	0.00	0.11	41.00	4.00	0.00	19.00	19.48	180569.00	0.98	197.98	202.00
18	3	8	9791.00	23099.00	153.50	0	Spot (Block18, Row8, Column3)	220.79	216.00	22.08	0.01	0.10	189.00	187.50	189.00	19.44	0.00	0.10	71.00	21.00	0.00	27.00	31.79	143295.00	1.71	205.20	205.00
18	4	8	10061.00	23109.00	246.25	0	Spot (Block18, Row8, Column4)	208.67	207.00	24.34	0.00	0.12	189.00	188.48	189.00	21.98	0.00	0.12	42.00	10.00	0.00	18.00	19.67	365387.00	0.92	194.52	196.00
18	5	8	10404.00	23111.00	147.00	-50	Spot (Block18, Row8, Column5)	208.29	207.00	22.49	0.00	0.11	190.00	188.94	190.00	21.06	0.00	0.11	36.00	6.00	0.00	17.00	18.29	122680.00	0.92	204.63	204.50
18	6	8	10707.00	23114.00	192.40	0	Spot (Block18, Row8, Column6)	226.12	221.00	23.70	0.01	0.10	191.00	190.24	191.00	17.26	0.00	0.09	75.00	42.00	0.00	30.00	35.12	236978.00	2.08	206.91	205.00
18	7	8	10997.00	23101.00	148.50	0	Spot (Block18, Row8, Column7)	213.63	208.00	24.11	0.01	0.11	190.00	189.08	190.00	17.45	0.00	0.09	50.00	22.00	0.00	18.00	23.63	129460.00	1.41	197.12	194.50
18	8	8	11315.00	23112.00	123.00	0	Spot (Block18, Row8, Column8)	493.67	500.00	96.67	0.01	0.20	193.00	191.94	193.00	19.65	0.00	0.10	100.00	100.00	0.00	307.00	300.67	198948.00	15.36	282.65	274.00
19	1	1	13708.00	21007.00	151.85	0	Spot (Block19, Row1, Column1)	3119.65	2928.00	1445.58	0.03	0.46	238.00	248.70	238.00	36.53	0.02	0.15	100.00	100.00	0.00	2690.00	2881.65	1962259.00	78.60	962.16	818.50
19	2	1	14001.00	21012.00	184.00	0	Spot (Block19, Row1, Column2)	303.84	305.00	29.91	0.00	0.10	236.00	246.20	236.00	33.35	0.02	0.14	89.00	53.00	0.00	69.00	67.84	287428.00	1.73	277.95	285.00
19	3	1	14318.00	20997.00	175.30	0	Spot (Block19, Row1, Column3)	285.13	286.00	22.63	0.00	0.08	246.00	250.61	246.00	30.65	0.01	0.12	68.00	15.00	0.00	40.00	39.13	243503.00	1.13	270.76	274.50
19	4	1	14605.00	21004.00	195.00	0	Spot (Block19, Row1, Column4)	289.25	291.00	22.99	0.00	0.08	236.00	243.36	236.00	31.13	0.01	0.13	86.00	34.00	0.00	55.00	53.25	310940.00	1.47	269.89	273.50
19	5	1	14909.00	21010.00	172.70	0	Spot (Block19, Row1, Column5)	293.98	296.00	37.91	0.00	0.13	231.00	238.03	231.00	28.68	0.01	0.12	86.00	65.00	0.00	65.00	62.98	245768.00	1.95	263.32	270.50
19	6	1	15206.00	21019.00	224.35	0	Spot (Block19, Row1, Column6)	277.38	283.00	22.48	0.01	0.08	231.00	235.67	231.00	24.65	0.01	0.10	80.00	55.00	0.00	52.00	46.38	401088.00	1.69	255.32	255.00
19	7	1	15532.00	21020.00	137.65	0	Spot (Block19, Row1, Column7)	308.60	299.00	47.13	0.01	0.15	232.00	238.78	232.00	28.06	0.01	0.12	84.00	66.00	0.00	67.00	76.60	157384.00	2.49	265.77	270.50
19	8	1	15817.00	21009.00	195.45	0	Spot (Block19, Row1, Column8)	284.55	287.00	22.27	0.00	0.08	230.00	237.60	230.00	26.78	0.01	0.11	87.00	55.00	0.00	57.00	54.55	306743.00	1.75	258.79	258.00
19	1	2	13711.00	21310.00	147.00	-50	Spot (Block19, Row2, Column1)	255.07	259.00	28.03	0.01	0.11	231.00	242.21	231.00	32.47	0.02	0.13	46.00	3.00	0.00	28.00	24.07	149984.00	0.40	242.28	238.00
19	2	2	14022.00	21290.00	114.55	0	Spot (Block19, Row2, Column2)	285.33	287.00	21.49	0.00	0.08	230.00	239.29	230.00	30.15	0.02	0.13	90.00	41.00	0.00	57.00	55.33	98439.00	1.53	269.13	274.00
19	3	2	14276.00	21301.00	181.95	0	Spot (Block19, Row2, Column3)	280.22	281.00	27.60	0.00	0.10	234.00	241.85	234.00	29.72	0.01	0.12	75.00	27.00	0.00	47.00	46.22	260040.00	1.29	258.01	255.00
19	4	2	14588.00	21307.00	199.60	0	Spot (Block19, Row2, Column4)	280.53	284.00	22.49	0.01	0.08	228.00	235.52	228.00	29.18	0.01	0.12	84.00	43.00	0.00	56.00	52.53	317842.00	1.54	261.43	267.00
19	5	2	14920.00	21313.00	163.90	0	Spot (Block19, Row2, Column5)	317.21	308.00	41.66	0.01	0.13	226.00	233.02	226.00	27.76	0.01	0.12	96.00	89.00	0.00	82.00	91.21	236002.00	3.03	273.76	278.00
19	6	2	15229.00	21317.00	153.85	0	Spot (Block19, Row2, Column6)	292.21	291.00	28.94	0.00	0.10	227.00	233.02	227.00	24.98	0.01	0.11	93.00	82.00	0.00	64.00	65.21	188767.00	2.37	260.52	268.50
19	7	2	15497.00	21308.00	179.95	0	Spot (Block19, Row2, Column7)	262.41	268.00	29.53	0.01	0.11	226.00	232.41	226.00	26.28	0.01	0.11	62.00	35.00	0.00	42.00	36.41	238264.00	1.14	244.21	235.00
19	8	2	15813.00	21311.00	147.00	-50	Spot (Block19, Row2, Column8)	252.67	262.00	33.89	0.02	0.13	228.00	235.47	228.00	26.65	0.01	0.11	54.00	23.00	0.00	34.00	24.67	149581.00	0.65	242.52	235.50
19	1	3	13711.00	21591.00	224.30	0	Spot (Block19, Row3, Column1)	277.98	285.00	30.18	0.01	0.11	226.00	235.68	226.00	29.96	0.02	0.13	78.00	49.00	0.00	59.00	51.98	400284.00	1.41	244.78	236.00
19	2	3	14006.00	21599.00	159.75	0	Spot (Block19, Row3, Column2)	282.95	287.00	35.77	0.01	0.13	226.00	234.90	226.00	29.19	0.02	0.12	81.00	54.00	0.00	61.00	56.95	198632.00	1.65	261.45	250.00
19	3	3	14299.00	21619.00	180.50	0	Spot (Block19, Row3, Column3)	297.86	300.00	29.81	0.00	0.10	233.00	240.97	233.00	29.61	0.01	0.12	88.00	62.00	0.00	67.00	64.86	270754.00	1.92	257.75	253.00
19	4	3	14591.00	21593.00	197.00	0	Spot (Block19, Row3, Column4)	284.02	288.00	30.68	0.01	0.11	225.00	232.68	225.00	28.03	0.01	0.12	83.00	62.00	0.00	63.00	59.02	312133.00	1.83	255.05	261.00
19	5	3	14912.00	21604.00	161.30	0	Spot (Block19, Row3, Column5)	289.79	290.00	30.58	0.00	0.11	225.00	230.65	225.00	27.53	0.01	0.12	88.00	66.00	0.00	65.00	64.79	207488.00	2.15	260.85	261.00
19	6	3	15195.00	21611.00	203.85	0	Spot (Block19, Row3, Column6)	296.65	298.00	24.37	0.00	0.08	229.00	236.32	229.00	27.45	0.01	0.12	92.00	74.00	0.00	69.00	67.65	350043.00	2.20	265.29	269.50
19	7	3	15477.00	21605.00	173.85	0	Spot (Block19, Row3, Column7)	273.44	280.00	23.68	0.01	0.09	224.00	231.60	224.00	26.53	0.01	0.11	77.00	54.00	0.00	56.00	49.44	230235.00	1.58	249.18	245.00
19	8	3	15803.00	21584.00	234.05	0	Spot (Block19, Row3, Column8)	267.00	272.00	30.86	0.01	0.12	223.00	229.32	223.00	25.42	0.01	0.11	69.00	48.00	0.00	49.00	44.00	421867.00	1.48	240.84	235.00
19	1	4	13734.00	21906.00	241.40	0	Spot (Block19, Row4, Column1)	265.74	275.00	32.72	0.01	0.12	223.00	231.44	223.00	28.55	0.02	0.12	66.00	42.00	0.00	52.00	42.74	447768.00	1.20	240.77	228.00
19	2	4	13995.00	21930.00	265.20	0	Spot (Block19, Row4, Column2)	264.82	271.00	36.28	0.01	0.14	223.00	231.99	223.00	29.82	0.02	0.13	62.00	35.00	0.00	48.00	41.82	541562.00	1.10	240.51	229.50
19	3	4	14321.00	21918.00	165.65	0	Spot (Block19, Row4, Column3)	340.55	321.00	52.69	0.03	0.15	228.00	234.82	228.00	28.17	0.01	0.12	98.00	87.00	0.00	93.00	112.55	257798.00	3.75	275.19	278.00
19	4	4	14625.00	21923.00	203.70	0	Spot (Block19, Row4, Column4)	262.01	270.00	27.68	0.01	0.11	225.00	232.73	225.00	29.13	0.01	0.13	61.00	22.00	0.00	45.00	37.01	308907.00	1.00	244.18	242.00
19	5	4	14909.00	21917.00	167.85	0	Spot (Block19, Row4, Column5)	292.47	287.00	36.66	0.01	0.13	224.00	230.30	224.00	28.38	0.01	0.12	93.00	64.00	0.00	63.00	68.47	228710.00	2.19	254.35	252.50
19	6	4	15216.00	21922.00	221.80	0	Spot (Block19, Row4, Column6)	286.60	291.00	26.90	0.01	0.09	233.00	239.54	233.00	30.07	0.01	0.13	82.00	44.00	0.00	58.00	53.60	403820.00	1.56	257.29	264.00
19	7	4	15506.00	21915.00	134.90	0	Spot (Block19, Row4, Column7)	310.53	308.00	19.83	0.00	0.06	231.00	238.77	231.00	28.76	0.01	0.12	99.00	90.00	0.00	77.00	79.53	152781.00	2.50	281.73	285.00
19	8	4	15808.00	21913.00	214.00	0	Spot (Block19, Row4, Column8)	278.79	287.00	31.24	0.01	0.11	229.00	237.28	229.00	28.60	0.02	0.12	76.00	50.00	0.00	58.00	49.79	364100.00	1.45	241.32	232.00
19	1	5	13716.00	22193.00	138.20	0	Spot (Block19, Row5, Column1)	296.18	296.00	30.14	0.00	0.10	231.00	241.41	231.00	31.13	0.02	0.13	86.00	55.00	0.00	65.00	65.18	153421.00	1.76	251.23	247.00
19	2	5	14011.00	22210.00	147.00	-50	Spot (Block19, Row5, Column2)	271.07	274.00	25.70	0.00	0.09	224.00	234.20	224.00	30.14	0.02	0.13	70.00	31.00	0.00	50.00	47.07	159661.00	1.22	279.36	282.00
19	3	5	14308.00	22252.00	187.20	0	Spot (Block19, Row5, Column3)	272.40	281.00	27.86	0.01	0.10	225.00	232.17	225.00	27.40	0.01	0.12	70.00	52.00	0.00	56.00	47.40	269127.00	1.47	260.47	268.00
19	4	5	14617.00	22189.00	218.75	0	Spot (Block19, Row5, Column4)	271.13	278.00	32.14	0.01	0.12	224.00	230.32	224.00	27.30	0.01	0.12	72.00	49.00	0.00	54.00	47.13	370365.00	1.49	241.19	231.00
19	5	5	14915.00	22209.00	154.75	0	Spot (Block19, Row5, Column5)	538.71	499.00	172.66	0.03	0.32	229.00	234.65	229.00	29.54	0.01	0.13	100.00	99.00	0.00	270.00	309.71	355549.00	10.29	308.36	301.00
19	6	5	15228.00	22208.00	180.45	0	Spot (Block19, Row5, Column6)	277.87	280.00	22.55	0.00	0.08	235.00	240.55	235.00	29.87	0.01	0.12	77.00	20.00	0.00	45.00	42.87	253695.00	1.25	264.87	270.00
19	7	5	15527.00	22221.00	176.05	0	Spot (Block19, Row5, Column7)	286.54	290.00	19.22	0.01	0.07	233.00	240.49	233.00	29.49	0.01	0.12	89.00	44.00	0.00	57.00	53.54	248721.00	1.56	274.06	278.50
19	8	5	15827.00	22217.00	194.90	0	Spot (Block19, Row5, Column8)	319.43	304.00	45.73	0.02	0.14	241.00	247.15	241.00	30.70	0.01	0.12	92.00	54.00	0.00	63.00	78.43	341790.00	2.35	277.82	283.50
19	1	6	13730.00	22517.00	230.60	0	Spot (Block19, Row6, Column1)	289.76	293.00	31.50	0.00	0.11	235.00	242.01	235.00	28.55	0.01	0.12	79.00	50.00	0.00	58.00	54.76	443905.00	1.67	253.05	246.00
19	2	6	14026.00	22531.00	207.45	0	Spot (Block19, Row6, Column2)	277.31	282.00	30.00	0.01	0.11	228.00	236.38	228.00	27.00	0.02	0.11	73.00	48.00	0.00	54.00	49.31	337760.00	1.52	248.26	245.00
19	3	6	14290.00	22518.00	209.25	0	Spot (Block19, Row6, Column3)	291.47	294.00	37.58	0.00	0.13	225.00	230.50	225.00	24.08	0.01	0.10	83.00	73.00	0.00	69.00	66.47	363171.00	2.53	248.71	242.00
19	4	6	14623.00	22494.00	214.65	0	Spot (Block19, Row6, Column4)	275.15	277.00	25.10	0.00	0.09	227.00	231.20	227.00	24.26	0.01	0.10	81.00	52.00	0.00	50.00	48.15	363750.00	1.81	243.89	239.00
19	5	6	14919.00	22516.00	157.95	0	Spot (Block19, Row6, Column5)	452.54	411.00	127.64	0.04	0.28	236.00	240.83	236.00	27.41	0.01	0.11	100.00	99.00	0.00	175.00	216.54	310894.00	7.73	307.84	301.00
19	6	6	15200.00	22518.00	170.05	0	Spot (Block19, Row6, Column6)	288.52	289.00	21.27	0.00	0.07	236.00	242.44	236.00	28.54	0.01	0.12	89.00	40.00	0.00	53.00	52.52	232255.00	1.61	265.05	266.00
19	7	6	15526.00	22521.00	159.05	0	Spot (Block19, Row6, Column7)	278.48	286.00	27.14	0.01	0.10	234.00	240.81	234.00	27.79	0.01	0.12	73.00	42.00	0.00	52.00	44.48	195216.00	1.36	264.56	271.50
19	8	6	15823.00	22509.00	172.25	0	Spot (Block19, Row6, Column8)	287.87	289.00	20.82	0.00	0.07	239.00	246.29	239.00	27.83	0.01	0.11	85.00	41.00	0.00	50.00	48.87	238930.00	1.49	268.21	274.00
19	1	7	13721.00	22811.00	226.30	0	Spot (Block19, Row7, Column1)	282.77	290.00	36.33	0.01	0.13	238.00	246.31	238.00	36.48	0.01	0.15	72.00	12.00	0.00	52.00	44.77	414821.00	1.00	261.29	269.50
19	2	7	14010.00	22809.00	147.00	-50	Spot (Block19, Row7, Column2)	260.45	265.00	21.14	0.01	0.08	234.00	240.36	234.00	28.03	0.01	0.12	53.00	2.00	0.00	31.00	26.45	153144.00	0.72	258.18	268.00
19	3	7	14297.00	22815.00	229.15	0	Spot (Block19, Row7, Column3)	274.06	282.00	31.72	0.01	0.12	228.00	236.09	228.00	28.61	0.02	0.12	68.00	44.00	0.00	54.00	46.06	414375.00	1.33	242.86	235.00
19	4	7	14607.00	22798.00	173.90	0	Spot (Block19, Row7, Column4)	269.73	277.00	23.83	0.01	0.09	232.00	238.00	232.00	26.76	0.01	0.11	71.00	27.00	0.00	45.00	37.73	226576.00	1.19	256.75	255.00
19	5	7	14867.00	22810.00	223.55	0	Spot (Block19, Row7, Column5)	262.45	268.00	29.81	0.01	0.11	235.00	241.03	235.00	28.51	0.01	0.12	53.00	16.00	0.00	33.00	27.45	374254.00	0.75	250.65	246.00
19	6	7	15245.00	22809.00	215.15	0	Spot (Block19, Row7, Column6)	272.95	276.00	29.67	0.00	0.11	235.00	241.29	235.00	27.21	0.01	0.11	64.00	34.00	0.00	41.00	37.95	361656.00	1.16	258.90	263.00
19	7	7	15516.00	22810.00	241.05	0	Spot (Block19, Row7, Column7)	274.88	277.00	27.97	0.00	0.10	232.00	237.81	232.00	25.09	0.01	0.11	70.00	42.00	0.00	45.00	42.88	460976.00	1.48	248.75	244.00
19	8	7	15812.00	22810.00	147.00	-50	Spot (Block19, Row7, Column8)	252.26	244.50	34.10	0.01	0.14	241.00	247.29	241.00	28.29	0.01	0.11	40.00	10.00	0.00	3.50	11.26	148831.00	0.18	248.29	240.50
19	1	8	13704.00	23117.00	138.40	0	Spot (Block19, Row8, Column1)	5646.76	4276.00	6097.47	0.12	1.08	235.00	245.73	235.00	39.36	0.02	0.16	100.00	100.00	0.00	4041.00	5411.76	2925023.00	137.24	1564.47	1108.50
19	2	8	14024.00	23120.00	201.00	0	Spot (Block19, Row8, Column2)	269.12	276.00	34.78	0.01	0.13	234.00	243.82	234.00	36.56	0.02	0.15	56.00	5.00	0.00	42.00	35.12	308676.00	0.69	245.03	239.00
19	3	8	14290.00	23108.00	209.25	0	Spot (Block19, Row8, Column3)	284.06	288.00	34.45	0.01	0.12	230.00	237.19	230.00	29.89	0.01	0.13	77.00	47.00	0.00	58.00	54.06	352798.00	1.57	248.03	236.50
19	4	8	14626.00	23124.00	211.10	0	Spot (Block19, Row8, Column4)	272.79	278.00	23.18	0.01	0.08	233.00	239.68	233.00	26.63	0.01	0.11	71.00	34.00	0.00	45.00	39.79	347263.00	1.24	258.40	259.00
19	5	8	14921.00	23113.00	213.90	0	Spot (Block19, Row8, Column5)	261.61	267.00	25.82	0.01	0.10	225.00	232.82	225.00	27.06	0.01	0.12	61.00	30.00	0.00	42.00	36.61	340876.00	1.06	253.77	257.00
19	6	8	15219.00	23108.00	191.30	0	Spot (Block19, Row8, Column6)	295.24	297.00	34.37	0.00	0.12	234.00	240.30	234.00	26.96	0.01	0.11	85.00	66.00	0.00	63.00	61.24	304978.00	2.04	256.58	258.50
19	7	8	15505.00	23084.00	179.95	0	Spot (Block19, Row8, Column7)	274.42	278.00	27.26	0.01	0.10	240.00	246.13	240.00	27.89	0.01	0.11	68.00	19.00	0.00	38.00	34.42	247529.00	1.01	251.03	246.00
19	8	8	15821.00	23108.00	131.25	0	Spot (Block19, Row8, Column8)	402.21	402.00	60.24	0.00	0.15	249.00	252.72	249.00	28.68	0.01	0.11	100.00	94.00	0.00	153.00	153.21	186223.00	5.21	318.22	311.00
20	1	1	18214.00	21003.00	154.80	0	Spot (Block20, Row1, Column1)	2693.45	2431.00	1542.25	0.04	0.57	222.00	228.58	222.00	28.61	0.01	0.13	100.00	100.00	0.00	2209.00	2471.45	1772292.00	86.16	770.87	699.00
20	2	1	18504.00	21009.00	166.55	0	Spot (Block20, Row1, Column2)	350.79	325.00	71.34	0.03	0.20	220.00	223.24	220.00	22.67	0.01	0.10	99.00	97.00	0.00	105.00	130.79	270111.00	5.63	256.21	252.00
20	3	1	18816.00	21007.00	189.95	0	Spot (Block20, Row1, Column3)	335.76	308.50	80.25	0.04	0.24	222.00	225.06	222.00	20.61	0.01	0.09	90.00	87.00	0.00	86.50	113.76	343149.00	5.37	253.04	259.00
20	4	1	19105.00	21011.00	191.35	0	Spot (Block20, Row1, Column4)	315.26	308.00	40.39	0.01	0.13	217.00	220.69	217.00	20.82	0.01	0.09	97.00	92.00	0.00	91.00	98.26	324719.00	4.54	252.41	248.50
20	5	1	19411.00	21003.00	159.95	0	Spot (Block20, Row1, Column5)	489.55	452.00	166.43	0.03	0.34	214.00	216.19	214.00	18.08	0.00	0.08	100.00	100.00	0.00	238.00	275.55	346112.00	15.12	280.90	277.50
20	6	1	19708.00	21002.00	151.70	0	Spot (Block20, Row1, Column6)	546.06	513.50	147.72	0.03	0.27	218.00	221.48	218.00	22.61	0.01	0.10	100.00	100.00	0.00	295.50	328.06	344016.00	14.36	315.57	297.00
20	7	1	20024.00	21000.00	116.20	0	Spot (Block20, Row1, Column7)	638.07	622.00	99.53	0.01	0.16	221.00	223.73	221.00	19.97	0.01	0.09	100.00	100.00	0.00	401.00	417.07	225240.00	20.75	370.57	362.00
20	8	1	20308.00	21004.00	183.70	0	Spot (Block20, Row1, Column8)	264.26	266.00	23.93	0.00	0.09	221.00	223.38	221.00	17.94	0.00	0.08	81.00	60.00	0.00	45.00	43.26	250786.00	2.28	241.40	240.00
20	1	2	18213.00	21307.00	147.00	-50	Spot (Block20, Row2, Column1)	245.62	238.00	27.92	0.01	0.11	220.00	224.80	220.00	23.44	0.01	0.10	44.00	27.00	0.00	18.00	25.62	146142.00	0.89	227.42	222.00
20	2	2	18517.00	21308.00	127.60	0	Spot (Block20, Row2, Column2)	460.22	466.00	86.19	0.01	0.19	220.00	223.96	220.00	21.33	0.01	0.10	100.00	100.00	0.00	246.00	240.22	200655.00	11.08	299.38	291.50
20	3	2	18828.00	21320.00	197.05	0	Spot (Block20, Row2, Column3)	256.60	257.00	26.39	0.00	0.10	220.00	224.00	220.00	20.70	0.01	0.09	63.00	45.00	0.00	37.00	36.60	282004.00	1.58	237.11	229.50
20	4	2	19111.00	21306.00	184.05	0	Spot (Block20, Row2, Column4)	373.99	388.00	54.79	0.02	0.15	216.00	219.56	216.00	22.05	0.01	0.10	100.00	98.00	0.00	172.00	157.99	356038.00	7.00	270.60	275.00
20	5	2	19422.00	21309.00	171.75	0	Spot (Block20, Row2, Column5)	279.67	281.00	22.07	0.00	0.08	214.00	215.38	214.00	18.78	0.00	0.09	96.00	88.00	0.00	67.00	65.67	231009.00	3.42	246.60	242.00
20	6	2	19697.00	21303.00	173.60	0	Spot (Block20, Row2, Column6)	269.54	273.00	22.70	0.01	0.08	215.00	216.76	215.00	19.78	0.00	0.09	89.00	80.00	0.00	58.00	54.54	225874.00	2.67	236.82	233.00
20	7	2	20021.00	21300.00	174.35	0	Spot (Block20, Row2, Column7)	299.65	296.00	30.35	0.01	0.10	215.00	215.93	215.00	18.61	0.00	0.09	98.00	94.00	0.00	81.00	84.65	255304.00	4.50	249.48	247.00
20	8	2	20315.00	21308.00	147.00	-50	Spot (Block20, Row2, Column8)	236.29	228.00	23.47	0.02	0.10	219.00	219.89	219.00	17.37	0.00	0.08	40.00	25.00	0.00	9.00	17.29	139409.00	0.94	218.10	215.50
20	1	3	18220.00	21607.00	155.35	0	Spot (Block20, Row3, Column1)	448.95	416.00	129.28	0.03	0.29	220.00	224.72	220.00	21.90	0.01	0.10	100.00	99.00	0.00	196.00	228.95	297654.00	10.24	283.44	284.00
20	2	3	18508.00	21602.00	188.70	0	Spot (Block20, Row3, Column2)	269.94	270.00	32.02	0.00	0.12	219.00	223.52	219.00	21.25	0.01	0.10	80.00	60.00	0.00	51.00	50.94	273182.00	2.19	233.71	228.00
20	3	3	18811.00	21606.00	204.20	0	Spot (Block20, Row3, Column3)	272.14	277.00	26.07	0.01	0.10	221.00	224.42	221.00	23.19	0.01	0.10	81.00	62.00	0.00	56.00	51.14	323303.00	2.06	235.53	232.50
20	4	3	19111.00	21607.00	173.90	0	Spot (Block20, Row3, Column4)	427.09	384.00	132.06	0.05	0.31	217.00	222.13	217.00	24.20	0.01	0.11	99.00	99.00	0.00	167.00	210.09	359613.00	8.47	274.41	279.00
20	5	3	19386.00	21613.00	165.05	0	Spot (Block20, Row3, Column5)	269.55	272.00	36.60	0.00	0.14	217.00	219.85	217.00	21.19	0.01	0.10	77.00	60.00	0.00	55.00	52.55	203239.00	2.35	238.61	238.00
20	6	3	19725.00	21608.00	195.10	0	Spot (Block20, Row3, Column6)	275.49	278.00	20.94	0.00	0.08	217.00	218.56	217.00	15.94	0.00	0.07	95.00	88.00	0.00	61.00	58.49	296425.00	3.57	242.78	238.00
20	7	3	20015.00	21605.00	161.85	0	Spot (Block20, Row3, Column7)	404.99	395.00	92.66	0.01	0.23	215.00	216.36	215.00	17.43	0.00	0.08	100.00	99.00	0.00	180.00	189.99	296047.00	10.82	268.80	270.00
20	8	3	20314.00	21608.00	147.00	-50	Spot (Block20, Row3, Column8)	237.50	237.00	15.21	0.00	0.06	213.00	214.86	213.00	17.87	0.00	0.08	65.00	21.00	0.00	24.00	24.50	139649.00	1.27	232.01	230.00
20	1	4	18223.00	21907.00	158.90	0	Spot (Block20, Row4, Column1)	472.05	415.00	153.55	0.06	0.33	224.00	229.47	224.00	22.53	0.01	0.10	100.00	99.00	0.00	191.00	248.05	329965.00	10.77	296.57	291.00
20	2	4	18525.00	21901.00	220.30	0	Spot (Block20, Row4, Column2)	276.95	281.00	26.27	0.01	0.09	222.00	226.37	222.00	23.69	0.01	0.10	83.00	68.00	0.00	59.00	54.95	385510.00	2.13	245.55	240.50
20	3	4	18815.00	21904.00	149.50	0	Spot (Block20, Row4, Column3)	1110.88	1041.50	476.45	0.03	0.43	220.00	225.54	220.00	27.09	0.01	0.12	100.00	100.00	0.00	821.50	890.88	673195.00	32.68	426.64	373.00
20	4	4	19116.00	21908.00	220.90	0	Spot (Block20, Row4, Column4)	260.13	265.00	27.80	0.01	0.11	220.00	224.68	220.00	24.16	0.01	0.11	67.00	45.00	0.00	45.00	40.13	363402.00	1.47	228.95	223.00
20	5	4	19411.00	21891.00	190.30	0	Spot (Block20, Row4, Column5)	272.37	280.00	28.47	0.01	0.10	221.00	224.44	221.00	20.17	0.01	0.09	80.00	67.00	0.00	59.00	51.37	278905.00	2.38	233.80	229.50
20	6	4	19714.00	21900.00	194.55	0	Spot (Block20, Row4, Column6)	280.82	285.00	24.13	0.01	0.09	219.00	221.57	219.00	18.97	0.01	0.09	93.00	81.00	0.00	66.00	61.82	301315.00	3.12	247.72	246.00
20	7	4	20015.00	21909.00	167.00	0	Spot (Block20, Row4, Column7)	388.39	384.00	101.35	0.00	0.26	218.00	220.46	218.00	20.53	0.00	0.09	97.00	91.00	0.00	166.00	170.39	300999.00	8.18	269.75	273.00
20	8	4	20321.00	21909.00	165.20	0	Spot (Block20, Row4, Column8)	332.24	321.00	46.51	0.01	0.14	217.00	220.37	217.00	19.85	0.01	0.09	96.00	93.00	0.00	104.00	115.24	252173.00	5.64	248.60	236.50
20	1	5	18214.00	22203.00	121.25	0	Spot (Block20, Row5, Column1)	360.26	376.00	46.16	0.02	0.13	222.00	226.46	222.00	22.58	0.01	0.10	100.00	99.00	0.00	154.00	138.26	139780.00	5.92	278.84	281.00
20	2	5	18512.00	22217.00	182.00	0	Spot (Block20, Row5, Column2)	263.45	266.00	27.12	0.00	0.10	220.00	223.50	220.00	19.51	0.01	0.09	75.00	57.00	0.00	46.00	43.45	245534.00	2.05	243.48	236.50
20	3	5	18821.00	22203.00	224.40	0	Spot (Block20, Row5, Column3)	293.60	290.00	34.74	0.01	0.12	225.00	229.98	225.00	25.67	0.01	0.11	90.00	71.00	0.00	65.00	68.60	422777.00	2.48	249.76	243.00
20	4	5	19109.00	22207.00	175.00	0	Spot (Block20, Row5, Column4)	341.18	334.00	47.46	0.01	0.14	224.00	228.74	224.00	25.82	0.01	0.11	99.00	95.00	0.00	110.00	117.18	288636.00	4.36	270.63	273.00
20	5	5	19412.00	22209.00	144.50	0	Spot (Block20, Row5, Column5)	1474.01	1378.00	620.43	0.03	0.42	223.00	227.94	223.00	25.07	0.01	0.11	100.00	100.00	0.00	1155.00	1251.01	837235.00	49.71	529.37	463.50
20	6	5	19703.00	22229.00	166.80	0	Spot (Block20, Row5, Column6)	277.27	283.00	28.51	0.01	0.10	222.00	225.62	222.00	22.50	0.01	0.10	87.00	74.00	0.00	61.00	55.27	213779.00	2.30	250.94	264.00
20	7	5	20016.00	22218.00	172.35	0	Spot (Block20, Row5, Column7)	283.96	287.00	19.86	0.00	0.07	222.00	225.50	222.00	23.11	0.01	0.10	93.00	83.00	0.00	65.00	61.96	234265.00	2.53	244.03	238.00
20	8	5	20313.00	22207.00	155.65	0	Spot (Block20, Row5, Column8)	533.30	498.00	170.32	0.03	0.32	220.00	223.80	220.00	21.13	0.01	0.09	100.00	100.00	0.00	278.00	313.30	355710.00	14.65	294.48	289.00
20	1	6	18220.00	22522.00	206.05	0	Spot (Block20, Row6, Column1)	281.84	285.50	22.34	0.01	0.08	227.00	231.28	227.00	22.67	0.01	0.10	90.00	73.00	0.00	58.50	54.84	341587.00	2.23	250.67	247.00
20	2	6	18520.00	22509.00	229.25	0	Spot (Block20, Row6, Column2)	278.14	281.00	24.08	0.00	0.09	228.00	233.58	228.00	22.73	0.01	0.10	87.00	63.00	0.00	53.00	50.14	416375.00	1.96	243.37	240.00
20	3	6	18802.00	22506.00	149.45	0	Spot (Block20, Row6, Column3)	798.74	760.00	287.85	0.02	0.36	229.00	234.73	229.00	23.85	0.01	0.10	100.00	100.00	0.00	531.00	569.74	489629.00	23.64	365.92	345.00
20	4	6	19106.00	22503.00	183.60	0	Spot (Block20, Row6, Column4)	295.84	295.00	35.35	0.00	0.12	224.00	228.79	224.00	24.29	0.01	0.11	91.00	83.00	0.00	71.00	71.84	279276.00	2.76	250.03	244.00
20	5	6	19409.00	22505.00	146.80	0	Spot (Block20, Row6, Column5)	1009.38	977.00	363.69	0.01	0.36	222.00	226.82	222.00	23.89	0.01	0.11	100.00	100.00	0.00	755.00	787.38	594523.00	32.75	406.25	375.50
20	6	6	19702.00	22493.00	182.95	0	Spot (Block20, Row6, Column6)	289.62	291.00	26.29	0.00	0.09	225.00	228.19	225.00	22.44	0.01	0.10	92.00	81.00	0.00	66.00	64.62	271659.00	2.74	248.81	242.00
20	7	6	20014.00	22509.00	155.35	0	Spot (Block20, Row6, Column7)	510.79	491.00	142.37	0.02	0.28	222.00	225.85	222.00	23.98	0.01	0.11	100.00	99.00	0.00	269.00	288.79	340188.00	11.88	304.50	297.00
20	8	6	20322.00	22507.00	157.25	0	Spot (Block20, Row6, Column8)	515.03	489.00	142.09	0.02	0.28	220.00	223.41	220.00	21.50	0.01	0.10	100.00	100.00	0.00	269.00	295.03	352280.00	13.56	299.99	295.00
20	1	7	18217.00	22806.00	192.85	0	Spot (Block20, Row7, Column1)	290.81	291.00	27.04	0.00	0.09	228.00	233.15	228.00	24.97	0.01	0.11	91.00	74.00	0.00	63.00	62.81	304184.00	2.31	257.70	253.50
20	2	7	18500.00	22792.00	193.85	0	Spot (Block20, Row7, Column2)	282.59	285.00	19.80	0.00	0.07	230.00	233.96	230.00	20.88	0.01	0.09	92.00	74.00	0.00	55.00	52.59	300111.00	2.33	255.15	260.00
20	3	7	18807.00	22790.00	206.35	0	Spot (Block20, Row7, Column3)	267.35	273.00	21.51	0.01	0.08	230.00	234.04	230.00	23.07	0.01	0.10	71.00	42.00	0.00	43.00	37.35	323762.00	1.44	251.72	245.50
20	4	7	19103.00	22833.00	183.80	0	Spot (Block20, Row7, Column4)	268.28	272.00	28.04	0.01	0.10	223.00	226.30	223.00	19.20	0.01	0.08	82.00	63.00	0.00	49.00	45.28	254602.00	2.19	241.93	236.00
20	5	7	19415.00	22803.00	181.65	0	Spot (Block20, Row7, Column5)	353.94	356.00	46.81	0.00	0.13	221.00	224.68	221.00	21.62	0.01	0.10	99.00	99.00	0.00	135.00	132.94	327394.00	5.98	270.01	275.50
20	6	7	19717.00	22809.00	182.50	0	Spot (Block20, Row7, Column6)	277.67	282.00	27.95	0.01	0.10	224.00	226.65	224.00	21.43	0.01	0.09	86.00	69.00	0.00	58.00	53.67	259897.00	2.38	246.49	242.00
20	7	7	20009.00	22805.00	155.45	0	Spot (Block20, Row7, Column7)	490.54	489.00	92.92	0.00	0.19	224.00	227.38	224.00	22.44	0.01	0.10	100.00	100.00	0.00	265.00	266.54	327188.00	11.73	297.12	298.00
20	8	7	20312.00	22807.00	174.25	0	Spot (Block20, Row7, Column8)	322.09	314.00	38.57	0.01	0.12	219.00	221.68	219.00	20.16	0.01	0.09	96.00	95.00	0.00	95.00	103.09	271196.00	4.98	261.81	271.00
20	1	8	18210.00	23110.00	142.60	0	Spot (Block20, Row8, Column1)	3220.47	2937.00	1528.95	0.04	0.47	228.00	235.06	228.00	27.65	0.01	0.12	100.00	100.00	0.00	2709.00	2992.47	1784139.00	107.99	870.33	696.00
20	2	8	18514.00	23119.00	188.55	0	Spot (Block20, Row8, Column2)	295.77	295.00	36.44	0.00	0.12	230.00	234.21	230.00	22.49	0.01	0.10	88.00	76.00	0.00	65.00	65.77	295174.00	2.74	248.46	246.00
20	3	8	18803.00	23106.00	163.30	0	Spot (Block20, Row8, Column3)	396.15	381.00	94.05	0.02	0.24	228.00	231.56	228.00	22.77	0.01	0.10	99.00	97.00	0.00	153.00	168.15	290774.00	7.23	278.90	284.00
20	4	8	19128.00	23105.00	175.15	0	Spot (Block20, Row8, Column4)	267.46	271.00	30.48	0.01	0.11	223.00	226.03	223.00	20.61	0.01	0.09	76.00	56.00	0.00	48.00	44.46	229215.00	2.01	244.41	240.00
20	5	8	19412.00	23110.00	218.50	0	Spot (Block20, Row8, Column5)	250.90	252.00	23.77	0.00	0.09	223.00	226.09	223.00	21.20	0.01	0.09	57.00	32.00	0.00	29.00	27.90	342227.00	1.17	229.73	229.50
20	6	8	19723.00	23101.00	178.10	0	Spot (Block20, Row8, Column6)	314.43	311.00	37.22	0.00	0.12	223.00	226.45	223.00	22.36	0.01	0.10	96.00	92.00	0.00	88.00	91.43	279844.00	3.94	257.48	255.00
20	7	8	20013.00	23104.00	160.05	0	Spot (Block20, Row8, Column7)	389.67	385.00	82.82	0.01	0.21	221.00	224.74	221.00	19.95	0.01	0.09	100.00	98.00	0.00	164.00	168.67	274330.00	8.27	270.06	272.00
20	8	8	20319.00	23096.00	135.20	0	Spot (Block20, Row8, Column8)	353.45	371.00	44.90	0.02	0.13	220.00	223.54	220.00	19.59	0.01	0.09	99.00	98.00	0.00	151.00	133.45	174960.00	6.63	265.89	276.00
21	1	1	4972.00	25716.00	147.00	-50	Spot (Block21, Row1, Column1)	52.30	50.00	9.73	0.02	0.19	56.00	103.29	56.00	418.81	0.27	4.05	0.00	0.00	0.00	-6.00	-3.70	31015.00	-0.12	55.82	56.00
21	2	1	5272.00	25716.00	147.00	-50	Spot (Block21, Row1, Column2)	46.25	47.00	8.59	0.01	0.19	55.00	53.86	55.00	10.39	0.01	0.19	0.00	0.00	0.00	-8.00	-8.75	27472.00	-0.73	44.17	42.00
21	3	1	5573.00	25716.00	147.00	-50	Spot (Block21, Row1, Column3)	54.11	53.00	11.07	0.01	0.20	54.00	54.21	54.00	10.90	0.00	0.20	16.00	4.00	0.00	-1.00	0.11	32031.00	-0.01	53.43	52.00
21	4	1	5873.00	25717.00	147.00	-50	Spot (Block21, Row1, Column4)	54.63	55.00	8.40	0.00	0.15	55.00	54.74	55.00	11.21	0.00	0.20	7.00	0.00	0.00	0.00	-0.37	32342.00	-0.01	51.72	52.00
21	5	1	6173.00	25717.00	147.00	-50	Spot (Block21, Row1, Column5)	56.48	57.00	9.50	0.00	0.17	54.00	53.92	54.00	11.28	0.00	0.21	19.00	0.00	0.00	3.00	2.48	33378.00	0.23	51.19	52.00
21	6	1	6473.00	25717.00	147.00	-50	Spot (Block21, Row1, Column6)	56.36	56.00	8.32	0.00	0.15	57.00	55.59	57.00	11.07	0.01	0.20	7.00	0.00	0.00	-1.00	-0.64	33306.00	0.07	55.43	55.00
21	7	1	6774.00	25717.00	147.00	-50	Spot (Block21, Row1, Column7)	55.93	57.00	7.50	0.01	0.13	55.00	53.82	55.00	10.91	0.01	0.20	8.00	0.00	0.00	2.00	0.93	33052.00	0.19	52.43	52.00
21	8	1	7074.00	25717.00	147.00	-50	Spot (Block21, Row1, Column8)	53.32	55.00	10.40	0.01	0.20	57.00	56.59	57.00	11.59	0.00	0.20	3.00	0.00	0.00	-2.00	-3.68	31352.00	-0.28	53.01	54.00
21	1	2	4972.00	26016.00	147.00	-50	Spot (Block21, Row2, Column1)	56.39	58.00	12.68	0.01	0.22	53.00	52.63	53.00	10.48	0.00	0.20	34.00	6.00	0.00	5.00	3.39	33270.00	0.36	58.36	60.00
21	2	2	5272.00	26016.00	147.00	-50	Spot (Block21, Row2, Column2)	57.61	58.00	8.81	0.00	0.15	53.00	52.55	53.00	9.33	0.00	0.18	29.00	5.00	0.00	5.00	4.61	34048.00	0.54	55.93	60.00
21	3	2	5572.00	26016.00	147.00	-50	Spot (Block21, Row2, Column3)	60.79	62.00	8.17	0.01	0.13	54.00	53.95	54.00	9.47	0.00	0.18	40.00	6.00	0.00	8.00	6.79	36109.00	0.72	53.96	54.00
21	4	2	5873.00	26016.00	147.00	-50	Spot (Block21, Row2, Column4)	56.59	60.00	13.44	0.03	0.24	52.00	52.42	52.00	9.95	0.00	0.19	45.00	12.00	0.00	8.00	4.59	33386.00	0.42	54.15	54.00
21	5	2	6173.00	26016.00	147.00	-50	Spot (Block21, Row2, Column5)	43.27	41.00	10.87	0.02	0.25	53.00	52.34	53.00	11.05	0.01	0.21	2.00	0.00	0.00	-12.00	-9.73	25530.00	-0.82	49.59	48.00
21	6	2	6473.00	26017.00	147.00	-50	Spot (Block21, Row2, Column6)	54.69	58.00	11.30	0.03	0.21	54.00	53.04	54.00	11.67	0.01	0.22	16.00	0.00	0.00	4.00	0.69	32320.00	0.14	50.03	53.00
21	7	2	6774.00	26017.00	147.00	-50	Spot (Block21, Row2, Column7)	48.90	47.00	10.14	0.02	0.21	55.00	53.42	55.00	10.77	0.01	0.20	4.00	0.00	0.00	-8.00	-6.10	28801.00	-0.42	48.58	48.00
21	8	2	7074.00	26017.00	147.00	-50	Spot (Block21, Row2, Column8)	48.14	48.00	8.38	0.00	0.17	61.00	60.81	61.00	13.12	0.00	0.22	0.00	0.00	0.00	-13.00	-12.86	28308.00	-0.96	53.66	54.00
21	1	3	4972.00	26316.00	147.00	-50	Spot (Block21, Row3, Column1)	46.19	43.00	10.88	0.03	0.24	54.00	52.50	54.00	10.62	0.01	0.20	7.00	0.00	0.00	-11.00	-7.81	27299.00	-0.59	49.51	49.00
21	2	3	5272.00	26316.00	147.00	-50	Spot (Block21, Row3, Column2)	52.54	52.00	8.26	0.00	0.16	53.00	52.69	53.00	10.57	0.00	0.20	12.00	0.00	0.00	-1.00	-0.46	31000.00	-0.01	57.60	58.00
21	3	3	5572.00	26316.00	147.00	-50	Spot (Block21, Row3, Column3)	53.78	55.00	7.74	0.01	0.14	52.00	52.48	52.00	10.49	0.00	0.20	8.00	0.00	0.00	3.00	1.78	31786.00	0.12	50.94	52.00
21	4	3	5873.00	26316.00	147.00	-50	Spot (Block21, Row3, Column4)	52.10	50.00	8.95	0.02	0.17	53.00	52.66	53.00	10.11	0.00	0.19	14.00	0.00	0.00	-3.00	-0.90	30685.00	-0.06	52.91	51.00
21	5	3	6173.00	26316.00	147.00	-50	Spot (Block21, Row3, Column5)	53.15	54.00	11.51	0.01	0.22	52.00	52.11	52.00	10.97	0.00	0.21	27.00	1.00	0.00	2.00	1.15	31357.00	0.09	53.57	54.00
21	6	3	6473.00	26316.00	147.00	-50	Spot (Block21, Row3, Column6)	51.15	51.00	7.34	0.00	0.14	50.00	50.57	50.00	11.31	0.00	0.22	9.00	0.00	0.00	1.00	1.15	30074.00	0.05	50.77	50.00
21	7	3	6773.00	26316.00	147.00	-50	Spot (Block21, Row3, Column7)	56.74	55.00	13.36	0.01	0.24	56.00	55.39	56.00	11.72	0.00	0.21	20.00	7.00	0.00	-1.00	0.74	33474.00	0.11	60.17	58.00
21	8	3	7074.00	26317.00	147.00	-50	Spot (Block21, Row3, Column8)	58.36	58.00	10.08	0.00	0.17	64.00	64.83	64.00	13.60	0.01	0.21	3.00	0.00	0.00	-6.00	-5.64	34314.00	-0.48	61.94	61.00
21	1	4	4972.00	26615.00	147.00	-50	Spot (Block21, Row4, Column1)	55.18	57.00	12.04	0.01	0.22	54.00	52.58	54.00	10.01	0.01	0.19	26.00	2.00	0.00	3.00	1.18	32444.00	0.26	53.22	54.00
21	2	4	5272.00	26616.00	147.00	-50	Spot (Block21, Row4, Column2)	50.43	51.00	8.47	0.00	0.17	55.00	54.08	55.00	10.44	0.01	0.19	3.00	0.00	0.00	-4.00	-4.57	29755.00	-0.35	49.05	46.00
21	3	4	5572.00	26616.00	147.00	-50	Spot (Block21, Row4, Column3)	47.15	47.00	8.10	0.00	0.17	52.00	51.77	52.00	11.00	0.00	0.21	3.00	0.00	0.00	-5.00	-4.85	27821.00	-0.42	49.28	49.00
21	4	4	5872.00	26616.00	147.00	-50	Spot (Block21, Row4, Column4)	50.88	50.00	8.44	0.01	0.17	53.00	52.57	53.00	10.60	0.00	0.20	7.00	0.00	0.00	-3.00	-2.12	30121.00	-0.16	47.44	45.00
21	5	4	6173.00	26616.00	147.00	-50	Spot (Block21, Row4, Column5)	49.25	47.00	10.87	0.02	0.22	51.00	51.41	51.00	11.08	0.00	0.22	17.00	0.00	0.00	-4.00	-1.75	28957.00	-0.19	50.42	52.00
21	6	4	6486.00	26542.00	256.40	0	Spot (Block21, Row4, Column6)	54.14	55.00	9.51	0.01	0.18	50.00	51.02	50.00	10.91	0.01	0.21	29.00	0.00	0.00	5.00	4.14	103196.00	0.29	48.84	47.00
21	7	4	6773.00	26616.00	147.00	-50	Spot (Block21, Row4, Column7)	51.48	52.00	11.24	0.00	0.22	56.00	56.46	56.00	11.39	0.00	0.20	7.00	0.00	0.00	-4.00	-4.52	30219.00	-0.44	54.66	57.00
21	8	4	7074.00	26616.00	147.00	-50	Spot (Block21, Row4, Column8)	63.53	64.00	8.61	0.00	0.14	69.00	71.02	69.00	15.83	0.01	0.22	0.00	0.00	0.00	-5.00	-5.47	37545.00	-0.47	61.71	62.50
21	1	5	4971.00	26915.00	147.00	-50	Spot (Block21, Row5, Column1)	55.99	57.00	8.97	0.01	0.16	51.00	50.91	51.00	9.88	0.00	0.19	36.00	2.00	0.00	6.00	4.99	32976.00	0.51	46.36	45.00
21	2	5	5272.00	26915.00	147.00	-50	Spot (Block21, Row5, Column2)	54.80	58.00	10.37	0.02	0.19	54.00	53.05	54.00	10.37	0.01	0.20	15.00	0.00	0.00	4.00	0.80	32279.00	0.17	51.57	53.00
21	3	5	5572.00	26915.00	147.00	-50	Spot (Block21, Row5, Column3)	50.99	51.00	8.94	0.00	0.18	52.00	51.29	52.00	9.92	0.01	0.19	14.00	0.00	0.00	-1.00	-1.01	30085.00	-0.03	50.44	47.00
21	4	5	5872.00	26916.00	147.00	-50	Spot (Block21, Row5, Column4)	55.22	58.00	13.61	0.02	0.25	50.00	50.25	50.00	10.48	0.00	0.21	42.00	14.00	0.00	8.00	5.22	32637.00	0.47	57.94	58.00
21	5	5	6173.00	26916.00	147.00	-50	Spot (Block21, Row5, Column5)	52.83	52.00	8.51	0.01	0.16	50.00	50.39	50.00	10.18	0.00	0.20	22.00	1.00	0.00	2.00	2.83	31171.00	0.24	52.53	51.00
21	6	5	6473.00	26916.00	147.00	-50	Spot (Block21, Row5, Column6)	47.60	48.00	9.43	0.00	0.20	51.00	51.00	51.00	9.54	0.00	0.19	7.00	0.00	0.00	-3.00	-3.40	27940.00	-0.36	46.94	46.00
21	7	5	6773.00	26916.00	147.00	-50	Spot (Block21, Row5, Column7)	55.02	55.00	9.66	0.00	0.18	58.00	57.15	58.00	10.38	0.01	0.18	9.00	0.00	0.00	-3.00	-2.98	32295.00	-0.21	53.77	53.00
21	8	5	7073.00	26916.00	147.00	-50	Spot (Block21, Row5, Column8)	67.49	67.00	7.23	0.00	0.11	74.00	76.79	74.00	19.29	0.02	0.25	0.00	0.00	0.00	-7.00	-6.51	39618.00	-0.48	73.32	74.00
21	1	6	4971.00	27215.00	147.00	-50	Spot (Block21, Row6, Column1)	54.27	55.00	8.71	0.01	0.16	51.00	51.76	51.00	9.46	0.01	0.18	27.00	2.00	0.00	4.00	3.27	31967.00	0.27	51.09	54.00
21	2	6	5272.00	27215.00	147.00	-50	Spot (Block21, Row6, Column2)	50.69	54.00	11.80	0.03	0.23	54.00	53.22	54.00	10.23	0.01	0.19	9.00	0.00	0.00	0.00	-3.31	29806.00	-0.25	55.79	58.00
21	3	6	5572.00	27215.00	147.00	-50	Spot (Block21, Row6, Column3)	53.52	55.00	10.35	0.01	0.19	52.00	52.08	52.00	10.32	0.00	0.20	20.00	2.00	0.00	3.00	1.52	31525.00	0.14	55.52	58.00
21	4	6	5872.00	27215.00	147.00	-50	Spot (Block21, Row6, Column4)	52.37	51.00	10.57	0.01	0.20	51.00	52.27	51.00	10.56	0.01	0.20	25.00	1.00	0.00	0.00	1.37	30896.00	0.01	49.95	50.00
21	5	6	6172.00	27215.00	147.00	-50	Spot (Block21, Row6, Column5)	52.45	53.00	8.85	0.00	0.17	51.00	52.08	51.00	12.08	0.01	0.23	9.00	0.00	0.00	2.00	1.45	30893.00	0.03	53.63	55.00
21	6	6	6473.00	27216.00	147.00	-50	Spot (Block21, Row6, Column6)	54.53	54.00	8.91	0.00	0.16	53.00	52.32	53.00	14.51	0.01	0.28	8.00	0.00	0.00	1.00	1.53	32170.00	0.15	52.90	52.00
21	7	6	6773.00	27216.00	147.00	-50	Spot (Block21, Row6, Column7)	57.66	58.00	10.28	0.00	0.18	58.00	56.97	58.00	11.23	0.01	0.20	13.00	0.00	0.00	0.00	-0.34	33786.00	0.06	65.30	67.00
21	8	6	7073.00	27216.00	147.00	-50	Spot (Block21, Row6, Column8)	77.97	78.00	9.05	0.00	0.12	75.00	78.52	75.00	19.70	0.02	0.25	3.00	0.00	0.00	3.00	2.97	45770.00	-0.03	75.07	75.00
21	1	7	4971.00	27515.00	147.00	-50	Spot (Block21, Row7, Column1)	46.06	45.00	7.23	0.01	0.16	53.00	186.13	53.00	783.20	0.55	4.21	0.00	0.00	0.00	-8.00	-6.94	27128.00	-0.18	47.29	47.00
21	2	7	5271.00	27515.00	147.00	-50	Spot (Block21, Row7, Column2)	56.64	58.00	8.12	0.01	0.14	52.00	52.10	52.00	9.84	0.00	0.19	32.00	0.00	0.00	6.00	4.64	33245.00	0.46	54.28	56.00
21	3	7	5572.00	27515.00	147.00	-50	Spot (Block21, Row7, Column3)	52.66	53.00	9.51	0.00	0.18	54.00	53.74	54.00	10.72	0.00	0.20	9.00	0.00	0.00	-1.00	-1.34	30963.00	-0.10	54.92	56.00
21	4	7	5872.00	27515.00	147.00	-50	Spot (Block21, Row7, Column4)	49.44	49.00	9.92	0.00	0.20	55.00	54.83	55.00	11.57	0.00	0.21	3.00	0.00	0.00	-6.00	-5.56	29068.00	-0.47	46.26	45.00
21	5	7	6172.00	27515.00	147.00	-50	Spot (Block21, Row7, Column5)	48.20	48.00	9.87	0.00	0.20	54.00	54.29	54.00	15.94	0.00	0.29	0.00	0.00	0.00	-6.00	-5.80	28387.00	-0.38	50.86	51.00
21	6	7	6473.00	27515.00	147.00	-50	Spot (Block21, Row7, Column6)	51.45	51.00	11.14	0.00	0.22	56.00	55.10	56.00	15.04	0.01	0.27	2.00	0.00	0.00	-5.00	-4.55	30407.00	-0.24	51.55	49.00
21	7	7	6773.00	27516.00	147.00	-50	Spot (Block21, Row7, Column7)	65.55	61.00	26.73	0.03	0.41	62.00	67.06	62.00	30.78	0.03	0.46	8.00	3.00	0.00	-1.00	3.55	38609.00	-0.05	79.50	63.00
21	8	7	7073.00	27516.00	147.00	-50	Spot (Block21, Row7, Column8)	84.25	85.00	9.37	0.00	0.11	81.00	88.51	81.00	30.63	0.04	0.35	0.00	0.00	0.00	4.00	3.25	49454.00	-0.14	81.68	83.00
21	1	8	4971.00	27814.00	147.00	-50	Spot (Block21, Row8, Column1)	58.41	58.00	7.02	0.00	0.12	59.00	106.34	59.00	426.91	0.26	4.01	0.00	0.00	0.00	-1.00	-0.59	34522.00	-0.11	56.11	56.00
21	2	8	5271.00	27815.00	147.00	-50	Spot (Block21, Row8, Column2)	51.32	53.00	8.57	0.01	0.17	59.00	58.77	59.00	11.36	0.00	0.19	0.00	0.00	0.00	-6.00	-7.68	30177.00	-0.66	57.38	58.00
21	3	8	5572.00	27815.00	147.00	-50	Spot (Block21, Row8, Column3)	61.32	62.00	7.69	0.00	0.13	63.00	62.90	63.00	13.31	0.00	0.21	0.00	0.00	0.00	-1.00	-1.68	35936.00	-0.12	56.28	56.50
21	4	8	5872.00	27815.00	147.00	-50	Spot (Block21, Row8, Column4)	68.76	69.00	6.77	0.00	0.10	66.00	65.12	66.00	13.91	0.01	0.21	3.00	0.00	0.00	3.00	2.76	40432.00	0.26	64.15	67.00
21	5	8	6172.00	27815.00	147.00	-50	Spot (Block21, Row8, Column5)	55.38	56.00	9.89	0.00	0.18	65.00	65.64	65.00	15.60	0.00	0.24	1.00	0.00	0.00	-9.00	-9.62	32621.00	-0.66	58.32	54.00
21	6	8	6472.00	27815.00	147.00	-50	Spot (Block21, Row8, Column6)	50.56	47.00	13.15	0.03	0.26	62.00	61.83	62.00	11.59	0.00	0.19	4.00	0.00	0.00	-15.00	-11.44	29732.00	-0.97	52.83	52.00
21	7	8	6773.00	27815.00	147.00	-50	Spot (Block21, Row8, Column7)	56.85	57.00	7.09	0.00	0.12	69.00	73.94	69.00	29.11	0.03	0.39	0.00	0.00	0.00	-12.00	-12.15	33599.00	-0.59	59.51	60.00
21	8	8	7073.00	27815.00	147.00	-50	Spot (Block21, Row8, Column8)	83.08	81.00	12.66	0.01	0.15	95.00	96.46	95.00	25.04	0.01	0.26	0.00	0.00	0.00	-14.00	-11.92	48768.00	-0.53	89.76	90.00
22	1	1	9210.00	25512.00	150.90	0	Spot (Block22, Row1, Column1)	3714.99	3227.00	1980.66	0.06	0.53	383.00	375.89	383.00	57.27	0.01	0.15	100.00	100.00	0.00	2844.00	3331.99	2329301.00	58.31	1115.69	917.00
22	2	1	9510.00	25512.00	155.95	0	Spot (Block22, Row1, Column2)	517.35	502.00	86.27	0.01	0.17	383.00	372.72	383.00	53.86	0.01	0.14	79.00	61.00	0.00	119.00	134.35	346625.00	2.69	421.39	395.00
22	3	1	9809.00	25518.00	242.10	0	Spot (Block22, Row1, Column3)	463.99	416.00	108.71	0.05	0.23	382.00	370.14	382.00	47.39	0.01	0.13	45.00	32.00	0.00	34.00	81.99	788320.00	1.98	396.01	394.00
22	4	1	10114.00	25508.00	179.70	0	Spot (Block22, Row1, Column4)	482.05	484.00	96.49	0.00	0.20	382.00	368.95	382.00	46.70	0.02	0.13	57.00	53.00	0.00	102.00	100.05	436252.00	2.42	417.96	397.00
22	5	1	10406.00	25512.00	150.55	0	Spot (Block22, Row1, Column5)	620.50	584.00	181.18	0.03	0.29	383.00	373.20	383.00	50.96	0.01	0.14	86.00	77.00	0.00	201.00	237.50	383471.00	4.85	461.10	428.00
22	6	1	10710.00	25509.00	153.45	0	Spot (Block22, Row1, Column6)	700.81	682.00	154.17	0.01	0.22	387.00	377.78	387.00	52.88	0.01	0.14	98.00	95.00	0.00	295.00	313.81	456929.00	6.11	466.15	470.00
22	7	1	11027.00	25512.00	113.90	0	Spot (Block22, Row1, Column7)	948.84	916.50	232.56	0.02	0.25	384.00	372.61	384.00	50.08	0.01	0.13	100.00	100.00	0.00	532.50	564.84	315015.00	11.51	566.59	534.00
22	8	1	11310.00	25512.00	187.70	0	Spot (Block22, Row1, Column8)	447.88	411.00	69.08	0.04	0.15	380.00	368.97	380.00	50.38	0.01	0.14	43.00	35.00	0.00	31.00	67.88	444299.00	1.57	400.91	392.00
22	1	2	9200.00	25831.00	209.20	0	Spot (Block22, Row2, Column1)	419.65	403.00	44.80	0.02	0.11	384.00	378.02	384.00	55.81	0.01	0.15	23.00	10.00	0.00	19.00	35.65	522889.00	0.75	403.02	389.00
22	2	2	9509.00	25816.00	134.05	0	Spot (Block22, Row2, Column2)	642.28	603.00	167.42	0.03	0.26	385.00	375.33	385.00	49.59	0.01	0.13	97.00	82.00	0.00	218.00	257.28	312146.00	5.38	439.28	423.50
22	3	2	9810.00	25794.00	210.00	0	Spot (Block22, Row2, Column3)	430.43	404.00	62.93	0.03	0.15	384.00	371.32	384.00	52.72	0.01	0.14	35.00	21.00	0.00	20.00	46.43	539326.00	1.12	389.69	386.00
22	4	2	10121.00	25815.00	176.80	0	Spot (Block22, Row2, Column4)	539.84	495.00	120.00	0.04	0.22	387.00	373.99	387.00	46.10	0.01	0.12	79.00	64.00	0.00	108.00	152.84	470204.00	3.60	431.03	412.00
22	5	2	10404.00	25821.00	164.10	0	Spot (Block22, Row2, Column5)	497.57	490.00	78.81	0.01	0.16	393.00	384.64	393.00	49.89	0.01	0.13	74.00	45.00	0.00	97.00	104.57	372680.00	2.26	418.73	404.00
22	6	2	10710.00	25812.00	141.35	0	Spot (Block22, Row2, Column6)	497.27	503.00	77.84	0.00	0.16	391.00	385.00	391.00	51.53	0.01	0.13	71.00	60.00	0.00	112.00	106.27	270018.00	2.18	436.69	404.00
22	7	2	11013.00	25826.00	192.25	0	Spot (Block22, Row2, Column7)	457.37	438.00	68.53	0.02	0.15	384.00	374.01	384.00	50.90	0.01	0.14	50.00	37.00	0.00	54.00	73.37	476119.00	1.64	406.55	395.00
22	8	2	11276.00	25819.00	175.85	0	Spot (Block22, Row2, Column8)	399.27	396.00	53.20	0.00	0.13	377.00	366.02	377.00	52.05	0.01	0.14	17.00	10.00	0.00	19.00	22.27	344572.00	0.64	375.57	385.00
22	1	3	9216.00	26117.00	148.45	0	Spot (Block22, Row3, Column1)	780.96	774.50	198.10	0.00	0.25	389.00	386.28	389.00	50.99	0.00	0.13	99.00	97.00	0.00	385.50	391.96	470136.00	7.74	499.88	501.00
22	2	3	9523.00	26127.00	192.80	0	Spot (Block22, Row3, Column2)	448.81	430.00	67.65	0.02	0.15	390.00	386.48	390.00	51.17	0.00	0.13	48.00	30.00	0.00	40.00	58.81	469452.00	1.22	407.11	399.00
22	3	3	9810.00	26111.00	159.75	0	Spot (Block22, Row3, Column3)	485.68	489.00	86.44	0.00	0.18	391.00	387.84	391.00	53.88	0.00	0.14	64.00	40.00	0.00	98.00	94.68	339975.00	1.82	432.90	405.00
22	4	3	10112.00	26115.00	150.80	0	Spot (Block22, Row3, Column4)	660.19	615.00	168.34	0.03	0.25	386.00	382.45	386.00	50.71	0.00	0.13	98.00	89.00	0.00	229.00	274.19	413280.00	5.48	470.29	478.00
22	5	3	10412.00	26114.00	183.50	0	Spot (Block22, Row3, Column5)	454.75	420.00	72.37	0.03	0.16	389.00	384.14	389.00	49.83	0.01	0.13	47.00	40.00	0.00	31.00	65.75	428827.00	1.42	415.16	393.00
22	6	3	10716.00	26114.00	145.80	0	Spot (Block22, Row3, Column6)	565.11	576.00	92.78	0.01	0.16	391.00	388.44	391.00	55.39	0.00	0.14	92.00	64.00	0.00	185.00	174.11	326070.00	3.19	445.90	419.00
22	7	3	11019.00	26120.00	150.90	0	Spot (Block22, Row3, Column7)	651.96	614.00	162.31	0.03	0.25	388.00	383.67	388.00	53.62	0.00	0.14	95.00	86.00	0.00	226.00	263.96	405518.00	5.00	460.44	474.00
22	8	3	11285.00	26103.00	192.50	0	Spot (Block22, Row3, Column8)	441.22	415.00	54.62	0.03	0.12	383.00	372.67	383.00	51.40	0.01	0.14	40.00	28.00	0.00	32.00	58.22	461518.00	1.33	404.50	399.50
22	1	4	9217.00	26415.00	160.15	0	Spot (Block22, Row4, Column1)	696.68	675.50	163.83	0.01	0.24	398.00	405.46	398.00	55.19	0.01	0.14	97.00	90.00	0.00	277.50	298.68	493249.00	5.28	476.79	491.50
22	2	4	9504.00	26425.00	192.30	0	Spot (Block22, Row4, Column2)	556.29	534.00	100.06	0.02	0.18	400.00	408.86	400.00	53.24	0.01	0.13	87.00	59.00	0.00	134.00	156.29	582437.00	2.77	456.59	439.50
22	3	4	9811.00	26414.00	139.95	0	Spot (Block22, Row4, Column3)	1494.47	1395.00	545.25	0.03	0.36	394.00	395.88	394.00	57.39	0.00	0.14	100.00	100.00	0.00	1001.00	1100.47	790573.00	19.14	680.90	664.00
22	4	4	10111.00	26425.00	184.00	0	Spot (Block22, Row4, Column4)	456.83	474.00	69.19	0.02	0.15	389.00	385.88	389.00	54.51	0.00	0.14	50.00	37.00	0.00	85.00	67.83	436269.00	1.30	407.03	396.00
22	5	4	10390.00	26430.00	209.15	0	Spot (Block22, Row4, Column5)	442.09	412.00	65.64	0.03	0.15	392.00	396.46	392.00	59.74	0.00	0.15	40.00	12.00	0.00	20.00	50.09	547752.00	0.76	416.30	403.00
22	6	4	10715.00	26423.00	189.50	0	Spot (Block22, Row4, Column6)	576.99	590.00	92.66	0.01	0.16	397.00	407.41	397.00	62.25	0.01	0.15	94.00	66.00	0.00	193.00	179.99	584487.00	2.72	475.45	474.00
22	7	4	11006.00	26414.00	143.90	0	Spot (Block22, Row4, Column7)	690.99	660.00	202.41	0.02	0.29	396.00	406.04	396.00	62.93	0.01	0.15	94.00	74.00	0.00	264.00	294.99	387643.00	4.53	484.64	477.00
22	8	4	11316.00	26423.00	143.30	0	Spot (Block22, Row4, Column8)	512.10	497.00	89.72	0.01	0.18	394.00	402.13	394.00	60.48	0.01	0.15	74.00	36.00	0.00	103.00	118.10	284727.00	1.82	433.57	406.00
22	1	5	9215.00	26716.00	105.30	0	Spot (Block22, Row5, Column1)	630.41	597.00	118.70	0.02	0.19	399.00	411.90	399.00	55.27	0.01	0.13	97.00	89.00	0.00	198.00	231.41	177776.00	3.95	486.05	492.00
22	2	5	9510.00	26749.00	213.20	0	Spot (Block22, Row5, Column2)	473.34	486.00	71.24	0.01	0.15	397.00	407.13	397.00	65.09	0.01	0.16	59.00	13.00	0.00	89.00	76.34	614864.00	1.02	444.39	412.00
22	3	5	9818.00	26728.00	151.50	0	Spot (Block22, Row5, Column3)	628.61	606.00	123.39	0.02	0.20	395.00	396.70	395.00	62.23	0.00	0.16	94.00	73.00	0.00	211.00	233.61	394764.00	3.73	444.41	421.00
22	4	5	10107.00	26711.00	170.75	0	Spot (Block22, Row5, Column4)	602.62	577.00	144.77	0.02	0.24	397.00	404.61	397.00	62.51	0.01	0.15	85.00	62.00	0.00	180.00	205.62	488121.00	3.17	451.74	423.00
22	5	5	10411.00	26713.00	138.45	0	Spot (Block22, Row5, Column5)	2228.25	2168.00	861.72	0.01	0.39	403.00	427.49	403.00	69.29	0.03	0.16	100.00	100.00	0.00	1765.00	1825.25	1160916.00	25.99	859.08	781.50
22	6	5	10716.00	26713.00	157.50	0	Spot (Block22, Row5, Column6)	568.11	584.00	99.05	0.01	0.17	412.00	441.58	412.00	65.37	0.03	0.15	84.00	54.00	0.00	172.00	156.11	388017.00	1.94	465.38	471.00
22	7	5	11012.00	26714.00	181.05	0	Spot (Block22, Row5, Column7)	586.20	575.00	125.62	0.01	0.21	417.00	445.35	417.00	69.12	0.03	0.16	77.00	55.00	0.00	158.00	169.20	538721.00	2.04	480.80	481.00
22	8	5	11310.00	26718.00	145.30	0	Spot (Block22, Row5, Column8)	1056.79	949.00	376.33	0.05	0.36	410.00	441.02	410.00	73.23	0.03	0.17	100.00	99.00	0.00	539.00	646.79	607654.00	8.41	608.68	607.50
22	1	6	9219.00	27013.00	169.70	0	Spot (Block22, Row6, Column1)	548.08	519.00	93.52	0.02	0.17	398.00	411.76	398.00	54.83	0.01	0.13	85.00	58.00	0.00	121.00	150.08	438462.00	2.49	464.16	477.00
22	2	6	9499.00	27026.00	133.95	0	Spot (Block22, Row6, Column2)	542.45	522.00	79.84	0.02	0.15	401.00	422.43	401.00	66.20	0.02	0.16	87.00	47.00	0.00	121.00	141.45	263086.00	1.81	468.11	465.50
22	3	6	9807.00	27019.00	146.40	0	Spot (Block22, Row6, Column3)	1019.71	990.00	311.12	0.01	0.31	401.00	421.50	401.00	69.63	0.02	0.17	100.00	98.00	0.00	589.00	618.71	598570.00	8.59	569.94	526.00
22	4	6	10128.00	27060.00	83.15	0	Spot (Block22, Row6, Column4)	535.89	521.50	92.10	0.01	0.17	409.00	438.12	409.00	70.84	0.03	0.16	80.00	40.00	0.00	112.50	126.89	88958.00	1.38	487.73	484.00
22	5	6	10415.00	27012.00	139.15	0	Spot (Block22, Row6, Column5)	2130.94	1995.00	775.68	0.03	0.36	426.00	453.18	426.00	72.58	0.03	0.16	100.00	100.00	0.00	1569.00	1704.94	1112353.00	23.12	882.76	781.00
22	6	6	10701.00	27014.00	185.90	0	Spot (Block22, Row6, Column6)	526.69	496.00	89.35	0.03	0.17	460.00	460.28	460.00	72.76	0.00	0.16	34.00	21.00	0.00	36.00	66.69	511419.00	0.91	495.12	491.50
22	7	6	11014.00	27012.00	147.70	0	Spot (Block22, Row6, Column7)	892.84	825.00	266.93	0.03	0.30	478.00	465.81	478.00	73.93	0.01	0.16	92.00	86.00	0.00	347.00	414.84	528562.00	5.78	587.40	590.50
22	8	6	11322.00	27014.00	147.60	0	Spot (Block22, Row6, Column8)	1085.43	1036.50	355.45	0.02	0.33	477.00	464.70	477.00	78.60	0.01	0.17	99.00	97.00	0.00	559.50	608.43	644748.00	7.90	631.56	599.00
22	1	7	9206.00	27318.00	178.65	0	Spot (Block22, Row7, Column1)	537.72	517.00	77.47	0.02	0.14	399.00	411.97	399.00	62.71	0.01	0.15	85.00	46.00	0.00	118.00	138.72	481260.00	2.01	449.63	438.00
22	2	7	9510.00	27317.00	147.00	-50	Spot (Block22, Row7, Column2)	466.90	474.00	68.25	0.01	0.15	406.00	432.59	406.00	66.75	0.03	0.15	50.00	11.00	0.00	68.00	60.90	274073.00	0.51	453.95	426.00
22	3	7	9830.00	27303.00	159.00	0	Spot (Block22, Row7, Column3)	498.24	497.00	62.76	0.00	0.13	426.00	451.10	426.00	71.72	0.02	0.16	49.00	14.00	0.00	71.00	72.24	347772.00	0.66	480.19	490.00
22	4	7	10128.00	27332.00	217.55	0	Spot (Block22, Row7, Column4)	516.19	493.00	93.71	0.02	0.18	474.00	461.45	474.00	75.28	0.01	0.16	32.00	13.00	0.00	19.00	42.19	698926.00	0.73	490.47	491.50
22	5	7	10411.00	27321.00	190.35	0	Spot (Block22, Row7, Column5)	626.87	605.00	116.89	0.02	0.19	484.00	477.21	484.00	75.45	0.01	0.16	70.00	39.00	0.00	121.00	142.87	641919.00	1.98	516.11	502.00
22	6	7	10697.00	27326.00	212.75	0	Spot (Block22, Row7, Column6)	563.67	584.00	95.42	0.02	0.17	485.00	480.98	485.00	78.02	0.00	0.16	53.00	16.00	0.00	99.00	78.67	727130.00	1.06	521.03	498.00
22	7	7	11005.00	27320.00	142.45	0	Spot (Block22, Row7, Column7)	1012.55	953.00	264.12	0.03	0.26	488.00	481.27	488.00	76.42	0.01	0.16	100.00	94.00	0.00	465.00	524.55	559942.00	6.95	680.83	646.00
22	8	7	11307.00	27323.00	161.15	0	Spot (Block22, Row7, Column8)	966.20	969.00	247.79	0.00	0.26	483.00	471.02	483.00	79.69	0.01	0.17	97.00	94.00	0.00	486.00	483.20	697598.00	6.21	658.27	624.00
22	1	8	9209.00	27616.00	129.85	0	Spot (Block22, Row8, Column1)	7866.61	5989.00	7131.50	0.12	0.91	401.00	420.34	401.00	78.87	0.02	0.19	100.00	100.00	0.00	5588.00	7465.61	3563575.00	94.41	2917.32	2785.00
22	2	8	9490.00	27622.00	234.75	0	Spot (Block22, Row8, Column2)	502.09	496.00	77.81	0.01	0.15	412.00	440.48	412.00	72.90	0.03	0.17	63.00	25.00	0.00	84.00	90.09	797318.00	0.85	456.64	480.00
22	3	8	9811.00	27619.00	144.85	0	Spot (Block22, Row8, Column3)	877.28	816.00	231.64	0.03	0.26	480.00	465.19	480.00	73.50	0.01	0.16	98.00	90.00	0.00	336.00	397.28	502684.00	5.61	567.50	539.00
22	4	8	10130.00	27612.00	139.75	0	Spot (Block22, Row8, Column4)	586.27	583.00	113.94	0.00	0.19	484.00	474.91	484.00	77.72	0.01	0.16	58.00	28.00	0.00	99.00	102.27	309548.00	1.43	529.97	498.00
22	5	8	10411.00	27617.00	147.00	-50	Spot (Block22, Row8, Column5)	552.96	527.00	96.47	0.02	0.17	484.00	481.01	484.00	80.61	0.00	0.17	42.00	13.00	0.00	43.00	68.96	326246.00	0.89	535.83	506.00
22	6	8	10714.00	27613.00	151.90	0	Spot (Block22, Row8, Column6)	724.29	686.00	150.90	0.02	0.21	485.00	480.02	485.00	75.46	0.00	0.16	92.00	63.00	0.00	201.00	239.29	459197.00	3.24	554.75	516.00
22	7	8	11020.00	27612.00	133.75	0	Spot (Block22, Row8, Column7)	764.64	750.00	141.09	0.01	0.18	488.00	481.35	488.00	75.10	0.01	0.16	98.00	83.00	0.00	262.00	276.64	365496.00	3.77	591.76	582.00
22	8	8	11319.00	27607.00	123.80	0	Spot (Block22, Row8, Column8)	938.85	907.00	210.22	0.01	0.22	483.00	471.88	483.00	78.78	0.01	0.17	99.00	97.00	0.00	424.00	455.85	381173.00	5.93	609.50	606.50
23	1	1	13713.00	25510.00	154.95	0	Spot (Block23, Row1, Column1)	2739.23	2534.00	1467.16	0.03	0.54	65.00	64.38	65.00	14.80	0.00	0.23	100.00	100.00	0.00	2469.00	2674.23	1810628.00	180.70	552.24	471.50
23	2	1	14023.00	25509.00	147.00	-50	Spot (Block23, Row1, Column2)	66.77	69.00	11.37	0.01	0.17	63.00	61.96	63.00	12.99	0.01	0.21	21.00	0.00	0.00	6.00	3.77	39193.00	0.37	64.35	68.00
23	3	1	14323.00	25509.00	147.00	-50	Spot (Block23, Row1, Column3)	72.49	74.00	11.72	0.01	0.16	62.00	60.52	62.00	10.69	0.01	0.18	55.00	16.00	0.00	12.00	10.49	42698.00	1.12	61.00	62.50
23	4	1	14624.00	25509.00	147.00	-50	Spot (Block23, Row1, Column4)	63.64	65.00	11.31	0.01	0.18	61.00	59.62	61.00	11.83	0.01	0.20	22.00	2.00	0.00	4.00	2.64	37419.00	0.34	59.67	60.50
23	5	1	14969.00	25486.00	236.05	0	Spot (Block23, Row1, Column5)	70.45	72.00	11.19	0.01	0.16	58.00	57.47	58.00	13.20	0.00	0.23	50.00	8.00	0.00	14.00	12.45	113290.00	0.98	61.33	63.00
23	6	1	15242.00	25484.00	246.95	0	Spot (Block23, Row1, Column6)	69.73	70.00	11.26	0.00	0.16	59.00	58.41	59.00	12.37	0.00	0.21	45.00	11.00	0.00	11.00	10.73	122997.00	0.91	59.97	59.50
23	7	1	15519.00	25514.00	126.00	0	Spot (Block23, Row1, Column7)	95.16	93.00	13.91	0.01	0.15	63.00	62.54	63.00	12.54	0.00	0.20	93.00	64.00	0.00	30.00	32.16	40347.00	2.60	77.40	79.00
23	8	1	15807.00	25513.00	277.90	0	Spot (Block23, Row1, Column8)	75.84	76.00	10.50	0.00	0.14	68.00	67.20	68.00	12.82	0.01	0.19	32.00	3.00	0.00	8.00	7.84	171555.00	0.67	65.01	64.00
23	1	2	13723.00	25809.00	147.00	-50	Spot (Block23, Row2, Column1)	59.97	60.00	16.37	0.00	0.27	60.00	59.38	60.00	13.65	0.00	0.23	26.00	5.00	0.00	0.00	-0.03	35440.00	0.04	61.76	65.00
23	2	2	14023.00	25809.00	147.00	-50	Spot (Block23, Row2, Column2)	57.79	59.50	13.14	0.01	0.23	59.00	57.44	59.00	11.25	0.01	0.20	17.00	2.00	0.00	0.50	-1.21	33983.00	0.03	58.36	55.00
23	3	2	14323.00	25809.00	147.00	-50	Spot (Block23, Row2, Column3)	50.79	49.00	10.17	0.02	0.20	59.00	58.15	59.00	10.31	0.01	0.18	4.00	0.00	0.00	-10.00	-8.21	29863.00	-0.71	56.95	58.00
23	4	2	14624.00	25809.00	147.00	-50	Spot (Block23, Row2, Column4)	61.13	62.00	10.67	0.01	0.17	59.00	58.09	59.00	11.32	0.01	0.19	21.00	0.00	0.00	3.00	2.13	36006.00	0.27	60.66	62.50
23	5	2	14924.00	25809.00	147.00	-50	Spot (Block23, Row2, Column5)	60.88	61.00	10.91	0.00	0.18	58.00	56.72	58.00	12.48	0.01	0.22	20.00	1.00	0.00	3.00	2.88	35795.00	0.33	59.55	61.00
23	6	2	15224.00	25809.00	147.00	-50	Spot (Block23, Row2, Column6)	62.24	64.00	10.24	0.01	0.16	58.00	56.78	58.00	12.35	0.01	0.22	22.00	0.00	0.00	6.00	4.24	36909.00	0.44	67.72	71.00
23	7	2	15524.00	25809.00	147.00	-50	Spot (Block23, Row2, Column7)	65.56	66.00	8.64	0.00	0.13	60.00	58.40	60.00	12.50	0.01	0.21	18.00	2.00	0.00	6.00	5.56	38877.00	0.57	62.39	63.00
23	8	2	15825.00	25809.00	147.00	-50	Spot (Block23, Row2, Column8)	65.29	66.00	7.22	0.00	0.11	59.00	58.73	59.00	11.48	0.00	0.20	23.00	1.00	0.00	7.00	6.29	38715.00	0.57	61.49	61.00
23	1	3	13771.00	26163.00	211.95	0	Spot (Block23, Row3, Column1)	68.57	69.00	10.01	0.00	0.15	55.00	54.82	55.00	12.14	0.00	0.22	54.00	13.00	0.00	14.00	13.57	87701.00	1.13	56.65	57.00
23	2	3	14023.00	26108.00	147.00	-50	Spot (Block23, Row3, Column2)	55.50	59.00	10.89	0.03	0.20	55.00	54.56	55.00	12.23	0.00	0.22	10.00	0.00	0.00	4.00	0.50	32581.00	0.08	52.88	50.00
23	3	3	14323.00	26109.00	147.00	-50	Spot (Block23, Row3, Column3)	59.60	60.00	7.85	0.00	0.13	55.00	54.46	55.00	10.26	0.00	0.19	23.00	1.00	0.00	5.00	4.60	34923.00	0.50	61.60	64.00
23	4	3	14623.00	26109.00	147.00	-50	Spot (Block23, Row3, Column4)	62.95	66.00	11.98	0.02	0.19	56.00	55.55	56.00	10.95	0.00	0.20	47.00	6.00	0.00	10.00	6.95	37079.00	0.68	64.81	67.00
23	5	3	14924.00	26109.00	147.00	-50	Spot (Block23, Row3, Column5)	58.41	61.00	11.39	0.02	0.20	57.00	56.17	57.00	12.11	0.01	0.22	15.00	0.00	0.00	4.00	1.41	34404.00	0.19	54.60	58.00
23	6	3	15224.00	26109.00	147.00	-50	Spot (Block23, Row3, Column6)	61.16	62.00	9.09	0.01	0.15	58.00	57.17	58.00	11.85	0.01	0.21	16.00	0.00	0.00	4.00	3.16	36026.00	0.34	50.82	51.50
23	7	3	15524.00	26109.00	147.00	-50	Spot (Block23, Row3, Column7)	57.39	59.00	10.09	0.01	0.18	56.00	55.05	56.00	12.08	0.01	0.22	13.00	0.00	0.00	3.00	1.39	34034.00	0.19	58.17	60.00
23	8	3	15825.00	26109.00	147.00	-50	Spot (Block23, Row3, Column8)	57.38	60.00	14.19	0.02	0.25	57.00	56.26	57.00	12.60	0.01	0.22	21.00	0.00	0.00	3.00	0.38	34026.00	0.09	63.41	64.00
23	1	4	13722.00	26408.00	147.00	-50	Spot (Block23, Row4, Column1)	62.79	65.00	10.29	0.02	0.16	56.00	55.34	56.00	12.03	0.01	0.22	32.00	0.00	0.00	9.00	6.79	37106.00	0.62	65.33	65.00
23	2	4	14023.00	26408.00	147.00	-50	Spot (Block23, Row4, Column2)	56.62	58.00	9.52	0.01	0.17	55.00	54.92	55.00	12.50	0.00	0.23	13.00	0.00	0.00	3.00	1.62	33293.00	0.14	56.69	57.50
23	3	4	14310.00	26401.00	134.55	0	Spot (Block23, Row4, Column3)	77.26	77.00	10.44	0.00	0.14	55.00	54.81	55.00	10.85	0.00	0.20	85.00	52.00	0.00	22.00	22.26	37936.00	2.07	62.63	63.00
23	4	4	14623.00	26409.00	147.00	-50	Spot (Block23, Row4, Column4)	54.92	55.00	9.80	0.00	0.18	55.00	54.10	55.00	10.89	0.01	0.20	16.00	0.00	0.00	0.00	-0.08	32236.00	0.08	53.54	53.00
23	5	4	14924.00	26409.00	147.00	-50	Spot (Block23, Row4, Column5)	55.20	55.00	11.23	0.00	0.20	56.00	54.79	56.00	12.00	0.01	0.22	15.00	1.00	0.00	-1.00	-0.80	32513.00	0.03	59.56	58.00
23	6	4	15150.00	26404.00	190.90	0	Spot (Block23, Row4, Column6)	66.02	68.00	10.61	0.01	0.16	55.00	54.15	55.00	12.49	0.01	0.23	52.00	5.00	0.00	13.00	11.02	67740.00	0.95	56.88	59.00
23	7	4	15524.00	26409.00	147.00	-50	Spot (Block23, Row4, Column7)	68.38	69.00	8.69	0.00	0.13	54.00	53.37	54.00	12.88	0.01	0.24	63.00	6.00	0.00	15.00	14.38	40205.00	1.17	61.45	63.00
23	8	4	15841.00	26441.00	224.85	0	Spot (Block23, Row4, Column8)	69.70	68.00	12.84	0.01	0.18	56.00	55.03	56.00	12.00	0.01	0.22	52.00	22.00	0.00	12.00	13.70	101067.00	1.22	58.94	59.00
23	1	5	13722.00	26708.00	147.00	-50	Spot (Block23, Row5, Column1)	55.42	58.00	11.20	0.02	0.20	55.00	54.64	55.00	10.82	0.00	0.20	16.00	0.00	0.00	3.00	0.42	32972.00	0.07	52.56	53.00
23	2	5	14023.00	26708.00	147.00	-50	Spot (Block23, Row5, Column2)	57.51	57.00	15.20	0.00	0.26	54.00	53.84	54.00	12.21	0.00	0.23	33.00	7.00	0.00	3.00	3.51	33874.00	0.30	59.08	60.00
23	3	5	14308.00	26697.00	216.25	0	Spot (Block23, Row5, Column3)	63.83	65.00	10.86	0.01	0.17	54.00	53.30	54.00	12.60	0.01	0.24	43.00	5.00	0.00	11.00	9.83	85281.00	0.84	54.45	51.00
23	4	5	14623.00	26708.00	147.00	-50	Spot (Block23, Row5, Column4)	55.48	56.00	10.99	0.00	0.20	53.00	52.24	53.00	11.49	0.01	0.22	23.00	1.00	0.00	3.00	2.48	32564.00	0.28	51.87	53.00
23	5	5	14927.00	26693.00	176.20	0	Spot (Block23, Row5, Column5)	90.13	91.00	12.21	0.00	0.14	54.00	53.29	54.00	11.84	0.01	0.22	97.00	83.00	0.00	37.00	36.13	78410.00	3.11	69.19	70.00
23	6	5	15224.00	26709.00	147.00	-50	Spot (Block23, Row5, Column6)	59.46	58.00	12.10	0.01	0.20	52.00	51.82	52.00	11.58	0.00	0.22	33.00	12.00	0.00	6.00	7.46	35080.00	0.66	55.10	54.00
23	7	5	15524.00	26709.00	147.00	-50	Spot (Block23, Row5, Column7)	53.45	55.00	19.06	0.01	0.36	52.00	52.33	52.00	12.11	0.00	0.23	8.00	0.00	0.00	3.00	1.45	31484.00	0.09	56.51	60.00
23	8	5	15828.00	26710.00	152.60	0	Spot (Block23, Row5, Column8)	72.04	71.00	10.65	0.01	0.15	56.00	54.96	56.00	11.61	0.01	0.21	64.00	24.00	0.00	15.00	16.04	46032.00	1.47	61.38	62.00
23	1	6	13722.00	27008.00	147.00	-50	Spot (Block23, Row6, Column1)	59.64	60.00	8.99	0.00	0.15	55.00	54.53	55.00	11.75	0.00	0.22	22.00	0.00	0.00	5.00	4.64	35429.00	0.44	55.59	56.00
23	2	6	14023.00	27008.00	147.00	-50	Spot (Block23, Row6, Column2)	56.24	57.00	11.46	0.01	0.20	54.00	53.37	54.00	11.74	0.01	0.22	24.00	1.00	0.00	3.00	2.24	33405.00	0.24	58.05	56.00
23	3	6	14323.00	27008.00	147.00	-50	Spot (Block23, Row6, Column3)	59.86	61.00	12.29	0.01	0.21	57.00	55.36	57.00	12.97	0.01	0.23	20.00	2.00	0.00	4.00	2.86	35258.00	0.35	61.95	61.00
23	4	6	14623.00	27008.00	147.00	-50	Spot (Block23, Row6, Column4)	56.35	58.00	11.99	0.01	0.21	56.00	55.32	56.00	10.99	0.01	0.20	24.00	0.00	0.00	2.00	0.35	33078.00	0.09	57.66	58.00
23	5	6	14924.00	27042.00	132.75	0	Spot (Block23, Row6, Column5)	81.67	82.00	15.03	0.00	0.18	56.00	55.13	56.00	10.54	0.01	0.19	82.00	61.00	0.00	26.00	25.67	38550.00	2.52	64.12	66.00
23	6	6	15224.00	27008.00	147.00	-50	Spot (Block23, Row6, Column6)	54.13	53.00	9.68	0.01	0.18	56.00	55.89	56.00	10.57	0.00	0.19	12.00	0.00	0.00	-3.00	-1.87	31830.00	-0.17	52.30	52.00
23	7	6	15524.00	27008.00	147.00	-50	Spot (Block23, Row6, Column7)	63.36	66.00	11.84	0.02	0.19	58.00	56.12	58.00	11.24	0.01	0.20	36.00	0.00	0.00	8.00	5.36	37380.00	0.64	54.94	57.00
23	8	6	15824.00	27009.00	147.00	-50	Spot (Block23, Row6, Column8)	64.14	66.00	8.47	0.01	0.13	58.00	56.61	58.00	11.04	0.01	0.20	30.00	0.00	0.00	8.00	6.14	37713.00	0.68	60.13	60.00
23	1	7	13722.00	27307.00	147.00	-50	Spot (Block23, Row7, Column1)	55.03	54.00	8.27	0.01	0.15	56.00	56.12	56.00	15.18	0.00	0.27	1.00	0.00	0.00	-2.00	-0.97	32745.00	-0.07	58.02	57.00
23	2	7	14039.00	27309.00	215.05	0	Spot (Block23, Row7, Column2)	65.40	66.00	10.58	0.00	0.16	54.00	53.19	54.00	11.39	0.01	0.21	53.00	15.00	0.00	12.00	11.40	86591.00	1.07	57.82	59.00
23	3	7	14323.00	27308.00	147.00	-50	Spot (Block23, Row7, Column3)	50.57	48.00	12.20	0.02	0.24	56.00	55.24	56.00	12.62	0.01	0.23	11.00	0.00	0.00	-8.00	-5.43	29987.00	-0.37	55.94	57.00
23	4	7	14623.00	27308.00	147.00	-50	Spot (Block23, Row7, Column4)	56.85	57.00	7.92	0.00	0.14	54.00	53.47	54.00	11.98	0.00	0.22	14.00	0.00	0.00	3.00	2.85	33541.00	0.28	53.46	53.50
23	5	7	14923.00	27308.00	147.00	-50	Spot (Block23, Row7, Column5)	60.72	60.00	9.12	0.01	0.15	55.00	54.89	55.00	11.43	0.00	0.21	24.00	4.00	0.00	5.00	5.72	35583.00	0.51	55.54	56.00
23	6	7	15224.00	27308.00	147.00	-50	Spot (Block23, Row7, Column6)	56.87	58.00	7.31	0.01	0.13	56.00	55.88	56.00	10.66	0.00	0.19	6.00	0.00	0.00	2.00	0.87	33324.00	0.09	56.59	57.00
23	7	7	15570.00	27304.00	180.80	0	Spot (Block23, Row7, Column7)	73.26	74.00	9.41	0.00	0.13	58.00	57.49	58.00	10.32	0.00	0.18	70.00	30.00	0.00	16.00	15.26	67252.00	1.53	63.27	65.00
23	8	7	15824.00	27308.00	147.00	-50	Spot (Block23, Row7, Column8)	59.38	62.00	13.12	0.02	0.22	59.00	58.28	59.00	10.83	0.01	0.19	24.00	1.00	0.00	3.00	0.38	35035.00	0.10	57.25	57.00
23	1	8	13711.00	27623.00	141.60	0	Spot (Block23, Row8, Column1)	4005.65	3228.50	4177.32	0.09	1.04	59.00	59.61	59.00	16.70	0.00	0.28	100.00	100.00	0.00	3169.50	3946.65	2179072.00	236.26	832.39	564.50
23	2	8	14022.00	27607.00	147.00	-50	Spot (Block23, Row8, Column2)	51.76	49.00	13.34	0.02	0.26	57.00	56.75	57.00	14.93	0.00	0.26	9.00	0.00	0.00	-8.00	-5.24	30851.00	-0.33	54.88	56.00
23	3	8	14323.00	27607.00	147.00	-50	Spot (Block23, Row8, Column3)	67.33	69.00	13.17	0.01	0.20	56.00	54.54	56.00	12.06	0.01	0.22	50.00	16.00	0.00	13.00	11.33	40127.00	1.06	63.38	65.00
23	4	8	14623.00	27608.00	147.00	-50	Spot (Block23, Row8, Column4)	57.86	58.00	9.52	0.00	0.16	55.00	53.98	55.00	11.50	0.01	0.21	19.00	1.00	0.00	3.00	2.86	34253.00	0.34	62.56	62.00
23	5	8	14923.00	27608.00	147.00	-50	Spot (Block23, Row8, Column5)	62.80	65.00	9.81	0.01	0.16	56.00	55.41	56.00	11.22	0.00	0.20	35.00	2.00	0.00	9.00	6.80	36991.00	0.66	61.46	62.00
23	6	8	15223.00	27608.00	147.00	-50	Spot (Block23, Row8, Column6)	63.86	66.00	10.89	0.01	0.17	56.00	54.95	56.00	10.51	0.01	0.19	46.00	5.00	0.00	10.00	7.86	37483.00	0.85	55.52	57.00
23	7	8	15524.00	27608.00	147.00	-50	Spot (Block23, Row8, Column7)	62.97	63.00	9.68	0.00	0.15	57.00	56.27	57.00	11.07	0.01	0.20	31.00	3.00	0.00	6.00	5.97	37026.00	0.61	57.10	56.50
23	8	8	15824.00	27608.00	133.60	0	Spot (Block23, Row8, Column8)	179.15	188.50	32.11	0.02	0.18	61.00	59.39	61.00	11.39	0.01	0.19	100.00	100.00	0.00	127.50	118.15	85990.00	10.52	94.18	95.00
24	1	1	18219.00	25507.00	153.50	0	Spot (Block24, Row1, Column1)	2664.26	2227.00	1297.26	0.08	0.49	188.00	188.57	188.00	19.89	0.00	0.11	100.00	100.00	0.00	2039.00	2476.26	1718448.00	124.48	777.14	665.00
24	2	1	18512.00	25514.00	189.50	0	Spot (Block24, Row1, Column2)	271.59	276.00	47.47	0.01	0.17	184.00	184.41	184.00	17.77	0.00	0.10	96.00	83.00	0.00	92.00	87.59	274854.00	4.91	202.40	203.00
24	3	1	18817.00	25502.00	241.50	0	Spot (Block24, Row1, Column3)	209.67	204.00	27.20	0.01	0.13	184.00	183.25	184.00	14.87	0.00	0.08	62.00	30.00	0.00	20.00	25.67	353079.00	1.78	191.34	190.00
24	4	1	19109.00	25511.00	182.90	0	Spot (Block24, Row1, Column4)	259.18	261.00	37.71	0.00	0.15	185.00	184.23	185.00	15.02	0.00	0.08	97.00	86.00	0.00	76.00	74.18	244411.00	4.99	210.29	209.00
24	5	1	19409.00	25498.00	173.20	0	Spot (Block24, Row1, Column5)	254.60	256.00	47.54	0.00	0.19	184.00	184.01	184.00	16.83	0.00	0.09	91.00	70.00	0.00	72.00	70.60	212593.00	4.19	205.01	203.00
24	6	1	19721.00	25513.00	165.40	0	Spot (Block24, Row1, Column6)	358.75	336.50	88.82	0.03	0.25	184.00	184.17	184.00	16.94	0.00	0.09	100.00	98.00	0.00	152.50	174.75	271935.00	10.30	244.72	237.00
24	7	1	20030.00	25506.00	118.80	0	Spot (Block24, Row1, Column7)	344.17	328.00	53.38	0.02	0.16	185.00	185.04	185.00	16.31	0.00	0.09	100.00	100.00	0.00	143.00	159.17	127343.00	9.76	249.79	265.00
24	8	1	20329.00	25496.00	201.25	0	Spot (Block24, Row1, Column8)	221.16	220.00	17.74	0.00	0.08	185.00	185.44	185.00	16.04	0.00	0.09	89.00	55.00	0.00	35.00	36.16	254558.00	2.23	198.51	199.00
24	1	2	18214.00	25811.00	147.00	-50	Spot (Block24, Row2, Column1)	208.99	207.00	18.70	0.00	0.09	185.00	184.46	185.00	18.16	0.00	0.10	57.00	20.00	0.00	22.00	23.99	123302.00	1.35	205.69	202.00
24	2	2	18522.00	25808.00	188.20	0	Spot (Block24, Row2, Column2)	212.79	209.00	26.21	0.01	0.12	183.00	181.89	183.00	15.72	0.00	0.09	72.00	36.00	0.00	26.00	29.79	213004.00	1.97	187.15	189.00
24	3	2	18806.00	25798.00	221.85	0	Spot (Block24, Row2, Column3)	219.19	219.00	19.34	0.00	0.09	184.00	183.34	184.00	14.32	0.00	0.08	87.00	67.00	0.00	35.00	35.19	308395.00	2.50	194.01	194.00
24	4	2	19115.00	25807.00	199.85	0	Spot (Block24, Row2, Column4)	223.24	217.00	22.09	0.01	0.10	184.00	183.02	184.00	14.20	0.00	0.08	92.00	62.00	0.00	33.00	39.24	253372.00	2.83	198.51	199.00
24	5	2	19424.00	25809.00	245.55	0	Spot (Block24, Row2, Column5)	210.80	211.00	17.54	0.00	0.08	183.00	181.05	183.00	15.04	0.00	0.08	78.00	44.00	0.00	28.00	27.80	368053.00	1.98	187.51	189.00
24	6	2	19693.00	25804.00	201.20	0	Spot (Block24, Row2, Column6)	207.27	207.00	17.20	0.00	0.08	185.00	185.34	185.00	17.24	0.00	0.09	62.00	16.00	0.00	22.00	22.27	237942.00	1.27	197.17	197.00
24	7	2	20014.00	25805.00	212.40	0	Spot (Block24, Row2, Column7)	211.52	210.00	19.98	0.00	0.09	181.00	181.41	181.00	17.14	0.00	0.09	75.00	34.00	0.00	29.00	30.52	273067.00	1.76	193.77	193.00
24	8	2	20332.00	25764.00	149.55	0	Spot (Block24, Row2, Column8)	199.36	202.00	14.87	0.01	0.07	183.00	182.07	183.00	16.73	0.00	0.09	55.00	9.00	0.00	19.00	16.36	122205.00	1.03	185.64	187.50
24	1	3	18219.00	26116.00	215.15	0	Spot (Block24, Row3, Column1)	226.46	214.00	39.66	0.02	0.18	187.00	186.26	187.00	15.06	0.00	0.08	69.00	44.00	0.00	27.00	39.46	299833.00	2.67	191.68	190.00
24	2	3	18521.00	26121.00	260.70	0	Spot (Block24, Row3, Column2)	206.76	205.00	15.59	0.00	0.08	186.00	184.95	186.00	15.92	0.00	0.09	59.00	22.00	0.00	19.00	20.76	408151.00	1.37	194.29	195.00
24	3	3	18812.00	26105.00	192.45	0	Spot (Block24, Row3, Column3)	229.65	220.00	27.26	0.02	0.12	187.00	186.76	187.00	16.26	0.00	0.09	87.00	52.00	0.00	33.00	42.65	239754.00	2.64	202.48	202.00
24	4	3	19118.00	26111.00	153.75	0	Spot (Block24, Row3, Column4)	410.44	391.00	100.89	0.02	0.25	188.00	187.79	188.00	16.41	0.00	0.09	100.00	99.00	0.00	203.00	222.44	266786.00	13.57	247.11	250.50
24	5	3	19400.00	26103.00	286.60	0	Spot (Block24, Row3, Column5)	195.29	196.00	17.39	0.00	0.09	185.00	185.28	185.00	16.64	0.00	0.09	35.00	7.00	0.00	11.00	10.29	468897.00	0.60	183.34	185.00
24	6	3	19715.00	26111.00	147.00	-50	Spot (Block24, Row3, Column6)	194.14	191.00	18.12	0.01	0.09	186.00	186.14	186.00	15.61	0.00	0.08	27.00	9.00	0.00	5.00	8.14	113961.00	0.51	198.72	199.00
24	7	3	20026.00	26115.00	177.95	0	Spot (Block24, Row3, Column7)	235.34	231.00	24.07	0.01	0.10	186.00	185.34	186.00	17.53	0.00	0.09	94.00	63.00	0.00	45.00	49.34	207801.00	2.85	203.82	202.00
24	8	3	20316.00	26111.00	147.00	-50	Spot (Block24, Row3, Column8)	202.18	203.00	15.56	0.00	0.08	185.00	184.38	185.00	17.02	0.00	0.09	50.00	10.00	0.00	18.00	17.18	118678.00	1.05	194.87	196.50
24	1	4	18221.00	26409.00	148.90	0	Spot (Block24, Row4, Column1)	438.51	383.00	131.87	0.06	0.30	191.00	190.85	191.00	17.31	0.00	0.09	100.00	99.00	0.00	192.00	247.51	265297.00	14.30	261.65	264.00
24	2	4	18521.00	26406.00	209.30	0	Spot (Block24, Row4, Column2)	225.56	221.00	29.31	0.01	0.13	192.00	193.11	192.00	18.98	0.00	0.10	78.00	30.00	0.00	29.00	33.56	282401.00	1.71	206.07	204.00
24	3	4	18819.00	26411.00	144.85	0	Spot (Block24, Row4, Column3)	1171.86	1144.00	501.13	0.01	0.43	193.00	194.66	193.00	19.63	0.00	0.10	100.00	100.00	0.00	951.00	978.86	671478.00	49.79	424.87	371.00
24	4	4	19102.00	26426.00	183.45	0	Spot (Block24, Row4, Column4)	217.03	213.00	24.29	0.01	0.11	192.00	192.04	192.00	18.52	0.00	0.10	57.00	19.00	0.00	21.00	25.03	204443.00	1.35	202.45	201.00
24	5	4	19425.00	26418.00	124.95	0	Spot (Block24, Row4, Column5)	245.21	235.00	44.97	0.02	0.18	189.00	189.20	189.00	16.95	0.00	0.09	94.00	68.00	0.00	46.00	56.21	101762.00	3.30	207.98	207.00
24	6	4	19727.00	26420.00	198.50	0	Spot (Block24, Row4, Column6)	217.05	214.00	16.75	0.01	0.08	187.00	187.06	187.00	14.20	0.00	0.08	88.00	46.00	0.00	27.00	30.05	241792.00	2.11	201.52	202.00
24	7	4	20018.00	26424.00	174.35	0	Spot (Block24, Row4, Column7)	251.45	247.00	35.47	0.01	0.14	185.00	185.44	185.00	14.69	0.00	0.08	96.00	82.00	0.00	62.00	66.45	213482.00	4.49	208.07	207.00
24	8	4	20302.00	26415.00	148.10	0	Spot (Block24, Row4, Column8)	250.22	251.50	26.12	0.00	0.10	184.00	183.75	184.00	14.61	0.00	0.08	99.00	90.00	0.00	67.50	66.22	149129.00	4.55	214.54	213.00
24	1	5	18213.00	26715.00	112.85	0	Spot (Block24, Row5, Column1)	288.42	286.00	44.85	0.00	0.16	190.00	189.66	190.00	17.41	0.00	0.09	98.00	90.00	0.00	96.00	98.42	96044.00	5.67	227.84	218.50
24	2	5	18512.00	26737.00	168.30	0	Spot (Block24, Row5, Column2)	234.55	233.00	20.89	0.00	0.09	195.00	194.40	195.00	16.84	0.00	0.09	86.00	56.00	0.00	38.00	39.55	184828.00	2.38	211.54	210.00
24	3	5	18785.00	26765.00	132.60	0	Spot (Block24, Row5, Column3)	238.20	237.00	31.32	0.00	0.13	198.00	198.52	198.00	18.70	0.00	0.09	76.00	50.00	0.00	39.00	40.20	113620.00	2.12	208.08	209.00
24	4	5	19113.00	26711.00	177.60	0	Spot (Block24, Row5, Column4)	284.80	288.00	52.32	0.00	0.18	194.00	194.27	194.00	18.24	0.00	0.09	93.00	80.00	0.00	94.00	90.80	250906.00	4.96	213.48	209.50
24	5	5	19418.00	26708.00	145.40	0	Spot (Block24, Row5, Column5)	1074.73	1002.00	423.43	0.03	0.39	193.00	194.01	193.00	18.25	0.00	0.09	100.00	100.00	0.00	809.00	881.73	617971.00	48.26	413.22	370.00
24	6	5	19714.00	26696.00	219.15	0	Spot (Block24, Row5, Column6)	217.90	214.00	23.75	0.01	0.11	192.00	192.12	192.00	16.38	0.00	0.09	62.00	30.00	0.00	22.00	25.90	299617.00	1.57	195.46	195.00
24	7	5	20003.00	26691.00	216.65	0	Spot (Block24, Row5, Column7)	209.49	206.00	19.86	0.01	0.09	189.00	189.02	189.00	13.90	0.00	0.07	63.00	23.00	0.00	17.00	20.49	281138.00	1.47	193.60	193.00
24	8	5	20323.00	26698.00	165.35	0	Spot (Block24, Row5, Column8)	286.69	282.00	49.54	0.01	0.17	184.00	184.15	184.00	13.10	0.00	0.07	99.00	98.00	0.00	98.00	102.69	216738.00	7.83	214.21	212.00
24	1	6	18225.00	27032.00	195.65	0	Spot (Block24, Row6, Column1)	224.94	223.00	18.81	0.00	0.08	190.00	190.15	190.00	15.04	0.00	0.08	86.00	55.00	0.00	33.00	34.94	243832.00	2.31	205.15	204.50
24	2	6	18519.00	27001.00	244.80	0	Spot (Block24, Row6, Column2)	221.26	219.00	19.24	0.00	0.09	196.00	196.45	196.00	15.51	0.00	0.08	67.00	32.00	0.00	23.00	25.26	383437.00	1.60	207.39	205.00
24	3	6	18812.00	27006.00	152.90	0	Spot (Block24, Row6, Column3)	533.85	538.50	164.63	0.00	0.31	198.00	198.96	198.00	17.53	0.00	0.09	100.00	100.00	0.00	340.50	335.85	340598.00	19.11	289.90	289.00
24	4	6	19122.00	27022.00	192.20	0	Spot (Block24, Row6, Column4)	238.20	231.00	25.31	0.01	0.11	198.00	198.81	198.00	18.53	0.00	0.09	79.00	43.00	0.00	33.00	40.20	248686.00	2.13	211.95	210.00
24	5	6	19420.00	27008.00	145.10	0	Spot (Block24, Row6, Column5)	623.10	589.50	203.51	0.02	0.33	194.00	194.83	194.00	18.63	0.00	0.10	100.00	100.00	0.00	395.50	429.10	356416.00	22.99	303.99	282.00
24	6	6	19724.00	27008.00	224.50	0	Spot (Block24, Row6, Column6)	214.10	212.00	20.70	0.00	0.10	193.00	193.51	193.00	15.17	0.00	0.08	61.00	19.00	0.00	19.00	21.10	310233.00	1.36	200.04	198.00
24	7	6	20018.00	27005.00	178.30	0	Spot (Block24, Row6, Column7)	273.45	282.00	34.22	0.01	0.13	188.00	188.35	188.00	14.47	0.00	0.08	100.00	97.00	0.00	94.00	85.45	243919.00	5.88	219.60	218.00
24	8	6	20329.00	27016.00	176.20	0	Spot (Block24, Row6, Column8)	271.18	283.00	38.56	0.02	0.14	185.00	184.17	185.00	13.82	0.00	0.08	97.00	93.00	0.00	98.00	86.18	235384.00	6.30	206.23	205.00
24	1	7	18219.00	27306.00	261.35	0	Spot (Block24, Row7, Column1)	206.95	207.00	13.63	0.00	0.07	193.00	193.63	193.00	21.23	0.00	0.11	29.00	2.00	0.00	14.00	13.95	410801.00	0.63	196.47	195.00
24	2	7	18511.00	27339.00	262.90	0	Spot (Block24, Row7, Column2)	207.90	207.00	15.50	0.00	0.07	194.00	194.10	194.00	14.38	0.00	0.07	46.00	16.00	0.00	13.00	13.90	416831.00	0.96	196.89	196.00
24	3	7	18792.00	27310.00	194.05	0	Spot (Block24, Row7, Column3)	216.92	214.00	27.52	0.01	0.13	198.00	200.48	198.00	17.13	0.01	0.09	46.00	10.00	0.00	16.00	18.92	230806.00	0.96	211.70	203.00
24	4	7	19084.00	27342.00	123.45	0	Spot (Block24, Row7, Column4)	247.41	244.00	21.83	0.01	0.09	200.00	201.37	200.00	17.97	0.00	0.09	92.00	63.00	0.00	44.00	47.41	100449.00	2.56	223.09	220.00
24	5	7	19412.00	27306.00	171.65	0	Spot (Block24, Row7, Column5)	238.44	237.00	26.38	0.00	0.11	194.00	194.71	194.00	19.40	0.00	0.10	80.00	54.00	0.00	43.00	44.44	195995.00	2.25	212.26	209.00
24	6	7	19718.00	27317.00	255.35	0	Spot (Block24, Row7, Column6)	214.86	215.00	18.56	0.00	0.09	189.00	189.37	189.00	14.72	0.00	0.08	75.00	40.00	0.00	26.00	25.86	405661.00	1.73	199.46	198.00
24	7	7	20014.00	27312.00	167.15	0	Spot (Block24, Row7, Column7)	272.16	277.00	36.04	0.01	0.13	188.00	188.08	188.00	14.16	0.00	0.08	99.00	95.00	0.00	89.00	84.16	211199.00	5.94	213.07	212.00
24	8	7	20297.00	27311.00	228.05	0	Spot (Block24, Row7, Column8)	215.84	215.00	22.76	0.00	0.11	186.00	186.72	186.00	15.69	0.00	0.08	71.00	45.00	0.00	29.00	29.84	322890.00	1.86	195.47	193.00
24	1	8	18208.00	27613.00	140.95	0	Spot (Block24, Row8, Column1)	5472.08	4391.00	4894.28	0.10	0.89	193.00	196.12	193.00	29.98	0.01	0.15	100.00	100.00	0.00	4198.00	5279.08	2938507.00	175.99	1300.61	892.00
24	2	8	18523.00	27613.00	184.30	0	Spot (Block24, Row8, Column2)	232.36	224.00	30.31	0.02	0.13	193.00	196.43	193.00	28.43	0.01	0.14	55.00	22.00	0.00	31.00	39.36	221209.00	1.26	206.58	207.50
24	3	8	18805.00	27606.00	148.35	0	Spot (Block24, Row8, Column3)	282.80	291.00	27.96	0.01	0.10	197.00	197.79	197.00	15.65	0.00	0.08	97.00	92.00	0.00	94.00	85.80	169678.00	5.43	231.45	224.00
24	4	8	19107.00	27596.00	179.75	0	Spot (Block24, Row8, Column4)	229.38	230.00	16.81	0.00	0.07	197.00	197.39	197.00	17.38	0.00	0.09	80.00	45.00	0.00	33.00	32.38	208280.00	1.84	212.50	212.50
24	5	8	19396.00	27613.00	221.15	0	Spot (Block24, Row8, Column5)	222.62	218.00	22.38	0.01	0.10	191.00	190.92	191.00	16.96	0.00	0.09	76.00	37.00	0.00	27.00	31.62	311446.00	1.87	200.30	202.00
24	6	8	19715.00	27610.00	147.00	-50	Spot (Block24, Row8, Column6)	211.79	212.00	26.80	0.00	0.13	187.00	186.81	187.00	14.57	0.00	0.08	68.00	35.00	0.00	25.00	24.79	125590.00	1.71	210.86	212.00
24	7	8	20013.00	27601.00	164.50	0	Spot (Block24, Row8, Column7)	276.41	287.00	34.20	0.02	0.12	189.00	189.19	189.00	14.25	0.00	0.08	99.00	94.00	0.00	98.00	87.41	207859.00	6.12	219.42	216.00
24	8	8	20325.00	27604.00	131.35	0	Spot (Block24, Row8, Column8)	375.88	382.50	55.04	0.01	0.15	187.00	186.95	187.00	16.38	0.00	0.09	100.00	100.00	0.00	195.50	188.88	174409.00	11.53	255.73	259.00
25	1	1	4715.00	30014.00	149.30	0	Spot (Block25, Row1, Column1)	3023.69	2697.00	1597.38	0.05	0.53	52.00	53.97	52.00	16.05	0.02	0.30	100.00	100.00	0.00	2645.00	2971.69	1835378.00	185.05	636.92	452.00
25	2	1	5069.00	30028.00	147.00	-50	Spot (Block25, Row1, Column2)	52.72	53.00	6.60	0.00	0.13	51.00	51.64	51.00	10.60	0.01	0.21	8.00	0.00	0.00	2.00	1.72	31104.00	0.10	54.24	55.00
25	3	1	5370.00	30028.00	147.00	-50	Spot (Block25, Row1, Column3)	46.90	45.00	8.45	0.02	0.18	50.00	49.99	50.00	10.10	0.00	0.20	6.00	0.00	0.00	-5.00	-3.10	27719.00	-0.31	49.37	49.00
25	4	1	5670.00	30028.00	147.00	-50	Spot (Block25, Row1, Column4)	53.91	54.00	7.37	0.00	0.14	50.00	50.52	50.00	9.61	0.00	0.19	21.00	2.00	0.00	4.00	3.91	31754.00	0.35	51.98	52.00
25	5	1	5970.00	30029.00	147.00	-50	Spot (Block25, Row1, Column5)	46.91	46.00	7.67	0.01	0.16	51.00	51.20	51.00	9.66	0.00	0.19	6.00	0.00	0.00	-5.00	-4.09	27675.00	-0.44	47.33	44.00
25	6	1	6270.00	30029.00	147.00	-50	Spot (Block25, Row1, Column6)	55.83	54.00	10.23	0.01	0.18	50.00	50.55	50.00	9.53	0.00	0.19	34.00	13.00	0.00	4.00	5.83	32884.00	0.55	55.93	56.00
25	7	1	6571.00	30029.00	147.00	-50	Spot (Block25, Row1, Column7)	56.78	57.00	7.58	0.00	0.13	53.00	52.89	53.00	9.71	0.00	0.18	24.00	1.00	0.00	4.00	3.78	33388.00	0.40	51.93	52.50
25	8	1	6810.00	29973.00	200.05	0	Spot (Block25, Row1, Column8)	62.74	63.00	7.61	0.00	0.12	54.00	53.50	54.00	9.30	0.00	0.17	48.00	7.00	0.00	9.00	8.74	71274.00	0.99	55.38	56.00
25	1	2	4853.00	30337.00	198.45	0	Spot (Block25, Row2, Column1)	57.69	58.00	8.50	0.00	0.15	50.00	50.96	50.00	11.56	0.01	0.23	34.00	1.00	0.00	8.00	7.69	64384.00	0.58	51.73	52.00
25	2	2	5069.00	30328.00	147.00	-50	Spot (Block25, Row2, Column2)	54.32	55.00	9.02	0.01	0.17	50.00	49.68	50.00	9.03	0.00	0.18	32.00	3.00	0.00	5.00	4.32	31996.00	0.51	47.85	49.00
25	3	2	5369.00	30328.00	147.00	-50	Spot (Block25, Row2, Column3)	47.96	47.00	7.16	0.01	0.15	48.00	48.68	48.00	9.84	0.01	0.20	10.00	1.00	0.00	-1.00	-0.04	28296.00	-0.07	49.34	48.00
25	4	2	5670.00	30328.00	147.00	-50	Spot (Block25, Row2, Column4)	52.01	51.00	9.42	0.01	0.18	50.00	50.42	50.00	9.63	0.00	0.19	25.00	1.00	0.00	1.00	2.01	30687.00	0.17	49.79	50.00
25	5	2	5970.00	30328.00	147.00	-50	Spot (Block25, Row2, Column5)	50.83	51.00	7.65	0.00	0.15	52.00	52.20	52.00	9.13	0.00	0.17	9.00	0.00	0.00	-1.00	-1.17	29990.00	-0.15	52.17	51.50
25	6	2	6270.00	30328.00	147.00	-50	Spot (Block25, Row2, Column6)	48.03	49.00	8.69	0.01	0.18	52.00	51.52	52.00	9.45	0.00	0.18	4.00	0.00	0.00	-3.00	-3.97	28292.00	-0.37	48.41	47.00
25	7	2	6571.00	30329.00	147.00	-50	Spot (Block25, Row2, Column7)	48.73	48.00	8.97	0.01	0.18	51.00	51.39	51.00	10.32	0.00	0.20	7.00	0.00	0.00	-3.00	-2.27	28703.00	-0.26	49.98	50.00
25	8	2	6871.00	30329.00	147.00	-50	Spot (Block25, Row2, Column8)	56.02	56.00	9.98	0.00	0.18	55.00	54.57	55.00	9.95	0.00	0.18	24.00	2.00	0.00	1.00	1.02	32940.00	0.15	50.99	52.00
25	1	3	4769.00	30628.00	147.00	-50	Spot (Block25, Row3, Column1)	52.88	52.00	11.75	0.01	0.22	50.00	50.02	50.00	9.85	0.00	0.20	32.00	9.00	0.00	2.00	2.88	31199.00	0.29	50.13	48.00
25	2	3	5069.00	30628.00	147.00	-50	Spot (Block25, Row3, Column2)	51.99	54.00	10.53	0.02	0.20	49.00	49.20	49.00	9.87	0.00	0.20	33.00	3.00	0.00	5.00	2.99	30621.00	0.28	51.35	51.00
25	3	3	5369.00	30628.00	147.00	-50	Spot (Block25, Row3, Column3)	51.34	50.00	8.97	0.01	0.17	51.00	50.39	51.00	10.07	0.01	0.20	18.00	0.00	0.00	-1.00	0.34	30288.00	0.09	54.23	53.00
25	4	3	5670.00	30628.00	147.00	-50	Spot (Block25, Row3, Column4)	45.72	45.00	7.44	0.01	0.16	52.00	51.30	52.00	10.00	0.01	0.19	3.00	0.00	0.00	-7.00	-6.28	26977.00	-0.56	52.35	51.50
25	5	3	5970.00	30628.00	147.00	-50	Spot (Block25, Row3, Column5)	49.44	49.00	10.55	0.00	0.21	52.00	50.99	52.00	9.71	0.01	0.19	16.00	1.00	0.00	-3.00	-2.56	29121.00	-0.16	51.28	52.00
25	6	3	6270.00	30628.00	147.00	-50	Spot (Block25, Row3, Column6)	55.71	56.00	7.73	0.00	0.14	53.00	52.29	53.00	10.10	0.01	0.19	15.00	0.00	0.00	3.00	2.71	32699.00	0.34	56.24	56.00
25	7	3	6570.00	30628.00	147.00	-50	Spot (Block25, Row3, Column7)	60.82	63.00	12.33	0.02	0.20	54.00	53.86	54.00	10.09	0.00	0.19	45.00	12.00	0.00	9.00	6.82	35764.00	0.69	57.40	59.00
25	8	3	6871.00	30628.00	147.00	-50	Spot (Block25, Row3, Column8)	49.62	50.00	8.87	0.00	0.18	56.00	55.39	56.00	9.75	0.00	0.18	0.00	0.00	0.00	-6.00	-6.38	29129.00	-0.59	45.30	44.00
25	1	4	4769.00	30927.00	147.00	-50	Spot (Block25, Row4, Column1)	48.81	48.00	8.32	0.01	0.17	50.00	49.95	50.00	8.81	0.00	0.18	15.00	0.00	0.00	-2.00	-1.19	28749.00	-0.13	52.91	52.00
25	2	4	5069.00	30927.00	147.00	-50	Spot (Block25, Row4, Column2)	52.14	53.00	7.14	0.01	0.14	50.00	50.27	50.00	9.43	0.00	0.19	15.00	0.00	0.00	3.00	2.14	30660.00	0.20	53.14	53.00
25	3	4	5369.00	30928.00	147.00	-50	Spot (Block25, Row4, Column3)	54.49	57.00	10.60	0.02	0.19	53.00	52.88	53.00	9.17	0.00	0.17	27.00	3.00	0.00	4.00	1.49	32042.00	0.18	50.16	48.50
25	4	4	5743.00	30930.00	160.35	0	Spot (Block25, Row4, Column4)	60.43	61.00	8.76	0.00	0.14	53.00	52.33	53.00	9.81	0.01	0.19	44.00	7.00	0.00	8.00	7.43	42904.00	0.82	54.66	54.00
25	5	4	5970.00	30928.00	147.00	-50	Spot (Block25, Row4, Column5)	45.50	44.00	5.50	0.01	0.12	50.00	49.60	50.00	9.91	0.00	0.20	2.00	0.00	0.00	-6.00	-4.50	26799.00	-0.41	48.46	46.00
25	6	4	6270.00	30928.00	147.00	-50	Spot (Block25, Row4, Column6)	54.34	55.00	7.16	0.01	0.13	51.00	51.25	51.00	10.45	0.00	0.20	15.00	0.00	0.00	4.00	3.34	32004.00	0.30	53.66	54.00
25	7	4	6570.00	30928.00	147.00	-50	Spot (Block25, Row4, Column7)	51.40	52.00	8.52	0.01	0.17	54.00	53.87	54.00	9.44	0.00	0.18	6.00	0.00	0.00	-2.00	-2.60	30225.00	-0.26	53.07	54.00
25	8	4	6824.00	30910.00	192.15	0	Spot (Block25, Row4, Column8)	70.56	71.00	9.20	0.00	0.13	55.00	54.71	55.00	9.91	0.00	0.18	73.00	33.00	0.00	16.00	15.56	73591.00	1.60	60.24	60.00
25	1	5	4768.00	31227.00	147.00	-50	Spot (Block25, Row5, Column1)	55.34	56.00	6.59	0.01	0.12	52.00	51.82	52.00	8.66	0.00	0.17	20.00	0.00	0.00	4.00	3.34	32706.00	0.41	54.14	56.00
25	2	5	5069.00	31227.00	147.00	-50	Spot (Block25, Row5, Column2)	47.48	46.00	10.44	0.01	0.22	51.00	51.49	51.00	9.52	0.00	0.18	12.00	1.00	0.00	-5.00	-3.52	27963.00	-0.42	52.13	54.00
25	3	5	5369.00	31227.00	147.00	-50	Spot (Block25, Row5, Column3)	53.48	53.00	8.82	0.00	0.16	53.00	52.95	53.00	9.52	0.00	0.18	15.00	1.00	0.00	0.00	0.48	31446.00	0.06	53.79	55.00
25	4	5	5669.00	31227.00	147.00	-50	Spot (Block25, Row5, Column4)	50.37	49.00	11.87	0.01	0.24	53.00	52.43	53.00	9.39	0.00	0.18	20.00	3.00	0.00	-4.00	-2.63	29566.00	-0.22	51.70	49.00
25	5	5	5970.00	31228.00	147.00	-50	Spot (Block25, Row5, Column5)	55.51	55.00	7.96	0.00	0.14	53.00	52.13	53.00	9.54	0.01	0.18	21.00	1.00	0.00	2.00	2.51	32474.00	0.35	54.60	55.00
25	6	5	6270.00	31228.00	147.00	-50	Spot (Block25, Row5, Column6)	53.79	54.00	9.62	0.00	0.18	50.00	49.53	50.00	10.61	0.00	0.21	29.00	2.00	0.00	4.00	3.79	31684.00	0.40	51.80	52.00
25	7	5	6570.00	31228.00	147.00	-50	Spot (Block25, Row5, Column7)	46.61	44.00	10.05	0.03	0.22	50.00	49.44	50.00	10.78	0.00	0.22	11.00	0.00	0.00	-6.00	-3.39	27593.00	-0.26	46.44	44.00
25	8	5	6870.00	31228.00	147.00	-50	Spot (Block25, Row5, Column8)	52.99	54.00	10.04	0.01	0.19	52.00	52.41	52.00	10.51	0.00	0.20	18.00	1.00	0.00	2.00	0.99	31159.00	0.06	56.33	56.00
25	1	6	4768.00	31527.00	147.00	-50	Spot (Block25, Row6, Column1)	56.78	58.00	10.64	0.01	0.19	54.00	53.32	54.00	9.70	0.01	0.18	32.00	2.00	0.00	4.00	2.78	33556.00	0.36	52.85	53.00
25	2	6	5069.00	31527.00	147.00	-50	Spot (Block25, Row6, Column2)	50.41	50.00	10.47	0.00	0.21	52.00	51.87	52.00	10.04	0.00	0.19	12.00	3.00	0.00	-2.00	-1.59	29741.00	-0.15	53.54	54.00
25	3	6	5369.00	31527.00	147.00	-50	Spot (Block25, Row6, Column3)	58.63	55.00	14.39	0.03	0.25	52.00	51.77	52.00	9.90	0.00	0.19	33.00	24.00	0.00	3.00	6.63	34535.00	0.69	56.99	54.00
25	4	6	5669.00	31527.00	147.00	-50	Spot (Block25, Row6, Column4)	46.92	45.00	11.02	0.02	0.23	52.00	51.90	52.00	9.34	0.00	0.18	10.00	1.00	0.00	-7.00	-5.08	27543.00	-0.53	55.14	57.00
25	5	6	5969.00	31527.00	147.00	-50	Spot (Block25, Row6, Column5)	56.51	59.00	9.62	0.02	0.17	53.00	52.52	53.00	9.21	0.00	0.18	32.00	2.00	0.00	6.00	3.51	33115.00	0.43	49.69	49.50
25	6	6	6270.00	31528.00	147.00	-50	Spot (Block25, Row6, Column6)	48.16	49.00	7.81	0.01	0.16	51.00	50.94	51.00	10.45	0.00	0.21	2.00	0.00	0.00	-2.00	-2.84	28268.00	-0.27	48.25	49.00
25	7	6	6570.00	31528.00	147.00	-50	Spot (Block25, Row6, Column7)	49.03	48.00	8.56	0.01	0.17	51.00	50.58	51.00	11.08	0.00	0.22	7.00	0.00	0.00	-3.00	-1.97	28878.00	-0.14	51.95	52.00
25	8	6	6870.00	31528.00	147.00	-50	Spot (Block25, Row6, Column8)	48.48	48.00	8.30	0.00	0.17	55.00	54.06	55.00	10.31	0.01	0.19	1.00	0.00	0.00	-7.00	-6.52	28649.00	-0.54	47.94	45.00
25	1	7	4768.00	31827.00	147.00	-50	Spot (Block25, Row7, Column1)	51.67	52.00	6.94	0.00	0.13	53.00	53.68	53.00	14.05	0.01	0.26	0.00	0.00	0.00	-1.00	-1.33	30587.00	-0.14	48.88	47.00
25	2	7	5068.00	31827.00	147.00	-50	Spot (Block25, Row7, Column2)	51.99	53.00	8.44	0.01	0.16	52.00	51.80	52.00	9.70	0.00	0.19	12.00	0.00	0.00	1.00	-0.01	30676.00	0.02	52.46	53.00
25	3	7	5369.00	31827.00	147.00	-50	Spot (Block25, Row7, Column3)	49.99	52.00	9.76	0.02	0.20	52.00	51.41	52.00	9.89	0.00	0.19	11.00	0.00	0.00	0.00	-2.01	29442.00	-0.14	52.38	52.00
25	4	7	5669.00	31827.00	147.00	-50	Spot (Block25, Row7, Column4)	52.98	51.50	11.02	0.01	0.21	52.00	52.13	52.00	10.39	0.00	0.20	23.00	4.00	0.00	-0.50	0.98	31152.00	0.08	55.58	53.00
25	5	7	5969.00	31827.00	147.00	-50	Spot (Block25, Row7, Column5)	53.34	52.00	7.42	0.01	0.14	53.00	53.05	53.00	10.57	0.00	0.20	12.00	0.00	0.00	-1.00	0.34	31361.00	0.03	56.86	58.00
25	6	7	6270.00	31827.00	147.00	-50	Spot (Block25, Row7, Column6)	51.45	52.00	8.53	0.00	0.17	52.00	51.94	52.00	10.76	0.00	0.21	11.00	0.00	0.00	0.00	-0.55	30200.00	-0.05	53.60	54.00
25	7	7	6570.00	31827.00	147.00	-50	Spot (Block25, Row7, Column7)	52.81	54.00	7.50	0.01	0.14	51.00	51.25	51.00	10.55	0.00	0.21	10.00	0.00	0.00	3.00	1.81	30998.00	0.15	51.28	52.00
25	8	7	6870.00	31828.00	147.00	-50	Spot (Block25, Row7, Column8)	50.59	51.00	10.52	0.00	0.21	53.00	52.74	53.00	10.63	0.00	0.20	11.00	0.00	0.00	-2.00	-2.41	29746.00	-0.20	58.46	58.00
25	1	8	4712.00	32122.00	132.35	0	Spot (Block25, Row8, Column1)	6878.00	4699.00	8204.57	0.17	1.19	56.00	58.08	56.00	21.15	0.02	0.36	100.00	100.00	0.21	4643.00	6822.00	3218904.00	322.43	1366.26	1070.00
25	2	8	5068.00	32127.00	147.00	-50	Spot (Block25, Row8, Column2)	50.53	47.00	12.24	0.03	0.24	54.00	54.47	54.00	12.20	0.00	0.22	16.00	1.00	0.00	-7.00	-3.47	29863.00	-0.32	53.04	51.00
25	3	8	5369.00	32127.00	147.00	-50	Spot (Block25, Row8, Column3)	56.25	56.00	9.53	0.00	0.17	52.00	51.62	52.00	10.45	0.00	0.20	30.00	4.00	0.00	4.00	4.25	33133.00	0.44	53.39	52.50
25	4	8	5655.00	32124.00	201.85	0	Spot (Block25, Row8, Column4)	57.50	57.00	8.30	0.00	0.14	51.00	51.79	51.00	11.01	0.01	0.21	28.00	2.00	0.00	6.00	6.50	66533.00	0.52	52.45	52.00
25	5	8	5969.00	32127.00	147.00	-50	Spot (Block25, Row8, Column5)	48.41	44.00	12.19	0.04	0.25	50.00	50.56	50.00	11.20	0.00	0.22	20.00	2.00	0.00	-6.00	-1.59	28466.00	-0.19	51.38	53.00
25	6	8	6269.00	32127.00	147.00	-50	Spot (Block25, Row8, Column6)	55.15	56.00	7.85	0.01	0.14	49.00	49.43	49.00	10.71	0.00	0.22	32.00	0.00	0.00	7.00	6.15	32431.00	0.54	47.78	48.00
25	7	8	6570.00	32127.00	147.00	-50	Spot (Block25, Row8, Column7)	49.14	49.00	9.13	0.00	0.19	50.00	50.74	50.00	10.30	0.01	0.20	11.00	0.00	0.00	-1.00	-0.86	28846.00	-0.15	48.03	48.00
25	8	8	6826.00	32115.00	146.15	0	Spot (Block25, Row8, Column8)	133.71	145.00	31.97	0.04	0.24	53.00	53.10	53.00	10.35	0.00	0.19	100.00	99.00	0.00	92.00	80.71	77420.00	7.79	80.17	81.00
26	1	1	9218.00	30012.00	150.40	0	Spot (Block26, Row1, Column1)	3087.11	2799.00	1583.07	0.04	0.51	153.00	154.23	153.00	23.10	0.00	0.15	100.00	100.00	0.00	2646.00	2934.11	1907834.00	126.97	850.63	696.50
26	2	1	9515.00	30018.00	166.85	0	Spot (Block26, Row1, Column2)	250.08	258.00	34.15	0.01	0.14	158.00	157.23	158.00	21.62	0.00	0.14	98.00	90.00	0.00	100.00	92.08	193811.00	4.30	185.87	190.00
26	3	1	9827.00	30014.00	154.40	0	Spot (Block26, Row1, Column3)	245.89	233.50	48.73	0.02	0.20	150.00	151.75	150.00	21.33	0.01	0.14	98.00	91.00	0.00	83.50	95.89	160322.00	4.41	180.12	181.00
26	4	1	10106.00	30013.00	152.60	0	Spot (Block26, Row1, Column4)	239.97	234.00	49.55	0.01	0.21	148.00	150.60	148.00	19.80	0.01	0.13	99.00	96.00	0.00	86.00	91.97	152379.00	4.51	183.31	187.00
26	5	1	10420.00	30018.00	146.45	0	Spot (Block26, Row1, Column5)	561.94	481.00	283.99	0.07	0.51	156.00	156.31	156.00	18.85	0.00	0.12	100.00	100.00	0.00	325.00	405.94	328175.00	21.52	263.45	226.00
26	6	1	10718.00	30014.00	146.75	0	Spot (Block26, Row1, Column6)	428.88	393.00	135.95	0.04	0.32	161.00	160.19	161.00	20.52	0.00	0.13	99.00	98.00	0.00	232.00	267.88	251755.00	13.09	215.04	202.00
26	7	1	11023.00	30012.00	153.95	0	Spot (Block26, Row1, Column7)	933.75	812.50	486.86	0.06	0.52	165.00	162.93	165.00	20.15	0.01	0.12	100.00	100.00	0.00	647.50	768.75	605070.00	38.26	312.21	275.00
26	8	1	11305.00	30040.00	200.75	0	Spot (Block26, Row1, Column8)	182.42	184.00	14.32	0.00	0.08	169.00	166.92	169.00	18.38	0.01	0.11	38.00	2.00	0.00	15.00	13.42	207597.00	0.84	168.75	172.00
26	1	2	9217.00	30320.00	147.00	-50	Spot (Block26, Row2, Column1)	156.56	159.00	16.69	0.01	0.11	149.00	150.83	149.00	18.78	0.01	0.12	29.00	0.00	0.00	10.00	7.56	91901.00	0.30	161.05	158.00
26	2	2	9514.00	30319.00	132.50	0	Spot (Block26, Row2, Column2)	256.67	260.00	45.38	0.01	0.18	148.00	148.83	148.00	18.73	0.00	0.13	100.00	96.00	0.00	112.00	108.67	122174.00	5.76	187.12	187.00
26	3	2	9814.00	30307.00	151.55	0	Spot (Block26, Row2, Column3)	176.73	177.00	15.02	0.00	0.08	147.00	148.43	147.00	19.85	0.00	0.13	85.00	16.00	0.00	30.00	29.73	111870.00	1.43	159.38	160.50
26	4	2	10113.00	30322.00	171.25	0	Spot (Block26, Row2, Column4)	223.73	220.00	28.42	0.01	0.13	149.00	150.87	149.00	18.55	0.01	0.12	99.00	92.00	0.00	71.00	74.73	182784.00	3.93	178.59	180.00
26	5	2	10426.00	30313.00	207.05	0	Spot (Block26, Row2, Column5)	217.98	211.00	35.02	0.01	0.16	149.00	150.75	149.00	18.53	0.01	0.12	98.00	93.00	0.00	62.00	68.98	265720.00	3.63	175.20	178.00
26	6	2	10714.00	30297.00	176.50	0	Spot (Block26, Row2, Column6)	184.20	187.00	18.58	0.01	0.10	150.00	150.79	150.00	19.64	0.00	0.13	83.00	39.00	0.00	37.00	34.20	161361.00	1.70	163.36	167.50
26	7	2	11027.00	30312.00	195.80	0	Spot (Block26, Row2, Column7)	197.83	193.00	29.17	0.01	0.15	155.00	154.75	155.00	19.26	0.00	0.12	85.00	48.00	0.00	38.00	42.83	215242.00	2.24	171.30	172.50
26	8	2	11319.00	30321.00	147.00	-50	Spot (Block26, Row2, Column8)	166.16	168.50	14.46	0.01	0.09	158.00	157.63	158.00	20.67	0.00	0.13	20.00	0.00	0.00	10.50	8.16	97703.00	0.41	161.83	166.00
26	1	3	9219.00	30616.00	142.60	0	Spot (Block26, Row3, Column1)	362.76	375.00	99.19	0.01	0.27	140.00	143.69	140.00	19.48	0.01	0.14	100.00	100.00	0.00	235.00	222.76	200242.00	11.25	213.49	195.00
26	2	3	9517.00	30620.00	147.00	-50	Spot (Block26, Row3, Column2)	163.47	165.50	18.34	0.01	0.11	143.00	144.94	143.00	18.22	0.01	0.13	59.00	17.00	0.00	22.50	20.47	96121.00	1.02	153.23	156.50
26	3	3	9817.00	30620.00	147.00	-50	Spot (Block26, Row3, Column3)	184.31	186.00	11.67	0.00	0.06	147.00	147.34	147.00	19.73	0.00	0.13	90.00	46.00	0.00	39.00	37.31	108374.00	1.87	172.36	175.00
26	4	3	10116.00	30621.00	152.75	0	Spot (Block26, Row3, Column4)	348.78	317.00	100.04	0.04	0.29	149.00	149.51	149.00	18.89	0.00	0.13	100.00	99.00	0.00	168.00	199.78	223218.00	10.55	200.55	197.00
26	5	3	10418.00	30620.00	147.00	-50	Spot (Block26, Row3, Column5)	174.08	176.50	17.81	0.01	0.10	149.00	149.64	149.00	18.37	0.00	0.12	67.00	27.00	0.00	27.50	25.08	102707.00	1.33	165.83	168.00
26	6	3	10722.00	30621.00	198.30	0	Spot (Block26, Row3, Column6)	196.32	198.00	22.78	0.00	0.12	144.00	146.19	144.00	19.81	0.01	0.14	93.00	75.00	0.00	54.00	52.32	219292.00	2.53	159.48	160.00
26	7	3	11024.00	30612.00	152.65	0	Spot (Block26, Row3, Column7)	301.59	281.00	83.94	0.03	0.28	147.00	148.14	147.00	18.41	0.00	0.12	100.00	99.00	0.00	134.00	154.59	192716.00	8.33	191.99	190.00
26	8	3	11312.00	30638.00	169.10	0	Spot (Block26, Row3, Column8)	177.29	180.00	17.36	0.01	0.10	148.00	149.64	148.00	18.76	0.00	0.13	80.00	30.00	0.00	32.00	29.29	141658.00	1.47	165.12	169.00
26	1	4	9217.00	30920.00	153.90	0	Spot (Block26, Row4, Column1)	314.27	294.00	87.09	0.03	0.28	140.00	143.73	140.00	20.78	0.01	0.14	99.00	98.00	0.00	154.00	174.27	203648.00	8.21	191.57	188.00
26	2	4	9507.00	30957.00	198.20	0	Spot (Block26, Row4, Column2)	184.49	186.00	18.69	0.00	0.10	141.00	144.54	141.00	20.39	0.01	0.14	91.00	59.00	0.00	45.00	43.49	206634.00	1.96	160.32	165.00
26	3	4	9818.00	30915.00	140.85	0	Spot (Block26, Row4, Column3)	710.55	680.00	281.04	0.02	0.40	141.00	143.61	141.00	21.91	0.01	0.15	100.00	100.00	0.00	539.00	569.55	380142.00	25.87	294.20	267.50
26	4	4	10125.00	30933.00	162.55	0	Spot (Block26, Row4, Column4)	179.63	182.00	19.02	0.01	0.11	143.00	144.58	143.00	20.19	0.00	0.14	83.00	45.00	0.00	39.00	36.63	131311.00	1.74	150.94	147.00
26	5	4	10416.00	30931.00	216.30	0	Spot (Block26, Row4, Column5)	162.42	163.00	22.11	0.00	0.14	149.00	149.49	149.00	18.41	0.00	0.12	42.00	11.00	0.00	14.00	13.42	216833.00	0.70	152.34	151.00
26	6	4	10727.00	30899.00	244.50	0	Spot (Block26, Row4, Column6)	196.30	195.00	27.90	0.00	0.14	147.00	148.43	147.00	19.50	0.00	0.13	89.00	68.00	0.00	48.00	49.30	338425.00	2.45	157.51	160.00
26	7	4	11012.00	30918.00	158.10	0	Spot (Block26, Row4, Column7)	292.39	288.00	67.30	0.01	0.23	143.00	145.69	143.00	18.08	0.01	0.12	99.00	98.00	0.00	145.00	149.39	202042.00	8.12	183.97	186.00
26	8	4	11315.00	30936.00	164.70	0	Spot (Block26, Row4, Column8)	208.35	205.00	26.55	0.01	0.13	145.00	147.09	145.00	18.21	0.01	0.12	96.00	92.00	0.00	60.00	63.35	156677.00	3.36	167.86	173.00
26	1	5	9211.00	31222.00	110.80	0	Spot (Block26, Row5, Column1)	234.55	226.00	36.20	0.02	0.15	146.00	146.85	146.00	19.64	0.00	0.13	100.00	96.00	0.00	80.00	88.55	75524.00	4.47	186.81	187.00
26	2	5	9505.00	31195.00	141.70	0	Spot (Block26, Row5, Column2)	193.36	192.00	18.78	0.00	0.10	149.00	149.33	149.00	18.75	0.00	0.13	92.00	61.00	0.00	43.00	44.36	106152.00	2.35	175.40	176.00
26	3	5	9817.00	31248.00	159.50	0	Spot (Block26, Row5, Column3)	219.52	213.00	28.24	0.01	0.13	145.00	146.79	145.00	21.06	0.01	0.14	99.00	91.00	0.00	68.00	74.52	154105.00	3.45	184.73	185.00
26	4	5	10119.00	31219.00	167.80	0	Spot (Block26, Row5, Column4)	239.49	234.00	40.91	0.01	0.17	139.00	141.40	139.00	20.55	0.01	0.15	98.00	95.00	0.00	95.00	100.49	187521.00	4.77	173.82	177.00
26	5	5	10421.00	31218.00	138.35	0	Spot (Block26, Row5, Column5)	1126.40	1043.50	443.67	0.03	0.39	145.00	147.19	145.00	20.88	0.01	0.14	100.00	100.00	0.00	898.50	981.40	585728.00	46.90	411.48	336.00
26	6	5	10701.00	31197.00	195.05	0	Spot (Block26, Row5, Column6)	187.50	187.00	22.81	0.00	0.12	150.00	150.99	150.00	19.60	0.00	0.13	80.00	46.00	0.00	37.00	37.50	200626.00	1.86	169.67	174.00
26	7	5	11025.00	31225.00	193.00	0	Spot (Block26, Row5, Column7)	188.67	190.00	19.29	0.00	0.10	143.00	146.03	143.00	19.35	0.01	0.13	95.00	71.00	0.00	47.00	45.67	197914.00	2.20	160.34	162.00
26	8	5	11321.00	31218.00	142.55	0	Spot (Block26, Row5, Column8)	633.93	564.00	355.07	0.05	0.56	137.00	141.01	137.00	19.11	0.01	0.14	100.00	100.00	0.00	427.00	496.93	348659.00	25.79	252.58	214.00
26	1	6	9219.00	31520.00	168.05	0	Spot (Block26, Row6, Column1)	215.76	209.00	31.21	0.01	0.14	145.00	146.01	145.00	18.54	0.00	0.13	98.00	91.00	0.00	64.00	70.76	169157.00	3.76	169.10	174.00
26	2	6	9510.00	31498.00	179.65	0	Spot (Block26, Row6, Column2)	191.47	191.00	21.07	0.00	0.11	151.00	151.14	151.00	18.51	0.00	0.12	86.00	56.00	0.00	40.00	40.47	172897.00	2.18	169.93	172.00
26	3	6	9814.00	31514.00	144.40	0	Spot (Block26, Row6, Column3)	556.85	493.00	238.99	0.05	0.43	148.00	148.80	148.00	20.93	0.00	0.14	100.00	100.00	0.00	345.00	408.85	317406.00	19.50	249.77	222.00
26	4	6	10120.00	31505.00	172.65	0	Spot (Block26, Row6, Column4)	202.70	199.00	30.96	0.01	0.15	138.00	140.68	138.00	20.08	0.01	0.14	97.00	85.00	0.00	61.00	64.70	169454.00	3.09	166.18	168.00
26	5	6	10422.00	31516.00	137.40	0	Spot (Block26, Row6, Column5)	1654.16	1548.00	825.46	0.03	0.50	140.00	144.28	140.00	22.03	0.01	0.15	100.00	100.00	0.00	1408.00	1514.16	845277.00	68.54	490.25	353.50
26	6	6	10745.00	31548.00	166.20	0	Spot (Block26, Row6, Column6)	169.91	172.00	18.99	0.01	0.11	148.00	149.97	148.00	20.20	0.01	0.13	58.00	13.00	0.00	24.00	21.91	130489.00	0.99	161.08	165.00
26	7	6	11018.00	31514.00	153.05	0	Spot (Block26, Row6, Column7)	375.68	372.00	138.88	0.00	0.37	145.00	147.01	145.00	20.60	0.01	0.14	100.00	99.00	0.00	227.00	230.68	240812.00	11.10	205.07	198.00
26	8	6	11327.00	31518.00	149.55	0	Spot (Block26, Row6, Column8)	456.06	381.00	206.86	0.08	0.45	140.00	142.54	140.00	20.17	0.01	0.14	100.00	99.00	0.00	241.00	316.06	280023.00	15.55	203.82	197.00
26	1	7	9225.00	31840.00	237.60	0	Spot (Block26, Row7, Column1)	194.00	195.00	23.60	0.00	0.12	147.00	150.06	147.00	25.37	0.01	0.17	82.00	44.00	0.00	48.00	47.00	315054.00	1.73	165.56	167.00
26	2	7	9533.00	31853.00	88.75	0	Spot (Block26, Row7, Column2)	191.54	190.00	20.34	0.00	0.11	147.00	148.41	147.00	19.56	0.00	0.13	91.00	60.00	0.00	43.00	44.54	37925.00	2.20	172.52	178.50
26	3	7	9800.00	31836.00	141.30	0	Spot (Block26, Row7, Column3)	174.13	176.00	15.11	0.00	0.09	143.00	145.66	143.00	20.54	0.01	0.14	76.00	26.00	0.00	33.00	31.13	94379.00	1.39	160.48	162.00
26	4	7	10108.00	31847.00	257.55	0	Spot (Block26, Row7, Column4)	153.66	150.00	21.83	0.01	0.14	140.00	142.55	140.00	18.98	0.01	0.13	39.00	17.00	0.00	10.00	13.66	296104.00	0.59	141.71	138.50
26	5	7	10413.00	31826.00	186.85	0	Spot (Block26, Row7, Column5)	196.89	198.00	18.50	0.00	0.09	138.00	141.85	138.00	19.80	0.01	0.14	97.00	86.00	0.00	60.00	58.89	193148.00	2.78	166.15	167.00
26	6	7	10717.00	31804.00	138.70	0	Spot (Block26, Row7, Column6)	194.43	189.00	25.23	0.01	0.13	137.00	140.97	137.00	19.49	0.01	0.14	98.00	77.00	0.00	52.00	57.43	101494.00	2.74	170.85	171.00
26	7	7	11012.00	31822.00	150.85	0	Spot (Block26, Row7, Column7)	368.77	372.00	89.89	0.00	0.24	141.00	144.21	141.00	20.50	0.01	0.14	100.00	99.00	0.00	231.00	227.77	229377.00	10.95	209.03	202.00
26	8	7	11321.00	31826.00	178.15	0	Spot (Block26, Row7, Column8)	234.29	231.00	35.56	0.01	0.15	143.00	144.89	143.00	18.87	0.01	0.13	99.00	95.00	0.00	88.00	91.29	208748.00	4.74	172.39	174.00
26	1	8	9211.00	32121.00	135.00	0	Spot (Block26, Row8, Column1)	5320.14	3956.00	6557.06	0.13	1.23	148.00	151.51	148.00	26.12	0.01	0.17	100.00	100.00	0.00	3808.00	5172.14	2617507.00	197.91	1155.65	812.00
26	2	8	9527.00	32124.00	226.70	0	Spot (Block26, Row8, Column2)	169.61	172.00	20.85	0.01	0.12	147.00	149.61	147.00	24.12	0.01	0.16	50.00	9.00	0.00	25.00	22.61	251018.00	0.83	150.80	152.50
26	3	8	9814.00	32112.00	169.60	0	Spot (Block26, Row8, Column3)	257.72	261.00	57.94	0.01	0.22	140.00	141.49	140.00	18.22	0.00	0.13	99.00	97.00	0.00	121.00	117.72	205403.00	6.38	171.64	175.00
26	4	8	10122.00	32128.00	175.20	0	Spot (Block26, Row8, Column4)	194.23	195.00	16.17	0.00	0.08	144.00	146.71	144.00	20.75	0.01	0.14	95.00	73.00	0.00	51.00	50.23	166263.00	2.29	161.16	160.00
26	5	8	10406.00	32114.00	165.35	0	Spot (Block26, Row8, Column5)	174.15	173.00	15.36	0.00	0.09	142.00	144.92	142.00	19.63	0.01	0.14	82.00	26.00	0.00	31.00	32.15	132183.00	1.49	162.70	163.00
26	6	8	10718.00	32113.00	175.80	0	Spot (Block26, Row8, Column6)	230.50	216.50	41.17	0.03	0.18	141.00	144.14	141.00	19.76	0.01	0.14	98.00	95.00	0.00	75.50	89.50	198687.00	4.37	177.60	180.00
26	7	8	11016.00	32113.00	155.35	0	Spot (Block26, Row8, Column7)	260.13	261.00	58.60	0.00	0.23	144.00	146.34	144.00	20.42	0.01	0.14	100.00	98.00	0.00	117.00	116.13	172724.00	5.57	182.41	184.00
26	8	8	11329.00	32107.00	126.50	0	Spot (Block26, Row8, Column8)	328.71	309.00	73.68	0.03	0.22	142.00	145.05	142.00	18.44	0.01	0.13	100.00	100.00	0.00	167.00	186.71	139702.00	9.96	214.54	200.50
27	1	1	13721.00	30013.00	154.40	0	Spot (Block27, Row1, Column1)	2611.06	2356.00	1480.79	0.04	0.57	71.00	71.17	71.00	14.21	0.00	0.20	100.00	100.00	0.00	2285.00	2540.06	1710243.00	178.70	572.28	389.50
27	2	1	14048.00	30024.00	147.00	-50	Spot (Block27, Row1, Column2)	60.13	59.00	12.75	0.01	0.21	68.00	68.19	68.00	12.93	0.00	0.19	5.00	0.00	0.00	-9.00	-7.87	35534.00	-0.62	64.68	63.00
27	3	1	14348.00	30024.00	147.00	-50	Spot (Block27, Row1, Column3)	67.64	69.00	10.48	0.01	0.15	65.00	64.69	65.00	12.30	0.00	0.19	16.00	1.00	0.00	4.00	2.64	39905.00	0.24	74.38	73.00
27	4	1	14648.00	30024.00	147.00	-50	Spot (Block27, Row1, Column4)	61.23	62.00	10.05	0.01	0.16	64.00	63.22	64.00	11.37	0.01	0.18	7.00	0.00	0.00	-2.00	-2.77	36002.00	-0.17	64.89	65.00
27	5	1	14948.00	30024.00	147.00	-50	Spot (Block27, Row1, Column5)	63.20	64.00	11.36	0.01	0.18	63.00	62.36	63.00	10.81	0.00	0.17	19.00	1.00	0.00	1.00	0.20	37289.00	0.08	58.31	60.00
27	6	1	15266.00	30039.00	144.30	0	Spot (Block27, Row1, Column6)	75.86	76.00	7.60	0.00	0.10	66.00	65.26	66.00	11.22	0.00	0.17	42.00	2.00	0.00	10.00	9.86	43088.00	0.94	71.20	71.00
27	7	1	15499.00	29989.00	165.80	0	Spot (Block27, Row1, Column7)	79.09	80.00	12.06	0.00	0.15	66.00	65.63	66.00	10.90	0.00	0.17	61.00	23.00	0.00	14.00	13.09	60184.00	1.23	74.07	75.00
27	8	1	15849.00	30024.00	147.00	-50	Spot (Block27, Row1, Column8)	72.07	71.00	10.54	0.01	0.15	65.00	65.04	65.00	10.93	0.00	0.17	33.00	10.00	0.00	6.00	7.07	42737.00	0.64	68.76	69.00
27	1	2	13707.00	30351.00	214.40	0	Spot (Block27, Row2, Column1)	72.28	72.00	10.04	0.00	0.14	66.00	66.61	66.00	13.47	0.00	0.20	20.00	3.00	0.00	6.00	6.28	94544.00	0.42	66.73	66.00
27	2	2	14062.00	30361.00	258.15	0	Spot (Block27, Row2, Column2)	70.46	70.00	7.58	0.00	0.11	63.00	62.60	63.00	10.54	0.00	0.17	32.00	4.00	0.00	7.00	7.46	136702.00	0.75	65.28	66.00
27	3	2	14348.00	30323.00	147.00	-50	Spot (Block27, Row2, Column3)	72.10	73.00	10.41	0.01	0.14	64.00	63.22	64.00	11.12	0.01	0.18	38.00	8.00	0.00	9.00	8.10	42540.00	0.80	68.50	71.00
27	4	2	14648.00	30324.00	147.00	-50	Spot (Block27, Row2, Column4)	72.89	73.00	10.72	0.00	0.15	66.00	64.82	66.00	10.99	0.01	0.17	36.00	8.00	0.00	7.00	6.89	42858.00	0.73	67.44	69.00
27	5	2	14948.00	30324.00	147.00	-50	Spot (Block27, Row2, Column5)	67.56	68.00	7.64	0.00	0.11	66.00	64.64	66.00	11.82	0.01	0.18	9.00	0.00	0.00	2.00	1.56	39723.00	0.25	66.66	67.00
27	6	2	15249.00	30324.00	147.00	-50	Spot (Block27, Row2, Column6)	59.98	61.00	13.58	0.01	0.23	65.00	64.67	65.00	11.25	0.00	0.17	10.00	1.00	0.00	-4.00	-5.02	35448.00	-0.42	62.65	63.00
27	7	2	15549.00	30324.00	147.00	-50	Spot (Block27, Row2, Column7)	59.74	61.00	11.55	0.01	0.19	66.00	65.87	66.00	10.30	0.00	0.16	4.00	0.00	0.00	-5.00	-6.26	35125.00	-0.60	64.48	65.00
27	8	2	15849.00	30324.00	147.00	-50	Spot (Block27, Row2, Column8)	69.48	70.00	7.61	0.00	0.11	66.00	65.28	66.00	11.00	0.00	0.17	15.00	0.00	0.00	4.00	3.48	40921.00	0.38	69.12	69.00
27	1	3	13747.00	30623.00	147.00	-50	Spot (Block27, Row3, Column1)	72.12	71.00	9.78	0.01	0.14	66.00	65.95	66.00	10.31	0.00	0.16	30.00	8.00	0.00	5.00	6.12	42625.00	0.60	72.31	70.00
27	2	3	14085.00	30600.00	124.15	0	Spot (Block27, Row3, Column2)	77.78	76.00	9.26	0.01	0.12	65.00	64.62	65.00	9.99	0.00	0.15	56.00	26.00	0.00	11.00	12.78	32046.00	1.32	72.44	73.00
27	3	3	14348.00	30623.00	147.00	-50	Spot (Block27, Row3, Column3)	67.24	68.00	12.91	0.00	0.19	64.00	64.09	64.00	9.99	0.00	0.16	32.00	8.00	0.00	4.00	3.24	39738.00	0.32	64.91	65.00
27	4	3	14648.00	30623.00	147.00	-50	Spot (Block27, Row3, Column4)	67.66	67.00	8.80	0.00	0.13	67.00	67.13	67.00	9.50	0.00	0.14	20.00	1.00	0.00	0.00	0.66	39718.00	0.06	69.54	71.00
27	5	3	14948.00	30624.00	147.00	-50	Spot (Block27, Row3, Column5)	70.51	71.00	9.64	0.00	0.14	66.00	66.19	66.00	10.88	0.00	0.16	27.00	2.00	0.00	5.00	4.51	41319.00	0.40	69.38	69.00
27	6	3	15253.00	30688.00	159.55	0	Spot (Block27, Row3, Column6)	70.19	71.00	8.38	0.01	0.12	62.00	60.55	62.00	11.36	0.01	0.19	37.00	3.00	0.00	9.00	8.19	49622.00	0.85	67.10	68.00
27	7	3	15549.00	30624.00	147.00	-50	Spot (Block27, Row3, Column7)	71.81	71.00	8.36	0.00	0.12	63.00	62.35	63.00	11.94	0.00	0.19	36.00	4.00	0.00	8.00	8.81	42297.00	0.79	69.83	70.00
27	8	3	15928.00	30640.00	220.90	0	Spot (Block27, Row3, Column8)	70.10	71.00	9.95	0.01	0.14	66.00	65.56	66.00	10.79	0.00	0.16	27.00	1.00	0.00	5.00	4.10	98006.00	0.42	64.09	67.00
27	1	4	13747.00	30923.00	147.00	-50	Spot (Block27, Row4, Column1)	65.62	67.00	8.69	0.01	0.13	65.00	65.12	65.00	10.29	0.00	0.16	10.00	0.00	0.00	2.00	0.62	38976.00	0.05	60.07	60.00
27	2	4	14047.00	30923.00	147.00	-50	Spot (Block27, Row4, Column2)	62.28	64.00	9.00	0.01	0.14	65.00	64.79	65.00	10.65	0.00	0.16	2.00	0.00	0.00	-1.00	-2.72	36930.00	-0.24	58.28	57.00
27	3	4	14375.00	30931.00	140.85	0	Spot (Block27, Row4, Column3)	84.07	83.00	8.77	0.01	0.10	65.00	64.53	65.00	10.74	0.00	0.17	83.00	35.00	0.00	18.00	19.07	45147.00	1.82	78.01	78.00
27	4	4	14648.00	30923.00	147.00	-50	Spot (Block27, Row4, Column4)	68.45	71.00	14.19	0.02	0.21	66.00	65.34	66.00	10.46	0.00	0.16	36.00	4.00	0.00	5.00	2.45	40388.00	0.30	63.76	64.00
27	5	4	14948.00	30923.00	147.00	-50	Spot (Block27, Row4, Column5)	62.01	62.00	11.16	0.00	0.18	65.00	64.75	65.00	10.85	0.00	0.17	11.00	0.00	0.00	-3.00	-2.99	36399.00	-0.25	72.03	72.00
27	6	4	15248.00	30923.00	147.00	-50	Spot (Block27, Row4, Column6)	60.56	60.00	11.08	0.00	0.18	63.00	63.05	63.00	11.36	0.00	0.18	14.00	0.00	0.00	-3.00	-2.44	35551.00	-0.22	66.61	67.00
27	7	4	15549.00	30924.00	147.00	-50	Spot (Block27, Row4, Column7)	66.05	65.00	10.70	0.01	0.16	63.00	62.96	63.00	11.45	0.00	0.18	21.00	4.00	0.00	2.00	3.05	38905.00	0.27	65.43	67.00
27	8	4	15805.00	30946.00	193.60	0	Spot (Block27, Row4, Column8)	86.26	86.00	10.66	0.00	0.12	66.00	65.28	66.00	11.74	0.00	0.18	80.00	38.00	0.00	20.00	20.26	91691.00	1.79	70.92	72.00
27	1	5	13747.00	31223.00	147.00	-50	Spot (Block27, Row5, Column1)	64.14	65.00	7.72	0.01	0.12	65.00	64.79	65.00	10.02	0.00	0.15	6.00	0.00	0.00	0.00	-0.86	38230.00	-0.06	65.73	65.00
27	2	5	14047.00	31223.00	147.00	-50	Spot (Block27, Row5, Column2)	65.92	67.00	8.89	0.01	0.13	66.00	65.62	66.00	9.79	0.00	0.15	13.00	0.00	0.00	1.00	-0.08	39026.00	0.03	66.42	68.00
27	3	5	14347.00	31223.00	147.00	-50	Spot (Block27, Row5, Column3)	68.95	69.50	9.28	0.00	0.13	66.00	65.97	66.00	10.36	0.00	0.16	19.00	2.00	0.00	3.50	2.95	40955.00	0.29	65.36	65.00
27	4	5	14648.00	31223.00	147.00	-50	Spot (Block27, Row5, Column4)	62.40	65.00	11.70	0.02	0.19	65.00	64.13	65.00	10.74	0.01	0.17	9.00	0.00	0.00	0.00	-2.60	36878.00	-0.16	67.86	69.00
27	5	5	14924.00	31196.00	162.40	0	Spot (Block27, Row5, Column5)	73.75	75.00	9.35	0.01	0.13	64.00	63.65	64.00	10.98	0.00	0.17	52.00	8.00	0.00	11.00	9.75	53838.00	0.92	68.28	68.00
27	6	5	15248.00	31223.00	147.00	-50	Spot (Block27, Row5, Column6)	54.59	55.00	12.47	0.00	0.23	64.00	63.44	64.00	10.04	0.00	0.16	4.00	0.00	0.00	-9.00	-9.41	32044.00	-0.88	64.20	66.00
27	7	5	15548.00	31223.00	147.00	-50	Spot (Block27, Row5, Column7)	58.24	59.00	11.04	0.01	0.19	64.00	63.96	64.00	9.35	0.00	0.15	7.00	0.00	0.00	-5.00	-5.76	34184.00	-0.61	64.99	66.00
27	8	5	15849.00	31223.00	147.00	-50	Spot (Block27, Row5, Column8)	61.85	59.00	12.10	0.02	0.20	68.00	66.93	68.00	10.06	0.01	0.15	12.00	3.00	0.00	-9.00	-6.15	36429.00	-0.51	61.78	61.00
27	1	6	13779.00	31451.00	137.45	0	Spot (Block27, Row6, Column1)	82.85	82.00	7.34	0.00	0.09	67.00	66.47	67.00	10.43	0.00	0.16	74.00	23.00	0.00	15.00	15.85	42005.00	1.57	72.80	73.00
27	2	6	14047.00	31522.00	147.00	-50	Spot (Block27, Row6, Column2)	61.86	62.00	7.80	0.00	0.13	66.00	65.62	66.00	10.55	0.00	0.16	2.00	0.00	0.00	-4.00	-4.14	36804.00	-0.36	61.35	62.00
27	3	6	14301.00	31565.00	246.00	0	Spot (Block27, Row6, Column3)	71.47	72.00	11.13	0.00	0.16	63.00	63.58	63.00	10.54	0.00	0.17	44.00	12.00	0.00	9.00	8.47	125222.00	0.75	65.71	64.00
27	4	6	14647.00	31523.00	147.00	-50	Spot (Block27, Row6, Column4)	64.51	66.00	6.68	0.01	0.10	64.00	63.60	64.00	11.06	0.00	0.17	1.00	0.00	0.00	2.00	0.51	38317.00	0.08	60.26	61.00
27	5	6	14901.00	31500.00	182.00	0	Spot (Block27, Row6, Column5)	74.16	74.00	9.49	0.00	0.13	64.00	63.29	64.00	10.56	0.00	0.17	49.00	10.00	0.00	10.00	10.16	68968.00	1.03	66.29	67.00
27	6	6	15248.00	31523.00	147.00	-50	Spot (Block27, Row6, Column6)	55.36	57.00	9.28	0.01	0.17	63.00	62.10	63.00	10.21	0.01	0.16	0.00	0.00	0.00	-6.00	-7.64	32443.00	-0.66	56.09	57.00
27	7	6	15548.00	31523.00	147.00	-50	Spot (Block27, Row6, Column7)	73.81	74.00	11.42	0.00	0.15	63.00	62.79	63.00	9.95	0.00	0.16	54.00	26.00	0.00	11.00	10.81	43327.00	1.11	63.72	64.00
27	8	6	15849.00	31523.00	147.00	-50	Spot (Block27, Row6, Column8)	69.47	70.00	7.97	0.00	0.11	64.00	63.94	64.00	9.81	0.00	0.15	30.00	1.00	0.00	6.00	5.47	40712.00	0.56	67.46	70.00
27	1	7	13752.00	31839.00	156.25	0	Spot (Block27, Row7, Column1)	74.84	74.00	7.91	0.00	0.11	65.00	66.38	65.00	16.26	0.01	0.24	19.00	0.00	0.00	9.00	9.84	50441.00	0.52	69.99	70.00
27	2	7	14047.00	31822.00	147.00	-50	Spot (Block27, Row7, Column2)	62.55	64.00	10.31	0.01	0.16	66.00	65.34	66.00	10.20	0.00	0.16	7.00	0.00	0.00	-2.00	-3.45	37219.00	-0.27	66.88	71.00
27	3	7	14347.00	31822.00	147.00	-50	Spot (Block27, Row7, Column3)	63.91	65.00	10.77	0.01	0.17	63.00	61.87	63.00	10.78	0.01	0.17	20.00	0.00	0.00	2.00	0.91	38029.00	0.19	63.73	64.00
27	4	7	14647.00	31822.00	147.00	-50	Spot (Block27, Row7, Column4)	64.47	65.00	16.70	0.00	0.26	62.00	61.18	62.00	10.40	0.01	0.17	32.00	19.00	0.00	3.00	2.47	38422.00	0.32	67.07	66.00
27	5	7	14948.00	31823.00	147.00	-50	Spot (Block27, Row7, Column5)	57.94	59.00	11.24	0.01	0.19	62.00	61.77	62.00	10.10	0.00	0.16	6.00	0.00	0.00	-3.00	-4.06	34356.00	-0.38	56.52	60.00
27	6	7	15248.00	31823.00	147.00	-50	Spot (Block27, Row7, Column6)	62.38	64.00	9.42	0.01	0.15	62.00	60.95	62.00	11.09	0.01	0.18	6.00	0.00	0.00	2.00	0.38	36743.00	0.13	58.89	60.50
27	7	7	15548.00	31823.00	147.00	-50	Spot (Block27, Row7, Column7)	63.17	63.00	9.83	0.00	0.16	62.00	61.69	62.00	11.62	0.00	0.19	15.00	0.00	0.00	1.00	1.17	37083.00	0.13	66.70	67.00
27	8	7	15848.00	31823.00	147.00	-50	Spot (Block27, Row7, Column8)	57.99	58.00	11.14	0.00	0.19	64.00	63.59	64.00	11.23	0.00	0.18	6.00	0.00	0.00	-6.00	-6.01	34039.00	-0.50	59.26	61.50
27	1	8	13718.00	32117.00	142.65	0	Spot (Block27, Row8, Column1)	3940.03	2908.50	4030.34	0.13	1.02	64.00	65.65	64.00	21.31	0.01	0.32	100.00	100.00	0.00	2844.50	3876.03	2167017.00	181.85	844.27	388.50
27	2	8	14016.00	32061.00	210.60	0	Spot (Block27, Row8, Column2)	70.04	70.00	9.02	0.00	0.13	63.00	63.84	63.00	13.56	0.01	0.21	25.00	0.00	0.00	7.00	7.04	88321.00	0.46	63.22	64.00
27	3	8	14347.00	32122.00	147.00	-50	Spot (Block27, Row8, Column3)	58.72	60.00	8.03	0.01	0.14	60.00	59.64	60.00	9.83	0.00	0.16	4.00	0.00	0.00	0.00	-1.28	34760.00	-0.09	55.27	56.00
27	4	8	14647.00	32122.00	147.00	-50	Spot (Block27, Row8, Column4)	59.50	60.00	8.37	0.00	0.14	58.00	57.39	58.00	10.65	0.00	0.19	14.00	1.00	0.00	2.00	1.50	35405.00	0.20	58.85	59.00
27	5	8	14947.00	32122.00	147.00	-50	Spot (Block27, Row8, Column5)	58.93	59.00	10.91	0.00	0.19	59.00	58.28	59.00	10.78	0.01	0.19	18.00	1.00	0.00	0.00	-0.07	35124.00	0.06	56.66	58.00
27	6	8	15248.00	32122.00	147.00	-50	Spot (Block27, Row8, Column6)	67.12	68.00	8.31	0.01	0.12	60.00	59.21	60.00	12.27	0.01	0.21	24.00	1.00	0.00	8.00	7.12	39872.00	0.65	60.67	61.00
27	7	8	15548.00	32123.00	147.00	-50	Spot (Block27, Row8, Column7)	58.53	58.00	9.86	0.00	0.17	60.00	59.77	60.00	11.63	0.00	0.19	10.00	0.00	0.00	-2.00	-1.47	34475.00	-0.11	60.47	62.00
27	8	8	15827.00	32111.00	147.80	0	Spot (Block27, Row8, Column8)	142.30	140.00	37.22	0.01	0.26	62.00	61.03	62.00	11.20	0.01	0.18	100.00	97.00	0.00	78.00	80.30	85522.00	7.26	82.20	82.50
28	1	1	18223.00	30007.00	152.55	0	Spot (Block28, Row1, Column1)	2657.87	2446.50	1276.00	0.04	0.48	137.00	141.41	137.00	22.23	0.01	0.16	100.00	100.00	0.00	2309.50	2520.87	1695718.00	113.22	712.79	647.00
28	2	1	18511.00	30010.00	156.80	0	Spot (Block28, Row1, Column2)	340.26	321.50	102.31	0.02	0.30	137.00	141.18	137.00	19.53	0.01	0.14	100.00	100.00	0.00	184.50	203.26	230017.00	10.20	200.61	191.00
28	3	1	18824.00	30009.00	163.85	0	Spot (Block28, Row1, Column3)	236.92	235.00	34.15	0.00	0.14	138.00	139.21	138.00	16.14	0.00	0.12	99.00	99.00	0.00	97.00	98.92	177451.00	6.06	175.55	183.00
28	4	1	19122.00	30008.00	165.85	0	Spot (Block28, Row1, Column4)	240.49	234.00	40.24	0.01	0.17	134.00	135.43	134.00	16.07	0.00	0.12	99.00	98.00	0.00	100.00	106.49	183252.00	6.54	170.16	177.00
28	5	1	19426.00	30007.00	160.25	0	Spot (Block28, Row1, Column5)	300.16	292.00	84.21	0.01	0.28	133.00	136.03	133.00	16.05	0.01	0.12	100.00	100.00	0.00	159.00	167.16	213417.00	10.23	185.13	183.00
28	6	1	19722.00	30010.00	155.05	0	Spot (Block28, Row1, Column6)	371.83	365.00	102.24	0.01	0.27	135.00	138.32	135.00	17.08	0.01	0.12	100.00	100.00	0.00	230.00	236.83	245033.00	13.67	207.10	196.00
28	7	1	20029.00	30004.00	157.00	0	Spot (Block28, Row1, Column7)	758.78	726.00	354.08	0.02	0.47	135.00	138.19	135.00	17.82	0.01	0.13	100.00	100.00	0.00	591.00	623.78	512935.00	34.82	261.88	254.50
28	8	1	20344.00	30005.00	175.30	0	Spot (Block28, Row1, Column8)	173.56	173.00	13.72	0.00	0.08	140.00	142.07	140.00	15.83	0.01	0.11	90.00	55.00	0.00	33.00	33.56	149433.00	1.99	159.37	157.50
28	1	2	18200.00	30325.00	208.00	0	Spot (Block28, Row2, Column1)	159.20	163.00	20.82	0.01	0.13	135.00	138.37	135.00	19.89	0.01	0.14	65.00	24.00	0.00	28.00	24.20	195181.00	1.05	146.21	147.00
28	2	2	18514.00	30310.00	134.00	0	Spot (Block28, Row2, Column2)	269.71	281.00	34.04	0.02	0.13	134.00	136.16	134.00	16.83	0.01	0.12	100.00	99.00	0.00	147.00	135.71	131079.00	7.93	184.21	187.00
28	3	2	18822.00	30292.00	216.70	0	Spot (Block28, Row2, Column3)	151.56	151.00	15.93	0.00	0.11	136.00	137.82	136.00	16.30	0.01	0.12	46.00	18.00	0.00	15.00	15.56	204609.00	0.84	137.93	136.00
28	4	2	19118.00	30302.00	193.75	0	Spot (Block28, Row2, Column4)	205.60	208.00	23.15	0.01	0.11	134.00	136.49	134.00	15.85	0.01	0.12	98.00	95.00	0.00	74.00	71.60	217319.00	4.36	159.12	159.00
28	5	2	19422.00	30304.00	188.10	0	Spot (Block28, Row2, Column5)	170.32	171.00	14.88	0.00	0.09	132.00	134.51	132.00	15.55	0.01	0.12	92.00	72.00	0.00	39.00	38.32	169471.00	2.30	148.14	144.00
28	6	2	19712.00	30302.00	168.30	0	Spot (Block28, Row2, Column6)	186.03	188.00	18.56	0.00	0.10	134.00	135.67	134.00	15.26	0.01	0.11	95.00	88.00	0.00	54.00	52.03	146594.00	3.30	153.90	150.00
28	7	2	20016.00	30313.00	183.65	0	Spot (Block28, Row2, Column7)	193.96	197.00	20.85	0.01	0.11	134.00	135.88	134.00	14.18	0.01	0.10	95.00	90.00	0.00	63.00	59.96	183483.00	4.10	151.50	149.00
28	8	2	20321.00	30309.00	147.00	-50	Spot (Block28, Row2, Column8)	144.39	143.00	12.05	0.00	0.08	136.00	136.91	136.00	13.59	0.00	0.10	32.00	6.00	0.00	7.00	8.39	84904.00	0.55	148.53	149.00
28	1	3	18223.00	30612.00	161.95	0	Spot (Block28, Row3, Column1)	364.30	335.00	136.40	0.04	0.37	134.00	137.06	134.00	17.91	0.01	0.13	100.00	100.00	0.00	201.00	230.30	264119.00	12.69	193.64	195.00
28	2	3	18491.00	30569.00	201.40	0	Spot (Block28, Row3, Column2)	145.78	144.00	15.53	0.01	0.11	133.00	135.06	133.00	16.63	0.01	0.12	38.00	12.00	0.00	11.00	12.78	167933.00	0.64	137.23	133.00
28	3	3	18822.00	30606.00	168.10	0	Spot (Block28, Row3, Column3)	204.22	204.00	19.30	0.00	0.09	134.00	137.21	134.00	19.77	0.01	0.14	99.00	95.00	0.00	70.00	70.22	161745.00	3.39	165.64	166.00
28	4	3	19119.00	30611.00	146.55	0	Spot (Block28, Row3, Column4)	612.53	544.50	286.10	0.05	0.47	138.00	139.88	138.00	16.72	0.01	0.12	100.00	100.00	0.00	406.50	474.53	358945.00	28.26	238.79	214.00
28	5	3	19425.00	30615.00	164.45	0	Spot (Block28, Row3, Column5)	183.67	187.00	20.96	0.01	0.11	133.00	136.01	133.00	16.74	0.01	0.12	91.00	79.00	0.00	54.00	50.67	138307.00	2.85	156.64	157.00
28	6	3	19706.00	30597.00	202.15	0	Spot (Block28, Row3, Column6)	151.44	151.00	12.44	0.00	0.08	134.00	135.74	134.00	14.93	0.01	0.11	59.00	16.00	0.00	17.00	17.44	175367.00	1.05	143.81	141.00
28	7	3	20025.00	30609.00	171.35	0	Spot (Block28, Row3, Column7)	253.25	259.00	57.32	0.01	0.23	136.00	136.92	136.00	12.51	0.00	0.09	100.00	98.00	0.00	123.00	117.25	206907.00	9.30	168.87	169.00
28	8	3	20321.00	30609.00	147.00	-50	Spot (Block28, Row3, Column8)	153.14	154.00	12.77	0.00	0.08	137.00	138.32	137.00	13.92	0.00	0.10	58.00	20.00	0.00	17.00	16.14	90046.00	1.06	151.79	152.50
28	1	4	18222.00	30910.00	149.10	0	Spot (Block28, Row4, Column1)	588.75	473.00	281.05	0.10	0.48	136.00	139.29	136.00	20.05	0.01	0.14	100.00	100.00	0.00	337.00	452.75	357962.00	22.41	244.97	224.00
28	2	4	18501.00	30842.00	182.10	0	Spot (Block28, Row4, Column2)	162.90	163.00	15.47	0.00	0.09	136.00	140.03	136.00	20.51	0.01	0.15	64.00	18.00	0.00	27.00	26.90	151495.00	1.12	148.79	149.00
28	3	4	18824.00	30909.00	143.60	0	Spot (Block28, Row4, Column3)	2948.79	2771.00	1499.89	0.03	0.51	138.00	142.39	138.00	22.65	0.01	0.16	100.00	100.00	0.00	2633.00	2810.79	1663117.00	123.93	749.06	545.50
28	4	4	19111.00	30944.00	236.25	0	Spot (Block28, Row4, Column4)	163.10	166.50	17.05	0.01	0.10	141.00	143.78	141.00	20.27	0.01	0.14	62.00	12.00	0.00	25.50	22.10	262272.00	0.95	147.27	144.00
28	5	4	19426.00	30903.00	202.75	0	Spot (Block28, Row4, Column5)	174.98	175.00	16.64	0.00	0.10	135.00	137.99	135.00	17.89	0.01	0.13	90.00	61.00	0.00	40.00	39.98	203846.00	2.07	147.66	145.00
28	6	4	19718.00	30895.00	204.25	0	Spot (Block28, Row4, Column6)	177.94	178.50	15.87	0.00	0.09	130.00	131.72	130.00	15.66	0.01	0.12	94.00	86.00	0.00	48.50	47.94	211394.00	2.95	157.69	162.00
28	7	4	20016.00	30915.00	166.95	0	Spot (Block28, Row4, Column7)	250.95	254.00	49.73	0.01	0.20	132.00	133.62	132.00	15.20	0.01	0.11	100.00	99.00	0.00	122.00	118.95	194490.00	7.72	173.91	176.00
28	8	4	20322.00	30901.00	174.80	0	Spot (Block28, Row4, Column8)	198.98	198.00	23.31	0.00	0.12	137.00	138.88	137.00	14.20	0.01	0.10	96.00	94.00	0.00	61.00	61.98	169529.00	4.23	157.83	156.50
28	1	5	18221.00	31209.00	118.70	0	Spot (Block28, Row5, Column1)	255.31	266.00	39.60	0.02	0.16	138.00	140.68	138.00	18.95	0.01	0.13	100.00	99.00	0.00	128.00	117.31	94209.00	6.05	184.14	189.00
28	2	5	18519.00	31208.00	147.00	-50	Spot (Block28, Row5, Column2)	154.30	155.00	12.13	0.00	0.08	141.00	143.73	141.00	16.78	0.01	0.12	38.00	4.00	0.00	14.00	13.30	90726.00	0.63	153.73	154.00
28	3	5	18801.00	31218.00	140.75	0	Spot (Block28, Row5, Column3)	176.76	178.00	12.39	0.00	0.07	140.00	143.51	140.00	19.77	0.01	0.14	92.00	43.00	0.00	38.00	36.76	94390.00	1.68	161.66	162.00
28	4	5	19124.00	31209.00	153.75	0	Spot (Block28, Row5, Column4)	287.76	284.50	64.98	0.00	0.23	144.00	145.32	144.00	18.88	0.00	0.13	100.00	99.00	0.00	140.50	143.76	188194.00	7.54	188.71	188.00
28	5	5	19422.00	31210.00	143.80	0	Spot (Block28, Row5, Column5)	2248.03	2034.50	1191.59	0.04	0.53	143.00	146.25	143.00	21.44	0.01	0.15	100.00	100.00	0.00	1891.50	2105.03	1263392.00	98.01	595.78	479.50
28	6	5	19707.00	31218.00	194.75	0	Spot (Block28, Row5, Column6)	196.78	198.00	18.81	0.00	0.10	135.00	137.48	135.00	18.63	0.01	0.14	97.00	90.00	0.00	63.00	61.78	210946.00	3.18	163.02	166.00
28	7	5	20011.00	31211.00	200.55	0	Spot (Block28, Row5, Column7)	157.37	162.00	19.11	0.01	0.12	135.00	137.80	135.00	18.31	0.01	0.13	61.00	28.00	0.00	27.00	22.37	179562.00	1.07	150.52	151.00
28	8	5	20323.00	31207.00	146.50	0	Spot (Block28, Row5, Column8)	369.03	371.00	116.44	0.00	0.32	141.00	142.48	141.00	16.17	0.00	0.11	100.00	100.00	0.00	230.00	228.03	216987.00	14.01	205.26	195.00
28	1	6	18202.00	31481.00	212.80	0	Spot (Block28, Row6, Column1)	159.47	160.00	17.69	0.00	0.11	139.00	140.55	139.00	14.39	0.00	0.10	62.00	37.00	0.00	21.00	20.47	205076.00	1.32	148.11	148.50
28	2	6	18518.00	31508.00	147.00	-50	Spot (Block28, Row6, Column2)	152.92	154.00	16.82	0.00	0.11	141.00	143.06	141.00	17.85	0.01	0.12	45.00	6.00	0.00	13.00	11.92	89916.00	0.55	156.54	161.00
28	3	6	18816.00	31507.00	144.55	0	Spot (Block28, Row6, Column3)	699.65	616.50	294.01	0.05	0.42	140.00	143.63	140.00	17.88	0.01	0.12	100.00	100.00	0.00	476.50	559.65	396000.00	31.10	285.76	266.00
28	4	6	19133.00	31533.00	178.60	0	Spot (Block28, Row6, Column4)	182.53	179.00	22.09	0.01	0.12	143.00	146.04	143.00	19.69	0.01	0.13	84.00	43.00	0.00	36.00	39.53	163547.00	1.85	167.49	171.00
28	5	6	19423.00	31509.00	142.85	0	Spot (Block28, Row6, Column5)	1625.72	1607.00	673.74	0.01	0.41	148.00	150.41	148.00	20.99	0.01	0.14	100.00	100.00	0.00	1459.00	1477.72	908777.00	70.28	480.43	385.00
28	6	6	19708.00	31542.00	182.75	0	Spot (Block28, Row6, Column6)	183.07	185.00	22.60	0.00	0.12	142.00	145.05	142.00	18.07	0.01	0.12	80.00	60.00	0.00	43.00	41.07	171537.00	2.10	161.51	163.00
28	7	6	20022.00	31511.00	148.60	0	Spot (Block28, Row6, Column7)	365.04	365.00	95.80	0.00	0.26	139.00	142.78	139.00	18.40	0.01	0.13	100.00	100.00	0.00	226.00	226.04	222677.00	12.08	211.41	201.00
28	8	6	20333.00	31512.00	156.35	0	Spot (Block28, Row6, Column8)	387.53	385.00	124.32	0.00	0.32	138.00	141.90	138.00	17.27	0.01	0.12	100.00	100.00	0.00	247.00	249.53	260808.00	14.22	202.23	195.00
28	1	7	18226.00	31805.00	123.90	0	Spot (Block28, Row7, Column1)	180.20	182.00	15.63	0.00	0.09	137.00	140.16	137.00	20.81	0.01	0.15	89.00	63.00	0.00	45.00	43.20	73700.00	1.92	163.33	167.00
28	2	7	18518.00	31822.00	174.60	0	Spot (Block28, Row7, Column2)	163.00	167.00	16.95	0.01	0.10	134.00	135.95	134.00	17.15	0.01	0.13	72.00	45.00	0.00	33.00	29.00	138717.00	1.58	148.28	146.00
28	3	7	18819.00	31808.00	147.00	-50	Spot (Block28, Row7, Column3)	142.70	142.00	13.13	0.00	0.09	137.00	139.33	137.00	17.44	0.01	0.13	18.00	2.00	0.00	5.00	5.70	84334.00	0.19	151.63	151.00
28	4	7	19119.00	31808.00	147.00	-50	Spot (Block28, Row7, Column4)	157.21	161.00	14.52	0.01	0.09	139.00	141.58	139.00	16.60	0.01	0.12	61.00	11.00	0.00	22.00	18.21	92752.00	0.94	145.70	144.00
28	5	7	19424.00	31809.00	184.05	0	Spot (Block28, Row7, Column5)	202.96	204.00	15.78	0.00	0.08	139.00	141.62	139.00	18.31	0.01	0.13	99.00	95.00	0.00	65.00	63.96	193216.00	3.35	168.17	170.00
28	6	7	19689.00	31782.00	179.15	0	Spot (Block28, Row7, Column6)	168.01	169.00	13.45	0.00	0.08	141.00	142.25	141.00	17.46	0.00	0.12	75.00	31.00	0.00	28.00	27.01	151207.00	1.47	155.12	156.00
28	7	7	20020.00	31812.00	162.55	0	Spot (Block28, Row7, Column7)	344.88	326.00	109.33	0.02	0.32	140.00	141.82	140.00	17.70	0.01	0.12	100.00	99.00	0.00	186.00	204.88	251420.00	11.47	197.40	188.00
28	8	7	20324.00	31816.00	176.70	0	Spot (Block28, Row7, Column8)	202.48	205.00	23.07	0.01	0.11	135.00	137.77	135.00	16.16	0.01	0.12	97.00	92.00	0.00	70.00	67.48	176156.00	4.00	158.21	155.50
28	1	8	18217.00	32117.00	136.80	0	Spot (Block28, Row8, Column1)	5035.71	3986.50	5260.93	0.10	1.04	138.00	142.48	138.00	25.87	0.01	0.18	100.00	100.00	0.00	3848.50	4897.71	2548068.00	189.14	1176.80	752.00
28	2	8	18525.00	32113.00	181.90	0	Spot (Block28, Row8, Column2)	177.00	178.00	20.60	0.00	0.12	135.00	138.58	135.00	21.62	0.01	0.16	82.00	48.00	0.00	43.00	42.00	163900.00	1.78	151.49	149.00
28	3	8	18817.00	32108.00	175.85	0	Spot (Block28, Row8, Column3)	238.56	219.50	50.83	0.04	0.21	138.00	139.38	138.00	16.56	0.00	0.12	99.00	96.00	0.00	81.50	100.56	206595.00	5.99	172.93	174.00
28	4	8	19121.00	32099.00	154.95	0	Spot (Block28, Row8, Column4)	169.43	171.00	14.41	0.00	0.09	139.00	140.84	139.00	14.60	0.01	0.10	84.00	56.00	0.00	32.00	30.43	111317.00	1.96	153.93	152.00
28	5	8	19452.00	32119.00	190.05	0	Spot (Block28, Row8, Column5)	153.36	153.00	15.32	0.00	0.10	136.00	137.55	136.00	15.79	0.00	0.11	52.00	22.00	0.00	17.00	17.36	155964.00	1.00	143.56	143.00
28	6	8	19725.00	32119.00	190.30	0	Spot (Block28, Row8, Column6)	158.31	160.00	19.82	0.00	0.13	134.00	136.07	134.00	15.70	0.01	0.12	67.00	39.00	0.00	26.00	24.31	161320.00	1.42	147.73	145.00
28	7	8	20029.00	32113.00	171.45	0	Spot (Block28, Row8, Column7)	229.84	222.00	36.98	0.02	0.16	136.00	138.48	136.00	16.65	0.01	0.12	99.00	98.00	0.00	86.00	93.84	188700.00	5.49	167.78	169.50
28	8	8	20328.00	32098.00	144.65	0	Spot (Block28, Row8, Column8)	244.23	247.00	36.59	0.00	0.15	134.00	136.75	134.00	15.89	0.01	0.12	100.00	100.00	0.00	113.00	110.23	138232.00	6.76	180.07	182.00
29	1	1	4721.00	34516.00	148.60	0	Spot (Block29, Row1, Column1)	2847.38	2539.00	1472.76	0.05	0.52	53.00	54.27	53.00	13.95	0.01	0.26	100.00	100.00	0.00	2486.00	2794.38	1728362.00	200.29	671.47	454.00
29	2	1	5003.00	34499.00	147.00	-50	Spot (Block29, Row1, Column2)	46.15	46.00	8.22	0.00	0.18	54.00	53.77	54.00	11.81	0.00	0.22	0.00	0.00	0.00	-8.00	-7.85	27137.00	-0.64	48.26	49.00
29	3	1	5304.00	34499.00	147.00	-50	Spot (Block29, Row1, Column3)	48.49	47.00	7.32	0.01	0.15	52.00	51.82	52.00	9.00	0.00	0.17	6.00	0.00	0.00	-5.00	-3.51	28514.00	-0.37	48.90	49.00
29	4	1	5604.00	34500.00	147.00	-50	Spot (Block29, Row1, Column4)	60.51	62.00	7.93	0.01	0.13	51.00	51.51	51.00	8.76	0.00	0.17	60.00	15.00	0.00	11.00	9.51	35639.00	1.03	52.79	53.00
29	5	1	5904.00	34500.00	147.00	-50	Spot (Block29, Row1, Column5)	53.11	55.00	10.77	0.02	0.20	51.00	50.99	51.00	8.96	0.00	0.18	36.00	3.00	0.00	4.00	2.11	31493.00	0.24	50.75	47.00
29	6	1	6204.00	34500.00	147.00	-50	Spot (Block29, Row1, Column6)	54.14	55.00	13.65	0.01	0.25	50.00	50.73	50.00	9.62	0.01	0.19	39.00	16.00	0.00	5.00	4.14	32107.00	0.36	53.37	54.00
29	7	1	6505.00	34500.00	147.00	-50	Spot (Block29, Row1, Column7)	44.60	41.00	12.01	0.04	0.27	53.00	52.35	53.00	10.08	0.01	0.19	10.00	2.00	0.00	-12.00	-8.40	26446.00	-0.77	48.36	44.00
29	8	1	6805.00	34500.00	147.00	-50	Spot (Block29, Row1, Column8)	55.40	58.00	11.12	0.02	0.20	53.00	52.67	53.00	10.49	0.00	0.20	28.00	1.00	0.00	5.00	2.40	32630.00	0.26	59.03	62.00
29	1	2	4703.00	34799.00	147.00	-50	Spot (Block29, Row2, Column1)	52.22	54.00	9.52	0.01	0.18	52.00	52.35	52.00	13.12	0.00	0.25	4.00	0.00	0.00	2.00	0.22	30811.00	-0.01	52.54	54.50
29	2	2	5003.00	34799.00	147.00	-50	Spot (Block29, Row2, Column2)	50.25	49.00	8.95	0.01	0.18	51.00	50.95	51.00	9.38	0.00	0.18	19.00	0.00	0.00	-2.00	-0.75	29549.00	-0.07	47.58	46.50
29	3	2	5303.00	34799.00	147.00	-50	Spot (Block29, Row2, Column3)	54.61	55.00	8.59	0.00	0.16	52.00	52.10	52.00	9.47	0.00	0.18	23.00	2.00	0.00	3.00	2.61	32112.00	0.26	52.78	54.00
29	4	2	5604.00	34799.00	147.00	-50	Spot (Block29, Row2, Column4)	49.53	51.00	10.63	0.01	0.21	53.00	52.22	53.00	9.80	0.01	0.19	9.00	1.00	0.00	-2.00	-3.47	29175.00	-0.27	47.95	48.00
29	5	2	5904.00	34799.00	147.00	-50	Spot (Block29, Row2, Column5)	50.21	51.00	8.31	0.01	0.17	52.00	52.16	52.00	9.43	0.00	0.18	9.00	0.00	0.00	-1.00	-1.79	29775.00	-0.21	52.06	51.00
29	6	2	6184.00	34840.00	212.40	0	Spot (Block29, Row2, Column6)	59.15	61.00	8.81	0.01	0.15	51.00	51.45	51.00	10.16	0.00	0.20	45.00	5.00	0.00	10.00	8.15	76191.00	0.76	54.77	55.00
29	7	2	6505.00	34800.00	147.00	-50	Spot (Block29, Row2, Column7)	54.49	54.00	7.22	0.00	0.13	51.00	51.48	51.00	10.44	0.00	0.20	17.00	0.00	0.00	3.00	3.49	32313.00	0.29	54.08	55.00
29	8	2	6891.00	34781.00	186.25	0	Spot (Block29, Row2, Column8)	59.96	61.00	8.30	0.01	0.14	52.00	52.28	52.00	10.08	0.00	0.19	41.00	5.00	0.00	9.00	7.96	58397.00	0.76	53.30	55.00
29	1	3	4703.00	35099.00	147.00	-50	Spot (Block29, Row3, Column1)	52.75	53.50	10.62	0.01	0.20	50.00	50.37	50.00	10.37	0.00	0.21	29.00	2.00	0.00	3.50	2.75	31120.00	0.23	51.34	52.00
29	2	3	5003.00	35099.00	147.00	-50	Spot (Block29, Row3, Column2)	51.60	51.00	7.96	0.01	0.15	50.00	50.60	50.00	9.33	0.01	0.18	20.00	0.00	0.00	1.00	1.60	30340.00	0.11	58.78	59.00
29	3	3	5303.00	35099.00	147.00	-50	Spot (Block29, Row3, Column3)	45.55	46.00	7.95	0.00	0.17	51.00	51.54	51.00	10.21	0.00	0.20	2.00	0.00	0.00	-5.00	-5.45	26828.00	-0.59	47.95	48.00
29	4	3	5604.00	35099.00	147.00	-50	Spot (Block29, Row3, Column4)	53.18	54.00	11.28	0.01	0.21	53.00	52.02	53.00	10.69	0.01	0.21	14.00	4.00	0.00	1.00	0.18	31325.00	0.11	55.05	55.00
29	5	3	5904.00	35099.00	147.00	-50	Spot (Block29, Row3, Column5)	54.19	53.00	12.14	0.01	0.22	53.00	52.33	53.00	9.83	0.01	0.19	26.00	9.00	0.00	0.00	1.19	31975.00	0.19	55.34	53.50
29	6	3	6204.00	35099.00	147.00	-50	Spot (Block29, Row3, Column6)	50.27	50.00	10.00	0.00	0.20	53.00	52.21	53.00	10.37	0.01	0.20	10.00	0.00	0.00	-3.00	-2.73	29812.00	-0.19	54.10	55.00
29	7	3	6504.00	35099.00	147.00	-50	Spot (Block29, Row3, Column7)	49.97	49.00	7.86	0.01	0.16	51.00	51.30	51.00	12.06	0.00	0.24	5.00	0.00	0.00	-2.00	-1.03	29633.00	-0.11	47.75	45.50
29	8	3	6805.00	35100.00	147.00	-50	Spot (Block29, Row3, Column8)	51.31	51.00	10.51	0.00	0.20	50.00	50.23	50.00	11.78	0.00	0.23	22.00	0.00	0.00	1.00	1.31	30426.00	0.09	48.02	48.00
29	1	4	4703.00	35398.00	147.00	-50	Spot (Block29, Row4, Column1)	51.62	51.00	6.55	0.01	0.13	50.00	50.26	50.00	10.01	0.00	0.20	11.00	0.00	0.00	1.00	1.62	30453.00	0.14	51.98	52.00
29	2	4	5003.00	35399.00	147.00	-50	Spot (Block29, Row4, Column2)	46.43	45.50	8.37	0.01	0.18	52.00	51.60	52.00	10.31	0.00	0.20	4.00	0.00	0.00	-6.50	-5.57	27298.00	-0.50	46.24	46.00
29	3	4	5303.00	35399.00	147.00	-50	Spot (Block29, Row4, Column3)	57.04	58.00	6.86	0.01	0.12	52.00	51.99	52.00	11.22	0.00	0.22	18.00	0.00	0.00	6.00	5.04	33542.00	0.45	56.21	57.00
29	4	4	5604.00	35399.00	147.00	-50	Spot (Block29, Row4, Column4)	52.36	51.00	12.26	0.01	0.23	50.00	50.94	50.00	10.52	0.01	0.21	32.00	5.00	0.00	1.00	2.36	30943.00	0.14	46.63	41.00
29	5	4	5904.00	35399.00	147.00	-50	Spot (Block29, Row4, Column5)	48.39	45.00	12.12	0.03	0.25	51.00	51.35	51.00	10.10	0.00	0.20	18.00	3.00	0.00	-6.00	-2.61	28455.00	-0.29	48.78	47.00
29	6	4	6204.00	35399.00	147.00	-50	Spot (Block29, Row4, Column6)	53.34	53.00	7.99	0.00	0.15	51.00	50.63	51.00	10.15	0.00	0.20	16.00	1.00	0.00	2.00	2.34	31418.00	0.27	51.15	51.00
29	7	4	6504.00	35399.00	147.00	-50	Spot (Block29, Row4, Column7)	53.20	53.00	8.40	0.00	0.16	49.00	49.17	49.00	11.32	0.00	0.23	23.00	1.00	0.00	4.00	4.20	31545.00	0.36	47.57	47.00
29	8	4	6805.00	35399.00	147.00	-50	Spot (Block29, Row4, Column8)	76.24	77.00	8.95	0.00	0.12	53.00	52.59	53.00	12.23	0.00	0.23	88.00	47.00	0.00	24.00	23.24	45212.00	1.93	65.84	66.00
29	1	5	4703.00	35698.00	147.00	-50	Spot (Block29, Row5, Column1)	53.41	53.00	9.41	0.00	0.18	50.00	50.30	50.00	9.51	0.00	0.19	26.00	4.00	0.00	3.00	3.41	31567.00	0.33	54.29	55.50
29	2	5	5003.00	35698.00	147.00	-50	Spot (Block29, Row5, Column2)	46.14	45.00	10.34	0.01	0.22	51.00	50.95	51.00	10.66	0.00	0.21	9.00	0.00	0.00	-6.00	-4.86	27133.00	-0.45	52.84	56.00
29	3	5	5303.00	35698.00	147.00	-50	Spot (Block29, Row5, Column3)	47.78	48.00	10.32	0.00	0.22	51.00	51.42	51.00	10.76	0.00	0.21	8.00	0.00	0.00	-3.00	-3.22	27998.00	-0.34	46.75	45.00
29	4	5	5603.00	35699.00	147.00	-50	Spot (Block29, Row5, Column4)	52.23	51.00	8.12	0.01	0.16	50.00	50.90	50.00	9.60	0.01	0.19	23.00	0.00	0.00	1.00	2.23	30714.00	0.14	51.01	50.00
29	5	5	5909.00	35763.00	148.60	0	Spot (Block29, Row5, Column5)	60.19	60.00	6.90	0.00	0.11	50.00	50.31	50.00	10.38	0.00	0.21	45.00	7.00	0.00	10.00	10.19	36236.00	0.95	57.04	56.00
29	6	5	6204.00	35699.00	147.00	-50	Spot (Block29, Row5, Column6)	57.67	60.00	12.05	0.02	0.21	50.00	49.73	50.00	10.15	0.00	0.20	48.00	14.00	0.00	10.00	7.67	33968.00	0.78	52.16	53.00
29	7	5	6504.00	35699.00	147.00	-50	Spot (Block29, Row5, Column7)	47.90	46.00	9.48	0.02	0.20	49.00	49.21	49.00	9.62	0.00	0.20	16.00	1.00	0.00	-3.00	-1.10	28260.00	-0.14	42.99	42.00
29	8	5	6770.00	35661.00	203.60	0	Spot (Block29, Row5, Column8)	61.20	62.00	10.36	0.01	0.17	50.00	50.54	50.00	10.50	0.00	0.21	56.00	16.00	0.00	12.00	11.20	71908.00	1.01	56.68	57.00
29	1	6	4702.00	35998.00	147.00	-50	Spot (Block29, Row6, Column1)	52.59	52.00	6.01	0.00	0.11	53.00	53.15	53.00	10.28	0.00	0.19	4.00	0.00	0.00	-1.00	-0.41	31131.00	-0.05	50.55	50.00
29	2	6	5003.00	35998.00	147.00	-50	Spot (Block29, Row6, Column2)	51.76	55.00	11.54	0.03	0.22	53.00	52.95	53.00	9.54	0.00	0.18	17.00	0.00	0.00	2.00	-1.24	30486.00	-0.12	54.19	56.00
29	3	6	5303.00	35998.00	147.00	-50	Spot (Block29, Row6, Column3)	55.31	58.00	10.23	0.02	0.18	53.00	52.65	53.00	10.03	0.00	0.19	25.00	0.00	0.00	5.00	2.31	32411.00	0.26	55.72	57.00
29	4	6	5603.00	35998.00	147.00	-50	Spot (Block29, Row6, Column4)	53.83	55.00	8.09	0.01	0.15	49.00	50.00	49.00	9.74	0.01	0.19	32.00	0.00	0.00	6.00	4.83	31598.00	0.39	59.77	61.00
29	5	6	5904.00	35999.00	147.00	-50	Spot (Block29, Row6, Column5)	49.51	49.00	8.07	0.00	0.16	48.00	48.41	48.00	9.93	0.00	0.21	17.00	1.00	0.00	1.00	1.51	29164.00	0.11	51.59	50.00
29	6	6	6204.00	35999.00	147.00	-50	Spot (Block29, Row6, Column6)	51.67	52.00	9.04	0.00	0.17	50.00	49.54	50.00	10.71	0.00	0.22	17.00	0.00	0.00	2.00	1.67	30487.00	0.20	48.35	45.00
29	7	6	6504.00	35999.00	147.00	-50	Spot (Block29, Row6, Column7)	53.34	53.00	6.19	0.00	0.12	49.00	49.34	49.00	10.10	0.00	0.20	16.00	0.00	0.00	4.00	4.34	31366.00	0.40	52.11	52.00
29	8	6	6835.00	35982.00	148.90	0	Spot (Block29, Row6, Column8)	63.99	65.00	9.34	0.01	0.15	51.00	51.03	51.00	9.77	0.00	0.19	69.00	24.00	0.00	14.00	12.99	38839.00	1.33	54.54	55.00
29	1	7	4702.00	36298.00	147.00	-50	Spot (Block29, Row7, Column1)	53.22	54.00	7.62	0.01	0.14	55.00	54.81	55.00	12.23	0.00	0.22	1.00	0.00	0.00	-1.00	-1.78	31610.00	-0.13	55.07	56.00
29	2	7	5003.00	36298.00	147.00	-50	Spot (Block29, Row7, Column2)	52.03	52.00	8.36	0.00	0.16	52.00	52.10	52.00	9.57	0.00	0.18	12.00	1.00	0.00	0.00	0.03	30752.00	-0.01	52.67	52.00
29	3	7	5303.00	36298.00	147.00	-50	Spot (Block29, Row7, Column3)	56.09	59.00	11.55	0.02	0.21	52.00	52.17	52.00	10.27	0.00	0.20	35.00	2.00	0.00	7.00	4.09	32923.00	0.38	50.45	52.00
29	4	7	5522.00	36265.00	118.35	0	Spot (Block29, Row7, Column4)	69.21	70.00	8.70	0.00	0.13	52.00	51.82	52.00	10.09	0.00	0.19	80.00	37.00	0.00	18.00	17.21	25470.00	1.72	61.08	62.00
29	5	7	5903.00	36298.00	147.00	-50	Spot (Block29, Row7, Column5)	56.55	57.00	8.19	0.00	0.14	53.00	53.08	53.00	10.65	0.00	0.20	20.00	0.00	0.00	4.00	3.55	33193.00	0.33	57.87	59.00
29	6	7	6204.00	36298.00	147.00	-50	Spot (Block29, Row7, Column6)	53.43	54.00	7.47	0.00	0.14	51.00	51.49	51.00	11.08	0.00	0.22	11.00	0.00	0.00	3.00	2.43	31525.00	0.18	50.47	50.00
29	7	7	6504.00	36299.00	147.00	-50	Spot (Block29, Row7, Column7)	53.20	53.00	12.22	0.00	0.23	53.00	52.36	53.00	10.61	0.01	0.20	22.00	2.00	0.00	0.00	0.20	31390.00	0.08	56.44	59.00
29	8	7	6804.00	36299.00	147.00	-50	Spot (Block29, Row7, Column8)	55.00	56.00	10.12	0.01	0.18	54.00	53.14	54.00	9.55	0.01	0.18	22.00	1.00	0.00	2.00	1.00	32285.00	0.19	53.32	54.00
29	1	8	4719.00	36621.00	135.05	0	Spot (Block29, Row8, Column1)	4277.83	3362.00	4599.22	0.10	1.08	59.00	60.80	59.00	21.71	0.01	0.36	100.00	100.00	0.00	3303.00	4218.83	2113247.00	194.20	989.75	577.00
29	2	8	4969.00	36632.00	255.55	0	Spot (Block29, Row8, Column2)	62.13	63.00	9.89	0.01	0.16	56.00	57.10	56.00	14.85	0.01	0.26	20.00	0.00	0.00	7.00	6.13	117558.00	0.34	55.35	56.00
29	3	8	5381.00	36595.00	184.90	0	Spot (Block29, Row8, Column3)	67.32	67.00	8.30	0.00	0.12	58.00	56.62	58.00	10.21	0.01	0.18	41.00	9.00	0.00	9.00	9.32	64898.00	1.05	60.98	62.00
29	4	8	5603.00	36598.00	147.00	-50	Spot (Block29, Row8, Column4)	60.22	61.00	7.17	0.01	0.12	61.00	60.02	61.00	10.92	0.01	0.18	3.00	0.00	0.00	0.00	-0.78	35470.00	0.02	60.73	61.00
29	5	8	5903.00	36598.00	147.00	-50	Spot (Block29, Row8, Column5)	66.77	67.00	7.66	0.00	0.11	63.00	62.09	63.00	11.07	0.01	0.18	15.00	0.00	0.00	4.00	3.77	39194.00	0.42	60.49	61.00
29	6	8	6204.00	36598.00	147.00	-50	Spot (Block29, Row8, Column6)	59.91	60.00	9.61	0.00	0.16	61.00	60.30	61.00	10.72	0.01	0.18	12.00	0.00	0.00	-1.00	-1.09	35108.00	-0.04	58.07	60.00
29	7	8	6538.00	36608.00	191.40	0	Spot (Block29, Row8, Column7)	69.53	70.00	9.56	0.00	0.14	62.00	61.87	62.00	11.15	0.00	0.18	36.00	5.00	0.00	8.00	7.53	71687.00	0.69	63.96	65.00
29	8	8	6836.00	36614.00	152.35	0	Spot (Block29, Row8, Column8)	121.39	118.00	26.98	0.01	0.22	60.00	59.36	60.00	10.80	0.00	0.18	99.00	96.00	0.00	58.00	61.39	77201.00	5.75	78.71	79.00
30	1	1	9223.00	34514.00	150.85	0	Spot (Block30, Row1, Column1)	2530.57	2280.00	1380.56	0.05	0.55	116.00	117.90	116.00	17.34	0.01	0.15	100.00	100.00	0.00	2164.00	2414.57	1568956.00	139.15	644.03	514.00
30	2	1	9523.00	34511.00	180.65	0	Spot (Block30, Row1, Column2)	130.93	128.00	16.48	0.01	0.13	117.00	117.29	117.00	15.24	0.00	0.13	37.00	15.00	0.00	11.00	13.93	119928.00	0.89	123.93	121.00
30	3	1	9827.00	34510.00	147.00	-50	Spot (Block30, Row1, Column3)	121.02	121.00	10.38	0.00	0.09	118.00	118.61	118.00	16.54	0.00	0.14	9.00	0.00	0.00	3.00	3.02	71160.00	0.15	122.83	124.00
30	4	1	10128.00	34510.00	147.00	-50	Spot (Block30, Row1, Column4)	126.90	125.00	17.04	0.01	0.13	118.00	119.14	118.00	16.14	0.00	0.14	21.00	11.00	0.00	7.00	8.90	74490.00	0.48	129.99	126.00
30	5	1	10450.00	34538.00	235.25	0	Spot (Block30, Row1, Column5)	127.31	127.00	11.73	0.00	0.09	116.00	117.23	116.00	15.12	0.00	0.13	31.00	6.00	0.00	11.00	11.31	203058.00	0.67	119.42	120.00
30	6	1	10711.00	34492.00	163.00	0	Spot (Block30, Row1, Column6)	142.08	138.00	17.40	0.01	0.12	120.00	121.10	120.00	14.31	0.00	0.12	57.00	32.00	0.00	18.00	22.08	103859.00	1.47	130.61	129.00
30	7	1	11026.00	34510.00	158.85	0	Spot (Block30, Row1, Column7)	134.16	132.00	15.96	0.01	0.12	119.00	119.50	119.00	13.81	0.00	0.12	49.00	22.00	0.00	13.00	15.16	93109.00	1.06	122.77	122.00
30	8	1	11347.00	34522.00	222.80	0	Spot (Block30, Row1, Column8)	134.54	131.00	18.40	0.01	0.14	115.00	115.48	115.00	13.38	0.00	0.12	55.00	31.00	0.00	16.00	19.54	191311.00	1.42	122.76	121.00
30	1	2	9203.00	34830.00	257.15	0	Spot (Block30, Row2, Column1)	123.95	123.00	11.81	0.00	0.10	115.00	116.39	115.00	18.99	0.01	0.16	19.00	2.00	0.00	8.00	8.95	237603.00	0.40	117.46	117.00
30	2	2	9527.00	34809.00	147.00	-50	Spot (Block30, Row2, Column2)	124.74	123.00	20.55	0.01	0.16	119.00	120.18	119.00	14.54	0.00	0.12	23.00	4.00	0.00	4.00	5.74	73348.00	0.31	130.50	126.00
30	3	2	9827.00	34810.00	147.00	-50	Spot (Block30, Row2, Column3)	137.92	137.00	16.98	0.00	0.12	119.00	121.09	119.00	16.39	0.01	0.14	54.00	17.00	0.00	18.00	18.92	81097.00	1.03	129.34	127.00
30	4	2	10147.00	34810.00	203.65	0	Spot (Block30, Row2, Column4)	133.38	130.00	21.04	0.01	0.16	117.00	118.23	117.00	16.04	0.00	0.14	41.00	16.00	0.00	13.00	16.38	156321.00	0.94	126.76	125.00
30	5	2	10426.00	34807.00	227.45	0	Spot (Block30, Row2, Column5)	142.74	139.00	21.91	0.01	0.15	116.00	118.25	116.00	17.19	0.01	0.15	57.00	36.00	0.00	23.00	26.74	212397.00	1.42	119.67	117.00
30	6	2	10728.00	34810.00	147.00	-50	Spot (Block30, Row2, Column6)	133.29	132.00	10.55	0.00	0.08	120.00	122.06	120.00	16.70	0.01	0.14	33.00	3.00	0.00	12.00	13.29	78509.00	0.67	131.15	129.00
30	7	2	11028.00	34810.00	147.00	-50	Spot (Block30, Row2, Column7)	140.35	135.00	24.04	0.02	0.17	119.00	119.58	119.00	15.62	0.00	0.13	50.00	34.00	0.00	16.00	21.35	82526.00	1.33	124.46	124.00
30	8	2	11329.00	34810.00	147.00	-50	Spot (Block30, Row2, Column8)	121.00	121.00	9.95	0.00	0.08	117.00	117.89	117.00	13.95	0.00	0.12	12.00	3.00	0.00	4.00	4.00	71511.00	0.22	117.85	116.00
30	1	3	9245.00	35109.00	166.15	0	Spot (Block30, Row3, Column1)	155.00	159.00	23.65	0.01	0.15	115.00	114.98	115.00	14.07	0.00	0.12	82.00	60.00	0.00	44.00	40.00	118418.00	2.84	126.98	123.00
30	2	3	9557.00	35136.00	256.50	0	Spot (Block30, Row3, Column2)	129.24	128.00	17.10	0.00	0.13	116.00	117.72	116.00	16.15	0.01	0.14	37.00	11.00	0.00	12.00	13.24	246846.00	0.71	118.53	118.00
30	3	3	9827.00	35109.00	147.00	-50	Spot (Block30, Row3, Column3)	187.24	140.50	276.19	0.12	1.48	115.00	117.68	115.00	16.09	0.01	0.14	66.00	43.00	0.00	25.50	72.24	110095.00	4.32	136.47	132.00
30	4	3	10136.00	35100.00	235.85	0	Spot (Block30, Row3, Column4)	125.36	121.00	18.49	0.02	0.15	114.00	113.99	114.00	14.15	0.00	0.12	31.00	16.00	0.00	7.00	11.36	201204.00	0.80	115.02	115.00
30	5	3	10417.00	35087.00	227.25	0	Spot (Block30, Row3, Column5)	137.56	133.00	21.75	0.01	0.16	116.00	117.45	116.00	15.62	0.01	0.13	52.00	26.00	0.00	17.00	21.56	204408.00	1.29	122.06	119.00
30	6	3	10746.00	35105.00	138.05	0	Spot (Block30, Row3, Column6)	136.42	135.00	13.17	0.00	0.10	117.00	118.66	117.00	17.35	0.01	0.15	52.00	15.00	0.00	18.00	19.42	70121.00	1.02	127.58	126.00
30	7	3	11028.00	35110.00	147.00	-50	Spot (Block30, Row3, Column7)	122.97	118.00	23.37	0.02	0.19	116.00	117.29	116.00	16.51	0.00	0.14	25.00	11.00	0.00	2.00	6.97	72430.00	0.34	126.28	122.00
30	8	3	11328.00	35110.00	147.00	-50	Spot (Block30, Row3, Column8)	128.41	127.00	15.07	0.00	0.12	115.00	116.35	115.00	14.38	0.01	0.12	43.00	16.00	0.00	12.00	13.41	75634.00	0.84	131.01	128.00
30	1	4	9226.00	35409.00	147.00	-50	Spot (Block30, Row4, Column1)	129.25	127.00	14.98	0.01	0.12	116.00	117.28	116.00	14.12	0.00	0.12	40.00	18.00	0.00	11.00	13.25	76386.00	0.85	129.45	127.00
30	2	4	9527.00	35409.00	147.00	-50	Spot (Block30, Row4, Column2)	128.83	124.00	23.06	0.02	0.18	115.00	115.55	115.00	13.25	0.00	0.11	39.00	15.00	0.00	9.00	13.83	75754.00	1.00	129.72	125.00
30	3	4	9824.00	35415.00	158.30	0	Spot (Block30, Row4, Column3)	158.33	163.00	22.11	0.01	0.14	114.00	114.85	114.00	12.49	0.00	0.11	87.00	76.00	0.00	49.00	44.33	108772.00	3.48	127.81	124.00
30	4	4	10102.00	35419.00	251.55	0	Spot (Block30, Row4, Column4)	119.36	119.00	12.69	0.00	0.11	112.00	112.01	112.00	13.07	0.00	0.12	30.00	6.00	0.00	7.00	7.36	218902.00	0.56	111.35	113.00
30	5	4	10400.00	35420.00	174.95	0	Spot (Block30, Row4, Column5)	130.33	129.00	14.95	0.00	0.11	112.00	112.64	112.00	14.18	0.00	0.13	58.00	21.00	0.00	17.00	18.33	111822.00	1.25	117.98	115.00
30	6	4	10713.00	35405.00	213.35	0	Spot (Block30, Row4, Column6)	129.17	127.00	17.50	0.01	0.14	113.00	114.19	113.00	15.19	0.00	0.13	45.00	21.00	0.00	14.00	16.17	167798.00	0.99	118.11	117.00
30	7	4	11081.00	35364.00	265.35	0	Spot (Block30, Row4, Column7)	135.98	135.00	20.94	0.00	0.15	114.00	115.01	114.00	15.65	0.00	0.14	59.00	29.00	0.00	21.00	21.98	278894.00	1.34	123.35	118.00
30	8	4	11321.00	35417.00	158.75	0	Spot (Block30, Row4, Column8)	154.02	155.00	18.94	0.00	0.12	115.00	115.16	115.00	12.77	0.00	0.11	90.00	71.00	0.00	40.00	39.02	107505.00	3.04	129.55	128.00
30	1	5	9191.00	35656.00	242.70	0	Spot (Block30, Row5, Column1)	122.69	121.00	13.14	0.01	0.11	115.00	115.03	115.00	12.76	0.00	0.11	28.00	8.00	0.00	6.00	7.69	208811.00	0.60	117.25	117.00
30	2	5	9522.00	35674.00	246.30	0	Spot (Block30, Row5, Column2)	128.59	126.00	17.81	0.01	0.14	117.00	117.22	117.00	13.11	0.00	0.11	37.00	14.00	0.00	9.00	11.59	225413.00	0.87	118.60	118.00
30	3	5	9812.00	35718.00	119.40	0	Spot (Block30, Row5, Column3)	144.34	144.00	16.30	0.00	0.11	116.00	116.15	116.00	13.04	0.00	0.11	77.00	51.00	0.00	28.00	28.34	54994.00	2.16	131.08	128.50
30	4	5	10134.00	35705.00	262.35	0	Spot (Block30, Row5, Column4)	127.66	127.00	14.94	0.00	0.12	113.00	113.62	113.00	13.48	0.00	0.12	50.00	18.00	0.00	14.00	14.66	256204.00	1.04	117.24	114.50
30	5	5	10415.00	35704.00	185.25	0	Spot (Block30, Row5, Column5)	153.93	155.00	24.65	0.00	0.16	113.00	113.55	113.00	13.80	0.00	0.12	82.00	64.00	0.00	42.00	40.93	148846.00	2.92	127.74	125.00
30	6	5	10728.00	35709.00	147.00	-50	Spot (Block30, Row5, Column6)	127.85	120.00	28.48	0.03	0.22	115.00	115.19	115.00	13.78	0.00	0.12	29.00	15.00	0.00	5.00	12.85	75047.00	0.92	119.24	115.00
30	7	5	10968.00	35708.00	205.30	0	Spot (Block30, Row5, Column7)	129.74	128.00	14.23	0.01	0.11	114.00	115.03	114.00	14.37	0.00	0.12	48.00	15.00	0.00	14.00	15.74	155174.00	1.02	125.57	124.00
30	8	5	11327.00	35717.00	145.75	0	Spot (Block30, Row5, Column8)	136.86	136.00	12.07	0.00	0.09	116.00	116.73	116.00	13.27	0.00	0.11	70.00	28.00	0.00	20.00	20.86	78833.00	1.52	124.19	123.00
30	1	6	9242.00	36010.00	222.95	0	Spot (Block30, Row6, Column1)	130.04	128.00	16.17	0.01	0.12	114.00	115.10	114.00	15.00	0.00	0.13	46.00	15.00	0.00	14.00	16.04	185440.00	1.00	120.46	120.00
30	2	6	9557.00	35987.00	127.20	0	Spot (Block30, Row6, Column2)	140.86	140.00	21.55	0.00	0.15	117.00	117.36	117.00	13.32	0.00	0.11	63.00	46.00	0.00	23.00	23.86	61132.00	1.76	129.53	130.00
30	3	6	9818.00	35991.00	102.35	0	Spot (Block30, Row6, Column3)	147.51	146.00	19.84	0.00	0.13	116.00	115.39	116.00	12.38	0.00	0.11	73.00	56.00	0.00	30.00	31.51	39090.00	2.59	136.98	134.00
30	4	6	10160.00	35973.00	247.70	0	Spot (Block30, Row6, Column4)	123.86	123.00	12.73	0.00	0.10	114.00	114.58	114.00	12.62	0.00	0.11	40.00	8.00	0.00	9.00	9.86	219974.00	0.74	117.88	116.00
30	5	6	10446.00	36027.00	156.90	0	Spot (Block30, Row6, Column5)	149.49	148.00	23.78	0.00	0.16	114.00	114.90	114.00	12.37	0.00	0.11	77.00	58.00	0.00	34.00	35.49	101202.00	2.80	124.32	122.00
30	6	6	10727.00	36009.00	147.00	-50	Spot (Block30, Row6, Column6)	120.35	121.50	14.24	0.00	0.12	117.00	117.63	117.00	12.75	0.00	0.11	22.00	5.00	0.00	4.50	3.35	70765.00	0.21	121.46	118.00
30	7	6	11024.00	35986.00	215.90	0	Spot (Block30, Row6, Column7)	128.96	126.00	14.41	0.01	0.11	115.00	115.58	115.00	14.69	0.00	0.13	36.00	13.00	0.00	11.00	13.96	171646.00	0.91	116.88	118.00
30	8	6	11388.00	36027.00	207.70	0	Spot (Block30, Row6, Column8)	125.48	125.00	11.07	0.00	0.09	115.00	115.92	115.00	14.82	0.00	0.13	35.00	4.00	0.00	10.00	10.48	154344.00	0.64	119.87	119.00
30	1	7	9230.00	36293.00	215.80	0	Spot (Block30, Row7, Column1)	133.46	131.00	14.53	0.01	0.11	116.00	117.04	116.00	18.82	0.00	0.16	40.00	9.00	0.00	15.00	17.46	177770.00	0.87	122.75	121.00
30	2	7	9519.00	36305.00	127.20	0	Spot (Block30, Row7, Column2)	145.72	142.50	18.06	0.01	0.12	115.00	115.36	115.00	13.21	0.00	0.11	81.00	52.00	0.00	27.50	30.72	62659.00	2.30	135.43	135.00
30	3	7	9814.00	36344.00	208.80	0	Spot (Block30, Row7, Column3)	131.17	131.00	10.15	0.00	0.08	115.00	115.09	115.00	13.13	0.00	0.11	57.00	15.00	0.00	16.00	16.17	162518.00	1.22	120.03	120.00
30	4	7	10127.00	36308.00	147.00	-50	Spot (Block30, Row7, Column4)	121.66	120.00	12.37	0.01	0.10	116.00	116.16	116.00	13.34	0.00	0.11	24.00	4.00	0.00	4.00	5.66	71782.00	0.41	122.72	123.00
30	5	7	10447.00	36324.00	156.70	0	Spot (Block30, Row7, Column5)	130.08	129.00	15.28	0.00	0.12	116.00	116.62	116.00	13.29	0.00	0.11	47.00	19.00	0.00	13.00	14.08	88195.00	1.01	119.21	119.00
30	6	7	10747.00	36326.00	136.70	0	Spot (Block30, Row7, Column6)	143.20	142.00	13.23	0.00	0.09	119.00	119.52	119.00	12.83	0.00	0.11	79.00	41.00	0.00	23.00	24.20	72460.00	1.85	132.77	129.50
30	7	7	11029.00	36281.00	256.15	0	Spot (Block30, Row7, Column7)	128.77	125.00	16.84	0.01	0.13	119.00	119.58	119.00	14.72	0.00	0.12	31.00	15.00	0.00	6.00	9.77	245298.00	0.62	118.71	115.00
30	8	7	11326.00	36314.00	136.40	0	Spot (Block30, Row7, Column8)	183.27	188.00	24.43	0.01	0.13	116.00	117.01	116.00	15.34	0.00	0.13	94.00	88.00	0.00	72.00	67.27	91634.00	4.32	138.99	134.00
30	1	8	9219.00	36623.00	134.00	0	Spot (Block30, Row8, Column1)	4010.40	2871.50	4282.15	0.15	1.07	116.00	119.30	116.00	24.10	0.01	0.20	100.00	100.00	0.00	2755.50	3894.40	1933014.00	161.45	1091.86	799.00
30	2	8	9511.00	36634.00	175.50	0	Spot (Block30, Row8, Column2)	134.04	132.00	14.29	0.01	0.11	115.00	116.07	115.00	16.80	0.00	0.14	50.00	14.00	0.00	17.00	19.04	115006.00	1.07	120.05	116.00
30	3	8	9800.00	36611.00	246.25	0	Spot (Block30, Row8, Column3)	123.03	120.00	16.37	0.01	0.13	111.00	112.20	111.00	13.12	0.00	0.12	34.00	13.00	0.00	9.00	12.03	216161.00	0.83	112.44	111.00
30	4	8	10154.00	36614.00	162.90	0	Spot (Block30, Row8, Column4)	142.41	138.00	21.93	0.01	0.15	116.00	117.06	116.00	14.33	0.00	0.12	68.00	35.00	0.00	22.00	26.41	104953.00	1.77	126.97	129.00
30	5	8	10427.00	36608.00	147.00	-50	Spot (Block30, Row8, Column5)	125.14	124.00	9.87	0.00	0.08	117.00	117.28	117.00	14.27	0.00	0.12	24.00	3.00	0.00	7.00	8.14	73832.00	0.55	126.15	125.50
30	6	8	10707.00	36623.00	145.45	0	Spot (Block30, Row8, Column6)	148.37	151.50	21.96	0.01	0.15	117.00	117.74	117.00	14.64	0.00	0.12	71.00	56.00	0.00	34.50	31.37	85463.00	2.09	131.38	128.00
30	7	8	11027.00	36609.00	147.00	-50	Spot (Block30, Row8, Column7)	127.66	126.00	12.72	0.01	0.10	120.00	120.98	120.00	15.13	0.00	0.13	25.00	6.00	0.00	6.00	7.66	75065.00	0.44	128.22	128.00
30	8	8	11330.00	36613.00	138.00	0	Spot (Block30, Row8, Column8)	272.99	280.50	59.67	0.01	0.22	120.00	120.29	120.00	14.02	0.00	0.12	99.00	99.00	0.00	160.50	152.99	139769.00	10.89	163.00	167.00
31	1	1	14036.00	34655.00	147.00	-50	Spot (Block31, Row1, Column1)	51.45	52.00	9.32	0.00	0.18	54.00	78.80	54.00	288.52	0.16	3.66	0.00	0.00	0.00	-2.00	-2.55	30358.00	-0.09	54.76	58.00
31	2	1	14336.00	34655.00	147.00	-50	Spot (Block31, Row1, Column2)	54.44	53.00	8.61	0.01	0.16	52.00	51.98	52.00	11.18	0.00	0.22	14.00	1.00	0.00	1.00	2.44	32172.00	0.22	58.96	61.00
31	3	1	14637.00	34656.00	147.00	-50	Spot (Block31, Row1, Column3)	46.93	44.00	14.19	0.03	0.30	51.00	51.62	51.00	11.11	0.01	0.22	17.00	4.00	0.00	-7.00	-4.07	27689.00	-0.42	50.04	45.00
31	4	1	14931.00	34609.00	195.10	0	Spot (Block31, Row1, Column4)	61.01	62.00	8.95	0.01	0.15	50.00	50.49	50.00	10.74	0.00	0.21	58.00	8.00	0.00	12.00	11.01	65587.00	0.98	52.55	53.00
31	5	1	15237.00	34656.00	147.00	-50	Spot (Block31, Row1, Column5)	45.31	44.50	8.26	0.01	0.18	49.00	50.26	49.00	10.96	0.01	0.22	3.00	0.00	0.00	-4.50	-3.69	26733.00	-0.45	47.90	45.00
31	6	1	15538.00	34656.00	147.00	-50	Spot (Block31, Row1, Column6)	48.62	49.00	8.05	0.00	0.17	50.00	51.38	50.00	11.72	0.01	0.23	5.00	0.00	0.00	-1.00	-1.38	28636.00	-0.24	52.21	53.00
31	7	1	15902.00	34703.00	195.50	0	Spot (Block31, Row1, Column7)	58.65	60.00	7.69	0.01	0.13	52.00	51.96	52.00	11.76	0.00	0.23	26.00	1.00	0.00	8.00	6.65	63230.00	0.57	51.25	51.00
31	8	1	16138.00	34656.00	147.00	-50	Spot (Block31, Row1, Column8)	43.18	43.00	8.12	0.00	0.19	54.00	53.08	54.00	11.08	0.01	0.21	0.00	0.00	0.00	-11.00	-10.82	25347.00	-0.89	46.54	43.00
31	1	2	14036.00	34955.00	147.00	-50	Spot (Block31, Row2, Column1)	52.83	52.00	10.85	0.01	0.21	54.00	53.59	54.00	10.12	0.00	0.19	17.00	1.00	0.00	-2.00	-1.17	31168.00	-0.07	52.02	52.00
31	2	2	14336.00	34955.00	147.00	-50	Spot (Block31, Row2, Column2)	55.72	56.00	9.90	0.00	0.18	53.00	52.96	53.00	11.33	0.00	0.21	18.00	2.00	0.00	3.00	2.72	32877.00	0.24	53.96	54.50
31	3	2	14637.00	34955.00	147.00	-50	Spot (Block31, Row2, Column3)	45.55	46.00	6.98	0.00	0.15	50.00	50.79	50.00	10.04	0.01	0.20	1.00	0.00	0.00	-4.00	-4.45	26831.00	-0.52	45.02	44.00
31	4	2	14937.00	34955.00	147.00	-50	Spot (Block31, Row2, Column4)	54.34	56.00	9.85	0.01	0.18	48.00	49.12	48.00	10.20	0.01	0.21	38.00	4.00	0.00	8.00	6.34	32116.00	0.51	58.21	60.00
31	5	2	15219.00	35019.00	237.35	0	Spot (Block31, Row2, Column5)	56.18	59.00	11.96	0.02	0.21	48.00	48.90	48.00	10.86	0.01	0.22	50.00	11.00	0.00	11.00	8.18	91187.00	0.67	49.55	48.00
31	6	2	15537.00	34956.00	147.00	-50	Spot (Block31, Row2, Column6)	46.29	45.00	9.12	0.01	0.20	51.00	51.38	51.00	10.39	0.00	0.20	7.00	0.00	0.00	-6.00	-4.71	27359.00	-0.49	44.69	42.00
31	7	2	15838.00	34956.00	147.00	-50	Spot (Block31, Row2, Column7)	53.34	54.00	7.62	0.01	0.14	51.00	51.82	51.00	11.13	0.01	0.21	11.00	0.00	0.00	3.00	2.34	31308.00	0.14	59.04	60.00
31	8	2	16138.00	34956.00	147.00	-50	Spot (Block31, Row2, Column8)	59.20	61.00	9.70	0.01	0.16	53.00	52.91	53.00	10.63	0.00	0.20	40.00	2.00	0.00	8.00	6.20	34750.00	0.59	53.29	53.00
31	1	3	14036.00	35255.00	147.00	-50	Spot (Block31, Row3, Column1)	51.09	52.00	10.28	0.01	0.20	50.00	51.28	50.00	11.11	0.01	0.22	17.00	0.00	0.00	2.00	1.09	30090.00	-0.02	54.07	56.00
31	2	3	14336.00	35255.00	147.00	-50	Spot (Block31, Row3, Column2)	49.50	50.00	9.26	0.00	0.19	54.00	53.57	54.00	11.45	0.00	0.21	2.00	0.00	0.00	-4.00	-4.50	29207.00	-0.36	56.42	56.00
31	3	3	14637.00	35255.00	147.00	-50	Spot (Block31, Row3, Column3)	61.27	61.00	9.62	0.00	0.16	51.00	51.42	51.00	10.62	0.00	0.21	49.00	13.00	0.00	10.00	10.27	36026.00	0.93	50.81	53.00
31	4	3	14937.00	35255.00	147.00	-50	Spot (Block31, Row3, Column4)	50.19	52.00	14.40	0.02	0.29	51.00	51.03	51.00	10.17	0.00	0.20	30.00	3.00	0.00	1.00	-0.81	29510.00	-0.08	43.63	41.50
31	5	3	15237.00	35255.00	147.00	-50	Spot (Block31, Row3, Column5)	53.88	54.00	7.62	0.00	0.14	49.00	49.67	49.00	10.45	0.01	0.21	25.00	1.00	0.00	5.00	4.88	31790.00	0.40	52.97	53.00
31	6	3	15468.00	35219.00	228.00	0	Spot (Block31, Row3, Column6)	57.69	58.00	8.79	0.00	0.15	51.00	50.57	51.00	10.54	0.00	0.21	35.00	4.00	0.00	7.00	6.69	86127.00	0.68	51.83	52.00
31	7	3	15838.00	35256.00	147.00	-50	Spot (Block31, Row3, Column7)	49.90	50.00	10.90	0.00	0.22	51.00	52.07	51.00	13.42	0.01	0.26	9.00	0.00	0.00	-1.00	-1.10	29439.00	-0.16	50.14	52.00
31	8	3	16138.00	35256.00	147.00	-50	Spot (Block31, Row3, Column8)	59.07	58.00	10.63	0.01	0.18	50.00	50.48	50.00	10.79	0.00	0.21	41.00	15.00	0.00	8.00	9.07	34617.00	0.80	56.71	57.00
31	1	4	13995.00	35521.00	202.10	0	Spot (Block31, Row4, Column1)	57.33	58.00	9.39	0.01	0.16	51.00	52.33	51.00	11.22	0.01	0.21	28.00	3.00	0.00	7.00	6.33	66556.00	0.44	52.93	55.00
31	2	4	14336.00	35555.00	147.00	-50	Spot (Block31, Row4, Column2)	50.93	51.00	10.66	0.00	0.21	50.00	51.25	50.00	11.12	0.01	0.22	19.00	1.00	0.00	1.00	0.93	29995.00	-0.03	56.85	57.00
31	3	4	14636.00	35555.00	147.00	-50	Spot (Block31, Row4, Column3)	48.56	47.00	9.22	0.01	0.19	49.00	49.61	49.00	11.07	0.01	0.22	10.00	1.00	0.00	-2.00	-0.44	28603.00	-0.09	50.83	48.00
31	4	4	14937.00	35555.00	147.00	-50	Spot (Block31, Row4, Column4)	54.42	54.00	10.80	0.00	0.20	53.00	52.59	53.00	11.61	0.00	0.22	22.00	1.00	0.00	1.00	1.42	31943.00	0.16	51.67	50.00
31	5	4	15237.00	35555.00	147.00	-50	Spot (Block31, Row4, Column5)	55.01	55.00	7.31	0.00	0.13	52.00	52.27	52.00	11.04	0.00	0.21	12.00	0.00	0.00	3.00	3.01	32399.00	0.25	56.35	60.00
31	6	4	15537.00	35555.00	147.00	-50	Spot (Block31, Row4, Column6)	56.88	58.00	10.39	0.01	0.18	52.00	52.10	52.00	12.01	0.00	0.23	25.00	1.00	0.00	6.00	4.88	33504.00	0.40	49.82	53.00
31	7	4	15838.00	35555.00	147.00	-50	Spot (Block31, Row4, Column7)	53.58	55.00	11.71	0.01	0.22	50.00	51.15	50.00	13.10	0.01	0.26	17.00	4.00	0.00	5.00	3.58	31615.00	0.19	56.27	55.00
31	8	4	16138.00	35556.00	147.00	-50	Spot (Block31, Row4, Column8)	54.67	55.00	9.83	0.00	0.18	53.00	52.82	53.00	11.17	0.00	0.21	18.00	0.00	0.00	2.00	1.67	32144.00	0.17	52.62	55.00
31	1	5	14036.00	35854.00	147.00	-50	Spot (Block31, Row5, Column1)	58.95	61.00	12.29	0.01	0.21	57.00	57.04	57.00	11.32	0.00	0.20	26.00	1.00	0.00	4.00	1.95	34665.00	0.17	55.29	55.00
31	2	5	14336.00	35855.00	147.00	-50	Spot (Block31, Row5, Column2)	50.69	49.00	11.57	0.01	0.23	54.00	54.02	54.00	11.87	0.00	0.22	14.00	0.00	0.00	-5.00	-3.31	29957.00	-0.28	50.37	51.00
31	3	5	14636.00	35855.00	147.00	-50	Spot (Block31, Row5, Column3)	47.01	47.00	11.27	0.00	0.24	50.00	50.29	50.00	11.66	0.00	0.23	9.00	0.00	0.00	-3.00	-2.99	27737.00	-0.28	53.07	54.00
31	4	5	14937.00	35855.00	147.00	-50	Spot (Block31, Row5, Column4)	52.19	50.00	9.85	0.02	0.19	51.00	51.37	51.00	12.26	0.00	0.24	16.00	0.00	0.00	-1.00	1.19	30636.00	0.07	51.14	49.00
31	5	5	15237.00	35855.00	147.00	-50	Spot (Block31, Row5, Column5)	49.91	51.00	11.89	0.01	0.24	50.00	50.92	50.00	11.66	0.01	0.23	21.00	0.00	0.00	1.00	-0.09	29397.00	-0.09	53.16	54.00
31	6	5	15537.00	35855.00	147.00	-50	Spot (Block31, Row5, Column6)	47.46	48.00	12.25	0.00	0.26	52.00	52.48	52.00	11.24	0.00	0.21	10.00	0.00	0.00	-4.00	-4.54	27907.00	-0.45	44.66	41.00
31	7	5	15837.00	35855.00	147.00	-50	Spot (Block31, Row5, Column7)	52.95	54.00	10.95	0.01	0.21	53.00	52.27	53.00	11.33	0.01	0.22	14.00	1.00	0.00	1.00	-0.05	31133.00	0.06	53.14	54.00
31	8	5	16138.00	35855.00	147.00	-50	Spot (Block31, Row5, Column8)	57.84	57.00	9.52	0.01	0.16	56.00	55.07	56.00	11.69	0.01	0.21	18.00	0.00	0.00	1.00	1.84	34182.00	0.24	61.61	63.00
31	1	6	14036.00	36154.00	147.00	-50	Spot (Block31, Row6, Column1)	66.14	67.00	9.57	0.01	0.14	65.00	63.96	65.00	11.25	0.01	0.18	12.00	0.00	0.00	2.00	1.14	38892.00	0.19	63.01	67.00
31	2	6	14336.00	36154.00	147.00	-50	Spot (Block31, Row6, Column2)	65.01	65.00	7.56	0.00	0.12	60.00	58.67	60.00	12.69	0.01	0.22	16.00	0.00	0.00	5.00	5.01	38355.00	0.50	66.09	67.00
31	3	6	14580.00	36192.00	158.60	0	Spot (Block31, Row6, Column3)	64.19	65.00	7.41	0.01	0.12	55.00	54.96	55.00	12.47	0.00	0.23	36.00	0.00	0.00	10.00	9.19	44547.00	0.74	59.02	60.00
31	4	6	14936.00	36155.00	147.00	-50	Spot (Block31, Row6, Column4)	57.54	59.00	9.52	0.01	0.17	52.00	52.25	52.00	11.35	0.00	0.22	27.00	1.00	0.00	7.00	5.54	33658.00	0.47	63.80	64.00
31	5	6	15237.00	36155.00	147.00	-50	Spot (Block31, Row6, Column5)	52.96	55.00	11.90	0.02	0.22	51.00	51.02	51.00	10.77	0.00	0.21	29.00	2.00	0.00	4.00	1.96	30980.00	0.18	54.88	54.00
31	6	6	15537.00	36155.00	147.00	-50	Spot (Block31, Row6, Column6)	55.78	56.00	10.91	0.00	0.20	54.00	53.09	54.00	10.79	0.01	0.20	24.00	2.00	0.00	2.00	1.78	32801.00	0.25	55.05	56.00
31	7	6	15837.00	36155.00	147.00	-50	Spot (Block31, Row6, Column7)	55.04	55.00	9.46	0.00	0.17	54.00	53.26	54.00	10.96	0.01	0.21	16.00	0.00	0.00	1.00	1.04	32420.00	0.16	52.90	54.50
31	8	6	16138.00	36155.00	147.00	-50	Spot (Block31, Row6, Column8)	53.95	55.00	9.20	0.01	0.17	53.00	52.54	53.00	10.67	0.00	0.20	15.00	0.00	0.00	2.00	0.95	31778.00	0.13	55.34	56.00
31	1	7	14035.00	36454.00	147.00	-50	Spot (Block31, Row7, Column1)	54.27	56.00	12.45	0.01	0.23	64.00	74.90	64.00	276.39	0.07	3.69	0.00	0.00	0.00	-8.00	-9.73	32022.00	-0.07	61.61	64.00
31	2	7	14336.00	36454.00	147.00	-50	Spot (Block31, Row7, Column2)	61.74	64.00	10.57	0.02	0.17	60.00	58.62	60.00	12.03	0.01	0.21	13.00	0.00	0.00	4.00	1.74	36425.00	0.26	59.00	60.50
31	3	7	14636.00	36454.00	147.00	-50	Spot (Block31, Row7, Column3)	57.58	57.00	11.87	0.00	0.21	54.00	54.45	54.00	12.64	0.00	0.23	25.00	2.00	0.00	3.00	3.58	33856.00	0.25	59.13	59.00
31	4	7	14936.00	36454.00	147.00	-50	Spot (Block31, Row7, Column4)	61.30	63.00	12.28	0.01	0.20	52.00	52.99	52.00	12.76	0.01	0.24	46.00	7.00	0.00	11.00	9.30	36169.00	0.65	56.24	56.00
31	5	7	15237.00	36454.00	147.00	-50	Spot (Block31, Row7, Column5)	51.34	54.00	12.96	0.02	0.25	52.00	52.23	52.00	10.46	0.00	0.20	21.00	2.00	0.00	2.00	-0.66	30033.00	-0.08	54.67	57.00
31	6	7	15537.00	36455.00	147.00	-50	Spot (Block31, Row7, Column6)	50.47	52.00	7.39	0.01	0.15	51.00	51.71	51.00	12.65	0.01	0.24	1.00	0.00	0.00	1.00	-0.53	29676.00	-0.10	49.83	50.00
31	7	7	15837.00	36455.00	147.00	-50	Spot (Block31, Row7, Column7)	58.39	58.00	10.21	0.00	0.17	53.00	56.71	53.00	20.50	0.03	0.36	8.00	0.00	0.00	5.00	5.39	34336.00	0.08	50.51	50.00
31	8	7	16137.00	36455.00	147.00	-50	Spot (Block31, Row7, Column8)	53.65	57.00	11.41	0.03	0.21	54.00	54.39	54.00	12.86	0.00	0.24	10.00	0.00	0.00	3.00	-0.35	31490.00	-0.06	54.34	58.00
31	1	8	14035.00	36754.00	147.00	-50	Spot (Block31, Row8, Column1)	55.94	57.00	7.88	0.01	0.14	64.00	83.07	64.00	243.77	0.11	2.93	0.00	0.00	0.00	-7.00	-8.06	32948.00	-0.11	59.46	59.00
31	2	8	14336.00	36754.00	147.00	-50	Spot (Block31, Row8, Column2)	64.79	64.00	9.59	0.01	0.15	60.00	59.32	60.00	9.97	0.00	0.17	32.00	5.00	0.00	4.00	4.79	38224.00	0.55	63.20	63.00
31	3	8	14636.00	36754.00	147.00	-50	Spot (Block31, Row8, Column3)	54.63	55.00	7.82	0.00	0.14	59.00	58.04	59.00	11.78	0.01	0.20	2.00	0.00	0.00	-4.00	-4.37	32068.00	-0.29	59.83	60.00
31	4	8	14944.00	36693.00	147.15	0	Spot (Block31, Row8, Column4)	65.94	66.00	8.23	0.00	0.12	57.00	56.38	57.00	11.94	0.00	0.21	37.00	3.00	0.00	9.00	8.94	38902.00	0.80	63.97	63.00
31	5	8	15236.00	36754.00	147.00	-50	Spot (Block31, Row8, Column5)	55.96	55.00	13.03	0.01	0.23	55.00	54.93	55.00	10.26	0.00	0.19	27.00	8.00	0.00	0.00	0.96	32849.00	0.10	56.30	54.00
31	6	8	15537.00	36754.00	147.00	-50	Spot (Block31, Row8, Column6)	51.57	53.00	9.56	0.01	0.19	54.00	54.56	54.00	13.90	0.00	0.25	2.00	0.00	0.00	-1.00	-2.43	30169.00	-0.22	54.68	58.00
31	7	8	15837.00	36754.00	147.00	-50	Spot (Block31, Row8, Column7)	53.06	56.00	13.19	0.02	0.25	54.00	57.76	54.00	20.07	0.03	0.35	2.00	0.00	0.00	2.00	-0.94	31200.00	-0.23	52.20	53.50
31	8	8	16137.00	36755.00	147.00	-50	Spot (Block31, Row8, Column8)	52.91	54.00	12.15	0.01	0.23	55.00	55.51	55.00	12.95	0.00	0.23	11.00	0.00	0.00	-1.00	-2.09	31056.00	-0.20	57.01	59.00
32	1	1	18227.00	34508.00	152.45	0	Spot (Block32, Row1, Column1)	3176.49	2638.50	1886.13	0.08	0.59	391.00	389.81	391.00	40.64	0.00	0.10	100.00	100.00	0.00	2247.50	2785.49	2013893.00	68.57	1124.37	958.50
32	2	1	18509.00	34504.00	215.50	0	Spot (Block32, Row1, Column2)	438.50	418.00	51.49	0.02	0.12	391.00	388.04	391.00	36.11	0.00	0.09	43.00	36.00	0.00	27.00	47.50	582329.00	1.40	403.66	397.00
32	3	1	18821.00	34505.00	183.50	0	Spot (Block32, Row1, Column3)	465.31	476.00	51.03	0.01	0.11	397.00	396.84	397.00	34.12	0.00	0.09	66.00	55.00	0.00	79.00	68.31	442514.00	2.01	428.32	412.50
32	4	1	19113.00	34519.00	191.90	0	Spot (Block32, Row1, Column4)	482.38	485.00	48.31	0.00	0.10	401.00	406.88	401.00	37.68	0.01	0.09	78.00	59.00	0.00	84.00	81.38	501676.00	2.00	439.90	440.00
32	5	1	19426.00	34502.00	176.00	0	Spot (Block32, Row1, Column5)	476.66	493.00	44.97	0.01	0.09	402.00	407.26	402.00	34.89	0.01	0.09	72.00	67.00	0.00	91.00	74.66	412790.00	1.99	436.89	421.00
32	6	1	19725.00	34521.00	208.40	0	Spot (Block32, Row1, Column6)	466.97	476.00	43.75	0.01	0.09	401.00	406.73	401.00	36.76	0.01	0.09	67.00	51.00	0.00	75.00	65.97	577637.00	1.64	424.82	417.00
32	7	1	20047.00	34514.00	182.10	0	Spot (Block32, Row1, Column7)	458.33	472.00	48.56	0.01	0.11	406.00	416.17	406.00	36.20	0.01	0.09	55.00	44.00	0.00	66.00	52.33	426245.00	1.16	444.76	436.50
32	8	1	20327.00	34493.00	194.60	0	Spot (Block32, Row1, Column8)	494.76	499.00	49.40	0.00	0.10	410.00	420.17	410.00	36.43	0.01	0.09	81.00	70.00	0.00	89.00	84.76	527911.00	2.05	440.21	426.50
32	1	2	18214.00	34799.00	210.60	0	Spot (Block32, Row2, Column1)	432.51	416.00	48.83	0.02	0.11	390.00	386.02	390.00	41.22	0.00	0.11	38.00	23.00	0.00	26.00	42.51	545822.00	1.13	413.31	407.00
32	2	2	18515.00	34805.00	151.80	0	Spot (Block32, Row2, Column2)	454.48	446.00	41.76	0.01	0.09	394.00	394.53	394.00	33.73	0.00	0.09	61.00	46.00	0.00	52.00	60.48	287688.00	1.78	414.24	408.00
32	3	2	18819.00	34813.00	219.25	0	Spot (Block32, Row2, Column3)	458.73	463.00	45.92	0.00	0.10	398.00	402.97	398.00	34.52	0.01	0.09	64.00	47.00	0.00	65.00	60.73	632136.00	1.62	422.15	408.00
32	4	2	19108.00	34804.00	198.70	0	Spot (Block32, Row2, Column4)	471.91	483.00	52.68	0.01	0.11	401.00	408.10	401.00	37.71	0.01	0.09	67.00	56.00	0.00	82.00	70.91	528068.00	1.69	433.90	421.00
32	5	2	19424.00	34806.00	193.85	0	Spot (Block32, Row2, Column5)	488.08	492.00	46.33	0.00	0.09	405.00	411.93	405.00	36.11	0.01	0.09	82.00	71.00	0.00	87.00	83.08	520288.00	2.11	446.31	433.00
32	6	2	19708.00	34808.00	220.10	0	Spot (Block32, Row2, Column6)	458.95	462.50	57.73	0.00	0.13	404.00	411.93	404.00	35.49	0.01	0.09	52.00	47.00	0.00	58.50	54.95	637019.00	1.32	429.48	407.00
32	7	2	20020.00	34807.00	174.60	0	Spot (Block32, Row2, Column7)	477.16	487.00	34.56	0.01	0.07	404.00	412.51	404.00	36.09	0.01	0.09	80.00	63.00	0.00	83.00	73.16	404153.00	1.79	443.67	435.00
32	8	2	20344.00	34827.00	207.45	0	Spot (Block32, Row2, Column8)	450.68	448.50	40.89	0.00	0.09	411.00	422.88	411.00	40.30	0.01	0.10	48.00	14.00	0.00	37.50	39.68	553438.00	0.69	435.04	418.00
32	1	3	18226.00	35109.00	174.05	0	Spot (Block32, Row3, Column1)	457.13	468.00	51.60	0.01	0.11	392.00	391.29	392.00	40.22	0.00	0.10	54.00	49.00	0.00	76.00	65.13	385815.00	1.64	412.06	404.00
32	2	3	18505.00	35101.00	220.75	0	Spot (Block32, Row3, Column2)	470.33	476.00	53.48	0.01	0.11	397.00	400.22	397.00	36.53	0.00	0.09	65.00	53.00	0.00	79.00	73.33	656105.00	1.92	427.47	417.00
32	3	3	18814.00	35117.00	190.25	0	Spot (Block32, Row3, Column3)	487.99	491.00	54.21	0.00	0.11	401.00	405.71	401.00	39.60	0.01	0.10	79.00	65.00	0.00	90.00	86.99	495800.00	2.08	440.90	429.00
32	4	3	19116.00	35087.00	179.80	0	Spot (Block32, Row3, Column4)	479.35	489.00	35.02	0.01	0.07	401.00	405.84	401.00	37.56	0.01	0.09	82.00	67.00	0.00	88.00	78.35	435254.00	1.96	426.38	416.00
32	5	3	19413.00	35089.00	199.10	0	Spot (Block32, Row3, Column5)	474.74	489.00	44.68	0.01	0.09	398.00	402.91	398.00	35.07	0.01	0.09	73.00	63.00	0.00	91.00	76.74	531711.00	2.05	425.74	409.00
32	6	3	19723.00	35103.00	193.75	0	Spot (Block32, Row3, Column6)	504.20	500.00	51.81	0.00	0.10	400.00	407.15	400.00	34.88	0.01	0.09	87.00	78.00	0.00	100.00	104.20	534961.00	2.78	448.44	448.00
32	7	3	20031.00	35104.00	210.15	0	Spot (Block32, Row3, Column7)	459.34	466.00	41.94	0.01	0.09	405.00	413.60	405.00	33.84	0.01	0.08	58.00	47.00	0.00	61.00	54.34	579233.00	1.35	432.83	421.00
32	8	3	20325.00	35108.00	147.00	-50	Spot (Block32, Row3, Column8)	447.95	437.00	39.96	0.01	0.09	411.00	423.32	411.00	40.64	0.01	0.10	43.00	19.00	0.00	26.00	36.95	263842.00	0.61	450.36	441.50
32	1	4	18219.00	35405.00	186.55	0	Spot (Block32, Row4, Column1)	492.67	493.00	57.71	0.00	0.12	397.00	401.67	397.00	43.55	0.01	0.11	79.00	61.00	0.00	96.00	95.67	480357.00	2.09	438.07	423.00
32	2	4	18539.00	35414.00	217.15	0	Spot (Block32, Row4, Column2)	488.31	488.00	60.56	0.00	0.12	400.00	405.38	400.00	42.24	0.01	0.10	76.00	55.00	0.00	88.00	88.31	660685.00	1.96	434.19	420.00
32	3	4	18820.00	35403.00	168.65	0	Spot (Block32, Row4, Column3)	535.17	513.00	85.06	0.02	0.16	398.00	401.86	398.00	37.59	0.00	0.09	89.00	77.00	0.00	115.00	137.17	422251.00	3.55	444.76	423.00
32	4	4	19114.00	35395.00	181.00	0	Spot (Block32, Row4, Column4)	452.27	460.50	45.61	0.01	0.10	396.00	398.70	396.00	35.15	0.00	0.09	56.00	48.00	0.00	64.50	56.27	415183.00	1.52	427.31	411.00
32	5	4	19421.00	35410.00	196.90	0	Spot (Block32, Row4, Column5)	458.91	454.00	52.51	0.00	0.11	395.00	397.61	395.00	31.11	0.00	0.08	61.00	49.00	0.00	59.00	63.91	502043.00	1.97	415.49	408.00
32	6	4	19734.00	35403.00	198.10	0	Spot (Block32, Row4, Column6)	475.74	488.00	44.25	0.01	0.09	398.00	401.34	398.00	30.37	0.00	0.08	78.00	70.00	0.00	90.00	77.74	528075.00	2.45	430.50	412.00
32	7	4	20019.00	35403.00	187.85	0	Spot (Block32, Row4, Column7)	481.63	491.00	47.64	0.01	0.10	404.00	413.28	404.00	33.97	0.01	0.08	74.00	66.00	0.00	87.00	77.63	478257.00	2.01	443.89	431.50
32	8	4	20336.00	35405.00	166.90	0	Spot (Block32, Row4, Column8)	482.92	486.00	48.17	0.00	0.10	418.00	429.55	418.00	37.47	0.01	0.09	70.00	37.00	0.00	68.00	64.92	372813.00	1.42	466.60	474.00
32	1	5	18223.00	35707.00	147.00	-50	Spot (Block32, Row5, Column1)	445.88	416.00	57.21	0.03	0.13	403.00	412.09	403.00	42.68	0.01	0.10	38.00	29.00	0.00	13.00	42.88	265743.00	0.79	411.28	399.00
32	2	5	18519.00	35722.00	178.40	0	Spot (Block32, Row5, Column2)	490.79	492.00	78.74	0.00	0.16	406.00	419.72	406.00	46.07	0.01	0.11	68.00	41.00	0.00	86.00	84.79	436804.00	1.54	451.93	458.50
32	3	5	18817.00	35704.00	185.60	0	Spot (Block32, Row5, Column3)	484.50	494.00	53.00	0.01	0.11	400.00	407.81	400.00	37.22	0.01	0.09	74.00	65.00	0.00	94.00	84.50	471903.00	2.06	448.98	432.50
32	4	5	19124.00	35704.00	191.20	0	Spot (Block32, Row5, Column4)	456.72	460.00	51.59	0.00	0.11	395.00	398.21	395.00	32.07	0.00	0.08	58.00	50.00	0.00	65.00	61.72	469963.00	1.82	421.03	409.00
32	5	5	19411.00	35704.00	178.45	0	Spot (Block32, Row5, Column5)	501.12	498.00	62.39	0.00	0.12	397.00	401.32	397.00	38.32	0.00	0.10	81.00	70.00	0.00	101.00	104.12	446502.00	2.60	432.01	416.00
32	6	5	19723.00	35714.00	167.35	0	Spot (Block32, Row5, Column6)	482.42	489.50	51.09	0.01	0.11	401.00	405.82	401.00	37.89	0.01	0.09	73.00	63.00	0.00	88.50	81.42	374361.00	2.02	441.50	429.00
32	7	5	20033.00	35703.00	215.60	0	Spot (Block32, Row5, Column7)	476.94	485.00	51.69	0.01	0.11	407.00	415.00	407.00	33.25	0.01	0.08	71.00	60.00	0.00	78.00	69.94	632419.00	1.86	428.57	417.00
32	8	5	20322.00	35706.00	166.00	0	Spot (Block32, Row5, Column8)	517.85	506.00	47.80	0.01	0.09	417.00	429.30	417.00	38.60	0.01	0.09	93.00	70.00	0.00	89.00	100.85	395117.00	2.29	475.01	477.00
32	1	6	18226.00	36012.00	269.90	0	Spot (Block32, Row6, Column1)	472.75	480.00	58.78	0.01	0.12	405.00	416.52	405.00	45.40	0.01	0.11	64.00	27.00	0.00	75.00	67.75	1003175.00	1.24	436.28	419.00
32	2	6	18525.00	36001.00	191.15	0	Spot (Block32, Row6, Column2)	504.57	498.00	67.11	0.01	0.13	411.00	428.22	411.00	46.19	0.02	0.11	76.00	40.00	0.00	87.00	93.57	521221.00	1.65	463.51	473.00
32	3	6	18832.00	36000.00	179.20	0	Spot (Block32, Row6, Column3)	502.96	503.50	63.85	0.00	0.13	406.00	419.63	406.00	43.60	0.01	0.10	78.00	60.00	0.00	97.50	96.96	451659.00	1.91	467.44	472.00
32	4	6	19133.00	36026.00	208.85	0	Spot (Block32, Row6, Column4)	474.90	482.00	60.20	0.01	0.13	403.00	411.72	403.00	37.84	0.01	0.09	64.00	53.00	0.00	79.00	71.90	592199.00	1.67	440.76	422.50
32	5	6	19423.00	36011.00	173.10	0	Spot (Block32, Row6, Column5)	519.43	503.00	63.79	0.01	0.12	407.00	416.51	407.00	44.78	0.01	0.11	87.00	59.00	0.00	96.00	112.43	434245.00	2.30	457.85	462.00
32	6	6	19741.00	36004.00	164.60	0	Spot (Block32, Row6, Column6)	489.23	497.00	39.85	0.01	0.08	412.00	424.54	412.00	45.98	0.01	0.11	83.00	35.00	0.00	85.00	77.23	367901.00	1.41	463.23	475.50
32	7	6	20029.00	36009.00	201.55	0	Spot (Block32, Row6, Column7)	481.42	486.00	41.20	0.00	0.09	413.00	425.53	413.00	38.75	0.01	0.09	72.00	45.00	0.00	73.00	68.42	553637.00	1.44	457.49	450.50
32	8	6	20359.00	36028.00	222.25	0	Spot (Block32, Row6, Column8)	458.51	469.00	45.70	0.01	0.10	416.00	428.30	416.00	37.82	0.01	0.09	54.00	29.00	0.00	53.00	42.51	648788.00	0.80	428.24	416.00
32	1	7	18227.00	36313.00	207.75	0	Spot (Block32, Row7, Column1)	478.14	486.00	54.94	0.01	0.11	406.00	418.12	406.00	46.11	0.01	0.11	67.00	33.00	0.00	80.00	72.14	588112.00	1.30	432.65	414.00
32	2	7	18526.00	36334.00	107.55	0	Spot (Block32, Row7, Column2)	495.26	494.50	67.81	0.00	0.14	410.50	425.37	410.50	43.76	0.02	0.10	76.00	42.00	0.00	84.00	84.76	149569.00	1.60	462.82	478.00
32	3	7	18828.00	36309.00	239.85	0	Spot (Block32, Row7, Column3)	481.30	488.00	54.92	0.01	0.11	410.00	424.80	410.00	41.86	0.02	0.10	69.00	39.00	0.00	78.00	71.30	796548.00	1.35	443.67	420.00
32	4	7	19108.00	36309.00	214.80	0	Spot (Block32, Row7, Column4)	482.39	491.00	41.99	0.01	0.09	411.00	422.06	411.00	36.81	0.01	0.09	77.00	60.00	0.00	80.00	71.39	637238.00	1.64	446.75	437.00
32	5	7	19426.00	36299.00	206.75	0	Spot (Block32, Row7, Column5)	483.02	489.00	39.67	0.01	0.08	413.00	424.93	413.00	39.35	0.01	0.09	76.00	46.00	0.00	76.00	70.02	587831.00	1.48	449.42	446.00
32	6	7	19725.00	36297.00	179.90	0	Spot (Block32, Row7, Column6)	501.89	496.00	58.51	0.01	0.12	418.00	433.88	418.00	42.70	0.02	0.10	82.00	36.00	0.00	78.00	83.89	455712.00	1.59	465.97	475.50
32	7	7	20014.00	36325.00	195.95	0	Spot (Block32, Row7, Column7)	483.60	492.00	30.79	0.01	0.06	415.00	427.40	415.00	41.21	0.01	0.10	80.00	39.00	0.00	77.00	68.60	525188.00	1.36	461.31	471.50
32	8	7	20328.00	36294.00	92.50	0	Spot (Block32, Row7, Column8)	524.89	507.00	61.45	0.02	0.12	413.00	425.36	413.00	39.09	0.01	0.09	91.00	61.00	0.00	94.00	111.89	112326.00	2.55	466.67	464.00
32	1	8	18220.00	36616.00	138.05	0	Spot (Block32, Row8, Column1)	6114.59	4328.00	6158.09	0.15	1.01	403.00	413.73	403.00	47.52	0.01	0.11	100.00	100.00	0.00	3925.00	5711.59	3149014.00	119.98	1602.20	1353.50
32	2	8	18547.00	36591.00	222.75	0	Spot (Block32, Row8, Column2)	460.25	471.50	52.94	0.01	0.12	405.00	415.89	405.00	40.78	0.01	0.10	54.00	38.00	0.00	66.50	55.25	652633.00	1.09	438.05	417.00
32	3	8	18803.00	36621.00	216.00	0	Spot (Block32, Row8, Column3)	469.98	483.00	52.98	0.01	0.11	404.00	411.56	404.00	36.01	0.01	0.09	62.00	54.00	0.00	79.00	65.98	625538.00	1.62	431.38	415.00
32	4	8	19132.00	36603.00	193.80	0	Spot (Block32, Row8, Column4)	472.95	486.00	48.44	0.01	0.10	407.00	414.89	407.00	37.05	0.01	0.09	65.00	55.00	0.00	79.00	65.95	500855.00	1.57	444.85	431.00
32	5	8	19412.00	36603.00	193.30	0	Spot (Block32, Row8, Column5)	475.24	485.00	42.32	0.01	0.09	411.00	420.15	411.00	36.76	0.01	0.09	67.00	51.00	0.00	74.00	64.24	500905.00	1.50	447.44	437.00
32	6	8	19729.00	36613.00	176.15	0	Spot (Block32, Row8, Column6)	562.05	573.50	77.58	0.01	0.14	410.00	419.38	410.00	37.48	0.01	0.09	94.00	85.00	0.00	163.50	152.05	487856.00	3.81	467.76	480.00
32	7	8	20002.00	36609.00	261.85	0	Spot (Block32, Row8, Column7)	455.24	469.00	39.03	0.01	0.09	406.00	414.20	406.00	33.92	0.01	0.08	60.00	45.00	0.00	63.00	49.24	907743.00	1.21	423.46	407.00
32	8	8	20339.00	36605.00	144.95	0	Spot (Block32, Row8, Column8)	591.32	579.00	87.62	0.01	0.15	409.00	417.98	409.00	33.70	0.01	0.08	96.00	92.00	0.00	170.00	182.32	338828.00	5.14	468.83	472.50
33	1	1	4728.00	39016.00	148.40	0	Spot (Block33, Row1, Column1)	3049.14	2829.50	1489.04	0.03	0.49	178.00	179.21	178.00	24.09	0.00	0.13	100.00	100.00	0.00	2651.50	2871.14	1835580.00	119.15	829.90	685.00
33	2	1	5037.00	39007.00	214.90	0	Spot (Block33, Row1, Column2)	197.21	198.00	13.46	0.00	0.07	171.00	170.70	171.00	15.80	0.00	0.09	77.00	35.00	0.00	27.00	26.21	257164.00	1.68	183.93	185.00
33	3	1	5333.00	39007.00	217.35	0	Spot (Block33, Row1, Column3)	190.53	191.00	14.24	0.00	0.07	175.00	174.15	175.00	16.72	0.00	0.10	47.00	11.00	0.00	16.00	15.53	257402.00	0.98	177.97	179.00
33	4	1	5632.00	39022.00	272.05	0	Spot (Block33, Row1, Column4)	205.40	204.00	18.97	0.00	0.09	183.50	182.67	183.50	19.44	0.00	0.11	54.00	12.00	0.00	20.50	21.90	442427.00	1.17	189.35	190.00
33	5	1	5905.00	39025.00	251.30	0	Spot (Block33, Row1, Column5)	194.63	195.00	13.30	0.00	0.07	182.00	181.21	182.00	16.33	0.00	0.09	39.00	6.00	0.00	13.00	12.63	356167.00	0.82	183.25	183.00
33	6	1	6260.00	38978.00	133.85	0	Spot (Block33, Row1, Column6)	206.23	207.00	14.94	0.00	0.07	181.00	179.75	181.00	16.30	0.00	0.09	76.00	33.00	0.00	26.00	25.23	99198.00	1.62	190.52	193.00
33	7	1	6550.00	39027.00	220.50	0	Spot (Block33, Row1, Column7)	200.59	200.00	14.54	0.00	0.07	180.00	177.74	180.00	17.36	0.01	0.10	57.00	14.00	0.00	20.00	20.59	279215.00	1.32	186.15	186.00
33	8	1	6839.00	39018.00	161.10	0	Spot (Block33, Row1, Column8)	217.88	217.00	16.75	0.00	0.08	185.00	183.74	185.00	18.20	0.00	0.10	82.00	38.00	0.00	32.00	32.88	156658.00	1.88	197.16	200.00
33	1	2	4711.00	39314.00	228.50	0	Spot (Block33, Row2, Column1)	192.53	193.00	11.60	0.00	0.06	176.00	177.26	176.00	21.52	0.00	0.12	35.00	0.00	0.00	17.00	16.53	289376.00	0.71	180.79	181.00
33	2	2	5024.00	39321.00	147.00	-50	Spot (Block33, Row2, Column2)	185.39	187.00	12.72	0.00	0.07	177.00	176.09	177.00	14.03	0.00	0.08	32.00	4.00	0.00	10.00	8.39	109195.00	0.66	175.13	176.00
33	3	2	5324.00	39321.00	147.00	-50	Spot (Block33, Row2, Column3)	196.46	196.00	12.57	0.00	0.06	186.00	185.88	186.00	18.05	0.00	0.10	27.00	1.00	0.00	10.00	10.46	116106.00	0.59	189.99	187.00
33	4	2	5624.00	39321.00	147.00	-50	Spot (Block33, Row2, Column4)	227.63	225.00	18.35	0.01	0.08	190.00	188.09	190.00	19.68	0.00	0.10	85.00	36.00	0.00	35.00	37.63	134076.00	2.01	211.93	211.00
33	5	2	5925.00	39325.00	181.20	0	Spot (Block33, Row2, Column5)	214.69	213.00	15.10	0.00	0.07	182.00	180.32	182.00	17.47	0.00	0.10	85.00	40.00	0.00	31.00	32.69	197947.00	1.97	196.44	197.00
33	6	2	6225.00	39322.00	147.00	-50	Spot (Block33, Row2, Column6)	184.71	184.00	16.65	0.00	0.09	183.00	180.70	183.00	16.65	0.01	0.09	19.00	1.00	0.00	1.00	1.71	108053.00	0.24	191.30	190.00
33	7	2	6584.00	39275.00	147.85	0	Spot (Block33, Row2, Column7)	202.34	201.00	13.16	0.00	0.07	180.00	178.50	180.00	16.20	0.00	0.09	66.00	23.00	0.00	21.00	22.34	120797.00	1.47	188.40	190.00
33	8	2	6819.00	39254.00	170.70	0	Spot (Block33, Row2, Column8)	190.66	192.00	12.61	0.00	0.07	182.00	180.15	182.00	17.13	0.00	0.10	22.00	0.00	0.00	10.00	8.66	154240.00	0.61	179.73	185.00
33	1	3	4729.00	39615.00	189.50	0	Spot (Block33, Row3, Column1)	200.44	201.00	13.37	0.00	0.07	175.00	175.21	175.00	14.20	0.00	0.08	77.00	42.00	0.00	26.00	25.44	203048.00	1.78	192.21	193.00
33	2	3	5006.00	39648.00	187.90	0	Spot (Block33, Row3, Column2)	195.04	194.00	12.49	0.00	0.06	180.00	179.26	180.00	14.82	0.00	0.08	49.00	11.00	0.00	14.00	15.04	193874.00	1.07	182.40	184.00
33	3	3	5324.00	39621.00	147.00	-50	Spot (Block33, Row3, Column3)	205.22	203.00	23.86	0.00	0.12	190.00	189.59	190.00	16.10	0.00	0.08	44.00	10.00	0.00	13.00	15.22	120876.00	0.97	197.56	197.00
33	4	3	5650.00	39634.00	213.55	0	Spot (Block33, Row3, Column4)	218.71	215.00	19.82	0.01	0.09	195.00	194.23	195.00	16.74	0.00	0.09	60.00	22.00	0.00	20.00	23.71	285639.00	1.46	203.17	202.00
33	5	3	5923.00	39643.00	228.90	0	Spot (Block33, Row3, Column5)	209.15	211.00	18.48	0.00	0.09	189.00	189.02	189.00	17.40	0.00	0.09	59.00	15.00	0.00	22.00	20.15	315397.00	1.16	193.20	192.00
33	6	3	6225.00	39621.00	147.00	-50	Spot (Block33, Row3, Column6)	196.84	197.00	10.66	0.00	0.05	187.00	185.49	187.00	16.57	0.00	0.09	28.00	0.00	0.00	10.00	9.84	115152.00	0.69	189.68	189.00
33	7	3	6525.00	39622.00	147.00	-50	Spot (Block33, Row3, Column7)	189.06	189.00	12.01	0.00	0.06	186.00	184.07	186.00	15.85	0.00	0.09	9.00	2.00	0.00	3.00	3.06	110977.00	0.31	186.96	188.00
33	8	3	6799.00	39647.00	178.15	0	Spot (Block33, Row3, Column8)	210.28	207.00	23.87	0.01	0.11	186.00	185.79	186.00	17.49	0.00	0.09	58.00	23.00	0.00	21.00	24.28	187147.00	1.40	197.93	199.00
33	1	4	4710.00	39873.00	270.60	0	Spot (Block33, Row4, Column1)	197.05	197.00	14.76	0.00	0.07	178.00	178.59	178.00	14.70	0.00	0.08	60.00	24.00	0.00	19.00	19.05	421283.00	1.26	186.28	186.00
33	2	4	5051.00	39926.00	197.05	0	Spot (Block33, Row4, Column2)	206.58	206.00	12.59	0.00	0.06	182.00	181.83	182.00	16.06	0.00	0.09	73.00	24.00	0.00	24.00	24.58	225792.00	1.54	191.64	191.00
33	3	4	5313.00	39928.00	167.40	0	Spot (Block33, Row4, Column3)	260.14	268.00	28.95	0.01	0.11	192.00	191.78	192.00	16.75	0.00	0.09	97.00	82.00	0.00	76.00	68.14	202913.00	4.08	215.30	212.00
33	4	4	5627.00	39916.00	194.80	0	Spot (Block33, Row4, Column4)	219.83	220.00	13.74	0.00	0.06	202.00	201.82	202.00	13.71	0.00	0.07	64.00	23.00	0.00	18.00	17.83	233902.00	1.31	210.33	210.00
33	5	4	5895.00	39979.00	105.60	0	Spot (Block33, Row4, Column5)	231.12	224.00	21.78	0.01	0.09	199.00	198.15	199.00	16.13	0.00	0.08	79.00	31.00	0.00	25.00	32.12	66563.00	2.04	214.29	215.00
33	6	4	6221.00	39920.00	128.15	0	Spot (Block33, Row4, Column6)	251.36	240.00	31.39	0.02	0.12	189.00	188.43	189.00	17.54	0.00	0.09	98.00	73.00	0.00	51.00	62.36	110849.00	3.59	218.02	214.00
33	7	4	6519.00	39919.00	163.35	0	Spot (Block33, Row4, Column7)	221.08	215.00	26.63	0.01	0.12	186.00	184.86	186.00	16.45	0.00	0.09	69.00	45.00	0.00	29.00	35.08	163823.00	2.20	197.36	197.00
33	8	4	6823.00	39965.00	189.60	0	Spot (Block33, Row4, Column8)	208.08	208.00	14.18	0.00	0.07	187.00	186.64	187.00	15.65	0.00	0.08	64.00	23.00	0.00	21.00	21.08	210161.00	1.37	193.90	193.00
33	1	5	4758.00	40260.00	215.35	0	Spot (Block33, Row5, Column1)	190.99	191.00	18.18	0.00	0.10	179.00	177.71	179.00	14.63	0.00	0.08	43.00	15.00	0.00	12.00	11.99	253248.00	0.91	181.80	185.00
33	2	5	5050.00	40205.00	222.00	0	Spot (Block33, Row5, Column2)	206.04	205.00	13.33	0.00	0.06	182.00	181.25	182.00	16.82	0.00	0.09	72.00	18.00	0.00	23.00	24.04	291136.00	1.47	189.10	189.00
33	3	5	5338.00	40249.00	218.05	0	Spot (Block33, Row5, Column3)	218.36	215.00	18.90	0.01	0.09	194.00	193.39	194.00	16.72	0.00	0.09	61.00	23.00	0.00	21.00	24.36	296534.00	1.49	204.34	202.00
33	4	5	5607.00	40240.00	206.15	0	Spot (Block33, Row5, Column4)	234.50	233.00	17.52	0.00	0.07	201.00	200.70	201.00	15.43	0.00	0.08	84.00	54.00	0.00	32.00	33.50	284210.00	2.19	216.71	215.50
33	5	5	5927.00	40212.00	150.85	0	Spot (Block33, Row5, Column5)	258.03	263.00	27.31	0.01	0.11	201.00	200.77	201.00	14.24	0.00	0.07	93.00	79.00	0.00	62.00	57.03	158948.00	4.02	227.77	224.00
33	6	5	6189.00	40241.00	163.25	0	Spot (Block33, Row5, Column6)	213.77	214.00	16.48	0.00	0.08	191.00	190.15	191.00	18.08	0.00	0.10	63.00	17.00	0.00	23.00	22.77	157973.00	1.31	203.02	204.50
33	7	5	6546.00	40202.00	195.85	0	Spot (Block33, Row5, Column7)	200.12	200.00	14.74	0.00	0.07	184.00	183.38	184.00	16.45	0.00	0.09	48.00	14.00	0.00	16.00	16.12	217732.00	1.02	190.41	190.00
33	8	5	6809.00	40194.00	169.70	0	Spot (Block33, Row5, Column8)	210.17	211.00	12.29	0.00	0.06	185.00	184.54	185.00	15.31	0.00	0.08	77.00	34.00	0.00	26.00	25.17	168346.00	1.67	195.83	196.00
33	1	6	4734.00	40542.00	207.85	0	Spot (Block33, Row6, Column1)	191.82	191.00	11.75	0.00	0.06	173.00	172.24	173.00	15.22	0.00	0.09	59.00	15.00	0.00	18.00	18.82	236319.00	1.29	184.19	183.00
33	2	6	4989.00	40500.00	183.15	0	Spot (Block33, Row6, Column2)	197.34	197.00	11.94	0.00	0.06	179.00	178.48	179.00	15.64	0.00	0.09	58.00	12.00	0.00	18.00	18.34	186880.00	1.21	188.95	188.00
33	3	6	5328.00	40520.00	185.05	0	Spot (Block33, Row6, Column3)	219.50	219.00	18.65	0.00	0.08	188.00	188.22	188.00	17.33	0.00	0.09	78.00	39.00	0.00	31.00	31.50	211822.00	1.81	198.91	199.50
33	4	6	5633.00	40511.00	221.15	0	Spot (Block33, Row6, Column4)	219.38	218.00	19.07	0.00	0.09	189.00	189.58	189.00	18.81	0.00	0.10	74.00	28.00	0.00	29.00	30.38	307571.00	1.58	199.68	200.00
33	5	6	5921.00	40524.00	224.40	0	Spot (Block33, Row6, Column5)	226.42	222.00	21.56	0.01	0.10	196.00	194.69	196.00	17.52	0.00	0.09	69.00	32.00	0.00	26.00	30.42	326723.00	1.81	206.41	206.00
33	6	6	6224.00	40521.00	147.00	-50	Spot (Block33, Row6, Column6)	200.19	200.00	16.28	0.00	0.08	190.00	189.90	190.00	16.44	0.00	0.09	32.00	6.00	0.00	10.00	10.19	117913.00	0.63	197.57	195.50
33	7	6	6506.00	40510.00	187.10	0	Spot (Block33, Row6, Column7)	203.38	203.00	14.11	0.00	0.07	186.00	185.38	186.00	15.43	0.00	0.08	55.00	13.00	0.00	17.00	17.38	200329.00	1.17	197.53	199.00
33	8	6	6844.00	40507.00	162.85	0	Spot (Block33, Row6, Column8)	215.09	211.00	22.33	0.01	0.10	187.00	186.10	187.00	16.29	0.00	0.09	68.00	33.00	0.00	24.00	28.09	157016.00	1.78	199.32	198.00
33	1	7	4740.00	40791.00	231.20	0	Spot (Block33, Row7, Column1)	189.49	190.00	12.31	0.00	0.06	172.00	172.65	172.00	17.41	0.00	0.10	50.00	8.00	0.00	18.00	17.49	290673.00	0.97	175.72	176.00
33	2	7	5021.00	40838.00	201.10	0	Spot (Block33, Row7, Column2)	196.75	196.00	12.92	0.00	0.07	180.00	179.18	180.00	16.62	0.00	0.09	49.00	9.00	0.00	16.00	16.75	225473.00	1.06	183.76	185.00
33	3	7	5323.00	40820.00	147.00	-50	Spot (Block33, Row7, Column3)	194.80	194.00	11.03	0.00	0.06	188.00	187.33	188.00	16.37	0.00	0.09	20.00	1.00	0.00	6.00	6.80	114348.00	0.46	202.33	200.00
33	4	7	5626.00	40817.00	218.80	0	Spot (Block33, Row7, Column4)	206.64	205.00	16.24	0.00	0.08	186.00	185.53	186.00	19.68	0.00	0.11	46.00	9.00	0.00	19.00	20.64	284330.00	1.07	191.64	193.00
33	5	7	5908.00	40834.00	276.85	0	Spot (Block33, Row7, Column5)	203.82	202.00	17.70	0.00	0.09	187.00	186.31	187.00	18.25	0.00	0.10	40.00	11.00	0.00	15.00	16.82	456150.00	0.96	190.48	192.00
33	6	7	6233.00	40819.00	199.05	0	Spot (Block33, Row7, Column6)	205.00	206.00	17.12	0.00	0.08	186.00	186.31	186.00	15.78	0.00	0.08	62.00	25.00	0.00	20.00	19.00	230420.00	1.18	193.97	196.00
33	7	7	6508.00	40802.00	193.65	0	Spot (Block33, Row7, Column7)	214.67	214.00	15.99	0.00	0.07	184.00	183.97	184.00	16.71	0.00	0.09	81.00	40.00	0.00	30.00	30.67	227547.00	1.84	205.43	202.00
33	8	7	6837.00	40865.00	201.15	0	Spot (Block33, Row7, Column8)	204.12	202.00	18.10	0.00	0.09	187.00	187.66	187.00	16.96	0.00	0.09	46.00	18.00	0.00	15.00	17.12	234742.00	0.97	192.45	193.00
33	1	8	4714.00	41123.00	134.55	0	Spot (Block33, Row8, Column1)	4128.21	3540.00	3109.94	0.07	0.75	178.00	179.25	178.00	26.05	0.00	0.15	100.00	100.00	0.00	3362.00	3950.21	2018696.00	151.59	991.27	735.50
33	2	8	5023.00	41131.00	184.55	0	Spot (Block33, Row8, Column2)	206.03	206.00	13.74	0.00	0.07	181.00	181.90	181.00	23.48	0.00	0.13	53.00	5.00	0.00	25.00	25.03	197174.00	1.03	190.53	191.00
33	3	8	5307.00	41125.00	228.10	0	Spot (Block33, Row8, Column3)	201.73	202.00	10.54	0.00	0.05	189.00	187.96	189.00	15.81	0.00	0.08	40.00	3.00	0.00	13.00	12.73	301382.00	0.87	191.19	190.00
33	4	8	5611.00	41108.00	217.40	0	Spot (Block33, Row8, Column4)	209.30	210.00	12.47	0.00	0.06	190.00	188.70	190.00	17.70	0.00	0.09	56.00	10.00	0.00	20.00	19.30	282561.00	1.16	200.70	200.00
33	5	8	5924.00	41120.00	147.00	-50	Spot (Block33, Row8, Column5)	213.66	213.00	12.77	0.00	0.06	193.00	191.95	193.00	17.52	0.00	0.09	55.00	11.00	0.00	20.00	20.66	126057.00	1.24	212.93	213.00
33	6	8	6191.00	41106.00	159.60	0	Spot (Block33, Row8, Column6)	207.03	208.00	12.95	0.00	0.06	191.00	189.86	191.00	16.92	0.00	0.09	51.00	9.00	0.00	17.00	16.03	146368.00	1.02	201.86	202.00
33	7	8	6512.00	41167.00	279.05	0	Spot (Block33, Row8, Column7)	201.75	202.00	15.08	0.00	0.07	188.00	187.26	188.00	17.32	0.00	0.09	42.00	8.00	0.00	14.00	13.75	459194.00	0.84	187.61	187.00
33	8	8	6834.00	41114.00	128.45	0	Spot (Block33, Row8, Column8)	313.95	307.00	31.56	0.01	0.10	192.00	192.34	192.00	16.92	0.00	0.09	100.00	99.00	0.00	115.00	121.95	137194.00	7.19	231.20	217.00
34	1	1	9229.00	39013.00	148.15	0	Spot (Block34, Row1, Column1)	2454.70	2366.00	1157.75	0.02	0.47	282.00	277.45	282.00	30.08	0.01	0.11	100.00	100.00	0.00	2084.00	2172.70	1470364.00	72.37	831.62	715.00
34	2	1	9509.00	39015.00	182.10	0	Spot (Block34, Row1, Column2)	337.13	321.00	43.23	0.02	0.13	277.00	274.57	277.00	35.89	0.00	0.13	61.00	37.00	0.00	44.00	60.13	315887.00	1.74	290.56	293.00
34	3	1	9830.00	39018.00	143.80	0	Spot (Block34, Row1, Column3)	789.71	746.50	290.75	0.02	0.37	279.00	272.43	279.00	32.67	0.01	0.12	100.00	99.00	0.00	467.50	510.71	442236.00	15.83	399.69	376.50
34	4	1	10130.00	39011.00	167.25	0	Spot (Block34, Row1, Column4)	337.74	318.00	50.15	0.03	0.15	279.00	274.41	279.00	34.43	0.01	0.13	56.00	39.00	0.00	39.00	58.74	261745.00	1.84	289.39	291.00
34	5	1	10423.00	39020.00	149.50	0	Spot (Block34, Row1, Column5)	578.76	555.00	213.74	0.02	0.37	281.00	277.39	281.00	27.91	0.01	0.10	99.00	93.00	0.00	274.00	297.76	353041.00	10.80	348.31	346.50
34	6	1	10729.00	39010.00	150.75	0	Spot (Block34, Row1, Column6)	717.93	656.00	246.85	0.04	0.34	285.00	280.15	285.00	33.02	0.01	0.12	100.00	99.00	0.00	371.00	432.93	443683.00	13.26	398.19	375.00
34	7	1	11031.00	39014.00	148.05	0	Spot (Block34, Row1, Column7)	2084.14	2010.00	895.96	0.02	0.43	285.00	281.60	285.00	34.78	0.01	0.12	100.00	100.00	0.00	1725.00	1799.14	1246313.00	51.83	744.46	681.00
34	8	1	11330.00	38995.00	214.05	0	Spot (Block34, Row1, Column8)	323.70	310.00	40.83	0.02	0.13	283.00	277.95	283.00	30.21	0.01	0.11	44.00	23.00	0.00	27.00	40.70	424372.00	1.51	295.11	294.00
34	1	2	9210.00	39322.00	213.25	0	Spot (Block34, Row2, Column1)	307.73	300.00	34.14	0.01	0.11	278.00	276.40	278.00	34.92	0.00	0.13	29.00	15.00	0.00	22.00	29.73	399436.00	0.90	289.05	290.00
34	2	2	9519.00	39314.00	135.15	0	Spot (Block34, Row2, Column2)	1425.98	1433.50	510.12	0.00	0.36	281.00	279.15	281.00	38.61	0.00	0.14	100.00	100.00	0.00	1152.50	1144.98	701580.00	29.70	576.93	577.00
34	3	2	9820.00	39308.00	166.60	0	Spot (Block34, Row2, Column3)	316.97	309.00	34.66	0.01	0.11	282.00	280.05	282.00	38.45	0.00	0.14	27.00	17.00	0.00	27.00	34.97	244065.00	0.96	301.46	300.00
34	4	2	10127.00	39316.00	190.40	0	Spot (Block34, Row2, Column4)	905.65	887.00	283.19	0.01	0.31	283.00	279.48	283.00	40.77	0.01	0.15	100.00	100.00	0.00	604.00	622.65	927390.00	15.36	470.22	466.00
34	5	2	10424.00	39315.00	218.55	0	Spot (Block34, Row2, Column5)	322.98	310.00	35.66	0.02	0.11	284.00	279.60	284.00	34.65	0.01	0.12	36.00	22.00	0.00	26.00	38.98	440221.00	1.25	290.15	293.00
34	6	2	10721.00	39311.00	146.70	0	Spot (Block34, Row2, Column6)	422.25	411.00	70.08	0.01	0.17	291.00	287.59	291.00	30.79	0.01	0.11	94.00	84.00	0.00	120.00	131.25	247438.00	4.37	329.30	318.00
34	7	2	11025.00	39314.00	143.15	0	Spot (Block34, Row2, Column7)	687.38	682.00	187.52	0.00	0.27	290.00	286.98	290.00	32.33	0.00	0.11	100.00	99.00	0.00	392.00	397.38	384933.00	12.38	401.86	396.00
34	8	2	11363.00	39309.00	126.45	0	Spot (Block34, Row2, Column8)	310.88	305.00	25.53	0.01	0.08	285.00	279.03	285.00	29.61	0.01	0.11	29.00	15.00	0.00	20.00	25.88	132435.00	1.08	298.42	298.00
34	1	3	9229.00	39620.00	152.25	0	Spot (Block34, Row3, Column1)	622.57	605.00	185.90	0.01	0.30	279.00	274.62	279.00	29.83	0.01	0.11	99.00	97.00	0.00	326.00	343.57	397824.00	11.66	353.83	328.50
34	2	3	9529.00	39621.00	143.90	0	Spot (Block34, Row3, Column2)	338.71	330.00	36.87	0.01	0.11	281.00	277.49	281.00	33.43	0.01	0.12	79.00	37.00	0.00	49.00	57.71	191708.00	1.83	301.71	301.00
34	3	3	9823.00	39608.00	162.65	0	Spot (Block34, Row3, Column3)	358.14	332.00	69.64	0.03	0.19	277.00	273.04	277.00	34.13	0.01	0.13	65.00	46.00	0.00	55.00	81.14	261083.00	2.49	311.38	301.00
34	4	3	10127.00	39615.00	137.40	0	Spot (Block34, Row3, Column4)	1189.71	1113.50	464.47	0.03	0.39	277.00	273.46	277.00	35.51	0.01	0.13	100.00	100.00	0.00	836.50	912.71	611510.00	25.81	499.69	453.50
34	5	3	10424.00	39626.00	161.00	0	Spot (Block34, Row3, Column5)	329.35	314.00	43.69	0.02	0.13	284.00	278.30	284.00	30.89	0.01	0.11	49.00	29.00	0.00	30.00	45.35	235483.00	1.65	303.93	295.00
34	6	3	10729.00	39664.00	123.25	0	Spot (Block34, Row3, Column6)	346.89	335.00	39.88	0.02	0.11	289.00	286.34	289.00	29.71	0.00	0.10	65.00	40.00	0.00	46.00	57.89	139798.00	2.04	310.02	306.00
34	7	3	11032.00	39619.00	139.85	0	Spot (Block34, Row3, Column7)	1260.35	1225.00	516.15	0.01	0.41	288.00	283.59	288.00	33.01	0.01	0.12	100.00	100.00	0.00	937.00	972.35	666726.00	29.59	530.10	490.00
34	8	3	11333.00	39618.00	134.75	0	Spot (Block34, Row3, Column8)	320.29	310.00	31.84	0.01	0.10	281.00	274.94	281.00	34.53	0.01	0.13	40.00	23.00	0.00	29.00	39.29	156941.00	1.31	308.63	303.00
34	1	4	9229.00	39916.00	137.65	0	Spot (Block34, Row4, Column1)	1214.42	1115.00	457.67	0.04	0.38	279.00	276.72	279.00	32.18	0.00	0.12	100.00	100.00	0.00	836.00	935.42	622998.00	29.14	516.11	469.50
34	2	4	9523.00	39898.00	216.45	0	Spot (Block34, Row4, Column2)	310.75	303.00	40.78	0.01	0.13	280.00	276.03	280.00	40.48	0.01	0.15	18.00	10.00	0.00	23.00	30.75	415479.00	0.86	287.97	292.00
34	3	4	9829.00	39915.00	137.15	0	Spot (Block34, Row4, Column3)	4562.83	4470.00	1888.00	0.01	0.41	270.00	268.49	270.00	41.91	0.00	0.16	100.00	100.00	0.00	4200.00	4292.83	2299667.00	102.47	1323.63	1116.50
34	4	4	10141.00	39928.00	150.60	0	Spot (Block34, Row4, Column4)	313.84	305.00	34.94	0.01	0.11	268.00	264.90	268.00	31.49	0.01	0.12	65.00	18.00	0.00	37.00	45.84	195523.00	1.55	283.76	288.00
34	5	4	10428.00	39925.00	223.05	0	Spot (Block34, Row4, Column5)	315.48	307.00	38.50	0.01	0.12	277.00	271.27	277.00	32.08	0.01	0.12	46.00	19.00	0.00	30.00	38.48	450192.00	1.38	286.22	287.00
34	6	4	10726.00	39913.00	172.50	0	Spot (Block34, Row4, Column6)	339.89	319.00	46.89	0.03	0.14	286.00	281.20	286.00	27.25	0.01	0.10	55.00	44.00	0.00	33.00	53.89	281088.00	2.15	302.71	300.00
[truncated: 359,048 more chars]
