# Supplementary material for: An antigen microarray protocol for COVID-19 serological analysis
Source: STAR Protoc. 2021 Aug 26;2(3):100815. doi: 10.1016/j.xpro.2021.100815 (PMC8387221; doi:10.1016/j.xpro.2021.100815)
Supplement: Data S8. Slide_quantifications, related to step quantification and statistical analysis 2.e [file mmc8.zip › RPPA0139_12860A01-D12_IgM_785/Joseph_2021-04-02_14h05m11_5μm_785nmGain001.txt]

ATF	1.0
30	28
"Checksum_ImageFile=7da2a8b247e4f57394b979d137506462"
"Checksum_ResultFile=d86737903462102b929bd3b607050294"
"Type=Mapix Results 2"
"DateTime=2021/04/02 14:05:23"
"ConfigFile="
"GalFile=L:\RPPA Service\Platform_Projects\2021-02-09_JPL_CoV-Array-7\64 pad grid.gal"
"PixelSize=5"
"Wavelengths=785"
"ImageFiles=L:\RPPA Service\Platform_Projects\2021-03-24_JPL_CoV-Array-9\RPPA0139_12860A01-D12_IgM_785\Joseph_2021-04-02_14h05m11_5�m_785nmGain001.tif"
"GrinddingParameters=Find mode = Grid + Blocks + Spots | Max. diameter (% Dth) = 200.0 | Min. diameter (% Dth) = 50.0 | Max position offset (% pitch) = 30"
"QuantificationParameter=S/B border width (pixels) = 2.0 | Background diameter (pitch) = 2.0"
"JpegImage=L:\RPPA Service\Platform_Projects\2021-03-24_JPL_CoV-Array-9\RPPA0139_12860A01-D12_IgM_785\Joseph_2021-04-02_14h05m11_5�m_785nmGain001.jpg"
"FeatureType=Circular"
"Barcode="
"BackgroundSubtraction=LocalFeature"
"Normalization=None"
"ImageOrigin=3680, 2560"
"ImageSize=17760.0, 71040.0"
"JpegOrigin=4485, 2805"
"JpegBrightness=49"
"JpegContrast=42"
"JpegBalance=0"
"Creator=Mapix 9.0.0"
"Scanner=ir710IVD IR0H8_IVD 717045"
"Temperature=33.8"
"Comment="
"Velocity=35 l/s"
"LaserPower=20.0"
"PMTGain=1"
"BatchFilename=L:\RPPA Service\InnooScan\Batch methods\CoV_Array image_processing.mbt"
"Block"	"Column"	"Row"	"X"	"Y"	"Dia."	"Flags"	"ID"	"F785 Mean"	"F785 Median"	"F785 SD"	"F785 |log Mean/Median|"	"F785 CV"	"B785"	"B785 Mean"	"B785 Median"	"B785 SD"	"B785 |log Mean/Median|"	"B785 CV"	"% > B785+1SD"	"% > B785+2SD"	"F785 % Sat."	"F785 Median - B785"	"F785 Mean - B785"	"F785 Total Intensity"	"SNR 785"	"ExcludedMean 785"	"ExcludedMedian 785"
1	1	1	4680.00	3005.00	150.45	0	Spot (Block1, Row1, Column1)	8235.37	7625.00	4032.19	0.03	0.49	334.00	348.36	334.00	46.96	0.02	0.13	100.00	100.00	0.00	7291.00	7901.37	5072986.00	167.96	2235.20	1611.00
1	2	1	4989.00	3008.00	147.00	-50	Spot (Block1, Row1, Column2)	389.60	388.00	40.86	0.00	0.10	336.00	349.37	336.00	41.77	0.02	0.12	65.00	14.00	0.00	52.00	53.60	229472.00	0.96	363.46	361.00
1	3	1	5307.00	3033.00	197.65	0	Spot (Block1, Row1, Column3)	379.55	383.00	40.16	0.00	0.11	353.00	356.75	353.00	41.99	0.00	0.12	24.00	4.00	0.00	30.00	26.55	420919.00	0.54	357.07	347.50
1	4	1	5590.00	3007.00	147.00	-50	Spot (Block1, Row1, Column4)	408.46	406.00	39.51	0.00	0.10	387.00	378.04	387.00	41.40	0.01	0.11	21.00	8.00	0.00	19.00	21.46	239357.00	0.73	402.13	400.00
1	5	1	5890.00	3007.00	147.00	-50	Spot (Block1, Row1, Column5)	416.56	397.00	56.69	0.02	0.14	396.00	398.33	396.00	46.57	0.00	0.12	27.00	16.00	0.00	1.00	20.56	244939.00	0.39	399.92	397.00
1	6	1	6190.00	3007.00	147.00	-50	Spot (Block1, Row1, Column6)	432.35	403.00	71.43	0.03	0.17	401.00	412.95	401.00	52.78	0.01	0.13	35.00	9.00	0.00	2.00	31.35	254653.00	0.37	404.23	396.00
1	7	1	6491.00	2993.00	124.55	0	Spot (Block1, Row1, Column7)	506.44	498.00	66.72	0.01	0.13	406.00	424.89	406.00	55.80	0.02	0.13	80.00	26.00	0.00	92.00	100.44	209161.00	1.46	476.43	487.00
1	8	1	6790.00	3014.00	236.80	0	Spot (Block1, Row1, Column8)	482.96	488.00	82.25	0.00	0.17	405.00	426.76	405.00	57.34	0.02	0.13	63.00	20.00	0.00	83.00	77.96	780468.00	0.98	440.47	416.00
1	1	2	4701.00	3310.00	226.50	0	Spot (Block1, Row2, Column1)	368.68	380.00	38.31	0.01	0.10	333.00	343.92	333.00	42.41	0.01	0.12	55.00	2.00	0.00	47.00	35.68	542330.00	0.58	344.13	334.00
1	2	2	5004.00	3305.00	137.10	0	Spot (Block1, Row2, Column2)	425.92	406.00	51.30	0.02	0.12	337.00	348.02	337.00	39.27	0.01	0.11	90.00	40.00	0.00	69.00	88.92	215940.00	1.98	368.63	376.00
1	3	2	5281.00	3296.00	194.50	0	Spot (Block1, Row2, Column3)	411.56	404.00	38.87	0.01	0.09	348.00	354.59	348.00	38.52	0.01	0.11	81.00	21.00	0.00	56.00	63.56	439135.00	1.48	380.08	386.00
1	4	2	5590.00	3307.00	147.00	-50	Spot (Block1, Row2, Column4)	402.91	400.00	43.37	0.00	0.11	381.00	371.94	381.00	42.56	0.01	0.11	16.00	7.00	0.00	19.00	21.91	235703.00	0.73	373.86	381.00
1	5	2	5892.00	3311.00	208.45	0	Spot (Block1, Row2, Column5)	735.83	704.00	137.98	0.02	0.19	391.00	386.80	391.00	42.37	0.00	0.11	99.00	98.00	0.00	313.00	344.83	913907.00	8.24	506.17	504.00
1	6	2	6190.00	3322.00	185.60	0	Spot (Block1, Row2, Column6)	424.60	399.00	59.39	0.03	0.14	394.00	392.77	394.00	42.77	0.00	0.11	29.00	21.00	0.00	5.00	30.60	412714.00	0.74	400.32	396.00
1	7	2	6491.00	3307.00	147.00	-50	Spot (Block1, Row2, Column7)	441.72	416.00	58.29	0.03	0.13	395.00	399.47	395.00	43.76	0.00	0.11	45.00	38.00	0.00	21.00	46.72	260614.00	0.97	407.32	397.00
1	8	2	6791.00	3306.00	147.00	-50	Spot (Block1, Row2, Column8)	437.27	409.00	76.70	0.03	0.18	398.00	407.45	398.00	46.84	0.01	0.11	33.00	22.00	0.00	11.00	39.27	257990.00	0.64	384.97	395.00
1	1	3	4684.00	3603.00	154.75	0	Spot (Block1, Row3, Column1)	453.88	460.50	47.77	0.01	0.11	329.00	341.63	329.00	37.27	0.02	0.11	97.00	82.00	0.00	131.50	124.88	298654.00	3.01	387.79	395.00
1	2	3	4967.00	3608.00	229.25	0	Spot (Block1, Row3, Column2)	389.03	388.00	49.38	0.00	0.13	338.00	350.15	338.00	37.47	0.02	0.11	65.00	17.00	0.00	50.00	51.03	588211.00	1.04	363.69	373.50
1	3	3	5296.00	3613.00	158.70	0	Spot (Block1, Row3, Column3)	406.29	403.00	43.35	0.00	0.11	340.00	351.29	340.00	37.57	0.01	0.11	87.00	27.00	0.00	63.00	66.29	283185.00	1.46	374.30	386.00
1	4	3	5580.00	3612.00	212.10	0	Spot (Block1, Row3, Column4)	422.51	409.00	55.66	0.01	0.13	358.00	355.86	358.00	40.25	0.00	0.11	65.00	30.00	0.00	51.00	64.51	541241.00	1.66	375.79	384.00
1	5	3	5876.00	3590.00	176.55	0	Spot (Block1, Row3, Column5)	425.40	406.00	57.64	0.02	0.14	381.00	369.50	381.00	46.02	0.01	0.12	30.00	23.00	0.00	25.00	44.40	370098.00	1.21	386.95	392.00
1	6	3	6227.00	3644.00	160.45	0	Spot (Block1, Row3, Column6)	421.33	397.00	71.16	0.03	0.17	389.00	381.89	389.00	43.10	0.01	0.11	27.00	19.00	0.00	8.00	32.33	299145.00	0.91	388.37	387.00
1	7	3	6491.00	3607.00	147.00	-50	Spot (Block1, Row3, Column7)	401.75	395.00	42.73	0.01	0.11	393.00	390.70	393.00	44.41	0.00	0.11	14.00	6.00	0.00	2.00	8.75	237437.00	0.25	381.89	387.00
1	8	3	6791.00	3606.00	147.00	-50	Spot (Block1, Row3, Column8)	420.13	401.50	62.29	0.02	0.15	397.00	401.38	397.00	50.90	0.00	0.13	35.00	12.00	0.00	4.50	23.13	247876.00	0.37	455.36	432.00
1	1	4	4682.00	3920.00	171.10	0	Spot (Block1, Row4, Column1)	418.62	412.00	52.22	0.01	0.12	320.00	333.09	320.00	34.90	0.02	0.10	88.00	77.00	0.00	92.00	98.62	340756.00	2.45	364.73	358.00
1	2	4	4989.00	3908.00	147.00	-50	Spot (Block1, Row4, Column2)	372.35	377.00	20.07	0.01	0.05	337.00	348.18	337.00	36.97	0.01	0.11	60.00	0.00	0.00	40.00	35.35	219316.00	0.65	348.92	351.00
1	3	4	5287.00	3894.00	166.20	0	Spot (Block1, Row4, Column3)	561.26	578.00	103.41	0.01	0.18	349.00	354.97	349.00	38.94	0.01	0.11	99.00	87.00	0.00	229.00	212.26	431609.00	5.30	416.13	405.00
1	4	4	5590.00	3907.00	147.00	-50	Spot (Block1, Row4, Column4)	401.84	390.00	51.81	0.01	0.13	357.00	356.03	357.00	40.86	0.00	0.11	39.00	21.00	0.00	33.00	44.84	235878.00	1.12	365.89	373.00
1	5	4	5890.00	3907.00	147.00	-50	Spot (Block1, Row4, Column5)	389.13	390.00	41.94	0.00	0.11	372.00	360.47	372.00	43.58	0.01	0.12	10.00	7.00	0.00	18.00	17.13	229195.00	0.66	360.48	376.00
1	6	4	6192.00	3903.00	209.05	0	Spot (Block1, Row4, Column6)	738.74	687.00	162.72	0.03	0.22	390.00	381.34	390.00	44.74	0.01	0.12	99.00	98.00	0.00	297.00	348.74	921949.00	7.99	481.64	477.00
1	7	4	6486.00	3905.00	130.60	0	Spot (Block1, Row4, Column7)	453.69	435.50	57.70	0.02	0.13	394.00	391.70	394.00	45.44	0.00	0.12	49.00	35.00	0.00	41.50	59.69	207792.00	1.36	424.30	404.00
1	8	4	6805.00	3913.00	199.75	0	Spot (Block1, Row4, Column8)	479.74	484.00	77.74	0.00	0.16	395.00	398.58	395.00	51.29	0.00	0.13	63.00	34.00	0.00	89.00	84.74	539226.00	1.58	432.82	410.00
1	1	5	4715.00	4198.00	162.55	0	Spot (Block1, Row5, Column1)	389.94	392.00	35.65	0.00	0.09	319.00	330.17	319.00	32.87	0.01	0.10	83.00	63.00	0.00	73.00	70.94	285823.00	1.82	355.21	357.00
1	2	5	4989.00	4208.00	147.00	-50	Spot (Block1, Row5, Column2)	387.73	392.00	35.71	0.00	0.09	339.00	347.70	339.00	35.10	0.01	0.10	73.00	20.00	0.00	53.00	48.73	228375.00	1.14	364.36	379.00
1	3	5	5298.00	4188.00	207.85	0	Spot (Block1, Row5, Column3)	413.92	405.00	38.27	0.01	0.09	347.00	353.44	347.00	38.08	0.01	0.11	85.00	23.00	0.00	58.00	66.92	508295.00	1.59	368.36	381.00
1	4	5	5589.00	4214.00	171.85	0	Spot (Block1, Row5, Column4)	420.93	406.00	43.86	0.02	0.10	369.00	360.15	369.00	42.28	0.01	0.12	39.00	24.00	0.00	37.00	51.93	346006.00	1.44	393.68	394.00
1	5	5	5876.00	4197.00	138.55	0	Spot (Block1, Row5, Column5)	609.53	602.00	113.30	0.01	0.19	380.00	368.30	380.00	46.11	0.01	0.13	98.00	95.00	0.00	222.00	229.53	318173.00	5.23	473.29	443.50
1	6	5	6181.00	4196.00	197.05	0	Spot (Block1, Row5, Column6)	443.23	416.00	52.43	0.03	0.12	389.00	381.24	389.00	45.62	0.01	0.12	41.00	36.00	0.00	27.00	54.23	487557.00	1.36	400.11	397.00
1	7	5	6479.00	4214.00	198.80	0	Spot (Block1, Row5, Column7)	452.35	431.00	53.93	0.02	0.12	392.00	390.09	392.00	44.33	0.00	0.11	48.00	36.00	0.00	39.00	60.35	504371.00	1.40	410.57	401.00
1	8	5	6801.00	4197.00	193.20	0	Spot (Block1, Row5, Column8)	480.74	490.00	72.95	0.01	0.15	397.00	403.66	397.00	50.94	0.01	0.13	65.00	40.00	0.00	93.00	83.74	505739.00	1.51	432.17	407.00
1	1	6	4710.00	4525.00	176.05	0	Spot (Block1, Row6, Column1)	369.05	376.00	29.12	0.01	0.08	319.00	329.92	319.00	33.59	0.01	0.10	72.00	32.00	0.00	57.00	50.05	320708.00	1.17	356.12	360.00
1	2	6	4982.00	4471.00	176.75	0	Spot (Block1, Row6, Column2)	388.68	390.00	42.06	0.00	0.11	338.00	347.90	338.00	37.31	0.01	0.11	68.00	17.00	0.00	52.00	50.68	340871.00	1.09	366.64	372.00
1	3	6	5297.00	4494.00	130.95	0	Spot (Block1, Row6, Column3)	410.15	401.00	51.47	0.01	0.13	344.00	352.09	344.00	38.88	0.01	0.11	76.00	28.00	0.00	57.00	66.15	188671.00	1.49	387.49	387.50
1	4	6	5612.00	4506.00	166.45	0	Spot (Block1, Row6, Column4)	422.41	409.00	44.55	0.01	0.11	374.00	364.24	374.00	47.16	0.01	0.13	36.00	21.00	0.00	35.00	48.41	324412.00	1.23	396.18	395.00
1	5	6	5891.00	4508.00	142.65	0	Spot (Block1, Row6, Column5)	512.56	500.00	67.91	0.01	0.13	388.00	378.53	388.00	49.36	0.01	0.13	82.00	70.00	0.00	112.00	124.56	283444.00	2.72	437.68	417.00
1	6	6	6130.00	4523.00	116.80	0	Spot (Block1, Row6, Column6)	442.98	417.00	61.86	0.03	0.14	389.00	382.50	389.00	46.36	0.01	0.12	42.00	32.00	0.00	28.00	53.98	158144.00	1.30	405.35	400.00
1	7	6	6490.00	4485.00	184.40	0	Spot (Block1, Row6, Column7)	474.54	482.00	67.53	0.01	0.14	390.00	387.66	390.00	42.86	0.00	0.11	65.00	55.00	0.00	92.00	84.54	454133.00	2.03	407.86	399.00
1	8	6	6794.00	4523.00	183.05	0	Spot (Block1, Row6, Column8)	489.92	488.50	76.92	0.00	0.16	397.00	407.34	397.00	52.42	0.01	0.13	69.00	29.00	0.00	91.50	92.92	460525.00	1.58	432.38	410.00
1	1	7	4685.00	4807.00	232.50	0	Spot (Block1, Row7, Column1)	370.08	378.00	36.70	0.01	0.10	319.00	328.86	319.00	35.58	0.01	0.11	69.00	30.00	0.00	59.00	51.08	574370.00	1.16	334.83	323.00
1	2	7	4990.00	4805.00	174.90	0	Spot (Block1, Row7, Column2)	377.96	384.00	39.64	0.01	0.10	322.00	333.95	322.00	37.94	0.02	0.11	68.00	29.00	0.00	62.00	55.96	324669.00	1.16	349.42	337.00
1	3	7	5302.00	4825.00	239.40	0	Spot (Block1, Row7, Column3)	369.19	380.00	42.42	0.01	0.11	321.00	334.61	321.00	37.78	0.02	0.11	60.00	30.00	0.00	59.00	48.19	608059.00	0.92	343.22	329.00
1	4	7	5568.00	4812.00	236.65	0	Spot (Block1, Row7, Column4)	396.59	395.00	49.00	0.00	0.12	337.00	350.93	337.00	47.05	0.02	0.13	67.00	13.00	0.00	58.00	59.59	639695.00	0.97	350.86	340.00
1	5	7	5890.00	4807.00	147.00	-50	Spot (Block1, Row7, Column5)	415.96	399.00	51.19	0.02	0.12	378.00	369.20	378.00	46.89	0.01	0.13	28.00	22.00	0.00	21.00	37.96	245414.00	1.00	390.99	392.50
1	6	7	6197.00	4795.00	200.60	0	Spot (Block1, Row7, Column6)	414.31	403.00	45.91	0.01	0.11	388.00	380.40	388.00	42.82	0.01	0.11	19.00	12.00	0.00	15.00	26.31	473966.00	0.79	393.62	394.00
1	7	7	6478.00	4824.00	143.25	0	Spot (Block1, Row7, Column7)	439.15	414.00	57.20	0.03	0.13	391.00	389.77	391.00	47.14	0.00	0.12	41.00	26.00	0.00	23.00	48.15	246361.00	1.05	414.40	406.00
1	8	7	6796.00	4805.00	156.05	0	Spot (Block1, Row7, Column8)	1016.29	983.50	215.52	0.01	0.21	399.00	410.38	399.00	54.39	0.01	0.13	100.00	100.00	0.00	584.50	617.29	680911.00	11.14	622.78	613.50
1	1	8	4680.00	5110.00	129.45	0	Spot (Block1, Row8, Column1)	4238.50	3805.00	2004.65	0.05	0.47	315.00	323.23	315.00	38.53	0.01	0.12	100.00	100.00	0.00	3490.00	3923.50	1852225.00	101.61	1615.12	1518.00
1	2	8	4995.00	5095.00	193.00	0	Spot (Block1, Row8, Column2)	374.11	383.00	36.76	0.01	0.10	320.00	330.11	320.00	34.87	0.01	0.11	69.00	41.00	0.00	63.00	54.11	393940.00	1.26	350.32	349.00
1	3	8	5310.00	5096.00	107.60	0	Spot (Block1, Row8, Column3)	459.89	404.00	195.64	0.06	0.43	317.00	330.01	317.00	36.41	0.02	0.11	89.00	72.00	0.00	87.00	142.89	138428.00	3.57	373.17	383.00
1	4	8	5590.00	5107.00	147.00	-50	Spot (Block1, Row8, Column4)	362.29	373.00	51.19	0.01	0.14	326.00	340.64	326.00	37.98	0.02	0.11	54.00	18.00	0.00	47.00	36.29	213025.00	0.57	349.29	347.50
1	5	8	5866.00	5127.00	158.70	0	Spot (Block1, Row8, Column5)	398.56	397.00	42.96	0.00	0.11	352.00	355.97	352.00	41.11	0.00	0.12	59.00	12.00	0.00	45.00	46.56	278194.00	1.04	371.30	377.50
1	6	8	6182.00	5104.00	209.00	0	Spot (Block1, Row8, Column6)	430.82	406.00	58.38	0.03	0.14	387.00	377.07	387.00	42.14	0.01	0.11	37.00	29.00	0.00	19.00	43.82	535509.00	1.28	390.68	388.00
1	7	8	6494.00	5109.00	183.65	0	Spot (Block1, Row8, Column7)	452.73	432.50	58.61	0.02	0.13	390.00	387.26	390.00	43.42	0.00	0.11	49.00	40.00	0.00	42.50	62.73	431902.00	1.51	425.82	409.00
1	8	8	6793.00	5113.00	138.35	0	Spot (Block1, Row8, Column8)	630.50	609.00	128.76	0.02	0.20	398.00	406.98	398.00	50.49	0.01	0.12	96.00	88.00	0.00	211.00	232.50	327232.00	4.43	488.21	478.00
2	1	1	9192.00	3003.00	150.85	0	Spot (Block2, Row1, Column1)	7629.84	7094.00	3890.67	0.03	0.51	57.00	59.49	57.00	23.13	0.02	0.39	100.00	100.00	0.00	7037.00	7572.84	4768648.00	327.33	1509.97	1091.00
2	2	1	9480.00	3007.00	147.00	-50	Spot (Block2, Row1, Column2)	50.91	51.00	9.83	0.00	0.19	53.00	55.25	53.00	18.45	0.02	0.33	1.00	0.00	0.00	-2.00	-2.09	29935.00	-0.24	51.65	49.50
2	3	1	9780.00	3007.00	147.00	-50	Spot (Block2, Row1, Column3)	52.65	52.00	12.73	0.01	0.24	50.00	51.16	50.00	12.08	0.01	0.24	27.00	2.00	0.00	2.00	2.65	31012.00	0.12	53.05	50.00
2	4	1	10081.00	3007.00	147.00	-50	Spot (Block2, Row1, Column4)	54.13	55.00	8.66	0.01	0.16	52.00	52.37	52.00	11.23	0.00	0.21	14.00	0.00	0.00	3.00	2.13	31939.00	0.16	52.25	52.00
2	5	1	10381.00	3007.00	147.00	-50	Spot (Block2, Row1, Column5)	57.20	60.00	10.79	0.02	0.19	54.00	54.12	54.00	11.22	0.00	0.21	23.00	0.00	0.00	6.00	3.20	33803.00	0.27	52.52	52.00
2	6	1	10681.00	3006.00	147.00	-50	Spot (Block2, Row1, Column6)	54.26	52.00	16.61	0.02	0.31	55.00	54.49	55.00	11.77	0.00	0.22	32.00	5.00	0.00	-3.00	-0.74	31958.00	-0.02	58.52	59.00
2	7	1	10981.00	3006.00	147.00	-50	Spot (Block2, Row1, Column7)	48.41	46.00	10.21	0.02	0.21	57.00	56.34	57.00	34.21	0.01	0.61	0.00	0.00	0.00	-11.00	-8.59	28559.00	-0.23	50.31	49.00
2	8	1	11254.00	3034.00	192.50	0	Spot (Block2, Row1, Column8)	67.42	70.00	12.57	0.02	0.19	57.00	55.75	57.00	14.30	0.01	0.26	45.00	3.00	0.00	13.00	10.42	70654.00	0.82	62.07	62.00
2	1	2	9180.00	3308.00	147.00	-50	Spot (Block2, Row2, Column1)	55.87	56.00	11.35	0.00	0.20	54.00	54.87	54.00	16.41	0.01	0.30	10.00	0.00	0.00	2.00	1.87	32910.00	0.06	53.04	51.00
2	2	2	9480.00	3307.00	147.00	-50	Spot (Block2, Row2, Column2)	55.44	57.00	10.34	0.01	0.19	53.00	52.86	53.00	12.12	0.00	0.23	15.00	0.00	0.00	4.00	2.44	32596.00	0.21	51.48	54.00
2	3	2	9780.00	3307.00	147.00	-50	Spot (Block2, Row2, Column3)	53.06	52.00	10.61	0.01	0.20	51.00	51.45	51.00	10.74	0.00	0.21	24.00	3.00	0.00	1.00	2.06	31305.00	0.15	52.37	54.00
2	4	2	10081.00	3307.00	147.00	-50	Spot (Block2, Row2, Column4)	53.27	53.00	8.78	0.00	0.16	52.00	52.58	52.00	10.97	0.00	0.21	18.00	0.00	0.00	1.00	1.27	31427.00	0.06	56.55	59.00
2	5	2	10381.00	3307.00	147.00	-50	Spot (Block2, Row2, Column5)	56.11	58.00	10.41	0.01	0.19	55.00	54.76	55.00	11.93	0.00	0.22	18.00	0.00	0.00	3.00	1.11	33161.00	0.11	61.63	62.00
2	6	2	10681.00	3306.00	147.00	-50	Spot (Block2, Row2, Column6)	52.85	54.00	11.61	0.01	0.22	55.00	55.87	55.00	41.81	0.01	0.75	0.00	0.00	0.00	-1.00	-2.15	31183.00	-0.07	49.65	47.50
2	7	2	10981.00	3306.00	147.00	-50	Spot (Block2, Row2, Column7)	56.86	59.00	14.37	0.02	0.25	55.00	55.00	55.00	41.86	0.00	0.76	0.00	0.00	0.00	4.00	1.86	33602.00	0.04	59.08	61.00
2	8	2	11282.00	3306.00	147.00	-50	Spot (Block2, Row2, Column8)	56.32	59.00	13.37	0.02	0.24	55.00	53.26	55.00	12.51	0.01	0.23	24.00	0.00	0.00	4.00	1.32	33284.00	0.24	57.15	57.00
2	1	3	9101.00	3621.00	115.90	0	Spot (Block2, Row3, Column1)	67.74	68.00	9.08	0.00	0.13	55.00	54.24	55.00	10.63	0.01	0.20	60.00	18.00	0.00	13.00	12.74	23709.00	1.27	59.08	61.00
2	2	3	9480.00	3607.00	147.00	-50	Spot (Block2, Row3, Column2)	49.87	47.00	11.83	0.03	0.24	56.00	55.75	56.00	12.03	0.00	0.22	9.00	0.00	0.00	-9.00	-6.13	29326.00	-0.49	52.55	51.00
2	3	3	9770.00	3617.00	248.85	0	Spot (Block2, Row3, Column3)	58.41	59.00	11.59	0.00	0.20	54.00	53.42	54.00	11.67	0.00	0.22	25.00	6.00	0.00	5.00	4.41	104670.00	0.43	51.99	51.00
2	4	3	10081.00	3607.00	147.00	-50	Spot (Block2, Row3, Column4)	58.68	60.00	9.86	0.01	0.17	53.00	52.81	53.00	11.27	0.00	0.21	31.00	1.00	0.00	7.00	5.68	34680.00	0.52	59.18	60.00
2	5	3	10381.00	3607.00	147.00	-50	Spot (Block2, Row3, Column5)	48.70	48.00	7.94	0.01	0.16	55.00	55.07	55.00	12.81	0.00	0.23	0.00	0.00	0.00	-7.00	-6.30	28829.00	-0.50	49.89	48.00
2	6	3	10681.00	3606.00	147.00	-50	Spot (Block2, Row3, Column6)	57.16	60.00	10.98	0.02	0.19	57.00	55.90	57.00	12.80	0.01	0.23	10.00	0.00	0.00	3.00	0.16	33727.00	0.10	53.68	56.00
2	7	3	10982.00	3606.00	147.00	-50	Spot (Block2, Row3, Column7)	50.11	51.00	11.76	0.01	0.23	55.00	53.91	55.00	12.64	0.01	0.23	4.00	0.00	0.00	-4.00	-4.89	29667.00	-0.30	46.95	44.00
2	8	3	11282.00	3606.00	147.00	-50	Spot (Block2, Row3, Column8)	58.75	60.00	9.43	0.01	0.16	57.00	55.28	57.00	12.64	0.01	0.23	11.00	0.00	0.00	3.00	1.75	34665.00	0.27	62.87	64.50
2	1	4	9180.00	3908.00	147.00	-50	Spot (Block2, Row4, Column1)	63.57	65.00	22.39	0.01	0.35	55.00	55.33	55.00	10.95	0.00	0.20	48.00	21.00	0.00	10.00	8.57	37444.00	0.75	53.54	51.00
2	2	4	9480.00	3907.00	147.00	-50	Spot (Block2, Row4, Column2)	57.07	58.00	9.31	0.01	0.16	56.00	55.29	56.00	11.97	0.01	0.22	12.00	0.00	0.00	2.00	1.07	33557.00	0.15	60.31	62.00
2	3	4	9808.00	3883.00	293.90	0	Spot (Block2, Row4, Column3)	55.36	56.00	11.84	0.00	0.21	52.00	51.84	52.00	11.88	0.00	0.23	25.00	3.00	0.00	4.00	3.36	139951.00	0.30	49.88	50.00
2	4	4	10081.00	3907.00	147.00	-50	Spot (Block2, Row4, Column4)	51.55	52.00	11.22	0.00	0.22	51.00	51.90	51.00	12.07	0.01	0.23	17.00	0.00	0.00	1.00	0.55	30417.00	-0.03	47.79	47.50
2	5	4	10381.00	3907.00	147.00	-50	Spot (Block2, Row4, Column5)	49.52	48.00	9.40	0.01	0.19	53.00	53.00	53.00	11.54	0.00	0.22	5.00	0.00	0.00	-5.00	-3.48	29365.00	-0.30	45.15	43.00
2	6	4	10681.00	3906.00	147.00	-50	Spot (Block2, Row4, Column6)	54.69	56.00	9.04	0.01	0.17	56.00	54.86	56.00	12.34	0.01	0.22	2.00	0.00	0.00	0.00	-1.31	32379.00	-0.01	53.25	53.00
2	7	4	10982.00	3906.00	147.00	-50	Spot (Block2, Row4, Column7)	52.51	51.00	11.57	0.01	0.22	55.00	54.15	55.00	12.53	0.01	0.23	11.00	0.00	0.00	-4.00	-2.49	31191.00	-0.13	53.02	53.00
2	8	4	11298.00	3913.00	161.50	0	Spot (Block2, Row4, Column8)	120.88	117.00	24.27	0.01	0.20	56.00	55.71	56.00	12.96	0.00	0.23	100.00	98.00	0.00	61.00	64.88	87030.00	5.03	82.48	83.50
2	1	5	9180.00	4208.00	147.00	-50	Spot (Block2, Row5, Column1)	56.13	58.50	10.78	0.02	0.19	57.00	56.40	57.00	11.48	0.00	0.20	8.00	0.00	0.00	1.50	-0.87	33119.00	-0.02	50.29	51.00
2	2	5	9480.00	4207.00	147.00	-50	Spot (Block2, Row5, Column2)	54.13	55.00	8.21	0.01	0.15	57.00	55.70	57.00	11.88	0.01	0.21	2.00	0.00	0.00	-2.00	-2.87	31826.00	-0.13	48.13	46.00
2	3	5	9781.00	4207.00	147.00	-50	Spot (Block2, Row5, Column3)	55.30	53.00	15.48	0.02	0.28	53.00	52.94	53.00	11.88	0.00	0.22	28.00	14.00	0.00	0.00	2.30	32626.00	0.20	54.12	55.00
2	4	5	10081.00	4207.00	147.00	-50	Spot (Block2, Row5, Column4)	57.41	57.00	12.34	0.00	0.21	53.00	53.31	53.00	12.03	0.00	0.23	28.00	4.00	0.00	4.00	4.41	33874.00	0.34	54.92	56.00
2	5	5	10381.00	4207.00	147.00	-50	Spot (Block2, Row5, Column5)	63.79	64.00	8.18	0.00	0.13	54.00	54.36	54.00	12.18	0.00	0.22	34.00	4.00	0.00	10.00	9.79	37954.00	0.77	56.26	57.00
2	6	5	10681.00	4206.00	147.00	-50	Spot (Block2, Row5, Column6)	55.40	53.00	15.07	0.02	0.27	55.00	54.73	55.00	12.69	0.00	0.23	30.00	3.00	0.00	-2.00	0.40	32905.00	0.05	53.91	52.00
2	7	5	10982.00	4206.00	147.00	-50	Spot (Block2, Row5, Column7)	67.14	67.00	11.74	0.00	0.17	54.00	53.64	54.00	12.21	0.00	0.23	51.00	20.00	0.00	13.00	13.14	39946.00	1.10	56.57	56.00
2	8	5	11282.00	4206.00	147.00	-50	Spot (Block2, Row5, Column8)	51.84	51.00	14.72	0.01	0.28	54.00	53.23	54.00	12.20	0.01	0.23	19.00	2.00	0.00	-3.00	-2.16	30639.00	-0.11	58.01	61.00
2	1	6	9236.00	4460.00	234.90	0	Spot (Block2, Row6, Column1)	65.52	66.00	8.18	0.00	0.12	59.00	57.98	59.00	12.14	0.01	0.21	22.00	0.00	0.00	7.00	6.52	104250.00	0.62	61.07	62.00
2	2	6	9480.00	4507.00	147.00	-50	Spot (Block2, Row6, Column2)	53.71	53.00	9.15	0.01	0.17	59.00	57.26	59.00	12.14	0.01	0.21	3.00	0.00	0.00	-6.00	-5.29	31581.00	-0.29	60.16	61.00
2	3	6	9702.00	4519.00	232.60	0	Spot (Block2, Row6, Column3)	59.73	61.00	10.04	0.01	0.17	56.00	55.79	56.00	11.59	0.00	0.21	22.00	0.00	0.00	5.00	3.73	92879.00	0.34	50.85	50.00
2	4	6	10081.00	4507.00	147.00	-50	Spot (Block2, Row6, Column4)	55.51	58.00	10.97	0.02	0.20	56.00	56.02	56.00	12.27	0.00	0.22	9.00	0.00	0.00	2.00	-0.49	32805.00	-0.04	56.68	58.00
2	5	6	10381.00	4507.00	147.00	-50	Spot (Block2, Row6, Column5)	58.13	59.00	9.37	0.01	0.16	56.00	56.31	56.00	12.26	0.00	0.22	11.00	0.00	0.00	3.00	2.13	34589.00	0.15	55.79	56.00
2	6	6	10681.00	4506.00	147.00	-50	Spot (Block2, Row6, Column6)	57.65	59.00	16.05	0.01	0.28	57.00	55.94	57.00	12.04	0.01	0.22	31.00	3.00	0.00	2.00	0.65	34186.00	0.14	52.54	54.00
2	7	6	11047.00	4508.00	150.05	0	Spot (Block2, Row6, Column7)	70.01	71.00	11.19	0.01	0.16	56.00	54.78	56.00	11.91	0.01	0.22	64.00	20.00	0.00	15.00	14.01	43129.00	1.28	59.16	63.00
2	8	6	11282.00	4506.00	147.00	-50	Spot (Block2, Row6, Column8)	46.24	44.00	11.39	0.02	0.25	55.00	54.20	55.00	12.38	0.01	0.23	3.00	0.00	0.00	-11.00	-8.76	27373.00	-0.64	50.36	50.50
2	1	7	9180.00	4808.00	147.00	-50	Spot (Block2, Row7, Column1)	61.89	61.00	8.95	0.01	0.14	63.00	63.07	63.00	18.37	0.00	0.29	0.00	0.00	0.00	-2.00	-1.11	36517.00	-0.06	57.81	57.00
2	2	7	9480.00	4807.00	147.00	-50	Spot (Block2, Row7, Column2)	55.73	55.00	10.98	0.01	0.20	63.00	61.48	63.00	12.41	0.01	0.20	4.00	0.00	0.00	-8.00	-7.27	32826.00	-0.46	55.52	54.00
2	3	7	9781.00	4807.00	147.00	-50	Spot (Block2, Row7, Column3)	61.11	62.00	8.32	0.01	0.14	60.00	59.17	60.00	12.24	0.01	0.21	6.00	0.00	0.00	2.00	1.11	36057.00	0.16	62.38	63.00
2	4	7	10081.00	4807.00	147.00	-50	Spot (Block2, Row7, Column4)	62.00	64.00	9.84	0.01	0.16	60.00	59.00	60.00	13.47	0.01	0.23	5.00	0.00	0.00	4.00	2.00	36640.00	0.22	56.17	59.00
2	5	7	10422.00	4803.00	155.10	0	Spot (Block2, Row7, Column5)	75.45	70.00	49.06	0.03	0.65	60.00	58.78	60.00	12.72	0.01	0.22	38.00	9.00	0.00	10.00	15.45	49871.00	1.31	62.77	64.00
2	6	7	10682.00	4806.00	147.00	-50	Spot (Block2, Row7, Column6)	59.69	59.00	11.33	0.01	0.19	60.00	58.95	60.00	12.19	0.01	0.21	17.00	0.00	0.00	-1.00	-0.31	35513.00	0.06	55.46	59.00
2	7	7	10982.00	4806.00	147.00	-50	Spot (Block2, Row7, Column7)	62.46	63.00	7.63	0.00	0.12	58.00	57.19	58.00	11.65	0.01	0.20	18.00	0.00	0.00	5.00	4.46	37101.00	0.45	57.37	56.50
2	8	7	11230.00	4856.00	172.15	0	Spot (Block2, Row7, Column8)	67.27	68.00	8.67	0.00	0.13	59.00	58.52	59.00	12.46	0.00	0.21	33.00	1.00	0.00	9.00	8.27	55697.00	0.70	56.15	57.00
2	1	8	9191.00	5107.00	124.95	0	Spot (Block2, Row8, Column1)	6234.42	6205.00	1305.45	0.00	0.21	72.00	73.91	72.00	24.68	0.01	0.33	100.00	100.00	0.00	6133.00	6162.42	2574814.00	249.62	1691.87	1546.00
2	2	8	9481.00	5107.00	147.00	-50	Spot (Block2, Row8, Column2)	71.48	73.00	11.98	0.01	0.17	73.00	73.88	73.00	18.98	0.01	0.26	3.00	0.00	0.00	0.00	-1.52	42243.00	-0.13	73.08	74.00
2	3	8	9781.00	5107.00	147.00	-50	Spot (Block2, Row8, Column3)	72.00	74.00	10.35	0.01	0.14	69.00	69.04	69.00	13.57	0.00	0.20	12.00	0.00	0.00	5.00	3.00	42479.00	0.22	73.70	75.00
2	4	8	10081.00	5107.00	147.00	-50	Spot (Block2, Row8, Column4)	65.11	66.00	12.24	0.01	0.19	67.00	66.59	67.00	14.66	0.00	0.22	7.00	0.00	0.00	-1.00	-1.89	38613.00	-0.10	67.91	69.00
2	5	8	10381.00	5107.00	147.00	-50	Spot (Block2, Row8, Column5)	71.23	72.00	7.34	0.00	0.10	68.00	67.67	68.00	13.35	0.00	0.20	6.00	0.00	0.00	4.00	3.23	42311.00	0.27	69.70	70.00
2	6	8	10682.00	5106.00	147.00	-50	Spot (Block2, Row8, Column6)	69.50	68.00	10.86	0.01	0.16	68.00	66.81	68.00	11.82	0.01	0.18	19.00	3.00	0.00	0.00	1.50	41355.00	0.23	68.31	67.00
2	7	8	10982.00	5106.00	147.00	-50	Spot (Block2, Row8, Column7)	66.99	67.00	13.21	0.00	0.20	66.00	64.82	66.00	12.34	0.01	0.19	21.00	3.00	0.00	1.00	0.99	39725.00	0.18	65.63	64.00
2	8	8	11295.00	5110.00	144.05	0	Spot (Block2, Row8, Column8)	382.05	375.00	136.97	0.01	0.36	66.00	65.13	66.00	13.29	0.01	0.20	100.00	100.00	0.00	309.00	316.05	216621.00	23.84	142.55	113.50
3	1	1	13708.00	3297.00	147.00	-50	Spot (Block3, Row1, Column1)	78.04	78.00	8.72	0.00	0.11	78.00	383.98	78.00	1817.42	0.69	4.73	0.00	0.00	0.00	0.00	0.04	46355.00	-0.17	76.13	76.00
3	2	1	14008.00	3297.00	147.00	-50	Spot (Block3, Row1, Column2)	82.41	83.00	9.15	0.00	0.11	78.00	78.24	78.00	11.93	0.00	0.15	19.00	1.00	0.00	5.00	4.41	48872.00	0.35	80.48	81.00
3	3	1	14308.00	3297.00	147.00	-50	Spot (Block3, Row1, Column3)	76.89	77.00	9.68	0.00	0.13	77.00	76.55	77.00	10.44	0.00	0.14	12.00	1.00	0.00	0.00	-0.11	45366.00	0.03	77.87	77.00
3	4	1	14608.00	3296.00	147.00	-50	Spot (Block3, Row1, Column4)	74.52	75.00	10.33	0.00	0.14	72.00	71.10	72.00	11.06	0.01	0.16	20.00	1.00	0.00	3.00	2.52	44040.00	0.31	65.90	65.00
3	5	1	14883.00	3285.00	197.60	0	Spot (Block3, Row1, Column5)	84.52	85.00	8.96	0.00	0.11	71.00	70.73	71.00	11.13	0.00	0.16	61.00	15.00	0.00	14.00	13.52	93566.00	1.24	75.61	74.00
3	6	1	15209.00	3296.00	147.00	-50	Spot (Block3, Row1, Column6)	71.19	72.00	7.94	0.00	0.11	72.00	71.31	72.00	10.05	0.00	0.14	6.00	0.00	0.00	0.00	-0.81	41932.00	-0.01	67.18	68.00
3	7	1	15509.00	3296.00	147.00	-50	Spot (Block3, Row1, Column7)	64.51	67.00	12.62	0.02	0.20	75.00	74.33	75.00	10.53	0.00	0.14	1.00	0.00	0.00	-8.00	-10.49	37934.00	-0.93	70.73	74.00
3	8	1	15810.00	3295.00	147.00	-50	Spot (Block3, Row1, Column8)	78.67	80.00	10.94	0.01	0.14	77.00	77.80	77.00	13.33	0.00	0.17	14.00	0.00	0.00	3.00	1.67	46257.00	0.06	70.74	71.00
3	1	2	13708.00	3597.00	147.00	-50	Spot (Block3, Row2, Column1)	83.01	84.00	9.97	0.01	0.12	74.00	73.86	74.00	12.15	0.00	0.16	39.00	3.00	0.00	10.00	9.01	49310.00	0.75	80.75	83.00
3	2	2	14008.00	3597.00	147.00	-50	Spot (Block3, Row2, Column2)	75.05	75.00	10.77	0.00	0.14	77.00	76.65	77.00	11.97	0.00	0.16	12.00	0.00	0.00	-2.00	-1.95	44353.00	-0.13	74.72	73.00
3	3	2	14308.00	3597.00	147.00	-50	Spot (Block3, Row2, Column3)	80.07	82.00	9.64	0.01	0.12	75.00	74.38	75.00	11.76	0.00	0.16	25.00	1.00	0.00	7.00	5.07	47240.00	0.48	76.22	78.00
3	4	2	14609.00	3596.00	147.00	-50	Spot (Block3, Row2, Column4)	75.07	74.00	9.51	0.01	0.13	72.00	71.69	72.00	10.92	0.00	0.15	21.00	4.00	0.00	2.00	3.07	44365.00	0.31	78.66	78.50
3	5	2	14909.00	3596.00	147.00	-50	Spot (Block3, Row2, Column5)	72.93	72.00	11.69	0.01	0.16	72.00	72.16	72.00	10.02	0.00	0.14	23.00	4.00	0.00	0.00	0.93	43100.00	0.08	73.14	73.00
3	6	2	15209.00	3596.00	147.00	-50	Spot (Block3, Row2, Column6)	70.02	70.00	9.97	0.00	0.14	73.00	72.98	73.00	10.10	0.00	0.14	8.00	0.00	0.00	-3.00	-2.98	41172.00	-0.29	66.80	67.00
3	7	2	15509.00	3596.00	147.00	-50	Spot (Block3, Row2, Column7)	66.46	68.00	12.05	0.01	0.18	74.00	73.70	74.00	10.73	0.00	0.15	3.00	0.00	0.00	-6.00	-7.54	39209.00	-0.68	73.26	75.00
3	8	2	15810.00	3595.00	147.00	-50	Spot (Block3, Row2, Column8)	74.55	74.00	10.55	0.00	0.14	73.00	73.21	73.00	11.15	0.00	0.15	18.00	1.00	0.00	1.00	1.55	43835.00	0.12	74.98	77.00
3	1	3	13733.00	3824.00	165.45	0	Spot (Block3, Row3, Column1)	87.88	88.00	8.10	0.00	0.09	74.00	73.04	74.00	10.81	0.01	0.15	65.00	17.00	0.00	14.00	13.88	66962.00	1.37	80.36	81.00
3	2	3	14008.00	3897.00	147.00	-50	Spot (Block3, Row3, Column2)	83.00	82.00	8.90	0.01	0.11	75.00	73.87	75.00	10.40	0.01	0.14	36.00	9.00	0.00	7.00	8.00	49137.00	0.88	74.24	73.50
3	3	3	14330.00	3924.00	217.30	0	Spot (Block3, Row3, Column3)	87.21	88.00	10.80	0.00	0.12	71.00	70.83	71.00	11.26	0.00	0.16	66.00	28.00	0.00	17.00	16.21	117291.00	1.45	79.87	81.00
3	4	3	14609.00	3896.00	147.00	-50	Spot (Block3, Row3, Column4)	65.27	66.00	9.29	0.00	0.14	72.00	72.12	72.00	10.70	0.00	0.15	3.00	0.00	0.00	-6.00	-6.73	38576.00	-0.64	68.74	68.00
3	5	3	14909.00	3896.00	147.00	-50	Spot (Block3, Row3, Column5)	69.64	70.00	12.83	0.00	0.18	71.00	71.23	71.00	10.52	0.00	0.15	20.00	3.00	0.00	-1.00	-1.36	41087.00	-0.15	68.57	69.00
3	6	3	15149.00	3892.00	177.50	0	Spot (Block3, Row3, Column6)	83.08	82.00	9.15	0.01	0.11	70.00	69.15	70.00	10.46	0.01	0.15	57.00	23.00	0.00	12.00	13.08	73277.00	1.33	77.10	76.00
3	7	3	15509.00	3896.00	147.00	-50	Spot (Block3, Row3, Column7)	84.01	83.00	10.12	0.01	0.12	73.00	73.34	73.00	10.55	0.00	0.14	49.00	15.00	0.00	10.00	11.01	49481.00	1.01	75.60	75.00
3	8	3	15790.00	3911.00	165.60	0	Spot (Block3, Row3, Column8)	152.76	156.00	41.03	0.01	0.27	74.00	74.08	74.00	10.85	0.00	0.15	99.00	93.00	0.00	82.00	78.76	116863.00	7.25	92.69	91.00
3	1	4	13641.00	4241.00	210.05	0	Spot (Block3, Row4, Column1)	81.05	81.00	8.76	0.00	0.11	70.00	69.14	70.00	11.76	0.01	0.17	49.00	6.00	0.00	11.00	11.05	102039.00	1.01	73.30	74.00
3	2	4	14008.00	4197.00	147.00	-50	Spot (Block3, Row4, Column2)	79.22	79.00	7.55	0.00	0.10	73.00	72.14	73.00	11.49	0.01	0.16	23.00	2.00	0.00	6.00	6.22	46896.00	0.62	79.41	81.00
3	3	4	14284.00	4232.00	206.20	0	Spot (Block3, Row4, Column3)	80.68	82.00	9.79	0.01	0.12	70.00	68.91	70.00	11.93	0.01	0.17	50.00	8.00	0.00	12.00	10.68	97544.00	0.99	69.12	69.00
3	4	4	14609.00	4197.00	147.00	-50	Spot (Block3, Row4, Column4)	74.28	74.00	6.76	0.00	0.09	71.00	70.40	71.00	11.46	0.00	0.16	12.00	0.00	0.00	3.00	3.28	43751.00	0.34	71.22	71.00
3	5	4	14923.00	4169.00	184.10	0	Spot (Block3, Row4, Column5)	82.13	82.00	8.79	0.00	0.11	69.00	68.63	69.00	10.58	0.00	0.15	60.00	17.00	0.00	13.00	13.13	78513.00	1.28	74.15	75.00
3	6	4	15209.00	4196.00	147.00	-50	Spot (Block3, Row4, Column6)	72.37	74.00	10.84	0.01	0.15	70.00	70.02	70.00	10.67	0.00	0.15	24.00	0.00	0.00	4.00	2.37	42555.00	0.22	68.48	70.00
3	7	4	15510.00	4196.00	147.00	-50	Spot (Block3, Row4, Column7)	77.49	78.00	7.53	0.00	0.10	73.00	72.71	73.00	10.97	0.00	0.15	21.00	0.00	0.00	5.00	4.49	45718.00	0.44	70.77	71.00
3	8	4	15810.00	4195.00	147.00	-50	Spot (Block3, Row4, Column8)	75.26	75.00	8.46	0.00	0.11	75.00	74.64	75.00	11.22	0.00	0.15	9.00	0.00	0.00	0.00	0.26	44255.00	0.06	82.50	83.00
3	1	5	13708.00	4497.00	147.00	-50	Spot (Block3, Row5, Column1)	77.82	78.00	7.28	0.00	0.09	71.00	70.73	71.00	11.29	0.00	0.16	27.00	0.00	0.00	7.00	6.82	46071.00	0.63	71.70	72.00
3	2	5	14040.00	4573.00	191.20	0	Spot (Block3, Row5, Column2)	80.61	80.00	11.16	0.00	0.14	70.00	69.06	70.00	11.53	0.01	0.17	43.00	13.00	0.00	10.00	10.61	82867.00	1.00	74.47	74.00
3	3	5	14309.00	4497.00	147.00	-50	Spot (Block3, Row5, Column3)	83.25	84.00	10.82	0.00	0.13	67.00	65.83	67.00	11.84	0.01	0.18	68.00	28.00	0.00	17.00	16.25	49120.00	1.47	71.19	71.00
3	4	5	14609.00	4497.00	147.00	-50	Spot (Block3, Row5, Column4)	73.39	74.00	10.35	0.00	0.14	67.00	66.43	67.00	11.53	0.00	0.17	30.00	6.00	0.00	7.00	6.39	43151.00	0.60	69.24	74.00
3	5	5	14879.00	4457.00	174.05	0	Spot (Block3, Row5, Column5)	88.04	87.00	11.48	0.01	0.13	69.00	69.22	69.00	10.23	0.00	0.15	75.00	41.00	0.00	18.00	19.04	74309.00	1.84	76.36	77.00
3	6	5	15209.00	4496.00	147.00	-50	Spot (Block3, Row5, Column6)	71.53	72.00	7.78	0.00	0.11	71.00	71.43	71.00	9.61	0.00	0.13	13.00	0.00	0.00	1.00	0.53	42204.00	0.01	67.30	66.00
3	7	5	15568.00	4488.00	213.80	0	Spot (Block3, Row5, Column7)	84.91	84.00	10.18	0.00	0.12	71.00	71.35	71.00	10.18	0.00	0.14	60.00	26.00	0.00	13.00	13.91	110552.00	1.33	76.83	77.00
3	8	5	15810.00	4496.00	147.00	-50	Spot (Block3, Row5, Column8)	74.80	76.00	9.35	0.01	0.12	76.00	75.51	76.00	11.60	0.00	0.15	6.00	0.00	0.00	0.00	-1.20	43985.00	-0.06	68.02	69.00
3	1	6	13708.00	4797.00	147.00	-50	Spot (Block3, Row6, Column1)	75.54	73.00	11.91	0.01	0.16	71.00	71.68	71.00	15.40	0.00	0.21	19.00	2.00	0.00	2.00	4.54	44642.00	0.25	75.28	75.50
3	2	6	14008.00	4797.00	147.00	-50	Spot (Block3, Row6, Column2)	69.60	69.00	8.94	0.00	0.13	69.00	69.01	69.00	12.08	0.00	0.17	10.00	0.00	0.00	0.00	0.60	41204.00	0.05	71.37	71.00
3	3	6	14341.00	4784.00	202.00	0	Spot (Block3, Row6, Column3)	76.06	77.00	10.64	0.01	0.14	67.00	66.06	67.00	10.74	0.01	0.16	46.00	12.00	0.00	10.00	9.06	88227.00	0.93	71.03	71.50
3	4	6	14609.00	4797.00	147.00	-50	Spot (Block3, Row6, Column4)	68.69	68.00	7.97	0.00	0.12	66.00	65.56	66.00	10.49	0.00	0.16	13.00	4.00	0.00	2.00	2.69	40387.00	0.30	68.30	68.00
3	5	6	14909.00	4796.00	147.00	-50	Spot (Block3, Row6, Column5)	66.21	68.50	17.23	0.01	0.26	68.00	67.57	68.00	10.22	0.00	0.15	24.00	10.00	0.00	0.50	-1.79	39062.00	-0.13	68.27	68.50
3	6	6	15244.00	4865.00	91.75	0	Spot (Block3, Row6, Column6)	88.84	89.00	6.37	0.00	0.07	73.00	72.46	73.00	10.09	0.00	0.14	77.00	26.00	0.00	16.00	15.84	18745.00	1.62	83.64	83.00
3	7	6	15525.00	4745.00	160.45	0	Spot (Block3, Row6, Column7)	89.60	90.00	9.87	0.00	0.11	75.00	74.98	75.00	10.09	0.00	0.13	67.00	26.00	0.00	15.00	14.60	63704.00	1.45	80.56	80.00
3	8	6	15812.00	4830.00	131.30	0	Spot (Block3, Row6, Column8)	103.51	103.00	8.89	0.00	0.09	85.00	85.01	85.00	13.31	0.00	0.16	71.00	18.00	0.00	18.00	18.51	48028.00	1.39	91.30	91.00
3	1	7	13689.00	5100.00	125.70	0	Spot (Block3, Row7, Column1)	9848.86	7631.00	10492.32	0.11	1.07	68.00	70.11	68.00	26.52	0.01	0.38	100.00	100.00	2.14	7563.00	9780.86	4146368.00	368.74	2011.41	1248.00
3	2	7	14008.00	5097.00	147.00	-50	Spot (Block3, Row7, Column2)	73.61	77.00	11.57	0.02	0.16	70.00	70.47	70.00	21.81	0.00	0.31	2.00	0.00	0.00	7.00	3.61	43580.00	0.14	71.26	74.00
3	3	7	14309.00	5097.00	147.00	-50	Spot (Block3, Row7, Column3)	70.91	69.00	17.70	0.01	0.25	69.00	68.84	69.00	11.84	0.00	0.17	24.00	12.00	0.00	0.00	1.91	41766.00	0.18	67.43	63.00
3	4	7	14609.00	5097.00	147.00	-50	Spot (Block3, Row7, Column4)	77.68	79.00	9.06	0.01	0.12	68.00	67.74	68.00	10.89	0.00	0.16	50.00	7.00	0.00	11.00	9.68	45754.00	0.91	72.13	72.00
3	5	7	14941.00	5112.00	144.50	0	Spot (Block3, Row7, Column5)	81.27	81.00	7.03	0.00	0.09	70.00	69.13	70.00	10.59	0.01	0.15	53.00	7.00	0.00	11.00	11.27	45920.00	1.15	74.41	74.00
3	6	7	15206.00	5068.00	148.65	0	Spot (Block3, Row7, Column6)	87.15	87.00	10.33	0.00	0.12	74.00	73.58	74.00	11.07	0.00	0.15	56.00	19.00	0.00	13.00	13.15	52898.00	1.23	76.27	75.00
3	7	7	15544.00	5090.00	231.10	0	Spot (Block3, Row7, Column7)	90.66	90.00	9.62	0.00	0.11	81.00	81.31	81.00	11.55	0.00	0.14	39.00	7.00	0.00	9.00	9.66	139520.00	0.81	84.36	84.00
3	8	7	15801.00	5100.00	122.35	0	Spot (Block3, Row7, Column8)	436.02	399.00	135.17	0.04	0.31	89.00	90.31	89.00	13.42	0.01	0.15	100.00	100.00	0.00	310.00	347.02	172665.00	25.77	176.41	165.00
3	1	8	13708.00	5397.00	147.00	-50	Spot (Block3, Row8, Column1)	63.21	65.00	11.77	0.01	0.19	65.00	65.89	65.00	24.15	0.01	0.37	0.00	0.00	0.00	0.00	-1.79	37292.00	-0.11	63.21	63.00
3	2	8	14009.00	5397.00	147.00	-50	Spot (Block3, Row8, Column2)	65.07	66.00	10.41	0.01	0.16	68.00	67.43	68.00	11.61	0.00	0.17	4.00	0.00	0.00	-2.00	-2.93	38454.00	-0.20	67.51	68.00
3	3	8	14309.00	5397.00	147.00	-50	Spot (Block3, Row8, Column3)	74.02	74.00	12.39	0.00	0.17	71.00	70.61	71.00	11.77	0.00	0.17	26.00	4.00	0.00	3.00	3.02	43525.00	0.29	73.07	75.00
3	4	8	14609.00	5397.00	147.00	-50	Spot (Block3, Row8, Column4)	74.39	74.00	10.45	0.00	0.14	70.00	69.67	70.00	11.01	0.00	0.16	26.00	4.00	0.00	4.00	4.39	43741.00	0.43	78.49	80.00
3	5	8	14909.00	5396.00	147.00	-50	Spot (Block3, Row8, Column5)	77.10	77.00	12.44	0.00	0.16	72.00	71.17	72.00	10.92	0.01	0.15	33.00	11.00	0.00	5.00	5.10	45491.00	0.54	76.69	76.00
3	6	8	15188.00	5382.00	130.00	0	Spot (Block3, Row8, Column6)	93.41	94.00	9.63	0.00	0.10	74.00	74.22	74.00	11.29	0.00	0.15	79.00	42.00	0.00	20.00	19.41	42410.00	1.70	82.29	83.50
3	7	8	15510.00	5396.00	147.00	-50	Spot (Block3, Row8, Column7)	80.79	81.00	9.18	0.00	0.11	80.00	81.48	80.00	12.74	0.01	0.16	10.00	0.00	0.00	1.00	0.79	47585.00	-0.05	82.53	84.50
3	8	8	15810.00	5396.00	147.00	-50	Spot (Block3, Row8, Column8)	91.30	91.00	10.16	0.00	0.11	85.00	85.57	85.00	13.02	0.00	0.15	23.00	2.00	0.00	6.00	6.30	53956.00	0.44	86.11	86.00
4	1	1	18193.00	2994.00	154.65	0	Spot (Block4, Row1, Column1)	11223.21	10297.00	5230.16	0.04	0.47	498.00	524.66	498.00	153.92	0.02	0.29	100.00	100.00	0.00	9799.00	10725.21	7351203.00	69.51	2960.70	2276.50
4	2	1	18500.00	3000.00	147.00	-50	Spot (Block4, Row1, Column2)	583.88	576.00	138.01	0.01	0.24	498.00	523.53	498.00	150.47	0.02	0.29	25.00	1.00	0.00	78.00	85.88	342736.00	0.40	514.02	495.00
4	3	1	18800.00	3000.00	147.00	-50	Spot (Block4, Row1, Column3)	600.68	592.00	253.80	0.01	0.42	499.00	523.54	499.00	102.60	0.02	0.20	39.00	13.00	0.00	93.00	101.68	353798.00	0.75	531.91	496.00
4	4	1	19106.00	3020.00	98.35	0	Spot (Block4, Row1, Column4)	625.73	596.00	77.13	0.02	0.12	504.00	538.07	504.00	125.96	0.03	0.23	33.00	10.00	0.00	92.00	121.73	153305.00	0.70	629.32	588.00
4	5	1	19400.00	3000.00	147.00	-50	Spot (Block4, Row1, Column5)	595.91	596.00	120.18	0.00	0.20	543.00	565.25	543.00	165.18	0.02	0.29	9.00	1.00	0.00	53.00	52.91	350396.00	0.19	638.08	511.50
4	6	1	19701.00	2999.00	147.00	-50	Spot (Block4, Row1, Column6)	641.47	609.00	84.25	0.02	0.13	589.00	588.50	589.00	120.80	0.00	0.21	14.00	1.00	0.00	20.00	52.47	377185.00	0.44	578.88	590.00
4	7	1	20001.00	2999.00	147.00	-50	Spot (Block4, Row1, Column7)	683.78	687.00	81.85	0.00	0.12	593.00	608.71	593.00	148.70	0.01	0.24	20.00	0.00	0.00	94.00	90.78	402748.00	0.50	633.25	605.00
4	8	1	20307.00	2995.00	126.95	0	Spot (Block4, Row1, Column8)	727.67	696.00	101.36	0.02	0.14	605.00	640.59	605.00	125.99	0.02	0.20	41.00	11.00	0.00	91.00	122.67	312900.00	0.69	678.49	688.50
4	1	2	18210.00	3290.00	143.65	0	Spot (Block4, Row2, Column1)	591.99	603.00	117.12	0.01	0.20	493.00	500.48	493.00	156.00	0.01	0.31	26.00	0.00	0.00	110.00	98.99	334476.00	0.59	525.77	501.00
4	2	2	18500.00	3300.00	147.00	-50	Spot (Block4, Row2, Column2)	552.00	506.00	98.04	0.04	0.18	495.00	517.25	495.00	170.56	0.02	0.33	16.00	0.00	0.00	11.00	57.00	324577.00	0.20	506.11	494.00
4	3	2	18810.00	3312.00	211.15	0	Spot (Block4, Row2, Column3)	601.60	584.00	123.62	0.01	0.21	503.00	535.73	503.00	115.02	0.03	0.21	28.00	11.00	0.00	81.00	98.60	764630.00	0.57	565.78	512.00
4	4	2	19089.00	3294.00	162.10	0	Spot (Block4, Row2, Column4)	614.08	602.00	74.09	0.01	0.12	512.00	547.18	512.00	89.48	0.03	0.16	51.00	21.00	0.00	90.00	102.08	448896.00	0.75	587.55	596.00
4	5	2	19389.00	3295.00	129.85	0	Spot (Block4, Row2, Column5)	742.69	715.00	109.98	0.02	0.15	515.00	550.71	515.00	92.53	0.03	0.17	82.00	58.00	0.00	200.00	227.69	331982.00	2.07	658.23	667.00
4	6	2	19688.00	3291.00	152.35	0	Spot (Block4, Row2, Column6)	654.22	622.50	91.20	0.02	0.14	580.00	568.70	580.00	102.19	0.01	0.18	44.00	11.00	0.00	42.50	74.22	414775.00	0.84	590.92	583.50
4	7	2	20001.00	3299.00	147.00	-50	Spot (Block4, Row2, Column7)	615.56	592.00	91.85	0.02	0.15	589.00	594.58	589.00	158.35	0.00	0.27	7.00	0.00	0.00	3.00	26.56	361949.00	0.13	581.03	588.00
4	8	2	20301.00	3299.00	147.00	-50	Spot (Block4, Row2, Column8)	650.40	667.00	69.38	0.01	0.11	600.00	623.60	600.00	160.44	0.02	0.26	1.00	0.00	0.00	67.00	50.40	384387.00	0.17	586.90	593.00
4	1	3	18193.00	3589.00	169.25	0	Spot (Block4, Row3, Column1)	584.43	591.50	95.21	0.01	0.16	489.00	482.28	489.00	78.40	0.01	0.16	60.00	21.00	0.00	102.50	95.43	465207.00	1.30	518.76	498.00
4	2	3	18500.00	3600.00	147.00	-50	Spot (Block4, Row3, Column2)	568.35	581.00	101.21	0.01	0.18	494.00	515.74	494.00	121.32	0.02	0.24	27.00	1.00	0.00	87.00	74.35	334187.00	0.43	527.85	501.00
4	3	3	18804.00	3610.00	158.80	0	Spot (Block4, Row3, Column3)	687.78	628.00	272.46	0.04	0.40	512.00	549.63	512.00	121.51	0.03	0.22	49.00	14.00	0.00	116.00	175.78	475941.00	1.14	605.84	590.00
4	4	3	19102.00	3608.00	176.85	0	Spot (Block4, Row3, Column4)	639.29	602.00	111.80	0.03	0.17	537.00	556.48	537.00	95.53	0.02	0.17	39.00	13.00	0.00	65.00	102.29	558736.00	0.87	589.48	591.00
4	5	3	19423.00	3596.00	187.35	0	Spot (Block4, Row3, Column5)	689.29	688.00	129.82	0.00	0.19	576.00	568.31	576.00	122.42	0.01	0.22	41.00	11.00	0.00	112.00	113.29	682400.00	0.99	668.79	601.00
4	6	3	19692.00	3591.00	190.45	0	Spot (Block4, Row3, Column6)	652.38	611.00	100.11	0.03	0.15	584.00	582.94	584.00	130.46	0.00	0.22	21.00	1.00	0.00	27.00	68.38	669339.00	0.53	614.14	600.00
4	7	3	20001.00	3599.00	147.00	-50	Spot (Block4, Row3, Column7)	654.10	613.00	105.59	0.03	0.16	589.00	588.23	589.00	121.03	0.00	0.21	27.00	8.00	0.00	24.00	65.10	385265.00	0.54	640.62	613.00
4	8	3	20310.00	3594.00	172.10	0	Spot (Block4, Row3, Column8)	701.47	691.00	152.11	0.01	0.22	596.00	611.93	596.00	133.04	0.01	0.22	23.00	1.00	0.00	95.00	105.47	580821.00	0.67	641.58	624.00
4	1	4	18213.00	3893.00	199.30	0	Spot (Block4, Row4, Column1)	554.90	506.00	100.03	0.04	0.18	485.00	479.22	485.00	76.00	0.01	0.16	47.00	18.00	0.00	21.00	69.90	625375.00	1.00	513.96	494.00
4	2	4	18500.00	3900.00	147.00	-50	Spot (Block4, Row4, Column2)	551.90	505.00	100.17	0.04	0.18	495.00	520.58	495.00	97.49	0.02	0.19	35.00	15.00	0.00	10.00	56.90	323967.00	0.32	504.49	490.00
4	3	4	18797.00	3901.00	161.85	0	Spot (Block4, Row4, Column3)	859.89	799.00	245.66	0.03	0.29	528.00	556.62	528.00	119.07	0.02	0.21	91.00	65.00	0.00	271.00	331.89	622559.00	2.55	654.19	611.50
4	4	4	19110.00	3913.00	153.30	0	Spot (Block4, Row4, Column4)	674.87	671.50	154.89	0.00	0.23	577.00	563.48	577.00	103.15	0.01	0.18	46.00	10.00	0.00	94.50	97.87	434618.00	1.08	613.93	602.00
4	5	4	19412.00	3905.00	157.40	0	Spot (Block4, Row4, Column5)	654.09	607.50	113.25	0.03	0.17	585.00	575.69	585.00	109.66	0.01	0.19	42.00	11.00	0.00	22.50	69.09	446089.00	0.71	605.72	594.50
4	6	4	19689.00	3902.00	103.35	0	Spot (Block4, Row4, Column6)	818.73	797.00	144.33	0.01	0.18	588.00	591.54	588.00	142.79	0.00	0.24	66.00	40.00	0.00	209.00	230.73	223514.00	1.59	734.20	687.50
4	7	4	20001.00	3899.00	147.00	-50	Spot (Block4, Row4, Column7)	637.11	603.00	83.98	0.02	0.13	592.00	598.42	592.00	134.27	0.00	0.22	10.00	0.00	0.00	11.00	45.11	375255.00	0.29	591.03	592.00
4	8	4	20293.00	3900.00	194.80	0	Spot (Block4, Row4, Column8)	728.19	698.00	139.14	0.02	0.19	594.00	604.33	594.00	128.57	0.01	0.21	38.00	14.00	0.00	104.00	134.19	782808.00	0.96	639.58	602.50
4	1	5	18200.00	4201.00	147.00	-50	Spot (Block4, Row5, Column1)	807.48	587.50	1090.37	0.14	1.35	486.00	485.41	486.00	86.04	0.00	0.18	61.00	30.00	0.00	101.50	321.48	476415.00	3.74	555.66	484.00
4	2	5	18500.00	4182.00	188.85	0	Spot (Block4, Row5, Column2)	591.72	589.00	99.92	0.00	0.17	500.00	532.08	500.00	97.81	0.03	0.18	41.00	20.00	0.00	89.00	91.72	592901.00	0.61	562.26	591.50
4	3	5	18799.00	4195.00	130.05	0	Spot (Block4, Row5, Column3)	681.16	686.00	121.95	0.00	0.18	570.00	564.79	570.00	142.36	0.00	0.25	31.00	9.00	0.00	116.00	111.16	307202.00	0.82	613.07	589.00
4	4	5	19116.00	4205.00	159.30	0	Spot (Block4, Row5, Column4)	713.07	683.50	242.12	0.02	0.34	582.00	567.52	582.00	109.04	0.01	0.19	44.00	19.00	0.00	101.50	131.07	500575.00	1.33	645.82	603.00
4	5	5	19388.00	4191.00	174.10	0	Spot (Block4, Row5, Column5)	894.14	881.00	205.67	0.01	0.23	585.00	572.78	585.00	116.67	0.01	0.20	83.00	54.00	0.00	296.00	309.14	756444.00	2.75	672.96	655.00
4	6	5	19696.00	4199.00	191.80	0	Spot (Block4, Row5, Column6)	682.60	682.50	105.01	0.00	0.15	585.00	581.40	585.00	145.24	0.00	0.25	26.00	3.00	0.00	97.50	97.60	707169.00	0.70	636.36	601.00
4	7	5	20000.00	4212.00	126.55	0	Spot (Block4, Row5, Column7)	748.63	703.00	228.83	0.03	0.31	590.00	596.89	590.00	143.72	0.01	0.24	34.00	14.00	0.00	113.00	158.63	319665.00	1.06	677.62	697.50
4	8	5	20303.00	4193.00	140.35	0	Spot (Block4, Row5, Column8)	1075.51	890.00	1155.45	0.08	1.07	589.00	602.89	589.00	166.48	0.01	0.28	88.00	36.00	0.00	301.00	486.51	576471.00	2.84	762.49	714.00
4	1	6	18203.00	4482.00	258.45	0	Spot (Block4, Row6, Column1)	545.63	503.00	146.14	0.04	0.27	490.00	497.46	490.00	146.65	0.01	0.29	12.00	1.00	0.00	13.00	55.63	1060699.00	0.33	497.10	491.00
4	2	6	18467.00	4484.00	204.30	0	Spot (Block4, Row6, Column2)	612.99	592.00	169.73	0.02	0.28	501.00	531.12	501.00	90.10	0.03	0.17	50.00	22.00	0.00	91.00	111.99	727008.00	0.91	574.70	521.00
4	3	6	18800.00	4500.00	147.00	-50	Spot (Block4, Row6, Column3)	647.92	613.00	109.42	0.02	0.17	521.00	559.84	521.00	140.19	0.03	0.25	43.00	8.00	0.00	92.00	126.92	382921.00	0.63	630.29	602.00
4	4	6	19097.00	4495.00	191.45	0	Spot (Block4, Row6, Column4)	676.23	692.00	120.97	0.01	0.18	557.50	562.88	557.50	135.24	0.00	0.24	49.00	10.00	0.00	134.50	118.73	700578.00	0.84	599.71	599.00
4	5	6	19401.00	4500.00	147.00	-50	Spot (Block4, Row6, Column5)	680.12	669.00	132.61	0.01	0.19	551.00	560.81	551.00	123.66	0.01	0.22	48.00	16.00	0.00	118.00	129.12	400590.00	0.96	579.09	590.00
4	6	6	19693.00	4494.00	202.25	0	Spot (Block4, Row6, Column6)	653.14	611.00	110.01	0.03	0.17	567.00	568.46	567.00	143.94	0.00	0.25	19.00	1.00	0.00	44.00	86.14	756331.00	0.59	592.08	587.00
4	7	6	19985.00	4489.00	206.05	0	Spot (Block4, Row6, Column7)	669.56	685.00	98.59	0.01	0.15	582.00	582.71	582.00	162.18	0.00	0.28	19.00	0.00	0.00	103.00	87.56	809497.00	0.54	608.33	596.50
4	8	6	20331.00	4528.00	139.15	0	Spot (Block4, Row6, Column8)	772.84	685.00	401.78	0.05	0.52	591.00	605.46	591.00	207.08	0.01	0.34	17.00	6.00	0.00	94.00	181.84	405740.00	0.81	640.18	638.00
4	1	7	18181.00	4833.00	120.35	0	Spot (Block4, Row7, Column1)	601.56	596.00	109.45	0.00	0.18	492.00	498.06	492.00	149.52	0.01	0.30	27.00	5.00	0.00	104.00	109.56	230398.00	0.69	545.92	514.50
4	2	7	18523.00	4828.00	79.15	0	Spot (Block4, Row7, Column2)	668.80	660.00	148.08	0.01	0.22	499.00	527.62	499.00	109.08	0.02	0.21	58.00	28.00	0.00	161.00	169.80	102327.00	1.29	587.10	586.00
4	3	7	18806.00	4796.00	222.15	0	Spot (Block4, Row7, Column3)	635.31	603.00	138.51	0.02	0.22	519.00	556.73	519.00	117.12	0.03	0.21	39.00	8.00	0.00	84.00	116.31	896419.00	0.67	582.56	586.00
4	4	7	19087.00	4817.00	204.25	0	Spot (Block4, Row7, Column4)	615.21	597.00	82.72	0.01	0.13	514.00	551.83	514.00	99.20	0.03	0.18	36.00	13.00	0.00	83.00	101.21	723482.00	0.64	577.98	584.00
4	5	7	19424.00	4792.00	73.60	0	Spot (Block4, Row7, Column5)	675.70	698.00	65.16	0.01	0.10	543.50	559.18	543.50	108.83	0.01	0.19	61.00	9.00	0.00	154.50	132.20	86490.00	1.07	624.06	600.50
4	6	7	19711.00	4804.00	165.10	0	Spot (Block4, Row7, Column6)	709.01	681.50	200.63	0.02	0.28	558.00	562.40	558.00	113.03	0.00	0.20	54.00	21.00	0.00	123.50	151.01	537428.00	1.30	595.34	595.00
4	7	7	19966.00	4772.00	189.50	0	Spot (Block4, Row7, Column7)	660.63	625.00	127.83	0.02	0.19	575.00	567.44	575.00	149.70	0.01	0.26	21.00	3.00	0.00	50.00	85.63	671196.00	0.62	608.04	585.00
4	8	7	20304.00	4803.00	156.00	0	Spot (Block4, Row7, Column8)	947.20	909.00	171.99	0.02	0.18	591.00	593.41	591.00	193.11	0.00	0.33	81.00	43.00	0.00	318.00	356.20	635570.00	1.83	708.77	693.00
4	1	8	18198.00	5095.00	141.10	0	Spot (Block4, Row8, Column1)	10987.79	8689.00	9678.56	0.10	0.88	487.00	485.12	487.00	113.79	0.00	0.23	100.00	100.00	1.29	8202.00	10500.79	5944395.00	92.30	3063.95	2077.50
4	2	8	18501.00	5099.00	196.00	0	Spot (Block4, Row8, Column2)	610.10	595.00	89.16	0.01	0.15	496.00	512.54	496.00	104.53	0.01	0.20	45.00	14.00	0.00	99.00	114.10	661353.00	0.93	545.14	509.00
4	3	8	18796.00	5122.00	140.55	0	Spot (Block4, Row8, Column3)	663.92	600.50	187.11	0.04	0.28	502.00	531.24	502.00	99.05	0.02	0.19	48.00	29.00	0.00	98.50	161.92	357188.00	1.34	612.74	586.50
4	4	8	19098.00	5108.00	141.25	0	Spot (Block4, Row8, Column4)	663.94	615.00	105.82	0.03	0.16	506.00	540.50	506.00	92.63	0.03	0.17	57.00	43.00	0.00	109.00	157.94	359193.00	1.33	596.15	595.00
4	5	8	19398.00	5090.00	159.00	0	Spot (Block4, Row8, Column5)	668.00	623.00	208.50	0.03	0.31	507.00	537.56	507.00	84.72	0.03	0.16	84.00	36.00	0.00	116.00	161.00	465598.00	1.54	596.18	601.50
4	6	8	19709.00	5090.00	181.25	0	Spot (Block4, Row8, Column6)	656.06	615.00	98.57	0.03	0.15	511.00	542.45	511.00	100.18	0.03	0.18	52.00	18.00	0.00	104.00	145.06	603577.00	1.13	583.75	582.00
4	7	8	19985.00	5091.00	196.30	0	Spot (Block4, Row8, Column7)	631.04	606.00	110.35	0.02	0.17	513.00	547.74	513.00	159.53	0.03	0.29	40.00	0.00	0.00	93.00	118.04	690357.00	0.52	592.53	592.00
4	8	8	20301.00	5091.00	118.70	0	Spot (Block4, Row8, Column8)	1194.35	1127.00	437.36	0.03	0.37	578.00	570.23	578.00	144.47	0.01	0.25	100.00	90.00	0.00	549.00	616.35	443105.00	4.32	767.53	757.00
5	1	1	4688.00	7506.00	153.40	0	Spot (Block5, Row1, Column1)	8739.06	8021.00	4495.70	0.04	0.51	186.00	187.42	186.00	26.16	0.00	0.14	100.00	100.00	0.00	7835.00	8553.06	5662909.00	326.87	1893.20	1434.00
5	2	1	5010.00	7511.00	124.45	0	Spot (Block5, Row1, Column2)	261.34	276.00	34.65	0.02	0.13	189.00	189.98	189.00	20.69	0.00	0.11	95.00	67.00	0.00	87.00	72.34	107934.00	3.45	213.04	208.50
5	3	1	5291.00	7519.00	169.55	0	Spot (Block5, Row1, Column3)	304.18	291.00	70.93	0.02	0.23	191.00	191.77	191.00	17.31	0.00	0.09	97.00	86.00	0.00	100.00	113.18	244256.00	6.50	225.12	218.00
5	4	1	5583.00	7504.00	129.25	0	Spot (Block5, Row1, Column4)	274.97	284.50	31.93	0.01	0.12	194.00	195.09	194.00	24.29	0.00	0.12	97.00	74.00	0.00	90.50	80.97	122638.00	3.29	223.76	216.00
5	5	1	5893.00	7508.00	147.70	0	Spot (Block5, Row1, Column5)	1820.89	1519.00	1128.08	0.08	0.62	196.00	198.71	196.00	26.31	0.01	0.13	100.00	100.00	0.00	1323.00	1624.89	1090711.00	61.65	513.71	410.50
5	6	1	6199.00	7507.00	99.70	0	Spot (Block5, Row1, Column6)	836.64	793.00	319.88	0.02	0.38	199.00	202.43	199.00	22.96	0.01	0.11	100.00	100.00	0.00	594.00	637.64	211671.00	27.62	382.71	360.00
5	7	1	6506.00	7502.00	112.40	0	Spot (Block5, Row1, Column7)	2708.49	2176.00	1615.11	0.10	0.60	201.00	203.65	201.00	22.73	0.01	0.11	100.00	100.00	0.00	1975.00	2507.49	882967.00	110.20	893.35	660.50
5	8	1	6792.00	7510.00	189.50	0	Spot (Block5, Row1, Column8)	256.66	266.00	31.01	0.02	0.12	204.00	206.71	204.00	21.29	0.01	0.10	79.00	62.00	0.00	62.00	52.66	260249.00	2.35	228.65	219.00
5	1	2	4696.00	7819.00	168.05	0	Spot (Block5, Row2, Column1)	213.08	210.00	28.14	0.01	0.13	187.00	187.66	187.00	20.71	0.00	0.11	59.00	9.00	0.00	23.00	26.08	166199.00	1.23	190.96	189.00
5	2	2	4989.00	7811.00	119.25	0	Spot (Block5, Row2, Column2)	497.43	502.00	76.87	0.00	0.15	191.00	191.85	191.00	17.04	0.00	0.09	100.00	100.00	0.00	311.00	306.43	186039.00	17.93	296.16	284.00
5	3	2	5308.00	7824.00	200.15	0	Spot (Block5, Row2, Column3)	226.87	224.00	22.75	0.01	0.10	198.00	198.71	198.00	19.42	0.00	0.10	65.00	24.00	0.00	26.00	28.87	257721.00	1.45	209.01	206.00
5	4	2	5596.00	7800.00	129.95	0	Spot (Block5, Row2, Column4)	379.63	385.00	59.92	0.01	0.16	202.00	202.25	202.00	24.49	0.00	0.12	100.00	100.00	0.00	183.00	177.63	171973.00	7.24	264.96	277.00
5	5	2	5888.00	7814.00	222.15	0	Spot (Block5, Row2, Column5)	282.68	289.00	39.53	0.01	0.14	202.00	204.93	202.00	27.84	0.01	0.14	89.00	73.00	0.00	87.00	80.68	399713.00	2.79	224.82	223.00
5	6	2	6191.00	7835.00	186.95	0	Spot (Block5, Row2, Column6)	290.50	288.00	46.80	0.00	0.16	205.00	209.54	205.00	26.87	0.01	0.13	89.00	79.00	0.00	83.00	85.50	286723.00	3.01	239.74	232.00
5	7	2	6493.00	7826.00	125.15	0	Spot (Block5, Row2, Column7)	253.40	245.50	32.42	0.01	0.13	203.00	205.19	203.00	22.07	0.00	0.11	76.00	48.00	0.00	42.50	50.40	105416.00	2.18	218.00	213.50
5	8	2	6788.00	7811.00	105.00	0	Spot (Block5, Row2, Column8)	237.08	233.50	20.44	0.01	0.09	208.00	210.73	208.00	21.77	0.01	0.10	58.00	29.00	0.00	25.50	29.08	67330.00	1.21	225.03	220.50
5	1	3	4692.00	8108.00	149.85	0	Spot (Block5, Row3, Column1)	596.16	539.50	255.42	0.04	0.43	182.00	182.00	182.00	17.51	0.00	0.10	100.00	100.00	0.00	357.50	414.16	366040.00	23.65	268.15	272.00
5	2	3	4999.00	8106.00	152.10	0	Spot (Block5, Row3, Column2)	229.47	223.00	24.26	0.01	0.11	189.00	189.68	189.00	17.74	0.00	0.09	84.00	45.00	0.00	34.00	40.47	145253.00	2.24	204.39	203.00
5	3	3	5322.00	8108.00	120.15	0	Spot (Block5, Row3, Column3)	261.70	267.00	28.82	0.01	0.11	199.00	200.36	199.00	21.63	0.00	0.11	92.00	63.00	0.00	68.00	62.70	99706.00	2.84	229.17	222.00
5	4	3	5595.00	8110.00	150.90	0	Spot (Block5, Row3, Column4)	650.61	568.00	290.72	0.06	0.45	204.00	204.55	204.00	23.90	0.00	0.12	100.00	100.00	0.00	364.00	446.61	404029.00	18.66	305.07	293.00
5	5	3	5880.00	8096.00	135.60	0	Spot (Block5, Row3, Column5)	283.84	277.00	64.64	0.01	0.23	209.00	214.23	209.00	32.27	0.01	0.15	88.00	54.00	0.00	68.00	74.84	140499.00	2.16	238.33	235.00
5	6	3	6178.00	8102.00	200.80	0	Spot (Block5, Row3, Column6)	300.69	296.00	46.27	0.01	0.15	209.00	216.28	209.00	29.44	0.01	0.14	89.00	80.00	0.00	87.00	91.69	343694.00	2.87	241.90	231.50
5	7	3	6493.00	8097.00	154.35	0	Spot (Block5, Row3, Column7)	509.56	402.00	228.97	0.10	0.45	203.00	205.73	203.00	19.85	0.01	0.10	99.00	98.00	0.00	199.00	306.56	332230.00	15.30	290.77	272.00
5	8	3	6795.00	8115.00	176.45	0	Spot (Block5, Row3, Column8)	266.89	271.00	21.94	0.01	0.08	209.00	213.51	209.00	24.49	0.01	0.11	89.00	70.00	0.00	62.00	57.89	232992.00	2.18	239.21	230.00
5	1	4	4693.00	8410.00	145.35	0	Spot (Block5, Row4, Column1)	518.78	480.00	181.09	0.03	0.35	180.00	179.45	180.00	17.80	0.00	0.10	100.00	100.00	0.00	300.00	338.78	298296.00	19.06	260.28	265.00
5	2	4	4980.00	8408.00	223.85	0	Spot (Block5, Row4, Column2)	206.04	205.00	14.57	0.00	0.07	183.00	184.00	183.00	19.73	0.00	0.11	57.00	13.00	0.00	22.00	23.04	296704.00	1.12	191.20	191.00
5	3	4	5289.00	8407.00	143.10	0	Spot (Block5, Row4, Column3)	3008.56	2633.00	1651.88	0.06	0.55	188.00	190.83	188.00	22.90	0.01	0.12	100.00	100.00	0.00	2445.00	2820.56	1684795.00	123.06	747.60	567.50
5	4	4	5594.00	8409.00	147.00	-50	Spot (Block5, Row4, Column4)	207.56	205.00	19.67	0.01	0.09	193.00	194.62	193.00	20.69	0.00	0.11	34.00	8.00	0.00	12.00	14.56	122250.00	0.62	200.24	199.00
5	5	4	5894.00	8409.00	147.00	-50	Spot (Block5, Row4, Column5)	253.24	244.00	45.43	0.02	0.18	205.00	211.55	205.00	32.75	0.01	0.15	56.00	36.00	0.00	39.00	48.24	148907.00	1.27	218.99	213.00
5	6	4	6174.00	8402.00	200.90	0	Spot (Block5, Row4, Column6)	304.85	299.00	48.08	0.01	0.16	207.00	215.21	207.00	28.84	0.02	0.13	93.00	87.00	0.00	92.00	97.85	348745.00	3.11	256.99	256.50
5	7	4	6501.00	8399.00	114.70	0	Spot (Block5, Row4, Column7)	465.10	401.50	211.64	0.06	0.46	203.00	207.48	203.00	23.15	0.01	0.11	100.00	100.00	0.00	198.50	262.10	160924.00	11.13	279.34	272.00
5	8	4	6789.00	8413.00	161.70	0	Spot (Block5, Row4, Column8)	433.41	404.00	124.43	0.03	0.29	212.00	220.63	212.00	92.76	0.02	0.42	85.00	53.00	0.00	192.00	221.41	314225.00	2.29	268.05	278.00
5	1	5	4704.00	8727.00	114.25	0	Spot (Block5, Row5, Column1)	274.01	290.00	38.36	0.02	0.14	182.00	179.90	182.00	19.08	0.01	0.11	95.00	77.00	0.00	108.00	92.01	93984.00	4.93	206.87	204.00
5	2	5	4976.00	8714.00	191.20	0	Spot (Block5, Row5, Column2)	224.01	219.00	28.80	0.01	0.13	186.00	185.73	186.00	15.72	0.00	0.08	79.00	52.00	0.00	33.00	38.01	231624.00	2.43	197.66	198.00
5	3	5	5292.00	8715.00	176.35	0	Spot (Block5, Row5, Column3)	259.52	270.00	33.67	0.02	0.13	187.00	188.34	187.00	20.00	0.00	0.11	94.00	74.00	0.00	83.00	72.52	225005.00	3.56	208.50	207.00
5	4	5	5592.00	8710.00	144.35	0	Spot (Block5, Row5, Column4)	569.66	538.50	252.44	0.02	0.44	192.00	193.61	192.00	22.96	0.00	0.12	100.00	100.00	0.00	346.50	377.66	322427.00	16.38	290.71	271.00
5	5	5	5892.00	8708.00	138.35	0	Spot (Block5, Row5, Column5)	6336.22	5889.00	3013.94	0.03	0.48	199.00	205.38	199.00	33.34	0.01	0.16	100.00	100.00	0.00	5690.00	6137.22	3307505.00	183.91	1564.97	1060.00
5	6	5	6208.00	8710.00	162.00	0	Spot (Block5, Row5, Column6)	307.11	299.00	63.32	0.01	0.21	203.00	206.92	203.00	25.07	0.01	0.12	88.00	77.00	0.00	96.00	104.11	222654.00	4.00	240.30	228.00
5	7	5	6505.00	8714.00	159.70	0	Spot (Block5, Row5, Column7)	276.19	281.00	33.34	0.01	0.12	209.00	212.52	209.00	25.89	0.01	0.12	89.00	72.00	0.00	72.00	67.19	193331.00	2.46	237.97	225.50
5	8	5	6796.00	8705.00	147.15	0	Spot (Block5, Row5, Column8)	1702.32	1280.50	1354.92	0.12	0.80	213.00	221.80	213.00	92.60	0.02	0.42	100.00	94.00	0.00	1067.50	1489.32	1007773.00	15.99	465.24	383.50
5	1	6	4695.00	9004.00	176.25	0	Spot (Block5, Row6, Column1)	225.76	220.00	25.59	0.01	0.11	182.00	180.29	182.00	16.81	0.00	0.09	91.00	58.00	0.00	38.00	43.76	196641.00	2.70	199.61	199.00
5	2	6	4991.00	8995.00	228.05	0	Spot (Block5, Row6, Column2)	215.03	211.00	22.36	0.01	0.10	187.00	186.93	187.00	18.25	0.00	0.10	64.00	23.00	0.00	24.00	28.03	321045.00	1.54	195.01	196.00
5	3	6	5310.00	9012.00	108.50	0	Spot (Block5, Row6, Column3)	1783.29	1770.50	579.37	0.00	0.32	191.00	191.15	191.00	20.08	0.00	0.11	100.00	100.00	0.00	1579.50	1592.29	545686.00	79.30	603.22	468.00
5	4	6	5591.00	9011.00	160.35	0	Spot (Block5, Row6, Column4)	295.57	293.00	41.40	0.00	0.14	194.00	195.88	194.00	22.40	0.00	0.11	97.00	90.00	0.00	99.00	101.57	209852.00	4.45	226.89	216.00
5	5	6	5900.00	9007.00	116.85	0	Spot (Block5, Row6, Column5)	5792.28	5586.50	2093.51	0.02	0.36	197.00	201.83	197.00	29.42	0.01	0.15	100.00	100.00	0.00	5389.50	5595.28	2073636.00	190.01	1515.18	1260.00
5	6	6	6195.00	9010.00	173.05	0	Spot (Block5, Row6, Column6)	284.11	285.00	40.18	0.00	0.14	200.00	202.77	200.00	23.52	0.01	0.12	93.00	80.00	0.00	85.00	84.11	238372.00	3.46	220.71	218.00
5	7	6	6492.00	9005.00	146.40	0	Spot (Block5, Row6, Column7)	1262.84	1181.50	638.70	0.03	0.51	206.00	208.87	206.00	23.11	0.01	0.11	100.00	100.00	0.00	975.50	1056.84	737497.00	45.61	408.55	369.00
5	8	6	6799.00	9010.00	148.15	0	Spot (Block5, Row6, Column8)	1330.15	1199.00	808.53	0.05	0.61	211.00	213.93	211.00	23.13	0.01	0.11	100.00	100.00	0.00	988.00	1119.15	788781.00	48.26	449.86	384.00
5	1	7	4702.00	9281.00	211.25	0	Spot (Block5, Row7, Column1)	220.81	218.50	20.07	0.00	0.09	182.00	181.72	182.00	25.84	0.00	0.14	74.00	21.00	0.00	36.50	38.81	280874.00	1.51	199.12	197.00
5	2	7	4990.00	9312.00	167.40	0	Spot (Block5, Row7, Column2)	222.00	217.00	26.11	0.01	0.12	187.00	187.43	187.00	18.75	0.00	0.10	70.00	37.00	0.00	30.00	35.00	173157.00	1.84	210.10	204.50
5	3	7	5294.00	9309.00	147.00	-50	Spot (Block5, Row7, Column3)	201.49	199.50	17.49	0.00	0.09	194.00	195.28	194.00	19.82	0.00	0.10	18.00	6.00	0.00	5.50	7.49	118882.00	0.31	208.80	208.00
5	4	7	5587.00	9316.00	188.30	0	Spot (Block5, Row7, Column4)	216.53	217.00	15.10	0.00	0.07	197.00	197.42	197.00	15.28	0.00	0.08	61.00	21.00	0.00	20.00	19.53	217829.00	1.25	204.70	205.00
5	5	7	5907.00	9315.00	140.50	0	Spot (Block5, Row7, Column5)	336.01	302.00	77.72	0.05	0.23	196.00	198.21	196.00	21.16	0.00	0.11	97.00	95.00	0.00	106.00	140.01	178759.00	6.51	252.30	254.00
5	6	7	6181.00	9308.00	185.05	0	Spot (Block5, Row7, Column6)	237.70	231.00	25.86	0.01	0.11	199.00	200.28	199.00	19.09	0.00	0.10	76.00	37.00	0.00	32.00	38.70	229142.00	1.96	212.64	210.00
5	7	7	6494.00	9317.00	128.60	0	Spot (Block5, Row7, Column7)	501.52	488.00	175.55	0.01	0.35	202.00	203.04	202.00	20.14	0.00	0.10	100.00	99.00	0.00	286.00	299.52	222675.00	14.82	300.12	280.50
5	8	7	6796.00	9309.00	90.85	0	Spot (Block5, Row7, Column8)	479.37	474.00	103.63	0.00	0.22	210.00	212.49	210.00	19.83	0.01	0.09	100.00	100.00	0.00	264.00	269.37	97791.00	13.46	312.06	292.00
5	1	8	4685.00	9612.00	128.00	0	Spot (Block5, Row8, Column1)	13788.21	10249.00	11715.84	0.13	0.85	182.00	185.81	182.00	53.15	0.01	0.29	100.00	100.00	2.05	10067.00	13606.21	6053026.00	255.93	3914.83	3431.50
5	2	8	5005.00	9609.00	165.50	0	Spot (Block5, Row8, Column2)	230.94	220.00	31.60	0.02	0.14	186.00	188.33	186.00	43.64	0.01	0.23	35.00	12.00	0.00	34.00	44.94	175745.00	0.98	205.03	202.50
5	3	8	5301.00	9603.00	123.70	0	Spot (Block5, Row8, Column3)	518.03	445.50	268.58	0.07	0.52	193.00	193.83	193.00	19.65	0.00	0.10	99.00	99.00	0.00	252.50	325.03	211356.00	16.50	265.25	264.00
5	4	8	5592.00	9582.00	110.00	0	Spot (Block5, Row8, Column4)	259.93	264.00	26.68	0.01	0.10	196.00	196.78	196.00	15.54	0.00	0.08	98.00	86.00	0.00	68.00	63.93	81619.00	4.06	222.11	220.00
5	5	8	5895.00	9609.00	147.00	-50	Spot (Block5, Row8, Column5)	220.03	213.00	26.16	0.01	0.12	200.00	200.08	200.00	17.68	0.00	0.09	39.00	20.00	0.00	13.00	20.03	129379.00	1.13	205.87	202.00
5	6	8	6191.00	9599.00	178.00	0	Spot (Block5, Row8, Column6)	289.10	296.00	38.75	0.01	0.13	199.00	199.59	199.00	19.45	0.00	0.10	94.00	83.00	0.00	97.00	90.10	255857.00	4.60	226.43	217.00
5	7	8	6499.00	9607.00	147.25	0	Spot (Block5, Row8, Column7)	428.35	404.50	105.20	0.02	0.25	200.00	201.77	200.00	19.44	0.00	0.10	100.00	100.00	0.00	204.50	228.35	252727.00	11.66	266.01	269.50
5	8	8	6802.00	9609.00	120.20	0	Spot (Block5, Row8, Column8)	845.08	839.00	215.46	0.00	0.25	209.00	210.92	209.00	22.90	0.00	0.11	100.00	100.00	0.00	630.00	636.08	323666.00	27.69	385.06	357.00
6	1	1	9197.00	7504.00	152.40	0	Spot (Block6, Row1, Column1)	10359.29	9525.50	5077.03	0.04	0.49	790.00	820.23	790.00	182.28	0.02	0.22	100.00	100.00	0.00	8735.50	9569.29	6609228.00	52.33	2934.38	2371.50
6	2	1	9508.00	7498.00	142.10	0	Spot (Block6, Row1, Column2)	1308.50	1252.00	317.43	0.02	0.24	787.00	806.72	787.00	179.52	0.01	0.22	91.00	60.00	0.00	465.00	521.50	715748.00	2.80	952.20	907.00
6	3	1	9796.00	7512.00	162.25	0	Spot (Block6, Row1, Column3)	1140.39	1091.00	278.62	0.02	0.24	781.00	782.95	781.00	166.61	0.00	0.21	71.00	45.00	0.00	310.00	359.39	829063.00	2.15	880.02	821.00
6	4	1	10098.00	7509.00	110.10	0	Spot (Block6, Row1, Column4)	1238.67	1208.00	228.37	0.01	0.18	762.00	764.93	762.00	162.13	0.00	0.21	95.00	69.00	0.00	446.00	476.67	387703.00	2.92	984.37	950.00
6	5	1	10393.00	7507.00	148.40	0	Spot (Block6, Row1, Column5)	2247.07	1852.00	1010.60	0.08	0.45	766.00	763.35	766.00	156.57	0.00	0.21	100.00	97.00	0.00	1086.00	1481.07	1359476.00	9.48	1101.52	1043.00
6	6	1	10704.00	7507.00	111.65	0	Spot (Block6, Row1, Column6)	1581.86	1485.00	444.41	0.03	0.28	705.00	756.85	705.00	156.78	0.03	0.21	99.00	97.00	0.00	780.00	876.86	512522.00	5.26	1017.08	981.50
6	7	1	10993.00	7503.00	139.25	0	Spot (Block6, Row1, Column7)	2203.42	2134.00	648.77	0.01	0.29	695.00	752.40	695.00	160.56	0.03	0.21	99.00	99.00	0.00	1439.00	1508.42	1174422.00	9.04	1218.52	1151.00
6	8	1	11298.00	7504.00	211.40	0	Spot (Block6, Row1, Column8)	915.17	885.00	190.76	0.01	0.21	778.00	777.62	778.00	159.12	0.00	0.20	39.00	18.00	0.00	107.00	137.17	1167760.00	0.86	813.03	780.50
6	1	2	9203.00	7810.00	221.30	0	Spot (Block6, Row2, Column1)	874.25	882.00	184.05	0.00	0.21	791.00	798.14	791.00	169.27	0.00	0.21	30.00	9.00	0.00	91.00	83.25	1226572.00	0.45	822.43	796.50
6	2	2	9491.00	7809.00	125.95	0	Spot (Block6, Row2, Column2)	1314.04	1292.00	286.54	0.01	0.22	791.00	799.40	791.00	172.24	0.00	0.22	93.00	64.00	0.00	501.00	523.04	557155.00	2.99	967.94	985.00
6	3	2	9807.00	7811.00	192.40	0	Spot (Block6, Row2, Column3)	940.12	906.00	206.31	0.02	0.22	783.00	791.10	783.00	170.76	0.00	0.22	45.00	23.00	0.00	123.00	157.12	979600.00	0.87	871.57	888.00
6	4	2	10094.00	7809.00	204.10	0	Spot (Block6, Row2, Column4)	1029.44	983.00	228.46	0.02	0.22	768.00	772.75	768.00	162.96	0.00	0.21	58.00	34.00	0.00	215.00	261.44	1226058.00	1.58	844.26	826.50
6	5	2	10394.00	7811.00	206.20	0	Spot (Block6, Row2, Column5)	1067.68	1061.50	227.21	0.00	0.21	746.50	764.14	746.50	159.39	0.01	0.21	69.00	49.00	0.00	315.00	321.18	1291895.00	1.90	884.97	896.00
6	6	2	10690.00	7809.00	135.65	0	Spot (Block6, Row2, Column6)	956.46	889.00	221.47	0.03	0.23	695.00	750.40	695.00	161.33	0.03	0.21	61.00	38.00	0.00	194.00	261.46	473449.00	1.28	830.01	769.00
6	7	2	10998.00	7806.00	147.00	-50	Spot (Block6, Row2, Column7)	840.75	784.00	191.11	0.03	0.23	690.00	741.48	690.00	159.33	0.03	0.21	42.00	22.00	0.00	94.00	150.75	495202.00	0.62	744.20	697.00
6	8	2	11292.00	7807.00	116.10	0	Spot (Block6, Row2, Column8)	966.89	901.50	216.82	0.03	0.22	773.00	772.64	773.00	159.37	0.00	0.21	48.00	33.00	0.00	128.50	193.89	342278.00	1.22	897.02	862.50
6	1	3	9194.00	8111.00	159.75	0	Spot (Block6, Row3, Column1)	1319.44	1270.00	373.68	0.02	0.28	781.00	777.04	781.00	159.48	0.00	0.21	87.00	66.00	0.00	489.00	538.44	928885.00	3.40	916.30	914.00
6	2	3	9512.00	8110.00	227.70	0	Spot (Block6, Row3, Column2)	915.39	890.00	210.69	0.01	0.23	778.00	778.43	778.00	168.34	0.00	0.22	40.00	18.00	0.00	112.00	137.39	1365756.00	0.81	808.87	787.00
6	3	3	9799.00	8101.00	109.20	0	Spot (Block6, Row3, Column3)	1046.55	1026.50	214.98	0.01	0.21	780.00	794.05	780.00	169.41	0.01	0.21	64.00	43.00	0.00	246.50	266.55	326525.00	1.49	905.55	888.00
6	4	3	10085.00	8101.00	150.90	0	Spot (Block6, Row3, Column4)	1384.45	1334.50	355.17	0.02	0.26	777.00	791.72	777.00	169.57	0.01	0.21	91.00	76.00	0.00	557.50	607.45	863894.00	3.50	952.60	925.50
6	5	3	10389.00	8110.00	175.45	0	Spot (Block6, Row3, Column5)	947.71	913.00	201.48	0.02	0.21	768.00	778.39	768.00	169.11	0.01	0.22	46.00	21.00	0.00	145.00	179.71	818821.00	1.00	790.98	776.50
6	6	3	10702.00	8101.00	163.70	0	Spot (Block6, Row3, Column6)	1117.83	1065.00	253.26	0.02	0.23	702.00	757.71	702.00	165.25	0.03	0.22	82.00	54.00	0.00	363.00	415.83	826074.00	2.18	884.35	877.00
6	7	3	11003.00	8107.00	157.30	0	Spot (Block6, Row3, Column7)	1336.03	1292.00	409.82	0.01	0.31	718.00	758.08	718.00	163.90	0.02	0.22	90.00	70.00	0.00	574.00	618.03	909834.00	3.53	939.53	940.00
6	8	3	11289.00	8090.00	158.85	0	Spot (Block6, Row3, Column8)	933.03	884.00	178.88	0.02	0.19	780.00	781.93	780.00	167.63	0.00	0.21	39.00	20.00	0.00	104.00	153.03	645659.00	0.90	871.34	798.00
6	1	4	9192.00	8413.00	166.80	0	Spot (Block6, Row4, Column1)	1288.55	1232.00	326.05	0.02	0.25	780.00	784.49	780.00	164.84	0.00	0.21	84.00	66.00	0.00	452.00	508.55	998628.00	3.06	910.72	901.00
6	2	4	9495.00	8397.00	222.00	0	Spot (Block6, Row4, Column2)	1065.31	1014.00	265.10	0.02	0.25	777.00	779.85	777.00	161.55	0.00	0.21	65.00	38.00	0.00	237.00	288.31	1506349.00	1.77	900.71	815.50
6	3	4	9794.00	8409.00	146.75	0	Spot (Block6, Row4, Column3)	2631.27	2525.00	913.10	0.02	0.35	783.00	808.01	783.00	173.11	0.01	0.21	100.00	99.00	0.00	1742.00	1848.27	1544558.00	10.53	1240.82	1210.00
6	4	4	10103.00	8395.00	168.20	0	Spot (Block6, Row4, Column4)	931.33	898.00	180.13	0.02	0.19	781.00	807.61	781.00	174.18	0.01	0.22	44.00	13.00	0.00	117.00	150.33	728298.00	0.71	856.62	862.00
6	5	4	10399.00	8412.00	146.50	0	Spot (Block6, Row4, Column5)	1017.34	998.00	206.02	0.01	0.20	780.00	805.37	780.00	174.17	0.01	0.22	59.00	33.00	0.00	218.00	237.34	596161.00	1.22	878.38	803.00
6	6	4	10698.00	8406.00	147.00	-50	Spot (Block6, Row4, Column6)	1041.88	892.00	856.15	0.07	0.82	774.00	787.72	774.00	168.98	0.01	0.21	40.00	22.00	0.00	118.00	267.88	613667.00	1.50	793.06	778.00
6	7	4	11015.00	8402.00	121.90	0	Spot (Block6, Row4, Column7)	1385.47	1390.50	311.48	0.00	0.22	773.00	772.13	773.00	166.51	0.00	0.22	94.00	76.00	0.00	617.50	612.47	545874.00	3.68	974.13	947.50
6	8	4	11299.00	8419.00	155.05	0	Spot (Block6, Row4, Column8)	1137.59	1108.00	258.09	0.01	0.23	779.00	792.94	779.00	175.87	0.01	0.22	73.00	45.00	0.00	329.00	358.59	755362.00	1.96	901.20	884.00
6	1	5	9191.00	8711.00	102.70	0	Spot (Block6, Row5, Column1)	1505.50	1436.00	322.90	0.02	0.21	788.00	804.90	788.00	165.19	0.01	0.21	97.00	91.00	0.00	648.00	717.50	404979.00	4.24	1021.50	990.00
6	2	5	9489.00	8709.00	205.60	0	Spot (Block6, Row5, Column2)	949.69	901.00	182.58	0.02	0.19	788.00	804.50	788.00	164.59	0.01	0.20	48.00	21.00	0.00	113.00	161.69	1140572.00	0.88	836.83	797.00
6	3	5	9803.00	8701.00	196.20	0	Spot (Block6, Row5, Column3)	1256.95	1270.50	280.29	0.00	0.22	787.00	824.88	787.00	179.03	0.02	0.22	83.00	63.00	0.00	483.50	469.95	1365052.00	2.41	940.44	894.00
6	4	5	10093.00	8701.00	160.85	0	Spot (Block6, Row5, Column4)	1177.54	1161.50	255.95	0.01	0.22	785.00	817.72	785.00	171.60	0.02	0.21	78.00	51.00	0.00	376.50	392.54	845472.00	2.10	957.26	900.00
6	5	5	10396.00	8703.00	143.35	0	Spot (Block6, Row5, Column5)	4136.30	3892.00	1578.95	0.03	0.38	785.00	814.78	785.00	172.34	0.02	0.21	100.00	100.00	0.00	3107.00	3351.30	2279103.00	19.27	1693.95	1544.00
6	6	5	10703.00	8714.00	180.60	0	Spot (Block6, Row5, Column6)	970.69	992.00	209.63	0.01	0.22	781.00	796.77	781.00	166.16	0.01	0.21	52.00	32.00	0.00	211.00	189.69	888185.00	1.05	878.01	892.00
6	7	5	11001.00	8707.00	175.70	0	Spot (Block6, Row5, Column7)	1080.31	1011.00	253.79	0.03	0.23	778.00	784.93	778.00	165.18	0.00	0.21	65.00	40.00	0.00	233.00	302.31	931228.00	1.79	868.23	784.50
6	8	5	11300.00	8709.00	154.65	0	Spot (Block6, Row5, Column8)	2423.86	2160.00	1183.43	0.05	0.49	783.00	807.85	783.00	172.92	0.01	0.21	96.00	90.00	0.00	1377.00	1640.86	1607017.00	9.35	1088.18	1094.00
6	1	6	9201.00	9018.00	199.30	0	Spot (Block6, Row6, Column1)	1146.38	1112.00	248.41	0.01	0.22	789.00	830.21	789.00	169.03	0.02	0.20	78.00	47.00	0.00	323.00	357.38	1294266.00	1.87	944.95	911.50
6	2	6	9487.00	9004.00	163.80	0	Spot (Block6, Row6, Column2)	1103.77	1065.00	237.59	0.02	0.22	790.00	821.75	790.00	169.98	0.02	0.21	62.00	37.00	0.00	275.00	313.77	823411.00	1.66	959.90	912.50
6	3	6	9801.00	9007.00	120.90	0	Spot (Block6, Row6, Column3)	2771.31	2673.50	902.81	0.02	0.33	790.00	822.14	790.00	175.75	0.02	0.21	100.00	100.00	0.00	1883.50	1981.31	1069726.00	11.09	1320.17	1291.00
6	4	6	10102.00	8995.00	162.85	0	Spot (Block6, Row6, Column4)	1039.68	980.00	224.01	0.03	0.22	786.00	814.02	786.00	173.04	0.02	0.21	56.00	31.00	0.00	194.00	253.68	765205.00	1.30	923.25	890.50
6	5	6	10396.00	9010.00	143.80	0	Spot (Block6, Row6, Column5)	4165.09	4037.50	1588.89	0.01	0.38	787.50	798.68	787.50	167.29	0.01	0.21	100.00	100.00	0.00	3250.00	3377.59	2357442.00	20.12	1616.76	1436.00
6	6	6	10690.00	9005.00	192.75	0	Spot (Block6, Row6, Column6)	951.88	897.50	219.91	0.03	0.23	781.00	788.12	781.00	163.01	0.00	0.21	46.00	29.00	0.00	116.50	170.88	999471.00	1.00	863.43	881.00
6	7	6	10993.00	8998.00	150.45	0	Spot (Block6, Row6, Column7)	1961.28	1860.00	694.91	0.02	0.35	781.00	798.73	781.00	168.20	0.01	0.21	98.00	92.00	0.00	1079.00	1180.28	1217955.00	6.91	1059.19	1039.00
6	8	6	11303.00	9006.00	153.85	0	Spot (Block6, Row6, Column8)	2331.39	2094.50	979.60	0.05	0.42	785.00	817.39	785.00	175.07	0.02	0.21	99.00	96.00	0.00	1309.50	1546.39	1515405.00	8.65	1156.73	1153.00
6	1	7	9204.00	9299.00	203.40	0	Spot (Block6, Row7, Column1)	1194.58	1164.50	290.81	0.01	0.24	793.00	846.31	793.00	177.90	0.03	0.21	77.00	52.00	0.00	371.50	401.58	1414383.00	1.96	973.66	987.50
6	2	7	9492.00	9316.00	219.65	0	Spot (Block6, Row7, Column2)	933.71	905.00	192.01	0.01	0.21	783.00	811.38	783.00	170.07	0.02	0.21	43.00	21.00	0.00	122.00	150.71	1289453.00	0.72	858.54	802.50
6	3	7	9800.00	9313.00	201.70	0	Spot (Block6, Row7, Column3)	934.69	895.50	186.61	0.02	0.20	785.00	801.10	785.00	171.70	0.01	0.21	41.00	16.00	0.00	110.50	149.69	1076767.00	0.78	868.26	870.00
6	4	7	10093.00	9310.00	202.00	0	Spot (Block6, Row7, Column4)	949.65	893.00	207.00	0.03	0.22	779.00	800.30	779.00	168.79	0.01	0.21	47.00	26.00	0.00	114.00	170.65	1102540.00	0.88	881.61	884.00
6	5	7	10407.00	9300.00	127.85	0	Spot (Block6, Row7, Column5)	1048.68	989.00	200.49	0.03	0.19	780.00	791.44	780.00	159.80	0.01	0.20	66.00	44.00	0.00	209.00	268.68	458273.00	1.61	922.05	886.50
6	6	7	10690.00	9303.00	193.10	0	Spot (Block6, Row7, Column6)	1044.20	1008.00	238.70	0.02	0.23	780.00	794.81	780.00	160.25	0.01	0.20	62.00	39.00	0.00	228.00	264.20	1101626.00	1.56	876.34	810.50
6	7	7	10991.00	9313.00	155.75	0	Spot (Block6, Row7, Column7)	1273.42	1192.00	337.10	0.03	0.26	781.00	803.27	781.00	165.63	0.01	0.21	88.00	61.00	0.00	411.00	492.42	849371.00	2.84	924.80	918.50
6	8	7	11299.00	9304.00	153.05	0	Spot (Block6, Row7, Column8)	1457.29	1446.00	306.27	0.00	0.21	782.00	817.24	782.00	174.62	0.02	0.21	96.00	85.00	0.00	664.00	675.29	941408.00	3.67	1030.38	1010.00
6	1	8	9192.00	9608.00	144.00	0	Spot (Block6, Row8, Column1)	9457.06	8319.00	5154.14	0.06	0.55	808.00	858.94	808.00	190.06	0.03	0.22	100.00	100.00	0.00	7511.00	8649.06	5295953.00	45.24	3150.78	2535.00
6	2	8	9488.00	9609.00	212.40	0	Spot (Block6, Row8, Column2)	988.24	976.00	215.85	0.01	0.22	806.00	852.03	806.00	188.25	0.02	0.22	43.00	20.00	0.00	170.00	182.24	1272859.00	0.72	886.63	836.50
6	3	8	9802.00	9607.00	132.05	0	Spot (Block6, Row8, Column3)	1626.28	1560.50	443.59	0.02	0.27	807.00	852.82	807.00	184.44	0.02	0.22	97.00	85.00	0.00	753.50	819.28	761097.00	4.19	1062.35	1017.50
6	4	8	10103.00	9602.00	124.65	0	Spot (Block6, Row8, Column4)	1040.44	1004.50	215.29	0.02	0.21	785.00	815.71	785.00	168.90	0.02	0.21	63.00	29.00	0.00	219.50	255.44	424498.00	1.33	888.17	874.00
6	5	8	10390.00	9607.00	190.40	0	Spot (Block6, Row8, Column5)	951.83	894.50	204.58	0.03	0.21	782.00	803.47	782.00	164.44	0.01	0.20	46.00	27.00	0.00	112.50	169.83	970867.00	0.90	883.57	866.00
6	6	8	10700.00	9606.00	164.15	0	Spot (Block6, Row8, Column6)	1269.86	1182.50	275.32	0.03	0.22	785.00	812.43	785.00	170.82	0.01	0.21	93.00	64.00	0.00	397.50	484.86	949852.00	2.68	970.31	992.00
6	7	8	10998.00	9608.00	147.15	0	Spot (Block6, Row8, Column7)	1326.39	1294.00	273.88	0.01	0.21	789.00	821.62	789.00	173.66	0.02	0.21	92.00	70.00	0.00	505.00	537.39	783895.00	2.91	960.70	938.50
6	8	8	11303.00	9602.00	129.85	0	Spot (Block6, Row8, Column8)	1571.69	1538.00	328.82	0.01	0.21	789.00	828.34	789.00	175.47	0.02	0.21	99.00	93.00	0.00	749.00	782.69	711974.00	4.24	1060.86	1052.00
7	1	1	13695.00	7499.00	154.35	0	Spot (Block7, Row1, Column1)	9423.17	8397.00	4757.57	0.05	0.50	386.00	377.01	386.00	71.53	0.01	0.19	100.00	100.00	0.00	8011.00	9037.17	6228716.00	126.46	2101.63	1736.50
7	2	1	13993.00	7512.00	179.65	0	Spot (Block7, Row1, Column2)	464.03	478.00	78.89	0.01	0.17	383.00	368.92	383.00	62.40	0.02	0.17	53.00	26.00	0.00	95.00	81.03	420876.00	1.52	398.67	390.00
7	3	1	14298.00	7505.00	147.00	-50	Spot (Block7, Row1, Column3)	393.31	390.00	89.19	0.00	0.23	380.00	366.65	380.00	92.89	0.02	0.25	20.00	0.00	0.00	10.00	13.31	231657.00	0.29	395.35	391.00
7	4	1	14599.00	7504.00	147.00	-50	Spot (Block7, Row1, Column4)	426.85	395.00	86.18	0.03	0.20	357.50	357.98	357.50	59.99	0.00	0.17	35.00	31.00	0.00	37.50	69.35	250562.00	1.15	353.45	342.50
7	5	1	14898.00	7490.00	141.20	0	Spot (Block7, Row1, Column5)	438.32	407.00	61.06	0.03	0.14	328.00	351.36	328.00	58.57	0.03	0.17	85.00	42.00	0.00	79.00	110.32	237133.00	1.48	393.23	398.00
7	6	1	15196.00	7505.00	144.95	0	Spot (Block7, Row1, Column6)	407.19	392.00	74.82	0.02	0.18	320.00	346.56	320.00	56.76	0.03	0.16	72.00	25.00	0.00	72.00	87.19	233319.00	1.07	359.45	375.00
7	7	1	15499.00	7503.00	147.00	-50	Spot (Block7, Row1, Column7)	416.43	404.00	83.19	0.01	0.20	322.00	345.48	322.00	53.27	0.03	0.15	74.00	33.00	0.00	82.00	94.43	244443.00	1.33	369.86	391.00
7	8	1	15796.00	7490.00	195.95	0	Spot (Block7, Row1, Column8)	402.35	396.00	73.61	0.01	0.18	319.00	343.46	319.00	77.14	0.03	0.22	49.00	20.00	0.00	77.00	83.35	436143.00	0.76	359.66	380.00
7	1	2	13698.00	7805.00	147.00	-50	Spot (Block7, Row2, Column1)	402.81	398.00	62.00	0.01	0.15	362.00	359.19	362.00	63.47	0.00	0.18	23.00	13.00	0.00	36.00	40.81	237254.00	0.69	384.40	394.50
7	2	2	14003.00	7790.00	210.30	0	Spot (Block7, Row2, Column2)	389.51	393.00	62.67	0.00	0.16	323.00	350.35	323.00	62.96	0.04	0.18	59.00	19.00	0.00	70.00	66.51	490779.00	0.62	341.39	317.50
7	3	2	14319.00	7824.00	147.10	0	Spot (Block7, Row2, Column3)	419.68	399.00	67.72	0.02	0.16	338.00	357.10	338.00	100.69	0.02	0.28	30.00	4.00	0.00	61.00	81.68	247194.00	0.62	385.59	394.50
7	4	2	14578.00	7791.00	238.60	0	Spot (Block7, Row2, Column4)	401.90	389.00	216.99	0.01	0.54	331.00	351.99	331.00	61.85	0.03	0.18	44.00	13.00	0.00	58.00	70.90	659915.00	0.81	352.78	376.50
7	5	2	14898.00	7801.00	195.20	0	Spot (Block7, Row2, Column5)	483.37	491.00	103.55	0.01	0.21	321.00	345.59	321.00	59.41	0.03	0.17	85.00	59.00	0.00	170.00	162.37	520105.00	2.32	401.71	390.00
7	6	2	15199.00	7804.00	147.00	-50	Spot (Block7, Row2, Column6)	385.29	396.00	54.50	0.01	0.14	316.00	337.60	316.00	50.98	0.03	0.15	72.00	16.00	0.00	80.00	69.29	226934.00	0.94	359.79	372.00
7	7	2	15480.00	7812.00	250.40	0	Spot (Block7, Row2, Column7)	380.60	389.00	64.25	0.01	0.17	319.00	340.77	319.00	50.93	0.03	0.15	62.00	14.00	0.00	70.00	61.60	692693.00	0.78	347.76	330.00
7	8	2	15800.00	7803.00	147.00	-50	Spot (Block7, Row2, Column8)	366.17	375.50	68.71	0.01	0.19	317.00	338.81	317.00	50.96	0.03	0.15	52.00	15.00	0.00	58.50	49.17	215310.00	0.54	355.86	326.00
7	1	3	13691.00	8105.00	214.70	0	Spot (Block7, Row3, Column1)	430.86	400.00	80.45	0.03	0.19	377.00	362.33	377.00	57.73	0.02	0.16	35.00	27.00	0.00	23.00	53.86	568304.00	1.19	367.67	379.00
7	2	3	13990.00	8081.00	197.00	0	Spot (Block7, Row3, Column2)	405.91	399.00	72.13	0.01	0.18	320.00	346.25	320.00	61.89	0.03	0.18	71.00	22.00	0.00	79.00	85.91	446500.00	0.96	373.63	388.00
7	3	3	14281.00	8144.00	206.65	0	Spot (Block7, Row3, Column3)	397.49	398.00	67.24	0.00	0.17	327.00	352.79	327.00	63.27	0.03	0.18	59.00	20.00	0.00	71.00	70.49	483743.00	0.71	372.22	383.00
7	4	3	14590.00	8090.00	154.40	0	Spot (Block7, Row3, Column4)	457.13	420.00	98.01	0.04	0.21	325.00	350.53	325.00	58.25	0.03	0.17	74.00	48.00	0.00	95.00	132.13	301707.00	1.83	396.41	376.00
7	5	3	14886.00	8109.00	158.40	0	Spot (Block7, Row3, Column5)	438.84	408.00	85.12	0.03	0.19	322.00	345.17	322.00	53.43	0.03	0.15	82.00	42.00	0.00	86.00	116.84	302801.00	1.75	389.76	393.50
7	6	3	15188.00	8092.00	194.95	0	Spot (Block7, Row3, Column6)	422.68	393.00	85.46	0.03	0.20	320.00	344.22	320.00	84.73	0.03	0.25	35.00	21.00	0.00	73.00	102.68	452272.00	0.93	378.01	384.00
7	7	3	15505.00	8112.00	157.30	0	Spot (Block7, Row3, Column7)	400.22	391.00	57.89	0.01	0.14	320.00	346.06	320.00	86.35	0.03	0.25	26.00	14.00	0.00	71.00	80.22	272951.00	0.63	366.40	351.00
7	8	3	15804.00	8119.00	156.05	0	Spot (Block7, Row3, Column8)	408.61	401.00	51.78	0.01	0.13	320.00	342.44	320.00	51.97	0.03	0.15	87.00	21.00	0.00	81.00	88.61	273359.00	1.27	373.83	392.50
7	1	4	13698.00	8407.00	175.20	0	Spot (Block7, Row4, Column1)	464.90	462.00	96.79	0.00	0.21	380.00	366.19	380.00	59.52	0.02	0.16	51.00	30.00	0.00	82.00	84.90	399818.00	1.66	409.56	402.00
7	2	4	14043.00	8406.00	175.45	0	Spot (Block7, Row4, Column2)	427.92	401.00	69.95	0.03	0.16	382.00	369.39	382.00	77.10	0.01	0.21	35.00	3.00	0.00	19.00	45.92	367154.00	0.76	387.39	391.50
7	3	4	14296.00	8396.00	218.40	0	Spot (Block7, Row4, Column3)	499.61	478.00	126.48	0.02	0.25	382.00	368.32	382.00	81.66	0.02	0.22	58.00	27.00	0.00	96.00	117.61	684464.00	1.61	384.02	393.00
7	4	4	14599.00	8404.00	147.00	-50	Spot (Block7, Row4, Column4)	423.70	404.00	63.24	0.02	0.15	372.00	361.32	372.00	62.54	0.01	0.17	27.00	13.00	0.00	32.00	51.70	249560.00	1.00	381.07	399.00
7	5	4	14891.00	8409.00	182.75	0	Spot (Block7, Row4, Column5)	432.85	404.00	74.16	0.03	0.17	366.00	357.28	366.00	54.32	0.01	0.15	38.00	31.00	0.00	38.00	66.85	405576.00	1.39	383.97	387.00
7	6	4	15201.00	8426.00	173.15	0	Spot (Block7, Row4, Column6)	486.61	495.00	84.50	0.01	0.17	354.00	355.79	354.00	57.07	0.00	0.16	72.00	65.00	0.00	141.00	132.61	405832.00	2.29	408.30	394.00
7	7	4	15520.00	8385.00	86.20	0	Spot (Block7, Row4, Column7)	477.39	490.00	73.27	0.01	0.15	326.00	349.53	326.00	56.59	0.03	0.16	94.00	67.00	0.00	164.00	151.39	87363.00	2.26	432.54	404.50
7	8	4	15797.00	8411.00	145.85	0	Spot (Block7, Row4, Column8)	485.67	491.50	106.70	0.01	0.22	328.00	349.17	328.00	53.17	0.03	0.15	81.00	60.00	0.00	163.50	157.67	279747.00	2.57	393.37	391.00
7	1	5	13740.00	8731.00	151.20	0	Spot (Block7, Row5, Column1)	458.42	422.00	105.22	0.04	0.23	384.00	374.31	384.00	61.95	0.01	0.17	47.00	32.00	0.00	38.00	74.42	287431.00	1.36	416.28	395.50
7	2	5	14012.00	8713.00	178.35	0	Spot (Block7, Row5, Column2)	450.46	409.50	80.58	0.04	0.18	385.00	374.41	385.00	77.12	0.01	0.21	45.00	9.00	0.00	24.50	65.46	402713.00	0.99	439.80	402.00
7	3	5	14297.00	8708.00	181.40	0	Spot (Block7, Row5, Column3)	450.38	406.00	83.04	0.05	0.18	388.00	378.00	388.00	77.54	0.01	0.21	44.00	13.00	0.00	18.00	62.38	415252.00	0.93	408.35	394.00
7	4	5	14607.00	8708.00	190.60	0	Spot (Block7, Row5, Column4)	446.59	413.50	71.94	0.03	0.16	387.00	376.99	387.00	65.46	0.01	0.17	45.00	16.00	0.00	26.50	59.59	458200.00	1.06	407.42	397.00
7	5	5	14893.00	8705.00	166.60	0	Spot (Block7, Row5, Column5)	598.06	582.00	141.99	0.01	0.24	383.00	371.25	383.00	58.32	0.01	0.16	88.00	68.00	0.00	199.00	215.06	461104.00	3.89	433.72	410.00
7	6	5	15193.00	8708.00	143.65	0	Spot (Block7, Row5, Column6)	437.87	401.00	77.96	0.04	0.18	382.00	368.70	382.00	60.20	0.02	0.16	38.00	16.00	0.00	19.00	55.87	243018.00	1.15	410.08	396.50
7	7	5	15490.00	8699.00	221.00	0	Spot (Block7, Row5, Column7)	422.68	398.00	68.95	0.03	0.16	372.00	361.50	372.00	57.05	0.01	0.16	31.00	21.00	0.00	26.00	50.68	589212.00	1.07	386.51	388.00
7	8	5	15812.00	8698.00	193.75	0	Spot (Block7, Row5, Column8)	439.10	401.00	158.93	0.04	0.36	331.00	353.08	331.00	55.11	0.03	0.16	69.00	37.00	0.00	70.00	108.10	463692.00	1.56	395.14	382.00
7	1	6	13698.00	9013.00	224.40	0	Spot (Block7, Row6, Column1)	460.68	468.50	86.74	0.01	0.19	389.00	378.74	389.00	62.88	0.01	0.17	50.00	21.00	0.00	79.50	71.68	665218.00	1.30	401.00	391.00
7	2	6	14017.00	9006.00	209.15	0	Spot (Block7, Row6, Column2)	446.25	420.00	69.24	0.03	0.16	388.00	375.02	388.00	55.73	0.01	0.15	42.00	29.00	0.00	32.00	58.25	556919.00	1.28	410.11	398.00
7	3	6	14299.00	9005.00	147.00	-50	Spot (Block7, Row6, Column3)	460.73	441.00	91.65	0.02	0.20	389.00	377.34	389.00	63.21	0.01	0.17	49.00	17.00	0.00	52.00	71.73	271371.00	1.32	378.41	386.50
7	4	6	14589.00	9021.00	188.30	0	Spot (Block7, Row6, Column4)	457.74	426.00	92.62	0.03	0.20	387.00	377.04	387.00	65.92	0.01	0.17	48.00	16.00	0.00	39.00	70.74	456371.00	1.22	425.38	404.00
7	5	6	14898.00	8995.00	158.45	0	Spot (Block7, Row6, Column5)	578.79	582.00	123.28	0.00	0.21	383.00	373.25	383.00	59.76	0.01	0.16	90.00	63.00	0.00	199.00	195.79	401680.00	3.44	443.85	410.00
7	6	6	15200.00	8982.00	81.90	0	Spot (Block7, Row6, Column6)	463.88	408.00	95.58	0.06	0.21	380.00	368.78	380.00	61.21	0.01	0.17	48.00	41.00	0.00	28.00	83.88	75148.00	1.55	427.29	393.00
7	7	6	15500.00	8978.00	154.55	0	Spot (Block7, Row6, Column7)	464.61	468.00	79.62	0.00	0.17	380.00	369.00	380.00	93.99	0.01	0.25	47.00	14.00	0.00	88.00	84.61	305250.00	1.02	414.62	402.00
7	8	6	15816.00	9004.00	186.15	0	Spot (Block7, Row6, Column8)	422.61	402.00	69.94	0.02	0.17	343.00	361.00	343.00	118.20	0.02	0.33	30.00	1.00	0.00	59.00	79.61	412472.00	0.52	388.47	389.00
7	1	7	13714.00	9285.00	178.85	0	Spot (Block7, Row7, Column1)	456.93	433.50	85.98	0.02	0.19	392.00	388.44	392.00	67.75	0.00	0.17	48.00	14.00	0.00	41.50	64.93	404836.00	1.01	411.44	398.00
7	2	7	13986.00	9290.00	173.80	0	Spot (Block7, Row7, Column2)	448.30	427.00	60.00	0.02	0.13	389.00	379.64	389.00	57.41	0.01	0.15	47.00	17.00	0.00	38.00	59.30	379264.00	1.20	409.71	399.00
7	3	7	14299.00	9305.00	147.00	-50	Spot (Block7, Row7, Column3)	417.22	400.00	58.67	0.02	0.14	385.00	372.91	385.00	56.89	0.01	0.15	29.00	12.00	0.00	15.00	32.22	245741.00	0.78	413.23	404.00
7	4	7	14599.00	9304.00	147.00	-50	Spot (Block7, Row7, Column4)	426.92	391.00	73.65	0.04	0.17	383.00	370.97	383.00	66.72	0.01	0.18	30.00	12.00	0.00	8.00	43.92	253166.00	0.84	400.78	383.00
7	5	7	14899.00	9304.00	147.00	-50	Spot (Block7, Row7, Column5)	424.71	397.00	68.47	0.03	0.16	384.00	371.54	384.00	64.22	0.01	0.17	33.00	10.00	0.00	13.00	40.71	251856.00	0.83	403.04	396.50
7	6	7	15189.00	9305.00	247.85	0	Spot (Block7, Row7, Column6)	412.48	396.00	117.03	0.02	0.28	371.00	361.10	371.00	57.85	0.01	0.16	25.00	17.00	0.00	25.00	41.48	732155.00	0.89	384.89	395.50
7	7	7	15506.00	9285.00	158.25	0	Spot (Block7, Row7, Column7)	423.54	398.00	116.00	0.03	0.27	334.00	359.67	334.00	122.45	0.03	0.34	28.00	3.00	0.00	64.00	89.54	292665.00	0.52	379.58	358.00
7	8	7	15794.00	9305.00	116.55	0	Spot (Block7, Row7, Column8)	531.75	513.00	67.50	0.02	0.13	367.00	363.92	367.00	117.33	0.00	0.32	75.00	12.00	0.00	146.00	164.75	188770.00	1.43	422.37	416.00
7	1	8	13693.00	9608.00	143.80	0	Spot (Block7, Row8, Column1)	14050.78	12221.00	10312.21	0.06	0.73	396.00	398.35	396.00	75.98	0.00	0.19	100.00	100.00	1.25	11825.00	13654.78	7854387.00	179.69	3491.17	2290.00
7	2	8	14021.00	9598.00	210.60	0	Spot (Block7, Row8, Column2)	429.51	398.00	78.79	0.03	0.18	390.00	384.79	390.00	68.72	0.01	0.18	32.00	9.00	0.00	8.00	39.51	543325.00	0.65	395.89	392.00
7	3	8	14301.00	9604.00	166.80	0	Spot (Block7, Row8, Column3)	432.76	395.00	80.32	0.04	0.19	385.00	374.38	385.00	59.19	0.01	0.16	34.00	17.00	0.00	10.00	47.76	333660.00	0.99	396.25	391.00
7	4	8	14605.00	9602.00	140.10	0	Spot (Block7, Row8, Column4)	474.39	450.00	101.12	0.02	0.21	385.00	374.96	385.00	61.77	0.01	0.16	50.00	24.00	0.00	65.00	89.39	251427.00	1.61	411.33	403.00
7	5	8	14879.00	9614.00	192.30	0	Spot (Block7, Row8, Column5)	446.82	418.00	81.61	0.03	0.18	387.00	374.56	387.00	62.98	0.01	0.17	46.00	18.00	0.00	31.00	59.82	467375.00	1.15	418.35	402.00
7	6	8	15193.00	9602.00	184.05	0	Spot (Block7, Row8, Column6)	497.14	494.00	179.50	0.00	0.36	385.00	375.53	385.00	82.14	0.01	0.22	64.00	25.00	0.00	109.00	112.14	470296.00	1.48	431.23	388.00
7	7	8	15503.00	9624.00	253.20	0	Spot (Block7, Row8, Column7)	412.08	395.00	85.02	0.02	0.21	373.00	360.88	373.00	61.33	0.01	0.17	24.00	11.00	0.00	22.00	39.08	767299.00	0.83	398.33	385.00
7	8	8	15811.00	9598.00	124.35	0	Spot (Block7, Row8, Column8)	1060.38	1040.50	299.74	0.01	0.28	385.00	372.23	385.00	70.11	0.01	0.19	100.00	100.00	0.00	655.50	675.38	434757.00	9.82	559.25	546.00
8	1	1	18198.00	7498.00	155.15	0	Spot (Block8, Row1, Column1)	9016.84	8110.00	4597.45	0.05	0.51	331.00	357.39	331.00	84.41	0.03	0.24	100.00	100.00	0.00	7779.00	8685.84	5969146.00	102.59	2164.41	1714.00
8	2	1	18492.00	7516.00	214.70	0	Spot (Block8, Row1, Column2)	407.85	397.00	85.78	0.01	0.21	320.00	341.23	320.00	77.65	0.03	0.23	49.00	21.00	0.00	77.00	87.85	535509.00	0.86	357.28	343.00
8	3	1	18791.00	7483.00	192.15	0	Spot (Block8, Row1, Column3)	389.23	394.00	120.98	0.01	0.31	324.00	339.99	324.00	43.31	0.02	0.13	67.00	18.00	0.00	70.00	65.23	404796.00	1.14	349.87	333.00
8	4	1	19091.00	7496.00	147.10	0	Spot (Block8, Row1, Column4)	407.39	400.00	54.70	0.01	0.13	324.00	341.65	324.00	42.94	0.02	0.13	86.00	33.00	0.00	76.00	83.39	240767.00	1.53	360.59	379.00
8	5	1	19412.00	7520.00	140.30	0	Spot (Block8, Row1, Column5)	407.09	397.00	52.47	0.01	0.13	319.00	336.72	319.00	43.86	0.02	0.13	86.00	36.00	0.00	78.00	88.09	215756.00	1.60	369.91	382.50
8	6	1	19706.00	7551.00	208.70	0	Spot (Block8, Row1, Column6)	371.20	378.00	56.55	0.01	0.15	322.00	338.59	322.00	57.02	0.02	0.17	47.00	8.00	0.00	56.00	49.20	462511.00	0.57	383.52	357.00
8	7	1	20007.00	7489.00	129.90	0	Spot (Block8, Row1, Column7)	455.94	442.50	68.44	0.01	0.15	349.00	353.56	349.00	41.28	0.01	0.12	86.00	53.00	0.00	93.50	106.94	206086.00	2.48	382.18	389.00
8	8	1	20292.00	7491.00	257.60	0	Spot (Block8, Row1, Column8)	414.29	401.00	51.93	0.01	0.13	381.00	367.93	381.00	44.63	0.02	0.12	23.00	18.00	0.00	20.00	33.29	798329.00	1.04	375.41	385.00
8	1	2	18217.00	7773.00	187.85	0	Spot (Block8, Row2, Column1)	371.98	379.00	53.47	0.01	0.14	316.00	335.78	316.00	59.35	0.03	0.18	54.00	8.00	0.00	63.00	55.98	368262.00	0.61	340.41	326.00
8	2	2	18501.00	7808.00	174.10	0	Spot (Block8, Row2, Column2)	400.98	379.00	219.65	0.02	0.55	320.00	342.85	320.00	151.38	0.03	0.44	9.00	1.00	0.00	59.00	80.98	339630.00	0.38	362.25	329.00
8	3	2	18828.00	7785.00	178.15	0	Spot (Block8, Row2, Column3)	412.24	403.00	56.02	0.01	0.14	344.00	361.98	344.00	156.02	0.02	0.43	9.00	0.00	0.00	59.00	68.24	365655.00	0.32	379.54	387.00
8	4	2	19111.00	7810.00	183.40	0	Spot (Block8, Row2, Column4)	403.74	398.00	46.12	0.01	0.11	363.00	359.50	363.00	75.42	0.00	0.21	14.00	0.00	0.00	35.00	40.74	382741.00	0.59	376.06	390.50
8	5	2	19390.00	7801.00	214.95	0	Spot (Block8, Row2, Column5)	507.50	497.00	86.44	0.01	0.17	328.00	342.96	328.00	40.88	0.02	0.12	98.00	84.00	0.00	169.00	179.50	670911.00	4.03	384.76	387.00
8	6	2	19704.00	7805.00	131.25	0	Spot (Block8, Row2, Column6)	389.73	391.00	44.70	0.00	0.11	320.00	331.22	320.00	36.98	0.01	0.11	77.00	45.00	0.00	71.00	69.73	179664.00	1.58	352.47	338.00
8	7	2	20011.00	7812.00	186.30	0	Spot (Block8, Row2, Column7)	392.85	398.00	35.72	0.01	0.09	326.00	338.90	326.00	37.33	0.02	0.11	80.00	43.00	0.00	72.00	66.85	383422.00	1.45	364.48	377.00
8	8	2	20302.00	7800.00	147.00	-50	Spot (Block8, Row2, Column8)	378.16	394.00	41.90	0.02	0.11	347.00	351.51	347.00	39.44	0.01	0.11	59.00	5.00	0.00	47.00	31.16	222361.00	0.68	351.73	334.00
8	1	3	18210.00	8102.00	202.30	0	Spot (Block8, Row3, Column1)	445.65	424.00	85.21	0.02	0.19	313.00	330.42	313.00	84.95	0.02	0.26	66.00	34.00	0.00	111.00	132.65	518740.00	1.36	369.74	379.00
8	2	3	18509.00	8107.00	244.20	0	Spot (Block8, Row3, Column2)	391.08	391.00	73.50	0.00	0.19	319.00	342.31	319.00	139.17	0.03	0.41	12.00	0.00	0.00	72.00	72.08	673047.00	0.35	354.61	325.00
8	3	3	18787.00	8117.00	175.65	0	Spot (Block8, Row3, Column3)	456.40	403.00	199.57	0.05	0.44	372.00	368.47	372.00	144.22	0.00	0.39	13.00	5.00	0.00	31.00	84.40	394332.00	0.61	405.55	389.50
8	4	3	19104.00	8098.00	182.85	0	Spot (Block8, Row3, Column4)	441.84	413.00	59.91	0.03	0.14	378.00	368.38	378.00	76.54	0.01	0.21	36.00	7.00	0.00	35.00	63.84	417100.00	0.96	399.50	395.00
8	5	3	19399.00	8086.00	180.05	0	Spot (Block8, Row3, Column5)	441.05	420.00	55.21	0.02	0.13	368.00	359.31	368.00	44.49	0.01	0.12	56.00	37.00	0.00	52.00	73.05	400912.00	1.84	391.87	392.00
8	6	3	19694.00	8108.00	217.15	0	Spot (Block8, Row3, Column6)	395.41	397.00	33.31	0.00	0.08	331.00	344.63	331.00	40.12	0.02	0.12	86.00	18.00	0.00	66.00	64.41	533019.00	1.27	361.35	372.00
8	7	3	19999.00	8134.00	259.65	0	Spot (Block8, Row3, Column7)	378.82	388.00	41.63	0.01	0.11	327.00	340.31	327.00	37.47	0.02	0.11	70.00	25.00	0.00	61.00	51.82	737946.00	1.03	348.59	333.00
8	8	3	20300.00	8101.00	224.00	0	Spot (Block8, Row3, Column8)	392.14	390.00	38.61	0.00	0.10	337.00	349.88	337.00	41.37	0.02	0.12	71.00	14.00	0.00	53.00	55.14	565467.00	1.02	362.24	373.00
8	1	4	18187.00	8401.00	166.10	0	Spot (Block8, Row4, Column1)	431.24	393.00	237.83	0.04	0.55	314.00	330.57	314.00	84.98	0.02	0.26	41.00	16.00	0.00	79.00	117.24	329468.00	1.18	356.97	339.50
8	2	4	18509.00	8386.00	213.95	0	Spot (Block8, Row4, Column2)	391.59	388.00	56.48	0.00	0.14	322.00	342.89	322.00	70.65	0.03	0.21	42.00	12.00	0.00	66.00	69.59	512986.00	0.69	350.61	351.00
8	3	4	18802.00	8401.00	176.55	0	Spot (Block8, Row4, Column3)	597.88	580.00	130.28	0.01	0.22	379.00	365.03	379.00	47.87	0.02	0.13	88.00	84.00	0.00	201.00	218.88	521950.00	4.86	423.39	414.00
8	4	4	19124.00	8411.00	220.80	0	Spot (Block8, Row4, Column4)	421.35	404.00	55.13	0.02	0.13	389.00	380.19	389.00	46.19	0.01	0.12	28.00	19.00	0.00	15.00	32.35	588623.00	0.89	385.65	393.00
8	5	4	19394.00	8390.00	125.95	0	Spot (Block8, Row4, Column5)	522.08	495.00	300.13	0.02	0.57	386.00	377.95	386.00	45.42	0.01	0.12	68.00	60.00	0.00	109.00	136.08	219794.00	3.17	465.13	480.00
8	6	4	19696.00	8396.00	196.80	0	Spot (Block8, Row4, Column6)	546.13	522.00	76.63	0.02	0.14	373.00	362.53	373.00	46.89	0.01	0.13	95.00	91.00	0.00	149.00	173.13	597463.00	3.92	419.59	407.00
8	7	4	20018.00	8396.00	146.80	0	Spot (Block8, Row4, Column7)	435.95	415.00	47.97	0.02	0.11	349.00	352.65	349.00	40.44	0.00	0.11	85.00	40.00	0.00	66.00	86.95	256339.00	2.06	389.17	387.00
8	8	4	20309.00	8404.00	151.55	0	Spot (Block8, Row4, Column8)	490.72	498.00	68.55	0.01	0.14	362.00	357.16	362.00	40.96	0.01	0.11	88.00	72.00	0.00	136.00	128.72	308662.00	3.26	418.43	409.00
8	1	5	18200.00	8702.00	147.00	-50	Spot (Block8, Row5, Column1)	423.03	383.00	283.98	0.04	0.67	315.00	332.65	315.00	82.61	0.02	0.25	28.00	13.00	0.00	68.00	108.03	248743.00	1.09	322.34	313.00
8	2	5	18522.00	8716.00	139.05	0	Spot (Block8, Row5, Column2)	407.51	394.00	51.12	0.01	0.13	330.00	347.99	330.00	45.69	0.02	0.13	84.00	23.00	0.00	64.00	77.51	214348.00	1.30	386.22	390.00
8	3	5	18796.00	8701.00	177.55	0	Spot (Block8, Row5, Column3)	432.41	407.00	63.79	0.03	0.15	378.00	366.20	378.00	48.45	0.01	0.13	36.00	28.00	0.00	29.00	54.41	382683.00	1.37	401.03	399.00
8	4	5	19080.00	8698.00	169.75	0	Spot (Block8, Row5, Column4)	445.46	420.00	55.62	0.03	0.12	389.00	381.22	389.00	42.95	0.01	0.11	45.00	41.00	0.00	31.00	56.46	356813.00	1.50	411.14	398.00
8	5	5	19394.00	8704.00	144.65	0	Spot (Block8, Row5, Column5)	664.54	672.50	124.50	0.01	0.19	388.00	382.31	388.00	43.44	0.01	0.11	98.00	95.00	0.00	284.50	276.54	380117.00	6.50	479.97	474.00
8	6	5	19696.00	8690.00	158.25	0	Spot (Block8, Row5, Column6)	503.96	500.00	108.85	0.00	0.22	375.00	366.28	375.00	47.49	0.01	0.13	80.00	72.00	0.00	125.00	128.96	348238.00	2.90	428.48	413.00
8	7	5	20012.00	8722.00	160.15	0	Spot (Block8, Row5, Column7)	434.94	416.00	49.75	0.02	0.11	360.00	356.29	360.00	42.62	0.00	0.12	71.00	37.00	0.00	56.00	74.94	310550.00	1.85	377.99	377.50
8	8	5	20299.00	8691.00	145.70	0	Spot (Block8, Row5, Column8)	503.18	495.00	65.67	0.01	0.13	363.00	356.91	363.00	38.27	0.01	0.11	96.00	81.00	0.00	132.00	140.18	291342.00	3.82	420.24	409.00
8	1	6	18170.00	8982.00	204.15	0	Spot (Block8, Row6, Column1)	369.94	384.00	50.94	0.02	0.14	308.00	323.13	308.00	73.60	0.02	0.23	53.00	3.00	0.00	76.00	61.94	435791.00	0.64	339.59	314.00
8	2	6	18506.00	9009.00	238.50	0	Spot (Block8, Row6, Column2)	372.67	384.00	51.62	0.01	0.14	317.00	332.12	317.00	42.35	0.02	0.13	63.00	23.00	0.00	67.00	55.67	610056.00	0.96	365.39	376.00
8	3	6	18795.00	9005.00	163.70	0	Spot (Block8, Row6, Column3)	438.11	413.00	59.68	0.03	0.14	340.00	352.17	340.00	45.23	0.02	0.13	88.00	40.00	0.00	73.00	98.11	325515.00	1.90	381.38	386.00
8	4	6	19090.00	9001.00	156.50	0	Spot (Block8, Row6, Column4)	466.28	481.00	57.31	0.01	0.12	372.50	361.76	372.50	43.90	0.01	0.12	70.00	54.00	0.00	108.50	93.78	314271.00	2.38	410.73	401.00
8	5	6	19401.00	9000.00	156.05	0	Spot (Block8, Row6, Column5)	528.00	504.00	85.23	0.02	0.16	364.00	358.06	364.00	43.63	0.01	0.12	94.00	82.00	0.00	140.00	164.00	353235.00	3.89	419.83	405.00
8	6	6	19703.00	8998.00	196.25	0	Spot (Block8, Row6, Column6)	421.79	410.00	43.44	0.01	0.10	347.00	352.25	347.00	44.39	0.01	0.13	81.00	27.00	0.00	63.00	74.79	459329.00	1.57	376.83	385.00
8	7	6	19994.00	9002.00	210.60	0	Spot (Block8, Row6, Column7)	396.99	390.00	50.50	0.01	0.13	332.00	346.63	332.00	43.80	0.02	0.13	74.00	18.00	0.00	58.00	64.99	500204.00	1.15	356.97	372.50
8	8	6	20286.00	8996.00	176.05	0	Spot (Block8, Row6, Column8)	400.54	402.00	36.81	0.00	0.09	356.00	356.00	356.00	38.58	0.00	0.11	66.00	12.00	0.00	46.00	44.54	346065.00	1.15	369.86	384.00
8	1	7	18176.00	9291.00	143.70	0	Spot (Block8, Row7, Column1)	374.54	392.00	44.30	0.02	0.12	310.00	321.05	310.00	38.38	0.02	0.12	65.00	56.00	0.00	82.00	64.54	209369.00	1.39	339.70	322.00
8	2	7	18487.00	9299.00	233.15	0	Spot (Block8, Row7, Column2)	346.56	327.00	46.00	0.03	0.13	309.00	319.46	309.00	38.02	0.01	0.12	41.00	26.00	0.00	18.00	37.56	541332.00	0.71	323.89	310.00
8	3	7	18795.00	9281.00	210.10	0	Spot (Block8, Row7, Column3)	385.79	397.00	37.30	0.01	0.10	322.00	339.10	322.00	44.96	0.02	0.13	75.00	18.00	0.00	75.00	63.79	484551.00	1.04	357.93	364.50
8	4	7	19101.00	9301.00	147.00	-50	Spot (Block8, Row7, Column4)	364.91	363.00	56.32	0.00	0.15	327.00	342.88	327.00	42.68	0.02	0.12	47.00	12.00	0.00	36.00	37.91	214204.00	0.52	372.86	384.00
8	5	7	19395.00	9308.00	115.25	0	Spot (Block8, Row7, Column5)	423.51	408.00	49.35	0.02	0.12	327.00	340.82	327.00	39.90	0.02	0.12	90.00	51.00	0.00	81.00	96.51	147380.00	2.07	392.25	392.50
8	6	7	19720.00	9292.00	163.10	0	Spot (Block8, Row7, Column6)	413.59	405.00	42.60	0.01	0.10	334.00	346.59	334.00	39.91	0.02	0.12	92.00	30.00	0.00	71.00	79.59	304819.00	1.68	376.99	388.00
8	7	7	20002.00	9300.00	147.00	-50	Spot (Block8, Row7, Column7)	398.77	396.00	34.53	0.00	0.09	330.00	344.35	330.00	40.07	0.02	0.12	88.00	21.00	0.00	66.00	68.77	234875.00	1.36	381.12	389.00
8	8	7	20296.00	9290.00	154.85	0	Spot (Block8, Row7, Column8)	632.87	613.00	103.14	0.01	0.16	355.00	355.15	355.00	40.23	0.00	0.11	100.00	98.00	0.00	258.00	277.87	415798.00	6.90	438.09	415.00
8	1	8	18190.00	9596.00	144.95	0	Spot (Block8, Row8, Column1)	14381.28	11892.00	11542.65	0.08	0.80	307.00	319.96	307.00	56.97	0.02	0.18	100.00	100.00	1.74	11585.00	14074.28	8254853.00	246.82	3368.68	1919.00
8	2	8	18497.00	9589.00	134.00	0	Spot (Block8, Row8, Column2)	376.09	386.00	56.70	0.01	0.15	306.00	318.84	306.00	52.89	0.02	0.17	72.00	6.00	0.00	80.00	70.09	180525.00	1.08	339.28	318.00
8	3	8	18810.00	9621.00	144.80	0	Spot (Block8, Row8, Column3)	402.30	401.00	48.85	0.00	0.12	315.00	329.88	315.00	40.36	0.02	0.12	82.00	61.00	0.00	86.00	87.30	229715.00	1.79	379.30	388.00
8	4	8	19102.00	9592.00	167.70	0	Spot (Block8, Row8, Column4)	402.24	397.00	35.20	0.01	0.09	321.00	334.09	321.00	39.64	0.02	0.12	91.00	43.00	0.00	76.00	81.24	316969.00	1.72	364.29	363.00
8	5	8	19414.00	9628.00	122.60	0	Spot (Block8, Row8, Column5)	408.34	398.00	50.02	0.01	0.12	318.00	330.86	318.00	38.51	0.02	0.12	86.00	55.00	0.00	80.00	90.34	162111.00	2.01	374.40	383.50
8	6	8	19709.00	9597.00	184.95	0	Spot (Block8, Row8, Column6)	394.22	397.00	26.59	0.00	0.07	325.00	338.12	325.00	39.00	0.02	0.12	90.00	33.00	0.00	72.00	69.22	376876.00	1.44	367.94	375.00
8	7	8	20013.00	9600.00	195.20	0	Spot (Block8, Row8, Column7)	402.16	392.00	50.19	0.01	0.12	328.00	342.65	328.00	39.38	0.02	0.11	83.00	28.00	0.00	64.00	74.16	433533.00	1.51	354.88	341.00
8	8	8	20311.00	9592.00	127.60	0	Spot (Block8, Row8, Column8)	858.37	867.00	168.52	0.00	0.20	362.00	356.86	362.00	40.68	0.01	0.11	100.00	100.00	0.00	505.00	496.37	376826.00	12.33	495.33	478.00
9	1	1	4695.00	12010.00	150.20	0	Spot (Block9, Row1, Column1)	13622.36	12746.00	6617.60	0.03	0.49	493.00	491.88	493.00	62.90	0.00	0.13	100.00	100.00	0.00	12253.00	13129.36	8336882.00	208.75	3565.61	2897.00
9	2	1	4991.00	12011.00	148.55	0	Spot (Block9, Row1, Column2)	1047.85	1010.00	285.51	0.02	0.27	487.00	479.46	487.00	63.05	0.01	0.13	99.00	99.00	0.00	523.00	560.85	632901.00	9.01	643.30	641.00
9	3	1	5302.00	12010.00	156.10	0	Spot (Block9, Row1, Column3)	842.25	758.00	296.71	0.05	0.35	487.00	477.37	487.00	60.57	0.01	0.13	88.00	74.00	0.00	271.00	355.25	566832.00	6.02	560.72	546.00
9	4	1	5591.00	12006.00	154.75	0	Spot (Block9, Row1, Column4)	896.71	881.50	237.78	0.01	0.27	491.00	485.97	491.00	64.64	0.00	0.13	98.00	83.00	0.00	390.50	405.71	590037.00	6.35	592.00	595.00
9	5	1	5896.00	12012.00	143.75	0	Spot (Block9, Row1, Column5)	4348.24	4084.00	2872.69	0.03	0.66	494.00	501.08	494.00	73.02	0.01	0.15	100.00	100.00	0.00	3590.00	3854.24	2421970.00	52.69	1256.24	1043.50
9	6	1	6210.00	12004.00	100.90	0	Spot (Block9, Row1, Column6)	1803.52	1497.50	847.13	0.08	0.47	500.00	526.25	500.00	84.73	0.02	0.16	100.00	100.00	0.00	997.50	1303.52	465307.00	15.07	896.40	844.00
9	7	1	6504.00	12008.00	109.80	0	Spot (Block9, Row1, Column7)	8018.30	7760.50	3654.94	0.01	0.46	502.00	537.93	502.00	85.92	0.03	0.16	100.00	100.00	0.00	7258.50	7516.30	2501711.00	87.06	2561.11	2256.00
9	8	1	6790.00	12010.00	217.00	0	Spot (Block9, Row1, Column8)	659.20	613.00	128.14	0.03	0.19	503.00	541.56	503.00	90.42	0.03	0.17	65.00	40.00	0.00	110.00	156.20	885312.00	1.30	580.17	573.00
9	1	2	4701.00	12314.00	147.00	-50	Spot (Block9, Row2, Column1)	497.94	498.00	61.93	0.00	0.12	468.00	459.36	468.00	55.72	0.01	0.12	26.00	10.00	0.00	30.00	29.94	292291.00	0.69	464.39	474.00
9	2	2	4993.00	12310.00	127.75	0	Spot (Block9, Row2, Column2)	941.26	900.00	210.13	0.02	0.22	463.00	457.58	463.00	53.41	0.01	0.12	100.00	99.00	0.00	437.00	478.26	406624.00	9.06	586.19	581.00
9	3	2	5289.00	12330.00	175.20	0	Spot (Block9, Row2, Column3)	528.96	507.00	74.42	0.02	0.14	464.00	458.59	464.00	56.84	0.01	0.12	43.00	35.00	0.00	43.00	64.96	455435.00	1.24	492.87	496.00
9	4	2	5602.00	12311.00	162.60	0	Spot (Block9, Row2, Column4)	690.67	680.00	128.66	0.01	0.19	478.00	464.30	478.00	55.80	0.01	0.12	91.00	83.00	0.00	202.00	212.67	504186.00	4.06	556.76	528.50
9	5	2	5894.00	12312.00	195.75	0	Spot (Block9, Row2, Column5)	645.10	624.00	98.22	0.01	0.15	482.00	470.27	482.00	60.63	0.01	0.13	84.00	63.00	0.00	142.00	163.10	698002.00	2.88	534.86	509.50
9	6	2	6225.00	12307.00	141.55	0	Spot (Block9, Row2, Column6)	609.28	601.00	87.01	0.01	0.14	490.00	488.98	490.00	65.51	0.00	0.13	73.00	32.00	0.00	111.00	119.28	332668.00	1.84	540.64	518.50
9	7	2	6498.00	12310.00	184.15	0	Spot (Block9, Row2, Column7)	686.12	681.00	139.86	0.00	0.20	495.00	509.63	495.00	70.33	0.01	0.14	79.00	55.00	0.00	186.00	191.12	654556.00	2.51	559.47	560.50
9	8	2	6849.00	12305.00	145.30	0	Spot (Block9, Row2, Column8)	576.12	584.00	87.32	0.01	0.15	497.00	517.44	497.00	72.52	0.02	0.14	55.00	18.00	0.00	87.00	79.12	333575.00	0.81	533.81	491.50
9	1	3	4701.00	12612.00	141.75	0	Spot (Block9, Row3, Column1)	1566.73	1426.00	718.04	0.04	0.46	440.00	450.42	440.00	46.92	0.01	0.10	100.00	100.00	0.00	986.00	1126.73	853866.00	23.79	698.96	655.00
9	2	3	5012.00	12623.00	174.65	0	Spot (Block9, Row3, Column2)	528.73	507.00	59.22	0.02	0.11	437.00	451.11	437.00	53.73	0.01	0.12	77.00	33.00	0.00	70.00	91.73	448360.00	1.44	488.72	496.00
9	3	3	5311.00	12620.00	123.50	0	Spot (Block9, Row3, Column3)	915.09	901.00	253.77	0.01	0.28	463.00	458.09	463.00	59.48	0.00	0.13	100.00	99.00	0.00	438.00	452.09	370611.00	7.68	607.04	583.50
9	4	3	5601.00	12610.00	142.40	0	Spot (Block9, Row3, Column4)	1567.90	1371.00	663.99	0.06	0.42	478.00	482.38	478.00	98.70	0.00	0.20	100.00	100.00	0.00	893.00	1089.90	863913.00	11.00	739.97	656.00
9	5	3	5903.00	12605.00	133.00	0	Spot (Block9, Row3, Column5)	1352.72	1005.00	1346.70	0.13	1.00	488.00	484.40	488.00	83.65	0.00	0.17	100.00	96.00	0.00	517.00	864.72	641190.00	10.38	758.17	696.00
9	6	3	6221.00	12601.00	174.00	0	Spot (Block9, Row3, Column6)	559.06	573.00	72.14	0.01	0.13	490.00	487.64	490.00	75.38	0.00	0.15	50.00	10.00	0.00	83.00	69.06	472403.00	0.95	524.39	502.00
9	7	3	6502.00	12607.00	152.15	0	Spot (Block9, Row3, Column7)	1406.73	1312.50	680.08	0.03	0.48	497.00	513.41	497.00	71.63	0.01	0.14	99.00	90.00	0.00	815.50	909.73	894680.00	12.47	693.28	695.00
9	8	3	6791.00	12616.00	194.95	0	Spot (Block9, Row3, Column8)	565.68	580.00	89.90	0.01	0.16	498.00	519.78	498.00	73.54	0.02	0.14	54.00	15.00	0.00	82.00	67.68	609806.00	0.62	516.07	496.00
9	1	4	4697.00	12910.00	145.70	0	Spot (Block9, Row4, Column1)	1453.93	1469.50	604.56	0.00	0.42	452.00	455.81	452.00	50.64	0.00	0.11	100.00	99.00	0.00	1017.50	1001.93	846186.00	19.71	681.65	632.00
9	2	4	4999.00	12922.00	237.25	0	Spot (Block9, Row4, Column2)	483.40	489.00	50.81	0.01	0.11	432.00	448.55	432.00	52.67	0.02	0.12	56.00	10.00	0.00	57.00	51.40	782627.00	0.66	463.31	470.00
9	3	4	5297.00	12909.00	138.70	0	Spot (Block9, Row4, Column3)	5186.72	4984.50	2546.78	0.02	0.49	446.00	454.68	446.00	58.80	0.01	0.13	100.00	100.00	0.00	4538.50	4740.72	2707466.00	80.47	1639.73	1231.00
9	4	4	5602.00	12913.00	147.00	-50	Spot (Block9, Row4, Column4)	585.15	559.00	123.27	0.02	0.21	498.00	533.05	498.00	140.68	0.03	0.26	22.00	9.00	0.00	61.00	87.15	346995.00	0.37	631.29	528.00
9	5	4	5902.00	12913.00	147.00	-50	Spot (Block9, Row4, Column5)	728.36	609.00	533.79	0.08	0.73	500.00	545.53	500.00	151.56	0.04	0.28	42.00	12.00	0.00	109.00	228.36	434102.00	1.21	543.11	502.00
9	6	4	6205.00	12911.00	175.30	0	Spot (Block9, Row4, Column6)	672.72	666.00	129.04	0.00	0.19	488.00	484.88	488.00	74.97	0.00	0.15	84.00	52.00	0.00	178.00	184.72	577197.00	2.51	538.73	515.00
9	7	4	6520.00	12906.00	120.90	0	Spot (Block9, Row4, Column7)	1476.42	1266.00	758.86	0.07	0.51	494.00	509.78	494.00	72.55	0.01	0.14	100.00	100.00	0.00	772.00	982.42	571373.00	13.32	745.88	739.00
9	8	4	6806.00	12916.00	165.00	0	Spot (Block9, Row4, Column8)	857.64	796.00	240.25	0.03	0.28	497.00	520.49	497.00	80.79	0.02	0.16	96.00	79.00	0.00	299.00	360.64	644948.00	4.17	593.54	599.00
9	1	5	4690.00	13209.00	86.40	0	Spot (Block9, Row5, Column1)	1158.81	1147.00	178.82	0.00	0.15	466.00	459.36	466.00	50.55	0.01	0.11	100.00	100.00	0.00	681.00	692.81	209744.00	13.84	725.55	701.00
9	2	5	5002.00	13213.00	147.00	-50	Spot (Block9, Row5, Column2)	499.57	497.00	43.78	0.00	0.09	466.00	466.44	466.00	100.80	0.00	0.22	10.00	0.00	0.00	31.00	33.57	295244.00	0.33	478.76	489.50
9	3	5	5275.00	13216.00	176.30	0	Spot (Block9, Row5, Column3)	526.17	504.00	59.08	0.02	0.11	477.00	471.00	477.00	100.55	0.01	0.21	26.00	0.00	0.00	27.00	49.17	457238.00	0.55	490.35	492.00
9	4	5	5595.00	13211.00	144.15	0	Spot (Block9, Row5, Column4)	1138.33	1098.00	442.86	0.02	0.39	494.00	519.28	494.00	136.43	0.02	0.26	92.00	73.00	0.00	604.00	644.33	647711.00	4.54	653.85	616.00
9	5	5	5897.00	13213.00	138.90	0	Spot (Block9, Row5, Column5)	19443.18	18711.00	11636.02	0.02	0.60	501.00	539.73	501.00	141.40	0.03	0.26	100.00	100.00	0.00	18210.00	18942.18	10149339.00	133.69	4577.79	3458.50
9	6	5	6200.00	13221.00	156.55	0	Spot (Block9, Row5, Column6)	689.75	679.00	123.91	0.01	0.18	492.00	496.04	492.00	75.15	0.00	0.15	92.00	56.00	0.00	187.00	197.75	465582.00	2.58	559.60	540.00
9	7	5	6518.00	13228.00	223.05	0	Spot (Block9, Row5, Column7)	557.04	571.00	75.23	0.01	0.14	493.00	510.99	493.00	78.41	0.02	0.15	49.00	10.00	0.00	78.00	64.04	793787.00	0.59	524.63	505.00
9	8	5	6799.00	13210.00	145.40	0	Spot (Block9, Row5, Column8)	4917.36	4102.00	3396.46	0.08	0.69	498.00	525.52	498.00	83.75	0.02	0.16	100.00	100.00	0.00	3604.00	4419.36	2837317.00	52.44	1199.48	1034.00
9	1	6	4720.00	13512.00	282.50	0	Spot (Block9, Row6, Column1)	510.61	502.00	51.77	0.01	0.10	480.00	468.39	480.00	50.20	0.01	0.11	22.00	12.00	0.00	22.00	30.61	1191773.00	0.84	479.21	491.00
9	2	6	5017.00	13528.00	189.25	0	Spot (Block9, Row6, Column2)	511.40	500.00	56.78	0.01	0.11	469.00	470.87	469.00	106.37	0.00	0.23	16.00	0.00	0.00	31.00	42.40	519578.00	0.38	469.85	477.50
9	3	6	5316.00	13512.00	116.90	0	Spot (Block9, Row6, Column3)	3223.28	3138.00	1111.69	0.01	0.34	476.00	467.05	476.00	79.69	0.01	0.17	100.00	100.00	0.00	2662.00	2747.28	1153936.00	34.59	1188.86	976.00
9	4	6	5604.00	13506.00	153.40	0	Spot (Block9, Row6, Column4)	729.82	688.00	160.97	0.03	0.22	483.00	477.19	483.00	81.98	0.01	0.17	90.00	58.00	0.00	205.00	246.82	470735.00	3.08	540.89	514.00
9	5	6	5901.00	13508.00	139.20	0	Spot (Block9, Row6, Column5)	21629.56	20743.00	11916.54	0.02	0.55	486.00	497.53	486.00	115.94	0.01	0.23	100.00	100.00	0.00	20257.00	21143.56	11355517.00	182.27	4595.60	3301.50
9	6	6	6200.00	13510.00	211.50	0	Spot (Block9, Row6, Column6)	584.43	562.00	120.90	0.02	0.21	490.00	489.36	490.00	77.51	0.00	0.16	46.00	25.00	0.00	72.00	94.43	747491.00	1.23	500.53	490.00
9	7	6	6498.00	13509.00	143.55	0	Spot (Block9, Row6, Column7)	1943.45	1823.00	924.77	0.03	0.48	496.00	507.27	496.00	76.77	0.01	0.15	100.00	99.00	0.00	1327.00	1447.45	1094164.00	18.71	826.60	772.00
9	8	6	6802.00	13510.00	147.50	0	Spot (Block9, Row6, Column8)	3195.96	2740.00	1941.47	0.07	0.61	509.00	543.47	509.00	88.98	0.03	0.16	100.00	100.00	0.00	2231.00	2686.96	1895204.00	29.81	999.14	888.00
9	1	7	4710.00	13829.00	169.70	0	Spot (Block9, Row7, Column1)	538.96	524.00	58.88	0.01	0.11	480.00	466.67	480.00	59.07	0.01	0.13	43.00	19.00	0.00	44.00	58.96	429554.00	1.22	517.47	499.50
9	2	7	5000.00	13814.00	250.80	0	Spot (Block9, Row7, Column2)	503.38	495.00	57.62	0.01	0.11	479.00	462.28	479.00	45.95	0.02	0.10	19.00	14.00	0.00	16.00	24.38	918158.00	0.89	473.02	488.50
9	3	7	5295.00	13831.00	287.25	0	Spot (Block9, Row7, Column3)	506.18	501.00	55.20	0.00	0.11	482.00	467.30	482.00	51.86	0.01	0.11	22.00	10.00	0.00	19.00	24.18	1222425.00	0.75	474.48	485.50
9	4	7	5597.00	13835.00	169.35	0	Spot (Block9, Row7, Column4)	550.55	559.50	68.29	0.01	0.12	490.00	478.00	490.00	53.33	0.01	0.11	52.00	23.00	0.00	69.50	60.55	438240.00	1.36	519.54	507.50
9	5	7	5888.00	13809.00	177.10	0	Spot (Block9, Row7, Column5)	674.21	679.50	131.46	0.00	0.19	488.00	481.09	488.00	71.23	0.01	0.15	83.00	54.00	0.00	191.50	186.21	587913.00	2.71	536.46	516.00
9	6	7	6210.00	13790.00	155.70	0	Spot (Block9, Row7, Column6)	533.08	513.00	48.24	0.02	0.09	490.00	481.91	490.00	66.64	0.01	0.14	31.00	2.00	0.00	23.00	43.08	356628.00	0.77	494.76	495.50
9	7	7	6494.00	13805.00	133.90	0	Spot (Block9, Row7, Column7)	1379.30	1261.00	443.13	0.04	0.32	498.00	511.16	498.00	76.84	0.01	0.15	100.00	100.00	0.00	763.00	881.30	668961.00	11.30	730.86	688.00
9	8	7	6796.00	13808.00	102.00	0	Spot (Block9, Row7, Column8)	1036.09	1050.50	190.06	0.01	0.18	513.00	544.35	513.00	81.90	0.03	0.15	100.00	99.00	0.00	537.50	523.09	271456.00	6.00	720.86	693.00
9	1	8	4687.00	14110.00	136.20	0	Spot (Block9, Row8, Column1)	23639.96	20021.50	15471.34	0.07	0.65	469.00	467.62	469.00	94.39	0.00	0.20	100.00	100.00	7.97	19552.50	23170.96	11867261.00	245.49	6184.63	4278.00
9	2	8	5000.00	14118.00	208.70	0	Spot (Block9, Row8, Column2)	544.05	512.00	73.86	0.03	0.14	486.00	473.55	486.00	61.18	0.01	0.13	42.00	14.00	0.00	26.00	58.05	672991.00	1.15	485.48	490.00
9	3	8	5305.00	14103.00	128.45	0	Spot (Block9, Row8, Column3)	1556.99	1450.00	660.15	0.03	0.42	490.00	481.44	490.00	51.57	0.01	0.11	100.00	99.00	0.00	960.00	1066.99	685075.00	20.86	747.18	679.00
9	4	8	5603.00	14115.00	147.10	0	Spot (Block9, Row8, Column4)	648.39	616.00	109.18	0.02	0.17	494.00	491.11	494.00	51.97	0.00	0.11	82.00	60.00	0.00	122.00	154.39	381902.00	3.03	551.70	520.50
9	5	8	5912.00	14119.00	262.00	0	Spot (Block9, Row8, Column5)	537.14	505.00	71.24	0.03	0.13	497.00	500.91	497.00	61.57	0.00	0.12	39.00	9.00	0.00	8.00	40.14	1073209.00	0.59	497.92	494.00
9	6	8	6209.00	14125.00	209.30	0	Spot (Block9, Row8, Column6)	604.73	589.00	100.78	0.01	0.17	497.00	513.60	497.00	73.82	0.01	0.14	62.00	31.00	0.00	92.00	107.73	752886.00	1.23	536.96	501.00
9	7	8	6502.00	14109.00	141.30	0	Spot (Block9, Row8, Column7)	1183.24	1122.00	320.82	0.02	0.27	504.00	534.05	504.00	76.06	0.03	0.14	100.00	100.00	0.00	618.00	679.24	638952.00	8.54	706.07	691.50
9	8	8	6811.00	14110.00	125.05	0	Spot (Block9, Row8, Column8)	1364.44	1300.00	352.53	0.02	0.26	569.00	564.25	569.00	90.71	0.00	0.16	100.00	98.00	0.00	731.00	795.44	568970.00	8.82	815.58	785.00
10	1	1	9199.00	12007.00	152.75	0	Spot (Block10, Row1, Column1)	11143.17	10001.50	5909.66	0.05	0.53	293.00	295.09	293.00	47.14	0.00	0.16	100.00	100.00	0.00	9708.50	10850.17	7109343.00	230.10	2673.73	2124.00
10	2	1	9505.00	12004.00	141.50	0	Spot (Block10, Row1, Column2)	371.85	380.00	61.19	0.01	0.16	292.00	292.41	292.00	37.43	0.00	0.13	70.00	57.00	0.00	88.00	79.85	201173.00	2.12	324.43	312.50
10	3	1	9811.00	12014.00	143.10	0	Spot (Block10, Row1, Column3)	338.11	329.00	30.59	0.01	0.09	295.00	295.79	295.00	31.12	0.00	0.11	54.00	25.00	0.00	34.00	43.11	189006.00	1.36	316.55	314.00
10	4	1	10092.00	12004.00	172.90	0	Spot (Block10, Row1, Column4)	353.49	337.00	50.60	0.02	0.14	294.00	293.48	294.00	33.48	0.00	0.11	58.00	44.00	0.00	43.00	59.49	295516.00	1.79	316.40	310.00
10	5	1	10403.00	12004.00	205.20	0	Spot (Block10, Row1, Column5)	336.85	319.00	46.22	0.02	0.14	291.00	289.32	291.00	34.05	0.00	0.12	43.00	34.00	0.00	28.00	45.85	403551.00	1.40	306.30	297.50
10	6	1	10700.00	12011.00	147.00	-50	Spot (Block10, Row1, Column6)	329.18	315.00	47.35	0.02	0.14	298.00	301.31	298.00	35.30	0.00	0.12	32.00	26.00	0.00	17.00	31.18	193231.00	0.79	292.12	294.00
10	7	1	11000.00	12010.00	147.00	-50	Spot (Block10, Row1, Column7)	343.83	317.00	60.06	0.04	0.17	299.00	303.25	299.00	34.55	0.01	0.11	44.00	36.00	0.00	18.00	44.83	202514.00	1.17	292.22	294.00
10	8	1	11303.00	12007.00	195.40	0	Spot (Block10, Row1, Column8)	391.11	392.50	51.17	0.00	0.13	302.00	311.81	302.00	38.49	0.01	0.12	81.00	70.00	0.00	90.50	89.11	420048.00	2.06	339.15	321.00
10	1	2	9198.00	12312.00	147.00	-50	Spot (Block10, Row2, Column1)	328.77	311.00	48.12	0.02	0.15	299.00	306.98	299.00	42.03	0.01	0.14	25.00	16.00	0.00	12.00	29.77	194632.00	0.52	300.95	299.00
10	2	2	9474.00	12340.00	149.15	0	Spot (Block10, Row2, Column2)	330.93	312.00	41.00	0.03	0.12	298.00	302.38	298.00	31.19	0.01	0.10	30.00	27.00	0.00	14.00	32.93	200876.00	0.92	317.97	309.50
10	3	2	9788.00	12311.00	261.20	0	Spot (Block10, Row2, Column3)	331.77	314.00	45.28	0.02	0.14	299.00	301.35	299.00	31.51	0.00	0.10	35.00	29.00	0.00	15.00	32.77	657906.00	0.97	303.88	300.00
10	4	2	10101.00	12323.00	210.95	0	Spot (Block10, Row2, Column4)	337.32	316.00	46.57	0.03	0.14	298.00	300.12	298.00	35.29	0.00	0.12	37.00	32.00	0.00	18.00	39.32	427388.00	1.05	308.56	300.00
10	5	2	10403.00	12308.00	215.35	0	Spot (Block10, Row2, Column5)	413.37	399.00	70.80	0.02	0.17	297.00	298.80	297.00	32.18	0.00	0.11	87.00	80.00	0.00	102.00	116.37	548124.00	3.56	332.29	320.00
10	6	2	10697.00	12319.00	132.05	0	Spot (Block10, Row2, Column6)	346.16	325.00	43.33	0.03	0.13	297.00	299.48	297.00	29.90	0.00	0.10	48.00	41.00	0.00	28.00	49.16	162002.00	1.56	322.60	314.50
10	7	2	10996.00	12295.00	192.05	0	Spot (Block10, Row2, Column7)	332.45	314.00	42.77	0.02	0.13	297.00	299.09	297.00	33.02	0.00	0.11	34.00	26.00	0.00	17.00	35.45	347075.00	1.01	319.00	307.00
10	8	2	11293.00	12318.00	155.40	0	Spot (Block10, Row2, Column8)	358.90	378.00	61.99	0.02	0.17	299.00	306.23	299.00	39.79	0.01	0.13	52.00	49.00	0.00	79.00	59.90	237949.00	1.32	321.07	302.00
10	1	3	9198.00	12608.00	153.15	0	Spot (Block10, Row3, Column1)	412.32	401.00	47.64	0.01	0.12	305.00	317.71	305.00	41.34	0.02	0.13	95.00	79.00	0.00	96.00	107.32	263473.00	2.29	370.61	379.00
10	2	3	9508.00	12633.00	141.25	0	Spot (Block10, Row3, Column2)	377.65	393.00	47.67	0.02	0.13	306.00	314.46	306.00	34.59	0.01	0.11	67.00	61.00	0.00	87.00	71.65	203929.00	1.83	345.89	324.00
10	3	3	9824.00	12622.00	148.50	0	Spot (Block10, Row3, Column3)	351.02	349.00	45.24	0.00	0.13	302.00	308.62	302.00	35.73	0.01	0.12	51.00	39.00	0.00	47.00	49.02	210963.00	1.19	328.28	308.50
10	4	3	10094.00	12603.00	155.35	0	Spot (Block10, Row3, Column4)	482.09	481.00	100.36	0.00	0.21	300.00	306.36	300.00	34.07	0.01	0.11	97.00	92.00	0.00	181.00	182.09	320591.00	5.16	359.81	359.00
10	5	3	10392.00	12585.00	144.35	0	Spot (Block10, Row3, Column5)	357.00	364.50	47.31	0.01	0.13	300.00	308.22	300.00	35.59	0.01	0.12	56.00	47.00	0.00	64.50	57.00	200633.00	1.37	329.73	311.00
10	6	3	10734.00	12594.00	228.55	0	Spot (Block10, Row3, Column6)	349.42	339.00	43.62	0.01	0.12	301.00	307.26	301.00	35.82	0.01	0.12	50.00	39.00	0.00	38.00	48.42	521684.00	1.18	318.07	308.00
10	7	3	11024.00	12620.00	149.25	0	Spot (Block10, Row3, Column7)	352.19	326.00	57.04	0.03	0.16	298.00	302.98	298.00	36.52	0.01	0.12	47.00	41.00	0.00	28.00	54.19	212372.00	1.35	320.32	306.00
10	8	3	11302.00	12625.00	224.45	0	Spot (Block10, Row3, Column8)	346.58	318.00	53.23	0.04	0.15	299.00	306.65	299.00	41.09	0.01	0.13	43.00	34.00	0.00	19.00	47.58	498381.00	0.97	321.07	303.00
10	1	4	9200.00	12929.00	192.55	0	Spot (Block10, Row4, Column1)	426.63	395.00	84.53	0.03	0.20	306.00	318.06	306.00	38.48	0.02	0.12	91.00	68.00	0.00	89.00	120.63	447534.00	2.82	363.20	372.00
10	2	4	9469.00	12902.00	176.20	0	Spot (Block10, Row4, Column2)	355.84	332.00	51.07	0.03	0.14	308.00	320.91	308.00	42.66	0.02	0.13	47.00	27.00	0.00	24.00	47.84	308514.00	0.82	328.93	314.00
10	3	4	9801.00	12912.00	148.80	0	Spot (Block10, Row4, Column3)	792.93	765.50	224.36	0.02	0.28	308.00	319.67	308.00	45.47	0.02	0.14	99.00	98.00	0.00	457.50	484.93	480514.00	10.41	423.64	416.50
10	4	4	10084.00	12923.00	137.60	0	Spot (Block10, Row4, Column4)	379.78	387.00	46.72	0.01	0.12	309.00	319.60	309.00	39.76	0.01	0.12	69.00	48.00	0.00	78.00	70.78	194069.00	1.51	344.45	329.00
10	5	4	10400.00	12911.00	147.00	-50	Spot (Block10, Row4, Column5)	334.44	316.00	41.56	0.02	0.12	306.00	317.84	306.00	40.52	0.02	0.13	30.00	16.00	0.00	10.00	28.44	197318.00	0.41	348.37	354.00
10	6	4	10690.00	12911.00	201.85	0	Spot (Block10, Row4, Column6)	465.33	473.00	92.65	0.01	0.20	307.00	318.64	307.00	38.92	0.02	0.12	95.00	82.00	0.00	166.00	158.33	539784.00	3.77	364.61	336.00
10	7	4	10981.00	12919.00	205.35	0	Spot (Block10, Row4, Column7)	378.62	388.00	63.54	0.01	0.17	306.00	316.52	306.00	37.09	0.01	0.12	65.00	55.00	0.00	82.00	72.62	453203.00	1.67	343.34	328.00
10	8	4	11303.00	12915.00	184.50	0	Spot (Block10, Row4, Column8)	431.32	405.00	75.94	0.03	0.18	308.00	322.89	308.00	41.41	0.02	0.13	93.00	72.00	0.00	97.00	123.32	413640.00	2.62	359.75	379.00
10	1	5	9209.00	13209.00	117.15	0	Spot (Block10, Row5, Column1)	397.69	391.00	63.74	0.01	0.16	307.00	317.74	307.00	38.66	0.01	0.12	83.00	60.00	0.00	84.00	90.69	143566.00	2.07	345.52	330.00
10	2	5	9483.00	13212.00	166.50	0	Spot (Block10, Row5, Column2)	372.79	384.00	41.79	0.01	0.11	308.00	322.41	308.00	45.58	0.02	0.14	67.00	22.00	0.00	76.00	64.79	286302.00	1.11	335.74	317.00
10	3	5	9803.00	13219.00	168.70	0	Spot (Block10, Row5, Column3)	386.72	388.00	60.18	0.00	0.16	311.00	325.85	311.00	46.55	0.02	0.14	69.00	27.00	0.00	77.00	75.72	305119.00	1.31	343.93	326.00
10	4	5	10105.00	13205.00	146.35	0	Spot (Block10, Row5, Column4)	416.01	396.50	70.06	0.02	0.17	315.00	328.65	315.00	43.78	0.02	0.13	82.00	43.00	0.00	81.50	101.01	243779.00	2.00	360.94	344.00
10	5	5	10401.00	13202.00	150.10	0	Spot (Block10, Row5, Column5)	766.33	710.50	251.39	0.03	0.33	312.00	326.78	312.00	43.08	0.02	0.13	100.00	99.00	0.00	398.50	454.33	473590.00	10.20	440.29	417.00
10	6	5	10682.00	13185.00	186.55	0	Spot (Block10, Row5, Column6)	372.30	387.00	47.23	0.02	0.13	312.00	328.67	312.00	43.91	0.02	0.13	62.00	31.00	0.00	75.00	60.30	364851.00	0.99	345.24	328.00
10	7	5	11000.00	13185.00	176.15	0	Spot (Block10, Row5, Column7)	398.71	399.00	41.27	0.00	0.10	314.00	334.06	314.00	46.62	0.03	0.14	85.00	28.00	0.00	85.00	84.71	345680.00	1.39	361.91	367.00
10	8	5	11290.00	13211.00	167.10	0	Spot (Block10, Row5, Column8)	409.98	397.00	61.84	0.01	0.15	315.00	334.50	315.00	46.94	0.03	0.14	87.00	29.00	0.00	82.00	94.98	316508.00	1.61	357.20	357.00
10	1	6	9194.00	13501.00	192.70	0	Spot (Block10, Row6, Column1)	373.75	392.00	55.12	0.02	0.15	303.00	311.32	303.00	38.58	0.01	0.12	65.00	59.00	0.00	89.00	70.75	391317.00	1.62	324.10	309.00
10	2	6	9492.00	13547.00	129.90	0	Spot (Block10, Row6, Column2)	394.82	396.00	36.62	0.00	0.09	306.00	320.26	306.00	49.80	0.02	0.16	85.00	29.00	0.00	90.00	88.82	176880.00	1.50	351.93	346.50
10	3	6	9824.00	13512.00	152.70	0	Spot (Block10, Row6, Column3)	430.61	399.00	106.29	0.03	0.25	312.00	326.02	312.00	41.18	0.02	0.13	76.00	54.00	0.00	87.00	118.61	275157.00	2.54	377.24	324.00
10	4	6	10123.00	13506.00	201.30	0	Spot (Block10, Row6, Column4)	366.82	379.00	55.46	0.01	0.15	313.00	329.89	313.00	45.65	0.02	0.14	55.00	28.00	0.00	66.00	53.82	421481.00	0.81	337.52	318.00
10	5	6	10403.00	13505.00	146.15	0	Spot (Block10, Row6, Column5)	518.99	495.00	95.96	0.02	0.18	313.00	330.23	313.00	45.44	0.02	0.14	99.00	83.00	0.00	182.00	205.99	302573.00	4.15	390.42	390.00
10	6	6	10694.00	13504.00	205.65	0	Spot (Block10, Row6, Column6)	369.38	385.00	52.98	0.02	0.14	311.00	330.11	311.00	47.22	0.03	0.14	59.00	23.00	0.00	74.00	58.38	444362.00	0.83	346.57	322.00
10	7	6	10979.00	13513.00	168.85	0	Spot (Block10, Row6, Column7)	366.88	388.00	66.72	0.02	0.18	313.00	334.65	313.00	53.35	0.03	0.16	57.00	12.00	0.00	75.00	53.88	288732.00	0.60	345.18	317.00
10	8	6	11307.00	13522.00	161.70	0	Spot (Block10, Row6, Column8)	392.31	397.00	57.01	0.01	0.15	315.00	336.14	315.00	49.15	0.03	0.15	75.00	23.00	0.00	82.00	77.31	284818.00	1.14	356.68	329.00
10	1	7	9197.00	13830.00	144.15	0	Spot (Block10, Row7, Column1)	381.08	394.00	63.57	0.01	0.17	301.00	314.04	301.00	63.32	0.02	0.20	60.00	15.00	0.00	93.00	80.08	215689.00	1.06	366.60	378.00
10	2	7	9499.00	13812.00	147.00	-50	Spot (Block10, Row7, Column2)	325.36	306.00	46.31	0.03	0.14	303.00	314.54	303.00	48.38	0.02	0.15	25.00	12.00	0.00	3.00	22.36	191311.00	0.22	334.25	314.00
10	3	7	9799.00	13812.00	147.00	-50	Spot (Block10, Row7, Column3)	342.66	317.00	63.58	0.03	0.19	306.00	315.89	306.00	36.50	0.01	0.12	40.00	30.00	0.00	11.00	36.66	201143.00	0.73	317.72	313.00
10	4	7	10108.00	13789.00	202.30	0	Spot (Block10, Row7, Column4)	362.97	377.00	50.57	0.02	0.14	310.00	325.53	310.00	82.45	0.02	0.25	32.00	3.00	0.00	67.00	52.97	421403.00	0.45	344.62	327.00
10	5	7	10405.00	13800.00	200.00	0	Spot (Block10, Row7, Column5)	369.98	377.00	48.31	0.01	0.13	310.00	328.99	310.00	80.96	0.03	0.25	34.00	2.00	0.00	67.00	59.98	418814.00	0.51	350.94	332.50
10	6	7	10702.00	13823.00	222.95	0	Spot (Block10, Row7, Column6)	378.34	387.50	54.36	0.01	0.14	307.00	322.00	307.00	43.79	0.02	0.14	71.00	37.00	0.00	80.50	71.34	536485.00	1.29	337.22	311.00
10	7	7	10971.00	13802.00	229.35	0	Spot (Block10, Row7, Column7)	343.21	332.00	44.96	0.01	0.13	305.00	323.41	305.00	51.37	0.03	0.16	41.00	7.00	0.00	27.00	38.21	519279.00	0.39	324.68	302.50
10	8	7	11307.00	13803.00	105.25	0	Spot (Block10, Row7, Column8)	625.70	659.00	121.34	0.02	0.19	312.00	332.66	312.00	52.35	0.03	0.16	100.00	90.00	0.00	347.00	313.70	178950.00	5.60	453.83	437.50
10	1	8	9200.00	14111.00	143.25	0	Spot (Block10, Row8, Column1)	21021.28	16162.00	16805.74	0.11	0.80	302.00	314.86	302.00	76.05	0.02	0.24	100.00	100.00	6.24	15860.00	20719.28	11792938.00	272.26	4084.44	2069.00
10	2	8	9494.00	14104.00	170.65	0	Spot (Block10, Row8, Column2)	340.88	322.00	44.56	0.02	0.13	301.00	305.55	301.00	38.07	0.01	0.12	42.00	33.00	0.00	21.00	39.88	275768.00	0.93	306.95	302.50
10	3	8	9810.00	14109.00	132.90	0	Spot (Block10, Row8, Column3)	374.82	380.00	48.90	0.01	0.13	300.00	305.49	300.00	32.75	0.01	0.11	74.00	61.00	0.00	80.00	74.82	179538.00	2.12	327.99	313.00
10	4	8	10100.00	14111.00	147.00	-50	Spot (Block10, Row8, Column4)	344.83	323.00	41.26	0.03	0.12	301.00	310.96	301.00	77.49	0.01	0.25	34.00	0.00	0.00	22.00	43.83	203448.00	0.44	327.37	313.50
10	5	8	10400.00	14111.00	147.00	-50	Spot (Block10, Row8, Column5)	324.10	309.50	39.58	0.02	0.12	303.00	315.35	303.00	78.79	0.02	0.25	10.00	1.00	0.00	6.50	21.10	190568.00	0.11	327.04	313.00
10	6	8	10712.00	14143.00	211.90	0	Spot (Block10, Row8, Column6)	366.26	380.00	51.29	0.02	0.14	305.00	315.04	305.00	39.46	0.01	0.13	59.00	45.00	0.00	75.00	61.26	468086.00	1.30	339.35	319.00
10	7	8	11001.00	14111.00	147.00	-50	Spot (Block10, Row8, Column7)	363.05	376.00	52.44	0.02	0.14	305.00	320.48	305.00	43.44	0.02	0.14	58.00	34.00	0.00	71.00	58.05	213839.00	0.98	329.93	314.00
10	8	8	11313.00	14109.00	122.60	0	Spot (Block10, Row8, Column8)	1088.06	981.00	541.28	0.04	0.50	308.00	324.26	308.00	44.73	0.02	0.14	100.00	100.00	0.00	673.00	780.06	434135.00	17.08	564.29	527.00
11	1	1	13699.00	12003.00	153.30	0	Spot (Block11, Row1, Column1)	10624.52	9240.50	5669.17	0.06	0.53	492.00	500.81	492.00	94.95	0.01	0.19	100.00	100.00	0.00	8748.50	10132.52	6863442.00	106.62	2605.41	2072.00
11	2	1	14003.00	11989.00	159.60	0	Spot (Block11, Row1, Column2)	611.17	597.00	110.70	0.01	0.18	490.00	500.71	490.00	99.20	0.01	0.20	57.00	34.00	0.00	107.00	121.17	429041.00	1.11	563.36	531.50
11	3	1	14310.00	12002.00	203.85	0	Spot (Block11, Row1, Column3)	574.65	587.00	101.20	0.01	0.18	490.00	494.54	490.00	97.57	0.00	0.20	49.00	20.00	0.00	97.00	84.65	679241.00	0.82	533.20	503.00
11	4	1	14607.00	12002.00	191.70	0	Spot (Block11, Row1, Column4)	588.73	588.00	116.27	0.00	0.20	490.00	489.86	490.00	124.11	0.00	0.25	31.00	9.00	0.00	98.00	98.73	610511.00	0.80	520.92	498.00
11	5	1	14886.00	11991.00	175.75	0	Spot (Block11, Row1, Column5)	564.78	559.00	96.98	0.00	0.17	484.00	480.06	484.00	107.35	0.00	0.22	41.00	9.00	0.00	75.00	80.78	486279.00	0.79	523.88	497.00
11	6	1	15237.00	12018.00	173.60	0	Spot (Block11, Row1, Column6)	516.57	492.00	84.01	0.02	0.16	481.00	467.81	481.00	80.68	0.01	0.17	24.00	7.00	0.00	11.00	35.57	431856.00	0.60	497.89	492.50
11	7	1	15520.00	11996.00	127.15	0	Spot (Block11, Row1, Column7)	580.61	593.00	98.76	0.01	0.17	478.00	461.45	478.00	75.37	0.02	0.16	60.00	23.00	0.00	115.00	102.61	250241.00	1.58	513.58	493.00
11	8	1	15801.00	12003.00	191.35	0	Spot (Block11, Row1, Column8)	585.58	582.50	94.32	0.00	0.16	473.00	461.73	473.00	72.06	0.01	0.16	61.00	24.00	0.00	109.50	112.58	604321.00	1.72	507.26	496.00
11	1	2	13719.00	12324.00	163.50	0	Spot (Block11, Row2, Column1)	539.33	503.00	83.82	0.03	0.16	490.00	486.07	490.00	88.10	0.00	0.18	40.00	5.00	0.00	13.00	49.33	400721.00	0.60	507.21	493.00
11	2	2	14002.00	12306.00	147.00	-50	Spot (Block11, Row2, Column2)	553.84	507.00	90.23	0.04	0.16	488.00	496.26	488.00	96.61	0.01	0.19	41.00	10.00	0.00	19.00	65.84	326763.00	0.60	534.54	502.00
11	3	2	14308.00	12296.00	181.45	0	Spot (Block11, Row2, Column3)	575.98	585.00	181.27	0.01	0.31	489.00	497.32	489.00	94.16	0.01	0.19	50.00	22.00	0.00	96.00	86.98	530478.00	0.84	542.11	517.00
11	4	2	14601.00	12291.00	179.45	0	Spot (Block11, Row2, Column4)	577.35	574.00	101.40	0.00	0.18	491.00	490.82	491.00	85.15	0.00	0.17	48.00	23.00	0.00	83.00	86.35	520771.00	1.02	554.57	568.00
11	5	2	14899.00	12296.00	197.05	0	Spot (Block11, Row2, Column5)	666.61	686.00	131.12	0.01	0.20	487.00	485.02	487.00	86.58	0.00	0.18	74.00	54.00	0.00	199.00	179.61	731942.00	2.10	568.75	560.00
11	6	2	15206.00	12314.00	206.75	0	Spot (Block11, Row2, Column6)	583.28	590.00	116.93	0.00	0.20	483.00	472.58	483.00	82.32	0.01	0.17	55.00	23.00	0.00	107.00	100.28	708683.00	1.34	533.80	501.00
11	7	2	15499.00	12302.00	203.75	0	Spot (Block11, Row2, Column7)	562.34	571.00	98.42	0.01	0.18	482.00	468.76	482.00	80.42	0.01	0.17	51.00	18.00	0.00	89.00	80.34	660189.00	1.16	508.08	486.00
11	8	2	15794.00	12283.00	181.20	0	Spot (Block11, Row2, Column8)	507.30	500.00	70.09	0.01	0.14	479.00	466.82	479.00	76.12	0.01	0.16	20.00	2.00	0.00	21.00	28.30	466213.00	0.53	470.16	488.00
11	1	3	13686.00	12600.00	148.45	0	Spot (Block11, Row3, Column1)	612.87	592.00	121.76	0.02	0.20	490.00	488.82	490.00	86.94	0.00	0.18	63.00	36.00	0.00	102.00	122.87	368337.00	1.43	562.05	577.00
11	2	3	13985.00	12612.00	134.75	0	Spot (Block11, Row3, Column2)	610.21	590.00	111.20	0.01	0.18	489.00	491.06	489.00	88.51	0.00	0.18	59.00	34.00	0.00	101.00	121.21	297781.00	1.35	555.68	507.50
11	3	3	14317.00	12604.00	155.65	0	Spot (Block11, Row3, Column3)	579.37	576.00	114.82	0.00	0.20	488.00	489.53	488.00	84.34	0.00	0.17	52.00	27.00	0.00	88.00	91.37	387022.00	1.07	536.38	496.00
11	4	3	14599.00	12604.00	134.05	0	Spot (Block11, Row3, Column4)	603.32	594.50	96.18	0.01	0.16	488.00	484.32	488.00	84.92	0.00	0.18	67.00	29.00	0.00	106.50	115.32	294422.00	1.40	568.59	579.00
11	5	3	14930.00	12596.00	163.20	0	Spot (Block11, Row3, Column5)	583.84	572.00	126.38	0.01	0.22	485.00	480.95	485.00	130.23	0.00	0.27	33.00	10.00	0.00	87.00	98.84	431461.00	0.79	509.76	491.50
11	6	3	15206.00	12596.00	198.20	0	Spot (Block11, Row3, Column6)	565.84	595.00	104.71	0.02	0.19	489.00	489.61	489.00	151.45	0.00	0.31	18.00	1.00	0.00	106.00	76.84	632611.00	0.50	531.65	504.50
11	7	3	15512.00	12590.00	192.80	0	Spot (Block11, Row3, Column7)	561.08	543.50	98.49	0.01	0.18	484.00	479.23	484.00	113.58	0.00	0.24	37.00	7.00	0.00	59.50	77.08	591383.00	0.72	512.56	499.00
11	8	3	15806.00	12623.00	209.45	0	Spot (Block11, Row3, Column8)	549.63	509.50	97.20	0.03	0.18	480.00	471.65	480.00	82.25	0.01	0.17	48.00	13.00	0.00	29.50	69.63	690330.00	0.95	502.09	489.00
11	1	4	13709.00	12919.00	185.90	0	Spot (Block11, Row4, Column1)	539.68	507.00	96.30	0.03	0.18	489.00	484.88	489.00	86.43	0.00	0.18	39.00	9.00	0.00	18.00	50.68	524565.00	0.63	506.65	493.00
11	2	4	14004.00	12905.00	198.60	0	Spot (Block11, Row4, Column2)	554.49	526.00	85.30	0.02	0.15	488.00	486.47	488.00	87.44	0.00	0.18	47.00	8.00	0.00	38.00	66.49	616037.00	0.78	534.08	501.50
11	3	4	14300.00	12916.00	216.80	0	Spot (Block11, Row4, Column3)	607.37	591.00	107.98	0.01	0.18	489.00	486.65	489.00	86.04	0.00	0.18	63.00	28.00	0.00	102.00	118.37	815092.00	1.40	529.82	499.00
11	4	4	14566.00	12906.00	184.70	0	Spot (Block11, Row4, Column4)	533.63	502.00	78.47	0.03	0.15	489.00	485.54	489.00	85.34	0.00	0.18	34.00	6.00	0.00	13.00	44.63	512820.00	0.56	497.92	495.00
11	5	4	14906.00	12911.00	215.20	0	Spot (Block11, Row4, Column5)	551.40	518.50	98.87	0.03	0.18	486.00	476.56	486.00	78.79	0.01	0.17	47.00	13.00	0.00	32.50	65.40	730053.00	0.95	504.42	498.00
11	6	4	15198.00	12904.00	192.00	0	Spot (Block11, Row4, Column6)	665.08	669.50	120.57	0.00	0.18	488.00	479.34	488.00	107.18	0.01	0.22	61.00	32.00	0.00	181.50	177.08	693012.00	1.73	550.07	525.00
11	7	4	15507.00	12923.00	197.95	0	Spot (Block11, Row4, Column7)	567.09	566.00	113.59	0.00	0.20	484.00	476.53	484.00	112.75	0.01	0.24	39.00	15.00	0.00	82.00	83.09	630608.00	0.80	513.32	491.50
11	8	4	15796.00	12901.00	230.25	0	Spot (Block11, Row4, Column8)	564.73	573.00	101.06	0.01	0.18	482.00	475.28	482.00	81.34	0.01	0.17	51.00	18.00	0.00	91.00	82.73	862900.00	1.10	493.29	488.50
11	1	5	13702.00	13206.00	147.00	-50	Spot (Block11, Row5, Column1)	564.86	553.50	116.50	0.01	0.21	487.00	475.03	487.00	85.39	0.01	0.18	46.00	23.00	0.00	66.50	77.86	334400.00	1.05	491.90	494.00
11	2	5	14002.00	13206.00	147.00	-50	Spot (Block11, Row5, Column2)	573.26	585.50	95.22	0.01	0.17	491.00	489.24	491.00	85.35	0.00	0.17	56.00	18.00	0.00	94.50	82.26	338226.00	0.98	552.57	514.00
11	3	5	14276.00	13192.00	237.50	0	Spot (Block11, Row5, Column3)	541.87	504.00	98.74	0.03	0.18	490.00	491.20	490.00	81.87	0.00	0.17	38.00	10.00	0.00	14.00	51.87	881079.00	0.62	510.63	495.00
11	4	5	14588.00	13219.00	154.50	0	Spot (Block11, Row5, Column4)	581.58	584.00	117.05	0.00	0.20	493.00	501.22	493.00	86.18	0.01	0.17	51.00	25.00	0.00	91.00	88.58	382682.00	0.93	534.11	493.00
11	5	5	14892.00	13211.00	157.80	0	Spot (Block11, Row5, Column5)	680.48	679.00	130.95	0.00	0.19	492.00	492.71	492.00	83.74	0.00	0.17	80.00	58.00	0.00	187.00	188.48	468853.00	2.24	556.74	525.00
11	6	5	15218.00	13202.00	171.45	0	Spot (Block11, Row5, Column6)	561.61	500.00	123.12	0.05	0.22	485.00	474.35	485.00	81.89	0.01	0.17	41.00	22.00	0.00	15.00	76.61	459959.00	1.07	529.77	499.00
11	7	5	15520.00	13195.00	216.45	0	Spot (Block11, Row5, Column7)	515.88	491.00	99.51	0.02	0.19	483.00	468.78	483.00	81.22	0.01	0.17	25.00	10.00	0.00	8.00	32.88	690248.00	0.58	481.57	487.00
11	8	5	15810.00	13206.00	152.85	0	Spot (Block11, Row5, Column8)	613.34	603.00	88.61	0.01	0.14	483.00	474.06	483.00	76.70	0.01	0.16	75.00	32.00	0.00	120.00	130.34	394994.00	1.82	543.95	505.00
11	1	6	13698.00	13504.00	198.80	0	Spot (Block11, Row6, Column1)	538.02	502.00	103.27	0.03	0.19	459.00	458.75	459.00	81.08	0.00	0.18	41.00	19.00	0.00	43.00	79.02	600965.00	0.98	513.12	500.50
11	2	6	13996.00	13481.00	235.65	0	Spot (Block11, Row6, Column2)	538.26	503.00	97.15	0.03	0.18	488.00	483.82	488.00	87.25	0.00	0.18	41.00	10.00	0.00	15.00	50.26	860141.00	0.62	482.18	492.00
11	3	6	14293.00	13496.00	210.65	0	Spot (Block11, Row6, Column3)	579.78	583.00	100.50	0.00	0.17	490.00	494.22	490.00	84.98	0.00	0.17	54.00	18.00	0.00	93.00	89.78	732265.00	1.01	541.00	507.00
11	4	6	14622.00	13539.00	82.20	0	Spot (Block11, Row6, Column4)	604.29	578.00	130.82	0.02	0.22	492.00	505.54	492.00	90.16	0.01	0.18	47.00	33.00	0.00	86.00	112.29	98500.00	1.10	550.86	492.00
11	5	6	14898.00	13508.00	138.65	0	Spot (Block11, Row6, Column5)	711.82	702.00	143.82	0.01	0.20	493.00	504.40	493.00	91.82	0.01	0.18	70.00	59.00	0.00	209.00	218.82	371568.00	2.26	602.99	595.00
11	6	6	15194.00	13502.00	166.95	0	Spot (Block11, Row6, Column6)	548.82	502.00	94.55	0.04	0.17	491.00	492.97	491.00	90.41	0.00	0.18	42.00	12.00	0.00	11.00	57.82	424785.00	0.62	524.08	497.00
11	7	6	15490.00	13518.00	175.35	0	Spot (Block11, Row6, Column7)	612.85	594.00	224.39	0.01	0.37	487.00	476.09	487.00	81.19	0.01	0.17	61.00	29.00	0.00	107.00	125.85	527665.00	1.68	516.40	496.00
11	8	6	15806.00	13513.00	165.10	0	Spot (Block11, Row6, Column8)	563.42	583.00	87.56	0.01	0.16	484.00	474.92	484.00	76.68	0.01	0.16	54.00	16.00	0.00	99.00	79.42	425381.00	1.15	517.12	496.50
11	1	7	13696.00	13807.00	182.60	0	Spot (Block11, Row7, Column1)	551.33	513.00	101.68	0.03	0.18	481.00	468.23	481.00	84.28	0.01	0.18	48.00	15.00	0.00	32.00	70.33	515494.00	0.99	494.29	493.00
11	2	7	14002.00	13806.00	147.00	-50	Spot (Block11, Row7, Column2)	524.22	491.50	92.52	0.03	0.18	481.00	473.08	481.00	89.99	0.01	0.19	39.00	6.00	0.00	10.50	43.22	310338.00	0.57	522.45	494.00
11	3	7	14300.00	13794.00	199.10	0	Spot (Block11, Row7, Column3)	548.26	512.50	97.35	0.03	0.18	488.00	484.77	488.00	90.68	0.00	0.19	45.00	11.00	0.00	24.50	60.26	615152.00	0.70	519.94	497.00
11	4	7	14605.00	13802.00	180.65	0	Spot (Block11, Row7, Column4)	565.56	582.00	98.04	0.01	0.17	489.00	493.85	489.00	87.51	0.00	0.18	52.00	20.00	0.00	93.00	76.56	517489.00	0.82	534.14	502.00
11	5	7	14908.00	13801.00	211.70	0	Spot (Block11, Row7, Column5)	579.77	573.00	107.86	0.01	0.19	495.00	517.03	495.00	95.14	0.02	0.18	38.00	23.00	0.00	78.00	84.77	740364.00	0.66	533.58	498.00
11	6	7	15217.00	13780.00	122.10	0	Spot (Block11, Row7, Column6)	631.77	588.00	134.21	0.03	0.21	497.00	523.36	497.00	92.88	0.02	0.18	49.00	39.00	0.00	91.00	134.77	250181.00	1.17	590.91	576.50
11	7	7	15502.00	13805.00	137.30	0	Spot (Block11, Row7, Column7)	565.53	515.00	107.56	0.04	0.19	493.00	500.87	493.00	84.34	0.01	0.17	45.00	22.00	0.00	22.00	72.53	290119.00	0.77	524.89	496.50
11	8	7	15801.00	13804.00	129.25	0	Spot (Block11, Row7, Column8)	783.39	781.00	119.09	0.00	0.15	487.00	478.20	487.00	75.85	0.01	0.16	97.00	87.00	0.00	294.00	296.39	351740.00	4.02	591.11	594.00
11	1	8	13692.00	14109.00	143.85	0	Spot (Block11, Row8, Column1)	16011.11	13217.50	12521.97	0.08	0.78	487.00	481.61	487.00	91.97	0.00	0.19	100.00	100.00	2.67	12730.50	15524.11	8998243.00	168.86	3747.07	2381.00
11	2	8	14008.00	14107.00	120.95	0	Spot (Block11, Row8, Column2)	606.09	596.00	102.10	0.01	0.17	486.00	486.32	486.00	95.05	0.00	0.20	62.00	32.00	0.00	110.00	120.09	232738.00	1.26	563.06	583.00
11	3	8	14310.00	14115.00	125.05	0	Spot (Block11, Row8, Column3)	643.82	615.00	120.91	0.02	0.19	486.00	482.85	486.00	83.19	0.00	0.17	80.00	43.00	0.00	129.00	157.82	269116.00	1.94	559.59	561.50
11	4	8	14606.00	14110.00	163.70	0	Spot (Block11, Row8, Column4)	573.00	566.00	106.17	0.01	0.19	487.00	485.81	487.00	82.25	0.00	0.17	48.00	18.00	0.00	79.00	86.00	425739.00	1.06	523.62	497.00
11	5	8	14897.00	14115.00	185.75	0	Spot (Block11, Row8, Column5)	589.62	597.50	105.72	0.01	0.18	493.00	510.29	493.00	88.42	0.01	0.17	56.00	25.00	0.00	104.50	96.62	573108.00	0.90	559.57	514.50
11	6	8	15193.00	14118.00	197.90	0	Spot (Block11, Row8, Column6)	617.80	583.00	121.08	0.03	0.20	498.00	527.62	498.00	88.83	0.03	0.17	47.00	33.00	0.00	85.00	119.80	685758.00	1.02	566.52	571.00
11	7	8	15511.00	14124.00	150.10	0	Spot (Block11, Row8, Column7)	619.91	594.50	89.96	0.02	0.15	495.00	511.57	495.00	85.62	0.01	0.17	66.00	36.00	0.00	99.50	124.91	383106.00	1.27	575.64	589.00
11	8	8	15814.00	14100.00	126.55	0	Spot (Block11, Row8, Column8)	1034.78	1018.50	271.38	0.01	0.26	491.00	489.17	491.00	83.19	0.00	0.17	99.00	98.00	0.00	527.50	543.78	442884.00	6.56	645.63	611.00
12	1	1	18204.00	12000.00	154.35	0	Spot (Block12, Row1, Column1)	10075.91	8911.00	4778.38	0.05	0.47	943.00	962.47	943.00	180.21	0.01	0.19	100.00	100.00	0.00	7968.00	9132.91	6660174.00	50.57	2973.52	2679.00
12	2	1	18506.00	12003.00	160.40	0	Spot (Block12, Row1, Column2)	1328.56	1292.00	241.96	0.01	0.18	961.00	963.87	961.00	166.98	0.00	0.17	78.00	49.00	0.00	331.00	367.56	944603.00	2.18	1073.71	1061.50
12	3	1	18801.00	12015.00	178.20	0	Spot (Block12, Row1, Column3)	1113.34	1092.00	171.62	0.01	0.15	913.00	955.83	913.00	165.59	0.02	0.17	58.00	21.00	0.00	179.00	200.34	990869.00	0.95	1048.69	999.50
12	4	1	19099.00	11996.00	178.60	0	Spot (Block12, Row1, Column4)	1292.52	1251.50	250.08	0.01	0.19	893.50	938.90	893.50	160.81	0.02	0.17	82.00	56.00	0.00	358.00	399.02	1155511.00	2.20	1039.68	1014.00
12	5	1	19405.00	12005.00	201.20	0	Spot (Block12, Row1, Column5)	1140.77	1108.00	193.17	0.01	0.17	902.00	956.71	902.00	163.18	0.03	0.17	62.00	30.00	0.00	206.00	238.77	1306182.00	1.13	979.39	959.00
12	6	1	19715.00	11999.00	125.20	0	Spot (Block12, Row1, Column6)	1220.79	1201.00	223.37	0.01	0.18	975.00	978.37	975.00	164.69	0.00	0.17	58.00	35.00	0.00	226.00	245.79	511510.00	1.47	1074.06	1113.50
12	7	1	20015.00	11992.00	123.80	0	Spot (Block12, Row1, Column7)	1426.06	1394.00	219.17	0.01	0.15	978.00	989.89	978.00	157.86	0.01	0.16	94.00	65.00	0.00	416.00	448.06	577554.00	2.76	1141.10	1127.00
12	8	1	20307.00	11995.00	216.15	0	Spot (Block12, Row1, Column8)	1191.84	1178.00	180.26	0.01	0.15	988.00	1015.55	988.00	159.19	0.01	0.16	57.00	33.00	0.00	190.00	203.84	1589914.00	1.11	1114.05	1077.50
12	1	2	18207.00	12312.00	110.80	0	Spot (Block12, Row2, Column1)	1183.06	1191.50	173.93	0.00	0.15	895.00	944.13	895.00	171.82	0.02	0.18	76.00	32.00	0.00	296.50	288.06	380946.00	1.39	1017.62	985.00
12	2	2	18483.00	12303.00	116.45	0	Spot (Block12, Row2, Column2)	1101.39	1087.50	195.74	0.01	0.18	901.00	955.03	901.00	167.12	0.03	0.17	55.00	20.00	0.00	186.50	200.39	392096.00	0.88	1040.08	1006.00
12	3	2	18801.00	12305.00	199.75	0	Spot (Block12, Row2, Column3)	1110.76	1095.00	183.17	0.01	0.16	906.00	955.58	906.00	167.87	0.02	0.18	59.00	23.00	0.00	189.00	204.76	1251825.00	0.92	1022.48	990.00
12	4	2	19100.00	12306.00	220.60	0	Spot (Block12, Row2, Column4)	1129.33	1108.00	197.11	0.01	0.17	907.00	954.83	907.00	165.69	0.02	0.17	60.00	27.00	0.00	201.00	222.33	1573160.00	1.05	1019.56	983.00
12	5	2	19406.00	12302.00	209.60	0	Spot (Block12, Row2, Column5)	1372.94	1346.00	253.75	0.01	0.18	966.00	971.12	966.00	169.28	0.00	0.17	83.00	53.00	0.00	380.00	406.94	1717546.00	2.37	1107.39	1099.50
12	6	2	19691.00	12301.00	166.95	0	Spot (Block12, Row2, Column6)	1160.89	1116.00	194.20	0.02	0.17	976.00	979.83	976.00	171.31	0.00	0.17	49.00	25.00	0.00	140.00	184.89	898528.00	1.06	1065.59	1055.00
12	7	2	20005.00	12302.00	172.00	0	Spot (Block12, Row2, Column7)	1141.81	1093.00	206.95	0.02	0.18	979.00	975.81	979.00	157.34	0.00	0.16	43.00	26.00	0.00	114.00	162.81	944274.00	1.06	1057.51	1001.00
12	8	2	20284.00	12284.00	171.15	0	Spot (Block12, Row2, Column8)	1101.82	1098.00	149.46	0.00	0.14	982.00	983.15	982.00	150.64	0.00	0.15	34.00	11.00	0.00	116.00	119.82	895777.00	0.79	1035.74	1003.50
12	1	3	18205.00	12600.00	173.30	0	Spot (Block12, Row3, Column1)	1277.53	1225.00	262.93	0.02	0.21	895.00	948.89	895.00	170.99	0.03	0.18	77.00	49.00	0.00	330.00	382.53	1074401.00	1.92	1050.33	993.00
12	2	3	18500.00	12597.00	210.70	0	Spot (Block12, Row3, Column2)	1146.97	1107.00	203.29	0.02	0.18	920.00	959.93	920.00	169.63	0.02	0.18	53.00	30.00	0.00	187.00	226.97	1445176.00	1.10	1043.78	1003.00
12	3	3	18797.00	12602.00	189.80	0	Spot (Block12, Row3, Column3)	1227.86	1202.50	206.41	0.01	0.17	971.00	966.96	971.00	166.09	0.00	0.17	63.00	29.00	0.00	231.50	256.86	1252415.00	1.57	1078.20	1097.50
12	4	3	19109.00	12596.00	186.90	0	Spot (Block12, Row3, Column4)	1291.75	1253.00	256.43	0.01	0.20	974.00	976.07	974.00	164.30	0.00	0.17	65.00	43.00	0.00	279.00	317.75	1267202.00	1.92	1081.84	1096.00
12	5	3	19401.00	12599.00	160.20	0	Spot (Block12, Row3, Column5)	1281.43	1224.00	259.71	0.02	0.20	972.00	980.25	972.00	166.50	0.00	0.17	66.00	42.00	0.00	252.00	309.43	907254.00	1.81	1078.39	1062.50
12	6	3	19702.00	12602.00	197.85	0	Spot (Block12, Row3, Column6)	1097.48	1086.00	189.25	0.00	0.17	979.00	984.43	979.00	165.43	0.00	0.17	32.00	15.00	0.00	107.00	118.48	1226984.00	0.68	1049.13	1095.50
12	7	3	20005.00	12593.00	206.65	0	Spot (Block12, Row3, Column7)	1113.85	1087.00	175.19	0.01	0.16	982.00	979.78	982.00	158.89	0.00	0.16	39.00	16.00	0.00	105.00	131.85	1353333.00	0.84	1036.00	1005.00
12	8	3	20304.00	12597.00	193.30	0	Spot (Block12, Row3, Column8)	1096.13	1082.00	162.14	0.01	0.15	978.00	969.49	978.00	143.75	0.00	0.15	34.00	15.00	0.00	104.00	118.13	1155326.00	0.88	1003.00	986.00
12	1	4	18201.00	12904.00	181.75	0	Spot (Block12, Row4, Column1)	1338.40	1290.50	360.74	0.02	0.27	953.00	965.43	953.00	178.49	0.01	0.18	68.00	45.00	0.00	337.50	385.40	1239360.00	2.09	1080.12	1095.00
12	2	4	18490.00	12909.00	235.95	0	Spot (Block12, Row4, Column2)	1112.40	1104.00	198.24	0.00	0.18	980.00	977.22	980.00	178.91	0.00	0.18	40.00	14.00	0.00	124.00	132.40	1785395.00	0.76	1028.67	993.50
12	3	4	18801.00	12902.00	163.20	0	Spot (Block12, Row4, Column3)	1942.99	1867.00	494.85	0.02	0.25	979.00	969.14	979.00	169.18	0.00	0.17	98.00	92.00	0.00	888.00	963.99	1426156.00	5.76	1212.15	1206.00
12	4	4	19102.00	12909.00	151.85	0	Spot (Block12, Row4, Column4)	1126.30	1103.00	159.32	0.01	0.14	965.00	967.77	965.00	162.64	0.00	0.17	44.00	18.00	0.00	138.00	161.30	710693.00	0.97	1021.34	991.00
12	5	4	19389.00	12897.00	190.20	0	Spot (Block12, Row4, Column5)	1144.21	1112.50	184.88	0.01	0.16	943.50	964.75	943.50	158.87	0.01	0.16	52.00	25.00	0.00	169.00	200.71	1171674.00	1.13	1039.63	1001.00
12	6	4	19704.00	12902.00	198.90	0	Spot (Block12, Row4, Column6)	1430.63	1407.00	247.20	0.01	0.17	984.00	988.76	984.00	161.07	0.00	0.16	88.00	63.00	0.00	423.00	446.63	1603738.00	2.74	1152.38	1136.00
12	7	4	19995.00	12902.00	173.90	0	Spot (Block12, Row4, Column7)	1245.05	1226.00	200.04	0.01	0.16	985.50	994.22	985.50	161.13	0.00	0.16	65.00	42.00	0.00	240.50	259.55	1048332.00	1.56	1124.42	1105.50
12	8	4	20303.00	12900.00	147.00	-50	Spot (Block12, Row4, Column8)	1749.32	1218.00	3650.87	0.16	2.09	986.00	977.08	986.00	150.08	0.00	0.15	60.00	36.00	0.00	232.00	763.32	1033847.00	5.15	1105.50	1086.50
12	1	5	18213.00	13203.00	112.75	0	Spot (Block12, Row5, Column1)	1501.92	1498.00	295.12	0.00	0.20	909.00	954.89	909.00	175.86	0.02	0.18	95.00	75.00	0.00	589.00	592.92	494132.00	3.11	1184.52	1132.00
12	2	5	18504.00	13212.00	210.30	0	Spot (Block12, Row5, Column2)	1165.25	1127.00	207.33	0.01	0.18	983.00	977.74	983.00	173.72	0.00	0.18	49.00	24.00	0.00	144.00	182.25	1463560.00	1.08	1041.21	996.00
12	3	5	18795.00	13196.00	233.90	0	Spot (Block12, Row5, Column3)	1141.63	1092.50	199.30	0.02	0.17	969.00	972.47	969.00	172.46	0.00	0.18	43.00	24.00	0.00	123.50	172.63	1799216.00	0.98	1005.92	977.00
12	4	5	19094.00	13198.00	197.15	0	Spot (Block12, Row5, Column4)	1152.99	1098.00	200.38	0.02	0.17	906.00	959.69	906.00	159.06	0.03	0.17	64.00	33.00	0.00	192.00	246.99	1271747.00	1.22	1049.12	998.00
12	5	5	19401.00	13202.00	148.90	0	Spot (Block12, Row5, Column5)	2036.16	1982.00	535.77	0.01	0.26	973.00	967.69	973.00	156.41	0.00	0.16	99.00	94.00	0.00	1009.00	1063.16	1233912.00	6.83	1287.91	1278.50
12	6	5	19700.00	13195.00	199.85	0	Spot (Block12, Row5, Column6)	1189.22	1189.00	206.52	0.00	0.17	984.00	984.65	984.00	158.24	0.00	0.16	55.00	32.00	0.00	205.00	205.22	1342624.00	1.29	1059.97	1075.00
12	7	5	19998.00	13206.00	192.30	0	Spot (Block12, Row5, Column7)	1153.08	1131.50	176.91	0.01	0.15	980.00	982.87	980.00	156.03	0.00	0.16	49.00	24.00	0.00	151.50	173.08	1199203.00	1.09	1056.53	1049.50
12	8	5	20297.00	13203.00	168.20	0	Spot (Block12, Row5, Column8)	1322.79	1317.00	213.69	0.00	0.16	973.00	967.29	973.00	144.02	0.00	0.15	79.00	61.00	0.00	344.00	349.79	1045003.00	2.47	1076.38	1019.50
12	1	6	18209.00	13503.00	211.95	0	Spot (Block12, Row6, Column1)	1135.71	1108.00	216.13	0.01	0.19	899.00	938.17	899.00	169.50	0.02	0.18	58.00	32.00	0.00	209.00	236.71	1454843.00	1.17	1021.56	998.50
12	2	6	18511.00	13498.00	199.75	0	Spot (Block12, Row6, Column2)	1178.51	1175.00	195.48	0.00	0.17	970.00	974.10	970.00	180.02	0.00	0.18	53.00	26.00	0.00	205.00	208.51	1337611.00	1.14	1086.19	1093.00
12	3	6	18796.00	13498.00	184.10	0	Spot (Block12, Row6, Column3)	1427.67	1390.50	310.53	0.01	0.22	971.00	984.88	971.00	173.75	0.01	0.18	79.00	56.00	0.00	419.50	456.67	1356282.00	2.55	1134.77	1106.00
12	4	6	19104.00	13505.00	191.75	0	Spot (Block12, Row6, Column4)	1220.02	1192.00	228.92	0.01	0.19	980.00	989.42	980.00	165.70	0.00	0.17	57.00	35.00	0.00	212.00	240.02	1270044.00	1.39	1073.09	1066.00
12	5	6	19407.00	13506.00	159.55	0	Spot (Block12, Row6, Column5)	1817.95	1746.00	527.53	0.02	0.29	984.00	990.66	984.00	165.07	0.00	0.17	97.00	89.00	0.00	762.00	833.95	1279837.00	5.01	1208.14	1221.50
12	6	6	19706.00	13494.00	239.85	0	Spot (Block12, Row6, Column6)	1106.77	1092.00	180.57	0.01	0.16	980.00	986.08	980.00	173.25	0.00	0.18	37.00	13.00	0.00	112.00	126.77	1832814.00	0.70	987.08	974.00
12	7	6	20004.00	13499.00	176.70	0	Spot (Block12, Row6, Column7)	1198.13	1179.00	182.17	0.01	0.15	968.00	971.13	968.00	170.14	0.00	0.18	55.00	26.00	0.00	211.00	230.13	1048367.00	1.33	1040.78	999.50
12	8	6	20307.00	13511.00	191.90	0	Spot (Block12, Row6, Column8)	1144.16	1100.50	199.39	0.02	0.17	969.00	969.31	969.00	152.95	0.00	0.16	46.00	26.00	0.00	131.50	175.16	1185347.00	1.14	1008.43	982.00
12	1	7	18211.00	13803.00	274.95	0	Spot (Block12, Row7, Column1)	1060.74	1033.00	200.77	0.01	0.19	897.00	934.52	897.00	178.67	0.02	0.19	45.00	16.00	0.00	136.00	163.74	2338931.00	0.71	935.65	875.00
12	2	7	18502.00	13787.00	244.50	0	Spot (Block12, Row7, Column2)	1093.77	1090.00	206.24	0.00	0.19	959.00	967.10	959.00	182.06	0.00	0.19	36.00	14.00	0.00	131.00	134.77	1876913.00	0.70	988.15	988.50
12	3	7	18807.00	13804.00	207.25	0	Spot (Block12, Row7, Column3)	1136.52	1102.00	194.90	0.01	0.17	976.00	982.30	976.00	169.96	0.00	0.17	43.00	18.00	0.00	126.00	160.52	1393368.00	0.91	1064.10	1021.00
12	4	7	19106.00	13799.00	201.70	0	Spot (Block12, Row7, Column4)	1155.34	1177.00	200.01	0.01	0.17	984.00	993.80	984.00	168.21	0.00	0.17	50.00	27.00	0.00	193.00	171.34	1335570.00	0.96	1066.50	997.00
12	5	7	19390.00	13804.00	201.85	0	Spot (Block12, Row7, Column5)	1198.49	1200.00	190.36	0.00	0.16	985.00	1000.70	985.00	168.81	0.01	0.17	60.00	35.00	0.00	215.00	213.49	1389048.00	1.17	1117.73	1082.00
12	6	7	19696.00	13795.00	218.35	0	Spot (Block12, Row7, Column6)	1174.11	1175.00	176.41	0.00	0.15	981.00	985.57	981.00	176.61	0.00	0.18	51.00	21.00	0.00	194.00	193.11	1597968.00	1.07	1082.42	1070.50
12	7	7	20003.00	13800.00	147.00	-50	Spot (Block12, Row7, Column7)	1134.46	1078.00	246.15	0.02	0.22	976.00	976.70	976.00	167.31	0.00	0.17	40.00	21.00	0.00	102.00	158.46	668197.00	0.94	939.51	899.00
12	8	7	20303.00	13800.00	147.00	-50	Spot (Block12, Row7, Column8)	1157.76	1106.00	281.61	0.02	0.24	976.00	971.36	976.00	147.03	0.00	0.15	45.00	28.00	0.00	130.00	181.76	679603.00	1.27	983.44	993.50
12	1	8	18196.00	14102.00	142.30	0	Spot (Block12, Row8, Column1)	15988.00	13490.00	11888.85	0.07	0.74	896.00	941.29	896.00	190.07	0.02	0.20	100.00	100.00	2.01	12594.00	15092.00	8745434.00	79.16	4373.03	3311.00
12	2	8	18490.00	14100.00	217.15	0	Spot (Block12, Row8, Column2)	1109.03	1082.00	208.01	0.01	0.19	956.00	963.63	956.00	180.46	0.00	0.19	37.00	20.00	0.00	126.00	153.03	1498297.00	0.81	1008.78	990.00
12	3	8	18802.00	14103.00	188.60	0	Spot (Block12, Row8, Column3)	1237.38	1185.00	208.08	0.02	0.17	973.00	967.57	973.00	165.93	0.00	0.17	57.00	34.00	0.00	212.00	264.38	1243562.00	1.63	1065.19	1069.50
12	4	8	19105.00	14102.00	204.35	0	Spot (Block12, Row8, Column4)	1130.50	1084.00	193.20	0.02	0.17	979.00	970.40	979.00	163.57	0.00	0.17	42.00	24.00	0.00	105.00	151.50	1339643.00	0.98	1017.80	999.00
12	5	8	19401.00	14110.00	206.60	0	Spot (Block12, Row8, Column5)	1140.38	1124.00	192.04	0.01	0.17	968.00	966.51	968.00	165.34	0.00	0.17	48.00	27.00	0.00	156.00	172.38	1380997.00	1.05	1037.12	1001.00
12	6	8	19713.00	14098.00	202.25	0	Spot (Block12, Row8, Column6)	1132.60	1094.00	195.15	0.02	0.17	912.00	959.57	912.00	158.64	0.02	0.17	57.00	26.00	0.00	182.00	220.60	1310421.00	1.09	1020.14	994.00
12	7	8	20004.00	14103.00	202.50	0	Spot (Block12, Row8, Column7)	1143.39	1115.00	186.38	0.01	0.16	976.00	973.97	976.00	151.17	0.00	0.16	47.00	25.00	0.00	139.00	167.39	1330908.00	1.12	1051.88	991.00
12	8	8	20313.00	14098.00	125.95	0	Spot (Block12, Row8, Column8)	1647.48	1651.00	316.60	0.00	0.19	978.00	977.94	978.00	145.74	0.00	0.15	98.00	87.00	0.00	673.00	669.48	693591.00	4.59	1229.18	1226.00
13	1	1	4697.00	16510.00	147.70	0	Spot (Block13, Row1, Column1)	11967.96	11486.00	5991.14	0.02	0.50	406.00	420.91	406.00	56.03	0.02	0.13	100.00	100.00	0.00	11080.00	11561.96	7085034.00	206.10	3127.73	2519.00
13	2	1	5001.00	16520.00	140.95	0	Spot (Block13, Row1, Column2)	526.92	508.50	72.12	0.02	0.14	403.00	413.18	403.00	43.79	0.01	0.11	87.00	73.00	0.00	105.50	123.92	283482.00	2.60	451.30	427.50
13	3	1	5308.00	16494.00	178.70	0	Spot (Block13, Row1, Column3)	489.07	492.50	62.41	0.00	0.13	401.00	410.46	401.00	41.14	0.01	0.10	76.00	65.00	0.00	91.50	88.07	436251.00	1.91	442.93	429.00
13	4	1	5590.00	16524.00	172.55	0	Spot (Block13, Row1, Column4)	541.24	501.00	207.76	0.03	0.38	403.00	418.77	403.00	57.03	0.02	0.14	82.00	36.00	0.00	98.00	138.24	448685.00	2.15	459.83	433.00
13	5	1	5897.00	16516.00	150.50	0	Spot (Block13, Row1, Column5)	695.08	674.00	173.52	0.01	0.25	405.00	420.85	405.00	57.04	0.02	0.14	100.00	79.00	0.00	269.00	290.08	433728.00	4.81	515.61	500.00
13	6	1	6213.00	16499.00	118.75	0	Spot (Block13, Row1, Column6)	610.18	594.00	109.41	0.01	0.18	402.00	415.98	402.00	48.73	0.01	0.12	96.00	88.00	0.00	192.00	208.18	226987.00	3.99	477.19	484.00
13	7	1	6520.00	16503.00	112.35	0	Spot (Block13, Row1, Column7)	818.67	805.00	154.83	0.01	0.19	403.00	422.19	403.00	53.97	0.02	0.13	100.00	99.00	0.00	402.00	415.67	269344.00	7.35	544.59	522.00
13	8	1	6808.00	16499.00	199.20	0	Spot (Block13, Row1, Column8)	542.85	507.00	96.41	0.03	0.18	406.00	432.94	406.00	60.50	0.03	0.14	84.00	42.00	0.00	101.00	136.85	610159.00	1.82	471.80	479.00
13	1	2	4701.00	16812.00	147.00	-50	Spot (Block13, Row2, Column1)	456.92	476.00	44.77	0.02	0.10	405.00	417.46	405.00	50.34	0.01	0.12	56.00	11.00	0.00	71.00	51.92	269582.00	0.78	427.78	408.00
13	2	2	5001.00	16813.00	123.85	0	Spot (Block13, Row2, Column2)	515.84	489.00	71.37	0.02	0.14	403.00	411.44	403.00	38.57	0.01	0.09	92.00	65.00	0.00	86.00	112.84	208916.00	2.71	454.75	443.00
13	3	2	5293.00	16812.00	143.70	0	Spot (Block13, Row2, Column3)	538.15	511.00	69.07	0.02	0.13	400.00	408.63	400.00	40.72	0.01	0.10	91.00	86.00	0.00	111.00	138.15	300290.00	3.18	472.74	483.50
13	4	2	5603.00	16786.00	193.45	0	Spot (Block13, Row2, Column4)	498.82	495.00	65.37	0.00	0.13	402.00	414.56	402.00	58.55	0.01	0.14	75.00	23.00	0.00	93.00	96.82	526252.00	1.44	439.58	410.00
13	5	2	5910.00	16817.00	117.25	0	Spot (Block13, Row2, Column5)	582.38	582.50	78.84	0.00	0.14	406.00	421.50	406.00	61.22	0.02	0.15	96.00	73.00	0.00	176.50	176.38	210823.00	2.63	515.19	497.50
13	6	2	6203.00	16809.00	155.40	0	Spot (Block13, Row2, Column6)	522.62	506.00	66.78	0.01	0.13	405.00	420.25	405.00	51.50	0.02	0.12	84.00	47.00	0.00	101.00	117.62	347543.00	1.99	465.44	481.00
13	7	2	6509.00	16823.00	217.90	0	Spot (Block13, Row2, Column7)	507.67	499.00	74.28	0.01	0.15	404.00	417.82	404.00	48.34	0.01	0.12	78.00	48.00	0.00	95.00	103.67	687895.00	1.86	437.62	419.00
13	8	2	6803.00	16810.00	147.00	-50	Spot (Block13, Row2, Column8)	461.60	477.00	57.81	0.01	0.13	406.00	428.22	406.00	56.65	0.02	0.13	55.00	10.00	0.00	71.00	55.60	272803.00	0.59	457.46	473.50
13	1	3	4706.00	17110.00	162.05	0	Spot (Block13, Row3, Column1)	660.54	669.00	137.49	0.01	0.21	404.00	414.63	404.00	41.39	0.01	0.10	96.00	94.00	0.00	265.00	256.54	480214.00	5.94	474.85	494.00
13	2	3	5001.00	17097.00	199.25	0	Spot (Block13, Row3, Column2)	486.28	489.00	46.33	0.00	0.10	403.00	414.00	403.00	41.64	0.01	0.10	77.00	55.00	0.00	86.00	83.28	549495.00	1.74	437.61	420.00
13	3	3	5303.00	17121.00	180.60	0	Spot (Block13, Row3, Column3)	509.81	500.00	85.72	0.01	0.17	404.00	419.85	404.00	47.40	0.02	0.11	76.00	53.00	0.00	96.00	105.81	465969.00	1.90	446.51	419.00
13	4	3	5598.00	17106.00	155.85	0	Spot (Block13, Row3, Column4)	571.44	580.00	87.18	0.01	0.15	404.00	418.78	404.00	51.00	0.02	0.12	90.00	73.00	0.00	176.00	167.44	381153.00	2.99	476.98	487.00
13	5	3	5899.00	17110.00	146.35	0	Spot (Block13, Row3, Column5)	550.61	516.00	95.32	0.03	0.17	402.00	418.94	402.00	56.07	0.02	0.13	91.00	51.00	0.00	114.00	148.61	322109.00	2.35	480.90	489.00
13	6	3	6198.00	17096.00	201.65	0	Spot (Block13, Row3, Column6)	495.02	487.00	74.21	0.01	0.15	401.00	415.59	401.00	52.23	0.02	0.13	73.00	27.00	0.00	86.00	94.02	570753.00	1.52	444.18	457.50
13	7	3	6509.00	17112.00	159.65	0	Spot (Block13, Row3, Column7)	556.58	565.50	92.78	0.01	0.17	404.00	419.15	404.00	47.76	0.02	0.11	87.00	65.00	0.00	161.50	152.58	392948.00	2.88	466.29	471.00
13	8	3	6787.00	17104.00	165.80	0	Spot (Block13, Row3, Column8)	492.52	493.00	79.42	0.00	0.16	411.00	442.10	411.00	140.24	0.03	0.32	21.00	1.00	0.00	82.00	81.52	376289.00	0.36	439.66	411.00
13	1	4	4711.00	17413.00	194.35	0	Spot (Block13, Row4, Column1)	531.57	509.00	75.38	0.02	0.14	403.00	412.31	403.00	36.56	0.01	0.09	89.00	80.00	0.00	106.00	128.57	566125.00	3.26	446.41	432.50
13	2	4	5002.00	17420.00	202.85	0	Spot (Block13, Row4, Column2)	466.35	478.00	54.00	0.01	0.12	401.00	412.79	401.00	40.95	0.01	0.10	59.00	46.00	0.00	77.00	65.35	545168.00	1.31	428.65	411.00
13	3	4	5308.00	17433.00	155.90	0	Spot (Block13, Row4, Column3)	1060.15	852.00	1026.99	0.09	0.97	403.00	419.99	403.00	48.42	0.02	0.12	97.00	92.00	0.00	449.00	657.15	709239.00	13.22	593.94	491.00
13	4	4	5613.00	17409.00	140.45	0	Spot (Block13, Row4, Column4)	472.05	482.00	60.22	0.01	0.13	405.00	424.22	405.00	52.51	0.02	0.12	60.00	19.00	0.00	77.00	67.05	252076.00	0.91	450.20	468.00
13	5	4	5881.00	17406.00	172.75	0	Spot (Block13, Row4, Column5)	519.20	495.00	89.23	0.02	0.17	403.00	420.44	403.00	56.24	0.02	0.13	73.00	35.00	0.00	92.00	116.20	432495.00	1.76	464.60	464.00
13	6	4	6203.00	17409.00	190.35	0	Spot (Block13, Row4, Column6)	672.19	652.00	158.43	0.01	0.24	398.00	411.41	398.00	51.02	0.01	0.12	96.00	89.00	0.00	254.00	274.19	685638.00	5.11	480.50	492.50
13	7	4	6499.00	17410.00	154.80	0	Spot (Block13, Row4, Column7)	699.30	674.50	192.11	0.02	0.27	404.00	422.36	404.00	52.57	0.02	0.12	97.00	87.00	0.00	270.50	295.30	464334.00	5.27	503.31	488.00
13	8	4	6801.00	17423.00	152.05	0	Spot (Block13, Row4, Column8)	674.72	652.00	149.64	0.01	0.22	409.00	428.05	409.00	54.54	0.02	0.13	98.00	83.00	0.00	243.00	265.72	425750.00	4.52	509.72	506.00
13	1	5	4704.00	17705.00	104.25	0	Spot (Block13, Row5, Column1)	567.83	554.00	96.83	0.01	0.17	404.00	409.62	404.00	34.87	0.01	0.09	97.00	96.00	0.00	150.00	163.83	160127.00	4.54	469.76	478.00
13	2	5	5017.00	17713.00	208.30	0	Spot (Block13, Row5, Column2)	485.47	491.00	52.33	0.00	0.11	400.00	404.73	400.00	34.24	0.01	0.08	78.00	71.00	0.00	91.00	85.47	601985.00	2.36	443.73	429.00
13	3	5	5282.00	17726.00	150.75	0	Spot (Block13, Row5, Column3)	533.85	498.50	74.96	0.03	0.14	399.00	407.14	399.00	36.93	0.01	0.09	95.00	87.00	0.00	99.50	134.85	333125.00	3.43	465.58	479.00
13	4	5	5613.00	17704.00	188.50	0	Spot (Block13, Row5, Column4)	537.88	516.00	101.51	0.02	0.19	400.00	411.21	400.00	47.43	0.01	0.12	90.00	72.00	0.00	116.00	137.88	537340.00	2.67	460.16	457.00
13	5	5	5906.00	17711.00	138.00	0	Spot (Block13, Row5, Column5)	1205.06	1168.00	360.40	0.01	0.30	405.00	417.87	405.00	50.63	0.01	0.12	100.00	100.00	0.00	763.00	800.06	623014.00	15.55	629.35	598.50
13	6	5	6204.00	17704.00	149.35	0	Spot (Block13, Row5, Column6)	557.74	525.50	97.45	0.03	0.17	404.00	417.96	404.00	50.02	0.01	0.12	91.00	58.00	0.00	121.50	153.74	336877.00	2.79	463.39	482.50
13	7	5	6512.00	17698.00	159.55	0	Spot (Block13, Row5, Column7)	503.54	499.00	79.05	0.00	0.16	403.00	420.90	403.00	51.40	0.02	0.12	75.00	40.00	0.00	96.00	100.54	354491.00	1.61	473.49	487.00
13	8	5	6805.00	17712.00	150.45	0	Spot (Block13, Row5, Column8)	833.36	780.00	296.71	0.03	0.36	403.00	418.57	403.00	49.66	0.02	0.12	99.00	97.00	0.00	377.00	430.36	519184.00	8.35	512.77	505.00
13	1	6	4696.00	18015.00	151.40	0	Spot (Block13, Row6, Column1)	489.79	495.00	39.13	0.00	0.08	404.00	408.12	404.00	35.49	0.00	0.09	86.00	78.00	0.00	91.00	85.79	307586.00	2.30	443.58	424.50
13	2	6	4976.00	18017.00	190.65	0	Spot (Block13, Row6, Column2)	461.83	456.00	65.77	0.01	0.14	404.00	409.37	404.00	39.85	0.01	0.10	51.00	43.00	0.00	52.00	57.83	474762.00	1.32	444.56	419.50
13	3	6	5296.00	18014.00	158.55	0	Spot (Block13, Row6, Column3)	681.38	618.50	183.01	0.04	0.27	397.00	402.98	397.00	42.24	0.01	0.10	97.00	93.00	0.00	221.50	284.38	471516.00	6.59	474.28	478.00
13	4	6	5601.00	18022.00	169.30	0	Spot (Block13, Row6, Column4)	547.38	518.50	90.80	0.02	0.17	395.00	400.70	395.00	44.59	0.01	0.11	89.00	79.00	0.00	123.50	152.38	439002.00	3.29	457.05	443.00
13	5	6	5908.00	18013.00	142.20	0	Spot (Block13, Row6, Column5)	978.86	978.00	244.17	0.00	0.25	400.00	412.69	400.00	52.56	0.01	0.13	100.00	99.00	0.00	578.00	578.86	535438.00	10.77	587.94	567.00
13	6	6	6189.00	18024.00	171.10	0	Spot (Block13, Row6, Column6)	516.87	498.00	73.35	0.02	0.14	404.00	419.63	404.00	54.82	0.02	0.13	79.00	37.00	0.00	94.00	112.87	420735.00	1.77	450.97	462.00
13	7	6	6512.00	18014.00	151.35	0	Spot (Block13, Row6, Column7)	684.28	618.50	160.55	0.04	0.23	402.00	416.99	402.00	49.36	0.02	0.12	98.00	96.00	0.00	216.50	282.28	429729.00	5.41	498.09	494.00
13	8	6	6810.00	18011.00	159.70	0	Spot (Block13, Row6, Column8)	630.08	588.00	135.96	0.03	0.22	402.00	420.18	402.00	60.26	0.02	0.14	98.00	70.00	0.00	186.00	228.08	441684.00	3.48	482.04	482.00
13	1	7	4708.00	18302.00	204.10	0	Spot (Block13, Row7, Column1)	477.94	488.00	46.69	0.01	0.10	407.00	416.63	407.00	50.44	0.01	0.12	69.00	18.00	0.00	81.00	70.94	563966.00	1.22	435.90	418.00
13	2	7	5012.00	18339.00	171.20	0	Spot (Block13, Row7, Column2)	510.95	490.00	91.68	0.02	0.18	403.00	411.73	403.00	47.20	0.01	0.11	81.00	37.00	0.00	87.00	107.95	418983.00	2.10	472.45	463.00
13	3	7	5287.00	18317.00	181.75	0	Spot (Block13, Row7, Column3)	472.91	483.00	64.42	0.01	0.14	399.00	413.08	399.00	52.18	0.02	0.13	59.00	25.00	0.00	84.00	73.91	438860.00	1.15	443.26	413.50
13	4	7	5607.00	18286.00	210.75	0	Spot (Block13, Row7, Column4)	477.58	486.00	86.96	0.01	0.18	398.00	408.29	398.00	45.02	0.01	0.11	61.00	46.00	0.00	88.00	79.58	604145.00	1.54	423.35	407.00
13	5	7	5904.00	18322.00	189.70	0	Spot (Block13, Row7, Column5)	466.38	484.00	59.45	0.02	0.13	400.00	411.08	400.00	50.33	0.01	0.12	57.00	27.00	0.00	84.00	66.38	471980.00	1.10	445.02	420.50
13	6	7	6216.00	18305.00	235.40	0	Spot (Block13, Row7, Column6)	475.23	486.00	64.52	0.01	0.14	399.00	410.63	399.00	50.63	0.01	0.12	61.00	31.00	0.00	87.00	76.23	757522.00	1.28	415.27	405.00
13	7	7	6492.00	18301.00	118.95	0	Spot (Block13, Row7, Column7)	571.08	577.50	104.99	0.00	0.18	403.00	419.01	403.00	50.84	0.02	0.12	91.00	61.00	0.00	174.50	168.08	215870.00	2.99	456.64	429.00
13	8	7	6804.00	18309.00	131.35	0	Spot (Block13, Row7, Column8)	879.93	871.00	207.36	0.00	0.24	404.00	422.63	404.00	56.26	0.02	0.13	100.00	99.00	0.00	467.00	475.93	410046.00	8.13	581.06	575.00
13	1	8	4697.00	18610.00	137.50	0	Spot (Block13, Row8, Column1)	23470.79	17913.00	18110.77	0.12	0.77	409.00	432.82	409.00	118.44	0.02	0.27	100.00	100.00	7.98	17504.00	23061.79	12063984.00	194.51	5179.37	2617.00
13	2	8	5010.00	18628.00	201.85	0	Spot (Block13, Row8, Column2)	501.25	496.00	63.36	0.00	0.13	406.00	421.22	406.00	49.71	0.02	0.12	81.00	35.00	0.00	90.00	95.25	580451.00	1.61	446.41	434.00
13	3	8	5295.00	18614.00	147.85	0	Spot (Block13, Row8, Column3)	702.06	676.00	176.40	0.02	0.25	406.00	423.81	406.00	51.07	0.02	0.12	99.00	93.00	0.00	270.00	296.06	416324.00	5.45	496.35	498.50
13	4	8	5607.00	18611.00	147.00	0	Spot (Block13, Row8, Column4)	538.74	515.00	70.81	0.02	0.13	405.00	421.22	405.00	46.25	0.02	0.11	93.00	68.00	0.00	110.00	133.74	320009.00	2.54	468.04	471.00
13	5	8	5870.00	18630.00	149.65	0	Spot (Block13, Row8, Column5)	505.99	496.00	61.59	0.01	0.12	403.00	417.72	403.00	44.23	0.02	0.11	84.00	58.00	0.00	93.00	102.99	306628.00	2.00	438.62	417.00
13	6	8	6204.00	18618.00	170.30	0	Spot (Block13, Row8, Column6)	545.26	509.00	92.92	0.03	0.17	403.00	417.62	403.00	45.01	0.02	0.11	89.00	64.00	0.00	106.00	142.26	440024.00	2.84	466.67	483.00
13	7	8	6491.00	18598.00	170.10	0	Spot (Block13, Row8, Column7)	775.96	611.00	1236.67	0.10	1.59	406.00	427.14	406.00	54.33	0.02	0.13	94.00	73.00	0.00	205.00	369.96	624649.00	6.42	515.55	502.00
13	8	8	6810.00	18611.00	118.85	0	Spot (Block13, Row8, Column8)	1174.96	1166.50	251.60	0.00	0.21	412.00	437.98	412.00	62.94	0.03	0.14	100.00	100.00	0.00	754.50	762.96	437085.00	11.71	673.35	617.00
14	1	1	9203.00	16508.00	152.40	0	Spot (Block14, Row1, Column1)	13688.15	12309.50	7481.11	0.05	0.55	70.00	73.35	70.00	29.46	0.02	0.40	100.00	100.00	0.00	12239.50	13618.15	8733040.00	462.19	2500.45	1907.00
14	2	1	9504.00	16512.00	99.90	0	Spot (Block14, Row1, Column2)	86.58	88.00	8.73	0.01	0.10	67.00	69.22	67.00	21.32	0.01	0.31	42.00	1.00	0.00	21.00	19.58	21992.00	0.81	75.53	74.00
14	3	1	9774.00	16572.00	187.00	0	Spot (Block14, Row1, Column3)	71.35	72.00	8.16	0.00	0.11	64.00	63.44	64.00	11.63	0.00	0.18	31.00	1.00	0.00	8.00	7.35	70489.00	0.68	66.81	67.00
14	4	1	10125.00	16475.00	161.10	0	Spot (Block14, Row1, Column4)	77.98	78.00	7.40	0.00	0.09	66.00	65.52	66.00	11.87	0.00	0.18	52.00	6.00	0.00	12.00	11.98	55993.00	1.05	70.40	70.00
14	5	1	10362.00	16546.00	126.40	0	Spot (Block14, Row1, Column5)	80.02	79.00	8.92	0.01	0.11	65.00	64.22	65.00	12.02	0.01	0.19	60.00	15.00	0.00	14.00	15.02	34010.00	1.31	74.03	74.00
14	6	1	10710.00	16508.00	147.00	-50	Spot (Block14, Row1, Column6)	68.06	68.00	9.08	0.00	0.13	64.00	63.17	64.00	11.51	0.01	0.18	24.00	0.00	0.00	4.00	4.06	40153.00	0.42	72.36	75.00
14	7	1	11007.00	16505.00	150.40	0	Spot (Block14, Row1, Column7)	89.43	89.00	8.55	0.00	0.10	65.00	63.94	65.00	12.08	0.01	0.19	93.00	48.00	0.00	24.00	24.43	55716.00	2.11	75.84	75.00
14	8	1	11317.00	16495.00	183.70	0	Spot (Block14, Row1, Column8)	84.14	84.00	11.43	0.00	0.14	63.00	61.47	63.00	11.17	0.01	0.18	81.00	45.00	0.00	21.00	21.14	79592.00	2.03	69.41	70.00
14	1	2	9208.00	16809.00	147.00	-50	Spot (Block14, Row2, Column1)	69.40	70.00	12.78	0.00	0.18	67.00	69.12	67.00	22.28	0.01	0.32	6.00	0.00	0.00	3.00	2.40	40739.00	0.01	63.84	64.50
14	2	2	9509.00	16809.00	147.00	-50	Spot (Block14, Row2, Column2)	70.58	70.00	8.85	0.00	0.13	65.00	64.96	65.00	12.27	0.00	0.19	23.00	1.00	0.00	5.00	5.58	41500.00	0.46	72.83	72.00
14	3	2	9809.00	16809.00	147.00	-50	Spot (Block14, Row2, Column3)	66.53	69.00	9.92	0.02	0.15	65.00	64.99	65.00	11.89	0.00	0.18	11.00	0.00	0.00	4.00	1.53	39121.00	0.13	66.42	67.00
14	4	2	10109.00	16809.00	147.00	-50	Spot (Block14, Row2, Column4)	94.61	69.00	316.49	0.14	3.35	66.00	66.14	66.00	11.60	0.00	0.18	24.00	9.00	0.00	3.00	28.61	55539.00	2.46	174.23	75.00
14	5	2	10441.00	16801.00	183.55	0	Spot (Block14, Row2, Column5)	72.02	73.00	6.68	0.01	0.09	64.00	63.08	64.00	12.35	0.01	0.20	28.00	0.00	0.00	9.00	8.02	68129.00	0.72	68.17	69.00
14	6	2	10710.00	16808.00	147.00	-50	Spot (Block14, Row2, Column6)	61.12	62.00	8.97	0.01	0.15	64.00	62.95	64.00	12.47	0.01	0.20	3.00	0.00	0.00	-2.00	-2.88	35999.00	-0.15	57.03	58.50
14	7	2	11010.00	16808.00	147.00	-50	Spot (Block14, Row2, Column7)	69.04	69.00	12.06	0.00	0.17	64.00	62.66	64.00	12.45	0.01	0.20	32.00	4.00	0.00	5.00	5.04	40732.00	0.51	67.06	69.00
14	8	2	11351.00	16732.00	222.05	0	Spot (Block14, Row2, Column8)	63.58	65.00	9.73	0.01	0.15	61.00	60.16	61.00	12.35	0.01	0.21	15.00	0.00	0.00	4.00	2.58	89773.00	0.28	58.21	59.00
14	1	3	9195.00	17096.00	177.45	0	Spot (Block14, Row3, Column1)	89.59	91.00	13.62	0.01	0.15	66.00	66.24	66.00	11.86	0.00	0.18	84.00	54.00	0.00	25.00	23.59	78483.00	1.97	74.12	73.00
14	2	3	9509.00	17109.00	147.00	-50	Spot (Block14, Row3, Column2)	65.24	66.00	10.62	0.01	0.16	66.00	64.90	66.00	10.78	0.01	0.17	14.00	1.00	0.00	0.00	-0.76	38362.00	0.03	68.02	70.00
14	3	3	9792.00	17115.00	121.15	0	Spot (Block14, Row3, Column3)	84.43	84.00	7.88	0.00	0.09	64.00	63.27	64.00	11.35	0.01	0.18	88.00	38.00	0.00	20.00	20.43	32845.00	1.86	78.45	78.00
14	4	3	10109.00	17109.00	147.00	-50	Spot (Block14, Row3, Column4)	69.16	68.00	9.62	0.01	0.14	65.00	64.30	65.00	12.66	0.00	0.20	20.00	2.00	0.00	3.00	4.16	40669.00	0.38	67.47	65.00
14	5	3	10410.00	17108.00	147.00	-50	Spot (Block14, Row3, Column5)	66.43	68.00	15.42	0.01	0.23	66.00	64.89	66.00	11.46	0.01	0.18	24.00	7.00	0.00	2.00	0.43	39126.00	0.13	63.55	59.00
14	6	3	10710.00	17108.00	147.00	-50	Spot (Block14, Row3, Column6)	64.66	63.00	12.26	0.01	0.19	63.00	61.87	63.00	11.23	0.01	0.18	17.00	2.00	0.00	0.00	1.66	38018.00	0.25	65.79	68.00
14	7	3	10988.00	17135.00	204.20	0	Spot (Block14, Row3, Column7)	71.59	71.00	11.73	0.00	0.16	63.00	61.47	63.00	12.16	0.01	0.20	37.00	10.00	0.00	8.00	8.59	84759.00	0.83	63.10	66.00
14	8	3	11310.00	17108.00	147.00	-50	Spot (Block14, Row3, Column8)	67.53	68.00	9.04	0.00	0.13	62.00	60.94	62.00	12.33	0.01	0.20	24.00	0.00	0.00	6.00	5.53	39910.00	0.53	62.38	64.50
14	1	4	9256.00	17351.00	178.65	0	Spot (Block14, Row4, Column1)	77.93	78.00	9.02	0.00	0.12	67.00	66.75	67.00	12.73	0.00	0.19	44.00	4.00	0.00	11.00	10.93	69669.00	0.88	70.87	70.00
14	2	4	9509.00	17409.00	147.00	-50	Spot (Block14, Row4, Column2)	54.24	55.00	10.47	0.01	0.19	64.00	63.45	64.00	11.47	0.00	0.18	0.00	0.00	0.00	-9.00	-9.76	31895.00	-0.80	62.53	64.00
14	3	4	9810.00	17408.00	162.65	0	Spot (Block14, Row4, Column3)	104.27	106.00	12.00	0.01	0.12	62.00	61.78	62.00	11.64	0.00	0.19	99.00	92.00	0.00	44.00	42.27	76324.00	3.65	79.71	79.00
14	4	4	10109.00	17409.00	147.00	-50	Spot (Block14, Row4, Column4)	61.66	63.00	10.33	0.01	0.17	62.00	60.81	62.00	11.10	0.01	0.18	11.00	0.00	0.00	1.00	-0.34	36258.00	0.08	66.16	69.00
14	5	4	10410.00	17408.00	147.00	-50	Spot (Block14, Row4, Column5)	64.92	66.00	9.08	0.01	0.14	62.00	61.16	62.00	11.31	0.01	0.18	18.00	0.00	0.00	4.00	2.92	38171.00	0.33	62.64	63.00
14	6	4	10710.00	17408.00	147.00	-50	Spot (Block14, Row4, Column6)	63.25	63.00	12.34	0.00	0.20	63.00	61.74	63.00	25.31	0.01	0.41	2.00	0.00	0.00	0.00	0.25	37189.00	0.06	62.35	65.00
14	7	4	11005.00	17371.00	127.00	0	Spot (Block14, Row4, Column7)	77.25	78.00	10.20	0.00	0.13	63.00	61.68	63.00	26.44	0.01	0.43	9.00	0.00	0.00	15.00	14.25	32986.00	0.59	71.52	73.00
14	8	4	11297.00	17417.00	160.65	0	Spot (Block14, Row4, Column8)	163.65	174.00	45.01	0.03	0.28	63.00	61.47	63.00	12.38	0.01	0.20	100.00	98.00	0.00	111.00	100.65	117173.00	8.25	91.88	92.00
14	1	5	9209.00	17709.00	147.00	-50	Spot (Block14, Row5, Column1)	69.82	71.00	8.49	0.01	0.12	69.00	68.73	69.00	12.60	0.00	0.18	6.00	0.00	0.00	2.00	0.82	41052.00	0.09	65.70	67.00
14	2	5	9554.00	17783.00	241.30	0	Spot (Block14, Row5, Column2)	71.42	71.00	11.35	0.00	0.16	63.00	62.49	63.00	11.87	0.00	0.19	35.00	9.00	0.00	8.00	8.42	119985.00	0.75	59.93	60.00
14	3	5	9809.00	17709.00	147.00	-50	Spot (Block14, Row5, Column3)	63.98	67.00	13.87	0.02	0.22	62.00	61.16	62.00	12.07	0.01	0.20	25.00	1.00	0.00	5.00	1.98	37683.00	0.23	61.92	64.00
14	4	5	10109.00	17709.00	147.00	-50	Spot (Block14, Row5, Column4)	65.87	67.00	7.64	0.01	0.12	61.00	60.47	61.00	11.46	0.00	0.19	17.00	0.00	0.00	6.00	4.87	38664.00	0.47	65.28	65.00
14	5	5	10407.00	17714.00	171.85	0	Spot (Block14, Row5, Column5)	110.61	108.00	20.22	0.01	0.18	60.00	59.29	60.00	11.97	0.01	0.20	100.00	93.00	0.00	48.00	50.61	91367.00	4.29	76.04	77.00
14	6	5	10710.00	17708.00	147.00	-50	Spot (Block14, Row5, Column6)	64.81	67.00	10.86	0.01	0.17	60.00	59.17	60.00	25.94	0.01	0.44	1.00	0.00	0.00	7.00	4.81	38043.00	0.22	57.38	60.00
14	7	5	11010.00	17708.00	147.00	-50	Spot (Block14, Row5, Column7)	63.59	63.00	11.90	0.00	0.19	61.00	60.71	61.00	25.76	0.00	0.42	1.00	0.00	0.00	2.00	2.59	37518.00	0.11	56.69	55.00
14	8	5	11311.00	17708.00	147.00	-50	Spot (Block14, Row5, Column8)	65.34	68.00	12.06	0.02	0.18	61.00	59.59	61.00	12.45	0.01	0.21	28.00	0.00	0.00	7.00	4.34	38548.00	0.46	64.27	66.00
14	1	6	9209.00	18009.00	147.00	-50	Spot (Block14, Row6, Column1)	70.14	71.00	7.35	0.01	0.10	70.00	69.41	70.00	11.52	0.00	0.17	5.00	0.00	0.00	1.00	0.14	41241.00	0.06	64.81	66.00
14	2	6	9509.00	18009.00	147.00	-50	Spot (Block14, Row6, Column2)	71.46	71.00	12.75	0.00	0.18	66.00	64.76	66.00	12.54	0.01	0.19	30.00	5.00	0.00	5.00	5.46	42088.00	0.53	67.24	68.00
14	3	6	9797.00	17997.00	211.25	0	Spot (Block14, Row6, Column3)	76.90	77.00	13.24	0.00	0.17	62.00	60.41	62.00	11.94	0.01	0.20	58.00	27.00	0.00	15.00	14.90	98433.00	1.38	62.32	64.00
14	4	6	10110.00	18009.00	147.00	-50	Spot (Block14, Row6, Column4)	69.24	71.00	9.48	0.01	0.14	62.00	60.97	62.00	11.23	0.01	0.18	35.00	2.00	0.00	9.00	7.24	40714.00	0.74	64.10	64.00
14	5	6	10393.00	18015.00	157.40	0	Spot (Block14, Row6, Column5)	112.44	107.00	26.26	0.02	0.23	59.00	58.73	59.00	11.55	0.00	0.20	99.00	93.00	0.00	48.00	53.44	76349.00	4.65	81.64	80.00
14	6	6	10710.00	18008.00	147.00	-50	Spot (Block14, Row6, Column6)	63.02	63.00	7.33	0.00	0.12	60.00	58.99	60.00	12.68	0.01	0.22	8.00	0.00	0.00	3.00	3.02	36992.00	0.32	59.28	61.00
14	7	6	10958.00	17979.00	218.65	0	Spot (Block14, Row6, Column7)	70.97	71.00	10.07	0.00	0.14	61.00	59.62	61.00	12.13	0.01	0.20	39.00	7.00	0.00	10.00	9.97	96879.00	0.94	64.14	64.00
14	8	6	11327.00	18031.00	174.70	0	Spot (Block14, Row6, Column8)	77.53	78.00	9.84	0.00	0.13	60.00	58.86	60.00	11.98	0.01	0.20	72.00	29.00	0.00	18.00	17.53	65749.00	1.56	68.57	69.00
14	1	7	9209.00	18309.00	147.00	-50	Spot (Block14, Row7, Column1)	69.65	70.00	12.87	0.00	0.18	70.00	73.36	70.00	46.18	0.02	0.63	0.00	0.00	0.00	0.00	-0.35	41025.00	-0.08	66.76	70.00
14	2	7	9509.00	18309.00	147.00	-50	Spot (Block14, Row7, Column2)	69.05	68.00	8.70	0.01	0.13	65.00	63.22	65.00	12.46	0.01	0.20	18.00	1.00	0.00	3.00	4.05	40738.00	0.47	68.06	67.00
14	3	7	9809.00	18309.00	147.00	-50	Spot (Block14, Row7, Column3)	50.51	47.00	12.75	0.03	0.25	61.00	59.78	61.00	13.19	0.01	0.22	5.00	0.00	0.00	-14.00	-10.49	29799.00	-0.70	49.15	46.00
14	4	7	10110.00	18309.00	147.00	-50	Spot (Block14, Row7, Column4)	54.93	56.00	11.38	0.01	0.21	62.00	60.82	62.00	12.43	0.01	0.20	5.00	0.00	0.00	-6.00	-7.07	32297.00	-0.47	61.80	63.00
14	5	7	10410.00	18308.00	147.00	-50	Spot (Block14, Row7, Column5)	67.54	69.00	11.92	0.01	0.18	61.00	59.85	61.00	11.70	0.01	0.20	36.00	6.00	0.00	8.00	6.54	39784.00	0.66	59.21	60.00
14	6	7	10710.00	18308.00	147.00	-50	Spot (Block14, Row7, Column6)	63.03	64.00	8.32	0.01	0.13	60.00	58.49	60.00	12.35	0.01	0.21	13.00	0.00	0.00	4.00	3.03	36997.00	0.37	59.79	60.00
14	7	7	11061.00	18329.00	154.95	0	Spot (Block14, Row7, Column7)	69.34	69.00	12.44	0.00	0.18	59.00	58.66	59.00	12.73	0.00	0.22	43.00	12.00	0.00	10.00	10.34	45906.00	0.84	61.52	62.00
14	8	7	11311.00	18295.00	140.90	0	Spot (Block14, Row7, Column8)	90.58	89.00	15.92	0.01	0.18	60.00	58.97	60.00	12.84	0.01	0.22	88.00	57.00	0.00	29.00	30.58	48824.00	2.46	70.68	72.00
14	1	8	9200.00	18616.00	138.35	0	Spot (Block14, Row8, Column1)	26818.84	20914.00	19330.43	0.11	0.72	74.00	80.76	74.00	60.09	0.04	0.74	100.00	100.00	11.22	20840.00	26744.84	13865338.00	444.96	5329.70	3662.50
14	2	8	9509.00	18609.00	147.00	-50	Spot (Block14, Row8, Column2)	67.38	65.00	25.81	0.02	0.38	66.00	68.55	66.00	50.56	0.02	0.74	0.00	0.00	0.00	-1.00	1.38	39955.00	-0.02	61.45	62.00
14	3	8	9812.00	18600.00	207.15	0	Spot (Block14, Row8, Column3)	75.35	75.00	9.11	0.00	0.12	62.00	61.10	62.00	11.82	0.01	0.19	57.00	14.00	0.00	13.00	13.35	92377.00	1.21	66.70	67.00
14	4	8	10110.00	18641.00	238.30	0	Spot (Block14, Row8, Column4)	67.89	68.00	11.26	0.00	0.17	62.00	61.07	62.00	12.24	0.01	0.20	28.00	4.00	0.00	6.00	5.89	110993.00	0.56	59.95	60.00
14	5	8	10410.00	18608.00	147.00	-50	Spot (Block14, Row8, Column5)	57.80	60.00	9.91	0.02	0.17	62.00	60.17	62.00	12.13	0.01	0.20	0.00	0.00	0.00	-2.00	-4.20	34102.00	-0.20	59.37	61.00
14	6	8	10710.00	18608.00	147.00	-50	Spot (Block14, Row8, Column6)	67.01	67.00	8.29	0.00	0.12	61.00	59.44	61.00	11.83	0.01	0.20	27.00	0.00	0.00	6.00	6.01	39399.00	0.64	65.00	66.00
14	7	8	11011.00	18608.00	147.00	-50	Spot (Block14, Row8, Column7)	70.71	70.00	10.80	0.00	0.15	62.00	60.92	62.00	12.45	0.01	0.20	35.00	7.00	0.00	8.00	8.71	41507.00	0.79	66.73	67.00
14	8	8	11312.00	18608.00	119.55	0	Spot (Block14, Row8, Column8)	617.28	577.00	224.65	0.03	0.36	64.00	63.93	64.00	12.50	0.00	0.20	100.00	100.00	0.00	513.00	553.28	235184.00	44.26	190.46	164.00
15	1	1	13704.00	16504.00	153.30	0	Spot (Block15, Row1, Column1)	14806.17	13093.00	8505.77	0.05	0.57	133.00	142.71	133.00	37.74	0.03	0.26	100.00	100.00	0.00	12960.00	14673.17	9609207.00	388.51	2615.79	1798.50
15	2	1	14029.00	16527.00	165.15	0	Spot (Block15, Row1, Column2)	152.60	150.00	23.88	0.01	0.16	125.00	133.70	125.00	31.71	0.03	0.24	45.00	4.00	0.00	25.00	27.60	115058.00	0.60	134.70	130.00
15	3	1	14283.00	16505.00	156.05	0	Spot (Block15, Row1, Column3)	155.47	159.00	28.29	0.01	0.18	121.00	122.46	121.00	16.33	0.01	0.13	67.00	53.00	0.00	38.00	34.47	104321.00	2.02	134.76	130.00
15	4	1	14622.00	16517.00	119.60	0	Spot (Block15, Row1, Column4)	134.33	131.00	26.23	0.01	0.20	112.00	112.21	112.00	14.84	0.00	0.13	66.00	24.00	0.00	19.00	22.33	51045.00	1.49	123.17	124.00
15	5	1	14888.00	16500.00	173.15	0	Spot (Block15, Row1, Column5)	138.15	134.00	20.08	0.01	0.15	106.00	107.23	106.00	17.37	0.01	0.16	75.00	36.00	0.00	28.00	32.15	115631.00	1.78	116.06	117.00
15	6	1	15204.00	16502.00	147.00	-50	Spot (Block15, Row1, Column6)	123.34	119.00	19.40	0.02	0.16	107.00	106.41	107.00	13.57	0.00	0.13	44.00	16.00	0.00	12.00	16.34	72650.00	1.25	111.96	107.50
15	7	1	15509.00	16509.00	119.65	0	Spot (Block15, Row1, Column7)	171.48	178.00	36.02	0.02	0.21	105.00	104.28	105.00	12.96	0.00	0.12	97.00	85.00	0.00	73.00	66.48	64477.00	5.18	126.52	125.00
15	8	1	15834.00	16500.00	248.50	0	Spot (Block15, Row1, Column8)	116.64	115.00	17.76	0.01	0.15	98.00	97.88	98.00	12.10	0.00	0.12	60.00	33.00	0.00	17.00	18.64	207613.00	1.55	98.07	99.00
15	1	2	13702.00	16804.00	147.00	-50	Spot (Block15, Row2, Column1)	152.83	149.00	21.49	0.01	0.14	132.00	138.67	132.00	28.94	0.02	0.21	35.00	5.00	0.00	17.00	20.83	90014.00	0.49	141.97	134.00
15	2	2	13970.00	16798.00	170.20	0	Spot (Block15, Row2, Column2)	151.46	147.00	20.59	0.01	0.14	121.00	122.42	121.00	19.64	0.01	0.16	61.00	33.00	0.00	26.00	30.46	121927.00	1.48	138.76	132.00
15	3	2	14316.00	16781.00	236.20	0	Spot (Block15, Row2, Column3)	123.98	123.00	12.82	0.00	0.10	113.00	114.68	113.00	15.97	0.01	0.14	31.00	6.00	0.00	10.00	10.98	198984.00	0.58	115.06	116.00
15	4	2	14603.00	16803.00	147.00	-50	Spot (Block15, Row2, Column4)	120.97	121.00	9.24	0.00	0.08	108.00	108.81	108.00	14.71	0.00	0.14	43.00	3.00	0.00	13.00	12.97	71010.00	0.83	121.65	121.00
15	5	2	14864.00	16826.00	175.45	0	Spot (Block15, Row2, Column5)	111.34	112.00	11.18	0.00	0.10	98.00	99.50	98.00	15.14	0.01	0.15	44.00	4.00	0.00	14.00	13.34	95531.00	0.78	103.14	104.00
15	6	2	15204.00	16802.00	147.00	-50	Spot (Block15, Row2, Column6)	96.99	96.00	10.34	0.00	0.11	94.00	94.31	94.00	13.67	0.00	0.14	17.00	0.00	0.00	2.00	2.99	57126.00	0.20	99.65	99.00
15	7	2	15504.00	16802.00	147.00	-50	Spot (Block15, Row2, Column7)	109.91	105.00	18.86	0.02	0.17	96.00	96.34	96.00	14.01	0.00	0.15	31.00	13.00	0.00	9.00	13.91	64627.00	0.97	106.49	102.00
15	8	2	15804.00	16802.00	147.00	-50	Spot (Block15, Row2, Column8)	99.91	99.00	10.96	0.00	0.11	91.00	91.54	91.00	11.91	0.00	0.13	38.00	11.00	0.00	8.00	8.91	58746.00	0.70	97.41	98.00
15	1	3	13681.00	17084.00	140.75	0	Spot (Block15, Row3, Column1)	167.87	172.00	20.87	0.01	0.12	126.00	129.69	126.00	18.90	0.01	0.15	81.00	62.00	0.00	46.00	41.87	89812.00	2.02	153.41	152.00
15	2	3	14000.00	17111.00	135.60	0	Spot (Block15, Row3, Column2)	148.76	146.50	29.10	0.01	0.20	115.00	116.61	115.00	18.49	0.01	0.16	60.00	48.00	0.00	31.50	33.76	74082.00	1.74	129.58	124.50
15	3	3	14311.00	17083.00	161.75	0	Spot (Block15, Row3, Column3)	138.52	129.00	25.21	0.03	0.18	110.00	110.60	110.00	16.98	0.00	0.15	57.00	31.00	0.00	19.00	28.52	100150.00	1.64	120.92	118.00
15	4	3	14614.00	17062.00	199.80	0	Spot (Block15, Row3, Column4)	124.10	124.00	11.52	0.00	0.09	108.00	108.79	108.00	14.36	0.00	0.13	54.00	12.00	0.00	16.00	16.10	141228.00	1.07	113.76	112.00
15	5	3	14903.00	17128.00	202.25	0	Spot (Block15, Row3, Column5)	120.59	119.00	14.78	0.01	0.12	102.00	101.96	102.00	12.90	0.00	0.13	64.00	19.00	0.00	17.00	18.59	139519.00	1.44	112.11	113.00
15	6	3	15204.00	17102.00	147.00	-50	Spot (Block15, Row3, Column6)	96.89	97.00	10.17	0.00	0.10	89.00	89.76	89.00	14.32	0.00	0.16	25.00	2.00	0.00	8.00	7.89	57066.00	0.50	91.91	92.00
15	7	3	15504.00	17102.00	147.00	-50	Spot (Block15, Row3, Column7)	87.78	87.00	9.05	0.00	0.10	85.00	84.82	85.00	12.15	0.00	0.14	15.00	1.00	0.00	2.00	2.78	51617.00	0.24	89.11	89.00
15	8	3	15773.00	17086.00	146.85	0	Spot (Block15, Row3, Column8)	96.65	97.00	6.80	0.00	0.07	85.00	85.18	85.00	12.05	0.00	0.14	46.00	1.00	0.00	12.00	11.65	56540.00	0.95	90.11	90.00
15	1	4	13703.00	17404.00	147.00	-50	Spot (Block15, Row4, Column1)	133.87	131.00	16.04	0.01	0.12	118.00	119.12	118.00	16.15	0.00	0.14	39.00	17.00	0.00	13.00	15.87	79115.00	0.91	129.06	123.00
15	2	4	14003.00	17403.00	147.00	-50	Spot (Block15, Row4, Column2)	115.32	114.00	9.09	0.01	0.08	110.00	110.53	110.00	15.33	0.00	0.14	15.00	0.00	0.00	4.00	5.32	67811.00	0.31	117.91	116.00
15	3	4	14316.00	17393.00	154.75	0	Spot (Block15, Row4, Column3)	147.67	138.00	25.88	0.03	0.18	104.00	105.01	104.00	14.82	0.00	0.14	91.00	56.00	0.00	34.00	43.67	97165.00	2.88	122.08	121.00
15	4	4	14603.00	17403.00	147.00	-50	Spot (Block15, Row4, Column4)	97.75	97.00	9.64	0.00	0.10	102.00	101.82	102.00	11.85	0.00	0.12	4.00	0.00	0.00	-5.00	-4.25	57380.00	-0.34	96.32	96.00
15	5	4	14904.00	17403.00	147.00	-50	Spot (Block15, Row4, Column5)	111.17	111.00	13.02	0.00	0.12	100.00	99.30	100.00	12.23	0.00	0.12	42.00	12.00	0.00	11.00	11.17	65701.00	0.97	104.26	104.50
15	6	4	15190.00	17412.00	225.75	0	Spot (Block15, Row4, Column6)	113.31	110.00	18.74	0.01	0.17	93.00	92.62	93.00	13.58	0.00	0.15	60.00	25.00	0.00	17.00	20.31	165429.00	1.52	98.18	98.50
15	7	4	15482.00	17409.00	187.35	0	Spot (Block15, Row4, Column7)	118.07	113.00	20.31	0.02	0.17	87.00	87.33	87.00	12.93	0.00	0.15	87.00	51.00	0.00	26.00	31.07	116774.00	2.38	103.32	103.00
15	8	4	15802.00	17418.00	155.10	0	Spot (Block15, Row4, Column8)	187.69	191.00	26.45	0.01	0.14	87.00	86.88	87.00	12.52	0.00	0.14	100.00	99.00	0.00	104.00	100.69	124065.00	8.05	117.34	113.00
15	1	5	13703.00	17704.00	147.00	-50	Spot (Block15, Row5, Column1)	133.92	123.00	30.11	0.04	0.22	114.00	114.41	114.00	15.46	0.00	0.14	39.00	29.00	0.00	9.00	19.92	79145.00	1.26	104.04	106.00
15	2	5	14003.00	17703.00	147.00	-50	Spot (Block15, Row5, Column2)	115.90	116.00	11.29	0.00	0.10	107.00	106.99	107.00	12.69	0.00	0.12	37.00	9.00	0.00	9.00	8.90	68033.00	0.70	107.49	106.50
15	3	5	14311.00	17656.00	238.15	0	Spot (Block15, Row5, Column3)	110.89	111.00	11.73	0.00	0.11	101.00	101.06	101.00	12.35	0.00	0.12	40.00	10.00	0.00	10.00	9.89	181643.00	0.80	103.87	106.00
15	4	5	14603.00	17703.00	147.00	-50	Spot (Block15, Row5, Column4)	103.81	102.00	16.37	0.01	0.16	97.00	96.76	97.00	12.44	0.00	0.13	35.00	16.00	0.00	5.00	6.81	61042.00	0.57	102.13	99.00
15	5	5	14907.00	17703.00	146.95	0	Spot (Block15, Row5, Column5)	286.45	267.00	116.56	0.03	0.41	94.00	94.24	94.00	12.22	0.00	0.13	100.00	99.00	0.00	173.00	192.45	169290.00	15.73	146.40	130.00
15	6	5	15204.00	17702.00	147.00	-50	Spot (Block15, Row5, Column6)	96.78	96.00	9.47	0.00	0.10	91.00	91.15	91.00	12.14	0.00	0.13	23.00	2.00	0.00	5.00	5.78	56905.00	0.46	104.01	106.00
15	7	5	15504.00	17702.00	147.00	-50	Spot (Block15, Row5, Column7)	96.75	98.00	12.85	0.01	0.13	89.00	89.40	89.00	12.19	0.00	0.14	39.00	10.00	0.00	9.00	7.75	56887.00	0.60	88.30	90.00
15	8	5	15805.00	17706.00	161.00	0	Spot (Block15, Row5, Column8)	115.78	116.00	10.96	0.00	0.09	86.00	85.99	86.00	12.71	0.00	0.15	92.00	69.00	0.00	30.00	29.78	82669.00	2.34	97.44	97.00
15	1	6	13703.00	18004.00	147.00	-50	Spot (Block15, Row6, Column1)	121.56	120.00	12.27	0.01	0.10	115.00	116.23	115.00	18.25	0.00	0.16	15.00	2.00	0.00	5.00	6.56	71841.00	0.29	125.94	120.00
15	2	6	14003.00	18003.00	147.00	-50	Spot (Block15, Row6, Column2)	108.37	108.00	11.84	0.00	0.11	106.00	106.80	106.00	12.25	0.00	0.11	21.00	3.00	0.00	2.00	2.37	63503.00	0.13	109.81	110.00
15	3	6	14281.00	17994.00	190.90	0	Spot (Block15, Row6, Column3)	141.20	131.00	27.34	0.03	0.19	101.00	100.60	101.00	12.65	0.00	0.13	87.00	57.00	0.00	30.00	40.20	144870.00	3.21	112.43	111.50
15	4	6	14620.00	18015.00	133.05	0	Spot (Block15, Row6, Column4)	116.11	114.00	12.73	0.01	0.11	94.00	94.60	94.00	12.44	0.00	0.13	77.00	34.00	0.00	20.00	22.11	55848.00	1.73	111.13	109.00
15	5	6	14906.00	18008.00	154.75	0	Spot (Block15, Row6, Column5)	240.57	220.50	65.48	0.04	0.27	92.00	92.57	92.00	11.26	0.00	0.12	99.00	98.00	0.00	128.50	148.57	158777.00	13.15	129.86	118.00
15	6	6	15217.00	18006.00	186.60	0	Spot (Block15, Row6, Column6)	103.34	103.00	11.78	0.00	0.11	92.00	91.80	92.00	11.46	0.00	0.12	46.00	11.00	0.00	11.00	11.34	101687.00	1.01	96.32	96.00
15	7	6	15546.00	17981.00	221.55	0	Spot (Block15, Row6, Column7)	106.68	106.00	10.99	0.00	0.10	91.00	90.75	91.00	11.04	0.00	0.12	64.00	24.00	0.00	15.00	15.68	149774.00	1.44	97.03	98.00
15	8	6	15792.00	18019.00	143.25	0	Spot (Block15, Row6, Column8)	105.24	105.00	11.46	0.00	0.11	87.00	86.59	87.00	11.20	0.00	0.13	68.00	38.00	0.00	18.00	18.24	58828.00	1.66	95.17	94.00
15	1	7	13703.00	18304.00	147.00	-50	Spot (Block15, Row7, Column1)	128.55	127.00	19.84	0.01	0.15	122.00	127.89	122.00	35.62	0.02	0.28	4.00	0.00	0.00	5.00	6.55	75976.00	0.02	126.65	126.00
15	2	7	14003.00	18303.00	147.00	-50	Spot (Block15, Row7, Column2)	111.60	111.00	11.26	0.00	0.10	107.00	108.28	107.00	16.08	0.01	0.15	16.00	0.00	0.00	4.00	4.60	65398.00	0.21	108.75	109.00
15	3	7	14303.00	18303.00	147.00	-50	Spot (Block15, Row7, Column3)	102.80	103.00	11.90	0.00	0.12	103.00	102.35	103.00	12.74	0.00	0.12	16.00	0.00	0.00	0.00	-0.20	60345.00	0.04	103.75	104.00
15	4	7	14604.00	18303.00	147.00	-50	Spot (Block15, Row7, Column4)	102.59	102.00	10.71	0.00	0.10	98.00	97.99	98.00	13.30	0.00	0.14	20.00	2.00	0.00	4.00	4.59	60426.00	0.35	100.48	101.00
15	5	7	14889.00	18346.00	163.70	0	Spot (Block15, Row7, Column5)	107.59	108.00	9.69	0.00	0.09	96.00	96.93	96.00	12.66	0.00	0.13	47.00	6.00	0.00	12.00	11.59	80046.00	0.84	98.74	98.00
15	6	7	15204.00	18302.00	147.00	-50	Spot (Block15, Row7, Column6)	105.09	106.00	10.13	0.00	0.10	94.00	94.80	94.00	11.61	0.00	0.12	51.00	8.00	0.00	12.00	11.09	61688.00	0.89	96.93	99.00
15	7	7	15520.00	18285.00	104.80	0	Spot (Block15, Row7, Column7)	115.66	117.00	12.08	0.01	0.10	93.00	93.60	93.00	11.11	0.00	0.12	81.00	56.00	0.00	24.00	22.66	33078.00	1.99	102.21	101.50
15	8	7	15805.00	18319.00	110.70	0	Spot (Block15, Row7, Column8)	120.71	119.00	13.82	0.01	0.11	88.00	88.34	88.00	12.53	0.00	0.14	96.00	64.00	0.00	31.00	32.71	38507.00	2.58	107.09	108.00
15	1	8	13699.00	18609.00	143.30	0	Spot (Block15, Row8, Column1)	18634.41	15305.00	14857.06	0.09	0.80	165.00	162.54	165.00	48.30	0.01	0.30	100.00	100.00	4.63	15140.00	18469.41	10453903.00	382.44	2899.13	1917.50
15	2	8	14041.00	18604.00	136.70	0	Spot (Block15, Row8, Column2)	162.40	150.00	82.60	0.03	0.51	120.00	125.34	120.00	36.54	0.02	0.29	47.00	2.00	0.00	30.00	42.40	82336.00	1.01	138.78	133.00
15	3	8	14303.00	18603.00	189.10	0	Spot (Block15, Row8, Column3)	128.18	126.00	14.71	0.01	0.11	111.00	112.55	111.00	15.67	0.01	0.14	49.00	17.00	0.00	15.00	17.18	129335.00	1.00	117.36	117.00
15	4	8	14612.00	18619.00	171.35	0	Spot (Block15, Row8, Column4)	123.92	123.00	11.30	0.00	0.09	105.00	105.17	105.00	12.55	0.00	0.12	69.00	26.00	0.00	18.00	18.92	102114.00	1.50	114.70	116.00
15	5	8	14904.00	18603.00	147.00	-50	Spot (Block15, Row8, Column5)	107.90	105.00	15.19	0.01	0.14	100.00	100.04	100.00	12.51	0.00	0.13	28.00	8.00	0.00	5.00	7.90	63662.00	0.63	103.94	103.00
15	6	8	15213.00	18607.00	157.80	0	Spot (Block15, Row8, Column6)	126.77	122.00	19.81	0.02	0.16	100.00	100.02	100.00	12.69	0.00	0.13	74.00	43.00	0.00	22.00	26.77	87472.00	2.11	109.35	107.00
15	7	8	15504.00	18602.00	147.00	-50	Spot (Block15, Row8, Column7)	103.25	102.00	13.04	0.01	0.13	97.00	97.89	97.00	12.23	0.00	0.12	28.00	10.00	0.00	5.00	6.25	60712.00	0.44	101.59	102.00
15	8	8	15816.00	18606.00	124.60	0	Spot (Block15, Row8, Column8)	516.77	474.00	175.03	0.04	0.34	93.00	93.20	93.00	14.15	0.00	0.15	100.00	100.00	0.00	381.00	423.77	213425.00	29.93	204.09	184.50
16	1	1	18207.00	16499.00	153.70	0	Spot (Block16, Row1, Column1)	9284.56	8449.50	4785.10	0.04	0.52	268.00	266.16	268.00	42.60	0.00	0.16	100.00	100.00	0.00	8181.50	9016.56	5997827.00	211.68	2289.04	1517.50
16	2	1	18505.00	16513.00	165.95	0	Spot (Block16, Row1, Column2)	335.62	314.00	47.16	0.03	0.14	263.00	261.79	263.00	35.54	0.00	0.14	75.00	39.00	0.00	51.00	72.62	257084.00	2.08	285.17	288.00
16	3	1	18793.00	16513.00	197.75	0	Spot (Block16, Row1, Column3)	287.26	288.00	23.86	0.00	0.08	255.00	253.78	255.00	28.22	0.00	0.11	60.00	5.00	0.00	33.00	32.26	318862.00	1.19	272.28	273.50
16	4	1	19099.00	16508.00	199.90	0	Spot (Block16, Row1, Column4)	328.51	309.00	56.07	0.03	0.17	242.00	248.35	242.00	27.28	0.01	0.11	94.00	71.00	0.00	67.00	86.51	370226.00	2.94	275.89	284.00
16	5	1	19407.00	16499.00	181.25	0	Spot (Block16, Row1, Column5)	382.09	376.00	79.68	0.01	0.21	262.00	258.62	262.00	28.23	0.01	0.11	93.00	67.00	0.00	114.00	120.09	352288.00	4.37	287.40	289.00
16	6	1	19737.00	16491.00	77.25	0	Spot (Block16, Row1, Column6)	372.90	371.50	63.76	0.00	0.17	278.00	272.39	278.00	25.60	0.01	0.09	83.00	62.00	0.00	93.50	94.90	54444.00	3.93	316.15	305.00
16	7	1	20018.00	16494.00	114.60	0	Spot (Block16, Row1, Column7)	508.71	508.00	92.53	0.00	0.18	279.00	274.80	279.00	24.29	0.01	0.09	100.00	98.00	0.00	229.00	229.71	175504.00	9.63	344.06	319.50
16	8	1	20306.00	16484.00	224.05	0	Spot (Block16, Row1, Column8)	334.00	325.00	32.87	0.01	0.10	289.00	287.03	289.00	25.18	0.00	0.09	67.00	36.00	0.00	36.00	45.00	480965.00	1.87	300.50	297.00
16	1	2	18191.00	16770.00	149.15	0	Spot (Block16, Row2, Column1)	286.71	291.00	20.35	0.01	0.07	248.00	253.80	248.00	40.32	0.01	0.16	56.00	0.00	0.00	43.00	38.71	174318.00	0.82	264.34	271.00
16	2	2	18540.00	16781.00	189.50	0	Spot (Block16, Row2, Column2)	296.48	289.00	54.49	0.01	0.18	245.00	250.88	245.00	29.88	0.01	0.12	73.00	22.00	0.00	44.00	51.48	299153.00	1.53	269.94	277.00
16	3	2	18807.00	16798.00	204.00	0	Spot (Block16, Row2, Column3)	291.31	291.00	31.86	0.00	0.11	255.00	255.02	255.00	30.30	0.00	0.12	61.00	10.00	0.00	36.00	36.31	343165.00	1.20	267.14	271.00
16	4	2	19110.00	16794.00	232.65	0	Spot (Block16, Row2, Column4)	303.30	300.00	28.89	0.00	0.10	253.00	254.28	253.00	27.61	0.00	0.11	88.00	25.00	0.00	47.00	50.30	473754.00	1.78	268.17	275.00
16	5	2	19414.00	16799.00	157.35	0	Spot (Block16, Row2, Column5)	402.45	382.00	79.20	0.02	0.20	260.00	258.19	260.00	27.05	0.00	0.10	98.00	88.00	0.00	122.00	142.45	273666.00	5.33	310.13	299.00
16	6	2	19700.00	16802.00	211.90	0	Spot (Block16, Row2, Column6)	300.97	302.00	25.06	0.00	0.08	274.00	267.00	274.00	26.88	0.01	0.10	53.00	6.00	0.00	28.00	26.97	385839.00	1.26	279.35	287.00
16	7	2	20011.00	16805.00	173.80	0	Spot (Block16, Row2, Column7)	319.13	309.00	34.42	0.01	0.11	278.00	272.66	278.00	24.22	0.01	0.09	64.00	25.00	0.00	31.00	41.13	270302.00	1.92	285.30	285.00
16	8	2	20322.00	16803.00	97.10	0	Spot (Block16, Row2, Column8)	332.36	323.50	27.64	0.01	0.08	282.00	278.23	282.00	22.45	0.01	0.08	86.00	43.00	0.00	41.50	50.36	79766.00	2.41	303.07	303.00
16	1	3	18198.00	17108.00	154.75	0	Spot (Block16, Row3, Column1)	362.47	374.00	52.68	0.01	0.15	252.00	254.17	252.00	31.10	0.00	0.12	99.00	77.00	0.00	122.00	110.47	239228.00	3.48	300.39	299.00
16	2	3	18507.00	17103.00	208.80	0	Spot (Block16, Row3, Column2)	300.22	294.00	37.55	0.01	0.13	254.00	255.11	254.00	29.74	0.00	0.12	75.00	16.00	0.00	40.00	46.22	373779.00	1.52	276.00	282.00
16	3	3	18816.00	17109.00	173.15	0	Spot (Block16, Row3, Column3)	335.52	324.00	54.29	0.02	0.16	265.00	260.50	265.00	28.51	0.01	0.11	79.00	50.00	0.00	59.00	70.52	280492.00	2.63	288.86	289.00
16	4	3	19103.00	17109.00	166.05	0	Spot (Block16, Row3, Column4)	411.54	390.00	87.82	0.02	0.21	272.00	265.71	272.00	27.01	0.01	0.10	97.00	84.00	0.00	118.00	139.54	315648.00	5.40	304.02	299.00
16	5	3	19407.00	17110.00	188.60	0	Spot (Block16, Row3, Column5)	340.78	320.00	64.08	0.03	0.19	273.00	267.43	273.00	26.66	0.01	0.10	85.00	43.00	0.00	47.00	67.78	340435.00	2.75	295.00	295.50
16	6	3	19702.00	17121.00	200.45	0	Spot (Block16, Row3, Column6)	309.27	305.00	27.07	0.01	0.09	279.00	273.93	279.00	25.40	0.01	0.09	50.00	11.00	0.00	26.00	30.27	352567.00	1.39	290.27	290.00
16	7	3	20005.00	17109.00	228.80	0	Spot (Block16, Row3, Column7)	307.55	301.00	29.06	0.01	0.09	280.00	275.47	280.00	23.46	0.01	0.09	44.00	15.00	0.00	21.00	27.55	459165.00	1.37	290.45	290.00
16	8	3	20313.00	17096.00	181.95	0	Spot (Block16, Row3, Column8)	310.80	304.00	28.42	0.01	0.09	282.00	276.91	282.00	24.30	0.01	0.09	45.00	19.00	0.00	22.00	28.80	288421.00	1.39	284.63	288.00
16	1	4	18213.00	17405.00	155.25	0	Spot (Block16, Row4, Column1)	415.90	395.00	73.25	0.02	0.18	268.00	262.55	268.00	29.74	0.01	0.11	98.00	92.00	0.00	127.00	147.90	274494.00	5.16	315.06	310.00
16	2	4	18530.00	17387.00	199.45	0	Spot (Block16, Row4, Column2)	324.86	310.00	45.00	0.02	0.14	272.00	267.56	272.00	27.62	0.01	0.10	68.00	33.00	0.00	38.00	52.86	367087.00	2.07	287.14	288.00
16	3	4	18805.00	17405.00	147.85	0	Spot (Block16, Row4, Column3)	1002.21	938.00	417.50	0.03	0.42	267.00	262.87	267.00	27.44	0.01	0.10	100.00	100.00	0.00	671.00	735.21	594312.00	26.95	443.36	380.00
16	4	4	19104.00	17405.00	221.35	0	Spot (Block16, Row4, Column4)	313.38	309.00	31.98	0.01	0.10	271.00	265.03	271.00	28.55	0.01	0.11	67.00	21.00	0.00	38.00	42.38	439984.00	1.69	280.36	285.00
16	5	4	19402.00	17405.00	252.85	0	Spot (Block16, Row4, Column5)	293.00	295.00	29.48	0.00	0.10	278.00	271.89	278.00	29.38	0.01	0.11	24.00	4.00	0.00	17.00	15.00	543813.00	0.72	271.22	278.00
16	6	4	19711.00	17412.00	182.80	0	Spot (Block16, Row4, Column6)	365.12	374.00	41.08	0.01	0.11	287.00	283.20	287.00	23.87	0.01	0.08	91.00	71.00	0.00	87.00	78.12	341753.00	3.43	325.99	311.00
16	7	4	20000.00	17399.00	155.80	0	Spot (Block16, Row4, Column7)	388.72	390.00	60.88	0.00	0.16	286.00	281.82	286.00	24.02	0.01	0.09	94.00	79.00	0.00	104.00	102.72	259278.00	4.45	311.67	306.00
16	8	4	20310.00	17406.00	157.05	0	Spot (Block16, Row4, Column8)	415.15	402.00	54.13	0.01	0.13	282.00	278.32	282.00	25.28	0.01	0.09	97.00	92.00	0.00	120.00	133.15	281886.00	5.41	331.38	317.00
16	1	5	18201.00	17702.00	100.20	0	Spot (Block16, Row5, Column1)	488.69	403.00	347.09	0.08	0.71	276.00	270.60	276.00	29.65	0.01	0.11	97.00	90.00	0.00	127.00	212.69	125594.00	7.35	328.63	308.00
16	2	5	18506.00	17713.00	191.50	0	Spot (Block16, Row5, Column2)	323.59	318.00	32.97	0.01	0.10	280.00	274.88	280.00	23.05	0.01	0.08	77.00	35.00	0.00	38.00	43.59	334589.00	2.11	292.01	296.50
16	3	5	18815.00	17693.00	192.05	0	Spot (Block16, Row5, Column3)	338.86	325.00	46.52	0.02	0.14	277.00	271.68	277.00	26.28	0.01	0.10	76.00	46.00	0.00	48.00	61.86	352757.00	2.56	293.85	294.00
16	4	5	19110.00	17700.00	211.25	0	Spot (Block16, Row5, Column4)	320.35	301.00	48.64	0.03	0.15	271.00	264.88	271.00	30.21	0.01	0.11	49.00	29.00	0.00	30.00	49.35	408762.00	1.84	278.23	285.00
16	5	5	19404.00	17702.00	146.30	0	Spot (Block16, Row5, Column5)	1268.23	1241.00	535.72	0.01	0.42	277.00	269.73	277.00	31.55	0.01	0.12	100.00	100.00	0.00	964.00	991.23	740649.00	31.65	467.34	425.00
16	6	5	19710.00	17687.00	200.10	0	Spot (Block16, Row5, Column6)	339.15	331.00	32.15	0.01	0.09	288.00	283.29	288.00	26.46	0.01	0.09	72.00	40.00	0.00	43.00	51.15	386973.00	2.11	305.10	302.00
16	7	5	20013.00	17724.00	186.05	0	Spot (Block16, Row5, Column7)	327.59	318.00	33.31	0.01	0.10	287.00	283.05	287.00	26.28	0.01	0.09	60.00	27.00	0.00	31.00	40.59	318413.00	1.69	306.20	300.00
16	8	5	20310.00	17713.00	159.20	0	Spot (Block16, Row5, Column8)	449.76	415.00	103.77	0.03	0.23	284.00	280.57	284.00	26.72	0.01	0.10	97.00	91.00	0.00	131.00	165.76	314380.00	6.33	327.40	314.50
16	1	6	18203.00	18009.00	228.50	0	Spot (Block16, Row6, Column1)	314.68	307.00	37.36	0.01	0.12	277.00	270.88	277.00	29.82	0.01	0.11	50.00	19.00	0.00	30.00	37.68	472970.00	1.47	281.59	284.00
16	2	6	18522.00	18004.00	249.15	0	Spot (Block16, Row6, Column2)	315.88	306.00	40.19	0.01	0.13	283.00	279.64	283.00	24.23	0.01	0.09	46.00	21.00	0.00	23.00	32.88	568261.00	1.50	286.40	287.00
16	3	6	18804.00	18002.00	149.90	0	Spot (Block16, Row6, Column3)	560.46	557.50	152.80	0.00	0.27	285.00	278.56	285.00	27.08	0.01	0.10	100.00	99.00	0.00	272.50	275.46	344121.00	10.41	359.50	342.00
16	4	6	19104.00	18015.00	170.85	0	Spot (Block16, Row6, Column4)	370.66	385.00	48.94	0.02	0.13	278.00	271.44	278.00	29.57	0.01	0.11	93.00	66.00	0.00	107.00	92.66	300604.00	3.35	314.50	306.00
16	5	6	19407.00	18002.00	144.45	0	Spot (Block16, Row6, Column5)	855.78	778.00	293.49	0.04	0.34	276.00	270.48	276.00	29.37	0.01	0.11	100.00	100.00	0.00	502.00	579.78	480094.00	19.93	464.73	441.00
16	6	6	19716.00	17999.00	193.50	0	Spot (Block16, Row6, Column6)	316.49	311.00	27.79	0.01	0.09	285.00	280.84	285.00	26.42	0.01	0.09	49.00	20.00	0.00	26.00	31.49	335794.00	1.35	299.64	300.00
16	7	6	20003.00	17999.00	172.90	0	Spot (Block16, Row6, Column7)	382.87	384.00	60.16	0.00	0.16	287.00	282.92	287.00	26.33	0.01	0.09	87.00	68.00	0.00	97.00	95.87	318932.00	3.80	308.97	308.00
16	8	6	20305.00	18002.00	153.45	0	Spot (Block16, Row6, Column8)	369.17	378.00	37.74	0.01	0.10	285.00	283.55	285.00	25.09	0.00	0.09	91.00	77.00	0.00	93.00	84.17	238115.00	3.41	317.73	304.00
16	1	7	18212.00	18318.00	198.00	0	Spot (Block16, Row7, Column1)	317.58	305.00	35.61	0.02	0.11	280.00	277.03	280.00	39.88	0.00	0.14	31.00	20.00	0.00	25.00	37.58	352827.00	1.02	294.18	293.00
16	2	7	18510.00	18315.00	213.20	0	Spot (Block16, Row7, Column2)	297.56	298.00	15.14	0.00	0.05	281.00	276.46	281.00	25.61	0.01	0.09	24.00	2.00	0.00	17.00	16.56	386231.00	0.82	287.42	289.00
16	3	7	18809.00	18310.00	255.30	0	Spot (Block16, Row7, Column3)	302.80	301.00	20.63	0.00	0.07	280.00	273.12	280.00	26.14	0.01	0.10	35.00	6.00	0.00	21.00	22.80	572899.00	1.14	286.87	288.00
16	4	7	19111.00	18297.00	176.20	0	Spot (Block16, Row7, Column4)	336.37	326.00	32.31	0.01	0.10	278.00	271.64	278.00	29.72	0.01	0.11	83.00	37.00	0.00	48.00	58.37	292639.00	2.18	308.46	301.00
16	5	7	19400.00	18312.00	237.70	0	Spot (Block16, Row7, Column5)	305.77	302.00	27.74	0.01	0.09	276.00	270.54	276.00	28.62	0.01	0.11	42.00	11.00	0.00	26.00	29.77	498408.00	1.23	284.62	285.50
16	6	7	19715.00	18295.00	210.90	0	Spot (Block16, Row7, Column6)	314.63	308.00	33.27	0.01	0.11	277.00	270.56	277.00	25.99	0.01	0.10	61.00	22.00	0.00	31.00	37.63	399265.00	1.70	288.76	290.00
16	7	7	19999.00	18299.00	177.05	0	Spot (Block16, Row7, Column7)	370.29	378.00	57.87	0.01	0.16	281.00	274.81	281.00	26.14	0.01	0.10	87.00	66.00	0.00	97.00	89.29	324373.00	3.65	304.75	304.00
16	8	7	20311.00	18308.00	138.45	0	Spot (Block16, Row7, Column8)	407.13	400.00	48.26	0.01	0.12	287.00	286.02	287.00	23.86	0.00	0.08	98.00	93.00	0.00	113.00	120.13	211707.00	5.08	336.16	322.00
16	1	8	18201.00	18602.00	138.85	0	Spot (Block16, Row8, Column1)	19859.04	14709.50	16679.00	0.13	0.84	285.00	286.21	285.00	76.41	0.00	0.27	100.00	100.00	6.49	14424.50	19574.04	10406139.00	256.16	4894.58	3042.00
16	2	8	18509.00	18596.00	228.40	0	Spot (Block16, Row8, Column2)	316.03	308.00	31.95	0.01	0.10	286.00	283.88	286.00	64.44	0.00	0.23	17.00	0.00	0.00	22.00	30.03	473416.00	0.50	292.54	294.00
16	3	8	18808.00	18604.00	173.65	0	Spot (Block16, Row8, Column3)	340.38	319.00	49.85	0.03	0.15	279.00	272.27	279.00	27.43	0.01	0.10	62.00	42.00	0.00	40.00	61.38	287964.00	2.48	291.54	289.00
16	4	8	19118.00	18600.00	171.70	0	Spot (Block16, Row8, Column4)	343.01	330.00	41.04	0.02	0.12	279.00	272.27	279.00	28.82	0.01	0.11	75.00	44.00	0.00	51.00	64.01	282296.00	2.45	286.79	289.00
16	5	8	19399.00	18613.00	233.15	0	Spot (Block16, Row8, Column5)	290.84	294.00	24.64	0.00	0.08	277.00	270.47	277.00	27.73	0.01	0.10	26.00	3.00	0.00	17.00	13.84	456044.00	0.73	268.51	274.00
16	6	8	19713.00	18599.00	167.70	0	Spot (Block16, Row8, Column6)	349.43	331.00	44.17	0.02	0.13	270.00	264.37	270.00	25.90	0.01	0.10	92.00	59.00	0.00	61.00	79.43	271511.00	3.28	301.32	298.00
16	7	8	20022.00	18613.00	166.25	0	Spot (Block16, Row8, Column7)	336.82	322.00	38.85	0.02	0.12	274.00	269.45	274.00	23.88	0.01	0.09	86.00	50.00	0.00	48.00	62.82	258006.00	2.82	293.85	293.00
16	8	8	20315.00	18597.00	124.85	0	Spot (Block16, Row8, Column8)	784.38	760.00	174.96	0.01	0.22	282.00	280.27	282.00	24.94	0.00	0.09	100.00	100.00	0.00	478.00	502.38	321595.00	20.21	429.90	399.50
17	1	1	4705.00	21013.00	148.80	0	Spot (Block17, Row1, Column1)	14149.88	13092.50	6750.41	0.03	0.48	589.00	591.33	589.00	94.23	0.00	0.16	100.00	100.00	0.00	12503.50	13560.88	8546529.00	143.88	3779.22	3535.50
17	2	1	4998.00	21014.00	183.05	0	Spot (Block17, Row1, Column2)	756.54	742.00	116.45	0.01	0.15	578.00	574.94	578.00	80.38	0.00	0.14	83.00	50.00	0.00	164.00	178.54	708882.00	2.26	644.10	650.50
17	3	1	5313.00	21033.00	177.55	0	Spot (Block17, Row1, Column3)	721.55	695.00	200.98	0.02	0.28	578.00	571.10	578.00	85.15	0.01	0.15	69.00	31.00	0.00	117.00	143.55	636408.00	1.77	627.69	608.00
17	4	1	5608.00	21018.00	193.05	0	Spot (Block17, Row1, Column4)	712.42	690.00	104.24	0.01	0.15	585.00	582.28	585.00	90.91	0.00	0.16	60.00	33.00	0.00	105.00	127.42	750887.00	1.43	616.30	602.00
17	5	1	5906.00	21015.00	145.60	0	Spot (Block17, Row1, Column5)	1929.75	1714.00	874.68	0.05	0.45	592.00	595.57	592.00	91.48	0.00	0.15	100.00	100.00	0.00	1122.00	1337.75	1111534.00	14.58	839.02	844.00
17	6	1	6196.00	21011.00	151.20	0	Spot (Block17, Row1, Column6)	1343.87	1192.50	458.86	0.05	0.34	597.00	614.27	597.00	101.59	0.01	0.17	100.00	93.00	0.00	595.50	746.87	843952.00	7.18	813.48	798.00
17	7	1	6514.00	21012.00	110.90	0	Spot (Block17, Row1, Column7)	2416.52	2308.00	623.69	0.02	0.26	601.00	624.70	601.00	90.27	0.02	0.14	100.00	100.00	0.00	1707.00	1815.52	775704.00	19.85	1158.67	1069.00
17	8	1	6815.00	21021.00	208.90	0	Spot (Block17, Row1, Column8)	750.44	723.00	116.88	0.02	0.16	606.00	645.40	606.00	114.22	0.03	0.18	50.00	19.00	0.00	117.00	144.44	928292.00	0.92	685.64	681.50
17	1	2	4693.00	21314.00	101.30	0	Spot (Block17, Row2, Column1)	689.03	695.50	75.76	0.00	0.11	586.00	580.38	586.00	81.54	0.00	0.14	65.00	17.00	0.00	109.50	103.03	180526.00	1.33	629.01	613.00
17	2	2	5004.00	21316.00	141.45	0	Spot (Block17, Row2, Column2)	818.24	785.00	121.78	0.02	0.15	578.00	568.95	578.00	77.81	0.01	0.14	94.00	80.00	0.00	207.00	240.24	443488.00	3.20	646.39	626.00
17	3	2	5311.00	21323.00	217.60	0	Spot (Block17, Row2, Column3)	666.26	677.00	88.63	0.01	0.13	582.00	574.67	582.00	66.84	0.01	0.12	53.00	21.00	0.00	95.00	84.26	902113.00	1.37	605.50	590.00
17	4	2	5614.00	21314.00	229.55	0	Spot (Block17, Row2, Column4)	706.14	694.00	104.24	0.01	0.15	586.00	589.67	586.00	71.85	0.00	0.12	72.00	30.00	0.00	108.00	120.14	1066977.00	1.62	658.82	595.00
17	5	2	5915.00	21317.00	147.70	0	Spot (Block17, Row2, Column5)	1207.15	1164.00	283.59	0.02	0.23	592.00	603.86	592.00	89.38	0.01	0.15	100.00	99.00	0.00	572.00	615.15	714630.00	6.75	780.63	773.00
17	6	2	6203.00	21303.00	217.00	0	Spot (Block17, Row2, Column6)	730.63	702.00	99.62	0.02	0.14	595.00	611.61	595.00	111.64	0.01	0.18	46.00	16.00	0.00	107.00	135.63	984161.00	1.07	659.04	670.00
17	7	2	6510.00	21304.00	196.80	0	Spot (Block17, Row2, Column7)	752.11	717.00	146.74	0.02	0.20	595.00	610.65	595.00	101.82	0.01	0.17	56.00	34.00	0.00	122.00	157.11	826570.00	1.39	653.97	638.00
17	8	2	6808.00	21313.00	147.00	-50	Spot (Block17, Row2, Column8)	666.31	654.50	90.74	0.01	0.14	597.00	624.55	597.00	109.01	0.02	0.17	24.00	10.00	0.00	57.50	69.31	391789.00	0.38	663.06	655.50
17	1	3	4709.00	21619.00	147.65	0	Spot (Block17, Row3, Column1)	1269.43	1152.00	474.64	0.04	0.37	576.00	564.64	576.00	61.60	0.01	0.11	95.00	92.00	0.00	576.00	693.43	752770.00	11.44	729.19	696.50
17	2	3	5005.00	21612.00	191.35	0	Spot (Block17, Row3, Column2)	680.02	685.00	75.10	0.00	0.11	580.00	566.93	580.00	60.76	0.01	0.11	65.00	29.00	0.00	105.00	100.02	703817.00	1.86	612.81	600.00
17	3	3	5315.00	21607.00	210.70	0	Spot (Block17, Row3, Column3)	696.42	685.00	128.82	0.01	0.18	588.00	583.58	588.00	69.86	0.00	0.12	62.00	25.00	0.00	97.00	108.42	877483.00	1.62	611.80	602.00
17	4	3	5615.00	21610.00	217.10	0	Spot (Block17, Row3, Column4)	813.20	781.00	158.38	0.02	0.19	595.00	614.00	595.00	86.10	0.01	0.14	84.00	58.00	0.00	186.00	218.20	1093756.00	2.31	678.64	683.50
17	5	3	5907.00	21617.00	193.20	0	Spot (Block17, Row3, Column5)	789.02	721.00	249.59	0.04	0.32	600.00	625.71	600.00	96.33	0.02	0.15	59.00	38.00	0.00	121.00	189.02	823736.00	1.70	693.47	690.00
17	6	3	6204.00	21627.00	177.90	0	Spot (Block17, Row3, Column6)	749.24	711.00	111.38	0.02	0.15	598.00	620.19	598.00	103.11	0.02	0.17	53.00	33.00	0.00	113.00	151.24	664574.00	1.25	667.23	673.00
17	7	3	6511.00	21613.00	174.10	0	Spot (Block17, Row3, Column7)	942.57	842.00	322.67	0.05	0.34	596.00	610.52	596.00	107.22	0.01	0.18	77.00	52.00	0.00	246.00	346.57	799301.00	3.10	685.19	675.50
17	8	3	6790.00	21607.00	208.45	0	Spot (Block17, Row3, Column8)	723.91	689.00	275.95	0.02	0.38	595.00	616.50	595.00	111.29	0.02	0.18	32.00	13.00	0.00	94.00	128.91	896198.00	0.97	647.23	613.00
17	1	4	4698.00	21911.00	181.25	0	Spot (Block17, Row4, Column1)	742.74	705.00	140.99	0.02	0.19	539.00	553.98	539.00	77.38	0.01	0.14	82.00	59.00	0.00	166.00	203.74	685550.00	2.44	610.92	602.50
17	2	4	5015.00	21926.00	217.40	0	Spot (Block17, Row4, Column2)	648.25	619.00	76.36	0.02	0.12	577.00	566.43	577.00	84.88	0.01	0.15	43.00	10.00	0.00	42.00	71.25	873191.00	0.96	613.35	600.00
17	3	4	5312.00	21912.00	149.50	0	Spot (Block17, Row4, Column3)	1460.60	1309.50	521.33	0.05	0.36	592.00	593.34	592.00	89.71	0.00	0.15	100.00	98.00	0.00	717.50	868.60	893885.00	9.67	792.79	772.00
17	4	4	5602.00	21900.00	194.70	0	Spot (Block17, Row4, Column4)	750.16	703.00	153.73	0.03	0.20	602.00	627.43	602.00	108.53	0.02	0.17	46.00	22.00	0.00	101.00	148.16	804920.00	1.13	679.58	678.00
17	5	4	5899.00	21906.00	216.50	0	Spot (Block17, Row4, Column5)	759.44	709.00	128.32	0.03	0.17	607.00	643.76	607.00	101.77	0.03	0.16	50.00	24.00	0.00	102.00	152.44	1015376.00	1.14	707.23	690.00
17	6	4	6207.00	21910.00	179.35	0	Spot (Block17, Row4, Column6)	1062.08	997.00	206.76	0.03	0.19	601.00	630.51	601.00	93.03	0.02	0.15	99.00	96.00	0.00	396.00	461.08	957995.00	4.64	773.54	747.00
17	7	4	6505.00	21913.00	144.05	0	Spot (Block17, Row4, Column7)	1438.60	1314.00	544.22	0.04	0.38	598.00	615.38	598.00	89.04	0.01	0.14	100.00	94.00	0.00	716.00	840.60	815688.00	9.25	803.28	761.00
17	8	4	6808.00	21919.00	139.35	0	Spot (Block17, Row4, Column8)	1144.79	1111.00	256.28	0.01	0.22	598.00	620.84	598.00	97.68	0.02	0.16	100.00	94.00	0.00	513.00	546.79	602157.00	5.36	812.78	803.00
17	1	5	4687.00	22223.00	105.95	0	Spot (Block17, Row5, Column1)	775.77	785.00	107.51	0.01	0.14	521.00	544.43	521.00	76.76	0.02	0.14	98.00	78.00	0.00	264.00	254.77	224198.00	3.01	633.33	607.00
17	2	5	5012.00	22218.00	212.60	0	Spot (Block17, Row5, Column2)	638.36	606.00	79.03	0.02	0.12	536.00	551.70	536.00	83.58	0.01	0.15	40.00	19.00	0.00	70.00	102.36	820932.00	1.04	575.84	587.00
17	3	5	5309.00	22213.00	201.75	0	Spot (Block17, Row5, Column3)	710.31	692.00	99.73	0.01	0.14	590.00	596.34	590.00	100.40	0.00	0.17	51.00	26.00	0.00	102.00	120.31	818280.00	1.14	632.47	614.00
17	4	5	5610.00	22211.00	178.15	0	Spot (Block17, Row5, Column4)	791.62	798.50	90.51	0.00	0.11	603.00	627.29	603.00	106.24	0.02	0.17	82.00	33.00	0.00	195.50	188.62	701378.00	1.55	700.72	694.00
17	5	5	5914.00	22218.00	138.75	0	Spot (Block17, Row5, Column5)	2895.49	2967.00	980.05	0.01	0.34	609.00	640.92	609.00	114.59	0.02	0.18	100.00	100.00	0.00	2358.00	2286.49	1505657.00	19.68	1268.41	1199.00
17	6	5	6205.00	22215.00	201.00	0	Spot (Block17, Row5, Column6)	741.12	711.00	116.66	0.02	0.16	598.00	624.28	598.00	94.86	0.02	0.15	70.00	28.00	0.00	113.00	143.12	848581.00	1.23	675.54	690.00
17	7	5	6512.00	22217.00	197.40	0	Spot (Block17, Row5, Column7)	773.02	771.00	135.78	0.00	0.18	596.00	611.85	596.00	93.97	0.01	0.15	65.00	45.00	0.00	175.00	177.02	858056.00	1.72	691.29	688.00
17	8	5	6806.00	22212.00	143.25	0	Spot (Block17, Row5, Column8)	1900.06	1740.00	869.44	0.04	0.46	597.00	616.48	597.00	95.65	0.01	0.16	100.00	99.00	0.00	1143.00	1303.06	1054536.00	13.42	913.12	850.00
17	1	6	4707.00	22522.00	212.75	0	Spot (Block17, Row6, Column1)	625.16	608.00	67.31	0.01	0.11	515.00	537.22	515.00	77.90	0.02	0.15	72.00	31.00	0.00	93.00	110.16	803955.00	1.13	571.75	587.50
17	2	6	5021.00	22517.00	199.70	0	Spot (Block17, Row6, Column2)	737.68	700.00	218.45	0.02	0.30	531.00	552.68	531.00	75.68	0.02	0.14	84.00	67.00	0.00	169.00	206.68	833583.00	2.44	615.32	600.00
17	3	6	5300.00	22513.00	138.80	0	Spot (Block17, Row6, Column3)	1934.92	1849.00	662.91	0.02	0.34	589.00	586.61	589.00	87.90	0.00	0.15	100.00	100.00	0.00	1260.00	1345.92	1004222.00	15.34	977.42	902.00
17	4	6	5605.00	22510.00	200.30	0	Spot (Block17, Row6, Column4)	761.88	723.00	113.74	0.02	0.15	595.00	605.07	595.00	110.99	0.01	0.18	64.00	23.00	0.00	128.00	166.88	864731.00	1.41	654.05	669.50
17	5	6	5909.00	22515.00	138.65	0	Spot (Block17, Row6, Column5)	2883.91	2737.00	930.14	0.02	0.32	598.00	613.18	598.00	114.92	0.01	0.19	100.00	100.00	0.00	2139.00	2285.91	1490984.00	19.76	1227.47	1165.50
17	6	6	6206.00	22509.00	218.10	0	Spot (Block17, Row6, Column6)	729.55	693.00	157.47	0.02	0.22	594.00	604.19	594.00	90.90	0.01	0.15	56.00	33.00	0.00	99.00	135.55	991463.00	1.38	630.42	603.00
17	7	6	6509.00	22512.00	145.00	0	Spot (Block17, Row6, Column7)	1500.86	1413.00	574.19	0.03	0.38	589.00	597.57	589.00	99.98	0.01	0.17	100.00	93.00	0.00	824.00	911.86	859994.00	9.03	823.63	796.00
17	8	6	6816.00	22513.00	146.10	0	Spot (Block17, Row6, Column8)	1422.41	1301.00	541.68	0.04	0.38	592.00	603.70	592.00	103.57	0.01	0.17	95.00	90.00	0.00	709.00	830.41	829263.00	7.90	839.72	807.50
17	1	7	4699.00	22811.00	214.40	0	Spot (Block17, Row7, Column1)	631.20	604.00	131.67	0.02	0.21	520.00	545.17	520.00	75.29	0.02	0.14	64.00	22.00	0.00	84.00	111.20	831285.00	1.14	573.91	580.00
17	2	7	5004.00	22818.00	213.80	0	Spot (Block17, Row7, Column2)	619.81	600.00	75.87	0.01	0.12	516.00	538.35	516.00	72.51	0.02	0.13	63.00	32.00	0.00	84.00	103.81	809478.00	1.12	605.99	583.00
17	3	7	5299.00	22808.00	233.25	0	Spot (Block17, Row7, Column3)	631.94	605.00	62.63	0.02	0.10	572.00	562.20	572.00	85.64	0.01	0.15	36.00	4.00	0.00	33.00	59.94	990884.00	0.81	598.75	596.00
17	4	7	5619.00	22810.00	186.75	0	Spot (Block17, Row7, Column4)	637.57	606.00	73.67	0.02	0.12	568.00	561.86	568.00	86.10	0.00	0.15	36.00	9.00	0.00	38.00	69.57	624820.00	0.88	604.89	595.00
17	5	7	5907.00	22804.00	207.55	0	Spot (Block17, Row7, Column5)	698.48	685.00	105.71	0.01	0.15	587.00	582.84	587.00	88.09	0.00	0.15	58.00	27.00	0.00	98.00	111.48	857738.00	1.31	638.50	617.50
17	6	7	6211.00	22806.00	198.90	0	Spot (Block17, Row7, Column6)	714.85	704.00	101.32	0.01	0.14	587.00	586.34	587.00	88.74	0.00	0.15	67.00	36.00	0.00	117.00	127.85	804207.00	1.45	658.78	681.00
17	7	7	6504.00	22813.00	152.55	0	Spot (Block17, Row7, Column7)	1301.15	1197.00	460.96	0.04	0.35	582.00	578.03	582.00	90.98	0.00	0.16	98.00	94.00	0.00	615.00	719.15	831432.00	7.95	751.69	732.00
17	8	7	6808.00	22814.00	147.00	-50	Spot (Block17, Row7, Column8)	579.87	593.00	73.38	0.01	0.13	590.00	595.82	590.00	97.27	0.00	0.16	10.00	0.00	0.00	3.00	-10.13	340381.00	-0.16	592.67	592.00
17	1	8	4698.00	23119.00	135.75	0	Spot (Block17, Row8, Column1)	20493.20	18138.00	13395.75	0.05	0.65	525.00	552.50	525.00	94.27	0.02	0.17	100.00	100.00	3.22	17613.00	19968.20	10185118.00	211.53	4826.78	3235.50
17	2	8	5007.00	23116.00	210.95	0	Spot (Block17, Row8, Column2)	614.00	602.00	69.51	0.01	0.11	521.00	547.36	521.00	82.53	0.02	0.15	46.00	21.00	0.00	81.00	93.00	781008.00	0.81	572.17	576.50
17	3	8	5305.00	23116.00	143.15	0	Spot (Block17, Row8, Column3)	1180.00	1097.00	447.33	0.03	0.38	534.00	556.14	534.00	82.18	0.02	0.15	98.00	92.00	0.00	563.00	646.00	661980.00	7.59	717.52	703.50
17	4	8	5617.00	23113.00	201.85	0	Spot (Block17, Row8, Column4)	667.60	668.00	108.45	0.00	0.16	575.00	565.50	575.00	84.71	0.01	0.15	51.00	16.00	0.00	93.00	92.60	770415.00	1.21	608.21	593.50
17	5	8	5890.00	23148.00	150.20	0	Spot (Block17, Row8, Column5)	671.71	676.50	93.40	0.00	0.14	590.00	585.33	590.00	89.31	0.00	0.15	49.00	21.00	0.00	86.50	81.71	413773.00	0.97	652.11	595.00
17	6	8	6208.00	23105.00	147.90	0	Spot (Block17, Row8, Column6)	707.26	701.00	87.90	0.00	0.12	588.00	590.22	588.00	111.67	0.00	0.19	52.00	9.00	0.00	113.00	119.26	422943.00	1.05	658.97	669.00
17	7	8	6515.00	23119.00	188.35	0	Spot (Block17, Row8, Column7)	812.78	764.00	181.99	0.03	0.22	592.00	592.82	592.00	88.17	0.00	0.15	81.00	49.00	0.00	172.00	220.78	810343.00	2.49	661.41	678.50
17	8	8	6818.00	23118.00	122.30	0	Spot (Block17, Row8, Column8)	1999.61	1917.50	489.61	0.02	0.24	602.00	633.52	602.00	106.36	0.02	0.17	100.00	99.00	0.00	1315.50	1397.61	787846.00	12.84	1013.30	934.00
18	1	1	9209.00	21010.00	150.90	0	Spot (Block18, Row1, Column1)	14867.55	12840.00	9116.54	0.06	0.61	515.00	558.72	515.00	103.79	0.04	0.19	100.00	100.00	0.64	12325.00	14352.55	9262486.00	137.86	3433.22	2802.00
18	2	1	9504.00	21013.00	147.00	-50	Spot (Block18, Row1, Column2)	680.98	716.00	137.03	0.02	0.20	517.00	554.77	517.00	91.36	0.03	0.16	61.00	58.00	0.00	199.00	163.98	401097.00	1.38	607.47	588.00
18	3	1	9827.00	21020.00	138.65	0	Spot (Block18, Row1, Column3)	680.29	686.00	104.42	0.00	0.15	519.00	553.33	519.00	88.87	0.03	0.16	63.00	37.00	0.00	167.00	161.29	352388.00	1.43	618.85	596.00
18	4	1	10100.00	21024.00	153.50	0	Spot (Block18, Row1, Column4)	666.83	687.00	119.67	0.01	0.18	516.50	552.98	516.50	90.56	0.03	0.16	63.00	42.00	0.00	170.50	150.33	434105.00	1.26	621.02	601.00
18	5	1	10400.00	21010.00	157.55	0	Spot (Block18, Row1, Column5)	694.79	699.50	114.33	0.00	0.16	512.00	549.98	512.00	90.50	0.03	0.16	69.00	54.00	0.00	187.50	182.79	473844.00	1.60	607.17	595.00
18	6	1	10696.00	21006.00	195.40	0	Spot (Block18, Row1, Column6)	654.19	599.00	123.24	0.04	0.19	512.00	550.88	512.00	88.06	0.03	0.16	49.00	40.00	0.00	87.00	142.19	707180.00	1.17	608.58	592.00
18	7	1	11018.00	21006.00	120.70	0	Spot (Block18, Row1, Column7)	785.62	800.50	157.84	0.01	0.20	516.00	553.23	516.00	91.52	0.03	0.17	84.00	62.00	0.00	284.50	269.62	301678.00	2.54	648.01	614.50
18	8	1	11306.00	21012.00	222.40	0	Spot (Block18, Row1, Column8)	643.68	598.00	121.94	0.03	0.19	512.00	549.31	512.00	91.56	0.03	0.17	46.00	33.00	0.00	86.00	131.68	910807.00	1.03	564.43	528.00
18	1	2	9204.00	21313.00	147.00	-50	Spot (Block18, Row2, Column1)	572.21	566.50	112.17	0.00	0.20	517.00	552.74	517.00	97.31	0.03	0.18	21.00	13.00	0.00	49.50	55.21	337603.00	0.20	552.90	503.50
18	2	2	9505.00	21308.00	199.45	0	Spot (Block18, Row2, Column2)	648.72	598.00	126.48	0.04	0.19	512.00	549.55	512.00	86.47	0.03	0.16	49.00	37.00	0.00	86.00	136.72	729159.00	1.15	562.01	571.00
18	3	2	9793.00	21318.00	208.55	0	Spot (Block18, Row2, Column3)	627.21	601.00	100.23	0.02	0.16	521.00	552.51	521.00	90.46	0.03	0.16	41.00	25.00	0.00	80.00	106.21	779001.00	0.83	571.81	583.00
18	4	2	10096.00	21304.00	193.95	0	Spot (Block18, Row2, Column4)	676.96	690.00	105.99	0.01	0.16	513.00	549.27	513.00	89.34	0.03	0.16	68.00	48.00	0.00	177.00	163.96	720964.00	1.43	595.15	591.00
18	5	2	10412.00	21311.00	157.50	0	Spot (Block18, Row2, Column5)	786.12	772.50	160.61	0.01	0.20	509.00	547.05	509.00	89.30	0.03	0.16	89.00	66.00	0.00	263.50	277.12	537708.00	2.68	638.48	609.00
18	6	2	10710.00	21311.00	169.20	0	Spot (Block18, Row2, Column6)	677.27	688.00	107.89	0.01	0.16	522.00	554.87	522.00	90.54	0.03	0.16	61.00	37.00	0.00	166.00	155.27	538429.00	1.35	616.06	601.00
18	7	2	11000.00	21319.00	209.60	0	Spot (Block18, Row2, Column7)	628.24	602.00	94.68	0.02	0.15	527.00	558.92	527.00	94.46	0.03	0.17	41.00	17.00	0.00	75.00	101.24	784669.00	0.73	587.02	595.00
18	8	2	11306.00	21312.00	147.00	-50	Spot (Block18, Row2, Column8)	592.58	593.00	93.50	0.00	0.16	517.00	553.23	517.00	94.80	0.03	0.17	31.00	12.00	0.00	76.00	75.58	350213.00	0.42	553.80	578.00
18	1	3	9216.00	21615.00	157.60	0	Spot (Block18, Row3, Column1)	757.30	772.00	118.39	0.01	0.16	552.00	557.45	552.00	90.12	0.00	0.16	83.00	51.00	0.00	220.00	205.30	518748.00	2.22	645.52	610.00
18	2	3	9503.00	21615.00	198.35	0	Spot (Block18, Row3, Column2)	651.96	610.50	118.53	0.03	0.18	518.50	553.16	518.50	88.56	0.03	0.16	50.00	37.00	0.00	92.00	133.46	724974.00	1.12	613.30	600.00
18	3	3	9812.00	21607.00	156.15	0	Spot (Block18, Row3, Column3)	736.00	707.00	137.92	0.02	0.19	567.00	560.67	567.00	93.46	0.00	0.17	73.00	41.00	0.00	140.00	169.00	494594.00	1.88	640.03	613.50
18	4	3	10105.00	21612.00	171.25	0	Spot (Block18, Row3, Column4)	744.94	715.50	150.91	0.02	0.20	551.00	557.35	551.00	93.96	0.00	0.17	71.00	47.00	0.00	164.50	193.94	607872.00	2.00	613.12	594.50
18	5	3	10418.00	21602.00	189.40	0	Spot (Block18, Row3, Column5)	674.83	677.00	111.01	0.00	0.16	511.00	548.42	511.00	88.80	0.03	0.16	68.00	42.00	0.00	166.00	163.83	685625.00	1.42	567.17	570.00
18	6	3	10703.00	21608.00	199.30	0	Spot (Block18, Row3, Column6)	689.77	680.00	126.31	0.01	0.18	521.50	556.44	521.50	92.31	0.03	0.17	60.00	36.00	0.00	158.50	168.27	778745.00	1.44	608.43	593.00
18	7	3	11013.00	21621.00	198.45	0	Spot (Block18, Row3, Column7)	682.68	673.00	131.99	0.01	0.19	573.00	565.90	573.00	96.53	0.01	0.17	51.00	21.00	0.00	100.00	109.68	764600.00	1.21	610.55	593.50
18	8	3	11295.00	21604.00	133.10	0	Spot (Block18, Row3, Column8)	690.03	681.00	120.89	0.01	0.18	565.00	563.42	565.00	99.10	0.00	0.18	57.00	27.00	0.00	116.00	125.03	330524.00	1.28	619.51	587.00
18	1	4	9210.00	21911.00	149.30	0	Spot (Block18, Row4, Column1)	760.76	711.50	154.58	0.03	0.20	516.00	551.97	516.00	90.01	0.03	0.16	82.00	60.00	0.00	195.50	244.76	464066.00	2.32	643.70	617.00
18	2	4	9498.00	21916.00	193.70	0	Spot (Block18, Row4, Column2)	660.40	604.00	109.52	0.04	0.17	553.00	559.98	553.00	94.93	0.01	0.17	47.00	23.00	0.00	51.00	107.40	701348.00	1.06	604.00	582.00
18	3	4	9810.00	21915.00	147.20	0	Spot (Block18, Row4, Column3)	1083.82	1028.50	264.62	0.02	0.24	525.00	556.79	525.00	93.84	0.03	0.17	99.00	96.00	0.00	503.50	558.82	639455.00	5.62	707.43	704.00
18	4	4	10100.00	21910.00	202.75	0	Spot (Block18, Row4, Column4)	634.25	593.00	114.31	0.03	0.18	522.00	554.75	522.00	91.15	0.03	0.16	40.00	24.00	0.00	71.00	112.25	743346.00	0.87	582.86	582.00
18	5	4	10383.00	21890.00	222.40	0	Spot (Block18, Row4, Column5)	622.72	594.00	107.64	0.02	0.17	514.00	551.89	514.00	89.95	0.03	0.16	42.00	31.00	0.00	80.00	108.72	881145.00	0.79	566.15	564.00
18	6	4	10711.00	21924.00	202.45	0	Spot (Block18, Row4, Column6)	707.59	697.50	131.63	0.01	0.19	558.00	558.29	558.00	90.94	0.00	0.16	64.00	37.00	0.00	139.50	149.59	822218.00	1.64	592.70	586.00
18	7	4	11010.00	21917.00	160.05	0	Spot (Block18, Row4, Column7)	744.46	711.00	159.49	0.02	0.21	575.00	565.27	575.00	95.20	0.01	0.17	66.00	46.00	0.00	136.00	169.46	527076.00	1.88	616.12	601.00
18	8	4	11305.00	21914.00	172.15	0	Spot (Block18, Row4, Column8)	726.70	687.00	136.49	0.02	0.19	571.00	563.83	571.00	95.11	0.01	0.17	63.00	37.00	0.00	116.00	155.70	601704.00	1.71	622.21	597.00
18	1	5	9199.00	22221.00	112.70	0	Spot (Block18, Row5, Column1)	685.60	694.50	104.63	0.01	0.15	509.00	545.23	509.00	87.07	0.03	0.16	78.00	56.00	0.00	185.50	176.60	227620.00	1.61	616.17	596.00
18	2	5	9490.00	22217.00	190.50	0	Spot (Block18, Row5, Column2)	680.22	690.00	98.98	0.01	0.15	534.00	559.05	534.00	94.99	0.02	0.17	63.00	27.00	0.00	156.00	146.22	696548.00	1.28	608.66	591.50
18	3	5	9787.00	22201.00	180.55	0	Spot (Block18, Row5, Column3)	662.08	643.00	114.22	0.01	0.17	519.00	556.60	519.00	92.35	0.03	0.17	52.00	37.00	0.00	124.00	143.08	606464.00	1.14	598.74	586.50
18	4	5	10110.00	22217.00	156.25	0	Spot (Block18, Row5, Column4)	691.12	680.00	117.53	0.01	0.17	517.00	555.65	517.00	92.21	0.03	0.17	64.00	35.00	0.00	163.00	174.12	465816.00	1.47	618.91	586.00
18	5	5	10412.00	22216.00	138.15	0	Spot (Block18, Row5, Column5)	1113.49	1094.00	269.91	0.01	0.24	530.00	559.44	530.00	94.47	0.02	0.17	99.00	94.00	0.00	564.00	583.49	576786.00	5.86	738.05	723.50
18	6	5	10711.00	22216.00	195.60	0	Spot (Block18, Row5, Column6)	664.10	681.00	115.11	0.01	0.17	517.00	553.46	517.00	91.55	0.03	0.17	55.00	35.00	0.00	164.00	147.10	719883.00	1.21	594.11	580.00
18	7	5	11003.00	22215.00	193.70	0	Spot (Block18, Row5, Column7)	671.51	673.00	128.50	0.00	0.19	538.50	558.83	538.50	95.16	0.02	0.17	54.00	24.00	0.00	134.50	133.01	713141.00	1.18	594.39	588.00
18	8	5	11306.00	22219.00	172.65	0	Spot (Block18, Row5, Column8)	715.06	682.00	141.26	0.02	0.20	564.00	562.71	564.00	95.56	0.00	0.17	63.00	35.00	0.00	118.00	151.06	596362.00	1.59	617.02	596.00
18	1	6	9211.00	22506.00	170.80	0	Spot (Block18, Row6, Column1)	710.66	692.00	136.86	0.01	0.19	512.00	547.80	512.00	87.80	0.03	0.16	70.00	52.00	0.00	180.00	198.66	579191.00	1.85	617.03	591.00
18	2	6	9505.00	22521.00	174.30	0	Spot (Block18, Row6, Column2)	681.30	695.00	105.00	0.01	0.15	519.00	556.71	519.00	95.97	0.03	0.17	63.00	33.00	0.00	176.00	162.30	578425.00	1.30	623.40	592.00
18	3	6	9798.00	22502.00	195.50	0	Spot (Block18, Row6, Column3)	715.45	682.00	161.76	0.02	0.23	516.00	552.73	516.00	88.12	0.03	0.16	67.00	44.00	0.00	166.00	199.45	772691.00	1.85	593.91	592.00
18	4	6	10120.00	22508.00	149.70	0	Spot (Block18, Row6, Column4)	688.73	691.00	95.96	0.00	0.14	565.00	561.23	565.00	88.79	0.00	0.16	61.00	27.00	0.00	126.00	123.73	420125.00	1.44	606.55	592.50
18	5	6	10411.00	22516.00	147.45	0	Spot (Block18, Row6, Column5)	962.05	926.00	205.33	0.02	0.21	578.00	566.58	578.00	94.49	0.01	0.17	96.00	83.00	0.00	348.00	384.05	572419.00	4.19	688.51	698.00
18	6	6	10709.00	22516.00	224.20	0	Spot (Block18, Row6, Column6)	635.76	604.00	101.31	0.02	0.16	575.00	562.78	575.00	92.92	0.01	0.17	41.00	11.00	0.00	29.00	60.76	919305.00	0.79	585.59	585.00
18	7	6	11009.00	22512.00	151.10	0	Spot (Block18, Row6, Column7)	770.09	722.00	161.03	0.03	0.21	521.00	554.26	521.00	92.49	0.03	0.17	86.00	51.00	0.00	201.00	249.09	482848.00	2.33	603.01	592.50
18	8	6	11308.00	22509.00	163.60	0	Spot (Block18, Row6, Column8)	750.86	692.50	196.74	0.04	0.26	565.00	561.93	565.00	91.52	0.00	0.16	62.00	44.00	0.00	127.50	185.86	557136.00	2.06	601.02	581.00
18	1	7	9201.00	22830.00	175.00	0	Spot (Block18, Row7, Column1)	679.40	684.00	118.44	0.00	0.17	514.00	555.04	514.00	103.90	0.03	0.19	60.00	27.00	0.00	170.00	165.40	582925.00	1.20	593.76	580.50
18	2	7	9517.00	22805.00	223.00	0	Spot (Block18, Row7, Column2)	626.37	592.00	107.02	0.02	0.17	521.50	555.37	521.50	97.19	0.03	0.17	35.00	20.00	0.00	70.50	104.87	893202.00	0.73	593.68	591.00
18	3	7	9789.00	22800.00	213.80	0	Spot (Block18, Row7, Column3)	650.25	604.00	111.85	0.03	0.17	526.00	555.60	526.00	90.94	0.02	0.16	46.00	29.00	0.00	78.00	124.25	848581.00	1.04	589.36	578.00
18	4	7	10078.00	22825.00	244.80	0	Spot (Block18, Row7, Column4)	611.95	591.00	105.67	0.02	0.17	564.00	559.76	564.00	86.28	0.00	0.15	31.00	10.00	0.00	27.00	47.95	1059889.00	0.60	562.74	529.00
18	5	7	10414.00	22828.00	216.10	0	Spot (Block18, Row7, Column5)	665.86	684.00	105.36	0.01	0.16	573.00	563.08	573.00	90.80	0.01	0.16	55.00	18.00	0.00	111.00	92.86	889591.00	1.13	607.98	590.00
18	6	7	10709.00	22796.00	221.05	0	Spot (Block18, Row7, Column6)	651.93	602.00	113.13	0.03	0.17	528.00	559.22	528.00	99.47	0.02	0.18	45.00	20.00	0.00	74.00	123.93	913352.00	0.93	603.77	595.00
18	7	7	11001.00	22812.00	185.35	0	Spot (Block18, Row7, Column7)	691.48	693.00	127.77	0.00	0.18	516.00	553.58	516.00	92.62	0.03	0.17	67.00	44.00	0.00	177.00	175.48	665897.00	1.49	593.27	595.00
18	8	7	11309.00	22811.00	152.20	0	Spot (Block18, Row7, Column8)	807.86	802.00	160.74	0.00	0.20	571.00	564.68	571.00	94.91	0.00	0.17	81.00	59.00	0.00	231.00	236.86	514608.00	2.56	643.19	614.50
18	1	8	9205.00	23117.00	138.40	0	Spot (Block18, Row8, Column1)	21137.86	17924.50	14394.77	0.07	0.68	533.00	561.58	533.00	112.91	0.02	0.20	100.00	100.00	3.88	17391.50	20604.86	10907135.00	182.24	5231.49	3486.50
18	2	8	9494.00	23113.00	220.15	0	Spot (Block18, Row8, Column2)	636.34	602.00	106.26	0.02	0.17	526.00	555.18	526.00	92.34	0.02	0.17	42.00	22.00	0.00	76.00	110.34	883244.00	0.88	585.38	592.00
18	3	8	9817.00	23122.00	224.25	0	Spot (Block18, Row8, Column3)	643.83	604.00	119.86	0.03	0.19	525.00	557.95	525.00	92.24	0.03	0.17	44.00	22.00	0.00	79.00	118.83	924536.00	0.93	602.58	596.50
18	4	8	10104.00	23104.00	183.25	0	Spot (Block18, Row8, Column4)	683.28	661.50	200.39	0.01	0.29	544.00	557.09	544.00	83.27	0.01	0.15	51.00	30.00	0.00	117.50	139.28	647754.00	1.52	605.00	598.50
18	5	8	10396.00	23110.00	177.25	0	Spot (Block18, Row8, Column5)	662.16	687.00	109.89	0.02	0.17	553.00	558.39	553.00	88.89	0.00	0.16	52.00	24.00	0.00	134.00	109.16	580717.00	1.17	612.76	590.50
18	6	8	10715.00	23107.00	145.20	0	Spot (Block18, Row8, Column6)	758.97	769.00	146.29	0.01	0.19	569.00	562.06	569.00	98.41	0.01	0.18	73.00	50.00	0.00	200.00	189.97	437167.00	2.00	656.07	604.50
18	7	8	11003.00	23107.00	177.05	0	Spot (Block18, Row8, Column7)	669.14	670.00	109.66	0.00	0.16	560.00	558.98	560.00	98.99	0.00	0.18	51.00	19.00	0.00	110.00	109.14	588173.00	1.11	626.42	595.00
18	8	8	11316.00	23113.00	124.15	0	Spot (Block18, Row8, Column8)	1802.21	1687.00	527.72	0.03	0.29	580.00	572.62	580.00	98.97	0.01	0.17	100.00	99.00	0.00	1107.00	1222.21	740710.00	12.42	929.36	874.00
19	1	1	13708.00	21006.00	150.75	0	Spot (Block19, Row1, Column1)	13149.03	12010.50	6803.12	0.04	0.52	786.00	804.90	786.00	155.96	0.01	0.19	100.00	100.00	0.00	11224.50	12363.03	8204992.00	79.15	3958.48	3183.00
19	2	1	14007.00	21003.00	187.80	0	Spot (Block19, Row1, Column2)	967.78	944.00	185.64	0.01	0.19	786.00	796.72	786.00	144.86	0.01	0.18	51.00	27.00	0.00	158.00	181.78	961970.00	1.18	862.55	888.00
19	3	1	14317.00	21032.00	176.55	0	Spot (Block19, Row1, Column3)	913.28	890.00	193.93	0.01	0.21	781.00	787.79	781.00	141.28	0.00	0.18	42.00	21.00	0.00	109.00	132.28	796378.00	0.89	864.85	798.50
19	4	1	14601.00	21005.00	160.50	0	Spot (Block19, Row1, Column4)	935.85	902.00	157.72	0.02	0.17	779.00	780.07	779.00	145.26	0.00	0.19	43.00	22.00	0.00	123.00	156.85	665387.00	1.07	829.48	809.50
19	5	1	14917.00	21003.00	195.00	0	Spot (Block19, Row1, Column5)	965.50	952.00	195.47	0.01	0.20	769.50	769.15	769.50	140.83	0.00	0.18	52.00	31.00	0.00	182.50	196.00	1035015.00	1.39	853.92	869.00
19	6	1	15195.00	21018.00	221.55	0	Spot (Block19, Row1, Column6)	889.82	878.00	172.17	0.01	0.19	709.00	758.57	709.00	139.57	0.03	0.18	54.00	28.00	0.00	169.00	180.82	1251973.00	0.94	817.04	793.00
19	7	1	15521.00	21005.00	126.00	0	Spot (Block19, Row1, Column7)	1079.77	1028.00	286.96	0.02	0.27	731.00	760.66	731.00	140.58	0.02	0.18	85.00	51.00	0.00	297.00	348.77	454585.00	2.27	865.72	824.50
19	8	1	15819.00	21006.00	225.45	0	Spot (Block19, Row1, Column8)	891.37	885.00	171.81	0.00	0.19	699.00	749.38	699.00	133.63	0.03	0.18	55.00	34.00	0.00	186.00	192.37	1302292.00	1.06	785.17	716.00
19	1	2	13693.00	21293.00	158.60	0	Spot (Block19, Row2, Column1)	861.08	877.00	133.71	0.01	0.16	784.00	792.54	784.00	147.05	0.00	0.19	21.00	3.00	0.00	93.00	77.08	600173.00	0.47	843.06	792.50
19	2	2	14008.00	21311.00	144.85	0	Spot (Block19, Row2, Column2)	920.23	891.00	168.38	0.01	0.18	778.00	774.17	778.00	139.37	0.00	0.18	42.00	22.00	0.00	113.00	142.23	525450.00	1.05	852.15	823.50
19	3	2	14317.00	21317.00	166.10	0	Spot (Block19, Row2, Column3)	959.75	962.50	167.96	0.00	0.18	783.00	780.98	783.00	143.44	0.00	0.18	51.00	29.00	0.00	179.50	176.75	740930.00	1.25	869.42	874.50
19	4	2	14621.00	21309.00	180.55	0	Spot (Block19, Row2, Column4)	877.25	872.50	167.75	0.00	0.19	778.00	771.18	778.00	145.25	0.00	0.19	33.00	15.00	0.00	94.50	99.25	801810.00	0.73	830.77	790.50
19	5	2	14911.00	21310.00	192.30	0	Spot (Block19, Row2, Column5)	1003.45	985.00	209.49	0.01	0.21	706.00	753.66	706.00	141.14	0.03	0.19	75.00	48.00	0.00	279.00	297.45	1052618.00	1.77	792.99	791.50
19	6	2	15206.00	21307.00	223.25	0	Spot (Block19, Row2, Column6)	878.60	891.00	180.14	0.01	0.21	693.00	744.87	693.00	140.86	0.03	0.19	54.00	27.00	0.00	198.00	185.60	1252880.00	0.95	776.36	772.50
19	7	2	15502.00	21306.00	210.40	0	Spot (Block19, Row2, Column7)	869.10	869.00	164.63	0.00	0.19	698.00	747.03	698.00	133.46	0.03	0.18	54.00	29.00	0.00	171.00	171.10	1102024.00	0.91	790.45	777.00
19	8	2	15818.00	21308.00	158.00	0	Spot (Block19, Row2, Column8)	860.11	815.00	150.86	0.02	0.18	700.00	749.37	700.00	132.28	0.03	0.18	48.00	25.00	0.00	115.00	160.11	590899.00	0.84	779.94	781.00
19	1	3	13707.00	21604.00	162.90	0	Spot (Block19, Row3, Column1)	998.66	985.00	173.17	0.01	0.17	770.50	769.25	770.50	141.60	0.00	0.18	59.00	33.00	0.00	214.50	228.16	731018.00	1.62	847.61	791.50
19	2	3	14031.00	21608.00	179.70	0	Spot (Block19, Row3, Column2)	910.29	892.00	206.50	0.01	0.23	764.00	766.29	764.00	139.58	0.00	0.18	44.00	23.00	0.00	128.00	146.29	824725.00	1.03	785.82	772.50
19	3	3	14300.00	21604.00	146.55	0	Spot (Block19, Row3, Column3)	1100.24	1105.50	213.97	0.00	0.19	782.00	778.14	782.00	138.58	0.00	0.18	75.00	55.00	0.00	323.50	318.24	646941.00	2.32	896.97	885.50
19	4	3	14598.00	21593.00	178.35	0	Spot (Block19, Row3, Column4)	961.36	907.00	200.69	0.03	0.21	780.00	768.91	780.00	139.71	0.01	0.18	47.00	30.00	0.00	127.00	181.36	860419.00	1.38	836.19	795.00
19	5	3	14912.00	21606.00	167.65	0	Spot (Block19, Row3, Column5)	1010.62	987.00	197.97	0.01	0.20	717.50	757.97	717.50	142.61	0.02	0.19	73.00	43.00	0.00	269.50	293.12	791316.00	1.77	848.95	800.00
19	6	3	15215.00	21616.00	170.00	0	Spot (Block19, Row3, Column6)	986.98	970.00	210.58	0.01	0.21	708.00	757.11	708.00	137.75	0.03	0.18	74.00	46.00	0.00	262.00	278.98	794517.00	1.67	831.03	803.00
19	7	3	15520.00	21610.00	190.30	0	Spot (Block19, Row3, Column7)	833.60	792.00	155.48	0.02	0.19	701.00	755.73	701.00	133.75	0.03	0.18	42.00	19.00	0.00	91.00	132.60	849440.00	0.58	811.66	785.00
19	8	3	15825.00	21615.00	191.75	0	Spot (Block19, Row3, Column8)	907.52	890.00	179.27	0.01	0.20	708.00	761.75	708.00	140.07	0.03	0.18	56.00	32.00	0.00	182.00	199.52	944731.00	1.04	788.37	793.50
19	1	4	13719.00	21910.00	164.95	0	Spot (Block19, Row4, Column1)	958.49	920.00	188.88	0.02	0.20	776.00	769.10	776.00	138.52	0.00	0.18	51.00	27.00	0.00	144.00	182.49	726538.00	1.37	860.21	862.00
19	2	4	14013.00	21917.00	194.65	0	Spot (Block19, Row4, Column2)	886.92	888.00	138.39	0.00	0.16	769.00	767.69	769.00	139.68	0.00	0.18	39.00	12.00	0.00	119.00	117.92	943685.00	0.85	813.60	791.00
19	3	4	14309.00	21915.00	151.25	0	Spot (Block19, Row4, Column3)	1234.79	1201.00	251.21	0.01	0.20	772.00	770.24	772.00	139.80	0.00	0.18	91.00	73.00	0.00	429.00	462.79	771743.00	3.32	920.21	913.00
19	4	4	14613.00	21920.00	205.95	0	Spot (Block19, Row4, Column4)	871.85	885.00	165.16	0.01	0.19	772.00	763.57	772.00	134.95	0.00	0.18	43.00	17.00	0.00	113.00	99.85	1054070.00	0.80	827.36	795.00
19	5	4	14899.00	21911.00	200.05	0	Spot (Block19, Row4, Column5)	893.44	886.00	161.19	0.00	0.18	741.00	758.97	741.00	138.66	0.01	0.18	51.00	21.00	0.00	145.00	152.44	1013160.00	0.97	823.88	800.00
19	6	4	15213.00	21916.00	188.30	0	Spot (Block19, Row4, Column6)	978.10	989.00	180.99	0.00	0.19	762.00	761.69	762.00	135.38	0.00	0.18	60.00	35.00	0.00	227.00	216.10	977119.00	1.60	864.23	811.50
19	7	4	15506.00	21916.00	197.30	0	Spot (Block19, Row4, Column7)	945.05	903.00	193.33	0.02	0.20	751.00	762.58	751.00	134.49	0.01	0.18	55.00	31.00	0.00	152.00	194.05	1038613.00	1.36	819.38	792.00
19	8	4	15816.00	21921.00	167.25	0	Spot (Block19, Row4, Column8)	968.79	909.00	194.56	0.03	0.20	764.00	767.86	764.00	137.13	0.00	0.18	50.00	32.00	0.00	145.00	204.79	756628.00	1.47	846.55	788.50
19	1	5	13712.00	22212.00	147.00	-50	Spot (Block19, Row5, Column1)	928.96	908.00	188.09	0.01	0.20	781.00	782.08	781.00	147.07	0.00	0.19	45.00	22.00	0.00	127.00	147.96	553662.00	1.00	806.93	785.00
19	2	5	14020.00	22212.00	157.70	0	Spot (Block19, Row5, Column2)	930.09	905.00	128.61	0.01	0.14	773.00	769.76	773.00	145.52	0.00	0.19	40.00	14.00	0.00	132.00	157.09	638044.00	1.10	881.28	895.50
19	3	5	14339.00	22215.00	201.00	0	Spot (Block19, Row5, Column3)	903.41	884.00	179.11	0.01	0.20	770.00	762.90	770.00	144.61	0.00	0.19	41.00	19.00	0.00	114.00	133.41	1031695.00	0.97	820.76	788.50
19	4	5	14612.00	22208.00	194.00	0	Spot (Block19, Row5, Column4)	892.98	877.00	164.68	0.01	0.18	762.00	761.20	762.00	138.88	0.00	0.18	39.00	18.00	0.00	115.00	130.98	943875.00	0.95	792.34	773.00
19	5	5	14914.00	22207.00	151.75	0	Spot (Block19, Row5, Column5)	2047.00	1828.50	823.09	0.05	0.40	726.00	758.96	726.00	142.16	0.02	0.19	99.00	97.00	0.00	1102.50	1321.00	1297800.00	9.06	1051.38	1056.00
19	6	5	15225.00	22207.00	197.95	0	Spot (Block19, Row5, Column6)	937.98	897.00	181.10	0.02	0.19	768.00	768.63	768.00	139.04	0.00	0.18	47.00	25.00	0.00	129.00	169.98	1039279.00	1.22	852.03	800.00
19	7	5	15521.00	22210.00	181.85	0	Spot (Block19, Row5, Column7)	931.05	903.00	175.22	0.01	0.19	769.00	772.43	769.00	141.06	0.00	0.18	47.00	21.00	0.00	134.00	162.05	861221.00	1.12	859.20	887.00
19	8	5	15816.00	22212.00	160.40	0	Spot (Block19, Row5, Column8)	1176.65	1160.00	238.87	0.01	0.20	771.00	774.05	771.00	142.16	0.00	0.18	83.00	64.00	0.00	389.00	405.65	841303.00	2.83	870.84	820.00
19	1	6	13708.00	22518.00	153.85	0	Spot (Block19, Row6, Column1)	1054.94	1087.50	194.13	0.01	0.18	773.00	777.37	773.00	141.72	0.00	0.18	69.00	52.00	0.00	314.50	281.94	685713.00	1.96	907.92	899.00
19	2	6	14005.00	22516.00	154.15	0	Spot (Block19, Row6, Column2)	905.67	886.00	178.87	0.01	0.20	762.00	767.48	762.00	143.21	0.00	0.19	42.00	20.00	0.00	124.00	143.67	593216.00	0.97	826.23	776.00
19	3	6	14301.00	22507.00	161.20	0	Spot (Block19, Row6, Column3)	1021.34	982.00	202.18	0.02	0.20	708.00	752.29	708.00	141.84	0.03	0.19	78.00	45.00	0.00	274.00	313.34	735364.00	1.90	861.83	827.00
19	4	6	14630.00	22498.00	191.95	0	Spot (Block19, Row6, Column4)	903.21	885.00	165.50	0.01	0.18	748.00	764.66	748.00	144.55	0.01	0.19	47.00	20.00	0.00	137.00	155.21	942044.00	0.96	806.34	778.50
19	5	6	14910.00	22511.00	147.60	0	Spot (Block19, Row6, Column5)	1797.52	1784.00	627.17	0.00	0.35	771.50	769.12	771.50	144.75	0.00	0.19	96.00	90.00	0.00	1012.50	1026.02	1065932.00	7.10	1022.88	1015.50
19	6	6	15229.00	22512.00	182.10	0	Spot (Block19, Row6, Column6)	914.19	880.00	176.15	0.02	0.19	769.00	769.92	769.00	137.65	0.00	0.18	44.00	21.00	0.00	111.00	145.19	851115.00	1.05	834.59	786.00
19	7	6	15519.00	22505.00	195.45	0	Spot (Block19, Row6, Column7)	917.02	891.00	174.80	0.01	0.19	761.00	764.52	761.00	136.56	0.00	0.18	46.00	26.00	0.00	130.00	156.02	993129.00	1.12	821.93	785.00
19	8	6	15815.00	22510.00	167.95	0	Spot (Block19, Row6, Column8)	925.87	893.00	187.39	0.02	0.20	769.00	772.08	769.00	143.85	0.00	0.19	46.00	24.00	0.00	124.00	156.87	726806.00	1.07	839.13	798.00
19	1	7	13722.00	22815.00	205.15	0	Spot (Block19, Row7, Column1)	921.94	891.00	163.98	0.01	0.18	776.00	778.96	776.00	149.72	0.00	0.19	40.00	19.00	0.00	115.00	145.94	1101714.00	0.95	850.53	799.00
19	2	7	14022.00	22817.00	181.75	0	Spot (Block19, Row7, Column2)	902.09	901.50	170.19	0.00	0.19	704.00	756.89	704.00	138.56	0.03	0.18	59.00	35.00	0.00	197.50	198.09	837142.00	1.05	808.02	782.00
19	3	7	14301.00	22812.00	201.25	0	Spot (Block19, Row7, Column3)	874.52	804.50	175.29	0.04	0.20	702.00	753.99	702.00	145.01	0.03	0.19	49.00	28.00	0.00	102.50	172.52	1003952.00	0.83	822.09	797.50
19	4	7	14588.00	22814.00	127.30	0	Spot (Block19, Row7, Column4)	938.08	889.00	184.19	0.02	0.20	715.00	763.57	715.00	145.34	0.03	0.19	64.00	34.00	0.00	174.00	223.08	408066.00	1.20	863.20	871.50
19	5	7	14913.00	22832.00	180.70	0	Spot (Block19, Row7, Column5)	891.85	874.00	161.84	0.01	0.18	709.00	760.99	709.00	139.79	0.03	0.18	57.00	33.00	0.00	165.00	182.85	816039.00	0.94	792.80	774.00
19	6	7	15213.00	22820.00	249.65	0	Spot (Block19, Row7, Column6)	865.33	802.00	172.18	0.03	0.20	703.00	754.10	703.00	128.97	0.03	0.17	47.00	27.00	0.00	99.00	162.33	1558467.00	0.86	783.61	781.00
19	7	7	15513.00	22809.00	164.60	0	Spot (Block19, Row7, Column7)	948.19	900.00	172.30	0.02	0.18	719.00	758.82	719.00	130.10	0.02	0.17	69.00	43.00	0.00	181.00	229.19	712094.00	1.46	833.28	795.00
19	8	7	15814.00	22810.00	147.00	-50	Spot (Block19, Row7, Column8)	808.96	781.00	150.33	0.02	0.19	784.00	782.43	784.00	137.08	0.00	0.18	25.00	1.00	0.00	-3.00	24.96	478096.00	0.19	834.03	793.00
19	1	8	13703.00	23115.00	137.50	0	Spot (Block19, Row8, Column1)	22115.12	19398.00	14993.12	0.06	0.68	787.00	795.80	787.00	159.04	0.00	0.20	100.00	100.00	4.91	18611.00	21328.12	11256598.00	134.05	6408.21	5258.00
19	2	8	14013.00	23120.00	188.45	0	Spot (Block19, Row8, Column2)	893.94	877.00	162.29	0.01	0.18	764.00	770.19	764.00	145.66	0.00	0.19	35.00	17.00	0.00	113.00	129.94	892148.00	0.85	823.10	783.00
19	3	8	14313.00	23107.00	185.65	0	Spot (Block19, Row8, Column3)	940.26	891.00	202.02	0.02	0.21	711.00	762.13	711.00	139.57	0.03	0.18	63.00	34.00	0.00	180.00	229.26	912051.00	1.28	794.24	779.00
19	4	8	14623.00	23112.00	179.35	0	Spot (Block19, Row8, Column4)	928.09	896.00	211.41	0.02	0.23	757.50	766.62	757.50	142.64	0.01	0.19	47.00	32.00	0.00	138.50	170.59	838990.00	1.13	846.31	788.50
19	5	8	14911.00	23098.00	199.40	0	Spot (Block19, Row8, Column5)	869.74	883.00	178.25	0.01	0.20	701.00	754.66	701.00	136.05	0.03	0.18	52.00	30.00	0.00	182.00	168.74	982806.00	0.85	817.26	802.00
19	6	8	15219.00	23108.00	197.45	0	Spot (Block19, Row8, Column6)	1027.99	1003.50	202.54	0.01	0.20	710.00	758.62	710.00	132.85	0.03	0.18	80.00	57.00	0.00	293.50	317.99	1134896.00	2.03	852.56	863.50
19	7	8	15505.00	23107.00	166.80	0	Spot (Block19, Row8, Column7)	946.01	892.00	188.40	0.03	0.20	770.00	772.49	770.00	152.53	0.00	0.20	45.00	26.00	0.00	122.00	176.01	732213.00	1.14	827.01	786.50
19	8	8	15821.00	23108.00	126.90	0	Spot (Block19, Row8, Column8)	1479.48	1423.00	337.86	0.02	0.23	785.00	806.46	785.00	145.67	0.01	0.18	100.00	88.00	0.00	638.00	694.48	636175.00	4.62	1034.57	1009.00
20	1	1	18214.00	21002.00	153.80	0	Spot (Block20, Row1, Column1)	11623.54	9942.00	6793.94	0.07	0.58	691.00	723.31	691.00	125.10	0.02	0.17	100.00	100.00	0.00	9251.00	10932.54	7520428.00	87.13	3070.87	2566.50
20	2	1	18506.00	21010.00	182.70	0	Spot (Block20, Row1, Column2)	1145.69	1108.00	314.23	0.01	0.27	689.00	700.27	689.00	112.69	0.01	0.16	88.00	71.00	0.00	419.00	456.69	1071217.00	3.95	789.44	798.00
20	3	1	18817.00	21006.00	155.20	0	Spot (Block20, Row1, Column3)	1428.85	1320.00	441.49	0.03	0.31	690.00	701.42	690.00	108.28	0.01	0.15	99.00	93.00	0.00	630.00	738.85	948759.00	6.72	889.97	855.50
20	4	1	19109.00	21001.00	162.90	0	Spot (Block20, Row1, Column4)	1133.71	1092.00	272.53	0.02	0.24	693.00	705.06	693.00	101.42	0.01	0.14	93.00	75.00	0.00	399.00	440.71	831007.00	4.23	846.58	813.50
20	5	1	19412.00	21003.00	151.75	0	Spot (Block20, Row1, Column5)	1947.72	1838.50	781.62	0.03	0.40	687.00	690.52	687.00	98.30	0.00	0.14	100.00	100.00	0.00	1151.50	1260.72	1227066.00	12.79	1010.58	1008.50
20	6	1	19708.00	21002.00	148.75	0	Spot (Block20, Row1, Column6)	2031.91	1879.00	655.31	0.03	0.32	686.00	684.97	686.00	97.80	0.00	0.14	100.00	100.00	0.00	1193.00	1345.91	1231337.00	13.77	1040.57	949.00
20	7	1	20025.00	21002.00	115.85	0	Spot (Block20, Row1, Column7)	2337.44	2262.00	617.86	0.01	0.26	690.00	687.91	690.00	93.12	0.00	0.14	100.00	100.00	0.00	1572.00	1647.44	825116.00	17.71	1168.16	1060.00
20	8	1	20301.00	20983.00	220.85	0	Spot (Block20, Row1, Column8)	801.53	788.00	101.56	0.01	0.13	689.00	689.41	689.00	87.80	0.00	0.13	58.00	26.00	0.00	99.00	112.53	1119739.00	1.28	729.64	702.00
20	1	2	18211.00	21306.00	147.00	-50	Spot (Block20, Row2, Column1)	802.51	794.00	113.88	0.00	0.14	687.00	709.98	687.00	120.14	0.01	0.17	38.00	13.00	0.00	107.00	115.51	473483.00	0.77	699.86	688.00
20	2	2	18512.00	21307.00	128.00	0	Spot (Block20, Row2, Column2)	1724.49	1638.00	364.19	0.02	0.21	691.00	716.26	691.00	113.99	0.02	0.16	100.00	100.00	0.00	947.00	1033.49	755326.00	8.85	996.71	977.50
20	3	2	18806.00	21300.00	185.60	0	Spot (Block20, Row2, Column3)	844.29	812.00	132.96	0.02	0.16	693.00	712.72	693.00	109.98	0.01	0.15	53.00	24.00	0.00	119.00	151.29	819801.00	1.20	751.25	769.00
20	4	2	19116.00	21303.00	175.35	0	Spot (Block20, Row2, Column4)	1305.65	1248.00	295.18	0.02	0.23	689.00	694.92	689.00	100.97	0.00	0.15	99.00	94.00	0.00	559.00	616.65	1118946.00	6.05	891.11	876.00
20	5	2	19411.00	21310.00	169.30	0	Spot (Block20, Row2, Column5)	915.15	890.00	139.51	0.01	0.15	687.00	687.61	687.00	92.10	0.00	0.13	84.00	60.00	0.00	203.00	228.15	726629.00	2.47	780.26	779.50
20	6	2	19706.00	21305.00	196.25	0	Spot (Block20, Row2, Column6)	809.82	790.00	112.80	0.01	0.14	685.00	677.88	685.00	86.13	0.00	0.13	65.00	32.00	0.00	105.00	124.82	879468.00	1.53	728.24	703.00
20	7	2	20009.00	21298.00	172.15	0	Spot (Block20, Row2, Column7)	1004.66	978.00	215.63	0.01	0.21	686.00	674.26	686.00	82.70	0.01	0.12	87.00	70.00	0.00	292.00	318.66	832859.00	4.00	751.01	729.00
20	8	2	20321.00	21301.00	145.80	0	Spot (Block20, Row2, Column8)	781.35	796.00	82.12	0.01	0.11	689.00	683.12	689.00	82.77	0.00	0.12	62.00	15.00	0.00	107.00	92.35	452402.00	1.19	731.74	703.00
20	1	3	18214.00	21605.00	155.05	0	Spot (Block20, Row3, Column1)	1757.14	1646.00	637.14	0.03	0.36	691.00	724.42	691.00	116.77	0.02	0.16	99.00	97.00	0.00	955.00	1066.14	1172010.00	8.84	974.65	936.00
20	2	3	18511.00	21611.00	200.05	0	Spot (Block20, Row3, Column2)	866.10	882.00	133.45	0.01	0.15	692.00	727.34	692.00	115.56	0.02	0.16	58.00	30.00	0.00	190.00	174.10	983023.00	1.20	774.64	785.00
20	3	3	18810.00	21599.00	155.10	0	Spot (Block20, Row3, Column3)	967.14	958.00	174.52	0.00	0.18	692.00	714.47	692.00	107.48	0.01	0.15	80.00	53.00	0.00	266.00	275.14	645081.00	2.35	826.55	805.00
20	4	3	19107.00	21608.00	154.80	0	Spot (Block20, Row3, Column4)	1780.13	1618.50	733.40	0.04	0.41	690.00	698.64	690.00	100.62	0.01	0.14	100.00	99.00	0.00	928.50	1090.13	1174887.00	10.75	948.83	939.00
20	5	3	19412.00	21606.00	179.20	0	Spot (Block20, Row3, Column5)	906.87	892.00	151.32	0.01	0.17	685.00	684.86	685.00	91.00	0.00	0.13	80.00	61.00	0.00	207.00	221.87	817091.00	2.44	796.60	789.00
20	6	3	19715.00	21600.00	200.15	0	Spot (Block20, Row3, Column6)	867.11	860.00	139.09	0.00	0.16	686.00	680.21	686.00	84.53	0.00	0.12	75.00	50.00	0.00	174.00	181.11	978102.00	2.21	722.37	697.00
20	7	3	20016.00	21606.00	154.55	0	Spot (Block20, Row3, Column7)	1572.00	1474.00	494.96	0.03	0.31	685.00	675.42	685.00	86.56	0.01	0.13	99.00	98.00	0.00	789.00	887.00	1032807.00	10.36	872.90	883.00
20	8	3	20319.00	21621.00	199.10	0	Spot (Block20, Row3, Column8)	766.13	776.50	84.43	0.01	0.11	687.00	682.48	687.00	84.47	0.00	0.12	52.00	14.00	0.00	89.50	79.13	859597.00	0.99	703.26	693.00
20	1	4	18212.00	21905.00	150.05	0	Spot (Block20, Row4, Column1)	1963.17	1876.00	714.07	0.02	0.36	696.00	732.37	696.00	120.57	0.02	0.16	100.00	99.00	0.00	1180.00	1267.17	1213240.00	10.21	1029.66	1002.50
20	2	4	18524.00	21901.00	227.60	0	Spot (Block20, Row4, Column2)	917.68	899.00	150.50	0.01	0.16	697.00	728.22	697.00	115.92	0.02	0.16	68.00	40.00	0.00	202.00	220.68	1365514.00	1.63	776.51	775.00
20	3	4	18810.00	21903.00	145.65	0	Spot (Block20, Row4, Column3)	4757.29	4582.50	2143.99	0.02	0.45	694.00	720.32	694.00	108.43	0.02	0.15	100.00	100.00	0.00	3888.50	4063.29	2749715.00	37.23	1630.33	1430.00
20	4	4	19111.00	21904.00	202.25	0	Spot (Block20, Row4, Column4)	846.78	806.00	124.40	0.02	0.15	690.00	709.84	690.00	107.93	0.01	0.15	53.00	30.00	0.00	116.00	156.78	983113.00	1.27	748.91	714.00
20	5	4	19394.00	21919.00	215.70	0	Spot (Block20, Row4, Column5)	837.64	812.00	132.84	0.01	0.16	686.00	690.38	686.00	101.90	0.00	0.15	65.00	31.00	0.00	126.00	151.64	1115740.00	1.45	744.97	718.00
20	6	4	19714.00	21903.00	187.85	0	Spot (Block20, Row4, Column6)	944.91	916.50	149.35	0.01	0.16	685.00	683.51	685.00	91.21	0.00	0.13	88.00	71.00	0.00	231.50	259.91	939239.00	2.87	811.84	801.00
20	7	4	20006.00	21907.00	151.85	0	Spot (Block20, Row4, Column7)	1592.41	1487.00	498.75	0.03	0.31	688.00	685.47	688.00	89.48	0.00	0.13	100.00	96.00	0.00	799.00	904.41	1004812.00	10.14	895.27	896.00
20	8	4	20315.00	21909.00	166.70	0	Spot (Block20, Row4, Column8)	1094.57	1071.00	245.68	0.01	0.22	685.00	678.42	685.00	84.63	0.00	0.12	97.00	82.00	0.00	386.00	409.57	845009.00	4.92	779.95	794.00
20	1	5	18213.00	22207.00	109.65	0	Spot (Block20, Row5, Column1)	1434.55	1418.00	296.79	0.01	0.21	694.00	721.44	694.00	115.79	0.02	0.16	99.00	99.00	0.00	724.00	740.55	449014.00	6.16	918.41	934.00
20	2	5	18508.00	22219.00	175.70	0	Spot (Block20, Row5, Column2)	871.58	868.50	125.01	0.00	0.14	694.00	716.26	694.00	108.64	0.01	0.15	57.00	33.00	0.00	174.50	177.58	754790.00	1.43	787.06	785.00
20	3	5	18815.00	22205.00	193.20	0	Spot (Block20, Row5, Column3)	995.48	986.50	170.45	0.00	0.17	696.00	733.02	696.00	109.57	0.02	0.15	86.00	62.00	0.00	290.50	299.48	1055205.00	2.40	833.70	795.00
20	4	5	19112.00	22210.00	164.05	0	Spot (Block20, Row5, Column4)	1239.52	1200.00	316.34	0.01	0.26	696.00	731.42	696.00	110.15	0.02	0.15	98.00	89.00	0.00	504.00	543.52	923441.00	4.61	853.12	821.00
20	5	5	19411.00	22210.00	143.90	0	Spot (Block20, Row5, Column5)	6266.50	5838.50	2981.93	0.03	0.48	694.00	716.75	694.00	110.83	0.01	0.15	100.00	100.00	0.00	5144.50	5572.50	3559374.00	50.07	1781.89	1536.50
20	6	5	19718.00	22210.00	189.65	0	Spot (Block20, Row5, Column6)	856.96	815.00	147.04	0.02	0.17	693.00	707.93	693.00	98.90	0.01	0.14	60.00	35.00	0.00	122.00	163.96	866382.00	1.51	736.40	714.00
20	7	5	20021.00	22207.00	161.15	0	Spot (Block20, Row5, Column7)	910.50	898.00	133.11	0.01	0.15	694.00	702.21	694.00	93.24	0.01	0.13	80.00	61.00	0.00	204.00	216.50	651917.00	2.23	797.79	797.00
20	8	5	20314.00	22208.00	143.25	0	Spot (Block20, Row5, Column8)	2260.80	2056.00	932.21	0.04	0.41	691.00	689.04	691.00	84.91	0.00	0.12	100.00	100.00	0.00	1365.00	1569.80	1263789.00	18.51	1104.59	966.00
20	1	6	18225.00	22499.00	200.00	0	Spot (Block20, Row6, Column1)	911.61	901.00	157.17	0.01	0.17	695.00	724.42	695.00	115.15	0.02	0.16	65.00	39.00	0.00	206.00	216.61	1028294.00	1.63	787.37	785.50
20	2	6	18511.00	22506.00	197.30	0	Spot (Block20, Row6, Column2)	899.98	894.00	147.54	0.00	0.16	695.00	733.10	695.00	116.68	0.02	0.16	60.00	35.00	0.00	199.00	204.98	989974.00	1.43	778.14	773.00
20	3	6	18804.00	22505.00	148.05	0	Spot (Block20, Row6, Column3)	3245.30	3033.00	1376.92	0.03	0.42	695.00	728.04	695.00	115.05	0.02	0.16	100.00	100.00	0.00	2338.00	2550.30	1937444.00	21.88	1305.86	1223.00
20	4	6	19104.00	22505.00	173.75	0	Spot (Block20, Row6, Column4)	1032.90	1005.00	191.53	0.01	0.19	696.00	727.76	696.00	115.15	0.02	0.16	87.00	65.00	0.00	309.00	336.90	874868.00	2.65	815.60	814.00
20	5	6	19409.00	22504.00	144.95	0	Spot (Block20, Row6, Column5)	4111.73	3784.00	1789.55	0.04	0.44	697.00	727.24	697.00	112.43	0.02	0.15	100.00	100.00	0.00	3087.00	3414.73	2364243.00	30.10	1520.89	1430.50
20	6	6	19710.00	22494.00	177.20	0	Spot (Block20, Row6, Column6)	968.32	921.00	184.93	0.02	0.19	693.00	712.98	693.00	100.57	0.01	0.14	85.00	60.00	0.00	228.00	275.32	851151.00	2.54	790.49	790.00
20	7	6	20016.00	22507.00	155.00	0	Spot (Block20, Row6, Column7)	1872.41	1756.00	689.47	0.03	0.37	695.00	706.42	695.00	93.97	0.01	0.13	100.00	99.00	0.00	1061.00	1177.41	1232043.00	12.41	971.05	940.50
20	8	6	20322.00	22503.00	147.75	0	Spot (Block20, Row6, Column8)	1981.90	1843.00	692.97	0.03	0.35	694.00	694.92	694.00	81.80	0.00	0.12	100.00	100.00	0.00	1149.00	1287.90	1179231.00	15.73	1032.61	994.00
20	1	7	18220.00	22806.00	204.00	0	Spot (Block20, Row7, Column1)	968.32	973.50	176.89	0.00	0.18	697.00	738.07	697.00	123.09	0.02	0.17	73.00	50.00	0.00	276.50	271.32	1146489.00	1.87	814.54	781.00
20	2	7	18507.00	22803.00	204.90	0	Spot (Block20, Row7, Column2)	870.68	864.00	149.32	0.00	0.17	694.00	730.39	694.00	118.41	0.02	0.16	52.00	28.00	0.00	170.00	176.68	1036112.00	1.18	789.45	785.50
20	3	7	18804.00	22824.00	225.05	0	Spot (Block20, Row7, Column3)	851.77	808.00	126.61	0.02	0.15	695.00	717.93	695.00	112.99	0.01	0.16	50.00	27.00	0.00	113.00	156.77	1241033.00	1.18	742.60	705.50
20	4	7	19111.00	22800.00	185.40	0	Spot (Block20, Row7, Column4)	843.78	803.00	124.85	0.02	0.15	693.00	710.74	693.00	109.47	0.01	0.15	50.00	24.00	0.00	110.00	150.78	816777.00	1.22	780.35	780.50
20	5	7	19413.00	22807.00	168.00	0	Spot (Block20, Row7, Column5)	1301.83	1288.50	275.93	0.00	0.21	693.00	710.98	693.00	109.28	0.01	0.15	99.00	95.00	0.00	595.50	608.83	1023239.00	5.41	885.89	879.00
20	6	7	19704.00	22810.00	196.10	0	Spot (Block20, Row7, Column6)	888.32	888.00	118.50	0.00	0.13	693.00	713.01	693.00	103.04	0.01	0.14	68.00	41.00	0.00	195.00	195.32	969155.00	1.70	803.76	780.00
20	7	7	20008.00	22807.00	155.95	0	Spot (Block20, Row7, Column7)	1837.76	1720.50	591.37	0.03	0.32	695.00	709.63	695.00	93.91	0.01	0.13	100.00	100.00	0.00	1025.50	1142.76	1227625.00	12.01	980.83	982.00
20	8	7	20321.00	22810.00	158.15	0	Spot (Block20, Row7, Column8)	1185.90	1182.00	202.19	0.00	0.17	692.00	695.37	692.00	86.96	0.00	0.13	99.00	97.00	0.00	490.00	493.90	813527.00	5.64	890.03	872.00
20	1	8	18209.00	23110.00	142.40	0	Spot (Block20, Row8, Column1)	13733.61	13066.00	7222.99	0.02	0.53	698.00	739.17	698.00	126.75	0.02	0.17	100.00	100.00	0.00	12368.00	13035.61	7594688.00	102.52	3382.48	2488.50
20	2	8	18514.00	23102.00	181.75	0	Spot (Block20, Row8, Column2)	1008.51	989.00	209.10	0.01	0.21	694.00	723.90	694.00	116.62	0.02	0.16	78.00	56.00	0.00	295.00	314.51	933884.00	2.44	815.05	803.00
20	3	8	18807.00	23105.00	154.85	0	Spot (Block20, Row8, Column3)	1562.08	1412.00	542.46	0.04	0.35	693.00	717.06	693.00	112.25	0.01	0.16	98.00	92.00	0.00	719.00	869.08	1029408.00	7.53	903.21	912.00
20	4	8	19117.00	23103.00	184.45	0	Spot (Block20, Row8, Column4)	884.44	887.50	123.92	0.00	0.14	691.00	714.71	691.00	108.39	0.01	0.15	68.00	38.00	0.00	196.50	193.44	838453.00	1.57	784.59	788.50
20	5	8	19398.00	23114.00	219.50	0	Spot (Block20, Row8, Column5)	813.04	797.00	114.43	0.01	0.14	693.00	711.71	693.00	105.32	0.01	0.15	48.00	23.00	0.00	104.00	120.04	1122810.00	0.96	743.97	716.00
20	6	8	19720.00	23104.00	175.60	0	Spot (Block20, Row8, Column6)	993.35	963.50	179.69	0.01	0.18	695.00	710.76	695.00	94.13	0.01	0.13	91.00	67.00	0.00	268.50	298.35	858254.00	3.00	811.46	792.00
20	7	8	20013.00	23102.00	146.65	0	Spot (Block20, Row8, Column7)	1538.97	1464.00	399.52	0.02	0.26	698.00	713.53	698.00	92.18	0.01	0.13	100.00	99.00	0.00	766.00	840.97	901838.00	8.95	944.67	918.50
20	8	8	20316.00	23100.00	126.75	0	Spot (Block20, Row8, Column8)	1261.92	1255.50	228.70	0.00	0.18	692.00	696.07	692.00	87.43	0.00	0.13	100.00	98.00	0.00	563.50	569.92	537580.00	6.47	891.29	880.50
21	1	1	4694.00	25815.00	147.00	-50	Spot (Block21, Row1, Column1)	62.39	64.00	8.94	0.01	0.14	67.00	422.54	67.00	2285.28	0.80	5.41	0.00	0.00	0.00	-3.00	-4.61	36686.00	-0.16	67.46	67.00
21	2	1	4995.00	25815.00	147.00	-50	Spot (Block21, Row1, Column2)	63.84	64.00	7.93	0.00	0.12	66.00	65.52	66.00	10.06	0.00	0.15	5.00	0.00	0.00	-2.00	-2.16	37791.00	-0.17	59.23	60.00
21	3	1	5295.00	25815.00	147.00	-50	Spot (Block21, Row1, Column3)	66.07	66.00	7.25	0.00	0.11	65.00	64.48	65.00	9.54	0.00	0.15	14.00	0.00	0.00	1.00	1.07	39181.00	0.17	66.35	66.00
21	4	1	5595.00	25815.00	147.00	-50	Spot (Block21, Row1, Column4)	68.16	68.00	8.14	0.00	0.12	66.00	65.45	66.00	10.67	0.00	0.16	16.00	0.00	0.00	2.00	2.16	40144.00	0.25	70.24	71.00
21	5	1	5895.00	25814.00	147.00	-50	Spot (Block21, Row1, Column5)	63.67	66.00	10.65	0.02	0.17	63.00	63.45	63.00	12.08	0.00	0.19	11.00	0.00	0.00	3.00	0.67	37373.00	0.02	54.36	54.00
21	6	1	6196.00	25814.00	147.00	-50	Spot (Block21, Row1, Column6)	63.23	64.00	7.37	0.01	0.12	65.00	64.40	65.00	11.17	0.00	0.17	3.00	0.00	0.00	-1.00	-1.77	37245.00	-0.10	63.16	65.00
21	7	1	6496.00	25814.00	147.00	-50	Spot (Block21, Row1, Column7)	71.74	72.00	7.10	0.00	0.10	68.00	67.53	68.00	9.70	0.00	0.14	19.00	1.00	0.00	4.00	3.74	42185.00	0.43	66.26	66.00
21	8	1	6796.00	25813.00	147.00	-50	Spot (Block21, Row1, Column8)	68.32	68.00	11.45	0.00	0.17	70.00	70.17	70.00	10.67	0.00	0.15	16.00	1.00	0.00	-2.00	-1.68	40239.00	-0.17	65.30	63.00
21	1	2	4694.00	26115.00	147.00	-50	Spot (Block21, Row2, Column1)	62.83	63.00	6.14	0.00	0.10	63.00	62.46	63.00	9.16	0.00	0.15	6.00	0.00	0.00	0.00	-0.17	36943.00	0.04	64.44	65.00
21	2	2	4995.00	26115.00	147.00	-50	Spot (Block21, Row2, Column2)	64.99	66.00	7.00	0.01	0.11	63.00	62.74	63.00	9.14	0.00	0.15	13.00	0.00	0.00	3.00	1.99	38411.00	0.25	62.57	63.00
21	3	2	5281.00	26128.00	164.75	0	Spot (Block21, Row2, Column3)	71.64	71.00	11.60	0.00	0.16	62.00	61.65	62.00	9.58	0.00	0.16	47.00	23.00	0.00	9.00	9.64	53873.00	1.04	64.28	64.00
21	4	2	5595.00	26115.00	147.00	-50	Spot (Block21, Row2, Column4)	65.62	65.00	9.15	0.00	0.14	64.00	63.56	64.00	11.00	0.00	0.17	17.00	1.00	0.00	1.00	1.62	38650.00	0.19	64.23	66.00
21	5	2	5896.00	26114.00	147.00	-50	Spot (Block21, Row2, Column5)	62.24	63.00	5.98	0.01	0.10	62.00	60.83	62.00	11.22	0.01	0.18	2.00	0.00	0.00	1.00	0.24	36599.00	0.13	62.55	63.00
21	6	2	6196.00	26114.00	147.00	-50	Spot (Block21, Row2, Column6)	61.91	63.50	8.83	0.01	0.14	61.00	60.42	61.00	11.78	0.00	0.19	6.00	0.00	0.00	2.50	0.91	36405.00	0.13	60.84	63.00
21	7	2	6496.00	26114.00	147.00	-50	Spot (Block21, Row2, Column7)	62.98	63.00	9.18	0.00	0.15	64.00	63.33	64.00	11.78	0.00	0.19	8.00	0.00	0.00	-1.00	-1.02	37158.00	-0.03	58.90	59.00
21	8	2	6796.00	26114.00	147.00	-50	Spot (Block21, Row2, Column8)	76.51	77.00	8.26	0.00	0.11	68.00	68.18	68.00	11.30	0.00	0.17	37.00	2.00	0.00	9.00	8.51	45218.00	0.74	70.62	71.00
21	1	3	4695.00	26415.00	147.00	-50	Spot (Block21, Row3, Column1)	59.24	61.00	8.33	0.01	0.14	59.00	58.06	59.00	9.70	0.01	0.17	12.00	0.00	0.00	2.00	0.24	34890.00	0.12	56.36	57.00
21	2	3	4995.00	26415.00	147.00	-50	Spot (Block21, Row3, Column2)	56.43	56.00	8.20	0.00	0.15	62.00	61.00	62.00	10.28	0.01	0.17	0.00	0.00	0.00	-6.00	-5.57	33295.00	-0.44	55.10	57.00
21	3	3	5295.00	26415.00	147.00	-50	Spot (Block21, Row3, Column3)	69.37	70.00	8.59	0.00	0.12	60.00	60.14	60.00	10.15	0.00	0.17	44.00	9.00	0.00	10.00	9.37	40929.00	0.91	62.43	63.00
21	4	3	5595.00	26415.00	147.00	-50	Spot (Block21, Row3, Column4)	66.21	67.00	6.03	0.01	0.09	61.00	60.34	61.00	10.58	0.00	0.18	20.00	0.00	0.00	6.00	5.21	38998.00	0.55	64.99	66.00
21	5	3	5896.00	26414.00	147.00	-50	Spot (Block21, Row3, Column5)	55.10	55.00	9.60	0.00	0.17	61.00	60.38	61.00	9.82	0.00	0.16	5.00	0.00	0.00	-6.00	-5.90	32399.00	-0.54	60.12	62.00
21	6	3	6234.00	26452.00	213.25	0	Spot (Block21, Row3, Column6)	68.85	69.00	8.91	0.00	0.13	59.00	57.92	59.00	10.54	0.01	0.18	46.00	9.00	0.00	10.00	9.85	89435.00	1.04	63.51	65.00
21	7	3	6496.00	26414.00	147.00	-50	Spot (Block21, Row3, Column7)	66.30	67.00	7.45	0.00	0.11	60.00	60.10	60.00	10.63	0.00	0.18	31.00	0.00	0.00	7.00	6.30	39184.00	0.58	64.40	64.00
21	8	3	6809.00	26417.00	161.05	0	Spot (Block21, Row3, Column8)	156.71	164.00	34.53	0.02	0.22	72.00	72.06	72.00	13.94	0.00	0.19	100.00	96.00	0.00	92.00	84.71	112204.00	6.07	97.51	97.00
21	1	4	4695.00	26715.00	147.00	-50	Spot (Block21, Row4, Column1)	57.03	58.00	7.85	0.01	0.14	56.00	55.75	56.00	9.96	0.00	0.18	13.00	0.00	0.00	2.00	1.03	33535.00	0.13	50.52	50.00
21	2	4	4995.00	26715.00	147.00	-50	Spot (Block21, Row4, Column2)	62.68	66.00	12.34	0.02	0.20	59.00	58.81	59.00	10.71	0.00	0.18	37.00	3.00	0.00	7.00	3.68	36980.00	0.36	64.02	65.00
21	3	4	5295.00	26715.00	147.00	-50	Spot (Block21, Row4, Column3)	62.82	64.00	11.35	0.01	0.18	58.00	57.81	58.00	10.92	0.00	0.19	34.00	2.00	0.00	6.00	4.82	37002.00	0.46	58.32	63.00
21	4	4	5629.00	26672.00	257.35	0	Spot (Block21, Row4, Column4)	64.60	65.00	8.54	0.00	0.13	58.00	57.24	58.00	10.34	0.01	0.18	34.00	3.00	0.00	7.00	6.60	124413.00	0.71	57.01	57.00
21	5	4	5927.00	26715.00	183.45	0	Spot (Block21, Row4, Column5)	82.45	82.00	10.65	0.00	0.13	60.00	58.39	60.00	10.21	0.01	0.17	86.00	53.00	0.00	22.00	22.45	77500.00	2.36	66.83	68.00
21	6	4	6196.00	26714.00	147.00	-50	Spot (Block21, Row4, Column6)	52.89	52.00	8.17	0.01	0.15	59.00	58.49	59.00	10.27	0.00	0.18	3.00	0.00	0.00	-7.00	-6.11	31155.00	-0.54	52.24	52.00
21	7	4	6496.00	26714.00	147.00	-50	Spot (Block21, Row4, Column7)	63.70	64.00	7.55	0.00	0.12	62.00	61.60	62.00	10.39	0.00	0.17	12.00	0.00	0.00	2.00	1.70	37584.00	0.20	64.49	64.00
21	8	4	6797.00	26714.00	147.00	-50	Spot (Block21, Row4, Column8)	71.72	71.00	8.58	0.00	0.12	75.00	78.39	75.00	19.33	0.02	0.25	0.00	0.00	0.00	-4.00	-3.28	42387.00	-0.35	69.12	69.00
21	1	5	4695.00	27015.00	147.00	-50	Spot (Block21, Row5, Column1)	55.23	55.00	6.79	0.00	0.12	56.00	55.37	56.00	10.09	0.00	0.18	4.00	0.00	0.00	-1.00	-0.77	32476.00	-0.01	56.61	56.00
21	2	5	4995.00	27015.00	147.00	-50	Spot (Block21, Row5, Column2)	62.85	63.00	9.03	0.00	0.14	59.00	57.88	59.00	9.66	0.01	0.17	27.00	3.00	0.00	4.00	3.85	37021.00	0.51	63.79	65.00
21	3	5	5276.00	26988.00	182.55	0	Spot (Block21, Row5, Column3)	66.63	67.00	7.23	0.00	0.11	59.00	58.09	59.00	10.44	0.01	0.18	36.00	2.00	0.00	8.00	7.63	62098.00	0.82	60.58	61.00
21	4	5	5596.00	27015.00	147.00	-50	Spot (Block21, Row5, Column4)	63.75	64.00	7.57	0.00	0.12	56.00	56.31	56.00	10.99	0.00	0.20	35.00	3.00	0.00	8.00	7.75	37419.00	0.68	59.32	59.50
21	5	5	5922.00	27005.00	164.15	0	Spot (Block21, Row5, Column5)	75.55	75.00	7.73	0.00	0.10	60.00	59.40	60.00	9.41	0.00	0.16	80.00	33.00	0.00	15.00	15.55	56590.00	1.72	64.41	65.00
21	6	5	6196.00	27014.00	147.00	-50	Spot (Block21, Row5, Column6)	59.12	60.00	8.07	0.01	0.14	60.00	59.02	60.00	9.78	0.01	0.17	9.00	0.00	0.00	0.00	-0.88	34824.00	0.01	61.02	63.00
21	7	5	6496.00	27014.00	147.00	-50	Spot (Block21, Row5, Column7)	65.54	65.00	5.67	0.00	0.09	61.00	60.75	61.00	10.41	0.00	0.17	14.00	0.00	0.00	4.00	4.54	38670.00	0.46	62.04	62.00
21	8	5	6797.00	27014.00	147.00	-50	Spot (Block21, Row5, Column8)	80.67	80.00	12.25	0.00	0.15	75.00	82.64	75.00	24.49	0.04	0.30	6.00	0.00	0.00	5.00	5.67	47517.00	-0.08	78.36	82.50
21	1	6	4686.00	27335.00	221.25	0	Spot (Block21, Row6, Column1)	64.40	64.00	6.19	0.00	0.10	59.00	60.45	59.00	23.02	0.01	0.38	0.00	0.00	0.00	5.00	5.40	90290.00	0.17	59.67	59.00
21	2	6	4995.00	27315.00	147.00	-50	Spot (Block21, Row6, Column2)	68.52	69.00	6.87	0.00	0.10	59.00	58.09	59.00	9.96	0.01	0.17	51.00	6.00	0.00	10.00	9.52	40357.00	1.05	61.63	62.00
21	3	6	5295.00	27315.00	147.00	-50	Spot (Block21, Row6, Column3)	62.94	64.00	9.49	0.01	0.15	60.00	59.06	60.00	10.33	0.01	0.17	20.00	3.00	0.00	4.00	2.94	37011.00	0.38	62.47	62.00
21	4	6	5596.00	27315.00	147.00	-50	Spot (Block21, Row6, Column4)	51.53	53.00	11.22	0.01	0.22	60.00	59.12	60.00	10.24	0.01	0.17	2.00	0.00	0.00	-7.00	-8.47	30249.00	-0.74	56.58	58.00
21	5	6	5896.00	27314.00	147.00	-50	Spot (Block21, Row6, Column5)	65.15	65.00	7.23	0.00	0.11	62.00	62.72	62.00	39.77	0.01	0.63	0.00	0.00	0.00	3.00	3.15	38439.00	0.06	65.57	65.00
21	6	6	6196.00	27314.00	147.00	-50	Spot (Block21, Row6, Column6)	65.90	68.00	10.13	0.01	0.15	61.00	64.35	61.00	55.76	0.02	0.87	0.00	0.00	0.00	7.00	4.90	38818.00	0.03	158.30	69.00
21	7	6	6496.00	27314.00	147.00	-50	Spot (Block21, Row6, Column7)	72.35	71.00	12.87	0.01	0.18	64.00	65.35	64.00	40.35	0.01	0.62	0.00	0.00	0.00	7.00	8.35	42689.00	0.17	60.49	63.00
21	8	6	6797.00	27314.00	147.00	-50	Spot (Block21, Row6, Column8)	73.42	73.00	11.22	0.00	0.15	77.00	86.32	77.00	28.61	0.05	0.33	0.00	0.00	0.00	-4.00	-3.58	43319.00	-0.45	73.81	72.00
21	1	7	4704.00	27619.00	136.75	0	Spot (Block21, Row7, Column1)	17046.58	14784.00	11849.49	0.06	0.70	73.00	77.04	73.00	39.21	0.02	0.51	100.00	100.00	1.59	14711.00	16973.58	8574428.00	432.74	4242.42	2478.00
21	2	7	4995.00	27615.00	147.00	-50	Spot (Block21, Row7, Column2)	68.39	69.00	7.99	0.00	0.12	68.00	71.81	68.00	33.37	0.02	0.46	0.00	0.00	0.00	1.00	0.39	40282.00	-0.10	68.20	71.00
21	3	7	5295.00	27615.00	147.00	-50	Spot (Block21, Row7, Column3)	70.68	68.00	16.22	0.02	0.23	69.00	69.47	69.00	14.20	0.00	0.20	22.00	8.00	0.00	-1.00	1.68	41492.00	0.09	67.69	64.00
21	4	7	5596.00	27615.00	147.00	-50	Spot (Block21, Row7, Column4)	78.58	79.00	10.81	0.00	0.14	69.00	70.64	69.00	15.83	0.01	0.22	30.00	1.00	0.00	10.00	9.58	46203.00	0.50	75.18	72.00
21	5	7	5896.00	27614.00	147.00	-50	Spot (Block21, Row7, Column5)	61.22	63.00	11.81	0.01	0.19	70.00	70.67	70.00	14.53	0.00	0.21	0.00	0.00	0.00	-7.00	-8.78	36118.00	-0.65	68.77	70.00
21	6	7	6196.00	27614.00	147.00	-50	Spot (Block21, Row7, Column6)	66.38	68.00	12.67	0.01	0.19	71.00	74.82	71.00	53.28	0.02	0.71	0.00	0.00	0.00	-3.00	-4.62	39164.00	-0.16	66.32	68.00
21	7	7	6496.00	27614.00	147.00	-50	Spot (Block21, Row7, Column7)	74.46	74.00	7.37	0.00	0.10	72.00	73.99	72.00	40.43	0.01	0.55	0.00	0.00	0.00	2.00	2.46	43858.00	0.01	77.29	78.00
21	8	7	6825.00	27613.00	120.10	0	Spot (Block21, Row7, Column8)	674.89	668.00	212.16	0.00	0.31	90.00	99.18	90.00	32.79	0.04	0.33	100.00	100.00	0.00	578.00	584.89	257134.00	17.56	247.21	183.00
21	1	8	4666.00	27944.00	290.30	0	Spot (Block21, Row8, Column1)	98.61	99.00	9.99	0.00	0.10	90.00	92.44	90.00	26.32	0.01	0.28	3.00	0.00	0.00	9.00	8.61	243062.00	0.23	92.21	91.00
21	2	8	4995.00	27915.00	147.00	-50	Spot (Block21, Row8, Column2)	100.63	101.00	12.65	0.00	0.13	100.00	97.78	100.00	21.31	0.01	0.22	3.00	0.00	0.00	1.00	0.63	59270.00	0.13	105.20	106.50
21	3	8	5295.00	27915.00	147.00	-50	Spot (Block21, Row8, Column3)	104.26	104.00	16.96	0.00	0.16	106.00	105.24	106.00	27.22	0.00	0.26	3.00	0.00	0.00	-2.00	-1.74	61306.00	-0.04	105.76	109.00
21	4	8	5596.00	27915.00	147.00	-50	Spot (Block21, Row8, Column4)	119.36	116.00	16.10	0.01	0.13	117.00	114.24	117.00	32.72	0.01	0.29	6.00	0.00	0.00	-1.00	2.36	70421.00	0.16	123.12	119.00
21	5	8	5896.00	27914.00	147.00	-50	Spot (Block21, Row8, Column5)	112.21	108.00	21.97	0.02	0.20	122.00	120.85	122.00	37.94	0.00	0.31	3.00	0.00	0.00	-14.00	-9.79	66092.00	-0.23	118.25	115.00
21	6	8	6196.00	27914.00	147.00	-50	Spot (Block21, Row8, Column6)	114.63	112.00	15.13	0.01	0.13	121.00	125.55	121.00	44.21	0.02	0.35	0.00	0.00	0.00	-9.00	-6.37	67634.00	-0.25	122.21	121.00
21	7	8	6497.00	27914.00	147.00	-50	Spot (Block21, Row8, Column7)	100.19	101.00	15.65	0.00	0.16	111.00	120.11	111.00	45.13	0.03	0.38	0.00	0.00	0.00	-10.00	-10.81	58911.00	-0.44	102.55	103.00
21	8	8	6797.00	27914.00	147.00	-50	Spot (Block21, Row8, Column8)	109.32	108.00	10.80	0.01	0.10	129.00	133.03	129.00	44.64	0.01	0.34	0.00	0.00	0.00	-21.00	-19.68	64498.00	-0.53	112.48	115.50
22	1	1	9210.00	25511.00	149.15	0	Spot (Block22, Row1, Column1)	15855.76	13817.50	9339.87	0.06	0.59	1291.00	1326.34	1291.00	266.74	0.01	0.20	100.00	100.00	0.66	12526.50	14564.76	9608591.00	54.47	5120.77	4007.00
22	2	1	9513.00	25517.00	160.55	0	Spot (Block22, Row1, Column2)	1919.25	1877.00	377.65	0.01	0.20	1281.00	1295.91	1281.00	246.93	0.01	0.19	82.00	61.00	0.00	596.00	638.25	1370344.00	2.52	1474.74	1450.00
22	3	1	9818.00	25515.00	164.90	0	Spot (Block22, Row1, Column3)	2029.83	1912.00	528.58	0.03	0.26	1271.50	1289.16	1271.50	246.21	0.01	0.19	83.00	66.00	0.00	640.50	758.33	1534549.00	3.01	1499.23	1508.50
22	4	1	10107.00	25518.00	164.35	0	Spot (Block22, Row1, Column4)	1805.06	1769.00	341.45	0.01	0.19	1276.00	1297.00	1276.00	252.03	0.01	0.19	76.00	48.00	0.00	493.00	529.06	1346574.00	2.02	1426.88	1370.00
22	5	1	10411.00	25511.00	155.05	0	Spot (Block22, Row1, Column5)	2326.14	2145.00	722.52	0.04	0.31	1282.00	1307.62	1282.00	258.27	0.01	0.20	88.00	72.00	0.00	863.00	1044.14	1535253.00	3.94	1507.56	1513.00
22	6	1	10705.00	25510.00	159.60	0	Spot (Block22, Row1, Column6)	2512.54	2428.00	738.56	0.01	0.29	1285.00	1314.59	1285.00	268.06	0.01	0.20	93.00	81.00	0.00	1143.00	1227.54	1763806.00	4.47	1599.90	1519.50
22	7	1	11026.00	25516.00	113.90	0	Spot (Block22, Row1, Column7)	3551.04	3405.00	870.42	0.02	0.25	1278.00	1287.34	1278.00	260.67	0.00	0.20	100.00	100.00	0.00	2127.00	2273.04	1210905.00	8.68	2061.63	1951.50
22	8	1	11319.00	25508.00	216.65	0	Spot (Block22, Row1, Column8)	1561.96	1539.00	311.23	0.01	0.20	1262.00	1285.64	1262.00	254.66	0.01	0.20	53.00	24.00	0.00	277.00	299.96	2096154.00	1.09	1423.99	1413.00
22	1	2	9195.00	25820.00	229.10	0	Spot (Block22, Row2, Column1)	1497.55	1472.00	280.89	0.01	0.19	1291.00	1322.50	1291.00	258.75	0.01	0.20	40.00	16.00	0.00	181.00	206.55	2247823.00	0.68	1377.04	1391.00
22	2	2	9511.00	25818.00	131.10	0	Spot (Block22, Row2, Column2)	2576.44	2536.50	556.32	0.01	0.22	1282.00	1316.83	1282.00	254.78	0.01	0.19	99.00	95.00	0.00	1254.50	1294.44	1190317.00	4.94	1689.47	1723.00
22	3	2	9813.00	25811.00	157.05	0	Spot (Block22, Row2, Column3)	1616.23	1594.00	278.75	0.01	0.17	1282.00	1319.70	1282.00	256.11	0.01	0.19	56.00	30.00	0.00	312.00	334.23	1097420.00	1.16	1446.11	1396.50
22	4	2	10109.00	25813.00	186.55	0	Spot (Block22, Row2, Column4)	1904.66	1867.00	401.79	0.01	0.21	1286.00	1318.94	1286.00	252.10	0.01	0.19	78.00	57.00	0.00	581.00	618.66	1860851.00	2.32	1506.97	1468.00
22	5	2	10412.00	25822.00	151.00	0	Spot (Block22, Row2, Column5)	2002.65	2030.00	399.92	0.01	0.20	1293.00	1334.42	1293.00	258.60	0.01	0.19	83.00	62.00	0.00	737.00	709.65	1245651.00	2.58	1603.27	1574.50
22	6	2	10711.00	25813.00	144.40	0	Spot (Block22, Row2, Column6)	1804.09	1825.50	382.16	0.01	0.21	1301.00	1342.93	1301.00	268.58	0.01	0.20	71.00	47.00	0.00	524.50	503.09	1024722.00	1.72	1521.05	1481.00
22	7	2	11008.00	25810.00	184.00	0	Spot (Block22, Row2, Column7)	1706.10	1655.00	330.33	0.01	0.19	1279.00	1297.15	1279.00	260.87	0.01	0.20	67.00	35.00	0.00	376.00	427.10	1625914.00	1.57	1450.41	1420.00
22	8	2	11301.00	25806.00	206.15	0	Spot (Block22, Row2, Column8)	1388.21	1384.50	267.77	0.00	0.19	1247.00	1274.39	1247.00	261.02	0.01	0.20	38.00	7.00	0.00	137.50	141.21	1674179.00	0.44	1259.22	1195.50
22	1	3	9216.00	26118.00	148.85	0	Spot (Block22, Row3, Column1)	3009.41	2820.50	1002.01	0.03	0.33	1323.00	1373.70	1323.00	260.92	0.02	0.19	98.00	93.00	0.00	1497.50	1686.41	1835741.00	6.27	1779.14	1801.00
22	2	3	9506.00	26132.00	182.30	0	Spot (Block22, Row3, Column2)	1592.01	1571.00	299.40	0.01	0.19	1332.00	1369.04	1332.00	259.95	0.01	0.19	45.00	23.00	0.00	239.00	260.01	1483756.00	0.86	1472.88	1419.00
22	3	3	9808.00	26110.00	162.05	0	Spot (Block22, Row3, Column3)	1724.96	1688.00	332.33	0.01	0.19	1308.00	1359.35	1308.00	264.50	0.02	0.19	58.00	38.00	0.00	380.00	416.96	1257494.00	1.38	1527.79	1482.00
22	4	3	10110.00	26115.00	143.05	0	Spot (Block22, Row3, Column4)	2752.86	2657.00	722.42	0.02	0.26	1298.00	1341.62	1298.00	252.11	0.01	0.19	100.00	93.00	0.00	1359.00	1454.86	1522330.00	5.60	1752.92	1817.50
22	5	3	10423.00	26117.00	166.60	0	Spot (Block22, Row3, Column5)	1688.82	1658.50	330.99	0.01	0.20	1293.50	1341.65	1293.50	253.27	0.02	0.19	61.00	37.00	0.00	365.00	395.32	1297013.00	1.37	1468.04	1418.50
22	6	3	10715.00	26119.00	162.45	0	Spot (Block22, Row3, Column6)	2083.90	2070.50	406.86	0.00	0.20	1303.00	1349.89	1303.00	263.90	0.02	0.20	88.00	68.00	0.00	767.50	780.90	1529585.00	2.78	1564.89	1541.00
22	7	3	11016.00	26120.00	148.95	0	Spot (Block22, Row3, Column7)	2578.82	2424.00	740.90	0.03	0.29	1286.00	1327.10	1286.00	262.90	0.01	0.20	97.00	86.00	0.00	1138.00	1292.82	1557605.00	4.76	1644.89	1675.00
22	8	3	11307.00	26118.00	174.85	0	Spot (Block22, Row3, Column8)	1576.07	1538.00	352.28	0.01	0.22	1277.00	1297.86	1277.00	262.03	0.01	0.20	49.00	27.00	0.00	261.00	299.07	1342809.00	1.06	1411.22	1376.00
22	1	4	9216.00	26416.00	142.30	0	Spot (Block22, Row4, Column1)	2856.24	2683.00	754.85	0.03	0.26	1399.00	1446.65	1399.00	277.79	0.01	0.19	99.00	89.00	0.00	1284.00	1457.24	1565218.00	5.07	1850.73	1853.00
22	2	4	9507.00	26432.00	199.50	0	Spot (Block22, Row4, Column2)	1963.88	1922.00	393.23	0.01	0.20	1393.50	1436.48	1393.50	276.10	0.01	0.19	72.00	47.00	0.00	528.50	570.38	2213294.00	1.91	1649.46	1580.50
22	3	4	9811.00	26413.00	136.80	0	Spot (Block22, Row4, Column3)	6819.87	6655.00	2528.76	0.01	0.37	1371.00	1392.22	1371.00	276.13	0.01	0.20	100.00	100.00	0.00	5284.00	5448.87	3444033.00	19.66	2757.34	2579.00
22	4	4	10112.00	26429.00	225.40	0	Spot (Block22, Row4, Column4)	1547.60	1508.00	297.29	0.01	0.19	1313.00	1370.18	1313.00	266.51	0.02	0.19	47.00	19.00	0.00	195.00	234.60	2248665.00	0.67	1376.42	1285.00
22	5	4	10404.00	26410.00	159.60	0	Spot (Block22, Row4, Column5)	1694.88	1696.00	314.65	0.00	0.19	1359.00	1389.27	1359.00	281.03	0.01	0.20	53.00	25.00	0.00	337.00	335.88	1191500.00	1.09	1516.39	1495.00
22	6	4	10714.00	26418.00	196.30	0	Spot (Block22, Row4, Column6)	2118.61	2089.50	395.82	0.01	0.19	1393.00	1431.67	1393.00	279.91	0.01	0.20	87.00	63.00	0.00	696.50	725.61	2300816.00	2.45	1650.89	1616.00
22	7	4	11007.00	26415.00	148.50	0	Spot (Block22, Row4, Column7)	2656.97	2400.00	808.10	0.04	0.30	1386.00	1431.71	1386.00	287.46	0.01	0.20	92.00	86.00	0.00	1014.00	1270.97	1602155.00	4.26	1694.79	1746.50
22	8	4	11318.00	26431.00	153.15	0	Spot (Block22, Row4, Column8)	1872.52	1856.00	350.00	0.00	0.19	1380.00	1411.34	1380.00	289.56	0.01	0.21	64.00	41.00	0.00	476.00	492.52	1205906.00	1.59	1629.16	1634.50
22	1	5	9211.00	26711.00	114.00	0	Spot (Block22, Row5, Column1)	2244.93	2114.00	422.13	0.03	0.19	1405.00	1463.39	1405.00	287.23	0.02	0.20	94.00	70.00	0.00	709.00	839.93	756541.00	2.72	1709.77	1699.00
22	2	5	9506.00	26727.00	163.35	0	Spot (Block22, Row5, Column2)	1783.18	1722.00	331.83	0.02	0.19	1379.00	1425.14	1379.00	312.76	0.01	0.22	52.00	29.00	0.00	343.00	404.18	1314206.00	1.14	1586.33	1573.00
22	3	5	9822.00	26726.00	153.30	0	Spot (Block22, Row5, Column3)	2354.51	2258.00	495.60	0.02	0.21	1382.00	1399.37	1382.00	289.78	0.01	0.21	95.00	78.00	0.00	876.00	972.51	1509241.00	3.30	1724.44	1667.00
22	4	5	10113.00	26710.00	154.30	0	Spot (Block22, Row5, Column4)	2348.50	2243.00	607.45	0.02	0.26	1401.00	1451.48	1401.00	277.65	0.02	0.19	86.00	70.00	0.00	842.00	947.50	1533572.00	3.23	1654.43	1640.00
22	5	5	10412.00	26712.00	137.35	0	Spot (Block22, Row5, Column5)	9582.25	9524.00	4090.23	0.00	0.43	1482.00	1515.69	1482.00	298.37	0.01	0.20	100.00	100.00	0.00	8042.00	8100.25	4886947.00	27.04	3480.11	3053.00
22	6	5	10726.00	26726.00	171.25	0	Spot (Block22, Row5, Column6)	1974.94	1888.00	397.22	0.02	0.20	1532.00	1571.89	1532.00	311.01	0.01	0.20	54.00	31.00	0.00	356.00	442.94	1615502.00	1.30	1685.85	1679.00
22	7	5	11017.00	26715.00	166.15	0	Spot (Block22, Row5, Column7)	2245.27	2181.00	486.25	0.01	0.22	1568.00	1595.79	1568.00	314.00	0.01	0.20	73.00	48.00	0.00	613.00	677.27	1724368.00	2.07	1779.79	1769.00
22	8	5	11312.00	26715.00	140.80	0	Spot (Block22, Row5, Column8)	4331.93	4021.00	1645.09	0.03	0.38	1550.00	1579.13	1550.00	313.38	0.01	0.20	100.00	93.00	0.00	2471.00	2781.93	2334912.00	8.78	2284.06	2260.50
22	1	6	9217.00	27010.00	153.05	0	Spot (Block22, Row6, Column1)	2096.16	2031.00	399.07	0.01	0.19	1387.00	1440.49	1387.00	279.23	0.02	0.19	86.00	62.00	0.00	644.00	709.16	1341544.00	2.35	1682.66	1679.50
22	2	6	9520.00	27011.00	160.90	0	Spot (Block22, Row6, Column2)	1910.35	1887.00	351.93	0.01	0.18	1453.00	1471.60	1453.00	296.83	0.01	0.20	63.00	31.00	0.00	434.00	457.35	1363990.00	1.48	1643.78	1596.00
22	3	6	9809.00	27015.00	143.00	0	Spot (Block22, Row6, Column3)	4169.49	4009.00	1567.51	0.02	0.38	1470.00	1492.26	1470.00	300.78	0.01	0.20	99.00	95.00	0.00	2539.00	2699.49	2330743.00	8.90	2190.65	2093.00
22	4	6	10119.00	27016.00	176.90	0	Spot (Block22, Row6, Column4)	1931.27	1880.00	392.85	0.01	0.20	1492.00	1538.39	1492.00	290.79	0.01	0.19	63.00	33.00	0.00	388.00	439.27	1689860.00	1.35	1640.08	1626.00
22	5	6	10416.00	27014.00	138.20	0	Spot (Block22, Row6, Column5)	9146.82	8964.50	3536.38	0.01	0.39	1583.00	1610.32	1583.00	310.70	0.01	0.19	100.00	100.00	0.00	7381.50	7563.82	4719757.00	24.26	3532.51	2949.00
22	6	6	10705.00	27013.00	196.65	0	Spot (Block22, Row6, Column6)	1894.59	1809.00	380.58	0.02	0.20	1619.00	1655.46	1619.00	321.75	0.01	0.19	40.00	17.00	0.00	190.00	275.59	2070782.00	0.74	1679.89	1616.00
22	7	6	11014.00	27013.00	145.20	0	Spot (Block22, Row6, Column7)	3613.00	3274.00	1022.48	0.04	0.28	1674.00	1680.70	1674.00	325.06	0.00	0.19	99.00	95.00	0.00	1600.00	1939.00	2077476.00	5.94	2238.06	2242.00
22	8	6	11320.00	27015.00	144.05	0	Spot (Block22, Row6, Column8)	4209.19	3880.00	1427.27	0.04	0.34	1611.00	1664.13	1611.00	323.61	0.01	0.19	99.00	97.00	0.00	2269.00	2598.19	2378193.00	7.86	2302.67	2299.50
22	1	7	9214.00	27321.00	192.50	0	Spot (Block22, Row7, Column1)	1828.63	1823.00	343.53	0.00	0.19	1413.00	1458.60	1413.00	271.32	0.01	0.19	64.00	33.00	0.00	410.00	415.63	1920064.00	1.36	1560.34	1502.50
22	2	7	9528.00	27320.00	158.00	0	Spot (Block22, Row7, Column2)	1691.92	1686.00	340.12	0.00	0.20	1496.00	1530.15	1496.00	288.40	0.01	0.19	39.00	16.00	0.00	190.00	195.92	1170809.00	0.56	1582.77	1490.00
22	3	7	9796.00	27336.00	157.85	0	Spot (Block22, Row7, Column3)	1772.70	1772.00	304.29	0.00	0.17	1574.00	1606.06	1574.00	301.24	0.01	0.19	37.00	8.00	0.00	198.00	198.70	1214301.00	0.55	1687.12	1582.00
22	4	7	10104.00	27315.00	210.55	0	Spot (Block22, Row7, Column4)	1863.17	1807.50	375.43	0.01	0.20	1593.00	1646.75	1593.00	313.24	0.01	0.19	44.00	20.00	0.00	214.50	270.17	2351315.00	0.69	1719.05	1670.00
22	5	7	10417.00	27313.00	149.70	0	Spot (Block22, Row7, Column5)	2597.52	2508.50	538.70	0.02	0.21	1657.00	1696.48	1657.00	324.65	0.01	0.19	90.00	67.00	0.00	851.50	940.52	1589681.00	2.78	2037.05	2033.00
22	6	7	10717.00	27315.00	166.95	0	Spot (Block22, Row7, Column6)	2225.06	2205.50	426.85	0.00	0.19	1685.00	1724.97	1685.00	327.96	0.01	0.19	59.00	42.00	0.00	520.50	540.06	1722199.00	1.52	1893.14	1817.50
22	7	7	11011.00	27316.00	146.80	0	Spot (Block22, Row7, Column7)	3949.56	3833.00	1088.46	0.01	0.28	1684.00	1715.09	1684.00	329.30	0.01	0.19	98.00	93.00	0.00	2149.00	2265.56	2330240.00	6.79	2391.95	2375.00
22	8	7	11307.00	27322.00	159.40	0	Spot (Block22, Row7, Column8)	3782.06	3697.00	940.89	0.01	0.25	1668.00	1690.45	1668.00	326.89	0.01	0.19	98.00	95.00	0.00	2029.00	2114.06	2658790.00	6.40	2414.11	2279.00
22	1	8	9209.00	27616.00	132.75	0	Spot (Block22, Row8, Column1)	27817.36	25610.00	15726.15	0.04	0.57	1446.50	1479.60	1446.50	286.07	0.01	0.19	100.00	100.00	7.58	24163.50	26370.86	13213247.00	92.07	9330.68	7497.00
22	2	8	9510.00	27629.00	222.95	0	Spot (Block22, Row8, Column2)	1780.58	1769.00	330.91	0.00	0.19	1505.00	1560.53	1505.00	308.41	0.02	0.20	45.00	16.00	0.00	264.00	275.58	2544447.00	0.71	1565.04	1523.50
22	3	8	9812.00	27616.00	141.95	0	Spot (Block22, Row8, Column3)	3323.06	3103.00	1004.61	0.03	0.30	1609.00	1661.09	1609.00	315.78	0.01	0.19	96.00	90.00	0.00	1494.00	1714.06	1811068.00	5.26	2179.61	2208.00
22	4	8	10127.00	27618.00	130.35	0	Spot (Block22, Row8, Column4)	2128.00	2120.50	399.82	0.00	0.19	1648.00	1680.13	1648.00	314.24	0.01	0.19	61.00	34.00	0.00	472.50	480.00	970370.00	1.43	1928.97	1837.00
22	5	8	10404.00	27615.00	179.80	0	Spot (Block22, Row8, Column5)	1938.05	1896.00	389.37	0.01	0.20	1678.00	1714.44	1678.00	321.75	0.01	0.19	41.00	21.00	0.00	218.00	260.05	1736496.00	0.69	1844.02	1879.00
22	6	8	10712.00	27612.00	147.20	0	Spot (Block22, Row8, Column6)	2866.51	2834.00	537.65	0.00	0.19	1683.00	1719.75	1683.00	327.18	0.01	0.19	98.00	84.00	0.00	1151.00	1183.51	1717037.00	3.50	2081.82	2130.00
22	7	8	11019.00	27612.00	139.40	0	Spot (Block22, Row8, Column7)	2808.84	2757.00	607.69	0.01	0.22	1677.00	1702.32	1677.00	329.20	0.01	0.19	89.00	79.00	0.00	1080.00	1131.84	1471832.00	3.36	2060.60	2061.00
22	8	8	11320.00	27607.00	122.95	0	Spot (Block22, Row8, Column8)	3614.63	3485.00	830.55	0.02	0.23	1601.00	1659.80	1601.00	321.21	0.02	0.19	100.00	99.00	0.00	1884.00	2013.63	1449467.00	6.09	2219.85	2207.50
23	1	1	13714.00	25509.00	153.60	0	Spot (Block23, Row1, Column1)	11695.49	10300.50	6778.67	0.06	0.58	100.00	102.04	100.00	29.07	0.01	0.28	100.00	100.00	0.00	10200.50	11595.49	7625461.00	398.85	1966.67	1467.00
23	2	1	14030.00	25520.00	180.60	0	Spot (Block23, Row1, Column2)	111.25	111.00	15.32	0.00	0.14	88.00	89.57	88.00	22.83	0.01	0.25	50.00	6.00	0.00	23.00	23.25	101908.00	0.95	95.84	97.00
23	3	1	14317.00	25476.00	97.75	0	Spot (Block23, Row1, Column3)	123.28	117.00	26.43	0.02	0.21	85.00	86.34	85.00	15.63	0.01	0.18	86.00	53.00	0.00	32.00	38.28	29834.00	2.36	105.40	107.50
23	4	1	14607.00	25500.00	141.65	0	Spot (Block23, Row1, Column4)	113.18	113.00	13.51	0.00	0.12	81.00	82.06	81.00	15.07	0.01	0.18	89.00	53.00	0.00	32.00	32.18	62022.00	2.06	92.04	92.00
23	5	1	14913.00	25506.00	179.25	0	Spot (Block23, Row1, Column5)	115.32	111.00	20.82	0.02	0.18	81.00	82.67	81.00	16.74	0.01	0.20	84.00	38.00	0.00	30.00	34.32	104019.00	1.95	92.82	95.00
23	6	1	15209.00	25488.00	148.60	0	Spot (Block23, Row1, Column6)	131.19	121.00	27.24	0.04	0.21	90.00	90.50	90.00	16.39	0.00	0.18	84.00	48.00	0.00	31.00	41.19	78975.00	2.48	102.62	102.50
23	7	1	15532.00	25505.00	119.20	0	Spot (Block23, Row1, Column7)	224.12	216.00	58.12	0.02	0.26	95.00	95.80	95.00	17.39	0.00	0.18	100.00	99.00	0.00	121.00	129.12	84045.00	7.38	151.28	146.00
23	8	1	15815.00	25494.00	225.45	0	Spot (Block23, Row1, Column8)	123.05	121.00	15.51	0.01	0.13	106.00	105.92	106.00	18.01	0.00	0.17	40.00	10.00	0.00	15.00	17.05	180144.00	0.95	107.98	107.00
23	1	2	13682.00	25878.00	213.25	0	Spot (Block23, Row2, Column1)	88.35	89.00	8.54	0.00	0.10	83.00	84.12	83.00	17.15	0.01	0.20	7.00	0.00	0.00	6.00	5.35	113883.00	0.25	80.61	79.00
23	2	2	14011.00	25809.00	118.30	0	Spot (Block23, Row2, Column2)	90.37	88.00	10.91	0.01	0.12	76.00	75.83	76.00	11.67	0.00	0.15	51.00	27.00	0.00	12.00	14.37	33255.00	1.25	83.12	82.00
23	3	2	14317.00	25810.00	147.00	-50	Spot (Block23, Row2, Column3)	88.40	88.00	8.60	0.00	0.10	75.00	74.78	75.00	11.93	0.00	0.16	57.00	11.00	0.00	13.00	13.40	51982.00	1.14	81.12	82.50
23	4	2	14596.00	25823.00	136.75	0	Spot (Block23, Row2, Column4)	87.04	87.50	10.95	0.00	0.13	69.00	69.08	69.00	10.56	0.00	0.15	71.00	39.00	0.00	18.50	18.04	44043.00	1.70	75.21	75.00
23	5	2	14932.00	25807.00	177.55	0	Spot (Block23, Row2, Column5)	99.24	99.50	10.25	0.00	0.10	71.00	71.28	71.00	12.23	0.00	0.17	94.00	65.00	0.00	28.50	28.24	87526.00	2.29	81.46	82.00
23	6	2	15209.00	25806.00	217.65	0	Spot (Block23, Row2, Column6)	89.23	89.00	11.47	0.00	0.13	77.00	76.67	77.00	13.74	0.00	0.18	43.00	9.00	0.00	12.00	12.23	120822.00	0.91	82.00	81.00
23	7	2	15518.00	25809.00	147.00	-50	Spot (Block23, Row2, Column7)	82.45	82.00	9.25	0.00	0.11	79.00	79.70	79.00	14.04	0.00	0.18	11.00	0.00	0.00	3.00	3.45	48397.00	0.20	80.36	79.00
23	8	2	15818.00	25808.00	147.00	-50	Spot (Block23, Row2, Column8)	89.37	89.00	10.97	0.00	0.12	87.00	87.44	87.00	14.39	0.00	0.16	14.00	0.00	0.00	2.00	2.37	52459.00	0.13	88.88	91.00
23	1	3	13713.00	26125.00	182.10	0	Spot (Block23, Row3, Column1)	106.76	108.00	12.40	0.01	0.12	80.00	79.46	80.00	12.37	0.00	0.16	85.00	58.00	0.00	28.00	26.76	99390.00	2.21	88.39	88.00
23	2	3	14067.00	26156.00	131.10	0	Spot (Block23, Row3, Column2)	89.94	89.00	12.42	0.00	0.14	76.00	75.56	76.00	10.55	0.00	0.14	58.00	29.00	0.00	13.00	13.94	41551.00	1.36	81.40	82.00
23	3	3	14318.00	26105.00	126.10	0	Spot (Block23, Row3, Column3)	98.64	101.00	9.68	0.01	0.10	71.00	71.11	71.00	11.77	0.00	0.17	92.00	67.00	0.00	30.00	27.64	41527.00	2.34	86.98	86.00
23	4	3	14617.00	26109.00	147.00	-50	Spot (Block23, Row3, Column4)	89.53	89.00	10.18	0.00	0.11	67.00	67.47	67.00	10.23	0.00	0.15	85.00	58.00	0.00	22.00	22.53	52467.00	2.16	82.07	83.00
23	5	3	14927.00	26097.00	137.40	0	Spot (Block23, Row3, Column5)	90.83	90.00	11.49	0.00	0.13	70.00	70.20	70.00	11.61	0.00	0.17	78.00	40.00	0.00	20.00	20.83	45417.00	1.78	78.09	78.00
23	6	3	15218.00	26109.00	147.00	-50	Spot (Block23, Row3, Column6)	81.80	81.00	11.18	0.00	0.14	73.00	71.93	73.00	12.46	0.01	0.17	33.00	10.00	0.00	8.00	8.80	48263.00	0.79	79.40	76.00
23	7	3	15495.00	26115.00	173.80	0	Spot (Block23, Row3, Column7)	96.28	97.00	11.97	0.00	0.12	76.00	75.42	76.00	11.71	0.00	0.16	78.00	39.00	0.00	21.00	20.28	81743.00	1.78	86.46	86.00
23	8	3	15818.00	26108.00	147.00	-50	Spot (Block23, Row3, Column8)	83.97	85.00	11.67	0.01	0.14	83.00	83.23	83.00	13.29	0.00	0.16	14.00	0.00	0.00	2.00	0.97	49292.00	0.06	87.50	85.00
23	1	4	13725.00	26411.00	189.80	0	Spot (Block23, Row4, Column1)	101.96	102.00	12.75	0.00	0.13	76.00	75.64	76.00	11.28	0.00	0.15	86.00	59.00	0.00	26.00	25.96	103494.00	2.33	85.58	86.00
23	2	4	14049.00	26444.00	232.75	0	Spot (Block23, Row4, Column2)	85.92	85.00	10.95	0.00	0.13	73.00	72.02	73.00	11.32	0.01	0.16	51.00	21.00	0.00	12.00	12.92	134544.00	1.23	74.08	74.00
23	3	4	14317.00	26408.00	179.25	0	Spot (Block23, Row4, Column3)	134.91	127.00	28.05	0.03	0.21	70.00	69.23	70.00	11.54	0.00	0.17	100.00	97.00	0.00	57.00	64.91	121687.00	5.69	94.35	96.00
23	4	4	14617.00	26409.00	147.00	-50	Spot (Block23, Row4, Column4)	67.87	68.00	9.74	0.00	0.14	67.00	67.15	67.00	11.72	0.00	0.17	17.00	0.00	0.00	1.00	0.87	39773.00	0.06	64.47	66.00
23	5	4	14918.00	26409.00	147.00	-50	Spot (Block23, Row4, Column5)	77.37	77.00	8.98	0.00	0.12	67.00	67.92	67.00	11.40	0.01	0.17	40.00	9.00	0.00	10.00	10.37	45570.00	0.83	78.98	77.00
23	6	4	15217.00	26408.00	225.70	0	Spot (Block23, Row4, Column6)	89.48	88.00	11.98	0.01	0.13	70.00	69.93	70.00	10.63	0.00	0.15	76.00	39.00	0.00	18.00	19.48	130813.00	1.84	75.52	75.00
23	7	4	15528.00	26414.00	196.35	0	Spot (Block23, Row4, Column7)	96.97	97.00	12.98	0.00	0.13	75.00	75.67	75.00	12.23	0.00	0.16	81.00	38.00	0.00	22.00	21.97	105695.00	1.74	85.42	84.00
23	8	4	15816.00	26417.00	159.50	0	Spot (Block23, Row4, Column8)	178.08	185.00	27.12	0.02	0.15	83.00	82.74	83.00	11.50	0.00	0.14	100.00	99.00	0.00	102.00	95.08	125725.00	8.29	114.65	112.00
23	1	5	13770.00	26709.00	187.20	0	Spot (Block23, Row5, Column1)	84.25	82.00	14.15	0.01	0.17	74.00	73.60	74.00	11.02	0.00	0.15	38.00	16.00	0.00	8.00	10.25	82817.00	0.97	79.48	79.00
23	2	5	14017.00	26710.00	147.00	-50	Spot (Block23, Row5, Column2)	77.65	77.00	10.15	0.00	0.13	69.00	69.29	69.00	11.71	0.00	0.17	37.00	9.00	0.00	8.00	8.65	45656.00	0.71	73.77	77.00
23	3	5	14347.00	26732.00	174.15	0	Spot (Block23, Row5, Column3)	91.04	92.00	9.93	0.00	0.11	67.00	67.30	67.00	11.80	0.00	0.18	88.00	52.00	0.00	25.00	24.04	76747.00	2.01	79.31	77.00
23	4	5	14617.00	26709.00	147.00	-50	Spot (Block23, Row5, Column4)	80.65	82.00	9.20	0.01	0.11	67.00	66.99	67.00	12.49	0.00	0.19	63.00	7.00	0.00	15.00	13.65	47180.00	1.09	78.48	80.00
23	5	5	14917.00	26710.00	160.30	0	Spot (Block23, Row5, Column5)	178.08	189.00	49.42	0.03	0.28	68.00	68.43	68.00	11.43	0.00	0.17	100.00	98.00	0.00	121.00	110.08	125370.00	9.59	93.59	94.00
23	6	5	15218.00	26709.00	147.00	-50	Spot (Block23, Row5, Column6)	79.28	78.00	12.72	0.01	0.16	71.00	71.30	71.00	9.93	0.00	0.14	43.00	19.00	0.00	7.00	8.28	46697.00	0.80	75.20	75.00
23	7	5	15504.00	26694.00	187.70	0	Spot (Block23, Row5, Column7)	92.13	92.00	13.84	0.00	0.15	74.00	74.10	74.00	11.63	0.00	0.16	69.00	33.00	0.00	18.00	18.13	91112.00	1.55	81.65	81.00
23	8	5	15824.00	26711.00	156.35	0	Spot (Block23, Row5, Column8)	151.66	147.50	92.58	0.01	0.61	82.00	82.15	82.00	13.25	0.00	0.16	98.00	91.00	0.00	65.50	69.66	102220.00	5.25	100.09	101.00
23	1	6	13701.00	27051.00	197.85	0	Spot (Block23, Row6, Column1)	85.17	86.00	13.46	0.00	0.16	75.00	75.33	75.00	11.28	0.00	0.15	47.00	16.00	0.00	11.00	10.17	94453.00	0.87	79.83	78.00
23	2	6	14017.00	27010.00	147.00	-50	Spot (Block23, Row6, Column2)	81.08	80.00	11.10	0.01	0.14	70.00	69.85	70.00	11.37	0.00	0.16	45.00	18.00	0.00	10.00	11.08	47675.00	0.99	77.68	77.00
23	3	6	14325.00	27012.00	171.65	0	Spot (Block23, Row6, Column3)	95.92	97.00	12.75	0.00	0.13	66.00	65.79	66.00	11.81	0.00	0.18	90.00	71.00	0.00	31.00	29.92	78752.00	2.55	79.40	81.00
23	4	6	14573.00	26961.00	150.85	0	Spot (Block23, Row6, Column4)	81.39	80.00	10.39	0.01	0.13	68.00	67.44	68.00	12.70	0.00	0.19	49.00	12.00	0.00	12.00	13.39	50624.00	1.10	75.58	76.00
23	5	6	14921.00	27004.00	157.15	0	Spot (Block23, Row6, Column5)	163.51	172.00	38.98	0.02	0.24	68.00	67.55	68.00	11.30	0.00	0.17	100.00	100.00	0.00	104.00	95.51	111023.00	8.49	97.03	97.00
23	6	6	15218.00	27009.00	147.00	-50	Spot (Block23, Row6, Column6)	73.45	73.00	8.97	0.00	0.12	70.00	69.52	70.00	10.40	0.00	0.15	27.00	0.00	0.00	3.00	3.45	43116.00	0.38	72.68	74.00
23	7	6	15522.00	27002.00	155.65	0	Spot (Block23, Row6, Column7)	94.20	93.00	13.32	0.01	0.14	73.00	73.34	73.00	11.94	0.00	0.16	74.00	42.00	0.00	20.00	21.20	62549.00	1.75	81.33	81.00
23	8	6	15831.00	27004.00	160.65	0	Spot (Block23, Row6, Column8)	115.74	114.50	14.18	0.00	0.12	81.00	80.43	81.00	12.65	0.00	0.16	94.00	75.00	0.00	33.50	34.74	82404.00	2.79	96.33	95.00
23	1	7	13731.00	27321.00	173.00	0	Spot (Block23, Row7, Column1)	100.34	100.00	11.08	0.00	0.11	78.00	80.23	78.00	24.95	0.01	0.31	40.00	1.00	0.00	22.00	22.34	83483.00	0.81	86.45	86.00
23	2	7	14017.00	27310.00	147.00	-50	Spot (Block23, Row7, Column2)	68.29	70.00	15.10	0.01	0.22	72.00	71.95	72.00	11.64	0.00	0.16	14.00	2.00	0.00	-2.00	-3.71	40153.00	-0.31	70.34	71.00
23	3	7	14317.00	27310.00	147.00	-50	Spot (Block23, Row7, Column3)	75.59	75.00	11.54	0.00	0.15	69.00	68.35	69.00	11.77	0.00	0.17	25.00	6.00	0.00	6.00	6.59	44296.00	0.62	75.78	72.00
23	4	7	14618.00	27309.00	147.00	-50	Spot (Block23, Row7, Column4)	77.86	78.00	10.66	0.00	0.14	69.00	68.03	69.00	11.05	0.01	0.16	39.00	9.00	0.00	9.00	8.86	45473.00	0.89	71.47	73.50
23	5	7	14941.00	27288.00	203.50	0	Spot (Block23, Row7, Column5)	81.31	82.00	8.16	0.00	0.10	69.00	69.08	69.00	11.00	0.00	0.16	61.00	11.00	0.00	13.00	12.31	95292.00	1.11	72.43	74.00
23	6	7	15227.00	27308.00	174.45	0	Spot (Block23, Row7, Column6)	83.73	84.00	9.96	0.00	0.12	70.00	69.49	70.00	10.12	0.00	0.15	60.00	27.00	0.00	14.00	13.73	70920.00	1.41	74.08	74.00
23	7	7	15505.00	27305.00	185.25	0	Spot (Block23, Row7, Column7)	104.69	105.00	14.31	0.00	0.14	74.00	73.17	74.00	11.09	0.00	0.15	90.00	70.00	0.00	31.00	30.69	100925.00	2.84	84.48	82.00
23	8	7	15770.00	27249.00	226.20	0	Spot (Block23, Row7, Column8)	83.24	83.00	9.02	0.00	0.11	78.00	77.90	78.00	12.25	0.00	0.16	19.00	1.00	0.00	5.00	5.24	122363.00	0.44	77.45	79.00
23	1	8	13710.00	27621.00	141.15	0	Spot (Block23, Row8, Column1)	16338.90	14082.00	11671.62	0.06	0.71	83.00	87.95	83.00	31.00	0.03	0.35	100.00	100.00	1.67	13999.00	16255.90	8806668.00	524.27	2988.14	1993.00
23	2	8	14017.00	27604.00	269.55	0	Spot (Block23, Row8, Column2)	87.75	86.00	13.11	0.01	0.15	78.00	81.68	78.00	26.10	0.02	0.32	10.00	0.00	0.00	8.00	9.75	185771.00	0.23	79.34	80.00
23	3	8	14293.00	27606.00	172.00	0	Spot (Block23, Row8, Column3)	95.23	95.00	11.80	0.00	0.12	73.00	72.49	73.00	12.15	0.00	0.17	79.00	42.00	0.00	22.00	22.23	78473.00	1.87	79.83	79.00
23	4	8	14601.00	27624.00	165.45	0	Spot (Block23, Row8, Column4)	90.84	91.00	13.26	0.00	0.15	70.00	69.85	70.00	11.25	0.00	0.16	72.00	46.00	0.00	21.00	20.84	69133.00	1.87	76.73	77.00
23	5	8	14918.00	27609.00	147.00	-50	Spot (Block23, Row8, Column5)	73.45	73.00	11.16	0.00	0.15	71.00	71.42	71.00	11.16	0.00	0.16	21.00	4.00	0.00	2.00	2.45	43338.00	0.18	68.38	70.00
23	6	8	15222.00	27627.00	183.55	0	Spot (Block23, Row8, Column6)	102.63	102.00	11.88	0.00	0.12	76.00	75.86	76.00	12.33	0.00	0.16	88.00	54.00	0.00	26.00	26.63	96677.00	2.17	88.26	89.00
23	7	8	15549.00	27596.00	198.00	0	Spot (Block23, Row8, Column7)	102.62	100.00	19.06	0.01	0.19	80.00	80.87	80.00	12.82	0.00	0.16	69.00	34.00	0.00	20.00	22.62	113802.00	1.70	89.00	89.50
23	8	8	15824.00	27606.00	122.45	0	Spot (Block23, Row8, Column8)	606.95	585.50	191.18	0.02	0.31	84.00	84.48	84.00	12.85	0.00	0.15	100.00	100.00	0.00	501.50	522.95	241567.00	40.66	214.40	190.00
24	1	1	18218.00	25506.00	152.90	0	Spot (Block24, Row1, Column1)	11444.19	10238.00	6009.13	0.05	0.53	552.00	560.77	552.00	85.05	0.01	0.15	100.00	100.00	0.00	9686.00	10892.19	7347170.00	127.97	2820.80	2316.00
24	2	1	18508.00	25511.00	168.95	0	Spot (Block24, Row1, Column2)	992.78	914.50	273.80	0.04	0.28	520.00	550.62	520.00	75.98	0.02	0.14	99.00	94.00	0.00	394.50	472.78	788269.00	5.82	650.33	624.00
24	3	1	18819.00	25504.00	213.95	0	Spot (Block24, Row1, Column3)	674.52	655.50	118.76	0.01	0.18	523.00	549.89	523.00	73.46	0.02	0.13	61.00	48.00	0.00	132.50	151.52	880919.00	1.70	586.57	578.50
24	4	1	19108.00	25509.00	157.50	0	Spot (Block24, Row1, Column4)	875.64	888.50	167.03	0.01	0.19	529.00	550.62	529.00	66.32	0.02	0.12	99.00	90.00	0.00	359.50	346.64	597185.00	4.90	633.97	613.50
24	5	1	19414.00	25506.00	160.55	0	Spot (Block24, Row1, Column5)	945.99	894.00	231.70	0.02	0.24	548.00	554.63	548.00	63.33	0.01	0.11	99.00	92.00	0.00	346.00	397.99	673546.00	6.18	640.90	625.00
24	6	1	19719.00	25511.00	159.95	0	Spot (Block24, Row1, Column6)	1365.82	1310.00	487.38	0.02	0.36	553.00	555.40	553.00	62.85	0.00	0.11	100.00	99.00	0.00	757.00	812.82	961535.00	12.89	734.83	719.00
24	7	1	20030.00	25499.00	114.25	0	Spot (Block24, Row1, Column7)	1202.94	1219.00	214.00	0.01	0.18	548.00	555.29	548.00	59.51	0.01	0.11	100.00	100.00	0.00	671.00	654.94	415014.00	10.88	789.84	779.00
24	8	1	20313.00	25496.00	201.95	0	Spot (Block24, Row1, Column8)	681.84	687.00	74.10	0.00	0.11	563.00	558.77	563.00	60.14	0.00	0.11	68.00	53.00	0.00	124.00	118.84	786840.00	2.05	612.18	600.00
24	1	2	18207.00	25801.00	205.50	0	Spot (Block24, Row2, Column1)	647.41	614.00	94.36	0.02	0.15	533.00	556.22	533.00	77.11	0.02	0.14	51.00	39.00	0.00	81.00	114.41	776886.00	1.18	620.36	604.00
24	2	2	18517.00	25812.00	144.85	0	Spot (Block24, Row2, Column2)	779.75	769.50	132.66	0.01	0.17	535.00	552.25	535.00	67.56	0.01	0.12	96.00	84.00	0.00	234.50	244.75	439779.00	3.37	629.14	605.00
24	3	2	18809.00	25803.00	214.50	0	Spot (Block24, Row2, Column3)	644.43	607.50	93.67	0.03	0.15	544.00	557.86	544.00	72.47	0.01	0.13	45.00	30.00	0.00	63.50	100.43	848066.00	1.19	580.77	579.50
24	4	2	19115.00	25809.00	195.05	0	Spot (Block24, Row2, Column4)	696.32	687.00	92.39	0.01	0.13	546.00	557.23	546.00	66.54	0.01	0.12	79.00	56.00	0.00	141.00	150.32	749938.00	2.09	632.53	608.00
24	5	2	19411.00	25809.00	219.30	0	Spot (Block24, Row2, Column5)	687.78	680.00	97.61	0.00	0.14	529.00	548.65	529.00	57.65	0.02	0.11	86.00	62.00	0.00	151.00	158.78	947067.00	2.41	584.97	589.00
24	6	2	19710.00	25807.00	199.70	0	Spot (Block24, Row2, Column6)	657.69	649.00	80.05	0.01	0.12	554.00	556.22	554.00	58.29	0.00	0.10	63.00	48.00	0.00	95.00	103.69	743852.00	1.74	587.98	594.00
24	7	2	20018.00	25795.00	160.55	0	Spot (Block24, Row2, Column7)	687.53	693.00	96.26	0.00	0.14	529.00	546.01	529.00	54.89	0.01	0.10	89.00	64.00	0.00	164.00	158.53	490212.00	2.58	613.38	596.00
24	8	2	20314.00	25801.00	110.75	0	Spot (Block24, Row2, Column8)	633.07	611.00	51.16	0.02	0.08	519.00	540.57	519.00	55.16	0.02	0.10	98.00	34.00	0.00	92.00	114.07	201317.00	1.68	598.44	599.00
24	1	3	18214.00	26112.00	171.30	0	Spot (Block24, Row3, Column1)	848.77	801.00	192.32	0.03	0.23	572.00	561.60	572.00	73.20	0.01	0.13	87.00	72.00	0.00	229.00	276.77	692597.00	3.92	632.81	609.50
24	2	3	18517.00	26111.00	198.15	0	Spot (Block24, Row3, Column2)	688.00	691.00	105.38	0.00	0.15	565.00	558.61	565.00	69.85	0.00	0.13	58.00	40.00	0.00	126.00	123.00	769189.00	1.85	600.39	588.00
24	3	3	18809.00	26093.00	188.75	0	Spot (Block24, Row3, Column3)	729.02	701.00	116.35	0.02	0.16	570.00	562.18	570.00	73.62	0.01	0.13	74.00	39.00	0.00	131.00	159.02	733392.00	2.27	627.22	609.50
24	4	3	19113.00	26107.00	150.40	0	Spot (Block24, Row3, Column4)	1602.16	1445.50	626.47	0.04	0.39	559.00	559.06	559.00	66.40	0.00	0.12	100.00	100.00	0.00	886.50	1043.16	999749.00	15.71	784.87	755.00
24	5	3	19420.00	26102.00	176.05	0	Spot (Block24, Row3, Column5)	703.00	695.00	116.64	0.00	0.17	527.00	548.34	527.00	59.96	0.02	0.11	91.00	66.00	0.00	168.00	176.00	608096.00	2.58	616.72	600.00
24	6	3	19720.00	26116.00	226.80	0	Spot (Block24, Row3, Column6)	646.73	627.00	70.15	0.01	0.11	532.00	548.93	532.00	59.97	0.01	0.11	83.00	45.00	0.00	95.00	114.73	954568.00	1.63	596.21	601.00
24	7	3	20027.00	26108.00	180.30	0	Spot (Block24, Row3, Column7)	745.90	707.00	130.79	0.02	0.18	538.00	552.63	538.00	57.28	0.01	0.10	91.00	73.00	0.00	169.00	207.90	681750.00	3.37	623.53	601.00
24	8	3	20318.00	26109.00	197.85	0	Spot (Block24, Row3, Column8)	627.24	605.00	69.65	0.02	0.11	517.00	539.54	517.00	53.47	0.02	0.10	87.00	37.00	0.00	88.00	110.24	695611.00	1.64	583.04	591.00
24	1	4	18221.00	26410.00	147.20	0	Spot (Block24, Row4, Column1)	1760.15	1587.00	688.74	0.04	0.39	585.00	576.99	585.00	78.91	0.01	0.14	100.00	99.00	0.00	1002.00	1175.15	1040248.00	14.99	849.72	817.00
24	2	4	18526.00	26412.00	189.45	0	Spot (Block24, Row4, Column2)	704.37	692.00	200.58	0.01	0.28	583.00	575.82	583.00	81.14	0.01	0.14	65.00	22.00	0.00	109.00	121.37	715644.00	1.58	642.02	662.50
24	3	4	18819.00	26410.00	144.00	0	Spot (Block24, Row4, Column3)	4856.10	4669.00	2277.49	0.02	0.47	584.00	573.64	584.00	78.19	0.01	0.14	100.00	100.00	0.00	4085.00	4272.10	2748553.00	54.77	1433.40	1294.00
24	4	4	19112.00	26415.00	198.40	0	Spot (Block24, Row4, Column4)	673.51	673.00	100.65	0.00	0.15	580.00	569.16	580.00	67.64	0.01	0.12	54.00	26.00	0.00	93.00	93.51	750969.00	1.54	611.81	597.00
24	5	4	19405.00	26398.00	193.20	0	Spot (Block24, Row4, Column5)	729.37	689.00	227.25	0.02	0.31	565.00	559.77	565.00	65.71	0.00	0.12	65.00	43.00	0.00	124.00	164.37	770219.00	2.58	627.05	607.00
24	6	4	19717.00	26413.00	192.10	0	Spot (Block24, Row4, Column6)	716.54	695.00	101.45	0.01	0.14	554.00	556.72	554.00	63.76	0.00	0.11	82.00	60.00	0.00	141.00	162.54	742334.00	2.51	620.15	601.00
24	7	4	20011.00	26418.00	189.60	0	Spot (Block24, Row4, Column7)	749.26	697.50	149.74	0.03	0.20	545.00	553.21	545.00	56.99	0.01	0.10	89.00	68.00	0.00	152.50	204.26	758255.00	3.44	621.83	610.50
24	8	4	20309.00	26408.00	185.05	0	Spot (Block24, Row4, Column8)	729.08	700.00	126.69	0.02	0.17	526.00	544.37	526.00	50.50	0.01	0.09	96.00	72.00	0.00	174.00	203.08	703562.00	3.66	597.05	593.00
24	1	5	18217.00	26705.00	113.05	0	Spot (Block24, Row5, Column1)	929.57	880.50	199.64	0.02	0.21	589.00	585.46	589.00	79.58	0.00	0.14	97.00	86.00	0.00	291.50	340.57	308617.00	4.32	687.25	686.50
24	2	5	18510.00	26711.00	198.25	0	Spot (Block24, Row5, Column2)	703.38	692.00	104.53	0.01	0.15	587.00	583.12	587.00	76.39	0.00	0.13	66.00	31.00	0.00	105.00	116.38	779343.00	1.57	640.78	610.00
24	3	5	18816.00	26724.00	209.20	0	Spot (Block24, Row5, Column3)	696.70	692.00	90.45	0.00	0.13	591.00	588.37	591.00	75.86	0.00	0.13	67.00	26.00	0.00	101.00	105.70	865307.00	1.43	624.42	599.50
24	4	5	19114.00	26708.00	156.40	0	Spot (Block24, Row5, Column4)	1019.80	967.00	237.88	0.02	0.23	592.00	589.53	592.00	67.72	0.00	0.11	100.00	95.00	0.00	375.00	427.80	687346.00	6.35	723.06	712.00
24	5	5	19418.00	26706.00	143.80	0	Spot (Block24, Row5, Column5)	4419.16	4213.00	2091.73	0.02	0.47	591.00	587.62	591.00	70.67	0.00	0.12	100.00	100.00	0.00	3622.00	3828.16	2461473.00	54.22	1632.69	1419.00
24	6	5	19716.00	26702.00	195.80	0	Spot (Block24, Row5, Column6)	696.07	698.50	85.19	0.00	0.12	585.00	577.88	585.00	66.19	0.01	0.11	64.00	36.00	0.00	113.50	111.07	755933.00	1.79	626.76	610.00
24	7	5	20002.00	26701.00	207.55	0	Spot (Block24, Row5, Column7)	645.70	613.00	78.41	0.02	0.12	573.00	563.57	573.00	57.38	0.01	0.10	42.00	30.00	0.00	40.00	72.70	791630.00	1.43	594.42	592.00
24	8	5	20323.00	26708.00	154.65	0	Spot (Block24, Row5, Column8)	999.23	950.00	266.40	0.02	0.27	537.00	549.36	537.00	51.41	0.01	0.09	100.00	93.00	0.00	413.00	462.23	656491.00	8.75	642.73	624.00
24	1	6	18232.00	26998.00	213.60	0	Spot (Block24, Row6, Column1)	669.78	682.00	85.40	0.01	0.13	586.00	581.93	586.00	79.80	0.00	0.14	56.00	19.00	0.00	96.00	83.78	872051.00	1.10	604.34	603.00
24	2	6	18512.00	27014.00	218.00	0	Spot (Block24, Row6, Column2)	692.93	689.00	86.25	0.00	0.12	592.00	587.76	592.00	78.38	0.00	0.13	62.00	23.00	0.00	97.00	100.93	941695.00	1.34	615.62	601.00
24	3	6	18811.00	27005.00	146.90	0	Spot (Block24, Row6, Column3)	2140.63	1966.00	866.02	0.04	0.40	594.00	596.12	594.00	76.94	0.00	0.13	100.00	100.00	0.00	1372.00	1546.63	1265113.00	20.07	950.94	927.50
24	4	6	19122.00	27018.00	188.80	0	Spot (Block24, Row6, Column4)	759.41	713.00	103.82	0.03	0.14	593.00	595.85	593.00	74.90	0.00	0.13	87.00	45.00	0.00	120.00	166.41	766245.00	2.18	658.31	670.50
24	5	6	19419.00	27009.00	145.55	0	Spot (Block24, Row6, Column5)	2281.67	2021.00	967.68	0.05	0.42	593.00	593.08	593.00	71.19	0.00	0.12	100.00	100.00	0.00	1428.00	1688.67	1323368.00	23.72	1007.62	996.00
24	6	6	19720.00	27010.00	202.15	0	Spot (Block24, Row6, Column6)	716.15	698.00	95.07	0.01	0.13	590.00	584.52	590.00	61.79	0.00	0.11	74.00	38.00	0.00	108.00	126.15	833604.00	2.13	631.03	612.00
24	7	6	20018.00	27010.00	175.40	0	Spot (Block24, Row6, Column7)	873.31	816.00	216.10	0.03	0.25	576.00	563.26	576.00	59.43	0.01	0.11	87.00	78.00	0.00	240.00	297.31	751049.00	5.22	635.57	612.00
24	8	6	20328.00	27007.00	157.25	0	Spot (Block24, Row6, Column8)	919.14	866.50	234.79	0.03	0.26	541.00	550.90	541.00	52.70	0.01	0.10	100.00	96.00	0.00	325.50	378.14	628690.00	6.99	643.18	621.50
24	1	7	18225.00	27325.00	185.75	0	Spot (Block24, Row7, Column1)	672.82	678.00	99.09	0.00	0.15	577.00	575.07	577.00	101.20	0.00	0.18	49.00	16.00	0.00	101.00	95.82	652635.00	0.97	623.81	602.00
24	2	7	18510.00	27284.00	200.75	0	Spot (Block24, Row7, Column2)	700.47	693.00	114.52	0.00	0.16	589.00	583.32	589.00	73.96	0.00	0.13	61.00	28.00	0.00	104.00	111.47	799237.00	1.58	627.42	600.50
24	3	7	18808.00	27301.00	224.65	0	Spot (Block24, Row7, Column3)	692.02	679.00	108.62	0.01	0.16	595.00	598.16	595.00	75.09	0.00	0.13	55.00	26.00	0.00	84.00	97.02	1000659.00	1.25	629.10	606.00
24	4	7	19110.00	27296.00	211.15	0	Spot (Block24, Row7, Column4)	688.61	698.00	82.17	0.01	0.12	594.00	599.15	594.00	70.80	0.00	0.12	66.00	21.00	0.00	104.00	94.61	875906.00	1.26	632.77	604.00
24	5	7	19411.00	27305.00	212.45	0	Spot (Block24, Row7, Column5)	727.28	702.00	98.85	0.02	0.14	589.00	584.72	589.00	64.43	0.00	0.11	78.00	41.00	0.00	113.00	138.28	933831.00	2.21	637.59	610.00
24	6	7	19720.00	27302.00	203.75	0	Spot (Block24, Row7, Column6)	698.98	690.00	85.37	0.01	0.12	584.00	572.54	584.00	54.67	0.01	0.10	73.00	44.00	0.00	106.00	114.98	823401.00	2.31	617.59	601.00
24	7	7	20013.00	27307.00	170.85	0	Spot (Block24, Row7, Column7)	911.73	859.00	228.34	0.03	0.25	572.00	560.47	572.00	57.25	0.01	0.10	95.00	90.00	0.00	287.00	339.73	738503.00	6.14	644.46	624.50
24	8	7	20311.00	27311.00	152.65	0	Spot (Block24, Row7, Column8)	795.79	793.00	112.15	0.00	0.14	564.00	558.40	564.00	55.79	0.00	0.10	93.00	86.00	0.00	229.00	231.79	505325.00	4.25	650.92	624.00
24	1	8	18209.00	27612.00	140.40	0	Spot (Block24, Row8, Column1)	21875.96	17766.00	16205.78	0.09	0.74	583.00	581.04	583.00	104.86	0.00	0.18	100.00	100.00	5.65	17183.00	21292.96	11616132.00	203.08	5311.48	3172.00
24	2	8	18518.00	27615.00	207.30	0	Spot (Block24, Row8, Column2)	716.31	697.00	102.13	0.01	0.14	587.00	584.76	587.00	99.80	0.00	0.17	57.00	30.00	0.00	110.00	129.31	874616.00	1.32	637.73	607.00
24	3	8	18804.00	27610.00	185.45	0	Spot (Block24, Row8, Column3)	805.83	783.00	169.66	0.01	0.21	592.00	588.68	592.00	72.46	0.00	0.12	79.00	55.00	0.00	191.00	213.83	779236.00	3.00	651.65	622.50
24	4	8	19110.00	27599.00	169.95	0	Spot (Block24, Row8, Column4)	743.10	702.00	117.92	0.02	0.16	592.00	590.23	592.00	68.81	0.00	0.12	77.00	44.00	0.00	110.00	151.10	596712.00	2.22	658.09	662.50
24	5	8	19399.00	27617.00	188.25	0	Spot (Block24, Row8, Column5)	675.75	686.00	76.43	0.01	0.11	588.00	577.42	588.00	62.51	0.01	0.11	59.00	23.00	0.00	98.00	87.75	673048.00	1.57	622.79	605.00
24	6	8	19708.00	27603.00	184.05	0	Spot (Block24, Row8, Column6)	695.05	693.00	76.20	0.00	0.11	575.00	561.84	575.00	58.69	0.01	0.10	74.00	50.00	0.00	118.00	120.05	660293.00	2.27	618.66	612.00
24	7	8	20018.00	27611.00	174.05	0	Spot (Block24, Row8, Column7)	896.44	860.00	214.36	0.02	0.24	540.00	551.93	540.00	54.76	0.01	0.10	98.00	90.00	0.00	320.00	356.44	759285.00	6.29	649.81	628.00
24	8	8	20329.00	27601.00	127.70	0	Spot (Block24, Row8, Column8)	1430.41	1396.00	373.91	0.01	0.26	572.00	561.49	572.00	56.00	0.01	0.10	100.00	100.00	0.00	824.00	858.41	616505.00	15.52	827.63	796.00
25	1	1	4716.00	30013.00	148.90	0	Spot (Block25, Row1, Column1)	12723.13	11489.00	7204.19	0.04	0.57	62.00	64.50	62.00	30.32	0.02	0.47	100.00	100.00	0.00	11427.00	12661.13	7722941.00	417.46	2367.91	1801.00
25	2	1	5025.00	30007.00	147.00	-50	Spot (Block25, Row1, Column2)	64.46	66.00	7.52	0.01	0.12	60.00	59.84	60.00	16.47	0.00	0.28	2.00	0.00	0.00	6.00	4.46	37901.00	0.28	58.72	58.00
25	3	1	5325.00	30007.00	147.00	-50	Spot (Block25, Row1, Column3)	53.87	57.00	10.13	0.02	0.19	58.00	56.90	58.00	9.53	0.01	0.17	3.00	0.00	0.00	-1.00	-4.13	31730.00	-0.32	57.41	59.00
25	4	1	5626.00	30007.00	147.00	-50	Spot (Block25, Row1, Column4)	59.94	61.00	12.87	0.01	0.21	58.00	57.10	58.00	10.10	0.01	0.18	30.00	5.00	0.00	3.00	1.94	35367.00	0.28	52.12	52.00
25	5	1	5926.00	30007.00	147.00	-50	Spot (Block25, Row1, Column5)	64.45	66.50	9.66	0.01	0.15	60.00	59.55	60.00	10.92	0.00	0.18	28.00	0.00	0.00	6.50	4.45	38156.00	0.45	57.75	61.00
25	6	1	6167.00	30043.00	174.65	0	Spot (Block25, Row1, Column6)	68.91	71.00	11.07	0.01	0.16	60.00	58.85	60.00	10.55	0.01	0.18	50.00	10.00	0.00	11.00	8.91	58302.00	0.95	67.22	69.00
25	7	1	6544.00	29973.00	209.20	0	Spot (Block25, Row1, Column7)	68.77	69.00	8.50	0.00	0.12	61.00	59.46	61.00	11.87	0.01	0.20	35.00	1.00	0.00	8.00	7.77	85416.00	0.78	64.22	65.00
25	8	1	6859.00	29997.00	222.85	0	Spot (Block25, Row1, Column8)	80.62	80.00	9.56	0.00	0.12	66.00	65.30	66.00	10.93	0.00	0.17	65.00	24.00	0.00	14.00	14.62	114796.00	1.40	72.07	72.00
25	1	2	4725.00	30308.00	147.00	-50	Spot (Block25, Row2, Column1)	66.74	67.00	6.29	0.00	0.09	63.00	63.50	63.00	23.90	0.00	0.38	0.00	0.00	0.00	4.00	3.74	39178.00	0.14	65.50	66.00
25	2	2	5025.00	30307.00	147.00	-50	Spot (Block25, Row2, Column2)	58.41	61.00	10.66	0.02	0.18	60.00	58.91	60.00	9.68	0.01	0.16	14.00	0.00	0.00	1.00	-1.59	34285.00	-0.05	60.69	63.00
25	3	2	5325.00	30307.00	147.00	-50	Spot (Block25, Row2, Column3)	59.55	61.00	7.92	0.01	0.13	58.00	56.61	58.00	9.16	0.01	0.16	13.00	0.00	0.00	3.00	1.55	35132.00	0.32	57.68	59.00
25	4	2	5626.00	30307.00	147.00	-50	Spot (Block25, Row2, Column4)	54.84	56.00	6.28	0.01	0.11	57.00	55.88	57.00	10.18	0.01	0.18	1.00	0.00	0.00	-1.00	-2.16	32353.00	-0.10	54.35	54.00
25	5	2	5926.00	30307.00	147.00	-50	Spot (Block25, Row2, Column5)	55.70	56.00	8.53	0.00	0.15	59.00	58.00	59.00	10.60	0.01	0.18	5.00	0.00	0.00	-3.00	-3.30	32918.00	-0.22	58.24	61.00
25	6	2	6226.00	30306.00	147.00	-50	Spot (Block25, Row2, Column6)	60.68	61.00	8.90	0.00	0.15	62.00	61.27	62.00	10.14	0.01	0.17	7.00	0.00	0.00	-1.00	-1.32	35801.00	-0.06	59.07	58.00
25	7	2	6537.00	30219.00	208.10	0	Spot (Block25, Row2, Column7)	68.73	69.00	8.06	0.00	0.12	62.00	60.46	62.00	10.33	0.01	0.17	35.00	1.00	0.00	7.00	6.73	84812.00	0.80	61.42	63.00
25	8	2	6827.00	30306.00	147.00	-50	Spot (Block25, Row2, Column8)	63.50	65.00	9.99	0.01	0.16	66.00	65.08	66.00	10.86	0.01	0.17	7.00	0.00	0.00	-1.00	-2.50	37467.00	-0.14	64.29	64.00
25	1	3	4725.00	30608.00	147.00	-50	Spot (Block25, Row3, Column1)	66.28	67.00	8.28	0.00	0.12	58.00	57.25	58.00	10.42	0.01	0.18	42.00	5.00	0.00	9.00	8.28	39039.00	0.87	63.11	64.00
25	2	3	5025.00	30607.00	147.00	-50	Spot (Block25, Row3, Column2)	57.73	59.00	8.31	0.01	0.14	59.00	57.54	59.00	10.44	0.01	0.18	6.00	0.00	0.00	0.00	-1.27	33948.00	0.02	55.38	57.00
25	3	3	5325.00	30607.00	147.00	-50	Spot (Block25, Row3, Column3)	62.67	63.00	8.72	0.00	0.14	60.00	58.76	60.00	10.40	0.01	0.18	19.00	1.00	0.00	3.00	2.67	36975.00	0.38	61.32	61.00
25	4	3	5626.00	30607.00	147.00	-50	Spot (Block25, Row3, Column4)	61.56	63.00	10.51	0.01	0.17	60.00	58.12	60.00	10.68	0.01	0.18	20.00	0.00	0.00	3.00	1.56	36319.00	0.32	61.78	62.00
25	5	3	5926.00	30607.00	147.00	-50	Spot (Block25, Row3, Column5)	64.26	64.00	8.42	0.00	0.13	62.00	61.25	62.00	10.29	0.01	0.17	15.00	2.00	0.00	2.00	2.26	37980.00	0.29	64.04	65.00
25	6	3	6226.00	30606.00	147.00	-50	Spot (Block25, Row3, Column6)	64.45	66.00	9.79	0.01	0.15	65.00	64.80	65.00	10.29	0.00	0.16	8.00	0.00	0.00	1.00	-0.55	38025.00	-0.03	64.93	66.00
25	7	3	6526.00	30606.00	147.00	-50	Spot (Block25, Row3, Column7)	67.58	69.00	10.22	0.01	0.15	66.00	65.32	66.00	10.41	0.00	0.16	20.00	1.00	0.00	3.00	1.58	39941.00	0.22	65.88	68.00
25	8	3	6827.00	30606.00	147.00	-50	Spot (Block25, Row3, Column8)	63.05	63.00	13.11	0.00	0.21	67.00	65.18	67.00	12.25	0.01	0.19	13.00	0.00	0.00	-4.00	-3.95	37197.00	-0.17	63.99	64.00
25	1	4	4786.00	30903.00	193.50	0	Spot (Block25, Row4, Column1)	64.01	64.00	7.04	0.00	0.11	55.00	53.95	55.00	10.49	0.01	0.19	40.00	4.00	0.00	9.00	9.01	67596.00	0.96	61.56	62.50
25	2	4	5025.00	30907.00	147.00	-50	Spot (Block25, Row4, Column2)	55.38	55.00	10.00	0.00	0.18	58.00	56.62	58.00	10.63	0.01	0.19	10.00	0.00	0.00	-3.00	-2.62	32566.00	-0.12	49.99	51.00
25	3	4	5342.00	30905.00	157.95	0	Spot (Block25, Row4, Column3)	78.46	78.00	9.25	0.00	0.12	61.00	60.22	61.00	10.27	0.01	0.17	75.00	34.00	0.00	17.00	17.46	53902.00	1.78	67.89	68.00
25	4	4	5626.00	30907.00	147.00	-50	Spot (Block25, Row4, Column4)	60.81	62.00	13.32	0.01	0.22	63.00	61.54	63.00	10.72	0.01	0.17	18.00	1.00	0.00	-1.00	-2.19	35936.00	-0.07	65.04	66.00
25	5	4	5926.00	30907.00	147.00	-50	Spot (Block25, Row4, Column5)	65.41	66.00	6.86	0.00	0.10	64.00	63.48	64.00	10.54	0.00	0.17	7.00	0.00	0.00	2.00	1.41	38723.00	0.18	64.03	66.00
25	6	4	6226.00	30906.00	147.00	-50	Spot (Block25, Row4, Column6)	72.79	73.00	7.35	0.00	0.10	66.00	65.57	66.00	10.68	0.00	0.16	32.00	3.00	0.00	7.00	6.79	42944.00	0.68	74.38	74.00
25	7	4	6527.00	30906.00	147.00	-50	Spot (Block25, Row4, Column7)	65.92	67.00	11.17	0.01	0.17	66.00	65.04	66.00	11.72	0.01	0.18	15.00	1.00	0.00	1.00	-0.08	39091.00	0.08	65.99	67.00
25	8	4	6814.00	30923.00	157.45	0	Spot (Block25, Row4, Column8)	166.36	178.00	38.01	0.03	0.23	64.00	63.32	64.00	12.32	0.00	0.19	100.00	98.00	0.00	114.00	102.36	113125.00	8.37	92.23	93.00
25	1	5	4725.00	31208.00	147.00	-50	Spot (Block25, Row5, Column1)	61.46	66.00	13.62	0.03	0.22	58.00	56.61	58.00	9.99	0.01	0.18	42.00	4.00	0.00	8.00	3.46	36201.00	0.49	57.03	59.00
25	2	5	5025.00	31207.00	147.00	-50	Spot (Block25, Row5, Column2)	65.05	66.00	8.85	0.01	0.14	59.00	57.84	59.00	9.68	0.01	0.17	39.00	3.00	0.00	7.00	6.05	38247.00	0.74	59.66	61.00
25	3	5	5326.00	31207.00	147.00	-50	Spot (Block25, Row5, Column3)	58.05	58.00	6.94	0.00	0.12	61.00	60.49	61.00	8.98	0.00	0.15	5.00	0.00	0.00	-3.00	-2.95	34249.00	-0.27	56.07	55.00
25	4	5	5626.00	31207.00	147.00	-50	Spot (Block25, Row5, Column4)	62.28	62.50	6.37	0.00	0.10	63.00	62.40	63.00	9.62	0.00	0.15	4.00	0.00	0.00	-0.50	-0.72	36748.00	-0.01	61.34	63.00
25	5	5	5916.00	31215.00	165.60	0	Spot (Block25, Row5, Column5)	78.77	79.00	9.07	0.00	0.12	63.00	62.05	63.00	11.00	0.01	0.18	70.00	22.00	0.00	16.00	15.77	60100.00	1.52	67.42	69.00
25	6	5	6226.00	31206.00	147.00	-50	Spot (Block25, Row5, Column6)	63.25	65.00	10.83	0.01	0.17	62.00	61.31	62.00	11.08	0.00	0.18	17.00	0.00	0.00	3.00	1.25	37571.00	0.18	61.65	63.00
25	7	5	6527.00	31206.00	147.00	-50	Spot (Block25, Row5, Column7)	64.91	65.00	8.69	0.00	0.13	63.00	61.76	63.00	11.05	0.01	0.18	12.00	0.00	0.00	2.00	1.91	38621.00	0.28	62.48	63.00
25	8	5	6837.00	31223.00	171.30	0	Spot (Block25, Row5, Column8)	73.21	74.00	8.67	0.00	0.12	65.00	64.85	65.00	9.92	0.00	0.15	46.00	9.00	0.00	9.00	8.21	59736.00	0.84	69.11	70.00
25	1	6	4725.00	31508.00	147.00	-50	Spot (Block25, Row6, Column1)	58.94	60.00	7.24	0.01	0.12	58.00	57.66	58.00	10.36	0.00	0.18	7.00	0.00	0.00	2.00	0.94	34832.00	0.12	59.12	60.00
25	2	6	5025.00	31507.00	147.00	-50	Spot (Block25, Row6, Column2)	58.40	58.00	5.97	0.00	0.10	59.00	57.95	59.00	9.87	0.01	0.17	4.00	0.00	0.00	-1.00	-0.60	34341.00	0.05	57.11	58.00
25	3	6	5326.00	31507.00	147.00	-50	Spot (Block25, Row6, Column3)	65.39	65.00	10.32	0.00	0.16	60.00	58.81	60.00	9.42	0.01	0.16	38.00	11.00	0.00	5.00	5.39	38580.00	0.70	58.92	58.00
25	4	6	5626.00	31507.00	147.00	-50	Spot (Block25, Row6, Column4)	67.00	68.00	8.67	0.01	0.13	59.00	58.79	59.00	11.93	0.00	0.20	36.00	1.00	0.00	9.00	8.00	39598.00	0.69	59.14	63.00
25	5	6	5926.00	31507.00	147.00	-50	Spot (Block25, Row6, Column5)	71.00	71.00	9.37	0.00	0.13	59.00	59.02	59.00	12.06	0.00	0.20	49.00	10.00	0.00	12.00	12.00	42176.00	0.99	63.41	64.00
25	6	6	6226.00	31506.00	147.00	-50	Spot (Block25, Row6, Column6)	63.22	65.00	9.26	0.01	0.15	60.00	58.89	60.00	10.95	0.01	0.19	24.00	0.00	0.00	5.00	3.22	37489.00	0.40	60.93	62.00
25	7	6	6527.00	31506.00	147.00	-50	Spot (Block25, Row6, Column7)	61.05	60.00	12.46	0.01	0.20	60.00	59.44	60.00	10.68	0.00	0.18	21.00	7.00	0.00	0.00	1.05	36265.00	0.15	61.57	62.00
25	8	6	6827.00	31506.00	147.00	-50	Spot (Block25, Row6, Column8)	67.34	67.00	10.56	0.00	0.16	63.00	62.95	63.00	10.47	0.00	0.17	28.00	5.00	0.00	4.00	4.34	39866.00	0.42	65.00	65.00
25	1	7	4725.00	31808.00	147.00	-50	Spot (Block25, Row7, Column1)	61.09	63.00	9.04	0.01	0.15	60.00	61.26	60.00	23.21	0.01	0.38	0.00	0.00	0.00	3.00	1.09	36107.00	-0.01	60.53	61.00
25	2	7	5025.00	31807.00	147.00	-50	Spot (Block25, Row7, Column2)	58.86	60.00	9.36	0.01	0.16	60.00	59.32	60.00	8.97	0.00	0.15	14.00	0.00	0.00	0.00	-1.14	34609.00	-0.05	61.72	63.00
25	3	7	5326.00	31807.00	147.00	-50	Spot (Block25, Row7, Column3)	59.26	59.00	7.34	0.00	0.12	58.00	57.58	58.00	9.28	0.00	0.16	14.00	0.00	0.00	1.00	1.26	35020.00	0.18	55.30	54.00
25	4	7	5626.00	31807.00	147.00	-50	Spot (Block25, Row7, Column4)	64.06	64.00	13.16	0.00	0.21	59.00	58.41	59.00	10.39	0.00	0.18	33.00	13.00	0.00	5.00	5.06	37858.00	0.54	58.01	58.00
25	5	7	5926.00	31807.00	147.00	-50	Spot (Block25, Row7, Column5)	63.62	65.00	9.35	0.01	0.15	60.00	58.93	60.00	10.52	0.01	0.18	28.00	0.00	0.00	5.00	3.62	37788.00	0.45	64.76	68.00
25	6	7	6227.00	31806.00	147.00	-50	Spot (Block25, Row7, Column6)	62.98	64.00	8.35	0.01	0.13	62.00	61.75	62.00	10.37	0.00	0.17	11.00	0.00	0.00	2.00	0.98	37476.00	0.12	63.26	64.00
25	7	7	6527.00	31806.00	147.00	-50	Spot (Block25, Row7, Column7)	62.44	63.00	6.11	0.00	0.10	62.00	61.63	62.00	10.35	0.00	0.17	3.00	0.00	0.00	1.00	0.44	37091.00	0.08	66.39	66.50
25	8	7	6827.00	31806.00	147.00	-50	Spot (Block25, Row7, Column8)	60.02	61.00	8.61	0.01	0.14	63.00	62.42	63.00	10.40	0.00	0.17	4.00	0.00	0.00	-2.00	-2.98	35471.00	-0.23	57.45	60.00
25	1	8	4711.00	32121.00	134.85	0	Spot (Block25, Row8, Column1)	23136.64	18298.00	16923.13	0.10	0.73	64.00	69.66	64.00	40.65	0.04	0.58	100.00	100.00	7.94	18234.00	23072.64	11360092.00	567.43	3956.41	2952.00
25	2	8	5026.00	32107.00	147.00	-50	Spot (Block25, Row8, Column2)	61.12	63.00	9.03	0.01	0.15	61.00	63.33	61.00	22.42	0.02	0.35	0.00	0.00	0.00	2.00	0.12	35998.00	-0.10	60.96	61.50
25	3	8	5326.00	32107.00	147.00	-50	Spot (Block25, Row8, Column3)	60.53	60.00	5.62	0.00	0.09	60.00	59.40	60.00	9.03	0.00	0.15	6.00	0.00	0.00	0.00	0.53	35710.00	0.12	59.54	58.00
25	4	8	5626.00	32107.00	147.00	-50	Spot (Block25, Row8, Column4)	62.82	63.00	8.08	0.00	0.13	62.00	61.87	62.00	10.37	0.00	0.17	9.00	0.00	0.00	1.00	0.82	37250.00	0.09	61.35	63.00
25	5	8	5926.00	32107.00	147.00	-50	Spot (Block25, Row8, Column5)	55.01	58.00	11.95	0.02	0.22	61.00	60.43	61.00	10.59	0.00	0.18	3.00	0.00	0.00	-3.00	-5.99	32678.00	-0.51	57.46	58.00
25	6	8	6227.00	32106.00	147.00	-50	Spot (Block25, Row8, Column6)	61.29	63.00	10.80	0.01	0.18	61.00	59.96	61.00	10.84	0.01	0.18	17.00	0.00	0.00	2.00	0.29	36469.00	0.12	63.80	65.00
25	7	8	6527.00	32106.00	147.00	-50	Spot (Block25, Row8, Column7)	55.69	57.00	9.44	0.01	0.17	63.00	62.60	63.00	11.66	0.00	0.19	1.00	0.00	0.00	-6.00	-7.31	33025.00	-0.59	59.51	60.00
25	8	8	6826.00	32114.00	119.90	0	Spot (Block25, Row8, Column8)	558.67	534.00	201.08	0.02	0.36	63.00	62.93	63.00	10.73	0.00	0.17	100.00	100.00	0.00	471.00	495.67	209500.00	46.20	214.70	172.00
26	1	1	9216.00	30011.00	148.80	0	Spot (Block26, Row1, Column1)	13617.08	12485.00	7551.04	0.04	0.55	401.00	430.21	401.00	83.76	0.03	0.19	100.00	100.00	0.00	12084.00	13216.08	8279187.00	157.43	3496.83	2329.00
26	2	1	9508.00	30019.00	153.45	0	Spot (Block26, Row1, Column2)	836.54	805.50	209.19	0.02	0.25	401.00	426.68	401.00	72.85	0.03	0.17	100.00	97.00	0.00	404.50	435.54	542079.00	5.63	545.88	524.50
26	3	1	9826.00	30016.00	145.35	0	Spot (Block26, Row1, Column3)	855.71	798.00	282.99	0.03	0.33	400.00	418.29	400.00	63.39	0.02	0.15	96.00	91.00	0.00	398.00	455.71	493745.00	6.90	541.05	525.00
26	4	1	10112.00	30014.00	145.60	0	Spot (Block26, Row1, Column4)	799.91	772.50	206.34	0.02	0.26	404.00	429.21	404.00	74.39	0.03	0.17	95.00	89.00	0.00	368.50	395.91	462346.00	4.98	541.29	530.00
26	5	1	10414.00	30014.00	143.50	0	Spot (Block26, Row1, Column5)	2241.35	1941.50	1292.60	0.06	0.58	412.00	443.95	412.00	78.03	0.03	0.18	100.00	100.00	0.00	1529.50	1829.35	1259641.00	23.04	775.05	729.00
26	6	1	10718.00	30011.00	145.65	0	Spot (Block26, Row1, Column6)	1732.80	1608.00	796.83	0.03	0.46	448.00	458.82	448.00	80.04	0.01	0.17	100.00	100.00	0.00	1160.00	1284.80	1003292.00	15.92	763.73	691.00
26	7	1	11021.00	30010.00	151.90	0	Spot (Block26, Row1, Column7)	3817.26	3347.00	2151.61	0.06	0.56	476.00	466.97	476.00	81.82	0.01	0.18	100.00	100.00	0.00	2871.00	3341.26	2420140.00	40.95	1134.59	997.00
26	8	1	11330.00	30012.00	228.05	0	Spot (Block26, Row1, Column8)	534.16	501.00	95.28	0.03	0.18	487.00	484.60	487.00	89.13	0.00	0.18	37.00	8.00	0.00	14.00	47.16	800166.00	0.56	514.52	500.00
26	1	2	9207.00	30334.00	230.75	0	Spot (Block26, Row2, Column1)	450.00	420.00	69.86	0.03	0.16	395.00	409.95	395.00	69.16	0.02	0.17	45.00	8.00	0.00	25.00	55.00	688056.00	0.58	423.53	406.00
26	2	2	9514.00	30316.00	125.35	0	Spot (Block26, Row2, Column2)	909.16	874.00	220.12	0.02	0.24	398.00	414.45	398.00	65.03	0.02	0.16	100.00	100.00	0.00	476.00	511.16	380939.00	7.61	545.98	535.00
26	3	2	9810.00	30325.00	167.30	0	Spot (Block26, Row2, Column3)	504.54	486.00	103.05	0.02	0.20	398.00	411.60	398.00	64.35	0.01	0.16	69.00	27.00	0.00	88.00	106.54	391524.00	1.44	454.57	462.00
26	4	2	10118.00	30319.00	181.40	0	Spot (Block26, Row2, Column4)	720.47	700.00	158.21	0.01	0.22	397.00	415.74	397.00	71.13	0.02	0.17	98.00	86.00	0.00	303.00	323.47	662831.00	4.28	508.06	498.00
26	5	2	10421.00	30316.00	193.30	0	Spot (Block26, Row2, Column5)	703.55	680.00	162.96	0.01	0.23	397.00	420.85	397.00	75.45	0.03	0.18	97.00	83.00	0.00	283.00	306.55	740834.00	3.75	494.28	501.00
26	6	2	10707.00	30313.00	150.70	0	Spot (Block26, Row2, Column6)	651.13	612.50	147.24	0.03	0.23	403.00	432.89	403.00	74.59	0.03	0.17	87.00	72.00	0.00	209.50	248.13	406306.00	2.93	492.21	487.00
26	7	2	11020.00	30312.00	156.25	0	Spot (Block26, Row2, Column7)	670.46	672.50	164.82	0.00	0.25	407.00	440.54	407.00	76.47	0.03	0.17	88.00	74.00	0.00	265.50	263.46	450549.00	3.01	501.73	494.50
26	8	2	11318.00	30317.00	147.00	-50	Spot (Block26, Row2, Column8)	466.58	476.50	84.98	0.01	0.18	407.00	441.65	407.00	78.57	0.04	0.18	47.00	14.00	0.00	69.50	59.58	276216.00	0.32	461.63	423.00
26	1	3	9222.00	30619.00	142.20	0	Spot (Block26, Row3, Column1)	1351.04	1297.00	640.19	0.02	0.47	391.00	397.75	391.00	61.08	0.01	0.15	100.00	97.00	0.00	906.00	960.04	741721.00	15.61	591.29	570.00
26	2	3	9520.00	30606.00	174.20	0	Spot (Block26, Row3, Column2)	503.97	490.00	97.62	0.01	0.19	396.00	414.28	396.00	61.68	0.02	0.15	70.00	30.00	0.00	94.00	107.97	426356.00	1.45	430.34	407.00
26	3	3	9822.00	30610.00	147.70	0	Spot (Block26, Row3, Column3)	576.71	571.50	126.48	0.00	0.22	400.00	420.72	400.00	66.60	0.02	0.16	83.00	52.00	0.00	171.50	176.71	341413.00	2.34	466.07	428.00
26	4	3	10117.00	30613.00	143.75	0	Spot (Block26, Row3, Column4)	1319.00	1234.50	527.83	0.03	0.40	398.50	413.54	398.50	65.35	0.02	0.16	100.00	100.00	0.00	836.00	920.50	736002.00	13.86	633.35	600.00
26	5	3	10425.00	30629.00	186.70	0	Spot (Block26, Row3, Column5)	521.21	497.00	109.85	0.02	0.21	398.00	414.56	398.00	68.49	0.02	0.17	71.00	35.00	0.00	99.00	123.21	509746.00	1.56	450.72	459.50
26	6	3	10721.00	30625.00	170.50	0	Spot (Block26, Row3, Column6)	683.45	673.00	164.39	0.01	0.24	399.00	418.61	399.00	66.13	0.02	0.16	96.00	78.00	0.00	274.00	284.45	552913.00	4.00	490.33	490.00
26	7	3	11026.00	30615.00	142.90	0	Spot (Block26, Row3, Column7)	1145.30	1000.50	503.83	0.06	0.44	398.00	418.47	398.00	65.31	0.02	0.16	99.00	96.00	0.00	602.50	747.30	634497.00	11.13	569.27	569.50
26	8	3	11315.00	30630.00	160.25	0	Spot (Block26, Row3, Column8)	499.29	484.00	85.32	0.01	0.17	397.00	418.25	397.00	65.99	0.02	0.16	67.00	28.00	0.00	87.00	102.29	353000.00	1.23	433.20	408.00
26	1	4	9220.00	30916.00	139.50	0	Spot (Block26, Row4, Column1)	1342.12	1272.00	457.72	0.02	0.34	397.00	400.69	397.00	55.46	0.00	0.14	100.00	99.00	0.00	875.00	945.12	704614.00	16.98	654.64	608.50
26	2	4	9514.00	30947.00	187.95	0	Spot (Block26, Row4, Column2)	569.46	564.00	121.17	0.00	0.21	397.00	410.26	397.00	61.77	0.01	0.15	86.00	53.00	0.00	167.00	172.46	567187.00	2.58	464.84	480.50
26	3	4	9819.00	30913.00	139.05	0	Spot (Block26, Row4, Column3)	3026.90	2951.50	1375.77	0.01	0.45	399.00	413.73	399.00	65.10	0.02	0.16	100.00	100.00	0.00	2552.50	2627.90	1580041.00	40.14	1006.14	877.00
26	4	4	10094.00	30894.00	222.80	0	Spot (Block26, Row4, Column4)	478.75	483.00	74.65	0.00	0.16	398.00	407.07	398.00	61.85	0.01	0.15	65.00	16.00	0.00	85.00	80.75	682694.00	1.16	435.81	420.50
26	5	4	10413.00	30910.00	164.15	0	Spot (Block26, Row4, Column5)	510.64	498.00	78.36	0.01	0.15	397.00	408.30	397.00	64.89	0.01	0.16	76.00	28.00	0.00	101.00	113.64	382466.00	1.58	457.20	421.00
26	6	4	10715.00	30900.00	210.95	0	Spot (Block26, Row4, Column6)	675.99	656.00	160.79	0.01	0.24	396.00	408.69	396.00	64.37	0.01	0.16	96.00	82.00	0.00	260.00	279.99	858511.00	4.15	466.39	487.00
26	7	4	11010.00	30913.00	146.30	0	Spot (Block26, Row4, Column7)	1130.06	946.00	563.91	0.08	0.50	395.00	406.95	395.00	62.25	0.01	0.15	99.00	93.00	0.00	551.00	735.06	659953.00	11.62	569.17	535.00
26	8	4	11312.00	30924.00	160.25	0	Spot (Block26, Row4, Column8)	699.07	673.00	186.53	0.02	0.27	396.00	408.14	396.00	59.27	0.01	0.15	96.00	83.00	0.00	277.00	303.07	494941.00	4.91	483.11	486.50
26	1	5	9208.00	31214.00	97.90	0	Spot (Block26, Row5, Column1)	861.79	887.00	181.94	0.01	0.21	398.00	410.92	398.00	61.21	0.01	0.15	99.00	96.00	0.00	489.00	463.79	210277.00	7.37	545.53	522.50
26	2	5	9512.00	31218.00	178.10	0	Spot (Block26, Row5, Column2)	569.07	573.00	110.18	0.00	0.19	398.00	411.72	398.00	62.50	0.01	0.15	87.00	54.00	0.00	175.00	171.07	505906.00	2.52	472.04	471.00
26	3	5	9816.00	31235.00	173.10	0	Spot (Block26, Row5, Column3)	739.72	698.00	161.24	0.03	0.22	397.00	410.97	397.00	66.31	0.02	0.16	99.00	92.00	0.00	301.00	342.72	619887.00	4.96	529.12	515.00
26	4	5	10118.00	31215.00	146.45	0	Spot (Block26, Row5, Column4)	917.68	883.00	288.62	0.02	0.31	394.00	399.65	394.00	62.99	0.01	0.16	100.00	99.00	0.00	489.00	523.68	535924.00	8.22	544.97	528.50
26	5	5	10420.00	31214.00	138.50	0	Spot (Block26, Row5, Column5)	4970.15	4923.00	2321.73	0.00	0.47	396.00	402.94	396.00	67.31	0.01	0.17	100.00	100.00	0.00	4527.00	4574.15	2549688.00	67.85	1534.10	1189.00
26	6	5	10716.00	31223.00	157.25	0	Spot (Block26, Row5, Column6)	580.09	576.00	118.55	0.00	0.20	394.00	400.37	394.00	62.35	0.01	0.16	85.00	66.00	0.00	182.00	186.09	395041.00	2.88	464.17	482.50
26	7	5	11015.00	31227.00	180.50	0	Spot (Block26, Row5, Column7)	604.12	589.00	134.91	0.01	0.22	395.00	406.33	395.00	64.18	0.01	0.16	87.00	67.00	0.00	194.00	209.12	551558.00	3.08	478.52	474.50
26	8	5	11320.00	31213.00	141.10	0	Spot (Block26, Row5, Column8)	2548.18	2188.50	1663.20	0.07	0.65	395.00	401.67	395.00	59.54	0.01	0.15	100.00	100.00	0.00	1793.50	2153.18	1370922.00	36.05	842.53	796.00
26	1	6	9216.00	31521.00	177.80	0	Spot (Block26, Row6, Column1)	645.21	589.00	166.74	0.04	0.26	398.00	413.16	398.00	65.34	0.02	0.16	92.00	73.00	0.00	191.00	247.21	571007.00	3.55	489.19	483.00
26	2	6	9515.00	31530.00	177.60	0	Spot (Block26, Row6, Column2)	572.72	565.00	116.77	0.01	0.20	396.00	412.88	396.00	63.33	0.02	0.15	86.00	53.00	0.00	169.00	176.72	503421.00	2.52	484.73	479.00
26	3	6	9812.00	31512.00	143.40	0	Spot (Block26, Row6, Column3)	2267.86	2035.00	1165.18	0.05	0.51	396.00	411.33	396.00	66.87	0.02	0.16	100.00	100.00	0.00	1639.00	1871.86	1256392.00	27.76	828.40	783.00
26	4	6	10123.00	31518.00	167.40	0	Spot (Block26, Row6, Column4)	612.72	573.00	192.16	0.03	0.31	394.00	399.35	394.00	63.94	0.01	0.16	90.00	60.00	0.00	179.00	218.72	479760.00	3.34	458.50	468.00
26	5	6	10421.00	31515.00	138.30	0	Spot (Block26, Row6, Column5)	7087.32	6499.00	3931.13	0.04	0.55	394.00	399.27	394.00	70.30	0.01	0.18	100.00	100.00	0.00	6105.00	6693.32	3671231.00	95.13	1751.89	1239.00
26	6	6	10716.00	31525.00	175.45	0	Spot (Block26, Row6, Column6)	530.00	501.00	115.59	0.02	0.22	393.00	397.47	393.00	68.66	0.00	0.17	70.00	37.00	0.00	108.00	137.00	457924.00	1.93	436.97	406.00
26	7	6	11023.00	31512.00	143.80	0	Spot (Block26, Row6, Column7)	1558.30	1352.00	717.71	0.06	0.46	395.00	405.81	395.00	64.06	0.01	0.16	100.00	100.00	0.00	957.00	1163.30	872648.00	17.99	714.58	627.50
26	8	6	11324.00	31514.00	144.75	0	Spot (Block26, Row6, Column8)	1894.51	1651.50	1052.12	0.06	0.56	394.00	404.46	394.00	61.25	0.01	0.15	100.00	100.00	0.00	1257.50	1500.51	1083661.00	24.33	705.65	681.50
26	1	7	9217.00	31835.00	168.05	0	Spot (Block26, Row7, Column1)	690.04	672.00	150.90	0.01	0.22	403.00	425.45	403.00	74.42	0.02	0.17	98.00	84.00	0.00	269.00	287.04	540989.00	3.56	511.69	498.50
26	2	7	9522.00	31819.00	196.15	0	Spot (Block26, Row7, Column2)	486.99	476.00	110.00	0.01	0.23	396.00	407.74	396.00	61.97	0.01	0.15	56.00	21.00	0.00	80.00	90.99	528876.00	1.28	436.44	411.00
26	3	7	9816.00	31810.00	222.85	0	Spot (Block26, Row7, Column3)	441.61	410.00	72.36	0.03	0.16	395.00	403.39	395.00	59.50	0.01	0.15	38.00	9.00	0.00	15.00	46.61	628415.00	0.64	407.27	399.00
26	4	7	10125.00	31821.00	162.90	0	Spot (Block26, Row7, Column4)	497.78	493.00	67.43	0.00	0.14	393.00	400.18	393.00	61.94	0.01	0.15	73.00	24.00	0.00	100.00	104.78	365368.00	1.58	431.02	415.00
26	5	7	10413.00	31813.00	169.45	0	Spot (Block26, Row7, Column5)	679.93	661.00	169.35	0.01	0.25	393.00	397.47	393.00	66.18	0.00	0.17	94.00	77.00	0.00	268.00	286.93	543266.00	4.27	479.14	488.00
26	6	7	10721.00	31824.00	157.45	0	Spot (Block26, Row7, Column6)	553.36	530.00	103.58	0.02	0.19	394.00	390.16	394.00	61.79	0.00	0.16	83.00	52.00	0.00	136.00	159.36	376288.00	2.64	448.97	408.50
26	7	7	11012.00	31823.00	149.25	0	Spot (Block26, Row7, Column7)	1313.90	1253.00	527.06	0.02	0.40	393.00	394.73	393.00	61.95	0.00	0.16	100.00	98.00	0.00	860.00	920.90	805418.00	14.84	584.76	553.00
26	8	7	11323.00	31820.00	160.15	0	Spot (Block26, Row7, Column8)	880.22	866.50	192.55	0.01	0.22	394.00	403.31	394.00	59.42	0.01	0.15	100.00	99.00	0.00	472.50	486.22	621436.00	8.03	560.10	530.00
26	1	8	9210.00	32120.00	136.35	0	Spot (Block26, Row8, Column1)	20271.33	17847.00	15054.26	0.06	0.74	401.00	424.85	401.00	77.16	0.03	0.18	100.00	100.00	5.20	17446.00	19870.33	10135666.00	257.22	4395.53	2960.00
26	2	8	9517.00	32127.00	170.75	0	Spot (Block26, Row8, Column2)	533.78	509.00	121.88	0.02	0.23	399.00	414.87	399.00	72.43	0.02	0.17	71.00	41.00	0.00	110.00	134.78	433433.00	1.64	448.90	417.00
26	3	8	9814.00	32121.00	148.10	0	Spot (Block26, Row8, Column3)	943.52	861.00	413.09	0.04	0.44	397.00	410.54	397.00	62.64	0.01	0.15	99.00	87.00	0.00	464.00	546.52	565170.00	8.51	525.84	511.00
26	4	8	10116.00	32117.00	147.95	0	Spot (Block26, Row8, Column4)	615.19	568.00	140.23	0.03	0.23	397.00	410.33	397.00	63.58	0.01	0.15	94.00	65.00	0.00	171.00	218.19	369116.00	3.22	459.01	469.00
26	5	8	10415.00	32125.00	156.15	0	Spot (Block26, Row8, Column5)	502.65	494.00	97.04	0.01	0.19	397.00	408.72	397.00	63.41	0.01	0.16	68.00	30.00	0.00	97.00	105.65	336776.00	1.48	435.49	405.00
26	6	8	10717.00	32113.00	156.90	0	Spot (Block26, Row8, Column6)	807.83	756.00	224.87	0.03	0.28	396.00	405.56	396.00	66.81	0.01	0.16	99.00	96.00	0.00	360.00	411.83	544477.00	6.02	509.52	510.50
26	7	8	11020.00	32114.00	142.35	0	Spot (Block26, Row8, Column7)	1002.68	924.00	305.24	0.04	0.30	399.00	419.22	399.00	73.71	0.02	0.18	100.00	98.00	0.00	525.00	603.68	554480.00	7.92	541.31	526.00
26	8	8	11326.00	32119.00	123.25	0	Spot (Block26, Row8, Column8)	1242.83	1199.00	383.03	0.02	0.31	398.00	419.95	398.00	68.00	0.02	0.16	100.00	99.00	0.00	801.00	844.83	499618.00	12.10	638.14	593.00
27	1	1	13721.00	30012.00	153.25	0	Spot (Block27, Row1, Column1)	11076.96	9851.00	6661.94	0.05	0.60	117.00	121.97	117.00	34.17	0.02	0.28	100.00	100.00	0.00	9734.00	10959.96	7133565.00	320.57	2084.99	1489.50
27	2	1	14019.00	30011.00	147.00	-50	Spot (Block27, Row1, Column2)	117.64	118.00	11.73	0.00	0.10	118.00	120.82	118.00	26.03	0.01	0.22	1.00	0.00	0.00	0.00	-0.36	69290.00	-0.12	122.98	121.50
27	3	1	14320.00	30011.00	147.00	-50	Spot (Block27, Row1, Column3)	115.34	116.00	10.91	0.00	0.09	115.00	114.64	115.00	13.27	0.00	0.12	10.00	1.00	0.00	1.00	0.34	67705.00	0.05	123.80	123.00
27	4	1	14649.00	30035.00	190.75	0	Spot (Block27, Row1, Column4)	118.36	118.00	11.56	0.00	0.10	109.00	108.61	109.00	13.33	0.00	0.12	37.00	6.00	0.00	9.00	9.36	121437.00	0.73	112.95	111.00
27	5	1	14916.00	30006.00	192.35	0	Spot (Block27, Row1, Column5)	119.67	119.00	10.08	0.00	0.08	108.00	108.03	108.00	12.91	0.00	0.12	41.00	6.00	0.00	11.00	11.67	124579.00	0.90	117.04	117.00
27	6	1	15242.00	30023.00	137.60	0	Spot (Block27, Row1, Column6)	121.93	119.00	14.93	0.01	0.12	107.00	106.62	107.00	11.58	0.00	0.11	53.00	17.00	0.00	12.00	14.93	62428.00	1.32	119.05	117.00
27	7	1	15524.00	30000.00	166.05	0	Spot (Block27, Row1, Column7)	130.70	129.00	14.28	0.01	0.11	108.00	108.35	108.00	13.48	0.00	0.12	72.00	37.00	0.00	21.00	22.70	99989.00	1.66	119.88	117.50
27	8	1	15822.00	30013.00	178.90	0	Spot (Block27, Row1, Column8)	132.89	129.00	23.81	0.01	0.18	113.00	113.20	113.00	14.43	0.00	0.13	55.00	25.00	0.00	16.00	19.89	119334.00	1.36	119.91	119.00
27	1	2	13719.00	30311.00	147.00	-50	Spot (Block27, Row2, Column1)	115.33	114.00	9.85	0.01	0.09	112.00	115.05	112.00	26.02	0.01	0.23	1.00	0.00	0.00	2.00	3.33	67929.00	0.01	111.86	112.00
27	2	2	14018.00	30359.00	179.30	0	Spot (Block27, Row2, Column2)	122.25	121.00	12.85	0.00	0.11	110.00	109.81	110.00	14.58	0.00	0.13	36.00	8.00	0.00	11.00	12.25	110151.00	0.85	116.48	115.00
27	3	2	14320.00	30311.00	147.00	-50	Spot (Block27, Row2, Column3)	124.25	124.00	23.81	0.00	0.19	109.00	109.30	109.00	13.40	0.00	0.12	55.00	15.00	0.00	15.00	15.25	73182.00	1.12	117.04	119.00
27	4	2	14620.00	30310.00	147.00	-50	Spot (Block27, Row2, Column4)	115.01	114.00	11.43	0.00	0.10	107.00	107.27	107.00	12.82	0.00	0.12	35.00	6.00	0.00	7.00	8.01	67625.00	0.60	114.61	113.00
27	5	2	14957.00	30254.00	238.25	0	Spot (Block27, Row2, Column5)	113.51	113.00	12.44	0.00	0.11	104.00	104.17	104.00	11.82	0.00	0.11	43.00	14.00	0.00	9.00	9.51	185014.00	0.79	106.14	106.00
27	6	2	15225.00	30370.00	149.75	0	Spot (Block27, Row2, Column6)	118.65	118.00	11.70	0.00	0.10	104.00	103.59	104.00	12.28	0.00	0.12	57.00	12.00	0.00	14.00	14.65	72260.00	1.23	110.66	111.00
27	7	2	15521.00	30310.00	147.00	-50	Spot (Block27, Row2, Column7)	103.13	104.00	9.15	0.00	0.09	105.00	104.91	105.00	13.05	0.00	0.12	2.00	0.00	0.00	-1.00	-1.87	60950.00	-0.14	107.67	108.50
27	8	2	15821.00	30309.00	147.00	-50	Spot (Block27, Row2, Column8)	117.01	117.00	8.91	0.00	0.08	111.00	110.57	111.00	14.73	0.00	0.13	15.00	0.00	0.00	6.00	6.01	68917.00	0.44	111.16	111.00
27	1	3	13747.00	30620.00	189.10	0	Spot (Block27, Row3, Column1)	120.52	120.00	13.82	0.00	0.11	105.00	105.73	105.00	13.02	0.00	0.12	55.00	17.00	0.00	15.00	15.52	121239.00	1.14	110.88	111.50
27	2	3	14021.00	30590.00	166.35	0	Spot (Block27, Row3, Column2)	126.91	122.00	19.57	0.02	0.15	103.00	103.15	103.00	12.25	0.00	0.12	67.00	38.00	0.00	19.00	23.91	97721.00	1.94	112.93	114.00
27	3	3	14236.00	30580.00	203.00	0	Spot (Block27, Row3, Column3)	117.67	117.00	11.00	0.00	0.09	105.00	105.62	105.00	13.45	0.00	0.13	43.00	7.00	0.00	12.00	12.67	137678.00	0.90	112.90	113.00
27	4	3	14657.00	30604.00	191.60	0	Spot (Block27, Row3, Column4)	115.78	114.00	11.37	0.01	0.10	102.00	102.62	102.00	11.49	0.00	0.11	52.00	20.00	0.00	12.00	13.78	120183.00	1.15	108.24	107.00
27	5	3	14927.00	30611.00	193.55	0	Spot (Block27, Row3, Column5)	121.63	119.00	20.08	0.01	0.17	102.00	102.28	102.00	10.88	0.00	0.11	69.00	36.00	0.00	17.00	19.63	128322.00	1.78	109.98	109.00
27	6	3	15207.00	30625.00	197.95	0	Spot (Block27, Row3, Column6)	114.03	113.00	10.38	0.00	0.09	103.00	102.54	103.00	12.35	0.00	0.12	42.00	9.00	0.00	10.00	11.03	126570.00	0.93	108.85	108.50
27	7	3	15521.00	30610.00	147.00	-50	Spot (Block27, Row3, Column7)	111.16	111.00	11.94	0.00	0.11	103.00	103.39	103.00	13.50	0.00	0.13	37.00	4.00	0.00	8.00	8.16	65698.00	0.58	101.53	101.50
27	8	3	15821.00	30609.00	147.00	-50	Spot (Block27, Row3, Column8)	113.00	110.00	16.13	0.01	0.14	107.00	106.93	107.00	12.65	0.00	0.12	24.00	11.00	0.00	3.00	6.00	66559.00	0.48	116.18	113.00
27	1	4	13719.00	30911.00	147.00	-50	Spot (Block27, Row4, Column1)	118.41	115.00	17.08	0.01	0.14	108.00	107.84	108.00	12.64	0.00	0.12	38.00	22.00	0.00	7.00	10.41	69745.00	0.84	111.31	113.00
27	2	4	14034.00	30926.00	191.10	0	Spot (Block27, Row4, Column2)	116.83	117.00	11.45	0.00	0.10	106.00	106.61	106.00	14.10	0.00	0.13	36.00	6.00	0.00	11.00	10.83	120564.00	0.72	111.85	112.00
27	3	4	14308.00	30927.00	154.45	0	Spot (Block27, Row4, Column3)	162.61	169.00	23.22	0.02	0.14	107.00	107.62	107.00	13.91	0.00	0.13	96.00	83.00	0.00	62.00	55.61	106510.00	3.95	135.87	135.50
27	4	4	14620.00	30910.00	147.00	-50	Spot (Block27, Row4, Column4)	110.31	110.00	10.74	0.00	0.10	105.00	105.68	105.00	13.62	0.00	0.13	22.00	1.00	0.00	5.00	5.31	64973.00	0.34	114.07	115.00
27	5	4	14938.00	30894.00	240.55	0	Spot (Block27, Row4, Column5)	115.55	114.00	13.31	0.01	0.12	102.00	102.72	102.00	13.83	0.00	0.13	45.00	10.00	0.00	12.00	13.55	192625.00	0.93	108.01	108.00
27	6	4	15241.00	30953.00	249.50	0	Spot (Block27, Row4, Column6)	110.43	110.00	12.14	0.00	0.11	102.00	102.39	102.00	11.20	0.00	0.11	39.00	12.00	0.00	8.00	8.43	199100.00	0.72	103.58	103.00
27	7	4	15499.00	30908.00	116.05	0	Spot (Block27, Row4, Column7)	127.33	126.00	13.62	0.00	0.11	105.00	105.01	105.00	12.14	0.00	0.12	72.00	39.00	0.00	21.00	22.33	45076.00	1.84	114.22	114.00
27	8	4	15821.00	30915.00	152.90	0	Spot (Block27, Row4, Column8)	217.92	213.00	34.43	0.01	0.16	104.00	104.66	104.00	11.97	0.00	0.11	100.00	100.00	0.00	109.00	113.92	140339.00	9.46	143.29	131.00
27	1	5	13724.00	31214.00	122.95	0	Spot (Block27, Row5, Column1)	119.29	120.00	8.75	0.00	0.07	108.00	108.42	108.00	13.12	0.00	0.12	42.00	3.00	0.00	12.00	11.29	48073.00	0.83	116.11	116.00
27	2	5	14020.00	31211.00	147.00	-50	Spot (Block27, Row5, Column2)	113.32	114.00	10.07	0.00	0.09	105.00	105.53	105.00	12.53	0.00	0.12	33.00	4.00	0.00	9.00	8.32	66857.00	0.62	109.33	111.00
27	3	5	14307.00	31236.00	202.05	0	Spot (Block27, Row5, Column3)	127.49	126.00	12.37	0.01	0.10	104.00	104.65	104.00	12.68	0.00	0.12	81.00	38.00	0.00	22.00	23.49	147888.00	1.80	115.44	115.00
27	4	5	14608.00	31200.00	159.15	0	Spot (Block27, Row5, Column4)	116.71	117.00	8.19	0.00	0.07	106.00	106.27	106.00	14.66	0.00	0.14	32.00	0.00	0.00	11.00	10.71	81115.00	0.71	112.82	111.00
27	5	5	14935.00	31220.00	133.50	0	Spot (Block27, Row5, Column5)	161.16	165.00	29.24	0.01	0.18	100.00	101.01	100.00	15.45	0.00	0.15	91.00	83.00	0.00	65.00	61.16	77840.00	3.89	132.64	127.00
27	6	5	15207.00	31200.00	143.10	0	Spot (Block27, Row5, Column6)	117.33	118.00	18.54	0.00	0.16	99.00	99.33	99.00	12.71	0.00	0.13	73.00	21.00	0.00	19.00	18.33	65352.00	1.42	106.88	109.00
27	7	5	15460.00	31186.00	123.75	0	Spot (Block27, Row5, Column7)	119.58	118.00	9.10	0.01	0.08	104.00	103.63	104.00	11.44	0.00	0.11	64.00	18.00	0.00	14.00	15.58	48670.00	1.39	113.19	113.00
27	8	5	15842.00	31197.00	135.85	0	Spot (Block27, Row5, Column8)	121.24	121.00	8.65	0.00	0.07	101.00	101.41	101.00	11.62	0.00	0.11	83.00	35.00	0.00	20.00	20.24	60137.00	1.71	111.07	109.00
27	1	6	13702.00	31496.00	133.85	0	Spot (Block27, Row6, Column1)	137.44	129.00	23.11	0.03	0.17	105.00	105.82	105.00	12.90	0.00	0.12	83.00	46.00	0.00	24.00	32.44	65836.00	2.45	117.21	116.00
27	2	6	14028.00	31467.00	185.05	0	Spot (Block27, Row6, Column2)	116.31	115.00	12.10	0.00	0.10	100.00	100.30	100.00	11.53	0.00	0.11	60.00	29.00	0.00	15.00	16.31	111421.00	1.39	107.04	107.00
27	3	6	14293.00	31499.00	154.90	0	Spot (Block27, Row6, Column3)	126.90	125.00	16.74	0.01	0.13	102.00	101.68	102.00	11.46	0.00	0.11	80.00	51.00	0.00	23.00	24.90	83624.00	2.20	113.57	115.00
27	4	6	14613.00	31507.00	167.90	0	Spot (Block27, Row6, Column4)	119.61	115.00	20.04	0.02	0.17	101.00	101.87	101.00	11.55	0.00	0.11	56.00	33.00	0.00	14.00	18.61	94493.00	1.54	112.43	113.50
27	5	6	14920.00	31508.00	144.40	0	Spot (Block27, Row6, Column5)	124.79	123.00	13.28	0.01	0.11	98.00	98.23	98.00	13.59	0.00	0.14	88.00	39.00	0.00	25.00	26.79	71378.00	1.95	113.39	113.00
27	6	6	15242.00	31464.00	171.85	0	Spot (Block27, Row6, Column6)	112.80	113.00	12.41	0.00	0.11	98.00	98.03	98.00	11.94	0.00	0.12	59.00	25.00	0.00	15.00	14.80	93285.00	1.24	104.74	105.00
27	7	6	15521.00	31510.00	147.00	-50	Spot (Block27, Row6, Column7)	107.74	107.00	14.43	0.00	0.13	100.00	99.92	100.00	11.74	0.00	0.12	30.00	3.00	0.00	7.00	7.74	63351.00	0.67	102.29	102.00
27	8	6	15855.00	31528.00	144.75	0	Spot (Block27, Row6, Column8)	111.21	112.00	8.82	0.00	0.08	99.00	98.67	99.00	10.70	0.00	0.11	60.00	12.00	0.00	13.00	12.21	63614.00	1.17	104.88	107.00
27	1	7	13698.00	31807.00	199.95	0	Spot (Block27, Row7, Column1)	121.29	120.00	20.28	0.00	0.17	101.00	103.32	101.00	25.49	0.01	0.25	26.00	6.00	0.00	19.00	20.29	137538.00	0.70	107.87	108.00
27	2	7	14020.00	31811.00	147.00	-50	Spot (Block27, Row7, Column2)	99.66	99.00	12.91	0.00	0.13	97.00	97.42	97.00	12.57	0.00	0.13	24.00	4.00	0.00	2.00	2.66	58697.00	0.18	97.33	96.00
27	3	7	14320.00	31811.00	147.00	-50	Spot (Block27, Row7, Column3)	101.69	98.50	16.32	0.01	0.16	96.00	95.42	96.00	14.15	0.00	0.15	30.00	10.00	0.00	2.50	5.69	59998.00	0.44	100.78	96.00
27	4	7	14605.00	31808.00	256.60	0	Spot (Block27, Row7, Column4)	103.91	105.00	10.79	0.00	0.10	91.00	90.21	91.00	14.16	0.00	0.16	47.00	6.00	0.00	14.00	12.91	198671.00	0.97	94.20	95.00
27	5	7	14911.00	31804.00	171.25	0	Spot (Block27, Row7, Column5)	109.55	109.00	13.47	0.00	0.12	88.00	88.65	88.00	12.44	0.00	0.14	75.00	37.00	0.00	21.00	21.55	89391.00	1.68	98.68	97.00
27	6	7	15217.00	31840.00	229.05	0	Spot (Block27, Row7, Column6)	101.74	102.00	10.78	0.00	0.11	91.00	91.65	91.00	12.75	0.00	0.14	42.00	9.00	0.00	11.00	10.74	153430.00	0.79	92.55	91.00
27	7	7	15519.00	31840.00	264.45	0	Spot (Block27, Row7, Column7)	102.36	103.00	10.62	0.00	0.10	90.00	89.96	90.00	12.52	0.00	0.14	51.00	10.00	0.00	13.00	12.36	208193.00	0.99	92.55	92.00
27	8	7	15821.00	31809.00	147.00	-50	Spot (Block27, Row7, Column8)	94.28	94.00	7.79	0.00	0.08	93.00	92.76	93.00	11.84	0.00	0.13	11.00	0.00	0.00	1.00	1.28	55345.00	0.13	91.31	91.00
27	1	8	13716.00	32116.00	141.80	0	Spot (Block27, Row8, Column1)	16374.64	12279.50	14279.38	0.12	0.87	94.00	100.08	94.00	45.04	0.03	0.45	100.00	100.00	3.30	12185.50	16280.64	8940552.00	361.33	3240.73	1570.00
27	2	8	14020.00	32111.00	147.00	-50	Spot (Block27, Row8, Column2)	97.32	98.00	10.37	0.00	0.11	90.00	92.17	90.00	19.55	0.01	0.21	11.00	0.00	0.00	8.00	7.32	57324.00	0.26	95.03	98.00
27	3	8	14306.00	32123.00	218.10	0	Spot (Block27, Row8, Column3)	98.07	98.00	9.38	0.00	0.10	85.00	84.56	85.00	12.50	0.00	0.15	53.00	11.00	0.00	13.00	13.07	133671.00	1.08	89.28	90.00
27	4	8	14620.00	32110.00	147.00	-50	Spot (Block27, Row8, Column4)	97.35	97.00	10.13	0.00	0.10	80.00	81.05	80.00	12.66	0.01	0.16	67.00	23.00	0.00	17.00	17.35	57240.00	1.29	92.97	92.00
27	5	8	14921.00	32110.00	147.00	-50	Spot (Block27, Row8, Column5)	90.33	89.00	11.75	0.01	0.13	83.00	83.81	83.00	11.82	0.00	0.14	34.00	11.00	0.00	6.00	7.33	53114.00	0.55	83.82	83.00
27	6	8	15221.00	32110.00	147.00	-50	Spot (Block27, Row8, Column6)	92.34	93.00	8.88	0.00	0.10	85.00	85.63	85.00	10.92	0.00	0.13	39.00	4.00	0.00	8.00	7.34	54294.00	0.61	90.97	91.00
27	7	8	15521.00	32110.00	147.00	-50	Spot (Block27, Row8, Column7)	98.39	99.00	9.83	0.00	0.10	85.00	85.52	85.00	12.09	0.00	0.14	52.00	13.00	0.00	14.00	13.39	57855.00	1.07	95.11	94.00
27	8	8	15831.00	32107.00	126.95	0	Spot (Block27, Row8, Column8)	493.86	450.00	170.22	0.04	0.34	88.00	88.50	88.00	13.24	0.00	0.15	100.00	100.00	0.00	362.00	405.86	214335.00	30.62	182.45	183.00
28	1	1	18222.00	30005.00	151.05	0	Spot (Block28, Row1, Column1)	11390.90	10111.00	5903.79	0.05	0.52	393.00	394.70	393.00	57.43	0.00	0.15	100.00	100.00	0.00	9718.00	10997.90	7153487.00	191.47	2890.64	2522.00
28	2	1	18512.00	30008.00	151.60	0	Spot (Block28, Row1, Column2)	1314.62	1154.00	545.39	0.06	0.41	388.00	385.46	388.00	52.19	0.00	0.14	100.00	100.00	0.00	766.00	926.62	824264.00	17.80	621.10	598.50
28	3	1	18821.00	30007.00	146.55	0	Spot (Block28, Row1, Column3)	786.20	736.00	236.06	0.03	0.30	384.00	374.87	384.00	42.66	0.01	0.11	99.00	94.00	0.00	352.00	402.20	461502.00	9.64	484.99	487.00
28	4	1	19114.00	30004.00	151.25	0	Spot (Block28, Row1, Column4)	891.52	821.00	295.98	0.04	0.33	385.00	374.63	385.00	41.47	0.01	0.11	100.00	100.00	0.00	436.00	506.52	558986.00	12.46	494.13	481.50
28	5	1	19421.00	30007.00	151.85	0	Spot (Block28, Row1, Column5)	1136.56	1029.00	550.71	0.04	0.48	387.00	377.28	387.00	42.08	0.01	0.11	100.00	99.00	0.00	642.00	749.56	718304.00	18.05	502.77	488.00
28	6	1	19719.00	30005.00	149.05	0	Spot (Block28, Row1, Column6)	1413.58	1323.50	625.74	0.03	0.44	391.00	387.13	391.00	40.06	0.00	0.10	100.00	100.00	0.00	932.50	1022.58	853804.00	25.63	617.75	576.00
28	7	1	20029.00	30003.00	153.15	0	Spot (Block28, Row1, Column7)	3052.91	2747.50	1676.33	0.05	0.55	395.00	395.55	395.00	42.20	0.00	0.11	100.00	100.00	0.00	2352.50	2657.91	1972181.00	62.98	964.33	803.00
28	8	1	20334.00	30010.00	202.90	0	Spot (Block28, Row1, Column8)	496.59	493.50	67.58	0.00	0.14	397.00	397.32	397.00	37.72	0.00	0.09	77.00	70.00	0.00	96.50	99.59	583000.00	2.63	430.60	417.00
28	1	2	18192.00	30309.00	209.00	0	Spot (Block28, Row2, Column1)	433.80	410.00	56.50	0.02	0.13	389.00	383.67	389.00	52.93	0.01	0.14	32.00	17.00	0.00	21.00	44.80	539651.00	0.95	393.83	393.00
28	2	2	18516.00	30308.00	125.35	0	Spot (Block28, Row2, Column2)	989.91	962.00	213.16	0.01	0.22	388.00	382.96	388.00	44.60	0.01	0.12	100.00	100.00	0.00	574.00	601.91	412793.00	13.61	567.95	556.00
28	3	2	18803.00	30301.00	188.60	0	Spot (Block28, Row2, Column3)	454.13	450.00	55.92	0.00	0.12	384.00	378.02	384.00	45.53	0.01	0.12	55.00	43.00	0.00	66.00	70.13	455495.00	1.67	417.30	404.00
28	4	2	19120.00	30302.00	185.40	0	Spot (Block28, Row2, Column4)	654.90	617.50	162.00	0.03	0.25	384.00	375.91	384.00	44.27	0.01	0.12	97.00	93.00	0.00	233.50	270.90	633942.00	6.30	446.20	422.00
28	5	2	19424.00	30312.00	205.50	0	Spot (Block28, Row2, Column5)	506.12	496.00	69.99	0.01	0.14	382.00	372.43	382.00	38.71	0.01	0.10	90.00	80.00	0.00	114.00	124.12	606332.00	3.45	403.05	399.00
28	6	2	19712.00	30300.00	153.55	0	Spot (Block28, Row2, Column6)	665.81	659.50	155.01	0.00	0.23	386.00	378.88	386.00	38.20	0.01	0.10	99.00	97.00	0.00	273.50	279.81	428783.00	7.51	462.54	450.00
28	7	2	20016.00	30310.00	167.60	0	Spot (Block28, Row2, Column7)	599.66	585.00	145.82	0.01	0.24	391.00	387.80	391.00	38.34	0.00	0.10	88.00	82.00	0.00	194.00	208.66	465336.00	5.53	433.65	415.00
28	8	2	20291.00	30275.00	87.35	0	Spot (Block28, Row2, Column8)	438.16	429.00	37.11	0.01	0.08	389.00	384.88	389.00	36.67	0.00	0.10	50.00	38.00	0.00	40.00	49.16	82813.00	1.45	403.78	398.00
28	1	3	18221.00	30610.00	146.00	0	Spot (Block28, Row3, Column1)	1503.81	1404.00	630.79	0.03	0.42	389.00	383.52	389.00	47.90	0.01	0.12	100.00	100.00	0.00	1015.00	1114.81	867700.00	23.39	649.30	621.00
28	2	3	18517.00	30619.00	182.35	0	Spot (Block28, Row3, Column2)	464.21	482.00	51.90	0.02	0.11	386.00	382.59	386.00	49.09	0.00	0.13	58.00	48.00	0.00	96.00	78.21	431719.00	1.66	417.83	404.00
28	3	3	18818.00	30607.00	156.45	0	Spot (Block28, Row3, Column3)	667.98	659.00	168.79	0.01	0.25	388.00	387.00	388.00	52.98	0.00	0.14	99.00	83.00	0.00	271.00	279.98	449550.00	5.30	472.14	469.00
28	4	3	19119.00	30609.00	143.00	0	Spot (Block28, Row3, Column4)	2661.25	2503.00	1415.97	0.03	0.53	387.00	383.87	387.00	44.51	0.00	0.12	100.00	100.00	0.00	2116.00	2274.25	1484977.00	51.16	878.61	690.00
28	5	3	19427.00	30608.00	164.85	0	Spot (Block28, Row3, Column5)	610.63	594.00	189.82	0.01	0.31	384.00	376.06	384.00	42.41	0.01	0.11	89.00	82.00	0.00	210.00	226.63	456753.00	5.53	440.56	426.50
28	6	3	19727.00	30601.00	158.80	0	Spot (Block28, Row3, Column6)	442.18	420.00	48.16	0.02	0.11	389.00	381.19	389.00	37.79	0.01	0.10	45.00	40.00	0.00	31.00	53.18	308642.00	1.61	403.45	401.50
28	7	3	20025.00	30605.00	151.45	0	Spot (Block28, Row3, Column7)	953.77	898.00	345.20	0.03	0.36	389.00	380.88	389.00	37.58	0.01	0.10	100.00	99.00	0.00	509.00	564.77	598015.00	15.24	495.57	494.00
28	8	3	20335.00	30607.00	218.15	0	Spot (Block28, Row3, Column8)	430.56	420.00	38.48	0.01	0.09	385.00	376.48	385.00	37.97	0.01	0.10	47.00	25.00	0.00	35.00	45.56	586429.00	1.42	394.76	395.00
28	1	4	18223.00	30909.00	146.35	0	Spot (Block28, Row4, Column1)	2448.78	2082.00	1311.49	0.07	0.54	391.00	388.64	391.00	49.66	0.00	0.13	100.00	100.00	0.00	1691.00	2057.78	1432536.00	41.49	808.61	726.00
28	2	4	18514.00	30879.00	277.30	0	Spot (Block28, Row4, Column2)	428.46	404.00	55.54	0.03	0.13	392.00	396.84	392.00	62.23	0.01	0.16	32.00	5.00	0.00	12.00	36.46	960601.00	0.51	392.58	393.00
28	3	4	18822.00	30908.00	142.80	0	Spot (Block28, Row4, Column3)	12950.26	12610.50	7127.42	0.01	0.55	395.00	403.84	395.00	63.32	0.01	0.16	100.00	100.00	0.00	12215.50	12555.26	7122641.00	198.15	3323.39	2532.50
28	4	4	19090.00	30948.00	247.50	0	Spot (Block28, Row4, Column4)	450.82	430.00	58.14	0.02	0.13	393.00	395.83	393.00	52.69	0.00	0.13	47.00	26.00	0.00	37.00	57.82	798400.00	1.04	416.54	401.00
28	5	4	19396.00	30914.00	157.25	0	Spot (Block28, Row4, Column5)	496.75	490.00	75.62	0.01	0.15	387.00	381.22	387.00	48.80	0.01	0.13	81.00	57.00	0.00	103.00	109.75	337291.00	2.37	419.36	409.00
28	6	4	19730.00	30902.00	191.70	0	Spot (Block28, Row4, Column6)	540.45	506.50	79.09	0.03	0.15	389.00	381.55	389.00	36.43	0.01	0.10	96.00	90.00	0.00	117.50	151.45	563147.00	4.36	437.61	415.00
28	7	4	20016.00	30908.00	146.85	0	Spot (Block28, Row4, Column7)	845.52	747.00	312.63	0.05	0.37	387.00	379.09	387.00	35.81	0.01	0.09	100.00	93.00	0.00	360.00	458.52	496320.00	13.03	505.38	487.00
28	8	4	20321.00	30915.00	156.55	0	Spot (Block28, Row4, Column8)	642.52	625.00	120.19	0.01	0.19	389.00	384.15	389.00	38.17	0.01	0.10	98.00	97.00	0.00	236.00	253.52	433703.00	6.77	451.29	444.00
28	1	5	18221.00	31212.00	106.60	0	Spot (Block28, Row5, Column1)	986.30	984.50	242.86	0.00	0.25	391.00	387.03	391.00	46.47	0.00	0.12	100.00	100.00	0.00	593.50	595.30	289972.00	12.90	578.53	571.50
28	2	5	18505.00	31199.00	203.10	0	Spot (Block28, Row5, Column2)	451.52	433.00	61.20	0.02	0.14	393.00	389.66	393.00	44.45	0.00	0.11	49.00	41.00	0.00	40.00	58.52	531440.00	1.39	414.78	401.00
28	3	5	18809.00	31205.00	211.80	0	Spot (Block28, Row5, Column3)	482.72	492.00	62.78	0.01	0.13	397.00	403.83	397.00	54.14	0.01	0.13	68.00	29.00	0.00	95.00	85.72	618367.00	1.46	430.79	408.00
28	4	5	19125.00	31212.00	150.60	0	Spot (Block28, Row5, Column4)	1011.82	916.00	405.34	0.04	0.40	396.00	397.89	396.00	48.60	0.00	0.12	100.00	97.00	0.00	520.00	615.82	630364.00	12.63	562.62	531.00
28	5	5	19423.00	31208.00	141.30	0	Spot (Block28, Row5, Column5)	9712.77	8893.00	5564.40	0.04	0.57	396.00	401.64	396.00	60.05	0.01	0.15	100.00	100.00	0.00	8497.00	9316.77	5254611.00	155.07	2515.60	1979.50
28	6	5	19710.00	31218.00	183.00	0	Spot (Block28, Row5, Column6)	635.87	599.00	149.57	0.03	0.24	394.00	396.20	394.00	46.03	0.00	0.12	97.00	88.00	0.00	205.00	241.87	597078.00	5.21	461.12	468.50
28	7	5	20029.00	31236.00	213.55	0	Spot (Block28, Row5, Column7)	440.83	420.50	49.42	0.02	0.11	390.00	386.13	390.00	34.84	0.00	0.09	47.00	36.00	0.00	30.50	50.83	574838.00	1.57	398.97	397.00
28	8	5	20321.00	31207.00	146.10	0	Spot (Block28, Row5, Column8)	1325.37	1194.50	655.12	0.05	0.49	394.00	391.87	394.00	36.21	0.00	0.09	100.00	100.00	0.00	800.50	931.37	771365.00	25.78	576.45	554.00
28	1	6	18224.00	31511.00	221.05	0	Spot (Block28, Row6, Column1)	428.14	408.00	56.51	0.02	0.13	388.00	380.03	388.00	40.88	0.01	0.11	31.00	27.00	0.00	20.00	40.14	598544.00	1.18	400.86	401.00
28	2	6	18503.00	31487.00	238.85	0	Spot (Block28, Row6, Column2)	434.71	408.00	53.34	0.03	0.12	393.00	388.31	393.00	47.65	0.01	0.12	36.00	22.00	0.00	15.00	41.71	717703.00	0.97	404.14	397.00
28	3	6	18816.00	31504.00	143.65	0	Spot (Block28, Row6, Column3)	2904.13	2671.00	1529.29	0.04	0.53	398.00	402.98	398.00	50.13	0.01	0.12	100.00	100.00	0.00	2273.00	2506.13	1637932.00	49.90	922.75	748.50
28	4	6	19118.00	31502.00	166.25	0	Spot (Block28, Row6, Column4)	559.80	529.00	90.52	0.02	0.16	397.00	403.21	397.00	48.89	0.01	0.12	96.00	66.00	0.00	132.00	162.80	428803.00	3.20	455.98	465.00
28	5	6	19423.00	31508.00	141.15	0	Spot (Block28, Row6, Column5)	7030.63	6857.50	3360.74	0.01	0.48	401.00	414.36	401.00	63.34	0.01	0.15	100.00	100.00	0.00	6456.50	6629.63	3796540.00	104.45	1957.19	1659.00
28	6	6	19704.00	31532.00	198.70	0	Spot (Block28, Row6, Column6)	547.43	528.00	84.23	0.02	0.15	398.00	404.81	398.00	60.45	0.01	0.15	88.00	53.00	0.00	130.00	149.43	612575.00	2.36	463.73	480.00
28	7	6	20025.00	31504.00	150.00	0	Spot (Block28, Row6, Column7)	1263.73	1146.00	524.25	0.04	0.41	391.00	389.90	391.00	40.71	0.00	0.10	100.00	100.00	0.00	755.00	872.73	773402.00	21.47	576.33	530.50
28	8	6	20328.00	31507.00	146.50	0	Spot (Block28, Row6, Column8)	1521.09	1457.00	708.02	0.02	0.47	391.00	389.32	391.00	35.27	0.00	0.09	100.00	100.00	0.00	1066.00	1130.09	891358.00	32.09	640.89	587.00
28	1	7	18224.00	31807.00	190.40	0	Spot (Block28, Row7, Column1)	429.85	410.00	49.00	0.02	0.11	386.00	379.64	386.00	54.67	0.01	0.14	32.00	8.00	0.00	24.00	43.85	438450.00	0.92	407.23	399.00
28	2	7	18514.00	31823.00	222.30	0	Spot (Block28, Row7, Column2)	434.14	410.00	55.59	0.02	0.13	392.00	384.62	392.00	44.28	0.01	0.12	36.00	22.00	0.00	18.00	42.14	615180.00	1.12	402.02	397.00
28	3	7	18818.00	31809.00	147.00	-50	Spot (Block28, Row7, Column3)	426.86	407.00	47.13	0.02	0.11	397.00	398.93	397.00	47.56	0.00	0.12	27.00	13.00	0.00	10.00	29.86	251847.00	0.59	414.12	403.00
28	4	7	19108.00	31813.00	175.75	0	Spot (Block28, Row7, Column4)	473.18	494.00	58.56	0.02	0.12	395.00	396.69	395.00	41.37	0.00	0.10	63.00	59.00	0.00	99.00	78.18	407878.00	1.85	439.81	415.00
28	5	7	19419.00	31805.00	178.75	0	Spot (Block28, Row7, Column5)	635.68	603.00	123.47	0.02	0.19	395.00	397.17	395.00	47.96	0.00	0.12	97.00	90.00	0.00	208.00	240.68	566388.00	4.97	474.34	483.00
28	6	7	19715.00	31828.00	197.75	0	Spot (Block28, Row7, Column6)	450.85	427.00	59.55	0.02	0.13	392.00	389.42	392.00	44.98	0.00	0.12	45.00	30.00	0.00	35.00	58.85	498638.00	1.37	410.14	405.00
28	7	7	20019.00	31809.00	147.05	0	Spot (Block28, Row7, Column7)	1370.02	1347.00	533.81	0.01	0.39	393.00	392.51	393.00	42.80	0.00	0.11	100.00	100.00	0.00	954.00	977.02	809680.00	22.84	663.72	603.00
28	8	7	20321.00	31809.00	151.35	0	Spot (Block28, Row7, Column8)	649.27	669.50	119.84	0.01	0.18	391.00	388.47	391.00	35.58	0.00	0.09	98.00	96.00	0.00	278.50	258.27	409040.00	7.33	468.75	473.00
28	1	8	18217.00	32115.00	137.25	0	Spot (Block28, Row8, Column1)	19394.59	16646.00	13426.74	0.07	0.69	392.00	392.52	392.00	62.99	0.00	0.16	100.00	100.00	3.54	16254.00	19002.59	9852451.00	301.69	4493.18	3203.50
28	2	8	18531.00	32118.00	163.00	0	Spot (Block28, Row8, Column2)	586.55	581.00	120.70	0.00	0.21	392.00	390.22	392.00	53.29	0.00	0.14	93.00	69.00	0.00	189.00	194.55	431701.00	3.68	449.82	429.50
28	3	8	18818.00	32111.00	155.50	0	Spot (Block28, Row8, Column3)	877.52	783.50	358.83	0.05	0.41	393.00	390.61	393.00	43.60	0.00	0.11	98.00	93.00	0.00	390.50	484.52	584429.00	11.17	487.21	491.00
28	4	8	19128.00	32102.00	153.80	0	Spot (Block28, Row8, Column4)	477.14	486.00	49.48	0.01	0.10	391.00	388.04	391.00	38.00	0.00	0.10	75.00	65.00	0.00	95.00	86.14	308234.00	2.34	432.67	416.00
28	5	8	19407.00	32102.00	202.95	0	Spot (Block28, Row8, Column5)	424.99	413.00	43.68	0.01	0.10	387.00	380.76	387.00	37.40	0.01	0.10	35.00	20.00	0.00	26.00	37.99	496389.00	1.18	396.38	394.00
28	6	8	19712.00	32113.00	215.50	0	Spot (Block28, Row8, Column6)	434.11	416.00	49.67	0.02	0.11	389.00	382.62	389.00	37.93	0.01	0.10	43.00	35.00	0.00	27.00	45.11	574323.00	1.36	382.96	386.00
28	7	8	20025.00	32106.00	147.55	0	Spot (Block28, Row8, Column7)	814.94	802.00	195.03	0.01	0.24	388.00	385.26	388.00	38.44	0.00	0.10	100.00	100.00	0.00	414.00	426.94	483259.00	11.18	500.79	504.00
28	8	8	20328.00	32101.00	122.55	0	Spot (Block28, Row8, Column8)	995.22	932.00	282.30	0.03	0.28	388.00	382.67	388.00	37.06	0.01	0.10	100.00	100.00	0.00	544.00	607.22	393110.00	16.53	590.22	548.00
29	1	1	4715.00	34822.00	147.00	-50	Spot (Block29, Row1, Column1)	61.35	63.00	7.89	0.01	0.13	59.00	383.73	59.00	2221.89	0.81	5.79	0.00	0.00	0.00	4.00	2.35	36194.00	-0.15	56.70	59.00
29	2	1	5016.00	34822.00	147.00	-50	Spot (Block29, Row1, Column2)	63.32	64.00	6.88	0.00	0.11	57.00	56.15	57.00	10.81	0.01	0.19	26.00	0.00	0.00	7.00	6.32	37485.00	0.66	60.53	62.00
29	3	1	5316.00	34822.00	147.00	-50	Spot (Block29, Row1, Column3)	60.81	64.00	12.40	0.02	0.20	57.00	56.09	57.00	10.31	0.01	0.18	34.00	3.00	0.00	7.00	3.81	35937.00	0.46	56.84	61.00
29	4	1	5616.00	34821.00	147.00	-50	Spot (Block29, Row1, Column4)	57.09	57.00	8.86	0.00	0.16	56.00	55.71	56.00	10.00	0.00	0.18	15.00	1.00	0.00	1.00	1.09	33857.00	0.14	57.10	58.00
29	5	1	5917.00	34821.00	147.00	-50	Spot (Block29, Row1, Column5)	55.25	56.00	8.53	0.01	0.15	57.00	55.48	57.00	10.31	0.01	0.19	5.00	0.00	0.00	-1.00	-1.75	32821.00	-0.02	58.43	60.00
29	6	1	6217.00	34821.00	147.00	-50	Spot (Block29, Row1, Column6)	66.70	69.00	9.41	0.01	0.14	59.00	57.27	59.00	10.37	0.01	0.18	47.00	4.00	0.00	10.00	7.70	39421.00	0.91	56.89	57.00
29	7	1	6517.00	34821.00	147.00	-50	Spot (Block29, Row1, Column7)	56.62	58.00	8.09	0.01	0.14	58.00	56.69	58.00	10.84	0.01	0.19	4.00	0.00	0.00	0.00	-1.38	33520.00	-0.01	56.39	57.00
29	8	1	6817.00	34820.00	147.00	-50	Spot (Block29, Row1, Column8)	70.71	69.00	12.72	0.01	0.18	63.00	62.24	63.00	11.82	0.01	0.19	36.00	15.00	0.00	6.00	7.71	41648.00	0.72	64.54	67.00
29	1	2	4716.00	35122.00	147.00	-50	Spot (Block29, Row2, Column1)	63.83	64.00	7.19	0.00	0.11	55.00	53.68	55.00	10.18	0.01	0.19	41.00	4.00	0.00	9.00	8.83	37658.00	1.00	59.41	60.00
29	2	2	5016.00	35122.00	147.00	-50	Spot (Block29, Row2, Column2)	61.92	67.00	13.52	0.03	0.22	57.00	57.05	57.00	9.98	0.00	0.17	52.00	9.00	0.00	10.00	4.92	36535.00	0.49	56.04	55.00
29	3	2	5316.00	35122.00	147.00	-50	Spot (Block29, Row2, Column3)	60.80	62.00	9.67	0.01	0.16	58.00	57.13	58.00	9.87	0.01	0.17	28.00	2.00	0.00	4.00	2.80	35995.00	0.37	58.98	61.00
29	4	2	5616.00	35122.00	147.00	-50	Spot (Block29, Row2, Column4)	62.13	62.00	5.50	0.00	0.09	58.00	56.57	58.00	9.94	0.01	0.18	16.00	0.00	0.00	4.00	4.13	36844.00	0.56	61.03	61.00
29	5	2	5917.00	35121.00	147.00	-50	Spot (Block29, Row2, Column5)	57.86	59.00	6.93	0.01	0.12	58.00	56.20	58.00	11.14	0.01	0.20	3.00	0.00	0.00	1.00	-0.14	34370.00	0.15	57.21	57.00
29	6	2	6217.00	35121.00	147.00	-50	Spot (Block29, Row2, Column6)	60.95	63.00	10.89	0.01	0.18	57.00	55.73	57.00	11.27	0.01	0.20	23.00	1.00	0.00	6.00	3.95	36020.00	0.46	59.38	63.00
29	7	2	6565.00	35126.00	222.40	0	Spot (Block29, Row2, Column7)	65.08	66.00	9.66	0.01	0.15	58.00	56.85	58.00	11.80	0.01	0.21	34.00	1.00	0.00	8.00	7.08	92418.00	0.70	56.84	59.00
29	8	2	6817.00	35120.00	147.00	-50	Spot (Block29, Row2, Column8)	68.68	71.00	11.71	0.01	0.17	65.00	64.19	65.00	11.68	0.01	0.18	24.00	0.00	0.00	6.00	3.68	40453.00	0.38	70.16	71.50
29	1	3	4705.00	35413.00	195.10	0	Spot (Block29, Row3, Column1)	66.07	66.00	10.60	0.00	0.16	58.00	57.29	58.00	9.50	0.01	0.17	46.00	14.00	0.00	8.00	8.07	71155.00	0.92	58.91	59.00
29	2	3	5016.00	35422.00	147.00	-50	Spot (Block29, Row3, Column2)	61.53	62.00	8.82	0.00	0.14	59.00	58.90	59.00	9.48	0.00	0.16	21.00	2.00	0.00	3.00	2.53	36426.00	0.28	68.18	70.00
29	3	3	5318.00	35405.00	157.30	0	Spot (Block29, Row3, Column3)	77.61	77.00	8.16	0.00	0.11	59.00	58.18	59.00	9.99	0.01	0.17	86.00	44.00	0.00	18.00	18.61	53085.00	1.95	64.66	65.00
29	4	3	5616.00	35422.00	147.00	-50	Spot (Block29, Row3, Column4)	53.64	52.00	13.19	0.01	0.25	58.00	57.58	58.00	9.07	0.00	0.16	19.00	4.00	0.00	-6.00	-4.36	31863.00	-0.43	54.06	51.50
29	5	3	5917.00	35421.00	147.00	-50	Spot (Block29, Row3, Column5)	60.91	61.50	9.14	0.00	0.15	60.00	58.81	60.00	10.53	0.01	0.18	16.00	0.00	0.00	1.50	0.91	36182.00	0.20	64.10	65.00
29	6	3	6218.00	35385.00	176.15	0	Spot (Block29, Row3, Column6)	67.31	68.00	8.13	0.00	0.12	58.00	56.51	58.00	12.02	0.01	0.21	34.00	1.00	0.00	10.00	9.31	58361.00	0.90	65.45	67.00
29	7	3	6517.00	35421.00	147.00	-50	Spot (Block29, Row3, Column7)	62.36	62.00	8.75	0.00	0.14	58.00	57.24	58.00	11.20	0.01	0.20	18.00	4.00	0.00	4.00	4.36	36794.00	0.46	62.93	62.00
29	8	3	6823.00	35428.00	160.30	0	Spot (Block29, Row3, Column8)	140.60	141.00	38.57	0.00	0.27	65.00	64.12	65.00	11.09	0.01	0.17	98.00	95.00	0.00	76.00	75.60	100107.00	6.90	84.99	86.00
29	1	4	4716.00	35722.00	147.00	-50	Spot (Block29, Row4, Column1)	64.70	66.00	6.36	0.01	0.10	60.00	59.89	60.00	9.35	0.00	0.16	21.00	0.00	0.00	6.00	4.70	38236.00	0.51	62.41	62.00
29	2	4	5016.00	35722.00	147.00	-50	Spot (Block29, Row4, Column2)	62.03	63.00	9.62	0.01	0.16	60.00	59.36	60.00	9.46	0.00	0.16	23.00	2.00	0.00	3.00	2.03	36719.00	0.28	60.22	61.00
29	3	4	5316.00	35722.00	147.00	-50	Spot (Block29, Row4, Column3)	61.05	62.00	6.41	0.01	0.11	57.00	56.67	57.00	9.88	0.00	0.17	18.00	0.00	0.00	5.00	4.05	36263.00	0.44	56.71	59.00
29	4	4	5605.00	35707.00	217.80	0	Spot (Block29, Row4, Column4)	65.26	67.00	10.49	0.01	0.16	56.00	55.82	56.00	9.82	0.00	0.18	55.00	17.00	0.00	11.00	9.26	88356.00	0.96	59.00	60.00
29	5	4	5920.00	35717.00	163.95	0	Spot (Block29, Row4, Column5)	88.50	88.00	12.85	0.00	0.15	60.00	58.86	60.00	10.44	0.01	0.18	92.00	71.00	0.00	28.00	28.50	66196.00	2.84	71.63	72.00
29	6	4	6217.00	35721.00	147.00	-50	Spot (Block29, Row4, Column6)	57.14	56.00	9.06	0.01	0.16	59.00	58.21	59.00	11.72	0.01	0.20	7.00	1.00	0.00	-3.00	-1.86	33826.00	-0.09	58.35	57.00
29	7	4	6517.00	35721.00	147.00	-50	Spot (Block29, Row4, Column7)	59.84	60.00	7.06	0.00	0.12	61.00	59.68	61.00	11.58	0.01	0.19	3.00	0.00	0.00	-1.00	-1.16	35306.00	0.01	58.36	60.00
29	8	4	6770.00	35716.00	108.10	0	Spot (Block29, Row4, Column8)	79.07	79.00	9.13	0.00	0.12	61.00	60.03	61.00	10.68	0.01	0.18	79.00	36.00	0.00	18.00	18.07	24036.00	1.78	69.96	71.00
29	1	5	4716.00	36022.00	147.00	-50	Spot (Block29, Row5, Column1)	62.10	62.00	8.12	0.00	0.13	62.00	61.60	62.00	9.56	0.00	0.16	12.00	0.00	0.00	0.00	0.10	36640.00	0.05	64.70	66.00
29	2	5	5016.00	36022.00	147.00	-50	Spot (Block29, Row5, Column2)	51.98	52.00	6.88	0.00	0.13	59.00	58.65	59.00	8.93	0.00	0.15	0.00	0.00	0.00	-7.00	-7.02	30723.00	-0.75	57.45	58.00
29	3	5	5301.00	35982.00	183.50	0	Spot (Block29, Row5, Column3)	69.78	70.00	7.84	0.00	0.11	58.00	57.69	58.00	9.70	0.00	0.17	61.00	17.00	0.00	12.00	11.78	65665.00	1.25	61.82	62.00
29	4	5	5617.00	36022.00	147.00	-50	Spot (Block29, Row5, Column4)	57.75	59.00	11.98	0.01	0.21	58.00	57.62	58.00	10.36	0.00	0.18	20.00	2.00	0.00	1.00	-0.25	34420.00	0.01	63.00	66.00
29	5	5	5917.00	36021.00	147.00	-50	Spot (Block29, Row5, Column5)	80.49	81.00	8.01	0.00	0.10	58.00	57.44	58.00	10.63	0.00	0.19	93.00	55.00	0.00	23.00	22.49	47813.00	2.17	69.16	69.00
29	6	5	6217.00	36021.00	147.00	-50	Spot (Block29, Row5, Column6)	61.69	64.00	10.04	0.02	0.16	59.00	58.36	59.00	11.06	0.00	0.19	22.00	0.00	0.00	5.00	2.69	36461.00	0.30	60.38	62.00
29	7	5	6517.00	36021.00	147.00	-50	Spot (Block29, Row5, Column7)	64.91	67.00	11.43	0.01	0.18	61.00	60.20	61.00	11.61	0.01	0.19	25.00	0.00	0.00	6.00	3.91	38360.00	0.41	65.93	66.00
29	8	5	6848.00	36040.00	216.90	0	Spot (Block29, Row5, Column8)	71.73	72.00	7.88	0.00	0.11	63.00	61.94	63.00	11.39	0.01	0.18	35.00	3.00	0.00	9.00	8.73	96331.00	0.86	66.06	66.50
29	1	6	4716.00	36322.00	147.00	-50	Spot (Block29, Row6, Column1)	61.87	61.00	7.20	0.01	0.12	66.00	68.31	66.00	22.85	0.01	0.33	0.00	0.00	0.00	-5.00	-4.13	36505.00	-0.28	64.04	63.00
29	2	6	5016.00	36322.00	147.00	-50	Spot (Block29, Row6, Column2)	66.92	67.00	5.30	0.00	0.08	63.00	62.19	63.00	10.10	0.01	0.16	11.00	0.00	0.00	4.00	3.92	39685.00	0.47	64.02	64.00
29	3	6	5316.00	36322.00	147.00	-50	Spot (Block29, Row6, Column3)	73.39	72.00	10.21	0.01	0.14	65.00	65.32	65.00	12.55	0.00	0.19	35.00	5.00	0.00	7.00	8.39	43595.00	0.64	71.74	69.50
29	4	6	5617.00	36322.00	147.00	-50	Spot (Block29, Row6, Column4)	66.16	68.00	11.58	0.01	0.18	68.00	68.61	68.00	14.59	0.00	0.21	5.00	0.00	0.00	0.00	-1.84	39429.00	-0.17	64.52	65.00
29	5	6	5909.00	36351.00	179.65	0	Spot (Block29, Row6, Column5)	85.97	85.00	10.64	0.00	0.12	70.00	71.27	70.00	16.78	0.01	0.24	45.00	6.00	0.00	15.00	15.97	77633.00	0.88	75.44	73.00
29	6	6	6217.00	36321.00	147.00	-50	Spot (Block29, Row6, Column6)	71.54	70.00	9.43	0.01	0.13	67.00	66.36	67.00	13.68	0.00	0.21	18.00	1.00	0.00	3.00	4.54	42280.00	0.38	72.08	73.00
29	7	6	6517.00	36321.00	147.00	-50	Spot (Block29, Row6, Column7)	83.87	85.00	14.25	0.01	0.17	66.00	65.99	66.00	13.04	0.00	0.20	60.00	30.00	0.00	19.00	17.87	49569.00	1.37	76.35	76.00
29	8	6	6831.00	36315.00	136.35	0	Spot (Block29, Row6, Column8)	90.32	90.00	8.90	0.00	0.10	66.00	66.33	66.00	12.16	0.00	0.18	90.00	48.00	0.00	24.00	24.32	45340.00	1.97	79.72	80.00
29	1	7	4718.00	36620.00	136.10	0	Spot (Block29, Row7, Column1)	17007.09	14728.00	13119.97	0.06	0.77	72.00	78.03	72.00	52.40	0.03	0.67	100.00	100.00	2.61	14656.00	16935.09	8486536.00	323.06	3285.65	1994.50
29	2	7	4987.00	36638.00	165.45	0	Spot (Block29, Row7, Column2)	84.13	84.00	10.53	0.00	0.13	71.00	72.84	71.00	24.35	0.01	0.33	15.00	0.00	0.00	13.00	13.13	63769.00	0.46	74.72	75.00
29	3	7	5313.00	36624.00	170.20	0	Spot (Block29, Row7, Column3)	113.50	113.00	14.55	0.00	0.13	77.00	77.70	77.00	13.22	0.00	0.17	96.00	73.00	0.00	36.00	36.50	91368.00	2.71	89.86	89.00
29	4	7	5562.00	36632.00	223.40	0	Spot (Block29, Row7, Column4)	100.47	102.00	11.17	0.01	0.11	90.00	89.59	90.00	15.06	0.00	0.17	33.00	2.00	0.00	12.00	10.47	144269.00	0.72	92.31	94.00
29	5	7	5917.00	36621.00	147.00	-50	Spot (Block29, Row7, Column5)	106.67	107.00	14.71	0.00	0.14	98.00	97.17	98.00	17.51	0.00	0.18	26.00	3.00	0.00	9.00	8.67	63146.00	0.54	106.03	106.00
29	6	7	6243.00	36659.00	269.15	0	Spot (Block29, Row7, Column6)	111.01	112.00	13.86	0.00	0.12	97.00	98.00	97.00	22.39	0.00	0.23	30.00	0.00	0.00	15.00	14.01	234005.00	0.58	99.15	101.00
29	7	7	6521.00	36641.00	211.65	0	Spot (Block29, Row7, Column7)	118.03	116.00	17.92	0.01	0.15	89.00	93.66	89.00	22.45	0.02	0.24	59.00	14.00	0.00	27.00	29.03	150364.00	1.09	97.96	97.00
29	8	7	6830.00	36614.00	121.50	0	Spot (Block29, Row7, Column8)	509.46	485.00	157.62	0.02	0.31	82.00	84.25	82.00	19.83	0.01	0.24	100.00	100.00	0.00	403.00	427.46	198691.00	21.44	203.66	178.50
29	1	8	4716.00	36922.00	147.00	-50	Spot (Block29, Row8, Column1)	82.09	82.00	8.03	0.00	0.10	78.00	80.18	78.00	43.50	0.01	0.54	0.00	0.00	0.00	4.00	4.09	48513.00	0.04	77.72	79.00
29	2	8	5020.00	36856.00	173.05	0	Spot (Block29, Row8, Column2)	82.25	82.00	6.26	0.00	0.08	74.00	74.55	74.00	9.29	0.00	0.12	41.00	4.00	0.00	8.00	8.25	68596.00	0.83	77.24	77.00
29	3	8	5317.00	36922.00	147.00	-50	Spot (Block29, Row8, Column3)	71.90	73.00	10.45	0.01	0.15	81.00	81.64	81.00	11.74	0.00	0.14	1.00	0.00	0.00	-8.00	-9.10	42778.00	-0.83	74.30	75.00
29	4	8	5617.00	36922.00	147.00	-50	Spot (Block29, Row8, Column4)	101.25	103.00	12.10	0.01	0.12	93.00	93.73	93.00	14.44	0.00	0.15	33.00	2.00	0.00	10.00	8.25	60243.00	0.52	97.01	97.00
29	5	8	5917.00	36921.00	147.00	-50	Spot (Block29, Row8, Column5)	109.05	109.00	9.40	0.00	0.09	107.00	106.65	107.00	15.01	0.00	0.14	9.00	0.00	0.00	2.00	2.05	64776.00	0.16	113.60	115.00
29	6	8	6217.00	36921.00	147.00	-50	Spot (Block29, Row8, Column6)	124.97	124.00	9.16	0.00	0.07	118.00	121.36	118.00	46.05	0.01	0.38	0.00	0.00	0.00	6.00	6.97	74105.00	0.08	127.13	127.00
29	7	8	6518.00	36921.00	147.00	-50	Spot (Block29, Row8, Column7)	125.40	123.00	18.50	0.01	0.15	125.00	127.97	125.00	25.02	0.01	0.20	9.00	1.00	0.00	-2.00	0.40	73985.00	-0.10	134.57	129.00
29	8	8	6818.00	36921.00	147.00	-50	Spot (Block29, Row8, Column8)	124.66	123.00	17.48	0.01	0.14	118.00	120.97	118.00	27.46	0.01	0.23	14.00	0.00	0.00	5.00	6.66	73051.00	0.13	122.37	117.00
30	1	1	9225.00	34513.00	149.70	0	Spot (Block30, Row1, Column1)	10482.74	9600.00	5880.59	0.04	0.56	299.00	304.95	299.00	50.02	0.01	0.16	100.00	100.00	0.00	9301.00	10183.74	6404955.00	203.46	2548.37	1540.50
30	2	1	9513.00	34514.00	152.15	0	Spot (Block30, Row1, Column2)	381.04	388.00	38.68	0.01	0.10	300.00	305.26	300.00	34.60	0.01	0.11	85.00	72.00	0.00	88.00	81.04	242341.00	2.19	333.07	326.50
30	3	1	9818.00	34490.00	112.35	0	Spot (Block30, Row1, Column3)	378.38	384.00	36.00	0.01	0.10	300.00	304.10	300.00	29.03	0.01	0.10	88.00	66.00	0.00	84.00	78.38	124107.00	2.56	338.70	333.00
30	4	1	10127.00	34520.00	156.35	0	Spot (Block30, Row1, Column4)	382.57	392.00	42.65	0.01	0.11	301.00	304.84	301.00	30.00	0.01	0.10	84.00	73.00	0.00	91.00	81.57	258619.00	2.59	340.23	327.50
30	5	1	10444.00	34488.00	184.25	0	Spot (Block30, Row1, Column5)	362.30	367.00	45.52	0.01	0.13	305.00	311.29	305.00	31.29	0.01	0.10	64.00	49.00	0.00	62.00	57.30	346000.00	1.63	329.57	321.00
30	6	1	10718.00	34492.00	208.55	0	Spot (Block30, Row1, Column6)	371.83	379.50	50.25	0.01	0.14	304.00	311.53	304.00	32.59	0.01	0.10	70.00	56.00	0.00	75.50	67.83	461810.00	1.85	329.88	316.00
30	7	1	11025.00	34502.00	160.75	0	Spot (Block30, Row1, Column7)	391.43	397.00	37.10	0.01	0.09	301.00	304.73	301.00	31.18	0.01	0.10	89.00	80.00	0.00	96.00	90.43	277915.00	2.78	351.78	347.00
30	8	1	11337.00	34509.00	216.15	0	Spot (Block30, Row1, Column8)	383.60	384.00	45.11	0.00	0.12	301.00	302.48	301.00	28.49	0.00	0.09	87.00	71.00	0.00	83.00	82.60	512487.00	2.85	334.80	323.50
30	1	2	9223.00	34821.00	229.20	0	Spot (Block30, Row2, Column1)	339.67	328.00	41.24	0.02	0.12	299.00	301.73	299.00	39.25	0.00	0.13	41.00	22.00	0.00	29.00	40.67	513580.00	0.97	318.69	308.00
30	2	2	9530.00	34809.00	124.20	0	Spot (Block30, Row2, Column2)	369.41	379.00	33.98	0.01	0.09	301.00	303.83	301.00	28.09	0.00	0.09	82.00	65.00	0.00	78.00	68.41	152196.00	2.33	334.83	320.50
30	3	2	9826.00	34819.00	195.90	0	Spot (Block30, Row2, Column3)	341.09	323.00	51.26	0.02	0.15	304.00	310.84	304.00	44.30	0.01	0.14	37.00	10.00	0.00	19.00	37.09	370081.00	0.68	323.14	310.00
30	4	2	10103.00	34808.00	206.00	0	Spot (Block30, Row2, Column4)	358.01	365.00	35.91	0.01	0.10	304.00	308.76	304.00	29.95	0.01	0.10	66.00	50.00	0.00	61.00	54.01	431758.00	1.64	321.32	315.00
30	5	2	10428.00	34811.00	198.25	0	Spot (Block30, Row2, Column5)	410.80	396.00	60.07	0.02	0.15	308.00	315.53	308.00	28.73	0.01	0.09	92.00	84.00	0.00	88.00	102.80	458047.00	3.32	346.29	338.50
30	6	2	10722.00	34804.00	150.10	0	Spot (Block30, Row2, Column6)	386.24	397.00	43.21	0.01	0.11	306.00	313.85	306.00	33.66	0.01	0.11	79.00	75.00	0.00	91.00	80.24	237922.00	2.15	354.61	370.00
30	7	2	11024.00	34817.00	189.35	0	Spot (Block30, Row2, Column7)	379.01	385.00	41.01	0.01	0.11	306.00	310.67	306.00	32.09	0.01	0.10	83.00	64.00	0.00	79.00	73.01	381284.00	2.13	345.83	343.00
30	8	2	11323.00	34810.00	147.00	-50	Spot (Block30, Row2, Column8)	346.64	331.50	51.16	0.02	0.15	303.00	306.66	303.00	29.23	0.01	0.10	49.00	44.00	0.00	28.50	43.64	203132.00	1.37	313.73	303.00
30	1	3	9234.00	35113.00	175.95	0	Spot (Block30, Row3, Column1)	398.52	386.00	93.60	0.01	0.23	297.00	297.67	297.00	30.21	0.00	0.10	88.00	74.00	0.00	89.00	101.52	344718.00	3.34	326.37	317.00
30	2	3	9528.00	35132.00	185.55	0	Spot (Block30, Row3, Column2)	358.43	374.00	39.89	0.02	0.11	302.00	307.61	302.00	50.15	0.01	0.16	58.00	11.00	0.00	72.00	56.43	345528.00	1.01	334.49	316.00
30	3	3	9801.00	35096.00	74.15	0	Spot (Block30, Row3, Column3)	1291.58	460.00	2523.53	0.45	1.95	305.00	313.43	305.00	57.60	0.01	0.18	70.00	54.00	0.00	155.00	986.58	166614.00	16.98	448.67	419.00
30	4	3	10142.00	35108.00	163.80	0	Spot (Block30, Row3, Column4)	351.26	345.00	36.37	0.01	0.10	303.00	307.73	303.00	31.68	0.01	0.10	59.00	40.00	0.00	42.00	48.26	260638.00	1.37	327.51	316.50
30	5	3	10430.00	35108.00	170.40	0	Spot (Block30, Row3, Column5)	374.26	379.00	60.77	0.01	0.16	304.00	309.41	304.00	27.61	0.01	0.09	65.00	58.00	0.00	75.00	70.26	303525.00	2.35	334.59	313.50
30	6	3	10725.00	35117.00	163.15	0	Spot (Block30, Row3, Column6)	369.66	379.00	37.09	0.01	0.10	304.00	308.54	304.00	28.09	0.01	0.09	81.00	61.00	0.00	75.00	65.66	272806.00	2.18	333.78	321.50
30	7	3	11004.00	35112.00	176.15	0	Spot (Block30, Row3, Column7)	340.16	328.00	39.09	0.02	0.11	306.00	310.35	306.00	28.91	0.01	0.09	43.00	33.00	0.00	22.00	34.16	295261.00	1.03	326.93	313.00
30	8	3	11317.00	35105.00	168.80	0	Spot (Block30, Row3, Column8)	360.67	368.00	42.40	0.01	0.12	301.00	305.16	301.00	27.67	0.01	0.09	65.00	52.00	0.00	67.00	59.67	286373.00	2.01	330.36	322.50
30	1	4	9227.00	35405.00	149.25	0	Spot (Block30, Row4, Column1)	389.91	392.00	53.73	0.00	0.14	302.00	305.65	302.00	27.54	0.01	0.09	86.00	74.00	0.00	90.00	87.91	238238.00	3.06	350.62	340.00
30	2	4	9525.00	35426.00	171.30	0	Spot (Block30, Row4, Column2)	373.86	382.00	47.43	0.01	0.13	304.00	308.69	304.00	30.94	0.01	0.10	72.00	57.00	0.00	78.00	69.86	306563.00	2.11	345.84	339.00
30	3	4	9823.00	35423.00	163.05	0	Spot (Block30, Row4, Column3)	450.73	415.00	106.02	0.04	0.24	302.00	306.75	302.00	46.90	0.01	0.15	87.00	59.00	0.00	113.00	148.73	329936.00	3.07	340.24	326.00
30	4	4	10100.00	35443.00	152.70	0	Spot (Block30, Row4, Column4)	357.52	364.00	40.51	0.01	0.11	298.00	299.46	298.00	28.55	0.00	0.10	74.00	52.00	0.00	66.00	59.52	229525.00	2.03	317.72	311.00
30	5	4	10412.00	35425.00	148.10	0	Spot (Block30, Row4, Column5)	368.87	381.00	63.06	0.01	0.17	299.00	302.03	299.00	29.58	0.00	0.10	72.00	63.00	0.00	82.00	69.87	220213.00	2.26	335.71	330.00
30	6	4	10726.00	35413.00	208.40	0	Spot (Block30, Row4, Column6)	398.93	389.00	57.30	0.01	0.14	302.00	303.47	302.00	30.28	0.00	0.10	90.00	78.00	0.00	87.00	96.93	494278.00	3.15	326.22	318.00
30	7	4	11027.00	35419.00	173.90	0	Spot (Block30, Row4, Column7)	393.80	392.00	57.80	0.00	0.15	305.00	311.07	305.00	32.36	0.01	0.10	83.00	79.00	0.00	87.00	88.80	332371.00	2.56	344.92	321.00
30	8	4	11310.00	35430.00	182.40	0	Spot (Block30, Row4, Column8)	433.30	410.00	70.00	0.02	0.16	303.00	308.48	303.00	31.75	0.01	0.10	94.00	88.00	0.00	107.00	130.30	406003.00	3.93	353.02	351.00
30	1	5	9206.00	35728.00	124.45	0	Spot (Block30, Row5, Column1)	356.81	356.50	38.98	0.00	0.11	301.00	303.34	301.00	29.21	0.00	0.10	64.00	49.00	0.00	55.50	55.81	145578.00	1.83	325.45	320.00
30	2	5	9514.00	35719.00	177.65	0	Spot (Block30, Row5, Column2)	384.53	391.00	51.13	0.01	0.13	302.00	305.99	302.00	25.97	0.01	0.08	84.00	74.00	0.00	89.00	82.53	338387.00	3.02	336.75	320.00
30	3	5	9819.00	35721.00	189.60	0	Spot (Block30, Row5, Column3)	384.55	385.00	47.57	0.00	0.12	301.00	304.03	301.00	24.92	0.00	0.08	90.00	76.00	0.00	84.00	83.55	389545.00	3.23	332.17	320.00
30	4	5	10101.00	35707.00	151.65	0	Spot (Block30, Row5, Column4)	373.28	383.00	60.87	0.01	0.16	302.00	306.07	302.00	30.27	0.01	0.10	70.00	62.00	0.00	81.00	71.28	234418.00	2.22	334.96	317.00
30	5	5	10432.00	35723.00	168.80	0	Spot (Block30, Row5, Column5)	459.92	441.00	78.65	0.02	0.17	301.00	306.76	301.00	33.81	0.01	0.11	96.00	94.00	0.00	140.00	158.92	365636.00	4.53	365.85	377.00
30	6	5	10722.00	35712.00	176.45	0	Spot (Block30, Row5, Column6)	380.78	376.00	165.06	0.01	0.43	301.00	305.67	301.00	34.14	0.01	0.11	67.00	55.00	0.00	75.00	79.78	332802.00	2.20	341.11	324.00
30	7	5	11009.00	35707.00	236.90	0	Spot (Block30, Row5, Column7)	348.90	341.00	39.25	0.01	0.11	302.00	309.20	302.00	34.43	0.01	0.11	53.00	35.00	0.00	39.00	46.90	565219.00	1.15	322.14	312.00
30	8	5	11337.00	35689.00	160.35	0	Spot (Block30, Row5, Column8)	398.30	396.00	57.32	0.00	0.14	302.00	306.17	302.00	30.38	0.01	0.10	86.00	76.00	0.00	94.00	96.30	281998.00	3.03	355.73	337.50
30	1	6	9230.00	36002.00	223.75	0	Spot (Block30, Row6, Column1)	355.72	359.50	46.16	0.00	0.13	296.00	297.10	296.00	28.54	0.00	0.10	65.00	52.00	0.00	63.50	59.72	508673.00	2.05	317.43	306.00
30	2	6	9514.00	36006.00	144.60	0	Spot (Block30, Row6, Column2)	358.27	362.00	38.91	0.00	0.11	299.00	302.72	299.00	24.07	0.01	0.08	77.00	60.00	0.00	63.00	59.27	204573.00	2.31	326.30	317.00
30	3	6	9823.00	36006.00	144.15	0	Spot (Block30, Row6, Column3)	380.53	382.00	32.23	0.00	0.08	302.00	305.03	302.00	24.74	0.00	0.08	95.00	87.00	0.00	80.00	78.53	215759.00	3.05	334.47	327.00
30	4	6	10130.00	36009.00	171.30	0	Spot (Block30, Row6, Column4)	374.67	389.00	54.13	0.02	0.14	305.00	308.55	305.00	30.13	0.01	0.10	69.00	62.00	0.00	84.00	69.67	305353.00	2.19	341.81	335.50
30	5	6	10411.00	36007.00	138.05	0	Spot (Block30, Row6, Column5)	430.76	412.00	60.36	0.02	0.14	301.00	306.95	301.00	33.62	0.01	0.11	96.00	92.00	0.00	111.00	129.76	222272.00	3.68	359.44	365.00
30	6	6	10747.00	36011.00	179.80	0	Spot (Block30, Row6, Column6)	341.55	322.00	45.40	0.03	0.13	301.00	304.71	301.00	29.83	0.01	0.10	41.00	34.00	0.00	21.00	40.55	310129.00	1.24	325.45	313.00
30	7	6	11009.00	36015.00	170.20	0	Spot (Block30, Row6, Column7)	367.53	369.00	50.71	0.00	0.14	302.00	306.43	302.00	29.55	0.01	0.10	70.00	54.00	0.00	67.00	65.53	294757.00	2.07	333.47	325.00
30	8	6	11313.00	35995.00	182.70	0	Spot (Block30, Row6, Column8)	334.91	320.00	62.78	0.02	0.19	301.00	304.22	301.00	29.77	0.00	0.10	34.00	23.00	0.00	19.00	33.91	315147.00	1.03	326.03	315.00
30	1	7	9246.00	36286.00	186.40	0	Spot (Block30, Row7, Column1)	343.81	331.00	41.46	0.02	0.12	297.00	300.20	297.00	38.09	0.00	0.13	46.00	33.00	0.00	34.00	46.81	335218.00	1.15	306.35	303.00
30	2	7	9531.00	36316.00	225.10	0	Spot (Block30, Row7, Column2)	327.58	317.00	36.73	0.01	0.11	299.00	303.58	299.00	28.98	0.01	0.10	33.00	23.00	0.00	18.00	28.58	475974.00	0.83	306.24	304.00
30	3	7	9801.00	36308.00	201.80	0	Spot (Block30, Row7, Column3)	340.58	321.00	42.55	0.03	0.12	302.00	305.71	302.00	28.53	0.01	0.09	42.00	36.00	0.00	19.00	38.58	393375.00	1.22	311.78	305.00
30	4	7	10139.00	36311.00	200.05	0	Spot (Block30, Row7, Column4)	359.69	372.00	42.30	0.01	0.12	302.00	303.34	302.00	27.82	0.00	0.09	63.00	54.00	0.00	70.00	57.69	408251.00	2.03	330.70	316.00
30	5	7	10439.00	36306.00	256.35	0	Spot (Block30, Row7, Column5)	333.97	322.00	36.49	0.02	0.11	298.00	299.74	298.00	29.13	0.00	0.10	44.00	28.00	0.00	24.00	35.97	637883.00	1.17	314.00	308.00
30	6	7	10718.00	36319.00	197.90	0	Spot (Block30, Row7, Column6)	379.18	390.00	37.93	0.01	0.10	301.00	303.79	301.00	31.05	0.00	0.10	81.00	71.00	0.00	89.00	78.18	420885.00	2.43	336.84	320.00
30	7	7	11015.00	36323.00	194.75	0	Spot (Block30, Row7, Column7)	374.78	384.00	43.60	0.01	0.12	304.00	310.17	304.00	31.75	0.01	0.10	75.00	62.00	0.00	80.00	70.78	402511.00	2.03	339.45	324.50
30	8	7	11324.00	36318.00	121.50	0	Spot (Block30, Row7, Column8)	536.84	512.00	91.13	0.02	0.17	300.00	303.63	300.00	30.39	0.01	0.10	98.00	98.00	0.00	212.00	236.84	212052.00	7.67	407.29	393.50
30	1	8	9218.00	36621.00	134.25	0	Spot (Block30, Row8, Column1)	15854.05	13022.00	12817.89	0.09	0.81	299.00	309.80	299.00	56.32	0.02	0.18	100.00	100.00	2.69	12723.00	15555.05	7673361.00	275.98	4220.28	3129.00
30	2	8	9523.00	36628.00	153.95	0	Spot (Block30, Row8, Column2)	368.58	380.00	56.31	0.01	0.15	300.00	306.90	300.00	41.78	0.01	0.14	60.00	47.00	0.00	80.00	68.58	239943.00	1.48	339.05	323.00
30	3	8	9822.00	36609.00	154.65	0	Spot (Block30, Row8, Column3)	378.72	382.00	52.26	0.00	0.14	301.00	304.01	301.00	33.63	0.00	0.11	75.00	59.00	0.00	81.00	77.72	248440.00	2.22	333.77	326.50
30	4	8	10115.00	36615.00	175.95	0	Spot (Block30, Row8, Column4)	370.38	384.00	44.20	0.02	0.12	298.00	296.83	298.00	29.42	0.00	0.10	74.00	60.00	0.00	86.00	72.38	321493.00	2.50	329.90	317.00
30	5	8	10403.00	36572.00	209.60	0	Spot (Block30, Row8, Column5)	322.77	310.00	40.31	0.02	0.12	299.00	300.11	299.00	29.10	0.00	0.10	26.00	21.00	0.00	11.00	23.77	405724.00	0.78	304.04	299.00
30	6	8	10731.00	36623.00	199.05	0	Spot (Block30, Row8, Column6)	376.97	384.00	52.58	0.01	0.14	302.00	306.27	302.00	29.08	0.01	0.09	72.00	63.00	0.00	82.00	74.97	425221.00	2.43	335.95	325.50
30	7	8	11039.00	36600.00	175.60	0	Spot (Block30, Row8, Column7)	370.78	381.00	46.15	0.01	0.12	305.00	311.38	305.00	31.54	0.01	0.10	69.00	57.00	0.00	76.00	65.78	320350.00	1.88	337.78	319.00
30	8	8	11330.00	36612.00	120.75	0	Spot (Block30, Row8, Column8)	1098.82	1091.00	311.70	0.00	0.28	297.00	299.81	297.00	29.94	0.00	0.10	100.00	100.00	0.00	794.00	801.82	423046.00	26.69	560.19	514.00
31	1	1	13691.00	34842.00	147.00	-50	Spot (Block31, Row1, Column1)	61.94	63.00	9.00	0.01	0.15	63.00	228.62	63.00	1490.91	0.56	6.52	0.00	0.00	0.00	0.00	-1.06	36791.00	-0.11	58.84	60.50
31	2	1	13992.00	34841.00	147.00	-50	Spot (Block31, Row1, Column2)	61.39	64.00	10.68	0.02	0.17	59.00	57.80	59.00	10.72	0.01	0.19	22.00	0.00	0.00	5.00	2.39	36468.00	0.34	59.91	61.00
31	3	1	14292.00	34841.00	147.00	-50	Spot (Block31, Row1, Column3)	57.49	59.00	9.18	0.01	0.16	57.00	56.84	57.00	10.71	0.00	0.19	12.00	0.00	0.00	2.00	0.49	34094.00	0.06	53.02	54.00
31	4	1	14592.00	34841.00	147.00	-50	Spot (Block31, Row1, Column4)	61.21	61.00	8.43	0.00	0.14	57.00	56.96	57.00	10.39	0.00	0.18	26.00	2.00	0.00	4.00	4.21	36113.00	0.41	61.56	62.50
31	5	1	14892.00	34841.00	147.00	-50	Spot (Block31, Row1, Column5)	60.73	63.00	13.08	0.02	0.22	56.00	55.59	56.00	10.11	0.00	0.18	39.00	9.00	0.00	7.00	4.73	35891.00	0.51	53.09	54.00
31	6	1	15193.00	34840.00	147.00	-50	Spot (Block31, Row1, Column6)	60.84	62.00	8.44	0.01	0.14	57.00	56.27	57.00	10.90	0.01	0.19	20.00	1.00	0.00	5.00	3.84	35958.00	0.42	56.49	58.00
31	7	1	15493.00	34840.00	147.00	-50	Spot (Block31, Row1, Column7)	56.29	56.00	11.08	0.00	0.20	59.00	57.67	59.00	11.13	0.01	0.19	11.00	1.00	0.00	-3.00	-2.71	33157.00	-0.12	57.31	60.00
31	8	1	15793.00	34840.00	147.00	-50	Spot (Block31, Row1, Column8)	53.82	54.00	10.42	0.00	0.19	58.00	57.80	58.00	11.65	0.00	0.20	6.00	0.00	0.00	-4.00	-4.18	31646.00	-0.34	61.08	61.00
31	1	2	13691.00	35142.00	147.00	-50	Spot (Block31, Row2, Column1)	63.75	64.00	8.07	0.00	0.13	64.00	62.34	64.00	11.66	0.01	0.19	6.00	0.00	0.00	0.00	-0.25	37870.00	0.12	63.80	62.00
31	2	2	13992.00	35141.00	147.00	-50	Spot (Block31, Row2, Column2)	57.50	59.00	12.27	0.01	0.21	59.00	58.27	59.00	12.34	0.01	0.21	13.00	0.00	0.00	0.00	-1.50	34155.00	-0.06	64.82	65.00
31	3	2	14292.00	35141.00	147.00	-50	Spot (Block31, Row2, Column3)	58.85	61.00	13.41	0.02	0.23	59.00	58.21	59.00	10.83	0.01	0.19	24.00	3.00	0.00	2.00	-0.15	34898.00	0.06	55.94	57.00
31	4	2	14592.00	35141.00	147.00	-50	Spot (Block31, Row2, Column4)	60.41	61.00	8.53	0.00	0.14	59.00	58.66	59.00	11.26	0.00	0.19	10.00	0.00	0.00	2.00	1.41	35639.00	0.15	61.28	62.00
31	5	2	14860.00	35107.00	129.40	0	Spot (Block31, Row2, Column5)	72.68	73.00	10.09	0.00	0.14	57.00	56.67	57.00	10.69	0.00	0.19	70.00	32.00	0.00	16.00	15.68	32853.00	1.50	61.87	63.00
31	6	2	15193.00	35140.00	147.00	-50	Spot (Block31, Row2, Column6)	59.42	60.00	7.80	0.00	0.13	58.00	57.84	58.00	11.48	0.00	0.20	8.00	0.00	0.00	2.00	1.42	35117.00	0.14	57.12	59.50
31	7	2	15493.00	35140.00	147.00	-50	Spot (Block31, Row2, Column7)	53.35	55.00	11.92	0.01	0.22	59.00	58.36	59.00	12.53	0.00	0.21	4.00	0.00	0.00	-4.00	-5.65	31423.00	-0.40	58.50	60.00
31	8	2	15793.00	35140.00	147.00	-50	Spot (Block31, Row2, Column8)	58.49	59.00	9.63	0.00	0.16	56.00	55.32	56.00	11.80	0.01	0.21	16.00	0.00	0.00	3.00	2.49	34450.00	0.27	59.75	61.00
31	1	3	13691.00	35442.00	147.00	-50	Spot (Block31, Row3, Column1)	66.56	68.00	9.87	0.01	0.15	72.00	72.71	72.00	15.32	0.00	0.21	0.00	0.00	0.00	-4.00	-5.44	39606.00	-0.40	66.21	68.00
31	2	3	13992.00	35441.00	147.00	-50	Spot (Block31, Row3, Column2)	59.31	60.00	8.38	0.01	0.14	64.00	63.42	64.00	12.93	0.00	0.20	0.00	0.00	0.00	-4.00	-4.69	35172.00	-0.32	60.68	62.00
31	3	3	14330.00	35431.00	173.55	0	Spot (Block31, Row3, Column3)	76.48	77.00	8.89	0.00	0.12	60.00	59.25	60.00	12.55	0.01	0.21	69.00	16.00	0.00	17.00	16.48	64322.00	1.37	67.32	69.00
31	4	3	14592.00	35441.00	147.00	-50	Spot (Block31, Row3, Column4)	60.69	63.00	13.25	0.02	0.22	58.00	57.60	58.00	12.37	0.00	0.21	25.00	1.00	0.00	5.00	2.69	35744.00	0.25	57.61	58.50
31	5	3	14893.00	35441.00	147.00	-50	Spot (Block31, Row3, Column5)	59.25	62.00	12.29	0.02	0.21	59.00	58.42	59.00	12.11	0.00	0.21	15.00	0.00	0.00	3.00	0.25	35018.00	0.07	59.91	64.00
31	6	3	15193.00	35440.00	147.00	-50	Spot (Block31, Row3, Column6)	53.37	52.00	12.23	0.01	0.23	60.00	59.33	60.00	11.95	0.00	0.20	7.00	0.00	0.00	-8.00	-6.63	31491.00	-0.50	53.87	53.00
31	7	3	15493.00	35440.00	147.00	-50	Spot (Block31, Row3, Column7)	59.15	60.00	13.68	0.01	0.23	59.00	57.89	59.00	12.00	0.01	0.21	24.00	2.00	0.00	1.00	0.15	34719.00	0.10	59.36	64.00
31	8	3	15825.00	35425.00	155.10	0	Spot (Block31, Row3, Column8)	144.04	136.00	38.12	0.02	0.26	59.00	58.62	59.00	12.70	0.00	0.22	99.00	98.00	0.00	77.00	85.04	95928.00	6.73	86.08	87.00
31	1	4	13692.00	35742.00	147.00	-50	Spot (Block31, Row4, Column1)	89.95	91.00	12.90	0.01	0.14	92.00	91.41	92.00	19.71	0.00	0.22	3.00	0.00	0.00	-1.00	-2.05	53610.00	-0.07	88.63	91.00
31	2	4	13992.00	35741.00	147.00	-50	Spot (Block31, Row4, Column2)	80.04	81.00	11.38	0.01	0.14	75.00	74.55	75.00	16.61	0.00	0.22	14.00	0.00	0.00	6.00	5.04	47546.00	0.33	78.73	81.00
31	3	4	14292.00	35741.00	147.00	-50	Spot (Block31, Row4, Column3)	68.86	70.00	8.84	0.01	0.13	66.00	64.56	66.00	14.17	0.01	0.22	6.00	0.00	0.00	4.00	2.86	40833.00	0.30	67.22	69.00
31	4	4	14592.00	35741.00	147.00	-50	Spot (Block31, Row4, Column4)	66.46	69.00	10.41	0.02	0.16	59.00	58.62	59.00	12.14	0.00	0.21	39.00	2.00	0.00	10.00	7.46	39210.00	0.65	56.83	57.00
31	5	4	14880.00	35740.00	166.70	0	Spot (Block31, Row4, Column5)	75.26	74.00	9.29	0.01	0.12	59.00	58.59	59.00	12.13	0.00	0.21	66.00	18.00	0.00	15.00	16.26	58101.00	1.37	66.82	69.00
31	6	4	15193.00	35740.00	147.00	-50	Spot (Block31, Row4, Column6)	58.90	60.00	10.38	0.01	0.18	60.00	58.35	60.00	12.39	0.01	0.21	7.00	0.00	0.00	0.00	-1.10	34690.00	0.04	57.63	59.00
31	7	4	15493.00	35740.00	147.00	-50	Spot (Block31, Row4, Column7)	55.82	58.00	10.66	0.02	0.19	59.00	57.76	59.00	11.02	0.01	0.19	4.00	0.00	0.00	-1.00	-3.18	32766.00	-0.18	54.33	55.00
31	8	4	15793.00	35740.00	147.00	-50	Spot (Block31, Row4, Column8)	70.72	69.00	12.25	0.01	0.17	60.00	59.48	60.00	11.77	0.00	0.20	43.00	16.00	0.00	9.00	10.72	41582.00	0.95	62.80	65.00
31	1	5	13658.00	36024.00	185.40	0	Spot (Block31, Row5, Column1)	136.35	130.00	18.99	0.02	0.14	113.00	112.44	113.00	18.95	0.00	0.17	46.00	21.00	0.00	17.00	23.35	131991.00	1.26	125.14	125.00
31	2	5	13992.00	36041.00	147.00	-50	Spot (Block31, Row5, Column2)	104.51	105.00	8.73	0.00	0.08	94.00	94.35	94.00	18.46	0.00	0.20	16.00	0.00	0.00	11.00	10.51	62080.00	0.55	100.06	100.00
31	3	5	14282.00	36039.00	201.30	0	Spot (Block31, Row5, Column3)	84.42	84.00	10.58	0.00	0.13	74.00	75.63	74.00	16.29	0.01	0.22	28.00	1.00	0.00	10.00	10.42	97252.00	0.54	77.34	78.00
31	4	5	14592.00	36041.00	147.00	-50	Spot (Block31, Row5, Column4)	58.38	58.00	8.10	0.00	0.14	65.00	64.97	65.00	12.30	0.00	0.19	0.00	0.00	0.00	-7.00	-6.62	34500.00	-0.54	64.28	64.00
31	5	5	14929.00	36022.00	278.75	0	Spot (Block31, Row5, Column5)	65.15	66.00	11.21	0.01	0.17	61.00	59.99	61.00	11.85	0.01	0.20	25.00	3.00	0.00	5.00	4.15	147901.00	0.44	56.65	58.00
31	6	5	15193.00	36040.00	147.00	-50	Spot (Block31, Row5, Column6)	57.50	57.00	9.03	0.00	0.16	57.00	56.42	57.00	11.82	0.00	0.21	11.00	2.00	0.00	0.00	0.50	33808.00	0.09	62.41	61.50
31	7	5	15493.00	36040.00	147.00	-50	Spot (Block31, Row5, Column7)	62.76	64.00	8.86	0.01	0.14	58.00	56.90	58.00	11.20	0.01	0.20	23.00	0.00	0.00	6.00	4.76	36900.00	0.52	57.19	56.00
31	8	5	15794.00	36040.00	147.00	-50	Spot (Block31, Row5, Column8)	63.98	64.00	7.48	0.00	0.12	60.00	59.32	60.00	10.70	0.00	0.18	19.00	0.00	0.00	4.00	3.98	37620.00	0.44	62.32	62.00
31	1	6	13720.00	36318.00	205.45	0	Spot (Block31, Row6, Column1)	140.89	137.00	18.58	0.01	0.13	115.00	119.36	115.00	41.02	0.02	0.34	20.00	0.00	0.00	22.00	25.89	169214.00	0.52	135.02	131.00
31	2	6	13992.00	36341.00	147.00	-50	Spot (Block31, Row6, Column2)	109.95	108.00	9.56	0.01	0.09	100.00	99.97	100.00	16.86	0.00	0.17	25.00	1.00	0.00	8.00	9.95	65091.00	0.59	105.20	106.00
31	3	6	14292.00	36341.00	147.00	-50	Spot (Block31, Row6, Column3)	97.60	98.00	10.66	0.00	0.11	83.00	83.69	83.00	14.29	0.00	0.17	50.00	11.00	0.00	15.00	14.60	57976.00	0.97	93.55	92.00
31	4	6	14593.00	36341.00	147.00	-50	Spot (Block31, Row6, Column4)	79.39	80.00	8.19	0.00	0.10	73.00	73.09	73.00	12.62	0.00	0.17	24.00	0.00	0.00	7.00	6.39	46843.00	0.50	73.69	75.00
31	5	6	14893.00	36341.00	147.00	-50	Spot (Block31, Row6, Column5)	68.69	69.00	10.02	0.00	0.15	65.00	65.02	65.00	10.54	0.00	0.16	23.00	5.00	0.00	4.00	3.69	40387.00	0.35	62.36	63.00
31	6	6	15193.00	36340.00	147.00	-50	Spot (Block31, Row6, Column6)	58.71	61.00	12.02	0.02	0.20	59.00	58.15	59.00	11.23	0.01	0.19	17.00	0.00	0.00	2.00	-0.29	34523.00	0.05	59.64	62.00
31	7	6	15493.00	36340.00	147.00	-50	Spot (Block31, Row6, Column7)	64.23	65.00	12.43	0.01	0.19	59.00	57.84	59.00	11.86	0.01	0.21	33.00	6.00	0.00	6.00	5.23	37831.00	0.54	64.97	65.00
31	8	6	15794.00	36340.00	147.00	-50	Spot (Block31, Row6, Column8)	64.52	65.00	12.89	0.00	0.20	63.00	62.19	63.00	11.02	0.01	0.18	25.00	4.00	0.00	2.00	1.52	37872.00	0.21	66.76	68.00
31	1	7	13715.00	36620.00	141.00	0	Spot (Block31, Row7, Column1)	16691.86	12287.00	15230.00	0.13	0.91	107.00	112.96	107.00	43.84	0.02	0.39	100.00	100.00	4.28	12180.00	16584.86	8980219.00	378.20	3158.90	1799.00
31	2	7	13992.00	36641.00	147.00	-50	Spot (Block31, Row7, Column2)	97.94	98.00	13.43	0.00	0.14	97.00	101.28	97.00	41.89	0.02	0.41	0.00	0.00	0.00	1.00	0.94	58179.00	-0.08	97.04	97.00
31	3	7	14312.00	36616.00	193.10	0	Spot (Block31, Row7, Column3)	109.13	109.00	11.82	0.00	0.11	87.00	87.35	87.00	13.29	0.00	0.15	75.00	33.00	0.00	22.00	22.13	114368.00	1.64	95.38	95.00
31	4	7	14593.00	36641.00	147.00	-50	Spot (Block31, Row7, Column4)	82.82	82.00	11.34	0.00	0.14	78.00	79.03	78.00	11.80	0.01	0.15	26.00	6.00	0.00	4.00	4.82	48866.00	0.32	80.44	80.50
31	5	7	14893.00	36641.00	147.00	-50	Spot (Block31, Row7, Column5)	80.65	80.00	8.91	0.00	0.11	70.00	69.81	70.00	12.09	0.00	0.17	39.00	8.00	0.00	10.00	10.65	47344.00	0.90	77.17	77.00
31	6	7	15193.00	36640.00	147.00	-50	Spot (Block31, Row7, Column6)	70.40	71.00	10.11	0.00	0.14	63.00	62.22	63.00	11.02	0.01	0.18	38.00	5.00	0.00	8.00	7.40	41395.00	0.74	69.15	70.00
31	7	7	15493.00	36640.00	147.00	-50	Spot (Block31, Row7, Column7)	59.32	60.00	10.76	0.00	0.18	62.00	60.74	62.00	10.91	0.01	0.18	9.00	0.00	0.00	-2.00	-2.68	34997.00	-0.13	59.16	61.50
31	8	7	15835.00	36606.00	121.40	0	Spot (Block31, Row7, Column8)	436.03	395.00	131.05	0.04	0.30	63.00	63.24	63.00	10.75	0.00	0.17	100.00	100.00	0.00	332.00	373.03	170487.00	34.68	193.84	162.50
31	1	8	13692.00	36942.00	147.00	-50	Spot (Block31, Row8, Column1)	95.93	95.00	11.47	0.00	0.12	95.00	96.79	95.00	18.01	0.01	0.19	6.00	0.00	0.00	0.00	0.93	57081.00	-0.05	100.98	101.00
31	2	8	13971.00	36983.00	178.20	0	Spot (Block31, Row8, Column2)	106.17	107.00	12.21	0.00	0.12	96.00	95.99	96.00	12.44	0.00	0.13	45.00	12.00	0.00	11.00	10.17	94598.00	0.82	98.78	99.00
31	3	8	14292.00	36941.00	147.00	-50	Spot (Block31, Row8, Column3)	91.79	91.00	10.89	0.00	0.12	92.00	92.60	92.00	12.67	0.00	0.14	10.00	3.00	0.00	-1.00	-0.21	54521.00	-0.06	92.47	91.00
31	4	8	14593.00	36941.00	147.00	-50	Spot (Block31, Row8, Column4)	84.45	84.00	8.51	0.00	0.10	87.00	87.24	87.00	12.93	0.00	0.15	4.00	0.00	0.00	-3.00	-2.55	49823.00	-0.22	84.55	84.00
31	5	8	14893.00	36941.00	147.00	-50	Spot (Block31, Row8, Column5)	82.70	83.00	9.40	0.00	0.11	76.00	76.81	76.00	14.03	0.00	0.18	24.00	0.00	0.00	7.00	6.70	48545.00	0.42	83.98	86.00
31	6	8	15193.00	36940.00	147.00	-50	Spot (Block31, Row8, Column6)	66.47	67.00	8.18	0.00	0.12	67.00	65.96	67.00	11.63	0.01	0.18	5.00	0.00	0.00	0.00	-0.53	39082.00	0.04	67.82	67.00
31	7	8	15494.00	36940.00	147.00	-50	Spot (Block31, Row8, Column7)	57.66	58.00	7.10	0.00	0.12	63.00	62.01	63.00	11.65	0.01	0.19	0.00	0.00	0.00	-5.00	-5.34	34078.00	-0.37	55.81	55.50
31	8	8	15794.00	36940.00	147.00	-50	Spot (Block31, Row8, Column8)	58.91	60.00	10.49	0.01	0.18	62.00	60.62	62.00	11.20	0.01	0.18	8.00	0.00	0.00	-2.00	-3.09	34640.00	-0.15	57.16	57.00
32	1	1	18225.00	34507.00	152.10	0	Spot (Block32, Row1, Column1)	13467.67	11695.50	8859.47	0.06	0.66	1295.00	1321.30	1295.00	234.75	0.01	0.18	100.00	100.00	0.16	10400.50	12172.67	8511564.00	51.74	3984.07	3278.00
32	2	1	18516.00	34505.00	200.65	0	Spot (Block32, Row1, Column2)	1585.65	1542.50	270.30	0.01	0.17	1293.00	1324.91	1293.00	223.78	0.01	0.17	54.00	23.00	0.00	249.50	292.65	1813986.00	1.17	1409.95	1396.50
32	3	1	18820.00	34505.00	204.85	0	Spot (Block32, Row1, Column3)	1590.11	1598.00	287.02	0.00	0.18	1341.00	1366.62	1341.00	228.73	0.01	0.17	52.00	25.00	0.00	257.00	249.11	1900181.00	0.98	1452.12	1439.00
32	4	1	19122.00	34511.00	197.95	0	Spot (Block32, Row1, Column4)	1620.94	1600.50	252.57	0.01	0.16	1374.00	1379.25	1374.00	232.90	0.00	0.17	48.00	23.00	0.00	226.50	246.94	1802490.00	1.04	1485.97	1481.00
32	5	1	19412.00	34501.00	210.30	0	Spot (Block32, Row1, Column5)	1624.17	1609.00	249.50	0.00	0.15	1381.00	1390.51	1381.00	227.35	0.00	0.16	50.00	24.00	0.00	228.00	243.17	2046456.00	1.03	1456.43	1414.00
32	6	1	19717.00	34505.00	205.70	0	Spot (Block32, Row1, Column6)	1587.32	1586.50	251.42	0.00	0.16	1376.00	1393.17	1376.00	219.22	0.01	0.16	48.00	20.00	0.00	210.50	211.32	1907956.00	0.89	1476.78	1483.00
32	7	1	20020.00	34511.00	186.55	0	Spot (Block32, Row1, Column7)	1632.49	1606.50	239.32	0.01	0.15	1384.00	1416.85	1384.00	222.92	0.01	0.16	50.00	21.00	0.00	222.50	248.49	1596575.00	0.97	1517.19	1508.00
32	8	1	20327.00	34507.00	182.20	0	Spot (Block32, Row1, Column8)	1733.34	1714.50	258.75	0.00	0.15	1404.00	1454.82	1404.00	225.23	0.02	0.15	62.00	34.00	0.00	310.50	329.34	1615476.00	1.24	1625.20	1614.50
32	1	2	18219.00	34803.00	196.00	0	Spot (Block32, Row2, Column1)	1487.41	1497.50	245.49	0.00	0.17	1288.00	1306.77	1288.00	225.82	0.01	0.17	45.00	18.00	0.00	209.50	199.41	1615330.00	0.80	1392.93	1369.00
32	2	2	18526.00	34798.00	136.55	0	Spot (Block32, Row2, Column2)	1570.51	1585.00	268.69	0.00	0.17	1296.00	1347.18	1296.00	230.74	0.02	0.17	51.00	29.00	0.00	289.00	274.51	789967.00	0.97	1457.88	1481.00
32	3	2	18812.00	34811.00	183.60	0	Spot (Block32, Row2, Column3)	1690.62	1700.00	291.28	0.00	0.17	1366.00	1382.45	1366.00	234.88	0.01	0.17	57.00	35.00	0.00	334.00	324.62	1599329.00	1.31	1547.26	1503.50
32	4	2	19129.00	34798.00	203.25	0	Spot (Block32, Row2, Column4)	1618.45	1581.00	262.30	0.01	0.16	1380.00	1390.51	1380.00	228.66	0.00	0.16	43.00	22.00	0.00	201.00	238.45	1901683.00	1.00	1479.06	1470.00
32	5	2	19425.00	34807.00	191.15	0	Spot (Block32, Row2, Column5)	1710.70	1703.00	266.22	0.00	0.16	1384.00	1392.83	1384.00	226.49	0.00	0.16	57.00	32.00	0.00	319.00	326.70	1765446.00	1.40	1534.91	1492.50
32	6	2	19711.00	34810.00	201.60	0	Spot (Block32, Row2, Column6)	1606.31	1572.00	265.44	0.01	0.17	1374.00	1392.08	1374.00	224.05	0.01	0.16	45.00	25.00	0.00	198.00	232.31	1858496.00	0.96	1467.91	1401.00
32	7	2	20013.00	34805.00	201.20	0	Spot (Block32, Row2, Column7)	1595.12	1571.50	238.07	0.01	0.15	1373.00	1389.52	1373.00	217.91	0.01	0.16	47.00	22.00	0.00	198.50	222.12	1837582.00	0.94	1471.44	1396.00
32	8	2	20321.00	34807.00	149.95	0	Spot (Block32, Row2, Column8)	1615.71	1598.00	231.05	0.00	0.14	1387.00	1424.51	1387.00	219.93	0.01	0.15	48.00	23.00	0.00	211.00	228.71	1000123.00	0.87	1534.79	1482.00
32	1	3	18235.00	35114.00	183.10	0	Spot (Block32, Row3, Column1)	1631.71	1621.50	298.63	0.00	0.18	1292.00	1338.02	1292.00	225.35	0.02	0.17	60.00	37.00	0.00	329.50	339.71	1546863.00	1.30	1458.58	1414.00
32	2	3	18530.00	35115.00	196.20	0	Spot (Block32, Row3, Column2)	1636.10	1575.00	282.53	0.02	0.17	1367.00	1384.22	1367.00	234.73	0.01	0.17	45.00	24.00	0.00	208.00	269.10	1784983.00	1.07	1521.85	1491.00
32	3	3	18811.00	35108.00	201.60	0	Spot (Block32, Row3, Column3)	1731.13	1688.50	334.92	0.01	0.19	1377.00	1385.62	1377.00	234.19	0.00	0.17	56.00	35.00	0.00	311.50	354.13	1990803.00	1.48	1534.14	1513.50
32	4	3	19114.00	35105.00	204.00	0	Spot (Block32, Row3, Column4)	1629.19	1587.00	279.09	0.01	0.17	1365.00	1367.35	1365.00	221.72	0.00	0.16	50.00	25.00	0.00	222.00	264.19	1940361.00	1.18	1457.22	1468.00
32	5	3	19418.00	35119.00	176.60	0	Spot (Block32, Row3, Column5)	1724.16	1710.50	266.41	0.00	0.15	1383.00	1388.68	1383.00	225.67	0.00	0.16	59.00	35.00	0.00	327.50	341.16	1500015.00	1.49	1525.77	1487.00
32	6	3	19728.00	35099.00	213.15	0	Spot (Block32, Row3, Column6)	1714.80	1677.50	266.45	0.01	0.16	1382.00	1398.97	1382.00	221.11	0.01	0.16	57.00	29.00	0.00	295.50	332.80	2225807.00	1.43	1503.10	1496.50
32	7	3	20022.00	35108.00	206.40	0	Spot (Block32, Row3, Column7)	1581.08	1564.50	242.53	0.00	0.15	1384.00	1402.93	1384.00	209.98	0.01	0.15	44.00	21.00	0.00	180.50	197.08	1913108.00	0.85	1500.16	1496.50
32	8	3	20325.00	35102.00	202.85	0	Spot (Block32, Row3, Column8)	1606.64	1595.00	220.82	0.00	0.14	1390.00	1426.04	1390.00	216.35	0.01	0.15	47.00	19.00	0.00	205.00	216.64	1871734.00	0.83	1494.09	1506.00
32	1	4	18236.00	35421.00	288.85	0	Spot (Block32, Row4, Column1)	1565.75	1528.50	276.81	0.01	0.18	1380.00	1398.98	1380.00	246.44	0.01	0.18	38.00	14.00	0.00	148.50	185.75	3829817.00	0.68	1444.23	1407.00
32	2	4	18525.00	35412.00	213.20	0	Spot (Block32, Row4, Column2)	1701.51	1685.00	284.09	0.00	0.17	1390.00	1436.35	1390.00	246.70	0.01	0.17	56.00	27.00	0.00	295.00	311.51	2208566.00	1.07	1528.07	1492.00
32	3	4	18826.00	35408.00	153.15	0	Spot (Block32, Row4, Column3)	2033.49	2001.00	349.50	0.01	0.17	1387.00	1407.07	1387.00	242.25	0.01	0.17	88.00	61.00	0.00	614.00	646.49	1311603.00	2.59	1621.96	1628.50
32	4	4	19110.00	35421.00	202.35	0	Spot (Block32, Row4, Column4)	1542.45	1499.00	245.58	0.01	0.16	1300.00	1352.26	1300.00	228.36	0.02	0.17	47.00	20.00	0.00	199.00	242.45	1800038.00	0.83	1452.18	1380.00
32	5	4	19406.00	35406.00	207.10	0	Spot (Block32, Row4, Column5)	1578.33	1553.00	270.53	0.01	0.17	1302.00	1359.09	1302.00	223.63	0.02	0.16	51.00	25.00	0.00	251.00	276.33	1922401.00	0.98	1393.58	1381.00
32	6	4	19725.00	35409.00	195.90	0	Spot (Block32, Row4, Column6)	1757.16	1716.50	271.37	0.01	0.15	1380.00	1397.18	1380.00	226.25	0.01	0.16	63.00	38.00	0.00	336.50	377.16	1915309.00	1.59	1565.38	1496.50
32	7	4	20014.00	35407.00	178.45	0	Spot (Block32, Row4, Column7)	1749.82	1724.00	260.32	0.01	0.15	1393.00	1439.30	1393.00	225.75	0.01	0.16	64.00	32.00	0.00	331.00	356.82	1562588.00	1.38	1578.66	1604.00
32	8	4	20316.00	35412.00	191.95	0	Spot (Block32, Row4, Column8)	1698.60	1681.50	274.41	0.00	0.16	1429.00	1464.61	1429.00	226.25	0.01	0.15	52.00	27.00	0.00	252.50	269.60	1759749.00	1.03	1606.60	1608.00
32	1	5	18221.00	35709.00	147.00	-50	Spot (Block32, Row5, Column1)	1598.73	1586.00	290.71	0.00	0.18	1402.00	1449.12	1402.00	249.94	0.01	0.17	39.00	16.00	0.00	184.00	196.73	941652.00	0.60	1429.13	1368.00
32	2	5	18511.00	35712.00	193.55	0	Spot (Block32, Row5, Column2)	1728.04	1695.00	276.97	0.01	0.16	1461.50	1479.03	1461.50	243.19	0.01	0.16	48.00	25.00	0.00	233.50	266.54	1823081.00	1.02	1548.99	1473.00
32	3	5	18822.00	35706.00	172.65	0	Spot (Block32, Row5, Column3)	1758.45	1703.00	270.59	0.01	0.15	1394.00	1437.16	1394.00	244.36	0.01	0.17	60.00	31.00	0.00	309.00	364.45	1454241.00	1.31	1624.35	1594.00
32	4	5	19123.00	35708.00	182.90	0	Spot (Block32, Row5, Column4)	1654.73	1612.00	270.44	0.01	0.16	1345.00	1369.95	1345.00	231.26	0.01	0.17	58.00	31.00	0.00	267.00	309.73	1547168.00	1.23	1431.73	1385.00
32	5	5	19427.00	35717.00	164.50	0	Spot (Block32, Row5, Column5)	1859.42	1828.50	307.95	0.01	0.17	1373.00	1383.93	1373.00	250.47	0.00	0.18	74.00	48.00	0.00	455.50	486.42	1375968.00	1.90	1549.54	1551.00
32	6	5	19725.00	35702.00	137.60	0	Spot (Block32, Row5, Column6)	1715.25	1713.50	278.29	0.00	0.16	1393.00	1423.11	1393.00	252.64	0.01	0.18	57.00	24.00	0.00	320.50	322.25	881636.00	1.16	1531.14	1515.00
32	7	5	20026.00	35717.00	189.65	0	Spot (Block32, Row5, Column7)	1697.81	1687.50	265.76	0.00	0.16	1410.00	1461.53	1410.00	233.61	0.02	0.16	56.00	25.00	0.00	277.50	287.81	1721583.00	1.01	1568.11	1502.00
32	8	5	20334.00	35715.00	181.45	0	Spot (Block32, Row5, Column8)	1811.51	1781.00	299.50	0.01	0.17	1474.00	1484.68	1474.00	224.12	0.00	0.15	57.00	35.00	0.00	307.00	337.51	1673833.00	1.46	1617.61	1593.00
32	1	6	18226.00	36016.00	156.35	0	Spot (Block32, Row6, Column1)	1950.86	1914.50	310.85	0.01	0.16	1399.00	1442.38	1399.00	254.21	0.01	0.18	81.00	51.00	0.00	515.50	551.86	1310975.00	2.00	1670.52	1608.50
32	2	6	18541.00	36008.00	215.75	0	Spot (Block32, Row6, Column2)	1728.88	1703.00	287.50	0.01	0.17	1464.50	1486.92	1464.50	249.35	0.01	0.17	47.00	24.00	0.00	238.50	264.38	2295959.00	0.97	1596.85	1579.00
32	3	6	18812.00	36009.00	198.20	0	Spot (Block32, Row6, Column3)	1765.73	1763.00	295.22	0.00	0.17	1461.00	1479.17	1461.00	247.32	0.01	0.17	55.00	24.00	0.00	302.00	304.73	1959960.00	1.16	1585.14	1528.50
32	4	6	19126.00	36013.00	273.50	0	Spot (Block32, Row6, Column4)	1580.99	1569.00	280.75	0.00	0.18	1396.00	1431.66	1396.00	235.62	0.01	0.16	40.00	16.00	0.00	173.00	184.99	3437067.00	0.63	1481.74	1466.00
32	5	6	19432.00	36016.00	172.70	0	Spot (Block32, Row6, Column5)	1867.86	1810.00	327.63	0.01	0.18	1394.00	1429.93	1394.00	251.79	0.01	0.18	75.00	38.00	0.00	416.00	473.86	1540982.00	1.74	1599.88	1600.00
32	6	6	19719.00	36013.00	218.65	0	Spot (Block32, Row6, Column6)	1637.69	1623.00	269.23	0.00	0.16	1426.00	1462.82	1426.00	252.54	0.01	0.17	46.00	18.00	0.00	197.00	211.69	2237080.00	0.69	1505.85	1478.00
32	7	6	20040.00	36020.00	181.00	0	Spot (Block32, Row6, Column7)	1724.40	1716.00	281.86	0.00	0.16	1475.00	1483.04	1475.00	231.46	0.00	0.16	50.00	26.00	0.00	241.00	249.40	1582996.00	1.04	1597.23	1598.00
32	8	6	20326.00	36015.00	184.55	0	Spot (Block32, Row6, Column8)	1697.77	1686.00	267.15	0.00	0.16	1459.00	1477.43	1459.00	221.75	0.01	0.15	50.00	24.00	0.00	227.00	238.77	1628163.00	0.99	1592.11	1604.50
32	1	7	18229.00	36308.00	204.20	0	Spot (Block32, Row7, Column1)	1666.58	1665.00	270.21	0.00	0.16	1396.00	1436.60	1396.00	257.83	0.01	0.18	50.00	20.00	0.00	269.00	270.58	1973231.00	0.89	1607.82	1618.50
32	2	7	18529.00	36305.00	196.95	0	Spot (Block32, Row7, Column2)	1713.65	1712.00	299.49	0.00	0.17	1469.00	1477.11	1469.00	251.53	0.00	0.17	46.00	21.00	0.00	243.00	244.65	1879871.00	0.94	1631.50	1607.00
32	3	7	18824.00	36308.00	201.75	0	Spot (Block32, Row7, Column3)	1711.83	1698.00	284.46	0.00	0.17	1481.00	1504.09	1481.00	249.66	0.01	0.17	45.00	21.00	0.00	217.00	230.83	1978878.00	0.83	1672.14	1616.00
32	4	7	19113.00	36300.00	195.05	0	Spot (Block32, Row7, Column4)	1751.39	1798.00	239.37	0.01	0.14	1465.00	1477.79	1465.00	244.98	0.00	0.17	54.00	23.00	0.00	333.00	286.39	1884491.00	1.12	1580.52	1570.50
32	5	7	19427.00	36312.00	230.70	0	Spot (Block32, Row7, Column5)	1698.72	1678.00	268.01	0.01	0.16	1405.00	1459.65	1405.00	236.55	0.02	0.16	53.00	27.00	0.00	273.00	293.72	2604135.00	1.01	1528.74	1479.00
32	6	7	19719.00	36311.00	205.00	0	Spot (Block32, Row7, Column6)	1697.63	1683.50	267.71	0.00	0.16	1475.00	1474.00	1475.00	232.40	0.00	0.16	45.00	24.00	0.00	208.50	222.63	2030360.00	0.96	1547.98	1500.50
32	7	7	20003.00	36307.00	199.75	0	Spot (Block32, Row7, Column7)	1662.84	1616.00	250.39	0.01	0.15	1470.00	1475.43	1470.00	229.96	0.00	0.16	43.00	16.00	0.00	146.00	192.84	1882333.00	0.81	1613.97	1622.00
32	8	7	20323.00	36308.00	147.00	-50	Spot (Block32, Row7, Column8)	1637.14	1599.00	281.08	0.01	0.17	1467.00	1478.84	1467.00	224.25	0.00	0.15	40.00	18.00	0.00	132.00	170.14	967549.00	0.71	1472.11	1454.00
32	1	8	18218.00	36615.00	137.75	0	Spot (Block32, Row8, Column1)	22812.76	17924.00	16632.90	0.10	0.73	1394.00	1440.28	1394.00	256.26	0.01	0.18	100.00	100.00	7.60	16530.00	21418.76	11702944.00	83.40	5910.90	4612.00
32	2	8	18526.00	36602.00	208.95	0	Spot (Block32, Row8, Column2)	1667.77	1613.00	301.64	0.01	0.18	1395.00	1453.07	1395.00	254.17	0.02	0.17	47.00	24.00	0.00	218.00	272.77	2079709.00	0.84	1476.86	1462.00
32	3	8	18814.00	36599.00	194.20	0	Spot (Block32, Row8, Column3)	1718.82	1686.50	289.24	0.01	0.17	1409.00	1457.19	1409.00	246.71	0.01	0.17	54.00	27.00	0.00	277.50	309.82	1839140.00	1.06	1569.48	1507.00
32	4	8	19119.00	36610.00	188.75	0	Spot (Block32, Row8, Column4)	1713.69	1717.00	277.03	0.00	0.16	1413.00	1460.67	1413.00	247.37	0.01	0.17	57.00	27.00	0.00	304.00	300.69	1711979.00	1.02	1661.11	1676.00
32	5	8	19422.00	36609.00	201.15	0	Spot (Block32, Row8, Column5)	1707.30	1699.00	268.99	0.00	0.16	1403.00	1450.82	1403.00	239.62	0.01	0.17	56.00	27.00	0.00	296.00	304.30	1959984.00	1.07	1539.45	1492.00
32	6	8	19726.00	36599.00	179.80	0	Spot (Block32, Row8, Column6)	1925.46	1897.00	291.56	0.01	0.15	1396.00	1433.90	1396.00	231.27	0.01	0.16	84.00	58.00	0.00	501.00	529.46	1742545.00	2.13	1625.74	1616.00
32	7	8	20015.00	36590.00	219.60	0	Spot (Block32, Row8, Column7)	1615.45	1592.00	242.45	0.01	0.15	1402.00	1437.79	1402.00	227.62	0.01	0.16	43.00	17.00	0.00	190.00	213.45	2224480.00	0.78	1492.28	1484.00
32	8	8	20337.00	36603.00	127.90	0	Spot (Block32, Row8, Column8)	2261.07	2235.00	384.38	0.01	0.17	1394.00	1426.50	1394.00	218.64	0.01	0.15	98.00	87.00	0.00	841.00	867.07	992610.00	3.82	1690.58	1705.00
33	1	1	4728.00	39015.00	147.55	0	Spot (Block33, Row1, Column1)	12905.00	11888.00	7070.28	0.04	0.55	504.00	520.28	504.00	62.22	0.01	0.12	100.00	100.00	0.00	11384.00	12401.00	7678473.00	199.05	3272.94	2521.00
33	2	1	5001.00	39024.00	197.90	0	Spot (Block33, Row1, Column2)	580.08	585.00	70.78	0.00	0.12	502.00	514.37	502.00	56.85	0.01	0.11	65.00	15.00	0.00	83.00	78.08	643305.00	1.16	526.96	506.00
33	3	1	5344.00	39017.00	240.20	0	Spot (Block33, Row1, Column3)	579.32	588.00	60.18	0.01	0.10	507.00	528.10	507.00	60.83	0.02	0.12	62.00	13.00	0.00	81.00	72.32	963981.00	0.84	547.02	528.50
33	4	1	5619.00	39006.00	221.55	0	Spot (Block33, Row1, Column4)	629.47	608.00	80.66	0.02	0.13	521.00	545.55	521.00	65.41	0.02	0.12	76.00	36.00	0.00	87.00	108.47	886291.00	1.28	576.02	589.00
33	5	1	5932.00	39014.00	228.10	0	Spot (Block33, Row1, Column5)	611.44	600.00	72.88	0.01	0.12	519.00	543.96	519.00	64.42	0.02	0.12	73.00	26.00	0.00	81.00	92.44	912880.00	1.05	587.25	591.00
33	6	1	6231.00	39010.00	207.40	0	Spot (Block33, Row1, Column6)	606.54	598.00	79.41	0.01	0.13	509.00	534.62	509.00	63.56	0.02	0.12	75.00	27.00	0.00	89.00	97.54	744224.00	1.13	567.94	579.00
33	7	1	6521.00	39014.00	207.50	0	Spot (Block33, Row1, Column7)	615.01	598.00	76.13	0.01	0.12	511.00	536.58	511.00	64.18	0.02	0.12	73.00	31.00	0.00	87.00	104.01	755234.00	1.22	574.96	581.00
33	8	1	6825.00	39009.00	214.05	0	Spot (Block33, Row1, Column8)	643.70	607.00	88.13	0.03	0.14	548.00	556.25	548.00	75.03	0.01	0.13	43.00	34.00	0.00	59.00	95.70	843895.00	1.17	603.01	603.00
33	1	2	4712.00	39323.00	214.95	0	Spot (Block33, Row2, Column1)	582.68	588.00	48.24	0.00	0.08	505.00	517.90	505.00	53.21	0.01	0.10	72.00	15.00	0.00	83.00	77.68	765648.00	1.22	553.38	552.50
33	2	2	5016.00	39306.00	143.80	0	Spot (Block33, Row2, Column2)	605.40	604.00	37.31	0.00	0.06	506.00	520.67	506.00	51.30	0.01	0.10	92.00	37.00	0.00	98.00	99.40	340235.00	1.65	573.17	593.00
33	3	2	5329.00	39319.00	210.70	0	Spot (Block33, Row2, Column3)	626.67	599.00	80.15	0.02	0.13	518.00	542.14	518.00	59.22	0.02	0.11	81.00	36.00	0.00	81.00	108.67	793360.00	1.43	586.04	591.00
33	4	2	5624.00	39303.00	232.25	0	Spot (Block33, Row2, Column4)	628.04	600.00	84.31	0.02	0.13	563.00	555.43	563.00	65.66	0.01	0.12	37.00	25.00	0.00	37.00	65.04	975352.00	1.11	584.64	589.00
33	5	2	5929.00	39312.00	191.20	0	Spot (Block33, Row2, Column5)	680.52	676.00	102.03	0.00	0.15	516.00	541.53	516.00	61.83	0.02	0.11	85.00	59.00	0.00	160.00	164.52	702294.00	2.25	596.10	590.50
33	6	2	6204.00	39317.00	162.45	0	Spot (Block33, Row2, Column6)	611.73	594.00	96.24	0.01	0.16	505.00	525.19	505.00	60.66	0.02	0.12	71.00	31.00	0.00	89.00	106.73	445343.00	1.43	584.43	587.00
33	7	2	6531.00	39340.00	268.95	0	Spot (Block33, Row2, Column7)	575.81	584.00	75.91	0.01	0.13	502.00	522.33	502.00	65.33	0.02	0.13	61.00	17.00	0.00	82.00	73.81	1211501.00	0.82	540.07	516.00
33	8	2	6848.00	39326.00	182.85	0	Spot (Block33, Row2, Column8)	595.81	589.00	89.53	0.00	0.15	513.00	547.64	513.00	76.67	0.03	0.14	49.00	24.00	0.00	76.00	82.81	556489.00	0.63	554.97	525.00
33	1	3	4722.00	39627.00	205.75	0	Spot (Block33, Row3, Column1)	615.23	600.00	81.79	0.01	0.13	505.00	521.81	505.00	50.40	0.01	0.10	79.00	42.00	0.00	95.00	110.23	740733.00	1.85	553.10	557.00
33	2	3	5029.00	39616.00	228.75	0	Spot (Block33, Row3, Column2)	605.76	598.00	62.38	0.01	0.10	508.00	529.11	508.00	57.30	0.02	0.11	81.00	26.00	0.00	90.00	97.76	912280.00	1.34	577.88	590.00
33	3	3	5316.00	39621.00	215.40	0	Spot (Block33, Row3, Column3)	647.25	625.00	79.62	0.02	0.12	575.00	565.31	575.00	66.82	0.01	0.12	46.00	20.00	0.00	50.00	72.25	855665.00	1.23	596.09	592.00
33	4	3	5624.00	39615.00	207.10	0	Spot (Block33, Row3, Column4)	702.23	698.00	94.75	0.00	0.13	589.00	581.98	589.00	69.55	0.01	0.12	66.00	28.00	0.00	109.00	113.23	853210.00	1.73	647.03	618.00
33	5	3	5922.00	39620.00	196.10	0	Spot (Block33, Row3, Column5)	655.16	599.00	109.15	0.04	0.17	566.00	557.92	566.00	70.00	0.01	0.13	48.00	34.00	0.00	33.00	89.16	715437.00	1.39	617.84	587.50
33	6	3	6233.00	39612.00	210.15	0	Spot (Block33, Row3, Column6)	625.45	608.00	96.06	0.01	0.15	507.00	530.88	507.00	64.94	0.02	0.12	75.00	38.00	0.00	101.00	118.45	789939.00	1.46	562.07	574.00
33	7	3	6507.00	39633.00	248.60	0	Spot (Block33, Row3, Column7)	579.71	589.00	79.94	0.01	0.14	504.00	527.57	504.00	64.27	0.02	0.12	61.00	19.00	0.00	85.00	75.71	1038848.00	0.81	530.08	508.00
33	8	3	6839.00	39619.00	242.75	0	Spot (Block33, Row3, Column8)	624.59	602.00	84.36	0.02	0.14	522.00	550.83	522.00	76.94	0.02	0.14	54.00	31.00	0.00	80.00	102.59	1060546.00	0.96	571.50	583.00
33	1	4	4719.00	39909.00	219.15	0	Spot (Block33, Row4, Column1)	619.57	596.00	71.58	0.02	0.12	510.00	529.41	510.00	51.81	0.02	0.10	84.00	35.00	0.00	86.00	109.57	846327.00	1.74	561.75	578.00
33	2	4	5035.00	39909.00	206.95	0	Spot (Block33, Row4, Column2)	623.37	598.00	65.89	0.02	0.11	528.00	545.70	528.00	63.42	0.01	0.12	61.00	31.00	0.00	70.00	95.37	758647.00	1.22	583.15	583.00
33	3	4	5330.00	39919.00	163.80	0	Spot (Block33, Row4, Column3)	827.15	800.00	143.10	0.01	0.17	590.00	587.00	590.00	69.62	0.00	0.12	89.00	69.00	0.00	210.00	237.15	615399.00	3.45	670.77	678.50
33	4	4	5608.00	39925.00	205.30	0	Spot (Block33, Row4, Column4)	710.06	697.00	100.44	0.01	0.14	598.00	613.50	598.00	76.94	0.01	0.13	70.00	31.00	0.00	99.00	112.06	851362.00	1.26	660.72	676.00
33	5	4	5923.00	39916.00	229.85	0	Spot (Block33, Row4, Column5)	681.30	688.00	89.53	0.00	0.13	592.50	595.41	592.50	78.32	0.00	0.13	58.00	21.00	0.00	95.50	88.80	1036945.00	1.10	650.32	678.00
33	6	4	6221.00	39913.00	177.75	0	Spot (Block33, Row4, Column6)	729.09	694.00	108.62	0.02	0.15	527.00	549.63	527.00	70.11	0.02	0.13	96.00	67.00	0.00	167.00	202.09	644513.00	2.56	616.37	608.00
33	7	4	6521.00	39930.00	177.00	0	Spot (Block33, Row4, Column7)	647.37	604.00	101.69	0.03	0.16	510.00	533.40	510.00	61.42	0.02	0.12	90.00	37.00	0.00	94.00	137.37	564510.00	1.86	600.23	598.00
33	8	4	6825.00	39915.00	210.30	0	Spot (Block33, Row4, Column8)	670.56	665.50	108.40	0.00	0.16	525.00	551.04	525.00	72.95	0.02	0.13	74.00	49.00	0.00	140.50	145.56	843562.00	1.64	574.53	578.00
33	1	5	4740.00	40200.00	147.75	0	Spot (Block33, Row5, Column1)	605.13	605.00	65.50	0.00	0.11	508.00	522.49	508.00	48.77	0.01	0.09	76.00	49.00	0.00	97.00	97.13	358845.00	1.69	562.79	570.00
33	2	5	5019.00	40212.00	203.70	0	Spot (Block33, Row5, Column2)	605.87	594.00	74.42	0.01	0.12	518.00	537.87	518.00	56.51	0.02	0.11	74.00	25.00	0.00	76.00	87.87	714926.00	1.20	576.94	585.00
33	3	5	5336.00	40225.00	194.40	0	Spot (Block33, Row5, Column3)	713.46	692.00	103.52	0.01	0.15	590.00	588.27	590.00	71.28	0.00	0.12	72.00	33.00	0.00	102.00	123.46	762694.00	1.76	632.43	611.00
33	4	5	5634.00	40223.00	160.60	0	Spot (Block33, Row5, Column4)	755.09	714.00	95.67	0.02	0.13	601.00	617.61	601.00	78.63	0.01	0.13	81.00	46.00	0.00	113.00	154.09	536113.00	1.75	702.93	703.00
33	5	5	5922.00	40217.00	146.55	0	Spot (Block33, Row5, Column5)	877.93	883.00	131.02	0.00	0.15	597.00	607.39	597.00	78.83	0.01	0.13	98.00	82.00	0.00	286.00	280.93	516225.00	3.43	710.17	705.00
33	6	5	6226.00	40212.00	182.50	0	Spot (Block33, Row5, Column6)	652.39	621.00	73.94	0.02	0.11	568.00	562.62	568.00	72.18	0.00	0.13	47.00	13.00	0.00	53.00	84.39	608031.00	1.24	614.03	600.50
33	7	5	6533.00	40223.00	225.05	0	Spot (Block33, Row5, Column7)	633.98	599.00	87.42	0.02	0.14	513.00	535.96	513.00	66.91	0.02	0.12	76.00	36.00	0.00	86.00	120.98	921808.00	1.47	578.80	587.00
33	8	5	6816.00	40202.00	163.90	0	Spot (Block33, Row5, Column8)	666.10	630.00	132.33	0.02	0.20	535.00	554.34	535.00	78.89	0.02	0.14	53.00	34.00	0.00	95.00	131.10	492249.00	1.42	595.83	582.00
33	1	6	4725.00	40518.00	203.10	0	Spot (Block33, Row6, Column1)	623.81	605.00	68.20	0.01	0.11	507.00	521.20	507.00	47.45	0.01	0.09	88.00	55.00	0.00	98.00	116.81	730482.00	2.16	581.78	588.00
33	2	6	5024.00	40502.00	197.35	0	Spot (Block33, Row6, Column2)	620.75	605.00	56.94	0.01	0.09	515.00	535.19	515.00	56.19	0.02	0.10	87.00	31.00	0.00	90.00	105.75	683445.00	1.52	585.17	598.00
33	3	6	5323.00	40510.00	209.15	0	Spot (Block33, Row6, Column3)	689.56	694.00	92.08	0.00	0.13	580.00	568.82	580.00	63.48	0.01	0.11	64.00	35.00	0.00	114.00	109.56	857815.00	1.90	621.45	605.00
33	4	6	5636.00	40512.00	205.50	0	Spot (Block33, Row6, Column4)	678.74	685.00	91.75	0.00	0.14	593.00	596.34	593.00	70.86	0.00	0.12	58.00	20.00	0.00	92.00	85.74	813806.00	1.16	639.53	612.00
33	5	6	5917.00	40510.00	175.05	0	Spot (Block33, Row6, Column5)	765.45	759.00	107.20	0.00	0.14	593.00	589.01	593.00	74.66	0.00	0.13	88.00	50.00	0.00	166.00	172.45	650629.00	2.36	642.32	629.50
33	6	6	6229.00	40514.00	206.85	0	Spot (Block33, Row6, Column6)	636.22	611.00	81.69	0.02	0.13	566.00	560.42	566.00	72.89	0.00	0.13	41.00	15.00	0.00	45.00	70.22	774279.00	1.04	590.54	590.50
33	7	6	6541.00	40520.00	221.10	0	Spot (Block33, Row6, Column7)	620.87	598.00	83.32	0.02	0.13	513.00	540.70	513.00	72.15	0.02	0.13	66.00	33.00	0.00	85.00	107.87	867971.00	1.11	570.97	586.00
33	8	6	6843.00	40513.00	149.90	0	Spot (Block33, Row6, Column8)	703.60	690.00	93.14	0.01	0.13	572.00	562.97	572.00	80.09	0.01	0.14	71.00	28.00	0.00	118.00	131.60	434124.00	1.76	620.62	605.00
33	1	7	4729.00	40820.00	242.20	0	Spot (Block33, Row7, Column1)	592.18	594.00	58.85	0.00	0.10	505.00	525.77	505.00	67.97	0.02	0.13	70.00	19.00	0.00	89.00	87.18	1003149.00	0.98	531.11	513.00
33	2	7	5032.00	40816.00	218.25	0	Spot (Block33, Row7, Column2)	610.39	605.00	60.99	0.00	0.10	517.00	540.45	517.00	55.24	0.02	0.10	78.00	31.00	0.00	88.00	93.39	835622.00	1.27	578.81	585.50
33	3	7	5339.00	40812.00	225.20	0	Spot (Block33, Row7, Column3)	643.70	613.00	68.64	0.02	0.11	582.00	566.43	582.00	61.68	0.01	0.11	45.00	18.00	0.00	31.00	61.70	932718.00	1.25	600.59	593.00
33	4	7	5607.00	40828.00	230.20	0	Spot (Block33, Row7, Column4)	629.97	602.00	79.54	0.02	0.13	589.00	582.26	589.00	64.54	0.00	0.11	36.00	12.00	0.00	13.00	40.97	961965.00	0.74	606.35	597.50
33	5	7	5926.00	40803.00	232.05	0	Spot (Block33, Row7, Column5)	666.77	678.00	94.53	0.01	0.14	585.00	576.38	585.00	69.33	0.01	0.12	54.00	18.00	0.00	93.00	81.77	1030826.00	1.30	613.80	598.00
33	6	7	6214.00	40822.00	214.10	0	Spot (Block33, Row7, Column6)	619.76	595.00	88.56	0.02	0.14	550.00	556.04	550.00	67.78	0.00	0.12	33.00	21.00	0.00	45.00	69.76	811269.00	0.94	585.46	591.00
33	7	7	6513.00	40812.00	227.60	0	Spot (Block33, Row7, Column7)	630.15	606.00	79.06	0.02	0.13	513.00	543.52	513.00	72.51	0.03	0.13	72.00	36.00	0.00	93.00	117.15	939549.00	1.19	570.56	576.00
33	8	7	6832.00	40819.00	110.60	0	Spot (Block33, Row7, Column8)	786.05	789.00	130.71	0.00	0.17	581.00	570.80	581.00	80.62	0.01	0.14	84.00	58.00	0.00	208.00	205.05	249179.00	2.67	660.97	627.00
33	1	8	4713.00	41122.00	134.30	0	Spot (Block33, Row8, Column1)	17104.95	15029.50	11554.74	0.06	0.68	512.00	538.76	512.00	77.06	0.02	0.14	100.00	100.00	1.45	14517.50	16592.95	8244587.00	214.98	4239.42	3176.00
33	2	8	5028.00	41127.00	210.35	0	Spot (Block33, Row8, Column2)	618.20	609.00	67.20	0.01	0.11	512.00	537.30	512.00	68.14	0.02	0.13	78.00	31.00	0.00	97.00	106.20	783877.00	1.19	564.51	584.50
33	3	8	5328.00	41117.00	217.05	0	Spot (Block33, Row8, Column3)	638.92	607.00	89.88	0.02	0.14	573.00	563.54	573.00	65.28	0.01	0.12	40.00	18.00	0.00	34.00	65.92	861266.00	1.15	595.17	592.00
33	4	8	5627.00	41115.00	211.35	0	Spot (Block33, Row8, Column4)	701.70	692.00	93.71	0.01	0.13	591.00	582.11	591.00	67.88	0.01	0.12	70.00	28.00	0.00	101.00	110.70	892567.00	1.76	631.37	607.50
[truncated: 371,550 more chars]
