# Supplementary material for: An antigen microarray protocol for COVID-19 serological analysis
Source: STAR Protoc. 2021 Aug 26;2(3):100815. doi: 10.1016/j.xpro.2021.100815 (PMC8387221; doi:10.1016/j.xpro.2021.100815)
Supplement: Data S8. Slide_quantifications, related to step quantification and statistical analysis 2.e [file mmc8.zip › RPPA0139_12860A01-D12_IgM_785/Joseph_2021-04-02_14h13m07_5μm_785nmGain005.txt]

ATF	1.0
30	28
"Checksum_ImageFile=d1d5989cbb19c611def9018ecb74b25c"
"Checksum_ResultFile=0d2df8d201fc10e1c17e02cb633e717b"
"Type=Mapix Results 2"
"DateTime=2021/04/02 14:13:19"
"ConfigFile="
"GalFile=L:\RPPA Service\Platform_Projects\2021-02-09_JPL_CoV-Array-7\64 pad grid.gal"
"PixelSize=5"
"Wavelengths=785"
"ImageFiles=L:\RPPA Service\Platform_Projects\2021-03-24_JPL_CoV-Array-9\RPPA0139_12860A01-D12_IgM_785\Joseph_2021-04-02_14h13m07_5�m_785nmGain005.tif"
"GrinddingParameters=Find mode = Grid + Blocks + Spots | Max. diameter (% Dth) = 200.0 | Min. diameter (% Dth) = 50.0 | Max position offset (% pitch) = 30"
"QuantificationParameter=S/B border width (pixels) = 2.0 | Background diameter (pitch) = 2.0"
"JpegImage=L:\RPPA Service\Platform_Projects\2021-03-24_JPL_CoV-Array-9\RPPA0139_12860A01-D12_IgM_785\Joseph_2021-04-02_14h13m07_5�m_785nmGain005.jpg"
"FeatureType=Circular"
"Barcode="
"BackgroundSubtraction=LocalFeature"
"Normalization=None"
"ImageOrigin=3680, 2560"
"ImageSize=17760.0, 71040.0"
"JpegOrigin=4490, 2805"
"JpegBrightness=48"
"JpegContrast=28"
"JpegBalance=0"
"Creator=Mapix 9.0.0"
"Scanner=ir710IVD IR0H8_IVD 717045"
"Temperature=33.8"
"Comment="
"Velocity=35 l/s"
"LaserPower=20.0"
"PMTGain=5"
"BatchFilename=L:\RPPA Service\InnooScan\Batch methods\CoV_Array image_processing.mbt"
"Block"	"Column"	"Row"	"X"	"Y"	"Dia."	"Flags"	"ID"	"F785 Mean"	"F785 Median"	"F785 SD"	"F785 |log Mean/Median|"	"F785 CV"	"B785"	"B785 Mean"	"B785 Median"	"B785 SD"	"B785 |log Mean/Median|"	"B785 CV"	"% > B785+1SD"	"% > B785+2SD"	"F785 % Sat."	"F785 Median - B785"	"F785 Mean - B785"	"F785 Total Intensity"	"SNR 785"	"ExcludedMean 785"	"ExcludedMedian 785"
1	1	1	4678.00	3005.00	150.05	0	Spot (Block1, Row1, Column1)	18768.41	17650.00	9431.66	0.03	0.50	692.00	699.27	692.00	96.01	0.00	0.14	100.00	100.00	0.00	16958.00	18076.41	11523804.00	188.20	5107.96	3596.00
1	2	1	4992.00	3008.00	147.00	-50	Spot (Block1, Row1, Column2)	767.48	793.00	90.23	0.01	0.12	695.00	709.89	695.00	94.87	0.01	0.13	52.00	11.00	0.00	98.00	72.48	455885.00	0.61	731.26	703.00
1	3	1	5284.00	3051.00	147.95	0	Spot (Block1, Row1, Column3)	770.17	753.00	177.78	0.01	0.23	698.00	715.94	698.00	84.17	0.01	0.12	40.00	4.00	0.00	55.00	72.17	460561.00	0.64	741.19	708.00
1	4	1	5583.00	3048.00	229.45	0	Spot (Block1, Row1, Column4)	779.51	787.00	88.28	0.00	0.11	707.00	741.37	707.00	98.00	0.02	0.13	29.00	10.00	0.00	80.00	72.51	1180964.00	0.39	753.87	726.00
1	5	1	5860.00	3021.00	162.10	0	Spot (Block1, Row1, Column5)	864.70	878.00	126.00	0.01	0.15	788.00	798.22	788.00	114.73	0.01	0.14	40.00	9.00	0.00	90.00	76.70	627774.00	0.58	821.42	798.50
1	6	1	6193.00	3007.00	147.00	-50	Spot (Block1, Row1, Column6)	928.16	894.00	173.43	0.02	0.19	804.00	850.58	804.00	135.07	0.02	0.16	42.00	19.00	0.00	90.00	124.16	548542.00	0.57	855.44	873.00
1	7	1	6488.00	3003.00	140.35	0	Spot (Block1, Row1, Column7)	1051.29	1011.00	179.99	0.02	0.17	881.00	883.63	881.00	142.97	0.00	0.16	49.00	27.00	0.00	130.00	170.29	562440.00	1.17	947.14	942.50
1	8	1	6801.00	2996.00	198.35	0	Spot (Block1, Row1, Column8)	1033.26	998.00	170.46	0.02	0.16	882.00	893.70	882.00	150.04	0.01	0.17	44.00	23.00	0.00	116.00	151.26	1151047.00	0.93	974.55	902.00
1	1	2	4692.00	3308.00	147.00	-50	Spot (Block1, Row2, Column1)	768.88	778.00	67.93	0.01	0.09	691.00	695.69	691.00	79.13	0.00	0.11	53.00	11.00	0.00	87.00	77.88	456716.00	0.92	721.65	695.50
1	2	2	4995.00	3305.00	128.85	0	Spot (Block1, Row2, Column2)	854.41	822.00	86.07	0.02	0.10	696.00	711.97	696.00	80.27	0.01	0.11	88.00	47.00	0.00	126.00	158.41	376794.00	1.77	750.82	734.00
1	3	2	5309.00	3310.00	207.85	0	Spot (Block1, Row2, Column3)	787.46	787.00	84.89	0.00	0.11	698.00	717.20	698.00	86.25	0.01	0.12	52.00	21.00	0.00	89.00	89.46	963848.00	0.81	750.21	730.00
1	4	2	5610.00	3289.00	184.35	0	Spot (Block1, Row2, Column4)	821.96	805.00	85.65	0.01	0.10	704.00	734.99	704.00	94.11	0.02	0.13	58.00	17.00	0.00	101.00	117.96	787433.00	0.92	768.15	765.00
1	5	2	5893.00	3315.00	209.15	0	Spot (Block1, Row2, Column5)	1601.25	1546.00	321.45	0.02	0.20	767.00	768.27	767.00	110.42	0.00	0.14	99.00	99.00	0.00	779.00	834.25	1988757.00	7.54	1037.90	1024.00
1	6	2	6193.00	3307.00	147.00	-50	Spot (Block1, Row2, Column6)	885.26	870.00	126.84	0.01	0.14	789.00	796.86	789.00	116.98	0.00	0.15	36.00	17.00	0.00	81.00	96.26	523187.00	0.76	803.52	788.00
1	7	2	6476.00	3307.00	116.40	0	Spot (Block1, Row2, Column7)	984.33	990.00	156.80	0.00	0.16	795.00	824.37	795.00	129.29	0.02	0.16	58.00	37.00	0.00	195.00	189.33	349437.00	1.24	885.45	853.00
1	8	2	6788.00	3316.00	212.50	0	Spot (Block1, Row2, Column8)	898.15	885.00	173.54	0.01	0.19	798.00	844.04	798.00	138.88	0.02	0.16	33.00	13.00	0.00	87.00	100.15	1156818.00	0.39	859.65	800.00
1	1	3	4681.00	3609.00	164.35	0	Spot (Block1, Row3, Column1)	903.81	884.00	144.30	0.01	0.16	687.00	687.69	687.00	75.96	0.00	0.11	94.00	62.00	0.00	197.00	216.81	677860.00	2.85	762.65	739.00
1	2	3	4997.00	3595.00	175.40	0	Spot (Block1, Row3, Column2)	863.99	865.50	131.59	0.00	0.15	698.00	716.07	698.00	78.39	0.01	0.11	76.00	50.00	0.00	167.50	165.99	739576.00	1.89	785.31	770.50
1	3	3	5298.00	3604.00	125.20	0	Spot (Block1, Row3, Column3)	834.89	778.50	127.11	0.03	0.15	700.00	723.50	700.00	87.14	0.01	0.12	43.00	36.00	0.00	78.50	134.89	348986.00	1.28	773.83	717.00
1	4	3	5581.00	3611.00	159.40	0	Spot (Block1, Row3, Column4)	938.74	904.00	141.77	0.02	0.15	696.00	726.49	696.00	96.18	0.02	0.13	84.00	60.00	0.00	208.00	242.74	660872.00	2.21	793.14	786.50
1	5	3	5900.00	3596.00	178.80	0	Spot (Block1, Row3, Column5)	919.40	894.00	170.70	0.01	0.19	704.00	742.60	704.00	107.88	0.02	0.15	66.00	40.00	0.00	190.00	215.40	821940.00	1.64	803.03	791.50
1	6	3	6205.00	3619.00	153.60	0	Spot (Block1, Row3, Column6)	890.27	865.00	206.91	0.01	0.23	733.00	759.73	733.00	110.22	0.02	0.15	51.00	24.00	0.00	132.00	157.27	581348.00	1.18	831.06	799.00
1	7	3	6493.00	3606.00	147.00	-50	Spot (Block1, Row3, Column7)	846.89	810.00	117.90	0.02	0.14	785.50	797.38	785.50	125.77	0.01	0.16	34.00	6.00	0.00	24.50	61.39	499665.00	0.39	823.47	795.50
1	8	3	6794.00	3606.00	147.00	-50	Spot (Block1, Row3, Column8)	863.88	805.00	141.34	0.03	0.16	793.00	821.24	793.00	137.84	0.02	0.17	28.00	8.00	0.00	12.00	70.88	508824.00	0.31	814.48	780.00
1	1	4	4694.00	3907.00	194.45	0	Spot (Block1, Row4, Column1)	823.47	800.50	134.30	0.01	0.16	681.00	671.68	681.00	71.89	0.01	0.11	69.00	36.00	0.00	119.50	142.47	879464.00	2.11	720.35	703.00
1	2	4	4970.00	3913.00	191.40	0	Spot (Block1, Row4, Column2)	759.20	767.50	97.19	0.00	0.13	696.00	707.71	696.00	74.07	0.01	0.10	49.00	17.00	0.00	71.50	63.20	785013.00	0.70	730.93	702.00
1	3	4	5284.00	3896.00	151.75	0	Spot (Block1, Row4, Column3)	1286.26	1264.00	290.99	0.01	0.23	698.00	716.35	698.00	79.76	0.01	0.11	99.00	99.00	0.00	566.00	588.26	810346.00	7.15	878.70	890.00
1	4	4	5581.00	3877.00	192.35	0	Spot (Block1, Row4, Column4)	777.64	794.00	85.21	0.01	0.11	697.00	721.31	697.00	90.03	0.01	0.12	54.00	15.00	0.00	97.00	80.64	810301.00	0.63	756.67	754.00
1	5	4	5893.00	3907.00	147.00	-50	Spot (Block1, Row4, Column5)	788.07	793.00	104.87	0.00	0.13	698.00	732.96	698.00	104.43	0.02	0.14	40.00	16.00	0.00	95.00	90.07	466536.00	0.53	790.99	798.00
1	6	4	6189.00	3906.00	210.90	0	Spot (Block1, Row4, Column6)	1610.37	1587.00	315.45	0.01	0.20	744.00	768.11	744.00	121.39	0.01	0.16	100.00	99.00	0.00	843.00	866.37	2043558.00	6.94	1014.51	1029.00
1	7	4	6475.00	3919.00	132.90	0	Spot (Block1, Row4, Column7)	946.40	899.00	153.14	0.02	0.16	787.00	805.67	787.00	129.93	0.01	0.16	43.00	20.00	0.00	112.00	159.40	452381.00	1.08	860.65	874.00
1	8	4	6796.00	3908.00	178.40	0	Spot (Block1, Row4, Column8)	1062.38	1071.50	182.89	0.00	0.17	797.00	823.79	797.00	135.07	0.01	0.16	71.00	50.00	0.00	274.50	265.38	947644.00	1.77	888.69	883.00
1	1	5	4705.00	4221.00	153.05	0	Spot (Block1, Row5, Column1)	785.71	775.50	128.05	0.01	0.16	668.00	660.55	668.00	70.48	0.00	0.11	58.00	31.00	0.00	107.50	117.71	506000.00	1.78	714.18	707.00
1	2	5	4984.00	4194.00	203.85	0	Spot (Block1, Row5, Column2)	803.50	793.50	94.34	0.01	0.12	694.00	694.79	694.00	69.89	0.00	0.10	70.00	28.00	0.00	99.50	109.50	956165.00	1.56	740.38	714.00
1	3	5	5293.00	4206.00	170.80	0	Spot (Block1, Row5, Column3)	859.75	874.00	108.75	0.01	0.13	699.00	714.39	699.00	79.73	0.01	0.11	76.00	50.00	0.00	175.00	160.75	700698.00	1.82	752.63	746.00
1	4	5	5606.00	4206.00	162.35	0	Spot (Block1, Row5, Column4)	888.58	880.00	122.99	0.00	0.14	699.00	730.45	699.00	96.06	0.02	0.13	74.00	43.00	0.00	181.00	189.58	645996.00	1.65	799.69	801.00
1	5	5	5883.00	4198.00	149.75	0	Spot (Block1, Row5, Column5)	1341.72	1334.00	268.48	0.00	0.20	711.00	757.45	711.00	115.10	0.03	0.15	99.00	92.00	0.00	623.00	630.72	826502.00	5.08	934.06	917.00
1	6	5	6205.00	4199.00	223.00	0	Spot (Block1, Row5, Column6)	909.76	893.00	147.08	0.01	0.16	782.00	793.53	782.00	127.78	0.01	0.16	41.00	17.00	0.00	111.00	127.76	1300040.00	0.91	836.58	804.00
1	7	5	6494.00	4205.00	194.10	0	Spot (Block1, Row5, Column7)	900.83	899.00	156.43	0.00	0.17	792.00	813.03	792.00	127.21	0.01	0.16	40.00	14.00	0.00	107.00	108.83	962089.00	0.69	867.48	806.00
1	8	5	6783.00	4205.00	156.05	0	Spot (Block1, Row5, Column8)	1023.18	1011.00	197.08	0.01	0.19	800.00	836.71	800.00	145.21	0.02	0.17	62.00	42.00	0.00	211.00	223.18	684510.00	1.28	881.40	877.00
1	1	6	4692.00	4507.00	147.00	-50	Spot (Block1, Row6, Column1)	730.70	710.00	63.14	0.01	0.09	674.00	663.95	674.00	80.04	0.01	0.12	38.00	4.00	0.00	36.00	56.70	435497.00	0.83	664.10	679.00
1	2	6	4993.00	4504.00	185.80	0	Spot (Block1, Row6, Column2)	800.47	800.00	117.88	0.00	0.15	691.00	694.62	691.00	88.89	0.00	0.13	60.00	27.00	0.00	109.00	109.47	777256.00	1.19	741.51	714.00
1	3	6	5293.00	4502.00	153.15	0	Spot (Block1, Row6, Column3)	858.14	882.00	122.74	0.01	0.14	700.00	713.98	700.00	86.72	0.01	0.12	64.00	50.00	0.00	182.00	158.14	550068.00	1.66	733.89	699.50
1	4	6	5587.00	4502.00	142.80	0	Spot (Block1, Row6, Column4)	928.70	899.50	138.57	0.01	0.15	709.00	740.40	709.00	101.29	0.02	0.14	72.00	45.00	0.00	190.50	219.70	510785.00	1.86	823.75	806.50
1	5	6	5883.00	4502.00	130.40	0	Spot (Block1, Row6, Column5)	1101.55	1074.00	163.35	0.01	0.15	780.00	772.03	780.00	115.12	0.00	0.15	94.00	64.00	0.00	294.00	321.55	503407.00	2.86	898.47	902.50
1	6	6	6187.00	4495.00	231.55	0	Spot (Block1, Row6, Column6)	886.26	876.00	134.33	0.01	0.15	785.00	795.89	785.00	123.55	0.01	0.16	35.00	12.00	0.00	91.00	101.26	1364846.00	0.73	817.14	789.50
1	7	6	6498.00	4509.00	154.05	0	Spot (Block1, Row6, Column7)	1012.82	987.00	151.88	0.01	0.15	788.00	805.80	788.00	121.87	0.01	0.15	68.00	36.00	0.00	199.00	224.82	658331.00	1.70	878.81	881.00
1	8	6	6803.00	4498.00	159.10	0	Spot (Block1, Row6, Column8)	1062.48	1011.00	176.20	0.02	0.17	806.00	849.10	806.00	146.71	0.02	0.17	72.00	38.00	0.00	205.00	256.48	746923.00	1.45	980.48	974.00
1	1	7	4698.00	4800.00	198.40	0	Spot (Block1, Row7, Column1)	768.04	783.00	93.57	0.01	0.12	667.00	662.92	667.00	84.66	0.00	0.13	57.00	18.00	0.00	116.00	101.04	856370.00	1.24	707.91	698.00
1	2	7	4989.00	4796.00	188.45	0	Spot (Block1, Row7, Column2)	762.05	773.50	96.85	0.01	0.13	672.00	668.48	672.00	86.81	0.00	0.13	51.00	18.00	0.00	101.50	90.05	762049.00	1.08	722.67	699.00
1	3	7	5299.00	4801.00	197.60	0	Spot (Block1, Row7, Column3)	766.14	757.00	89.57	0.01	0.12	688.00	691.90	688.00	89.16	0.00	0.13	44.00	17.00	0.00	69.00	78.14	845052.00	0.83	726.93	700.00
1	4	7	5603.00	4827.00	148.95	0	Spot (Block1, Row7, Column4)	825.44	803.00	147.61	0.01	0.18	699.00	722.37	699.00	101.00	0.01	0.14	51.00	27.00	0.00	104.00	126.44	502691.00	1.02	772.75	763.00
1	5	7	5961.00	4785.00	183.60	0	Spot (Block1, Row7, Column5)	828.70	790.00	126.23	0.02	0.15	717.00	752.58	717.00	104.60	0.02	0.14	39.00	19.00	0.00	73.00	111.70	786432.00	0.73	788.84	780.50
1	6	7	6194.00	4810.00	191.60	0	Spot (Block1, Row7, Column6)	874.20	862.00	138.15	0.01	0.16	781.00	774.03	781.00	113.32	0.00	0.15	34.00	20.00	0.00	81.00	93.20	910041.00	0.88	831.97	807.00
1	7	7	6493.00	4808.00	123.90	0	Spot (Block1, Row7, Column7)	907.32	891.50	148.77	0.01	0.16	790.00	802.37	790.00	120.95	0.01	0.15	37.00	27.00	0.00	101.50	117.32	372003.00	0.87	872.64	867.00
1	8	7	6798.00	4806.00	149.75	0	Spot (Block1, Row7, Column8)	2241.92	2209.50	442.53	0.01	0.20	803.00	847.50	803.00	138.13	0.02	0.16	100.00	100.00	0.00	1406.50	1438.92	1376539.00	10.09	1390.67	1350.50
1	1	8	4680.00	5109.00	129.10	0	Spot (Block1, Row8, Column1)	9731.53	8730.00	4605.16	0.05	0.47	620.00	648.35	620.00	89.83	0.02	0.14	100.00	100.00	0.00	8110.00	9111.53	4252680.00	101.12	3652.21	3189.00
1	2	8	4989.00	5122.00	186.50	0	Spot (Block1, Row8, Column2)	755.75	770.00	92.39	0.01	0.12	661.00	665.08	661.00	108.38	0.00	0.16	50.00	12.00	0.00	109.00	94.75	742143.00	0.84	704.93	691.00
1	3	8	5323.00	5102.00	85.70	0	Spot (Block1, Row8, Column3)	1127.74	976.00	563.52	0.06	0.50	685.00	679.43	685.00	88.79	0.00	0.13	84.00	67.00	0.00	291.00	442.74	201865.00	5.05	801.98	783.00
1	4	8	5618.00	5118.00	107.30	0	Spot (Block1, Row8, Column4)	802.28	782.00	103.32	0.01	0.13	692.00	700.72	692.00	92.01	0.01	0.13	47.00	28.00	0.00	90.00	110.28	239079.00	1.10	737.49	715.00
1	5	8	5893.00	5106.00	147.00	-50	Spot (Block1, Row8, Column5)	803.70	789.00	123.06	0.01	0.15	702.00	736.76	702.00	102.55	0.02	0.14	39.00	20.00	0.00	87.00	101.70	474181.00	0.65	752.48	697.00
1	6	8	6192.00	5104.00	173.80	0	Spot (Block1, Row8, Column6)	894.04	884.00	141.52	0.00	0.16	769.00	764.70	769.00	115.53	0.00	0.15	49.00	28.00	0.00	115.00	125.04	752779.00	1.12	811.01	791.00
1	7	8	6495.00	5111.00	203.35	0	Spot (Block1, Row8, Column7)	929.60	895.00	160.29	0.02	0.17	786.00	790.93	786.00	127.84	0.00	0.16	43.00	22.00	0.00	109.00	143.60	1092284.00	1.08	842.25	810.00
1	8	8	6788.00	5114.00	135.50	0	Spot (Block1, Row8, Column8)	1380.06	1284.00	245.20	0.03	0.18	800.00	842.39	800.00	139.65	0.02	0.17	99.00	97.00	0.00	484.00	580.06	685888.00	3.85	1031.21	1041.00
2	1	1	9192.00	3003.00	151.00	0	Spot (Block2, Row1, Column1)	17618.92	15951.00	9122.31	0.04	0.52	71.00	77.79	71.00	39.82	0.04	0.51	100.00	100.00	0.00	15880.00	17547.92	11011826.00	440.55	3576.44	2721.00
2	2	1	9501.00	2999.00	147.00	-50	Spot (Block2, Row1, Column2)	58.37	60.00	9.91	0.01	0.17	65.00	67.75	65.00	26.59	0.02	0.39	0.00	0.00	0.00	-5.00	-6.63	34262.00	-0.35	59.23	60.00
2	3	1	9801.00	2999.00	147.00	-50	Spot (Block2, Row1, Column3)	53.65	54.00	10.75	0.00	0.20	62.00	61.62	62.00	23.43	0.00	0.38	0.00	0.00	0.00	-8.00	-8.35	31549.00	-0.34	55.91	58.00
2	4	1	10101.00	2998.00	147.00	-50	Spot (Block2, Row1, Column4)	60.68	61.00	8.23	0.00	0.14	61.00	59.80	61.00	11.32	0.01	0.19	6.00	0.00	0.00	0.00	-0.32	35680.00	0.08	62.91	62.00
2	5	1	10401.00	2998.00	147.00	-50	Spot (Block2, Row1, Column5)	60.54	65.00	16.74	0.03	0.28	62.00	61.24	62.00	11.89	0.01	0.19	25.00	1.00	0.00	3.00	-1.46	35777.00	-0.06	54.80	58.00
2	6	1	10702.00	2998.00	147.00	-50	Spot (Block2, Row1, Column6)	58.09	56.00	14.61	0.02	0.25	61.00	61.14	61.00	15.20	0.00	0.25	13.00	0.00	0.00	-5.00	-2.91	34507.00	-0.20	59.93	65.00
2	7	1	11002.00	2998.00	147.00	-50	Spot (Block2, Row1, Column7)	56.61	59.00	11.84	0.02	0.21	61.00	60.25	61.00	13.11	0.01	0.22	2.00	0.00	0.00	-2.00	-4.39	33627.00	-0.28	65.01	66.00
2	8	1	11288.00	3004.00	210.15	0	Spot (Block2, Row1, Column8)	89.12	89.00	13.74	0.00	0.15	61.00	60.21	61.00	12.06	0.01	0.20	88.00	59.00	0.00	28.00	28.12	112197.00	2.40	68.46	70.00
2	1	2	9201.00	3299.00	147.00	-50	Spot (Block2, Row2, Column1)	63.93	64.00	7.44	0.00	0.12	67.00	68.29	67.00	27.27	0.01	0.40	0.00	0.00	0.00	-3.00	-3.07	37657.00	-0.16	65.07	67.00
2	2	2	9501.00	3299.00	147.00	-50	Spot (Block2, Row2, Column2)	65.98	68.00	13.69	0.01	0.21	65.00	64.03	65.00	11.11	0.01	0.17	23.00	3.00	0.00	3.00	0.98	38794.00	0.17	65.26	67.00
2	3	2	9801.00	3299.00	147.00	-50	Spot (Block2, Row2, Column3)	53.21	53.00	10.61	0.00	0.20	62.00	61.00	62.00	10.18	0.01	0.17	2.00	0.00	0.00	-9.00	-8.79	31236.00	-0.76	61.76	65.00
2	4	2	10101.00	3298.00	147.00	-50	Spot (Block2, Row2, Column4)	65.32	66.00	8.29	0.00	0.13	62.00	61.03	62.00	10.65	0.01	0.17	19.00	0.00	0.00	4.00	3.32	38471.00	0.40	61.71	63.00
2	5	2	10402.00	3298.00	147.00	-50	Spot (Block2, Row2, Column5)	64.72	63.00	10.66	0.01	0.16	61.00	60.75	61.00	11.83	0.00	0.19	23.00	5.00	0.00	2.00	3.72	38121.00	0.34	66.26	64.00
2	6	2	10702.00	3298.00	147.00	-50	Spot (Block2, Row2, Column6)	56.61	59.00	12.53	0.02	0.22	61.00	64.00	61.00	80.01	0.02	1.25	0.00	0.00	0.00	-2.00	-4.39	33684.00	-0.09	59.82	57.00
2	7	2	11002.00	3298.00	147.00	-50	Spot (Block2, Row2, Column7)	71.67	73.00	10.14	0.01	0.14	61.00	63.59	61.00	81.03	0.02	1.27	0.00	0.00	0.00	12.00	10.67	42641.00	0.10	59.15	59.00
2	8	2	11302.00	3297.00	147.00	-50	Spot (Block2, Row2, Column8)	56.70	56.00	9.90	0.01	0.17	60.00	58.80	60.00	12.30	0.01	0.21	7.00	0.00	0.00	-4.00	-3.30	33795.00	-0.17	59.91	58.00
2	1	3	9192.00	3627.00	109.55	0	Spot (Block2, Row3, Column1)	78.88	79.00	6.52	0.00	0.08	63.00	61.89	63.00	11.06	0.01	0.18	76.00	14.00	0.00	16.00	15.88	24612.00	1.54	71.95	72.00
2	2	3	9501.00	3599.00	147.00	-50	Spot (Block2, Row3, Column2)	62.55	63.00	10.11	0.00	0.16	62.00	60.43	62.00	11.91	0.01	0.20	13.00	0.00	0.00	1.00	0.55	36715.00	0.18	62.52	64.00
2	3	3	9801.00	3598.00	147.00	-50	Spot (Block2, Row3, Column3)	69.82	70.00	11.17	0.00	0.16	63.00	61.92	63.00	11.55	0.01	0.19	35.00	4.00	0.00	7.00	6.82	41055.00	0.68	66.64	67.00
2	4	3	10101.00	3598.00	147.00	-50	Spot (Block2, Row3, Column4)	63.39	62.50	11.31	0.01	0.18	63.00	62.09	63.00	11.97	0.01	0.19	13.00	3.00	0.00	-0.50	0.39	37398.00	0.11	71.61	70.00
2	5	3	10402.00	3598.00	147.00	-50	Spot (Block2, Row3, Column5)	61.64	63.00	9.61	0.01	0.16	62.00	60.14	62.00	13.77	0.01	0.23	6.00	0.00	0.00	1.00	-0.36	36427.00	0.11	53.91	55.00
2	6	3	10702.00	3598.00	147.00	-50	Spot (Block2, Row3, Column6)	60.86	61.00	10.49	0.00	0.17	60.00	59.32	60.00	13.52	0.00	0.23	11.00	0.00	0.00	1.00	0.86	36148.00	0.11	60.87	62.00
2	7	3	11002.00	3598.00	147.00	-50	Spot (Block2, Row3, Column7)	61.40	63.00	9.37	0.01	0.15	60.00	59.14	60.00	10.71	0.01	0.18	15.00	0.00	0.00	3.00	1.40	36592.00	0.21	61.30	62.00
2	8	3	11297.00	3521.00	218.95	0	Spot (Block2, Row3, Column8)	69.85	70.00	8.25	0.00	0.12	59.00	58.59	59.00	11.19	0.00	0.19	45.00	8.00	0.00	11.00	10.85	95838.00	1.01	62.68	63.00
2	1	4	9201.00	3899.00	147.00	-50	Spot (Block2, Row4, Column1)	70.22	65.00	48.21	0.03	0.69	63.00	62.01	63.00	11.62	0.01	0.19	25.00	10.00	0.00	2.00	7.22	41221.00	0.71	66.08	61.00
2	2	4	9501.00	3899.00	147.00	-50	Spot (Block2, Row4, Column2)	61.90	63.00	9.88	0.01	0.16	61.00	59.72	61.00	11.84	0.01	0.20	14.00	0.00	0.00	2.00	0.90	36396.00	0.18	60.29	62.00
2	3	4	9782.00	3892.00	157.85	0	Spot (Block2, Row4, Column3)	84.20	86.00	12.32	0.01	0.15	62.00	60.77	62.00	11.17	0.01	0.18	80.00	55.00	0.00	24.00	22.20	57931.00	2.10	67.97	69.00
2	4	4	10101.00	3898.00	147.00	-50	Spot (Block2, Row4, Column4)	56.32	58.00	8.64	0.01	0.15	61.00	59.78	61.00	11.93	0.01	0.20	0.00	0.00	0.00	-3.00	-4.68	33172.00	-0.29	51.46	52.00
2	5	4	10402.00	3898.00	147.00	-50	Spot (Block2, Row4, Column5)	57.52	60.00	17.96	0.02	0.31	60.00	57.93	60.00	12.37	0.02	0.21	28.00	4.00	0.00	0.00	-2.48	34166.00	-0.03	53.48	52.00
2	6	4	10755.00	3852.00	292.30	0	Spot (Block2, Row4, Column6)	60.42	60.00	10.96	0.00	0.18	59.00	58.29	59.00	11.42	0.01	0.20	17.00	3.00	0.00	1.00	1.42	151544.00	0.19	53.29	54.00
2	7	4	11002.00	3897.00	147.00	-50	Spot (Block2, Row4, Column7)	63.83	64.00	11.31	0.00	0.18	59.00	59.27	59.00	11.47	0.00	0.19	31.00	5.00	0.00	5.00	4.83	38040.00	0.40	60.02	60.00
2	8	4	11295.00	3910.00	162.75	0	Spot (Block2, Row4, Column8)	218.53	216.00	59.51	0.01	0.27	62.00	62.18	62.00	28.96	0.00	0.47	99.00	88.00	0.00	154.00	156.53	161495.00	5.40	97.66	96.00
2	1	5	9201.00	4199.00	147.00	-50	Spot (Block2, Row5, Column1)	62.16	62.00	9.79	0.00	0.16	64.00	62.65	64.00	11.88	0.01	0.19	8.00	0.00	0.00	-2.00	-1.84	36549.00	-0.04	65.05	65.00
2	2	5	9501.00	4198.00	147.00	-50	Spot (Block2, Row5, Column2)	58.41	60.00	8.94	0.01	0.15	62.00	61.30	62.00	10.68	0.00	0.17	2.00	0.00	0.00	-2.00	-3.59	34287.00	-0.27	59.01	61.00
2	3	5	9801.00	4198.00	147.00	-50	Spot (Block2, Row5, Column3)	65.30	65.00	7.48	0.00	0.11	61.00	60.16	61.00	10.17	0.01	0.17	22.00	0.00	0.00	4.00	4.30	38397.00	0.51	63.21	63.50
2	4	5	10101.00	4198.00	147.00	-50	Spot (Block2, Row5, Column4)	59.06	59.00	11.76	0.00	0.20	61.00	59.92	61.00	10.48	0.01	0.17	15.00	2.00	0.00	-2.00	-1.94	34784.00	-0.08	51.88	50.00
2	5	5	10440.00	4231.00	214.25	0	Spot (Block2, Row5, Column5)	73.06	73.00	13.29	0.00	0.18	61.00	59.98	61.00	11.44	0.01	0.19	52.00	22.00	0.00	12.00	12.06	96224.00	1.14	67.55	68.00
2	6	5	10702.00	4198.00	147.00	-50	Spot (Block2, Row5, Column6)	64.85	65.00	11.19	0.00	0.17	60.00	59.76	60.00	11.68	0.00	0.20	30.00	4.00	0.00	5.00	4.85	38585.00	0.44	62.15	61.00
2	7	5	11002.00	4197.00	147.00	-50	Spot (Block2, Row5, Column7)	53.71	54.00	9.01	0.00	0.17	61.00	60.41	61.00	11.84	0.00	0.20	1.00	0.00	0.00	-7.00	-7.29	32010.00	-0.57	57.76	59.00
2	8	5	11302.00	4197.00	147.00	-50	Spot (Block2, Row5, Column8)	64.16	64.00	11.58	0.00	0.18	60.00	59.83	60.00	11.33	0.00	0.19	30.00	4.00	0.00	4.00	4.16	38241.00	0.38	58.94	58.00
2	1	6	9201.00	4499.00	147.00	-50	Spot (Block2, Row6, Column1)	66.63	69.00	11.90	0.02	0.18	69.00	68.47	69.00	12.63	0.00	0.18	7.00	0.00	0.00	0.00	-2.37	39109.00	-0.15	72.54	75.00
2	2	6	9501.00	4498.00	147.00	-50	Spot (Block2, Row6, Column2)	67.08	66.00	12.90	0.01	0.19	67.00	67.13	67.00	12.57	0.00	0.19	18.00	2.00	0.00	-1.00	0.08	39374.00	-0.00	65.31	65.00
2	3	6	9801.00	4498.00	147.00	-50	Spot (Block2, Row6, Column3)	69.37	68.00	11.58	0.01	0.17	66.00	65.22	66.00	12.04	0.01	0.18	17.00	6.00	0.00	2.00	3.37	40930.00	0.35	67.32	66.00
2	4	6	10102.00	4498.00	147.00	-50	Spot (Block2, Row6, Column4)	63.99	65.00	8.88	0.01	0.14	64.00	63.68	64.00	10.85	0.00	0.17	10.00	0.00	0.00	1.00	-0.01	37821.00	0.03	62.19	62.00
2	5	6	10390.00	4510.00	132.55	0	Spot (Block2, Row6, Column5)	86.51	86.00	10.72	0.00	0.12	63.00	63.65	63.00	11.39	0.00	0.18	86.00	52.00	0.00	23.00	23.51	41264.00	2.01	73.21	73.00
2	6	6	10702.00	4497.00	147.00	-50	Spot (Block2, Row6, Column6)	62.40	63.00	7.91	0.00	0.13	64.00	62.92	64.00	12.99	0.01	0.21	3.00	0.00	0.00	-1.00	-1.60	37127.00	-0.04	64.13	63.00
2	7	6	11002.00	4497.00	147.00	-50	Spot (Block2, Row6, Column7)	64.88	66.00	21.71	0.01	0.33	63.00	62.09	63.00	11.02	0.01	0.18	20.00	0.00	0.00	3.00	1.88	38606.00	0.25	66.36	68.00
2	8	6	11302.00	4497.00	147.00	-50	Spot (Block2, Row6, Column8)	62.33	63.00	8.25	0.00	0.13	62.00	62.10	62.00	10.89	0.00	0.18	11.00	0.00	0.00	1.00	0.33	37147.00	0.02	63.20	63.00
2	1	7	9201.00	4799.00	147.00	-50	Spot (Block2, Row7, Column1)	86.48	84.00	13.89	0.01	0.16	78.00	81.46	78.00	25.06	0.02	0.31	13.00	0.00	0.00	6.00	8.48	50676.00	0.20	88.91	90.00
2	2	7	9501.00	4798.00	147.00	-50	Spot (Block2, Row7, Column2)	67.92	67.00	9.45	0.01	0.14	76.00	76.81	76.00	15.04	0.00	0.20	1.00	0.00	0.00	-9.00	-8.08	39868.00	-0.59	72.82	74.00
2	3	7	9801.00	4798.00	147.00	-50	Spot (Block2, Row7, Column3)	66.86	67.00	10.25	0.00	0.15	74.00	74.85	74.00	13.38	0.00	0.18	1.00	0.00	0.00	-7.00	-7.14	39379.00	-0.60	73.58	73.00
2	4	7	10102.00	4798.00	147.00	-50	Spot (Block2, Row7, Column4)	69.86	71.00	10.52	0.01	0.15	74.00	73.39	74.00	13.19	0.00	0.18	2.00	0.00	0.00	-3.00	-4.14	41498.00	-0.27	73.71	74.00
2	5	7	10402.00	4798.00	147.00	-50	Spot (Block2, Row7, Column5)	89.81	75.00	111.68	0.08	1.24	71.00	70.48	71.00	13.75	0.00	0.20	24.00	8.00	0.00	4.00	18.81	53526.00	1.41	72.21	71.00
2	6	7	10693.00	4827.00	279.70	0	Spot (Block2, Row7, Column6)	80.73	81.00	11.83	0.00	0.15	73.00	71.84	73.00	14.05	0.01	0.20	28.00	2.00	0.00	8.00	7.73	184546.00	0.63	73.38	73.00
2	7	7	11002.00	4797.00	147.00	-50	Spot (Block2, Row7, Column7)	72.32	76.00	13.73	0.02	0.19	69.00	68.77	69.00	13.00	0.00	0.19	27.00	2.00	0.00	7.00	3.32	42812.00	0.27	68.77	73.00
2	8	7	11327.00	4808.00	220.20	0	Spot (Block2, Row7, Column8)	91.01	90.00	13.51	0.00	0.15	71.00	70.88	71.00	13.36	0.00	0.19	68.00	30.00	0.00	19.00	20.01	126328.00	1.51	77.77	78.50
2	1	8	9191.00	5106.00	125.25	0	Spot (Block2, Row8, Column1)	14322.36	14387.00	2918.91	0.00	0.20	100.00	103.16	100.00	38.06	0.01	0.37	100.00	100.00	0.00	14287.00	14222.36	5958102.00	373.57	3997.36	3605.00
2	2	8	9511.00	5086.00	185.40	0	Spot (Block2, Row8, Column2)	111.77	111.00	14.25	0.00	0.13	97.00	98.87	97.00	28.77	0.01	0.29	14.00	0.00	0.00	14.00	14.77	108082.00	0.45	97.79	97.00
2	3	8	9801.00	5098.00	147.00	-50	Spot (Block2, Row8, Column3)	96.54	96.00	9.02	0.00	0.09	92.00	92.73	92.00	16.28	0.00	0.18	10.00	0.00	0.00	4.00	4.54	57054.00	0.23	96.54	97.00
2	4	8	10102.00	5098.00	147.00	-50	Spot (Block2, Row8, Column4)	82.86	81.00	12.61	0.01	0.15	89.00	89.47	89.00	15.44	0.00	0.17	6.00	0.00	0.00	-8.00	-6.14	49217.00	-0.43	89.77	88.50
2	5	8	10402.00	5097.00	147.00	-50	Spot (Block2, Row8, Column5)	91.80	92.00	8.15	0.00	0.09	86.00	86.85	86.00	16.00	0.00	0.18	13.00	0.00	0.00	6.00	5.80	54620.00	0.31	86.47	86.00
2	6	8	10702.00	5097.00	147.00	-50	Spot (Block2, Row8, Column6)	91.18	90.00	12.59	0.01	0.14	86.00	86.12	86.00	15.64	0.00	0.18	19.00	3.00	0.00	4.00	5.18	54437.00	0.32	89.01	88.00
2	7	8	11002.00	5097.00	147.00	-50	Spot (Block2, Row8, Column7)	90.36	90.00	10.66	0.00	0.12	84.00	85.22	84.00	17.05	0.01	0.20	16.00	0.00	0.00	6.00	6.36	53492.00	0.30	80.55	81.00
2	8	8	11297.00	5109.00	140.00	0	Spot (Block2, Row8, Column8)	841.00	794.00	308.74	0.02	0.37	89.00	90.60	89.00	18.64	0.01	0.21	100.00	100.00	0.00	705.00	752.00	443208.00	40.25	325.08	257.00
3	1	1	13692.00	2999.00	153.90	0	Spot (Block3, Row1, Column1)	20562.09	18355.00	11121.71	0.05	0.54	122.00	136.61	122.00	55.50	0.05	0.41	100.00	100.00	0.00	18233.00	20440.09	13365359.00	368.03	4179.67	3089.50
3	2	1	14016.00	2989.00	107.55	0	Spot (Block3, Row1, Column2)	156.54	158.00	16.35	0.00	0.10	117.00	121.35	117.00	31.06	0.02	0.26	68.00	6.00	0.00	41.00	39.54	46648.00	1.13	133.89	131.00
3	3	1	14379.00	3031.00	110.95	0	Spot (Block3, Row1, Column3)	135.59	133.00	17.78	0.01	0.13	111.00	112.95	111.00	17.96	0.01	0.16	58.00	26.00	0.00	22.00	24.59	43254.00	1.26	123.09	117.00
3	4	1	14598.00	2998.00	147.00	-50	Spot (Block3, Row1, Column4)	114.57	113.00	10.59	0.01	0.09	109.00	109.52	109.00	15.60	0.00	0.14	17.00	1.00	0.00	4.00	5.57	67367.00	0.32	108.09	108.00
3	5	1	14899.00	2998.00	147.00	-50	Spot (Block3, Row1, Column5)	110.74	111.00	12.56	0.00	0.11	106.00	106.58	106.00	16.21	0.00	0.15	17.00	0.00	0.00	5.00	4.74	65450.00	0.26	99.72	101.00
3	6	1	15199.00	2997.00	147.00	-50	Spot (Block3, Row1, Column6)	117.63	118.00	9.28	0.00	0.08	108.00	111.66	108.00	21.94	0.01	0.20	8.00	0.00	0.00	10.00	9.63	69286.00	0.27	108.42	108.00
3	7	1	15509.00	2992.00	114.50	0	Spot (Block3, Row1, Column7)	157.53	161.00	18.72	0.01	0.12	115.00	119.63	115.00	22.91	0.02	0.19	81.00	50.00	0.00	46.00	42.53	54190.00	1.65	133.23	129.00
3	8	1	15801.00	2974.00	137.00	0	Spot (Block3, Row1, Column8)	180.87	184.00	19.04	0.01	0.11	125.00	131.59	125.00	29.37	0.02	0.22	88.00	50.00	0.00	59.00	55.87	91884.00	1.68	153.06	156.00
3	1	2	13698.00	3298.00	147.00	-50	Spot (Block3, Row2, Column1)	118.77	117.00	13.19	0.01	0.11	111.00	114.26	111.00	34.66	0.01	0.30	3.00	0.00	0.00	6.00	7.77	69839.00	0.13	115.96	117.00
3	2	2	13998.00	3298.00	147.00	-50	Spot (Block3, Row2, Column2)	108.16	108.00	10.11	0.00	0.09	108.00	108.00	108.00	12.70	0.00	0.12	12.00	0.00	0.00	0.00	0.16	63488.00	0.01	110.88	111.00
3	3	2	14298.00	3298.00	147.00	-50	Spot (Block3, Row2, Column3)	104.82	105.00	11.92	0.00	0.11	104.00	103.50	104.00	12.17	0.00	0.12	16.00	2.00	0.00	1.00	0.82	61531.00	0.11	104.27	105.00
3	4	2	14598.00	3298.00	147.00	-50	Spot (Block3, Row2, Column4)	104.30	105.00	8.06	0.00	0.08	101.00	101.03	101.00	11.32	0.00	0.11	12.00	0.00	0.00	4.00	3.30	61537.00	0.29	104.29	104.00
3	5	2	14906.00	3306.00	192.75	0	Spot (Block3, Row2, Column5)	112.03	112.00	11.20	0.00	0.10	97.00	96.75	97.00	11.66	0.00	0.12	63.00	22.00	0.00	15.00	15.03	117635.00	1.31	105.32	103.00
3	6	2	15199.00	3297.00	147.00	-50	Spot (Block3, Row2, Column6)	94.37	97.00	12.36	0.01	0.13	97.00	96.31	97.00	11.79	0.00	0.12	10.00	0.00	0.00	0.00	-2.63	55586.00	-0.16	89.08	89.00
3	7	2	15525.00	3360.00	181.85	0	Spot (Block3, Row2, Column7)	107.18	105.00	12.05	0.01	0.11	97.00	96.94	97.00	12.03	0.00	0.12	37.00	12.00	0.00	8.00	10.18	100217.00	0.85	102.62	103.00
3	8	2	15799.00	3297.00	147.00	-50	Spot (Block3, Row2, Column8)	108.12	109.00	13.92	0.00	0.13	105.00	106.32	105.00	15.49	0.01	0.15	21.00	0.00	0.00	4.00	3.12	63680.00	0.12	102.89	102.00
3	1	3	13698.00	3598.00	147.00	-50	Spot (Block3, Row3, Column1)	121.76	117.00	19.37	0.02	0.16	105.00	105.28	105.00	12.28	0.00	0.12	48.00	22.00	0.00	12.00	16.76	71471.00	1.34	113.96	112.00
3	2	3	14046.00	3586.00	215.60	0	Spot (Block3, Row3, Column2)	118.79	119.00	12.11	0.00	0.10	104.00	104.15	104.00	12.10	0.00	0.12	57.00	21.00	0.00	15.00	14.79	157629.00	1.21	108.68	106.00
3	3	3	14298.00	3598.00	147.00	-50	Spot (Block3, Row3, Column3)	98.23	99.00	8.77	0.00	0.09	98.00	98.52	98.00	11.21	0.00	0.11	10.00	0.00	0.00	1.00	0.23	57660.00	-0.03	102.03	105.00
3	4	3	14592.00	3556.00	154.00	0	Spot (Block3, Row3, Column4)	126.17	123.00	18.07	0.01	0.14	97.00	97.14	97.00	11.73	0.00	0.12	85.00	56.00	0.00	26.00	29.17	82013.00	2.47	111.06	110.00
3	5	3	14915.00	3611.00	176.60	0	Spot (Block3, Row3, Column5)	113.94	114.00	11.47	0.00	0.10	93.00	92.67	93.00	12.44	0.00	0.13	76.00	38.00	0.00	21.00	20.94	99128.00	1.71	101.55	101.00
3	6	3	15199.00	3597.00	147.00	-50	Spot (Block3, Row3, Column6)	97.86	98.00	11.08	0.00	0.11	92.00	91.88	92.00	11.29	0.00	0.12	25.00	8.00	0.00	6.00	5.86	57638.00	0.53	97.85	97.00
3	7	3	15444.00	3633.00	119.10	0	Spot (Block3, Row3, Column7)	107.79	107.00	9.21	0.00	0.09	92.00	91.77	92.00	11.70	0.00	0.13	67.00	24.00	0.00	15.00	15.79	40313.00	1.37	97.96	98.00
3	8	3	15782.00	3613.00	251.50	0	Spot (Block3, Row3, Column8)	101.56	102.00	10.02	0.00	0.10	96.00	97.20	96.00	13.32	0.01	0.14	20.00	2.00	0.00	6.00	5.56	186470.00	0.33	96.50	96.00
3	1	4	13698.00	3898.00	147.00	-50	Spot (Block3, Row4, Column1)	126.60	125.00	15.90	0.01	0.13	105.00	105.74	105.00	12.33	0.00	0.12	66.00	37.00	0.00	20.00	21.60	74316.00	1.69	122.30	121.00
3	2	4	13998.00	3898.00	147.00	-50	Spot (Block3, Row4, Column2)	116.47	116.00	12.59	0.00	0.11	102.00	102.72	102.00	13.87	0.00	0.14	52.00	16.00	0.00	14.00	14.47	68368.00	0.99	115.62	116.00
3	3	4	14286.00	3904.00	140.60	0	Spot (Block3, Row4, Column3)	158.85	162.00	22.62	0.01	0.14	97.00	97.14	97.00	12.37	0.00	0.13	99.00	94.00	0.00	65.00	61.85	84665.00	4.99	120.41	118.00
3	4	4	14598.00	3897.00	147.00	-50	Spot (Block3, Row4, Column4)	100.77	101.00	23.23	0.00	0.23	93.00	92.95	93.00	13.20	0.00	0.14	39.00	15.00	0.00	8.00	7.77	59554.00	0.59	98.03	100.00
3	5	4	14899.00	3897.00	147.00	-50	Spot (Block3, Row4, Column5)	98.60	99.00	12.83	0.00	0.13	91.00	90.84	91.00	13.01	0.00	0.14	33.00	6.00	0.00	8.00	7.60	58173.00	0.60	98.30	99.00
3	6	4	15208.00	3887.00	207.65	0	Spot (Block3, Row4, Column6)	117.57	117.00	14.20	0.00	0.12	94.00	93.75	94.00	10.71	0.00	0.11	81.00	53.00	0.00	23.00	23.57	144491.00	2.22	102.95	104.00
3	7	4	15499.00	3897.00	147.00	-50	Spot (Block3, Row4, Column7)	108.62	108.00	13.92	0.00	0.13	95.00	95.38	95.00	11.04	0.00	0.12	54.00	27.00	0.00	13.00	13.62	63866.00	1.20	96.97	98.00
3	8	4	15793.00	3911.00	155.30	0	Spot (Block3, Row4, Column8)	292.52	295.00	62.26	0.00	0.21	100.00	100.80	100.00	12.37	0.00	0.12	100.00	99.00	0.00	195.00	192.52	193944.00	15.50	159.08	150.00
3	1	5	13676.00	4226.00	102.80	0	Spot (Block3, Row5, Column1)	128.69	129.00	11.72	0.00	0.09	100.00	100.49	100.00	11.95	0.00	0.12	91.00	66.00	0.00	29.00	28.69	34747.00	2.36	116.82	116.00
3	2	5	13998.00	4198.00	147.00	-50	Spot (Block3, Row5, Column2)	112.02	112.00	9.50	0.00	0.08	98.00	98.39	98.00	15.33	0.00	0.16	45.00	3.00	0.00	14.00	14.02	65755.00	0.89	110.16	108.00
3	3	5	14298.00	4198.00	147.00	-50	Spot (Block3, Row5, Column3)	107.48	106.00	12.04	0.01	0.11	93.00	94.35	93.00	15.00	0.01	0.16	41.00	12.00	0.00	13.00	14.48	63413.00	0.88	99.68	100.00
3	4	5	14599.00	4197.00	147.00	-50	Spot (Block3, Row5, Column4)	101.59	101.00	12.90	0.00	0.13	92.00	91.88	92.00	11.78	0.00	0.13	41.00	15.00	0.00	9.00	9.59	60042.00	0.82	96.07	95.00
3	5	5	14907.00	4209.00	169.20	0	Spot (Block3, Row5, Column5)	138.92	132.00	27.56	0.02	0.20	92.00	92.22	92.00	11.82	0.00	0.13	93.00	78.00	0.00	40.00	46.92	110440.00	3.95	105.15	106.00
3	6	5	15205.00	4210.00	173.05	0	Spot (Block3, Row5, Column6)	104.14	103.00	9.51	0.00	0.09	93.00	92.85	93.00	10.10	0.00	0.11	49.00	16.00	0.00	10.00	11.14	87789.00	1.12	97.44	97.00
3	7	5	15524.00	4135.00	232.40	0	Spot (Block3, Row5, Column7)	104.65	105.00	9.54	0.00	0.09	97.00	96.85	97.00	10.41	0.00	0.11	39.00	8.00	0.00	8.00	7.65	163157.00	0.75	98.89	98.00
3	8	5	15779.00	4169.00	202.85	0	Spot (Block3, Row5, Column8)	114.87	114.00	13.28	0.00	0.12	103.00	103.44	103.00	11.71	0.00	0.11	48.00	19.00	0.00	11.00	11.87	134967.00	0.98	102.58	102.00
3	1	6	13713.00	4412.00	238.15	0	Spot (Block3, Row6, Column1)	109.53	109.00	10.74	0.00	0.10	99.00	100.06	99.00	14.62	0.00	0.15	33.00	5.00	0.00	10.00	10.53	179527.00	0.65	102.49	102.00
3	2	6	13988.00	4474.00	161.80	0	Spot (Block3, Row6, Column2)	113.11	113.00	10.03	0.00	0.09	98.00	99.13	98.00	14.47	0.00	0.15	51.00	9.00	0.00	15.00	15.11	82004.00	0.97	106.69	106.00
3	3	6	14298.00	4498.00	147.00	-50	Spot (Block3, Row6, Column3)	101.10	102.00	11.26	0.00	0.11	92.00	92.81	92.00	15.07	0.00	0.16	25.00	1.00	0.00	10.00	9.10	59752.00	0.55	95.99	94.00
3	4	6	14643.00	4454.00	144.85	0	Spot (Block3, Row6, Column4)	99.42	100.00	9.81	0.00	0.10	90.00	89.83	90.00	11.28	0.00	0.13	45.00	6.00	0.00	10.00	9.42	56968.00	0.85	92.68	93.00
3	5	6	14901.00	4503.00	129.35	0	Spot (Block3, Row6, Column5)	152.50	158.00	23.14	0.02	0.15	92.00	92.74	92.00	11.97	0.00	0.13	99.00	93.00	0.00	66.00	60.50	68776.00	4.99	115.00	115.00
3	6	6	15199.00	4497.00	147.00	-50	Spot (Block3, Row6, Column6)	91.99	92.00	9.43	0.00	0.10	94.00	94.64	94.00	11.22	0.00	0.12	7.00	0.00	0.00	-2.00	-2.01	54090.00	-0.24	90.45	90.00
3	7	6	15453.00	4520.00	207.15	0	Spot (Block3, Row6, Column7)	108.24	108.00	9.59	0.00	0.09	95.00	95.64	95.00	10.69	0.00	0.11	61.00	21.00	0.00	13.00	13.24	132162.00	1.18	101.79	102.00
3	8	6	15785.00	4493.00	153.70	0	Spot (Block3, Row6, Column8)	116.16	116.00	10.55	0.00	0.09	103.00	103.63	103.00	13.61	0.00	0.13	46.00	9.00	0.00	13.00	13.16	75391.00	0.92	106.46	106.50
3	1	7	13698.00	4798.00	147.00	-50	Spot (Block3, Row7, Column1)	108.64	108.00	12.56	0.00	0.12	94.00	99.41	94.00	26.08	0.02	0.26	18.00	0.00	0.00	14.00	14.64	63771.00	0.35	100.53	103.00
3	2	7	13998.00	4798.00	147.00	-50	Spot (Block3, Row7, Column2)	96.85	96.00	10.62	0.00	0.11	98.00	97.97	98.00	13.87	0.00	0.14	8.00	0.00	0.00	-2.00	-1.15	57142.00	-0.08	100.83	103.00
3	3	7	14298.00	4797.00	147.00	-50	Spot (Block3, Row7, Column3)	103.34	103.00	11.99	0.00	0.12	93.00	93.73	93.00	12.83	0.00	0.14	44.00	12.00	0.00	10.00	10.34	61074.00	0.75	97.29	97.00
3	4	7	14599.00	4797.00	147.00	-50	Spot (Block3, Row7, Column4)	91.26	90.00	10.82	0.01	0.12	90.00	90.17	90.00	11.67	0.00	0.13	18.00	3.00	0.00	0.00	1.26	53846.00	0.09	92.68	90.00
3	5	7	14899.00	4797.00	147.00	-50	Spot (Block3, Row7, Column5)	95.18	95.00	12.05	0.00	0.13	93.00	93.21	93.00	12.17	0.00	0.13	23.00	2.00	0.00	2.00	2.18	56154.00	0.16	84.21	82.50
3	6	7	15199.00	4797.00	147.00	-50	Spot (Block3, Row7, Column6)	102.69	102.00	10.75	0.00	0.10	97.00	98.28	97.00	12.13	0.01	0.12	27.00	5.00	0.00	5.00	5.69	60381.00	0.36	96.50	97.00
3	7	7	15483.00	4793.00	141.50	0	Spot (Block3, Row7, Column7)	129.88	125.00	37.19	0.02	0.29	102.00	104.46	102.00	15.78	0.01	0.15	75.00	27.00	0.00	23.00	27.88	70653.00	1.61	111.88	112.00
3	8	7	15784.00	4845.00	174.05	0	Spot (Block3, Row7, Column8)	154.41	135.00	42.71	0.06	0.28	120.00	124.37	120.00	27.02	0.02	0.22	39.00	32.00	0.00	15.00	34.41	131090.00	1.11	130.82	125.00
3	1	8	13689.00	5102.00	126.35	0	Spot (Block3, Row8, Column1)	20341.94	17779.50	12500.07	0.06	0.61	90.00	97.79	90.00	43.57	0.04	0.45	100.00	100.00	3.99	17689.50	20251.94	8665665.00	464.59	4104.26	2604.50
3	2	8	13998.00	5098.00	147.00	-50	Spot (Block3, Row8, Column2)	105.21	104.00	11.09	0.01	0.11	93.00	96.79	93.00	33.63	0.02	0.35	2.00	0.00	0.00	11.00	12.21	62180.00	0.25	99.82	100.00
3	3	8	14274.00	5075.00	192.90	0	Spot (Block3, Row8, Column3)	108.71	109.00	11.32	0.00	0.10	92.00	92.76	92.00	12.19	0.00	0.13	65.00	26.00	0.00	17.00	16.71	114258.00	1.31	101.90	101.00
3	4	8	14599.00	5097.00	147.00	-50	Spot (Block3, Row8, Column4)	98.73	98.00	9.66	0.00	0.10	92.00	92.08	92.00	11.72	0.00	0.13	30.00	4.00	0.00	6.00	6.73	58249.00	0.57	101.11	100.00
3	5	8	14899.00	5097.00	147.00	-50	Spot (Block3, Row8, Column5)	102.91	102.00	13.39	0.00	0.13	96.00	96.10	96.00	13.26	0.00	0.14	30.00	8.00	0.00	6.00	6.91	60509.00	0.51	99.22	99.00
3	6	8	15199.00	5097.00	147.00	-50	Spot (Block3, Row8, Column6)	117.48	115.00	15.16	0.01	0.13	105.00	106.47	105.00	16.48	0.01	0.15	32.00	11.00	0.00	10.00	12.48	69080.00	0.67	118.87	119.00
3	7	8	15526.00	5103.00	181.80	0	Spot (Block3, Row8, Column7)	162.86	169.50	20.35	0.02	0.12	120.00	122.75	120.00	20.40	0.01	0.17	79.00	64.00	0.00	49.50	42.86	151136.00	1.97	138.51	134.00
3	8	8	15805.00	5101.00	119.80	0	Spot (Block3, Row8, Column8)	1051.90	981.00	338.72	0.03	0.32	136.00	139.18	136.00	22.60	0.01	0.16	100.00	100.00	0.00	845.00	915.90	395516.00	40.38	378.18	300.00
4	1	1	18193.00	2994.00	154.20	0	Spot (Block4, Row1, Column1)	25761.59	24313.00	12284.53	0.03	0.48	1070.00	1103.12	1070.00	360.41	0.01	0.33	100.00	100.00	0.00	23243.00	24691.59	16899608.00	68.42	6255.88	4845.00
4	2	1	18499.00	2999.00	147.00	-50	Spot (Block4, Row1, Column2)	1220.32	1178.50	286.43	0.02	0.23	1072.00	1098.54	1072.00	361.03	0.01	0.33	12.00	1.00	0.00	106.50	148.32	717549.00	0.34	1051.60	1017.00
4	3	1	18807.00	3018.00	157.30	0	Spot (Block4, Row1, Column3)	1304.16	1198.00	550.50	0.04	0.42	1076.00	1086.16	1076.00	206.38	0.00	0.19	39.00	16.00	0.00	122.00	228.16	888135.00	1.06	1132.73	1095.00
4	4	1	19099.00	2999.00	147.00	-50	Spot (Block4, Row1, Column4)	1391.19	1296.00	878.11	0.03	0.63	1089.00	1129.72	1089.00	234.48	0.02	0.21	43.00	14.00	0.00	207.00	302.19	819411.00	1.12	1144.56	1173.00
4	5	1	19399.00	2999.00	147.00	-50	Spot (Block4, Row1, Column5)	1308.92	1268.50	367.20	0.01	0.28	1109.00	1183.12	1109.00	399.60	0.03	0.34	19.00	0.00	0.00	159.50	199.92	769645.00	0.31	1398.18	1154.00
4	6	1	19700.00	2999.00	147.00	-50	Spot (Block4, Row1, Column6)	1364.25	1319.00	217.09	0.01	0.16	1191.00	1235.49	1191.00	310.42	0.02	0.25	31.00	1.00	0.00	128.00	173.25	800813.00	0.41	1213.41	1183.00
4	7	1	20000.00	2998.00	147.00	-50	Spot (Block4, Row1, Column7)	1439.29	1403.00	224.20	0.01	0.16	1253.00	1289.65	1253.00	369.36	0.01	0.29	17.00	1.00	0.00	150.00	186.29	847740.00	0.41	1282.99	1273.00
4	8	1	20290.00	2989.00	246.75	0	Spot (Block4, Row1, Column8)	1460.29	1401.00	336.47	0.02	0.23	1303.00	1346.99	1303.00	308.13	0.01	0.23	25.00	1.00	0.00	98.00	157.29	2571569.00	0.37	1382.60	1277.00
4	1	2	18199.00	3300.00	147.00	-50	Spot (Block4, Row2, Column1)	1189.43	1199.50	324.32	0.00	0.27	994.00	1058.57	994.00	355.83	0.03	0.34	16.00	2.00	0.00	205.50	195.43	699385.00	0.37	1122.33	1111.00
4	2	2	18499.00	3299.00	147.00	-50	Spot (Block4, Row2, Column2)	1171.67	1191.00	183.34	0.01	0.16	1073.00	1105.97	1073.00	402.60	0.01	0.36	3.00	0.00	0.00	118.00	98.67	690114.00	0.16	1068.88	1075.00
4	3	2	18806.00	3301.00	162.60	0	Spot (Block4, Row2, Column3)	1322.42	1291.50	327.80	0.01	0.25	1087.00	1126.67	1087.00	291.44	0.02	0.26	39.00	8.00	0.00	204.50	235.42	962720.00	0.67	1193.55	1191.50
4	4	2	19101.00	3287.00	121.10	0	Spot (Block4, Row2, Column4)	1344.84	1310.50	199.65	0.01	0.15	1097.00	1150.05	1097.00	212.56	0.02	0.18	50.00	29.00	0.00	213.50	247.84	519107.00	0.92	1217.86	1184.50
4	5	2	19397.00	3309.00	145.35	0	Spot (Block4, Row2, Column5)	1501.12	1486.00	295.24	0.00	0.20	1100.00	1161.84	1100.00	218.17	0.02	0.19	67.00	40.00	0.00	386.00	401.12	867646.00	1.56	1312.52	1303.50
4	6	2	19715.00	3300.00	210.60	0	Spot (Block4, Row2, Column6)	1301.66	1285.00	280.46	0.01	0.22	1171.00	1186.61	1171.00	242.68	0.01	0.20	27.00	5.00	0.00	114.00	130.66	1646595.00	0.47	1187.92	1144.50
4	7	2	20000.00	3298.00	147.00	-50	Spot (Block4, Row2, Column7)	1325.61	1322.50	187.33	0.00	0.14	1189.00	1251.94	1189.00	404.27	0.02	0.32	8.00	0.00	0.00	133.50	136.61	782110.00	0.18	1245.69	1280.00
4	8	2	20300.00	3298.00	147.00	-50	Spot (Block4, Row2, Column8)	1371.23	1380.00	197.57	0.00	0.14	1267.00	1306.08	1267.00	387.18	0.01	0.30	10.00	0.00	0.00	113.00	104.23	807652.00	0.17	1301.33	1279.00
4	1	3	18198.00	3590.00	166.75	0	Spot (Block4, Row3, Column1)	1294.43	1283.50	224.14	0.00	0.17	985.00	1005.95	985.00	184.76	0.01	0.18	70.00	37.00	0.00	298.50	309.43	1001885.00	1.56	1128.60	1120.50
4	2	3	18499.00	3599.00	147.00	-50	Spot (Block4, Row3, Column2)	1240.82	1204.00	193.72	0.01	0.16	1068.00	1087.74	1068.00	297.23	0.01	0.27	25.00	1.00	0.00	136.00	172.82	730842.00	0.52	1218.03	1217.00
4	3	3	18820.00	3580.00	145.50	0	Spot (Block4, Row3, Column3)	1417.60	1292.00	691.73	0.04	0.49	1089.00	1142.37	1089.00	298.01	0.02	0.26	36.00	10.00	0.00	203.00	328.60	820793.00	0.92	1226.08	1191.00
4	4	3	19104.00	3605.00	210.75	0	Spot (Block4, Row3, Column4)	1372.22	1309.00	266.48	0.02	0.19	1104.00	1164.52	1104.00	224.60	0.02	0.19	47.00	23.00	0.00	205.00	268.22	1735854.00	0.92	1238.00	1208.00
4	5	3	19415.00	3592.00	211.75	0	Spot (Block4, Row3, Column5)	1448.19	1403.50	324.10	0.01	0.22	1166.00	1195.26	1166.00	282.01	0.01	0.24	41.00	12.00	0.00	237.50	282.19	1850786.00	0.90	1367.85	1193.00
4	6	3	19696.00	3582.00	200.40	0	Spot (Block4, Row3, Column6)	1361.43	1323.00	179.49	0.01	0.13	1181.00	1215.29	1181.00	293.27	0.01	0.24	25.00	1.00	0.00	142.00	180.43	1553396.00	0.50	1213.52	1172.00
4	7	3	19972.00	3585.00	265.00	0	Spot (Block4, Row3, Column7)	1318.07	1296.00	226.14	0.01	0.17	1181.00	1222.25	1181.00	287.75	0.01	0.24	23.00	3.00	0.00	115.00	137.07	2690183.00	0.33	1257.97	1191.00
4	8	3	20311.00	3620.00	174.90	0	Spot (Block4, Row3, Column8)	1476.38	1402.00	442.63	0.02	0.30	1224.00	1282.48	1224.00	310.51	0.02	0.24	34.00	4.00	0.00	178.00	252.38	1265257.00	0.62	1337.67	1279.00
4	1	4	18194.00	3912.00	172.05	0	Spot (Block4, Row4, Column1)	1215.36	1183.00	230.47	0.01	0.19	987.00	1002.66	987.00	173.23	0.01	0.17	54.00	32.00	0.00	196.00	228.36	1005101.00	1.23	1084.74	1088.00
4	2	4	18499.00	3899.00	147.00	-50	Spot (Block4, Row4, Column2)	1193.30	1190.00	207.72	0.00	0.17	1082.00	1099.15	1082.00	209.65	0.01	0.19	37.00	4.00	0.00	108.00	111.30	702855.00	0.45	1148.89	1107.00
4	3	4	18794.00	3895.00	155.70	0	Spot (Block4, Row4, Column3)	1878.09	1792.00	606.26	0.02	0.32	1105.00	1167.26	1105.00	245.68	0.02	0.21	94.00	68.00	0.00	687.00	773.09	1256445.00	2.89	1341.08	1293.00
4	4	4	19103.00	3921.00	181.50	0	Spot (Block4, Row4, Column4)	1362.62	1331.00	319.18	0.01	0.23	1169.50	1183.80	1169.50	231.31	0.01	0.20	43.00	16.00	0.00	161.50	193.12	1260427.00	0.77	1237.97	1217.50
4	5	4	19396.00	3906.00	130.95	0	Spot (Block4, Row4, Column5)	1508.00	1477.00	241.11	0.01	0.16	1177.00	1206.74	1177.00	254.86	0.01	0.21	54.00	24.00	0.00	300.00	331.00	692173.00	1.18	1312.26	1299.00
4	6	4	19690.00	3898.00	105.70	0	Spot (Block4, Row4, Column6)	1683.24	1664.50	243.10	0.00	0.14	1188.00	1244.94	1188.00	322.41	0.02	0.26	74.00	26.00	0.00	476.50	495.24	484772.00	1.36	1553.20	1535.00
4	7	4	20013.00	3922.00	183.40	0	Spot (Block4, Row4, Column7)	1392.00	1331.00	457.11	0.02	0.33	1189.00	1243.17	1189.00	286.28	0.02	0.23	26.00	4.00	0.00	142.00	203.00	1312655.00	0.52	1250.70	1278.00
4	8	4	20303.00	3906.00	191.20	0	Spot (Block4, Row4, Column8)	1619.36	1581.00	388.37	0.01	0.24	1199.00	1266.46	1199.00	295.01	0.02	0.23	59.00	25.00	0.00	382.00	420.36	1671181.00	1.20	1359.10	1368.00
4	1	5	18199.00	4199.00	147.00	-50	Spot (Block4, Row5, Column1)	1801.95	1262.00	2885.05	0.15	1.60	989.00	1012.38	989.00	194.54	0.01	0.19	61.00	38.00	0.00	273.00	812.95	1061347.00	4.06	1213.43	1094.50
4	2	5	18486.00	4193.00	248.15	0	Spot (Block4, Row5, Column2)	1225.33	1203.00	214.97	0.01	0.18	1088.00	1108.79	1088.00	217.86	0.01	0.20	35.00	9.00	0.00	115.00	137.33	2188432.00	0.53	1158.81	1188.00
4	3	5	18807.00	4191.00	228.85	0	Spot (Block4, Row5, Column3)	1360.04	1318.50	249.06	0.01	0.18	1173.00	1186.56	1173.00	247.91	0.00	0.21	37.00	11.00	0.00	145.50	187.04	2048225.00	0.70	1301.64	1183.00
4	4	5	19107.00	4194.00	160.30	0	Spot (Block4, Row5, Column4)	1578.73	1469.00	591.60	0.03	0.37	1180.00	1200.96	1180.00	230.10	0.01	0.19	54.00	35.00	0.00	289.00	398.73	1117740.00	1.64	1334.17	1295.50
4	5	5	19396.00	4195.00	167.35	0	Spot (Block4, Row5, Column5)	1991.57	2003.00	487.86	0.00	0.24	1179.00	1206.02	1179.00	241.94	0.01	0.20	90.00	72.00	0.00	824.00	812.57	1547451.00	3.25	1440.17	1403.00
4	6	5	19690.00	4195.00	259.95	0	Spot (Block4, Row5, Column6)	1364.72	1319.00	256.63	0.01	0.19	1181.00	1220.75	1181.00	314.46	0.01	0.26	25.00	4.00	0.00	138.00	183.72	2678944.00	0.46	1254.58	1185.00
4	7	5	19995.00	4195.00	205.40	0	Spot (Block4, Row5, Column7)	1466.98	1413.00	412.72	0.02	0.28	1187.00	1247.06	1187.00	315.24	0.02	0.25	43.00	2.00	0.00	226.00	279.98	1761839.00	0.70	1293.92	1292.00
4	8	5	20301.00	4193.00	137.25	0	Spot (Block4, Row5, Column8)	2349.03	1896.00	2799.27	0.09	1.19	1205.00	1290.09	1205.00	405.87	0.03	0.31	75.00	36.00	0.00	691.00	1144.03	1193307.00	2.61	1748.56	1563.00
4	1	6	18194.00	4481.00	249.70	0	Spot (Block4, Row6, Column1)	1161.46	1103.00	311.49	0.02	0.27	987.00	1030.50	987.00	351.43	0.02	0.34	18.00	1.00	0.00	116.00	174.46	2099926.00	0.37	1060.86	1075.00
4	2	6	18454.00	4490.00	276.80	0	Spot (Block4, Row6, Column2)	1245.35	1185.00	367.92	0.02	0.30	1079.00	1095.70	1079.00	238.01	0.01	0.22	30.00	9.00	0.00	106.00	166.35	2782102.00	0.63	1104.53	1075.00
4	3	6	18822.00	4446.00	161.25	0	Spot (Block4, Row6, Column3)	1459.94	1350.00	827.26	0.03	0.57	1168.50	1185.94	1168.50	299.29	0.01	0.25	33.00	10.00	0.00	181.50	291.44	1051158.00	0.92	1306.32	1251.00
4	4	6	19108.00	4486.00	161.60	0	Spot (Block4, Row6, Column4)	1442.85	1395.00	284.68	0.01	0.20	1175.00	1193.76	1175.00	257.08	0.01	0.22	43.00	19.00	0.00	220.00	267.85	1035968.00	0.97	1325.05	1288.00
4	5	6	19405.00	4505.00	95.15	0	Spot (Block4, Row6, Column5)	1616.89	1609.50	236.28	0.00	0.15	1176.00	1200.23	1176.00	277.33	0.01	0.23	72.00	33.00	0.00	433.50	440.89	371885.00	1.50	1503.73	1488.00
4	6	6	19690.00	4487.00	190.55	0	Spot (Block4, Row6, Column6)	1391.98	1371.50	279.55	0.01	0.20	1175.00	1205.41	1175.00	335.68	0.01	0.28	34.00	2.00	0.00	196.50	216.98	1425383.00	0.56	1258.07	1203.00
4	7	6	19980.00	4483.00	173.80	0	Spot (Block4, Row6, Column7)	1448.94	1390.00	233.38	0.02	0.16	1187.00	1234.04	1187.00	400.87	0.02	0.32	30.00	1.00	0.00	203.00	261.94	1225806.00	0.54	1321.71	1287.00
4	8	6	20324.00	4512.00	160.60	0	Spot (Block4, Row6, Column8)	1670.40	1500.00	864.31	0.05	0.52	1198.00	1290.21	1198.00	501.34	0.03	0.39	30.00	6.00	0.00	302.00	472.40	1189327.00	0.76	1378.40	1320.00
4	1	7	18199.00	4799.00	147.00	-50	Spot (Block4, Row7, Column1)	1252.34	1210.00	256.65	0.01	0.20	992.00	1044.75	992.00	359.52	0.02	0.34	28.00	1.00	0.00	218.00	260.34	737626.00	0.58	1128.43	1076.00
4	2	7	18506.00	4811.00	159.20	0	Spot (Block4, Row7, Column2)	1297.40	1304.00	245.16	0.00	0.19	1078.00	1102.22	1078.00	274.89	0.01	0.25	38.00	2.00	0.00	226.00	219.40	910774.00	0.71	1226.50	1300.00
4	3	7	18799.00	4799.00	147.00	-50	Spot (Block4, Row7, Column3)	1311.74	1271.00	213.34	0.01	0.16	1154.50	1183.94	1154.50	322.15	0.01	0.27	23.00	0.00	0.00	116.50	157.24	769993.00	0.40	1265.16	1246.50
4	4	7	19100.00	4799.00	211.45	0	Spot (Block4, Row7, Column4)	1320.92	1303.00	207.40	0.01	0.16	1150.00	1176.30	1150.00	275.01	0.01	0.23	31.00	3.00	0.00	153.00	170.92	1686813.00	0.53	1220.70	1182.00
4	5	7	19418.00	4802.00	73.95	0	Spot (Block4, Row7, Column5)	1451.82	1506.00	238.84	0.02	0.16	1115.00	1183.43	1115.00	292.95	0.03	0.25	65.00	7.00	0.00	391.00	336.82	182929.00	0.92	1321.09	1315.00
4	6	7	19694.00	4799.00	182.95	0	Spot (Block4, Row7, Column6)	1487.31	1379.00	432.86	0.03	0.29	1167.00	1201.46	1167.00	330.53	0.01	0.28	35.00	8.00	0.00	212.00	320.31	1405511.00	0.86	1310.24	1291.00
4	7	7	19992.00	4810.00	166.90	0	Spot (Block4, Row7, Column7)	1387.01	1382.50	229.18	0.00	0.17	1180.00	1201.67	1180.00	319.11	0.01	0.27	37.00	0.00	0.00	202.50	207.01	1073548.00	0.58	1264.99	1257.50
4	8	7	20303.00	4802.00	159.60	0	Spot (Block4, Row7, Column8)	2053.58	2002.00	333.53	0.01	0.16	1189.00	1253.01	1189.00	463.29	0.02	0.37	92.00	36.00	0.00	813.00	864.58	1449827.00	1.73	1502.18	1492.00
4	1	8	18196.00	5095.00	141.55	0	Spot (Block4, Row8, Column1)	23181.77	19888.00	12942.91	0.07	0.56	986.00	1026.64	986.00	277.90	0.02	0.27	100.00	100.00	4.79	18902.00	22195.77	12587703.00	79.72	7017.55	4865.00
4	2	8	18511.00	5104.00	197.05	0	Spot (Block4, Row8, Column2)	1252.57	1250.50	215.78	0.00	0.17	1078.00	1085.40	1078.00	252.51	0.00	0.23	36.00	5.00	0.00	172.50	174.57	1372822.00	0.66	1199.39	1203.00
4	3	8	18806.00	5089.00	110.40	0	Spot (Block4, Row8, Column3)	1738.39	1614.00	619.95	0.03	0.36	1091.00	1131.13	1091.00	261.44	0.02	0.23	78.00	50.00	0.00	523.00	647.39	545855.00	2.32	1355.83	1321.00
4	4	8	19098.00	5104.00	155.80	0	Spot (Block4, Row8, Column4)	1419.89	1405.00	218.18	0.00	0.15	1083.00	1118.72	1083.00	240.19	0.01	0.21	60.00	27.00	0.00	322.00	336.89	948489.00	1.25	1234.37	1208.00
4	5	8	19372.00	5111.00	145.40	0	Spot (Block4, Row8, Column5)	1417.48	1298.00	592.16	0.04	0.42	1081.00	1116.27	1081.00	204.50	0.01	0.18	54.00	31.00	0.00	217.00	336.48	809382.00	1.47	1239.60	1190.00
4	6	8	19700.00	5087.00	185.45	0	Spot (Block4, Row8, Column6)	1392.77	1364.50	231.30	0.01	0.17	1084.00	1130.09	1084.00	257.37	0.02	0.23	52.00	21.00	0.00	280.50	308.77	1356555.00	1.02	1242.82	1182.00
4	7	8	19984.00	5097.00	163.10	0	Spot (Block4, Row8, Column7)	1389.37	1337.00	240.07	0.02	0.17	1094.00	1147.41	1094.00	373.00	0.02	0.33	32.00	0.00	0.00	243.00	295.37	1022577.00	0.65	1285.42	1291.00
4	8	8	20299.00	5089.00	121.60	0	Spot (Block4, Row8, Column8)	2659.87	2464.00	1302.98	0.03	0.49	1114.00	1174.59	1114.00	346.53	0.02	0.30	100.00	96.00	0.00	1350.00	1545.87	1040008.00	4.29	1612.30	1570.00
5	1	1	4688.00	7505.00	154.00	0	Spot (Block5, Row1, Column1)	20028.95	17961.00	10905.19	0.05	0.54	334.00	344.23	334.00	52.35	0.01	0.15	100.00	100.00	0.00	17627.00	19694.95	13118963.00	376.00	3766.53	2639.00
5	2	1	5011.00	7514.00	117.55	0	Spot (Block5, Row1, Column2)	510.82	509.50	69.04	0.00	0.14	346.00	352.71	346.00	45.39	0.01	0.13	98.00	80.00	0.00	163.50	164.82	184918.00	3.48	414.55	406.00
5	3	1	5289.00	7515.00	161.40	0	Spot (Block5, Row1, Column3)	625.99	573.50	183.22	0.04	0.29	366.00	363.80	366.00	41.25	0.00	0.11	99.00	88.00	0.00	207.50	259.99	451962.00	6.36	425.98	413.00
5	4	1	5590.00	7506.00	121.10	0	Spot (Block5, Row1, Column4)	523.07	509.00	62.20	0.01	0.12	380.00	377.77	380.00	50.39	0.00	0.13	94.00	79.00	0.00	129.00	143.07	202428.00	2.88	435.34	426.00
5	5	1	5893.00	7508.00	145.80	0	Spot (Block5, Row1, Column5)	4266.65	3877.00	2727.15	0.04	0.64	382.00	382.40	382.00	56.09	0.00	0.15	100.00	100.00	0.00	3495.00	3884.65	2478921.00	69.24	1167.38	950.50
5	6	1	6199.00	7506.00	98.75	0	Spot (Block5, Row1, Column6)	1832.17	1691.00	728.09	0.03	0.40	390.00	392.94	390.00	48.27	0.00	0.12	100.00	100.00	0.00	1301.00	1442.17	450713.00	29.81	800.56	744.00
5	7	1	6505.00	7502.00	114.45	0	Spot (Block5, Row1, Column7)	5825.13	4781.00	3781.10	0.09	0.65	392.00	392.67	392.00	43.23	0.00	0.11	100.00	100.00	0.00	4389.00	5433.13	1998020.00	125.67	1825.86	1320.50
5	8	1	6795.00	7512.00	176.80	0	Spot (Block5, Row1, Column8)	495.40	490.00	56.69	0.00	0.11	394.00	394.42	394.00	38.23	0.00	0.10	90.00	72.00	0.00	96.00	101.40	433473.00	2.64	432.57	426.00
5	1	2	4692.00	7811.00	208.95	0	Spot (Block5, Row2, Column1)	381.74	378.00	52.06	0.00	0.14	338.00	345.62	338.00	45.04	0.01	0.13	40.00	7.00	0.00	40.00	43.74	476026.00	0.80	357.06	353.50
5	2	2	4987.00	7810.00	117.60	0	Spot (Block5, Row2, Column2)	1005.73	1035.00	157.63	0.01	0.16	358.00	360.52	358.00	39.66	0.00	0.11	100.00	100.00	0.00	677.00	647.73	367092.00	16.27	573.45	557.00
5	3	2	5309.00	7810.00	181.20	0	Spot (Block5, Row2, Column3)	446.96	444.00	52.18	0.00	0.12	383.00	379.41	383.00	36.91	0.00	0.10	76.00	33.00	0.00	61.00	63.96	411200.00	1.83	413.99	410.00
5	4	2	5595.00	7801.00	120.85	0	Spot (Block5, Row2, Column4)	782.19	777.00	133.47	0.00	0.17	389.00	386.13	389.00	30.91	0.00	0.08	100.00	100.00	0.00	388.00	393.19	302708.00	12.81	523.80	496.00
5	5	2	5886.00	7813.00	247.10	0	Spot (Block5, Row2, Column5)	553.78	538.00	90.60	0.01	0.16	392.00	393.10	392.00	38.59	0.00	0.10	91.00	81.00	0.00	146.00	161.78	977426.00	4.16	437.73	415.00
5	6	2	6209.00	7820.00	145.55	0	Spot (Block5, Row2, Column6)	594.77	597.00	82.11	0.00	0.14	398.00	404.95	398.00	51.44	0.01	0.13	95.00	85.00	0.00	199.00	196.77	345559.00	3.69	469.31	476.00
5	7	2	6501.00	7822.00	106.75	0	Spot (Block5, Row2, Column7)	527.95	516.00	60.28	0.01	0.11	390.00	391.07	390.00	41.28	0.00	0.11	93.00	87.00	0.00	126.00	137.95	155217.00	3.32	448.27	441.00
5	8	2	6797.00	7809.00	147.00	-50	Spot (Block5, Row2, Column8)	429.85	417.00	45.52	0.01	0.11	396.00	397.83	396.00	36.03	0.00	0.09	38.00	22.00	0.00	21.00	33.85	252751.00	0.89	389.56	390.50
5	1	3	4693.00	8109.00	145.05	0	Spot (Block5, Row3, Column1)	1366.96	1326.50	591.54	0.01	0.43	327.00	331.57	327.00	30.67	0.01	0.09	100.00	100.00	0.00	999.50	1039.96	781903.00	33.76	588.77	550.00
5	2	3	4995.00	8095.00	185.05	0	Spot (Block5, Row3, Column2)	426.68	424.00	32.47	0.00	0.08	350.00	351.28	350.00	33.98	0.00	0.10	91.00	56.00	0.00	74.00	76.68	410889.00	2.22	380.13	384.00
5	3	3	5328.00	8111.00	150.35	0	Spot (Block5, Row3, Column3)	478.00	487.00	47.11	0.01	0.10	371.00	370.09	371.00	43.20	0.00	0.12	90.00	67.00	0.00	116.00	107.00	295401.00	2.50	420.76	413.50
5	4	3	5592.00	8108.00	145.05	0	Spot (Block5, Row3, Column4)	1516.11	1401.00	658.45	0.03	0.43	386.00	382.90	386.00	54.16	0.00	0.14	100.00	100.00	0.00	1015.00	1130.11	864180.00	20.92	678.91	635.00
5	5	3	5880.00	8103.00	156.60	0	Spot (Block5, Row3, Column5)	549.93	504.00	145.15	0.04	0.26	402.00	405.36	402.00	53.85	0.00	0.13	85.00	44.00	0.00	102.00	147.93	370654.00	2.68	456.46	466.00
5	6	3	6176.00	8100.00	189.80	0	Spot (Block5, Row3, Column6)	607.61	602.00	95.35	0.00	0.16	404.00	406.66	404.00	46.75	0.00	0.11	97.00	88.00	0.00	198.00	203.61	615514.00	4.30	489.89	495.00
5	7	3	6496.00	8103.00	147.85	0	Spot (Block5, Row3, Column7)	1170.93	1073.50	551.09	0.04	0.47	392.00	392.32	392.00	32.62	0.00	0.08	99.00	99.00	0.00	681.50	778.93	700215.00	23.87	615.42	558.00
5	8	3	6797.00	8135.00	206.90	0	Spot (Block5, Row3, Column8)	467.54	476.00	42.36	0.01	0.09	401.00	407.11	401.00	37.59	0.01	0.09	72.00	49.00	0.00	75.00	66.54	570397.00	1.61	433.60	419.00
5	1	4	4692.00	8407.00	147.65	0	Spot (Block5, Row4, Column1)	1067.93	953.00	433.94	0.05	0.41	310.00	314.13	310.00	27.18	0.01	0.09	100.00	100.00	0.00	643.00	757.93	643960.00	27.74	488.82	456.00
5	2	4	4982.00	8393.00	225.60	0	Spot (Block5, Row4, Column2)	399.93	402.00	28.35	0.00	0.07	322.00	328.74	322.00	33.40	0.01	0.10	94.00	70.00	0.00	80.00	77.93	583494.00	2.13	346.42	341.00
5	3	4	5289.00	8407.00	143.25	0	Spot (Block5, Row4, Column3)	6621.23	6119.00	3670.10	0.03	0.55	335.00	346.18	335.00	44.92	0.01	0.13	100.00	100.00	0.00	5784.00	6286.23	3694647.00	139.71	1632.15	1371.00
5	4	4	5567.00	8443.00	198.35	0	Spot (Block5, Row4, Column4)	371.83	371.00	36.15	0.00	0.10	350.00	357.29	350.00	47.73	0.01	0.13	19.00	3.00	0.00	21.00	21.83	415329.00	0.30	357.10	358.50
5	5	4	5970.00	8406.00	283.10	0	Spot (Block5, Row4, Column5)	483.50	492.00	77.37	0.01	0.16	395.00	399.37	395.00	53.17	0.00	0.13	68.00	40.00	0.00	97.00	88.50	1120276.00	1.58	434.78	418.50
5	6	4	6177.00	8403.00	178.45	0	Spot (Block5, Row4, Column6)	631.61	606.00	109.11	0.02	0.17	397.00	399.39	397.00	40.41	0.00	0.10	99.00	96.00	0.00	209.00	234.61	562137.00	5.75	501.51	496.00
5	7	4	6501.00	8398.00	120.85	0	Spot (Block5, Row4, Column7)	820.65	743.00	378.84	0.04	0.46	392.00	392.94	392.00	36.06	0.00	0.09	99.00	99.00	0.00	351.00	428.65	315952.00	11.86	494.84	484.00
5	8	4	6789.00	8412.00	152.85	0	Spot (Block5, Row4, Column8)	911.29	823.00	256.98	0.04	0.28	402.00	416.86	402.00	214.02	0.02	0.51	91.00	49.00	0.00	421.00	509.29	585048.00	2.31	525.97	511.00
5	1	5	4705.00	8720.00	121.65	0	Spot (Block5, Row5, Column1)	507.05	507.50	81.16	0.00	0.16	316.00	321.80	316.00	31.12	0.01	0.10	99.00	96.00	0.00	191.50	191.05	198765.00	5.95	378.45	382.00
5	2	5	4982.00	8727.00	230.15	0	Spot (Block5, Row5, Column2)	382.57	384.00	28.38	0.00	0.07	331.00	336.46	331.00	30.62	0.01	0.09	79.00	37.00	0.00	53.00	51.57	584574.00	1.51	347.97	346.50
5	3	5	5295.00	8714.00	166.00	0	Spot (Block5, Row5, Column3)	523.53	518.00	70.76	0.00	0.14	348.00	353.10	348.00	44.90	0.01	0.13	98.00	86.00	0.00	170.00	175.53	401025.00	3.80	409.70	406.00
5	4	5	5595.00	8708.00	145.45	0	Spot (Block5, Row5, Column4)	1256.55	1132.50	596.85	0.05	0.47	355.00	359.85	355.00	52.07	0.01	0.14	100.00	100.00	0.00	777.50	901.55	723771.00	17.22	539.99	477.50
5	5	5	5892.00	8708.00	138.85	0	Spot (Block5, Row5, Column5)	14324.30	13891.50	6946.22	0.01	0.48	380.00	385.93	380.00	68.12	0.01	0.18	100.00	100.00	0.00	13511.50	13944.30	7591878.00	204.61	3367.28	2516.00
5	6	5	6201.00	8711.00	159.90	0	Spot (Block5, Row5, Column6)	626.80	608.00	128.64	0.01	0.21	392.00	398.12	392.00	42.81	0.01	0.11	97.00	89.00	0.00	216.00	234.80	444401.00	5.34	466.24	456.00
5	7	5	6500.00	8709.00	166.60	0	Spot (Block5, Row5, Column7)	532.43	516.00	61.09	0.01	0.11	396.00	402.59	396.00	39.77	0.01	0.10	95.00	90.00	0.00	120.00	136.43	409974.00	3.26	447.40	449.00
5	8	5	6795.00	8705.00	148.05	0	Spot (Block5, Row5, Column8)	3822.57	2965.00	3262.88	0.11	0.85	405.00	422.64	405.00	210.46	0.02	0.50	100.00	90.00	0.00	2560.00	3417.57	2282072.00	16.15	1030.45	875.00
5	1	6	4701.00	9006.00	179.40	0	Spot (Block5, Row6, Column1)	468.20	475.00	52.11	0.01	0.11	325.00	331.96	325.00	29.22	0.01	0.09	99.00	98.00	0.00	150.00	143.20	422312.00	4.66	379.65	383.00
5	2	6	4976.00	8999.00	208.20	0	Spot (Block5, Row6, Column2)	417.24	410.00	38.64	0.01	0.09	344.00	348.45	344.00	31.41	0.01	0.09	89.00	55.00	0.00	66.00	73.24	514877.00	2.19	368.93	373.50
5	3	6	5310.00	9011.00	108.15	0	Spot (Block5, Row6, Column3)	3820.91	3742.00	1288.29	0.01	0.34	359.00	361.25	359.00	42.06	0.00	0.12	100.00	100.00	0.00	3383.00	3461.91	1157737.00	82.26	1341.19	1077.50
5	4	6	5597.00	9005.00	146.45	0	Spot (Block5, Row6, Column4)	660.35	635.00	124.51	0.02	0.19	361.00	364.72	361.00	55.85	0.00	0.15	99.00	98.00	0.00	274.00	299.35	385643.00	5.29	453.13	444.50
5	5	6	5900.00	9007.00	116.25	0	Spot (Block5, Row6, Column5)	13407.11	12956.00	5336.91	0.01	0.40	379.00	381.68	379.00	65.66	0.00	0.17	100.00	100.00	0.00	12577.00	13028.11	4759524.00	198.38	3123.83	2525.00
5	6	6	6196.00	9003.00	184.70	0	Spot (Block5, Row6, Column6)	536.84	512.00	96.89	0.02	0.18	391.00	393.88	391.00	43.50	0.00	0.11	81.00	72.00	0.00	121.00	145.84	513756.00	3.29	428.16	411.00
5	7	6	6492.00	9005.00	145.95	0	Spot (Block5, Row6, Column7)	2785.10	2583.50	1643.97	0.03	0.59	399.00	406.49	399.00	40.61	0.01	0.10	100.00	100.00	0.00	2184.50	2386.10	1620929.00	58.57	844.11	766.00
5	8	6	6800.00	9010.00	146.25	0	Spot (Block5, Row6, Column8)	3091.92	2753.00	1877.87	0.05	0.61	407.00	418.75	407.00	52.28	0.01	0.12	100.00	100.00	0.00	2346.00	2684.92	1833509.00	51.13	864.11	766.50
5	1	7	4704.00	9304.00	186.30	0	Spot (Block5, Row7, Column1)	452.28	451.00	58.90	0.00	0.13	325.00	334.66	325.00	52.32	0.01	0.16	90.00	59.00	0.00	126.00	127.28	440975.00	2.25	371.47	378.50
5	2	7	4994.00	9310.00	198.95	0	Spot (Block5, Row7, Column2)	401.42	399.00	30.36	0.00	0.08	338.00	342.63	338.00	30.14	0.01	0.09	90.00	51.00	0.00	61.00	63.42	447990.00	1.95	360.67	366.50
5	3	7	5289.00	9308.00	211.25	0	Spot (Block5, Row7, Column3)	398.53	396.00	34.30	0.00	0.09	358.00	357.71	358.00	33.81	0.00	0.09	59.00	10.00	0.00	38.00	40.53	507730.00	1.21	379.82	380.00
5	4	7	5613.00	9341.00	192.10	0	Spot (Block5, Row7, Column4)	421.74	412.00	33.35	0.01	0.08	371.00	367.80	371.00	31.49	0.00	0.09	67.00	24.00	0.00	41.00	50.74	438185.00	1.71	395.56	391.00
5	5	7	5904.00	9312.00	151.80	0	Spot (Block5, Row7, Column5)	665.00	619.00	164.72	0.03	0.25	381.00	377.22	381.00	44.37	0.00	0.12	98.00	96.00	0.00	238.00	284.00	420283.00	6.49	477.76	477.00
5	6	7	6198.00	9315.00	164.15	0	Spot (Block5, Row7, Column6)	498.54	497.00	50.84	0.00	0.10	391.00	389.05	391.00	39.83	0.00	0.10	88.00	77.00	0.00	106.00	107.54	373405.00	2.75	430.65	421.50
5	7	7	6492.00	9314.00	128.70	0	Spot (Block5, Row7, Column7)	1143.30	986.50	426.43	0.06	0.37	394.00	395.44	394.00	42.58	0.00	0.11	100.00	100.00	0.00	592.50	749.30	509913.00	17.56	626.79	589.00
5	8	7	6798.00	9313.00	97.35	0	Spot (Block5, Row7, Column8)	932.09	937.50	178.75	0.00	0.19	402.00	406.53	402.00	37.83	0.00	0.09	100.00	100.00	0.00	535.50	530.09	223701.00	13.89	626.89	603.00
5	1	8	4686.00	9612.00	129.20	0	Spot (Block5, Row8, Column1)	27277.91	23252.00	14565.98	0.07	0.53	323.00	337.97	323.00	86.84	0.02	0.26	100.00	100.00	7.78	22929.00	26954.91	12275058.00	310.22	7404.19	5942.00
5	2	8	4993.00	9609.00	173.60	0	Spot (Block5, Row8, Column2)	445.40	432.00	56.59	0.01	0.13	340.00	347.71	340.00	61.83	0.01	0.18	76.00	39.00	0.00	92.00	105.40	373687.00	1.58	376.16	378.50
5	3	8	5301.00	9602.00	120.15	0	Spot (Block5, Row8, Column3)	1142.52	966.50	626.16	0.07	0.55	356.00	357.82	356.00	32.10	0.00	0.09	100.00	100.00	0.00	610.50	786.52	436442.00	24.44	591.23	547.00
5	4	8	5598.00	9605.00	134.50	0	Spot (Block5, Row8, Column4)	506.37	503.00	52.52	0.00	0.10	371.00	366.77	371.00	31.81	0.00	0.09	97.00	88.00	0.00	132.00	135.37	247616.00	4.39	410.95	407.00
5	5	8	5895.00	9608.00	191.45	0	Spot (Block5, Row8, Column5)	459.76	465.00	50.68	0.00	0.11	384.00	380.49	384.00	35.87	0.00	0.09	72.00	53.00	0.00	81.00	75.76	476310.00	2.21	413.71	403.00
5	6	8	6201.00	9608.00	181.95	0	Spot (Block5, Row8, Column6)	556.53	536.00	83.84	0.02	0.15	386.00	385.08	386.00	39.70	0.00	0.10	98.00	92.00	0.00	150.00	170.53	515900.00	4.32	445.29	434.00
5	7	8	6496.00	9608.00	142.35	0	Spot (Block5, Row8, Column7)	922.92	909.00	260.46	0.01	0.28	390.00	388.37	390.00	39.52	0.00	0.10	100.00	100.00	0.00	519.00	532.92	506683.00	13.53	546.58	514.00
5	8	8	6800.00	9609.00	120.05	0	Spot (Block5, Row8, Column8)	1863.98	1829.00	530.07	0.01	0.28	396.00	399.98	396.00	42.19	0.00	0.11	100.00	100.00	0.00	1433.00	1467.98	702722.00	34.70	862.89	754.50
6	1	1	9197.00	7504.00	152.35	0	Spot (Block6, Row1, Column1)	24258.84	22616.00	11906.65	0.03	0.49	1716.00	1781.93	1716.00	364.22	0.02	0.20	100.00	100.00	0.00	20900.00	22542.84	15428624.00	61.71	6773.27	5288.00
6	2	1	9508.00	7494.00	139.45	0	Spot (Block6, Row1, Column2)	2864.61	2798.00	623.35	0.01	0.22	1681.00	1741.01	1681.00	354.18	0.02	0.20	93.00	73.00	0.00	1117.00	1183.61	1509652.00	3.17	2064.21	2046.00
6	3	1	9794.00	7511.00	201.35	0	Spot (Block6, Row1, Column3)	2278.66	2188.00	515.85	0.02	0.23	1662.00	1691.75	1662.00	301.98	0.01	0.18	70.00	41.00	0.00	526.00	616.66	2618179.00	1.94	1887.74	1900.00
6	4	1	10097.00	7505.00	119.65	0	Spot (Block6, Row1, Column4)	2671.17	2569.00	463.68	0.02	0.17	1605.00	1655.30	1605.00	296.59	0.01	0.18	98.00	87.00	0.00	964.00	1066.17	1009702.00	3.43	1967.19	1935.50
6	5	1	10395.00	7508.00	153.45	0	Spot (Block6, Row1, Column5)	4973.25	4235.00	2316.97	0.07	0.47	1588.00	1632.86	1588.00	293.34	0.01	0.18	100.00	95.00	0.00	2647.00	3385.25	3207747.00	11.39	2331.78	2370.50
6	6	1	10703.00	7503.00	115.05	0	Spot (Block6, Row1, Column6)	3477.17	3173.50	1078.22	0.04	0.31	1588.00	1630.97	1588.00	289.54	0.01	0.18	100.00	97.00	0.00	1585.50	1889.17	1210055.00	6.38	2157.85	2139.50
6	7	1	10993.00	7502.00	141.95	0	Spot (Block6, Row1, Column7)	4939.67	4832.00	1419.24	0.01	0.29	1598.00	1630.18	1598.00	299.47	0.01	0.18	100.00	99.00	0.00	3234.00	3341.67	2697060.00	11.05	2606.47	2389.00
6	8	1	11300.00	7509.00	217.15	0	Spot (Block6, Row1, Column8)	2008.25	1952.00	364.76	0.01	0.18	1602.00	1658.86	1602.00	300.35	0.02	0.18	54.00	28.00	0.00	350.00	406.25	2709133.00	1.16	1756.20	1702.50
6	1	2	9200.00	7816.00	199.30	0	Spot (Block6, Row2, Column1)	1969.60	1998.00	336.09	0.01	0.17	1681.00	1719.86	1681.00	306.34	0.01	0.18	51.00	18.00	0.00	317.00	288.60	2215800.00	0.82	1783.84	1788.50
6	2	2	9488.00	7811.00	120.70	0	Spot (Block6, Row2, Column2)	2723.12	2657.00	496.71	0.01	0.18	1672.00	1719.19	1672.00	297.00	0.01	0.17	97.00	81.00	0.00	985.00	1051.12	1048401.00	3.38	2084.37	2106.50
6	3	2	9791.00	7809.00	176.90	0	Spot (Block6, Row2, Column3)	1995.36	1986.00	356.26	0.00	0.18	1676.00	1700.74	1676.00	300.64	0.01	0.18	50.00	21.00	0.00	310.00	319.36	1739950.00	0.98	1817.34	1807.00
6	4	2	10095.00	7802.00	185.60	0	Spot (Block6, Row2, Column4)	2293.06	2218.50	386.33	0.01	0.17	1614.00	1653.69	1614.00	302.13	0.01	0.18	83.00	50.00	0.00	604.50	679.06	2228853.00	2.12	1905.29	1872.00
6	5	2	10395.00	7810.00	209.30	0	Spot (Block6, Row2, Column5)	2298.66	2196.00	412.92	0.02	0.18	1603.50	1649.00	1603.50	299.27	0.01	0.18	84.00	49.00	0.00	592.50	695.16	2857239.00	2.17	1901.97	1914.00
6	6	2	10704.00	7802.00	136.40	0	Spot (Block6, Row2, Column6)	1990.23	1965.00	365.72	0.01	0.18	1584.00	1615.39	1584.00	291.92	0.01	0.18	57.00	30.00	0.00	381.00	406.23	999093.00	1.28	1771.77	1693.00
6	7	2	10994.00	7799.00	101.90	0	Spot (Block6, Row2, Column7)	2021.66	2022.50	298.42	0.00	0.15	1568.00	1590.87	1568.00	295.11	0.01	0.19	72.00	29.00	0.00	454.50	453.66	537762.00	1.46	1775.62	1841.50
6	8	2	11303.00	7810.00	136.60	0	Spot (Block6, Row2, Column8)	1997.82	1981.00	339.43	0.00	0.17	1595.00	1642.78	1595.00	301.93	0.01	0.18	56.00	32.00	0.00	386.00	402.82	1004904.00	1.18	1825.81	1733.00
6	1	3	9196.00	8108.00	169.90	0	Spot (Block6, Row3, Column1)	2805.34	2621.50	762.09	0.03	0.27	1660.00	1685.28	1660.00	293.65	0.01	0.17	92.00	74.00	0.00	961.50	1145.34	2261108.00	3.81	1934.90	1961.00
6	2	3	9505.00	8114.00	185.85	0	Spot (Block6, Row3, Column2)	2057.72	2004.00	383.07	0.01	0.19	1659.00	1684.71	1659.00	293.47	0.01	0.17	56.00	31.00	0.00	345.00	398.72	1993927.00	1.27	1816.68	1796.00
6	3	3	9804.00	8118.00	123.55	0	Spot (Block6, Row3, Column3)	2086.15	2018.00	372.19	0.01	0.18	1680.00	1705.49	1680.00	307.64	0.01	0.18	55.00	27.00	0.00	338.00	406.15	844890.00	1.24	1851.53	1753.00
6	4	3	10089.00	8103.00	164.00	0	Spot (Block6, Row3, Column4)	2849.92	2711.00	728.68	0.02	0.26	1648.00	1680.13	1648.00	311.00	0.01	0.19	91.00	78.00	0.00	1063.00	1201.92	2123190.00	3.76	2006.46	1993.00
6	5	3	10401.00	8107.00	164.60	0	Spot (Block6, Row3, Column5)	2060.05	2044.00	365.63	0.00	0.18	1668.00	1680.48	1668.00	302.44	0.00	0.18	56.00	29.00	0.00	376.00	392.05	1540921.00	1.26	1844.72	1878.50
6	6	3	10695.00	8102.00	176.45	0	Spot (Block6, Row3, Column6)	2409.94	2377.00	451.95	0.01	0.19	1602.00	1649.41	1602.00	302.87	0.01	0.18	87.00	66.00	0.00	775.00	807.94	2099054.00	2.51	1960.10	1970.00
6	7	3	10999.00	8107.00	150.90	0	Spot (Block6, Row3, Column7)	3000.87	2821.00	883.55	0.03	0.29	1591.00	1628.07	1591.00	314.05	0.01	0.19	94.00	79.00	0.00	1230.00	1409.87	1875545.00	4.37	1987.27	2032.00
6	8	3	11295.00	8103.00	156.35	0	Spot (Block6, Row3, Column8)	2072.07	2040.00	378.30	0.01	0.18	1654.00	1677.49	1654.00	324.24	0.01	0.19	56.00	30.00	0.00	386.00	418.07	1398645.00	1.22	1856.11	1803.00
6	1	4	9194.00	8405.00	156.15	0	Spot (Block6, Row4, Column1)	2915.18	2839.50	655.61	0.01	0.22	1682.00	1705.51	1682.00	295.14	0.01	0.17	93.00	83.00	0.00	1157.50	1233.18	1959002.00	4.10	2016.98	2039.00
6	2	4	9494.00	8404.00	215.05	0	Spot (Block6, Row4, Column2)	2344.20	2269.00	445.62	0.01	0.19	1664.00	1685.73	1664.00	299.84	0.01	0.18	82.00	50.00	0.00	605.00	680.20	3106061.00	2.20	1943.11	1817.00
6	3	4	9793.00	8409.00	147.05	0	Spot (Block6, Row4, Column3)	5865.24	5587.00	1918.92	0.02	0.33	1669.00	1703.69	1669.00	308.96	0.01	0.18	100.00	100.00	0.00	3918.00	4196.24	3466357.00	13.47	2649.79	2498.00
6	4	4	10096.00	8404.00	162.50	0	Spot (Block6, Row4, Column4)	1965.82	1927.00	325.46	0.01	0.17	1674.00	1706.75	1674.00	311.36	0.01	0.18	48.00	17.00	0.00	253.00	291.82	1437018.00	0.83	1784.21	1783.00
6	5	4	10394.00	8410.00	166.35	0	Spot (Block6, Row4, Column5)	2121.88	2082.00	384.27	0.01	0.18	1683.00	1717.83	1683.00	312.92	0.01	0.18	57.00	33.00	0.00	399.00	438.88	1623237.00	1.29	1863.60	1832.00
6	6	4	10698.00	8407.00	147.00	-50	Spot (Block6, Row4, Column6)	2220.59	2044.50	1863.14	0.04	0.84	1667.00	1687.31	1667.00	302.30	0.01	0.18	54.00	22.00	0.00	377.50	553.59	1319032.00	1.76	1699.93	1680.50
6	7	4	11014.00	8402.00	132.65	0	Spot (Block6, Row4, Column7)	2858.90	2729.50	619.36	0.02	0.22	1617.00	1663.57	1617.00	310.53	0.01	0.19	98.00	86.00	0.00	1112.50	1241.90	1349402.00	3.85	1995.34	1945.00
6	8	4	11293.00	8418.00	165.35	0	Spot (Block6, Row4, Column8)	2385.04	2317.00	479.97	0.01	0.20	1674.00	1687.79	1674.00	322.46	0.00	0.19	78.00	49.00	0.00	643.00	711.04	1810243.00	2.16	1883.88	1820.00
6	1	5	9192.00	8711.00	95.85	0	Spot (Block6, Row5, Column1)	3193.70	3141.50	550.01	0.01	0.17	1690.00	1726.67	1690.00	300.82	0.01	0.17	100.00	96.00	0.00	1451.50	1503.70	734551.00	4.88	2294.19	2279.00
6	2	5	9496.00	8717.00	184.20	0	Spot (Block6, Row5, Column2)	2129.35	2119.00	400.63	0.00	0.19	1684.00	1722.30	1684.00	296.60	0.01	0.17	59.00	37.00	0.00	435.00	445.35	2018622.00	1.37	1889.66	1840.00
6	3	5	9804.00	8700.00	180.65	0	Spot (Block6, Row5, Column3)	2809.02	2758.50	573.65	0.01	0.20	1705.00	1747.01	1705.00	311.96	0.01	0.18	94.00	79.00	0.00	1053.50	1104.02	2573060.00	3.40	2096.18	2128.00
6	4	5	10089.00	8709.00	189.35	0	Spot (Block6, Row5, Column4)	2362.64	2307.00	444.07	0.01	0.19	1701.00	1751.38	1701.00	319.20	0.01	0.18	76.00	47.00	0.00	606.00	661.64	2390996.00	1.91	1980.22	1995.00
6	5	5	10397.00	8704.00	144.15	0	Spot (Block6, Row5, Column5)	9427.25	9010.00	3582.47	0.02	0.38	1697.00	1740.79	1697.00	320.50	0.01	0.18	100.00	100.00	0.00	7313.00	7730.25	5335823.00	23.98	3535.84	3125.00
6	6	5	10704.00	8707.00	205.35	0	Spot (Block6, Row5, Column6)	2012.77	1981.00	346.65	0.01	0.17	1675.00	1691.87	1675.00	309.41	0.00	0.18	49.00	23.00	0.00	306.00	337.77	2415319.00	1.04	1805.87	1780.00
6	7	5	10994.00	8706.00	186.40	0	Spot (Block6, Row5, Column7)	2376.14	2311.00	438.23	0.01	0.18	1679.00	1686.33	1679.00	304.30	0.00	0.18	82.00	52.00	0.00	632.00	697.14	2319108.00	2.27	1922.92	1913.00
6	8	5	11300.00	8708.00	148.50	0	Spot (Block6, Row5, Column8)	5687.60	5147.00	2736.08	0.04	0.48	1699.00	1720.19	1699.00	318.47	0.01	0.19	99.00	94.00	0.00	3448.00	3988.60	3418250.00	12.46	2531.13	2500.00
6	1	6	9198.00	9007.00	198.20	0	Spot (Block6, Row6, Column1)	2446.16	2346.00	478.42	0.02	0.20	1730.50	1778.14	1730.50	311.89	0.01	0.18	82.00	48.00	0.00	615.50	715.66	2734806.00	2.14	2007.95	2064.50
6	2	6	9496.00	9004.00	198.95	0	Spot (Block6, Row6, Column2)	2281.62	2252.00	425.79	0.01	0.19	1705.00	1764.65	1705.00	317.33	0.01	0.18	67.00	42.00	0.00	547.00	576.62	2559983.00	1.63	1957.98	1911.00
6	3	6	9801.00	9007.00	117.30	0	Spot (Block6, Row6, Column3)	6348.46	6294.50	1900.50	0.00	0.30	1733.00	1770.06	1733.00	313.48	0.01	0.18	100.00	100.00	0.00	4561.50	4615.46	2285445.00	14.61	3175.46	2926.00
6	4	6	10093.00	9006.00	155.00	0	Spot (Block6, Row6, Column4)	2469.26	2479.00	412.46	0.00	0.17	1703.00	1756.24	1703.00	319.59	0.01	0.18	81.00	59.00	0.00	776.00	766.26	1634648.00	2.23	2026.08	1991.00
6	5	6	10394.00	9009.00	141.60	0	Spot (Block6, Row6, Column5)	9725.40	9524.00	3556.63	0.01	0.37	1684.00	1723.37	1684.00	313.45	0.01	0.18	100.00	100.00	0.00	7840.00	8041.40	5339243.00	25.53	3621.38	3160.00
6	6	6	10697.00	9010.00	174.70	0	Spot (Block6, Row6, Column6)	2097.17	2101.00	389.17	0.00	0.19	1669.00	1699.08	1669.00	307.27	0.01	0.18	62.00	33.00	0.00	432.00	428.17	1778404.00	1.30	1867.04	1866.00
6	7	6	10993.00	8999.00	150.20	0	Spot (Block6, Row6, Column7)	4255.09	3878.00	1577.70	0.04	0.37	1690.00	1716.99	1690.00	314.49	0.01	0.18	98.00	94.00	0.00	2188.00	2565.09	2625391.00	8.07	2315.14	2329.50
6	8	6	11302.00	9007.00	153.75	0	Spot (Block6, Row6, Column8)	5264.68	4623.50	2385.51	0.06	0.45	1713.00	1756.10	1713.00	321.95	0.01	0.18	99.00	97.00	0.00	2910.50	3551.68	3400982.00	10.90	2419.99	2499.50
6	1	7	9201.00	9301.00	194.25	0	Spot (Block6, Row7, Column1)	2666.53	2575.00	494.69	0.02	0.19	1797.00	1822.49	1797.00	323.74	0.01	0.18	88.00	65.00	0.00	778.00	869.53	2845186.00	2.61	2167.69	2173.00
6	2	7	9495.00	9315.00	195.10	0	Spot (Block6, Row7, Column2)	2052.27	2024.50	383.83	0.01	0.19	1738.00	1777.02	1738.00	324.26	0.01	0.18	48.00	22.00	0.00	286.50	314.27	2216449.00	0.85	1918.27	1899.00
6	3	7	9801.00	9316.00	186.70	0	Spot (Block6, Row7, Column3)	2111.45	2096.00	397.72	0.00	0.19	1706.00	1758.52	1706.00	314.96	0.01	0.18	52.00	30.00	0.00	390.00	405.45	2075553.00	1.12	1916.48	1897.00
6	4	7	10108.00	9320.00	198.45	0	Spot (Block6, Row7, Column4)	1996.04	2000.50	367.99	0.00	0.18	1690.00	1736.97	1690.00	306.16	0.01	0.18	50.00	21.00	0.00	310.50	306.04	2223587.00	0.85	1835.34	1814.00
6	5	7	10405.00	9296.00	129.70	0	Spot (Block6, Row7, Column5)	2215.29	2146.50	367.65	0.01	0.17	1674.00	1706.00	1674.00	311.99	0.01	0.18	70.00	39.00	0.00	472.50	541.29	996882.00	1.63	1851.42	1872.50
6	6	7	10697.00	9302.00	196.05	0	Spot (Block6, Row7, Column6)	2326.01	2318.50	440.09	0.00	0.19	1675.00	1713.45	1675.00	309.71	0.01	0.18	73.00	52.00	0.00	643.50	651.01	2535349.00	1.98	1957.54	1952.50
6	7	7	10992.00	9311.00	142.50	0	Spot (Block6, Row7, Column7)	2888.65	2696.00	743.41	0.03	0.26	1701.00	1743.22	1701.00	306.68	0.01	0.18	96.00	81.00	0.00	995.00	1187.65	1588756.00	3.73	2115.46	2131.50
6	8	7	11298.00	9308.00	147.80	0	Spot (Block6, Row7, Column8)	3155.76	3095.50	534.25	0.01	0.17	1736.00	1772.78	1736.00	315.77	0.01	0.18	99.00	97.00	0.00	1359.50	1419.76	1887143.00	4.38	2302.10	2367.00
6	1	8	9191.00	9608.00	141.95	0	Spot (Block6, Row8, Column1)	22180.91	19394.00	10587.63	0.06	0.48	1806.00	1849.11	1806.00	344.96	0.01	0.19	100.00	100.00	1.10	17588.00	20374.91	12132956.00	58.94	8031.85	6345.00
6	2	8	9501.00	9602.00	192.00	0	Spot (Block6, Row8, Column2)	2192.05	2084.00	390.53	0.02	0.18	1808.00	1851.96	1808.00	348.50	0.01	0.19	46.00	25.00	0.00	276.00	384.05	2270959.00	0.98	1986.95	2000.00
6	3	8	9801.00	9610.00	132.95	0	Spot (Block6, Row8, Column3)	3477.56	3269.00	1082.28	0.03	0.31	1812.00	1857.40	1812.00	346.18	0.01	0.19	96.00	86.00	0.00	1457.00	1665.56	1651842.00	4.68	2211.92	2169.00
6	4	8	10098.00	9605.00	121.65	0	Spot (Block6, Row8, Column4)	2435.41	2369.00	460.59	0.01	0.19	1707.00	1767.20	1707.00	314.75	0.02	0.18	78.00	52.00	0.00	662.00	728.41	954681.00	2.12	2011.06	1915.00
6	5	8	10393.00	9601.00	209.80	0	Spot (Block6, Row8, Column5)	2037.64	2005.00	351.68	0.01	0.17	1681.00	1727.92	1681.00	309.18	0.01	0.18	51.00	25.00	0.00	324.00	356.64	2561313.00	1.00	1831.48	1761.00
6	6	8	10695.00	9607.00	169.55	0	Spot (Block6, Row8, Column6)	2952.39	2883.00	599.08	0.01	0.20	1715.00	1761.41	1715.00	318.50	0.01	0.18	97.00	81.00	0.00	1168.00	1237.39	2353057.00	3.74	2118.18	2125.00
6	7	8	10996.00	9610.00	162.00	0	Spot (Block6, Row8, Column7)	2753.04	2701.00	580.69	0.01	0.21	1763.00	1779.11	1763.00	316.61	0.00	0.18	89.00	72.00	0.00	938.00	990.04	2009720.00	3.08	2057.19	2051.50
6	8	8	11305.00	9606.00	130.95	0	Spot (Block6, Row8, Column8)	3354.85	3235.00	701.82	0.02	0.21	1783.00	1802.41	1783.00	335.53	0.00	0.19	99.00	95.00	0.00	1452.00	1571.85	1546586.00	4.63	2170.90	2167.00
7	1	1	13695.00	7499.00	154.40	0	Spot (Block7, Row1, Column1)	21902.38	19617.00	11501.93	0.05	0.53	782.00	791.51	782.00	137.82	0.01	0.17	100.00	100.00	0.00	18835.00	21120.38	14477471.00	153.17	4740.85	3856.00
7	2	1	14002.00	7513.00	157.90	0	Spot (Block7, Row1, Column2)	997.65	985.00	189.06	0.01	0.19	717.00	754.38	717.00	124.67	0.02	0.17	77.00	55.00	0.00	268.00	280.65	688379.00	1.95	840.16	808.00
7	3	1	14302.00	7475.00	184.85	0	Spot (Block7, Row1, Column3)	882.66	887.00	141.41	0.00	0.16	710.00	752.31	710.00	200.26	0.03	0.27	38.00	5.00	0.00	177.00	172.66	847351.00	0.65	804.23	796.50
7	4	1	14603.00	7500.00	124.45	0	Spot (Block7, Row1, Column4)	939.63	914.00	137.01	0.01	0.15	704.00	743.09	704.00	136.64	0.02	0.18	74.00	39.00	0.00	210.00	235.63	388069.00	1.44	815.05	806.00
7	5	1	14894.00	7498.00	188.60	0	Spot (Block7, Row1, Column5)	862.92	830.50	153.31	0.02	0.18	697.00	719.51	697.00	128.11	0.01	0.18	51.00	25.00	0.00	133.50	165.92	864646.00	1.12	777.47	793.00
7	6	1	15198.00	7496.00	131.15	0	Spot (Block7, Row1, Column6)	858.41	810.00	137.48	0.03	0.16	690.00	701.99	690.00	97.59	0.01	0.14	65.00	38.00	0.00	120.00	168.41	395726.00	1.60	768.51	778.50
7	7	1	15495.00	7502.00	134.20	0	Spot (Block7, Row1, Column7)	884.99	810.00	151.25	0.04	0.17	692.00	696.40	692.00	98.69	0.00	0.14	69.00	36.00	0.00	118.00	192.99	428337.00	1.91	772.83	714.00
7	8	1	15803.00	7506.00	218.85	0	Spot (Block7, Row1, Column8)	820.09	800.00	123.72	0.01	0.15	688.00	702.65	688.00	189.13	0.01	0.27	31.00	2.00	0.00	112.00	132.09	1125157.00	0.62	728.23	697.00
7	1	2	13710.00	7807.00	142.00	0	Spot (Block7, Row2, Column1)	851.53	820.00	143.45	0.02	0.17	708.00	746.76	708.00	115.06	0.02	0.15	49.00	26.00	0.00	112.00	143.53	466637.00	0.91	787.51	778.00
7	2	2	14000.00	7799.00	182.40	0	Spot (Block7, Row2, Column2)	815.16	789.00	129.05	0.01	0.16	696.00	724.16	696.00	106.22	0.02	0.15	44.00	25.00	0.00	93.00	119.16	764621.00	0.86	762.45	713.50
7	3	2	14302.00	7827.00	135.70	0	Spot (Block7, Row2, Column3)	873.04	882.00	140.58	0.00	0.16	697.00	732.78	697.00	202.30	0.02	0.28	39.00	3.00	0.00	185.00	176.04	431282.00	0.69	813.13	797.50
7	4	2	14606.00	7781.00	97.85	0	Spot (Block7, Row2, Column4)	1236.76	909.00	1476.24	0.13	1.19	696.00	728.43	696.00	159.84	0.02	0.22	71.00	32.00	0.00	213.00	540.76	304242.00	3.18	867.79	889.00
7	5	2	14891.00	7807.00	207.95	0	Spot (Block7, Row2, Column5)	966.61	950.50	166.99	0.01	0.17	692.00	711.25	692.00	138.20	0.01	0.19	73.00	48.00	0.00	258.50	274.61	1194727.00	1.85	832.16	808.00
7	6	2	15217.00	7790.00	133.05	0	Spot (Block7, Row2, Column6)	814.94	795.00	137.23	0.01	0.17	688.00	698.53	688.00	98.73	0.01	0.14	57.00	29.00	0.00	107.00	126.94	384654.00	1.18	755.62	711.50
7	7	2	15482.00	7799.00	195.05	0	Spot (Block7, Row2, Column7)	802.55	787.50	136.83	0.01	0.17	688.00	687.55	688.00	93.02	0.00	0.14	53.00	34.00	0.00	99.50	114.55	863540.00	1.24	730.15	698.00
7	8	2	15785.00	7816.00	131.40	0	Spot (Block7, Row2, Column8)	800.94	796.00	124.39	0.00	0.16	691.00	692.77	691.00	91.26	0.00	0.13	59.00	30.00	0.00	105.00	109.94	370035.00	1.19	753.50	769.50
7	1	3	13694.00	8108.00	147.80	0	Spot (Block7, Row3, Column1)	1021.46	1026.00	170.38	0.00	0.17	698.00	730.30	698.00	109.62	0.02	0.15	83.00	68.00	0.00	328.00	323.46	606746.00	2.66	840.21	815.00
7	2	3	13989.00	8086.00	204.25	0	Spot (Block7, Row3, Column2)	822.66	789.50	151.51	0.02	0.18	689.00	718.73	689.00	112.65	0.02	0.16	41.00	23.00	0.00	100.50	133.66	974034.00	0.92	766.27	776.00
7	3	3	14313.00	8106.00	159.30	0	Spot (Block7, Row3, Column3)	860.94	883.00	135.74	0.01	0.16	692.00	723.72	692.00	113.25	0.02	0.16	52.00	33.00	0.00	191.00	168.94	606963.00	1.21	776.52	761.00
7	4	3	14578.00	8106.00	188.55	0	Spot (Block7, Row3, Column4)	887.90	877.00	158.84	0.01	0.18	691.00	712.69	691.00	113.05	0.01	0.16	56.00	35.00	0.00	186.00	196.90	890565.00	1.55	777.82	782.00
7	5	3	14918.00	8113.00	171.70	0	Spot (Block7, Row3, Column5)	878.46	876.00	156.62	0.00	0.18	691.50	705.97	691.50	108.45	0.01	0.15	58.00	32.00	0.00	184.50	186.96	718577.00	1.59	780.43	775.50
7	6	3	15186.00	8104.00	198.90	0	Spot (Block7, Row3, Column6)	847.33	808.00	150.59	0.02	0.18	692.00	716.36	692.00	201.26	0.02	0.28	33.00	7.00	0.00	116.00	155.33	949862.00	0.65	763.72	780.50
7	7	3	15532.00	8105.00	160.60	0	Spot (Block7, Row3, Column7)	790.39	784.50	127.66	0.00	0.16	688.00	702.30	688.00	199.47	0.01	0.28	22.00	2.00	0.00	96.50	102.39	561175.00	0.44	761.66	756.00
7	8	3	15788.00	8113.00	176.15	0	Spot (Block7, Row3, Column8)	847.73	808.00	131.82	0.02	0.16	688.00	692.00	688.00	94.95	0.00	0.14	67.00	41.00	0.00	120.00	159.73	734978.00	1.64	740.86	713.00
7	1	4	13692.00	8408.00	199.85	0	Spot (Block7, Row4, Column1)	913.31	879.00	169.74	0.02	0.19	704.00	743.62	704.00	116.32	0.02	0.16	63.00	37.00	0.00	175.00	209.31	1037517.00	1.46	795.84	790.50
7	2	4	13997.00	8415.00	242.90	0	Spot (Block7, Row4, Column2)	821.77	786.00	142.91	0.02	0.17	699.00	744.58	699.00	194.11	0.03	0.26	32.00	6.00	0.00	87.00	122.77	1403580.00	0.40	755.67	695.00
7	3	4	14294.00	8399.00	159.95	0	Spot (Block7, Row4, Column3)	1276.37	1230.00	276.94	0.02	0.22	701.00	748.69	701.00	187.94	0.03	0.25	94.00	74.00	0.00	529.00	575.37	899843.00	2.81	927.01	894.00
7	4	4	14606.00	8397.00	158.55	0	Spot (Block7, Row4, Column4)	904.06	888.00	154.40	0.01	0.17	705.00	739.36	705.00	112.35	0.02	0.15	61.00	38.00	0.00	183.00	199.06	629226.00	1.47	810.37	788.50
7	5	4	14896.00	8410.00	167.30	0	Spot (Block7, Row4, Column5)	856.15	810.00	166.87	0.02	0.19	701.00	723.62	701.00	111.02	0.01	0.15	48.00	28.00	0.00	109.00	155.15	664375.00	1.19	766.87	773.50
7	6	4	15203.00	8414.00	174.80	0	Spot (Block7, Row4, Column6)	965.52	979.50	160.67	0.01	0.17	690.00	712.09	690.00	109.30	0.01	0.15	80.00	58.00	0.00	289.50	275.52	824551.00	2.32	780.89	769.00
7	7	4	15516.00	8394.00	145.10	0	Spot (Block7, Row4, Column7)	866.33	856.50	136.38	0.00	0.16	689.00	709.49	689.00	102.54	0.01	0.14	64.00	43.00	0.00	167.50	177.33	497272.00	1.53	766.89	768.00
7	8	4	15795.00	8408.00	169.75	0	Spot (Block7, Row4, Column8)	1000.30	974.00	189.70	0.01	0.19	691.00	705.91	691.00	98.64	0.01	0.14	90.00	65.00	0.00	283.00	309.30	800238.00	2.98	796.80	792.50
7	1	5	13699.00	8704.00	121.40	0	Spot (Block7, Row5, Column1)	1060.99	1040.00	161.86	0.01	0.15	776.00	770.65	776.00	119.27	0.00	0.15	83.00	53.00	0.00	264.00	284.99	412724.00	2.43	849.22	823.00
7	2	5	14006.00	8706.00	202.85	0	Spot (Block7, Row5, Column2)	912.63	888.00	148.56	0.01	0.16	733.00	766.83	733.00	198.01	0.02	0.26	38.00	10.00	0.00	155.00	179.63	1065043.00	0.74	809.33	788.00
7	3	5	14295.00	8715.00	228.05	0	Spot (Block7, Row5, Column3)	878.25	878.00	144.15	0.00	0.16	716.00	763.30	716.00	191.89	0.03	0.25	34.00	7.00	0.00	162.00	162.25	1307713.00	0.60	785.71	788.00
7	4	5	14600.00	8707.00	191.80	0	Spot (Block7, Row5, Column4)	915.31	891.00	147.48	0.01	0.16	766.00	764.90	766.00	120.63	0.00	0.16	52.00	26.00	0.00	125.00	149.31	949181.00	1.25	833.49	807.50
7	5	5	14896.00	8707.00	155.40	0	Spot (Block7, Row5, Column5)	1331.52	1276.00	293.47	0.02	0.22	759.00	760.00	759.00	114.79	0.00	0.15	97.00	93.00	0.00	517.00	572.52	881469.00	4.98	943.98	920.00
7	6	5	15197.00	8714.00	225.45	0	Spot (Block7, Row5, Column6)	883.82	870.00	149.91	0.01	0.17	707.50	740.67	707.50	112.35	0.02	0.15	55.00	28.00	0.00	162.50	176.32	1286841.00	1.27	775.53	780.50
7	7	5	15495.00	8719.00	176.45	0	Spot (Block7, Row5, Column7)	904.71	893.00	145.26	0.01	0.16	694.00	723.00	694.00	106.20	0.02	0.15	66.00	42.00	0.00	199.00	210.71	789810.00	1.71	795.90	771.00
7	8	5	15811.00	8703.00	191.40	0	Spot (Block7, Row5, Column8)	913.65	894.00	240.87	0.01	0.26	693.00	715.10	693.00	105.21	0.01	0.15	68.00	45.00	0.00	201.00	220.65	941970.00	1.89	857.91	750.50
7	1	6	13693.00	9003.00	202.00	0	Spot (Block7, Row6, Column1)	960.83	930.00	173.51	0.01	0.18	779.00	776.28	779.00	121.79	0.00	0.16	53.00	31.00	0.00	151.00	181.83	1109755.00	1.52	847.05	796.00
7	2	6	13996.00	8997.00	217.65	0	Spot (Block7, Row6, Column2)	909.90	894.00	130.03	0.01	0.14	766.00	766.90	766.00	118.54	0.00	0.15	55.00	26.00	0.00	128.00	143.90	1237469.00	1.21	822.02	793.00
7	3	6	14301.00	9008.00	139.05	0	Spot (Block7, Row6, Column3)	980.60	965.50	168.05	0.01	0.17	764.00	763.52	764.00	116.37	0.00	0.15	72.00	40.00	0.00	201.50	216.60	513836.00	1.87	842.41	807.00
7	4	6	14589.00	9002.00	187.80	0	Spot (Block7, Row6, Column4)	933.41	903.50	165.65	0.01	0.18	770.00	769.59	770.00	120.49	0.00	0.16	54.00	32.00	0.00	133.50	163.41	925938.00	1.36	814.59	787.00
7	5	6	14900.00	9004.00	151.90	0	Spot (Block7, Row6, Column5)	1238.86	1173.50	238.81	0.02	0.19	767.50	768.39	767.50	116.72	0.00	0.15	98.00	86.00	0.00	406.00	471.36	785438.00	4.03	911.12	909.00
7	6	6	15199.00	9006.00	204.35	0	Spot (Block7, Row6, Column6)	880.50	890.00	143.17	0.00	0.16	706.00	742.65	706.00	110.64	0.02	0.15	56.00	31.00	0.00	184.00	174.50	1046038.00	1.25	785.77	794.00
7	7	6	15501.00	9001.00	191.05	0	Spot (Block7, Row6, Column7)	907.37	892.00	159.69	0.01	0.18	697.00	732.12	697.00	216.65	0.02	0.30	38.00	12.00	0.00	195.00	210.37	936409.00	0.81	792.33	782.00
7	8	6	15793.00	9000.00	191.55	0	Spot (Block7, Row6, Column8)	863.79	821.00	137.98	0.02	0.16	694.00	728.99	694.00	290.40	0.02	0.40	20.00	0.00	0.00	127.00	169.79	892299.00	0.46	763.08	775.00
7	1	7	13693.00	9312.00	189.10	0	Spot (Block7, Row7, Column1)	944.32	912.00	156.22	0.02	0.17	786.00	795.68	786.00	153.93	0.01	0.19	45.00	16.00	0.00	126.00	158.32	954703.00	0.97	827.54	802.00
7	2	7	13975.00	9305.00	232.65	0	Spot (Block7, Row7, Column2)	874.22	866.00	141.52	0.00	0.16	770.00	772.76	770.00	128.51	0.00	0.17	36.00	13.00	0.00	96.00	104.22	1366401.00	0.79	797.89	792.00
7	3	7	14296.00	9306.00	217.75	0	Spot (Block7, Row7, Column3)	872.17	885.00	137.91	0.01	0.16	771.00	769.53	771.00	116.93	0.00	0.15	48.00	21.00	0.00	114.00	101.17	1186154.00	0.88	814.59	791.00
7	4	7	14592.00	9295.00	203.75	0	Spot (Block7, Row7, Column4)	886.20	881.00	129.19	0.00	0.15	761.00	765.79	761.00	118.40	0.00	0.15	50.00	26.00	0.00	120.00	125.20	1041285.00	1.02	808.93	780.00
7	5	7	14889.00	9294.00	194.70	0	Spot (Block7, Row7, Column5)	850.34	804.00	129.23	0.02	0.15	750.50	763.31	750.50	131.81	0.01	0.17	40.00	14.00	0.00	53.50	99.84	912416.00	0.66	782.39	784.00
7	6	7	15192.00	9320.00	212.65	0	Spot (Block7, Row7, Column6)	877.87	848.00	251.45	0.02	0.29	698.00	731.53	698.00	112.47	0.02	0.15	51.00	29.00	0.00	150.00	179.87	1133328.00	1.30	822.41	694.00
7	7	7	15499.00	9286.00	165.10	0	Spot (Block7, Row7, Column7)	882.97	856.00	246.18	0.01	0.28	692.00	719.64	692.00	224.01	0.02	0.31	31.00	4.00	0.00	164.00	190.97	670175.00	0.73	799.04	718.50
7	8	7	15790.00	9298.00	103.20	0	Spot (Block7, Row7, Column8)	1204.16	1156.00	211.87	0.02	0.18	698.00	738.14	698.00	283.64	0.02	0.38	93.00	33.00	0.00	458.00	506.16	328737.00	1.64	892.93	885.00
7	1	8	13693.00	9607.00	144.15	0	Spot (Block7, Row8, Column1)	30110.19	27554.50	16480.28	0.04	0.55	792.00	817.79	792.00	168.93	0.01	0.21	100.00	100.00	5.69	26762.50	29318.19	16921928.00	173.40	7244.03	4999.00
7	2	8	13991.00	9609.00	188.65	0	Spot (Block7, Row8, Column2)	907.33	879.00	153.43	0.01	0.17	790.00	797.28	790.00	138.61	0.00	0.17	35.00	15.00	0.00	89.00	117.33	910048.00	0.79	832.63	804.00
7	3	8	14314.00	9601.00	158.60	0	Spot (Block7, Row8, Column3)	943.94	896.00	162.41	0.02	0.17	781.00	780.31	781.00	124.65	0.00	0.16	47.00	25.00	0.00	115.00	162.94	653209.00	1.31	852.75	800.00
7	4	8	14602.00	9604.00	152.15	0	Spot (Block7, Row8, Column4)	1001.56	974.50	176.02	0.01	0.18	772.00	774.83	772.00	135.54	0.00	0.17	61.00	35.00	0.00	202.50	229.56	636990.00	1.67	843.09	816.50
7	5	8	14901.00	9623.00	230.70	0	Spot (Block7, Row8, Column5)	884.21	876.00	138.76	0.00	0.16	775.00	774.29	775.00	141.21	0.00	0.18	31.00	11.00	0.00	101.00	109.21	1356381.00	0.78	813.97	793.50
7	6	8	15187.00	9611.00	175.10	0	Spot (Block7, Row8, Column6)	1092.26	1016.00	538.30	0.03	0.49	714.00	758.42	714.00	211.21	0.03	0.28	66.00	31.00	0.00	302.00	378.26	936063.00	1.58	873.08	821.00
7	7	8	15501.00	9593.00	176.35	0	Spot (Block7, Row8, Column7)	903.25	874.00	162.91	0.01	0.18	698.00	737.02	698.00	170.65	0.02	0.23	52.00	18.00	0.00	176.00	205.25	784023.00	0.97	787.42	777.00
7	8	8	15811.00	9600.00	126.95	0	Spot (Block7, Row8, Column8)	2299.23	2201.00	701.48	0.02	0.31	702.00	755.75	702.00	204.45	0.03	0.27	100.00	99.00	0.00	1499.00	1597.23	986368.00	7.55	1133.77	1104.00
8	1	1	18198.00	7497.00	154.30	0	Spot (Block8, Row1, Column1)	20792.17	18776.50	10684.16	0.04	0.51	695.00	721.02	695.00	188.81	0.02	0.26	100.00	100.00	0.00	18081.50	20097.17	13514910.00	106.30	5604.55	4771.00
8	2	1	18491.00	7503.00	135.90	0	Spot (Block8, Row1, Column2)	980.74	990.00	153.15	0.00	0.16	695.00	712.20	695.00	178.30	0.01	0.25	74.00	32.00	0.00	295.00	285.74	488408.00	1.51	839.23	795.00
8	3	1	18788.00	7485.00	183.90	0	Spot (Block8, Row1, Column3)	794.20	771.00	239.91	0.01	0.30	691.00	692.99	691.00	88.60	0.00	0.13	46.00	23.00	0.00	80.00	103.20	757667.00	1.14	748.26	694.00
8	4	1	19100.00	7494.00	147.10	0	Spot (Block8, Row1, Column4)	860.68	809.00	132.39	0.03	0.15	681.00	676.31	681.00	79.84	0.00	0.12	77.00	46.00	0.00	128.00	179.68	506078.00	2.31	743.94	712.00
8	5	1	19401.00	7501.00	177.80	0	Spot (Block8, Row1, Column5)	775.76	781.00	92.74	0.00	0.12	676.00	675.91	676.00	155.46	0.00	0.23	21.00	1.00	0.00	105.00	99.76	685775.00	0.64	716.21	701.00
8	6	1	19716.00	7482.00	140.70	0	Spot (Block8, Row1, Column6)	838.49	814.00	80.02	0.01	0.10	689.00	688.91	689.00	121.18	0.00	0.18	52.00	13.00	0.00	125.00	149.49	451947.00	1.23	750.38	726.50
8	7	1	20015.00	7492.00	119.40	0	Spot (Block8, Row1, Column7)	921.45	886.00	123.61	0.02	0.13	694.00	704.95	694.00	77.27	0.01	0.11	97.00	67.00	0.00	192.00	227.45	341857.00	2.80	803.68	801.00
8	8	1	20306.00	7493.00	205.90	0	Spot (Block8, Row1, Column8)	895.40	891.00	98.57	0.00	0.11	712.00	737.08	712.00	74.93	0.02	0.10	89.00	65.00	0.00	179.00	183.40	1077170.00	2.11	786.87	778.50
8	1	2	18211.00	7805.00	124.45	0	Spot (Block8, Row2, Column1)	765.91	708.50	203.35	0.03	0.27	678.00	677.67	678.00	126.61	0.00	0.19	25.00	4.00	0.00	30.50	87.91	315553.00	0.70	695.06	697.00
8	2	2	18506.00	7798.00	149.25	0	Spot (Block8, Row2, Column2)	831.08	796.50	405.36	0.02	0.49	685.50	696.79	685.50	311.23	0.01	0.45	4.00	1.00	0.00	111.00	145.58	508620.00	0.43	773.43	685.00
8	3	2	18828.00	7786.00	226.30	0	Spot (Block8, Row2, Column3)	781.98	785.00	96.62	0.00	0.12	693.00	722.80	693.00	354.06	0.02	0.49	0.00	0.00	0.00	92.00	88.98	1146379.00	0.17	735.22	724.00
8	4	2	19095.00	7808.00	183.70	0	Spot (Block8, Row2, Column4)	831.04	806.00	118.86	0.01	0.14	693.00	711.60	693.00	171.73	0.01	0.24	39.00	3.00	0.00	113.00	138.04	790315.00	0.70	774.16	785.50
8	5	2	19393.00	7807.00	218.70	0	Spot (Block8, Row2, Column5)	1040.80	994.00	178.76	0.02	0.17	687.00	683.35	687.00	78.31	0.00	0.11	98.00	90.00	0.00	307.00	353.80	1434226.00	4.56	805.43	794.50
8	6	2	19716.00	7809.00	137.45	0	Spot (Block8, Row2, Column6)	807.75	798.00	82.73	0.01	0.10	681.00	677.61	681.00	106.15	0.00	0.16	63.00	12.00	0.00	117.00	126.75	410337.00	1.23	739.06	717.00
8	7	2	20003.00	7802.00	216.55	0	Spot (Block8, Row2, Column7)	795.36	793.00	81.08	0.00	0.10	687.00	683.41	687.00	65.48	0.00	0.10	74.00	26.00	0.00	106.00	108.36	1067376.00	1.71	717.37	711.00
8	8	2	20300.00	7801.00	139.30	0	Spot (Block8, Row2, Column8)	774.69	788.00	69.02	0.01	0.09	695.00	702.20	695.00	70.34	0.00	0.10	59.00	17.00	0.00	93.00	79.69	405161.00	1.03	727.71	709.00
8	1	3	18204.00	8100.00	157.55	0	Spot (Block8, Row3, Column1)	949.33	896.00	156.84	0.03	0.17	668.00	670.49	668.00	177.58	0.00	0.26	71.00	27.00	0.00	228.00	281.33	646494.00	1.57	774.22	785.50
8	2	3	18497.00	8107.00	183.65	0	Spot (Block8, Row3, Column2)	808.19	795.00	111.56	0.01	0.14	690.00	702.15	690.00	296.59	0.01	0.42	7.00	0.00	0.00	105.00	118.19	762932.00	0.36	737.95	703.00
8	3	3	18780.00	8126.00	205.20	0	Spot (Block8, Row3, Column3)	914.26	808.00	466.27	0.05	0.51	701.00	742.05	701.00	331.97	0.02	0.45	14.00	3.00	0.00	107.00	213.26	1095288.00	0.52	786.06	756.00
8	4	3	19108.00	8105.00	195.90	0	Spot (Block8, Row3, Column4)	908.37	881.00	138.88	0.01	0.15	707.00	741.13	707.00	167.08	0.02	0.23	54.00	16.00	0.00	174.00	201.37	982852.00	1.00	810.42	805.00
8	5	3	19394.00	8097.00	172.10	0	Spot (Block8, Row3, Column5)	950.53	908.00	155.81	0.02	0.16	702.00	721.75	702.00	86.38	0.01	0.12	88.00	64.00	0.00	206.00	248.53	787036.00	2.65	817.13	805.50
8	6	3	19698.00	8104.00	202.65	0	Spot (Block8, Row3, Column6)	831.21	810.00	101.13	0.01	0.12	690.00	695.14	690.00	72.90	0.00	0.10	77.00	44.00	0.00	120.00	141.21	969193.00	1.87	748.84	712.00
8	7	3	19987.00	8087.00	199.50	0	Spot (Block8, Row3, Column7)	763.97	759.00	72.38	0.00	0.09	688.00	686.46	688.00	66.36	0.00	0.10	50.00	14.00	0.00	71.00	75.97	863290.00	1.17	712.40	707.00
8	8	3	20291.00	8100.00	210.35	0	Spot (Block8, Row3, Column8)	784.84	780.00	90.51	0.00	0.12	697.00	700.07	697.00	67.99	0.00	0.10	59.00	20.00	0.00	83.00	87.84	990474.00	1.25	712.38	706.00
8	1	4	18195.00	8405.00	173.75	0	Spot (Block8, Row4, Column1)	900.28	824.00	421.99	0.04	0.47	636.00	663.94	636.00	189.74	0.02	0.29	49.00	13.00	0.00	188.00	264.28	761641.00	1.25	725.46	710.00
8	2	4	18507.00	8408.00	182.70	0	Spot (Block8, Row4, Column2)	797.65	794.00	101.47	0.00	0.13	688.00	696.45	688.00	171.51	0.01	0.25	29.00	0.00	0.00	106.00	109.65	745799.00	0.59	758.60	725.00
8	3	4	18801.00	8405.00	164.30	0	Spot (Block8, Row4, Column3)	1274.10	1263.00	291.47	0.00	0.23	704.00	731.21	704.00	89.13	0.02	0.12	99.00	92.00	0.00	559.00	570.10	956849.00	6.09	871.40	860.00
8	4	4	19102.00	8388.00	167.80	0	Spot (Block8, Row4, Column4)	895.00	889.00	107.61	0.00	0.12	746.00	758.26	746.00	86.82	0.01	0.11	67.00	29.00	0.00	143.00	149.00	706157.00	1.57	823.70	802.00
8	5	4	19394.00	8404.00	140.60	0	Spot (Block8, Row4, Column5)	1108.38	1003.00	565.78	0.04	0.51	736.50	755.86	736.50	83.11	0.01	0.11	98.00	90.00	0.00	266.50	371.88	590768.00	4.24	904.99	902.00
8	6	4	19695.00	8395.00	195.10	0	Spot (Block8, Row4, Column6)	1133.96	1095.00	190.27	0.02	0.17	706.00	730.35	706.00	78.61	0.01	0.11	99.00	96.00	0.00	389.00	427.96	1220142.00	5.13	854.82	833.00
8	7	4	20014.00	8399.00	171.65	0	Spot (Block8, Row4, Column7)	878.32	852.00	127.02	0.01	0.14	698.00	709.26	698.00	71.12	0.01	0.10	87.00	50.00	0.00	154.00	180.32	720222.00	2.38	768.83	786.00
8	8	4	20298.00	8408.00	155.90	0	Spot (Block8, Row4, Column8)	1000.06	993.00	134.69	0.00	0.13	703.00	713.30	703.00	66.09	0.01	0.09	97.00	89.00	0.00	290.00	297.06	667039.00	4.34	775.10	770.50
8	1	5	18199.00	8700.00	147.00	-50	Spot (Block8, Row5, Column1)	893.98	775.00	662.42	0.06	0.74	652.00	665.46	652.00	166.34	0.01	0.25	41.00	27.00	0.00	123.00	241.98	528341.00	1.37	637.14	611.00
8	2	5	18490.00	8703.00	189.85	0	Spot (Block8, Row5, Column2)	813.60	797.00	94.81	0.01	0.12	686.00	691.37	686.00	87.97	0.00	0.13	71.00	27.00	0.00	111.00	127.60	824995.00	1.39	728.05	703.50
8	3	5	18804.00	8707.00	209.45	0	Spot (Block8, Row5, Column3)	881.95	887.00	125.56	0.00	0.14	709.00	740.52	709.00	97.31	0.02	0.13	57.00	43.00	0.00	178.00	172.95	1101554.00	1.45	791.57	789.00
8	4	5	19093.00	8689.00	170.70	0	Spot (Block8, Row5, Column4)	934.22	914.00	130.69	0.01	0.14	770.00	764.92	770.00	94.45	0.00	0.12	68.00	45.00	0.00	144.00	164.22	758588.00	1.79	853.95	877.00
8	5	5	19394.00	8704.00	147.80	0	Spot (Block8, Row5, Column5)	1320.63	1313.00	288.85	0.00	0.22	775.00	765.74	775.00	84.72	0.01	0.11	98.00	92.00	0.00	538.00	545.63	788416.00	6.55	926.82	917.50
8	6	5	19702.00	8702.00	147.95	0	Spot (Block8, Row5, Column6)	1028.59	991.00	220.30	0.02	0.21	712.00	741.14	712.00	82.71	0.02	0.11	98.00	91.00	0.00	279.00	316.59	621266.00	3.48	852.89	853.00
8	7	5	20002.00	8711.00	176.35	0	Spot (Block8, Row5, Column7)	845.46	812.50	92.89	0.02	0.11	698.00	715.26	698.00	76.67	0.01	0.11	80.00	44.00	0.00	114.50	147.46	737240.00	1.70	758.69	733.50
8	8	5	20303.00	8698.00	160.50	0	Spot (Block8, Row5, Column8)	1022.01	1013.00	153.26	0.00	0.15	701.00	712.55	701.00	65.33	0.01	0.09	98.00	87.00	0.00	312.00	321.01	726650.00	4.74	804.29	788.00
8	1	6	18186.00	9000.00	218.20	0	Spot (Block8, Row6, Column1)	766.64	750.50	111.89	0.01	0.15	624.00	657.27	624.00	148.16	0.02	0.23	47.00	9.00	0.00	126.50	142.64	1042626.00	0.74	674.87	683.50
8	2	6	18509.00	8988.00	202.85	0	Spot (Block8, Row6, Column2)	829.62	795.00	126.72	0.02	0.15	690.00	699.82	690.00	87.72	0.01	0.13	64.00	36.00	0.00	105.00	139.62	968163.00	1.48	748.37	714.00
8	3	6	18799.00	9003.00	132.35	0	Spot (Block8, Row6, Column3)	979.40	982.00	126.16	0.00	0.13	702.00	723.17	702.00	87.08	0.01	0.12	96.00	76.00	0.00	280.00	277.40	459338.00	2.94	810.94	809.50
8	4	6	19094.00	8999.00	158.30	0	Spot (Block8, Row6, Column4)	952.72	991.00	107.85	0.02	0.11	707.00	738.16	707.00	94.02	0.02	0.13	91.00	67.00	0.00	284.00	245.72	656425.00	2.28	852.48	810.50
8	5	6	19399.00	9000.00	153.65	0	Spot (Block8, Row6, Column5)	1129.01	1059.00	213.54	0.03	0.19	706.00	736.24	706.00	89.73	0.02	0.12	98.00	94.00	0.00	353.00	423.01	738374.00	4.38	842.48	822.50
8	6	6	19695.00	8991.00	196.15	0	Spot (Block8, Row6, Column6)	807.13	798.00	94.57	0.00	0.12	701.00	723.01	701.00	86.78	0.01	0.12	59.00	26.00	0.00	97.00	106.13	876544.00	0.97	746.56	725.00
8	7	6	19982.00	8993.00	176.65	0	Spot (Block8, Row6, Column7)	838.95	808.50	113.39	0.02	0.14	691.00	699.57	691.00	76.74	0.01	0.11	76.00	45.00	0.00	117.50	147.95	734918.00	1.82	760.12	761.00
8	8	6	20313.00	9023.00	172.65	0	Spot (Block8, Row6, Column8)	784.98	783.00	88.15	0.00	0.11	696.00	704.30	696.00	68.22	0.01	0.10	61.00	25.00	0.00	87.00	88.98	649176.00	1.18	727.43	707.00
8	1	7	18202.00	9287.00	206.35	0	Spot (Block8, Row7, Column1)	730.51	707.50	86.51	0.01	0.12	627.00	657.32	627.00	90.39	0.02	0.14	45.00	22.00	0.00	80.50	103.51	888302.00	0.81	688.02	688.00
8	2	7	18517.00	9291.00	207.15	0	Spot (Block8, Row7, Column2)	779.23	788.00	86.43	0.00	0.11	682.00	676.13	682.00	80.27	0.00	0.12	60.00	22.00	0.00	106.00	97.23	955342.00	1.28	703.12	694.50
8	3	7	18786.00	9296.00	196.90	0	Spot (Block8, Row7, Column3)	790.02	785.00	106.83	0.00	0.14	687.00	684.01	687.00	80.29	0.00	0.12	58.00	27.00	0.00	98.00	103.02	866652.00	1.32	734.94	706.50
8	4	7	19102.00	9312.00	211.60	0	Spot (Block8, Row7, Column4)	784.62	791.00	91.10	0.00	0.12	689.00	689.26	689.00	75.46	0.00	0.11	59.00	24.00	0.00	102.00	95.62	1002744.00	1.26	730.44	699.00
8	5	7	19389.00	9296.00	137.00	0	Spot (Block8, Row7, Column5)	805.56	791.00	93.90	0.01	0.12	688.00	690.47	688.00	74.29	0.00	0.11	67.00	32.00	0.00	103.00	117.56	409227.00	1.55	727.45	708.00
8	6	7	19697.00	9299.00	212.55	0	Spot (Block8, Row7, Column6)	820.33	807.00	91.83	0.01	0.11	689.00	688.73	689.00	71.80	0.00	0.10	76.00	38.00	0.00	118.00	131.33	1059860.00	1.83	737.87	707.50
8	7	7	19991.00	9283.00	151.85	0	Spot (Block8, Row7, Column7)	785.35	786.00	81.25	0.00	0.10	688.00	688.84	688.00	72.40	0.00	0.11	64.00	15.00	0.00	98.00	97.35	494771.00	1.33	739.36	708.00
8	8	7	20296.00	9290.00	155.35	0	Spot (Block8, Row7, Column8)	1332.77	1295.00	212.21	0.01	0.16	698.00	707.79	698.00	73.37	0.01	0.10	100.00	100.00	0.00	597.00	634.77	883624.00	8.52	916.14	899.00
8	1	8	18191.00	9597.00	144.70	0	Spot (Block8, Row8, Column1)	30303.38	27588.00	17029.04	0.04	0.56	612.00	648.75	612.00	124.76	0.03	0.19	100.00	100.00	8.66	26976.00	29691.38	17151716.00	237.70	8012.79	4711.50
8	2	8	18504.00	9610.00	177.50	0	Spot (Block8, Row8, Column2)	752.68	716.00	112.70	0.02	0.15	627.00	660.02	627.00	103.13	0.02	0.16	49.00	21.00	0.00	89.00	125.68	661608.00	0.90	722.78	707.50
8	3	8	18828.00	9604.00	147.45	0	Spot (Block8, Row8, Column3)	841.55	805.00	118.08	0.02	0.14	674.00	666.70	674.00	82.75	0.00	0.12	80.00	35.00	0.00	131.00	167.55	498198.00	2.11	754.86	728.00
8	4	8	19104.00	9594.00	185.70	0	Spot (Block8, Row8, Column4)	804.66	797.00	107.87	0.00	0.13	684.00	677.79	684.00	79.01	0.00	0.12	64.00	34.00	0.00	113.00	120.66	778103.00	1.61	724.67	705.00
8	5	8	19385.00	9593.00	184.60	0	Spot (Block8, Row8, Column5)	776.08	794.00	81.88	0.01	0.11	681.00	673.08	681.00	73.82	0.01	0.11	58.00	23.00	0.00	113.00	95.08	744261.00	1.40	714.72	694.00
8	6	8	19679.00	9588.00	193.30	0	Spot (Block8, Row8, Column6)	792.53	801.00	103.70	0.00	0.13	687.00	679.18	687.00	69.37	0.00	0.10	61.00	35.00	0.00	114.00	105.53	839293.00	1.63	722.43	703.00
8	7	8	20001.00	9590.00	189.25	0	Spot (Block8, Row8, Column7)	817.19	801.00	113.79	0.01	0.14	691.00	688.95	691.00	73.39	0.00	0.11	67.00	37.00	0.00	110.00	126.19	826180.00	1.75	753.98	721.00
8	8	8	20310.00	9591.00	125.90	0	Spot (Block8, Row8, Column8)	1898.36	1890.00	396.25	0.00	0.21	705.00	721.69	705.00	78.01	0.01	0.11	100.00	100.00	0.00	1185.00	1193.36	801108.00	15.08	1090.90	1051.00
9	1	1	4695.00	12010.00	150.60	0	Spot (Block9, Row1, Column1)	30520.10	28609.00	14944.69	0.03	0.49	995.00	1008.84	995.00	126.71	0.01	0.13	100.00	100.00	0.81	27614.00	29525.10	18891948.00	232.90	7161.96	5110.50
9	2	1	4993.00	12013.00	146.80	0	Spot (Block9, Row1, Column2)	2305.38	2231.00	653.24	0.01	0.28	986.00	990.49	986.00	111.93	0.00	0.11	100.00	100.00	0.00	1245.00	1319.38	1362477.00	11.75	1351.98	1348.00
9	3	1	5300.00	12012.00	147.50	0	Spot (Block9, Row1, Column3)	1971.42	1696.50	767.88	0.07	0.39	981.00	985.40	981.00	98.30	0.00	0.10	92.00	85.00	0.00	715.50	990.42	1167083.00	10.03	1232.12	1148.00
9	4	1	5594.00	12011.00	145.45	0	Spot (Block9, Row1, Column4)	2039.73	1954.00	500.66	0.02	0.25	991.50	1010.29	991.50	116.84	0.01	0.12	100.00	100.00	0.00	962.50	1048.23	1176922.00	8.81	1299.12	1262.00
9	5	1	5896.00	12011.00	142.60	0	Spot (Block9, Row1, Column5)	9852.77	8653.00	6535.50	0.06	0.66	1026.00	1053.22	1026.00	135.66	0.01	0.13	100.00	100.00	0.00	7627.00	8826.77	5419024.00	64.86	2948.78	2418.50
9	6	1	6208.00	12005.00	99.50	0	Spot (Block9, Row1, Column6)	4244.83	3583.00	2035.23	0.07	0.48	1093.00	1108.10	1093.00	150.68	0.01	0.14	100.00	100.00	0.00	2490.00	3151.83	1065453.00	20.82	2085.19	1980.00
9	7	1	6504.00	12009.00	109.75	0	Spot (Block9, Row1, Column7)	18491.26	17549.00	8507.32	0.02	0.46	1114.00	1154.30	1114.00	153.76	0.02	0.13	100.00	100.00	0.00	16435.00	17377.26	5750781.00	112.75	6080.64	5292.00
9	8	1	6792.00	12009.00	166.40	0	Spot (Block9, Row1, Column8)	1488.41	1411.00	347.60	0.02	0.23	1161.50	1169.16	1161.50	154.36	0.00	0.13	73.00	46.00	0.00	249.50	326.91	1147566.00	2.07	1262.65	1247.00
9	1	2	4707.00	12316.00	142.50	0	Spot (Block9, Row2, Column1)	1045.11	1023.00	71.24	0.01	0.07	925.00	948.46	925.00	94.05	0.01	0.10	52.00	17.00	0.00	98.00	120.11	572721.00	1.03	1001.02	998.50
9	2	2	4996.00	12309.00	118.65	0	Spot (Block9, Row2, Column2)	2180.42	2142.00	438.76	0.01	0.20	938.00	955.32	938.00	90.93	0.01	0.10	100.00	100.00	0.00	1204.00	1242.42	804576.00	13.47	1349.01	1286.50
9	3	2	5286.00	12313.00	185.35	0	Spot (Block9, Row2, Column3)	1124.39	1106.00	124.52	0.01	0.11	929.00	950.55	929.00	95.81	0.01	0.10	72.00	44.00	0.00	177.00	195.39	1082784.00	1.81	1010.86	996.00
9	4	2	5601.00	12312.00	170.95	0	Spot (Block9, Row2, Column4)	1491.37	1473.50	243.80	0.01	0.16	956.00	959.92	956.00	95.36	0.00	0.10	99.00	94.00	0.00	517.50	535.37	1210991.00	5.57	1133.45	1121.00
9	5	2	5896.00	12310.00	196.10	0	Spot (Block9, Row2, Column5)	1372.18	1387.00	180.29	0.00	0.13	987.00	987.27	987.00	106.94	0.00	0.11	96.00	82.00	0.00	400.00	385.18	1488810.00	3.60	1114.93	1122.00
9	6	2	6216.00	12308.00	147.35	0	Spot (Block9, Row2, Column6)	1291.60	1274.00	176.50	0.01	0.14	1012.00	1037.14	1012.00	127.52	0.01	0.12	80.00	50.00	0.00	262.00	279.60	768500.00	2.00	1121.93	1088.50
9	7	2	6502.00	12311.00	177.80	0	Spot (Block9, Row2, Column7)	1446.25	1386.00	267.64	0.02	0.19	1086.00	1100.16	1086.00	141.41	0.01	0.13	77.00	52.00	0.00	300.00	360.25	1279932.00	2.45	1209.31	1187.00
9	8	2	6801.00	12311.00	147.00	-50	Spot (Block9, Row2, Column8)	1131.19	1102.00	145.10	0.01	0.13	1086.00	1105.61	1086.00	139.63	0.01	0.13	30.00	4.00	0.00	16.00	45.19	664007.00	0.18	1118.22	1090.00
9	1	3	4702.00	12611.00	143.45	0	Spot (Block9, Row3, Column1)	3504.34	3140.00	1648.84	0.05	0.47	929.00	945.96	929.00	73.58	0.01	0.08	100.00	100.00	0.00	2211.00	2575.34	1941406.00	34.77	1577.45	1472.00
9	2	3	5009.00	12607.00	155.10	0	Spot (Block9, Row3, Column2)	1136.22	1100.00	136.19	0.01	0.12	920.00	945.29	920.00	85.08	0.01	0.09	80.00	55.00	0.00	180.00	216.22	749907.00	2.24	1033.61	1002.50
9	3	3	5313.00	12621.00	119.25	0	Spot (Block9, Row3, Column3)	2062.66	1953.00	664.02	0.02	0.32	920.00	946.89	920.00	94.68	0.01	0.10	100.00	99.00	0.00	1033.00	1142.66	777621.00	11.79	1264.19	1214.00
9	4	3	5602.00	12611.00	141.55	0	Spot (Block9, Row3, Column4)	3391.78	3237.50	1372.45	0.02	0.40	977.00	1013.73	977.00	212.43	0.02	0.21	100.00	100.00	0.00	2260.50	2414.78	1845129.00	11.19	1589.39	1502.00
9	5	3	5901.00	12604.00	133.00	0	Spot (Block9, Row3, Column5)	3042.47	2225.00	3087.99	0.14	1.01	995.00	1023.21	995.00	163.41	0.01	0.16	99.00	98.00	0.00	1230.00	2047.47	1439086.00	12.36	1635.91	1461.50
9	6	3	6201.00	12593.00	208.85	0	Spot (Block9, Row3, Column6)	1128.90	1106.00	127.52	0.01	0.11	997.00	1018.41	997.00	144.88	0.01	0.14	42.00	12.00	0.00	109.00	131.90	1404346.00	0.76	1070.57	1074.00
9	7	3	6502.00	12607.00	144.90	0	Spot (Block9, Row3, Column7)	3171.48	2839.00	1478.46	0.05	0.47	1075.00	1078.14	1075.00	136.32	0.00	0.13	99.00	93.00	0.00	1764.00	2096.48	1798230.00	15.36	1510.75	1445.00
9	8	3	6818.00	12620.00	156.50	0	Spot (Block9, Row3, Column8)	1224.89	1189.00	164.70	0.01	0.13	1086.00	1106.85	1086.00	149.44	0.01	0.14	38.00	21.00	0.00	103.00	138.89	829248.00	0.79	1147.59	1101.50
9	1	4	4698.00	12911.00	140.35	0	Spot (Block9, Row4, Column1)	3282.10	3206.00	1351.81	0.01	0.41	927.00	947.52	927.00	79.54	0.01	0.08	100.00	100.00	0.00	2279.00	2355.10	1759208.00	29.35	1560.97	1480.00
9	2	4	5004.00	12911.00	202.85	0	Spot (Block9, Row4, Column2)	1023.47	1004.00	86.37	0.01	0.08	917.00	941.40	917.00	88.04	0.01	0.09	48.00	22.00	0.00	87.00	106.47	1194384.00	0.93	974.98	977.00
9	3	4	5296.00	12910.00	139.60	0	Spot (Block9, Row4, Column3)	11715.77	11284.00	5869.52	0.02	0.50	918.00	949.15	918.00	96.04	0.01	0.10	100.00	100.00	0.00	10366.00	10797.77	6139065.00	112.10	3778.12	3173.50
9	4	4	5600.00	12911.00	147.00	-50	Spot (Block9, Row4, Column4)	1192.66	1120.00	282.80	0.03	0.24	1010.00	1132.00	1010.00	326.06	0.05	0.29	18.00	7.00	0.00	110.00	182.66	702478.00	0.19	1261.01	1092.00
9	5	4	5900.00	12911.00	147.00	-50	Spot (Block9, Row4, Column5)	1661.96	1383.00	1286.61	0.08	0.77	1055.00	1157.64	1055.00	339.58	0.04	0.29	47.00	18.00	0.00	328.00	606.96	982218.00	1.49	1155.41	1115.00
9	6	4	6204.00	12905.00	173.65	0	Spot (Block9, Row4, Column6)	1455.36	1393.00	225.68	0.02	0.16	993.00	1009.55	993.00	144.59	0.01	0.14	97.00	71.00	0.00	400.00	462.36	1229783.00	3.08	1168.86	1168.50
9	7	4	6521.00	12904.00	122.10	0	Spot (Block9, Row4, Column7)	3194.39	2820.50	1542.36	0.05	0.48	1068.00	1073.33	1068.00	134.66	0.00	0.13	100.00	100.00	0.00	1752.50	2126.39	1258589.00	15.75	1622.60	1533.00
9	8	4	6799.00	12915.00	148.35	0	Spot (Block9, Row4, Column8)	2041.65	2001.00	542.38	0.01	0.27	1090.00	1109.67	1090.00	151.78	0.01	0.14	99.00	90.00	0.00	911.00	951.65	1224991.00	6.14	1355.71	1346.50
9	1	5	4692.00	13209.00	89.15	0	Spot (Block9, Row5, Column1)	2376.79	2407.00	367.29	0.01	0.15	921.00	940.85	921.00	79.79	0.01	0.08	100.00	100.00	0.00	1486.00	1455.79	465850.00	18.00	1383.92	1323.00
9	2	5	5000.00	13212.00	147.00	-50	Spot (Block9, Row5, Column2)	1073.51	1084.00	97.56	0.00	0.09	918.00	959.35	918.00	203.56	0.02	0.21	29.00	0.00	0.00	166.00	155.51	630148.00	0.56	1033.61	1017.00
9	3	5	5291.00	13213.00	178.45	0	Spot (Block9, Row5, Column3)	1111.73	1098.50	122.03	0.01	0.11	925.00	973.19	925.00	206.87	0.02	0.21	38.00	3.00	0.00	173.50	186.73	993888.00	0.67	1000.24	992.50
9	4	5	5593.00	13210.00	143.50	0	Spot (Block9, Row5, Column4)	2483.36	2194.00	1027.34	0.05	0.41	984.00	1085.72	984.00	299.20	0.04	0.28	93.00	77.00	0.00	1210.00	1499.36	1390679.00	4.67	1469.48	1289.00
9	5	5	5896.00	13213.00	139.35	0	Spot (Block9, Row5, Column5)	40511.79	42365.00	21772.32	0.02	0.54	1018.00	1123.28	1018.00	298.06	0.04	0.27	100.00	100.00	26.67	41347.00	39493.79	21268756.00	132.15	10396.94	7751.50
9	6	5	6195.00	13214.00	151.40	0	Spot (Block9, Row5, Column6)	1450.01	1383.00	247.38	0.02	0.17	1000.00	1030.48	1000.00	142.10	0.01	0.14	90.00	69.00	0.00	383.00	450.01	912059.00	2.95	1155.65	1116.00
9	7	5	6503.00	13211.00	133.35	0	Spot (Block9, Row5, Column7)	1274.12	1295.00	158.44	0.01	0.12	1078.00	1077.94	1078.00	131.81	0.00	0.12	60.00	32.00	0.00	217.00	196.12	605208.00	1.49	1153.23	1101.00
9	8	5	6800.00	13211.00	144.85	0	Spot (Block9, Row5, Column8)	11293.68	9175.00	8092.74	0.09	0.72	1097.00	1116.50	1097.00	148.65	0.01	0.13	100.00	100.00	0.00	8078.00	10196.68	6471276.00	68.46	2527.47	2154.00
9	1	6	4702.00	13515.00	210.25	0	Spot (Block9, Row6, Column1)	1098.46	1079.00	118.94	0.01	0.11	972.00	967.97	972.00	94.10	0.00	0.10	55.00	30.00	0.00	107.00	126.46	1381867.00	1.39	1036.75	1013.00
9	2	6	5009.00	13519.00	187.45	0	Spot (Block9, Row6, Column2)	1066.15	1079.50	82.29	0.01	0.08	937.00	977.30	937.00	212.27	0.02	0.22	16.00	0.00	0.00	142.50	129.15	1051227.00	0.42	1005.52	995.00
9	3	6	5314.00	13512.00	116.55	0	Spot (Block9, Row6, Column3)	7156.01	7063.50	2656.92	0.01	0.37	915.00	953.24	915.00	147.16	0.02	0.15	100.00	100.00	0.00	6148.50	6241.01	2576164.00	42.15	2579.45	2092.00
9	4	6	5599.00	13508.00	153.45	0	Spot (Block9, Row6, Column4)	1610.12	1609.00	338.51	0.00	0.21	930.00	974.46	930.00	154.31	0.02	0.16	95.00	83.00	0.00	679.00	680.12	1038527.00	4.12	1117.56	1115.00
9	5	6	5900.00	13508.00	139.80	0	Spot (Block9, Row6, Column5)	43608.04	47996.00	20281.41	0.04	0.47	988.00	1029.87	988.00	216.80	0.02	0.21	100.00	100.00	29.49	47008.00	42620.04	23068748.00	196.39	10176.30	7373.00
9	6	6	6198.00	13507.00	188.00	0	Spot (Block9, Row6, Column6)	1298.06	1227.00	247.63	0.02	0.19	992.00	1012.00	992.00	139.04	0.01	0.14	68.00	43.00	0.00	235.00	306.06	1292865.00	2.06	1064.66	1031.00
9	7	6	6498.00	13509.00	142.55	0	Spot (Block9, Row6, Column7)	4387.03	3958.00	2110.01	0.04	0.48	1022.00	1053.52	1022.00	134.78	0.01	0.13	100.00	99.00	0.00	2936.00	3365.03	2430416.00	24.73	1805.20	1603.00
9	8	6	6801.00	13510.00	145.35	0	Spot (Block9, Row6, Column8)	7476.03	6559.00	4509.56	0.06	0.60	1109.00	1136.45	1109.00	148.83	0.01	0.13	100.00	100.00	0.00	5450.00	6367.03	4298717.00	42.60	2306.52	1832.00
9	1	7	4685.00	13813.00	232.70	0	Spot (Block9, Row7, Column1)	1064.97	1045.00	99.09	0.01	0.09	938.00	967.74	938.00	123.58	0.01	0.13	47.00	13.00	0.00	107.00	126.97	1661353.00	0.79	996.79	989.00
9	2	7	4997.00	13806.00	165.35	0	Spot (Block9, Row7, Column2)	1062.02	1009.00	129.25	0.02	0.12	939.00	959.14	939.00	92.52	0.01	0.10	45.00	26.00	0.00	70.00	123.02	800766.00	1.11	1028.46	993.00
9	3	7	5277.00	13806.00	230.30	0	Spot (Block9, Row7, Column3)	1069.77	1064.00	111.07	0.00	0.10	935.00	955.26	935.00	89.76	0.01	0.09	54.00	29.00	0.00	129.00	134.77	1630322.00	1.28	1004.24	991.50
9	4	7	5608.00	13841.00	240.35	0	Spot (Block9, Row7, Column4)	1072.92	1077.00	131.04	0.00	0.12	974.00	972.54	974.00	97.40	0.00	0.10	51.00	25.00	0.00	103.00	98.92	1790711.00	1.03	1003.15	994.00
9	5	7	5896.00	13806.00	177.50	0	Spot (Block9, Row7, Column5)	1421.49	1377.00	232.20	0.01	0.16	985.00	994.83	985.00	135.94	0.00	0.14	94.00	75.00	0.00	392.00	436.49	1258019.00	3.14	1132.62	1122.00
9	6	7	6189.00	13817.00	215.95	0	Spot (Block9, Row7, Column6)	1109.62	1091.00	138.94	0.01	0.13	992.00	1005.39	992.00	117.55	0.01	0.12	42.00	18.00	0.00	99.00	117.62	1480234.00	0.89	1049.91	1072.50
9	7	7	6493.00	13807.00	132.20	0	Spot (Block9, Row7, Column7)	3155.18	3033.00	917.17	0.02	0.29	1013.00	1046.70	1013.00	135.76	0.01	0.13	100.00	100.00	0.00	2020.00	2142.18	1482933.00	15.53	1675.36	1634.50
9	8	7	6799.00	13810.00	104.00	0	Spot (Block9, Row7, Column8)	2360.22	2296.00	353.24	0.01	0.15	1105.00	1135.86	1105.00	154.31	0.01	0.14	100.00	100.00	0.00	1191.00	1255.22	656140.00	7.93	1518.51	1496.00
9	1	8	4687.00	14112.00	136.40	0	Spot (Block9, Row8, Column1)	45210.30	45907.00	15774.92	0.01	0.35	924.00	965.22	924.00	171.56	0.02	0.18	100.00	100.00	19.84	44983.00	44286.30	22560032.00	257.89	12407.38	8606.00
9	2	8	5001.00	14120.00	161.90	0	Spot (Block9, Row8, Column2)	1264.38	1277.50	147.01	0.00	0.12	970.00	980.04	970.00	132.03	0.00	0.13	84.00	53.00	0.00	307.50	294.38	912884.00	2.15	1058.79	1016.50
9	3	8	5304.00	14103.00	126.75	0	Spot (Block9, Row8, Column3)	3518.75	3022.50	1732.69	0.07	0.49	981.00	990.87	981.00	112.45	0.00	0.11	100.00	100.00	0.00	2041.50	2537.75	1498988.00	22.48	1572.77	1428.00
9	4	8	5601.00	14109.00	198.95	0	Spot (Block9, Row8, Column4)	1256.60	1223.50	191.37	0.01	0.15	993.00	1007.18	993.00	112.47	0.01	0.11	79.00	51.00	0.00	230.50	263.60	1412417.00	2.22	1054.81	1022.00
9	5	8	5900.00	14132.00	208.65	0	Spot (Block9, Row8, Column5)	1145.38	1097.00	150.18	0.02	0.13	1003.00	1037.37	1003.00	123.18	0.01	0.12	46.00	25.00	0.00	94.00	142.38	1420265.00	0.88	1062.20	1011.50
9	6	8	6210.00	14118.00	202.05	0	Spot (Block9, Row8, Column6)	1270.40	1270.00	167.71	0.00	0.13	1062.00	1072.01	1062.00	143.41	0.00	0.13	58.00	29.00	0.00	208.00	208.40	1476210.00	1.38	1164.05	1167.50
9	7	8	6501.00	14111.00	144.50	0	Spot (Block9, Row8, Column7)	2480.89	2434.00	686.28	0.01	0.28	1093.00	1121.49	1093.00	159.04	0.01	0.14	100.00	98.00	0.00	1341.00	1387.89	1414107.00	8.55	1488.50	1460.00
9	8	8	6810.00	14109.00	123.40	0	Spot (Block9, Row8, Column8)	2939.21	2820.00	648.10	0.02	0.22	1178.00	1196.04	1178.00	181.88	0.01	0.15	100.00	100.00	0.00	1642.00	1761.21	1196257.00	9.58	1675.53	1587.00
10	1	1	9198.00	12007.00	152.20	0	Spot (Block10, Row1, Column1)	25905.68	23285.50	13890.77	0.05	0.54	593.00	598.24	593.00	83.85	0.00	0.14	100.00	100.00	0.16	22692.50	25312.68	16320576.00	301.83	6324.47	5009.00
10	2	1	9483.00	12005.00	198.40	0	Spot (Block10, Row1, Column2)	705.96	692.00	91.89	0.01	0.13	589.00	588.52	589.00	75.82	0.00	0.13	68.00	29.00	0.00	103.00	116.96	787146.00	1.55	621.57	616.00
10	3	1	9811.00	12043.00	198.95	0	Spot (Block10, Row1, Column3)	688.81	687.00	67.13	0.00	0.10	592.00	590.43	592.00	53.71	0.00	0.09	72.00	34.00	0.00	95.00	96.81	773530.00	1.83	633.06	613.00
10	4	1	10091.00	12010.00	191.95	0	Spot (Block10, Row1, Column4)	716.18	707.00	78.36	0.01	0.11	591.00	592.72	591.00	56.02	0.00	0.09	79.00	53.00	0.00	116.00	125.18	746261.00	2.20	645.60	618.50
10	5	1	10384.00	12010.00	235.20	0	Spot (Block10, Row1, Column5)	662.05	660.00	77.31	0.00	0.12	596.00	596.97	596.00	56.73	0.00	0.10	51.00	23.00	0.00	64.00	66.05	1054647.00	1.15	611.21	603.00
10	6	1	10710.00	12009.00	106.80	0	Spot (Block10, Row1, Column6)	755.75	742.00	95.24	0.01	0.13	600.00	604.07	600.00	59.29	0.00	0.10	88.00	57.00	0.00	142.00	155.75	221434.00	2.56	679.21	686.50
10	7	1	11017.00	12018.00	127.80	0	Spot (Block10, Row1, Column7)	812.69	808.50	95.17	0.00	0.12	605.00	615.75	605.00	61.84	0.01	0.10	95.00	79.00	0.00	203.50	207.69	355957.00	3.18	682.31	686.00
10	8	1	11311.00	12004.00	206.45	0	Spot (Block10, Row1, Column8)	769.48	759.50	108.81	0.01	0.14	628.00	642.17	628.00	62.72	0.01	0.10	77.00	50.00	0.00	131.50	141.48	935684.00	2.03	682.41	683.00
10	1	2	9201.00	12313.00	147.00	-50	Spot (Block10, Row2, Column1)	658.15	673.00	57.89	0.01	0.09	607.00	621.28	607.00	69.06	0.01	0.11	48.00	2.00	0.00	66.00	51.15	386334.00	0.53	606.81	604.00
10	2	2	9490.00	12308.00	146.50	0	Spot (Block10, Row2, Column2)	679.65	684.00	52.81	0.00	0.08	601.00	602.62	601.00	48.64	0.00	0.08	72.00	27.00	0.00	83.00	78.65	396234.00	1.58	649.64	650.00
10	3	2	9786.00	12319.00	173.60	0	Spot (Block10, Row2, Column3)	706.27	695.00	91.81	0.01	0.13	604.00	611.00	604.00	54.19	0.01	0.09	68.00	37.00	0.00	91.00	102.27	593971.00	1.76	663.07	657.00
10	4	2	10108.00	12308.00	178.00	0	Spot (Block10, Row2, Column4)	685.63	692.00	70.16	0.00	0.10	604.00	615.90	604.00	60.02	0.01	0.10	61.00	21.00	0.00	88.00	81.63	608837.00	1.16	660.61	671.00
10	5	2	10404.00	12311.00	209.55	0	Spot (Block10, Row2, Column5)	850.33	835.00	112.81	0.01	0.13	602.00	611.20	602.00	55.44	0.01	0.09	98.00	88.00	0.00	233.00	248.33	1059507.00	4.31	710.11	699.00
10	6	2	10665.00	12305.00	168.65	0	Spot (Block10, Row2, Column6)	707.19	695.00	68.88	0.01	0.10	600.00	607.78	600.00	58.11	0.01	0.10	78.00	32.00	0.00	95.00	107.19	557269.00	1.71	659.60	665.50
10	7	2	11008.00	12302.00	205.40	0	Spot (Block10, Row2, Column7)	658.47	652.00	70.51	0.00	0.11	599.00	604.27	599.00	59.99	0.00	0.10	49.00	16.00	0.00	53.00	59.47	786873.00	0.90	617.89	605.00
10	8	2	11302.00	12302.00	171.95	0	Spot (Block10, Row2, Column8)	698.97	695.00	61.19	0.00	0.09	611.00	625.43	611.00	70.01	0.01	0.11	65.00	16.00	0.00	84.00	87.97	571754.00	1.05	650.46	658.00
10	1	3	9188.00	12626.00	165.00	0	Spot (Block10, Row3, Column1)	840.63	801.00	138.32	0.02	0.16	622.00	642.15	622.00	74.82	0.01	0.12	85.00	66.00	0.00	179.00	218.63	633832.00	2.65	743.00	714.00
10	2	3	9523.00	12614.00	138.00	0	Spot (Block10, Row3, Column2)	734.88	706.50	74.55	0.02	0.10	614.00	627.84	614.00	57.85	0.01	0.09	87.00	36.00	0.00	92.50	120.88	376256.00	1.85	679.47	689.00
10	3	3	9831.00	12637.00	174.15	0	Spot (Block10, Row3, Column3)	699.77	694.00	88.68	0.00	0.13	615.00	632.72	615.00	66.76	0.01	0.11	58.00	26.00	0.00	79.00	84.77	589209.00	1.00	661.19	665.00
10	4	3	10093.00	12613.00	160.35	0	Spot (Block10, Row3, Column4)	978.97	942.00	219.48	0.02	0.22	618.00	638.13	618.00	66.25	0.01	0.10	99.00	86.00	0.00	324.00	360.97	694091.00	5.14	740.75	719.00
10	5	3	10394.00	12611.00	179.10	0	Spot (Block10, Row3, Column5)	754.07	733.50	95.45	0.01	0.13	616.00	636.14	616.00	67.94	0.01	0.11	75.00	48.00	0.00	117.50	138.07	677152.00	1.74	681.10	675.00
10	6	3	10690.00	12626.00	144.45	0	Spot (Block10, Row3, Column6)	733.73	710.50	88.80	0.01	0.12	606.00	623.76	606.00	79.23	0.01	0.13	67.00	39.00	0.00	104.50	127.73	418228.00	1.39	680.71	672.00
10	7	3	11028.00	12610.00	187.75	0	Spot (Block10, Row3, Column7)	683.42	691.00	73.46	0.00	0.11	600.00	610.94	600.00	61.45	0.01	0.10	62.00	23.00	0.00	91.00	83.42	677272.00	1.18	649.94	625.00
10	8	3	11298.00	12607.00	247.15	0	Spot (Block10, Row3, Column8)	693.03	695.00	80.40	0.00	0.12	611.00	626.99	611.00	75.82	0.01	0.12	55.00	21.00	0.00	84.00	82.03	1226665.00	0.87	625.25	614.00
10	1	4	9207.00	12916.00	153.40	0	Spot (Block10, Row4, Column1)	980.12	978.00	176.19	0.00	0.18	620.00	638.80	620.00	62.69	0.01	0.10	98.00	90.00	0.00	358.00	360.12	630215.00	5.44	794.83	761.00
10	2	4	9491.00	12914.00	208.10	0	Spot (Block10, Row4, Column2)	724.93	704.00	76.79	0.01	0.11	627.00	651.49	627.00	78.70	0.02	0.12	49.00	22.00	0.00	77.00	97.93	891664.00	0.93	665.76	653.00
10	3	4	9801.00	12912.00	148.00	0	Spot (Block10, Row4, Column3)	1664.09	1654.00	459.80	0.00	0.28	653.00	660.83	653.00	81.19	0.01	0.12	100.00	100.00	0.00	1001.00	1011.09	1003449.00	12.36	894.18	874.50
10	4	4	10101.00	12912.00	147.00	-50	Spot (Block10, Row4, Column4)	693.24	692.00	77.88	0.00	0.11	666.00	662.39	666.00	68.78	0.00	0.10	25.00	10.00	0.00	26.00	27.24	411783.00	0.45	687.96	686.00
10	5	4	10381.00	12932.00	196.50	0	Spot (Block10, Row4, Column5)	725.16	710.00	81.08	0.01	0.11	672.00	666.25	672.00	82.36	0.00	0.12	29.00	10.00	0.00	38.00	53.16	793326.00	0.72	683.41	685.50
10	6	4	10697.00	12909.00	188.00	0	Spot (Block10, Row4, Column6)	1054.32	1025.00	161.56	0.01	0.15	648.00	657.62	648.00	85.96	0.01	0.13	99.00	96.00	0.00	377.00	406.32	1050101.00	4.62	790.38	789.50
10	7	4	10993.00	12920.00	178.75	0	Spot (Block10, Row4, Column7)	760.41	739.00	92.38	0.01	0.12	661.00	659.59	661.00	77.80	0.00	0.12	50.00	21.00	0.00	78.00	99.41	682852.00	1.30	700.41	695.00
10	8	4	11295.00	12923.00	151.95	0	Spot (Block10, Row4, Column8)	964.02	932.00	159.05	0.01	0.16	681.00	671.80	681.00	72.88	0.01	0.11	96.00	77.00	0.00	251.00	283.02	612152.00	4.01	763.99	744.00
10	1	5	9193.00	13219.00	110.65	0	Spot (Block10, Row5, Column1)	893.27	861.00	149.05	0.02	0.17	629.00	644.64	629.00	61.22	0.01	0.09	97.00	83.00	0.00	232.00	264.27	284061.00	4.06	752.37	740.00
10	2	5	9522.00	13208.00	232.15	0	Spot (Block10, Row5, Column2)	724.40	708.00	76.73	0.01	0.11	633.00	653.54	633.00	81.18	0.01	0.12	44.00	16.00	0.00	75.00	91.40	1123539.00	0.87	678.12	682.00
10	3	5	9807.00	13227.00	172.75	0	Spot (Block10, Row5, Column3)	806.41	800.00	90.50	0.00	0.11	675.00	672.26	675.00	80.32	0.00	0.12	70.00	32.00	0.00	125.00	131.41	666905.00	1.67	721.93	702.00
10	4	5	10107.00	13204.00	145.10	0	Spot (Block10, Row5, Column4)	854.95	812.00	103.08	0.02	0.12	681.00	677.42	681.00	67.92	0.00	0.10	90.00	48.00	0.00	131.00	173.95	489031.00	2.61	741.29	745.50
10	5	5	10399.00	13208.00	144.55	0	Spot (Block10, Row5, Column5)	1809.80	1801.00	546.22	0.00	0.30	678.00	675.35	678.00	69.10	0.00	0.10	100.00	100.00	0.00	1123.00	1131.80	1033397.00	16.42	943.86	907.00
10	6	5	10702.00	13215.00	185.55	0	Spot (Block10, Row5, Column6)	770.44	772.00	87.39	0.00	0.11	678.50	674.82	678.50	72.27	0.00	0.11	54.00	19.00	0.00	93.50	91.94	747325.00	1.32	710.85	707.00
10	7	5	11022.00	13216.00	157.35	0	Spot (Block10, Row5, Column7)	803.01	796.00	80.81	0.00	0.10	687.00	684.78	687.00	75.52	0.00	0.11	69.00	24.00	0.00	109.00	116.01	547650.00	1.57	738.31	711.00
10	8	5	11294.00	13214.00	152.90	0	Spot (Block10, Row5, Column8)	869.96	863.00	119.93	0.00	0.14	691.00	689.98	691.00	76.16	0.00	0.11	82.00	52.00	0.00	172.00	178.96	562865.00	2.36	751.52	731.50
10	1	6	9204.00	13518.00	193.50	0	Spot (Block10, Row6, Column1)	768.36	782.00	87.98	0.01	0.11	626.00	644.22	626.00	80.42	0.01	0.12	66.00	47.00	0.00	156.00	142.36	813697.00	1.54	689.38	686.00
10	2	6	9507.00	13496.00	190.10	0	Spot (Block10, Row6, Column2)	741.12	711.00	98.43	0.02	0.13	634.00	650.94	634.00	105.51	0.01	0.16	42.00	14.00	0.00	77.00	107.12	755946.00	0.85	694.90	682.00
10	3	6	9824.00	13505.00	140.75	0	Spot (Block10, Row6, Column3)	897.01	869.00	195.69	0.01	0.22	663.00	658.70	663.00	67.16	0.00	0.10	85.00	68.00	0.00	206.00	234.01	482589.00	3.55	791.08	713.00
10	4	6	10095.00	13514.00	196.50	0	Spot (Block10, Row6, Column4)	757.47	760.00	90.49	0.00	0.12	677.00	669.41	677.00	66.87	0.00	0.10	51.00	21.00	0.00	83.00	80.47	827914.00	1.32	709.55	696.00
10	5	6	10401.00	13508.00	157.45	0	Spot (Block10, Row6, Column5)	1061.01	1042.50	208.33	0.01	0.20	674.00	672.04	674.00	75.79	0.00	0.11	96.00	85.00	0.00	368.50	387.01	723611.00	5.13	777.22	775.00
10	6	6	10717.00	13519.00	224.70	0	Spot (Block10, Row6, Column6)	729.16	707.00	81.65	0.01	0.11	677.00	673.75	677.00	72.14	0.00	0.11	38.00	11.00	0.00	30.00	52.16	1049997.00	0.77	684.32	684.50
10	7	6	10981.00	13510.00	162.90	0	Spot (Block10, Row6, Column7)	822.59	804.00	93.21	0.01	0.11	689.00	689.71	689.00	81.67	0.00	0.12	73.00	35.00	0.00	115.00	133.59	607071.00	1.63	741.72	718.00
10	8	6	11286.00	13511.00	132.25	0	Spot (Block10, Row6, Column8)	816.32	806.00	99.16	0.01	0.12	691.00	690.94	691.00	77.00	0.00	0.11	71.00	34.00	0.00	115.00	125.32	382853.00	1.63	763.37	774.00
10	1	7	9209.00	13810.00	148.65	0	Spot (Block10, Row7, Column1)	746.30	722.00	73.20	0.01	0.10	620.00	645.29	620.00	115.07	0.02	0.18	46.00	9.00	0.00	102.00	126.30	448527.00	0.88	681.94	688.00
10	2	7	9501.00	13812.00	147.00	-50	Spot (Block10, Row7, Column2)	694.07	686.00	103.52	0.01	0.15	622.00	643.54	622.00	99.15	0.01	0.15	33.00	10.00	0.00	64.00	72.07	411581.00	0.51	686.55	679.50
10	3	7	9846.00	13783.00	146.30	0	Spot (Block10, Row7, Column3)	701.04	698.00	68.69	0.00	0.10	627.00	644.82	627.00	65.45	0.01	0.10	57.00	20.00	0.00	71.00	74.04	408706.00	0.86	687.16	690.00
10	4	7	10100.00	13810.00	179.75	0	Spot (Block10, Row7, Column4)	723.63	699.00	91.36	0.02	0.13	643.00	662.92	643.00	215.80	0.01	0.33	8.00	0.00	0.00	56.00	80.63	648374.00	0.28	708.69	694.00
10	5	7	10407.00	13797.00	148.05	0	Spot (Block10, Row7, Column5)	788.85	789.00	89.97	0.00	0.11	672.00	673.80	672.00	143.09	0.00	0.21	26.00	5.00	0.00	117.00	116.85	479619.00	0.80	717.58	707.50
10	6	7	10701.00	13820.00	234.60	0	Spot (Block10, Row7, Column6)	751.44	724.00	86.58	0.02	0.12	681.00	675.77	681.00	77.77	0.00	0.12	44.00	13.00	0.00	43.00	70.44	1191030.00	0.97	718.09	704.00
10	7	7	11010.00	13791.00	121.05	0	Spot (Block10, Row7, Column7)	776.89	776.00	101.07	0.00	0.13	680.00	678.64	680.00	85.84	0.00	0.13	54.00	25.00	0.00	96.00	96.89	300657.00	1.14	712.01	698.00
10	8	7	11305.00	13807.00	112.25	0	Spot (Block10, Row7, Column8)	1301.48	1276.00	218.61	0.01	0.17	687.00	685.50	687.00	89.06	0.00	0.13	100.00	99.00	0.00	589.00	614.48	426885.00	6.92	912.84	880.00
10	1	8	9196.00	14112.00	141.70	0	Spot (Block10, Row8, Column1)	39788.82	39912.00	20250.23	0.00	0.51	610.00	637.15	610.00	138.29	0.02	0.22	100.00	100.00	22.79	39302.00	39178.82	21645192.00	283.11	9588.65	5839.00
10	2	8	9484.00	14110.00	157.10	0	Spot (Block10, Row8, Column2)	680.78	679.00	92.71	0.00	0.14	603.00	617.35	603.00	88.21	0.01	0.14	40.00	19.00	0.00	76.00	77.78	458166.00	0.72	654.83	643.00
10	3	8	9824.00	14108.00	125.25	0	Spot (Block10, Row8, Column3)	755.15	717.00	89.69	0.02	0.12	603.00	614.59	603.00	66.45	0.01	0.11	90.00	44.00	0.00	114.00	152.15	315654.00	2.12	706.59	702.00
10	4	8	10069.00	14123.00	170.85	0	Spot (Block10, Row8, Column4)	715.20	690.00	115.26	0.02	0.16	606.00	631.02	606.00	213.13	0.02	0.34	18.00	0.00	0.00	84.00	109.20	581454.00	0.39	667.19	665.00
10	5	8	10410.00	14101.00	176.85	0	Spot (Block10, Row8, Column5)	714.61	696.00	94.65	0.01	0.13	628.00	653.08	628.00	210.28	0.02	0.32	9.00	0.00	0.00	68.00	86.61	622424.00	0.29	663.10	650.00
10	6	8	10696.00	14114.00	161.60	0	Spot (Block10, Row8, Column6)	790.90	782.00	121.31	0.00	0.15	643.00	653.33	643.00	83.83	0.01	0.13	64.00	32.00	0.00	139.00	147.90	568660.00	1.64	707.59	691.00
10	7	8	10985.00	14103.00	141.75	0	Spot (Block10, Row8, Column7)	780.22	789.00	106.98	0.00	0.14	633.00	651.87	633.00	80.55	0.01	0.12	64.00	47.00	0.00	156.00	147.22	425221.00	1.59	714.00	694.00
10	8	8	11311.00	14107.00	120.85	0	Spot (Block10, Row8, Column8)	2494.83	2324.00	1038.74	0.03	0.42	641.00	656.99	641.00	81.85	0.01	0.12	100.00	100.00	0.00	1683.00	1853.83	963006.00	22.45	1301.86	1131.00
11	1	1	13699.00	12003.00	153.40	0	Spot (Block11, Row1, Column1)	24359.22	21883.00	12718.50	0.05	0.52	1016.00	1059.61	1016.00	162.49	0.02	0.15	100.00	100.00	0.00	20867.00	23343.22	15809133.00	143.39	5740.05	4441.00
11	2	1	14002.00	12004.00	150.20	0	Spot (Block11, Row1, Column2)	1309.23	1317.00	182.87	0.00	0.14	1015.00	1060.50	1015.00	161.02	0.02	0.15	73.00	44.00	0.00	302.00	294.23	813030.00	1.54	1143.42	1101.00
11	3	1	14311.00	12019.00	194.30	0	Spot (Block11, Row1, Column3)	1187.65	1178.00	175.64	0.00	0.15	999.00	1042.36	999.00	160.01	0.02	0.15	54.00	25.00	0.00	179.00	188.65	1269602.00	0.91	1091.56	1069.00
11	4	1	14599.00	12003.00	190.85	0	Spot (Block11, Row1, Column4)	1246.59	1219.00	208.06	0.01	0.17	993.00	1041.66	993.00	286.95	0.02	0.28	41.00	6.00	0.00	226.00	253.59	1280248.00	0.71	1130.80	1121.50
11	5	1	14887.00	12008.00	203.60	0	Spot (Block11, Row1, Column5)	1200.55	1182.00	167.08	0.01	0.14	990.00	1021.35	990.00	176.49	0.01	0.17	55.00	19.00	0.00	192.00	210.55	1407042.00	1.02	1093.29	1084.00
11	6	1	15208.00	12002.00	116.00	0	Spot (Block11, Row1, Column6)	1237.61	1190.50	186.48	0.02	0.15	991.00	1010.64	991.00	130.97	0.01	0.13	66.00	44.00	0.00	199.50	246.61	435639.00	1.73	1110.49	1076.50
11	7	1	15506.00	11998.00	118.90	0	Spot (Block11, Row1, Column7)	1217.29	1194.50	155.51	0.01	0.13	984.00	995.57	984.00	130.07	0.01	0.13	64.00	42.00	0.00	210.50	233.29	457700.00	1.70	1111.19	1082.00
11	8	1	15803.00	11999.00	210.55	0	Spot (Block11, Row1, Column8)	1203.23	1177.00	196.85	0.01	0.16	978.00	982.03	978.00	127.34	0.00	0.13	65.00	35.00	0.00	199.00	225.23	1518478.00	1.74	1057.52	1065.00
11	1	2	13695.00	12303.00	117.35	0	Spot (Block11, Row2, Column1)	1250.94	1218.00	182.73	0.01	0.15	997.00	1035.29	997.00	152.74	0.02	0.15	67.00	43.00	0.00	221.00	253.94	452841.00	1.41	1125.23	1093.00
11	2	2	14002.00	12301.00	114.85	0	Spot (Block11, Row2, Column2)	1236.99	1187.50	199.59	0.02	0.16	1002.00	1044.53	1002.00	159.29	0.02	0.15	64.00	34.00	0.00	185.50	234.99	420575.00	1.21	1166.86	1184.50
11	3	2	14294.00	12294.00	182.55	0	Spot (Block11, Row2, Column3)	1273.57	1196.00	366.24	0.03	0.29	1002.00	1047.95	1002.00	161.52	0.02	0.15	58.00	31.00	0.00	194.00	271.57	1198427.00	1.40	1157.52	1125.00
11	4	2	14593.00	12313.00	241.80	0	Spot (Block11, Row2, Column4)	1182.98	1164.00	179.85	0.01	0.15	999.00	1040.50	999.00	138.01	0.02	0.13	53.00	30.00	0.00	165.00	183.98	1998047.00	1.03	1069.63	1086.00
11	5	2	14892.00	12294.00	212.60	0	Spot (Block11, Row2, Column5)	1427.83	1400.00	230.56	0.01	0.16	995.00	1029.88	995.00	136.41	0.01	0.13	92.00	70.00	0.00	405.00	432.83	1843332.00	2.92	1155.22	1146.50
11	6	2	15199.00	12305.00	189.40	0	Spot (Block11, Row2, Column6)	1260.77	1196.00	197.22	0.02	0.16	995.00	1025.84	995.00	135.01	0.01	0.13	69.00	46.00	0.00	201.00	265.77	1274638.00	1.74	1087.52	1053.50
11	7	2	15510.00	12306.00	201.50	0	Spot (Block11, Row2, Column7)	1198.75	1182.00	182.23	0.01	0.15	985.00	1004.82	985.00	138.39	0.01	0.14	59.00	37.00	0.00	197.00	213.75	1378567.00	1.40	1094.02	1089.00
11	8	2	15800.00	12295.00	135.80	0	Spot (Block11, Row2, Column8)	1127.52	1099.00	170.65	0.01	0.15	981.50	983.72	981.50	127.72	0.00	0.13	45.00	26.00	0.00	117.50	146.02	560377.00	1.13	1042.68	992.00
11	1	3	13710.00	12608.00	175.30	0	Spot (Block11, Row3, Column1)	1291.14	1236.00	216.64	0.02	0.17	986.00	1006.95	986.00	147.52	0.01	0.15	73.00	43.00	0.00	250.00	305.14	1105218.00	1.93	1103.99	1087.00
11	2	3	13998.00	12616.00	200.30	0	Spot (Block11, Row3, Column2)	1198.35	1189.00	168.84	0.00	0.14	991.00	1021.23	991.00	147.71	0.01	0.14	56.00	32.00	0.00	198.00	207.35	1363726.00	1.20	1071.09	1081.00
11	3	3	14311.00	12613.00	173.05	0	Spot (Block11, Row3, Column3)	1220.12	1204.00	213.95	0.01	0.18	994.00	1031.92	994.00	142.78	0.02	0.14	61.00	41.00	0.00	210.00	226.12	1018797.00	1.32	1127.56	1091.50
11	4	3	14597.00	12606.00	186.45	0	Spot (Block11, Row3, Column4)	1188.81	1183.00	173.74	0.00	0.15	989.00	1016.58	989.00	140.48	0.01	0.14	53.00	33.00	0.00	194.00	199.81	1162657.00	1.23	1087.40	1089.50
11	5	3	14926.00	12603.00	176.80	0	Spot (Block11, Row3, Column5)	1253.54	1208.50	208.06	0.02	0.17	989.00	1019.46	989.00	308.27	0.01	0.30	42.00	9.00	0.00	219.50	264.54	1090580.00	0.76	1128.74	1076.00
11	6	3	15211.00	12611.00	194.65	0	Spot (Block11, Row3, Column6)	1184.45	1159.00	176.61	0.01	0.15	991.00	1033.39	991.00	360.82	0.02	0.35	19.00	0.00	0.00	168.00	193.45	1270911.00	0.42	1105.66	1090.00
11	7	3	15510.00	12589.00	177.00	0	Spot (Block11, Row3, Column7)	1208.42	1195.00	186.69	0.00	0.15	989.00	1019.76	989.00	226.58	0.01	0.22	41.00	10.00	0.00	206.00	219.42	1057364.00	0.83	1115.06	1083.00
11	8	3	15804.00	12610.00	208.00	0	Spot (Block11, Row3, Column8)	1160.08	1106.00	166.56	0.02	0.14	989.00	1000.26	989.00	129.54	0.00	0.13	47.00	26.00	0.00	117.00	171.08	1425734.00	1.23	1071.00	1079.50
11	1	4	13690.00	12906.00	148.25	0	Spot (Block11, Row4, Column1)	1194.48	1182.00	177.58	0.00	0.15	991.00	1009.57	991.00	145.96	0.01	0.14	55.00	32.00	0.00	191.00	203.48	717882.00	1.27	1110.43	1083.00
11	2	4	13995.00	12909.00	206.10	0	Spot (Block11, Row4, Column2)	1176.66	1163.00	168.68	0.01	0.14	996.00	1026.15	996.00	152.44	0.01	0.15	51.00	25.00	0.00	167.00	180.66	1422584.00	0.99	1086.63	1084.00
11	3	4	14303.00	12906.00	141.60	0	Spot (Block11, Row4, Column3)	1545.04	1515.50	242.23	0.01	0.16	1002.00	1045.38	1002.00	148.71	0.02	0.14	99.00	79.00	0.00	513.50	543.04	837410.00	3.36	1264.05	1216.50
11	4	4	14585.00	12911.00	199.60	0	Spot (Block11, Row4, Column4)	1111.89	1080.50	164.64	0.01	0.15	988.00	1022.14	988.00	146.41	0.01	0.14	37.00	18.00	0.00	92.50	123.89	1249763.00	0.61	1047.80	997.00
11	5	4	14892.00	12901.00	163.30	0	Spot (Block11, Row4, Column5)	1235.31	1249.00	187.85	0.00	0.15	982.00	998.54	982.00	135.79	0.01	0.14	66.00	49.00	0.00	267.00	253.31	912894.00	1.74	1111.32	1095.00
11	6	4	15200.00	12906.00	189.10	0	Spot (Block11, Row4, Column6)	1437.87	1400.00	224.41	0.01	0.16	983.00	1004.50	983.00	222.07	0.01	0.22	82.00	46.00	0.00	417.00	454.87	1446495.00	1.95	1160.16	1150.50
11	7	4	15495.00	12916.00	146.75	0	Spot (Block11, Row4, Column7)	1284.99	1289.00	185.12	0.00	0.14	988.00	1014.04	988.00	221.54	0.01	0.22	56.00	22.00	0.00	301.00	296.99	751719.00	1.22	1122.49	1095.00
11	8	4	15796.00	12912.00	155.90	0	Spot (Block11, Row4, Column8)	1333.68	1293.00	188.46	0.01	0.14	989.00	1007.32	989.00	131.91	0.01	0.13	88.00	62.00	0.00	304.00	344.68	892229.00	2.47	1092.72	1085.00
11	1	5	13696.00	13204.00	116.25	0	Spot (Block11, Row5, Column1)	1244.30	1278.00	175.90	0.01	0.14	984.00	990.48	984.00	136.97	0.00	0.14	71.00	50.00	0.00	294.00	260.30	444214.00	1.85	1091.51	1075.50
11	2	5	13997.00	13212.00	198.35	0	Spot (Block11, Row5, Column2)	1146.50	1110.50	170.76	0.01	0.15	989.00	1015.44	989.00	149.85	0.01	0.15	47.00	23.00	0.00	121.50	157.50	1284083.00	0.87	1072.06	1012.50
11	3	5	14302.00	13208.00	215.20	0	Spot (Block11, Row5, Column3)	1252.65	1256.00	187.10	0.00	0.15	991.00	1031.64	991.00	153.30	0.02	0.15	69.00	40.00	0.00	265.00	261.65	1653500.00	1.44	1118.58	1090.00
11	4	5	14599.00	13191.00	195.50	0	Spot (Block11, Row5, Column4)	1244.64	1187.00	224.12	0.02	0.18	992.00	1039.36	992.00	147.52	0.02	0.14	61.00	36.00	0.00	195.00	252.64	1346698.00	1.39	1148.57	1102.00
11	5	5	14902.00	13209.00	156.80	0	Spot (Block11, Row5, Column5)	1501.83	1449.00	271.74	0.02	0.18	990.00	1032.18	990.00	144.37	0.02	0.14	96.00	77.00	0.00	459.00	511.83	1019744.00	3.25	1206.84	1205.00
11	6	5	15192.00	13195.00	182.40	0	Spot (Block11, Row5, Column6)	1185.68	1143.00	189.33	0.02	0.16	987.00	1003.22	987.00	125.68	0.01	0.13	51.00	32.00	0.00	156.00	198.68	1097937.00	1.45	1081.49	1080.00
11	7	5	15504.00	13201.00	188.95	0	Spot (Block11, Row5, Column7)	1153.52	1104.00	173.06	0.02	0.15	988.00	1002.11	988.00	132.00	0.01	0.13	46.00	27.00	0.00	116.00	165.52	1159287.00	1.15	1080.07	1079.00
11	8	5	15798.00	13208.00	155.00	0	Spot (Block11, Row5, Column8)	1311.91	1265.00	209.69	0.02	0.16	988.00	1005.84	988.00	137.14	0.01	0.14	79.00	50.00	0.00	277.00	323.91	865862.00	2.23	1136.89	1150.00
11	1	6	13703.00	13513.00	212.55	0	Spot (Block11, Row6, Column1)	1187.65	1182.00	169.82	0.00	0.14	968.00	968.10	968.00	136.04	0.00	0.14	59.00	34.00	0.00	214.00	219.65	1529691.00	1.61	1043.62	996.00
11	2	6	14011.00	13492.00	236.15	0	Spot (Block11, Row6, Column2)	1130.88	1087.00	170.36	0.02	0.15	982.00	995.39	982.00	148.17	0.01	0.15	39.00	17.00	0.00	105.00	148.88	1811673.00	0.91	1039.62	1007.50
11	3	6	14296.00	13502.00	189.95	0	Spot (Block11, Row6, Column3)	1260.64	1207.00	216.34	0.02	0.17	993.00	1023.94	993.00	144.44	0.01	0.14	62.00	44.00	0.00	214.00	267.64	1285849.00	1.64	1130.24	1090.00
11	4	6	14590.00	13510.00	181.55	0	Spot (Block11, Row6, Column4)	1213.47	1189.00	171.14	0.01	0.14	995.00	1040.33	995.00	151.19	0.02	0.15	60.00	31.00	0.00	194.00	218.47	1134594.00	1.15	1123.78	1083.00
11	5	6	14904.00	13510.00	176.95	0	Spot (Block11, Row6, Column5)	1410.29	1353.00	244.96	0.02	0.17	1021.00	1061.68	1021.00	155.70	0.02	0.15	86.00	52.00	0.00	332.00	389.29	1236822.00	2.24	1158.31	1114.00
11	6	6	15196.00	13519.00	185.45	0	Spot (Block11, Row6, Column6)	1167.99	1174.00	153.71	0.00	0.13	1005.00	1050.72	1005.00	151.13	0.02	0.14	51.00	21.00	0.00	169.00	162.99	1132950.00	0.78	1074.84	1079.00
11	7	6	15517.00	13513.00	167.20	0	Spot (Block11, Row6, Column7)	1279.99	1189.50	529.23	0.03	0.41	993.00	1017.75	993.00	137.80	0.01	0.14	61.00	40.00	0.00	196.50	286.99	990712.00	1.90	1113.92	1088.00
11	8	6	15831.00	13510.00	165.15	0	Spot (Block11, Row6, Column8)	1173.70	1155.00	186.75	0.01	0.16	990.00	1011.63	990.00	145.51	0.01	0.14	50.00	28.00	0.00	165.00	183.70	890837.00	1.11	1110.07	1095.50
11	1	7	13702.00	13810.00	185.50	0	Spot (Block11, Row7, Column1)	1147.42	1108.00	180.90	0.02	0.16	961.00	977.06	961.00	164.59	0.01	0.17	46.00	23.00	0.00	147.00	186.42	1111846.00	1.04	1057.24	1023.00
11	2	7	14010.00	13798.00	223.60	0	Spot (Block11, Row7, Column2)	1156.43	1108.00	292.68	0.02	0.25	977.00	990.88	977.00	146.93	0.01	0.15	46.00	22.00	0.00	131.00	179.43	1661785.00	1.13	1023.43	980.00
11	3	7	14302.00	13811.00	204.45	0	Spot (Block11, Row7, Column3)	1176.62	1171.00	187.37	0.00	0.16	988.00	1016.09	988.00	146.04	0.01	0.14	54.00	29.00	0.00	183.00	188.62	1396650.00	1.10	1087.99	1080.50
11	4	7	14591.00	13809.00	211.30	0	Spot (Block11, Row7, Column4)	1167.32	1101.50	192.81	0.03	0.17	992.00	1028.03	992.00	149.19	0.02	0.15	46.00	25.00	0.00	109.50	175.32	1489505.00	0.93	1101.10	1074.50
11	5	7	14894.00	13804.00	244.65	0	Spot (Block11, Row7, Column5)	1207.74	1186.00	193.85	0.01	0.16	1073.00	1082.91	1073.00	162.38	0.00	0.15	38.00	18.00	0.00	113.00	134.74	2091804.00	0.77	1121.39	1094.00
11	6	7	15205.00	13825.00	211.65	0	Spot (Block11, Row7, Column6)	1297.51	1286.00	183.22	0.00	0.14	1082.50	1111.55	1082.50	166.24	0.01	0.15	59.00	25.00	0.00	203.50	215.01	1664707.00	1.12	1198.20	1170.50
11	7	7	15502.00	13805.00	147.00	-50	Spot (Block11, Row7, Column7)	1189.35	1172.50	204.00	0.01	0.17	1012.00	1055.95	1012.00	152.33	0.02	0.14	50.00	27.00	0.00	160.50	177.35	701717.00	0.88	1090.26	1068.00
11	8	7	15801.00	13804.00	127.00	0	Spot (Block11, Row7, Column8)	1715.91	1610.00	302.15	0.03	0.18	987.00	1017.13	987.00	149.23	0.01	0.15	100.00	99.00	0.00	623.00	728.91	734410.00	4.68	1305.12	1306.00
11	1	8	13693.00	14108.00	143.50	0	Spot (Block11, Row8, Column1)	33328.48	30338.50	17915.56	0.04	0.54	982.00	1014.95	982.00	188.26	0.01	0.19	100.00	100.00	9.11	29356.50	32346.48	18663976.00	171.65	7865.75	5277.00
11	2	8	13999.00	14108.00	182.10	0	Spot (Block11, Row8, Column2)	1195.02	1180.00	183.75	0.01	0.15	986.00	1013.25	986.00	173.06	0.01	0.17	55.00	21.00	0.00	194.00	209.02	1110170.00	1.05	1093.06	1073.00
11	3	8	14317.00	14106.00	124.60	0	Spot (Block11, Row8, Column3)	1356.64	1324.50	228.96	0.01	0.17	982.00	1007.97	982.00	153.08	0.01	0.15	82.00	58.00	0.00	342.50	374.64	553510.00	2.28	1152.56	1111.00
11	4	8	14599.00	14107.00	173.65	0	Spot (Block11, Row8, Column4)	1257.65	1200.00	197.73	0.02	0.16	987.00	1016.31	987.00	154.55	0.01	0.15	64.00	39.00	0.00	213.00	270.65	1056424.00	1.56	1113.38	1079.00
11	5	8	14907.00	14110.00	198.20	0	Spot (Block11, Row8, Column5)	1226.97	1203.00	175.54	0.01	0.14	1037.50	1062.97	1037.50	165.44	0.01	0.16	50.00	20.00	0.00	165.50	189.47	1365615.00	0.99	1156.47	1170.50
11	6	8	15200.00	14100.00	202.05	0	Spot (Block11, Row8, Column6)	1360.60	1305.00	244.49	0.02	0.18	1087.00	1120.20	1087.00	175.11	0.01	0.16	57.00	36.00	0.00	218.00	273.60	1576938.00	1.37	1219.36	1174.00
11	7	8	15499.00	14119.00	171.80	0	Spot (Block11, Row8, Column7)	1295.79	1288.00	162.34	0.00	0.13	1075.00	1083.77	1075.00	175.51	0.00	0.16	57.00	22.00	0.00	213.00	220.79	1065140.00	1.21	1171.34	1176.00
11	8	8	15811.00	14101.00	126.40	0	Spot (Block11, Row8, Column8)	2299.24	2213.00	579.55	0.02	0.25	987.00	1027.32	987.00	162.15	0.02	0.16	100.00	100.00	0.00	1226.00	1312.24	977178.00	7.84	1363.40	1335.00
12	1	1	18203.00	12001.00	153.45	0	Spot (Block12, Row1, Column1)	23432.18	21421.00	11301.68	0.04	0.48	2072.00	2093.37	2072.00	310.38	0.00	0.15	100.00	100.00	0.00	19349.00	21360.18	15184051.00	68.75	6933.77	6050.00
12	2	1	18494.00	12003.00	167.00	0	Spot (Block12, Row1, Column2)	2885.22	2788.00	473.46	0.01	0.16	2001.00	2051.46	2001.00	287.08	0.01	0.14	94.00	71.00	0.00	787.00	884.22	2227392.00	2.90	2343.28	2327.00
12	3	1	18805.00	12004.00	210.80	0	Spot (Block12, Row1, Column3)	2343.61	2294.00	323.56	0.01	0.14	1987.00	2030.59	1987.00	290.59	0.01	0.14	52.00	29.00	0.00	307.00	356.61	2967010.00	1.08	2131.41	2081.00
12	4	1	19093.00	11995.00	168.50	0	Spot (Block12, Row1, Column4)	2835.28	2801.00	522.00	0.01	0.18	2016.00	2054.68	2016.00	281.60	0.01	0.14	86.00	63.00	0.00	785.00	819.28	2231362.00	2.77	2298.34	2339.00
12	5	1	19401.00	12010.00	223.30	0	Spot (Block12, Row1, Column5)	2417.66	2400.00	336.68	0.00	0.14	2069.00	2087.56	2069.00	269.80	0.00	0.13	54.00	29.00	0.00	331.00	348.66	3459672.00	1.22	2163.69	2170.00
12	6	1	19717.00	11995.00	126.35	0	Spot (Block12, Row1, Column6)	2636.70	2626.50	385.62	0.00	0.15	2091.00	2118.79	2091.00	272.13	0.01	0.13	66.00	49.00	0.00	535.50	545.70	1117959.00	1.90	2312.18	2274.50
12	7	1	20017.00	11997.00	127.00	0	Spot (Block12, Row1, Column7)	3141.11	3111.00	441.68	0.00	0.14	2107.00	2149.91	2107.00	268.30	0.01	0.12	97.00	85.00	0.00	1004.00	1034.11	1356961.00	3.69	2497.57	2488.50
12	8	1	20307.00	11998.00	225.50	0	Spot (Block12, Row1, Column8)	2547.95	2485.00	335.43	0.01	0.13	2168.00	2182.92	2168.00	268.67	0.00	0.12	55.00	34.00	0.00	317.00	379.95	3712356.00	1.36	2321.87	2292.00
12	1	2	18199.00	12298.00	131.45	0	Spot (Block12, Row2, Column1)	2433.89	2375.00	335.38	0.01	0.14	2012.00	2063.95	2012.00	298.27	0.01	0.14	54.00	34.00	0.00	363.00	421.89	1129324.00	1.24	2188.28	2159.00
12	2	2	18504.00	12303.00	145.00	0	Spot (Block12, Row2, Column2)	2338.39	2316.00	314.19	0.00	0.13	1994.00	2045.01	1994.00	286.81	0.01	0.14	53.00	28.00	0.00	322.00	344.39	1339899.00	1.02	2217.26	2195.00
12	3	2	18790.00	12304.00	190.40	0	Spot (Block12, Row2, Column3)	2466.99	2478.00	361.79	0.00	0.15	2009.00	2054.91	2009.00	295.43	0.01	0.14	63.00	35.00	0.00	469.00	457.99	2521259.00	1.39	2235.30	2161.50
12	4	2	19101.00	12302.00	204.85	0	Spot (Block12, Row2, Column4)	2439.62	2392.00	349.31	0.01	0.14	2064.00	2085.25	2064.00	289.68	0.00	0.14	52.00	30.00	0.00	328.00	375.62	2898267.00	1.22	2236.62	2209.00
12	5	2	19401.00	12302.00	213.80	0	Spot (Block12, Row2, Column5)	2992.04	2940.00	420.80	0.01	0.14	2085.00	2120.71	2085.00	274.39	0.01	0.13	96.00	79.00	0.00	855.00	907.04	3889650.00	3.18	2337.74	2296.00
12	6	2	19697.00	12305.00	206.00	0	Spot (Block12, Row2, Column6)	2536.31	2501.00	342.97	0.01	0.14	2076.00	2103.95	2076.00	274.25	0.01	0.13	65.00	37.00	0.00	425.00	460.31	3063861.00	1.58	2254.40	2216.50
12	7	2	19999.00	12302.00	202.25	0	Spot (Block12, Row2, Column7)	2405.66	2358.50	387.96	0.01	0.16	2073.00	2101.60	2073.00	265.98	0.01	0.13	51.00	26.00	0.00	285.50	332.66	2790568.00	1.14	2254.02	2231.00
12	8	2	20285.00	12296.00	182.25	0	Spot (Block12, Row2, Column8)	2383.30	2372.00	281.82	0.00	0.12	2094.00	2131.25	2094.00	264.02	0.01	0.12	50.00	24.00	0.00	278.00	289.30	2216468.00	0.95	2237.33	2184.00
12	1	3	18204.00	12599.00	168.30	0	Spot (Block12, Row3, Column1)	2784.28	2784.00	397.96	0.00	0.14	2019.00	2069.97	2019.00	293.04	0.01	0.14	89.00	63.00	0.00	765.00	765.28	2185656.00	2.44	2326.74	2280.00
12	2	3	18496.00	12611.00	200.05	0	Spot (Block12, Row3, Column2)	2436.78	2392.00	350.75	0.01	0.14	2060.00	2084.75	2060.00	291.24	0.01	0.14	52.00	26.00	0.00	332.00	376.78	2763310.00	1.21	2251.35	2278.00
12	3	3	18798.00	12600.00	184.70	0	Spot (Block12, Row3, Column3)	2633.56	2619.00	411.93	0.00	0.16	2080.00	2108.96	2080.00	293.09	0.01	0.14	67.00	46.00	0.00	539.00	553.56	2525583.00	1.79	2359.34	2370.00
12	4	3	19103.00	12603.00	180.30	0	Spot (Block12, Row3, Column4)	2887.87	2872.00	429.51	0.00	0.15	2087.00	2122.65	2087.00	281.79	0.01	0.13	88.00	69.00	0.00	785.00	800.87	2639516.00	2.72	2360.91	2336.00
12	5	3	19398.00	12602.00	188.00	0	Spot (Block12, Row3, Column5)	2652.34	2639.00	481.37	0.00	0.18	2088.00	2119.82	2088.00	278.28	0.01	0.13	70.00	49.00	0.00	551.00	564.34	2641730.00	1.91	2315.93	2297.00
12	6	3	19705.00	12607.00	187.65	0	Spot (Block12, Row3, Column6)	2459.93	2405.50	325.13	0.01	0.13	2089.00	2129.76	2089.00	274.01	0.01	0.13	57.00	28.00	0.00	316.50	370.93	2440250.00	1.20	2313.57	2297.00
12	7	3	20011.00	12602.00	191.55	0	Spot (Block12, Row3, Column7)	2437.80	2399.00	324.98	0.01	0.13	2084.00	2109.48	2084.00	263.18	0.01	0.12	57.00	32.00	0.00	315.00	353.80	2525565.00	1.25	2275.05	2287.00
12	8	3	20305.00	12599.00	222.15	0	Spot (Block12, Row3, Column8)	2375.24	2336.00	288.83	0.01	0.12	2074.00	2095.70	2074.00	257.68	0.00	0.12	50.00	22.00	0.00	262.00	301.24	3365721.00	1.08	2143.24	2096.50
12	1	4	18199.00	12901.00	191.30	0	Spot (Block12, Row4, Column1)	2878.42	2767.00	662.50	0.02	0.23	2045.00	2081.29	2045.00	299.73	0.01	0.14	85.00	62.00	0.00	722.00	833.42	2976289.00	2.66	2371.17	2315.50
12	2	4	18496.00	12900.00	212.15	0	Spot (Block12, Row4, Column2)	2512.90	2508.00	340.28	0.00	0.14	2106.00	2137.99	2106.00	301.14	0.01	0.14	59.00	31.00	0.00	402.00	406.90	3219024.00	1.24	2224.32	2200.00
12	3	4	18803.00	12902.00	150.60	0	Spot (Block12, Row4, Column3)	4655.32	4654.00	1113.27	0.00	0.24	2095.00	2122.51	2095.00	297.37	0.01	0.14	99.00	99.00	0.00	2559.00	2560.32	2890954.00	8.52	2851.40	2812.50
12	4	4	19112.00	12895.00	165.05	0	Spot (Block12, Row4, Column4)	2381.66	2338.50	311.36	0.01	0.13	2081.00	2110.27	2081.00	289.78	0.01	0.14	48.00	22.00	0.00	257.50	300.66	1795768.00	0.94	2210.72	2176.00
12	5	4	19392.00	12892.00	204.55	0	Spot (Block12, Row4, Column5)	2417.99	2410.50	330.00	0.00	0.14	2076.00	2097.26	2076.00	277.41	0.00	0.13	56.00	27.00	0.00	334.50	341.99	2853224.00	1.16	2198.08	2171.50
12	6	4	19697.00	12903.00	198.70	0	Spot (Block12, Row4, Column6)	3084.76	3054.50	416.99	0.00	0.14	2105.00	2146.45	2105.00	275.04	0.01	0.13	99.00	84.00	0.00	949.50	979.76	3454935.00	3.41	2491.77	2533.50
12	7	4	19992.00	12903.00	169.50	0	Spot (Block12, Row4, Column7)	2762.71	2703.00	423.30	0.01	0.15	2099.00	2146.70	2099.00	263.54	0.01	0.12	80.00	55.00	0.00	604.00	663.71	2215695.00	2.34	2415.83	2410.00
12	8	4	20302.00	12901.00	147.00	-50	Spot (Block12, Row4, Column8)	3745.21	2620.00	6708.38	0.16	1.79	2083.00	2105.98	2083.00	258.71	0.00	0.12	81.00	51.00	0.68	537.00	1662.21	2213420.00	6.34	2400.03	2404.00
12	1	5	18207.00	13205.00	114.25	0	Spot (Block12, Row5, Column1)	3158.29	3121.50	481.12	0.01	0.15	2034.00	2078.88	2034.00	303.04	0.01	0.15	99.00	90.00	0.00	1087.50	1124.29	1080136.00	3.56	2493.66	2451.50
12	2	5	18498.00	13205.00	208.30	0	Spot (Block12, Row5, Column2)	2556.64	2551.50	337.58	0.00	0.13	2093.00	2132.17	2093.00	305.60	0.01	0.14	65.00	32.00	0.00	458.50	463.64	3160011.00	1.39	2303.59	2276.00
12	3	5	18797.00	13209.00	197.45	0	Spot (Block12, Row5, Column3)	2606.24	2577.50	388.84	0.00	0.15	2106.00	2143.38	2106.00	307.41	0.01	0.14	63.00	38.00	0.00	471.50	500.24	2872071.00	1.51	2382.46	2364.50
12	4	5	19099.00	13195.00	207.45	0	Spot (Block12, Row5, Column4)	2479.67	2455.50	347.82	0.00	0.14	2076.00	2105.30	2076.00	303.13	0.01	0.14	58.00	30.00	0.00	379.50	403.67	3020242.00	1.24	2206.05	2160.00
12	5	5	19402.00	13200.00	156.90	0	Spot (Block12, Row5, Column5)	4348.83	4142.50	1171.69	0.02	0.27	2082.00	2108.31	2082.00	290.53	0.01	0.14	99.00	96.00	0.00	2060.50	2266.83	2948510.00	7.71	2676.76	2636.50
12	6	5	19701.00	13200.00	198.40	0	Spot (Block12, Row5, Column6)	2635.59	2573.00	398.94	0.01	0.15	2095.00	2135.80	2095.00	285.24	0.01	0.13	71.00	44.00	0.00	478.00	540.59	2936044.00	1.75	2330.61	2275.50
12	7	5	19996.00	13203.00	192.35	0	Spot (Block12, Row5, Column7)	2505.25	2495.00	323.96	0.00	0.13	2092.00	2129.47	2092.00	268.53	0.01	0.13	62.00	35.00	0.00	403.00	413.25	2612975.00	1.40	2317.05	2294.00
12	8	5	20305.00	13200.00	189.40	0	Spot (Block12, Row5, Column8)	2685.72	2649.00	438.98	0.01	0.16	2082.00	2102.46	2082.00	259.89	0.00	0.12	74.00	54.00	0.00	567.00	603.72	2709895.00	2.24	2325.18	2361.00
12	1	6	18206.00	13506.00	205.30	0	Spot (Block12, Row6, Column1)	2458.26	2427.00	383.07	0.01	0.16	2026.00	2063.61	2026.00	303.49	0.01	0.15	56.00	35.00	0.00	401.00	432.26	2937623.00	1.30	2223.46	2145.50
12	2	6	18503.00	13497.00	221.40	0	Spot (Block12, Row6, Column2)	2479.39	2474.50	373.03	0.00	0.15	2082.00	2122.15	2082.00	301.03	0.01	0.14	57.00	29.00	0.00	392.50	397.39	3481057.00	1.19	2222.06	2195.00
12	3	6	18800.00	13501.00	192.35	0	Spot (Block12, Row6, Column3)	3026.18	2966.00	602.05	0.01	0.20	2105.00	2160.55	2105.00	304.12	0.01	0.14	84.00	64.00	0.00	861.00	921.18	3162361.00	2.85	2431.57	2413.50
12	4	6	19100.00	13505.00	191.65	0	Spot (Block12, Row6, Column4)	2671.69	2617.50	362.22	0.01	0.14	2103.00	2157.49	2103.00	308.73	0.01	0.14	71.00	39.00	0.00	514.50	568.69	2762528.00	1.67	2373.15	2327.00
12	5	6	19402.00	13506.00	154.45	0	Spot (Block12, Row6, Column5)	4149.74	3965.00	1125.52	0.02	0.27	2104.00	2154.03	2104.00	304.28	0.01	0.14	99.00	99.00	0.00	1861.00	2045.74	2722232.00	6.56	2696.55	2730.50
12	6	6	19695.00	13503.00	195.95	0	Spot (Block12, Row6, Column6)	2507.43	2473.50	322.71	0.01	0.13	2099.00	2158.10	2099.00	326.40	0.01	0.15	52.00	25.00	0.00	374.50	408.43	2723072.00	1.07	2277.24	2240.00
12	7	6	19999.00	13504.00	189.05	0	Spot (Block12, Row6, Column7)	2551.26	2480.50	346.21	0.01	0.14	2084.00	2124.87	2084.00	307.23	0.01	0.14	61.00	32.00	0.00	396.50	467.26	2561468.00	1.39	2302.55	2316.00
12	8	6	20304.00	13500.00	176.65	0	Spot (Block12, Row6, Column8)	2525.20	2475.00	321.22	0.01	0.13	2083.00	2107.02	2083.00	263.81	0.00	0.13	65.00	36.00	0.00	392.00	442.20	2201978.00	1.59	2264.68	2226.00
12	1	7	18199.00	13810.00	212.85	0	Spot (Block12, Row7, Column1)	2406.00	2350.00	367.71	0.01	0.15	2027.00	2074.05	2027.00	328.96	0.01	0.16	49.00	24.00	0.00	323.00	379.00	3120578.00	1.01	2192.39	2181.50
12	2	7	18505.00	13799.00	189.75	0	Spot (Block12, Row7, Column2)	2434.86	2430.50	356.89	0.00	0.15	2077.00	2115.17	2077.00	322.61	0.01	0.15	53.00	25.00	0.00	353.50	357.86	2468949.00	0.99	2325.13	2305.00
12	3	7	18802.00	13797.00	216.20	0	Spot (Block12, Row7, Column3)	2485.37	2484.00	329.20	0.00	0.13	2084.00	2137.10	2084.00	306.40	0.01	0.14	57.00	27.00	0.00	400.00	401.37	3335362.00	1.14	2279.44	2290.50
12	4	7	19108.00	13803.00	202.15	0	Spot (Block12, Row7, Column4)	2534.77	2507.50	355.35	0.00	0.14	2098.00	2164.99	2098.00	294.18	0.01	0.14	58.00	35.00	0.00	409.50	436.77	2925123.00	1.26	2398.03	2393.50
12	5	7	19408.00	13811.00	221.95	0	Spot (Block12, Row7, Column5)	2519.27	2494.00	353.42	0.00	0.14	2097.00	2163.43	2097.00	298.14	0.01	0.14	58.00	34.00	0.00	397.00	422.27	3549656.00	1.19	2260.08	2199.00
12	6	7	19698.00	13807.00	205.35	0	Spot (Block12, Row7, Column6)	2585.62	2560.00	362.46	0.00	0.14	2089.00	2158.14	2089.00	326.94	0.01	0.15	62.00	33.00	0.00	471.00	496.62	3094987.00	1.31	2351.92	2403.00
12	7	7	20000.00	13800.00	111.05	0	Spot (Block12, Row7, Column7)	2707.33	2618.00	584.79	0.01	0.22	2088.00	2133.09	2088.00	316.33	0.01	0.15	68.00	43.00	0.00	530.00	619.33	871761.00	1.82	2267.02	2222.00
12	8	7	20302.00	13800.00	147.00	-50	Spot (Block12, Row7, Column8)	2493.69	2451.00	499.06	0.01	0.20	2088.00	2122.71	2088.00	274.71	0.01	0.13	58.00	34.00	0.00	363.00	405.69	1471276.00	1.35	2091.44	1962.00
12	1	8	18196.00	14104.00	141.55	0	Spot (Block12, Row8, Column1)	33696.91	32755.50	17171.84	0.01	0.51	2035.00	2082.10	2035.00	361.66	0.01	0.17	100.00	100.00	9.19	30720.50	31661.91	18331140.00	87.41	10029.56	7476.00
12	2	8	18508.00	14097.00	208.55	0	Spot (Block12, Row8, Column2)	2406.16	2402.00	342.76	0.00	0.14	2080.00	2110.77	2080.00	327.71	0.01	0.16	49.00	18.00	0.00	322.00	326.16	2990856.00	0.90	2183.73	2167.50
12	3	8	18797.00	14101.00	190.35	0	Spot (Block12, Row8, Column3)	2671.72	2634.50	424.96	0.01	0.16	2080.00	2109.62	2080.00	302.95	0.01	0.14	73.00	45.00	0.00	554.50	591.72	2735840.00	1.86	2332.32	2393.00
12	4	8	19103.00	14099.00	168.70	0	Spot (Block12, Row8, Column4)	2585.05	2557.00	344.81	0.00	0.13	2081.00	2126.43	2081.00	298.37	0.01	0.14	68.00	37.00	0.00	476.00	504.05	2039606.00	1.54	2342.23	2302.00
12	5	8	19399.00	14103.00	211.80	0	Spot (Block12, Row8, Column5)	2365.42	2349.00	329.94	0.00	0.14	2078.00	2106.32	2078.00	295.71	0.01	0.14	49.00	20.00	0.00	271.00	287.42	3030103.00	0.88	2211.88	2208.00
12	6	8	19701.00	14095.00	196.20	0	Spot (Block12, Row8, Column6)	2518.57	2471.00	347.53	0.01	0.14	2074.00	2100.79	2074.00	299.05	0.01	0.14	60.00	35.00	0.00	397.00	444.57	2732648.00	1.40	2226.64	2213.00
12	7	8	20000.00	14099.00	183.95	0	Spot (Block12, Row8, Column7)	2523.99	2474.00	341.12	0.01	0.14	2085.00	2115.01	2085.00	292.10	0.01	0.14	62.00	32.00	0.00	389.00	438.99	2407884.00	1.40	2273.00	2182.50
12	8	8	20309.00	14096.00	130.30	0	Spot (Block12, Row8, Column8)	3646.00	3600.00	632.51	0.01	0.17	2087.00	2111.23	2087.00	273.84	0.01	0.13	100.00	98.00	0.00	1513.00	1559.00	1662574.00	5.60	2654.67	2661.00
13	1	1	4696.00	16510.00	148.15	0	Spot (Block13, Row1, Column1)	27169.38	24624.00	14124.17	0.04	0.52	813.00	860.68	813.00	139.29	0.02	0.16	100.00	100.00	0.00	23811.00	26356.38	16247292.00	188.88	6739.82	5413.00
13	2	1	5000.00	16512.00	178.75	0	Spot (Block13, Row1, Column2)	1079.74	1085.00	183.67	0.00	0.17	799.00	837.42	799.00	120.60	0.02	0.14	75.00	54.00	0.00	286.00	280.74	967443.00	2.01	881.46	874.00
13	3	1	5300.00	16521.00	175.00	0	Spot (Block13, Row1, Column3)	1016.40	994.00	171.89	0.01	0.17	799.00	842.52	799.00	124.40	0.02	0.15	64.00	40.00	0.00	195.00	217.40	871052.00	1.40	898.86	884.00
13	4	1	5578.00	16509.00	147.00	0	Spot (Block13, Row1, Column4)	1211.39	1091.00	584.42	0.05	0.48	868.50	865.89	868.50	137.11	0.00	0.16	60.00	41.00	0.00	222.50	342.89	713511.00	2.52	1015.86	976.00
13	5	1	5898.00	16509.00	148.35	0	Spot (Block13, Row1, Column5)	1546.38	1452.00	362.42	0.03	0.23	873.00	869.07	873.00	133.32	0.00	0.15	99.00	90.00	0.00	579.00	673.38	927830.00	5.08	1056.16	1037.00
13	6	1	6215.00	16504.00	112.15	0	Spot (Block13, Row1, Column6)	1292.15	1212.00	260.43	0.03	0.20	869.00	865.77	869.00	136.25	0.00	0.16	90.00	80.00	0.00	343.00	423.15	426409.00	3.13	1029.61	1003.00
13	7	1	6517.00	16504.00	114.80	0	Spot (Block13, Row1, Column7)	1754.58	1658.00	398.95	0.02	0.23	877.00	877.37	877.00	143.77	0.00	0.16	99.00	97.00	0.00	781.00	877.58	603577.00	6.10	1097.42	1074.00
13	8	1	6808.00	16509.00	216.45	0	Spot (Block13, Row1, Column8)	1109.26	1094.50	210.17	0.01	0.19	881.00	896.81	881.00	154.14	0.01	0.17	55.00	34.00	0.00	213.50	228.26	1484185.00	1.38	981.87	999.50
13	1	2	4705.00	16797.00	129.60	0	Spot (Block13, Row2, Column1)	945.63	906.50	106.22	0.02	0.11	804.00	846.91	804.00	129.99	0.02	0.15	43.00	13.00	0.00	102.50	141.63	427425.00	0.76	881.10	882.00
13	2	2	4999.00	16813.00	126.40	0	Spot (Block13, Row2, Column2)	1061.09	1057.50	151.69	0.00	0.14	802.00	838.83	802.00	116.68	0.02	0.14	78.00	51.00	0.00	255.50	259.09	449902.00	1.90	920.24	895.00
13	3	2	5303.00	16814.00	169.40	0	Spot (Block13, Row2, Column3)	1096.46	1093.00	182.24	0.00	0.17	807.00	850.34	807.00	121.59	0.02	0.14	80.00	57.00	0.00	286.00	289.46	872780.00	2.02	932.76	899.50
13	4	2	5615.00	16795.00	216.55	0	Spot (Block13, Row2, Column4)	1000.62	987.00	164.90	0.01	0.16	815.00	856.79	815.00	131.02	0.02	0.15	58.00	33.00	0.00	172.00	185.62	1339829.00	1.10	941.83	889.00
13	5	2	5910.00	16812.00	125.85	0	Spot (Block13, Row2, Column5)	1266.10	1250.00	194.15	0.01	0.15	872.00	867.57	872.00	140.02	0.00	0.16	92.00	70.00	0.00	378.00	394.10	531764.00	2.85	1073.32	1044.00
13	6	2	6201.00	16804.00	194.60	0	Spot (Block13, Row2, Column6)	1054.35	1004.50	198.45	0.02	0.19	811.00	858.95	811.00	137.66	0.02	0.16	65.00	42.00	0.00	193.50	243.35	1130263.00	1.42	973.89	984.00
13	7	2	6512.00	16820.00	211.10	0	Spot (Block13, Row2, Column7)	1022.43	994.00	177.84	0.01	0.17	808.00	858.28	808.00	138.93	0.03	0.16	66.00	36.00	0.00	186.00	214.43	1300525.00	1.18	904.59	893.00
13	8	2	6804.00	16813.00	147.00	-50	Spot (Block13, Row2, Column8)	991.13	991.50	213.91	0.00	0.22	880.00	889.48	880.00	155.68	0.00	0.18	39.00	21.00	0.00	111.50	111.13	584769.00	0.65	914.64	889.00
13	1	3	4706.00	17110.00	149.60	0	Spot (Block13, Row3, Column1)	1464.59	1389.50	374.70	0.02	0.26	800.00	837.69	800.00	128.59	0.02	0.15	99.00	87.00	0.00	589.50	664.59	899256.00	4.88	995.66	1006.00
13	2	3	5008.00	17114.00	185.40	0	Spot (Block13, Row3, Column2)	1037.55	1005.00	169.16	0.01	0.16	803.00	845.95	803.00	122.76	0.02	0.15	69.00	39.00	0.00	202.00	234.55	1006422.00	1.56	932.82	897.50
13	3	3	5304.00	17121.00	161.95	0	Spot (Block13, Row3, Column3)	1156.48	1108.00	297.45	0.02	0.26	865.00	865.64	865.00	126.34	0.00	0.15	68.00	47.00	0.00	243.00	291.48	838448.00	2.30	926.52	905.00
13	4	3	5588.00	17111.00	171.50	0	Spot (Block13, Row3, Column4)	1193.09	1171.00	226.41	0.01	0.19	818.00	858.98	818.00	134.09	0.02	0.16	86.00	67.00	0.00	353.00	375.09	975945.00	2.49	965.90	930.00
13	5	3	5901.00	17108.00	143.00	0	Spot (Block13, Row3, Column5)	1224.34	1235.00	216.74	0.00	0.18	855.00	865.09	855.00	146.85	0.01	0.17	79.00	63.00	0.00	380.00	369.34	678282.00	2.45	976.18	979.00
13	6	3	6206.00	17106.00	140.60	0	Spot (Block13, Row3, Column6)	1111.22	1116.00	194.73	0.00	0.18	807.00	857.77	807.00	147.99	0.03	0.17	73.00	52.00	0.00	309.00	304.22	596726.00	1.71	958.18	889.00
13	7	3	6512.00	17112.00	178.30	0	Spot (Block13, Row3, Column7)	1143.53	1106.00	231.44	0.01	0.20	857.50	863.58	857.50	145.98	0.00	0.17	68.00	44.00	0.00	248.50	286.03	1021171.00	1.92	952.01	947.00
13	8	3	6798.00	17126.00	214.15	0	Spot (Block13, Row3, Column8)	1000.12	989.00	177.64	0.00	0.18	885.00	918.31	885.00	349.07	0.02	0.38	10.00	0.00	0.00	104.00	115.12	1308161.00	0.23	899.29	870.00
13	1	4	4712.00	17412.00	175.95	0	Spot (Block13, Row4, Column1)	1115.92	1104.00	205.42	0.00	0.18	803.00	840.94	803.00	122.27	0.02	0.15	80.00	59.00	0.00	301.00	312.92	970850.00	2.25	951.60	899.00
13	2	4	5015.00	17417.00	220.80	0	Spot (Block13, Row4, Column2)	974.46	978.00	150.41	0.00	0.15	810.00	853.21	810.00	128.70	0.02	0.15	53.00	26.00	0.00	168.00	164.46	1364242.00	0.94	875.73	868.50
13	3	4	5306.00	17434.00	160.10	0	Spot (Block13, Row4, Column3)	2254.47	1764.00	2369.56	0.11	1.05	862.00	862.49	862.00	124.55	0.00	0.14	95.00	87.00	0.00	902.00	1392.47	1596162.00	11.18	1247.06	1054.00
13	4	4	5608.00	17413.00	168.45	0	Spot (Block13, Row4, Column4)	1025.53	975.00	169.31	0.02	0.17	859.00	866.07	859.00	137.54	0.00	0.16	42.00	24.00	0.00	116.00	166.53	812217.00	1.16	928.01	896.50
13	5	4	5883.00	17418.00	213.45	0	Spot (Block13, Row4, Column5)	1044.15	1010.50	185.82	0.01	0.18	813.00	862.21	813.00	147.10	0.03	0.17	65.00	33.00	0.00	197.50	231.15	1353215.00	1.24	895.88	886.00
13	6	4	6202.00	17409.00	168.90	0	Spot (Block13, Row4, Column6)	1562.87	1500.50	299.82	0.02	0.19	801.00	848.42	801.00	142.29	0.02	0.17	99.00	96.00	0.00	699.50	761.87	1228412.00	5.02	1104.82	1115.50
13	7	4	6496.00	17410.00	148.85	0	Spot (Block13, Row4, Column7)	1547.38	1441.00	519.02	0.03	0.34	842.50	860.82	842.50	144.10	0.01	0.17	96.00	85.00	0.00	598.50	704.88	934618.00	4.76	1039.95	1012.50
13	8	4	6808.00	17418.00	155.60	0	Spot (Block13, Row4, Column8)	1373.28	1346.00	280.27	0.01	0.20	873.00	879.44	873.00	158.41	0.00	0.18	87.00	72.00	0.00	473.00	500.28	911861.00	3.12	1018.79	1017.00
13	1	5	4704.00	17711.00	97.05	0	Spot (Block13, Row5, Column1)	1295.75	1235.00	259.31	0.02	0.20	800.00	828.59	800.00	115.08	0.02	0.14	99.00	87.00	0.00	435.00	495.75	304501.00	4.06	994.69	987.00
13	2	5	4997.00	17715.00	189.85	0	Spot (Block13, Row5, Column2)	969.45	970.00	133.38	0.00	0.14	796.00	826.95	796.00	115.74	0.02	0.14	54.00	27.00	0.00	174.00	173.45	984966.00	1.23	902.63	893.00
13	3	5	5295.00	17737.00	149.85	0	Spot (Block13, Row5, Column3)	1042.39	1007.00	158.54	0.02	0.15	806.00	851.68	806.00	125.55	0.02	0.15	70.00	44.00	0.00	201.00	236.39	644196.00	1.52	937.89	903.50
13	4	5	5608.00	17702.00	197.55	0	Spot (Block13, Row5, Column4)	1124.58	1094.50	283.96	0.01	0.25	805.00	850.62	805.00	132.19	0.02	0.16	74.00	55.00	0.00	289.50	319.58	1248283.00	2.07	928.64	889.00
13	5	5	5907.00	17712.00	140.70	0	Spot (Block13, Row5, Column5)	2498.15	2402.50	703.71	0.02	0.28	815.00	860.22	815.00	137.23	0.02	0.16	100.00	100.00	0.00	1587.50	1683.15	1344006.00	11.94	1295.22	1247.00
13	6	5	6205.00	17711.00	203.45	0	Spot (Block13, Row5, Column6)	1065.10	1005.00	210.12	0.03	0.20	810.00	852.30	810.00	140.02	0.02	0.16	69.00	42.00	0.00	195.00	255.10	1247232.00	1.52	939.72	889.50
13	7	5	6504.00	17724.00	194.30	0	Spot (Block13, Row5, Column7)	989.74	984.00	174.38	0.00	0.18	870.00	865.50	870.00	147.10	0.00	0.17	38.00	16.00	0.00	114.00	119.74	1057038.00	0.84	903.45	878.00
13	8	5	6803.00	17711.00	141.60	0	Spot (Block13, Row5, Column8)	1944.22	1804.00	574.02	0.03	0.30	864.00	869.79	864.00	152.00	0.00	0.17	100.00	99.00	0.00	940.00	1080.22	1051823.00	7.07	1171.14	1146.50
13	1	6	4708.00	18030.00	176.55	0	Spot (Block13, Row6, Column1)	1000.19	995.00	142.03	0.00	0.14	799.00	830.82	799.00	115.47	0.02	0.14	60.00	34.00	0.00	196.00	201.19	868165.00	1.47	941.79	913.50
13	2	6	5009.00	18026.00	206.05	0	Spot (Block13, Row6, Column2)	961.03	916.00	170.82	0.02	0.18	798.00	829.31	798.00	125.67	0.02	0.15	48.00	21.00	0.00	118.00	163.03	1158037.00	1.05	889.95	887.00
13	3	6	5294.00	18012.00	153.65	0	Spot (Block13, Row6, Column3)	1515.61	1443.00	354.47	0.02	0.23	798.00	838.77	798.00	128.07	0.02	0.15	98.00	93.00	0.00	645.00	717.61	979086.00	5.28	998.09	939.00
13	4	6	5605.00	18008.00	164.20	0	Spot (Block13, Row6, Column4)	1172.33	1171.50	202.07	0.00	0.17	800.00	840.70	800.00	130.84	0.02	0.16	86.00	69.00	0.00	371.50	372.33	879247.00	2.53	956.72	908.00
13	5	6	5906.00	18012.00	143.70	0	Spot (Block13, Row6, Column5)	2113.33	2080.50	598.40	0.01	0.28	801.00	844.36	801.00	145.06	0.02	0.17	99.00	99.00	0.00	1279.50	1312.33	1183465.00	8.75	1175.36	1188.00
13	6	6	6203.00	18010.00	193.00	0	Spot (Block13, Row6, Column6)	1041.17	1010.00	192.22	0.01	0.18	803.00	850.35	803.00	150.78	0.02	0.18	63.00	36.00	0.00	207.00	238.17	1096347.00	1.27	926.67	890.00
13	7	6	6504.00	18008.00	158.50	0	Spot (Block13, Row6, Column7)	1456.46	1414.00	330.66	0.01	0.23	809.00	857.92	809.00	141.50	0.03	0.16	95.00	88.00	0.00	605.00	647.46	1006416.00	4.23	991.52	1009.00
13	8	6	6806.00	18008.00	170.50	0	Spot (Block13, Row6, Column8)	1271.53	1215.50	329.71	0.02	0.26	804.00	862.51	804.00	184.76	0.03	0.21	78.00	55.00	0.00	411.50	467.53	1032486.00	2.21	962.46	918.50
13	1	7	4709.00	18314.00	185.85	0	Spot (Block13, Row7, Column1)	987.55	979.00	124.96	0.00	0.13	818.00	860.81	818.00	142.26	0.02	0.17	56.00	21.00	0.00	161.00	169.55	956936.00	0.89	914.90	897.00
13	2	7	5018.00	18326.00	210.00	0	Spot (Block13, Row7, Column2)	1019.94	984.00	261.49	0.02	0.26	805.50	845.96	805.50	129.93	0.02	0.15	59.00	34.00	0.00	178.50	214.44	1283088.00	1.34	923.65	900.00
13	3	7	5304.00	18307.00	187.50	0	Spot (Block13, Row7, Column3)	991.84	999.00	150.74	0.00	0.15	811.00	854.20	811.00	134.81	0.02	0.16	60.00	32.00	0.00	188.00	180.84	983909.00	1.02	896.24	890.00
13	4	7	5610.00	18322.00	215.15	0	Spot (Block13, Row7, Column4)	984.82	976.00	184.64	0.00	0.19	796.00	840.51	796.00	130.72	0.02	0.16	54.00	28.00	0.00	180.00	188.82	1301932.00	1.10	907.24	877.50
13	5	7	5901.00	18324.00	234.65	0	Spot (Block13, Row7, Column5)	1002.96	978.00	179.79	0.01	0.18	797.00	839.99	797.00	143.70	0.02	0.17	58.00	33.00	0.00	181.00	205.96	1590690.00	1.13	889.02	876.00
13	6	7	6206.00	18315.00	223.55	0	Spot (Block13, Row7, Column6)	1011.73	996.00	161.71	0.01	0.16	805.00	854.19	805.00	149.79	0.03	0.18	63.00	29.00	0.00	191.00	206.73	1451827.00	1.05	921.26	894.50
13	7	7	6500.00	18309.00	106.75	0	Spot (Block13, Row7, Column7)	1201.03	1191.00	225.91	0.00	0.19	870.00	871.49	870.00	139.31	0.00	0.16	69.00	55.00	0.00	321.00	331.03	351901.00	2.37	1002.73	970.00
13	8	7	6802.00	18311.00	131.45	0	Spot (Block13, Row7, Column8)	1958.92	1939.00	415.26	0.00	0.21	850.00	869.96	850.00	151.20	0.01	0.17	100.00	97.00	0.00	1089.00	1108.92	903060.00	7.20	1267.83	1273.50
13	1	8	4695.00	18612.00	137.70	0	Spot (Block13, Row8, Column1)	41205.81	40333.00	19519.38	0.01	0.47	887.00	897.33	887.00	216.70	0.01	0.24	100.00	100.00	25.44	39446.00	40318.81	21221060.00	186.01	9640.28	5770.00
13	2	8	5009.00	18624.00	181.50	0	Spot (Block13, Row8, Column2)	1078.59	1020.50	207.58	0.02	0.19	869.00	866.94	869.00	135.27	0.00	0.16	55.00	27.00	0.00	151.50	209.59	1005244.00	1.56	940.31	909.00
13	3	8	5293.00	18615.00	158.85	0	Spot (Block13, Row8, Column3)	1501.56	1394.00	450.58	0.03	0.30	869.00	866.13	869.00	132.16	0.00	0.15	96.00	85.00	0.00	525.00	632.56	1040578.00	4.81	1005.97	995.50
13	4	8	5605.00	18606.00	159.15	0	Spot (Block13, Row8, Column4)	1126.35	1099.00	181.72	0.01	0.16	806.00	857.32	806.00	134.36	0.03	0.16	81.00	60.00	0.00	293.00	320.35	787321.00	2.00	997.94	972.00
13	5	8	5895.00	18621.00	185.95	0	Spot (Block13, Row8, Column5)	1027.37	985.00	195.63	0.02	0.19	820.00	862.18	820.00	136.26	0.02	0.16	62.00	38.00	0.00	165.00	207.37	998599.00	1.21	945.03	904.00
13	6	8	6199.00	18623.00	169.60	0	Spot (Block13, Row8, Column6)	1152.24	1114.50	191.31	0.01	0.17	877.00	881.86	877.00	142.02	0.00	0.16	69.00	46.00	0.00	237.50	275.24	917182.00	1.90	1000.22	999.00
13	7	8	6489.00	18603.00	171.70	0	Spot (Block13, Row8, Column7)	1657.63	1278.50	2709.01	0.11	1.63	883.00	902.54	883.00	149.26	0.01	0.17	83.00	64.00	0.00	395.50	774.63	1365884.00	5.06	1064.19	1015.00
13	8	8	6810.00	18612.00	119.15	0	Spot (Block13, Row8, Column8)	2617.55	2558.00	642.71	0.01	0.25	888.00	918.46	888.00	167.98	0.01	0.18	100.00	100.00	0.00	1670.00	1729.55	981583.00	10.11	1367.26	1363.00
14	1	1	9203.00	16508.00	152.20	0	Spot (Block14, Row1, Column1)	31311.92	28368.50	16910.65	0.04	0.54	92.00	100.64	92.00	57.84	0.04	0.57	100.00	100.00	3.47	28276.50	31219.92	19851780.00	539.64	5933.17	4327.00
14	2	1	9518.00	16524.00	133.20	0	Spot (Block14, Row1, Column2)	99.26	98.00	9.59	0.01	0.10	88.00	92.53	88.00	39.79	0.02	0.43	0.00	0.00	0.00	10.00	11.26	47148.00	0.17	91.02	91.00
14	3	1	9850.00	16508.00	119.30	0	Spot (Block14, Row1, Column3)	105.99	106.00	13.33	0.00	0.13	83.00	84.00	83.00	11.87	0.01	0.14	84.00	46.00	0.00	23.00	22.99	39324.00	1.85	96.98	95.00
14	4	1	10109.00	16510.00	147.00	-50	Spot (Block14, Row1, Column4)	79.13	79.00	10.76	0.00	0.14	83.00	83.01	83.00	21.08	0.00	0.25	0.00	0.00	0.00	-4.00	-3.87	46926.00	-0.18	82.34	84.00
14	5	1	10410.00	16509.00	147.00	-50	Spot (Block14, Row1, Column5)	96.74	97.00	9.12	0.00	0.09	84.00	84.10	84.00	23.23	0.00	0.28	12.00	0.00	0.00	13.00	12.74	57368.00	0.54	89.93	91.00
14	6	1	10710.00	16509.00	147.00	-50	Spot (Block14, Row1, Column6)	98.66	99.00	14.95	0.00	0.15	82.00	82.76	82.00	11.82	0.00	0.14	62.00	31.00	0.00	17.00	16.66	58505.00	1.35	82.95	82.00
14	7	1	11017.00	16503.00	131.70	0	Spot (Block14, Row1, Column7)	123.03	119.50	15.83	0.01	0.13	80.00	80.60	80.00	11.79	0.00	0.15	99.00	92.00	0.00	39.50	43.03	57088.00	3.60	100.60	101.00
14	8	1	11316.00	16515.00	156.35	0	Spot (Block14, Row1, Column8)	128.47	125.00	19.94	0.01	0.16	76.00	76.36	76.00	11.90	0.00	0.16	100.00	96.00	0.00	49.00	52.47	86335.00	4.38	99.25	98.00
14	1	2	9259.00	16821.00	141.25	0	Spot (Block14, Row2, Column1)	107.46	106.00	23.30	0.01	0.22	87.00	90.43	87.00	35.87	0.02	0.40	5.00	0.00	0.00	19.00	20.46	58028.00	0.47	95.95	97.00
14	2	2	9509.00	16810.00	147.00	-50	Spot (Block14, Row2, Column2)	104.63	106.00	12.23	0.01	0.12	83.00	84.67	83.00	18.10	0.01	0.21	62.00	7.00	0.00	23.00	21.63	61629.00	1.10	89.07	88.00
14	3	2	9785.00	16725.00	129.55	0	Spot (Block14, Row2, Column3)	107.51	108.00	10.67	0.00	0.10	84.00	84.22	84.00	11.22	0.00	0.13	87.00	54.00	0.00	24.00	23.51	47521.00	2.08	93.11	93.00
14	4	2	10109.00	16810.00	147.00	-50	Spot (Block14, Row2, Column4)	172.73	84.00	908.35	0.31	5.26	82.00	81.47	82.00	12.64	0.00	0.16	21.00	7.00	0.00	2.00	90.73	102430.00	7.22	277.25	86.00
14	5	2	10410.00	16809.00	147.00	-50	Spot (Block14, Row2, Column5)	82.28	83.00	11.03	0.00	0.13	81.00	80.76	81.00	13.75	0.00	0.17	12.00	0.00	0.00	2.00	1.28	48790.00	0.11	79.50	82.00
14	6	2	10710.00	16809.00	147.00	-50	Spot (Block14, Row2, Column6)	75.01	75.00	11.17	0.00	0.15	81.00	80.34	81.00	12.34	0.00	0.15	5.00	0.00	0.00	-6.00	-5.99	44329.00	-0.43	74.54	74.00
14	7	2	11010.00	16809.00	147.00	-50	Spot (Block14, Row2, Column7)	86.75	87.00	7.73	0.00	0.09	80.00	80.12	80.00	11.89	0.00	0.15	27.00	1.00	0.00	7.00	6.75	51009.00	0.56	88.67	90.00
14	8	2	11310.00	16809.00	147.00	-50	Spot (Block14, Row2, Column8)	77.12	79.00	12.33	0.01	0.16	76.00	76.71	76.00	11.81	0.00	0.15	21.00	1.00	0.00	3.00	1.12	45499.00	0.03	70.84	72.00
14	1	3	9224.00	17092.00	160.15	0	Spot (Block14, Row3, Column1)	118.65	117.00	16.87	0.01	0.14	89.00	89.06	89.00	12.48	0.00	0.14	87.00	60.00	0.00	28.00	29.65	84005.00	2.37	99.42	99.00
14	2	3	9509.00	17110.00	147.00	-50	Spot (Block14, Row3, Column2)	89.93	90.00	11.35	0.00	0.13	82.00	81.90	82.00	10.64	0.00	0.13	42.00	11.00	0.00	8.00	7.93	52966.00	0.75	87.01	88.50
14	3	3	9802.00	17110.00	167.15	0	Spot (Block14, Row3, Column3)	96.01	96.00	9.21	0.00	0.10	81.00	80.76	81.00	10.84	0.00	0.13	67.00	25.00	0.00	15.00	15.01	74506.00	1.41	86.92	87.00
14	4	3	10063.00	17102.00	208.70	0	Spot (Block14, Row3, Column4)	87.62	88.00	10.70	0.00	0.12	80.00	80.51	80.00	12.33	0.00	0.15	34.00	4.00	0.00	8.00	7.62	109000.00	0.58	79.02	77.00
14	5	3	10367.00	17073.00	127.45	0	Spot (Block14, Row3, Column5)	102.95	103.00	17.86	0.00	0.17	78.00	77.66	78.00	12.68	0.00	0.16	85.00	49.00	0.00	25.00	24.95	44987.00	2.00	89.96	89.00
14	6	3	10691.00	17131.00	154.35	0	Spot (Block14, Row3, Column6)	92.38	89.00	21.98	0.02	0.24	75.00	75.60	75.00	11.47	0.00	0.15	55.00	23.00	0.00	14.00	17.38	60694.00	1.46	80.93	82.00
14	7	3	11052.00	17116.00	128.50	0	Spot (Block14, Row3, Column7)	113.67	107.00	39.31	0.03	0.35	76.00	75.75	76.00	11.72	0.00	0.15	86.00	70.00	0.00	31.00	37.67	50129.00	3.24	91.15	93.00
14	8	3	11310.00	17109.00	147.00	-50	Spot (Block14, Row3, Column8)	75.29	77.00	10.37	0.01	0.14	76.00	75.75	76.00	11.93	0.00	0.16	6.00	0.00	0.00	1.00	-0.71	44496.00	-0.04	71.23	75.00
14	1	4	9203.00	17411.00	189.70	0	Spot (Block14, Row4, Column1)	110.88	110.00	10.35	0.00	0.09	91.00	91.53	91.00	16.20	0.00	0.18	60.00	11.00	0.00	19.00	19.88	112876.00	1.19	96.81	96.00
14	2	4	9509.00	17410.00	147.00	-50	Spot (Block14, Row4, Column2)	84.26	85.00	10.25	0.00	0.12	85.00	84.42	85.00	10.67	0.00	0.13	13.00	1.00	0.00	0.00	-0.74	49879.00	-0.02	87.69	88.00
14	3	4	9806.00	17412.00	147.45	0	Spot (Block14, Row4, Column3)	163.53	168.00	31.78	0.01	0.19	80.00	79.67	80.00	11.51	0.00	0.14	99.00	95.00	0.00	88.00	83.53	97791.00	7.28	105.32	103.00
14	4	4	10109.00	17409.00	147.00	-50	Spot (Block14, Row4, Column4)	70.44	72.00	11.93	0.01	0.17	78.00	77.78	78.00	11.29	0.00	0.15	4.00	0.00	0.00	-6.00	-7.56	41770.00	-0.65	79.41	81.00
14	5	4	10374.00	17385.00	196.05	0	Spot (Block14, Row4, Column5)	85.47	86.00	9.31	0.00	0.11	75.00	75.77	75.00	10.83	0.00	0.14	51.00	11.00	0.00	11.00	10.47	93332.00	0.90	78.59	78.00
14	6	4	10653.00	17406.00	203.65	0	Spot (Block14, Row4, Column6)	83.64	84.00	10.75	0.00	0.13	74.00	76.65	74.00	68.98	0.02	0.90	0.00	0.00	0.00	10.00	9.64	98446.00	0.10	75.40	74.00
14	7	4	11014.00	17431.00	172.60	0	Spot (Block14, Row4, Column7)	97.17	98.00	11.89	0.00	0.12	74.00	77.04	74.00	66.16	0.02	0.86	0.00	0.00	0.00	24.00	23.17	80845.00	0.30	83.11	84.00
14	8	4	11302.00	17419.00	141.55	0	Spot (Block14, Row4, Column8)	368.64	377.00	111.67	0.01	0.30	75.00	75.84	75.00	12.05	0.00	0.16	100.00	100.00	0.00	302.00	293.64	200910.00	24.29	154.35	127.00
14	1	5	9187.00	17752.00	114.50	0	Spot (Block14, Row5, Column1)	103.15	103.00	11.60	0.00	0.11	87.00	87.51	87.00	14.98	0.00	0.17	54.00	11.00	0.00	16.00	16.15	34660.00	1.04	93.32	95.00
14	2	5	9509.00	17710.00	147.00	-50	Spot (Block14, Row5, Column2)	97.18	95.00	10.47	0.01	0.11	85.00	84.58	85.00	11.44	0.00	0.14	42.00	14.00	0.00	10.00	12.18	57629.00	1.10	99.14	97.00
14	3	5	9768.00	17708.00	217.70	0	Spot (Block14, Row5, Column3)	93.87	94.00	10.97	0.00	0.12	79.00	78.85	79.00	11.62	0.00	0.15	62.00	21.00	0.00	15.00	14.87	127000.00	1.29	83.36	82.00
14	4	5	10110.00	17709.00	147.00	-50	Spot (Block14, Row5, Column4)	83.76	84.00	9.60	0.00	0.11	74.00	73.48	74.00	11.15	0.00	0.15	45.00	8.00	0.00	10.00	9.76	49667.00	0.92	83.61	84.00
14	5	5	10410.00	17710.00	142.85	0	Spot (Block14, Row5, Column5)	241.65	246.50	54.99	0.01	0.23	73.00	73.12	73.00	11.79	0.00	0.16	100.00	100.00	0.00	173.50	168.65	134360.00	14.30	123.75	110.00
14	6	5	10710.00	17709.00	147.00	-50	Spot (Block14, Row5, Column6)	80.20	79.00	9.68	0.01	0.12	73.00	75.61	73.00	70.10	0.02	0.93	0.00	0.00	0.00	6.00	7.20	47158.00	0.07	77.23	78.00
14	7	5	11010.00	17709.00	147.00	-50	Spot (Block14, Row5, Column7)	68.40	69.00	10.61	0.00	0.16	72.00	74.59	72.00	67.19	0.02	0.90	0.00	0.00	0.00	-3.00	-3.60	40356.00	-0.09	74.94	77.00
14	8	5	11313.00	17718.00	148.90	0	Spot (Block14, Row5, Column8)	108.16	106.50	12.91	0.01	0.12	72.00	71.72	72.00	11.70	0.00	0.16	98.00	85.00	0.00	34.50	36.16	65979.00	3.11	91.39	92.00
14	1	6	9209.00	18010.00	147.00	-50	Spot (Block14, Row6, Column1)	98.27	99.00	8.57	0.00	0.09	85.00	85.03	85.00	11.01	0.00	0.13	60.00	12.00	0.00	14.00	13.27	57979.00	1.20	93.46	92.00
14	2	6	9512.00	18026.00	193.10	0	Spot (Block14, Row6, Column2)	91.57	92.00	8.43	0.00	0.09	81.00	81.18	81.00	11.22	0.00	0.14	47.00	8.00	0.00	11.00	10.57	96147.00	0.93	87.19	87.00
14	3	6	9785.00	18008.00	185.35	0	Spot (Block14, Row6, Column3)	108.92	109.00	13.29	0.00	0.12	76.00	75.69	76.00	9.62	0.00	0.13	96.00	84.00	0.00	33.00	32.92	105323.00	3.46	86.04	86.00
14	4	6	10087.00	18038.00	191.35	0	Spot (Block14, Row6, Column4)	87.36	88.00	9.12	0.00	0.10	74.00	73.63	74.00	10.41	0.00	0.14	63.00	22.00	0.00	14.00	13.36	90334.00	1.32	79.36	80.00
14	5	6	10404.00	18015.00	146.80	0	Spot (Block14, Row6, Column5)	214.42	203.00	50.36	0.02	0.23	72.00	71.68	72.00	11.47	0.00	0.16	100.00	99.00	0.00	131.00	142.42	125864.00	12.44	106.11	103.00
14	6	6	10716.00	17980.00	254.70	0	Spot (Block14, Row6, Column6)	74.51	74.00	10.52	0.00	0.14	68.00	67.88	68.00	10.50	0.00	0.15	32.00	9.00	0.00	6.00	6.51	140220.00	0.63	67.60	68.00
14	7	6	11016.00	18039.00	195.40	0	Spot (Block14, Row6, Column7)	91.20	90.00	13.26	0.01	0.15	71.00	70.45	71.00	11.62	0.00	0.16	72.00	36.00	0.00	19.00	20.20	98222.00	1.79	77.69	77.00
14	8	6	11318.00	18008.00	181.90	0	Spot (Block14, Row6, Column8)	104.14	102.00	20.51	0.01	0.20	73.00	72.48	73.00	11.87	0.00	0.16	92.00	67.00	0.00	29.00	31.14	96538.00	2.67	82.93	83.00
14	1	7	9209.00	18310.00	147.00	-50	Spot (Block14, Row7, Column1)	84.29	84.00	11.31	0.00	0.13	90.00	99.65	90.00	72.82	0.04	0.73	0.00	0.00	0.00	-6.00	-5.71	49898.00	-0.21	79.83	80.00
14	2	7	9509.00	18309.00	147.00	-50	Spot (Block14, Row7, Column2)	83.23	84.00	11.71	0.00	0.14	82.00	81.77	82.00	11.47	0.00	0.14	18.00	2.00	0.00	2.00	1.23	49357.00	0.13	82.08	81.00
14	3	7	9809.00	18309.00	147.00	-50	Spot (Block14, Row7, Column3)	85.32	85.00	8.68	0.00	0.10	77.00	76.71	77.00	9.96	0.00	0.13	43.00	11.00	0.00	8.00	8.32	50593.00	0.86	78.21	78.00
14	4	7	10110.00	18309.00	147.00	-50	Spot (Block14, Row7, Column4)	74.00	76.50	13.78	0.01	0.19	75.00	75.42	75.00	10.59	0.00	0.14	19.00	3.00	0.00	1.50	-1.00	43810.00	-0.13	79.49	80.00
14	5	7	10479.00	18298.00	194.75	0	Spot (Block14, Row7, Column5)	80.84	81.00	7.48	0.00	0.09	73.00	72.49	73.00	11.17	0.00	0.15	28.00	3.00	0.00	8.00	7.84	86743.00	0.75	77.32	78.00
14	6	7	10710.00	18309.00	147.00	-50	Spot (Block14, Row7, Column6)	80.30	79.00	10.35	0.01	0.13	69.00	69.83	69.00	11.13	0.01	0.16	41.00	15.00	0.00	10.00	11.30	47214.00	0.94	76.94	76.50
14	7	7	11075.00	18309.00	197.35	0	Spot (Block14, Row7, Column7)	79.63	80.00	9.86	0.00	0.12	72.00	72.49	72.00	11.46	0.00	0.16	36.00	6.00	0.00	8.00	7.63	87668.00	0.62	75.19	75.00
14	8	7	11311.00	18313.00	127.60	0	Spot (Block14, Row7, Column8)	121.64	119.00	20.58	0.01	0.17	75.00	75.54	75.00	12.92	0.00	0.17	99.00	84.00	0.00	44.00	46.64	53278.00	3.57	93.64	94.50
14	1	8	9200.00	18615.00	140.20	0	Spot (Block14, Row8, Column1)	44856.61	50485.00	19810.98	0.05	0.44	96.00	114.00	96.00	121.58	0.07	1.07	100.00	100.00	31.71	50389.00	44760.61	23908680.00	368.01	7472.41	4799.00
14	2	8	9525.00	18568.00	166.85	0	Spot (Block14, Row8, Column2)	93.70	93.00	17.72	0.00	0.19	82.00	86.86	82.00	64.67	0.03	0.74	0.00	0.00	0.00	11.00	11.70	72239.00	0.11	84.90	84.00
14	3	8	9788.00	18622.00	193.20	0	Spot (Block14, Row8, Column3)	97.86	98.50	12.31	0.00	0.13	78.00	78.19	78.00	11.24	0.00	0.14	73.00	45.00	0.00	20.50	19.86	102944.00	1.75	84.03	84.00
14	4	8	10110.00	18609.00	147.00	-50	Spot (Block14, Row8, Column4)	83.17	83.00	6.55	0.00	0.08	77.00	76.91	77.00	11.10	0.00	0.14	21.00	0.00	0.00	6.00	6.17	49072.00	0.56	80.31	80.00
14	5	8	10410.00	18609.00	147.00	-50	Spot (Block14, Row8, Column5)	78.84	78.00	8.37	0.00	0.11	75.00	74.87	75.00	10.27	0.00	0.14	22.00	2.00	0.00	3.00	3.84	46358.00	0.39	76.65	75.00
14	6	8	10742.00	18610.00	209.55	0	Spot (Block14, Row8, Column6)	87.12	87.00	12.04	0.00	0.14	71.00	71.32	71.00	11.87	0.00	0.17	62.00	27.00	0.00	16.00	16.12	108985.00	1.33	76.69	76.50
14	7	8	11044.00	18599.00	152.80	0	Spot (Block14, Row8, Column7)	93.58	93.00	12.73	0.00	0.14	74.00	74.38	74.00	13.03	0.00	0.18	69.00	25.00	0.00	19.00	19.58	60175.00	1.47	80.65	81.00
14	8	8	11311.00	18609.00	120.10	0	Spot (Block14, Row8, Column8)	1337.86	1205.00	555.44	0.05	0.42	79.00	79.67	79.00	13.65	0.00	0.17	100.00	100.00	0.00	1126.00	1258.86	509725.00	92.17	414.66	297.50
15	1	1	13704.00	16505.00	153.25	0	Spot (Block15, Row1, Column1)	33491.26	30898.50	18412.23	0.03	0.55	248.00	262.50	248.00	77.70	0.02	0.30	100.00	100.00	6.62	30650.50	33243.26	21769364.00	427.63	5663.65	4072.00
15	2	1	13996.00	16481.00	186.25	0	Spot (Block15, Row1, Column2)	287.41	291.00	28.34	0.01	0.10	227.00	243.24	227.00	60.86	0.03	0.25	60.00	0.00	0.00	64.00	60.41	279937.00	0.73	267.25	281.00
15	3	1	14313.00	16506.00	129.40	0	Spot (Block15, Row1, Column3)	270.34	275.00	23.31	0.01	0.09	207.00	210.30	207.00	29.60	0.01	0.14	90.00	64.00	0.00	68.00	63.34	121922.00	2.03	231.38	223.00
15	4	1	14609.00	16508.00	123.85	0	Spot (Block15, Row1, Column4)	221.87	217.00	24.68	0.01	0.11	195.00	194.95	195.00	25.00	0.00	0.13	46.00	16.00	0.00	22.00	26.87	90523.00	1.08	209.92	207.00
15	5	1	14916.00	16492.00	157.30	0	Spot (Block15, Row1, Column5)	252.93	259.00	37.70	0.01	0.15	189.00	186.54	189.00	24.82	0.01	0.13	79.00	56.00	0.00	70.00	63.93	172244.00	2.67	215.11	211.00
15	6	1	15226.00	16512.00	111.60	0	Spot (Block15, Row1, Column6)	239.70	227.00	30.93	0.02	0.13	186.00	183.92	186.00	24.54	0.00	0.13	81.00	43.00	0.00	41.00	53.70	77902.00	2.27	206.64	205.00
15	7	1	15516.00	16494.00	121.00	0	Spot (Block15, Row1, Column7)	310.51	287.00	152.08	0.03	0.49	178.00	174.61	178.00	23.27	0.01	0.13	97.00	88.00	0.00	109.00	132.51	120167.00	5.84	227.61	213.00
15	8	1	15800.00	16502.00	204.45	0	Spot (Block15, Row1, Column8)	218.10	208.00	38.34	0.02	0.18	160.00	158.42	160.00	21.67	0.00	0.14	86.00	58.00	0.00	48.00	58.10	258666.00	2.75	170.34	174.00
15	1	2	13703.00	16805.00	147.00	-50	Spot (Block15, Row2, Column1)	264.67	268.00	21.80	0.01	0.08	241.00	251.34	241.00	55.53	0.02	0.22	3.00	0.00	0.00	27.00	23.67	156419.00	0.24	269.89	272.50
15	2	2	13991.00	16825.00	124.90	0	Spot (Block15, Row2, Column2)	296.62	291.00	51.73	0.01	0.17	217.00	223.66	217.00	28.49	0.01	0.13	88.00	75.00	0.00	74.00	79.62	123393.00	2.56	259.16	252.00
15	3	2	14289.00	16818.00	151.65	0	Spot (Block15, Row2, Column3)	241.37	239.00	21.87	0.00	0.09	204.00	205.11	204.00	21.40	0.00	0.10	69.00	40.00	0.00	35.00	37.37	152302.00	1.69	223.99	221.00
15	4	2	14555.00	16799.00	119.20	0	Spot (Block15, Row2, Column4)	228.27	220.50	24.69	0.02	0.11	194.00	191.11	194.00	22.47	0.01	0.12	60.00	24.00	0.00	26.50	34.27	85373.00	1.65	212.17	211.50
15	5	2	14911.00	16802.00	197.70	0	Spot (Block15, Row2, Column5)	188.56	191.00	17.34	0.01	0.09	170.00	168.09	170.00	25.81	0.00	0.15	37.00	0.00	0.00	21.00	18.56	208731.00	0.79	175.85	177.00
15	6	2	15204.00	16804.00	147.00	-50	Spot (Block15, Row2, Column6)	164.67	166.00	18.89	0.00	0.11	150.00	152.07	150.00	27.79	0.01	0.18	24.00	0.00	0.00	16.00	14.67	96828.00	0.45	168.19	167.00
15	7	2	15515.00	16797.00	203.00	0	Spot (Block15, Row2, Column7)	187.45	187.50	18.95	0.00	0.10	153.00	153.74	153.00	26.54	0.00	0.17	70.00	15.00	0.00	34.50	34.45	219312.00	1.27	172.56	177.00
15	8	2	15804.00	16804.00	147.00	-50	Spot (Block15, Row2, Column8)	164.11	166.00	17.96	0.00	0.11	141.00	145.40	141.00	23.12	0.01	0.16	53.00	8.00	0.00	25.00	23.11	96498.00	0.81	165.17	167.00
15	1	3	13687.00	17104.00	131.00	0	Spot (Block15, Row3, Column1)	334.51	316.00	50.65	0.02	0.15	229.00	235.83	229.00	37.15	0.01	0.16	99.00	71.00	0.00	87.00	105.51	153542.00	2.66	286.31	291.50
15	2	3	14011.00	17100.00	146.70	0	Spot (Block15, Row3, Column2)	259.17	264.50	26.26	0.01	0.10	202.00	205.61	202.00	28.90	0.01	0.14	81.00	54.00	0.00	62.50	57.17	151873.00	1.85	227.35	223.00
15	3	3	14297.00	17092.00	153.20	0	Spot (Block15, Row3, Column3)	262.74	268.00	35.39	0.01	0.13	195.00	193.40	195.00	21.02	0.00	0.11	89.00	68.00	0.00	73.00	67.74	168680.00	3.30	223.86	217.00
15	4	3	14631.00	17084.00	160.65	0	Spot (Block15, Row3, Column4)	221.84	219.00	23.00	0.01	0.10	189.00	188.15	189.00	19.29	0.00	0.10	75.00	25.00	0.00	30.00	32.84	157947.00	1.75	204.13	202.00
15	5	3	14892.00	17084.00	193.50	0	Spot (Block15, Row3, Column5)	216.37	209.00	32.34	0.02	0.15	173.00	168.38	173.00	25.05	0.01	0.15	70.00	31.00	0.00	36.00	43.37	229353.00	1.92	193.02	193.50
15	6	3	15204.00	17104.00	147.00	-50	Spot (Block15, Row3, Column6)	153.20	156.00	14.26	0.01	0.09	131.00	137.65	131.00	25.67	0.02	0.19	47.00	0.00	0.00	25.00	22.20	90232.00	0.61	144.62	142.00
15	7	3	15504.00	17104.00	147.00	-50	Spot (Block15, Row3, Column7)	131.18	129.00	16.77	0.01	0.13	123.00	125.93	123.00	19.29	0.01	0.15	21.00	2.00	0.00	6.00	8.18	77136.00	0.27	127.68	130.00
15	8	3	15804.00	17103.00	147.00	-50	Spot (Block15, Row3, Column8)	140.07	134.00	18.72	0.02	0.13	126.00	128.54	126.00	18.50	0.01	0.14	31.00	18.00	0.00	8.00	14.07	82364.00	0.62	146.65	143.00
15	1	4	13700.00	17405.00	136.95	0	Spot (Block15, Row4, Column1)	262.60	274.00	32.61	0.02	0.12	201.00	206.39	201.00	31.07	0.01	0.15	72.00	61.00	0.00	73.00	61.60	132614.00	1.81	238.31	233.50
15	2	4	14007.00	17365.00	152.20	0	Spot (Block15, Row4, Column2)	205.64	205.00	21.10	0.00	0.10	184.00	182.91	184.00	22.30	0.00	0.12	47.00	9.00	0.00	21.00	21.64	130993.00	1.02	194.59	194.00
15	3	4	14300.00	17405.00	160.10	0	Spot (Block15, Row4, Column3)	261.27	274.00	32.06	0.02	0.12	175.00	171.88	175.00	22.67	0.01	0.13	97.00	83.00	0.00	99.00	86.27	185243.00	3.94	199.91	200.00
15	4	4	14604.00	17404.00	147.00	-50	Spot (Block15, Row4, Column4)	178.59	180.00	15.08	0.00	0.08	172.00	169.40	172.00	23.06	0.01	0.14	13.00	0.00	0.00	8.00	6.59	104830.00	0.40	173.17	176.00
15	5	4	14883.00	17412.00	169.65	0	Spot (Block15, Row4, Column5)	195.58	196.00	15.08	0.00	0.08	165.00	162.90	165.00	23.89	0.01	0.15	70.00	9.00	0.00	31.00	30.58	157244.00	1.37	182.01	183.00
15	6	4	15198.00	17408.00	200.35	0	Spot (Block15, Row4, Column6)	195.15	196.00	19.28	0.00	0.10	138.00	143.87	138.00	23.32	0.02	0.16	95.00	78.00	0.00	58.00	57.15	222077.00	2.20	160.57	168.00
15	7	4	15491.00	17412.00	181.45	0	Spot (Block15, Row4, Column7)	188.50	184.00	38.11	0.01	0.20	127.00	130.08	127.00	19.77	0.01	0.15	89.00	79.00	0.00	57.00	61.50	174361.00	2.95	151.65	149.00
15	8	4	15802.00	17414.00	155.05	0	Spot (Block15, Row4, Column8)	347.90	317.00	104.89	0.04	0.30	123.00	124.90	123.00	17.76	0.01	0.14	100.00	100.00	0.00	194.00	224.90	229268.00	12.56	188.85	187.00
15	1	5	13703.00	17705.00	147.00	-50	Spot (Block15, Row5, Column1)	212.94	208.00	37.65	0.01	0.18	191.00	191.36	191.00	22.39	0.00	0.12	42.00	23.00	0.00	17.00	21.94	125208.00	0.96	170.90	174.00
15	2	5	14003.00	17705.00	147.00	-50	Spot (Block15, Row5, Column2)	203.21	202.00	16.92	0.00	0.08	177.00	174.58	177.00	21.05	0.01	0.12	62.00	12.00	0.00	25.00	26.21	119891.00	1.36	192.77	197.00
15	3	5	14296.00	17712.00	147.50	0	Spot (Block15, Row5, Column3)	202.70	201.00	21.21	0.00	0.10	167.00	164.48	167.00	20.08	0.01	0.12	78.00	37.00	0.00	34.00	35.70	121215.00	1.90	183.98	184.50
15	4	5	14604.00	17684.00	213.25	0	Spot (Block15, Row5, Column4)	182.00	186.00	20.94	0.01	0.12	151.00	152.59	151.00	21.03	0.00	0.14	72.00	31.00	0.00	35.00	31.00	236419.00	1.40	160.70	165.00
15	5	5	14909.00	17709.00	147.45	0	Spot (Block15, Row5, Column5)	638.62	631.50	288.64	0.00	0.45	143.00	145.80	143.00	22.58	0.01	0.15	100.00	100.00	0.00	488.50	495.62	378065.00	21.83	255.60	235.00
15	6	5	15201.00	17672.00	153.75	0	Spot (Block15, Row5, Column6)	171.47	175.00	15.88	0.01	0.09	139.00	142.58	139.00	18.53	0.01	0.13	80.00	44.00	0.00	36.00	32.47	110939.00	1.56	154.96	154.50
15	7	5	15534.00	17691.00	202.25	0	Spot (Block15, Row5, Column7)	175.99	180.00	18.87	0.01	0.11	136.00	138.92	136.00	17.39	0.01	0.13	87.00	65.00	0.00	44.00	39.99	204679.00	2.13	159.94	163.00
15	8	5	15806.00	17713.00	164.95	0	Spot (Block15, Row5, Column8)	201.56	195.00	41.22	0.01	0.20	128.00	130.92	128.00	19.24	0.01	0.15	96.00	90.00	0.00	67.00	73.56	151772.00	3.67	159.25	164.50
15	1	6	13705.00	18018.00	174.80	0	Spot (Block15, Row6, Column1)	216.36	215.00	20.83	0.00	0.10	191.00	191.50	191.00	25.12	0.00	0.13	44.00	8.00	0.00	24.00	25.36	184989.00	0.99	194.08	193.00
15	2	6	13995.00	18005.00	198.55	0	Spot (Block15, Row6, Column2)	207.00	204.00	18.95	0.01	0.09	178.00	176.49	178.00	18.46	0.00	0.10	71.00	24.00	0.00	26.00	29.00	229564.00	1.65	196.04	196.00
15	3	6	14305.00	18001.00	175.75	0	Spot (Block15, Row6, Column3)	253.54	246.00	48.49	0.01	0.19	168.00	166.20	168.00	23.45	0.00	0.14	93.00	68.00	0.00	78.00	85.54	218806.00	3.73	188.83	187.00
15	4	6	14606.00	17990.00	201.65	0	Spot (Block15, Row6, Column4)	181.45	184.00	18.21	0.01	0.10	145.00	147.68	145.00	22.85	0.01	0.15	79.00	31.00	0.00	39.00	36.45	209215.00	1.48	159.30	157.50
15	5	6	14906.00	18010.00	147.15	0	Spot (Block15, Row6, Column5)	504.63	477.00	188.65	0.02	0.37	139.00	142.80	139.00	21.14	0.01	0.15	100.00	100.00	0.00	338.00	365.63	297230.00	17.11	230.87	218.00
15	6	6	15191.00	17995.00	138.65	0	Spot (Block15, Row6, Column6)	168.90	170.00	13.81	0.00	0.08	139.00	141.95	139.00	19.19	0.01	0.14	76.00	26.00	0.00	31.00	29.90	87657.00	1.40	155.80	156.00
15	7	6	15501.00	17990.00	214.10	0	Spot (Block15, Row6, Column7)	176.11	179.00	24.39	0.01	0.14	135.00	137.83	135.00	16.50	0.01	0.12	82.00	69.00	0.00	44.00	41.11	231228.00	2.32	155.69	155.00
15	8	6	15813.00	18038.00	161.35	0	Spot (Block15, Row6, Column8)	157.69	161.00	15.70	0.01	0.10	126.00	128.04	126.00	17.81	0.01	0.14	78.00	48.00	0.00	35.00	31.69	114009.00	1.66	140.36	136.00
15	1	7	13695.00	18318.00	212.95	0	Spot (Block15, Row7, Column1)	227.19	221.00	24.17	0.01	0.11	209.00	224.17	209.00	79.15	0.03	0.35	2.00	0.00	0.00	12.00	18.19	293986.00	0.04	210.64	212.00
15	2	7	14030.00	18326.00	223.35	0	Spot (Block15, Row7, Column2)	196.01	195.00	18.87	0.00	0.10	180.00	180.86	180.00	22.63	0.00	0.13	29.00	4.00	0.00	15.00	16.01	280490.00	0.67	178.18	178.00
15	3	7	14304.00	18304.00	147.00	-50	Spot (Block15, Row7, Column3)	173.74	174.00	31.01	0.00	0.18	169.00	167.20	169.00	24.66	0.00	0.15	20.00	8.00	0.00	5.00	4.74	102162.00	0.27	177.28	170.00
15	4	7	14604.00	18304.00	147.00	-50	Spot (Block15, Row7, Column4)	169.82	171.00	18.10	0.00	0.11	155.00	156.71	155.00	24.12	0.00	0.15	32.00	0.00	0.00	16.00	14.82	100026.00	0.54	157.11	152.50
15	5	7	14887.00	18299.00	235.85	0	Spot (Block15, Row7, Column5)	174.61	177.00	18.94	0.01	0.11	149.00	150.14	149.00	21.11	0.00	0.14	62.00	19.00	0.00	28.00	25.61	280070.00	1.16	162.31	164.00
15	6	7	15212.00	18306.00	231.10	0	Spot (Block15, Row7, Column6)	158.16	158.00	16.76	0.00	0.11	139.00	143.20	139.00	19.26	0.01	0.13	49.00	13.00	0.00	19.00	19.16	243254.00	0.78	149.22	149.00
15	7	7	15503.00	18308.00	132.65	0	Spot (Block15, Row7, Column7)	191.66	192.00	21.30	0.00	0.11	135.00	137.41	135.00	17.01	0.01	0.12	96.00	92.00	0.00	57.00	56.66	90274.00	3.19	158.15	158.00
15	8	7	15797.00	18321.00	118.25	0	Spot (Block15, Row7, Column8)	234.48	218.50	41.81	0.03	0.18	130.00	133.46	130.00	18.71	0.01	0.14	100.00	98.00	0.00	88.50	104.48	87225.00	5.40	176.86	178.00
15	1	8	13700.00	18611.00	143.70	0	Spot (Block15, Row8, Column1)	36017.16	34732.00	20168.90	0.02	0.56	293.00	298.76	293.00	101.58	0.01	0.34	100.00	100.00	17.31	34439.00	35724.16	20385768.00	351.62	6081.74	3512.50
15	2	8	14018.00	18582.00	222.25	0	Spot (Block15, Row8, Column2)	241.48	225.00	102.69	0.03	0.43	210.00	224.04	210.00	69.51	0.03	0.31	15.00	0.00	0.00	15.00	31.48	340976.00	0.25	210.22	205.00
15	3	8	14318.00	18599.00	194.15	0	Spot (Block15, Row8, Column3)	225.40	218.00	30.77	0.01	0.14	187.00	186.64	187.00	27.21	0.00	0.15	56.00	24.00	0.00	31.00	38.40	240728.00	1.42	193.15	195.00
15	4	8	14602.00	18626.00	172.55	0	Spot (Block15, Row8, Column4)	201.43	202.00	16.68	0.00	0.08	178.00	177.35	178.00	23.36	0.00	0.13	50.00	2.00	0.00	24.00	23.43	166178.00	1.03	189.97	189.00
15	5	8	14898.00	18612.00	131.60	0	Spot (Block15, Row8, Column5)	198.22	197.00	19.76	0.00	0.10	168.00	165.20	168.00	20.88	0.01	0.13	75.00	16.00	0.00	29.00	30.22	91973.00	1.58	181.70	184.00
15	6	8	15198.00	18629.00	196.95	0	Spot (Block15, Row8, Column6)	190.77	190.00	23.44	0.00	0.12	159.00	157.73	159.00	22.98	0.00	0.15	66.00	26.00	0.00	31.00	31.77	208896.00	1.44	170.29	171.00
15	7	8	15509.00	18614.00	231.45	0	Spot (Block15, Row8, Column7)	179.52	181.00	16.49	0.00	0.09	146.00	149.53	146.00	23.29	0.01	0.16	77.00	20.00	0.00	35.00	33.52	276109.00	1.29	157.77	158.00
15	8	8	15815.00	18606.00	121.45	0	Spot (Block15, Row8, Column8)	1156.21	1097.00	398.25	0.02	0.34	137.00	141.44	137.00	21.75	0.01	0.15	100.00	100.00	0.00	960.00	1019.21	448609.00	46.65	435.76	348.00
16	1	1	18206.00	16500.00	154.20	0	Spot (Block16, Row1, Column1)	21675.54	19672.50	11349.77	0.04	0.52	496.00	514.64	496.00	94.15	0.02	0.18	100.00	100.00	0.00	19176.50	21179.54	14132449.00	224.76	4758.80	3473.00
16	2	1	18502.00	16506.00	172.85	0	Spot (Block16, Row1, Column2)	756.47	702.00	158.09	0.03	0.21	495.00	506.17	495.00	81.55	0.01	0.16	93.00	71.00	0.00	207.00	261.47	626360.00	3.07	586.14	586.00
16	3	1	18813.00	16504.00	183.90	0	Spot (Block16, Row1, Column3)	591.48	581.00	101.40	0.01	0.17	491.00	489.77	491.00	60.96	0.00	0.12	61.00	29.00	0.00	90.00	100.48	564274.00	1.67	509.49	496.00
16	4	1	19107.00	16510.00	164.45	0	Spot (Block16, Row1, Column4)	708.56	694.00	118.09	0.01	0.17	493.00	492.22	493.00	61.03	0.00	0.12	92.00	68.00	0.00	201.00	215.56	531421.00	3.55	572.07	578.00
16	5	1	19410.00	16509.00	159.95	0	Spot (Block16, Row1, Column5)	805.27	742.00	207.24	0.04	0.26	500.00	508.21	500.00	54.77	0.01	0.11	95.00	84.00	0.00	242.00	305.27	568524.00	5.42	582.89	580.00
16	6	1	19719.00	16501.00	115.60	0	Spot (Block16, Row1, Column6)	735.30	694.00	176.55	0.03	0.24	505.00	521.39	505.00	55.76	0.01	0.11	97.00	73.00	0.00	189.00	230.30	258092.00	3.84	591.01	579.00
16	7	1	20012.00	16498.00	117.10	0	Spot (Block16, Row1, Column7)	1073.58	1034.00	222.84	0.02	0.21	516.00	540.06	516.00	59.95	0.02	0.11	99.00	99.00	0.00	518.00	557.58	385414.00	8.90	717.37	699.50
16	8	1	20308.00	16496.00	181.70	0	Spot (Block16, Row1, Column8)	730.65	710.00	98.70	0.01	0.14	576.00	565.39	576.00	67.84	0.01	0.12	77.00	49.00	0.00	134.00	154.65	675853.00	2.44	629.11	611.00
16	1	2	18207.00	16806.00	147.00	-50	Spot (Block16, Row2, Column1)	516.83	502.00	51.58	0.01	0.10	493.00	498.17	493.00	77.57	0.00	0.16	23.00	0.00	0.00	9.00	23.83	305447.00	0.24	518.26	510.00
16	2	2	18507.00	16803.00	116.35	0	Spot (Block16, Row2, Column2)	686.67	683.00	113.23	0.00	0.16	494.00	494.68	494.00	58.78	0.00	0.12	95.00	74.00	0.00	189.00	192.67	243769.00	3.27	586.41	587.00
16	3	2	18810.00	16813.00	197.80	0	Spot (Block16, Row2, Column3)	593.21	595.00	84.31	0.00	0.14	493.00	489.95	493.00	57.25	0.00	0.12	66.00	36.00	0.00	102.00	100.21	657275.00	1.80	524.20	499.00
16	4	2	19112.00	16799.00	209.00	0	Spot (Block16, Row2, Column4)	605.09	590.00	99.84	0.01	0.16	494.00	497.98	494.00	61.62	0.00	0.12	68.00	30.00	0.00	96.00	111.09	753339.00	1.74	527.91	509.00
16	5	2	19412.00	16807.00	159.60	0	Spot (Block16, Row2, Column5)	840.53	807.50	164.03	0.02	0.20	502.00	512.42	502.00	58.28	0.01	0.11	99.00	94.00	0.00	305.50	338.53	593415.00	5.63	607.50	597.00
16	6	2	19712.00	16811.00	205.35	0	Spot (Block16, Row2, Column6)	603.97	594.00	86.15	0.01	0.14	503.00	517.09	503.00	53.69	0.01	0.10	70.00	34.00	0.00	91.00	100.97	722347.00	1.62	552.41	518.00
16	7	2	20006.00	16804.00	191.30	0	Spot (Block16, Row2, Column7)	625.54	598.00	89.14	0.02	0.14	506.00	527.33	506.00	58.61	0.02	0.11	77.00	38.00	0.00	92.00	119.54	646808.00	1.68	556.11	538.00
16	8	2	20298.00	16805.00	108.65	0	Spot (Block16, Row2, Column8)	674.63	694.00	96.21	0.01	0.14	524.00	544.97	524.00	61.08	0.02	0.11	90.00	62.00	0.00	170.00	150.63	206437.00	2.12	615.14	608.00
16	1	3	18213.00	17105.00	148.55	0	Spot (Block16, Row3, Column1)	759.26	713.50	144.49	0.03	0.19	494.00	497.82	494.00	67.07	0.00	0.13	98.00	75.00	0.00	219.50	265.26	457072.00	3.90	616.32	593.50
16	2	3	18510.00	17108.00	167.75	0	Spot (Block16, Row3, Column2)	654.47	613.50	117.59	0.03	0.18	494.00	501.78	494.00	61.57	0.01	0.12	80.00	49.00	0.00	119.50	160.47	511798.00	2.48	560.44	566.50
16	3	3	18804.00	17099.00	181.75	0	Spot (Block16, Row3, Column3)	673.69	629.00	160.29	0.03	0.24	499.00	513.74	499.00	67.48	0.01	0.13	88.00	49.00	0.00	130.00	174.69	624510.00	2.37	563.43	575.00
16	4	3	19109.00	17106.00	174.00	0	Spot (Block16, Row3, Column4)	812.74	785.00	181.37	0.02	0.22	500.00	517.58	500.00	66.63	0.02	0.13	94.00	83.00	0.00	285.00	312.74	690016.00	4.43	591.78	583.50
16	5	3	19398.00	17096.00	168.95	0	Spot (Block16, Row3, Column5)	719.98	685.00	200.21	0.02	0.28	505.00	524.85	505.00	62.25	0.02	0.12	95.00	62.00	0.00	180.00	214.98	572388.00	3.13	591.77	599.00
16	6	3	19699.00	17101.00	178.20	0	Spot (Block16, Row3, Column6)	652.21	620.00	106.90	0.02	0.16	507.00	524.87	507.00	58.10	0.02	0.11	83.00	49.00	0.00	113.00	145.21	579166.00	2.19	562.40	565.00
16	7	3	20018.00	17112.00	165.55	0	Spot (Block16, Row3, Column7)	672.06	671.00	94.58	0.00	0.14	511.00	531.61	511.00	59.86	0.02	0.11	94.00	54.00	0.00	160.00	161.06	510095.00	2.35	578.84	589.50
16	8	3	20304.00	17115.00	170.65	0	Spot (Block16, Row3, Column8)	628.73	608.00	74.22	0.01	0.12	521.00	543.29	521.00	61.04	0.02	0.11	78.00	39.00	0.00	87.00	107.73	509274.00	1.40	586.62	589.00
16	1	4	18207.00	17409.00	171.20	0	Spot (Block16, Row4, Column1)	815.15	768.00	181.11	0.03	0.22	500.00	511.34	500.00	69.21	0.01	0.14	96.00	87.00	0.00	268.00	315.15	666796.00	4.39	606.32	606.00
16	2	4	18521.00	17420.00	219.15	0	Spot (Block16, Row4, Column2)	625.33	594.00	115.20	0.02	0.18	502.00	520.76	502.00	70.19	0.02	0.13	71.00	36.00	0.00	92.00	123.33	857959.00	1.49	565.68	521.50
16	3	4	18802.00	17404.00	147.60	0	Spot (Block16, Row4, Column3)	2211.57	2117.00	914.33	0.02	0.41	503.00	524.34	503.00	70.04	0.02	0.13	100.00	100.00	0.00	1614.00	1708.57	1313675.00	24.09	908.53	878.00
16	4	4	19104.00	17411.00	220.50	0	Spot (Block16, Row4, Column4)	618.43	593.00	94.19	0.02	0.15	505.00	525.21	505.00	66.13	0.02	0.13	72.00	35.00	0.00	88.00	113.43	860243.00	1.41	544.08	516.00
16	5	4	19388.00	17404.00	223.25	0	Spot (Block16, Row4, Column5)	627.10	605.00	87.73	0.02	0.14	505.00	528.79	505.00	63.91	0.02	0.12	79.00	39.00	0.00	100.00	122.10	897383.00	1.54	540.76	517.50
16	6	4	19712.00	17407.00	208.00	0	Spot (Block16, Row4, Column6)	756.79	764.00	130.81	0.00	0.17	516.00	540.96	516.00	64.81	0.02	0.12	97.00	85.00	0.00	248.00	240.79	932362.00	3.33	608.91	596.00
16	7	4	20009.00	17405.00	167.15	0	Spot (Block16, Row4, Column7)	745.22	704.00	143.14	0.02	0.19	534.00	551.36	534.00	61.12	0.01	0.11	93.00	72.00	0.00	170.00	211.22	576054.00	3.17	619.61	605.00
16	8	4	20305.00	17407.00	171.40	0	Spot (Block16, Row4, Column8)	789.85	769.00	152.19	0.01	0.19	546.50	553.86	546.50	58.30	0.01	0.11	94.00	77.00	0.00	222.50	243.35	648468.00	4.05	610.70	605.00
16	1	5	18207.00	17700.00	104.45	0	Spot (Block16, Row5, Column1)	1080.31	894.50	938.73	0.08	0.87	506.00	525.91	506.00	69.33	0.02	0.13	100.00	97.00	0.00	388.50	574.31	300326.00	8.00	684.85	692.00
16	2	5	18497.00	17701.00	187.90	0	Spot (Block16, Row5, Column2)	640.94	600.00	106.10	0.03	0.17	510.00	536.14	510.00	69.12	0.02	0.13	70.00	40.00	0.00	90.00	130.94	635808.00	1.52	577.71	586.50
16	3	5	18807.00	17713.00	203.20	0	Spot (Block16, Row5, Column3)	680.73	672.00	124.92	0.01	0.18	509.00	535.15	509.00	70.37	0.02	0.13	77.00	54.00	0.00	163.00	171.73	797816.00	2.07	580.93	576.00
16	4	5	19116.00	17692.00	202.35	0	Spot (Block16, Row5, Column4)	648.68	624.00	84.49	0.02	0.13	504.00	523.45	504.00	64.76	0.02	0.12	87.00	45.00	0.00	120.00	144.68	751166.00	1.93	543.26	521.00
16	5	5	19404.00	17702.00	144.90	0	Spot (Block16, Row5, Column5)	2892.58	2655.50	1253.05	0.04	0.43	506.00	533.01	506.00	70.63	0.02	0.13	100.00	100.00	0.00	2149.50	2386.58	1648769.00	33.41	1020.35	969.50
16	6	5	19720.00	17700.00	196.15	0	Spot (Block16, Row5, Column6)	680.67	684.00	89.48	0.00	0.13	555.00	555.50	555.00	66.20	0.00	0.12	69.00	46.00	0.00	129.00	125.67	743290.00	1.89	613.91	600.00
16	7	5	20015.00	17709.00	192.45	0	Spot (Block16, Row5, Column7)	663.14	667.00	81.14	0.00	0.12	562.00	557.25	562.00	64.37	0.00	0.12	55.00	37.00	0.00	105.00	101.14	694308.00	1.65	602.15	598.00
16	8	5	20311.00	17706.00	157.00	0	Spot (Block16, Row5, Column8)	935.55	882.00	243.31	0.03	0.26	539.00	552.55	539.00	60.45	0.01	0.11	99.00	94.00	0.00	343.00	396.55	634302.00	6.34	651.30	624.50
16	1	6	18209.00	18009.00	162.45	0	Spot (Block16, Row6, Column1)	687.04	678.00	117.02	0.01	0.17	502.00	530.86	502.00	74.69	0.02	0.14	88.00	57.00	0.00	176.00	185.04	504284.00	2.09	599.27	592.00
16	2	6	18511.00	18002.00	196.15	0	Spot (Block16, Row6, Column2)	676.15	680.00	103.88	0.00	0.15	517.00	547.89	517.00	75.13	0.03	0.14	78.00	53.00	0.00	163.00	159.15	737000.00	1.71	608.04	602.00
16	3	6	18802.00	18003.00	152.60	0	Spot (Block16, Row6, Column3)	1208.43	1142.00	385.64	0.02	0.32	526.00	549.44	526.00	71.85	0.02	0.13	100.00	98.00	0.00	616.00	682.43	767354.00	9.17	717.60	713.00
16	4	6	19114.00	18007.00	172.70	0	Spot (Block16, Row6, Column4)	745.92	717.50	112.53	0.02	0.15	512.00	539.59	512.00	70.40	0.02	0.13	95.00	79.00	0.00	205.50	233.92	622101.00	2.93	618.18	605.50
16	5	6	19406.00	18003.00	146.90	0	Spot (Block16, Row6, Column5)	1879.39	1752.50	703.93	0.03	0.37	509.00	535.47	509.00	70.53	0.02	0.13	100.00	100.00	0.00	1243.50	1370.39	1105081.00	19.05	848.21	805.00
16	6	6	19700.00	17981.00	210.00	0	Spot (Block16, Row6, Column6)	611.63	596.00	63.62	0.01	0.10	514.00	539.99	514.00	62.64	0.02	0.12	81.00	25.00	0.00	82.00	97.63	767599.00	1.14	569.63	581.00
16	7	6	19999.00	18010.00	167.55	0	Spot (Block16, Row6, Column7)	790.74	778.00	144.58	0.01	0.18	516.00	538.25	516.00	59.37	0.02	0.11	99.00	84.00	0.00	262.00	274.74	617566.00	4.25	635.22	617.50
16	8	6	20313.00	18003.00	183.25	0	Spot (Block16, Row6, Column8)	713.40	686.00	129.64	0.02	0.18	518.00	543.65	518.00	63.62	0.02	0.12	91.00	63.00	0.00	168.00	195.40	670595.00	2.67	605.83	598.00
16	1	7	18213.00	18308.00	221.55	0	Spot (Block16, Row7, Column1)	633.57	609.00	86.94	0.02	0.14	505.00	541.19	505.00	91.57	0.03	0.17	62.00	28.00	0.00	104.00	128.57	889536.00	1.01	563.97	575.00
16	2	7	18521.00	18315.00	206.40	0	Spot (Block16, Row7, Column2)	626.32	597.00	86.12	0.02	0.14	518.00	546.06	518.00	70.20	0.02	0.13	59.00	34.00	0.00	79.00	108.32	757843.00	1.14	573.94	584.00
16	3	7	18802.00	18315.00	222.40	0	Spot (Block16, Row7, Column3)	632.44	602.00	89.37	0.02	0.14	521.00	546.55	521.00	67.22	0.02	0.12	68.00	38.00	0.00	81.00	111.44	898701.00	1.28	577.77	591.00
16	4	7	19113.00	18299.00	191.30	0	Spot (Block16, Row7, Column4)	627.45	598.00	97.23	0.02	0.15	513.00	541.42	513.00	65.92	0.02	0.12	68.00	36.00	0.00	85.00	114.45	646274.00	1.31	581.36	589.00
16	5	7	19420.00	18306.00	205.75	0	Spot (Block16, Row7, Column5)	640.85	614.00	77.49	0.02	0.12	512.00	537.81	512.00	62.56	0.02	0.12	86.00	43.00	0.00	102.00	128.85	772230.00	1.65	587.70	592.00
16	6	7	19710.00	18302.00	205.60	0	Spot (Block16, Row7, Column6)	656.36	673.00	81.34	0.01	0.12	507.00	522.85	507.00	52.02	0.01	0.10	89.00	60.00	0.00	166.00	149.36	788944.00	2.57	561.69	544.00
16	7	7	19998.00	18304.00	185.00	0	Spot (Block16, Row7, Column7)	746.40	698.00	170.99	0.03	0.23	508.00	527.57	508.00	54.64	0.02	0.10	94.00	69.00	0.00	190.00	238.40	718783.00	4.01	587.08	582.50
16	8	7	20316.00	18310.00	151.65	0	Spot (Block16, Row7, Column8)	826.44	788.00	140.89	0.02	0.17	542.00	554.24	542.00	62.61	0.01	0.11	99.00	90.00	0.00	246.00	284.44	522312.00	4.35	641.32	624.00
16	1	8	18201.00	18604.00	140.25	0	Spot (Block16, Row8, Column1)	36030.39	33668.50	18215.59	0.03	0.51	518.00	562.09	518.00	133.95	0.04	0.24	100.00	100.00	18.23	33150.50	35512.39	19168204.00	264.79	9359.55	6819.00
16	2	8	18505.00	18589.00	173.35	0	Spot (Block16, Row8, Column2)	671.00	670.00	103.04	0.00	0.15	521.00	552.37	521.00	95.71	0.03	0.17	56.00	24.00	0.00	149.00	150.00	565652.00	1.24	594.19	593.00
16	3	8	18806.00	18604.00	168.05	0	Spot (Block16, Row8, Column3)	745.57	708.00	142.82	0.02	0.19	518.00	541.22	518.00	61.84	0.02	0.11	93.00	73.00	0.00	190.00	227.57	582287.00	3.30	592.91	592.00
16	4	8	19094.00	18610.00	200.05	0	Spot (Block16, Row8, Column4)	645.81	599.50	104.80	0.03	0.16	510.00	533.38	510.00	57.74	0.02	0.11	82.00	43.00	0.00	89.50	135.81	729766.00	1.95	567.37	579.00
16	5	8	19383.00	18601.00	183.60	0	Spot (Block16, Row8, Column5)	636.79	610.00	74.82	0.02	0.12	510.00	531.66	510.00	60.97	0.02	0.11	88.00	38.00	0.00	100.00	126.79	601764.00	1.72	568.77	587.00
16	6	8	19711.00	18610.00	184.65	0	Spot (Block16, Row8, Column6)	684.24	683.00	100.93	0.00	0.15	506.00	518.70	506.00	54.03	0.01	0.10	95.00	65.00	0.00	177.00	178.24	657553.00	3.06	568.55	558.00
16	7	8	20014.00	18606.00	179.95	0	Spot (Block16, Row8, Column7)	667.36	660.00	88.45	0.00	0.13	507.00	523.94	507.00	51.55	0.01	0.10	95.00	69.00	0.00	153.00	160.36	605297.00	2.78	575.33	589.00
16	8	8	20315.00	18597.00	125.45	0	Spot (Block16, Row8, Column8)	1816.24	1794.50	486.92	0.01	0.27	539.00	553.27	539.00	61.84	0.01	0.11	100.00	100.00	0.00	1255.50	1277.24	755557.00	20.42	864.23	821.00
17	1	1	4705.00	21013.00	148.30	0	Spot (Block17, Row1, Column1)	32538.33	30096.50	15750.77	0.03	0.48	1210.00	1249.87	1210.00	188.07	0.01	0.15	100.00	100.00	2.17	28886.50	31328.33	19523012.00	166.37	8592.73	6666.00
17	2	1	5004.00	21015.00	167.35	0	Spot (Block17, Row1, Column2)	1608.40	1563.00	286.64	0.01	0.18	1188.00	1207.32	1188.00	142.23	0.01	0.12	86.00	67.00	0.00	375.00	420.40	1252945.00	2.82	1331.88	1308.00
17	3	1	5314.00	21025.00	194.40	0	Spot (Block17, Row1, Column3)	1522.26	1437.00	474.17	0.03	0.31	1191.00	1206.73	1191.00	164.61	0.01	0.14	68.00	35.00	0.00	246.00	331.26	1630338.00	1.92	1343.22	1277.00
17	4	1	5607.00	21018.00	158.50	0	Spot (Block17, Row1, Column4)	1628.18	1603.00	206.59	0.01	0.13	1205.00	1232.12	1205.00	173.62	0.01	0.14	88.00	61.00	0.00	398.00	423.18	1133215.00	2.28	1359.86	1322.50
17	5	1	5907.00	21014.00	142.20	0	Spot (Block17, Row1, Column5)	4412.06	4200.00	2063.37	0.02	0.47	1221.00	1258.25	1221.00	166.26	0.01	0.13	100.00	100.00	0.00	2979.00	3191.06	2444282.00	18.97	1873.90	1764.00
17	6	1	6199.00	21013.00	151.55	0	Spot (Block17, Row1, Column6)	2922.46	2731.50	957.49	0.03	0.33	1282.00	1300.76	1282.00	175.74	0.01	0.14	100.00	99.00	0.00	1449.50	1640.46	1846992.00	9.23	1685.46	1650.00
17	7	1	6515.00	21011.00	109.10	0	Spot (Block17, Row1, Column7)	5460.69	5474.00	1392.90	0.00	0.26	1296.00	1330.94	1296.00	157.60	0.01	0.12	100.00	100.00	0.00	4178.00	4164.69	1687353.00	26.20	2487.11	2176.50
17	8	1	6826.00	21015.00	191.85	0	Spot (Block17, Row1, Column8)	1647.46	1596.50	218.47	0.01	0.13	1376.00	1392.74	1376.00	210.56	0.01	0.15	52.00	27.00	0.00	220.50	271.46	1713362.00	1.21	1460.21	1401.50
17	1	2	4719.00	21326.00	246.65	0	Spot (Block17, Row2, Column1)	1269.10	1244.00	211.11	0.01	0.17	1189.00	1205.85	1189.00	138.85	0.01	0.12	21.00	4.00	0.00	55.00	80.10	2232352.00	0.46	1211.51	1200.50
17	2	2	5001.00	21316.00	141.95	0	Spot (Block17, Row2, Column2)	1752.21	1709.00	264.89	0.01	0.15	1187.00	1198.04	1187.00	132.73	0.00	0.11	98.00	89.00	0.00	522.00	565.21	956705.00	4.18	1371.81	1361.50
17	3	2	5310.00	21322.00	221.50	0	Spot (Block17, Row2, Column3)	1412.21	1391.00	160.90	0.01	0.11	1192.00	1201.47	1192.00	98.47	0.00	0.08	80.00	51.00	0.00	199.00	220.21	1994042.00	2.14	1295.26	1291.00
17	4	2	5619.00	21320.00	234.35	0	Spot (Block17, Row2, Column4)	1528.44	1506.00	217.32	0.01	0.14	1211.00	1243.64	1211.00	125.88	0.01	0.10	83.00	64.00	0.00	295.00	317.44	2424112.00	2.26	1384.27	1297.00
17	5	2	5913.00	21318.00	148.75	0	Spot (Block17, Row2, Column5)	2639.75	2594.00	590.46	0.01	0.22	1281.00	1294.90	1281.00	163.43	0.00	0.13	100.00	99.00	0.00	1313.00	1358.75	1607608.00	8.23	1688.92	1687.00
17	6	2	6201.00	21311.00	212.85	0	Spot (Block17, Row2, Column6)	1535.40	1501.00	173.08	0.01	0.11	1289.00	1314.74	1289.00	204.51	0.01	0.16	53.00	20.00	0.00	212.00	246.40	1974521.00	1.08	1413.59	1384.00
17	7	2	6512.00	21303.00	204.05	0	Spot (Block17, Row2, Column7)	1587.47	1504.00	243.24	0.02	0.15	1274.00	1295.39	1274.00	181.80	0.01	0.14	64.00	33.00	0.00	230.00	313.47	1873209.00	1.61	1386.12	1369.00
17	8	2	6807.00	21307.00	141.05	0	Spot (Block17, Row2, Column8)	1508.58	1476.50	188.05	0.01	0.12	1289.00	1318.05	1289.00	196.79	0.01	0.15	47.00	23.00	0.00	187.50	219.58	814634.00	0.97	1404.44	1384.00
17	1	3	4708.00	21618.00	148.65	0	Spot (Block17, Row3, Column1)	2760.41	2480.00	1080.23	0.05	0.39	1164.00	1167.86	1164.00	96.79	0.00	0.08	100.00	100.00	0.00	1316.00	1596.41	1667290.00	16.45	1510.75	1509.00
17	2	3	5014.00	21620.00	213.85	0	Spot (Block17, Row3, Column2)	1372.08	1374.00	116.20	0.00	0.08	1183.00	1186.71	1183.00	94.43	0.00	0.08	78.00	50.00	0.00	191.00	189.08	1794681.00	1.96	1267.66	1269.00
17	3	3	5310.00	21607.00	185.95	0	Spot (Block17, Row3, Column3)	1571.35	1504.00	342.43	0.02	0.22	1209.00	1233.92	1209.00	97.58	0.01	0.08	93.00	74.00	0.00	295.00	362.35	1536776.00	3.46	1365.76	1343.00
17	4	3	5613.00	21624.00	200.75	0	Spot (Block17, Row3, Column4)	1712.73	1617.00	347.29	0.02	0.20	1275.00	1291.59	1275.00	165.05	0.01	0.13	79.00	52.00	0.00	342.00	437.73	1961079.00	2.55	1418.11	1394.00
17	5	3	5904.00	21615.00	198.85	0	Spot (Block17, Row3, Column5)	1700.80	1608.50	482.70	0.02	0.28	1296.00	1330.11	1296.00	200.08	0.01	0.15	73.00	38.00	0.00	312.50	404.80	1898089.00	1.85	1452.17	1466.00
17	6	3	6202.00	21626.00	211.20	0	Spot (Block17, Row3, Column6)	1548.48	1508.00	164.72	0.01	0.11	1293.00	1322.34	1293.00	189.97	0.01	0.14	58.00	23.00	0.00	215.00	255.48	1966567.00	1.19	1460.73	1420.00
17	7	3	6513.00	21615.00	171.95	0	Spot (Block17, Row3, Column7)	2106.34	1810.00	720.07	0.07	0.34	1281.00	1301.77	1281.00	222.87	0.01	0.17	90.00	57.00	0.00	529.00	825.34	1733516.00	3.61	1505.98	1498.00
17	8	3	6791.00	21622.00	205.20	0	Spot (Block17, Row3, Column8)	1521.88	1457.00	500.69	0.02	0.33	1287.00	1311.42	1287.00	212.27	0.01	0.16	38.00	11.00	0.00	170.00	234.88	1823209.00	0.99	1402.28	1383.00
17	1	4	4705.00	21906.00	191.55	0	Spot (Block17, Row4, Column1)	1567.09	1488.00	339.91	0.02	0.22	1131.00	1153.88	1131.00	145.43	0.01	0.13	94.00	61.00	0.00	357.00	436.09	1621941.00	2.84	1265.28	1269.00
17	2	4	4998.00	21919.00	216.30	0	Spot (Block17, Row4, Column2)	1351.14	1325.00	129.00	0.01	0.10	1178.00	1186.87	1178.00	166.76	0.00	0.14	48.00	13.00	0.00	147.00	173.14	1806470.00	0.99	1263.57	1268.50
17	3	4	5312.00	21915.00	138.75	0	Spot (Block17, Row4, Column3)	3407.81	3198.00	1103.09	0.03	0.32	1224.00	1259.14	1224.00	178.54	0.01	0.14	100.00	100.00	0.00	1974.00	2183.81	1772060.00	12.03	1934.56	1815.00
17	4	4	5609.00	21907.00	214.50	0	Spot (Block17, Row4, Column4)	1588.68	1564.00	323.87	0.01	0.20	1292.00	1328.52	1292.00	233.77	0.01	0.18	51.00	15.00	0.00	272.00	296.68	2089117.00	1.11	1430.89	1393.00
17	5	4	5891.00	21913.00	200.25	0	Spot (Block17, Row4, Column5)	1652.22	1625.00	220.36	0.01	0.13	1306.00	1355.13	1306.00	217.80	0.02	0.16	76.00	23.00	0.00	319.00	346.22	1881884.00	1.36	1533.33	1504.00
17	6	4	6206.00	21910.00	174.65	0	Spot (Block17, Row4, Column6)	2292.12	2271.50	338.50	0.00	0.15	1296.00	1329.37	1296.00	174.20	0.01	0.13	100.00	98.00	0.00	975.50	996.12	1962056.00	5.53	1654.72	1612.50
17	7	4	6508.00	21912.00	144.35	0	Spot (Block17, Row4, Column7)	3184.25	2989.00	1249.23	0.03	0.39	1286.00	1305.29	1286.00	169.88	0.01	0.13	98.00	94.00	0.00	1703.00	1898.25	1799102.00	11.06	1764.70	1718.00
17	8	4	6807.00	21923.00	144.85	0	Spot (Block17, Row4, Column8)	2392.66	2308.00	465.62	0.02	0.19	1293.00	1319.17	1293.00	185.38	0.01	0.14	99.00	98.00	0.00	1015.00	1099.66	1359031.00	5.79	1666.18	1719.00
17	1	5	4695.00	22222.00	98.20	0	Spot (Block17, Row5, Column1)	1693.37	1730.00	211.76	0.01	0.13	1115.00	1137.15	1115.00	168.52	0.01	0.15	97.00	80.00	0.00	615.00	578.37	413183.00	3.30	1369.66	1319.00
17	2	5	5007.00	22216.00	210.80	0	Spot (Block17, Row5, Column2)	1358.67	1338.00	104.48	0.01	0.08	1134.00	1160.97	1134.00	165.85	0.01	0.14	65.00	17.00	0.00	204.00	224.67	1720076.00	1.19	1237.13	1221.00
17	3	5	5310.00	22213.00	219.65	0	Spot (Block17, Row5, Column3)	1476.66	1472.00	139.81	0.00	0.09	1225.00	1269.70	1225.00	225.88	0.02	0.18	53.00	9.00	0.00	247.00	251.66	2040739.00	0.92	1333.65	1319.50
17	4	5	5609.00	22213.00	201.25	0	Spot (Block17, Row5, Column4)	1580.94	1584.00	159.60	0.00	0.10	1290.00	1325.05	1290.00	241.25	0.01	0.18	59.00	13.00	0.00	294.00	290.94	1821245.00	1.06	1484.66	1446.00
17	5	5	5914.00	22216.00	138.10	0	Spot (Block17, Row5, Column5)	6461.34	6039.00	2219.89	0.03	0.34	1298.00	1341.13	1298.00	226.61	0.01	0.17	100.00	100.00	0.00	4741.00	5163.34	3334053.00	22.59	2764.21	2454.50
17	6	5	6207.00	22205.00	196.05	0	Spot (Block17, Row5, Column6)	1583.31	1509.00	277.26	0.02	0.18	1288.00	1316.15	1288.00	170.53	0.01	0.13	68.00	29.00	0.00	221.00	295.31	1724222.00	1.57	1445.82	1408.50
17	7	5	6521.00	22217.00	195.30	0	Spot (Block17, Row5, Column7)	1654.79	1607.00	218.51	0.01	0.13	1279.00	1294.10	1279.00	170.94	0.01	0.13	84.00	47.00	0.00	328.00	375.79	1787168.00	2.11	1417.64	1408.00
17	8	5	6806.00	22211.00	142.50	0	Spot (Block17, Row5, Column8)	4175.47	3821.50	1895.93	0.04	0.45	1289.00	1307.82	1289.00	178.91	0.01	0.14	100.00	100.00	0.00	2532.50	2886.47	2296507.00	16.03	1938.23	1774.00
17	1	6	4702.00	22542.00	197.00	0	Spot (Block17, Row6, Column1)	1293.83	1292.00	104.39	0.00	0.08	1108.00	1133.24	1108.00	182.92	0.01	0.16	50.00	6.00	0.00	184.00	185.83	1433560.00	0.88	1244.32	1228.50
17	2	6	5016.00	22517.00	206.55	0	Spot (Block17, Row6, Column2)	1491.66	1418.00	368.73	0.02	0.25	1130.00	1164.25	1130.00	158.83	0.01	0.14	94.00	44.00	0.00	288.00	361.66	1810879.00	2.06	1302.42	1280.00
17	3	6	5300.00	22512.00	138.40	0	Spot (Block17, Row6, Column3)	4373.31	4316.00	1408.30	0.01	0.32	1199.00	1235.86	1199.00	198.69	0.01	0.16	100.00	100.00	0.00	3117.00	3174.31	2261002.00	15.79	2153.01	1966.50
17	4	6	5607.00	22518.00	204.85	0	Spot (Block17, Row6, Column4)	1581.98	1530.50	222.17	0.01	0.14	1259.00	1280.62	1259.00	225.59	0.01	0.18	59.00	26.00	0.00	271.50	322.98	1879391.00	1.34	1369.81	1345.50
17	5	6	5909.00	22515.00	138.45	0	Spot (Block17, Row6, Column5)	6586.13	6276.00	2284.08	0.02	0.35	1280.00	1299.76	1280.00	212.15	0.01	0.16	100.00	100.00	0.00	4996.00	5306.13	3391856.00	24.92	2693.14	2582.00
17	6	6	6209.00	22515.00	209.75	0	Spot (Block17, Row6, Column6)	1566.75	1523.50	270.39	0.01	0.17	1253.00	1279.52	1253.00	169.46	0.01	0.13	68.00	35.00	0.00	270.50	313.75	1961573.00	1.70	1374.09	1371.00
17	7	6	6508.00	22512.00	144.10	0	Spot (Block17, Row6, Column7)	3254.03	3029.00	1233.78	0.03	0.38	1221.00	1267.25	1221.00	195.68	0.02	0.15	100.00	94.00	0.00	1808.00	2033.03	1828765.00	10.15	1761.38	1679.50
17	8	6	6816.00	22515.00	143.85	0	Spot (Block17, Row6, Column8)	3342.86	2979.00	1305.07	0.05	0.39	1280.00	1293.28	1280.00	207.87	0.00	0.16	100.00	92.00	0.00	1699.00	2062.86	1892060.00	9.86	1821.56	1752.00
17	1	7	4711.00	22820.00	223.15	0	Spot (Block17, Row7, Column1)	1339.94	1295.00	344.18	0.01	0.26	1102.00	1134.26	1102.00	140.59	0.01	0.12	69.00	25.00	0.00	193.00	237.94	1913438.00	1.46	1209.37	1193.00
17	2	7	5007.00	22824.00	217.60	0	Spot (Block17, Row7, Column2)	1310.45	1280.00	165.03	0.01	0.13	1105.00	1131.67	1105.00	136.50	0.01	0.12	63.00	29.00	0.00	175.00	205.45	1774353.00	1.31	1206.31	1182.00
17	3	7	5303.00	22811.00	223.40	0	Spot (Block17, Row7, Column3)	1323.83	1297.00	119.94	0.01	0.09	1181.00	1199.91	1181.00	216.13	0.01	0.18	27.00	1.00	0.00	116.00	142.83	1889111.00	0.57	1224.40	1195.50
17	4	7	5616.00	22815.00	201.15	0	Spot (Block17, Row7, Column4)	1374.54	1389.50	115.42	0.00	0.08	1194.00	1214.34	1194.00	196.14	0.01	0.16	49.00	2.00	0.00	195.50	180.54	1580717.00	0.82	1302.97	1297.50
17	5	7	5932.00	22804.00	179.75	0	Spot (Block17, Row7, Column5)	1561.79	1592.00	170.69	0.01	0.11	1222.00	1249.70	1222.00	148.44	0.01	0.12	85.00	55.00	0.00	370.00	339.79	1411862.00	2.10	1372.43	1364.00
17	6	7	6213.00	22812.00	202.65	0	Spot (Block17, Row7, Column6)	1513.06	1500.00	161.55	0.00	0.11	1211.00	1248.66	1211.00	170.03	0.01	0.14	71.00	41.00	0.00	289.00	302.06	1765744.00	1.56	1345.98	1318.50
17	7	7	6496.00	22811.00	155.10	0	Spot (Block17, Row7, Column7)	2862.84	2575.00	1008.71	0.05	0.35	1201.50	1240.68	1201.50	178.45	0.01	0.14	100.00	99.00	0.00	1373.50	1661.34	1892338.00	9.09	1586.82	1584.00
17	8	7	6809.00	22815.00	147.00	-50	Spot (Block17, Row7, Column8)	1245.56	1200.00	154.49	0.02	0.12	1270.00	1281.34	1270.00	185.75	0.00	0.14	10.00	0.00	0.00	-70.00	-24.44	738615.00	-0.19	1277.69	1297.00
17	1	8	4697.00	23118.00	135.70	0	Spot (Block17, Row8, Column1)	41342.83	41472.00	18370.38	0.00	0.44	1115.00	1155.60	1115.00	180.34	0.02	0.16	100.00	100.00	18.22	40357.00	40227.83	20423412.00	222.84	11321.54	8853.00
17	2	8	5013.00	23118.00	211.65	0	Spot (Block17, Row8, Column2)	1312.97	1301.00	102.87	0.00	0.08	1118.00	1153.57	1118.00	161.08	0.01	0.14	62.00	12.00	0.00	183.00	194.97	1676657.00	0.99	1220.87	1206.50
17	3	8	5306.00	23114.00	145.05	0	Spot (Block17, Row8, Column3)	2577.40	2311.00	1070.66	0.05	0.42	1178.00	1184.57	1178.00	185.35	0.00	0.16	94.00	80.00	0.00	1133.00	1399.40	1476850.00	7.51	1509.25	1415.00
17	4	8	5606.00	23112.00	182.95	0	Spot (Block17, Row8, Column4)	1404.30	1389.00	164.08	0.00	0.12	1188.00	1202.78	1188.00	180.71	0.01	0.15	58.00	13.00	0.00	201.00	216.30	1317237.00	1.12	1288.27	1284.00
17	5	8	5898.00	23141.00	186.40	0	Spot (Block17, Row8, Column5)	1408.03	1388.00	159.94	0.01	0.11	1197.00	1230.06	1197.00	182.18	0.01	0.15	54.00	15.00	0.00	191.00	211.03	1375648.00	0.98	1313.49	1307.50
17	6	8	6218.00	23110.00	186.25	0	Spot (Block17, Row8, Column6)	1503.45	1474.00	173.67	0.01	0.12	1204.00	1250.32	1204.00	249.03	0.02	0.20	60.00	17.00	0.00	270.00	299.45	1465866.00	1.02	1362.99	1368.00
17	7	8	6509.00	23114.00	189.55	0	Spot (Block17, Row8, Column7)	1828.93	1718.50	404.97	0.03	0.22	1219.00	1259.28	1219.00	159.05	0.01	0.13	92.00	70.00	0.00	499.50	609.93	1854540.00	3.58	1436.42	1421.00
17	8	8	6818.00	23119.00	123.25	0	Spot (Block17, Row8, Column8)	4445.65	4246.00	1211.53	0.02	0.27	1313.00	1360.37	1313.00	220.44	0.02	0.16	100.00	100.00	0.00	2933.00	3132.65	1791595.00	14.00	2185.36	1933.00
18	1	1	9208.00	21010.00	150.40	0	Spot (Block18, Row1, Column1)	33651.90	30902.00	17475.50	0.04	0.52	1172.00	1185.57	1172.00	159.43	0.00	0.13	100.00	100.00	6.47	29730.00	32479.90	20796916.00	203.64	8237.83	5941.50
18	2	1	9490.00	21014.00	180.10	0	Spot (Block18, Row1, Column2)	1408.01	1394.00	194.98	0.00	0.14	1170.00	1175.29	1170.00	142.27	0.00	0.12	62.00	40.00	0.00	224.00	238.01	1279882.00	1.64	1288.34	1295.00
18	3	1	9801.00	21022.00	146.55	0	Spot (Block18, Row1, Column3)	1430.43	1409.50	194.64	0.01	0.14	1168.50	1175.02	1168.50	132.39	0.00	0.11	65.00	46.00	0.00	241.00	261.93	838230.00	1.93	1293.82	1278.00
18	4	1	10095.00	21007.00	159.90	0	Spot (Block18, Row1, Column4)	1455.73	1403.00	209.69	0.02	0.14	1152.00	1167.97	1152.00	138.05	0.01	0.12	69.00	46.00	0.00	251.00	303.73	1029203.00	2.08	1302.48	1285.00
18	5	1	10401.00	21012.00	194.85	0	Spot (Block18, Row1, Column5)	1382.50	1380.50	152.96	0.00	0.11	1120.00	1154.45	1120.00	133.60	0.01	0.12	79.00	48.00	0.00	260.50	262.50	1482038.00	1.71	1226.54	1199.00
18	6	1	10699.00	21013.00	186.35	0	Spot (Block18, Row1, Column6)	1434.35	1397.00	195.99	0.01	0.14	1160.50	1172.42	1160.50	136.51	0.00	0.12	68.00	44.00	0.00	236.50	273.85	1399926.00	1.92	1289.99	1296.00
18	7	1	11011.00	21009.00	120.40	0	Spot (Block18, Row1, Column7)	1719.33	1672.00	276.80	0.01	0.16	1177.00	1183.27	1177.00	133.50	0.00	0.11	97.00	87.00	0.00	495.00	542.33	656785.00	4.02	1362.21	1378.00
18	8	1	11310.00	21001.00	204.95	0	Spot (Block18, Row1, Column8)	1398.40	1356.00	199.04	0.01	0.14	1175.00	1178.49	1175.00	130.62	0.00	0.11	60.00	34.00	0.00	181.00	223.40	1669689.00	1.68	1269.77	1282.50
18	1	2	9206.00	21315.00	132.85	0	Spot (Block18, Row2, Column1)	1351.69	1323.50	179.96	0.01	0.13	1171.00	1178.22	1171.00	149.74	0.00	0.13	50.00	28.00	0.00	152.50	180.69	637999.00	1.16	1211.26	1189.00
18	2	2	9501.00	21307.00	181.55	0	Spot (Block18, Row2, Column2)	1471.41	1422.00	210.38	0.01	0.14	1170.00	1179.13	1170.00	138.26	0.00	0.12	75.00	46.00	0.00	252.00	301.41	1361050.00	2.11	1271.37	1254.00
18	3	2	9795.00	21307.00	206.70	0	Spot (Block18, Row2, Column3)	1358.19	1331.50	159.70	0.01	0.12	1177.00	1186.71	1177.00	133.70	0.00	0.11	54.00	27.00	0.00	154.50	181.19	1651560.00	1.28	1262.45	1285.00
18	4	2	10096.00	21304.00	210.45	0	Spot (Block18, Row2, Column4)	1388.29	1372.00	175.03	0.01	0.13	1164.00	1172.61	1164.00	132.77	0.00	0.11	59.00	33.00	0.00	208.00	224.29	1753414.00	1.62	1264.68	1261.00
18	5	2	10407.00	21312.00	175.15	0	Spot (Block18, Row2, Column5)	1695.53	1649.00	278.11	0.01	0.16	1150.00	1163.99	1150.00	135.72	0.01	0.12	96.00	86.00	0.00	499.00	545.53	1454767.00	3.92	1329.08	1324.00
18	6	2	10704.00	21325.00	194.80	0	Spot (Block18, Row2, Column6)	1399.95	1370.00	183.56	0.01	0.13	1169.00	1177.30	1169.00	140.19	0.00	0.12	57.00	35.00	0.00	201.00	230.95	1518949.00	1.59	1262.18	1265.00
18	7	2	11003.00	21311.00	182.60	0	Spot (Block18, Row2, Column7)	1436.85	1401.00	173.10	0.01	0.12	1187.00	1201.47	1187.00	135.97	0.01	0.11	66.00	42.00	0.00	214.00	249.85	1340578.00	1.73	1302.81	1278.00
18	8	2	11323.00	21313.00	132.40	0	Spot (Block18, Row2, Column8)	1395.39	1402.50	147.47	0.00	0.11	1182.00	1195.69	1182.00	136.01	0.01	0.11	71.00	34.00	0.00	220.50	213.39	655835.00	1.47	1276.06	1225.00
18	1	3	9207.00	21615.00	151.40	0	Spot (Block18, Row3, Column1)	1571.40	1552.50	208.59	0.01	0.13	1173.00	1173.32	1173.00	131.51	0.00	0.11	90.00	71.00	0.00	379.50	398.40	986839.00	3.03	1310.13	1291.00
18	2	3	9495.00	21612.00	185.50	0	Spot (Block18, Row3, Column2)	1368.17	1322.00	176.79	0.01	0.13	1175.00	1185.39	1175.00	132.67	0.00	0.11	51.00	27.00	0.00	147.00	193.17	1328491.00	1.38	1270.38	1264.00
18	3	3	9800.00	21597.00	152.15	0	Spot (Block18, Row3, Column3)	1618.92	1530.00	420.78	0.02	0.26	1176.00	1190.52	1176.00	137.03	0.01	0.12	90.00	67.00	0.00	354.00	442.92	1032874.00	3.13	1319.02	1289.50
18	4	3	10101.00	21613.00	153.15	0	Spot (Block18, Row3, Column4)	1672.98	1653.00	220.99	0.01	0.13	1171.00	1175.12	1171.00	129.66	0.00	0.11	98.00	86.00	0.00	482.00	501.98	1080744.00	3.84	1337.14	1317.00
18	5	3	10411.00	21611.00	189.40	0	Spot (Block18, Row3, Column5)	1444.97	1402.00	226.66	0.01	0.16	1171.00	1171.01	1171.00	131.58	0.00	0.11	74.00	39.00	0.00	231.00	273.97	1463758.00	2.08	1251.41	1241.00
18	6	3	10710.00	21613.00	210.05	0	Spot (Block18, Row3, Column6)	1471.63	1443.00	201.68	0.01	0.14	1179.00	1186.07	1179.00	137.76	0.00	0.12	75.00	49.00	0.00	264.00	292.63	1839541.00	2.07	1283.62	1276.00
18	7	3	11012.00	21616.00	154.65	0	Spot (Block18, Row3, Column7)	1567.40	1590.00	237.13	0.01	0.15	1185.00	1205.56	1185.00	136.19	0.01	0.11	80.00	63.00	0.00	405.00	382.40	1026648.00	2.66	1320.93	1295.00
18	8	3	11307.00	21613.00	189.70	0	Spot (Block18, Row3, Column8)	1366.54	1303.00	153.18	0.02	0.11	1184.00	1205.07	1184.00	142.50	0.01	0.12	48.00	26.00	0.00	119.00	182.54	1391133.00	1.13	1301.83	1276.00
18	1	4	9210.00	21911.00	148.35	0	Spot (Block18, Row4, Column1)	1614.79	1603.00	216.20	0.00	0.13	1173.00	1174.31	1173.00	131.72	0.00	0.11	94.00	76.00	0.00	430.00	441.79	972106.00	3.34	1305.64	1273.00
18	2	4	9492.00	21919.00	194.40	0	Spot (Block18, Row4, Column2)	1396.48	1384.00	155.81	0.00	0.11	1170.00	1177.49	1170.00	132.48	0.00	0.11	60.00	33.00	0.00	214.00	226.48	1490049.00	1.65	1317.14	1294.00
18	3	4	9809.00	21910.00	142.85	0	Spot (Block18, Row4, Column3)	2445.71	2428.00	465.24	0.00	0.19	1140.00	1169.48	1140.00	138.02	0.01	0.12	100.00	99.00	0.00	1288.00	1305.71	1364705.00	9.25	1515.32	1516.00
18	4	4	10089.00	21923.00	190.95	0	Spot (Block18, Row4, Column4)	1372.02	1377.00	136.66	0.00	0.10	1118.00	1157.14	1118.00	131.03	0.01	0.11	82.00	48.00	0.00	259.00	254.02	1414554.00	1.64	1267.07	1274.00
18	5	4	10389.00	21908.00	183.95	0	Spot (Block18, Row4, Column5)	1357.72	1319.00	178.89	0.01	0.13	1139.00	1159.78	1139.00	136.36	0.01	0.12	64.00	31.00	0.00	180.00	218.72	1295268.00	1.45	1234.63	1217.00
18	6	4	10708.00	21917.00	189.10	0	Spot (Block18, Row4, Column6)	1488.01	1466.50	193.28	0.01	0.13	1171.00	1179.99	1171.00	144.35	0.00	0.12	77.00	50.00	0.00	295.50	317.01	1502888.00	2.13	1326.38	1312.50
18	7	4	11011.00	21913.00	149.70	0	Spot (Block18, Row4, Column7)	1479.29	1450.00	274.08	0.01	0.19	1180.00	1197.45	1180.00	141.70	0.01	0.12	70.00	49.00	0.00	270.00	299.29	909764.00	1.99	1316.04	1282.00
18	8	4	11305.00	21919.00	171.55	0	Spot (Block18, Row4, Column8)	1524.18	1488.00	252.76	0.01	0.17	1181.00	1189.97	1181.00	138.35	0.00	0.12	77.00	56.00	0.00	307.00	343.18	1248302.00	2.42	1287.20	1288.00
18	1	5	9203.00	22216.00	110.95	0	Spot (Block18, Row5, Column1)	1452.36	1430.00	190.24	0.01	0.13	1165.00	1169.65	1165.00	137.20	0.00	0.12	71.00	48.00	0.00	265.00	287.36	464756.00	2.06	1297.88	1300.00
18	2	5	9497.00	22217.00	193.55	0	Spot (Block18, Row5, Column2)	1389.12	1368.00	190.81	0.01	0.14	1176.00	1183.04	1176.00	138.46	0.00	0.12	55.00	33.00	0.00	192.00	213.12	1461352.00	1.49	1297.08	1298.00
18	3	5	9796.00	22200.00	173.60	0	Spot (Block18, Row5, Column3)	1425.56	1395.00	188.31	0.01	0.13	1152.00	1165.61	1152.00	133.52	0.01	0.11	76.00	44.00	0.00	243.00	273.56	1201751.00	1.95	1280.77	1279.50
18	4	5	10104.00	22218.00	273.35	0	Spot (Block18, Row5, Column4)	1321.95	1292.00	210.44	0.01	0.16	1115.00	1151.76	1115.00	135.88	0.01	0.12	57.00	35.00	0.00	177.00	206.95	2883164.00	1.25	1187.94	1179.00
18	5	5	10410.00	22215.00	140.40	0	Spot (Block18, Row5, Column5)	2374.64	2359.00	458.05	0.00	0.19	1161.50	1166.25	1161.50	142.25	0.00	0.12	100.00	100.00	0.00	1197.50	1213.14	1268056.00	8.49	1571.88	1522.00
18	6	5	10707.00	22212.00	186.80	0	Spot (Block18, Row5, Column6)	1413.84	1389.00	182.60	0.01	0.13	1170.00	1176.63	1170.00	138.59	0.00	0.12	65.00	36.00	0.00	219.00	243.84	1389806.00	1.71	1301.27	1265.00
18	7	5	11000.00	22224.00	196.00	0	Spot (Block18, Row5, Column7)	1406.31	1375.00	198.97	0.01	0.14	1177.00	1189.09	1177.00	145.28	0.00	0.12	60.00	32.00	0.00	198.00	229.31	1532875.00	1.50	1277.43	1277.00
18	8	5	11310.00	22210.00	168.65	0	Spot (Block18, Row5, Column8)	1536.61	1492.00	208.57	0.01	0.14	1184.00	1194.28	1184.00	139.92	0.00	0.12	85.00	59.00	0.00	308.00	352.61	1209312.00	2.45	1285.39	1266.00
18	1	6	9207.00	22511.00	165.80	0	Spot (Block18, Row6, Column1)	1479.17	1446.50	226.44	0.01	0.15	1172.00	1177.41	1172.00	141.70	0.00	0.12	68.00	49.00	0.00	274.50	307.17	1124167.00	2.13	1287.69	1272.00
18	2	6	9497.00	22516.00	171.90	0	Spot (Block18, Row6, Column2)	1491.87	1488.00	199.52	0.00	0.13	1187.00	1202.85	1187.00	140.28	0.01	0.12	76.00	55.00	0.00	301.00	304.87	1226320.00	2.06	1319.16	1284.50
18	3	6	9800.00	22510.00	161.60	0	Spot (Block18, Row6, Column3)	1688.10	1649.00	250.34	0.01	0.15	1182.00	1189.52	1182.00	138.26	0.00	0.12	96.00	80.00	0.00	467.00	506.10	1217123.00	3.61	1367.74	1361.00
18	4	6	10107.00	22510.00	174.55	0	Spot (Block18, Row6, Column4)	1431.94	1412.00	192.53	0.01	0.13	1176.00	1186.84	1176.00	147.49	0.00	0.12	66.00	43.00	0.00	236.00	255.94	1212856.00	1.66	1295.21	1283.00
18	5	6	10413.00	22512.00	142.35	0	Spot (Block18, Row6, Column5)	2256.08	2236.00	395.67	0.00	0.18	1179.00	1187.50	1179.00	150.65	0.00	0.13	100.00	100.00	0.00	1057.00	1077.08	1236334.00	7.09	1533.25	1503.00
18	6	6	10702.00	22509.00	204.55	0	Spot (Block18, Row6, Column6)	1361.50	1305.00	193.56	0.02	0.14	1175.00	1185.50	1175.00	146.14	0.00	0.12	47.00	28.00	0.00	130.00	186.50	1617465.00	1.20	1269.79	1269.50
18	7	6	11008.00	22513.00	161.15	0	Spot (Block18, Row6, Column7)	1688.43	1663.50	273.41	0.01	0.16	1185.00	1200.47	1185.00	158.59	0.01	0.13	92.00	67.00	0.00	478.50	503.43	1208916.00	3.08	1326.26	1309.00
18	8	6	11315.00	22511.00	150.25	0	Spot (Block18, Row6, Column8)	1762.37	1766.00	248.96	0.00	0.14	1191.00	1215.74	1191.00	160.92	0.01	0.13	95.00	82.00	0.00	575.00	571.37	1087382.00	3.40	1386.31	1370.00
18	1	7	9201.00	22816.00	212.00	0	Spot (Block18, Row7, Column1)	1333.08	1304.00	164.81	0.01	0.12	1175.00	1180.89	1175.00	159.33	0.00	0.13	44.00	20.00	0.00	129.00	158.08	1711676.00	0.96	1223.27	1199.50
18	2	7	9511.00	22812.00	184.40	0	Spot (Block18, Row7, Column2)	1360.89	1323.00	155.07	0.01	0.11	1180.00	1187.93	1180.00	135.08	0.00	0.11	50.00	26.00	0.00	143.00	180.89	1295571.00	1.28	1247.37	1208.50
18	3	7	9793.00	22811.00	205.35	0	Spot (Block18, Row7, Column3)	1362.73	1364.00	154.11	0.00	0.11	1183.00	1199.26	1183.00	141.79	0.01	0.12	53.00	27.00	0.00	181.00	179.73	1633917.00	1.15	1274.00	1230.00
18	4	7	10103.00	22828.00	158.10	0	Spot (Block18, Row7, Column4)	1416.23	1390.00	179.71	0.01	0.13	1177.00	1195.16	1177.00	150.61	0.01	0.13	60.00	36.00	0.00	213.00	239.23	975782.00	1.47	1346.85	1368.00
18	5	7	10416.00	22813.00	187.45	0	Spot (Block18, Row7, Column5)	1460.00	1440.00	209.41	0.01	0.14	1185.00	1204.30	1185.00	153.83	0.01	0.13	67.00	44.00	0.00	255.00	275.00	1448318.00	1.66	1311.74	1292.50
18	6	7	10707.00	22809.00	174.55	0	Spot (Block18, Row7, Column6)	1491.14	1499.50	238.91	0.00	0.16	1179.00	1192.15	1179.00	149.11	0.00	0.13	73.00	54.00	0.00	320.50	312.14	1255539.00	2.01	1343.12	1327.00
18	7	7	10993.00	22808.00	189.50	0	Spot (Block18, Row7, Column7)	1453.21	1379.00	244.43	0.02	0.17	1179.00	1186.19	1179.00	155.60	0.00	0.13	59.00	35.00	0.00	200.00	274.21	1475010.00	1.72	1297.09	1303.00
18	8	7	11307.00	22822.00	155.20	0	Spot (Block18, Row7, Column8)	1670.24	1671.00	294.23	0.00	0.18	1186.00	1203.82	1186.00	166.54	0.01	0.14	81.00	62.00	0.00	485.00	484.24	1100689.00	2.80	1371.52	1336.00
18	1	8	9204.00	23117.00	138.35	0	Spot (Block18, Row8, Column1)	42265.12	43047.00	19111.44	0.01	0.45	1180.00	1196.20	1180.00	205.48	0.01	0.17	100.00	100.00	22.74	41867.00	41085.12	21935672.00	199.87	10560.44	7826.00
18	2	8	9492.00	23118.00	187.60	0	Spot (Block18, Row8, Column2)	1417.25	1403.00	197.86	0.00	0.14	1168.00	1173.60	1168.00	155.36	0.00	0.13	58.00	41.00	0.00	235.00	249.25	1404495.00	1.57	1305.46	1277.00
18	3	8	9796.00	23124.00	184.25	0	Spot (Block18, Row8, Column3)	1457.40	1402.00	225.19	0.02	0.15	1177.00	1186.44	1177.00	154.16	0.00	0.13	63.00	34.00	0.00	225.00	280.40	1390363.00	1.76	1263.39	1263.00
18	4	8	10108.00	23106.00	152.00	0	Spot (Block18, Row8, Column4)	1588.08	1526.00	326.79	0.02	0.21	1178.00	1189.30	1178.00	154.35	0.00	0.13	87.00	57.00	0.00	348.00	410.08	1002076.00	2.58	1359.29	1319.50
18	5	8	10400.00	23115.00	199.35	0	Spot (Block18, Row8, Column5)	1349.34	1317.00	166.16	0.01	0.12	1181.00	1197.61	1181.00	148.01	0.01	0.12	48.00	24.00	0.00	136.00	168.34	1508557.00	1.03	1295.34	1293.00
18	6	8	10705.00	23106.00	184.05	0	Spot (Block18, Row8, Column6)	1550.20	1520.00	209.87	0.01	0.14	1180.00	1188.84	1180.00	149.66	0.00	0.13	84.00	58.00	0.00	340.00	370.20	1481990.00	2.41	1326.86	1281.50
18	7	8	11013.00	23115.00	184.55	0	Spot (Block18, Row8, Column7)	1425.80	1384.00	192.59	0.01	0.14	1180.00	1190.18	1180.00	152.77	0.00	0.13	63.00	34.00	0.00	204.00	245.80	1368771.00	1.54	1277.47	1285.00
18	8	8	11316.00	23110.00	118.50	0	Spot (Block18, Row8, Column8)	4212.46	4054.00	1037.64	0.02	0.25	1189.00	1219.74	1189.00	163.65	0.01	0.13	100.00	100.00	0.00	2865.00	3023.46	1545972.00	18.29	2193.12	1982.00
19	1	1	13707.00	21006.00	150.40	0	Spot (Block19, Row1, Column1)	30439.07	27303.00	15516.67	0.05	0.51	1688.00	1748.89	1688.00	265.13	0.02	0.15	100.00	100.00	1.94	25615.00	28751.07	18841796.00	108.21	9119.48	7759.00
19	2	1	14008.00	21007.00	202.85	0	Spot (Block19, Row1, Column2)	2041.53	1995.50	333.42	0.01	0.16	1679.00	1713.41	1679.00	245.92	0.01	0.14	59.00	32.00	0.00	316.50	362.53	2384502.00	1.33	1826.50	1792.50
19	3	1	14307.00	21013.00	209.55	0	Spot (Block19, Row1, Column3)	1925.71	1876.00	258.07	0.01	0.13	1665.00	1698.62	1665.00	242.28	0.01	0.14	45.00	19.00	0.00	211.00	260.71	2412912.00	0.94	1792.02	1785.00
19	4	1	14604.00	21006.00	198.75	0	Spot (Block19, Row1, Column4)	2010.15	2012.00	283.32	0.00	0.14	1645.00	1678.61	1645.00	237.28	0.01	0.14	62.00	37.00	0.00	367.00	365.15	2245334.00	1.40	1789.43	1734.00
19	5	1	14911.00	21003.00	166.60	0	Spot (Block19, Row1, Column5)	2169.74	2130.00	364.82	0.01	0.17	1596.00	1644.72	1596.00	215.64	0.01	0.13	81.00	58.00	0.00	534.00	573.74	1670696.00	2.43	1813.00	1813.00
19	6	1	15211.00	21003.00	193.45	0	Spot (Block19, Row1, Column6)	2000.52	1964.00	278.80	0.01	0.14	1597.00	1647.98	1597.00	230.11	0.01	0.14	67.00	38.00	0.00	367.00	403.52	2110548.00	1.53	1768.04	1767.00
19	7	1	15528.00	21002.00	122.45	0	Spot (Block19, Row1, Column7)	2379.99	2210.00	651.33	0.03	0.27	1590.00	1643.88	1590.00	227.70	0.01	0.14	97.00	82.00	0.00	620.00	789.99	937717.00	3.23	1983.20	1976.00
19	8	1	15812.00	21007.00	195.90	0	Spot (Block19, Row1, Column8)	1965.79	1917.50	272.83	0.01	0.14	1582.50	1612.53	1582.50	208.98	0.01	0.13	65.00	40.00	0.00	335.00	383.29	2134851.00	1.69	1790.90	1765.00
19	1	2	13714.00	21304.00	157.35	0	Spot (Block19, Row2, Column1)	1886.71	1883.00	271.23	0.00	0.14	1672.00	1707.24	1672.00	241.28	0.01	0.14	45.00	18.00	0.00	211.00	214.71	1281074.00	0.74	1770.27	1753.00
19	2	2	14024.00	21307.00	129.05	0	Spot (Block19, Row2, Column2)	1959.68	1891.00	268.96	0.02	0.14	1597.00	1647.41	1597.00	223.95	0.01	0.14	57.00	38.00	0.00	294.00	362.68	875978.00	1.39	1834.15	1777.00
19	3	2	14312.00	21304.00	198.10	0	Spot (Block19, Row2, Column3)	1988.13	1972.00	291.45	0.00	0.15	1589.00	1649.16	1589.00	231.50	0.02	0.14	64.00	40.00	0.00	383.00	399.13	2206820.00	1.46	1781.69	1777.00
19	4	2	14616.00	21302.00	199.05	0	Spot (Block19, Row2, Column4)	1923.50	1878.00	284.93	0.01	0.15	1599.00	1648.45	1599.00	228.45	0.01	0.14	55.00	29.00	0.00	279.00	324.50	2169704.00	1.20	1773.43	1765.00
19	5	2	14909.00	21314.00	179.40	0	Spot (Block19, Row2, Column5)	2257.64	2200.00	321.10	0.01	0.14	1588.00	1624.31	1588.00	213.42	0.01	0.13	96.00	74.00	0.00	612.00	669.64	2022848.00	2.97	1888.52	1863.00
19	6	2	15209.00	21303.00	199.25	0	Spot (Block19, Row2, Column6)	1940.43	1885.50	343.67	0.01	0.18	1576.00	1615.39	1576.00	219.05	0.01	0.14	61.00	35.00	0.00	309.50	364.43	2177158.00	1.48	1724.80	1694.00
19	7	2	15511.00	21314.00	188.75	0	Spot (Block19, Row2, Column7)	1928.48	1871.50	281.61	0.01	0.15	1577.00	1609.34	1577.00	210.17	0.01	0.13	62.00	34.00	0.00	294.50	351.48	1940054.00	1.52	1763.85	1710.00
19	8	2	15816.00	21301.00	142.85	0	Spot (Block19, Row2, Column8)	1897.51	1910.50	229.81	0.00	0.12	1580.00	1612.26	1580.00	206.71	0.01	0.13	68.00	34.00	0.00	330.50	317.51	1051222.00	1.38	1713.86	1683.00
19	1	3	13713.00	21604.00	158.65	0	Spot (Block19, Row3, Column1)	2219.07	2172.50	307.93	0.01	0.14	1593.00	1642.03	1593.00	226.64	0.01	0.14	93.00	70.00	0.00	579.50	626.07	1535596.00	2.55	1889.50	1853.00
19	2	3	14022.00	21608.00	184.30	0	Spot (Block19, Row3, Column2)	1971.03	1947.00	355.26	0.01	0.18	1580.00	1623.80	1580.00	229.35	0.01	0.14	63.00	38.00	0.00	367.00	391.03	1870504.00	1.51	1743.05	1688.50
19	3	3	14305.00	21607.00	171.75	0	Spot (Block19, Row3, Column3)	2303.87	2288.50	422.18	0.00	0.18	1580.00	1636.66	1580.00	228.46	0.02	0.14	88.00	72.00	0.00	708.50	723.87	1903000.00	2.92	1892.22	1891.50
19	4	3	14595.00	21605.00	164.15	0	Spot (Block19, Row3, Column4)	2168.12	2147.50	300.75	0.00	0.14	1577.00	1629.68	1577.00	236.11	0.01	0.14	89.00	60.00	0.00	570.50	591.12	1617414.00	2.28	1829.29	1786.00
19	5	3	14925.00	21606.00	190.15	0	Spot (Block19, Row3, Column5)	2111.05	2040.00	339.92	0.01	0.16	1588.00	1630.12	1588.00	225.03	0.01	0.14	80.00	50.00	0.00	452.00	523.05	2146936.00	2.14	1828.89	1796.00
19	6	3	15213.00	21608.00	192.60	0	Spot (Block19, Row3, Column6)	2081.40	2004.00	336.11	0.02	0.16	1584.00	1626.88	1584.00	218.27	0.01	0.13	80.00	48.00	0.00	420.00	497.40	2177143.00	2.08	1825.67	1792.00
19	7	3	15522.00	21613.00	204.55	0	Spot (Block19, Row3, Column7)	1898.06	1866.00	272.23	0.01	0.14	1573.00	1607.76	1573.00	217.51	0.01	0.14	56.00	32.00	0.00	293.00	325.06	2251102.00	1.33	1709.14	1706.00
19	8	3	15820.00	21612.00	204.60	0	Spot (Block19, Row3, Column8)	1921.39	1874.00	249.42	0.01	0.13	1592.00	1635.46	1592.00	218.72	0.01	0.13	59.00	30.00	0.00	282.00	329.39	2280687.00	1.31	1782.96	1794.00
19	1	4	13715.00	21910.00	211.05	0	Spot (Block19, Row4, Column1)	1944.61	1905.50	270.78	0.01	0.14	1583.50	1636.64	1583.50	228.59	0.01	0.14	63.00	31.00	0.00	322.00	361.11	2465768.00	1.35	1744.39	1766.00
19	2	4	14025.00	21917.00	186.25	0	Spot (Block19, Row4, Column2)	1881.78	1847.50	262.17	0.01	0.14	1589.00	1629.77	1589.00	224.08	0.01	0.14	52.00	30.00	0.00	258.50	292.78	1844144.00	1.12	1790.44	1803.00
19	3	4	14308.00	21911.00	151.65	0	Spot (Block19, Row4, Column3)	2679.27	2548.00	452.57	0.02	0.17	1594.00	1642.09	1594.00	224.18	0.01	0.14	99.00	95.00	0.00	954.00	1085.27	1685258.00	4.63	1968.00	1963.00
19	4	4	14613.00	21911.00	202.30	0	Spot (Block19, Row4, Column4)	1865.71	1851.00	250.86	0.00	0.13	1576.00	1619.79	1576.00	224.07	0.01	0.14	55.00	26.00	0.00	275.00	289.71	2160498.00	1.10	1700.10	1677.00
19	5	4	14899.00	21919.00	177.10	0	Spot (Block19, Row4, Column5)	2022.59	1972.00	318.50	0.01	0.16	1586.00	1615.27	1586.00	225.59	0.01	0.14	70.00	42.00	0.00	386.00	436.59	1767748.00	1.81	1803.89	1774.50
19	6	4	15216.00	21908.00	190.95	0	Spot (Block19, Row4, Column6)	2110.91	2098.00	293.83	0.00	0.14	1592.00	1634.35	1592.00	222.79	0.01	0.14	77.00	56.00	0.00	506.00	518.91	2174236.00	2.14	1809.95	1763.00
19	7	4	15503.00	21913.00	169.50	0	Spot (Block19, Row4, Column7)	2146.36	2081.00	384.34	0.01	0.18	1594.00	1649.42	1594.00	226.58	0.01	0.14	78.00	53.00	0.00	487.00	552.36	1714940.00	2.19	1812.30	1777.50
19	8	4	15823.00	21914.00	179.80	0	Spot (Block19, Row4, Column8)	2050.89	2021.00	278.85	0.01	0.14	1646.00	1667.75	1646.00	222.66	0.01	0.13	72.00	40.00	0.00	375.00	404.89	1864261.00	1.72	1792.33	1782.50
19	1	5	13717.00	22211.00	141.15	0	Spot (Block19, Row5, Column1)	2075.43	2091.00	288.87	0.00	0.14	1609.50	1668.60	1609.50	234.16	0.02	0.14	75.00	50.00	0.00	481.50	465.93	1120731.00	1.74	1819.85	1825.00
19	2	5	14014.00	22208.00	164.95	0	Spot (Block19, Row5, Column2)	1993.79	1995.00	244.47	0.00	0.12	1591.00	1642.51	1591.00	224.59	0.01	0.14	71.00	44.00	0.00	404.00	402.79	1513284.00	1.56	1818.17	1781.50
19	3	5	14314.00	22211.00	176.55	0	Spot (Block19, Row5, Column3)	1995.04	1986.00	273.38	0.00	0.14	1597.00	1637.85	1597.00	225.32	0.01	0.14	68.00	41.00	0.00	389.00	398.04	1735683.00	1.59	1812.16	1811.00
19	4	5	14610.00	22206.00	184.25	0	Spot (Block19, Row5, Column4)	1968.38	1912.00	294.22	0.01	0.15	1580.00	1615.01	1580.00	223.63	0.01	0.14	59.00	38.00	0.00	332.00	388.38	1885706.00	1.58	1752.96	1726.00
19	5	5	14912.00	22206.00	145.15	0	Spot (Block19, Row5, Column5)	4835.81	4544.00	2010.15	0.03	0.42	1598.00	1637.99	1598.00	229.56	0.01	0.14	100.00	99.00	0.00	2946.00	3237.81	2761248.00	13.93	2368.85	2250.50
19	6	5	15214.00	22215.00	174.60	0	Spot (Block19, Row5, Column6)	1939.76	1881.00	239.07	0.01	0.12	1608.00	1654.27	1608.00	227.79	0.01	0.14	61.00	29.00	0.00	273.00	331.76	1656552.00	1.25	1784.77	1768.00
19	7	5	15518.00	22214.00	188.40	0	Spot (Block19, Row5, Column7)	2027.69	2010.00	307.64	0.00	0.15	1663.00	1681.40	1663.00	223.62	0.00	0.13	63.00	39.00	0.00	347.00	364.69	2027690.00	1.55	1846.96	1851.50
19	8	5	15813.00	22208.00	152.65	0	Spot (Block19, Row5, Column8)	2553.69	2514.00	466.57	0.01	0.18	1679.00	1690.75	1679.00	224.93	0.00	0.13	95.00	77.00	0.00	835.00	874.69	1621595.00	3.84	1930.36	1916.00
19	1	6	13709.00	22516.00	182.75	0	Spot (Block19, Row6, Column1)	2212.00	2170.00	326.23	0.01	0.15	1654.00	1672.89	1654.00	229.75	0.00	0.14	85.00	57.00	0.00	516.00	558.00	2068223.00	2.35	1926.00	1906.50
19	2	6	14021.00	22517.00	187.80	0	Spot (Block19, Row6, Column2)	1952.01	1914.50	276.48	0.01	0.14	1602.00	1653.00	1602.00	227.84	0.01	0.14	62.00	32.00	0.00	312.50	350.01	1940296.00	1.31	1778.95	1751.50
19	3	6	14302.00	22506.00	156.05	0	Spot (Block19, Row6, Column3)	2232.56	2223.00	335.48	0.00	0.15	1584.00	1619.80	1584.00	223.67	0.01	0.14	88.00	68.00	0.00	639.00	648.56	1493586.00	2.74	1780.43	1701.00
19	4	6	14620.00	22509.00	176.85	0	Spot (Block19, Row6, Column4)	1996.20	1949.00	313.45	0.01	0.16	1579.00	1611.80	1579.00	222.12	0.01	0.14	69.00	39.00	0.00	370.00	417.20	1742681.00	1.73	1820.96	1821.00
19	5	6	14915.00	22512.00	147.90	0	Spot (Block19, Row6, Column5)	4013.96	3775.00	1446.26	0.03	0.36	1600.00	1648.74	1600.00	236.07	0.01	0.14	100.00	97.00	0.00	2175.00	2413.96	2392321.00	10.02	2212.90	2219.50
19	6	6	15221.00	22504.00	192.65	0	Spot (Block19, Row6, Column6)	2009.29	1974.50	280.84	0.01	0.14	1617.00	1661.19	1617.00	229.31	0.01	0.14	67.00	40.00	0.00	357.50	392.29	2105740.00	1.52	1840.48	1861.00
19	7	6	15507.00	22506.00	189.55	0	Spot (Block19, Row6, Column7)	1921.82	1895.00	254.16	0.01	0.13	1655.00	1670.80	1655.00	228.04	0.00	0.14	52.00	26.00	0.00	240.00	266.82	1954492.00	1.10	1845.67	1801.50
19	8	6	15821.00	22508.00	164.25	0	Spot (Block19, Row6, Column8)	2022.83	2004.50	287.90	0.00	0.14	1671.00	1685.36	1671.00	231.49	0.00	0.14	60.00	34.00	0.00	333.50	351.83	1513074.00	1.46	1834.07	1814.00
19	1	7	13723.00	22814.00	207.20	0	Spot (Block19, Row7, Column1)	1968.25	1965.50	282.20	0.00	0.14	1608.00	1670.89	1608.00	261.95	0.02	0.16	59.00	29.00	0.00	357.50	360.25	2409134.00	1.14	1811.72	1761.00
19	2	7	14017.00	22808.00	197.25	0	Spot (Block19, Row7, Column2)	1927.89	1904.00	281.07	0.01	0.15	1591.00	1633.60	1591.00	225.21	0.01	0.14	58.00	36.00	0.00	313.00	336.89	2139953.00	1.31	1816.88	1795.00
19	3	7	14321.00	22819.00	202.95	0	Spot (Block19, Row7, Column3)	1905.90	1894.00	275.47	0.00	0.14	1578.00	1616.49	1578.00	220.96	0.01	0.14	58.00	37.00	0.00	316.00	327.90	2233717.00	1.31	1764.09	1774.00
19	4	7	14616.00	22803.00	206.15	0	Spot (Block19, Row7, Column4)	1899.39	1847.50	279.95	0.01	0.15	1579.00	1612.91	1579.00	220.75	0.01	0.14	54.00	29.00	0.00	268.50	320.39	2290661.00	1.30	1725.14	1706.50
19	5	7	14912.00	22806.00	204.00	0	Spot (Block19, Row7, Column5)	1933.76	1905.00	273.71	0.01	0.14	1593.00	1638.67	1593.00	229.70	0.01	0.14	59.00	30.00	0.00	312.00	340.76	2279902.00	1.28	1763.60	1705.00
19	6	7	15221.00	22811.00	184.00	0	Spot (Block19, Row7, Column6)	1966.54	1970.50	280.14	0.00	0.14	1611.00	1658.07	1611.00	228.74	0.01	0.14	62.00	37.00	0.00	359.50	355.54	1872148.00	1.35	1856.07	1870.00
19	7	7	15506.00	22804.00	162.00	0	Spot (Block19, Row7, Column7)	2042.24	1979.00	318.28	0.01	0.16	1620.00	1661.62	1620.00	234.55	0.01	0.14	64.00	38.00	0.00	359.00	422.24	1480621.00	1.62	1830.02	1782.00
19	8	7	15814.00	22808.00	147.00	-50	Spot (Block19, Row7, Column8)	1714.33	1670.00	252.32	0.01	0.15	1669.00	1687.56	1669.00	238.64	0.00	0.14	24.00	4.00	0.00	1.00	45.33	1009743.00	0.11	1700.90	1660.00
19	1	8	13703.00	23113.00	138.30	0	Spot (Block19, Row8, Column1)	42349.25	44173.00	18326.11	0.02	0.43	1668.00	1698.60	1668.00	292.18	0.01	0.17	100.00	100.00	22.05	42505.00	40681.25	21894636.00	139.13	12642.01	9840.00
19	2	8	14022.00	23109.00	185.70	0	Spot (Block19, Row8, Column2)	1955.93	1954.00	283.85	0.00	0.15	1588.00	1646.07	1588.00	261.61	0.02	0.16	61.00	32.00	0.00	366.00	367.93	1905078.00	1.18	1755.40	1701.00
19	3	8	14307.00	23113.00	183.60	0	Spot (Block19, Row8, Column3)	2017.37	1966.50	351.73	0.01	0.17	1583.00	1619.90	1583.00	234.22	0.01	0.14	68.00	41.00	0.00	383.50	434.37	1904394.00	1.70	1737.05	1654.00
19	4	8	14617.00	23105.00	174.80	0	Spot (Block19, Row8, Column4)	1971.31	1905.50	297.15	0.01	0.15	1586.00	1627.82	1586.00	232.83	0.01	0.14	62.00	34.00	0.00	319.50	385.31	1671671.00	1.48	1762.79	1702.00
19	5	8	14906.00	23105.00	200.85	0	Spot (Block19, Row8, Column5)	1898.31	1881.00	260.24	0.00	0.14	1590.00	1631.03	1590.00	233.15	0.01	0.14	53.00	28.00	0.00	291.00	308.31	2169767.00	1.15	1738.45	1724.00
19	6	8	15214.00	23111.00	191.65	0	Spot (Block19, Row8, Column6)	2185.85	2143.00	368.06	0.01	0.17	1605.00	1649.42	1605.00	243.11	0.01	0.15	81.00	56.00	0.00	538.00	580.85	2260166.00	2.21	1836.76	1796.00
19	7	8	15507.00	23108.00	181.20	0	Spot (Block19, Row8, Column7)	1991.30	1922.00	293.78	0.02	0.15	1650.00	1677.54	1650.00	306.33	0.01	0.18	47.00	20.00	0.00	272.00	341.30	1833989.00	1.02	1819.72	1815.00
19	8	8	15821.00	23106.00	130.65	0	Spot (Block19, Row8, Column8)	3242.02	3184.00	592.86	0.01	0.18	1687.00	1717.43	1687.00	250.13	0.01	0.15	99.00	98.00	0.00	1497.00	1555.02	1488089.00	6.10	2120.08	2075.00
20	1	1	18214.00	21002.00	152.45	0	Spot (Block20, Row1, Column1)	26577.80	24119.50	14268.98	0.04	0.54	1503.00	1561.20	1503.00	202.25	0.02	0.13	100.00	100.00	1.89	22616.50	25074.80	16850328.00	123.69	7178.04	6311.00
20	2	1	18505.00	21008.00	156.70	0	Spot (Block20, Row1, Column2)	2817.49	2741.00	626.28	0.01	0.22	1496.00	1533.18	1496.00	186.25	0.01	0.12	99.00	98.00	0.00	1245.00	1321.49	1898988.00	6.90	1898.22	1902.00
20	3	1	18812.00	21006.00	149.85	0	Spot (Block20, Row1, Column3)	3215.29	3027.50	1000.16	0.03	0.31	1488.00	1502.19	1488.00	169.02	0.00	0.11	100.00	99.00	0.00	1539.50	1727.29	1987049.00	10.14	1982.81	1957.00
20	4	1	19105.00	21004.00	166.35	0	Spot (Block20, Row1, Column4)	2462.74	2366.00	471.90	0.02	0.19	1482.00	1494.75	1482.00	163.94	0.00	0.11	99.00	95.00	0.00	884.00	980.74	1893849.00	5.90	1769.89	1751.50
20	5	1	19409.00	21004.00	150.95	0	Spot (Block20, Row1, Column5)	4445.04	4042.00	1847.65	0.04	0.42	1456.00	1472.02	1456.00	155.67	0.00	0.11	100.00	100.00	0.00	2586.00	2989.04	2769262.00	19.10	2128.16	2053.00
20	6	1	19707.00	21001.00	148.45	0	Spot (Block20, Row1, Column6)	4509.38	4137.50	1586.31	0.04	0.35	1462.00	1471.71	1462.00	149.87	0.00	0.10	100.00	100.00	0.00	2675.50	3047.38	2732686.00	20.27	2249.18	2083.50
20	7	1	20027.00	21001.00	114.25	0	Spot (Block20, Row1, Column7)	5458.26	5475.00	1236.15	0.00	0.23	1463.00	1475.40	1463.00	157.67	0.00	0.11	100.00	100.00	0.00	4012.00	3995.26	1844891.00	25.26	2731.59	2585.00
20	8	1	20312.00	21007.00	192.50	0	Spot (Block20, Row1, Column8)	1736.60	1702.00	169.81	0.01	0.10	1483.00	1487.42	1483.00	142.29	0.00	0.10	70.00	42.00	0.00	219.00	253.60	1813012.00	1.75	1588.49	1580.50
20	1	2	18211.00	21306.00	147.00	-50	Spot (Block20, Row2, Column1)	1708.44	1690.00	210.93	0.00	0.12	1499.00	1543.17	1499.00	195.59	0.01	0.13	48.00	19.00	0.00	191.00	209.44	1002853.00	0.84	1533.79	1513.00
20	2	2	18513.00	21307.00	127.40	0	Spot (Block20, Row2, Column2)	3786.53	3715.50	921.36	0.01	0.24	1494.00	1528.81	1494.00	177.18	0.01	0.12	100.00	100.00	0.00	2221.50	2292.53	1650926.00	12.74	2182.55	2127.00
20	3	2	18816.00	21311.00	191.30	0	Spot (Block20, Row2, Column3)	1776.71	1734.00	206.78	0.01	0.12	1483.00	1501.18	1483.00	171.95	0.01	0.11	68.00	33.00	0.00	251.00	293.71	1831793.00	1.60	1607.67	1574.00
20	4	2	19112.00	21305.00	178.40	0	Spot (Block20, Row2, Column4)	2834.70	2775.00	598.41	0.01	0.21	1469.00	1482.54	1469.00	170.01	0.00	0.11	100.00	98.00	0.00	1306.00	1365.70	2531391.00	7.95	1924.91	1911.00
20	5	2	19407.00	21306.00	174.30	0	Spot (Block20, Row2, Column5)	2047.77	1990.50	254.01	0.01	0.12	1410.00	1448.30	1410.00	154.60	0.01	0.11	99.00	93.00	0.00	580.50	637.77	1736507.00	3.88	1685.29	1686.50
20	6	2	19700.00	21299.00	179.80	0	Spot (Block20, Row2, Column6)	1781.76	1769.00	177.19	0.00	0.10	1420.00	1454.48	1420.00	143.49	0.01	0.10	92.00	61.00	0.00	349.00	361.76	1608927.00	2.28	1605.99	1602.00
20	7	2	20013.00	21303.00	173.45	0	Spot (Block20, Row2, Column7)	2212.70	2086.50	464.04	0.03	0.21	1420.00	1448.00	1420.00	133.74	0.01	0.09	98.00	89.00	0.00	666.50	792.70	1854243.00	5.72	1686.61	1646.00
20	8	2	20309.00	21301.00	140.65	0	Spot (Block20, Row2, Column8)	1665.78	1661.00	174.69	0.00	0.10	1421.00	1447.23	1421.00	125.68	0.01	0.09	71.00	49.00	0.00	240.00	244.78	891190.00	1.74	1522.33	1485.00
20	1	3	18214.00	21606.00	149.90	0	Spot (Block20, Row3, Column1)	4031.33	3574.50	1556.83	0.05	0.39	1507.00	1544.73	1507.00	184.63	0.01	0.12	99.00	99.00	0.00	2067.50	2524.33	2483301.00	13.47	2147.87	2206.00
20	2	3	18514.00	21606.00	192.40	0	Spot (Block20, Row3, Column2)	1886.80	1879.00	216.64	0.00	0.11	1497.00	1532.64	1497.00	177.84	0.01	0.12	83.00	54.00	0.00	382.00	389.80	1973597.00	1.99	1689.40	1669.00
20	3	3	18804.00	21601.00	182.90	0	Spot (Block20, Row3, Column3)	1977.13	1916.00	261.38	0.01	0.13	1490.00	1514.03	1490.00	169.37	0.01	0.11	92.00	67.00	0.00	426.00	487.13	1854545.00	2.73	1668.76	1670.00
20	4	3	19111.00	21605.00	148.30	0	Spot (Block20, Row3, Column4)	4119.96	3695.50	1548.62	0.05	0.38	1484.00	1503.23	1484.00	173.40	0.01	0.12	100.00	100.00	0.00	2211.50	2635.96	2471978.00	15.09	2112.94	2051.50
20	5	3	19406.00	21607.00	183.30	0	Spot (Block20, Row3, Column5)	1880.14	1875.50	264.66	0.00	0.14	1466.00	1473.71	1466.00	161.39	0.00	0.11	77.00	59.00	0.00	409.50	414.14	1767329.00	2.52	1640.85	1622.50
20	6	3	19716.00	21603.00	186.85	0	Spot (Block20, Row3, Column6)	1908.52	1887.00	244.06	0.00	0.13	1424.00	1457.29	1424.00	144.36	0.01	0.10	94.00	77.00	0.00	463.00	484.52	1874170.00	3.13	1613.58	1595.00
20	7	3	20014.00	21606.00	147.00	0	Spot (Block20, Row3, Column7)	3531.72	3298.00	1113.35	0.03	0.32	1438.00	1458.27	1438.00	142.87	0.01	0.10	100.00	100.00	0.00	1860.00	2093.72	2080186.00	14.51	1955.13	1892.00
20	8	3	20309.00	21591.00	189.65	0	Spot (Block20, Row3, Column8)	1624.47	1602.00	163.79	0.01	0.10	1411.00	1440.10	1411.00	130.99	0.01	0.09	62.00	40.00	0.00	191.00	213.47	1645593.00	1.41	1540.39	1506.00
20	1	4	18215.00	21905.00	152.40	0	Spot (Block20, Row4, Column1)	4212.52	3798.00	1620.44	0.04	0.38	1499.00	1541.24	1499.00	188.29	0.01	0.12	100.00	100.00	0.00	2299.00	2713.52	2691803.00	14.19	2086.30	2057.00
20	2	4	18516.00	21904.00	220.45	0	Spot (Block20, Row4, Column2)	1982.71	1920.00	269.27	0.01	0.14	1498.00	1538.73	1498.00	188.15	0.01	0.12	89.00	58.00	0.00	422.00	484.71	2761910.00	2.36	1679.27	1665.00
20	3	4	18810.00	21903.00	144.10	0	Spot (Block20, Row4, Column3)	11090.69	10172.50	5107.17	0.04	0.46	1502.00	1541.37	1502.00	177.16	0.01	0.11	100.00	100.00	0.00	8670.50	9588.69	6299512.00	53.90	3635.86	2972.50
20	4	4	19102.00	21908.00	211.30	0	Spot (Block20, Row4, Column4)	1787.40	1779.00	181.65	0.00	0.10	1498.00	1532.63	1498.00	176.53	0.01	0.12	73.00	33.00	0.00	281.00	289.40	2278939.00	1.44	1606.00	1604.50
20	5	4	19408.00	21902.00	180.90	0	Spot (Block20, Row4, Column5)	1776.00	1713.00	239.69	0.02	0.13	1479.00	1490.41	1479.00	171.20	0.00	0.11	64.00	34.00	0.00	234.00	297.00	1632145.00	1.67	1614.64	1595.00
20	6	4	19710.00	21903.00	195.45	0	Spot (Block20, Row4, Column6)	1967.66	1938.00	217.13	0.01	0.11	1442.00	1458.13	1442.00	143.22	0.00	0.10	97.00	88.00	0.00	496.00	525.66	2127036.00	3.56	1614.56	1620.50
20	7	4	20006.00	21906.00	146.85	0	Spot (Block20, Row4, Column7)	3536.80	3254.00	1183.17	0.04	0.33	1433.00	1457.38	1433.00	147.61	0.01	0.10	100.00	100.00	0.00	1821.00	2103.80	2076099.00	14.09	1900.31	1837.00
20	8	4	20312.00	21912.00	150.70	0	Spot (Block20, Row4, Column8)	2548.41	2537.00	481.09	0.00	0.19	1415.00	1445.31	1415.00	136.76	0.01	0.09	99.00	98.00	0.00	1122.00	1133.41	1574919.00	8.07	1711.64	1713.00
20	1	5	18212.00	22206.00	109.10	0	Spot (Block20, Row5, Column1)	2921.92	2962.00	533.91	0.01	0.18	1498.00	1535.40	1498.00	177.50	0.01	0.12	100.00	100.00	0.00	1464.00	1423.92	905795.00	7.81	1984.27	1942.00
20	2	5	18513.00	22216.00	174.60	0	Spot (Block20, Row5, Column2)	1858.19	1825.00	205.44	0.01	0.11	1496.00	1530.03	1496.00	177.45	0.01	0.12	78.00	48.00	0.00	329.00	362.19	1581318.00	1.85	1704.12	1689.00
20	3	5	18818.00	22206.00	193.35	0	Spot (Block20, Row5, Column3)	2174.43	2139.50	321.43	0.01	0.15	1521.00	1565.00	1521.00	183.82	0.01	0.12	97.00	82.00	0.00	618.50	653.43	2291847.00	3.32	1777.61	1782.50
20	4	5	19113.00	22203.00	158.05	0	Spot (Block20, Row5, Column4)	2674.98	2570.00	654.82	0.02	0.24	1538.00	1565.37	1538.00	184.73	0.01	0.12	99.00	93.00	0.00	1032.00	1136.98	1845739.00	6.01	1870.48	1860.50
20	5	5	19411.00	22211.00	142.50	0	Spot (Block20, Row5, Column5)	14333.84	13467.00	7108.34	0.03	0.50	1490.00	1522.09	1490.00	189.98	0.01	0.12	100.00	100.00	0.00	11977.00	12843.84	7912280.00	67.44	4654.10	3524.00
20	6	5	19713.00	22201.00	167.20	0	Spot (Block20, Row5, Column6)	1890.30	1898.00	201.64	0.00	0.11	1487.00	1500.39	1487.00	166.08	0.00	0.11	87.00	59.00	0.00	411.00	403.30	1472545.00	2.35	1627.35	1612.00
20	7	5	20014.00	22217.00	190.85	0	Spot (Block20, Row5, Column7)	1883.31	1876.50	196.69	0.00	0.10	1475.00	1484.35	1475.00	148.87	0.00	0.10	90.00	68.00	0.00	401.50	408.31	1932276.00	2.68	1632.17	1615.50
20	8	5	20314.00	22206.00	143.30	0	Spot (Block20, Row5, Column8)	4949.24	4507.00	1976.07	0.04	0.40	1459.50	1469.82	1459.50	134.34	0.00	0.09	100.00	100.00	0.00	3047.50	3489.74	2766624.00	25.90	2350.78	2238.00
20	1	6	18217.00	22507.00	228.40	0	Spot (Block20, Row6, Column1)	1922.46	1848.00	291.11	0.02	0.15	1554.00	1566.04	1554.00	184.76	0.00	0.12	70.00	40.00	0.00	294.00	368.46	2883688.00	1.93	1636.25	1615.00
20	2	6	18517.00	22510.00	196.85	0	Spot (Block20, Row6, Column2)	1947.15	1894.00	249.51	0.01	0.13	1563.00	1576.79	1563.00	192.04	0.00	0.12	72.00	46.00	0.00	331.00	384.15	2130184.00	1.93	1764.08	1732.00
20	3	6	18803.00	22505.00	146.55	0	Spot (Block20, Row6, Column3)	7358.07	6947.00	3115.22	0.02	0.42	1550.00	1570.68	1550.00	188.01	0.01	0.12	100.00	100.00	0.00	5397.00	5808.07	4304470.00	30.78	2840.31	2626.00
20	4	6	19111.00	22504.00	178.25	0	Spot (Block20, Row6, Column4)	2216.24	2113.00	390.41	0.02	0.18	1502.00	1545.64	1502.00	179.58	0.01	0.12	95.00	83.00	0.00	611.00	714.24	1972455.00	3.73	1726.52	1724.00
20	5	6	19410.00	22506.00	144.10	0	Spot (Block20, Row6, Column5)	9269.25	8587.50	4087.55	0.03	0.44	1495.00	1529.89	1495.00	177.78	0.01	0.12	100.00	100.00	0.00	7092.50	7774.25	5283470.00	43.53	3201.36	2843.00
20	6	6	19716.00	22501.00	163.65	0	Spot (Block20, Row6, Column6)	2159.13	2103.00	390.84	0.01	0.18	1499.00	1528.12	1499.00	162.96	0.01	0.11	94.00	79.00	0.00	604.00	660.13	1589120.00	3.87	1738.77	1723.00
20	7	6	20014.00	22506.00	148.50	0	Spot (Block20, Row6, Column7)	4372.09	4148.00	1496.75	0.02	0.34	1488.00	1508.19	1488.00	161.16	0.01	0.11	100.00	100.00	0.00	2660.00	2884.09	2631998.00	17.77	2198.07	2098.00
20	8	6	20321.00	22504.00	148.25	0	Spot (Block20, Row6, Column8)	4357.19	3874.00	1530.03	0.05	0.35	1478.00	1487.85	1478.00	147.90	0.00	0.10	100.00	100.00	0.00	2396.00	2879.19	2614316.00	19.40	2236.04	2167.00
20	1	7	18225.00	22803.00	216.35	0	Spot (Block20, Row7, Column1)	2020.95	1985.00	289.04	0.01	0.14	1548.00	1575.36	1548.00	204.01	0.01	0.13	81.00	52.00	0.00	437.00	472.95	2697972.00	2.18	1716.69	1695.50
20	2	7	18504.00	22800.00	205.50	0	Spot (Block20, Row7, Column2)	1874.70	1855.00	243.54	0.00	0.13	1517.00	1563.95	1517.00	184.75	0.01	0.12	73.00	45.00	0.00	338.00	357.70	2253392.00	1.68	1674.38	1663.50
20	3	7	18802.00	22805.00	218.90	0	Spot (Block20, Row7, Column3)	1801.71	1771.00	252.38	0.01	0.14	1506.00	1544.26	1506.00	182.32	0.01	0.12	58.00	36.00	0.00	265.00	295.71	2468346.00	1.41	1644.53	1612.50
20	4	7	19106.00	22811.00	200.30	0	Spot (Block20, Row7, Column4)	1779.94	1789.50	195.99	0.00	0.11	1493.00	1524.78	1493.00	172.39	0.01	0.11	66.00	36.00	0.00	296.50	286.94	2025574.00	1.48	1628.30	1597.00
20	5	7	19412.00	22810.00	176.50	0	Spot (Block20, Row7, Column5)	2718.04	2606.00	592.39	0.02	0.22	1494.00	1525.96	1494.00	172.46	0.01	0.11	99.00	98.00	0.00	1112.00	1224.04	2361973.00	6.91	1923.46	1909.00
20	6	7	19721.00	22805.00	184.70	0	Spot (Block20, Row7, Column6)	1939.79	1889.50	226.47	0.01	0.12	1496.00	1522.52	1496.00	164.83	0.01	0.11	93.00	62.00	0.00	393.50	443.79	1862198.00	2.53	1742.36	1697.00
20	7	7	20008.00	22807.00	151.25	0	Spot (Block20, Row7, Column7)	4224.31	3886.00	1303.18	0.04	0.31	1488.00	1503.57	1488.00	165.35	0.00	0.11	100.00	100.00	0.00	2398.00	2736.31	2644418.00	16.45	2209.69	2150.50
20	8	7	20318.00	22807.00	157.55	0	Spot (Block20, Row7, Column8)	2608.19	2588.00	352.42	0.00	0.14	1471.00	1480.27	1471.00	152.40	0.00	0.10	100.00	99.00	0.00	1117.00	1137.19	1789220.00	7.40	1853.41	1817.50
20	1	8	18209.00	23109.00	142.20	0	Spot (Block20, Row8, Column1)	31216.80	30728.00	15729.36	0.01	0.50	1530.00	1575.14	1530.00	224.85	0.01	0.14	100.00	100.00	2.72	29198.00	29686.80	17200460.00	131.83	7576.79	5226.00
20	2	8	18514.00	23103.00	189.75	0	Spot (Block20, Row8, Column2)	2134.03	2042.50	405.19	0.02	0.19	1504.00	1551.24	1504.00	202.01	0.01	0.13	88.00	66.00	0.00	538.50	630.03	2163907.00	2.88	1701.57	1691.00
20	3	8	18807.00	23107.00	155.15	0	Spot (Block20, Row8, Column3)	3425.21	3098.00	1207.37	0.04	0.35	1497.00	1532.83	1497.00	186.26	0.01	0.12	100.00	97.00	0.00	1601.00	1928.21	2260638.00	10.16	1909.82	1944.00
20	4	8	19112.00	23100.00	175.55	0	Spot (Block20, Row8, Column4)	1885.56	1898.00	213.71	0.00	0.11	1494.00	1536.91	1494.00	193.32	0.01	0.13	81.00	52.00	0.00	404.00	391.56	1610265.00	1.80	1696.94	1694.50
20	5	8	19401.00	23105.00	193.80	0	Spot (Block20, Row8, Column5)	1791.27	1775.00	207.99	0.00	0.12	1493.00	1527.73	1493.00	193.08	0.01	0.13	64.00	33.00	0.00	282.00	298.27	1911285.00	1.36	1644.20	1625.00
20	6	8	19712.00	23105.00	180.30	0	Spot (Block20, Row8, Column6)	2103.62	2058.00	296.56	0.01	0.14	1496.00	1516.08	1496.00	174.23	0.01	0.11	95.00	80.00	0.00	562.00	607.62	1914294.00	3.37	1739.74	1727.00
20	7	8	20013.00	23101.00	146.75	0	Spot (Block20, Row8, Column7)	3359.37	3273.00	966.14	0.01	0.29	1492.00	1502.18	1492.00	170.77	0.00	0.11	100.00	100.00	0.00	1781.00	1867.37	1965230.00	10.88	2026.59	1966.00
20	8	8	20314.00	23097.00	127.10	0	Spot (Block20, Row8, Column8)	2807.55	2748.00	479.19	0.01	0.17	1459.00	1469.19	1459.00	149.45	0.00	0.10	100.00	99.00	0.00	1289.00	1348.55	1210054.00	8.95	1900.63	1805.00
21	1	1	4708.00	25513.00	149.30	0	Spot (Block21, Row1, Column1)	27224.82	24288.00	15548.19	0.05	0.57	105.00	114.55	105.00	57.75	0.04	0.50	100.00	100.00	0.49	24183.00	27119.82	16688813.00	469.47	4885.20	3543.00
21	2	1	5008.00	25515.00	147.00	-50	Spot (Block21, Row1, Column2)	115.53	115.00	9.90	0.00	0.09	108.00	116.10	108.00	44.25	0.03	0.38	0.00	0.00	0.00	7.00	7.53	67814.00	-0.01	111.77	110.50
21	3	1	5308.00	25515.00	147.00	-50	Spot (Block21, Row1, Column3)	112.10	111.00	12.37	0.00	0.11	106.00	112.22	106.00	28.53	0.02	0.25	3.00	0.00	0.00	5.00	6.10	66024.00	-0.00	114.37	115.00
21	4	1	5609.00	25515.00	147.00	-50	Spot (Block21, Row1, Column4)	116.16	115.00	9.42	0.00	0.08	104.00	107.28	104.00	23.66	0.01	0.22	13.00	0.00	0.00	11.00	12.16	68183.00	0.38	112.85	111.00
21	5	1	5909.00	25515.00	147.00	-50	Spot (Block21, Row1, Column5)	108.57	109.00	11.84	0.00	0.11	101.00	102.59	101.00	19.78	0.01	0.19	16.00	0.00	0.00	8.00	7.57	63950.00	0.30	110.54	110.00
21	6	1	6209.00	25514.00	147.00	-50	Spot (Block21, Row1, Column6)	107.68	106.00	13.32	0.01	0.12	100.00	101.27	100.00	18.37	0.01	0.18	20.00	2.00	0.00	6.00	7.68	63530.00	0.35	103.18	102.00
21	7	1	6514.00	25527.00	94.30	0	Spot (Block21, Row1, Column7)	134.70	134.00	12.90	0.00	0.10	99.00	102.49	99.00	18.62	0.02	0.18	90.00	45.00	0.00	35.00	35.70	30039.00	1.73	117.91	115.00
21	8	1	6805.00	25500.00	202.65	0	Spot (Block21, Row1, Column8)	139.12	136.00	16.69	0.01	0.12	110.00	110.16	110.00	19.62	0.00	0.18	69.00	26.00	0.00	26.00	29.12	162911.00	1.48	117.31	119.00
21	1	2	4708.00	25815.00	147.00	-50	Spot (Block21, Row2, Column1)	81.94	82.00	11.37	0.00	0.14	82.00	88.08	82.00	43.83	0.03	0.50	0.00	0.00	0.00	0.00	-0.06	48180.00	-0.14	73.60	74.00
21	2	2	5043.00	25848.00	165.50	0	Spot (Block21, Row2, Column2)	94.45	95.00	10.12	0.00	0.11	81.00	81.60	81.00	12.33	0.00	0.15	54.00	13.00	0.00	14.00	13.45	71593.00	1.04	85.86	86.00
21	3	2	5308.00	25815.00	147.00	-50	Spot (Block21, Row2, Column3)	81.76	82.00	9.26	0.00	0.11	84.00	84.11	84.00	11.94	0.00	0.14	3.00	0.00	0.00	-2.00	-2.24	48155.00	-0.20	80.68	82.00
21	4	2	5609.00	25815.00	147.00	-50	Spot (Block21, Row2, Column4)	84.96	86.00	13.04	0.01	0.15	83.00	83.47	83.00	11.19	0.00	0.13	23.00	4.00	0.00	3.00	1.96	49958.00	0.13	81.56	84.00
21	5	2	5909.00	25814.00	147.00	-50	Spot (Block21, Row2, Column5)	87.41	86.00	9.33	0.01	0.11	82.00	82.37	82.00	10.63	0.00	0.13	27.00	6.00	0.00	4.00	5.41	51400.00	0.47	85.24	83.00
21	6	2	6209.00	25814.00	147.00	-50	Spot (Block21, Row2, Column6)	85.74	86.00	9.22	0.00	0.11	84.00	84.20	84.00	11.15	0.00	0.13	15.00	1.00	0.00	2.00	1.74	50589.00	0.14	89.80	88.00
21	7	2	6474.00	25807.00	145.00	0	Spot (Block21, Row2, Column7)	106.75	106.50	8.95	0.00	0.08	86.00	85.94	86.00	11.82	0.00	0.14	83.00	40.00	0.00	20.50	20.75	61274.00	1.76	95.84	95.00
21	8	2	6760.00	25810.00	189.70	0	Spot (Block21, Row2, Column8)	100.55	101.00	12.81	0.00	0.13	89.00	89.65	89.00	13.75	0.00	0.15	45.00	11.00	0.00	12.00	11.55	101958.00	0.79	92.83	93.00
21	1	3	4695.00	26090.00	241.20	0	Spot (Block21, Row3, Column1)	86.20	86.00	9.04	0.00	0.10	75.00	74.44	75.00	9.57	0.00	0.13	54.00	21.00	0.00	11.00	11.20	144895.00	1.23	78.36	77.00
21	2	3	5008.00	26115.00	147.00	-50	Spot (Block21, Row3, Column2)	84.07	84.00	8.67	0.00	0.10	76.00	76.55	76.00	10.52	0.00	0.14	39.00	6.00	0.00	8.00	8.07	49517.00	0.71	81.58	80.00
21	3	3	5270.00	26044.00	226.05	0	Spot (Block21, Row3, Column3)	85.56	86.00	8.78	0.00	0.10	78.00	77.89	78.00	10.37	0.00	0.13	38.00	7.00	0.00	8.00	7.56	125345.00	0.74	79.07	79.00
21	4	3	5609.00	26115.00	147.00	-50	Spot (Block21, Row3, Column4)	88.77	89.00	8.47	0.00	0.10	78.00	78.92	78.00	10.77	0.01	0.14	53.00	9.00	0.00	11.00	10.77	52197.00	0.91	86.40	86.00
21	5	3	5840.00	26161.00	204.20	0	Spot (Block21, Row3, Column5)	92.03	88.00	41.74	0.02	0.45	76.00	76.67	76.00	11.23	0.00	0.15	51.00	28.00	0.00	12.00	16.03	109056.00	1.37	79.04	78.00
21	6	3	6209.00	26114.00	147.00	-50	Spot (Block21, Row3, Column6)	81.30	82.00	12.14	0.00	0.15	79.00	79.06	79.00	10.63	0.00	0.13	25.00	3.00	0.00	3.00	2.30	47884.00	0.21	80.27	81.00
21	7	3	6509.00	26114.00	147.00	-50	Spot (Block21, Row3, Column7)	87.13	88.00	9.56	0.00	0.11	81.00	81.77	81.00	10.20	0.00	0.12	34.00	4.00	0.00	7.00	6.13	51321.00	0.53	86.21	88.00
21	8	3	6809.00	26114.00	147.00	-50	Spot (Block21, Row3, Column8)	106.41	106.00	10.37	0.00	0.10	93.00	94.63	93.00	16.68	0.01	0.18	35.00	3.00	0.00	13.00	13.41	62568.00	0.71	101.27	100.00
21	1	4	4687.00	26388.00	219.90	0	Spot (Block21, Row4, Column1)	80.92	81.00	8.65	0.00	0.11	70.00	70.31	70.00	7.94	0.00	0.11	63.00	31.00	0.00	11.00	10.92	111910.00	1.34	73.32	73.00
21	2	4	5008.00	26415.00	147.00	-50	Spot (Block21, Row4, Column2)	78.95	80.00	11.16	0.01	0.14	76.00	76.51	76.00	10.62	0.00	0.14	28.00	3.00	0.00	4.00	2.95	46502.00	0.23	80.42	78.00
21	3	4	5327.00	26410.00	139.00	0	Spot (Block21, Row4, Column3)	116.08	112.00	17.46	0.02	0.15	75.00	75.89	75.00	10.42	0.01	0.14	100.00	91.00	0.00	37.00	41.08	60592.00	3.86	94.89	95.00
21	4	4	5609.00	26414.00	147.00	-50	Spot (Block21, Row4, Column4)	64.67	65.00	13.86	0.00	0.21	73.00	74.02	73.00	10.45	0.01	0.14	9.00	2.00	0.00	-8.00	-8.33	38024.00	-0.90	76.44	75.00
21	5	4	5909.00	26414.00	147.00	-50	Spot (Block21, Row4, Column5)	80.02	79.00	8.00	0.01	0.10	72.00	71.70	72.00	9.20	0.00	0.13	39.00	11.00	0.00	7.00	8.02	47132.00	0.90	80.13	79.00
21	6	4	6209.00	26414.00	147.00	-50	Spot (Block21, Row4, Column6)	81.23	82.00	9.36	0.00	0.12	73.00	73.11	73.00	9.92	0.00	0.14	45.00	11.00	0.00	9.00	8.23	47845.00	0.82	77.56	78.00
21	7	4	6543.00	26425.00	209.55	0	Spot (Block21, Row4, Column7)	85.62	86.00	11.01	0.00	0.13	78.00	78.80	78.00	11.91	0.00	0.15	39.00	7.00	0.00	8.00	7.62	107202.00	0.57	77.17	75.00
21	8	4	6811.00	26425.00	147.80	0	Spot (Block21, Row4, Column8)	350.44	360.00	82.40	0.01	0.24	96.00	99.73	96.00	23.19	0.02	0.23	100.00	100.00	0.00	264.00	254.44	208863.00	10.81	160.82	163.00
21	1	5	4658.00	26707.00	219.75	0	Spot (Block21, Row5, Column1)	75.90	75.00	8.67	0.01	0.11	70.00	70.02	70.00	8.29	0.00	0.12	37.00	11.00	0.00	5.00	5.90	105199.00	0.71	70.29	70.00
21	2	5	5008.00	26715.00	147.00	-50	Spot (Block21, Row5, Column2)	72.84	74.00	7.78	0.01	0.11	71.00	71.56	71.00	21.12	0.00	0.30	0.00	0.00	0.00	3.00	1.84	42902.00	0.06	70.38	70.00
21	3	5	5309.00	26715.00	147.00	-50	Spot (Block21, Row5, Column3)	71.58	71.00	8.80	0.00	0.12	71.00	71.76	71.00	21.74	0.00	0.30	0.00	0.00	0.00	0.00	0.58	42016.00	-0.01	70.29	72.00
21	4	5	5609.00	26714.00	147.00	-50	Spot (Block21, Row5, Column4)	71.39	72.00	11.49	0.00	0.16	70.00	70.55	70.00	9.70	0.00	0.14	26.00	5.00	0.00	2.00	1.39	41976.00	0.09	76.81	75.00
21	5	5	5912.00	26709.00	154.50	0	Spot (Block21, Row5, Column5)	115.64	115.00	16.12	0.00	0.14	69.00	69.08	69.00	9.80	0.00	0.14	100.00	96.00	0.00	46.00	46.64	75281.00	4.75	88.74	88.00
21	6	5	6209.00	26714.00	147.00	-50	Spot (Block21, Row5, Column6)	76.11	77.00	6.48	0.01	0.09	69.00	69.41	69.00	10.01	0.00	0.14	30.00	0.00	0.00	8.00	7.11	44750.00	0.67	75.15	76.00
21	7	5	6509.00	26714.00	147.00	-50	Spot (Block21, Row5, Column7)	73.42	74.00	7.19	0.00	0.10	74.00	74.00	74.00	11.16	0.00	0.15	4.00	0.00	0.00	0.00	-0.58	43173.00	-0.05	69.92	70.00
21	8	5	6810.00	26713.00	147.00	-50	Spot (Block21, Row5, Column8)	112.46	112.00	11.58	0.00	0.10	99.00	110.01	99.00	37.71	0.05	0.34	0.00	0.00	0.00	13.00	13.46	66128.00	0.06	104.20	103.00
21	1	6	4708.00	27015.00	147.00	-50	Spot (Block21, Row6, Column1)	70.19	72.00	10.16	0.01	0.14	70.00	70.41	70.00	8.49	0.00	0.12	24.00	2.00	0.00	2.00	0.19	41412.00	-0.03	72.82	72.50
21	2	6	5072.00	27018.00	116.75	0	Spot (Block21, Row6, Column2)	86.35	87.00	7.12	0.00	0.08	69.00	68.79	69.00	9.49	0.00	0.14	86.00	47.00	0.00	18.00	17.35	30915.00	1.85	77.47	78.00
21	3	6	5322.00	27013.00	172.95	0	Spot (Block21, Row6, Column3)	80.99	81.00	9.51	0.00	0.12	70.00	69.17	70.00	9.82	0.01	0.14	54.00	20.00	0.00	11.00	10.99	67546.00	1.20	75.68	75.00
21	4	6	5607.00	27013.00	214.15	0	Spot (Block21, Row6, Column4)	79.64	79.00	9.64	0.00	0.12	71.00	70.53	71.00	9.29	0.00	0.13	46.00	16.00	0.00	8.00	8.64	103857.00	0.98	73.90	74.00
21	5	6	5913.00	27017.00	158.50	0	Spot (Block21, Row6, Column5)	114.93	114.00	16.65	0.00	0.14	70.00	69.76	70.00	9.47	0.00	0.14	99.00	96.00	0.00	44.00	44.93	79992.00	4.77	86.38	86.00
21	6	6	6209.00	27014.00	147.00	-50	Spot (Block21, Row6, Column6)	73.35	74.00	8.05	0.00	0.11	69.00	69.67	69.00	10.06	0.00	0.14	21.00	0.00	0.00	5.00	4.35	43130.00	0.37	71.21	73.00
21	7	6	6509.00	27014.00	147.00	-50	Spot (Block21, Row6, Column7)	81.74	82.00	8.78	0.00	0.11	75.00	75.41	75.00	12.58	0.00	0.17	25.00	1.00	0.00	7.00	6.74	48066.00	0.50	78.30	79.00
21	8	6	6810.00	27013.00	147.00	-50	Spot (Block21, Row6, Column8)	125.70	120.00	25.17	0.02	0.20	107.00	124.36	107.00	49.93	0.07	0.40	13.00	0.00	0.00	13.00	18.70	74161.00	0.03	120.01	110.00
21	1	7	4708.00	27315.00	147.00	-50	Spot (Block21, Row7, Column1)	68.88	69.00	7.48	0.00	0.11	73.00	77.17	73.00	37.21	0.02	0.48	0.00	0.00	0.00	-4.00	-4.12	40573.00	-0.22	68.69	68.00
21	2	7	5008.00	27315.00	147.00	-50	Spot (Block21, Row7, Column2)	61.56	62.00	8.02	0.00	0.13	69.00	69.02	69.00	8.81	0.00	0.13	1.00	0.00	0.00	-7.00	-7.44	36136.00	-0.85	66.07	66.00
21	3	7	5381.00	27341.00	209.00	0	Spot (Block21, Row7, Column3)	77.75	78.00	9.99	0.00	0.13	70.00	70.23	70.00	9.70	0.00	0.14	42.00	12.00	0.00	8.00	7.75	96949.00	0.77	71.82	71.50
21	4	7	5609.00	27314.00	147.00	-50	Spot (Block21, Row7, Column4)	74.20	75.00	8.30	0.00	0.11	73.00	73.64	73.00	9.14	0.00	0.12	14.00	0.00	0.00	2.00	1.20	43629.00	0.06	75.54	76.00
21	5	7	5909.00	27314.00	147.00	-50	Spot (Block21, Row7, Column5)	75.54	75.00	9.89	0.00	0.13	75.00	83.41	75.00	170.68	0.05	2.05	0.00	0.00	0.00	0.00	0.54	44496.00	-0.05	69.68	70.00
21	6	7	6209.00	27314.00	147.00	-50	Spot (Block21, Row7, Column6)	75.57	75.00	12.99	0.00	0.17	75.00	87.32	75.00	209.69	0.07	2.40	0.00	0.00	0.00	0.00	0.57	44362.00	-0.06	80.95	80.00
21	7	7	6509.00	27313.00	147.00	-50	Spot (Block21, Row7, Column7)	87.21	87.00	9.53	0.00	0.11	80.00	84.48	80.00	123.38	0.02	1.46	0.00	0.00	0.00	7.00	7.21	51281.00	0.02	88.41	89.00
21	8	7	6810.00	27313.00	147.00	-50	Spot (Block21, Row7, Column8)	108.22	108.00	14.59	0.00	0.13	120.00	141.37	120.00	63.21	0.07	0.45	0.00	0.00	0.00	-12.00	-11.78	63957.00	-0.52	115.48	114.00
21	1	8	4706.00	27620.00	137.15	0	Spot (Block21, Row8, Column1)	35580.82	34810.50	18033.05	0.01	0.51	103.00	114.90	103.00	68.22	0.05	0.59	100.00	100.00	11.22	34707.50	35477.82	18075076.00	519.91	7823.83	5784.00
21	2	8	5009.00	27614.00	147.00	-50	Spot (Block21, Row8, Column2)	89.06	90.00	12.15	0.00	0.14	87.00	99.20	87.00	55.95	0.06	0.56	0.00	0.00	0.00	3.00	2.06	52278.00	-0.18	83.03	85.00
21	3	8	5309.00	27614.00	147.00	-50	Spot (Block21, Row8, Column3)	106.94	104.00	21.80	0.01	0.20	85.00	92.86	85.00	29.49	0.04	0.32	31.00	9.00	0.00	19.00	21.94	62879.00	0.48	97.57	96.00
21	4	8	5609.00	27614.00	147.00	-50	Spot (Block21, Row8, Column4)	103.29	102.00	10.57	0.01	0.10	88.00	96.95	88.00	29.13	0.04	0.30	11.00	0.00	0.00	14.00	15.29	60838.00	0.22	94.95	95.00
21	5	8	5909.00	27614.00	147.00	-50	Spot (Block21, Row8, Column5)	90.83	90.00	8.33	0.00	0.09	93.00	103.02	93.00	35.33	0.04	0.34	0.00	0.00	0.00	-3.00	-2.17	53407.00	-0.34	94.97	95.00
21	6	8	6209.00	27614.00	147.00	-50	Spot (Block21, Row8, Column6)	98.24	98.00	12.88	0.00	0.13	92.00	109.75	92.00	197.07	0.08	1.80	0.00	0.00	0.00	6.00	6.24	57665.00	-0.06	96.07	94.00
21	7	8	6531.00	27613.00	139.00	0	Spot (Block21, Row8, Column7)	118.27	118.00	12.65	0.00	0.11	100.00	106.91	100.00	120.55	0.03	1.13	0.00	0.00	0.00	18.00	18.27	61975.00	0.09	103.32	102.00
21	8	8	6824.00	27613.00	118.30	0	Spot (Block21, Row8, Column8)	1520.54	1493.00	535.87	0.01	0.35	155.00	169.44	155.00	68.47	0.04	0.40	100.00	100.00	0.00	1338.00	1365.54	558040.00	19.73	507.65	372.00
22	1	1	9211.00	25512.00	148.50	0	Spot (Block22, Row1, Column1)	35510.80	31809.00	17766.00	0.05	0.50	2879.00	2910.74	2879.00	473.52	0.00	0.16	100.00	100.00	8.26	28930.00	32631.80	21484088.00	68.85	11380.63	9309.00
22	2	1	9508.00	25515.00	163.85	0	Spot (Block22, Row1, Column2)	4262.51	4203.00	837.03	0.01	0.20	2816.00	2863.45	2816.00	462.80	0.01	0.16	89.00	67.00	0.00	1387.00	1446.51	3179829.00	3.02	3286.93	3293.00
22	3	1	9815.00	25519.00	169.20	0	Spot (Block22, Row1, Column3)	4456.98	4089.00	1217.02	0.04	0.27	2801.00	2841.33	2801.00	449.96	0.01	0.16	86.00	69.00	0.00	1288.00	1655.98	3534385.00	3.59	3196.34	3201.50
22	4	1	10105.00	25513.00	175.75	0	Spot (Block22, Row1, Column4)	3892.63	3822.50	717.02	0.01	0.18	2797.50	2826.81	2797.50	453.57	0.00	0.16	83.00	57.00	0.00	1025.00	1095.13	3363229.00	2.35	3126.71	3053.00
22	5	1	10411.00	25512.00	150.00	0	Spot (Block22, Row1, Column5)	5397.89	5031.00	1595.85	0.03	0.30	2812.00	2863.94	2812.00	473.85	0.01	0.17	97.00	86.00	0.00	2219.00	2585.89	3325099.00	5.35	3483.92	3500.00
22	6	1	10708.00	25509.00	147.55	0	Spot (Block22, Row1, Column6)	6017.48	5822.50	1642.04	0.01	0.27	2822.00	2879.29	2822.00	469.66	0.01	0.16	99.00	95.00	0.00	3000.50	3195.48	3562346.00	6.68	3729.36	3743.00
22	7	1	11026.00	25512.00	113.35	0	Spot (Block22, Row1, Column7)	8476.13	8600.50	1972.87	0.01	0.23	2798.00	2841.75	2798.00	454.17	0.01	0.16	100.00	100.00	0.00	5802.50	5678.13	2831026.00	12.41	4570.80	4146.50
22	8	1	11320.00	25514.00	211.35	0	Spot (Block22, Row1, Column8)	3421.42	3393.00	570.94	0.00	0.17	2807.00	2835.98	2807.00	468.89	0.00	0.17	57.00	28.00	0.00	586.00	614.42	4365730.00	1.25	3177.34	3111.50
22	1	2	9198.00	25819.00	216.35	0	Spot (Block22, Row2, Column1)	3471.93	3495.00	503.06	0.00	0.14	2887.00	2928.28	2887.00	465.29	0.01	0.16	58.00	28.00	0.00	608.00	584.93	4641975.00	1.17	3093.62	2960.00
22	2	2	9509.00	25817.00	126.05	0	Spot (Block22, Row2, Column2)	5719.51	5639.00	1152.93	0.01	0.20	2827.00	2890.86	2827.00	462.87	0.01	0.16	99.00	97.00	0.00	2812.00	2892.51	2402196.00	6.11	3679.85	3740.00
22	3	2	9808.00	25812.00	186.50	0	Spot (Block22, Row2, Column3)	3523.23	3532.00	568.26	0.00	0.16	2862.00	2883.24	2862.00	467.13	0.00	0.16	60.00	33.00	0.00	670.00	661.23	3459810.00	1.37	3204.12	3287.00
22	4	2	10112.00	25813.00	201.15	0	Spot (Block22, Row2, Column4)	4127.88	4050.00	797.71	0.01	0.19	2836.00	2885.51	2836.00	471.02	0.01	0.16	84.00	65.00	0.00	1214.00	1291.88	4734677.00	2.64	3236.31	3150.00
22	5	2	10411.00	25820.00	151.00	0	Spot (Block22, Row2, Column5)	4427.66	4351.00	678.96	0.01	0.15	2880.00	2940.08	2880.00	480.53	0.01	0.16	97.00	75.00	0.00	1471.00	1547.66	2771714.00	3.10	3530.59	3522.50
22	6	2	10710.00	25815.00	153.40	0	Spot (Block22, Row2, Column6)	3869.88	3802.00	568.62	0.01	0.15	2895.00	2941.13	2895.00	484.29	0.01	0.16	77.00	45.00	0.00	907.00	974.88	2527034.00	1.92	3375.19	3394.00
22	7	2	11013.00	25818.00	175.95	0	Spot (Block22, Row2, Column7)	3693.33	3676.00	628.89	0.00	0.17	2805.00	2862.20	2805.00	464.10	0.01	0.16	71.00	46.00	0.00	871.00	888.33	3191033.00	1.79	3192.89	3168.50
22	8	2	11307.00	25814.00	130.95	0	Spot (Block22, Row2, Column8)	3244.81	3175.00	501.34	0.01	0.15	2779.00	2803.98	2779.00	453.63	0.00	0.16	48.00	27.00	0.00	396.00	465.81	1489368.00	0.97	3083.60	3082.00
22	1	3	9216.00	26118.00	146.55	0	Spot (Block22, Row3, Column1)	6921.02	6352.00	2420.95	0.04	0.35	2979.00	3013.01	2979.00	470.18	0.00	0.16	99.00	92.00	0.00	3373.00	3942.02	4048797.00	8.31	3843.61	3797.00
22	2	3	9507.00	26121.00	195.55	0	Spot (Block22, Row3, Column2)	3453.24	3478.00	548.92	0.00	0.16	2976.50	2989.53	2976.50	484.57	0.00	0.16	50.00	18.00	0.00	501.50	476.74	3736408.00	0.96	3125.52	3049.00
22	3	3	9810.00	26105.00	179.00	0	Spot (Block22, Row3, Column3)	3711.74	3656.00	581.00	0.01	0.16	2924.00	2962.05	2924.00	489.25	0.01	0.17	62.00	36.00	0.00	732.00	787.74	3284887.00	1.53	3243.24	3213.00
22	4	3	10111.00	26115.00	144.40	0	Spot (Block22, Row3, Column4)	6154.04	6011.00	1737.92	0.01	0.28	2897.00	2942.38	2897.00	470.40	0.01	0.16	99.00	94.00	0.00	3114.00	3257.04	3513959.00	6.83	3726.12	3763.00
22	5	3	10415.00	26113.00	174.15	0	Spot (Block22, Row3, Column5)	3734.24	3647.00	618.58	0.01	0.17	2897.00	2956.85	2897.00	471.86	0.01	0.16	68.00	39.00	0.00	750.00	837.24	3162903.00	1.65	3221.16	3268.00
22	6	3	10714.00	26115.00	166.40	0	Spot (Block22, Row3, Column6)	4527.86	4459.00	781.29	0.01	0.17	2946.00	2981.34	2946.00	476.91	0.01	0.16	92.00	77.00	0.00	1513.00	1581.86	3490979.00	3.24	3485.29	3491.00
22	7	3	11019.00	26116.00	148.85	0	Spot (Block22, Row3, Column7)	5768.92	5626.00	1632.08	0.01	0.28	2889.00	2931.97	2889.00	479.16	0.01	0.16	99.00	88.00	0.00	2737.00	2879.92	3495966.00	5.92	3600.30	3611.50
22	8	3	11304.00	26112.00	194.65	0	Spot (Block22, Row3, Column8)	3444.16	3381.00	543.25	0.01	0.16	2818.00	2873.95	2818.00	469.87	0.01	0.16	59.00	28.00	0.00	563.00	626.16	3688697.00	1.21	3083.79	2998.00
22	1	4	9218.00	26414.00	145.45	0	Spot (Block22, Row4, Column1)	6418.50	6220.00	1874.89	0.01	0.29	3152.00	3192.60	3152.00	512.63	0.01	0.16	99.00	90.00	0.00	3068.00	3266.50	3690640.00	6.29	3982.37	4096.00
22	2	4	9506.00	26426.00	177.20	0	Spot (Block22, Row4, Column2)	4548.95	4475.00	743.43	0.01	0.16	3173.00	3196.30	3173.00	528.77	0.00	0.17	88.00	62.00	0.00	1302.00	1375.95	3989428.00	2.56	3735.22	3645.00
22	3	4	9812.00	26412.00	135.00	0	Spot (Block22, Row4, Column3)	16003.58	15092.00	5878.32	0.03	0.37	3022.00	3055.04	3022.00	531.65	0.00	0.17	100.00	100.00	0.00	12070.00	12981.58	7809745.00	24.36	6646.44	5892.00
22	4	4	10104.00	26417.00	183.35	0	Spot (Block22, Row4, Column4)	3521.60	3468.50	511.06	0.01	0.15	2975.00	3012.80	2975.00	490.00	0.01	0.16	50.00	21.00	0.00	493.50	546.60	3310306.00	1.04	3245.55	3240.00
22	5	4	10412.00	26409.00	171.75	0	Spot (Block22, Row4, Column5)	3604.54	3604.00	547.00	0.00	0.15	3018.00	3063.14	3018.00	508.49	0.01	0.17	53.00	23.00	0.00	586.00	586.54	2962930.00	1.06	3208.39	3142.00
22	6	4	10716.00	26418.00	193.15	0	Spot (Block22, Row4, Column6)	4726.39	4636.50	725.19	0.01	0.15	3102.00	3138.44	3102.00	516.98	0.01	0.16	96.00	78.00	0.00	1534.50	1624.39	4953256.00	3.07	3700.67	3722.00
22	7	4	11012.00	26414.00	139.35	0	Spot (Block22, Row4, Column7)	6128.51	5732.50	1852.96	0.03	0.30	3148.00	3170.75	3148.00	536.60	0.00	0.17	93.00	83.00	0.00	2584.50	2980.51	3211338.00	5.51	3984.11	3874.50
22	8	4	11311.00	26429.00	151.90	0	Spot (Block22, Row4, Column8)	4158.18	4097.00	668.69	0.01	0.16	3125.00	3144.09	3125.00	543.58	0.00	0.17	72.00	42.00	0.00	972.00	1033.18	2623809.00	1.87	3476.56	3476.00
22	1	5	9217.00	26710.00	101.90	0	Spot (Block22, Row5, Column1)	5017.41	4857.00	807.21	0.01	0.16	3209.00	3252.76	3209.00	510.18	0.01	0.16	97.00	87.00	0.00	1648.00	1808.41	1339649.00	3.46	3841.62	3888.00
22	2	5	9502.00	26716.00	159.95	0	Spot (Block22, Row5, Column2)	3959.00	3925.00	616.68	0.00	0.16	3167.00	3178.16	3167.00	611.93	0.00	0.19	56.00	27.00	0.00	758.00	792.00	2802970.00	1.28	3545.89	3518.50
22	3	5	9821.00	26724.00	154.55	0	Spot (Block22, Row5, Column3)	5283.05	5209.50	980.89	0.01	0.19	3070.00	3070.38	3070.00	591.21	0.00	0.19	96.00	87.00	0.00	2139.50	2213.05	3465678.00	3.74	3743.10	3712.00
22	4	5	10113.00	26715.00	148.25	0	Spot (Block22, Row5, Column4)	5263.01	5055.00	1203.97	0.02	0.23	3162.50	3184.06	3162.50	511.52	0.00	0.16	94.00	81.00	0.00	1892.50	2100.51	3152544.00	4.06	3790.23	3741.00
22	5	5	10412.00	26711.00	136.75	0	Spot (Block22, Row5, Column5)	22219.01	21917.00	9273.75	0.01	0.42	3304.00	3336.82	3304.00	539.21	0.00	0.16	100.00	100.00	0.00	18613.00	18915.01	11220599.00	35.02	8076.56	6974.50
22	6	5	10718.00	26718.00	169.35	0	Spot (Block22, Row5, Column6)	4412.66	4389.00	725.82	0.00	0.16	3428.50	3453.57	3428.50	537.72	0.00	0.16	72.00	42.00	0.00	960.50	984.16	3525717.00	1.78	3660.62	3677.00
22	7	5	11018.00	26716.00	165.75	0	Spot (Block22, Row5, Column7)	5042.26	4921.00	924.24	0.01	0.18	3509.00	3542.22	3509.00	557.96	0.00	0.16	87.00	65.00	0.00	1412.00	1533.26	3827076.00	2.69	3926.46	3970.00
22	8	5	11313.00	26715.00	139.40	0	Spot (Block22, Row5, Column8)	10072.67	9749.00	3776.29	0.01	0.37	3460.50	3500.82	3460.50	572.84	0.01	0.16	99.00	97.00	0.00	6288.50	6612.17	5318369.00	11.47	5092.44	4776.00
22	1	6	9211.00	27007.00	192.00	0	Spot (Block22, Row6, Column1)	4237.01	4126.00	804.34	0.01	0.19	3116.00	3172.15	3116.00	490.54	0.01	0.15	75.00	51.00	0.00	1010.00	1121.01	4389545.00	2.17	3537.68	3486.00
22	2	6	9514.00	27019.00	199.65	0	Spot (Block22, Row6, Column2)	3963.95	3890.00	651.56	0.01	0.16	3198.00	3233.23	3198.00	562.29	0.00	0.17	57.00	30.00	0.00	692.00	765.95	4443590.00	1.30	3490.42	3429.00
22	3	6	9809.00	27013.00	140.00	0	Spot (Block22, Row6, Column3)	9801.33	9480.00	3496.45	0.01	0.36	3230.00	3257.06	3230.00	599.44	0.00	0.18	99.00	98.00	0.00	6250.00	6571.33	5204509.00	10.92	5130.19	4721.00
22	4	6	10120.00	27015.00	137.45	0	Spot (Block22, Row6, Column4)	4679.44	4666.00	769.67	0.00	0.16	3382.00	3412.51	3382.00	537.22	0.00	0.16	83.00	58.00	0.00	1284.00	1297.44	2372476.00	2.36	3871.08	3919.50
22	5	6	10416.00	27013.00	136.80	0	Spot (Block22, Row6, Column5)	20712.92	20727.00	8140.59	0.00	0.39	3525.00	3575.48	3525.00	557.87	0.01	0.16	100.00	100.00	0.00	17202.00	17187.92	10418600.00	30.72	8333.81	7515.00
22	6	6	10717.00	27016.00	172.00	0	Spot (Block22, Row6, Column6)	4172.11	4091.50	682.52	0.01	0.16	3610.00	3671.44	3610.00	560.96	0.01	0.15	47.00	19.00	0.00	481.50	562.11	3437816.00	0.89	3840.30	3860.50
22	7	6	11015.00	27011.00	144.50	0	Spot (Block22, Row6, Column7)	8268.15	7745.00	2501.70	0.03	0.30	3661.00	3709.69	3661.00	561.75	0.01	0.15	99.00	96.00	0.00	4084.00	4607.15	4729383.00	8.11	4888.91	4857.50
22	8	6	11320.00	27015.00	144.00	0	Spot (Block22, Row6, Column8)	9810.20	9098.50	3282.05	0.03	0.33	3637.50	3679.42	3637.50	568.11	0.00	0.15	99.00	98.00	0.00	5461.00	6172.70	5552575.00	10.79	4991.33	5014.00
22	1	7	9208.00	27321.00	185.50	0	Spot (Block22, Row7, Column1)	4177.55	4147.00	670.55	0.00	0.16	3143.50	3182.05	3143.50	506.47	0.01	0.16	75.00	49.00	0.00	1003.50	1034.05	4035511.00	1.97	3485.72	3487.00
22	2	7	9523.00	27319.00	199.15	0	Spot (Block22, Row7, Column2)	3766.94	3750.00	564.64	0.00	0.15	3296.00	3332.35	3296.00	510.16	0.00	0.15	46.00	18.00	0.00	454.00	470.94	4237813.00	0.85	3472.67	3446.00
22	3	7	9799.00	27316.00	207.45	0	Spot (Block22, Row7, Column3)	3835.07	3849.50	536.85	0.00	0.14	3504.00	3542.17	3504.00	540.19	0.00	0.15	36.00	9.00	0.00	345.50	331.07	4701800.00	0.54	3666.63	3633.00
22	4	7	10110.00	27315.00	186.70	0	Spot (Block22, Row7, Column4)	4158.48	4138.00	594.98	0.00	0.14	3592.00	3642.14	3592.00	550.41	0.01	0.15	49.00	18.00	0.00	546.00	566.48	4079469.00	0.94	3939.39	3830.50
22	5	7	10411.00	27316.00	182.80	0	Spot (Block22, Row7, Column5)	5313.09	5167.50	1040.99	0.01	0.20	3684.00	3743.07	3684.00	569.83	0.01	0.15	83.00	66.00	0.00	1483.50	1629.09	4951803.00	2.76	4173.65	4164.00
22	6	7	10709.00	27319.00	163.20	0	Spot (Block22, Row7, Column6)	5018.09	4972.00	771.31	0.00	0.15	3723.00	3775.27	3723.00	577.03	0.01	0.15	81.00	54.00	0.00	1249.00	1295.09	3738480.00	2.15	4268.07	4299.00
22	7	7	11011.00	27316.00	146.65	0	Spot (Block22, Row7, Column7)	8897.24	8668.50	2512.28	0.01	0.28	3709.00	3758.42	3709.00	569.97	0.01	0.15	100.00	99.00	0.00	4959.50	5188.24	5213784.00	9.02	5242.33	5147.00
22	8	7	11309.00	27321.00	160.75	0	Spot (Block22, Row7, Column8)	8639.21	8535.00	2066.88	0.01	0.24	3690.00	3713.56	3690.00	563.83	0.00	0.15	99.00	96.00	0.00	4845.00	4949.21	6159756.00	8.74	5302.81	4620.00
22	1	8	9209.00	27617.00	134.50	0	Spot (Block22, Row8, Column1)	51269.38	57789.50	15893.24	0.05	0.31	3167.50	3216.22	3167.50	543.98	0.01	0.17	100.00	100.00	37.97	54622.00	48101.88	24711964.00	88.34	19886.32	16613.00
22	2	8	9518.00	27618.00	184.25	0	Spot (Block22, Row8, Column2)	4023.32	3938.00	688.40	0.01	0.17	3363.00	3412.57	3363.00	562.26	0.01	0.16	50.00	25.00	0.00	575.00	660.32	3850322.00	1.09	3607.83	3582.00
22	3	8	9811.00	27616.00	139.35	0	Spot (Block22, Row8, Column3)	7815.95	7382.50	2391.82	0.02	0.31	3593.00	3648.77	3593.00	553.11	0.01	0.15	99.00	93.00	0.00	3789.50	4222.95	4126820.00	7.53	4738.83	4643.00
22	4	8	10126.00	27614.00	148.45	0	Spot (Block22, Row8, Column4)	4645.68	4613.00	753.41	0.00	0.16	3684.00	3725.27	3684.00	567.80	0.00	0.15	64.00	37.00	0.00	929.00	961.68	2801347.00	1.62	3964.68	3947.00
22	5	8	10411.00	27608.00	182.70	0	Spot (Block22, Row8, Column5)	4328.77	4307.00	689.72	0.00	0.16	3708.00	3766.40	3708.00	569.21	0.01	0.15	50.00	25.00	0.00	599.00	620.77	4047398.00	0.99	3977.25	3906.00
22	6	8	10713.00	27612.00	140.90	0	Spot (Block22, Row8, Column6)	6584.48	6508.00	1091.64	0.01	0.17	3706.00	3751.41	3706.00	571.08	0.01	0.15	99.00	96.00	0.00	2802.00	2878.48	3549033.00	4.96	4760.15	4762.50
22	7	8	11020.00	27612.00	142.85	0	Spot (Block22, Row8, Column7)	6339.12	6203.00	1244.41	0.01	0.20	3686.00	3731.19	3686.00	571.44	0.01	0.15	98.00	91.00	0.00	2517.00	2653.12	3518212.00	4.56	4411.26	4421.00
22	8	8	11320.00	27608.00	118.25	0	Spot (Block22, Row8, Column8)	8432.12	8322.00	1691.57	0.01	0.20	3636.00	3668.54	3636.00	555.47	0.00	0.15	100.00	100.00	0.00	4686.00	4796.12	3094588.00	8.58	5277.25	5061.00
23	1	1	13714.00	25509.00	153.85	0	Spot (Block23, Row1, Column1)	26727.22	23401.50	15739.40	0.06	0.59	159.00	164.06	159.00	53.46	0.01	0.33	100.00	100.00	0.76	23242.50	26568.22	17479608.00	496.91	4288.20	3089.00
23	2	1	13994.00	25515.00	172.15	0	Spot (Block23, Row1, Column2)	179.19	181.00	24.15	0.00	0.13	133.00	138.98	133.00	43.75	0.02	0.31	56.00	3.00	0.00	48.00	46.19	148190.00	0.92	156.59	152.00
23	3	1	14322.00	25519.00	163.30	0	Spot (Block23, Row1, Column3)	167.70	171.00	22.82	0.01	0.14	119.00	124.94	119.00	35.80	0.02	0.29	71.00	17.00	0.00	52.00	48.70	123766.00	1.19	137.36	135.00
23	4	1	14605.00	25496.00	143.15	0	Spot (Block23, Row1, Column4)	172.56	175.00	25.45	0.01	0.15	119.00	123.88	119.00	33.74	0.02	0.27	77.00	33.00	0.00	56.00	53.56	96287.00	1.44	143.97	141.00
23	5	1	14929.00	25501.00	167.70	0	Spot (Block23, Row1, Column5)	196.06	192.00	37.42	0.01	0.19	120.00	124.62	120.00	26.43	0.02	0.21	91.00	75.00	0.00	72.00	76.06	152734.00	2.70	156.41	159.00
23	6	1	15226.00	25498.00	175.30	0	Spot (Block23, Row1, Column6)	245.17	223.00	61.08	0.04	0.25	133.00	136.09	133.00	28.89	0.01	0.21	99.00	87.00	0.00	90.00	112.17	209623.00	3.78	172.10	174.00
23	7	1	15527.00	25509.00	109.10	0	Spot (Block23, Row1, Column7)	526.03	499.00	122.58	0.02	0.23	152.00	152.52	152.00	35.42	0.00	0.23	100.00	100.00	0.00	347.00	374.03	162017.00	10.54	292.20	271.00
23	8	1	15833.00	25503.00	166.55	0	Spot (Block23, Row1, Column8)	251.00	249.00	38.12	0.00	0.15	180.00	178.92	180.00	36.04	0.00	0.20	74.00	48.00	0.00	69.00	71.00	192515.00	2.00	197.76	198.00
23	1	2	13720.00	25811.00	147.00	-50	Spot (Block23, Row2, Column1)	127.20	127.00	12.22	0.00	0.10	121.00	128.03	121.00	40.23	0.02	0.31	0.00	0.00	0.00	6.00	6.20	75175.00	-0.02	123.96	121.00
23	2	2	14012.00	25816.00	143.80	0	Spot (Block23, Row2, Column2)	142.51	143.00	15.67	0.00	0.11	106.00	107.87	106.00	16.45	0.01	0.15	89.00	57.00	0.00	37.00	36.51	79805.00	2.11	122.77	119.00
23	3	2	14323.00	25814.00	154.75	0	Spot (Block23, Row2, Column3)	118.65	118.00	11.20	0.00	0.09	101.00	101.61	101.00	14.08	0.00	0.14	59.00	16.00	0.00	17.00	17.65	77955.00	1.21	107.39	107.00
23	4	2	14664.00	25801.00	121.60	0	Spot (Block23, Row2, Column4)	121.85	120.00	12.02	0.01	0.10	99.00	99.64	99.00	14.17	0.00	0.14	75.00	26.00	0.00	21.00	22.85	47886.00	1.57	109.38	110.00
23	5	2	14919.00	25818.00	190.25	0	Spot (Block23, Row2, Column5)	139.64	135.00	22.36	0.01	0.16	99.00	100.01	99.00	14.43	0.00	0.14	90.00	63.00	0.00	36.00	40.64	142577.00	2.75	111.40	112.50
23	6	2	15232.00	25825.00	244.80	0	Spot (Block23, Row2, Column6)	119.02	119.00	14.82	0.00	0.12	103.00	103.91	103.00	13.81	0.00	0.13	56.00	22.00	0.00	16.00	16.02	206031.00	1.09	110.39	108.00
23	7	2	15535.00	25803.00	191.95	0	Spot (Block23, Row2, Column7)	134.46	134.50	10.11	0.00	0.08	115.00	117.00	115.00	19.67	0.01	0.17	50.00	1.00	0.00	19.50	19.46	140381.00	0.89	121.42	120.00
23	8	2	15842.00	25761.00	210.20	0	Spot (Block23, Row2, Column8)	151.00	152.00	13.51	0.00	0.09	135.00	140.47	135.00	25.74	0.02	0.18	23.00	0.00	0.00	17.00	16.00	190566.00	0.41	139.78	136.00
23	1	3	13720.00	26109.00	180.90	0	Spot (Block23, Row3, Column1)	168.83	170.00	22.78	0.00	0.13	113.00	113.53	113.00	17.49	0.00	0.15	94.00	79.00	0.00	57.00	55.83	155497.00	3.16	135.29	134.00
23	2	3	14015.00	26096.00	191.80	0	Spot (Block23, Row3, Column2)	113.93	113.00	13.88	0.00	0.12	98.00	99.72	98.00	14.70	0.01	0.15	52.00	18.00	0.00	15.00	15.93	118030.00	0.97	104.86	106.00
23	3	3	14315.00	26120.00	193.20	0	Spot (Block23, Row3, Column3)	131.46	127.00	22.97	0.01	0.17	93.00	94.02	93.00	14.33	0.00	0.15	87.00	60.00	0.00	34.00	38.46	139482.00	2.61	108.41	102.00
23	4	3	14626.00	26105.00	172.10	0	Spot (Block23, Row3, Column4)	129.33	128.00	20.05	0.00	0.16	89.00	90.08	89.00	12.48	0.01	0.14	93.00	77.00	0.00	39.00	40.33	106570.00	3.15	100.50	99.00
23	5	3	14928.00	26122.00	157.25	0	Spot (Block23, Row3, Column5)	118.93	118.00	14.56	0.00	0.12	91.00	91.63	91.00	12.23	0.00	0.13	84.00	56.00	0.00	27.00	27.93	81464.00	2.23	101.94	100.00
23	6	3	15229.00	26106.00	173.40	0	Spot (Block23, Row3, Column6)	134.30	133.00	16.62	0.00	0.12	96.00	96.26	96.00	12.11	0.00	0.13	94.00	79.00	0.00	37.00	38.30	112811.00	3.14	112.08	113.00
23	7	3	15523.00	26110.00	179.20	0	Spot (Block23, Row3, Column7)	149.54	148.00	23.14	0.00	0.15	104.00	103.63	104.00	13.40	0.00	0.13	95.00	74.00	0.00	44.00	45.54	135188.00	3.43	121.73	119.50
23	8	3	15817.00	26122.00	170.35	0	Spot (Block23, Row3, Column8)	145.02	146.00	11.11	0.00	0.08	122.00	123.50	122.00	21.06	0.01	0.17	60.00	2.00	0.00	24.00	23.02	117756.00	1.02	131.87	133.00
23	1	4	13714.00	26411.00	154.80	0	Spot (Block23, Row4, Column1)	167.84	169.00	18.79	0.00	0.11	108.00	109.43	108.00	16.48	0.01	0.15	97.00	91.00	0.00	61.00	59.84	110774.00	3.55	133.76	134.00
23	2	4	14028.00	26414.00	222.65	0	Spot (Block23, Row4, Column2)	116.87	117.00	16.06	0.00	0.14	98.00	98.79	98.00	13.52	0.00	0.14	64.00	28.00	0.00	19.00	18.87	165716.00	1.34	102.88	103.00
23	3	4	14314.00	26408.00	162.95	0	Spot (Block23, Row4, Column3)	267.04	283.00	62.81	0.03	0.24	93.00	94.52	93.00	14.70	0.01	0.16	99.00	97.00	0.00	190.00	174.04	196004.00	11.73	139.65	130.50
23	4	4	14632.00	26387.00	281.45	0	Spot (Block23, Row4, Column4)	93.29	92.00	13.32	0.01	0.14	86.00	86.99	86.00	12.48	0.00	0.14	33.00	11.00	0.00	6.00	7.29	216237.00	0.50	85.70	85.00
23	5	4	14905.00	26421.00	164.30	0	Spot (Block23, Row4, Column5)	109.01	109.00	10.05	0.00	0.09	88.00	88.35	88.00	11.97	0.00	0.14	82.00	41.00	0.00	21.00	21.01	81863.00	1.73	94.81	94.00
23	6	4	15224.00	26405.00	206.00	0	Spot (Block23, Row4, Column6)	143.01	145.00	15.11	0.01	0.11	90.00	90.30	90.00	11.78	0.00	0.13	99.00	95.00	0.00	55.00	53.01	172037.00	4.48	113.71	114.00
23	7	4	15512.00	26421.00	159.55	0	Spot (Block23, Row4, Column7)	164.88	168.00	30.63	0.01	0.19	98.00	99.26	98.00	15.18	0.01	0.15	97.00	87.00	0.00	70.00	66.88	116237.00	4.32	121.23	119.00
23	8	4	15822.00	26418.00	156.35	0	Spot (Block23, Row4, Column8)	344.95	354.00	84.85	0.01	0.25	117.00	117.84	117.00	19.11	0.00	0.16	100.00	99.00	0.00	237.00	227.95	232153.00	11.89	179.65	185.00
23	1	5	13717.00	26693.00	124.35	0	Spot (Block23, Row5, Column1)	137.43	138.00	12.90	0.00	0.09	108.00	108.50	108.00	14.67	0.00	0.14	85.00	51.00	0.00	30.00	29.43	56070.00	1.97	118.21	118.00
23	2	5	14027.00	26724.00	197.70	0	Spot (Block23, Row5, Column2)	111.39	111.00	10.41	0.00	0.09	98.00	97.85	98.00	13.28	0.00	0.14	45.00	11.00	0.00	13.00	13.39	123420.00	1.02	102.35	103.00
23	3	5	14334.00	26719.00	163.50	0	Spot (Block23, Row5, Column3)	136.99	138.00	18.28	0.00	0.13	92.00	93.37	92.00	13.59	0.01	0.15	95.00	79.00	0.00	46.00	44.99	101785.00	3.21	111.98	111.00
23	4	5	14639.00	26690.00	227.40	0	Spot (Block23, Row5, Column4)	103.74	102.50	15.06	0.01	0.15	88.00	88.82	88.00	12.26	0.00	0.14	54.00	29.00	0.00	14.50	15.74	153741.00	1.22	88.13	89.00
23	5	5	14919.00	26710.00	150.75	0	Spot (Block23, Row5, Column5)	348.42	368.50	110.68	0.02	0.32	89.00	89.36	89.00	12.81	0.00	0.14	100.00	100.00	0.00	279.50	259.42	215323.00	20.22	148.98	139.00
23	6	5	15194.00	26729.00	118.75	0	Spot (Block23, Row5, Column6)	120.57	118.00	51.12	0.01	0.42	90.00	90.63	90.00	12.83	0.00	0.14	85.00	56.00	0.00	28.00	30.57	44612.00	2.33	99.11	98.00
23	7	5	15530.00	26706.00	180.90	0	Spot (Block23, Row5, Column7)	152.00	150.00	67.62	0.01	0.44	96.00	97.73	96.00	16.00	0.01	0.16	93.00	74.00	0.00	54.00	56.00	139232.00	3.39	126.51	114.00
23	8	5	15830.00	26712.00	145.05	0	Spot (Block23, Row5, Column8)	297.15	263.00	223.72	0.05	0.75	115.00	116.71	115.00	18.25	0.01	0.16	100.00	99.00	0.00	148.00	182.15	170266.00	9.89	177.89	184.00
23	1	6	13708.00	27011.00	148.50	0	Spot (Block23, Row6, Column1)	141.96	142.00	17.40	0.00	0.12	106.00	106.10	106.00	16.00	0.00	0.15	87.00	56.00	0.00	36.00	35.96	85741.00	2.24	120.43	121.00
23	2	6	14033.00	27027.00	217.90	0	Spot (Block23, Row6, Column2)	113.43	113.00	13.95	0.00	0.12	94.00	94.67	94.00	12.48	0.00	0.13	67.00	34.00	0.00	19.00	19.43	154835.00	1.50	100.22	98.00
23	3	6	14318.00	27013.00	171.20	0	Spot (Block23, Row6, Column3)	153.42	155.00	28.47	0.00	0.19	91.00	91.28	91.00	13.07	0.00	0.14	97.00	87.00	0.00	64.00	62.42	124884.00	4.75	110.95	110.00
23	4	6	14607.00	26978.00	222.70	0	Spot (Block23, Row6, Column4)	103.46	103.00	13.70	0.00	0.13	89.00	89.83	89.00	13.20	0.00	0.15	50.00	18.00	0.00	14.00	14.46	146502.00	1.03	94.85	94.00
23	5	6	14917.00	27009.00	149.70	0	Spot (Block23, Row6, Column5)	332.80	323.50	110.37	0.01	0.33	92.00	92.47	92.00	12.67	0.00	0.14	100.00	99.00	0.00	231.50	240.80	204338.00	18.97	146.78	134.00
23	6	6	15194.00	26991.00	134.65	0	Spot (Block23, Row6, Column6)	112.15	113.00	12.12	0.00	0.11	93.00	93.81	93.00	12.80	0.00	0.14	70.00	33.00	0.00	20.00	19.15	54954.00	1.43	99.88	100.50
23	7	6	15527.00	27007.00	161.60	0	Spot (Block23, Row6, Column7)	155.29	157.00	21.19	0.00	0.14	101.00	101.93	101.00	14.85	0.00	0.15	98.00	84.00	0.00	56.00	54.29	112428.00	3.59	119.76	120.00
23	8	6	15824.00	27000.00	163.45	0	Spot (Block23, Row6, Column8)	198.77	196.00	32.60	0.01	0.16	116.00	116.46	116.00	17.00	0.00	0.15	97.00	92.00	0.00	80.00	82.77	148481.00	4.84	145.88	141.00
23	1	7	13733.00	27333.00	191.05	0	Spot (Block23, Row7, Column1)	174.80	174.00	28.81	0.00	0.16	109.00	115.80	109.00	47.92	0.03	0.41	71.00	16.00	0.00	65.00	65.80	180047.00	1.23	131.98	131.00
23	2	7	14000.00	27293.00	143.20	0	Spot (Block23, Row7, Column2)	123.25	122.00	12.29	0.00	0.10	97.00	97.51	97.00	13.91	0.00	0.14	85.00	43.00	0.00	25.00	26.25	69020.00	1.85	107.86	106.00
23	3	7	14261.00	27325.00	190.65	0	Spot (Block23, Row7, Column3)	111.65	110.00	14.11	0.01	0.13	93.00	92.90	93.00	11.47	0.00	0.12	66.00	33.00	0.00	17.00	18.65	114108.00	1.63	98.06	98.50
23	4	7	14621.00	27310.00	147.00	-50	Spot (Block23, Row7, Column4)	99.72	98.50	10.02	0.01	0.10	91.00	90.62	91.00	11.96	0.00	0.13	37.00	8.00	0.00	7.50	8.72	58837.00	0.76	99.63	100.00
23	5	7	14915.00	27345.00	176.70	0	Spot (Block23, Row7, Column5)	119.18	120.00	9.04	0.00	0.08	95.00	95.18	95.00	11.55	0.00	0.12	91.00	53.00	0.00	25.00	24.18	104042.00	2.08	106.29	105.50
23	6	7	15235.00	27319.00	277.10	0	Spot (Block23, Row7, Column6)	114.81	115.00	12.76	0.00	0.11	98.00	98.92	98.00	12.47	0.00	0.13	61.00	27.00	0.00	17.00	16.81	256832.00	1.27	103.80	103.00
23	7	7	15515.00	27308.00	164.40	0	Spot (Block23, Row7, Column7)	188.63	195.00	25.73	0.01	0.14	107.00	106.65	107.00	14.06	0.00	0.13	98.00	92.00	0.00	88.00	81.63	141287.00	5.83	133.60	128.00
23	8	7	15821.00	27309.00	147.00	-50	Spot (Block23, Row7, Column8)	116.52	117.00	12.10	0.00	0.10	118.00	119.97	118.00	18.64	0.01	0.16	3.00	0.00	0.00	-1.00	-1.48	68628.00	-0.19	119.02	120.00
23	1	8	13710.00	27620.00	141.75	0	Spot (Block23, Row8, Column1)	34104.55	31725.00	18708.21	0.03	0.55	116.00	127.79	116.00	60.40	0.04	0.47	100.00	100.00	9.82	31609.00	33988.55	18757532.00	562.55	4928.35	3264.00
23	2	8	14030.00	27646.00	152.25	0	Spot (Block23, Row8, Column2)	134.70	136.00	14.09	0.00	0.10	105.00	112.76	105.00	48.06	0.03	0.43	10.00	0.00	0.00	31.00	29.70	85805.00	0.46	116.86	117.00
23	3	8	14310.00	27619.00	160.35	0	Spot (Block23, Row8, Column3)	177.21	182.00	25.81	0.01	0.15	98.00	97.89	98.00	12.61	0.00	0.13	99.00	96.00	0.00	84.00	79.21	125819.00	6.29	127.41	124.00
23	4	8	14615.00	27624.00	160.75	0	Spot (Block23, Row8, Column4)	136.98	137.00	14.00	0.00	0.10	97.00	97.84	97.00	13.49	0.00	0.14	97.00	83.00	0.00	40.00	39.98	97533.00	2.90	118.87	118.00
23	5	8	14932.00	27610.00	203.05	0	Spot (Block23, Row8, Column5)	119.93	120.00	11.18	0.00	0.09	99.00	100.16	99.00	13.98	0.01	0.14	75.00	26.00	0.00	21.00	20.93	140316.00	1.41	105.30	106.00
23	6	8	15208.00	27615.00	171.20	0	Spot (Block23, Row8, Column6)	158.62	162.00	22.09	0.01	0.14	104.00	105.61	104.00	22.72	0.01	0.22	93.00	63.00	0.00	58.00	54.62	129755.00	2.33	122.69	121.00
23	7	8	15537.00	27608.00	150.20	0	Spot (Block23, Row8, Column7)	195.63	181.00	112.12	0.03	0.57	111.00	111.77	111.00	17.34	0.00	0.16	96.00	89.00	0.00	70.00	84.63	121288.00	4.83	139.61	142.00
23	8	8	15825.00	27607.00	123.10	0	Spot (Block23, Row8, Column8)	1280.19	1292.00	409.57	0.00	0.32	121.00	124.13	121.00	21.04	0.01	0.17	100.00	100.00	0.00	1171.00	1159.19	517197.00	54.96	412.54	345.50
24	1	1	18218.00	25506.00	152.85	0	Spot (Block24, Row1, Column1)	26156.60	23653.00	13669.83	0.04	0.52	1177.00	1185.57	1177.00	183.42	0.00	0.15	100.00	100.00	0.00	22476.00	24979.60	16792540.00	136.14	6384.92	4843.00
24	2	1	18507.00	25514.00	160.45	0	Spot (Block24, Row1, Column2)	2236.24	2092.00	630.12	0.03	0.28	1158.00	1173.26	1158.00	168.76	0.01	0.14	99.00	90.00	0.00	934.00	1078.24	1589968.00	6.30	1462.98	1443.00
24	3	1	18811.00	25506.00	215.20	0	Spot (Block24, Row1, Column3)	1429.51	1400.00	232.33	0.01	0.16	1109.00	1152.34	1109.00	148.72	0.02	0.13	76.00	47.00	0.00	291.00	320.51	1889817.00	1.86	1224.21	1200.00
24	4	1	19108.00	25504.00	176.05	0	Spot (Block24, Row1, Column4)	1760.04	1680.00	395.23	0.02	0.22	1115.00	1151.55	1115.00	146.98	0.01	0.13	95.00	84.00	0.00	565.00	645.04	1525959.00	4.14	1293.41	1307.00
24	5	1	19417.00	25505.00	158.15	0	Spot (Block24, Row1, Column5)	2024.45	1846.00	529.62	0.04	0.26	1149.00	1161.37	1149.00	147.97	0.00	0.13	99.00	92.00	0.00	697.00	875.45	1396873.00	5.83	1400.07	1414.00
24	6	1	19719.00	25510.00	155.90	0	Spot (Block24, Row1, Column6)	3030.29	2725.00	1126.63	0.05	0.37	1172.00	1167.59	1172.00	141.04	0.00	0.12	100.00	99.00	0.00	1553.00	1858.29	2027267.00	13.21	1565.99	1512.00
24	7	1	20031.00	25501.00	117.95	0	Spot (Block24, Row1, Column7)	2588.93	2597.00	520.30	0.00	0.20	1124.50	1156.67	1124.50	135.79	0.01	0.12	100.00	100.00	0.00	1472.50	1464.43	952725.00	10.55	1595.47	1564.00
24	8	1	20315.00	25499.00	223.00	0	Spot (Block24, Row1, Column8)	1419.74	1385.50	188.08	0.01	0.13	1108.00	1144.56	1108.00	131.14	0.01	0.11	83.00	55.00	0.00	277.50	311.74	2027383.00	2.10	1243.50	1208.50
24	1	2	18214.00	25807.00	238.30	0	Spot (Block24, Row2, Column1)	1323.90	1289.00	190.42	0.01	0.14	1158.00	1170.93	1158.00	168.47	0.00	0.14	40.00	21.00	0.00	131.00	165.90	2165905.00	0.91	1194.91	1174.00
24	2	2	18511.00	25806.00	158.80	0	Spot (Block24, Row2, Column2)	1638.16	1577.00	270.66	0.02	0.17	1151.00	1166.45	1151.00	150.27	0.01	0.13	91.00	74.00	0.00	426.00	487.16	1145074.00	3.14	1340.26	1347.00
24	3	2	18809.00	25811.00	209.40	0	Spot (Block24, Row2, Column3)	1413.05	1412.00	184.28	0.00	0.13	1106.00	1155.68	1106.00	149.74	0.02	0.13	79.00	52.00	0.00	306.00	307.05	1763486.00	1.72	1253.24	1196.00
24	4	2	19117.00	25807.00	211.90	0	Spot (Block24, Row2, Column4)	1502.42	1488.00	219.11	0.00	0.15	1106.00	1151.03	1106.00	139.94	0.02	0.12	89.00	67.00	0.00	382.00	396.42	1923092.00	2.51	1277.95	1279.50
24	5	2	19419.00	25809.00	211.05	0	Spot (Block24, Row2, Column5)	1434.66	1399.00	190.02	0.01	0.13	1107.00	1145.73	1107.00	133.87	0.01	0.12	85.00	58.00	0.00	292.00	327.66	1822019.00	2.16	1237.58	1220.00
24	6	2	19706.00	25805.00	188.70	0	Spot (Block24, Row2, Column6)	1393.89	1389.50	169.01	0.00	0.12	1114.00	1151.66	1114.00	127.48	0.01	0.11	81.00	54.00	0.00	275.50	279.89	1399465.00	1.90	1285.58	1290.00
24	7	2	20010.00	25804.00	179.85	0	Spot (Block24, Row2, Column7)	1471.97	1451.00	202.43	0.01	0.14	1107.00	1137.94	1107.00	122.40	0.01	0.11	87.00	71.00	0.00	344.00	364.97	1329193.00	2.73	1265.13	1211.50
24	8	2	20319.00	25793.00	168.65	0	Spot (Block24, Row2, Column8)	1243.83	1213.00	132.63	0.01	0.11	1093.00	1112.94	1093.00	114.91	0.01	0.10	52.00	25.00	0.00	120.00	150.83	980136.00	1.14	1147.79	1097.00
24	1	3	18215.00	26108.00	168.15	0	Spot (Block24, Row3, Column1)	1852.55	1820.00	458.21	0.01	0.25	1172.00	1177.35	1172.00	158.01	0.00	0.13	92.00	74.00	0.00	648.00	680.55	1452401.00	4.27	1339.66	1350.50
24	2	3	18517.00	26112.00	188.60	0	Spot (Block24, Row3, Column2)	1455.35	1448.50	181.26	0.00	0.12	1176.00	1178.95	1176.00	153.00	0.00	0.13	74.00	43.00	0.00	272.50	279.35	1472811.00	1.81	1295.49	1286.00
24	3	3	18811.00	26106.00	156.10	0	Spot (Block24, Row3, Column3)	1639.85	1562.00	284.01	0.02	0.17	1186.00	1193.59	1186.00	154.11	0.00	0.13	91.00	62.00	0.00	376.00	453.85	1095421.00	2.90	1350.35	1347.00
24	4	3	19113.00	26107.00	145.65	0	Spot (Block24, Row3, Column4)	3611.90	3390.00	1370.56	0.03	0.38	1185.00	1187.67	1185.00	146.59	0.00	0.12	100.00	100.00	0.00	2205.00	2426.90	2091289.00	16.54	1793.24	1724.50
24	5	3	19415.00	26108.00	171.75	0	Spot (Block24, Row3, Column5)	1534.25	1478.50	271.38	0.02	0.18	1153.00	1161.46	1153.00	132.75	0.00	0.11	88.00	57.00	0.00	325.50	381.25	1264222.00	2.81	1259.01	1270.00
24	6	3	19716.00	26096.00	185.75	0	Spot (Block24, Row3, Column6)	1352.80	1317.00	132.62	0.01	0.10	1113.00	1144.87	1113.00	119.87	0.01	0.10	80.00	47.00	0.00	204.00	239.80	1310865.00	1.73	1248.36	1246.00
24	7	3	20022.00	26113.00	157.00	0	Spot (Block24, Row3, Column7)	1663.97	1598.00	265.82	0.02	0.16	1114.00	1145.05	1114.00	122.13	0.01	0.11	98.00	89.00	0.00	484.00	549.97	1138154.00	4.25	1312.36	1307.50
24	8	3	20306.00	26106.00	193.70	0	Spot (Block24, Row3, Column8)	1316.81	1295.00	151.95	0.01	0.12	1097.00	1121.64	1097.00	123.54	0.01	0.11	64.00	37.00	0.00	198.00	219.81	1393182.00	1.58	1197.12	1177.00
24	1	4	18220.00	26411.00	151.10	0	Spot (Block24, Row4, Column1)	3747.27	3417.00	1502.69	0.04	0.40	1191.00	1216.28	1191.00	162.46	0.01	0.13	100.00	100.00	0.00	2226.00	2556.27	2330804.00	15.58	1814.34	1793.00
24	2	4	18521.00	26418.00	209.15	0	Spot (Block24, Row4, Column2)	1491.35	1439.50	501.90	0.02	0.34	1189.00	1210.74	1189.00	165.37	0.01	0.14	71.00	33.00	0.00	250.50	302.35	1867171.00	1.70	1306.90	1306.00
24	3	4	18819.00	26409.00	143.80	0	Spot (Block24, Row4, Column3)	11062.70	10084.50	5493.62	0.04	0.50	1190.00	1206.54	1190.00	162.43	0.01	0.13	100.00	100.00	0.00	8894.50	9872.70	6217237.00	60.68	3264.35	2648.00
24	4	4	19107.00	26413.00	219.65	0	Spot (Block24, Row4, Column4)	1431.13	1396.00	202.03	0.01	0.14	1188.00	1199.69	1188.00	151.93	0.00	0.13	62.00	39.00	0.00	208.00	243.13	1983547.00	1.52	1231.38	1188.00
24	5	4	19425.00	26410.00	166.25	0	Spot (Block24, Row4, Column5)	1591.48	1455.00	658.12	0.04	0.41	1172.00	1175.68	1172.00	140.92	0.00	0.12	89.00	50.00	0.00	283.00	419.48	1220666.00	2.95	1334.94	1318.50
24	6	4	19724.00	26412.00	193.60	0	Spot (Block24, Row4, Column6)	1512.49	1477.00	207.67	0.01	0.14	1141.50	1155.41	1141.50	121.09	0.01	0.10	92.00	69.00	0.00	335.50	370.99	1603243.00	2.95	1293.98	1268.00
24	7	4	20012.00	26407.00	197.70	0	Spot (Block24, Row4, Column7)	1568.88	1502.00	331.32	0.02	0.21	1122.00	1154.83	1122.00	124.66	0.01	0.11	84.00	68.00	0.00	380.00	446.88	1750874.00	3.32	1270.16	1259.00
24	8	4	20316.00	26413.00	156.95	0	Spot (Block24, Row4, Column8)	1638.06	1611.00	241.34	0.01	0.15	1097.00	1123.82	1097.00	123.37	0.01	0.11	97.00	88.00	0.00	514.00	541.06	1112240.00	4.17	1288.12	1276.00
24	1	5	18217.00	26707.00	109.55	0	Spot (Block24, Row5, Column1)	2105.55	2117.50	323.91	0.00	0.15	1194.00	1227.33	1194.00	159.55	0.01	0.13	100.00	99.00	0.00	923.50	911.55	661142.00	5.50	1525.65	1510.00
24	2	5	18503.00	26703.00	233.50	0	Spot (Block24, Row5, Column2)	1432.03	1376.00	237.05	0.02	0.17	1188.00	1216.99	1188.00	159.41	0.01	0.13	54.00	33.00	0.00	188.00	244.03	2241131.00	1.35	1276.95	1265.00
24	3	5	18818.00	26713.00	212.00	0	Spot (Block24, Row5, Column3)	1522.07	1476.00	215.66	0.01	0.14	1195.00	1227.92	1195.00	169.93	0.01	0.14	75.00	42.00	0.00	281.00	327.07	1954340.00	1.73	1348.37	1327.00
24	4	5	19113.00	26704.00	174.45	0	Spot (Block24, Row5, Column4)	2034.96	1909.50	530.70	0.03	0.26	1186.00	1212.23	1186.00	157.53	0.01	0.13	95.00	86.00	0.00	723.50	848.96	1733790.00	5.22	1396.66	1404.00
24	5	5	19419.00	26707.00	143.40	0	Spot (Block24, Row5, Column5)	10040.98	9455.50	4860.22	0.03	0.48	1189.00	1218.92	1189.00	159.70	0.01	0.13	100.00	100.00	0.00	8266.50	8851.98	5602868.00	55.24	3128.66	2656.00
24	6	5	19719.00	26709.00	195.65	0	Spot (Block24, Row5, Column6)	1465.80	1424.50	197.73	0.01	0.13	1183.00	1199.84	1183.00	132.03	0.01	0.11	73.00	47.00	0.00	241.50	282.80	1586000.00	2.01	1324.17	1300.00
24	7	5	20007.00	26695.00	193.50	0	Spot (Block24, Row5, Column7)	1397.27	1386.00	186.73	0.00	0.13	1176.00	1173.21	1176.00	125.13	0.00	0.11	60.00	40.00	0.00	210.00	221.27	1479714.00	1.79	1299.70	1289.00
24	8	5	20319.00	26710.00	155.05	0	Spot (Block24, Row5, Column8)	2147.37	2028.00	680.25	0.02	0.32	1098.00	1127.10	1098.00	117.93	0.01	0.10	100.00	95.00	0.00	930.00	1049.37	1428002.00	8.65	1376.41	1374.50
24	1	6	18226.00	27010.00	197.95	0	Spot (Block24, Row6, Column1)	1498.78	1503.00	206.24	0.00	0.14	1187.00	1218.12	1187.00	163.40	0.01	0.13	76.00	47.00	0.00	316.00	311.78	1666641.00	1.72	1375.08	1366.00
24	2	6	18520.00	27013.00	216.40	0	Spot (Block24, Row6, Column2)	1482.98	1484.00	202.83	0.00	0.14	1211.00	1250.07	1211.00	166.86	0.01	0.13	61.00	36.00	0.00	273.00	271.98	1982751.00	1.40	1380.53	1365.00
24	3	6	18812.00	27006.00	146.15	0	Spot (Block24, Row6, Column3)	4916.33	4513.00	2159.28	0.04	0.44	1260.00	1263.69	1260.00	159.33	0.00	0.13	100.00	100.00	0.00	3253.00	3656.33	2866218.00	22.92	2106.08	1947.00
24	4	6	19116.00	27007.00	182.60	0	Spot (Block24, Row6, Column4)	1683.28	1669.00	274.57	0.00	0.16	1207.00	1254.60	1207.00	162.98	0.02	0.13	85.00	68.00	0.00	462.00	476.28	1578916.00	2.63	1407.96	1404.50
24	5	6	19419.00	27009.00	145.60	0	Spot (Block24, Row6, Column5)	5229.45	4742.00	2220.73	0.04	0.42	1196.00	1237.55	1196.00	162.88	0.01	0.13	100.00	100.00	0.00	3546.00	4033.45	3038311.00	24.51	2114.14	1936.00
24	6	6	19724.00	26997.00	214.15	0	Spot (Block24, Row6, Column6)	1478.15	1468.50	190.00	0.00	0.13	1189.00	1208.01	1189.00	140.31	0.01	0.12	75.00	49.00	0.00	279.50	289.15	1933420.00	1.93	1311.24	1296.00
24	7	6	20013.00	27006.00	165.40	0	Spot (Block24, Row6, Column7)	2013.80	1877.50	463.54	0.03	0.23	1184.00	1182.73	1184.00	133.94	0.00	0.11	100.00	96.00	0.00	693.50	829.80	1522435.00	6.20	1408.39	1421.00
24	8	6	20328.00	27004.00	167.75	0	Spot (Block24, Row6, Column8)	1868.99	1736.50	455.19	0.03	0.24	1109.50	1148.96	1109.50	115.81	0.02	0.10	98.00	95.00	0.00	627.00	759.49	1457814.00	6.22	1324.22	1330.00
24	1	7	18215.00	27317.00	209.70	0	Spot (Block24, Row7, Column1)	1424.49	1392.00	208.03	0.01	0.15	1184.00	1225.57	1184.00	205.94	0.01	0.17	50.00	25.00	0.00	208.00	240.49	1780614.00	0.97	1319.09	1291.50
24	2	7	18523.00	27305.00	203.30	0	Spot (Block24, Row7, Column2)	1473.65	1494.00	196.06	0.01	0.13	1197.00	1241.37	1197.00	172.42	0.02	0.14	64.00	32.00	0.00	297.00	276.65	1737432.00	1.35	1356.22	1342.00
24	3	7	18814.00	27316.00	201.15	0	Spot (Block24, Row7, Column3)	1487.62	1476.00	179.04	0.00	0.12	1266.00	1262.69	1266.00	165.76	0.00	0.13	53.00	31.00	0.00	210.00	221.62	1713742.00	1.36	1389.12	1373.00
24	4	7	19109.00	27302.00	181.30	0	Spot (Block24, Row7, Column4)	1475.49	1461.50	201.73	0.00	0.14	1218.00	1253.01	1218.00	158.64	0.01	0.13	64.00	35.00	0.00	243.50	257.49	1360402.00	1.40	1399.14	1399.00
24	5	7	19415.00	27312.00	203.85	0	Spot (Block24, Row7, Column5)	1563.02	1498.00	226.85	0.02	0.15	1192.00	1219.77	1192.00	154.62	0.01	0.13	83.00	49.00	0.00	306.00	371.02	1839678.00	2.22	1364.85	1318.00
24	6	7	19708.00	27310.00	204.70	0	Spot (Block24, Row7, Column6)	1427.40	1393.00	189.64	0.01	0.13	1188.00	1193.32	1188.00	135.61	0.00	0.11	63.00	41.00	0.00	205.00	239.40	1701459.00	1.73	1304.24	1310.00
24	7	7	20013.00	27305.00	156.95	0	Spot (Block24, Row7, Column7)	2020.93	1989.00	403.70	0.01	0.20	1183.50	1178.21	1183.50	128.58	0.00	0.11	99.00	96.00	0.00	805.50	837.43	1374233.00	6.55	1469.08	1476.00
24	8	7	20316.00	27309.00	158.75	0	Spot (Block24, Row7, Column8)	1660.58	1672.00	206.10	0.00	0.12	1122.00	1158.39	1122.00	124.65	0.01	0.11	99.00	94.00	0.00	550.00	538.58	1152440.00	4.03	1337.37	1334.00
24	1	8	18211.00	27611.00	140.00	0	Spot (Block24, Row8, Column1)	40689.75	42312.00	19319.53	0.02	0.47	1189.00	1219.57	1189.00	220.14	0.01	0.18	100.00	100.00	22.03	41123.00	39500.75	21606332.00	179.30	11066.79	8657.00
24	2	8	18520.00	27607.00	193.05	0	Spot (Block24, Row8, Column2)	1532.46	1495.00	233.07	0.01	0.15	1191.00	1226.65	1191.00	206.90	0.01	0.17	66.00	35.00	0.00	304.00	341.46	1619814.00	1.48	1341.79	1316.00
24	3	8	18813.00	27606.00	168.75	0	Spot (Block24, Row8, Column3)	1827.24	1719.00	403.95	0.03	0.22	1194.00	1226.69	1194.00	175.49	0.01	0.14	92.00	73.00	0.00	525.00	633.24	1447176.00	3.42	1391.50	1402.00
24	4	8	19110.00	27605.00	167.30	0	Spot (Block24, Row8, Column4)	1577.71	1523.00	237.41	0.02	0.15	1193.00	1224.68	1193.00	169.04	0.01	0.14	84.00	49.00	0.00	330.00	384.71	1225882.00	2.09	1355.73	1323.00
24	5	8	19407.00	27595.00	216.85	0	Spot (Block24, Row8, Column5)	1398.57	1369.00	196.51	0.01	0.14	1183.00	1193.20	1183.00	153.36	0.00	0.13	56.00	31.00	0.00	186.00	215.57	1881070.00	1.34	1275.17	1226.00
24	6	8	19712.00	27607.00	193.90	0	Spot (Block24, Row8, Column6)	1399.72	1376.50	190.21	0.01	0.14	1120.00	1159.50	1120.00	145.25	0.02	0.13	70.00	41.00	0.00	256.50	279.72	1472510.00	1.65	1244.30	1207.00
24	7	8	20018.00	27605.00	161.95	0	Spot (Block24, Row8, Column7)	2031.46	1941.00	541.24	0.02	0.27	1112.00	1145.79	1112.00	137.30	0.01	0.12	99.00	96.00	0.00	829.00	919.46	1472809.00	6.45	1380.07	1367.00
24	8	8	20328.00	27599.00	125.65	0	Spot (Block24, Row8, Column8)	3090.86	3037.50	696.95	0.01	0.23	1114.00	1149.51	1114.00	138.77	0.01	0.12	100.00	100.00	0.00	1923.50	1976.86	1304342.00	13.99	1712.94	1707.00
25	1	1	4715.00	30012.00	150.10	0	Spot (Block25, Row1, Column1)	28815.53	26537.00	16643.28	0.04	0.58	73.00	82.78	73.00	61.11	0.05	0.74	100.00	100.00	0.32	26464.00	28742.53	17779184.00	470.21	4567.74	3792.00
25	2	1	5015.00	30018.00	147.00	-50	Spot (Block25, Row1, Column2)	76.29	78.00	13.32	0.01	0.17	69.00	72.96	69.00	39.50	0.02	0.54	0.00	0.00	0.00	9.00	7.29	44933.00	0.08	72.68	73.00
25	3	1	5315.00	30018.00	147.00	-50	Spot (Block25, Row1, Column3)	67.43	67.00	7.39	0.00	0.11	66.00	66.32	66.00	11.43	0.00	0.17	9.00	0.00	0.00	1.00	1.43	39850.00	0.10	71.58	72.00
25	4	1	5585.00	30035.00	256.60	0	Spot (Block25, Row1, Column4)	76.42	75.00	8.35	0.01	0.11	66.00	65.18	66.00	8.86	0.01	0.14	54.00	20.00	0.00	9.00	10.42	145805.00	1.27	67.64	67.00
25	5	1	5914.00	30045.00	133.05	0	Spot (Block25, Row1, Column5)	83.35	83.00	9.30	0.00	0.11	69.00	69.37	69.00	9.83	0.00	0.14	68.00	24.00	0.00	14.00	14.35	39926.00	1.42	75.18	74.00
25	6	1	6216.00	30017.00	147.00	-50	Spot (Block25, Row1, Column6)	80.44	80.00	8.87	0.00	0.11	70.00	70.67	70.00	10.99	0.00	0.16	49.00	10.00	0.00	10.00	10.44	47621.00	0.89	74.68	73.50
25	7	1	6525.00	30008.00	164.35	0	Spot (Block25, Row1, Column7)	84.57	84.00	8.94	0.00	0.11	72.00	72.56	72.00	9.78	0.00	0.13	62.00	23.00	0.00	12.00	12.57	63429.00	1.23	77.84	78.00
25	8	1	6818.00	30012.00	191.40	0	Spot (Block25, Row1, Column8)	109.78	109.00	15.46	0.00	0.14	82.00	82.12	82.00	12.19	0.00	0.15	84.00	55.00	0.00	27.00	27.78	113398.00	2.27	87.36	86.00
25	1	2	4733.00	30276.00	285.10	0	Spot (Block25, Row2, Column1)	84.31	82.00	13.20	0.01	0.16	71.00	79.36	71.00	57.30	0.05	0.72	0.00	0.00	0.00	11.00	13.31	200572.00	0.09	76.43	74.00
25	2	2	5015.00	30318.00	147.00	-50	Spot (Block25, Row2, Column2)	65.23	66.00	7.31	0.01	0.11	68.00	68.37	68.00	11.70	0.00	0.17	0.00	0.00	0.00	-2.00	-2.77	38550.00	-0.27	67.58	68.00
25	3	2	5315.00	30318.00	147.00	-50	Spot (Block25, Row2, Column3)	71.21	69.00	8.99	0.01	0.13	65.00	65.45	65.00	9.92	0.00	0.15	33.00	9.00	0.00	4.00	6.21	41940.00	0.58	67.10	67.00
25	4	2	5615.00	30317.00	147.00	-50	Spot (Block25, Row2, Column4)	68.75	69.00	7.37	0.00	0.11	68.00	67.76	68.00	10.41	0.00	0.15	8.00	0.00	0.00	1.00	0.75	40494.00	0.10	66.14	66.00
25	5	2	5916.00	30317.00	147.00	-50	Spot (Block25, Row2, Column5)	83.03	83.00	9.34	0.00	0.11	71.00	71.43	71.00	10.67	0.00	0.15	56.00	16.00	0.00	12.00	12.03	49073.00	1.09	77.48	76.00
25	6	2	6216.00	30317.00	147.00	-50	Spot (Block25, Row2, Column6)	79.66	81.00	9.92	0.01	0.12	74.00	74.07	74.00	11.25	0.00	0.15	28.00	3.00	0.00	7.00	5.66	47080.00	0.50	78.63	79.00
25	7	2	6565.00	30264.00	291.75	0	Spot (Block25, Row2, Column7)	85.13	85.00	10.77	0.00	0.13	77.00	78.17	77.00	10.94	0.01	0.14	43.00	10.00	0.00	8.00	8.13	212388.00	0.64	77.67	77.00
25	8	2	6816.00	30316.00	147.00	-50	Spot (Block25, Row2, Column8)	82.29	82.00	8.52	0.00	0.10	87.00	87.14	87.00	11.64	0.00	0.13	2.00	0.00	0.00	-5.00	-4.71	48631.00	-0.42	83.04	82.00
25	1	3	4715.00	30618.00	147.00	-50	Spot (Block25, Row3, Column1)	68.89	68.00	7.31	0.01	0.11	68.00	68.03	68.00	10.76	0.00	0.16	9.00	0.00	0.00	0.00	0.89	40577.00	0.08	63.08	63.00
25	2	3	5015.00	30618.00	147.00	-50	Spot (Block25, Row3, Column2)	76.06	77.00	9.71	0.01	0.13	68.00	68.84	68.00	10.72	0.01	0.16	46.00	6.00	0.00	9.00	8.06	44873.00	0.67	68.85	69.00
25	3	3	5247.00	30573.00	189.70	0	Spot (Block25, Row3, Column3)	75.78	75.00	8.23	0.00	0.11	66.00	66.26	66.00	8.96	0.00	0.14	54.00	20.00	0.00	9.00	9.78	77147.00	1.06	69.88	70.00
25	4	3	5615.00	30617.00	147.00	-50	Spot (Block25, Row3, Column4)	76.99	77.00	10.25	0.00	0.13	70.00	69.55	70.00	10.19	0.00	0.15	38.00	9.00	0.00	7.00	6.99	45424.00	0.73	76.34	76.00
25	5	3	5916.00	30617.00	147.00	-50	Spot (Block25, Row3, Column5)	83.07	84.00	7.23	0.00	0.09	74.00	74.51	74.00	10.58	0.00	0.14	45.00	3.00	0.00	10.00	9.07	49179.00	0.81	75.62	75.00
25	6	3	6216.00	30617.00	147.00	-50	Spot (Block25, Row3, Column6)	82.45	82.00	7.29	0.00	0.09	78.00	78.14	78.00	11.18	0.00	0.14	14.00	2.00	0.00	4.00	4.45	48643.00	0.38	84.49	85.00
25	7	3	6524.00	30666.00	185.15	0	Spot (Block25, Row3, Column7)	95.08	96.00	10.06	0.00	0.11	82.00	81.91	82.00	11.28	0.00	0.14	61.00	16.00	0.00	14.00	13.08	91843.00	1.17	89.82	90.00
25	8	3	6816.00	30616.00	147.00	-50	Spot (Block25, Row3, Column8)	87.19	89.00	11.49	0.01	0.13	87.00	86.92	87.00	11.28	0.00	0.13	12.00	0.00	0.00	2.00	0.19	51357.00	0.02	85.67	86.00
25	1	4	4715.00	30918.00	147.00	-50	Spot (Block25, Row4, Column1)	68.19	68.00	7.34	0.00	0.11	66.00	65.55	66.00	9.87	0.00	0.15	17.00	1.00	0.00	2.00	2.19	40233.00	0.27	67.80	68.00
25	2	4	5015.00	30918.00	147.00	-50	Spot (Block25, Row4, Column2)	68.75	69.00	8.73	0.00	0.13	71.00	70.36	71.00	10.19	0.00	0.14	6.00	0.00	0.00	-2.00	-2.25	40563.00	-0.16	65.40	67.00
25	3	4	5322.00	30921.00	171.95	0	Spot (Block25, Row4, Column3)	100.26	99.00	13.46	0.01	0.13	74.00	73.51	74.00	10.14	0.00	0.14	91.00	67.00	0.00	25.00	26.26	82415.00	2.64	81.21	81.00
25	4	4	5615.00	30917.00	147.00	-50	Spot (Block25, Row4, Column4)	78.34	79.00	5.77	0.00	0.07	75.00	74.57	75.00	10.31	0.00	0.14	10.00	0.00	0.00	4.00	3.34	46301.00	0.37	81.00	80.00
25	5	4	5916.00	30917.00	147.00	-50	Spot (Block25, Row4, Column5)	79.66	79.00	10.23	0.00	0.13	74.00	74.60	74.00	9.72	0.00	0.13	34.00	9.00	0.00	5.00	5.66	46998.00	0.52	78.86	77.00
25	6	4	6255.00	30906.00	250.20	0	Spot (Block25, Row4, Column6)	80.21	80.00	8.60	0.00	0.11	76.00	76.21	76.00	10.74	0.00	0.14	22.00	1.00	0.00	4.00	4.21	145336.00	0.37	74.57	74.00
25	7	4	6491.00	30881.00	241.45	0	Spot (Block25, Row4, Column7)	88.36	88.00	10.80	0.00	0.12	76.00	75.90	76.00	12.05	0.00	0.16	47.00	11.00	0.00	12.00	12.36	148537.00	1.03	78.58	80.00
25	8	4	6811.00	30924.00	148.65	0	Spot (Block25, Row4, Column8)	293.84	288.00	90.10	0.01	0.31	83.00	83.23	83.00	12.62	0.00	0.15	99.00	98.00	0.00	205.00	210.84	177183.00	16.69	130.99	119.50
25	1	5	4715.00	31218.00	147.00	-50	Spot (Block25, Row5, Column1)	75.22	75.00	7.61	0.00	0.10	68.00	68.07	68.00	10.85	0.00	0.16	33.00	3.00	0.00	7.00	7.22	44307.00	0.66	69.56	69.00
25	2	5	5010.00	31146.00	168.45	0	Spot (Block25, Row5, Column2)	79.30	78.50	7.83	0.00	0.10	73.00	72.85	73.00	11.55	0.00	0.16	22.00	2.00	0.00	5.50	6.30	62329.00	0.56	72.77	73.00
25	3	5	5315.00	31217.00	147.00	-50	Spot (Block25, Row5, Column3)	77.70	78.00	10.77	0.00	0.14	75.00	74.42	75.00	9.23	0.00	0.12	22.00	9.00	0.00	3.00	2.70	45763.00	0.35	78.18	79.00
25	4	5	5612.00	31223.00	198.25	0	Spot (Block25, Row5, Column4)	91.42	92.00	8.06	0.00	0.09	76.00	76.26	76.00	9.98	0.00	0.13	76.00	31.00	0.00	16.00	15.42	101846.00	1.52	83.18	83.00
25	5	5	5929.00	31206.00	184.20	0	Spot (Block25, Row5, Column5)	111.11	109.00	19.74	0.01	0.18	77.00	77.03	77.00	9.93	0.00	0.13	91.00	77.00	0.00	32.00	34.11	106107.00	3.43	84.87	82.00
25	6	5	6216.00	31217.00	147.00	-50	Spot (Block25, Row5, Column6)	84.39	84.00	7.62	0.00	0.09	75.00	74.89	75.00	9.91	0.00	0.13	46.00	8.00	0.00	9.00	9.39	49793.00	0.96	83.37	84.00
25	7	5	6516.00	31216.00	147.00	-50	Spot (Block25, Row5, Column7)	75.35	76.00	8.52	0.00	0.11	76.00	76.49	76.00	11.39	0.00	0.15	7.00	0.00	0.00	0.00	-0.65	44305.00	-0.10	71.18	71.00
25	8	5	6851.00	31240.00	153.90	0	Spot (Block25, Row5, Column8)	99.38	97.00	14.77	0.01	0.15	83.00	82.96	83.00	11.32	0.00	0.14	58.00	28.00	0.00	14.00	16.38	64896.00	1.45	87.22	87.00
25	1	6	4715.00	31518.00	147.00	-50	Spot (Block25, Row6, Column1)	79.12	82.00	11.08	0.02	0.14	73.00	72.94	73.00	9.92	0.00	0.14	46.00	5.00	0.00	9.00	6.12	46602.00	0.62	76.62	77.00
25	2	6	5015.00	31517.00	147.00	-50	Spot (Block25, Row6, Column2)	73.82	75.00	9.22	0.01	0.12	72.00	72.72	72.00	10.71	0.00	0.15	18.00	0.00	0.00	3.00	1.82	43409.00	0.10	77.38	76.00
25	3	6	5307.00	31489.00	202.35	0	Spot (Block25, Row6, Column3)	81.50	82.00	10.02	0.00	0.12	71.00	71.32	71.00	9.52	0.00	0.13	56.00	18.00	0.00	11.00	10.50	94868.00	1.07	74.73	75.00
25	4	6	5604.00	31555.00	150.50	0	Spot (Block25, Row6, Column4)	84.93	85.00	10.77	0.00	0.13	74.00	73.90	74.00	17.21	0.00	0.23	29.00	0.00	0.00	11.00	10.93	52399.00	0.64	82.03	81.00
25	5	6	5933.00	31522.00	151.30	0	Spot (Block25, Row6, Column5)	106.38	108.00	11.14	0.01	0.10	75.00	75.80	75.00	16.95	0.00	0.22	89.00	47.00	0.00	33.00	31.38	66703.00	1.80	90.20	91.00
25	6	6	6216.00	31516.00	147.00	-50	Spot (Block25, Row6, Column6)	79.81	80.00	8.12	0.00	0.10	77.00	76.30	77.00	10.25	0.00	0.13	19.00	0.00	0.00	3.00	2.81	47010.00	0.34	80.27	81.00
25	7	6	6484.00	31549.00	186.35	0	Spot (Block25, Row6, Column7)	88.69	88.00	8.89	0.00	0.10	76.00	76.00	76.00	10.28	0.00	0.14	56.00	20.00	0.00	12.00	12.69	86387.00	1.23	85.06	84.00
25	8	6	6870.00	31522.00	116.95	0	Spot (Block25, Row6, Column8)	100.78	101.00	9.74	0.00	0.10	81.00	81.15	81.00	10.74	0.00	0.13	83.00	45.00	0.00	20.00	19.78	36279.00	1.83	86.77	85.00
25	1	7	4715.00	31818.00	147.00	-50	Spot (Block25, Row7, Column1)	71.39	72.00	7.18	0.00	0.10	72.00	76.07	72.00	43.82	0.02	0.58	0.00	0.00	0.00	0.00	-0.61	42048.00	-0.11	71.65	72.00
25	2	7	5015.00	31817.00	147.00	-50	Spot (Block25, Row7, Column2)	71.49	71.00	13.74	0.00	0.19	70.00	70.03	70.00	9.66	0.00	0.14	32.00	10.00	0.00	1.00	1.49	42105.00	0.15	66.92	66.00
25	3	7	5315.00	31817.00	147.00	-50	Spot (Block25, Row7, Column3)	69.64	70.00	7.00	0.00	0.10	71.00	71.15	71.00	10.07	0.00	0.14	4.00	0.00	0.00	-1.00	-1.36	41089.00	-0.15	72.95	73.50
25	4	7	5616.00	31817.00	147.00	-50	Spot (Block25, Row7, Column4)	73.92	74.00	8.59	0.00	0.12	74.00	74.46	74.00	18.41	0.00	0.25	1.00	0.00	0.00	0.00	-0.08	43611.00	-0.03	78.34	76.00
25	5	7	5916.00	31817.00	147.00	-50	Spot (Block25, Row7, Column5)	72.03	71.00	12.31	0.01	0.17	75.00	74.82	75.00	18.51	0.00	0.25	3.00	0.00	0.00	-4.00	-2.97	42643.00	-0.15	78.90	77.00
25	6	7	6216.00	31816.00	147.00	-50	Spot (Block25, Row7, Column6)	78.34	77.00	8.74	0.01	0.11	74.00	72.87	74.00	11.01	0.01	0.15	20.00	2.00	0.00	3.00	4.34	46140.00	0.50	77.06	77.00
25	7	7	6516.00	31816.00	147.00	-50	Spot (Block25, Row7, Column7)	84.59	85.00	7.30	0.00	0.09	75.00	74.78	75.00	11.23	0.00	0.15	41.00	2.00	0.00	10.00	9.59	49910.00	0.87	79.15	79.00
25	8	7	6816.00	31816.00	147.00	-50	Spot (Block25, Row7, Column8)	72.41	73.00	11.10	0.00	0.15	77.00	78.34	77.00	13.40	0.01	0.17	5.00	0.00	0.00	-4.00	-4.59	42723.00	-0.44	81.68	83.00
25	1	8	4710.00	32120.00	136.35	0	Spot (Block25, Row8, Column1)	41605.77	41716.00	18529.92	0.00	0.45	76.00	87.65	76.00	77.30	0.06	0.88	100.00	100.00	21.36	41640.00	41529.77	20844552.00	537.08	7254.99	5204.00
25	2	8	5015.00	32117.00	147.00	-50	Spot (Block25, Row8, Column2)	71.55	71.00	10.94	0.00	0.15	71.00	75.60	71.00	45.49	0.03	0.60	0.00	0.00	0.00	0.00	0.55	42071.00	-0.09	73.45	73.00
25	3	8	5304.00	32150.00	220.60	0	Spot (Block25, Row8, Column3)	78.64	79.00	8.33	0.00	0.11	71.00	71.07	71.00	9.36	0.00	0.13	43.00	9.00	0.00	8.00	7.64	109237.00	0.81	74.67	74.50
25	4	8	5616.00	32117.00	147.00	-50	Spot (Block25, Row8, Column4)	79.51	79.00	7.68	0.00	0.10	71.00	71.47	71.00	17.67	0.00	0.25	14.00	0.00	0.00	8.00	8.51	46992.00	0.45	77.23	77.00
25	5	8	5916.00	32116.00	147.00	-50	Spot (Block25, Row8, Column5)	75.15	74.00	9.65	0.01	0.13	71.00	70.27	71.00	17.94	0.00	0.26	11.00	0.00	0.00	3.00	4.15	44413.00	0.27	75.27	75.00
25	6	8	6216.00	32116.00	147.00	-50	Spot (Block25, Row8, Column6)	71.07	71.00	8.87	0.00	0.12	70.00	69.67	70.00	10.14	0.00	0.15	14.00	0.00	0.00	1.00	1.07	41720.00	0.14	66.81	67.00
25	7	8	6457.00	32177.00	208.45	0	Spot (Block25, Row8, Column7)	80.93	81.00	9.11	0.00	0.11	73.00	73.69	73.00	11.51	0.00	0.16	35.00	3.00	0.00	8.00	7.93	100349.00	0.63	75.78	75.00
25	8	8	6826.00	32114.00	121.75	0	Spot (Block25, Row8, Column8)	1196.59	1078.50	489.90	0.05	0.41	78.00	78.77	78.00	13.53	0.00	0.17	100.00	100.00	0.00	1000.50	1118.59	471456.00	82.61	358.33	278.00
26	1	1	9216.00	30011.00	148.85	0	Spot (Block26, Row1, Column1)	30905.38	28367.50	17133.70	0.04	0.55	882.00	894.01	882.00	189.17	0.01	0.21	100.00	100.00	2.14	27485.50	30023.38	18790480.00	158.65	7919.63	6099.00
26	2	1	9509.00	30020.00	145.95	0	Spot (Block26, Row1, Column2)	1909.92	1817.50	474.77	0.02	0.25	884.00	893.01	884.00	180.90	0.00	0.20	99.00	96.00	0.00	933.50	1025.92	1115396.00	5.62	1249.36	1182.00
26	3	1	9821.00	30013.00	143.70	0	Spot (Block26, Row1, Column3)	1868.18	1727.00	694.53	0.03	0.37	864.00	874.47	864.00	168.42	0.01	0.19	91.00	81.00	0.00	863.00	1004.18	1042446.00	5.90	1130.22	1123.00
26	4	1	10110.00	30009.00	142.70	0	Spot (Block26, Row1, Column4)	1730.73	1643.00	477.56	0.02	0.28	880.00	892.71	880.00	171.84	0.01	0.19	99.00	87.00	0.00	763.00	850.73	957095.00	4.88	1175.38	1146.50
26	5	1	10415.00	30013.00	140.80	0	Spot (Block26, Row1, Column5)	5164.46	4589.50	3024.68	0.05	0.59	891.00	921.62	891.00	182.61	0.01	0.20	100.00	97.00	0.00	3698.50	4273.46	2768151.00	23.23	1836.78	1529.00
26	6	1	10717.00	30012.00	144.95	0	Spot (Block26, Row1, Column6)	3850.94	3417.00	1752.90	0.05	0.46	887.00	938.92	887.00	188.89	0.02	0.20	100.00	100.00	0.00	2530.00	2963.94	2179632.00	15.42	1695.59	1513.50
26	7	1	11022.00	30011.00	149.00	0	Spot (Block26, Row1, Column7)	9003.18	8131.00	5200.29	0.04	0.58	920.50	966.90	920.50	192.79	0.02	0.20	100.00	100.00	0.00	7210.50	8082.68	5491940.00	41.68	2915.31	2293.50
26	8	1	11313.00	29996.00	161.00	0	Spot (Block26, Row1, Column8)	1227.63	1192.00	256.81	0.01	0.21	988.00	1011.36	988.00	200.97	0.01	0.20	51.00	28.00	0.00	204.00	239.63	877756.00	1.08	1092.11	1056.00
26	1	2	9192.00	30309.00	212.95	0	Spot (Block26, Row2, Column1)	959.56	899.00	195.11	0.03	0.20	802.00	857.09	802.00	177.19	0.03	0.21	45.00	18.00	0.00	97.00	157.56	1241675.00	0.58	915.51	886.00
26	2	2	9514.00	30318.00	130.65	0	Spot (Block26, Row2, Column2)	2051.37	1945.00	617.63	0.02	0.30	874.00	874.73	874.00	173.59	0.00	0.20	100.00	97.00	0.00	1071.00	1177.37	937475.00	6.78	1187.78	1167.00
26	3	2	9806.00	30313.00	163.60	0	Spot (Block26, Row2, Column3)	1078.72	1086.50	211.79	0.00	0.20	873.00	877.33	873.00	168.50	0.00	0.19	56.00	30.00	0.00	213.50	205.72	802566.00	1.20	919.51	886.00
26	4	2	10120.00	30318.00	161.70	0	Spot (Block26, Row2, Column4)	1592.84	1492.50	350.16	0.03	0.22	885.00	889.96	885.00	169.65	0.00	0.19	98.00	90.00	0.00	607.50	707.84	1153219.00	4.14	1139.35	1102.50
26	5	2	10420.00	30316.00	195.10	0	Spot (Block26, Row2, Column5)	1558.34	1506.50	352.57	0.01	0.23	882.00	889.61	882.00	168.59	0.00	0.19	96.00	82.00	0.00	624.50	676.34	1676776.00	3.97	1076.34	1041.00
26	6	2	10710.00	30313.00	150.40	0	Spot (Block26, Row2, Column6)	1328.36	1284.50	312.60	0.01	0.24	874.00	895.02	874.00	176.15	0.01	0.20	80.00	55.00	0.00	410.50	454.36	818269.00	2.46	984.33	928.00
26	7	2	11018.00	30318.00	144.95	0	Spot (Block26, Row2, Column7)	1549.03	1449.00	459.93	0.03	0.30	881.00	908.97	881.00	182.88	0.01	0.20	85.00	76.00	0.00	568.00	668.03	887595.00	3.50	1083.12	1024.00
26	8	2	11317.00	30315.00	147.00	-50	Spot (Block26, Row2, Column8)	968.91	888.00	172.05	0.04	0.18	889.00	926.23	889.00	185.47	0.02	0.20	27.00	5.00	0.00	-1.00	79.91	569722.00	0.23	970.40	993.00
26	1	3	9220.00	30616.00	140.60	0	Spot (Block26, Row3, Column1)	3211.05	2954.50	1570.47	0.04	0.49	789.00	817.36	789.00	157.32	0.02	0.19	100.00	99.00	0.00	2165.50	2422.05	1714702.00	15.22	1367.77	1302.00
26	2	3	9522.00	30617.00	188.15	0	Spot (Block26, Row3, Column2)	1076.84	1019.00	204.18	0.02	0.19	799.00	851.26	799.00	173.23	0.03	0.20	64.00	31.00	0.00	220.00	277.84	1083302.00	1.30	948.30	918.00
26	3	3	9809.00	30607.00	171.55	0	Spot (Block26, Row3, Column3)	1161.95	1105.00	241.97	0.02	0.21	875.00	880.99	875.00	174.83	0.00	0.20	63.00	31.00	0.00	230.00	286.95	952803.00	1.61	999.59	1004.50
26	4	3	10117.00	30616.00	142.95	0	Spot (Block26, Row3, Column4)	3071.51	2887.00	1266.54	0.03	0.41	873.00	871.87	873.00	166.91	0.00	0.19	100.00	100.00	0.00	2014.00	2198.51	1695472.00	13.18	1400.79	1341.00
26	5	3	10423.00	30613.00	154.30	0	Spot (Block26, Row3, Column5)	1198.80	1159.00	282.29	0.01	0.24	868.00	870.40	868.00	164.72	0.00	0.19	69.00	43.00	0.00	291.00	330.80	784016.00	1.99	940.68	897.50
26	6	3	10716.00	30625.00	173.85	0	Spot (Block26, Row3, Column6)	1472.87	1446.00	345.52	0.01	0.23	856.00	868.71	856.00	168.53	0.01	0.19	91.00	79.00	0.00	590.00	616.87	1247523.00	3.58	1070.23	1012.50
26	7	3	11024.00	30614.00	141.05	0	Spot (Block26, Row3, Column7)	2756.96	2549.00	1223.01	0.03	0.44	816.50	864.80	816.50	167.16	0.02	0.19	100.00	94.00	0.00	1732.50	1940.46	1483246.00	11.32	1341.73	1260.00
26	8	3	11316.00	30624.00	151.90	0	Spot (Block26, Row3, Column8)	1091.81	1096.00	209.13	0.00	0.19	873.00	875.34	873.00	171.32	0.00	0.20	54.00	29.00	0.00	223.00	218.81	693299.00	1.26	997.79	944.00
26	1	4	9222.00	30914.00	145.80	0	Spot (Block26, Row4, Column1)	2880.42	2619.50	1194.12	0.04	0.41	788.00	813.64	788.00	156.47	0.01	0.19	100.00	99.00	0.00	1831.50	2092.42	1664883.00	13.21	1228.75	1163.00
26	2	4	9513.00	30933.00	192.00	0	Spot (Block26, Row4, Column2)	1169.61	1102.00	254.73	0.03	0.22	788.00	837.34	788.00	177.11	0.03	0.21	79.00	43.00	0.00	314.00	381.61	1214054.00	1.88	966.88	917.00
26	3	4	9819.00	30912.00	138.25	0	Spot (Block26, Row4, Column3)	6972.18	6701.00	3390.00	0.02	0.49	799.00	849.88	799.00	178.26	0.03	0.21	100.00	100.00	0.00	5902.00	6173.18	3611589.00	34.35	2151.10	1696.00
26	4	4	10107.00	30911.00	195.20	0	Spot (Block26, Row4, Column4)	1022.50	973.50	225.25	0.02	0.22	793.00	836.98	793.00	163.38	0.02	0.20	54.00	32.00	0.00	180.50	229.50	1100213.00	1.14	919.63	875.00
26	5	4	10407.00	30895.00	175.95	0	Spot (Block26, Row4, Column5)	958.78	920.50	181.40	0.02	0.19	796.00	838.90	796.00	159.64	0.02	0.19	48.00	20.00	0.00	124.50	162.78	828384.00	0.75	893.66	887.00
26	6	4	10715.00	30904.00	197.05	0	Spot (Block26, Row4, Column6)	1514.29	1488.00	328.44	0.01	0.22	796.00	837.30	796.00	164.45	0.02	0.20	98.00	89.00	0.00	692.00	718.29	1665714.00	4.12	1092.96	1076.50
26	7	4	11015.00	30909.00	147.65	0	Spot (Block26, Row4, Column7)	2406.12	2029.50	1245.65	0.07	0.52	794.00	840.33	794.00	160.28	0.02	0.19	98.00	89.00	0.00	1235.50	1612.12	1429233.00	9.77	1186.29	1164.00
26	8	4	11309.00	30919.00	160.50	0	Spot (Block26, Row4, Column8)	1490.36	1410.00	443.29	0.02	0.30	796.00	848.38	796.00	164.11	0.03	0.19	92.00	79.00	0.00	614.00	694.36	1056668.00	3.91	1007.37	1005.50
26	1	5	9212.00	31212.00	96.00	0	Spot (Block26, Row5, Column1)	1845.02	1860.50	351.24	0.00	0.19	797.00	844.17	797.00	161.06	0.02	0.19	100.00	98.00	0.00	1063.50	1048.02	435424.00	6.21	1154.93	1165.00
26	2	5	9511.00	31211.00	191.95	0	Spot (Block26, Row5, Column2)	1169.43	1132.00	249.28	0.01	0.21	801.00	855.90	801.00	167.10	0.03	0.20	79.00	49.00	0.00	331.00	368.43	1212698.00	1.88	977.29	916.00
26	3	5	9816.00	31233.00	178.40	0	Spot (Block26, Row5, Column3)	1508.14	1436.50	351.78	0.02	0.23	798.00	844.83	798.00	169.80	0.02	0.20	97.00	86.00	0.00	638.50	710.14	1345263.00	3.91	1055.68	1047.00
26	4	5	10116.00	31214.00	144.55	0	Spot (Block26, Row5, Column4)	2058.54	1912.00	719.00	0.03	0.35	791.00	824.73	791.00	165.53	0.02	0.20	100.00	94.00	0.00	1121.00	1267.54	1175426.00	7.45	1101.93	1107.00
26	5	5	10421.00	31214.00	138.90	0	Spot (Block26, Row5, Column5)	11513.52	10994.00	5800.79	0.02	0.50	789.00	818.12	789.00	173.19	0.02	0.21	100.00	100.00	0.00	10205.00	10724.52	6010059.00	61.75	3063.79	2434.00
26	6	5	10715.00	31223.00	192.60	0	Spot (Block26, Row5, Column6)	1184.87	1154.00	296.46	0.01	0.25	788.00	818.57	788.00	163.77	0.02	0.20	78.00	54.00	0.00	366.00	396.87	1245301.00	2.24	931.44	910.00
26	7	5	11022.00	31230.00	184.65	0	Spot (Block26, Row5, Column7)	1309.44	1283.00	307.42	0.01	0.23	794.00	840.04	794.00	167.99	0.02	0.20	88.00	67.00	0.00	489.00	515.44	1254442.00	2.79	992.02	980.50
26	8	5	11320.00	31213.00	139.70	0	Spot (Block26, Row5, Column8)	6081.24	5169.00	4083.32	0.07	0.67	793.00	831.99	793.00	158.26	0.02	0.19	100.00	100.00	0.00	4376.00	5288.24	3216976.00	33.17	1885.88	1607.00
26	1	6	9216.00	31522.00	155.50	0	Spot (Block26, Row6, Column1)	1480.24	1395.50	364.66	0.03	0.25	805.00	853.37	805.00	161.64	0.03	0.19	97.00	87.00	0.00	590.50	675.24	979918.00	3.88	1080.46	1070.00
26	2	6	9522.00	31524.00	195.35	0	Spot (Block26, Row6, Column2)	1187.82	1172.00	218.19	0.01	0.18	803.00	857.87	803.00	166.35	0.03	0.19	84.00	53.00	0.00	369.00	384.82	1281657.00	1.98	996.76	979.00
26	3	6	9812.00	31511.00	144.55	0	Spot (Block26, Row6, Column3)	5212.83	4657.50	2694.11	0.05	0.52	821.00	861.87	821.00	173.16	0.02	0.20	100.00	100.00	0.00	3836.50	4391.83	2950462.00	25.13	1677.08	1506.00
26	4	6	10129.00	31514.00	149.75	0	Spot (Block26, Row6, Column4)	1407.84	1313.50	597.75	0.03	0.42	792.00	826.32	792.00	168.39	0.02	0.20	91.00	72.00	0.00	521.50	615.84	861597.00	3.45	1008.10	926.00
26	5	6	10421.00	31515.00	137.80	0	Spot (Block26, Row6, Column5)	16230.40	15390.50	8983.17	0.02	0.55	784.00	812.94	784.00	177.57	0.02	0.22	100.00	100.00	0.00	14606.50	15446.40	8277506.00	86.82	4308.21	3564.00
26	6	6	10713.00	31515.00	169.25	0	Spot (Block26, Row6, Column6)	1125.19	1080.00	250.81	0.02	0.22	787.00	812.65	787.00	166.92	0.01	0.21	69.00	43.00	0.00	293.00	338.19	892275.00	1.87	886.44	888.00
26	7	6	11021.00	31512.00	145.50	0	Spot (Block26, Row6, Column7)	3550.24	3057.50	1826.30	0.06	0.51	794.00	838.32	794.00	176.74	0.02	0.21	100.00	98.00	0.00	2263.50	2756.24	2044938.00	15.34	1401.34	1333.00
26	8	6	11325.00	31513.00	145.00	0	Spot (Block26, Row6, Column8)	4415.38	3762.00	2583.48	0.07	0.59	792.00	837.86	792.00	165.75	0.02	0.20	100.00	98.00	0.00	2970.00	3623.38	2530011.00	21.58	1506.17	1402.50
26	1	7	9217.00	31824.00	197.25	0	Spot (Block26, Row7, Column1)	1409.13	1346.00	317.54	0.02	0.23	862.00	878.08	862.00	195.19	0.01	0.22	88.00	64.00	0.00	484.00	547.13	1552866.00	2.72	1075.85	1010.50
26	2	7	9515.00	31807.00	203.05	0	Spot (Block26, Row7, Column2)	1036.11	989.00	208.34	0.02	0.20	794.00	833.41	794.00	161.59	0.02	0.19	58.00	27.00	0.00	195.00	242.11	1211212.00	1.25	908.94	900.00
26	3	7	9816.00	31821.00	212.05	0	Spot (Block26, Row7, Column3)	968.63	978.00	199.85	0.00	0.21	794.00	835.62	794.00	167.11	0.02	0.20	51.00	24.00	0.00	184.00	174.63	1243723.00	0.80	888.66	892.00
26	4	7	10116.00	31824.00	206.05	0	Spot (Block26, Row7, Column4)	915.92	882.00	177.17	0.02	0.19	786.00	826.46	786.00	161.11	0.02	0.19	37.00	18.00	0.00	96.00	129.92	1105515.00	0.56	859.32	806.00
26	5	7	10417.00	31816.00	176.50	0	Spot (Block26, Row7, Column5)	1403.13	1348.00	359.55	0.02	0.26	785.00	815.44	785.00	165.85	0.02	0.20	91.00	80.00	0.00	563.00	618.13	1220719.00	3.54	1006.33	998.00
26	6	7	10712.00	31816.00	200.35	0	Spot (Block26, Row7, Column6)	1101.69	1087.00	238.97	0.01	0.22	784.00	799.44	784.00	153.66	0.01	0.19	70.00	49.00	0.00	303.00	317.69	1254830.00	1.97	905.26	884.00
26	7	7	11013.00	31822.00	147.70	0	Spot (Block26, Row7, Column7)	3037.32	2831.50	1174.22	0.03	0.39	789.00	816.73	789.00	164.87	0.02	0.20	100.00	100.00	0.00	2042.50	2248.32	1810240.00	13.47	1373.57	1314.50
26	8	7	11321.00	31818.00	154.35	0	Spot (Block26, Row7, Column8)	1957.03	1921.50	466.36	0.01	0.24	790.00	826.50	790.00	165.12	0.02	0.20	100.00	99.00	0.00	1131.50	1167.03	1283814.00	6.85	1226.71	1180.00
26	1	8	9211.00	32118.00	136.30	0	Spot (Block26, Row8, Column1)	38895.84	39794.00	18849.13	0.01	0.48	863.00	884.52	863.00	203.84	0.01	0.23	100.00	100.00	15.77	38931.00	38032.84	19486852.00	186.48	9551.39	6963.00
26	2	8	9522.00	32121.00	193.60	0	Spot (Block26, Row8, Column2)	1096.69	1040.50	246.31	0.02	0.22	797.00	848.23	797.00	182.05	0.03	0.21	65.00	30.00	0.00	243.50	299.69	1160295.00	1.36	876.20	868.50
26	3	8	9816.00	32118.00	141.05	0	Spot (Block26, Row8, Column3)	2232.29	1958.00	1020.59	0.06	0.46	790.00	834.19	790.00	159.06	0.02	0.19	97.00	91.00	0.00	1168.00	1442.29	1207671.00	8.79	1210.17	1223.00
26	4	8	10117.00	32120.00	155.90	0	Spot (Block26, Row8, Column4)	1307.23	1295.50	270.54	0.00	0.21	792.00	835.67	792.00	158.89	0.02	0.19	93.00	71.00	0.00	503.50	515.23	873227.00	2.97	987.03	993.50
26	5	8	10412.00	32124.00	194.50	0	Spot (Block26, Row8, Column5)	1050.60	996.00	193.91	0.02	0.18	795.00	833.28	795.00	165.82	0.02	0.20	62.00	30.00	0.00	201.00	255.60	1122040.00	1.31	931.65	902.00
26	6	8	10716.00	32111.00	151.30	0	Spot (Block26, Row8, Column6)	1817.83	1743.00	451.16	0.02	0.25	803.00	843.73	803.00	178.16	0.02	0.21	99.00	96.00	0.00	940.00	1014.83	1143414.00	5.47	1117.32	1117.00
26	7	8	11020.00	32114.00	139.20	0	Spot (Block26, Row8, Column7)	2300.32	2171.50	707.16	0.03	0.31	802.00	852.57	802.00	170.49	0.03	0.20	99.00	99.00	0.00	1369.50	1498.32	1205370.00	8.49	1230.56	1193.00
26	8	8	11326.00	32116.00	120.75	0	Spot (Block26, Row8, Column8)	2809.40	2654.00	873.03	0.02	0.31	800.00	849.48	800.00	169.18	0.03	0.20	100.00	100.00	0.00	1854.00	2009.40	1084427.00	11.58	1485.96	1311.00
27	1	1	13721.00	30011.00	153.80	0	Spot (Block27, Row1, Column1)	25239.36	22091.00	15110.94	0.06	0.60	197.00	206.01	197.00	59.32	0.02	0.29	100.00	100.00	0.31	21894.00	25042.36	16405582.00	422.02	4378.86	3212.50
27	2	1	14024.00	30031.00	152.95	0	Spot (Block27, Row1, Column2)	216.25	214.50	24.43	0.00	0.11	193.00	198.01	193.00	43.31	0.01	0.22	7.00	0.00	0.00	21.50	23.25	138830.00	0.42	203.87	204.00
27	3	1	14332.00	29988.00	264.75	0	Spot (Block27, Row1, Column3)	200.23	200.00	16.19	0.00	0.08	192.00	190.02	192.00	22.11	0.00	0.12	12.00	2.00	0.00	8.00	8.23	406874.00	0.46	184.99	188.00
27	4	1	14603.00	30014.00	143.95	0	Spot (Block27, Row1, Column4)	213.55	215.00	15.22	0.00	0.07	186.00	186.41	186.00	20.40	0.00	0.11	68.00	17.00	0.00	29.00	27.55	120867.00	1.33	199.58	198.00
27	5	1	14910.00	30007.00	148.25	0	Spot (Block27, Row1, Column5)	225.62	222.00	20.36	0.01	0.09	179.00	177.46	179.00	18.46	0.00	0.10	94.00	65.00	0.00	43.00	46.62	135596.00	2.61	202.48	202.00
27	6	1	15225.00	30003.00	179.55	0	Spot (Block27, Row1, Column6)	209.51	208.00	18.08	0.00	0.09	175.00	172.43	175.00	19.59	0.01	0.11	78.00	32.00	0.00	33.00	34.51	189400.00	1.89	190.09	190.00
27	7	1	15525.00	30012.00	244.00	0	Spot (Block27, Row1, Column7)	204.57	201.00	24.52	0.01	0.12	179.00	176.91	179.00	20.40	0.01	0.12	54.00	18.00	0.00	22.00	25.57	351852.00	1.36	179.66	183.00
27	8	1	15827.00	29997.00	183.70	0	Spot (Block27, Row1, Column8)	253.60	251.00	34.36	0.00	0.14	192.00	190.30	192.00	18.97	0.00	0.10	90.00	70.00	0.00	59.00	61.60	239397.00	3.34	212.87	212.50
27	1	2	13707.00	30310.00	197.20	0	Spot (Block27, Row2, Column1)	225.58	226.00	14.79	0.00	0.07	189.00	193.71	189.00	46.88	0.01	0.24	25.00	0.00	0.00	37.00	36.58	246787.00	0.68	208.16	209.00
27	2	2	14024.00	30307.00	147.00	-50	Spot (Block27, Row2, Column2)	189.00	189.00	13.71	0.00	0.07	183.00	183.24	183.00	19.93	0.00	0.11	10.00	0.00	0.00	6.00	6.00	110753.00	0.29	186.77	186.50
27	3	2	14347.00	30331.00	203.95	0	Spot (Block27, Row2, Column3)	210.45	209.00	18.40	0.00	0.09	180.00	178.51	180.00	20.41	0.00	0.11	73.00	18.00	0.00	29.00	30.45	247907.00	1.56	192.30	191.50
27	4	2	14625.00	30306.00	147.00	-50	Spot (Block27, Row2, Column4)	192.34	192.00	19.25	0.00	0.10	179.00	177.09	179.00	19.68	0.00	0.11	33.00	3.00	0.00	13.00	13.34	113288.00	0.77	193.27	195.00
27	5	2	14935.00	30322.00	127.70	0	Spot (Block27, Row2, Column5)	193.77	197.00	16.97	0.01	0.09	176.00	172.76	176.00	18.76	0.01	0.11	57.00	9.00	0.00	21.00	17.77	84485.00	1.12	187.06	190.00
27	6	2	15236.00	30265.00	246.35	0	Spot (Block27, Row2, Column6)	194.71	194.00	18.25	0.00	0.09	174.00	169.78	174.00	21.18	0.01	0.12	47.00	8.00	0.00	20.00	20.71	341514.00	1.18	179.65	182.00
27	7	2	15511.00	30300.00	245.20	0	Spot (Block27, Row2, Column7)	194.68	194.00	17.90	0.00	0.09	174.00	171.54	174.00	21.88	0.01	0.13	47.00	7.00	0.00	20.00	20.68	338156.00	1.06	174.84	177.00
27	8	2	15826.00	30305.00	147.00	-50	Spot (Block27, Row2, Column8)	190.94	190.00	11.93	0.00	0.06	184.00	182.70	184.00	20.03	0.00	0.11	11.00	0.00	0.00	6.00	6.94	112653.00	0.41	186.38	184.00
27	1	3	13691.00	30642.00	171.50	0	Spot (Block27, Row3, Column1)	210.09	209.00	17.60	0.00	0.08	187.00	185.08	187.00	19.86	0.00	0.11	54.00	15.00	0.00	22.00	23.09	172061.00	1.26	188.83	188.50
27	2	3	14018.00	30573.00	118.80	0	Spot (Block27, Row3, Column2)	205.24	205.00	12.91	0.00	0.06	179.00	177.04	179.00	17.80	0.00	0.10	72.00	22.00	0.00	26.00	26.24	76965.00	1.58	192.94	194.50
27	3	3	14321.00	30589.00	187.00	0	Spot (Block27, Row3, Column3)	203.68	202.00	24.79	0.00	0.12	177.00	173.80	177.00	18.70	0.01	0.11	66.00	19.00	0.00	25.00	26.68	199609.00	1.60	181.78	183.00
27	4	3	14641.00	30608.00	185.55	0	Spot (Block27, Row3, Column4)	208.69	205.00	22.08	0.01	0.11	172.00	168.53	172.00	20.76	0.01	0.12	82.00	28.00	0.00	33.00	36.69	201807.00	1.93	186.96	189.50
27	5	3	14929.00	30593.00	209.75	0	Spot (Block27, Row3, Column5)	196.06	195.00	15.05	0.00	0.08	171.00	168.19	171.00	19.61	0.01	0.12	61.00	16.00	0.00	24.00	25.06	245465.00	1.42	181.85	183.00
27	6	3	15253.00	30595.00	213.90	0	Spot (Block27, Row3, Column6)	190.43	191.00	13.16	0.00	0.07	172.00	168.36	172.00	21.79	0.01	0.13	42.00	1.00	0.00	19.00	18.43	249270.00	1.01	181.43	184.00
27	7	3	15563.00	30631.00	181.95	0	Spot (Block27, Row3, Column7)	198.01	197.00	16.93	0.00	0.09	178.00	174.51	178.00	21.20	0.01	0.12	43.00	6.00	0.00	19.00	20.01	183551.00	1.11	186.06	185.00
27	8	3	15831.00	30622.00	120.80	0	Spot (Block27, Row3, Column8)	215.06	213.00	14.39	0.00	0.07	179.00	177.28	179.00	20.48	0.00	0.12	86.00	35.00	0.00	34.00	36.06	82583.00	1.84	199.18	201.00
27	1	4	13712.00	30908.00	207.05	0	Spot (Block27, Row4, Column1)	205.05	203.00	19.84	0.00	0.10	183.00	182.05	183.00	19.62	0.00	0.11	51.00	12.00	0.00	20.00	22.05	249749.00	1.17	191.33	191.00
27	2	4	14043.00	30902.00	198.45	0	Spot (Block27, Row4, Column2)	198.51	198.00	15.79	0.00	0.08	177.00	175.42	177.00	19.15	0.00	0.11	54.00	13.00	0.00	21.00	21.51	221936.00	1.21	186.70	186.50
27	3	4	14319.00	30911.00	165.60	0	Spot (Block27, Row4, Column3)	255.20	262.00	38.30	0.01	0.15	175.00	172.32	175.00	19.32	0.01	0.11	97.00	81.00	0.00	87.00	80.20	194969.00	4.29	200.18	200.00
27	4	4	14630.00	30916.00	215.60	0	Spot (Block27, Row4, Column4)	198.97	198.00	17.16	0.00	0.09	172.00	169.14	172.00	20.28	0.01	0.12	63.00	17.00	0.00	26.00	26.97	264031.00	1.47	180.44	180.00
27	5	4	14922.00	30894.00	193.65	0	Spot (Block27, Row4, Column5)	187.57	188.00	15.93	0.00	0.08	168.00	165.12	168.00	19.62	0.01	0.12	51.00	8.00	0.00	20.00	19.57	198820.00	1.14	174.34	176.00
27	6	4	15225.00	30905.00	147.00	-50	Spot (Block27, Row4, Column6)	174.60	174.00	10.40	0.00	0.06	172.00	168.40	172.00	20.43	0.01	0.12	4.00	0.00	0.00	2.00	2.60	103187.00	0.30	172.90	173.00
27	7	4	15530.00	30887.00	194.20	0	Spot (Block27, Row4, Column7)	196.78	198.00	15.88	0.00	0.08	174.00	171.49	174.00	19.84	0.01	0.12	62.00	11.00	0.00	24.00	22.78	209370.00	1.27	186.92	188.50
27	8	4	15821.00	30920.00	144.05	0	Spot (Block27, Row4, Column8)	425.09	410.00	73.13	0.02	0.17	173.00	171.35	173.00	19.18	0.00	0.11	100.00	100.00	0.00	237.00	252.09	241027.00	13.23	253.96	262.00
27	1	5	13724.00	31207.00	147.00	-50	Spot (Block27, Row5, Column1)	191.66	195.00	18.92	0.01	0.10	180.00	179.07	180.00	19.32	0.00	0.11	39.00	3.00	0.00	15.00	11.66	112124.00	0.65	182.76	185.00
27	2	5	14029.00	31233.00	242.95	0	Spot (Block27, Row5, Column2)	185.18	186.00	16.50	0.00	0.09	170.00	167.63	170.00	19.16	0.01	0.11	40.00	7.00	0.00	16.00	15.18	315365.00	0.92	169.52	168.00
27	3	5	14343.00	31217.00	225.75	0	Spot (Block27, Row5, Column3)	191.19	194.00	18.30	0.01	0.10	175.00	173.10	175.00	19.16	0.00	0.11	48.00	5.00	0.00	19.00	16.19	279523.00	0.94	182.21	181.00
27	4	5	14609.00	31210.00	147.00	0	Spot (Block27, Row5, Column4)	228.91	224.00	25.13	0.01	0.11	176.00	173.96	176.00	19.19	0.01	0.11	92.00	68.00	0.00	48.00	52.91	135057.00	2.86	198.73	199.00
27	5	5	14925.00	31211.00	152.00	0	Spot (Block27, Row5, Column5)	257.95	264.00	36.96	0.01	0.14	167.00	165.04	167.00	21.31	0.01	0.13	98.00	91.00	0.00	97.00	90.95	163541.00	4.36	196.46	195.00
27	6	5	15218.00	31243.00	198.60	0	Spot (Block27, Row5, Column6)	180.66	182.00	16.25	0.00	0.09	166.00	162.99	166.00	21.75	0.01	0.13	36.00	1.00	0.00	16.00	14.66	202884.00	0.81	168.61	167.00
27	7	5	15554.00	31207.00	183.35	0	Spot (Block27, Row5, Column7)	189.98	192.00	13.50	0.00	0.07	166.00	163.29	166.00	20.60	0.01	0.13	65.00	6.00	0.00	26.00	23.98	178584.00	1.30	175.23	181.00
27	8	5	15826.00	31224.00	212.15	0	Spot (Block27, Row5, Column8)	191.73	193.00	15.52	0.00	0.08	166.00	163.39	166.00	20.50	0.01	0.13	66.00	17.00	0.00	27.00	25.73	246561.00	1.38	165.22	169.00
27	1	6	13694.00	31521.00	176.25	0	Spot (Block27, Row6, Column1)	210.89	209.00	18.69	0.00	0.09	183.00	182.01	183.00	17.90	0.00	0.10	69.00	27.00	0.00	26.00	27.89	182838.00	1.61	199.03	200.00
27	2	6	13997.00	31493.00	210.95	0	Spot (Block27, Row6, Column2)	187.69	187.00	14.18	0.00	0.08	173.00	170.53	173.00	19.70	0.01	0.12	33.00	4.00	0.00	14.00	14.69	239118.00	0.87	176.28	179.00
27	3	6	14321.00	31492.00	213.60	0	Spot (Block27, Row6, Column3)	201.16	199.00	21.12	0.00	0.10	169.00	167.55	169.00	21.15	0.00	0.13	67.00	25.00	0.00	30.00	32.16	260705.00	1.59	179.68	183.00
27	4	6	14620.00	31514.00	197.40	0	Spot (Block27, Row6, Column4)	198.54	198.00	16.95	0.00	0.09	166.00	163.91	166.00	23.81	0.01	0.15	69.00	17.00	0.00	32.00	32.54	218597.00	1.45	184.59	187.00
27	5	6	14908.00	31512.00	160.35	0	Spot (Block27, Row6, Column5)	247.11	250.00	35.94	0.01	0.15	159.00	157.93	159.00	23.58	0.00	0.15	98.00	84.00	0.00	91.00	88.11	176437.00	3.78	187.70	189.00
27	6	6	15243.00	31500.00	236.70	0	Spot (Block27, Row6, Column6)	169.74	172.00	16.07	0.01	0.09	151.00	153.20	151.00	22.52	0.01	0.15	45.00	1.00	0.00	21.00	18.74	274138.00	0.73	156.31	155.00
27	7	6	15536.00	31487.00	244.50	0	Spot (Block27, Row6, Column7)	184.10	187.00	18.26	0.01	0.10	157.00	155.92	157.00	20.76	0.00	0.13	72.00	19.00	0.00	30.00	27.10	317388.00	1.36	167.13	167.00
27	8	6	15826.00	31515.00	219.40	0	Spot (Block27, Row6, Column8)	176.60	177.00	18.82	0.00	0.11	158.00	156.39	158.00	19.96	0.00	0.13	48.00	13.00	0.00	19.00	18.60	243709.00	1.01	161.53	163.00
27	1	7	13742.00	31814.00	236.45	0	Spot (Block27, Row7, Column1)	200.94	198.00	29.15	0.01	0.15	172.00	171.73	172.00	32.18	0.00	0.19	33.00	4.00	0.00	26.00	28.94	324312.00	0.91	179.03	180.00
27	2	7	14042.00	31744.00	247.15	0	Spot (Block27, Row7, Column2)	184.39	186.00	16.47	0.00	0.09	163.00	160.60	163.00	20.63	0.01	0.13	58.00	8.00	0.00	23.00	21.39	325269.00	1.15	175.58	178.00
27	3	7	14308.00	31745.00	200.00	0	Spot (Block27, Row7, Column3)	184.08	188.00	20.51	0.01	0.11	149.00	150.97	149.00	21.58	0.01	0.14	82.00	38.00	0.00	39.00	35.08	208192.00	1.53	162.98	165.00
27	4	7	14625.00	31806.00	147.00	-50	Spot (Block27, Row7, Column4)	160.68	160.00	16.37	0.00	0.10	144.00	146.60	144.00	22.90	0.01	0.16	31.00	6.00	0.00	16.00	16.68	94801.00	0.61	156.63	155.00
27	5	7	14935.00	31832.00	204.55	0	Spot (Block27, Row7, Column5)	173.10	175.00	16.23	0.00	0.09	137.00	142.65	137.00	23.08	0.02	0.16	78.00	29.00	0.00	38.00	36.10	205295.00	1.32	161.69	162.00
27	6	7	15215.00	31809.00	192.25	0	Spot (Block27, Row7, Column6)	164.21	169.00	19.01	0.01	0.12	139.00	143.07	139.00	22.54	0.01	0.16	63.00	10.00	0.00	30.00	25.21	171766.00	0.94	154.96	158.00
27	7	7	15492.00	31784.00	122.90	0	Spot (Block27, Row7, Column7)	190.73	193.00	19.37	0.01	0.10	143.00	146.21	143.00	22.66	0.01	0.15	91.00	61.00	0.00	50.00	47.73	76675.00	1.96	172.47	173.00
27	8	7	15826.00	31805.00	147.00	-50	Spot (Block27, Row7, Column8)	146.08	146.00	13.98	0.00	0.10	148.00	149.37	148.00	22.06	0.00	0.15	2.00	0.00	0.00	-2.00	-1.92	86190.00	-0.15	150.84	153.00
27	1	8	13714.00	32114.00	142.10	0	Spot (Block27, Row8, Column1)	32058.33	28475.00	19745.06	0.05	0.62	147.00	157.19	147.00	81.13	0.03	0.52	100.00	100.00	12.12	28328.00	31911.33	17728268.00	393.23	5195.23	3340.50
27	2	8	14025.00	32106.00	147.00	-50	Spot (Block27, Row8, Column2)	148.64	147.00	13.87	0.00	0.09	140.00	145.65	140.00	37.09	0.02	0.25	2.00	0.00	0.00	7.00	8.64	87547.00	0.08	152.44	151.00
27	3	8	14317.00	32101.00	152.85	0	Spot (Block27, Row8, Column3)	159.70	153.00	24.01	0.02	0.15	128.00	130.74	128.00	21.38	0.01	0.16	58.00	33.00	0.00	25.00	31.70	102526.00	1.35	145.27	142.00
27	4	8	14625.00	32106.00	147.00	-50	Spot (Block27, Row8, Column4)	139.08	138.00	12.53	0.00	0.09	123.00	126.42	123.00	19.96	0.01	0.16	37.00	2.00	0.00	15.00	16.08	82198.00	0.63	128.24	127.00
27	5	8	15003.00	32102.00	103.35	0	Spot (Block27, Row8, Column5)	156.13	158.00	14.46	0.01	0.09	123.00	124.40	123.00	16.51	0.00	0.13	85.00	55.00	0.00	35.00	33.13	42154.00	1.92	144.71	136.00
27	6	8	15225.00	32105.00	147.00	-50	Spot (Block27, Row8, Column6)	130.13	129.00	10.02	0.00	0.08	126.00	128.42	126.00	17.91	0.01	0.14	10.00	0.00	0.00	3.00	4.13	76648.00	0.10	129.50	129.00
27	7	8	15503.00	32067.00	143.15	0	Spot (Block27, Row8, Column7)	162.92	164.00	17.77	0.00	0.11	131.00	134.53	131.00	20.72	0.01	0.15	70.00	34.00	0.00	33.00	31.92	89934.00	1.37	145.18	143.00
27	8	8	15831.00	32107.00	124.45	0	Spot (Block27, Row8, Column8)	1115.58	1080.50	385.97	0.01	0.35	135.00	138.62	135.00	19.32	0.01	0.14	100.00	100.00	0.00	945.50	980.58	455156.00	50.58	388.31	332.50
28	1	1	18222.00	30005.00	151.55	0	Spot (Block28, Row1, Column1)	25792.14	22839.00	13843.74	0.05	0.54	781.00	780.59	781.00	148.34	0.00	0.19	100.00	100.00	0.47	22058.00	25011.14	16300632.00	168.61	6101.12	4500.00
28	2	1	18513.00	30008.00	150.30	0	Spot (Block28, Row1, Column2)	2857.44	2704.00	1228.41	0.02	0.43	784.00	775.58	784.00	135.26	0.00	0.17	100.00	99.00	0.00	1920.00	2073.44	1768757.00	15.39	1248.56	1240.00
28	3	1	18824.00	30007.00	148.80	0	Spot (Block28, Row1, Column3)	1756.72	1670.00	587.35	0.02	0.33	710.00	753.41	710.00	119.41	0.03	0.16	100.00	100.00	0.00	960.00	1046.72	1062818.00	8.40	1011.75	1016.00
28	4	1	19114.00	30004.00	151.55	0	Spot (Block28, Row1, Column4)	1933.18	1740.00	713.45	0.05	0.37	709.00	747.34	709.00	108.97	0.02	0.15	100.00	100.00	0.00	1031.00	1224.18	1214038.00	10.88	1024.43	1021.00
28	5	1	19421.00	30008.00	147.60	0	Spot (Block28, Row1, Column5)	2673.52	2314.00	1301.11	0.06	0.49	716.00	750.87	716.00	106.13	0.02	0.14	100.00	99.00	0.00	1598.00	1957.52	1590745.00	18.12	1172.58	1133.50
28	6	1	19721.00	30005.00	147.85	0	Spot (Block28, Row1, Column6)	3201.70	2963.00	1463.40	0.03	0.46	767.00	764.74	767.00	114.65	0.00	0.15	100.00	100.00	0.00	2196.00	2434.70	1911417.00	21.26	1319.26	1205.00
28	7	1	20029.00	30003.00	153.30	0	Spot (Block28, Row1, Column7)	6872.91	6034.00	3811.16	0.06	0.55	782.00	786.24	782.00	116.99	0.00	0.15	100.00	100.00	0.00	5252.00	6090.91	4433024.00	52.03	1994.17	1691.50
28	8	1	20331.00	30012.00	230.80	0	Spot (Block28, Row1, Column8)	991.72	978.00	150.21	0.01	0.15	792.00	803.68	792.00	110.68	0.01	0.14	65.00	34.00	0.00	186.00	199.72	1522294.00	1.70	860.31	873.00
28	1	2	18214.00	30313.00	206.00	0	Spot (Block28, Row2, Column1)	870.91	875.00	144.05	0.00	0.17	775.00	771.02	775.00	135.85	0.00	0.18	34.00	13.00	0.00	100.00	95.91	1053796.00	0.74	823.18	793.00
28	2	2	18514.00	30309.00	126.95	0	Spot (Block28, Row2, Column2)	2145.82	2053.50	525.69	0.02	0.24	771.00	764.97	771.00	123.22	0.00	0.16	100.00	99.00	0.00	1282.50	1374.82	922701.00	11.21	1160.60	1127.00
28	3	2	18811.00	30312.00	196.60	0	Spot (Block28, Row2, Column3)	925.57	898.00	152.81	0.01	0.17	766.50	761.72	766.50	116.42	0.00	0.15	57.00	33.00	0.00	131.50	159.07	1015354.00	1.41	815.32	795.00
28	4	2	19121.00	30307.00	184.10	0	Spot (Block28, Row2, Column4)	1356.63	1319.50	311.16	0.01	0.23	709.00	750.45	709.00	111.51	0.02	0.15	97.00	91.00	0.00	610.50	647.63	1286088.00	5.44	937.05	914.50
28	5	2	19420.00	30311.00	202.95	0	Spot (Block28, Row2, Column5)	1040.53	1007.00	173.50	0.01	0.17	707.00	740.99	707.00	100.79	0.02	0.14	93.00	73.00	0.00	300.00	333.53	1222623.00	2.97	845.21	827.50
28	6	2	19718.00	30307.00	158.05	0	Spot (Block28, Row2, Column6)	1271.54	1190.00	364.20	0.03	0.29	713.00	749.01	713.00	101.37	0.02	0.14	98.00	88.00	0.00	477.00	558.54	879904.00	5.15	880.92	838.50
28	7	2	20016.00	30309.00	165.25	0	Spot (Block28, Row2, Column7)	1232.78	1161.00	286.69	0.03	0.23	723.00	758.90	723.00	108.75	0.02	0.14	98.00	87.00	0.00	438.00	509.78	935680.00	4.36	897.45	887.00
28	8	2	20320.00	30307.00	147.00	-50	Spot (Block28, Row2, Column8)	834.28	796.00	92.10	0.02	0.11	758.50	760.90	758.50	101.84	0.00	0.13	37.00	11.00	0.00	37.50	75.78	491392.00	0.72	818.10	803.00
28	1	3	18222.00	30609.00	146.05	0	Spot (Block28, Row3, Column1)	3337.52	2989.00	1416.70	0.05	0.42	779.00	775.82	779.00	137.06	0.00	0.18	100.00	100.00	0.00	2210.00	2558.52	1949111.00	18.69	1359.56	1299.00
28	2	3	18523.00	30617.00	206.00	0	Spot (Block28, Row3, Column2)	928.70	896.00	173.49	0.02	0.19	776.00	774.32	776.00	128.77	0.00	0.17	47.00	27.00	0.00	120.00	152.70	1120015.00	1.20	844.07	804.00
28	3	3	18812.00	30601.00	171.10	0	Spot (Block28, Row3, Column3)	1360.72	1265.00	399.88	0.03	0.29	772.00	772.74	772.00	139.02	0.00	0.18	93.00	77.00	0.00	493.00	588.72	1107629.00	4.23	916.01	905.50
28	4	3	19118.00	30609.00	143.75	0	Spot (Block28, Row3, Column4)	6139.50	5563.00	3438.10	0.04	0.56	773.00	769.57	773.00	121.85	0.00	0.16	100.00	100.00	0.00	4790.00	5366.50	3438119.00	44.07	1859.84	1544.00
28	5	3	19425.00	30611.00	173.95	0	Spot (Block28, Row3, Column5)	1217.80	1121.50	393.24	0.04	0.32	741.50	757.87	741.50	103.87	0.01	0.14	95.00	77.00	0.00	380.00	476.30	1032692.00	4.43	880.73	888.00
28	6	3	19719.00	30609.00	196.05	0	Spot (Block28, Row3, Column6)	884.32	884.00	118.21	0.00	0.13	719.00	752.69	719.00	99.58	0.02	0.13	58.00	28.00	0.00	165.00	165.32	964794.00	1.32	812.34	800.00
28	7	3	20024.00	30607.00	149.15	0	Spot (Block28, Row3, Column7)	2203.23	2047.50	891.75	0.03	0.40	708.00	743.33	708.00	102.19	0.02	0.14	100.00	100.00	0.00	1339.50	1495.23	1343973.00	14.29	1042.94	1025.00
28	8	3	20314.00	30603.00	211.35	0	Spot (Block28, Row3, Column8)	858.30	834.50	134.43	0.01	0.16	712.00	747.94	712.00	95.73	0.02	0.13	53.00	35.00	0.00	122.50	146.30	1095196.00	1.15	757.99	781.50
28	1	4	18223.00	30908.00	144.50	0	Spot (Block28, Row4, Column1)	5748.25	5053.00	3269.28	0.06	0.57	778.00	778.14	778.00	143.94	0.00	0.18	100.00	100.00	0.00	4275.00	4970.25	3270754.00	34.53	1833.68	1496.00
28	2	4	18530.00	30907.00	211.80	0	Spot (Block28, Row4, Column2)	939.93	916.00	157.03	0.01	0.17	783.00	792.12	783.00	152.09	0.01	0.19	46.00	20.00	0.00	133.00	156.93	1201233.00	0.97	858.09	848.00
28	3	4	18822.00	30907.00	143.15	0	Spot (Block28, Row4, Column3)	29680.66	28591.00	16704.24	0.02	0.56	781.00	798.45	781.00	161.63	0.01	0.20	100.00	100.00	1.45	27810.00	28899.66	16413406.00	178.69	6882.01	5347.00
28	4	4	19105.00	30932.00	220.85	0	Spot (Block28, Row4, Column4)	947.30	897.00	174.21	0.02	0.18	787.00	802.60	787.00	144.92	0.01	0.18	44.00	25.00	0.00	110.00	160.30	1324325.00	1.00	836.96	820.00
28	5	4	19405.00	30911.00	211.55	0	Spot (Block28, Row4, Column5)	944.46	898.50	203.21	0.02	0.22	777.00	773.12	777.00	124.22	0.00	0.16	48.00	25.00	0.00	121.50	167.46	1207026.00	1.38	786.84	784.00
28	6	4	19725.00	30898.00	198.80	0	Spot (Block28, Row4, Column6)	1109.78	1091.00	178.43	0.01	0.16	764.00	761.55	764.00	106.24	0.00	0.14	90.00	76.00	0.00	327.00	345.78	1240729.00	3.28	904.66	903.00
28	7	4	20014.00	30911.00	151.60	0	Spot (Block28, Row4, Column7)	1790.91	1533.00	747.21	0.07	0.42	724.00	757.26	724.00	100.67	0.02	0.13	100.00	93.00	0.00	809.00	1066.91	1131857.00	10.27	970.50	959.00
28	8	4	20319.00	30913.00	155.95	0	Spot (Block28, Row4, Column8)	1349.89	1319.00	290.06	0.01	0.21	774.00	766.81	774.00	95.10	0.00	0.12	99.00	92.00	0.00	545.00	575.89	904425.00	6.13	928.91	912.00
28	1	5	18219.00	31208.00	104.05	0	Spot (Block28, Row5, Column1)	2181.89	2102.00	505.83	0.02	0.23	777.00	773.71	777.00	133.28	0.00	0.17	100.00	100.00	0.00	1325.00	1404.89	608746.00	10.57	1218.60	1144.00
28	2	5	18526.00	31189.00	190.80	0	Spot (Block28, Row5, Column2)	950.76	934.00	158.62	0.01	0.17	781.00	787.68	781.00	130.49	0.00	0.17	52.00	27.00	0.00	153.00	169.76	974526.00	1.25	851.73	812.50
28	3	5	18813.00	31211.00	181.35	0	Spot (Block28, Row5, Column3)	1030.27	1002.00	167.45	0.01	0.16	787.00	808.45	787.00	142.83	0.01	0.18	66.00	43.00	0.00	215.00	243.27	949911.00	1.55	885.90	877.00
28	4	5	19124.00	31208.00	148.40	0	Spot (Block28, Row5, Column4)	2223.37	2073.00	885.60	0.03	0.40	785.00	800.53	785.00	137.71	0.01	0.17	100.00	97.00	0.00	1288.00	1438.37	1338466.00	10.33	1121.68	1099.50
28	5	5	19422.00	31208.00	141.90	0	Spot (Block28, Row5, Column5)	22361.94	20795.00	13199.26	0.03	0.59	788.00	809.59	788.00	153.38	0.01	0.19	100.00	100.00	0.00	20007.00	21573.94	12231979.00	140.52	5191.37	4164.00
28	6	5	19716.00	31218.00	174.35	0	Spot (Block28, Row5, Column6)	1351.01	1280.50	355.77	0.02	0.26	784.00	789.79	784.00	127.82	0.00	0.16	94.00	80.00	0.00	496.50	567.01	1145655.00	4.39	942.73	923.00
28	7	5	20028.00	31216.00	194.15	0	Spot (Block28, Row5, Column7)	915.62	899.00	129.31	0.01	0.14	774.00	769.04	774.00	108.33	0.00	0.14	61.00	31.00	0.00	125.00	141.62	975135.00	1.35	839.88	811.00
28	8	5	20323.00	31206.00	144.25	0	Spot (Block28, Row5, Column8)	3138.25	2771.00	1640.69	0.05	0.52	783.00	776.56	783.00	102.53	0.00	0.13	100.00	100.00	0.00	1988.00	2355.25	1766834.00	23.03	1299.51	1195.50
28	1	6	18215.00	31502.00	214.85	0	Spot (Block28, Row6, Column1)	921.16	904.00	137.19	0.01	0.15	724.00	759.21	724.00	121.55	0.02	0.16	70.00	37.00	0.00	180.00	197.16	1210409.00	1.33	827.02	803.00
28	2	6	18518.00	31510.00	223.75	0	Spot (Block28, Row6, Column2)	924.63	891.00	151.25	0.02	0.16	779.00	782.50	779.00	131.59	0.00	0.17	43.00	21.00	0.00	112.00	145.63	1332398.00	1.08	828.97	789.00
28	3	6	18815.00	31504.00	144.10	0	Spot (Block28, Row6, Column3)	6574.58	6101.00	3556.08	0.03	0.54	789.00	808.60	789.00	133.96	0.01	0.17	100.00	100.00	0.00	5312.00	5785.58	3727787.00	43.04	1933.58	1561.00
28	4	6	19126.00	31506.00	170.85	0	Spot (Block28, Row6, Column4)	1177.73	1125.00	240.07	0.02	0.20	789.00	807.47	789.00	132.39	0.01	0.16	86.00	67.00	0.00	336.00	388.73	958671.00	2.80	918.39	890.00
28	5	6	19424.00	31507.00	142.25	0	Spot (Block28, Row6, Column5)	15839.34	15031.50	8006.92	0.02	0.51	793.00	822.60	793.00	159.16	0.02	0.19	100.00	100.00	0.00	14238.50	15046.34	8743318.00	94.35	3921.97	3144.00
28	6	6	19703.00	31534.00	195.65	0	Spot (Block28, Row6, Column6)	1156.69	1111.00	230.32	0.02	0.20	789.00	801.56	789.00	142.23	0.01	0.18	83.00	61.00	0.00	322.00	367.69	1252697.00	2.50	965.47	921.00
28	7	6	20024.00	31504.00	146.65	0	Spot (Block28, Row6, Column7)	2940.47	2797.00	1245.36	0.02	0.42	776.00	772.50	776.00	109.62	0.00	0.14	100.00	100.00	0.00	2021.00	2164.47	1728996.00	19.78	1262.45	1124.00
28	8	6	20329.00	31509.00	145.80	0	Spot (Block28, Row6, Column8)	3396.80	3027.00	1562.40	0.05	0.46	785.00	783.59	785.00	108.31	0.00	0.14	100.00	100.00	0.00	2242.00	2611.80	1973540.00	24.13	1393.95	1264.00
28	1	7	18214.00	31808.00	216.55	0	Spot (Block28, Row7, Column1)	908.46	891.00	145.19	0.01	0.16	715.00	764.50	715.00	149.17	0.03	0.20	60.00	24.00	0.00	176.00	193.46	1219154.00	0.97	829.31	811.00
28	2	7	18530.00	31806.00	177.70	0	Spot (Block28, Row7, Column2)	930.20	894.00	152.45	0.02	0.16	756.00	763.76	756.00	125.15	0.00	0.16	56.00	35.00	0.00	138.00	174.20	821366.00	1.33	857.29	878.00
28	3	7	18814.00	31807.00	199.75	0	Spot (Block28, Row7, Column3)	895.51	897.00	137.36	0.00	0.15	784.00	790.16	784.00	126.56	0.00	0.16	41.00	18.00	0.00	113.00	111.51	1015505.00	0.83	823.75	802.00
28	4	7	19115.00	31797.00	191.05	0	Spot (Block28, Row7, Column4)	926.56	903.00	147.89	0.01	0.16	782.00	785.21	782.00	116.79	0.00	0.15	54.00	25.00	0.00	121.00	144.56	952499.00	1.21	837.00	793.50
28	5	7	19421.00	31804.00	181.85	0	Spot (Block28, Row7, Column5)	1347.18	1294.00	287.94	0.02	0.21	783.00	779.38	783.00	131.69	0.00	0.17	96.00	83.00	0.00	511.00	564.18	1248838.00	4.31	968.66	923.00
28	6	7	19710.00	31810.00	178.20	0	Spot (Block28, Row7, Column6)	923.66	895.00	118.16	0.01	0.13	777.00	766.83	777.00	112.80	0.01	0.15	54.00	26.00	0.00	118.00	146.66	814664.00	1.39	863.82	885.00
28	7	7	20018.00	31808.00	147.70	0	Spot (Block28, Row7, Column7)	2975.32	2827.00	1151.51	0.02	0.39	772.00	769.30	772.00	106.44	0.00	0.14	100.00	100.00	0.00	2055.00	2203.32	1785193.00	20.72	1295.95	1227.50
28	8	7	20324.00	31811.00	144.50	0	Spot (Block28, Row7, Column8)	1408.21	1435.00	288.86	0.01	0.21	787.00	779.87	787.00	102.32	0.00	0.13	95.00	91.00	0.00	648.00	621.21	802682.00	6.14	963.50	933.00
28	1	8	18216.00	32114.00	137.80	0	Spot (Block28, Row8, Column1)	38502.04	37670.00	17291.87	0.01	0.45	775.00	788.93	775.00	172.41	0.01	0.22	100.00	100.00	14.42	36895.00	37727.04	19751588.00	218.74	9364.58	6731.50
28	2	8	18527.00	32110.00	169.00	0	Spot (Block28, Row8, Column2)	1179.52	1128.50	258.15	0.02	0.22	771.00	774.93	771.00	141.51	0.00	0.18	85.00	65.00	0.00	357.50	408.52	931821.00	2.86	894.06	896.50
28	3	8	18818.00	32107.00	148.95	0	Spot (Block28, Row8, Column3)	1868.15	1726.50	746.79	0.03	0.40	777.00	770.48	777.00	120.55	0.00	0.16	99.00	92.00	0.00	949.50	1091.15	1139569.00	9.11	1051.29	1044.00
28	4	8	19109.00	32100.00	173.55	0	Spot (Block28, Row8, Column4)	993.65	989.00	162.80	0.00	0.16	773.00	763.99	773.00	115.13	0.01	0.15	67.00	43.00	0.00	216.00	220.65	838644.00	1.99	854.96	818.00
28	5	8	19416.00	32100.00	186.80	0	Spot (Block28, Row8, Column5)	909.55	901.00	140.82	0.00	0.15	710.00	748.28	710.00	108.25	0.02	0.14	64.00	40.00	0.00	191.00	199.55	893180.00	1.49	839.12	805.00
28	6	8	19721.00	32102.00	201.20	0	Spot (Block28, Row8, Column6)	929.39	897.00	138.16	0.02	0.15	711.00	748.29	711.00	99.77	0.02	0.13	76.00	44.00	0.00	186.00	218.39	1066941.00	1.82	825.28	812.00
28	7	8	20027.00	32107.00	145.85	0	Spot (Block28, Row8, Column7)	1731.84	1703.50	470.04	0.01	0.27	766.00	760.59	766.00	100.41	0.00	0.13	100.00	99.00	0.00	937.50	965.84	1001006.00	9.67	996.54	1005.50
28	8	8	20330.00	32103.00	121.30	0	Spot (Block28, Row8, Column8)	2167.28	2071.00	574.41	0.02	0.27	780.00	767.48	780.00	101.20	0.01	0.13	100.00	100.00	0.00	1291.00	1387.28	840903.00	13.83	1248.15	1192.50
29	1	1	4721.00	34514.00	150.25	0	Spot (Block29, Row1, Column1)	26904.29	22218.00	15712.55	0.08	0.58	72.00	80.49	72.00	53.67	0.05	0.67	100.00	100.00	0.32	22146.00	26832.29	16573046.00	499.77	4197.88	3409.00
29	2	1	5018.00	34527.00	147.00	-50	Spot (Block29, Row1, Column2)	69.94	70.00	9.68	0.00	0.14	68.00	71.26	68.00	29.92	0.02	0.42	0.00	0.00	0.00	2.00	1.94	41337.00	-0.04	66.48	69.00
29	3	1	5318.00	34527.00	147.00	-50	Spot (Block29, Row1, Column3)	72.11	72.00	8.36	0.00	0.12	65.00	65.16	65.00	9.50	0.00	0.15	40.00	7.00	0.00	7.00	7.11	42546.00	0.73	64.99	66.00
29	4	1	5619.00	34527.00	147.00	-50	Spot (Block29, Row1, Column4)	71.58	71.00	9.41	0.00	0.13	66.00	67.36	66.00	46.70	0.01	0.69	0.00	0.00	0.00	5.00	5.58	42303.00	0.09	72.03	71.00
29	5	1	5919.00	34527.00	147.00	-50	Spot (Block29, Row1, Column5)	75.83	76.00	7.39	0.00	0.10	66.00	67.84	66.00	47.67	0.01	0.70	0.00	0.00	0.00	10.00	9.83	44665.00	0.17	76.06	76.00
29	6	1	6219.00	34527.00	147.00	-50	Spot (Block29, Row1, Column6)	71.51	71.00	10.69	0.00	0.15	69.00	69.18	69.00	11.29	0.00	0.16	17.00	3.00	0.00	2.00	2.51	42046.00	0.21	72.11	75.00
29	7	1	6509.00	34526.00	160.60	0	Spot (Block29, Row1, Column7)	92.34	92.00	8.02	0.00	0.09	71.00	71.56	71.00	10.85	0.00	0.15	91.00	49.00	0.00	21.00	21.34	65745.00	1.92	80.83	81.00
29	8	1	6822.00	34494.00	186.90	0	Spot (Block29, Row1, Column8)	107.17	107.00	13.91	0.00	0.13	80.00	81.71	80.00	14.37	0.01	0.18	81.00	46.00	0.00	27.00	27.17	105775.00	1.77	90.51	92.00
29	1	2	4718.00	34828.00	147.00	-50	Spot (Block29, Row2, Column1)	74.67	74.00	9.21	0.00	0.12	70.00	74.89	70.00	40.57	0.03	0.54	0.00	0.00	0.00	4.00	4.67	43983.00	-0.01	74.33	75.00
29	2	2	4967.00	34862.00	254.75	0	Spot (Block29, Row2, Column2)	75.21	74.00	9.61	0.01	0.13	68.00	67.92	68.00	9.24	0.00	0.14	36.00	14.00	0.00	6.00	7.21	141096.00	0.79	69.79	69.00
29	3	2	5318.00	34827.00	147.00	-50	Spot (Block29, Row2, Column3)	63.44	65.00	8.82	0.01	0.14	68.00	67.99	68.00	10.16	0.00	0.15	2.00	0.00	0.00	-3.00	-4.56	37493.00	-0.45	64.71	64.00
29	4	2	5619.00	34827.00	147.00	-50	Spot (Block29, Row2, Column4)	68.12	67.00	9.08	0.01	0.13	67.00	67.20	67.00	10.03	0.00	0.15	15.00	2.00	0.00	0.00	1.12	40193.00	0.09	68.25	69.00
29	5	2	5928.00	34819.00	193.00	0	Spot (Block29, Row2, Column5)	74.00	75.00	7.58	0.01	0.10	67.00	67.36	67.00	10.97	0.00	0.16	34.00	0.00	0.00	8.00	7.00	78066.00	0.61	66.87	67.00
29	6	2	6219.00	34826.00	147.00	-50	Spot (Block29, Row2, Column6)	71.18	71.00	6.97	0.00	0.10	68.00	68.18	68.00	10.41	0.00	0.15	15.00	1.00	0.00	3.00	3.18	41994.00	0.29	70.88	70.00
29	7	2	6519.00	34826.00	147.00	-50	Spot (Block29, Row2, Column7)	74.19	74.00	6.84	0.00	0.09	71.00	71.67	71.00	9.82	0.00	0.14	19.00	0.00	0.00	3.00	3.19	43771.00	0.26	73.31	74.00
29	8	2	6819.00	34826.00	147.00	-50	Spot (Block29, Row2, Column8)	76.31	77.00	11.09	0.00	0.15	80.00	80.94	80.00	13.39	0.01	0.17	3.00	0.00	0.00	-3.00	-3.69	45023.00	-0.35	71.19	73.00
29	1	3	4718.00	35124.00	150.50	0	Spot (Block29, Row3, Column1)	78.62	79.00	6.83	0.00	0.09	66.00	65.96	66.00	9.62	0.00	0.15	68.00	14.00	0.00	13.00	12.62	48430.00	1.32	72.47	73.00
29	2	3	5018.00	35127.00	147.00	-50	Spot (Block29, Row3, Column2)	68.91	69.00	9.34	0.00	0.14	67.00	67.16	67.00	9.26	0.00	0.14	23.00	3.00	0.00	2.00	1.91	40659.00	0.19	68.01	66.00
29	3	3	5324.00	35131.00	133.80	0	Spot (Block29, Row3, Column3)	82.31	82.00	5.98	0.00	0.07	68.00	68.42	68.00	10.27	0.00	0.15	73.00	15.00	0.00	14.00	14.31	39758.00	1.35	75.88	76.00
29	4	3	5615.00	35148.00	243.70	0	Spot (Block29, Row3, Column4)	76.04	77.00	9.00	0.01	0.12	66.00	66.26	66.00	10.61	0.00	0.16	52.00	9.00	0.00	11.00	10.04	130632.00	0.92	69.27	71.00
29	5	3	5880.00	35102.00	241.40	0	Spot (Block29, Row3, Column5)	76.60	76.00	8.53	0.00	0.11	68.00	68.14	68.00	9.98	0.00	0.15	45.00	9.00	0.00	8.00	8.60	129223.00	0.85	71.93	72.00
29	6	3	6219.00	35126.00	147.00	-50	Spot (Block29, Row3, Column6)	77.38	77.50	6.53	0.00	0.08	69.00	69.00	69.00	9.58	0.00	0.14	44.00	4.00	0.00	8.50	8.38	45654.00	0.87	75.62	75.00
29	7	3	6519.00	35126.00	147.00	-50	Spot (Block29, Row3, Column7)	77.63	78.00	8.77	0.00	0.11	71.00	70.56	71.00	8.76	0.00	0.12	42.00	11.00	0.00	7.00	6.63	45726.00	0.81	74.24	74.00
29	8	3	6819.00	35126.00	147.00	-50	Spot (Block29, Row3, Column8)	85.30	85.00	9.53	0.00	0.11	80.00	83.11	80.00	16.39	0.02	0.20	14.00	0.00	0.00	5.00	5.30	50328.00	0.13	81.26	79.00
29	1	4	4755.00	35406.00	134.40	0	Spot (Block29, Row4, Column1)	86.91	86.00	13.58	0.00	0.16	66.00	65.94	66.00	9.51	0.00	0.14	80.00	52.00	0.00	20.00	20.91	42327.00	2.21	74.38	74.00
29	2	4	5018.00	35427.00	147.00	-50	Spot (Block29, Row4, Column2)	65.97	66.00	7.65	0.00	0.12	68.00	67.76	68.00	9.15	0.00	0.13	5.00	0.00	0.00	-2.00	-2.03	38990.00	-0.20	66.50	66.00
29	3	4	5326.00	35433.00	184.30	0	Spot (Block29, Row4, Column3)	105.46	104.00	20.20	0.01	0.19	68.00	67.30	68.00	9.32	0.00	0.14	94.00	81.00	0.00	36.00	37.46	101034.00	4.09	77.29	77.00
29	4	4	5593.00	35419.00	226.25	0	Spot (Block29, Row4, Column4)	76.10	76.00	8.68	0.00	0.11	68.00	67.19	68.00	10.09	0.01	0.15	39.00	8.00	0.00	8.00	8.10	111563.00	0.88	66.18	67.00
29	5	4	5918.00	35480.00	147.20	0	Spot (Block29, Row4, Column5)	87.78	87.00	11.76	0.00	0.13	69.00	69.07	69.00	9.25	0.00	0.13	76.00	48.00	0.00	18.00	18.78	52144.00	2.02	76.22	76.00
29	6	4	6219.00	35426.00	147.00	-50	Spot (Block29, Row4, Column6)	73.03	73.00	6.65	0.00	0.09	69.00	68.96	69.00	9.54	0.00	0.14	20.00	1.00	0.00	4.00	4.03	43086.00	0.43	75.61	75.00
29	7	4	6532.00	35422.00	165.40	0	Spot (Block29, Row4, Column7)	82.53	82.00	8.22	0.00	0.10	70.00	70.72	70.00	9.40	0.00	0.13	63.00	22.00	0.00	12.00	12.53	62310.00	1.26	74.58	74.00
29	8	4	6818.00	35426.00	146.20	0	Spot (Block29, Row4, Column8)	291.16	287.00	86.10	0.01	0.30	80.00	82.92	80.00	18.70	0.02	0.23	100.00	99.00	0.00	207.00	211.16	170329.00	11.14	133.12	124.00
29	1	5	4718.00	35727.00	147.00	-50	Spot (Block29, Row5, Column1)	78.38	79.00	7.76	0.00	0.10	70.00	69.56	70.00	10.56	0.00	0.15	44.00	4.00	0.00	9.00	8.38	46247.00	0.84	73.54	73.00
29	2	5	5018.00	35727.00	147.00	-50	Spot (Block29, Row5, Column2)	69.98	71.00	10.29	0.01	0.15	68.00	68.11	68.00	9.06	0.00	0.13	21.00	4.00	0.00	3.00	1.98	41426.00	0.21	73.47	72.00
29	3	5	5319.00	35727.00	147.00	-50	Spot (Block29, Row5, Column3)	74.14	75.00	9.05	0.01	0.12	69.00	69.06	69.00	9.17	0.00	0.13	34.00	4.00	0.00	6.00	5.14	43740.00	0.55	69.96	72.00
29	4	5	5619.00	35727.00	147.00	-50	Spot (Block29, Row5, Column4)	72.13	73.00	9.04	0.01	0.13	69.00	69.40	69.00	8.87	0.00	0.13	24.00	5.00	0.00	4.00	3.13	42412.00	0.31	75.30	76.00
29	5	5	5916.00	35709.00	161.25	0	Spot (Block29, Row5, Column5)	121.21	119.00	20.95	0.01	0.17	69.00	69.36	69.00	8.98	0.00	0.13	99.00	97.00	0.00	50.00	52.21	86786.00	5.78	92.03	93.00
29	6	5	6219.00	35726.00	147.00	-50	Spot (Block29, Row5, Column6)	75.01	75.00	9.66	0.00	0.13	71.00	70.83	71.00	10.23	0.00	0.14	26.00	4.00	0.00	4.00	4.01	44179.00	0.41	74.17	75.00
29	7	5	6519.00	35726.00	147.00	-50	Spot (Block29, Row5, Column7)	74.83	76.00	9.63	0.01	0.13	71.00	70.73	71.00	10.06	0.00	0.14	24.00	1.00	0.00	5.00	3.83	44151.00	0.41	71.88	73.00
29	8	5	6827.00	35730.00	246.45	0	Spot (Block29, Row5, Column8)	82.63	84.00	11.48	0.01	0.14	77.00	79.66	77.00	15.74	0.01	0.20	18.00	0.00	0.00	7.00	5.63	145267.00	0.19	75.58	75.00
29	1	6	4718.00	36027.00	147.00	-50	Spot (Block29, Row6, Column1)	83.15	84.00	9.17	0.00	0.11	74.00	74.15	74.00	10.68	0.00	0.14	46.00	9.00	0.00	10.00	9.15	49060.00	0.84	79.72	78.50
29	2	6	5018.00	36027.00	147.00	-50	Spot (Block29, Row6, Column2)	72.88	73.00	6.65	0.00	0.09	71.00	71.11	71.00	9.38	0.00	0.13	12.00	0.00	0.00	2.00	1.88	43145.00	0.19	72.24	72.00
29	3	6	5310.00	36005.00	223.25	0	Spot (Block29, Row6, Column3)	77.30	77.00	10.56	0.00	0.14	72.00	71.70	72.00	9.24	0.00	0.13	33.00	11.00	0.00	5.00	5.30	110851.00	0.61	69.51	69.50
29	4	6	5619.00	36026.00	147.00	-50	Spot (Block29, Row6, Column4)	79.68	80.00	11.13	0.00	0.14	72.00	72.36	72.00	9.04	0.00	0.12	44.00	17.00	0.00	8.00	7.68	46934.00	0.81	74.22	74.00
29	5	6	5928.00	36016.00	177.00	0	Spot (Block29, Row6, Column5)	109.13	109.00	18.20	0.00	0.17	71.00	71.99	71.00	10.91	0.01	0.15	94.00	81.00	0.00	38.00	38.13	95927.00	3.40	77.81	77.00
29	6	6	6184.00	36021.00	138.55	0	Spot (Block29, Row6, Column6)	80.16	81.00	8.82	0.00	0.11	71.00	71.01	71.00	10.13	0.00	0.14	45.00	9.00	0.00	10.00	9.16	41360.00	0.90	74.05	75.00
29	7	6	6552.00	36007.00	228.10	0	Spot (Block29, Row6, Column7)	86.12	86.00	8.88	0.00	0.10	72.00	71.95	72.00	10.27	0.00	0.14	64.00	24.00	0.00	14.00	14.12	129002.00	1.38	79.86	78.00
29	8	6	6840.00	36032.00	140.90	0	Spot (Block29, Row6, Column8)	97.90	101.00	13.27	0.01	0.14	78.00	79.24	78.00	13.57	0.01	0.17	66.00	39.00	0.00	23.00	19.90	52668.00	1.37	86.43	86.00
29	1	7	4718.00	36327.00	147.00	-50	Spot (Block29, Row7, Column1)	88.72	87.00	14.34	0.01	0.16	83.00	87.86	83.00	47.24	0.02	0.54	0.00	0.00	0.00	4.00	5.72	52436.00	0.02	85.57	83.00
29	2	7	5018.00	36327.00	147.00	-50	Spot (Block29, Row7, Column2)	84.14	83.00	10.62	0.01	0.13	79.00	80.02	79.00	11.81	0.01	0.15	28.00	5.00	0.00	4.00	5.14	49644.00	0.35	84.70	79.50
29	3	7	5319.00	36327.00	147.00	-50	Spot (Block29, Row7, Column3)	87.21	87.00	9.07	0.00	0.10	82.00	85.32	82.00	16.51	0.02	0.19	11.00	0.00	0.00	5.00	5.21	51280.00	0.11	85.97	86.00
29	4	7	5619.00	36326.00	147.00	-50	Spot (Block29, Row7, Column4)	93.21	92.50	9.78	0.00	0.10	88.00	91.31	88.00	19.80	0.02	0.22	8.00	0.00	0.00	4.50	5.21	54991.00	0.10	93.55	94.00
29	5	7	5927.00	36359.00	181.55	0	Spot (Block29, Row7, Column5)	139.59	136.00	27.74	0.01	0.20	93.00	100.53	93.00	29.95	0.03	0.30	68.00	34.00	0.00	43.00	46.59	128840.00	1.30	111.90	110.00
29	6	7	6219.00	36326.00	147.00	-50	Spot (Block29, Row7, Column6)	90.70	91.00	11.21	0.00	0.12	86.00	90.74	86.00	24.30	0.02	0.27	1.00	0.00	0.00	5.00	4.70	53511.00	-0.00	91.13	91.00
29	7	7	6490.00	36334.00	161.10	0	Spot (Block29, Row7, Column7)	121.12	116.00	23.01	0.02	0.19	83.00	88.04	83.00	22.17	0.03	0.25	72.00	31.00	0.00	33.00	38.12	87328.00	1.49	94.87	92.00
29	8	7	6820.00	36314.00	110.05	0	Spot (Block29, Row7, Column8)	153.06	157.50	23.52	0.01	0.15	82.00	84.05	82.00	16.14	0.01	0.19	98.00	88.00	0.00	75.50	71.06	48060.00	4.28	105.03	102.00
29	1	8	4717.00	36620.00	136.50	0	Spot (Block29, Row8, Column1)	34249.71	32950.00	18369.47	0.02	0.54	102.00	111.04	102.00	71.04	0.04	0.64	100.00	100.00	11.46	32848.00	34147.71	17330364.00	480.55	5999.40	3338.50
29	2	8	5026.00	36630.00	173.55	0	Spot (Block29, Row8, Column2)	120.51	120.00	13.04	0.00	0.11	100.00	101.24	100.00	26.79	0.01	0.26	28.00	0.00	0.00	20.00	20.51	101469.00	0.72	101.64	101.00
29	3	8	5315.00	36631.00	271.45	0	Spot (Block29, Row8, Column3)	149.50	143.00	30.99	0.02	0.21	112.00	112.05	112.00	18.72	0.00	0.17	70.00	40.00	0.00	31.00	37.50	321582.00	2.00	122.01	118.00
29	4	8	5635.00	36645.00	192.05	0	Spot (Block29, Row8, Column4)	178.93	180.00	19.15	0.00	0.11	132.00	135.58	132.00	27.56	0.01	0.20	82.00	36.00	0.00	48.00	46.93	186798.00	1.57	150.18	148.00
29	5	8	5919.00	36626.00	147.00	-50	Spot (Block29, Row8, Column5)	174.91	181.00	21.06	0.01	0.12	155.00	151.69	155.00	33.37	0.01	0.22	30.00	0.00	0.00	26.00	19.91	103020.00	0.70	175.35	181.50
29	6	8	6228.00	36649.00	239.30	0	Spot (Block29, Row8, Column6)	190.20	190.00	20.15	0.00	0.11	170.00	160.94	170.00	42.02	0.02	0.26	11.00	0.00	0.00	20.00	20.20	314203.00	0.70	167.12	169.00
29	7	8	6520.00	36633.00	174.55	0	Spot (Block29, Row8, Column7)	226.97	208.00	60.84	0.04	0.27	149.00	149.29	149.00	45.35	0.00	0.30	65.00	27.00	0.00	59.00	77.97	194060.00	1.71	173.56	176.00
29	8	8	6829.00	36613.00	120.15	0	Spot (Block29, Row8, Column8)	1172.18	1085.50	382.20	0.03	0.33	119.00	125.71	119.00	39.41	0.02	0.31	100.00	100.00	0.00	966.50	1053.18	447774.00	26.56	402.88	349.00
30	1	1	9223.00	34512.00	149.00	0	Spot (Block30, Row1, Column1)	24639.13	22832.00	14188.27	0.03	0.58	596.00	620.57	596.00	118.77	0.02	0.19	100.00	100.00	0.16	22236.00	24043.13	14980593.00	202.23	5678.12	4654.00
30	2	1	9507.00	34504.00	215.05	0	Spot (Block30, Row1, Column2)	700.53	691.00	92.56	0.01	0.13	597.00	613.84	597.00	93.14	0.01	0.15	51.00	18.00	0.00	94.00	103.53	925402.00	0.93	632.83	599.00
30	3	1	9843.00	34511.00	183.50	0	Spot (Block30, Row1, Column3)	708.90	686.00	114.71	0.01	0.16	589.00	594.43	589.00	71.92	0.00	0.12	64.00	35.00	0.00	97.00	119.90	669206.00	1.59	650.73	652.50
30	4	1	10115.00	34520.00	201.75	0	Spot (Block30, Row1, Column4)	705.45	695.00	92.53	0.01	0.13	588.00	598.78	588.00	75.96	0.01	0.13	67.00	30.00	0.00	107.00	117.45	814793.00	1.40	631.79	610.00
30	5	1	10431.00	34512.00	213.00	0	Spot (Block30, Row1, Column5)	755.97	727.00	113.32	0.02	0.15	600.00	620.90	600.00	77.54	0.01	0.12	78.00	48.00	0.00	127.00	155.97	977471.00	1.74	653.71	629.50
30	6	1	10718.00	34504.00	184.45	0	Spot (Block30, Row1, Column6)	784.25	779.00	108.74	0.00	0.14	611.00	635.84	611.00	83.92	0.02	0.13	85.00	50.00	0.00	168.00	173.25	751308.00	1.77	687.22	691.00
30	7	1	11024.00	34528.00	146.20	0	Spot (Block30, Row1, Column7)	786.02	784.50	108.80	0.00	0.14	604.00	624.62	604.00	83.85	0.01	0.13	84.00	55.00	0.00	180.50	182.02	457466.00	1.92	697.20	694.50
30	8	1	11331.00	34514.00	236.15	0	Spot (Block30, Row1, Column8)	735.54	703.00	120.60	0.02	0.16	597.00	611.71	597.00	77.02	0.01	0.13	69.00	39.00	0.00	106.00	138.54	1182741.00	1.61	649.84	615.00
30	1	2	9234.00	34819.00	229.55	0	Spot (Block30, Row2, Column1)	703.71	693.00	99.87	0.01	0.14	597.00	615.24	597.00	99.25	0.01	0.16	46.00	17.00	0.00	96.00	106.71	1061903.00	0.89	651.49	632.00
30	2	2	9527.00	34811.00	176.65	0	Spot (Block30, Row2, Column2)	714.94	694.00	86.26	0.01	0.12	594.00	605.71	594.00	74.78	0.01	0.12	72.00	32.00	0.00	100.00	120.94	624143.00	1.46	635.23	615.00
30	3	2	9831.00	34812.00	212.90	0	Spot (Block30, Row2, Column3)	729.22	697.00	100.51	0.02	0.14	593.00	605.90	593.00	82.92	0.01	0.14	73.00	36.00	0.00	104.00	136.22	940695.00	1.49	642.20	617.00
30	4	2	10110.00	34795.00	227.55	0	Spot (Block30, Row2, Column4)	694.80	688.00	108.84	0.00	0.16	591.00	608.43	591.00	79.13	0.01	0.13	59.00	27.00	0.00	97.00	103.80	1029001.00	1.09	635.93	601.00
30	5	2	10427.00	34808.00	197.90	0	Spot (Block30, Row2, Column5)	878.87	890.00	133.17	0.01	0.15	603.00	630.04	603.00	78.22	0.02	0.12	94.00	80.00	0.00	287.00	275.87	976429.00	3.18	719.28	697.00
30	6	2	10722.00	34806.00	199.45	0	Spot (Block30, Row2, Column6)	769.40	719.00	158.05	0.03	0.21	605.00	630.39	605.00	87.28	0.02	0.14	74.00	36.00	0.00	114.00	164.40	870188.00	1.59	689.71	691.00
30	7	2	11026.00	34812.00	186.85	0	Spot (Block30, Row2, Column7)	762.51	717.50	129.03	0.03	0.17	603.00	621.66	603.00	81.63	0.01	0.13	68.00	47.00	0.00	114.50	159.51	750309.00	1.73	674.10	668.50
30	8	2	11314.00	34795.00	132.60	0	Spot (Block30, Row2, Column8)	722.87	704.00	91.08	0.01	0.13	604.00	622.43	604.00	77.14	0.01	0.12	73.00	34.00	0.00	100.00	118.87	346257.00	1.30	659.01	682.00
30	1	3	9231.00	35114.00	162.35	0	Spot (Block30, Row3, Column1)	849.69	814.00	220.42	0.02	0.26	595.00	608.45	595.00	76.12	0.01	0.13	90.00	66.00	0.00	219.00	254.69	619425.00	3.17	685.82	692.00
30	2	3	9512.00	35113.00	255.55	0	Spot (Block30, Row3, Column2)	680.80	680.00	101.27	0.00	0.15	596.00	608.72	596.00	78.98	0.01	0.13	53.00	23.00	0.00	84.00	84.80	1286718.00	0.91	637.25	598.00
30	3	3	9822.00	35112.00	147.00	-50	Spot (Block30, Row3, Column3)	1447.20	820.00	3538.83	0.25	2.45	590.00	600.95	590.00	90.16	0.01	0.15	83.00	65.00	0.00	230.00	857.20	861086.00	9.39	736.37	715.00
30	4	3	10109.00	35117.00	156.85	0	Spot (Block30, Row3, Column4)	751.67	714.00	116.82	0.02	0.16	589.00	598.61	589.00	85.46	0.01	0.14	74.00	43.00	0.00	125.00	162.67	512636.00	1.79	666.35	664.00
30	5	3	10429.00	35110.00	148.35	0	Spot (Block30, Row3, Column5)	783.15	751.00	240.71	0.02	0.31	598.00	618.25	598.00	83.96	0.01	0.14	71.00	47.00	0.00	153.00	185.15	464406.00	1.96	694.77	686.00
30	6	3	10729.00	35114.00	186.65	0	Spot (Block30, Row3, Column6)	755.87	778.00	115.40	0.01	0.15	599.00	621.49	599.00	86.17	0.02	0.14	67.00	50.00	0.00	179.00	156.87	741505.00	1.56	676.46	671.50
30	7	3	11020.00	35115.00	219.35	0	Spot (Block30, Row3, Column7)	717.89	694.00	105.41	0.01	0.15	597.00	615.71	597.00	86.74	0.01	0.14	58.00	31.00	0.00	97.00	120.89	986387.00	1.18	644.21	625.00
30	8	3	11325.00	35110.00	183.95	0	Spot (Block30, Row3, Column8)	728.76	707.00	96.61	0.01	0.13	603.00	621.01	603.00	77.88	0.01	0.13	74.00	37.00	0.00	104.00	125.76	697427.00	1.38	676.53	672.00
30	1	4	9232.00	35420.00	199.70	0	Spot (Block30, Row4, Column1)	741.07	704.00	100.92	0.02	0.14	595.00	610.59	595.00	77.42	0.01	0.13	79.00	42.00	0.00	109.00	146.07	841117.00	1.69	659.01	671.00
30	2	4	9526.00	35405.00	211.60	0	Spot (Block30, Row4, Column2)	709.23	697.00	99.13	0.01	0.14	598.00	611.92	598.00	80.02	0.01	0.13	62.00	32.00	0.00	99.00	111.23	902844.00	1.22	647.10	608.00
30	3	4	9826.00	35418.00	151.05	0	Spot (Block30, Row4, Column3)	1036.86	1017.00	213.85	0.01	0.21	592.00	597.04	592.00	75.81	0.00	0.13	99.00	95.00	0.00	425.00	444.86	649074.00	5.80	737.20	720.00
30	4	4	10124.00	35400.00	249.00	0	Spot (Block30, Row4, Column4)	655.67	628.00	88.53	0.02	0.14	588.00	591.25	588.00	78.07	0.00	0.13	45.00	16.00	0.00	40.00	67.67	1171677.00	0.83	602.64	595.00
30	5	4	10406.00	35412.00	200.65	0	Spot (Block30, Row4, Column5)	714.63	699.00	142.75	0.01	0.20	591.00	597.21	591.00	78.47	0.00	0.13	63.00	34.00	0.00	108.00	123.63	816113.00	1.50	621.49	592.00
30	6	4	10731.00	35405.00	209.45	0	Spot (Block30, Row4, Column6)	814.54	791.50	126.27	0.01	0.16	594.00	605.85	594.00	84.12	0.01	0.14	91.00	65.00	0.00	197.50	220.54	1014913.00	2.48	685.78	688.00
30	7	4	11017.00	35404.00	200.90	0	Spot (Block30, Row4, Column7)	751.58	708.00	114.36	0.03	0.15	602.00	626.41	602.00	85.37	0.02	0.14	64.00	41.00	0.00	106.00	149.58	862812.00	1.47	675.40	673.50
30	8	4	11306.00	35427.00	142.80	0	Spot (Block30, Row4, Column8)	936.04	906.00	186.64	0.01	0.20	601.00	619.81	601.00	83.78	0.01	0.14	97.00	83.00	0.00	305.00	335.04	518564.00	3.77	755.55	717.00
30	1	5	9234.00	35696.00	100.50	0	Spot (Block30, Row5, Column1)	776.56	754.00	109.11	0.01	0.14	597.00	610.81	597.00	81.69	0.01	0.13	88.00	49.00	0.00	157.00	179.56	199576.00	2.03	696.92	694.00
30	2	5	9518.00	35703.00	158.90	0	Spot (Block30, Row5, Column2)	792.10	787.00	131.50	0.00	0.17	602.00	620.01	602.00	81.60	0.01	0.13	80.00	58.00	0.00	185.00	190.10	552889.00	2.11	683.69	685.50
30	3	5	9816.00	35712.00	193.65	0	Spot (Block30, Row5, Column3)	742.23	702.00	115.08	0.02	0.16	600.00	614.06	600.00	76.93	0.01	0.13	69.00	43.00	0.00	102.00	142.23	780080.00	1.67	699.22	687.50
30	4	5	10128.00	35706.00	151.70	0	Spot (Block30, Row5, Column4)	794.35	788.00	134.61	0.00	0.17	598.00	615.23	598.00	78.81	0.01	0.13	79.00	61.00	0.00	190.00	196.35	499644.00	2.27	705.29	685.00
30	5	5	10428.00	35713.00	160.05	0	Spot (Block30, Row5, Column5)	979.91	924.00	223.01	0.03	0.23	595.00	604.50	595.00	80.14	0.01	0.13	97.00	84.00	0.00	329.00	384.91	693777.00	4.68	719.47	712.50
30	6	5	10701.00	35708.00	176.75	0	Spot (Block30, Row5, Column6)	781.84	721.50	353.96	0.03	0.45	599.00	612.26	599.00	85.49	0.01	0.14	72.00	43.00	0.00	122.50	182.84	684895.00	1.98	674.66	681.00
30	7	5	11039.00	35701.00	192.70	0	Spot (Block30, Row5, Column7)	750.57	696.00	128.23	0.03	0.17	602.00	630.17	602.00	87.80	0.02	0.14	53.00	42.00	0.00	94.00	148.57	788849.00	1.37	683.37	673.50
30	8	5	11316.00	35712.00	181.45	0	Spot (Block30, Row5, Column8)	812.09	797.00	141.28	0.01	0.17	599.00	617.23	599.00	83.13	0.01	0.13	80.00	61.00	0.00	198.00	213.09	748746.00	2.34	723.77	707.50
30	1	6	9225.00	36022.00	227.00	0	Spot (Block30, Row6, Column1)	716.06	691.00	112.73	0.02	0.16	592.00	602.54	592.00	83.24	0.01	0.14	62.00	34.00	0.00	99.00	124.06	1061206.00	1.36	640.73	608.50
30	2	6	9524.00	35991.00	242.20	0	Spot (Block30, Row6, Column2)	712.71	693.00	116.20	0.01	0.16	597.00	615.40	597.00	87.94	0.01	0.14	57.00	31.00	0.00	96.00	115.71	1210187.00	1.11	641.09	605.50
30	3	6	9811.00	36025.00	162.80	0	Spot (Block30, Row6, Column3)	764.18	749.50	127.30	0.01	0.17	599.00	612.59	599.00	80.13	0.01	0.13	76.00	48.00	0.00	150.50	165.18	560910.00	1.89	678.10	678.00
30	4	6	10124.00	36015.00	184.95	0	Spot (Block30, Row6, Column4)	740.64	704.00	120.22	0.02	0.16	598.00	611.33	598.00	78.24	0.01	0.13	71.00	40.00	0.00	106.00	142.64	713979.00	1.65	662.73	627.50
30	5	6	10425.00	36016.00	154.80	0	Spot (Block30, Row6, Column5)	880.87	868.00	147.25	0.01	0.17	598.00	613.41	598.00	82.36	0.01	0.13	96.00	78.00	0.00	270.00	282.87	581372.00	3.25	710.70	706.00
30	6	6	10728.00	36026.00	207.20	0	Spot (Block30, Row6, Column6)	695.94	687.00	85.67	0.01	0.12	598.00	616.77	598.00	84.15	0.01	0.14	54.00	23.00	0.00	89.00	97.94	847652.00	0.94	665.27	679.50
30	7	6	11019.00	36022.00	203.80	0	Spot (Block30, Row6, Column7)	761.39	754.00	105.23	0.00	0.14	598.00	621.13	598.00	88.28	0.02	0.14	78.00	45.00	0.00	156.00	163.39	895398.00	1.59	659.32	671.00
30	8	6	11316.00	36001.00	158.25	0	Spot (Block30, Row6, Column8)	733.59	690.00	159.29	0.03	0.22	595.00	605.38	595.00	82.92	0.01	0.14	62.00	36.00	0.00	95.00	138.59	509110.00	1.55	671.30	662.00
30	1	7	9226.00	36307.00	246.20	0	Spot (Block30, Row7, Column1)	696.39	695.00	91.82	0.00	0.13	592.00	601.19	592.00	102.42	0.01	0.17	50.00	9.00	0.00	103.00	104.39	1221475.00	0.93	626.47	600.00
30	2	7	9531.00	36309.00	231.10	0	Spot (Block30, Row7, Column2)	699.94	692.00	98.08	0.00	0.14	595.00	604.15	595.00	83.27	0.01	0.14	60.00	26.00	0.00	97.00	104.94	1072315.00	1.15	620.71	599.00
30	3	7	9823.00	36301.00	203.55	0	Spot (Block30, Row7, Column3)	707.35	688.00	113.47	0.01	0.16	597.00	607.46	597.00	80.86	0.01	0.13	59.00	30.00	0.00	91.00	110.35	832555.00	1.24	650.23	621.00
30	4	7	10145.00	36313.00	198.55	0	Spot (Block30, Row7, Column4)	696.49	696.00	92.40	0.00	0.13	596.00	606.22	596.00	78.84	0.01	0.13	64.00	26.00	0.00	100.00	100.49	775189.00	1.14	646.47	613.00
30	5	7	10416.00	36311.00	203.65	0	Spot (Block30, Row7, Column5)	700.35	689.50	118.92	0.01	0.17	596.00	607.36	596.00	79.21	0.01	0.13	60.00	28.00	0.00	93.50	104.35	823611.00	1.17	639.09	606.50
30	6	7	10720.00	36315.00	205.10	0	Spot (Block30, Row7, Column6)	748.81	746.50	126.80	0.00	0.17	601.00	619.24	601.00	81.85	0.01	0.13	63.00	47.00	0.00	145.50	147.81	897078.00	1.58	672.84	674.00
30	7	7	11000.00	36321.00	192.65	0	Spot (Block30, Row7, Column7)	743.23	701.00	109.12	0.03	0.15	598.00	618.04	598.00	85.48	0.01	0.14	63.00	42.00	0.00	103.00	145.23	779648.00	1.46	676.62	686.00
30	8	7	11327.00	36316.00	126.90	0	Spot (Block30, Row7, Column8)	1167.72	1147.50	253.13	0.01	0.22	595.00	605.21	595.00	84.59	0.01	0.14	99.00	98.00	0.00	552.50	572.72	502121.00	6.65	765.70	730.00
30	1	8	9218.00	36620.00	135.00	0	Spot (Block30, Row8, Column1)	31405.25	28559.00	16487.16	0.04	0.52	594.00	609.96	594.00	117.50	0.01	0.19	100.00	100.00	9.53	27965.00	30811.25	15482789.00	262.10	8617.58	6431.50
30	2	8	9541.00	36624.00	184.20	0	Spot (Block30, Row8, Column2)	705.28	696.00	101.91	0.01	0.14	593.00	596.39	593.00	93.12	0.00	0.16	61.00	24.00	0.00	103.00	112.28	673539.00	1.17	649.24	678.00
30	3	8	9818.00	36615.00	168.00	0	Spot (Block30, Row8, Column3)	826.41	804.00	141.01	0.01	0.17	590.00	597.21	590.00	84.23	0.01	0.14	87.00	69.00	0.00	214.00	236.41	642948.00	2.72	681.31	677.00
30	4	8	10120.00	36606.00	134.35	0	Spot (Block30, Row8, Column4)	827.73	794.50	128.40	0.02	0.16	592.00	603.06	592.00	79.24	0.01	0.13	95.00	70.00	0.00	202.50	235.73	405590.00	2.84	743.22	706.00
30	5	8	10415.00	36621.00	197.95	0	Spot (Block30, Row8, Column5)	702.95	699.00	99.03	0.00	0.14	592.00	601.73	592.00	77.55	0.01	0.13	65.00	31.00	0.00	107.00	110.95	778871.00	1.31	639.57	607.00
30	6	8	10724.00	36622.00	212.75	0	Spot (Block30, Row8, Column6)	756.92	772.00	135.80	0.01	0.18	598.00	614.09	598.00	79.56	0.01	0.13	71.00	50.00	0.00	174.00	158.92	978697.00	1.80	648.39	619.00
30	7	8	11020.00	36626.00	155.50	0	Spot (Block30, Row8, Column7)	797.12	796.00	96.33	0.00	0.12	599.00	621.58	599.00	87.39	0.02	0.14	89.00	64.00	0.00	197.00	198.12	530885.00	2.01	705.08	696.50
30	8	8	11332.00	36613.00	121.15	0	Spot (Block30, Row8, Column8)	2377.34	2343.50	745.03	0.01	0.31	594.00	603.45	594.00	84.26	0.01	0.14	100.00	100.00	0.00	1749.50	1783.34	917653.00	21.05	1078.88	997.50
31	1	1	13721.00	34509.00	153.95	0	Spot (Block31, Row1, Column1)	22188.51	19955.00	13423.29	0.05	0.60	99.00	124.66	99.00	74.73	0.10	0.60	100.00	100.00	0.15	19856.00	22089.51	14466909.00	295.24	3560.87	2602.00
31	2	1	14020.00	34515.00	147.00	-50	Spot (Block31, Row1, Column2)	77.52	77.00	7.87	0.00	0.10	73.00	78.10	73.00	34.66	0.03	0.44	0.00	0.00	0.00	4.00	4.52	45970.00	-0.02	70.31	69.50
31	3	1	14282.00	34525.00	149.15	0	Spot (Block31, Row1, Column3)	81.65	82.00	9.76	0.00	0.12	68.00	67.39	68.00	11.48	0.00	0.17	59.00	19.00	0.00	14.00	13.65	49642.00	1.24	73.44	75.00
31	4	1	14620.00	34514.00	147.00	-50	Spot (Block31, Row1, Column4)	68.84	70.00	11.98	0.01	0.17	68.00	67.32	68.00	9.52	0.00	0.14	24.00	4.00	0.00	2.00	0.84	40822.00	0.16	61.99	64.00
31	5	1	14897.00	34461.00	165.65	0	Spot (Block31, Row1, Column5)	75.70	77.00	9.83	0.01	0.13	68.00	67.74	68.00	9.57	0.00	0.14	44.00	11.00	0.00	9.00	7.70	57535.00	0.83	71.11	72.00
31	6	1	15220.00	34514.00	147.00	-50	Spot (Block31, Row1, Column6)	68.96	71.00	13.48	0.01	0.20	65.00	64.91	65.00	10.92	0.00	0.17	36.00	7.00	0.00	6.00	3.96	40548.00	0.37	71.33	72.00
31	7	1	15544.00	34508.00	209.45	0	Spot (Block31, Row1, Column7)	76.90	77.00	10.45	0.00	0.14	66.00	65.55	66.00	11.48	0.00	0.18	49.00	12.00	0.00	11.00	10.90	96052.00	0.99	65.72	67.00
31	8	1	15814.00	34490.00	181.70	0	Spot (Block31, Row1, Column8)	107.18	107.00	17.57	0.00	0.16	70.00	69.63	70.00	10.53	0.00	0.15	94.00	80.00	0.00	37.00	37.18	99890.00	3.57	80.70	79.00
31	1	2	13719.00	34815.00	147.00	-50	Spot (Block31, Row2, Column1)	69.12	69.00	8.02	0.00	0.12	74.00	77.95	74.00	36.45	0.02	0.47	0.00	0.00	0.00	-5.00	-4.88	40848.00	-0.24	65.77	65.00
31	2	2	14062.00	34813.00	216.70	0	Spot (Block31, Row2, Column2)	79.12	79.00	10.57	0.00	0.13	67.00	66.80	67.00	10.48	0.00	0.16	55.00	25.00	0.00	12.00	12.12	106416.00	1.18	70.95	71.00
31	3	2	14286.00	34806.00	228.25	0	Spot (Block31, Row2, Column3)	72.33	72.00	8.63	0.00	0.12	66.00	65.72	66.00	10.54	0.00	0.16	31.00	4.00	0.00	6.00	6.33	108344.00	0.63	65.99	67.00
31	4	2	14620.00	34814.00	147.00	-50	Spot (Block31, Row2, Column4)	68.68	70.00	9.30	0.01	0.14	66.00	65.19	66.00	10.49	0.01	0.16	22.00	0.00	0.00	4.00	2.68	40729.00	0.33	66.14	67.00
31	5	2	14967.00	34826.00	190.30	0	Spot (Block31, Row2, Column5)	78.58	79.00	10.08	0.00	0.13	64.00	64.27	64.00	9.93	0.00	0.15	68.00	33.00	0.00	15.00	14.58	80621.00	1.44	71.92	74.00
31	6	2	15220.00	34814.00	147.00	-50	Spot (Block31, Row2, Column6)	65.66	66.00	7.05	0.00	0.11	66.00	65.37	66.00	9.96	0.00	0.15	6.00	0.00	0.00	0.00	-0.34	38673.00	0.03	66.85	68.00
31	7	2	15574.00	34776.00	129.10	0	Spot (Block31, Row2, Column7)	82.18	84.00	10.60	0.01	0.13	65.00	65.73	65.00	10.96	0.00	0.17	77.00	41.00	0.00	19.00	17.18	36406.00	1.50	75.62	77.00
31	8	2	15821.00	34813.00	147.00	-50	Spot (Block31, Row2, Column8)	71.69	71.00	9.99	0.00	0.14	67.00	67.67	67.00	11.02	0.00	0.16	26.00	2.00	0.00	4.00	4.69	42083.00	0.36	67.71	68.00
31	1	3	13710.00	35110.00	134.10	0	Spot (Block31, Row3, Column1)	86.85	87.00	6.89	0.00	0.08	73.00	72.87	73.00	11.32	0.00	0.16	63.00	10.00	0.00	14.00	13.85	42383.00	1.23	82.92	84.00
31	2	3	14020.00	35115.00	147.00	-50	Spot (Block31, Row3, Column2)	75.15	76.00	11.92	0.00	0.16	72.00	72.32	72.00	11.06	0.00	0.15	26.00	4.00	0.00	4.00	3.15	44564.00	0.26	77.54	77.00
31	3	3	14274.00	35069.00	262.90	0	Spot (Block31, Row3, Column3)	75.04	75.00	9.46	0.00	0.13	70.00	70.11	70.00	11.94	0.00	0.17	24.00	2.00	0.00	5.00	5.04	151198.00	0.41	68.50	70.00
31	4	3	14620.00	35114.00	147.00	-50	Spot (Block31, Row3, Column4)	80.72	81.00	9.49	0.00	0.12	67.00	67.28	67.00	11.75	0.00	0.17	59.00	16.00	0.00	14.00	13.72	47623.00	1.14	77.86	78.00
31	5	3	14933.00	35086.00	178.40	0	Spot (Block31, Row3, Column5)	77.66	77.00	10.19	0.00	0.13	65.00	64.97	65.00	10.46	0.00	0.16	56.00	22.00	0.00	12.00	12.66	69271.00	1.21	69.00	70.00
31	6	3	15149.00	35082.00	154.15	0	Spot (Block31, Row3, Column6)	75.10	75.00	7.65	0.00	0.10	65.00	64.38	65.00	10.72	0.00	0.17	45.00	7.00	0.00	10.00	10.10	48664.00	1.00	70.31	71.00
31	7	3	15521.00	35114.00	147.00	-50	Spot (Block31, Row3, Column7)	70.05	71.00	8.49	0.01	0.12	65.00	65.38	65.00	11.51	0.00	0.18	22.00	0.00	0.00	6.00	5.05	41258.00	0.41	70.18	71.00
31	8	3	15867.00	35051.00	222.40	0	Spot (Block31, Row3, Column8)	74.90	75.00	9.30	0.00	0.12	69.00	69.05	69.00	12.02	0.00	0.17	25.00	1.00	0.00	6.00	5.90	106063.00	0.49	69.23	68.00
31	1	4	13710.00	35449.00	220.55	0	Spot (Block31, Row4, Column1)	105.91	106.00	11.99	0.00	0.11	86.00	92.55	86.00	26.70	0.03	0.29	31.00	0.00	0.00	20.00	19.91	147004.00	0.50	98.69	96.00
31	2	4	14030.00	35455.00	227.05	0	Spot (Block31, Row4, Column2)	81.97	81.00	9.59	0.01	0.12	76.00	77.40	76.00	12.68	0.01	0.16	23.00	2.00	0.00	5.00	5.97	121235.00	0.36	76.49	75.00
31	3	4	14327.00	35420.00	153.45	0	Spot (Block31, Row4, Column3)	104.38	104.00	12.41	0.00	0.12	71.00	71.59	71.00	12.17	0.00	0.17	96.00	77.00	0.00	33.00	33.38	67115.00	2.69	83.90	85.00
31	4	4	14620.00	35414.00	147.00	-50	Spot (Block31, Row4, Column4)	82.65	78.00	31.61	0.03	0.38	69.00	68.88	69.00	11.86	0.00	0.17	43.00	8.00	0.00	9.00	13.65	48678.00	1.16	70.56	68.00
31	5	4	14920.00	35414.00	147.00	-50	Spot (Block31, Row4, Column5)	72.82	73.00	7.79	0.00	0.11	66.50	66.08	66.50	10.53	0.00	0.16	27.00	1.00	0.00	6.50	6.32	42819.00	0.64	68.01	72.00
31	6	4	15220.00	35414.00	147.00	-50	Spot (Block31, Row4, Column6)	76.90	77.00	8.71	0.00	0.11	66.00	65.37	66.00	10.13	0.00	0.15	50.00	14.00	0.00	11.00	10.90	45216.00	1.14	75.52	75.00
31	7	4	15521.00	35413.00	147.00	-50	Spot (Block31, Row4, Column7)	70.17	70.00	6.77	0.00	0.10	68.00	68.58	68.00	12.13	0.00	0.18	8.00	0.00	0.00	2.00	2.17	41188.00	0.13	67.11	66.00
31	8	4	15823.00	35419.00	151.00	0	Spot (Block31, Row4, Column8)	259.46	269.00	69.56	0.02	0.27	73.00	72.73	73.00	12.56	0.00	0.17	100.00	100.00	0.00	196.00	186.46	162163.00	14.87	124.17	115.00
31	1	5	13720.00	35715.00	147.00	-50	Spot (Block31, Row5, Column1)	167.40	168.00	24.25	0.00	0.14	129.00	135.10	129.00	40.86	0.02	0.30	48.00	3.00	0.00	39.00	38.40	99270.00	0.79	140.20	139.00
31	2	5	14020.00	35715.00	147.00	-50	Spot (Block31, Row5, Column2)	116.67	115.00	16.33	0.01	0.14	92.00	95.08	92.00	22.38	0.01	0.24	50.00	13.00	0.00	23.00	24.67	69188.00	0.97	109.20	106.00
31	3	5	14320.00	35714.00	147.00	-50	Spot (Block31, Row5, Column3)	79.49	80.00	10.05	0.00	0.13	80.00	81.41	80.00	16.61	0.01	0.20	3.00	0.00	0.00	0.00	-0.51	47136.00	-0.12	77.71	76.00
31	4	5	14620.00	35714.00	147.00	-50	Spot (Block31, Row5, Column4)	70.17	71.00	10.39	0.01	0.15	71.00	70.25	71.00	12.66	0.00	0.18	10.00	0.00	0.00	0.00	-0.83	41328.00	-0.01	73.68	73.50
31	5	5	14922.00	35711.00	164.90	0	Spot (Block31, Row5, Column5)	115.53	115.00	18.74	0.00	0.16	68.00	67.42	68.00	11.01	0.00	0.16	98.00	91.00	0.00	47.00	47.53	86875.00	4.37	83.16	81.00
31	6	5	15220.00	35714.00	147.00	-50	Spot (Block31, Row5, Column6)	67.13	68.00	10.24	0.01	0.15	68.00	67.37	68.00	11.07	0.00	0.16	7.00	0.00	0.00	0.00	-0.87	39542.00	-0.02	61.98	62.00
31	7	5	15521.00	35713.00	147.00	-50	Spot (Block31, Row5, Column7)	69.26	69.00	7.90	0.00	0.11	68.00	68.37	68.00	11.95	0.00	0.17	9.00	0.00	0.00	1.00	1.26	40655.00	0.07	66.15	67.00
31	8	5	15821.00	35713.00	147.00	-50	Spot (Block31, Row5, Column8)	94.47	95.00	11.32	0.00	0.12	75.00	74.43	75.00	12.28	0.00	0.17	69.00	37.00	0.00	20.00	19.47	55456.00	1.63	88.05	91.00
31	1	6	13710.00	36028.00	218.45	0	Spot (Block31, Row6, Column1)	222.99	220.00	24.38	0.01	0.11	188.00	183.43	188.00	34.79	0.01	0.19	44.00	9.00	0.00	32.00	34.99	304153.00	1.14	193.51	194.00
31	2	6	14005.00	36007.00	267.20	0	Spot (Block31, Row6, Column2)	156.25	157.00	20.73	0.00	0.13	130.00	136.26	130.00	33.55	0.02	0.25	38.00	2.00	0.00	27.00	26.25	324062.00	0.60	133.55	129.00
31	3	6	14301.00	36039.00	142.15	0	Spot (Block31, Row6, Column3)	159.00	155.00	29.40	0.01	0.18	101.00	105.60	101.00	26.57	0.02	0.25	82.00	50.00	0.00	54.00	58.00	87289.00	2.01	129.52	127.00
31	4	6	14620.00	36014.00	147.00	-50	Spot (Block31, Row6, Column4)	84.62	85.00	6.58	0.00	0.08	80.00	82.44	80.00	17.83	0.01	0.22	3.00	0.00	0.00	5.00	4.62	49843.00	0.12	80.72	80.50
31	5	6	14926.00	36017.00	167.70	0	Spot (Block31, Row6, Column5)	113.74	110.00	23.12	0.01	0.20	70.00	69.79	70.00	11.10	0.00	0.16	96.00	83.00	0.00	40.00	43.74	89172.00	3.96	83.41	84.00
31	6	6	15221.00	36013.00	147.00	-50	Spot (Block31, Row6, Column6)	72.17	74.00	8.74	0.01	0.12	66.00	65.21	66.00	11.31	0.01	0.17	29.00	0.00	0.00	8.00	6.17	42508.00	0.61	71.08	71.00
31	7	6	15521.00	36013.00	147.00	-50	Spot (Block31, Row6, Column7)	78.99	77.00	14.59	0.01	0.18	68.00	68.17	68.00	11.28	0.00	0.17	42.00	24.00	0.00	9.00	10.99	46368.00	0.96	66.93	68.00
31	8	6	15821.00	36013.00	147.00	-50	Spot (Block31, Row6, Column8)	75.81	78.00	12.52	0.01	0.17	73.00	73.78	73.00	11.09	0.00	0.15	20.00	1.00	0.00	5.00	2.81	44501.00	0.18	74.37	76.00
31	1	7	13713.00	36306.00	141.90	0	Spot (Block31, Row7, Column1)	263.26	267.00	28.04	0.01	0.11	196.00	200.33	196.00	62.72	0.01	0.31	57.00	0.00	0.00	71.00	67.26	143742.00	1.00	226.05	224.00
31	2	7	13972.00	36344.00	187.15	0	Spot (Block31, Row7, Column2)	194.52	195.00	15.66	0.00	0.08	165.00	167.00	165.00	49.00	0.01	0.29	9.00	0.00	0.00	30.00	29.52	192189.00	0.56	184.01	183.00
31	3	7	14324.00	36362.00	227.40	0	Spot (Block31, Row7, Column3)	138.49	137.00	14.22	0.00	0.10	120.00	123.20	120.00	24.16	0.01	0.20	31.00	1.00	0.00	17.00	18.49	206899.00	0.63	126.45	127.00
31	4	7	14620.00	36314.00	147.00	-50	Spot (Block31, Row7, Column4)	100.40	100.00	11.96	0.00	0.12	97.00	97.55	97.00	17.05	0.00	0.17	13.00	0.00	0.00	3.00	3.40	59133.00	0.17	106.15	106.00
31	5	7	14920.00	36314.00	147.00	-50	Spot (Block31, Row7, Column5)	81.55	81.00	11.26	0.00	0.14	80.00	80.99	80.00	16.91	0.01	0.21	11.00	0.00	0.00	1.00	1.55	47949.00	0.03	82.58	82.00
31	6	7	15221.00	36313.00	147.00	-50	Spot (Block31, Row7, Column6)	75.91	75.00	9.40	0.01	0.12	71.00	71.43	71.00	13.22	0.00	0.19	17.00	0.00	0.00	4.00	4.91	44557.00	0.34	71.79	70.00
31	7	7	15521.00	36313.00	147.00	-50	Spot (Block31, Row7, Column7)	77.35	79.00	9.35	0.01	0.12	71.00	71.00	71.00	11.64	0.00	0.16	30.00	1.00	0.00	8.00	6.35	45402.00	0.55	71.07	72.00
31	8	7	15845.00	36294.00	129.80	0	Spot (Block31, Row7, Column8)	98.54	99.00	11.56	0.00	0.12	75.00	76.44	75.00	12.23	0.01	0.16	84.00	47.00	0.00	24.00	23.54	43951.00	1.81	85.72	86.00
31	1	8	13715.00	36619.00	141.40	0	Spot (Block31, Row8, Column1)	32015.57	28657.00	19666.78	0.05	0.61	181.00	188.12	181.00	74.41	0.02	0.40	100.00	100.00	14.63	28476.00	31834.57	17288412.00	427.71	6419.10	3283.00
31	2	8	14026.00	36594.00	158.85	0	Spot (Block31, Row8, Column2)	189.71	187.00	17.94	0.01	0.09	150.00	158.31	150.00	70.59	0.02	0.45	7.00	0.00	0.00	37.00	39.71	131850.00	0.44	168.51	170.00
31	3	8	14319.00	36625.00	249.80	0	Spot (Block31, Row8, Column3)	153.05	149.00	24.83	0.01	0.16	125.00	128.44	125.00	20.08	0.01	0.16	53.00	33.00	0.00	24.00	28.05	275799.00	1.23	139.56	136.00
31	4	8	14625.00	36637.00	184.35	0	Spot (Block31, Row8, Column4)	136.58	133.00	18.12	0.01	0.13	112.00	112.40	112.00	17.06	0.00	0.15	57.00	27.00	0.00	21.00	24.58	130298.00	1.42	123.18	123.00
31	5	8	14920.00	36614.00	147.00	-50	Spot (Block31, Row8, Column5)	101.93	101.00	11.44	0.00	0.11	94.00	95.21	94.00	15.15	0.01	0.16	20.00	4.00	0.00	7.00	7.93	60037.00	0.44	105.95	104.00
31	6	8	15223.00	36643.00	99.45	0	Spot (Block31, Row8, Column6)	105.62	105.00	11.99	0.00	0.11	83.00	83.16	83.00	12.90	0.00	0.16	78.00	39.00	0.00	22.00	22.62	26721.00	1.74	94.94	96.00
31	7	8	15500.00	36644.00	198.55	0	Spot (Block31, Row8, Column7)	84.20	85.00	8.92	0.00	0.11	75.00	75.71	75.00	12.21	0.00	0.16	37.00	3.00	0.00	10.00	9.20	93549.00	0.70	75.98	76.00
31	8	8	15834.00	36605.00	124.30	0	Spot (Block31, Row8, Column8)	1014.99	1023.00	384.85	0.00	0.38	76.00	77.11	76.00	12.32	0.01	0.16	100.00	100.00	0.00	947.00	938.99	419189.00	76.10	293.93	209.50
32	1	1	18227.00	34506.00	151.60	0	Spot (Block32, Row1, Column1)	29559.50	26535.00	15931.21	0.05	0.54	2828.00	2867.90	2828.00	455.80	0.01	0.16	100.00	100.00	6.04	23707.00	26731.50	18592956.00	58.56	9465.95	7291.50
32	2	1	18513.00	34519.00	198.25	0	Spot (Block32, Row1, Column2)	3386.81	3275.00	552.40	0.01	0.16	2856.00	2885.08	2856.00	435.77	0.00	0.15	48.00	30.00	0.00	419.00	530.81	3776289.00	1.15	3014.19	2997.00
32	3	1	18828.00	34511.00	200.60	0	Spot (Block32, Row1, Column3)	3450.57	3450.00	493.18	0.00	0.14	2899.00	2927.32	2899.00	431.23	0.00	0.15	57.00	26.00	0.00	551.00	551.57	3944003.00	1.21	3114.39	3031.00
32	4	1	19113.00	34512.00	205.20	0	Spot (Block32, Row1, Column4)	3529.79	3446.00	520.56	0.01	0.15	2953.00	2984.60	2953.00	429.46	0.00	0.14	54.00	31.00	0.00	493.00	576.79	4218099.00	1.27	3217.89	3223.00
32	5	1	19417.00	34502.00	171.80	0	Spot (Block32, Row1, Column5)	3538.34	3522.00	488.50	0.00	0.14	2996.00	3032.65	2996.00	429.70	0.01	0.14	53.00	31.00	0.00	526.00	542.34	2894360.00	1.18	3326.77	3231.50
32	6	1	19722.00	34503.00	194.25	0	Spot (Block32, Row1, Column6)	3508.59	3482.00	498.58	0.00	0.14	2989.00	3027.14	2989.00	422.17	0.01	0.14	53.00	27.00	0.00	493.00	519.59	3743667.00	1.14	3228.26	3179.00
32	7	1	20025.00	34501.00	154.25	0	Spot (Block32, Row1, Column7)	3621.75	3550.00	474.37	0.01	0.13	3019.00	3059.81	3019.00	416.76	0.01	0.14	58.00	32.00	0.00	531.00	602.75	2375871.00	1.35	3286.38	3252.00
32	8	1	20333.00	34506.00	213.65	0	Spot (Block32, Row1, Column8)	3680.61	3676.00	472.77	0.00	0.13	3101.00	3139.77	3101.00	430.01	0.01	0.14	59.00	28.00	0.00	575.00	579.61	4788472.00	1.26	3366.09	3344.50
32	1	2	18225.00	34807.00	213.45	0	Spot (Block32, Row2, Column1)	3262.75	3257.00	459.78	0.00	0.14	2825.00	2868.00	2825.00	444.47	0.01	0.15	49.00	17.00	0.00	432.00	437.75	4244834.00	0.89	3044.76	2973.00
32	2	2	18531.00	34806.00	147.35	0	Spot (Block32, Row2, Column2)	3455.50	3446.00	530.37	0.00	0.15	2909.00	2951.56	2909.00	440.60	0.01	0.15	55.00	27.00	0.00	537.00	546.50	2049113.00	1.14	3281.69	3360.00
32	3	2	18821.00	34809.00	220.25	0	Spot (Block32, Row2, Column3)	3585.45	3549.00	488.07	0.00	0.14	2944.00	2985.66	2944.00	430.80	0.01	0.14	60.00	33.00	0.00	605.00	641.45	4973020.00	1.39	3196.10	3187.50
32	4	2	19122.00	34819.00	205.20	0	Spot (Block32, Row2, Column4)	3589.92	3554.00	504.35	0.00	0.14	2980.00	3006.48	2980.00	433.30	0.00	0.14	59.00	32.00	0.00	574.00	609.92	4293544.00	1.35	3227.48	3212.50
32	5	2	19424.00	34806.00	190.65	0	Spot (Block32, Row2, Column5)	3770.93	3692.50	532.65	0.01	0.14	2985.00	3033.24	2985.00	430.75	0.01	0.14	68.00	42.00	0.00	707.50	785.93	3868977.00	1.71	3383.60	3377.00
32	6	2	19713.00	34812.00	200.20	0	Spot (Block32, Row2, Column6)	3560.06	3580.00	489.79	0.00	0.14	2981.00	3037.40	2981.00	425.15	0.01	0.14	59.00	31.00	0.00	599.00	579.06	4054912.00	1.23	3361.27	3430.50
32	7	2	20023.00	34805.00	211.10	0	Spot (Block32, Row2, Column7)	3423.41	3412.00	431.20	0.00	0.13	2986.00	3029.42	2986.00	408.79	0.01	0.13	51.00	20.00	0.00	426.00	437.41	4337457.00	0.96	3111.64	3094.50
32	8	2	20318.00	34803.00	163.40	0	Spot (Block32, Row2, Column8)	3524.94	3474.50	460.80	0.01	0.13	3082.50	3105.26	3082.50	414.32	0.00	0.13	47.00	20.00	0.00	392.00	442.44	2608455.00	1.01	3271.20	3209.00
32	1	3	18228.00	35112.00	179.75	0	Spot (Block32, Row3, Column1)	3574.23	3504.50	557.19	0.01	0.16	2898.00	2934.94	2898.00	443.46	0.01	0.15	60.00	36.00	0.00	606.50	676.23	3245401.00	1.44	3131.62	3077.50
32	2	3	18532.00	35104.00	189.45	0	Spot (Block32, Row3, Column2)	3674.27	3652.50	518.49	0.00	0.14	3001.00	3034.82	3001.00	442.24	0.00	0.15	61.00	36.00	0.00	651.50	673.27	3711011.00	1.45	3343.03	3300.00
32	3	3	18812.00	35106.00	196.35	0	Spot (Block32, Row3, Column3)	3760.60	3715.00	632.12	0.01	0.17	2997.00	3035.69	2997.00	442.73	0.01	0.15	64.00	39.00	0.00	718.00	763.60	4110341.00	1.64	3348.21	3315.50
32	4	3	19115.00	35109.00	192.85	0	Spot (Block32, Row3, Column4)	3596.63	3544.00	551.11	0.01	0.15	2924.00	2974.77	2924.00	426.72	0.01	0.14	62.00	34.00	0.00	620.00	672.63	3790853.00	1.46	3199.10	3142.00
32	5	3	19423.00	35108.00	185.90	0	Spot (Block32, Row3, Column5)	3682.96	3639.00	522.60	0.01	0.14	2975.00	3006.37	2975.00	431.02	0.00	0.14	67.00	38.00	0.00	664.00	707.96	3579836.00	1.57	3343.41	3347.00
32	6	3	19729.00	35103.00	199.10	0	Spot (Block32, Row3, Column6)	3888.65	3857.00	520.69	0.00	0.13	2998.00	3050.55	2998.00	439.44	0.01	0.14	79.00	47.00	0.00	859.00	890.65	4374736.00	1.91	3367.39	3385.00
32	7	3	20019.00	35102.00	204.95	0	Spot (Block32, Row3, Column7)	3413.88	3406.00	466.57	0.00	0.14	2998.00	3036.83	2998.00	433.39	0.01	0.14	47.00	20.00	0.00	408.00	415.88	4076177.00	0.87	3170.16	3115.50
32	8	3	20331.00	35100.00	214.05	0	Spot (Block32, Row3, Column8)	3421.70	3404.50	456.84	0.00	0.13	3041.00	3077.57	3041.00	422.27	0.01	0.14	45.00	16.00	0.00	363.50	380.70	4489275.00	0.81	3157.93	3159.00
32	1	4	18228.00	35407.00	192.10	0	Spot (Block32, Row4, Column1)	3718.47	3668.00	516.08	0.01	0.14	2994.00	3045.87	2994.00	450.48	0.01	0.15	65.00	38.00	0.00	674.00	724.47	3852340.00	1.49	3363.18	3390.00
32	2	4	18526.00	35412.00	190.75	0	Spot (Block32, Row4, Column2)	3751.20	3710.00	502.34	0.00	0.13	3081.00	3117.93	3081.00	454.06	0.01	0.15	61.00	34.00	0.00	629.00	670.20	3852487.00	1.39	3430.18	3357.00
32	3	4	18827.00	35406.00	161.20	0	Spot (Block32, Row4, Column3)	4344.05	4269.50	659.82	0.01	0.15	3000.00	3022.55	3000.00	442.34	0.00	0.15	93.00	74.00	0.00	1269.50	1344.05	3136403.00	2.99	3533.80	3472.50
32	4	4	19105.00	35407.00	215.65	0	Spot (Block32, Row4, Column4)	3318.95	3307.00	449.54	0.00	0.14	2900.00	2916.26	2900.00	424.60	0.00	0.15	48.00	18.00	0.00	407.00	418.95	4414200.00	0.95	3148.14	3137.50
32	5	4	19409.00	35402.00	192.65	0	Spot (Block32, Row4, Column5)	3475.53	3441.00	460.34	0.00	0.13	2913.50	2934.82	2913.50	424.25	0.00	0.14	57.00	28.00	0.00	527.50	562.03	3656261.00	1.27	3278.03	3294.50
32	6	4	19726.00	35406.00	195.25	0	Spot (Block32, Row4, Column6)	3774.39	3753.50	475.43	0.00	0.13	2997.00	3023.53	2997.00	430.95	0.00	0.14	70.00	41.00	0.00	756.50	777.39	4076346.00	1.74	3341.82	3297.00
32	7	4	20013.00	35411.00	166.65	0	Spot (Block32, Row4, Column7)	3723.95	3695.00	488.66	0.00	0.13	3070.00	3076.28	3070.00	430.33	0.00	0.14	63.00	32.00	0.00	625.00	653.95	2871169.00	1.51	3382.32	3387.00
32	8	4	20322.00	35422.00	197.10	0	Spot (Block32, Row4, Column8)	3644.49	3631.50	475.98	0.00	0.13	3079.00	3109.29	3079.00	428.52	0.00	0.14	57.00	26.00	0.00	552.50	565.49	4052672.00	1.25	3289.94	3291.00
32	1	5	18223.00	35708.00	147.00	-50	Spot (Block32, Row5, Column1)	3540.21	3474.50	572.43	0.01	0.16	3101.00	3148.16	3101.00	460.19	0.01	0.15	42.00	17.00	0.00	373.50	439.21	2088721.00	0.85	3143.03	3094.00
32	2	5	18523.00	35706.00	188.05	0	Spot (Block32, Row5, Column2)	3850.46	3830.00	540.49	0.00	0.14	3168.00	3189.74	3168.00	463.30	0.00	0.15	57.00	35.00	0.00	662.00	682.46	3838908.00	1.43	3637.14	3625.00
32	3	5	18822.00	35712.00	206.30	0	Spot (Block32, Row5, Column3)	3692.19	3623.00	545.43	0.01	0.15	3050.50	3071.14	3050.50	452.04	0.00	0.15	56.00	32.00	0.00	572.50	641.69	4471240.00	1.37	3416.77	3423.00
32	4	5	19128.00	35701.00	191.65	0	Spot (Block32, Row5, Column4)	3524.58	3448.00	514.66	0.01	0.15	2957.00	2971.03	2957.00	438.42	0.00	0.15	54.00	31.00	0.00	491.00	567.58	3640889.00	1.26	3231.51	3284.00
32	5	5	19416.00	35707.00	165.80	0	Spot (Block32, Row5, Column5)	4012.99	3994.00	615.54	0.00	0.15	2984.00	3003.35	2984.00	491.82	0.00	0.16	78.00	50.00	0.00	1010.00	1028.99	3049875.00	2.05	3374.71	3410.00
32	6	5	19730.00	35708.00	196.80	0	Spot (Block32, Row5, Column6)	3596.09	3544.00	519.39	0.01	0.14	3064.00	3078.12	3064.00	491.85	0.00	0.16	49.00	17.00	0.00	480.00	532.09	3944910.00	1.05	3324.26	3315.00
32	7	5	20029.00	35695.00	194.80	0	Spot (Block32, Row5, Column7)	3615.62	3549.00	497.10	0.01	0.14	3093.00	3131.10	3093.00	425.00	0.01	0.14	53.00	26.00	0.00	456.00	522.62	3883181.00	1.14	3353.54	3409.00
32	8	5	20329.00	35703.00	183.30	0	Spot (Block32, Row5, Column8)	3931.52	3900.00	586.53	0.00	0.15	3154.00	3187.72	3154.00	429.32	0.00	0.13	66.00	43.00	0.00	746.00	777.52	3699556.00	1.73	3475.97	3523.00
32	1	6	18229.00	36008.00	199.25	0	Spot (Block32, Row6, Column1)	3999.32	4017.50	630.80	0.00	0.16	3110.50	3137.77	3110.50	463.34	0.00	0.15	70.00	48.00	0.00	907.00	888.82	4495238.00	1.86	3519.47	3505.50
32	2	6	18527.00	36006.00	210.80	0	Spot (Block32, Row6, Column2)	3755.77	3722.00	516.36	0.00	0.14	3206.00	3230.83	3206.00	465.81	0.00	0.14	55.00	27.00	0.00	516.00	549.77	4758559.00	1.13	3517.97	3443.00
32	3	6	18813.00	36010.00	193.15	0	Spot (Block32, Row6, Column3)	3845.89	3807.00	545.32	0.00	0.14	3167.50	3196.25	3167.50	468.39	0.00	0.15	61.00	32.00	0.00	639.50	678.39	4057418.00	1.39	3439.12	3419.50
32	4	6	19123.00	36014.00	183.05	0	Spot (Block32, Row6, Column4)	3733.10	3685.00	512.14	0.01	0.14	3096.00	3125.29	3096.00	459.04	0.00	0.15	59.00	29.00	0.00	589.00	637.10	3516576.00	1.32	3453.15	3431.00
32	5	6	19427.00	36011.00	177.80	0	Spot (Block32, Row6, Column5)	3966.57	3906.00	611.60	0.01	0.15	3100.00	3135.12	3100.00	499.90	0.00	0.16	68.00	38.00	0.00	806.00	866.57	3510413.00	1.66	3495.86	3470.50
32	6	6	19722.00	36009.00	209.10	0	Spot (Block32, Row6, Column6)	3616.89	3546.50	471.03	0.01	0.13	3125.50	3165.82	3125.50	492.17	0.01	0.16	45.00	17.00	0.00	421.00	491.39	4499406.00	0.92	3388.35	3378.00
32	7	6	20027.00	36012.00	204.65	0	Spot (Block32, Row6, Column7)	3697.84	3671.50	502.80	0.00	0.14	3176.00	3202.24	3176.00	436.85	0.00	0.14	53.00	26.00	0.00	495.50	521.84	4363450.00	1.13	3447.18	3434.00
32	8	6	20330.00	36009.00	158.85	0	Spot (Block32, Row6, Column8)	3704.22	3694.00	489.51	0.00	0.13	3183.00	3209.02	3183.00	437.54	0.00	0.14	52.00	22.00	0.00	511.00	521.22	2574430.00	1.13	3422.70	3398.00
32	1	7	18238.00	36305.00	204.45	0	Spot (Block32, Row7, Column1)	3673.81	3637.00	540.68	0.00	0.15	3082.00	3115.82	3082.00	478.48	0.00	0.15	55.00	30.00	0.00	555.00	591.81	4360814.00	1.17	3306.24	3388.00
32	2	7	18531.00	36303.00	205.70	0	Spot (Block32, Row7, Column2)	3760.76	3756.00	531.96	0.00	0.14	3200.00	3221.77	3200.00	473.21	0.00	0.15	54.00	27.00	0.00	556.00	560.76	4527954.00	1.14	3498.84	3493.00
32	3	7	18824.00	36310.00	210.00	0	Spot (Block32, Row7, Column3)	3821.70	3778.00	528.78	0.00	0.14	3224.00	3250.63	3224.00	466.65	0.00	0.14	54.00	28.00	0.00	554.00	597.70	4796239.00	1.22	3560.13	3566.00
32	4	7	19117.00	36310.00	202.80	0	Spot (Block32, Row7, Column4)	3783.03	3761.00	519.93	0.00	0.14	3200.00	3225.98	3200.00	448.39	0.00	0.14	55.00	29.00	0.00	561.00	583.03	4426142.00	1.24	3496.70	3472.50
32	5	7	19422.00	36317.00	214.75	0	Spot (Block32, Row7, Column5)	3746.86	3723.50	502.68	0.00	0.13	3181.50	3206.76	3181.50	435.55	0.00	0.14	57.00	25.00	0.00	542.00	565.36	4893400.00	1.24	3402.75	3425.50
32	6	7	19722.00	36302.00	214.40	0	Spot (Block32, Row7, Column6)	3781.72	3767.00	539.09	0.00	0.14	3171.00	3203.59	3171.00	434.14	0.00	0.14	59.00	32.00	0.00	596.00	610.72	4927578.00	1.33	3517.76	3549.00
32	7	7	20010.00	36305.00	196.25	0	Spot (Block32, Row7, Column7)	3672.35	3625.00	496.02	0.01	0.14	3158.00	3197.10	3158.00	440.48	0.01	0.14	51.00	25.00	0.00	467.00	514.35	4013875.00	1.08	3522.18	3588.00
32	8	7	20324.00	36306.00	147.00	-50	Spot (Block32, Row7, Column8)	3593.60	3535.50	573.05	0.01	0.16	3142.00	3186.77	3142.00	439.86	0.01	0.14	48.00	18.00	0.00	393.50	451.60	2120226.00	0.92	3163.53	3104.00
32	1	8	18219.00	36614.00	138.10	0	Spot (Block32, Row8, Column1)	41485.89	40477.00	18336.89	0.01	0.44	3086.50	3119.92	3086.50	492.07	0.00	0.16	100.00	100.00	21.64	37390.50	38399.39	21282328.00	77.97	12744.38	10106.00
32	2	8	18528.00	36608.00	200.45	0	Spot (Block32, Row8, Column2)	3666.06	3609.00	519.73	0.01	0.14	3112.00	3145.74	3112.00	471.48	0.00	0.15	52.00	25.00	0.00	497.00	554.06	4175641.00	1.10	3333.46	3274.00
32	3	8	18823.00	36606.00	201.65	0	Spot (Block32, Row8, Column3)	3725.66	3725.00	532.05	0.00	0.14	3107.00	3141.45	3107.00	454.11	0.00	0.14	59.00	28.00	0.00	618.00	618.66	4288229.00	1.29	3392.94	3358.50
32	4	8	19123.00	36608.00	174.85	0	Spot (Block32, Row8, Column4)	3738.72	3677.00	549.57	0.01	0.15	3131.00	3162.27	3131.00	447.65	0.00	0.14	55.00	30.00	0.00	546.00	607.72	3189124.00	1.29	3425.77	3403.00
32	5	8	19419.00	36606.00	209.05	0	Spot (Block32, Row8, Column5)	3612.86	3580.00	486.81	0.00	0.13	3119.00	3149.36	3119.00	444.83	0.00	0.14	51.00	20.00	0.00	461.00	493.86	4476339.00	1.04	3313.61	3280.50
32	6	8	19725.00	36606.00	171.95	0	Spot (Block32, Row8, Column6)	4399.44	4304.50	727.34	0.01	0.17	3099.00	3127.11	3099.00	441.39	0.00	0.14	89.00	68.00	0.00	1205.50	1300.44	3642738.00	2.88	3545.38	3412.00
32	7	8	20032.00	36597.00	180.45	0	Spot (Block32, Row8, Column7)	3602.61	3605.00	508.62	0.00	0.14	3045.00	3094.72	3045.00	427.23	0.01	0.14	58.00	30.00	0.00	560.00	557.61	3299989.00	1.19	3287.60	3298.00
32	8	8	20335.00	36602.00	123.95	0	Spot (Block32, Row8, Column8)	5055.29	4959.00	863.00	0.01	0.17	3064.00	3093.74	3064.00	429.36	0.00	0.14	99.00	95.00	0.00	1895.00	1991.29	2057504.00	4.57	3831.21	3846.50
33	1	1	4728.00	39015.00	147.70	0	Spot (Block33, Row1, Column1)	29101.81	26195.00	16081.35	0.05	0.55	1083.00	1088.66	1083.00	125.74	0.00	0.12	100.00	100.00	0.50	25112.00	28018.81	17344680.00	222.79	7420.17	5594.00
33	2	1	5022.00	39018.00	195.80	0	Spot (Block33, Row1, Column2)	1223.36	1204.00	114.41	0.01	0.09	1063.00	1067.36	1063.00	104.37	0.00	0.10	67.00	37.00	0.00	141.00	160.36	1326118.00	1.49	1155.71	1153.00
33	3	1	5355.00	39020.00	207.85	0	Spot (Block33, Row1, Column3)	1235.95	1212.00	121.92	0.01	0.10	1098.00	1103.25	1098.00	99.99	0.00	0.09	56.00	32.00	0.00	114.00	137.95	1516513.00	1.33	1136.78	1126.00
33	4	1	5616.00	39013.00	206.25	0	Spot (Block33, Row1, Column4)	1320.11	1299.00	132.71	0.01	0.10	1113.00	1137.53	1113.00	107.60	0.01	0.09	69.00	36.00	0.00	186.00	207.11	1597328.00	1.70	1215.48	1202.00
33	5	1	5922.00	39011.00	198.10	0	Spot (Block33, Row1, Column5)	1309.59	1288.00	139.25	0.01	0.11	1095.00	1122.43	1095.00	119.30	0.01	0.11	64.00	36.00	0.00	193.00	214.59	1456267.00	1.57	1229.94	1208.00
33	6	1	6215.00	39023.00	193.00	0	Spot (Block33, Row1, Column6)	1273.08	1278.00	137.92	0.00	0.11	1086.00	1095.53	1086.00	115.96	0.00	0.11	60.00	30.00	0.00	192.00	187.08	1344376.00	1.53	1218.80	1197.00
33	7	1	6532.00	38999.00	195.95	0	Spot (Block33, Row1, Column7)	1256.21	1268.00	135.39	0.00	0.11	1090.00	1106.94	1090.00	121.28	0.01	0.11	55.00	27.00	0.00	178.00	166.21	1364239.00	1.23	1146.61	1135.00
33	8	1	6837.00	39010.00	207.25	0	Spot (Block33, Row1, Column8)	1339.11	1305.50	173.17	0.01	0.13	1125.00	1164.26	1125.00	154.49	0.01	0.13	58.00	29.00	0.00	180.50	214.11	1636391.00	1.13	1235.69	1212.50
33	1	2	4721.00	39335.00	212.05	0	Spot (Block33, Row2, Column1)	1225.98	1204.00	97.22	0.01	0.08	1083.00	1087.10	1083.00	101.12	0.00	0.09	66.00	26.00	0.00	121.00	142.98	1569249.00	1.37	1149.00	1161.00
33	2	2	5026.00	39317.00	129.00	0	Spot (Block33, Row2, Column2)	1284.89	1285.00	109.55	0.00	0.09	1087.00	1092.75	1087.00	89.25	0.00	0.08	86.00	60.00	0.00	198.00	197.89	570491.00	2.15	1167.09	1170.00
33	3	2	5335.00	39321.00	232.40	0	Spot (Block33, Row2, Column3)	1289.66	1276.00	140.91	0.00	0.11	1117.00	1142.37	1117.00	106.23	0.01	0.09	58.00	34.00	0.00	159.00	172.66	2008000.00	1.39	1215.74	1193.50
33	4	2	5630.00	39317.00	204.80	0	Spot (Block33, Row2, Column4)	1326.76	1306.50	138.78	0.01	0.10	1165.00	1161.28	1165.00	117.01	0.00	0.10	63.00	35.00	0.00	141.50	161.76	1573538.00	1.41	1259.09	1237.00
33	5	2	5936.00	39314.00	197.10	0	Spot (Block33, Row2, Column5)	1442.99	1411.00	209.82	0.01	0.15	1100.00	1127.83	1100.00	117.93	0.01	0.10	88.00	67.00	0.00	311.00	342.99	1587294.00	2.67	1217.59	1204.50
33	6	2	6215.00	39313.00	213.35	0	Spot (Block33, Row2, Column6)	1256.27	1221.00	122.64	0.01	0.10	1089.00	1100.99	1089.00	113.72	0.00	0.10	56.00	22.00	0.00	132.00	167.27	1635666.00	1.37	1168.41	1183.00
33	7	2	6526.00	39320.00	188.05	0	Spot (Block33, Row2, Column7)	1272.90	1277.00	136.69	0.00	0.11	1088.00	1095.61	1088.00	115.09	0.00	0.11	57.00	29.00	0.00	189.00	184.90	1267809.00	1.54	1170.84	1174.00
[truncated: 384,815 more chars]
