# Supplementary material for: An antigen microarray protocol for COVID-19 serological analysis
Source: STAR Protoc. 2021 Aug 26;2(3):100815. doi: 10.1016/j.xpro.2021.100815 (PMC8387221; doi:10.1016/j.xpro.2021.100815)
Supplement: Data S8. Slide_quantifications, related to step quantification and statistical analysis 2.e [file mmc8.zip › RPPA0139_12860A01-D12_IgM_785/Joseph_2021-04-02_14h21m04_785nmGain010.txt]

ATF	1.0
30	28
"Checksum_ImageFile=e2a919506e2ad5219b680b0b69965663"
"Checksum_ResultFile=2005b07192f5df9776595d1bc3bd4044"
"Type=Mapix Results 2"
"DateTime=2021/04/02 14:21:17"
"ConfigFile="
"GalFile=L:\RPPA Service\Platform_Projects\2021-02-09_JPL_CoV-Array-7\64 pad grid.gal"
"PixelSize=5"
"Wavelengths=785"
"ImageFiles=L:\RPPA Service\Platform_Projects\2021-03-24_JPL_CoV-Array-9\RPPA0139_12860A01-D12_IgM_785\Joseph_2021-04-02_14h21m04_785nmGain010.tif"
"GrinddingParameters=Find mode = Grid + Blocks + Spots | Max. diameter (% Dth) = 200.0 | Min. diameter (% Dth) = 50.0 | Max position offset (% pitch) = 30"
"QuantificationParameter=S/B border width (pixels) = 2.0 | Background diameter (pitch) = 2.0"
"JpegImage=L:\RPPA Service\Platform_Projects\2021-03-24_JPL_CoV-Array-9\RPPA0139_12860A01-D12_IgM_785\Joseph_2021-04-02_14h21m04_785nmGain010.jpg"
"FeatureType=Circular"
"Barcode="
"BackgroundSubtraction=LocalFeature"
"Normalization=None"
"ImageOrigin=3680, 2560"
"ImageSize=17760.0, 71040.0"
"JpegOrigin=4490, 2805"
"JpegBrightness=47"
"JpegContrast=22"
"JpegBalance=0"
"Creator=Mapix 9.0.0"
"Scanner=ir710IVD IR0H8_IVD 717045"
"Temperature=33.8"
"Comment="
"Velocity=35 l/s"
"LaserPower=20.0"
"PMTGain=10"
"BatchFilename=L:\RPPA Service\InnooScan\Batch methods\CoV_Array image_processing.mbt"
"Block"	"Column"	"Row"	"X"	"Y"	"Dia."	"Flags"	"ID"	"F785 Mean"	"F785 Median"	"F785 SD"	"F785 |log Mean/Median|"	"F785 CV"	"B785"	"B785 Mean"	"B785 Median"	"B785 SD"	"B785 |log Mean/Median|"	"B785 CV"	"% > B785+1SD"	"% > B785+2SD"	"F785 % Sat."	"F785 Median - B785"	"F785 Mean - B785"	"F785 Total Intensity"	"SNR 785"	"ExcludedMean 785"	"ExcludedMedian 785"
1	1	1	4679.00	3005.00	151.10	0	Spot (Block1, Row1, Column1)	28386.82	26688.50	14055.60	0.03	0.50	992.00	1011.08	992.00	143.26	0.01	0.14	100.00	100.00	0.48	25696.50	27394.82	17713376.00	191.10	6916.71	4696.00
1	2	1	4979.00	3002.00	152.65	0	Spot (Block1, Row1, Column2)	1142.01	1109.00	143.37	0.01	0.13	1001.00	1035.24	1001.00	139.94	0.01	0.14	45.00	20.00	0.00	108.00	141.01	728601.00	0.76	1054.27	1017.50
1	3	1	5290.00	3007.00	147.00	-50	Spot (Block1, Row1, Column3)	1124.90	1097.00	126.95	0.01	0.11	1012.00	1058.46	1012.00	159.64	0.02	0.15	39.00	5.00	0.00	85.00	112.90	664814.00	0.42	1097.64	1095.50
1	4	1	5589.00	3003.00	139.40	0	Spot (Block1, Row1, Column4)	1262.77	1265.50	180.74	0.00	0.14	1087.00	1112.95	1087.00	173.25	0.01	0.16	50.00	19.00	0.00	178.50	175.77	659166.00	0.86	1170.28	1160.00
1	5	1	5891.00	3007.00	147.00	-50	Spot (Block1, Row1, Column5)	1263.37	1209.00	168.44	0.02	0.13	1171.00	1186.12	1171.00	174.95	0.01	0.15	23.00	9.00	0.00	38.00	92.37	745387.00	0.44	1194.06	1191.50
1	6	1	6191.00	3007.00	147.00	-50	Spot (Block1, Row1, Column6)	1377.57	1362.00	265.74	0.00	0.19	1207.00	1251.33	1207.00	191.64	0.02	0.15	40.00	17.00	0.00	155.00	170.57	814146.00	0.66	1251.69	1198.00
1	7	1	6480.00	3006.00	140.90	0	Spot (Block1, Row1, Column7)	1560.86	1552.00	232.50	0.00	0.15	1285.00	1314.77	1285.00	217.45	0.01	0.17	55.00	26.00	0.00	267.00	275.86	838180.00	1.13	1410.96	1398.00
1	8	1	6780.00	3002.00	242.85	0	Spot (Block1, Row1, Column8)	1496.44	1478.00	242.89	0.01	0.16	1290.00	1330.68	1290.00	220.18	0.01	0.17	43.00	20.00	0.00	188.00	206.44	2548444.00	0.75	1385.13	1380.00
1	1	2	4690.00	3308.00	147.00	-50	Spot (Block1, Row2, Column1)	1150.66	1105.00	130.53	0.02	0.11	998.00	1019.03	998.00	129.98	0.01	0.13	47.00	23.00	0.00	107.00	152.66	677738.00	1.01	1043.76	1036.00
1	2	2	5002.00	3321.00	125.90	0	Spot (Block1, Row2, Column2)	1229.93	1210.00	162.94	0.01	0.13	1008.00	1044.22	1008.00	128.77	0.02	0.12	67.00	39.00	0.00	202.00	221.93	519032.00	1.44	1106.62	1093.50
1	3	2	5290.00	3306.00	204.55	0	Spot (Block1, Row2, Column3)	1207.66	1188.00	162.59	0.01	0.13	1029.00	1065.21	1029.00	166.16	0.02	0.16	46.00	17.00	0.00	159.00	178.66	1438328.00	0.86	1144.96	1111.00
1	4	2	5603.00	3308.00	166.05	0	Spot (Block1, Row2, Column4)	1213.52	1193.00	172.92	0.01	0.14	1087.00	1101.54	1087.00	148.06	0.01	0.13	37.00	17.00	0.00	106.00	126.52	923490.00	0.76	1139.15	1123.00
1	5	2	5894.00	3313.00	205.30	0	Spot (Block1, Row2, Column5)	2460.35	2395.00	495.18	0.01	0.20	1098.00	1143.11	1098.00	163.50	0.02	0.14	100.00	99.00	0.00	1297.00	1362.35	2954884.00	8.06	1587.88	1577.50
1	6	2	6191.00	3282.00	216.65	0	Spot (Block1, Row2, Column6)	1253.38	1193.00	191.08	0.02	0.15	1171.00	1181.87	1171.00	180.45	0.00	0.15	28.00	8.00	0.00	22.00	82.38	1682033.00	0.40	1187.27	1146.50
1	7	2	6491.00	3306.00	147.00	-50	Spot (Block1, Row2, Column7)	1368.40	1391.00	207.74	0.01	0.15	1195.00	1233.43	1195.00	196.78	0.01	0.16	49.00	15.00	0.00	196.00	173.40	805989.00	0.69	1258.85	1278.50
1	8	2	6791.00	3306.00	147.00	-50	Spot (Block1, Row2, Column8)	1380.52	1394.00	280.27	0.00	0.20	1263.00	1267.18	1263.00	191.02	0.00	0.15	30.00	4.00	0.00	131.00	117.52	811744.00	0.59	1296.19	1282.50
1	1	3	4685.00	3609.00	170.95	0	Spot (Block1, Row3, Column1)	1347.46	1306.00	196.28	0.01	0.15	997.00	1014.36	997.00	111.78	0.01	0.11	91.00	69.00	0.00	309.00	350.46	1095485.00	2.98	1122.62	1101.00
1	2	3	4992.00	3613.00	172.15	0	Spot (Block1, Row3, Column2)	1235.71	1200.00	197.07	0.01	0.16	1006.00	1040.95	1006.00	119.17	0.01	0.11	71.00	38.00	0.00	194.00	229.71	1019462.00	1.63	1110.69	1092.00
1	3	3	5286.00	3618.00	125.95	0	Spot (Block1, Row3, Column3)	1226.81	1199.00	136.96	0.01	0.11	1071.00	1065.51	1071.00	134.85	0.00	0.13	47.00	22.00	0.00	128.00	155.81	517713.00	1.20	1141.22	1121.00
1	4	3	5576.00	3610.00	171.75	0	Spot (Block1, Row3, Column4)	1366.63	1383.50	193.34	0.01	0.14	1075.00	1075.69	1075.00	140.89	0.00	0.13	75.00	53.00	0.00	308.50	291.63	1126107.00	2.07	1193.53	1181.50
1	5	3	5887.00	3600.00	171.30	0	Spot (Block1, Row3, Column5)	1305.41	1298.00	286.61	0.00	0.22	1082.00	1103.40	1082.00	155.04	0.01	0.14	55.00	32.00	0.00	216.00	223.41	1067824.00	1.30	1158.60	1154.50
1	6	3	6202.00	3611.00	170.65	0	Spot (Block1, Row3, Column6)	1311.36	1276.50	259.29	0.01	0.20	1097.00	1146.37	1097.00	169.10	0.02	0.15	51.00	26.00	0.00	179.50	214.36	1059582.00	0.98	1249.32	1201.00
1	7	3	6491.00	3606.00	147.00	-50	Spot (Block1, Row3, Column7)	1238.92	1199.00	178.06	0.01	0.14	1179.00	1191.17	1179.00	193.50	0.00	0.16	23.00	3.00	0.00	20.00	59.92	729724.00	0.25	1218.57	1203.00
1	8	3	6800.00	3609.00	154.05	0	Spot (Block1, Row3, Column8)	1402.39	1386.00	235.16	0.01	0.17	1187.00	1232.33	1187.00	202.41	0.02	0.16	49.00	23.00	0.00	199.00	215.39	917160.00	0.84	1308.38	1300.00
1	1	4	4694.00	3913.00	182.60	0	Spot (Block1, Row4, Column1)	1286.03	1242.00	249.48	0.02	0.19	991.00	993.61	991.00	110.08	0.00	0.11	80.00	57.00	0.00	251.00	295.03	1202435.00	2.66	1063.19	1061.00
1	2	4	4981.00	3920.00	160.35	0	Spot (Block1, Row4, Column2)	1129.99	1093.00	134.86	0.01	0.12	1001.00	1033.58	1001.00	114.97	0.01	0.11	39.00	23.00	0.00	92.00	128.99	803424.00	0.84	1053.60	1023.00
1	3	4	5282.00	3898.00	151.75	0	Spot (Block1, Row4, Column3)	1950.87	1917.00	392.80	0.01	0.20	1026.50	1059.50	1026.50	134.30	0.01	0.13	99.00	99.00	0.00	890.50	924.37	1230996.00	6.64	1314.91	1320.00
1	4	4	5590.00	3907.00	147.00	-50	Spot (Block1, Row4, Column4)	1152.02	1117.00	165.31	0.01	0.14	1064.00	1065.90	1064.00	133.54	0.00	0.13	43.00	16.00	0.00	53.00	88.02	680844.00	0.64	1119.64	1128.00
1	5	4	5870.00	3896.00	157.55	0	Spot (Block1, Row4, Column5)	1250.43	1224.00	149.30	0.01	0.12	1083.00	1092.66	1083.00	149.96	0.00	0.14	49.00	22.00	0.00	141.00	167.43	854041.00	1.05	1144.45	1133.00
1	6	4	6189.00	3905.00	206.15	0	Spot (Block1, Row4, Column6)	2460.53	2419.00	488.36	0.01	0.20	1103.00	1145.52	1103.00	167.77	0.02	0.15	100.00	99.00	0.00	1316.00	1357.53	2974785.00	7.84	1555.43	1579.00
1	7	4	6480.00	3912.00	181.50	0	Spot (Block1, Row4, Column7)	1339.90	1304.00	223.60	0.01	0.17	1170.00	1178.95	1170.00	197.21	0.00	0.17	45.00	14.00	0.00	134.00	169.90	1236726.00	0.82	1210.84	1195.00
1	8	4	6801.00	3913.00	171.70	0	Spot (Block1, Row4, Column8)	1576.77	1543.00	258.66	0.01	0.16	1184.00	1215.60	1184.00	202.95	0.01	0.17	71.00	45.00	0.00	359.00	392.77	1291374.00	1.78	1326.35	1303.00
1	1	5	4699.00	4196.00	140.60	0	Spot (Block1, Row5, Column1)	1209.41	1201.00	117.86	0.00	0.10	981.00	977.68	981.00	104.70	0.00	0.11	80.00	56.00	0.00	220.00	228.41	647033.00	2.21	1061.68	1051.00
1	2	5	4987.00	4194.00	185.05	0	Spot (Block1, Row5, Column2)	1177.50	1196.00	148.63	0.01	0.13	995.00	1023.16	995.00	119.41	0.01	0.12	55.00	32.00	0.00	201.00	182.50	1135110.00	1.29	1081.33	1079.00
1	3	5	5293.00	4209.00	154.20	0	Spot (Block1, Row5, Column3)	1281.86	1290.50	159.14	0.00	0.12	1011.00	1050.11	1011.00	137.10	0.02	0.13	78.00	51.00	0.00	279.50	270.86	835771.00	1.69	1158.29	1102.00
1	4	5	5595.00	4203.00	166.70	0	Spot (Block1, Row5, Column4)	1311.13	1309.00	175.97	0.00	0.13	1069.50	1072.07	1069.50	144.55	0.00	0.13	66.00	38.00	0.00	239.50	241.63	1009567.00	1.65	1183.67	1195.00
1	5	5	5883.00	4195.00	148.30	0	Spot (Block1, Row5, Column5)	1986.71	1985.00	379.59	0.00	0.19	1090.00	1117.87	1090.00	174.01	0.01	0.16	99.00	93.00	0.00	895.00	896.71	1190039.00	4.99	1404.41	1399.00
1	6	5	6203.00	4204.00	213.60	0	Spot (Block1, Row5, Column6)	1359.56	1316.00	190.08	0.01	0.14	1126.50	1162.88	1126.50	184.55	0.01	0.16	51.00	26.00	0.00	189.50	233.06	1775590.00	1.07	1291.25	1311.00
1	7	5	6501.00	4201.00	208.20	0	Spot (Block1, Row5, Column7)	1370.50	1325.00	222.11	0.01	0.16	1177.00	1187.41	1177.00	179.40	0.00	0.15	48.00	24.00	0.00	148.00	193.50	1696681.00	1.02	1238.67	1198.00
1	8	5	6796.00	4214.00	161.05	0	Spot (Block1, Row5, Column8)	1529.97	1522.00	279.31	0.00	0.18	1202.00	1248.46	1202.00	204.30	0.02	0.16	60.00	40.00	0.00	320.00	327.97	1093925.00	1.38	1440.61	1377.00
1	1	6	4690.00	4508.00	147.00	-50	Spot (Block1, Row6, Column1)	1097.25	1092.00	115.60	0.00	0.11	974.00	974.21	974.00	124.60	0.00	0.13	45.00	14.00	0.00	118.00	123.25	647379.00	0.99	1018.51	988.00
1	2	6	4975.00	4502.00	220.15	0	Spot (Block1, Row6, Column2)	1156.96	1107.00	180.47	0.02	0.16	991.00	1015.70	991.00	138.87	0.01	0.14	46.00	25.00	0.00	116.00	165.96	1605864.00	1.02	1052.76	1011.00
1	3	6	5291.00	4506.00	141.65	0	Spot (Block1, Row6, Column3)	1287.91	1300.00	166.87	0.00	0.13	1006.00	1042.93	1006.00	133.58	0.02	0.13	82.00	56.00	0.00	294.00	281.91	699334.00	1.83	1164.66	1177.00
1	4	6	5597.00	4504.00	211.20	0	Spot (Block1, Row6, Column4)	1269.19	1230.00	172.95	0.01	0.14	1069.00	1081.07	1069.00	162.39	0.00	0.15	49.00	24.00	0.00	161.00	200.19	1609334.00	1.16	1136.85	1090.00
1	5	6	5886.00	4504.00	159.05	0	Spot (Block1, Row6, Column5)	1510.48	1474.00	251.50	0.01	0.17	1097.00	1146.26	1097.00	181.17	0.02	0.16	85.00	53.00	0.00	377.00	413.48	1052804.00	2.01	1250.37	1207.50
1	6	6	6175.00	4503.00	218.40	0	Spot (Block1, Row6, Column6)	1301.72	1275.00	191.47	0.01	0.15	1173.00	1172.56	1173.00	183.19	0.00	0.16	35.00	14.00	0.00	102.00	128.72	1774251.00	0.71	1215.61	1197.00
1	7	6	6484.00	4503.00	192.45	0	Spot (Block1, Row6, Column7)	1428.04	1383.00	227.32	0.01	0.16	1186.00	1192.89	1186.00	177.13	0.00	0.15	55.00	30.00	0.00	197.00	242.04	1496584.00	1.33	1231.16	1191.50
1	8	6	6807.00	4514.00	197.40	0	Spot (Block1, Row6, Column8)	1497.10	1499.00	241.86	0.00	0.16	1261.00	1271.87	1261.00	203.39	0.00	0.16	54.00	23.00	0.00	238.00	236.10	1652796.00	1.11	1341.80	1302.00
1	1	7	4705.00	4813.00	198.45	0	Spot (Block1, Row7, Column1)	1131.83	1103.00	156.98	0.01	0.14	978.00	980.88	978.00	134.79	0.00	0.14	47.00	21.00	0.00	125.00	153.83	1261985.00	1.12	1035.84	1016.00
1	2	7	4985.00	4806.00	214.45	0	Spot (Block1, Row7, Column2)	1075.95	1063.00	133.27	0.01	0.12	985.00	996.12	985.00	136.85	0.00	0.14	28.00	10.00	0.00	78.00	90.95	1419174.00	0.58	1018.60	994.00
1	3	7	5282.00	4806.00	198.05	0	Spot (Block1, Row7, Column3)	1125.41	1099.50	144.74	0.01	0.13	996.00	1022.49	996.00	127.79	0.01	0.12	40.00	16.00	0.00	103.50	129.41	1255952.00	0.81	1065.31	1063.00
1	4	7	5601.00	4809.00	220.05	0	Spot (Block1, Row7, Column4)	1191.87	1172.00	193.82	0.01	0.16	1023.00	1064.55	1023.00	154.81	0.02	0.15	47.00	20.00	0.00	149.00	168.87	1654322.00	0.82	1128.61	1093.00
1	5	7	5894.00	4821.00	160.65	0	Spot (Block1, Row7, Column5)	1271.31	1293.00	174.38	0.01	0.14	1085.00	1120.40	1085.00	167.16	0.01	0.15	54.00	22.00	0.00	208.00	186.31	906446.00	0.90	1180.44	1184.00
1	6	7	6189.00	4807.00	204.95	0	Spot (Block1, Row7, Column6)	1330.28	1302.00	217.92	0.01	0.16	1108.00	1155.19	1108.00	175.30	0.02	0.15	54.00	29.00	0.00	194.00	222.28	1583030.00	1.00	1228.54	1190.00
1	7	7	6484.00	4806.00	152.15	0	Spot (Block1, Row7, Column7)	1358.93	1346.00	219.79	0.00	0.16	1192.00	1201.67	1192.00	193.81	0.00	0.16	49.00	16.00	0.00	154.00	166.93	862921.00	0.81	1235.75	1188.00
1	8	7	6797.00	4806.00	151.15	0	Spot (Block1, Row7, Column8)	3394.48	3386.00	653.83	0.00	0.19	1274.00	1282.42	1274.00	204.02	0.00	0.16	100.00	100.00	0.00	2112.00	2120.48	2124945.00	10.35	2056.69	2011.50
1	1	8	4680.00	5109.00	129.15	0	Spot (Block1, Row8, Column1)	15001.28	13581.00	6746.56	0.04	0.45	920.00	958.25	920.00	136.18	0.02	0.14	100.00	100.00	0.23	12661.00	14081.28	6555558.00	103.12	5793.30	5555.00
1	2	8	5003.00	5116.00	176.65	0	Spot (Block1, Row8, Column2)	1148.02	1103.00	159.72	0.02	0.14	982.00	996.59	982.00	165.78	0.01	0.17	44.00	18.00	0.00	121.00	166.02	1001073.00	0.91	1064.38	1075.00
1	3	8	5313.00	5102.00	78.20	0	Spot (Block1, Row8, Column3)	1751.66	1485.00	949.86	0.07	0.54	989.00	1015.27	989.00	137.78	0.01	0.14	90.00	78.00	0.00	496.00	762.66	259245.00	5.34	1270.55	1188.50
1	4	8	5590.00	5107.00	147.00	-50	Spot (Block1, Row8, Column4)	1142.22	1098.00	167.84	0.02	0.15	1002.00	1049.80	1002.00	143.74	0.02	0.14	43.00	21.00	0.00	96.00	140.22	672769.00	0.64	1075.81	1067.00
1	5	8	5902.00	5106.00	147.40	0	Spot (Block1, Row8, Column5)	1230.41	1192.00	184.18	0.01	0.15	1078.00	1094.12	1078.00	158.66	0.01	0.15	39.00	19.00	0.00	114.00	152.41	732091.00	0.86	1173.97	1172.00
1	6	8	6191.00	5121.00	200.25	0	Spot (Block1, Row8, Column6)	1328.11	1279.00	210.73	0.02	0.16	1102.00	1153.15	1102.00	179.91	0.02	0.16	48.00	26.00	0.00	177.00	226.11	1510063.00	0.97	1168.59	1111.00
1	7	8	6491.00	5110.00	152.45	0	Spot (Block1, Row8, Column7)	1451.00	1479.00	198.19	0.01	0.14	1184.00	1201.00	1184.00	195.61	0.01	0.16	67.00	27.00	0.00	295.00	267.00	924289.00	1.28	1306.81	1288.00
1	8	8	6789.00	5114.00	133.75	0	Spot (Block1, Row8, Column8)	2122.78	2099.00	352.85	0.00	0.17	1269.00	1275.37	1269.00	207.84	0.00	0.16	98.00	91.00	0.00	830.00	853.78	1029546.00	4.08	1575.54	1592.50
2	1	1	9193.00	3003.00	151.70	0	Spot (Block2, Row1, Column1)	26646.76	24055.00	13795.63	0.04	0.52	78.00	92.21	78.00	60.79	0.07	0.66	100.00	100.00	0.32	23977.00	26568.76	16760809.00	436.84	5032.94	3419.00
2	2	1	9498.00	3007.00	147.00	-50	Spot (Block2, Row1, Column2)	75.05	75.00	8.25	0.00	0.11	74.00	81.28	74.00	40.92	0.04	0.50	0.00	0.00	0.00	1.00	1.05	44356.00	-0.15	80.12	80.00
2	3	1	9785.00	3026.00	235.95	0	Spot (Block2, Row1, Column3)	70.60	70.00	8.78	0.00	0.12	64.00	65.65	64.00	31.18	0.01	0.48	0.00	0.00	0.00	6.00	6.60	113310.00	0.16	64.01	64.00
2	4	1	10098.00	3007.00	147.00	-50	Spot (Block2, Row1, Column4)	63.79	66.00	9.18	0.01	0.14	66.00	66.46	66.00	10.36	0.00	0.16	5.00	0.00	0.00	0.00	-2.21	37699.00	-0.26	60.12	61.00
2	5	1	10399.00	3007.00	147.00	-50	Spot (Block2, Row1, Column5)	66.98	66.00	10.16	0.01	0.15	67.00	66.80	67.00	10.32	0.00	0.15	13.00	3.00	0.00	-1.00	-0.02	39520.00	0.02	69.81	67.50
2	6	1	10699.00	3007.00	147.00	-50	Spot (Block2, Row1, Column6)	72.03	72.00	7.69	0.00	0.11	67.00	68.51	67.00	57.21	0.01	0.84	0.00	0.00	0.00	5.00	5.03	42497.00	0.06	71.50	70.00
2	7	1	10999.00	3006.00	147.00	-50	Spot (Block2, Row1, Column7)	70.49	72.00	10.24	0.01	0.15	69.00	69.48	69.00	18.74	0.00	0.27	1.00	0.00	0.00	3.00	1.49	41657.00	0.05	73.10	74.00
2	8	1	11290.00	2990.00	183.20	0	Spot (Block2, Row1, Column8)	114.00	114.00	15.49	0.00	0.14	71.00	70.62	71.00	10.46	0.00	0.15	99.00	91.00	0.00	43.00	43.00	107955.00	4.15	89.06	88.00
2	1	2	9198.00	3308.00	147.00	-50	Spot (Block2, Row2, Column1)	74.77	74.00	8.77	0.00	0.12	70.00	73.44	70.00	37.39	0.02	0.51	0.00	0.00	0.00	4.00	4.77	44191.00	0.04	71.00	71.00
2	2	2	9536.00	3246.00	142.45	0	Spot (Block2, Row2, Column2)	81.48	82.00	10.50	0.00	0.13	68.00	68.06	68.00	10.61	0.00	0.16	58.00	21.00	0.00	14.00	13.48	44813.00	1.26	74.69	76.00
2	3	2	9798.00	3307.00	147.00	-50	Spot (Block2, Row2, Column3)	71.07	72.00	10.95	0.01	0.15	67.00	66.03	67.00	10.92	0.01	0.17	27.00	2.00	0.00	5.00	4.07	41933.00	0.46	63.85	66.00
2	4	2	10098.00	3307.00	147.00	-50	Spot (Block2, Row2, Column4)	61.10	61.00	8.24	0.00	0.13	68.00	67.52	68.00	9.86	0.00	0.15	2.00	0.00	0.00	-7.00	-6.90	36173.00	-0.65	62.70	64.00
2	5	2	10463.00	3280.00	197.25	0	Spot (Block2, Row2, Column5)	74.56	75.00	9.18	0.00	0.12	67.00	67.31	67.00	10.97	0.00	0.16	39.00	5.00	0.00	8.00	7.56	82088.00	0.66	67.91	68.00
2	6	2	10699.00	3307.00	147.00	-50	Spot (Block2, Row2, Column6)	64.79	65.00	8.85	0.00	0.14	69.00	74.42	69.00	128.18	0.03	1.72	0.00	0.00	0.00	-4.00	-4.21	38094.00	-0.08	66.57	65.00
2	7	2	10999.00	3306.00	147.00	-50	Spot (Block2, Row2, Column7)	67.37	69.00	9.85	0.01	0.15	69.00	74.02	69.00	122.69	0.03	1.66	0.00	0.00	0.00	0.00	-1.63	39817.00	-0.05	68.77	70.00
2	8	2	11299.00	3306.00	147.00	-50	Spot (Block2, Row2, Column8)	73.63	74.00	9.32	0.00	0.13	68.00	67.10	68.00	11.63	0.01	0.17	27.00	2.00	0.00	6.00	5.63	43589.00	0.56	71.40	71.00
2	1	3	9198.00	3608.00	147.00	-50	Spot (Block2, Row3, Column1)	75.38	75.00	12.21	0.00	0.16	67.00	66.18	67.00	9.72	0.01	0.15	46.00	19.00	0.00	8.00	8.38	44549.00	0.95	69.23	69.00
2	2	3	9474.00	3622.00	243.40	0	Spot (Block2, Row3, Column2)	72.02	71.00	8.70	0.01	0.12	66.00	66.27	66.00	8.93	0.00	0.13	36.00	10.00	0.00	5.00	6.02	123295.00	0.64	66.89	66.00
2	3	3	9745.00	3656.00	171.80	0	Spot (Block2, Row3, Column3)	76.23	75.00	9.43	0.01	0.12	67.00	66.13	67.00	10.60	0.01	0.16	40.00	12.00	0.00	8.00	9.23	62657.00	0.95	70.04	70.00
2	4	3	10178.00	3609.00	154.75	0	Spot (Block2, Row3, Column4)	78.47	77.00	18.82	0.01	0.24	66.00	66.28	66.00	10.04	0.00	0.15	52.00	14.00	0.00	11.00	12.47	51634.00	1.21	69.20	70.00
2	5	3	10398.00	3607.00	147.00	-50	Spot (Block2, Row3, Column5)	75.70	76.00	11.18	0.00	0.15	66.00	65.81	66.00	11.78	0.00	0.18	44.00	12.00	0.00	10.00	9.70	44665.00	0.84	66.29	66.00
2	6	3	10699.00	3607.00	147.00	-50	Spot (Block2, Row3, Column6)	66.71	67.00	9.23	0.00	0.14	66.00	65.56	66.00	12.38	0.00	0.19	11.00	0.00	0.00	1.00	0.71	39293.00	0.09	64.83	65.00
2	7	3	10999.00	3606.00	147.00	-50	Spot (Block2, Row3, Column7)	69.72	69.00	7.59	0.00	0.11	68.00	67.31	68.00	10.80	0.00	0.16	14.00	0.00	0.00	1.00	1.72	41202.00	0.22	69.71	72.00
2	8	3	11299.00	3606.00	147.00	-50	Spot (Block2, Row3, Column8)	57.98	58.00	9.11	0.00	0.16	68.00	67.59	68.00	10.89	0.00	0.16	2.00	0.00	0.00	-10.00	-10.02	34264.00	-0.88	65.17	65.00
2	1	4	9198.00	3908.00	147.00	-50	Spot (Block2, Row4, Column1)	94.72	81.00	130.51	0.07	1.38	68.00	68.25	68.00	11.31	0.00	0.17	55.00	22.00	0.00	13.00	26.72	55883.00	2.34	67.67	68.00
2	2	4	9498.00	3907.00	147.00	-50	Spot (Block2, Row4, Column2)	68.92	68.00	10.74	0.01	0.16	68.00	68.66	68.00	11.50	0.00	0.17	19.00	0.00	0.00	0.00	0.92	40730.00	0.02	68.86	68.00
2	3	4	9793.00	3902.00	161.10	0	Spot (Block2, Row4, Column3)	95.74	96.00	11.32	0.00	0.12	67.00	65.92	67.00	11.32	0.01	0.17	92.00	73.00	0.00	29.00	28.74	69122.00	2.63	76.39	76.00
2	4	4	10098.00	3907.00	147.00	-50	Spot (Block2, Row4, Column4)	70.45	72.00	13.18	0.01	0.19	66.00	65.38	66.00	11.02	0.00	0.17	33.00	7.00	0.00	6.00	4.45	41565.00	0.46	67.73	67.00
2	5	4	10398.00	3907.00	147.00	-50	Spot (Block2, Row4, Column5)	60.58	61.00	9.64	0.00	0.16	65.00	63.91	65.00	11.68	0.01	0.18	5.00	0.00	0.00	-4.00	-4.42	35743.00	-0.28	63.72	63.00
2	6	4	10703.00	3869.00	132.60	0	Spot (Block2, Row4, Column6)	81.07	82.00	9.12	0.00	0.11	64.00	62.81	64.00	12.29	0.01	0.20	69.00	22.00	0.00	18.00	17.07	38103.00	1.49	74.75	76.00
2	7	4	10999.00	3906.00	147.00	-50	Spot (Block2, Row4, Column7)	66.68	67.00	7.92	0.00	0.12	66.00	66.37	66.00	11.21	0.00	0.17	8.00	0.00	0.00	1.00	0.68	39408.00	0.03	65.74	63.00
2	8	4	11292.00	3911.00	145.95	0	Spot (Block2, Row4, Column8)	361.43	370.00	83.80	0.01	0.23	69.00	69.57	69.00	33.83	0.00	0.49	100.00	100.00	0.00	301.00	292.43	209631.00	8.63	151.52	157.00
2	1	5	9198.00	4208.00	147.00	-50	Spot (Block2, Row5, Column1)	76.50	76.00	8.62	0.00	0.11	70.00	71.35	70.00	13.32	0.01	0.19	18.00	2.00	0.00	6.00	6.50	45136.00	0.39	77.95	76.00
2	2	5	9498.00	4207.00	147.00	-50	Spot (Block2, Row5, Column2)	65.61	66.00	7.79	0.00	0.12	71.00	71.79	71.00	13.10	0.00	0.18	0.00	0.00	0.00	-5.00	-5.39	38775.00	-0.47	65.81	66.00
2	3	5	9798.00	4207.00	147.00	-50	Spot (Block2, Row5, Column3)	66.96	67.00	10.59	0.00	0.16	66.00	65.52	66.00	11.17	0.00	0.17	18.00	0.00	0.00	1.00	0.96	39574.00	0.13	64.13	65.00
2	4	5	10098.00	4207.00	147.00	-50	Spot (Block2, Row5, Column4)	77.11	78.00	13.01	0.00	0.17	67.00	66.07	67.00	10.92	0.01	0.17	52.00	17.00	0.00	11.00	10.11	45495.00	1.01	69.16	72.50
2	5	5	10391.00	4204.00	176.30	0	Spot (Block2, Row5, Column5)	107.74	108.00	18.83	0.00	0.17	66.00	65.53	66.00	10.31	0.00	0.16	95.00	85.00	0.00	42.00	41.74	93411.00	4.09	76.77	75.00
2	6	5	10699.00	4207.00	147.00	-50	Spot (Block2, Row5, Column6)	65.07	66.00	9.13	0.01	0.14	67.00	66.47	67.00	11.17	0.00	0.17	7.00	0.00	0.00	-1.00	-1.93	38392.00	-0.13	58.56	58.00
2	7	5	10999.00	4207.00	147.00	-50	Spot (Block2, Row5, Column7)	71.11	70.00	11.37	0.01	0.16	67.00	66.87	67.00	11.24	0.00	0.17	27.00	6.00	0.00	3.00	4.11	42027.00	0.38	72.91	72.00
2	8	5	11299.00	4206.00	147.00	-50	Spot (Block2, Row5, Column8)	73.44	75.00	11.85	0.01	0.16	68.00	68.51	68.00	10.50	0.00	0.15	38.00	5.00	0.00	7.00	5.44	43402.00	0.47	65.56	67.00
2	1	6	9198.00	4508.00	147.00	-50	Spot (Block2, Row6, Column1)	76.74	75.00	15.43	0.01	0.20	77.00	78.11	77.00	14.41	0.01	0.18	16.00	5.00	0.00	-2.00	-0.26	45199.00	-0.10	83.21	81.00
2	2	6	9498.00	4508.00	147.00	-50	Spot (Block2, Row6, Column2)	75.25	76.00	7.77	0.00	0.10	76.00	76.97	76.00	14.88	0.01	0.19	2.00	0.00	0.00	0.00	-0.75	44399.00	-0.12	71.40	71.50
2	3	6	9798.00	4507.00	147.00	-50	Spot (Block2, Row6, Column3)	79.42	80.00	12.14	0.00	0.15	72.00	71.31	72.00	11.67	0.00	0.16	37.00	8.00	0.00	8.00	7.42	46935.00	0.69	75.24	74.00
2	4	6	10030.00	4555.00	287.95	0	Spot (Block2, Row6, Column4)	76.70	76.00	10.16	0.00	0.13	73.00	73.13	73.00	13.00	0.00	0.18	19.00	1.00	0.00	3.00	3.70	186005.00	0.27	68.66	70.00
2	5	6	10404.00	4519.00	161.60	0	Spot (Block2, Row6, Column5)	88.57	89.00	12.58	0.00	0.14	70.00	70.93	70.00	12.26	0.01	0.17	63.00	38.00	0.00	19.00	18.57	64038.00	1.44	76.86	76.00
2	6	6	10691.00	4518.00	147.95	0	Spot (Block2, Row6, Column6)	86.97	87.00	7.73	0.00	0.09	70.00	70.90	70.00	12.33	0.01	0.17	70.00	16.00	0.00	17.00	16.97	52098.00	1.30	78.01	78.00
2	7	6	10999.00	4507.00	147.00	-50	Spot (Block2, Row6, Column7)	73.51	73.00	9.37	0.00	0.13	69.00	69.68	69.00	11.31	0.00	0.16	23.00	4.00	0.00	4.00	4.51	43222.00	0.34	75.62	76.00
2	8	6	11299.00	4506.00	147.00	-50	Spot (Block2, Row6, Column8)	68.68	69.00	8.33	0.00	0.12	71.00	71.36	71.00	11.82	0.00	0.17	5.00	0.00	0.00	-2.00	-2.32	40587.00	-0.23	72.97	73.00
2	1	7	9253.00	4785.00	213.60	0	Spot (Block2, Row7, Column1)	115.57	116.00	15.82	0.00	0.14	92.00	98.36	92.00	37.80	0.03	0.38	17.00	0.00	0.00	24.00	23.57	150825.00	0.46	103.07	99.00
2	2	7	9498.00	4808.00	147.00	-50	Spot (Block2, Row7, Column2)	91.97	92.00	6.80	0.00	0.07	90.00	91.66	90.00	17.27	0.01	0.19	1.00	0.00	0.00	2.00	1.97	54354.00	0.02	93.41	93.00
2	3	7	9798.00	4807.00	147.00	-50	Spot (Block2, Row7, Column3)	86.73	85.00	11.37	0.01	0.13	86.00	86.66	86.00	13.97	0.00	0.16	11.00	4.00	0.00	-1.00	0.73	51345.00	0.01	87.85	84.00
2	4	7	10098.00	4807.00	147.00	-50	Spot (Block2, Row7, Column4)	83.99	84.00	12.71	0.00	0.15	85.00	84.97	85.00	13.21	0.00	0.16	13.00	1.00	0.00	-1.00	-1.01	49553.00	-0.07	86.77	87.00
2	5	7	10398.00	4807.00	147.00	-50	Spot (Block2, Row7, Column5)	122.34	95.00	220.07	0.11	1.80	83.00	83.67	83.00	14.66	0.00	0.18	43.00	10.00	0.00	12.00	39.34	72425.00	2.64	83.50	82.00
2	6	7	10698.00	4807.00	147.00	-50	Spot (Block2, Row7, Column6)	83.85	84.50	11.18	0.00	0.13	81.00	82.19	81.00	15.23	0.01	0.19	13.00	0.00	0.00	3.50	2.85	49470.00	0.11	82.90	84.00
2	7	7	10972.00	4791.00	168.10	0	Spot (Block2, Row7, Column7)	88.53	89.00	10.49	0.00	0.12	79.00	79.40	79.00	13.69	0.00	0.17	38.00	2.00	0.00	10.00	9.53	69849.00	0.67	80.62	82.00
2	8	7	11304.00	4805.00	185.75	0	Spot (Block2, Row7, Column8)	111.23	113.00	15.37	0.01	0.14	81.00	82.26	81.00	17.23	0.01	0.21	78.00	42.00	0.00	32.00	30.23	107562.00	1.68	92.21	90.00
2	1	8	9191.00	5106.00	125.50	0	Spot (Block2, Row8, Column1)	22790.12	22667.00	4693.68	0.00	0.21	120.00	131.29	120.00	68.51	0.04	0.52	100.00	100.00	0.00	22547.00	22670.12	9503479.00	330.72	5938.69	5354.00
2	2	8	9498.00	5108.00	147.00	-50	Spot (Block2, Row8, Column2)	120.88	118.00	15.12	0.01	0.13	122.00	127.66	122.00	50.58	0.02	0.40	0.00	0.00	0.00	-4.00	-1.12	71441.00	-0.13	115.99	116.00
2	3	8	9798.00	5107.00	147.00	-50	Spot (Block2, Row8, Column3)	118.20	119.00	11.86	0.00	0.10	114.00	114.18	114.00	25.18	0.00	0.22	4.00	0.00	0.00	5.00	4.20	69854.00	0.16	124.74	124.00
2	4	8	10098.00	5107.00	147.00	-50	Spot (Block2, Row8, Column4)	120.19	121.00	11.67	0.00	0.10	107.00	109.67	107.00	23.71	0.01	0.22	21.00	0.00	0.00	14.00	13.19	70913.00	0.44	113.19	113.00
2	5	8	10398.00	5107.00	147.00	-50	Spot (Block2, Row8, Column5)	113.79	114.00	11.75	0.00	0.10	109.00	110.26	109.00	22.17	0.00	0.20	6.00	0.00	0.00	5.00	4.79	67135.00	0.16	111.71	111.00
2	6	8	10698.00	5107.00	147.00	-50	Spot (Block2, Row8, Column6)	114.36	114.00	14.54	0.00	0.13	108.00	108.58	108.00	21.69	0.00	0.20	18.00	0.00	0.00	6.00	6.36	67471.00	0.27	105.70	108.50
2	7	8	10999.00	5107.00	147.00	-50	Spot (Block2, Row8, Column7)	118.87	119.00	11.32	0.00	0.10	104.00	105.24	104.00	21.56	0.01	0.20	30.00	0.00	0.00	15.00	14.87	70015.00	0.63	110.24	110.00
2	8	8	11294.00	5108.00	142.25	0	Spot (Block2, Row8, Column8)	1261.73	1196.00	467.79	0.02	0.37	108.00	109.93	108.00	25.59	0.01	0.23	100.00	100.00	0.00	1088.00	1153.73	693949.00	45.02	371.60	301.50
3	1	1	13692.00	2999.00	154.40	0	Spot (Block3, Row1, Column1)	31432.40	28505.00	16654.38	0.04	0.53	164.00	180.24	164.00	73.04	0.04	0.41	100.00	100.00	2.29	28341.00	31268.40	20556812.00	427.90	6392.80	4619.00
3	2	1	14066.00	2988.00	164.20	0	Spot (Block3, Row1, Column2)	179.37	179.50	13.89	0.00	0.08	156.00	160.74	156.00	47.93	0.01	0.30	4.00	0.00	0.00	23.50	23.37	133091.00	0.39	166.71	164.00
3	3	1	14305.00	2997.00	147.00	-50	Spot (Block3, Row1, Column3)	155.85	157.00	22.25	0.00	0.14	150.00	152.82	150.00	35.74	0.01	0.23	10.00	0.00	0.00	7.00	5.85	91637.00	0.08	157.33	162.00
3	4	1	14605.00	2997.00	147.00	-50	Spot (Block3, Row1, Column4)	144.14	144.00	13.34	0.00	0.09	142.00	144.51	142.00	22.79	0.01	0.16	7.00	0.00	0.00	2.00	2.14	84755.00	-0.02	141.21	142.00
3	5	1	14905.00	2997.00	147.00	-50	Spot (Block3, Row1, Column5)	136.14	134.00	16.31	0.01	0.12	135.00	139.58	135.00	24.22	0.01	0.17	10.00	0.00	0.00	-1.00	1.14	80049.00	-0.14	128.69	128.00
3	6	1	15175.00	3031.00	81.40	0	Spot (Block3, Row1, Column6)	179.79	181.00	17.11	0.00	0.10	133.00	137.24	133.00	23.20	0.01	0.17	91.00	55.00	0.00	48.00	46.79	28586.00	1.83	153.36	156.00
3	7	1	15505.00	2996.00	147.00	-50	Spot (Block3, Row1, Column7)	185.24	186.00	29.76	0.00	0.16	147.00	153.59	147.00	32.60	0.02	0.21	59.00	17.00	0.00	39.00	38.24	109291.00	0.97	147.96	145.00
3	8	1	15803.00	2983.00	174.75	0	Spot (Block3, Row1, Column8)	225.27	218.00	26.06	0.01	0.12	171.00	177.05	171.00	44.64	0.02	0.25	55.00	13.00	0.00	47.00	54.27	191481.00	1.08	193.58	191.00
3	1	2	13732.00	3289.00	169.25	0	Spot (Block3, Row2, Column1)	152.33	154.00	15.09	0.00	0.10	136.00	141.01	136.00	44.80	0.02	0.32	0.00	0.00	0.00	18.00	16.33	121252.00	0.25	139.38	136.00
3	2	2	14066.00	3289.00	200.30	0	Spot (Block3, Row2, Column2)	153.45	155.00	13.67	0.00	0.09	133.00	134.46	133.00	16.52	0.00	0.12	64.00	16.00	0.00	22.00	20.45	175081.00	1.15	144.10	143.00
3	3	2	14302.00	3302.00	146.05	0	Spot (Block3, Row2, Column3)	152.01	153.00	10.75	0.00	0.07	131.00	132.04	131.00	16.76	0.00	0.13	70.00	11.00	0.00	22.00	21.01	88318.00	1.19	137.94	139.00
3	4	2	14605.00	3297.00	147.00	-50	Spot (Block3, Row2, Column4)	139.52	139.00	14.05	0.00	0.10	127.00	126.73	127.00	15.64	0.00	0.12	39.00	8.00	0.00	12.00	12.52	82176.00	0.82	131.50	128.00
3	5	2	14889.00	3308.00	199.55	0	Spot (Block3, Row2, Column5)	148.20	146.00	16.27	0.01	0.11	120.00	121.42	120.00	15.05	0.01	0.12	78.00	37.00	0.00	26.00	28.20	167463.00	1.78	134.04	133.00
3	6	2	15205.00	3296.00	147.00	-50	Spot (Block3, Row2, Column6)	132.72	133.00	9.88	0.00	0.07	122.00	122.15	122.00	14.87	0.00	0.12	36.00	2.00	0.00	11.00	10.72	78303.00	0.71	128.51	129.00
3	7	2	15505.00	3296.00	147.00	-50	Spot (Block3, Row2, Column7)	132.57	131.00	13.03	0.01	0.10	126.00	125.92	126.00	14.97	0.00	0.12	27.00	4.00	0.00	5.00	6.57	78218.00	0.44	129.97	129.00
3	8	2	15806.00	3296.00	147.00	-50	Spot (Block3, Row2, Column8)	134.68	134.00	12.87	0.00	0.10	136.50	139.75	136.50	21.36	0.01	0.15	3.00	0.00	0.00	-2.50	-1.82	79060.00	-0.24	135.64	132.50
3	1	3	13678.00	3591.00	208.25	0	Spot (Block3, Row3, Column1)	148.88	150.00	17.54	0.00	0.12	128.00	129.44	128.00	14.62	0.00	0.11	63.00	35.00	0.00	22.00	20.88	183717.00	1.33	138.57	141.00
3	2	3	14001.00	3619.00	179.40	0	Spot (Block3, Row3, Column2)	156.27	156.00	15.02	0.00	0.10	131.00	131.67	131.00	15.21	0.00	0.12	73.00	37.00	0.00	25.00	25.27	140956.00	1.62	146.20	145.00
3	3	3	14305.00	3597.00	147.00	-50	Spot (Block3, Row3, Column3)	145.80	145.50	13.73	0.00	0.09	127.00	128.09	127.00	15.78	0.00	0.12	59.00	21.00	0.00	18.50	18.80	85731.00	1.12	137.01	135.00
3	4	3	14611.00	3618.00	181.85	0	Spot (Block3, Row3, Column4)	154.35	153.00	18.22	0.00	0.12	119.00	120.30	119.00	14.42	0.00	0.12	86.00	61.00	0.00	34.00	35.35	143087.00	2.36	139.59	135.00
3	5	3	14905.00	3597.00	147.00	-50	Spot (Block3, Row3, Column5)	127.67	126.00	12.39	0.01	0.10	117.00	117.16	117.00	13.09	0.00	0.11	35.00	11.00	0.00	9.00	10.67	75068.00	0.80	120.22	119.00
3	6	3	15268.00	3628.00	215.60	0	Spot (Block3, Row3, Column6)	120.56	119.00	12.19	0.01	0.10	113.00	113.39	113.00	14.10	0.00	0.12	22.00	5.00	0.00	6.00	7.56	159744.00	0.51	111.74	112.00
3	7	3	15504.00	3589.00	142.25	0	Spot (Block3, Row3, Column7)	136.69	136.00	14.41	0.00	0.11	118.00	117.83	118.00	15.12	0.00	0.13	58.00	18.00	0.00	18.00	18.69	75588.00	1.25	128.44	125.00
3	8	3	15853.00	3576.00	108.60	0	Spot (Block3, Row3, Column8)	165.07	167.00	14.79	0.01	0.09	129.00	131.17	129.00	18.15	0.01	0.14	87.00	56.00	0.00	38.00	36.07	50512.00	1.87	142.62	139.00
3	1	4	13687.00	3893.00	194.20	0	Spot (Block3, Row4, Column1)	158.38	156.50	19.00	0.01	0.12	127.00	128.73	127.00	16.76	0.01	0.13	76.00	42.00	0.00	29.50	31.38	168519.00	1.77	139.23	136.00
3	2	4	13948.00	3891.00	194.00	0	Spot (Block3, Row4, Column2)	144.31	145.00	15.12	0.00	0.10	131.00	132.89	131.00	16.03	0.01	0.12	43.00	10.00	0.00	14.00	13.31	153550.00	0.71	138.28	135.50
3	3	4	14287.00	3891.00	161.35	0	Spot (Block3, Row4, Column3)	197.15	196.50	25.01	0.00	0.13	124.00	125.96	124.00	17.03	0.01	0.14	98.00	94.00	0.00	72.50	73.15	141557.00	4.18	163.09	164.00
3	4	4	14653.00	3888.00	114.45	0	Spot (Block3, Row4, Column4)	146.98	149.00	14.15	0.01	0.10	116.00	117.21	116.00	14.46	0.00	0.12	86.00	58.00	0.00	33.00	30.98	50415.00	2.06	129.66	128.00
3	5	4	14905.00	3897.00	147.00	-50	Spot (Block3, Row4, Column5)	122.28	122.00	18.26	0.00	0.15	115.00	115.55	115.00	13.05	0.00	0.11	34.00	18.00	0.00	7.00	7.28	71901.00	0.52	121.84	121.00
3	6	4	15189.00	3894.00	178.90	0	Spot (Block3, Row4, Column6)	156.92	158.00	16.38	0.00	0.10	115.00	114.98	115.00	13.13	0.00	0.11	94.00	82.00	0.00	43.00	41.92	138873.00	3.19	130.35	130.00
3	7	4	15505.00	3896.00	147.00	-50	Spot (Block3, Row4, Column7)	127.14	124.00	14.29	0.01	0.11	116.00	116.74	116.00	15.92	0.00	0.14	26.00	11.00	0.00	8.00	11.14	75140.00	0.65	119.79	120.00
3	8	4	15795.00	3913.00	156.35	0	Spot (Block3, Row4, Column8)	413.08	387.00	119.66	0.03	0.29	126.00	127.53	126.00	16.80	0.01	0.13	100.00	100.00	0.00	261.00	287.08	278002.00	16.99	203.80	194.00
3	1	5	13675.00	4209.00	145.10	0	Spot (Block3, Row5, Column1)	164.07	165.00	21.41	0.00	0.13	123.00	126.17	123.00	17.58	0.01	0.14	83.00	57.00	0.00	42.00	41.07	94505.00	2.16	139.31	134.00
3	2	5	14005.00	4197.00	147.00	-50	Spot (Block3, Row5, Column2)	132.83	133.00	14.55	0.00	0.11	125.00	127.08	125.00	26.58	0.01	0.21	9.00	0.00	0.00	8.00	7.83	77706.00	0.22	137.80	138.00
3	3	5	14302.00	4152.00	175.15	0	Spot (Block3, Row5, Column3)	141.54	138.00	19.37	0.01	0.14	122.00	123.14	122.00	26.02	0.00	0.21	35.00	5.00	0.00	16.00	19.54	121721.00	0.71	132.78	130.00
3	4	5	14587.00	4201.00	124.10	0	Spot (Block3, Row5, Column4)	152.02	153.50	13.63	0.00	0.09	117.00	117.69	117.00	14.19	0.00	0.12	91.00	69.00	0.00	36.50	35.02	62023.00	2.42	134.28	132.00
3	5	5	14895.00	4205.00	175.10	0	Spot (Block3, Row5, Column5)	188.18	192.00	24.28	0.01	0.13	117.00	117.50	117.00	14.39	0.00	0.12	97.00	91.00	0.00	75.00	71.18	161644.00	4.91	138.24	137.00
3	6	5	15205.00	4206.00	144.40	0	Spot (Block3, Row5, Column6)	135.81	135.50	10.95	0.00	0.08	120.00	120.62	120.00	12.95	0.00	0.11	62.00	17.00	0.00	15.50	15.81	77413.00	1.17	132.35	132.00
3	7	5	15522.00	4110.00	204.85	0	Spot (Block3, Row5, Column7)	132.38	132.00	13.85	0.00	0.10	122.00	121.79	122.00	14.28	0.00	0.12	38.00	10.00	0.00	10.00	10.38	157405.00	0.74	122.16	123.00
3	8	5	15815.00	4170.00	168.40	0	Spot (Block3, Row5, Column8)	158.48	157.00	18.56	0.00	0.12	127.00	128.68	127.00	16.42	0.01	0.13	76.00	45.00	0.00	30.00	31.48	124409.00	1.82	139.39	137.00
3	1	6	13733.00	4485.00	171.85	0	Spot (Block3, Row6, Column1)	161.19	161.00	17.63	0.00	0.11	119.00	120.11	119.00	15.24	0.00	0.13	93.00	74.00	0.00	42.00	42.19	133305.00	2.69	138.58	135.00
3	2	6	13989.00	4482.00	225.55	0	Spot (Block3, Row6, Column2)	139.39	135.00	18.55	0.01	0.13	122.00	122.48	122.00	25.28	0.00	0.21	29.00	6.00	0.00	13.00	17.39	203654.00	0.67	122.61	123.00
3	3	6	14308.00	4508.00	128.00	0	Spot (Block3, Row6, Column3)	151.86	153.00	15.39	0.00	0.10	117.00	118.35	117.00	24.58	0.00	0.21	74.00	18.00	0.00	36.00	34.86	66666.00	1.36	134.76	134.00
3	4	6	14605.00	4497.00	147.00	-50	Spot (Block3, Row6, Column4)	130.62	130.00	13.37	0.00	0.10	114.00	114.57	114.00	13.61	0.00	0.12	55.00	23.00	0.00	16.00	16.62	76802.00	1.18	121.16	120.50
3	5	6	14898.00	4489.00	123.40	0	Spot (Block3, Row6, Column5)	188.67	189.00	26.52	0.00	0.14	116.00	116.56	116.00	13.94	0.00	0.12	98.00	94.00	0.00	73.00	72.67	76411.00	5.17	144.83	140.00
3	6	6	15205.00	4497.00	147.00	-50	Spot (Block3, Row6, Column6)	137.88	135.00	15.26	0.01	0.11	120.00	121.61	120.00	14.28	0.01	0.12	52.00	25.00	0.00	15.00	17.88	81072.00	1.14	130.22	129.00
3	7	6	15472.00	4497.00	133.45	0	Spot (Block3, Row6, Column7)	154.60	162.00	21.16	0.02	0.14	126.00	126.87	126.00	13.47	0.00	0.11	67.00	58.00	0.00	36.00	28.60	73589.00	2.06	142.73	141.00
3	8	6	15805.00	4496.00	147.00	-50	Spot (Block3, Row6, Column8)	142.10	143.00	13.65	0.00	0.10	134.00	135.79	134.00	18.77	0.01	0.14	22.00	0.00	0.00	9.00	8.10	83838.00	0.34	135.76	135.00
3	1	7	13702.00	4830.00	201.70	0	Spot (Block3, Row7, Column1)	145.51	145.00	20.48	0.00	0.14	116.00	123.91	116.00	51.25	0.03	0.41	17.00	0.00	0.00	29.00	29.51	168505.00	0.42	130.12	126.00
3	2	7	14005.00	4797.00	147.00	-50	Spot (Block3, Row7, Column2)	130.55	130.00	10.67	0.00	0.08	117.00	117.13	117.00	12.31	0.00	0.11	51.00	17.00	0.00	13.00	13.55	76374.00	1.09	120.76	119.00
3	3	7	14305.00	4797.00	147.00	-50	Spot (Block3, Row7, Column3)	117.84	118.00	12.41	0.00	0.11	116.00	116.48	116.00	13.70	0.00	0.12	17.00	1.00	0.00	2.00	1.84	69175.00	0.10	116.95	116.00
3	4	7	14605.00	4797.00	147.00	-50	Spot (Block3, Row7, Column4)	116.65	113.00	15.22	0.01	0.13	111.00	111.59	111.00	14.24	0.00	0.13	22.00	10.00	0.00	2.00	5.65	68592.00	0.36	121.30	112.00
3	5	7	14905.00	4797.00	147.00	-50	Spot (Block3, Row7, Column5)	121.00	120.00	18.64	0.00	0.15	112.00	112.11	112.00	13.82	0.00	0.12	38.00	20.00	0.00	8.00	9.00	71147.00	0.64	110.33	109.00
3	6	7	15205.00	4797.00	147.00	-50	Spot (Block3, Row7, Column6)	127.17	126.00	10.76	0.00	0.08	121.00	121.75	121.00	15.79	0.00	0.13	18.00	1.00	0.00	5.00	6.17	74902.00	0.34	123.18	123.00
3	7	7	15508.00	4792.00	150.80	0	Spot (Block3, Row7, Column7)	166.18	163.00	60.27	0.01	0.36	134.00	138.74	134.00	21.99	0.02	0.16	60.00	19.00	0.00	29.00	32.18	103361.00	1.25	151.31	152.50
3	8	7	15808.00	4805.00	111.30	0	Spot (Block3, Row7, Column8)	262.43	264.00	35.97	0.00	0.14	167.00	167.85	167.00	34.50	0.00	0.21	97.00	70.00	0.00	97.00	95.43	84764.00	2.74	202.81	201.00
3	1	8	13690.00	5102.00	126.65	0	Spot (Block3, Row8, Column1)	29395.37	28177.00	13095.47	0.02	0.45	114.00	123.64	114.00	75.62	0.04	0.61	100.00	100.00	4.68	28063.00	29281.37	12551823.00	387.11	6134.20	3880.00
3	2	8	14005.00	5098.00	147.00	-50	Spot (Block3, Row8, Column2)	115.15	115.00	8.26	0.00	0.07	115.00	119.33	115.00	60.53	0.02	0.51	0.00	0.00	0.00	0.00	0.15	67361.00	-0.07	116.48	117.00
3	3	8	14276.00	5061.00	183.30	0	Spot (Block3, Row8, Column3)	129.45	127.00	14.70	0.01	0.11	115.50	115.32	115.50	14.05	0.00	0.12	43.00	18.00	0.00	11.50	13.95	121944.00	1.01	126.66	120.00
3	4	8	14605.00	5097.00	147.00	-50	Spot (Block3, Row8, Column4)	140.52	140.00	21.14	0.00	0.15	118.00	117.84	118.00	15.37	0.00	0.13	60.00	32.00	0.00	22.00	22.52	82627.00	1.48	121.92	124.00
3	5	8	14928.00	5154.00	186.90	0	Spot (Block3, Row8, Column5)	140.68	140.00	18.39	0.00	0.13	119.00	120.77	119.00	17.25	0.01	0.14	55.00	29.00	0.00	21.00	21.68	137728.00	1.15	124.72	123.00
3	6	8	15195.00	5117.00	289.85	0	Spot (Block3, Row8, Column6)	150.93	154.00	18.49	0.01	0.12	138.00	138.31	138.00	26.53	0.00	0.19	25.00	0.00	0.00	16.00	12.93	372205.00	0.48	134.09	136.00
3	7	8	15537.00	5091.00	156.50	0	Spot (Block3, Row8, Column7)	202.30	203.00	24.33	0.00	0.12	165.00	164.87	165.00	27.33	0.00	0.17	66.00	23.00	0.00	38.00	37.30	135542.00	1.37	181.51	183.00
3	8	8	15803.00	5100.00	117.75	0	Spot (Block3, Row8, Column8)	1510.08	1436.00	468.59	0.02	0.31	189.00	190.05	189.00	24.19	0.00	0.13	100.00	100.00	0.00	1247.00	1321.08	549668.00	54.57	574.56	469.00
4	1	1	18193.00	2994.00	154.65	0	Spot (Block4, Row1, Column1)	38412.24	36412.00	17413.38	0.02	0.45	1583.00	1652.78	1583.00	588.10	0.02	0.36	100.00	100.00	9.71	34829.00	36829.24	25313728.00	62.51	9404.48	7561.00
4	2	1	18501.00	2999.00	147.00	-50	Spot (Block4, Row1, Column2)	1849.66	1794.00	498.59	0.01	0.27	1577.00	1637.43	1577.00	587.28	0.02	0.36	13.00	2.00	0.00	217.00	272.66	1093150.00	0.36	1541.40	1470.50
4	3	1	18801.00	2998.00	147.00	-50	Spot (Block4, Row1, Column3)	1917.64	1813.00	986.70	0.02	0.51	1581.00	1615.65	1581.00	326.95	0.01	0.20	41.00	7.00	0.00	232.00	336.64	1131407.00	0.92	1706.75	1690.00
4	4	1	19102.00	2998.00	147.00	-50	Spot (Block4, Row1, Column4)	2114.05	1864.00	1415.44	0.05	0.67	1658.00	1688.33	1658.00	363.58	0.01	0.22	32.00	6.00	0.00	206.00	456.05	1249405.00	1.17	1766.49	1756.50
4	5	1	19402.00	2998.00	147.00	-50	Spot (Block4, Row1, Column5)	1946.79	1903.00	462.51	0.01	0.24	1694.00	1775.98	1694.00	686.23	0.02	0.39	5.00	0.00	0.00	209.00	252.79	1154446.00	0.25	2011.11	1600.00
4	6	1	19702.00	2998.00	147.00	-50	Spot (Block4, Row1, Column6)	2076.55	2082.00	326.64	0.00	0.16	1782.00	1844.13	1782.00	473.57	0.01	0.26	26.00	1.00	0.00	300.00	294.55	1233469.00	0.49	1809.65	1763.50
4	7	1	20002.00	2998.00	147.00	-50	Spot (Block4, Row1, Column7)	2119.26	2096.00	317.85	0.00	0.15	1862.00	1930.40	1862.00	577.38	0.02	0.30	15.00	0.00	0.00	234.00	257.26	1263077.00	0.33	1958.63	1930.50
4	8	1	20339.00	3008.00	202.85	0	Spot (Block4, Row1, Column8)	2214.72	2194.00	342.96	0.00	0.15	1974.00	2022.66	1974.00	433.54	0.01	0.21	31.00	2.00	0.00	220.00	240.72	2580154.00	0.44	2066.23	2024.50
4	1	2	18201.00	3299.00	147.00	-50	Spot (Block4, Row2, Column1)	1729.55	1703.00	449.66	0.01	0.26	1492.00	1573.08	1492.00	585.05	0.02	0.37	8.00	1.00	0.00	211.00	237.55	1022167.00	0.27	1692.10	1689.00
4	2	2	18501.00	3299.00	147.00	-50	Spot (Block4, Row2, Column2)	1717.65	1675.00	283.59	0.01	0.17	1565.00	1640.21	1565.00	665.50	0.02	0.41	3.00	0.00	0.00	110.00	152.65	1013411.00	0.12	1683.58	1683.00
4	3	2	18804.00	3291.00	142.95	0	Spot (Block4, Row2, Column3)	2028.64	1916.00	476.46	0.02	0.23	1626.00	1680.94	1626.00	456.97	0.01	0.27	39.00	2.00	0.00	290.00	402.64	1129952.00	0.76	1817.37	1755.50
4	4	2	19111.00	3272.00	145.15	0	Spot (Block4, Row2, Column4)	1956.50	1940.50	276.35	0.00	0.14	1681.00	1713.43	1681.00	329.95	0.01	0.19	42.00	11.00	0.00	259.50	275.50	1119118.00	0.74	1790.41	1720.50
4	5	2	19401.00	3308.00	136.20	0	Spot (Block4, Row2, Column5)	2253.46	2260.50	381.37	0.00	0.17	1694.00	1746.80	1694.00	371.05	0.01	0.21	61.00	35.00	0.00	566.50	559.46	1122225.00	1.37	2021.01	1919.00
4	6	2	19706.00	3315.00	184.60	0	Spot (Block4, Row2, Column6)	2032.40	1992.00	499.68	0.01	0.25	1696.00	1775.75	1696.00	351.82	0.02	0.20	39.00	9.00	0.00	296.00	336.40	1953138.00	0.73	1854.74	1858.00
4	7	2	20002.00	3298.00	147.00	-50	Spot (Block4, Row2, Column7)	1971.38	1975.50	320.40	0.00	0.16	1778.00	1849.68	1778.00	566.63	0.02	0.31	14.00	0.00	0.00	197.50	193.38	1171001.00	0.21	1867.86	1899.00
4	8	2	20302.00	3297.00	147.00	-50	Spot (Block4, Row2, Column8)	1948.86	1893.00	246.78	0.01	0.13	1876.00	1939.56	1876.00	551.79	0.01	0.28	1.00	0.00	0.00	17.00	72.86	1161518.00	0.02	2035.53	2049.50
4	1	3	18193.00	3598.00	151.35	0	Spot (Block4, Row3, Column1)	1993.11	1942.00	352.60	0.01	0.18	1465.00	1490.95	1465.00	280.78	0.01	0.19	70.00	41.00	0.00	477.00	528.11	1245693.00	1.79	1666.81	1612.00
4	2	3	18501.00	3599.00	147.00	-50	Spot (Block4, Row3, Column2)	1798.00	1792.50	274.24	0.00	0.15	1575.00	1620.89	1575.00	484.36	0.01	0.30	18.00	0.00	0.00	217.50	223.00	1060821.00	0.37	1749.22	1796.00
4	3	3	18801.00	3601.00	170.70	0	Spot (Block4, Row3, Column3)	2157.57	2023.50	926.63	0.03	0.43	1685.00	1723.92	1685.00	484.13	0.01	0.28	36.00	5.00	0.00	338.50	472.57	1756264.00	0.90	1805.86	1782.50
4	4	3	19097.00	3612.00	209.20	0	Spot (Block4, Row3, Column4)	1986.05	1959.50	369.78	0.01	0.19	1695.00	1742.89	1695.00	357.66	0.01	0.21	40.00	10.00	0.00	264.50	291.05	2494479.00	0.68	1794.57	1795.00
4	5	3	19406.00	3589.00	199.60	0	Spot (Block4, Row3, Column5)	2209.93	2133.50	462.94	0.02	0.21	1725.00	1793.67	1725.00	462.38	0.02	0.26	44.00	11.00	0.00	408.50	484.93	2497226.00	0.90	1981.13	1883.00
4	6	3	19695.00	3590.00	177.35	0	Spot (Block4, Row3, Column6)	2098.94	2064.00	302.22	0.01	0.14	1778.00	1840.17	1778.00	478.56	0.01	0.26	30.00	1.00	0.00	286.00	320.94	1844965.00	0.54	1967.30	1958.00
4	7	3	20040.00	3584.00	208.50	0	Spot (Block4, Row3, Column7)	2032.06	1991.00	438.88	0.01	0.22	1784.00	1838.39	1784.00	390.64	0.01	0.21	29.00	4.00	0.00	207.00	248.06	2507568.00	0.50	1996.37	1813.00
4	8	3	20314.00	3609.00	218.55	0	Spot (Block4, Row3, Column8)	2125.63	2055.00	552.89	0.01	0.26	1845.00	1902.99	1845.00	457.26	0.01	0.24	26.00	1.00	0.00	210.00	280.63	2905734.00	0.49	1963.77	1909.00
4	1	4	18205.00	3910.00	190.65	0	Spot (Block4, Row4, Column1)	1731.98	1700.00	271.69	0.01	0.16	1481.00	1516.47	1481.00	261.22	0.01	0.17	42.00	15.00	0.00	219.00	250.98	1773543.00	0.82	1608.48	1604.00
4	2	4	18501.00	3899.00	147.00	-50	Spot (Block4, Row4, Column2)	1812.49	1781.50	356.55	0.01	0.20	1604.00	1652.35	1604.00	314.03	0.01	0.19	34.00	7.00	0.00	177.50	208.49	1069369.00	0.51	1620.84	1562.00
4	3	4	18798.00	3899.00	164.80	0	Spot (Block4, Row4, Column3)	2764.84	2628.00	880.55	0.02	0.32	1696.00	1754.78	1696.00	440.60	0.01	0.25	86.00	54.00	0.00	932.00	1068.84	2079159.00	2.29	2016.88	1990.50
4	4	4	19108.00	3916.00	155.25	0	Spot (Block4, Row4, Column4)	2125.89	2072.00	579.75	0.01	0.27	1729.00	1784.13	1729.00	421.45	0.01	0.24	41.00	7.00	0.00	343.00	396.89	1411592.00	0.81	1848.33	1764.00
4	5	4	19401.00	3906.00	145.65	0	Spot (Block4, Row4, Column5)	2155.40	2149.00	317.43	0.00	0.15	1784.00	1817.97	1784.00	376.41	0.01	0.21	49.00	11.00	0.00	365.00	371.40	1243664.00	0.90	1933.54	1924.00
4	6	4	19702.00	3898.00	147.00	-50	Spot (Block4, Row4, Column6)	2302.75	2297.50	480.71	0.00	0.21	1809.00	1874.87	1809.00	479.74	0.02	0.26	52.00	8.00	0.00	488.50	493.75	1367831.00	0.89	1902.59	1803.50
4	7	4	20021.00	3918.00	110.05	0	Spot (Block4, Row4, Column7)	2152.84	2150.00	274.13	0.00	0.13	1798.00	1862.43	1798.00	447.89	0.02	0.24	36.00	1.00	0.00	352.00	354.84	682449.00	0.65	2053.82	2002.00
4	8	4	20300.00	3904.00	195.00	0	Spot (Block4, Row4, Column8)	2341.12	2292.00	495.47	0.01	0.21	1837.00	1893.71	1837.00	443.90	0.01	0.23	51.00	13.00	0.00	455.00	504.12	2526065.00	1.01	2034.68	1982.50
4	1	5	18201.00	4199.00	147.00	-50	Spot (Block4, Row5, Column1)	2777.54	1934.50	4846.50	0.16	1.74	1486.00	1531.44	1486.00	281.51	0.01	0.18	65.00	40.00	0.00	448.50	1291.54	1638750.00	4.43	1787.00	1615.00
4	2	5	18489.00	4188.00	207.85	0	Spot (Block4, Row5, Column2)	1868.79	1834.00	265.17	0.01	0.14	1601.00	1657.99	1601.00	316.47	0.02	0.19	40.00	10.00	0.00	233.00	267.79	2293003.00	0.67	1745.37	1707.50
4	3	5	18805.00	4200.00	168.15	0	Spot (Block4, Row5, Column3)	2139.31	2093.00	300.42	0.01	0.14	1704.00	1768.91	1704.00	453.63	0.02	0.26	44.00	8.00	0.00	389.00	435.31	1679361.00	0.82	1915.08	1883.00
4	4	5	19114.00	4194.00	164.80	0	Spot (Block4, Row5, Column4)	2271.24	2112.00	858.36	0.03	0.38	1765.00	1800.20	1765.00	432.46	0.01	0.24	46.00	13.00	0.00	347.00	506.24	1717060.00	1.09	1932.25	1904.00
4	5	5	19402.00	4192.00	169.70	0	Spot (Block4, Row5, Column5)	2920.67	2864.00	640.90	0.01	0.22	1784.00	1811.55	1784.00	389.44	0.01	0.21	91.00	68.00	0.00	1080.00	1136.67	2362825.00	2.85	2212.26	2122.00
4	6	5	19708.00	4220.00	244.40	0	Spot (Block4, Row5, Column6)	2036.48	1976.00	421.67	0.01	0.21	1776.00	1816.38	1776.00	489.56	0.01	0.27	25.00	2.00	0.00	200.00	260.48	3521078.00	0.45	1893.58	1871.50
4	7	5	19989.00	4203.00	190.00	0	Spot (Block4, Row5, Column7)	2206.38	2129.50	653.60	0.02	0.30	1784.00	1841.82	1784.00	519.83	0.01	0.28	30.00	3.00	0.00	345.50	422.38	2241687.00	0.70	1941.16	1923.00
4	8	5	20306.00	4196.00	140.70	0	Spot (Block4, Row5, Column8)	3486.55	2815.00	4202.64	0.09	1.21	1812.00	1899.67	1812.00	618.49	0.02	0.33	77.00	28.00	0.00	1003.00	1674.55	1875765.00	2.57	2564.27	2366.00
4	1	6	18198.00	4484.00	195.15	0	Spot (Block4, Row6, Column1)	1871.84	1806.00	612.47	0.02	0.33	1499.00	1569.95	1499.00	493.45	0.02	0.31	31.00	3.00	0.00	307.00	372.84	2017842.00	0.61	1679.57	1694.00
4	2	6	18451.00	4500.00	226.20	0	Spot (Block4, Row6, Column2)	1927.68	1816.50	606.40	0.03	0.31	1596.00	1642.99	1596.00	310.98	0.01	0.19	39.00	17.00	0.00	220.50	331.68	2822129.00	0.92	1738.81	1692.50
4	3	6	18824.00	4467.00	176.25	0	Spot (Block4, Row6, Column3)	2155.34	1981.00	1118.47	0.04	0.52	1703.00	1767.02	1703.00	417.26	0.02	0.24	35.00	11.00	0.00	278.00	452.34	1872991.00	0.93	1866.69	1872.00
4	4	6	19104.00	4491.00	181.75	0	Spot (Block4, Row6, Column4)	2145.32	2093.50	384.71	0.01	0.18	1749.00	1789.21	1749.00	391.82	0.01	0.22	45.00	11.00	0.00	344.50	396.32	1986566.00	0.91	1895.76	1876.00
4	5	6	19402.00	4498.00	147.00	-50	Spot (Block4, Row6, Column5)	2227.99	2159.00	443.56	0.01	0.20	1753.00	1800.57	1753.00	455.18	0.01	0.25	44.00	15.00	0.00	406.00	474.99	1316740.00	0.94	1805.10	1780.00
4	6	6	19689.00	4493.00	187.35	0	Spot (Block4, Row6, Column6)	2104.85	2094.00	356.34	0.00	0.17	1763.00	1813.97	1763.00	532.68	0.01	0.29	26.00	1.00	0.00	331.00	341.85	2081692.00	0.55	1895.02	1852.00
4	7	6	19982.00	4486.00	179.40	0	Spot (Block4, Row6, Column7)	2104.92	2088.00	322.52	0.00	0.15	1776.00	1828.40	1776.00	595.03	0.01	0.33	24.00	0.00	0.00	312.00	328.92	1902846.00	0.46	1910.94	1882.00
4	8	6	20329.00	4505.00	163.20	0	Spot (Block4, Row6, Column8)	2433.45	2187.50	1137.25	0.05	0.47	1813.00	1921.84	1813.00	793.92	0.03	0.41	21.00	5.00	0.00	374.50	620.45	1805617.00	0.64	2095.00	2017.00
4	1	7	18183.00	4831.00	163.45	0	Spot (Block4, Row7, Column1)	1851.12	1772.00	407.21	0.02	0.22	1514.00	1587.00	1514.00	561.94	0.02	0.35	18.00	1.00	0.00	258.00	337.12	1369832.00	0.47	1701.19	1658.00
4	2	7	18518.00	4787.00	176.65	0	Spot (Block4, Row7, Column2)	1872.01	1791.00	370.38	0.02	0.20	1612.00	1671.16	1612.00	427.20	0.02	0.26	31.00	2.00	0.00	179.00	260.01	1632393.00	0.47	1752.58	1688.50
4	3	7	18820.00	4798.00	227.15	0	Spot (Block4, Row7, Column3)	2022.97	1949.00	517.30	0.02	0.26	1697.00	1754.15	1697.00	432.79	0.01	0.25	35.00	4.00	0.00	252.00	325.97	2991976.00	0.62	1950.87	1855.00
4	4	7	19092.00	4810.00	201.10	0	Spot (Block4, Row7, Column4)	2025.57	1974.50	320.18	0.01	0.16	1703.00	1762.58	1703.00	373.85	0.01	0.21	42.00	12.00	0.00	271.50	322.57	2329400.00	0.70	1829.87	1795.50
4	5	7	19388.00	4792.00	155.90	0	Spot (Block4, Row7, Column5)	1984.30	1978.50	294.40	0.00	0.15	1710.00	1783.17	1710.00	437.95	0.02	0.25	31.00	0.00	0.00	268.50	274.30	1325515.00	0.46	1861.12	1901.00
4	6	7	19703.00	4795.00	159.25	0	Spot (Block4, Row7, Column6)	2330.56	2215.50	766.37	0.02	0.33	1719.50	1794.50	1719.50	461.94	0.02	0.26	54.00	10.00	0.00	496.00	611.06	1622067.00	1.16	2067.46	1960.00
4	7	7	19963.00	4766.00	191.00	0	Spot (Block4, Row7, Column7)	2088.91	2047.00	598.57	0.01	0.29	1776.00	1819.94	1776.00	539.84	0.01	0.30	20.00	3.00	0.00	271.00	312.91	2147404.00	0.50	1901.61	1886.50
4	8	7	20306.00	4802.00	159.35	0	Spot (Block4, Row7, Column8)	3076.58	3066.00	479.39	0.00	0.16	1795.00	1874.25	1795.00	744.34	0.02	0.40	88.00	32.00	0.00	1271.00	1281.58	2159759.00	1.62	2235.24	2258.50
4	1	8	18196.00	5097.00	141.00	0	Spot (Block4, Row8, Column1)	33978.24	31631.50	14093.99	0.03	0.41	1489.00	1537.09	1489.00	424.22	0.01	0.28	100.00	100.00	7.41	30142.50	32489.24	18348272.00	76.47	10139.59	7484.50
4	2	8	18505.00	5096.00	202.55	0	Spot (Block4, Row8, Column2)	1909.36	1901.00	281.51	0.00	0.15	1591.00	1622.64	1591.00	401.94	0.01	0.25	38.00	4.00	0.00	310.00	318.36	2220584.00	0.71	1736.38	1701.00
4	3	8	18804.00	5089.00	110.30	0	Spot (Block4, Row8, Column3)	2658.10	2456.00	998.31	0.03	0.38	1644.00	1686.26	1644.00	364.82	0.01	0.22	82.00	57.00	0.00	812.00	1014.10	834645.00	2.66	2022.72	1961.00
4	4	8	19102.00	5100.00	137.60	0	Spot (Block4, Row8, Column4)	2161.20	2124.00	308.16	0.01	0.14	1669.00	1693.37	1669.00	360.02	0.01	0.21	62.00	22.00	0.00	455.00	492.20	1110858.00	1.30	1866.72	1813.00
4	5	8	19382.00	5120.00	144.50	0	Spot (Block4, Row8, Column5)	2169.98	1996.00	981.12	0.04	0.45	1657.00	1684.55	1657.00	314.15	0.01	0.19	55.00	28.00	0.00	339.00	512.98	1236890.00	1.55	1942.45	1931.00
4	6	8	19703.00	5099.00	182.90	0	Spot (Block4, Row8, Column6)	2090.53	2037.00	331.61	0.01	0.16	1673.00	1710.49	1673.00	430.79	0.01	0.25	43.00	12.00	0.00	364.00	417.53	1969280.00	0.88	1926.17	1924.50
4	7	8	19982.00	5100.00	159.85	0	Spot (Block4, Row8, Column7)	2061.42	1973.00	356.06	0.02	0.17	1682.00	1741.14	1682.00	617.84	0.02	0.35	25.00	1.00	0.00	291.00	379.42	1447116.00	0.52	1892.29	1842.00
4	8	8	20301.00	5089.00	122.90	0	Spot (Block4, Row8, Column8)	3833.00	3557.00	1778.95	0.03	0.46	1704.00	1776.16	1704.00	564.71	0.02	0.32	99.00	90.00	0.00	1853.00	2129.00	1537031.00	3.64	2343.64	2360.50
5	1	1	4689.00	7505.00	153.85	0	Spot (Block5, Row1, Column1)	30824.52	27607.00	16396.01	0.05	0.53	491.00	500.53	491.00	84.35	0.01	0.17	100.00	100.00	0.61	27116.00	30333.52	20190068.00	359.48	5534.65	3931.00
5	2	1	4997.00	7507.00	126.50	0	Spot (Block5, Row1, Column2)	769.52	781.50	89.36	0.01	0.12	504.00	512.87	504.00	69.19	0.01	0.13	98.00	92.00	0.00	277.50	265.52	330894.00	3.71	589.73	591.50
5	3	1	5293.00	7507.00	158.45	0	Spot (Block5, Row1, Column3)	948.76	907.00	254.42	0.02	0.27	520.00	529.84	520.00	52.43	0.01	0.10	100.00	98.00	0.00	387.00	428.76	661286.00	7.99	638.32	625.50
5	4	1	5593.00	7500.00	118.95	0	Spot (Block5, Row1, Column4)	774.76	753.00	130.04	0.01	0.17	538.00	549.50	538.00	67.82	0.01	0.12	100.00	88.00	0.00	215.00	236.76	286663.00	3.32	642.41	637.00
5	5	1	5895.00	7507.00	145.90	0	Spot (Block5, Row1, Column5)	6596.13	5526.50	4298.94	0.08	0.65	545.00	558.14	545.00	75.37	0.01	0.14	100.00	100.00	0.00	4981.50	6051.13	3825758.00	80.11	1697.78	1334.00
5	6	1	6201.00	7507.00	100.60	0	Spot (Block5, Row1, Column6)	2746.08	2325.00	1222.36	0.07	0.45	567.00	569.56	567.00	60.83	0.00	0.11	100.00	100.00	0.00	1758.00	2179.08	708489.00	35.78	1178.14	1076.00
5	7	1	6506.00	7502.00	113.80	0	Spot (Block5, Row1, Column7)	9028.67	7576.50	5781.33	0.08	0.64	580.00	580.13	580.00	58.75	0.00	0.10	100.00	100.00	0.00	6996.50	8448.67	3051690.00	143.80	2839.85	2021.50
5	8	1	6796.00	7503.00	193.40	0	Spot (Block5, Row1, Column8)	715.10	707.00	71.34	0.00	0.10	587.00	585.17	587.00	51.51	0.00	0.09	85.00	63.00	0.00	120.00	128.10	751571.00	2.52	622.01	608.00
5	1	2	4703.00	7825.00	166.25	0	Spot (Block5, Row2, Column1)	571.54	564.00	52.37	0.01	0.09	500.00	505.67	500.00	59.23	0.00	0.12	56.00	6.00	0.00	64.00	71.54	438941.00	1.11	535.03	530.00
5	2	2	4989.00	7810.00	123.35	0	Spot (Block5, Row2, Column2)	1442.85	1395.00	338.55	0.01	0.23	511.00	520.07	511.00	52.62	0.01	0.10	100.00	100.00	0.00	884.00	931.85	584356.00	17.54	787.28	781.00
5	3	2	5283.00	7823.00	170.95	0	Spot (Block5, Row2, Column3)	663.46	665.00	49.75	0.00	0.07	539.00	545.10	539.00	47.37	0.00	0.09	97.00	64.00	0.00	126.00	124.46	538727.00	2.50	598.64	598.00
5	4	2	5592.00	7802.00	129.70	0	Spot (Block5, Row2, Column4)	1069.02	1062.00	154.54	0.00	0.14	550.00	557.05	550.00	58.43	0.01	0.10	100.00	100.00	0.00	512.00	519.02	482129.00	8.76	734.60	731.00
5	5	2	5891.00	7813.00	222.20	0	Spot (Block5, Row2, Column5)	852.58	840.00	118.48	0.01	0.14	567.00	573.76	567.00	69.61	0.01	0.12	98.00	88.00	0.00	273.00	285.58	1203844.00	4.01	643.31	632.00
5	6	2	6205.00	7813.00	164.35	0	Spot (Block5, Row2, Column6)	849.23	822.00	140.98	0.01	0.17	582.00	587.78	582.00	70.52	0.00	0.12	96.00	78.00	0.00	240.00	267.23	636074.00	3.71	668.09	671.00
5	7	2	6489.00	7812.00	111.45	0	Spot (Block5, Row2, Column7)	750.80	755.00	71.98	0.00	0.10	578.00	576.80	578.00	54.87	0.00	0.10	91.00	78.00	0.00	177.00	172.80	241758.00	3.17	645.15	638.00
5	8	2	6774.00	7795.00	146.25	0	Spot (Block5, Row2, Column8)	654.31	646.50	38.95	0.01	0.06	587.00	587.81	587.00	50.97	0.00	0.09	61.00	19.00	0.00	59.50	67.31	383427.00	1.30	619.84	615.00
5	1	3	4693.00	8109.00	146.20	0	Spot (Block5, Row3, Column1)	2083.49	1911.00	909.54	0.04	0.44	486.00	485.32	486.00	38.05	0.00	0.08	100.00	100.00	0.00	1425.00	1597.49	1210510.00	42.00	839.50	770.00
5	2	3	4998.00	8090.00	227.80	0	Spot (Block5, Row3, Column2)	605.62	596.00	62.13	0.01	0.10	501.00	505.35	501.00	43.42	0.00	0.09	83.00	57.00	0.00	95.00	104.62	902973.00	2.31	538.04	531.00
5	3	3	5322.00	8111.00	139.65	0	Spot (Block5, Row3, Column3)	729.99	724.00	72.50	0.00	0.10	535.00	544.57	535.00	57.41	0.01	0.11	98.00	86.00	0.00	189.00	194.99	385436.00	3.23	620.90	613.00
5	4	3	5591.00	8109.00	145.60	0	Spot (Block5, Row3, Column4)	2343.25	2398.00	1047.86	0.01	0.45	558.00	563.60	558.00	68.95	0.00	0.12	100.00	100.00	0.00	1840.00	1785.25	1352053.00	25.81	942.48	905.00
5	5	3	5883.00	8102.00	156.80	0	Spot (Block5, Row3, Column5)	853.31	788.00	272.32	0.03	0.32	586.00	598.53	586.00	88.46	0.01	0.15	92.00	59.00	0.00	202.00	267.31	576840.00	2.88	668.90	673.00
5	6	3	6175.00	8097.00	215.15	0	Spot (Block5, Row3, Column6)	877.71	876.50	156.04	0.00	0.18	594.00	610.16	594.00	81.91	0.01	0.13	93.00	78.00	0.00	282.50	283.71	1160337.00	3.27	690.04	681.50
5	7	3	6493.00	8102.00	148.75	0	Spot (Block5, Row3, Column7)	1810.53	1525.50	922.59	0.07	0.51	578.00	576.96	578.00	48.91	0.00	0.08	100.00	100.00	0.00	947.50	1232.53	1104422.00	25.22	930.47	762.00
5	8	3	6792.00	8121.00	204.75	0	Spot (Block5, Row3, Column8)	716.54	711.00	67.32	0.00	0.09	594.00	596.27	594.00	51.49	0.00	0.09	84.00	63.00	0.00	117.00	122.54	852678.00	2.34	640.74	632.00
5	1	4	4694.00	8407.00	147.45	0	Spot (Block5, Row4, Column1)	1649.44	1554.50	709.85	0.03	0.43	464.00	466.18	464.00	39.44	0.00	0.08	100.00	100.00	0.00	1090.50	1185.44	976466.00	30.00	703.67	657.00
5	2	4	4996.00	8410.00	224.45	0	Spot (Block5, Row4, Column2)	578.67	586.00	55.67	0.01	0.10	478.00	478.02	478.00	48.41	0.00	0.10	75.00	57.00	0.00	108.00	100.67	837913.00	2.08	501.00	495.00
5	3	4	5290.00	8407.00	143.45	0	Spot (Block5, Row4, Column3)	10335.64	9610.00	5712.79	0.03	0.55	498.00	506.43	498.00	60.63	0.01	0.12	100.00	100.00	0.00	9112.00	9837.64	5798294.00	162.12	2347.26	2009.00
5	4	4	5596.00	8408.00	147.00	-50	Spot (Block5, Row4, Column4)	561.74	571.00	32.28	0.01	0.06	512.00	525.41	512.00	65.67	0.01	0.12	40.00	0.00	0.00	59.00	49.74	329739.00	0.55	520.46	513.00
5	5	4	5896.00	8408.00	147.00	-50	Spot (Block5, Row4, Column5)	705.45	676.50	140.17	0.02	0.20	583.00	600.65	583.00	111.27	0.01	0.19	44.00	11.00	0.00	93.50	122.45	414804.00	0.94	643.02	617.00
5	6	4	6177.00	8402.00	177.25	0	Spot (Block5, Row4, Column6)	968.45	968.50	162.80	0.00	0.17	594.00	614.93	594.00	86.85	0.02	0.14	98.00	87.00	0.00	374.50	374.45	852232.00	4.07	763.09	748.00
5	7	4	6499.00	8396.00	114.25	0	Spot (Block5, Row4, Column7)	1292.41	1064.50	743.37	0.08	0.58	587.00	587.67	587.00	52.45	0.00	0.09	100.00	98.00	0.00	477.50	705.41	442004.00	13.44	769.56	697.00
5	8	4	6788.00	8413.00	146.90	0	Spot (Block5, Row4, Column8)	1454.79	1360.00	381.25	0.03	0.26	602.00	622.63	602.00	335.31	0.01	0.54	97.00	58.00	0.00	758.00	852.79	855417.00	2.48	845.52	803.00
5	1	5	4705.00	8722.00	103.60	0	Spot (Block5, Row5, Column1)	828.65	824.00	112.12	0.00	0.14	471.00	472.05	471.00	41.02	0.00	0.09	100.00	100.00	0.00	353.00	357.65	225392.00	8.69	583.34	575.00
5	2	5	4976.00	8714.00	204.00	0	Spot (Block5, Row5, Column2)	587.82	589.00	49.79	0.00	0.08	484.00	482.24	484.00	34.39	0.00	0.07	90.00	76.00	0.00	105.00	103.82	694809.00	3.07	510.95	509.00
5	3	5	5294.00	8717.00	175.65	0	Spot (Block5, Row5, Column3)	721.33	713.00	104.28	0.01	0.14	497.00	502.84	497.00	57.21	0.01	0.11	98.00	78.00	0.00	216.00	224.33	617455.00	3.82	563.08	568.50
5	4	5	5595.00	8708.00	145.10	0	Spot (Block5, Row5, Column4)	1872.13	1660.50	951.39	0.05	0.51	507.00	516.91	507.00	73.93	0.01	0.14	100.00	100.00	0.00	1153.50	1365.13	1074601.00	18.33	807.67	759.50
5	5	5	5892.00	8708.00	138.85	0	Spot (Block5, Row5, Column5)	22152.38	20694.50	10753.75	0.03	0.49	537.00	566.14	537.00	110.95	0.02	0.20	100.00	100.00	0.00	20157.50	21615.38	11696457.00	194.55	5210.83	4085.00
5	6	5	6194.00	8704.00	148.10	0	Spot (Block5, Row5, Column6)	963.94	983.00	145.84	0.01	0.15	577.00	584.61	577.00	73.69	0.01	0.13	100.00	96.00	0.00	406.00	386.94	575472.00	5.15	711.53	693.50
5	7	5	6502.00	8708.00	174.10	0	Spot (Block5, Row5, Column7)	769.45	773.00	76.62	0.00	0.10	586.00	590.07	586.00	61.78	0.00	0.10	97.00	75.00	0.00	187.00	183.45	647104.00	2.90	666.13	674.00
5	8	5	6796.00	8705.00	146.10	0	Spot (Block5, Row5, Column8)	6102.01	4506.00	5262.50	0.13	0.86	603.00	625.49	603.00	334.81	0.02	0.54	100.00	92.00	0.00	3903.00	5499.01	3539168.00	16.36	1571.22	1284.00
5	1	6	4694.00	9008.00	187.15	0	Spot (Block5, Row6, Column1)	648.26	659.00	70.23	0.01	0.11	483.00	482.12	483.00	36.67	0.00	0.08	98.00	85.00	0.00	176.00	165.26	639188.00	4.53	538.04	533.00
5	2	6	5001.00	8998.00	185.30	0	Spot (Block5, Row6, Column2)	632.61	624.00	52.09	0.01	0.08	498.00	498.69	498.00	41.85	0.00	0.08	96.00	87.00	0.00	126.00	134.61	609837.00	3.20	541.70	529.00
5	3	6	5310.00	9010.00	108.65	0	Spot (Block5, Row6, Column3)	6069.01	6072.00	2178.34	0.00	0.36	506.00	514.33	506.00	54.53	0.01	0.11	100.00	100.00	0.00	5566.00	5563.01	1826773.00	101.86	2081.98	1813.00
5	4	6	5597.00	9007.00	152.30	0	Spot (Block5, Row6, Column4)	940.41	905.50	158.66	0.02	0.17	516.00	529.82	516.00	81.30	0.01	0.15	99.00	96.00	0.00	389.50	424.41	598102.00	5.05	632.23	617.00
5	5	6	5900.00	9007.00	116.25	0	Spot (Block5, Row6, Column5)	20813.53	20746.00	8072.84	0.00	0.39	530.00	552.39	530.00	101.35	0.02	0.18	100.00	100.00	0.00	20216.00	20283.53	7409615.00	199.92	4962.36	4311.00
5	6	6	6191.00	9009.00	173.90	0	Spot (Block5, Row6, Column6)	799.83	772.00	148.14	0.02	0.19	552.00	564.07	552.00	61.78	0.01	0.11	96.00	77.00	0.00	220.00	247.83	679052.00	3.82	629.36	624.00
5	7	6	6492.00	9005.00	145.20	0	Spot (Block5, Row6, Column7)	4284.69	3893.50	2341.91	0.04	0.55	584.00	590.27	584.00	64.47	0.00	0.11	100.00	100.00	0.00	3309.50	3700.69	2459413.00	57.30	1359.88	1156.00
5	8	6	6799.00	9009.00	147.00	0	Spot (Block5, Row6, Column8)	4719.56	3970.00	2888.50	0.08	0.61	602.00	612.77	602.00	76.58	0.01	0.12	100.00	100.00	0.00	3368.00	4117.56	2789261.00	53.63	1362.99	1231.00
5	1	7	4692.00	9304.00	192.70	0	Spot (Block5, Row7, Column1)	677.98	680.50	77.11	0.00	0.11	491.00	492.19	491.00	70.47	0.00	0.14	94.00	66.00	0.00	189.50	186.98	713236.00	2.64	554.25	556.50
5	2	7	5010.00	9324.00	192.70	0	Spot (Block5, Row7, Column2)	594.11	597.00	45.99	0.00	0.08	497.00	493.19	497.00	35.26	0.00	0.07	88.00	72.00	0.00	100.00	97.11	625594.00	2.86	539.45	534.00
5	3	7	5300.00	9302.00	236.00	0	Spot (Block5, Row7, Column3)	596.42	599.00	44.39	0.00	0.07	511.00	516.81	511.00	50.96	0.00	0.10	82.00	30.00	0.00	88.00	85.42	958444.00	1.56	540.39	531.00
5	4	7	5606.00	9311.00	222.50	0	Spot (Block5, Row7, Column4)	617.93	606.00	51.15	0.01	0.08	527.00	537.49	527.00	46.98	0.01	0.09	85.00	37.00	0.00	79.00	90.93	873756.00	1.71	559.88	561.00
5	5	7	5904.00	9310.00	159.55	0	Spot (Block5, Row7, Column5)	977.78	911.00	245.05	0.03	0.25	536.00	548.80	536.00	63.45	0.01	0.12	98.00	95.00	0.00	375.00	441.78	683468.00	6.76	670.34	685.00
5	6	7	6190.00	9315.00	200.95	0	Spot (Block5, Row7, Column6)	707.14	704.00	57.02	0.00	0.08	550.00	557.43	550.00	51.17	0.01	0.09	98.00	81.00	0.00	154.00	157.14	807549.00	2.93	608.75	605.00
5	7	7	6493.00	9313.00	129.15	0	Spot (Block5, Row7, Column7)	1701.64	1467.00	680.49	0.06	0.40	575.00	575.81	575.00	60.93	0.00	0.11	100.00	99.00	0.00	892.00	1126.64	762335.00	18.48	899.52	903.50
5	8	7	6799.00	9313.00	94.95	0	Spot (Block5, Row7, Column8)	1432.49	1360.00	259.89	0.02	0.18	593.00	597.36	593.00	55.98	0.00	0.09	100.00	100.00	0.00	767.00	839.49	328041.00	14.92	922.43	904.00
5	1	8	4686.00	9612.00	129.70	0	Spot (Block5, Row8, Column1)	39063.88	36911.00	14343.71	0.02	0.37	484.00	495.05	484.00	120.76	0.01	0.24	100.00	100.00	13.11	36427.00	38579.88	17578756.00	319.39	11477.12	9244.00
5	2	8	5001.00	9616.00	174.95	0	Spot (Block5, Row8, Column2)	654.74	654.00	83.59	0.00	0.13	504.00	509.95	504.00	72.27	0.01	0.14	84.00	51.00	0.00	150.00	150.74	557839.00	2.00	545.19	538.00
5	3	8	5301.00	9602.00	121.25	0	Spot (Block5, Row8, Column3)	1690.13	1463.50	881.32	0.06	0.52	516.00	523.47	516.00	48.86	0.01	0.09	100.00	100.00	0.00	947.50	1174.13	655771.00	23.88	885.94	817.00
5	4	8	5600.00	9602.00	147.75	0	Spot (Block5, Row8, Column4)	695.84	685.00	104.42	0.01	0.15	523.00	531.76	523.00	49.37	0.01	0.09	96.00	81.00	0.00	162.00	172.84	414027.00	3.32	595.96	591.50
5	5	8	5921.00	9604.00	237.35	0	Spot (Block5, Row8, Column5)	636.45	624.00	96.87	0.01	0.15	542.00	549.33	542.00	45.13	0.01	0.08	78.00	45.00	0.00	82.00	94.45	1032321.00	1.93	578.41	582.00
5	6	8	6196.00	9600.00	158.10	0	Spot (Block5, Row8, Column6)	864.78	880.50	104.04	0.01	0.12	550.00	557.32	550.00	51.88	0.01	0.09	100.00	97.00	0.00	330.50	314.78	596699.00	5.93	668.41	669.00
5	7	8	6498.00	9607.00	143.60	0	Spot (Block5, Row8, Column7)	1418.32	1433.50	418.68	0.00	0.30	569.00	569.69	569.00	55.99	0.00	0.10	100.00	100.00	0.00	864.50	849.32	785747.00	15.16	808.04	761.00
5	8	8	6801.00	9609.00	119.65	0	Spot (Block5, Row8, Column8)	2848.45	2773.50	754.38	0.01	0.26	588.00	590.62	588.00	56.77	0.00	0.10	100.00	100.00	0.00	2185.50	2260.45	1076713.00	39.77	1306.44	1270.00
6	1	1	9197.00	7503.00	152.70	0	Spot (Block6, Row1, Column1)	37151.57	34241.50	17713.30	0.04	0.48	2640.00	2693.32	2640.00	483.60	0.01	0.18	100.00	100.00	9.43	31601.50	34511.57	23628452.00	71.25	10670.94	8450.50
6	2	1	9509.00	7494.00	132.95	0	Spot (Block6, Row1, Column2)	4596.04	4452.50	954.99	0.01	0.21	2590.50	2650.62	2590.50	477.75	0.01	0.18	97.00	88.00	0.00	1862.00	2005.54	2206101.00	4.07	3212.31	3204.50
6	3	1	9794.00	7510.00	167.10	0	Spot (Block6, Row1, Column3)	3776.35	3645.00	820.33	0.02	0.22	2564.00	2592.21	2564.00	398.00	0.00	0.15	83.00	70.00	0.00	1081.00	1212.35	2919120.00	2.98	2900.27	2935.00
6	4	1	10100.00	7509.00	117.35	0	Spot (Block6, Row1, Column4)	4195.15	4181.00	737.98	0.00	0.18	2490.00	2527.69	2490.00	386.49	0.01	0.15	98.00	91.00	0.00	1691.00	1705.15	1514449.00	4.31	3070.32	3129.00
6	5	1	10395.00	7507.00	147.75	0	Spot (Block6, Row1, Column5)	7940.92	7129.00	3702.59	0.05	0.47	2477.00	2497.59	2477.00	398.95	0.00	0.16	100.00	100.00	0.00	4652.00	5463.92	4724846.00	13.64	3645.03	3560.00
6	6	1	10703.00	7503.00	111.70	0	Spot (Block6, Row1, Column6)	5382.85	4977.00	1778.07	0.03	0.33	2448.00	2481.58	2448.00	387.02	0.01	0.16	99.00	98.00	0.00	2529.00	2934.85	1744045.00	7.50	3352.22	3301.50
6	7	1	10992.00	7502.00	139.20	0	Spot (Block6, Row1, Column7)	7844.27	7683.00	2181.25	0.01	0.28	2460.00	2491.55	2460.00	388.93	0.01	0.16	100.00	100.00	0.00	5223.00	5384.27	4157463.00	13.76	4191.49	3770.50
6	8	1	11296.00	7502.00	208.85	0	Spot (Block6, Row1, Column8)	3063.23	3055.00	506.32	0.00	0.17	2498.00	2539.52	2498.00	396.27	0.01	0.16	61.00	32.00	0.00	557.00	565.23	3810664.00	1.32	2687.89	2716.00
6	1	2	9194.00	7811.00	183.55	0	Spot (Block6, Row2, Column1)	2984.71	3018.00	408.54	0.00	0.14	2576.00	2624.34	2576.00	397.09	0.01	0.15	52.00	20.00	0.00	442.00	408.71	2832491.00	0.91	2760.31	2736.00
6	2	2	9491.00	7809.00	133.45	0	Spot (Block6, Row2, Column2)	4030.14	3860.50	671.68	0.02	0.17	2567.00	2613.04	2567.00	390.66	0.01	0.15	98.00	89.00	0.00	1293.50	1463.14	1934465.00	3.63	3040.19	3013.50
6	3	2	9797.00	7809.00	201.10	0	Spot (Block6, Row2, Column3)	2998.67	2924.00	465.07	0.01	0.16	2554.00	2591.60	2554.00	398.89	0.01	0.15	48.00	24.00	0.00	370.00	444.67	3448466.00	1.02	2760.21	2665.50
6	4	2	10096.00	7810.00	183.85	0	Spot (Block6, Row2, Column4)	3522.43	3460.00	591.82	0.01	0.17	2485.00	2520.24	2485.00	383.12	0.01	0.15	86.00	66.00	0.00	975.00	1037.43	3356874.00	2.62	2814.91	2739.00
6	5	2	10394.00	7809.00	220.30	0	Spot (Block6, Row2, Column5)	3407.54	3396.50	517.32	0.00	0.15	2471.50	2502.18	2471.50	389.08	0.01	0.16	87.00	59.00	0.00	925.00	936.04	4722851.00	2.33	2770.16	2728.00
6	6	2	10695.00	7812.00	122.85	0	Spot (Block6, Row2, Column6)	3008.58	3013.00	425.18	0.00	0.14	2400.00	2455.05	2400.00	390.70	0.01	0.16	66.00	36.00	0.00	613.00	608.58	1212459.00	1.42	2659.08	2594.00
6	7	2	10995.00	7795.00	107.60	0	Spot (Block6, Row2, Column7)	3091.19	3070.00	445.29	0.00	0.14	2399.50	2444.47	2399.50	374.38	0.01	0.15	72.00	46.00	0.00	670.50	691.69	911902.00	1.73	2744.99	2742.50
6	8	2	11305.00	7807.00	157.90	0	Spot (Block6, Row2, Column8)	2981.93	2957.50	444.40	0.00	0.15	2483.00	2521.27	2483.00	395.24	0.01	0.16	55.00	24.00	0.00	474.50	498.93	2063493.00	1.17	2735.60	2820.00
6	1	3	9198.00	8112.00	151.55	0	Spot (Block6, Row3, Column1)	4577.55	4328.50	1203.63	0.02	0.26	2554.00	2581.06	2554.00	373.52	0.00	0.14	99.00	88.00	0.00	1774.50	2023.55	2883855.00	5.35	3228.22	3289.00
6	2	3	9506.00	8108.00	196.55	0	Spot (Block6, Row3, Column2)	3180.87	3153.00	485.90	0.00	0.15	2570.00	2593.42	2570.00	389.52	0.00	0.15	60.00	37.00	0.00	583.00	610.87	3473505.00	1.51	2761.26	2695.00
6	3	3	9809.00	8109.00	133.00	0	Spot (Block6, Row3, Column3)	3193.53	3191.00	525.76	0.00	0.16	2560.00	2601.82	2560.00	410.02	0.01	0.16	59.00	38.00	0.00	631.00	633.53	1529700.00	1.44	2816.22	2740.00
6	4	3	10089.00	8106.00	164.25	0	Spot (Block6, Row3, Column4)	4360.41	4087.50	1197.54	0.03	0.27	2508.00	2560.09	2508.00	398.55	0.01	0.16	94.00	80.00	0.00	1579.50	1852.41	3270310.00	4.52	3071.98	3044.50
6	5	3	10403.00	8111.00	181.00	0	Spot (Block6, Row3, Column5)	3149.84	3076.50	486.21	0.01	0.15	2520.00	2566.02	2520.00	402.52	0.01	0.16	65.00	33.00	0.00	556.50	629.84	2897851.00	1.45	2811.15	2775.00
6	6	3	10690.00	8104.00	166.10	0	Spot (Block6, Row3, Column6)	3692.50	3642.00	589.61	0.01	0.16	2478.00	2519.62	2478.00	399.99	0.01	0.16	92.00	71.00	0.00	1164.00	1214.50	2821067.00	2.93	2878.87	2789.00
6	7	3	10999.00	8109.00	156.95	0	Spot (Block6, Row3, Column7)	4498.55	4081.00	1318.66	0.04	0.29	2419.00	2475.73	2419.00	410.49	0.01	0.17	96.00	84.00	0.00	1662.00	2079.55	3036524.00	4.93	2967.48	2926.00
6	8	3	11295.00	8111.00	200.95	0	Spot (Block6, Row3, Column8)	3030.01	2975.00	474.50	0.01	0.16	2477.50	2525.33	2477.50	418.06	0.01	0.17	57.00	26.00	0.00	497.50	552.51	3469363.00	1.21	2688.92	2668.00
6	1	4	9196.00	8408.00	172.50	0	Spot (Block6, Row4, Column1)	4184.78	4024.00	978.06	0.02	0.23	2550.00	2593.14	2550.00	399.01	0.01	0.15	94.00	76.00	0.00	1474.00	1634.78	3460817.00	3.99	3006.63	3020.50
6	2	4	9495.00	8403.00	210.25	0	Spot (Block6, Row4, Column2)	3589.89	3536.00	599.85	0.01	0.17	2551.00	2581.50	2551.00	394.06	0.01	0.15	86.00	64.00	0.00	985.00	1038.89	4523262.00	2.56	3151.61	2840.50
6	3	4	9794.00	8408.00	147.05	0	Spot (Block6, Row4, Column3)	9253.78	8924.00	3154.22	0.02	0.34	2584.00	2623.37	2584.00	415.15	0.01	0.16	100.00	99.00	0.00	6340.00	6669.78	5468982.00	15.97	4000.03	3821.00
6	4	4	10093.00	8405.00	161.35	0	Spot (Block6, Row4, Column4)	2993.41	2958.00	477.37	0.01	0.16	2579.00	2623.22	2579.00	408.76	0.01	0.16	47.00	22.00	0.00	379.00	414.41	2149267.00	0.91	2776.63	2716.50
6	5	4	10401.00	8405.00	171.60	0	Spot (Block6, Row4, Column5)	3268.63	3246.00	488.33	0.00	0.15	2591.00	2641.36	2591.00	418.16	0.01	0.16	66.00	40.00	0.00	655.00	677.63	2680274.00	1.50	2930.06	2916.00
6	6	4	10697.00	8406.00	147.00	-50	Spot (Block6, Row4, Column6)	3444.63	3025.50	2994.90	0.06	0.87	2520.00	2581.90	2520.00	411.02	0.01	0.16	53.00	34.00	0.00	505.50	924.63	2046111.00	2.10	2458.29	2375.00
6	7	4	11015.00	8401.00	134.00	0	Spot (Block6, Row4, Column7)	4322.76	4154.50	1021.79	0.02	0.24	2467.00	2526.74	2467.00	419.18	0.01	0.17	99.00	88.00	0.00	1687.50	1855.76	2092215.00	4.28	3085.97	3085.00
6	8	4	11296.00	8416.00	162.50	0	Spot (Block6, Row4, Column8)	3662.06	3508.00	721.14	0.02	0.20	2512.00	2580.82	2512.00	426.16	0.01	0.17	87.00	55.00	0.00	996.00	1150.06	2665981.00	2.54	2878.35	2902.00
6	1	5	9190.00	8707.00	100.95	0	Spot (Block6, Row5, Column1)	4914.15	4912.00	832.83	0.00	0.17	2590.00	2637.90	2590.00	407.84	0.01	0.15	100.00	98.00	0.00	2322.00	2324.15	1292422.00	5.58	3361.47	3287.50
6	2	5	9495.00	8709.00	203.45	0	Spot (Block6, Row5, Column2)	3170.80	3138.00	464.70	0.00	0.15	2564.00	2615.00	2564.00	407.39	0.01	0.16	61.00	35.00	0.00	574.00	606.80	3754227.00	1.36	2754.88	2724.00
6	3	5	9798.00	8702.00	183.20	0	Spot (Block6, Row5, Column3)	4292.19	4209.50	809.58	0.01	0.19	2621.00	2664.19	2621.00	423.07	0.01	0.16	95.00	85.00	0.00	1588.50	1671.19	4034661.00	3.85	3212.12	3214.50
6	4	5	10090.00	8706.00	175.50	0	Spot (Block6, Row5, Column4)	3727.53	3680.00	629.18	0.01	0.17	2611.00	2652.55	2611.00	418.38	0.01	0.16	87.00	61.00	0.00	1069.00	1116.53	3209403.00	2.57	3060.31	3077.50
6	5	5	10397.00	8703.00	142.85	0	Spot (Block6, Row5, Column5)	14842.50	14453.50	5545.82	0.01	0.37	2603.00	2646.17	2603.00	424.61	0.01	0.16	100.00	100.00	0.00	11850.50	12239.50	8133690.00	28.72	6061.73	5286.50
6	6	5	10694.00	8707.00	186.00	0	Spot (Block6, Row5, Column6)	3163.66	3121.50	511.14	0.01	0.16	2538.50	2587.77	2538.50	403.64	0.01	0.16	62.00	35.00	0.00	583.00	625.16	3081403.00	1.43	2836.92	2786.50
6	7	5	10998.00	8706.00	175.65	0	Spot (Block6, Row5, Column7)	3607.14	3599.00	589.85	0.00	0.16	2500.50	2564.87	2500.50	405.46	0.01	0.16	89.00	64.00	0.00	1098.50	1106.64	3105751.00	2.57	2932.21	2886.00
6	8	5	11300.00	8707.00	145.75	0	Spot (Block6, Row5, Column8)	8994.99	8079.50	4167.05	0.05	0.46	2571.00	2620.57	2571.00	413.83	0.01	0.16	100.00	99.00	0.00	5508.50	6423.99	5181116.00	15.40	4096.66	3900.00
6	1	6	9200.00	9014.00	199.05	0	Spot (Block6, Row6, Column1)	3805.43	3760.50	679.85	0.01	0.18	2669.00	2694.94	2669.00	413.90	0.00	0.15	85.00	68.00	0.00	1091.50	1136.43	4246861.00	2.68	3064.38	3038.00
6	2	6	9495.00	9001.00	209.90	0	Spot (Block6, Row6, Column2)	3386.78	3311.00	553.03	0.01	0.16	2605.00	2663.29	2605.00	408.35	0.01	0.15	71.00	44.00	0.00	706.00	781.78	4236863.00	1.77	2899.16	2917.00
6	3	6	9800.00	9007.00	118.50	0	Spot (Block6, Row6, Column3)	9846.77	9495.50	3039.86	0.02	0.31	2614.00	2663.43	2614.00	419.99	0.01	0.16	100.00	100.00	0.00	6881.50	7232.77	3603917.00	17.10	4721.04	4264.00
6	4	6	10094.00	9006.00	186.80	0	Spot (Block6, Row6, Column4)	3410.38	3314.00	561.74	0.01	0.16	2617.00	2662.40	2617.00	428.80	0.01	0.16	70.00	39.00	0.00	697.00	793.38	3345580.00	1.74	2966.36	2919.50
6	5	6	10394.00	9009.00	141.60	0	Spot (Block6, Row6, Column5)	15121.30	14651.50	5545.82	0.01	0.37	2564.00	2606.62	2564.00	419.69	0.01	0.16	100.00	100.00	0.00	12087.50	12557.30	8256231.00	29.82	5549.91	5171.00
6	6	6	10693.00	9003.00	189.75	0	Spot (Block6, Row6, Column6)	3161.44	3101.00	521.87	0.01	0.17	2531.00	2583.15	2531.00	400.43	0.01	0.16	61.00	35.00	0.00	570.00	630.44	3202534.00	1.44	2801.13	2750.00
6	7	6	10993.00	8999.00	151.65	0	Spot (Block6, Row6, Column7)	6740.07	6253.00	2454.54	0.03	0.36	2589.00	2619.97	2589.00	415.33	0.01	0.16	100.00	97.00	0.00	3664.00	4151.07	4259727.00	9.92	3617.67	3525.00
6	8	6	11302.00	9007.00	151.45	0	Spot (Block6, Row6, Column8)	8229.85	7454.00	3485.35	0.04	0.42	2677.00	2695.71	2677.00	431.24	0.00	0.16	99.00	96.00	0.00	4777.00	5552.85	5151884.00	12.83	3881.01	3728.00
6	1	7	9199.00	9301.00	206.15	0	Spot (Block6, Row7, Column1)	3959.03	3932.00	741.10	0.00	0.19	2727.00	2761.89	2727.00	425.96	0.01	0.15	87.00	65.00	0.00	1205.00	1232.03	4782508.00	2.81	3174.26	3110.00
6	2	7	9495.00	9311.00	219.05	0	Spot (Block6, Row7, Column2)	3091.13	3093.50	502.57	0.00	0.16	2632.00	2673.08	2632.00	405.24	0.01	0.15	52.00	23.00	0.00	461.50	459.13	4234843.00	1.03	2791.11	2783.00
6	3	7	9799.00	9306.00	228.90	0	Spot (Block6, Row7, Column3)	3062.29	3014.50	501.33	0.01	0.16	2638.00	2682.09	2638.00	423.64	0.01	0.16	46.00	16.00	0.00	376.50	424.29	4611807.00	0.90	2799.63	2789.00
6	4	7	10092.00	9316.00	194.70	0	Spot (Block6, Row7, Column4)	3119.48	3093.00	481.64	0.00	0.15	2599.00	2647.31	2599.00	416.74	0.01	0.16	53.00	29.00	0.00	494.00	520.48	3334722.00	1.13	2915.86	2907.00
6	5	7	10399.00	9299.00	142.95	0	Spot (Block6, Row7, Column5)	3258.48	3181.00	482.94	0.01	0.15	2567.00	2600.97	2567.00	409.47	0.01	0.16	67.00	38.00	0.00	614.00	691.48	1808459.00	1.61	2872.74	2816.50
6	6	7	10692.00	9307.00	184.20	0	Spot (Block6, Row7, Column6)	3622.25	3504.50	659.76	0.01	0.18	2560.00	2603.40	2560.00	404.24	0.01	0.16	86.00	59.00	0.00	944.50	1062.25	3433894.00	2.52	2958.85	2941.00
6	7	7	10989.00	9309.00	146.55	0	Spot (Block6, Row7, Column7)	4482.05	4330.00	1032.98	0.01	0.23	2588.00	2646.80	2588.00	416.46	0.01	0.16	98.00	89.00	0.00	1742.00	1894.05	2635444.00	4.41	3205.08	3295.00
6	8	7	11299.00	9307.00	148.00	0	Spot (Block6, Row7, Column8)	4985.63	4994.50	801.84	0.00	0.16	2687.00	2716.02	2687.00	432.77	0.00	0.16	99.00	98.00	0.00	2307.50	2298.63	2991376.00	5.24	3516.45	3547.00
6	1	8	9193.00	9608.00	142.70	0	Spot (Block6, Row8, Column1)	33427.48	31123.00	13209.42	0.03	0.40	2797.00	2826.89	2797.00	451.22	0.00	0.16	100.00	100.00	5.45	28326.00	30630.48	18385136.00	67.82	11861.79	10159.00
6	2	8	9501.00	9604.00	189.05	0	Spot (Block6, Row8, Column2)	3393.13	3399.00	486.88	0.00	0.14	2809.00	2832.83	2809.00	471.36	0.00	0.17	56.00	22.00	0.00	590.00	584.13	3410099.00	1.19	3054.78	2964.50
6	3	8	9800.00	9606.00	132.70	0	Spot (Block6, Row8, Column3)	5489.46	5047.50	1580.73	0.04	0.29	2835.00	2861.51	2835.00	464.41	0.00	0.16	99.00	95.00	0.00	2212.50	2654.46	2591025.00	5.66	3603.58	3550.00
6	4	8	10100.00	9605.00	112.30	0	Spot (Block6, Row8, Column4)	3756.36	3622.00	556.38	0.02	0.15	2689.00	2712.81	2689.00	419.93	0.00	0.15	95.00	54.00	0.00	933.00	1067.36	1250868.00	2.49	3116.93	3111.00
6	5	8	10388.00	9610.00	204.50	0	Spot (Block6, Row8, Column5)	3144.35	3100.00	455.17	0.01	0.14	2594.00	2635.38	2594.00	413.27	0.01	0.16	56.00	31.00	0.00	506.00	550.35	3744921.00	1.23	2848.26	2829.00
6	6	8	10697.00	9605.00	173.25	0	Spot (Block6, Row8, Column6)	4270.35	4093.50	896.58	0.02	0.21	2610.00	2678.15	2610.00	428.75	0.01	0.16	93.00	81.00	0.00	1483.50	1660.35	3570010.00	3.71	3165.09	3145.00
6	7	8	10999.00	9610.00	154.60	0	Spot (Block6, Row8, Column7)	4304.25	4250.00	907.95	0.01	0.21	2662.00	2701.94	2662.00	426.12	0.01	0.16	93.00	76.00	0.00	1588.00	1642.25	2862325.00	3.76	3165.06	3172.50
6	8	8	11303.00	9606.00	128.30	0	Spot (Block6, Row8, Column8)	5306.01	5301.50	1051.30	0.00	0.20	2710.00	2751.97	2710.00	437.20	0.01	0.16	100.00	97.00	0.00	2591.50	2596.01	2345255.00	5.84	3429.99	3425.50
7	1	1	13696.00	7499.00	154.90	0	Spot (Block7, Row1, Column1)	33608.45	30519.00	17108.06	0.04	0.51	1118.00	1164.96	1118.00	188.45	0.02	0.16	100.00	100.00	5.13	29401.00	32490.45	22282448.00	172.16	7439.07	6151.00
7	2	1	13999.00	7504.00	184.30	0	Spot (Block7, Row1, Column2)	1424.06	1370.00	241.23	0.02	0.17	1090.00	1117.48	1090.00	160.45	0.01	0.14	73.00	42.00	0.00	280.00	334.06	1364249.00	1.91	1207.90	1191.00
7	3	1	14302.00	7473.00	204.10	0	Spot (Block7, Row1, Column3)	1259.53	1249.00	186.51	0.00	0.15	1092.00	1122.78	1092.00	331.90	0.01	0.30	18.00	0.00	0.00	157.00	167.53	1482466.00	0.41	1162.18	1148.00
7	4	1	14598.00	7499.00	134.10	0	Spot (Block7, Row1, Column4)	1393.42	1364.00	189.08	0.01	0.14	1087.00	1103.11	1087.00	172.07	0.01	0.16	67.00	37.00	0.00	277.00	306.42	675808.00	1.69	1207.65	1182.00
7	5	1	14894.00	7498.00	193.70	0	Spot (Block7, Row1, Column5)	1266.70	1250.00	160.13	0.01	0.13	1068.00	1076.29	1068.00	169.28	0.00	0.16	50.00	26.00	0.00	182.00	198.70	1349036.00	1.12	1175.65	1176.50
7	6	1	15206.00	7504.00	121.35	0	Spot (Block7, Row1, Column6)	1316.77	1283.00	187.00	0.01	0.14	1004.00	1046.79	1004.00	139.52	0.02	0.13	87.00	49.00	0.00	279.00	312.77	514859.00	1.94	1161.48	1122.00
7	7	1	15499.00	7499.00	135.75	0	Spot (Block7, Row1, Column7)	1362.29	1376.50	147.58	0.00	0.11	1002.00	1041.15	1002.00	133.33	0.02	0.13	96.00	68.00	0.00	374.50	360.29	678420.00	2.41	1172.55	1164.00
7	8	1	15806.00	7509.00	202.40	0	Spot (Block7, Row1, Column8)	1282.63	1286.00	161.38	0.00	0.13	1001.00	1041.88	1001.00	269.76	0.02	0.26	55.00	4.00	0.00	285.00	281.63	1495546.00	0.89	1136.18	1103.50
7	1	2	13697.00	7806.00	147.00	-50	Spot (Block7, Row2, Column1)	1202.52	1175.50	157.13	0.01	0.13	1089.00	1111.87	1089.00	159.04	0.01	0.14	35.00	14.00	0.00	86.50	113.52	709488.00	0.57	1221.15	1197.50
7	2	2	13995.00	7806.00	166.70	0	Spot (Block7, Row2, Column2)	1269.00	1274.00	189.93	0.00	0.15	1082.00	1079.10	1082.00	136.36	0.00	0.13	52.00	31.00	0.00	192.00	187.00	980936.00	1.39	1141.26	1112.50
7	3	2	14290.00	7812.00	196.60	0	Spot (Block7, Row2, Column3)	1255.40	1217.00	168.95	0.01	0.13	1078.00	1091.93	1078.00	334.50	0.01	0.31	16.00	0.00	0.00	139.00	177.40	1370892.00	0.49	1154.49	1121.00
7	4	2	14615.00	7779.00	80.25	0	Spot (Block7, Row2, Column4)	2135.39	1348.00	2921.59	0.20	1.37	1081.00	1098.14	1081.00	228.65	0.01	0.21	60.00	23.00	0.00	267.00	1054.39	326715.00	4.54	1285.67	1303.00
7	5	2	14895.00	7802.00	212.45	0	Spot (Block7, Row2, Column5)	1433.52	1403.00	229.51	0.01	0.16	1016.00	1061.87	1016.00	212.58	0.02	0.20	81.00	43.00	0.00	387.00	417.52	1849242.00	1.75	1203.33	1195.00
7	6	2	15194.00	7803.00	137.45	0	Spot (Block7, Row2, Column6)	1228.36	1202.00	152.43	0.01	0.12	997.00	1031.27	997.00	131.01	0.01	0.13	67.00	37.00	0.00	205.00	231.36	627690.00	1.50	1113.45	1091.00
7	7	2	15499.00	7806.00	195.75	0	Spot (Block7, Row2, Column7)	1161.76	1128.50	151.78	0.01	0.13	999.00	1031.86	999.00	122.29	0.01	0.12	50.00	24.00	0.00	129.50	162.76	1259344.00	1.06	1086.88	1074.50
7	8	2	15795.00	7820.00	122.70	0	Spot (Block7, Row2, Column8)	1199.23	1196.00	155.01	0.00	0.13	997.00	1024.69	997.00	118.41	0.01	0.12	60.00	35.00	0.00	199.00	202.23	480891.00	1.47	1071.84	1086.00
7	1	3	13700.00	8106.00	154.80	0	Spot (Block7, Row3, Column1)	1487.25	1484.00	228.66	0.00	0.15	1082.00	1098.51	1082.00	149.20	0.01	0.14	81.00	63.00	0.00	402.00	405.25	983071.00	2.61	1218.91	1186.50
7	2	3	13984.00	8094.00	187.90	0	Spot (Block7, Row3, Column2)	1263.11	1202.00	238.71	0.02	0.19	1065.00	1064.29	1065.00	137.22	0.00	0.13	49.00	31.00	0.00	137.00	198.11	1249215.00	1.45	1143.77	1115.00
7	3	3	14292.00	8113.00	164.00	0	Spot (Block7, Row3, Column3)	1289.50	1280.00	159.14	0.00	0.12	1076.00	1082.08	1076.00	146.47	0.00	0.14	55.00	32.00	0.00	204.00	213.50	958099.00	1.42	1181.04	1179.00
7	4	3	14592.00	8097.00	165.95	0	Spot (Block7, Row3, Column4)	1353.33	1317.50	208.37	0.01	0.15	1083.00	1094.58	1083.00	157.59	0.00	0.14	70.00	33.00	0.00	234.50	270.33	1036653.00	1.64	1207.05	1194.00
7	5	3	14896.00	8105.00	156.80	0	Spot (Block7, Row3, Column5)	1304.14	1284.00	204.75	0.01	0.16	1064.00	1065.70	1064.00	140.48	0.00	0.13	65.00	31.00	0.00	220.00	240.14	882905.00	1.70	1185.27	1206.50
7	6	3	15186.00	8103.00	174.45	0	Spot (Block7, Row3, Column6)	1345.15	1294.00	218.97	0.02	0.16	1012.00	1061.21	1012.00	274.38	0.02	0.26	53.00	15.00	0.00	282.00	333.15	1140690.00	1.03	1182.98	1183.00
7	7	3	15530.00	8106.00	184.45	0	Spot (Block7, Row3, Column7)	1218.06	1191.00	161.54	0.01	0.13	1004.00	1055.76	1004.00	282.16	0.02	0.27	40.00	0.00	0.00	187.00	214.06	1168118.00	0.58	1102.15	1090.00
7	8	3	15801.00	8097.00	195.25	0	Spot (Block7, Row3, Column8)	1233.26	1187.00	178.94	0.02	0.15	997.00	1033.40	997.00	125.55	0.02	0.12	68.00	40.00	0.00	190.00	236.26	1326983.00	1.59	1114.81	1083.50
7	1	4	13692.00	8409.00	182.60	0	Spot (Block7, Row4, Column1)	1423.41	1392.00	235.32	0.01	0.17	1081.00	1100.23	1081.00	149.15	0.01	0.14	77.00	54.00	0.00	311.00	342.41	1329464.00	2.17	1210.58	1179.00
7	2	4	13987.00	8418.00	281.10	0	Spot (Block7, Row4, Column2)	1205.43	1193.00	173.33	0.00	0.14	1076.00	1102.34	1076.00	257.09	0.01	0.23	19.00	2.00	0.00	117.00	129.43	2779728.00	0.40	1105.98	1078.00
7	3	4	14293.00	8403.00	159.75	0	Spot (Block7, Row4, Column3)	1930.46	1897.00	381.40	0.01	0.20	1094.00	1127.36	1094.00	242.47	0.01	0.22	96.00	83.00	0.00	803.00	836.46	1364834.00	3.31	1292.14	1304.50
7	4	4	14603.00	8410.00	159.00	0	Spot (Block7, Row4, Column4)	1295.90	1270.00	175.83	0.01	0.14	1095.00	1117.65	1095.00	145.64	0.01	0.13	54.00	29.00	0.00	175.00	200.90	896760.00	1.22	1183.95	1165.50
7	5	4	14885.00	8403.00	179.90	0	Spot (Block7, Row4, Column5)	1310.69	1260.50	233.35	0.02	0.18	1086.00	1100.85	1086.00	140.67	0.01	0.13	54.00	34.00	0.00	174.50	224.69	1190109.00	1.49	1211.42	1184.00
7	6	4	15204.00	8412.00	169.70	0	Spot (Block7, Row4, Column6)	1575.18	1541.00	254.99	0.01	0.16	1074.00	1082.98	1074.00	133.84	0.00	0.12	98.00	82.00	0.00	467.00	501.18	1261723.00	3.68	1263.05	1246.00
7	7	4	15514.00	8396.00	124.65	0	Spot (Block7, Row4, Column7)	1350.10	1316.00	204.68	0.01	0.15	1019.00	1057.65	1019.00	128.20	0.02	0.12	81.00	62.00	0.00	297.00	331.10	561640.00	2.28	1177.66	1151.00
7	8	4	15797.00	8411.00	188.90	0	Spot (Block7, Row4, Column8)	1416.25	1355.50	266.98	0.02	0.19	1012.00	1048.59	1012.00	124.83	0.02	0.12	89.00	65.00	0.00	343.50	404.25	1421917.00	2.95	1136.84	1116.50
7	1	5	13698.00	8703.00	126.05	0	Spot (Block7, Row5, Column1)	1559.81	1526.00	240.65	0.01	0.15	1094.00	1131.32	1094.00	158.58	0.01	0.14	95.00	68.00	0.00	432.00	465.81	661358.00	2.70	1295.12	1326.00
7	2	5	14010.00	8715.00	207.90	0	Spot (Block7, Row5, Column2)	1311.31	1287.00	208.77	0.01	0.16	1084.00	1131.93	1084.00	258.84	0.02	0.23	39.00	8.00	0.00	203.00	227.31	1605040.00	0.69	1204.04	1197.00
7	3	5	14287.00	8713.00	204.50	0	Spot (Block7, Row5, Column3)	1371.85	1357.50	189.50	0.00	0.14	1112.00	1154.82	1112.00	245.77	0.02	0.21	50.00	14.00	0.00	245.50	259.85	1629762.00	0.88	1223.09	1205.00
7	4	5	14597.00	8704.00	209.15	0	Spot (Block7, Row5, Column4)	1347.74	1328.50	196.72	0.01	0.15	1097.00	1132.29	1097.00	169.71	0.01	0.15	63.00	30.00	0.00	231.50	250.74	1679278.00	1.27	1206.08	1168.50
7	5	5	14902.00	8706.00	170.35	0	Spot (Block7, Row5, Column5)	1896.36	1816.50	439.46	0.02	0.23	1098.00	1131.99	1098.00	152.11	0.01	0.13	95.00	88.00	0.00	718.50	798.36	1528469.00	5.03	1297.93	1277.50
7	6	5	15191.00	8706.00	190.75	0	Spot (Block7, Row5, Column6)	1317.12	1288.00	179.80	0.01	0.14	1087.00	1109.67	1087.00	144.40	0.01	0.13	61.00	35.00	0.00	201.00	230.12	1354002.00	1.44	1205.53	1174.00
7	7	5	15499.00	8702.00	189.55	0	Spot (Block7, Row5, Column7)	1314.80	1287.50	174.20	0.01	0.13	1062.00	1071.93	1062.00	140.62	0.00	0.13	67.00	37.00	0.00	225.50	252.80	1322686.00	1.73	1184.43	1151.50
7	8	5	15809.00	8695.00	208.25	0	Spot (Block7, Row5, Column8)	1344.40	1268.00	547.43	0.03	0.41	1021.00	1055.26	1021.00	121.53	0.01	0.12	72.00	50.00	0.00	247.00	323.40	1654957.00	2.38	1126.54	1099.50
7	1	6	13690.00	9006.00	201.30	0	Spot (Block7, Row6, Column1)	1465.54	1411.00	255.95	0.02	0.17	1162.00	1168.77	1162.00	166.51	0.00	0.14	63.00	40.00	0.00	249.00	303.54	1680977.00	1.78	1276.80	1255.00
7	2	6	13990.00	9007.00	222.60	0	Spot (Block7, Row6, Column2)	1337.60	1304.00	204.44	0.01	0.15	1126.00	1159.32	1126.00	161.09	0.01	0.14	53.00	28.00	0.00	178.00	211.60	1899397.00	1.11	1233.85	1196.50
7	3	6	14305.00	9001.00	133.10	0	Spot (Block7, Row6, Column3)	1555.92	1583.00	235.05	0.01	0.15	1114.00	1157.00	1114.00	168.35	0.02	0.15	84.00	64.00	0.00	469.00	441.92	735951.00	2.37	1292.89	1297.50
7	4	6	14598.00	8997.00	185.25	0	Spot (Block7, Row6, Column4)	1426.11	1396.00	236.18	0.01	0.17	1104.00	1153.61	1104.00	172.07	0.02	0.15	72.00	43.00	0.00	292.00	322.11	1369069.00	1.58	1261.90	1222.00
7	5	6	14894.00	9006.00	156.60	0	Spot (Block7, Row6, Column5)	1837.49	1836.50	366.21	0.00	0.20	1104.00	1150.92	1104.00	161.86	0.02	0.14	99.00	86.00	0.00	732.50	733.49	1238465.00	4.24	1374.89	1384.00
7	6	6	15191.00	9008.00	194.10	0	Spot (Block7, Row6, Column6)	1288.34	1280.00	198.09	0.00	0.15	1098.00	1133.39	1098.00	151.15	0.01	0.13	53.00	33.00	0.00	182.00	190.34	1372087.00	1.03	1177.28	1130.00
7	7	6	15505.00	9001.00	177.00	0	Spot (Block7, Row6, Column7)	1395.41	1393.00	189.87	0.00	0.14	1076.00	1094.68	1076.00	306.83	0.01	0.28	55.00	5.00	0.00	317.00	319.41	1216795.00	0.98	1182.47	1165.00
7	8	6	15796.00	9000.00	186.60	0	Spot (Block7, Row6, Column8)	1297.40	1285.00	194.66	0.00	0.15	1055.00	1087.00	1055.00	432.90	0.01	0.40	20.00	0.00	0.00	230.00	242.40	1267562.00	0.49	1149.04	1105.00
7	1	7	13706.00	9307.00	220.95	0	Spot (Block7, Row7, Column1)	1346.16	1297.00	219.33	0.02	0.16	1177.00	1193.80	1177.00	202.40	0.01	0.17	42.00	15.00	0.00	120.00	169.16	1883273.00	0.75	1218.12	1184.00
7	2	7	14011.00	9303.00	208.80	0	Spot (Block7, Row7, Column2)	1334.90	1300.00	202.66	0.01	0.15	1167.00	1168.87	1167.00	162.28	0.00	0.14	44.00	25.00	0.00	133.00	167.90	1661951.00	1.02	1232.34	1198.00
7	3	7	14289.00	9310.00	211.90	0	Spot (Block7, Row7, Column3)	1352.83	1296.00	193.14	0.02	0.14	1110.00	1154.31	1110.00	162.05	0.02	0.14	60.00	29.00	0.00	186.00	242.83	1739743.00	1.23	1255.65	1256.00
7	4	7	14601.00	9310.00	198.85	0	Spot (Block7, Row7, Column4)	1299.13	1293.00	194.93	0.00	0.15	1098.00	1148.44	1098.00	182.88	0.02	0.16	53.00	19.00	0.00	195.00	201.13	1449830.00	0.82	1206.32	1172.00
7	5	7	14901.00	9290.00	146.40	0	Spot (Block7, Row7, Column5)	1393.16	1393.00	171.75	0.00	0.12	1100.00	1148.70	1100.00	184.13	0.02	0.16	73.00	32.00	0.00	293.00	293.16	816390.00	1.33	1233.36	1216.50
7	6	7	15188.00	9326.00	219.05	0	Spot (Block7, Row7, Column6)	1345.42	1277.00	485.85	0.02	0.36	1087.00	1110.42	1087.00	151.62	0.01	0.14	59.00	33.00	0.00	190.00	258.42	1847260.00	1.55	1191.15	1169.00
7	7	7	15489.00	9288.00	173.40	0	Spot (Block7, Row7, Column7)	1303.27	1269.00	439.81	0.01	0.34	1073.50	1086.30	1073.50	305.18	0.01	0.28	29.00	1.00	0.00	195.50	229.77	1093441.00	0.71	1222.78	1113.00
7	8	7	15785.00	9351.00	185.35	0	Spot (Block7, Row7, Column8)	1325.44	1217.00	359.87	0.04	0.27	1075.00	1097.35	1075.00	386.65	0.01	0.35	27.00	12.00	0.00	142.00	250.44	1279049.00	0.59	1171.58	1147.50
7	1	8	13693.00	9606.00	144.25	0	Spot (Block7, Row8, Column1)	42739.41	42709.00	19082.10	0.00	0.45	1188.00	1226.58	1188.00	236.92	0.01	0.19	100.00	100.00	23.98	41521.00	41551.41	24062400.00	175.22	10407.10	7858.00
7	2	8	13990.00	9622.00	205.65	0	Spot (Block7, Row8, Column2)	1360.11	1311.00	196.45	0.02	0.14	1172.00	1191.04	1172.00	203.79	0.01	0.17	44.00	15.00	0.00	139.00	188.11	1634854.00	0.83	1246.73	1193.50
7	3	8	14305.00	9597.00	149.75	0	Spot (Block7, Row8, Column3)	1439.86	1407.00	198.16	0.01	0.14	1108.00	1159.93	1108.00	177.37	0.02	0.15	77.00	41.00	0.00	299.00	331.86	881197.00	1.58	1269.14	1224.50
7	4	8	14596.00	9607.00	153.45	0	Spot (Block7, Row8, Column4)	1504.95	1466.50	235.48	0.01	0.16	1113.00	1163.14	1113.00	173.20	0.02	0.15	85.00	51.00	0.00	353.50	391.95	969186.00	1.97	1306.03	1274.00
7	5	8	14896.00	9613.00	197.05	0	Spot (Block7, Row8, Column5)	1351.33	1310.00	184.58	0.01	0.14	1103.00	1152.36	1103.00	186.44	0.02	0.16	56.00	24.00	0.00	207.00	248.33	1481056.00	1.07	1234.79	1220.00
7	6	8	15191.00	9612.00	186.90	0	Spot (Block7, Row8, Column6)	1585.94	1492.00	786.52	0.03	0.50	1089.00	1130.18	1089.00	298.00	0.02	0.26	64.00	28.00	0.00	403.00	496.94	1562152.00	1.53	1243.47	1194.00
7	7	8	15499.00	9617.00	192.60	0	Spot (Block7, Row8, Column7)	1349.65	1313.00	201.70	0.01	0.15	1081.00	1103.47	1081.00	242.81	0.01	0.22	47.00	15.00	0.00	232.00	268.65	1417137.00	1.01	1168.99	1178.00
7	8	8	15811.00	9600.00	125.25	0	Spot (Block7, Row8, Column8)	3614.21	3560.00	930.30	0.01	0.26	1091.00	1129.16	1091.00	301.24	0.01	0.27	100.00	100.00	0.00	2469.00	2523.21	1517970.00	8.25	1815.02	1705.50
8	1	1	18198.00	7497.00	154.75	0	Spot (Block8, Row1, Column1)	31437.20	28403.00	15911.18	0.04	0.51	1009.00	1065.30	1009.00	294.50	0.02	0.28	100.00	100.00	2.29	27394.00	30428.20	20622808.00	103.13	7941.19	6280.50
8	2	1	18488.00	7514.00	192.90	0	Spot (Block8, Row1, Column2)	1288.64	1261.00	246.29	0.01	0.19	1002.00	1039.88	1002.00	271.81	0.02	0.26	47.00	13.00	0.00	259.00	286.64	1356943.00	0.92	1211.64	1079.00
8	3	1	18799.00	7489.00	191.25	0	Spot (Block8, Row1, Column3)	1235.06	1187.00	532.21	0.02	0.43	999.00	1017.08	999.00	118.78	0.01	0.12	61.00	35.00	0.00	188.00	236.06	1270879.00	1.84	1107.18	1080.50
8	4	1	19107.00	7501.00	124.55	0	Spot (Block8, Row1, Column4)	1314.38	1306.00	147.32	0.00	0.11	998.00	1005.94	998.00	91.13	0.00	0.09	95.00	73.00	0.00	308.00	316.38	537582.00	3.38	1149.90	1126.00
8	5	1	19393.00	7494.00	170.75	0	Spot (Block8, Row1, Column5)	1200.38	1197.00	123.85	0.00	0.10	996.00	1008.86	996.00	248.81	0.01	0.25	35.00	0.00	0.00	201.00	204.38	974710.00	0.77	1068.42	1068.00
8	6	1	19700.00	7485.00	136.00	0	Spot (Block8, Row1, Column6)	1208.72	1193.00	125.80	0.01	0.10	994.00	1014.77	994.00	172.93	0.01	0.17	61.00	15.00	0.00	199.00	214.72	600732.00	1.12	1111.01	1095.50
8	7	1	20014.00	7492.00	116.25	0	Spot (Block8, Row1, Column7)	1410.57	1380.00	177.50	0.01	0.13	1012.00	1041.40	1012.00	100.98	0.01	0.10	96.00	87.00	0.00	368.00	398.57	499341.00	3.66	1165.67	1125.00
8	8	1	20306.00	7494.00	179.30	0	Spot (Block8, Row1, Column8)	1361.16	1322.00	144.80	0.01	0.11	1086.00	1096.83	1086.00	109.08	0.00	0.10	87.00	53.00	0.00	236.00	275.16	1226404.00	2.42	1190.78	1195.50
8	1	2	18208.00	7810.00	117.80	0	Spot (Block8, Row2, Column1)	1170.75	1118.50	236.82	0.02	0.20	986.00	1009.82	986.00	221.74	0.01	0.22	44.00	3.00	0.00	132.50	184.75	426154.00	0.73	1088.73	1079.50
8	2	2	18499.00	7799.00	170.75	0	Spot (Block8, Row2, Column2)	1248.79	1185.00	580.57	0.02	0.46	989.00	1030.45	989.00	526.89	0.02	0.51	4.00	1.00	0.00	196.00	259.79	1011517.00	0.41	1097.45	1088.50
8	3	2	18825.00	7786.00	201.05	0	Spot (Block8, Row2, Column3)	1190.47	1189.00	170.05	0.00	0.14	1003.00	1068.76	1003.00	597.67	0.03	0.56	0.00	0.00	0.00	186.00	187.47	1367851.00	0.20	1107.64	1090.50
8	4	2	19096.00	7798.00	202.90	0	Spot (Block8, Row2, Column4)	1212.69	1195.00	128.79	0.01	0.11	1007.00	1042.88	1007.00	274.73	0.02	0.26	34.00	0.00	0.00	188.00	205.69	1413994.00	0.62	1106.10	1098.00
8	5	2	19396.00	7805.00	218.65	0	Spot (Block8, Row2, Column5)	1520.85	1465.00	245.45	0.02	0.16	994.00	1008.18	994.00	96.73	0.01	0.10	99.00	97.00	0.00	471.00	526.85	2078998.00	5.30	1172.85	1167.00
8	6	2	19714.00	7806.00	134.40	0	Spot (Block8, Row2, Column6)	1196.32	1190.00	113.01	0.00	0.09	990.00	1000.95	990.00	148.82	0.00	0.15	65.00	17.00	0.00	200.00	206.32	582607.00	1.31	1068.42	1029.00
8	7	2	19996.00	7805.00	236.50	0	Spot (Block8, Row2, Column7)	1123.01	1092.00	117.17	0.01	0.10	995.00	1005.41	995.00	92.66	0.00	0.09	53.00	29.00	0.00	97.00	128.01	1808048.00	1.27	1032.40	1013.00
8	8	2	20300.00	7799.00	147.00	-50	Spot (Block8, Row2, Column8)	1090.62	1082.00	99.70	0.00	0.09	1022.00	1042.46	1022.00	93.68	0.01	0.09	31.00	12.00	0.00	60.00	68.62	641287.00	0.51	1066.12	1036.50
8	1	3	18202.00	8096.00	172.70	0	Spot (Block8, Row3, Column1)	1394.57	1385.00	218.43	0.00	0.16	967.00	987.75	967.00	296.16	0.01	0.30	67.00	27.00	0.00	418.00	427.57	1151918.00	1.37	1098.69	1112.00
8	2	3	18499.00	8106.00	191.65	0	Spot (Block8, Row3, Column2)	1185.77	1180.00	139.74	0.00	0.12	993.00	1037.98	993.00	511.81	0.02	0.49	1.00	0.00	0.00	187.00	192.77	1229645.00	0.29	1085.36	1076.00
8	3	3	18781.00	8124.00	223.15	0	Spot (Block8, Row3, Column3)	1341.24	1197.00	667.90	0.05	0.50	1072.00	1108.42	1072.00	569.09	0.01	0.51	9.00	2.00	0.00	125.00	269.24	1917975.00	0.41	1139.42	1098.50
8	4	3	19104.00	8102.00	209.10	0	Spot (Block8, Row3, Column4)	1335.78	1306.00	188.89	0.01	0.14	1081.00	1101.21	1081.00	274.09	0.01	0.25	42.00	9.00	0.00	225.00	254.78	1667051.00	0.86	1157.40	1131.50
8	5	3	19399.00	8105.00	181.20	0	Spot (Block8, Row3, Column5)	1389.14	1370.00	192.13	0.01	0.14	1074.00	1075.76	1074.00	109.12	0.00	0.10	84.00	69.00	0.00	296.00	315.14	1282172.00	2.87	1177.35	1181.00
8	6	3	19695.00	8107.00	189.65	0	Spot (Block8, Row3, Column6)	1202.23	1192.00	109.35	0.00	0.09	1012.00	1035.49	1012.00	92.49	0.01	0.09	78.00	46.00	0.00	180.00	190.23	1216658.00	1.80	1140.89	1106.00
8	7	3	20004.00	8105.00	200.70	0	Spot (Block8, Row3, Column7)	1115.49	1097.00	104.39	0.01	0.09	1004.00	1024.34	1004.00	92.09	0.01	0.09	50.00	20.00	0.00	93.00	111.49	1271657.00	0.99	1035.13	1014.00
8	8	3	20309.00	8105.00	184.50	0	Spot (Block8, Row3, Column8)	1178.24	1177.50	110.47	0.00	0.09	1015.00	1034.89	1015.00	83.78	0.01	0.08	72.00	47.00	0.00	162.50	163.24	1131114.00	1.71	1064.34	1057.50
8	1	4	18189.00	8405.00	183.60	0	Spot (Block8, Row4, Column1)	1321.09	1205.00	755.87	0.04	0.57	963.00	983.15	963.00	339.19	0.01	0.35	32.00	2.00	0.00	242.00	358.09	1256356.00	1.00	1099.78	1106.00
8	2	4	18507.00	8408.00	212.00	0	Spot (Block8, Row4, Column2)	1163.79	1163.00	127.68	0.00	0.11	1006.00	1041.92	1006.00	293.82	0.02	0.28	18.00	0.00	0.00	157.00	157.79	1489650.00	0.41	1042.88	1017.00
8	3	4	18799.00	8408.00	162.60	0	Spot (Block8, Row4, Column3)	1938.66	1897.00	449.41	0.01	0.23	1089.00	1100.69	1089.00	119.75	0.00	0.11	99.00	96.00	0.00	808.00	849.66	1419098.00	7.00	1345.15	1325.00
8	4	4	19103.00	8395.00	160.50	0	Spot (Block8, Row4, Column4)	1346.64	1311.50	151.27	0.01	0.11	1101.00	1129.38	1101.00	116.42	0.01	0.10	72.00	48.00	0.00	210.50	245.64	956112.00	1.87	1200.51	1193.00
8	5	4	19383.00	8406.00	153.75	0	Spot (Block8, Row4, Column5)	1600.18	1481.00	883.11	0.03	0.55	1099.00	1122.30	1099.00	113.13	0.01	0.10	99.00	81.00	0.00	382.00	501.18	1038514.00	4.22	1325.98	1300.00
8	6	4	19696.00	8395.00	199.70	0	Spot (Block8, Row4, Column6)	1663.34	1589.00	240.05	0.02	0.14	1083.00	1086.81	1083.00	103.96	0.00	0.10	100.00	99.00	0.00	506.00	580.34	1877914.00	5.55	1329.21	1317.50
8	7	4	20019.00	8402.00	137.05	0	Spot (Block8, Row4, Column7)	1376.83	1371.00	160.66	0.00	0.12	1039.00	1054.88	1039.00	89.39	0.01	0.08	95.00	82.00	0.00	332.00	337.83	704937.00	3.60	1169.65	1145.50
8	8	4	20296.00	8409.00	164.35	0	Spot (Block8, Row4, Column8)	1467.54	1456.00	196.54	0.00	0.13	1041.00	1055.27	1041.00	84.67	0.01	0.08	99.00	89.00	0.00	415.00	426.54	1099189.00	4.87	1193.39	1184.00
8	1	5	18199.00	8701.00	147.00	-50	Spot (Block8, Row5, Column1)	1312.64	1150.00	1134.81	0.06	0.86	969.00	978.50	969.00	271.87	0.00	0.28	33.00	12.00	0.00	181.00	343.64	774459.00	1.23	961.50	929.00
8	2	5	18503.00	8709.00	177.60	0	Spot (Block8, Row5, Column2)	1243.47	1210.00	137.06	0.01	0.11	1008.00	1035.48	1008.00	117.46	0.01	0.11	78.00	45.00	0.00	202.00	235.47	1094253.00	1.77	1099.16	1096.00
8	3	5	18798.00	8705.00	203.90	0	Spot (Block8, Row5, Column3)	1320.12	1287.00	152.52	0.01	0.12	1089.00	1100.68	1089.00	125.46	0.00	0.11	68.00	39.00	0.00	198.00	231.12	1560383.00	1.75	1187.67	1184.00
8	4	5	19107.00	8703.00	167.00	0	Spot (Block8, Row5, Column4)	1393.04	1378.00	146.92	0.00	0.11	1102.00	1129.70	1102.00	123.83	0.01	0.11	87.00	56.00	0.00	276.00	291.04	1082393.00	2.13	1268.10	1251.00
8	5	5	19392.00	8703.00	154.05	0	Spot (Block8, Row5, Column5)	1974.57	1900.00	394.18	0.02	0.20	1104.00	1129.97	1104.00	115.37	0.01	0.10	100.00	98.00	0.00	796.00	870.57	1281496.00	7.32	1361.31	1347.00
8	6	5	19692.00	8701.00	172.70	0	Spot (Block8, Row5, Column6)	1429.08	1390.00	383.38	0.01	0.27	1090.00	1100.00	1090.00	116.92	0.00	0.11	87.00	61.00	0.00	300.00	339.08	1181847.00	2.81	1233.83	1195.00
8	7	5	19987.00	8703.00	154.15	0	Spot (Block8, Row5, Column7)	1254.10	1232.00	119.13	0.01	0.09	1056.00	1064.11	1056.00	112.02	0.00	0.11	78.00	41.00	0.00	176.00	198.10	815168.00	1.70	1171.83	1191.00
8	8	5	20305.00	8693.00	159.00	0	Spot (Block8, Row5, Column8)	1508.49	1466.00	248.50	0.01	0.16	1039.00	1052.76	1039.00	82.34	0.01	0.08	98.00	94.00	0.00	427.00	469.49	1054438.00	5.53	1191.98	1190.00
8	1	6	18194.00	8997.00	208.50	0	Spot (Block8, Row6, Column1)	1143.96	1118.00	136.63	0.01	0.12	974.00	975.86	974.00	209.02	0.00	0.21	41.00	3.00	0.00	144.00	169.96	1416217.00	0.80	1034.19	1009.50
8	2	6	18492.00	8996.00	210.85	0	Spot (Block8, Row6, Column2)	1201.90	1188.00	161.57	0.01	0.13	1006.00	1027.95	1006.00	120.87	0.01	0.12	62.00	34.00	0.00	182.00	195.90	1522807.00	1.44	1096.65	1094.50
8	3	6	18799.00	8997.00	137.35	0	Spot (Block8, Row6, Column3)	1370.20	1362.00	176.71	0.00	0.13	1050.00	1058.93	1050.00	122.70	0.00	0.12	89.00	62.00	0.00	312.00	320.20	704285.00	2.54	1183.61	1177.00
8	4	6	19095.00	8996.00	179.55	0	Spot (Block8, Row6, Column4)	1325.13	1287.50	159.62	0.01	0.12	1079.00	1080.05	1079.00	119.80	0.00	0.11	72.00	40.00	0.00	208.50	246.13	1200568.00	2.05	1192.85	1183.00
8	5	6	19393.00	9000.00	149.25	0	Spot (Block8, Row6, Column5)	1751.76	1755.00	278.38	0.00	0.16	1084.00	1085.28	1084.00	111.34	0.00	0.10	99.00	97.00	0.00	671.00	667.76	1063319.00	5.99	1312.78	1298.50
8	6	6	19703.00	8992.00	166.10	0	Spot (Block8, Row6, Column6)	1248.82	1234.00	102.49	0.01	0.08	1053.00	1063.43	1053.00	122.13	0.00	0.11	80.00	32.00	0.00	181.00	195.82	952850.00	1.52	1196.81	1201.00
8	7	6	20002.00	8997.00	169.90	0	Spot (Block8, Row6, Column7)	1230.58	1200.00	131.53	0.01	0.11	1017.00	1043.23	1017.00	114.58	0.01	0.11	73.00	42.00	0.00	183.00	213.58	999234.00	1.64	1114.27	1091.50
8	8	6	20321.00	8998.00	165.40	0	Spot (Block8, Row6, Column8)	1141.55	1117.00	79.39	0.01	0.07	1029.00	1046.79	1029.00	88.97	0.01	0.08	49.00	17.00	0.00	88.00	112.55	867579.00	1.07	1086.71	1087.00
8	1	7	18199.00	9292.00	205.15	0	Spot (Block8, Row7, Column1)	1110.52	1081.00	150.43	0.01	0.14	977.00	982.18	977.00	127.39	0.00	0.13	41.00	21.00	0.00	104.00	133.52	1323743.00	1.01	1019.08	993.00
8	2	7	18497.00	9303.00	196.20	0	Spot (Block8, Row7, Column2)	1156.31	1166.00	103.76	0.00	0.09	988.00	991.16	988.00	110.09	0.00	0.11	71.00	27.00	0.00	178.00	168.31	1260383.00	1.50	1051.39	1027.50
8	3	7	18785.00	9298.00	215.00	0	Spot (Block8, Row7, Column3)	1165.12	1176.00	111.51	0.00	0.10	994.00	1001.51	994.00	109.25	0.00	0.11	66.00	31.00	0.00	182.00	171.12	1541454.00	1.50	1073.19	1072.50
8	4	7	19092.00	9300.00	205.30	0	Spot (Block8, Row7, Column4)	1169.23	1180.00	137.01	0.00	0.12	1005.00	1020.31	1005.00	101.74	0.01	0.10	61.00	33.00	0.00	175.00	164.23	1403077.00	1.46	1055.41	1027.00
8	5	7	19413.00	9296.00	160.30	0	Spot (Block8, Row7, Column5)	1181.10	1170.00	118.08	0.00	0.10	1008.00	1030.20	1008.00	93.73	0.01	0.09	74.00	37.00	0.00	162.00	173.10	842126.00	1.61	1087.17	1089.00
8	6	7	19690.00	9310.00	197.00	0	Spot (Block8, Row7, Column6)	1201.06	1193.00	115.11	0.00	0.10	1001.00	1025.21	1001.00	97.77	0.01	0.10	78.00	47.00	0.00	192.00	200.06	1321169.00	1.80	1078.20	1075.00
8	7	7	19985.00	9305.00	152.65	0	Spot (Block8, Row7, Column7)	1182.15	1180.00	123.91	0.00	0.10	1005.00	1027.42	1005.00	96.82	0.01	0.09	71.00	37.00	0.00	175.00	177.15	757755.00	1.60	1084.15	1081.00
8	8	7	20296.00	9292.00	152.75	0	Spot (Block8, Row7, Column8)	2053.48	2069.00	281.91	0.00	0.14	1051.00	1056.27	1051.00	98.30	0.00	0.09	100.00	100.00	0.00	1018.00	1002.48	1310123.00	10.14	1404.91	1406.00
8	1	8	18192.00	9598.00	145.00	0	Spot (Block8, Row8, Column1)	42239.81	43215.00	18515.92	0.01	0.44	916.00	958.18	916.00	162.43	0.02	0.17	100.00	100.00	22.14	42299.00	41323.81	24034564.00	254.14	10957.27	7323.50
8	2	8	18510.00	9603.00	191.50	0	Spot (Block8, Row8, Column2)	1115.15	1097.00	128.38	0.01	0.12	940.00	963.43	940.00	131.12	0.01	0.14	59.00	29.00	0.00	157.00	175.15	1153063.00	1.16	1009.20	994.00
8	3	8	18815.00	9595.00	134.90	0	Spot (Block8, Row8, Column3)	1315.04	1294.00	179.44	0.01	0.14	977.00	975.03	977.00	104.45	0.00	0.11	94.00	73.00	0.00	317.00	338.04	645686.00	3.26	1091.76	1086.00
8	4	8	19095.00	9598.00	172.50	0	Spot (Block8, Row8, Column4)	1213.42	1198.00	162.16	0.01	0.13	987.00	990.58	987.00	114.36	0.00	0.12	69.00	44.00	0.00	211.00	226.42	1009566.00	1.95	1082.29	1092.00
8	5	8	19399.00	9596.00	210.90	0	Spot (Block8, Row8, Column5)	1134.43	1114.00	125.10	0.01	0.11	989.00	993.96	989.00	107.76	0.00	0.11	58.00	25.00	0.00	125.00	145.43	1437319.00	1.30	1040.69	1007.00
8	6	8	19695.00	9599.00	164.50	0	Spot (Block8, Row8, Column6)	1239.96	1207.00	134.07	0.01	0.11	993.00	1000.66	993.00	94.40	0.00	0.09	87.00	65.00	0.00	214.00	246.96	928730.00	2.53	1104.66	1093.00
8	7	8	20008.00	9595.00	192.35	0	Spot (Block8, Row8, Column7)	1224.81	1195.00	143.22	0.01	0.12	998.00	1015.83	998.00	100.92	0.01	0.10	81.00	48.00	0.00	197.00	226.81	1279923.00	2.07	1079.09	1077.00
8	8	8	20310.00	9591.00	125.55	0	Spot (Block8, Row8, Column8)	2911.68	2969.00	641.41	0.01	0.22	1069.00	1065.81	1069.00	112.94	0.00	0.11	100.00	100.00	0.00	1900.00	1842.68	1222906.00	16.34	1564.86	1547.50
9	1	1	4696.00	12010.00	151.00	0	Spot (Block9, Row1, Column1)	43527.21	44109.00	18687.11	0.01	0.43	1487.00	1507.13	1487.00	183.93	0.01	0.12	100.00	100.00	26.91	42622.00	42040.21	27335248.00	228.45	10218.62	7261.50
9	2	1	4992.00	12014.00	147.85	0	Spot (Block9, Row1, Column2)	3521.02	3413.00	921.84	0.01	0.26	1481.00	1489.21	1481.00	149.18	0.00	0.10	100.00	100.00	0.00	1932.00	2040.02	2098528.00	13.62	2035.16	1959.50
9	3	1	5303.00	12011.00	153.85	0	Spot (Block9, Row1, Column3)	2905.59	2581.00	1119.65	0.05	0.39	1462.00	1470.59	1462.00	141.22	0.00	0.10	99.00	92.00	0.00	1119.00	1443.59	1888635.00	10.16	1785.33	1756.00
9	4	1	5594.00	12011.00	146.40	0	Spot (Block9, Row1, Column4)	3041.91	2932.00	768.81	0.02	0.25	1494.00	1507.42	1494.00	166.58	0.00	0.11	100.00	100.00	0.00	1438.00	1547.91	1767348.00	9.21	1891.14	1859.00
9	5	1	5897.00	12012.00	142.95	0	Spot (Block9, Row1, Column5)	15062.04	13241.00	10210.55	0.06	0.68	1571.00	1581.78	1571.00	188.34	0.00	0.12	100.00	100.00	0.00	11670.00	13491.04	8314247.00	71.57	4299.19	3569.00
9	6	1	6209.00	12004.00	102.15	0	Spot (Block9, Row1, Column6)	6212.42	5134.00	3069.48	0.08	0.49	1624.00	1660.75	1624.00	206.64	0.01	0.12	100.00	100.00	0.00	3510.00	4588.42	1658716.00	22.03	2868.17	2635.00
9	7	1	6504.00	12009.00	110.10	0	Spot (Block9, Row1, Column7)	27936.82	26878.00	11618.11	0.02	0.42	1685.00	1714.67	1685.00	215.96	0.01	0.13	100.00	100.00	2.87	25193.00	26251.82	8772162.00	121.42	8985.21	8063.50
9	8	1	6792.00	12010.00	170.85	0	Spot (Block9, Row1, Column8)	2199.52	2134.00	457.85	0.01	0.21	1694.00	1735.75	1694.00	207.00	0.01	0.12	79.00	53.00	0.00	440.00	505.52	1797009.00	2.24	1918.11	1887.50
9	1	2	4695.00	12301.00	148.60	0	Spot (Block9, Row2, Column1)	1505.19	1502.00	110.19	0.00	0.07	1391.00	1414.23	1391.00	144.84	0.01	0.10	35.00	2.00	0.00	111.00	114.19	907628.00	0.63	1423.48	1411.00
9	2	2	4993.00	12311.00	120.95	0	Spot (Block9, Row2, Column2)	3322.36	3211.00	649.25	0.01	0.20	1396.00	1423.91	1396.00	133.07	0.01	0.09	100.00	100.00	0.00	1815.00	1926.36	1285754.00	14.27	2009.96	1980.50
9	3	2	5291.00	12318.00	190.45	0	Spot (Block9, Row2, Column3)	1648.61	1616.00	166.78	0.01	0.10	1402.00	1424.99	1402.00	126.57	0.01	0.09	72.00	44.00	0.00	214.00	246.61	1691475.00	1.77	1501.55	1476.00
9	4	2	5597.00	12310.00	179.20	0	Spot (Block9, Row2, Column4)	2168.89	2122.50	351.12	0.01	0.16	1411.00	1440.39	1411.00	144.31	0.01	0.10	99.00	94.00	0.00	711.50	757.89	1952004.00	5.05	1635.58	1634.00
9	5	2	5898.00	12313.00	197.60	0	Spot (Block9, Row2, Column5)	2017.10	1977.00	266.27	0.01	0.13	1483.00	1483.76	1483.00	151.29	0.00	0.10	98.00	82.00	0.00	494.00	534.10	2238986.00	3.53	1691.40	1695.00
9	6	2	6224.00	12304.00	146.75	0	Spot (Block9, Row2, Column6)	1960.69	1910.00	240.92	0.01	0.12	1522.00	1554.42	1522.00	165.34	0.01	0.11	90.00	62.00	0.00	388.00	438.69	1162690.00	2.46	1687.81	1674.00
9	7	2	6496.00	12311.00	162.25	0	Spot (Block9, Row2, Column7)	2363.56	2287.00	428.29	0.01	0.18	1596.00	1628.15	1596.00	169.95	0.01	0.10	98.00	83.00	0.00	691.00	767.56	1715946.00	4.33	1857.16	1867.00
9	8	2	6802.00	12311.00	147.00	-50	Spot (Block9, Row2, Column8)	1697.73	1690.00	179.46	0.00	0.11	1615.00	1655.29	1615.00	173.12	0.01	0.10	34.00	6.00	0.00	75.00	82.73	1006756.00	0.25	1665.58	1689.00
9	1	3	4701.00	12612.00	141.65	0	Spot (Block9, Row3, Column1)	5349.38	4982.50	2425.18	0.03	0.45	1389.00	1393.11	1389.00	105.25	0.00	0.08	100.00	100.00	0.00	3593.50	3960.38	2910064.00	37.59	2347.27	2148.00
9	2	3	5003.00	12610.00	186.80	0	Spot (Block9, Row3, Column2)	1648.96	1578.00	194.21	0.02	0.12	1387.00	1406.36	1387.00	128.25	0.01	0.09	66.00	41.00	0.00	191.00	261.96	1612684.00	1.89	1481.34	1481.50
9	3	3	5311.00	12619.00	121.75	0	Spot (Block9, Row3, Column3)	3014.57	2819.00	1061.03	0.03	0.35	1394.00	1413.49	1394.00	142.67	0.01	0.10	100.00	100.00	0.00	1425.00	1620.57	1190756.00	11.22	1884.82	1810.00
9	4	3	5603.00	12612.00	139.90	0	Spot (Block9, Row3, Column4)	5237.31	4967.50	2194.96	0.02	0.42	1448.00	1533.02	1448.00	328.75	0.02	0.21	100.00	100.00	0.00	3519.50	3789.31	2796721.00	11.27	2471.89	2187.50
9	5	3	5902.00	12606.00	129.20	0	Spot (Block9, Row3, Column5)	4813.52	3476.00	4925.12	0.14	1.02	1504.00	1554.32	1504.00	239.72	0.01	0.15	100.00	100.00	0.00	1972.00	3309.52	2146832.00	13.60	2679.20	2256.00
9	6	3	6203.00	12604.00	182.55	0	Spot (Block9, Row3, Column6)	1720.46	1705.50	181.29	0.00	0.11	1500.00	1518.17	1500.00	180.37	0.01	0.12	57.00	26.00	0.00	205.50	220.46	1613788.00	1.12	1586.97	1578.00
9	7	3	6502.00	12609.00	141.65	0	Spot (Block9, Row3, Column7)	4988.50	4725.50	2418.64	0.02	0.48	1591.00	1619.12	1591.00	174.62	0.01	0.11	100.00	97.00	0.00	3134.50	3397.50	2723719.00	19.30	2415.28	2270.00
9	8	3	6802.00	12625.00	197.25	0	Spot (Block9, Row3, Column8)	1818.68	1774.50	230.75	0.01	0.13	1640.00	1667.53	1640.00	199.99	0.01	0.12	40.00	21.00	0.00	134.50	178.68	1996916.00	0.76	1678.52	1654.00
9	1	4	4698.00	12911.00	142.45	0	Spot (Block9, Row4, Column1)	5006.70	4765.00	2185.88	0.02	0.44	1399.00	1411.05	1399.00	109.01	0.00	0.08	100.00	100.00	0.00	3366.00	3607.70	2748679.00	32.99	2366.33	2079.00
9	2	4	5009.00	12903.00	217.50	0	Spot (Block9, Row4, Column2)	1548.32	1523.50	127.13	0.01	0.08	1382.00	1393.37	1382.00	127.01	0.00	0.09	54.00	22.00	0.00	141.50	166.32	2090229.00	1.22	1443.06	1412.00
9	3	4	5296.00	12910.00	139.50	0	Spot (Block9, Row4, Column3)	18189.48	17720.50	9273.57	0.01	0.51	1394.00	1415.36	1394.00	150.04	0.01	0.11	100.00	100.00	0.00	16326.50	16795.48	9567667.00	111.80	5576.60	4554.00
9	4	4	5601.00	12912.00	147.00	-50	Spot (Block9, Row4, Column4)	1773.73	1650.00	389.17	0.03	0.22	1509.00	1697.10	1509.00	490.47	0.05	0.29	16.00	8.00	0.00	141.00	264.73	1050046.00	0.16	1898.21	1622.00
9	5	4	5901.00	12912.00	147.00	-50	Spot (Block9, Row4, Column5)	2448.74	1981.50	1906.53	0.09	0.78	1562.00	1737.12	1562.00	493.67	0.05	0.28	44.00	18.00	0.00	419.50	886.74	1454553.00	1.44	1730.37	1597.50
9	6	4	6206.00	12915.00	175.65	0	Spot (Block9, Row4, Column6)	2180.86	2151.00	297.86	0.01	0.14	1485.00	1504.42	1485.00	184.77	0.01	0.12	98.00	87.00	0.00	666.00	695.86	1882083.00	3.66	1714.57	1682.50
9	7	4	6520.00	12904.00	126.15	0	Spot (Block9, Row4, Column7)	4899.71	4223.00	2750.98	0.06	0.56	1583.00	1604.72	1583.00	180.74	0.01	0.11	100.00	99.00	0.00	2640.00	3316.71	2092176.00	18.23	2212.30	2201.00
9	8	4	6801.00	12917.00	154.75	0	Spot (Block9, Row4, Column8)	3032.20	2917.00	781.70	0.02	0.26	1639.00	1666.87	1639.00	202.70	0.01	0.12	100.00	95.00	0.00	1278.00	1393.20	1989121.00	6.74	1957.98	1972.50
9	1	5	4691.00	13210.00	86.45	0	Spot (Block9, Row5, Column1)	3622.31	3603.00	398.95	0.00	0.11	1394.00	1405.67	1394.00	104.19	0.00	0.07	100.00	100.00	0.00	2209.00	2228.31	659261.00	21.28	2260.10	2124.00
9	2	5	5001.00	13212.00	147.00	-50	Spot (Block9, Row5, Column2)	1592.92	1556.00	153.12	0.01	0.10	1388.50	1428.94	1388.50	311.43	0.01	0.22	17.00	1.00	0.00	167.50	204.42	943010.00	0.53	1516.66	1504.00
9	3	5	5307.00	13207.00	165.15	0	Spot (Block9, Row5, Column3)	1705.62	1707.00	170.83	0.00	0.10	1399.50	1458.72	1399.50	318.18	0.02	0.22	46.00	0.00	0.00	307.50	306.12	1286040.00	0.78	1528.81	1504.00
9	4	5	5592.00	13210.00	143.65	0	Spot (Block9, Row5, Column4)	3817.29	3480.50	1528.67	0.04	0.40	1487.00	1629.81	1487.00	429.72	0.04	0.26	95.00	75.00	0.00	1993.50	2330.29	2152951.00	5.09	2278.03	1983.00
9	5	5	5896.00	13213.00	140.95	0	Spot (Block9, Row5, Column5)	48669.57	61276.00	20294.15	0.10	0.42	1553.00	1688.32	1553.00	420.65	0.04	0.25	100.00	100.00	47.03	59723.00	47116.57	26184368.00	111.69	12798.57	9796.00
9	6	5	6200.00	13207.00	162.85	0	Spot (Block9, Row5, Column6)	2149.82	2118.50	356.43	0.01	0.17	1498.00	1526.31	1498.00	184.18	0.01	0.12	93.00	75.00	0.00	620.50	651.82	1569372.00	3.39	1711.09	1703.50
9	7	5	6487.00	13217.00	184.75	0	Spot (Block9, Row5, Column7)	1872.55	1868.00	191.86	0.00	0.10	1578.00	1593.24	1578.00	178.47	0.00	0.11	70.00	36.00	0.00	290.00	294.55	1786412.00	1.56	1752.27	1710.00
9	8	5	6800.00	13211.00	143.75	0	Spot (Block9, Row5, Column8)	17575.03	15026.50	12626.57	0.07	0.72	1657.00	1677.92	1657.00	198.62	0.01	0.12	100.00	100.00	0.00	13369.50	15918.03	9912316.00	80.04	4105.68	3371.00
9	1	6	4690.00	13524.00	204.05	0	Spot (Block9, Row6, Column1)	1692.56	1688.00	147.99	0.00	0.09	1417.00	1436.82	1417.00	112.33	0.01	0.08	86.00	59.00	0.00	271.00	275.56	2015839.00	2.28	1527.63	1509.00
9	2	6	5014.00	13523.00	186.65	0	Spot (Block9, Row6, Column2)	1555.32	1560.50	112.88	0.00	0.07	1392.00	1441.67	1392.00	323.76	0.02	0.22	6.00	0.00	0.00	168.50	163.32	1521105.00	0.35	1463.60	1416.00
9	3	6	5315.00	13513.00	116.05	0	Spot (Block9, Row6, Column3)	11260.64	11395.00	4179.90	0.01	0.37	1386.00	1416.18	1386.00	221.41	0.01	0.16	100.00	100.00	0.00	10009.00	9874.64	3997526.00	44.46	4241.34	3410.00
9	4	6	5603.00	13507.00	151.45	0	Spot (Block9, Row6, Column4)	2383.86	2339.00	496.15	0.01	0.21	1413.00	1464.06	1413.00	210.36	0.02	0.14	99.00	85.00	0.00	926.00	970.86	1501829.00	4.37	1688.66	1680.00
9	5	6	5900.00	13509.00	141.80	0	Spot (Block9, Row6, Column5)	51719.67	65535.00	17965.81	0.10	0.35	1483.00	1535.80	1483.00	292.66	0.02	0.19	100.00	100.00	51.38	64052.00	50236.67	28187396.00	171.47	11690.88	8810.50
9	6	6	6201.00	13507.00	165.70	0	Spot (Block9, Row6, Column6)	2020.47	1917.00	427.14	0.02	0.21	1490.00	1501.46	1490.00	177.76	0.00	0.12	79.00	58.00	0.00	427.00	530.47	1533539.00	2.92	1617.41	1597.00
9	7	6	6498.00	13510.00	142.65	0	Spot (Block9, Row6, Column7)	6634.26	6087.00	3168.57	0.04	0.48	1567.00	1577.50	1567.00	187.40	0.00	0.12	100.00	100.00	0.00	4520.00	5067.26	3675379.00	26.98	2716.61	2395.00
9	8	6	6800.00	13510.00	145.75	0	Spot (Block9, Row6, Column8)	11479.27	10245.00	7056.09	0.05	0.61	1672.00	1701.25	1672.00	217.87	0.01	0.13	100.00	99.00	0.00	8573.00	9807.27	6715375.00	44.88	3220.82	2911.50
9	1	7	4698.00	13804.00	216.80	0	Spot (Block9, Row7, Column1)	1582.20	1576.00	125.78	0.00	0.08	1403.00	1430.65	1403.00	154.47	0.01	0.11	55.00	17.00	0.00	173.00	179.20	2124900.00	0.98	1499.80	1487.00
9	2	7	5004.00	13820.00	217.30	0	Spot (Block9, Row7, Column2)	1582.12	1594.00	127.61	0.00	0.08	1399.00	1414.74	1399.00	114.08	0.00	0.08	63.00	33.00	0.00	195.00	183.12	2140607.00	1.47	1490.00	1480.00
9	3	7	5296.00	13828.00	211.25	0	Spot (Block9, Row7, Column3)	1605.02	1586.00	157.35	0.01	0.10	1408.00	1435.99	1408.00	132.46	0.01	0.09	60.00	35.00	0.00	178.00	197.02	2039982.00	1.28	1524.26	1495.00
9	4	7	5598.00	13834.00	194.40	0	Spot (Block9, Row7, Column4)	1682.03	1676.00	201.53	0.00	0.12	1447.00	1465.87	1447.00	151.01	0.01	0.10	58.00	36.00	0.00	229.00	235.03	1798091.00	1.43	1558.37	1562.00
9	5	7	5902.00	13811.00	187.45	0	Spot (Block9, Row7, Column5)	2120.40	2029.00	403.10	0.02	0.19	1472.00	1494.19	1472.00	188.93	0.01	0.13	91.00	73.00	0.00	557.00	648.40	2101319.00	3.31	1673.21	1690.00
9	6	7	6208.00	13828.00	204.35	0	Spot (Block9, Row7, Column6)	1659.72	1619.00	178.38	0.01	0.11	1471.00	1490.62	1471.00	169.50	0.01	0.11	49.00	24.00	0.00	148.00	188.72	1970085.00	1.00	1546.35	1504.00
9	7	7	6491.00	13808.00	132.60	0	Spot (Block9, Row7, Column7)	4680.33	4453.00	1391.43	0.02	0.30	1536.00	1567.81	1536.00	190.00	0.01	0.12	100.00	100.00	0.00	2917.00	3144.33	2204437.00	16.38	2495.66	2231.50
9	8	7	6801.00	13806.00	103.40	0	Spot (Block9, Row7, Column8)	3369.50	3378.00	495.43	0.00	0.15	1674.00	1701.01	1674.00	217.72	0.01	0.13	100.00	100.00	0.00	1704.00	1695.50	926613.00	7.66	2281.01	2275.00
9	1	8	4687.00	14113.00	137.65	0	Spot (Block9, Row8, Column1)	56340.37	65535.00	13110.20	0.07	0.23	1391.00	1428.86	1391.00	235.51	0.01	0.16	100.00	100.00	53.02	64144.00	54949.37	28902796.00	233.16	16167.20	12026.50
9	2	8	5003.00	14114.00	188.85	0	Spot (Block9, Row8, Column2)	1746.71	1699.00	247.06	0.01	0.14	1420.00	1454.36	1420.00	172.43	0.01	0.12	67.00	41.00	0.00	279.00	326.71	1753701.00	1.70	1525.66	1504.00
9	3	8	5305.00	14102.00	127.55	0	Spot (Block9, Row8, Column3)	5298.24	4750.00	2690.29	0.05	0.51	1478.00	1480.48	1478.00	149.10	0.00	0.10	100.00	100.00	0.00	3272.00	3820.24	2304734.00	25.61	2528.03	2156.00
9	4	8	5606.00	14114.00	171.85	0	Spot (Block9, Row8, Column4)	1952.42	1922.00	233.40	0.01	0.12	1490.00	1519.22	1490.00	165.31	0.01	0.11	91.00	65.00	0.00	432.00	462.42	1610750.00	2.62	1674.68	1640.50
9	5	8	5903.00	14126.00	185.00	0	Spot (Block9, Row8, Column5)	1796.38	1809.00	193.91	0.00	0.11	1551.00	1568.15	1551.00	179.07	0.00	0.11	59.00	35.00	0.00	258.00	245.38	1729911.00	1.27	1660.48	1601.00
9	6	8	6213.00	14109.00	206.45	0	Spot (Block9, Row8, Column6)	1936.67	1883.00	276.46	0.01	0.14	1574.00	1600.61	1574.00	196.99	0.01	0.12	64.00	40.00	0.00	309.00	362.67	2345305.00	1.71	1675.23	1652.50
9	7	8	6502.00	14111.00	144.00	0	Spot (Block9, Row8, Column7)	3833.75	3812.50	1085.00	0.00	0.28	1635.00	1670.55	1635.00	213.60	0.01	0.13	100.00	99.00	0.00	2177.50	2198.75	2154566.00	10.13	2191.69	2140.50
9	8	8	6810.00	14109.00	121.90	0	Spot (Block9, Row8, Column8)	4583.64	4528.00	997.97	0.01	0.22	1755.00	1782.44	1755.00	241.21	0.01	0.14	100.00	100.00	0.00	2773.00	2828.64	1792203.00	11.61	2609.29	2491.00
10	1	1	9199.00	12007.00	152.85	0	Spot (Block10, Row1, Column1)	38720.02	36465.00	19386.98	0.03	0.50	875.00	885.75	875.00	125.46	0.01	0.14	100.00	100.00	16.90	35590.00	37845.02	24742208.00	301.56	9206.78	7222.00
10	2	1	9500.00	12011.00	203.05	0	Spot (Block10, Row1, Column2)	1039.73	996.00	137.06	0.02	0.13	876.00	882.95	876.00	105.44	0.00	0.12	58.00	28.00	0.00	120.00	163.73	1214399.00	1.49	923.01	911.50
10	3	1	9820.00	12028.00	249.75	0	Spot (Block10, Row1, Column3)	980.13	988.00	85.62	0.00	0.09	879.00	876.72	879.00	72.83	0.00	0.08	60.00	26.00	0.00	109.00	101.13	1769134.00	1.42	906.73	893.00
10	4	1	10086.00	12006.00	168.10	0	Spot (Block10, Row1, Column4)	1110.10	1086.00	129.15	0.01	0.12	887.00	888.72	887.00	71.97	0.00	0.08	91.00	72.00	0.00	199.00	223.10	879202.00	3.08	977.69	977.50
10	5	1	10401.00	12012.00	197.45	0	Spot (Block10, Row1, Column5)	1037.25	1016.00	111.40	0.01	0.11	891.00	891.30	891.00	73.03	0.00	0.08	76.00	39.00	0.00	125.00	146.25	1143049.00	2.00	941.12	929.50
10	6	1	10674.00	12025.00	174.65	0	Spot (Block10, Row1, Column6)	967.67	956.00	107.63	0.01	0.11	895.00	894.95	895.00	74.76	0.00	0.08	46.00	23.00	0.00	61.00	72.67	828323.00	0.97	941.87	921.50
10	7	1	11019.00	12007.00	110.00	0	Spot (Block10, Row1, Column7)	1267.49	1259.00	189.38	0.00	0.15	899.00	906.11	899.00	85.69	0.00	0.09	100.00	89.00	0.00	360.00	368.49	400527.00	4.22	1075.24	1068.50
10	8	1	11303.00	12014.00	188.75	0	Spot (Block10, Row1, Column8)	1160.56	1111.00	145.38	0.02	0.13	918.00	933.87	918.00	85.71	0.01	0.09	92.00	58.00	0.00	193.00	242.56	1164041.00	2.64	1037.68	1009.00
10	1	2	9199.00	12312.00	147.00	-50	Spot (Block10, Row2, Column1)	997.91	994.00	74.77	0.00	0.07	906.00	927.06	906.00	115.39	0.01	0.12	24.00	5.00	0.00	88.00	91.91	586772.00	0.61	907.95	910.00
10	2	2	9497.00	12314.00	143.75	0	Spot (Block10, Row2, Column2)	1046.30	1044.50	72.62	0.00	0.07	901.00	909.20	901.00	78.52	0.00	0.09	83.00	47.00	0.00	143.50	145.30	585926.00	1.75	986.47	982.50
10	3	2	9801.00	12335.00	189.25	0	Spot (Block10, Row2, Column3)	1065.52	1048.00	107.40	0.01	0.10	906.00	913.44	906.00	76.80	0.00	0.08	87.00	46.00	0.00	142.00	159.52	1072982.00	1.98	988.46	993.00
10	4	2	10094.00	12307.00	203.50	0	Spot (Block10, Row2, Column4)	1033.52	1010.50	109.85	0.01	0.11	899.00	910.19	899.00	72.64	0.01	0.08	67.00	43.00	0.00	111.50	134.52	1211289.00	1.70	948.66	925.50
10	5	2	10404.00	12314.00	201.85	0	Spot (Block10, Row2, Column5)	1320.07	1299.00	190.79	0.01	0.14	902.00	915.55	902.00	74.71	0.01	0.08	99.00	95.00	0.00	397.00	418.07	1529962.00	5.41	1044.24	1041.00
10	6	2	10687.00	12301.00	190.70	0	Spot (Block10, Row2, Column6)	1010.11	995.00	93.72	0.01	0.09	900.00	907.26	900.00	78.15	0.00	0.09	62.00	29.00	0.00	95.00	110.11	1038398.00	1.32	970.93	963.00
10	7	2	11005.00	12316.00	224.30	0	Spot (Block10, Row2, Column7)	998.66	994.00	93.11	0.00	0.09	892.00	894.55	892.00	77.03	0.00	0.09	62.00	31.00	0.00	102.00	106.66	1444069.00	1.35	916.34	898.00
10	8	2	11300.00	12311.00	147.00	-50	Spot (Block10, Row2, Column8)	1035.49	1017.00	94.52	0.01	0.09	909.00	923.58	909.00	88.73	0.01	0.10	63.00	34.00	0.00	108.00	126.49	608870.00	1.26	941.59	947.00
10	1	3	9201.00	12619.00	160.90	0	Spot (Block10, Row3, Column1)	1312.50	1291.00	174.10	0.01	0.13	953.00	967.65	953.00	129.49	0.01	0.13	94.00	66.00	0.00	338.00	359.50	938441.00	2.66	1111.54	1103.00
10	2	3	9508.00	12602.00	179.65	0	Spot (Block10, Row3, Column2)	1084.20	1088.00	82.49	0.00	0.08	934.00	948.89	934.00	87.44	0.01	0.09	76.00	33.00	0.00	154.00	150.20	982285.00	1.55	1006.92	990.00
10	3	3	9807.00	12626.00	174.55	0	Spot (Block10, Row3, Column3)	1047.57	1023.00	94.73	0.01	0.09	928.00	944.73	928.00	85.20	0.01	0.09	57.00	23.00	0.00	95.00	119.57	889387.00	1.21	980.26	974.50
10	4	3	10095.00	12615.00	161.55	0	Spot (Block10, Row3, Column4)	1468.51	1411.00	310.52	0.02	0.21	924.00	943.11	924.00	83.76	0.01	0.09	99.00	91.00	0.00	487.00	544.51	1058796.00	6.27	1091.90	1076.00
10	5	3	10409.00	12622.00	196.35	0	Spot (Block10, Row3, Column5)	1077.19	1057.00	124.96	0.01	0.12	927.00	944.04	927.00	79.67	0.01	0.08	63.00	42.00	0.00	130.00	150.19	1171987.00	1.67	979.30	972.00
10	6	3	10695.00	12604.00	190.75	0	Spot (Block10, Row3, Column6)	1056.59	1055.00	94.58	0.00	0.09	919.00	932.81	919.00	78.87	0.01	0.08	75.00	39.00	0.00	136.00	137.59	1085118.00	1.57	982.22	983.50
10	7	3	11024.00	12605.00	164.30	0	Spot (Block10, Row3, Column7)	1071.13	1083.00	98.75	0.00	0.09	908.00	923.77	908.00	87.59	0.01	0.09	76.00	49.00	0.00	175.00	163.13	803344.00	1.68	998.83	983.00
10	8	3	11288.00	12609.00	184.15	0	Spot (Block10, Row3, Column8)	1083.66	1083.00	124.20	0.00	0.11	919.00	940.67	919.00	110.27	0.01	0.12	57.00	28.00	0.00	164.00	164.66	1033814.00	1.30	1013.57	987.00
10	1	4	9195.00	12915.00	152.75	0	Spot (Block10, Row4, Column1)	1474.18	1368.50	312.78	0.03	0.21	967.00	970.78	967.00	79.82	0.00	0.08	98.00	90.00	0.00	401.50	507.18	946422.00	6.31	1126.39	1117.50
10	2	4	9482.00	12927.00	184.45	0	Spot (Block10, Row4, Column2)	1096.04	1086.00	105.71	0.00	0.10	978.00	983.43	978.00	106.52	0.00	0.11	50.00	22.00	0.00	108.00	118.04	1043426.00	1.06	1045.22	1025.00
10	3	4	9799.00	12913.00	146.85	0	Spot (Block10, Row4, Column3)	2584.96	2504.50	707.45	0.01	0.27	972.00	978.67	972.00	108.82	0.00	0.11	100.00	100.00	0.00	1532.50	1612.96	1519955.00	14.76	1393.63	1344.50
10	4	4	10121.00	12893.00	110.85	0	Spot (Block10, Row4, Column4)	1116.65	1109.00	84.97	0.00	0.08	986.00	986.50	986.00	90.65	0.00	0.09	72.00	27.00	0.00	123.00	130.65	358444.00	1.44	1080.64	1089.00
10	5	4	10376.00	12913.00	159.65	0	Spot (Block10, Row4, Column5)	1127.44	1098.00	132.59	0.01	0.12	982.00	985.52	982.00	108.65	0.00	0.11	56.00	25.00	0.00	116.00	145.44	793721.00	1.31	1056.62	1072.50
10	6	4	10695.00	12912.00	193.15	0	Spot (Block10, Row4, Column6)	1565.41	1506.00	269.90	0.02	0.17	972.00	975.07	972.00	106.25	0.00	0.11	99.00	97.00	0.00	534.00	593.41	1657774.00	5.56	1166.29	1128.00
10	7	4	11001.00	12903.00	174.65	0	Spot (Block10, Row4, Column7)	1165.73	1123.00	143.67	0.02	0.12	985.00	984.63	985.00	102.01	0.00	0.10	62.00	39.00	0.00	138.00	180.73	990870.00	1.78	1061.17	1068.00
10	8	4	11300.00	12923.00	154.25	0	Spot (Block10, Row4, Column8)	1503.10	1482.00	227.74	0.01	0.15	999.00	1004.79	999.00	97.96	0.00	0.10	98.00	94.00	0.00	483.00	504.10	981525.00	5.09	1162.24	1146.00
10	1	5	9195.00	13216.00	125.85	0	Spot (Block10, Row5, Column1)	1283.52	1218.00	212.34	0.02	0.17	963.00	962.78	963.00	78.24	0.00	0.08	94.00	76.00	0.00	255.00	320.52	541644.00	4.10	1076.55	1070.00
10	2	5	9505.00	13208.00	156.95	0	Spot (Block10, Row5, Column2)	1130.64	1104.00	115.02	0.01	0.10	971.00	973.29	971.00	102.05	0.00	0.10	69.00	34.00	0.00	133.00	159.64	767706.00	1.54	1013.45	1006.00
10	3	5	9798.00	13201.00	203.00	0	Spot (Block10, Row5, Column3)	1174.09	1177.00	134.36	0.00	0.11	985.00	994.18	985.00	108.21	0.00	0.11	71.00	38.00	0.00	192.00	189.09	1374861.00	1.66	1031.44	1014.00
10	4	5	10098.00	13211.00	143.45	0	Spot (Block10, Row5, Column4)	1241.83	1220.00	131.00	0.01	0.11	991.00	1006.09	991.00	96.94	0.01	0.10	84.00	64.00	0.00	229.00	250.83	697910.00	2.43	1086.93	1082.00
10	5	5	10402.00	13208.00	142.45	0	Spot (Block10, Row5, Column5)	2677.42	2662.00	856.55	0.00	0.32	995.00	1008.49	995.00	96.24	0.01	0.10	100.00	100.00	0.00	1667.00	1682.42	1464548.00	17.34	1458.48	1388.50
10	6	5	10688.00	13210.00	180.35	0	Spot (Block10, Row5, Column6)	1159.66	1137.00	123.62	0.01	0.11	996.00	1009.05	996.00	97.20	0.01	0.10	65.00	30.00	0.00	141.00	163.66	1056451.00	1.55	1072.57	1074.00
10	7	5	10999.00	13211.00	203.90	0	Spot (Block10, Row5, Column7)	1161.07	1115.00	137.37	0.02	0.12	1000.00	1020.03	1000.00	99.38	0.01	0.10	56.00	31.00	0.00	115.00	161.07	1372385.00	1.42	1100.63	1087.00
10	8	5	11297.00	13205.00	166.20	0	Spot (Block10, Row5, Column8)	1268.81	1275.00	149.74	0.00	0.12	1011.00	1032.41	1011.00	96.50	0.01	0.09	83.00	61.00	0.00	264.00	257.81	971905.00	2.45	1120.63	1098.50
10	1	6	9196.00	13501.00	213.70	0	Spot (Block10, Row6, Column1)	1100.21	1085.00	118.05	0.01	0.11	935.00	947.32	935.00	79.48	0.01	0.08	70.00	45.00	0.00	150.00	165.21	1431375.00	1.92	1006.79	1001.00
10	2	6	9484.00	13507.00	156.20	0	Spot (Block10, Row6, Column2)	1146.49	1130.50	112.36	0.01	0.10	966.00	970.22	966.00	137.78	0.00	0.14	59.00	21.00	0.00	164.50	180.49	770444.00	1.28	1072.69	1019.50
10	3	6	9826.00	13511.00	153.05	0	Spot (Block10, Row6, Column3)	1341.62	1257.50	412.95	0.03	0.31	979.00	985.40	979.00	95.24	0.00	0.10	92.00	72.00	0.00	278.50	362.62	858639.00	3.74	1114.31	1073.00
10	4	6	10094.00	13515.00	186.95	0	Spot (Block10, Row6, Column4)	1142.08	1113.00	120.85	0.01	0.11	982.00	990.54	982.00	98.70	0.00	0.10	67.00	34.00	0.00	131.00	160.08	1119237.00	1.54	1059.24	1010.50
10	5	6	10400.00	13508.00	151.15	0	Spot (Block10, Row6, Column5)	1573.89	1530.00	278.76	0.01	0.18	989.00	999.77	989.00	96.69	0.00	0.10	98.00	96.00	0.00	541.00	584.89	986828.00	5.94	1194.71	1197.00
10	6	6	10704.00	13519.00	197.15	0	Spot (Block10, Row6, Column6)	1131.21	1100.00	118.96	0.01	0.11	997.00	1017.35	997.00	103.23	0.01	0.10	49.00	25.00	0.00	103.00	134.21	1244333.00	1.10	1046.45	1018.00
10	7	6	10992.00	13506.00	132.30	0	Spot (Block10, Row6, Column7)	1218.09	1202.50	116.77	0.01	0.10	995.00	1021.57	995.00	121.97	0.01	0.12	75.00	39.00	0.00	207.50	223.09	572504.00	1.61	1114.68	1100.00
10	8	6	11304.00	13525.00	186.55	0	Spot (Block10, Row6, Column8)	1203.38	1186.00	126.08	0.01	0.10	999.00	1020.37	999.00	104.36	0.01	0.10	71.00	42.00	0.00	187.00	204.38	1178110.00	1.75	1107.47	1090.50
10	1	7	9212.00	13816.00	190.40	0	Spot (Block10, Row7, Column1)	1079.57	1072.00	128.75	0.00	0.12	925.00	954.27	925.00	141.36	0.01	0.15	51.00	20.00	0.00	147.00	154.57	1106558.00	0.89	983.19	975.00
10	2	7	9501.00	13827.00	155.35	0	Spot (Block10, Row7, Column2)	1100.35	1094.00	115.82	0.00	0.11	919.00	944.02	919.00	143.43	0.01	0.15	62.00	17.00	0.00	175.00	181.35	730633.00	1.09	1026.06	1014.50
10	3	7	9808.00	13805.00	199.80	0	Spot (Block10, Row7, Column3)	1038.57	1022.00	102.53	0.01	0.10	921.00	943.24	921.00	96.71	0.01	0.10	51.00	22.00	0.00	101.00	117.57	1176700.00	0.99	984.99	979.00
10	4	7	10109.00	13808.00	189.30	0	Spot (Block10, Row7, Column4)	1084.93	1084.00	117.80	0.00	0.11	939.00	967.64	939.00	338.93	0.01	0.35	6.00	0.00	0.00	145.00	145.93	1095784.00	0.35	1026.76	1015.00
10	5	7	10387.00	13804.00	207.50	0	Spot (Block10, Row7, Column5)	1109.38	1098.00	112.62	0.00	0.10	982.00	995.13	982.00	336.59	0.01	0.34	4.00	0.00	0.00	116.00	127.38	1363424.00	0.34	1057.97	1022.50
10	6	7	10700.00	13809.00	212.70	0	Spot (Block10, Row7, Column6)	1145.49	1106.00	118.39	0.02	0.10	991.00	1003.57	991.00	102.41	0.01	0.10	58.00	34.00	0.00	115.00	154.49	1482268.00	1.39	1079.71	1082.00
10	7	7	11039.00	13817.00	145.50	0	Spot (Block10, Row7, Column7)	1117.94	1083.00	148.78	0.01	0.13	1000.00	1018.27	1000.00	121.73	0.01	0.12	37.00	17.00	0.00	83.00	117.94	648406.00	0.82	1073.65	1073.50
10	8	7	11300.00	13806.00	102.60	0	Spot (Block10, Row7, Column8)	2088.02	2121.50	326.01	0.01	0.16	1001.00	1019.85	1001.00	121.47	0.01	0.12	100.00	99.00	0.00	1120.50	1087.02	563766.00	8.79	1495.36	1444.50
10	1	8	9195.00	14112.00	143.00	0	Spot (Block10, Row8, Column1)	49371.70	61129.00	18476.41	0.09	0.37	912.00	949.17	912.00	171.67	0.02	0.18	100.00	100.00	45.96	60217.00	48459.70	27500196.00	282.07	12537.04	8614.00
10	2	8	9491.00	14112.00	202.90	0	Spot (Block10, Row8, Column2)	1004.19	996.00	95.85	0.00	0.10	898.00	913.37	898.00	128.09	0.01	0.14	34.00	5.00	0.00	98.00	106.19	1171891.00	0.71	936.42	916.00
10	3	8	9810.00	14099.00	160.90	0	Spot (Block10, Row8, Column3)	1068.72	1066.00	120.27	0.00	0.11	891.00	893.24	891.00	93.76	0.00	0.10	78.00	46.00	0.00	175.00	177.72	764133.00	1.87	963.96	953.00
10	4	8	10069.00	14108.00	173.75	0	Spot (Block10, Row8, Column4)	1046.40	1019.50	125.82	0.01	0.12	895.00	923.39	895.00	332.35	0.01	0.36	8.00	0.00	0.00	124.50	151.40	881066.00	0.37	988.45	963.00
10	5	8	10411.00	14102.00	179.00	0	Spot (Block10, Row8, Column5)	1056.61	1034.50	123.59	0.01	0.12	919.00	953.00	919.00	320.13	0.02	0.34	5.00	0.00	0.00	115.50	137.61	946722.00	0.32	986.45	977.50
10	6	8	10697.00	14127.00	173.30	0	Spot (Block10, Row8, Column6)	1160.71	1109.00	137.49	0.02	0.12	933.00	954.79	933.00	111.40	0.01	0.12	81.00	44.00	0.00	176.00	227.71	965708.00	1.85	1044.64	1010.00
10	7	8	10985.00	14102.00	166.65	0	Spot (Block10, Row8, Column7)	1157.16	1131.00	131.96	0.01	0.11	983.00	981.42	983.00	119.41	0.00	0.12	59.00	22.00	0.00	148.00	174.16	893326.00	1.47	1054.02	1023.50
10	8	8	11312.00	14108.00	123.05	0	Spot (Block10, Row8, Column8)	3822.45	3510.00	1794.80	0.04	0.47	987.00	986.47	987.00	114.56	0.00	0.12	100.00	100.00	0.00	2523.00	2835.45	1525159.00	24.76	1890.69	1707.00
11	1	1	13699.00	12003.00	153.45	0	Spot (Block11, Row1, Column1)	37177.04	34942.50	18323.66	0.03	0.49	1565.50	1591.66	1565.50	239.32	0.01	0.15	100.00	100.00	11.54	33377.00	35611.54	24165148.00	148.69	8571.02	6409.50
11	2	1	14001.00	12002.00	179.20	0	Spot (Block11, Row1, Column2)	1895.10	1864.00	275.73	0.01	0.15	1515.00	1573.49	1515.00	234.78	0.02	0.15	69.00	31.00	0.00	349.00	380.10	1705590.00	1.37	1696.17	1692.50
11	3	1	14304.00	12014.00	199.40	0	Spot (Block11, Row1, Column3)	1805.16	1773.00	255.62	0.01	0.14	1502.00	1555.30	1502.00	221.55	0.02	0.14	53.00	30.00	0.00	271.00	303.16	2021780.00	1.13	1692.96	1703.00
11	4	1	14611.00	11999.00	227.30	0	Spot (Block11, Row1, Column4)	1857.47	1779.00	472.46	0.02	0.25	1500.00	1549.23	1500.00	410.84	0.01	0.27	32.00	7.00	0.00	279.00	357.47	2758346.00	0.75	1656.89	1599.00
11	5	1	14896.00	12007.00	204.80	0	Spot (Block11, Row1, Column5)	1837.22	1810.00	228.63	0.01	0.12	1500.00	1540.88	1500.00	185.46	0.01	0.12	70.00	45.00	0.00	310.00	337.22	2178941.00	1.60	1628.22	1593.50
11	6	1	15207.00	12008.00	125.35	0	Spot (Block11, Row1, Column6)	1870.49	1853.00	242.99	0.00	0.13	1487.00	1520.21	1487.00	181.25	0.01	0.12	70.00	50.00	0.00	366.00	383.49	776255.00	1.93	1667.74	1655.00
11	7	1	15510.00	12000.00	131.60	0	Spot (Block11, Row1, Column7)	1855.53	1789.00	270.71	0.02	0.15	1475.00	1494.31	1475.00	180.67	0.01	0.12	73.00	45.00	0.00	314.00	380.53	872099.00	2.00	1599.51	1599.00
11	8	1	15808.00	12002.00	197.80	0	Spot (Block11, Row1, Column8)	1869.46	1894.00	220.82	0.01	0.12	1459.00	1469.28	1459.00	167.66	0.00	0.11	84.00	62.00	0.00	435.00	410.46	2073235.00	2.39	1637.72	1623.50
11	1	2	13710.00	12311.00	105.15	0	Spot (Block11, Row2, Column1)	1809.24	1804.00	198.41	0.00	0.11	1546.00	1569.22	1546.00	214.22	0.01	0.14	60.00	18.00	0.00	258.00	263.24	512015.00	1.12	1671.61	1614.50
11	2	2	14000.00	12311.00	112.35	0	Spot (Block11, Row2, Column2)	1875.54	1829.50	223.32	0.01	0.12	1522.00	1567.44	1522.00	223.10	0.01	0.14	66.00	34.00	0.00	307.50	353.54	618927.00	1.38	1766.55	1752.00
11	3	2	14287.00	12299.00	180.75	0	Spot (Block11, Row2, Column3)	1940.19	1859.50	607.94	0.02	0.31	1522.00	1570.48	1522.00	220.26	0.01	0.14	68.00	36.00	0.00	337.50	418.19	1781099.00	1.68	1738.19	1697.00
11	4	2	14599.00	12312.00	216.35	0	Spot (Block11, Row2, Column4)	1802.22	1769.00	248.15	0.01	0.14	1509.00	1553.27	1509.00	185.63	0.01	0.12	57.00	36.00	0.00	260.00	293.22	2413176.00	1.34	1639.81	1589.00
11	5	2	14898.00	12303.00	201.90	0	Spot (Block11, Row2, Column5)	2217.14	2167.50	302.95	0.01	0.14	1502.00	1547.07	1502.00	179.87	0.01	0.12	99.00	91.00	0.00	665.50	715.14	2563008.00	3.73	1779.70	1750.00
11	6	2	15196.00	12308.00	170.50	0	Spot (Block11, Row2, Column6)	1958.47	1913.00	245.78	0.01	0.13	1518.00	1559.44	1518.00	186.57	0.01	0.12	84.00	53.00	0.00	395.00	440.47	1582443.00	2.14	1732.44	1702.00
11	7	2	15502.00	12308.00	135.95	0	Spot (Block11, Row2, Column7)	1839.93	1815.00	241.70	0.01	0.13	1496.00	1524.89	1496.00	193.17	0.01	0.13	69.00	43.00	0.00	319.00	343.93	919963.00	1.63	1687.54	1629.50
11	8	2	15807.00	12300.00	146.60	0	Spot (Block11, Row2, Column8)	1754.64	1769.00	186.31	0.00	0.11	1474.00	1484.07	1474.00	174.38	0.00	0.12	68.00	32.00	0.00	295.00	280.64	1024712.00	1.55	1576.43	1579.00
11	1	3	13706.00	12612.00	156.10	0	Spot (Block11, Row3, Column1)	2052.08	2031.00	266.14	0.00	0.13	1492.00	1524.19	1492.00	194.02	0.01	0.13	93.00	67.00	0.00	539.00	560.08	1372839.00	2.72	1714.27	1686.00
11	2	3	14005.00	12606.00	200.85	0	Spot (Block11, Row3, Column2)	1789.12	1736.00	260.43	0.01	0.15	1508.00	1549.66	1508.00	200.29	0.01	0.13	53.00	29.00	0.00	228.00	281.12	2052124.00	1.20	1652.64	1607.00
11	3	3	14311.00	12611.00	138.50	0	Spot (Block11, Row3, Column3)	1977.77	1955.00	319.01	0.01	0.16	1515.00	1558.15	1515.00	192.63	0.01	0.12	82.00	60.00	0.00	440.00	462.77	1030417.00	2.18	1765.61	1811.50
11	4	3	14588.00	12611.00	168.85	0	Spot (Block11, Row3, Column4)	1805.08	1778.00	236.51	0.01	0.13	1490.00	1528.27	1490.00	185.71	0.01	0.12	63.00	39.00	0.00	288.00	315.08	1433232.00	1.49	1636.22	1588.00
11	5	3	14874.00	12591.00	179.40	0	Spot (Block11, Row3, Column5)	1849.77	1801.00	297.92	0.01	0.16	1498.00	1541.93	1498.00	449.85	0.01	0.29	31.00	4.00	0.00	303.00	351.77	1664793.00	0.68	1676.65	1601.50
11	6	3	15209.00	12609.00	192.95	0	Spot (Block11, Row3, Column6)	1860.29	1804.00	238.14	0.01	0.13	1523.00	1576.26	1523.00	516.18	0.01	0.33	25.00	0.00	0.00	281.00	337.29	1960741.00	0.55	1719.63	1723.00
11	7	3	15493.00	12588.00	134.70	0	Spot (Block11, Row3, Column7)	1900.56	1905.00	205.95	0.00	0.11	1512.00	1556.50	1512.00	314.32	0.01	0.20	58.00	17.00	0.00	393.00	388.56	933176.00	1.09	1760.82	1703.00
11	8	3	15807.00	12606.00	197.00	0	Spot (Block11, Row3, Column8)	1797.54	1787.50	206.55	0.00	0.11	1483.00	1510.54	1483.00	176.97	0.01	0.12	71.00	38.00	0.00	304.50	314.54	1977295.00	1.62	1632.85	1583.50
11	1	4	13693.00	12910.00	189.40	0	Spot (Block11, Row4, Column1)	1761.08	1716.00	259.51	0.01	0.15	1473.00	1497.71	1473.00	190.84	0.01	0.13	58.00	34.00	0.00	243.00	288.08	1776926.00	1.38	1562.98	1518.00
11	2	4	14007.00	12911.00	211.35	0	Spot (Block11, Row4, Column2)	1792.15	1794.50	235.00	0.00	0.13	1493.00	1537.98	1493.00	199.83	0.01	0.13	58.00	37.00	0.00	301.50	299.15	2283194.00	1.27	1646.47	1589.50
11	3	4	14296.00	12914.00	171.80	0	Spot (Block11, Row4, Column3)	2225.86	2172.00	385.54	0.01	0.17	1566.00	1574.14	1566.00	200.49	0.00	0.13	90.00	70.00	0.00	606.00	659.86	1838564.00	3.25	1792.54	1771.00
11	4	4	14595.00	12907.00	186.05	0	Spot (Block11, Row4, Column4)	1713.70	1680.00	222.16	0.01	0.13	1514.00	1557.91	1514.00	194.63	0.01	0.12	43.00	23.00	0.00	166.00	199.70	1679422.00	0.80	1627.40	1605.00
11	5	4	14894.00	12906.00	145.80	0	Spot (Block11, Row4, Column5)	1927.47	1904.00	219.20	0.01	0.11	1500.00	1525.03	1500.00	182.89	0.01	0.12	85.00	57.00	0.00	404.00	427.47	1119862.00	2.20	1712.83	1685.00
11	6	4	15203.00	12907.00	192.20	0	Spot (Block11, Row4, Column6)	2159.04	2139.00	314.57	0.00	0.15	1497.00	1533.30	1497.00	317.42	0.01	0.21	82.00	50.00	0.00	642.00	662.04	2238925.00	1.97	1761.37	1724.00
11	7	4	15494.00	12911.00	136.75	0	Spot (Block11, Row4, Column7)	1942.25	1924.50	295.67	0.00	0.15	1496.00	1531.22	1496.00	316.40	0.01	0.21	59.00	34.00	0.00	428.50	446.25	975008.00	1.30	1720.61	1668.00
11	8	4	15794.00	12917.00	211.10	0	Spot (Block11, Row4, Column8)	1835.18	1825.00	323.38	0.00	0.18	1490.00	1505.94	1490.00	171.82	0.00	0.11	67.00	49.00	0.00	335.00	345.18	2330680.00	1.92	1563.92	1568.00
11	1	5	13695.00	13189.00	115.45	0	Spot (Block11, Row5, Column1)	1919.00	1844.00	299.43	0.02	0.16	1475.00	1501.05	1475.00	191.27	0.01	0.13	79.00	48.00	0.00	369.00	444.00	669730.00	2.19	1650.43	1642.00
11	2	5	14001.00	13205.00	217.90	0	Spot (Block11, Row5, Column2)	1762.11	1712.00	241.78	0.01	0.14	1492.00	1543.35	1492.00	192.22	0.01	0.12	55.00	32.00	0.00	220.00	270.11	2384136.00	1.14	1567.26	1496.00
11	3	5	14300.00	13217.00	181.15	0	Spot (Block11, Row5, Column3)	1940.78	1910.00	265.74	0.01	0.14	1515.50	1565.33	1515.50	198.24	0.01	0.13	76.00	49.00	0.00	394.50	425.28	1781633.00	1.89	1710.07	1677.50
11	4	5	14588.00	13202.00	186.10	0	Spot (Block11, Row5, Column4)	1843.05	1789.00	255.94	0.01	0.14	1570.00	1576.07	1570.00	200.05	0.00	0.13	54.00	30.00	0.00	219.00	273.05	1796969.00	1.33	1709.96	1670.50
11	5	5	14901.00	13208.00	158.90	0	Spot (Block11, Row5, Column5)	2183.96	2184.00	349.95	0.00	0.16	1513.00	1552.37	1513.00	192.45	0.01	0.12	92.00	75.00	0.00	671.00	670.96	1533140.00	3.28	1712.31	1663.00
11	6	5	15192.00	13214.00	174.20	0	Spot (Block11, Row5, Column6)	1834.92	1802.50	251.84	0.01	0.14	1486.00	1510.76	1486.00	185.27	0.01	0.12	66.00	43.00	0.00	316.50	348.92	1552341.00	1.75	1706.06	1712.00
11	7	5	15503.00	13224.00	183.45	0	Spot (Block11, Row5, Column7)	1730.13	1706.00	222.01	0.01	0.13	1475.00	1493.21	1475.00	186.38	0.01	0.12	59.00	27.00	0.00	231.00	255.13	1633240.00	1.27	1566.03	1560.00
11	8	5	15798.00	13206.00	169.95	0	Spot (Block11, Row5, Column8)	1922.72	1886.00	260.79	0.01	0.14	1483.00	1497.88	1483.00	174.83	0.00	0.12	85.00	61.00	0.00	403.00	439.72	1551637.00	2.43	1644.21	1604.00
11	1	6	13702.00	13507.00	203.30	0	Spot (Block11, Row6, Column1)	1805.05	1768.50	218.74	0.01	0.12	1462.00	1480.15	1462.00	189.99	0.01	0.13	72.00	40.00	0.00	306.50	343.05	2111909.00	1.71	1614.37	1602.50
11	2	6	14003.00	13492.00	204.00	0	Spot (Block11, Row6, Column2)	1749.47	1691.00	223.26	0.01	0.13	1487.00	1529.03	1487.00	198.93	0.01	0.13	52.00	28.00	0.00	204.00	262.47	2064372.00	1.11	1600.88	1569.00
11	3	6	14298.00	13507.00	188.65	0	Spot (Block11, Row6, Column3)	1935.87	1892.00	274.72	0.01	0.14	1508.00	1555.50	1508.00	201.57	0.01	0.13	73.00	47.00	0.00	384.00	427.87	1949421.00	1.89	1747.86	1765.50
11	4	6	14602.00	13509.00	188.55	0	Spot (Block11, Row6, Column4)	1842.02	1808.00	261.66	0.01	0.14	1555.00	1574.31	1555.00	208.00	0.01	0.13	55.00	31.00	0.00	253.00	287.02	1840179.00	1.29	1684.51	1680.00
11	5	6	14896.00	13509.00	160.65	0	Spot (Block11, Row6, Column5)	2222.87	2171.50	314.55	0.01	0.14	1575.00	1602.36	1575.00	214.23	0.01	0.13	92.00	78.00	0.00	596.50	647.87	1582683.00	2.90	1785.31	1813.00
11	6	6	15210.00	13506.00	217.95	0	Spot (Block11, Row6, Column6)	1731.05	1688.00	217.27	0.01	0.13	1563.00	1589.02	1563.00	216.15	0.01	0.14	39.00	12.00	0.00	125.00	168.05	2350772.00	0.66	1630.84	1563.00
11	7	6	15510.00	13513.00	155.25	0	Spot (Block11, Row6, Column7)	2057.49	1860.00	1091.96	0.04	0.53	1490.00	1529.75	1490.00	197.16	0.01	0.13	77.00	46.00	0.00	370.00	567.49	1362058.00	2.68	1688.36	1663.00
11	8	6	15809.00	13502.00	158.00	0	Spot (Block11, Row6, Column8)	1751.43	1720.00	222.46	0.01	0.13	1477.00	1500.98	1477.00	174.33	0.01	0.12	60.00	33.00	0.00	243.00	274.43	1208484.00	1.44	1625.79	1618.00
11	1	7	13700.00	13808.00	195.30	0	Spot (Block11, Row7, Column1)	1729.45	1702.00	254.30	0.01	0.15	1442.00	1473.99	1442.00	214.23	0.01	0.15	57.00	27.00	0.00	260.00	287.45	1866081.00	1.19	1567.66	1547.00
11	2	7	14021.00	13813.00	180.60	0	Spot (Block11, Row7, Column2)	1793.17	1760.00	408.35	0.01	0.23	1470.00	1487.52	1470.00	200.59	0.01	0.13	59.00	36.00	0.00	290.00	323.17	1644336.00	1.52	1637.89	1602.50
11	3	7	14289.00	13806.00	234.95	0	Spot (Block11, Row7, Column3)	1739.90	1702.00	246.06	0.01	0.14	1482.00	1514.98	1482.00	216.46	0.01	0.14	50.00	25.00	0.00	220.00	257.90	2773404.00	1.04	1569.86	1543.50
11	4	7	14601.00	13808.00	278.70	0	Spot (Block11, Row7, Column4)	1694.76	1681.00	251.13	0.00	0.15	1499.00	1553.69	1499.00	218.42	0.02	0.14	42.00	18.00	0.00	182.00	195.76	3840331.00	0.65	1565.84	1560.00
11	5	7	14905.00	13798.00	232.05	0	Spot (Block11, Row7, Column5)	1888.20	1878.00	296.77	0.00	0.16	1590.00	1645.26	1590.00	233.36	0.01	0.14	55.00	25.00	0.00	288.00	298.20	2921048.00	1.04	1732.39	1711.50
11	6	7	15202.00	13830.00	171.80	0	Spot (Block11, Row7, Column6)	1975.93	1910.50	275.52	0.01	0.14	1655.00	1675.58	1655.00	233.38	0.01	0.14	54.00	34.00	0.00	255.50	320.93	1628165.00	1.29	1810.13	1771.00
11	7	7	15489.00	13807.00	120.70	0	Spot (Block11, Row7, Column7)	1925.16	1897.00	307.50	0.01	0.16	1562.00	1592.06	1562.00	220.04	0.01	0.14	66.00	34.00	0.00	335.00	363.16	746962.00	1.51	1731.46	1692.00
11	8	7	15798.00	13805.00	125.80	0	Spot (Block11, Row7, Column8)	2609.10	2588.00	365.06	0.00	0.14	1492.00	1525.85	1492.00	185.76	0.01	0.12	99.00	99.00	0.00	1096.00	1117.10	1106259.00	5.83	1919.49	1973.50
11	1	8	13694.00	14109.00	144.45	0	Spot (Block11, Row8, Column1)	44724.86	46527.00	19294.04	0.02	0.43	1481.00	1518.30	1481.00	259.21	0.01	0.17	100.00	100.00	32.63	45046.00	43243.86	25493300.00	166.69	10371.16	6951.00
11	2	8	14012.00	14118.00	192.30	0	Spot (Block11, Row8, Column2)	1722.60	1683.50	252.30	0.01	0.15	1478.00	1508.07	1478.00	238.55	0.01	0.16	43.00	19.00	0.00	205.50	244.60	1791499.00	0.90	1617.66	1613.00
11	3	8	14309.00	14105.00	126.50	0	Spot (Block11, Row8, Column3)	2006.73	1992.00	300.41	0.00	0.15	1470.00	1490.80	1470.00	215.38	0.01	0.14	86.00	62.00	0.00	522.00	536.73	854866.00	2.40	1726.12	1721.00
11	4	8	14601.00	14113.00	193.65	0	Spot (Block11, Row8, Column4)	1826.51	1790.00	255.29	0.01	0.14	1478.00	1523.11	1478.00	220.89	0.01	0.15	68.00	30.00	0.00	312.00	348.51	1923316.00	1.37	1658.59	1642.00
11	5	8	14888.00	14108.00	180.30	0	Spot (Block11, Row8, Column5)	1878.85	1873.00	263.98	0.00	0.14	1567.00	1598.36	1567.00	242.55	0.01	0.15	50.00	29.00	0.00	306.00	311.85	1713510.00	1.16	1727.90	1686.00
11	6	8	15203.00	14102.00	177.30	0	Spot (Block11, Row8, Column6)	2078.61	2040.00	306.89	0.01	0.15	1656.00	1676.35	1656.00	242.40	0.01	0.14	66.00	39.00	0.00	384.00	422.61	1841647.00	1.66	1858.07	1886.00
11	7	8	15510.00	14105.00	201.70	0	Spot (Block11, Row8, Column7)	1927.82	1914.00	264.92	0.00	0.14	1579.00	1618.23	1579.00	235.02	0.01	0.15	61.00	31.00	0.00	335.00	348.82	2222779.00	1.32	1747.05	1730.00
11	8	8	15813.00	14100.00	127.00	0	Spot (Block11, Row8, Column8)	3476.14	3404.00	749.34	0.01	0.22	1497.00	1540.06	1497.00	203.45	0.01	0.13	100.00	100.00	0.00	1907.00	1979.14	1498215.00	9.52	2110.72	2101.00
12	1	1	18203.00	12000.00	153.35	0	Spot (Block12, Row1, Column1)	36087.77	33085.50	16602.61	0.04	0.46	3137.50	3180.12	3137.50	435.86	0.01	0.14	100.00	100.00	6.94	29948.00	32950.27	23384928.00	75.50	10790.84	9228.00
12	2	1	18495.00	12003.00	175.55	0	Spot (Block12, Row1, Column2)	4302.06	4161.50	642.36	0.01	0.15	3086.00	3120.36	3086.00	393.01	0.00	0.13	91.00	76.00	0.00	1075.50	1216.06	3716979.00	3.01	3492.35	3499.00
12	3	1	18796.00	12003.00	210.30	0	Spot (Block12, Row1, Column3)	3571.53	3526.00	467.58	0.01	0.13	3069.00	3095.66	3069.00	363.84	0.00	0.12	57.00	32.00	0.00	457.00	502.53	4503699.00	1.31	3266.34	3279.00
12	4	1	19099.00	11999.00	171.95	0	Spot (Block12, Row1, Column4)	4270.49	4118.00	692.37	0.02	0.16	3074.00	3111.47	3074.00	376.96	0.01	0.12	93.00	72.00	0.00	1044.00	1196.49	3514610.00	3.07	3426.52	3478.00
12	5	1	19401.00	12003.00	188.00	0	Spot (Block12, Row1, Column5)	3835.49	3796.00	433.31	0.00	0.11	3092.00	3133.71	3092.00	364.78	0.01	0.12	77.00	47.00	0.00	704.00	743.49	3820144.00	1.92	3434.91	3391.00
12	6	1	19715.00	11994.00	117.35	0	Spot (Block12, Row1, Column6)	4118.59	4113.00	465.98	0.00	0.11	3137.00	3173.53	3137.00	367.25	0.01	0.12	93.00	66.00	0.00	976.00	981.59	1495049.00	2.57	3538.40	3567.50
12	7	1	20017.00	11995.00	125.25	0	Spot (Block12, Row1, Column7)	4679.89	4600.00	659.57	0.01	0.14	3182.00	3223.74	3182.00	375.95	0.01	0.12	98.00	88.00	0.00	1418.00	1497.89	1937473.00	3.87	3662.45	3679.00
12	8	1	20303.00	12004.00	216.15	0	Spot (Block12, Row1, Column8)	3938.50	3932.00	484.37	0.00	0.12	3261.00	3286.06	3261.00	375.29	0.00	0.11	65.00	44.00	0.00	671.00	677.50	5261840.00	1.74	3561.27	3525.00
12	1	2	18201.00	12310.00	121.05	0	Spot (Block12, Row2, Column1)	3737.84	3860.00	408.56	0.01	0.11	3077.00	3107.98	3077.00	396.39	0.00	0.13	70.00	49.00	0.00	783.00	660.84	1457756.00	1.59	3404.80	3415.00
12	2	2	18499.00	12301.00	130.95	0	Spot (Block12, Row2, Column2)	3659.63	3641.50	427.28	0.00	0.12	3072.50	3095.78	3072.50	369.64	0.00	0.12	64.00	40.00	0.00	569.00	587.13	1683428.00	1.53	3396.42	3369.00
12	3	2	18794.00	12302.00	195.30	0	Spot (Block12, Row2, Column3)	3729.65	3735.00	447.56	0.00	0.12	3091.50	3122.82	3091.50	378.08	0.00	0.12	66.00	41.00	0.00	643.50	638.15	4024296.00	1.61	3363.54	3335.00
12	4	2	19103.00	12306.00	217.45	0	Spot (Block12, Row2, Column4)	3675.09	3640.50	486.46	0.00	0.13	3111.00	3158.90	3111.00	392.88	0.01	0.12	60.00	31.00	0.00	529.50	564.09	4968728.00	1.31	3285.71	3179.50
12	5	2	19403.00	12302.00	209.20	0	Spot (Block12, Row2, Column5)	4612.31	4554.00	596.25	0.01	0.13	3140.50	3186.18	3140.50	375.87	0.01	0.12	97.00	92.00	0.00	1413.50	1471.81	5760774.00	3.79	3630.46	3653.00
12	6	2	19692.00	12301.00	188.35	0	Spot (Block12, Row2, Column6)	3876.35	3889.00	494.03	0.00	0.13	3156.00	3180.41	3156.00	356.20	0.00	0.11	72.00	51.00	0.00	733.00	720.35	3872475.00	1.95	3461.43	3436.50
12	7	2	20003.00	12297.00	208.60	0	Spot (Block12, Row2, Column7)	3621.52	3548.00	569.26	0.01	0.16	3123.00	3169.70	3123.00	356.18	0.01	0.11	55.00	29.00	0.00	425.00	498.52	4490684.00	1.27	3345.67	3289.00
12	8	2	20309.00	12297.00	168.50	0	Spot (Block12, Row2, Column8)	3695.07	3644.00	384.19	0.01	0.10	3174.00	3206.98	3174.00	361.78	0.00	0.11	62.00	30.00	0.00	470.00	521.07	2904326.00	1.35	3424.74	3428.50
12	1	3	18201.00	12601.00	173.90	0	Spot (Block12, Row3, Column1)	4180.06	4043.50	605.76	0.01	0.14	3095.00	3137.22	3095.00	396.72	0.01	0.13	91.00	66.00	0.00	948.50	1085.06	3527968.00	2.63	3549.45	3539.00
12	2	3	18503.00	12604.00	193.05	0	Spot (Block12, Row3, Column2)	3835.81	3832.00	457.80	0.00	0.12	3112.00	3149.86	3112.00	394.26	0.01	0.13	70.00	45.00	0.00	720.00	723.81	4042943.00	1.74	3430.50	3450.00
12	3	3	18793.00	12602.00	200.95	0	Spot (Block12, Row3, Column3)	3920.67	3902.00	486.93	0.00	0.12	3161.00	3189.51	3161.00	404.26	0.00	0.13	73.00	44.00	0.00	741.00	759.67	4485252.00	1.81	3530.77	3550.00
12	4	3	19109.00	12602.00	187.25	0	Spot (Block12, Row3, Column4)	4346.77	4316.00	710.14	0.00	0.16	3171.00	3196.81	3171.00	390.39	0.00	0.12	83.00	67.00	0.00	1145.00	1175.77	4298958.00	2.95	3586.10	3546.50
12	5	3	19401.00	12599.00	192.20	0	Spot (Block12, Row3, Column5)	4033.37	3977.00	665.74	0.01	0.17	3162.00	3199.63	3162.00	381.27	0.01	0.12	79.00	54.00	0.00	815.00	871.37	4222940.00	2.19	3508.57	3489.50
12	6	3	19703.00	12605.00	200.10	0	Spot (Block12, Row3, Column6)	3709.90	3688.50	436.70	0.00	0.12	3191.00	3226.19	3191.00	363.74	0.00	0.11	59.00	34.00	0.00	497.50	518.90	4207024.00	1.33	3420.20	3405.00
12	7	3	20000.00	12602.00	203.70	0	Spot (Block12, Row3, Column7)	3660.35	3628.00	430.61	0.00	0.12	3172.00	3195.21	3172.00	361.62	0.00	0.11	58.00	31.00	0.00	456.00	488.35	4297249.00	1.29	3395.28	3402.00
12	8	3	20293.00	12600.00	190.75	0	Spot (Block12, Row3, Column8)	3673.52	3699.00	471.86	0.00	0.13	3167.00	3185.98	3167.00	365.81	0.00	0.11	59.00	36.00	0.00	532.00	506.52	3754333.00	1.33	3427.71	3402.50
12	1	4	18201.00	12901.00	166.05	0	Spot (Block12, Row4, Column1)	4634.29	4534.00	1265.31	0.01	0.27	3120.00	3176.51	3120.00	414.27	0.01	0.13	89.00	75.00	0.00	1414.00	1514.29	3535966.00	3.52	3554.71	3478.00
12	2	4	18499.00	12898.00	208.95	0	Spot (Block12, Row4, Column2)	3817.89	3794.00	471.27	0.00	0.12	3185.00	3237.96	3185.00	430.58	0.01	0.13	62.00	33.00	0.00	609.00	632.89	4738000.00	1.35	3430.64	3383.00
12	3	4	18802.00	12903.00	149.75	0	Spot (Block12, Row4, Column3)	7254.97	7209.00	1721.61	0.00	0.24	3185.00	3228.16	3185.00	428.97	0.01	0.13	100.00	99.00	0.00	4024.00	4069.97	4447299.00	9.39	4340.56	4390.00
12	4	4	19112.00	12889.00	162.85	0	Spot (Block12, Row4, Column4)	3645.35	3601.00	413.77	0.01	0.11	3112.00	3168.51	3112.00	396.56	0.01	0.13	58.00	31.00	0.00	489.00	533.35	2682975.00	1.20	3464.98	3435.00
12	5	4	19393.00	12900.00	185.60	0	Spot (Block12, Row4, Column5)	3841.12	3805.50	473.42	0.00	0.12	3128.00	3178.51	3128.00	378.91	0.01	0.12	69.00	45.00	0.00	677.50	713.12	3718200.00	1.75	3476.18	3408.00
12	6	4	19698.00	12905.00	198.10	0	Spot (Block12, Row4, Column6)	4801.67	4723.50	545.89	0.01	0.11	3223.00	3264.44	3223.00	369.35	0.01	0.11	99.00	97.00	0.00	1500.50	1578.67	5339454.00	4.16	3802.99	3881.50
12	7	4	19993.00	12901.00	185.45	0	Spot (Block12, Row4, Column7)	4022.38	3974.00	528.03	0.01	0.13	3233.00	3267.71	3233.00	383.34	0.00	0.12	77.00	47.00	0.00	741.00	789.38	3889642.00	1.97	3514.49	3510.00
12	8	4	20305.00	12881.00	74.25	0	Spot (Block12, Row4, Column8)	10227.53	4196.00	15766.94	0.39	1.54	3206.00	3234.45	3206.00	399.96	0.00	0.12	82.00	62.00	5.38	990.00	7021.53	1329579.00	17.48	4409.27	4175.50
12	1	5	18208.00	13205.00	117.85	0	Spot (Block12, Row5, Column1)	4916.16	4885.00	640.72	0.00	0.13	3108.00	3150.43	3108.00	421.12	0.01	0.13	98.00	95.00	0.00	1777.00	1808.16	1794399.00	4.19	3757.48	3793.00
12	2	5	18493.00	13202.00	187.25	0	Spot (Block12, Row5, Column2)	3896.50	3885.00	426.06	0.00	0.11	3182.00	3229.39	3182.00	424.87	0.01	0.13	69.00	38.00	0.00	703.00	714.50	3853641.00	1.57	3592.18	3556.50
12	3	5	18801.00	13210.00	192.65	0	Spot (Block12, Row5, Column3)	3972.45	3888.50	509.62	0.01	0.13	3219.50	3271.32	3219.50	410.97	0.01	0.13	69.00	41.00	0.00	669.00	752.95	4179018.00	1.71	3557.20	3518.50
12	4	5	19098.00	13210.00	177.55	0	Spot (Block12, Row5, Column4)	3833.31	3812.50	451.34	0.00	0.12	3134.00	3169.59	3134.00	391.06	0.00	0.12	72.00	38.00	0.00	678.50	699.31	3357983.00	1.70	3430.15	3417.00
12	5	5	19402.00	13201.00	151.55	0	Spot (Block12, Row5, Column5)	6904.76	6731.00	1816.53	0.01	0.26	3175.00	3193.11	3175.00	395.25	0.00	0.12	99.00	98.00	0.00	3556.00	3729.76	4343092.00	9.39	4096.82	4104.00
12	6	5	19705.00	13198.00	194.60	0	Spot (Block12, Row5, Column6)	3906.32	3838.50	529.27	0.01	0.14	3199.00	3237.22	3199.00	376.75	0.01	0.12	70.00	40.00	0.00	639.50	707.32	4187578.00	1.78	3536.65	3512.00
12	7	5	19999.00	13202.00	205.70	0	Spot (Block12, Row5, Column7)	3735.94	3730.00	473.32	0.00	0.13	3164.00	3198.23	3164.00	360.14	0.00	0.11	61.00	40.00	0.00	566.00	571.94	4501804.00	1.49	3368.09	3326.00
12	8	5	20301.00	13205.00	173.45	0	Spot (Block12, Row5, Column8)	4192.09	4009.00	663.13	0.02	0.16	3157.00	3192.88	3157.00	374.96	0.00	0.12	88.00	59.00	0.00	852.00	1035.09	3525546.00	2.66	3498.57	3497.50
12	1	6	18207.00	13498.00	207.75	0	Spot (Block12, Row6, Column1)	3710.55	3675.00	472.27	0.00	0.13	3087.50	3108.28	3087.50	411.28	0.00	0.13	61.00	33.00	0.00	587.50	623.05	4556556.00	1.46	3284.00	3240.50
12	2	6	18500.00	13500.00	221.80	0	Spot (Block12, Row6, Column2)	3840.11	3784.00	479.36	0.01	0.12	3175.50	3207.30	3175.50	406.16	0.00	0.13	64.00	37.00	0.00	608.50	664.61	5422232.00	1.56	3458.84	3390.00
12	3	6	18803.00	13500.00	179.55	0	Spot (Block12, Row6, Column3)	4845.71	4653.00	916.77	0.02	0.19	3222.00	3278.61	3222.00	400.40	0.01	0.12	94.00	81.00	0.00	1431.00	1623.71	4385371.00	3.91	3817.43	3823.50
12	4	6	19102.00	13502.00	205.10	0	Spot (Block12, Row6, Column4)	3957.43	3926.00	523.41	0.00	0.13	3243.00	3269.74	3243.00	401.67	0.00	0.12	69.00	41.00	0.00	683.00	714.43	4713299.00	1.71	3515.00	3505.00
12	5	6	19407.00	13507.00	155.25	0	Spot (Block12, Row6, Column5)	6294.89	5970.00	1746.16	0.02	0.28	3215.00	3235.45	3215.00	401.11	0.00	0.12	98.00	97.00	0.00	2755.00	3079.89	4148330.00	7.63	4159.34	4170.00
12	6	6	19701.00	13503.00	206.75	0	Spot (Block12, Row6, Column6)	3714.85	3655.00	426.48	0.01	0.11	3165.00	3208.54	3165.00	452.43	0.01	0.14	52.00	26.00	0.00	490.00	549.85	4509825.00	1.12	3381.38	3306.00
12	7	6	19999.00	13500.00	202.50	0	Spot (Block12, Row6, Column7)	3817.47	3806.50	440.53	0.00	0.12	3108.00	3163.44	3108.00	433.83	0.01	0.14	67.00	38.00	0.00	698.50	709.47	4458801.00	1.51	3406.64	3358.00
12	8	6	20309.00	13507.00	192.05	0	Spot (Block12, Row6, Column8)	3714.49	3652.50	430.29	0.01	0.12	3116.00	3157.83	3116.00	351.61	0.01	0.11	64.00	37.00	0.00	536.50	598.49	3877931.00	1.58	3362.61	3372.50
12	1	7	18209.00	13802.00	207.50	0	Spot (Block12, Row7, Column1)	3736.43	3677.00	492.00	0.01	0.13	3087.00	3119.54	3087.00	413.96	0.00	0.13	63.00	34.00	0.00	590.00	649.43	4584605.00	1.49	3320.95	3261.00
12	2	7	18503.00	13808.00	215.80	0	Spot (Block12, Row7, Column2)	3683.66	3622.00	504.58	0.01	0.14	3158.50	3188.97	3158.50	409.34	0.00	0.13	52.00	30.00	0.00	463.50	525.16	4895582.00	1.21	3383.12	3373.50
12	3	7	18807.00	13795.00	208.30	0	Spot (Block12, Row7, Column3)	3809.47	3781.00	489.37	0.00	0.13	3194.00	3245.16	3194.00	408.37	0.01	0.13	59.00	35.00	0.00	587.00	615.47	4708508.00	1.38	3524.30	3535.50
12	4	7	19098.00	13801.00	198.45	0	Spot (Block12, Row7, Column4)	3878.79	3832.00	460.43	0.01	0.12	3211.00	3262.24	3211.00	394.08	0.01	0.12	66.00	39.00	0.00	621.00	667.79	4328725.00	1.56	3621.89	3627.00
12	5	7	19403.00	13797.00	208.55	0	Spot (Block12, Row7, Column5)	3841.00	3830.00	450.28	0.00	0.12	3206.00	3258.76	3206.00	402.70	0.01	0.12	65.00	37.00	0.00	624.00	635.00	4778207.00	1.45	3522.81	3475.50
12	6	7	19700.00	13795.00	210.95	0	Spot (Block12, Row7, Column6)	3825.61	3837.00	459.50	0.00	0.12	3198.00	3240.46	3198.00	461.76	0.01	0.14	58.00	30.00	0.00	639.00	627.61	4858524.00	1.27	3549.75	3485.00
12	7	7	19977.00	13819.00	153.45	0	Spot (Block12, Row7, Column7)	3797.70	3668.50	870.30	0.02	0.23	3160.00	3199.95	3160.00	452.93	0.01	0.14	53.00	24.00	0.00	508.50	637.70	2438124.00	1.32	3437.01	3438.00
12	8	7	20299.00	13801.00	93.00	0	Spot (Block12, Row7, Column8)	4664.16	4695.00	499.06	0.00	0.11	3143.00	3175.08	3143.00	380.98	0.00	0.12	100.00	94.00	0.00	1552.00	1521.16	1016786.00	3.91	3755.11	3770.00
12	1	8	18196.00	14104.00	142.85	0	Spot (Block12, Row8, Column1)	45733.65	49131.50	18112.70	0.03	0.40	3030.00	3091.46	3030.00	479.55	0.01	0.16	100.00	100.00	29.50	46101.50	42703.65	25428040.00	88.92	13090.42	9271.00
12	2	8	18497.00	14102.00	187.60	0	Spot (Block12, Row8, Column2)	3731.40	3695.00	440.14	0.00	0.12	3140.00	3179.33	3140.00	452.39	0.01	0.14	57.00	27.00	0.00	555.00	591.40	3716474.00	1.22	3521.87	3461.00
12	3	8	18799.00	14103.00	184.10	0	Spot (Block12, Row8, Column3)	3966.01	3890.00	559.99	0.01	0.14	3139.00	3196.36	3139.00	421.04	0.01	0.13	71.00	45.00	0.00	751.00	827.01	3791510.00	1.83	3542.39	3515.00
12	4	8	19103.00	14096.00	183.45	0	Spot (Block12, Row8, Column4)	3854.70	3835.00	481.42	0.00	0.12	3154.00	3200.67	3154.00	412.59	0.01	0.13	64.00	40.00	0.00	681.00	700.70	3646545.00	1.59	3486.92	3425.00
12	5	8	19389.00	14109.00	193.55	0	Spot (Block12, Row8, Column5)	3607.50	3579.00	445.63	0.00	0.12	3139.00	3186.08	3139.00	407.07	0.01	0.13	52.00	28.00	0.00	440.00	468.50	3827561.00	1.04	3433.14	3417.00
12	6	8	19704.00	14106.00	191.30	0	Spot (Block12, Row8, Column6)	3809.31	3776.00	489.37	0.00	0.13	3150.00	3181.98	3150.00	399.30	0.00	0.13	64.00	39.00	0.00	626.00	659.31	3927395.00	1.57	3528.64	3550.50
12	7	8	20004.00	14098.00	188.85	0	Spot (Block12, Row8, Column7)	3755.38	3672.50	486.55	0.01	0.13	3153.00	3184.55	3153.00	404.15	0.00	0.13	56.00	33.00	0.00	519.50	602.38	3770404.00	1.41	3414.23	3429.00
12	8	8	20311.00	14099.00	127.40	0	Spot (Block12, Row8, Column8)	5580.35	5452.00	953.26	0.01	0.17	3156.00	3182.12	3156.00	382.96	0.00	0.12	100.00	99.00	0.00	2296.00	2424.35	2399551.00	6.26	4037.96	3963.00
13	1	1	4696.00	16510.00	148.30	0	Spot (Block13, Row1, Column1)	40250.05	39745.00	18960.36	0.01	0.47	1256.00	1275.68	1256.00	213.04	0.01	0.17	100.00	100.00	18.14	38489.00	38994.05	24190392.00	182.94	10424.79	8483.00
13	2	1	5010.00	16515.00	192.55	0	Spot (Block13, Row1, Column2)	1578.08	1542.00	281.63	0.01	0.18	1198.00	1240.05	1198.00	186.30	0.01	0.15	74.00	46.00	0.00	344.00	380.08	1652252.00	1.81	1334.82	1300.00
13	3	1	5308.00	16518.00	193.30	0	Spot (Block13, Row1, Column3)	1483.43	1454.00	235.45	0.01	0.16	1206.00	1249.96	1206.00	185.76	0.02	0.15	61.00	33.00	0.00	248.00	277.43	1567985.00	1.26	1321.72	1274.00
13	4	1	5580.00	16512.00	172.45	0	Spot (Block13, Row1, Column4)	1740.97	1583.00	724.25	0.04	0.42	1264.00	1272.58	1264.00	192.71	0.00	0.15	74.00	43.00	0.00	319.00	476.97	1450224.00	2.43	1453.24	1411.50
13	5	1	5900.00	16506.00	153.35	0	Spot (Block13, Row1, Column5)	2277.84	2158.00	638.17	0.02	0.28	1265.00	1275.56	1265.00	199.77	0.00	0.16	93.00	84.00	0.00	893.00	1012.84	1478321.00	5.02	1490.61	1450.00
13	6	1	6212.00	16506.00	103.15	0	Spot (Block13, Row1, Column6)	2155.52	2118.00	405.22	0.01	0.19	1274.00	1288.55	1274.00	209.96	0.00	0.16	98.00	93.00	0.00	844.00	881.52	579836.00	4.13	1626.08	1561.00
13	7	1	6518.00	16502.00	117.55	0	Spot (Block13, Row1, Column7)	2546.11	2573.00	492.20	0.00	0.19	1286.00	1318.66	1286.00	215.38	0.01	0.16	99.00	98.00	0.00	1287.00	1260.11	939515.00	5.70	1729.02	1746.50
13	8	1	6811.00	16510.00	206.00	0	Spot (Block13, Row1, Column8)	1680.01	1677.00	302.12	0.00	0.18	1291.00	1338.25	1291.00	226.95	0.02	0.17	66.00	39.00	0.00	386.00	389.01	2027776.00	1.51	1458.10	1414.00
13	1	2	4704.00	16813.00	147.00	-50	Spot (Block13, Row2, Column1)	1378.26	1388.00	176.26	0.00	0.13	1202.00	1257.43	1202.00	206.74	0.02	0.16	41.00	9.00	0.00	186.00	176.26	814551.00	0.58	1266.08	1285.00
13	2	2	5006.00	16806.00	127.75	0	Spot (Block13, Row2, Column2)	1651.01	1619.00	239.70	0.01	0.15	1198.00	1244.70	1198.00	181.22	0.02	0.15	87.00	58.00	0.00	421.00	453.01	724793.00	2.24	1398.81	1329.00
13	3	2	5305.00	16816.00	166.75	0	Spot (Block13, Row2, Column3)	1571.67	1523.00	237.13	0.01	0.15	1215.00	1254.61	1215.00	186.39	0.01	0.15	71.00	43.00	0.00	308.00	356.67	1211758.00	1.70	1415.02	1407.00
13	4	2	5611.00	16800.00	228.70	0	Spot (Block13, Row2, Column4)	1484.78	1474.50	239.68	0.00	0.16	1252.00	1265.22	1252.00	192.16	0.00	0.15	53.00	24.00	0.00	222.50	232.78	2233102.00	1.14	1345.34	1286.50
13	5	2	5906.00	16809.00	127.15	0	Spot (Block13, Row2, Column5)	1895.19	1864.00	313.11	0.01	0.17	1271.00	1276.31	1271.00	196.98	0.00	0.15	96.00	74.00	0.00	593.00	624.19	814930.00	3.14	1630.64	1530.00
13	6	2	6196.00	16802.00	210.80	0	Spot (Block13, Row2, Column6)	1580.75	1543.00	264.27	0.01	0.17	1271.00	1280.05	1271.00	204.70	0.00	0.16	63.00	31.00	0.00	272.00	309.75	2001232.00	1.47	1416.44	1406.50
13	7	2	6503.00	16811.00	210.40	0	Spot (Block13, Row2, Column7)	1517.35	1483.00	253.52	0.01	0.17	1279.00	1297.56	1279.00	218.32	0.01	0.17	47.00	22.00	0.00	204.00	238.35	1916417.00	1.01	1395.07	1382.00
13	8	2	6805.00	16812.00	147.00	-50	Spot (Block13, Row2, Column8)	1445.54	1402.00	235.83	0.01	0.16	1296.00	1345.55	1296.00	230.57	0.02	0.17	31.00	10.00	0.00	106.00	149.54	847089.00	0.43	1401.49	1357.00
13	1	3	4704.00	17114.00	145.20	0	Spot (Block13, Row3, Column1)	2220.11	2105.00	495.28	0.02	0.22	1206.00	1254.62	1206.00	191.26	0.02	0.15	100.00	94.00	0.00	899.00	1014.11	1278781.00	5.05	1513.11	1527.50
13	2	3	5003.00	17107.00	198.05	0	Spot (Block13, Row3, Column2)	1502.67	1490.00	212.36	0.00	0.14	1202.00	1252.34	1202.00	187.50	0.02	0.15	66.00	35.00	0.00	288.00	300.67	1672476.00	1.34	1326.91	1298.00
13	3	3	5301.00	17120.00	164.20	0	Spot (Block13, Row3, Column3)	1723.00	1680.50	399.79	0.01	0.23	1267.00	1275.03	1267.00	196.86	0.00	0.15	74.00	51.00	0.00	413.50	456.00	1285360.00	2.28	1410.59	1395.50
13	4	3	5600.00	17118.00	188.15	0	Spot (Block13, Row3, Column4)	1686.98	1641.00	325.96	0.01	0.19	1259.00	1269.25	1259.00	202.04	0.00	0.16	74.00	47.00	0.00	382.00	427.98	1683604.00	2.07	1419.47	1411.00
13	5	3	5896.00	17114.00	180.30	0	Spot (Block13, Row3, Column5)	1649.33	1592.00	325.51	0.02	0.20	1274.00	1280.51	1274.00	206.69	0.00	0.16	65.00	39.00	0.00	318.00	375.33	1502539.00	1.78	1370.99	1384.00
13	6	3	6206.00	17110.00	189.10	0	Spot (Block13, Row3, Column6)	1552.24	1538.50	256.52	0.00	0.17	1271.00	1276.50	1271.00	205.91	0.00	0.16	55.00	33.00	0.00	267.50	281.24	1561557.00	1.34	1415.68	1422.50
13	7	3	6507.00	17110.00	178.80	0	Spot (Block13, Row3, Column7)	1707.70	1674.50	350.14	0.01	0.21	1282.00	1294.28	1282.00	211.32	0.00	0.16	68.00	46.00	0.00	392.50	425.70	1533515.00	1.96	1388.83	1383.00
13	8	3	6805.00	17108.00	172.35	0	Spot (Block13, Row3, Column8)	1578.98	1570.00	251.03	0.00	0.16	1313.00	1382.14	1313.00	459.72	0.02	0.33	24.00	0.00	0.00	257.00	265.98	1310555.00	0.43	1437.01	1416.50
13	1	4	4710.00	17412.00	191.75	0	Spot (Block13, Row4, Column1)	1656.39	1597.00	322.58	0.02	0.19	1200.00	1248.94	1200.00	193.95	0.02	0.16	82.00	51.00	0.00	397.00	456.39	1722643.00	2.10	1383.54	1382.00
13	2	4	5006.00	17415.00	213.65	0	Spot (Block13, Row4, Column2)	1440.79	1391.00	226.30	0.02	0.16	1203.00	1258.18	1203.00	202.60	0.02	0.16	45.00	21.00	0.00	188.00	237.79	1877346.00	0.90	1321.59	1292.00
13	3	4	5308.00	17434.00	154.95	0	Spot (Block13, Row4, Column3)	3647.42	2819.00	3940.61	0.11	1.08	1210.00	1264.79	1210.00	201.56	0.02	0.16	95.00	91.00	0.00	1609.00	2437.42	2400004.00	11.82	1959.37	1586.00
13	4	4	5610.00	17411.00	149.75	0	Spot (Block13, Row4, Column4)	1550.98	1523.00	249.31	0.01	0.16	1221.00	1266.50	1221.00	210.33	0.02	0.17	64.00	35.00	0.00	302.00	329.98	952301.00	1.35	1372.10	1302.00
13	5	4	5898.00	17405.00	196.30	0	Spot (Block13, Row4, Column5)	1577.25	1537.50	299.58	0.01	0.19	1252.00	1267.63	1252.00	210.03	0.01	0.17	59.00	35.00	0.00	285.50	325.25	1719204.00	1.47	1366.17	1365.50
13	6	4	6203.00	17413.00	171.25	0	Spot (Block13, Row4, Column6)	2349.55	2276.00	425.43	0.01	0.18	1267.00	1269.28	1267.00	202.85	0.00	0.16	99.00	97.00	0.00	1009.00	1082.55	1914885.00	5.33	1623.79	1641.50
13	7	4	6498.00	17408.00	152.30	0	Spot (Block13, Row4, Column7)	2350.69	2175.00	770.67	0.03	0.33	1282.00	1292.40	1282.00	212.03	0.00	0.16	95.00	84.00	0.00	893.00	1068.69	1492688.00	4.99	1571.84	1538.50
13	8	4	6804.00	17421.00	155.30	0	Spot (Block13, Row4, Column8)	2109.93	2037.00	436.19	0.02	0.21	1282.00	1316.25	1282.00	232.39	0.01	0.18	96.00	79.00	0.00	755.00	827.93	1398883.00	3.42	1506.56	1499.00
13	1	5	4705.00	17708.00	96.05	0	Spot (Block13, Row5, Column1)	1928.12	1821.00	357.57	0.02	0.19	1198.00	1235.64	1198.00	178.18	0.01	0.14	100.00	95.00	0.00	623.00	730.12	447324.00	3.89	1523.75	1541.00
13	2	5	5015.00	17724.00	150.30	0	Spot (Block13, Row5, Column2)	1529.65	1499.00	199.46	0.01	0.13	1200.00	1236.71	1200.00	176.32	0.01	0.14	74.00	41.00	0.00	299.00	329.65	940736.00	1.66	1396.03	1389.00
13	3	5	5311.00	17715.00	214.00	0	Spot (Block13, Row5, Column3)	1499.91	1495.50	230.33	0.00	0.15	1201.00	1250.63	1201.00	184.74	0.02	0.15	63.00	35.00	0.00	294.50	298.91	1964886.00	1.35	1328.93	1299.00
13	4	5	5607.00	17708.00	193.40	0	Spot (Block13, Row5, Column4)	1674.69	1638.00	350.84	0.01	0.21	1195.00	1253.02	1195.00	194.09	0.02	0.15	82.00	55.00	0.00	443.00	479.69	1765125.00	2.17	1427.31	1396.50
13	5	5	5908.00	17712.00	140.60	0	Spot (Block13, Row5, Column5)	3815.15	3663.00	1086.71	0.02	0.28	1271.00	1274.52	1271.00	198.44	0.00	0.16	100.00	100.00	0.00	2392.00	2544.15	2048738.00	12.80	1976.36	1834.00
13	6	5	6202.00	17716.00	147.50	0	Spot (Block13, Row5, Column6)	1757.41	1712.50	360.99	0.01	0.21	1277.00	1281.30	1277.00	202.13	0.00	0.16	77.00	55.00	0.00	435.50	480.41	1050930.00	2.36	1460.88	1430.00
13	7	5	6513.00	17715.00	194.20	0	Spot (Block13, Row5, Column7)	1504.69	1451.00	260.60	0.02	0.17	1276.00	1289.06	1276.00	217.87	0.00	0.17	45.00	20.00	0.00	175.00	228.69	1605503.00	0.99	1394.72	1381.00
13	8	5	6802.00	17711.00	147.20	0	Spot (Block13, Row5, Column8)	2861.49	2706.00	925.68	0.02	0.32	1278.00	1299.75	1278.00	233.24	0.01	0.18	99.00	94.00	0.00	1428.00	1583.49	1702585.00	6.70	1677.91	1667.00
13	1	6	4701.00	18017.00	203.70	0	Spot (Block13, Row6, Column1)	1429.17	1394.00	215.49	0.01	0.15	1191.00	1231.70	1191.00	168.83	0.01	0.14	58.00	30.00	0.00	203.00	238.17	1686423.00	1.17	1330.53	1297.50
13	2	6	5005.00	18017.00	214.85	0	Spot (Block13, Row6, Column2)	1410.34	1392.00	271.39	0.01	0.19	1191.00	1234.38	1191.00	183.19	0.02	0.15	54.00	24.00	0.00	201.00	219.34	1858831.00	0.96	1280.77	1179.00
13	3	6	5296.00	18011.00	150.05	0	Spot (Block13, Row6, Column3)	2352.12	2287.00	517.42	0.01	0.22	1214.00	1259.34	1214.00	192.12	0.02	0.15	100.00	93.00	0.00	1073.00	1138.12	1448906.00	5.69	1511.46	1499.50
13	4	6	5605.00	18017.00	179.70	0	Spot (Block13, Row6, Column4)	1678.58	1661.50	295.99	0.00	0.18	1254.00	1267.15	1254.00	193.36	0.00	0.15	73.00	52.00	0.00	407.50	424.58	1514079.00	2.13	1440.25	1405.50
13	5	6	5906.00	18012.00	145.85	0	Spot (Block13, Row6, Column5)	3206.85	3132.50	976.94	0.01	0.30	1274.00	1282.45	1274.00	211.17	0.00	0.16	99.00	99.00	0.00	1858.50	1932.85	1859975.00	9.11	1715.55	1709.00
13	6	6	6206.00	18008.00	200.15	0	Spot (Block13, Row6, Column6)	1598.98	1595.00	283.44	0.00	0.18	1278.00	1286.74	1278.00	213.13	0.00	0.17	62.00	33.00	0.00	317.00	320.98	1821239.00	1.47	1436.74	1413.00
13	7	6	6503.00	18008.00	149.95	0	Spot (Block13, Row6, Column7)	2282.88	2218.00	542.30	0.01	0.24	1285.00	1290.42	1285.00	212.73	0.00	0.16	99.00	88.00	0.00	933.00	997.88	1408538.00	4.67	1591.72	1609.50
13	8	6	6806.00	18008.00	169.60	0	Spot (Block13, Row6, Column8)	2022.07	1938.50	461.71	0.02	0.23	1286.00	1306.54	1286.00	284.96	0.01	0.22	85.00	57.00	0.00	652.50	736.07	1621697.00	2.51	1471.94	1509.50
13	1	7	4711.00	18322.00	211.30	0	Spot (Block13, Row7, Column1)	1439.18	1418.00	189.72	0.01	0.13	1213.00	1273.50	1213.00	236.80	0.02	0.19	46.00	10.00	0.00	205.00	226.18	1834960.00	0.70	1312.50	1297.50
13	2	7	5010.00	18328.00	173.95	0	Spot (Block13, Row7, Column2)	1582.80	1583.00	267.37	0.00	0.17	1197.00	1254.02	1197.00	193.98	0.02	0.15	78.00	49.00	0.00	386.00	385.80	1343794.00	1.69	1526.01	1479.50
13	3	7	5297.00	18311.00	212.30	0	Spot (Block13, Row7, Column3)	1433.97	1411.00	212.99	0.01	0.15	1213.00	1266.33	1213.00	202.42	0.02	0.16	48.00	23.00	0.00	198.00	220.97	1841217.00	0.83	1336.26	1288.00
13	4	7	5607.00	18323.00	179.45	0	Spot (Block13, Row7, Column4)	1545.47	1515.00	319.82	0.01	0.21	1265.00	1277.70	1265.00	200.77	0.00	0.16	57.00	32.00	0.00	250.00	280.47	1395555.00	1.33	1398.17	1380.00
13	5	7	5908.00	18311.00	198.85	0	Spot (Block13, Row7, Column5)	1513.11	1490.00	236.05	0.01	0.16	1248.00	1270.13	1248.00	208.87	0.01	0.16	55.00	27.00	0.00	242.00	265.11	1703758.00	1.16	1404.19	1395.00
13	6	7	6201.00	18312.00	220.40	0	Spot (Block13, Row7, Column6)	1473.09	1479.00	245.54	0.00	0.17	1234.00	1270.47	1234.00	211.22	0.01	0.17	51.00	24.00	0.00	245.00	239.09	2047597.00	0.96	1361.86	1316.50
13	7	7	6499.00	18308.00	114.20	0	Spot (Block13, Row7, Column7)	1889.89	1885.00	348.85	0.00	0.18	1280.00	1296.59	1280.00	211.40	0.01	0.16	86.00	64.00	0.00	605.00	609.89	644451.00	2.81	1498.67	1487.50
13	8	7	6805.00	18308.00	132.80	0	Spot (Block13, Row7, Column8)	3150.24	3208.00	660.22	0.01	0.21	1287.00	1316.73	1287.00	221.23	0.01	0.17	99.00	98.00	0.00	1921.00	1863.24	1502666.00	8.29	1878.05	1761.00
13	1	8	4694.00	18612.00	138.45	0	Spot (Block13, Row8, Column1)	50997.52	62289.00	17419.34	0.09	0.34	1290.00	1326.41	1290.00	296.64	0.01	0.22	100.00	100.00	47.21	60999.00	49707.52	26467856.00	167.44	14260.73	9436.00
13	2	8	5015.00	18617.00	194.90	0	Spot (Block13, Row8, Column2)	1567.28	1513.00	324.80	0.02	0.21	1279.50	1282.75	1279.50	206.42	0.00	0.16	55.00	29.00	0.00	233.50	287.78	1673857.00	1.38	1387.16	1382.50
13	3	8	5293.00	18615.00	153.50	0	Spot (Block13, Row8, Column3)	2265.41	2099.00	695.15	0.03	0.31	1281.00	1288.21	1281.00	192.86	0.00	0.15	97.00	82.00	0.00	818.00	984.41	1465718.00	5.07	1490.58	1515.00
13	4	8	5607.00	18612.00	155.70	0	Spot (Block13, Row8, Column4)	1671.62	1645.00	301.52	0.01	0.18	1289.00	1305.68	1289.00	199.12	0.01	0.15	70.00	44.00	0.00	356.00	382.62	1108285.00	1.84	1435.44	1378.00
13	5	8	5899.00	18616.00	181.60	0	Spot (Block13, Row8, Column5)	1498.60	1485.00	239.28	0.00	0.16	1280.00	1291.05	1280.00	201.41	0.00	0.16	51.00	21.00	0.00	205.00	218.60	1383211.00	1.03	1429.80	1391.50
13	6	8	6201.00	18609.00	161.60	0	Spot (Block13, Row8, Column6)	1803.54	1770.00	351.49	0.01	0.19	1281.00	1305.65	1281.00	210.48	0.01	0.16	80.00	56.00	0.00	489.00	522.54	1307566.00	2.37	1476.30	1409.00
13	7	8	6490.00	18600.00	169.20	0	Spot (Block13, Row8, Column7)	2541.76	1928.50	4393.98	0.12	1.73	1292.00	1336.28	1292.00	219.29	0.01	0.16	88.00	69.00	0.13	636.50	1249.76	2013071.00	5.50	1628.96	1580.50
13	8	8	6811.00	18613.00	119.30	0	Spot (Block13, Row8, Column8)	4049.79	4085.00	962.07	0.00	0.24	1330.00	1370.93	1330.00	237.16	0.01	0.17	100.00	100.00	0.00	2755.00	2719.79	1526771.00	11.30	2169.90	2016.00
14	1	1	9203.00	16508.00	153.45	0	Spot (Block14, Row1, Column1)	42942.51	43779.50	19561.76	0.01	0.46	111.00	125.47	111.00	86.89	0.05	0.69	100.00	100.00	28.09	43668.50	42831.51	27826916.00	492.80	7292.49	5176.00
14	2	1	9501.00	16512.00	147.00	-50	Spot (Block14, Row1, Column2)	117.31	116.00	14.05	0.00	0.12	105.00	113.21	105.00	68.09	0.03	0.60	0.00	0.00	0.00	11.00	12.31	69680.00	0.06	107.39	106.00
14	3	1	9801.00	16512.00	147.00	-50	Spot (Block14, Row1, Column3)	110.48	106.00	16.03	0.02	0.15	101.00	101.80	101.00	13.68	0.00	0.13	34.00	12.00	0.00	5.00	9.48	65623.00	0.63	111.72	111.00
14	4	1	10102.00	16512.00	147.00	-50	Spot (Block14, Row1, Column4)	107.18	106.00	10.48	0.00	0.10	103.00	102.31	103.00	14.15	0.00	0.14	11.00	3.00	0.00	3.00	4.18	63881.00	0.34	100.43	98.00
14	5	1	10323.00	16515.00	290.95	0	Spot (Block14, Row1, Column5)	111.56	111.00	14.67	0.00	0.13	99.00	99.36	99.00	26.83	0.00	0.27	17.00	0.00	0.00	12.00	12.56	276666.00	0.45	106.30	108.00
14	6	1	10692.00	16515.00	162.45	0	Spot (Block14, Row1, Column6)	119.55	117.00	15.82	0.01	0.13	95.00	95.28	95.00	12.62	0.00	0.13	78.00	39.00	0.00	22.00	24.55	87149.00	1.92	106.81	106.00
14	7	1	11014.00	16504.00	116.25	0	Spot (Block14, Row1, Column7)	190.00	195.00	30.47	0.01	0.16	93.00	93.63	93.00	14.44	0.00	0.15	100.00	97.00	0.00	102.00	97.00	67260.00	6.67	138.35	129.00
14	8	1	11313.00	16510.00	175.60	0	Spot (Block14, Row1, Column8)	160.88	170.00	30.19	0.02	0.19	89.00	88.83	89.00	12.94	0.00	0.15	99.00	93.00	0.00	81.00	71.88	139159.00	5.57	113.78	111.00
14	1	2	9201.00	16813.00	147.00	-50	Spot (Block14, Row2, Column1)	109.78	102.00	38.95	0.03	0.35	110.00	117.47	110.00	57.35	0.03	0.49	1.00	1.00	0.00	-8.00	-0.22	64772.00	-0.13	105.32	102.00
14	2	2	9442.00	16776.00	243.25	0	Spot (Block14, Row2, Column2)	128.89	122.00	61.85	0.02	0.48	102.00	105.72	102.00	42.71	0.02	0.40	21.00	0.00	0.00	20.00	26.89	219365.00	0.54	108.34	106.00
14	3	2	9801.00	16812.00	147.00	-50	Spot (Block14, Row2, Column3)	94.77	94.00	12.63	0.00	0.13	103.00	102.75	103.00	13.21	0.00	0.13	4.00	0.00	0.00	-9.00	-8.23	56294.00	-0.60	90.90	89.50
14	4	2	10102.00	16812.00	147.00	-50	Spot (Block14, Row2, Column4)	135.01	119.00	201.81	0.05	1.49	99.00	103.37	99.00	215.30	0.02	2.08	1.00	1.00	0.00	20.00	36.01	80464.00	0.15	524.83	110.00
14	5	2	10390.00	16808.00	126.35	0	Spot (Block14, Row2, Column5)	119.56	120.00	8.73	0.00	0.07	95.00	100.65	95.00	217.51	0.03	2.16	0.00	0.00	0.00	25.00	24.56	50932.00	0.09	110.93	111.00
14	6	2	10702.00	16812.00	147.00	-50	Spot (Block14, Row2, Column6)	96.79	98.00	8.40	0.01	0.09	94.00	94.37	94.00	12.66	0.00	0.13	10.00	0.00	0.00	4.00	2.79	57689.00	0.19	96.09	99.00
14	7	2	10994.00	16827.00	126.45	0	Spot (Block14, Row2, Column7)	107.56	108.00	8.77	0.00	0.08	92.00	91.84	92.00	13.26	0.00	0.14	62.00	9.00	0.00	16.00	15.56	45821.00	1.19	101.25	100.50
14	8	2	11288.00	16783.00	93.60	0	Spot (Block14, Row2, Column8)	115.41	116.00	12.17	0.00	0.11	88.00	87.86	88.00	12.71	0.00	0.14	91.00	55.00	0.00	28.00	27.41	24928.00	2.17	102.00	103.00
14	1	3	9206.00	17107.00	165.80	0	Spot (Block14, Row3, Column1)	167.08	173.00	27.02	0.02	0.16	106.00	107.95	106.00	14.77	0.01	0.14	94.00	81.00	0.00	67.00	61.08	126984.00	4.00	124.99	121.00
14	2	3	9505.00	17155.00	91.55	0	Spot (Block14, Row3, Column2)	130.89	128.00	15.97	0.01	0.12	99.00	99.03	99.00	12.37	0.00	0.12	89.00	63.00	0.00	29.00	31.89	27357.00	2.58	111.98	112.00
14	3	3	9764.00	17127.00	134.40	0	Spot (Block14, Row3, Column3)	126.40	125.00	15.52	0.00	0.12	96.00	97.01	96.00	13.58	0.00	0.14	86.00	53.00	0.00	29.00	30.40	61303.00	2.16	110.81	110.00
14	4	3	10095.00	17106.00	160.90	0	Spot (Block14, Row3, Column4)	120.56	122.00	12.25	0.01	0.10	93.00	98.52	93.00	207.93	0.03	2.11	0.00	0.00	0.00	29.00	27.56	86319.00	0.11	107.02	107.50
14	5	3	10402.00	17112.00	147.00	-50	Spot (Block14, Row3, Column5)	107.39	108.00	9.43	0.00	0.09	94.00	95.88	94.00	25.84	0.01	0.27	10.00	0.00	0.00	14.00	13.39	63900.00	0.45	105.78	105.00
14	6	3	10702.00	17112.00	147.00	-50	Spot (Block14, Row3, Column6)	110.24	101.00	87.04	0.04	0.79	92.00	92.41	92.00	11.77	0.00	0.13	39.00	7.00	0.00	9.00	18.24	65702.00	1.52	98.35	97.00
14	7	3	11016.00	17125.00	156.65	0	Spot (Block14, Row3, Column7)	129.32	119.00	56.06	0.04	0.43	89.00	88.55	89.00	11.51	0.00	0.13	92.00	69.00	0.00	30.00	40.32	87163.00	3.54	104.33	100.00
14	8	3	11302.00	17111.00	147.00	-50	Spot (Block14, Row3, Column8)	90.60	90.00	7.99	0.00	0.09	86.00	85.87	86.00	12.44	0.00	0.14	15.00	0.00	0.00	4.00	4.60	53633.00	0.38	89.87	89.00
14	1	4	9208.00	17401.00	151.75	0	Spot (Block14, Row4, Column1)	152.04	156.00	19.94	0.01	0.13	107.00	106.78	107.00	12.49	0.00	0.12	93.00	78.00	0.00	49.00	45.04	95634.00	3.62	123.96	123.00
14	2	4	9501.00	17413.00	147.00	-50	Spot (Block14, Row4, Column2)	102.28	102.00	8.18	0.00	0.08	100.00	99.71	100.00	12.57	0.00	0.13	10.00	0.00	0.00	2.00	2.28	60547.00	0.20	101.49	100.00
14	3	4	9805.00	17405.00	156.20	0	Spot (Block14, Row4, Column3)	202.07	195.50	47.03	0.01	0.23	93.00	93.72	93.00	11.98	0.00	0.13	99.00	97.00	0.00	102.50	109.07	135390.00	9.04	124.10	120.00
14	4	4	10101.00	17412.00	147.00	-50	Spot (Block14, Row4, Column4)	102.74	101.00	13.95	0.01	0.14	88.00	89.43	88.00	12.72	0.01	0.14	51.00	27.00	0.00	13.00	14.74	61233.00	1.05	96.54	95.00
14	5	4	10443.00	17403.00	190.65	0	Spot (Block14, Row4, Column5)	97.99	99.00	9.55	0.00	0.10	88.00	89.43	88.00	13.98	0.01	0.16	36.00	2.00	0.00	11.00	9.99	100539.00	0.61	89.60	88.00
14	6	4	10663.00	17416.00	272.40	0	Spot (Block14, Row4, Column6)	100.83	100.00	14.46	0.00	0.14	87.00	91.86	87.00	110.58	0.02	1.20	0.00	0.00	0.00	13.00	13.83	217896.00	0.08	90.03	90.00
14	7	4	11016.00	17410.00	195.45	0	Spot (Block14, Row4, Column7)	112.17	113.00	13.06	0.00	0.12	86.00	90.35	86.00	100.40	0.02	1.11	0.00	0.00	0.00	27.00	26.17	121369.00	0.22	97.85	98.00
14	8	4	11299.00	17419.00	148.05	0	Spot (Block14, Row4, Column8)	477.00	466.00	158.02	0.01	0.33	86.00	86.34	86.00	12.98	0.00	0.15	100.00	100.00	0.00	380.00	391.00	282863.00	30.10	180.62	169.00
14	1	5	9206.00	17706.00	102.45	0	Spot (Block14, Row5, Column1)	140.82	135.00	18.42	0.02	0.13	107.00	108.44	107.00	23.75	0.01	0.22	64.00	27.00	0.00	28.00	33.82	37599.00	1.36	120.37	118.00
14	2	5	9501.00	17713.00	147.00	-50	Spot (Block14, Row5, Column2)	107.51	108.00	11.20	0.00	0.10	102.00	102.94	102.00	16.90	0.00	0.16	18.00	0.00	0.00	6.00	5.51	63538.00	0.27	102.53	102.00
14	3	5	9811.00	17758.00	113.25	0	Spot (Block14, Row5, Column3)	121.66	122.00	13.07	0.00	0.11	95.00	95.23	95.00	11.84	0.00	0.12	84.00	56.00	0.00	27.00	26.66	40391.00	2.23	107.58	108.00
14	4	5	10143.00	17712.00	156.35	0	Spot (Block14, Row5, Column4)	114.98	115.00	12.54	0.00	0.11	87.00	87.22	87.00	12.35	0.00	0.14	90.00	61.00	0.00	28.00	27.98	77266.00	2.25	101.04	100.00
14	5	5	10410.00	17708.00	150.10	0	Spot (Block14, Row5, Column5)	304.96	288.00	99.62	0.02	0.33	83.00	83.73	83.00	12.01	0.00	0.14	100.00	99.00	0.00	205.00	221.96	186939.00	18.43	145.64	134.50
14	6	5	10758.00	17733.00	224.95	0	Spot (Block14, Row5, Column6)	92.06	92.00	10.44	0.00	0.11	83.00	87.88	83.00	104.01	0.02	1.18	0.00	0.00	0.00	9.00	9.06	133586.00	0.04	85.03	85.00
14	7	5	11002.00	17712.00	147.00	-50	Spot (Block14, Row5, Column7)	88.80	87.00	11.12	0.01	0.13	84.00	88.97	84.00	102.50	0.02	1.15	0.00	0.00	0.00	3.00	4.80	52834.00	-0.00	85.72	86.00
14	8	5	11301.00	17715.00	180.00	0	Spot (Block14, Row5, Column8)	136.42	128.00	29.13	0.03	0.21	82.00	82.62	82.00	12.39	0.00	0.15	96.00	87.00	0.00	46.00	54.42	124002.00	4.34	96.99	98.00
14	1	6	9208.00	17999.00	214.70	0	Spot (Block14, Row6, Column1)	119.05	119.00	11.76	0.00	0.10	109.00	109.75	109.00	13.40	0.00	0.12	36.00	8.00	0.00	10.00	10.05	156914.00	0.69	110.52	109.00
14	2	6	9501.00	18013.00	147.00	-50	Spot (Block14, Row6, Column2)	102.98	102.00	8.51	0.00	0.08	102.00	102.73	102.00	18.40	0.00	0.18	2.00	0.00	0.00	0.00	0.98	60756.00	0.01	106.68	107.50
14	3	6	9803.00	18010.00	161.85	0	Spot (Block14, Row6, Column3)	135.43	128.00	25.58	0.02	0.19	91.00	91.25	91.00	12.76	0.00	0.14	94.00	72.00	0.00	37.00	44.43	98325.00	3.46	105.53	106.00
14	4	6	10101.00	18013.00	225.45	0	Spot (Block14, Row6, Column4)	104.80	103.00	18.35	0.01	0.18	86.00	86.72	86.00	11.76	0.00	0.14	64.00	35.00	0.00	17.00	18.80	152801.00	1.54	90.26	89.00
14	5	6	10403.00	18014.00	145.75	0	Spot (Block14, Row6, Column5)	324.48	317.00	70.83	0.01	0.22	84.00	85.22	84.00	12.97	0.01	0.15	100.00	100.00	0.00	233.00	240.48	186578.00	18.45	154.97	167.00
14	6	6	10702.00	18012.00	147.00	-50	Spot (Block14, Row6, Column6)	83.57	83.00	7.15	0.00	0.09	82.00	83.21	82.00	13.13	0.01	0.16	5.00	0.00	0.00	1.00	1.57	49725.00	0.03	85.10	85.00
14	7	6	11005.00	18031.00	171.30	0	Spot (Block14, Row6, Column7)	114.89	114.00	14.52	0.00	0.13	82.00	82.08	82.00	12.21	0.00	0.15	93.00	71.00	0.00	32.00	32.89	93634.00	2.69	92.25	92.00
14	8	6	11299.00	18012.00	180.85	0	Spot (Block14, Row6, Column8)	127.16	123.50	23.10	0.01	0.18	82.00	82.31	82.00	11.53	0.00	0.14	96.00	82.00	0.00	41.50	45.16	116990.00	3.89	93.93	94.00
14	1	7	9205.00	18309.00	122.90	0	Spot (Block14, Row7, Column1)	129.99	129.00	16.56	0.00	0.13	111.00	124.01	111.00	81.01	0.05	0.65	0.00	0.00	0.00	18.00	18.99	52387.00	0.07	119.42	120.00
14	2	7	9501.00	18313.00	147.00	-50	Spot (Block14, Row7, Column2)	104.82	104.00	9.53	0.00	0.09	101.00	101.65	101.00	14.86	0.00	0.15	14.00	1.00	0.00	3.00	3.82	61741.00	0.21	104.90	105.00
14	3	7	9801.00	18313.00	147.00	-50	Spot (Block14, Row7, Column3)	94.40	96.00	11.06	0.01	0.12	91.00	90.72	91.00	13.08	0.00	0.14	16.00	1.00	0.00	5.00	3.40	56075.00	0.28	93.24	95.00
14	4	7	10101.00	18312.00	147.00	-50	Spot (Block14, Row7, Column4)	86.78	88.00	13.37	0.01	0.15	86.00	86.04	86.00	12.68	0.00	0.15	18.00	1.00	0.00	2.00	0.78	51550.00	0.06	79.18	81.00
14	5	7	10384.00	18321.00	270.85	0	Spot (Block14, Row7, Column5)	94.06	94.00	13.32	0.00	0.14	84.00	84.01	84.00	13.43	0.00	0.16	38.00	9.00	0.00	10.00	10.06	200911.00	0.75	84.83	84.00
14	6	7	10706.00	18315.00	199.95	0	Spot (Block14, Row7, Column6)	93.77	94.00	8.96	0.00	0.10	81.00	81.47	81.00	12.30	0.00	0.15	51.00	10.00	0.00	13.00	12.77	106425.00	1.00	85.12	85.00
14	7	7	11006.00	18312.00	131.30	0	Spot (Block14, Row7, Column7)	115.80	111.00	18.81	0.02	0.16	83.00	82.83	83.00	11.79	0.00	0.14	94.00	62.00	0.00	28.00	32.80	53501.00	2.80	95.47	95.00
14	8	7	11312.00	18313.00	140.70	0	Spot (Block14, Row7, Column8)	141.61	145.00	22.12	0.01	0.16	88.00	89.33	88.00	16.80	0.01	0.19	95.00	75.00	0.00	57.00	53.61	76185.00	3.11	109.55	107.50
14	1	8	9201.00	18614.00	141.25	0	Spot (Block14, Row8, Column1)	53050.17	65535.00	16915.85	0.09	0.32	116.00	142.52	116.00	161.44	0.09	1.13	100.00	100.00	53.42	65419.00	52934.17	28700324.00	327.72	10149.31	6351.50
14	2	8	9501.00	18613.00	147.00	-50	Spot (Block14, Row8, Column2)	117.05	106.00	90.77	0.04	0.78	102.00	109.17	102.00	73.30	0.03	0.67	1.00	1.00	0.00	4.00	15.05	68944.00	0.11	106.10	109.00
14	3	8	9800.00	18596.00	189.90	0	Spot (Block14, Row8, Column3)	126.80	123.50	21.44	0.01	0.17	95.00	95.17	95.00	12.59	0.00	0.13	80.00	55.00	0.00	28.50	31.80	128573.00	2.51	104.03	103.00
14	4	8	10101.00	18612.00	147.00	-50	Spot (Block14, Row8, Column4)	105.41	106.00	10.76	0.00	0.10	92.00	91.95	92.00	13.43	0.00	0.15	50.00	11.00	0.00	14.00	13.41	62616.00	1.00	96.33	96.00
14	5	8	10401.00	18612.00	147.00	-50	Spot (Block14, Row8, Column5)	89.89	89.00	8.96	0.00	0.10	89.00	88.76	89.00	13.61	0.00	0.15	9.00	0.00	0.00	0.00	0.89	53577.00	0.08	91.56	92.00
14	6	8	10663.00	18576.00	155.95	0	Spot (Block14, Row8, Column6)	102.27	102.00	10.08	0.00	0.10	86.00	86.72	86.00	14.35	0.00	0.17	55.00	11.00	0.00	16.00	16.27	68213.00	1.08	93.13	93.00
14	7	8	11002.00	18612.00	147.00	-50	Spot (Block14, Row8, Column7)	104.97	105.00	10.10	0.00	0.10	88.00	89.42	88.00	13.95	0.01	0.16	64.00	14.00	0.00	17.00	16.97	62562.00	1.11	106.26	106.00
14	8	8	11311.00	18608.00	119.55	0	Spot (Block14, Row8, Column8)	2083.60	1962.00	907.26	0.03	0.44	95.00	96.08	95.00	16.25	0.00	0.17	100.00	100.00	0.00	1867.00	1988.60	785517.00	122.31	555.15	476.00
15	1	1	13704.00	16504.00	154.35	0	Spot (Block15, Row1, Column1)	44320.46	45912.00	19514.17	0.02	0.44	354.00	369.01	354.00	113.72	0.02	0.31	100.00	100.00	32.83	45558.00	43966.46	29296016.00	386.48	7633.35	5455.50
15	2	1	14010.00	16511.00	151.20	0	Spot (Block15, Row1, Column2)	415.14	405.00	52.12	0.01	0.13	325.00	346.76	325.00	89.23	0.03	0.26	34.00	4.00	0.00	80.00	90.14	260706.00	0.77	376.84	380.00
15	3	1	14309.00	16504.00	153.85	0	Spot (Block15, Row1, Column3)	368.13	368.00	26.35	0.00	0.07	298.00	299.10	298.00	46.62	0.00	0.16	84.00	13.00	0.00	70.00	70.13	241122.00	1.48	326.90	316.00
15	4	1	14608.00	16513.00	131.20	0	Spot (Block15, Row1, Column4)	332.30	320.00	34.83	0.02	0.10	276.00	271.18	276.00	34.21	0.01	0.13	63.00	37.00	0.00	44.00	56.30	153853.00	1.79	300.65	298.00
15	5	1	14910.00	16481.00	179.05	0	Spot (Block15, Row1, Column5)	346.16	322.50	60.73	0.03	0.18	269.00	261.71	269.00	38.84	0.01	0.15	68.00	42.00	0.00	53.50	77.16	311541.00	2.17	295.80	295.00
15	6	1	15241.00	16500.00	133.60	0	Spot (Block15, Row1, Column6)	315.94	307.00	32.96	0.01	0.10	260.00	254.85	260.00	35.58	0.01	0.14	70.00	24.00	0.00	47.00	55.94	150704.00	1.72	287.78	285.00
15	7	1	15514.00	16502.00	118.65	0	Spot (Block15, Row1, Column7)	450.63	400.00	216.86	0.05	0.48	240.00	244.62	240.00	30.51	0.01	0.12	100.00	97.00	0.00	160.00	210.63	165381.00	6.75	310.28	301.00
15	8	1	15798.00	16511.00	216.95	0	Spot (Block15, Row1, Column8)	298.00	295.00	49.50	0.00	0.17	214.00	219.77	214.00	27.00	0.01	0.12	87.00	76.00	0.00	81.00	84.00	401106.00	2.90	243.72	243.00
15	1	2	13694.00	16804.00	167.10	0	Spot (Block15, Row2, Column1)	394.23	394.00	43.14	0.00	0.11	340.00	355.29	340.00	88.27	0.02	0.25	11.00	0.00	0.00	54.00	54.23	305926.00	0.44	372.12	386.00
15	2	2	13987.00	16817.00	105.05	0	Spot (Block15, Row2, Column2)	418.09	400.00	113.41	0.02	0.27	307.00	316.88	307.00	41.67	0.01	0.13	94.00	65.00	0.00	93.00	111.09	115393.00	2.43	365.80	370.50
15	3	2	14306.00	16838.00	160.40	0	Spot (Block15, Row2, Column3)	336.12	321.00	37.91	0.02	0.11	287.00	282.22	287.00	32.88	0.01	0.12	52.00	34.00	0.00	34.00	49.12	239314.00	1.64	312.65	308.00
15	4	2	14606.00	16807.00	147.00	-50	Spot (Block15, Row2, Column4)	288.93	294.00	31.53	0.01	0.11	256.00	256.47	256.00	33.06	0.00	0.13	61.00	9.00	0.00	38.00	32.93	171044.00	0.98	268.31	278.50
15	5	2	14906.00	16809.00	136.75	0	Spot (Block15, Row2, Column5)	283.54	285.00	22.39	0.00	0.08	221.00	224.95	221.00	33.45	0.01	0.15	88.00	45.00	0.00	64.00	62.54	142905.00	1.75	249.71	252.00
15	6	2	15206.00	16807.00	147.00	-50	Spot (Block15, Row2, Column6)	224.14	221.00	17.04	0.01	0.08	205.00	208.47	205.00	34.10	0.01	0.16	16.00	0.00	0.00	16.00	19.14	132465.00	0.46	209.50	204.00
15	7	2	15492.00	16797.00	176.70	0	Spot (Block15, Row2, Column7)	255.72	256.00	26.24	0.00	0.10	208.00	211.15	208.00	36.41	0.01	0.17	66.00	13.00	0.00	48.00	47.72	223495.00	1.22	231.53	230.50
15	8	2	15806.00	16806.00	147.00	-50	Spot (Block15, Row2, Column8)	218.09	210.00	29.93	0.02	0.14	199.00	200.12	199.00	24.35	0.00	0.12	24.00	12.00	0.00	11.00	19.09	128457.00	0.74	205.03	205.00
15	1	3	13702.00	17103.00	147.85	0	Spot (Block15, Row3, Column1)	464.70	460.50	93.39	0.00	0.20	316.00	324.74	316.00	47.50	0.01	0.15	97.00	77.00	0.00	144.50	148.70	279751.00	2.95	377.59	385.50
15	2	3	14003.00	17103.00	156.65	0	Spot (Block15, Row3, Column2)	335.14	324.00	47.19	0.01	0.14	287.00	287.59	287.00	39.02	0.00	0.14	46.00	23.00	0.00	37.00	48.14	225887.00	1.22	319.42	309.00
15	3	3	14284.00	17101.00	149.75	0	Spot (Block15, Row3, Column3)	371.45	373.00	52.22	0.00	0.14	272.00	266.32	272.00	33.95	0.01	0.13	93.00	70.00	0.00	101.00	99.45	225470.00	3.10	310.99	309.00
15	4	3	14607.00	17091.00	196.20	0	Spot (Block15, Row3, Column4)	312.88	308.00	33.97	0.01	0.11	244.00	250.68	244.00	34.05	0.01	0.14	89.00	41.00	0.00	64.00	68.88	341666.00	1.83	277.42	281.00
15	5	3	14896.00	17122.00	195.25	0	Spot (Block15, Row3, Column5)	295.93	300.00	41.77	0.01	0.14	220.00	224.33	220.00	29.40	0.01	0.13	83.00	69.00	0.00	80.00	75.93	318120.00	2.44	250.26	249.00
15	6	3	15206.00	17107.00	147.00	-50	Spot (Block15, Row3, Column6)	218.46	213.00	21.20	0.01	0.10	189.00	189.54	189.00	27.35	0.00	0.14	40.00	12.00	0.00	24.00	29.46	129109.00	1.06	206.39	203.00
15	7	3	15506.00	17107.00	147.00	-50	Spot (Block15, Row3, Column7)	178.89	174.00	19.57	0.01	0.11	174.00	173.60	174.00	23.89	0.00	0.14	22.00	1.00	0.00	0.00	4.89	105548.00	0.22	174.73	178.00
15	8	3	15806.00	17106.00	147.00	-50	Spot (Block15, Row3, Column8)	187.33	189.00	13.94	0.00	0.07	176.00	174.46	176.00	21.85	0.00	0.13	23.00	0.00	0.00	13.00	11.33	110525.00	0.59	178.79	179.00
15	1	4	13706.00	17388.00	135.75	0	Spot (Block15, Row4, Column1)	376.20	380.50	50.83	0.00	0.14	288.00	288.68	288.00	44.53	0.00	0.15	74.00	55.00	0.00	92.50	88.20	185088.00	1.97	327.62	314.00
15	2	4	14005.00	17408.00	147.00	-50	Spot (Block15, Row4, Column2)	260.78	266.00	27.62	0.01	0.11	247.00	249.45	247.00	32.75	0.00	0.13	35.00	0.00	0.00	19.00	13.78	154121.00	0.35	260.73	261.00
15	3	4	14306.00	17402.00	156.70	0	Spot (Block15, Row4, Column3)	393.31	391.00	60.85	0.00	0.15	222.00	227.93	222.00	30.05	0.01	0.13	100.00	98.00	0.00	169.00	171.31	264696.00	5.50	279.75	285.50
15	4	4	14606.00	17407.00	147.00	-50	Spot (Block15, Row4, Column4)	232.10	225.00	22.71	0.01	0.10	216.00	219.55	216.00	27.19	0.01	0.12	22.00	10.00	0.00	9.00	16.10	136940.00	0.46	244.79	241.50
15	5	4	14871.00	17403.00	192.60	0	Spot (Block15, Row4, Column5)	269.02	276.00	31.22	0.01	0.12	209.00	211.42	209.00	27.92	0.00	0.13	84.00	61.00	0.00	67.00	60.02	281130.00	2.06	234.12	228.50
15	6	4	15202.00	17397.00	200.55	0	Spot (Block15, Row4, Column6)	273.41	278.00	31.90	0.01	0.12	194.00	194.97	194.00	22.33	0.00	0.11	97.00	83.00	0.00	84.00	79.41	311685.00	3.51	221.72	218.00
15	7	4	15497.00	17428.00	149.05	0	Spot (Block15, Row4, Column7)	275.95	259.00	93.63	0.03	0.34	178.00	176.57	178.00	22.59	0.00	0.13	96.00	72.00	0.00	81.00	97.95	168329.00	4.40	216.23	216.50
15	8	4	15807.00	17416.00	146.60	0	Spot (Block15, Row4, Column8)	513.25	483.00	165.85	0.03	0.32	172.00	171.03	172.00	19.98	0.00	0.12	100.00	100.00	0.00	311.00	341.25	304360.00	17.13	251.13	246.00
15	1	5	13705.00	17708.00	147.00	-50	Spot (Block15, Row5, Column1)	313.94	303.00	51.15	0.02	0.16	271.00	269.61	271.00	35.80	0.00	0.13	46.00	26.00	0.00	32.00	42.94	185538.00	1.24	253.86	245.00
15	2	5	14026.00	17704.00	191.25	0	Spot (Block15, Row5, Column2)	281.73	283.00	30.19	0.00	0.11	235.00	238.69	235.00	28.30	0.01	0.12	80.00	31.00	0.00	48.00	46.73	291591.00	1.52	251.26	256.50
15	3	5	14313.00	17713.00	228.35	0	Spot (Block15, Row5, Column3)	252.43	253.00	27.85	0.00	0.11	214.00	216.01	214.00	22.73	0.00	0.11	67.00	44.00	0.00	39.00	38.43	378400.00	1.60	228.25	219.00
15	4	5	14604.00	17701.00	196.30	0	Spot (Block15, Row5, Column4)	248.65	246.00	25.49	0.00	0.10	204.00	206.25	204.00	24.91	0.00	0.12	76.00	43.00	0.00	42.00	44.65	270777.00	1.70	215.72	214.00
15	5	5	14908.00	17709.00	144.15	0	Spot (Block15, Row5, Column5)	940.28	903.00	429.35	0.02	0.46	193.00	194.97	193.00	23.97	0.00	0.12	100.00	100.00	0.00	710.00	747.28	535018.00	31.09	355.65	309.50
15	6	5	15214.00	17700.00	170.15	0	Spot (Block15, Row5, Column6)	239.25	234.00	26.00	0.01	0.11	190.00	189.13	190.00	19.97	0.00	0.11	89.00	59.00	0.00	44.00	49.25	192361.00	2.51	206.33	206.00
15	7	5	15508.00	17693.00	221.65	0	Spot (Block15, Row5, Column7)	227.52	222.00	27.31	0.01	0.12	188.00	186.94	188.00	17.97	0.00	0.10	77.00	48.00	0.00	34.00	39.52	319664.00	2.26	199.47	200.00
15	8	5	15802.00	17716.00	150.10	0	Spot (Block15, Row5, Column8)	298.63	281.00	84.57	0.03	0.28	179.00	177.10	179.00	20.32	0.00	0.11	97.00	88.00	0.00	102.00	119.63	184850.00	5.98	217.08	209.00
15	1	6	13722.00	17992.00	198.75	0	Spot (Block15, Row6, Column1)	299.70	300.00	25.47	0.00	0.08	271.00	268.06	271.00	33.68	0.00	0.13	42.00	6.00	0.00	29.00	28.70	336261.00	0.94	285.86	282.00
15	2	6	14029.00	18014.00	199.55	0	Spot (Block15, Row6, Column2)	278.86	280.00	22.80	0.00	0.08	234.00	239.98	234.00	29.37	0.01	0.12	78.00	26.00	0.00	46.00	44.86	313714.00	1.32	255.02	259.50
15	3	6	14296.00	17998.00	179.70	0	Spot (Block15, Row6, Column3)	367.98	364.50	88.95	0.00	0.24	220.00	224.56	220.00	42.48	0.01	0.19	92.00	66.00	0.00	144.50	147.98	333387.00	3.38	254.92	249.00
15	4	6	14599.00	18008.00	150.15	0	Spot (Block15, Row6, Column4)	269.67	278.00	26.92	0.01	0.10	207.00	209.72	207.00	42.52	0.01	0.20	73.00	19.00	0.00	71.00	62.67	165576.00	1.41	230.48	227.50
15	5	6	14907.00	18009.00	146.50	0	Spot (Block15, Row6, Column5)	726.04	670.00	271.48	0.03	0.37	197.00	197.55	197.00	19.56	0.00	0.10	100.00	100.00	0.00	473.00	529.04	426187.00	27.03	321.95	279.00
15	6	6	15206.00	18016.00	211.50	0	Spot (Block15, Row6, Column6)	224.39	225.00	24.14	0.00	0.11	193.00	191.22	193.00	19.83	0.00	0.10	71.00	33.00	0.00	32.00	31.39	286096.00	1.67	199.16	201.00
15	7	6	15504.00	17988.00	227.35	0	Spot (Block15, Row6, Column7)	222.61	217.00	29.23	0.01	0.13	187.00	186.79	187.00	17.93	0.00	0.10	71.00	41.00	0.00	30.00	35.61	329684.00	2.00	194.81	194.00
15	8	6	15809.00	18008.00	120.10	0	Spot (Block15, Row6, Column8)	259.48	267.00	30.38	0.01	0.12	180.00	178.15	180.00	21.46	0.00	0.12	99.00	82.00	0.00	87.00	79.48	98601.00	3.79	215.18	214.00
15	1	7	13705.00	18308.00	147.00	-50	Spot (Block15, Row7, Column1)	312.43	310.00	22.18	0.00	0.07	295.00	310.47	295.00	109.82	0.02	0.35	0.00	0.00	0.00	15.00	17.43	184647.00	0.02	305.87	302.00
15	2	7	14016.00	18334.00	137.50	0	Spot (Block15, Row7, Column2)	302.77	303.00	25.45	0.00	0.08	252.00	255.74	252.00	39.84	0.01	0.16	72.00	8.00	0.00	51.00	50.77	155017.00	1.18	273.97	277.00
15	3	7	14305.00	18308.00	147.00	-50	Spot (Block15, Row7, Column3)	233.83	231.00	22.37	0.01	0.10	222.00	227.91	222.00	42.62	0.01	0.19	11.00	0.00	0.00	9.00	11.83	138196.00	0.14	230.61	228.00
15	4	7	14606.00	18307.00	147.00	-50	Spot (Block15, Row7, Column4)	237.54	236.00	17.39	0.00	0.07	212.00	213.89	212.00	42.47	0.00	0.20	20.00	0.00	0.00	24.00	25.54	140149.00	0.56	224.12	222.00
15	5	7	14880.00	18322.00	204.60	0	Spot (Block15, Row7, Column5)	237.76	234.00	22.96	0.01	0.10	201.00	201.41	201.00	19.53	0.00	0.10	80.00	38.00	0.00	33.00	36.76	282932.00	1.86	215.10	218.50
15	6	7	15235.00	18308.00	188.00	0	Spot (Block15, Row7, Column6)	234.33	232.00	19.93	0.00	0.09	199.00	199.90	199.00	19.04	0.00	0.10	77.00	40.00	0.00	33.00	35.33	233390.00	1.81	213.66	211.50
15	7	7	15513.00	18309.00	104.90	0	Spot (Block15, Row7, Column7)	280.89	283.00	31.33	0.00	0.11	193.00	193.91	193.00	19.85	0.00	0.10	98.00	93.00	0.00	90.00	87.89	79212.00	4.38	232.75	224.50
15	8	7	15811.00	18311.00	92.55	0	Spot (Block15, Row7, Column8)	328.08	327.00	36.42	0.00	0.11	184.00	183.44	184.00	19.00	0.00	0.10	99.00	99.00	0.00	143.00	144.08	69881.00	7.61	240.85	233.00
15	1	8	13700.00	18611.00	144.40	0	Spot (Block15, Row8, Column1)	45915.37	51718.50	20062.77	0.05	0.44	396.00	419.95	396.00	150.58	0.03	0.36	100.00	100.00	37.37	51322.50	45519.37	26171904.00	302.13	8860.07	5220.50
15	2	8	14005.00	18608.00	147.00	-50	Spot (Block15, Row8, Column2)	376.10	323.00	272.03	0.07	0.72	303.00	320.11	303.00	98.70	0.02	0.31	10.00	4.00	0.00	20.00	73.10	222273.00	0.57	323.82	318.00
15	3	8	14290.00	18615.00	198.10	0	Spot (Block15, Row8, Column3)	317.59	310.00	41.90	0.01	0.13	261.00	263.52	261.00	42.73	0.00	0.16	58.00	26.00	0.00	49.00	56.59	351886.00	1.27	275.13	276.00
15	4	8	14604.00	18607.00	173.85	0	Spot (Block15, Row8, Column4)	287.60	292.00	31.98	0.01	0.11	230.00	235.42	230.00	32.17	0.01	0.14	77.00	46.00	0.00	62.00	57.60	241873.00	1.62	249.06	251.00
15	5	8	14902.00	18597.00	214.15	0	Spot (Block15, Row8, Column5)	242.77	238.00	23.52	0.01	0.10	220.00	224.95	220.00	30.54	0.01	0.14	34.00	6.00	0.00	18.00	22.77	316572.00	0.58	218.93	213.00
15	6	8	15202.00	18614.00	200.35	0	Spot (Block15, Row8, Column6)	275.90	283.00	29.44	0.01	0.11	211.00	214.76	211.00	23.37	0.01	0.11	87.00	74.00	0.00	72.00	64.90	314523.00	2.62	233.90	233.00
15	7	8	15513.00	18613.00	122.25	0	Spot (Block15, Row8, Column7)	272.32	277.00	25.83	0.01	0.09	204.00	206.12	204.00	20.55	0.00	0.10	93.00	81.00	0.00	73.00	68.32	107021.00	3.22	236.78	223.50
15	8	8	15815.00	18607.00	120.10	0	Spot (Block15, Row8, Column8)	1751.61	1695.50	541.97	0.01	0.31	193.00	195.08	193.00	22.10	0.00	0.11	100.00	100.00	0.00	1502.50	1558.61	665611.00	70.44	705.13	595.00
16	1	1	18207.00	16500.00	153.90	0	Spot (Block16, Row1, Column1)	32751.97	29631.00	16829.01	0.04	0.51	707.00	759.39	707.00	152.48	0.03	0.20	100.00	100.00	3.56	28924.00	32044.97	21157792.00	209.81	7853.38	5428.50
16	2	1	18502.00	16503.00	171.00	0	Spot (Block16, Row1, Column2)	1089.49	1039.00	231.00	0.02	0.21	699.00	742.35	699.00	123.48	0.03	0.17	91.00	66.00	0.00	340.00	390.49	886844.00	2.81	857.70	844.00
16	3	1	18816.00	16508.00	186.35	0	Spot (Block16, Row1, Column3)	885.43	881.00	128.73	0.00	0.15	695.00	714.68	695.00	97.31	0.01	0.14	71.00	46.00	0.00	186.00	190.43	862412.00	1.75	786.38	787.50
16	4	1	19102.00	16503.00	169.45	0	Spot (Block16, Row1, Column4)	1015.38	969.00	186.50	0.02	0.18	696.00	712.71	696.00	93.63	0.01	0.13	97.00	72.00	0.00	273.00	319.38	815349.00	3.23	795.04	798.00
16	5	1	19403.00	16506.00	176.15	0	Spot (Block16, Row1, Column5)	1120.78	1048.50	272.98	0.03	0.24	706.00	734.64	706.00	90.40	0.02	0.12	95.00	83.00	0.00	342.50	414.78	970594.00	4.27	813.28	801.00
16	6	1	19720.00	16496.00	117.50	0	Spot (Block16, Row1, Column6)	1047.38	1001.50	231.27	0.02	0.22	728.00	757.37	728.00	91.44	0.02	0.12	91.00	68.00	0.00	273.50	319.38	379151.00	3.17	862.53	878.00
16	7	1	20011.00	16501.00	113.05	0	Spot (Block16, Row1, Column7)	1675.16	1624.50	337.18	0.01	0.20	782.00	778.93	782.00	94.81	0.00	0.12	100.00	100.00	0.00	842.50	893.16	559504.00	9.45	1084.02	1056.00
16	8	1	20310.00	16501.00	188.55	0	Spot (Block16, Row1, Column8)	1061.39	1008.00	196.52	0.02	0.19	799.00	819.68	799.00	105.00	0.01	0.13	79.00	49.00	0.00	209.00	262.39	1062449.00	2.30	896.48	890.00
16	1	2	18220.00	16798.00	129.70	0	Spot (Block16, Row2, Column1)	854.96	823.50	127.57	0.02	0.15	699.00	729.64	699.00	114.18	0.02	0.16	51.00	28.00	0.00	124.50	155.96	386443.00	1.10	770.93	729.00
16	2	2	18507.00	16802.00	137.75	0	Spot (Block16, Row2, Column2)	952.65	897.00	152.75	0.03	0.16	698.00	723.52	698.00	98.41	0.02	0.14	92.00	52.00	0.00	199.00	254.65	490615.00	2.33	806.19	791.00
16	3	2	18804.00	16802.00	218.05	0	Spot (Block16, Row2, Column3)	859.84	867.50	129.19	0.00	0.15	695.00	715.18	695.00	95.30	0.01	0.13	64.00	43.00	0.00	172.50	164.84	1167668.00	1.52	753.97	723.00
16	4	2	19107.00	16812.00	231.00	0	Spot (Block16, Row2, Column4)	875.23	870.00	130.42	0.00	0.15	702.00	724.01	702.00	96.72	0.01	0.13	65.00	38.00	0.00	168.00	173.23	1345221.00	1.56	777.97	784.50
16	5	2	19408.00	16805.00	176.25	0	Spot (Block16, Row2, Column5)	1218.15	1197.00	246.61	0.01	0.20	706.00	736.81	706.00	91.54	0.02	0.12	99.00	95.00	0.00	491.00	512.15	1059787.00	5.26	877.49	883.50
16	6	2	19696.00	16815.00	206.75	0	Spot (Block16, Row2, Column6)	886.60	884.00	120.75	0.00	0.14	717.00	751.50	717.00	89.06	0.02	0.12	63.00	41.00	0.00	167.00	169.60	1083426.00	1.52	795.85	786.00
16	7	2	20008.00	16789.00	249.00	0	Spot (Block16, Row2, Column7)	855.60	830.00	114.26	0.01	0.13	749.00	759.30	749.00	89.16	0.01	0.12	49.00	17.00	0.00	81.00	106.60	1533231.00	1.08	777.14	779.00
16	8	2	20313.00	16806.00	135.75	0	Spot (Block16, Row2, Column8)	935.50	896.00	154.53	0.02	0.17	789.00	791.13	789.00	95.15	0.00	0.12	57.00	35.00	0.00	107.00	146.50	463074.00	1.52	868.56	885.50
16	1	3	18208.00	17111.00	195.35	0	Spot (Block16, Row3, Column1)	1012.35	946.00	224.48	0.03	0.22	697.00	723.89	697.00	102.89	0.02	0.14	87.00	57.00	0.00	249.00	315.35	1092322.00	2.80	793.71	798.00
16	2	3	18499.00	17101.00	172.15	0	Spot (Block16, Row3, Column2)	903.65	885.00	138.33	0.01	0.15	701.00	730.22	701.00	101.31	0.02	0.14	71.00	39.00	0.00	184.00	202.65	748220.00	1.71	780.63	777.50
16	3	3	18812.00	17094.00	199.00	0	Spot (Block16, Row3, Column3)	991.35	972.00	179.93	0.01	0.18	711.00	751.91	711.00	109.49	0.02	0.15	80.00	55.00	0.00	261.00	280.35	1113282.00	2.19	823.09	799.50
16	4	3	19104.00	17105.00	163.15	0	Spot (Block16, Row3, Column4)	1274.57	1195.00	303.79	0.03	0.24	774.00	766.12	774.00	100.48	0.00	0.13	97.00	83.00	0.00	421.00	500.57	941910.00	5.06	889.40	889.00
16	5	3	19411.00	17111.00	178.75	0	Spot (Block16, Row3, Column5)	1060.69	991.00	335.27	0.03	0.32	769.00	764.95	769.00	94.89	0.00	0.12	84.00	59.00	0.00	222.00	291.69	948259.00	3.12	850.99	863.00
16	6	3	19708.00	17115.00	207.00	0	Spot (Block16, Row3, Column6)	933.97	915.00	121.50	0.01	0.13	766.00	763.02	766.00	91.96	0.00	0.12	74.00	42.00	0.00	149.00	167.97	1140378.00	1.86	816.01	793.50
16	7	3	20008.00	17107.00	168.00	0	Spot (Block16, Row3, Column7)	986.17	984.00	124.23	0.00	0.13	771.00	766.04	771.00	93.05	0.00	0.12	86.00	58.00	0.00	213.00	215.17	777104.00	2.37	871.96	882.50
16	8	3	20308.00	17111.00	207.25	0	Spot (Block16, Row3, Column8)	902.25	887.00	130.79	0.01	0.14	785.00	786.78	785.00	92.71	0.00	0.12	56.00	28.00	0.00	102.00	117.25	1105259.00	1.25	827.64	798.00
16	1	4	18206.00	17405.00	158.30	0	Spot (Block16, Row4, Column1)	1265.46	1213.00	323.14	0.02	0.26	699.00	736.02	699.00	105.33	0.02	0.14	99.00	87.00	0.00	514.00	566.46	876967.00	5.03	876.07	834.00
16	2	4	18516.00	17399.00	221.20	0	Spot (Block16, Row4, Column2)	931.14	894.00	171.63	0.02	0.18	742.00	759.64	742.00	111.66	0.01	0.15	66.00	36.00	0.00	152.00	189.14	1303592.00	1.54	839.90	804.00
16	3	4	18803.00	17404.00	146.90	0	Spot (Block16, Row4, Column3)	3387.70	3166.00	1359.59	0.03	0.40	776.00	776.13	776.00	111.21	0.00	0.14	100.00	100.00	0.00	2390.00	2611.70	1988582.00	23.48	1381.44	1342.00
16	4	4	19103.00	17400.00	200.20	0	Spot (Block16, Row4, Column4)	889.44	891.00	113.70	0.00	0.13	777.00	768.52	777.00	95.66	0.00	0.12	58.00	28.00	0.00	114.00	112.44	1011294.00	1.26	810.78	789.00
16	5	4	19398.00	17396.00	191.10	0	Spot (Block16, Row4, Column5)	937.31	900.50	145.07	0.02	0.15	775.00	769.47	775.00	95.05	0.00	0.12	65.00	41.00	0.00	125.50	162.31	963559.00	1.77	840.23	801.50
16	6	4	19708.00	17410.00	199.30	0	Spot (Block16, Row4, Column6)	1093.19	1075.50	210.47	0.01	0.19	788.00	793.95	788.00	95.05	0.00	0.12	91.00	66.00	0.00	287.50	305.19	1226564.00	3.15	906.22	892.00
16	7	4	20007.00	17409.00	163.80	0	Spot (Block16, Row4, Column7)	1119.26	1083.00	238.07	0.01	0.21	785.00	791.33	785.00	95.22	0.00	0.12	85.00	74.00	0.00	298.00	334.26	831610.00	3.44	885.81	842.50
16	8	4	20310.00	17413.00	157.60	0	Spot (Block16, Row4, Column8)	1215.62	1197.00	207.52	0.01	0.17	789.00	794.96	789.00	96.78	0.00	0.12	97.00	88.00	0.00	408.00	426.62	832703.00	4.35	905.01	908.00
16	1	5	18202.00	17699.00	100.00	0	Spot (Block16, Row5, Column1)	1658.52	1388.50	1405.07	0.08	0.85	756.00	760.72	756.00	109.33	0.00	0.14	99.00	98.00	0.00	632.50	902.52	424580.00	8.21	1014.16	1023.50
16	2	5	18497.00	17704.00	189.80	0	Spot (Block16, Row5, Column2)	967.39	983.50	151.85	0.01	0.16	779.00	773.08	779.00	107.04	0.00	0.14	63.00	45.00	0.00	204.50	188.39	980929.00	1.82	871.27	878.50
16	3	5	18809.00	17701.00	187.75	0	Spot (Block16, Row5, Column3)	1012.84	996.00	157.58	0.01	0.16	780.00	781.48	780.00	111.50	0.00	0.14	77.00	47.00	0.00	216.00	232.84	1001701.00	2.07	864.13	869.00
16	4	5	19102.00	17703.00	181.50	0	Spot (Block16, Row5, Column4)	1010.94	991.00	147.94	0.01	0.15	739.00	757.25	739.00	100.38	0.01	0.13	88.00	63.00	0.00	252.00	271.94	935117.00	2.53	862.93	820.00
16	5	5	19404.00	17701.00	144.50	0	Spot (Block16, Row5, Column5)	4359.58	4030.00	1962.69	0.03	0.45	776.00	774.47	776.00	106.89	0.00	0.14	100.00	100.00	0.00	3254.00	3583.58	2484960.00	33.54	1483.36	1400.00
16	6	5	19707.00	17695.00	181.25	0	Spot (Block16, Row5, Column6)	1021.02	1000.00	114.28	0.01	0.11	793.00	801.15	793.00	102.95	0.00	0.13	85.00	50.00	0.00	207.00	228.02	939338.00	2.14	899.19	902.00
16	7	5	20011.00	17700.00	178.40	0	Spot (Block16, Row5, Column7)	975.97	983.00	128.95	0.00	0.13	788.00	794.59	788.00	101.45	0.00	0.13	67.00	47.00	0.00	195.00	187.97	867634.00	1.79	870.16	874.00
16	8	5	20308.00	17708.00	145.10	0	Spot (Block16, Row5, Column8)	1434.34	1373.00	345.02	0.02	0.24	789.00	789.46	789.00	97.71	0.00	0.12	99.00	96.00	0.00	584.00	645.34	821876.00	6.60	1016.28	936.00
16	1	6	18214.00	18007.00	185.85	0	Spot (Block16, Row6, Column1)	989.12	997.00	157.60	0.00	0.16	783.00	777.53	783.00	108.92	0.00	0.14	58.00	48.00	0.00	214.00	206.12	963401.00	1.94	884.00	871.50
16	2	6	18517.00	18006.00	206.15	0	Spot (Block16, Row6, Column2)	974.97	976.50	152.63	0.00	0.16	781.00	786.17	781.00	111.84	0.00	0.14	61.00	39.00	0.00	195.50	193.97	1175812.00	1.69	846.73	818.00
16	3	6	18801.00	18001.00	157.55	0	Spot (Block16, Row6, Column3)	1815.83	1644.00	609.16	0.04	0.34	785.00	788.65	785.00	110.49	0.00	0.14	100.00	99.00	0.00	859.00	1030.83	1243846.00	9.30	1025.63	1022.50
16	4	6	19108.00	18007.00	185.95	0	Spot (Block16, Row6, Column4)	1069.14	1068.50	177.45	0.00	0.17	780.00	774.33	780.00	105.58	0.00	0.14	87.00	61.00	0.00	288.50	289.14	1037061.00	2.79	918.18	880.00
16	5	6	19408.00	18002.00	146.20	0	Spot (Block16, Row6, Column5)	2827.45	2646.00	1100.39	0.03	0.39	777.00	775.44	777.00	105.49	0.00	0.14	100.00	100.00	0.00	1869.00	2050.45	1654060.00	19.45	1212.27	1117.00
16	6	6	19709.00	17992.00	183.10	0	Spot (Block16, Row6, Column6)	946.02	909.00	122.03	0.02	0.13	782.00	782.84	782.00	98.63	0.00	0.13	70.00	40.00	0.00	127.00	164.02	889263.00	1.65	849.42	835.00
16	7	6	20007.00	18008.00	168.15	0	Spot (Block16, Row6, Column7)	1160.37	1121.00	218.67	0.01	0.19	786.00	786.84	786.00	95.58	0.00	0.12	93.00	76.00	0.00	335.00	374.37	917855.00	3.91	911.61	907.00
16	8	6	20310.00	18006.00	168.45	0	Spot (Block16, Row6, Column8)	1083.06	1017.00	204.03	0.03	0.19	788.00	790.77	788.00	90.59	0.00	0.11	87.00	64.00	0.00	229.00	295.06	852371.00	3.23	890.13	889.50
16	1	7	18215.00	18300.00	221.90	0	Spot (Block16, Row7, Column1)	930.09	896.00	140.73	0.02	0.15	782.00	789.63	782.00	147.60	0.00	0.19	40.00	16.00	0.00	114.00	148.09	1314212.00	0.95	805.25	801.00
16	2	7	18511.00	18314.00	218.40	0	Spot (Block16, Row7, Column2)	899.63	887.00	129.21	0.01	0.14	775.00	781.22	775.00	111.30	0.00	0.14	50.00	25.00	0.00	112.00	124.63	1226195.00	1.06	816.62	790.00
16	3	7	18816.00	18308.00	234.20	0	Spot (Block16, Row7, Column3)	910.27	893.00	130.26	0.01	0.14	781.00	782.60	781.00	107.00	0.00	0.14	53.00	30.00	0.00	112.00	129.27	1437320.00	1.19	829.16	796.00
16	4	7	19101.00	18309.00	216.60	0	Spot (Block16, Row7, Column4)	914.31	902.50	122.05	0.01	0.13	772.50	768.30	772.50	96.87	0.00	0.13	67.00	36.00	0.00	130.00	141.81	1223345.00	1.51	809.36	794.00
16	5	7	19405.00	18311.00	216.35	0	Spot (Block16, Row7, Column5)	933.81	915.00	121.70	0.01	0.13	779.00	773.99	779.00	94.94	0.00	0.12	70.00	43.00	0.00	136.00	154.81	1249437.00	1.68	826.43	807.00
16	6	7	19700.00	18306.00	183.80	0	Spot (Block16, Row7, Column6)	973.34	969.00	134.48	0.00	0.14	778.00	773.33	778.00	91.07	0.00	0.12	78.00	51.00	0.00	191.00	195.34	924673.00	2.20	850.59	803.00
16	7	7	20010.00	18301.00	151.75	0	Spot (Block16, Row7, Column7)	1166.34	1108.00	212.26	0.02	0.18	782.00	777.45	782.00	87.36	0.00	0.11	99.00	88.00	0.00	326.00	384.34	735958.00	4.45	947.05	904.50
16	8	7	20311.00	18307.00	144.05	0	Spot (Block16, Row7, Column8)	1306.94	1315.00	161.36	0.00	0.12	794.00	801.81	794.00	93.05	0.00	0.12	99.00	99.00	0.00	521.00	512.94	734502.00	5.43	992.60	977.50
16	1	8	18202.00	18605.00	140.35	0	Spot (Block16, Row8, Column1)	47815.20	51319.00	16977.48	0.03	0.36	795.00	830.96	795.00	190.94	0.02	0.23	100.00	100.00	31.58	50524.00	47020.20	25437816.00	246.07	14006.33	10508.50
16	2	8	18507.00	18599.00	223.30	0	Spot (Block16, Row8, Column2)	949.22	918.00	139.30	0.01	0.15	790.00	811.87	790.00	141.82	0.01	0.17	47.00	20.00	0.00	128.00	159.22	1353584.00	0.97	850.29	803.50
16	3	8	18800.00	18600.00	169.70	0	Spot (Block16, Row8, Column3)	1090.27	1050.00	202.18	0.02	0.19	776.00	775.07	776.00	99.27	0.00	0.13	94.00	71.00	0.00	274.00	314.27	873308.00	3.18	885.14	905.00
16	4	8	19106.00	18593.00	194.65	0	Spot (Block16, Row8, Column4)	964.21	927.00	150.66	0.02	0.16	771.00	767.06	771.00	93.07	0.00	0.12	72.00	48.00	0.00	156.00	193.21	1031709.00	2.12	842.80	805.00
16	5	8	19402.00	18600.00	228.10	0	Spot (Block16, Row8, Column5)	886.66	885.00	102.08	0.00	0.12	774.00	766.98	774.00	90.80	0.00	0.12	60.00	24.00	0.00	111.00	112.66	1326445.00	1.32	809.19	797.00
16	6	8	19705.00	18604.00	190.00	0	Spot (Block16, Row8, Column6)	985.10	962.00	171.00	0.01	0.17	770.00	763.39	770.00	85.16	0.00	0.11	78.00	52.00	0.00	192.00	215.10	1001844.00	2.60	837.98	816.00
16	7	8	20010.00	18607.00	147.70	0	Spot (Block16, Row8, Column7)	1024.39	996.00	140.90	0.01	0.14	776.00	767.88	776.00	83.69	0.00	0.11	92.00	71.00	0.00	220.00	248.39	606439.00	3.07	882.54	864.50
16	8	8	20316.00	18597.00	123.15	0	Spot (Block16, Row8, Column8)	2756.39	2686.50	667.72	0.01	0.24	794.00	804.58	794.00	90.55	0.01	0.11	100.00	100.00	0.00	1892.50	1962.39	1102557.00	21.56	1421.38	1351.00
17	1	1	4705.00	21012.00	148.25	0	Spot (Block17, Row1, Column1)	45317.71	45850.50	18089.10	0.01	0.40	1831.00	1881.98	1831.00	290.65	0.01	0.15	100.00	100.00	31.10	44019.50	43486.71	27100144.00	149.44	13903.30	11449.50
17	2	1	5000.00	21018.00	148.35	0	Spot (Block17, Row1, Column2)	2568.54	2542.00	517.83	0.00	0.20	1794.00	1826.97	1794.00	225.83	0.01	0.12	99.00	80.00	0.00	748.00	774.54	1546261.00	3.28	2072.35	2052.50
17	3	1	5320.00	21027.00	211.30	0	Spot (Block17, Row1, Column3)	2238.71	2099.50	663.96	0.03	0.30	1792.00	1826.33	1792.00	266.81	0.01	0.15	56.00	26.00	0.00	307.50	446.71	2834207.00	1.55	1923.66	1916.00
17	4	1	5605.00	21018.00	184.75	0	Spot (Block17, Row1, Column4)	2323.11	2265.00	347.42	0.01	0.15	1812.00	1854.84	1812.00	273.81	0.01	0.15	75.00	37.00	0.00	453.00	511.11	2227863.00	1.71	2005.57	1992.00
17	5	1	5907.00	21014.00	142.50	0	Spot (Block17, Row1, Column5)	6779.60	6478.00	2999.82	0.02	0.44	1853.00	1891.38	1853.00	253.19	0.01	0.13	100.00	100.00	0.00	4625.00	4926.60	3762680.00	19.31	2861.07	2755.00
17	6	1	6199.00	21013.00	147.30	0	Spot (Block17, Row1, Column6)	4652.00	4256.00	1596.30	0.04	0.34	1901.00	1963.17	1901.00	267.22	0.01	0.14	100.00	100.00	0.00	2355.00	2751.00	2740028.00	10.06	2623.78	2569.00
17	7	1	6515.00	21010.00	109.15	0	Spot (Block17, Row1, Column7)	8439.84	8286.00	2298.44	0.01	0.27	1974.00	2007.81	1974.00	220.81	0.01	0.11	100.00	100.00	0.00	6312.00	6465.84	2591032.00	29.13	3835.92	3549.00
17	8	1	6822.00	21004.00	249.10	0	Spot (Block17, Row1, Column8)	2405.59	2394.50	281.00	0.00	0.12	2040.00	2089.55	2040.00	281.76	0.01	0.13	59.00	24.00	0.00	354.50	365.59	4330063.00	1.12	2176.68	2087.50
17	1	2	4708.00	21315.00	147.00	-50	Spot (Block17, Row2, Column1)	2026.42	2006.00	268.60	0.00	0.13	1798.00	1828.61	1798.00	253.84	0.01	0.14	41.00	5.00	0.00	208.00	228.42	1193561.00	0.78	1838.69	1820.00
17	2	2	5004.00	21315.00	130.20	0	Spot (Block17, Row2, Column2)	2746.24	2661.50	441.51	0.01	0.16	1795.00	1821.00	1795.00	237.34	0.01	0.13	100.00	92.00	0.00	866.50	951.24	1241300.00	3.90	2131.53	2127.50
17	3	2	5305.00	21318.00	209.15	0	Spot (Block17, Row2, Column3)	2148.04	2110.00	182.94	0.01	0.09	1799.00	1821.82	1799.00	145.74	0.01	0.08	90.00	57.00	0.00	311.00	349.04	2670019.00	2.24	1976.27	1951.50
17	4	2	5616.00	21308.00	229.40	0	Spot (Block17, Row2, Column4)	2331.59	2299.00	336.82	0.01	0.14	1863.00	1882.44	1863.00	172.65	0.00	0.09	88.00	64.00	0.00	436.00	468.59	3530033.00	2.60	2082.69	2007.00
17	5	2	5914.00	21315.00	151.65	0	Spot (Block17, Row2, Column5)	3872.10	3753.00	944.34	0.01	0.24	1899.00	1945.81	1899.00	241.29	0.01	0.12	100.00	99.00	0.00	1854.00	1973.10	2443293.00	7.98	2468.93	2452.00
17	6	2	6207.00	21316.00	211.10	0	Spot (Block17, Row2, Column6)	2348.21	2326.00	239.96	0.00	0.10	1909.00	1962.62	1909.00	306.28	0.01	0.16	70.00	22.00	0.00	417.00	439.21	2977527.00	1.26	2124.43	2109.50
17	7	2	6520.00	21308.00	216.75	0	Spot (Block17, Row2, Column7)	2353.32	2308.00	352.81	0.01	0.15	1920.00	1965.53	1920.00	280.13	0.01	0.14	66.00	24.00	0.00	388.00	433.32	3158154.00	1.38	2089.34	2065.50
17	8	2	6806.00	21311.00	106.15	0	Spot (Block17, Row2, Column8)	2259.81	2190.50	184.99	0.01	0.08	1985.00	2019.03	1985.00	288.98	0.01	0.14	41.00	8.00	0.00	205.50	274.81	655346.00	0.83	2180.99	2110.00
17	1	3	4710.00	21619.00	146.05	0	Spot (Block17, Row3, Column1)	4272.82	3682.00	1774.62	0.06	0.42	1762.00	1774.62	1762.00	180.16	0.00	0.10	100.00	99.00	0.00	1920.00	2510.82	2491056.00	13.87	2284.92	2193.00
17	2	3	5006.00	21619.00	182.00	0	Spot (Block17, Row3, Column2)	2134.63	2109.00	170.67	0.01	0.08	1787.00	1805.15	1787.00	140.17	0.00	0.08	88.00	63.00	0.00	322.00	347.63	1976668.00	2.35	1967.05	1966.00
17	3	3	5313.00	21608.00	196.15	0	Spot (Block17, Row3, Column3)	2348.26	2272.50	550.58	0.01	0.23	1821.00	1860.49	1821.00	156.59	0.01	0.08	88.00	68.00	0.00	451.50	527.26	2554910.00	3.11	2021.57	2007.00
17	4	3	5610.00	21623.00	191.40	0	Spot (Block17, Row3, Column4)	2658.27	2551.00	445.30	0.02	0.17	1925.00	1959.91	1925.00	232.22	0.01	0.12	93.00	63.00	0.00	626.00	733.27	2748649.00	3.01	2298.94	2172.00
17	5	3	5922.00	21627.00	173.25	0	Spot (Block17, Row3, Column5)	2649.51	2468.00	986.67	0.03	0.37	1992.00	2025.79	1992.00	253.29	0.01	0.13	81.00	45.00	0.00	476.00	657.51	2201746.00	2.46	2246.53	2216.00
17	6	3	6200.00	21628.00	218.50	0	Spot (Block17, Row3, Column6)	2315.83	2241.00	256.67	0.01	0.11	1974.00	1998.26	1974.00	270.57	0.01	0.14	49.00	23.00	0.00	267.00	341.83	3154160.00	1.17	2199.37	2165.00
17	7	3	6515.00	21618.00	157.15	0	Spot (Block17, Row3, Column7)	3421.51	3023.50	1187.67	0.05	0.35	1946.00	1985.90	1946.00	320.94	0.01	0.16	92.00	69.00	0.00	1077.50	1475.51	2326626.00	4.47	2283.28	2265.50
17	8	3	6796.00	21604.00	206.40	0	Spot (Block17, Row3, Column8)	2277.58	2204.00	576.77	0.01	0.25	1981.00	2019.42	1981.00	309.20	0.01	0.15	40.00	4.00	0.00	223.00	296.58	2753600.00	0.83	2216.32	2033.00
17	1	4	4697.00	21911.00	203.50	0	Spot (Block17, Row4, Column1)	2319.29	2191.00	515.05	0.02	0.22	1702.00	1725.62	1702.00	162.10	0.01	0.09	93.00	71.00	0.00	489.00	617.29	2722852.00	3.66	1880.05	1887.00
17	2	4	5001.00	21927.00	234.80	0	Spot (Block17, Row4, Column2)	2033.19	1993.00	179.23	0.01	0.09	1770.00	1794.86	1770.00	203.50	0.01	0.11	57.00	22.00	0.00	223.00	263.19	3226666.00	1.17	1937.76	1819.00
17	3	4	5312.00	21915.00	139.40	0	Spot (Block17, Row4, Column3)	5272.33	4913.00	1733.15	0.03	0.33	1881.00	1918.06	1881.00	290.59	0.01	0.15	100.00	100.00	0.00	3032.00	3391.33	2757427.00	11.54	2936.12	2759.50
17	4	4	5609.00	21913.00	211.70	0	Spot (Block17, Row4, Column4)	2360.90	2293.50	487.94	0.01	0.21	1980.00	2015.43	1980.00	356.47	0.01	0.18	44.00	5.00	0.00	313.50	380.90	3017227.00	0.97	2170.86	2147.50
17	5	4	5892.00	21910.00	226.05	0	Spot (Block17, Row4, Column5)	2442.41	2379.50	426.41	0.01	0.17	2010.00	2059.69	2010.00	296.45	0.01	0.14	60.00	23.00	0.00	369.50	432.41	3580580.00	1.29	2222.35	2106.00
17	6	4	6207.00	21912.00	175.05	0	Spot (Block17, Row4, Column6)	3504.74	3464.00	484.75	0.01	0.14	1996.00	2026.04	1996.00	248.86	0.01	0.12	100.00	98.00	0.00	1468.00	1508.74	3000058.00	5.94	2477.95	2448.50
17	7	4	6508.00	21912.00	146.05	0	Spot (Block17, Row4, Column7)	4911.68	4348.00	2064.16	0.05	0.42	1981.00	1995.66	1981.00	240.32	0.00	0.12	95.00	90.00	0.00	2367.00	2930.68	2858595.00	12.13	2539.87	2444.00
17	8	4	6808.00	21924.00	141.70	0	Spot (Block17, Row4, Column8)	3714.41	3663.50	712.07	0.01	0.19	1984.00	2018.67	1984.00	265.97	0.01	0.13	100.00	99.00	0.00	1679.50	1730.41	2020641.00	6.38	2612.88	2571.00
17	1	5	4691.00	22221.00	100.35	0	Spot (Block17, Row5, Column1)	2491.05	2506.00	288.40	0.00	0.12	1693.00	1717.64	1693.00	250.25	0.01	0.15	97.00	78.00	0.00	813.00	798.05	640199.00	3.09	2077.17	2033.00
17	2	5	5009.00	22202.00	205.45	0	Spot (Block17, Row5, Column2)	2056.55	2034.00	157.07	0.00	0.08	1731.00	1753.86	1731.00	194.58	0.01	0.11	75.00	31.00	0.00	303.00	325.55	2465799.00	1.56	1874.14	1873.00
17	3	5	5323.00	22213.00	204.75	0	Spot (Block17, Row5, Column3)	2259.15	2237.00	220.21	0.00	0.10	1879.00	1925.48	1879.00	342.47	0.01	0.18	51.00	10.00	0.00	358.00	380.15	2692903.00	0.97	2044.12	2034.00
17	4	5	5611.00	22209.00	193.60	0	Spot (Block17, Row5, Column4)	2409.92	2372.00	223.49	0.01	0.09	1968.00	2015.52	1968.00	388.21	0.01	0.19	53.00	8.00	0.00	404.00	441.92	2554520.00	1.02	2274.34	2210.00
17	5	5	5915.00	22216.00	138.30	0	Spot (Block17, Row5, Column5)	10315.74	10075.00	3538.31	0.01	0.34	1999.00	2061.80	1999.00	375.94	0.01	0.18	100.00	100.00	0.00	8076.00	8316.74	5333238.00	21.96	4190.05	3824.00
17	6	5	6207.00	22205.00	174.05	0	Spot (Block17, Row5, Column6)	2422.62	2382.50	373.27	0.01	0.15	1985.00	2019.11	1985.00	272.38	0.01	0.13	68.00	29.00	0.00	397.50	437.62	2039850.00	1.48	2189.05	2184.50
17	7	5	6514.00	22210.00	194.65	0	Spot (Block17, Row5, Column7)	2526.77	2473.00	284.86	0.01	0.11	1935.00	1971.47	1935.00	260.17	0.01	0.13	90.00	52.00	0.00	538.00	591.77	2711219.00	2.13	2244.16	2201.00
17	8	5	6807.00	22211.00	143.05	0	Spot (Block17, Row5, Column8)	6568.99	6277.00	3046.63	0.02	0.46	1971.00	2001.74	1971.00	276.88	0.01	0.14	100.00	100.00	0.00	4306.00	4597.99	3619515.00	16.50	2936.50	2745.50
17	1	6	4702.00	22531.00	214.25	0	Spot (Block17, Row6, Column1)	1998.23	1992.00	145.23	0.00	0.07	1681.00	1705.56	1681.00	267.72	0.01	0.16	59.00	8.00	0.00	311.00	317.23	2613691.00	1.09	1814.85	1801.00
17	2	6	5018.00	22516.00	207.15	0	Spot (Block17, Row6, Column2)	2250.68	2155.00	715.30	0.02	0.32	1724.00	1759.07	1724.00	224.59	0.01	0.13	85.00	47.00	0.00	431.00	526.68	2743573.00	2.19	1967.87	1943.50
17	3	6	5301.00	22512.00	138.10	0	Spot (Block17, Row6, Column3)	6897.27	6925.00	2317.97	0.00	0.34	1812.00	1865.83	1812.00	282.45	0.01	0.15	100.00	100.00	0.00	5113.00	5085.27	3565891.00	17.81	3173.70	2936.00
17	4	6	5612.00	22520.00	191.15	0	Spot (Block17, Row6, Column4)	2456.57	2383.50	345.67	0.01	0.14	1887.00	1937.65	1887.00	362.24	0.01	0.19	69.00	28.00	0.00	496.50	569.57	2535177.00	1.43	2131.91	2097.00
17	5	6	5909.00	22515.00	138.25	0	Spot (Block17, Row6, Column5)	10514.85	10139.00	3610.49	0.02	0.34	1910.00	1982.35	1910.00	364.64	0.02	0.18	100.00	100.00	0.00	8229.00	8604.85	5394116.00	23.40	4119.19	3850.00
17	6	6	6213.00	22512.00	196.55	0	Spot (Block17, Row6, Column6)	2495.21	2389.00	453.19	0.02	0.18	1902.00	1948.75	1902.00	270.40	0.01	0.14	83.00	42.00	0.00	487.00	593.21	2732252.00	2.02	2117.30	2108.50
17	7	6	6510.00	22513.00	143.95	0	Spot (Block17, Row6, Column7)	5106.23	4921.00	1790.24	0.02	0.35	1895.00	1935.34	1895.00	291.76	0.01	0.15	99.00	97.00	0.00	3026.00	3211.23	2890125.00	10.87	2597.08	2500.00
17	8	6	6815.00	22516.00	143.20	0	Spot (Block17, Row6, Column8)	5150.20	4908.00	2002.20	0.02	0.39	1906.00	1968.98	1906.00	312.15	0.01	0.16	100.00	87.00	0.00	3002.00	3244.20	2899562.00	10.19	2825.49	2738.50
17	1	7	4716.00	22800.00	186.30	0	Spot (Block17, Row7, Column1)	2052.37	2000.00	489.00	0.01	0.24	1693.00	1718.84	1693.00	209.19	0.01	0.12	74.00	19.00	0.00	307.00	359.37	2001060.00	1.59	1885.15	1876.50
17	2	7	5006.00	22825.00	215.20	0	Spot (Block17, Row7, Column2)	1968.83	1908.00	325.75	0.01	0.17	1695.00	1715.33	1695.00	212.11	0.01	0.12	50.00	17.00	0.00	213.00	273.83	2614612.00	1.20	1854.23	1787.50
17	3	7	5304.00	22819.00	211.70	0	Spot (Block17, Row7, Column3)	2048.00	2016.00	158.82	0.01	0.08	1765.00	1800.62	1765.00	369.11	0.01	0.20	26.00	0.00	0.00	251.00	283.00	2621445.00	0.67	1917.84	1906.00
17	4	7	5616.00	22820.00	203.35	0	Spot (Block17, Row7, Column4)	2080.50	2070.00	187.28	0.00	0.09	1788.00	1829.61	1788.00	347.09	0.01	0.19	34.00	0.00	0.00	282.00	292.50	2444585.00	0.72	1994.47	1882.00
17	5	7	5920.00	22807.00	209.80	0	Spot (Block17, Row7, Column5)	2252.54	2202.50	256.53	0.01	0.11	1817.00	1870.46	1817.00	238.37	0.01	0.13	75.00	41.00	0.00	385.50	435.54	2820184.00	1.60	2001.31	1954.00
17	6	7	6210.00	22819.00	197.50	0	Spot (Block17, Row7, Column6)	2296.66	2249.00	262.87	0.01	0.11	1830.00	1879.32	1830.00	265.42	0.01	0.14	77.00	34.00	0.00	419.00	466.66	2530917.00	1.57	2139.91	2103.00
17	7	7	6500.00	22810.00	150.45	0	Spot (Block17, Row7, Column7)	4489.67	4187.50	1550.43	0.03	0.35	1847.00	1884.59	1847.00	267.40	0.01	0.14	100.00	98.00	0.00	2340.50	2642.67	2756656.00	9.74	2464.55	2465.00
17	8	7	6809.00	22814.00	147.00	-50	Spot (Block17, Row7, Column8)	1886.87	1888.00	148.59	0.00	0.08	1898.00	1942.64	1898.00	268.03	0.01	0.14	2.00	0.00	0.00	-10.00	-11.13	1111364.00	-0.21	1869.28	1861.00
17	1	8	4697.00	23118.00	136.70	0	Spot (Block17, Row8, Column1)	51723.64	62378.00	16458.71	0.08	0.32	1698.00	1744.02	1698.00	279.04	0.01	0.16	100.00	100.00	46.75	60680.00	50025.64	26224028.00	179.11	14353.39	10122.00
17	2	8	5013.00	23109.00	222.55	0	Spot (Block17, Row8, Column2)	2000.60	1985.00	182.52	0.00	0.09	1698.00	1736.36	1698.00	241.31	0.01	0.14	60.00	17.00	0.00	287.00	302.60	2842857.00	1.10	1796.23	1782.50
17	3	8	5306.00	23112.00	151.05	0	Spot (Block17, Row8, Column3)	3921.71	3291.00	1628.02	0.08	0.42	1723.00	1765.08	1723.00	339.85	0.01	0.19	98.00	84.00	0.00	1568.00	2198.71	2454990.00	6.35	2205.85	2189.00
17	4	8	5612.00	23106.00	193.40	0	Spot (Block17, Row8, Column4)	2119.24	2091.00	307.65	0.01	0.15	1770.00	1793.51	1770.00	334.31	0.01	0.19	42.00	3.00	0.00	321.00	349.24	2233676.00	0.97	1947.60	1934.50
17	5	8	5906.00	23128.00	215.50	0	Spot (Block17, Row8, Column5)	2119.38	2094.00	204.53	0.01	0.10	1794.00	1834.38	1794.00	293.17	0.01	0.16	51.00	12.00	0.00	300.00	325.38	2806065.00	0.97	1966.50	1955.00
17	6	8	6207.00	23103.00	206.85	0	Spot (Block17, Row8, Column6)	2240.65	2205.00	242.24	0.01	0.11	1833.00	1891.22	1833.00	423.37	0.01	0.22	43.00	4.00	0.00	372.00	407.65	2724627.00	0.83	2001.82	1986.00
17	7	8	6507.00	23115.00	163.95	0	Spot (Block17, Row8, Column7)	2995.91	2870.50	637.17	0.02	0.21	1885.00	1912.71	1885.00	247.10	0.01	0.13	96.00	83.00	0.00	985.50	1110.91	2234951.00	4.38	2179.49	2179.50
17	8	8	6818.00	23118.00	123.25	0	Spot (Block17, Row8, Column8)	6984.78	6882.00	1962.83	0.01	0.28	2008.00	2061.42	2008.00	316.20	0.01	0.15	100.00	100.00	0.00	4874.00	4976.78	2814868.00	15.57	3258.56	3014.00
18	1	1	9208.00	21009.00	151.30	0	Spot (Block18, Row1, Column1)	45497.25	47512.50	18716.47	0.02	0.41	1770.00	1796.63	1770.00	212.59	0.01	0.12	100.00	100.00	34.08	45742.50	43727.25	28572452.00	205.57	12021.54	8331.50
18	2	1	9488.00	21012.00	169.45	0	Spot (Block18, Row1, Column2)	2175.75	2193.00	261.32	0.00	0.12	1751.00	1776.35	1751.00	191.50	0.01	0.11	79.00	53.00	0.00	442.00	424.75	1744953.00	2.09	1942.12	1919.00
18	3	1	9808.00	21007.00	195.25	0	Spot (Block18, Row1, Column3)	2105.42	2056.00	257.96	0.01	0.12	1744.00	1762.72	1744.00	168.17	0.00	0.10	75.00	46.00	0.00	312.00	361.42	2265428.00	2.04	1870.26	1865.50
18	4	1	10090.00	21014.00	163.85	0	Spot (Block18, Row1, Column4)	2146.55	2095.00	248.26	0.01	0.12	1770.00	1773.98	1770.00	169.10	0.00	0.10	75.00	47.00	0.00	325.00	376.55	1599179.00	2.20	1887.26	1875.00
18	5	1	10406.00	21015.00	156.00	0	Spot (Block18, Row1, Column5)	2191.87	2170.00	252.43	0.00	0.12	1771.00	1769.70	1771.00	176.30	0.00	0.10	77.00	55.00	0.00	399.00	420.87	1470742.00	2.39	1924.88	1892.00
18	6	1	10702.00	21002.00	194.75	0	Spot (Block18, Row1, Column6)	2152.65	2103.00	249.76	0.01	0.12	1734.50	1764.68	1734.50	178.23	0.01	0.10	86.00	52.00	0.00	368.50	418.15	2294724.00	2.18	1905.67	1888.50
18	7	1	11017.00	21005.00	129.55	0	Spot (Block18, Row1, Column7)	2495.35	2425.00	359.93	0.01	0.14	1753.50	1771.79	1753.50	177.62	0.00	0.10	96.00	90.00	0.00	671.50	741.85	1127900.00	4.07	2023.38	2055.50
18	8	1	11309.00	21013.00	214.30	0	Spot (Block18, Row1, Column8)	2140.81	2104.00	249.26	0.01	0.12	1763.00	1775.13	1763.00	168.29	0.00	0.09	80.00	51.00	0.00	341.00	377.81	2810881.00	2.17	1907.83	1902.00
18	1	2	9204.00	21316.00	123.65	0	Spot (Block18, Row2, Column1)	2069.10	2073.00	147.33	0.00	0.07	1765.00	1778.90	1765.00	187.54	0.00	0.11	79.00	32.00	0.00	308.00	304.10	837986.00	1.55	1891.58	1877.50
18	2	2	9506.00	21306.00	155.55	0	Spot (Block18, Row2, Column2)	2213.86	2181.00	262.35	0.01	0.12	1768.00	1783.49	1768.00	169.00	0.00	0.09	85.00	58.00	0.00	413.00	445.86	1472218.00	2.55	1945.63	1909.00
18	3	2	9796.00	21303.00	208.55	0	Spot (Block18, Row2, Column3)	2050.25	2029.00	200.20	0.00	0.10	1768.00	1778.18	1768.00	166.40	0.00	0.09	68.00	39.00	0.00	261.00	282.25	2544365.00	1.64	1852.88	1836.50
18	4	2	10107.00	21311.00	195.60	0	Spot (Block18, Row2, Column4)	2130.35	2109.50	201.49	0.00	0.09	1757.00	1763.18	1757.00	159.37	0.00	0.09	83.00	58.00	0.00	352.50	373.35	2305043.00	2.30	1940.07	1901.50
18	5	2	10406.00	21316.00	173.50	0	Spot (Block18, Row2, Column5)	2517.00	2471.00	344.96	0.01	0.14	1768.00	1768.11	1768.00	167.73	0.00	0.09	98.00	89.00	0.00	703.00	749.00	2106728.00	4.46	1999.71	1998.50
18	6	2	10701.00	21305.00	181.25	0	Spot (Block18, Row2, Column6)	2183.72	2160.00	262.41	0.00	0.12	1756.00	1774.10	1756.00	170.53	0.00	0.10	79.00	59.00	0.00	404.00	427.72	2006839.00	2.40	1954.58	1947.00
18	7	2	11003.00	21298.00	161.80	0	Spot (Block18, Row2, Column7)	2233.47	2221.00	263.55	0.00	0.12	1776.00	1798.88	1776.00	185.94	0.01	0.10	85.00	63.00	0.00	445.00	457.47	1617033.00	2.34	1947.61	1925.00
18	8	2	11295.00	21306.00	144.30	0	Spot (Block18, Row2, Column8)	1986.39	1927.00	201.42	0.01	0.10	1788.00	1801.76	1788.00	179.91	0.00	0.10	46.00	24.00	0.00	139.00	198.39	1132245.00	1.03	1888.38	1836.00
18	1	3	9206.00	21611.00	162.25	0	Spot (Block18, Row3, Column1)	2365.69	2338.00	296.87	0.01	0.13	1778.00	1789.89	1778.00	164.85	0.00	0.09	93.00	78.00	0.00	560.00	587.69	1717492.00	3.49	2015.12	1983.50
18	2	3	9503.00	21604.00	201.20	0	Spot (Block18, Row3, Column2)	2094.20	2072.00	235.74	0.00	0.11	1781.00	1799.88	1781.00	177.83	0.00	0.10	67.00	37.00	0.00	291.00	313.20	2412513.00	1.66	1879.40	1883.00
18	3	3	9803.00	21601.00	146.60	0	Spot (Block18, Row3, Column3)	2450.26	2315.50	609.99	0.02	0.25	1788.00	1801.81	1788.00	179.01	0.00	0.10	96.00	73.00	0.00	527.50	662.26	1435853.00	3.62	2073.91	2029.00
18	4	3	10104.00	21609.00	166.90	0	Spot (Block18, Row3, Column4)	2482.30	2431.00	364.50	0.01	0.15	1772.00	1771.79	1772.00	156.11	0.00	0.09	97.00	85.00	0.00	659.00	710.30	1921304.00	4.55	2049.53	2018.00
18	5	3	10412.00	21609.00	197.10	0	Spot (Block18, Row3, Column5)	2193.30	2111.50	389.56	0.02	0.18	1743.00	1763.29	1743.00	166.72	0.01	0.09	83.00	56.00	0.00	368.50	450.30	2408239.00	2.58	1939.62	1914.50
18	6	3	10712.00	21608.00	194.05	0	Spot (Block18, Row3, Column6)	2244.29	2189.50	268.42	0.01	0.12	1777.00	1795.57	1777.00	185.11	0.00	0.10	85.00	54.00	0.00	412.50	467.29	2383434.00	2.42	1973.81	1954.00
18	7	3	11011.00	21619.00	154.20	0	Spot (Block18, Row3, Column7)	2375.27	2279.00	314.98	0.02	0.13	1801.00	1829.22	1801.00	195.04	0.01	0.11	96.00	61.00	0.00	478.00	574.27	1558176.00	2.80	2042.83	2009.00
18	8	3	11307.00	21611.00	180.90	0	Spot (Block18, Row3, Column8)	2092.16	2051.50	218.22	0.01	0.10	1799.00	1835.18	1799.00	195.26	0.01	0.11	59.00	31.00	0.00	252.50	293.16	1916417.00	1.32	1965.36	1979.00
18	1	4	9210.00	21911.00	149.55	0	Spot (Block18, Row4, Column1)	2564.33	2484.00	359.62	0.01	0.14	1776.00	1786.83	1776.00	163.36	0.00	0.09	97.00	94.00	0.00	708.00	788.33	1571935.00	4.76	2011.03	1959.50
18	2	4	9491.00	21915.00	208.20	0	Spot (Block18, Row4, Column2)	2100.59	2081.50	240.46	0.00	0.11	1784.00	1807.82	1784.00	176.44	0.01	0.10	67.00	38.00	0.00	297.50	316.59	2592132.00	1.66	1964.65	1972.00
18	3	4	9808.00	21913.00	140.50	0	Spot (Block18, Row4, Column3)	3841.98	3699.00	780.40	0.02	0.20	1780.00	1797.24	1780.00	180.12	0.00	0.10	100.00	100.00	0.00	1919.00	2061.98	2059299.00	11.35	2462.91	2384.00
18	4	4	10099.00	21916.00	183.95	0	Spot (Block18, Row4, Column4)	2095.21	2085.00	198.14	0.00	0.09	1744.00	1763.94	1744.00	172.75	0.00	0.10	79.00	48.00	0.00	341.00	351.21	1994639.00	1.92	1952.84	1905.50
18	5	4	10385.00	21907.00	192.05	0	Spot (Block18, Row4, Column5)	2090.06	2046.00	264.96	0.01	0.13	1748.00	1767.95	1748.00	182.35	0.00	0.10	63.00	41.00	0.00	298.00	342.06	2179935.00	1.77	1904.83	1886.50
18	6	4	10707.00	21919.00	189.95	0	Spot (Block18, Row4, Column6)	2346.75	2305.00	287.45	0.01	0.12	1775.00	1791.75	1775.00	192.56	0.00	0.11	95.00	67.00	0.00	530.00	571.75	2388988.00	2.88	2007.01	2000.00
18	7	4	11011.00	21909.00	151.25	0	Spot (Block18, Row4, Column7)	2352.96	2302.00	371.11	0.01	0.16	1786.00	1820.92	1786.00	190.68	0.01	0.10	91.00	69.00	0.00	516.00	566.96	1470599.00	2.79	2039.04	2017.00
18	8	4	11308.00	21921.00	151.15	0	Spot (Block18, Row4, Column8)	2518.13	2475.00	351.92	0.01	0.14	1775.00	1809.91	1775.00	188.32	0.01	0.10	97.00	85.00	0.00	700.00	743.13	1573831.00	3.76	2041.18	2074.00
18	1	5	9205.00	22214.00	117.80	0	Spot (Block18, Row5, Column1)	2275.18	2272.00	201.35	0.00	0.09	1766.00	1775.85	1766.00	177.29	0.00	0.10	96.00	79.00	0.00	506.00	509.18	825891.00	2.82	1937.06	1938.00
18	2	5	9501.00	22223.00	163.10	0	Spot (Block18, Row5, Column2)	2198.34	2165.50	292.29	0.01	0.13	1772.00	1787.42	1772.00	175.33	0.00	0.10	71.00	53.00	0.00	393.50	426.34	1609188.00	2.34	1980.37	1896.00
18	3	5	9802.00	22203.00	182.20	0	Spot (Block18, Row5, Column3)	2179.23	2158.00	270.87	0.00	0.12	1766.00	1782.62	1766.00	182.40	0.00	0.10	77.00	51.00	0.00	392.00	413.23	2031038.00	2.17	1971.81	1957.50
18	4	5	10102.00	22210.00	176.25	0	Spot (Block18, Row5, Column4)	2227.43	2163.00	269.61	0.01	0.12	1768.00	1779.29	1768.00	185.04	0.00	0.10	87.00	56.00	0.00	395.00	459.43	1933409.00	2.42	1930.14	1912.00
18	5	5	10410.00	22214.00	147.60	0	Spot (Block18, Row5, Column5)	3536.47	3425.00	743.57	0.01	0.21	1771.50	1787.32	1771.50	189.80	0.00	0.11	100.00	99.00	0.00	1653.50	1764.97	2097127.00	9.22	2270.32	2284.00
18	6	5	10708.00	22207.00	201.50	0	Spot (Block18, Row5, Column6)	2066.15	2030.50	238.34	0.01	0.12	1772.00	1784.93	1772.00	194.16	0.00	0.11	60.00	34.00	0.00	258.50	294.15	2376076.00	1.45	1913.83	1919.00
18	7	5	11008.00	22215.00	171.85	0	Spot (Block18, Row5, Column7)	2177.37	2143.50	263.81	0.01	0.12	1777.00	1801.76	1777.00	187.49	0.01	0.10	75.00	48.00	0.00	366.50	400.37	1794151.00	2.00	1984.24	1965.50
18	8	5	11305.00	22210.00	189.60	0	Spot (Block18, Row5, Column8)	2269.36	2261.00	347.40	0.00	0.15	1779.00	1802.34	1779.00	185.35	0.01	0.10	80.00	62.00	0.00	482.00	490.36	2282976.00	2.52	1942.35	1906.00
18	1	6	9206.00	22516.00	202.60	0	Spot (Block18, Row6, Column1)	2201.10	2140.00	287.93	0.01	0.13	1746.50	1768.38	1746.50	177.66	0.01	0.10	86.00	54.00	0.00	393.50	454.60	2557677.00	2.44	1957.34	1926.00
18	2	6	9499.00	22505.00	190.65	0	Spot (Block18, Row6, Column2)	2148.21	2103.00	258.06	0.01	0.12	1779.00	1802.52	1779.00	185.29	0.01	0.10	73.00	44.00	0.00	324.00	369.21	2201914.00	1.87	2008.48	2028.00
18	3	6	9797.00	22510.00	159.30	0	Spot (Block18, Row6, Column3)	2601.06	2527.50	453.73	0.01	0.17	1782.00	1805.67	1782.00	191.83	0.01	0.11	95.00	81.00	0.00	745.50	819.06	1825941.00	4.15	2050.81	2009.50
18	4	6	10110.00	22519.00	175.15	0	Spot (Block18, Row6, Column4)	2182.46	2139.00	275.90	0.01	0.13	1785.00	1800.09	1785.00	193.76	0.00	0.11	71.00	45.00	0.00	354.00	397.46	1879095.00	1.97	1926.72	1888.50
18	5	6	10410.00	22514.00	144.65	0	Spot (Block18, Row6, Column5)	3397.76	3446.00	587.74	0.01	0.17	1792.00	1812.17	1792.00	198.52	0.00	0.11	100.00	99.00	0.00	1654.00	1605.76	1936721.00	7.99	2243.36	2227.50
18	6	6	10716.00	22514.00	194.20	0	Spot (Block18, Row6, Column6)	2064.74	2006.00	254.78	0.01	0.12	1784.00	1805.98	1784.00	193.99	0.01	0.11	58.00	29.00	0.00	222.00	280.74	2203078.00	1.33	1899.80	1881.50
18	7	6	11006.00	22509.00	160.20	0	Spot (Block18, Row6, Column7)	2619.22	2513.00	410.27	0.02	0.16	1786.00	1810.30	1786.00	201.91	0.01	0.11	98.00	87.00	0.00	727.00	833.22	1846547.00	4.01	2061.68	2037.00
18	8	6	11314.00	22510.00	162.05	0	Spot (Block18, Row6, Column8)	2546.39	2489.00	350.58	0.01	0.14	1794.00	1826.19	1794.00	204.48	0.01	0.11	96.00	85.00	0.00	695.00	752.39	1861413.00	3.52	2045.72	2073.00
18	1	7	9199.00	22813.00	211.70	0	Spot (Block18, Row7, Column1)	2054.17	2069.00	229.51	0.00	0.11	1757.00	1778.46	1757.00	209.40	0.01	0.12	65.00	32.00	0.00	312.00	297.17	2623170.00	1.32	1869.37	1880.50
18	2	7	9499.00	22818.00	186.75	0	Spot (Block18, Row7, Column2)	2135.43	2089.50	237.03	0.01	0.11	1780.00	1799.08	1780.00	192.83	0.00	0.11	71.00	42.00	0.00	309.50	355.43	2092726.00	1.74	1988.91	2003.00
18	3	7	9796.00	22808.00	218.60	0	Spot (Block18, Row7, Column3)	2082.88	2070.00	236.55	0.00	0.11	1791.00	1820.33	1791.00	189.20	0.01	0.10	61.00	37.00	0.00	279.00	291.88	2853550.00	1.39	1912.65	1889.50
18	4	7	10115.00	22819.00	174.70	0	Spot (Block18, Row7, Column4)	2058.17	2005.00	236.50	0.01	0.11	1792.00	1817.36	1792.00	191.88	0.01	0.11	53.00	31.00	0.00	213.00	266.17	1763848.00	1.25	1955.01	1888.00
18	5	7	10401.00	22826.00	200.45	0	Spot (Block18, Row7, Column5)	2198.74	2207.00	258.16	0.00	0.12	1794.00	1826.63	1794.00	201.11	0.01	0.11	72.00	52.00	0.00	413.00	404.74	2504364.00	1.85	2004.75	1980.00
18	6	7	10703.00	22810.00	161.30	0	Spot (Block18, Row7, Column6)	2197.24	2207.50	237.45	0.00	0.11	1783.00	1822.46	1783.00	206.97	0.01	0.11	75.00	52.00	0.00	424.50	414.24	1577615.00	1.81	1943.59	1899.00
18	7	7	11005.00	22809.00	178.60	0	Spot (Block18, Row7, Column7)	2252.39	2204.00	347.36	0.01	0.15	1783.00	1803.44	1783.00	204.95	0.00	0.11	75.00	52.00	0.00	421.00	469.39	2004626.00	2.19	1962.79	1984.00
18	8	7	11311.00	22811.00	152.85	0	Spot (Block18, Row7, Column8)	2634.05	2654.50	322.59	0.00	0.12	1791.00	1826.32	1791.00	216.17	0.01	0.12	95.00	90.00	0.00	863.50	843.05	1685789.00	3.74	2109.02	2129.00
18	1	8	9203.00	23116.00	139.15	0	Spot (Block18, Row8, Column1)	52015.36	62885.00	16687.85	0.08	0.32	1780.00	1818.43	1780.00	266.12	0.01	0.15	100.00	100.00	47.63	61105.00	50235.36	27412256.00	188.63	14690.88	10824.00
18	2	8	9496.00	23114.00	197.65	0	Spot (Block18, Row8, Column2)	2095.53	2091.00	256.99	0.00	0.12	1772.00	1796.78	1772.00	236.99	0.01	0.13	56.00	27.00	0.00	319.00	323.53	2313468.00	1.26	1918.86	1891.00
18	3	8	9806.00	23119.00	177.10	0	Spot (Block18, Row8, Column3)	2148.99	2095.00	292.29	0.01	0.14	1774.00	1803.20	1774.00	211.16	0.01	0.12	65.00	40.00	0.00	321.00	374.99	1882518.00	1.64	1963.42	1970.50
18	4	8	10096.00	23099.00	162.10	0	Spot (Block18, Row8, Column4)	2310.24	2233.50	422.01	0.01	0.18	1785.00	1824.77	1785.00	207.86	0.01	0.11	80.00	56.00	0.00	448.50	525.24	1681854.00	2.34	2048.01	2043.00
18	5	8	10398.00	23109.00	193.15	0	Spot (Block18, Row8, Column5)	2153.33	2102.00	256.93	0.01	0.12	1779.00	1815.90	1779.00	210.54	0.01	0.12	67.00	37.00	0.00	323.00	374.33	2269609.00	1.60	1946.35	1944.50
18	6	8	10704.00	23113.00	163.65	0	Spot (Block18, Row8, Column6)	2429.96	2392.00	302.86	0.01	0.12	1778.00	1812.22	1778.00	212.17	0.01	0.12	97.00	70.00	0.00	614.00	651.96	1803029.00	2.91	2068.35	2061.50
18	7	8	11006.00	23114.00	175.75	0	Spot (Block18, Row8, Column7)	2160.24	2096.50	270.77	0.01	0.13	1779.00	1803.34	1779.00	218.09	0.01	0.12	67.00	38.00	0.00	317.50	381.24	1862125.00	1.64	1931.86	1927.00
18	8	8	11316.00	23110.00	120.25	0	Spot (Block18, Row8, Column8)	6430.15	6240.50	1684.52	0.01	0.26	1804.00	1855.22	1804.00	230.77	0.01	0.12	100.00	100.00	0.00	4436.50	4626.15	2456319.00	19.82	3067.02	2906.00
19	1	1	13708.00	21006.00	151.55	0	Spot (Block19, Row1, Column1)	43027.66	42793.00	18638.21	0.00	0.43	2595.00	2638.20	2595.00	345.25	0.01	0.13	100.00	100.00	26.63	40198.00	40432.66	26978500.00	116.99	13185.54	10667.50
19	2	1	14012.00	21011.00	170.40	0	Spot (Block19, Row1, Column2)	3235.33	3164.00	542.03	0.01	0.17	2553.00	2594.10	2553.00	321.10	0.01	0.12	74.00	47.00	0.00	611.00	682.33	2627092.00	2.00	2828.66	2795.50
19	3	1	14307.00	20998.00	227.70	0	Spot (Block19, Row1, Column3)	2908.85	2858.00	355.80	0.01	0.12	2537.00	2577.95	2537.00	300.58	0.01	0.12	52.00	25.00	0.00	321.00	371.85	4342917.00	1.10	2644.81	2618.00
19	4	1	14610.00	21005.00	189.50	0	Spot (Block19, Row1, Column4)	3016.98	2971.00	348.55	0.01	0.12	2506.00	2544.02	2506.00	303.75	0.01	0.12	67.00	35.00	0.00	465.00	510.98	3047153.00	1.56	2708.29	2694.50
19	5	1	14908.00	21004.00	157.95	0	Spot (Block19, Row1, Column5)	3325.02	3271.00	515.91	0.01	0.16	2475.00	2494.22	2475.00	289.28	0.00	0.12	85.00	67.00	0.00	796.00	850.02	2284287.00	2.87	2837.22	2803.50
19	6	1	15207.00	21010.00	189.05	0	Spot (Block19, Row1, Column6)	3054.39	3062.00	363.39	0.00	0.12	2451.50	2485.17	2451.50	291.58	0.01	0.12	75.00	52.00	0.00	610.50	602.89	3072715.00	1.95	2749.45	2717.00
19	7	1	15529.00	21007.00	113.85	0	Spot (Block19, Row1, Column7)	3645.95	3432.00	1156.43	0.03	0.32	2443.00	2481.15	2443.00	282.37	0.01	0.11	99.00	89.00	0.00	989.00	1202.95	1228686.00	4.13	2918.81	2964.00
19	8	1	15822.00	21011.00	198.80	0	Spot (Block19, Row1, Column8)	2978.11	2977.00	340.73	0.00	0.11	2392.00	2438.26	2392.00	259.48	0.01	0.11	81.00	54.00	0.00	585.00	586.11	3341436.00	2.08	2668.07	2627.00
19	1	2	13706.00	21305.00	132.15	0	Spot (Block19, Row2, Column1)	2873.49	2894.00	299.05	0.00	0.10	2518.00	2568.47	2518.00	320.42	0.01	0.12	58.00	22.00	0.00	376.00	355.49	1344791.00	0.95	2719.99	2688.00
19	2	2	14019.00	21309.00	141.05	0	Spot (Block19, Row2, Column2)	2947.97	2914.00	378.76	0.01	0.13	2471.00	2507.28	2471.00	297.05	0.01	0.12	62.00	39.00	0.00	443.00	476.97	1606644.00	1.48	2710.96	2664.50
19	3	2	14311.00	21308.00	191.50	0	Spot (Block19, Row2, Column3)	3022.11	3030.00	361.53	0.00	0.12	2471.00	2514.85	2471.00	301.08	0.01	0.12	72.00	44.00	0.00	559.00	551.11	3121838.00	1.68	2702.18	2651.00
19	4	2	14623.00	21307.00	206.05	0	Spot (Block19, Row2, Column4)	2885.77	2807.50	361.87	0.01	0.13	2455.00	2490.08	2455.00	290.25	0.01	0.12	56.00	32.00	0.00	352.50	430.77	3480239.00	1.36	2692.37	2673.00
19	5	2	14910.00	21312.00	191.15	0	Spot (Block19, Row2, Column5)	3364.46	3282.00	495.93	0.01	0.15	2404.00	2443.87	2404.00	278.74	0.01	0.11	93.00	79.00	0.00	878.00	960.46	3472121.00	3.30	2714.32	2760.00
19	6	2	15208.00	21304.00	194.25	0	Spot (Block19, Row2, Column6)	2932.96	2917.00	436.01	0.00	0.15	2390.00	2435.99	2390.00	271.71	0.01	0.11	73.00	48.00	0.00	527.00	542.96	3138263.00	1.83	2690.58	2663.50
19	7	2	15518.00	21305.00	202.60	0	Spot (Block19, Row2, Column7)	2819.40	2764.50	360.29	0.01	0.13	2380.00	2432.75	2380.00	275.98	0.01	0.11	61.00	32.00	0.00	384.50	439.40	3281776.00	1.40	2643.36	2592.00
19	8	2	15813.00	21300.00	141.85	0	Spot (Block19, Row2, Column8)	2759.67	2749.00	265.09	0.00	0.10	2386.00	2430.50	2386.00	262.00	0.01	0.11	67.00	30.00	0.00	363.00	373.67	1506779.00	1.26	2574.03	2503.00
19	1	3	13709.00	21607.00	149.90	0	Spot (Block19, Row3, Column1)	3434.88	3436.00	448.48	0.00	0.13	2479.00	2517.20	2479.00	300.33	0.01	0.12	97.00	72.00	0.00	957.00	955.88	2126192.00	3.06	2851.54	2837.00
19	2	3	14018.00	21608.00	175.80	0	Spot (Block19, Row3, Column2)	3082.90	3096.00	450.39	0.00	0.15	2460.00	2487.55	2460.00	292.44	0.00	0.12	77.00	54.00	0.00	636.00	622.90	2660545.00	2.04	2726.06	2734.00
19	3	3	14309.00	21606.00	186.60	0	Spot (Block19, Row3, Column3)	3371.97	3275.00	602.43	0.01	0.18	2473.00	2512.51	2473.00	290.97	0.01	0.12	86.00	65.00	0.00	802.00	898.97	3294418.00	2.95	2765.23	2804.00
19	4	3	14607.00	21598.00	198.50	0	Spot (Block19, Row3, Column4)	3089.06	3040.00	441.82	0.01	0.14	2444.00	2481.89	2444.00	288.39	0.01	0.12	73.00	51.00	0.00	596.00	645.06	3453570.00	2.11	2682.70	2682.00
19	5	3	14912.00	21610.00	170.35	0	Spot (Block19, Row3, Column5)	3335.42	3247.00	533.09	0.01	0.16	2406.00	2455.70	2406.00	277.95	0.01	0.11	90.00	72.00	0.00	841.00	929.42	2701692.00	3.17	2780.94	2779.50
19	6	3	15207.00	21609.00	200.15	0	Spot (Block19, Row3, Column6)	3157.21	3111.00	457.17	0.01	0.14	2432.00	2465.66	2432.00	275.80	0.01	0.11	82.00	64.00	0.00	679.00	725.21	3605538.00	2.51	2749.42	2715.00
19	7	3	15516.00	21613.00	196.25	0	Spot (Block19, Row3, Column7)	2867.80	2849.00	353.96	0.00	0.12	2402.00	2450.39	2402.00	275.87	0.01	0.11	63.00	40.00	0.00	447.00	465.80	3120167.00	1.51	2589.36	2562.00
19	8	3	15814.00	21605.00	204.85	0	Spot (Block19, Row3, Column8)	2924.42	2841.00	357.25	0.01	0.12	2410.00	2457.61	2410.00	272.15	0.01	0.11	70.00	42.00	0.00	431.00	514.42	3497604.00	1.72	2604.43	2553.50
19	1	4	13715.00	21913.00	196.45	0	Spot (Block19, Row4, Column1)	3086.68	3015.00	423.61	0.01	0.14	2461.50	2493.48	2461.50	302.42	0.01	0.12	71.00	46.00	0.00	553.50	625.18	3361393.00	1.96	2772.88	2727.00
19	2	4	14018.00	21913.00	207.05	0	Spot (Block19, Row4, Column2)	2869.34	2841.00	334.72	0.00	0.12	2456.00	2476.04	2456.00	278.96	0.00	0.11	60.00	36.00	0.00	385.00	413.34	3497729.00	1.41	2626.57	2587.00
19	3	4	14312.00	21912.00	157.00	0	Spot (Block19, Row4, Column3)	4054.17	4035.00	643.22	0.00	0.16	2482.00	2506.80	2482.00	286.52	0.00	0.11	99.00	96.00	0.00	1553.00	1572.17	2773050.00	5.40	3011.66	3012.00
19	4	4	14605.00	21923.00	213.55	0	Spot (Block19, Row4, Column4)	2811.00	2789.00	327.99	0.00	0.12	2418.00	2468.24	2418.00	295.13	0.01	0.12	57.00	26.00	0.00	371.00	393.00	3659923.00	1.16	2548.54	2532.00
19	5	4	14903.00	21911.00	188.60	0	Spot (Block19, Row4, Column5)	3051.29	2997.00	420.41	0.01	0.14	2423.00	2468.62	2423.00	274.59	0.01	0.11	78.00	51.00	0.00	574.00	628.29	3060446.00	2.12	2719.48	2662.00
19	6	4	15220.00	21913.00	193.80	0	Spot (Block19, Row4, Column6)	3294.83	3229.00	419.07	0.01	0.13	2446.00	2481.42	2446.00	275.84	0.01	0.11	93.00	74.00	0.00	783.00	848.83	3499110.00	2.95	2756.46	2812.00
19	7	4	15511.00	21909.00	190.70	0	Spot (Block19, Row4, Column7)	3129.30	3006.00	552.93	0.02	0.18	2462.00	2488.30	2462.00	285.91	0.00	0.11	75.00	47.00	0.00	544.00	667.30	3201273.00	2.24	2730.50	2710.00
19	8	4	15812.00	21916.00	180.65	0	Spot (Block19, Row4, Column8)	3146.19	3157.00	428.78	0.00	0.14	2485.00	2514.18	2485.00	280.78	0.01	0.11	77.00	61.00	0.00	672.00	661.19	2878765.00	2.25	2706.59	2655.50
19	1	5	13711.00	22208.00	112.75	0	Spot (Block19, Row5, Column1)	3388.12	3340.50	470.73	0.01	0.14	2488.00	2532.45	2488.00	305.18	0.01	0.12	92.00	69.00	0.00	852.50	900.12	1124856.00	2.80	2899.01	2855.50
19	2	5	14016.00	22211.00	192.85	0	Spot (Block19, Row5, Column2)	2974.15	2897.50	353.45	0.01	0.12	2469.00	2490.30	2469.00	289.86	0.00	0.12	67.00	37.00	0.00	428.50	505.15	3122854.00	1.67	2702.72	2686.00
19	3	5	14323.00	22207.00	203.10	0	Spot (Block19, Row5, Column3)	3032.92	2944.00	392.69	0.01	0.13	2442.00	2468.50	2442.00	290.91	0.00	0.12	72.00	42.00	0.00	502.00	590.92	3545484.00	1.94	2668.46	2627.00
19	4	5	14614.00	22204.00	186.95	0	Spot (Block19, Row5, Column4)	2952.43	2892.00	392.88	0.01	0.13	2444.00	2472.64	2444.00	297.29	0.01	0.12	64.00	38.00	0.00	448.00	508.43	2899291.00	1.61	2665.47	2603.00
19	5	5	14912.00	22207.00	147.30	0	Spot (Block19, Row5, Column5)	7332.64	7086.00	3085.25	0.01	0.42	2455.00	2485.81	2455.00	288.62	0.01	0.12	100.00	100.00	0.00	4631.00	4877.64	4399583.00	16.79	3493.60	3421.00
19	6	5	15230.00	22206.00	197.00	0	Spot (Block19, Row5, Column6)	2960.58	2918.00	418.30	0.01	0.14	2461.00	2495.22	2461.00	291.11	0.01	0.12	63.00	39.00	0.00	457.00	499.58	3253679.00	1.60	2702.09	2628.00
19	7	5	15507.00	22203.00	202.80	0	Spot (Block19, Row5, Column7)	3050.62	2961.00	368.34	0.01	0.12	2483.00	2519.75	2483.00	296.55	0.01	0.12	74.00	41.00	0.00	478.00	567.62	3553970.00	1.79	2739.94	2727.00
19	8	5	15821.00	22213.00	168.35	0	Spot (Block19, Row5, Column8)	3683.98	3650.50	642.48	0.00	0.17	2514.00	2553.90	2514.00	289.22	0.01	0.11	93.00	81.00	0.00	1136.50	1169.98	2910345.00	3.91	2888.53	2878.00
19	1	6	13715.00	22512.00	188.50	0	Spot (Block19, Row6, Column1)	3300.74	3248.50	482.22	0.01	0.15	2485.00	2530.00	2485.00	307.71	0.01	0.12	85.00	61.00	0.00	763.50	815.74	3294136.00	2.50	2863.83	2884.50
19	2	6	14020.00	22509.00	196.20	0	Spot (Block19, Row6, Column2)	2957.86	2867.00	372.62	0.01	0.13	2445.00	2481.85	2445.00	299.40	0.01	0.12	66.00	38.00	0.00	422.00	512.86	3224063.00	1.59	2679.15	2680.00
19	3	6	14303.00	22510.00	170.30	0	Spot (Block19, Row6, Column3)	3398.83	3314.00	518.23	0.01	0.15	2408.00	2460.56	2408.00	303.41	0.01	0.12	94.00	75.00	0.00	906.00	990.83	2736056.00	3.09	2790.13	2774.00
19	4	6	14618.00	22518.00	153.70	0	Spot (Block19, Row6, Column4)	3162.26	3127.00	396.96	0.00	0.13	2445.00	2474.67	2445.00	302.26	0.01	0.12	83.00	58.00	0.00	682.00	717.26	2042820.00	2.27	2754.57	2721.00
19	5	6	14919.00	22514.00	149.45	0	Spot (Block19, Row6, Column5)	6031.65	5620.00	2196.72	0.03	0.36	2483.00	2510.63	2483.00	303.32	0.00	0.12	100.00	98.00	0.00	3137.00	3548.65	3673273.00	11.61	3486.05	3338.50
19	6	6	15218.00	22507.00	202.35	0	Spot (Block19, Row6, Column6)	2999.60	2900.00	389.25	0.01	0.13	2471.00	2500.11	2471.00	293.72	0.01	0.12	63.00	39.00	0.00	429.00	528.60	3485540.00	1.70	2709.27	2696.00
19	7	6	15516.00	22510.00	183.30	0	Spot (Block19, Row6, Column7)	3010.68	2970.00	375.16	0.01	0.12	2461.00	2497.16	2461.00	292.23	0.01	0.12	70.00	41.00	0.00	509.00	549.68	2833048.00	1.76	2729.14	2720.00
19	8	6	15822.00	22516.00	166.80	0	Spot (Block19, Row6, Column8)	3110.65	3095.00	355.51	0.00	0.11	2493.00	2540.32	2493.00	287.31	0.01	0.11	78.00	53.00	0.00	602.00	617.65	2404531.00	1.99	2804.84	2755.50
19	1	7	13725.00	22810.00	217.65	0	Spot (Block19, Row7, Column1)	2974.83	2928.00	388.23	0.01	0.13	2496.00	2553.78	2496.00	352.31	0.01	0.14	56.00	29.00	0.00	432.00	478.83	4024947.00	1.20	2728.42	2691.00
19	2	7	14013.00	22813.00	209.50	0	Spot (Block19, Row7, Column2)	2893.88	2840.50	382.60	0.01	0.13	2438.00	2486.34	2438.00	312.67	0.01	0.13	57.00	30.00	0.00	402.50	455.88	3628924.00	1.30	2630.85	2520.00
19	3	7	14315.00	22823.00	210.25	0	Spot (Block19, Row7, Column3)	2876.76	2872.00	308.95	0.00	0.11	2402.00	2465.51	2402.00	309.01	0.01	0.13	67.00	31.00	0.00	470.00	474.76	3627599.00	1.33	2699.05	2683.00
19	4	7	14620.00	22809.00	205.55	0	Spot (Block19, Row7, Column4)	2924.55	2899.00	395.56	0.00	0.14	2431.00	2474.54	2431.00	304.56	0.01	0.12	63.00	40.00	0.00	468.00	493.55	3512381.00	1.48	2638.65	2597.00
19	5	7	14912.00	22818.00	195.45	0	Spot (Block19, Row7, Column5)	2927.19	2881.00	346.65	0.01	0.12	2467.00	2489.01	2467.00	306.92	0.00	0.12	59.00	35.00	0.00	414.00	460.19	3161367.00	1.43	2676.84	2637.00
19	6	7	15225.00	22811.00	187.15	0	Spot (Block19, Row7, Column6)	2988.46	2879.50	397.45	0.02	0.13	2439.00	2471.84	2439.00	302.66	0.01	0.12	65.00	40.00	0.00	440.50	549.46	2940649.00	1.71	2761.57	2738.00
19	7	7	15504.00	22809.00	189.30	0	Spot (Block19, Row7, Column7)	3022.23	2982.00	389.14	0.01	0.13	2410.00	2469.86	2410.00	296.29	0.01	0.12	77.00	47.00	0.00	572.00	612.23	3031301.00	1.86	2667.68	2659.50
19	8	7	15815.00	22809.00	147.00	-50	Spot (Block19, Row7, Column8)	2569.10	2497.00	367.20	0.01	0.14	2497.50	2547.91	2497.50	312.23	0.01	0.12	29.00	8.00	0.00	-0.50	71.60	1518337.00	0.07	2567.13	2454.00
19	1	8	13703.00	23113.00	139.10	0	Spot (Block19, Row8, Column1)	52860.73	65535.00	16231.60	0.09	0.31	2537.00	2577.83	2537.00	400.55	0.01	0.16	100.00	100.00	51.15	62998.00	50323.73	27699188.00	125.53	17839.55	14648.00
19	2	8	14019.00	23125.00	203.00	0	Spot (Block19, Row8, Column2)	2912.38	2894.50	356.01	0.00	0.12	2467.00	2508.45	2467.00	360.25	0.01	0.14	57.00	22.00	0.00	427.50	445.38	3436614.00	1.12	2636.50	2585.00
19	3	8	14311.00	23111.00	165.55	0	Spot (Block19, Row8, Column3)	3231.18	3164.00	529.78	0.01	0.16	2399.00	2459.68	2399.00	317.37	0.01	0.13	85.00	60.00	0.00	765.00	832.18	2452468.00	2.43	2712.86	2727.00
19	4	8	14621.00	23109.00	178.90	0	Spot (Block19, Row8, Column4)	3025.61	2997.00	412.89	0.00	0.14	2470.00	2498.24	2470.00	311.56	0.00	0.12	67.00	40.00	0.00	527.00	555.61	2701869.00	1.69	2679.22	2675.00
19	5	8	14903.00	23111.00	193.75	0	Spot (Block19, Row8, Column5)	2901.05	2805.50	410.76	0.01	0.14	2475.00	2496.33	2475.00	313.43	0.00	0.13	51.00	33.00	0.00	330.50	426.05	3075109.00	1.29	2682.90	2627.00
19	6	8	15214.00	23107.00	189.45	0	Spot (Block19, Row8, Column6)	3366.00	3280.50	542.17	0.01	0.16	2468.00	2486.50	2468.00	335.44	0.00	0.13	88.00	58.00	0.00	812.50	898.00	3406395.00	2.62	2750.98	2771.00
19	7	8	15519.00	23107.00	160.70	0	Spot (Block19, Row8, Column7)	3124.68	3085.50	445.35	0.01	0.14	2484.00	2521.16	2484.00	371.78	0.01	0.15	67.00	39.00	0.00	601.50	640.68	2218526.00	1.62	2741.41	2664.00
19	8	8	15823.00	23107.00	127.75	0	Spot (Block19, Row8, Column8)	5061.64	4840.00	921.93	0.02	0.18	2568.00	2604.48	2568.00	327.55	0.01	0.13	100.00	99.00	0.00	2272.00	2493.64	2211935.00	7.50	3225.80	3191.50
20	1	1	18214.00	21002.00	152.80	0	Spot (Block20, Row1, Column1)	38582.26	36069.50	18504.74	0.03	0.48	2282.00	2320.49	2282.00	274.49	0.01	0.12	100.00	100.00	15.62	33787.50	36300.26	24692748.00	132.11	10859.95	8446.00
20	2	1	18507.00	21007.00	153.50	0	Spot (Block20, Row1, Column2)	4238.76	4143.00	893.80	0.01	0.21	2222.00	2270.94	2222.00	255.62	0.01	0.11	100.00	100.00	0.00	1921.00	2016.76	2738242.00	7.70	2867.65	2826.50
20	3	1	18813.00	21009.00	152.95	0	Spot (Block20, Row1, Column3)	4842.19	4667.00	1506.01	0.02	0.31	2186.00	2220.52	2186.00	217.95	0.01	0.10	100.00	100.00	0.00	2481.00	2656.19	3103847.00	12.03	2843.38	2801.00
20	4	1	19105.00	21003.00	158.70	0	Spot (Block20, Row1, Column4)	3746.50	3661.00	737.09	0.01	0.20	2184.00	2220.01	2184.00	215.35	0.01	0.10	99.00	98.00	0.00	1477.00	1562.50	2596324.00	7.09	2627.82	2655.00
20	5	1	19410.00	21004.00	147.40	0	Spot (Block20, Row1, Column5)	6905.29	6269.00	2931.55	0.04	0.42	2157.00	2180.44	2157.00	196.14	0.00	0.09	100.00	100.00	0.00	4112.00	4748.29	4081027.00	24.09	3306.96	3216.00
20	6	1	19707.00	21002.00	148.00	0	Spot (Block20, Row1, Column6)	6868.11	6214.50	2421.35	0.04	0.35	2154.50	2171.97	2154.50	206.34	0.00	0.10	100.00	100.00	0.00	4060.00	4713.61	4162072.00	22.76	3232.93	2957.50
20	7	1	20026.00	21001.00	113.95	0	Spot (Block20, Row1, Column7)	8299.36	8042.00	1910.58	0.01	0.23	2149.00	2174.05	2149.00	214.23	0.01	0.10	100.00	100.00	0.00	5893.00	6150.36	2813483.00	28.59	4007.50	3656.50
20	8	1	20313.00	20998.00	202.20	0	Spot (Block20, Row1, Column8)	2557.42	2505.00	242.09	0.01	0.09	2174.00	2193.24	2174.00	196.88	0.00	0.09	75.00	43.00	0.00	331.00	383.42	2964051.00	1.85	2360.76	2343.50
20	1	2	18201.00	21307.00	127.70	0	Spot (Block20, Row2, Column1)	2672.06	2688.50	238.72	0.00	0.09	2269.00	2299.69	2269.00	261.97	0.01	0.11	69.00	33.00	0.00	419.50	403.06	1159676.00	1.42	2420.91	2402.00
20	2	2	18512.00	21306.00	125.75	0	Spot (Block20, Row2, Column2)	5808.30	5757.00	1302.32	0.00	0.22	2251.00	2278.15	2251.00	231.75	0.01	0.10	100.00	100.00	0.00	3506.00	3557.30	2451103.00	15.23	3260.31	3265.00
20	3	2	18810.00	21306.00	206.40	0	Spot (Block20, Row2, Column3)	2633.93	2599.00	246.27	0.01	0.09	2192.00	2228.22	2192.00	214.19	0.01	0.10	80.00	47.00	0.00	407.00	441.93	3184425.00	1.89	2362.37	2350.50
20	4	2	19113.00	21304.00	175.15	0	Spot (Block20, Row2, Column4)	4285.06	4303.50	872.69	0.00	0.20	2180.00	2211.48	2180.00	234.05	0.01	0.11	100.00	99.00	0.00	2123.50	2105.06	3676579.00	8.86	2859.05	2788.00
20	5	2	19410.00	21307.00	173.75	0	Spot (Block20, Row2, Column5)	3035.20	3025.00	396.69	0.00	0.13	2149.00	2177.05	2149.00	215.42	0.01	0.10	96.00	85.00	0.00	876.00	886.20	2558675.00	3.98	2428.90	2428.00
20	6	2	19712.00	21301.00	178.00	0	Spot (Block20, Row2, Column6)	2666.79	2629.50	285.11	0.01	0.11	2107.00	2153.80	2107.00	204.52	0.01	0.09	91.00	65.00	0.00	522.50	559.79	2373444.00	2.51	2376.42	2376.00
20	7	2	20011.00	21303.00	171.50	0	Spot (Block20, Row2, Column7)	3287.98	3159.00	687.90	0.02	0.21	2103.00	2132.84	2103.00	177.98	0.01	0.08	98.00	91.00	0.00	1056.00	1184.98	2689566.00	6.49	2402.92	2358.00
20	8	2	20316.00	21294.00	139.20	0	Spot (Block20, Row2, Column8)	2400.20	2388.50	220.23	0.00	0.09	2107.00	2140.84	2107.00	166.08	0.01	0.08	66.00	40.00	0.00	281.50	293.20	1252902.00	1.56	2241.42	2210.00
20	1	3	18215.00	21606.00	147.10	0	Spot (Block20, Row3, Column1)	6340.70	5658.00	2411.05	0.05	0.38	2302.00	2331.88	2302.00	256.88	0.01	0.11	100.00	99.00	0.00	3356.00	4038.70	3747355.00	15.61	3305.47	3328.50
20	2	3	18511.00	21609.00	197.35	0	Spot (Block20, Row3, Column2)	2797.90	2757.00	284.66	0.01	0.10	2287.00	2310.05	2287.00	231.50	0.00	0.10	87.00	50.00	0.00	470.00	510.90	3083284.00	2.11	2486.36	2481.00
20	3	3	18807.00	21604.00	191.70	0	Spot (Block20, Row3, Column3)	2861.83	2765.50	397.16	0.01	0.14	2230.00	2270.44	2230.00	239.55	0.01	0.11	85.00	59.00	0.00	535.50	631.83	2959130.00	2.47	2520.90	2505.50
20	4	3	19109.00	21605.00	148.65	0	Spot (Block20, Row3, Column4)	6466.35	5918.00	2522.62	0.04	0.39	2205.00	2249.63	2205.00	242.51	0.01	0.11	100.00	100.00	0.00	3713.00	4261.35	3886275.00	17.39	3182.10	3049.50
20	5	3	19410.00	21607.00	179.05	0	Spot (Block20, Row3, Column5)	2845.83	2772.50	352.49	0.01	0.12	2180.00	2199.70	2180.00	217.25	0.00	0.10	92.00	70.00	0.00	592.50	665.83	2561250.00	2.97	2455.65	2449.50
20	6	3	19716.00	21598.00	188.85	0	Spot (Block20, Row3, Column6)	2810.84	2780.00	328.72	0.00	0.12	2150.00	2170.04	2150.00	191.17	0.00	0.09	94.00	77.00	0.00	630.00	660.84	2833326.00	3.35	2411.91	2409.00
20	7	3	20016.00	21605.00	150.35	0	Spot (Block20, Row3, Column7)	5298.38	5096.50	1652.26	0.02	0.31	2123.00	2155.46	2123.00	178.22	0.01	0.08	100.00	100.00	0.00	2973.50	3175.38	3284995.00	17.63	2887.74	2908.00
20	8	3	20310.00	21599.00	214.70	0	Spot (Block20, Row3, Column8)	2419.30	2384.00	223.34	0.01	0.09	2099.00	2130.91	2099.00	165.43	0.01	0.08	70.00	42.00	0.00	285.00	320.30	3178956.00	1.74	2187.87	2179.50
20	1	4	18215.00	21905.00	148.05	0	Spot (Block20, Row4, Column1)	6752.98	6087.00	2618.97	0.05	0.39	2298.00	2333.16	2298.00	262.12	0.01	0.11	100.00	100.00	0.00	3789.00	4454.98	4004516.00	16.86	3307.82	3160.00
20	2	4	18521.00	21900.00	209.90	0	Spot (Block20, Row4, Column2)	3022.33	2976.00	340.08	0.01	0.11	2295.00	2329.10	2295.00	249.51	0.01	0.11	96.00	68.00	0.00	681.00	727.33	3789999.00	2.78	2659.90	2643.00
20	3	4	18811.00	21903.00	144.50	0	Spot (Block20, Row4, Column3)	16894.87	16430.00	7851.98	0.01	0.46	2303.00	2347.80	2303.00	253.44	0.01	0.11	100.00	100.00	0.00	14127.00	14591.87	9613179.00	57.40	5514.99	4867.00
20	4	4	19107.00	21912.00	212.60	0	Spot (Block20, Row4, Column4)	2737.76	2694.00	320.58	0.01	0.12	2274.00	2302.94	2274.00	246.07	0.01	0.11	70.00	43.00	0.00	420.00	463.76	3515289.00	1.77	2394.02	2375.00
20	5	4	19404.00	21907.00	195.65	0	Spot (Block20, Row4, Column5)	2727.97	2701.00	308.62	0.00	0.11	2177.00	2211.05	2177.00	210.81	0.01	0.10	88.00	62.00	0.00	524.00	550.97	2957123.00	2.45	2391.36	2412.00
20	6	4	19709.00	21902.00	187.55	0	Spot (Block20, Row4, Column6)	3025.12	2992.50	331.65	0.00	0.11	2157.00	2177.06	2157.00	192.69	0.00	0.09	99.00	94.00	0.00	835.50	868.12	3000917.00	4.40	2499.04	2489.00
20	7	4	20005.00	21906.00	146.20	0	Spot (Block20, Row4, Column7)	5516.31	5012.00	1881.51	0.04	0.34	2168.00	2178.16	2168.00	195.94	0.00	0.09	100.00	100.00	0.00	2844.00	3348.31	3204975.00	17.04	3046.21	2874.00
20	8	4	20312.00	21912.00	154.95	0	Spot (Block20, Row4, Column8)	3616.13	3603.00	738.86	0.00	0.20	2127.00	2156.26	2127.00	178.25	0.01	0.08	100.00	99.00	0.00	1476.00	1489.13	2364950.00	8.19	2523.34	2524.00
20	1	5	18211.00	22208.00	109.10	0	Spot (Block20, Row5, Column1)	4615.54	4530.00	817.78	0.01	0.18	2293.00	2323.00	2293.00	239.59	0.01	0.10	100.00	100.00	0.00	2237.00	2322.54	1435432.00	9.57	3100.25	3043.50
20	2	5	18509.00	22213.00	184.70	0	Spot (Block20, Row5, Column2)	2799.15	2745.00	280.66	0.01	0.10	2293.00	2313.13	2293.00	220.58	0.00	0.10	88.00	50.00	0.00	452.00	506.15	2687183.00	2.20	2514.44	2500.50
20	3	5	18816.00	22208.00	189.30	0	Spot (Block20, Row5, Column3)	3358.07	3230.00	479.36	0.02	0.14	2320.00	2360.04	2320.00	245.00	0.01	0.10	96.00	89.00	0.00	910.00	1038.07	3401723.00	4.07	2722.58	2698.00
20	4	5	19112.00	22204.00	167.65	0	Spot (Block20, Row5, Column4)	3985.30	3769.50	969.56	0.02	0.24	2305.00	2341.16	2305.00	247.70	0.01	0.11	99.00	96.00	0.00	1464.50	1680.30	3108532.00	6.64	2794.53	2767.00
20	5	5	19411.00	22209.00	143.05	0	Spot (Block20, Row5, Column5)	22118.24	20095.00	10858.51	0.04	0.49	2229.00	2272.96	2229.00	241.69	0.01	0.11	100.00	100.00	0.00	17866.00	19889.24	12319860.00	82.11	6596.77	5379.00
20	6	5	19713.00	22204.00	187.50	0	Spot (Block20, Row5, Column6)	2823.31	2746.50	368.19	0.01	0.13	2192.00	2234.35	2192.00	212.39	0.01	0.10	91.00	66.00	0.00	554.50	631.31	2795076.00	2.77	2444.57	2441.00
20	7	5	20019.00	22213.00	189.40	0	Spot (Block20, Row5, Column7)	2845.78	2819.00	311.86	0.00	0.11	2190.00	2219.84	2190.00	217.07	0.01	0.10	96.00	73.00	0.00	629.00	655.78	2877084.00	2.88	2422.63	2418.00
20	8	5	20314.00	22206.00	143.65	0	Spot (Block20, Row5, Column8)	7663.63	7004.50	3085.79	0.04	0.40	2177.00	2193.64	2177.00	198.00	0.00	0.09	100.00	100.00	0.00	4827.50	5486.63	4291635.00	27.63	3592.82	3239.00
20	1	6	18218.00	22507.00	198.85	0	Spot (Block20, Row6, Column1)	3000.31	2949.00	370.48	0.01	0.12	2321.00	2356.31	2321.00	250.09	0.01	0.11	88.00	66.00	0.00	628.00	679.31	3372351.00	2.58	2555.99	2576.50
20	2	6	18520.00	22509.00	208.05	0	Spot (Block20, Row6, Column2)	2951.85	2901.00	356.60	0.01	0.12	2327.00	2365.53	2327.00	245.61	0.01	0.10	87.00	58.00	0.00	574.00	624.85	3621916.00	2.39	2599.99	2561.00
20	3	6	18803.00	22505.00	146.30	0	Spot (Block20, Row6, Column3)	11582.09	10998.00	4966.29	0.02	0.43	2306.00	2354.70	2306.00	252.10	0.01	0.11	100.00	100.00	0.00	8692.00	9276.09	6717613.00	36.60	4503.04	4046.00
20	4	6	19103.00	22506.00	174.65	0	Spot (Block20, Row6, Column4)	3342.62	3236.00	591.55	0.01	0.18	2286.00	2311.89	2286.00	237.79	0.00	0.10	96.00	81.00	0.00	950.00	1056.62	2841223.00	4.33	2600.88	2566.00
20	5	6	19410.00	22505.00	143.30	0	Spot (Block20, Row6, Column5)	14437.60	13448.00	6275.46	0.03	0.43	2272.50	2285.02	2272.50	234.55	0.00	0.10	100.00	100.00	0.00	11175.50	12165.10	8099495.00	51.81	5009.80	4187.00
20	6	6	19711.00	22500.00	174.85	0	Spot (Block20, Row6, Column6)	3145.96	2989.00	548.56	0.02	0.17	2235.00	2267.16	2235.00	218.19	0.01	0.10	96.00	81.00	0.00	754.00	910.96	2696090.00	4.03	2556.25	2536.00
20	7	6	20014.00	22506.00	148.35	0	Spot (Block20, Row6, Column7)	6577.49	6302.00	2237.74	0.02	0.34	2193.00	2233.22	2193.00	222.66	0.01	0.10	100.00	100.00	0.00	4109.00	4384.49	3939918.00	19.51	3314.15	3223.00
20	8	6	20322.00	22504.00	148.30	0	Spot (Block20, Row6, Column8)	6664.99	6085.50	2418.82	0.04	0.36	2182.00	2209.77	2182.00	214.72	0.01	0.10	100.00	100.00	0.00	3903.50	4482.99	3998995.00	20.75	3366.98	3176.50
20	1	7	18224.00	22805.00	201.75	0	Spot (Block20, Row7, Column1)	3146.00	3085.00	417.24	0.01	0.13	2322.00	2367.98	2322.00	274.13	0.01	0.12	90.00	70.00	0.00	763.00	824.00	3643068.00	2.84	2632.62	2588.50
20	2	7	18509.00	22795.00	207.65	0	Spot (Block20, Row7, Column2)	2882.39	2847.00	331.19	0.01	0.11	2300.00	2353.44	2300.00	251.07	0.01	0.11	82.00	52.00	0.00	547.00	582.39	3519401.00	2.11	2619.03	2574.50
20	3	7	18813.00	22803.00	194.95	0	Spot (Block20, Row7, Column3)	2743.88	2720.00	322.47	0.00	0.12	2281.50	2326.31	2281.50	260.15	0.01	0.11	68.00	41.00	0.00	438.50	462.38	2960646.00	1.61	2567.28	2544.50
20	4	7	19120.00	22813.00	206.25	0	Spot (Block20, Row7, Column4)	2676.60	2673.00	272.82	0.00	0.10	2260.00	2278.42	2260.00	227.86	0.00	0.10	75.00	42.00	0.00	413.00	416.60	3249388.00	1.75	2420.58	2393.00
20	5	7	19412.00	22804.00	181.55	0	Spot (Block20, Row7, Column5)	4049.63	3953.00	882.49	0.01	0.22	2211.00	2262.29	2211.00	232.93	0.01	0.10	100.00	97.00	0.00	1742.00	1838.63	3741859.00	7.67	2851.72	2787.00
20	6	7	19720.00	22804.00	196.80	0	Spot (Block20, Row7, Column6)	2905.22	2795.00	374.15	0.02	0.13	2233.50	2270.71	2233.50	225.52	0.01	0.10	91.00	65.00	0.00	561.50	671.72	3192841.00	2.81	2597.38	2579.00
20	7	7	20012.00	22807.00	152.45	0	Spot (Block20, Row7, Column7)	6346.76	6135.00	2011.46	0.01	0.32	2227.00	2265.14	2227.00	226.07	0.01	0.10	100.00	100.00	0.00	3908.00	4119.76	4049234.00	18.06	3333.70	3195.00
20	8	7	20319.00	22809.00	154.70	0	Spot (Block20, Row7, Column8)	3865.44	3843.00	505.81	0.00	0.13	2184.00	2202.87	2184.00	204.79	0.00	0.09	100.00	100.00	0.00	1659.00	1681.44	2558921.00	8.12	2841.19	2773.00
20	1	8	18209.00	23109.00	142.20	0	Spot (Block20, Row8, Column1)	44559.86	47373.50	18960.39	0.03	0.43	2302.00	2369.82	2302.00	309.17	0.01	0.13	100.00	100.00	26.81	45071.50	42257.86	24597164.00	136.46	11427.51	8529.00
20	2	8	18516.00	23110.00	192.60	0	Spot (Block20, Row8, Column2)	3178.30	3045.50	579.49	0.02	0.18	2287.00	2337.22	2287.00	285.09	0.01	0.12	88.00	68.00	0.00	758.50	891.30	3343567.00	2.95	2587.26	2625.00
20	3	8	18807.00	23108.00	150.40	0	Spot (Block20, Row8, Column3)	5263.78	4726.00	1775.93	0.05	0.34	2282.00	2312.77	2282.00	259.66	0.01	0.11	100.00	100.00	0.00	2444.00	2981.78	3253018.00	11.36	2963.22	2959.00
20	4	8	19115.00	23106.00	184.65	0	Spot (Block20, Row8, Column4)	2856.70	2781.50	344.92	0.01	0.12	2274.00	2302.48	2274.00	259.16	0.01	0.11	82.00	49.00	0.00	507.50	582.70	2748148.00	2.14	2509.28	2503.00
20	5	8	19407.00	23107.00	207.15	0	Spot (Block20, Row8, Column5)	2672.09	2653.00	253.38	0.00	0.09	2261.00	2287.57	2261.00	250.43	0.01	0.11	69.00	33.00	0.00	392.00	411.09	3265294.00	1.54	2447.82	2405.50
20	6	8	19718.00	23105.00	191.15	0	Spot (Block20, Row8, Column6)	3105.71	3074.00	481.71	0.00	0.16	2210.00	2256.76	2210.00	229.79	0.01	0.10	92.00	79.00	0.00	864.00	895.71	3211303.00	3.69	2517.82	2501.00
20	7	8	20011.00	23103.00	151.60	0	Spot (Block20, Row8, Column7)	4826.38	4634.50	1389.15	0.02	0.29	2217.00	2252.43	2217.00	234.80	0.01	0.10	99.00	99.00	0.00	2417.50	2609.38	3050272.00	10.96	2841.91	2780.00
20	8	8	20316.00	23098.00	125.20	0	Spot (Block20, Row8, Column8)	4200.73	4150.00	676.27	0.01	0.16	2183.00	2200.53	2183.00	211.30	0.00	0.10	100.00	100.00	0.00	1967.00	2017.73	1751706.00	9.47	2907.92	2858.00
21	1	1	4708.00	25512.00	149.55	0	Spot (Block21, Row1, Column1)	39501.86	37673.50	20074.42	0.02	0.51	135.00	149.67	135.00	80.32	0.04	0.54	100.00	100.00	22.96	37538.50	39366.86	24254256.00	489.94	7066.01	5467.00
21	2	1	5009.00	25501.00	147.00	-50	Spot (Block21, Row1, Column2)	154.44	157.00	13.95	0.01	0.09	146.00	154.49	146.00	59.42	0.02	0.38	0.00	0.00	0.00	11.00	8.44	90968.00	-0.00	153.40	158.00
21	3	1	5309.00	25500.00	147.00	-50	Spot (Block21, Row1, Column3)	153.16	152.00	16.98	0.00	0.11	143.00	150.35	143.00	41.85	0.02	0.28	3.00	0.00	0.00	9.00	10.16	89905.00	0.07	148.66	146.00
21	4	1	5609.00	25500.00	147.00	-50	Spot (Block21, Row1, Column4)	151.18	154.00	20.53	0.01	0.14	133.00	140.61	133.00	33.11	0.02	0.24	29.00	0.00	0.00	21.00	18.18	89348.00	0.32	135.66	133.00
21	5	1	5888.00	25485.00	136.05	0	Spot (Block21, Row1, Column5)	162.14	165.00	16.24	0.01	0.10	129.00	136.34	129.00	31.03	0.02	0.23	60.00	1.00	0.00	36.00	33.14	80745.00	0.83	150.46	149.00
21	6	1	6209.00	25508.00	213.30	0	Spot (Block21, Row1, Column6)	142.83	140.00	17.32	0.01	0.12	122.00	127.64	122.00	29.55	0.02	0.23	28.00	1.00	0.00	18.00	20.83	185533.00	0.51	131.72	133.00
21	7	1	6509.00	25500.00	147.00	-50	Spot (Block21, Row1, Column7)	137.72	136.00	11.77	0.01	0.09	128.00	134.45	128.00	30.04	0.02	0.22	5.00	0.00	0.00	8.00	9.72	81669.00	0.11	124.94	125.00
21	8	1	6832.00	25496.00	148.25	0	Spot (Block21, Row1, Column8)	188.68	192.00	19.32	0.01	0.10	135.00	141.25	135.00	27.43	0.02	0.19	87.00	56.00	0.00	57.00	53.68	114154.00	1.73	162.17	160.00
21	1	2	4708.00	25801.00	147.00	-50	Spot (Block21, Row2, Column1)	108.25	109.00	12.11	0.00	0.11	100.00	111.13	100.00	64.92	0.05	0.58	0.00	0.00	0.00	9.00	8.25	63543.00	-0.04	101.32	102.00
21	2	2	5009.00	25801.00	147.00	-50	Spot (Block21, Row2, Column2)	98.46	99.50	12.87	0.00	0.13	102.00	103.50	102.00	14.51	0.01	0.14	5.00	0.00	0.00	-2.50	-3.54	57897.00	-0.35	97.52	97.00
21	3	2	5331.00	25771.00	211.80	0	Spot (Block21, Row2, Column3)	115.37	116.00	8.88	0.00	0.08	105.00	106.52	105.00	12.82	0.01	0.12	43.00	3.00	0.00	11.00	10.37	147331.00	0.69	110.80	113.00
21	4	2	5609.00	25800.00	147.00	-50	Spot (Block21, Row2, Column4)	102.11	102.00	8.40	0.00	0.08	105.00	105.08	105.00	12.66	0.00	0.12	3.00	0.00	0.00	-3.00	-2.89	60145.00	-0.23	103.22	102.00
21	5	2	5917.00	25779.00	131.25	0	Spot (Block21, Row2, Column5)	123.33	122.00	11.69	0.00	0.09	102.00	102.21	102.00	13.69	0.00	0.13	75.00	25.00	0.00	20.00	21.33	57227.00	1.54	112.97	114.00
21	6	2	6147.00	25789.00	110.60	0	Spot (Block21, Row2, Column6)	121.84	123.00	13.18	0.00	0.11	100.00	100.38	100.00	11.74	0.00	0.12	80.00	47.00	0.00	23.00	21.84	38744.00	1.83	110.43	111.00
21	7	2	6509.00	25800.00	147.00	-50	Spot (Block21, Row2, Column7)	114.99	116.00	9.61	0.00	0.08	107.00	107.94	107.00	14.68	0.00	0.14	30.00	0.00	0.00	9.00	7.99	68190.00	0.48	112.73	113.00
21	8	2	6809.00	25799.00	147.00	-50	Spot (Block21, Row2, Column8)	105.44	106.00	11.39	0.00	0.11	117.00	116.86	117.00	16.43	0.00	0.14	1.00	0.00	0.00	-11.00	-11.56	62527.00	-0.70	112.16	111.00
21	1	3	4708.00	26101.00	147.00	-50	Spot (Block21, Row3, Column1)	103.91	104.00	8.86	0.00	0.09	92.00	92.31	92.00	11.66	0.00	0.13	51.00	10.00	0.00	12.00	11.91	60995.00	0.99	100.62	101.00
21	2	3	5002.00	26098.00	154.25	0	Spot (Block21, Row3, Column2)	111.32	111.00	10.13	0.00	0.09	95.00	95.19	95.00	10.89	0.00	0.11	70.00	33.00	0.00	16.00	16.32	72357.00	1.48	101.13	102.00
21	3	3	5309.00	26101.00	147.00	-50	Spot (Block21, Row3, Column3)	106.93	108.00	11.67	0.00	0.11	97.00	97.11	97.00	11.40	0.00	0.12	48.00	14.00	0.00	11.00	9.93	62984.00	0.86	107.67	108.00
21	4	3	5609.00	26098.00	155.75	0	Spot (Block21, Row3, Column4)	115.31	114.00	9.00	0.00	0.08	97.00	98.45	97.00	40.09	0.01	0.41	1.00	0.00	0.00	17.00	18.31	77027.00	0.42	110.17	110.00
21	5	3	5909.00	26100.00	147.00	-50	Spot (Block21, Row3, Column5)	100.73	100.00	7.67	0.00	0.08	92.00	94.38	92.00	39.62	0.01	0.42	0.00	0.00	0.00	8.00	8.73	59331.00	0.16	101.36	100.00
21	6	3	6209.00	26100.00	147.00	-50	Spot (Block21, Row3, Column6)	89.27	89.00	9.13	0.00	0.10	94.00	94.78	94.00	12.10	0.00	0.13	3.00	0.00	0.00	-5.00	-4.73	52578.00	-0.46	91.62	92.00
21	7	3	6509.00	26100.00	147.00	-50	Spot (Block21, Row3, Column7)	111.01	108.00	16.33	0.01	0.15	100.00	100.51	100.00	12.48	0.00	0.12	40.00	19.00	0.00	8.00	11.01	65829.00	0.84	108.25	107.00
21	8	3	6817.00	26125.00	221.30	0	Spot (Block21, Row3, Column8)	128.40	128.00	15.77	0.00	0.12	115.50	118.31	115.50	21.04	0.01	0.18	28.00	4.00	0.00	12.50	12.90	180789.00	0.48	116.75	116.00
21	1	4	4686.00	26396.00	211.70	0	Spot (Block21, Row4, Column1)	89.93	90.00	8.15	0.00	0.09	84.00	84.87	84.00	11.19	0.00	0.13	23.00	2.00	0.00	6.00	5.93	114660.00	0.45	83.82	84.00
21	2	4	5074.00	26341.00	249.90	0	Spot (Block21, Row4, Column2)	102.72	103.00	10.53	0.00	0.10	90.00	90.26	90.00	11.21	0.00	0.12	53.00	15.00	0.00	13.00	12.72	185713.00	1.11	94.06	93.00
21	3	4	5314.00	26414.00	154.70	0	Spot (Block21, Row4, Column3)	130.03	129.50	13.46	0.00	0.10	90.00	90.66	90.00	11.70	0.00	0.13	99.00	89.00	0.00	39.50	40.03	86078.00	3.37	109.60	107.00
21	4	4	5609.00	26400.00	147.00	-50	Spot (Block21, Row4, Column4)	95.84	97.00	12.81	0.01	0.13	87.00	89.41	87.00	39.74	0.01	0.44	0.00	0.00	0.00	10.00	8.84	56451.00	0.16	89.56	91.00
21	5	4	5916.00	26399.00	135.65	0	Spot (Block21, Row4, Column5)	96.01	96.00	9.49	0.00	0.10	85.00	86.56	85.00	38.89	0.01	0.45	0.00	0.00	0.00	11.00	11.01	47716.00	0.24	89.11	89.00
21	6	4	6241.00	26381.00	163.65	0	Spot (Block21, Row4, Column6)	112.89	112.00	13.89	0.00	0.12	86.00	86.64	86.00	10.58	0.00	0.12	88.00	61.00	0.00	26.00	26.89	83542.00	2.48	98.62	99.00
21	7	4	6509.00	26400.00	147.00	-50	Spot (Block21, Row4, Column7)	94.52	92.00	11.33	0.01	0.12	93.00	94.32	93.00	13.53	0.01	0.14	18.00	0.00	0.00	-1.00	1.52	55956.00	0.01	93.58	91.50
21	8	4	6809.00	26425.00	145.85	0	Spot (Block21, Row4, Column8)	486.03	484.00	143.53	0.00	0.30	121.00	127.62	121.00	33.35	0.02	0.26	100.00	99.00	0.00	363.00	365.03	284330.00	10.75	198.22	189.00
21	1	5	4670.00	26734.00	114.25	0	Spot (Block21, Row5, Column1)	98.60	98.00	6.89	0.00	0.07	82.00	81.21	82.00	9.02	0.00	0.11	84.00	40.00	0.00	16.00	16.60	34016.00	1.93	90.25	91.00
21	2	5	5008.00	26701.00	147.00	-50	Spot (Block21, Row5, Column2)	86.24	86.00	8.07	0.00	0.09	85.00	86.48	85.00	36.34	0.01	0.42	0.00	0.00	0.00	1.00	1.24	50624.00	-0.01	90.13	92.00
21	3	5	5309.00	26701.00	147.00	-50	Spot (Block21, Row5, Column3)	94.30	94.00	8.32	0.00	0.09	86.00	86.81	86.00	37.17	0.00	0.43	0.00	0.00	0.00	8.00	8.30	55542.00	0.20	89.90	89.00
21	4	5	5609.00	26700.00	147.00	-50	Spot (Block21, Row5, Column4)	90.35	91.00	7.14	0.00	0.08	82.00	82.43	82.00	11.22	0.00	0.14	33.00	1.00	0.00	9.00	8.35	53217.00	0.71	89.20	90.00
21	5	5	5919.00	26716.00	143.75	0	Spot (Block21, Row5, Column5)	155.86	159.00	25.24	0.01	0.16	80.00	80.58	80.00	10.17	0.00	0.13	100.00	99.00	0.00	79.00	75.86	87907.00	7.40	108.29	108.00
21	6	5	6209.00	26700.00	147.00	-50	Spot (Block21, Row5, Column6)	87.14	85.00	11.01	0.01	0.13	83.00	83.13	83.00	10.14	0.00	0.12	25.00	11.00	0.00	2.00	4.14	51323.00	0.40	89.32	88.00
21	7	5	6564.00	26650.00	134.65	0	Spot (Block21, Row5, Column7)	106.51	107.00	8.40	0.00	0.08	93.00	94.51	93.00	15.18	0.01	0.16	41.00	1.00	0.00	14.00	13.51	52189.00	0.79	96.83	98.00
21	8	5	6809.00	26700.00	147.00	-50	Spot (Block21, Row5, Column8)	144.80	145.00	15.59	0.00	0.11	124.00	141.82	124.00	54.31	0.06	0.38	1.00	0.00	0.00	21.00	20.80	85869.00	0.05	130.95	125.00
21	1	6	4657.00	26959.00	219.70	0	Spot (Block21, Row6, Column1)	87.39	88.00	10.31	0.00	0.12	81.00	80.53	81.00	9.72	0.00	0.12	39.00	10.00	0.00	7.00	6.39	120943.00	0.71	79.41	79.00
21	2	6	5008.00	27001.00	147.00	-50	Spot (Block21, Row6, Column2)	75.00	76.00	8.20	0.01	0.11	80.00	80.35	80.00	9.35	0.00	0.12	1.00	0.00	0.00	-4.00	-5.00	44027.00	-0.57	75.93	75.00
21	3	6	5309.00	27001.00	147.00	-50	Spot (Block21, Row6, Column3)	86.40	87.00	6.81	0.00	0.08	81.00	80.58	81.00	9.58	0.00	0.12	30.00	1.00	0.00	6.00	5.40	50804.00	0.61	84.84	86.00
21	4	6	5587.00	27052.00	188.65	0	Spot (Block21, Row6, Column4)	90.74	90.00	10.10	0.00	0.11	79.00	79.61	79.00	10.07	0.00	0.13	52.00	21.00	0.00	11.00	11.74	92012.00	1.11	85.58	86.00
21	5	6	5924.00	27017.00	163.25	0	Spot (Block21, Row6, Column5)	136.67	133.00	24.30	0.01	0.18	81.00	81.40	81.00	10.97	0.00	0.13	99.00	94.00	0.00	52.00	55.67	100866.00	5.04	104.42	103.00
21	6	6	6209.00	27000.00	147.00	-50	Spot (Block21, Row6, Column6)	87.97	86.00	11.92	0.01	0.14	85.00	84.57	85.00	10.58	0.00	0.13	29.00	6.00	0.00	1.00	2.97	51817.00	0.32	85.26	84.00
21	7	6	6477.00	27067.00	152.65	0	Spot (Block21, Row6, Column7)	101.38	102.00	11.19	0.00	0.11	90.00	92.17	90.00	15.05	0.01	0.16	38.00	3.00	0.00	12.00	11.38	65086.00	0.61	93.73	95.50
21	8	6	6809.00	27000.00	147.00	-50	Spot (Block21, Row6, Column8)	168.77	168.00	26.32	0.00	0.16	134.00	163.88	134.00	78.62	0.09	0.48	4.00	0.00	0.00	34.00	34.77	100078.00	0.06	153.66	155.00
21	1	7	4708.00	27301.00	147.00	-50	Spot (Block21, Row7, Column1)	85.65	85.00	9.24	0.00	0.11	82.00	87.41	82.00	51.57	0.03	0.59	0.00	0.00	0.00	3.00	3.65	50191.00	-0.03	86.55	87.00
21	2	7	5008.00	27301.00	147.00	-50	Spot (Block21, Row7, Column2)	73.16	73.00	6.87	0.00	0.09	79.00	78.83	79.00	9.09	0.00	0.12	2.00	0.00	0.00	-6.00	-5.84	42945.00	-0.62	72.13	72.00
21	3	7	5308.00	27301.00	147.00	-50	Spot (Block21, Row7, Column3)	80.79	82.00	8.50	0.01	0.11	80.00	80.78	80.00	10.52	0.00	0.13	10.00	0.00	0.00	2.00	0.79	47425.00	0.00	83.40	83.00
21	4	7	5609.00	27301.00	147.00	-50	Spot (Block21, Row7, Column4)	81.89	82.00	7.30	0.00	0.09	86.00	86.36	86.00	11.62	0.00	0.13	1.00	0.00	0.00	-4.00	-4.11	48231.00	-0.39	83.54	84.00
21	5	7	5909.00	27300.00	147.00	-50	Spot (Block21, Row7, Column5)	89.71	90.00	10.81	0.00	0.12	89.00	102.19	89.00	280.72	0.06	2.75	0.00	0.00	0.00	1.00	0.71	52839.00	-0.04	93.58	95.00
21	6	7	6209.00	27300.00	147.00	-50	Spot (Block21, Row7, Column6)	91.02	90.00	9.48	0.00	0.10	89.00	108.88	89.00	332.03	0.09	3.05	0.00	0.00	0.00	1.00	2.02	53613.00	-0.05	94.04	90.00
21	7	7	6516.00	27319.00	181.50	0	Spot (Block21, Row7, Column7)	106.23	107.00	8.59	0.00	0.08	94.00	104.45	94.00	184.51	0.05	1.77	0.00	0.00	0.00	13.00	12.23	98052.00	0.01	98.05	97.00
21	8	7	6809.00	27300.00	147.00	-50	Spot (Block21, Row7, Column8)	137.94	134.00	23.34	0.01	0.17	159.00	187.44	159.00	90.29	0.07	0.48	0.00	0.00	0.00	-25.00	-21.06	81801.00	-0.55	132.64	127.00
21	1	8	4707.00	27620.00	137.60	0	Spot (Block21, Row8, Column1)	46984.95	51285.00	18536.84	0.04	0.39	134.00	149.96	134.00	119.70	0.05	0.80	100.00	100.00	35.87	51151.00	46850.95	24103388.00	391.28	10570.49	7577.50
21	2	8	5008.00	27601.00	147.00	-50	Spot (Block21, Row8, Column2)	109.81	110.00	15.38	0.00	0.14	106.00	123.18	106.00	67.67	0.07	0.55	0.00	0.00	0.00	4.00	3.81	64461.00	-0.20	101.98	101.00
21	3	8	5308.00	27601.00	147.00	-50	Spot (Block21, Row8, Column3)	122.61	114.00	25.31	0.03	0.21	102.00	117.71	102.00	42.05	0.06	0.36	19.00	0.00	0.00	12.00	20.61	71975.00	0.12	121.10	110.00
21	4	8	5609.00	27601.00	147.00	-50	Spot (Block21, Row8, Column4)	126.96	127.00	12.01	0.00	0.09	108.00	124.16	108.00	43.16	0.06	0.35	1.00	0.00	0.00	19.00	18.96	74780.00	0.07	119.75	124.00
21	5	8	5909.00	27600.00	147.00	-50	Spot (Block21, Row8, Column5)	111.10	110.00	15.50	0.00	0.14	116.00	130.94	116.00	99.65	0.05	0.76	0.00	0.00	0.00	-6.00	-4.90	65436.00	-0.20	110.35	108.00
21	6	8	6209.00	27600.00	147.00	-50	Spot (Block21, Row8, Column6)	112.77	111.00	12.05	0.01	0.11	115.00	140.37	115.00	308.08	0.09	2.19	0.00	0.00	0.00	-4.00	-2.23	66423.00	-0.09	116.89	115.00
21	7	8	6509.00	27600.00	147.00	-50	Spot (Block21, Row8, Column7)	133.36	132.00	15.01	0.00	0.11	125.00	134.54	125.00	175.31	0.03	1.30	0.00	0.00	0.00	7.00	8.36	78548.00	-0.01	127.47	126.00
21	8	8	6824.00	27613.00	118.55	0	Spot (Block21, Row8, Column8)	2307.86	2297.00	820.57	0.00	0.36	201.00	229.35	201.00	105.74	0.06	0.46	100.00	100.00	0.00	2096.00	2106.86	849293.00	19.66	747.61	605.00
22	1	1	9211.00	25511.00	149.50	0	Spot (Block22, Row1, Column1)	47251.53	50973.50	17854.94	0.03	0.38	4412.00	4463.39	4412.00	665.21	0.01	0.15	100.00	100.00	36.32	46561.50	42839.53	29012624.00	64.32	16288.53	14504.00
22	2	1	9510.00	25521.00	159.90	0	Spot (Block22, Row1, Column2)	6692.24	6622.00	1289.53	0.00	0.19	4357.50	4404.36	4357.50	647.03	0.00	0.15	93.00	75.00	0.00	2264.50	2334.74	4718027.00	3.54	5026.51	4931.00
22	3	1	9813.00	25519.00	166.55	0	Spot (Block22, Row1, Column3)	7076.63	6676.50	1812.88	0.03	0.26	4301.00	4346.81	4301.00	623.69	0.00	0.14	92.00	77.00	0.00	2375.50	2775.63	5434850.00	4.38	5016.84	5043.50
22	4	1	10105.00	25509.00	176.10	0	Spot (Block22, Row1, Column4)	5944.27	5721.50	1119.44	0.02	0.19	4294.50	4329.67	4294.50	637.37	0.00	0.15	81.00	55.00	0.00	1427.00	1649.77	5147738.00	2.53	4758.13	4732.00
22	5	1	10410.00	25511.00	148.15	0	Spot (Block22, Row1, Column5)	8452.74	7652.00	2700.10	0.04	0.32	4383.00	4414.95	4383.00	662.41	0.00	0.15	95.00	85.00	0.00	3269.00	4069.74	5063193.00	6.10	5429.99	5328.50
22	6	1	10708.00	25509.00	142.90	0	Spot (Block22, Row1, Column6)	9425.56	8971.50	2478.47	0.02	0.26	4360.00	4413.80	4360.00	662.74	0.01	0.15	99.00	96.00	0.00	4611.50	5065.56	5259460.00	7.56	5762.17	5657.00
22	7	1	11026.00	25512.00	112.20	0	Spot (Block22, Row1, Column7)	13068.29	12789.00	3095.07	0.01	0.24	4284.00	4323.07	4284.00	634.13	0.00	0.15	100.00	100.00	0.00	8505.00	8784.29	4260264.00	13.79	7362.53	7071.00
22	8	1	11323.00	25512.00	209.50	0	Spot (Block22, Row1, Column8)	5241.10	5126.00	765.55	0.01	0.15	4300.00	4348.64	4300.00	632.31	0.00	0.15	58.00	32.00	0.00	826.00	941.10	6561860.00	1.41	4667.33	4522.00
22	1	2	9200.00	25811.00	218.35	0	Spot (Block22, Row2, Column1)	5121.07	5079.50	685.93	0.00	0.13	4432.00	4483.38	4432.00	638.78	0.01	0.14	50.00	24.00	0.00	647.50	689.07	6964660.00	1.00	4724.28	4737.00
22	2	2	9509.00	25816.00	129.20	0	Spot (Block22, Row2, Column2)	8827.08	8686.50	1854.01	0.01	0.21	4386.00	4431.47	4386.00	621.52	0.00	0.14	100.00	98.00	0.00	4300.50	4441.08	3919223.00	7.07	5694.12	5579.00
22	3	2	9807.00	25814.00	193.70	0	Spot (Block22, Row2, Column3)	5331.61	5298.00	741.79	0.00	0.14	4349.00	4409.56	4349.00	625.23	0.01	0.14	63.00	36.00	0.00	949.00	982.61	5656841.00	1.47	4778.07	4726.00
22	4	2	10111.00	25813.00	185.90	0	Spot (Block22, Row2, Column4)	6523.58	6281.00	1168.24	0.02	0.18	4384.00	4423.42	4384.00	632.43	0.00	0.14	91.00	77.00	0.00	1897.00	2139.58	6334394.00	3.32	5079.03	5016.00
22	5	2	10412.00	25819.00	150.65	0	Spot (Block22, Row2, Column5)	6812.12	6744.00	1060.98	0.00	0.16	4456.50	4513.58	4456.50	651.44	0.01	0.14	97.00	85.00	0.00	2287.50	2355.62	4257572.00	3.53	5446.22	5314.00
22	6	2	10707.00	25814.00	148.40	0	Spot (Block22, Row2, Column6)	6019.14	5838.00	838.61	0.01	0.14	4434.00	4498.60	4434.00	668.20	0.01	0.15	87.00	53.00	0.00	1404.00	1585.14	3617505.00	2.28	5139.80	5161.00
22	7	2	11011.00	25815.00	175.40	0	Spot (Block22, Row2, Column7)	5708.75	5623.00	1057.47	0.01	0.19	4303.00	4356.13	4303.00	620.86	0.01	0.14	73.00	53.00	0.00	1320.00	1405.75	4926648.00	2.18	4949.93	4937.50
22	8	2	11309.00	25809.00	98.75	0	Spot (Block22, Row2, Column8)	5041.32	5029.00	641.07	0.00	0.13	4249.50	4304.47	4249.50	603.94	0.01	0.14	56.00	32.00	0.00	779.50	791.82	1245207.00	1.22	4740.88	4754.00
22	1	3	9216.00	26117.00	141.75	0	Spot (Block22, Row3, Column1)	10934.54	10136.50	3775.43	0.03	0.35	4577.00	4618.24	4577.00	641.59	0.00	0.14	99.00	96.00	0.00	5559.50	6357.54	5948390.00	9.84	6229.49	6104.00
22	2	3	9514.00	26116.00	182.25	0	Spot (Block22, Row3, Column2)	5395.49	5388.50	738.94	0.00	0.14	4494.00	4550.51	4494.00	646.29	0.01	0.14	59.00	32.00	0.00	894.50	901.49	5028593.00	1.31	4938.48	4962.50
22	3	3	9804.00	26103.00	174.95	0	Spot (Block22, Row3, Column3)	5676.21	5582.50	829.24	0.01	0.15	4490.00	4545.47	4490.00	652.02	0.01	0.14	73.00	42.00	0.00	1092.50	1186.21	4870187.00	1.73	4937.31	4903.50
22	4	3	10111.00	26114.00	138.05	0	Spot (Block22, Row3, Column4)	9771.76	9535.00	2488.83	0.01	0.25	4434.00	4507.81	4434.00	636.39	0.01	0.14	99.00	98.00	0.00	5101.00	5337.76	5042229.00	8.27	6146.94	6162.00
22	5	3	10410.00	26112.00	170.10	0	Spot (Block22, Row3, Column5)	5685.87	5598.00	873.57	0.01	0.15	4448.00	4509.87	4448.00	636.40	0.01	0.14	70.00	45.00	0.00	1150.00	1237.87	4577122.00	1.85	4894.12	4873.50
22	6	3	10713.00	26116.00	173.10	0	Spot (Block22, Row3, Column6)	6828.19	6687.00	1254.15	0.01	0.18	4475.00	4524.29	4475.00	644.69	0.00	0.14	90.00	78.00	0.00	2212.00	2353.19	5674230.00	3.57	5310.64	5333.00
22	7	3	11019.00	26115.00	145.45	0	Spot (Block22, Row3, Column7)	9198.12	8729.00	2565.94	0.02	0.28	4423.00	4460.84	4423.00	647.24	0.00	0.15	99.00	95.00	0.00	4306.00	4775.12	5316513.00	7.32	5608.16	5739.00
22	8	3	11305.00	26113.00	190.95	0	Spot (Block22, Row3, Column8)	5166.82	5067.50	785.24	0.01	0.15	4297.00	4357.08	4297.00	627.25	0.01	0.14	56.00	31.00	0.00	770.50	869.82	5301161.00	1.29	4784.80	4732.50
22	1	4	9216.00	26414.00	146.30	0	Spot (Block22, Row4, Column1)	9982.57	9479.50	2762.94	0.02	0.28	4847.00	4878.41	4847.00	672.86	0.00	0.14	99.00	96.00	0.00	4632.50	5135.57	5809853.00	7.59	6065.50	6092.00
22	2	4	9508.00	26427.00	200.45	0	Spot (Block22, Row4, Column2)	6704.76	6559.00	1069.99	0.01	0.16	4805.00	4853.67	4805.00	694.55	0.00	0.14	88.00	65.00	0.00	1754.00	1899.76	7636721.00	2.67	5548.38	5550.50
22	3	4	9811.00	26412.00	135.10	0	Spot (Block22, Row4, Column3)	24593.86	24293.00	9075.07	0.01	0.37	4649.00	4675.17	4649.00	728.14	0.00	0.16	100.00	100.00	0.00	19644.00	19944.86	12075587.00	27.36	10006.73	8670.50
22	4	4	10110.00	26423.00	185.25	0	Spot (Block22, Row4, Column4)	5421.83	5378.50	803.90	0.00	0.15	4560.00	4612.86	4560.00	667.44	0.01	0.14	56.00	31.00	0.00	818.50	861.83	5237486.00	1.21	4968.83	4858.00
22	5	4	10399.00	26420.00	187.55	0	Spot (Block22, Row4, Column5)	5486.08	5441.50	788.05	0.00	0.14	4630.00	4690.20	4630.00	716.05	0.01	0.15	52.00	25.00	0.00	811.50	856.08	5420246.00	1.11	4963.28	4807.50
22	6	4	10715.00	26419.00	196.20	0	Spot (Block22, Row4, Column6)	7213.53	7113.00	1077.00	0.01	0.15	4813.00	4843.67	4813.00	725.84	0.00	0.15	95.00	81.00	0.00	2300.00	2400.53	7869958.00	3.26	5586.02	5679.00
22	7	4	11010.00	26414.00	143.80	0	Spot (Block22, Row4, Column7)	9471.00	8818.50	2957.96	0.03	0.31	4802.00	4826.10	4802.00	745.23	0.00	0.15	97.00	86.00	0.00	4016.50	4669.00	5322705.00	6.23	5843.58	5876.50
22	8	4	11310.00	26431.00	180.25	0	Spot (Block22, Row4, Column8)	6134.34	6024.00	1099.80	0.01	0.18	4679.00	4739.96	4679.00	750.05	0.01	0.16	70.00	42.00	0.00	1345.00	1455.34	5576111.00	1.86	5073.12	5053.00
22	1	5	9214.00	26713.00	101.50	0	Spot (Block22, Row5, Column1)	7996.80	7844.00	1056.56	0.01	0.13	4897.00	4936.60	4897.00	663.80	0.00	0.13	100.00	96.00	0.00	2947.00	3099.80	2087166.00	4.61	5983.78	5936.50
22	2	5	9506.00	26717.00	178.40	0	Spot (Block22, Row5, Column2)	5875.97	5823.50	798.69	0.00	0.14	4803.50	4811.74	4803.50	852.29	0.00	0.18	60.00	24.00	0.00	1020.00	1072.47	5253121.00	1.25	5299.92	5267.50
22	3	5	9820.00	26723.00	151.20	0	Spot (Block22, Row5, Column3)	8319.09	8364.50	1473.17	0.00	0.18	4729.00	4714.21	4729.00	845.20	0.00	0.18	98.00	92.00	0.00	3635.50	3590.09	5224387.00	4.27	5903.96	5954.00
22	4	5	10114.00	26711.00	155.60	0	Spot (Block22, Row5, Column4)	7916.37	7643.00	1892.34	0.02	0.24	4800.00	4878.18	4800.00	714.13	0.01	0.15	92.00	79.00	0.00	2843.00	3116.37	5264385.00	4.25	5534.25	5579.00
22	5	5	10412.00	26711.00	137.05	0	Spot (Block22, Row5, Column5)	34703.07	34813.00	14455.17	0.00	0.42	5092.00	5120.35	5092.00	756.05	0.00	0.15	100.00	100.00	0.98	29721.00	29611.07	17629160.00	39.13	12872.61	10900.50
22	6	5	10719.00	26720.00	146.95	0	Spot (Block22, Row5, Column6)	7113.53	7076.50	947.74	0.00	0.13	5270.00	5336.16	5270.00	749.30	0.01	0.14	87.00	65.00	0.00	1806.50	1843.53	4182754.00	2.37	5934.27	6027.00
22	7	5	11015.00	26714.00	160.65	0	Spot (Block22, Row5, Column7)	8117.53	8042.00	1299.37	0.00	0.16	5340.00	5422.04	5340.00	765.11	0.01	0.14	96.00	83.00	0.00	2702.00	2777.53	5787802.00	3.52	6297.47	6232.00
22	8	5	11312.00	26714.00	138.75	0	Spot (Block22, Row5, Column8)	15745.15	14932.00	6002.69	0.02	0.38	5283.00	5329.80	5283.00	792.57	0.00	0.15	100.00	98.00	0.00	9649.00	10462.15	8171735.00	13.14	8004.74	7503.00
22	1	6	9211.00	27012.00	177.95	0	Spot (Block22, Row6, Column1)	6668.91	6587.00	1196.27	0.01	0.18	4792.00	4859.16	4792.00	666.78	0.01	0.14	84.00	61.00	0.00	1795.00	1876.91	5935332.00	2.71	5498.19	5480.00
22	2	6	9513.00	27013.00	201.60	0	Spot (Block22, Row6, Column2)	6011.41	5896.50	891.04	0.01	0.15	4890.00	4922.07	4890.00	797.49	0.00	0.16	58.00	30.00	0.00	1006.50	1121.41	6937168.00	1.37	5396.00	5313.50
22	3	6	9809.00	27015.00	143.05	0	Spot (Block22, Row6, Column3)	15059.31	14448.00	5594.72	0.02	0.37	4961.00	4974.05	4961.00	841.64	0.00	0.17	99.00	99.00	0.00	9487.00	10098.31	8388038.00	11.98	7470.42	6880.50
22	4	6	10115.00	27016.00	157.35	0	Spot (Block22, Row6, Column4)	6895.81	6863.00	1013.41	0.00	0.15	5132.00	5189.09	5132.00	753.56	0.00	0.15	83.00	57.00	0.00	1731.00	1763.81	4723631.00	2.26	5623.43	5629.50
22	5	6	10416.00	27013.00	136.95	0	Spot (Block22, Row6, Column5)	32804.02	31917.00	13137.83	0.01	0.40	5389.00	5436.03	5389.00	774.00	0.00	0.14	100.00	100.00	0.20	26528.00	27415.02	16566030.00	35.36	12666.83	11387.00
22	6	6	10706.00	27012.00	162.15	0	Spot (Block22, Row6, Column6)	6674.97	6696.50	947.10	0.00	0.14	5555.00	5621.73	5555.00	765.35	0.01	0.14	62.00	32.00	0.00	1141.50	1119.97	4846025.00	1.38	5903.13	5828.50
22	7	6	11015.00	27010.00	144.85	0	Spot (Block22, Row6, Column7)	12641.33	12032.00	4035.11	0.02	0.32	5641.00	5694.75	5641.00	756.53	0.00	0.13	99.00	96.00	0.00	6391.00	7000.33	7256125.00	9.18	7417.20	7447.00
22	8	6	11321.00	27015.00	140.75	0	Spot (Block22, Row6, Column8)	15333.67	14491.00	4966.18	0.02	0.32	5585.00	5618.94	5585.00	780.88	0.00	0.14	100.00	100.00	0.00	8906.00	9748.67	8234179.00	12.44	8393.01	8032.50
22	1	7	9210.00	27317.00	189.60	0	Spot (Block22, Row7, Column1)	6333.23	6264.00	914.26	0.00	0.14	4847.00	4877.89	4847.00	678.35	0.00	0.14	78.00	52.00	0.00	1417.00	1486.23	6396562.00	2.15	5388.54	5301.50
22	2	7	9523.00	27321.00	205.90	0	Spot (Block22, Row7, Column2)	5644.08	5634.00	765.72	0.00	0.14	5016.00	5078.54	5016.00	733.00	0.01	0.14	45.00	12.00	0.00	618.00	628.08	6795468.00	0.77	5308.16	5336.00
22	3	7	9821.00	27321.00	229.90	0	Spot (Block22, Row7, Column3)	5784.05	5769.00	781.48	0.00	0.14	5359.00	5399.91	5359.00	759.75	0.00	0.14	34.00	9.00	0.00	410.00	425.05	8791752.00	0.51	5502.67	5555.00
22	4	7	10115.00	27318.00	191.10	0	Spot (Block22, Row7, Column4)	6328.81	6311.00	827.58	0.00	0.13	5512.00	5564.83	5512.00	784.13	0.00	0.14	50.00	16.00	0.00	799.00	816.81	6531337.00	0.97	5944.28	5935.00
22	5	7	10416.00	27313.00	165.90	0	Spot (Block22, Row7, Column5)	8673.87	8477.50	1660.57	0.01	0.19	5694.00	5738.67	5694.00	784.88	0.00	0.14	92.00	77.00	0.00	2783.50	2979.87	6644187.00	3.74	6620.95	6662.00
22	6	7	10712.00	27322.00	157.80	0	Spot (Block22, Row7, Column6)	7748.51	7698.00	1059.53	0.00	0.14	5768.00	5821.62	5768.00	771.98	0.00	0.13	85.00	63.00	0.00	1930.00	1980.51	5323228.00	2.50	6513.27	6508.00
22	7	7	11010.00	27315.00	145.10	0	Spot (Block22, Row7, Column7)	14046.70	13718.00	4032.13	0.01	0.29	5735.00	5773.09	5735.00	763.73	0.00	0.13	99.00	99.00	0.00	7983.00	8311.70	8076853.00	10.83	7903.20	7735.00
22	8	7	11308.00	27320.00	159.90	0	Spot (Block22, Row7, Column8)	13319.50	12926.00	3224.37	0.01	0.24	5627.00	5671.25	5627.00	785.67	0.00	0.14	99.00	97.00	0.00	7299.00	7692.50	9390245.00	9.73	8148.21	7285.00
22	1	8	9209.00	27617.00	136.05	0	Spot (Block22, Row8, Column1)	59367.64	65535.00	10905.96	0.04	0.18	4917.00	4947.30	4917.00	733.01	0.00	0.15	100.00	100.00	66.20	60618.00	54450.64	29684016.00	74.24	23339.57	17933.00
22	2	8	9524.00	27624.00	186.20	0	Spot (Block22, Row8, Column2)	6157.71	6071.50	980.92	0.01	0.16	5240.00	5284.24	5240.00	776.42	0.00	0.15	52.00	24.00	0.00	831.50	917.71	5997614.00	1.13	5582.67	5752.00
22	3	8	9813.00	27616.00	136.65	0	Spot (Block22, Row8, Column3)	12206.49	11715.00	3726.84	0.02	0.31	5552.00	5609.60	5552.00	769.11	0.00	0.14	99.00	95.00	0.00	6163.00	6654.49	6152073.00	8.58	7518.03	7059.00
22	4	8	10118.00	27608.00	143.95	0	Spot (Block22, Row8, Column4)	7215.34	7248.50	1011.49	0.00	0.14	5680.00	5720.08	5680.00	777.75	0.00	0.14	77.00	51.00	0.00	1568.50	1535.34	4055020.00	1.92	6199.47	6127.50
22	5	8	10412.00	27606.00	184.50	0	Spot (Block22, Row8, Column5)	6526.91	6451.50	914.33	0.01	0.14	5771.00	5801.07	5771.00	765.54	0.00	0.13	45.00	22.00	0.00	680.50	755.91	6187506.00	0.95	6195.31	6174.00
22	6	8	10713.00	27611.00	145.60	0	Spot (Block22, Row8, Column6)	9982.53	9945.00	1592.30	0.00	0.16	5736.00	5795.74	5736.00	769.53	0.00	0.13	99.00	97.00	0.00	4209.00	4246.53	5769904.00	5.44	7112.35	7106.00
22	7	8	11020.00	27611.00	139.10	0	Spot (Block22, Row8, Column7)	10047.58	9793.50	2094.11	0.01	0.21	5675.00	5718.92	5675.00	773.12	0.00	0.14	99.00	92.00	0.00	4118.50	4372.58	5244834.00	5.60	7034.86	6897.50
22	8	8	11320.00	27607.00	117.70	0	Spot (Block22, Row8, Column8)	13124.29	13055.00	2481.53	0.00	0.19	5598.00	5624.94	5598.00	768.21	0.00	0.14	100.00	100.00	0.00	7457.00	7526.29	4764119.00	9.76	8362.26	7790.00
23	1	1	13714.00	25508.00	154.35	0	Spot (Block23, Row1, Column1)	38612.64	37690.00	20085.67	0.01	0.52	215.00	224.78	215.00	84.27	0.02	0.37	100.00	100.00	19.85	37475.00	38397.64	25291408.00	455.55	6784.37	4876.00
23	2	1	14010.00	25508.00	168.85	0	Spot (Block23, Row1, Column2)	259.88	262.00	27.37	0.00	0.11	184.00	191.57	184.00	72.40	0.02	0.38	55.00	0.00	0.00	78.00	75.88	205562.00	0.94	209.03	208.00
23	3	1	14328.00	25502.00	189.65	0	Spot (Block23, Row1, Column3)	230.77	225.00	31.57	0.01	0.14	162.00	167.49	162.00	48.27	0.01	0.29	70.00	19.00	0.00	63.00	68.77	234467.00	1.31	186.73	187.00
23	4	1	14605.00	25506.00	154.40	0	Spot (Block23, Row1, Column4)	225.16	224.00	23.93	0.00	0.11	159.00	162.12	159.00	46.75	0.01	0.29	79.00	13.00	0.00	65.00	66.16	147253.00	1.35	183.73	183.00
23	5	1	14921.00	25496.00	175.60	0	Spot (Block23, Row1, Column5)	282.37	285.00	53.22	0.00	0.19	166.00	167.91	166.00	38.77	0.00	0.23	96.00	70.00	0.00	119.00	116.37	242560.00	2.95	203.20	199.00
23	6	1	15218.00	25501.00	163.60	0	Spot (Block23, Row1, Column6)	360.56	351.00	100.83	0.01	0.28	181.00	180.03	181.00	37.80	0.00	0.21	99.00	91.00	0.00	170.00	179.56	266814.00	4.78	226.60	219.00
23	7	1	15529.00	25509.00	106.05	0	Spot (Block23, Row1, Column7)	791.98	735.00	198.92	0.03	0.25	202.00	204.11	202.00	50.24	0.00	0.25	100.00	100.00	0.00	533.00	589.98	232051.00	11.70	424.01	384.00
23	8	1	15825.00	25495.00	184.20	0	Spot (Block23, Row1, Column8)	339.41	333.00	43.73	0.01	0.13	227.00	239.16	227.00	47.53	0.02	0.20	95.00	60.00	0.00	106.00	112.41	324813.00	2.11	268.49	273.00
23	1	2	13747.00	25826.00	189.45	0	Spot (Block23, Row2, Column1)	172.93	175.00	25.23	0.01	0.15	155.00	165.01	155.00	58.22	0.03	0.35	5.00	0.00	0.00	20.00	17.93	175348.00	0.14	169.08	171.00
23	2	2	14022.00	25811.00	144.50	0	Spot (Block23, Row2, Column2)	207.67	208.00	19.89	0.00	0.10	137.00	140.74	137.00	23.85	0.01	0.17	97.00	89.00	0.00	71.00	70.67	117127.00	2.81	171.61	176.00
23	3	2	14324.00	25788.00	144.25	0	Spot (Block23, Row2, Column3)	160.82	161.00	14.38	0.00	0.09	129.00	131.71	129.00	20.06	0.01	0.15	78.00	28.00	0.00	32.00	31.82	91183.00	1.45	146.85	148.00
23	4	2	14623.00	25779.00	180.40	0	Spot (Block23, Row2, Column4)	170.47	173.00	18.66	0.01	0.11	124.00	125.66	124.00	15.70	0.01	0.12	93.00	77.00	0.00	49.00	46.47	155298.00	2.85	142.85	142.00
23	5	2	14923.00	25807.00	164.90	0	Spot (Block23, Row2, Column5)	195.21	195.50	23.93	0.00	0.12	125.00	126.42	125.00	17.39	0.00	0.14	96.00	93.00	0.00	70.50	70.21	146017.00	3.95	147.82	146.50
23	6	2	15248.00	25775.00	162.00	0	Spot (Block23, Row2, Column6)	170.23	170.00	18.58	0.00	0.11	134.00	136.91	134.00	22.58	0.01	0.16	75.00	34.00	0.00	36.00	36.23	123588.00	1.48	152.23	151.00
23	7	2	15534.00	25811.00	217.10	0	Spot (Block23, Row2, Column7)	170.33	171.00	17.86	0.00	0.10	153.00	157.57	153.00	29.93	0.01	0.19	26.00	0.00	0.00	18.00	17.33	229262.00	0.43	155.99	151.00
23	8	2	15854.00	25813.00	101.85	0	Spot (Block23, Row2, Column8)	236.02	231.00	25.08	0.01	0.11	192.00	188.57	192.00	29.31	0.01	0.16	68.00	28.00	0.00	39.00	44.02	63017.00	1.62	209.36	207.00
23	1	3	13718.00	26127.00	162.20	0	Spot (Block23, Row3, Column1)	240.94	231.00	39.18	0.02	0.16	145.00	148.00	145.00	22.99	0.01	0.16	99.00	93.00	0.00	86.00	95.94	174919.00	4.04	188.15	189.50
23	2	3	14020.00	26131.00	210.80	0	Spot (Block23, Row3, Column2)	152.60	153.00	18.27	0.00	0.12	125.00	125.99	125.00	18.14	0.00	0.14	66.00	31.00	0.00	28.00	27.60	193186.00	1.47	132.91	131.00
23	3	3	14306.00	26097.00	177.00	0	Spot (Block23, Row3, Column3)	166.97	170.00	23.67	0.01	0.14	118.00	118.84	118.00	21.53	0.00	0.18	86.00	67.00	0.00	52.00	48.97	146265.00	2.24	135.02	133.00
23	4	3	14621.00	26104.00	182.60	0	Spot (Block23, Row3, Column4)	166.89	171.00	20.80	0.01	0.12	112.00	113.32	112.00	12.14	0.01	0.11	97.00	89.00	0.00	59.00	54.89	156039.00	4.41	128.02	127.00
23	5	3	14920.00	26109.00	202.15	0	Spot (Block23, Row3, Column5)	148.04	148.00	23.36	0.00	0.16	112.00	113.76	112.00	15.22	0.01	0.13	77.00	54.00	0.00	36.00	36.04	172469.00	2.25	117.53	119.00
23	6	3	15226.00	26118.00	181.30	0	Spot (Block23, Row3, Column6)	169.48	171.00	18.97	0.00	0.11	119.00	119.53	119.00	15.98	0.00	0.13	95.00	82.00	0.00	52.00	50.48	156772.00	3.13	138.09	135.00
23	7	3	15534.00	26101.00	205.15	0	Spot (Block23, Row3, Column7)	182.40	184.00	28.40	0.00	0.16	130.00	131.90	130.00	17.13	0.01	0.13	85.00	71.00	0.00	54.00	52.40	218694.00	2.95	143.11	140.50
23	8	3	15837.00	26095.00	176.05	0	Spot (Block23, Row3, Column8)	195.27	199.00	21.26	0.01	0.11	165.00	168.48	165.00	30.86	0.01	0.18	56.00	2.00	0.00	34.00	30.27	169106.00	0.87	175.22	178.00
23	1	4	13721.00	26415.00	179.35	0	Spot (Block23, Row4, Column1)	216.67	217.00	28.64	0.00	0.13	137.00	139.94	137.00	21.08	0.01	0.15	97.00	89.00	0.00	80.00	79.67	195218.00	3.64	169.11	171.50
23	2	4	14033.00	26418.00	186.75	0	Spot (Block23, Row4, Column2)	164.44	166.00	19.36	0.00	0.12	121.00	123.26	121.00	24.18	0.01	0.20	83.00	41.00	0.00	45.00	43.44	161476.00	1.70	140.04	140.00
23	3	4	14316.00	26408.00	156.35	0	Spot (Block23, Row4, Column3)	393.29	403.50	107.85	0.01	0.27	114.00	116.46	114.00	22.91	0.01	0.20	100.00	98.00	0.00	289.50	279.29	265076.00	12.09	189.53	188.00
23	4	4	14623.00	26393.00	180.50	0	Spot (Block23, Row4, Column4)	133.45	132.00	17.00	0.00	0.13	110.00	111.58	110.00	14.90	0.01	0.13	69.00	34.00	0.00	22.00	23.45	121843.00	1.47	118.76	119.00
23	5	4	14913.00	26414.00	267.90	0	Spot (Block23, Row4, Column5)	123.27	122.00	14.88	0.00	0.12	107.00	108.27	107.00	13.82	0.01	0.13	53.00	18.00	0.00	15.00	16.27	257507.00	1.09	112.94	113.00
23	6	4	15223.00	26406.00	228.45	0	Spot (Block23, Row4, Column6)	197.49	198.00	34.27	0.00	0.17	115.00	115.42	115.00	15.73	0.00	0.14	98.00	92.00	0.00	83.00	82.49	296242.00	5.22	131.37	131.00
23	7	4	15509.00	26412.00	165.20	0	Spot (Block23, Row4, Column7)	223.75	210.00	62.65	0.03	0.28	123.00	125.33	123.00	19.69	0.01	0.16	98.00	95.00	0.00	87.00	100.75	169823.00	5.00	149.81	143.00
23	8	4	15818.00	26418.00	148.20	0	Spot (Block23, Row4, Column8)	540.67	564.00	108.41	0.02	0.20	151.00	153.17	151.00	33.68	0.01	0.22	100.00	100.00	0.00	413.00	389.67	324945.00	11.51	252.04	248.00
23	1	5	13716.00	26728.00	123.25	0	Spot (Block23, Row5, Column1)	183.35	186.00	20.47	0.01	0.11	131.00	134.25	131.00	18.18	0.01	0.14	94.00	74.00	0.00	55.00	52.35	73889.00	2.70	153.02	152.00
23	2	5	14002.00	26718.00	185.75	0	Spot (Block23, Row5, Column2)	147.62	146.00	16.10	0.00	0.11	120.00	120.46	120.00	13.98	0.00	0.12	78.00	45.00	0.00	26.00	27.62	142604.00	1.94	132.07	130.50
23	3	5	14326.00	26707.00	152.10	0	Spot (Block23, Row5, Column3)	204.58	203.00	25.12	0.00	0.12	114.00	115.21	114.00	17.56	0.00	0.15	100.00	97.00	0.00	89.00	90.58	129294.00	5.09	152.79	152.00
23	4	5	14616.00	26715.00	155.15	0	Spot (Block23, Row5, Column4)	139.80	136.00	18.20	0.01	0.13	108.00	110.11	108.00	16.50	0.01	0.15	79.00	43.00	0.00	28.00	31.80	92685.00	1.80	116.01	116.00
23	5	5	14917.00	26711.00	144.15	0	Spot (Block23, Row5, Column5)	551.39	575.50	186.13	0.02	0.34	109.00	111.21	109.00	15.89	0.01	0.14	100.00	100.00	0.00	466.50	442.39	310986.00	27.70	217.40	195.50
23	6	5	15199.00	26724.00	164.50	0	Spot (Block23, Row5, Column6)	151.74	146.00	49.14	0.02	0.32	115.00	115.95	115.00	15.61	0.00	0.13	80.00	49.00	0.00	31.00	36.74	113652.00	2.29	125.88	125.00
23	7	5	15529.00	26702.00	173.75	0	Spot (Block23, Row5, Column7)	189.84	191.00	64.13	0.00	0.34	124.00	124.81	124.00	18.08	0.00	0.14	89.00	79.00	0.00	67.00	65.84	159654.00	3.60	157.83	138.00
23	8	5	15828.00	26713.00	155.75	0	Spot (Block23, Row5, Column8)	394.14	370.50	312.16	0.03	0.79	151.00	152.07	151.00	27.14	0.00	0.18	100.00	95.00	0.00	219.50	243.14	263284.00	8.92	209.82	198.00
23	1	6	13697.00	27029.00	216.15	0	Spot (Block23, Row6, Column1)	178.74	177.00	26.53	0.00	0.15	137.00	139.03	137.00	19.57	0.01	0.14	77.00	51.00	0.00	40.00	41.74	239157.00	2.03	148.47	146.00
23	2	6	14031.00	27025.00	151.50	0	Spot (Block23, Row6, Column2)	155.38	155.00	14.76	0.00	0.09	120.00	121.41	120.00	14.85	0.01	0.12	91.00	63.00	0.00	35.00	35.38	97580.00	2.29	136.84	135.00
23	3	6	14323.00	27009.00	162.60	0	Spot (Block23, Row6, Column3)	235.21	233.50	42.45	0.00	0.18	115.00	116.26	115.00	21.49	0.00	0.18	97.00	95.00	0.00	118.50	120.21	171701.00	5.54	153.12	146.00
23	4	6	14626.00	27023.00	189.70	0	Spot (Block23, Row6, Column4)	140.51	137.00	21.70	0.01	0.15	109.00	109.98	109.00	21.47	0.00	0.20	61.00	33.00	0.00	28.00	31.51	143043.00	1.42	122.55	121.00
23	5	6	14917.00	27009.00	144.35	0	Spot (Block23, Row6, Column5)	483.44	495.00	136.22	0.01	0.28	113.00	114.49	113.00	17.29	0.01	0.15	100.00	100.00	0.00	382.00	370.44	273627.00	21.34	204.17	192.00
23	6	6	15247.00	26986.00	210.10	0	Spot (Block23, Row6, Column6)	144.19	141.00	23.03	0.01	0.16	118.00	118.75	118.00	14.36	0.00	0.12	67.00	39.00	0.00	23.00	26.19	181387.00	1.77	132.63	129.00
23	7	6	15532.00	26999.00	172.25	0	Spot (Block23, Row6, Column7)	194.33	195.00	30.93	0.00	0.16	126.00	127.17	126.00	17.17	0.00	0.14	93.00	86.00	0.00	69.00	68.33	161292.00	3.91	146.86	141.50
23	8	6	15822.00	27004.00	178.80	0	Spot (Block23, Row6, Column8)	270.99	277.00	51.56	0.01	0.19	153.00	152.18	153.00	24.69	0.00	0.16	99.00	92.00	0.00	124.00	117.99	242263.00	4.81	186.06	189.00
23	1	7	13732.00	27334.00	187.30	0	Spot (Block23, Row7, Column1)	224.93	223.00	30.95	0.00	0.14	144.00	154.08	144.00	58.64	0.03	0.38	77.00	11.00	0.00	79.00	80.93	222226.00	1.21	175.33	181.00
23	2	7	13988.00	27279.00	111.80	0	Spot (Block23, Row7, Column2)	156.87	160.00	14.47	0.01	0.09	128.00	129.95	128.00	17.76	0.01	0.14	76.00	39.00	0.00	32.00	28.87	51296.00	1.52	151.43	154.00
23	3	7	14266.00	27333.00	154.00	0	Spot (Block23, Row7, Column3)	144.52	142.00	15.32	0.01	0.11	119.00	120.93	119.00	14.89	0.01	0.12	72.00	37.00	0.00	23.00	25.52	93939.00	1.58	130.96	129.00
23	4	7	14626.00	27300.00	149.65	0	Spot (Block23, Row7, Column4)	137.54	138.00	11.52	0.00	0.08	114.00	113.21	114.00	14.21	0.00	0.13	75.00	34.00	0.00	24.00	23.54	84174.00	1.71	124.64	125.00
23	5	7	14918.00	27339.00	149.50	0	Spot (Block23, Row7, Column5)	155.44	153.00	17.75	0.01	0.11	118.00	118.57	118.00	16.58	0.00	0.14	87.00	53.00	0.00	35.00	37.44	95285.00	2.22	133.44	132.50
23	6	7	15203.00	27286.00	124.20	0	Spot (Block23, Row7, Column6)	153.02	160.00	19.26	0.02	0.13	125.00	126.70	125.00	16.66	0.01	0.13	65.00	51.00	0.00	35.00	28.02	62434.00	1.58	140.26	136.00
23	7	7	15516.00	27309.00	174.85	0	Spot (Block23, Row7, Column7)	261.43	271.00	52.34	0.02	0.20	133.00	135.10	133.00	19.28	0.01	0.14	99.00	97.00	0.00	138.00	128.43	223785.00	6.55	172.87	177.00
23	8	7	15821.00	27309.00	147.00	-50	Spot (Block23, Row7, Column8)	153.42	156.00	17.01	0.01	0.11	160.00	158.38	160.00	23.17	0.00	0.15	0.00	0.00	0.00	-4.00	-6.58	90363.00	-0.21	150.68	151.00
23	1	8	13710.00	27619.00	142.50	0	Spot (Block23, Row8, Column1)	45001.75	49086.00	19860.44	0.04	0.44	154.00	166.55	154.00	76.23	0.03	0.46	100.00	100.00	34.48	48932.00	44847.75	24931096.00	588.13	7171.71	5232.50
23	2	8	14020.00	27611.00	147.00	-50	Spot (Block23, Row8, Column2)	171.77	174.00	14.29	0.01	0.08	142.00	152.23	142.00	53.31	0.03	0.35	2.00	0.00	0.00	32.00	29.77	101173.00	0.37	151.84	151.50
23	3	8	14317.00	27606.00	166.60	0	Spot (Block23, Row8, Column3)	216.20	212.00	35.49	0.01	0.16	129.00	131.32	129.00	19.54	0.01	0.15	99.00	95.00	0.00	83.00	87.20	166038.00	4.34	161.99	161.00
23	4	8	14620.00	27622.00	179.15	0	Spot (Block23, Row8, Column4)	164.02	165.00	23.68	0.00	0.14	125.00	125.57	125.00	16.50	0.00	0.13	77.00	56.00	0.00	40.00	39.02	147615.00	2.33	137.70	135.00
23	5	8	14901.00	27647.00	132.95	0	Spot (Block23, Row8, Column5)	158.09	159.00	13.71	0.00	0.09	129.00	128.84	129.00	15.94	0.00	0.12	81.00	44.00	0.00	30.00	29.09	75249.00	1.83	143.61	143.00
23	6	8	15234.00	27624.00	179.05	0	Spot (Block23, Row8, Column6)	217.16	209.00	33.37	0.02	0.15	135.00	137.46	135.00	27.44	0.01	0.20	98.00	82.00	0.00	74.00	82.16	193059.00	2.90	168.88	170.00
23	7	8	15525.00	27606.00	178.60	0	Spot (Block23, Row8, Column7)	230.79	218.00	79.81	0.02	0.35	150.00	150.40	150.00	26.77	0.00	0.18	96.00	64.00	0.00	68.00	80.79	206095.00	3.00	173.24	175.00
23	8	8	15825.00	27607.00	124.15	0	Spot (Block23, Row8, Column8)	1958.09	1972.00	649.48	0.00	0.33	162.00	164.53	162.00	28.27	0.01	0.17	100.00	100.00	0.00	1810.00	1796.09	798900.00	63.45	614.87	501.00
24	1	1	18218.00	25505.00	153.60	0	Spot (Block24, Row1, Column1)	38432.62	35663.00	18428.16	0.03	0.48	1706.00	1764.33	1706.00	277.72	0.01	0.16	100.00	100.00	13.69	33957.00	36726.62	24981288.00	132.03	8994.86	6863.50
24	2	1	18510.00	25513.00	157.50	0	Spot (Block24, Row1, Column2)	3512.10	3376.00	984.34	0.02	0.28	1706.00	1757.46	1706.00	254.28	0.01	0.14	100.00	96.00	0.00	1670.00	1806.10	2398762.00	6.90	2159.43	2155.00
24	3	1	18813.00	25505.00	205.10	0	Spot (Block24, Row1, Column3)	2185.86	2148.00	349.75	0.01	0.16	1688.00	1724.15	1688.00	225.94	0.01	0.13	74.00	51.00	0.00	460.00	497.86	2612103.00	2.04	1890.63	1891.00
24	4	1	19110.00	25509.00	164.55	0	Spot (Block24, Row1, Column4)	2762.64	2596.00	647.17	0.03	0.23	1680.00	1711.12	1680.00	219.39	0.01	0.13	94.00	85.00	0.00	916.00	1082.64	2080271.00	4.79	1996.44	2021.50
24	5	1	19417.00	25502.00	164.85	0	Spot (Block24, Row1, Column5)	3015.00	2803.50	851.93	0.03	0.28	1692.00	1727.62	1692.00	222.07	0.01	0.13	96.00	88.00	0.00	1111.50	1323.00	2243159.00	5.80	2025.04	2040.50
24	6	1	19719.00	25509.00	154.30	0	Spot (Block24, Row1, Column6)	4595.92	4151.00	1681.86	0.04	0.37	1693.00	1728.16	1693.00	222.77	0.01	0.13	100.00	100.00	0.00	2458.00	2902.92	3037906.00	12.87	2394.12	2384.00
24	7	1	20031.00	25500.00	116.80	0	Spot (Block24, Row1, Column7)	3949.05	3932.50	743.86	0.00	0.19	1691.00	1718.52	1691.00	208.29	0.01	0.12	100.00	100.00	0.00	2241.50	2258.05	1413759.00	10.71	2389.92	2251.50
24	8	1	20319.00	25497.00	214.70	0	Spot (Block24, Row1, Column8)	2083.28	2047.00	273.06	0.01	0.13	1677.00	1690.94	1677.00	194.16	0.00	0.11	74.00	46.00	0.00	370.00	406.28	2733266.00	2.02	1865.58	1844.00
24	1	2	18211.00	25822.00	230.95	0	Spot (Block24, Row2, Column1)	2024.22	1991.00	256.52	0.01	0.13	1694.00	1741.19	1694.00	254.28	0.01	0.15	58.00	29.00	0.00	297.00	330.22	3107183.00	1.11	1843.27	1799.00
24	2	2	18512.00	25806.00	131.45	0	Spot (Block24, Row2, Column2)	2604.19	2566.00	356.43	0.01	0.14	1692.00	1737.97	1692.00	220.26	0.01	0.13	100.00	95.00	0.00	874.00	912.19	1200531.00	3.93	2072.79	2060.00
24	3	2	18810.00	25807.00	207.25	0	Spot (Block24, Row2, Column3)	2135.48	2111.00	305.84	0.01	0.14	1687.00	1719.58	1687.00	208.44	0.01	0.12	72.00	51.00	0.00	424.00	448.48	2620230.00	2.00	1919.41	1944.00
24	4	2	19108.00	25804.00	196.00	0	Spot (Block24, Row2, Column4)	2242.29	2206.00	305.45	0.01	0.14	1686.00	1711.72	1686.00	213.77	0.01	0.12	85.00	62.00	0.00	520.00	556.29	2432886.00	2.48	1880.89	1838.00
24	5	2	19423.00	25802.00	199.80	0	Spot (Block24, Row2, Column5)	2181.69	2157.00	282.00	0.00	0.13	1675.00	1696.85	1675.00	206.17	0.01	0.12	82.00	61.00	0.00	482.00	506.69	2476213.00	2.35	1852.02	1823.50
24	6	2	19727.00	25804.00	210.55	0	Spot (Block24, Row2, Column6)	2005.61	1999.00	241.58	0.00	0.12	1676.00	1688.92	1676.00	204.36	0.00	0.12	68.00	37.00	0.00	323.00	329.61	2531079.00	1.55	1829.48	1831.00
24	7	2	20015.00	25803.00	207.35	0	Spot (Block24, Row2, Column7)	2059.00	2004.00	275.26	0.01	0.13	1665.00	1671.09	1665.00	192.08	0.00	0.11	73.00	44.00	0.00	339.00	394.00	2520221.00	2.02	1794.83	1787.00
24	8	2	20319.00	25797.00	175.10	0	Spot (Block24, Row2, Column8)	1863.96	1849.00	204.20	0.00	0.11	1600.00	1643.68	1600.00	175.41	0.01	0.11	62.00	32.00	0.00	249.00	263.96	1584363.00	1.26	1707.92	1679.50
24	1	3	18214.00	26109.00	160.60	0	Spot (Block24, Row3, Column1)	2831.19	2713.50	638.26	0.02	0.23	1704.00	1740.63	1704.00	230.04	0.01	0.13	98.00	92.00	0.00	1009.50	1127.19	2021472.00	4.74	2038.76	2027.50
24	2	3	18521.00	26115.00	189.35	0	Spot (Block24, Row3, Column2)	2150.93	2106.50	290.88	0.01	0.14	1694.00	1738.52	1694.00	216.05	0.01	0.12	76.00	48.00	0.00	412.50	456.93	2168134.00	1.91	1918.20	1899.50
24	3	3	18809.00	26103.00	210.80	0	Spot (Block24, Row3, Column3)	2266.15	2179.00	433.53	0.02	0.19	1703.00	1748.63	1703.00	226.74	0.01	0.13	78.00	52.00	0.00	476.00	563.15	2871217.00	2.28	1909.08	1896.00
24	4	3	19113.00	26108.00	148.05	0	Spot (Block24, Row3, Column4)	5433.53	5150.00	2098.36	0.02	0.39	1700.00	1741.40	1700.00	224.07	0.01	0.13	100.00	100.00	0.00	3450.00	3733.53	3265552.00	16.48	2543.27	2457.50
24	5	3	19412.00	26108.00	153.85	0	Spot (Block24, Row3, Column5)	2310.59	2293.00	369.80	0.00	0.16	1687.00	1714.41	1687.00	214.51	0.01	0.13	91.00	67.00	0.00	606.00	623.59	1501881.00	2.78	1981.46	1982.50
24	6	3	19710.00	26095.00	176.35	0	Spot (Block24, Row3, Column6)	2053.46	2084.00	240.54	0.01	0.12	1682.00	1696.49	1682.00	202.45	0.00	0.12	69.00	50.00	0.00	402.00	371.46	1786506.00	1.76	1854.79	1846.00
24	7	3	20025.00	26107.00	173.05	0	Spot (Block24, Row3, Column7)	2343.53	2251.00	401.77	0.02	0.17	1679.00	1683.73	1679.00	196.18	0.00	0.12	90.00	72.00	0.00	572.00	664.53	1963877.00	3.36	1907.22	1922.00
24	8	3	20312.00	26107.00	193.30	0	Spot (Block24, Row3, Column8)	1951.16	1911.50	210.88	0.01	0.11	1598.00	1636.92	1598.00	190.30	0.01	0.12	73.00	44.00	0.00	313.50	353.16	2044812.00	1.65	1733.84	1707.50
24	1	4	18220.00	26409.00	147.10	0	Spot (Block24, Row4, Column1)	5925.01	5290.00	2414.58	0.05	0.41	1778.00	1795.04	1778.00	241.31	0.00	0.13	100.00	100.00	0.00	3512.00	4147.01	3501680.00	17.11	2702.55	2558.00
24	2	4	18510.00	26410.00	196.55	0	Spot (Block24, Row4, Column2)	2252.69	2180.00	812.81	0.01	0.36	1782.00	1807.65	1782.00	244.66	0.01	0.14	61.00	41.00	0.00	398.00	470.69	2466694.00	1.82	2008.51	1992.00
24	3	4	18819.00	26409.00	144.00	0	Spot (Block24, Row4, Column3)	17160.10	16031.00	8690.10	0.03	0.51	1768.50	1799.14	1768.50	246.68	0.01	0.14	100.00	100.00	0.00	14262.50	15391.60	9661137.00	62.27	5132.10	4406.00
24	4	4	19105.00	26412.00	218.50	0	Spot (Block24, Row4, Column4)	2117.20	2082.00	290.50	0.01	0.14	1720.00	1772.44	1720.00	237.17	0.01	0.13	65.00	39.00	0.00	362.00	397.20	2883626.00	1.45	1873.66	1857.50
24	5	4	19419.00	26414.00	170.55	0	Spot (Block24, Row4, Column5)	2386.88	2221.50	1020.90	0.03	0.43	1698.00	1744.26	1698.00	231.77	0.01	0.13	78.00	55.00	0.00	523.50	688.88	1928595.00	2.77	1950.69	1901.50
24	6	4	19718.00	26409.00	196.95	0	Spot (Block24, Row4, Column6)	2256.30	2195.00	294.29	0.01	0.13	1691.00	1721.62	1691.00	203.23	0.01	0.12	94.00	60.00	0.00	504.00	565.30	2475161.00	2.63	1916.43	1901.00
24	7	4	20018.00	26407.00	171.00	0	Spot (Block24, Row4, Column7)	2520.94	2400.50	521.16	0.02	0.21	1693.00	1715.71	1693.00	193.30	0.01	0.11	92.00	82.00	0.00	707.50	827.94	2052042.00	4.17	1941.15	1899.50
24	8	4	20310.00	26410.00	151.95	0	Spot (Block24, Row4, Column8)	2527.18	2523.00	376.24	0.00	0.15	1639.00	1663.63	1639.00	194.55	0.01	0.12	98.00	90.00	0.00	884.00	888.18	1599708.00	4.44	1983.31	1962.00
24	1	5	18213.00	26707.00	109.95	0	Spot (Block24, Row5, Column1)	3231.19	3205.00	533.78	0.00	0.17	1790.00	1809.16	1790.00	238.36	0.00	0.13	100.00	98.00	0.00	1415.00	1441.19	1017824.00	5.97	2253.28	2220.00
24	2	5	18513.00	26707.00	198.10	0	Spot (Block24, Row5, Column2)	2195.00	2177.50	305.24	0.00	0.14	1792.00	1833.27	1792.00	238.25	0.01	0.13	65.00	40.00	0.00	385.50	403.00	2440837.00	1.52	1952.04	1901.50
24	3	5	18814.00	26713.00	193.10	0	Spot (Block24, Row5, Column3)	2253.77	2230.00	299.38	0.00	0.13	1810.00	1857.51	1810.00	253.50	0.01	0.14	66.00	40.00	0.00	420.00	443.77	2382238.00	1.56	2015.56	1987.50
24	4	5	19116.00	26703.00	164.60	0	Spot (Block24, Row5, Column4)	3205.10	2973.00	826.84	0.03	0.26	1787.00	1817.03	1787.00	241.60	0.01	0.13	99.00	94.00	0.00	1186.00	1418.10	2413438.00	5.75	2223.64	2241.50
24	5	5	19418.00	26707.00	143.00	0	Spot (Block24, Row5, Column5)	15653.67	14714.00	7648.06	0.03	0.49	1783.00	1813.05	1783.00	247.98	0.01	0.14	100.00	100.00	0.00	12931.00	13870.67	8625175.00	55.81	5220.43	4624.00
24	6	5	19714.00	26706.00	198.70	0	Spot (Block24, Row5, Column6)	2164.61	2146.00	282.03	0.00	0.13	1764.00	1786.85	1764.00	223.40	0.01	0.13	70.00	41.00	0.00	382.00	400.61	2420031.00	1.69	1954.27	1969.00
24	7	5	20006.00	26698.00	201.80	0	Spot (Block24, Row5, Column7)	2087.42	2099.50	228.86	0.00	0.11	1699.00	1737.09	1699.00	201.15	0.01	0.12	75.00	49.00	0.00	400.50	388.42	2408884.00	1.74	1869.09	1887.00
24	8	5	20321.00	26706.00	150.10	0	Spot (Block24, Row5, Column8)	3286.24	3096.00	941.22	0.03	0.29	1674.00	1680.01	1674.00	190.57	0.00	0.11	99.00	97.00	0.00	1422.00	1612.24	2034182.00	8.43	2105.99	2069.50
24	1	6	18221.00	27003.00	206.15	0	Spot (Block24, Row6, Column1)	2186.34	2197.00	303.01	0.00	0.14	1785.00	1804.20	1785.00	237.04	0.00	0.13	65.00	42.00	0.00	412.00	401.34	2636724.00	1.61	2034.60	1991.00
24	2	6	18514.00	27013.00	235.30	0	Spot (Block24, Row6, Column2)	2137.95	2093.00	280.90	0.01	0.13	1862.00	1868.16	1862.00	246.25	0.00	0.13	48.00	24.00	0.00	231.00	275.95	3410034.00	1.10	1922.41	1906.00
24	3	6	18812.00	27005.00	147.75	0	Spot (Block24, Row6, Column3)	7601.91	6736.00	3295.47	0.05	0.43	1880.00	1883.90	1880.00	259.12	0.00	0.14	100.00	100.00	0.00	4856.00	5721.91	4507935.00	22.07	3061.88	2889.00
24	4	6	19117.00	27009.00	195.00	0	Spot (Block24, Row6, Column4)	2462.44	2414.50	370.66	0.01	0.15	1802.50	1849.40	1802.50	245.32	0.01	0.13	86.00	64.00	0.00	612.00	659.94	2649582.00	2.50	2077.06	1999.00
24	5	6	19419.00	27008.00	145.05	0	Spot (Block24, Row6, Column5)	8238.46	7529.00	3561.76	0.04	0.43	1796.00	1828.30	1796.00	226.84	0.01	0.12	100.00	100.00	0.00	5733.00	6442.46	4728875.00	28.26	3233.31	2976.00
24	6	6	19722.00	27001.00	197.25	0	Spot (Block24, Row6, Column6)	2290.09	2239.00	297.99	0.01	0.13	1776.00	1788.19	1776.00	209.06	0.00	0.12	84.00	58.00	0.00	463.00	514.09	2530548.00	2.40	2008.89	2015.50
24	7	6	20018.00	27005.00	166.30	0	Spot (Block24, Row6, Column7)	3044.82	2978.00	693.70	0.01	0.23	1701.00	1743.99	1701.00	208.14	0.01	0.12	99.00	95.00	0.00	1277.00	1343.82	2335380.00	6.25	2087.67	2052.00
24	8	6	20325.00	27007.00	155.80	0	Spot (Block24, Row6, Column8)	2953.10	2837.00	671.39	0.02	0.23	1690.00	1708.31	1690.00	198.46	0.00	0.12	99.00	92.00	0.00	1147.00	1263.10	1969718.00	6.27	2006.62	1979.00
24	1	7	18225.00	27311.00	207.05	0	Spot (Block24, Row7, Column1)	2160.80	2098.00	280.13	0.01	0.13	1786.00	1808.12	1786.00	275.74	0.01	0.15	55.00	24.00	0.00	312.00	374.80	2629692.00	1.28	1942.92	1964.00
24	2	7	18519.00	27300.00	200.05	0	Spot (Block24, Row7, Column2)	2208.63	2188.00	296.68	0.00	0.13	1820.00	1852.46	1820.00	239.61	0.01	0.13	64.00	37.00	0.00	368.00	388.63	2491336.00	1.49	2019.52	1992.00
24	3	7	18809.00	27316.00	220.85	0	Spot (Block24, Row7, Column3)	2191.84	2201.00	294.03	0.00	0.13	1878.50	1886.01	1878.50	246.05	0.00	0.13	55.00	29.00	0.00	322.50	313.34	3064194.00	1.24	1996.21	2010.50
24	4	7	19107.00	27313.00	222.60	0	Spot (Block24, Row7, Column4)	2135.80	2095.00	263.98	0.01	0.12	1800.00	1841.32	1800.00	229.89	0.01	0.12	59.00	32.00	0.00	295.00	335.80	3032838.00	1.28	1955.71	1972.00
24	5	7	19416.00	27311.00	203.15	0	Spot (Block24, Row7, Column5)	2354.42	2349.00	342.82	0.00	0.15	1790.00	1816.65	1790.00	223.40	0.01	0.12	78.00	59.00	0.00	559.00	564.42	2749962.00	2.41	2075.92	2060.00
24	6	7	19707.00	27308.00	203.80	0	Spot (Block24, Row7, Column6)	2138.13	2107.00	287.16	0.01	0.13	1776.00	1780.60	1776.00	211.98	0.00	0.12	63.00	41.00	0.00	331.00	362.13	2527270.00	1.69	1931.75	1898.50
24	7	7	20008.00	27307.00	156.15	0	Spot (Block24, Row7, Column7)	3158.11	3004.00	707.79	0.02	0.22	1707.00	1741.76	1707.00	212.88	0.01	0.12	100.00	99.00	0.00	1297.00	1451.11	2115933.00	6.65	2156.14	2158.00
24	8	7	20315.00	27306.00	158.90	0	Spot (Block24, Row7, Column8)	2514.61	2452.00	328.73	0.01	0.13	1695.00	1718.99	1695.00	202.79	0.01	0.12	100.00	91.00	0.00	757.00	819.61	1742624.00	3.92	2021.27	2030.00
24	1	8	18212.00	27611.00	141.30	0	Spot (Block24, Row8, Column1)	50456.25	60689.00	17880.87	0.08	0.35	1791.00	1811.07	1791.00	309.73	0.00	0.17	100.00	100.00	44.01	58898.00	48665.25	27397904.00	157.06	14099.31	11624.50
24	2	8	18522.00	27609.00	190.60	0	Spot (Block24, Row8, Column2)	2303.11	2269.00	354.20	0.01	0.15	1796.00	1833.03	1796.00	283.67	0.01	0.15	69.00	39.00	0.00	473.00	507.11	2356086.00	1.66	2057.40	2063.00
24	3	8	18815.00	27604.00	166.75	0	Spot (Block24, Row8, Column3)	2735.90	2583.00	568.32	0.02	0.21	1813.00	1849.82	1813.00	258.65	0.01	0.14	88.00	75.00	0.00	770.00	922.90	2112117.00	3.43	2069.39	2085.00
24	4	8	19114.00	27609.00	178.45	0	Spot (Block24, Row8, Column4)	2380.53	2380.00	342.90	0.00	0.14	1805.00	1832.25	1805.00	252.22	0.01	0.14	78.00	53.00	0.00	575.00	575.53	2102009.00	2.17	2039.33	1997.00
24	5	8	19407.00	27599.00	209.30	0	Spot (Block24, Row8, Column5)	2103.23	2106.00	290.12	0.00	0.14	1787.00	1794.24	1787.00	240.46	0.00	0.13	56.00	28.00	0.00	319.00	316.23	2626938.00	1.28	1896.53	1896.50
24	6	8	19713.00	27604.00	205.40	0	Spot (Block24, Row8, Column6)	2089.95	2070.50	258.63	0.00	0.12	1708.00	1755.22	1708.00	231.75	0.01	0.13	65.00	38.00	0.00	362.50	381.95	2503764.00	1.44	1931.15	1901.00
24	7	8	20018.00	27606.00	154.70	0	Spot (Block24, Row8, Column7)	3130.88	3047.00	717.84	0.01	0.23	1696.00	1715.06	1696.00	222.43	0.00	0.13	100.00	98.00	0.00	1351.00	1434.88	2060116.00	6.37	2141.61	2101.00
24	8	8	20328.00	27597.00	127.95	0	Spot (Block24, Row8, Column8)	4623.10	4569.50	1168.62	0.01	0.25	1696.00	1720.14	1696.00	219.20	0.01	0.13	100.00	100.00	0.00	2873.50	2927.10	2034164.00	13.24	2457.77	2392.00
25	1	1	4716.00	30012.00	150.00	0	Spot (Block25, Row1, Column1)	40062.30	38761.50	20333.82	0.01	0.51	84.00	98.14	84.00	83.05	0.07	0.85	100.00	100.00	24.12	38677.50	39978.30	24918876.00	481.21	6559.77	5281.50
25	2	1	5025.00	30009.00	147.00	-50	Spot (Block25, Row1, Column2)	89.85	91.00	9.02	0.01	0.10	79.00	84.32	79.00	43.33	0.03	0.51	0.00	0.00	0.00	12.00	10.85	53281.00	0.13	85.83	87.00
25	3	1	5325.00	30009.00	147.00	-50	Spot (Block25, Row1, Column3)	82.95	82.00	7.59	0.00	0.09	79.00	79.11	79.00	10.73	0.00	0.14	22.00	0.00	0.00	3.00	3.95	48939.00	0.36	81.85	81.00
25	4	1	5621.00	29966.00	104.05	0	Spot (Block25, Row1, Column4)	94.07	94.00	7.37	0.00	0.08	78.00	78.13	78.00	9.05	0.00	0.12	80.00	39.00	0.00	16.00	16.07	26246.00	1.76	87.03	88.00
25	5	1	5898.00	30004.00	210.95	0	Spot (Block25, Row1, Column5)	92.58	92.00	10.91	0.00	0.12	78.00	77.97	78.00	10.01	0.00	0.13	60.00	29.00	0.00	14.00	14.58	117387.00	1.46	81.18	81.00
25	6	1	6200.00	30020.00	259.65	0	Spot (Block25, Row1, Column6)	90.33	90.00	12.01	0.00	0.13	83.00	82.55	83.00	11.69	0.00	0.14	36.00	10.00	0.00	7.00	7.33	176687.00	0.67	83.34	83.50
25	7	1	6568.00	29998.00	218.90	0	Spot (Block25, Row1, Column7)	105.52	105.00	11.69	0.00	0.11	93.00	92.62	93.00	12.88	0.00	0.14	49.00	14.00	0.00	12.00	12.52	144772.00	1.00	93.70	93.00
25	8	1	6824.00	30002.00	181.65	0	Spot (Block25, Row1, Column8)	164.03	169.00	28.59	0.01	0.17	102.00	102.54	102.00	13.40	0.00	0.13	95.00	87.00	0.00	67.00	62.03	151724.00	4.59	118.57	117.00
25	1	2	4750.00	30275.00	244.30	0	Spot (Block25, Row2, Column1)	103.87	105.00	15.28	0.00	0.15	83.00	94.57	83.00	72.24	0.06	0.76	0.00	0.00	0.00	22.00	20.87	180219.00	0.13	95.61	92.00
25	2	2	5025.00	30309.00	147.00	-50	Spot (Block25, Row2, Column2)	77.28	76.00	7.47	0.01	0.10	81.00	81.51	81.00	11.48	0.00	0.14	4.00	0.00	0.00	-5.00	-3.72	45830.00	-0.37	76.81	77.00
25	3	2	5325.00	30309.00	147.00	-50	Spot (Block25, Row2, Column3)	76.97	78.00	8.90	0.01	0.12	77.00	76.97	77.00	9.97	0.00	0.13	12.00	0.00	0.00	1.00	-0.03	45410.00	-0.00	83.81	84.00
25	4	2	5625.00	30309.00	147.00	-50	Spot (Block25, Row2, Column4)	85.07	84.00	10.41	0.01	0.12	78.00	78.52	78.00	10.39	0.00	0.13	35.00	11.00	0.00	6.00	7.07	50023.00	0.63	81.87	80.00
25	5	2	5925.00	30296.00	183.55	0	Spot (Block25, Row2, Column5)	92.99	92.00	8.70	0.00	0.09	82.00	81.97	82.00	11.04	0.00	0.13	45.00	9.00	0.00	10.00	10.99	88248.00	1.00	84.21	85.00
25	6	2	6225.00	30309.00	147.00	-50	Spot (Block25, Row2, Column6)	92.04	94.50	15.81	0.01	0.17	86.00	85.87	86.00	11.68	0.00	0.14	43.00	15.00	0.00	8.50	6.04	54122.00	0.53	90.45	91.00
25	7	2	6526.00	30309.00	147.00	-50	Spot (Block25, Row2, Column7)	95.83	95.00	12.58	0.00	0.13	94.00	93.70	94.00	13.46	0.00	0.14	17.00	3.00	0.00	1.00	1.83	56441.00	0.16	101.18	100.00
25	8	2	6826.00	30308.00	147.00	-50	Spot (Block25, Row2, Column8)	104.37	105.00	10.89	0.00	0.10	105.00	105.31	105.00	18.52	0.00	0.18	1.00	0.00	0.00	0.00	-0.63	61267.00	-0.05	107.86	110.00
25	1	3	4725.00	30610.00	147.00	-50	Spot (Block25, Row3, Column1)	83.24	83.00	9.65	0.00	0.12	79.00	80.03	79.00	12.20	0.01	0.15	21.00	0.00	0.00	4.00	4.24	49364.00	0.26	76.14	77.00
25	2	3	5025.00	30610.00	147.00	-50	Spot (Block25, Row3, Column2)	86.54	85.00	11.35	0.01	0.13	79.00	80.45	79.00	11.86	0.01	0.15	34.00	10.00	0.00	6.00	7.54	51320.00	0.51	88.05	86.50
25	3	3	5321.00	30620.00	176.70	0	Spot (Block25, Row3, Column3)	88.38	89.00	8.37	0.00	0.09	75.00	75.22	75.00	9.51	0.00	0.13	67.00	24.00	0.00	14.00	13.38	76978.00	1.38	78.15	77.00
25	4	3	5638.00	30567.00	235.50	0	Spot (Block25, Row3, Column4)	91.04	90.00	10.03	0.00	0.11	80.00	79.98	80.00	11.57	0.00	0.14	45.00	11.00	0.00	10.00	11.04	145025.00	0.96	79.10	79.00
25	5	3	5956.00	30595.00	190.50	0	Spot (Block25, Row3, Column5)	99.79	99.00	12.08	0.00	0.12	88.00	88.57	88.00	12.46	0.00	0.14	44.00	12.00	0.00	11.00	11.79	101889.00	0.90	94.99	95.00
25	6	3	6225.00	30609.00	147.00	-50	Spot (Block25, Row3, Column6)	100.87	101.00	9.32	0.00	0.09	92.00	91.85	92.00	12.98	0.00	0.14	37.00	2.00	0.00	9.00	8.87	59512.00	0.69	96.32	95.00
25	7	3	6497.00	30631.00	126.00	0	Spot (Block25, Row3, Column7)	124.43	125.00	15.27	0.00	0.12	98.00	97.26	98.00	13.61	0.00	0.14	78.00	47.00	0.00	27.00	26.43	52509.00	2.00	113.22	115.00
25	8	3	6826.00	30608.00	147.00	-50	Spot (Block25, Row3, Column8)	112.83	114.00	11.43	0.00	0.10	105.00	105.32	105.00	18.19	0.00	0.17	16.00	0.00	0.00	9.00	7.83	66234.00	0.41	104.59	105.00
25	1	4	4768.00	30898.00	95.60	0	Spot (Block25, Row4, Column1)	107.73	106.00	15.80	0.01	0.15	77.00	78.30	77.00	9.96	0.01	0.13	93.00	70.00	0.00	29.00	30.73	24886.00	2.96	89.80	89.50
25	2	4	5025.00	30910.00	147.00	-50	Spot (Block25, Row4, Column2)	81.34	81.00	8.02	0.00	0.10	81.00	81.92	81.00	10.35	0.00	0.13	10.00	0.00	0.00	0.00	0.34	48237.00	-0.06	81.79	83.00
25	3	4	5327.00	30910.00	154.15	0	Spot (Block25, Row4, Column3)	136.91	127.00	30.69	0.03	0.22	83.00	83.56	83.00	11.21	0.00	0.13	97.00	87.00	0.00	44.00	53.91	88994.00	4.76	100.16	99.00
25	4	4	5545.00	30901.00	154.35	0	Spot (Block25, Row4, Column4)	105.82	105.00	12.51	0.00	0.12	87.00	87.54	87.00	12.42	0.00	0.14	68.00	28.00	0.00	18.00	18.82	69312.00	1.47	95.31	95.00
25	5	4	5892.00	30980.00	154.10	0	Spot (Block25, Row4, Column5)	105.11	105.50	11.17	0.00	0.11	91.00	91.55	91.00	11.68	0.00	0.13	60.00	22.00	0.00	14.50	14.11	68323.00	1.16	95.29	95.00
25	6	4	6231.00	30911.00	176.70	0	Spot (Block25, Row4, Column6)	127.08	124.00	18.23	0.01	0.14	89.00	90.35	89.00	12.37	0.01	0.14	94.00	76.00	0.00	35.00	38.08	110556.00	2.97	106.36	108.00
25	7	4	6492.00	30882.00	212.10	0	Spot (Block25, Row4, Column7)	109.61	106.00	18.11	0.01	0.17	95.00	95.14	95.00	13.33	0.00	0.14	42.00	14.00	0.00	11.00	14.61	140523.00	1.09	99.64	100.00
25	8	4	6812.00	30924.00	142.55	0	Spot (Block25, Row4, Column8)	469.78	466.50	144.24	0.00	0.31	101.00	101.50	101.00	15.63	0.00	0.15	100.00	100.00	0.00	365.50	368.78	261200.00	23.57	190.17	177.00
25	1	5	4709.00	31204.00	108.00	0	Spot (Block25, Row5, Column1)	97.83	97.50	8.72	0.00	0.09	78.00	79.34	78.00	10.28	0.01	0.13	81.00	47.00	0.00	19.50	19.83	29154.00	1.80	90.06	89.00
25	2	5	5025.00	31210.00	147.00	-50	Spot (Block25, Row5, Column2)	89.04	88.00	12.81	0.01	0.14	85.00	85.67	85.00	11.31	0.00	0.13	26.00	9.00	0.00	3.00	4.04	52801.00	0.30	88.69	91.00
25	3	5	5325.00	31209.00	147.00	-50	Spot (Block25, Row5, Column3)	96.40	97.00	6.96	0.00	0.07	91.00	90.37	91.00	10.97	0.00	0.12	23.00	1.00	0.00	6.00	5.40	57167.00	0.55	94.35	95.00
25	4	5	5625.00	31209.00	147.00	-50	Spot (Block25, Row5, Column4)	101.41	100.00	9.79	0.01	0.10	94.00	93.61	94.00	10.76	0.00	0.11	36.00	9.00	0.00	6.00	7.41	59829.00	0.73	103.22	103.00
25	5	5	5918.00	31222.00	153.75	0	Spot (Block25, Row5, Column5)	171.80	178.00	26.23	0.02	0.15	88.00	88.84	88.00	12.06	0.00	0.14	99.00	98.00	0.00	90.00	83.80	111496.00	6.88	114.49	115.00
25	6	5	6229.00	31238.00	141.65	0	Spot (Block25, Row5, Column6)	94.56	94.00	9.76	0.00	0.10	86.00	86.38	86.00	12.41	0.00	0.14	35.00	4.00	0.00	8.00	8.56	51629.00	0.66	85.95	87.00
25	7	5	6526.00	31209.00	147.00	-50	Spot (Block25, Row5, Column7)	88.33	88.00	10.28	0.00	0.12	89.00	90.00	89.00	12.25	0.00	0.14	10.00	1.00	0.00	-1.00	-0.67	52029.00	-0.14	88.92	88.00
25	8	5	6804.00	31204.00	186.70	0	Spot (Block25, Row5, Column8)	128.23	127.00	15.69	0.00	0.12	96.00	97.06	96.00	14.59	0.00	0.15	88.00	56.00	0.00	31.00	32.23	125537.00	2.14	107.50	108.00
25	1	6	4725.00	31510.00	147.00	-50	Spot (Block25, Row6, Column1)	96.94	98.00	9.30	0.00	0.10	83.00	83.29	83.00	10.15	0.00	0.12	65.00	24.00	0.00	15.00	13.94	57486.00	1.35	90.42	90.00
25	2	6	5025.00	31510.00	147.00	-50	Spot (Block25, Row6, Column2)	90.36	90.00	9.34	0.00	0.10	86.00	86.92	86.00	11.04	0.00	0.13	23.00	1.00	0.00	4.00	4.36	53584.00	0.31	88.21	88.00
25	3	6	5335.00	31492.00	176.25	0	Spot (Block25, Row6, Column3)	103.87	104.00	8.86	0.00	0.09	86.00	86.98	86.00	10.81	0.00	0.12	79.00	34.00	0.00	18.00	17.87	90363.00	1.56	93.65	94.50
25	4	6	5625.00	31509.00	147.00	-50	Spot (Block25, Row6, Column4)	96.32	96.00	11.94	0.00	0.12	90.00	91.43	90.00	34.74	0.01	0.38	1.00	0.00	0.00	6.00	6.32	56828.00	0.14	89.73	88.00
25	5	6	5947.00	31520.00	194.05	0	Spot (Block25, Row6, Column5)	129.10	125.00	26.96	0.01	0.21	88.00	89.85	88.00	36.87	0.01	0.41	51.00	14.00	0.00	37.00	41.10	137492.00	1.06	99.92	102.00
25	6	6	6225.00	31509.00	147.00	-50	Spot (Block25, Row6, Column6)	90.11	90.00	12.20	0.00	0.14	91.00	91.29	91.00	13.81	0.00	0.15	9.00	2.00	0.00	-1.00	-0.89	53074.00	-0.09	92.10	92.00
25	7	6	6525.00	31509.00	147.00	-50	Spot (Block25, Row6, Column7)	115.54	115.00	10.93	0.00	0.09	94.00	93.85	94.00	13.07	0.00	0.14	80.00	30.00	0.00	21.00	21.54	67939.00	1.66	109.93	109.00
25	8	6	6853.00	31512.00	191.30	0	Spot (Block25, Row6, Column8)	113.32	114.00	11.92	0.00	0.11	97.00	96.94	97.00	13.06	0.00	0.13	59.00	20.00	0.00	17.00	16.32	117064.00	1.26	101.78	102.00
25	1	7	4725.00	31810.00	147.00	-50	Spot (Block25, Row7, Column1)	84.56	84.00	8.86	0.00	0.10	87.00	92.56	87.00	57.38	0.03	0.62	0.00	0.00	0.00	-3.00	-2.44	50147.00	-0.14	84.67	84.00
25	2	7	5025.00	31810.00	147.00	-50	Spot (Block25, Row7, Column2)	82.21	81.00	11.48	0.01	0.14	83.00	83.49	83.00	10.91	0.00	0.13	20.00	1.00	0.00	-2.00	-0.79	48753.00	-0.12	82.75	81.00
25	3	7	5240.00	31786.00	139.05	0	Spot (Block25, Row7, Column3)	99.71	100.00	8.25	0.00	0.08	83.00	82.67	83.00	10.49	0.00	0.13	77.00	31.00	0.00	17.00	16.71	52146.00	1.62	91.18	91.50
25	4	7	5625.00	31809.00	147.00	-50	Spot (Block25, Row7, Column4)	89.52	88.00	11.19	0.01	0.12	84.00	85.27	84.00	21.46	0.01	0.25	9.00	0.00	0.00	4.00	5.52	52904.00	0.20	80.32	80.00
25	5	7	5976.00	31816.00	259.75	0	Spot (Block25, Row7, Column5)	90.91	90.00	16.88	0.00	0.19	87.00	87.83	87.00	23.32	0.00	0.27	2.00	0.00	0.00	3.00	3.91	178176.00	0.13	83.79	83.00
25	6	7	6225.00	31809.00	147.00	-50	Spot (Block25, Row7, Column6)	88.06	87.00	8.90	0.01	0.10	90.00	90.39	90.00	12.38	0.00	0.14	6.00	1.00	0.00	-3.00	-1.94	51867.00	-0.19	90.55	89.00
25	7	7	6564.00	31810.00	191.05	0	Spot (Block25, Row7, Column7)	107.44	108.00	9.97	0.00	0.09	90.00	90.30	90.00	10.84	0.00	0.12	74.00	35.00	0.00	18.00	17.44	110126.00	1.58	98.78	99.00
25	8	7	6826.00	31809.00	147.00	-50	Spot (Block25, Row7, Column8)	92.82	93.00	7.20	0.00	0.08	92.00	93.83	92.00	13.22	0.01	0.14	3.00	0.00	0.00	1.00	0.82	54672.00	-0.08	88.37	88.00
25	1	8	4709.00	32120.00	137.15	0	Spot (Block25, Row8, Column1)	51678.51	61509.00	17014.46	0.08	0.33	90.00	107.36	90.00	101.85	0.08	0.95	100.00	100.00	46.15	61419.00	51588.51	26201148.00	506.34	10037.98	7181.00
25	2	8	5025.00	32110.00	147.00	-50	Spot (Block25, Row8, Column2)	82.74	83.00	5.89	0.00	0.07	84.00	90.57	84.00	61.88	0.03	0.68	0.00	0.00	0.00	-1.00	-1.26	49066.00	-0.13	85.18	85.00
25	3	8	5245.00	32125.00	129.30	0	Spot (Block25, Row8, Column3)	98.70	100.00	10.26	0.01	0.10	81.00	81.35	81.00	10.31	0.00	0.13	76.00	43.00	0.00	19.00	17.70	44020.00	1.68	89.06	88.00
25	4	8	5631.00	32122.00	269.25	0	Spot (Block25, Row8, Column4)	90.03	90.00	13.75	0.00	0.15	79.00	80.16	79.00	21.92	0.01	0.27	21.00	1.00	0.00	11.00	11.03	190240.00	0.45	82.06	82.00
25	5	8	5925.00	32109.00	147.00	-50	Spot (Block25, Row8, Column5)	85.89	86.00	8.86	0.00	0.10	80.00	80.94	80.00	21.96	0.01	0.27	3.00	0.00	0.00	6.00	5.89	50503.00	0.23	82.00	82.50
25	6	8	6225.00	32109.00	147.00	-50	Spot (Block25, Row8, Column6)	86.28	86.00	7.60	0.00	0.09	85.00	85.34	85.00	11.44	0.00	0.13	9.00	0.00	0.00	1.00	1.28	50733.00	0.08	90.23	89.00
25	7	8	6545.00	32096.00	203.30	0	Spot (Block25, Row8, Column7)	95.52	94.00	11.33	0.01	0.12	88.00	89.13	88.00	13.35	0.01	0.15	23.00	7.00	0.00	6.00	7.52	112328.00	0.48	88.86	89.00
25	8	8	6826.00	32114.00	120.70	0	Spot (Block25, Row8, Column8)	1875.02	1896.50	722.99	0.00	0.39	90.00	92.47	90.00	15.57	0.01	0.17	100.00	100.00	0.00	1806.50	1785.02	720008.00	114.49	575.36	448.50
26	1	1	9216.00	30011.00	150.20	0	Spot (Block26, Row1, Column1)	42681.00	42981.00	19749.44	0.00	0.46	1293.00	1347.01	1293.00	284.12	0.02	0.21	100.00	100.00	28.11	41688.00	41388.00	26419684.00	145.48	10981.06	7992.00
26	2	1	9510.00	30020.00	154.80	0	Spot (Block26, Row1, Column2)	2763.26	2634.00	731.08	0.02	0.26	1292.00	1337.13	1292.00	261.86	0.01	0.20	99.00	93.00	0.00	1342.00	1471.26	1837568.00	5.45	1715.31	1655.00
26	3	1	9822.00	30013.00	144.30	0	Spot (Block26, Row1, Column3)	2944.64	2539.00	1193.66	0.06	0.41	1280.00	1311.53	1280.00	246.50	0.01	0.19	94.00	85.00	0.00	1259.00	1664.64	1657831.00	6.63	1736.18	1698.00
26	4	1	10110.00	30011.00	146.80	0	Spot (Block26, Row1, Column4)	2634.63	2611.50	651.98	0.00	0.25	1291.00	1331.33	1291.00	257.83	0.01	0.19	99.00	93.00	0.00	1320.50	1343.63	1549160.00	5.05	1710.64	1762.00
26	5	1	10415.00	30013.00	140.65	0	Spot (Block26, Row1, Column5)	7994.80	7143.00	4762.68	0.05	0.60	1331.00	1370.79	1331.00	279.22	0.01	0.20	100.00	99.00	0.00	5812.00	6663.80	4285215.00	23.72	2718.80	2336.50
26	6	1	10718.00	30011.00	142.95	0	Spot (Block26, Row1, Column6)	5958.58	5628.00	2734.22	0.02	0.46	1389.00	1415.24	1389.00	273.52	0.01	0.19	100.00	99.00	0.00	4239.00	4569.58	3301051.00	16.61	2646.22	2363.00
26	7	1	11022.00	30011.00	150.15	0	Spot (Block26, Row1, Column7)	13912.26	12227.50	8070.46	0.06	0.58	1407.00	1456.08	1407.00	282.91	0.01	0.19	100.00	100.00	0.00	10820.50	12505.26	8569953.00	44.03	4407.97	3750.50
26	8	1	11320.00	30007.00	191.95	0	Spot (Block26, Row1, Column8)	1795.87	1793.00	352.15	0.00	0.20	1487.00	1520.76	1487.00	294.39	0.01	0.19	51.00	20.00	0.00	306.00	308.87	1873089.00	0.93	1634.78	1621.00
26	1	2	9208.00	30313.00	216.30	0	Spot (Block26, Row2, Column1)	1457.45	1387.00	261.58	0.02	0.18	1259.00	1286.73	1259.00	257.15	0.01	0.20	35.00	14.00	0.00	128.00	198.45	1944234.00	0.66	1347.53	1289.50
26	2	2	9514.00	30317.00	122.35	0	Spot (Block26, Row2, Column2)	3305.24	3196.50	940.30	0.01	0.28	1270.00	1298.43	1270.00	248.56	0.01	0.19	100.00	99.00	0.00	1926.50	2035.24	1315487.00	8.07	1828.92	1852.50
26	3	2	9820.00	30317.00	157.05	0	Spot (Block26, Row2, Column3)	1622.17	1588.00	299.78	0.01	0.18	1276.00	1302.99	1276.00	245.97	0.01	0.19	57.00	32.00	0.00	312.00	346.17	1106323.00	1.30	1408.43	1373.50
26	4	2	10119.00	30317.00	169.90	0	Spot (Block26, Row2, Column4)	2335.95	2229.00	526.41	0.02	0.23	1285.00	1320.50	1285.00	255.86	0.01	0.19	98.00	85.00	0.00	944.00	1050.95	1868760.00	3.97	1628.39	1622.50
26	5	2	10420.00	30315.00	193.65	0	Spot (Block26, Row2, Column5)	2345.49	2312.00	491.43	0.01	0.21	1289.00	1314.34	1289.00	248.12	0.01	0.19	96.00	86.00	0.00	1023.00	1056.49	2479186.00	4.16	1637.92	1610.00
26	6	2	10706.00	30313.00	142.10	0	Spot (Block26, Row2, Column6)	2071.48	2038.00	465.32	0.01	0.22	1307.00	1340.02	1307.00	248.80	0.01	0.19	83.00	73.00	0.00	731.00	764.48	1133097.00	2.94	1598.26	1653.50
26	7	2	11019.00	30310.00	145.90	0	Spot (Block26, Row2, Column7)	2278.93	2167.50	613.61	0.02	0.27	1325.00	1358.29	1325.00	268.10	0.01	0.20	84.00	75.00	0.00	842.50	953.93	1330896.00	3.43	1625.42	1600.00
26	8	2	11317.00	30315.00	147.00	-50	Spot (Block26, Row2, Column8)	1533.90	1483.00	278.22	0.01	0.18	1371.00	1386.54	1371.00	266.34	0.00	0.19	36.00	9.00	0.00	112.00	162.90	901932.00	0.55	1432.94	1399.00
26	1	3	9221.00	30615.00	144.10	0	Spot (Block26, Row3, Column1)	4710.20	4126.00	2276.17	0.06	0.48	1186.00	1220.30	1186.00	229.06	0.01	0.19	99.00	98.00	0.00	2940.00	3524.20	2680106.00	15.24	1896.91	1881.00
26	2	3	9518.00	30602.00	187.50	0	Spot (Block26, Row3, Column2)	1621.92	1609.50	298.09	0.00	0.18	1224.50	1267.43	1224.50	245.89	0.01	0.19	65.00	41.00	0.00	385.00	397.42	1612190.00	1.44	1373.12	1303.00
26	3	3	9799.00	30617.00	189.65	0	Spot (Block26, Row3, Column3)	1672.59	1627.50	385.21	0.01	0.23	1278.00	1303.10	1278.00	251.18	0.01	0.19	59.00	34.00	0.00	349.50	394.59	1696002.00	1.47	1465.90	1472.00
26	4	3	10117.00	30616.00	142.40	0	Spot (Block26, Row3, Column4)	4688.58	4268.50	1901.64	0.04	0.41	1288.00	1306.81	1288.00	249.35	0.01	0.19	100.00	99.00	0.00	2980.50	3400.58	2569343.00	13.56	2094.68	2063.00
26	5	3	10420.00	30609.00	144.90	0	Spot (Block26, Row3, Column5)	1839.07	1817.50	314.59	0.01	0.17	1287.50	1305.04	1287.50	246.50	0.01	0.19	84.00	58.00	0.00	530.00	551.57	1051947.00	2.17	1447.07	1406.00
26	6	3	10715.00	30625.00	170.50	0	Spot (Block26, Row3, Column6)	2250.40	2106.00	558.41	0.03	0.25	1289.00	1309.34	1289.00	244.65	0.01	0.19	95.00	76.00	0.00	817.00	961.40	1818320.00	3.85	1617.07	1590.00
26	7	3	11025.00	30614.00	139.20	0	Spot (Block26, Row3, Column7)	4098.27	3898.00	1744.39	0.02	0.43	1277.00	1293.79	1277.00	251.03	0.01	0.19	96.00	93.00	0.00	2621.00	2821.27	2147494.00	11.17	1993.11	1783.00
26	8	3	11314.00	30619.00	146.35	0	Spot (Block26, Row3, Column8)	1670.81	1607.00	310.62	0.02	0.19	1283.00	1319.16	1283.00	255.42	0.01	0.19	61.00	36.00	0.00	324.00	387.81	974081.00	1.38	1425.24	1368.00
26	1	4	9220.00	30916.00	144.75	0	Spot (Block26, Row4, Column1)	4406.40	4055.00	1760.17	0.04	0.40	1190.00	1222.72	1190.00	229.97	0.01	0.19	100.00	100.00	0.00	2865.00	3216.40	2524870.00	13.84	1861.38	1801.50
26	2	4	9512.00	30938.00	209.90	0	Spot (Block26, Row4, Column2)	1780.24	1707.00	383.16	0.02	0.22	1201.00	1248.84	1201.00	250.11	0.02	0.20	79.00	50.00	0.00	506.00	579.24	2244883.00	2.12	1398.78	1384.00
26	3	4	9819.00	30912.00	138.20	0	Spot (Block26, Row4, Column3)	10660.29	9973.00	5130.97	0.03	0.48	1252.50	1275.57	1252.50	247.44	0.01	0.19	100.00	100.00	0.00	8720.50	9407.79	5490050.00	37.93	3379.64	2920.00
26	4	4	10106.00	30921.00	190.60	0	Spot (Block26, Row4, Column4)	1536.51	1508.00	284.57	0.01	0.19	1214.00	1263.08	1214.00	234.07	0.02	0.19	59.00	28.00	0.00	294.00	322.51	1574920.00	1.17	1420.22	1409.00
26	5	4	10403.00	30907.00	193.55	0	Spot (Block26, Row4, Column5)	1466.41	1446.50	281.49	0.01	0.19	1199.00	1260.28	1199.00	243.97	0.02	0.19	50.00	21.00	0.00	247.50	267.41	1548532.00	0.84	1321.99	1293.50
26	6	4	10714.00	30902.00	196.75	0	Spot (Block26, Row4, Column6)	2228.08	2149.00	482.70	0.02	0.22	1216.00	1265.95	1216.00	247.22	0.02	0.20	98.00	86.00	0.00	933.00	1012.08	2437525.00	3.89	1576.02	1587.50
26	7	4	11015.00	30911.00	149.60	0	Spot (Block26, Row4, Column7)	3781.48	3120.00	2035.60	0.08	0.54	1214.00	1265.11	1214.00	240.07	0.02	0.19	97.00	92.00	0.00	1906.00	2567.48	2291575.00	10.48	1699.70	1690.00
26	8	4	11311.00	30923.00	147.60	0	Spot (Block26, Row4, Column8)	2407.09	2302.00	630.46	0.02	0.26	1271.00	1286.66	1271.00	251.14	0.01	0.20	95.00	83.00	0.00	1031.00	1136.09	1424995.00	4.46	1588.40	1528.50
26	1	5	9213.00	31216.00	104.90	0	Spot (Block26, Row5, Column1)	2649.00	2580.00	634.29	0.01	0.24	1233.00	1272.76	1233.00	242.28	0.01	0.19	100.00	99.00	0.00	1347.00	1416.00	749667.00	5.68	1640.55	1726.50
26	2	5	9507.00	31207.00	190.15	0	Spot (Block26, Row5, Column2)	1818.25	1778.50	359.33	0.01	0.20	1248.00	1277.03	1248.00	247.43	0.01	0.19	84.00	53.00	0.00	530.50	570.25	1858255.00	2.19	1487.63	1502.50
26	3	5	9814.00	31232.00	175.80	0	Spot (Block26, Row5, Column3)	2290.21	2262.50	478.50	0.01	0.21	1236.00	1267.29	1236.00	240.96	0.01	0.19	96.00	92.00	0.00	1026.50	1054.21	1974165.00	4.25	1595.82	1590.00
26	4	5	10117.00	31214.00	143.35	0	Spot (Block26, Row5, Column4)	3153.60	2974.50	1061.36	0.03	0.34	1201.00	1235.53	1201.00	233.13	0.01	0.19	99.00	95.00	0.00	1773.50	1952.60	1766015.00	8.23	1747.70	1749.00
26	5	5	10420.00	31214.00	138.75	0	Spot (Block26, Row5, Column5)	17993.23	17210.50	8928.96	0.02	0.50	1195.00	1235.19	1195.00	247.88	0.01	0.20	100.00	100.00	0.00	16015.50	16798.23	9248520.00	67.61	5340.83	4358.00
26	6	5	10716.00	31215.00	208.00	0	Spot (Block26, Row5, Column6)	1701.48	1642.00	421.43	0.02	0.25	1187.00	1225.45	1187.00	232.40	0.01	0.19	70.00	48.00	0.00	455.00	514.48	2086018.00	2.05	1393.84	1372.00
26	7	5	11018.00	31227.00	193.85	0	Spot (Block26, Row5, Column7)	1906.93	1850.00	433.84	0.01	0.23	1204.00	1251.23	1204.00	242.80	0.02	0.19	87.00	64.00	0.00	646.00	702.93	2023251.00	2.70	1473.14	1404.50
26	8	5	11321.00	31213.00	141.20	0	Spot (Block26, Row5, Column8)	9210.36	8036.00	6182.27	0.06	0.67	1198.00	1246.17	1198.00	243.92	0.02	0.20	100.00	99.00	0.00	6838.00	8012.36	4982807.00	32.65	2846.47	2356.00
26	1	6	9219.00	31519.00	190.05	0	Spot (Block26, Row6, Column1)	2030.49	1960.00	522.06	0.02	0.26	1196.00	1260.12	1196.00	238.95	0.02	0.19	90.00	78.00	0.00	764.00	834.49	2065004.00	3.22	1524.18	1532.00
26	2	6	9518.00	31519.00	202.00	0	Spot (Block26, Row6, Column2)	1732.96	1695.00	352.78	0.01	0.20	1239.00	1276.69	1239.00	245.03	0.01	0.19	72.00	45.00	0.00	456.00	493.96	2008500.00	1.86	1476.33	1468.00
26	3	6	9813.00	31511.00	142.95	0	Spot (Block26, Row6, Column3)	8222.59	7352.50	4189.61	0.05	0.51	1215.00	1268.85	1215.00	250.01	0.02	0.20	100.00	100.00	0.00	6137.50	7007.59	4522427.00	27.81	2930.51	2526.00
26	4	6	10125.00	31521.00	159.00	0	Spot (Block26, Row6, Column4)	2065.80	1974.00	916.54	0.02	0.44	1191.00	1228.20	1191.00	243.01	0.01	0.20	88.00	68.00	0.00	783.00	874.80	1431599.00	3.45	1515.35	1406.00
26	5	6	10421.00	31515.00	137.65	0	Spot (Block26, Row6, Column5)	25206.10	24043.00	14033.17	0.02	0.56	1189.00	1224.92	1189.00	252.33	0.01	0.21	100.00	100.00	0.00	22854.00	24017.10	12829904.00	95.04	6533.57	5282.00
26	6	6	10722.00	31518.00	195.10	0	Spot (Block26, Row6, Column6)	1577.92	1516.00	436.36	0.02	0.28	1184.00	1211.41	1184.00	238.24	0.01	0.20	58.00	34.00	0.00	332.00	393.92	1694689.00	1.54	1314.08	1299.00
26	7	6	11021.00	31512.00	145.75	0	Spot (Block26, Row6, Column7)	5326.49	4558.00	2709.66	0.07	0.51	1200.00	1249.74	1200.00	255.46	0.02	0.20	100.00	99.00	0.00	3358.00	4126.49	3073384.00	15.96	2045.75	1969.00
26	8	6	11325.00	31513.00	143.70	0	Spot (Block26, Row6, Column8)	6840.02	6214.50	3961.19	0.04	0.58	1197.00	1249.30	1197.00	248.03	0.02	0.20	100.00	99.00	0.00	5017.50	5643.02	3857773.00	22.54	2291.44	1999.00
26	1	7	9219.00	31831.00	201.50	0	Spot (Block26, Row7, Column1)	2098.51	2040.50	434.51	0.01	0.21	1282.00	1314.00	1282.00	280.20	0.01	0.21	91.00	67.00	0.00	758.50	816.51	2417479.00	2.80	1566.04	1543.00
26	2	7	9518.00	31815.00	196.30	0	Spot (Block26, Row7, Column2)	1573.99	1530.00	287.96	0.01	0.18	1199.00	1245.24	1199.00	232.81	0.02	0.19	64.00	35.00	0.00	331.00	374.99	1718801.00	1.41	1394.06	1387.50
26	3	7	9817.00	31809.00	221.55	0	Spot (Block26, Row7, Column3)	1403.09	1403.00	255.08	0.00	0.18	1202.00	1242.15	1202.00	238.96	0.01	0.19	41.00	14.00	0.00	201.00	201.09	1978350.00	0.67	1347.29	1381.00
26	4	7	10111.00	31814.00	200.20	0	Spot (Block26, Row7, Column4)	1471.54	1438.00	295.95	0.01	0.20	1187.00	1219.09	1187.00	226.77	0.01	0.19	51.00	29.00	0.00	251.00	284.54	1668722.00	1.11	1324.97	1275.00
26	5	7	10418.00	31818.00	178.80	0	Spot (Block26, Row7, Column5)	2132.81	2038.00	536.61	0.02	0.25	1197.00	1241.21	1197.00	240.02	0.02	0.19	90.00	81.00	0.00	841.00	935.81	1910994.00	3.71	1525.32	1513.00
26	6	7	10713.00	31821.00	194.20	0	Spot (Block26, Row7, Column6)	1667.50	1649.50	329.00	0.00	0.20	1177.00	1197.26	1177.00	237.37	0.01	0.20	74.00	49.00	0.00	472.50	490.50	1774225.00	1.98	1362.90	1326.00
26	7	7	11014.00	31821.00	147.10	0	Spot (Block26, Row7, Column7)	4736.40	4412.00	1933.21	0.03	0.41	1188.00	1216.51	1188.00	239.27	0.01	0.20	100.00	100.00	0.00	3224.00	3548.40	2785001.00	14.71	2073.32	1999.00
26	8	7	11321.00	31817.00	158.75	0	Spot (Block26, Row7, Column8)	2935.74	2860.50	657.49	0.01	0.22	1204.00	1259.51	1204.00	244.18	0.02	0.19	100.00	99.00	0.00	1656.50	1731.74	2049150.00	6.86	1726.55	1703.00
26	1	8	9212.00	32118.00	136.90	0	Spot (Block26, Row8, Column1)	49595.20	59131.00	18499.28	0.08	0.37	1295.00	1331.00	1295.00	296.68	0.01	0.22	100.00	100.00	42.60	57836.00	48300.20	25144892.00	162.68	13462.32	10357.50
26	2	8	9528.00	32119.00	167.55	0	Spot (Block26, Row8, Column2)	1735.06	1700.50	367.25	0.01	0.21	1261.00	1279.71	1261.00	260.56	0.01	0.20	66.00	41.00	0.00	439.50	474.06	1346403.00	1.75	1369.23	1326.00
26	3	8	9815.00	32114.00	140.75	0	Spot (Block26, Row8, Column3)	3462.11	3133.50	1549.73	0.04	0.45	1231.00	1270.37	1231.00	241.03	0.01	0.19	96.00	92.00	0.00	1902.50	2231.11	1855693.00	9.09	1766.18	1790.00
26	4	8	10123.00	32121.00	152.45	0	Spot (Block26, Row8, Column4)	1970.55	1884.50	436.52	0.02	0.22	1217.00	1264.28	1217.00	245.68	0.02	0.19	90.00	69.00	0.00	667.50	753.55	1249326.00	2.87	1447.88	1402.00
26	5	8	10411.00	32129.00	182.95	0	Spot (Block26, Row8, Column5)	1606.25	1609.00	308.83	0.00	0.19	1261.00	1266.84	1261.00	238.11	0.00	0.19	58.00	38.00	0.00	348.00	345.25	1508265.00	1.43	1358.93	1365.00
26	6	8	10718.00	32110.00	156.15	0	Spot (Block26, Row8, Column6)	2686.04	2510.00	750.83	0.03	0.28	1216.00	1261.57	1216.00	249.19	0.02	0.20	99.00	95.00	0.00	1294.00	1470.04	1799648.00	5.72	1622.22	1654.00
26	7	8	11019.00	32115.00	143.00	0	Spot (Block26, Row8, Column7)	3428.00	3224.00	1104.58	0.03	0.32	1241.00	1280.32	1241.00	263.53	0.01	0.21	99.00	97.00	0.00	1983.00	2187.00	1902539.00	8.15	1800.75	1770.50
26	8	8	11326.00	32114.00	122.90	0	Spot (Block26, Row8, Column8)	4358.98	4142.00	1312.79	0.02	0.30	1273.00	1298.07	1273.00	267.00	0.01	0.21	100.00	100.00	0.00	2869.00	3085.98	1752311.00	11.46	2038.50	1971.00
27	1	1	13721.00	30011.00	153.85	0	Spot (Block27, Row1, Column1)	36918.46	33456.00	20385.96	0.04	0.55	278.00	287.65	278.00	93.87	0.01	0.33	100.00	100.00	17.02	33178.00	36640.46	24070944.00	390.21	6656.70	4666.00
27	2	1	14020.00	29995.00	181.05	0	Spot (Block27, Row1, Column2)	304.78	302.50	24.18	0.00	0.08	273.00	275.41	273.00	65.20	0.00	0.24	8.00	0.00	0.00	29.50	31.78	279788.00	0.45	285.35	289.00
27	3	1	14330.00	30003.00	198.00	0	Spot (Block27, Row1, Column3)	295.24	292.00	20.83	0.00	0.07	257.00	259.23	257.00	30.85	0.00	0.12	63.00	12.00	0.00	35.00	38.24	327426.00	1.17	275.87	276.00
27	4	1	14621.00	30007.00	172.95	0	Spot (Block27, Row1, Column4)	284.99	287.00	20.38	0.00	0.07	248.00	251.20	248.00	29.67	0.01	0.12	68.00	10.00	0.00	39.00	36.99	237115.00	1.14	272.28	275.00
27	5	1	14937.00	30000.00	191.90	0	Spot (Block27, Row1, Column5)	294.69	293.00	30.41	0.00	0.10	231.00	236.22	231.00	23.52	0.01	0.10	92.00	69.00	0.00	62.00	63.69	307068.00	2.49	257.82	262.00
27	6	1	15225.00	30033.00	217.80	0	Spot (Block27, Row1, Column6)	271.52	276.00	28.40	0.01	0.10	228.00	231.90	228.00	21.60	0.01	0.09	72.00	54.00	0.00	48.00	43.52	367368.00	1.83	243.44	236.00
27	7	1	15523.00	30005.00	226.65	0	Spot (Block27, Row1, Column7)	308.88	300.00	48.67	0.01	0.16	239.00	244.57	239.00	25.89	0.01	0.11	89.00	65.00	0.00	61.00	69.88	454669.00	2.48	254.83	253.00
27	8	1	15829.00	30012.00	216.75	0	Spot (Block27, Row1, Column8)	326.26	316.00	41.59	0.01	0.13	270.00	264.51	270.00	28.74	0.01	0.11	71.00	39.00	0.00	46.00	56.26	438494.00	2.15	280.40	281.00
27	1	2	13720.00	30316.00	212.35	0	Spot (Block27, Row2, Column1)	287.40	293.00	22.94	0.01	0.08	269.00	271.44	269.00	64.21	0.00	0.24	0.00	0.00	0.00	24.00	18.40	371031.00	0.25	270.19	273.00
27	2	2	14009.00	30307.00	147.65	0	Spot (Block27, Row2, Column2)	293.03	294.00	21.45	0.00	0.07	242.00	246.14	242.00	27.25	0.01	0.11	87.00	45.00	0.00	52.00	51.03	174060.00	1.72	264.29	264.00
27	3	2	14327.00	30311.00	191.20	0	Spot (Block27, Row2, Column3)	296.09	297.00	25.18	0.00	0.09	239.00	243.29	239.00	26.05	0.01	0.11	93.00	61.00	0.00	58.00	57.09	306152.00	2.03	272.00	275.00
27	4	2	14617.00	30323.00	217.80	0	Spot (Block27, Row2, Column4)	281.03	287.00	23.96	0.01	0.09	233.00	238.75	233.00	25.32	0.01	0.11	83.00	56.00	0.00	54.00	48.03	381633.00	1.67	255.04	257.00
27	5	2	14921.00	30310.00	189.40	0	Spot (Block27, Row2, Column5)	267.64	273.00	24.74	0.01	0.09	228.00	231.48	228.00	20.44	0.01	0.09	75.00	58.00	0.00	45.00	39.64	270584.00	1.77	245.68	243.00
27	6	2	15217.00	30331.00	139.25	0	Spot (Block27, Row2, Column6)	267.85	273.00	22.06	0.01	0.08	226.00	230.20	226.00	21.15	0.01	0.09	80.00	58.00	0.00	47.00	41.85	140888.00	1.78	245.96	239.50
27	7	2	15531.00	30319.00	194.40	0	Spot (Block27, Row2, Column7)	287.08	289.00	28.45	0.00	0.10	232.00	237.57	232.00	27.16	0.01	0.11	85.00	53.00	0.00	57.00	55.08	307177.00	1.82	261.03	263.00
27	8	2	15817.00	30319.00	154.80	0	Spot (Block27, Row2, Column8)	274.38	275.00	22.09	0.00	0.08	244.00	248.36	244.00	28.33	0.01	0.11	54.00	12.00	0.00	31.00	30.38	180545.00	0.92	260.05	260.00
27	1	3	13713.00	30630.00	150.90	0	Spot (Block27, Row3, Column1)	308.67	308.00	26.42	0.00	0.09	250.00	251.42	250.00	30.93	0.00	0.12	90.00	42.00	0.00	58.00	58.67	192304.00	1.85	276.30	282.00
27	2	3	14026.00	30606.00	211.80	0	Spot (Block27, Row3, Column2)	267.80	271.00	21.83	0.01	0.08	231.00	235.27	231.00	26.40	0.01	0.11	71.00	25.00	0.00	40.00	36.80	343320.00	1.23	242.62	239.50
27	3	3	14333.00	30592.00	187.50	0	Spot (Block27, Row3, Column3)	283.54	288.00	24.54	0.01	0.09	229.00	235.24	229.00	24.50	0.01	0.10	86.00	65.00	0.00	59.00	54.54	280986.00	1.97	259.91	264.00
27	4	3	14628.00	30621.00	205.10	0	Spot (Block27, Row3, Column4)	274.86	277.00	21.60	0.00	0.08	228.00	232.17	228.00	20.71	0.01	0.09	86.00	64.00	0.00	49.00	46.86	328459.00	2.06	245.58	243.00
27	5	3	14909.00	30602.00	229.10	0	Spot (Block27, Row3, Column5)	262.22	267.00	25.97	0.01	0.10	225.00	227.40	225.00	19.98	0.00	0.09	70.00	53.00	0.00	42.00	37.22	395431.00	1.74	239.38	236.00
27	6	3	15225.00	30617.00	248.30	0	Spot (Block27, Row3, Column6)	267.68	272.00	24.16	0.01	0.09	221.00	224.65	221.00	22.59	0.01	0.10	80.00	58.00	0.00	51.00	46.68	478082.00	1.90	241.17	237.00
27	7	3	15531.00	30616.00	177.20	0	Spot (Block27, Row3, Column7)	279.75	285.00	27.43	0.01	0.10	227.00	231.77	227.00	25.81	0.01	0.11	83.00	62.00	0.00	58.00	52.75	245624.00	1.86	242.11	235.00
27	8	3	15821.00	30591.00	214.15	0	Spot (Block27, Row3, Column8)	269.22	272.00	17.14	0.00	0.06	235.00	239.78	235.00	25.95	0.01	0.11	72.00	13.00	0.00	37.00	34.22	352674.00	1.13	250.80	252.00
27	1	4	13692.00	30937.00	184.45	0	Spot (Block27, Row4, Column1)	290.76	293.00	32.47	0.00	0.11	244.00	247.21	244.00	28.99	0.01	0.12	76.00	35.00	0.00	49.00	46.76	276808.00	1.50	267.23	268.00
27	2	4	14028.00	30913.00	218.35	0	Spot (Block27, Row4, Column2)	266.76	270.00	24.64	0.01	0.09	225.00	228.88	225.00	23.42	0.01	0.10	73.00	46.00	0.00	45.00	41.76	363589.00	1.62	248.36	250.00
27	3	4	14322.00	30912.00	172.40	0	Spot (Block27, Row4, Column3)	352.48	327.00	74.55	0.03	0.21	228.00	233.66	228.00	24.58	0.01	0.11	98.00	89.00	0.00	99.00	124.48	290798.00	4.84	262.90	266.00
27	4	4	14609.00	30921.00	198.05	0	Spot (Block27, Row4, Column4)	276.73	278.00	25.48	0.00	0.09	230.00	233.85	230.00	21.88	0.01	0.09	88.00	60.00	0.00	48.00	46.73	308000.00	1.96	254.33	256.00
27	5	4	14933.00	30906.00	173.30	0	Spot (Block27, Row4, Column5)	254.18	256.00	28.53	0.00	0.11	225.00	227.14	225.00	22.81	0.00	0.10	59.00	23.00	0.00	31.00	29.18	212746.00	1.19	241.97	237.00
27	6	4	15229.00	30910.00	205.80	0	Spot (Block27, Row4, Column6)	262.80	264.00	27.48	0.00	0.10	219.00	221.17	219.00	22.67	0.00	0.10	77.00	48.00	0.00	45.00	43.80	316671.00	1.84	228.55	226.00
27	7	4	15517.00	30905.00	176.00	0	Spot (Block27, Row4, Column7)	272.47	278.00	29.74	0.01	0.11	222.00	225.35	222.00	21.23	0.01	0.09	78.00	64.00	0.00	56.00	50.47	235410.00	2.22	241.17	239.00
27	8	4	15818.00	30921.00	146.70	0	Spot (Block27, Row4, Column8)	631.61	610.50	140.82	0.01	0.22	226.00	229.86	226.00	22.52	0.01	0.10	100.00	100.00	0.00	384.50	405.61	370124.00	17.84	354.35	320.00
27	1	5	13724.00	31209.00	147.00	-50	Spot (Block27, Row5, Column1)	266.41	272.00	24.72	0.01	0.09	237.00	241.73	237.00	26.96	0.01	0.11	60.00	16.00	0.00	35.00	29.41	156917.00	0.92	242.54	238.00
27	2	5	14027.00	31191.00	237.40	0	Spot (Block27, Row5, Column2)	273.37	277.00	27.39	0.01	0.10	223.00	227.17	223.00	22.81	0.01	0.10	80.00	62.00	0.00	54.00	50.37	443954.00	2.03	237.31	231.00
27	3	5	14315.00	31221.00	218.35	0	Spot (Block27, Row5, Column3)	293.92	292.00	28.07	0.00	0.10	230.00	234.38	230.00	26.39	0.01	0.11	91.00	72.00	0.00	62.00	63.92	400324.00	2.26	257.27	264.00
27	4	5	14632.00	31204.00	175.70	0	Spot (Block27, Row5, Column4)	296.04	294.00	31.96	0.00	0.11	228.00	233.39	228.00	23.94	0.01	0.10	95.00	78.00	0.00	66.00	68.04	254892.00	2.62	267.53	265.50
27	5	5	14923.00	31211.00	159.75	0	Spot (Block27, Row5, Column5)	373.65	374.00	75.93	0.00	0.20	220.00	223.04	220.00	23.50	0.01	0.11	99.00	97.00	0.00	154.00	153.65	263798.00	6.41	269.46	274.00
27	6	5	15270.00	31218.00	199.50	0	Spot (Block27, Row5, Column6)	259.64	259.00	22.27	0.00	0.09	215.00	217.45	215.00	21.14	0.00	0.10	83.00	52.00	0.00	44.00	44.64	292873.00	2.00	237.29	233.00
27	7	5	15555.00	31206.00	164.20	0	Spot (Block27, Row5, Column7)	272.68	276.00	22.85	0.01	0.08	216.00	218.83	216.00	20.91	0.01	0.10	91.00	77.00	0.00	60.00	56.68	204235.00	2.58	251.53	254.00
27	8	5	15830.00	31188.00	157.20	0	Spot (Block27, Row5, Column8)	274.57	284.00	28.54	0.01	0.10	219.00	221.73	219.00	22.32	0.01	0.10	84.00	68.00	0.00	65.00	55.57	187806.00	2.37	240.16	233.00
27	1	6	13744.00	31496.00	203.95	0	Spot (Block27, Row6, Column1)	281.85	286.00	23.38	0.01	0.08	236.00	243.31	236.00	31.98	0.01	0.13	76.00	23.00	0.00	50.00	45.85	333712.00	1.21	254.71	258.00
27	2	6	14023.00	31503.00	196.65	0	Spot (Block27, Row6, Column2)	273.79	277.00	21.61	0.01	0.08	225.00	230.91	225.00	27.24	0.01	0.12	82.00	45.00	0.00	52.00	48.79	299531.00	1.57	246.08	242.50
27	3	6	14327.00	31490.00	188.60	0	Spot (Block27, Row6, Column3)	287.88	291.50	28.27	0.01	0.10	223.00	226.96	223.00	24.81	0.01	0.11	89.00	75.00	0.00	68.50	64.88	286733.00	2.46	251.53	246.00
27	4	6	14600.00	31531.00	150.60	0	Spot (Block27, Row6, Column4)	280.68	288.00	30.30	0.01	0.11	219.00	222.24	219.00	23.03	0.01	0.10	83.00	69.00	0.00	69.00	61.68	174019.00	2.54	254.56	258.00
27	5	6	14920.00	31511.00	151.10	0	Spot (Block27, Row6, Column5)	342.54	328.00	47.84	0.02	0.14	210.00	211.46	210.00	20.61	0.00	0.10	99.00	99.00	0.00	118.00	132.54	213402.00	6.36	255.86	256.00
27	6	6	15217.00	31488.00	155.60	0	Spot (Block27, Row6, Column6)	235.95	232.00	21.59	0.01	0.09	206.00	208.13	206.00	20.08	0.00	0.10	61.00	31.00	0.00	26.00	29.95	157614.00	1.39	223.17	221.00
27	7	6	15541.00	31502.00	185.55	0	Spot (Block27, Row6, Column7)	257.33	260.00	23.07	0.00	0.09	206.00	206.71	206.00	19.97	0.00	0.10	88.00	71.00	0.00	54.00	51.33	249100.00	2.53	227.18	224.00
27	8	6	15855.00	31526.00	141.95	0	Spot (Block27, Row6, Column8)	254.65	255.00	24.51	0.00	0.10	206.00	207.10	206.00	19.65	0.00	0.09	86.00	60.00	0.00	49.00	48.65	139038.00	2.42	226.63	224.00
27	1	7	13731.00	31811.00	191.80	0	Spot (Block27, Row7, Column1)	283.59	284.00	57.47	0.00	0.20	225.00	235.42	225.00	45.20	0.02	0.19	68.00	6.00	0.00	59.00	58.59	294088.00	1.07	249.96	247.50
27	2	7	14026.00	31777.00	111.30	0	Spot (Block27, Row7, Column2)	268.76	274.00	21.52	0.01	0.08	218.00	223.33	218.00	26.54	0.01	0.12	81.00	54.00	0.00	56.00	50.76	87077.00	1.71	249.93	249.00
27	3	7	14308.00	31811.00	134.80	0	Spot (Block27, Row7, Column3)	245.58	243.00	17.39	0.00	0.07	211.00	213.66	211.00	26.01	0.01	0.12	63.00	19.00	0.00	32.00	34.58	120582.00	1.23	238.04	241.00
27	4	7	14634.00	31777.00	139.45	0	Spot (Block27, Row7, Column4)	257.19	260.00	22.43	0.00	0.09	206.00	207.44	206.00	26.01	0.00	0.13	82.00	53.00	0.00	54.00	51.19	135026.00	1.91	235.09	232.00
27	5	7	14919.00	31786.00	194.40	0	Spot (Block27, Row7, Column5)	233.40	228.00	24.01	0.01	0.10	195.00	195.83	195.00	21.57	0.00	0.11	74.00	31.00	0.00	33.00	38.40	249735.00	1.74	213.84	212.00
27	6	7	15223.00	31799.00	195.05	0	Spot (Block27, Row7, Column6)	220.82	219.00	16.73	0.00	0.08	189.00	188.77	189.00	22.08	0.00	0.12	69.00	22.00	0.00	30.00	31.82	237828.00	1.45	203.04	202.00
27	7	7	15510.00	31805.00	229.55	0	Spot (Block27, Row7, Column7)	234.70	230.00	26.99	0.01	0.12	188.00	187.68	188.00	19.05	0.00	0.10	83.00	56.00	0.00	42.00	46.70	352987.00	2.47	203.32	202.00
27	8	7	15825.00	31808.00	147.00	-50	Spot (Block27, Row7, Column8)	188.70	189.00	13.23	0.00	0.07	193.00	193.11	193.00	17.94	0.00	0.09	3.00	0.00	0.00	-4.00	-4.30	111144.00	-0.25	196.10	196.00
27	1	8	13713.00	32114.00	142.70	0	Spot (Block27, Row8, Column1)	42296.04	43177.50	21101.61	0.01	0.50	204.00	214.41	204.00	91.18	0.02	0.43	100.00	100.00	32.37	42973.50	42092.04	23516700.00	461.53	7669.78	4139.00
27	2	8	14024.00	32109.00	147.00	-50	Spot (Block27, Row8, Column2)	208.96	208.00	13.69	0.00	0.07	196.00	200.38	196.00	56.09	0.01	0.28	2.00	0.00	0.00	12.00	12.96	123078.00	0.15	201.50	201.00
27	3	8	14308.00	32103.00	160.75	0	Spot (Block27, Row8, Column3)	220.63	219.00	18.33	0.00	0.08	182.00	181.11	182.00	25.24	0.00	0.14	78.00	17.00	0.00	37.00	38.63	157530.00	1.57	200.57	199.00
27	4	8	14622.00	32086.00	184.40	0	Spot (Block27, Row8, Column4)	195.10	196.00	17.83	0.00	0.09	175.00	173.16	175.00	28.56	0.00	0.16	31.00	0.00	0.00	21.00	20.10	184959.00	0.77	181.21	180.00
27	5	8	14924.00	32109.00	147.00	-50	Spot (Block27, Row8, Column5)	181.13	179.00	16.93	0.01	0.09	172.00	169.38	172.00	24.54	0.01	0.14	21.00	0.00	0.00	7.00	9.13	106684.00	0.48	179.33	180.00
27	6	8	15245.00	32132.00	190.30	0	Spot (Block27, Row8, Column6)	192.18	193.50	16.28	0.00	0.08	172.00	170.23	172.00	20.03	0.00	0.12	52.00	9.00	0.00	21.50	20.18	195251.00	1.10	174.63	176.00
27	7	8	15520.00	32108.00	188.05	0	Spot (Block27, Row8, Column7)	216.62	214.00	20.36	0.01	0.09	176.00	176.24	176.00	18.86	0.00	0.11	88.00	52.00	0.00	38.00	40.62	215971.00	2.14	191.60	191.00
27	8	8	15830.00	32107.00	121.95	0	Spot (Block27, Row8, Column8)	1703.70	1563.00	605.09	0.04	0.36	185.00	184.99	185.00	20.10	0.00	0.11	100.00	100.00	0.00	1378.00	1518.70	672961.00	75.57	596.03	500.00
28	1	1	18222.00	30005.00	152.20	0	Spot (Block28, Row1, Column1)	38367.69	36934.00	18778.99	0.02	0.49	1107.00	1161.74	1107.00	211.16	0.02	0.18	100.00	100.00	15.05	35827.00	37260.69	24478684.00	176.20	8761.76	6669.50
28	2	1	18513.00	30006.00	150.40	0	Spot (Block28, Row1, Column2)	4380.88	4033.00	1960.37	0.04	0.45	1097.00	1142.73	1097.00	198.51	0.02	0.17	100.00	99.00	0.00	2936.00	3283.88	2716147.00	16.31	1922.20	1740.00
28	3	1	18820.00	30008.00	146.95	0	Spot (Block28, Row1, Column3)	2637.68	2566.00	891.49	0.01	0.34	1085.00	1111.16	1085.00	182.31	0.01	0.16	99.00	93.00	0.00	1481.00	1552.68	1553595.00	8.37	1501.38	1495.00
28	4	1	19115.00	30003.00	150.75	0	Spot (Block28, Row1, Column4)	2858.76	2610.00	1024.76	0.04	0.36	1089.00	1101.82	1089.00	173.40	0.01	0.16	100.00	98.00	0.00	1521.00	1769.76	1775289.00	10.13	1557.70	1549.00
28	5	1	19422.00	30006.00	147.40	0	Spot (Block28, Row1, Column5)	4044.55	3646.00	1977.09	0.05	0.49	1092.00	1113.93	1092.00	165.74	0.01	0.15	100.00	100.00	0.00	2554.00	2952.55	2414598.00	17.68	1758.53	1708.00
28	6	1	19721.00	30005.00	148.15	0	Spot (Block28, Row1, Column6)	4697.27	4369.00	2185.76	0.03	0.47	1096.00	1130.81	1096.00	169.60	0.01	0.15	100.00	100.00	0.00	3273.00	3601.27	2818364.00	21.03	1914.47	1807.50
28	7	1	20029.00	30003.00	154.80	0	Spot (Block28, Row1, Column7)	10358.89	9113.00	5973.83	0.06	0.58	1117.00	1152.83	1117.00	172.53	0.01	0.15	100.00	100.00	0.00	7996.00	9241.89	6836869.00	53.36	2813.46	2434.00
28	8	1	20331.00	30015.00	204.20	0	Spot (Block28, Row1, Column8)	1544.06	1483.00	256.45	0.02	0.17	1172.00	1172.93	1172.00	166.54	0.00	0.14	77.00	45.00	0.00	311.00	372.06	1832801.00	2.23	1306.04	1290.00
28	1	2	18210.00	30310.00	230.40	0	Spot (Block28, Row2, Column1)	1257.91	1200.00	196.19	0.02	0.16	1099.00	1146.75	1099.00	190.44	0.02	0.17	44.00	15.00	0.00	101.00	158.91	1922083.00	0.58	1169.63	1167.00
28	2	2	18515.00	30308.00	130.15	0	Spot (Block28, Row2, Column2)	3148.06	3086.00	753.94	0.01	0.24	1094.00	1126.73	1094.00	180.91	0.01	0.16	100.00	100.00	0.00	1992.00	2054.06	1432366.00	11.17	1684.69	1666.50
28	3	2	18819.00	30318.00	196.20	0	Spot (Block28, Row2, Column3)	1343.72	1302.00	228.91	0.01	0.17	1087.00	1114.54	1087.00	180.19	0.01	0.16	59.00	30.00	0.00	215.00	256.72	1460621.00	1.27	1155.51	1140.00
28	4	2	19120.00	30305.00	177.35	0	Spot (Block28, Row2, Column4)	2108.22	2009.00	437.22	0.02	0.21	1083.00	1099.91	1083.00	175.43	0.01	0.16	99.00	98.00	0.00	926.00	1025.22	1853125.00	5.75	1438.68	1443.50
28	5	2	19420.00	30310.00	205.65	0	Spot (Block28, Row2, Column5)	1563.97	1521.00	260.14	0.01	0.17	1083.00	1096.06	1083.00	162.03	0.01	0.15	90.00	65.00	0.00	438.00	480.97	1879889.00	2.89	1199.60	1216.00
28	6	2	19716.00	30305.00	160.80	0	Spot (Block28, Row2, Column6)	1902.45	1802.50	531.40	0.02	0.28	1087.00	1104.78	1087.00	164.03	0.01	0.15	97.00	84.00	0.00	715.50	815.45	1358348.00	4.86	1327.58	1341.00
28	7	2	20020.00	30302.00	163.85	0	Spot (Block28, Row2, Column7)	1853.71	1750.00	430.56	0.03	0.23	1095.00	1118.84	1095.00	166.16	0.01	0.15	96.00	85.00	0.00	655.00	758.71	1382868.00	4.42	1297.69	1315.00
28	8	2	20326.00	30303.00	137.30	0	Spot (Block28, Row2, Column8)	1261.65	1286.50	126.61	0.01	0.10	1089.00	1118.21	1089.00	151.21	0.01	0.14	52.00	17.00	0.00	197.50	172.65	643443.00	0.95	1203.85	1204.00
28	1	3	18222.00	30610.00	146.30	0	Spot (Block28, Row3, Column1)	5134.44	4778.00	2215.79	0.03	0.43	1102.00	1149.89	1102.00	197.27	0.02	0.17	100.00	100.00	0.00	3676.00	4032.44	2998510.00	20.20	2058.85	1853.00
28	2	3	18516.00	30619.00	173.55	0	Spot (Block28, Row3, Column2)	1454.08	1445.00	240.32	0.00	0.17	1107.00	1151.59	1107.00	192.49	0.02	0.17	69.00	45.00	0.00	338.00	347.08	1221427.00	1.57	1305.30	1295.50
28	3	3	18815.00	30603.00	157.25	0	Spot (Block28, Row3, Column3)	2137.58	2041.00	572.98	0.02	0.27	1099.00	1144.84	1099.00	213.94	0.02	0.19	97.00	87.00	0.00	942.00	1038.58	1455691.00	4.64	1364.78	1342.50
28	4	3	19118.00	30608.00	144.15	0	Spot (Block28, Row3, Column4)	9220.69	8219.50	5069.72	0.05	0.55	1092.00	1122.02	1092.00	189.94	0.01	0.17	100.00	100.00	0.00	7127.50	8128.69	5218908.00	42.64	2672.71	2200.00
28	5	3	19431.00	30606.00	165.80	0	Spot (Block28, Row3, Column5)	1913.24	1761.50	737.36	0.04	0.39	1084.00	1107.00	1084.00	175.87	0.01	0.16	93.00	79.00	0.00	677.50	829.24	1454061.00	4.58	1323.03	1313.00
28	6	3	19730.00	30607.00	191.90	0	Spot (Block28, Row3, Column6)	1310.22	1296.00	183.56	0.00	0.14	1088.00	1104.66	1088.00	162.87	0.01	0.15	61.00	30.00	0.00	208.00	222.22	1363939.00	1.26	1204.89	1189.00
28	7	3	20026.00	30606.00	147.20	0	Spot (Block28, Row3, Column7)	3332.79	3024.50	1345.64	0.04	0.40	1090.00	1104.06	1090.00	159.72	0.01	0.14	99.00	99.00	0.00	1934.50	2242.79	1959679.00	13.95	1552.78	1526.00
28	8	3	20323.00	30607.00	202.40	0	Spot (Block28, Row3, Column8)	1277.10	1287.00	170.15	0.00	0.13	1084.00	1098.79	1084.00	149.86	0.01	0.14	52.00	33.00	0.00	203.00	193.10	1485273.00	1.19	1158.70	1108.00
28	1	4	18224.00	30908.00	145.65	0	Spot (Block28, Row4, Column1)	8586.61	7606.50	4805.93	0.05	0.56	1107.00	1159.62	1107.00	204.70	0.02	0.18	100.00	100.00	0.00	6499.50	7479.61	4945889.00	36.28	2760.01	2065.50
28	2	4	18515.00	30892.00	201.10	0	Spot (Block28, Row4, Column2)	1407.65	1390.00	228.55	0.01	0.16	1180.00	1190.32	1180.00	231.56	0.00	0.19	43.00	20.00	0.00	210.00	227.65	1613165.00	0.94	1305.12	1293.00
28	3	4	18822.00	30906.00	143.70	0	Spot (Block28, Row4, Column3)	41937.57	43043.00	20697.29	0.01	0.49	1182.00	1196.84	1182.00	242.86	0.01	0.20	100.00	100.00	29.39	41861.00	40755.57	23401264.00	167.75	9915.70	7408.00
28	4	4	19092.00	30950.00	271.95	0	Spot (Block28, Row4, Column4)	1372.70	1370.00	230.80	0.00	0.17	1143.00	1175.74	1143.00	216.27	0.01	0.18	51.00	20.00	0.00	227.00	229.70	2965028.00	0.91	1248.64	1224.50
28	5	4	19406.00	30911.00	180.40	0	Spot (Block28, Row4, Column5)	1468.39	1390.00	354.92	0.02	0.24	1089.00	1128.06	1089.00	198.19	0.02	0.18	72.00	36.00	0.00	301.00	379.39	1345044.00	1.72	1230.55	1191.00
28	6	4	19722.00	30902.00	202.60	0	Spot (Block28, Row4, Column6)	1675.62	1604.00	296.26	0.02	0.18	1088.00	1111.76	1088.00	166.77	0.01	0.15	96.00	77.00	0.00	516.00	587.62	1952103.00	3.38	1280.72	1298.00
28	7	4	20015.00	30907.00	146.00	0	Spot (Block28, Row4, Column7)	2861.04	2470.00	1251.21	0.06	0.44	1090.00	1117.85	1090.00	159.79	0.01	0.14	97.00	91.00	0.00	1380.00	1771.04	1667986.00	10.91	1470.87	1445.00
28	8	4	20323.00	30914.00	155.00	0	Spot (Block28, Row4, Column8)	2044.57	1942.00	460.61	0.02	0.23	1087.00	1119.67	1087.00	153.70	0.01	0.14	99.00	96.00	0.00	855.00	957.57	1351463.00	6.02	1384.20	1413.00
28	1	5	18220.00	31208.00	106.00	0	Spot (Block28, Row5, Column1)	3345.44	3245.00	749.36	0.01	0.22	1097.00	1147.32	1097.00	201.34	0.02	0.18	100.00	100.00	0.00	2148.00	2248.44	966832.00	10.92	1827.35	1730.00
28	2	5	18512.00	31201.00	185.90	0	Spot (Block28, Row5, Column2)	1412.00	1383.00	241.13	0.01	0.17	1164.00	1172.66	1164.00	191.50	0.00	0.16	54.00	31.00	0.00	219.00	248.00	1366819.00	1.25	1295.45	1281.00
28	3	5	18824.00	31211.00	190.55	0	Spot (Block28, Row5, Column3)	1496.60	1468.50	253.35	0.01	0.17	1192.00	1205.63	1192.00	204.80	0.00	0.17	57.00	35.00	0.00	276.50	304.60	1529528.00	1.42	1319.51	1307.00
28	4	5	19124.00	31209.00	147.00	0	Spot (Block28, Row5, Column4)	3447.91	3201.00	1345.53	0.03	0.39	1185.00	1187.36	1185.00	199.76	0.00	0.17	100.00	99.00	0.00	2016.00	2262.91	2023924.00	11.32	1727.09	1637.00
28	5	5	19422.00	31208.00	141.95	0	Spot (Block28, Row5, Column5)	33681.52	31885.00	19415.67	0.02	0.58	1188.00	1196.69	1188.00	229.62	0.00	0.19	100.00	100.00	6.07	30697.00	32493.52	18322772.00	141.47	8153.25	6270.00
28	6	5	19716.00	31220.00	184.40	0	Spot (Block28, Row5, Column6)	1957.07	1803.50	458.30	0.04	0.23	1135.50	1163.32	1135.50	193.47	0.01	0.17	96.00	85.00	0.00	668.00	821.57	1874872.00	4.10	1398.46	1385.50
28	7	5	20015.00	31219.00	174.65	0	Spot (Block28, Row5, Column7)	1386.32	1381.00	168.64	0.00	0.12	1097.00	1130.95	1097.00	156.82	0.01	0.14	77.00	38.00	0.00	284.00	289.32	1188074.00	1.63	1268.17	1280.00
28	8	5	20322.00	31206.00	142.85	0	Spot (Block28, Row5, Column8)	4797.16	4376.00	2508.59	0.04	0.52	1093.00	1138.67	1093.00	156.58	0.02	0.14	100.00	100.00	0.00	3283.00	3704.16	2638437.00	23.36	1970.87	1804.50
28	1	6	18225.00	31507.00	206.00	0	Spot (Block28, Row6, Column1)	1377.30	1328.50	239.40	0.02	0.17	1090.00	1131.05	1090.00	187.98	0.02	0.17	58.00	36.00	0.00	238.50	287.30	1669290.00	1.31	1210.42	1193.50
28	2	6	18520.00	31516.00	204.10	0	Spot (Block28, Row6, Column2)	1376.77	1382.00	233.72	0.00	0.17	1111.50	1166.11	1111.50	189.82	0.02	0.16	55.00	36.00	0.00	270.50	265.27	1636985.00	1.11	1244.57	1196.00
28	3	6	18816.00	31503.00	144.70	0	Spot (Block28, Row6, Column3)	10047.13	9083.50	5604.00	0.04	0.56	1180.00	1190.19	1180.00	193.64	0.00	0.16	100.00	100.00	0.00	7903.50	8867.13	5746959.00	45.74	2935.85	2647.50
28	4	6	19123.00	31507.00	190.25	0	Spot (Block28, Row6, Column4)	1652.63	1600.00	324.98	0.01	0.20	1179.00	1189.19	1179.00	197.87	0.00	0.17	78.00	52.00	0.00	421.00	473.63	1690640.00	2.34	1303.83	1279.00
28	5	6	19424.00	31508.00	142.15	0	Spot (Block28, Row6, Column5)	24585.82	23512.50	12627.09	0.02	0.51	1192.00	1212.39	1192.00	231.60	0.01	0.19	100.00	100.00	0.00	22320.50	23393.82	13522203.00	100.92	5993.40	5023.00
28	6	6	19705.00	31537.00	208.15	0	Spot (Block28, Row6, Column6)	1685.47	1612.00	331.14	0.02	0.20	1148.00	1182.48	1148.00	210.03	0.01	0.18	85.00	57.00	0.00	464.00	537.47	2083235.00	2.39	1411.40	1409.50
28	7	6	20026.00	31505.00	146.65	0	Spot (Block28, Row6, Column7)	4512.22	4148.00	1949.18	0.04	0.43	1094.00	1130.12	1094.00	159.74	0.01	0.14	100.00	100.00	0.00	3054.00	3418.22	2635138.00	21.17	1997.67	1842.50
28	8	6	20329.00	31508.00	146.50	0	Spot (Block28, Row6, Column8)	5208.20	4848.00	2387.07	0.03	0.46	1100.00	1143.51	1100.00	158.36	0.02	0.14	100.00	100.00	0.00	3748.00	4108.20	3041586.00	25.67	2006.51	1761.00
28	1	7	18226.00	31807.00	208.55	0	Spot (Block28, Row7, Column1)	1348.89	1302.00	225.31	0.02	0.17	1091.00	1144.26	1091.00	212.90	0.02	0.19	49.00	25.00	0.00	211.00	257.89	1675318.00	0.96	1240.59	1207.00
28	2	7	18526.00	31815.00	203.20	0	Spot (Block28, Row7, Column2)	1363.07	1312.00	248.55	0.02	0.18	1101.00	1156.77	1101.00	182.33	0.02	0.16	53.00	33.00	0.00	211.00	262.07	1592063.00	1.13	1228.61	1184.00
28	3	7	18816.00	31814.00	232.90	0	Spot (Block28, Row7, Column3)	1308.95	1279.50	213.63	0.01	0.16	1160.00	1168.04	1160.00	189.38	0.00	0.16	37.00	18.00	0.00	119.50	148.95	2044583.00	0.74	1179.43	1175.50
28	4	7	19118.00	31799.00	187.10	0	Spot (Block28, Row7, Column4)	1409.91	1387.00	222.43	0.01	0.16	1119.00	1154.80	1119.00	176.95	0.01	0.15	60.00	40.00	0.00	268.00	290.91	1387354.00	1.44	1260.72	1196.00
28	5	7	19422.00	31806.00	181.90	0	Spot (Block28, Row7, Column5)	2056.71	1988.00	472.62	0.01	0.23	1118.50	1164.30	1118.50	200.23	0.02	0.17	97.00	86.00	0.00	869.50	938.21	1910688.00	4.46	1414.24	1387.50
28	6	7	19716.00	31815.00	192.80	0	Spot (Block28, Row7, Column6)	1376.10	1375.00	212.14	0.00	0.15	1099.00	1143.76	1099.00	173.17	0.02	0.15	65.00	33.00	0.00	276.00	277.10	1446285.00	1.34	1255.61	1270.50
28	7	7	20019.00	31811.00	147.80	0	Spot (Block28, Row7, Column7)	4531.07	4076.00	1832.57	0.05	0.40	1093.00	1137.06	1093.00	166.49	0.02	0.15	100.00	100.00	0.00	2983.00	3438.07	2686922.00	20.39	2156.66	1850.00
28	8	7	20325.00	31807.00	141.65	0	Spot (Block28, Row7, Column8)	2140.19	2129.00	421.48	0.00	0.20	1104.00	1150.25	1104.00	159.36	0.02	0.14	99.00	97.00	0.00	1025.00	1036.19	1166405.00	6.21	1442.44	1455.00
28	1	8	18216.00	32113.00	138.35	0	Spot (Block28, Row8, Column1)	50707.12	57964.50	16906.46	0.06	0.33	1101.00	1172.72	1101.00	248.78	0.03	0.21	100.00	100.00	39.58	56863.50	49606.12	26266436.00	199.11	13673.84	10690.00
28	2	8	18520.00	32112.00	163.45	0	Spot (Block28, Row8, Column2)	1795.14	1761.00	375.57	0.01	0.21	1147.00	1175.08	1147.00	213.73	0.01	0.18	85.00	67.00	0.00	614.00	648.14	1326611.00	2.90	1343.76	1330.50
28	3	8	18819.00	32110.00	152.60	0	Spot (Block28, Row8, Column3)	2781.18	2375.00	1219.33	0.07	0.44	1105.00	1154.57	1105.00	179.62	0.02	0.16	99.00	92.00	0.00	1270.00	1676.18	1782735.00	9.06	1466.32	1461.00
28	4	8	19109.00	32100.00	196.15	0	Spot (Block28, Row8, Column4)	1412.02	1397.00	208.24	0.00	0.15	1095.00	1132.38	1095.00	171.51	0.01	0.15	75.00	41.00	0.00	302.00	317.02	1541925.00	1.63	1227.76	1211.00
28	5	8	19420.00	32113.00	202.05	0	Spot (Block28, Row8, Column5)	1293.98	1277.00	201.59	0.01	0.16	1089.00	1101.87	1089.00	158.01	0.01	0.14	53.00	33.00	0.00	188.00	204.98	1501021.00	1.22	1185.09	1180.50
28	6	8	19720.00	32100.00	204.65	0	Spot (Block28, Row8, Column6)	1350.84	1300.00	187.63	0.02	0.14	1092.00	1111.99	1092.00	161.10	0.01	0.14	68.00	29.00	0.00	208.00	258.84	1614255.00	1.48	1201.58	1186.00
28	7	8	20025.00	32106.00	144.90	0	Spot (Block28, Row8, Column7)	2600.85	2504.00	720.95	0.02	0.28	1096.00	1129.47	1096.00	164.03	0.01	0.15	100.00	100.00	0.00	1408.00	1504.85	1487685.00	8.97	1492.70	1480.00
28	8	8	20331.00	32103.00	120.85	0	Spot (Block28, Row8, Column8)	3219.37	3026.00	952.50	0.03	0.30	1091.00	1127.89	1091.00	158.06	0.01	0.14	100.00	100.00	0.00	1935.00	2128.37	1242678.00	13.23	1777.34	1675.00
29	1	1	4721.00	34513.00	149.85	0	Spot (Block29, Row1, Column1)	38893.39	35784.50	20283.45	0.04	0.52	84.00	96.58	84.00	72.50	0.06	0.75	100.00	100.00	19.97	35700.50	38809.39	23958436.00	535.12	6571.03	4611.00
29	2	1	5022.00	34524.00	147.00	-50	Spot (Block29, Row1, Column2)	86.08	87.00	7.28	0.00	0.08	79.00	84.48	79.00	40.21	0.03	0.48	0.00	0.00	0.00	8.00	7.08	50617.00	0.04	79.14	78.00
29	3	1	5323.00	34524.00	147.00	-50	Spot (Block29, Row1, Column3)	78.83	80.00	7.15	0.01	0.09	77.00	76.63	77.00	9.63	0.00	0.13	10.00	0.00	0.00	3.00	1.83	46591.00	0.23	77.83	78.00
29	4	1	5623.00	34523.00	147.00	-50	Spot (Block29, Row1, Column4)	87.14	87.00	11.77	0.00	0.14	78.00	80.85	78.00	74.75	0.02	0.92	0.00	0.00	0.00	9.00	9.14	51415.00	0.08	83.69	80.00
29	5	1	5923.00	34523.00	147.00	-50	Spot (Block29, Row1, Column5)	92.73	92.00	11.44	0.00	0.12	79.00	81.62	79.00	75.64	0.01	0.93	0.00	0.00	0.00	13.00	13.73	54434.00	0.15	86.60	87.00
29	6	1	6223.00	34523.00	147.00	-50	Spot (Block29, Row1, Column6)	85.52	85.00	9.73	0.00	0.11	80.00	80.72	80.00	11.18	0.00	0.14	26.00	5.00	0.00	5.00	5.52	50116.00	0.43	86.37	86.00
29	7	1	6529.00	34523.00	206.85	0	Spot (Block29, Row1, Column7)	106.15	108.00	13.55	0.01	0.13	85.00	85.34	85.00	12.15	0.00	0.14	73.00	45.00	0.00	23.00	21.15	129606.00	1.71	87.94	88.00
29	8	1	6845.00	34513.00	181.60	0	Spot (Block29, Row1, Column8)	131.10	130.00	15.84	0.00	0.12	101.00	103.16	101.00	19.92	0.01	0.19	75.00	25.00	0.00	29.00	30.10	121263.00	1.40	111.55	111.00
29	1	2	4722.00	34824.00	147.00	-50	Spot (Block29, Row2, Column1)	86.35	88.00	11.89	0.01	0.14	80.00	88.95	80.00	57.61	0.05	0.65	0.00	0.00	0.00	8.00	6.35	50774.00	-0.05	81.92	81.00
29	2	2	5022.00	34824.00	147.00	-50	Spot (Block29, Row2, Column2)	86.14	86.00	6.97	0.00	0.08	80.00	80.39	80.00	10.30	0.00	0.13	25.00	1.00	0.00	6.00	6.14	50648.00	0.56	86.42	86.00
29	3	2	5317.00	34813.00	161.85	0	Spot (Block29, Row2, Column3)	88.12	89.00	9.96	0.00	0.11	78.00	77.66	78.00	10.47	0.00	0.13	51.00	13.00	0.00	11.00	10.12	63796.00	1.00	80.10	81.00
29	4	2	5623.00	34823.00	147.00	-50	Spot (Block29, Row2, Column4)	87.23	88.00	9.06	0.00	0.10	78.00	77.81	78.00	10.11	0.00	0.13	46.00	10.00	0.00	10.00	9.23	51551.00	0.93	82.83	83.00
29	5	2	5938.00	34810.00	163.25	0	Spot (Block29, Row2, Column5)	87.84	88.00	6.94	0.00	0.08	78.00	77.83	78.00	10.96	0.00	0.14	47.00	4.00	0.00	10.00	9.84	64912.00	0.91	83.90	84.00
29	6	2	6229.00	34805.00	244.90	0	Spot (Block29, Row2, Column6)	85.34	86.00	7.85	0.00	0.09	80.00	79.98	80.00	10.76	0.00	0.13	25.00	1.00	0.00	6.00	5.34	148243.00	0.50	77.83	78.50
29	7	2	6517.00	34806.00	215.55	0	Spot (Block29, Row2, Column7)	96.89	97.00	10.38	0.00	0.11	84.00	83.70	84.00	10.40	0.00	0.12	60.00	24.00	0.00	13.00	12.89	128472.00	1.27	88.53	89.00
29	8	2	6823.00	34823.00	147.00	-50	Spot (Block29, Row2, Column8)	86.59	87.00	8.19	0.00	0.09	96.50	99.79	96.50	17.65	0.01	0.18	0.00	0.00	0.00	-9.50	-9.91	51088.00	-0.75	91.17	90.00
29	1	3	4744.00	35111.00	208.05	0	Spot (Block29, Row3, Column1)	85.68	85.00	8.66	0.00	0.10	77.00	77.29	77.00	9.10	0.00	0.12	41.00	14.00	0.00	8.00	8.68	105212.00	0.92	78.90	79.00
29	2	3	5022.00	35124.00	147.00	-50	Spot (Block29, Row3, Column2)	82.91	82.00	9.20	0.00	0.11	79.00	78.43	79.00	9.47	0.00	0.12	29.00	5.00	0.00	3.00	3.91	48832.00	0.47	84.99	84.00
29	3	3	5322.00	35124.00	147.00	-50	Spot (Block29, Row3, Column3)	90.48	91.00	8.93	0.00	0.10	80.00	79.81	80.00	9.38	0.00	0.12	54.00	20.00	0.00	11.00	10.48	53205.00	1.14	83.06	83.00
29	4	3	5623.00	35124.00	147.00	-50	Spot (Block29, Row3, Column4)	82.32	83.00	9.75	0.00	0.12	79.00	79.60	79.00	9.95	0.00	0.12	26.00	4.00	0.00	4.00	3.32	48651.00	0.27	82.76	82.00
29	5	3	5923.00	35123.00	147.00	-50	Spot (Block29, Row3, Column5)	84.19	83.00	10.27	0.01	0.12	79.00	79.76	79.00	9.92	0.00	0.12	31.00	10.00	0.00	4.00	5.19	49503.00	0.45	77.99	77.00
29	6	3	6223.00	35123.00	147.00	-50	Spot (Block29, Row3, Column6)	85.23	86.00	10.61	0.00	0.12	80.00	79.87	80.00	10.59	0.00	0.13	34.00	4.00	0.00	6.00	5.23	50029.00	0.51	84.36	87.50
29	7	3	6471.00	35155.00	204.75	0	Spot (Block29, Row3, Column7)	90.59	90.00	11.09	0.00	0.12	82.00	81.70	82.00	10.81	0.00	0.13	40.00	11.00	0.00	8.00	8.59	108068.00	0.82	84.00	83.00
29	8	3	6832.00	35102.00	186.95	0	Spot (Block29, Row3, Column8)	109.06	107.00	10.28	0.01	0.09	98.00	100.51	98.00	20.22	0.01	0.20	20.00	0.00	0.00	9.00	11.06	107421.00	0.42	98.36	98.00
29	1	4	4724.00	35406.00	139.85	0	Spot (Block29, Row4, Column1)	100.84	101.00	10.88	0.00	0.11	79.00	79.00	79.00	9.96	0.00	0.13	87.00	57.00	0.00	22.00	21.84	53245.00	2.19	90.16	90.00
29	2	4	5022.00	35424.00	147.00	-50	Spot (Block29, Row4, Column2)	82.67	83.00	8.12	0.00	0.10	80.00	79.68	80.00	9.12	0.00	0.11	21.00	1.00	0.00	3.00	2.67	48610.00	0.33	84.45	84.00
29	3	4	5326.00	35414.00	150.50	0	Spot (Block29, Row4, Column3)	150.09	157.00	24.00	0.02	0.16	82.00	81.31	82.00	10.17	0.00	0.13	99.00	98.00	0.00	75.00	68.09	92608.00	6.76	100.80	102.00
29	4	4	5623.00	35424.00	147.00	-50	Spot (Block29, Row4, Column4)	87.52	88.00	7.00	0.00	0.08	83.00	82.06	83.00	10.35	0.00	0.13	19.00	0.00	0.00	5.00	4.52	51727.00	0.53	82.17	83.00
29	5	4	5899.00	35445.00	139.90	0	Spot (Block29, Row4, Column5)	103.77	104.00	9.25	0.00	0.09	81.00	81.47	81.00	10.80	0.00	0.13	90.00	54.00	0.00	23.00	22.77	54996.00	2.06	92.73	94.00
29	6	4	6243.00	35417.00	232.45	0	Spot (Block29, Row4, Column6)	90.91	90.00	12.77	0.00	0.14	78.00	78.57	78.00	10.68	0.00	0.14	55.00	25.00	0.00	12.00	12.91	140912.00	1.16	83.34	82.00
29	7	4	6493.00	35465.00	223.20	0	Spot (Block29, Row4, Column7)	90.24	90.00	9.26	0.00	0.10	81.00	81.46	81.00	12.00	0.00	0.15	35.00	4.00	0.00	9.00	9.24	128771.00	0.73	85.67	86.00
29	8	4	6819.00	35426.00	140.45	0	Spot (Block29, Row4, Column8)	446.08	469.00	112.54	0.02	0.25	98.00	102.33	98.00	22.15	0.02	0.22	100.00	100.00	0.00	371.00	348.08	238653.00	15.52	188.07	177.00
29	1	5	4763.00	35799.00	225.60	0	Spot (Block29, Row5, Column1)	85.24	86.00	10.41	0.00	0.12	79.00	79.69	79.00	12.25	0.00	0.15	29.00	2.00	0.00	7.00	6.24	124532.00	0.45	79.27	79.00
29	2	5	5022.00	35724.00	147.00	-50	Spot (Block29, Row5, Column2)	85.29	84.00	10.32	0.01	0.12	79.00	78.85	79.00	10.12	0.00	0.13	32.00	12.00	0.00	5.00	6.29	50152.00	0.64	82.97	80.00
29	3	5	5322.00	35724.00	147.00	-50	Spot (Block29, Row5, Column3)	88.60	87.00	12.33	0.01	0.14	81.00	81.27	81.00	10.17	0.00	0.13	32.00	16.00	0.00	6.00	7.60	52099.00	0.72	88.77	89.00
29	4	5	5623.00	35724.00	147.00	-50	Spot (Block29, Row5, Column4)	88.57	89.00	8.03	0.00	0.09	80.00	79.92	80.00	10.47	0.00	0.13	39.00	8.00	0.00	9.00	8.57	52346.00	0.83	87.64	88.00
29	5	5	5921.00	35716.00	152.75	0	Spot (Block29, Row5, Column5)	165.08	171.00	24.63	0.02	0.15	81.00	81.21	81.00	11.23	0.00	0.14	100.00	99.00	0.00	90.00	84.08	105324.00	7.47	109.87	110.00
29	6	5	6223.00	35723.00	147.00	-50	Spot (Block29, Row5, Column6)	91.90	92.00	11.42	0.00	0.12	82.00	82.27	82.00	11.76	0.00	0.14	45.00	11.00	0.00	10.00	9.90	53948.00	0.82	85.29	83.00
29	7	5	6523.00	35723.00	147.00	-50	Spot (Block29, Row5, Column7)	84.80	85.00	12.67	0.00	0.15	83.00	82.98	83.00	10.87	0.00	0.13	27.00	5.00	0.00	2.00	1.80	49692.00	0.17	83.30	85.00
29	8	5	6823.00	35723.00	147.00	-50	Spot (Block29, Row5, Column8)	106.43	107.00	10.18	0.00	0.10	93.00	95.95	93.00	18.61	0.01	0.19	30.00	0.00	0.00	14.00	13.43	62473.00	0.56	99.64	99.00
29	1	6	4722.00	36024.00	147.00	-50	Spot (Block29, Row6, Column1)	90.27	90.00	6.57	0.00	0.07	87.00	86.93	87.00	12.98	0.00	0.15	8.00	0.00	0.00	3.00	3.27	53077.00	0.26	90.79	90.00
29	2	6	4998.00	36049.00	252.50	0	Spot (Block29, Row6, Column2)	85.54	85.00	8.93	0.00	0.10	78.00	78.17	78.00	10.56	0.00	0.14	36.00	6.00	0.00	7.00	7.54	158073.00	0.70	77.90	77.00
29	3	6	5322.00	36008.00	173.65	0	Spot (Block29, Row6, Column3)	103.05	104.00	10.22	0.00	0.10	81.00	81.41	81.00	11.29	0.00	0.14	83.00	51.00	0.00	23.00	22.05	85946.00	1.92	84.99	84.00
29	4	6	5597.00	35960.00	135.80	0	Spot (Block29, Row6, Column4)	88.74	89.00	9.97	0.00	0.11	82.00	81.85	82.00	10.64	0.00	0.13	37.00	5.00	0.00	7.00	6.74	44549.00	0.65	85.04	85.00
29	5	6	5916.00	36021.00	161.50	0	Spot (Block29, Row6, Column5)	161.86	163.00	30.59	0.00	0.19	83.00	84.35	83.00	13.74	0.01	0.16	99.00	96.00	0.00	80.00	78.86	116379.00	5.64	107.74	108.00
29	6	6	6171.00	36078.00	140.80	0	Spot (Block29, Row6, Column6)	94.00	94.00	7.56	0.00	0.08	85.00	86.29	85.00	13.47	0.01	0.16	29.00	0.00	0.00	9.00	9.00	50856.00	0.57	91.50	91.00
29	7	6	6521.00	36000.00	172.90	0	Spot (Block29, Row6, Column7)	107.49	108.00	11.43	0.00	0.11	85.00	84.69	85.00	10.63	0.00	0.13	86.00	56.00	0.00	23.00	22.49	89647.00	2.15	94.43	96.00
29	8	6	6847.00	36025.00	161.90	0	Spot (Block29, Row6, Column8)	112.38	112.00	13.30	0.00	0.12	93.00	94.41	93.00	15.43	0.01	0.16	60.00	20.00	0.00	19.00	19.38	81364.00	1.17	98.89	100.00
29	1	7	4722.00	36324.00	147.00	-50	Spot (Block29, Row7, Column1)	103.70	104.00	9.49	0.00	0.09	98.00	104.62	98.00	55.07	0.03	0.53	0.00	0.00	0.00	6.00	5.70	60973.00	-0.02	98.21	100.00
29	2	7	5022.00	36324.00	147.00	-50	Spot (Block29, Row7, Column2)	99.66	99.50	9.68	0.00	0.10	94.00	94.68	94.00	17.19	0.00	0.18	12.00	0.00	0.00	5.50	5.66	58600.00	0.29	96.54	96.00
29	3	7	5322.00	36324.00	147.00	-50	Spot (Block29, Row7, Column3)	104.62	104.00	11.12	0.00	0.11	99.00	102.75	99.00	23.51	0.02	0.23	5.00	0.00	0.00	5.00	5.62	61622.00	0.08	100.33	98.00
29	4	7	5623.00	36324.00	147.00	-50	Spot (Block29, Row7, Column4)	116.59	118.00	10.53	0.01	0.09	104.00	112.39	104.00	29.92	0.03	0.27	4.00	0.00	0.00	14.00	12.59	68552.00	0.14	114.44	114.00
29	5	7	5924.00	36341.00	188.30	0	Spot (Block29, Row7, Column5)	177.30	175.00	26.93	0.01	0.15	115.00	124.50	115.00	40.36	0.03	0.32	78.00	26.00	0.00	60.00	62.30	177305.00	1.31	143.22	143.50
29	6	7	6223.00	36323.00	147.00	-50	Spot (Block29, Row7, Column6)	108.90	110.00	11.61	0.00	0.11	99.00	110.64	99.00	32.36	0.05	0.29	1.00	0.00	0.00	11.00	9.90	64033.00	-0.05	110.94	110.00
29	7	7	6511.00	36336.00	146.50	0	Spot (Block29, Row7, Column7)	171.49	173.50	33.15	0.01	0.19	96.00	105.81	96.00	29.99	0.04	0.28	94.00	62.00	0.00	77.50	75.49	100150.00	2.19	128.53	123.00
29	8	7	6815.00	36318.00	128.90	0	Spot (Block29, Row7, Column8)	179.11	183.00	22.07	0.01	0.12	100.00	103.54	100.00	22.20	0.02	0.21	98.00	90.00	0.00	83.00	79.11	79884.00	3.40	126.90	126.00
29	1	8	4716.00	36620.00	137.25	0	Spot (Block29, Row8, Column1)	46252.13	51305.00	19289.04	0.05	0.42	132.00	143.09	132.00	87.06	0.04	0.61	100.00	100.00	33.53	51173.00	46120.13	23449932.00	529.62	8333.09	5853.00
29	2	8	5044.00	36625.00	172.70	0	Spot (Block29, Row8, Column2)	170.37	172.00	19.79	0.00	0.12	128.00	132.56	128.00	48.08	0.02	0.36	41.00	0.00	0.00	44.00	42.37	142426.00	0.79	139.96	136.00
29	3	8	5328.00	36626.00	182.30	0	Spot (Block29, Row8, Column3)	234.50	218.00	54.53	0.03	0.23	144.00	146.27	144.00	31.05	0.01	0.21	92.00	62.00	0.00	74.00	90.50	218550.00	2.84	173.22	173.00
29	4	8	5620.00	36632.00	209.40	0	Spot (Block29, Row8, Column4)	238.32	231.00	31.57	0.01	0.13	186.00	184.02	186.00	45.18	0.00	0.25	49.00	16.00	0.00	45.00	52.32	296950.00	1.20	201.09	205.50
29	5	8	5923.00	36624.00	147.00	-50	Spot (Block29, Row8, Column5)	247.01	246.00	23.05	0.00	0.09	221.00	211.59	221.00	52.64	0.02	0.25	13.00	0.00	0.00	25.00	26.01	145983.00	0.67	243.90	240.00
29	6	8	6230.00	36626.00	254.10	0	Spot (Block29, Row8, Column6)	243.37	244.00	36.20	0.00	0.15	222.50	212.22	222.50	68.57	0.02	0.32	10.00	0.00	0.00	21.50	20.87	455597.00	0.45	212.57	208.00
29	7	8	6525.00	36633.00	167.35	0	Spot (Block29, Row8, Column7)	356.21	343.00	85.49	0.02	0.24	203.00	204.86	203.00	77.36	0.00	0.38	78.00	45.00	0.00	140.00	153.21	276064.00	1.96	238.53	237.00
29	8	8	6829.00	36615.00	120.10	0	Spot (Block29, Row8, Column8)	1754.55	1631.00	665.37	0.03	0.38	151.00	168.63	151.00	65.90	0.05	0.39	100.00	100.00	0.00	1480.00	1603.55	663219.00	24.06	581.08	387.00
30	1	1	9223.00	34512.00	148.85	0	Spot (Block30, Row1, Column1)	36933.42	35974.00	19665.08	0.01	0.53	885.00	908.50	885.00	170.64	0.01	0.19	100.00	100.00	14.99	35089.00	36048.42	22418672.00	211.11	8805.16	6868.50
30	2	1	9502.00	34503.00	165.05	0	Spot (Block30, Row1, Column2)	1096.90	1097.00	150.60	0.00	0.14	890.00	909.74	890.00	137.68	0.01	0.15	66.00	31.00	0.00	207.00	206.90	822677.00	1.36	960.07	924.50
30	3	1	9825.00	34523.00	184.25	0	Spot (Block30, Row1, Column3)	1063.97	1061.00	155.62	0.00	0.15	886.00	897.35	886.00	125.10	0.01	0.14	54.00	26.00	0.00	175.00	177.97	1017155.00	1.33	994.44	984.00
30	4	1	10107.00	34510.00	187.50	0	Spot (Block30, Row1, Column4)	1082.53	1061.00	170.13	0.01	0.16	884.00	901.61	884.00	123.71	0.01	0.14	54.00	30.00	0.00	177.00	198.53	1072784.00	1.46	979.60	986.00
30	5	1	10442.00	34510.00	175.65	0	Spot (Block30, Row1, Column5)	1207.54	1187.00	168.84	0.01	0.14	895.00	926.16	895.00	124.34	0.01	0.13	85.00	59.00	0.00	292.00	312.54	1039692.00	2.26	1029.16	1014.00
30	6	1	10722.00	34513.00	204.70	0	Spot (Block30, Row1, Column6)	1139.71	1094.00	202.73	0.02	0.18	897.00	937.96	897.00	129.74	0.02	0.14	62.00	42.00	0.00	197.00	242.71	1357398.00	1.55	1029.44	1013.00
30	7	1	11030.00	34512.00	208.30	0	Spot (Block30, Row1, Column7)	1091.23	1059.00	182.90	0.01	0.17	888.00	913.06	888.00	126.29	0.01	0.14	56.00	33.00	0.00	171.00	203.23	1349857.00	1.41	947.11	902.00
30	8	1	11324.00	34518.00	226.00	0	Spot (Block30, Row1, Column8)	1095.92	1087.00	189.48	0.00	0.17	888.00	895.84	888.00	113.45	0.00	0.13	60.00	41.00	0.00	199.00	207.92	1603330.00	1.76	952.32	936.00
30	1	2	9220.00	34815.00	240.00	0	Spot (Block30, Row2, Column1)	1036.67	1007.00	132.90	0.01	0.13	891.00	913.94	891.00	154.00	0.01	0.17	45.00	15.00	0.00	116.00	145.67	1721904.00	0.80	927.26	894.50
30	2	2	9525.00	34822.00	138.50	0	Spot (Block30, Row2, Column2)	1088.35	1092.50	144.58	0.00	0.13	894.00	908.12	894.00	113.23	0.01	0.12	66.00	35.00	0.00	198.50	194.35	563767.00	1.59	976.31	982.00
30	3	2	9834.00	34806.00	187.50	0	Spot (Block30, Row2, Column3)	1074.14	1068.00	130.44	0.00	0.12	898.00	922.42	898.00	152.16	0.01	0.16	53.00	19.00	0.00	170.00	176.14	1063398.00	1.00	1001.52	984.00
30	4	2	10123.00	34813.00	202.55	0	Spot (Block30, Row2, Column4)	1102.45	1076.00	159.57	0.01	0.14	892.00	914.68	892.00	124.24	0.01	0.14	61.00	33.00	0.00	184.00	210.45	1282149.00	1.51	998.11	989.00
30	5	2	10422.00	34817.00	193.40	0	Spot (Block30, Row2, Column5)	1316.93	1291.00	219.88	0.01	0.17	902.00	938.75	902.00	125.57	0.02	0.13	92.00	72.00	0.00	389.00	414.93	1380145.00	3.01	1108.84	1086.00
30	6	2	10713.00	34812.00	186.00	0	Spot (Block30, Row2, Column6)	1156.61	1092.50	263.04	0.02	0.23	899.00	940.69	899.00	124.64	0.02	0.13	65.00	46.00	0.00	193.50	257.61	1128852.00	1.73	1089.84	1080.50
30	7	2	11012.00	34810.00	183.55	0	Spot (Block30, Row2, Column7)	1114.68	1070.00	206.92	0.02	0.19	894.00	929.93	894.00	121.52	0.02	0.13	57.00	38.00	0.00	176.00	220.68	1054491.00	1.52	985.65	957.50
30	8	2	11324.00	34811.00	147.00	-50	Spot (Block30, Row2, Column8)	1022.93	992.00	143.07	0.01	0.14	896.00	928.12	896.00	122.17	0.02	0.13	39.00	21.00	0.00	96.00	126.93	602505.00	0.78	972.21	930.00
30	1	3	9226.00	35125.00	149.35	0	Spot (Block30, Row3, Column1)	1294.14	1209.00	405.80	0.03	0.31	886.00	895.59	886.00	124.30	0.00	0.14	89.00	65.00	0.00	323.00	408.14	793306.00	3.21	1001.86	998.00
30	2	3	9521.00	35100.00	210.45	0	Spot (Block30, Row3, Column2)	1097.31	1092.00	156.87	0.00	0.14	895.00	921.95	895.00	191.53	0.01	0.21	52.00	16.00	0.00	197.00	202.31	1385903.00	0.92	986.82	961.00
30	3	3	9799.00	35100.00	92.30	0	Spot (Block30, Row3, Column3)	3673.41	1368.50	8440.32	0.43	2.30	900.00	931.38	900.00	214.67	0.01	0.23	85.00	52.00	0.46	468.50	2773.41	793457.00	12.77	1338.51	1306.00
30	4	3	10127.00	35104.00	191.45	0	Spot (Block30, Row3, Column4)	1083.97	1080.00	180.88	0.00	0.17	890.00	910.71	890.00	155.40	0.01	0.17	53.00	29.00	0.00	190.00	193.97	1119746.00	1.11	956.40	960.00
30	5	3	10421.00	35110.00	155.10	0	Spot (Block30, Row3, Column5)	1166.25	1102.00	319.76	0.02	0.27	887.00	911.23	887.00	123.52	0.01	0.14	68.00	44.00	0.00	215.00	279.25	773223.00	2.06	1014.07	983.00
30	6	3	10731.00	35112.00	176.50	0	Spot (Block30, Row3, Column6)	1125.57	1086.00	188.41	0.02	0.17	890.00	920.83	890.00	123.71	0.01	0.13	63.00	41.00	0.00	196.00	235.57	981499.00	1.65	1010.40	973.50
30	7	3	11021.00	35112.00	202.60	0	Spot (Block30, Row3, Column7)	1093.66	1095.00	164.74	0.00	0.15	894.00	931.24	894.00	124.43	0.02	0.13	60.00	36.00	0.00	201.00	199.66	1274111.00	1.31	1001.50	981.00
30	8	3	11311.00	35099.00	167.55	0	Spot (Block30, Row3, Column8)	1149.11	1104.00	163.28	0.02	0.14	898.00	934.30	898.00	125.89	0.02	0.13	72.00	45.00	0.00	206.00	251.11	894004.00	1.71	1026.26	989.00
30	1	4	9231.00	35403.00	220.95	0	Spot (Block30, Row4, Column1)	1109.40	1093.50	185.97	0.01	0.17	890.00	900.36	890.00	117.46	0.01	0.13	66.00	39.00	0.00	203.50	219.40	1553157.00	1.78	989.57	986.00
30	2	4	9536.00	35409.00	208.05	0	Spot (Block30, Row4, Column2)	1095.66	1070.00	175.62	0.01	0.16	885.00	911.45	885.00	153.69	0.01	0.17	56.00	30.00	0.00	185.00	210.66	1352045.00	1.20	966.11	974.00
30	3	4	9823.00	35420.00	148.60	0	Spot (Block30, Row4, Column3)	1494.08	1404.50	321.27	0.03	0.22	885.00	904.01	885.00	179.72	0.01	0.20	96.00	79.00	0.00	519.50	609.08	899435.00	3.28	1044.64	1019.00
30	4	4	10130.00	35411.00	211.90	0	Spot (Block30, Row4, Column4)	1015.67	993.00	152.88	0.01	0.15	881.00	881.98	881.00	114.45	0.00	0.13	49.00	27.00	0.00	112.00	134.67	1300058.00	1.17	917.39	895.00
30	5	4	10410.00	35420.00	203.45	0	Spot (Block30, Row4, Column5)	1083.81	1083.00	154.66	0.00	0.14	880.00	883.50	880.00	115.16	0.00	0.13	66.00	40.00	0.00	203.00	203.81	1282142.00	1.74	962.35	939.50
30	6	4	10731.00	35411.00	197.40	0	Spot (Block30, Row4, Column6)	1262.98	1283.50	199.27	0.01	0.16	885.00	900.84	885.00	122.58	0.01	0.14	87.00	71.00	0.00	398.50	377.98	1391808.00	2.95	1041.76	1000.00
30	7	4	11017.00	35418.00	189.35	0	Spot (Block30, Row4, Column7)	1139.12	1096.00	181.31	0.02	0.16	893.00	934.43	893.00	131.19	0.02	0.14	68.00	42.00	0.00	203.00	246.12	1155070.00	1.56	999.03	998.00
30	8	4	11312.00	35421.00	167.35	0	Spot (Block30, Row4, Column8)	1359.92	1299.00	270.78	0.02	0.20	894.00	921.99	894.00	129.14	0.01	0.14	92.00	76.00	0.00	405.00	465.92	1059381.00	3.39	1045.20	1012.50
30	1	5	9216.00	35712.00	103.15	0	Spot (Block30, Row5, Column1)	1152.91	1113.00	173.47	0.02	0.15	893.00	909.64	893.00	119.61	0.01	0.13	76.00	49.00	0.00	220.00	259.91	312439.00	2.03	1013.82	997.00
30	2	5	9522.00	35714.00	186.50	0	Spot (Block30, Row5, Column2)	1137.43	1104.00	187.50	0.01	0.16	885.00	911.39	885.00	126.52	0.01	0.14	66.00	43.00	0.00	219.00	252.43	1118095.00	1.79	1005.77	971.50
30	3	5	9815.00	35713.00	191.00	0	Spot (Block30, Row5, Column3)	1126.61	1090.00	154.74	0.01	0.14	882.00	890.65	882.00	123.63	0.00	0.14	68.00	40.00	0.00	208.00	244.61	1155901.00	1.91	995.31	990.00
30	4	5	10115.00	35707.00	192.30	0	Spot (Block30, Row5, Column4)	1145.15	1113.50	195.90	0.01	0.17	885.00	892.91	885.00	119.24	0.00	0.13	66.00	48.00	0.00	228.50	260.15	1197822.00	2.12	992.46	992.00
30	5	5	10426.00	35709.00	158.00	0	Spot (Block30, Row5, Column5)	1507.27	1474.00	302.94	0.01	0.20	884.00	897.20	884.00	126.17	0.01	0.14	98.00	92.00	0.00	590.00	623.27	1035493.00	4.84	1081.59	1081.00
30	6	5	10722.00	35709.00	189.75	0	Spot (Block30, Row5, Column6)	1146.23	1069.00	637.79	0.03	0.56	887.00	914.68	887.00	132.32	0.01	0.14	53.00	31.00	0.00	182.00	259.23	1164566.00	1.75	988.06	967.50
30	7	5	11043.00	35706.00	191.30	0	Spot (Block30, Row5, Column7)	1128.28	1085.00	195.77	0.02	0.17	897.00	938.24	897.00	132.68	0.02	0.14	62.00	42.00	0.00	188.00	231.28	1164382.00	1.43	990.97	952.00
30	8	5	11324.00	35712.00	167.05	0	Spot (Block30, Row5, Column8)	1234.09	1200.50	227.88	0.01	0.18	888.00	911.19	888.00	130.85	0.01	0.14	80.00	59.00	0.00	312.50	346.09	955189.00	2.47	1019.84	991.00
30	1	6	9235.00	36002.00	195.80	0	Spot (Block30, Row6, Column1)	1110.20	1101.00	181.15	0.00	0.16	883.00	898.30	883.00	122.71	0.01	0.14	60.00	43.00	0.00	218.00	227.20	1203460.00	1.73	980.77	970.00
30	2	6	9533.00	35999.00	267.05	0	Spot (Block30, Row6, Column2)	1015.21	996.00	154.87	0.01	0.15	886.00	904.60	886.00	127.05	0.01	0.14	42.00	18.00	0.00	110.00	129.21	2101494.00	0.87	936.48	895.00
30	3	6	9809.00	36009.00	207.05	0	Spot (Block30, Row6, Column3)	1094.16	1086.50	158.45	0.00	0.14	882.00	887.09	882.00	121.52	0.00	0.14	66.00	34.00	0.00	204.50	212.16	1330504.00	1.70	962.18	974.00
30	4	6	10134.00	36003.00	209.30	0	Spot (Block30, Row6, Column4)	1076.11	1030.00	186.02	0.02	0.17	879.00	885.45	879.00	124.94	0.00	0.14	54.00	30.00	0.00	151.00	197.11	1335447.00	1.53	943.37	905.00
30	5	6	10426.00	36021.00	155.35	0	Spot (Block30, Row6, Column5)	1265.84	1230.50	236.08	0.01	0.19	882.00	896.01	882.00	128.26	0.01	0.14	87.00	62.00	0.00	348.50	383.84	840515.00	2.88	1056.12	1034.50
30	6	6	10726.00	36016.00	198.35	0	Spot (Block30, Row6, Column6)	1034.14	985.00	162.10	0.02	0.16	887.00	910.70	887.00	131.18	0.01	0.14	41.00	22.00	0.00	98.00	147.14	1153061.00	0.94	989.36	996.00
30	7	6	11031.00	36011.00	138.85	0	Spot (Block30, Row6, Column7)	1193.53	1197.00	197.72	0.00	0.17	890.00	916.81	890.00	133.54	0.01	0.15	77.00	57.00	0.00	307.00	303.53	624217.00	2.07	1077.93	1068.50
30	8	6	11323.00	36011.00	127.75	0	Spot (Block30, Row6, Column8)	1213.37	1193.00	275.59	0.01	0.23	885.00	897.97	885.00	128.90	0.01	0.14	81.00	56.00	0.00	308.00	328.37	531456.00	2.45	1055.46	1067.00
30	1	7	9226.00	36307.00	218.45	0	Spot (Block30, Row7, Column1)	1033.78	1010.50	157.86	0.01	0.15	881.00	898.78	881.00	155.16	0.01	0.17	45.00	17.00	0.00	129.50	152.78	1416283.00	0.87	928.11	891.00
30	2	7	9539.00	36320.00	169.05	0	Spot (Block30, Row7, Column2)	1070.94	1056.50	162.06	0.01	0.15	885.00	895.97	885.00	124.36	0.01	0.14	55.00	29.00	0.00	171.50	185.94	850324.00	1.41	1006.72	994.50
30	3	7	9815.00	36309.00	207.65	0	Spot (Block30, Row7, Column3)	1071.36	1082.00	141.59	0.00	0.13	886.00	892.89	886.00	123.84	0.00	0.14	58.00	31.00	0.00	196.00	185.36	1308126.00	1.44	981.22	968.00
30	4	7	10132.00	36307.00	169.95	0	Spot (Block30, Row7, Column4)	1075.90	1078.50	173.09	0.00	0.16	884.00	896.33	884.00	134.79	0.01	0.15	52.00	33.00	0.00	194.50	191.90	873632.00	1.33	994.88	984.00
30	5	7	10423.00	36320.00	196.10	0	Spot (Block30, Row7, Column5)	1062.86	1074.50	174.45	0.00	0.16	883.00	894.39	883.00	132.63	0.01	0.15	51.00	29.00	0.00	191.50	179.86	1152143.00	1.27	983.88	977.50
30	6	7	10727.00	36312.00	201.90	0	Spot (Block30, Row7, Column6)	1096.98	1081.00	164.37	0.01	0.15	883.00	901.50	883.00	133.31	0.01	0.15	69.00	32.00	0.00	198.00	213.98	1268111.00	1.47	998.90	991.00
30	7	7	11013.00	36319.00	197.50	0	Spot (Block30, Row7, Column7)	1118.07	1083.00	198.45	0.01	0.18	894.00	924.08	894.00	130.33	0.01	0.14	59.00	40.00	0.00	189.00	224.07	1234347.00	1.49	1030.45	1002.00
30	8	7	11327.00	36313.00	123.60	0	Spot (Block30, Row7, Column8)	1760.17	1708.50	259.78	0.01	0.15	889.00	895.55	889.00	129.19	0.00	0.14	100.00	100.00	0.00	819.50	871.17	700549.00	6.69	1237.28	1206.00
30	1	8	9218.00	36618.00	135.00	0	Spot (Block30, Row8, Column1)	44558.77	46171.00	17530.82	0.02	0.39	887.00	914.13	887.00	193.14	0.01	0.21	100.00	100.00	23.25	45284.00	43671.77	21655636.00	225.97	13752.10	9715.00
30	2	8	9526.00	36620.00	199.05	0	Spot (Block30, Row8, Column2)	1073.09	1019.50	169.57	0.02	0.16	882.00	894.11	882.00	150.63	0.01	0.17	48.00	26.00	0.00	137.50	191.09	1206153.00	1.19	963.90	954.00
30	3	8	9816.00	36607.00	201.50	0	Spot (Block30, Row8, Column3)	1108.13	1076.00	195.29	0.01	0.18	878.00	880.30	878.00	122.03	0.00	0.14	63.00	38.00	0.00	198.00	230.13	1273242.00	1.87	959.07	906.00
30	4	8	10118.00	36612.00	174.00	0	Spot (Block30, Row8, Column4)	1152.53	1104.00	190.87	0.02	0.17	883.00	897.68	883.00	128.63	0.01	0.14	73.00	43.00	0.00	221.00	269.53	970432.00	1.98	1013.62	982.00
30	5	8	10430.00	36614.00	207.30	0	Spot (Block30, Row8, Column5)	1025.95	992.50	174.55	0.01	0.17	877.00	886.28	877.00	130.74	0.00	0.15	45.00	25.00	0.00	115.50	148.95	1249604.00	1.07	949.87	911.00
30	6	8	10733.00	36627.00	193.80	0	Spot (Block30, Row8, Column6)	1142.72	1090.00	211.98	0.02	0.19	886.00	915.83	886.00	150.54	0.01	0.16	59.00	40.00	0.00	204.00	256.72	1212424.00	1.51	1006.17	978.50
30	7	8	11036.00	36615.00	144.75	0	Spot (Block30, Row8, Column7)	1182.18	1084.00	216.47	0.04	0.18	899.00	937.41	899.00	140.50	0.02	0.15	72.00	41.00	0.00	185.00	283.18	675025.00	1.74	1057.09	984.50
30	8	8	11333.00	36613.00	120.55	0	Spot (Block30, Row8, Column8)	3715.24	3618.00	1155.98	0.01	0.31	891.00	900.63	891.00	134.03	0.00	0.15	100.00	100.00	0.00	2727.00	2824.24	1430367.00	21.00	1741.81	1656.00
31	1	1	13721.00	34508.00	154.10	0	Spot (Block31, Row1, Column1)	33639.86	29801.00	19741.20	0.05	0.59	114.00	161.56	114.00	107.87	0.15	0.67	100.00	100.00	10.89	29687.00	33525.86	21933264.00	310.36	5685.28	4069.00
31	2	1	14025.00	34548.00	197.50	0	Spot (Block31, Row1, Column2)	94.03	95.00	9.46	0.00	0.10	86.00	91.57	86.00	43.98	0.03	0.48	0.00	0.00	0.00	9.00	8.03	103908.00	0.06	89.37	90.00
31	3	1	14318.00	34516.00	147.00	-50	Spot (Block31, Row1, Column3)	85.32	85.00	7.81	0.00	0.09	80.00	80.05	80.00	11.45	0.00	0.14	22.00	1.00	0.00	5.00	5.32	50337.00	0.46	84.68	85.00
31	4	1	14619.00	34516.00	147.00	-50	Spot (Block31, Row1, Column4)	82.12	82.00	12.74	0.00	0.16	77.00	77.15	77.00	10.35	0.00	0.13	30.00	12.00	0.00	5.00	5.12	48288.00	0.48	82.14	82.50
31	5	1	14943.00	34516.00	186.65	0	Spot (Block31, Row1, Column5)	85.65	87.00	10.55	0.01	0.12	75.00	75.11	75.00	11.12	0.00	0.15	51.00	12.00	0.00	12.00	10.65	83933.00	0.95	80.47	81.50
31	6	1	15208.00	34428.00	220.40	0	Spot (Block31, Row1, Column6)	85.03	84.00	9.16	0.01	0.11	77.00	77.94	77.00	14.15	0.01	0.18	23.00	2.00	0.00	7.00	8.03	118531.00	0.50	79.78	80.00
31	7	1	15525.00	34483.00	152.60	0	Spot (Block31, Row1, Column7)	94.44	95.00	10.84	0.00	0.11	76.00	76.34	76.00	10.61	0.00	0.14	77.00	40.00	0.00	19.00	18.44	60253.00	1.71	84.70	84.50
31	8	1	15831.00	34500.00	183.65	0	Spot (Block31, Row1, Column8)	118.08	118.00	14.00	0.00	0.12	79.00	79.06	79.00	11.24	0.00	0.14	97.00	88.00	0.00	39.00	39.08	111582.00	3.47	95.18	96.00
31	1	2	13718.00	34817.00	147.00	-50	Spot (Block31, Row2, Column1)	77.68	80.00	13.15	0.01	0.17	88.00	93.51	88.00	49.94	0.03	0.53	0.00	0.00	0.00	-8.00	-10.32	45907.00	-0.32	81.97	82.00
31	2	2	14018.00	34817.00	147.00	-50	Spot (Block31, Row2, Column2)	89.08	89.00	7.29	0.00	0.08	79.00	78.10	79.00	11.48	0.01	0.15	41.00	3.00	0.00	10.00	10.08	52646.00	0.96	84.19	85.00
31	3	2	14301.00	34729.00	191.80	0	Spot (Block31, Row2, Column3)	91.69	91.00	9.58	0.00	0.10	79.00	78.21	79.00	11.84	0.00	0.15	52.00	14.00	0.00	12.00	12.69	94989.00	1.14	84.89	84.00
31	4	2	14618.00	34816.00	147.00	-50	Spot (Block31, Row2, Column4)	84.16	85.00	15.63	0.00	0.19	74.00	74.95	74.00	12.21	0.01	0.16	46.00	18.00	0.00	11.00	10.16	49657.00	0.75	76.76	76.50
31	5	2	14945.00	34803.00	186.10	0	Spot (Block31, Row2, Column5)	81.95	82.00	9.73	0.00	0.12	71.00	72.18	71.00	11.88	0.01	0.16	49.00	9.00	0.00	11.00	10.95	79822.00	0.82	76.68	76.00
31	6	2	15219.00	34816.00	147.00	-50	Spot (Block31, Row2, Column6)	73.72	74.00	6.74	0.00	0.09	73.00	73.25	73.00	12.18	0.00	0.17	2.00	0.00	0.00	1.00	0.72	43346.00	0.04	74.45	76.00
31	7	2	15519.00	34816.00	147.00	-50	Spot (Block31, Row2, Column7)	71.40	71.00	8.43	0.00	0.12	72.00	72.82	72.00	11.31	0.00	0.16	9.00	0.00	0.00	-1.00	-0.60	41981.00	-0.13	72.12	70.00
31	8	2	15819.00	34816.00	147.00	-50	Spot (Block31, Row2, Column8)	84.35	84.00	8.54	0.00	0.10	79.00	79.44	79.00	11.17	0.00	0.14	25.00	2.00	0.00	5.00	5.35	49595.00	0.44	78.68	79.00
31	1	3	13718.00	35117.00	147.00	-50	Spot (Block31, Row3, Column1)	100.63	101.00	10.20	0.00	0.10	89.00	88.67	89.00	12.49	0.00	0.14	47.00	9.00	0.00	12.00	11.63	59471.00	0.96	91.81	92.00
31	2	3	14018.00	35117.00	147.00	-50	Spot (Block31, Row3, Column2)	83.02	82.00	8.36	0.01	0.10	81.00	80.70	81.00	11.57	0.00	0.14	12.00	1.00	0.00	1.00	2.02	48982.00	0.20	84.33	82.00
31	3	3	14297.00	35112.00	191.75	0	Spot (Block31, Row3, Column3)	96.19	96.00	10.08	0.00	0.10	80.00	79.87	80.00	10.73	0.00	0.13	69.00	30.00	0.00	16.00	16.19	99845.00	1.52	84.58	84.00
31	4	3	14626.00	35145.00	205.25	0	Spot (Block31, Row3, Column4)	87.02	86.00	9.89	0.01	0.11	77.00	76.40	77.00	11.65	0.00	0.15	41.00	11.00	0.00	9.00	10.02	103983.00	0.91	78.05	78.00
31	5	3	14937.00	35125.00	234.15	0	Spot (Block31, Row3, Column5)	84.02	84.00	10.90	0.00	0.13	70.00	71.38	70.00	11.57	0.01	0.16	60.00	19.00	0.00	14.00	14.02	133090.00	1.09	76.29	76.50
31	6	3	15219.00	35116.00	147.00	-50	Spot (Block31, Row3, Column6)	76.41	76.00	11.07	0.00	0.14	72.00	73.17	72.00	11.87	0.01	0.16	23.00	5.00	0.00	4.00	4.41	44931.00	0.27	78.84	79.00
31	7	3	15503.00	35115.00	263.05	0	Spot (Block31, Row3, Column7)	84.00	81.00	39.26	0.02	0.47	72.00	72.48	72.00	9.45	0.00	0.13	49.00	21.00	0.00	9.00	12.00	169259.00	1.22	74.67	75.00
31	8	3	15812.00	35100.00	216.10	0	Spot (Block31, Row3, Column8)	89.18	90.00	9.68	0.00	0.11	79.00	79.79	79.00	12.26	0.00	0.15	43.00	5.00	0.00	11.00	10.18	118883.00	0.77	79.10	79.00
31	1	4	13741.00	35430.00	151.25	0	Spot (Block31, Row4, Column1)	140.34	133.00	21.18	0.02	0.15	105.00	114.43	105.00	30.79	0.04	0.27	46.00	17.00	0.00	28.00	35.34	87433.00	0.84	124.43	123.00
31	2	4	14018.00	35417.00	147.00	-50	Spot (Block31, Row4, Column2)	92.08	93.00	9.49	0.00	0.10	90.00	91.55	90.00	15.47	0.01	0.17	6.00	0.00	0.00	3.00	2.08	54329.00	0.03	89.89	90.00
31	3	4	14319.00	35407.00	156.50	0	Spot (Block31, Row4, Column3)	139.87	135.00	21.61	0.02	0.15	82.00	81.72	82.00	10.46	0.00	0.13	100.00	98.00	0.00	53.00	57.87	94271.00	5.56	105.70	106.00
31	4	4	14618.00	35416.00	147.00	-50	Spot (Block31, Row4, Column4)	88.78	77.00	113.48	0.06	1.28	78.00	77.63	78.00	11.25	0.00	0.14	21.00	5.00	0.00	-1.00	10.78	52382.00	0.99	79.74	81.00
31	5	4	14931.00	35408.00	199.40	0	Spot (Block31, Row4, Column5)	84.05	83.00	9.08	0.01	0.11	76.00	75.91	76.00	12.02	0.00	0.16	29.00	3.00	0.00	7.00	8.05	94979.00	0.68	74.24	75.00
31	6	4	15206.00	35480.00	118.65	0	Spot (Block31, Row4, Column6)	99.27	99.00	11.41	0.00	0.11	77.00	76.99	77.00	10.65	0.00	0.14	85.00	51.00	0.00	22.00	22.27	36532.00	2.09	87.88	88.00
31	7	4	15528.00	35402.00	181.75	0	Spot (Block31, Row4, Column7)	91.11	92.00	12.35	0.00	0.14	77.00	77.24	77.00	10.71	0.00	0.14	58.00	27.00	0.00	15.00	14.11	84462.00	1.30	81.85	82.00
31	8	4	15824.00	35419.00	146.35	0	Spot (Block31, Row4, Column8)	414.39	399.00	126.45	0.02	0.31	82.00	83.00	82.00	11.80	0.01	0.14	100.00	100.00	0.00	317.00	332.39	242831.00	28.08	168.84	167.00
31	1	5	13718.00	35717.00	147.00	-50	Spot (Block31, Row5, Column1)	211.59	205.00	32.50	0.01	0.15	171.00	178.75	171.00	55.68	0.02	0.31	29.00	0.00	0.00	34.00	40.59	125264.00	0.59	176.04	172.00
31	2	5	14018.00	35717.00	147.00	-50	Spot (Block31, Row5, Column2)	144.93	135.00	27.07	0.03	0.19	116.00	122.46	116.00	32.12	0.02	0.26	35.00	15.00	0.00	19.00	28.93	85506.00	0.70	139.35	132.00
31	3	5	14318.00	35717.00	147.00	-50	Spot (Block31, Row5, Column3)	98.05	98.00	9.61	0.00	0.10	92.00	95.98	92.00	21.58	0.02	0.22	4.00	0.00	0.00	6.00	6.05	58043.00	0.10	98.83	101.00
31	4	5	14618.00	35716.00	147.00	-50	Spot (Block31, Row5, Column4)	88.57	89.00	10.15	0.00	0.11	82.00	82.90	82.00	14.11	0.00	0.17	24.00	1.00	0.00	7.00	6.57	52254.00	0.40	82.95	83.00
31	5	5	14920.00	35714.00	151.85	0	Spot (Block31, Row5, Column5)	159.63	165.00	29.52	0.01	0.18	76.00	77.15	76.00	12.18	0.01	0.16	100.00	99.00	0.00	89.00	83.63	101204.00	6.77	103.83	102.00
31	6	5	15219.00	35716.00	147.00	-50	Spot (Block31, Row5, Column6)	74.52	74.00	8.37	0.00	0.11	76.00	76.03	76.00	9.74	0.00	0.13	13.00	0.00	0.00	-2.00	-1.48	43820.00	-0.16	71.27	72.50
31	7	5	15519.00	35716.00	147.00	-50	Spot (Block31, Row5, Column7)	78.97	79.00	8.24	0.00	0.10	77.00	77.36	77.00	9.58	0.00	0.12	17.00	2.00	0.00	2.00	1.97	46437.00	0.17	79.33	79.00
31	8	5	15837.00	35719.00	127.50	0	Spot (Block31, Row5, Column8)	109.98	107.00	14.35	0.01	0.13	82.00	83.17	82.00	10.22	0.01	0.12	92.00	66.00	0.00	25.00	27.98	47733.00	2.62	96.36	94.50
31	1	6	13706.00	36019.00	206.30	0	Spot (Block31, Row6, Column1)	318.87	311.00	36.28	0.01	0.11	254.00	250.04	254.00	57.10	0.01	0.23	49.00	9.00	0.00	57.00	64.87	385508.00	1.21	272.31	275.00
31	2	6	13995.00	36037.00	263.40	0	Spot (Block31, Row6, Column2)	211.40	213.00	22.19	0.00	0.10	177.00	179.10	177.00	40.30	0.01	0.23	40.00	0.00	0.00	36.00	34.40	427454.00	0.80	186.09	185.00
31	3	6	14302.00	36015.00	175.35	0	Spot (Block31, Row6, Column3)	194.08	194.00	28.05	0.00	0.14	127.00	132.21	127.00	33.56	0.02	0.25	87.00	49.00	0.00	67.00	67.08	166327.00	1.84	154.02	153.50
31	4	6	14588.00	36062.00	129.95	0	Spot (Block31, Row6, Column4)	126.48	126.00	10.52	0.00	0.08	101.00	105.09	101.00	22.34	0.02	0.21	59.00	3.00	0.00	25.00	25.48	57421.00	0.96	119.35	117.00
31	5	6	14922.00	36018.00	151.30	0	Spot (Block31, Row6, Column5)	158.78	166.00	22.95	0.02	0.14	86.00	85.65	86.00	14.45	0.00	0.17	99.00	95.00	0.00	80.00	72.78	99558.00	5.06	112.58	113.00
31	6	6	15219.00	36016.00	147.00	-50	Spot (Block31, Row6, Column6)	75.69	77.00	9.06	0.01	0.12	77.00	77.47	77.00	11.90	0.00	0.15	8.00	0.00	0.00	0.00	-1.31	44504.00	-0.15	73.60	73.50
31	7	6	15512.00	36008.00	170.60	0	Spot (Block31, Row6, Column7)	84.19	84.00	8.20	0.00	0.10	77.00	76.88	77.00	10.19	0.00	0.13	33.00	5.00	0.00	7.00	7.19	68110.00	0.72	79.17	79.00
31	8	6	15852.00	35958.00	227.50	0	Spot (Block31, Row6, Column8)	95.53	96.00	10.59	0.00	0.11	83.00	84.13	83.00	11.45	0.01	0.14	56.00	17.00	0.00	13.00	12.53	142340.00	1.00	85.33	86.00
31	1	7	13721.00	36312.00	248.70	0	Spot (Block31, Row7, Column1)	319.94	313.00	33.70	0.01	0.11	274.00	281.04	274.00	108.60	0.01	0.39	5.00	0.00	0.00	39.00	45.94	573011.00	0.36	290.06	290.00
31	2	7	14021.00	36323.00	183.15	0	Spot (Block31, Row7, Column2)	256.78	259.00	25.49	0.00	0.10	202.00	205.89	202.00	32.55	0.01	0.16	77.00	36.00	0.00	57.00	54.78	241370.00	1.56	233.67	229.00
31	3	7	14318.00	36317.00	147.00	-50	Spot (Block31, Row7, Column3)	191.99	192.50	19.58	0.00	0.10	158.00	158.95	158.00	29.67	0.00	0.19	62.00	9.00	0.00	34.50	33.99	113277.00	1.11	185.51	186.00
31	4	7	14618.00	36317.00	147.00	-50	Spot (Block31, Row7, Column4)	136.95	134.00	19.61	0.01	0.14	124.00	123.04	124.00	22.84	0.00	0.19	30.00	6.00	0.00	10.00	12.95	80937.00	0.61	127.91	126.00
31	5	7	14903.00	36349.00	254.20	0	Spot (Block31, Row7, Column5)	115.78	116.00	13.08	0.00	0.11	101.00	102.13	101.00	18.30	0.00	0.18	41.00	3.00	0.00	15.00	14.78	216740.00	0.75	107.14	109.00
31	6	7	15219.00	36316.00	147.00	-50	Spot (Block31, Row7, Column6)	83.59	82.00	11.51	0.01	0.14	85.00	85.67	85.00	13.14	0.00	0.15	13.00	0.00	0.00	-3.00	-1.41	49236.00	-0.16	79.02	78.00
31	7	7	15532.00	36318.00	171.45	0	Spot (Block31, Row7, Column7)	93.62	93.00	10.59	0.00	0.11	82.00	81.96	82.00	11.75	0.00	0.14	47.00	16.00	0.00	11.00	11.62	76583.00	0.99	84.93	85.00
31	8	7	15817.00	36309.00	110.30	0	Spot (Block31, Row7, Column8)	131.81	133.00	15.68	0.00	0.12	89.00	89.32	89.00	14.52	0.00	0.16	97.00	77.00	0.00	44.00	42.81	41916.00	2.93	110.23	109.50
31	1	8	13716.00	36618.00	141.15	0	Spot (Block31, Row8, Column1)	41988.46	42559.50	20363.05	0.01	0.48	239.00	259.54	239.00	115.61	0.04	0.45	100.00	100.00	27.04	42320.50	41749.46	22673856.00	360.93	9558.29	5722.00
31	2	8	14030.00	36618.00	168.25	0	Spot (Block31, Row8, Column2)	252.93	252.00	23.45	0.00	0.09	201.00	214.33	201.00	101.42	0.03	0.47	0.00	0.00	0.00	51.00	51.93	198552.00	0.38	218.54	213.00
31	3	8	14311.00	36621.00	183.60	0	Spot (Block31, Row8, Column3)	211.23	208.00	23.62	0.01	0.11	178.00	173.52	178.00	23.75	0.01	0.14	64.00	18.00	0.00	30.00	33.23	199189.00	1.59	185.00	186.00
31	4	8	14627.00	36624.00	184.35	0	Spot (Block31, Row8, Column4)	187.62	189.00	17.86	0.00	0.10	143.00	146.65	143.00	24.81	0.01	0.17	86.00	40.00	0.00	46.00	44.62	178616.00	1.65	154.84	154.50
31	5	8	14889.00	36639.00	178.80	0	Spot (Block31, Row8, Column5)	148.15	147.00	16.59	0.00	0.11	125.00	127.38	125.00	22.29	0.01	0.18	47.00	10.00	0.00	22.00	23.15	131259.00	0.93	134.60	131.00
31	6	8	15182.00	36637.00	217.10	0	Spot (Block31, Row8, Column6)	120.36	121.00	11.22	0.00	0.09	101.00	102.19	101.00	17.53	0.01	0.17	58.00	7.00	0.00	20.00	19.36	162720.00	1.04	110.29	109.00
31	7	8	15519.00	36616.00	147.00	-50	Spot (Block31, Row8, Column7)	92.03	93.00	10.85	0.00	0.12	88.00	88.84	88.00	13.34	0.00	0.15	19.00	0.00	0.00	5.00	4.03	54112.00	0.24	89.90	90.00
31	8	8	15833.00	36606.00	123.70	0	Spot (Block31, Row8, Column8)	1491.37	1387.00	564.82	0.03	0.38	91.00	91.41	91.00	13.54	0.00	0.15	100.00	100.00	0.00	1296.00	1400.37	606986.00	103.38	437.69	343.00
32	1	1	18226.00	34505.00	152.65	0	Spot (Block32, Row1, Column1)	41618.27	40135.00	18211.19	0.02	0.44	4308.00	4358.23	4308.00	612.45	0.01	0.14	100.00	100.00	21.56	35827.00	37310.27	26635832.00	60.84	12770.59	10526.00
32	2	1	18518.00	34506.00	193.05	0	Spot (Block32, Row1, Column2)	5178.64	5111.00	687.21	0.01	0.13	4390.00	4409.91	4390.00	582.85	0.00	0.13	56.00	27.00	0.00	721.00	788.64	5442747.00	1.32	4705.98	4717.00
32	3	1	18820.00	34507.00	192.30	0	Spot (Block32, Row1, Column3)	5236.15	5219.00	631.37	0.00	0.12	4458.00	4489.65	4458.00	575.26	0.00	0.13	60.00	30.00	0.00	761.00	778.15	5471773.00	1.30	4880.95	4862.00
32	4	1	19118.00	34512.00	201.15	0	Spot (Block32, Row1, Column4)	5386.45	5311.50	699.64	0.01	0.13	4491.00	4531.08	4491.00	587.45	0.00	0.13	63.00	33.00	0.00	820.50	895.45	6162095.00	1.46	4898.10	4867.50
32	5	1	19416.00	34502.00	191.30	0	Spot (Block32, Row1, Column5)	5302.04	5248.50	619.12	0.00	0.12	4535.00	4567.78	4535.00	573.65	0.00	0.13	60.00	27.00	0.00	713.50	767.04	5471701.00	1.28	4891.95	4781.00
32	6	1	19725.00	34504.00	189.40	0	Spot (Block32, Row1, Column6)	5320.77	5281.00	658.17	0.00	0.12	4563.00	4586.38	4563.00	569.52	0.00	0.12	59.00	29.00	0.00	718.00	757.77	5347371.00	1.29	4928.77	4896.50
32	7	1	20028.00	34505.00	195.90	0	Spot (Block32, Row1, Column7)	5361.17	5300.00	675.58	0.00	0.13	4600.00	4635.26	4600.00	554.49	0.00	0.12	56.00	31.00	0.00	700.00	761.17	5811506.00	1.31	4987.89	5003.00
32	8	1	20332.00	34501.00	207.15	0	Spot (Block32, Row1, Column8)	5624.60	5635.00	664.92	0.00	0.12	4717.00	4764.09	4717.00	572.01	0.00	0.12	64.00	36.00	0.00	918.00	907.60	6878882.00	1.50	5229.01	5195.00
32	1	2	18222.00	34809.00	219.80	0	Spot (Block32, Row2, Column1)	4960.85	5029.00	619.78	0.01	0.12	4295.00	4354.30	4295.00	596.59	0.01	0.14	57.00	22.00	0.00	734.00	665.85	6855900.00	1.02	4663.51	4682.00
32	2	2	18522.00	34815.00	154.30	0	Spot (Block32, Row2, Column2)	5308.43	5273.00	632.93	0.00	0.12	4469.00	4493.87	4469.00	595.88	0.00	0.13	62.00	32.00	0.00	804.00	839.43	3445171.00	1.37	4830.04	4887.00
32	3	2	18815.00	34812.00	201.00	0	Spot (Block32, Row2, Column3)	5486.44	5417.00	689.84	0.01	0.13	4517.00	4555.99	4517.00	595.77	0.00	0.13	63.00	40.00	0.00	900.00	969.44	6309405.00	1.56	4964.72	4900.00
32	4	2	19118.00	34811.00	203.55	0	Spot (Block32, Row2, Column4)	5387.72	5375.00	673.87	0.00	0.13	4534.00	4578.97	4534.00	588.91	0.00	0.13	62.00	34.00	0.00	841.00	853.72	6335958.00	1.37	4977.19	4936.00
32	5	2	19422.00	34807.00	202.15	0	Spot (Block32, Row2, Column5)	5667.91	5642.50	705.72	0.00	0.12	4519.00	4576.33	4519.00	568.97	0.01	0.12	75.00	49.00	0.00	1123.50	1148.91	6574775.00	1.92	4948.81	4919.00
32	6	2	19717.00	34806.00	198.50	0	Spot (Block32, Row2, Column6)	5443.35	5380.00	657.35	0.01	0.12	4543.50	4582.53	4543.50	572.46	0.00	0.12	66.00	36.00	0.00	836.50	899.85	6096548.00	1.50	4977.89	5004.00
32	7	2	20022.00	34803.00	200.05	0	Spot (Block32, Row2, Column7)	5230.70	5249.00	609.20	0.00	0.12	4568.00	4591.70	4568.00	552.31	0.00	0.12	54.00	27.00	0.00	681.00	662.70	5942075.00	1.16	4884.06	4867.50
32	8	2	20325.00	34806.00	157.55	0	Spot (Block32, Row2, Column8)	5374.10	5356.00	625.91	0.00	0.12	4657.00	4701.89	4657.00	557.17	0.00	0.12	58.00	27.00	0.00	699.00	717.10	3659762.00	1.21	4974.30	4994.00
32	1	3	18228.00	35108.00	181.85	0	Spot (Block32, Row3, Column1)	5504.51	5442.00	760.78	0.00	0.14	4381.00	4436.86	4381.00	608.02	0.01	0.14	75.00	42.00	0.00	1061.00	1123.51	5108189.00	1.76	4803.06	4852.00
32	2	3	18530.00	35113.00	192.90	0	Spot (Block32, Row3, Column2)	5510.27	5507.00	673.52	0.00	0.12	4509.00	4586.50	4509.00	599.03	0.01	0.13	65.00	40.00	0.00	998.00	1001.27	5802311.00	1.54	5072.15	5097.50
32	3	3	18816.00	35102.00	205.25	0	Spot (Block32, Row3, Column3)	5648.64	5569.00	859.05	0.01	0.15	4514.00	4570.79	4514.00	594.64	0.01	0.13	72.00	42.00	0.00	1055.00	1134.64	6767067.00	1.81	5039.37	5063.50
32	4	3	19118.00	35107.00	200.15	0	Spot (Block32, Row3, Column4)	5377.92	5302.00	762.90	0.01	0.14	4428.00	4486.88	4428.00	579.69	0.01	0.13	63.00	34.00	0.00	874.00	949.92	6130834.00	1.54	4886.17	4817.00
32	5	3	19421.00	35103.00	176.10	0	Spot (Block32, Row3, Column5)	5607.43	5646.00	697.70	0.00	0.12	4494.00	4551.53	4494.00	583.56	0.01	0.13	74.00	49.00	0.00	1152.00	1113.43	4856031.00	1.81	5070.02	4985.50
32	6	3	19726.00	35107.00	195.40	0	Spot (Block32, Row3, Column6)	5867.06	5800.50	704.43	0.00	0.12	4589.00	4639.92	4589.00	594.15	0.00	0.13	82.00	51.00	0.00	1211.50	1278.06	6312953.00	2.07	5334.61	5371.00
32	7	3	20023.00	35109.00	196.35	0	Spot (Block32, Row3, Column7)	5217.15	5191.00	631.61	0.00	0.12	4589.00	4631.81	4589.00	569.50	0.00	0.12	51.00	21.00	0.00	602.00	628.15	5686698.00	1.03	4982.97	4896.50
32	8	3	20329.00	35103.00	194.60	0	Spot (Block32, Row3, Column8)	5307.30	5303.00	602.49	0.00	0.11	4636.00	4676.82	4636.00	558.61	0.00	0.12	55.00	26.00	0.00	667.00	671.30	5684122.00	1.13	4884.52	4746.00
32	1	4	18229.00	35412.00	193.25	0	Spot (Block32, Row4, Column1)	5712.00	5631.00	714.38	0.01	0.13	4593.00	4638.02	4593.00	637.10	0.00	0.14	71.00	41.00	0.00	1038.00	1119.00	6037586.00	1.69	5075.06	5037.00
32	2	4	18527.00	35414.00	198.55	0	Spot (Block32, Row4, Column2)	5619.59	5591.00	703.02	0.00	0.13	4668.00	4707.48	4668.00	633.33	0.00	0.13	65.00	33.00	0.00	923.00	951.59	6271458.00	1.44	5137.03	5134.50
32	3	4	18825.00	35408.00	177.65	0	Spot (Block32, Row4, Column3)	6319.99	6259.50	1021.07	0.00	0.16	4530.00	4574.34	4530.00	597.99	0.00	0.13	84.00	70.00	0.00	1729.50	1789.99	5574234.00	2.92	5232.54	5290.00
32	4	4	19108.00	35413.00	218.55	0	Spot (Block32, Row4, Column4)	5030.63	4968.00	608.61	0.01	0.12	4345.00	4399.44	4345.00	565.26	0.01	0.13	53.00	26.00	0.00	623.00	685.63	6856747.00	1.12	4555.50	4492.50
32	5	4	19412.00	35407.00	204.85	0	Spot (Block32, Row4, Column5)	5192.83	5139.50	687.95	0.00	0.13	4345.00	4418.43	4345.00	571.80	0.01	0.13	61.00	32.00	0.00	794.50	847.83	6158698.00	1.35	4755.05	4611.00
32	6	4	19727.00	35406.00	198.20	0	Spot (Block32, Row4, Column6)	5744.68	5733.00	710.85	0.00	0.12	4524.00	4586.89	4524.00	593.99	0.01	0.13	79.00	50.00	0.00	1209.00	1220.68	6411064.00	1.95	5061.17	5151.00
32	7	4	20015.00	35410.00	188.35	0	Spot (Block32, Row4, Column7)	5517.49	5454.00	751.05	0.01	0.14	4632.00	4687.93	4632.00	576.26	0.01	0.12	60.00	35.00	0.00	822.00	885.49	5495420.00	1.44	4986.28	4913.50
32	8	4	20326.00	35414.00	202.20	0	Spot (Block32, Row4, Column8)	5456.47	5398.00	659.55	0.00	0.12	4685.00	4718.71	4685.00	567.62	0.00	0.12	57.00	30.00	0.00	713.00	771.47	6318593.00	1.30	5024.88	4979.00
32	1	5	18240.00	35715.00	95.85	0	Spot (Block32, Row5, Column1)	5836.18	5851.00	677.26	0.00	0.12	4723.00	4777.13	4723.00	640.77	0.00	0.13	71.00	40.00	0.00	1128.00	1113.18	1359829.00	1.65	5239.14	5173.00
32	2	5	18524.00	35708.00	194.05	0	Spot (Block32, Row5, Column2)	5675.52	5613.00	742.47	0.00	0.13	4783.00	4828.96	4783.00	638.07	0.00	0.13	61.00	32.00	0.00	830.00	892.52	6050106.00	1.33	5262.42	5350.50
32	3	5	18819.00	35711.00	192.15	0	Spot (Block32, Row5, Column3)	5709.03	5704.00	754.59	0.00	0.13	4602.00	4632.90	4602.00	613.11	0.00	0.13	67.00	42.00	0.00	1102.00	1107.03	5943097.00	1.76	5176.69	5061.00
32	4	5	19125.00	35705.00	179.40	0	Spot (Block32, Row5, Column4)	5426.21	5369.00	691.79	0.00	0.13	4428.00	4482.56	4428.00	591.76	0.01	0.13	67.00	40.00	0.00	941.00	998.21	4878159.00	1.59	4979.56	5052.00
32	5	5	19415.00	35710.00	166.10	0	Spot (Block32, Row5, Column5)	6074.11	5906.50	941.69	0.01	0.16	4405.00	4485.98	4405.00	682.42	0.01	0.15	87.00	58.00	0.00	1501.50	1669.11	4664918.00	2.33	5015.50	5064.00
32	6	5	19730.00	35716.00	206.20	0	Spot (Block32, Row5, Column6)	5309.70	5261.50	737.80	0.00	0.14	4549.00	4599.79	4549.00	691.32	0.00	0.15	50.00	18.00	0.00	712.50	760.70	6435353.00	1.03	4990.54	4952.00
32	7	5	20029.00	35703.00	200.30	0	Spot (Block32, Row5, Column7)	5449.94	5384.00	670.82	0.01	0.12	4677.00	4703.07	4677.00	572.66	0.00	0.12	55.00	30.00	0.00	707.00	772.94	6218379.00	1.30	5045.71	5032.50
32	8	5	20325.00	35705.00	190.95	0	Spot (Block32, Row5, Column8)	5832.86	5820.00	705.99	0.00	0.12	4720.00	4768.84	4720.00	584.47	0.00	0.12	74.00	44.00	0.00	1100.00	1112.86	5984510.00	1.82	5200.01	5161.00
32	1	6	18233.00	36009.00	194.95	0	Spot (Block32, Row6, Column1)	6105.90	6026.00	814.44	0.01	0.13	4682.00	4726.65	4682.00	635.36	0.00	0.13	81.00	53.00	0.00	1344.00	1423.90	6551626.00	2.17	5397.18	5370.50
32	2	6	18534.00	36006.00	213.80	0	Spot (Block32, Row6, Column2)	5657.09	5589.00	730.66	0.01	0.13	4820.00	4870.59	4820.00	628.15	0.00	0.13	54.00	34.00	0.00	769.00	837.09	7388155.00	1.25	5271.23	5267.00
32	3	6	18812.00	36005.00	191.45	0	Spot (Block32, Row6, Column3)	5858.66	5853.00	746.29	0.00	0.13	4744.00	4791.62	4744.00	624.94	0.00	0.13	71.00	43.00	0.00	1109.00	1114.66	6063715.00	1.71	5303.33	5334.00
32	4	6	19127.00	36016.00	186.35	0	Spot (Block32, Row6, Column4)	5608.29	5572.00	718.67	0.00	0.13	4615.00	4662.38	4615.00	607.48	0.00	0.13	65.00	37.00	0.00	957.00	993.29	5479303.00	1.56	5133.57	5117.50
32	5	6	19426.00	36008.00	190.95	0	Spot (Block32, Row6, Column5)	5858.54	5773.00	782.20	0.01	0.13	4633.00	4675.57	4633.00	688.44	0.00	0.15	72.00	38.00	0.00	1140.00	1225.54	6022578.00	1.72	5072.26	5044.00
32	6	6	19726.00	36009.00	189.35	0	Spot (Block32, Row6, Column6)	5504.39	5471.00	658.56	0.00	0.12	4702.00	4738.24	4702.00	684.89	0.00	0.14	54.00	22.00	0.00	769.00	802.39	5570440.00	1.12	5150.13	5197.00
32	7	6	20030.00	36014.00	195.25	0	Spot (Block32, Row6, Column7)	5622.10	5599.00	692.01	0.00	0.12	4741.00	4762.27	4741.00	585.19	0.00	0.12	62.00	35.00	0.00	858.00	881.10	6066246.00	1.47	5261.42	5228.00
32	8	6	20324.00	36013.00	179.45	0	Spot (Block32, Row6, Column8)	5421.09	5379.00	724.48	0.00	0.13	4744.00	4775.76	4744.00	578.33	0.00	0.12	52.00	27.00	0.00	635.00	677.09	4889823.00	1.12	5161.94	5176.00
32	1	7	18229.00	36302.00	202.10	0	Spot (Block32, Row7, Column1)	5589.65	5558.00	712.37	0.00	0.13	4678.00	4716.76	4678.00	644.44	0.00	0.14	62.00	29.00	0.00	880.00	911.65	6495176.00	1.35	5121.40	5113.50
32	2	7	18526.00	36303.00	199.00	0	Spot (Block32, Row7, Column2)	5708.10	5656.00	703.18	0.00	0.12	4854.00	4881.49	4854.00	621.57	0.00	0.13	56.00	31.00	0.00	802.00	854.10	6438736.00	1.33	5309.60	5317.00
32	3	7	18821.00	36311.00	212.45	0	Spot (Block32, Row7, Column3)	5803.70	5721.00	726.83	0.01	0.13	4885.50	4914.89	4885.50	617.50	0.00	0.13	60.00	34.00	0.00	835.50	918.20	7457750.00	1.44	5301.35	5336.00
32	4	7	19115.00	36312.00	200.50	0	Spot (Block32, Row7, Column4)	5704.68	5688.00	723.79	0.00	0.13	4789.00	4843.09	4789.00	616.49	0.00	0.13	60.00	39.00	0.00	899.00	915.68	6497634.00	1.40	5270.03	5109.00
32	5	7	19423.00	36308.00	216.95	0	Spot (Block32, Row7, Column5)	5679.84	5673.50	693.17	0.00	0.12	4754.50	4802.29	4754.50	589.63	0.00	0.12	62.00	38.00	0.00	919.00	925.34	7622351.00	1.49	5135.70	4995.50
32	6	7	19722.00	36303.00	207.30	0	Spot (Block32, Row7, Column6)	5728.60	5698.00	673.12	0.00	0.12	4755.00	4793.49	4755.00	567.73	0.00	0.12	68.00	40.00	0.00	943.00	973.60	7011809.00	1.65	5163.57	5131.00
[truncated: 391,630 more chars]
