# Supplementary material for: An antigen microarray protocol for COVID-19 serological analysis
Source: STAR Protoc. 2021 Aug 26;2(3):100815. doi: 10.1016/j.xpro.2021.100815 (PMC8387221; doi:10.1016/j.xpro.2021.100815)
Supplement: Data S8. Slide_quantifications, related to step quantification and statistical analysis 2.e [file mmc8.zip › RPPA0139_12860A01-D12_IgM_785/Joseph_2021-04-02_14h29m05_785nmGain020.txt]

ATF	1.0
30	28
"Checksum_ImageFile=ce52322f0d98943bd851e8237bb333e4"
"Checksum_ResultFile=7b5fb0091c147ada14f9a0f70c1feff5"
"Type=Mapix Results 2"
"DateTime=2021/04/02 14:29:17"
"ConfigFile="
"GalFile=L:\RPPA Service\Platform_Projects\2021-02-09_JPL_CoV-Array-7\64 pad grid.gal"
"PixelSize=5"
"Wavelengths=785"
"ImageFiles=L:\RPPA Service\Platform_Projects\2021-03-24_JPL_CoV-Array-9\RPPA0139_12860A01-D12_IgM_785\Joseph_2021-04-02_14h29m05_785nmGain020.tif"
"GrinddingParameters=Find mode = Grid + Blocks + Spots | Max. diameter (% Dth) = 200.0 | Min. diameter (% Dth) = 50.0 | Max position offset (% pitch) = 30"
"QuantificationParameter=S/B border width (pixels) = 2.0 | Background diameter (pitch) = 2.0"
"JpegImage=L:\RPPA Service\Platform_Projects\2021-03-24_JPL_CoV-Array-9\RPPA0139_12860A01-D12_IgM_785\Joseph_2021-04-02_14h29m05_785nmGain020.jpg"
"FeatureType=Circular"
"Barcode="
"BackgroundSubtraction=LocalFeature"
"Normalization=None"
"ImageOrigin=3680, 2560"
"ImageSize=17760.0, 71040.0"
"JpegOrigin=4485, 2805"
"JpegBrightness=46"
"JpegContrast=16"
"JpegBalance=0"
"Creator=Mapix 9.0.0"
"Scanner=ir710IVD IR0H8_IVD 717045"
"Temperature=33.7"
"Comment="
"Velocity=35 l/s"
"LaserPower=20.0"
"PMTGain=20"
"BatchFilename=L:\RPPA Service\InnooScan\Batch methods\CoV_Array image_processing.mbt"
"Block"	"Column"	"Row"	"X"	"Y"	"Dia."	"Flags"	"ID"	"F785 Mean"	"F785 Median"	"F785 SD"	"F785 |log Mean/Median|"	"F785 CV"	"B785"	"B785 Mean"	"B785 Median"	"B785 SD"	"B785 |log Mean/Median|"	"B785 CV"	"% > B785+1SD"	"% > B785+2SD"	"F785 % Sat."	"F785 Median - B785"	"F785 Mean - B785"	"F785 Total Intensity"	"SNR 785"	"ExcludedMean 785"	"ExcludedMedian 785"
1	1	1	4679.00	3005.00	152.15	0	Spot (Block1, Row1, Column1)	44995.14	47269.00	18142.01	0.02	0.40	1699.00	1736.25	1699.00	253.86	0.01	0.15	100.00	100.00	30.24	45570.00	43296.14	28572096.00	170.41	10793.15	8308.50
1	2	1	4985.00	3005.00	148.05	0	Spot (Block1, Row1, Column2)	1931.46	1886.00	253.63	0.01	0.13	1708.00	1763.00	1708.00	247.41	0.01	0.14	45.00	16.00	0.00	178.00	223.46	1145353.00	0.68	1779.95	1739.00
1	3	1	5289.00	3008.00	147.00	-50	Spot (Block1, Row1, Column3)	1902.44	1862.00	260.81	0.01	0.14	1764.00	1789.05	1764.00	267.58	0.01	0.15	33.00	7.00	0.00	98.00	138.44	1120538.00	0.42	1867.25	1781.50
1	4	1	5588.00	3006.00	126.95	0	Spot (Block1, Row1, Column4)	2152.33	2139.50	256.29	0.00	0.12	1872.00	1896.08	1872.00	287.36	0.01	0.15	48.00	18.00	0.00	267.50	280.33	921197.00	0.89	1966.14	1981.50
1	5	1	5889.00	3007.00	147.00	-50	Spot (Block1, Row1, Column5)	2161.60	2101.00	259.53	0.01	0.12	1983.00	2024.97	1983.00	278.30	0.01	0.14	32.00	11.00	0.00	118.00	178.60	1271021.00	0.49	2076.73	2001.50
1	6	1	6193.00	2995.00	134.30	0	Spot (Block1, Row1, Column6)	2401.02	2398.00	381.49	0.00	0.16	2099.00	2138.13	2099.00	314.63	0.01	0.15	47.00	17.00	0.00	299.00	302.02	1169298.00	0.84	2300.26	2263.00
1	7	1	6485.00	3004.00	136.70	0	Spot (Block1, Row1, Column7)	2686.07	2695.00	409.44	0.00	0.15	2193.00	2240.40	2193.00	345.18	0.01	0.15	61.00	31.00	0.00	502.00	493.07	1353778.00	1.29	2415.21	2375.00
1	8	1	6794.00	3000.00	221.70	0	Spot (Block1, Row1, Column8)	2588.70	2553.50	354.54	0.01	0.14	2253.50	2289.77	2253.50	358.08	0.01	0.16	42.00	16.00	0.00	300.00	335.20	3644894.00	0.83	2384.96	2304.00
1	1	2	4689.00	3308.00	147.00	-50	Spot (Block1, Row2, Column1)	1878.21	1876.50	212.78	0.00	0.11	1702.00	1743.22	1702.00	239.51	0.01	0.14	35.00	7.00	0.00	174.50	176.21	1108144.00	0.56	1815.73	1797.00
1	2	2	4992.00	3318.00	151.75	0	Spot (Block1, Row2, Column2)	2046.27	2030.00	230.18	0.00	0.11	1771.00	1772.35	1771.00	231.04	0.00	0.13	55.00	23.00	0.00	259.00	275.27	1289149.00	1.19	1893.72	1896.00
1	3	2	5288.00	3288.00	196.35	0	Spot (Block1, Row2, Column3)	1975.25	1932.50	243.95	0.01	0.12	1780.00	1801.83	1780.00	273.31	0.01	0.15	35.00	9.00	0.00	152.50	195.25	2153019.00	0.63	1899.88	1902.50
1	4	2	5606.00	3330.00	164.70	0	Spot (Block1, Row2, Column4)	2055.51	2044.00	246.83	0.00	0.12	1848.00	1871.18	1848.00	244.19	0.01	0.13	44.00	14.00	0.00	196.00	207.51	1547799.00	0.75	1931.98	1881.50
1	5	2	5891.00	3313.00	209.55	0	Spot (Block1, Row2, Column5)	4201.04	4156.00	855.14	0.00	0.20	1908.00	1964.41	1908.00	270.43	0.01	0.14	100.00	99.00	0.00	2248.00	2293.04	5272300.00	8.27	2655.69	2607.00
1	6	2	6196.00	3318.00	120.85	0	Spot (Block1, Row2, Column6)	2349.52	2306.50	340.47	0.01	0.14	1987.00	2015.95	1987.00	287.72	0.01	0.14	54.00	23.00	0.00	319.50	362.52	906914.00	1.16	2150.10	2102.00
1	7	2	6445.00	3321.00	182.75	0	Spot (Block1, Row2, Column7)	2237.08	2195.00	333.90	0.01	0.15	2023.00	2070.41	2023.00	298.08	0.01	0.14	38.00	13.00	0.00	172.00	214.08	2100618.00	0.56	2178.60	2146.00
1	8	2	6773.00	3299.00	154.60	0	Spot (Block1, Row2, Column8)	2407.31	2399.50	414.66	0.00	0.17	2092.00	2144.17	2092.00	312.76	0.01	0.15	49.00	22.00	0.00	307.50	315.31	1588822.00	0.84	2255.65	2190.50
1	1	3	4686.00	3605.00	151.85	0	Spot (Block1, Row3, Column1)	2402.13	2378.00	337.68	0.00	0.14	1692.00	1730.38	1692.00	210.92	0.01	0.12	98.00	78.00	0.00	686.00	710.13	1520546.00	3.18	1997.31	2004.00
1	2	3	4989.00	3611.00	155.00	0	Spot (Block1, Row3, Column2)	2145.40	2083.00	405.95	0.01	0.19	1778.00	1783.20	1778.00	203.11	0.00	0.11	61.00	39.00	0.00	305.00	367.40	1415965.00	1.78	1963.25	1885.00
1	3	3	5291.00	3611.00	165.90	0	Spot (Block1, Row3, Column3)	2016.18	1978.00	276.84	0.01	0.14	1790.00	1817.20	1790.00	238.77	0.01	0.13	43.00	19.00	0.00	188.00	226.18	1540358.00	0.83	1861.63	1812.00
1	4	3	5583.00	3612.00	175.80	0	Spot (Block1, Row3, Column4)	2248.42	2213.00	297.29	0.01	0.13	1790.50	1833.18	1790.50	243.78	0.01	0.13	71.00	43.00	0.00	422.50	457.92	1940387.00	1.70	1940.97	1913.50
1	5	3	5890.00	3601.00	162.55	0	Spot (Block1, Row3, Column5)	2270.52	2211.00	516.18	0.01	0.23	1865.00	1881.25	1865.00	254.17	0.00	0.14	57.00	33.00	0.00	346.00	405.52	1662022.00	1.53	1989.11	1999.00
1	6	3	6195.00	3613.00	207.65	0	Spot (Block1, Row3, Column6)	2182.40	2118.50	399.20	0.01	0.18	1885.00	1927.14	1885.00	261.73	0.01	0.14	47.00	25.00	0.00	233.50	297.40	2679988.00	0.98	2023.79	2031.50
1	7	3	6481.00	3617.00	151.85	0	Spot (Block1, Row3, Column7)	2189.12	2201.50	313.55	0.00	0.14	1959.00	1997.13	1959.00	312.68	0.01	0.16	43.00	10.00	0.00	242.50	230.12	1379145.00	0.61	2019.39	1962.50
1	8	3	6786.00	3621.00	175.20	0	Spot (Block1, Row3, Column8)	2354.55	2332.00	302.30	0.00	0.13	2079.00	2103.22	2079.00	332.44	0.01	0.16	43.00	11.00	0.00	253.00	275.55	2013138.00	0.76	2249.06	2206.50
1	1	4	4683.00	3907.00	164.90	0	Spot (Block1, Row4, Column1)	2214.85	2160.00	478.38	0.01	0.22	1679.00	1698.54	1679.00	201.61	0.01	0.12	78.00	59.00	0.00	481.00	535.85	1665568.00	2.56	1863.77	1803.00
1	2	4	4989.00	3908.00	147.00	-50	Spot (Block1, Row4, Column2)	1930.21	1881.00	238.20	0.01	0.12	1753.00	1768.67	1753.00	212.45	0.00	0.12	43.00	18.00	0.00	128.00	177.21	1133031.00	0.76	1811.71	1773.00
1	3	4	5282.00	3899.00	156.80	0	Spot (Block1, Row4, Column3)	3363.99	3344.00	742.92	0.00	0.22	1783.00	1801.29	1783.00	234.60	0.00	0.13	99.00	97.00	0.00	1561.00	1580.99	2280787.00	6.66	2184.99	2227.50
1	4	4	5585.00	3915.00	147.40	0	Spot (Block1, Row4, Column4)	2012.08	1989.00	245.47	0.01	0.12	1788.00	1813.81	1788.00	230.57	0.01	0.13	44.00	17.00	0.00	201.00	224.08	1189139.00	0.86	1836.26	1795.00
1	5	4	5887.00	3909.00	143.35	0	Spot (Block1, Row4, Column5)	2061.27	2085.50	241.66	0.01	0.12	1817.00	1857.53	1817.00	247.01	0.01	0.13	50.00	17.00	0.00	268.50	244.27	1154312.00	0.82	1958.94	1972.00
1	6	4	6188.00	3907.00	209.60	0	Spot (Block1, Row4, Column6)	4285.60	4288.00	708.47	0.00	0.17	1901.00	1945.97	1901.00	277.27	0.01	0.14	100.00	99.00	0.00	2387.00	2384.60	5374137.00	8.44	2679.79	2650.00
1	7	4	6483.00	3908.00	145.20	0	Spot (Block1, Row4, Column7)	2378.92	2378.50	369.41	0.00	0.16	1979.00	2014.30	1979.00	328.02	0.01	0.16	55.00	27.00	0.00	399.50	399.92	1365499.00	1.11	2155.33	2119.00
1	8	4	6795.00	3909.00	157.80	0	Spot (Block1, Row4, Column8)	2790.41	2746.00	430.59	0.01	0.15	2080.00	2107.97	2080.00	335.77	0.01	0.16	79.00	49.00	0.00	666.00	710.41	1889109.00	2.03	2329.25	2330.00
1	1	5	4697.00	4205.00	135.50	0	Spot (Block1, Row5, Column1)	2007.01	1975.00	215.04	0.01	0.11	1618.00	1662.64	1618.00	195.89	0.01	0.12	85.00	37.00	0.00	357.00	389.01	991464.00	1.76	1786.86	1808.00
1	2	5	4991.00	4192.00	181.10	0	Spot (Block1, Row5, Column2)	2051.94	2026.00	255.76	0.01	0.12	1702.00	1741.15	1702.00	212.60	0.01	0.12	63.00	41.00	0.00	324.00	349.94	1889841.00	1.46	1873.90	1866.00
1	3	5	5301.00	4206.00	193.55	0	Spot (Block1, Row5, Column3)	2116.64	2072.00	251.92	0.01	0.12	1776.00	1779.68	1776.00	224.21	0.00	0.13	60.00	32.00	0.00	296.00	340.64	2239410.00	1.50	1910.68	1889.50
1	4	5	5592.00	4201.00	181.20	0	Spot (Block1, Row5, Column4)	2164.37	2185.00	256.84	0.00	0.12	1792.00	1818.38	1792.00	233.44	0.01	0.13	68.00	35.00	0.00	393.00	372.37	1995550.00	1.48	1961.59	1976.00
1	5	5	5885.00	4195.00	153.25	0	Spot (Block1, Row5, Column5)	3334.34	3192.00	680.62	0.02	0.20	1883.00	1908.34	1883.00	290.35	0.01	0.15	99.00	96.00	0.00	1309.00	1451.34	2170658.00	4.91	2268.75	2275.00
1	6	5	6183.00	4207.00	196.45	0	Spot (Block1, Row5, Column6)	2402.35	2380.00	306.18	0.00	0.13	1986.00	2000.39	1986.00	308.94	0.00	0.15	60.00	28.00	0.00	394.00	416.35	2632972.00	1.30	2143.93	2129.50
1	7	5	6487.00	4206.00	179.85	0	Spot (Block1, Row5, Column7)	2364.95	2289.00	351.82	0.01	0.15	1992.00	2029.43	1992.00	305.52	0.01	0.15	48.00	25.00	0.00	297.00	372.95	2147371.00	1.10	2240.54	2230.00
1	8	5	6794.00	4207.00	179.85	0	Spot (Block1, Row5, Column8)	2608.22	2557.00	477.11	0.01	0.18	2089.00	2120.68	2089.00	330.46	0.01	0.16	58.00	34.00	0.00	468.00	519.22	2365653.00	1.48	2330.63	2214.50
1	1	6	4689.00	4509.00	147.00	-50	Spot (Block1, Row6, Column1)	1822.27	1800.00	197.55	0.01	0.11	1607.00	1658.78	1607.00	214.09	0.01	0.13	44.00	17.00	0.00	193.00	215.27	1073318.00	0.76	1682.54	1665.00
1	2	6	4976.00	4504.00	177.50	0	Spot (Block1, Row6, Column2)	2001.91	1994.00	311.83	0.00	0.16	1704.00	1742.55	1704.00	228.83	0.01	0.13	55.00	25.00	0.00	290.00	297.91	1757675.00	1.13	1873.37	1808.50
1	3	6	5295.00	4499.00	147.20	0	Spot (Block1, Row6, Column3)	2138.60	2086.50	290.31	0.01	0.14	1770.00	1772.14	1770.00	226.50	0.00	0.13	60.00	38.00	0.00	316.50	368.60	1261774.00	1.62	1936.82	1911.00
1	4	6	5599.00	4503.00	208.55	0	Spot (Block1, Row6, Column4)	2173.06	2159.00	320.91	0.00	0.15	1802.00	1841.48	1802.00	259.83	0.01	0.14	58.00	34.00	0.00	357.00	371.06	2694599.00	1.28	1977.28	1931.00
1	5	6	5885.00	4501.00	148.70	0	Spot (Block1, Row6, Column5)	2716.71	2610.00	446.91	0.02	0.16	1903.00	1949.14	1903.00	306.91	0.01	0.16	90.00	59.00	0.00	707.00	813.71	1638177.00	2.50	2226.59	2168.00
1	6	6	6174.00	4497.00	210.35	0	Spot (Block1, Row6, Column6)	2272.76	2280.00	288.68	0.00	0.13	1986.00	2016.69	1986.00	305.83	0.01	0.15	47.00	16.00	0.00	294.00	286.76	2859128.00	0.84	2094.14	2093.00
1	7	6	6493.00	4502.00	153.20	0	Spot (Block1, Row6, Column7)	2667.68	2614.50	342.64	0.01	0.13	2018.50	2060.04	2018.50	288.40	0.01	0.14	86.00	52.00	0.00	596.00	649.18	1712653.00	2.11	2298.18	2321.50
1	8	6	6801.00	4518.00	191.90	0	Spot (Block1, Row6, Column8)	2599.44	2552.00	414.42	0.01	0.16	2124.00	2167.26	2124.00	332.28	0.01	0.15	58.00	35.00	0.00	428.00	475.44	2698217.00	1.30	2327.99	2302.00
1	1	7	4696.00	4812.00	188.35	0	Spot (Block1, Row7, Column1)	1910.55	1898.00	245.77	0.00	0.13	1616.00	1666.03	1616.00	228.95	0.01	0.14	57.00	26.00	0.00	282.00	294.55	1918194.00	1.07	1753.02	1708.00
1	2	7	5001.00	4807.00	165.90	0	Spot (Block1, Row7, Column2)	1930.49	1896.00	237.87	0.01	0.12	1683.00	1705.23	1683.00	235.28	0.01	0.14	46.00	20.00	0.00	213.00	247.49	1469106.00	0.96	1806.78	1780.00
1	3	7	5289.00	4803.00	189.65	0	Spot (Block1, Row7, Column3)	2006.01	2006.00	271.12	0.00	0.14	1698.00	1734.90	1698.00	241.28	0.01	0.14	56.00	28.00	0.00	308.00	308.01	2032084.00	1.12	1857.49	1814.00
1	4	7	5586.00	4800.00	193.70	0	Spot (Block1, Row7, Column4)	2115.01	2068.50	359.39	0.01	0.17	1791.00	1822.83	1791.00	274.93	0.01	0.15	50.00	26.00	0.00	277.50	324.01	2246145.00	1.06	1945.33	1906.00
1	5	7	5903.00	4814.00	144.95	0	Spot (Block1, Row7, Column5)	2227.11	2204.00	314.90	0.00	0.14	1886.00	1914.43	1886.00	277.99	0.01	0.15	58.00	28.00	0.00	318.00	341.11	1276132.00	1.12	2043.46	2036.00
1	6	7	6193.00	4798.00	209.50	0	Spot (Block1, Row7, Column6)	2240.66	2223.00	299.83	0.00	0.13	1932.00	1967.74	1932.00	284.63	0.01	0.14	50.00	23.00	0.00	291.00	308.66	2812026.00	0.96	2092.63	2082.00
1	7	7	6493.00	4820.00	153.30	0	Spot (Block1, Row7, Column7)	2309.71	2259.00	317.18	0.01	0.14	2013.00	2053.84	2013.00	295.93	0.01	0.14	41.00	20.00	0.00	246.00	296.71	1496693.00	0.86	2212.81	2203.00
1	8	7	6798.00	4808.00	153.80	0	Spot (Block1, Row7, Column8)	5965.53	5929.00	1118.14	0.00	0.19	2143.00	2186.03	2143.00	321.68	0.01	0.15	100.00	100.00	0.00	3786.00	3822.53	3853731.00	11.75	3565.11	3351.00
1	1	8	4680.00	5110.00	129.25	0	Spot (Block1, Row8, Column1)	25942.86	23817.00	9136.15	0.04	0.35	1592.00	1625.60	1592.00	256.83	0.01	0.16	100.00	100.00	2.06	22225.00	24350.86	11337030.00	94.68	9956.67	9413.00
1	2	8	4994.00	5107.00	134.10	0	Spot (Block1, Row8, Column2)	1987.45	2010.00	258.65	0.00	0.13	1677.00	1692.97	1677.00	282.84	0.00	0.17	53.00	17.00	0.00	333.00	310.45	955964.00	1.04	1831.65	1777.00
1	3	8	5307.00	5094.00	79.50	0	Spot (Block1, Row8, Column3)	2865.85	2248.50	1723.35	0.11	0.60	1695.00	1720.29	1695.00	253.75	0.01	0.15	82.00	53.00	0.00	553.50	1170.85	435609.00	4.51	2111.28	1957.00
1	4	8	5593.00	5128.00	113.20	0	Spot (Block1, Row8, Column4)	2094.91	2105.50	260.26	0.00	0.12	1769.00	1785.18	1769.00	257.10	0.00	0.14	55.00	25.00	0.00	336.50	325.91	695509.00	1.20	1902.92	1815.50
1	5	8	5890.00	5107.00	147.00	-50	Spot (Block1, Row8, Column5)	2097.50	2074.00	324.69	0.00	0.15	1860.00	1877.81	1860.00	276.83	0.00	0.15	43.00	17.00	0.00	214.00	237.50	1229134.00	0.79	1857.23	1784.50
1	6	8	6191.00	5106.00	183.95	0	Spot (Block1, Row8, Column6)	2331.33	2267.00	361.15	0.01	0.15	1895.00	1944.92	1895.00	295.25	0.01	0.15	58.00	33.00	0.00	372.00	436.33	2210098.00	1.31	2111.68	2100.00
1	7	8	6494.00	5112.00	203.45	0	Spot (Block1, Row8, Column7)	2425.85	2373.00	345.74	0.01	0.14	1987.00	2031.32	1987.00	310.28	0.01	0.15	59.00	29.00	0.00	386.00	438.85	2843100.00	1.27	2213.36	2159.50
1	8	8	6788.00	5113.00	138.10	0	Spot (Block1, Row8, Column8)	3658.36	3573.00	598.94	0.01	0.16	2132.00	2174.89	2132.00	332.62	0.01	0.15	99.00	96.00	0.00	1441.00	1526.36	1891370.00	4.46	2585.52	2597.00
2	1	1	9192.00	3003.00	152.95	0	Spot (Block2, Row1, Column1)	42752.03	43091.50	18797.88	0.00	0.44	96.00	119.65	96.00	93.21	0.10	0.78	100.00	100.00	24.84	42995.50	42656.03	27361456.00	457.37	7991.64	5104.00
2	2	1	9492.00	2999.00	147.00	-50	Spot (Block2, Row1, Column2)	95.28	94.00	12.85	0.01	0.13	87.00	100.00	87.00	65.34	0.06	0.65	0.00	0.00	0.00	7.00	8.28	56025.00	-0.07	92.91	91.00
2	3	1	9792.00	2998.00	147.00	-50	Spot (Block2, Row1, Column3)	85.66	82.00	13.20	0.02	0.15	83.00	84.10	83.00	48.92	0.01	0.58	0.00	0.00	0.00	-1.00	2.66	50710.00	0.03	83.28	80.00
2	4	1	10147.00	2975.00	218.45	0	Spot (Block2, Row1, Column4)	87.85	88.00	7.93	0.00	0.09	81.00	81.40	81.00	11.64	0.00	0.14	27.00	2.00	0.00	7.00	6.85	119650.00	0.55	83.59	84.00
2	5	1	10392.00	2998.00	147.00	-50	Spot (Block2, Row1, Column5)	84.44	84.00	8.95	0.00	0.11	79.00	80.08	79.00	10.78	0.01	0.13	27.00	3.00	0.00	5.00	5.44	50158.00	0.40	83.01	82.00
2	6	1	10692.00	2997.00	147.00	-50	Spot (Block2, Row1, Column6)	79.38	79.00	8.48	0.00	0.11	81.00	81.24	81.00	11.64	0.00	0.14	7.00	0.00	0.00	-2.00	-1.62	47310.00	-0.16	83.05	82.50
2	7	1	10992.00	2997.00	147.00	-50	Spot (Block2, Row1, Column7)	87.16	87.00	8.92	0.00	0.10	84.00	83.84	84.00	11.59	0.00	0.14	19.00	0.00	0.00	3.00	3.16	51950.00	0.29	86.04	87.00
2	8	1	11286.00	3003.00	170.65	0	Spot (Block2, Row1, Column8)	150.37	154.00	22.94	0.01	0.15	84.00	84.19	84.00	12.00	0.00	0.14	100.00	98.00	0.00	70.00	66.37	121950.00	5.52	109.05	109.00
2	1	2	9216.00	3341.00	131.25	0	Spot (Block2, Row2, Column1)	111.75	110.50	10.30	0.00	0.09	89.00	92.72	89.00	41.98	0.02	0.45	2.00	0.00	0.00	21.50	22.75	51628.00	0.45	103.39	103.00
2	2	2	9492.00	3299.00	147.00	-50	Spot (Block2, Row2, Column2)	86.15	86.00	9.59	0.00	0.11	84.00	84.06	84.00	12.19	0.00	0.14	14.00	0.00	0.00	2.00	2.15	50741.00	0.17	88.54	88.00
2	3	2	9792.00	3299.00	147.00	-50	Spot (Block2, Row2, Column3)	83.34	85.00	10.74	0.01	0.13	79.00	79.09	79.00	12.02	0.00	0.15	21.00	0.00	0.00	6.00	4.34	49251.00	0.35	79.00	81.00
2	4	2	10092.00	3298.00	147.00	-50	Spot (Block2, Row2, Column4)	82.29	83.00	7.51	0.00	0.09	79.00	79.24	79.00	11.06	0.00	0.14	12.00	0.00	0.00	4.00	3.29	48550.00	0.28	83.97	84.00
2	5	2	10440.00	3282.00	244.70	0	Spot (Block2, Row2, Column5)	94.98	96.00	13.48	0.00	0.14	79.00	80.65	79.00	17.73	0.01	0.22	48.00	5.00	0.00	17.00	15.98	164514.00	0.81	85.66	87.00
2	6	2	10692.00	3297.00	147.00	-50	Spot (Block2, Row2, Column6)	78.94	80.00	8.45	0.01	0.11	80.00	90.92	80.00	211.38	0.06	2.32	0.00	0.00	0.00	0.00	-1.06	47046.00	-0.06	84.12	84.00
2	7	2	10992.00	3297.00	147.00	-50	Spot (Block2, Row2, Column7)	78.18	78.00	9.30	0.00	0.12	79.00	89.77	79.00	212.12	0.06	2.36	0.00	0.00	0.00	-1.00	-0.82	46597.00	-0.05	78.12	79.00
2	8	2	11269.00	3240.00	126.40	0	Spot (Block2, Row2, Column8)	107.60	107.00	12.14	0.00	0.11	81.00	81.12	81.00	10.74	0.00	0.13	90.00	63.00	0.00	26.00	26.60	45839.00	2.46	91.49	91.00
2	1	3	9192.00	3599.00	147.00	-50	Spot (Block2, Row3, Column1)	84.45	85.00	11.21	0.00	0.13	86.00	86.21	86.00	11.89	0.00	0.14	13.00	0.00	0.00	-1.00	-1.55	49574.00	-0.15	85.64	84.00
2	2	3	9492.00	3599.00	147.00	-50	Spot (Block2, Row3, Column2)	85.83	86.00	11.30	0.00	0.13	80.00	81.29	80.00	11.38	0.01	0.14	27.00	9.00	0.00	6.00	5.83	50466.00	0.40	84.22	86.00
2	3	3	9764.00	3620.00	170.70	0	Spot (Block2, Row3, Column3)	99.18	100.00	14.08	0.00	0.14	80.00	80.03	80.00	11.16	0.00	0.14	69.00	44.00	0.00	20.00	19.18	80234.00	1.72	88.05	87.00
2	4	3	10124.00	3635.00	131.60	0	Spot (Block2, Row3, Column4)	106.69	103.00	35.79	0.02	0.34	78.00	78.62	78.00	10.37	0.00	0.13	88.00	64.00	0.00	25.00	28.69	49610.00	2.71	89.92	89.00
2	5	3	10380.00	3591.00	109.40	0	Spot (Block2, Row3, Column5)	102.15	103.00	11.74	0.00	0.11	78.00	78.53	78.00	16.41	0.00	0.21	77.00	27.00	0.00	25.00	24.15	31462.00	1.44	88.21	89.00
2	6	3	10651.00	3629.00	127.80	0	Spot (Block2, Row3, Column6)	96.58	96.00	10.56	0.00	0.11	79.00	79.64	79.00	17.38	0.00	0.22	46.00	6.00	0.00	17.00	17.58	41821.00	0.98	86.10	86.00
2	7	3	10987.00	3540.00	231.80	0	Spot (Block2, Row3, Column7)	86.97	87.00	8.81	0.00	0.10	79.00	82.38	79.00	106.34	0.02	1.29	0.00	0.00	0.00	8.00	7.97	134277.00	0.04	79.83	81.00
2	8	3	11293.00	3597.00	147.00	-50	Spot (Block2, Row3, Column8)	86.20	86.00	12.94	0.00	0.15	81.00	81.43	81.00	12.67	0.00	0.16	34.00	5.00	0.00	5.00	5.20	51202.00	0.38	86.49	89.50
2	1	4	9192.00	3899.00	147.00	-50	Spot (Block2, Row4, Column1)	111.00	89.50	164.70	0.09	1.48	85.00	85.58	85.00	13.49	0.00	0.16	26.00	12.00	0.00	4.50	26.00	65270.00	1.89	84.04	84.00
2	2	4	9492.00	3899.00	147.00	-50	Spot (Block2, Row4, Column2)	83.71	83.00	8.67	0.00	0.10	84.00	85.03	84.00	14.10	0.01	0.17	4.00	0.00	0.00	-1.00	-0.29	49307.00	-0.09	80.82	82.00
2	3	4	9788.00	3901.00	173.80	0	Spot (Block2, Row4, Column3)	122.01	120.00	16.06	0.01	0.13	81.00	81.08	81.00	11.14	0.00	0.14	98.00	88.00	0.00	39.00	41.01	102733.00	3.67	98.32	98.00
2	4	4	10092.00	3898.00	147.00	-50	Spot (Block2, Row4, Column4)	79.21	77.00	10.60	0.01	0.13	81.00	80.58	81.00	11.06	0.00	0.14	13.00	3.00	0.00	-4.00	-1.79	46734.00	-0.12	82.50	83.00
2	5	4	10392.00	3898.00	147.00	-50	Spot (Block2, Row4, Column5)	74.19	75.00	10.29	0.00	0.14	78.00	77.80	78.00	10.89	0.00	0.14	4.00	0.00	0.00	-3.00	-3.81	43997.00	-0.33	70.15	71.00
2	6	4	10688.00	3885.00	161.10	0	Spot (Block2, Row4, Column6)	103.64	104.00	12.44	0.00	0.12	77.00	76.86	77.00	12.13	0.00	0.16	88.00	59.00	0.00	27.00	26.64	74309.00	2.21	90.24	90.00
2	7	4	11005.00	3896.00	184.10	0	Spot (Block2, Row4, Column7)	88.47	88.00	11.09	0.00	0.13	79.00	80.21	79.00	13.48	0.01	0.17	37.00	5.00	0.00	9.00	9.47	84753.00	0.61	78.59	78.00
2	8	4	11294.00	3912.00	148.85	0	Spot (Block2, Row4, Column8)	587.72	557.00	197.89	0.02	0.34	81.00	83.86	81.00	64.39	0.02	0.77	100.00	99.00	0.00	476.00	506.72	355573.00	7.83	196.35	173.50
2	1	5	9192.00	4199.00	147.00	-50	Spot (Block2, Row5, Column1)	90.58	92.00	10.09	0.01	0.11	91.00	92.55	91.00	17.85	0.01	0.19	1.00	0.00	0.00	1.00	-0.42	53261.00	-0.11	85.88	87.00
2	2	5	9492.00	4199.00	147.00	-50	Spot (Block2, Row5, Column2)	81.73	81.00	11.06	0.00	0.14	87.00	89.33	87.00	17.11	0.01	0.19	1.00	0.00	0.00	-6.00	-5.27	48055.00	-0.44	81.88	80.00
2	3	5	9792.00	4199.00	147.00	-50	Spot (Block2, Row5, Column3)	82.44	80.00	14.85	0.01	0.18	81.00	81.42	81.00	10.84	0.00	0.13	32.00	10.00	0.00	-1.00	1.44	48556.00	0.09	83.78	83.00
2	4	5	10089.00	4172.00	189.65	0	Spot (Block2, Row5, Column4)	93.75	94.00	10.92	0.00	0.12	81.00	81.29	81.00	12.71	0.00	0.16	50.00	11.00	0.00	13.00	12.75	94876.00	0.98	85.67	86.00
2	5	5	10390.00	4208.00	147.70	0	Spot (Block2, Row5, Column5)	162.40	169.50	26.19	0.02	0.16	80.00	79.80	80.00	12.64	0.00	0.16	99.00	97.00	0.00	89.50	82.40	96791.00	6.53	107.03	106.00
2	6	5	10693.00	4198.00	147.00	-50	Spot (Block2, Row5, Column6)	85.12	85.00	8.92	0.00	0.10	83.00	82.57	83.00	11.90	0.00	0.14	17.00	0.00	0.00	2.00	2.12	50564.00	0.21	84.48	84.00
2	7	5	10993.00	4197.00	147.00	-50	Spot (Block2, Row5, Column7)	79.91	80.00	7.77	0.00	0.10	81.00	80.78	81.00	12.84	0.00	0.16	3.00	0.00	0.00	-1.00	-1.09	47469.00	-0.07	78.65	78.00
2	8	5	11268.00	4219.00	157.20	0	Spot (Block2, Row5, Column8)	104.99	103.00	19.30	0.01	0.18	79.00	80.26	79.00	12.19	0.01	0.15	82.00	47.00	0.00	24.00	25.99	71081.00	2.03	89.78	90.00
2	1	6	9192.00	4499.00	147.00	-50	Spot (Block2, Row6, Column1)	100.09	100.00	15.84	0.00	0.16	103.00	104.95	103.00	19.80	0.01	0.19	8.00	1.00	0.00	-3.00	-2.91	58850.00	-0.25	107.01	103.00
2	2	6	9492.00	4499.00	147.00	-50	Spot (Block2, Row6, Column2)	97.35	98.00	11.38	0.00	0.12	97.00	99.39	97.00	20.98	0.01	0.21	2.00	0.00	0.00	1.00	0.35	57243.00	-0.10	92.43	90.00
2	3	6	9767.00	4507.00	149.80	0	Spot (Block2, Row6, Column3)	105.77	106.00	11.50	0.00	0.11	89.00	90.11	89.00	15.59	0.01	0.17	55.00	9.00	0.00	17.00	16.77	64732.00	1.00	95.53	94.00
2	4	6	10093.00	4498.00	147.00	-50	Spot (Block2, Row6, Column4)	91.84	92.00	12.86	0.00	0.14	87.00	88.40	87.00	15.38	0.01	0.17	20.00	1.00	0.00	5.00	4.84	54183.00	0.22	90.19	88.00
2	5	6	10382.00	4518.00	198.30	0	Spot (Block2, Row6, Column5)	115.28	115.00	16.29	0.00	0.14	89.00	89.43	89.00	16.37	0.00	0.18	73.00	29.00	0.00	26.00	26.28	128771.00	1.58	96.56	97.00
2	6	6	10693.00	4498.00	147.00	-50	Spot (Block2, Row6, Column6)	83.83	85.00	9.30	0.01	0.11	91.00	91.64	91.00	14.49	0.00	0.16	1.00	0.00	0.00	-6.00	-7.17	49460.00	-0.54	86.00	86.00
2	7	6	10953.00	4510.00	203.05	0	Spot (Block2, Row6, Column7)	96.64	96.00	12.41	0.00	0.13	86.00	86.83	86.00	14.33	0.00	0.17	36.00	6.00	0.00	10.00	10.64	113456.00	0.68	87.92	88.00
2	8	6	11293.00	4497.00	147.00	-50	Spot (Block2, Row6, Column8)	98.08	98.00	14.04	0.00	0.14	88.00	88.95	88.00	14.06	0.00	0.16	39.00	10.00	0.00	10.00	10.08	58163.00	0.65	95.62	93.00
2	1	7	9239.00	4784.00	171.70	0	Spot (Block2, Row7, Column1)	165.07	166.00	28.42	0.00	0.17	124.00	137.05	124.00	58.17	0.04	0.42	32.00	0.00	0.00	42.00	41.07	135524.00	0.48	144.64	139.00
2	2	7	9492.00	4799.00	147.00	-50	Spot (Block2, Row7, Column2)	122.40	120.00	22.47	0.01	0.18	121.00	124.90	121.00	26.66	0.01	0.21	15.00	2.00	0.00	-1.00	1.40	71847.00	-0.09	123.82	119.00
2	3	7	9793.00	4799.00	147.00	-50	Spot (Block2, Row7, Column3)	119.52	116.00	16.18	0.01	0.14	114.00	114.26	114.00	21.95	0.00	0.19	17.00	1.00	0.00	2.00	5.52	70397.00	0.24	120.63	117.00
2	4	7	10093.00	4799.00	147.00	-50	Spot (Block2, Row7, Column4)	117.16	118.00	10.02	0.00	0.09	108.00	110.01	108.00	20.62	0.01	0.19	13.00	0.00	0.00	10.00	9.16	69244.00	0.35	115.69	117.00
2	5	7	10393.00	4798.00	147.00	-50	Spot (Block2, Row7, Column5)	189.46	130.00	415.91	0.16	2.20	111.00	113.07	111.00	19.10	0.01	0.17	49.00	29.00	0.00	19.00	78.46	111401.00	4.00	118.75	116.00
2	6	7	10693.00	4798.00	147.00	-50	Spot (Block2, Row7, Column6)	117.87	118.00	11.24	0.00	0.10	111.00	111.36	111.00	18.10	0.00	0.16	14.00	0.00	0.00	7.00	6.87	69542.00	0.36	121.92	123.50
2	7	7	10982.00	4760.00	213.65	0	Spot (Block2, Row7, Column7)	106.82	106.00	12.52	0.00	0.12	103.00	105.16	103.00	18.42	0.01	0.18	13.00	0.00	0.00	3.00	3.82	139084.00	0.09	100.49	99.00
2	8	7	11297.00	4797.00	148.20	0	Spot (Block2, Row7, Column8)	173.72	176.00	19.87	0.01	0.11	106.00	109.69	106.00	24.13	0.01	0.22	94.00	86.00	0.00	70.00	67.72	105619.00	2.65	132.83	129.00
2	1	8	9191.00	5107.00	126.25	0	Spot (Block2, Row8, Column1)	40672.45	40282.50	7739.06	0.00	0.19	185.00	191.05	185.00	98.22	0.01	0.51	100.00	100.00	1.42	40097.50	40487.45	17163776.00	412.15	9989.81	8501.00
2	2	8	9493.00	5099.00	147.00	-50	Spot (Block2, Row8, Column2)	184.07	183.00	18.90	0.00	0.10	186.00	186.46	186.00	77.65	0.00	0.42	0.00	0.00	0.00	-3.00	-1.93	108048.00	-0.03	190.57	189.00
2	3	8	9793.00	5099.00	147.00	-50	Spot (Block2, Row8, Column3)	167.98	167.50	21.68	0.00	0.13	157.00	164.13	157.00	41.38	0.02	0.25	7.00	0.00	0.00	10.50	10.98	99107.00	0.09	155.79	154.00
2	4	8	10093.00	5099.00	147.00	-50	Spot (Block2, Row8, Column4)	156.37	156.00	15.28	0.00	0.10	147.00	152.98	147.00	36.62	0.02	0.24	3.00	0.00	0.00	9.00	9.37	92417.00	0.09	154.35	153.50
2	5	8	10389.00	5099.00	136.65	0	Spot (Block2, Row8, Column5)	177.20	178.00	18.65	0.00	0.11	149.00	150.92	149.00	32.62	0.01	0.22	41.00	1.00	0.00	29.00	28.20	88956.00	0.81	158.20	157.00
2	6	8	10693.00	5098.00	147.00	-50	Spot (Block2, Row8, Column6)	163.53	164.00	21.96	0.00	0.13	150.00	153.29	150.00	36.75	0.01	0.24	12.00	0.00	0.00	14.00	13.53	96318.00	0.28	162.34	166.00
2	7	8	10993.00	5098.00	147.00	-50	Spot (Block2, Row8, Column7)	159.63	160.00	16.80	0.00	0.11	143.00	147.22	143.00	36.02	0.01	0.24	11.00	0.00	0.00	17.00	16.63	94023.00	0.34	166.37	165.50
2	8	8	11294.00	5110.00	141.50	0	Spot (Block2, Row8, Column8)	2182.36	2022.00	887.42	0.03	0.41	157.00	158.79	157.00	40.20	0.00	0.25	100.00	100.00	0.00	1865.00	2025.36	1198115.00	50.34	604.49	476.00
3	1	1	13692.00	2999.00	155.90	0	Spot (Block3, Row1, Column1)	46487.26	49702.50	18379.07	0.03	0.40	250.00	278.56	250.00	127.91	0.05	0.46	100.00	100.00	35.12	49452.50	46237.26	31239660.00	361.27	8971.90	6869.50
3	2	1	14013.00	2998.00	143.30	0	Spot (Block3, Row1, Column2)	278.89	281.00	16.52	0.00	0.06	232.00	245.00	232.00	73.71	0.02	0.30	1.00	0.00	0.00	49.00	46.89	155342.00	0.46	250.50	254.00
3	3	1	14279.00	3035.00	165.80	0	Spot (Block3, Row1, Column3)	255.32	254.00	20.24	0.00	0.08	218.00	225.48	218.00	53.58	0.01	0.24	24.00	0.00	0.00	36.00	37.32	194552.00	0.56	235.64	237.00
3	4	1	14596.00	3002.00	147.00	-50	Spot (Block3, Row1, Column4)	227.97	219.00	27.51	0.02	0.12	207.00	210.21	207.00	27.98	0.01	0.13	33.00	18.00	0.00	12.00	20.97	135868.00	0.63	204.47	205.00
3	5	1	14954.00	3009.00	215.85	0	Spot (Block3, Row1, Column5)	221.13	216.00	27.42	0.01	0.12	202.00	206.32	202.00	31.76	0.01	0.15	24.00	9.00	0.00	14.00	19.13	294981.00	0.47	206.15	205.50
3	6	1	15197.00	3001.00	147.00	-50	Spot (Block3, Row1, Column6)	226.36	225.00	17.43	0.00	0.08	213.00	223.03	213.00	42.93	0.02	0.19	6.00	0.00	0.00	12.00	13.36	134687.00	0.08	213.54	215.00
3	7	1	15500.00	2998.00	122.35	0	Spot (Block3, Row1, Column7)	298.43	301.00	23.11	0.00	0.08	227.00	234.48	227.00	50.87	0.01	0.22	86.00	5.00	0.00	74.00	71.43	118777.00	1.26	265.20	271.00
3	8	1	15798.00	2994.00	174.95	0	Spot (Block3, Row1, Column8)	361.23	368.00	31.29	0.01	0.09	249.00	260.62	249.00	67.60	0.02	0.26	89.00	24.00	0.00	119.00	112.23	309577.00	1.49	295.61	300.00
3	1	2	13692.00	3273.00	277.45	0	Spot (Block3, Row2, Column1)	226.68	226.00	19.00	0.00	0.08	203.00	215.08	203.00	94.15	0.03	0.44	0.00	0.00	0.00	23.00	23.68	509348.00	0.12	204.82	204.00
3	2	2	13993.00	3301.00	120.60	0	Spot (Block3, Row2, Column2)	248.77	250.00	22.23	0.00	0.09	204.00	205.72	204.00	20.76	0.00	0.10	83.00	55.00	0.00	46.00	44.77	96024.00	2.07	227.40	226.00
3	3	2	14304.00	3275.00	148.60	0	Spot (Block3, Row2, Column3)	231.05	229.00	15.92	0.00	0.07	199.00	200.17	199.00	18.50	0.00	0.09	81.00	34.00	0.00	30.00	32.05	138630.00	1.67	222.17	220.00
3	4	2	14607.00	3256.00	225.25	0	Spot (Block3, Row2, Column4)	204.60	205.00	14.84	0.00	0.07	190.00	189.66	190.00	17.61	0.00	0.09	42.00	8.00	0.00	15.00	14.60	297487.00	0.85	193.01	193.00
3	5	2	14895.00	3291.00	172.05	0	Spot (Block3, Row2, Column5)	218.68	219.00	13.26	0.00	0.06	181.00	181.30	181.00	18.94	0.00	0.10	91.00	52.00	0.00	38.00	37.68	179538.00	1.97	203.07	202.00
3	6	2	15197.00	3302.00	147.00	-50	Spot (Block3, Row2, Column6)	183.73	184.00	11.76	0.00	0.06	181.00	179.34	181.00	20.04	0.00	0.11	5.00	0.00	0.00	3.00	2.73	109320.00	0.22	180.12	183.00
3	7	2	15497.00	3301.00	147.00	-50	Spot (Block3, Row2, Column7)	194.69	194.00	14.15	0.00	0.07	183.00	183.42	183.00	21.59	0.00	0.12	25.00	1.00	0.00	11.00	11.69	115451.00	0.52	186.26	189.00
3	8	2	15797.00	3301.00	147.00	-50	Spot (Block3, Row2, Column8)	209.05	211.00	16.98	0.00	0.08	193.00	197.09	193.00	26.40	0.01	0.13	28.00	0.00	0.00	18.00	16.05	123547.00	0.45	189.69	189.00
3	1	3	13689.00	3575.00	202.60	0	Spot (Block3, Row3, Column1)	232.87	226.00	30.96	0.01	0.13	191.00	191.87	191.00	16.76	0.00	0.09	81.00	53.00	0.00	35.00	41.87	272225.00	2.45	206.99	205.00
3	2	3	13985.00	3613.00	193.20	0	Spot (Block3, Row3, Column2)	216.10	215.50	16.45	0.00	0.08	197.00	197.40	197.00	17.24	0.00	0.09	52.00	15.00	0.00	18.50	19.10	228204.00	1.08	209.00	208.00
3	3	3	14311.00	3591.00	115.00	0	Spot (Block3, Row3, Column3)	220.11	219.00	15.18	0.00	0.07	192.00	191.88	192.00	17.51	0.00	0.09	75.00	30.00	0.00	27.00	28.11	76597.00	1.61	210.35	208.00
3	4	3	14595.00	3623.00	171.05	0	Spot (Block3, Row3, Column4)	206.17	202.00	19.39	0.01	0.09	179.00	178.90	179.00	19.57	0.00	0.11	62.00	17.00	0.00	23.00	27.17	167614.00	1.39	187.23	191.50
3	5	3	14886.00	3581.00	213.35	0	Spot (Block3, Row3, Column5)	199.48	200.00	15.27	0.00	0.08	171.00	170.76	171.00	19.62	0.00	0.11	70.00	23.00	0.00	29.00	28.48	257930.00	1.46	183.76	185.00
3	6	3	15172.00	3636.00	177.75	0	Spot (Block3, Row3, Column6)	192.02	192.00	20.43	0.00	0.11	168.00	167.48	168.00	18.29	0.00	0.11	59.00	22.00	0.00	24.00	24.02	169750.00	1.34	176.52	176.00
3	7	3	15497.00	3601.00	147.00	-50	Spot (Block3, Row3, Column7)	182.10	182.00	14.72	0.00	0.08	174.00	172.15	174.00	17.16	0.00	0.10	26.00	3.00	0.00	8.00	8.10	107983.00	0.58	177.63	178.00
3	8	3	15815.00	3559.00	113.50	0	Spot (Block3, Row3, Column8)	209.79	209.00	13.87	0.00	0.07	189.00	188.43	189.00	18.76	0.00	0.10	54.00	12.00	0.00	20.00	20.79	71328.00	1.14	198.35	200.00
3	1	4	13695.00	3916.00	230.20	0	Spot (Block3, Row4, Column1)	224.96	225.00	22.38	0.00	0.10	191.00	191.57	191.00	19.47	0.00	0.10	73.00	42.00	0.00	34.00	33.96	341710.00	1.71	206.87	207.00
3	2	4	13966.00	3913.00	103.05	0	Spot (Block3, Row4, Column2)	249.66	254.00	21.40	0.01	0.09	199.00	199.23	199.00	18.42	0.00	0.09	89.00	74.00	0.00	55.00	50.66	67159.00	2.74	222.29	222.00
3	3	4	14289.00	3898.00	156.70	0	Spot (Block3, Row4, Column3)	324.17	318.00	45.33	0.01	0.14	191.00	189.00	191.00	21.62	0.00	0.11	100.00	97.00	0.00	127.00	133.17	220113.00	6.25	235.01	229.00
3	4	4	14597.00	3902.00	147.00	-50	Spot (Block3, Row4, Column4)	183.65	184.00	20.12	0.00	0.11	169.00	169.52	169.00	19.25	0.00	0.11	40.00	10.00	0.00	15.00	14.65	109458.00	0.73	173.94	178.00
3	5	4	14897.00	3902.00	147.00	-50	Spot (Block3, Row4, Column5)	187.05	187.00	14.42	0.00	0.08	167.00	166.18	167.00	17.81	0.00	0.11	56.00	14.00	0.00	20.00	20.05	110919.00	1.17	178.62	180.00
3	6	4	15199.00	3904.00	183.40	0	Spot (Block3, Row4, Column6)	208.02	205.50	23.67	0.01	0.11	169.00	168.61	169.00	17.61	0.00	0.10	83.00	52.00	0.00	36.50	39.02	197618.00	2.24	184.18	185.00
3	7	4	15497.00	3901.00	147.00	-50	Spot (Block3, Row4, Column7)	185.09	187.00	12.61	0.00	0.07	175.00	174.89	175.00	19.78	0.00	0.11	23.00	0.00	0.00	12.00	10.09	109758.00	0.52	185.96	186.00
3	8	4	15795.00	3911.00	146.50	0	Spot (Block3, Row4, Column8)	754.78	771.50	194.28	0.01	0.26	191.00	190.44	191.00	21.29	0.00	0.11	100.00	100.00	0.00	580.50	563.78	440791.00	26.51	354.33	295.00
3	1	5	13690.00	4191.00	173.85	0	Spot (Block3, Row5, Column1)	238.70	238.00	23.68	0.00	0.10	190.00	190.68	190.00	20.27	0.00	0.11	86.00	60.00	0.00	48.00	48.70	200986.00	2.37	215.02	213.50
3	2	5	13997.00	4203.00	147.00	-50	Spot (Block3, Row5, Column2)	206.29	207.00	14.73	0.00	0.07	195.00	194.60	195.00	27.82	0.00	0.14	14.00	0.00	0.00	12.00	11.29	121920.00	0.42	203.40	202.00
3	3	5	14297.00	4203.00	147.00	-50	Spot (Block3, Row5, Column3)	200.55	202.00	14.99	0.00	0.07	185.00	184.29	185.00	29.72	0.00	0.16	16.00	0.00	0.00	17.00	15.55	119125.00	0.55	201.49	203.00
3	4	5	14603.00	4177.00	204.45	0	Spot (Block3, Row5, Column4)	203.45	202.00	18.15	0.00	0.09	169.00	168.19	169.00	19.93	0.00	0.12	79.00	36.00	0.00	33.00	34.45	241292.00	1.77	183.42	183.00
3	5	5	14893.00	4212.00	157.35	0	Spot (Block3, Row5, Column5)	300.29	298.00	43.70	0.00	0.15	170.00	169.21	170.00	18.33	0.00	0.11	100.00	98.00	0.00	128.00	130.29	204799.00	7.15	214.52	207.00
3	6	5	15197.00	4202.00	147.00	-50	Spot (Block3, Row5, Column6)	187.63	187.00	16.89	0.00	0.09	174.00	173.20	174.00	16.51	0.00	0.10	43.00	13.00	0.00	13.00	13.63	111642.00	0.87	174.35	172.00
3	7	5	15487.00	4225.00	216.10	0	Spot (Block3, Row5, Column7)	204.39	205.00	17.85	0.00	0.09	180.00	179.57	180.00	16.20	0.00	0.09	70.00	31.00	0.00	25.00	24.39	272653.00	1.53	184.37	187.00
3	8	5	15763.00	4202.00	216.45	0	Spot (Block3, Row5, Column8)	220.54	222.00	20.02	0.00	0.09	194.00	194.12	194.00	18.35	0.00	0.09	70.00	32.00	0.00	28.00	26.54	295086.00	1.44	204.35	204.00
3	1	6	13704.00	4461.00	256.00	0	Spot (Block3, Row6, Column1)	210.52	210.00	20.08	0.00	0.10	180.00	181.92	180.00	25.50	0.00	0.14	59.00	15.00	0.00	30.00	30.52	400828.00	1.12	192.43	194.00
3	2	6	14006.00	4533.00	223.55	0	Spot (Block3, Row6, Column2)	207.49	205.00	16.64	0.01	0.08	182.00	183.58	182.00	28.94	0.00	0.16	35.00	5.00	0.00	23.00	25.49	297128.00	0.83	195.77	195.00
3	3	6	14279.00	4501.00	133.60	0	Spot (Block3, Row6, Column3)	210.72	209.00	12.62	0.00	0.06	178.00	178.80	178.00	28.12	0.00	0.16	61.00	2.00	0.00	31.00	32.72	100515.00	1.14	194.53	195.00
3	4	6	14598.00	4497.00	187.50	0	Spot (Block3, Row6, Column4)	199.70	200.00	17.72	0.00	0.09	166.00	164.19	166.00	19.81	0.00	0.12	81.00	38.00	0.00	34.00	33.70	197701.00	1.79	172.28	174.50
3	5	6	14895.00	4500.00	124.80	0	Spot (Block3, Row6, Column5)	281.49	289.00	33.00	0.01	0.12	168.00	165.65	168.00	19.87	0.01	0.12	100.00	98.00	0.00	121.00	113.49	117661.00	5.83	204.68	204.00
3	6	6	15208.00	4486.00	200.90	0	Spot (Block3, Row6, Column6)	192.57	193.00	14.05	0.00	0.07	175.00	173.54	175.00	19.37	0.00	0.11	45.00	5.00	0.00	18.00	17.57	220305.00	0.98	180.00	182.00
3	7	6	15504.00	4488.00	223.20	0	Spot (Block3, Row6, Column7)	203.43	205.00	19.39	0.00	0.10	181.00	181.07	181.00	17.85	0.00	0.10	62.00	26.00	0.00	24.00	22.43	290907.00	1.25	180.74	181.00
3	8	6	15797.00	4501.00	147.00	-50	Spot (Block3, Row6, Column8)	219.28	219.00	14.52	0.00	0.07	197.00	202.31	197.00	26.59	0.01	0.13	34.00	3.00	0.00	22.00	22.28	130473.00	0.64	208.17	207.00
3	1	7	13722.00	4809.00	164.20	0	Spot (Block3, Row7, Column1)	233.45	228.00	27.33	0.01	0.12	175.00	184.16	175.00	68.18	0.02	0.37	35.00	0.00	0.00	53.00	58.45	174619.00	0.72	198.96	197.00
3	2	7	14009.00	4827.00	206.95	0	Spot (Block3, Row7, Column2)	195.45	196.00	16.24	0.00	0.08	176.00	175.31	176.00	20.48	0.00	0.12	49.00	9.00	0.00	20.00	19.45	238450.00	0.98	185.44	184.00
3	3	7	14296.00	4805.00	205.85	0	Spot (Block3, Row7, Column3)	205.16	206.00	17.22	0.00	0.08	172.00	170.96	172.00	33.55	0.00	0.20	50.00	1.00	0.00	34.00	33.16	247217.00	1.02	188.14	187.50
3	4	7	14569.00	4837.00	138.70	0	Spot (Block3, Row7, Column4)	191.09	193.00	16.62	0.00	0.09	162.00	161.23	162.00	20.80	0.00	0.13	68.00	22.00	0.00	31.00	29.09	98984.00	1.44	175.73	171.50
3	5	7	14897.00	4802.00	147.00	-50	Spot (Block3, Row7, Column5)	170.45	174.00	15.04	0.01	0.09	166.00	163.71	166.00	20.82	0.01	0.13	9.00	0.00	0.00	8.00	4.45	101589.00	0.32	169.20	173.00
3	6	7	15197.00	4802.00	147.00	-50	Spot (Block3, Row7, Column6)	193.61	195.00	15.10	0.00	0.08	181.00	181.05	181.00	25.19	0.00	0.14	17.00	0.00	0.00	14.00	12.61	115200.00	0.50	196.03	197.00
3	7	7	15499.00	4773.00	116.55	0	Spot (Block3, Row7, Column7)	250.22	225.00	129.85	0.05	0.52	198.00	201.36	198.00	30.84	0.01	0.15	45.00	21.00	0.00	27.00	52.22	89079.00	1.58	213.31	214.00
3	8	7	15797.00	4801.00	147.00	-50	Spot (Block3, Row7, Column8)	354.00	338.50	105.49	0.02	0.30	247.00	254.98	247.00	59.73	0.01	0.23	57.00	47.00	0.00	91.50	107.00	210278.00	1.66	238.29	228.00
3	1	8	13691.00	5104.00	127.35	0	Spot (Block3, Row8, Column1)	48215.51	50660.50	14801.60	0.02	0.31	164.00	177.64	164.00	99.92	0.03	0.56	100.00	100.00	21.63	50496.50	48051.51	20732728.00	480.76	10033.17	7594.00
3	2	8	13997.00	5103.00	147.00	-50	Spot (Block3, Row8, Column2)	171.39	171.00	11.43	0.00	0.07	167.00	172.91	167.00	69.66	0.02	0.40	0.00	0.00	0.00	4.00	4.39	101293.00	-0.02	170.46	170.00
3	3	8	14292.00	5121.00	135.95	0	Spot (Block3, Row8, Column3)	209.22	211.00	18.98	0.00	0.09	165.00	165.36	165.00	32.12	0.00	0.19	77.00	14.00	0.00	46.00	44.22	103775.00	1.37	186.84	192.00
3	4	8	14590.00	5137.00	249.70	0	Spot (Block3, Row8, Column4)	192.18	191.00	16.29	0.00	0.08	170.00	169.32	170.00	20.59	0.00	0.12	50.00	11.00	0.00	21.00	22.18	347459.00	1.11	180.04	178.00
3	5	8	14901.00	5095.00	145.35	0	Spot (Block3, Row8, Column5)	202.18	201.00	12.90	0.00	0.06	180.00	180.09	180.00	24.53	0.00	0.14	41.00	2.00	0.00	21.00	22.18	116254.00	0.90	191.61	193.00
3	6	8	15199.00	5120.00	212.20	0	Spot (Block3, Row8, Column6)	247.50	248.00	22.38	0.00	0.09	209.00	209.97	209.00	46.08	0.00	0.22	40.00	0.00	0.00	39.00	38.50	319527.00	0.81	218.83	217.00
3	7	8	15505.00	5114.00	159.85	0	Spot (Block3, Row8, Column7)	314.46	308.00	75.89	0.01	0.24	241.00	246.72	241.00	51.13	0.01	0.21	71.00	12.00	0.00	67.00	73.46	220438.00	1.32	269.98	276.00
3	8	8	15804.00	5101.00	120.20	0	Spot (Block3, Row8, Column8)	2704.77	2609.50	914.63	0.02	0.34	295.00	295.07	295.00	43.96	0.00	0.15	100.00	100.00	0.00	2314.50	2409.77	1027814.00	54.81	941.31	773.00
4	1	1	18193.00	2995.00	155.75	0	Spot (Block4, Row1, Column1)	53603.68	63969.50	14402.76	0.08	0.27	2754.00	2878.17	2754.00	1012.94	0.02	0.35	100.00	100.00	48.05	61215.50	50849.68	35700336.00	50.08	15966.77	13052.50
4	2	1	18500.00	3001.00	147.00	-50	Spot (Block4, Row1, Column2)	3222.57	3028.00	967.39	0.03	0.30	2748.00	2862.99	2748.00	1015.51	0.02	0.35	13.00	3.00	0.00	280.00	474.57	1894869.00	0.35	2695.10	2590.00
4	3	1	18812.00	3016.00	116.15	0	Spot (Block4, Row1, Column3)	3615.92	3206.00	1861.95	0.05	0.51	2804.00	2852.78	2804.00	561.27	0.01	0.20	45.00	12.00	0.00	402.00	811.92	1287267.00	1.36	3108.17	2992.00
4	4	1	19100.00	3000.00	147.00	-50	Spot (Block4, Row1, Column4)	3689.16	3340.00	2501.03	0.04	0.68	2884.00	2949.10	2884.00	685.66	0.01	0.23	30.00	6.00	0.00	456.00	805.16	2172917.00	1.08	2971.06	2924.00
4	5	1	19400.00	3000.00	147.00	-50	Spot (Block4, Row1, Column5)	3396.67	3313.50	843.78	0.01	0.25	2971.50	3087.54	2971.50	1157.86	0.02	0.38	4.00	0.00	0.00	342.00	425.17	1997241.00	0.27	3456.86	2981.50
4	6	1	19700.00	2999.00	147.00	-50	Spot (Block4, Row1, Column6)	3552.56	3529.00	457.75	0.00	0.13	3115.00	3214.14	3115.00	843.49	0.01	0.26	19.00	0.00	0.00	414.00	437.56	2088907.00	0.40	3154.25	3025.00
4	7	1	20000.00	2999.00	147.00	-50	Spot (Block4, Row1, Column7)	3790.40	3818.00	538.22	0.00	0.14	3243.00	3347.59	3243.00	1056.02	0.01	0.32	14.00	1.00	0.00	575.00	547.40	2228756.00	0.42	3346.98	3318.00
4	8	1	20291.00	2994.00	167.10	0	Spot (Block4, Row1, Column8)	3977.12	3896.00	523.19	0.01	0.13	3420.00	3509.65	3420.00	856.96	0.01	0.24	29.00	1.00	0.00	476.00	557.12	3074311.00	0.55	3580.24	3526.00
4	1	2	18200.00	3301.00	147.00	-50	Spot (Block4, Row2, Column1)	3118.90	3051.50	853.42	0.01	0.27	2625.00	2754.53	2625.00	996.26	0.02	0.36	10.00	1.00	0.00	426.50	493.90	1840148.00	0.37	2939.18	2829.00
4	2	2	18500.00	3301.00	147.00	-50	Spot (Block4, Row2, Column2)	3061.32	3020.00	379.40	0.01	0.12	2765.00	2896.98	2765.00	1099.32	0.02	0.38	3.00	0.00	0.00	255.00	296.32	1796995.00	0.15	2864.75	2882.00
4	3	2	18800.00	3302.00	111.45	0	Spot (Block4, Row2, Column3)	3723.78	3597.00	1040.91	0.02	0.28	2883.00	2954.31	2883.00	708.47	0.01	0.24	50.00	10.00	0.00	714.00	840.78	1191611.00	1.09	3289.32	3251.00
4	4	2	19084.00	3301.00	168.70	0	Spot (Block4, Row2, Column4)	3263.86	3218.50	440.65	0.01	0.14	2924.00	2997.96	2924.00	537.09	0.01	0.18	29.00	5.00	0.00	294.50	339.86	2571924.00	0.50	3131.46	3097.50
4	5	2	19398.00	3306.00	150.15	0	Spot (Block4, Row2, Column5)	3840.83	3806.00	547.58	0.00	0.14	2967.50	3033.10	2967.50	638.38	0.01	0.21	60.00	25.00	0.00	838.50	873.33	2377476.00	1.27	3406.41	3366.00
4	6	2	19708.00	3309.00	177.95	0	Spot (Block4, Row2, Column6)	3560.87	3498.50	813.33	0.01	0.23	3044.00	3112.48	3044.00	639.99	0.01	0.21	36.00	3.00	0.00	454.50	516.87	3162051.00	0.70	3307.80	3212.00
4	7	2	20001.00	3299.00	147.00	-50	Spot (Block4, Row2, Column7)	3388.78	3397.00	462.74	0.00	0.14	3116.00	3257.30	3116.00	1150.85	0.02	0.35	1.00	0.00	0.00	281.00	272.78	1992604.00	0.11	3255.47	3283.00
4	8	2	20301.00	3299.00	147.00	-50	Spot (Block4, Row2, Column8)	3478.78	3422.00	434.05	0.01	0.12	3274.50	3396.18	3274.50	1066.58	0.02	0.31	1.00	0.00	0.00	147.50	204.28	2045522.00	0.08	3390.48	3293.00
4	1	3	18197.00	3604.00	177.30	0	Spot (Block4, Row3, Column1)	3284.97	3231.00	549.83	0.01	0.17	2564.00	2614.53	2564.00	480.68	0.01	0.18	59.00	32.00	0.00	667.00	720.97	2897340.00	1.39	2775.99	2767.50
4	2	3	18500.00	3601.00	147.00	-50	Spot (Block4, Row3, Column2)	3213.04	3149.00	453.95	0.01	0.14	2766.00	2854.90	2766.00	754.41	0.01	0.26	28.00	1.00	0.00	383.00	447.04	1886053.00	0.47	2965.14	2877.00
4	3	3	18798.00	3605.00	132.90	0	Spot (Block4, Row3, Column3)	4084.11	3742.50	2259.09	0.04	0.55	2952.50	3024.66	2952.50	725.18	0.01	0.24	53.00	17.00	0.00	790.00	1131.61	1935868.00	1.46	3369.90	3372.50
4	4	3	19103.00	3601.00	193.85	0	Spot (Block4, Row3, Column4)	3609.60	3575.50	699.39	0.00	0.19	2993.00	3049.78	2993.00	577.01	0.01	0.19	50.00	16.00	0.00	582.50	616.60	3818953.00	0.97	3173.12	3166.00
4	5	3	19405.00	3586.00	203.05	0	Spot (Block4, Row3, Column5)	3874.76	3780.00	911.20	0.01	0.24	3044.00	3128.56	3044.00	778.86	0.01	0.25	46.00	11.00	0.00	736.00	830.76	4529598.00	0.96	3466.15	3127.50
4	6	3	19703.00	3593.00	211.10	0	Spot (Block4, Row3, Column6)	3617.91	3579.00	627.72	0.00	0.17	3114.00	3219.24	3114.00	834.73	0.01	0.26	24.00	1.00	0.00	465.00	503.91	4591122.00	0.48	3322.15	3221.00
4	7	3	20005.00	3586.00	206.70	0	Spot (Block4, Row3, Column7)	3552.19	3558.00	457.33	0.00	0.13	3147.00	3235.38	3147.00	796.60	0.01	0.25	22.00	0.00	0.00	411.00	405.19	4333674.00	0.40	3311.31	3279.00
4	8	3	20331.00	3611.00	155.85	0	Spot (Block4, Row3, Column8)	3956.19	3799.50	1400.23	0.02	0.35	3247.00	3353.54	3247.00	828.06	0.01	0.25	28.00	4.00	0.00	552.50	709.19	2642733.00	0.73	3584.07	3571.00
4	1	4	18199.00	3901.00	196.30	0	Spot (Block4, Row4, Column1)	3078.30	3047.00	464.83	0.00	0.15	2560.00	2624.63	2560.00	416.10	0.01	0.16	56.00	25.00	0.00	487.00	518.30	3346114.00	1.09	2831.14	2812.00
4	2	4	18495.00	3906.00	134.10	0	Spot (Block4, Row4, Column2)	3230.39	3199.00	579.80	0.00	0.18	2811.00	2877.58	2811.00	517.16	0.01	0.18	39.00	3.00	0.00	388.00	419.39	1566737.00	0.68	3008.51	2992.00
4	3	4	18795.00	3898.00	154.35	0	Spot (Block4, Row4, Column3)	5050.94	4757.50	1642.79	0.03	0.33	2999.00	3049.79	2999.00	520.83	0.01	0.17	98.00	84.00	0.00	1758.50	2051.94	3323521.00	3.84	3577.41	3533.00
4	4	4	19101.00	3922.00	135.35	0	Spot (Block4, Row4, Column4)	3944.30	3738.50	1347.67	0.02	0.34	3047.00	3105.60	3047.00	464.91	0.01	0.15	66.00	36.00	0.00	691.50	897.30	1940595.00	1.80	3388.83	3399.00
4	5	4	19404.00	3905.00	133.40	0	Spot (Block4, Row4, Column5)	3856.99	3834.00	539.71	0.00	0.14	3110.00	3182.24	3110.00	616.88	0.01	0.19	59.00	17.00	0.00	724.00	746.99	1862924.00	1.09	3332.70	3342.50
4	6	4	19689.00	3898.00	103.95	0	Spot (Block4, Row4, Column6)	4463.18	4479.00	544.21	0.00	0.12	3192.00	3269.67	3192.00	856.30	0.01	0.26	77.00	19.00	0.00	1287.00	1271.18	1245226.00	1.39	4097.73	3918.00
4	7	4	20012.00	3921.00	164.90	0	Spot (Block4, Row4, Column7)	3703.05	3610.50	1113.91	0.01	0.30	3152.00	3251.22	3152.00	766.85	0.01	0.24	31.00	4.00	0.00	458.50	551.05	2769883.00	0.59	3656.73	3335.50
4	8	4	20290.00	3904.00	195.60	0	Spot (Block4, Row4, Column8)	4060.52	3994.00	845.02	0.01	0.21	3196.00	3304.68	3196.00	794.43	0.01	0.24	50.00	13.00	0.00	798.00	864.52	4405663.00	0.95	3608.27	3465.00
4	1	5	18200.00	4201.00	147.00	-50	Spot (Block4, Row5, Column1)	4755.27	3368.00	6857.27	0.15	1.44	2592.00	2662.58	2592.00	454.07	0.01	0.17	71.00	43.00	0.34	776.00	2163.27	2800855.00	4.61	3024.34	2721.00
4	2	5	18490.00	4195.00	188.30	0	Spot (Block4, Row5, Column2)	3358.20	3330.00	473.08	0.00	0.14	2816.50	2882.04	2816.50	499.98	0.01	0.17	51.00	19.00	0.00	513.50	541.70	3327981.00	0.95	3147.32	3099.50
4	3	5	18820.00	4192.00	225.30	0	Spot (Block4, Row5, Column3)	3543.78	3468.00	1097.77	0.01	0.31	3030.00	3086.65	3030.00	547.04	0.01	0.18	44.00	14.00	0.00	438.00	513.78	5145568.00	0.84	3476.27	3121.50
4	4	5	19112.00	4192.00	167.00	0	Spot (Block4, Row5, Column4)	4148.16	3951.00	1492.59	0.02	0.36	3095.00	3145.96	3095.00	481.75	0.01	0.15	69.00	42.00	0.00	856.00	1053.16	3235562.00	2.08	3500.82	3492.00
4	5	5	19392.00	4193.00	170.90	0	Spot (Block4, Row5, Column5)	5059.28	4864.50	1189.37	0.02	0.24	3126.00	3190.84	3126.00	692.35	0.01	0.22	87.00	62.00	0.00	1738.50	1933.28	4098020.00	2.70	3751.42	3632.00
4	6	5	19706.00	4219.00	202.60	0	Spot (Block4, Row5, Column6)	3728.06	3690.00	599.91	0.00	0.16	3161.00	3235.31	3161.00	882.36	0.01	0.27	27.00	1.00	0.00	529.00	567.06	4365562.00	0.56	3429.80	3181.00
4	7	5	20003.00	4202.00	156.65	0	Spot (Block4, Row5, Column7)	3995.74	3853.00	1274.21	0.02	0.32	3133.00	3228.48	3133.00	836.88	0.01	0.26	38.00	4.00	0.00	720.00	862.74	2685136.00	0.92	3519.98	3477.00
4	8	5	20305.00	4196.00	143.10	0	Spot (Block4, Row5, Column8)	6070.25	4886.00	6499.64	0.09	1.07	3186.00	3321.33	3186.00	1100.56	0.02	0.33	70.00	26.00	0.36	1700.00	2884.25	3393267.00	2.50	4307.18	3954.00
4	1	6	18198.00	4484.00	181.35	0	Spot (Block4, Row6, Column1)	3311.87	3189.00	991.43	0.02	0.30	2638.50	2731.37	2638.50	856.99	0.02	0.31	30.00	2.00	0.00	550.50	673.37	3050236.00	0.68	2933.90	2955.00
4	2	6	18450.00	4490.00	235.20	0	Spot (Block4, Row6, Column2)	3370.48	3177.00	1276.03	0.03	0.38	2805.00	2861.61	2805.00	515.72	0.01	0.18	39.00	13.00	0.00	372.00	565.48	5375915.00	0.99	3062.65	3001.00
4	3	6	18825.00	4457.00	195.60	0	Spot (Block4, Row6, Column3)	3716.59	3457.00	1806.33	0.03	0.49	3029.00	3097.89	3029.00	780.15	0.01	0.25	29.00	6.00	0.00	428.00	687.59	4028787.00	0.79	3318.60	3246.00
4	4	6	19102.00	4492.00	168.95	0	Spot (Block4, Row6, Column4)	3799.11	3781.00	532.94	0.00	0.14	3087.00	3137.15	3087.00	682.98	0.01	0.22	50.00	8.00	0.00	694.00	712.11	3024093.00	0.97	3384.52	3294.50
4	5	6	19404.00	4512.00	84.60	0	Spot (Block4, Row6, Column5)	4269.58	4287.00	589.69	0.00	0.14	3078.00	3155.77	3078.00	790.10	0.01	0.25	72.00	32.00	0.00	1209.00	1191.58	734367.00	1.41	3893.55	3814.00
4	6	6	19689.00	4487.00	193.00	0	Spot (Block4, Row6, Column6)	3719.22	3630.50	684.22	0.01	0.18	3081.00	3187.67	3081.00	962.80	0.01	0.30	27.00	1.00	0.00	549.50	638.22	3920056.00	0.55	3312.50	3278.50
4	7	6	19981.00	4485.00	179.50	0	Spot (Block4, Row6, Column7)	3758.67	3711.00	482.06	0.01	0.13	3093.00	3189.91	3093.00	1126.34	0.01	0.35	18.00	0.00	0.00	618.00	665.67	3401596.00	0.50	3313.40	3271.00
4	8	6	20329.00	4513.00	155.50	0	Spot (Block4, Row6, Column8)	4305.20	3850.00	2405.92	0.05	0.56	3175.00	3346.31	3175.00	1450.78	0.02	0.43	13.00	5.00	0.00	675.00	1130.20	2854348.00	0.66	3731.91	3668.00
4	1	7	18187.00	4831.00	115.45	0	Spot (Block4, Row7, Column1)	3427.60	3200.00	945.34	0.03	0.28	2674.00	2770.99	2674.00	960.50	0.02	0.35	31.00	3.00	0.00	526.00	753.60	1192804.00	0.68	3120.44	3016.00
4	2	7	18514.00	4804.00	183.65	0	Spot (Block4, Row7, Column2)	3358.16	3305.00	549.28	0.01	0.16	2825.00	2911.18	2825.00	725.52	0.01	0.25	33.00	1.00	0.00	480.00	533.16	3196971.00	0.62	3163.68	3131.00
4	3	7	18822.00	4834.00	198.55	0	Spot (Block4, Row7, Column3)	3529.77	3427.50	915.41	0.01	0.26	2986.00	3066.30	2986.00	768.61	0.01	0.25	28.00	2.00	0.00	441.50	543.77	3932166.00	0.60	3379.78	3278.50
4	4	7	19098.00	4800.00	218.05	0	Spot (Block4, Row7, Column4)	3498.01	3491.00	485.45	0.00	0.14	3005.00	3067.28	3005.00	682.04	0.01	0.22	37.00	2.00	0.00	486.00	493.01	4753800.00	0.63	3202.99	3165.00
4	5	7	19421.00	4806.00	123.95	0	Spot (Block4, Row7, Column5)	3492.66	3447.50	459.35	0.01	0.13	3013.00	3100.75	3013.00	763.83	0.01	0.25	24.00	1.00	0.00	434.50	479.66	1431990.00	0.51	3369.70	3377.00
4	6	7	19702.00	4795.00	189.00	0	Spot (Block4, Row7, Column6)	3903.79	3697.50	1282.98	0.02	0.33	3002.00	3107.03	3002.00	833.66	0.01	0.27	43.00	6.00	0.00	695.50	901.79	3903786.00	0.96	3418.68	3411.50
4	7	7	19962.00	4777.00	209.15	0	Spot (Block4, Row7, Column7)	3572.42	3477.50	889.68	0.01	0.25	3029.00	3123.09	3029.00	1068.81	0.01	0.34	11.00	2.00	0.00	448.50	543.42	4458374.00	0.42	3220.02	3161.50
4	8	7	20304.00	4803.00	161.60	0	Spot (Block4, Row7, Column8)	5332.67	5331.00	721.68	0.00	0.14	3122.00	3267.19	3122.00	1382.93	0.02	0.42	85.00	25.00	0.00	2209.00	2210.67	3855524.00	1.49	3828.89	3836.00
4	1	8	18196.00	5099.00	142.40	0	Spot (Block4, Row8, Column1)	52246.45	56327.00	13271.65	0.03	0.25	2619.00	2696.77	2619.00	728.84	0.01	0.27	100.00	100.00	34.06	53708.00	49627.45	28840220.00	67.98	15656.75	11966.00
4	2	8	18505.00	5090.00	213.40	0	Spot (Block4, Row8, Column2)	3337.23	3312.00	501.47	0.00	0.15	2770.00	2825.09	2770.00	681.84	0.01	0.24	37.00	6.00	0.00	542.00	567.23	4348411.00	0.75	2993.38	2920.00
4	3	8	18804.00	5091.00	108.85	0	Spot (Block4, Row8, Column3)	4695.42	4211.00	1782.69	0.05	0.38	2852.00	2931.33	2852.00	618.49	0.01	0.21	80.00	56.00	0.00	1359.00	1843.42	1436797.00	2.85	3599.01	3548.00
4	4	8	19102.00	5102.00	151.95	0	Spot (Block4, Row8, Column4)	3672.05	3597.00	511.00	0.01	0.14	2875.00	2931.63	2875.00	596.24	0.01	0.20	59.00	26.00	0.00	722.00	797.05	2324407.00	1.24	3272.39	3202.00
4	5	8	19376.00	5114.00	120.90	0	Spot (Block4, Row8, Column5)	4035.56	3734.00	1879.87	0.03	0.47	2886.00	2929.65	2886.00	521.20	0.01	0.18	70.00	31.00	0.00	848.00	1149.56	1561760.00	2.12	3360.11	3351.00
4	6	8	19709.00	5086.00	170.40	0	Spot (Block4, Row8, Column6)	3735.75	3642.00	571.48	0.01	0.15	2892.00	2969.77	2892.00	731.98	0.01	0.25	51.00	15.00	0.00	750.00	843.75	3025961.00	1.05	3305.53	3332.00
4	7	8	19982.00	5093.00	167.40	0	Spot (Block4, Row8, Column7)	3563.44	3484.00	527.50	0.01	0.15	2917.00	3017.59	2917.00	1110.45	0.01	0.37	19.00	1.00	0.00	567.00	646.44	2775916.00	0.49	3354.03	3308.00
4	8	8	20300.00	5091.00	121.75	0	Spot (Block4, Row8, Column8)	6987.83	6447.50	3397.38	0.03	0.49	2994.00	3089.51	2994.00	991.62	0.01	0.32	98.00	89.00	0.00	3453.50	3993.83	2753206.00	3.93	4079.83	4001.50
5	1	1	4689.00	7506.00	154.80	0	Spot (Block5, Row1, Column1)	45988.48	47740.00	18551.56	0.02	0.40	814.00	830.74	814.00	122.09	0.01	0.15	100.00	100.00	35.45	46926.00	45174.48	30352600.00	369.88	9741.96	7338.00
5	2	1	5002.00	7508.00	137.55	0	Spot (Block5, Row1, Column2)	1121.27	1134.00	97.58	0.00	0.09	829.00	844.02	829.00	106.59	0.01	0.13	94.00	78.00	0.00	305.00	292.27	574091.00	2.60	939.10	933.50
5	3	1	5296.00	7511.00	156.25	0	Spot (Block5, Row1, Column3)	1648.41	1566.00	478.28	0.02	0.29	856.00	866.31	856.00	86.03	0.01	0.10	100.00	99.00	0.00	710.00	792.41	1102788.00	9.09	1036.61	1011.00
5	4	1	5593.00	7506.00	106.95	0	Spot (Block5, Row1, Column4)	1390.46	1411.00	181.18	0.01	0.13	905.00	912.90	905.00	99.83	0.00	0.11	100.00	95.00	0.00	506.00	485.46	408795.00	4.78	1115.51	1091.00
5	5	1	5895.00	7509.00	145.90	0	Spot (Block5, Row1, Column5)	11853.42	9950.00	7639.39	0.08	0.64	908.00	929.55	908.00	110.73	0.01	0.12	100.00	100.00	0.00	9042.00	10945.42	6934248.00	98.65	2850.57	2458.50
5	6	1	6201.00	7507.00	101.20	0	Spot (Block5, Row1, Column6)	4926.97	4528.50	2115.13	0.04	0.43	934.00	955.10	934.00	106.70	0.01	0.11	100.00	100.00	0.00	3594.50	3992.97	1281013.00	37.22	1947.73	1650.00
5	7	1	6506.00	7502.00	115.45	0	Spot (Block5, Row1, Column7)	15746.54	13618.00	9976.85	0.06	0.63	952.00	966.41	952.00	111.20	0.01	0.12	100.00	100.00	0.00	12666.00	14794.54	5464051.00	132.91	4468.23	3331.00
5	8	1	6794.00	7509.00	195.25	0	Spot (Block5, Row1, Column8)	1196.94	1180.00	132.63	0.01	0.11	973.00	978.99	973.00	84.33	0.00	0.09	92.00	59.00	0.00	207.00	223.94	1298675.00	2.58	1041.68	1047.00
5	1	2	4700.00	7821.00	167.05	0	Spot (Block5, Row2, Column1)	963.93	943.00	131.62	0.01	0.14	824.00	834.43	824.00	90.93	0.01	0.11	75.00	14.00	0.00	119.00	139.93	747047.00	1.42	891.74	894.00
5	2	2	4989.00	7812.00	120.40	0	Spot (Block5, Row2, Column2)	2519.96	2506.00	517.24	0.00	0.21	842.00	853.91	842.00	82.29	0.01	0.10	100.00	100.00	0.00	1664.00	1677.96	965143.00	20.24	1405.21	1343.00
5	3	2	5295.00	7807.00	192.10	0	Spot (Block5, Row2, Column3)	1067.25	1063.00	102.90	0.00	0.10	900.00	908.25	900.00	82.20	0.00	0.09	80.00	49.00	0.00	163.00	167.25	1114212.00	1.93	942.70	938.50
5	4	2	5596.00	7803.00	127.95	0	Spot (Block5, Row2, Column4)	1977.68	2020.00	289.73	0.01	0.15	928.00	944.17	928.00	118.23	0.01	0.13	100.00	100.00	0.00	1092.00	1049.68	870177.00	8.74	1272.14	1272.00
5	5	2	5889.00	7813.00	215.45	0	Spot (Block5, Row2, Column5)	1507.28	1514.00	200.08	0.00	0.13	945.00	964.04	945.00	131.41	0.01	0.14	99.00	91.00	0.00	569.00	562.28	2000166.00	4.13	1104.88	1094.50
5	6	2	6202.00	7816.00	153.30	0	Spot (Block5, Row2, Column6)	1460.81	1463.50	218.15	0.00	0.15	953.00	981.70	953.00	111.70	0.01	0.11	99.00	89.00	0.00	510.50	507.81	937842.00	4.29	1169.76	1142.50
5	7	2	6492.00	7822.00	116.55	0	Spot (Block5, Row2, Column7)	1317.96	1311.00	127.58	0.00	0.10	950.00	964.44	950.00	99.73	0.01	0.10	100.00	89.00	0.00	361.00	367.96	470513.00	3.54	1101.06	1087.00
5	8	2	6746.00	7840.00	233.00	0	Spot (Block5, Row2, Column8)	1051.86	1031.00	78.82	0.01	0.07	979.00	984.40	979.00	65.91	0.00	0.07	42.00	18.00	0.00	52.00	72.86	1643010.00	1.02	999.02	992.00
5	1	3	4693.00	8110.00	145.25	0	Spot (Block5, Row3, Column1)	3637.77	3306.50	1598.18	0.04	0.44	800.00	804.26	800.00	53.60	0.00	0.07	100.00	100.00	0.00	2506.50	2837.77	2095355.00	52.87	1415.60	1308.00
5	2	3	5008.00	8093.00	182.80	0	Spot (Block5, Row3, Column2)	1068.88	1062.00	82.20	0.00	0.08	833.00	840.21	833.00	63.50	0.00	0.08	99.00	92.00	0.00	229.00	235.88	999407.00	3.60	951.16	939.00
5	3	3	5326.00	8110.00	157.15	0	Spot (Block5, Row3, Column3)	1193.65	1157.00	135.37	0.01	0.11	891.00	895.44	891.00	96.71	0.00	0.11	98.00	81.00	0.00	266.00	302.65	812874.00	3.08	1014.94	1007.00
5	4	3	5592.00	8107.00	144.00	0	Spot (Block5, Row3, Column4)	4003.20	3716.00	1741.16	0.03	0.43	928.00	934.67	928.00	145.45	0.00	0.16	100.00	100.00	0.00	2788.00	3075.20	2233788.00	21.10	1726.40	1540.00
5	5	3	5883.00	8098.00	159.65	0	Spot (Block5, Row3, Column5)	1372.30	1256.00	468.65	0.04	0.34	978.00	999.66	978.00	179.55	0.01	0.18	74.00	36.00	0.00	278.00	394.30	968844.00	2.08	1087.74	1090.50
5	6	3	6171.00	8099.00	216.55	0	Spot (Block5, Row3, Column6)	1483.07	1451.00	267.96	0.01	0.18	983.00	1013.19	983.00	124.24	0.01	0.12	97.00	84.00	0.00	468.00	500.07	1987317.00	3.78	1156.78	1136.00
5	7	3	6497.00	8105.00	147.95	0	Spot (Block5, Row3, Column7)	3221.87	2959.00	1535.16	0.04	0.48	953.00	962.63	953.00	70.22	0.00	0.07	100.00	100.00	0.00	2006.00	2268.87	1913791.00	32.18	1517.80	1371.00
5	8	3	6805.00	8120.00	192.85	0	Spot (Block5, Row3, Column8)	1153.51	1147.00	92.64	0.00	0.08	1000.00	1006.26	1000.00	71.87	0.00	0.07	77.00	50.00	0.00	147.00	153.51	1210036.00	2.05	1069.09	1060.00
5	1	4	4695.00	8408.00	146.55	0	Spot (Block5, Row4, Column1)	2874.97	2584.00	1202.75	0.05	0.42	771.00	775.16	771.00	53.97	0.00	0.07	100.00	100.00	0.00	1813.00	2103.97	1676109.00	38.90	1261.00	1142.00
5	2	4	4998.00	8403.00	219.95	0	Spot (Block5, Row4, Column2)	969.44	955.50	92.62	0.01	0.10	792.00	802.61	792.00	71.07	0.01	0.09	89.00	59.00	0.00	163.50	177.44	1343639.00	2.35	849.64	836.00
5	3	4	5289.00	8408.00	143.60	0	Spot (Block5, Row4, Column3)	18251.96	16807.00	10144.30	0.04	0.56	808.00	829.50	808.00	92.44	0.01	0.11	100.00	100.00	0.00	15999.00	17443.96	10312355.00	188.48	3771.76	3223.00
5	4	4	5572.00	8417.00	188.75	0	Spot (Block5, Row4, Column4)	923.60	923.00	58.66	0.00	0.06	840.00	864.81	840.00	100.47	0.01	0.12	42.00	0.00	0.00	83.00	83.60	934686.00	0.59	864.76	861.50
5	5	4	5910.00	8409.00	145.65	0	Spot (Block5, Row4, Column5)	1321.92	1282.00	230.92	0.01	0.17	969.00	999.12	969.00	175.74	0.01	0.18	89.00	39.00	0.00	313.00	352.92	773325.00	1.84	1134.03	1093.00
5	6	4	6175.00	8407.00	175.55	0	Spot (Block5, Row4, Column6)	1625.66	1608.00	255.55	0.00	0.16	977.00	1018.55	977.00	133.87	0.02	0.13	99.00	93.00	0.00	631.00	648.66	1399696.00	4.53	1268.32	1230.00
5	7	4	6497.00	8397.00	111.10	0	Spot (Block5, Row4, Column7)	2382.05	2117.50	1359.54	0.05	0.57	963.00	974.06	963.00	85.90	0.00	0.09	100.00	100.00	0.00	1154.50	1419.05	771784.00	16.39	1400.54	1259.00
5	8	4	6787.00	8410.00	153.35	0	Spot (Block5, Row4, Column8)	2338.96	2252.00	666.94	0.02	0.29	1004.00	1031.88	1004.00	546.07	0.01	0.53	85.00	58.00	0.00	1248.00	1334.96	1503949.00	2.39	1354.88	1307.00
5	1	5	4706.00	8717.00	101.25	0	Spot (Block5, Row5, Column1)	1448.78	1477.00	127.78	0.01	0.09	769.00	776.25	769.00	75.35	0.00	0.10	100.00	99.00	0.00	708.00	679.78	381029.00	8.93	1021.96	967.50
5	2	5	4975.00	8723.00	193.65	0	Spot (Block5, Row5, Column2)	977.49	980.00	69.17	0.00	0.07	804.00	806.48	804.00	49.37	0.00	0.06	97.00	83.00	0.00	176.00	173.49	1035157.00	3.46	872.17	876.00
5	3	5	5292.00	8713.00	173.10	0	Spot (Block5, Row5, Column3)	1277.00	1298.00	196.67	0.01	0.15	818.00	833.54	818.00	94.81	0.01	0.11	97.00	88.00	0.00	480.00	459.00	1061188.00	4.68	958.97	956.00
5	4	5	5593.00	8710.00	144.25	0	Spot (Block5, Row5, Column4)	3289.02	2865.50	1620.54	0.06	0.49	841.00	859.66	841.00	117.09	0.01	0.14	100.00	100.00	0.00	2024.50	2448.02	1874743.00	20.75	1342.15	1243.00
5	5	5	5892.00	8708.00	139.30	0	Spot (Block5, Row5, Column5)	38800.21	38739.50	18293.79	0.00	0.47	906.00	952.05	906.00	177.49	0.02	0.19	100.00	100.00	11.03	37833.50	37894.21	20408968.00	213.24	9483.62	7773.00
5	6	5	6197.00	8705.00	149.25	0	Spot (Block5, Row5, Column6)	1645.72	1597.00	321.56	0.01	0.20	932.00	965.84	932.00	129.44	0.02	0.13	100.00	97.00	0.00	665.00	713.72	1007180.00	5.25	1160.15	1115.50
5	7	5	6500.00	8709.00	172.95	0	Spot (Block5, Row5, Column7)	1339.75	1315.00	151.47	0.01	0.11	955.00	972.19	955.00	97.17	0.01	0.10	99.00	90.00	0.00	360.00	384.75	1122711.00	3.78	1103.38	1095.00
5	8	5	6796.00	8706.00	146.40	0	Spot (Block5, Row5, Column8)	10782.07	8426.50	8983.29	0.11	0.83	1005.00	1037.96	1005.00	545.69	0.01	0.53	100.00	90.00	0.17	7421.50	9777.07	6296729.00	17.86	2829.05	2419.00
5	1	6	4701.00	9013.00	191.05	0	Spot (Block5, Row6, Column1)	1072.87	1071.50	116.06	0.00	0.11	793.00	794.38	793.00	51.75	0.00	0.07	100.00	96.00	0.00	278.50	279.87	1105060.00	5.38	889.91	890.00
5	2	6	5002.00	9005.00	188.45	0	Spot (Block5, Row6, Column2)	1051.52	1032.00	95.52	0.01	0.09	820.00	825.81	820.00	59.12	0.00	0.07	99.00	90.00	0.00	212.00	231.52	1049420.00	3.82	914.39	909.00
5	3	6	5310.00	9011.00	109.30	0	Spot (Block5, Row6, Column3)	10741.98	10816.00	3892.93	0.00	0.36	841.00	853.89	841.00	93.07	0.01	0.11	100.00	100.00	0.00	9975.00	9900.98	3330014.00	106.25	3201.49	2671.00
5	4	6	5595.00	9010.00	144.20	0	Spot (Block5, Row6, Column4)	1746.32	1729.50	300.81	0.00	0.17	869.00	883.72	869.00	123.46	0.01	0.14	100.00	98.00	0.00	860.50	877.32	991912.00	6.99	1140.45	1087.00
5	5	6	5900.00	9008.00	116.45	0	Spot (Block5, Row6, Column5)	36659.53	37253.00	13511.72	0.01	0.37	898.00	926.20	898.00	155.93	0.01	0.17	100.00	100.00	3.10	36355.00	35761.53	13014133.00	229.17	9697.07	7920.00
5	6	6	6193.00	9005.00	162.10	0	Spot (Block5, Row6, Column6)	1373.38	1321.00	279.62	0.02	0.20	919.00	939.39	919.00	103.15	0.01	0.11	92.00	76.00	0.00	402.00	454.38	995703.00	4.21	1038.88	1037.00
5	7	6	6492.00	9006.00	146.20	0	Spot (Block5, Row6, Column7)	7369.46	6815.00	4142.88	0.03	0.56	962.00	977.71	962.00	97.35	0.01	0.10	100.00	100.00	0.00	5853.00	6407.46	4303766.00	65.66	2176.92	1846.00
5	8	6	6801.00	9010.00	145.90	0	Spot (Block5, Row6, Column8)	8468.91	7373.00	5161.45	0.06	0.61	1006.00	1025.46	1006.00	126.68	0.01	0.12	100.00	100.00	0.00	6367.00	7462.91	4903497.00	58.76	2488.01	2115.00
5	1	7	4697.00	9295.00	206.80	0	Spot (Block5, Row7, Column1)	1103.18	1090.00	127.49	0.01	0.12	804.00	809.99	804.00	90.94	0.00	0.11	98.00	79.00	0.00	286.00	299.18	1345884.00	3.22	907.48	906.50
5	2	7	5007.00	9314.00	192.70	0	Spot (Block5, Row7, Column2)	988.59	985.00	72.97	0.00	0.07	822.00	823.82	822.00	42.33	0.00	0.05	97.00	86.00	0.00	163.00	166.59	1039999.00	3.89	885.33	889.00
5	3	7	5294.00	9318.00	210.95	0	Spot (Block5, Row7, Column3)	1002.71	998.00	70.23	0.00	0.07	850.00	857.72	850.00	70.49	0.00	0.08	88.00	54.00	0.00	148.00	152.71	1274446.00	2.06	912.81	911.00
5	4	7	5603.00	9324.00	197.50	0	Spot (Block5, Row7, Column4)	1052.30	1057.00	63.90	0.00	0.06	890.00	895.24	890.00	67.70	0.00	0.08	92.00	63.00	0.00	167.00	162.30	1160682.00	2.32	959.64	953.50
5	5	7	5905.00	9309.00	157.05	0	Spot (Block5, Row7, Column5)	1728.51	1644.00	446.55	0.02	0.26	901.00	914.59	901.00	99.86	0.01	0.11	100.00	99.00	0.00	743.00	827.51	1163287.00	8.15	1148.38	1114.50
5	6	7	6195.00	9304.00	185.15	0	Spot (Block5, Row7, Column6)	1209.12	1211.00	128.52	0.00	0.11	926.00	937.81	926.00	83.20	0.01	0.09	96.00	82.00	0.00	285.00	283.12	1164384.00	3.26	1030.05	1019.00
5	7	7	6492.00	9312.00	127.20	0	Spot (Block5, Row7, Column7)	2990.92	2725.00	1103.95	0.04	0.37	958.00	967.77	958.00	84.91	0.00	0.09	100.00	100.00	0.00	1767.00	2032.92	1301050.00	23.83	1590.90	1466.00
5	8	7	6796.00	9315.00	91.85	0	Spot (Block5, Row7, Column8)	2643.83	2663.00	368.77	0.00	0.14	998.00	1006.74	998.00	80.48	0.00	0.08	100.00	100.00	0.00	1665.00	1645.83	552560.00	20.34	1685.86	1547.00
5	1	8	4686.00	9613.00	131.80	0	Spot (Block5, Row8, Column1)	56346.34	61980.00	11046.00	0.04	0.20	790.00	809.86	790.00	182.18	0.01	0.22	100.00	100.00	43.04	61190.00	55556.34	26313884.00	304.85	16126.02	13375.50
5	2	8	4999.00	9611.00	166.95	0	Spot (Block5, Row8, Column2)	1110.76	1100.00	136.49	0.00	0.12	816.00	827.37	816.00	113.15	0.01	0.14	92.00	68.00	0.00	284.00	294.76	860838.00	2.50	904.59	907.00
5	3	8	5301.00	9603.00	121.65	0	Spot (Block5, Row8, Column3)	3002.73	2716.00	1678.04	0.04	0.56	843.00	855.14	843.00	78.97	0.01	0.09	100.00	100.00	0.00	1873.00	2159.73	1165059.00	27.19	1394.45	1262.50
5	4	8	5598.00	9603.00	132.20	0	Spot (Block5, Row8, Column4)	1198.46	1176.00	164.93	0.01	0.14	879.00	882.77	879.00	79.81	0.00	0.09	98.00	88.00	0.00	297.00	319.46	562079.00	3.96	987.50	982.50
5	5	8	5914.00	9610.00	242.85	0	Spot (Block5, Row8, Column5)	1045.11	1042.00	126.11	0.00	0.12	909.00	915.02	909.00	75.32	0.00	0.08	78.00	43.00	0.00	133.00	136.11	1780876.00	1.73	955.47	945.00
5	6	8	6196.00	9609.00	160.30	0	Spot (Block5, Row8, Column6)	1517.86	1527.00	231.82	0.00	0.15	929.00	940.06	929.00	78.32	0.01	0.08	99.00	98.00	0.00	598.00	588.86	1074642.00	7.38	1112.07	1111.50
5	7	8	6499.00	9608.00	143.65	0	Spot (Block5, Row8, Column7)	2404.82	2353.50	674.89	0.01	0.28	949.00	958.75	949.00	87.08	0.00	0.09	100.00	100.00	0.00	1404.50	1455.82	1351510.00	16.61	1323.09	1292.00
5	8	8	6800.00	9610.00	120.95	0	Spot (Block5, Row8, Column8)	4776.56	4697.00	1253.83	0.01	0.26	984.00	989.35	984.00	103.86	0.00	0.10	100.00	100.00	0.00	3713.00	3792.56	1848530.00	36.46	2101.77	1865.00
6	1	1	9197.00	7504.00	154.45	0	Spot (Block6, Row1, Column1)	51345.74	59467.00	16059.71	0.06	0.31	4595.00	4682.60	4595.00	731.99	0.01	0.16	100.00	100.00	45.08	54872.00	46750.74	33374984.00	63.75	17490.58	14662.50
6	2	1	9510.00	7493.00	135.35	0	Spot (Block6, Row1, Column2)	8112.98	7994.00	1606.41	0.01	0.20	4576.00	4644.37	4576.00	710.63	0.01	0.15	99.00	92.00	0.00	3418.00	3536.98	3999699.00	4.88	5623.94	5694.00
6	3	1	9796.00	7507.00	161.95	0	Spot (Block6, Row1, Column3)	6675.53	6363.00	1369.77	0.02	0.21	4512.00	4544.00	4512.00	575.44	0.00	0.13	92.00	73.00	0.00	1851.00	2163.53	4813054.00	3.70	5073.09	5070.00
6	4	1	10098.00	7508.00	114.55	0	Spot (Block6, Row1, Column4)	7406.33	7322.00	1151.71	0.00	0.16	4392.00	4429.88	4392.00	564.13	0.00	0.13	99.00	98.00	0.00	2930.00	3014.33	2540370.00	5.28	5431.60	5473.00
6	5	1	10395.00	7507.00	146.80	0	Spot (Block6, Row1, Column5)	14202.08	12821.00	6602.52	0.04	0.46	4338.00	4369.20	4338.00	554.61	0.00	0.13	100.00	99.00	0.00	8483.00	9864.08	8308217.00	17.73	6626.60	6205.00
6	6	1	10702.00	7503.00	110.50	0	Spot (Block6, Row1, Column6)	9833.93	8926.50	3049.73	0.04	0.31	4313.00	4350.97	4313.00	567.79	0.00	0.13	100.00	98.00	0.00	4613.50	5520.93	3146858.00	9.66	5991.59	5824.00
6	7	1	10993.00	7503.00	140.55	0	Spot (Block6, Row1, Column7)	13920.60	13428.00	4068.69	0.02	0.29	4285.00	4350.17	4285.00	577.81	0.01	0.13	100.00	100.00	0.00	9143.00	9635.60	7475363.00	16.56	7420.56	6875.50
6	8	1	11303.00	7500.00	211.15	0	Spot (Block6, Row1, Column8)	5454.91	5367.00	748.64	0.01	0.14	4422.00	4453.01	4422.00	582.30	0.00	0.13	72.00	39.00	0.00	945.00	1032.91	6922284.00	1.72	4750.12	4733.00
6	1	2	9193.00	7806.00	172.65	0	Spot (Block6, Row2, Column1)	5276.03	5266.00	621.42	0.00	0.12	4506.00	4576.25	4506.00	583.74	0.01	0.13	60.00	27.00	0.00	760.00	770.03	4379107.00	1.20	4820.04	4736.00
6	2	2	9490.00	7811.00	127.85	0	Spot (Block6, Row2, Column2)	7302.03	7287.00	1048.51	0.00	0.14	4513.00	4562.20	4513.00	565.03	0.00	0.12	99.00	94.00	0.00	2774.00	2789.03	3154475.00	4.85	5437.94	5567.00
6	3	2	9796.00	7807.00	188.35	0	Spot (Block6, Row2, Column3)	5391.63	5336.50	682.74	0.00	0.13	4506.00	4563.53	4506.00	572.06	0.01	0.13	63.00	33.00	0.00	830.50	885.63	5423977.00	1.45	4952.13	4876.00
6	4	2	10093.00	7804.00	180.30	0	Spot (Block6, Row2, Column4)	6338.64	6149.00	855.23	0.01	0.13	4417.00	4454.28	4417.00	543.35	0.00	0.12	96.00	85.00	0.00	1732.00	1921.64	5761823.00	3.47	5119.35	5184.00
6	5	2	10394.00	7810.00	214.80	0	Spot (Block6, Row2, Column5)	6142.45	6043.00	843.14	0.01	0.14	4358.00	4384.13	4358.00	543.37	0.00	0.12	95.00	78.00	0.00	1685.00	1784.45	8077319.00	3.24	5027.71	5016.00
6	6	2	10701.00	7808.00	148.60	0	Spot (Block6, Row2, Column6)	5215.70	5193.50	705.87	0.00	0.14	4261.00	4301.94	4261.00	568.97	0.00	0.13	62.00	40.00	0.00	932.50	954.70	3171145.00	1.61	4678.41	4637.50
6	7	2	10998.00	7800.00	113.90	0	Spot (Block6, Row2, Column7)	5358.50	5343.00	642.76	0.00	0.12	4223.00	4273.19	4223.00	561.06	0.01	0.13	80.00	49.00	0.00	1120.00	1135.50	1816531.00	1.93	4693.01	4629.00
6	8	2	11303.00	7807.00	161.95	0	Spot (Block6, Row2, Column8)	5181.29	5154.50	614.43	0.00	0.12	4357.00	4404.28	4357.00	573.08	0.00	0.13	57.00	33.00	0.00	797.50	824.29	3761617.00	1.36	4792.96	4723.50
6	1	3	9197.00	8109.00	163.80	0	Spot (Block6, Row3, Column1)	7772.40	7246.00	2068.43	0.03	0.27	4407.00	4469.28	4407.00	574.53	0.01	0.13	97.00	91.00	0.00	2839.00	3365.40	5798210.00	5.75	5226.94	5232.00
6	2	3	9502.00	8113.00	214.40	0	Spot (Block6, Row3, Column2)	5390.45	5360.00	704.70	0.00	0.13	4428.00	4481.44	4428.00	575.83	0.01	0.13	65.00	41.00	0.00	932.00	962.45	7056103.00	1.58	4770.33	4716.00
6	3	3	9807.00	8112.00	130.90	0	Spot (Block6, Row3, Column3)	5607.56	5501.00	765.20	0.01	0.14	4503.00	4555.95	4503.00	576.07	0.01	0.13	71.00	45.00	0.00	998.00	1104.56	2601910.00	1.83	5056.68	5079.00
6	4	3	10088.00	8104.00	155.65	0	Spot (Block6, Row3, Column4)	8072.87	7722.00	2066.56	0.02	0.26	4475.00	4509.56	4475.00	575.57	0.00	0.13	99.00	95.00	0.00	3247.00	3597.87	5368456.00	6.19	5469.78	5546.00
6	5	3	10401.00	8107.00	140.90	0	Spot (Block6, Row3, Column5)	5776.66	5767.00	917.78	0.00	0.16	4452.00	4499.39	4452.00	587.63	0.00	0.13	79.00	53.00	0.00	1315.00	1324.66	3113618.00	2.17	5008.00	4902.50
6	6	3	10691.00	8108.00	182.55	0	Spot (Block6, Row3, Column6)	6296.31	6187.00	999.83	0.01	0.16	4366.00	4429.74	4366.00	595.99	0.01	0.13	92.00	75.00	0.00	1821.00	1930.31	5874453.00	3.13	5046.30	5076.50
6	7	3	11000.00	8109.00	154.10	0	Spot (Block6, Row3, Column7)	8044.73	7556.00	2333.71	0.03	0.29	4277.00	4319.47	4277.00	642.76	0.00	0.15	97.00	90.00	0.00	3279.00	3767.73	5253211.00	5.80	5258.86	5406.00
6	8	3	11298.00	8096.00	178.45	0	Spot (Block6, Row3, Column8)	5295.31	5295.50	695.79	0.00	0.13	4371.00	4435.21	4371.00	643.36	0.01	0.15	63.00	30.00	0.00	924.50	924.31	4734003.00	1.34	4754.58	4779.00
6	1	4	9199.00	8409.00	160.40	0	Spot (Block6, Row4, Column1)	7650.78	7255.50	1867.48	0.02	0.24	4491.00	4537.56	4491.00	590.40	0.00	0.13	97.00	88.00	0.00	2764.50	3159.78	5447357.00	5.27	5299.74	5328.50
6	2	4	9496.00	8402.00	220.70	0	Spot (Block6, Row4, Column2)	6207.64	6168.00	1117.73	0.00	0.18	4493.00	4543.17	4493.00	592.19	0.00	0.13	89.00	66.00	0.00	1675.00	1714.64	8647241.00	2.81	5290.09	5041.50
6	3	4	9793.00	8409.00	146.80	0	Spot (Block6, Row4, Column3)	16246.59	15519.00	5224.25	0.02	0.32	4580.00	4619.30	4580.00	606.52	0.00	0.13	100.00	100.00	0.00	10939.00	11666.59	9536749.00	19.17	7267.11	6911.00
6	4	4	10096.00	8411.00	157.85	0	Spot (Block6, Row4, Column4)	5408.54	5345.50	628.12	0.01	0.12	4558.50	4599.25	4558.50	595.90	0.00	0.13	58.00	33.00	0.00	787.00	850.04	3699439.00	1.36	4817.81	4807.00
6	5	4	10392.00	8406.00	162.15	0	Spot (Block6, Row4, Column5)	5824.16	5755.50	736.90	0.01	0.13	4562.50	4629.22	4562.50	606.99	0.01	0.13	79.00	49.00	0.00	1193.00	1261.66	4228343.00	1.97	5120.72	5173.50
6	6	4	10698.00	8406.00	147.00	-50	Spot (Block6, Row4, Column6)	6117.22	5363.00	5454.79	0.06	0.89	4465.00	4538.54	4465.00	580.95	0.01	0.13	63.00	37.00	0.17	898.00	1652.22	3627513.00	2.72	4442.36	4274.00
6	7	4	11013.00	8403.00	128.75	0	Spot (Block6, Row4, Column7)	8059.31	7792.00	1676.15	0.01	0.21	4381.00	4442.58	4381.00	648.15	0.01	0.15	100.00	97.00	0.00	3411.00	3678.31	3586391.00	5.58	5536.23	5522.00
6	8	4	11293.00	8416.00	157.45	0	Spot (Block6, Row4, Column8)	6619.22	6544.00	1167.36	0.00	0.18	4466.00	4542.16	4466.00	654.02	0.01	0.14	92.00	76.00	0.00	2078.00	2153.22	4514311.00	3.18	5075.10	5043.50
6	1	5	9193.00	8709.00	96.50	0	Spot (Block6, Row5, Column1)	8928.33	8790.00	1300.84	0.01	0.15	4615.00	4642.19	4615.00	580.84	0.00	0.13	100.00	99.00	0.00	4175.00	4313.33	2071372.00	7.38	6191.01	5974.50
6	2	5	9491.00	8711.00	195.35	0	Spot (Block6, Row5, Column2)	5686.28	5613.00	800.70	0.01	0.14	4628.00	4655.90	4628.00	591.47	0.00	0.13	68.00	40.00	0.00	985.00	1058.28	6135498.00	1.74	5121.98	5143.50
6	3	5	9802.00	8703.00	179.80	0	Spot (Block6, Row5, Column3)	7703.33	7587.00	1269.69	0.01	0.16	4668.00	4692.06	4668.00	619.46	0.00	0.13	99.00	94.00	0.00	2919.00	3035.33	6994627.00	4.86	5776.99	5838.00
6	4	5	10091.00	8703.00	171.10	0	Spot (Block6, Row5, Column4)	6582.52	6433.00	1047.43	0.01	0.16	4608.00	4666.57	4608.00	615.37	0.01	0.13	90.00	74.00	0.00	1825.00	1974.52	5364751.00	3.11	5343.67	5235.00
6	5	5	10397.00	8704.00	143.90	0	Spot (Block6, Row5, Column5)	26375.18	24609.00	10511.31	0.03	0.40	4634.00	4684.38	4634.00	640.86	0.00	0.14	100.00	100.00	0.00	19975.00	21741.18	14822850.00	33.85	9676.16	8244.00
6	6	5	10695.00	8708.00	190.75	0	Spot (Block6, Row5, Column6)	5506.33	5458.50	695.54	0.00	0.13	4498.00	4549.72	4498.00	608.01	0.00	0.13	70.00	36.00	0.00	960.50	1008.33	5649492.00	1.57	4899.15	4876.00
6	7	5	10995.00	8704.00	171.15	0	Spot (Block6, Row5, Column7)	6645.09	6483.00	977.92	0.01	0.15	4475.00	4510.01	4475.00	607.64	0.00	0.13	94.00	81.00	0.00	2008.00	2170.09	5409102.00	3.51	5204.68	5177.50
6	8	5	11301.00	8708.00	147.15	0	Spot (Block6, Row5, Column8)	16279.02	14628.00	7846.79	0.05	0.48	4599.00	4634.93	4599.00	620.72	0.00	0.13	100.00	99.00	0.00	10029.00	11680.02	9555786.00	18.76	7025.41	6471.00
6	1	6	9201.00	9011.00	191.75	0	Spot (Block6, Row6, Column1)	6784.40	6677.00	1048.78	0.01	0.15	4714.50	4743.52	4714.50	589.28	0.00	0.12	93.00	78.00	0.00	1962.50	2069.90	7028635.00	3.46	5411.78	5341.00
6	2	6	9495.00	9005.00	188.80	0	Spot (Block6, Row6, Column2)	6147.10	6139.00	762.27	0.00	0.12	4669.00	4695.00	4669.00	595.45	0.00	0.13	87.00	61.00	0.00	1470.00	1478.10	6171688.00	2.44	5310.73	5198.00
6	3	6	9801.00	9007.00	118.80	0	Spot (Block6, Row6, Column3)	17811.62	17714.00	5096.60	0.00	0.29	4665.50	4685.96	4665.50	610.19	0.00	0.13	100.00	100.00	0.00	13048.50	13146.12	6697169.00	21.51	8008.05	7472.00
6	4	6	10093.00	9009.00	187.80	0	Spot (Block6, Row6, Column4)	6112.72	6035.00	857.93	0.01	0.14	4606.00	4665.51	4606.00	608.66	0.01	0.13	85.00	61.00	0.00	1429.00	1506.72	6063814.00	2.38	5300.51	5347.50
6	5	6	10395.00	9010.00	142.60	0	Spot (Block6, Row6, Column5)	26968.61	26045.50	9830.95	0.02	0.36	4580.00	4630.19	4580.00	621.49	0.00	0.13	100.00	100.00	0.00	21465.50	22388.61	14940607.00	35.94	9565.70	8402.00
6	6	6	10695.00	9013.00	201.50	0	Spot (Block6, Row6, Column6)	5565.72	5582.00	758.36	0.00	0.14	4492.00	4555.23	4492.00	612.24	0.01	0.13	69.00	40.00	0.00	1090.00	1073.72	6428403.00	1.65	4828.20	4866.00
6	7	6	10993.00	9000.00	147.10	0	Spot (Block6, Row6, Column7)	12468.51	11915.50	4600.48	0.02	0.37	4566.00	4611.44	4566.00	615.59	0.00	0.13	100.00	98.00	0.00	7349.50	7902.51	7356421.00	12.76	6380.07	6140.00
6	8	6	11303.00	9008.00	149.05	0	Spot (Block6, Row6, Column8)	14777.20	13556.00	6359.63	0.04	0.43	4742.00	4756.02	4742.00	631.32	0.00	0.13	99.00	97.00	0.00	8814.00	10035.20	8984535.00	15.87	7156.50	7070.50
6	1	7	9200.00	9297.00	208.65	0	Spot (Block6, Row7, Column1)	7043.35	6894.50	1218.86	0.01	0.17	4794.00	4855.58	4794.00	630.32	0.01	0.13	94.00	79.00	0.00	2100.50	2249.35	8733760.00	3.47	5560.37	5591.00
6	2	7	9498.00	9316.00	208.00	0	Spot (Block6, Row7, Column2)	5491.30	5482.00	770.08	0.00	0.14	4657.50	4700.90	4657.50	593.09	0.00	0.13	59.00	29.00	0.00	824.50	833.80	6776263.00	1.33	5047.40	5114.00
6	3	7	9799.00	9309.00	207.00	0	Spot (Block6, Row7, Column3)	5495.38	5389.50	809.84	0.01	0.15	4635.00	4694.75	4635.00	615.77	0.01	0.13	57.00	31.00	0.00	754.50	860.38	6671389.00	1.30	5055.24	5140.00
6	4	7	10096.00	9313.00	207.35	0	Spot (Block6, Row7, Column4)	5402.61	5327.00	755.58	0.01	0.14	4591.00	4663.89	4591.00	611.90	0.01	0.13	56.00	27.00	0.00	736.00	811.61	6607398.00	1.21	4951.40	4824.50
6	5	7	10401.00	9300.00	124.45	0	Spot (Block6, Row7, Column5)	6043.18	5975.00	753.54	0.00	0.12	4525.00	4583.13	4525.00	606.84	0.01	0.13	93.00	62.00	0.00	1450.00	1518.18	2489789.00	2.41	5034.50	5129.00
6	6	7	10696.00	9304.00	197.65	0	Spot (Block6, Row7, Column6)	6147.83	6067.00	899.16	0.01	0.15	4549.00	4597.31	4549.00	597.93	0.00	0.13	88.00	62.00	0.00	1518.00	1598.83	6805645.00	2.59	5188.33	5150.00
6	7	7	10992.00	9311.00	147.70	0	Spot (Block6, Row7, Column7)	7839.82	7405.00	1894.33	0.02	0.24	4613.00	4659.26	4613.00	607.92	0.00	0.13	97.00	91.00	0.00	2792.00	3226.82	4688214.00	5.23	5513.37	5568.00
6	8	7	11300.00	9308.00	147.75	0	Spot (Block6, Row7, Column8)	8824.93	8804.00	1147.04	0.00	0.13	4717.00	4756.27	4717.00	621.13	0.00	0.13	100.00	100.00	0.00	4087.00	4107.93	5250832.00	6.55	6334.83	6288.50
6	1	8	9194.00	9609.00	144.05	0	Spot (Block6, Row8, Column1)	51535.34	52816.50	13167.68	0.01	0.26	4879.50	4913.44	4879.50	650.38	0.00	0.13	100.00	100.00	33.22	47937.00	46655.84	29169188.00	71.68	17780.79	14968.50
6	2	8	9499.00	9606.00	195.75	0	Spot (Block6, Row8, Column2)	5837.37	5778.00	768.43	0.00	0.13	4904.00	4955.25	4904.00	688.17	0.00	0.14	59.00	28.00	0.00	874.00	933.37	6327707.00	1.28	5258.16	5183.50
6	3	8	9802.00	9607.00	131.25	0	Spot (Block6, Row8, Column3)	9790.60	9438.50	2662.43	0.02	0.27	4914.00	4980.73	4914.00	711.16	0.01	0.14	99.00	97.00	0.00	4524.50	4876.60	4542840.00	6.76	6273.80	6244.00
6	4	8	10101.00	9610.00	116.05	0	Spot (Block6, Row8, Column4)	6432.33	6326.00	766.76	0.01	0.12	4704.00	4759.24	4704.00	638.58	0.01	0.13	96.00	65.00	0.00	1622.00	1728.33	2283477.00	2.62	5404.83	5428.00
6	5	8	10394.00	9611.00	205.40	0	Spot (Block6, Row8, Column5)	5488.90	5472.50	635.16	0.00	0.12	4563.00	4625.92	4563.00	615.84	0.01	0.13	65.00	31.00	0.00	909.50	925.90	6597656.00	1.40	4956.97	4938.00
6	6	8	10696.00	9606.00	173.45	0	Spot (Block6, Row8, Column6)	7621.04	7420.00	1449.41	0.01	0.19	4651.50	4694.96	4651.50	620.36	0.00	0.13	96.00	88.00	0.00	2768.50	2969.54	6378809.00	4.72	5563.21	5573.00
6	7	8	11000.00	9608.00	155.60	0	Spot (Block6, Row8, Column7)	7775.29	7597.00	1515.01	0.01	0.19	4672.00	4715.00	4672.00	619.87	0.00	0.13	98.00	90.00	0.00	2925.00	3103.29	5155017.00	4.94	5457.24	5593.00
6	8	8	11304.00	9606.00	127.40	0	Spot (Block6, Row8, Column8)	9379.83	9145.00	1714.75	0.01	0.18	4746.00	4796.84	4746.00	642.61	0.00	0.13	100.00	99.00	0.00	4399.00	4633.83	4070845.00	7.13	6013.58	5958.50
7	1	1	13695.00	7499.00	155.65	0	Spot (Block7, Row1, Column1)	48961.53	54231.00	17065.05	0.04	0.35	1984.00	2028.91	1984.00	279.71	0.01	0.14	100.00	100.00	40.21	52247.00	46977.53	32755504.00	167.79	12706.35	10072.50
7	2	1	13997.00	7507.00	172.25	0	Spot (Block7, Row1, Column2)	2479.73	2387.50	334.32	0.02	0.13	1893.00	1942.58	1893.00	249.60	0.01	0.13	86.00	49.00	0.00	494.50	586.73	2038334.00	2.15	2155.33	2141.50
7	3	1	14307.00	7475.00	184.45	0	Spot (Block7, Row1, Column3)	2155.72	2142.00	287.74	0.00	0.13	1885.00	1932.17	1885.00	552.80	0.01	0.29	18.00	0.00	0.00	257.00	270.72	2056555.00	0.40	2044.71	1985.00
7	4	1	14577.00	7493.00	115.25	0	Spot (Block7, Row1, Column4)	2465.27	2401.00	335.64	0.01	0.14	1868.00	1897.25	1868.00	285.05	0.01	0.15	81.00	47.00	0.00	533.00	597.27	852982.00	1.99	2161.15	2178.00
7	5	1	14896.00	7501.00	189.15	0	Spot (Block7, Row1, Column5)	2250.78	2208.00	282.05	0.01	0.13	1808.00	1855.91	1808.00	279.74	0.01	0.15	72.00	32.00	0.00	400.00	442.78	2273283.00	1.41	2001.22	1985.50
7	6	1	15202.00	7498.00	122.45	0	Spot (Block7, Row1, Column6)	2343.07	2259.50	277.20	0.02	0.12	1794.00	1822.72	1794.00	200.51	0.01	0.11	95.00	60.00	0.00	465.50	549.07	923171.00	2.60	2045.03	2057.00
7	7	1	15500.00	7499.00	139.85	0	Spot (Block7, Row1, Column7)	2303.92	2254.50	300.76	0.01	0.13	1781.00	1805.16	1781.00	194.53	0.01	0.11	88.00	61.00	0.00	473.50	522.92	1221075.00	2.56	1988.21	1984.50
7	8	1	15798.00	7508.00	187.80	0	Spot (Block7, Row1, Column8)	2203.23	2142.00	267.51	0.01	0.12	1781.00	1817.76	1781.00	481.07	0.01	0.26	37.00	0.00	0.00	361.00	422.23	2187812.00	0.80	1969.36	1997.00
7	1	2	13694.00	7811.00	171.20	0	Spot (Block7, Row2, Column1)	2120.57	2106.00	208.55	0.00	0.10	1892.00	1936.52	1892.00	227.20	0.01	0.12	46.00	12.00	0.00	214.00	228.57	1736746.00	0.81	2042.92	2031.00
7	2	2	14002.00	7815.00	173.10	0	Spot (Block7, Row2, Column2)	2212.54	2244.50	249.55	0.01	0.11	1841.00	1869.02	1841.00	197.36	0.01	0.11	73.00	50.00	0.00	403.50	371.54	1854107.00	1.74	1969.76	1897.00
7	3	2	14306.00	7814.00	202.65	0	Spot (Block7, Row2, Column3)	2136.24	2076.00	261.31	0.01	0.12	1860.00	1896.61	1860.00	560.52	0.01	0.30	18.00	0.00	0.00	216.00	276.24	2497261.00	0.43	1955.86	1894.50
7	4	2	14611.00	7778.00	143.55	0	Spot (Block7, Row2, Column4)	2576.12	2210.50	2885.09	0.07	1.12	1819.00	1870.56	1819.00	404.87	0.01	0.22	47.00	5.00	0.00	391.50	757.12	1442629.00	1.74	2145.88	2129.00
7	5	2	14896.00	7803.00	211.20	0	Spot (Block7, Row2, Column5)	2531.80	2466.50	344.42	0.01	0.14	1799.00	1835.95	1799.00	358.06	0.01	0.20	86.00	45.00	0.00	667.50	732.80	3220456.00	1.94	2083.47	2068.00
7	6	2	15207.00	7805.00	134.20	0	Spot (Block7, Row2, Column6)	2128.99	2113.00	246.90	0.00	0.12	1772.00	1787.14	1772.00	187.66	0.00	0.11	67.00	46.00	0.00	341.00	356.99	1026171.00	1.82	1944.98	1883.00
7	7	2	15491.00	7796.00	202.00	0	Spot (Block7, Row2, Column7)	2081.59	2068.00	214.13	0.00	0.10	1765.00	1773.28	1765.00	178.14	0.00	0.10	72.00	38.00	0.00	303.00	316.59	2410484.00	1.73	1898.53	1866.00
7	8	2	15793.00	7815.00	145.10	0	Spot (Block7, Row2, Column8)	2019.40	1998.00	212.33	0.00	0.11	1772.00	1781.05	1772.00	177.79	0.00	0.10	60.00	31.00	0.00	226.00	247.40	1161156.00	1.34	1874.87	1878.00
7	1	3	13695.00	8109.00	167.50	0	Spot (Block7, Row3, Column1)	2527.73	2511.00	347.03	0.00	0.14	1882.00	1908.76	1882.00	207.45	0.01	0.11	92.00	70.00	0.00	629.00	645.73	1969105.00	2.98	2093.51	2099.00
7	2	3	14003.00	8098.00	179.30	0	Spot (Block7, Row3, Column2)	2224.49	2195.00	378.85	0.01	0.17	1828.00	1863.85	1828.00	196.51	0.01	0.11	70.00	44.00	0.00	367.00	396.49	2006491.00	1.84	2061.07	2057.50
7	3	3	14311.00	8116.00	136.75	0	Spot (Block7, Row3, Column3)	2317.52	2263.00	329.60	0.01	0.14	1871.00	1886.84	1871.00	205.76	0.00	0.11	71.00	46.00	0.00	392.00	446.52	1170347.00	2.09	2107.42	2094.50
7	4	3	14596.00	8101.00	158.40	0	Spot (Block7, Row3, Column4)	2428.96	2392.00	348.04	0.01	0.14	1843.50	1870.18	1843.50	211.21	0.01	0.11	85.00	66.00	0.00	548.50	585.46	1688127.00	2.65	2104.77	2094.00
7	5	3	14900.00	8104.00	187.75	0	Spot (Block7, Row3, Column5)	2186.42	2154.00	297.17	0.01	0.14	1793.00	1822.21	1793.00	195.13	0.01	0.11	73.00	47.00	0.00	361.00	393.42	2162366.00	1.87	1905.89	1897.50
7	6	3	15185.00	8105.00	207.45	0	Spot (Block7, Row3, Column6)	2275.08	2257.00	289.54	0.00	0.13	1783.00	1820.91	1783.00	480.73	0.01	0.26	49.00	7.00	0.00	474.00	492.08	2777878.00	0.94	1957.83	1959.00
7	7	3	15521.00	8098.00	205.55	0	Spot (Block7, Row3, Column7)	2017.27	1989.00	217.39	0.01	0.11	1777.00	1809.65	1777.00	483.65	0.01	0.27	15.00	0.00	0.00	212.00	240.27	2422739.00	0.43	1863.11	1871.00
7	8	3	15794.00	8112.00	182.85	0	Spot (Block7, Row3, Column8)	2100.02	2091.00	222.71	0.00	0.11	1771.00	1776.55	1771.00	172.82	0.00	0.10	73.00	43.00	0.00	320.00	329.02	1963523.00	1.87	1903.42	1881.00
7	1	4	13692.00	8410.00	183.80	0	Spot (Block7, Row4, Column1)	2484.01	2438.00	353.59	0.01	0.14	1895.00	1931.56	1895.00	212.55	0.01	0.11	82.00	61.00	0.00	543.00	589.01	2359808.00	2.60	2114.10	2087.00
7	2	4	13993.00	8416.00	205.70	0	Spot (Block7, Row4, Column2)	2270.45	2212.00	264.99	0.01	0.12	1890.00	1935.06	1890.00	414.99	0.01	0.21	39.00	4.00	0.00	322.00	380.45	2729080.00	0.81	2044.85	2083.00
7	3	4	14292.00	8403.00	155.80	0	Spot (Block7, Row4, Column3)	3484.62	3445.00	649.67	0.00	0.19	1908.00	1962.12	1908.00	407.76	0.01	0.21	98.00	88.00	0.00	1537.00	1576.62	2327723.00	3.73	2390.80	2412.00
7	4	4	14605.00	8406.00	157.35	0	Spot (Block7, Row4, Column4)	2256.30	2237.00	231.70	0.00	0.10	1886.00	1927.77	1886.00	219.69	0.01	0.11	70.00	34.00	0.00	351.00	370.30	1545567.00	1.50	2045.12	2002.00
7	5	4	14888.00	8399.00	188.40	0	Spot (Block7, Row4, Column5)	2240.61	2207.50	345.06	0.01	0.15	1842.00	1874.35	1842.00	200.11	0.01	0.11	67.00	46.00	0.00	365.50	398.61	2236132.00	1.83	2006.85	1980.50
7	6	4	15202.00	8414.00	179.45	0	Spot (Block7, Row4, Column6)	2687.00	2616.50	425.55	0.01	0.16	1822.00	1861.27	1822.00	197.10	0.01	0.11	98.00	89.00	0.00	794.50	865.00	2429046.00	4.19	2085.08	2109.00
7	7	4	15519.00	8394.00	136.35	0	Spot (Block7, Row4, Column7)	2330.18	2269.00	301.82	0.01	0.13	1798.00	1841.84	1798.00	187.23	0.01	0.10	88.00	65.00	0.00	471.00	532.18	1165089.00	2.61	2030.57	2004.00
7	8	4	15791.00	8414.00	172.95	0	Spot (Block7, Row4, Column8)	2544.67	2486.00	416.42	0.01	0.16	1785.00	1815.62	1785.00	181.24	0.01	0.10	94.00	82.00	0.00	701.00	759.67	2119710.00	4.02	1989.21	1990.00
7	1	5	13699.00	8710.00	110.75	0	Spot (Block7, Row5, Column1)	2799.72	2759.00	320.83	0.01	0.11	1977.00	2014.23	1977.00	234.62	0.01	0.12	98.00	87.00	0.00	782.00	822.72	895910.00	3.35	2323.31	2361.00
7	2	5	14005.00	8715.00	198.85	0	Spot (Block7, Row5, Column2)	2322.22	2279.50	287.03	0.01	0.12	1965.00	2000.41	1965.00	426.80	0.01	0.21	36.00	5.00	0.00	314.50	357.22	2586951.00	0.75	2113.14	2083.00
7	3	5	14298.00	8722.00	206.20	0	Spot (Block7, Row5, Column3)	2338.19	2324.00	302.01	0.00	0.13	1975.00	2007.84	1975.00	434.97	0.01	0.22	39.00	6.00	0.00	349.00	363.19	2822191.00	0.76	2077.31	2064.00
7	4	5	14603.00	8705.00	186.20	0	Spot (Block7, Row5, Column4)	2422.43	2412.50	268.01	0.00	0.11	1972.00	1996.21	1972.00	255.03	0.01	0.13	72.00	44.00	0.00	440.50	450.43	2359444.00	1.67	2121.20	2113.00
7	5	5	14898.00	8708.00	148.80	0	Spot (Block7, Row5, Column5)	3613.27	3598.00	549.90	0.00	0.15	1920.00	1964.99	1920.00	223.33	0.01	0.11	100.00	100.00	0.00	1678.00	1693.27	2193255.00	7.38	2540.67	2501.00
7	6	5	15197.00	8709.00	160.45	0	Spot (Block7, Row5, Column6)	2337.84	2301.00	347.82	0.01	0.15	1879.00	1916.84	1879.00	217.24	0.01	0.11	69.00	48.00	0.00	422.00	458.84	1655193.00	1.94	2110.95	2091.50
7	7	5	15495.00	8709.00	182.05	0	Spot (Block7, Row5, Column7)	2366.42	2304.00	287.24	0.01	0.12	1851.00	1873.63	1851.00	204.83	0.01	0.11	88.00	56.00	0.00	453.00	515.42	2196034.00	2.41	2052.10	2072.00
7	8	5	15818.00	8698.00	192.15	0	Spot (Block7, Row5, Column8)	2412.25	2241.00	1042.25	0.03	0.43	1805.00	1852.04	1805.00	194.07	0.01	0.10	81.00	56.00	0.00	436.00	607.25	2511151.00	2.89	2008.07	1945.00
7	1	6	13698.00	9005.00	200.90	0	Spot (Block7, Row6, Column1)	2518.57	2469.00	343.59	0.01	0.14	1983.00	2025.70	1983.00	246.34	0.01	0.12	79.00	49.00	0.00	486.00	535.57	2888804.00	2.00	2187.43	2163.00
7	2	6	13985.00	9006.00	208.60	0	Spot (Block7, Row6, Column2)	2367.66	2332.50	324.92	0.01	0.14	1976.00	1998.28	1976.00	236.67	0.00	0.12	64.00	37.00	0.00	356.50	391.66	2931164.00	1.56	2116.62	2091.00
7	3	6	14308.00	9010.00	136.35	0	Spot (Block7, Row6, Column3)	2639.81	2573.00	354.20	0.01	0.13	1978.00	2008.01	1978.00	261.16	0.01	0.13	88.00	57.00	0.00	595.00	661.81	1322546.00	2.42	2177.09	2170.50
7	4	6	14594.00	8991.00	204.90	0	Spot (Block7, Row6, Column4)	2427.89	2384.00	288.17	0.01	0.12	1994.00	2037.33	1994.00	264.04	0.01	0.13	65.00	33.00	0.00	390.00	433.89	2901323.00	1.48	2131.60	2091.00
7	5	6	14899.00	9003.00	153.35	0	Spot (Block7, Row6, Column5)	3259.30	3188.00	553.23	0.01	0.17	1977.00	2002.47	1977.00	231.47	0.01	0.12	100.00	98.00	0.00	1211.00	1282.30	2102246.00	5.43	2408.88	2440.00
7	6	6	15196.00	9019.00	232.80	0	Spot (Block7, Row6, Column6)	2172.55	2151.00	259.03	0.00	0.12	1889.00	1930.14	1889.00	214.06	0.01	0.11	53.00	32.00	0.00	262.00	283.55	3395697.00	1.13	2001.74	1988.00
7	7	6	15494.00	9000.00	188.75	0	Spot (Block7, Row6, Column7)	2376.45	2366.00	292.45	0.00	0.12	1862.00	1903.51	1862.00	565.91	0.01	0.30	43.00	1.00	0.00	504.00	514.45	2381201.00	0.84	2090.19	2051.00
7	8	6	15794.00	9012.00	183.95	0	Spot (Block7, Row6, Column8)	2246.85	2198.00	251.28	0.01	0.11	1822.50	1898.85	1822.50	779.89	0.02	0.41	8.00	0.00	0.00	375.50	424.35	2132261.00	0.45	2045.55	2031.00
7	1	7	13703.00	9300.00	211.90	0	Spot (Block7, Row7, Column1)	2301.47	2250.00	310.06	0.01	0.13	2003.00	2063.90	2003.00	301.76	0.01	0.15	44.00	19.00	0.00	247.00	298.47	2952783.00	0.79	2117.84	2087.00
7	2	7	13989.00	9299.00	203.30	0	Spot (Block7, Row7, Column2)	2352.21	2311.50	304.06	0.01	0.13	1976.00	2004.66	1976.00	248.16	0.01	0.12	60.00	34.00	0.00	335.50	376.21	2780314.00	1.40	2145.55	2117.00
7	3	7	14301.00	9303.00	197.50	0	Spot (Block7, Row7, Column3)	2329.03	2284.00	338.49	0.01	0.15	1977.00	2001.35	1977.00	238.78	0.01	0.12	57.00	35.00	0.00	307.00	352.03	2573578.00	1.37	2130.36	2072.00
7	4	7	14600.00	9305.00	203.30	0	Spot (Block7, Row7, Column4)	2295.38	2284.00	268.21	0.00	0.12	1972.00	2006.14	1972.00	301.30	0.01	0.15	51.00	14.00	0.00	312.00	323.38	2706252.00	0.96	2127.24	2090.00
7	5	7	14902.00	9292.00	158.45	0	Spot (Block7, Row7, Column5)	2349.15	2289.50	273.23	0.01	0.12	1952.00	1982.96	1952.00	300.41	0.01	0.15	61.00	23.00	0.00	337.50	397.15	1620914.00	1.22	2125.24	2045.00
7	6	7	15185.00	9326.00	202.05	0	Spot (Block7, Row7, Column6)	2353.10	2280.00	735.06	0.01	0.31	1883.00	1912.03	1883.00	216.15	0.01	0.11	74.00	46.00	0.00	397.00	470.10	2727248.00	2.04	2265.78	2035.50
7	7	7	15498.00	9285.00	174.00	0	Spot (Block7, Row7, Column7)	2336.85	2199.00	957.87	0.03	0.41	1852.00	1891.17	1852.00	563.54	0.01	0.30	26.00	1.00	0.00	347.00	484.85	1974635.00	0.79	2024.69	1996.00
7	8	7	15799.00	9304.00	147.00	-50	Spot (Block7, Row7, Column8)	2526.32	2420.00	640.82	0.02	0.25	1875.00	1923.37	1875.00	785.83	0.01	0.41	38.00	10.00	0.00	545.00	651.32	1488003.00	0.77	1822.89	1804.00
7	1	8	13692.00	9606.00	145.95	0	Spot (Block7, Row8, Column1)	54841.34	65535.00	14329.53	0.08	0.26	2067.50	2109.22	2067.50	356.13	0.01	0.17	100.00	100.00	55.27	63467.50	52773.84	31753364.00	148.07	15792.31	11326.00
7	2	8	13994.00	9604.00	196.45	0	Spot (Block7, Row8, Column2)	2301.20	2282.00	300.61	0.00	0.13	2008.00	2058.69	2008.00	312.97	0.01	0.15	44.00	14.00	0.00	274.00	293.20	2517518.00	0.77	2169.22	2169.00
7	3	8	14313.00	9606.00	148.00	0	Spot (Block7, Row8, Column3)	2513.07	2451.50	403.10	0.01	0.16	1974.00	2003.21	1974.00	251.71	0.01	0.13	77.00	48.00	0.00	477.50	539.07	1502814.00	2.03	2189.75	2179.00
7	4	8	14596.00	9609.00	158.10	0	Spot (Block7, Row8, Column4)	2608.43	2510.00	407.77	0.02	0.16	1962.00	1992.57	1962.00	256.77	0.01	0.13	83.00	54.00	0.00	548.00	646.43	1802426.00	2.40	2185.29	2151.00
7	5	8	14888.00	9615.00	190.30	0	Spot (Block7, Row8, Column5)	2354.12	2278.00	267.79	0.01	0.11	1943.50	1983.20	1943.50	311.79	0.01	0.16	55.00	23.00	0.00	334.50	410.62	2396498.00	1.19	2173.17	2185.50
7	6	8	15188.00	9609.00	181.65	0	Spot (Block7, Row8, Column6)	2837.01	2614.00	1581.48	0.04	0.56	1896.00	1957.40	1896.00	476.95	0.01	0.24	77.00	36.00	0.00	718.00	941.01	2618559.00	1.84	2196.69	2208.50
7	7	8	15498.00	9613.00	174.95	0	Spot (Block7, Row8, Column7)	2388.86	2361.50	326.43	0.01	0.14	1871.00	1917.77	1871.00	422.84	0.01	0.22	56.00	20.00	0.00	490.50	517.86	2035308.00	1.11	2027.24	1989.50
7	8	8	15811.00	9600.00	124.15	0	Spot (Block7, Row8, Column8)	6427.49	6457.00	1622.81	0.00	0.25	1892.00	1959.42	1892.00	553.27	0.02	0.28	100.00	100.00	0.00	4565.00	4535.49	2648125.00	8.08	3102.86	2837.00
8	1	1	18198.00	7498.00	155.50	0	Spot (Block8, Row1, Column1)	47383.00	49699.50	17646.27	0.02	0.37	1772.00	1830.74	1772.00	479.22	0.01	0.26	100.00	100.00	37.39	47927.50	45611.00	31557300.00	95.06	12792.20	9811.00
8	2	1	18490.00	7516.00	199.40	0	Spot (Block8, Row1, Column2)	2209.49	2155.50	499.26	0.01	0.23	1718.00	1777.32	1718.00	459.00	0.01	0.26	45.00	13.00	0.00	437.50	491.49	2492304.00	0.94	2007.95	1801.00
8	3	1	18793.00	7484.00	190.70	0	Spot (Block8, Row1, Column3)	2045.86	1961.00	795.66	0.02	0.39	1721.00	1755.17	1721.00	183.99	0.01	0.10	58.00	27.00	0.00	240.00	324.86	2092917.00	1.58	1853.37	1835.00
8	4	1	19104.00	7502.00	135.55	0	Spot (Block8, Row1, Column4)	2175.47	2178.00	223.71	0.00	0.10	1693.00	1716.71	1693.00	135.53	0.01	0.08	95.00	83.00	0.00	485.00	482.47	1081207.00	3.39	1923.29	1906.00
8	5	1	19394.00	7502.00	181.30	0	Spot (Block8, Row1, Column5)	2009.66	1982.50	181.89	0.01	0.09	1686.00	1714.44	1686.00	353.74	0.01	0.21	41.00	0.00	0.00	296.50	323.66	1852910.00	0.83	1811.26	1802.00
8	6	1	19703.00	7486.00	128.50	0	Spot (Block8, Row1, Column6)	2113.97	2049.00	248.29	0.01	0.12	1704.00	1745.61	1704.00	339.12	0.01	0.19	50.00	17.00	0.00	345.00	409.97	932262.00	1.09	1886.42	1886.00
8	7	1	20013.00	7488.00	121.25	0	Spot (Block8, Row1, Column7)	2371.89	2346.00	231.58	0.00	0.10	1782.00	1792.71	1782.00	148.82	0.00	0.08	98.00	91.00	0.00	564.00	589.89	922667.00	3.89	1991.96	1979.00
8	8	1	20303.00	7499.00	196.25	0	Spot (Block8, Row1, Column8)	2223.88	2184.50	207.76	0.01	0.09	1864.00	1875.99	1864.00	162.04	0.00	0.09	83.00	47.00	0.00	320.50	359.88	2419586.00	2.15	2008.50	1991.00
8	1	2	18205.00	7802.00	147.40	0	Spot (Block8, Row2, Column1)	1948.00	1876.00	276.48	0.02	0.14	1690.00	1726.75	1690.00	304.01	0.01	0.18	35.00	2.00	0.00	186.00	258.00	1151268.00	0.73	1777.45	1766.50
8	2	2	18507.00	7801.00	151.70	0	Spot (Block8, Row2, Column2)	2202.48	2079.00	1345.46	0.03	0.61	1704.00	1771.79	1704.00	811.31	0.02	0.46	5.00	1.00	0.00	375.00	498.48	1385363.00	0.53	2055.32	1819.00
8	3	2	18826.00	7788.00	179.00	0	Spot (Block8, Row2, Column3)	2095.12	2074.50	241.21	0.00	0.12	1765.00	1841.28	1765.00	923.26	0.02	0.50	1.00	0.00	0.00	309.50	330.12	1881421.00	0.27	1933.00	1905.00
8	4	2	19099.00	7809.00	198.00	0	Spot (Block8, Row2, Column4)	2130.88	2105.00	208.06	0.01	0.10	1780.00	1817.90	1780.00	470.46	0.01	0.26	28.00	0.00	0.00	325.00	350.88	2356752.00	0.67	1934.33	1922.00
8	5	2	19398.00	7806.00	211.75	0	Spot (Block8, Row2, Column5)	2718.42	2603.50	447.20	0.02	0.16	1713.00	1745.75	1713.00	149.56	0.01	0.09	99.00	98.00	0.00	890.50	1005.42	3468703.00	6.50	2080.00	2058.00
8	6	2	19713.00	7809.00	136.40	0	Spot (Block8, Row2, Column6)	2033.43	1993.00	213.59	0.01	0.11	1690.00	1714.08	1690.00	247.96	0.01	0.14	66.00	16.00	0.00	303.00	343.43	1020782.00	1.29	1817.56	1807.50
8	7	2	19990.00	7803.00	213.15	0	Spot (Block8, Row2, Column7)	1954.81	1924.00	182.95	0.01	0.09	1697.00	1719.99	1697.00	142.96	0.01	0.08	69.00	43.00	0.00	227.00	257.81	2543209.00	1.64	1771.79	1785.00
8	8	2	20291.00	7800.00	153.35	0	Spot (Block8, Row2, Column8)	1883.77	1869.50	136.06	0.00	0.07	1759.00	1770.22	1759.00	144.14	0.00	0.08	36.00	14.00	0.00	110.50	124.77	1213145.00	0.79	1825.41	1813.50
8	1	3	18194.00	8100.00	151.90	0	Spot (Block8, Row3, Column1)	2501.75	2474.50	340.35	0.00	0.14	1667.00	1720.86	1667.00	606.00	0.01	0.35	68.00	18.00	0.00	807.50	834.75	1586108.00	1.29	1992.97	1970.50
8	2	3	18499.00	8115.00	215.85	0	Spot (Block8, Row3, Column2)	2019.48	2020.00	330.24	0.00	0.16	1709.00	1768.33	1709.00	692.26	0.01	0.39	4.00	0.00	0.00	311.00	310.48	2687928.00	0.36	1910.96	1770.00
8	3	3	18780.00	8126.00	211.15	0	Spot (Block8, Row3, Column3)	2342.91	2125.50	1113.40	0.04	0.48	1816.00	1898.30	1816.00	811.62	0.02	0.43	16.00	3.00	0.00	309.50	526.91	2980181.00	0.55	1991.34	1872.00
8	4	3	19106.00	8100.00	188.45	0	Spot (Block8, Row3, Column4)	2355.42	2302.50	305.89	0.01	0.13	1873.00	1900.38	1873.00	466.11	0.01	0.25	46.00	8.00	0.00	429.50	482.42	2355416.00	0.98	2078.97	2092.00
8	5	3	19395.00	8108.00	179.85	0	Spot (Block8, Row3, Column5)	2425.38	2386.50	324.25	0.01	0.13	1818.00	1853.25	1818.00	175.55	0.01	0.09	93.00	77.00	0.00	568.50	607.38	2197396.00	3.26	2067.43	2087.50
8	6	3	19695.00	8103.00	198.00	0	Spot (Block8, Row3, Column6)	2042.35	2016.00	195.80	0.01	0.10	1748.00	1763.24	1748.00	147.91	0.00	0.08	76.00	46.00	0.00	268.00	294.35	2264968.00	1.89	1871.98	1874.50
8	7	3	20008.00	8095.00	184.75	0	Spot (Block8, Row3, Column7)	1929.15	1904.00	148.83	0.01	0.08	1707.00	1731.39	1707.00	144.17	0.01	0.08	69.00	33.00	0.00	197.00	222.15	1857774.00	1.37	1844.19	1821.50
8	8	3	20292.00	8114.00	183.85	0	Spot (Block8, Row3, Column8)	2036.29	1997.00	151.84	0.01	0.07	1749.00	1761.28	1749.00	130.61	0.00	0.07	89.00	44.00	0.00	248.00	287.29	1928364.00	2.11	1871.12	1829.50
8	1	4	18196.00	8402.00	182.45	0	Spot (Block8, Row4, Column1)	2255.70	2086.00	1406.06	0.03	0.62	1663.00	1702.38	1663.00	600.80	0.01	0.35	30.00	2.00	0.00	423.00	592.70	2104570.00	0.92	1859.64	1827.00
8	2	4	18507.00	8405.00	211.10	0	Spot (Block8, Row4, Column2)	2029.65	1984.00	214.24	0.01	0.11	1762.00	1786.30	1762.00	446.58	0.01	0.25	23.00	0.00	0.00	222.00	267.65	2569540.00	0.54	1842.53	1807.00
8	3	4	18799.00	8403.00	160.70	0	Spot (Block8, Row4, Column3)	3436.31	3376.00	722.66	0.01	0.21	1881.00	1897.88	1881.00	167.18	0.00	0.09	100.00	97.00	0.00	1495.00	1555.31	2450088.00	9.20	2274.41	2257.00
8	4	4	19101.00	8400.00	174.75	0	Spot (Block8, Row4, Column4)	2267.22	2219.00	223.60	0.01	0.10	1905.00	1939.81	1905.00	173.51	0.01	0.09	80.00	46.00	0.00	314.00	362.22	1933937.00	1.89	2072.78	2082.50
8	5	4	19388.00	8399.00	128.35	0	Spot (Block8, Row4, Column5)	2959.34	2654.50	2067.01	0.05	0.70	1894.00	1926.52	1894.00	185.25	0.01	0.10	100.00	90.00	0.00	760.50	1065.34	1308029.00	5.58	2496.52	2415.00
8	6	4	19698.00	8397.00	199.30	0	Spot (Block8, Row4, Column6)	2935.04	2868.50	417.73	0.01	0.14	1862.00	1870.20	1862.00	161.63	0.00	0.09	99.00	98.00	0.00	1006.50	1073.04	3322462.00	6.59	2170.62	2148.50
8	7	4	20023.00	8397.00	127.20	0	Spot (Block8, Row4, Column7)	2420.06	2358.00	265.05	0.01	0.11	1788.00	1796.25	1788.00	136.26	0.00	0.08	99.00	93.00	0.00	570.00	632.06	1050306.00	4.58	2052.01	1990.50
8	8	4	20309.00	8402.00	192.30	0	Spot (Block8, Row4, Column8)	2342.38	2260.00	329.05	0.02	0.14	1792.00	1802.07	1792.00	127.62	0.00	0.07	93.00	80.00	0.00	468.00	550.38	2445449.00	4.23	1935.74	1918.00
8	1	5	18199.00	8702.00	147.00	-50	Spot (Block8, Row5, Column1)	2330.18	2044.00	1964.66	0.06	0.84	1671.00	1689.53	1671.00	482.66	0.00	0.29	42.00	12.00	0.00	373.00	659.18	1363153.00	1.33	1652.11	1626.00
8	2	5	18493.00	8701.00	192.05	0	Spot (Block8, Row5, Column2)	2100.93	2083.00	199.25	0.00	0.09	1754.00	1771.44	1754.00	181.72	0.00	0.10	78.00	40.00	0.00	329.00	346.93	2182861.00	1.81	1909.93	1870.00
8	3	5	18811.00	8702.00	191.05	0	Spot (Block8, Row5, Column3)	2309.83	2298.00	242.48	0.00	0.10	1882.00	1900.89	1882.00	199.24	0.00	0.10	77.00	52.00	0.00	416.00	427.83	2381432.00	2.05	2133.03	2109.00
8	4	5	19099.00	8704.00	191.05	0	Spot (Block8, Row5, Column4)	2369.19	2336.00	241.12	0.01	0.10	1899.00	1935.10	1899.00	185.02	0.01	0.10	88.00	60.00	0.00	437.00	470.19	2440262.00	2.35	2081.12	2055.00
8	5	5	19393.00	8701.00	153.75	0	Spot (Block8, Row5, Column5)	3409.48	3330.00	634.73	0.01	0.19	1908.00	1947.64	1908.00	173.01	0.01	0.09	100.00	99.00	0.00	1422.00	1501.48	2219574.00	8.45	2390.27	2386.00
8	6	5	19701.00	8699.00	167.60	0	Spot (Block8, Row5, Column6)	2570.11	2443.50	786.75	0.02	0.31	1893.00	1907.22	1893.00	203.58	0.00	0.11	95.00	67.00	0.00	550.50	677.11	1999546.00	3.26	2121.36	2102.00
8	7	5	19990.00	8705.00	182.30	0	Spot (Block8, Row5, Column7)	2146.52	2108.50	193.86	0.01	0.09	1804.00	1831.85	1804.00	190.67	0.01	0.10	76.00	42.00	0.00	304.50	342.52	2013439.00	1.65	1973.51	1989.00
8	8	5	20296.00	8695.00	148.05	0	Spot (Block8, Row5, Column8)	2689.91	2685.00	400.86	0.00	0.15	1785.00	1798.23	1785.00	126.99	0.00	0.07	99.00	99.00	0.00	900.00	904.91	1608569.00	7.02	2123.15	2120.50
8	1	6	18197.00	8993.00	215.55	0	Spot (Block8, Row6, Column1)	1974.78	1962.50	209.76	0.00	0.11	1649.00	1676.90	1649.00	405.60	0.01	0.24	32.00	0.00	0.00	313.50	325.78	2618559.00	0.73	1742.18	1709.50
8	2	6	18502.00	8994.00	207.00	0	Spot (Block8, Row6, Column2)	2080.81	2035.00	206.31	0.01	0.10	1720.00	1760.97	1720.00	182.79	0.01	0.10	79.00	41.00	0.00	315.00	360.81	2542746.00	1.75	1860.87	1819.50
8	3	6	18808.00	8998.00	139.70	0	Spot (Block8, Row6, Column3)	2413.20	2361.50	250.60	0.01	0.10	1802.50	1837.24	1802.50	198.08	0.01	0.11	96.00	83.00	0.00	559.00	610.70	1288647.00	2.91	2030.61	2010.00
8	4	6	19092.00	9004.00	165.45	0	Spot (Block8, Row6, Column4)	2384.75	2375.00	266.20	0.00	0.11	1851.00	1868.96	1851.00	192.01	0.00	0.10	91.00	65.00	0.00	524.00	533.75	1812413.00	2.69	2101.71	2082.00
8	5	6	19396.00	9002.00	148.15	0	Spot (Block8, Row6, Column5)	2948.11	2880.00	420.86	0.01	0.14	1851.00	1866.71	1851.00	163.96	0.00	0.09	100.00	100.00	0.00	1029.00	1097.11	1774765.00	6.60	2244.84	2242.00
8	6	6	19691.00	8992.00	205.60	0	Spot (Block8, Row6, Column6)	2055.32	2018.50	165.46	0.01	0.08	1799.00	1828.91	1799.00	201.06	0.01	0.11	55.00	23.00	0.00	219.50	256.32	2466386.00	1.13	1908.37	1913.00
8	7	6	19984.00	8998.00	167.00	0	Spot (Block8, Row6, Column7)	2145.15	2124.00	206.45	0.00	0.10	1754.00	1771.38	1754.00	191.62	0.00	0.11	86.00	48.00	0.00	370.00	391.15	1656059.00	1.95	1932.27	1911.00
8	8	6	20309.00	9011.00	176.05	0	Spot (Block8, Row6, Column8)	2001.27	1979.00	154.65	0.00	0.08	1775.50	1782.14	1775.50	136.53	0.00	0.08	62.00	33.00	0.00	203.50	225.77	1731097.00	1.60	1885.81	1884.00
8	1	7	18196.00	9296.00	192.05	0	Spot (Block8, Row7, Column1)	1909.36	1891.00	185.06	0.00	0.10	1612.00	1657.54	1612.00	198.55	0.01	0.12	65.00	25.00	0.00	279.00	297.36	1987645.00	1.27	1735.30	1715.00
8	2	7	18511.00	9298.00	231.65	0	Spot (Block8, Row7, Column2)	1926.70	1907.00	172.83	0.00	0.09	1667.00	1680.53	1667.00	155.93	0.00	0.09	71.00	35.00	0.00	240.00	259.70	2970973.00	1.58	1750.53	1743.00
8	3	7	18802.00	9294.00	222.00	0	Spot (Block8, Row7, Column3)	1979.38	1968.00	195.02	0.00	0.10	1705.00	1726.85	1705.00	156.13	0.01	0.09	68.00	38.00	0.00	263.00	274.38	2800824.00	1.62	1807.90	1783.00
8	4	7	19089.00	9292.00	205.80	0	Spot (Block8, Row7, Column4)	2056.90	2027.00	194.96	0.01	0.09	1726.00	1754.74	1726.00	159.66	0.01	0.09	78.00	49.00	0.00	301.00	330.90	2484736.00	1.89	1856.68	1845.50
8	5	7	19411.00	9308.00	158.60	0	Spot (Block8, Row7, Column5)	2009.00	1995.00	150.23	0.00	0.07	1730.00	1759.42	1730.00	146.50	0.01	0.08	83.00	38.00	0.00	265.00	279.00	1398262.00	1.70	1861.68	1824.00
8	6	7	19691.00	9301.00	201.80	0	Spot (Block8, Row7, Column6)	2025.72	1999.00	203.26	0.01	0.10	1715.00	1743.25	1715.00	127.54	0.01	0.07	79.00	58.00	0.00	284.00	310.72	2333632.00	2.21	1866.93	1867.00
8	7	7	19997.00	9303.00	161.55	0	Spot (Block8, Row7, Column7)	2037.01	1986.50	212.72	0.01	0.10	1713.00	1744.28	1713.00	137.29	0.01	0.08	82.00	49.00	0.00	273.50	324.01	1470721.00	2.13	1887.66	1884.00
8	8	7	20299.00	9292.00	154.70	0	Spot (Block8, Row7, Column8)	3561.48	3576.50	491.46	0.00	0.14	1785.00	1789.24	1785.00	145.76	0.00	0.08	100.00	100.00	0.00	1791.50	1776.48	2343452.00	12.16	2368.83	2351.50
8	1	8	18193.00	9599.00	146.65	0	Spot (Block8, Row8, Column1)	54982.16	65535.00	14716.22	0.08	0.27	1597.00	1641.71	1597.00	242.71	0.01	0.15	100.00	100.00	55.90	63938.00	53385.16	32164796.00	219.77	15176.42	10750.00
8	2	8	18502.00	9606.00	190.45	0	Spot (Block8, Row8, Column2)	1933.65	1881.00	215.03	0.01	0.11	1597.00	1638.13	1597.00	196.03	0.01	0.12	70.00	37.00	0.00	284.00	336.65	1983924.00	1.51	1775.22	1729.00
8	3	8	18817.00	9597.00	151.40	0	Spot (Block8, Row8, Column3)	2182.59	2161.50	279.59	0.00	0.13	1616.00	1649.26	1616.00	153.50	0.01	0.09	97.00	83.00	0.00	545.50	566.59	1361934.00	3.47	1881.08	1874.50
8	4	8	19107.00	9592.00	177.85	0	Spot (Block8, Row8, Column4)	2099.25	2069.00	241.29	0.01	0.11	1685.00	1695.25	1685.00	169.20	0.00	0.10	85.00	53.00	0.00	384.00	414.25	1864132.00	2.39	1850.23	1802.50
8	5	8	19397.00	9602.00	195.80	0	Spot (Block8, Row8, Column5)	1945.35	1906.00	163.59	0.01	0.08	1686.00	1694.41	1686.00	160.88	0.00	0.09	73.00	24.00	0.00	220.00	259.35	2116545.00	1.56	1837.60	1811.50
8	6	8	19687.00	9603.00	173.25	0	Spot (Block8, Row8, Column6)	2055.82	2059.00	184.68	0.00	0.09	1684.00	1694.18	1684.00	147.00	0.00	0.09	88.00	63.00	0.00	375.00	371.82	1714552.00	2.46	1862.27	1865.00
8	7	8	20001.00	9591.00	165.15	0	Spot (Block8, Row8, Column7)	2126.25	2094.00	201.25	0.01	0.09	1708.00	1741.34	1708.00	151.58	0.01	0.09	94.00	64.00	0.00	386.00	418.25	1605316.00	2.54	1885.07	1884.50
8	8	8	20310.00	9591.00	126.20	0	Spot (Block8, Row8, Column8)	4861.52	4836.50	1027.57	0.00	0.21	1795.00	1808.50	1795.00	148.60	0.00	0.08	100.00	100.00	0.00	3041.50	3066.52	2051562.00	20.55	2702.02	2676.00
9	1	1	4695.00	12010.00	152.85	0	Spot (Block9, Row1, Column1)	55347.41	65535.00	13659.51	0.07	0.25	2560.00	2592.36	2560.00	275.00	0.01	0.11	100.00	100.00	56.06	62975.00	52787.41	35644016.00	191.84	14892.23	12107.50
9	2	1	4992.00	12011.00	146.55	0	Spot (Block9, Row1, Column2)	6306.16	6170.50	1696.30	0.01	0.27	2515.00	2555.31	2515.00	236.22	0.01	0.09	100.00	100.00	0.00	3655.50	3791.16	3720636.00	15.88	3516.22	3406.50
9	3	1	5303.00	12011.00	148.75	0	Spot (Block9, Row1, Column3)	5150.35	4552.00	1968.62	0.05	0.38	2512.00	2543.24	2512.00	220.20	0.01	0.09	96.00	91.00	0.00	2040.00	2638.35	3126261.00	11.84	3157.09	3060.00
9	4	1	5595.00	12011.00	145.15	0	Spot (Block9, Row1, Column4)	5420.57	5180.50	1372.31	0.02	0.25	2559.00	2593.63	2559.00	261.20	0.01	0.10	100.00	100.00	0.00	2621.50	2861.57	3111406.00	10.82	3370.14	3298.00
9	5	1	5897.00	12012.00	143.40	0	Spot (Block9, Row1, Column5)	26633.35	23830.00	17702.56	0.05	0.66	2682.00	2713.31	2682.00	301.02	0.01	0.11	100.00	100.00	1.44	21148.00	23951.35	14754873.00	79.46	7770.63	6811.50
9	6	1	6209.00	12005.00	99.85	0	Spot (Block9, Row1, Column6)	11433.13	9882.00	5397.13	0.06	0.47	2821.00	2869.84	2821.00	331.81	0.01	0.12	100.00	100.00	0.00	7061.00	8612.13	2846849.00	25.81	5535.11	5210.00
9	7	1	6504.00	12009.00	110.50	0	Spot (Block9, Row1, Column7)	47230.45	48915.00	14828.71	0.02	0.31	2930.00	2985.49	2930.00	330.95	0.01	0.11	100.00	100.00	21.52	45985.00	44300.45	14924821.00	133.69	15676.90	14195.00
9	8	1	6796.00	12008.00	203.65	0	Spot (Block9, Row1, Column8)	3687.68	3561.00	735.39	0.02	0.20	2989.00	3038.46	2989.00	326.31	0.01	0.11	71.00	41.00	0.00	572.00	698.68	4340399.00	1.99	3203.69	3129.50
9	1	2	4699.00	12310.00	136.90	0	Spot (Block9, Row2, Column1)	2675.46	2687.00	180.27	0.00	0.07	2412.00	2445.04	2412.00	216.48	0.01	0.09	53.00	19.00	0.00	275.00	263.46	1351107.00	1.06	2497.93	2489.00
9	2	2	4993.00	12311.00	119.75	0	Spot (Block9, Row2, Column2)	5803.37	5573.00	1050.77	0.02	0.18	2421.00	2457.98	2421.00	196.14	0.01	0.08	100.00	100.00	0.00	3152.00	3382.37	2211084.00	17.06	3443.61	3373.00
9	3	2	5277.00	12333.00	198.35	0	Spot (Block9, Row2, Column3)	2919.19	2873.00	301.73	0.01	0.10	2451.00	2468.31	2451.00	197.75	0.00	0.08	80.00	52.00	0.00	422.00	468.19	3263658.00	2.28	2615.32	2580.50
9	4	2	5597.00	12312.00	177.85	0	Spot (Block9, Row2, Column4)	3802.21	3678.00	621.96	0.01	0.16	2443.00	2470.19	2443.00	218.13	0.00	0.09	99.00	97.00	0.00	1235.00	1359.21	3361155.00	6.11	2833.10	2852.00
9	5	2	5899.00	12310.00	190.65	0	Spot (Block9, Row2, Column5)	3655.52	3647.00	450.54	0.00	0.12	2543.00	2561.38	2543.00	227.21	0.00	0.09	99.00	93.00	0.00	1104.00	1112.52	3735946.00	4.82	2916.07	2867.00
9	6	2	6220.00	12309.00	135.75	0	Spot (Block9, Row2, Column6)	3505.66	3441.00	363.97	0.01	0.10	2674.00	2711.18	2674.00	270.27	0.01	0.10	98.00	78.00	0.00	767.00	831.66	1752831.00	2.94	2991.01	2975.00
9	7	2	6501.00	12313.00	156.35	0	Spot (Block9, Row2, Column7)	4186.58	4019.00	754.97	0.02	0.18	2800.00	2845.87	2800.00	277.18	0.01	0.10	98.00	89.00	0.00	1219.00	1386.58	2817569.00	4.84	3234.79	3265.00
9	8	2	6817.00	12293.00	151.35	0	Spot (Block9, Row2, Column8)	3099.25	3107.50	298.83	0.00	0.10	2851.00	2883.69	2851.00	268.32	0.00	0.09	48.00	20.00	0.00	256.50	248.25	1940130.00	0.80	2978.98	2996.50
9	1	3	4700.00	12612.00	143.10	0	Spot (Block9, Row3, Column1)	9663.89	8826.00	4650.01	0.04	0.48	2397.00	2416.36	2397.00	173.66	0.00	0.07	100.00	100.00	0.00	6429.00	7266.89	5382789.00	41.73	3965.86	3823.00
9	2	3	5006.00	12608.00	174.45	0	Spot (Block9, Row3, Column2)	2909.41	2885.00	260.84	0.00	0.09	2400.00	2431.69	2400.00	198.31	0.01	0.08	90.00	63.00	0.00	485.00	509.41	2470091.00	2.41	2550.75	2539.50
9	3	3	5312.00	12619.00	118.40	0	Spot (Block9, Row3, Column3)	5599.63	5338.00	2047.11	0.02	0.37	2427.00	2456.19	2427.00	229.74	0.01	0.09	99.00	99.00	0.00	2911.00	3172.63	2055066.00	13.68	3530.49	3389.00
9	4	3	5602.00	12611.00	141.60	0	Spot (Block9, Row3, Column4)	9391.52	8972.00	4015.89	0.02	0.43	2495.50	2623.96	2495.50	542.86	0.02	0.21	100.00	100.00	0.00	6476.50	6896.02	5118380.00	12.47	4185.46	3969.00
9	5	3	5901.00	12605.00	131.20	0	Spot (Block9, Row3, Column5)	8490.46	6107.50	8644.15	0.14	1.02	2582.00	2657.33	2582.00	428.97	0.01	0.16	100.00	99.00	0.43	3525.50	5908.46	3922593.00	13.60	4467.50	3900.00
9	6	3	6218.00	12600.00	185.15	0	Spot (Block9, Row3, Column6)	3044.30	2999.50	287.60	0.01	0.09	2593.00	2647.76	2593.00	357.18	0.01	0.13	58.00	20.00	0.00	406.50	451.30	2940790.00	1.11	2844.06	2800.00
9	7	3	6503.00	12609.00	142.65	0	Spot (Block9, Row3, Column7)	8943.86	8062.50	4528.44	0.05	0.51	2792.00	2818.51	2792.00	280.23	0.00	0.10	100.00	94.00	0.00	5270.50	6151.86	4954897.00	21.86	4263.97	3866.00
9	8	3	6816.00	12626.00	183.40	0	Spot (Block9, Row3, Column8)	3233.38	3213.00	313.32	0.00	0.10	2861.00	2899.98	2861.00	326.32	0.01	0.11	52.00	18.00	0.00	352.00	372.38	3052313.00	1.02	3040.27	3036.00
9	1	4	4698.00	12911.00	142.75	0	Spot (Block9, Row4, Column1)	8967.87	8440.00	4018.48	0.03	0.45	2408.00	2435.77	2408.00	192.18	0.00	0.08	100.00	100.00	0.00	6032.00	6559.87	4959230.00	33.99	3908.30	3474.00
9	2	4	5003.00	12920.00	211.45	0	Spot (Block9, Row4, Column2)	2638.17	2612.50	192.99	0.00	0.07	2364.00	2400.54	2364.00	211.98	0.01	0.09	57.00	26.00	0.00	248.50	274.17	3355748.00	1.12	2508.24	2477.00
9	3	4	5296.00	12910.00	140.50	0	Spot (Block9, Row4, Column3)	32449.63	31306.00	16210.54	0.02	0.50	2407.00	2440.85	2407.00	239.02	0.01	0.10	100.00	100.00	1.69	28899.00	30042.63	17295660.00	125.55	9755.92	7762.00
9	4	4	5602.00	12913.00	147.00	-50	Spot (Block9, Row4, Column4)	3079.51	2805.00	805.11	0.04	0.26	2616.00	2934.78	2616.00	842.36	0.05	0.29	18.00	9.00	0.00	189.00	463.51	1829228.00	0.17	3449.25	2746.00
9	5	4	5902.00	12912.00	147.00	-50	Spot (Block9, Row4, Column5)	4408.05	3547.00	3667.90	0.09	0.83	2684.00	2994.54	2684.00	868.82	0.05	0.29	49.00	22.00	0.00	863.00	1724.05	2627197.00	1.63	3032.96	2934.50
9	6	4	6208.00	12912.00	166.40	0	Spot (Block9, Row4, Column6)	3854.95	3767.00	543.10	0.01	0.14	2561.00	2610.06	2561.00	353.25	0.01	0.14	98.00	85.00	0.00	1206.00	1293.95	2972165.00	3.52	3172.10	3114.00
9	7	4	6521.00	12905.00	123.15	0	Spot (Block9, Row4, Column7)	8869.12	7930.00	4789.48	0.05	0.54	2767.00	2797.77	2767.00	290.70	0.00	0.10	100.00	100.00	0.00	5163.00	6102.12	3556519.00	20.89	4140.45	3832.00
9	8	4	6796.00	12918.00	148.50	0	Spot (Block9, Row4, Column8)	5391.40	5279.50	1324.18	0.01	0.25	2870.00	2898.64	2870.00	339.54	0.00	0.12	100.00	96.00	0.00	2409.50	2521.40	3245624.00	7.34	3592.64	3466.00
9	1	5	4717.00	13213.00	111.60	0	Spot (Block9, Row5, Column1)	4718.61	4893.00	1987.54	0.02	0.42	2383.00	2406.92	2383.00	214.78	0.00	0.09	79.00	68.00	0.00	2510.00	2335.61	1528830.00	10.76	3611.56	2571.00
9	2	5	5001.00	13213.00	147.00	-50	Spot (Block9, Row5, Column2)	2740.31	2709.50	190.95	0.00	0.07	2375.00	2450.42	2375.00	564.96	0.01	0.23	16.00	0.00	0.00	334.50	365.31	1616784.00	0.51	2651.04	2604.00
9	3	5	5300.00	13214.00	185.35	0	Spot (Block9, Row5, Column3)	2869.59	2877.00	292.08	0.00	0.10	2406.00	2495.13	2406.00	560.98	0.02	0.22	38.00	0.00	0.00	471.00	463.59	2772020.00	0.67	2635.16	2614.00
9	4	5	5593.00	13210.00	143.30	0	Spot (Block9, Row5, Column4)	6819.09	6225.00	2839.57	0.04	0.42	2529.00	2806.98	2529.00	734.30	0.05	0.26	94.00	78.00	0.00	3696.00	4290.09	3825512.00	5.46	3780.35	3399.50
9	5	5	5896.00	13213.00	143.50	0	Spot (Block9, Row5, Column5)	56311.93	65535.00	15711.83	0.07	0.28	2687.00	2915.18	2687.00	687.58	0.04	0.24	100.00	100.00	67.38	62848.00	53624.93	31422276.00	77.66	17584.31	13112.00
9	6	5	6208.00	13214.00	176.05	0	Spot (Block9, Row5, Column6)	3611.34	3499.00	583.16	0.01	0.16	2608.00	2657.06	2608.00	283.03	0.01	0.11	93.00	73.00	0.00	891.00	1003.34	3116585.00	3.37	2936.13	2908.00
9	7	5	6489.00	13216.00	182.80	0	Spot (Block9, Row5, Column7)	3160.39	3086.00	311.29	0.01	0.10	2760.00	2789.92	2760.00	289.89	0.00	0.10	57.00	27.00	0.00	326.00	400.39	2958125.00	1.28	2976.28	2956.00
9	8	5	6800.00	13210.00	144.90	0	Spot (Block9, Row5, Column8)	30353.85	25767.00	20884.44	0.07	0.69	2910.00	2941.77	2910.00	326.88	0.00	0.11	100.00	99.00	7.68	22857.00	27443.85	17392764.00	83.86	7104.62	5934.00
9	1	6	4701.00	13523.00	218.60	0	Spot (Block9, Row6, Column1)	2888.11	2862.00	243.14	0.00	0.08	2452.00	2464.74	2452.00	204.52	0.00	0.08	83.00	50.00	0.00	410.00	436.11	3962487.00	2.07	2612.19	2610.00
9	2	6	5001.00	13522.00	217.15	0	Spot (Block9, Row6, Column2)	2661.48	2638.00	226.32	0.00	0.09	2396.00	2483.40	2396.00	578.65	0.02	0.23	9.00	0.00	0.00	242.00	265.48	3606304.00	0.31	2499.66	2475.00
9	3	6	5316.00	13512.00	117.35	0	Spot (Block9, Row6, Column3)	20125.64	20275.00	7853.53	0.00	0.39	2395.00	2447.08	2395.00	371.38	0.01	0.15	100.00	100.00	0.00	17880.00	17730.64	7204981.00	47.60	6951.59	5635.00
9	4	6	5603.00	13508.00	155.35	0	Spot (Block9, Row6, Column4)	4267.77	4148.00	885.57	0.01	0.21	2464.00	2519.11	2464.00	318.19	0.01	0.13	100.00	92.00	0.00	1684.00	1803.77	2833802.00	5.50	2915.64	2868.00
9	5	6	5900.00	13508.00	144.60	0	Spot (Block9, Row6, Column5)	59351.73	65535.00	12055.73	0.04	0.20	2552.00	2659.56	2552.00	440.19	0.02	0.17	100.00	100.00	71.50	62983.00	56799.73	33949452.00	128.79	15503.51	12499.00
9	6	6	6196.00	13508.00	161.55	0	Spot (Block9, Row6, Column6)	3557.68	3376.00	768.78	0.02	0.22	2567.00	2612.62	2567.00	287.15	0.01	0.11	85.00	65.00	0.00	809.00	990.68	2561527.00	3.29	2739.07	2746.00
9	7	6	6499.00	13508.00	141.60	0	Spot (Block9, Row6, Column7)	12201.81	11357.50	5848.45	0.03	0.48	2719.00	2753.22	2719.00	310.28	0.01	0.11	100.00	100.00	0.00	8638.50	9482.81	6637783.00	30.45	4987.68	4570.00
9	8	6	6800.00	13510.00	145.15	0	Spot (Block9, Row6, Column8)	20847.38	19094.00	12721.07	0.04	0.61	2958.50	2993.86	2958.50	340.73	0.01	0.11	100.00	100.00	0.00	16135.50	17888.88	12028940.00	52.40	5981.28	5237.50
9	1	7	4692.00	13813.00	218.35	0	Spot (Block9, Row7, Column1)	2727.01	2676.00	220.21	0.01	0.08	2425.00	2475.48	2425.00	274.86	0.01	0.11	45.00	16.00	0.00	251.00	302.01	3736003.00	0.92	2602.49	2586.50
9	2	7	5005.00	13820.00	207.30	0	Spot (Block9, Row7, Column2)	2772.74	2771.00	231.40	0.00	0.08	2399.00	2429.35	2399.00	193.86	0.01	0.08	74.00	47.00	0.00	372.00	373.74	3385515.00	1.77	2569.55	2574.50
9	3	7	5301.00	13818.00	221.80	0	Spot (Block9, Row7, Column3)	2813.34	2784.00	252.79	0.00	0.09	2424.00	2467.24	2424.00	219.17	0.01	0.09	71.00	38.00	0.00	360.00	389.34	3961185.00	1.58	2624.88	2613.00
9	4	7	5606.00	13833.00	216.00	0	Spot (Block9, Row7, Column4)	2833.32	2791.00	295.77	0.01	0.10	2488.00	2526.61	2488.00	227.83	0.01	0.09	58.00	32.00	0.00	303.00	345.32	3773977.00	1.35	2620.73	2582.00
9	5	7	5898.00	13811.00	176.10	0	Spot (Block9, Row7, Column5)	3908.50	3817.50	592.82	0.01	0.15	2536.00	2572.54	2536.00	257.75	0.01	0.10	99.00	95.00	0.00	1281.50	1372.50	3376945.00	5.18	3022.15	3054.00
9	6	7	6201.00	13824.00	191.35	0	Spot (Block9, Row7, Column6)	2912.14	2886.00	307.02	0.00	0.11	2576.00	2604.70	2576.00	261.82	0.00	0.10	55.00	28.00	0.00	310.00	336.14	3002412.00	1.17	2738.73	2762.00
9	7	7	6492.00	13807.00	129.90	0	Spot (Block9, Row7, Column7)	8493.68	8170.00	2474.73	0.02	0.29	2705.50	2744.12	2705.50	300.42	0.01	0.11	100.00	100.00	0.00	5464.50	5788.18	3847637.00	19.14	4633.68	4194.50
9	8	7	6800.00	13808.00	102.30	0	Spot (Block9, Row7, Column8)	6035.32	5967.00	728.28	0.00	0.12	2934.00	2979.98	2934.00	344.51	0.01	0.12	100.00	100.00	0.00	3033.00	3101.32	1623501.00	8.87	4092.65	3987.00
9	1	8	4687.00	14113.00	139.65	0	Spot (Block9, Row8, Column1)	63681.27	65535.00	5270.89	0.01	0.08	2412.00	2479.60	2412.00	353.84	0.01	0.14	100.00	100.00	82.86	63123.00	61269.27	33815012.00	172.96	22936.31	18245.00
9	2	8	5000.00	14124.00	212.30	0	Spot (Block9, Row8, Column2)	2994.11	2954.00	440.32	0.01	0.15	2474.00	2517.84	2474.00	318.79	0.01	0.13	62.00	36.00	0.00	480.00	520.11	3862402.00	1.49	2607.11	2578.00
9	3	8	5305.00	14102.00	128.25	0	Spot (Block9, Row8, Column3)	9457.91	8758.00	4886.89	0.03	0.52	2507.00	2558.55	2507.00	253.60	0.01	0.10	100.00	99.00	0.00	6251.00	6950.91	4170940.00	27.21	4179.12	3618.00
9	4	8	5608.00	14113.00	196.30	0	Spot (Block9, Row8, Column4)	3280.17	3236.00	489.81	0.01	0.15	2567.00	2607.40	2567.00	274.10	0.01	0.11	78.00	59.00	0.00	669.00	713.17	3572100.00	2.45	2822.88	2781.00
9	5	8	5892.00	14119.00	229.15	0	Spot (Block9, Row8, Column5)	2985.52	2948.50	339.69	0.01	0.11	2660.00	2691.53	2660.00	290.10	0.01	0.11	49.00	23.00	0.00	288.50	325.52	4508138.00	1.01	2751.57	2714.50
9	6	8	6212.00	14121.00	209.20	0	Spot (Block9, Row8, Column6)	3360.07	3335.00	415.40	0.00	0.12	2740.00	2774.06	2740.00	309.55	0.01	0.11	76.00	47.00	0.00	595.00	620.07	4196729.00	1.89	2999.43	3017.00
9	7	8	6502.00	14109.00	145.80	0	Spot (Block9, Row8, Column7)	6725.72	6402.00	1978.04	0.02	0.29	2884.00	2932.49	2884.00	339.67	0.01	0.12	100.00	100.00	0.00	3518.00	3841.72	3900918.00	11.17	3720.31	3720.50
9	8	8	6810.00	14108.00	120.65	0	Spot (Block9, Row8, Column8)	8131.40	7995.00	1813.24	0.01	0.22	3059.00	3115.69	3059.00	381.25	0.01	0.12	100.00	100.00	0.00	4936.00	5072.40	3130589.00	13.16	4699.69	4315.00
10	1	1	9199.00	12007.00	154.40	0	Spot (Block10, Row1, Column1)	51673.38	62800.50	16303.29	0.08	0.32	1485.00	1514.29	1485.00	189.27	0.01	0.12	100.00	100.00	46.33	61315.50	50188.38	33794644.00	265.01	14670.34	12257.50
10	2	1	9495.00	12006.00	156.45	0	Spot (Block10, Row1, Column2)	1936.08	1917.00	199.46	0.00	0.10	1477.00	1499.02	1477.00	149.29	0.01	0.10	97.00	80.00	0.00	440.00	459.08	1306857.00	2.93	1632.14	1639.00
10	3	1	9796.00	12034.00	225.40	0	Spot (Block10, Row1, Column3)	1671.55	1659.00	120.35	0.00	0.07	1496.00	1501.61	1496.00	94.86	0.00	0.06	75.00	41.00	0.00	163.00	175.55	2437113.00	1.79	1566.20	1543.50
10	4	1	10096.00	12013.00	162.40	0	Spot (Block10, Row1, Column4)	1859.34	1835.00	162.96	0.01	0.09	1508.00	1515.94	1508.00	92.35	0.00	0.06	99.00	85.00	0.00	327.00	351.34	1351742.00	3.72	1664.15	1654.00
10	5	1	10398.00	12007.00	180.70	0	Spot (Block10, Row1, Column5)	1776.92	1763.00	177.48	0.00	0.10	1521.00	1531.69	1521.00	100.61	0.00	0.07	78.00	55.00	0.00	242.00	255.92	1631209.00	2.44	1611.90	1604.50
10	6	1	10702.00	12005.00	110.15	0	Spot (Block10, Row1, Column6)	1950.12	1948.00	190.46	0.00	0.10	1526.00	1539.57	1526.00	110.11	0.00	0.07	99.00	81.00	0.00	422.00	424.12	610388.00	3.73	1709.69	1697.50
10	7	1	11019.00	12006.00	112.15	0	Spot (Block10, Row1, Column7)	2188.41	2161.00	201.78	0.01	0.09	1566.00	1574.34	1566.00	121.40	0.00	0.08	99.00	96.00	0.00	595.00	622.41	719986.00	5.06	1814.43	1798.00
10	8	1	11302.00	12003.00	199.15	0	Spot (Block10, Row1, Column8)	2025.84	2006.00	213.77	0.00	0.11	1595.00	1617.12	1595.00	127.85	0.01	0.08	92.00	78.00	0.00	411.00	430.84	2287179.00	3.20	1762.41	1752.00
10	1	2	9207.00	12307.00	136.20	0	Spot (Block10, Row2, Column1)	1731.84	1700.00	148.03	0.01	0.09	1545.00	1576.46	1545.00	187.73	0.01	0.12	39.00	12.00	0.00	155.00	186.84	862456.00	0.83	1647.62	1619.00
10	2	2	9506.00	12315.00	146.60	0	Spot (Block10, Row2, Column2)	1752.70	1732.50	110.63	0.01	0.06	1525.00	1543.56	1525.00	115.57	0.01	0.07	87.00	42.00	0.00	207.50	227.70	1023576.00	1.81	1640.23	1645.00
10	3	2	9800.00	12313.00	204.90	0	Spot (Block10, Row2, Column3)	1770.82	1770.00	146.92	0.00	0.08	1531.00	1548.25	1531.00	113.87	0.00	0.07	79.00	52.00	0.00	239.00	239.82	2116131.00	1.95	1645.64	1664.00
10	4	2	10083.00	12315.00	230.35	0	Spot (Block10, Row2, Column4)	1743.72	1707.00	151.54	0.01	0.09	1539.00	1553.47	1539.00	106.14	0.00	0.07	73.00	41.00	0.00	168.00	204.72	2660918.00	1.79	1626.09	1612.00
10	5	2	10406.00	12312.00	203.95	0	Spot (Block10, Row2, Column5)	2255.73	2199.00	339.02	0.01	0.15	1546.00	1552.08	1546.00	105.20	0.00	0.07	100.00	97.00	0.00	653.00	709.73	2664019.00	6.69	1782.10	1760.50
10	6	2	10685.00	12316.00	201.20	0	Spot (Block10, Row2, Column6)	1794.03	1774.00	174.75	0.00	0.10	1536.00	1548.25	1536.00	104.17	0.00	0.07	80.00	54.00	0.00	238.00	258.03	2063129.00	2.36	1661.77	1640.00
10	7	2	11003.00	12314.00	218.75	0	Spot (Block10, Row2, Column7)	1703.80	1684.00	156.57	0.01	0.09	1536.00	1556.25	1536.00	117.01	0.01	0.08	59.00	28.00	0.00	148.00	167.80	2327395.00	1.26	1576.44	1564.00
10	8	2	11308.00	12299.00	144.65	0	Spot (Block10, Row2, Column8)	1819.84	1829.00	129.51	0.00	0.07	1594.00	1613.14	1594.00	131.78	0.01	0.08	76.00	42.00	0.00	235.00	225.84	1039129.00	1.57	1698.01	1694.00
10	1	3	9194.00	12612.00	172.75	0	Spot (Block10, Row3, Column1)	2158.79	2079.50	318.00	0.02	0.15	1608.00	1653.10	1608.00	226.08	0.01	0.14	90.00	52.00	0.00	471.50	550.79	1804752.00	2.24	1885.23	1850.00
10	2	3	9507.00	12626.00	142.95	0	Spot (Block10, Row3, Column2)	1910.79	1909.00	152.22	0.00	0.08	1602.00	1619.55	1602.00	123.56	0.00	0.08	83.00	63.00	0.00	307.00	308.79	1058578.00	2.36	1776.99	1778.00
10	3	3	9811.00	12620.00	142.60	0	Spot (Block10, Row3, Column3)	1980.76	1976.00	166.93	0.00	0.08	1617.00	1632.80	1617.00	128.79	0.00	0.08	92.00	70.00	0.00	359.00	363.76	1101303.00	2.70	1767.78	1736.00
10	4	3	10097.00	12614.00	157.85	0	Spot (Block10, Row3, Column4)	2542.41	2388.00	488.61	0.03	0.19	1619.00	1629.77	1619.00	128.21	0.00	0.08	99.00	98.00	0.00	769.00	923.41	1749175.00	7.12	1955.08	1930.00
10	5	3	10418.00	12615.00	208.55	0	Spot (Block10, Row3, Column5)	1848.81	1810.00	175.47	0.01	0.09	1609.00	1618.66	1609.00	118.62	0.00	0.07	70.00	43.00	0.00	201.00	239.81	2285134.00	1.94	1704.12	1685.00
10	6	3	10695.00	12605.00	194.85	0	Spot (Block10, Row3, Column6)	1828.47	1815.00	155.81	0.00	0.09	1586.00	1595.49	1586.00	117.52	0.00	0.07	77.00	48.00	0.00	229.00	242.47	1963781.00	1.98	1672.24	1658.00
10	7	3	11001.00	12612.00	186.50	0	Spot (Block10, Row3, Column7)	1764.45	1749.00	140.27	0.00	0.08	1581.00	1590.82	1581.00	129.58	0.00	0.08	59.00	24.00	0.00	168.00	183.45	1729160.00	1.34	1639.72	1609.00
10	8	3	11288.00	12610.00	196.20	0	Spot (Block10, Row3, Column8)	1853.20	1814.50	169.32	0.01	0.09	1622.00	1638.41	1622.00	165.42	0.00	0.10	55.00	29.00	0.00	192.50	231.20	2016279.00	1.30	1688.76	1695.50
10	1	4	9197.00	12910.00	159.00	0	Spot (Block10, Row4, Column1)	2535.42	2367.50	489.95	0.03	0.19	1632.00	1648.61	1632.00	124.35	0.00	0.08	100.00	99.00	0.00	735.50	903.42	1769721.00	7.13	1902.67	1883.50
10	2	4	9500.00	12909.00	213.90	0	Spot (Block10, Row4, Column2)	1848.19	1845.00	163.99	0.00	0.09	1667.00	1678.53	1667.00	165.47	0.00	0.10	52.00	16.00	0.00	178.00	181.19	2419278.00	1.03	1710.31	1692.50
10	3	4	9800.00	12912.00	145.55	0	Spot (Block10, Row4, Column3)	4505.21	4294.00	1288.47	0.02	0.29	1681.00	1690.67	1681.00	169.05	0.00	0.10	100.00	100.00	0.00	2613.00	2824.21	2590495.00	16.65	2381.94	2334.00
10	4	4	10128.00	12893.00	87.45	0	Spot (Block10, Row4, Column4)	1926.73	1952.00	121.32	0.01	0.06	1681.00	1687.67	1681.00	128.45	0.00	0.08	86.00	54.00	0.00	271.00	245.73	364152.00	1.86	1839.42	1824.00
10	5	4	10385.00	12906.00	203.15	0	Spot (Block10, Row4, Column5)	1852.90	1818.00	183.45	0.01	0.10	1666.00	1682.69	1666.00	190.14	0.00	0.11	45.00	13.00	0.00	152.00	186.90	2167898.00	0.90	1779.78	1780.50
10	6	4	10696.00	12908.00	189.95	0	Spot (Block10, Row4, Column6)	2747.94	2746.00	373.56	0.00	0.14	1650.00	1663.97	1650.00	188.34	0.00	0.11	99.00	99.00	0.00	1096.00	1097.94	2791907.00	5.76	2001.33	2003.00
10	7	4	10992.00	12912.00	198.00	0	Spot (Block10, Row4, Column7)	1969.86	1963.00	182.64	0.00	0.09	1690.00	1694.22	1690.00	155.26	0.00	0.09	75.00	41.00	0.00	273.00	279.86	2200335.00	1.78	1769.95	1758.50
10	8	4	11298.00	12920.00	156.10	0	Spot (Block10, Row4, Column8)	2620.22	2604.00	358.76	0.00	0.14	1721.00	1736.23	1721.00	151.83	0.00	0.09	100.00	99.00	0.00	883.00	899.22	1758170.00	5.82	2015.47	2004.50
10	1	5	9192.00	13215.00	115.20	0	Spot (Block10, Row5, Column1)	2274.97	2178.50	322.31	0.02	0.14	1632.00	1646.20	1632.00	121.85	0.00	0.07	99.00	91.00	0.00	546.50	642.97	791689.00	5.16	1862.33	1815.50
10	2	5	9497.00	13215.00	204.00	0	Spot (Block10, Row5, Column2)	1920.53	1926.50	133.79	0.00	0.07	1651.00	1670.61	1651.00	168.90	0.01	0.10	72.00	37.00	0.00	275.50	269.53	2254702.00	1.48	1780.17	1764.00
10	3	5	9799.00	13208.00	192.65	0	Spot (Block10, Row5, Column3)	1992.49	1986.00	228.90	0.00	0.11	1683.00	1699.12	1683.00	178.03	0.00	0.10	68.00	42.00	0.00	303.00	309.49	2094108.00	1.65	1774.65	1749.50
10	4	5	10093.00	13207.00	196.90	0	Spot (Block10, Row5, Column4)	2061.30	2024.00	227.93	0.01	0.11	1699.00	1719.30	1699.00	143.73	0.01	0.08	83.00	57.00	0.00	325.00	362.30	2271548.00	2.38	1824.85	1794.00
10	5	5	10399.00	13208.00	141.45	0	Spot (Block10, Row5, Column5)	4910.07	4872.00	1481.44	0.00	0.30	1707.00	1737.11	1707.00	145.61	0.01	0.08	100.00	100.00	0.00	3165.00	3203.07	2666167.00	21.79	2612.75	2501.00
10	6	5	10692.00	13219.00	189.55	0	Spot (Block10, Row5, Column6)	1947.90	1919.50	195.96	0.01	0.10	1703.00	1732.48	1703.00	141.30	0.01	0.08	67.00	42.00	0.00	216.50	244.90	1975175.00	1.52	1808.08	1786.50
10	7	5	11004.00	13217.00	178.45	0	Spot (Block10, Row5, Column7)	2087.27	2080.00	163.99	0.00	0.08	1756.00	1767.25	1756.00	156.68	0.00	0.09	84.00	52.00	0.00	324.00	331.27	1861845.00	2.04	1923.88	1913.50
10	8	5	11308.00	13210.00	159.50	0	Spot (Block10, Row5, Column8)	2233.83	2176.00	239.11	0.01	0.11	1775.00	1785.12	1775.00	149.36	0.00	0.08	96.00	74.00	0.00	401.00	458.83	1563684.00	3.00	1935.65	1931.00
10	1	6	9201.00	13511.00	195.70	0	Spot (Block10, Row6, Column1)	1946.75	1929.50	182.69	0.00	0.09	1596.00	1611.35	1596.00	124.55	0.00	0.08	90.00	67.00	0.00	333.50	350.75	2110281.00	2.69	1758.31	1768.50
10	2	6	9496.00	13505.00	215.60	0	Spot (Block10, Row6, Column2)	1888.40	1866.50	200.46	0.01	0.11	1637.00	1657.76	1637.00	245.28	0.01	0.15	46.00	16.00	0.00	229.50	251.40	2507796.00	0.94	1734.83	1697.50
10	3	6	9822.00	13509.00	150.70	0	Spot (Block10, Row6, Column3)	2418.54	2379.50	576.45	0.01	0.24	1663.00	1670.36	1663.00	133.31	0.00	0.08	98.00	88.00	0.00	716.50	755.54	1509172.00	5.61	2029.01	1843.00
10	4	6	10104.00	13512.00	188.80	0	Spot (Block10, Row6, Column4)	1979.33	1912.00	223.52	0.02	0.11	1694.00	1710.09	1694.00	140.85	0.00	0.08	65.00	43.00	0.00	218.00	285.33	1979335.00	1.91	1802.38	1775.00
10	5	6	10402.00	13510.00	146.60	0	Spot (Block10, Row6, Column5)	2821.66	2770.00	475.85	0.01	0.17	1709.00	1739.90	1709.00	145.05	0.01	0.08	100.00	99.00	0.00	1061.00	1112.66	1659134.00	7.46	2078.04	2068.00
10	6	6	10716.00	13498.00	148.90	0	Spot (Block10, Row6, Column6)	1990.17	1988.00	151.40	0.00	0.08	1711.00	1742.78	1711.00	147.52	0.01	0.08	81.00	43.00	0.00	277.00	279.17	1206044.00	1.68	1852.37	1839.00
10	7	6	10982.00	13512.00	170.70	0	Spot (Block10, Row6, Column7)	2034.79	2012.00	208.44	0.00	0.10	1743.00	1759.50	1743.00	189.36	0.00	0.11	65.00	37.00	0.00	269.00	291.79	1654281.00	1.45	1860.78	1847.00
10	8	6	11306.00	13507.00	180.05	0	Spot (Block10, Row6, Column8)	2065.75	2014.00	189.18	0.01	0.09	1765.00	1772.08	1765.00	155.43	0.00	0.09	75.00	41.00	0.00	249.00	300.75	1883967.00	1.89	1944.96	1937.00
10	1	7	9209.00	13810.00	180.55	0	Spot (Block10, Row7, Column1)	1794.04	1767.00	167.26	0.01	0.09	1589.00	1627.79	1589.00	210.41	0.01	0.13	39.00	16.00	0.00	178.00	205.04	1639753.00	0.79	1679.83	1679.00
10	2	7	9501.00	13822.00	185.35	0	Spot (Block10, Row7, Column2)	1855.17	1801.50	191.27	0.01	0.10	1596.00	1623.73	1596.00	247.83	0.01	0.15	43.00	15.00	0.00	205.50	259.17	1780966.00	0.93	1746.38	1711.50
10	3	7	9801.00	13812.00	147.00	-50	Spot (Block10, Row7, Column3)	1740.40	1723.00	168.52	0.00	0.10	1606.00	1628.80	1606.00	141.73	0.01	0.09	47.00	17.00	0.00	117.00	134.40	1028574.00	0.79	1669.43	1640.50
10	4	7	10105.00	13807.00	200.10	0	Spot (Block10, Row7, Column4)	1850.27	1837.00	200.18	0.00	0.11	1665.00	1688.73	1665.00	536.97	0.01	0.32	5.00	0.00	0.00	172.00	185.27	2103762.00	0.30	1732.63	1706.00
10	5	7	10388.00	13805.00	209.10	0	Spot (Block10, Row7, Column5)	1904.07	1866.00	210.71	0.01	0.11	1698.00	1735.11	1698.00	536.62	0.01	0.31	7.00	0.00	0.00	168.00	206.07	2370567.00	0.31	1812.43	1795.00
10	6	7	10709.00	13817.00	201.70	0	Spot (Block10, Row7, Column6)	1992.33	1937.50	232.92	0.01	0.12	1699.00	1714.34	1699.00	150.38	0.00	0.09	67.00	42.00	0.00	238.50	293.33	2295167.00	1.85	1835.60	1825.00
10	7	7	10994.00	13813.00	127.70	0	Spot (Block10, Row7, Column7)	2020.51	1995.00	203.07	0.01	0.10	1696.00	1727.29	1696.00	193.99	0.01	0.11	71.00	37.00	0.00	299.00	324.51	878923.00	1.51	1867.72	1830.50
10	8	7	11304.00	13808.00	107.75	0	Spot (Block10, Row7, Column8)	3551.93	3442.00	594.31	0.01	0.17	1715.00	1755.13	1715.00	199.36	0.01	0.11	100.00	100.00	0.00	1727.00	1836.93	1062026.00	9.01	2385.78	2297.00
10	1	8	9195.00	14112.00	145.15	0	Spot (Block10, Row8, Column1)	58282.69	65535.00	12168.58	0.05	0.21	1586.00	1626.45	1586.00	250.78	0.01	0.15	100.00	100.00	65.45	63949.00	56696.69	33396236.00	225.92	16542.18	12679.00
10	2	8	9504.00	14109.00	199.60	0	Spot (Block10, Row8, Column2)	1721.84	1699.50	185.67	0.01	0.11	1551.00	1574.08	1551.00	210.56	0.01	0.13	37.00	11.00	0.00	148.50	170.84	1938797.00	0.70	1620.32	1599.50
10	3	8	9820.00	14107.00	126.35	0	Spot (Block10, Row8, Column3)	2007.41	2008.00	251.26	0.00	0.13	1554.00	1563.03	1554.00	150.16	0.00	0.10	86.00	72.00	0.00	454.00	453.41	853149.00	2.96	1736.53	1703.50
10	4	8	10068.00	14123.00	188.55	0	Spot (Block10, Row8, Column4)	1783.04	1756.50	216.81	0.01	0.12	1586.00	1608.06	1586.00	524.09	0.01	0.33	8.00	0.00	0.00	170.50	197.04	1790173.00	0.33	1669.60	1664.50
10	5	8	10411.00	14103.00	176.35	0	Spot (Block10, Row8, Column5)	1875.38	1868.00	211.84	0.00	0.11	1621.00	1657.67	1621.00	514.64	0.01	0.31	13.00	0.00	0.00	247.00	254.38	1625957.00	0.42	1772.49	1774.00
10	6	8	10701.00	14118.00	165.15	0	Spot (Block10, Row8, Column6)	2031.63	1986.00	231.75	0.01	0.11	1613.00	1641.96	1613.00	176.09	0.01	0.11	84.00	54.00	0.00	373.00	418.63	1537942.00	2.21	1787.65	1749.00
10	7	8	10998.00	14113.00	148.45	0	Spot (Block10, Row8, Column7)	2112.21	2100.00	208.46	0.00	0.10	1655.00	1668.92	1655.00	186.05	0.00	0.11	93.00	60.00	0.00	445.00	457.21	1279997.00	2.38	1868.82	1870.50
10	8	8	11312.00	14107.00	120.95	0	Spot (Block10, Row8, Column8)	6740.67	6349.50	2871.83	0.03	0.43	1681.00	1702.85	1681.00	188.97	0.01	0.11	100.00	100.00	0.00	4668.50	5059.67	2615379.00	26.66	3190.04	2728.50
11	1	1	13699.00	12004.00	154.70	0	Spot (Block11, Row1, Column1)	51075.92	57834.00	16075.79	0.05	0.31	2730.00	2785.76	2730.00	355.03	0.01	0.13	100.00	100.00	45.55	55104.00	48345.92	33863596.00	136.02	13518.37	10420.00
11	2	1	14004.00	12008.00	160.70	0	Spot (Block11, Row1, Column2)	3398.71	3433.00	376.33	0.00	0.11	2704.00	2764.81	2704.00	384.02	0.01	0.14	79.00	44.00	0.00	729.00	694.71	2423281.00	1.65	2978.28	2905.00
11	3	1	14305.00	12015.00	188.60	0	Spot (Block11, Row1, Column3)	3189.01	3152.00	344.04	0.01	0.11	2700.00	2757.40	2700.00	372.94	0.01	0.14	56.00	20.00	0.00	452.00	489.01	3195391.00	1.16	2964.39	2930.00
11	4	1	14605.00	12002.00	203.10	0	Spot (Block11, Row1, Column4)	3307.29	3245.00	472.07	0.01	0.14	2678.00	2736.18	2678.00	690.82	0.01	0.25	38.00	6.00	0.00	567.00	629.29	3866225.00	0.83	2970.93	2949.00
11	5	1	14890.00	12014.00	169.10	0	Spot (Block11, Row1, Column5)	3296.69	3229.50	409.38	0.01	0.12	2669.00	2693.91	2669.00	441.39	0.00	0.16	61.00	26.00	0.00	560.50	627.69	2610982.00	1.37	3015.71	3023.50
11	6	1	15203.00	12041.00	151.50	0	Spot (Block11, Row1, Column6)	3045.00	2982.00	391.65	0.01	0.13	2614.50	2650.18	2614.50	259.66	0.01	0.10	61.00	36.00	0.00	367.50	430.50	1915308.00	1.52	2895.27	2934.00
11	7	1	15513.00	11997.00	117.40	0	Spot (Block11, Row1, Column7)	3317.86	3262.50	362.86	0.01	0.11	2562.50	2584.18	2562.50	260.73	0.00	0.10	94.00	70.00	0.00	700.00	755.36	1194431.00	2.81	2884.87	2839.00
11	8	1	15803.00	12005.00	202.00	0	Spot (Block11, Row1, Column8)	3210.94	3146.00	399.24	0.01	0.12	2513.00	2554.30	2513.00	247.81	0.01	0.10	89.00	64.00	0.00	633.00	697.94	3721479.00	2.65	2872.05	2863.50
11	1	2	13709.00	12306.00	130.75	0	Spot (Block11, Row2, Column1)	3179.18	3174.00	317.67	0.00	0.10	2670.00	2721.74	2670.00	315.47	0.01	0.12	68.00	34.00	0.00	504.00	509.18	1452887.00	1.45	2932.57	2911.00
11	2	2	13997.00	12309.00	128.85	0	Spot (Block11, Row2, Column2)	3134.83	3141.50	300.97	0.00	0.10	2691.00	2738.43	2691.00	360.29	0.01	0.13	57.00	19.00	0.00	450.50	443.83	1398133.00	1.10	2976.82	2988.50
11	3	2	14271.00	12286.00	118.20	0	Spot (Block11, Row2, Column3)	3697.87	3546.00	1530.76	0.02	0.41	2697.00	2760.35	2697.00	370.30	0.01	0.13	83.00	58.00	0.00	849.00	1000.87	1375608.00	2.53	3140.90	3039.00
11	4	2	14601.00	12307.00	194.40	0	Spot (Block11, Row2, Column4)	3276.07	3254.50	334.71	0.00	0.10	2693.00	2742.69	2693.00	306.53	0.01	0.11	77.00	45.00	0.00	561.50	583.07	3498847.00	1.74	3010.04	2969.50
11	5	2	14895.00	12304.00	203.30	0	Spot (Block11, Row2, Column5)	3851.19	3835.00	484.25	0.00	0.13	2670.00	2703.39	2670.00	269.36	0.01	0.10	99.00	92.00	0.00	1165.00	1181.19	4532848.00	4.26	3078.03	3116.00
11	6	2	15198.00	12298.00	196.00	0	Spot (Block11, Row2, Column6)	3332.60	3275.00	399.22	0.01	0.12	2663.00	2694.13	2663.00	254.61	0.01	0.09	83.00	57.00	0.00	612.00	669.60	3622537.00	2.51	2937.15	2922.00
11	7	2	15501.00	12301.00	192.30	0	Spot (Block11, Row2, Column7)	3113.64	3089.50	320.20	0.00	0.10	2587.00	2626.19	2587.00	270.27	0.01	0.10	74.00	42.00	0.00	502.50	526.64	3238189.00	1.80	2864.01	2809.50
11	8	2	15807.00	12306.00	182.75	0	Spot (Block11, Row2, Column8)	2835.35	2812.00	295.84	0.00	0.10	2513.00	2566.83	2513.00	280.10	0.01	0.11	53.00	24.00	0.00	299.00	322.35	2659559.00	0.96	2678.00	2694.50
11	1	3	13705.00	12608.00	168.60	0	Spot (Block11, Row3, Column1)	3477.14	3455.50	419.61	0.00	0.12	2625.00	2665.70	2625.00	273.85	0.01	0.10	93.00	71.00	0.00	830.50	852.14	2733035.00	2.96	2952.40	2964.50
11	2	3	14007.00	12608.00	200.25	0	Spot (Block11, Row3, Column2)	3133.63	3069.50	370.74	0.01	0.12	2652.00	2694.16	2652.00	283.16	0.01	0.11	61.00	39.00	0.00	417.50	481.63	3578609.00	1.55	2886.85	2805.00
11	3	3	14312.00	12616.00	161.65	0	Spot (Block11, Row3, Column3)	3277.21	3200.50	472.41	0.01	0.14	2663.00	2700.11	2663.00	292.81	0.01	0.11	75.00	45.00	0.00	537.50	614.21	2372699.00	1.97	2929.69	2921.50
11	4	3	14591.00	12607.00	190.60	0	Spot (Block11, Row3, Column4)	3155.59	3156.00	354.13	0.00	0.11	2634.00	2662.16	2634.00	283.00	0.00	0.11	71.00	45.00	0.00	522.00	521.59	3243948.00	1.74	2808.96	2794.00
11	5	3	14870.00	12595.00	194.90	0	Spot (Block11, Row3, Column5)	3100.00	3073.00	427.03	0.00	0.14	2631.00	2697.32	2631.00	797.79	0.01	0.30	21.00	0.00	0.00	442.00	469.00	3332498.00	0.50	2848.72	2804.50
11	6	3	15209.00	12604.00	196.90	0	Spot (Block11, Row3, Column6)	3246.42	3193.00	348.65	0.01	0.11	2662.00	2740.27	2662.00	951.53	0.01	0.35	18.00	0.00	0.00	531.00	584.42	3558078.00	0.53	2961.19	2947.00
11	7	3	15498.00	12585.00	161.80	0	Spot (Block11, Row3, Column7)	3168.48	3181.50	398.98	0.00	0.13	2617.00	2681.25	2617.00	604.51	0.01	0.23	46.00	4.00	0.00	564.50	551.48	2287639.00	0.81	2908.97	2853.00
11	8	3	15794.00	12611.00	195.85	0	Spot (Block11, Row3, Column8)	3119.17	3087.00	331.16	0.00	0.11	2565.00	2613.58	2565.00	271.14	0.01	0.10	76.00	47.00	0.00	522.00	554.17	3378063.00	1.86	2860.77	2874.00
11	1	4	13692.00	12909.00	156.65	0	Spot (Block11, Row4, Column1)	3123.04	3100.00	323.24	0.00	0.10	2587.00	2625.92	2587.00	283.96	0.01	0.11	74.00	46.00	0.00	513.00	536.04	2120547.00	1.75	2902.77	2891.50
11	2	4	14002.00	12907.00	206.90	0	Spot (Block11, Row4, Column2)	3113.92	3084.50	379.10	0.00	0.12	2643.00	2680.10	2643.00	294.11	0.01	0.11	60.00	38.00	0.00	441.50	470.92	3798981.00	1.48	2909.96	2884.00
11	3	4	14300.00	12907.00	187.85	0	Spot (Block11, Row4, Column3)	3695.88	3618.00	587.12	0.01	0.16	2691.00	2741.08	2691.00	300.91	0.01	0.11	86.00	71.00	0.00	927.00	1004.88	3666312.00	3.17	3086.88	3069.00
11	4	4	14613.00	12904.00	160.00	0	Spot (Block11, Row4, Column4)	3029.30	2989.00	327.37	0.01	0.11	2657.00	2694.30	2657.00	286.51	0.01	0.11	55.00	32.00	0.00	332.00	372.30	2141715.00	1.17	2885.43	2864.00
11	5	4	14890.00	12905.00	155.00	0	Spot (Block11, Row4, Column5)	3198.75	3170.00	342.60	0.00	0.11	2599.00	2647.05	2599.00	281.31	0.01	0.11	81.00	51.00	0.00	571.00	599.75	2127168.00	1.96	2834.70	2830.50
11	6	4	15201.00	12905.00	187.15	0	Spot (Block11, Row4, Column6)	3755.34	3717.00	434.66	0.00	0.12	2593.00	2646.82	2593.00	602.95	0.01	0.23	91.00	40.00	0.00	1124.00	1162.34	3702769.00	1.84	3108.68	3116.50
11	7	4	15502.00	12917.00	147.10	0	Spot (Block11, Row4, Column7)	3322.25	3266.00	407.80	0.01	0.12	2595.00	2651.79	2595.00	591.75	0.01	0.22	60.00	14.00	0.00	671.00	727.25	1983384.00	1.13	2997.36	2939.00
11	8	4	15797.00	12912.00	156.45	0	Spot (Block11, Row4, Column8)	3529.23	3487.50	434.99	0.01	0.12	2593.00	2625.00	2593.00	261.32	0.01	0.10	94.00	82.00	0.00	894.50	936.23	2385760.00	3.46	2912.21	2897.50
11	1	5	13694.00	13203.00	117.25	0	Spot (Block11, Row5, Column1)	3298.29	3291.00	366.03	0.00	0.11	2574.00	2617.09	2574.00	293.63	0.01	0.11	88.00	60.00	0.00	717.00	724.29	1190684.00	2.32	2894.70	2849.50
11	2	5	13998.00	13213.00	209.65	0	Spot (Block11, Row5, Column2)	3129.62	3115.50	344.08	0.00	0.11	2605.00	2661.98	2605.00	288.60	0.01	0.11	71.00	42.00	0.00	510.50	524.62	3930807.00	1.62	2868.05	2874.00
11	3	5	14303.00	13211.00	211.30	0	Spot (Block11, Row5, Column3)	3198.52	3166.00	347.75	0.00	0.11	2675.00	2706.15	2675.00	290.43	0.01	0.11	71.00	40.00	0.00	491.00	523.52	4068521.00	1.70	2882.85	2848.00
11	4	5	14595.00	13198.00	200.00	0	Spot (Block11, Row5, Column4)	3237.14	3194.50	388.11	0.01	0.12	2689.00	2746.04	2689.00	302.67	0.01	0.11	70.00	41.00	0.00	505.50	548.14	3651490.00	1.62	2915.45	2877.00
11	5	5	14896.00	13207.00	155.40	0	Spot (Block11, Row5, Column5)	3848.85	3831.50	542.23	0.00	0.14	2668.00	2719.17	2668.00	313.33	0.01	0.12	98.00	81.00	0.00	1163.50	1180.85	2547938.00	3.61	3117.68	3129.00
11	6	5	15198.00	13203.00	187.10	0	Spot (Block11, Row5, Column6)	3112.19	3106.00	368.06	0.00	0.12	2581.00	2632.22	2581.00	288.50	0.01	0.11	69.00	44.00	0.00	525.00	531.19	3071734.00	1.66	2834.53	2798.50
11	7	5	15502.00	13206.00	203.85	0	Spot (Block11, Row5, Column7)	2986.41	2968.50	367.45	0.00	0.12	2578.00	2613.11	2578.00	283.74	0.01	0.11	58.00	31.00	0.00	390.50	408.41	3512017.00	1.32	2731.70	2738.00
11	8	5	15803.00	13207.00	152.30	0	Spot (Block11, Row5, Column8)	3476.47	3429.50	418.15	0.01	0.12	2585.00	2606.03	2585.00	255.11	0.00	0.10	97.00	78.00	0.00	844.50	891.47	2204081.00	3.41	2904.77	2940.50
11	1	6	13699.00	13506.00	207.80	0	Spot (Block11, Row6, Column1)	3083.74	3039.00	355.76	0.01	0.12	2522.00	2557.94	2522.00	298.81	0.01	0.12	75.00	42.00	0.00	517.00	561.74	3783754.00	1.76	2740.77	2745.00
11	2	6	13999.00	13502.00	206.00	0	Spot (Block11, Row6, Column2)	3091.53	3108.00	340.06	0.00	0.11	2584.00	2625.77	2584.00	302.64	0.01	0.12	67.00	42.00	0.00	524.00	507.53	3740754.00	1.54	2804.63	2796.00
11	3	6	14294.00	13507.00	197.85	0	Spot (Block11, Row6, Column3)	3214.08	3168.00	388.84	0.01	0.12	2657.50	2684.09	2657.50	299.59	0.00	0.11	72.00	40.00	0.00	510.50	556.58	3564419.00	1.77	2890.16	2874.00
11	4	6	14597.00	13511.00	184.05	0	Spot (Block11, Row6, Column4)	3260.90	3199.50	412.83	0.01	0.13	2694.00	2734.30	2694.00	311.94	0.01	0.11	63.00	41.00	0.00	505.50	566.90	3091336.00	1.69	3021.28	3007.00
11	5	6	14900.00	13511.00	157.70	0	Spot (Block11, Row6, Column5)	3814.05	3722.00	514.24	0.01	0.13	2771.50	2796.46	2771.50	332.19	0.00	0.12	96.00	70.00	0.00	950.50	1042.55	2604995.00	3.06	3117.14	3058.00
11	6	6	15207.00	13509.00	188.10	0	Spot (Block11, Row6, Column6)	3080.27	3042.00	343.48	0.01	0.11	2719.00	2754.79	2719.00	323.09	0.01	0.12	50.00	24.00	0.00	323.00	361.27	3067953.00	1.01	2990.20	2983.50
11	7	6	15512.00	13511.00	150.45	0	Spot (Block11, Row6, Column7)	3555.24	3315.00	1673.27	0.03	0.47	2640.00	2677.37	2640.00	296.13	0.01	0.11	81.00	59.00	0.00	675.00	915.24	2200694.00	2.96	2970.27	2972.00
11	8	6	15810.00	13506.00	152.60	0	Spot (Block11, Row6, Column8)	3141.61	3099.00	316.85	0.01	0.10	2594.00	2625.17	2594.00	282.70	0.01	0.11	77.00	45.00	0.00	505.00	547.61	2013775.00	1.83	2776.73	2717.00
11	1	7	13702.00	13811.00	191.05	0	Spot (Block11, Row7, Column1)	3046.59	3009.00	393.32	0.01	0.13	2491.00	2545.44	2491.00	321.31	0.01	0.13	66.00	41.00	0.00	518.00	555.59	3137990.00	1.56	2716.17	2715.00
11	2	7	14014.00	13810.00	208.70	0	Spot (Block11, Row7, Column2)	3026.31	2971.00	844.26	0.01	0.28	2553.00	2593.26	2553.00	309.72	0.01	0.12	57.00	30.00	0.00	418.00	473.31	3743550.00	1.40	2772.98	2810.00
11	3	7	14292.00	13809.00	214.15	0	Spot (Block11, Row7, Column3)	3038.23	2975.00	382.54	0.01	0.13	2637.50	2667.07	2637.50	325.82	0.00	0.12	51.00	27.00	0.00	337.50	400.73	3980087.00	1.14	2790.40	2777.00
11	4	7	14609.00	13807.00	191.95	0	Spot (Block11, Row7, Column4)	3122.25	3108.50	356.64	0.00	0.11	2677.00	2718.67	2677.00	336.56	0.01	0.12	55.00	29.00	0.00	431.50	445.25	3240891.00	1.20	3011.73	3006.50
11	5	7	14916.00	13802.00	218.95	0	Spot (Block11, Row7, Column5)	3313.82	3267.50	451.64	0.01	0.14	2845.00	2861.69	2845.00	352.17	0.00	0.12	53.00	31.00	0.00	422.50	468.82	4559815.00	1.28	2937.11	2877.50
11	6	7	15193.00	13812.00	221.50	0	Spot (Block11, Row7, Column6)	3308.93	3290.00	378.17	0.00	0.11	2872.00	2911.40	2872.00	354.56	0.01	0.12	54.00	26.00	0.00	418.00	436.93	4658975.00	1.12	3047.06	2961.00
11	7	7	15487.00	13806.00	120.00	0	Spot (Block11, Row7, Column7)	3270.62	3247.00	433.92	0.00	0.13	2714.00	2769.51	2714.00	324.93	0.01	0.12	67.00	36.00	0.00	533.00	556.62	1255920.00	1.54	3109.28	3075.00
11	8	7	15801.00	13807.00	122.00	0	Spot (Block11, Row7, Column8)	4577.63	4376.00	611.03	0.02	0.13	2616.00	2658.49	2616.00	286.83	0.01	0.11	100.00	100.00	0.00	1760.00	1961.63	1789854.00	6.69	3533.57	3537.00
11	1	8	13694.00	14109.00	146.10	0	Spot (Block11, Row8, Column1)	55320.98	65535.00	13877.39	0.07	0.25	2583.00	2633.96	2583.00	394.17	0.01	0.15	100.00	100.00	55.48	62952.00	52737.98	32307692.00	133.67	15691.27	11565.00
11	2	8	14001.00	14116.00	199.75	0	Spot (Block11, Row8, Column2)	2979.32	2941.00	370.37	0.01	0.12	2592.50	2643.36	2592.50	359.92	0.01	0.14	48.00	16.00	0.00	348.50	386.82	3375573.00	0.93	2763.86	2742.00
11	3	8	14311.00	14107.00	154.15	0	Spot (Block11, Row8, Column3)	3284.24	3218.00	477.68	0.01	0.15	2594.00	2643.10	2594.00	353.88	0.01	0.13	69.00	44.00	0.00	624.00	690.24	2138039.00	1.81	2913.66	2923.00
11	4	8	14603.00	14109.00	194.55	0	Spot (Block11, Row8, Column4)	3171.38	3091.00	406.70	0.01	0.13	2644.00	2680.04	2644.00	345.78	0.01	0.13	61.00	35.00	0.00	447.00	527.38	3396550.00	1.42	2807.19	2796.00
11	5	8	14891.00	14102.00	211.40	0	Spot (Block11, Row8, Column5)	3221.00	3180.00	375.43	0.01	0.12	2763.00	2791.04	2763.00	371.16	0.00	0.13	55.00	22.00	0.00	417.00	458.00	4103550.00	1.16	2935.63	2909.00
11	6	8	15199.00	14098.00	203.65	0	Spot (Block11, Row8, Column6)	3609.60	3582.00	477.58	0.00	0.13	2887.00	2922.56	2887.00	370.40	0.01	0.13	70.00	46.00	0.00	695.00	722.60	4252114.00	1.85	3157.48	3100.00
11	7	8	15499.00	14108.00	190.90	0	Spot (Block11, Row8, Column7)	3332.59	3325.00	376.03	0.00	0.11	2781.00	2840.60	2781.00	356.89	0.01	0.13	62.00	34.00	0.00	544.00	551.59	3415907.00	1.38	3102.21	3104.50
11	8	8	15812.00	14101.00	122.70	0	Spot (Block11, Row8, Column8)	6223.09	6057.50	1286.47	0.01	0.21	2645.00	2695.58	2645.00	317.16	0.01	0.12	100.00	100.00	0.00	3412.50	3578.09	2489235.00	11.12	3794.63	3650.00
12	1	1	18204.00	12001.00	155.10	0	Spot (Block12, Row1, Column1)	51484.13	58472.00	15247.00	0.06	0.30	5519.00	5563.36	5519.00	654.14	0.00	0.12	100.00	100.00	43.74	52953.00	45965.13	34134244.00	70.20	17534.38	15220.00
12	2	1	18495.00	12002.00	178.25	0	Spot (Block12, Row1, Column2)	7646.59	7480.00	1194.77	0.01	0.16	5456.00	5489.59	5456.00	594.85	0.00	0.11	93.00	76.00	0.00	2024.00	2190.59	6813113.00	3.63	6138.21	6173.00
12	3	1	18801.00	12003.00	213.95	0	Spot (Block12, Row1, Column3)	6248.74	6173.00	611.78	0.01	0.10	5420.00	5450.55	5420.00	560.12	0.00	0.10	60.00	32.00	0.00	753.00	828.74	8154604.00	1.43	5713.36	5634.50
12	4	1	19096.00	12000.00	154.50	0	Spot (Block12, Row1, Column4)	7961.30	7826.00	1158.31	0.01	0.15	5393.50	5454.79	5393.50	583.23	0.00	0.11	97.00	93.00	0.00	2432.50	2567.80	5230572.00	4.30	6289.43	6359.00
12	5	1	19403.00	12006.00	191.80	0	Spot (Block12, Row1, Column5)	6633.60	6595.00	714.95	0.00	0.11	5477.00	5495.52	5477.00	574.26	0.00	0.10	77.00	48.00	0.00	1118.00	1156.60	6872414.00	1.98	5807.45	5760.00
12	6	1	19712.00	11994.00	116.50	0	Spot (Block12, Row1, Column6)	7308.19	7161.00	865.21	0.01	0.12	5517.00	5575.24	5517.00	560.42	0.00	0.10	96.00	72.00	0.00	1644.00	1791.19	2601714.00	3.09	6190.67	6163.00
12	7	1	20019.00	11996.00	119.25	0	Spot (Block12, Row1, Column7)	8553.23	8290.00	1125.99	0.01	0.13	5644.00	5698.62	5644.00	556.25	0.00	0.10	99.00	97.00	0.00	2646.00	2909.23	3198909.00	5.13	6619.89	6624.00
12	8	1	20307.00	11999.00	210.90	0	Spot (Block12, Row1, Column8)	6872.09	6855.00	666.82	0.00	0.10	5733.00	5785.80	5733.00	561.77	0.00	0.10	75.00	49.00	0.00	1122.00	1139.09	8700061.00	1.93	6357.49	6308.00
12	1	2	18206.00	12310.00	122.10	0	Spot (Block12, Row2, Column1)	6375.27	6282.00	632.36	0.01	0.10	5437.00	5482.43	5437.00	591.96	0.00	0.11	64.00	33.00	0.00	845.00	938.27	2530981.00	1.51	5915.13	5943.00
12	2	2	18501.00	12302.00	135.35	0	Spot (Block12, Row2, Column2)	6430.96	6413.00	673.42	0.00	0.10	5422.50	5455.47	5422.50	560.44	0.00	0.10	63.00	43.00	0.00	990.50	1008.46	3157600.00	1.74	5983.48	5952.00
12	3	2	18794.00	12304.00	195.15	0	Spot (Block12, Row2, Column3)	6522.53	6509.00	767.09	0.00	0.12	5458.50	5496.77	5458.50	563.79	0.00	0.10	69.00	46.00	0.00	1050.50	1064.03	7044331.00	1.82	5924.16	5850.00
12	4	2	19103.00	12302.00	204.45	0	Spot (Block12, Row2, Column4)	6521.27	6482.00	701.86	0.00	0.11	5527.00	5562.65	5527.00	575.77	0.00	0.10	68.00	40.00	0.00	955.00	994.27	7727709.00	1.66	6016.88	5983.50
12	5	2	19405.00	12301.00	211.05	0	Spot (Block12, Row2, Column5)	8010.00	7903.50	990.80	0.01	0.12	5584.00	5606.51	5584.00	564.04	0.00	0.10	98.00	94.00	0.00	2319.50	2426.00	10204737.00	4.26	6412.77	6390.50
12	6	2	19693.00	12301.00	189.30	0	Spot (Block12, Row2, Column6)	6841.46	6731.00	692.40	0.01	0.10	5525.00	5573.54	5525.00	563.21	0.00	0.10	86.00	57.00	0.00	1206.00	1316.46	6930394.00	2.25	6208.62	6266.00
12	7	2	20002.00	12300.00	197.60	0	Spot (Block12, Row2, Column7)	6365.97	6297.00	887.87	0.00	0.14	5498.00	5573.39	5498.00	545.41	0.01	0.10	61.00	37.00	0.00	799.00	867.97	7034401.00	1.45	5919.31	5895.00
12	8	2	20307.00	12300.00	159.00	0	Spot (Block12, Row2, Column8)	6585.02	6498.00	591.21	0.01	0.09	5549.00	5610.95	5549.00	531.29	0.00	0.09	78.00	43.00	0.00	949.00	1036.02	4616097.00	1.83	6052.03	6030.50
12	1	3	18207.00	12601.00	165.70	0	Spot (Block12, Row3, Column1)	7605.41	7568.50	920.18	0.00	0.12	5478.00	5526.47	5478.00	593.34	0.00	0.11	95.00	86.00	0.00	2090.50	2127.41	5795324.00	3.50	6193.90	6150.50
12	2	3	18500.00	12607.00	187.40	0	Spot (Block12, Row3, Column2)	6694.90	6640.00	672.31	0.00	0.10	5504.00	5567.88	5504.00	588.37	0.01	0.11	76.00	47.00	0.00	1136.00	1190.90	6614564.00	1.92	6151.51	6110.50
12	3	3	18801.00	12598.00	197.25	0	Spot (Block12, Row3, Column3)	6958.50	6886.00	771.58	0.00	0.11	5574.00	5619.29	5574.00	580.54	0.00	0.10	84.00	61.00	0.00	1312.00	1384.50	7661313.00	2.31	6206.63	6211.00
12	4	3	19107.00	12602.00	176.55	0	Spot (Block12, Row3, Column4)	7620.76	7616.50	1090.55	0.00	0.14	5595.00	5635.31	5595.00	571.99	0.00	0.10	89.00	74.00	0.00	2021.50	2025.76	6675790.00	3.47	6321.33	6258.50
12	5	3	19400.00	12600.00	186.50	0	Spot (Block12, Row3, Column5)	7196.74	7007.00	1207.46	0.01	0.17	5593.00	5621.31	5593.00	548.57	0.00	0.10	87.00	63.00	0.00	1414.00	1603.74	7031212.00	2.87	6107.48	6175.50
12	6	3	19700.00	12608.00	196.75	0	Spot (Block12, Row3, Column6)	6529.32	6497.00	684.72	0.00	0.10	5606.00	5646.47	5606.00	569.08	0.00	0.10	63.00	38.00	0.00	891.00	923.32	7136552.00	1.55	5960.85	5849.00
12	7	3	20002.00	12606.00	200.85	0	Spot (Block12, Row3, Column7)	6314.87	6297.00	615.73	0.00	0.10	5556.00	5590.36	5556.00	556.87	0.00	0.10	59.00	29.00	0.00	741.00	758.87	7211585.00	1.30	5888.42	5896.50
12	8	3	20294.00	12599.00	214.35	0	Spot (Block12, Row3, Column8)	6315.31	6293.50	640.52	0.00	0.10	5472.00	5519.07	5472.00	518.43	0.00	0.09	68.00	37.00	0.00	821.50	843.31	8273050.00	1.54	5688.52	5566.50
12	1	4	18202.00	12903.00	180.10	0	Spot (Block12, Row4, Column1)	7773.36	7414.00	2021.23	0.02	0.26	5568.00	5587.20	5568.00	601.76	0.00	0.11	91.00	71.00	0.00	1846.00	2205.36	7089303.00	3.63	6337.84	6320.00
12	2	4	18502.00	12898.00	203.05	0	Spot (Block12, Row4, Column2)	6712.89	6663.00	628.69	0.00	0.09	5682.50	5722.03	5682.50	593.34	0.00	0.10	70.00	39.00	0.00	980.50	1030.39	7840657.00	1.67	6200.27	6187.00
12	3	4	18802.00	12903.00	152.40	0	Spot (Block12, Row4, Column3)	12737.77	12439.00	2978.28	0.01	0.23	5615.00	5657.87	5615.00	597.62	0.00	0.11	100.00	100.00	0.00	6824.00	7122.77	8101221.00	11.85	7474.11	7412.00
12	4	4	19109.00	12894.00	162.55	0	Spot (Block12, Row4, Column4)	6479.66	6424.50	586.33	0.00	0.09	5511.00	5549.79	5511.00	571.88	0.00	0.10	69.00	37.00	0.00	913.50	968.66	4756068.00	1.63	6008.98	6009.00
12	5	4	19394.00	12893.00	184.35	0	Spot (Block12, Row4, Column5)	6720.76	6607.00	767.36	0.01	0.11	5486.00	5537.09	5486.00	562.32	0.00	0.10	79.00	49.00	0.00	1121.00	1234.76	6425047.00	2.10	5981.03	5859.00
12	6	4	19701.00	12904.00	202.80	0	Spot (Block12, Row4, Column6)	8298.97	8270.00	876.74	0.00	0.11	5635.00	5692.48	5635.00	577.23	0.00	0.10	99.00	97.00	0.00	2635.00	2663.97	9709791.00	4.52	6542.07	6646.00
12	7	4	19991.00	12899.00	191.20	0	Spot (Block12, Row4, Column7)	7139.93	7032.00	906.81	0.01	0.13	5642.00	5686.41	5642.00	565.34	0.00	0.10	85.00	62.00	0.00	1390.00	1497.93	7368410.00	2.57	6131.04	6099.00
12	8	4	20305.00	12885.00	122.30	0	Spot (Block12, Row4, Column8)	9848.83	7124.00	10636.97	0.14	1.08	5534.00	5585.25	5534.00	566.50	0.00	0.10	91.00	74.00	2.77	1590.00	4314.83	3909987.00	7.53	6754.60	6666.00
12	1	5	18210.00	13204.00	112.05	0	Spot (Block12, Row5, Column1)	8871.18	8701.00	1018.25	0.01	0.11	5500.50	5520.12	5500.50	598.81	0.00	0.11	100.00	99.00	0.00	3200.50	3370.68	2927489.00	5.60	6821.39	6778.50
12	2	5	18498.00	13206.00	190.60	0	Spot (Block12, Row5, Column2)	6898.55	7001.00	681.75	0.01	0.10	5611.00	5660.27	5611.00	594.68	0.00	0.11	82.00	59.00	0.00	1390.00	1287.55	7084806.00	2.08	6294.79	6282.00
12	3	5	18799.00	13207.00	195.95	0	Spot (Block12, Row5, Column3)	7044.47	7147.00	719.25	0.01	0.10	5645.00	5693.25	5645.00	607.16	0.00	0.11	84.00	66.00	0.00	1502.00	1399.47	7636208.00	2.23	6296.98	6237.00
12	4	5	19097.00	13201.00	188.70	0	Spot (Block12, Row5, Column4)	6622.46	6601.50	678.59	0.00	0.10	5446.50	5510.65	5446.50	577.88	0.01	0.10	79.00	49.00	0.00	1155.00	1175.96	6662192.00	1.92	6009.00	5947.50
12	5	5	19401.00	13202.00	152.45	0	Spot (Block12, Row5, Column5)	12210.61	11552.00	3203.20	0.02	0.26	5484.00	5531.02	5484.00	585.17	0.00	0.11	100.00	100.00	0.00	6068.00	6726.61	7765948.00	11.41	7123.77	7170.00
12	6	5	19705.00	13198.00	185.75	0	Spot (Block12, Row5, Column6)	6995.80	6966.00	772.92	0.00	0.11	5589.00	5638.81	5589.00	571.21	0.00	0.10	85.00	60.00	0.00	1377.00	1406.80	6792918.00	2.38	6260.87	6231.00
12	7	5	19995.00	13196.00	187.45	0	Spot (Block12, Row5, Column7)	6613.22	6572.00	662.90	0.00	0.10	5599.00	5617.48	5599.00	558.22	0.00	0.10	67.00	43.00	0.00	973.00	1014.22	6527252.00	1.78	6100.78	6094.50
12	8	5	20301.00	13204.00	156.35	0	Spot (Block12, Row5, Column8)	7619.05	7460.00	996.37	0.01	0.13	5512.00	5535.31	5512.00	582.28	0.00	0.11	98.00	82.00	0.00	1948.00	2107.05	5112384.00	3.58	6266.44	6276.00
12	1	6	18205.00	13503.00	217.65	0	Spot (Block12, Row6, Column1)	6470.62	6422.00	722.43	0.00	0.11	5409.00	5448.51	5409.00	596.83	0.00	0.11	68.00	39.00	0.00	1013.00	1061.62	8754754.00	1.71	5771.06	5666.00
12	2	6	18504.00	13497.00	219.45	0	Spot (Block12, Row6, Column2)	6752.86	6684.00	701.28	0.00	0.10	5578.00	5641.75	5578.00	612.96	0.00	0.11	76.00	44.00	0.00	1106.00	1174.86	9305444.00	1.81	6063.30	6095.00
12	3	6	18799.00	13499.00	173.90	0	Spot (Block12, Row6, Column3)	8548.07	8257.00	1590.57	0.02	0.19	5720.00	5778.44	5720.00	617.32	0.00	0.11	96.00	85.00	0.00	2537.00	2828.07	7265861.00	4.49	6741.99	6771.50
12	4	6	19096.00	13502.00	195.85	0	Spot (Block12, Row6, Column4)	6953.26	6867.00	724.30	0.01	0.10	5615.00	5680.69	5615.00	610.83	0.01	0.11	86.00	51.00	0.00	1252.00	1338.26	7544287.00	2.08	6132.51	6159.00
12	5	6	19405.00	13506.00	154.15	0	Spot (Block12, Row6, Column5)	11155.06	10689.00	3145.75	0.02	0.28	5592.00	5653.02	5592.00	597.46	0.00	0.11	100.00	99.00	0.00	5097.00	5563.06	7306562.00	9.21	7057.12	7022.50
12	6	6	19700.00	13501.00	200.45	0	Spot (Block12, Row6, Column6)	6533.81	6456.00	630.40	0.01	0.10	5603.00	5651.32	5603.00	712.42	0.00	0.13	57.00	25.00	0.00	853.00	930.81	7428937.00	1.24	6020.37	5995.00
12	7	6	20002.00	13498.00	188.85	0	Spot (Block12, Row6, Column7)	6763.75	6673.00	735.29	0.01	0.11	5518.00	5554.45	5518.00	694.10	0.00	0.12	73.00	37.00	0.00	1155.00	1245.75	6804337.00	1.74	5996.94	5981.00
12	8	6	20303.00	13504.00	200.40	0	Spot (Block12, Row6, Column8)	6433.60	6310.00	677.04	0.01	0.11	5490.00	5518.66	5490.00	544.13	0.00	0.10	69.00	37.00	0.00	820.00	943.60	7315001.00	1.68	5816.92	5795.00
12	1	7	18205.00	13804.00	205.15	0	Spot (Block12, Row7, Column1)	6509.16	6449.00	673.17	0.00	0.10	5449.00	5479.10	5449.00	639.14	0.00	0.12	69.00	34.00	0.00	1000.00	1060.16	7804482.00	1.61	5938.05	5973.50
12	2	7	18505.00	13800.00	202.10	0	Spot (Block12, Row7, Column2)	6449.93	6451.00	671.23	0.00	0.10	5548.00	5593.10	5548.00	609.61	0.00	0.11	62.00	36.00	0.00	903.00	901.93	7488366.00	1.41	5936.96	5827.50
12	3	7	18805.00	13794.00	201.70	0	Spot (Block12, Row7, Column3)	6620.41	6547.50	700.93	0.00	0.11	5646.50	5707.81	5646.50	616.49	0.00	0.11	63.00	35.00	0.00	901.00	973.91	7666435.00	1.48	6198.20	6239.00
12	4	7	19105.00	13805.00	199.35	0	Spot (Block12, Row7, Column4)	6655.21	6641.00	714.40	0.00	0.11	5660.50	5716.21	5660.50	594.97	0.00	0.10	64.00	40.00	0.00	980.50	994.71	7460487.00	1.58	6299.58	6219.50
12	5	7	19401.00	13801.00	210.85	0	Spot (Block12, Row7, Column5)	6766.57	6720.00	655.67	0.00	0.10	5652.00	5696.22	5652.00	585.79	0.00	0.10	74.00	46.00	0.00	1068.00	1114.57	8573247.00	1.83	6153.38	6088.00
12	6	7	19701.00	13800.00	214.90	0	Spot (Block12, Row7, Column6)	6715.93	6645.00	703.70	0.00	0.10	5588.00	5652.35	5588.00	715.77	0.00	0.13	67.00	34.00	0.00	1057.00	1127.93	8878459.00	1.49	6138.92	6007.00
12	7	7	20005.00	13794.00	114.50	0	Spot (Block12, Row7, Column7)	7171.88	6843.00	1595.31	0.02	0.22	5521.00	5580.05	5521.00	688.89	0.00	0.12	82.00	45.00	0.00	1322.00	1650.88	2481469.00	2.31	6180.97	6257.00
12	8	7	20301.00	13799.00	90.25	0	Spot (Block12, Row7, Column8)	8473.91	8534.00	814.42	0.00	0.10	5483.00	5530.95	5483.00	554.82	0.00	0.10	100.00	99.00	0.00	3051.00	2990.91	1720203.00	5.30	6685.42	6761.00
12	1	8	18196.00	14105.00	145.50	0	Spot (Block12, Row8, Column1)	56710.18	65535.00	13040.26	0.06	0.23	5368.00	5434.91	5368.00	696.84	0.01	0.13	100.00	100.00	59.90	60167.00	51342.18	32665304.00	73.58	18548.22	15317.00
12	2	8	18507.00	14100.00	198.70	0	Spot (Block12, Row8, Column2)	6488.27	6426.00	726.75	0.00	0.11	5533.00	5551.56	5533.00	647.76	0.00	0.12	62.00	32.00	0.00	893.00	955.27	7253889.00	1.45	5925.13	5955.00
12	3	8	18798.00	14106.00	186.35	0	Spot (Block12, Row8, Column3)	7105.33	7068.00	976.26	0.00	0.14	5591.00	5609.74	5591.00	597.92	0.00	0.11	84.00	62.00	0.00	1477.00	1514.33	6934801.00	2.50	6170.68	6118.00
12	4	8	19108.00	14098.00	192.35	0	Spot (Block12, Row8, Column4)	6597.57	6608.00	771.99	0.00	0.12	5575.00	5610.23	5575.00	603.78	0.00	0.11	68.00	42.00	0.00	1033.00	1022.57	6868074.00	1.64	5985.49	5906.00
12	5	8	19389.00	14114.00	194.95	0	Spot (Block12, Row8, Column5)	6458.24	6392.50	695.23	0.00	0.11	5481.00	5543.79	5481.00	611.03	0.00	0.11	64.00	38.00	0.00	911.50	977.24	6974897.00	1.50	5988.54	6021.00
12	6	8	19702.00	14101.00	188.20	0	Spot (Block12, Row8, Column6)	6640.70	6643.00	679.93	0.00	0.10	5461.00	5504.74	5461.00	589.00	0.00	0.11	80.00	50.00	0.00	1182.00	1179.70	6620774.00	1.93	6039.46	6011.00
12	7	8	20002.00	14099.00	185.95	0	Spot (Block12, Row8, Column7)	6647.63	6619.00	676.35	0.00	0.10	5479.00	5529.16	5479.00	585.68	0.00	0.11	80.00	48.00	0.00	1140.00	1168.63	6481438.00	1.91	6068.63	6101.00
12	8	8	20311.00	14097.00	128.80	0	Spot (Block12, Row8, Column8)	9707.80	9556.50	1478.10	0.01	0.15	5473.00	5525.31	5473.00	579.62	0.00	0.10	100.00	100.00	0.00	4083.50	4234.80	4290847.00	7.22	6791.24	6827.50
13	1	1	4696.00	16510.00	149.60	0	Spot (Block13, Row1, Column1)	53159.95	65535.00	15318.68	0.09	0.29	2183.00	2235.01	2183.00	347.05	0.01	0.16	100.00	100.00	51.06	63352.00	50976.95	32587288.00	146.74	15527.04	12659.50
13	2	1	5004.00	16523.00	173.20	0	Spot (Block13, Row1, Column2)	2876.39	2822.00	456.83	0.01	0.16	2114.00	2175.96	2114.00	298.83	0.01	0.14	85.00	60.00	0.00	708.00	762.39	2407538.00	2.34	2423.87	2446.00
13	3	1	5307.00	16508.00	167.35	0	Spot (Block13, Row1, Column3)	2757.03	2719.00	405.38	0.01	0.15	2172.00	2198.90	2172.00	313.59	0.01	0.14	71.00	44.00	0.00	547.00	585.03	2147723.00	1.78	2360.30	2328.50
13	4	1	5582.00	16511.00	159.60	0	Spot (Block13, Row1, Column4)	3202.40	2972.50	1446.22	0.03	0.45	2209.00	2249.24	2209.00	328.77	0.01	0.15	89.00	59.00	0.00	763.50	993.40	2260892.00	2.90	2606.80	2615.50
13	5	1	5901.00	16510.00	152.20	0	Spot (Block13, Row1, Column5)	4128.27	3929.00	1026.02	0.02	0.25	2213.00	2262.49	2213.00	333.40	0.01	0.15	98.00	93.00	0.00	1716.00	1915.27	2625577.00	5.60	2711.83	2702.50
13	6	1	6215.00	16503.00	101.75	0	Spot (Block13, Row1, Column6)	3879.76	3667.00	761.84	0.02	0.20	2223.00	2267.71	2223.00	331.21	0.01	0.15	100.00	98.00	0.00	1444.00	1656.76	1039776.00	4.87	2866.74	2877.00
13	7	1	6520.00	16504.00	111.80	0	Spot (Block13, Row1, Column7)	4749.11	4728.00	945.76	0.00	0.20	2283.00	2299.41	2283.00	347.99	0.00	0.15	100.00	97.00	0.00	2445.00	2466.11	1562458.00	7.04	3000.18	3034.50
13	8	1	6808.00	16509.00	209.45	0	Spot (Block13, Row1, Column8)	2912.35	2882.00	522.84	0.00	0.18	2298.00	2342.45	2298.00	364.09	0.01	0.16	62.00	40.00	0.00	584.00	614.35	3631697.00	1.57	2570.40	2588.50
13	1	2	4704.00	16814.00	147.00	-50	Spot (Block13, Row2, Column1)	2383.13	2379.00	313.76	0.00	0.13	2172.00	2207.96	2172.00	315.04	0.01	0.14	37.00	13.00	0.00	207.00	211.13	1403663.00	0.56	2279.66	2300.00
13	2	2	5008.00	16815.00	133.05	0	Spot (Block13, Row2, Column2)	2837.85	2832.00	388.38	0.00	0.14	2101.00	2164.93	2101.00	282.09	0.01	0.13	88.00	66.00	0.00	731.00	736.85	1342301.00	2.39	2428.27	2408.00
13	3	2	5306.00	16820.00	186.70	0	Spot (Block13, Row2, Column3)	2765.11	2717.00	427.46	0.01	0.15	2161.00	2198.94	2161.00	299.86	0.01	0.14	75.00	45.00	0.00	556.00	604.11	2712577.00	1.89	2403.28	2371.50
13	4	2	5615.00	16802.00	223.00	0	Spot (Block13, Row2, Column4)	2674.29	2636.00	381.13	0.01	0.14	2191.00	2238.37	2191.00	320.51	0.01	0.14	60.00	34.00	0.00	445.00	483.29	3808182.00	1.36	2462.55	2321.00
13	5	2	5905.00	16814.00	133.45	0	Spot (Block13, Row2, Column5)	3281.39	3177.00	467.78	0.01	0.14	2240.00	2278.74	2240.00	337.91	0.01	0.15	96.00	78.00	0.00	937.00	1041.39	1588192.00	2.97	2780.85	2747.00
13	6	2	6201.00	16806.00	194.60	0	Spot (Block13, Row2, Column6)	2800.18	2734.00	465.67	0.01	0.17	2218.50	2269.79	2218.50	329.03	0.01	0.14	65.00	39.00	0.00	515.50	581.68	3001789.00	1.61	2505.72	2492.00
13	7	2	6505.00	16814.00	210.95	0	Spot (Block13, Row2, Column7)	2792.86	2777.50	436.34	0.00	0.16	2255.00	2274.76	2255.00	333.83	0.00	0.15	62.00	36.00	0.00	522.50	537.86	3541352.00	1.55	2460.19	2442.00
13	8	2	6804.00	16804.00	165.15	0	Spot (Block13, Row2, Column8)	2616.91	2618.00	348.62	0.00	0.13	2305.00	2349.95	2305.00	363.70	0.01	0.15	47.00	7.00	0.00	313.00	311.91	1970532.00	0.73	2436.87	2438.00
13	1	3	4702.00	17112.00	148.55	0	Spot (Block13, Row3, Column1)	3948.61	3720.50	921.27	0.03	0.23	2161.00	2197.07	2161.00	326.76	0.01	0.15	99.00	90.00	0.00	1559.50	1787.61	2400752.00	5.36	2583.85	2567.00
13	2	3	5006.00	17110.00	210.35	0	Spot (Block13, Row3, Column2)	2634.03	2570.00	377.11	0.01	0.14	2147.00	2181.46	2147.00	308.66	0.01	0.14	62.00	32.00	0.00	423.00	487.03	3324142.00	1.47	2406.33	2413.00
13	3	3	5305.00	17119.00	159.80	0	Spot (Block13, Row3, Column3)	3095.22	2981.00	655.60	0.02	0.21	2203.00	2254.12	2203.00	351.20	0.01	0.16	86.00	55.00	0.00	778.00	892.22	2179032.00	2.39	2513.63	2527.00
13	4	3	5600.00	17112.00	172.15	0	Spot (Block13, Row3, Column4)	3146.88	3064.00	573.91	0.01	0.18	2191.00	2246.46	2191.00	334.43	0.01	0.15	89.00	65.00	0.00	873.00	955.88	2608762.00	2.69	2490.51	2527.00
13	5	3	5905.00	17114.00	145.60	0	Spot (Block13, Row3, Column5)	3147.35	3116.00	490.06	0.00	0.16	2237.00	2284.48	2237.00	348.58	0.01	0.15	88.00	62.00	0.00	879.00	910.35	1828610.00	2.48	2577.76	2536.50
13	6	3	6205.00	17110.00	198.55	0	Spot (Block13, Row3, Column6)	2737.64	2699.00	403.23	0.01	0.15	2230.00	2267.89	2230.00	337.66	0.01	0.15	63.00	30.00	0.00	469.00	507.64	3046993.00	1.39	2536.86	2536.00
13	7	3	6514.00	17119.00	188.45	0	Spot (Block13, Row3, Column7)	3002.83	2929.50	575.50	0.01	0.19	2242.00	2265.52	2242.00	338.59	0.00	0.15	75.00	50.00	0.00	687.50	760.83	2996821.00	2.18	2523.51	2530.00
13	8	3	6800.00	17115.00	194.95	0	Spot (Block13, Row3, Column8)	2779.70	2775.50	413.65	0.00	0.15	2349.00	2430.51	2349.00	934.59	0.01	0.38	12.00	0.00	0.00	426.50	430.70	3002079.00	0.37	2474.98	2440.50
13	1	4	4711.00	17413.00	182.85	0	Spot (Block13, Row4, Column1)	2964.39	2865.50	539.12	0.01	0.18	2164.00	2188.56	2164.00	321.66	0.00	0.15	80.00	54.00	0.00	701.50	800.39	2774665.00	2.41	2429.67	2420.00
13	2	4	5012.00	17417.00	219.75	0	Spot (Block13, Row4, Column2)	2526.96	2494.00	429.50	0.01	0.17	2186.00	2225.09	2186.00	368.81	0.01	0.17	43.00	13.00	0.00	308.00	340.96	3507418.00	0.82	2285.81	2257.00
13	3	4	5307.00	17434.00	153.95	0	Spot (Block13, Row4, Column3)	6580.08	5068.00	6941.90	0.11	1.05	2210.00	2249.07	2210.00	350.07	0.01	0.16	96.00	92.00	0.00	2858.00	4370.08	4263892.00	12.37	3623.16	2850.50
13	4	4	5613.00	17418.00	169.50	0	Spot (Block13, Row4, Column4)	2691.14	2652.00	421.04	0.01	0.16	2191.00	2240.57	2191.00	346.30	0.01	0.15	60.00	28.00	0.00	461.00	500.14	2158294.00	1.30	2462.41	2472.50
13	5	4	5895.00	17405.00	219.30	0	Spot (Block13, Row4, Column5)	2666.26	2620.00	440.51	0.01	0.17	2202.00	2261.14	2202.00	349.92	0.01	0.15	56.00	25.00	0.00	418.00	464.26	3658115.00	1.16	2349.22	2350.00
13	6	4	6203.00	17410.00	170.25	0	Spot (Block13, Row4, Column6)	4186.19	4140.00	792.97	0.00	0.19	2196.50	2242.53	2196.50	332.41	0.01	0.15	99.00	98.00	0.00	1943.50	1989.69	3378256.00	5.85	2870.39	2795.50
13	7	4	6498.00	17410.00	153.60	0	Spot (Block13, Row4, Column7)	4140.82	3802.00	1483.33	0.04	0.36	2264.00	2279.76	2264.00	348.33	0.00	0.15	96.00	82.00	0.00	1538.00	1876.82	2691532.00	5.34	2740.21	2787.00
13	8	4	6804.00	17421.00	153.10	0	Spot (Block13, Row4, Column8)	3781.68	3678.00	762.78	0.01	0.20	2296.00	2330.22	2296.00	367.22	0.01	0.16	97.00	83.00	0.00	1382.00	1485.68	2439183.00	3.95	2727.98	2658.00
13	1	5	4705.00	17708.00	101.50	0	Spot (Block13, Row5, Column1)	3418.01	3457.00	545.95	0.00	0.16	2153.00	2173.66	2153.00	296.36	0.00	0.14	99.00	92.00	0.00	1304.00	1265.01	916028.00	4.20	2658.48	2634.00
13	2	5	5005.00	17716.00	163.10	0	Spot (Block13, Row5, Column2)	2620.40	2664.50	354.00	0.01	0.14	2110.00	2162.39	2110.00	295.08	0.01	0.14	67.00	47.00	0.00	554.50	510.40	1933852.00	1.55	2381.38	2352.50
13	3	5	5308.00	17707.00	191.50	0	Spot (Block13, Row5, Column3)	2651.70	2658.50	372.74	0.00	0.14	2164.00	2192.57	2164.00	312.54	0.01	0.14	65.00	36.00	0.00	494.50	487.70	2747159.00	1.47	2455.60	2468.50
13	4	5	5605.00	17710.00	198.90	0	Spot (Block13, Row5, Column4)	2889.20	2835.00	643.69	0.01	0.22	2151.00	2190.87	2151.00	314.66	0.01	0.14	73.00	53.00	0.00	684.00	738.20	3244568.00	2.22	2526.89	2415.50
13	5	5	5906.00	17709.00	140.95	0	Spot (Block13, Row5, Column5)	7044.48	6919.50	2025.24	0.01	0.29	2189.50	2241.21	2189.50	336.40	0.01	0.15	100.00	100.00	0.00	4730.00	4854.98	3789932.00	14.28	3495.22	3354.00
13	6	5	6200.00	17710.00	155.75	0	Spot (Block13, Row5, Column6)	3042.72	2980.00	663.69	0.01	0.22	2202.00	2246.50	2202.00	342.24	0.01	0.15	78.00	53.00	0.00	778.00	840.72	2032538.00	2.33	2513.02	2454.00
13	7	5	6508.00	17714.00	205.55	0	Spot (Block13, Row5, Column7)	2689.86	2668.00	444.84	0.00	0.17	2237.00	2280.97	2237.00	361.25	0.01	0.16	54.00	27.00	0.00	431.00	452.86	3235906.00	1.13	2447.92	2437.00
13	8	5	6805.00	17709.00	144.60	0	Spot (Block13, Row5, Column8)	5230.39	4898.00	1842.23	0.03	0.35	2271.00	2301.02	2271.00	377.48	0.01	0.16	99.00	98.00	0.00	2627.00	2959.39	3007476.00	7.76	2999.41	3016.00
13	1	6	4702.00	18022.00	144.45	0	Spot (Block13, Row6, Column1)	2652.87	2635.50	329.54	0.00	0.12	2112.00	2160.29	2112.00	272.93	0.01	0.13	73.00	48.00	0.00	523.50	540.87	1490911.00	1.80	2430.24	2384.50
13	2	6	5013.00	18022.00	210.35	0	Spot (Block13, Row6, Column2)	2518.70	2467.00	434.72	0.01	0.17	2127.00	2168.67	2127.00	330.88	0.01	0.15	50.00	23.00	0.00	340.00	391.70	3191195.00	1.06	2336.69	2320.00
13	3	6	5297.00	18011.00	145.45	0	Spot (Block13, Row6, Column3)	4247.45	4225.50	932.43	0.00	0.22	2137.00	2178.92	2137.00	351.22	0.01	0.16	99.00	95.00	0.00	2088.50	2110.45	2438034.00	5.89	2752.29	2782.00
13	4	6	5608.00	18016.00	169.80	0	Spot (Block13, Row6, Column4)	3019.79	2955.00	527.21	0.01	0.17	2117.00	2173.14	2117.00	308.96	0.01	0.14	86.00	70.00	0.00	838.00	902.79	2424892.00	2.74	2530.23	2503.00
13	5	6	5904.00	18012.00	142.45	0	Spot (Block13, Row6, Column5)	5809.12	5657.00	1655.64	0.01	0.29	2182.00	2230.32	2182.00	363.96	0.01	0.16	100.00	99.00	0.00	3475.00	3627.12	3218253.00	9.83	3079.67	3075.00
13	6	6	6200.00	18008.00	190.80	0	Spot (Block13, Row6, Column6)	2743.04	2701.00	476.21	0.01	0.17	2203.00	2256.07	2203.00	371.89	0.01	0.16	56.00	35.00	0.00	498.00	540.04	2811620.00	1.31	2422.20	2391.00
13	7	6	6506.00	18009.00	143.35	0	Spot (Block13, Row6, Column7)	4197.19	4109.00	943.56	0.01	0.22	2219.00	2265.14	2219.00	341.95	0.01	0.15	100.00	97.00	0.00	1890.00	1978.19	2354624.00	5.65	2855.61	2894.00
13	8	6	6808.00	18010.00	153.65	0	Spot (Block13, Row6, Column8)	3750.80	3736.00	710.15	0.00	0.19	2252.00	2294.40	2252.00	484.92	0.01	0.21	94.00	72.00	0.00	1484.00	1498.80	2445521.00	3.00	2674.28	2711.50
13	1	7	4714.00	18311.00	209.20	0	Spot (Block13, Row7, Column1)	2496.17	2468.00	322.99	0.00	0.13	2179.00	2218.78	2179.00	341.28	0.01	0.15	42.00	15.00	0.00	289.00	317.17	3112729.00	0.81	2271.61	2277.00
13	2	7	5011.00	18333.00	175.15	0	Spot (Block13, Row7, Column2)	2768.81	2697.00	670.75	0.01	0.24	2179.00	2199.75	2179.00	343.35	0.00	0.16	68.00	33.00	0.00	518.00	589.81	2372874.00	1.66	2642.27	2520.00
13	3	7	5301.00	18312.00	199.05	0	Spot (Block13, Row7, Column3)	2505.52	2457.50	337.71	0.01	0.13	2188.00	2217.94	2188.00	374.45	0.01	0.17	42.00	10.00	0.00	269.50	317.52	2826228.00	0.77	2377.42	2303.00
13	4	7	5611.00	18318.00	210.05	0	Spot (Block13, Row7, Column4)	2630.75	2567.50	569.15	0.01	0.22	2151.00	2192.28	2151.00	327.03	0.01	0.15	58.00	26.00	0.00	416.50	479.75	3320008.00	1.34	2401.01	2381.50
13	5	7	5901.00	18320.00	209.60	0	Spot (Block13, Row7, Column5)	2643.18	2596.00	395.73	0.01	0.15	2170.00	2206.91	2170.00	356.36	0.01	0.16	55.00	28.00	0.00	426.00	473.18	3311902.00	1.22	2350.66	2315.00
13	6	7	6204.00	18317.00	225.65	0	Spot (Block13, Row7, Column6)	2587.08	2547.50	393.57	0.01	0.15	2186.00	2226.78	2186.00	351.09	0.01	0.16	50.00	24.00	0.00	361.50	401.08	3766783.00	1.03	2355.16	2324.00
13	7	7	6508.00	18312.00	112.75	0	Spot (Block13, Row7, Column7)	3354.79	3172.00	704.27	0.02	0.21	2239.00	2270.68	2239.00	333.50	0.01	0.15	92.00	66.00	0.00	933.00	1115.79	1107081.00	3.25	2678.78	2721.00
13	8	7	6802.00	18310.00	135.75	0	Spot (Block13, Row7, Column8)	5324.49	5259.00	1130.48	0.01	0.21	2258.00	2280.36	2258.00	346.06	0.00	0.15	99.00	99.00	0.00	3001.00	3066.49	2651595.00	8.80	3164.47	3074.50
13	1	8	4693.00	18612.00	140.25	0	Spot (Block13, Row8, Column1)	59788.83	65535.00	10502.07	0.04	0.18	2226.00	2302.12	2226.00	479.38	0.01	0.21	100.00	100.00	70.52	63309.00	57562.83	32047048.00	119.92	19741.47	14365.00
13	2	8	5012.00	18621.00	183.25	0	Spot (Block13, Row8, Column2)	2804.51	2760.50	497.23	0.01	0.18	2197.00	2241.08	2197.00	334.33	0.01	0.15	73.00	41.00	0.00	563.50	607.51	2636238.00	1.69	2456.84	2425.00
13	3	8	5294.00	18615.00	146.90	0	Spot (Block13, Row8, Column3)	4202.23	3951.00	1263.16	0.03	0.30	2201.00	2235.69	2201.00	322.96	0.01	0.14	99.00	92.00	0.00	1750.00	2001.23	2491920.00	6.09	2717.46	2742.50
13	4	8	5605.00	18614.00	181.20	0	Spot (Block13, Row8, Column4)	2894.53	2837.00	472.13	0.01	0.16	2197.00	2252.66	2197.00	327.73	0.01	0.15	74.00	47.00	0.00	640.00	697.53	2680339.00	1.96	2548.87	2477.00
13	5	8	5890.00	18616.00	196.20	0	Spot (Block13, Row8, Column5)	2631.72	2584.00	448.52	0.01	0.17	2177.00	2234.75	2177.00	321.26	0.01	0.14	56.00	32.00	0.00	407.00	454.72	2863306.00	1.24	2382.96	2317.00
13	6	8	6202.00	18615.00	204.80	0	Spot (Block13, Row8, Column6)	2834.25	2718.00	495.27	0.02	0.17	2240.00	2282.95	2240.00	341.89	0.01	0.15	64.00	34.00	0.00	478.00	594.25	3375589.00	1.61	2482.51	2450.00
13	7	8	6490.00	18599.00	173.75	0	Spot (Block13, Row8, Column7)	4329.53	3453.50	6226.62	0.10	1.44	2301.00	2337.37	2301.00	344.31	0.01	0.15	88.00	69.00	0.71	1152.50	2028.53	3662781.00	5.79	2766.68	2701.00
13	8	8	6810.00	18611.00	120.15	0	Spot (Block13, Row8, Column8)	7119.98	6896.50	1759.04	0.01	0.25	2360.00	2389.20	2360.00	392.98	0.01	0.16	100.00	100.00	0.00	4536.50	4759.98	2719833.00	12.04	3691.15	3555.00
14	1	1	9203.00	16508.00	155.25	0	Spot (Block14, Row1, Column1)	54213.85	65535.00	14833.55	0.08	0.27	165.00	188.54	165.00	143.25	0.06	0.76	100.00	100.00	52.86	65370.00	54048.85	35998288.00	377.15	10671.67	8107.00
14	2	1	9513.00	16523.00	142.55	0	Spot (Block14, Row1, Column2)	181.44	180.00	18.63	0.00	0.10	154.00	167.83	154.00	107.15	0.04	0.64	0.00	0.00	0.00	26.00	27.44	99612.00	0.13	166.57	165.00
14	3	1	9749.00	16501.00	144.55	0	Spot (Block14, Row1, Column3)	178.67	181.00	15.77	0.01	0.09	147.00	148.78	147.00	24.47	0.01	0.16	70.00	12.00	0.00	34.00	31.67	101666.00	1.22	163.95	164.00
14	4	1	10101.00	16509.00	147.00	-50	Spot (Block14, Row1, Column4)	153.43	155.00	17.12	0.00	0.11	141.00	142.92	141.00	25.68	0.01	0.18	23.00	0.00	0.00	14.00	12.43	90525.00	0.41	144.96	143.50
14	5	1	10391.00	16504.00	153.40	0	Spot (Block14, Row1, Column5)	182.89	183.00	15.77	0.00	0.09	139.00	142.05	139.00	48.47	0.01	0.34	40.00	0.00	0.00	44.00	43.89	118330.00	0.84	158.04	159.00
14	6	1	10723.00	16504.00	138.70	0	Spot (Block14, Row1, Column6)	166.92	172.00	18.16	0.01	0.11	135.00	135.91	135.00	24.69	0.00	0.18	70.00	14.00	0.00	37.00	31.92	86133.00	1.26	146.61	142.50
14	7	1	11011.00	16504.00	133.90	0	Spot (Block14, Row1, Column7)	236.44	244.00	37.65	0.01	0.16	130.00	131.45	130.00	24.92	0.00	0.19	100.00	95.00	0.00	114.00	106.44	114671.00	4.21	175.32	177.00
14	8	1	11309.00	16516.00	172.95	0	Spot (Block14, Row1, Column8)	241.21	246.00	40.48	0.01	0.17	122.00	124.42	122.00	16.03	0.01	0.13	99.00	97.00	0.00	124.00	119.21	201169.00	7.29	160.91	162.00
14	1	2	9210.00	16816.00	182.35	0	Spot (Block14, Row2, Column1)	168.65	167.00	51.31	0.00	0.30	158.00	168.84	158.00	94.51	0.03	0.56	1.00	0.00	0.00	9.00	10.65	157347.00	-0.00	159.69	163.00
14	2	2	9493.00	16801.00	138.95	0	Spot (Block14, Row2, Column2)	203.35	203.50	21.08	0.00	0.10	143.00	147.25	143.00	54.74	0.01	0.37	59.00	0.00	0.00	60.50	60.35	106556.00	1.02	165.77	166.00
14	3	2	9801.00	16810.00	147.00	-50	Spot (Block14, Row2, Column3)	157.86	159.00	12.43	0.00	0.08	138.00	140.43	138.00	26.38	0.01	0.19	32.00	0.00	0.00	21.00	19.86	92823.00	0.66	147.22	147.50
14	4	2	10101.00	16809.00	147.00	-50	Spot (Block14, Row2, Column4)	177.61	156.00	239.49	0.06	1.35	136.00	150.75	136.00	470.79	0.04	3.12	1.00	0.00	0.00	20.00	41.61	104435.00	0.06	1081.31	162.00
14	5	2	10401.00	16809.00	147.00	-50	Spot (Block14, Row2, Column5)	151.42	145.00	23.37	0.02	0.15	134.00	149.52	134.00	469.73	0.05	3.14	0.00	0.00	0.00	11.00	17.42	89187.00	0.00	141.11	140.00
14	6	2	10702.00	16809.00	147.00	-50	Spot (Block14, Row2, Column6)	133.44	131.00	16.49	0.01	0.12	133.00	134.70	133.00	25.59	0.01	0.19	9.00	0.00	0.00	-2.00	0.44	78460.00	-0.05	136.13	135.00
14	7	2	11002.00	16808.00	147.00	-50	Spot (Block14, Row2, Column7)	144.67	143.00	15.39	0.01	0.11	130.00	132.28	130.00	26.17	0.01	0.20	24.00	0.00	0.00	13.00	14.67	85500.00	0.47	138.04	135.50
14	8	2	11302.00	16808.00	147.00	-50	Spot (Block14, Row2, Column8)	128.99	128.00	10.61	0.00	0.08	120.00	120.94	120.00	16.76	0.00	0.14	20.00	3.00	0.00	8.00	8.99	76621.00	0.48	129.02	126.00
14	1	3	9195.00	17097.00	168.10	0	Spot (Block14, Row3, Column1)	264.85	271.00	50.71	0.01	0.19	164.00	163.90	164.00	22.64	0.00	0.14	98.00	87.00	0.00	107.00	100.85	207645.00	4.46	193.08	194.00
14	2	3	9503.00	17116.00	139.15	0	Spot (Block14, Row3, Column2)	175.92	175.00	13.57	0.00	0.08	141.00	142.46	141.00	26.83	0.00	0.19	71.00	9.00	0.00	34.00	34.92	92359.00	1.25	156.44	154.00
14	3	3	9788.00	17125.00	204.90	0	Spot (Block14, Row3, Column3)	175.43	173.00	29.48	0.01	0.17	134.00	135.34	134.00	26.03	0.00	0.19	68.00	29.00	0.00	39.00	41.43	209468.00	1.54	150.93	151.00
14	4	3	10095.00	17120.00	181.25	0	Spot (Block14, Row3, Column4)	176.34	179.00	17.84	0.01	0.10	131.00	135.07	131.00	67.05	0.01	0.50	9.00	0.00	0.00	48.00	45.34	161882.00	0.62	145.92	144.00
14	5	3	10402.00	17109.00	147.00	-50	Spot (Block14, Row3, Column5)	144.82	145.00	14.76	0.00	0.10	129.00	131.31	129.00	40.62	0.01	0.31	4.00	0.00	0.00	16.00	15.82	85300.00	0.33	135.07	131.00
14	6	3	10702.00	17109.00	147.00	-50	Spot (Block14, Row3, Column6)	157.17	135.00	174.74	0.07	1.11	128.00	129.32	128.00	16.15	0.00	0.12	26.00	10.00	0.00	7.00	29.17	92576.00	1.72	137.25	135.00
14	7	3	11001.00	17117.00	178.20	0	Spot (Block14, Row3, Column7)	197.01	185.00	120.95	0.03	0.61	121.00	121.79	121.00	16.52	0.00	0.14	89.00	77.00	0.00	64.00	76.01	175734.00	4.55	142.20	135.50
14	8	3	11358.00	17060.00	208.40	0	Spot (Block14, Row3, Column8)	129.45	129.00	12.73	0.00	0.10	114.00	115.47	114.00	16.41	0.01	0.14	46.00	9.00	0.00	15.00	15.45	159872.00	0.85	118.31	118.00
14	1	4	9204.00	17406.00	159.50	0	Spot (Block14, Row4, Column1)	221.66	223.00	24.92	0.00	0.11	161.00	161.49	161.00	31.86	0.00	0.20	87.00	47.00	0.00	62.00	60.66	155381.00	1.89	185.72	186.00
14	2	4	9501.00	17410.00	147.00	-50	Spot (Block14, Row4, Column2)	143.81	141.00	14.82	0.01	0.10	144.00	145.96	144.00	20.94	0.01	0.14	10.00	0.00	0.00	-3.00	-0.19	84992.00	-0.10	149.03	147.50
14	3	4	9805.00	17408.00	141.65	0	Spot (Block14, Row4, Column3)	394.82	394.00	86.22	0.00	0.22	133.00	134.68	133.00	17.00	0.01	0.13	100.00	100.00	0.00	261.00	261.82	214388.00	15.30	210.25	195.50
14	4	4	10102.00	17409.00	147.00	-50	Spot (Block14, Row4, Column4)	142.79	142.00	19.23	0.00	0.13	125.00	126.37	125.00	15.50	0.00	0.12	51.00	30.00	0.00	17.00	17.79	83530.00	1.06	129.79	130.00
14	5	4	10421.00	17451.00	126.50	0	Spot (Block14, Row4, Column5)	142.61	144.50	16.03	0.01	0.11	119.00	120.75	119.00	15.98	0.01	0.13	72.00	32.00	0.00	25.50	23.61	60465.00	1.37	125.77	126.50
14	6	4	10696.00	17380.00	215.75	0	Spot (Block14, Row4, Column6)	146.64	144.00	18.47	0.01	0.13	120.00	130.47	120.00	244.74	0.04	1.88	0.00	0.00	0.00	24.00	26.64	195319.00	0.07	129.80	125.00
14	7	4	11017.00	17410.00	179.40	0	Spot (Block14, Row4, Column7)	169.30	171.00	32.44	0.00	0.19	114.00	123.41	114.00	230.86	0.03	1.87	0.00	0.00	0.00	57.00	55.30	153046.00	0.20	132.68	127.00
14	8	4	11299.00	17420.00	146.50	0	Spot (Block14, Row4, Column8)	849.98	787.00	309.36	0.03	0.36	110.00	112.47	110.00	17.49	0.01	0.16	100.00	100.00	0.00	677.00	739.98	500636.00	42.17	263.17	252.00
14	1	5	9181.00	17733.00	124.95	0	Spot (Block14, Row5, Column1)	212.85	209.00	26.18	0.01	0.12	161.00	161.99	161.00	50.28	0.00	0.31	45.00	2.00	0.00	48.00	51.85	88544.00	1.01	181.54	182.00
14	2	5	9431.00	17718.00	219.45	0	Spot (Block14, Row5, Column2)	172.69	170.00	28.39	0.01	0.16	150.00	150.62	150.00	19.27	0.00	0.13	51.00	22.00	0.00	20.00	22.69	237972.00	1.15	163.58	164.00
14	3	5	9803.00	17732.00	144.95	0	Spot (Block14, Row5, Column3)	159.86	161.00	14.09	0.00	0.09	133.00	135.35	133.00	18.63	0.01	0.14	74.00	24.00	0.00	28.00	26.86	91282.00	1.32	146.84	147.00
14	4	5	10088.00	17693.00	150.85	0	Spot (Block14, Row5, Column4)	149.82	150.00	13.93	0.00	0.09	120.00	120.37	120.00	15.44	0.00	0.13	81.00	49.00	0.00	30.00	29.82	93336.00	1.91	133.21	131.00
14	5	5	10407.00	17712.00	144.95	0	Spot (Block14, Row5, Column5)	550.07	568.00	160.22	0.01	0.29	113.00	114.10	113.00	17.26	0.00	0.15	100.00	100.00	0.00	455.00	437.07	311339.00	25.26	217.54	195.00
14	6	5	10661.00	17678.00	274.40	0	Spot (Block14, Row5, Column6)	125.57	125.00	15.75	0.00	0.13	111.00	122.64	111.00	249.85	0.04	2.04	0.00	0.00	0.00	14.00	14.57	275620.00	0.01	113.62	113.00
14	7	5	11002.00	17708.00	147.00	-50	Spot (Block14, Row5, Column7)	109.78	109.00	11.71	0.00	0.11	112.00	120.47	112.00	226.40	0.03	1.88	0.00	0.00	0.00	-3.00	-2.22	64990.00	-0.05	108.24	106.00
14	8	5	11309.00	17718.00	162.10	0	Spot (Block14, Row5, Column8)	221.53	213.00	52.64	0.02	0.24	109.00	110.02	109.00	14.38	0.00	0.13	98.00	94.00	0.00	104.00	112.53	161052.00	7.75	138.98	130.00
14	1	6	9195.00	18014.00	163.85	0	Spot (Block14, Row6, Column1)	176.85	178.00	16.48	0.00	0.09	157.00	157.26	157.00	18.99	0.00	0.12	55.00	14.00	0.00	21.00	19.85	132457.00	1.03	164.28	166.00
14	2	6	9461.00	18080.00	222.90	0	Spot (Block14, Row6, Column2)	157.21	158.00	17.50	0.00	0.11	140.00	141.53	140.00	18.72	0.00	0.13	49.00	13.00	0.00	18.00	17.21	224023.00	0.84	145.48	143.50
14	3	6	9798.00	18010.00	173.50	0	Spot (Block14, Row6, Column3)	235.80	234.00	40.90	0.00	0.17	126.00	127.51	126.00	17.24	0.01	0.14	99.00	97.00	0.00	108.00	109.80	197837.00	6.28	163.28	164.00
14	4	6	10113.00	18007.00	165.35	0	Spot (Block14, Row6, Column4)	161.07	165.00	21.77	0.01	0.14	115.00	115.57	115.00	15.84	0.00	0.14	87.00	72.00	0.00	50.00	46.07	122094.00	2.87	127.56	126.00
14	5	6	10405.00	18015.00	142.50	0	Spot (Block14, Row6, Column5)	514.05	503.00	128.11	0.01	0.25	111.00	111.44	111.00	16.14	0.00	0.14	100.00	100.00	0.00	392.00	403.05	285297.00	24.95	205.64	188.00
14	6	6	10702.00	18009.00	147.00	-50	Spot (Block14, Row6, Column6)	121.51	122.00	11.11	0.00	0.09	109.00	110.09	109.00	13.64	0.00	0.12	48.00	8.00	0.00	13.00	12.51	71569.00	0.84	114.82	113.00
14	7	6	11003.00	18023.00	168.70	0	Spot (Block14, Row6, Column7)	166.44	166.50	29.26	0.00	0.18	111.00	111.57	111.00	13.57	0.00	0.12	92.00	77.00	0.00	55.50	55.44	131820.00	4.04	128.19	124.00
14	8	6	11310.00	18015.00	161.50	0	Spot (Block14, Row6, Column8)	194.04	195.00	27.54	0.00	0.14	109.00	110.36	109.00	14.91	0.01	0.14	99.00	95.00	0.00	86.00	85.04	140294.00	5.61	134.78	131.00
14	1	7	9202.00	18311.00	147.00	-50	Spot (Block14, Row7, Column1)	153.75	152.00	12.41	0.00	0.08	161.00	181.76	161.00	138.34	0.05	0.76	0.00	0.00	0.00	-9.00	-7.25	90868.00	-0.20	149.80	147.00
14	2	7	9502.00	18310.00	147.00	-50	Spot (Block14, Row7, Column2)	149.62	150.00	13.59	0.00	0.09	140.00	142.91	140.00	20.45	0.01	0.14	24.00	0.00	0.00	10.00	9.62	88127.00	0.33	147.01	147.00
14	3	7	9802.00	18310.00	147.00	-50	Spot (Block14, Row7, Column3)	125.91	124.00	12.89	0.01	0.10	128.00	128.59	128.00	16.84	0.00	0.13	10.00	0.00	0.00	-4.00	-2.09	74036.00	-0.16	127.72	129.00
14	4	7	10102.00	18310.00	147.00	-50	Spot (Block14, Row7, Column4)	131.58	132.00	12.05	0.00	0.09	116.00	116.60	116.00	16.27	0.00	0.14	47.00	7.00	0.00	16.00	15.58	77368.00	0.92	127.77	128.00
14	5	7	10399.00	18327.00	254.15	0	Spot (Block14, Row7, Column5)	128.04	128.00	13.59	0.00	0.11	113.00	112.62	113.00	14.21	0.00	0.13	51.00	16.00	0.00	15.00	15.04	239430.00	1.08	115.06	114.50
14	6	7	10696.00	18273.00	218.40	0	Spot (Block14, Row7, Column6)	132.23	131.00	12.86	0.00	0.10	111.00	111.36	111.00	13.69	0.00	0.12	72.00	25.00	0.00	20.00	21.23	181029.00	1.52	120.39	120.00
14	7	7	11037.00	18312.00	141.65	0	Spot (Block14, Row7, Column7)	149.91	146.00	25.06	0.01	0.17	115.00	115.42	115.00	14.83	0.00	0.13	73.00	51.00	0.00	31.00	34.91	80954.00	2.33	133.44	128.00
14	8	7	11310.00	18308.00	125.15	0	Spot (Block14, Row7, Column8)	232.41	243.00	33.88	0.02	0.15	121.00	123.63	121.00	22.13	0.01	0.18	99.00	98.00	0.00	122.00	111.41	97379.00	4.91	154.16	153.00
14	1	8	9201.00	18614.00	144.00	0	Spot (Block14, Row8, Column1)	59810.88	65535.00	11221.30	0.04	0.19	176.00	213.08	176.00	271.53	0.08	1.27	100.00	100.00	73.14	65359.00	59634.88	33853216.00	219.49	12706.34	8798.50
14	2	8	9502.00	18610.00	147.00	-50	Spot (Block14, Row8, Column2)	181.23	157.00	197.89	0.06	1.09	143.00	156.17	143.00	116.61	0.04	0.75	2.00	2.00	0.00	14.00	38.23	106742.00	0.21	153.37	151.00
14	3	8	9790.00	18602.00	178.80	0	Spot (Block14, Row8, Column3)	188.48	192.00	23.24	0.01	0.12	133.00	134.80	133.00	16.28	0.01	0.12	92.00	82.00	0.00	59.00	55.48	169069.00	3.30	155.84	156.00
14	4	8	10090.00	18593.00	181.00	0	Spot (Block14, Row8, Column4)	159.88	162.00	18.42	0.01	0.12	124.00	124.82	124.00	16.77	0.00	0.13	82.00	58.00	0.00	38.00	35.88	146770.00	2.09	138.46	137.00
14	5	8	10464.00	18588.00	121.60	0	Spot (Block14, Row8, Column5)	150.28	148.00	19.18	0.01	0.13	118.00	117.96	118.00	15.71	0.00	0.13	77.00	46.00	0.00	30.00	32.28	58911.00	2.06	131.27	132.00
14	6	8	10712.00	18603.00	244.00	0	Spot (Block14, Row8, Column6)	138.94	139.00	15.42	0.00	0.11	116.00	115.73	116.00	14.12	0.00	0.12	67.00	37.00	0.00	23.00	22.94	238704.00	1.64	124.16	122.00
14	7	8	11005.00	18596.00	217.10	0	Spot (Block14, Row8, Column7)	153.73	157.00	22.67	0.01	0.15	120.00	123.39	120.00	21.05	0.01	0.17	68.00	39.00	0.00	37.00	33.73	206309.00	1.44	130.93	130.00
14	8	8	11311.00	18608.00	121.05	0	Spot (Block14, Row8, Column8)	3709.91	3497.50	1610.31	0.03	0.43	133.00	136.12	133.00	23.94	0.01	0.18	100.00	100.00	0.00	3364.50	3576.91	1439446.00	149.28	1020.23	920.00
15	1	1	13704.00	16504.00	155.95	0	Spot (Block15, Row1, Column1)	55450.96	65535.00	14224.20	0.07	0.26	586.00	604.34	586.00	169.25	0.01	0.28	100.00	100.00	58.00	64949.00	54864.96	37097000.00	324.05	11858.24	9840.00
15	2	1	14001.00	16506.00	171.10	0	Spot (Block15, Row1, Column2)	681.96	674.00	93.33	0.01	0.14	548.00	574.20	548.00	154.51	0.02	0.27	28.00	4.00	0.00	126.00	133.96	555794.00	0.70	591.31	583.50
15	3	1	14287.00	16504.00	147.45	0	Spot (Block15, Row1, Column3)	613.63	605.00	71.48	0.01	0.12	488.00	489.42	488.00	71.24	0.00	0.15	77.00	34.00	0.00	117.00	125.63	363268.00	1.74	539.82	517.00
15	4	1	14599.00	16511.00	130.30	0	Spot (Block15, Row1, Column4)	523.81	516.00	51.80	0.01	0.10	424.00	435.66	424.00	56.10	0.01	0.13	88.00	31.00	0.00	92.00	99.81	238334.00	1.57	484.26	480.00
15	5	1	14916.00	16491.00	190.65	0	Spot (Block15, Row1, Column5)	542.87	514.00	84.45	0.02	0.16	410.00	413.41	410.00	63.12	0.00	0.15	82.00	41.00	0.00	104.00	132.87	555361.00	2.05	454.96	456.00
15	6	1	15202.00	16503.00	147.00	-50	Spot (Block15, Row1, Column6)	474.70	478.00	55.69	0.00	0.12	406.00	408.93	406.00	53.42	0.00	0.13	57.00	21.00	0.00	72.00	68.70	282449.00	1.23	421.01	419.00
15	7	1	15515.00	16498.00	115.80	0	Spot (Block15, Row1, Column7)	763.95	667.00	404.18	0.06	0.53	388.00	387.39	388.00	38.89	0.00	0.10	100.00	99.00	0.00	279.00	375.95	269676.00	9.68	499.04	480.00
15	8	1	15803.00	16504.00	193.90	0	Spot (Block15, Row1, Column8)	497.38	493.00	80.99	0.00	0.16	341.00	344.89	341.00	39.83	0.00	0.12	97.00	76.00	0.00	152.00	156.38	530204.00	3.83	391.51	386.00
15	1	2	13702.00	16805.00	147.00	-50	Spot (Block15, Row2, Column1)	618.30	600.50	73.62	0.01	0.12	587.00	595.59	587.00	117.78	0.01	0.20	9.00	1.00	0.00	13.50	31.30	363563.00	0.19	591.19	580.00
15	2	2	13985.00	16792.00	122.15	0	Spot (Block15, Row2, Column2)	702.81	679.50	206.49	0.01	0.29	512.00	530.70	512.00	67.56	0.02	0.13	94.00	66.00	0.00	167.50	190.81	279718.00	2.55	609.76	599.00
15	3	2	14298.00	16801.00	155.10	0	Spot (Block15, Row2, Column3)	542.72	530.00	46.58	0.01	0.09	472.00	466.02	472.00	49.01	0.01	0.11	61.00	23.00	0.00	58.00	70.72	358738.00	1.57	505.26	504.00
15	4	2	14586.00	16809.00	175.25	0	Spot (Block15, Row2, Column4)	485.89	491.00	35.69	0.00	0.07	412.00	416.20	412.00	44.63	0.00	0.11	82.00	29.00	0.00	79.00	73.89	419321.00	1.56	450.96	453.00
15	5	2	14903.00	16802.00	133.90	0	Spot (Block15, Row2, Column5)	481.04	482.00	44.39	0.00	0.09	358.00	358.65	358.00	47.27	0.00	0.13	97.00	73.00	0.00	124.00	123.04	230898.00	2.59	411.49	402.50
15	6	2	15241.00	16727.00	154.05	0	Spot (Block15, Row2, Column6)	401.75	401.00	24.81	0.00	0.06	337.00	343.70	337.00	54.88	0.01	0.16	66.00	3.00	0.00	64.00	64.75	261540.00	1.06	384.76	387.00
15	7	2	15495.00	16789.00	175.30	0	Spot (Block15, Row2, Column7)	429.92	426.00	41.64	0.00	0.10	329.00	334.03	329.00	55.78	0.01	0.17	88.00	38.00	0.00	97.00	100.92	371021.00	1.72	384.04	392.00
15	8	2	15803.00	16802.00	147.00	-50	Spot (Block15, Row2, Column8)	334.19	328.00	25.79	0.01	0.08	307.00	311.46	307.00	43.93	0.01	0.14	28.00	0.00	0.00	21.00	27.19	198175.00	0.52	325.57	314.00
15	1	3	13692.00	17086.00	187.55	0	Spot (Block15, Row3, Column1)	710.13	687.00	120.77	0.01	0.17	531.00	542.20	531.00	79.85	0.01	0.15	82.00	47.00	0.00	156.00	179.13	703739.00	2.10	596.30	585.00
15	2	3	14008.00	17101.00	149.30	0	Spot (Block15, Row3, Column2)	569.00	575.00	68.59	0.00	0.12	472.00	470.49	472.00	57.70	0.00	0.12	63.00	40.00	0.00	103.00	97.00	347090.00	1.71	508.66	497.00
15	3	3	14286.00	17102.00	150.65	0	Spot (Block15, Row3, Column3)	591.54	593.00	59.80	0.00	0.10	428.00	435.92	428.00	45.39	0.01	0.10	99.00	90.00	0.00	165.00	163.54	367940.00	3.43	496.19	498.00
15	4	3	14607.00	17103.00	161.50	0	Spot (Block15, Row3, Column4)	498.77	499.00	29.95	0.00	0.06	405.00	411.78	405.00	42.20	0.01	0.10	94.00	64.00	0.00	94.00	93.77	357619.00	2.06	450.17	453.00
15	5	3	14903.00	17113.00	170.25	0	Spot (Block15, Row3, Column5)	535.89	521.50	100.46	0.01	0.19	370.00	366.28	370.00	47.53	0.00	0.13	94.00	80.00	0.00	151.50	165.89	433002.00	3.57	421.62	412.00
15	6	3	15175.00	17127.00	119.30	0	Spot (Block15, Row3, Column6)	380.54	388.00	30.91	0.01	0.08	304.00	305.18	304.00	46.67	0.00	0.15	80.00	33.00	0.00	84.00	76.54	141560.00	1.61	338.90	334.00
15	7	3	15530.00	17108.00	146.05	0	Spot (Block15, Row3, Column7)	282.44	284.00	15.19	0.00	0.05	269.00	270.27	269.00	38.85	0.00	0.14	2.00	0.00	0.00	15.00	13.44	162966.00	0.31	268.59	269.00
15	8	3	15799.00	17094.00	182.10	0	Spot (Block15, Row3, Column8)	288.82	288.00	24.72	0.00	0.09	269.00	269.39	269.00	34.04	0.00	0.13	15.00	5.00	0.00	19.00	19.82	271204.00	0.57	270.00	273.00
15	1	4	13694.00	17392.00	171.45	0	Spot (Block15, Row4, Column1)	548.43	546.50	55.48	0.00	0.10	445.00	458.08	445.00	72.40	0.01	0.16	68.00	20.00	0.00	101.50	103.43	448613.00	1.25	509.33	497.00
15	2	4	14012.00	17390.00	135.80	0	Spot (Block15, Row4, Column2)	470.21	480.00	34.89	0.01	0.07	405.00	410.35	405.00	51.09	0.01	0.12	67.00	11.00	0.00	75.00	65.21	235104.00	1.17	446.06	435.00
15	3	4	14304.00	17408.00	149.35	0	Spot (Block15, Row4, Column3)	708.86	665.00	149.89	0.03	0.21	385.00	380.36	385.00	45.76	0.01	0.12	99.00	98.00	0.00	280.00	323.86	432402.00	7.18	476.09	482.00
15	4	4	14609.00	17397.00	177.25	0	Spot (Block15, Row4, Column4)	403.45	402.00	33.66	0.00	0.08	368.00	365.53	368.00	42.11	0.00	0.12	39.00	9.00	0.00	34.00	35.45	355842.00	0.90	385.35	388.00
15	5	4	14892.00	17391.00	179.55	0	Spot (Block15, Row4, Column5)	443.56	431.00	51.70	0.01	0.12	348.00	351.36	348.00	41.75	0.00	0.12	88.00	49.00	0.00	83.00	95.56	401868.00	2.21	382.48	385.00
15	6	4	15203.00	17407.00	186.40	0	Spot (Block15, Row4, Column6)	463.92	464.00	54.84	0.00	0.12	310.00	312.90	310.00	36.23	0.00	0.12	99.00	96.00	0.00	154.00	153.92	454637.00	4.17	372.69	374.00
15	7	4	15496.00	17422.00	145.60	0	Spot (Block15, Row4, Column7)	446.15	410.00	120.50	0.04	0.27	282.00	279.11	282.00	38.24	0.00	0.14	96.00	93.00	0.00	128.00	164.15	256981.00	4.37	353.39	361.50
15	8	4	15804.00	17416.00	144.80	0	Spot (Block15, Row4, Column8)	909.83	890.00	282.49	0.01	0.31	259.00	259.13	259.00	27.88	0.00	0.11	100.00	100.00	0.00	631.00	650.83	519515.00	23.34	432.56	377.00
15	1	5	13705.00	17699.00	97.40	0	Spot (Block15, Row5, Column1)	607.95	593.00	73.72	0.01	0.12	407.00	415.56	407.00	47.60	0.01	0.11	100.00	92.00	0.00	186.00	200.95	146517.00	4.04	495.31	480.00
15	2	5	13994.00	17690.00	171.65	0	Spot (Block15, Row5, Column2)	451.19	440.00	68.76	0.01	0.15	381.00	377.62	381.00	33.24	0.00	0.09	73.00	47.00	0.00	59.00	70.19	370876.00	2.21	402.57	397.00
15	3	5	14304.00	17715.00	204.75	0	Spot (Block15, Row5, Column3)	413.49	415.00	34.60	0.00	0.08	352.00	354.11	352.00	35.18	0.00	0.10	79.00	38.00	0.00	63.00	61.49	494536.00	1.69	382.04	382.00
15	4	5	14588.00	17730.00	179.65	0	Spot (Block15, Row5, Column4)	379.01	379.00	36.19	0.00	0.10	327.00	331.46	327.00	27.36	0.01	0.08	76.00	46.00	0.00	52.00	52.01	343384.00	1.74	350.34	355.00
15	5	5	14908.00	17708.00	142.60	0	Spot (Block15, Row5, Column5)	1674.59	1662.50	718.16	0.00	0.43	318.00	322.39	318.00	32.22	0.01	0.10	100.00	100.00	0.00	1344.50	1356.59	924376.00	41.97	641.23	554.00
15	6	5	15203.00	17698.00	179.00	0	Spot (Block15, Row5, Column6)	366.30	369.00	22.75	0.00	0.06	304.00	306.56	304.00	26.76	0.00	0.09	91.00	66.00	0.00	65.00	62.30	329302.00	2.23	335.57	326.00
15	7	5	15512.00	17693.00	155.00	0	Spot (Block15, Row5, Column7)	387.13	387.00	37.09	0.00	0.10	300.00	300.83	300.00	27.01	0.00	0.09	92.00	81.00	0.00	87.00	87.13	255504.00	3.20	342.04	344.00
15	8	5	15798.00	17712.00	157.80	0	Spot (Block15, Row5, Column8)	475.53	433.00	189.93	0.04	0.40	277.00	275.09	277.00	33.34	0.00	0.12	97.00	81.00	0.00	156.00	198.53	327642.00	6.01	345.92	313.00
15	1	6	13703.00	18009.00	188.65	0	Spot (Block15, Row6, Column1)	502.89	500.00	55.96	0.00	0.11	415.00	432.69	415.00	63.45	0.02	0.15	70.00	19.00	0.00	85.00	87.89	503391.00	1.11	452.29	451.00
15	2	6	13989.00	17971.00	205.50	0	Spot (Block15, Row6, Column2)	452.26	455.00	41.84	0.00	0.09	383.00	382.01	383.00	31.19	0.00	0.08	75.00	54.00	0.00	72.00	69.26	542258.00	2.25	411.27	397.00
15	3	6	14292.00	18002.00	150.55	0	Spot (Block15, Row6, Column3)	662.02	613.00	209.29	0.03	0.32	357.00	358.10	357.00	63.20	0.00	0.18	92.00	80.00	0.00	256.00	305.02	409129.00	4.81	464.15	445.00
15	4	6	14611.00	18008.00	170.75	0	Spot (Block15, Row6, Column4)	424.50	426.00	39.83	0.00	0.09	318.00	324.76	318.00	61.12	0.01	0.19	85.00	34.00	0.00	108.00	106.50	344267.00	1.63	361.38	358.00
15	5	6	14906.00	18009.00	142.70	0	Spot (Block15, Row6, Column5)	1356.18	1252.00	557.33	0.03	0.41	306.00	309.09	306.00	27.54	0.00	0.09	100.00	100.00	0.00	946.00	1050.18	749967.00	38.02	586.03	512.00
15	6	6	15194.00	18014.00	203.10	0	Spot (Block15, Row6, Column6)	365.70	367.00	39.59	0.00	0.11	302.00	302.43	302.00	23.82	0.00	0.08	81.00	64.00	0.00	65.00	63.70	431163.00	2.66	325.75	324.00
15	7	6	15489.00	17987.00	193.10	0	Spot (Block15, Row6, Column7)	386.28	388.00	34.84	0.00	0.09	302.00	302.34	302.00	22.84	0.00	0.08	94.00	86.00	0.00	86.00	84.28	408687.00	3.67	335.39	330.50
15	8	6	15811.00	18013.00	150.10	0	Spot (Block15, Row6, Column8)	373.80	381.00	34.21	0.01	0.09	275.00	273.02	275.00	34.06	0.00	0.12	94.00	78.00	0.00	106.00	98.80	231383.00	2.96	319.85	322.00
15	1	7	13692.00	18305.00	179.20	0	Spot (Block15, Row7, Column1)	539.47	532.00	52.95	0.01	0.10	488.00	512.37	488.00	174.23	0.02	0.34	2.00	0.00	0.00	44.00	51.47	485524.00	0.16	494.65	496.00
15	2	7	14024.00	18315.00	143.85	0	Spot (Block15, Row7, Column2)	464.93	468.00	33.45	0.00	0.07	395.00	405.02	395.00	52.71	0.01	0.13	71.00	10.00	0.00	73.00	69.93	262685.00	1.14	419.80	417.00
15	3	7	14303.00	18304.00	147.00	-50	Spot (Block15, Row7, Column3)	389.05	390.00	17.65	0.00	0.05	371.00	367.42	371.00	63.25	0.00	0.17	0.00	0.00	0.00	19.00	18.05	228372.00	0.34	392.72	395.00
15	4	7	14603.00	18327.00	197.90	0	Spot (Block15, Row7, Column4)	377.24	376.00	26.18	0.00	0.07	330.00	338.35	330.00	65.78	0.01	0.19	23.00	0.00	0.00	46.00	47.24	421376.00	0.59	352.61	354.00
15	5	7	14909.00	18308.00	211.65	0	Spot (Block15, Row7, Column5)	365.27	366.00	36.88	0.00	0.10	311.00	314.77	311.00	27.74	0.01	0.09	71.00	49.00	0.00	55.00	54.27	466447.00	1.82	328.88	326.00
15	6	7	15215.00	18290.00	208.45	0	Spot (Block15, Row7, Column6)	356.51	359.00	26.91	0.00	0.08	306.00	308.73	306.00	26.22	0.00	0.08	79.00	50.00	0.00	53.00	50.51	439575.00	1.82	323.70	322.00
15	7	7	15506.00	18305.00	110.90	0	Spot (Block15, Row7, Column7)	463.79	449.00	75.99	0.01	0.16	303.00	304.80	303.00	26.54	0.00	0.09	99.00	97.00	0.00	146.00	160.79	147022.00	5.99	371.16	380.00
15	8	7	15801.00	18319.00	118.40	0	Spot (Block15, Row7, Column8)	467.23	470.00	78.48	0.00	0.17	289.00	287.66	289.00	31.96	0.00	0.11	98.00	94.00	0.00	181.00	178.23	171473.00	5.62	358.99	353.00
15	1	8	13700.00	18611.00	146.20	0	Spot (Block15, Row8, Column1)	55443.18	65535.00	15059.49	0.07	0.27	674.00	693.28	674.00	239.29	0.01	0.35	100.00	100.00	60.31	64861.00	54769.18	32268168.00	228.80	13513.87	8586.00
15	2	8	14029.00	18614.00	124.35	0	Spot (Block15, Row8, Column2)	693.94	583.00	681.93	0.08	0.98	493.00	512.24	493.00	146.48	0.02	0.29	26.00	4.00	0.00	90.00	200.94	287984.00	1.24	550.35	537.00
15	3	8	14293.00	18611.00	166.10	0	Spot (Block15, Row8, Column3)	559.86	560.00	73.76	0.00	0.13	415.00	431.43	415.00	63.68	0.02	0.15	87.00	54.00	0.00	145.00	144.86	427173.00	2.02	476.08	478.00
15	4	8	14594.00	18606.00	148.85	0	Spot (Block15, Row8, Column4)	500.49	504.00	45.21	0.00	0.09	386.00	386.48	386.00	50.38	0.00	0.13	88.00	65.00	0.00	118.00	114.49	302294.00	2.26	428.35	421.50
15	5	8	14925.00	18607.00	177.10	0	Spot (Block15, Row8, Column5)	407.74	406.00	29.43	0.00	0.07	358.00	357.89	358.00	36.69	0.00	0.10	69.00	16.00	0.00	48.00	49.74	357998.00	1.36	375.17	379.00
15	6	8	15198.00	18611.00	181.05	0	Spot (Block15, Row8, Column6)	441.07	434.00	54.02	0.01	0.12	336.00	338.65	336.00	32.95	0.00	0.10	94.00	74.00	0.00	98.00	105.07	406226.00	3.11	373.94	384.00
15	7	8	15500.00	18603.00	164.00	0	Spot (Block15, Row8, Column7)	415.74	403.00	44.60	0.01	0.11	320.00	323.29	320.00	31.98	0.00	0.10	97.00	81.00	0.00	83.00	95.74	310558.00	2.89	369.89	366.00
15	8	8	15814.00	18606.00	121.35	0	Spot (Block15, Row8, Column8)	3026.27	2941.00	955.06	0.01	0.32	302.00	304.46	302.00	32.57	0.00	0.11	100.00	100.00	0.00	2639.00	2724.27	1192349.00	83.57	1059.42	908.00
16	1	1	18207.00	16499.00	155.00	0	Spot (Block16, Row1, Column1)	47794.67	50505.50	17531.86	0.02	0.37	1275.50	1294.01	1275.50	244.91	0.01	0.19	100.00	100.00	37.88	49230.00	46519.17	31544708.00	189.86	12086.13	9422.50
16	2	1	18503.00	16503.00	163.65	0	Spot (Block16, Row1, Column2)	1926.50	1866.50	384.41	0.01	0.20	1211.00	1264.80	1211.00	207.18	0.02	0.16	95.00	77.00	0.00	655.50	715.50	1429464.00	3.19	1440.82	1425.00
16	3	1	18810.00	16506.00	157.05	0	Spot (Block16, Row1, Column3)	1556.46	1509.00	226.21	0.01	0.15	1196.00	1234.29	1196.00	169.09	0.01	0.14	78.00	48.00	0.00	313.00	360.46	1061509.00	1.91	1375.95	1318.50
16	4	1	19105.00	16505.00	169.15	0	Spot (Block16, Row1, Column4)	1772.12	1698.00	288.71	0.02	0.16	1189.00	1224.97	1189.00	164.69	0.01	0.13	95.00	80.00	0.00	509.00	583.12	1401744.00	3.32	1404.15	1404.00
16	5	1	19407.00	16507.00	162.90	0	Spot (Block16, Row1, Column5)	2047.53	1956.00	541.49	0.02	0.26	1205.00	1243.16	1205.00	156.10	0.01	0.13	94.00	85.00	0.00	751.00	842.53	1498793.00	5.15	1411.48	1397.50
16	6	1	19720.00	16499.00	114.75	0	Spot (Block16, Row1, Column6)	1899.06	1814.00	442.18	0.02	0.23	1272.00	1280.69	1272.00	161.88	0.00	0.13	96.00	72.00	0.00	542.00	627.06	658973.00	3.82	1475.62	1464.00
16	7	1	20012.00	16501.00	117.85	0	Spot (Block16, Row1, Column7)	2750.62	2633.00	550.48	0.02	0.20	1294.00	1326.31	1294.00	160.35	0.01	0.12	100.00	100.00	0.00	1339.00	1456.62	1009476.00	8.88	1748.74	1751.00
16	8	1	20311.00	16499.00	208.40	0	Spot (Block16, Row1, Column8)	1786.47	1709.00	280.47	0.02	0.16	1384.00	1399.53	1384.00	174.53	0.00	0.12	82.00	47.00	0.00	325.00	402.47	2206292.00	2.22	1491.22	1487.00
16	1	2	18214.00	16784.00	143.55	0	Spot (Block16, Row2, Column1)	1443.61	1408.00	193.59	0.01	0.13	1196.00	1247.88	1196.00	209.33	0.02	0.17	50.00	25.00	0.00	212.00	247.61	811310.00	0.94	1298.67	1295.00
16	2	2	18504.00	16804.00	138.80	0	Spot (Block16, Row2, Column2)	1632.22	1596.50	255.68	0.01	0.16	1195.00	1234.32	1195.00	168.76	0.01	0.14	91.00	61.00	0.00	401.50	437.22	845492.00	2.36	1354.67	1321.00
16	3	2	18801.00	16804.00	199.45	0	Spot (Block16, Row2, Column3)	1519.37	1506.00	205.12	0.00	0.14	1197.00	1239.96	1197.00	167.84	0.02	0.14	72.00	43.00	0.00	309.00	322.37	1709291.00	1.66	1322.38	1279.00
16	4	2	19109.00	16804.00	198.20	0	Spot (Block16, Row2, Column4)	1623.18	1576.00	260.24	0.01	0.16	1256.00	1267.40	1256.00	170.62	0.00	0.13	72.00	45.00	0.00	320.00	367.18	1800102.00	2.09	1371.14	1375.50
16	5	2	19407.00	16806.00	160.70	0	Spot (Block16, Row2, Column5)	2209.21	2210.50	420.78	0.00	0.19	1271.00	1273.97	1271.00	156.96	0.00	0.12	100.00	95.00	0.00	939.50	938.21	1581791.00	5.96	1630.69	1601.00
16	6	2	19701.00	16806.00	201.55	0	Spot (Block16, Row2, Column6)	1542.74	1515.00	203.23	0.01	0.13	1264.00	1272.59	1264.00	154.09	0.00	0.12	64.00	44.00	0.00	251.00	278.74	1775696.00	1.75	1346.99	1299.00
16	7	2	20001.00	16799.00	188.90	0	Spot (Block16, Row2, Column7)	1539.99	1515.50	189.78	0.01	0.12	1288.00	1304.13	1288.00	160.70	0.01	0.12	65.00	32.00	0.00	227.50	251.99	1549229.00	1.47	1433.45	1389.00
16	8	2	20312.00	16806.00	123.70	0	Spot (Block16, Row2, Column8)	1624.75	1607.50	274.15	0.00	0.17	1325.50	1355.04	1325.50	165.52	0.01	0.12	63.00	38.00	0.00	282.00	299.25	653151.00	1.63	1493.76	1486.00
16	1	3	18207.00	17110.00	157.50	0	Spot (Block16, Row3, Column1)	1984.41	1945.50	382.24	0.01	0.19	1196.00	1242.99	1196.00	176.81	0.02	0.14	98.00	86.00	0.00	749.50	788.41	1357335.00	4.19	1454.68	1430.50
16	2	3	18515.00	17113.00	190.00	0	Spot (Block16, Row3, Column2)	1544.00	1494.50	223.34	0.01	0.14	1207.00	1258.04	1207.00	177.09	0.02	0.14	72.00	43.00	0.00	287.50	337.00	1571790.00	1.61	1367.94	1360.00
16	3	3	18810.00	17098.00	157.15	0	Spot (Block16, Row3, Column3)	1787.37	1745.00	364.26	0.01	0.20	1271.00	1282.63	1271.00	183.01	0.00	0.14	88.00	61.00	0.00	474.00	516.37	1217196.00	2.76	1452.05	1464.00
16	4	3	19103.00	17108.00	160.10	0	Spot (Block16, Row3, Column4)	2170.74	2037.00	471.03	0.03	0.22	1280.00	1299.13	1280.00	173.96	0.01	0.13	97.00	91.00	0.00	757.00	890.74	1539054.00	5.01	1569.51	1589.00
16	5	3	19401.00	17107.00	152.45	0	Spot (Block16, Row3, Column5)	1952.71	1754.00	738.62	0.05	0.38	1290.00	1310.07	1290.00	165.76	0.01	0.13	95.00	81.00	0.00	464.00	662.71	1243875.00	3.88	1507.29	1491.00
16	6	3	19706.00	17102.00	195.10	0	Spot (Block16, Row3, Column6)	1628.94	1588.00	220.27	0.01	0.14	1291.00	1308.28	1291.00	162.35	0.01	0.12	76.00	46.00	0.00	297.00	337.94	1749486.00	1.98	1432.18	1402.00
16	7	3	20011.00	17105.00	175.40	0	Spot (Block16, Row3, Column7)	1649.77	1628.00	217.59	0.01	0.13	1287.50	1320.82	1287.50	164.68	0.01	0.12	79.00	50.00	0.00	340.50	362.27	1417156.00	2.00	1430.10	1408.00
16	8	3	20299.00	17101.00	209.50	0	Spot (Block16, Row3, Column8)	1541.70	1522.00	196.14	0.01	0.13	1299.00	1339.05	1299.00	162.11	0.01	0.12	67.00	29.00	0.00	223.00	242.70	1925578.00	1.25	1404.52	1386.50
16	1	4	18205.00	17406.00	170.20	0	Spot (Block16, Row4, Column1)	2190.14	2138.00	524.83	0.01	0.24	1258.00	1269.98	1258.00	180.87	0.00	0.14	96.00	88.00	0.00	880.00	932.14	1763065.00	5.09	1523.13	1560.50
16	2	4	18522.00	17402.00	211.70	0	Spot (Block16, Row4, Column2)	1632.16	1569.50	312.47	0.02	0.19	1292.00	1308.20	1292.00	180.90	0.01	0.14	62.00	39.00	0.00	277.50	340.16	2085902.00	1.79	1414.03	1385.00
16	3	4	18803.00	17404.00	148.45	0	Spot (Block16, Row4, Column3)	5983.45	5536.00	2496.47	0.03	0.42	1292.00	1317.89	1292.00	180.33	0.01	0.14	100.00	100.00	0.00	4244.00	4691.45	3596056.00	25.87	2345.57	2289.00
16	4	4	19101.00	17411.00	206.60	0	Spot (Block16, Row4, Column4)	1543.61	1499.00	217.00	0.01	0.14	1285.00	1309.26	1285.00	167.29	0.01	0.13	61.00	33.00	0.00	214.00	258.61	1873940.00	1.40	1395.31	1383.00
16	5	4	19401.00	17395.00	170.70	0	Spot (Block16, Row4, Column5)	1632.37	1604.00	225.99	0.01	0.14	1290.00	1319.21	1290.00	174.61	0.01	0.13	68.00	47.00	0.00	314.00	342.37	1323850.00	1.79	1470.65	1471.00
16	6	4	19706.00	17410.00	199.25	0	Spot (Block16, Row4, Column6)	1931.38	1889.00	340.00	0.01	0.18	1326.00	1358.37	1326.00	181.70	0.01	0.13	95.00	77.00	0.00	563.00	605.38	2172807.00	3.15	1574.77	1503.00
16	7	4	20004.00	17400.00	165.65	0	Spot (Block16, Row4, Column7)	1942.10	1864.00	398.11	0.02	0.20	1314.00	1356.16	1314.00	176.48	0.01	0.13	94.00	75.00	0.00	550.00	628.10	1475999.00	3.32	1556.49	1564.00
16	8	4	20310.00	17408.00	163.50	0	Spot (Block16, Row4, Column8)	2109.16	2091.50	371.48	0.00	0.18	1310.00	1354.20	1310.00	166.71	0.01	0.12	99.00	93.00	0.00	781.50	799.16	1565000.00	4.53	1570.43	1550.00
16	1	5	18206.00	17699.00	108.30	0	Spot (Block16, Row5, Column1)	2824.65	2348.50	2426.49	0.08	0.86	1286.00	1306.54	1286.00	180.74	0.01	0.14	99.00	98.00	0.00	1062.50	1538.65	858693.00	8.40	1724.88	1642.00
16	2	5	18506.00	17700.00	209.10	0	Spot (Block16, Row5, Column2)	1613.89	1593.00	227.16	0.01	0.14	1305.00	1339.98	1305.00	175.44	0.01	0.13	65.00	40.00	0.00	288.00	308.89	2010903.00	1.56	1414.89	1389.50
16	3	5	18803.00	17706.00	204.75	0	Spot (Block16, Row5, Column3)	1720.06	1684.50	261.06	0.01	0.15	1298.00	1333.92	1298.00	173.49	0.01	0.13	85.00	56.00	0.00	386.50	422.06	2043436.00	2.23	1460.37	1441.00
16	4	5	19110.00	17696.00	192.60	0	Spot (Block16, Row5, Column4)	1704.72	1691.00	237.20	0.00	0.14	1283.00	1300.44	1283.00	182.69	0.01	0.14	83.00	57.00	0.00	408.00	421.72	1791663.00	2.21	1430.93	1399.00
16	5	5	19404.00	17702.00	144.50	0	Spot (Block16, Row5, Column5)	7793.00	7321.00	3466.32	0.03	0.44	1296.00	1330.04	1296.00	200.81	0.01	0.15	100.00	100.00	0.00	6025.00	6497.00	4426423.00	32.18	2672.01	2431.00
16	6	5	19712.00	17697.00	180.50	0	Spot (Block16, Row5, Column6)	1715.31	1690.00	225.89	0.01	0.13	1370.00	1378.09	1370.00	180.66	0.00	0.13	75.00	42.00	0.00	320.00	345.31	1564364.00	1.87	1526.03	1493.50
16	7	5	20017.00	17713.00	171.45	0	Spot (Block16, Row5, Column7)	1681.26	1666.00	217.03	0.00	0.13	1333.00	1361.03	1333.00	171.77	0.01	0.13	71.00	47.00	0.00	333.00	348.26	1375271.00	1.86	1490.72	1458.00
16	8	5	20311.00	17709.00	147.80	0	Spot (Block16, Row5, Column8)	2490.84	2389.50	619.42	0.02	0.25	1313.00	1350.78	1313.00	158.75	0.01	0.12	100.00	99.00	0.00	1076.50	1177.84	1484540.00	7.18	1768.79	1740.00
16	1	6	18212.00	18005.00	204.10	0	Spot (Block16, Row6, Column1)	1621.93	1581.00	246.70	0.01	0.15	1288.00	1322.27	1288.00	183.70	0.01	0.14	67.00	42.00	0.00	293.00	333.93	1915497.00	1.63	1422.29	1394.00
16	2	6	18520.00	18004.00	213.30	0	Spot (Block16, Row6, Column2)	1671.29	1628.50	261.99	0.01	0.16	1299.00	1351.69	1299.00	183.66	0.02	0.14	72.00	48.00	0.00	329.50	372.29	2176019.00	1.74	1468.43	1430.00
16	3	6	18802.00	18003.00	156.00	0	Spot (Block16, Row6, Column3)	3190.23	2879.00	1135.44	0.04	0.36	1299.00	1345.48	1299.00	177.73	0.02	0.13	100.00	99.00	0.00	1580.00	1891.23	2131071.00	10.38	1731.63	1733.00
16	4	6	19108.00	18007.00	192.05	0	Spot (Block16, Row6, Column4)	1847.16	1806.50	317.81	0.01	0.17	1289.00	1326.60	1289.00	195.08	0.01	0.15	90.00	67.00	0.00	517.50	558.16	1917348.00	2.67	1514.67	1463.00
16	5	6	19407.00	18003.00	145.80	0	Spot (Block16, Row6, Column5)	5230.02	5052.00	1930.78	0.02	0.37	1291.00	1331.60	1291.00	204.19	0.01	0.15	100.00	100.00	0.00	3761.00	3939.02	3028181.00	19.09	2210.07	2081.00
16	6	6	19705.00	17993.00	220.85	0	Spot (Block16, Row6, Column6)	1568.44	1579.00	192.15	0.00	0.12	1294.00	1335.82	1294.00	179.03	0.01	0.13	67.00	31.00	0.00	285.00	274.44	2195814.00	1.30	1438.58	1460.50
16	7	6	20011.00	18009.00	169.80	0	Spot (Block16, Row6, Column7)	1989.32	1952.50	369.96	0.01	0.19	1298.00	1338.46	1298.00	169.31	0.01	0.13	94.00	83.00	0.00	654.50	691.32	1591454.00	3.84	1565.92	1552.00
16	8	6	20315.00	18005.00	160.30	0	Spot (Block16, Row6, Column8)	1922.00	1868.00	366.29	0.01	0.19	1304.00	1347.08	1304.00	163.96	0.01	0.12	93.00	77.00	0.00	564.00	618.00	1362696.00	3.51	1536.67	1529.00
16	1	7	18217.00	18304.00	198.85	0	Spot (Block16, Row7, Column1)	1654.80	1621.00	223.85	0.01	0.14	1302.00	1359.10	1302.00	269.37	0.02	0.20	61.00	21.00	0.00	319.00	352.80	1856683.00	1.10	1472.74	1462.00
16	2	7	18508.00	18300.00	183.20	0	Spot (Block16, Row7, Column2)	1614.09	1591.50	209.86	0.01	0.13	1299.00	1344.35	1299.00	181.73	0.01	0.14	66.00	40.00	0.00	292.50	315.09	1526925.00	1.48	1473.65	1431.00
16	3	7	18804.00	18306.00	211.40	0	Spot (Block16, Row7, Column3)	1599.18	1592.50	219.21	0.00	0.14	1300.00	1338.75	1300.00	178.53	0.01	0.13	66.00	37.00	0.00	292.50	299.18	2037349.00	1.46	1433.29	1398.00
16	4	7	19100.00	18298.00	196.85	0	Spot (Block16, Row7, Column4)	1606.27	1575.00	223.06	0.01	0.14	1285.00	1320.70	1285.00	168.92	0.01	0.13	73.00	39.00	0.00	290.00	321.27	1757258.00	1.69	1459.40	1462.00
16	5	7	19411.00	18312.00	205.75	0	Spot (Block16, Row7, Column5)	1623.01	1591.00	218.35	0.01	0.13	1282.00	1315.23	1282.00	169.86	0.01	0.13	75.00	42.00	0.00	309.00	341.01	1952485.00	1.81	1449.78	1435.50
16	6	7	19711.00	18296.00	211.25	0	Spot (Block16, Row7, Column6)	1638.16	1617.00	219.84	0.01	0.13	1282.00	1303.24	1282.00	161.34	0.01	0.12	79.00	52.00	0.00	335.00	356.16	2085383.00	2.08	1393.46	1379.50
16	7	7	20003.00	18301.00	170.40	0	Spot (Block16, Row7, Column7)	1975.56	1952.00	384.05	0.01	0.19	1283.00	1317.96	1283.00	166.10	0.01	0.13	96.00	78.00	0.00	669.00	692.56	1600207.00	3.96	1540.85	1536.00
16	8	7	20313.00	18310.00	152.80	0	Spot (Block16, Row7, Column8)	2077.85	2019.00	278.06	0.01	0.13	1316.00	1362.90	1316.00	172.21	0.02	0.13	99.00	96.00	0.00	703.00	761.85	1331900.00	4.15	1593.28	1574.00
16	1	8	18202.00	18606.00	142.85	0	Spot (Block16, Row8, Column1)	59236.82	65535.00	11430.34	0.04	0.19	1385.00	1424.31	1385.00	311.14	0.01	0.22	100.00	100.00	68.18	64150.00	57851.82	32580488.00	185.81	19853.96	15561.50
16	2	8	18507.00	18603.00	203.70	0	Spot (Block16, Row8, Column2)	1630.23	1590.00	254.14	0.01	0.16	1382.00	1393.28	1382.00	231.40	0.00	0.17	45.00	19.00	0.00	208.00	248.23	1922046.00	1.02	1456.88	1406.00
16	3	8	18808.00	18603.00	155.10	0	Spot (Block16, Row8, Column3)	1969.50	1927.00	373.28	0.01	0.19	1305.00	1346.10	1305.00	176.14	0.01	0.13	94.00	82.00	0.00	622.00	664.50	1301841.00	3.54	1544.41	1528.50
16	4	8	19106.00	18597.00	185.80	0	Spot (Block16, Row8, Column4)	1697.38	1656.00	246.14	0.01	0.15	1285.00	1314.80	1285.00	170.03	0.01	0.13	83.00	54.00	0.00	371.00	412.38	1653245.00	2.25	1444.16	1409.50
16	5	8	19400.00	18599.00	190.25	0	Spot (Block16, Row8, Column5)	1545.04	1505.00	186.30	0.01	0.12	1285.00	1307.11	1285.00	159.72	0.01	0.12	66.00	39.00	0.00	220.00	260.04	1577490.00	1.49	1395.27	1367.00
16	6	8	19711.00	18604.00	179.65	0	Spot (Block16, Row8, Column6)	1753.15	1696.00	308.71	0.01	0.18	1283.00	1293.43	1283.00	144.25	0.00	0.11	88.00	72.00	0.00	413.00	470.15	1584846.00	3.19	1507.66	1502.50
16	7	8	20015.00	18601.00	188.85	0	Spot (Block16, Row8, Column7)	1653.68	1610.50	253.86	0.01	0.15	1286.00	1304.44	1286.00	144.39	0.01	0.11	84.00	59.00	0.00	324.50	367.68	1660290.00	2.42	1410.31	1385.50
16	8	8	20317.00	18596.00	122.85	0	Spot (Block16, Row8, Column8)	4898.51	4841.00	1210.17	0.01	0.25	1336.00	1362.19	1336.00	169.93	0.01	0.12	100.00	100.00	0.00	3505.00	3562.51	1944710.00	20.81	2504.39	2275.00
17	1	1	4704.00	21012.00	149.75	0	Spot (Block17, Row1, Column1)	57811.29	65535.00	11647.32	0.05	0.20	3190.00	3264.58	3190.00	514.08	0.01	0.16	100.00	100.00	61.40	62345.00	54621.29	35496416.00	106.11	19310.12	16263.00
17	2	1	5000.00	21011.00	156.40	0	Spot (Block17, Row1, Column2)	4306.27	4207.50	785.47	0.01	0.18	3122.00	3172.10	3122.00	411.57	0.01	0.13	97.00	71.00	0.00	1085.50	1184.27	2902426.00	2.76	3613.09	3595.50
17	3	1	5319.00	21024.00	202.70	0	Spot (Block17, Row1, Column3)	3992.26	3698.50	1285.27	0.03	0.32	3091.00	3149.15	3091.00	476.91	0.01	0.15	64.00	33.00	0.00	607.50	901.26	4662956.00	1.77	3403.92	3379.00
17	4	1	5606.00	21016.00	195.35	0	Spot (Block17, Row1, Column4)	4002.69	3915.50	539.02	0.01	0.13	3149.00	3219.35	3149.00	506.91	0.01	0.16	67.00	35.00	0.00	766.50	853.69	4330909.00	1.55	3448.61	3456.50
17	5	1	5907.00	21013.00	140.20	0	Spot (Block17, Row1, Column5)	12343.71	11676.50	5669.24	0.02	0.46	3266.00	3331.76	3266.00	441.14	0.01	0.13	100.00	100.00	0.00	8410.50	9077.71	6616229.00	20.43	5371.98	5047.00
17	6	1	6198.00	21012.00	146.15	0	Spot (Block17, Row1, Column6)	8310.30	7534.50	2971.35	0.04	0.36	3376.00	3436.95	3376.00	455.69	0.01	0.13	100.00	99.00	0.00	4158.50	4934.30	4836593.00	10.69	4625.97	4481.00
17	7	1	6515.00	21011.00	109.65	0	Spot (Block17, Row1, Column7)	15125.84	15293.00	4292.24	0.00	0.28	3499.00	3545.59	3499.00	372.71	0.01	0.11	100.00	100.00	0.00	11794.00	11626.84	4689009.00	31.07	6947.56	6687.50
17	8	1	6824.00	21012.00	218.75	0	Spot (Block17, Row1, Column8)	4240.73	4219.00	445.27	0.00	0.10	3624.00	3691.35	3624.00	485.61	0.01	0.13	58.00	22.00	0.00	595.00	616.73	5797073.00	1.13	3850.77	3817.00
17	1	2	4686.00	21307.00	126.00	0	Spot (Block17, Row2, Column1)	3668.26	3614.00	567.53	0.01	0.15	3111.00	3173.54	3111.00	478.77	0.01	0.15	53.00	5.00	0.00	503.00	557.26	1548005.00	1.03	3355.07	3362.00
17	2	2	5001.00	21315.00	136.55	0	Spot (Block17, Row2, Column2)	4605.09	4521.00	662.24	0.01	0.14	3089.00	3130.72	3089.00	461.11	0.01	0.15	100.00	80.00	0.00	1432.00	1516.09	2311757.00	3.20	3669.51	3669.00
17	3	2	5303.00	21319.00	206.05	0	Spot (Block17, Row2, Column3)	3725.57	3659.00	340.12	0.01	0.09	3102.00	3128.08	3102.00	229.13	0.00	0.07	98.00	68.00	0.00	557.00	623.57	4493038.00	2.61	3438.15	3424.00
17	4	2	5614.00	21315.00	233.70	0	Spot (Block17, Row2, Column4)	4021.42	3992.00	518.99	0.00	0.13	3229.00	3263.81	3229.00	263.21	0.00	0.08	93.00	73.00	0.00	763.00	792.42	6329711.00	2.88	3688.67	3444.50
17	5	2	5914.00	21316.00	147.55	0	Spot (Block17, Row2, Column5)	6982.33	6820.00	1467.28	0.01	0.21	3360.00	3418.40	3360.00	397.34	0.01	0.12	100.00	99.00	0.00	3460.00	3622.33	4154488.00	8.97	4414.25	4253.50
17	6	2	6201.00	21312.00	220.45	0	Spot (Block17, Row2, Column6)	3994.08	3940.00	353.99	0.01	0.09	3366.00	3443.81	3366.00	529.61	0.01	0.15	54.00	13.00	0.00	574.00	628.08	5555761.00	1.04	3561.71	3505.00
17	7	2	6512.00	21305.00	199.90	0	Spot (Block17, Row2, Column7)	4198.79	4039.00	658.63	0.02	0.16	3374.00	3426.16	3374.00	444.25	0.01	0.13	70.00	35.00	0.00	665.00	824.79	4769830.00	1.74	3732.62	3771.00
17	8	2	6816.00	21314.00	155.05	0	Spot (Block17, Row2, Column8)	3935.70	3870.00	266.10	0.01	0.07	3465.00	3521.31	3465.00	567.53	0.01	0.16	25.00	0.00	0.00	405.00	470.70	2597563.00	0.73	3739.40	3743.00
17	1	3	4708.00	21618.00	142.80	0	Spot (Block17, Row3, Column1)	7755.18	7010.50	3031.29	0.04	0.39	3036.00	3077.19	3036.00	333.17	0.01	0.11	100.00	100.00	0.00	3974.50	4719.18	4296367.00	14.04	4127.03	3969.00
17	2	3	5011.00	21618.00	211.10	0	Spot (Block17, Row3, Column2)	3658.97	3603.00	242.06	0.01	0.07	3075.00	3100.32	3075.00	243.13	0.00	0.08	97.00	56.00	0.00	528.00	583.97	4646894.00	2.30	3353.70	3369.00
17	3	3	5308.00	21605.00	193.65	0	Spot (Block17, Row3, Column3)	4091.34	3926.00	821.33	0.02	0.20	3186.00	3209.25	3186.00	231.58	0.00	0.07	97.00	84.00	0.00	740.00	905.34	4349099.00	3.81	3513.53	3515.50
17	4	3	5607.00	21617.00	203.90	0	Spot (Block17, Row3, Column4)	4475.70	4241.00	755.78	0.02	0.17	3365.00	3399.59	3365.00	340.64	0.00	0.10	89.00	65.00	0.00	876.00	1110.70	5272377.00	3.16	3868.93	3683.00
17	5	3	5920.00	21624.00	172.60	0	Spot (Block17, Row3, Column5)	4681.75	4407.00	1626.47	0.03	0.35	3438.00	3495.73	3438.00	378.31	0.01	0.11	94.00	73.00	0.00	969.00	1243.75	3881175.00	3.14	3861.86	3837.50
17	6	3	6203.00	21624.00	217.10	0	Spot (Block17, Row3, Column6)	4033.37	3933.00	370.64	0.01	0.09	3390.00	3454.62	3390.00	445.02	0.01	0.13	64.00	27.00	0.00	543.00	643.37	5432954.00	1.30	3715.81	3618.00
17	7	3	6515.00	21615.00	167.95	0	Spot (Block17, Row3, Column7)	5730.32	4928.00	2165.61	0.07	0.38	3364.00	3459.77	3364.00	762.66	0.01	0.22	77.00	51.00	0.00	1564.00	2366.32	4486844.00	2.98	3917.68	3807.00
17	8	3	6802.00	21611.00	83.35	0	Spot (Block17, Row3, Column8)	4492.51	3923.00	2251.34	0.06	0.50	3415.00	3519.57	3415.00	723.18	0.01	0.21	27.00	10.00	0.00	508.00	1077.51	759235.00	1.35	3936.62	3873.00
17	1	4	4700.00	21911.00	176.35	0	Spot (Block17, Row4, Column1)	4205.27	4020.50	973.94	0.02	0.23	2972.00	3016.92	2972.00	371.92	0.01	0.12	93.00	69.00	0.00	1048.50	1233.27	3650175.00	3.20	3457.94	3327.00
17	2	4	4996.00	21922.00	213.40	0	Spot (Block17, Row4, Column2)	3589.11	3559.50	219.09	0.00	0.06	3047.00	3102.65	3047.00	427.70	0.01	0.14	66.00	8.00	0.00	512.50	542.11	4637134.00	1.14	3325.92	3328.00
17	3	4	5313.00	21914.00	139.65	0	Spot (Block17, Row4, Column3)	9253.66	8955.00	3071.50	0.01	0.33	3251.00	3319.78	3251.00	502.65	0.01	0.15	100.00	100.00	0.00	5704.00	6002.66	4830411.00	11.81	5070.38	4779.00
17	4	4	5609.00	21912.00	212.50	0	Spot (Block17, Row4, Column4)	4199.95	4104.00	979.39	0.01	0.23	3429.00	3494.95	3429.00	585.41	0.01	0.17	59.00	7.00	0.00	675.00	770.95	5413733.00	1.20	3780.38	3781.00
17	5	4	5895.00	21904.00	228.25	0	Spot (Block17, Row4, Column5)	4267.62	4163.00	749.44	0.01	0.18	3482.00	3547.49	3482.00	457.12	0.01	0.13	70.00	31.00	0.00	681.00	785.62	6371555.00	1.58	3853.77	3679.00
17	6	4	6204.00	21909.00	179.30	0	Spot (Block17, Row4, Column6)	6123.02	6139.50	923.52	0.00	0.15	3435.00	3488.31	3435.00	405.60	0.01	0.12	99.00	99.00	0.00	2704.50	2688.02	5486222.00	6.50	4238.25	4175.50
17	7	4	6507.00	21912.00	145.40	0	Spot (Block17, Row4, Column7)	8800.99	7888.00	3676.74	0.05	0.42	3393.00	3442.32	3393.00	381.65	0.01	0.11	100.00	94.00	0.00	4495.00	5407.99	5051767.00	14.04	4459.01	4377.00
17	8	4	6808.00	21923.00	141.60	0	Spot (Block17, Row4, Column8)	6446.77	6259.50	1228.03	0.01	0.19	3420.00	3503.49	3420.00	442.59	0.01	0.13	99.00	99.00	0.00	2839.50	3026.77	3494147.00	6.65	4530.42	4500.50
17	1	5	4696.00	22219.00	100.70	0	Spot (Block17, Row5, Column1)	4403.36	4470.00	519.15	0.01	0.12	2911.00	2959.37	2911.00	443.46	0.01	0.15	96.00	83.00	0.00	1559.00	1492.36	1131664.00	3.26	3536.47	3414.50
17	2	5	5013.00	22211.00	215.55	0	Spot (Block17, Row5, Column2)	3497.57	3500.50	222.61	0.00	0.06	2993.00	3037.40	2993.00	423.94	0.01	0.14	61.00	7.00	0.00	507.50	504.57	4637778.00	1.09	3211.03	3203.00
17	3	5	5317.00	22209.00	191.65	0	Spot (Block17, Row5, Column3)	3947.08	3892.50	335.07	0.01	0.08	3241.00	3333.30	3241.00	610.58	0.01	0.18	54.00	6.00	0.00	651.50	706.08	4089178.00	1.01	3552.98	3536.00
17	4	5	5606.00	22207.00	197.45	0	Spot (Block17, Row5, Column4)	4265.09	4175.50	426.94	0.01	0.10	3394.00	3488.76	3394.00	661.77	0.01	0.19	61.00	14.00	0.00	781.50	871.09	4734248.00	1.17	3968.14	3818.00
17	5	5	5914.00	22216.00	138.40	0	Spot (Block17, Row5, Column5)	18041.51	17246.50	6307.32	0.02	0.35	3470.00	3556.80	3470.00	632.58	0.01	0.18	100.00	100.00	0.00	13776.50	14571.51	9345503.00	22.90	7503.19	6685.50
17	6	5	6209.00	22203.00	176.45	0	Spot (Block17, Row5, Column6)	4226.62	4157.00	679.93	0.01	0.16	3444.50	3494.16	3444.50	458.63	0.01	0.13	71.00	30.00	0.00	712.50	782.12	3672933.00	1.60	3851.95	3818.50
17	7	5	6513.00	22210.00	197.80	0	Spot (Block17, Row5, Column7)	4374.05	4361.00	437.27	0.00	0.10	3381.00	3422.75	3381.00	426.24	0.01	0.12	90.00	62.00	0.00	980.00	993.05	4842071.00	2.23	3843.05	3788.00
17	8	5	6807.00	22211.00	142.40	0	Spot (Block17, Row5, Column8)	11781.41	10711.00	5545.26	0.04	0.47	3417.00	3472.84	3417.00	416.25	0.01	0.12	100.00	100.00	0.00	7294.00	8364.41	6456211.00	19.96	5243.50	4872.00
17	1	6	4705.00	22541.00	191.60	0	Spot (Block17, Row6, Column1)	3450.57	3425.00	204.69	0.00	0.06	2883.00	2942.59	2883.00	473.24	0.01	0.16	64.00	4.00	0.00	542.00	567.57	3574789.00	1.07	3203.08	3184.00
17	2	6	5021.00	22515.00	199.45	0	Spot (Block17, Row6, Column2)	3965.59	3745.50	1206.26	0.02	0.30	2965.00	3035.70	2965.00	399.28	0.01	0.13	95.00	47.00	0.00	780.50	1000.59	4457319.00	2.33	3408.46	3415.00
17	3	6	5302.00	22512.00	137.15	0	Spot (Block17, Row6, Column3)	12066.38	12315.00	4275.94	0.01	0.35	3140.00	3215.37	3140.00	503.92	0.01	0.16	100.00	100.00	0.00	9175.00	8926.38	6141786.00	17.56	5688.79	4949.00
17	4	6	5613.00	22519.00	184.45	0	Spot (Block17, Row6, Column4)	4348.75	4236.50	554.22	0.01	0.13	3247.50	3330.28	3247.50	631.17	0.01	0.19	77.00	34.00	0.00	989.00	1101.25	4174798.00	1.61	3707.56	3674.50
17	5	6	5909.00	22514.00	137.95	0	Spot (Block17, Row6, Column5)	18432.41	18517.50	6249.60	0.00	0.34	3330.00	3417.80	3330.00	611.57	0.01	0.18	100.00	100.00	0.00	15187.50	15102.41	9437394.00	24.55	7079.95	6403.00
17	6	6	6213.00	22512.00	184.60	0	Spot (Block17, Row6, Column6)	4344.37	4180.50	788.22	0.02	0.18	3323.00	3368.65	3323.00	455.20	0.01	0.14	81.00	43.00	0.00	857.50	1021.37	4135841.00	2.14	3663.50	3657.00
17	7	6	6510.00	22513.00	145.70	0	Spot (Block17, Row6, Column7)	8913.15	8218.00	3433.26	0.04	0.39	3261.00	3325.38	3261.00	487.51	0.01	0.15	100.00	97.00	0.00	4957.00	5652.15	5142887.00	11.46	4466.79	4263.00
17	8	6	6816.00	22514.00	140.15	0	Spot (Block17, Row6, Column8)	9229.24	8733.00	3621.31	0.02	0.39	3349.00	3411.66	3349.00	487.23	0.01	0.14	100.00	94.00	0.00	5384.00	5880.24	4919184.00	11.94	5161.61	4856.00
17	1	7	4713.00	22809.00	200.40	0	Spot (Block17, Row7, Column1)	3537.13	3387.00	981.76	0.02	0.28	2881.00	2946.77	2881.00	350.86	0.01	0.12	75.00	24.00	0.00	506.00	656.13	4035862.00	1.68	3180.55	3179.50
17	2	7	5012.00	22818.00	217.95	0	Spot (Block17, Row7, Column2)	3355.31	3336.00	308.38	0.00	0.09	2894.00	2944.87	2894.00	317.44	0.01	0.11	73.00	19.00	0.00	442.00	461.31	4569928.00	1.29	3243.93	3073.00
17	3	7	5309.00	22819.00	223.80	0	Spot (Block17, Row7, Column3)	3535.03	3499.00	251.83	0.00	0.07	3039.00	3104.17	3039.00	629.41	0.01	0.20	32.00	0.00	0.00	460.00	496.03	5086914.00	0.68	3226.55	3251.50
17	4	7	5606.00	22821.00	217.15	0	Spot (Block17, Row7, Column4)	3530.92	3502.00	315.22	0.00	0.09	3098.50	3139.91	3098.50	559.00	0.01	0.18	26.00	0.00	0.00	403.50	432.42	4773802.00	0.70	3358.55	3325.00
17	5	7	5921.00	22812.00	194.85	0	Spot (Block17, Row7, Column5)	3971.99	3938.00	346.14	0.00	0.09	3193.50	3241.29	3193.50	386.82	0.01	0.12	88.00	47.00	0.00	744.50	778.49	4234137.00	1.89	3642.43	3641.00
17	6	7	6210.00	22814.00	203.75	0	Spot (Block17, Row7, Column6)	3993.27	3946.00	343.39	0.01	0.09	3217.00	3268.30	3217.00	449.25	0.01	0.14	84.00	31.00	0.00	729.00	776.27	4724033.00	1.61	3576.24	3536.00
17	7	7	6501.00	22811.00	147.25	0	Spot (Block17, Row7, Column7)	8075.48	7710.00	2620.64	0.02	0.32	3195.00	3251.08	3195.00	435.26	0.01	0.13	100.00	100.00	0.00	4515.00	4880.48	4788758.00	11.08	4319.55	4213.00
17	8	7	6809.00	22813.00	147.00	-50	Spot (Block17, Row7, Column8)	3316.94	3321.00	236.85	0.00	0.07	3300.00	3356.24	3300.00	420.56	0.01	0.13	5.00	0.00	0.00	21.00	16.94	1953676.00	-0.09	3273.46	3265.00
17	1	8	4696.00	23118.00	138.15	0	Spot (Block17, Row8, Column1)	60999.58	65535.00	8926.01	0.03	0.15	2905.00	2996.64	2905.00	471.90	0.01	0.16	100.00	100.00	71.95	62630.00	58094.58	31537008.00	122.91	21107.73	15865.50
17	2	8	5016.00	23114.00	212.15	0	Spot (Block17, Row8, Column2)	3478.27	3460.00	320.35	0.00	0.09	2923.00	3000.61	2923.00	422.37	0.01	0.14	60.00	18.00	0.00	537.00	555.27	4466104.00	1.13	3165.06	3144.00
17	3	8	5307.00	23113.00	145.70	0	Spot (Block17, Row8, Column3)	7171.11	6170.00	3058.76	0.07	0.43	3000.00	3064.29	3000.00	554.19	0.01	0.18	99.00	84.00	0.00	3170.00	4171.11	4152074.00	7.41	4051.79	3920.00
17	4	8	5618.00	23115.00	196.55	0	Spot (Block17, Row8, Column4)	3673.77	3601.50	529.08	0.01	0.14	3072.00	3121.16	3072.00	540.39	0.01	0.17	48.00	3.00	0.00	529.50	601.77	4011761.00	1.02	3314.01	3290.00
17	5	8	5906.00	23128.00	224.30	0	Spot (Block17, Row8, Column5)	3601.29	3591.00	305.04	0.00	0.08	3143.00	3202.73	3143.00	499.74	0.01	0.16	44.00	2.00	0.00	448.00	458.29	5185854.00	0.80	3333.89	3298.00
17	6	8	6212.00	23100.00	237.80	0	Spot (Block17, Row8, Column6)	3768.01	3730.50	403.11	0.00	0.11	3191.00	3283.52	3191.00	742.45	0.01	0.23	31.00	0.00	0.00	539.50	577.01	6149392.00	0.65	3514.73	3356.50
17	7	8	6512.00	23112.00	183.55	0	Spot (Block17, Row8, Column7)	4843.86	4480.50	1081.82	0.03	0.22	3271.00	3321.30	3271.00	353.66	0.01	0.11	93.00	74.00	0.00	1209.50	1572.86	4572602.00	4.31	3687.24	3667.00
17	8	8	6818.00	23118.00	123.25	0	Spot (Block17, Row8, Column8)	12265.57	12206.00	3061.07	0.00	0.25	3516.00	3585.75	3516.00	545.45	0.01	0.15	100.00	100.00	0.00	8690.00	8749.57	4943024.00	15.91	5891.62	5229.50
18	1	1	9209.00	21009.00	153.45	0	Spot (Block18, Row1, Column1)	56710.70	65535.00	12558.56	0.06	0.22	3098.00	3147.19	3098.00	325.81	0.01	0.10	100.00	100.00	58.22	62437.00	53612.70	36918968.00	164.40	15947.87	13057.00
18	2	1	9489.00	21013.00	171.90	0	Spot (Block18, Row1, Column2)	3765.18	3767.00	330.87	0.00	0.09	3077.00	3115.11	3077.00	288.45	0.01	0.09	88.00	60.00	0.00	690.00	688.18	3106273.00	2.25	3358.67	3350.00
18	3	1	9808.00	21016.00	191.05	0	Spot (Block18, Row1, Column3)	3708.99	3621.50	418.45	0.01	0.11	3085.00	3105.88	3085.00	253.05	0.00	0.08	80.00	52.00	0.00	536.50	623.99	3820262.00	2.38	3317.32	3294.00
18	4	1	10099.00	21013.00	161.70	0	Spot (Block18, Row1, Column4)	3744.49	3665.00	331.53	0.01	0.09	3075.00	3104.98	3075.00	252.27	0.00	0.08	92.00	62.00	0.00	590.00	669.49	2699777.00	2.54	3379.98	3369.00
18	5	1	10406.00	21011.00	161.75	0	Spot (Block18, Row1, Column5)	3762.50	3705.50	359.40	0.01	0.10	3072.00	3105.22	3072.00	254.68	0.00	0.08	89.00	64.00	0.00	633.50	690.50	2708997.00	2.58	3326.58	3311.50
18	6	1	10701.00	21002.00	205.90	0	Spot (Block18, Row1, Column6)	3707.23	3603.50	397.81	0.01	0.11	3056.00	3089.66	3056.00	265.78	0.00	0.09	85.00	52.00	0.00	547.50	651.23	4470914.00	2.32	3358.28	3310.00
18	7	1	11016.00	21005.00	122.40	0	Spot (Block18, Row1, Column7)	4631.34	4607.00	542.67	0.00	0.12	3089.00	3109.27	3089.00	256.97	0.00	0.08	100.00	98.00	0.00	1518.00	1542.34	1843274.00	5.92	3669.20	3659.50
18	8	1	11302.00	21010.00	197.55	0	Spot (Block18, Row1, Column8)	3760.56	3729.00	401.03	0.00	0.11	3094.00	3130.14	3094.00	253.32	0.01	0.08	84.00	61.00	0.00	635.00	666.56	4155419.00	2.49	3459.87	3462.00
18	1	2	9202.00	21305.00	131.05	0	Spot (Block18, Row2, Column1)	3596.98	3610.00	257.73	0.00	0.07	3083.00	3117.22	3083.00	261.12	0.00	0.08	82.00	50.00	0.00	527.00	513.98	1658207.00	1.84	3289.78	3180.00
18	2	2	9503.00	21307.00	150.20	0	Spot (Block18, Row2, Column2)	3955.20	3878.50	430.75	0.01	0.11	3078.00	3112.83	3078.00	236.45	0.00	0.08	96.00	81.00	0.00	800.50	877.20	2468046.00	3.56	3542.66	3474.00
18	3	2	9806.00	21302.00	195.25	0	Spot (Block18, Row2, Column3)	3609.09	3571.00	315.04	0.00	0.09	3074.00	3103.09	3074.00	249.20	0.00	0.08	81.00	49.00	0.00	497.00	535.09	3876167.00	2.03	3258.69	3235.00
18	4	2	10101.00	21308.00	206.40	0	Spot (Block18, Row2, Column4)	3694.76	3627.50	323.97	0.01	0.09	3059.00	3072.88	3059.00	245.60	0.00	0.08	93.00	60.00	0.00	568.50	635.76	4478052.00	2.53	3327.77	3315.00
18	5	2	10410.00	21313.00	164.55	0	Spot (Block18, Row2, Column5)	4495.97	4464.00	584.69	0.00	0.13	3067.00	3079.49	3067.00	241.22	0.00	0.08	100.00	97.00	0.00	1397.00	1428.97	3371974.00	5.87	3605.20	3619.00
18	6	2	10705.00	21311.00	189.80	0	Spot (Block18, Row2, Column6)	3723.45	3701.50	397.53	0.00	0.11	3092.00	3112.33	3092.00	252.83	0.00	0.08	81.00	61.00	0.00	609.50	631.45	3775583.00	2.42	3394.72	3395.00
18	7	2	11010.00	21307.00	181.20	0	Spot (Block18, Row2, Column7)	3697.90	3688.00	307.99	0.00	0.08	3132.00	3147.88	3132.00	256.78	0.00	0.08	81.00	53.00	0.00	556.00	565.90	3398366.00	2.14	3414.42	3384.00
18	8	2	11305.00	21319.00	155.35	0	Spot (Block18, Row2, Column8)	3536.01	3518.00	325.04	0.00	0.09	3115.00	3139.66	3115.00	257.08	0.00	0.08	61.00	44.00	0.00	403.00	421.01	2358521.00	1.54	3284.95	3209.50
18	1	3	9211.00	21613.00	162.90	0	Spot (Block18, Row3, Column1)	4141.18	4053.50	472.74	0.01	0.11	3076.00	3094.36	3076.00	230.79	0.00	0.07	97.00	93.00	0.00	977.50	1065.18	3039625.00	4.54	3450.56	3464.50
18	2	3	9498.00	21612.00	197.75	0	Spot (Block18, Row3, Column2)	3660.22	3655.00	318.43	0.00	0.09	3081.00	3110.02	3081.00	230.05	0.00	0.07	88.00	63.00	0.00	574.00	579.22	4051864.00	2.39	3300.68	3275.00
18	3	3	9796.00	21604.00	188.25	0	Spot (Block18, Row3, Column3)	3980.22	3773.50	809.16	0.02	0.20	3069.00	3110.76	3069.00	255.38	0.01	0.08	97.00	74.00	0.00	704.50	911.22	3980223.00	3.40	3462.81	3500.00
18	4	3	10105.00	21616.00	169.50	0	Spot (Block18, Row3, Column4)	4217.39	4148.50	591.38	0.01	0.14	3077.00	3097.69	3077.00	255.69	0.00	0.08	96.00	86.00	0.00	1071.50	1140.39	3373913.00	4.38	3528.23	3529.50
18	5	3	10406.00	21607.00	173.70	0	Spot (Block18, Row3, Column5)	3884.42	3814.00	620.16	0.01	0.16	3082.00	3098.01	3082.00	249.91	0.00	0.08	90.00	66.00	0.00	732.00	802.42	3266793.00	3.15	3434.39	3367.00
18	6	3	10709.00	21614.00	188.75	0	Spot (Block18, Row3, Column6)	3919.42	3880.00	353.31	0.00	0.09	3107.00	3137.77	3107.00	248.31	0.00	0.08	96.00	80.00	0.00	773.00	812.42	3923341.00	3.15	3492.65	3492.00
18	7	3	11015.00	21611.00	166.65	0	Spot (Block18, Row3, Column7)	4062.59	3999.50	512.45	0.01	0.13	3144.00	3161.49	3144.00	253.61	0.00	0.08	93.00	75.00	0.00	855.50	918.59	3128193.00	3.55	3505.61	3519.00
18	8	3	11310.00	21611.00	192.70	0	Spot (Block18, Row3, Column8)	3673.32	3674.00	324.27	0.00	0.09	3150.00	3163.77	3150.00	258.28	0.00	0.08	78.00	50.00	0.00	524.00	523.32	3875351.00	1.97	3376.90	3375.50
18	1	4	9209.00	21909.00	168.95	0	Spot (Block18, Row4, Column1)	4239.73	4066.00	605.73	0.02	0.14	3054.00	3081.35	3054.00	237.48	0.00	0.08	98.00	91.00	0.00	1012.00	1185.73	3362105.00	4.88	3466.10	3487.00
18	2	4	9495.00	21910.00	193.80	0	Spot (Block18, Row4, Column2)	3707.26	3681.00	342.73	0.00	0.09	3099.00	3130.52	3099.00	250.48	0.00	0.08	84.00	56.00	0.00	582.00	608.26	3948233.00	2.30	3425.91	3365.50
18	3	4	9807.00	21912.00	139.30	0	Spot (Block18, Row4, Column3)	6868.85	6925.00	1289.82	0.00	0.19	3085.00	3119.12	3085.00	262.82	0.00	0.08	100.00	100.00	0.00	3840.00	3783.85	3647358.00	14.27	4195.31	4100.00
18	4	4	10092.00	21912.00	181.35	0	Spot (Block18, Row4, Column4)	3683.57	3658.00	303.48	0.00	0.08	3070.00	3091.11	3070.00	247.15	0.00	0.08	91.00	60.00	0.00	588.00	613.57	3399933.00	2.40	3366.56	3363.00
18	5	4	10393.00	21906.00	183.10	0	Spot (Block18, Row4, Column5)	3687.31	3638.50	351.62	0.01	0.10	3070.50	3093.44	3070.50	253.34	0.00	0.08	86.00	55.00	0.00	568.00	616.81	3451320.00	2.34	3362.87	3363.00
18	6	4	10711.00	21918.00	195.20	0	Spot (Block18, Row4, Column6)	4032.58	3998.00	410.34	0.00	0.10	3088.00	3123.90	3088.00	252.94	0.01	0.08	98.00	85.00	0.00	910.00	944.58	4363257.00	3.59	3516.72	3463.00
18	7	4	11012.00	21911.00	161.70	0	Spot (Block18, Row4, Column7)	3999.39	3927.00	724.76	0.01	0.18	3133.00	3156.77	3133.00	261.73	0.00	0.08	94.00	69.00	0.00	794.00	866.39	2887556.00	3.22	3525.03	3500.00
18	8	4	11305.00	21920.00	159.65	0	Spot (Block18, Row4, Column8)	4242.69	4204.00	499.34	0.00	0.12	3111.00	3144.60	3111.00	254.75	0.00	0.08	95.00	88.00	0.00	1093.00	1131.69	2974124.00	4.31	3487.96	3454.00
18	1	5	9209.00	22213.00	110.15	0	Spot (Block18, Row5, Column1)	3989.52	3839.00	410.74	0.02	0.10	3060.00	3086.57	3060.00	244.46	0.00	0.08	100.00	94.00	0.00	779.00	929.52	1252710.00	3.69	3502.39	3500.00
18	2	5	9494.00	22209.00	189.85	0	Spot (Block18, Row5, Column2)	3741.31	3688.00	396.85	0.01	0.11	3088.00	3120.04	3088.00	244.87	0.00	0.08	84.00	60.00	0.00	600.00	653.31	3801167.00	2.54	3393.13	3408.00
18	3	5	9805.00	22209.00	174.70	0	Spot (Block18, Row5, Column3)	3814.98	3702.00	373.73	0.01	0.10	3096.00	3122.99	3096.00	254.58	0.00	0.08	92.00	72.00	0.00	606.00	718.98	3261806.00	2.72	3428.70	3418.00
18	4	5	10099.00	22215.00	188.05	0	Spot (Block18, Row5, Column4)	3809.37	3774.50	394.14	0.00	0.10	3089.00	3108.34	3089.00	253.00	0.00	0.08	90.00	64.00	0.00	685.50	720.37	3778891.00	2.77	3338.07	3320.00
18	5	5	10411.00	22213.00	139.45	0	Spot (Block18, Row5, Column5)	6390.96	6469.00	1178.59	0.01	0.18	3084.00	3117.78	3084.00	272.56	0.00	0.09	100.00	100.00	0.00	3385.00	3306.96	3374425.00	12.01	4130.30	3986.00
18	6	5	10714.00	22207.00	187.55	0	Spot (Block18, Row5, Column6)	3679.27	3649.00	338.41	0.00	0.09	3089.00	3122.32	3089.00	263.44	0.00	0.08	82.00	54.00	0.00	560.00	590.27	3642473.00	2.11	3419.50	3425.50
18	7	5	11011.00	22220.00	186.80	0	Spot (Block18, Row5, Column7)	3813.93	3750.50	410.96	0.01	0.11	3103.00	3133.89	3103.00	263.28	0.00	0.08	86.00	59.00	0.00	647.50	710.93	3745279.00	2.58	3395.76	3376.50
18	8	5	11312.00	22208.00	153.20	0	Spot (Block18, Row5, Column8)	4262.67	4177.00	585.99	0.01	0.14	3124.00	3148.63	3124.00	267.59	0.00	0.08	97.00	86.00	0.00	1053.00	1138.67	2723843.00	4.16	3478.62	3475.00
18	1	6	9207.00	22512.00	184.90	0	Spot (Block18, Row6, Column1)	3863.68	3757.50	467.03	0.01	0.12	3070.00	3085.11	3070.00	244.59	0.00	0.08	89.00	79.00	0.00	687.50	793.68	3693682.00	3.18	3396.34	3377.00
18	2	6	9505.00	22508.00	202.00	0	Spot (Block18, Row6, Column2)	3777.22	3773.00	326.63	0.00	0.09	3111.00	3142.34	3111.00	251.33	0.00	0.08	86.00	69.00	0.00	662.00	666.22	4377801.00	2.53	3443.71	3428.00
18	3	6	9804.00	22513.00	166.60	0	Spot (Block18, Row6, Column3)	4365.99	4345.00	646.18	0.00	0.15	3102.00	3132.80	3102.00	260.36	0.00	0.08	97.00	89.00	0.00	1243.00	1263.99	3361810.00	4.74	3512.52	3525.50
18	4	6	10104.00	22510.00	188.00	0	Spot (Block18, Row6, Column4)	3680.09	3672.50	383.88	0.00	0.10	3090.00	3126.63	3090.00	261.63	0.01	0.08	75.00	54.00	0.00	582.50	590.09	3650649.00	2.12	3332.01	3330.00
18	5	6	10413.00	22512.00	143.90	0	Spot (Block18, Row6, Column5)	5951.87	5793.50	1096.56	0.01	0.18	3082.00	3126.99	3082.00	279.15	0.01	0.09	100.00	100.00	0.00	2711.50	2869.87	3333046.00	10.12	4052.67	4011.50
18	6	6	10712.00	22513.00	194.70	0	Spot (Block18, Row6, Column6)	3614.97	3595.00	284.83	0.00	0.08	3086.00	3121.33	3086.00	269.40	0.00	0.09	81.00	46.00	0.00	509.00	528.97	3868023.00	1.83	3338.60	3306.00
18	7	6	11007.00	22512.00	167.75	0	Spot (Block18, Row6, Column7)	4429.05	4403.00	619.62	0.00	0.14	3121.00	3162.54	3121.00	302.86	0.01	0.10	97.00	88.00	0.00	1282.00	1308.05	3490092.00	4.18	3577.44	3574.00
18	8	6	11318.00	22508.00	156.10	0	Spot (Block18, Row6, Column8)	4442.98	4355.00	607.82	0.01	0.14	3171.00	3190.77	3171.00	308.58	0.00	0.10	98.00	82.00	0.00	1184.00	1271.98	2976800.00	4.06	3652.29	3647.00
18	1	7	9203.00	22804.00	203.95	0	Spot (Block18, Row7, Column1)	3565.09	3552.00	297.23	0.00	0.08	3040.00	3074.76	3040.00	291.90	0.00	0.09	74.00	40.00	0.00	512.00	525.09	4217507.00	1.68	3264.08	3220.50
18	2	7	9499.00	22814.00	200.75	0	Spot (Block18, Row7, Column2)	3610.43	3552.00	405.47	0.01	0.11	3064.00	3084.69	3064.00	262.36	0.00	0.09	75.00	45.00	0.00	488.00	546.43	4112280.00	2.00	3351.67	3315.00
18	3	7	9800.00	22808.00	215.75	0	Spot (Block18, Row7, Column3)	3601.77	3585.50	330.88	0.00	0.09	3073.00	3101.35	3073.00	266.94	0.00	0.09	75.00	46.00	0.00	512.50	528.77	4797560.00	1.87	3260.39	3218.50
18	4	7	10101.00	22818.00	186.80	0	Spot (Block18, Row7, Column4)	3641.31	3638.00	331.69	0.00	0.09	3075.00	3112.40	3075.00	283.16	0.01	0.09	74.00	49.00	0.00	563.00	566.31	3583046.00	1.87	3356.42	3327.00
18	5	7	10403.00	22825.00	210.25	0	Spot (Block18, Row7, Column5)	3826.06	3779.00	367.83	0.01	0.10	3088.00	3136.89	3088.00	278.08	0.01	0.09	90.00	64.00	0.00	691.00	738.06	4817008.00	2.48	3433.10	3383.00
18	6	7	10706.00	22813.00	196.95	0	Spot (Block18, Row7, Column6)	3699.24	3615.00	432.67	0.01	0.12	3078.00	3122.52	3078.00	270.68	0.01	0.09	77.00	49.00	0.00	537.00	621.24	4058068.00	2.13	3332.24	3286.00
18	7	7	11005.00	22805.00	172.50	0	Spot (Block18, Row7, Column7)	3928.13	3879.00	408.27	0.01	0.10	3095.00	3133.86	3095.00	300.05	0.01	0.10	92.00	67.00	0.00	784.00	833.13	3264276.00	2.65	3467.06	3446.50
18	8	7	11309.00	22813.00	153.60	0	Spot (Block18, Row7, Column8)	4651.97	4514.00	547.24	0.01	0.12	3143.00	3185.32	3143.00	321.63	0.01	0.10	100.00	99.00	0.00	1371.00	1508.97	3019130.00	4.56	3702.22	3679.00
18	1	8	9203.00	23116.00	141.90	0	Spot (Block18, Row8, Column1)	60422.61	65535.00	9887.53	0.04	0.16	3084.00	3142.53	3084.00	379.78	0.01	0.12	100.00	100.00	71.30	62451.00	57338.61	33051416.00	150.83	21101.68	16276.00
18	2	8	9495.00	23112.00	211.30	0	Spot (Block18, Row8, Column2)	3682.68	3628.00	340.67	0.01	0.09	3060.00	3103.29	3060.00	328.77	0.01	0.11	79.00	42.00	0.00	568.00	622.68	4673316.00	1.76	3298.38	3248.00
18	3	8	9804.00	23112.00	166.25	0	Spot (Block18, Row8, Column3)	3965.02	3859.00	473.46	0.01	0.12	3075.00	3114.54	3075.00	314.92	0.01	0.10	90.00	67.00	0.00	784.00	890.02	3045139.00	2.70	3397.52	3378.00
18	4	8	10102.00	23110.00	171.00	0	Spot (Block18, Row8, Column4)	3995.90	3920.50	789.85	0.01	0.20	3103.00	3143.39	3103.00	315.83	0.01	0.10	88.00	65.00	0.00	817.50	892.90	3260651.00	2.70	3466.03	3448.50
18	5	8	10398.00	23112.00	203.40	0	Spot (Block18, Row8, Column5)	3661.65	3623.50	323.38	0.00	0.09	3117.00	3157.43	3117.00	306.82	0.01	0.10	73.00	38.00	0.00	506.50	544.65	4306105.00	1.64	3351.78	3304.00
18	6	8	10707.00	23106.00	174.00	0	Spot (Block18, Row8, Column6)	4194.07	4112.00	536.51	0.01	0.13	3084.00	3137.21	3084.00	312.40	0.01	0.10	95.00	79.00	0.00	1028.00	1110.07	3527214.00	3.38	3542.47	3582.50
18	7	8	11010.00	23115.00	182.95	0	Spot (Block18, Row8, Column7)	3782.13	3721.00	463.33	0.01	0.12	3095.00	3129.70	3095.00	321.40	0.00	0.10	72.00	48.00	0.00	626.00	687.13	3566549.00	2.03	3365.13	3324.50
18	8	8	11315.00	23109.00	119.60	0	Spot (Block18, Row8, Column8)	11559.22	11517.00	3075.92	0.00	0.27	3184.00	3228.47	3184.00	348.48	0.01	0.11	100.00	100.00	0.00	8333.00	8375.22	4346265.00	23.91	5675.88	5376.00
19	1	1	13708.00	21005.00	153.30	0	Spot (Block19, Row1, Column1)	55572.43	65535.00	13368.75	0.07	0.24	4596.00	4659.02	4596.00	520.53	0.01	0.11	100.00	100.00	53.65	60939.00	50976.43	35733364.00	97.81	19129.36	14670.00
19	2	1	14014.00	21005.00	172.90	0	Spot (Block19, Row1, Column2)	5706.74	5595.00	786.55	0.01	0.14	4525.50	4591.38	4525.50	491.96	0.01	0.11	86.00	53.00	0.00	1069.50	1181.24	4787955.00	2.27	5019.99	4933.00
19	3	1	14312.00	21012.00	197.00	0	Spot (Block19, Row1, Column3)	5230.36	5163.00	548.96	0.01	0.10	4434.50	4500.06	4434.50	450.16	0.01	0.10	69.00	40.00	0.00	728.50	795.86	5779548.00	1.62	4823.23	4726.00
19	4	1	14611.00	21003.00	196.65	0	Spot (Block19, Row1, Column4)	5330.52	5203.00	566.44	0.01	0.11	4400.00	4446.91	4400.00	432.68	0.00	0.10	76.00	47.00	0.00	803.00	930.52	5820924.00	2.04	4784.68	4785.00
19	5	1	14907.00	21007.00	180.60	0	Spot (Block19, Row1, Column5)	5557.08	5343.00	743.13	0.02	0.13	4312.00	4363.60	4312.00	400.36	0.01	0.09	95.00	70.00	0.00	1031.00	1245.08	5090286.00	2.98	4828.64	4848.00
19	6	1	15206.00	21001.00	205.70	0	Spot (Block19, Row1, Column6)	5368.91	5325.00	551.94	0.00	0.10	4293.00	4363.87	4293.00	398.18	0.01	0.09	88.00	65.00	0.00	1032.00	1075.91	6453429.00	2.52	4767.59	4753.50
19	7	1	15531.00	21008.00	109.15	0	Spot (Block19, Row1, Column7)	6483.53	6170.00	1750.98	0.02	0.27	4304.00	4352.88	4304.00	401.01	0.00	0.09	100.00	98.00	0.00	1866.00	2179.53	2003410.00	5.31	5186.31	5195.00
19	8	1	15814.00	21006.00	211.15	0	Spot (Block19, Row1, Column8)	5169.08	5122.50	554.80	0.00	0.11	4244.00	4281.83	4244.00	387.44	0.00	0.09	81.00	55.00	0.00	878.50	925.08	6554388.00	2.29	4668.10	4602.00
19	1	2	13709.00	21305.00	130.45	0	Spot (Block19, Row2, Column1)	5260.38	5304.00	494.19	0.00	0.09	4448.00	4517.33	4448.00	474.64	0.01	0.11	71.00	41.00	0.00	856.00	812.38	2372430.00	1.57	4835.85	4794.00
19	2	2	14017.00	21301.00	131.00	0	Spot (Block19, Row2, Column2)	5392.54	5342.00	547.91	0.00	0.10	4361.00	4410.42	4361.00	433.06	0.00	0.10	85.00	55.00	0.00	981.00	1031.54	2480567.00	2.27	4860.09	4786.00
19	3	2	14316.00	21308.00	199.05	0	Spot (Block19, Row2, Column3)	5219.37	5224.00	490.25	0.00	0.09	4329.00	4385.04	4329.00	430.65	0.01	0.10	79.00	53.00	0.00	895.00	890.37	5861349.00	1.94	4799.81	4774.50
19	4	2	14613.00	21303.00	200.75	0	Spot (Block19, Row2, Column4)	5115.67	5068.00	531.37	0.00	0.10	4297.00	4360.51	4297.00	422.61	0.01	0.10	70.00	46.00	0.00	771.00	818.67	5836981.00	1.79	4705.97	4650.00
19	5	2	14910.00	21311.00	190.25	0	Spot (Block19, Row2, Column5)	6075.17	6045.00	771.50	0.00	0.13	4250.00	4307.07	4250.00	396.26	0.01	0.09	100.00	91.00	0.00	1795.00	1825.17	6190593.00	4.46	4861.34	4869.00
19	6	2	15214.00	21309.00	184.35	0	Spot (Block19, Row2, Column6)	5159.01	5086.50	722.51	0.01	0.14	4231.00	4286.80	4231.00	399.27	0.01	0.09	79.00	53.00	0.00	855.50	928.01	4952654.00	2.18	4714.56	4656.00
19	7	2	15514.00	21300.00	205.45	0	Spot (Block19, Row2, Column7)	4937.88	4916.00	468.08	0.00	0.09	4219.00	4272.13	4219.00	404.66	0.01	0.09	69.00	42.00	0.00	697.00	718.88	5930396.00	1.65	4570.06	4527.00
19	8	2	15810.00	21305.00	146.65	0	Spot (Block19, Row2, Column8)	4864.72	4804.00	461.76	0.01	0.09	4222.00	4265.51	4222.00	388.93	0.00	0.09	65.00	38.00	0.00	582.00	642.72	2860458.00	1.54	4614.68	4613.00
19	1	3	13711.00	21610.00	172.55	0	Spot (Block19, Row3, Column1)	5686.44	5586.00	702.78	0.01	0.12	4290.00	4348.56	4290.00	431.36	0.01	0.10	92.00	80.00	0.00	1296.00	1396.44	4725428.00	3.10	4798.07	4743.50
19	2	3	14022.00	21609.00	183.50	0	Spot (Block19, Row3, Column2)	5264.37	5191.50	765.49	0.01	0.15	4278.00	4320.14	4278.00	421.51	0.00	0.10	82.00	54.00	0.00	913.50	986.37	4969568.00	2.24	4715.92	4703.00
19	3	3	14306.00	21606.00	171.85	0	Spot (Block19, Row3, Column3)	6090.16	5902.50	1016.98	0.01	0.17	4333.00	4368.85	4333.00	426.79	0.00	0.10	93.00	77.00	0.00	1569.50	1757.16	4993928.00	4.03	4853.50	4891.50
19	4	3	14610.00	21607.00	166.90	0	Spot (Block19, Row3, Column4)	5561.78	5530.50	624.00	0.00	0.11	4289.00	4346.01	4289.00	419.68	0.01	0.10	92.00	72.00	0.00	1241.50	1272.78	4293692.00	2.90	4838.99	4868.00
19	5	3	14913.00	21606.00	173.60	0	Spot (Block19, Row3, Column5)	5791.64	5717.00	840.02	0.01	0.15	4258.00	4317.42	4258.00	401.85	0.01	0.09	92.00	79.00	0.00	1459.00	1533.64	4870771.00	3.67	4933.34	4817.50
19	6	3	15208.00	21607.00	181.55	0	Spot (Block19, Row3, Column6)	5574.05	5463.00	710.80	0.01	0.13	4256.00	4307.02	4256.00	393.71	0.01	0.09	92.00	76.00	0.00	1207.00	1318.05	5155992.00	3.22	4849.51	4805.00
19	7	3	15510.00	21612.00	191.35	0	Spot (Block19, Row3, Column7)	4942.83	4899.00	501.97	0.00	0.10	4258.00	4296.04	4258.00	395.33	0.00	0.09	67.00	40.00	0.00	641.00	684.83	5110887.00	1.64	4524.33	4482.00
19	8	3	15815.00	21613.00	179.35	0	Spot (Block19, Row3, Column8)	5203.91	5206.50	501.42	0.00	0.10	4292.00	4329.44	4292.00	406.93	0.00	0.09	83.00	58.00	0.00	914.50	911.91	4693923.00	2.15	4746.42	4782.00
19	1	4	13713.00	21908.00	198.70	0	Spot (Block19, Row4, Column1)	5306.29	5256.00	618.39	0.00	0.12	4273.00	4320.86	4273.00	428.72	0.00	0.10	79.00	58.00	0.00	983.00	1033.29	5948352.00	2.30	4719.10	4620.00
19	2	4	14021.00	21911.00	198.20	0	Spot (Block19, Row4, Column2)	5083.39	5045.00	498.71	0.00	0.10	4238.00	4291.61	4238.00	422.62	0.01	0.10	76.00	47.00	0.00	807.00	845.39	5662891.00	1.87	4644.52	4530.00
19	3	4	14313.00	21910.00	158.05	0	Spot (Block19, Row4, Column3)	6935.08	6878.50	1052.96	0.00	0.15	4293.00	4346.32	4293.00	426.99	0.01	0.10	100.00	98.00	0.00	2585.50	2642.08	4785204.00	6.06	5121.99	5084.50
19	4	4	14614.00	21915.00	197.80	0	Spot (Block19, Row4, Column4)	4960.40	4942.00	473.18	0.00	0.10	4230.00	4298.84	4230.00	404.45	0.01	0.09	69.00	43.00	0.00	712.00	730.40	5471321.00	1.64	4594.63	4532.50
19	5	4	14902.00	21908.00	196.15	0	Spot (Block19, Row4, Column5)	5326.41	5257.50	653.57	0.01	0.12	4205.00	4266.27	4205.00	401.55	0.01	0.09	87.00	64.00	0.00	1052.50	1121.41	5795132.00	2.64	4624.71	4650.00
19	6	4	15220.00	21912.00	192.70	0	Spot (Block19, Row4, Column6)	5626.37	5566.00	566.06	0.00	0.10	4264.00	4312.07	4264.00	397.74	0.00	0.09	97.00	82.00	0.00	1302.00	1362.37	5918945.00	3.30	4767.14	4778.50
19	7	4	15509.00	21911.00	178.95	0	Spot (Block19, Row4, Column7)	5648.49	5493.50	754.85	0.01	0.13	4328.00	4362.22	4328.00	408.65	0.00	0.09	93.00	76.00	0.00	1165.50	1320.49	5061043.00	3.15	4907.78	4867.00
19	8	4	15818.00	21915.00	165.70	0	Spot (Block19, Row4, Column8)	5599.28	5559.00	635.37	0.00	0.11	4383.00	4413.26	4383.00	419.14	0.00	0.09	91.00	66.00	0.00	1176.00	1216.28	4283452.00	2.83	4744.96	4749.00
19	1	5	13714.00	22209.00	114.15	0	Spot (Block19, Row5, Column1)	5880.27	5759.00	621.42	0.01	0.11	4390.00	4432.84	4390.00	436.35	0.00	0.10	96.00	85.00	0.00	1369.00	1490.27	2022814.00	3.32	5092.65	5064.00
19	2	5	14013.00	22206.00	185.65	0	Spot (Block19, Row5, Column2)	5169.47	5148.00	473.30	0.00	0.09	4265.00	4329.23	4265.00	435.90	0.01	0.10	82.00	50.00	0.00	883.00	904.47	5009214.00	1.93	4718.64	4655.00
19	3	5	14321.00	22213.00	193.95	0	Spot (Block19, Row5, Column3)	5253.70	5195.00	565.99	0.00	0.11	4232.00	4297.36	4232.00	413.96	0.01	0.10	84.00	58.00	0.00	963.00	1021.70	5589941.00	2.31	4733.09	4765.00
19	4	5	14613.00	22208.00	187.80	0	Spot (Block19, Row5, Column4)	5192.46	5096.00	514.92	0.01	0.10	4225.00	4288.02	4225.00	416.62	0.01	0.10	88.00	54.00	0.00	871.00	967.46	5166496.00	2.17	4634.89	4637.00
19	5	5	14914.00	22207.00	146.65	0	Spot (Block19, Row5, Column5)	13186.34	12050.00	5637.04	0.04	0.43	4291.00	4340.78	4291.00	441.23	0.01	0.10	100.00	100.00	0.00	7759.00	8895.34	7740380.00	20.05	6212.64	5757.00
19	6	5	15218.00	22206.00	197.80	0	Spot (Block19, Row5, Column6)	5185.12	5170.00	552.18	0.00	0.11	4316.00	4367.01	4316.00	418.35	0.01	0.10	74.00	50.00	0.00	854.00	869.12	5745110.00	1.96	4731.69	4693.00
19	7	5	15518.00	22210.00	184.05	0	Spot (Block19, Row5, Column7)	5367.53	5309.50	581.63	0.00	0.11	4401.00	4429.12	4401.00	432.26	0.00	0.10	77.00	52.00	0.00	908.50	966.53	5120628.00	2.17	4877.22	4840.00
19	8	5	15816.00	22210.00	154.50	0	Spot (Block19, Row5, Column8)	6772.89	6627.00	1072.91	0.01	0.16	4432.00	4472.47	4432.00	420.41	0.00	0.09	99.00	96.00	0.00	2195.00	2340.89	4422700.00	5.47	5167.87	5114.00
19	1	6	13711.00	22509.00	195.20	0	Spot (Block19, Row6, Column1)	5640.14	5490.00	774.09	0.01	0.14	4367.00	4426.50	4367.00	449.34	0.01	0.10	87.00	64.00	0.00	1123.00	1273.14	6080067.00	2.70	4939.42	4953.50
19	2	6	14024.00	22512.00	193.95	0	Spot (Block19, Row6, Column2)	5209.56	5177.00	543.50	0.00	0.10	4276.00	4329.94	4276.00	427.29	0.01	0.10	79.00	52.00	0.00	901.00	933.56	5542974.00	2.06	4779.40	4803.50
19	3	6	14306.00	22510.00	161.95	0	Spot (Block19, Row6, Column3)	5940.84	5802.00	782.06	0.01	0.13	4213.50	4270.98	4213.50	420.25	0.01	0.10	99.00	90.00	0.00	1588.50	1727.34	4324932.00	3.97	4902.96	4910.50
19	4	6	14614.00	22506.00	182.40	0	Spot (Block19, Row6, Column4)	5339.96	5227.00	596.73	0.01	0.11	4267.00	4309.01	4267.00	428.37	0.00	0.10	87.00	57.00	0.00	960.00	1072.96	5008887.00	2.41	4678.72	4626.50
19	5	6	14915.00	22511.00	148.80	0	Spot (Block19, Row6, Column5)	11071.49	10028.00	4331.54	0.04	0.39	4357.00	4388.92	4357.00	449.91	0.00	0.10	100.00	99.00	0.00	5671.00	6714.49	6676110.00	14.85	5785.40	5722.50
19	6	6	15212.00	22513.00	201.25	0	Spot (Block19, Row6, Column6)	5220.70	5125.00	480.68	0.01	0.09	4341.50	4392.77	4341.50	437.30	0.01	0.10	81.00	44.00	0.00	783.50	879.20	5988146.00	1.89	4767.71	4724.00
19	7	6	15514.00	22513.00	176.10	0	Spot (Block19, Row6, Column7)	5321.80	5301.00	496.51	0.00	0.09	4338.00	4383.06	4338.00	423.81	0.00	0.10	86.00	59.00	0.00	963.00	983.80	4613998.00	2.21	4769.34	4795.00
19	8	6	15821.00	22512.00	175.35	0	Spot (Block19, Row6, Column8)	5340.20	5270.00	582.60	0.01	0.11	4394.50	4455.18	4394.50	424.84	0.01	0.10	79.00	51.00	0.00	875.50	945.70	4576550.00	2.08	4840.57	4819.50
19	1	7	13726.00	22814.00	202.40	0	Spot (Block19, Row7, Column1)	5217.69	5168.00	543.81	0.00	0.10	4382.00	4443.19	4382.00	507.46	0.01	0.11	68.00	36.00	0.00	786.00	835.69	6083831.00	1.53	4793.62	4726.00
19	2	7	14019.00	22812.00	190.90	0	Spot (Block19, Row7, Column2)	5156.88	5109.00	517.45	0.00	0.10	4281.00	4328.23	4281.00	453.26	0.00	0.10	76.00	44.00	0.00	828.00	875.88	5296120.00	1.83	4774.08	4731.50
19	3	7	14320.00	22816.00	202.95	0	Spot (Block19, Row7, Column3)	5082.51	5100.00	529.81	0.00	0.10	4261.00	4284.74	4261.00	422.72	0.00	0.10	69.00	49.00	0.00	839.00	821.51	5936370.00	1.89	4710.48	4661.50
19	4	7	14618.00	22808.00	198.00	0	Spot (Block19, Row7, Column4)	5036.98	5053.50	554.91	0.00	0.11	4238.00	4284.37	4238.00	429.26	0.00	0.10	65.00	47.00	0.00	815.50	798.98	5601121.00	1.75	4696.65	4639.50
19	5	7	14922.00	22809.00	203.40	0	Spot (Block19, Row7, Column5)	5143.91	5133.50	530.02	0.00	0.10	4263.00	4313.16	4263.00	446.62	0.01	0.10	70.00	48.00	0.00	870.50	880.91	6028668.00	1.86	4729.64	4646.00
19	6	7	15219.00	22807.00	197.25	0	Spot (Block19, Row7, Column6)	5168.70	5132.50	480.26	0.00	0.09	4298.00	4345.05	4298.00	434.37	0.00	0.10	79.00	48.00	0.00	834.50	870.70	5685573.00	1.90	4711.61	4791.00
19	7	7	15509.00	22802.00	184.00	0	Spot (Block19, Row7, Column7)	5377.14	5256.00	644.15	0.01	0.12	4294.00	4359.73	4294.00	441.43	0.01	0.10	87.00	57.00	0.00	962.00	1083.14	5102908.00	2.30	4770.42	4767.00
19	8	7	15815.00	22808.00	147.00	-50	Spot (Block19, Row7, Column8)	4462.10	4400.00	411.31	0.01	0.09	4371.00	4431.04	4371.00	450.81	0.01	0.10	24.00	0.00	0.00	29.00	91.10	2628177.00	0.07	4320.48	4138.00
19	1	8	13703.00	23113.00	142.10	0	Spot (Block19, Row8, Column1)	61533.89	65535.00	8279.26	0.03	0.13	4422.00	4503.55	4422.00	565.86	0.01	0.13	100.00	100.00	73.49	61113.00	57111.89	33659296.00	100.79	24163.58	21525.00
19	2	8	14019.00	23109.00	199.15	0	Spot (Block19, Row8, Column2)	5091.78	5040.50	537.82	0.00	0.11	4328.00	4395.02	4328.00	534.43	0.01	0.12	62.00	28.00	0.00	712.50	763.78	5692611.00	1.30	4625.36	4575.50
19	3	8	14310.00	23106.00	192.35	0	Spot (Block19, Row8, Column3)	5376.37	5221.00	825.74	0.01	0.15	4291.00	4323.92	4291.00	465.07	0.00	0.11	79.00	50.00	0.00	930.00	1085.37	5623685.00	2.26	4623.95	4636.50
19	4	8	14619.00	23108.00	173.70	0	Spot (Block19, Row8, Column4)	5257.46	5155.00	576.31	0.01	0.11	4291.00	4329.12	4291.00	465.30	0.00	0.11	83.00	44.00	0.00	864.00	966.46	4421523.00	2.00	4751.76	4815.00
19	5	8	14912.00	23112.00	195.10	0	Spot (Block19, Row8, Column5)	5060.93	4981.00	537.17	0.01	0.11	4244.00	4299.91	4244.00	465.39	0.01	0.11	68.00	40.00	0.00	737.00	816.93	5430380.00	1.64	4631.88	4578.50
19	6	8	15216.00	23111.00	188.35	0	Spot (Block19, Row8, Column6)	5996.56	5896.00	886.77	0.01	0.15	4283.00	4326.88	4283.00	462.12	0.00	0.11	94.00	80.00	0.00	1613.00	1713.56	6014554.00	3.61	4892.31	4898.00
19	7	8	15508.00	23108.00	182.15	0	Spot (Block19, Row8, Column7)	5241.29	5169.00	561.03	0.01	0.11	4349.50	4417.46	4349.50	659.56	0.01	0.15	62.00	23.00	0.00	819.50	891.79	4863917.00	1.25	4748.85	4793.00
19	8	8	15823.00	23108.00	127.70	0	Spot (Block19, Row8, Column8)	8746.89	8516.00	1495.84	0.01	0.17	4483.00	4542.33	4483.00	490.45	0.01	0.11	100.00	100.00	0.00	4033.00	4263.89	3831137.00	8.57	5818.19	5741.00
20	1	1	18213.00	21001.00	154.40	0	Spot (Block20, Row1, Column1)	52074.23	61981.00	15579.60	0.08	0.30	3997.00	4066.17	3997.00	414.54	0.01	0.10	100.00	100.00	46.49	57984.00	48077.23	34160964.00	115.81	16525.39	13625.00
20	2	1	18507.00	21007.00	157.65	0	Spot (Block20, Row1, Column2)	7443.48	7262.50	1772.89	0.01	0.24	3888.00	3958.94	3888.00	386.00	0.01	0.10	100.00	99.00	0.00	3374.50	3555.48	5106225.00	9.03	4826.76	4774.00
20	3	1	18815.00	21007.00	150.40	0	Spot (Block20, Row1, Column3)	8591.63	7925.50	2654.21	0.04	0.31	3844.00	3897.92	3844.00	336.70	0.01	0.09	100.00	100.00	0.00	4081.50	4747.63	5343997.00	13.94	5138.13	5020.50
20	4	1	19103.00	21003.00	165.10	0	Spot (Block20, Row1, Column4)	6466.12	6174.50	1368.55	0.02	0.21	3818.00	3870.59	3818.00	332.49	0.01	0.09	100.00	99.00	0.00	2356.50	2648.12	4888387.00	7.81	4572.94	4559.50
20	5	1	19410.00	21004.00	147.30	0	Spot (Block20, Row1, Column5)	12484.39	11503.50	5254.93	0.04	0.42	3739.00	3789.78	3739.00	321.34	0.01	0.08	100.00	100.00	0.00	7764.50	8745.39	7365790.00	27.06	5877.72	5406.00
20	6	1	19708.00	21002.00	148.50	0	Spot (Block20, Row1, Column6)	12064.98	11241.00	4268.22	0.03	0.35	3722.00	3788.72	3722.00	325.40	0.01	0.09	100.00	100.00	0.00	7519.00	8342.98	7287246.00	25.43	5905.43	5270.50
20	7	1	20026.00	21001.00	114.10	0	Spot (Block20, Row1, Column7)	14752.45	14765.00	3321.41	0.00	0.23	3741.00	3793.62	3741.00	358.07	0.01	0.09	100.00	100.00	0.00	11024.00	11011.45	5060091.00	30.61	7087.16	6396.00
20	8	1	20314.00	20995.00	207.00	0	Spot (Block20, Row1, Column8)	4573.13	4534.50	336.89	0.00	0.07	3771.00	3807.54	3771.00	315.28	0.00	0.08	95.00	63.00	0.00	763.50	802.13	5570077.00	2.43	4231.34	4273.00
20	1	2	18207.00	21308.00	126.80	0	Spot (Block20, Row2, Column1)	4643.38	4656.00	387.30	0.00	0.08	3955.00	4008.20	3955.00	385.28	0.01	0.10	73.00	42.00	0.00	701.00	688.38	2001296.00	1.65	4286.36	4252.00
20	2	2	18513.00	21306.00	122.85	0	Spot (Block20, Row2, Column2)	10647.15	10276.00	2110.50	0.02	0.20	3901.00	3957.70	3901.00	350.02	0.01	0.09	100.00	100.00	0.00	6375.00	6746.15	4226917.00	19.11	6051.73	5970.00
20	3	2	18813.00	21309.00	187.80	0	Spot (Block20, Row2, Column3)	4683.31	4649.50	386.75	0.00	0.08	3831.00	3893.28	3831.00	336.33	0.01	0.09	90.00	65.00	0.00	818.50	852.31	4655213.00	2.35	4250.32	4237.00
20	4	2	19112.00	21304.00	173.85	0	Spot (Block20, Row2, Column4)	7599.60	7549.00	1500.14	0.00	0.20	3794.00	3851.07	3794.00	364.51	0.01	0.09	100.00	99.00	0.00	3755.00	3805.60	6398866.00	10.28	4972.22	4922.00
20	5	2	19412.00	21305.00	168.25	0	Spot (Block20, Row2, Column5)	5430.23	5349.00	567.81	0.01	0.10	3722.00	3765.22	3722.00	334.24	0.01	0.09	100.00	98.00	0.00	1627.00	1708.23	4257301.00	4.98	4378.32	4364.00
20	6	2	19705.00	21307.00	189.25	0	Spot (Block20, Row2, Column6)	4670.22	4625.00	488.54	0.00	0.10	3703.00	3737.01	3703.00	288.60	0.00	0.08	92.00	75.00	0.00	922.00	967.22	4716924.00	3.23	4094.97	4084.50
20	7	2	20013.00	21303.00	169.35	0	Spot (Block20, Row2, Column7)	5756.56	5485.50	1151.34	0.02	0.20	3656.50	3696.32	3656.50	274.67	0.00	0.07	100.00	99.00	0.00	1829.00	2100.06	4605252.00	7.50	4229.67	4221.00
20	8	2	20307.00	21305.00	141.50	0	Spot (Block20, Row2, Column8)	4271.32	4239.00	321.22	0.00	0.08	3664.00	3691.84	3664.00	249.49	0.00	0.07	85.00	57.00	0.00	575.00	607.32	2319329.00	2.32	3926.36	3904.00
20	1	3	18215.00	21606.00	148.15	0	Spot (Block20, Row3, Column1)	11069.72	10503.50	4152.57	0.02	0.38	3952.00	3996.74	3952.00	355.86	0.00	0.09	100.00	100.00	0.00	6551.50	7117.72	6619692.00	19.88	5740.25	5469.00
20	2	3	18516.00	21603.00	190.60	0	Spot (Block20, Row3, Column2)	4867.31	4822.00	521.68	0.00	0.11	3900.00	3965.20	3900.00	340.53	0.01	0.09	90.00	65.00	0.00	922.00	967.31	4998726.00	2.65	4295.92	4285.00
20	3	3	18804.00	21600.00	170.00	0	Spot (Block20, Row3, Column3)	5204.28	5118.00	565.21	0.01	0.11	3882.00	3944.71	3882.00	341.45	0.01	0.09	97.00	89.00	0.00	1236.00	1322.28	4184245.00	3.69	4403.74	4386.00
20	4	3	19111.00	21604.00	146.30	0	Spot (Block20, Row3, Column4)	11721.39	10999.00	4455.31	0.03	0.38	3847.00	3894.77	3847.00	345.80	0.01	0.09	100.00	100.00	0.00	7152.00	7874.39	6833570.00	22.63	5672.42	5492.00
20	5	3	19410.00	21610.00	174.95	0	Spot (Block20, Row3, Column5)	4985.19	4926.00	596.62	0.01	0.12	3758.00	3786.59	3758.00	314.62	0.00	0.08	95.00	83.00	0.00	1168.00	1227.19	4282277.00	3.81	4224.10	4181.00
20	6	3	19717.00	21601.00	180.15	0	Spot (Block20, Row3, Column6)	4959.18	4984.00	447.21	0.00	0.09	3698.00	3725.55	3698.00	261.42	0.00	0.07	98.00	95.00	0.00	1286.00	1261.18	4522775.00	4.72	4186.93	4167.00
20	7	3	20016.00	21604.00	147.05	0	Spot (Block20, Row3, Column7)	9453.51	8870.00	2882.07	0.03	0.30	3679.00	3711.69	3679.00	283.14	0.00	0.08	100.00	100.00	0.00	5191.00	5774.51	5558664.00	20.28	5048.12	4927.00
20	8	3	20307.00	21598.00	182.20	0	Spot (Block20, Row3, Column8)	4225.72	4195.50	325.06	0.00	0.08	3640.00	3672.50	3640.00	263.74	0.00	0.07	83.00	55.00	0.00	555.50	585.72	3929924.00	2.10	3915.42	3880.00
20	1	4	18216.00	21908.00	145.40	0	Spot (Block20, Row4, Column1)	12008.58	11304.00	4649.51	0.03	0.39	3985.50	4036.70	3985.50	374.70	0.01	0.09	100.00	100.00	0.00	7318.50	8023.08	6928949.00	21.28	6074.13	5660.00
20	2	4	18518.00	21903.00	208.80	0	Spot (Block20, Row4, Column2)	5327.31	5253.00	559.42	0.01	0.11	3938.00	4007.11	3938.00	378.03	0.01	0.09	98.00	88.00	0.00	1315.00	1389.31	6643159.00	3.49	4564.89	4538.50
20	3	4	18811.00	21902.00	144.20	0	Spot (Block20, Row4, Column3)	30129.38	28543.00	13701.05	0.02	0.45	3974.00	4034.04	3974.00	386.87	0.01	0.10	100.00	100.00	0.53	24569.00	26155.38	16992968.00	67.45	10758.10	9787.00
20	4	4	19106.00	21907.00	200.50	0	Spot (Block20, Row4, Column4)	4776.85	4708.00	455.92	0.01	0.10	3945.00	3993.97	3945.00	368.57	0.01	0.09	85.00	51.00	0.00	763.00	831.85	5455158.00	2.12	4289.90	4309.00
20	5	4	19397.00	21907.00	191.00	0	Spot (Block20, Row4, Column5)	4742.98	4667.00	464.94	0.01	0.10	3804.00	3852.85	3804.00	322.69	0.01	0.08	93.00	70.00	0.00	863.00	938.98	4875779.00	2.76	4194.47	4138.50
20	6	4	19709.00	21901.00	193.45	0	Spot (Block20, Row4, Column6)	5213.22	5155.50	534.27	0.00	0.10	3698.00	3738.19	3698.00	266.14	0.00	0.07	99.00	98.00	0.00	1457.50	1515.22	5526015.00	5.54	4186.09	4177.50
20	7	4	20007.00	21907.00	146.35	0	Spot (Block20, Row4, Column7)	9494.22	8990.00	3257.94	0.02	0.34	3684.00	3721.12	3684.00	294.04	0.00	0.08	100.00	100.00	0.00	5306.00	5810.22	5563613.00	19.63	5116.03	4986.50
20	8	4	20313.00	21910.00	151.90	0	Spot (Block20, Row4, Column8)	6466.23	6385.00	1238.79	0.01	0.19	3673.00	3703.89	3673.00	277.14	0.00	0.07	100.00	99.00	0.00	2712.00	2793.23	4093123.00	9.97	4377.86	4359.50
20	1	5	18212.00	22206.00	107.75	0	Spot (Block20, Row5, Column1)	8156.72	8243.00	1299.75	0.00	0.16	4002.00	4045.74	4002.00	361.65	0.00	0.09	100.00	100.00	0.00	4241.00	4154.72	2471485.00	11.37	5272.78	5120.00
20	2	5	18508.00	22214.00	189.75	0	Spot (Block20, Row5, Column2)	4904.79	4893.00	413.67	0.00	0.08	3947.00	3998.53	3947.00	322.17	0.01	0.08	93.00	77.00	0.00	946.00	957.79	4973459.00	2.81	4351.09	4370.50
20	3	5	18820.00	22207.00	195.85	0	Spot (Block20, Row5, Column3)	5763.03	5657.50	803.00	0.01	0.14	4074.00	4111.00	4074.00	393.25	0.00	0.10	98.00	87.00	0.00	1583.50	1689.03	6247121.00	4.20	4626.88	4600.50
20	4	5	19111.00	22204.00	157.70	0	Spot (Block20, Row5, Column4)	7275.90	6865.50	1746.18	0.03	0.24	4022.00	4071.86	4022.00	392.28	0.01	0.10	100.00	99.00	0.00	2843.50	3253.90	4962166.00	8.17	4932.06	4982.50
20	5	5	19411.00	22209.00	143.30	0	Spot (Block20, Row5, Column5)	38478.95	37096.50	18035.66	0.02	0.47	3881.00	3946.33	3881.00	394.01	0.01	0.10	100.00	100.00	10.32	33215.50	34597.95	21625216.00	87.64	11191.05	9664.50
20	6	5	19714.00	22201.00	172.20	0	Spot (Block20, Row5, Column6)	4925.38	4780.00	537.44	0.01	0.11	3802.00	3850.97	3802.00	323.17	0.01	0.08	95.00	84.00	0.00	978.00	1123.38	4083138.00	3.32	4289.04	4323.00
20	7	5	20016.00	22216.00	187.85	0	Spot (Block20, Row5, Column7)	4897.92	4788.00	511.62	0.01	0.10	3783.00	3820.31	3783.00	316.50	0.00	0.08	97.00	84.00	0.00	1005.00	1114.92	4863638.00	3.40	4238.10	4245.50
20	8	5	20313.00	22206.00	143.85	0	Spot (Block20, Row5, Column8)	13316.00	12263.00	5369.39	0.04	0.40	3751.00	3791.41	3751.00	298.76	0.00	0.08	100.00	100.00	0.00	8512.00	9565.00	7456957.00	31.88	6211.64	5637.00
20	1	6	18218.00	22510.00	195.50	0	Spot (Block20, Row6, Column1)	5318.15	5226.00	616.60	0.01	0.12	4035.00	4081.10	4035.00	373.25	0.00	0.09	94.00	78.00	0.00	1191.00	1283.15	5732971.00	3.31	4610.94	4588.00
20	2	6	18518.00	22506.00	219.90	0	Spot (Block20, Row6, Column2)	5055.36	4958.00	524.04	0.01	0.10	4041.00	4101.98	4041.00	377.74	0.01	0.09	90.00	63.00	0.00	917.00	1014.36	7016842.00	2.52	4385.56	4370.00
20	3	6	18804.00	22505.00	146.25	0	Spot (Block20, Row6, Column3)	20510.48	19333.00	8839.20	0.03	0.43	4077.00	4114.29	4077.00	378.03	0.00	0.09	100.00	100.00	0.00	15256.00	16433.48	12019139.00	43.37	7725.72	7319.00
20	4	6	19106.00	22503.00	162.15	0	Spot (Block20, Row6, Column4)	6103.62	6016.00	957.62	0.01	0.16	3989.00	4030.25	3989.00	386.41	0.00	0.10	99.00	94.00	0.00	2027.00	2114.62	4412916.00	5.37	4642.04	4631.00
20	5	6	19411.00	22506.00	143.90	0	Spot (Block20, Row6, Column5)	25863.90	24084.00	11779.52	0.03	0.46	3902.00	3960.53	3902.00	378.40	0.01	0.10	100.00	100.00	0.00	20182.00	21961.90	14561374.00	57.88	8876.11	8112.00
20	6	6	19712.00	22501.00	180.45	0	Spot (Block20, Row6, Column6)	5401.92	5182.50	991.74	0.02	0.18	3892.00	3928.15	3892.00	320.33	0.00	0.08	95.00	80.00	0.00	1290.50	1509.92	4948160.00	4.60	4364.90	4281.50
20	7	6	20013.00	22505.00	147.50	0	Spot (Block20, Row6, Column7)	11844.61	11351.00	3971.96	0.02	0.34	3844.00	3886.68	3844.00	316.42	0.00	0.08	100.00	100.00	0.00	7507.00	8000.61	7012010.00	25.15	5981.50	5542.00
20	8	6	20322.00	22505.00	147.35	0	Spot (Block20, Row6, Column8)	11784.22	11218.50	4166.54	0.02	0.35	3765.00	3815.75	3765.00	312.19	0.01	0.08	100.00	100.00	0.00	7453.50	8019.22	6952691.00	25.52	5885.34	5373.00
20	1	7	18223.00	22805.00	209.05	0	Spot (Block20, Row7, Column1)	5380.10	5300.00	607.17	0.01	0.11	4034.00	4103.34	4034.00	427.02	0.01	0.10	95.00	77.00	0.00	1266.00	1346.10	6687461.00	2.99	4628.21	4578.00
20	2	7	18511.00	22796.00	205.55	0	Spot (Block20, Row7, Column2)	4876.31	4870.00	451.11	0.00	0.09	4028.00	4078.01	4028.00	381.90	0.01	0.09	84.00	55.00	0.00	842.00	848.31	5861323.00	2.09	4443.57	4494.50
20	3	7	18812.00	22800.00	196.70	0	Spot (Block20, Row7, Column3)	4753.88	4643.00	481.26	0.01	0.10	3982.00	4024.53	3982.00	378.10	0.00	0.09	79.00	44.00	0.00	661.00	771.88	5205494.00	1.93	4445.98	4342.00
20	4	7	19113.00	22807.00	202.20	0	Spot (Block20, Row7, Column4)	4679.99	4659.00	424.21	0.00	0.09	3907.00	3954.95	3907.00	354.62	0.01	0.09	83.00	54.00	0.00	752.00	772.99	5438153.00	2.04	4313.04	4378.00
20	5	7	19413.00	22808.00	179.85	0	Spot (Block20, Row7, Column5)	7027.12	6863.00	1575.45	0.01	0.22	3884.00	3924.40	3884.00	350.50	0.00	0.09	100.00	99.00	0.00	2979.00	3143.12	6373599.00	8.85	4871.14	4896.50
20	6	7	19717.00	22803.00	189.90	0	Spot (Block20, Row7, Column6)	5007.45	4939.50	516.84	0.01	0.10	3890.00	3923.95	3890.00	325.51	0.00	0.08	98.00	82.00	0.00	1049.50	1117.45	5107594.00	3.33	4438.82	4407.50
20	7	7	20008.00	22806.00	148.75	0	Spot (Block20, Row7, Column7)	11540.41	10670.50	3564.93	0.03	0.31	3823.00	3874.68	3823.00	339.07	0.01	0.09	100.00	100.00	0.00	6847.50	7717.41	7016572.00	22.61	5975.08	5508.50
20	8	7	20318.00	22810.00	157.05	0	Spot (Block20, Row7, Column8)	6715.88	6638.50	899.24	0.01	0.13	3741.00	3780.26	3741.00	301.97	0.00	0.08	100.00	100.00	0.00	2897.50	2974.88	4593662.00	9.72	4795.42	4702.00
20	1	8	18208.00	23109.00	144.25	0	Spot (Block20, Row8, Column1)	55775.27	65535.00	13957.28	0.07	0.25	4071.50	4120.89	4071.50	465.18	0.01	0.11	100.00	100.00	58.07	61463.50	51703.77	31792132.00	111.04	16818.18	13642.50
20	2	8	18514.00	23108.00	194.00	0	Spot (Block20, Row8, Column2)	5556.19	5353.00	936.04	0.02	0.17	4009.00	4060.82	4009.00	410.12	0.01	0.10	95.00	74.00	0.00	1344.00	1547.19	5917345.00	3.65	4546.71	4530.00
20	3	8	18808.00	23108.00	149.15	0	Spot (Block20, Row8, Column3)	9430.37	8359.00	3400.37	0.05	0.36	3959.00	4000.72	3959.00	398.73	0.00	0.10	100.00	100.00	0.00	4400.00	5471.37	5771388.00	13.62	5169.33	5157.00
20	4	8	19114.00	23098.00	186.20	0	Spot (Block20, Row8, Column4)	4914.40	4832.00	511.39	0.01	0.10	3893.00	3964.81	3893.00	390.86	0.01	0.10	90.00	61.00	0.00	939.00	1021.40	4791536.00	2.43	4337.08	4260.00
20	5	8	19403.00	23107.00	198.15	0	Spot (Block20, Row8, Column5)	4666.67	4597.00	425.60	0.01	0.09	3898.00	3938.22	3898.00	388.25	0.00	0.10	78.00	44.00	0.00	699.00	768.67	5193998.00	1.88	4246.64	4155.00
20	6	8	19715.00	23103.00	181.50	0	Spot (Block20, Row8, Column6)	5565.80	5502.00	722.78	0.01	0.13	3870.00	3905.13	3870.00	354.46	0.00	0.09	99.00	91.00	0.00	1632.00	1695.80	5126101.00	4.69	4528.56	4522.50
20	7	8	20014.00	23102.00	146.65	0	Spot (Block20, Row8, Column7)	8751.18	8574.50	2376.03	0.01	0.27	3819.00	3866.47	3819.00	352.43	0.01	0.09	100.00	100.00	0.00	4755.50	4932.18	5128194.00	13.86	5114.81	4957.50
20	8	8	20316.00	23097.00	124.75	0	Spot (Block20, Row8, Column8)	7373.82	7382.50	1206.51	0.00	0.16	3721.00	3769.03	3721.00	317.59	0.01	0.08	100.00	100.00	0.00	3661.50	3652.82	3023268.00	11.35	4913.98	4846.50
21	1	1	4708.00	25512.00	152.20	0	Spot (Block21, Row1, Column1)	50811.41	63567.50	17377.01	0.10	0.34	198.00	223.71	198.00	129.21	0.05	0.58	100.00	100.00	48.74	63369.50	50613.41	32214668.00	391.50	10215.53	7991.50
21	2	1	5000.00	25505.00	147.00	-50	Spot (Block21, Row1, Column2)	228.52	227.00	26.65	0.00	0.12	207.00	229.21	207.00	106.78	0.04	0.47	0.00	0.00	0.00	20.00	21.52	134596.00	-0.01	208.82	208.00
21	3	1	5300.00	25505.00	147.00	-50	Spot (Block21, Row1, Column3)	235.46	231.00	22.52	0.01	0.10	204.00	217.90	204.00	72.36	0.03	0.33	6.00	0.00	0.00	27.00	31.46	139628.00	0.24	230.10	225.00
21	4	1	5600.00	25505.00	147.00	-50	Spot (Block21, Row1, Column4)	218.58	220.00	15.88	0.00	0.07	205.00	211.60	205.00	54.90	0.01	0.26	0.00	0.00	0.00	15.00	13.58	129620.00	0.13	217.42	217.00
21	5	1	5900.00	25504.00	147.00	-50	Spot (Block21, Row1, Column5)	216.05	220.00	29.23	0.01	0.14	191.00	199.53	191.00	46.18	0.02	0.23	22.00	0.00	0.00	29.00	25.05	128119.00	0.36	214.40	211.50
21	6	1	6214.00	25507.00	183.75	0	Spot (Block21, Row1, Column6)	213.42	213.00	21.89	0.00	0.10	190.00	194.03	190.00	44.76	0.01	0.23	18.00	0.00	0.00	23.00	23.42	201468.00	0.43	196.21	198.00
21	7	1	6500.00	25504.00	147.00	-50	Spot (Block21, Row1, Column7)	207.05	204.00	30.01	0.01	0.14	191.00	199.87	191.00	45.29	0.02	0.23	15.00	0.00	0.00	13.00	16.05	122161.00	0.16	188.24	181.50
21	8	1	6817.00	25510.00	159.85	0	Spot (Block21, Row1, Column8)	314.33	314.00	30.89	0.00	0.10	201.00	209.55	201.00	44.66	0.02	0.21	98.00	76.00	0.00	113.00	113.33	220657.00	2.35	242.91	238.00
21	1	2	4700.00	25806.00	147.00	-50	Spot (Block21, Row2, Column1)	142.03	141.00	14.93	0.00	0.11	138.00	155.48	138.00	99.35	0.05	0.64	0.00	0.00	0.00	3.00	4.03	83657.00	-0.14	142.98	143.00
21	2	2	5049.00	25776.00	141.10	0	Spot (Block21, Row2, Column2)	156.00	155.00	11.94	0.00	0.08	139.00	142.69	139.00	23.77	0.01	0.17	29.00	0.00	0.00	16.00	17.00	83928.00	0.56	146.95	144.00
21	3	2	5300.00	25805.00	147.00	-50	Spot (Block21, Row2, Column3)	155.00	153.00	22.47	0.01	0.14	139.00	142.76	139.00	22.02	0.01	0.15	37.00	12.00	0.00	14.00	16.00	91607.00	0.56	154.38	158.00
21	4	2	5553.00	25789.00	194.95	0	Spot (Block21, Row2, Column4)	167.43	168.00	14.73	0.00	0.09	146.00	149.01	146.00	23.44	0.01	0.16	45.00	3.00	0.00	22.00	21.43	179991.00	0.79	158.19	159.00
21	5	2	5872.00	25781.00	169.45	0	Spot (Block21, Row2, Column5)	166.90	167.00	15.72	0.00	0.09	145.00	145.99	145.00	19.63	0.00	0.13	57.00	15.00	0.00	22.00	21.90	134019.00	1.07	156.09	158.00
21	6	2	6218.00	25804.00	196.50	0	Spot (Block21, Row2, Column6)	152.61	152.00	12.16	0.00	0.08	144.00	146.23	144.00	18.25	0.01	0.12	21.00	0.00	0.00	8.00	8.61	166501.00	0.35	145.20	145.00
21	7	2	6500.00	25804.00	147.00	-50	Spot (Block21, Row2, Column7)	154.21	156.00	11.23	0.01	0.07	151.00	152.22	151.00	19.97	0.00	0.13	5.00	0.00	0.00	5.00	3.21	90982.00	0.10	154.42	153.00
21	8	2	6800.00	25803.00	147.00	-50	Spot (Block21, Row2, Column8)	159.22	160.00	13.06	0.00	0.08	171.00	169.22	171.00	23.26	0.00	0.14	0.00	0.00	0.00	-11.00	-11.78	93619.00	-0.43	159.90	165.00
21	1	3	4672.00	26105.00	211.15	0	Spot (Block21, Row3, Column1)	142.37	143.00	12.38	0.00	0.09	118.00	118.94	118.00	13.07	0.00	0.11	79.00	43.00	0.00	25.00	24.37	180379.00	1.79	129.85	126.00
21	2	3	5021.00	26128.00	217.10	0	Spot (Block21, Row3, Column2)	134.83	132.00	16.95	0.01	0.13	123.00	124.02	123.00	15.36	0.00	0.12	36.00	18.00	0.00	9.00	11.83	181209.00	0.70	123.67	125.00
21	3	3	5307.00	26116.00	189.10	0	Spot (Block21, Row3, Column3)	165.46	166.00	16.50	0.00	0.10	129.00	129.97	129.00	14.47	0.00	0.11	89.00	69.00	0.00	37.00	36.46	167449.00	2.45	141.00	139.00
21	4	3	5581.00	26072.00	220.30	0	Spot (Block21, Row3, Column4)	151.54	152.00	14.14	0.00	0.09	132.00	134.78	132.00	57.89	0.01	0.43	0.00	0.00	0.00	20.00	19.54	210495.00	0.29	138.12	137.00
21	5	3	5900.00	26104.00	147.00	-50	Spot (Block21, Row3, Column5)	154.53	154.00	14.78	0.00	0.10	127.00	131.07	127.00	57.44	0.01	0.44	2.00	0.00	0.00	27.00	27.53	91329.00	0.41	150.92	148.00
21	6	3	6153.00	26079.00	229.00	0	Spot (Block21, Row3, Column6)	142.59	143.00	12.15	0.00	0.09	131.00	131.01	131.00	15.56	0.00	0.12	38.00	4.00	0.00	12.00	11.59	215311.00	0.74	137.00	136.00
21	7	3	6486.00	26076.00	247.70	0	Spot (Block21, Row3, Column7)	158.37	159.00	14.56	0.00	0.09	138.00	139.29	138.00	15.51	0.00	0.11	62.00	23.00	0.00	21.00	20.37	281114.00	1.23	145.75	144.50
21	8	3	6800.00	26103.00	147.00	-50	Spot (Block21, Row3, Column8)	182.28	183.00	12.56	0.00	0.07	171.00	172.85	171.00	30.88	0.00	0.18	4.00	0.00	0.00	12.00	11.28	107362.00	0.31	170.07	171.00
21	1	4	4686.00	26404.00	185.70	0	Spot (Block21, Row4, Column1)	127.97	126.00	13.80	0.01	0.11	110.00	111.31	110.00	11.74	0.01	0.11	63.00	31.00	0.00	16.00	17.97	124130.00	1.42	116.61	115.00
21	2	4	5000.00	26405.00	147.00	-50	Spot (Block21, Row4, Column2)	120.84	118.00	16.77	0.01	0.14	117.00	118.66	117.00	16.39	0.01	0.14	18.00	8.00	0.00	1.00	3.84	71051.00	0.13	133.77	132.00
21	3	4	5319.00	26416.00	147.75	0	Spot (Block21, Row4, Column3)	205.77	201.00	30.20	0.01	0.15	120.00	121.21	120.00	16.13	0.00	0.13	98.00	96.00	0.00	81.00	85.77	123051.00	5.24	150.01	151.00
21	4	4	5600.00	26405.00	147.00	-50	Spot (Block21, Row4, Column4)	122.47	123.00	12.70	0.00	0.10	117.00	119.60	117.00	54.44	0.01	0.46	0.00	0.00	0.00	6.00	5.47	72256.00	0.05	124.81	125.00
21	5	4	5900.00	26404.00	147.00	-50	Spot (Block21, Row4, Column5)	114.33	113.00	11.33	0.01	0.10	114.00	117.08	114.00	54.94	0.01	0.47	0.00	0.00	0.00	-1.00	0.33	67456.00	-0.05	118.67	118.00
21	6	4	6222.00	26410.00	215.90	0	Spot (Block21, Row4, Column6)	134.99	132.00	19.21	0.01	0.14	114.00	114.44	114.00	14.35	0.00	0.13	55.00	32.00	0.00	18.00	20.99	179678.00	1.43	118.83	118.00
21	7	4	6500.00	26404.00	147.00	-50	Spot (Block21, Row4, Column7)	142.51	141.00	18.51	0.00	0.13	127.00	128.79	127.00	20.90	0.01	0.16	40.00	8.00	0.00	14.00	15.51	83939.00	0.66	133.10	131.00
21	8	4	6810.00	26424.00	141.65	0	Spot (Block21, Row4, Column8)	845.83	822.00	252.56	0.01	0.30	172.00	187.02	172.00	60.86	0.04	0.33	100.00	100.00	0.00	650.00	673.83	458440.00	10.82	351.19	300.00
21	1	5	4668.00	26673.00	268.85	0	Spot (Block21, Row5, Column1)	113.17	113.00	10.10	0.00	0.09	108.00	108.10	108.00	10.98	0.00	0.10	29.00	6.00	0.00	5.00	5.17	238783.00	0.46	107.02	106.50
21	2	5	5000.00	26706.00	147.00	-50	Spot (Block21, Row5, Column2)	109.06	108.00	9.52	0.00	0.09	110.00	113.14	110.00	102.44	0.01	0.91	0.00	0.00	0.00	-2.00	-0.94	64126.00	-0.04	112.13	111.00
21	3	5	5300.00	26705.00	147.00	-50	Spot (Block21, Row5, Column3)	123.57	123.00	9.57	0.00	0.08	109.00	111.88	109.00	101.31	0.01	0.91	0.00	0.00	0.00	14.00	14.57	72783.00	0.12	115.53	115.50
21	4	5	5590.00	26705.00	133.15	0	Spot (Block21, Row5, Column4)	135.13	131.00	19.82	0.01	0.15	107.00	106.43	107.00	12.52	0.00	0.12	75.00	46.00	0.00	24.00	28.13	65269.00	2.29	121.61	119.50
21	5	5	5911.00	26715.00	154.35	0	Spot (Block21, Row5, Column5)	227.93	228.00	36.28	0.00	0.16	105.00	104.87	105.00	13.11	0.00	0.13	100.00	99.00	0.00	123.00	122.93	149066.00	9.39	142.86	138.00
21	6	5	6200.00	26704.00	147.00	-50	Spot (Block21, Row5, Column6)	109.70	111.00	12.20	0.01	0.11	106.00	106.38	106.00	13.11	0.00	0.12	24.00	1.00	0.00	5.00	3.70	64503.00	0.25	111.03	108.00
21	7	5	6503.00	26757.00	243.85	0	Spot (Block21, Row5, Column7)	129.43	130.00	12.76	0.00	0.10	120.00	122.79	120.00	18.77	0.01	0.15	24.00	1.00	0.00	10.00	9.43	221579.00	0.35	120.22	120.00
21	8	5	6801.00	26703.00	147.00	-50	Spot (Block21, Row5, Column8)	212.69	212.00	26.54	0.00	0.12	175.00	214.54	175.00	99.20	0.09	0.46	0.00	0.00	0.00	37.00	37.69	125276.00	-0.02	197.39	183.00
21	1	6	4647.00	26953.00	162.30	0	Spot (Block21, Row6, Column1)	124.45	124.00	9.64	0.00	0.08	108.00	107.90	108.00	11.99	0.00	0.11	68.00	22.00	0.00	16.00	16.45	90348.00	1.38	116.49	116.00
21	2	6	4990.00	27037.00	211.05	0	Spot (Block21, Row6, Column2)	112.13	113.00	10.28	0.00	0.09	103.00	103.01	103.00	12.47	0.00	0.12	38.00	5.00	0.00	10.00	9.13	141507.00	0.73	105.26	106.00
21	3	6	5282.00	27011.00	192.85	0	Spot (Block21, Row6, Column3)	131.85	131.00	14.16	0.00	0.11	106.00	105.78	106.00	12.29	0.00	0.12	82.00	50.00	0.00	25.00	25.85	138045.00	2.12	113.99	114.00
21	4	6	5605.00	27019.00	197.45	0	Spot (Block21, Row6, Column4)	129.48	129.00	14.68	0.00	0.11	108.00	107.20	108.00	13.34	0.00	0.12	71.00	33.00	0.00	21.00	21.48	142689.00	1.67	117.01	117.00
21	5	6	5912.00	27017.00	147.45	0	Spot (Block21, Row6, Column5)	216.26	212.00	31.75	0.01	0.15	108.00	107.78	108.00	14.07	0.00	0.13	99.00	98.00	0.00	104.00	108.26	129542.00	7.71	148.17	147.00
21	6	6	6200.00	27004.00	147.00	-50	Spot (Block21, Row6, Column6)	112.10	111.00	11.16	0.00	0.10	109.00	108.47	109.00	13.94	0.00	0.13	16.00	3.00	0.00	2.00	3.10	65803.00	0.26	111.43	111.00
21	7	6	6504.00	26997.00	166.45	0	Spot (Block21, Row6, Column7)	141.87	142.00	14.48	0.00	0.10	124.00	126.28	124.00	18.68	0.01	0.15	46.00	9.00	0.00	18.00	17.87	109238.00	0.83	128.05	129.00
21	8	6	6801.00	27004.00	147.00	-50	Spot (Block21, Row6, Column8)	231.02	223.00	39.47	0.02	0.17	200.00	250.33	200.00	134.72	0.10	0.54	1.00	0.00	0.00	23.00	31.02	135837.00	-0.14	224.00	204.50
21	1	7	4700.00	27306.00	147.00	-50	Spot (Block21, Row7, Column1)	112.85	114.00	10.97	0.00	0.10	111.00	120.42	111.00	86.48	0.04	0.72	0.00	0.00	0.00	3.00	1.85	66469.00	-0.09	113.30	114.00
21	2	7	5000.00	27306.00	147.00	-50	Spot (Block21, Row7, Column2)	105.86	105.00	8.41	0.00	0.08	102.00	102.87	102.00	13.24	0.00	0.13	12.00	1.00	0.00	3.00	3.86	62243.00	0.23	97.91	98.00
21	3	7	5300.00	27305.00	147.00	-50	Spot (Block21, Row7, Column3)	108.85	109.00	13.84	0.00	0.13	107.00	107.59	107.00	14.44	0.00	0.13	16.00	3.00	0.00	2.00	1.85	64219.00	0.09	108.62	111.00
21	4	7	5600.00	27305.00	147.00	-50	Spot (Block21, Row7, Column4)	120.63	121.00	8.71	0.00	0.07	113.00	113.95	113.00	16.38	0.00	0.14	17.00	0.00	0.00	8.00	7.63	70933.00	0.41	117.42	118.00
21	5	7	5900.00	27305.00	147.00	-50	Spot (Block21, Row7, Column5)	128.27	128.00	13.19	0.00	0.10	115.00	140.40	115.00	536.42	0.09	3.82	0.00	0.00	0.00	13.00	13.27	75424.00	-0.02	125.54	127.00
21	6	7	6201.00	27304.00	147.00	-50	Spot (Block21, Row7, Column6)	123.77	120.00	18.23	0.01	0.15	118.00	154.64	118.00	629.61	0.12	4.07	0.00	0.00	0.00	2.00	5.77	72776.00	-0.05	138.69	122.00
21	7	7	6532.00	27312.00	142.10	0	Spot (Block21, Row7, Column7)	159.61	159.00	28.28	0.00	0.18	130.00	146.49	130.00	349.30	0.05	2.38	0.00	0.00	0.00	29.00	29.61	86988.00	0.04	136.25	134.50
21	8	7	6801.00	27304.00	147.00	-50	Spot (Block21, Row7, Column8)	202.86	201.00	21.89	0.00	0.11	226.00	275.06	226.00	150.10	0.09	0.55	0.00	0.00	0.00	-25.00	-23.14	119283.00	-0.48	198.36	191.00
21	1	8	4707.00	27621.00	139.50	0	Spot (Block21, Row8, Column1)	57630.09	65535.00	12712.82	0.06	0.22	196.00	219.78	196.00	170.52	0.05	0.78	100.00	100.00	63.83	65339.00	57434.09	30428896.00	336.67	14895.86	10711.50
21	2	8	5000.00	27606.00	147.00	-50	Spot (Block21, Row8, Column2)	156.68	163.00	21.57	0.02	0.14	146.00	179.97	146.00	117.97	0.09	0.66	0.00	0.00	0.00	17.00	10.68	91972.00	-0.20	141.44	147.00
21	3	8	5300.00	27605.00	147.00	-50	Spot (Block21, Row8, Column3)	169.92	153.00	47.02	0.05	0.28	141.00	171.08	141.00	73.55	0.08	0.43	19.00	0.00	0.00	12.00	28.92	100081.00	-0.02	172.95	157.00
21	4	8	5600.00	27605.00	147.00	-50	Spot (Block21, Row8, Column4)	180.17	177.00	21.42	0.01	0.12	166.00	181.85	166.00	74.15	0.04	0.41	0.00	0.00	0.00	11.00	14.17	106121.00	-0.02	171.72	171.00
21	5	8	5901.00	27605.00	147.00	-50	Spot (Block21, Row8, Column5)	170.29	169.00	20.21	0.00	0.12	169.50	191.35	169.50	133.65	0.05	0.70	0.00	0.00	0.00	-0.50	0.79	100302.00	-0.16	177.08	177.00
21	6	8	6201.00	27604.00	147.00	-50	Spot (Block21, Row8, Column6)	177.83	173.00	24.15	0.01	0.14	164.00	209.93	164.00	596.94	0.11	2.84	0.00	0.00	0.00	9.00	13.83	104564.00	-0.05	172.14	166.00
21	7	8	6525.00	27608.00	169.00	0	Spot (Block21, Row8, Column7)	199.04	199.00	16.33	0.00	0.08	175.00	196.27	175.00	342.43	0.05	1.74	0.00	0.00	0.00	24.00	24.04	158832.00	0.01	175.55	178.00
21	8	8	6824.00	27612.00	119.10	0	Spot (Block21, Row8, Column8)	4167.61	4108.00	1457.03	0.01	0.35	323.00	362.10	323.00	181.75	0.05	0.50	100.00	100.00	0.00	3785.00	3844.61	1542015.00	20.94	1363.47	1119.50
22	1	1	9211.00	25511.00	152.20	0	Spot (Block22, Row1, Column1)	58298.62	65535.00	10930.95	0.05	0.19	7799.00	7886.30	7799.00	1027.88	0.00	0.13	100.00	100.00	61.99	57736.00	50499.62	36961632.00	49.05	24273.94	21440.00
22	2	1	9509.00	25517.00	170.80	0	Spot (Block22, Row1, Column2)	11424.06	11030.00	2264.72	0.02	0.20	7730.00	7764.46	7730.00	968.45	0.00	0.12	91.00	75.00	0.00	3300.00	3694.06	9276335.00	3.78	8797.74	8811.00
22	3	1	9813.00	25516.00	152.70	0	Spot (Block22, Row1, Column3)	13249.81	12371.50	3359.81	0.03	0.25	7643.00	7687.37	7643.00	950.72	0.00	0.12	97.00	89.00	0.00	4728.50	5606.81	8453377.00	5.85	9213.15	9028.00
22	4	1	10106.00	25511.00	156.70	0	Spot (Block22, Row1, Column4)	11313.21	11169.00	1876.98	0.01	0.17	7636.00	7691.49	7636.00	954.77	0.00	0.12	94.00	81.00	0.00	3533.00	3677.21	7613790.00	3.79	8729.95	8774.00
22	5	1	10413.00	25512.00	147.05	0	Spot (Block22, Row1, Column5)	15087.48	13665.50	4849.85	0.04	0.32	7712.00	7769.56	7712.00	1006.88	0.00	0.13	96.00	90.00	0.00	5953.50	7375.48	8961963.00	7.27	9385.19	9358.00
22	6	1	10709.00	25509.00	146.00	0	Spot (Block22, Row1, Column6)	16781.91	15887.00	4476.49	0.02	0.27	7716.00	7793.29	7716.00	1013.38	0.00	0.13	99.00	97.00	0.00	8171.00	9065.91	9783854.00	8.87	10062.90	10129.00
22	7	1	11026.00	25513.00	111.75	0	Spot (Block22, Row1, Column7)	23772.21	23357.00	5455.31	0.01	0.23	7631.00	7701.88	7631.00	964.93	0.00	0.13	100.00	100.00	0.00	15726.00	16141.21	7725967.00	16.65	13271.13	13051.50
22	8	1	11323.00	25510.00	208.80	0	Spot (Block22, Row1, Column8)	9288.65	9211.00	1213.56	0.00	0.13	7653.00	7708.04	7653.00	953.35	0.00	0.12	67.00	37.00	0.00	1558.00	1635.65	11508641.00	1.66	8279.68	8129.00
22	1	2	9199.00	25819.00	219.75	0	Spot (Block22, Row2, Column1)	9238.54	9204.50	1051.22	0.00	0.11	7886.00	7931.58	7886.00	1014.21	0.00	0.13	59.00	27.00	0.00	1318.50	1352.54	12730701.00	1.29	8437.71	8393.00
22	2	2	9509.00	25816.00	129.00	0	Spot (Block22, Row2, Column2)	15866.87	15435.50	3514.42	0.01	0.22	7767.00	7809.92	7767.00	956.20	0.00	0.12	100.00	99.00	0.00	7668.50	8099.87	7044892.00	8.43	9831.55	9774.00
22	3	2	9809.00	25816.00	185.00	0	Spot (Block22, Row2, Column3)	9488.72	9285.50	1166.65	0.01	0.12	7755.00	7811.40	7755.00	950.83	0.00	0.12	73.00	39.00	0.00	1530.50	1733.72	9147128.00	1.76	8489.91	8470.00
22	4	2	10112.00	25814.00	192.75	0	Spot (Block22, Row2, Column4)	11462.57	11152.00	2068.50	0.01	0.18	7762.50	7833.46	7762.50	942.22	0.00	0.12	93.00	80.00	0.00	3389.50	3700.07	12070082.00	3.85	9208.27	9201.00
22	5	2	10413.00	25821.00	152.50	0	Spot (Block22, Row2, Column5)	12198.58	11967.00	1696.24	0.01	0.14	7857.00	7950.01	7857.00	990.62	0.01	0.12	99.00	91.00	0.00	4110.00	4341.58	7746098.00	4.29	9677.59	9644.00
22	6	2	10709.00	25818.00	148.55	0	Spot (Block22, Row2, Column6)	10710.21	10586.00	1434.07	0.01	0.13	7888.00	7958.54	7888.00	1010.12	0.00	0.13	92.00	70.00	0.00	2698.00	2822.21	6458256.00	2.72	9097.64	9118.00
22	7	2	11010.00	25819.00	176.45	0	Spot (Block22, Row2, Column7)	10060.41	9919.00	1630.99	0.01	0.16	7675.00	7743.69	7675.00	950.12	0.00	0.12	80.00	59.00	0.00	2244.00	2385.41	8762613.00	2.44	8588.99	8498.00
22	8	2	11312.00	25816.00	145.75	0	Spot (Block22, Row2, Column8)	8682.88	8662.00	1067.63	0.00	0.12	7572.00	7612.33	7572.00	927.14	0.00	0.12	53.00	28.00	0.00	1090.00	1110.88	5001338.00	1.15	8101.95	8224.50
22	1	3	9216.00	26116.00	142.70	0	Spot (Block22, Row3, Column1)	19773.89	18499.00	6722.00	0.03	0.34	8148.00	8167.96	8148.00	1049.73	0.00	0.13	100.00	98.00	0.00	10351.00	11625.89	10934961.00	11.06	10885.39	10685.00
22	2	3	9511.00	26117.00	188.95	0	Spot (Block22, Row3, Column2)	9523.32	9450.00	1089.43	0.00	0.11	8009.00	8089.70	8009.00	1023.99	0.00	0.13	64.00	30.00	0.00	1441.00	1514.32	9618557.00	1.40	8616.46	8611.00
22	3	3	9807.00	26110.00	177.70	0	Spot (Block22, Row3, Column3)	10087.94	9947.50	1405.60	0.01	0.14	7995.00	8067.39	7995.00	997.94	0.00	0.12	77.00	47.00	0.00	1952.50	2092.94	8937915.00	2.02	8937.91	8793.00
22	4	3	10111.00	26115.00	139.95	0	Spot (Block22, Row3, Column4)	17513.35	17357.00	4780.73	0.00	0.27	7966.00	8019.11	7966.00	984.97	0.00	0.12	99.00	98.00	0.00	9391.00	9547.35	9299591.00	9.64	10720.28	10419.50
22	5	3	10413.00	26114.00	177.80	0	Spot (Block22, Row3, Column5)	10071.98	9944.00	1444.63	0.01	0.14	7946.00	8013.59	7946.00	961.32	0.00	0.12	76.00	53.00	0.00	1998.00	2125.98	8853268.00	2.14	8764.38	8655.00
22	6	3	10710.00	26114.00	174.80	0	Spot (Block22, Row3, Column6)	12203.55	12113.50	2084.25	0.00	0.17	8019.00	8059.30	8019.00	967.24	0.00	0.12	96.00	85.00	0.00	4094.50	4184.55	10495054.00	4.28	9518.88	9536.00
22	7	3	11017.00	26116.00	143.90	0	Spot (Block22, Row3, Column7)	16347.26	15389.50	4631.82	0.03	0.28	7873.00	7941.45	7873.00	995.98	0.00	0.13	99.00	96.00	0.00	7516.50	8474.26	9187159.00	8.44	10047.42	9984.50
22	8	3	11305.00	26111.00	190.00	0	Spot (Block22, Row3, Column8)	9261.74	9226.00	1256.38	0.00	0.14	7702.00	7749.98	7702.00	979.31	0.00	0.13	64.00	35.00	0.00	1524.00	1559.74	9409928.00	1.54	8411.55	8323.50
22	1	4	9216.00	26415.00	143.80	0	Spot (Block22, Row4, Column1)	17747.11	17146.00	4692.87	0.01	0.26	8601.50	8673.03	8601.50	1087.15	0.00	0.13	99.00	97.00	0.00	8544.50	9145.61	10027117.00	8.35	10770.21	10825.00
22	2	4	9509.00	26425.00	181.60	0	Spot (Block22, Row4, Column2)	12356.23	12160.50	1764.21	0.01	0.14	8571.00	8624.04	8571.00	1098.25	0.00	0.13	96.00	81.00	0.00	3589.50	3785.23	11417155.00	3.40	10168.28	10153.50
22	3	4	9811.00	26412.00	135.40	0	Spot (Block22, Row4, Column3)	43462.38	44466.50	15291.52	0.01	0.35	8257.00	8282.86	8257.00	1154.64	0.00	0.14	100.00	100.00	12.40	36209.50	35205.38	21383552.00	30.47	17963.87	15989.50
22	4	4	10110.00	26422.00	196.90	0	Spot (Block22, Row4, Column4)	9475.63	9459.00	1127.77	0.00	0.12	8155.00	8200.22	8155.00	1023.02	0.00	0.12	59.00	23.00	0.00	1304.00	1320.63	10375810.00	1.25	8765.19	8808.00
22	5	4	10394.00	26420.00	174.35	0	Spot (Block22, Row4, Column5)	9971.96	9926.00	1361.41	0.00	0.14	8301.50	8362.13	8301.50	1085.68	0.00	0.13	64.00	35.00	0.00	1624.50	1670.46	8506084.00	1.48	8855.75	8891.50
22	6	4	10715.00	26419.00	196.85	0	Spot (Block22, Row4, Column6)	12779.58	12530.00	1807.63	0.01	0.14	8502.00	8577.33	8502.00	1130.70	0.00	0.13	98.00	87.00	0.00	4028.00	4277.58	14019198.00	3.72	9743.41	9760.00
22	7	4	11011.00	26415.00	143.60	0	Spot (Block22, Row4, Column7)	16992.78	16219.00	5243.96	0.02	0.31	8565.00	8625.88	8565.00	1187.52	0.00	0.14	98.00	89.00	0.00	7654.00	8427.78	9583927.00	7.05	10525.06	10400.00
22	8	4	11310.00	26430.00	166.00	0	Spot (Block22, Row4, Column8)	11180.04	11008.00	1746.26	0.01	0.16	8434.00	8494.92	8434.00	1190.17	0.00	0.14	80.00	54.00	0.00	2574.00	2746.04	8575088.00	2.26	9223.84	9168.50
22	1	5	9214.00	26712.00	104.10	0	Spot (Block22, Row5, Column1)	14111.62	14117.00	1756.02	0.00	0.12	8712.00	8798.07	8712.00	1045.91	0.00	0.12	99.00	97.00	0.00	5405.00	5399.62	3880696.00	5.08	10641.75	10624.00
22	2	5	9504.00	26722.00	169.65	0	Spot (Block22, Row5, Column2)	10505.78	10507.00	1185.68	0.00	0.11	8641.00	8579.26	8641.00	1415.09	0.00	0.16	62.00	21.00	0.00	1866.00	1864.78	8394120.00	1.36	9455.80	9466.00
22	3	5	9832.00	26729.00	164.65	0	Spot (Block22, Row5, Column3)	13803.49	13730.50	3108.30	0.00	0.23	8320.00	8277.03	8320.00	1392.28	0.00	0.17	90.00	77.00	0.00	5410.50	5483.49	10407831.00	3.97	10346.98	10096.00
22	4	5	10116.00	26710.00	145.40	0	Spot (Block22, Row5, Column4)	14651.24	14142.00	3426.07	0.02	0.23	8557.50	8622.49	8557.50	1085.86	0.00	0.13	97.00	88.00	0.00	5584.50	6093.74	8424463.00	5.55	10139.28	10084.00
22	5	5	10412.00	26711.00	137.65	0	Spot (Block22, Row5, Column5)	51841.77	59273.00	15278.95	0.06	0.29	8993.00	9086.73	8993.00	1146.68	0.00	0.13	100.00	100.00	42.11	50280.00	42848.77	26594976.00	37.29	21695.77	19190.50
22	6	5	10717.00	26715.00	150.05	0	Spot (Block22, Row5, Column6)	12551.24	12520.00	1705.78	0.00	0.14	9366.00	9433.74	9366.00	1147.60	0.00	0.12	90.00	62.00	0.00	3154.00	3185.24	7781770.00	2.72	10425.01	10363.00
22	7	5	11017.00	26715.00	151.75	0	Spot (Block22, Row5, Column7)	14519.38	14282.00	2110.68	0.01	0.15	9560.00	9614.96	9560.00	1203.34	0.00	0.13	98.00	89.00	0.00	4722.00	4959.38	9176245.00	4.08	11112.25	11182.50
22	8	5	11313.00	26714.00	139.40	0	Spot (Block22, Row5, Column8)	27885.31	26682.50	10362.44	0.02	0.37	9391.00	9457.84	9391.00	1261.28	0.00	0.13	99.00	98.00	0.00	17291.50	18494.31	14556133.00	14.61	14395.05	13606.00
22	1	6	9211.00	27015.00	153.40	0	Spot (Block22, Row6, Column1)	12619.33	12447.00	1892.77	0.01	0.15	8604.00	8658.30	8604.00	1035.15	0.00	0.12	96.00	87.00	0.00	3843.00	4015.33	8177329.00	3.83	9856.11	9696.00
22	2	6	9513.00	27013.00	164.15	0	Spot (Block22, Row6, Column2)	11456.84	11396.00	1429.58	0.00	0.12	8775.50	8768.29	8775.50	1281.71	0.00	0.15	82.00	51.00	0.00	2620.50	2681.34	8535347.00	2.10	9930.57	9743.50
22	3	6	9809.00	27014.00	141.80	0	Spot (Block22, Row6, Column3)	27202.61	25847.00	10070.40	0.02	0.37	8837.00	8822.23	8837.00	1387.91	0.00	0.16	100.00	100.00	0.00	17010.00	18365.61	14825422.00	13.24	13440.41	12334.00
22	4	6	10117.00	27012.00	147.65	0	Spot (Block22, Row6, Column4)	12505.07	12346.50	1854.63	0.01	0.15	9092.00	9172.92	9092.00	1160.93	0.00	0.13	89.00	69.00	0.00	3254.50	3413.07	7553063.00	2.87	10120.58	10049.00
22	5	6	10416.00	27013.00	137.75	0	Spot (Block22, Row6, Column5)	51414.65	56319.50	15122.94	0.04	0.29	9612.50	9633.52	9612.50	1202.29	0.00	0.12	100.00	100.00	38.52	46707.00	41802.15	26427276.00	34.75	21171.32	18761.00
22	6	6	10714.00	27013.00	172.40	0	Spot (Block22, Row6, Column6)	11650.48	11532.00	1471.44	0.00	0.13	9853.00	9906.40	9853.00	1156.03	0.00	0.12	62.00	32.00	0.00	1679.00	1797.48	9669895.00	1.51	10668.50	10592.00
22	7	6	11016.00	27010.00	143.45	0	Spot (Block22, Row6, Column7)	22993.39	22170.00	6941.12	0.02	0.30	9952.00	10026.44	9952.00	1165.72	0.00	0.12	99.00	98.00	0.00	12218.00	13041.39	12968272.00	11.12	13213.85	12748.00
22	8	6	11321.00	27013.00	140.55	0	Spot (Block22, Row6, Column8)	27734.79	26702.00	9361.51	0.02	0.34	9890.00	9964.27	9890.00	1209.63	0.00	0.12	100.00	100.00	0.00	16812.00	17844.79	14810380.00	14.69	15045.32	13809.00
22	1	7	9208.00	27321.00	197.70	0	Spot (Block22, Row7, Column1)	11044.84	10886.00	1540.55	0.01	0.14	8552.00	8616.00	8552.00	1047.92	0.00	0.12	83.00	55.00	0.00	2334.00	2492.84	12226634.00	2.32	9425.20	9335.00
22	2	7	9517.00	27313.00	198.80	0	Spot (Block22, Row7, Column2)	9991.15	9946.00	1111.00	0.00	0.11	8932.00	9009.89	8932.00	1113.43	0.00	0.12	47.00	16.00	0.00	1014.00	1059.15	11210075.00	0.88	9359.89	9231.50
22	3	7	9817.00	27322.00	215.15	0	Spot (Block22, Row7, Column3)	10474.83	10490.00	1140.85	0.00	0.11	9523.00	9577.06	9523.00	1148.29	0.00	0.12	43.00	12.00	0.00	967.00	951.83	13763920.00	0.78	10021.27	10158.00
22	4	7	10115.00	27323.00	196.40	0	Spot (Block22, Row7, Column4)	11109.96	11059.50	1275.96	0.00	0.11	9807.00	9861.76	9807.00	1190.88	0.00	0.12	51.00	22.00	0.00	1252.50	1302.96	12109854.00	1.05	10306.84	10093.00
22	5	7	10417.00	27314.00	166.10	0	Spot (Block22, Row7, Column5)	15125.77	15036.00	2795.47	0.00	0.18	10091.00	10129.12	10091.00	1193.31	0.00	0.12	93.00	82.00	0.00	4945.00	5034.77	11556090.00	4.19	11540.41	11560.50
22	6	7	10714.00	27316.00	165.45	0	Spot (Block22, Row7, Column6)	13565.34	13476.50	1663.66	0.00	0.12	10179.00	10224.64	10179.00	1175.15	0.00	0.11	91.00	71.00	0.00	3297.50	3386.34	10336789.00	2.84	11411.08	11280.00
22	7	7	11010.00	27316.00	144.85	0	Spot (Block22, Row7, Column7)	24823.12	24361.00	7060.84	0.01	0.28	10183.50	10235.89	10183.50	1168.71	0.00	0.11	100.00	100.00	0.00	14177.50	14639.62	14223648.00	12.48	14128.78	13319.00
22	8	7	11308.00	27320.00	159.75	0	Spot (Block22, Row7, Column8)	23871.43	22934.00	5761.04	0.02	0.24	9954.00	10025.43	9954.00	1207.01	0.00	0.12	100.00	98.00	0.00	12980.00	13917.43	16662255.00	11.47	14819.60	12918.50
22	1	8	9209.00	27617.00	139.15	0	Spot (Block22, Row8, Column1)	64614.56	65535.00	3316.00	0.01	0.05	8714.50	8779.49	8714.50	1137.52	0.00	0.13	100.00	100.00	89.12	56820.50	55900.06	33858288.00	49.08	30073.58	25150.50
22	2	8	9521.00	27619.00	166.30	0	Spot (Block22, Row8, Column2)	11230.98	11027.00	1481.58	0.01	0.13	9285.00	9339.92	9285.00	1207.36	0.00	0.13	65.00	31.00	0.00	1742.00	1945.98	8636626.00	1.57	9853.31	9894.00
22	3	8	9813.00	27615.00	138.10	0	Spot (Block22, Row8, Column3)	21993.83	20802.00	6990.94	0.02	0.32	9890.00	9951.77	9890.00	1152.74	0.00	0.12	99.00	97.00	0.00	10912.00	12103.83	11326824.00	10.45	13129.99	12709.00
22	4	8	10123.00	27608.00	146.45	0	Spot (Block22, Row8, Column4)	12628.62	12315.00	1841.39	0.01	0.15	10068.00	10121.29	10068.00	1176.97	0.00	0.12	80.00	48.00	0.00	2247.00	2560.62	7375114.00	2.13	10949.77	10842.00
22	5	8	10408.00	27605.00	176.00	0	Spot (Block22, Row8, Column5)	11860.42	11854.00	1398.14	0.00	0.12	10240.50	10285.14	10240.50	1170.27	0.00	0.11	63.00	29.00	0.00	1613.50	1619.92	10235538.00	1.35	10897.31	10892.00
22	6	8	10714.00	27612.00	142.90	0	Spot (Block22, Row8, Column6)	17990.06	17663.00	2992.58	0.01	0.17	10166.00	10232.03	10166.00	1163.69	0.00	0.11	99.00	99.00	0.00	7497.00	7824.06	9984483.00	6.67	12646.34	12730.00
22	7	8	11020.00	27611.00	139.10	0	Spot (Block22, Row8, Column7)	17938.17	17690.00	3853.01	0.01	0.21	10124.00	10167.09	10124.00	1177.99	0.00	0.12	98.00	95.00	0.00	7566.00	7814.17	9417541.00	6.60	12600.99	12421.50
22	8	8	11320.00	27607.00	119.20	0	Spot (Block22, Row8, Column8)	23448.68	23009.50	4842.27	0.01	0.21	9898.00	9943.75	9898.00	1184.01	0.00	0.12	100.00	100.00	0.00	13111.50	13550.68	8629114.00	11.41	14610.47	13683.50
23	1	1	13714.00	25508.00	155.60	0	Spot (Block23, Row1, Column1)	50618.62	59995.00	16934.12	0.07	0.33	342.00	351.24	342.00	129.13	0.01	0.37	100.00	100.00	46.92	59653.00	50276.62	33661640.00	389.28	10048.15	8406.00
23	2	1	14005.00	25509.00	148.00	0	Spot (Block23, Row1, Column2)	440.20	443.50	53.06	0.00	0.12	281.00	293.55	281.00	103.86	0.02	0.35	86.00	17.00	0.00	162.50	159.20	263237.00	1.41	340.32	339.50
23	3	1	14318.00	25496.00	150.20	0	Spot (Block23, Row1, Column3)	402.34	385.00	75.22	0.02	0.19	255.00	261.63	255.00	76.29	0.01	0.29	80.00	37.00	0.00	130.00	147.34	247843.00	1.84	309.04	304.00
23	4	1	14614.00	25500.00	172.35	0	Spot (Block23, Row1, Column4)	322.22	313.00	42.91	0.01	0.13	247.00	249.86	247.00	74.74	0.00	0.30	40.00	4.00	0.00	66.00	75.22	267118.00	0.97	267.69	275.00
23	5	1	14916.00	25495.00	157.35	0	Spot (Block23, Row1, Column5)	494.16	466.00	144.10	0.03	0.29	261.00	261.61	261.00	61.15	0.00	0.23	93.00	77.00	0.00	205.00	233.16	336032.00	3.80	353.54	326.50
23	6	1	15219.00	25493.00	159.05	0	Spot (Block23, Row1, Column6)	578.86	534.00	179.47	0.04	0.31	278.00	280.67	278.00	66.61	0.00	0.24	95.00	85.00	0.00	256.00	300.86	403467.00	4.48	368.02	339.00
23	7	1	15529.00	25509.00	109.75	0	Spot (Block23, Row1, Column7)	1294.16	1189.00	420.40	0.04	0.32	311.00	315.96	311.00	87.56	0.01	0.28	100.00	100.00	0.00	878.00	983.16	397306.00	11.17	693.05	668.00
23	8	1	15820.00	25498.00	160.70	0	Spot (Block23, Row1, Column8)	569.29	576.00	73.93	0.01	0.13	374.00	375.21	374.00	76.40	0.00	0.20	96.00	67.00	0.00	202.00	195.29	405336.00	2.54	448.53	444.00
23	1	2	13734.00	25835.00	187.50	0	Spot (Block23, Row2, Column1)	266.08	266.00	21.95	0.00	0.08	232.00	251.19	232.00	90.53	0.03	0.36	1.00	0.00	0.00	34.00	34.08	263158.00	0.16	252.73	258.00
23	2	2	14006.00	25808.00	133.25	0	Spot (Block23, Row2, Column2)	314.24	306.00	39.37	0.01	0.13	206.00	213.18	206.00	41.59	0.01	0.20	95.00	73.00	0.00	100.00	108.24	149578.00	2.43	257.23	261.00
23	3	2	14340.00	25802.00	177.20	0	Spot (Block23, Row2, Column3)	226.27	226.00	18.84	0.00	0.08	194.00	197.07	194.00	30.10	0.01	0.15	52.00	7.00	0.00	32.00	32.27	198663.00	0.97	207.97	209.00
23	4	2	14603.00	25801.00	153.75	0	Spot (Block23, Row2, Column4)	248.07	242.00	29.55	0.01	0.12	188.00	187.78	188.00	22.15	0.00	0.12	94.00	62.00	0.00	54.00	60.07	160501.00	2.72	214.18	214.00
23	5	2	14920.00	25814.00	175.45	0	Spot (Block23, Row2, Column5)	302.61	311.00	39.49	0.01	0.13	189.50	189.74	189.50	27.80	0.00	0.15	96.00	86.00	0.00	121.50	113.11	261759.00	4.06	222.55	223.00
23	6	2	15223.00	25808.00	139.70	0	Spot (Block23, Row2, Column6)	268.83	276.00	29.52	0.01	0.11	197.00	198.76	197.00	34.39	0.00	0.17	84.00	61.00	0.00	79.00	71.83	142210.00	2.04	227.85	223.00
23	7	2	15526.00	25804.00	170.75	0	Spot (Block23, Row2, Column7)	270.69	272.00	24.41	0.00	0.09	219.00	226.40	219.00	46.85	0.01	0.21	60.00	3.00	0.00	53.00	51.69	219530.00	0.95	235.38	235.50
23	8	2	15821.00	25810.00	147.00	-50	Spot (Block23, Row2, Column8)	309.05	303.00	33.26	0.01	0.11	288.00	283.83	288.00	49.58	0.01	0.17	23.00	0.00	0.00	15.00	21.05	182030.00	0.51	282.44	275.00
23	1	3	13710.00	26120.00	158.20	0	Spot (Block23, Row3, Column1)	409.16	395.00	80.21	0.02	0.20	212.00	217.34	212.00	33.62	0.01	0.15	99.00	97.00	0.00	183.00	197.16	279868.00	5.71	276.16	279.00
23	2	3	14018.00	26124.00	152.95	0	Spot (Block23, Row3, Column2)	238.88	241.00	21.58	0.00	0.09	185.00	187.69	185.00	23.23	0.01	0.12	91.00	64.00	0.00	56.00	53.88	153120.00	2.20	208.14	208.00
23	3	3	14307.00	26100.00	166.50	0	Spot (Block23, Row3, Column3)	273.89	281.00	40.64	0.01	0.15	178.00	178.92	178.00	29.13	0.00	0.16	96.00	83.00	0.00	103.00	95.89	210621.00	3.26	217.42	204.00
23	4	3	14622.00	26107.00	177.65	0	Spot (Block23, Row3, Column4)	268.41	278.00	40.83	0.02	0.15	171.00	171.24	171.00	19.95	0.00	0.12	97.00	90.00	0.00	107.00	97.41	237002.00	4.87	195.86	200.00
23	5	3	14929.00	26108.00	218.40	0	Spot (Block23, Row3, Column5)	203.03	198.00	29.71	0.01	0.15	169.00	169.07	169.00	20.70	0.00	0.12	61.00	36.00	0.00	29.00	34.03	276724.00	1.64	174.79	172.00
23	6	3	15240.00	26104.00	194.25	0	Spot (Block23, Row3, Column6)	251.14	254.00	34.17	0.00	0.14	174.00	173.99	174.00	18.87	0.00	0.11	97.00	85.00	0.00	80.00	77.14	268719.00	4.09	197.70	198.00
23	7	3	15528.00	26115.00	184.30	0	Spot (Block23, Row3, Column7)	328.72	323.00	61.92	0.01	0.19	193.00	194.61	193.00	25.31	0.00	0.13	98.00	88.00	0.00	130.00	135.72	314586.00	5.30	227.08	226.50
23	8	3	15840.00	26114.00	174.90	0	Spot (Block23, Row3, Column8)	318.37	317.00	26.02	0.00	0.08	252.00	249.80	252.00	43.61	0.00	0.17	79.00	21.00	0.00	65.00	66.37	273162.00	1.57	273.09	274.00
23	1	4	13712.00	26411.00	153.10	0	Spot (Block23, Row4, Column1)	366.03	372.00	45.35	0.01	0.12	207.00	211.01	207.00	30.45	0.01	0.14	100.00	98.00	0.00	165.00	159.03	234626.00	5.09	261.83	263.50
23	2	4	14031.00	26415.00	208.55	0	Spot (Block23, Row4, Column2)	253.77	253.00	48.19	0.00	0.19	183.00	184.67	183.00	29.86	0.00	0.16	85.00	58.00	0.00	70.00	70.77	313918.00	2.31	208.10	205.00
23	3	4	14314.00	26411.00	148.35	0	Spot (Block23, Row4, Column3)	682.53	678.00	193.63	0.00	0.28	176.00	177.49	176.00	31.78	0.00	0.18	100.00	100.00	0.00	502.00	506.53	410201.00	15.89	291.40	279.00
23	4	4	14599.00	26420.00	197.90	0	Spot (Block23, Row4, Column4)	189.30	188.00	17.91	0.00	0.09	166.00	167.89	166.00	22.21	0.00	0.13	49.00	12.00	0.00	22.00	23.30	209550.00	0.96	175.55	175.00
23	5	4	14911.00	26408.00	214.65	0	Spot (Block23, Row4, Column5)	184.07	186.00	16.52	0.00	0.09	159.00	159.69	159.00	20.33	0.00	0.13	63.00	18.00	0.00	27.00	25.07	241682.00	1.20	164.26	165.00
23	6	4	15220.00	26405.00	214.10	0	Spot (Block23, Row4, Column6)	309.26	309.00	49.59	0.00	0.16	166.00	164.34	166.00	18.42	0.00	0.11	100.00	98.00	0.00	143.00	143.26	405132.00	7.87	203.61	203.00
23	7	4	15513.00	26411.00	159.85	0	Spot (Block23, Row4, Column7)	351.06	322.00	150.73	0.04	0.43	183.00	184.72	183.00	23.11	0.00	0.13	99.00	95.00	0.00	139.00	168.06	248202.00	7.20	227.47	220.00
23	8	4	15817.00	26423.00	148.10	0	Spot (Block23, Row4, Column8)	885.77	828.00	254.36	0.03	0.29	225.00	235.29	225.00	71.30	0.02	0.30	100.00	98.00	0.00	603.00	660.77	535005.00	9.12	403.77	366.50
23	1	5	13718.00	26706.00	109.85	0	Spot (Block23, Row5, Column1)	305.96	305.00	36.12	0.00	0.12	205.00	205.88	205.00	25.89	0.00	0.13	97.00	90.00	0.00	100.00	100.96	96376.00	3.87	244.23	238.00
23	2	5	13994.00	26723.00	184.30	0	Spot (Block23, Row5, Column2)	216.31	215.00	18.33	0.00	0.08	180.00	180.44	180.00	20.82	0.00	0.12	79.00	37.00	0.00	35.00	36.31	206576.00	1.72	191.26	191.00
23	3	5	14338.00	26725.00	186.15	0	Spot (Block23, Row5, Column3)	268.33	265.00	45.55	0.01	0.17	170.00	171.68	170.00	37.84	0.00	0.22	94.00	65.00	0.00	95.00	98.33	261357.00	2.55	201.72	201.00
23	4	5	14626.00	26700.00	198.25	0	Spot (Block23, Row5, Column4)	209.56	208.00	21.64	0.00	0.10	164.00	164.63	164.00	38.69	0.00	0.24	60.00	8.00	0.00	44.00	45.56	232821.00	1.16	185.05	183.00
23	5	5	14918.00	26710.00	139.75	0	Spot (Block23, Row5, Column5)	1017.35	1011.50	346.56	0.00	0.34	158.00	159.10	158.00	23.58	0.00	0.15	100.00	100.00	0.00	853.50	859.35	535128.00	36.39	384.40	345.00
23	6	5	15210.00	26714.00	219.60	0	Spot (Block23, Row5, Column6)	195.82	188.00	96.37	0.02	0.49	165.00	164.03	165.00	20.84	0.00	0.13	56.00	19.00	0.00	23.00	30.82	269454.00	1.53	167.35	171.00
23	7	5	15532.00	26709.00	178.55	0	Spot (Block23, Row5, Column7)	286.01	279.00	124.77	0.01	0.44	187.00	187.98	187.00	26.49	0.00	0.14	93.00	81.00	0.00	92.00	99.01	255689.00	3.70	247.11	214.00
23	8	5	15827.00	26712.00	147.00	0	Spot (Block23, Row5, Column8)	716.43	620.00	695.39	0.06	0.97	229.00	237.90	229.00	44.23	0.02	0.19	99.00	96.00	0.00	391.00	487.43	426992.00	10.82	344.10	303.00
23	1	6	13721.00	27016.00	170.65	0	Spot (Block23, Row6, Column1)	293.83	301.00	33.04	0.01	0.11	204.00	204.79	204.00	24.08	0.00	0.12	93.00	86.00	0.00	97.00	89.83	238001.00	3.70	231.85	232.50
23	2	6	14027.00	27010.00	209.00	0	Spot (Block23, Row6, Column2)	229.28	230.00	20.41	0.00	0.09	178.00	177.74	178.00	20.83	0.00	0.12	93.00	68.00	0.00	52.00	51.28	284309.00	2.47	199.16	200.00
23	3	6	14321.00	27012.00	181.60	0	Spot (Block23, Row6, Column3)	329.28	315.00	80.00	0.02	0.24	167.00	169.27	167.00	40.28	0.01	0.24	97.00	83.00	0.00	148.00	162.28	304580.00	3.97	214.32	205.00
23	4	6	14619.00	27025.00	167.30	0	Spot (Block23, Row6, Column4)	231.12	229.00	24.59	0.00	0.11	160.00	161.84	160.00	40.90	0.00	0.25	92.00	28.00	0.00	69.00	71.12	180045.00	1.69	190.59	190.00
23	5	6	14919.00	27011.00	139.25	0	Spot (Block23, Row6, Column5)	861.57	899.00	282.00	0.02	0.33	162.00	162.29	162.00	24.37	0.00	0.15	100.00	100.00	0.00	737.00	699.57	450603.00	28.69	359.21	279.50
23	6	6	15224.00	26995.00	225.05	0	Spot (Block23, Row6, Column6)	197.76	192.00	47.75	0.01	0.24	173.00	172.99	173.00	22.40	0.00	0.13	44.00	12.00	0.00	19.00	24.76	288137.00	1.11	178.85	174.50
23	7	6	15527.00	27001.00	175.60	0	Spot (Block23, Row6, Column7)	314.96	315.00	42.75	0.00	0.14	192.00	193.17	192.00	22.24	0.00	0.12	98.00	94.00	0.00	123.00	122.96	270862.00	5.47	229.37	227.00
23	8	6	15827.00	27009.00	164.80	0	Spot (Block23, Row6, Column8)	441.83	454.00	77.38	0.01	0.18	238.00	236.45	238.00	34.29	0.00	0.15	99.00	93.00	0.00	216.00	203.83	332700.00	5.99	295.51	295.50
23	1	7	13730.00	27331.00	180.65	0	Spot (Block23, Row7, Column1)	363.73	368.50	56.11	0.01	0.15	215.00	230.19	215.00	106.62	0.03	0.46	73.00	10.00	0.00	153.50	148.73	331726.00	1.25	265.68	268.50
23	2	7	14012.00	27312.00	157.55	0	Spot (Block23, Row7, Column2)	212.53	211.00	19.15	0.00	0.09	187.00	188.76	187.00	25.91	0.00	0.14	46.00	9.00	0.00	24.00	25.53	145797.00	0.92	199.64	198.00
23	3	7	14316.00	27310.00	189.00	0	Spot (Block23, Row7, Column3)	205.77	198.00	52.09	0.02	0.25	171.00	171.91	171.00	23.56	0.00	0.14	57.00	17.00	0.00	27.00	34.77	206589.00	1.44	191.55	181.00
23	4	7	14621.00	27310.00	232.55	0	Spot (Block23, Row7, Column4)	188.37	190.00	17.96	0.00	0.10	164.00	164.87	164.00	17.89	0.00	0.11	69.00	24.00	0.00	26.00	24.37	293102.00	1.31	169.98	171.00
23	5	7	14917.00	27313.00	215.00	0	Spot (Block23, Row7, Column5)	218.73	215.00	30.71	0.01	0.14	171.00	170.65	171.00	22.26	0.00	0.13	78.00	48.00	0.00	44.00	47.73	287410.00	2.16	184.35	183.00
23	6	7	15228.00	27314.00	188.35	0	Spot (Block23, Row7, Column6)	235.74	230.00	24.81	0.01	0.11	184.00	184.14	184.00	23.97	0.00	0.13	91.00	48.00	0.00	46.00	51.74	235743.00	2.15	202.47	203.00
23	7	7	15519.00	27320.00	160.60	0	Spot (Block23, Row7, Column7)	406.60	404.00	82.84	0.00	0.20	201.00	201.87	201.00	23.44	0.00	0.12	99.00	98.00	0.00	203.00	205.60	289090.00	8.73	264.41	263.00
23	8	7	15821.00	27310.00	147.00	-50	Spot (Block23, Row7, Column8)	237.23	243.00	22.99	0.01	0.10	240.00	239.82	240.00	32.11	0.00	0.13	2.00	0.00	0.00	3.00	-2.77	140439.00	-0.08	228.42	233.00
23	1	8	13711.00	27619.00	144.30	0	Spot (Block23, Row8, Column1)	55008.95	65535.00	14935.49	0.08	0.27	220.00	247.76	220.00	136.05	0.05	0.55	100.00	100.00	57.64	65315.00	54788.95	31300316.00	402.50	10348.14	7006.00
23	2	8	14047.00	27624.00	211.60	0	Spot (Block23, Row8, Column2)	251.02	241.00	35.69	0.02	0.14	205.00	224.81	205.00	114.84	0.04	0.51	4.00	0.00	0.00	36.00	46.02	320809.00	0.23	221.11	221.00
23	3	8	14321.00	27615.00	156.35	0	Spot (Block23, Row8, Column3)	350.92	334.00	100.13	0.02	0.29	189.00	190.20	189.00	50.61	0.00	0.27	98.00	80.00	0.00	145.00	161.92	236523.00	3.18	239.75	233.00
23	4	8	14622.00	27620.00	182.65	0	Spot (Block23, Row8, Column4)	255.35	259.00	28.73	0.01	0.11	186.00	185.39	186.00	22.03	0.00	0.12	94.00	74.00	0.00	73.00	69.35	238240.00	3.18	208.80	209.00
23	5	8	14905.00	27620.00	181.05	0	Spot (Block23, Row8, Column5)	218.43	218.00	15.58	0.00	0.07	188.00	188.67	188.00	23.75	0.00	0.13	65.00	15.00	0.00	30.00	30.43	200740.00	1.25	195.96	196.50
23	6	8	15230.00	27625.00	185.05	0	Spot (Block23, Row8, Column6)	366.85	381.00	56.87	0.02	0.16	202.00	204.57	202.00	67.31	0.01	0.33	96.00	66.00	0.00	179.00	164.85	353275.00	2.41	262.37	265.50
23	7	8	15527.00	27606.00	152.50	0	Spot (Block23, Row8, Column7)	400.33	381.00	205.44	0.02	0.51	220.00	222.38	220.00	41.03	0.00	0.18	97.00	83.00	0.00	161.00	180.33	253807.00	4.34	275.86	267.50
23	8	8	15825.00	27607.00	122.10	0	Spot (Block23, Row8, Column8)	3415.94	3355.50	1110.77	0.01	0.33	248.00	251.10	248.00	42.74	0.01	0.17	100.00	100.00	0.00	3107.50	3167.94	1359543.00	74.05	1139.74	1004.00
24	1	1	18218.00	25505.00	154.65	0	Spot (Block24, Row1, Column1)	51997.85	59899.00	15740.26	0.06	0.30	3027.00	3080.12	3027.00	450.43	0.01	0.15	100.00	100.00	46.72	56872.00	48970.85	34058856.00	108.60	14970.64	11362.50
24	2	1	18510.00	25515.00	159.95	0	Spot (Block24, Row1, Column2)	6069.83	5665.50	1907.92	0.03	0.31	3000.00	3044.54	3000.00	409.95	0.01	0.13	100.00	92.00	0.00	2665.50	3069.83	4273160.00	7.38	3732.59	3730.50
24	3	1	18818.00	25507.00	199.90	0	Spot (Block24, Row1, Column3)	3802.63	3702.00	593.23	0.01	0.16	2932.00	2968.62	2932.00	384.43	0.01	0.13	79.00	50.00	0.00	770.00	870.63	4335000.00	2.17	3278.22	3260.50
24	4	1	19110.00	25506.00	161.15	0	Spot (Block24, Row1, Column4)	4905.25	4732.00	1192.90	0.02	0.24	2899.00	2933.51	2899.00	371.54	0.01	0.13	98.00	86.00	0.00	1833.00	2006.25	3526872.00	5.31	3449.24	3384.50
24	5	1	19416.00	25501.00	163.85	0	Spot (Block24, Row1, Column5)	5278.35	4778.00	1442.06	0.04	0.27	2918.00	2962.61	2918.00	364.81	0.01	0.12	98.00	94.00	0.00	1860.00	2360.35	3921817.00	6.35	3512.99	3492.00
24	6	1	19719.00	25509.00	152.90	0	Spot (Block24, Row1, Column6)	8285.16	7512.00	3203.13	0.04	0.39	2919.00	2966.22	2919.00	365.13	0.01	0.12	100.00	99.00	0.00	4593.00	5366.16	5360496.00	14.57	4204.17	4174.50
24	7	1	20031.00	25501.00	118.10	0	Spot (Block24, Row1, Column7)	6968.33	6820.00	1425.12	0.01	0.20	2897.00	2941.11	2897.00	354.33	0.01	0.12	100.00	100.00	0.00	3923.00	4071.33	2550408.00	11.37	4000.14	4002.00
24	8	1	20316.00	25494.00	229.35	0	Spot (Block24, Row1, Column8)	3594.49	3508.00	487.29	0.01	0.14	2883.00	2922.69	2883.00	350.81	0.01	0.12	74.00	45.00	0.00	625.00	711.49	5442054.00	1.92	3130.55	3113.00
24	1	2	18214.00	25810.00	218.85	0	Spot (Block24, Row2, Column1)	3508.19	3497.00	450.35	0.00	0.13	2989.00	3031.31	2989.00	418.64	0.01	0.14	52.00	29.00	0.00	508.00	519.19	4778154.00	1.14	3232.94	3215.50
24	2	2	18514.00	25809.00	139.15	0	Spot (Block24, Row2, Column2)	4432.71	4281.50	649.01	0.02	0.15	2979.00	3007.79	2979.00	391.06	0.00	0.13	96.00	88.00	0.00	1302.50	1453.71	2331608.00	3.64	3483.97	3527.00
24	3	2	18815.00	25807.00	204.00	0	Spot (Block24, Row2, Column3)	3776.32	3696.50	529.08	0.01	0.14	2949.00	2975.16	2949.00	372.77	0.00	0.13	78.00	50.00	0.00	747.50	827.32	4440951.00	2.15	3371.81	3415.00
24	4	2	19112.00	25807.00	204.45	0	Spot (Block24, Row2, Column4)	3845.99	3826.00	448.56	0.00	0.12	2925.00	2960.12	2925.00	361.57	0.01	0.12	90.00	63.00	0.00	901.00	920.99	4522882.00	2.45	3350.35	3292.50
24	5	2	19418.00	25803.00	214.30	0	Spot (Block24, Row2, Column5)	3722.41	3649.00	445.73	0.01	0.12	2891.00	2927.24	2891.00	347.52	0.01	0.12	87.00	54.00	0.00	758.00	831.41	4876354.00	2.29	3197.13	3182.00
24	6	2	19713.00	25798.00	202.15	0	Spot (Block24, Row2, Column6)	3529.37	3508.00	448.67	0.00	0.13	2881.00	2928.20	2881.00	357.90	0.01	0.12	68.00	43.00	0.00	627.00	648.37	4087013.00	1.68	3127.09	3101.00
24	7	2	20014.00	25803.00	201.40	0	Spot (Block24, Row2, Column7)	3592.23	3521.00	481.11	0.01	0.13	2824.00	2877.28	2824.00	328.63	0.01	0.11	81.00	52.00	0.00	697.00	768.23	4145439.00	2.18	3125.15	3088.00
24	8	2	20312.00	25799.00	174.60	0	Spot (Block24, Row2, Column8)	3225.77	3218.50	406.47	0.00	0.13	2787.00	2834.25	2787.00	313.30	0.01	0.11	56.00	34.00	0.00	431.50	438.77	2735450.00	1.25	2947.18	2914.00
24	1	3	18218.00	26106.00	166.45	0	Spot (Block24, Row3, Column1)	4843.15	4589.00	1172.22	0.02	0.24	2999.00	3025.48	2999.00	392.17	0.00	0.13	97.00	81.00	0.00	1590.00	1844.15	3719536.00	4.63	3501.73	3568.00
24	2	3	18520.00	26107.00	197.85	0	Spot (Block24, Row3, Column2)	3720.58	3651.00	494.56	0.01	0.13	2994.00	3033.08	2994.00	389.29	0.01	0.13	69.00	42.00	0.00	657.00	726.58	4122398.00	1.77	3268.47	3240.00
24	3	3	18808.00	26102.00	189.05	0	Spot (Block24, Row3, Column3)	4053.54	4024.00	731.32	0.00	0.18	3016.00	3051.08	3016.00	388.05	0.01	0.13	80.00	59.00	0.00	1008.00	1037.54	4085972.00	2.58	3458.23	3511.50
24	4	3	19114.00	26108.00	146.75	0	Spot (Block24, Row3, Column4)	9960.11	9141.00	3890.07	0.04	0.39	2997.00	3015.23	2997.00	367.66	0.00	0.12	100.00	100.00	0.00	6144.00	6963.11	5836622.00	18.89	4651.82	4375.00
24	5	3	19418.00	26113.00	163.95	0	Spot (Block24, Row3, Column5)	3932.72	3828.00	692.34	0.01	0.18	2906.00	2943.10	2906.00	360.12	0.01	0.12	89.00	67.00	0.00	922.00	1026.72	2922009.00	2.75	3371.91	3425.50
24	6	3	19715.00	26105.00	201.40	0	Spot (Block24, Row3, Column6)	3443.85	3389.00	424.00	0.01	0.12	2866.00	2895.96	2866.00	343.32	0.00	0.12	64.00	37.00	0.00	523.00	577.85	3963871.00	1.60	3181.25	3187.50
24	7	3	20027.00	26110.00	194.35	0	Spot (Block24, Row3, Column7)	3925.65	3807.00	691.12	0.01	0.18	2854.00	2888.89	2854.00	330.10	0.01	0.11	88.00	67.00	0.00	953.00	1071.65	4188670.00	3.14	3252.69	3187.00
24	8	3	20312.00	26111.00	193.00	0	Spot (Block24, Row3, Column8)	3302.19	3270.00	367.53	0.00	0.11	2777.00	2821.71	2777.00	329.90	0.01	0.12	66.00	31.00	0.00	493.00	525.19	3460692.00	1.46	3034.84	2978.50
24	1	4	18220.00	26409.00	147.00	0	Spot (Block24, Row4, Column1)	10500.58	9458.00	4363.88	0.05	0.42	3074.00	3098.70	3074.00	407.29	0.00	0.13	100.00	100.00	0.00	6384.00	7426.58	6184841.00	18.17	4588.92	4430.00
24	2	4	18521.00	26410.00	193.90	0	Spot (Block24, Row4, Column2)	3875.39	3725.00	1394.26	0.02	0.36	3080.00	3114.47	3080.00	410.67	0.00	0.13	67.00	36.00	0.00	645.00	795.39	4115662.00	1.85	3440.10	3420.00
24	3	4	18819.00	26408.00	144.10	0	Spot (Block24, Row4, Column3)	30335.34	27812.00	15209.15	0.04	0.50	3060.00	3107.49	3060.00	422.82	0.01	0.14	100.00	100.00	1.05	24752.00	27275.34	17260816.00	64.40	8422.27	7653.00
24	4	4	19107.00	26412.00	201.15	0	Spot (Block24, Row4, Column4)	3711.17	3693.00	451.94	0.00	0.12	3023.00	3076.14	3023.00	394.05	0.01	0.13	69.00	41.00	0.00	670.00	688.17	4256714.00	1.61	3279.30	3242.00
24	5	4	19406.00	26405.00	188.60	0	Spot (Block24, Row4, Column5)	4000.32	3680.00	1703.74	0.04	0.43	2964.00	2996.58	2964.00	373.91	0.00	0.12	77.00	47.00	0.00	716.00	1036.32	4012325.00	2.68	3420.10	3425.00
24	6	4	19721.00	26408.00	193.40	0	Spot (Block24, Row4, Column6)	3902.57	3853.50	437.57	0.01	0.11	2912.00	2948.95	2912.00	361.62	0.01	0.12	93.00	68.00	0.00	941.50	990.57	4121112.00	2.64	3341.42	3381.50
24	7	4	20015.00	26408.00	165.10	0	Spot (Block24, Row4, Column7)	4366.57	4160.00	917.64	0.02	0.21	2908.00	2944.04	2908.00	354.91	0.01	0.12	90.00	79.00	0.00	1252.00	1458.57	3305497.00	4.01	3338.12	3321.50
24	8	4	20312.00	26411.00	160.45	0	Spot (Block24, Row4, Column8)	4208.95	4116.50	591.67	0.01	0.14	2818.00	2866.46	2818.00	338.57	0.01	0.12	98.00	91.00	0.00	1298.50	1390.95	3005191.00	3.97	3347.60	3426.00
24	1	5	18216.00	26709.00	103.45	0	Spot (Block24, Row5, Column1)	5681.96	5585.00	997.14	0.01	0.18	3095.00	3140.80	3095.00	407.57	0.01	0.13	100.00	99.00	0.00	2490.00	2586.96	1579585.00	6.23	3978.52	3889.00
24	2	5	18509.00	26710.00	198.15	0	Spot (Block24, Row5, Column2)	3854.25	3874.00	473.29	0.00	0.12	3105.00	3148.81	3105.00	386.31	0.01	0.12	73.00	49.00	0.00	769.00	749.25	4266657.00	1.83	3461.19	3410.00
24	3	5	18815.00	26711.00	195.85	0	Spot (Block24, Row5, Column3)	3900.34	3900.00	457.53	0.00	0.12	3126.00	3181.61	3126.00	434.61	0.01	0.14	70.00	43.00	0.00	774.00	774.34	4231874.00	1.65	3530.77	3490.00
24	4	5	19116.00	26705.00	161.60	0	Spot (Block24, Row5, Column4)	5675.03	5237.00	1486.09	0.03	0.26	3086.00	3126.10	3086.00	401.40	0.01	0.13	99.00	93.00	0.00	2151.00	2589.03	4114397.00	6.35	3795.62	3776.00
24	5	5	19418.00	26706.00	143.00	0	Spot (Block24, Row5, Column5)	27641.95	26417.00	13260.20	0.02	0.48	3073.00	3104.85	3073.00	400.17	0.00	0.13	100.00	100.00	0.18	23344.00	24568.95	15313640.00	61.32	8942.53	7736.50
24	6	5	19714.00	26702.00	198.75	0	Spot (Block24, Row5, Column6)	3744.48	3638.00	478.38	0.01	0.13	3018.00	3054.40	3018.00	370.24	0.01	0.12	74.00	44.00	0.00	620.00	726.48	4201304.00	1.86	3370.46	3409.00
24	7	5	20002.00	26704.00	203.65	0	Spot (Block24, Row5, Column7)	3582.78	3538.00	432.67	0.01	0.12	2979.00	2991.76	2979.00	361.24	0.00	0.12	66.00	40.00	0.00	559.00	603.78	4206183.00	1.64	3274.26	3296.50
24	8	5	20318.00	26703.00	151.50	0	Spot (Block24, Row5, Column8)	5699.30	5263.00	1810.94	0.03	0.32	2855.00	2880.83	2855.00	337.03	0.00	0.12	100.00	95.00	0.00	2408.00	2844.30	3573461.00	8.36	3579.47	3619.00
24	1	6	18221.00	27009.00	206.25	0	Spot (Block24, Row6, Column1)	3750.23	3718.00	448.55	0.00	0.12	3074.00	3120.50	3074.00	403.74	0.01	0.13	67.00	39.00	0.00	644.00	676.23	4537773.00	1.56	3480.81	3467.50
24	2	6	18520.00	27006.00	212.45	0	Spot (Block24, Row6, Column2)	3784.78	3773.50	487.56	0.00	0.13	3164.00	3193.57	3164.00	415.56	0.00	0.13	60.00	34.00	0.00	609.50	620.78	4867229.00	1.42	3488.25	3489.50
24	3	6	18812.00	27004.00	147.20	0	Spot (Block24, Row6, Column3)	13254.53	12180.50	5794.62	0.04	0.44	3187.00	3210.95	3187.00	419.72	0.00	0.13	100.00	100.00	0.00	8993.50	10067.53	7793664.00	23.93	5420.58	5174.00
24	4	6	19118.00	27003.00	183.20	0	Spot (Block24, Row6, Column4)	4305.21	4228.50	657.87	0.01	0.15	3151.00	3190.50	3151.00	403.88	0.01	0.13	87.00	67.00	0.00	1077.50	1154.21	4046898.00	2.76	3591.83	3567.00
24	5	6	19420.00	27007.00	144.75	0	Spot (Block24, Row6, Column5)	14669.44	13620.50	6328.75	0.03	0.43	3093.00	3141.01	3093.00	396.61	0.01	0.13	100.00	100.00	0.00	10527.50	11576.44	8361578.00	29.07	5618.08	5209.00
24	6	6	19723.00	27002.00	199.05	0	Spot (Block24, Row6, Column6)	3882.31	3818.00	522.34	0.01	0.13	3041.00	3075.98	3041.00	369.49	0.00	0.12	79.00	52.00	0.00	777.00	841.31	4371477.00	2.18	3398.05	3383.00
24	7	6	20016.00	27003.00	164.60	0	Spot (Block24, Row6, Column7)	5234.24	4970.50	1235.94	0.02	0.24	2972.00	2994.10	2972.00	368.34	0.00	0.12	99.00	93.00	0.00	1998.50	2262.24	3925683.00	6.08	3540.28	3547.00
24	8	6	20325.00	27007.00	148.35	0	Spot (Block24, Row6, Column8)	5342.21	5135.50	1283.74	0.02	0.24	2891.00	2899.15	2891.00	337.64	0.00	0.12	99.00	98.00	0.00	2244.50	2451.21	3205325.00	7.24	3634.97	3622.00
24	1	7	18221.00	27313.00	208.10	0	Spot (Block24, Row7, Column1)	3689.52	3638.00	484.27	0.01	0.13	3069.00	3120.14	3069.00	439.12	0.01	0.14	57.00	32.00	0.00	569.00	620.52	4560243.00	1.30	3361.72	3252.00
24	2	7	18526.00	27313.00	198.65	0	Spot (Block24, Row7, Column2)	3800.81	3779.00	448.76	0.00	0.12	3105.00	3168.22	3105.00	408.84	0.01	0.13	68.00	39.00	0.00	674.00	695.81	4253109.00	1.55	3450.37	3380.00
24	3	7	18813.00	27311.00	218.85	0	Spot (Block24, Row7, Column3)	3869.28	3791.00	499.69	0.01	0.13	3153.00	3204.85	3153.00	406.89	0.01	0.13	67.00	39.00	0.00	638.00	716.28	5304782.00	1.63	3484.29	3516.00
24	4	7	19108.00	27312.00	212.50	0	Spot (Block24, Row7, Column4)	3711.77	3683.00	460.09	0.00	0.12	3112.00	3167.37	3112.00	390.91	0.01	0.12	62.00	34.00	0.00	571.00	599.77	4769629.00	1.39	3449.01	3429.50
24	5	7	19420.00	27310.00	196.15	0	Spot (Block24, Row7, Column5)	3989.47	3925.00	506.91	0.01	0.13	3076.00	3114.59	3076.00	378.54	0.01	0.12	85.00	55.00	0.00	849.00	913.47	4352515.00	2.31	3512.32	3512.50
24	6	7	19711.00	27303.00	208.00	0	Spot (Block24, Row7, Column6)	3661.83	3631.00	458.09	0.00	0.13	3006.00	3041.07	3006.00	355.11	0.01	0.12	69.00	44.00	0.00	625.00	655.83	4515032.00	1.75	3274.60	3275.00
24	7	7	20009.00	27305.00	156.80	0	Spot (Block24, Row7, Column7)	5287.88	5014.00	1117.30	0.02	0.21	2942.00	2965.07	2942.00	362.48	0.00	0.12	99.00	98.00	0.00	2072.00	2345.88	3564028.00	6.41	3686.16	3710.00
24	8	7	20316.00	27307.00	154.75	0	Spot (Block24, Row7, Column8)	4313.00	4303.00	545.03	0.00	0.13	2888.00	2909.67	2888.00	346.01	0.00	0.12	99.00	91.00	0.00	1415.00	1425.00	2842269.00	4.06	3435.24	3387.50
24	1	8	18213.00	27610.00	144.10	0	Spot (Block24, Row8, Column1)	59161.62	65535.00	11639.80	0.04	0.20	3090.00	3135.69	3090.00	482.02	0.01	0.15	100.00	100.00	69.47	62445.00	56071.62	33722384.00	116.23	17071.19	12345.00
24	2	8	18514.00	27611.00	197.95	0	Spot (Block24, Row8, Column2)	3908.43	3917.50	488.56	0.00	0.13	3093.00	3141.90	3093.00	443.96	0.01	0.14	75.00	45.00	0.00	824.50	815.43	4338353.00	1.73	3394.50	3293.00
24	3	8	18811.00	27603.00	182.55	0	Spot (Block24, Row8, Column3)	4630.88	4427.50	1098.47	0.02	0.24	3094.00	3150.10	3094.00	405.84	0.01	0.13	85.00	70.00	0.00	1333.50	1536.88	4315984.00	3.65	3546.08	3532.00
24	4	8	19114.00	27600.00	196.55	0	Spot (Block24, Row8, Column4)	4003.98	3951.00	569.12	0.01	0.14	3070.00	3117.34	3070.00	395.03	0.01	0.13	80.00	56.00	0.00	881.00	933.98	4376355.00	2.24	3417.57	3387.00
24	5	8	19409.00	27605.00	193.25	0	Spot (Block24, Row8, Column5)	3650.05	3603.00	488.35	0.01	0.13	3023.00	3062.93	3023.00	368.58	0.01	0.12	65.00	37.00	0.00	580.00	627.05	3869057.00	1.59	3323.17	3267.00
24	6	8	19706.00	27602.00	187.70	0	Spot (Block24, Row8, Column6)	3727.85	3695.00	456.34	0.00	0.12	2965.00	2974.39	2965.00	352.24	0.00	0.12	77.00	51.00	0.00	730.00	762.85	3694304.00	2.14	3363.69	3298.00
24	7	8	20021.00	27603.00	155.65	0	Spot (Block24, Row8, Column7)	5488.88	5401.00	1400.25	0.01	0.26	2890.00	2914.15	2890.00	361.06	0.00	0.12	100.00	96.00	0.00	2511.00	2598.88	3650105.00	7.13	3596.98	3534.00
24	8	8	20329.00	27598.00	124.40	0	Spot (Block24, Row8, Column8)	8558.63	8632.00	2053.98	0.00	0.24	2879.00	2919.04	2879.00	369.27	0.01	0.13	100.00	100.00	0.00	5753.00	5679.63	3534715.00	15.27	4500.82	4295.50
25	1	1	4715.00	30012.00	152.55	0	Spot (Block25, Row1, Column1)	51161.39	65535.00	17415.42	0.11	0.34	110.00	129.60	110.00	105.91	0.07	0.82	100.00	100.00	50.39	65425.00	51051.39	32590044.00	481.84	9213.25	6685.00
25	2	1	5024.00	30012.00	147.00	-50	Spot (Block25, Row1, Column2)	113.01	112.00	11.12	0.00	0.10	104.00	112.53	104.00	62.64	0.03	0.56	0.00	0.00	0.00	8.00	9.01	66563.00	0.01	104.39	105.00
25	3	1	5324.00	30011.00	147.00	-50	Spot (Block25, Row1, Column3)	112.08	113.00	11.23	0.00	0.10	101.00	103.03	101.00	36.35	0.01	0.35	0.00	0.00	0.00	12.00	11.08	66128.00	0.25	103.67	104.00
25	4	1	5637.00	29995.00	126.50	0	Spot (Block25, Row1, Column4)	119.17	119.00	11.18	0.00	0.09	101.00	101.27	101.00	11.31	0.00	0.11	71.00	31.00	0.00	18.00	18.17	50765.00	1.58	109.07	108.00
25	5	1	5923.00	29986.00	237.15	0	Spot (Block25, Row1, Column5)	125.27	123.00	17.18	0.01	0.14	103.00	104.24	103.00	14.65	0.01	0.14	65.00	28.00	0.00	20.00	22.27	203061.00	1.44	105.43	105.00
25	6	1	6224.00	30019.00	172.35	0	Spot (Block25, Row1, Column6)	140.16	137.00	15.49	0.01	0.11	108.00	108.47	108.00	15.36	0.00	0.14	86.00	46.00	0.00	29.00	32.16	116193.00	2.06	123.27	124.00
25	7	1	6544.00	30016.00	185.30	0	Spot (Block25, Row1, Column7)	146.60	145.00	15.57	0.00	0.11	123.00	125.40	123.00	19.76	0.01	0.16	55.00	18.00	0.00	22.00	23.60	141761.00	1.07	130.07	131.00
25	8	1	6821.00	30014.00	181.15	0	Spot (Block25, Row1, Column8)	247.38	253.00	40.29	0.01	0.16	141.00	142.51	141.00	18.75	0.00	0.13	97.00	94.00	0.00	112.00	106.38	227095.00	5.59	177.49	182.00
25	1	2	4758.00	30288.00	240.10	0	Spot (Block25, Row2, Column1)	143.97	141.00	24.64	0.01	0.17	107.00	122.49	107.00	85.10	0.06	0.69	2.00	0.00	0.00	34.00	36.97	239560.00	0.25	131.35	125.00
25	2	2	5024.00	30312.00	147.00	-50	Spot (Block25, Row2, Column2)	97.05	97.00	10.64	0.00	0.11	100.00	103.71	100.00	18.10	0.02	0.17	1.00	0.00	0.00	-3.00	-2.95	57068.00	-0.37	94.45	94.50
25	3	2	5289.00	30281.00	209.05	0	Spot (Block25, Row2, Column3)	106.01	106.00	10.34	0.00	0.10	97.00	98.89	97.00	37.79	0.01	0.38	0.00	0.00	0.00	9.00	9.01	132084.00	0.19	100.62	100.00
25	4	2	5690.00	30363.00	232.25	0	Spot (Block25, Row2, Column4)	109.31	110.00	9.84	0.00	0.09	99.00	98.74	99.00	10.99	0.00	0.11	50.00	12.00	0.00	11.00	10.31	169753.00	0.96	102.66	103.00
25	5	2	5925.00	30321.00	191.50	0	Spot (Block25, Row2, Column5)	128.51	127.00	14.29	0.01	0.11	107.00	107.12	107.00	14.38	0.00	0.13	67.00	26.00	0.00	20.00	21.51	133012.00	1.49	118.01	118.00
25	6	2	6224.00	30310.00	147.00	-50	Spot (Block25, Row2, Column6)	115.36	116.00	10.62	0.00	0.09	113.50	114.14	113.50	15.83	0.00	0.14	8.00	0.00	0.00	2.50	1.86	67945.00	0.08	115.55	116.50
25	7	2	6525.00	30310.00	147.00	-50	Spot (Block25, Row2, Column7)	137.54	137.00	10.63	0.00	0.08	129.00	129.54	129.00	21.97	0.00	0.17	11.00	0.00	0.00	8.00	8.54	81564.00	0.36	133.17	133.00
25	8	2	6825.00	30310.00	147.00	-50	Spot (Block25, Row2, Column8)	163.78	163.00	11.46	0.00	0.07	152.00	153.61	152.00	32.10	0.00	0.21	3.00	0.00	0.00	11.00	11.78	97123.00	0.32	156.18	154.50
25	1	3	4724.00	30612.00	147.00	-50	Spot (Block25, Row3, Column1)	107.09	108.00	9.14	0.00	0.09	103.00	104.67	103.00	16.38	0.01	0.16	5.00	0.00	0.00	5.00	4.09	62966.00	0.15	106.90	107.00
25	2	3	5024.00	30612.00	147.00	-50	Spot (Block25, Row3, Column2)	103.27	103.00	9.33	0.00	0.09	101.00	103.48	101.00	16.79	0.01	0.16	7.00	0.00	0.00	2.00	2.27	60620.00	-0.01	102.78	101.00
25	3	3	5291.00	30607.00	153.90	0	Spot (Block25, Row3, Column3)	120.94	119.00	14.20	0.01	0.12	98.00	98.53	98.00	11.78	0.00	0.12	79.00	40.00	0.00	21.00	22.94	78611.00	1.90	108.21	109.00
25	4	3	5661.00	30582.00	202.40	0	Spot (Block25, Row3, Column4)	112.81	113.00	13.37	0.00	0.12	102.00	102.43	102.00	13.13	0.00	0.13	42.00	12.00	0.00	11.00	10.81	131084.00	0.79	108.83	109.00
25	5	3	5912.00	30616.00	144.35	0	Spot (Block25, Row3, Column5)	140.96	141.00	12.10	0.00	0.09	114.00	115.99	114.00	16.39	0.01	0.14	80.00	32.00	0.00	27.00	26.96	79360.00	1.52	122.20	122.00
25	6	3	6225.00	30610.00	147.00	-50	Spot (Block25, Row3, Column6)	140.90	141.00	18.09	0.00	0.13	127.00	128.35	127.00	17.88	0.00	0.14	41.00	15.00	0.00	14.00	13.90	82851.00	0.70	142.27	142.00
25	7	3	6533.00	30636.00	201.10	0	Spot (Block25, Row3, Column7)	170.19	172.00	18.77	0.00	0.11	134.00	134.86	134.00	18.25	0.00	0.14	77.00	52.00	0.00	38.00	36.19	195041.00	1.94	144.43	143.00
25	8	3	6825.00	30610.00	147.00	-50	Spot (Block25, Row3, Column8)	162.37	165.00	23.14	0.01	0.14	149.00	150.30	149.00	32.33	0.00	0.22	21.00	0.00	0.00	16.00	13.37	96287.00	0.37	153.73	150.00
25	1	4	4733.00	30912.00	164.15	0	Spot (Block25, Row4, Column1)	126.81	126.00	18.10	0.00	0.14	98.00	97.58	98.00	10.26	0.00	0.11	91.00	71.00	0.00	28.00	28.81	93967.00	2.85	106.09	106.00
25	2	4	5024.00	30912.00	147.00	-50	Spot (Block25, Row4, Column2)	105.26	104.00	11.07	0.01	0.11	102.00	103.67	102.00	15.54	0.01	0.15	15.00	0.00	0.00	2.00	3.26	61789.00	0.10	106.72	107.00
25	3	4	5321.00	30920.00	153.40	0	Spot (Block25, Row4, Column3)	212.00	208.00	32.64	0.01	0.15	111.00	110.80	111.00	16.53	0.00	0.15	99.00	96.00	0.00	97.00	101.00	137377.00	6.12	140.41	136.00
25	4	4	5563.00	30895.00	142.30	0	Spot (Block25, Row4, Column4)	151.14	148.00	18.20	0.01	0.12	115.00	114.37	115.00	15.32	0.00	0.13	87.00	54.00	0.00	33.00	36.14	83277.00	2.40	126.04	123.00
25	5	4	5912.00	30898.00	143.65	0	Spot (Block25, Row4, Column5)	143.17	140.50	13.25	0.01	0.09	123.00	122.70	123.00	15.01	0.00	0.12	56.00	24.00	0.00	17.50	20.17	79603.00	1.36	127.46	127.00
25	6	4	6233.00	30896.00	189.25	0	Spot (Block25, Row4, Column6)	162.10	162.00	17.75	0.00	0.11	126.00	126.84	126.00	18.68	0.00	0.15	83.00	47.00	0.00	36.00	36.10	164534.00	1.89	144.01	144.00
25	7	4	6500.00	30876.00	188.85	0	Spot (Block25, Row4, Column7)	153.37	150.00	48.49	0.01	0.32	127.00	128.89	127.00	20.28	0.01	0.16	54.00	22.00	0.00	23.00	26.37	154448.00	1.21	138.33	136.00
25	8	4	6811.00	30922.00	139.50	0	Spot (Block25, Row4, Column8)	785.45	738.00	274.41	0.03	0.35	142.00	145.83	142.00	25.28	0.01	0.17	100.00	100.00	0.00	596.00	643.45	412359.00	25.30	331.86	263.00
25	1	5	4724.00	31212.00	147.00	-50	Spot (Block25, Row5, Column1)	110.84	110.00	12.60	0.00	0.11	104.00	104.21	104.00	14.20	0.00	0.14	30.00	5.00	0.00	6.00	6.84	65175.00	0.47	108.16	106.00
25	2	5	5030.00	31191.00	197.35	0	Spot (Block25, Row5, Column2)	124.00	124.00	12.59	0.00	0.10	113.00	112.38	113.00	15.65	0.00	0.14	34.00	5.00	0.00	11.00	11.00	136648.00	0.74	115.17	115.00
25	3	5	5364.00	31205.00	196.35	0	Spot (Block25, Row5, Column3)	140.49	137.00	16.73	0.01	0.12	121.00	120.27	121.00	13.76	0.00	0.11	57.00	27.00	0.00	16.00	19.49	153976.00	1.47	132.45	130.00
25	4	5	5605.00	31218.00	191.65	0	Spot (Block25, Row5, Column4)	150.53	152.00	11.78	0.00	0.08	123.00	123.07	123.00	13.05	0.00	0.11	86.00	56.00	0.00	29.00	27.53	155953.00	2.10	133.57	132.00
25	5	5	5912.00	31212.00	148.95	0	Spot (Block25, Row5, Column5)	271.90	282.00	44.79	0.02	0.16	120.00	120.52	120.00	14.97	0.00	0.12	100.00	99.00	0.00	162.00	151.90	165313.00	10.11	166.43	173.50
25	6	5	6225.00	31210.00	147.00	-50	Spot (Block25, Row5, Column6)	121.42	121.00	13.66	0.00	0.11	118.00	118.77	118.00	14.94	0.00	0.13	22.00	2.00	0.00	3.00	3.42	71272.00	0.18	115.92	117.00
25	7	5	6525.00	31210.00	147.00	-50	Spot (Block25, Row5, Column7)	129.88	129.00	14.66	0.00	0.11	122.00	122.52	122.00	16.34	0.00	0.13	22.00	6.00	0.00	7.00	7.88	76498.00	0.45	125.81	123.00
25	8	5	6817.00	31206.00	175.55	0	Spot (Block25, Row5, Column8)	185.99	187.00	25.92	0.00	0.14	134.00	136.66	134.00	21.90	0.01	0.16	85.00	66.00	0.00	53.00	51.99	160324.00	2.25	152.10	152.50
25	1	6	4724.00	31512.00	147.00	-50	Spot (Block25, Row6, Column1)	115.38	114.00	10.39	0.01	0.09	112.00	112.57	112.00	11.34	0.00	0.10	17.00	5.00	0.00	2.00	3.38	67846.00	0.25	111.13	111.00
25	2	6	5024.00	31512.00	147.00	-50	Spot (Block25, Row6, Column2)	116.87	117.00	12.95	0.00	0.11	114.00	113.83	114.00	11.39	0.00	0.10	22.00	6.00	0.00	3.00	2.87	68719.00	0.27	119.61	121.00
25	3	6	5314.00	31499.00	135.55	0	Spot (Block25, Row6, Column3)	146.41	141.50	17.12	0.01	0.12	115.00	114.44	115.00	12.58	0.00	0.11	85.00	51.00	0.00	26.50	31.41	72329.00	2.54	130.93	129.00
25	4	6	5621.00	31512.00	148.45	0	Spot (Block25, Row6, Column4)	153.80	150.00	33.47	0.01	0.22	115.00	117.06	115.00	66.33	0.01	0.57	14.00	0.00	0.00	35.00	38.80	93050.00	0.55	130.01	130.00
25	5	6	5938.00	31518.00	143.70	0	Spot (Block25, Row6, Column5)	211.16	209.00	43.50	0.00	0.21	116.00	118.99	116.00	65.83	0.01	0.55	81.00	25.00	0.00	93.00	95.16	118463.00	1.40	154.82	137.50
25	6	6	6225.00	31511.00	147.00	-50	Spot (Block25, Row6, Column6)	129.23	129.00	9.92	0.00	0.08	120.00	121.37	120.00	13.02	0.00	0.11	32.00	5.00	0.00	9.00	9.23	75985.00	0.60	129.74	129.00
25	7	6	6529.00	31530.00	180.85	0	Spot (Block25, Row6, Column7)	153.77	156.00	18.47	0.01	0.12	123.00	123.84	123.00	14.40	0.00	0.12	76.00	54.00	0.00	33.00	30.77	140697.00	2.08	135.71	132.00
25	8	6	6845.00	31536.00	130.35	0	Spot (Block25, Row6, Column8)	176.95	178.50	22.97	0.00	0.13	130.00	131.61	130.00	17.16	0.01	0.13	86.00	67.00	0.00	48.50	46.95	80689.00	2.64	145.61	143.00
25	1	7	4724.00	31812.00	147.00	-50	Spot (Block25, Row7, Column1)	127.92	127.00	12.59	0.00	0.10	115.00	123.96	115.00	96.48	0.03	0.78	0.00	0.00	0.00	12.00	12.92	74959.00	0.04	120.76	120.00
25	2	7	5038.00	31823.00	104.40	0	Spot (Block25, Row7, Column2)	134.48	128.50	23.58	0.02	0.18	111.00	111.03	111.00	12.45	0.00	0.11	63.00	32.00	0.00	17.50	23.48	37654.00	1.88	120.83	120.00
25	3	7	5319.00	31831.00	128.85	0	Spot (Block25, Row7, Column3)	124.65	124.00	8.38	0.00	0.07	110.00	109.61	110.00	11.92	0.00	0.11	62.00	16.00	0.00	14.00	14.65	55717.00	1.26	119.08	118.50
25	4	7	5625.00	31811.00	147.00	-50	Spot (Block25, Row7, Column4)	115.49	113.00	29.06	0.01	0.25	113.00	114.71	113.00	32.84	0.01	0.29	6.00	0.00	0.00	0.00	2.49	68137.00	0.02	107.00	108.00
25	5	7	5925.00	31811.00	147.00	-50	Spot (Block25, Row7, Column5)	128.83	130.00	12.78	0.00	0.10	116.00	117.52	116.00	34.29	0.01	0.29	1.00	0.00	0.00	14.00	12.83	75881.00	0.33	130.31	133.00
25	6	7	6261.00	31812.00	208.10	0	Spot (Block25, Row7, Column6)	133.94	132.00	15.53	0.01	0.12	117.00	116.53	117.00	14.80	0.00	0.13	51.00	18.00	0.00	15.00	16.94	165815.00	1.18	125.20	125.00
25	7	7	6536.00	31822.00	163.50	0	Spot (Block25, Row7, Column7)	141.43	140.00	16.17	0.00	0.11	120.00	120.72	120.00	13.54	0.00	0.11	61.00	37.00	0.00	20.00	21.43	104658.00	1.53	126.69	127.00
25	8	7	6825.00	31810.00	147.00	-50	Spot (Block25, Row7, Column8)	115.47	115.00	9.09	0.00	0.08	127.00	129.34	127.00	17.76	0.01	0.14	0.00	0.00	0.00	-12.00	-11.53	67898.00	-0.78	119.00	118.00
25	1	8	4709.00	32119.00	139.55	0	Spot (Block25, Row8, Column1)	59680.80	65535.00	11636.78	0.04	0.19	124.00	151.98	124.00	171.75	0.09	1.13	100.00	100.00	72.36	65411.00	59556.80	31093916.00	346.61	14119.48	9795.00
25	2	8	5025.00	32112.00	147.00	-50	Spot (Block25, Row8, Column2)	111.06	111.00	9.54	0.00	0.09	111.00	121.88	111.00	100.46	0.04	0.82	0.00	0.00	0.00	0.00	0.06	65304.00	-0.11	113.86	113.00
25	3	8	5325.00	32112.00	147.00	-50	Spot (Block25, Row8, Column3)	114.20	114.00	9.51	0.00	0.08	107.00	106.79	107.00	11.42	0.00	0.11	33.00	4.00	0.00	7.00	7.20	66923.00	0.65	112.12	113.00
25	4	8	5604.00	32104.00	160.10	0	Spot (Block25, Row8, Column4)	118.25	119.00	10.43	0.00	0.09	107.00	108.28	107.00	33.50	0.01	0.31	0.00	0.00	0.00	12.00	11.25	83368.00	0.30	113.95	113.00
25	5	8	5925.00	32111.00	147.00	-50	Spot (Block25, Row8, Column5)	113.51	114.00	12.20	0.00	0.11	106.00	107.81	106.00	33.93	0.01	0.31	1.00	0.00	0.00	8.00	7.51	66743.00	0.17	107.28	105.00
25	6	8	6225.00	32111.00	147.00	-50	Spot (Block25, Row8, Column6)	117.14	112.00	16.73	0.02	0.14	109.00	109.88	109.00	14.96	0.00	0.14	22.00	11.00	0.00	3.00	8.14	69113.00	0.48	112.75	111.00
25	7	8	6503.00	32115.00	180.40	0	Spot (Block25, Row8, Column7)	131.11	131.00	11.96	0.00	0.09	116.00	117.21	116.00	16.74	0.00	0.14	44.00	7.00	0.00	15.00	15.11	119576.00	0.83	125.53	125.00
25	8	8	6826.00	32114.00	121.95	0	Spot (Block25, Row8, Column8)	3122.27	3035.00	1221.79	0.01	0.39	126.00	128.91	126.00	22.24	0.01	0.17	100.00	100.00	0.00	2909.00	2996.27	1233296.00	134.58	795.65	655.00
26	1	1	9216.00	30010.00	152.55	0	Spot (Block26, Row1, Column1)	53822.68	65535.00	15174.06	0.09	0.28	2295.00	2343.82	2295.00	448.06	0.01	0.19	100.00	100.00	53.36	63240.00	51527.68	34392960.00	114.89	14648.91	10983.00
26	2	1	9511.00	30019.00	151.65	0	Spot (Block26, Row1, Column2)	4968.04	4732.00	1409.35	0.02	0.28	2300.00	2331.87	2300.00	413.90	0.01	0.18	99.00	93.00	0.00	2432.00	2668.04	3144771.00	6.37	3044.16	3029.00
26	3	1	9819.00	30012.00	143.20	0	Spot (Block26, Row1, Column3)	5321.08	5009.00	1936.50	0.03	0.36	2270.00	2286.89	2270.00	385.64	0.00	0.17	95.00	90.00	0.00	2739.00	3051.08	2979803.00	7.87	2956.83	2976.00
26	4	1	10111.00	30012.00	144.65	0	Spot (Block26, Row1, Column4)	4751.96	4640.50	1304.03	0.01	0.27	2297.00	2326.89	2297.00	394.26	0.01	0.17	99.00	94.00	0.00	2343.50	2454.96	2708616.00	6.15	2986.30	2950.00
26	5	1	10414.00	30013.00	139.80	0	Spot (Block26, Row1, Column5)	14474.88	13558.00	8793.08	0.03	0.61	2366.00	2404.08	2366.00	427.08	0.01	0.18	99.00	97.00	0.00	11192.00	12108.88	7671685.00	28.26	5280.84	4266.00
26	6	1	10718.00	30010.00	143.80	0	Spot (Block26, Row1, Column6)	10836.13	10351.00	5073.39	0.02	0.47	2469.00	2505.18	2469.00	443.45	0.01	0.18	100.00	100.00	0.00	7882.00	8367.13	6122411.00	18.79	4454.73	3793.00
26	7	1	11022.00	30010.00	150.60	0	Spot (Block26, Row1, Column7)	25143.15	22404.00	14657.32	0.05	0.58	2508.00	2554.75	2508.00	447.85	0.01	0.18	100.00	100.00	0.16	19896.00	22635.15	15664181.00	50.44	7398.63	6094.50
26	8	1	11314.00	30008.00	180.55	0	Spot (Block26, Row1, Column8)	3145.40	3123.00	506.30	0.00	0.16	2592.00	2633.25	2592.00	464.64	0.01	0.18	53.00	23.00	0.00	531.00	553.40	2871750.00	1.10	2781.85	2731.50
26	1	2	9193.00	30309.00	209.65	0	Spot (Block26, Row2, Column1)	2503.38	2485.00	418.70	0.00	0.17	2201.00	2236.25	2201.00	420.80	0.01	0.19	37.00	10.00	0.00	284.00	302.38	3121718.00	0.63	2394.14	2379.00
26	2	2	9516.00	30316.00	123.55	0	Spot (Block26, Row2, Column2)	5958.25	5697.00	1581.81	0.02	0.27	2211.00	2260.67	2211.00	396.07	0.01	0.18	100.00	100.00	0.00	3486.00	3747.25	2413090.00	9.34	3149.15	3062.00
26	3	2	9816.00	30312.00	176.95	0	Spot (Block26, Row2, Column3)	2687.15	2615.50	458.61	0.01	0.17	2213.50	2257.92	2213.50	400.42	0.01	0.18	50.00	24.00	0.00	402.00	473.65	2359317.00	1.07	2400.12	2381.50
26	4	2	10122.00	30316.00	161.55	0	Spot (Block26, Row2, Column4)	4172.80	4117.00	820.82	0.01	0.20	2237.00	2280.82	2237.00	397.90	0.01	0.17	99.00	94.00	0.00	1880.00	1935.80	3021109.00	4.75	2877.72	2868.00
26	5	2	10421.00	30315.00	196.80	0	Spot (Block26, Row2, Column5)	4038.48	3931.00	799.65	0.01	0.20	2275.00	2301.16	2275.00	374.77	0.00	0.16	99.00	91.00	0.00	1656.00	1763.48	4422139.00	4.64	2779.76	2768.00
26	6	2	10707.00	30311.00	140.50	0	Spot (Block26, Row2, Column6)	3680.56	3597.00	777.44	0.01	0.21	2299.00	2348.48	2299.00	406.02	0.01	0.17	90.00	75.00	0.00	1298.00	1381.56	1976459.00	3.28	2855.75	2843.50
26	7	2	11018.00	30312.00	147.25	0	Spot (Block26, Row2, Column7)	4009.99	3845.00	984.41	0.02	0.25	2308.00	2367.91	2308.00	417.96	0.01	0.18	93.00	80.00	0.00	1537.00	1701.99	2377927.00	3.93	2766.52	2734.00
26	8	2	11316.00	30314.00	147.00	-50	Spot (Block26, Row2, Column8)	2637.87	2604.00	434.48	0.01	0.16	2352.00	2403.58	2352.00	426.60	0.01	0.18	37.00	9.00	0.00	252.00	285.87	1558979.00	0.55	2316.09	2145.00
26	1	3	9220.00	30615.00	141.90	0	Spot (Block26, Row3, Column1)	8630.39	7844.00	4285.95	0.04	0.50	2104.00	2138.27	2104.00	376.25	0.01	0.18	99.00	98.00	0.00	5740.00	6526.39	4729452.00	17.25	3462.40	3319.00
26	2	3	9513.00	30610.00	177.45	0	Spot (Block26, Row3, Column2)	2856.95	2799.50	472.95	0.01	0.17	2184.00	2218.04	2184.00	402.78	0.01	0.18	68.00	40.00	0.00	615.50	672.95	2519830.00	1.59	2465.36	2420.00
26	3	3	9800.00	30608.00	160.45	0	Spot (Block26, Row3, Column3)	3056.34	2956.00	612.31	0.01	0.20	2215.00	2260.41	2215.00	407.70	0.01	0.18	74.00	44.00	0.00	741.00	841.34	2176117.00	1.95	2576.26	2611.00
26	4	3	10117.00	30616.00	141.55	0	Spot (Block26, Row3, Column4)	8357.41	8052.50	3254.67	0.02	0.39	2202.00	2242.51	2202.00	399.59	0.01	0.18	100.00	100.00	0.00	5850.50	6155.41	4546432.00	15.30	3675.62	3499.50
26	5	3	10423.00	30611.00	148.30	0	Spot (Block26, Row3, Column5)	3085.11	2994.00	596.41	0.01	0.19	2204.00	2247.55	2204.00	382.54	0.01	0.17	81.00	52.00	0.00	790.00	881.11	1860320.00	2.19	2506.78	2553.00
26	6	3	10718.00	30619.00	165.85	0	Spot (Block26, Row3, Column6)	3940.31	3818.00	866.68	0.01	0.22	2230.00	2273.97	2230.00	393.17	0.01	0.17	98.00	89.00	0.00	1588.00	1710.31	3014337.00	4.24	2811.25	2881.00
26	7	3	11024.00	30613.00	139.95	0	Spot (Block26, Row3, Column7)	7462.68	6721.00	3380.78	0.05	0.45	2191.00	2236.35	2191.00	384.27	0.01	0.17	97.00	96.00	0.00	4530.00	5271.68	3962683.00	13.60	3444.86	3261.50
26	8	3	11312.00	30620.00	183.20	0	Spot (Block26, Row3, Column8)	2791.08	2751.00	522.32	0.01	0.19	2207.00	2251.37	2207.00	393.40	0.01	0.17	56.00	33.00	0.00	544.00	584.08	2618031.00	1.37	2352.11	2315.00
26	1	4	9221.00	30915.00	141.20	0	Spot (Block26, Row4, Column1)	8147.59	7694.00	3162.85	0.02	0.39	2120.00	2145.09	2120.00	372.96	0.01	0.17	100.00	100.00	0.00	5574.00	6027.59	4391553.00	16.09	3537.37	3314.00
26	2	4	9518.00	30935.00	201.50	0	Spot (Block26, Row4, Column2)	3193.45	3116.50	572.86	0.01	0.18	2180.00	2193.63	2180.00	392.57	0.00	0.18	87.00	62.00	0.00	936.50	1013.45	3691632.00	2.55	2536.68	2504.00
26	3	4	9819.00	30912.00	137.95	0	Spot (Block26, Row4, Column3)	19463.23	17847.00	9364.12	0.04	0.48	2183.00	2216.03	2183.00	394.81	0.01	0.18	100.00	100.00	0.00	15664.00	17280.23	10023566.00	43.68	6288.28	5798.00
26	4	4	10112.00	30911.00	188.35	0	Spot (Block26, Row4, Column4)	2741.51	2702.00	578.07	0.01	0.21	2111.00	2174.15	2111.00	385.76	0.01	0.18	63.00	37.00	0.00	591.00	630.51	2746996.00	1.47	2379.39	2319.50
26	5	4	10400.00	30907.00	189.35	0	Spot (Block26, Row4, Column5)	2662.47	2648.50	440.55	0.00	0.17	2119.00	2175.75	2119.00	391.56	0.01	0.18	59.00	29.00	0.00	529.50	543.47	2683772.00	1.24	2369.52	2410.00
26	6	4	10716.00	30904.00	196.70	0	Spot (Block26, Row4, Column6)	3933.52	3874.00	736.41	0.01	0.19	2137.00	2190.31	2137.00	380.24	0.01	0.17	99.00	94.00	0.00	1737.00	1796.52	4299337.00	4.58	2792.96	2852.00
26	7	4	11013.00	30910.00	148.75	0	Spot (Block26, Row4, Column7)	6660.73	5415.00	3684.37	0.09	0.55	2113.00	2166.43	2113.00	380.84	0.01	0.18	96.00	89.00	0.00	3302.00	4547.73	4016422.00	11.80	3000.90	2852.00
26	8	4	11312.00	30923.00	145.05	0	Spot (Block26, Row4, Column8)	4152.12	4005.00	1114.12	0.02	0.27	2184.00	2210.49	2184.00	397.87	0.01	0.18	95.00	85.00	0.00	1821.00	1968.12	2370860.00	4.88	2828.84	2776.00
26	1	5	9212.00	31215.00	98.70	0	Spot (Block26, Row5, Column1)	5095.26	5037.50	970.83	0.00	0.19	2174.00	2189.75	2174.00	396.48	0.00	0.18	99.00	98.00	0.00	2863.50	2921.26	1253435.00	7.33	3034.25	3111.00
26	2	5	9505.00	31206.00	195.05	0	Spot (Block26, Row5, Column2)	3118.00	3084.00	609.32	0.00	0.20	2187.00	2215.43	2187.00	373.77	0.01	0.17	80.00	57.00	0.00	897.00	931.00	3351854.00	2.41	2578.17	2499.50
26	3	5	9814.00	31230.00	173.70	0	Spot (Block26, Row5, Column3)	4063.42	4014.50	855.59	0.01	0.21	2181.00	2205.44	2181.00	392.27	0.00	0.18	97.00	92.00	0.00	1833.50	1882.42	3437654.00	4.74	2851.15	2822.00
26	4	5	10118.00	31213.00	144.45	0	Spot (Block26, Row5, Column4)	5624.72	5196.00	1941.44	0.03	0.35	2107.00	2144.85	2107.00	394.85	0.01	0.18	99.00	98.00	0.00	3089.00	3517.72	3177967.00	8.81	3081.47	3017.00
26	5	5	10421.00	31214.00	138.55	0	Spot (Block26, Row5, Column5)	32261.53	32102.00	15913.56	0.00	0.49	2100.00	2145.83	2100.00	408.46	0.01	0.19	100.00	100.00	0.97	30002.00	30161.53	16679212.00	73.73	9469.43	8265.00
26	6	5	10716.00	31214.00	179.25	0	Spot (Block26, Row5, Column6)	3189.04	2980.50	712.27	0.03	0.22	2100.00	2139.96	2100.00	378.65	0.01	0.18	84.00	60.00	0.00	880.50	1089.04	2876513.00	2.77	2476.21	2441.00
26	7	5	11019.00	31225.00	185.30	0	Spot (Block26, Row5, Column7)	3362.44	3255.00	642.30	0.01	0.19	2149.00	2179.57	2149.00	393.03	0.01	0.18	89.00	75.00	0.00	1106.00	1213.44	3251483.00	3.01	2567.45	2550.00
26	8	5	11320.00	31212.00	139.90	0	Spot (Block26, Row5, Column8)	16655.09	13972.00	11256.55	0.08	0.68	2113.00	2168.40	2113.00	379.56	0.01	0.18	100.00	99.00	0.00	11859.00	14542.09	8843853.00	38.17	5119.94	4161.50
26	1	6	9218.00	31517.00	171.15	0	Spot (Block26, Row6, Column1)	3774.60	3606.50	891.54	0.02	0.24	2139.00	2167.41	2139.00	377.86	0.01	0.17	97.00	87.00	0.00	1467.50	1635.60	3080076.00	4.25	2652.35	2636.50
26	2	6	9519.00	31519.00	197.60	0	Spot (Block26, Row6, Column2)	3057.64	3034.00	513.71	0.00	0.17	2167.00	2203.64	2167.00	390.53	0.01	0.18	83.00	56.00	0.00	867.00	890.64	3372572.00	2.19	2527.97	2484.50
26	3	6	9813.00	31511.00	142.65	0	Spot (Block26, Row6, Column3)	14635.66	12989.00	7530.15	0.05	0.51	2184.00	2218.79	2184.00	407.62	0.01	0.18	100.00	100.00	0.00	10805.00	12451.66	8049612.00	30.46	5040.42	4750.00
26	4	6	10123.00	31515.00	161.70	0	Spot (Block26, Row6, Column4)	3495.26	3253.00	1553.78	0.03	0.44	2106.00	2141.49	2106.00	405.81	0.01	0.19	85.00	65.00	0.00	1147.00	1389.26	2520080.00	3.34	2545.92	2467.00
26	5	6	10421.00	31515.00	138.70	0	Spot (Block26, Row6, Column5)	41445.80	41921.00	20616.82	0.00	0.50	2072.00	2114.69	2072.00	425.02	0.01	0.20	100.00	100.00	24.86	39849.00	39373.80	21510444.00	92.54	10965.95	8534.00
26	6	6	10721.00	31515.00	179.35	0	Spot (Block26, Row6, Column6)	2888.30	2804.00	626.45	0.01	0.22	2079.00	2121.18	2079.00	398.95	0.01	0.19	74.00	42.00	0.00	725.00	809.30	2605251.00	1.92	2309.76	2304.00
26	7	6	11021.00	31512.00	143.65	0	Spot (Block26, Row6, Column7)	9710.17	9096.00	4751.91	0.03	0.49	2137.00	2175.80	2137.00	396.52	0.01	0.18	100.00	99.00	0.00	6959.00	7573.17	5437697.00	19.00	3816.53	3395.50
26	8	6	11325.00	31511.00	145.05	0	Spot (Block26, Row6, Column8)	12089.06	10165.00	7163.96	0.08	0.59	2107.00	2151.49	2107.00	388.50	0.01	0.18	100.00	99.00	0.00	8058.00	9982.06	6927034.00	25.58	4041.71	3418.00
26	1	7	9217.00	31829.00	196.15	0	Spot (Block26, Row7, Column1)	3654.31	3591.00	686.49	0.01	0.19	2216.00	2266.88	2216.00	430.94	0.01	0.19	94.00	79.00	0.00	1375.00	1438.31	3975887.00	3.22	2751.06	2739.50
26	2	7	9517.00	31816.00	188.70	0	Spot (Block26, Row7, Column2)	2717.77	2660.50	520.09	0.01	0.19	2111.00	2151.39	2111.00	373.55	0.01	0.17	62.00	38.00	0.00	549.50	606.77	2744949.00	1.52	2342.58	2347.00
26	3	7	9820.00	31813.00	222.45	0	Spot (Block26, Row7, Column3)	2457.64	2425.00	403.85	0.01	0.16	2102.00	2147.45	2102.00	380.42	0.01	0.18	46.00	20.00	0.00	323.00	355.64	3487387.00	0.82	2239.73	2193.00
26	4	7	10118.00	31809.00	209.80	0	Spot (Block26, Row7, Column4)	2467.08	2429.00	435.22	0.01	0.18	2079.00	2107.29	2079.00	375.86	0.01	0.18	48.00	18.00	0.00	350.00	388.08	3096188.00	0.96	2202.72	2205.50
26	5	7	10419.00	31818.00	179.50	0	Spot (Block26, Row7, Column5)	3694.62	3607.00	903.53	0.01	0.24	2082.00	2118.19	2082.00	389.81	0.01	0.18	91.00	80.00	0.00	1525.00	1612.62	3336246.00	4.04	2587.86	2578.00
26	6	7	10714.00	31819.00	189.00	0	Spot (Block26, Row7, Column6)	2969.36	2893.00	540.12	0.01	0.18	2027.00	2081.56	2027.00	366.27	0.01	0.18	86.00	66.00	0.00	866.00	942.36	2981238.00	2.42	2349.64	2341.00
26	7	7	11012.00	31821.00	145.80	0	Spot (Block26, Row7, Column7)	8319.29	7887.00	3231.07	0.02	0.39	2093.00	2127.04	2093.00	380.75	0.01	0.18	100.00	100.00	0.00	5794.00	6226.29	4791914.00	16.26	3744.78	3315.00
26	8	7	11322.00	31818.00	156.10	0	Spot (Block26, Row7, Column8)	5284.51	5196.50	1074.54	0.01	0.20	2100.00	2149.40	2100.00	391.89	0.01	0.18	100.00	100.00	0.00	3096.50	3184.51	3540624.00	8.00	3185.86	3150.50
26	1	8	9213.00	32118.00	138.80	0	Spot (Block26, Row8, Column1)	58724.35	65535.00	12428.41	0.05	0.21	2236.00	2298.14	2236.00	456.53	0.01	0.20	100.00	100.00	67.50	63299.00	56488.35	30713044.00	123.60	18636.47	14516.00
26	2	8	9518.00	32121.00	199.90	0	Spot (Block26, Row8, Column2)	2843.51	2782.00	649.11	0.01	0.23	2159.50	2202.25	2159.50	413.16	0.01	0.19	63.00	36.00	0.00	622.50	684.01	3221693.00	1.55	2338.42	2341.00
26	3	8	9816.00	32115.00	141.80	0	Spot (Block26, Row8, Column3)	6097.15	5525.00	2881.17	0.04	0.47	2111.00	2165.72	2111.00	397.04	0.01	0.18	98.00	90.00	0.00	3414.00	3986.15	3322945.00	9.90	3077.71	3036.00
26	4	8	10119.00	32122.00	157.10	0	Spot (Block26, Row8, Column4)	3319.06	3260.00	680.32	0.01	0.20	2112.00	2164.56	2112.00	384.71	0.01	0.18	91.00	72.00	0.00	1148.00	1207.06	2266919.00	3.00	2466.86	2489.00
26	5	8	10413.00	32125.00	190.25	0	Spot (Block26, Row8, Column5)	2668.82	2674.50	437.46	0.00	0.16	2126.00	2174.49	2126.00	378.36	0.01	0.17	58.00	35.00	0.00	548.50	542.82	2716857.00	1.31	2342.44	2246.00
26	6	8	10716.00	32112.00	157.25	0	Spot (Block26, Row8, Column6)	4778.34	4595.00	1250.50	0.02	0.26	2120.00	2175.01	2120.00	400.13	0.01	0.18	99.00	97.00	0.00	2475.00	2658.34	3273163.00	6.51	2779.21	2815.50
26	7	8	11021.00	32114.00	138.65	0	Spot (Block26, Row8, Column7)	6056.64	5902.50	1759.48	0.01	0.29	2192.00	2226.36	2192.00	399.54	0.01	0.18	100.00	100.00	0.00	3710.50	3864.64	3149454.00	9.59	3345.01	3251.00
26	8	8	11326.00	32114.00	120.40	0	Spot (Block26, Row8, Column8)	7641.30	7361.50	2332.68	0.02	0.31	2193.00	2230.36	2193.00	395.42	0.01	0.18	100.00	100.00	0.00	5168.50	5448.30	2934261.00	13.68	3881.54	3706.00
27	1	1	13721.00	30011.00	155.35	0	Spot (Block27, Row1, Column1)	48927.47	58338.00	18552.58	0.08	0.38	437.00	469.49	437.00	163.18	0.03	0.35	100.00	100.00	43.74	57901.00	48490.47	32439148.00	296.96	10455.79	7825.50
27	2	1	14031.00	29995.00	216.60	0	Spot (Block27, Row1, Column2)	483.52	490.00	52.12	0.01	0.11	425.00	450.08	425.00	126.09	0.02	0.28	10.00	0.00	0.00	65.00	58.52	646947.00	0.27	442.78	438.50
27	3	1	14329.00	29994.00	187.15	0	Spot (Block27, Row1, Column3)	484.57	490.00	47.09	0.00	0.10	409.00	417.17	409.00	46.52	0.01	0.11	73.00	30.00	0.00	81.00	75.57	475852.00	1.45	467.20	470.00
27	4	1	14619.00	30000.00	177.45	0	Spot (Block27, Row1, Column4)	463.97	471.00	35.24	0.01	0.08	393.00	397.24	393.00	43.88	0.00	0.11	74.00	38.00	0.00	78.00	70.97	406900.00	1.52	425.30	417.00
27	5	1	14919.00	30001.00	204.90	0	Spot (Block27, Row1, Column5)	468.43	462.00	60.50	0.01	0.13	387.00	385.46	387.00	33.41	0.00	0.09	74.00	54.00	0.00	75.00	81.43	559308.00	2.48	415.05	407.00
27	6	1	15212.00	30002.00	219.05	0	Spot (Block27, Row1, Column6)	436.52	425.00	43.80	0.01	0.10	379.00	376.44	379.00	31.80	0.00	0.08	68.00	37.00	0.00	46.00	57.52	602835.00	1.89	398.00	390.00
27	7	1	15535.00	30003.00	200.55	0	Spot (Block27, Row1, Column7)	503.73	499.00	55.23	0.00	0.11	386.00	386.20	386.00	33.47	0.00	0.09	93.00	80.00	0.00	113.00	117.73	574753.00	3.51	431.31	422.00
27	8	1	15829.00	30006.00	190.45	0	Spot (Block27, Row1, Column8)	544.81	550.50	79.92	0.00	0.15	409.00	415.54	409.00	40.68	0.01	0.10	86.00	74.00	0.00	141.50	135.81	557890.00	3.18	445.29	436.00
27	1	2	13702.00	30305.00	218.45	0	Spot (Block27, Row2, Column1)	469.98	475.00	36.01	0.00	0.08	411.00	430.63	411.00	113.97	0.02	0.26	3.00	0.00	0.00	64.00	58.98	639175.00	0.35	446.47	439.50
27	2	2	14010.00	30320.00	138.85	0	Spot (Block27, Row2, Column2)	456.18	454.00	47.17	0.00	0.10	393.00	395.78	393.00	41.58	0.00	0.11	60.00	32.00	0.00	61.00	63.18	235846.00	1.45	417.98	410.00
27	3	2	14322.00	30301.00	195.05	0	Spot (Block27, Row2, Column3)	472.38	479.00	47.23	0.01	0.10	387.00	386.01	387.00	33.74	0.00	0.09	82.00	66.00	0.00	92.00	85.38	506864.00	2.56	429.33	423.00
27	4	2	14634.00	30317.00	241.75	0	Spot (Block27, Row2, Column4)	427.13	421.00	40.26	0.01	0.09	376.00	372.86	376.00	32.36	0.00	0.09	66.00	30.00	0.00	45.00	51.13	721848.00	1.68	383.18	387.00
27	5	2	14960.00	30270.00	141.85	0	Spot (Block27, Row2, Column5)	430.72	421.00	34.09	0.01	0.08	375.00	370.03	375.00	32.95	0.01	0.09	69.00	34.00	0.00	46.00	55.72	235606.00	1.84	398.84	398.00
27	6	2	15244.00	30326.00	216.55	0	Spot (Block27, Row2, Column6)	416.65	409.00	29.94	0.01	0.07	372.00	368.75	372.00	33.84	0.00	0.09	56.00	18.00	0.00	37.00	44.65	557888.00	1.42	394.09	396.00
27	7	2	15523.00	30302.00	193.55	0	Spot (Block27, Row2, Column7)	436.73	426.00	37.50	0.01	0.09	376.00	375.54	376.00	48.64	0.00	0.13	51.00	23.00	0.00	50.00	60.73	460749.00	1.26	401.95	398.00
27	8	2	15793.00	30298.00	185.50	0	Spot (Block27, Row2, Column8)	423.88	421.00	31.12	0.00	0.07	390.00	391.69	390.00	35.54	0.00	0.09	42.00	15.00	0.00	31.00	33.88	409045.00	0.91	412.02	407.00
27	1	3	13707.00	30608.00	178.90	0	Spot (Block27, Row3, Column1)	488.01	482.00	60.29	0.01	0.12	397.00	396.61	397.00	38.66	0.00	0.10	84.00	59.00	0.00	85.00	91.01	437260.00	2.36	433.40	425.00
27	2	3	14027.00	30622.00	229.60	0	Spot (Block27, Row3, Column2)	427.86	423.00	45.47	0.00	0.11	379.00	375.40	379.00	34.61	0.00	0.09	58.00	29.00	0.00	44.00	48.86	649495.00	1.52	389.74	390.00
27	3	3	14312.00	30613.00	193.30	0	Spot (Block27, Row3, Column3)	464.63	474.00	48.45	0.01	0.10	379.00	374.72	379.00	33.02	0.00	0.09	86.00	61.00	0.00	95.00	85.63	488786.00	2.72	413.31	406.00
27	4	3	14638.00	30609.00	181.10	0	Spot (Block27, Row3, Column4)	476.38	478.00	56.79	0.00	0.12	373.00	368.75	373.00	32.51	0.00	0.09	91.00	69.00	0.00	105.00	103.38	437789.00	3.31	419.76	414.00
27	5	3	14930.00	30600.00	196.50	0	Spot (Block27, Row3, Column5)	439.66	435.00	40.77	0.00	0.09	368.00	363.75	368.00	29.60	0.01	0.08	83.00	55.00	0.00	67.00	71.66	480112.00	2.56	387.00	388.00
27	6	3	15206.00	30605.00	190.25	0	Spot (Block27, Row3, Column6)	428.18	423.00	37.94	0.01	0.09	361.00	360.31	361.00	29.55	0.00	0.08	83.00	52.00	0.00	62.00	67.18	436747.00	2.30	381.19	385.00
27	7	3	15525.00	30615.00	200.50	0	Spot (Block27, Row3, Column7)	431.45	422.00	36.55	0.01	0.08	366.00	364.88	366.00	49.29	0.00	0.14	58.00	18.00	0.00	56.00	65.45	489264.00	1.35	389.98	390.00
27	8	3	15851.00	30610.00	178.90	0	Spot (Block27, Row3, Column8)	449.96	446.50	44.63	0.00	0.10	378.00	375.29	378.00	33.26	0.00	0.09	80.00	51.00	0.00	68.50	71.96	404065.00	2.25	409.52	406.00
27	1	4	13726.00	30930.00	175.60	0	Spot (Block27, Row4, Column1)	461.16	466.00	41.87	0.00	0.09	395.00	395.13	395.00	39.64	0.00	0.10	68.00	42.00	0.00	71.00	66.16	397055.00	1.67	427.28	413.00
27	2	4	14024.00	30931.00	178.25	0	Spot (Block27, Row4, Column2)	435.05	425.00	36.18	0.01	0.08	379.00	374.31	379.00	34.88	0.01	0.09	65.00	33.00	0.00	46.00	56.05	387193.00	1.74	407.40	401.00
27	3	4	14325.00	30913.00	167.55	0	Spot (Block27, Row4, Column3)	595.60	583.00	111.21	0.01	0.19	379.00	374.85	379.00	33.29	0.00	0.09	98.00	92.00	0.00	204.00	216.60	462779.00	6.63	444.04	428.00
27	4	4	14619.00	30916.00	191.10	0	Spot (Block27, Row4, Column4)	459.53	469.00	33.96	0.01	0.07	378.00	373.48	378.00	32.57	0.01	0.09	88.00	67.00	0.00	91.00	81.53	472400.00	2.64	413.84	412.00
27	5	4	14908.00	30899.00	190.25	0	Spot (Block27, Row4, Column5)	419.35	411.00	35.39	0.01	0.08	365.00	361.44	365.00	33.31	0.00	0.09	73.00	27.00	0.00	46.00	54.35	428156.00	1.74	389.50	391.00
27	6	4	15233.00	30908.00	197.55	0	Spot (Block27, Row4, Column6)	396.08	394.00	35.90	0.00	0.09	348.00	350.69	348.00	33.20	0.00	0.09	67.00	22.00	0.00	46.00	48.08	438861.00	1.37	365.75	365.00
27	7	4	15527.00	30911.00	221.85	0	Spot (Block27, Row4, Column7)	416.12	408.00	37.74	0.01	0.09	353.00	355.48	353.00	35.54	0.00	0.10	83.00	27.00	0.00	55.00	63.12	585898.00	1.71	376.08	382.00
27	8	4	15823.00	30919.00	147.45	0	Spot (Block27, Row4, Column8)	989.62	962.00	296.65	0.01	0.30	367.00	365.89	367.00	36.04	0.00	0.10	100.00	100.00	0.00	595.00	622.62	588826.00	17.31	538.44	500.00
27	1	5	13693.00	31222.00	91.80	0	Spot (Block27, Row5, Column1)	480.42	493.00	35.94	0.01	0.07	393.00	393.81	393.00	39.73	0.00	0.10	85.00	65.00	0.00	100.00	87.42	101369.00	2.18	437.04	426.00
27	2	5	14031.00	31200.00	204.75	0	Spot (Block27, Row5, Column2)	423.20	418.00	37.12	0.01	0.09	376.00	371.48	376.00	37.55	0.01	0.10	54.00	24.00	0.00	42.00	47.20	505720.00	1.38	389.06	389.00
27	3	5	14323.00	31220.00	183.50	0	Spot (Block27, Row5, Column3)	470.41	475.00	48.34	0.00	0.10	375.00	370.00	375.00	35.78	0.01	0.10	90.00	65.00	0.00	100.00	95.41	447359.00	2.81	424.01	415.00
27	4	5	14613.00	31193.00	178.95	0	Spot (Block27, Row5, Column4)	451.50	447.00	46.92	0.00	0.10	376.00	371.99	376.00	31.51	0.00	0.08	83.00	55.00	0.00	71.00	75.50	405451.00	2.52	404.04	398.00
27	5	5	14921.00	31215.00	153.30	0	Spot (Block27, Row5, Column5)	643.18	610.00	119.98	0.02	0.19	352.00	354.29	352.00	37.66	0.00	0.11	100.00	98.00	0.00	258.00	291.18	414208.00	7.67	436.93	427.00
27	6	5	15230.00	31211.00	229.80	0	Spot (Block27, Row5, Column6)	388.06	384.00	36.48	0.00	0.09	328.00	333.48	328.00	31.11	0.01	0.09	81.00	41.00	0.00	56.00	60.06	589470.00	1.75	343.04	341.00
27	7	5	15499.00	31187.00	233.80	0	Spot (Block27, Row5, Column7)	395.55	391.00	38.81	0.01	0.10	333.00	340.17	333.00	34.58	0.01	0.10	80.00	35.00	0.00	58.00	62.55	623379.00	1.60	365.27	369.50
27	8	5	15832.00	31212.00	196.50	0	Spot (Block27, Row5, Column8)	426.06	414.00	46.99	0.01	0.11	352.00	354.00	352.00	36.00	0.00	0.10	83.00	42.00	0.00	62.00	74.06	469089.00	2.00	375.12	376.00
27	1	6	13699.00	31515.00	204.00	0	Spot (Block27, Row6, Column1)	458.11	453.00	50.68	0.00	0.11	386.00	384.95	386.00	38.56	0.00	0.10	73.00	43.00	0.00	67.00	72.11	544695.00	1.90	406.08	406.50
27	2	6	14016.00	31515.00	224.15	0	Spot (Block27, Row6, Column2)	421.62	415.00	42.25	0.01	0.10	361.00	359.75	361.00	31.97	0.00	0.09	81.00	36.00	0.00	54.00	60.62	607554.00	1.94	390.95	395.00
27	3	6	14314.00	31516.00	197.40	0	Spot (Block27, Row6, Column3)	454.17	441.50	61.17	0.01	0.13	355.00	355.45	355.00	33.52	0.00	0.09	94.00	61.00	0.00	86.50	99.17	501401.00	2.95	391.62	394.00
27	4	6	14619.00	31523.00	172.50	0	Spot (Block27, Row6, Column4)	413.95	407.00	38.87	0.01	0.09	345.00	348.64	345.00	35.64	0.00	0.10	86.00	34.00	0.00	62.00	68.95	343575.00	1.83	384.50	388.50
27	5	6	14920.00	31512.00	149.05	0	Spot (Block27, Row6, Column5)	585.91	595.00	91.17	0.01	0.16	327.00	335.51	327.00	34.04	0.01	0.10	100.00	99.00	0.00	268.00	258.91	356818.00	7.36	404.29	404.00
27	6	6	15244.00	31527.00	193.60	0	Spot (Block27, Row6, Column6)	377.22	381.00	29.24	0.00	0.08	319.00	322.10	319.00	26.81	0.00	0.08	83.00	62.00	0.00	62.00	58.22	399858.00	2.06	343.83	338.00
27	7	6	15534.00	31507.00	199.10	0	Spot (Block27, Row6, Column7)	400.76	403.00	38.91	0.00	0.10	319.00	324.34	319.00	30.44	0.01	0.09	87.00	80.00	0.00	84.00	81.76	450456.00	2.51	352.03	347.50
27	8	6	15836.00	31489.00	184.20	0	Spot (Block27, Row6, Column8)	396.85	398.00	39.52	0.00	0.10	321.00	327.69	321.00	33.88	0.01	0.10	84.00	62.00	0.00	77.00	75.85	379384.00	2.04	349.63	347.00
27	1	7	13727.00	31811.00	196.85	0	Spot (Block27, Row7, Column1)	451.00	424.00	116.19	0.03	0.26	365.00	365.18	365.00	60.06	0.00	0.16	48.00	17.00	0.00	59.00	86.00	495194.00	1.43	402.63	398.00
27	2	7	14023.00	31809.00	147.00	-50	Spot (Block27, Row7, Column2)	385.32	388.00	45.52	0.00	0.12	346.00	348.47	346.00	36.57	0.00	0.10	54.00	18.00	0.00	42.00	39.32	227724.00	1.01	380.16	386.00
27	3	7	14323.00	31825.00	203.20	0	Spot (Block27, Row7, Column3)	359.38	358.00	38.66	0.00	0.11	320.00	324.28	320.00	38.71	0.01	0.12	49.00	16.00	0.00	38.00	39.38	421198.00	0.91	339.82	337.00
27	4	7	14628.00	31805.00	187.95	0	Spot (Block27, Row7, Column4)	347.63	341.00	35.52	0.01	0.10	303.50	307.70	303.50	36.60	0.01	0.12	50.00	26.00	0.00	37.50	44.13	345893.00	1.09	327.67	318.00
27	5	7	14921.00	31799.00	216.10	0	Spot (Block27, Row7, Column5)	345.40	339.00	31.05	0.01	0.09	301.00	302.93	301.00	33.97	0.00	0.11	56.00	23.00	0.00	38.00	44.40	461450.00	1.25	325.50	320.00
27	6	7	15235.00	31806.00	199.45	0	Spot (Block27, Row7, Column6)	366.76	371.00	37.18	0.00	0.10	301.00	301.55	301.00	31.54	0.00	0.10	75.00	54.00	0.00	70.00	65.76	413344.00	2.07	326.83	319.50
27	7	7	15530.00	31811.00	172.55	0	Spot (Block27, Row7, Column7)	381.73	383.00	22.14	0.00	0.06	301.00	300.92	301.00	29.95	0.00	0.10	97.00	86.00	0.00	82.00	80.73	317597.00	2.70	341.91	334.00
27	8	7	15823.00	31807.00	147.00	-50	Spot (Block27, Row7, Column8)	302.04	303.00	18.91	0.00	0.06	306.00	306.21	306.00	25.84	0.00	0.08	3.00	1.00	0.00	-3.00	-3.96	178505.00	-0.16	309.46	309.00
27	1	8	13713.00	32114.00	145.00	0	Spot (Block27, Row8, Column1)	52224.09	65535.00	17244.26	0.10	0.33	308.00	327.05	308.00	150.45	0.03	0.46	100.00	100.00	53.31	65227.00	51916.09	29976828.00	344.93	10255.30	6632.50
27	2	8	14030.00	32096.00	193.20	0	Spot (Block27, Row8, Column2)	344.87	339.00	30.12	0.01	0.09	299.00	308.76	299.00	92.15	0.01	0.30	4.00	0.00	0.00	40.00	45.87	364530.00	0.39	321.99	318.00
27	3	8	14299.00	32102.00	192.85	0	Spot (Block27, Row8, Column3)	309.01	303.50	25.49	0.01	0.08	269.00	266.76	269.00	36.62	0.00	0.14	46.00	10.00	0.00	34.50	40.01	324456.00	1.15	286.31	287.00
27	4	8	14607.00	32054.00	110.95	0	Spot (Block27, Row8, Column4)	324.32	319.00	24.95	0.01	0.08	268.00	262.52	268.00	35.49	0.01	0.14	75.00	32.00	0.00	51.00	56.32	103782.00	1.74	292.45	291.00
27	5	8	14916.00	32102.00	177.75	0	Spot (Block27, Row8, Column5)	292.34	291.50	22.99	0.00	0.08	249.00	251.33	249.00	31.88	0.00	0.13	73.00	14.00	0.00	42.50	43.34	259010.00	1.29	274.34	276.00
27	6	8	15234.00	32106.00	221.25	0	Spot (Block27, Row8, Column6)	290.37	289.00	23.90	0.00	0.08	255.00	257.02	255.00	30.02	0.00	0.12	58.00	10.00	0.00	34.00	35.37	407681.00	1.11	266.54	270.00
27	7	8	15530.00	32094.00	200.55	0	Spot (Block27, Row8, Column7)	307.95	306.00	27.23	0.00	0.09	273.00	270.99	273.00	30.87	0.00	0.11	55.00	11.00	0.00	33.00	34.95	351060.00	1.20	284.41	285.00
27	8	8	15830.00	32108.00	123.90	0	Spot (Block27, Row8, Column8)	2847.29	2689.00	1099.28	0.02	0.39	290.00	289.60	290.00	30.72	0.00	0.11	100.00	100.00	0.00	2399.00	2557.29	1158849.00	83.25	931.62	773.50
28	1	1	18223.00	30004.00	153.80	0	Spot (Block28, Row1, Column1)	51658.89	62973.00	16167.75	0.09	0.31	1972.00	1996.57	1972.00	344.85	0.01	0.17	100.00	100.00	47.45	61001.00	49686.89	33423560.00	144.01	13358.23	10043.00
28	2	1	18517.00	30008.00	148.70	0	Spot (Block28, Row1, Column2)	7896.53	7346.00	3497.45	0.03	0.44	1913.00	1961.93	1913.00	326.20	0.01	0.17	100.00	100.00	0.00	5433.00	5983.53	4769503.00	18.19	3206.30	3203.50
28	3	1	18822.00	30006.00	148.20	0	Spot (Block28, Row1, Column3)	4658.64	4362.00	1563.22	0.03	0.34	1892.00	1910.54	1892.00	284.45	0.00	0.15	100.00	97.00	0.00	2470.00	2766.64	2799845.00	9.66	2577.40	2537.50
28	4	1	19117.00	30004.00	150.60	0	Spot (Block28, Row1, Column4)	5117.37	4599.50	1870.69	0.05	0.37	1879.00	1898.33	1879.00	278.98	0.00	0.15	100.00	99.00	0.00	2720.50	3238.37	3193239.00	11.54	2589.78	2569.50
28	5	1	19420.00	30007.00	148.55	0	Spot (Block28, Row1, Column5)	7272.09	6350.00	3687.56	0.06	0.51	1880.00	1915.31	1880.00	277.59	0.01	0.14	100.00	99.00	0.00	4470.00	5392.09	4385072.00	19.30	2966.62	2904.00
28	6	1	19722.00	30004.00	147.55	0	Spot (Block28, Row1, Column6)	8548.92	7856.00	4053.34	0.04	0.47	1895.00	1928.89	1895.00	278.67	0.01	0.14	100.00	100.00	0.00	5961.00	6653.92	5069508.00	23.76	3457.48	3242.00
28	7	1	20029.00	30003.00	153.90	0	Spot (Block28, Row1, Column7)	18817.84	16622.00	10870.78	0.05	0.58	1938.00	1972.68	1938.00	293.14	0.01	0.15	100.00	100.00	0.31	14684.00	16879.84	12137506.00	57.46	5466.62	4797.00
28	8	1	20328.00	30009.00	214.00	0	Spot (Block28, Row1, Column8)	2628.90	2611.00	364.53	0.00	0.14	1960.00	1986.02	1960.00	286.23	0.01	0.14	85.00	58.00	0.00	651.00	668.90	3438600.00	2.25	2262.67	2217.00
28	1	2	18201.00	30316.00	234.35	0	Spot (Block28, Row2, Column1)	2214.03	2197.00	356.04	0.00	0.16	1917.00	1969.32	1917.00	323.39	0.01	0.16	45.00	19.00	0.00	280.00	297.03	3502591.00	0.76	1993.13	1938.00
28	2	2	18515.00	30308.00	129.20	0	Spot (Block28, Row2, Column2)	5475.06	5451.00	1491.22	0.00	0.27	1890.00	1930.72	1890.00	288.13	0.01	0.15	100.00	100.00	0.00	3561.00	3585.06	2441876.00	12.30	2843.60	2787.00
28	3	2	18825.00	30308.00	181.15	0	Spot (Block28, Row2, Column3)	2376.63	2353.00	338.29	0.00	0.14	1899.00	1926.83	1899.00	288.95	0.01	0.15	67.00	38.00	0.00	454.00	477.63	2181743.00	1.56	2120.49	2110.00
28	4	2	19120.00	30307.00	178.10	0	Spot (Block28, Row2, Column4)	3618.03	3564.50	787.72	0.01	0.22	1885.00	1904.39	1885.00	286.84	0.00	0.15	98.00	96.00	0.00	1679.50	1733.03	3220047.00	5.97	2492.23	2551.00
28	5	2	19422.00	30306.00	196.90	0	Spot (Block28, Row2, Column5)	2665.74	2614.00	407.59	0.01	0.15	1823.00	1861.23	1823.00	263.55	0.01	0.14	94.00	76.00	0.00	791.00	842.74	2940314.00	3.05	2135.78	2158.00
28	6	2	19712.00	30303.00	156.05	0	Spot (Block28, Row2, Column6)	3438.61	3319.00	1032.80	0.02	0.30	1823.00	1862.11	1823.00	259.29	0.01	0.14	98.00	89.00	0.00	1496.00	1615.61	2300433.00	6.08	2235.55	2230.00
28	7	2	20017.00	30303.00	159.25	0	Spot (Block28, Row2, Column7)	3299.40	3199.00	721.28	0.01	0.22	1880.00	1894.25	1880.00	277.82	0.00	0.15	97.00	92.00	0.00	1319.00	1419.40	2316178.00	5.06	2327.74	2336.00
28	8	2	20313.00	30307.00	148.50	0	Spot (Block28, Row2, Column8)	2162.84	2183.00	257.71	0.00	0.12	1885.00	1898.19	1885.00	265.41	0.00	0.14	51.00	17.00	0.00	298.00	277.84	1315008.00	1.00	1982.55	1963.50
28	1	3	18223.00	30609.00	146.60	0	Spot (Block28, Row3, Column1)	8921.64	8163.00	3930.68	0.04	0.44	1901.00	1954.41	1901.00	309.86	0.01	0.16	100.00	100.00	0.00	6262.00	7020.64	5228083.00	22.49	3399.53	3189.50
28	2	3	18514.00	30614.00	203.50	0	Spot (Block28, Row3, Column2)	2385.24	2352.50	362.57	0.01	0.15	1903.00	1949.16	1903.00	294.35	0.01	0.15	66.00	39.00	0.00	449.50	482.24	2819349.00	1.48	2085.55	2057.50
28	3	3	18815.00	30602.00	155.60	0	Spot (Block28, Row3, Column3)	3706.61	3478.50	1051.03	0.03	0.28	1923.00	1959.57	1923.00	312.69	0.01	0.16	96.00	87.00	0.00	1555.50	1783.61	2461191.00	5.59	2366.56	2341.00
28	4	3	19119.00	30608.00	144.20	0	Spot (Block28, Row3, Column4)	16336.32	14860.00	9266.31	0.04	0.57	1917.00	1949.39	1917.00	307.18	0.01	0.16	100.00	100.00	0.00	12943.00	14419.32	9311705.00	46.84	4586.80	3833.00
28	5	3	19430.00	30609.00	167.30	0	Spot (Block28, Row3, Column5)	3259.34	2990.00	1206.79	0.04	0.37	1862.00	1883.06	1862.00	283.70	0.00	0.15	95.00	80.00	0.00	1128.00	1397.34	2539029.00	4.85	2286.13	2287.00
28	6	3	19725.00	30612.00	185.50	0	Spot (Block28, Row3, Column6)	2246.72	2195.50	304.60	0.01	0.14	1851.50	1871.20	1851.50	252.63	0.00	0.14	59.00	35.00	0.00	344.00	395.22	2174827.00	1.49	2100.67	2114.50
28	7	3	20026.00	30606.00	145.85	0	Spot (Block28, Row3, Column7)	5831.58	5494.50	2249.69	0.03	0.39	1877.00	1881.83	1877.00	258.55	0.00	0.14	100.00	100.00	0.00	3617.50	3954.58	3382315.00	15.28	2811.73	2726.50
28	8	3	20327.00	30603.00	219.20	0	Spot (Block28, Row3, Column8)	2132.87	2117.00	265.77	0.00	0.12	1873.00	1875.93	1873.00	252.07	0.00	0.13	49.00	20.00	0.00	244.00	259.87	2945488.00	1.02	1918.33	1890.00
28	1	4	18223.00	30908.00	145.05	0	Spot (Block28, Row4, Column1)	15695.84	14168.00	8932.15	0.04	0.57	1961.50	1991.13	1961.50	324.07	0.01	0.16	100.00	100.00	0.00	12206.50	13734.34	8993717.00	42.29	4858.88	4097.00
28	2	4	18514.00	30892.00	220.25	0	Spot (Block28, Row4, Column2)	2383.30	2357.50	378.47	0.00	0.16	1978.00	2023.05	1978.00	365.82	0.01	0.18	51.00	24.00	0.00	379.50	405.30	3312788.00	0.98	2096.08	2069.00
28	3	4	18822.00	30906.00	145.65	0	Spot (Block28, Row4, Column3)	52271.52	65535.00	17329.42	0.10	0.33	1999.00	2042.70	1999.00	373.33	0.01	0.18	100.00	100.00	52.77	63536.00	50272.52	30213144.00	134.54	13213.01	10492.00
28	4	4	19096.00	30952.00	227.65	0	Spot (Block28, Row4, Column4)	2463.25	2416.00	353.90	0.01	0.14	1980.00	2023.56	1980.00	346.03	0.01	0.17	59.00	26.00	0.00	436.00	483.25	3670248.00	1.27	2228.45	2148.50
28	5	4	19411.00	30907.00	184.35	0	Spot (Block28, Row4, Column5)	2571.66	2493.00	600.69	0.01	0.23	1901.00	1943.85	1901.00	319.76	0.01	0.16	71.00	45.00	0.00	592.00	670.66	2448219.00	1.96	2156.74	2126.50
28	6	4	19725.00	30902.00	198.60	0	Spot (Block28, Row4, Column6)	2891.88	2840.00	452.97	0.01	0.16	1884.00	1903.87	1884.00	253.87	0.00	0.13	97.00	87.00	0.00	956.00	1007.88	3236015.00	3.89	2247.62	2250.00
28	7	4	20017.00	30908.00	148.00	0	Spot (Block28, Row4, Column7)	4966.30	4355.00	2126.60	0.06	0.43	1891.00	1917.87	1891.00	260.39	0.01	0.14	99.00	96.00	0.00	2464.00	3075.30	2979779.00	11.71	2501.11	2481.50
28	8	4	20322.00	30912.00	157.95	0	Spot (Block28, Row4, Column8)	3427.39	3403.00	697.29	0.00	0.20	1901.00	1926.86	1901.00	257.16	0.01	0.13	99.00	98.00	0.00	1502.00	1526.39	2361474.00	5.84	2369.65	2389.00
28	1	5	18220.00	31210.00	104.85	0	Spot (Block28, Row5, Column1)	5788.57	5565.00	1434.72	0.02	0.25	1954.00	1978.25	1954.00	319.38	0.01	0.16	100.00	100.00	0.00	3611.00	3834.57	1655531.00	11.93	3150.88	2927.00
28	2	5	18514.00	31192.00	183.95	0	Spot (Block28, Row5, Column2)	2473.50	2475.00	352.97	0.00	0.14	1984.00	2008.35	1984.00	309.26	0.01	0.15	64.00	39.00	0.00	491.00	489.50	2349824.00	1.50	2207.58	2154.00
28	3	5	18820.00	31206.00	204.70	0	Spot (Block28, Row5, Column3)	2523.15	2481.50	365.24	0.01	0.14	2010.50	2069.58	2010.50	347.71	0.01	0.17	62.00	31.00	0.00	471.00	512.65	3007598.00	1.30	2255.71	2230.50
28	4	5	19124.00	31208.00	145.20	0	Spot (Block28, Row5, Column4)	6091.31	5688.00	2357.34	0.03	0.39	1998.00	2047.27	1998.00	340.52	0.01	0.17	99.00	99.00	0.00	3690.00	4093.31	3502501.00	11.88	3009.63	2919.00
28	5	5	19422.00	31207.00	143.85	0	Spot (Block28, Row5, Column5)	47052.40	55155.00	20175.32	0.07	0.43	1991.00	2044.39	1991.00	375.05	0.01	0.18	100.00	100.00	43.09	53164.00	45061.40	26208328.00	120.01	13056.59	10713.00
28	6	5	19714.00	31217.00	194.30	0	Spot (Block28, Row5, Column6)	3265.58	3080.50	916.83	0.03	0.28	1953.00	1991.60	1953.00	311.52	0.01	0.16	91.00	72.00	0.00	1127.50	1312.58	3474575.00	4.09	2331.67	2297.50
28	7	5	20015.00	31216.00	178.60	0	Spot (Block28, Row5, Column7)	2352.40	2293.00	283.99	0.01	0.12	1894.00	1933.49	1894.00	264.52	0.01	0.14	71.00	37.00	0.00	399.00	458.40	2098339.00	1.58	2178.33	2181.00
28	8	5	20323.00	31205.00	145.95	0	Spot (Block28, Row5, Column8)	8237.51	7167.50	4314.30	0.06	0.52	1903.00	1940.25	1903.00	265.64	0.01	0.14	100.00	99.00	0.00	5264.50	6334.51	4777755.00	23.71	3105.67	2896.00
28	1	6	18216.00	31501.00	208.20	0	Spot (Block28, Row6, Column1)	2364.26	2356.00	334.80	0.00	0.14	1900.00	1942.60	1900.00	298.89	0.01	0.15	62.00	35.00	0.00	456.00	464.26	2926948.00	1.41	2087.46	2086.50
28	2	6	18526.00	31502.00	196.35	0	Spot (Block28, Row6, Column2)	2401.18	2405.00	363.63	0.00	0.15	1941.00	1982.59	1941.00	304.80	0.01	0.15	60.00	40.00	0.00	464.00	460.18	2626889.00	1.37	2226.50	2224.00
28	3	6	18816.00	31503.00	143.85	0	Spot (Block28, Row6, Column3)	18003.37	16194.00	9892.86	0.05	0.55	1992.00	2033.55	1992.00	321.92	0.01	0.16	100.00	100.00	0.00	14202.00	16011.37	10099889.00	49.61	5566.78	4391.50
28	4	6	19123.00	31506.00	161.45	0	Spot (Block28, Row6, Column4)	3136.46	3101.00	521.76	0.00	0.17	2000.00	2042.87	2000.00	331.35	0.01	0.16	96.00	81.00	0.00	1101.00	1136.46	2248844.00	3.30	2411.53	2398.00
28	5	6	19424.00	31507.00	142.60	0	Spot (Block28, Row6, Column5)	40979.30	41093.50	19187.49	0.00	0.47	2012.00	2068.26	2012.00	371.17	0.01	0.18	100.00	100.00	19.49	39081.50	38967.30	22702620.00	104.83	10419.72	8302.00
28	6	6	19706.00	31531.00	208.15	0	Spot (Block28, Row6, Column6)	2937.66	2851.00	610.60	0.01	0.21	1972.00	2010.71	1972.00	336.94	0.01	0.17	87.00	62.00	0.00	879.00	965.66	3633880.00	2.75	2374.94	2382.00
28	7	6	20026.00	31505.00	146.95	0	Spot (Block28, Row6, Column7)	7965.67	7242.00	3433.91	0.04	0.43	1890.00	1926.04	1890.00	272.33	0.01	0.14	100.00	100.00	0.00	5352.00	6075.67	4675851.00	22.18	3271.68	3000.50
28	8	6	20329.00	31507.00	146.15	0	Spot (Block28, Row6, Column8)	9031.70	8332.00	4202.28	0.04	0.47	1899.00	1936.12	1899.00	261.46	0.01	0.14	100.00	100.00	0.00	6433.00	7132.70	5274514.00	27.14	3491.53	3282.00
28	1	7	18228.00	31802.00	197.10	0	Spot (Block28, Row7, Column1)	2335.19	2304.00	364.58	0.01	0.16	1893.00	1939.51	1893.00	333.66	0.01	0.17	57.00	31.00	0.00	411.00	442.19	2578050.00	1.19	2133.47	2104.00
28	2	7	18523.00	31808.00	196.30	0	Spot (Block28, Row7, Column2)	2351.95	2316.00	391.37	0.01	0.17	1883.00	1929.49	1883.00	294.96	0.01	0.15	60.00	39.00	0.00	433.00	468.95	2556575.00	1.43	2120.08	2115.00
28	3	7	18814.00	31812.00	218.55	0	Spot (Block28, Row7, Column3)	2258.67	2231.00	328.89	0.01	0.15	1948.00	1980.04	1948.00	307.20	0.01	0.16	49.00	21.00	0.00	283.00	310.67	3076313.00	0.91	2118.83	2100.50
28	4	7	19122.00	31809.00	196.60	0	Spot (Block28, Row7, Column4)	2351.63	2292.50	317.33	0.01	0.13	1933.00	1968.90	1933.00	294.21	0.01	0.15	62.00	28.00	0.00	359.50	418.63	2572685.00	1.30	2170.22	2136.00
28	5	7	19422.00	31806.00	180.85	0	Spot (Block28, Row7, Column5)	3489.94	3475.00	771.12	0.00	0.22	1913.00	1968.66	1913.00	321.56	0.01	0.16	98.00	88.00	0.00	1562.00	1576.94	3200275.00	4.73	2415.06	2415.00
28	6	7	19716.00	31814.00	199.75	0	Spot (Block28, Row7, Column6)	2295.00	2275.50	306.71	0.00	0.13	1895.00	1939.47	1895.00	286.10	0.01	0.15	60.00	27.00	0.00	380.50	400.00	2588757.00	1.24	2101.47	2100.00
28	7	7	20019.00	31808.00	149.55	0	Spot (Block28, Row7, Column7)	7975.35	7522.00	3314.25	0.03	0.42	1896.00	1931.03	1896.00	274.49	0.01	0.14	100.00	100.00	0.00	5626.00	6079.35	4872938.00	22.02	3370.17	2922.00
28	8	7	20325.00	31813.00	143.95	0	Spot (Block28, Row7, Column8)	3580.62	3568.00	737.76	0.00	0.21	1915.00	1951.23	1915.00	261.94	0.01	0.13	98.00	94.00	0.00	1653.00	1665.62	2030209.00	6.22	2407.85	2354.00
28	1	8	18216.00	32112.00	139.80	0	Spot (Block28, Row8, Column1)	59876.99	65535.00	11067.09	0.04	0.18	1969.00	1999.28	1969.00	395.57	0.01	0.20	100.00	100.00	72.73	63566.00	57907.99	31615276.00	146.31	19944.60	15735.00
28	2	8	18525.00	32110.00	169.45	0	Spot (Block28, Row8, Column2)	3012.15	2869.00	649.88	0.02	0.22	1927.00	1974.80	1927.00	351.53	0.01	0.18	92.00	66.00	0.00	942.00	1085.15	2388632.00	2.95	2262.07	2262.00
28	3	8	18821.00	32108.00	154.85	0	Spot (Block28, Row8, Column3)	4889.20	3939.00	2171.68	0.09	0.44	1910.00	1960.14	1910.00	302.85	0.01	0.15	99.00	93.00	0.00	2029.00	2979.20	3221984.00	9.67	2584.56	2611.50
28	4	8	19120.00	32102.00	184.25	0	Spot (Block28, Row8, Column4)	2394.84	2325.00	352.73	0.01	0.15	1896.00	1933.59	1896.00	287.72	0.01	0.15	70.00	39.00	0.00	429.00	498.84	2287069.00	1.60	2072.86	2026.50
28	5	8	19413.00	32105.00	195.20	0	Spot (Block28, Row8, Column5)	2231.90	2182.00	328.12	0.01	0.15	1875.00	1886.97	1875.00	277.17	0.00	0.15	53.00	27.00	0.00	307.00	356.90	2403757.00	1.24	2053.20	2007.00
28	6	8	19718.00	32104.00	201.75	0	Spot (Block28, Row8, Column6)	2267.35	2232.00	324.32	0.01	0.14	1878.00	1881.08	1878.00	258.90	0.00	0.14	61.00	36.00	0.00	354.00	389.35	2621053.00	1.49	2024.11	2002.50
28	7	8	20027.00	32107.00	145.15	0	Spot (Block28, Row8, Column7)	4551.04	4373.00	1215.77	0.02	0.27	1895.00	1907.92	1895.00	267.16	0.00	0.14	100.00	100.00	0.00	2478.00	2656.04	2594093.00	9.89	2561.07	2555.50
28	8	8	20332.00	32102.00	124.85	0	Spot (Block28, Row8, Column8)	5530.00	5295.00	1612.67	0.02	0.29	1892.00	1909.79	1892.00	259.48	0.00	0.14	100.00	100.00	0.00	3403.00	3638.00	2278359.00	13.95	2970.49	2810.00
29	1	1	4721.00	34513.00	152.10	0	Spot (Block29, Row1, Column1)	50126.82	60944.00	17668.95	0.08	0.35	111.00	130.17	111.00	110.97	0.07	0.85	100.00	100.00	46.75	60833.00	50015.82	31630252.00	450.53	9509.25	7603.00
29	2	1	5060.00	34524.00	105.50	0	Spot (Block29, Row1, Column2)	127.53	127.00	11.65	0.00	0.09	102.00	106.21	102.00	44.37	0.02	0.42	3.00	0.00	0.00	25.00	25.53	37239.00	0.48	114.09	114.00
29	3	1	5324.00	34527.00	147.00	-50	Spot (Block29, Row1, Column3)	95.42	94.00	9.67	0.01	0.10	97.00	97.65	97.00	11.23	0.00	0.11	11.00	0.00	0.00	-3.00	-1.58	56204.00	-0.20	100.63	99.00
29	4	1	5606.00	34554.00	162.10	0	Spot (Block29, Row1, Column4)	111.51	111.00	11.03	0.00	0.10	99.00	103.85	99.00	134.43	0.02	1.29	0.00	0.00	0.00	12.00	12.51	80954.00	0.06	106.66	108.00
29	5	1	5971.00	34538.00	126.95	0	Spot (Block29, Row1, Column5)	120.88	121.00	11.74	0.00	0.10	103.00	108.41	103.00	139.63	0.02	1.29	0.00	0.00	0.00	18.00	17.88	51858.00	0.09	113.34	114.00
29	6	1	6205.00	34516.00	200.85	0	Spot (Block29, Row1, Column6)	122.44	122.00	11.54	0.00	0.09	104.00	104.68	104.00	12.19	0.00	0.12	67.00	28.00	0.00	18.00	18.44	140317.00	1.46	109.42	109.00
29	7	1	6520.00	34528.00	173.55	0	Spot (Block29, Row1, Column7)	152.37	153.00	21.32	0.00	0.14	108.00	108.61	108.00	13.57	0.00	0.12	91.00	77.00	0.00	45.00	44.37	128293.00	3.23	122.13	122.00
29	8	1	6834.00	34511.00	185.10	0	Spot (Block29, Row1, Column8)	209.18	207.00	29.08	0.00	0.14	139.00	143.05	139.00	33.63	0.01	0.24	91.00	50.00	0.00	68.00	70.18	201862.00	1.97	152.96	150.00
29	1	2	4724.00	34828.00	147.00	-50	Spot (Block29, Row2, Column1)	108.44	107.00	11.12	0.01	0.10	106.00	118.07	106.00	81.42	0.05	0.69	0.00	0.00	0.00	1.00	2.44	63978.00	-0.12	112.69	117.00
29	2	2	5014.00	34828.00	118.05	0	Spot (Block29, Row2, Column2)	134.45	135.00	10.19	0.00	0.08	104.00	104.74	104.00	12.56	0.00	0.12	93.00	73.00	0.00	31.00	30.45	49342.00	2.36	123.79	125.00
29	3	2	5296.00	34810.00	146.75	0	Spot (Block29, Row2, Column3)	112.74	112.00	9.21	0.00	0.08	101.00	101.47	101.00	11.70	0.00	0.12	49.00	10.00	0.00	11.00	11.74	66402.00	0.96	104.83	104.00
29	4	2	5624.00	34827.00	147.00	-50	Spot (Block29, Row2, Column4)	108.73	109.00	10.31	0.00	0.09	98.00	99.06	98.00	12.86	0.00	0.13	44.00	7.00	0.00	11.00	10.73	63931.00	0.75	104.75	103.00
29	5	2	5918.00	34812.00	199.20	0	Spot (Block29, Row2, Column5)	119.45	119.00	11.25	0.00	0.09	98.00	98.80	98.00	12.62	0.00	0.13	78.00	34.00	0.00	21.00	21.45	134736.00	1.64	106.32	108.00
29	6	2	6224.00	34826.00	147.00	-50	Spot (Block29, Row2, Column6)	109.64	111.00	11.93	0.01	0.11	105.00	105.31	105.00	13.53	0.00	0.13	22.00	2.00	0.00	6.00	4.64	64687.00	0.32	113.12	113.00
29	7	2	6524.00	34826.00	147.00	-50	Spot (Block29, Row2, Column7)	124.52	124.00	10.81	0.00	0.09	113.00	113.92	113.00	13.50	0.00	0.12	40.00	7.00	0.00	11.00	11.52	73469.00	0.79	118.30	118.00
29	8	2	6824.00	34826.00	147.00	-50	Spot (Block29, Row2, Column8)	134.74	134.00	16.94	0.00	0.13	133.00	139.01	133.00	27.68	0.02	0.20	7.00	0.00	0.00	1.00	1.74	79092.00	-0.15	138.51	137.50
29	1	3	4747.00	35106.00	131.80	0	Spot (Block29, Row3, Column1)	129.09	125.00	17.69	0.01	0.14	100.00	100.09	100.00	10.99	0.00	0.11	86.00	56.00	0.00	25.00	29.09	60158.00	2.64	114.41	113.00
29	2	3	5044.00	35180.00	152.80	0	Spot (Block29, Row3, Column2)	118.56	121.00	14.24	0.01	0.12	100.00	100.62	100.00	11.59	0.00	0.12	67.00	41.00	0.00	21.00	18.56	76829.00	1.55	108.65	112.00
29	3	3	5303.00	35115.00	143.70	0	Spot (Block29, Row3, Column3)	141.67	139.00	16.99	0.01	0.12	103.00	103.20	103.00	11.98	0.00	0.12	97.00	82.00	0.00	36.00	38.67	79759.00	3.21	121.95	122.00
29	4	3	5573.00	35121.00	217.90	0	Spot (Block29, Row3, Column4)	125.46	125.00	11.25	0.00	0.09	103.00	103.68	103.00	13.20	0.00	0.13	78.00	34.00	0.00	22.00	22.46	170124.00	1.65	118.05	118.00
29	5	3	5926.00	35090.00	209.20	0	Spot (Block29, Row3, Column5)	118.05	116.00	13.38	0.01	0.11	100.00	100.46	100.00	14.18	0.00	0.14	56.00	18.00	0.00	16.00	18.05	146853.00	1.24	107.39	108.00
29	6	3	6224.00	35126.00	147.00	-50	Spot (Block29, Row3, Column6)	103.65	102.00	12.63	0.01	0.12	105.00	105.23	105.00	12.91	0.00	0.12	14.00	4.00	0.00	-3.00	-1.35	61154.00	-0.12	111.30	112.00
29	7	3	6516.00	35157.00	192.20	0	Spot (Block29, Row3, Column7)	132.61	131.00	13.41	0.01	0.10	113.00	113.87	113.00	12.97	0.00	0.11	66.00	31.00	0.00	18.00	19.61	137645.00	1.45	120.70	118.00
29	8	3	6825.00	35126.00	147.00	-50	Spot (Block29, Row3, Column8)	155.47	153.00	16.62	0.01	0.11	137.00	145.36	137.00	32.77	0.03	0.23	21.00	0.00	0.00	16.00	18.47	91260.00	0.31	145.03	146.50
29	1	4	4716.00	35423.00	155.85	0	Spot (Block29, Row4, Column1)	132.24	132.00	10.47	0.00	0.08	102.00	101.90	102.00	10.85	0.00	0.11	98.00	78.00	0.00	30.00	30.24	88207.00	2.80	117.26	117.00
29	2	4	5053.00	35436.00	206.70	0	Spot (Block29, Row4, Column2)	115.65	116.00	11.16	0.00	0.10	101.00	100.85	101.00	11.26	0.00	0.11	62.00	26.00	0.00	15.00	14.65	140404.00	1.31	107.75	107.00
29	3	4	5326.00	35416.00	154.15	0	Spot (Block29, Row4, Column3)	244.33	257.00	42.24	0.02	0.17	105.00	105.55	105.00	11.84	0.00	0.11	100.00	99.00	0.00	152.00	139.33	159790.00	11.73	147.01	138.00
29	4	4	5624.00	35427.00	147.00	-50	Spot (Block29, Row4, Column4)	112.48	113.00	10.67	0.00	0.09	107.00	107.58	107.00	11.77	0.00	0.11	32.00	3.00	0.00	6.00	5.48	66136.00	0.42	104.80	104.00
29	5	4	5903.00	35423.00	284.95	0	Spot (Block29, Row4, Column5)	116.87	116.00	12.45	0.00	0.11	105.00	105.84	105.00	12.19	0.00	0.12	45.00	15.00	0.00	11.00	11.87	277560.00	0.90	107.25	108.00
29	6	4	6218.00	35420.00	185.55	0	Spot (Block29, Row4, Column6)	134.57	134.00	13.93	0.00	0.10	106.00	106.06	106.00	10.54	0.00	0.10	90.00	68.00	0.00	28.00	28.57	130397.00	2.71	116.04	116.00
29	7	4	6521.00	35428.00	160.20	0	Spot (Block29, Row4, Column7)	129.90	128.00	12.04	0.01	0.09	109.00	111.17	109.00	15.34	0.01	0.14	62.00	22.00	0.00	19.00	20.90	92231.00	1.22	119.11	120.00
29	8	4	6821.00	35424.00	138.10	0	Spot (Block29, Row4, Column8)	745.79	761.00	199.88	0.01	0.27	132.00	142.65	132.00	40.62	0.03	0.28	100.00	100.00	0.00	629.00	613.79	385574.00	14.85	292.15	263.00
29	1	5	4724.00	35728.00	147.00	-50	Spot (Block29, Row5, Column1)	112.18	114.00	11.42	0.01	0.10	106.00	105.82	106.00	13.70	0.00	0.13	29.00	1.00	0.00	8.00	6.18	65850.00	0.46	103.71	103.00
29	2	5	5083.00	35782.00	229.10	0	Spot (Block29, Row5, Column2)	109.05	108.00	12.32	0.00	0.11	100.00	100.23	100.00	11.29	0.00	0.11	40.00	13.00	0.00	8.00	9.05	164673.00	0.78	104.93	104.00
29	3	5	5324.00	35727.00	147.00	-50	Spot (Block29, Row5, Column3)	115.11	114.00	11.04	0.00	0.10	104.00	104.60	104.00	11.58	0.00	0.11	46.00	16.00	0.00	10.00	11.11	67570.00	0.91	106.18	105.00
29	4	5	5639.00	35688.00	187.15	0	Spot (Block29, Row5, Column4)	133.92	132.00	13.90	0.01	0.10	106.00	106.71	106.00	12.79	0.00	0.12	88.00	52.00	0.00	26.00	27.92	132179.00	2.13	121.81	121.00
29	5	5	5925.00	35714.00	144.45	0	Spot (Block29, Row5, Column5)	270.66	277.00	39.59	0.01	0.15	107.00	107.26	107.00	15.48	0.00	0.14	100.00	100.00	0.00	170.00	163.66	154549.00	10.56	160.07	164.00
29	6	5	6225.00	35726.00	147.00	-50	Spot (Block29, Row5, Column6)	111.48	111.00	11.24	0.00	0.10	106.00	107.01	106.00	13.89	0.00	0.13	23.00	2.00	0.00	5.00	5.48	65103.00	0.32	110.21	105.50
29	7	5	6525.00	35726.00	147.00	-50	Spot (Block29, Row5, Column7)	101.33	101.00	7.77	0.00	0.08	107.00	107.46	107.00	12.50	0.00	0.12	0.00	0.00	0.00	-6.00	-5.67	59681.00	-0.49	104.61	105.00
29	8	5	6825.00	35725.00	128.25	0	Spot (Block29, Row5, Column8)	154.08	154.00	13.61	0.00	0.09	119.00	128.41	119.00	31.45	0.03	0.24	60.00	1.00	0.00	35.00	35.08	67335.00	0.82	132.93	131.00
29	1	6	4724.00	36028.00	147.00	-50	Spot (Block29, Row6, Column1)	123.40	121.00	13.71	0.01	0.11	116.00	115.83	116.00	17.16	0.00	0.15	22.00	4.00	0.00	5.00	7.40	72685.00	0.44	123.46	124.00
29	2	6	5024.00	36028.00	147.00	-50	Spot (Block29, Row6, Column2)	103.97	104.00	9.85	0.00	0.09	105.00	105.18	105.00	13.79	0.00	0.13	7.00	0.00	0.00	-1.00	-1.03	61345.00	-0.09	103.55	105.00
29	3	6	5324.00	36006.00	162.75	0	Spot (Block29, Row6, Column3)	155.02	160.00	18.55	0.01	0.12	105.00	106.22	105.00	13.50	0.01	0.13	97.00	84.00	0.00	55.00	50.02	113474.00	3.62	118.29	118.00
29	4	6	5620.00	36014.00	206.30	0	Spot (Block29, Row6, Column4)	124.24	124.00	11.09	0.00	0.09	113.00	114.96	113.00	17.01	0.01	0.15	28.00	1.00	0.00	11.00	11.24	150334.00	0.55	116.60	117.00
29	5	6	5929.00	36020.00	148.60	0	Spot (Block29, Row6, Column5)	273.76	281.00	54.93	0.01	0.20	115.00	115.93	115.00	20.04	0.00	0.17	98.00	98.00	0.00	166.00	158.76	164532.00	7.88	165.55	170.00
29	6	6	6225.00	36026.00	147.00	-50	Spot (Block29, Row6, Column6)	109.79	110.00	9.40	0.00	0.09	113.00	112.40	113.00	15.31	0.00	0.14	1.00	0.00	0.00	-3.00	-3.21	64336.00	-0.17	110.38	111.00
29	7	6	6511.00	36009.00	162.20	0	Spot (Block29, Row6, Column7)	158.88	160.00	19.63	0.00	0.12	110.00	110.60	110.00	14.42	0.00	0.13	94.00	83.00	0.00	50.00	48.88	115665.00	3.35	126.85	125.00
29	8	6	6818.00	36033.00	169.15	0	Spot (Block29, Row6, Column8)	157.50	160.00	20.05	0.01	0.13	117.00	120.94	117.00	22.94	0.01	0.19	77.00	46.00	0.00	43.00	40.50	125209.00	1.59	128.37	127.00
29	1	7	4724.00	36328.00	147.00	-50	Spot (Block29, Row7, Column1)	147.72	146.00	12.94	0.01	0.09	137.00	150.92	137.00	95.02	0.04	0.63	0.00	0.00	0.00	9.00	10.72	86859.00	-0.03	143.84	142.00
29	2	7	5024.00	36328.00	147.00	-50	Spot (Block29, Row7, Column2)	139.33	138.00	11.07	0.00	0.08	126.00	132.36	126.00	28.94	0.02	0.22	11.00	0.00	0.00	12.00	13.33	82068.00	0.24	135.35	134.00
29	3	7	5324.00	36328.00	147.00	-50	Spot (Block29, Row7, Column3)	154.71	154.00	14.26	0.00	0.09	134.00	143.52	134.00	39.07	0.03	0.27	9.00	0.00	0.00	20.00	20.71	90504.00	0.29	150.45	148.00
29	4	7	5625.00	36327.00	147.00	-50	Spot (Block29, Row7, Column4)	171.73	175.00	23.92	0.01	0.14	154.00	167.85	154.00	50.70	0.04	0.30	7.00	0.00	0.00	21.00	17.73	100976.00	0.08	166.88	163.50
29	5	7	5919.00	36354.00	185.80	0	Spot (Block29, Row7, Column5)	279.07	283.00	48.10	0.01	0.17	163.00	180.88	163.00	60.85	0.05	0.34	84.00	48.00	0.00	120.00	116.07	270417.00	1.61	212.71	211.00
29	6	7	6225.00	36327.00	147.00	-50	Spot (Block29, Row7, Column6)	161.64	163.00	15.06	0.00	0.09	144.00	163.02	144.00	56.11	0.05	0.34	0.00	0.00	0.00	19.00	17.64	94885.00	-0.02	158.76	162.00
29	7	7	6513.00	36334.00	165.60	0	Spot (Block29, Row7, Column7)	238.68	219.00	53.24	0.04	0.22	137.00	154.76	137.00	52.39	0.05	0.34	83.00	37.00	0.00	82.00	101.68	181871.00	1.60	179.03	177.50
29	8	7	6826.00	36315.00	128.65	0	Spot (Block29, Row7, Column8)	273.30	282.50	42.49	0.01	0.16	141.00	145.88	141.00	36.97	0.01	0.25	99.00	85.00	0.00	141.50	132.30	120798.00	3.45	188.05	187.50
29	1	8	4715.00	36620.00	139.10	0	Spot (Block29, Row8, Column1)	55792.25	65535.00	15201.02	0.07	0.27	197.00	209.44	197.00	132.03	0.03	0.63	100.00	100.00	61.33	65338.00	55595.25	29291124.00	420.97	11844.59	8377.00
29	2	8	5044.00	36638.00	177.15	0	Spot (Block29, Row8, Column2)	251.73	244.00	34.10	0.01	0.14	193.00	194.16	193.00	74.01	0.00	0.38	32.00	0.00	0.00	51.00	58.73	221018.00	0.78	206.62	206.50
29	3	8	5326.00	36629.00	181.80	0	Spot (Block29, Row8, Column3)	373.29	364.00	85.57	0.01	0.23	211.00	218.96	211.00	48.48	0.02	0.22	98.00	73.00	0.00	153.00	162.29	346783.00	3.18	267.94	269.00
29	4	8	5625.00	36636.00	185.15	0	Spot (Block29, Row8, Column4)	399.38	394.50	59.16	0.01	0.15	282.00	276.56	282.00	67.95	0.01	0.25	76.00	32.00	0.00	112.50	117.38	385801.00	1.81	318.32	314.00
29	5	8	5914.00	36677.00	271.95	0	Spot (Block29, Row8, Column5)	386.21	391.00	30.20	0.01	0.08	359.00	340.78	359.00	82.56	0.02	0.24	2.00	0.00	0.00	32.00	27.21	834988.00	0.55	359.03	359.00
29	6	8	6243.00	36666.00	253.55	0	Spot (Block29, Row8, Column6)	416.24	413.50	46.40	0.00	0.11	373.00	346.09	373.00	111.11	0.03	0.32	7.00	0.00	0.00	40.50	43.24	774204.00	0.63	370.73	355.00
29	7	8	6519.00	36635.00	164.25	0	Spot (Block29, Row8, Column7)	566.48	528.00	146.12	0.03	0.26	303.00	318.83	303.00	124.31	0.02	0.39	84.00	42.00	0.00	225.00	263.48	424293.00	1.99	396.66	390.00
29	8	8	6830.00	36613.00	120.75	0	Spot (Block29, Row8, Column8)	3074.86	3107.00	1181.37	0.00	0.38	232.00	257.74	232.00	105.89	0.05	0.41	100.00	100.00	0.00	2875.00	2842.86	1180747.00	26.61	1028.02	778.00
30	1	1	9224.00	34512.00	150.50	0	Spot (Block30, Row1, Column1)	49653.25	60261.00	17965.28	0.08	0.36	1497.00	1569.66	1497.00	292.50	0.02	0.19	100.00	100.00	45.83	58764.00	48156.25	30983844.00	164.39	12668.64	10623.00
30	2	1	9516.00	34511.00	203.00	0	Spot (Block30, Row1, Column2)	1827.25	1795.00	272.69	0.01	0.15	1489.00	1546.05	1489.00	234.93	0.02	0.15	58.00	30.00	0.00	306.00	338.25	2132404.00	1.20	1640.73	1588.50
30	3	1	9821.00	34511.00	210.15	0	Spot (Block30, Row1, Column3)	1775.33	1739.00	243.76	0.01	0.14	1481.00	1512.69	1481.00	202.85	0.01	0.13	56.00	33.00	0.00	258.00	294.33	2235145.00	1.29	1621.89	1574.00
30	4	1	10121.00	34508.00	195.25	0	Spot (Block30, Row1, Column4)	1829.41	1794.00	276.77	0.01	0.15	1495.00	1534.61	1495.00	217.46	0.01	0.14	64.00	31.00	0.00	299.00	334.41	1972103.00	1.36	1594.46	1558.00
30	5	1	10433.00	34519.00	174.65	0	Spot (Block30, Row1, Column5)	2037.62	2030.00	310.63	0.00	0.15	1570.00	1600.95	1570.00	236.38	0.01	0.15	69.00	49.00	0.00	460.00	467.62	1740124.00	1.85	1770.08	1780.00
30	6	1	10716.00	34507.00	184.00	0	Spot (Block30, Row1, Column6)	1986.96	2003.00	279.73	0.00	0.14	1584.00	1639.27	1584.00	238.96	0.01	0.15	65.00	40.00	0.00	419.00	402.96	1881655.00	1.46	1847.90	1855.00
30	7	1	11027.00	34509.00	196.80	0	Spot (Block30, Row1, Column7)	1965.26	1929.50	314.34	0.01	0.16	1566.00	1590.92	1566.00	230.73	0.01	0.15	66.00	35.00	0.00	363.50	399.26	2149996.00	1.62	1746.01	1709.50
30	8	1	11334.00	34510.00	227.55	0	Spot (Block30, Row1, Column8)	1907.37	1872.00	286.58	0.01	0.15	1501.00	1552.90	1501.00	229.81	0.01	0.15	69.00	40.00	0.00	371.00	406.37	2834354.00	1.54	1691.18	1680.50
30	1	2	9221.00	34817.00	261.95	0	Spot (Block30, Row2, Column1)	1765.86	1709.00	257.82	0.01	0.15	1511.00	1559.86	1511.00	277.27	0.01	0.18	42.00	15.00	0.00	198.00	254.86	3514059.00	0.74	1592.27	1560.00
30	2	2	9525.00	34815.00	161.75	0	Spot (Block30, Row2, Column2)	1863.55	1870.50	260.36	0.00	0.14	1498.00	1546.07	1498.00	207.64	0.01	0.13	64.00	43.00	0.00	372.50	365.55	1349208.00	1.53	1643.59	1664.00
30	3	2	9822.00	34815.00	195.45	0	Spot (Block30, Row2, Column3)	1915.77	1891.00	274.49	0.01	0.14	1497.00	1555.83	1497.00	222.78	0.02	0.14	67.00	46.00	0.00	394.00	418.77	2069028.00	1.62	1698.79	1661.00
30	4	2	10128.00	34811.00	186.60	0	Spot (Block30, Row2, Column4)	1958.65	1905.00	293.84	0.01	0.15	1503.50	1554.20	1503.50	214.00	0.01	0.14	73.00	48.00	0.00	401.50	455.15	1921431.00	1.89	1793.60	1750.00
30	5	2	10425.00	34812.00	195.35	0	Spot (Block30, Row2, Column5)	2294.17	2286.00	365.25	0.00	0.16	1576.00	1600.41	1576.00	231.32	0.01	0.14	90.00	70.00	0.00	710.00	718.17	2477700.00	3.00	1867.69	1868.00
30	6	2	10713.00	34805.00	183.15	0	Spot (Block30, Row2, Column6)	2054.52	2036.00	425.63	0.00	0.21	1577.00	1622.74	1577.00	241.69	0.01	0.15	68.00	47.00	0.00	459.00	477.52	1929198.00	1.79	1782.77	1784.00
30	7	2	11025.00	34809.00	196.00	0	Spot (Block30, Row2, Column7)	1890.89	1841.00	294.56	0.01	0.16	1547.00	1581.97	1547.00	234.76	0.01	0.15	56.00	29.00	0.00	294.00	343.89	2057289.00	1.32	1753.17	1727.00
30	8	2	11301.00	34793.00	142.05	0	Spot (Block30, Row2, Column8)	1831.85	1802.00	269.39	0.01	0.15	1531.00	1569.41	1531.00	231.13	0.01	0.15	56.00	34.00	0.00	271.00	300.85	1002022.00	1.14	1732.48	1704.00
30	1	3	9232.00	35122.00	164.90	0	Spot (Block30, Row3, Column1)	2121.47	2027.00	724.03	0.02	0.34	1490.00	1534.86	1490.00	224.81	0.01	0.15	86.00	61.00	0.00	537.00	631.47	1580498.00	2.61	1671.03	1661.00
30	2	3	9514.00	35112.00	206.60	0	Spot (Block30, Row3, Column2)	1806.80	1757.00	299.82	0.01	0.17	1508.00	1559.03	1508.00	255.52	0.01	0.16	48.00	24.00	0.00	249.00	298.80	2195258.00	0.97	1681.50	1590.50
30	3	3	9801.00	35099.00	115.85	0	Spot (Block30, Row3, Column3)	4612.80	2306.50	9532.35	0.30	2.07	1515.00	1568.21	1515.00	274.74	0.01	0.18	90.00	75.00	0.85	791.50	3097.80	1623704.00	11.08	2608.49	2087.00
30	4	3	10123.00	35108.00	195.10	0	Spot (Block30, Row3, Column4)	1883.35	1847.50	277.88	0.01	0.15	1495.00	1550.25	1495.00	233.64	0.02	0.15	68.00	35.00	0.00	352.50	388.35	2030250.00	1.43	1668.48	1680.00
30	5	3	10426.00	35114.00	155.30	0	Spot (Block30, Row3, Column5)	2026.47	1890.00	595.60	0.03	0.29	1499.00	1548.63	1499.00	216.67	0.01	0.14	80.00	45.00	0.00	391.00	527.47	1345576.00	2.21	1771.52	1748.00
30	6	3	10730.00	35103.00	201.85	0	Spot (Block30, Row3, Column6)	1914.47	1881.50	288.59	0.01	0.15	1521.00	1563.53	1521.00	235.74	0.01	0.15	64.00	37.00	0.00	360.50	393.47	2216957.00	1.49	1675.48	1602.00
30	7	3	11030.00	35119.00	201.80	0	Spot (Block30, Row3, Column7)	1825.99	1757.00	299.92	0.02	0.16	1526.00	1558.25	1526.00	228.64	0.01	0.15	50.00	30.00	0.00	231.00	299.99	2116319.00	1.17	1678.91	1693.00
30	8	3	11329.00	35103.00	211.95	0	Spot (Block30, Row3, Column8)	1841.91	1821.00	286.39	0.00	0.16	1531.00	1561.21	1531.00	228.55	0.01	0.15	56.00	30.00	0.00	290.00	310.91	2357649.00	1.23	1636.72	1600.50
30	1	4	9225.00	35420.00	194.10	0	Spot (Block30, Row4, Column1)	1960.28	1908.00	315.65	0.01	0.16	1496.00	1546.07	1496.00	226.98	0.01	0.15	72.00	46.00	0.00	412.00	464.28	2091624.00	1.82	1746.70	1708.00
30	2	4	9528.00	35414.00	206.75	0	Spot (Block30, Row4, Column2)	1878.50	1874.00	232.15	0.00	0.12	1514.00	1561.50	1514.00	261.49	0.01	0.17	62.00	25.00	0.00	360.00	364.50	2284253.00	1.21	1697.29	1698.00
30	3	4	9827.00	35420.00	142.35	0	Spot (Block30, Row4, Column3)	2743.35	2723.00	494.93	0.00	0.18	1508.00	1542.69	1508.00	242.07	0.01	0.16	99.00	93.00	0.00	1215.00	1235.35	1514327.00	4.96	1924.18	1863.00
30	4	4	10123.00	35407.00	208.75	0	Spot (Block30, Row4, Column4)	1763.23	1701.00	281.99	0.02	0.16	1487.50	1521.38	1487.50	225.31	0.01	0.15	48.00	26.00	0.00	213.50	275.73	2196987.00	1.07	1604.00	1582.00
30	5	4	10411.00	35411.00	182.55	0	Spot (Block30, Row4, Column5)	1871.21	1814.00	362.11	0.01	0.19	1484.00	1525.75	1484.00	220.88	0.01	0.14	62.00	42.00	0.00	330.00	387.21	1745835.00	1.56	1652.29	1665.50
30	6	4	10726.00	35412.00	203.75	0	Spot (Block30, Row4, Column6)	2188.45	2145.00	348.76	0.01	0.16	1495.00	1540.29	1495.00	225.19	0.01	0.15	92.00	73.00	0.00	650.00	693.45	2584555.00	2.88	1752.89	1749.00
30	7	4	11022.00	35417.00	195.95	0	Spot (Block30, Row4, Column7)	1979.81	1975.50	301.52	0.00	0.15	1583.00	1592.39	1583.00	229.07	0.00	0.14	68.00	39.00	0.00	392.50	396.81	2161956.00	1.69	1751.37	1713.50
30	8	4	11311.00	35418.00	166.55	0	Spot (Block30, Row4, Column8)	2336.70	2282.00	419.65	0.01	0.18	1523.50	1564.34	1523.50	226.97	0.01	0.15	94.00	77.00	0.00	758.50	813.20	1792251.00	3.40	1804.48	1779.00
30	1	5	9222.00	35708.00	126.90	0	Spot (Block30, Row5, Column1)	1946.86	1924.00	267.44	0.01	0.14	1495.00	1550.97	1495.00	226.91	0.02	0.15	78.00	47.00	0.00	429.00	451.86	837149.00	1.74	1703.75	1701.00
30	2	5	9522.00	35703.00	186.95	0	Spot (Block30, Row5, Column2)	1964.36	1893.00	322.36	0.02	0.16	1541.00	1571.26	1541.00	235.30	0.01	0.15	66.00	39.00	0.00	352.00	423.36	1930967.00	1.67	1730.65	1709.00
30	3	5	9821.00	35711.00	182.80	0	Spot (Block30, Row5, Column3)	1967.46	1947.00	299.36	0.00	0.15	1504.00	1541.46	1504.00	226.33	0.01	0.15	75.00	48.00	0.00	443.00	463.46	1839573.00	1.88	1778.47	1805.50
30	4	5	10127.00	35718.00	187.10	0	Spot (Block30, Row5, Column4)	1941.09	1903.50	304.51	0.01	0.16	1493.00	1528.04	1493.00	217.71	0.01	0.14	74.00	46.00	0.00	410.50	448.09	1921675.00	1.90	1675.91	1651.00
30	5	5	10429.00	35713.00	147.45	0	Spot (Block30, Row5, Column5)	2724.25	2638.00	534.96	0.01	0.20	1487.00	1529.25	1487.00	224.35	0.01	0.15	100.00	97.00	0.00	1151.00	1237.25	1607309.00	5.33	1971.49	1979.00
30	6	5	10721.00	35711.00	209.00	0	Spot (Block30, Row5, Column6)	1970.03	1899.00	887.46	0.02	0.45	1518.00	1565.92	1518.00	241.80	0.01	0.15	63.00	37.00	0.00	381.00	452.03	2466482.00	1.67	1696.42	1671.00
30	7	5	11025.00	35710.00	161.45	0	Spot (Block30, Row5, Column7)	1947.49	1934.50	292.58	0.00	0.15	1582.00	1617.41	1582.00	247.04	0.01	0.15	62.00	34.00	0.00	352.50	365.49	1406088.00	1.34	1780.53	1708.00
30	8	5	11326.00	35714.00	153.80	0	Spot (Block30, Row5, Column8)	2182.20	2093.50	383.10	0.02	0.18	1555.00	1575.89	1555.00	233.49	0.01	0.15	88.00	58.00	0.00	538.50	627.20	1431522.00	2.60	1800.34	1803.50
30	1	6	9229.00	36010.00	211.55	0	Spot (Block30, Row6, Column1)	1853.24	1811.00	294.10	0.01	0.16	1480.00	1526.26	1480.00	223.67	0.01	0.15	64.00	37.00	0.00	331.00	373.24	2370299.00	1.46	1663.10	1597.00
30	2	6	9527.00	36010.00	213.25	0	Spot (Block30, Row6, Column2)	1786.80	1771.00	261.00	0.00	0.15	1490.00	1536.15	1490.00	222.12	0.01	0.14	52.00	31.00	0.00	281.00	296.80	2324631.00	1.13	1655.83	1590.00
30	3	6	9823.00	36013.00	167.05	0	Spot (Block30, Row6, Column3)	1956.75	1905.00	273.42	0.01	0.14	1488.00	1515.66	1488.00	201.02	0.01	0.13	83.00	52.00	0.00	417.00	468.75	1514527.00	2.19	1693.58	1673.00
30	4	6	10131.00	36009.00	195.75	0	Spot (Block30, Row6, Column4)	1864.26	1822.00	283.02	0.01	0.15	1487.00	1519.00	1487.00	213.87	0.01	0.14	68.00	40.00	0.00	335.00	377.26	2015268.00	1.61	1698.35	1701.00
30	5	6	10430.00	36010.00	148.85	0	Spot (Block30, Row6, Column5)	2347.71	2242.00	405.68	0.02	0.17	1488.00	1520.75	1488.00	221.80	0.01	0.15	99.00	86.00	0.00	754.00	859.71	1401583.00	3.73	1799.21	1827.00
30	6	6	10726.00	36012.00	210.75	0	Spot (Block30, Row6, Column6)	1797.56	1780.00	251.95	0.00	0.14	1491.00	1546.47	1491.00	233.25	0.02	0.15	54.00	25.00	0.00	289.00	306.56	2275715.00	1.08	1647.89	1634.00
30	7	6	11021.00	36019.00	157.05	0	Spot (Block30, Row6, Column7)	2035.39	2003.00	301.16	0.01	0.15	1571.00	1584.17	1571.00	238.28	0.00	0.15	73.00	44.00	0.00	432.00	464.39	1379996.00	1.89	1779.62	1795.00
30	8	6	11326.00	36008.00	159.50	0	Spot (Block30, Row6, Column8)	1871.39	1787.00	441.65	0.02	0.24	1497.00	1542.47	1497.00	227.93	0.01	0.15	57.00	34.00	0.00	290.00	374.39	1317459.00	1.44	1706.77	1683.50
30	1	7	9229.00	36316.00	196.45	0	Spot (Block30, Row7, Column1)	1801.11	1775.00	285.09	0.01	0.16	1483.00	1524.13	1483.00	246.57	0.01	0.16	53.00	28.00	0.00	292.00	318.11	1965008.00	1.12	1674.14	1688.00
30	2	7	9527.00	36309.00	215.40	0	Spot (Block30, Row7, Column2)	1795.00	1782.00	250.97	0.00	0.14	1473.00	1506.63	1473.00	205.83	0.01	0.14	62.00	40.00	0.00	309.00	322.00	2374781.00	1.40	1655.37	1657.50
30	3	7	9821.00	36314.00	199.10	0	Spot (Block30, Row7, Column3)	1828.49	1798.00	266.62	0.01	0.15	1477.00	1505.93	1477.00	206.19	0.01	0.14	60.00	45.00	0.00	321.00	351.49	2051564.00	1.56	1606.03	1560.50
30	4	7	10128.00	36315.00	203.45	0	Spot (Block30, Row7, Column4)	1766.17	1719.00	248.82	0.01	0.14	1487.00	1526.06	1487.00	223.53	0.01	0.15	51.00	27.00	0.00	232.00	279.17	2066415.00	1.07	1623.21	1589.50
30	5	7	10439.00	36310.00	199.30	0	Spot (Block30, Row7, Column5)	1818.48	1780.50	275.06	0.01	0.15	1492.00	1525.81	1492.00	215.82	0.01	0.14	59.00	32.00	0.00	288.50	326.48	2033060.00	1.36	1647.59	1652.00
30	6	7	10723.00	36316.00	211.20	0	Spot (Block30, Row7, Column6)	1825.26	1799.00	271.19	0.01	0.15	1491.50	1542.07	1491.50	231.25	0.01	0.15	58.00	34.00	0.00	307.50	333.76	2319906.00	1.22	1660.73	1672.50
30	7	7	11012.00	36305.00	190.70	0	Spot (Block30, Row7, Column7)	1939.75	1925.00	297.34	0.00	0.15	1516.00	1564.01	1516.00	231.97	0.01	0.15	68.00	47.00	0.00	409.00	423.75	1996001.00	1.62	1777.07	1701.50
30	8	7	11330.00	36315.00	127.60	0	Spot (Block30, Row7, Column8)	2929.98	2819.00	534.63	0.02	0.18	1489.00	1523.88	1489.00	220.93	0.01	0.14	99.00	98.00	0.00	1330.00	1440.98	1280400.00	6.36	1990.22	1980.50
30	1	8	9218.00	36618.00	137.10	0	Spot (Block30, Row8, Column1)	56806.58	65535.00	12924.30	0.06	0.23	1485.00	1545.46	1485.00	300.33	0.02	0.19	100.00	100.00	58.04	64050.00	55321.58	28971544.00	184.00	17364.48	12842.00
30	2	8	9534.00	36618.00	195.25	0	Spot (Block30, Row8, Column2)	1790.30	1731.00	264.55	0.01	0.15	1477.00	1526.43	1477.00	245.20	0.01	0.16	50.00	25.00	0.00	254.00	313.30	1926361.00	1.08	1594.22	1554.50
30	3	8	9807.00	36620.00	197.05	0	Spot (Block30, Row8, Column3)	1860.22	1803.00	316.99	0.01	0.17	1476.00	1501.30	1476.00	215.39	0.01	0.14	62.00	38.00	0.00	327.00	384.22	2042526.00	1.67	1650.00	1649.50
30	4	8	10127.00	36609.00	171.10	0	Spot (Block30, Row8, Column4)	2008.71	1954.00	314.04	0.01	0.16	1475.50	1491.97	1475.50	213.94	0.00	0.14	88.00	54.00	0.00	478.50	533.21	1645137.00	2.42	1737.09	1719.50
30	5	8	10424.00	36617.00	191.35	0	Spot (Block30, Row8, Column5)	1802.59	1760.00	278.41	0.01	0.15	1481.00	1502.03	1481.00	209.01	0.01	0.14	52.00	37.00	0.00	279.00	321.59	1856670.00	1.44	1677.88	1619.00
30	6	8	10719.00	36617.00	185.25	0	Spot (Block30, Row8, Column6)	1993.00	1987.00	334.43	0.00	0.17	1501.00	1555.45	1501.00	243.23	0.02	0.16	74.00	49.00	0.00	486.00	492.00	1929226.00	1.80	1724.89	1699.50
30	7	8	11027.00	36614.00	171.05	0	Spot (Block30, Row8, Column7)	1984.45	2011.50	310.33	0.01	0.16	1554.00	1575.08	1554.00	238.09	0.01	0.15	62.00	47.00	0.00	457.50	430.45	1623280.00	1.72	1792.16	1807.00
30	8	8	11332.00	36611.00	121.55	0	Spot (Block30, Row8, Column8)	6410.70	6222.00	2007.01	0.01	0.31	1489.00	1519.14	1489.00	221.57	0.01	0.15	100.00	100.00	0.00	4733.00	4921.70	2500172.00	22.08	2947.30	2715.00
31	1	1	13721.00	34509.00	155.25	0	Spot (Block31, Row1, Column1)	46279.16	49601.00	19517.88	0.03	0.42	182.00	249.14	182.00	183.69	0.14	0.74	100.00	100.00	40.94	49419.00	46097.16	30637016.00	250.59	8761.98	6246.50
31	2	1	14018.00	34516.00	147.00	-50	Spot (Block31, Row1, Column2)	122.38	120.00	14.04	0.01	0.11	120.00	136.91	120.00	76.86	0.06	0.56	0.00	0.00	0.00	0.00	2.38	71836.00	-0.19	120.28	117.00
31	3	1	14318.00	34515.00	147.00	-50	Spot (Block31, Row1, Column3)	104.84	104.50	9.05	0.00	0.09	107.00	107.46	107.00	14.63	0.00	0.14	4.00	0.00	0.00	-2.50	-2.16	61643.00	-0.18	110.03	107.00
31	4	1	14634.00	34558.00	217.55	0	Spot (Block31, Row1, Column4)	112.37	113.00	10.09	0.00	0.09	101.00	101.51	101.00	14.48	0.00	0.14	38.00	3.00	0.00	12.00	11.37	151704.00	0.75	104.28	104.00
31	5	1	14888.00	34484.00	136.85	0	Spot (Block31, Row1, Column5)	116.88	118.00	11.16	0.00	0.10	101.00	101.43	101.00	13.69	0.00	0.13	61.00	16.00	0.00	17.00	15.88	58673.00	1.13	108.63	110.00
31	6	1	15206.00	34488.00	182.95	0	Spot (Block31, Row1, Column6)	121.17	121.00	8.55	0.00	0.07	101.00	101.10	101.00	22.87	0.00	0.23	39.00	0.00	0.00	20.00	20.17	113774.00	0.88	113.52	114.00
31	7	1	15541.00	34499.00	152.10	0	Spot (Block31, Row1, Column7)	133.71	133.00	11.71	0.00	0.09	96.00	96.74	96.00	12.77	0.00	0.13	99.00	86.00	0.00	37.00	37.71	84909.00	2.90	115.72	115.00
31	8	1	15827.00	34514.00	181.15	0	Spot (Block31, Row1, Column8)	187.25	190.00	28.86	0.01	0.15	100.00	100.91	100.00	13.20	0.00	0.13	99.00	97.00	0.00	90.00	87.25	172079.00	6.54	129.66	126.00
31	1	2	13718.00	34816.00	147.00	-50	Spot (Block31, Row2, Column1)	110.68	111.00	10.71	0.00	0.10	113.00	124.69	113.00	67.77	0.04	0.54	0.00	0.00	0.00	-2.00	-2.32	64970.00	-0.21	110.07	108.00
31	2	2	14018.00	34816.00	147.00	-50	Spot (Block31, Row2, Column2)	114.83	114.00	12.06	0.00	0.11	104.00	104.32	104.00	14.46	0.00	0.14	33.00	9.00	0.00	10.00	10.83	67404.00	0.73	110.29	110.00
31	3	2	14343.00	34857.00	180.95	0	Spot (Block31, Row2, Column3)	122.63	122.00	13.56	0.00	0.11	102.00	101.22	102.00	12.57	0.00	0.12	73.00	32.00	0.00	20.00	20.63	112571.00	1.70	114.01	112.00
31	4	2	14622.00	34790.00	198.95	0	Spot (Block31, Row2, Column4)	113.71	114.00	9.96	0.00	0.09	99.00	98.35	99.00	12.52	0.00	0.13	59.00	14.00	0.00	15.00	14.71	127815.00	1.23	103.97	102.00
31	5	2	14919.00	34826.00	209.30	0	Spot (Block31, Row2, Column5)	107.33	107.00	11.06	0.00	0.10	97.00	97.48	97.00	12.51	0.00	0.13	39.00	10.00	0.00	10.00	10.33	133737.00	0.79	99.31	100.00
31	6	2	15219.00	34815.00	147.00	-50	Spot (Block31, Row2, Column6)	101.85	103.00	9.22	0.00	0.09	95.00	95.68	95.00	11.75	0.00	0.12	32.00	2.00	0.00	8.00	6.85	59989.00	0.53	93.82	94.00
31	7	2	15519.00	34814.00	147.00	-50	Spot (Block31, Row2, Column7)	98.11	98.00	9.23	0.00	0.09	95.00	96.26	95.00	28.02	0.01	0.29	0.00	0.00	0.00	3.00	3.11	57689.00	0.07	99.61	98.00
31	8	2	15819.00	34814.00	147.00	-50	Spot (Block31, Row2, Column8)	106.35	107.00	9.95	0.00	0.09	103.00	103.69	103.00	14.20	0.00	0.14	14.00	0.00	0.00	4.00	3.35	62533.00	0.19	106.34	106.00
31	1	3	13719.00	35117.00	216.95	0	Spot (Block31, Row3, Column1)	125.12	122.00	14.86	0.01	0.12	113.00	114.10	113.00	18.91	0.00	0.17	27.00	7.00	0.00	9.00	12.12	168914.00	0.58	112.35	111.00
31	2	3	13995.00	35112.00	193.55	0	Spot (Block31, Row3, Column2)	112.40	112.00	10.17	0.00	0.09	103.00	103.00	103.00	13.34	0.00	0.13	32.00	4.00	0.00	9.00	9.40	119034.00	0.70	106.38	107.50
31	3	3	14322.00	35106.00	149.85	0	Spot (Block31, Row3, Column3)	133.91	133.00	13.64	0.00	0.10	100.00	99.42	100.00	11.75	0.00	0.12	96.00	76.00	0.00	33.00	33.91	82222.00	2.93	114.95	115.00
31	4	3	14642.00	35129.00	163.80	0	Spot (Block31, Row3, Column4)	123.28	122.00	13.19	0.00	0.11	96.00	96.24	96.00	11.61	0.00	0.12	88.00	58.00	0.00	26.00	27.28	91599.00	2.33	106.47	106.00
31	5	3	14912.00	35101.00	189.40	0	Spot (Block31, Row3, Column5)	109.09	110.00	11.64	0.00	0.11	94.00	94.81	94.00	11.91	0.00	0.13	66.00	23.00	0.00	16.00	15.09	110291.00	1.20	96.74	98.00
31	6	3	15219.00	35115.00	147.00	-50	Spot (Block31, Row3, Column6)	91.57	91.00	11.13	0.00	0.12	92.00	93.32	92.00	29.85	0.01	0.32	0.00	0.00	0.00	-1.00	-0.43	53936.00	-0.06	95.03	96.00
31	7	3	15519.00	35114.00	147.00	-50	Spot (Block31, Row3, Column7)	104.02	104.00	9.80	0.00	0.09	95.00	95.49	95.00	29.11	0.00	0.30	2.00	0.00	0.00	9.00	9.02	61373.00	0.29	103.90	103.00
31	8	3	15819.00	35114.00	147.00	-50	Spot (Block31, Row3, Column8)	106.76	107.00	10.52	0.00	0.10	107.00	107.80	107.00	17.42	0.00	0.16	3.00	0.00	0.00	0.00	-0.24	62879.00	-0.06	98.99	99.00
31	1	4	13726.00	35417.00	200.75	0	Spot (Block31, Row4, Column1)	195.26	195.00	22.65	0.00	0.12	150.00	164.44	150.00	53.35	0.04	0.32	34.00	0.00	0.00	45.00	45.26	223373.00	0.58	164.70	164.00
31	2	4	14019.00	35416.00	147.00	-50	Spot (Block31, Row4, Column2)	133.84	132.00	14.65	0.01	0.11	119.00	123.61	119.00	26.88	0.02	0.22	18.00	1.00	0.00	13.00	14.84	78566.00	0.38	130.63	126.00
31	3	4	14323.00	35412.00	159.25	0	Spot (Block31, Row4, Column3)	235.08	237.00	43.12	0.00	0.18	104.00	106.64	104.00	17.96	0.01	0.17	100.00	98.00	0.00	133.00	131.08	165497.00	7.15	145.21	138.50
31	4	4	14619.00	35415.00	147.00	-50	Spot (Block31, Row4, Column4)	123.71	98.00	202.13	0.10	1.63	98.00	98.16	98.00	12.77	0.00	0.13	26.00	14.00	0.00	0.00	25.71	72863.00	2.00	98.61	98.00
31	5	4	14919.00	35415.00	147.00	-50	Spot (Block31, Row4, Column5)	89.44	89.00	8.87	0.00	0.10	95.00	94.68	95.00	12.86	0.00	0.14	0.00	0.00	0.00	-6.00	-5.56	52588.00	-0.41	96.70	98.00
31	6	4	15229.00	35428.00	229.80	0	Spot (Block31, Row4, Column6)	111.26	112.00	11.24	0.00	0.10	93.00	93.04	93.00	12.61	0.00	0.14	68.00	27.00	0.00	19.00	18.26	168887.00	1.44	100.98	100.00
31	7	4	15484.00	35420.00	202.15	0	Spot (Block31, Row4, Column7)	109.31	110.00	10.70	0.00	0.10	96.00	96.03	96.00	14.09	0.00	0.15	47.00	8.00	0.00	14.00	13.31	127232.00	0.94	101.65	102.00
31	8	4	15825.00	35421.00	146.25	0	Spot (Block31, Row4, Column8)	709.64	702.50	220.43	0.00	0.31	110.00	109.88	110.00	17.96	0.00	0.16	100.00	100.00	0.00	592.50	599.64	410174.00	33.40	257.64	211.50
31	1	5	13719.00	35716.00	147.00	-50	Spot (Block31, Row5, Column1)	349.48	349.00	50.18	0.00	0.14	271.00	275.53	271.00	90.24	0.01	0.33	43.00	0.00	0.00	78.00	78.48	206543.00	0.82	279.95	277.00
31	2	5	13981.00	35739.00	156.65	0	Spot (Block31, Row5, Column2)	249.42	250.00	31.51	0.00	0.13	176.00	192.39	176.00	62.73	0.04	0.33	56.00	1.00	0.00	74.00	73.42	168860.00	0.91	213.02	207.00
31	3	5	14319.00	35716.00	147.00	-50	Spot (Block31, Row5, Column3)	138.02	137.00	11.19	0.00	0.08	129.00	135.28	129.00	32.95	0.02	0.24	3.00	0.00	0.00	8.00	9.02	81154.00	0.08	133.07	133.00
31	4	5	14608.00	35704.00	199.85	0	Spot (Block31, Row5, Column4)	118.38	119.00	13.19	0.00	0.11	103.00	105.95	103.00	21.61	0.01	0.20	34.00	0.00	0.00	16.00	15.38	134010.00	0.58	109.59	110.00
31	5	5	14927.00	35711.00	154.20	0	Spot (Block31, Row5, Column5)	241.70	245.00	46.76	0.01	0.19	97.00	97.54	97.00	13.57	0.00	0.14	100.00	99.00	0.00	148.00	144.70	156861.00	10.63	150.24	152.00
31	6	5	15219.00	35715.00	147.00	-50	Spot (Block31, Row5, Column6)	105.89	105.00	10.32	0.00	0.10	97.00	97.14	97.00	12.70	0.00	0.13	35.00	7.00	0.00	8.00	8.89	62582.00	0.69	103.61	103.00
31	7	5	15501.00	35688.00	182.60	0	Spot (Block31, Row5, Column7)	113.11	112.00	10.41	0.00	0.09	96.00	95.97	96.00	11.82	0.00	0.12	68.00	25.00	0.00	16.00	17.11	105642.00	1.45	107.46	108.00
31	8	5	15841.00	35708.00	201.05	0	Spot (Block31, Row5, Column8)	140.03	138.00	16.57	0.01	0.12	112.00	112.63	112.00	18.66	0.00	0.17	67.00	28.00	0.00	26.00	28.03	160755.00	1.47	117.66	118.00
31	1	6	13704.00	36041.00	211.40	0	Spot (Block31, Row6, Column1)	502.52	499.00	64.15	0.00	0.13	395.00	398.13	395.00	89.09	0.00	0.22	65.00	6.00	0.00	104.00	107.52	641219.00	1.17	439.68	433.00
31	2	6	14019.00	36016.00	147.00	-50	Spot (Block31, Row6, Column2)	329.99	329.00	28.33	0.00	0.09	271.00	272.13	271.00	76.69	0.00	0.28	30.00	0.00	0.00	58.00	58.99	194697.00	0.75	312.94	315.00
31	3	6	14302.00	36026.00	150.80	0	Spot (Block31, Row6, Column3)	321.94	307.00	50.12	0.02	0.16	184.00	193.60	184.00	57.52	0.02	0.30	98.00	56.00	0.00	123.00	137.94	200567.00	2.23	253.46	259.50
31	4	6	14619.00	36015.00	147.00	-50	Spot (Block31, Row6, Column4)	157.79	155.00	21.65	0.01	0.14	126.00	133.49	126.00	38.49	0.03	0.29	39.00	0.00	0.00	29.00	31.79	93099.00	0.63	142.99	139.00
31	5	6	14922.00	36009.00	162.45	0	Spot (Block31, Row6, Column5)	213.28	213.00	28.47	0.00	0.13	105.00	106.68	105.00	16.15	0.01	0.15	99.00	98.00	0.00	108.00	108.28	155268.00	6.60	140.62	139.00
31	6	6	15219.00	36015.00	147.00	-50	Spot (Block31, Row6, Column6)	103.09	103.00	9.09	0.00	0.09	99.00	99.72	99.00	12.84	0.00	0.13	18.00	0.00	0.00	4.00	4.09	61130.00	0.26	103.65	104.00
31	7	6	15548.00	35987.00	221.35	0	Spot (Block31, Row6, Column7)	112.65	113.00	10.64	0.00	0.09	100.00	100.24	100.00	12.50	0.00	0.12	50.00	10.00	0.00	13.00	12.65	158154.00	0.99	106.12	106.00
31	8	6	15839.00	36050.00	193.35	0	Spot (Block31, Row6, Column8)	129.60	128.00	14.38	0.01	0.11	112.00	113.58	112.00	15.99	0.01	0.14	50.00	15.00	0.00	16.00	17.60	137378.00	1.00	118.61	118.00
31	1	7	13710.00	36323.00	218.20	0	Spot (Block31, Row7, Column1)	541.58	535.00	49.70	0.01	0.09	438.00	451.44	438.00	115.22	0.01	0.26	39.00	0.00	0.00	97.00	103.58	735459.00	0.78	470.84	472.00
31	2	7	14006.00	36315.00	191.45	0	Spot (Block31, Row7, Column2)	425.03	422.00	28.42	0.00	0.07	321.00	330.53	321.00	60.72	0.01	0.18	96.00	23.00	0.00	101.00	104.03	441177.00	1.56	384.18	386.00
31	3	7	14334.00	36309.00	193.25	0	Spot (Block31, Row7, Column3)	284.99	285.00	20.71	0.00	0.07	232.00	237.89	232.00	49.77	0.01	0.21	56.00	0.00	0.00	53.00	52.99	300660.00	0.95	265.11	267.50
31	4	7	14601.00	36320.00	196.35	0	Spot (Block31, Row7, Column4)	212.83	212.00	16.08	0.00	0.08	177.00	175.20	177.00	35.33	0.00	0.20	49.00	0.00	0.00	35.00	35.83	232195.00	1.06	194.56	193.00
31	5	7	14919.00	36315.00	147.00	-50	Spot (Block31, Row7, Column5)	146.45	145.00	12.01	0.00	0.08	129.00	135.76	129.00	30.54	0.02	0.22	15.00	0.00	0.00	16.00	17.45	86111.00	0.35	146.32	143.00
31	6	7	15244.00	36292.00	216.55	0	Spot (Block31, Row7, Column6)	115.92	117.00	11.97	0.00	0.10	107.00	107.87	107.00	14.99	0.00	0.14	36.00	2.00	0.00	10.00	8.92	155451.00	0.54	107.43	107.00
31	7	7	15526.00	36306.00	167.30	0	Spot (Block31, Row7, Column7)	127.64	128.00	12.30	0.00	0.10	105.00	104.67	105.00	11.93	0.00	0.11	81.00	49.00	0.00	23.00	22.64	99435.00	1.93	112.89	111.00
31	8	7	15833.00	36304.00	141.35	0	Spot (Block31, Row7, Column8)	160.22	161.00	20.15	0.00	0.13	114.00	116.21	114.00	19.99	0.01	0.17	89.00	61.00	0.00	47.00	46.22	86677.00	2.20	133.94	129.00
31	1	8	13718.00	36617.00	143.30	0	Spot (Block31, Row8, Column1)	52585.54	65535.00	17189.24	0.10	0.33	392.00	410.56	392.00	164.45	0.02	0.40	100.00	100.00	54.15	65143.00	52193.54	29132580.00	317.27	12627.59	9178.00
31	2	8	14033.00	36608.00	153.55	0	Spot (Block31, Row8, Column2)	378.48	379.00	19.11	0.00	0.05	312.00	329.66	312.00	110.38	0.02	0.33	1.00	0.00	0.00	67.00	66.48	242987.00	0.44	346.02	343.50
31	3	8	14311.00	36625.00	186.90	0	Spot (Block31, Row8, Column3)	349.40	336.00	49.23	0.02	0.14	269.00	262.04	269.00	37.43	0.01	0.14	78.00	45.00	0.00	67.00	80.40	342067.00	2.33	291.87	291.00
31	4	8	14627.00	36628.00	178.35	0	Spot (Block31, Row8, Column4)	286.83	290.00	29.87	0.00	0.10	216.00	218.35	216.00	36.36	0.00	0.17	86.00	53.00	0.00	74.00	70.83	256139.00	1.88	238.80	238.00
31	5	8	14922.00	36625.00	174.70	0	Spot (Block31, Row8, Column5)	206.57	207.00	21.61	0.00	0.10	177.00	177.42	177.00	36.05	0.00	0.20	35.00	1.00	0.00	30.00	29.57	175787.00	0.81	190.83	184.00
31	6	8	15200.00	36611.00	187.65	0	Spot (Block31, Row8, Column6)	152.72	151.00	16.87	0.00	0.11	132.00	136.06	132.00	26.46	0.01	0.19	39.00	2.00	0.00	19.00	20.72	151496.00	0.63	141.53	140.00
31	7	8	15519.00	36615.00	147.00	-50	Spot (Block31, Row8, Column7)	128.77	125.00	18.49	0.01	0.14	114.00	114.67	114.00	18.51	0.00	0.16	36.00	15.00	0.00	11.00	14.77	76360.00	0.76	123.43	123.00
31	8	8	15833.00	36606.00	123.20	0	Spot (Block31, Row8, Column8)	2716.35	2624.00	1005.98	0.02	0.37	118.00	119.48	118.00	20.85	0.01	0.17	100.00	100.00	0.00	2506.00	2598.35	1094689.00	124.54	763.91	562.00
32	1	1	18226.00	34505.00	154.70	0	Spot (Block32, Row1, Column1)	54045.32	65535.00	14067.27	0.08	0.26	7617.00	7672.30	7617.00	920.49	0.00	0.12	100.00	100.00	50.30	57918.00	46428.32	35670200.00	50.38	19213.19	15509.00
32	2	1	18521.00	34514.00	195.65	0	Spot (Block32, Row1, Column2)	9226.09	9060.00	1146.65	0.01	0.12	7654.50	7734.49	7654.50	901.25	0.00	0.12	69.00	36.00	0.00	1405.50	1571.59	9991855.00	1.66	8319.01	8343.00
32	3	1	18824.00	34506.00	213.95	0	Spot (Block32, Row1, Column3)	9061.37	8943.00	970.41	0.01	0.11	7766.00	7879.04	7766.00	877.55	0.01	0.11	65.00	30.00	0.00	1177.00	1295.37	11879452.00	1.35	8274.30	8271.00
32	4	1	19118.00	34506.00	194.30	0	Spot (Block32, Row1, Column4)	9626.52	9600.00	1131.86	0.00	0.12	7901.00	7972.43	7901.00	886.21	0.00	0.11	72.00	47.00	0.00	1699.00	1725.52	10271501.00	1.87	8581.48	8441.00
32	5	1	19424.00	34498.00	189.65	0	Spot (Block32, Row1, Column5)	9425.25	9366.00	978.99	0.00	0.10	7985.00	8077.67	7985.00	882.64	0.01	0.11	68.00	35.00	0.00	1381.00	1440.25	9538357.00	1.53	8635.04	8532.00
32	6	1	19720.00	34503.00	192.35	0	Spot (Block32, Row1, Column6)	9377.68	9290.00	1110.15	0.00	0.12	7968.00	8031.91	7968.00	860.48	0.00	0.11	66.00	39.00	0.00	1322.00	1409.68	9799674.00	1.56	8718.94	8541.00
32	7	1	20030.00	34504.00	194.95	0	Spot (Block32, Row1, Column7)	9409.41	9350.50	1092.26	0.00	0.12	8019.00	8095.54	8019.00	869.76	0.00	0.11	68.00	35.00	0.00	1331.50	1390.41	10162163.00	1.51	8651.73	8742.00
32	8	1	20331.00	34502.00	206.35	0	Spot (Block32, Row1, Column8)	10010.96	9965.00	1087.37	0.00	0.11	8298.00	8331.96	8298.00	892.78	0.00	0.11	75.00	43.00	0.00	1667.00	1712.96	12103245.00	1.88	9067.01	9030.00
32	1	2	18221.00	34811.00	213.40	0	Spot (Block32, Row2, Column1)	8679.03	8633.00	974.30	0.00	0.11	7611.00	7638.74	7611.00	898.84	0.00	0.12	52.00	27.00	0.00	1022.00	1068.03	11282737.00	1.16	8047.63	8001.00
32	2	2	18522.00	34807.00	146.40	0	Spot (Block32, Row2, Column2)	9191.40	9262.00	952.35	0.00	0.10	7797.00	7841.47	7797.00	886.28	0.00	0.11	69.00	30.00	0.00	1465.00	1394.40	5386161.00	1.52	8645.66	8664.50
32	3	2	18822.00	34808.00	208.70	0	Spot (Block32, Row2, Column3)	9657.42	9639.50	1037.80	0.00	0.11	7891.00	7980.27	7891.00	875.86	0.00	0.11	78.00	49.00	0.00	1748.50	1766.42	12033142.00	1.91	8738.90	8744.00
32	4	2	19122.00	34809.00	210.60	0	Spot (Block32, Row2, Column4)	9559.10	9543.00	957.36	0.00	0.10	7956.00	8008.38	7956.00	878.20	0.00	0.11	73.00	45.00	0.00	1587.00	1603.10	12044467.00	1.77	8751.88	8720.00
32	5	2	19425.00	34804.00	196.70	0	Spot (Block32, Row2, Column5)	10162.48	10060.00	1030.18	0.00	0.10	8004.00	8049.15	8004.00	875.69	0.00	0.11	91.00	63.00	0.00	2056.00	2158.48	11127911.00	2.41	8899.37	8971.00
32	6	2	19717.00	34808.00	196.35	0	Spot (Block32, Row2, Column6)	9514.21	9470.00	1018.81	0.00	0.11	8004.00	8063.69	8004.00	851.39	0.00	0.11	69.00	43.00	0.00	1466.00	1510.21	10389516.00	1.70	8712.81	8734.50
32	7	2	20022.00	34802.00	202.40	0	Spot (Block32, Row2, Column7)	9187.04	9151.00	951.87	0.00	0.10	7986.00	8031.57	7986.00	833.43	0.00	0.10	62.00	31.00	0.00	1165.00	1201.04	10684528.00	1.39	8604.54	8526.00
32	8	2	20319.00	34805.00	147.30	0	Spot (Block32, Row2, Column8)	9330.47	9262.00	993.95	0.00	0.11	8192.00	8210.12	8192.00	869.86	0.00	0.11	54.00	28.00	0.00	1070.00	1138.47	5532969.00	1.29	8551.76	8377.00
32	1	3	18231.00	35110.00	175.60	0	Spot (Block32, Row3, Column1)	9815.03	9749.00	1218.21	0.00	0.12	7758.00	7777.41	7758.00	906.25	0.00	0.12	83.00	57.00	0.00	1991.00	2057.03	8440923.00	2.25	8656.67	8652.50
32	2	3	18534.00	35109.00	194.35	0	Spot (Block32, Row3, Column2)	9598.91	9565.00	1047.70	0.00	0.11	8010.00	8058.78	8010.00	893.15	0.00	0.11	69.00	41.00	0.00	1555.00	1588.91	10338030.00	1.72	8754.91	8823.00
32	3	3	18816.00	35101.00	198.75	0	Spot (Block32, Row3, Column3)	9943.03	9795.00	1337.11	0.01	0.13	7959.00	8023.61	7959.00	902.87	0.00	0.11	78.00	51.00	0.00	1836.00	1984.03	11166019.00	2.13	9112.42	9155.00
32	4	3	19120.00	35110.00	192.30	0	Spot (Block32, Row3, Column4)	9593.89	9497.00	1304.00	0.00	0.14	7817.00	7873.02	7817.00	881.66	0.00	0.11	73.00	45.00	0.00	1680.00	1776.89	10044803.00	1.95	8524.82	8491.50
32	5	3	19426.00	35104.00	186.70	0	Spot (Block32, Row3, Column5)	9798.10	9659.00	1095.79	0.01	0.11	7936.50	7974.93	7936.50	874.96	0.00	0.11	81.00	48.00	0.00	1722.50	1861.60	9582545.00	2.08	8709.13	8698.00
32	6	3	19724.00	35103.00	197.50	0	Spot (Block32, Row3, Column6)	10269.45	10217.50	1200.59	0.00	0.12	8083.00	8112.17	8083.00	860.84	0.00	0.11	87.00	60.00	0.00	2134.50	2186.45	11337468.00	2.51	8999.98	8994.50
32	7	3	20028.00	35114.00	206.00	0	Spot (Block32, Row3, Column7)	9017.02	8993.00	966.91	0.00	0.11	8028.00	8070.64	8028.00	842.64	0.00	0.10	55.00	24.00	0.00	965.00	989.02	10919608.00	1.12	8591.05	8620.00
32	8	3	20330.00	35103.00	199.85	0	Spot (Block32, Row3, Column8)	9323.38	9233.50	946.83	0.00	0.10	8116.00	8161.05	8116.00	857.98	0.00	0.11	59.00	33.00	0.00	1117.50	1207.38	10554071.00	1.35	8410.60	8310.00
32	1	4	18231.00	35406.00	194.65	0	Spot (Block32, Row4, Column1)	10004.99	9910.00	1163.83	0.00	0.12	8114.00	8150.70	8114.00	948.15	0.00	0.12	78.00	46.00	0.00	1796.00	1890.99	10755367.00	1.96	8881.20	8806.00
32	2	4	18522.00	35413.00	197.50	0	Spot (Block32, Row4, Column2)	9939.15	9841.00	1060.19	0.00	0.11	8233.00	8284.68	8233.00	933.94	0.00	0.11	73.00	42.00	0.00	1608.00	1706.15	11032457.00	1.77	9161.47	9030.00
32	3	4	18826.00	35407.00	171.85	0	Spot (Block32, Row4, Column3)	11373.29	11220.00	1670.26	0.01	0.15	8021.00	8066.49	8021.00	924.94	0.00	0.11	94.00	79.00	0.00	3199.00	3352.29	9303348.00	3.58	9254.16	9140.00
32	4	4	19103.00	35418.00	205.55	0	Spot (Block32, Row4, Column4)	8839.87	8779.00	932.29	0.00	0.11	7694.00	7751.37	7694.00	881.40	0.00	0.11	56.00	27.00	0.00	1085.00	1145.87	10607846.00	1.23	8257.31	8196.00
32	5	4	19409.00	35405.00	201.75	0	Spot (Block32, Row4, Column5)	9082.64	9166.00	1019.90	0.00	0.11	7711.00	7745.41	7711.00	853.24	0.00	0.11	64.00	38.00	0.00	1455.00	1371.64	10508614.00	1.57	8338.78	8275.50
32	6	4	19724.00	35407.00	200.25	0	Spot (Block32, Row4, Column6)	10103.26	10054.00	1112.51	0.00	0.11	7970.00	7988.45	7970.00	869.37	0.00	0.11	88.00	59.00	0.00	2084.00	2133.26	11507612.00	2.43	8553.53	8554.50
32	7	4	20019.00	35410.00	203.00	0	Spot (Block32, Row4, Column7)	9644.70	9527.00	1081.99	0.01	0.11	8106.00	8152.77	8106.00	863.29	0.00	0.11	71.00	41.00	0.00	1421.00	1538.70	11332520.00	1.73	8829.59	8863.50
[truncated: 400,249 more chars]
