# Supplementary material for: An antigen microarray protocol for COVID-19 serological analysis
Source: STAR Protoc. 2021 Aug 26;2(3):100815. doi: 10.1016/j.xpro.2021.100815 (PMC8387221; doi:10.1016/j.xpro.2021.100815)
Supplement: Data S8. Slide_quantifications, related to step quantification and statistical analysis 2.e [file mmc8.zip › RPPA0139_12860A01-D12_IgM_785/Joseph_2021-04-02_14h37m03_5μm_785nmGain025.txt]

ATF	1.0
30	28
"Checksum_ImageFile=8799a39cd7cfeb8c8416bc04753d1d42"
"Checksum_ResultFile=2678c0b65ea2f7b4ceb1f12609851c03"
"Type=Mapix Results 2"
"DateTime=2021/04/02 14:37:15"
"ConfigFile="
"GalFile=L:\RPPA Service\Platform_Projects\2021-02-09_JPL_CoV-Array-7\64 pad grid.gal"
"PixelSize=5"
"Wavelengths=785"
"ImageFiles=L:\RPPA Service\Platform_Projects\2021-03-24_JPL_CoV-Array-9\RPPA0139_12860A01-D12_IgM_785\Joseph_2021-04-02_14h37m03_5�m_785nmGain025.tif"
"GrinddingParameters=Find mode = Grid + Blocks + Spots | Max. diameter (% Dth) = 200.0 | Min. diameter (% Dth) = 50.0 | Max position offset (% pitch) = 30"
"QuantificationParameter=S/B border width (pixels) = 2.0 | Background diameter (pitch) = 2.0"
"JpegImage=L:\RPPA Service\Platform_Projects\2021-03-24_JPL_CoV-Array-9\RPPA0139_12860A01-D12_IgM_785\Joseph_2021-04-02_14h37m03_5�m_785nmGain025.jpg"
"FeatureType=Circular"
"Barcode="
"BackgroundSubtraction=LocalFeature"
"Normalization=None"
"ImageOrigin=3680, 2560"
"ImageSize=17760.0, 71040.0"
"JpegOrigin=4485, 2805"
"JpegBrightness=46"
"JpegContrast=15"
"JpegBalance=0"
"Creator=Mapix 9.0.0"
"Scanner=ir710IVD IR0H8_IVD 717045"
"Temperature=33.7"
"Comment="
"Velocity=35 l/s"
"LaserPower=20.0"
"PMTGain=25"
"BatchFilename=L:\RPPA Service\InnooScan\Batch methods\CoV_Array image_processing.mbt"
"Block"	"Column"	"Row"	"X"	"Y"	"Dia."	"Flags"	"ID"	"F785 Mean"	"F785 Median"	"F785 SD"	"F785 |log Mean/Median|"	"F785 CV"	"B785"	"B785 Mean"	"B785 Median"	"B785 SD"	"B785 |log Mean/Median|"	"B785 CV"	"% > B785+1SD"	"% > B785+2SD"	"F785 % Sat."	"F785 Median - B785"	"F785 Mean - B785"	"F785 Total Intensity"	"SNR 785"	"ExcludedMean 785"	"ExcludedMedian 785"
1	1	1	4680.00	3005.00	152.65	0	Spot (Block1, Row1, Column1)	49347.26	54400.00	16687.95	0.04	0.34	2042.00	2088.59	2042.00	308.63	0.01	0.15	100.00	100.00	40.41	52358.00	47305.26	31631820.00	153.13	11989.40	8921.00
1	2	1	4982.00	3017.00	143.10	0	Spot (Block1, Row1, Column2)	2328.53	2311.00	281.90	0.00	0.12	2080.00	2114.34	2080.00	286.87	0.01	0.14	42.00	13.00	0.00	231.00	248.53	1290007.00	0.75	2181.83	2182.50
1	3	1	5313.00	3043.00	204.65	0	Spot (Block1, Row1, Column3)	2276.22	2197.00	534.07	0.02	0.23	2103.00	2152.27	2103.00	279.95	0.01	0.13	32.00	10.00	0.00	94.00	173.22	2713253.00	0.44	2166.39	2109.50
1	4	1	5583.00	3010.00	148.00	0	Spot (Block1, Row1, Column4)	2514.07	2504.00	304.11	0.00	0.12	2218.00	2266.95	2218.00	314.12	0.01	0.14	46.00	17.00	0.00	286.00	296.07	1505926.00	0.79	2310.72	2259.00
1	5	1	5886.00	3008.00	127.35	0	Spot (Block1, Row1, Column5)	2730.60	2676.50	341.47	0.01	0.13	2376.00	2410.56	2376.00	336.62	0.01	0.14	43.00	21.00	0.00	300.50	354.60	1179618.00	0.95	2610.48	2620.00
1	6	1	6192.00	2996.00	123.45	0	Spot (Block1, Row1, Column6)	2983.48	2924.00	504.14	0.01	0.17	2533.00	2577.24	2533.00	369.16	0.01	0.14	52.00	22.00	0.00	391.00	450.48	1208308.00	1.10	2756.09	2720.00
1	7	1	6484.00	3006.00	129.85	0	Spot (Block1, Row1, Column7)	3294.90	3286.00	514.20	0.00	0.16	2642.00	2688.86	2642.00	400.30	0.01	0.15	68.00	33.00	0.00	644.00	652.90	1486001.00	1.51	2931.61	2923.00
1	8	1	6782.00	3006.00	221.30	0	Spot (Block1, Row1, Column8)	3137.41	3110.50	440.28	0.00	0.14	2670.00	2721.47	2670.00	414.13	0.01	0.15	52.00	25.00	0.00	440.50	467.41	4411196.00	1.00	2773.50	2769.00
1	1	2	4689.00	3309.00	147.00	-50	Spot (Block1, Row2, Column1)	2216.90	2195.00	274.71	0.00	0.12	2059.00	2088.25	2059.00	274.30	0.01	0.13	36.00	6.00	0.00	136.00	157.90	1307969.00	0.47	2138.13	2088.50
1	2	2	4997.00	3320.00	140.75	0	Spot (Block1, Row2, Column2)	2469.18	2424.00	359.46	0.01	0.15	2082.00	2114.74	2082.00	268.54	0.01	0.13	60.00	30.00	0.00	342.00	387.18	1333355.00	1.32	2283.91	2227.00
1	3	2	5280.00	3310.00	235.10	0	Spot (Block1, Row2, Column3)	2382.96	2361.00	293.01	0.00	0.12	2097.00	2140.80	2097.00	283.94	0.01	0.13	47.00	19.00	0.00	264.00	285.96	3788911.00	0.85	2207.88	2190.00
1	4	2	5589.00	3307.00	147.00	-50	Spot (Block1, Row2, Column4)	2455.75	2379.00	289.23	0.01	0.12	2184.50	2230.80	2184.50	299.74	0.01	0.13	40.00	17.00	0.00	194.50	271.25	1436616.00	0.75	2308.99	2264.00
1	5	2	5892.00	3313.00	211.30	0	Spot (Block1, Row2, Column5)	5120.45	5051.50	1054.94	0.01	0.21	2302.00	2354.58	2302.00	320.75	0.01	0.14	100.00	99.00	0.00	2749.50	2818.45	6523457.00	8.62	3156.40	3165.50
1	6	2	6183.00	3308.00	149.75	0	Spot (Block1, Row2, Column6)	2739.49	2642.00	416.36	0.02	0.15	2391.00	2438.66	2391.00	332.30	0.01	0.14	43.00	20.00	0.00	251.00	348.49	1684786.00	0.91	2559.04	2517.50
1	7	2	6490.00	3306.00	147.00	-50	Spot (Block1, Row2, Column7)	2768.84	2728.00	381.16	0.01	0.14	2470.00	2519.43	2470.00	367.22	0.01	0.15	38.00	14.00	0.00	258.00	298.84	1633618.00	0.68	2611.81	2582.50
1	8	2	6779.00	3311.00	138.90	0	Spot (Block1, Row2, Column8)	2883.59	2822.00	499.28	0.01	0.17	2559.00	2590.90	2559.00	380.77	0.01	0.15	40.00	9.00	0.00	263.00	324.59	1502350.00	0.77	2691.90	2589.00
1	1	3	4686.00	3602.00	164.10	0	Spot (Block1, Row3, Column1)	2782.45	2691.00	474.78	0.01	0.17	2015.00	2059.63	2015.00	264.26	0.01	0.13	89.00	69.00	0.00	676.00	767.45	2072927.00	2.74	2287.31	2265.00
1	2	3	4986.00	3605.00	194.45	0	Spot (Block1, Row3, Column2)	2468.56	2372.00	424.53	0.02	0.17	2086.00	2118.98	2086.00	251.03	0.01	0.12	53.00	30.00	0.00	286.00	382.56	2643831.00	1.39	2241.51	2218.00
1	3	3	5296.00	3599.00	116.45	0	Spot (Block1, Row3, Column3)	2603.29	2648.50	282.29	0.01	0.11	2146.00	2171.56	2146.00	275.32	0.01	0.13	69.00	42.00	0.00	502.50	457.29	926770.00	1.57	2416.83	2407.00
1	4	3	5585.00	3607.00	179.75	0	Spot (Block1, Row3, Column4)	2719.45	2680.00	386.28	0.01	0.14	2178.00	2203.18	2178.00	284.30	0.00	0.13	71.00	43.00	0.00	502.00	541.45	2463822.00	1.82	2355.61	2292.50
1	5	3	5890.00	3599.00	165.30	0	Spot (Block1, Row3, Column5)	2747.25	2619.00	638.92	0.02	0.23	2246.00	2267.70	2246.00	303.65	0.00	0.13	54.00	35.00	0.00	373.00	501.25	2074173.00	1.58	2393.98	2322.00
1	6	3	6192.00	3598.00	166.20	0	Spot (Block1, Row3, Column6)	2722.92	2674.00	544.81	0.01	0.20	2304.00	2353.97	2304.00	328.88	0.01	0.14	51.00	22.00	0.00	370.00	418.92	2077587.00	1.12	2475.65	2450.00
1	7	3	6490.00	3606.00	147.00	-50	Spot (Block1, Row3, Column7)	2581.77	2589.50	325.24	0.00	0.13	2375.00	2424.00	2375.00	355.89	0.01	0.15	31.00	5.00	0.00	214.50	206.77	1523243.00	0.44	2441.71	2460.50
1	8	3	6777.00	3608.00	176.80	0	Spot (Block1, Row3, Column8)	2875.09	2894.00	381.49	0.00	0.13	2475.00	2524.83	2475.00	414.99	0.01	0.16	50.00	14.00	0.00	419.00	400.09	2518582.00	0.84	2659.06	2630.50
1	1	4	4684.00	3904.00	163.55	0	Spot (Block1, Row4, Column1)	2679.48	2586.00	587.83	0.02	0.22	1980.00	2013.52	1980.00	242.62	0.01	0.12	86.00	65.00	0.00	606.00	699.48	1985495.00	2.74	2217.39	2117.00
1	2	4	4988.00	3912.00	153.65	0	Spot (Block1, Row4, Column2)	2368.95	2394.00	253.23	0.00	0.11	2080.00	2116.69	2080.00	255.97	0.01	0.12	53.00	23.00	0.00	314.00	288.95	1525604.00	0.99	2213.06	2193.00
1	3	4	5285.00	3899.00	153.25	0	Spot (Block1, Row4, Column3)	4107.62	4054.00	847.36	0.01	0.21	2169.00	2188.00	2169.00	270.19	0.00	0.12	99.00	98.00	0.00	1885.00	1938.62	2665846.00	7.10	2710.92	2761.00
1	4	4	5579.00	3903.00	160.50	0	Spot (Block1, Row4, Column4)	2424.37	2405.00	305.54	0.00	0.13	2182.00	2192.16	2182.00	275.32	0.00	0.13	43.00	15.00	0.00	223.00	242.37	1723726.00	0.84	2253.56	2251.00
1	5	4	5874.00	3902.00	143.10	0	Spot (Block1, Row4, Column5)	2495.26	2501.00	279.59	0.00	0.11	2210.00	2241.55	2210.00	316.92	0.01	0.14	43.00	10.00	0.00	291.00	285.26	1397347.00	0.80	2374.26	2405.00
1	6	4	6188.00	3905.00	208.05	0	Spot (Block1, Row4, Column6)	5195.40	5146.00	859.84	0.00	0.17	2346.00	2380.66	2346.00	358.53	0.01	0.15	100.00	99.00	0.00	2800.00	2849.40	6395541.00	7.85	3248.25	3190.00
1	7	4	6477.00	3906.00	154.55	0	Spot (Block1, Row4, Column7)	2807.58	2767.00	392.03	0.01	0.14	2417.00	2469.99	2417.00	413.27	0.01	0.17	44.00	14.00	0.00	350.00	390.58	1836156.00	0.82	2605.31	2601.50
1	8	4	6799.00	3912.00	166.15	0	Spot (Block1, Row4, Column8)	3285.43	3299.00	494.77	0.00	0.15	2491.00	2551.06	2491.00	417.16	0.01	0.16	69.00	47.00	0.00	808.00	794.43	2519925.00	1.76	2779.22	2826.50
1	1	5	4687.00	4209.00	156.50	0	Spot (Block1, Row5, Column1)	2343.20	2304.50	287.63	0.01	0.12	1975.00	1993.60	1975.00	230.57	0.00	0.12	62.00	34.00	0.00	329.50	368.20	1598062.00	1.52	2065.42	2021.50
1	2	5	4990.00	4199.00	178.70	0	Spot (Block1, Row5, Column2)	2465.27	2458.50	324.01	0.00	0.13	2072.00	2093.74	2072.00	250.63	0.00	0.12	61.00	37.00	0.00	386.50	393.27	2189161.00	1.48	2302.01	2273.00
1	3	5	5292.00	4204.00	195.85	0	Spot (Block1, Row5, Column3)	2613.16	2559.00	337.39	0.01	0.13	2110.00	2161.39	2110.00	266.81	0.01	0.12	74.00	42.00	0.00	449.00	503.16	2835277.00	1.69	2398.76	2431.00
1	4	5	5598.00	4205.00	179.60	0	Spot (Block1, Row5, Column4)	2620.88	2564.00	353.05	0.01	0.13	2173.00	2191.60	2173.00	287.01	0.00	0.13	60.00	34.00	0.00	391.00	447.88	2371894.00	1.50	2361.15	2324.00
1	5	5	5882.00	4194.00	144.55	0	Spot (Block1, Row5, Column5)	4209.51	4049.00	815.92	0.02	0.19	2265.00	2304.92	2265.00	348.39	0.01	0.15	99.00	99.00	0.00	1784.00	1944.51	2391000.00	5.47	2824.04	2851.50
1	6	5	6187.00	4202.00	181.50	0	Spot (Block1, Row5, Column6)	2994.70	2974.00	406.47	0.00	0.14	2411.00	2447.22	2411.00	365.46	0.01	0.15	61.00	38.00	0.00	563.00	583.70	2779077.00	1.50	2620.34	2541.50
1	7	5	6487.00	4201.00	128.20	0	Spot (Block1, Row5, Column7)	3011.83	3027.00	417.78	0.00	0.14	2473.00	2504.14	2473.00	366.94	0.01	0.15	60.00	35.00	0.00	554.00	538.83	1331229.00	1.38	2771.61	2710.50
1	8	5	6795.00	4210.00	154.65	0	Spot (Block1, Row5, Column8)	3195.87	3172.00	573.08	0.00	0.18	2512.00	2574.01	2512.00	405.30	0.01	0.16	63.00	41.00	0.00	660.00	683.87	2106079.00	1.53	2878.90	2692.00
1	1	6	4689.00	4509.00	147.00	-50	Spot (Block1, Row6, Column1)	2258.62	2191.00	308.24	0.01	0.14	1977.00	1989.03	1977.00	284.69	0.00	0.14	46.00	24.00	0.00	214.00	281.62	1332588.00	0.95	2077.09	2010.50
1	2	6	4979.00	4506.00	210.80	0	Spot (Block1, Row6, Column2)	2399.20	2371.00	376.29	0.01	0.16	2064.00	2081.11	2064.00	297.28	0.00	0.14	50.00	21.00	0.00	307.00	335.20	3037389.00	1.07	2199.67	2203.00
1	3	6	5293.00	4502.00	152.35	0	Spot (Block1, Row6, Column3)	2487.00	2411.50	290.99	0.01	0.12	2093.00	2133.92	2093.00	266.41	0.01	0.12	59.00	32.00	0.00	318.50	394.00	1581735.00	1.33	2304.62	2283.00
1	4	6	5602.00	4499.00	185.05	0	Spot (Block1, Row6, Column4)	2669.85	2626.00	357.33	0.01	0.13	2186.00	2219.15	2186.00	330.06	0.01	0.15	60.00	29.00	0.00	440.00	483.85	2576403.00	1.37	2341.77	2226.00
1	5	6	5885.00	4503.00	133.50	0	Spot (Block1, Row6, Column5)	3379.88	3312.00	529.47	0.01	0.16	2310.50	2360.48	2310.50	366.43	0.01	0.16	96.00	68.00	0.00	1001.50	1069.38	1632480.00	2.78	2634.76	2635.00
1	6	6	6188.00	4486.00	206.15	0	Spot (Block1, Row6, Column6)	2741.25	2747.00	360.33	0.00	0.13	2388.00	2433.71	2388.00	360.04	0.01	0.15	49.00	15.00	0.00	359.00	353.25	3311433.00	0.85	2467.69	2488.50
1	7	6	6490.00	4504.00	183.45	0	Spot (Block1, Row6, Column7)	3010.56	2995.00	434.51	0.00	0.14	2404.00	2467.85	2404.00	349.80	0.01	0.14	66.00	40.00	0.00	591.00	606.56	2863041.00	1.55	2715.92	2830.00
1	8	6	6798.00	4521.00	184.45	0	Spot (Block1, Row6, Column8)	3113.00	3043.00	463.54	0.01	0.15	2548.00	2595.73	2548.00	408.80	0.01	0.16	55.00	30.00	0.00	495.00	565.00	2988484.00	1.27	2749.74	2658.00
1	1	7	4696.00	4818.00	215.25	0	Spot (Block1, Row7, Column1)	2255.92	2249.00	276.79	0.00	0.12	1972.50	1997.46	1972.50	304.27	0.01	0.15	46.00	12.00	0.00	276.50	283.42	2984587.00	0.85	2089.81	2089.50
1	2	7	4993.00	4794.00	173.80	0	Spot (Block1, Row7, Column2)	2308.76	2325.00	247.34	0.00	0.11	1992.00	2038.80	1992.00	311.70	0.01	0.15	55.00	9.00	0.00	333.00	316.76	1955521.00	0.87	2161.59	2086.00
1	3	7	5295.00	4799.00	202.80	0	Spot (Block1, Row7, Column3)	2385.88	2375.00	303.93	0.00	0.13	2049.50	2084.70	2049.50	274.39	0.01	0.13	53.00	29.00	0.00	325.50	336.38	2798638.00	1.10	2236.32	2196.50
1	4	7	5597.00	4823.00	186.70	0	Spot (Block1, Row7, Column4)	2532.72	2526.50	422.11	0.00	0.17	2154.00	2198.81	2154.00	343.45	0.01	0.16	53.00	19.00	0.00	372.50	378.72	2487135.00	0.97	2378.06	2391.00
1	5	7	5904.00	4818.00	145.55	0	Spot (Block1, Row7, Column5)	2577.21	2617.00	348.31	0.01	0.14	2282.00	2319.76	2282.00	347.20	0.01	0.15	48.00	13.00	0.00	335.00	295.21	1484475.00	0.74	2423.39	2414.00
1	6	7	6193.00	4801.00	217.50	0	Spot (Block1, Row7, Column6)	2749.49	2726.00	353.36	0.00	0.13	2336.50	2373.65	2336.50	342.38	0.01	0.14	54.00	24.00	0.00	389.50	412.99	3714559.00	1.10	2512.07	2499.00
1	7	7	6503.00	4828.00	141.90	0	Spot (Block1, Row7, Column7)	2818.37	2756.00	357.71	0.01	0.13	2396.00	2454.35	2396.00	366.11	0.01	0.15	48.00	21.00	0.00	360.00	422.37	1536009.00	0.99	2657.77	2572.00
1	8	7	6797.00	4807.00	155.10	0	Spot (Block1, Row7, Column8)	7190.96	7146.00	1357.19	0.00	0.19	2586.00	2617.19	2586.00	398.71	0.01	0.15	100.00	100.00	0.00	4560.00	4604.96	4659740.00	11.47	4092.63	3858.00
1	1	8	4680.00	5110.00	129.50	0	Spot (Block1, Row8, Column1)	30738.11	28410.00	9612.86	0.03	0.31	1892.00	1932.06	1892.00	308.56	0.01	0.16	100.00	100.00	3.40	26518.00	28846.11	13555506.00	93.36	10887.51	9730.00
1	2	8	4995.00	5125.00	228.05	0	Spot (Block1, Row8, Column2)	2199.77	2145.00	317.84	0.01	0.14	1982.00	2021.24	1982.00	370.12	0.01	0.18	30.00	4.00	0.00	163.00	217.77	3264456.00	0.48	2048.14	2041.00
1	3	8	5311.00	5105.00	79.50	0	Spot (Block1, Row8, Column3)	3543.05	2807.00	2074.32	0.10	0.59	1994.50	2050.65	1994.50	304.10	0.01	0.15	87.00	72.00	0.00	812.50	1548.55	535000.00	4.91	2820.59	2464.00
1	4	8	5605.00	5132.00	141.75	0	Spot (Block1, Row8, Column4)	2344.33	2291.50	338.38	0.01	0.14	2103.00	2142.05	2103.00	308.46	0.01	0.14	39.00	17.00	0.00	188.50	241.33	1289384.00	0.66	2156.45	2094.00
1	5	8	5886.00	5114.00	119.00	0	Spot (Block1, Row8, Column5)	2689.10	2744.00	358.88	0.01	0.13	2221.00	2255.28	2221.00	319.96	0.01	0.14	63.00	31.00	0.00	523.00	468.10	994966.00	1.36	2484.52	2487.50
1	6	8	6182.00	5101.00	202.85	0	Spot (Block1, Row8, Column6)	2756.67	2741.00	383.98	0.00	0.14	2303.00	2351.70	2303.00	344.20	0.01	0.15	59.00	26.00	0.00	438.00	453.67	3217037.00	1.18	2518.33	2506.00
1	7	8	6493.00	5110.00	211.90	0	Spot (Block1, Row8, Column7)	2805.32	2795.00	387.70	0.00	0.14	2394.00	2456.08	2394.00	372.95	0.01	0.15	53.00	20.00	0.00	401.00	411.32	3588002.00	0.94	2543.88	2457.00
1	8	8	6789.00	5111.00	134.25	0	Spot (Block1, Row8, Column8)	4498.52	4454.00	667.63	0.00	0.15	2596.00	2613.27	2596.00	392.53	0.00	0.15	100.00	96.00	0.00	1858.00	1902.52	2186283.00	4.80	3217.52	3225.00
2	1	1	9193.00	3004.00	154.00	0	Spot (Block2, Row1, Column1)	46955.47	50677.00	17942.67	0.03	0.38	107.00	136.33	107.00	117.72	0.11	0.86	100.00	100.00	34.87	50570.00	46848.47	30568220.00	397.73	8203.78	6240.50
2	2	1	9493.00	2998.00	147.00	-50	Spot (Block2, Row1, Column2)	102.21	104.00	15.34	0.01	0.15	100.00	115.10	100.00	77.95	0.06	0.68	0.00	0.00	0.00	4.00	2.21	59894.00	-0.17	95.66	93.00
2	3	1	9793.00	2998.00	147.00	-50	Spot (Block2, Row1, Column3)	88.16	89.00	9.91	0.00	0.11	91.00	93.14	91.00	90.62	0.01	0.97	0.00	0.00	0.00	-2.00	-2.84	52104.00	-0.05	92.12	93.00
2	4	1	10094.00	2997.00	147.00	-50	Spot (Block2, Row1, Column4)	89.29	87.00	12.38	0.01	0.14	89.00	88.66	89.00	12.07	0.00	0.14	17.00	4.00	0.00	-2.00	0.29	52589.00	0.05	85.46	84.00
2	5	1	10394.00	2997.00	147.00	-50	Spot (Block2, Row1, Column5)	97.91	97.00	11.10	0.00	0.11	91.00	90.40	91.00	12.17	0.00	0.13	32.00	5.00	0.00	6.00	6.91	57572.00	0.62	92.36	93.00
2	6	1	10690.00	3046.00	197.40	0	Spot (Block2, Row1, Column6)	102.08	103.00	13.15	0.00	0.13	92.00	106.72	92.00	321.95	0.06	3.02	0.00	0.00	0.00	11.00	10.08	112593.00	-0.01	95.30	96.50
2	7	1	10994.00	2996.00	147.00	-50	Spot (Block2, Row1, Column7)	96.99	97.00	10.19	0.00	0.11	92.00	92.16	92.00	12.42	0.00	0.13	21.00	4.00	0.00	5.00	4.99	57129.00	0.39	94.17	93.00
2	8	1	11288.00	2998.00	185.65	0	Spot (Block2, Row1, Column8)	172.62	179.00	30.52	0.02	0.18	94.00	95.39	94.00	13.16	0.01	0.14	99.00	94.00	0.00	85.00	78.62	167613.00	5.87	118.91	115.00
2	1	2	9193.00	3299.00	147.00	-50	Spot (Block2, Row2, Column1)	109.46	111.00	14.48	0.01	0.13	96.00	102.81	96.00	68.14	0.03	0.66	0.00	0.00	0.00	15.00	13.46	64141.00	0.10	102.07	103.00
2	2	2	9531.00	3261.00	239.35	0	Spot (Block2, Row2, Column2)	104.41	104.00	10.67	0.00	0.10	92.00	92.71	92.00	13.68	0.00	0.15	45.00	6.00	0.00	12.00	12.41	173008.00	0.86	98.44	97.00
2	3	2	9794.00	3298.00	147.00	-50	Spot (Block2, Row2, Column3)	93.51	93.50	10.92	0.00	0.12	90.00	90.16	90.00	11.64	0.00	0.13	25.00	2.00	0.00	3.50	3.51	55173.00	0.29	89.47	87.00
2	4	2	10094.00	3297.00	147.00	-50	Spot (Block2, Row2, Column4)	91.97	92.00	11.63	0.00	0.13	88.00	87.50	88.00	11.43	0.00	0.13	24.00	6.00	0.00	4.00	3.97	54168.00	0.39	89.26	90.00
2	5	2	10394.00	3297.00	147.00	-50	Spot (Block2, Row2, Column5)	95.40	95.00	10.16	0.00	0.11	90.00	90.59	90.00	13.99	0.00	0.15	20.00	2.00	0.00	5.00	5.40	56097.00	0.34	96.41	98.00
2	6	2	10694.00	3297.00	147.00	-50	Spot (Block2, Row2, Column6)	92.36	92.00	8.10	0.00	0.09	92.00	107.43	92.00	325.96	0.07	3.03	0.00	0.00	0.00	0.00	0.36	54213.00	-0.05	95.07	94.00
2	7	2	10994.00	3296.00	147.00	-50	Spot (Block2, Row2, Column7)	81.31	81.00	11.58	0.00	0.14	88.00	102.96	88.00	316.64	0.07	3.08	0.00	0.00	0.00	-7.00	-6.69	47892.00	-0.07	87.27	85.00
2	8	2	11303.00	3293.00	186.85	0	Spot (Block2, Row2, Column8)	101.34	101.00	9.81	0.00	0.10	90.00	89.81	90.00	10.35	0.00	0.12	53.00	17.00	0.00	11.00	11.34	99411.00	1.11	92.76	93.00
2	1	3	9193.00	3599.00	147.00	-50	Spot (Block2, Row3, Column1)	104.12	103.00	12.32	0.00	0.12	91.00	92.34	91.00	12.24	0.01	0.13	47.00	19.00	0.00	12.00	13.12	61221.00	0.96	96.23	95.00
2	2	3	9493.00	3598.00	147.00	-50	Spot (Block2, Row3, Column2)	95.43	96.00	10.38	0.00	0.11	90.00	90.09	90.00	10.83	0.00	0.12	33.00	4.00	0.00	6.00	5.43	56016.00	0.49	94.22	95.00
2	3	3	9794.00	3598.00	147.00	-50	Spot (Block2, Row3, Column3)	98.75	99.00	14.04	0.00	0.14	88.00	87.86	88.00	11.48	0.00	0.13	48.00	16.00	0.00	11.00	10.75	58161.00	0.95	86.20	86.00
2	4	3	10094.00	3598.00	147.00	-50	Spot (Block2, Row3, Column4)	99.71	97.00	17.24	0.01	0.17	88.00	88.17	88.00	18.04	0.00	0.20	33.00	10.00	0.00	9.00	11.71	58627.00	0.64	101.41	99.00
2	5	3	10394.00	3597.00	147.00	-50	Spot (Block2, Row3, Column5)	99.96	99.00	8.57	0.00	0.09	90.00	91.19	90.00	19.34	0.01	0.21	12.00	0.00	0.00	9.00	9.96	58774.00	0.45	99.02	96.50
2	6	3	10694.00	3597.00	147.00	-50	Spot (Block2, Row3, Column6)	95.36	95.00	12.08	0.00	0.13	88.00	89.42	88.00	14.60	0.01	0.16	31.00	3.00	0.00	7.00	7.36	55976.00	0.41	86.86	84.00
2	7	3	10994.00	3596.00	147.00	-50	Spot (Block2, Row3, Column7)	96.49	96.00	10.60	0.00	0.11	89.00	89.23	89.00	11.33	0.00	0.13	36.00	8.00	0.00	7.00	7.49	56737.00	0.64	86.66	87.00
2	8	3	11295.00	3596.00	147.00	-50	Spot (Block2, Row3, Column8)	97.33	99.00	10.50	0.01	0.11	92.00	92.25	92.00	12.91	0.00	0.14	27.00	0.00	0.00	7.00	5.33	57423.00	0.39	93.92	94.00
2	1	4	9193.00	3899.00	147.00	-50	Spot (Block2, Row4, Column1)	136.13	99.00	284.98	0.14	2.09	91.00	91.87	91.00	13.06	0.00	0.14	37.00	22.00	0.00	8.00	45.13	79910.00	3.39	93.27	93.00
2	2	4	9493.00	3898.00	147.00	-50	Spot (Block2, Row4, Column2)	100.84	100.00	11.91	0.00	0.12	92.00	92.66	92.00	12.88	0.00	0.14	36.00	9.00	0.00	8.00	8.84	59193.00	0.63	95.77	93.00
2	3	4	9802.00	3899.00	180.30	0	Spot (Block2, Row4, Column3)	144.63	143.00	24.08	0.00	0.17	88.00	88.32	88.00	11.67	0.00	0.13	98.00	93.00	0.00	55.00	56.63	131470.00	4.82	109.05	110.00
2	4	4	10094.00	3898.00	147.00	-50	Spot (Block2, Row4, Column4)	83.32	81.00	11.08	0.01	0.13	88.00	89.07	88.00	18.64	0.01	0.21	1.00	0.00	0.00	-7.00	-4.68	49161.00	-0.31	84.31	84.00
2	5	4	10394.00	3897.00	147.00	-50	Spot (Block2, Row4, Column5)	89.66	90.00	10.37	0.00	0.12	88.00	88.28	88.00	11.87	0.00	0.13	18.00	1.00	0.00	2.00	1.66	52720.00	0.12	95.92	96.00
2	6	4	10694.00	3887.00	182.10	0	Spot (Block2, Row4, Column6)	116.12	116.00	14.21	0.00	0.12	87.00	87.51	87.00	12.58	0.00	0.14	86.00	56.00	0.00	29.00	29.12	107988.00	2.27	94.52	94.00
2	7	4	10994.00	3896.00	147.00	-50	Spot (Block2, Row4, Column7)	93.27	93.00	8.85	0.00	0.09	91.00	91.62	91.00	14.00	0.00	0.15	8.00	0.00	0.00	2.00	2.27	54561.00	0.12	93.06	91.00
2	8	4	11294.00	3911.00	146.65	0	Spot (Block2, Row4, Column8)	699.33	651.50	215.64	0.03	0.31	93.00	95.77	93.00	92.85	0.01	0.97	100.00	99.00	0.00	558.50	606.33	409805.00	6.50	243.31	217.00
2	1	5	9193.00	4199.00	147.00	-50	Spot (Block2, Row5, Column1)	101.65	102.00	11.09	0.00	0.11	97.00	98.74	97.00	18.31	0.01	0.19	9.00	0.00	0.00	5.00	4.65	59666.00	0.16	98.01	100.00
2	2	5	9493.00	4199.00	147.00	-50	Spot (Block2, Row5, Column2)	98.38	97.00	12.30	0.01	0.13	96.00	97.85	96.00	17.43	0.01	0.18	12.00	0.00	0.00	1.00	2.38	57944.00	0.03	92.83	93.00
2	3	5	9794.00	4198.00	147.00	-50	Spot (Block2, Row5, Column3)	92.34	92.00	8.56	0.00	0.09	88.00	88.65	88.00	11.48	0.00	0.13	20.00	1.00	0.00	4.00	4.34	54293.00	0.32	90.30	91.00
2	4	5	10046.00	4197.00	224.65	0	Spot (Block2, Row5, Column4)	96.45	96.00	9.58	0.00	0.10	89.00	89.33	89.00	10.83	0.00	0.12	36.00	8.00	0.00	7.00	7.45	139473.00	0.66	87.97	89.00
2	5	5	10388.00	4204.00	161.55	0	Spot (Block2, Row5, Column5)	171.87	176.00	27.01	0.01	0.16	92.00	91.84	92.00	13.18	0.00	0.14	99.00	95.00	0.00	84.00	79.87	124433.00	6.07	118.79	119.00
2	6	5	10694.00	4197.00	147.00	-50	Spot (Block2, Row5, Column6)	84.13	84.00	8.51	0.00	0.10	88.00	88.47	88.00	13.61	0.00	0.15	1.00	0.00	0.00	-4.00	-3.87	49468.00	-0.32	87.83	87.00
2	7	5	10994.00	4197.00	147.00	-50	Spot (Block2, Row5, Column7)	95.47	93.50	11.89	0.01	0.12	87.00	88.03	87.00	14.53	0.01	0.17	29.00	6.00	0.00	6.50	8.47	55943.00	0.51	90.89	88.00
2	8	5	11295.00	4188.00	147.20	0	Spot (Block2, Row5, Column8)	112.98	108.00	38.01	0.02	0.34	91.00	91.98	91.00	14.90	0.00	0.16	62.00	22.00	0.00	17.00	21.98	66656.00	1.41	101.04	102.00
2	1	6	9193.00	4499.00	147.00	-50	Spot (Block2, Row6, Column1)	114.22	115.00	16.22	0.00	0.14	108.00	111.20	108.00	23.52	0.01	0.21	13.00	0.00	0.00	7.00	6.22	67275.00	0.13	121.83	116.00
2	2	6	9493.00	4499.00	147.00	-50	Spot (Block2, Row6, Column2)	97.04	97.00	12.57	0.00	0.13	110.00	111.10	110.00	23.64	0.00	0.21	0.00	0.00	0.00	-13.00	-12.96	57155.00	-0.59	103.78	105.00
2	3	6	9794.00	4498.00	147.00	-50	Spot (Block2, Row6, Column3)	109.21	108.00	12.46	0.00	0.11	99.00	99.55	99.00	16.42	0.00	0.16	25.00	5.00	0.00	9.00	10.21	64324.00	0.59	100.10	99.00
2	4	6	10042.00	4533.00	211.75	0	Spot (Block2, Row6, Column4)	116.23	116.00	12.56	0.00	0.11	96.00	97.10	96.00	14.94	0.00	0.15	69.00	20.00	0.00	20.00	20.23	148545.00	1.28	99.39	98.00
2	5	6	10391.00	4513.00	149.10	0	Spot (Block2, Row6, Column5)	145.89	144.00	18.25	0.01	0.13	99.00	100.14	99.00	16.50	0.00	0.16	95.00	77.00	0.00	45.00	46.89	88990.00	2.77	116.82	117.00
2	6	6	10694.00	4497.00	147.00	-50	Spot (Block2, Row6, Column6)	103.20	103.00	8.31	0.00	0.08	98.00	99.19	98.00	17.02	0.01	0.17	8.00	0.00	0.00	5.00	5.20	60577.00	0.24	98.22	99.00
2	7	6	10994.00	4497.00	147.00	-50	Spot (Block2, Row6, Column7)	108.92	106.00	17.19	0.01	0.16	98.00	98.50	98.00	17.94	0.00	0.18	23.00	8.00	0.00	8.00	10.92	63936.00	0.58	113.85	110.00
2	8	6	11295.00	4496.00	147.00	-50	Spot (Block2, Row6, Column8)	95.16	94.00	13.24	0.01	0.14	100.00	99.94	100.00	15.34	0.00	0.15	6.00	0.00	0.00	-6.00	-4.84	55955.00	-0.31	107.56	105.50
2	1	7	9240.00	4767.00	214.30	0	Spot (Block2, Row7, Column1)	182.21	183.00	30.64	0.00	0.17	134.00	150.58	134.00	76.87	0.05	0.51	21.00	0.00	0.00	49.00	48.21	239061.00	0.41	149.98	140.00
2	2	7	9493.00	4799.00	147.00	-50	Spot (Block2, Row7, Column2)	135.95	135.00	12.92	0.00	0.10	134.00	138.98	134.00	28.81	0.02	0.21	1.00	0.00	0.00	1.00	1.95	80347.00	-0.11	132.09	133.00
2	3	7	9794.00	4798.00	147.00	-50	Spot (Block2, Row7, Column3)	127.26	126.00	11.40	0.00	0.09	128.00	128.78	128.00	23.09	0.00	0.18	1.00	0.00	0.00	-2.00	-0.74	74958.00	-0.07	132.07	127.00
2	4	7	10094.00	4798.00	147.00	-50	Spot (Block2, Row7, Column4)	115.55	114.00	17.62	0.01	0.15	120.00	122.01	120.00	25.19	0.01	0.21	7.00	0.00	0.00	-6.00	-4.45	67827.00	-0.26	121.64	125.00
2	5	7	10394.00	4798.00	147.00	-50	Spot (Block2, Row7, Column5)	201.68	135.00	458.39	0.17	2.27	121.00	122.74	121.00	21.92	0.01	0.18	37.00	22.00	0.00	14.00	80.68	118787.00	3.60	127.02	125.00
2	6	7	10694.00	4797.00	147.00	-50	Spot (Block2, Row7, Column6)	132.58	131.00	13.34	0.01	0.10	120.00	121.15	120.00	21.22	0.00	0.18	24.00	1.00	0.00	11.00	12.58	77693.00	0.54	130.79	132.50
2	7	7	10995.00	4797.00	147.00	-50	Spot (Block2, Row7, Column7)	123.85	123.00	16.73	0.00	0.14	117.00	118.73	117.00	19.27	0.01	0.16	29.00	1.00	0.00	6.00	6.85	72823.00	0.27	123.44	122.00
2	8	7	11300.00	4798.00	154.20	0	Spot (Block2, Row7, Column8)	198.28	199.00	19.54	0.00	0.10	118.00	122.68	118.00	27.94	0.02	0.23	98.00	89.00	0.00	81.00	80.28	129676.00	2.71	151.83	152.50
2	1	8	9191.00	5107.00	126.05	0	Spot (Block2, Row8, Column1)	48685.21	48969.50	8919.25	0.00	0.18	203.00	224.78	203.00	133.07	0.04	0.59	100.00	100.00	3.54	48766.50	48482.21	20642548.00	364.16	11667.59	11072.00
2	2	8	9494.00	5099.00	147.00	-50	Spot (Block2, Row8, Column2)	218.79	216.00	18.62	0.01	0.09	210.00	215.83	210.00	101.84	0.01	0.47	0.00	0.00	0.00	6.00	8.79	128650.00	0.03	213.83	202.50
2	3	8	9794.00	5099.00	147.00	-50	Spot (Block2, Row8, Column3)	201.25	196.00	23.25	0.01	0.12	188.00	187.08	188.00	42.49	0.00	0.23	12.00	0.00	0.00	8.00	13.25	118535.00	0.33	202.86	195.00
2	4	8	10094.00	5098.00	147.00	-50	Spot (Block2, Row8, Column4)	187.12	187.00	16.13	0.00	0.09	175.00	174.06	175.00	39.39	0.00	0.23	4.00	0.00	0.00	12.00	12.12	109839.00	0.33	178.82	182.00
2	5	8	10394.00	5098.00	147.00	-50	Spot (Block2, Row8, Column5)	183.83	185.00	20.24	0.00	0.11	176.00	174.10	176.00	39.10	0.00	0.22	2.00	0.00	0.00	9.00	7.83	108462.00	0.25	169.94	169.00
2	6	8	10694.00	5097.00	147.00	-50	Spot (Block2, Row8, Column6)	191.09	191.00	31.44	0.00	0.16	174.00	171.76	174.00	41.90	0.01	0.24	1.00	0.00	0.00	17.00	17.09	111976.00	0.46	182.48	182.00
2	7	8	10995.00	5097.00	147.00	-50	Spot (Block2, Row8, Column7)	184.45	183.00	22.57	0.00	0.12	164.00	167.22	164.00	41.67	0.01	0.25	20.00	0.00	0.00	19.00	20.45	108458.00	0.41	180.32	182.00
2	8	8	11295.00	5109.00	141.55	0	Spot (Block2, Row8, Column8)	2630.49	2428.00	1003.16	0.03	0.38	172.00	178.89	172.00	46.85	0.02	0.26	100.00	100.00	0.00	2256.00	2458.49	1444138.00	52.33	747.52	594.00
3	1	1	13693.00	2999.00	156.30	0	Spot (Block3, Row1, Column1)	50654.47	59038.00	16864.92	0.07	0.33	291.00	323.11	291.00	153.50	0.05	0.48	100.00	100.00	45.39	58747.00	50363.47	34040068.00	327.89	10047.58	7615.50
3	2	1	14000.00	2998.00	115.80	0	Spot (Block3, Row1, Column2)	342.99	344.00	25.06	0.00	0.07	283.00	287.51	283.00	81.27	0.01	0.28	22.00	0.00	0.00	61.00	59.99	121077.00	0.68	310.09	308.00
3	3	1	14294.00	2999.00	147.00	-50	Spot (Block3, Row1, Column3)	277.55	275.00	20.06	0.00	0.07	264.00	266.46	264.00	78.86	0.00	0.30	1.00	0.00	0.00	11.00	13.55	163198.00	0.14	274.99	272.00
3	4	1	14594.00	2998.00	147.00	-50	Spot (Block3, Row1, Column4)	270.64	271.00	29.02	0.00	0.11	241.00	244.08	241.00	38.03	0.01	0.16	36.00	7.00	0.00	30.00	29.64	159406.00	0.70	243.99	245.50
3	5	1	14895.00	2998.00	147.00	-50	Spot (Block3, Row1, Column5)	264.30	268.00	20.58	0.01	0.08	231.00	239.39	231.00	39.41	0.02	0.16	44.00	0.00	0.00	37.00	33.30	156204.00	0.63	241.60	238.00
3	6	1	15196.00	3008.00	139.05	0	Spot (Block3, Row1, Column6)	294.93	296.00	19.40	0.00	0.07	235.00	248.86	235.00	58.19	0.02	0.23	54.00	0.00	0.00	61.00	59.93	154251.00	0.79	268.40	275.00
3	7	1	15516.00	2988.00	129.30	0	Spot (Block3, Row1, Column7)	359.62	362.00	27.45	0.00	0.08	269.00	276.14	269.00	58.72	0.01	0.21	85.00	18.00	0.00	93.00	90.62	160749.00	1.42	308.48	310.00
3	8	1	15802.00	2997.00	173.20	0	Spot (Block3, Row1, Column8)	422.45	423.00	39.34	0.00	0.09	295.00	311.04	295.00	77.24	0.02	0.25	89.00	28.00	0.00	128.00	127.45	351476.00	1.44	339.39	334.50
3	1	2	13679.00	3310.00	201.75	0	Spot (Block3, Row2, Column1)	263.33	265.00	27.20	0.00	0.10	234.00	246.55	234.00	88.16	0.02	0.36	0.00	0.00	0.00	31.00	29.33	304413.00	0.19	243.10	241.00
3	2	2	13963.00	3266.00	201.25	0	Spot (Block3, Row2, Column2)	260.73	256.00	28.69	0.01	0.11	234.00	241.22	234.00	45.33	0.01	0.19	20.00	2.00	0.00	22.00	26.73	299579.00	0.43	249.10	246.00
3	3	2	14294.00	3299.00	147.00	-50	Spot (Block3, Row2, Column3)	261.17	262.00	22.17	0.00	0.08	224.00	227.57	224.00	22.26	0.01	0.10	73.00	40.00	0.00	38.00	37.17	154088.00	1.51	245.80	240.50
3	4	2	14602.00	3316.00	130.85	0	Spot (Block3, Row2, Column4)	255.63	256.00	18.20	0.00	0.07	213.00	214.24	213.00	21.40	0.00	0.10	85.00	50.00	0.00	43.00	42.63	117336.00	1.93	231.06	230.00
3	5	2	14919.00	3278.00	169.35	0	Spot (Block3, Row2, Column5)	265.64	265.00	34.19	0.00	0.13	206.00	206.63	206.00	19.36	0.00	0.09	89.00	67.00	0.00	59.00	59.64	211182.00	3.05	225.73	227.00
3	6	2	15195.00	3298.00	147.00	-50	Spot (Block3, Row2, Column6)	198.56	198.00	14.74	0.00	0.07	206.00	206.25	206.00	18.77	0.00	0.09	3.00	0.00	0.00	-8.00	-7.44	117148.00	-0.41	199.97	196.00
3	7	2	15463.00	3295.00	209.80	0	Spot (Block3, Row2, Column7)	227.16	227.00	18.87	0.00	0.08	208.00	209.68	208.00	24.75	0.00	0.12	38.00	6.00	0.00	19.00	19.16	284173.00	0.71	215.34	213.00
3	8	2	15795.00	3297.00	147.00	-50	Spot (Block3, Row2, Column8)	231.24	228.50	24.20	0.01	0.10	228.00	233.36	228.00	32.76	0.01	0.14	17.00	0.00	0.00	0.50	3.24	136434.00	-0.06	227.14	225.50
3	1	3	13688.00	3601.00	213.60	0	Spot (Block3, Row3, Column1)	273.75	275.00	28.79	0.00	0.11	223.00	224.01	223.00	19.62	0.00	0.09	87.00	64.00	0.00	52.00	50.75	356690.00	2.54	239.39	237.00
3	2	3	13990.00	3632.00	236.35	0	Spot (Block3, Row3, Column2)	254.18	255.00	18.15	0.00	0.07	224.00	224.70	224.00	19.42	0.00	0.09	72.00	32.00	0.00	31.00	30.18	409231.00	1.52	239.10	239.00
3	3	3	14322.00	3606.00	114.60	0	Spot (Block3, Row3, Column3)	258.28	260.00	18.75	0.00	0.07	217.00	218.29	217.00	20.89	0.00	0.10	87.00	54.00	0.00	43.00	41.28	88850.00	1.91	235.69	235.50
3	4	3	14581.00	3590.00	175.55	0	Spot (Block3, Row3, Column4)	256.10	256.00	24.81	0.00	0.10	207.00	209.01	207.00	19.47	0.00	0.09	88.00	62.00	0.00	49.00	49.10	220500.00	2.42	225.85	221.00
3	5	3	14881.00	3629.00	197.40	0	Spot (Block3, Row3, Column5)	224.18	225.00	14.44	0.00	0.06	200.50	201.14	200.50	18.70	0.00	0.09	62.00	19.00	0.00	24.50	23.68	247274.00	1.23	214.94	215.50
3	6	3	15151.00	3601.00	135.30	0	Spot (Block3, Row3, Column6)	241.61	239.00	23.54	0.00	0.10	198.00	198.08	198.00	18.33	0.00	0.09	86.00	56.00	0.00	41.00	43.61	120079.00	2.37	219.19	218.50
3	7	3	15495.00	3598.00	147.00	-50	Spot (Block3, Row3, Column7)	218.15	217.50	24.74	0.00	0.11	200.00	198.76	200.00	17.29	0.00	0.09	50.00	26.00	0.00	17.50	18.15	128711.00	1.12	204.43	206.00
3	8	3	15807.00	3572.00	154.70	0	Spot (Block3, Row3, Column8)	244.40	244.00	15.49	0.00	0.06	214.00	218.21	214.00	25.46	0.01	0.12	60.00	11.00	0.00	30.00	30.40	158368.00	1.03	225.56	228.00
3	1	4	13701.00	3906.00	181.60	0	Spot (Block3, Row4, Column1)	280.01	282.00	20.90	0.00	0.07	227.00	228.18	227.00	19.29	0.00	0.08	91.00	76.00	0.00	55.00	53.01	259006.00	2.69	249.92	254.00
3	2	4	14004.00	3880.00	156.45	0	Spot (Block3, Row4, Column2)	261.55	264.00	18.67	0.00	0.07	228.00	229.19	228.00	20.10	0.00	0.09	76.00	40.00	0.00	36.00	33.55	176020.00	1.61	238.19	234.00
3	3	4	14288.00	3900.00	151.00	0	Spot (Block3, Row4, Column3)	373.88	381.00	48.74	0.01	0.13	211.00	211.91	211.00	20.80	0.00	0.10	100.00	99.00	0.00	170.00	162.88	233672.00	7.79	269.30	268.50
3	4	4	14586.00	3851.00	141.50	0	Spot (Block3, Row4, Column4)	225.49	221.00	21.84	0.01	0.10	201.00	201.33	201.00	17.78	0.00	0.09	54.00	25.00	0.00	20.00	24.49	122442.00	1.36	212.31	209.00
3	5	4	14895.00	3899.00	147.00	-50	Spot (Block3, Row4, Column5)	205.17	206.00	13.93	0.00	0.07	199.00	197.79	199.00	18.55	0.00	0.09	17.00	0.00	0.00	7.00	6.17	120638.00	0.40	209.09	207.00
3	6	4	15208.00	3909.00	204.15	0	Spot (Block3, Row4, Column6)	248.96	250.00	27.83	0.00	0.11	197.00	196.16	197.00	17.36	0.00	0.09	87.00	71.00	0.00	53.00	51.96	295517.00	3.04	212.52	212.00
3	7	4	15487.00	3904.00	191.60	0	Spot (Block3, Row4, Column7)	227.74	228.00	20.35	0.00	0.09	202.00	202.66	202.00	20.54	0.00	0.10	60.00	24.00	0.00	26.00	25.74	235479.00	1.22	211.40	212.50
3	8	4	15795.00	3913.00	148.00	0	Spot (Block3, Row4, Column8)	871.83	870.00	218.48	0.00	0.25	217.00	220.10	217.00	24.73	0.01	0.11	100.00	100.00	0.00	653.00	654.83	519611.00	26.36	419.29	368.00
3	1	5	13699.00	4190.00	135.40	0	Spot (Block3, Row5, Column1)	286.63	288.00	26.62	0.00	0.09	220.00	221.07	220.00	23.40	0.00	0.11	93.00	79.00	0.00	68.00	66.63	141595.00	2.80	250.38	249.00
3	2	5	13969.00	4156.00	138.15	0	Spot (Block3, Row5, Column2)	264.36	264.00	19.13	0.00	0.07	223.00	225.46	223.00	36.71	0.00	0.16	59.00	3.00	0.00	41.00	41.36	136676.00	1.06	240.65	241.50
3	3	5	14275.00	4129.00	235.90	0	Spot (Block3, Row5, Column3)	227.06	226.00	16.14	0.00	0.07	208.50	210.12	208.50	37.86	0.00	0.18	13.00	0.00	0.00	17.50	18.56	364208.00	0.45	215.87	216.00
3	4	5	14586.00	4219.00	182.50	0	Spot (Block3, Row5, Column4)	222.34	221.00	19.86	0.00	0.09	199.00	197.44	199.00	19.39	0.00	0.10	53.00	24.00	0.00	22.00	23.34	207668.00	1.28	205.51	208.00
3	5	5	14900.00	4208.00	150.25	0	Spot (Block3, Row5, Column5)	416.95	402.00	80.94	0.02	0.19	200.00	198.84	200.00	19.49	0.00	0.10	99.00	98.00	0.00	202.00	216.95	258090.00	11.19	264.67	268.00
3	6	5	15215.00	4206.00	194.85	0	Spot (Block3, Row5, Column6)	228.20	226.00	17.82	0.00	0.08	199.00	199.76	199.00	18.34	0.00	0.09	69.00	29.00	0.00	27.00	29.20	245776.00	1.55	208.63	209.00
3	7	5	15498.00	4203.00	145.90	0	Spot (Block3, Row5, Column7)	230.37	230.00	19.79	0.00	0.09	205.00	204.89	205.00	18.56	0.00	0.09	64.00	29.00	0.00	25.00	25.37	133845.00	1.37	216.84	212.00
3	8	5	15795.00	4193.00	172.30	0	Spot (Block3, Row5, Column8)	266.14	268.50	20.78	0.00	0.08	221.00	224.69	221.00	24.23	0.01	0.11	81.00	47.00	0.00	47.50	45.14	220893.00	1.71	238.73	240.00
3	1	6	13703.00	4471.00	202.20	0	Spot (Block3, Row6, Column1)	253.25	252.00	33.45	0.00	0.13	205.00	207.29	205.00	28.33	0.00	0.14	66.00	41.00	0.00	47.00	48.25	292505.00	1.62	224.05	219.50
3	2	6	13953.00	4504.00	176.15	0	Spot (Block3, Row6, Column2)	236.61	234.00	20.56	0.00	0.09	210.00	213.20	210.00	36.57	0.01	0.17	26.00	1.00	0.00	24.00	26.61	204665.00	0.64	222.52	223.00
3	3	6	14286.00	4510.00	118.20	0	Spot (Block3, Row6, Column3)	267.93	273.00	23.75	0.01	0.09	202.00	203.61	202.00	33.82	0.00	0.17	86.00	56.00	0.00	71.00	65.93	98599.00	1.90	235.86	230.50
3	4	6	14598.00	4491.00	240.05	0	Spot (Block3, Row6, Column4)	214.62	214.00	17.96	0.00	0.08	194.00	194.68	194.00	17.21	0.00	0.09	56.00	22.00	0.00	20.00	20.62	357343.00	1.16	197.75	199.50
3	5	6	14898.00	4495.00	120.55	0	Spot (Block3, Row6, Column5)	317.08	320.00	36.06	0.00	0.11	190.00	191.14	190.00	17.42	0.00	0.09	99.00	98.00	0.00	130.00	127.08	122074.00	7.23	242.58	236.00
3	6	6	15186.00	4492.00	205.00	0	Spot (Block3, Row6, Column6)	220.75	220.00	17.59	0.00	0.08	196.00	196.70	196.00	26.08	0.00	0.13	44.00	6.00	0.00	24.00	24.75	262694.00	0.92	210.78	211.00
3	7	6	15504.00	4493.00	219.05	0	Spot (Block3, Row6, Column7)	240.02	237.00	26.01	0.01	0.11	208.00	208.83	208.00	27.55	0.00	0.13	52.00	20.00	0.00	29.00	32.02	329552.00	1.13	213.48	213.00
3	8	6	15753.00	4496.00	197.80	0	Spot (Block3, Row6, Column8)	252.85	251.00	18.76	0.00	0.07	225.00	229.93	225.00	27.93	0.01	0.12	47.00	8.00	0.00	26.00	27.85	279907.00	0.82	234.69	231.00
3	1	7	13714.00	4826.00	280.90	0	Spot (Block3, Row7, Column1)	241.05	236.00	35.73	0.01	0.15	195.00	211.54	195.00	112.47	0.04	0.53	3.00	0.00	0.00	41.00	46.05	555142.00	0.26	209.30	200.00
3	2	7	13994.00	4800.00	147.00	-50	Spot (Block3, Row7, Column2)	216.34	217.00	13.99	0.00	0.06	201.00	201.41	201.00	18.56	0.00	0.09	42.00	3.00	0.00	16.00	15.34	127422.00	0.80	215.07	215.00
3	3	7	14282.00	4802.00	171.15	0	Spot (Block3, Row7, Column3)	218.31	216.00	17.31	0.00	0.08	196.00	197.50	196.00	38.76	0.00	0.20	19.00	0.00	0.00	20.00	22.31	178142.00	0.54	208.57	205.00
3	4	7	14585.00	4802.00	223.60	0	Spot (Block3, Row7, Column4)	204.19	205.00	14.18	0.00	0.07	186.00	186.39	186.00	16.67	0.00	0.09	58.00	14.00	0.00	19.00	18.19	292402.00	1.07	193.32	192.00
3	5	7	14906.00	4783.00	120.65	0	Spot (Block3, Row7, Column5)	220.23	220.00	15.54	0.00	0.07	189.00	189.38	189.00	17.11	0.00	0.09	79.00	41.00	0.00	31.00	31.23	84129.00	1.80	202.59	204.00
3	6	7	15227.00	4813.00	175.60	0	Spot (Block3, Row7, Column6)	249.86	246.00	20.59	0.01	0.08	204.00	207.54	204.00	30.60	0.01	0.15	73.00	25.00	0.00	42.00	45.86	215380.00	1.38	229.92	229.00
3	7	7	15482.00	4783.00	120.30	0	Spot (Block3, Row7, Column7)	323.69	297.00	160.69	0.04	0.50	224.00	233.48	224.00	41.04	0.02	0.18	88.00	35.00	0.00	73.00	99.69	123649.00	2.20	260.75	261.00
3	8	7	15802.00	4820.00	107.85	0	Spot (Block3, Row7, Column8)	511.93	502.00	110.42	0.01	0.22	290.00	298.01	290.00	65.12	0.01	0.22	96.00	71.00	0.00	212.00	221.93	153579.00	3.28	370.25	360.00
3	1	8	13691.00	5104.00	127.75	0	Spot (Block3, Row8, Column1)	53474.21	58695.00	13399.46	0.04	0.25	186.00	205.98	186.00	129.72	0.04	0.63	100.00	100.00	37.12	58509.00	53288.21	23047480.00	410.63	12009.17	9206.00
3	2	8	14004.00	5134.00	281.05	0	Spot (Block3, Row8, Column2)	201.08	200.00	16.97	0.00	0.08	188.00	195.26	188.00	82.83	0.02	0.42	0.00	0.00	0.00	12.00	13.08	463698.00	0.07	190.81	192.00
3	3	8	14294.00	5100.00	147.00	-50	Spot (Block3, Row8, Column3)	216.61	215.00	19.24	0.00	0.09	191.00	193.10	191.00	38.11	0.00	0.20	28.00	0.00	0.00	24.00	25.61	128450.00	0.62	195.55	196.00
3	4	8	14595.00	5099.00	147.00	-50	Spot (Block3, Row8, Column4)	218.08	214.00	18.30	0.01	0.08	198.00	199.06	198.00	20.29	0.00	0.10	38.00	12.00	0.00	16.00	20.08	129324.00	0.94	210.14	210.00
3	5	8	14895.00	5099.00	147.00	-50	Spot (Block3, Row8, Column5)	228.74	227.00	19.05	0.00	0.08	208.00	208.95	208.00	26.38	0.00	0.13	35.00	7.00	0.00	19.00	20.74	135184.00	0.75	212.04	212.00
3	6	8	15200.00	5099.00	187.25	0	Spot (Block3, Row8, Column6)	284.51	288.00	23.67	0.01	0.08	232.00	238.08	232.00	40.21	0.01	0.17	73.00	9.00	0.00	56.00	52.51	279673.00	1.15	242.17	239.00
3	7	8	15538.00	5106.00	212.45	0	Spot (Block3, Row8, Column7)	344.47	333.00	41.70	0.01	0.12	287.00	286.98	287.00	49.25	0.00	0.17	47.00	21.00	0.00	46.00	57.47	442992.00	1.17	313.47	308.00
3	8	8	15804.00	5101.00	119.50	0	Spot (Block3, Row8, Column8)	3340.61	3339.00	1042.22	0.00	0.31	339.00	344.59	339.00	46.00	0.01	0.13	100.00	100.00	0.00	3000.00	3001.61	1252728.00	65.13	1183.39	988.00
4	1	1	18193.00	2995.00	156.30	0	Spot (Block4, Row1, Column1)	56814.32	65535.00	12514.71	0.06	0.22	3288.00	3431.16	3288.00	1246.78	0.02	0.36	100.00	100.00	56.97	62247.00	53526.32	38293180.00	42.82	18034.49	15518.50
4	2	1	18499.00	3001.00	147.00	-50	Spot (Block4, Row1, Column2)	3861.34	3659.50	993.93	0.02	0.26	3294.00	3421.09	3294.00	1271.30	0.02	0.37	10.00	3.00	0.00	365.50	567.34	2270468.00	0.35	3304.63	3341.50
4	3	1	18809.00	3022.00	106.35	0	Spot (Block4, Row1, Column3)	4516.66	3946.00	2909.25	0.06	0.64	3329.00	3385.48	3329.00	650.60	0.01	0.19	48.00	14.00	0.00	617.00	1187.66	1318866.00	1.74	3871.90	3857.50
4	4	1	19100.00	3000.00	147.00	-50	Spot (Block4, Row1, Column4)	4366.27	3866.00	2747.54	0.05	0.63	3415.00	3492.95	3415.00	721.77	0.01	0.21	32.00	10.00	0.00	451.00	951.27	2571734.00	1.21	3573.71	3500.50
4	5	1	19400.00	3000.00	147.00	-50	Spot (Block4, Row1, Column5)	4036.24	3906.00	1143.44	0.01	0.28	3560.00	3690.45	3560.00	1405.64	0.02	0.38	3.00	0.00	0.00	346.00	476.24	2393492.00	0.25	4299.10	3333.00
4	6	1	19700.00	2999.00	147.00	-50	Spot (Block4, Row1, Column6)	4207.53	4160.00	527.79	0.00	0.13	3749.50	3862.09	3749.50	1027.63	0.01	0.27	16.00	0.00	0.00	410.50	458.03	2495065.00	0.34	3872.42	3762.00
4	7	1	20000.00	2999.00	147.00	-50	Spot (Block4, Row1, Column7)	4359.81	4325.00	636.97	0.00	0.15	3855.50	4003.16	3855.50	1308.55	0.02	0.33	11.00	0.00	0.00	469.50	504.31	2567930.00	0.27	3945.55	3899.50
4	8	1	20295.00	2993.00	240.85	0	Spot (Block4, Row1, Column8)	4525.75	4464.00	648.18	0.01	0.14	4096.50	4205.99	4096.50	1004.02	0.01	0.24	15.00	0.00	0.00	367.50	429.25	7576101.00	0.32	4441.21	4064.00
4	1	2	18199.00	3302.00	147.00	-50	Spot (Block4, Row2, Column1)	3723.29	3657.00	1044.34	0.01	0.28	3169.00	3293.04	3169.00	1233.04	0.02	0.37	5.00	1.00	0.00	488.00	554.29	2189295.00	0.35	3516.95	3448.00
4	2	2	18499.00	3301.00	147.00	-50	Spot (Block4, Row2, Column2)	3616.97	3624.00	451.90	0.00	0.12	3291.00	3440.99	3291.00	1335.59	0.02	0.39	1.00	0.00	0.00	333.00	325.97	2130396.00	0.13	3367.47	3240.00
4	3	2	18793.00	3309.00	187.40	0	Spot (Block4, Row2, Column3)	4023.69	3932.00	997.74	0.01	0.25	3399.00	3491.80	3399.00	817.76	0.01	0.23	31.00	3.00	0.00	533.00	624.69	3971381.00	0.65	3903.82	3791.00
4	4	2	19094.00	3295.00	123.50	0	Spot (Block4, Row2, Column4)	4099.36	4116.00	432.17	0.00	0.11	3475.00	3550.33	3475.00	636.27	0.01	0.18	50.00	4.00	0.00	641.00	624.36	1668440.00	0.86	3840.08	3718.00
4	5	2	19396.00	3303.00	147.00	0	Spot (Block4, Row2, Column5)	4786.80	4733.50	702.42	0.00	0.15	3563.00	3633.72	3563.00	784.04	0.01	0.22	67.00	28.00	0.00	1170.50	1223.80	2805062.00	1.47	4098.25	4025.00
4	6	2	19719.00	3309.00	183.95	0	Spot (Block4, Row2, Column6)	4178.22	4005.50	1188.16	0.02	0.28	3636.00	3710.26	3636.00	752.67	0.01	0.20	32.00	2.00	0.00	369.50	542.22	3994378.00	0.62	3810.25	3808.00
4	7	2	20000.00	3299.00	147.00	-50	Spot (Block4, Row2, Column7)	4135.55	4187.00	533.45	0.01	0.13	3729.00	3892.50	3729.00	1390.57	0.02	0.36	2.00	0.00	0.00	458.00	406.55	2431704.00	0.17	3753.89	3739.50
4	8	2	20300.00	3299.00	147.00	-50	Spot (Block4, Row2, Column8)	4223.82	4208.50	533.78	0.00	0.13	3890.00	4058.85	3890.00	1365.01	0.02	0.34	1.00	0.00	0.00	318.50	333.82	2492051.00	0.12	3953.04	3883.00
4	1	3	18194.00	3593.00	169.60	0	Spot (Block4, Row3, Column1)	4016.04	3879.00	604.37	0.02	0.15	3078.00	3136.41	3078.00	537.18	0.01	0.17	73.00	35.00	0.00	801.00	938.04	3228895.00	1.64	3419.63	3428.00
4	2	3	18498.00	3665.00	192.25	0	Spot (Block4, Row3, Column2)	3679.24	3566.00	731.52	0.01	0.20	3286.50	3383.37	3286.50	883.21	0.01	0.26	19.00	1.00	0.00	279.50	392.74	3844804.00	0.33	3475.58	3457.50
4	3	3	18799.00	3604.00	139.70	0	Spot (Block4, Row3, Column3)	4723.06	4301.00	2651.68	0.04	0.56	3479.50	3585.82	3479.50	906.69	0.01	0.25	45.00	7.00	0.00	821.50	1243.56	2489054.00	1.25	3918.60	3716.00
4	4	3	19101.00	3611.00	203.70	0	Spot (Block4, Row3, Column4)	4255.08	4211.00	770.19	0.00	0.18	3560.00	3634.41	3560.00	705.86	0.01	0.19	47.00	13.00	0.00	651.00	695.08	5025254.00	0.88	3784.67	3710.00
4	5	3	19405.00	3587.00	192.00	0	Spot (Block4, Row3, Column5)	4680.65	4543.50	993.76	0.01	0.21	3627.50	3745.63	3627.50	978.69	0.01	0.26	46.00	8.00	0.00	916.00	1053.15	4877232.00	0.96	4076.46	3985.00
4	6	3	19707.00	3590.00	210.05	0	Spot (Block4, Row3, Column6)	4237.63	4187.00	674.67	0.01	0.16	3694.00	3818.23	3694.00	1023.02	0.01	0.27	19.00	0.00	0.00	493.00	543.63	5313994.00	0.41	3962.31	3731.50
4	7	3	19972.00	3580.00	164.75	0	Spot (Block4, Row3, Column7)	4238.25	4242.00	501.75	0.00	0.12	3741.50	3837.85	3741.50	899.96	0.01	0.23	23.00	0.00	0.00	500.50	496.75	3199879.00	0.44	3994.26	3990.50
4	8	3	20310.00	3614.00	193.95	0	Spot (Block4, Row3, Column8)	4524.60	4351.50	1412.61	0.02	0.31	3834.00	3967.38	3834.00	1014.79	0.01	0.26	23.00	2.00	0.00	517.50	690.60	4823222.00	0.55	4054.91	3977.50
4	1	4	18201.00	3917.00	160.65	0	Spot (Block4, Row4, Column1)	3885.57	3914.00	503.64	0.00	0.13	3138.00	3199.41	3138.00	517.10	0.01	0.16	65.00	28.00	0.00	776.00	747.57	2758758.00	1.33	3534.65	3461.50
4	2	4	18499.00	3901.00	147.00	-50	Spot (Block4, Row4, Column2)	3855.11	3768.00	767.66	0.01	0.20	3387.00	3436.16	3387.00	590.14	0.01	0.17	38.00	10.00	0.00	381.00	468.11	2270657.00	0.71	3449.53	3299.00
4	3	4	18795.00	3901.00	162.15	0	Spot (Block4, Row4, Column3)	5928.92	5491.00	2168.47	0.03	0.37	3516.00	3611.36	3516.00	647.24	0.01	0.18	96.00	80.00	0.00	1975.00	2412.92	4316250.00	3.58	4259.19	4332.00
4	4	4	19105.00	3906.00	179.35	0	Spot (Block4, Row4, Column4)	4425.47	4326.00	966.15	0.01	0.22	3601.00	3686.11	3601.00	578.40	0.01	0.16	57.00	26.00	0.00	725.00	824.47	3996202.00	1.28	3931.28	3811.00
4	5	4	19402.00	3904.00	141.90	0	Spot (Block4, Row4, Column5)	4650.41	4541.00	658.11	0.01	0.14	3705.00	3799.16	3705.00	758.33	0.01	0.20	53.00	18.00	0.00	836.00	945.41	2553075.00	1.12	4051.89	4102.50
4	6	4	19688.00	3895.00	102.60	0	Spot (Block4, Row4, Column6)	5302.07	5181.00	626.26	0.01	0.12	3785.00	3887.23	3785.00	1046.57	0.01	0.27	75.00	21.00	0.00	1396.00	1517.07	1426258.00	1.35	4852.84	4816.50
4	7	4	20016.00	3922.00	164.95	0	Spot (Block4, Row4, Column7)	4368.00	4267.00	1440.30	0.01	0.33	3801.00	3886.03	3801.00	902.05	0.01	0.23	23.00	1.00	0.00	466.00	567.00	3297839.00	0.53	4289.22	4009.00
4	8	4	20297.00	3903.00	191.80	0	Spot (Block4, Row4, Column8)	4889.42	4780.50	961.15	0.01	0.20	3811.50	3929.29	3811.50	951.95	0.01	0.24	50.00	11.00	0.00	969.00	1077.92	5065434.00	1.01	4251.22	3939.50
4	1	5	18225.00	4223.00	74.75	0	Spot (Block4, Row5, Column1)	11125.68	5092.00	14964.75	0.34	1.35	3194.00	3264.27	3194.00	572.57	0.01	0.18	93.00	82.00	3.76	1898.00	7931.68	1479716.00	13.73	5199.72	4440.00
4	2	5	18491.00	4194.00	145.90	0	Spot (Block4, Row5, Column2)	4119.71	4072.00	547.15	0.01	0.13	3399.00	3469.44	3399.00	610.56	0.01	0.18	54.00	21.00	0.00	673.00	720.71	2377070.00	1.07	3761.20	3695.00
4	3	5	18819.00	4196.00	235.30	0	Spot (Block4, Row5, Column3)	4253.65	4105.00	1562.70	0.02	0.37	3584.00	3653.62	3584.00	663.97	0.01	0.18	41.00	12.00	0.00	521.00	669.65	6780318.00	0.90	3934.50	3791.50
4	4	5	19109.00	4193.00	195.15	0	Spot (Block4, Row5, Column4)	4662.57	4396.00	1606.30	0.03	0.34	3657.00	3714.80	3657.00	576.08	0.01	0.16	61.00	32.00	0.00	739.00	1005.57	5021584.00	1.65	3980.87	3912.00
4	5	5	19392.00	4195.00	177.80	0	Spot (Block4, Row5, Column5)	5913.11	5686.00	1517.21	0.02	0.26	3716.00	3782.81	3716.00	814.09	0.01	0.22	84.00	59.00	0.00	1970.00	2197.11	5244932.00	2.62	4382.66	4254.00
4	6	5	19702.00	4197.00	239.65	0	Spot (Block4, Row5, Column6)	4333.41	4279.00	709.01	0.01	0.16	3730.00	3832.30	3730.00	1097.05	0.01	0.29	21.00	1.00	0.00	549.00	603.41	7202133.00	0.46	3938.80	3747.50
4	7	5	19994.00	4200.00	197.95	0	Spot (Block4, Row5, Column7)	4546.64	4436.50	1244.49	0.01	0.27	3764.00	3862.85	3764.00	1055.95	0.01	0.27	23.00	2.00	0.00	672.50	782.64	5028587.00	0.65	4088.22	4041.50
4	8	5	20303.00	4196.00	139.15	0	Spot (Block4, Row5, Column8)	7343.12	5838.00	6982.08	0.10	0.95	3827.00	3978.85	3827.00	1318.25	0.02	0.33	79.00	29.00	0.76	2011.00	3516.12	3847795.00	2.55	5277.58	4955.00
4	1	6	18198.00	4482.00	196.45	0	Spot (Block4, Row6, Column1)	3915.06	3712.00	1270.83	0.02	0.32	3177.00	3287.11	3177.00	1018.86	0.01	0.31	26.00	2.00	0.00	535.00	738.06	4286991.00	0.62	3390.84	3312.00
4	2	6	18449.00	4492.00	228.65	0	Spot (Block4, Row6, Column2)	4025.95	3780.00	1400.99	0.03	0.35	3360.00	3431.47	3360.00	630.18	0.01	0.18	36.00	13.00	0.00	420.00	665.95	6055026.00	0.94	3603.09	3457.00
4	3	6	18822.00	4470.00	184.45	0	Spot (Block4, Row6, Column3)	4550.15	4251.50	2216.04	0.03	0.49	3608.00	3697.54	3608.00	906.94	0.01	0.25	35.00	6.00	0.00	643.50	942.15	4349944.00	0.94	3928.10	3834.50
4	4	6	19102.00	4492.00	183.55	0	Spot (Block4, Row6, Column4)	4429.58	4372.50	669.36	0.01	0.15	3684.00	3730.59	3684.00	776.54	0.01	0.21	44.00	9.00	0.00	688.50	745.58	4181527.00	0.90	3953.69	3974.00
4	5	6	19401.00	4508.00	92.95	0	Spot (Block4, Row6, Column5)	5197.74	5253.00	577.73	0.00	0.11	3697.00	3769.75	3697.00	918.66	0.01	0.24	81.00	28.00	0.00	1556.00	1500.74	1107118.00	1.55	4866.22	4725.00
4	6	6	19688.00	4485.00	186.70	0	Spot (Block4, Row6, Column6)	4330.98	4226.00	880.62	0.01	0.20	3675.00	3795.25	3675.00	1137.69	0.01	0.30	22.00	1.00	0.00	551.00	655.98	4231370.00	0.47	3964.36	3886.00
4	7	6	19980.00	4486.00	184.40	0	Spot (Block4, Row6, Column7)	4425.97	4370.00	597.81	0.01	0.14	3691.00	3814.83	3691.00	1374.79	0.01	0.36	16.00	0.00	0.00	679.00	734.97	4235657.00	0.44	3895.83	3830.00
4	8	6	20330.00	4509.00	151.30	0	Spot (Block4, Row6, Column8)	5117.38	4527.00	2689.76	0.05	0.53	3794.00	3989.34	3794.00	1773.87	0.02	0.44	11.00	5.00	0.00	733.00	1323.38	3193247.00	0.64	4671.90	4319.00
4	1	7	18186.00	4832.00	153.40	0	Spot (Block4, Row7, Column1)	3898.45	3796.00	875.42	0.01	0.22	3175.00	3297.58	3175.00	1147.00	0.02	0.35	18.00	2.00	0.00	621.00	723.45	2510599.00	0.52	3685.24	3687.50
4	2	7	18519.00	4803.00	176.05	0	Spot (Block4, Row7, Column2)	4025.56	4008.00	596.53	0.00	0.15	3388.00	3476.34	3388.00	852.72	0.01	0.25	34.00	2.00	0.00	620.00	637.56	3498214.00	0.64	3659.19	3656.00
4	3	7	18823.00	4822.00	195.05	0	Spot (Block4, Row7, Column3)	4210.99	4112.00	1055.35	0.01	0.25	3591.00	3676.62	3591.00	859.95	0.01	0.23	33.00	2.00	0.00	521.00	619.99	4522603.00	0.62	4057.41	3848.00
4	4	7	19095.00	4795.00	208.80	0	Spot (Block4, Row7, Column4)	4134.80	4138.00	520.84	0.00	0.13	3597.50	3680.33	3597.50	819.00	0.01	0.22	32.00	1.00	0.00	540.50	537.30	5110609.00	0.55	3886.26	3819.50
4	5	7	19418.00	4805.00	102.20	0	Spot (Block4, Row7, Column5)	4290.11	4258.00	507.71	0.00	0.12	3597.50	3688.67	3597.50	918.49	0.01	0.25	33.00	2.00	0.00	660.50	692.61	1145459.00	0.65	4098.68	4112.00
4	6	7	19700.00	4794.00	180.25	0	Spot (Block4, Row7, Column6)	4715.46	4434.00	1471.27	0.03	0.31	3594.00	3705.33	3594.00	988.31	0.01	0.27	39.00	7.00	0.00	840.00	1121.46	4276924.00	1.02	4123.26	4101.00
4	7	7	19961.00	4769.00	198.05	0	Spot (Block4, Row7, Column7)	4293.99	4156.00	1243.24	0.01	0.29	3612.00	3747.00	3612.00	1267.68	0.02	0.34	12.00	2.00	0.00	544.00	681.99	4762038.00	0.43	3879.92	3856.00
4	8	7	20305.00	4801.00	165.70	0	Spot (Block4, Row7, Column8)	6330.49	6238.50	1009.60	0.01	0.16	3702.00	3874.24	3702.00	1608.07	0.02	0.42	82.00	27.00	0.00	2536.50	2628.49	4823833.00	1.53	4494.47	4544.00
4	1	8	18196.00	5100.00	143.35	0	Spot (Block4, Row8, Column1)	56673.46	64561.00	10799.66	0.06	0.19	3144.00	3218.97	3144.00	835.57	0.01	0.26	100.00	100.00	48.23	61417.00	53529.46	31964064.00	63.97	16689.84	13068.00
4	2	8	18511.00	5095.00	214.95	0	Spot (Block4, Row8, Column2)	3953.58	3980.00	550.28	0.00	0.14	3322.00	3396.15	3322.00	788.93	0.01	0.23	40.00	4.00	0.00	658.00	631.58	5230590.00	0.71	3540.47	3497.00
4	3	8	18803.00	5090.00	115.00	0	Spot (Block4, Row8, Column3)	5532.41	4957.00	2224.63	0.05	0.40	3486.00	3532.08	3486.00	770.77	0.01	0.22	78.00	47.00	0.00	1471.00	2046.41	1925278.00	2.60	4291.08	4287.50
4	4	8	19102.00	5100.00	148.20	0	Spot (Block4, Row8, Column4)	4411.97	4350.00	525.95	0.01	0.12	3475.00	3540.53	3475.00	747.92	0.01	0.21	59.00	17.00	0.00	875.00	936.97	2638357.00	1.17	3848.16	3776.00
4	5	8	19377.00	5114.00	121.45	0	Spot (Block4, Row8, Column5)	4855.75	4364.00	2320.23	0.05	0.48	3420.00	3484.94	3420.00	584.92	0.01	0.17	77.00	35.00	0.00	944.00	1435.75	1893743.00	2.34	4036.90	3956.50
4	6	8	19703.00	5097.00	190.85	0	Spot (Block4, Row8, Column6)	4249.47	4166.00	630.74	0.01	0.15	3447.00	3533.18	3447.00	855.77	0.01	0.24	40.00	8.00	0.00	719.00	802.47	4368458.00	0.84	3889.08	3761.00
4	7	8	19981.00	5104.00	163.45	0	Spot (Block4, Row8, Column7)	4331.47	4175.00	770.73	0.02	0.18	3467.00	3574.01	3467.00	1278.07	0.01	0.36	26.00	1.00	0.00	708.00	864.47	3200955.00	0.59	3919.87	3866.00
4	8	8	20301.00	5091.00	120.95	0	Spot (Block4, Row8, Column8)	8260.69	7524.00	3885.12	0.04	0.47	3577.00	3661.83	3577.00	1154.92	0.01	0.32	100.00	89.00	0.00	3947.00	4683.69	3188628.00	3.98	5066.54	4772.50
5	1	1	4689.00	7505.00	155.40	0	Spot (Block5, Row1, Column1)	49478.30	57312.00	17352.30	0.06	0.35	955.00	978.63	955.00	141.68	0.01	0.14	100.00	100.00	42.88	56357.00	48523.30	33002276.00	342.32	11229.77	8878.00
5	2	1	5000.00	7507.00	134.45	0	Spot (Block5, Row1, Column2)	1410.70	1415.50	135.82	0.00	0.10	991.00	1004.72	991.00	116.57	0.01	0.12	99.00	86.00	0.00	424.50	419.70	685602.00	3.48	1142.47	1131.00
5	3	1	5291.00	7511.00	148.70	0	Spot (Block5, Row1, Column3)	2057.00	2046.00	556.95	0.00	0.27	1030.00	1045.81	1030.00	101.28	0.01	0.10	99.00	98.00	0.00	1016.00	1027.00	1246544.00	9.98	1355.57	1255.50
5	4	1	5592.00	7506.00	110.35	0	Spot (Block5, Row1, Column4)	1591.50	1606.00	151.91	0.00	0.10	1079.00	1094.28	1079.00	122.77	0.01	0.11	99.00	95.00	0.00	527.00	512.50	504505.00	4.05	1308.76	1285.00
5	5	1	5894.00	7508.00	146.35	0	Spot (Block5, Row1, Column5)	14007.27	11936.50	9069.98	0.07	0.65	1085.00	1108.88	1085.00	139.33	0.01	0.13	100.00	100.00	0.00	10851.50	12922.27	8152231.00	92.57	3784.09	3021.00
5	6	1	6201.00	7507.00	100.00	0	Spot (Block5, Row1, Column6)	6042.92	5405.00	2380.08	0.05	0.39	1115.00	1138.25	1115.00	120.26	0.01	0.11	100.00	100.00	0.00	4290.00	4927.92	1534901.00	40.78	2385.89	2030.00
5	7	1	6506.00	7502.00	115.05	0	Spot (Block5, Row1, Column7)	19327.55	15696.00	12151.18	0.09	0.63	1132.00	1155.08	1132.00	122.42	0.01	0.11	100.00	100.00	0.58	14564.00	18195.55	6687333.00	148.44	5687.77	4466.00
5	8	1	6793.00	7503.00	189.35	0	Spot (Block5, Row1, Column8)	1444.17	1457.00	141.09	0.00	0.10	1151.00	1163.01	1151.00	98.89	0.00	0.09	90.00	73.00	0.00	306.00	293.17	1460052.00	2.84	1242.46	1235.00
5	1	2	4701.00	7839.00	203.90	0	Spot (Block5, Row2, Column1)	1080.79	1072.00	138.76	0.00	0.13	964.00	974.63	964.00	95.96	0.00	0.10	61.00	2.00	0.00	108.00	116.79	1274251.00	1.11	1007.72	1005.00
5	2	2	4989.00	7811.00	118.45	0	Spot (Block5, Row2, Column2)	2987.91	2920.00	549.82	0.01	0.18	1012.00	1021.92	1012.00	95.94	0.00	0.09	100.00	100.00	0.00	1908.00	1975.91	1102537.00	20.49	1664.50	1600.00
5	3	2	5291.00	7812.00	154.10	0	Spot (Block5, Row2, Column3)	1288.53	1286.00	75.98	0.00	0.06	1077.00	1087.01	1077.00	97.13	0.00	0.09	96.00	61.00	0.00	209.00	211.53	836259.00	2.07	1180.35	1172.00
5	4	2	5596.00	7803.00	121.00	0	Spot (Block5, Row2, Column4)	2349.03	2360.50	284.93	0.00	0.12	1113.00	1123.85	1113.00	149.09	0.00	0.13	100.00	100.00	0.00	1247.50	1236.03	911423.00	8.22	1555.55	1505.00
5	5	2	5890.00	7813.00	223.05	0	Spot (Block5, Row2, Column5)	1749.37	1728.00	225.74	0.01	0.13	1109.00	1137.54	1109.00	172.62	0.01	0.15	99.00	90.00	0.00	619.00	640.37	2496354.00	3.54	1314.66	1293.00
5	6	2	6204.00	7818.00	153.90	0	Spot (Block5, Row2, Column6)	1772.06	1763.00	285.53	0.00	0.16	1128.00	1158.08	1128.00	133.91	0.01	0.12	99.00	91.00	0.00	635.00	644.06	1155384.00	4.59	1383.43	1371.00
5	7	2	6496.00	7815.00	111.70	0	Spot (Block5, Row2, Column7)	1526.34	1560.00	107.04	0.01	0.07	1118.00	1130.93	1118.00	103.83	0.00	0.09	100.00	91.00	0.00	442.00	408.34	494535.00	3.81	1289.26	1260.50
5	8	2	6798.00	7813.00	132.10	0	Spot (Block5, Row2, Column8)	1367.27	1366.00	91.91	0.00	0.07	1162.00	1168.98	1162.00	86.68	0.00	0.07	91.00	61.00	0.00	204.00	205.27	639882.00	2.29	1252.12	1260.50
5	1	3	4693.00	8109.00	145.50	0	Spot (Block5, Row3, Column1)	4318.86	3988.00	1960.35	0.03	0.45	937.00	936.92	937.00	70.39	0.00	0.08	100.00	100.00	0.00	3051.00	3381.86	2487664.00	48.05	1659.63	1484.00
5	2	3	5005.00	8100.00	179.75	0	Spot (Block5, Row3, Column2)	1236.31	1225.00	95.32	0.00	0.08	987.00	993.74	987.00	71.55	0.00	0.07	99.00	84.00	0.00	238.00	249.31	1117620.00	3.39	1086.16	1081.50
5	3	3	5326.00	8114.00	149.80	0	Spot (Block5, Row3, Column3)	1457.90	1428.50	174.07	0.01	0.12	1058.00	1068.04	1058.00	112.47	0.00	0.11	99.00	85.00	0.00	370.50	399.90	892232.00	3.47	1242.29	1251.00
5	4	3	5592.00	8108.00	145.50	0	Spot (Block5, Row3, Column4)	4700.25	4308.00	2058.89	0.04	0.44	1100.00	1107.91	1100.00	152.63	0.00	0.14	100.00	100.00	0.00	3208.00	3600.25	2712047.00	23.54	1867.52	1730.00
5	5	3	5885.00	8101.00	158.90	0	Spot (Block5, Row3, Column5)	1638.91	1496.00	501.44	0.04	0.31	1146.00	1181.37	1146.00	183.50	0.01	0.16	83.00	46.00	0.00	350.00	492.91	1139041.00	2.49	1281.88	1275.00
5	6	3	6173.00	8098.00	213.90	0	Spot (Block5, Row3, Column6)	1789.56	1745.00	338.13	0.01	0.19	1166.00	1199.89	1166.00	147.65	0.01	0.12	98.00	85.00	0.00	579.00	623.56	2335376.00	3.99	1371.88	1353.00
5	7	3	6494.00	8102.00	150.55	0	Spot (Block5, Row3, Column7)	3719.90	3424.50	1901.83	0.04	0.51	1132.00	1137.45	1132.00	74.72	0.00	0.07	100.00	100.00	0.00	2292.50	2587.90	2321220.00	34.56	1724.22	1441.00
5	8	3	6795.00	8107.00	181.20	0	Spot (Block5, Row3, Column8)	1435.86	1419.50	121.92	0.00	0.08	1189.00	1197.35	1189.00	87.97	0.00	0.07	91.00	68.00	0.00	230.50	246.86	1323863.00	2.71	1275.12	1272.50
5	1	4	4693.00	8409.00	147.70	0	Spot (Block5, Row4, Column1)	3476.23	3032.00	1549.01	0.06	0.45	902.00	910.19	902.00	68.39	0.00	0.08	100.00	100.00	0.00	2130.00	2574.23	2057930.00	37.52	1445.24	1364.00
5	2	4	4992.00	8404.00	219.65	0	Spot (Block5, Row4, Column2)	1120.26	1107.50	109.72	0.00	0.10	938.00	953.12	938.00	84.02	0.01	0.09	78.00	50.00	0.00	169.50	182.26	1543719.00	1.99	985.70	974.00
5	3	4	5290.00	8407.00	144.10	0	Spot (Block5, Row4, Column3)	22030.09	20406.00	12278.09	0.03	0.56	973.00	991.25	973.00	104.96	0.01	0.11	100.00	100.00	0.00	19433.00	21057.09	12424969.00	200.44	4880.35	4578.00
5	4	4	5595.00	8409.00	147.00	-50	Spot (Block5, Row4, Column4)	1101.93	1115.50	90.74	0.01	0.08	1010.00	1030.44	1010.00	131.02	0.01	0.13	36.00	3.00	0.00	105.50	91.93	647934.00	0.55	1013.29	994.00
5	5	4	5896.00	8409.00	147.00	-50	Spot (Block5, Row4, Column5)	1462.16	1383.00	378.77	0.02	0.26	1144.00	1185.52	1144.00	218.06	0.02	0.18	58.00	18.00	0.00	239.00	318.16	861211.00	1.27	1247.30	1185.50
5	6	4	6177.00	8405.00	181.55	0	Spot (Block5, Row4, Column6)	1911.78	1908.00	285.86	0.00	0.15	1171.00	1218.99	1171.00	157.86	0.02	0.13	98.00	93.00	0.00	737.00	740.78	1762665.00	4.39	1484.46	1416.00
5	7	4	6500.00	8397.00	110.75	0	Spot (Block5, Row4, Column7)	2932.73	2507.50	1675.12	0.07	0.57	1149.00	1157.01	1149.00	80.59	0.00	0.07	100.00	100.00	0.00	1358.50	1783.73	932607.00	22.03	1710.90	1617.00
5	8	4	6790.00	8416.00	155.60	0	Spot (Block5, Row4, Column8)	2798.96	2717.00	790.59	0.01	0.28	1199.00	1236.16	1199.00	692.88	0.01	0.56	84.00	54.00	0.00	1518.00	1599.96	1861308.00	2.26	1551.30	1537.00
5	1	5	4703.00	8720.00	104.50	0	Spot (Block5, Row5, Column1)	1734.53	1736.00	195.20	0.00	0.11	922.00	935.75	922.00	102.76	0.01	0.11	100.00	100.00	0.00	814.00	812.53	487404.00	7.77	1201.45	1159.00
5	2	5	4981.00	8725.00	174.00	0	Spot (Block5, Row5, Column2)	1211.76	1220.00	92.72	0.00	0.08	972.00	974.09	972.00	61.71	0.00	0.06	98.00	87.00	0.00	248.00	239.76	1026360.00	3.85	1066.96	1060.00
5	3	5	5296.00	8712.00	166.90	0	Spot (Block5, Row5, Column3)	1558.06	1583.50	188.25	0.01	0.12	998.00	1009.84	998.00	115.00	0.01	0.11	99.00	92.00	0.00	585.50	560.06	1205939.00	4.77	1169.99	1171.50
5	4	5	5595.00	8710.00	146.55	0	Spot (Block5, Row5, Column4)	3985.74	3422.00	1912.51	0.07	0.48	1011.00	1030.54	1011.00	149.72	0.01	0.15	100.00	100.00	0.00	2411.00	2974.74	2327672.00	19.74	1577.99	1517.00
5	5	5	5892.00	8708.00	139.60	0	Spot (Block5, Row5, Column5)	44454.29	46131.50	19052.67	0.02	0.43	1073.00	1133.23	1073.00	224.61	0.02	0.20	100.00	100.00	27.82	45058.50	43381.29	23649784.00	192.88	10793.99	8767.50
5	6	5	6196.00	8710.00	163.30	0	Spot (Block5, Row5, Column6)	1849.51	1756.50	386.67	0.02	0.21	1142.00	1168.73	1142.00	139.59	0.01	0.12	98.00	87.00	0.00	614.50	707.51	1368637.00	4.88	1320.60	1308.00
5	7	5	6505.00	8708.00	176.50	0	Spot (Block5, Row5, Column7)	1581.03	1602.00	177.70	0.01	0.11	1165.00	1179.16	1165.00	100.25	0.01	0.09	99.00	84.00	0.00	437.00	416.03	1373912.00	4.01	1302.30	1300.00
5	8	5	6796.00	8706.00	146.30	0	Spot (Block5, Row5, Column8)	12884.14	9884.00	10536.47	0.12	0.82	1210.00	1253.17	1210.00	699.42	0.02	0.56	100.00	93.00	0.86	8674.00	11674.14	7524337.00	16.63	3300.35	2690.50
5	1	6	4699.00	9014.00	189.50	0	Spot (Block5, Row6, Column1)	1310.39	1295.00	146.18	0.01	0.11	946.00	951.67	946.00	65.49	0.00	0.07	100.00	97.00	0.00	349.00	364.39	1320872.00	5.48	1075.65	1068.00
5	2	6	4999.00	9001.00	182.00	0	Spot (Block5, Row6, Column2)	1266.07	1270.50	97.22	0.00	0.08	991.00	996.43	991.00	72.01	0.00	0.07	99.00	89.00	0.00	279.50	275.07	1177448.00	3.74	1096.56	1093.50
5	3	6	5310.00	9011.00	109.70	0	Spot (Block5, Row6, Column3)	12963.49	13086.00	4694.97	0.00	0.36	1011.00	1026.43	1011.00	106.91	0.01	0.10	100.00	100.00	0.00	12075.00	11952.49	4031645.00	111.65	3921.23	3395.00
5	4	6	5598.00	9007.00	149.10	0	Spot (Block5, Row6, Column4)	2000.32	1863.00	414.14	0.03	0.21	1025.00	1049.39	1025.00	145.83	0.01	0.14	100.00	98.00	0.00	838.00	975.32	1220194.00	6.52	1320.48	1267.00
5	5	6	5900.00	9008.00	116.75	0	Spot (Block5, Row6, Column5)	43764.28	44191.00	14712.50	0.00	0.34	1052.00	1094.23	1052.00	198.80	0.02	0.18	100.00	100.00	11.42	43139.00	42712.28	15711376.00	214.63	10762.35	8084.00
5	6	6	6193.00	9005.00	169.90	0	Spot (Block5, Row6, Column6)	1679.91	1565.50	354.34	0.03	0.21	1113.00	1129.57	1113.00	129.93	0.01	0.12	93.00	79.00	0.00	452.50	566.91	1347289.00	4.24	1277.60	1282.00
5	7	6	6492.00	9005.00	145.05	0	Spot (Block5, Row6, Column7)	9134.83	8143.00	5182.46	0.05	0.57	1164.00	1183.30	1164.00	113.46	0.01	0.10	100.00	100.00	0.00	6979.00	7970.83	5225124.00	70.08	2872.68	2445.00
5	8	6	6800.00	9010.00	146.95	0	Spot (Block5, Row6, Column8)	10072.69	8789.00	6044.67	0.06	0.60	1210.00	1231.18	1210.00	147.03	0.01	0.12	100.00	100.00	0.00	7579.00	8862.69	5932814.00	60.13	2871.80	2632.00
5	1	7	4697.00	9299.00	193.75	0	Spot (Block5, Row7, Column1)	1307.80	1293.00	144.69	0.00	0.11	942.00	952.39	942.00	112.70	0.00	0.12	99.00	79.00	0.00	351.00	365.80	1388885.00	3.15	1089.01	1080.50
5	2	7	4996.00	9314.00	210.50	0	Spot (Block5, Row7, Column2)	1170.51	1170.00	90.89	0.00	0.08	972.00	974.95	972.00	49.72	0.00	0.05	97.00	85.00	0.00	198.00	198.51	1476008.00	3.93	1032.30	1027.00
5	3	7	5291.00	9304.00	232.10	0	Spot (Block5, Row7, Column3)	1152.33	1145.00	66.06	0.00	0.06	1008.00	1018.66	1008.00	87.76	0.00	0.09	82.00	28.00	0.00	137.00	144.33	1786112.00	1.52	1057.11	1053.50
5	4	7	5601.00	9329.00	207.05	0	Spot (Block5, Row7, Column4)	1242.85	1231.00	100.06	0.00	0.08	1059.00	1067.70	1059.00	93.72	0.00	0.09	81.00	42.00	0.00	172.00	183.85	1513796.00	1.87	1128.32	1111.00
5	5	7	5905.00	9310.00	150.10	0	Spot (Block5, Row7, Column5)	2114.76	2015.00	491.14	0.02	0.23	1080.00	1092.71	1080.00	120.40	0.01	0.11	100.00	98.00	0.00	935.00	1034.76	1294232.00	8.49	1408.53	1395.00
5	6	7	6196.00	9314.00	180.25	0	Spot (Block5, Row7, Column6)	1473.59	1477.00	130.14	0.00	0.09	1107.00	1121.77	1107.00	105.69	0.01	0.09	99.00	87.00	0.00	370.00	366.59	1340971.00	3.33	1242.09	1239.00
5	7	7	6492.00	9314.00	129.50	0	Spot (Block5, Row7, Column7)	3569.35	3139.50	1441.57	0.06	0.40	1145.00	1157.84	1145.00	102.85	0.00	0.09	100.00	100.00	0.00	1994.50	2424.35	1613348.00	23.45	1874.64	1765.50
5	8	7	6798.00	9313.00	97.00	0	Spot (Block5, Row7, Column8)	3086.12	2993.00	509.09	0.01	0.16	1194.00	1201.64	1194.00	92.23	0.00	0.08	100.00	100.00	0.00	1799.00	1892.12	731410.00	20.43	1898.99	1859.50
5	1	8	4687.00	9613.00	132.75	0	Spot (Block5, Row8, Column1)	60303.84	65535.00	8216.54	0.04	0.14	940.00	973.74	940.00	235.31	0.02	0.24	100.00	100.00	62.08	64595.00	59363.84	28463588.00	252.13	18201.04	16622.00
5	2	8	4996.00	9609.00	156.75	0	Spot (Block5, Row8, Column2)	1366.31	1376.50	179.03	0.00	0.13	986.00	999.60	986.00	140.52	0.01	0.14	89.00	70.00	0.00	390.50	380.31	926355.00	2.61	1071.70	1076.00
5	3	8	5302.00	9602.00	122.35	0	Spot (Block5, Row8, Column3)	3660.78	3363.50	2043.66	0.04	0.56	1023.00	1034.10	1023.00	90.50	0.00	0.09	100.00	100.00	0.00	2340.50	2637.78	1435026.00	29.02	1753.43	1553.00
5	4	8	5600.00	9603.00	140.50	0	Spot (Block5, Row8, Column4)	1448.41	1421.00	231.13	0.01	0.16	1055.00	1058.54	1055.00	88.40	0.00	0.08	96.00	88.00	0.00	366.00	393.41	773451.00	4.41	1230.38	1200.00
5	5	8	5881.00	9607.00	224.45	0	Spot (Block5, Row8, Column5)	1272.89	1261.00	119.05	0.00	0.09	1099.00	1109.52	1099.00	107.00	0.00	0.10	75.00	26.00	0.00	162.00	173.89	1839325.00	1.53	1158.56	1141.00
5	6	8	6196.00	9606.00	159.05	0	Spot (Block5, Row8, Column6)	1771.52	1777.00	245.29	0.00	0.14	1119.00	1135.59	1119.00	119.30	0.01	0.11	100.00	96.00	0.00	658.00	652.52	1241833.00	5.33	1337.91	1333.00
5	7	8	6497.00	9606.00	142.00	0	Spot (Block5, Row8, Column7)	2939.88	2970.00	780.24	0.00	0.27	1132.00	1149.00	1132.00	113.72	0.01	0.10	100.00	100.00	0.00	1838.00	1807.88	1605174.00	15.75	1661.65	1613.00
5	8	8	6799.00	9609.00	119.85	0	Spot (Block5, Row8, Column8)	5990.61	5773.00	1716.83	0.02	0.29	1181.00	1190.31	1181.00	108.12	0.00	0.09	100.00	100.00	0.00	4592.00	4809.61	2270443.00	44.40	2620.55	2120.00
6	1	1	9197.00	7504.00	155.05	0	Spot (Block6, Row1, Column1)	55042.59	65535.00	13805.08	0.08	0.25	5572.00	5645.05	5572.00	860.57	0.01	0.15	100.00	100.00	54.39	59963.00	49470.59	36328408.00	57.40	19165.51	15818.50
6	2	1	9509.00	7493.00	134.05	0	Spot (Block6, Row1, Column2)	9850.54	9613.00	2013.37	0.01	0.20	5487.50	5579.63	5487.50	842.11	0.01	0.15	99.00	94.00	0.00	4125.50	4363.04	4787362.00	5.07	6789.08	6879.00
6	3	1	9796.00	7509.00	159.00	0	Spot (Block6, Row1, Column3)	8140.86	7670.00	1565.90	0.03	0.19	5395.00	5457.99	5395.00	655.46	0.01	0.12	95.00	82.00	0.00	2275.00	2745.86	5657898.00	4.09	6214.98	6281.00
6	4	1	10098.00	7508.00	114.85	0	Spot (Block6, Row1, Column4)	8956.97	8773.50	1332.85	0.01	0.15	5291.00	5332.69	5291.00	657.28	0.00	0.12	100.00	98.00	0.00	3482.50	3665.97	3063284.00	5.51	6669.44	6640.00
6	5	1	10395.00	7507.00	147.30	0	Spot (Block6, Row1, Column5)	17269.89	15483.50	7941.88	0.05	0.46	5202.50	5255.81	5202.50	639.66	0.00	0.12	99.00	98.00	0.00	10281.00	12067.39	10189233.00	18.78	7947.54	7504.00
6	6	1	10703.00	7504.00	112.75	0	Spot (Block6, Row1, Column6)	11786.50	10800.00	3677.68	0.04	0.31	5153.00	5201.71	5153.00	621.72	0.00	0.12	100.00	99.00	0.00	5647.00	6633.50	3924905.00	10.59	7051.21	6767.00
6	7	1	10993.00	7503.00	139.40	0	Spot (Block6, Row1, Column7)	16890.41	16137.00	4749.75	0.02	0.28	5180.00	5221.66	5180.00	653.64	0.00	0.13	100.00	100.00	0.00	10957.00	11710.41	8901248.00	17.85	8891.70	7877.50
6	8	1	11299.00	7503.00	218.90	0	Spot (Block6, Row1, Column8)	6422.90	6300.00	913.87	0.01	0.14	5293.00	5370.56	5293.00	639.32	0.01	0.12	68.00	38.00	0.00	1007.00	1129.90	8805793.00	1.65	5644.04	5686.50
6	1	2	9192.00	7807.00	175.20	0	Spot (Block6, Row2, Column1)	6286.34	6209.50	687.91	0.01	0.11	5443.00	5503.29	5443.00	661.55	0.00	0.12	55.00	26.00	0.00	766.50	843.34	5393678.00	1.18	5842.45	5679.50
6	2	2	9490.00	7810.00	127.95	0	Spot (Block6, Row2, Column2)	8749.60	8691.00	1239.87	0.00	0.14	5413.00	5490.75	5413.00	641.79	0.01	0.12	99.00	97.00	0.00	3278.00	3336.60	3823577.00	5.08	6541.06	6584.00
6	3	2	9795.00	7808.00	187.05	0	Spot (Block6, Row2, Column3)	6473.18	6372.00	822.31	0.01	0.13	5389.00	5455.38	5389.00	649.38	0.01	0.12	68.00	33.00	0.00	983.00	1084.18	6363137.00	1.57	5876.11	5803.00
6	4	2	10093.00	7807.00	183.95	0	Spot (Block6, Row2, Column4)	7366.35	7268.00	1049.46	0.01	0.14	5266.00	5326.32	5266.00	644.38	0.00	0.12	91.00	79.00	0.00	2002.00	2100.35	6983297.00	3.17	5969.70	5943.00
6	5	2	10396.00	7813.00	219.90	0	Spot (Block6, Row2, Column5)	7317.90	7138.00	964.22	0.01	0.13	5158.00	5224.13	5158.00	625.89	0.01	0.12	97.00	83.00	0.00	1980.00	2159.90	10142613.00	3.35	5864.72	5878.00
6	6	2	10696.00	7806.00	134.10	0	Spot (Block6, Row2, Column6)	6262.95	6224.00	702.32	0.00	0.11	5093.00	5153.08	5093.00	634.09	0.01	0.12	73.00	44.00	0.00	1131.00	1169.95	3025003.00	1.75	5636.25	5487.00
6	7	2	10993.00	7795.00	122.25	0	Spot (Block6, Row2, Column7)	6254.65	6168.50	745.87	0.01	0.12	5083.00	5134.19	5083.00	619.32	0.00	0.12	76.00	43.00	0.00	1085.50	1171.65	2489349.00	1.81	5558.58	5554.00
6	8	2	11298.00	7809.00	154.70	0	Spot (Block6, Row2, Column8)	6293.82	6188.00	706.00	0.01	0.11	5249.00	5319.01	5249.00	635.30	0.01	0.12	65.00	36.00	0.00	939.00	1044.82	4116159.00	1.53	5736.98	5689.00
6	1	3	9199.00	8108.00	159.65	0	Spot (Block6, Row3, Column1)	9373.78	8790.00	2452.74	0.03	0.26	5347.00	5386.49	5347.00	637.53	0.00	0.12	98.00	92.00	0.00	3443.00	4026.78	6552273.00	6.25	6359.62	6475.00
6	2	3	9503.00	8109.00	201.00	0	Spot (Block6, Row3, Column2)	6441.31	6389.00	734.90	0.00	0.11	5343.00	5390.88	5343.00	641.67	0.00	0.12	70.00	35.00	0.00	1046.00	1098.31	7388187.00	1.64	5780.80	5768.00
6	3	3	9811.00	8112.00	139.15	0	Spot (Block6, Row3, Column3)	6586.77	6401.00	805.11	0.01	0.12	5398.00	5449.28	5398.00	663.87	0.00	0.12	71.00	37.00	0.00	1003.00	1188.77	3451469.00	1.71	5810.35	5775.00
6	4	3	10088.00	8104.00	151.60	0	Spot (Block6, Row3, Column4)	9772.24	9351.50	2402.49	0.02	0.25	5336.00	5389.22	5336.00	653.29	0.00	0.12	99.00	97.00	0.00	4015.50	4436.24	6176056.00	6.71	6558.18	6656.00
6	5	3	10403.00	8110.00	173.20	0	Spot (Block6, Row3, Column5)	6606.58	6530.00	930.59	0.01	0.14	5295.00	5364.08	5295.00	659.01	0.01	0.12	75.00	46.00	0.00	1235.00	1311.58	5529711.00	1.89	5854.07	5838.50
6	6	3	10693.00	8104.00	170.50	0	Spot (Block6, Row3, Column6)	7714.93	7549.50	1065.53	0.01	0.14	5186.00	5262.42	5186.00	673.03	0.01	0.13	98.00	89.00	0.00	2363.50	2528.93	6249097.00	3.64	6165.57	6174.00
6	7	3	11000.00	8108.00	155.70	0	Spot (Block6, Row3, Column7)	9418.62	8637.00	2648.49	0.04	0.28	5104.00	5161.42	5104.00	697.22	0.00	0.14	99.00	90.00	0.00	3533.00	4314.62	6301055.00	6.11	6130.12	6227.00
6	8	3	11296.00	8105.00	193.55	0	Spot (Block6, Row3, Column8)	6437.16	6433.00	796.67	0.00	0.12	5251.00	5309.27	5251.00	699.40	0.00	0.13	69.00	41.00	0.00	1182.00	1186.16	6829823.00	1.61	5737.82	5638.00
6	1	4	9198.00	8404.00	151.70	0	Spot (Block6, Row4, Column1)	9562.95	9332.00	2054.06	0.01	0.21	5443.50	5456.83	5443.50	646.38	0.00	0.12	99.00	93.00	0.00	3888.50	4119.45	6034224.00	6.35	6590.36	6563.50
6	2	4	9495.00	8407.00	217.95	0	Spot (Block6, Row4, Column2)	7502.37	7329.50	1522.95	0.01	0.20	5383.00	5420.49	5383.00	658.28	0.00	0.12	91.00	73.00	0.00	1946.50	2119.37	10218228.00	3.16	6202.04	5908.50
6	3	4	9795.00	8409.00	147.35	0	Spot (Block6, Row4, Column3)	19844.95	19072.50	6611.55	0.02	0.33	5487.00	5535.99	5487.00	693.36	0.00	0.13	100.00	100.00	0.00	13585.50	14357.95	11708518.00	20.64	8708.15	8172.00
6	4	4	10097.00	8402.00	150.50	0	Spot (Block6, Row4, Column4)	6452.27	6387.50	791.46	0.00	0.12	5479.00	5529.93	5479.00	673.93	0.00	0.12	58.00	37.00	0.00	908.50	973.27	3987501.00	1.37	5818.35	5855.00
6	5	4	10401.00	8412.00	164.90	0	Spot (Block6, Row4, Column5)	6896.47	6743.50	861.90	0.01	0.12	5473.00	5546.64	5473.00	687.96	0.01	0.12	81.00	44.00	0.00	1270.50	1423.47	5172355.00	1.96	6038.60	6066.00
6	6	4	10698.00	8406.00	147.00	-50	Spot (Block6, Row4, Column6)	7265.70	6368.00	5576.35	0.06	0.77	5363.00	5422.88	5363.00	661.48	0.00	0.12	63.00	40.00	0.50	1005.00	1902.70	4323089.00	2.79	5252.51	5175.00
6	7	4	11014.00	8404.00	127.45	0	Spot (Block6, Row4, Column7)	9571.17	9223.00	1918.31	0.02	0.20	5273.00	5311.67	5273.00	704.10	0.00	0.13	99.00	98.00	0.00	3950.00	4298.17	4134747.00	6.05	6576.70	6444.00
6	8	4	11296.00	8415.00	172.90	0	Spot (Block6, Row4, Column8)	7636.29	7439.00	1446.89	0.01	0.19	5356.00	5419.25	5356.00	727.82	0.01	0.13	89.00	70.00	0.00	2083.00	2280.29	6368670.00	3.05	5983.55	5995.00
6	1	5	9194.00	8710.00	96.05	0	Spot (Block6, Row5, Column1)	10679.71	10549.00	1327.11	0.01	0.12	5575.00	5622.86	5575.00	660.75	0.00	0.12	100.00	100.00	0.00	4974.00	5104.71	2488372.00	7.65	7451.16	7261.00
6	2	5	9490.00	8712.00	197.00	0	Spot (Block6, Row5, Column2)	6847.94	6818.00	830.24	0.00	0.12	5543.00	5604.51	5543.00	669.39	0.00	0.12	75.00	47.00	0.00	1275.00	1304.94	7491641.00	1.86	6072.45	5994.00
6	3	5	9802.00	8702.00	182.30	0	Spot (Block6, Row5, Column3)	9269.13	9261.00	1618.65	0.00	0.17	5618.00	5671.78	5618.00	684.45	0.00	0.12	98.00	91.00	0.00	3643.00	3651.13	8657371.00	5.26	6883.81	6943.50
6	4	5	10092.00	8709.00	176.55	0	Spot (Block6, Row5, Column4)	7888.12	7735.00	1195.50	0.01	0.15	5620.00	5670.08	5620.00	697.12	0.00	0.12	93.00	75.00	0.00	2115.00	2268.12	6862665.00	3.18	6383.24	6336.00
6	5	5	10398.00	8703.00	143.80	0	Spot (Block6, Row5, Column5)	32321.23	31227.50	12566.73	0.01	0.39	5627.00	5679.50	5627.00	738.45	0.00	0.13	100.00	100.00	0.36	25600.50	26694.23	18099896.00	36.08	12212.45	10338.50
6	6	5	10695.00	8709.00	183.80	0	Spot (Block6, Row5, Column6)	6682.42	6675.00	841.86	0.00	0.13	5462.00	5505.57	5462.00	684.91	0.00	0.12	69.00	42.00	0.00	1213.00	1220.42	6361663.00	1.72	6096.28	6078.00
6	7	5	10997.00	8705.00	178.55	0	Spot (Block6, Row5, Column7)	7877.41	7677.00	1182.08	0.01	0.15	5432.00	5476.94	5432.00	688.70	0.00	0.13	95.00	82.00	0.00	2245.00	2445.41	7058158.00	3.49	6375.58	6292.50
6	8	5	11300.00	8708.00	147.65	0	Spot (Block6, Row5, Column8)	19565.85	16818.00	9638.25	0.07	0.49	5536.00	5594.25	5536.00	702.49	0.00	0.13	99.00	99.00	0.00	11282.00	14029.85	11602548.00	19.89	8326.99	8036.00
6	1	6	9199.00	9013.00	185.65	0	Spot (Block6, Row6, Column1)	8364.58	8202.50	1243.84	0.01	0.15	5678.00	5733.93	5678.00	670.85	0.00	0.12	97.00	85.00	0.00	2524.50	2686.58	8113642.00	3.92	6652.18	6566.00
6	2	6	9495.00	9001.00	206.30	0	Spot (Block6, Row6, Column2)	7310.54	7208.00	977.20	0.01	0.13	5579.00	5669.48	5579.00	696.71	0.01	0.12	86.00	60.00	0.00	1629.00	1731.54	8874991.00	2.36	6261.56	6145.00
6	3	6	9801.00	9007.00	119.55	0	Spot (Block6, Row6, Column3)	21364.31	21106.00	6517.65	0.01	0.31	5595.00	5654.74	5595.00	695.18	0.00	0.12	100.00	100.00	0.00	15511.00	15769.31	8118438.00	22.60	9445.11	8517.00
6	4	6	10096.00	9007.00	185.30	0	Spot (Block6, Row6, Column4)	7410.55	7299.00	1102.91	0.01	0.15	5631.00	5666.44	5631.00	702.77	0.00	0.12	85.00	57.00	0.00	1668.00	1779.55	7151177.00	2.48	6204.85	6239.00
6	5	6	10395.00	9009.00	141.80	0	Spot (Block6, Row6, Column5)	33467.21	32572.00	12102.80	0.01	0.36	5548.50	5606.13	5548.50	726.82	0.00	0.13	100.00	100.00	0.18	27023.50	27918.71	18239628.00	38.33	12398.04	10440.00
6	6	6	10696.00	9006.00	184.40	0	Spot (Block6, Row6, Column6)	6827.08	6785.00	889.53	0.00	0.13	5505.00	5562.11	5505.00	680.77	0.00	0.12	76.00	45.00	0.00	1280.00	1322.08	6540347.00	1.86	5962.58	5922.50
6	7	6	10993.00	9000.00	148.50	0	Spot (Block6, Row6, Column7)	14976.37	14212.00	5592.80	0.02	0.37	5576.50	5630.89	5576.50	690.13	0.00	0.12	99.00	99.00	0.00	8635.50	9399.87	9000800.00	13.54	7805.97	7369.00
6	8	6	11303.00	9007.00	150.40	0	Spot (Block6, Row6, Column8)	18046.71	16451.00	7606.91	0.04	0.42	5719.50	5764.65	5719.50	713.89	0.00	0.12	100.00	99.00	0.00	10731.50	12327.21	11152864.00	17.20	8336.98	7955.50
6	1	7	9201.00	9300.00	202.45	0	Spot (Block6, Row7, Column1)	8612.09	8507.50	1364.85	0.01	0.16	5804.00	5865.14	5804.00	710.15	0.00	0.12	95.00	86.00	0.00	2703.50	2808.09	10007246.00	3.87	6872.81	6856.00
6	2	7	9487.00	9313.00	205.95	0	Spot (Block6, Row7, Column2)	6666.20	6561.50	935.00	0.01	0.14	5623.00	5685.20	5623.00	669.21	0.00	0.12	63.00	33.00	0.00	938.50	1043.20	8039441.00	1.47	6038.32	6047.00
6	3	7	9795.00	9309.00	213.80	0	Spot (Block6, Row7, Column3)	6597.27	6562.00	882.43	0.00	0.13	5619.00	5674.49	5619.00	682.80	0.00	0.12	60.00	32.00	0.00	943.00	978.27	8622634.00	1.35	6000.10	5878.00
6	4	7	10094.00	9317.00	189.45	0	Spot (Block6, Row7, Column4)	6755.09	6769.00	800.16	0.00	0.12	5542.00	5614.91	5542.00	668.80	0.01	0.12	70.00	41.00	0.00	1227.00	1213.09	6849663.00	1.70	6152.02	6174.00
6	5	7	10404.00	9304.00	133.50	0	Spot (Block6, Row7, Column5)	7188.84	7114.50	872.67	0.00	0.12	5480.00	5532.85	5480.00	682.18	0.00	0.12	91.00	60.00	0.00	1634.50	1708.84	3465020.00	2.43	6008.97	6069.00
6	6	7	10695.00	9310.00	197.45	0	Spot (Block6, Row7, Column6)	7606.05	7510.00	1103.02	0.01	0.15	5549.00	5582.88	5549.00	666.85	0.00	0.12	87.00	74.00	0.00	1961.00	2057.05	8397079.00	3.03	6412.93	6428.00
6	7	7	10992.00	9309.00	133.75	0	Spot (Block6, Row7, Column7)	10205.68	9686.00	2419.39	0.02	0.24	5627.00	5662.74	5627.00	680.15	0.00	0.12	99.00	98.00	0.00	4059.00	4578.68	4868109.00	6.68	7204.15	7181.00
6	8	7	11300.00	9307.00	148.30	0	Spot (Block6, Row7, Column8)	10539.07	10368.00	1382.90	0.01	0.13	5747.00	5777.26	5747.00	722.09	0.00	0.12	99.00	99.00	0.00	4621.00	4792.07	6333983.00	6.59	7534.43	7341.50
6	1	8	9194.00	9609.00	144.90	0	Spot (Block6, Row8, Column1)	57023.93	63414.00	10065.75	0.05	0.18	5903.00	5985.16	5903.00	754.85	0.01	0.13	100.00	100.00	47.12	57511.00	51120.93	32674952.00	67.61	20146.50	17804.00
6	2	8	9500.00	9608.00	199.80	0	Spot (Block6, Row8, Column2)	7073.58	6993.50	922.64	0.00	0.13	5934.00	6008.23	5934.00	779.61	0.01	0.13	59.00	32.00	0.00	1059.50	1139.58	7978994.00	1.37	6435.32	6416.00
6	3	8	9802.00	9608.00	131.30	0	Spot (Block6, Row8, Column3)	12023.94	11160.00	3358.67	0.03	0.28	6013.00	6054.05	6013.00	795.76	0.00	0.13	99.00	97.00	0.00	5147.00	6010.94	5579109.00	7.50	7506.21	7481.00
6	4	8	10096.00	9609.00	122.60	0	Spot (Block6, Row8, Column4)	7686.29	7695.00	921.41	0.00	0.12	5737.50	5784.21	5737.50	717.40	0.00	0.12	90.00	70.00	0.00	1957.50	1948.79	3074515.00	2.65	6521.24	6542.00
6	5	8	10390.00	9612.00	202.70	0	Spot (Block6, Row8, Column5)	6645.26	6539.00	790.60	0.01	0.12	5557.00	5616.12	5557.00	700.38	0.00	0.12	63.00	33.00	0.00	982.00	1088.26	7755020.00	1.47	6033.62	5999.00
6	6	8	10698.00	9607.00	174.10	0	Spot (Block6, Row8, Column6)	9209.07	9099.00	1848.51	0.01	0.20	5678.50	5709.90	5678.50	707.89	0.00	0.12	95.00	87.00	0.00	3420.50	3530.57	7763243.00	4.94	6734.01	6765.00
6	7	8	10999.00	9609.00	157.10	0	Spot (Block6, Row8, Column7)	9450.71	9225.00	1740.51	0.01	0.18	5745.00	5774.62	5745.00	701.29	0.00	0.12	99.00	93.00	0.00	3480.00	3705.71	6407579.00	5.24	6853.70	6811.50
6	8	8	11304.00	9605.00	128.00	0	Spot (Block6, Row8, Column8)	11642.18	11630.50	1996.93	0.00	0.17	5811.50	5871.80	5811.50	740.46	0.00	0.13	100.00	100.00	0.00	5819.00	5830.68	5029420.00	7.79	7478.19	7432.00
7	1	1	13696.00	7500.00	156.25	0	Spot (Block7, Row1, Column1)	52723.27	64488.50	15528.76	0.09	0.29	2360.00	2420.46	2360.00	347.88	0.01	0.14	100.00	100.00	48.96	62128.50	50363.27	35430320.00	144.60	15019.41	13156.00
7	2	1	13998.00	7499.00	169.00	0	Spot (Block7, Row1, Column2)	3023.58	3003.00	426.87	0.00	0.14	2282.00	2333.81	2282.00	307.09	0.01	0.13	83.00	55.00	0.00	721.00	741.58	2397702.00	2.25	2543.30	2531.00
7	3	1	14307.00	7471.00	223.50	0	Spot (Block7, Row1, Column3)	2557.37	2550.00	310.02	0.00	0.12	2255.00	2309.70	2255.00	676.60	0.01	0.29	11.00	0.00	0.00	295.00	302.37	3651924.00	0.37	2436.05	2399.50
7	4	1	14599.00	7493.00	116.80	0	Spot (Block7, Row1, Column4)	3017.68	2992.00	373.74	0.00	0.12	2212.00	2259.24	2212.00	332.77	0.01	0.15	91.00	55.00	0.00	780.00	805.68	1077311.00	2.28	2511.29	2525.00
7	5	1	14898.00	7493.00	180.15	0	Spot (Block7, Row1, Column5)	2697.20	2673.00	297.67	0.00	0.11	2173.00	2211.04	2173.00	325.00	0.01	0.15	70.00	31.00	0.00	500.00	524.20	2457145.00	1.50	2406.07	2374.00
7	6	1	15196.00	7500.00	116.95	0	Spot (Block7, Row1, Column6)	2726.03	2689.00	354.06	0.01	0.13	2146.00	2171.57	2146.00	210.94	0.01	0.10	84.00	67.00	0.00	543.00	580.03	986822.00	2.63	2351.80	2317.00
7	7	1	15495.00	7502.00	140.30	0	Spot (Block7, Row1, Column7)	2802.60	2721.50	394.12	0.01	0.14	2117.00	2153.42	2117.00	221.17	0.01	0.10	95.00	65.00	0.00	604.50	685.60	1490984.00	2.94	2351.94	2316.00
7	8	1	15798.00	7506.00	206.40	0	Spot (Block7, Row1, Column8)	2617.93	2567.00	318.30	0.01	0.12	2094.00	2167.69	2094.00	610.20	0.02	0.28	41.00	0.00	0.00	473.00	523.93	3175545.00	0.74	2305.00	2283.00
7	1	2	13700.00	7807.00	144.40	0	Spot (Block7, Row2, Column1)	2603.05	2562.00	275.20	0.01	0.11	2279.00	2309.03	2279.00	262.01	0.01	0.11	50.00	26.00	0.00	283.00	324.05	1473327.00	1.12	2463.49	2437.50
7	2	2	13998.00	7806.00	145.40	0	Spot (Block7, Row2, Column2)	2663.50	2612.00	298.43	0.01	0.11	2191.00	2234.40	2191.00	228.93	0.01	0.10	76.00	46.00	0.00	421.00	472.50	1536837.00	1.87	2413.58	2390.50
7	3	2	14302.00	7813.00	191.80	0	Spot (Block7, Row2, Column3)	2528.53	2501.00	249.11	0.00	0.10	2175.00	2236.34	2175.00	682.74	0.01	0.31	10.00	0.00	0.00	326.00	353.53	2622089.00	0.43	2325.96	2311.50
7	4	2	14614.00	7800.00	211.65	0	Spot (Block7, Row2, Column4)	2724.23	2508.00	2039.67	0.04	0.75	2159.00	2201.40	2159.00	424.77	0.01	0.19	43.00	7.00	0.00	349.00	565.23	3484291.00	1.23	2317.69	2298.00
7	5	2	14896.00	7803.00	223.70	0	Spot (Block7, Row2, Column5)	2969.59	2941.50	397.03	0.00	0.13	2116.00	2165.16	2116.00	389.46	0.01	0.18	86.00	53.00	0.00	825.50	853.59	4264326.00	2.07	2351.39	2328.00
7	6	2	15204.00	7794.00	150.20	0	Spot (Block7, Row2, Column6)	2464.78	2418.00	260.08	0.01	0.11	2102.00	2142.78	2102.00	207.52	0.01	0.10	70.00	32.00	0.00	316.00	362.78	1513373.00	1.55	2312.49	2308.00
7	7	2	15497.00	7798.00	220.55	0	Spot (Block7, Row2, Column7)	2415.88	2381.00	241.91	0.01	0.10	2088.00	2121.83	2088.00	211.46	0.01	0.10	61.00	31.00	0.00	293.00	327.88	3362903.00	1.39	2230.00	2186.50
7	8	2	15802.00	7803.00	139.70	0	Spot (Block7, Row2, Column8)	2377.34	2311.00	213.01	0.01	0.09	2080.00	2116.18	2080.00	200.64	0.01	0.09	56.00	32.00	0.00	231.00	297.34	1257613.00	1.30	2199.55	2147.50
7	1	3	13691.00	8106.00	158.35	0	Spot (Block7, Row3, Column1)	3057.14	3046.00	381.46	0.00	0.12	2250.00	2273.66	2250.00	234.42	0.00	0.10	96.00	75.00	0.00	796.00	807.14	2118598.00	3.34	2551.78	2500.00
7	2	3	14001.00	8105.00	180.65	0	Spot (Block7, Row3, Column2)	2641.55	2562.50	442.92	0.01	0.17	2188.00	2224.16	2188.00	229.68	0.01	0.10	69.00	42.00	0.00	374.50	453.55	2414375.00	1.82	2448.89	2404.00
7	3	3	14305.00	8109.00	135.35	0	Spot (Block7, Row3, Column3)	2749.93	2721.00	303.91	0.00	0.11	2178.00	2225.36	2178.00	231.81	0.01	0.10	83.00	61.00	0.00	543.00	571.93	1358464.00	2.26	2507.11	2489.00
7	4	3	14597.00	8101.00	190.95	0	Spot (Block7, Row3, Column4)	2786.16	2717.50	379.23	0.01	0.14	2165.00	2200.84	2165.00	231.91	0.01	0.11	84.00	60.00	0.00	552.50	621.16	2864168.00	2.52	2409.91	2368.00
7	5	3	14898.00	8101.00	179.70	0	Spot (Block7, Row3, Column5)	2660.53	2575.00	364.14	0.01	0.14	2107.00	2160.10	2107.00	217.54	0.01	0.10	82.00	53.00	0.00	468.00	553.53	2407782.00	2.30	2342.00	2368.00
7	6	3	15185.00	8099.00	183.00	0	Spot (Block7, Row3, Column6)	2727.25	2694.00	343.46	0.01	0.13	2132.00	2180.12	2132.00	500.23	0.01	0.23	56.00	11.00	0.00	562.00	595.25	2577255.00	1.09	2367.60	2332.00
7	7	3	15523.00	8097.00	193.90	0	Spot (Block7, Row3, Column7)	2405.00	2402.50	236.03	0.00	0.10	2090.00	2148.73	2090.00	520.61	0.01	0.24	20.00	0.00	0.00	312.50	315.00	2539679.00	0.49	2248.79	2196.50
7	8	3	15794.00	8099.00	195.55	0	Spot (Block7, Row3, Column8)	2507.01	2472.00	254.94	0.01	0.10	2070.00	2100.40	2070.00	198.67	0.01	0.09	80.00	51.00	0.00	402.00	437.01	2725119.00	2.05	2305.53	2326.00
7	1	4	13695.00	8407.00	183.85	0	Spot (Block7, Row4, Column1)	2961.99	2868.00	380.97	0.01	0.13	2274.00	2307.60	2274.00	242.61	0.01	0.11	91.00	67.00	0.00	594.00	687.99	2799077.00	2.70	2493.41	2510.00
7	2	4	13996.00	8418.00	191.20	0	Spot (Block7, Row4, Column2)	2718.98	2684.00	305.70	0.01	0.11	2268.00	2301.14	2268.00	473.89	0.01	0.21	41.00	6.00	0.00	416.00	450.98	2803273.00	0.88	2474.18	2458.00
7	3	4	14293.00	8404.00	161.00	0	Spot (Block7, Row4, Column3)	4040.31	3953.00	751.34	0.01	0.19	2275.00	2320.07	2275.00	461.69	0.01	0.20	97.00	89.00	0.00	1678.00	1765.31	2888821.00	3.73	2837.29	2890.50
7	4	4	14610.00	8411.00	152.50	0	Spot (Block7, Row4, Column4)	2688.50	2676.00	288.06	0.00	0.11	2264.00	2291.65	2264.00	246.07	0.01	0.11	68.00	43.00	0.00	412.00	424.50	1717952.00	1.61	2590.58	2543.00
7	5	4	14888.00	8402.00	188.80	0	Spot (Block7, Row4, Column5)	2664.20	2580.00	388.26	0.01	0.15	2207.00	2246.26	2207.00	239.27	0.01	0.11	67.00	38.00	0.00	373.00	457.20	2680189.00	1.75	2432.40	2390.00
7	6	4	15202.00	8414.00	169.60	0	Spot (Block7, Row4, Column6)	3253.18	3241.50	431.75	0.00	0.13	2190.00	2216.49	2190.00	217.96	0.01	0.10	99.00	93.00	0.00	1051.50	1063.18	2596040.00	4.76	2564.70	2563.00
7	7	4	15513.00	8399.00	139.15	0	Spot (Block7, Row4, Column7)	2785.72	2648.50	388.36	0.02	0.14	2164.00	2185.18	2164.00	219.71	0.00	0.10	94.00	57.00	0.00	484.50	621.72	1454146.00	2.73	2404.03	2437.00
7	8	4	15791.00	8411.00	168.05	0	Spot (Block7, Row4, Column8)	3094.78	2954.50	491.78	0.02	0.16	2117.00	2159.56	2117.00	206.79	0.01	0.10	98.00	92.00	0.00	837.50	977.78	2444874.00	4.52	2419.60	2425.00
7	1	5	13701.00	8711.00	119.55	0	Spot (Block7, Row5, Column1)	3262.74	3195.00	407.52	0.01	0.12	2372.50	2407.44	2372.50	263.12	0.01	0.11	98.00	77.00	0.00	822.50	890.24	1233317.00	3.25	2743.23	2765.00
7	2	5	13994.00	8711.00	209.65	0	Spot (Block7, Row5, Column2)	2788.30	2711.00	357.23	0.01	0.13	2331.00	2378.65	2331.00	487.09	0.01	0.20	40.00	11.00	0.00	380.00	457.30	3493745.00	0.84	2475.87	2460.00
7	3	5	14285.00	8716.00	208.15	0	Spot (Block7, Row5, Column3)	2874.67	2841.00	350.96	0.01	0.12	2319.00	2377.59	2319.00	480.70	0.01	0.20	53.00	12.00	0.00	522.00	555.67	3544470.00	1.03	2532.62	2552.00
7	4	5	14609.00	8710.00	185.90	0	Spot (Block7, Row5, Column4)	2975.45	2936.00	340.46	0.01	0.11	2342.00	2374.86	2342.00	313.75	0.01	0.13	79.00	45.00	0.00	594.00	633.45	2892135.00	1.91	2665.03	2658.00
7	5	5	14899.00	8706.00	152.50	0	Spot (Block7, Row5, Column5)	4224.70	4129.50	792.14	0.01	0.19	2341.00	2365.69	2341.00	253.54	0.00	0.11	100.00	98.00	0.00	1788.50	1883.70	2695358.00	7.33	2939.80	2938.00
7	6	5	15196.00	8719.00	202.15	0	Spot (Block7, Row5, Column6)	2770.81	2690.00	313.53	0.01	0.11	2289.00	2312.40	2289.00	231.01	0.00	0.10	78.00	41.00	0.00	401.00	481.81	3222453.00	1.98	2479.44	2437.00
7	7	5	15491.00	8715.00	199.00	0	Spot (Block7, Row5, Column7)	2760.96	2733.00	335.41	0.00	0.12	2233.00	2261.93	2233.00	226.20	0.01	0.10	80.00	53.00	0.00	500.00	527.96	3103323.00	2.21	2435.67	2410.00
7	8	5	15809.00	8696.00	198.60	0	Spot (Block7, Row5, Column8)	2887.97	2759.00	1014.99	0.02	0.35	2196.00	2227.73	2196.00	214.78	0.01	0.10	79.00	65.00	0.00	563.00	691.97	3220083.00	3.07	2544.38	2322.50
7	1	6	13694.00	9010.00	193.55	0	Spot (Block7, Row6, Column1)	3059.65	3011.50	379.35	0.01	0.12	2381.00	2437.99	2381.00	276.58	0.01	0.11	86.00	57.00	0.00	630.50	678.65	3249347.00	2.25	2701.50	2684.00
7	2	6	13986.00	9008.00	208.65	0	Spot (Block7, Row6, Column2)	2871.01	2857.00	327.86	0.00	0.11	2375.00	2408.81	2375.00	259.26	0.01	0.11	72.00	44.00	0.00	482.00	496.01	3571534.00	1.78	2552.62	2554.00
7	3	6	14307.00	9005.00	128.85	0	Spot (Block7, Row6, Column3)	3254.04	3243.00	414.57	0.00	0.13	2368.00	2399.57	2368.00	308.49	0.01	0.13	94.00	71.00	0.00	875.00	886.04	1444794.00	2.77	2725.80	2741.50
7	4	6	14590.00	8998.00	183.30	0	Spot (Block7, Row6, Column4)	3030.71	2985.00	377.59	0.01	0.12	2375.00	2413.72	2375.00	316.00	0.01	0.13	80.00	48.00	0.00	610.00	655.71	2854933.00	1.95	2704.18	2688.00
7	5	6	14898.00	9003.00	156.85	0	Spot (Block7, Row6, Column5)	3826.90	3731.00	653.84	0.01	0.17	2356.00	2382.77	2356.00	249.98	0.00	0.10	99.00	98.00	0.00	1375.00	1470.90	2586987.00	5.78	2899.04	2937.00
7	6	6	15206.00	9003.00	186.50	0	Spot (Block7, Row6, Column6)	2679.30	2670.50	282.65	0.00	0.11	2281.00	2321.83	2281.00	245.32	0.01	0.11	65.00	37.00	0.00	389.50	398.30	2631070.00	1.46	2482.36	2400.00
7	7	6	15506.00	9006.00	183.80	0	Spot (Block7, Row6, Column7)	2890.64	2850.00	341.86	0.01	0.12	2251.00	2290.93	2251.00	647.26	0.01	0.28	44.00	1.00	0.00	599.00	639.64	2748997.00	0.93	2477.29	2502.50
7	8	6	15802.00	9009.00	154.50	0	Spot (Block7, Row6, Column8)	2805.16	2841.00	344.55	0.01	0.12	2230.00	2288.72	2230.00	880.26	0.01	0.38	21.00	0.00	0.00	611.00	575.16	1831770.00	0.59	2445.33	2377.00
7	1	7	13694.00	9308.00	202.30	0	Spot (Block7, Row7, Column1)	2912.62	2877.50	374.24	0.01	0.13	2405.00	2473.96	2405.00	347.05	0.01	0.14	62.00	28.00	0.00	472.50	507.62	3378640.00	1.26	2629.85	2616.00
7	2	7	13995.00	9304.00	197.05	0	Spot (Block7, Row7, Column2)	2802.43	2775.00	345.40	0.00	0.12	2380.00	2420.97	2380.00	270.80	0.01	0.11	57.00	40.00	0.00	395.00	422.43	3079865.00	1.41	2644.58	2616.00
7	3	7	14295.00	9307.00	194.40	0	Spot (Block7, Row7, Column3)	2802.42	2798.00	320.80	0.00	0.11	2372.00	2406.00	2372.00	256.17	0.01	0.11	66.00	41.00	0.00	426.00	430.42	2987375.00	1.55	2657.10	2595.50
7	4	7	14598.00	9302.00	183.50	0	Spot (Block7, Row7, Column4)	2775.76	2726.00	343.75	0.01	0.12	2369.00	2404.72	2369.00	298.38	0.01	0.12	54.00	26.00	0.00	357.00	406.76	2614767.00	1.24	2592.94	2571.00
7	5	7	14884.00	9297.00	144.60	0	Spot (Block7, Row7, Column5)	2832.75	2852.00	309.14	0.00	0.11	2307.50	2375.61	2307.50	334.13	0.01	0.14	72.00	32.00	0.00	544.50	525.25	1609001.00	1.37	2603.65	2584.00
7	6	7	15183.00	9328.00	199.15	0	Spot (Block7, Row7, Column6)	2813.09	2678.00	1161.10	0.02	0.41	2260.00	2300.28	2260.00	255.33	0.01	0.11	73.00	40.00	0.00	418.00	553.09	3167541.00	2.01	2555.40	2384.00
7	7	7	15494.00	9283.00	175.05	0	Spot (Block7, Row7, Column7)	2782.10	2694.00	1085.87	0.01	0.39	2204.00	2260.41	2204.00	629.02	0.01	0.28	33.00	1.00	0.00	490.00	578.10	2387045.00	0.83	2404.76	2378.00
7	8	7	15786.00	9302.00	100.10	0	Spot (Block7, Row7, Column8)	3747.62	3623.00	542.38	0.01	0.14	2217.00	2289.37	2217.00	869.53	0.01	0.38	93.00	23.00	0.00	1406.00	1530.62	959391.00	1.68	2811.99	2797.50
7	1	8	13692.00	9606.00	146.70	0	Spot (Block7, Row8, Column1)	57646.20	65535.00	12239.81	0.06	0.21	2501.00	2562.55	2501.00	393.64	0.01	0.15	100.00	100.00	62.59	63034.00	55145.20	33896224.00	139.93	17185.09	12763.00
7	2	8	14000.00	9597.00	181.00	0	Spot (Block7, Row8, Column2)	2849.70	2780.00	361.58	0.01	0.13	2412.00	2484.16	2412.00	340.63	0.01	0.14	54.00	27.00	0.00	368.00	437.70	2621720.00	1.07	2649.31	2625.00
7	3	8	14310.00	9602.00	154.20	0	Spot (Block7, Row8, Column3)	3008.05	2981.00	447.56	0.00	0.15	2382.00	2442.80	2382.00	299.63	0.01	0.12	71.00	49.00	0.00	599.00	626.05	1955231.00	1.89	2642.94	2621.00
7	4	8	14598.00	9609.00	159.80	0	Spot (Block7, Row8, Column4)	3153.52	3125.00	381.26	0.00	0.12	2378.00	2422.61	2378.00	292.56	0.01	0.12	89.00	65.00	0.00	747.00	775.52	2213773.00	2.50	2641.65	2603.00
7	5	8	14901.00	9617.00	192.00	0	Spot (Block7, Row8, Column5)	2792.68	2776.00	319.40	0.00	0.11	2358.00	2403.29	2358.00	338.78	0.01	0.14	56.00	24.00	0.00	418.00	434.68	2901590.00	1.15	2560.78	2489.00
7	6	8	15188.00	9616.00	176.25	0	Spot (Block7, Row8, Column6)	3455.33	3262.50	2037.27	0.02	0.59	2295.00	2374.92	2295.00	617.32	0.01	0.26	69.00	31.00	0.00	967.50	1160.33	2999228.00	1.75	2721.39	2653.00
7	7	8	15502.00	9612.00	170.80	0	Spot (Block7, Row8, Column7)	2898.84	2855.00	341.83	0.01	0.12	2264.00	2311.37	2264.00	480.30	0.01	0.21	60.00	21.00	0.00	591.00	634.84	2353855.00	1.22	2521.30	2475.50
7	8	8	15810.00	9600.00	124.85	0	Spot (Block7, Row8, Column8)	7581.00	7345.00	1977.08	0.01	0.26	2290.00	2358.53	2290.00	600.16	0.01	0.25	100.00	100.00	0.00	5055.00	5291.00	3161275.00	8.70	3773.22	3521.00
8	1	1	18197.00	7498.00	155.85	0	Spot (Block8, Row1, Column1)	51582.95	61131.50	16018.62	0.07	0.31	2115.00	2189.55	2115.00	620.38	0.02	0.28	100.00	100.00	45.81	59016.50	49467.95	34457680.00	79.62	15047.57	12344.50
8	2	1	18490.00	7516.00	189.85	0	Spot (Block8, Row1, Column2)	2641.12	2548.50	475.92	0.02	0.18	2061.00	2115.12	2061.00	610.58	0.01	0.29	38.00	2.00	0.00	487.50	580.12	2667533.00	0.86	2493.85	2276.00
8	3	1	18796.00	7497.00	204.70	0	Spot (Block8, Row1, Column3)	2355.29	2300.00	618.60	0.01	0.26	2059.00	2072.19	2059.00	206.96	0.00	0.10	56.00	23.00	0.00	241.00	296.29	2798080.00	1.37	2284.42	2093.50
8	4	1	19093.00	7498.00	132.20	0	Spot (Block8, Row1, Column4)	2618.45	2599.00	270.44	0.00	0.10	2017.00	2045.12	2017.00	156.21	0.01	0.08	95.00	86.00	0.00	582.00	601.45	1225435.00	3.67	2279.22	2218.00
8	5	1	19398.00	7494.00	188.70	0	Spot (Block8, Row1, Column5)	2401.80	2374.00	209.01	0.01	0.09	1995.00	2039.03	1995.00	493.15	0.01	0.24	31.00	0.00	0.00	379.00	406.80	2404205.00	0.74	2142.85	2123.50
8	6	1	19709.00	7482.00	131.20	0	Spot (Block8, Row1, Column6)	2459.60	2458.00	191.06	0.00	0.08	2029.00	2068.57	2029.00	420.75	0.01	0.20	50.00	1.00	0.00	429.00	430.60	1133874.00	0.93	2224.06	2214.00
8	7	1	20010.00	7497.00	114.85	0	Spot (Block8, Row1, Column7)	2913.14	2824.50	303.54	0.01	0.10	2088.00	2107.50	2088.00	165.40	0.00	0.08	99.00	96.00	0.00	736.50	825.14	1013773.00	4.87	2402.76	2398.00
8	8	1	20310.00	7497.00	197.65	0	Spot (Block8, Row1, Column8)	2649.10	2594.50	231.15	0.01	0.09	2181.00	2207.13	2181.00	184.65	0.01	0.08	93.00	60.00	0.00	413.50	468.10	2929901.00	2.39	2402.02	2404.50
8	1	2	18213.00	7803.00	125.15	0	Spot (Block8, Row2, Column1)	2423.79	2329.50	458.73	0.02	0.19	2010.00	2067.02	2010.00	332.51	0.01	0.16	49.00	18.00	0.00	319.50	413.79	1013145.00	1.07	2147.95	2164.50
8	2	2	18500.00	7796.00	175.70	0	Spot (Block8, Row2, Column2)	2524.02	2343.00	1449.00	0.03	0.57	2025.00	2107.74	2025.00	1039.05	0.02	0.49	2.00	1.00	0.00	318.00	499.02	2183274.00	0.40	2118.23	2088.00
8	3	2	18828.00	7785.00	185.10	0	Spot (Block8, Row2, Column3)	2397.58	2378.50	251.79	0.00	0.11	2091.00	2190.85	2091.00	1179.88	0.02	0.54	0.00	0.00	0.00	287.50	306.58	2316065.00	0.18	2269.62	2226.00
8	4	2	19104.00	7811.00	199.30	0	Spot (Block8, Row2, Column4)	2466.40	2467.00	206.62	0.00	0.08	2104.00	2157.28	2104.00	560.32	0.01	0.26	15.00	0.00	0.00	363.00	362.40	2759900.00	0.55	2305.26	2283.00
8	5	2	19395.00	7806.00	209.65	0	Spot (Block8, Row2, Column5)	3279.97	3219.50	487.36	0.01	0.15	2062.00	2071.91	2062.00	161.21	0.00	0.08	100.00	99.00	0.00	1157.50	1217.97	4099963.00	7.49	2502.64	2494.50
8	6	2	19706.00	7810.00	133.40	0	Spot (Block8, Row2, Column6)	2467.81	2420.50	256.51	0.01	0.10	2004.00	2024.64	2004.00	301.83	0.00	0.15	71.00	22.00	0.00	416.50	463.81	1184549.00	1.47	2169.75	2156.00
8	7	2	19989.00	7792.00	214.55	0	Spot (Block8, Row2, Column7)	2298.43	2291.00	184.09	0.00	0.08	1998.00	2019.05	1998.00	146.37	0.00	0.07	80.00	50.00	0.00	293.00	300.43	3024736.00	1.91	2123.17	2093.00
8	8	2	20298.00	7807.00	141.85	0	Spot (Block8, Row2, Column8)	2269.24	2232.00	148.17	0.01	0.07	2066.00	2076.93	2066.00	148.99	0.00	0.07	54.00	25.00	0.00	166.00	203.24	1234465.00	1.29	2188.49	2184.50
8	1	3	18195.00	8099.00	153.35	0	Spot (Block8, Row3, Column1)	2928.31	2895.00	371.89	0.00	0.13	1960.00	2025.60	1960.00	650.22	0.01	0.32	80.00	18.00	0.00	935.00	968.31	1903401.00	1.39	2327.01	2318.00
8	2	3	18498.00	8117.00	219.10	0	Spot (Block8, Row3, Column2)	2360.64	2292.00	511.63	0.01	0.22	2042.00	2099.15	2042.00	916.22	0.01	0.44	0.00	0.00	0.00	250.00	318.64	3252961.00	0.29	2340.80	2147.50
8	3	3	18780.00	8125.00	215.25	0	Spot (Block8, Row3, Column3)	2734.33	2500.00	1299.82	0.04	0.48	2158.00	2238.66	2158.00	1039.46	0.02	0.46	11.00	3.00	0.00	342.00	576.33	3625717.00	0.48	2292.52	2200.00
8	4	3	19109.00	8097.00	194.50	0	Spot (Block8, Row3, Column4)	2758.59	2664.00	329.49	0.02	0.12	2201.00	2243.45	2201.00	546.62	0.01	0.24	41.00	8.00	0.00	463.00	557.59	2951692.00	0.94	2431.06	2434.50
8	5	3	19394.00	8099.00	167.95	0	Spot (Block8, Row3, Column5)	2879.21	2859.00	322.28	0.00	0.11	2166.00	2188.89	2166.00	186.47	0.00	0.09	97.00	83.00	0.00	693.00	713.21	2245780.00	3.70	2431.89	2414.50
8	6	3	19699.00	8104.00	204.80	0	Spot (Block8, Row3, Column6)	2395.34	2405.00	224.60	0.00	0.09	2065.00	2076.69	2065.00	155.42	0.00	0.07	74.00	53.00	0.00	340.00	330.34	2862434.00	2.05	2178.85	2162.00
8	7	3	19999.00	8101.00	194.45	0	Spot (Block8, Row3, Column7)	2279.52	2275.00	172.91	0.00	0.08	2014.00	2036.86	2014.00	148.98	0.00	0.07	75.00	35.00	0.00	261.00	265.52	2436810.00	1.63	2132.43	2117.00
8	8	3	20295.00	8095.00	176.95	0	Spot (Block8, Row3, Column8)	2382.51	2377.00	185.61	0.00	0.08	2054.00	2067.40	2054.00	148.27	0.00	0.07	81.00	53.00	0.00	323.00	328.51	2084695.00	2.13	2195.95	2184.00
8	1	4	18193.00	8409.00	185.15	0	Spot (Block8, Row4, Column1)	2711.20	2476.50	1643.33	0.04	0.61	1962.00	2015.21	1962.00	704.10	0.01	0.35	31.00	2.00	0.00	514.50	749.20	2619022.00	0.99	2205.66	2217.00
8	2	4	18508.00	8405.00	198.05	0	Spot (Block8, Row4, Column2)	2448.65	2393.00	209.21	0.01	0.09	2079.00	2117.28	2079.00	467.64	0.01	0.22	30.00	0.00	0.00	314.00	369.65	2718000.00	0.71	2239.77	2216.00
8	3	4	18799.00	8402.00	167.70	0	Spot (Block8, Row4, Column3)	3987.11	4054.50	845.35	0.01	0.21	2201.00	2228.14	2201.00	191.49	0.01	0.09	100.00	100.00	0.00	1853.50	1786.11	3109944.00	9.19	2716.43	2705.00
8	4	4	19106.00	8406.00	173.30	0	Spot (Block8, Row4, Column4)	2617.57	2601.00	211.61	0.00	0.08	2275.00	2291.14	2275.00	197.67	0.00	0.09	70.00	41.00	0.00	326.00	342.57	2196138.00	1.65	2397.66	2382.00
8	5	4	19388.00	8399.00	128.30	0	Spot (Block8, Row4, Column5)	3521.28	3152.00	2179.51	0.05	0.62	2268.00	2284.48	2268.00	207.72	0.00	0.09	100.00	98.00	0.00	884.00	1253.28	1535276.00	5.95	2908.25	2889.00
8	6	4	19701.00	8394.00	193.45	0	Spot (Block8, Row4, Column6)	3477.76	3474.00	414.84	0.00	0.12	2176.00	2196.19	2176.00	192.67	0.00	0.09	99.00	99.00	0.00	1298.00	1301.76	3682946.00	6.65	2620.09	2570.00
8	7	4	20013.00	8399.00	138.75	0	Spot (Block8, Row4, Column7)	2789.48	2761.00	296.41	0.00	0.11	2099.00	2114.50	2099.00	160.28	0.00	0.08	99.00	91.00	0.00	662.00	690.48	1447741.00	4.21	2340.82	2323.00
8	8	4	20305.00	8403.00	165.95	0	Spot (Block8, Row4, Column8)	2960.05	2958.00	335.57	0.00	0.11	2094.00	2111.68	2094.00	151.56	0.00	0.07	99.00	96.00	0.00	864.00	866.05	2261475.00	5.60	2398.40	2382.00
8	1	5	18199.00	8701.00	147.00	-50	Spot (Block8, Row5, Column1)	2774.36	2397.00	2298.46	0.06	0.83	1979.00	2016.28	1979.00	579.75	0.01	0.29	41.00	9.00	0.00	418.00	795.36	1636874.00	1.31	2024.53	1999.00
8	2	5	18506.00	8701.00	201.60	0	Spot (Block8, Row5, Column2)	2491.72	2471.00	252.51	0.00	0.10	2087.00	2110.89	2087.00	195.19	0.00	0.09	77.00	48.00	0.00	384.00	404.72	2867975.00	1.95	2294.32	2292.50
8	3	5	18806.00	8704.00	208.55	0	Spot (Block8, Row5, Column3)	2718.41	2695.00	231.71	0.00	0.09	2226.00	2256.77	2226.00	223.44	0.01	0.10	89.00	54.00	0.00	469.00	492.41	3362669.00	2.07	2388.43	2366.00
8	4	5	19102.00	8699.00	193.45	0	Spot (Block8, Row5, Column4)	2830.58	2814.00	271.85	0.00	0.10	2299.00	2327.66	2299.00	223.38	0.01	0.10	86.00	59.00	0.00	515.00	531.58	2997587.00	2.25	2500.87	2479.50
8	5	5	19392.00	8702.00	150.60	0	Spot (Block8, Row5, Column5)	4241.66	4208.50	720.72	0.00	0.17	2294.00	2321.75	2294.00	191.28	0.01	0.08	100.00	100.00	0.00	1914.50	1947.66	2621346.00	10.04	2902.46	2882.50
8	6	5	19698.00	8696.00	179.10	0	Spot (Block8, Row5, Column6)	2957.32	2856.00	734.48	0.02	0.25	2228.50	2246.80	2228.50	239.12	0.00	0.11	87.00	71.00	0.00	627.50	728.82	2658632.00	2.97	2448.89	2459.00
8	7	5	19995.00	8703.00	183.75	0	Spot (Block8, Row5, Column7)	2538.82	2510.00	194.79	0.00	0.08	2145.00	2161.32	2145.00	230.92	0.00	0.11	83.00	27.00	0.00	365.00	393.82	2401727.00	1.63	2316.78	2314.00
8	8	5	20305.00	8699.00	152.60	0	Spot (Block8, Row5, Column8)	3191.75	3148.00	445.41	0.01	0.14	2107.00	2126.67	2107.00	150.65	0.00	0.07	100.00	98.00	0.00	1041.00	1084.75	2039529.00	7.07	2478.42	2476.00
8	1	6	18193.00	8995.00	198.10	0	Spot (Block8, Row6, Column1)	2363.54	2294.00	235.56	0.01	0.10	1977.00	2007.98	1977.00	464.90	0.01	0.23	33.00	0.00	0.00	317.00	386.54	2632984.00	0.76	2128.03	2110.50
8	2	6	18504.00	8987.00	214.10	0	Spot (Block8, Row6, Column2)	2440.03	2386.00	243.70	0.01	0.10	2077.00	2092.37	2077.00	184.54	0.00	0.09	71.00	45.00	0.00	309.00	363.03	3196434.00	1.88	2209.88	2183.50
8	3	6	18804.00	8993.00	155.80	0	Spot (Block8, Row6, Column3)	2779.89	2695.00	328.85	0.01	0.12	2114.00	2169.63	2114.00	220.31	0.01	0.10	93.00	73.00	0.00	581.00	665.89	1851408.00	2.77	2424.32	2429.00
8	4	6	19092.00	8998.00	183.95	0	Spot (Block8, Row6, Column4)	2751.68	2725.00	274.36	0.00	0.10	2182.00	2220.85	2182.00	234.91	0.01	0.11	89.00	61.00	0.00	543.00	569.68	2605839.00	2.26	2435.38	2416.00
8	5	6	19396.00	8999.00	149.85	0	Spot (Block8, Row6, Column5)	3524.72	3447.00	553.45	0.01	0.16	2199.00	2219.12	2199.00	201.08	0.00	0.09	100.00	99.00	0.00	1248.00	1325.72	2143031.00	6.49	2653.63	2665.00
8	6	6	19703.00	8987.00	193.95	0	Spot (Block8, Row6, Column6)	2493.61	2498.00	202.89	0.00	0.08	2149.00	2164.41	2149.00	239.80	0.00	0.11	67.00	24.00	0.00	349.00	344.61	2640737.00	1.37	2338.44	2290.00
8	7	6	19988.00	8996.00	175.50	0	Spot (Block8, Row6, Column7)	2516.43	2500.00	216.09	0.00	0.09	2087.00	2107.72	2087.00	228.85	0.00	0.11	82.00	43.00	0.00	413.00	429.43	2169165.00	1.79	2264.11	2211.00
8	8	6	20295.00	9003.00	156.30	0	Spot (Block8, Row6, Column8)	2415.26	2396.00	172.86	0.00	0.07	2092.50	2108.15	2092.50	152.04	0.00	0.07	82.00	49.00	0.00	303.50	322.76	1625473.00	2.02	2238.65	2201.00
8	1	7	18193.00	9297.00	197.65	0	Spot (Block8, Row7, Column1)	2309.72	2285.00	229.10	0.00	0.10	1961.00	1992.93	1961.00	247.78	0.01	0.12	60.00	26.00	0.00	324.00	348.72	2549929.00	1.28	2104.73	2075.50
8	2	7	18493.00	9294.00	202.45	0	Spot (Block8, Row7, Column2)	2333.20	2331.00	184.25	0.00	0.08	1995.00	2023.00	1995.00	168.70	0.01	0.08	80.00	49.00	0.00	336.00	338.20	2708842.00	1.84	2169.38	2201.00
8	3	7	18787.00	9300.00	199.10	0	Spot (Block8, Row7, Column3)	2399.07	2383.00	210.85	0.00	0.09	2023.50	2045.91	2023.50	166.46	0.00	0.08	80.00	56.00	0.00	359.50	375.57	2696552.00	2.12	2207.94	2184.00
8	4	7	19093.00	9295.00	205.20	0	Spot (Block8, Row7, Column4)	2419.68	2383.00	214.92	0.01	0.09	2053.00	2067.01	2053.00	175.79	0.00	0.09	82.00	46.00	0.00	330.00	366.68	2901196.00	2.01	2187.92	2172.00
8	5	7	19399.00	9300.00	154.05	0	Spot (Block8, Row7, Column5)	2475.23	2411.00	248.94	0.01	0.10	2070.00	2094.58	2070.00	184.55	0.01	0.09	81.00	48.00	0.00	341.00	405.23	1626225.00	2.06	2237.40	2277.00
8	6	7	19694.00	9308.00	203.15	0	Spot (Block8, Row7, Column6)	2392.88	2382.00	204.46	0.00	0.09	2061.00	2077.71	2061.00	152.34	0.00	0.07	79.00	54.00	0.00	321.00	331.88	2802061.00	2.07	2214.01	2200.50
8	7	7	19997.00	9299.00	155.25	0	Spot (Block8, Row7, Column7)	2414.63	2375.00	182.98	0.01	0.08	2059.00	2071.30	2059.00	149.89	0.00	0.07	91.00	56.00	0.00	316.00	355.63	1593655.00	2.29	2241.28	2274.00
8	8	7	20300.00	9292.00	154.85	0	Spot (Block8, Row7, Column8)	4109.18	4090.00	571.46	0.00	0.14	2100.00	2118.94	2100.00	157.72	0.00	0.07	100.00	100.00	0.00	1990.00	2009.18	2695625.00	12.62	2829.23	2815.00
8	1	8	18193.00	9600.00	147.15	0	Spot (Block8, Row8, Column1)	58244.42	65535.00	12083.61	0.05	0.21	1902.00	1968.07	1902.00	300.12	0.01	0.15	100.00	100.00	64.41	63633.00	56342.42	34364476.00	187.51	17190.08	13008.50
8	2	8	18502.00	9606.00	184.60	0	Spot (Block8, Row8, Column2)	2356.65	2345.50	212.72	0.00	0.09	1957.00	1983.51	1957.00	218.49	0.01	0.11	74.00	46.00	0.00	388.50	399.65	2252955.00	1.71	2166.71	2128.00
8	3	8	18818.00	9600.00	131.70	0	Spot (Block8, Row8, Column3)	2730.37	2709.00	377.49	0.00	0.14	1979.00	1989.27	1979.00	176.72	0.00	0.09	96.00	86.00	0.00	730.00	751.37	1272351.00	4.19	2254.11	2237.00
8	4	8	19106.00	9596.00	157.10	0	Spot (Block8, Row8, Column4)	2558.64	2536.00	284.71	0.00	0.11	1989.00	2016.25	1989.00	191.61	0.01	0.10	88.00	69.00	0.00	547.00	569.64	1737316.00	2.83	2267.77	2213.00
8	5	8	19389.00	9594.00	197.10	0	Spot (Block8, Row8, Column5)	2309.85	2293.50	174.40	0.00	0.08	1996.00	2030.95	1996.00	191.59	0.01	0.09	78.00	34.00	0.00	297.50	313.85	2540832.00	1.46	2198.07	2177.00
8	6	8	19692.00	9597.00	180.50	0	Spot (Block8, Row8, Column6)	2429.71	2402.50	204.88	0.00	0.08	2012.00	2045.69	2012.00	167.75	0.01	0.08	92.00	60.00	0.00	390.50	417.71	2215894.00	2.29	2208.06	2205.50
8	7	8	20003.00	9606.00	185.95	0	Spot (Block8, Row8, Column7)	2514.34	2486.00	226.71	0.00	0.09	2072.00	2073.27	2072.00	159.73	0.00	0.08	90.00	64.00	0.00	414.00	442.34	2441420.00	2.76	2208.70	2198.00
8	8	8	20311.00	9591.00	125.50	0	Spot (Block8, Row8, Column8)	5939.51	5858.50	1185.05	0.01	0.20	2134.00	2158.35	2134.00	182.51	0.00	0.08	100.00	100.00	0.00	3724.50	3805.51	2482717.00	20.72	3245.79	3093.00
9	1	1	4695.00	12010.00	153.45	0	Spot (Block9, Row1, Column1)	58374.11	65535.00	11121.37	0.05	0.19	3044.00	3094.19	3044.00	302.34	0.01	0.10	100.00	100.00	62.42	62491.00	55330.11	38060244.00	182.84	16888.66	13487.00
9	2	1	4993.00	12013.00	145.50	0	Spot (Block9, Row1, Column2)	7584.68	7555.00	1977.56	0.00	0.26	3021.00	3057.66	3021.00	277.12	0.01	0.09	100.00	100.00	0.00	4534.00	4563.68	4361192.00	16.34	4255.57	4179.50
9	3	1	5303.00	12011.00	148.55	0	Spot (Block9, Row1, Column3)	6148.57	5505.00	2345.10	0.05	0.38	3016.00	3043.56	3016.00	253.38	0.00	0.08	96.00	90.00	0.00	2489.00	3132.57	3732183.00	12.25	3765.09	3647.00
9	4	1	5595.00	12011.00	144.15	0	Spot (Block9, Row1, Column4)	6605.45	6448.00	1589.19	0.01	0.24	3098.00	3134.19	3098.00	310.57	0.01	0.10	100.00	100.00	0.00	3350.00	3507.45	3758501.00	11.18	4097.62	3942.00
9	5	1	5896.00	12011.00	143.40	0	Spot (Block9, Row1, Column5)	31496.59	28870.00	20398.51	0.04	0.65	3228.00	3271.53	3228.00	352.34	0.01	0.11	100.00	100.00	7.73	25642.00	28268.59	17512116.00	80.11	9002.50	6981.00
9	6	1	6209.00	12005.00	101.45	0	Spot (Block9, Row1, Column6)	14044.33	11945.00	6809.12	0.07	0.48	3406.00	3446.02	3406.00	373.29	0.01	0.11	100.00	100.00	0.00	8539.00	10638.33	3665569.00	28.39	6451.98	5515.00
9	7	1	6504.00	12008.00	111.00	0	Spot (Block9, Row1, Column7)	52787.23	57816.00	14363.33	0.04	0.27	3538.00	3580.30	3538.00	370.16	0.01	0.10	100.00	100.00	37.30	54278.00	49249.23	16839124.00	132.94	18129.32	15934.00
9	8	1	6793.00	12001.00	200.05	0	Spot (Block9, Row1, Column8)	4443.66	4319.00	795.77	0.01	0.18	3586.00	3632.64	3586.00	379.03	0.01	0.10	78.00	48.00	0.00	733.00	857.66	5048000.00	2.14	3869.01	3848.00
9	1	2	4700.00	12316.00	140.65	0	Spot (Block9, Row2, Column1)	3241.34	3189.00	219.44	0.01	0.07	2878.00	2918.78	2878.00	251.39	0.01	0.09	63.00	30.00	0.00	311.00	363.34	1734115.00	1.28	3028.97	3008.00
9	2	2	4993.00	12310.00	119.55	0	Spot (Block9, Row2, Column2)	7048.36	6833.50	1281.12	0.01	0.18	2890.00	2928.04	2890.00	237.66	0.01	0.08	100.00	100.00	0.00	3943.50	4158.36	2650184.00	17.34	4230.62	4181.00
9	3	2	5281.00	12318.00	216.45	0	Spot (Block9, Row2, Column3)	3353.26	3315.00	337.72	0.00	0.10	2904.00	2939.73	2904.00	229.60	0.01	0.08	72.00	41.00	0.00	411.00	449.26	4490020.00	1.80	3066.43	2993.00
9	4	2	5596.00	12313.00	170.80	0	Spot (Block9, Row2, Column4)	4729.25	4600.00	742.92	0.01	0.16	2943.00	2983.79	2943.00	261.99	0.01	0.09	100.00	98.00	0.00	1657.00	1786.25	3835424.00	6.66	3499.77	3499.00
9	5	2	5901.00	12309.00	199.50	0	Spot (Block9, Row2, Column5)	4305.82	4165.00	600.59	0.01	0.14	3028.00	3062.17	3028.00	261.29	0.00	0.09	99.00	96.00	0.00	1137.00	1277.82	4869882.00	4.76	3486.82	3437.00
9	6	2	6220.00	12308.00	147.95	0	Spot (Block9, Row2, Column6)	4128.34	3982.00	490.98	0.02	0.12	3192.00	3237.82	3192.00	319.97	0.01	0.10	94.00	73.00	0.00	790.00	936.34	2472875.00	2.78	3534.46	3557.50
9	7	2	6499.00	12310.00	172.50	0	Spot (Block9, Row2, Column7)	4808.81	4579.50	882.01	0.02	0.18	3381.50	3418.83	3381.50	317.72	0.00	0.09	97.00	79.00	0.00	1198.00	1427.31	3991314.00	4.37	3747.93	3717.00
9	8	2	6796.00	12307.00	148.20	0	Spot (Block9, Row2, Column8)	3735.53	3648.50	310.24	0.01	0.08	3442.00	3471.94	3442.00	301.79	0.00	0.09	41.00	20.00	0.00	206.50	293.53	2248787.00	0.87	3550.35	3495.00
9	1	3	4700.00	12612.00	143.05	0	Spot (Block9, Row3, Column1)	11410.67	10388.00	5312.17	0.04	0.47	2834.00	2869.49	2834.00	208.76	0.01	0.07	100.00	100.00	0.00	7554.00	8576.67	6355743.00	40.91	4723.34	4520.00
9	2	3	5006.00	12619.00	165.90	0	Spot (Block9, Row3, Column2)	3516.72	3506.00	351.04	0.00	0.10	2830.00	2875.84	2830.00	239.38	0.01	0.08	92.00	66.00	0.00	676.00	686.72	2690290.00	2.68	3077.48	3063.50
9	3	3	5313.00	12621.00	118.25	0	Spot (Block9, Row3, Column3)	6638.15	6216.50	2519.19	0.03	0.38	2885.00	2909.69	2885.00	263.86	0.00	0.09	100.00	100.00	0.00	3331.50	3753.15	2456114.00	14.13	4017.58	3849.00
9	4	3	5603.00	12612.00	140.80	0	Spot (Block9, Row3, Column4)	11433.26	10696.00	4835.78	0.03	0.42	2999.00	3161.11	2999.00	649.11	0.02	0.21	100.00	100.00	0.00	7697.00	8434.26	6139662.00	12.74	5285.03	4603.00
9	5	3	5901.00	12604.00	131.80	0	Spot (Block9, Row3, Column5)	10237.20	6971.00	10252.78	0.17	1.00	3091.00	3189.13	3091.00	475.44	0.01	0.15	100.00	98.00	1.07	3880.00	7146.20	4770534.00	14.82	5160.68	4387.00
9	6	3	6209.00	12597.00	200.60	0	Spot (Block9, Row3, Column6)	3591.32	3559.50	317.96	0.00	0.09	3098.00	3163.60	3098.00	393.90	0.01	0.12	55.00	20.00	0.00	461.50	493.32	4108465.00	1.09	3291.64	3261.50
9	7	3	6503.00	12609.00	145.10	0	Spot (Block9, Row3, Column7)	10595.59	9565.50	5215.57	0.04	0.49	3352.00	3378.35	3352.00	313.45	0.00	0.09	100.00	99.00	0.00	6213.50	7243.59	6060679.00	23.03	4797.80	4475.00
9	8	3	6810.00	12626.00	173.75	0	Spot (Block9, Row3, Column8)	3875.56	3810.00	381.97	0.01	0.10	3445.00	3476.48	3445.00	353.68	0.00	0.10	51.00	21.00	0.00	365.00	430.56	3278723.00	1.13	3656.01	3702.00
9	1	4	4697.00	12912.00	141.70	0	Spot (Block9, Row4, Column1)	10890.42	10299.50	4743.16	0.02	0.44	2862.00	2887.83	2862.00	212.72	0.00	0.07	100.00	100.00	0.00	7437.50	8028.42	5902608.00	37.62	4888.03	4386.00
9	2	4	5006.00	12921.00	215.10	0	Spot (Block9, Row4, Column2)	3158.58	3115.00	217.11	0.01	0.07	2801.00	2842.32	2801.00	233.56	0.01	0.08	68.00	29.00	0.00	314.00	357.58	4169326.00	1.35	2936.93	2924.50
9	3	4	5297.00	12910.00	140.05	0	Spot (Block9, Row4, Column3)	38098.29	37978.50	18398.23	0.00	0.48	2867.00	2891.94	2867.00	267.33	0.00	0.09	100.00	100.00	10.90	35111.50	35231.29	20268340.00	131.69	11367.19	9096.00
9	4	4	5600.00	12912.00	147.00	-50	Spot (Block9, Row4, Column4)	3653.38	3283.50	927.87	0.05	0.25	3107.00	3488.02	3107.00	995.38	0.05	0.29	17.00	9.00	0.00	176.50	546.38	2148187.00	0.17	3927.09	3143.00
9	5	4	5901.00	12912.00	147.00	-50	Spot (Block9, Row4, Column5)	5227.82	4012.00	4279.53	0.11	0.82	3189.00	3567.26	3189.00	1012.87	0.05	0.28	41.00	20.00	0.00	823.00	2038.82	3089643.00	1.64	3521.64	3417.00
9	6	4	6205.00	12911.00	170.15	0	Spot (Block9, Row4, Column6)	4595.43	4577.00	620.59	0.00	0.14	3069.00	3115.11	3069.00	378.86	0.01	0.12	99.00	85.00	0.00	1508.00	1526.43	3699319.00	3.91	3615.52	3598.50
9	7	4	6520.00	12905.00	120.55	0	Spot (Block9, Row4, Column7)	10804.71	10157.00	5353.68	0.03	0.50	3295.00	3347.39	3295.00	332.47	0.01	0.10	100.00	99.00	0.00	6862.00	7509.71	4105790.00	22.43	5163.17	4688.50
9	8	4	6800.00	12918.00	147.65	0	Spot (Block9, Row4, Column8)	6560.11	6389.00	1775.85	0.01	0.27	3447.00	3477.47	3447.00	374.56	0.00	0.11	99.00	96.00	0.00	2942.00	3113.11	3890148.00	8.23	4250.04	4219.00
9	1	5	4691.00	13212.00	87.35	0	Spot (Block9, Row5, Column1)	7750.32	7759.50	956.54	0.00	0.12	2865.00	2881.02	2865.00	199.03	0.00	0.07	100.00	100.00	0.00	4894.50	4885.32	1472561.00	24.47	4488.96	4351.50
9	2	5	5000.00	13213.00	147.00	-50	Spot (Block9, Row5, Column2)	3202.36	3142.00	287.43	0.01	0.09	2813.00	2913.00	2813.00	697.97	0.02	0.24	12.00	0.00	0.00	329.00	389.36	1886189.00	0.41	3142.70	3100.00
9	3	5	5293.00	13214.00	205.60	0	Spot (Block9, Row5, Column3)	3364.55	3353.00	314.28	0.00	0.09	2883.00	2976.75	2883.00	696.71	0.01	0.23	25.00	0.00	0.00	470.00	481.55	4040829.00	0.56	3040.84	3007.00
9	4	5	5593.00	13211.00	142.45	0	Spot (Block9, Row5, Column4)	8112.63	7328.50	3254.49	0.04	0.40	3010.00	3335.08	3010.00	867.18	0.04	0.26	100.00	83.00	0.00	4318.50	5102.63	4461947.00	5.51	4818.81	4129.50
9	5	5	5896.00	13213.00	144.70	0	Spot (Block9, Row5, Column5)	58078.11	65535.00	13674.91	0.05	0.24	3194.00	3463.30	3194.00	809.24	0.04	0.23	100.00	100.00	71.23	62341.00	54884.11	33104768.00	67.49	19282.91	15055.00
9	6	5	6208.00	13211.00	170.65	0	Spot (Block9, Row5, Column6)	4316.44	4113.00	671.28	0.02	0.16	3114.00	3166.84	3114.00	333.01	0.01	0.11	94.00	75.00	0.00	999.00	1202.44	3500636.00	3.45	3519.50	3470.00
9	7	5	6507.00	13215.00	189.55	0	Spot (Block9, Row5, Column7)	3850.02	3816.00	316.74	0.00	0.08	3290.00	3337.11	3290.00	318.25	0.01	0.10	75.00	37.00	0.00	526.00	560.02	3896217.00	1.61	3615.42	3611.50
9	8	5	6800.00	13210.00	144.95	0	Spot (Block9, Row5, Column8)	34612.30	31479.00	22529.23	0.04	0.65	3448.00	3487.37	3448.00	338.67	0.00	0.10	100.00	100.00	19.90	28031.00	31164.30	19832892.00	91.90	8758.58	7284.50
9	1	6	4691.00	13527.00	222.55	0	Spot (Block9, Row6, Column1)	3384.78	3364.50	276.00	0.00	0.08	2904.00	2938.69	2904.00	226.74	0.01	0.08	83.00	50.00	0.00	460.50	480.78	4806386.00	1.97	3104.73	3093.00
9	2	6	5001.00	13521.00	206.25	0	Spot (Block9, Row6, Column2)	3161.53	3107.00	237.10	0.01	0.07	2848.00	2947.22	2848.00	712.52	0.01	0.24	5.00	0.00	0.00	259.00	313.53	3819127.00	0.30	2983.82	2964.00
9	3	6	5316.00	13513.00	117.00	0	Spot (Block9, Row6, Column3)	23873.20	23750.00	9196.78	0.00	0.39	2853.00	2899.97	2853.00	465.92	0.01	0.16	100.00	100.00	0.00	20897.00	21020.20	8570477.00	45.02	8407.78	6930.00
9	4	6	5602.00	13509.00	148.90	0	Spot (Block9, Row6, Column4)	5106.97	5005.00	1040.96	0.01	0.20	2908.00	2984.26	2908.00	390.08	0.01	0.13	100.00	93.00	0.00	2097.00	2198.97	3099932.00	5.44	3477.47	3459.00
9	5	6	5900.00	13509.00	145.35	0	Spot (Block9, Row6, Column5)	61127.67	65535.00	9824.89	0.03	0.16	3035.00	3161.87	3035.00	537.73	0.02	0.17	100.00	100.00	77.34	62500.00	58092.67	35332076.00	107.80	17708.66	13830.00
9	6	6	6194.00	13508.00	187.45	0	Spot (Block9, Row6, Column6)	3987.86	3710.00	840.14	0.03	0.21	3083.00	3117.70	3083.00	331.52	0.00	0.11	73.00	47.00	0.00	627.00	904.86	3936022.00	2.62	3328.93	3312.00
9	7	6	6499.00	13509.00	141.85	0	Spot (Block9, Row6, Column7)	14594.13	14051.00	6949.30	0.02	0.48	3249.00	3283.41	3249.00	329.88	0.00	0.10	100.00	100.00	0.00	10802.00	11345.13	7953803.00	34.29	5736.93	5021.50
9	8	6	6800.00	13510.00	145.50	0	Spot (Block9, Row6, Column8)	24889.17	21642.00	14995.07	0.06	0.60	3463.00	3514.12	3463.00	379.80	0.01	0.11	100.00	100.00	0.17	18179.00	21426.17	14361049.00	56.28	7237.43	6215.00
9	1	7	4694.00	13815.00	193.40	0	Spot (Block9, Row7, Column1)	3324.80	3292.00	267.34	0.00	0.08	2883.00	2926.87	2883.00	313.08	0.01	0.11	60.00	26.00	0.00	409.00	441.80	3520963.00	1.27	3079.65	3060.50
9	2	7	5006.00	13825.00	206.35	0	Spot (Block9, Row7, Column2)	3280.43	3265.00	245.37	0.00	0.07	2883.00	2900.21	2883.00	229.22	0.00	0.08	71.00	37.00	0.00	382.00	397.43	3979162.00	1.66	3048.42	2999.50
9	3	7	5294.00	13813.00	242.25	0	Spot (Block9, Row7, Column3)	3290.24	3259.00	278.26	0.00	0.08	2891.00	2931.70	2891.00	251.51	0.01	0.09	64.00	33.00	0.00	368.00	399.24	5583530.00	1.43	3070.50	3070.00
9	4	7	5598.00	13822.00	229.00	0	Spot (Block9, Row7, Column4)	3324.58	3296.50	304.92	0.00	0.09	2966.50	3004.77	2966.50	288.07	0.01	0.10	54.00	23.00	0.00	330.00	358.08	5013468.00	1.11	3056.99	3022.00
9	5	7	5896.00	13813.00	180.15	0	Spot (Block9, Row7, Column5)	4419.97	4286.00	691.61	0.01	0.16	3009.00	3059.65	3009.00	318.08	0.01	0.10	98.00	89.00	0.00	1277.00	1410.97	4022171.00	4.28	3522.90	3517.50
9	6	7	6190.00	13820.00	193.95	0	Spot (Block9, Row7, Column6)	3388.16	3293.00	345.87	0.01	0.10	3036.00	3074.70	3036.00	293.96	0.01	0.10	47.00	25.00	0.00	257.00	352.16	3601618.00	1.07	3247.73	3222.50
9	7	7	6493.00	13807.00	130.75	0	Spot (Block9, Row7, Column7)	10335.01	9725.00	3096.93	0.03	0.30	3211.00	3256.56	3211.00	344.35	0.01	0.11	100.00	100.00	0.00	6514.00	7124.01	4743768.00	20.56	5437.88	4852.00
9	8	7	6800.00	13807.00	104.75	0	Spot (Block9, Row7, Column8)	7077.37	6939.00	865.18	0.01	0.12	3464.00	3517.99	3464.00	398.25	0.01	0.11	100.00	100.00	0.00	3475.00	3613.37	1974587.00	8.94	4759.96	4495.00
9	1	8	4686.00	14113.00	141.75	0	Spot (Block9, Row8, Column1)	64727.01	65535.00	3112.57	0.01	0.05	2856.00	2914.82	2856.00	403.88	0.01	0.14	100.00	100.00	89.85	62679.00	61871.01	35082320.00	153.05	23705.61	16901.00
9	2	8	5001.00	14114.00	197.75	0	Spot (Block9, Row8, Column2)	3578.00	3446.00	466.52	0.02	0.13	2916.00	2974.77	2916.00	342.26	0.01	0.12	69.00	41.00	0.00	530.00	662.00	3964429.00	1.76	3167.96	3168.00
9	3	8	5304.00	14103.00	128.50	0	Spot (Block9, Row8, Column3)	11156.12	10141.00	5632.22	0.04	0.50	3010.00	3053.35	3010.00	291.91	0.01	0.10	100.00	100.00	0.00	7131.00	8146.12	4919851.00	27.76	5114.72	4309.50
9	4	8	5607.00	14117.00	166.05	0	Spot (Block9, Row8, Column4)	4096.75	4028.00	480.86	0.01	0.12	3110.50	3141.79	3110.50	314.16	0.00	0.10	95.00	73.00	0.00	917.50	986.25	3138107.00	3.04	3484.75	3505.50
9	5	8	5904.00	14118.00	201.20	0	Spot (Block9, Row8, Column5)	3666.14	3637.00	387.86	0.00	0.11	3159.00	3198.60	3159.00	330.71	0.01	0.10	63.00	35.00	0.00	478.00	507.14	4194062.00	1.41	3355.42	3321.00
9	6	8	6213.00	14120.00	233.50	0	Spot (Block9, Row8, Column6)	3867.86	3812.00	481.28	0.01	0.12	3207.00	3266.64	3207.00	361.37	0.01	0.11	70.00	41.00	0.00	605.00	660.86	6076406.00	1.66	3419.30	3377.00
9	7	8	6501.00	14111.00	143.15	0	Spot (Block9, Row8, Column7)	8075.95	7705.50	2466.82	0.02	0.31	3392.00	3445.78	3392.00	392.49	0.01	0.11	100.00	100.00	0.00	4313.50	4683.95	4522531.00	11.80	4617.42	4463.00
9	8	8	6810.00	14109.00	119.90	0	Spot (Block9, Row8, Column8)	9679.43	9259.50	2088.90	0.02	0.22	3637.50	3707.03	3637.50	462.35	0.01	0.12	100.00	100.00	0.00	5622.00	6041.93	3658826.00	12.92	5743.83	5227.00
10	1	1	9199.00	12007.00	155.05	0	Spot (Block10, Row1, Column1)	55000.38	65535.00	14353.61	0.08	0.26	1774.00	1813.40	1774.00	226.36	0.01	0.12	100.00	100.00	55.61	63761.00	53226.38	36300548.00	234.97	15676.85	12224.50
10	2	1	9492.00	12009.00	193.65	0	Spot (Block10, Row1, Column2)	2176.16	2161.00	244.85	0.00	0.11	1769.00	1803.64	1769.00	173.09	0.01	0.10	83.00	56.00	0.00	392.00	407.16	2306725.00	2.15	1907.60	1911.00
10	3	1	9800.00	12012.00	147.00	-50	Spot (Block10, Row1, Column3)	2050.42	2038.00	134.88	0.00	0.07	1807.00	1820.21	1807.00	127.02	0.00	0.07	80.00	44.00	0.00	231.00	243.42	1207696.00	1.81	2015.22	2005.00
10	4	1	10092.00	12013.00	178.50	0	Spot (Block10, Row1, Column4)	2221.82	2208.00	214.26	0.00	0.10	1825.00	1833.52	1825.00	122.62	0.00	0.07	91.00	76.00	0.00	383.00	396.82	1988528.00	3.17	1959.42	1915.50
10	5	1	10406.00	12013.00	171.20	0	Spot (Block10, Row1, Column5)	2151.72	2118.00	168.61	0.01	0.08	1823.00	1835.00	1823.00	122.58	0.00	0.07	93.00	65.00	0.00	295.00	328.72	1757956.00	2.58	1949.76	1939.00
10	6	1	10704.00	11995.00	114.65	0	Spot (Block10, Row1, Column6)	2199.44	2162.00	220.14	0.01	0.10	1826.00	1841.91	1826.00	121.41	0.00	0.07	92.00	74.00	0.00	336.00	373.44	758808.00	2.94	2028.73	2033.50
10	7	1	11013.00	12006.00	117.90	0	Spot (Block10, Row1, Column7)	2500.14	2454.00	266.73	0.01	0.11	1876.00	1883.40	1876.00	139.01	0.00	0.07	100.00	96.00	0.00	578.00	624.14	917551.00	4.44	2143.50	2144.00
10	8	1	11301.00	12014.00	193.50	0	Spot (Block10, Row1, Column8)	2462.68	2436.00	234.88	0.00	0.10	1934.00	1951.99	1934.00	143.16	0.00	0.07	97.00	84.00	0.00	502.00	528.68	2610436.00	3.57	2182.02	2196.50
10	1	2	9200.00	12313.00	147.00	-50	Spot (Block10, Row2, Column1)	2030.65	2033.50	143.84	0.00	0.07	1866.00	1896.31	1866.00	219.23	0.01	0.12	32.00	0.00	0.00	167.50	164.65	1194021.00	0.61	1889.40	1880.00
10	2	2	9506.00	12318.00	151.15	0	Spot (Block10, Row2, Column2)	2108.78	2092.00	163.67	0.00	0.08	1833.00	1849.42	1833.00	122.33	0.00	0.07	86.00	53.00	0.00	259.00	275.78	1322208.00	2.12	1923.11	1948.00
10	3	2	9789.00	12308.00	172.85	0	Spot (Block10, Row2, Column3)	2180.97	2132.50	265.56	0.01	0.12	1873.00	1881.62	1873.00	132.96	0.00	0.07	80.00	48.00	0.00	259.50	307.97	1818932.00	2.25	2020.17	2019.50
10	4	2	10090.00	12313.00	210.80	0	Spot (Block10, Row2, Column4)	2147.05	2102.00	169.37	0.01	0.08	1877.00	1884.04	1877.00	129.93	0.00	0.07	77.00	44.00	0.00	225.00	270.05	2716021.00	2.02	1967.35	1961.00
10	5	2	10405.00	12313.00	207.75	0	Spot (Block10, Row2, Column5)	2726.72	2670.50	349.91	0.01	0.13	1870.00	1878.33	1870.00	120.86	0.00	0.06	100.00	98.00	0.00	800.50	856.72	3353864.00	7.02	2147.32	2120.50
10	6	2	10683.00	12308.00	204.15	0	Spot (Block10, Row2, Column6)	2135.30	2126.00	150.67	0.00	0.07	1860.00	1872.62	1860.00	121.41	0.00	0.06	84.00	56.00	0.00	266.00	275.30	2532461.00	2.16	1992.43	1997.00
10	7	2	11011.00	12316.00	188.45	0	Spot (Block10, Row2, Column7)	2104.13	2097.00	124.40	0.00	0.06	1870.00	1878.76	1870.00	125.37	0.00	0.07	79.00	41.00	0.00	227.00	234.13	2108343.00	1.80	1946.12	1931.00
10	8	2	11309.00	12307.00	138.00	0	Spot (Block10, Row2, Column8)	2162.26	2172.00	122.60	0.00	0.06	1911.00	1930.04	1911.00	149.44	0.00	0.08	79.00	41.00	0.00	261.00	251.26	1113566.00	1.55	2072.33	2093.00
10	1	3	9187.00	12620.00	152.45	0	Spot (Block10, Row3, Column1)	2634.58	2525.00	432.53	0.02	0.16	1936.00	1981.11	1936.00	232.46	0.01	0.12	95.00	64.00	0.00	589.00	698.58	1683495.00	2.81	2253.34	2218.00
10	2	3	9499.00	12626.00	192.80	0	Spot (Block10, Row3, Column2)	2153.89	2121.00	195.26	0.01	0.09	1920.00	1941.03	1920.00	127.68	0.00	0.07	65.00	44.00	0.00	201.00	233.89	2265891.00	1.67	2010.20	2011.00
10	3	3	9814.00	12607.00	137.90	0	Spot (Block10, Row3, Column3)	2285.92	2276.00	196.53	0.00	0.09	1949.00	1959.83	1949.00	143.43	0.00	0.07	80.00	55.00	0.00	327.00	336.92	1177248.00	2.27	2123.59	2104.50
10	4	3	10095.00	12611.00	157.75	0	Spot (Block10, Row3, Column4)	3087.87	2905.00	650.66	0.03	0.21	1942.00	1950.13	1942.00	146.13	0.00	0.07	100.00	98.00	0.00	963.00	1145.87	2133716.00	7.79	2262.02	2235.00
10	5	3	10401.00	12631.00	184.75	0	Spot (Block10, Row3, Column5)	2242.93	2201.00	207.49	0.01	0.09	1932.00	1942.28	1932.00	132.62	0.00	0.07	82.00	51.00	0.00	269.00	310.93	2153216.00	2.27	2046.30	2045.50
10	6	3	10683.00	12603.00	191.95	0	Spot (Block10, Row3, Column6)	2228.11	2209.00	162.11	0.00	0.07	1897.00	1912.10	1897.00	128.02	0.00	0.07	92.00	68.00	0.00	312.00	331.11	2306098.00	2.47	2032.38	2050.00
10	7	3	11015.00	12612.00	183.65	0	Spot (Block10, Row3, Column7)	2122.74	2104.00	142.45	0.00	0.07	1887.00	1905.10	1887.00	129.15	0.00	0.07	73.00	40.00	0.00	217.00	235.74	2003865.00	1.69	1979.66	1955.50
10	8	3	11295.00	12611.00	166.80	0	Spot (Block10, Row3, Column8)	2265.60	2238.50	218.31	0.01	0.10	1911.00	1945.10	1911.00	193.83	0.01	0.10	71.00	44.00	0.00	327.50	354.60	1749047.00	1.65	2030.45	2008.50
10	1	4	9202.00	12915.00	160.30	0	Spot (Block10, Row4, Column1)	3032.78	2869.00	643.44	0.02	0.21	1963.00	1977.41	1963.00	144.19	0.00	0.07	99.00	97.00	0.00	906.00	1069.78	2144176.00	7.32	2303.31	2261.00
10	2	4	9494.00	12918.00	208.90	0	Spot (Block10, Row4, Column2)	2217.32	2205.00	152.90	0.00	0.07	1982.00	2008.16	1982.00	202.97	0.01	0.10	56.00	17.00	0.00	223.00	235.32	2758342.00	1.03	2053.92	2036.00
10	3	4	9801.00	12911.00	144.55	0	Spot (Block10, Row4, Column3)	5441.08	5339.00	1473.92	0.01	0.27	1983.00	2016.80	1983.00	206.25	0.01	0.10	100.00	100.00	0.00	3356.00	3458.08	3085094.00	16.60	2959.15	2850.00
10	4	4	10101.00	12912.00	147.00	-50	Spot (Block10, Row4, Column4)	2159.37	2163.00	168.25	0.00	0.08	1988.00	2015.85	1988.00	152.50	0.01	0.08	53.00	20.00	0.00	175.00	171.37	1274026.00	0.94	2104.72	2082.00
10	5	4	10388.00	12916.00	194.75	0	Spot (Block10, Row4, Column5)	2303.03	2292.00	205.94	0.00	0.09	1995.00	2028.10	1995.00	208.24	0.01	0.10	64.00	30.00	0.00	297.00	308.03	2475759.00	1.32	2148.02	2103.00
10	6	4	10695.00	12912.00	192.65	0	Spot (Block10, Row4, Column6)	3322.76	3292.50	448.76	0.00	0.14	1984.00	2004.90	1984.00	215.62	0.00	0.11	99.00	98.00	0.00	1308.50	1338.76	3495546.00	6.11	2393.44	2340.50
10	7	4	11000.00	12916.00	193.00	0	Spot (Block10, Row4, Column7)	2370.87	2317.00	249.05	0.01	0.11	1997.00	2017.91	1997.00	186.43	0.00	0.09	73.00	44.00	0.00	320.00	373.87	2506007.00	1.89	2140.91	2126.50
10	8	4	11299.00	12923.00	157.50	0	Spot (Block10, Row4, Column8)	3105.86	3075.50	431.53	0.00	0.14	2028.00	2051.98	2028.00	184.63	0.01	0.09	99.00	97.00	0.00	1047.50	1077.86	2111985.00	5.71	2377.11	2359.00
10	1	5	9194.00	13221.00	112.85	0	Spot (Block10, Row5, Column1)	2680.19	2659.00	265.70	0.00	0.10	1985.00	1995.01	1985.00	137.61	0.00	0.07	98.00	95.00	0.00	674.00	695.19	897863.00	4.98	2268.15	2266.00
10	2	5	9502.00	13207.00	201.75	0	Spot (Block10, Row5, Column2)	2297.35	2281.00	193.03	0.00	0.08	1988.00	2009.03	1988.00	193.95	0.00	0.10	71.00	32.00	0.00	293.00	309.35	2664926.00	1.49	2113.87	2111.00
10	3	5	9807.00	13217.00	191.90	0	Spot (Block10, Row5, Column3)	2382.90	2382.50	212.23	0.00	0.09	1993.00	2028.69	1993.00	206.64	0.01	0.10	78.00	44.00	0.00	389.50	389.90	2473447.00	1.71	2114.80	2093.50
10	4	5	10091.00	13209.00	203.95	0	Spot (Block10, Row5, Column4)	2422.66	2392.00	269.08	0.01	0.11	2011.00	2044.87	2011.00	161.25	0.01	0.08	82.00	57.00	0.00	381.00	411.66	2866005.00	2.34	2174.68	2105.00
10	5	5	10401.00	13207.00	143.75	0	Spot (Block10, Row5, Column5)	5720.62	5740.00	1776.24	0.00	0.31	2061.00	2069.92	2061.00	171.82	0.00	0.08	100.00	100.00	0.00	3679.00	3659.62	3197826.00	21.25	3052.14	2936.00
10	6	5	10686.00	13209.00	208.85	0	Spot (Block10, Row5, Column6)	2308.13	2302.00	184.22	0.00	0.08	2055.00	2071.20	2055.00	172.43	0.00	0.08	63.00	32.00	0.00	247.00	253.13	2871317.00	1.37	2135.89	2109.00
10	7	5	11013.00	13227.00	203.45	0	Spot (Block10, Row5, Column7)	2442.32	2445.50	239.02	0.00	0.10	2070.50	2102.05	2070.50	195.20	0.01	0.09	74.00	47.00	0.00	375.00	371.82	2862401.00	1.74	2222.51	2172.50
10	8	5	11306.00	13214.00	178.85	0	Spot (Block10, Row5, Column8)	2625.35	2596.00	283.52	0.00	0.11	2095.00	2130.80	2095.00	184.10	0.01	0.09	91.00	66.00	0.00	501.00	530.35	2344436.00	2.69	2290.66	2288.00
10	1	6	9199.00	13516.00	187.25	0	Spot (Block10, Row6, Column1)	2303.78	2271.00	208.52	0.01	0.09	1936.00	1948.56	1936.00	149.07	0.00	0.08	86.00	56.00	0.00	335.00	367.78	2273835.00	2.38	2081.52	2076.00
10	2	6	9512.00	13493.00	208.40	0	Spot (Block10, Row6, Column2)	2279.72	2253.00	228.04	0.01	0.10	1979.00	1994.66	1979.00	292.04	0.00	0.15	47.00	14.00	0.00	274.00	300.72	2826852.00	0.98	2127.87	2086.00
10	3	6	9824.00	13510.00	150.00	0	Spot (Block10, Row6, Column3)	2772.29	2698.00	584.10	0.01	0.21	1995.00	2017.88	1995.00	149.77	0.00	0.07	93.00	87.00	0.00	703.00	777.29	1699414.00	5.04	2361.49	2165.00
10	4	6	10101.00	13505.00	182.45	0	Spot (Block10, Row6, Column4)	2409.62	2396.00	211.43	0.00	0.09	2012.00	2041.44	2012.00	162.86	0.01	0.08	87.00	61.00	0.00	384.00	397.62	2262635.00	2.26	2197.25	2199.50
10	5	6	10401.00	13508.00	151.85	0	Spot (Block10, Row6, Column5)	3239.03	3200.50	544.19	0.01	0.17	2068.00	2076.66	2068.00	171.74	0.00	0.08	98.00	97.00	0.00	1132.50	1171.03	2040588.00	6.77	2371.94	2409.00
10	6	6	10709.00	13518.00	205.30	0	Spot (Block10, Row6, Column6)	2246.90	2200.00	205.30	0.01	0.09	2065.00	2081.59	2065.00	169.16	0.00	0.08	43.00	20.00	0.00	135.00	181.90	2698522.00	0.98	2124.66	2099.00
10	7	6	10988.00	13509.00	164.00	0	Spot (Block10, Row6, Column7)	2492.39	2498.00	261.99	0.00	0.11	2076.00	2104.70	2076.00	248.60	0.01	0.12	66.00	39.00	0.00	422.00	416.39	1856829.00	1.56	2247.08	2195.00
10	8	6	11307.00	13509.00	188.35	0	Spot (Block10, Row6, Column8)	2447.85	2405.00	233.07	0.01	0.10	2091.00	2113.31	2091.00	178.11	0.00	0.08	75.00	41.00	0.00	314.00	356.85	2440509.00	1.88	2254.82	2241.00
10	1	7	9207.00	13824.00	188.15	0	Spot (Block10, Row7, Column1)	2205.49	2173.00	215.19	0.01	0.10	1893.00	1922.86	1893.00	221.42	0.01	0.12	59.00	26.00	0.00	280.00	312.49	2196668.00	1.28	2024.96	2006.00
10	2	7	9503.00	13821.00	182.85	0	Spot (Block10, Row7, Column2)	2167.73	2149.00	223.97	0.00	0.10	1903.00	1928.51	1903.00	307.81	0.01	0.16	38.00	6.00	0.00	246.00	264.73	2028991.00	0.78	2015.14	1990.00
10	3	7	9806.00	13823.00	205.60	0	Spot (Block10, Row7, Column3)	2133.04	2123.00	174.09	0.00	0.08	1940.00	1945.26	1940.00	160.72	0.00	0.08	57.00	23.00	0.00	183.00	193.04	2561777.00	1.17	2057.28	2019.00
10	4	7	10100.00	13810.00	178.65	0	Spot (Block10, Row7, Column4)	2195.90	2182.50	209.12	0.00	0.10	1981.00	2022.33	1981.00	664.52	0.01	0.33	0.00	0.00	0.00	201.50	214.90	1945571.00	0.26	2084.08	2064.00
10	5	7	10393.00	13806.00	214.85	0	Spot (Block10, Row7, Column5)	2259.51	2225.00	220.91	0.01	0.10	2027.00	2071.41	2027.00	655.30	0.01	0.32	4.00	0.00	0.00	198.00	232.51	2973511.00	0.29	2128.60	2113.50
10	6	7	10704.00	13817.00	191.00	0	Spot (Block10, Row7, Column6)	2351.26	2326.50	222.08	0.00	0.09	2037.00	2058.06	2037.00	176.64	0.00	0.09	67.00	42.00	0.00	289.50	314.26	2417096.00	1.66	2227.25	2197.00
10	7	7	10991.00	13795.00	132.75	0	Spot (Block10, Row7, Column7)	2386.26	2344.00	250.64	0.01	0.11	2049.00	2073.99	2049.00	245.46	0.01	0.12	54.00	28.00	0.00	295.00	337.26	1121542.00	1.27	2193.10	2166.00
10	8	7	11303.00	13805.00	106.15	0	Spot (Block10, Row7, Column8)	4208.33	4199.50	573.17	0.00	0.14	2073.00	2094.03	2073.00	240.80	0.00	0.11	100.00	100.00	0.00	2126.50	2135.33	1220415.00	8.78	2963.26	2891.00
10	1	8	9195.00	14112.00	146.05	0	Spot (Block10, Row8, Column1)	60296.49	65535.00	9884.51	0.04	0.16	1884.00	1914.08	1884.00	278.87	0.01	0.15	100.00	100.00	71.82	63651.00	58412.49	35092836.00	209.36	18192.90	14295.00
10	2	8	9504.00	14116.00	204.85	0	Spot (Block10, Row8, Column2)	2048.95	2014.00	174.90	0.01	0.09	1817.00	1859.50	1817.00	240.57	0.01	0.13	45.00	7.00	0.00	197.00	231.95	2448497.00	0.79	1933.92	1901.00
10	3	8	9821.00	14106.00	136.60	0	Spot (Block10, Row8, Column3)	2275.34	2213.00	254.71	0.01	0.11	1849.00	1854.79	1849.00	176.32	0.00	0.10	87.00	52.00	0.00	364.00	426.34	1139944.00	2.39	2035.29	2011.00
10	4	8	10069.00	14108.00	193.40	0	Spot (Block10, Row8, Column4)	2159.03	2111.00	257.79	0.01	0.12	1883.00	1919.34	1883.00	652.69	0.01	0.34	12.00	0.00	0.00	228.00	276.03	2290731.00	0.37	2008.38	2009.50
10	5	8	10414.00	14105.00	162.50	0	Spot (Block10, Row8, Column5)	2162.18	2133.00	227.74	0.01	0.11	1937.00	1974.50	1937.00	632.89	0.01	0.32	0.00	0.00	0.00	196.00	225.18	1589203.00	0.30	2072.79	2036.50
10	6	8	10700.00	14120.00	176.15	0	Spot (Block10, Row8, Column6)	2439.14	2400.50	238.65	0.01	0.10	1967.00	1977.76	1967.00	202.99	0.00	0.10	89.00	55.00	0.00	433.50	472.14	2112295.00	2.27	2165.74	2155.00
10	7	8	11004.00	14103.00	188.30	0	Spot (Block10, Row8, Column7)	2328.64	2278.00	265.17	0.01	0.11	1973.00	1998.77	1973.00	213.92	0.01	0.11	65.00	36.00	0.00	305.00	355.64	2323979.00	1.54	2147.16	2146.00
10	8	8	11312.00	14107.00	120.40	0	Spot (Block10, Row8, Column8)	8322.05	7768.50	3394.04	0.03	0.41	1994.50	2026.48	1994.50	220.81	0.01	0.11	100.00	100.00	0.00	5774.00	6327.55	3212311.00	28.51	4108.48	3579.00
11	1	1	13699.00	12004.00	155.35	0	Spot (Block11, Row1, Column1)	54653.98	65535.00	14096.09	0.08	0.26	3281.00	3333.81	3281.00	411.77	0.01	0.12	100.00	100.00	52.55	62254.00	51372.98	36399848.00	124.63	16635.84	13400.00
11	2	1	14009.00	12009.00	177.65	0	Spot (Block11, Row1, Column2)	3982.35	3921.50	435.77	0.01	0.11	3258.00	3300.45	3258.00	428.89	0.01	0.13	71.00	35.00	0.00	663.50	724.35	3504469.00	1.59	3561.31	3550.50
11	3	1	14311.00	12003.00	179.35	0	Spot (Block11, Row1, Column3)	3913.57	3909.00	409.74	0.00	0.10	3229.00	3277.43	3229.00	409.22	0.01	0.12	73.00	36.00	0.00	680.00	684.57	3530044.00	1.55	3539.04	3474.00
11	4	1	14605.00	11994.00	184.65	0	Spot (Block11, Row1, Column4)	4049.30	3914.00	537.12	0.01	0.13	3197.00	3283.84	3197.00	940.28	0.01	0.29	34.00	2.00	0.00	717.00	852.30	3887328.00	0.81	3540.94	3494.00
11	5	1	14893.00	12006.00	195.50	0	Spot (Block11, Row1, Column5)	3840.36	3803.50	413.09	0.00	0.11	3173.00	3216.05	3173.00	534.06	0.01	0.17	56.00	22.00	0.00	630.50	667.36	4147589.00	1.17	3502.11	3520.00
11	6	1	15211.00	12013.00	116.65	0	Spot (Block11, Row1, Column6)	3935.94	3985.50	355.31	0.01	0.09	3135.00	3163.57	3135.00	310.29	0.00	0.10	93.00	66.00	0.00	850.50	800.94	1393324.00	2.49	3544.77	3587.00
11	7	1	15509.00	11996.00	119.20	0	Spot (Block11, Row1, Column7)	3867.99	3844.00	430.64	0.00	0.11	3047.00	3084.36	3047.00	293.48	0.01	0.10	87.00	66.00	0.00	797.00	820.99	1446628.00	2.67	3366.87	3327.00
11	8	1	15808.00	12005.00	214.35	0	Spot (Block11, Row1, Column8)	3770.11	3673.50	459.17	0.01	0.12	3025.00	3060.41	3025.00	280.74	0.01	0.09	86.00	57.00	0.00	648.50	745.11	4961465.00	2.53	3350.43	3330.00
11	1	2	13712.00	12301.00	121.80	0	Spot (Block11, Row2, Column1)	3810.81	3828.50	376.68	0.00	0.10	3213.00	3265.26	3213.00	358.56	0.01	0.11	67.00	39.00	0.00	615.50	597.81	1486217.00	1.52	3495.77	3467.00
11	2	2	14002.00	12309.00	122.95	0	Spot (Block11, Row2, Column2)	3805.17	3746.00	370.69	0.01	0.10	3232.00	3280.43	3232.00	412.15	0.01	0.13	63.00	24.00	0.00	514.00	573.17	1533483.00	1.27	3551.60	3421.00
11	3	2	14290.00	12302.00	187.35	0	Spot (Block11, Row2, Column3)	4010.23	3798.00	1346.32	0.02	0.34	3223.00	3287.75	3223.00	412.52	0.01	0.13	68.00	33.00	0.00	575.00	787.23	3970127.00	1.75	3619.61	3628.00
11	4	2	14596.00	12309.00	212.65	0	Spot (Block11, Row2, Column4)	3888.89	3821.00	408.40	0.01	0.11	3232.00	3268.86	3232.00	305.64	0.00	0.09	78.00	47.00	0.00	589.00	656.89	5020554.00	2.03	3461.90	3402.00
11	5	2	14898.00	12306.00	203.75	0	Spot (Block11, Row2, Column5)	4624.96	4533.00	604.08	0.01	0.13	3196.00	3241.25	3196.00	315.59	0.01	0.10	99.00	94.00	0.00	1337.00	1428.96	5457458.00	4.38	3697.64	3697.50
11	6	2	15200.00	12302.00	189.60	0	Spot (Block11, Row2, Column6)	3986.61	3927.50	432.62	0.01	0.11	3166.00	3206.11	3166.00	306.01	0.01	0.10	89.00	64.00	0.00	761.50	820.61	4042427.00	2.55	3551.12	3506.00
11	7	2	15487.00	12303.00	190.25	0	Spot (Block11, Row2, Column7)	3725.43	3673.50	378.72	0.01	0.10	3097.00	3146.14	3097.00	316.52	0.01	0.10	77.00	43.00	0.00	576.50	628.43	3814844.00	1.83	3462.61	3473.50
11	8	2	15806.00	12299.00	144.25	0	Spot (Block11, Row2, Column8)	3611.55	3656.50	304.71	0.01	0.08	3065.00	3099.37	3065.00	307.82	0.00	0.10	76.00	46.00	0.00	591.50	546.55	2051363.00	1.66	3296.23	3274.00
11	1	3	13707.00	12598.00	177.40	0	Spot (Block11, Row3, Column1)	4096.66	4001.00	514.05	0.01	0.13	3124.00	3167.27	3124.00	316.76	0.01	0.10	92.00	73.00	0.00	877.00	972.66	3629637.00	2.93	3542.16	3583.00
11	2	3	14005.00	12614.00	180.45	0	Spot (Block11, Row3, Column2)	3897.84	3881.50	421.78	0.00	0.11	3184.00	3227.79	3184.00	339.11	0.01	0.11	77.00	52.00	0.00	697.50	713.84	3547032.00	1.98	3456.84	3435.50
11	3	3	14310.00	12611.00	135.00	0	Spot (Block11, Row3, Column3)	4112.25	3995.00	598.37	0.01	0.15	3201.00	3251.51	3201.00	334.99	0.01	0.10	82.00	59.00	0.00	794.00	911.25	2027337.00	2.57	3533.37	3530.50
11	4	3	14591.00	12605.00	208.95	0	Spot (Block11, Row3, Column4)	3703.29	3694.50	412.56	0.00	0.11	3156.00	3200.92	3156.00	319.00	0.01	0.10	71.00	39.00	0.00	538.50	547.29	4584675.00	1.57	3332.26	3312.00
11	5	3	14868.00	12594.00	191.05	0	Spot (Block11, Row3, Column5)	3742.07	3702.00	493.64	0.00	0.13	3133.00	3224.79	3133.00	985.51	0.01	0.31	20.00	0.00	0.00	569.00	609.07	3850591.00	0.52	3411.53	3364.00
11	6	3	15211.00	12610.00	191.95	0	Spot (Block11, Row3, Column6)	3797.35	3772.50	400.15	0.00	0.11	3147.00	3264.28	3147.00	1164.32	0.02	0.36	10.00	0.00	0.00	625.50	650.35	3949247.00	0.46	3539.57	3563.00
11	7	3	15496.00	12585.00	190.60	0	Spot (Block11, Row3, Column7)	3746.85	3693.00	388.09	0.01	0.10	3126.00	3202.19	3126.00	722.61	0.01	0.23	36.00	1.00	0.00	567.00	620.85	3833030.00	0.75	3479.80	3435.00
11	8	3	15806.00	12611.00	193.95	0	Spot (Block11, Row3, Column8)	3668.66	3631.00	357.75	0.00	0.10	3085.00	3131.35	3085.00	308.02	0.01	0.10	74.00	45.00	0.00	546.00	583.66	3892447.00	1.74	3373.46	3388.50
11	1	4	13698.00	12912.00	182.90	0	Spot (Block11, Row4, Column1)	3735.23	3725.50	374.56	0.00	0.10	3063.00	3115.00	3063.00	328.07	0.01	0.11	78.00	50.00	0.00	662.50	672.23	3503645.00	1.89	3427.33	3402.00
11	2	4	14006.00	12909.00	209.50	0	Spot (Block11, Row4, Column2)	3753.45	3738.00	359.41	0.00	0.10	3160.00	3193.97	3160.00	340.23	0.00	0.11	71.00	42.00	0.00	578.00	593.45	4688062.00	1.64	3390.67	3336.00
11	3	4	14301.00	12913.00	188.05	0	Spot (Block11, Row4, Column3)	4417.65	4274.50	692.67	0.01	0.16	3244.00	3283.54	3244.00	321.23	0.01	0.10	90.00	76.00	0.00	1030.50	1173.65	4399984.00	3.53	3641.05	3635.00
11	4	4	14620.00	12912.00	118.95	0	Spot (Block11, Row4, Column4)	3691.69	3640.00	332.55	0.01	0.09	3218.00	3254.79	3218.00	323.06	0.00	0.10	60.00	32.00	0.00	422.00	473.69	1380692.00	1.35	3477.96	3377.00
11	5	4	14879.00	12906.00	168.60	0	Spot (Block11, Row4, Column5)	3828.42	3792.00	428.68	0.00	0.11	3162.00	3194.43	3162.00	315.80	0.00	0.10	78.00	49.00	0.00	630.00	666.42	3012968.00	2.01	3484.04	3494.00
11	6	4	15204.00	12909.00	193.15	0	Spot (Block11, Row4, Column6)	4494.75	4465.50	549.21	0.00	0.12	3091.00	3164.17	3091.00	709.35	0.01	0.22	88.00	48.00	0.00	1374.50	1403.75	4746461.00	1.88	3593.20	3564.00
11	7	4	15493.00	12921.00	169.00	0	Spot (Block11, Row4, Column7)	3913.63	3836.00	485.44	0.01	0.12	3080.00	3149.18	3080.00	707.25	0.01	0.22	52.00	12.00	0.00	756.00	833.63	3115247.00	1.08	3437.95	3434.00
11	8	4	15795.00	12910.00	187.60	0	Spot (Block11, Row4, Column8)	3974.35	3907.00	539.24	0.01	0.14	3095.00	3140.66	3095.00	302.55	0.01	0.10	84.00	68.00	0.00	812.00	879.35	3922684.00	2.76	3366.06	3410.00
11	1	5	13692.00	13200.00	111.60	0	Spot (Block11, Row5, Column1)	4162.31	4103.00	487.66	0.01	0.12	3072.00	3116.45	3072.00	335.30	0.01	0.11	97.00	78.00	0.00	1031.00	1090.31	1340264.00	3.12	3522.89	3472.00
11	2	5	13999.00	13209.00	192.60	0	Spot (Block11, Row5, Column2)	3799.67	3774.00	392.72	0.00	0.10	3145.50	3179.19	3145.50	335.56	0.00	0.11	75.00	46.00	0.00	628.50	654.17	3974450.00	1.85	3453.37	3410.50
11	3	5	14296.00	13202.00	198.25	0	Spot (Block11, Row5, Column3)	3916.85	3878.00	395.29	0.00	0.10	3196.00	3246.54	3196.00	309.26	0.01	0.10	84.00	57.00	0.00	682.00	720.85	4363370.00	2.17	3588.89	3526.00
11	4	5	14601.00	13206.00	194.70	0	Spot (Block11, Row5, Column4)	3832.88	3754.50	392.50	0.01	0.10	3242.00	3290.29	3242.00	322.18	0.01	0.10	68.00	40.00	0.00	512.50	590.88	4116516.00	1.68	3476.62	3423.00
11	5	5	14896.00	13211.00	155.35	0	Spot (Block11, Row5, Column5)	4598.69	4517.00	605.75	0.01	0.13	3251.00	3282.17	3251.00	327.28	0.00	0.10	95.00	88.00	0.00	1266.00	1347.69	3044335.00	4.02	3675.86	3659.50
11	6	5	15194.00	13200.00	174.25	0	Spot (Block11, Row5, Column6)	3756.02	3694.50	417.94	0.01	0.11	3133.00	3169.32	3133.00	305.96	0.01	0.10	74.00	43.00	0.00	561.50	623.02	3200132.00	1.92	3439.92	3409.00
11	7	5	15496.00	13210.00	172.85	0	Spot (Block11, Row5, Column7)	3634.31	3561.50	356.06	0.01	0.10	3084.00	3115.15	3084.00	296.49	0.00	0.10	69.00	40.00	0.00	477.50	550.31	3031011.00	1.75	3310.42	3249.00
11	8	5	15802.00	13206.00	147.65	0	Spot (Block11, Row5, Column8)	4305.42	4225.50	560.58	0.01	0.13	3084.00	3121.53	3084.00	303.89	0.01	0.10	98.00	90.00	0.00	1141.50	1221.42	2574642.00	3.90	3511.23	3543.00
11	1	6	13701.00	13510.00	207.25	0	Spot (Block11, Row6, Column1)	3695.92	3668.00	408.07	0.00	0.11	3027.00	3076.55	3027.00	328.83	0.01	0.11	75.00	48.00	0.00	641.00	668.92	4523802.00	1.88	3207.19	3112.00
11	2	6	14005.00	13501.00	207.10	0	Spot (Block11, Row6, Column2)	3673.27	3654.00	389.37	0.00	0.11	3088.00	3144.28	3088.00	336.70	0.01	0.11	66.00	41.00	0.00	566.00	585.27	4485061.00	1.57	3337.21	3363.50
11	3	6	14294.00	13505.00	175.90	0	Spot (Block11, Row6, Column3)	3992.76	3924.00	468.61	0.01	0.12	3162.00	3212.32	3162.00	332.41	0.01	0.10	84.00	58.00	0.00	762.00	830.76	3465712.00	2.35	3587.36	3534.00
11	4	6	14605.00	13509.00	185.20	0	Spot (Block11, Row6, Column4)	3859.45	3787.00	450.84	0.01	0.12	3205.00	3268.79	3205.00	355.87	0.01	0.11	71.00	39.00	0.00	582.00	654.45	3720505.00	1.66	3481.25	3416.50
11	5	6	14902.00	13508.00	148.90	0	Spot (Block11, Row6, Column5)	4779.59	4617.00	600.13	0.02	0.13	3317.00	3356.69	3317.00	362.09	0.01	0.11	98.00	93.00	0.00	1300.00	1462.59	2920330.00	3.93	3814.81	3774.00
11	6	6	15207.00	13506.00	192.00	0	Spot (Block11, Row6, Column6)	3639.48	3614.00	374.90	0.00	0.10	3260.00	3297.28	3260.00	371.15	0.00	0.11	48.00	17.00	0.00	354.00	379.48	3781420.00	0.92	3485.27	3444.50
11	7	6	15514.00	13511.00	156.00	0	Spot (Block11, Row6, Column7)	4168.34	3902.00	1840.90	0.03	0.44	3152.00	3186.77	3152.00	351.74	0.00	0.11	79.00	53.00	0.00	750.00	1016.34	2788618.00	2.79	3564.77	3508.00
11	8	6	15812.00	13512.00	198.70	0	Spot (Block11, Row6, Column8)	3543.71	3519.50	403.02	0.00	0.11	3088.00	3125.01	3088.00	315.69	0.01	0.10	56.00	34.00	0.00	431.50	455.71	3976047.00	1.33	3336.55	3387.50
11	1	7	13698.00	13811.00	194.25	0	Spot (Block11, Row7, Column1)	3570.74	3555.00	419.50	0.00	0.12	3011.00	3067.88	3011.00	375.93	0.01	0.12	58.00	37.00	0.00	544.00	559.74	3809977.00	1.34	3249.24	3169.00
11	2	7	14020.00	13814.00	203.65	0	Spot (Block11, Row7, Column2)	3639.05	3497.00	1002.38	0.02	0.28	3069.00	3111.33	3069.00	346.22	0.01	0.11	56.00	31.00	0.00	428.00	570.05	4326830.00	1.52	3251.21	3213.00
11	3	7	14300.00	13806.00	200.25	0	Spot (Block11, Row7, Column3)	3748.25	3748.50	401.16	0.00	0.11	3135.00	3185.89	3135.00	358.86	0.01	0.11	66.00	42.00	0.00	613.50	613.25	4265503.00	1.57	3436.74	3382.00
11	4	7	14607.00	13818.00	198.90	0	Spot (Block11, Row7, Column4)	3748.80	3750.00	426.46	0.00	0.11	3169.00	3231.12	3169.00	370.88	0.01	0.11	66.00	39.00	0.00	581.00	579.80	4228651.00	1.40	3383.63	3274.50
11	5	7	14907.00	13795.00	220.50	0	Spot (Block11, Row7, Column5)	3992.71	4010.00	499.63	0.00	0.13	3406.00	3432.44	3406.00	397.46	0.00	0.12	61.00	34.00	0.00	604.00	586.71	5565841.00	1.41	3622.26	3568.00
11	6	7	15193.00	13807.00	195.00	0	Spot (Block11, Row7, Column6)	4042.69	4028.00	458.27	0.00	0.11	3454.50	3490.70	3454.50	391.90	0.00	0.11	61.00	37.00	0.00	573.50	588.19	4345888.00	1.41	3764.81	3723.50
11	7	7	15502.00	13806.00	147.00	-50	Spot (Block11, Row7, Column7)	3724.12	3656.50	540.69	0.01	0.15	3273.50	3317.24	3273.50	401.37	0.01	0.12	47.00	22.00	0.00	383.00	450.62	2197228.00	1.01	3467.78	3534.00
11	8	7	15801.00	13806.00	125.65	0	Spot (Block11, Row7, Column8)	5444.73	5432.00	662.56	0.00	0.12	3120.00	3179.55	3120.00	351.56	0.01	0.11	100.00	100.00	0.00	2312.00	2324.73	2275898.00	6.44	4097.76	4102.00
11	1	8	13694.00	14110.00	146.85	0	Spot (Block11, Row8, Column1)	58748.11	65535.00	10614.84	0.05	0.18	3113.00	3175.32	3113.00	467.79	0.01	0.15	100.00	100.00	62.06	62422.00	55635.11	34837904.00	118.80	16749.45	13137.50
11	2	8	14003.00	14121.00	199.45	0	Spot (Block11, Row8, Column2)	3607.10	3578.00	424.97	0.00	0.12	3116.00	3176.58	3116.00	409.55	0.01	0.13	53.00	22.00	0.00	462.00	491.10	4079625.00	1.05	3372.45	3401.50
11	3	8	14315.00	14104.00	156.05	0	Spot (Block11, Row8, Column3)	4042.87	3976.00	563.44	0.01	0.14	3108.00	3153.17	3108.00	364.83	0.01	0.12	87.00	58.00	0.00	868.00	934.87	2708725.00	2.44	3477.88	3462.00
11	4	8	14594.00	14111.00	189.80	0	Spot (Block11, Row8, Column4)	3863.49	3814.00	475.96	0.01	0.12	3160.00	3192.77	3160.00	377.88	0.00	0.12	69.00	43.00	0.00	654.00	703.49	3902123.00	1.77	3437.15	3398.50
11	5	8	14886.00	14106.00	183.20	0	Spot (Block11, Row8, Column5)	3948.39	3911.50	469.59	0.00	0.12	3320.00	3353.56	3320.00	421.74	0.00	0.13	60.00	36.00	0.00	591.50	628.39	3711488.00	1.41	3663.71	3616.00
11	6	8	15194.00	14101.00	181.20	0	Spot (Block11, Row8, Column6)	4421.97	4419.50	534.16	0.00	0.12	3470.00	3521.96	3470.00	427.06	0.01	0.12	81.00	55.00	0.00	949.50	951.97	4068211.00	2.11	3847.83	3854.00
11	7	8	15506.00	14106.00	188.60	0	Spot (Block11, Row8, Column7)	3986.42	3986.50	470.71	0.00	0.12	3363.00	3408.50	3363.00	430.23	0.01	0.13	62.00	33.00	0.00	623.50	623.42	4002365.00	1.34	3650.16	3572.00
11	8	8	15811.00	14101.00	123.50	0	Spot (Block11, Row8, Column8)	7534.94	7276.00	1586.57	0.02	0.21	3198.00	3248.62	3198.00	386.99	0.01	0.12	100.00	100.00	0.00	4078.00	4336.94	3044117.00	11.08	4772.57	4477.00
12	1	1	18204.00	12001.00	155.60	0	Spot (Block12, Row1, Column1)	55454.96	65535.00	12900.88	0.07	0.23	6605.00	6670.72	6605.00	728.41	0.00	0.11	100.00	100.00	52.85	58930.00	48849.96	36933308.00	66.97	20472.67	18338.00
12	2	1	18496.00	12001.00	181.60	0	Spot (Block12, Row1, Column2)	9077.47	8811.00	1282.55	0.01	0.14	6519.00	6579.39	6519.00	667.70	0.00	0.10	96.00	83.00	0.00	2292.00	2558.47	8414813.00	3.74	7315.93	7313.00
12	3	1	18802.00	12003.00	207.70	0	Spot (Block12, Row1, Column3)	7431.74	7412.00	746.00	0.00	0.10	6469.00	6515.60	6469.00	628.24	0.00	0.10	64.00	37.00	0.00	943.00	962.74	9155902.00	1.46	6934.05	6854.50
12	4	1	19100.00	12000.00	166.60	0	Spot (Block12, Row1, Column4)	9061.17	8910.00	1345.94	0.01	0.15	6498.00	6523.75	6498.00	622.48	0.00	0.10	95.00	85.00	0.00	2412.00	2563.17	7040533.00	4.08	7317.91	7318.00
12	5	1	19405.00	12004.00	195.15	0	Spot (Block12, Row1, Column5)	7960.03	7855.00	813.89	0.01	0.10	6558.00	6589.77	6558.00	631.80	0.00	0.10	83.00	51.00	0.00	1297.00	1402.03	8636632.00	2.17	7000.91	6973.50
12	6	1	19714.00	11994.00	122.10	0	Spot (Block12, Row1, Column6)	8521.85	8492.00	1040.97	0.00	0.12	6614.00	6669.31	6614.00	637.97	0.00	0.10	90.00	66.00	0.00	1878.00	1907.85	3366130.00	2.90	7272.67	7267.50
12	7	1	20015.00	11995.00	121.60	0	Spot (Block12, Row1, Column7)	10068.61	10155.00	1147.09	0.00	0.11	6705.00	6773.86	6705.00	634.17	0.00	0.09	99.00	97.00	0.00	3450.00	3363.61	3936826.00	5.20	7836.80	7876.00
12	8	1	20307.00	12000.00	209.85	0	Spot (Block12, Row1, Column8)	8164.77	8125.00	758.25	0.00	0.09	6808.00	6875.77	6808.00	607.82	0.00	0.09	81.00	55.00	0.00	1317.00	1356.77	10205965.00	2.12	7505.60	7421.00
12	1	2	18204.00	12310.00	124.60	0	Spot (Block12, Row2, Column1)	7584.63	7500.00	679.12	0.00	0.09	6598.00	6625.86	6598.00	676.48	0.00	0.10	66.00	31.00	0.00	902.00	986.63	3140036.00	1.42	6956.16	6853.50
12	2	2	18500.00	12302.00	138.30	0	Spot (Block12, Row2, Column2)	7765.45	7828.50	799.43	0.00	0.10	6495.00	6547.62	6495.00	621.45	0.00	0.09	67.00	52.00	0.00	1333.50	1270.45	4022504.00	1.96	7105.44	7024.50
12	3	2	18798.00	12301.00	198.60	0	Spot (Block12, Row2, Column3)	7768.27	7641.00	818.63	0.01	0.11	6470.00	6558.79	6470.00	623.63	0.01	0.10	82.00	46.00	0.00	1171.00	1298.27	8716003.00	1.94	7122.16	7148.00
12	4	2	19103.00	12309.00	205.60	0	Spot (Block12, Row2, Column4)	7816.44	7733.00	783.21	0.00	0.10	6594.00	6643.73	6594.00	638.89	0.00	0.10	74.00	43.00	0.00	1139.00	1222.44	9410996.00	1.84	7182.02	7151.00
12	5	2	19405.00	12301.00	210.15	0	Spot (Block12, Row2, Column5)	9612.84	9538.50	1207.16	0.00	0.13	6626.00	6681.87	6626.00	624.11	0.00	0.09	99.00	96.00	0.00	2912.50	2986.84	12092955.00	4.70	7637.90	7676.00
12	6	2	19692.00	12301.00	195.75	0	Spot (Block12, Row2, Column6)	8196.04	8133.50	856.32	0.00	0.10	6629.00	6683.35	6629.00	619.93	0.00	0.09	84.00	59.00	0.00	1504.50	1567.04	8884506.00	2.44	7293.64	7199.00
12	7	2	20002.00	12298.00	188.85	0	Spot (Block12, Row2, Column7)	7747.48	7669.00	1031.19	0.00	0.13	6579.00	6650.10	6579.00	601.94	0.00	0.09	72.00	44.00	0.00	1090.00	1168.48	7786216.00	1.82	7301.81	7280.00
12	8	2	20312.00	12293.00	149.65	0	Spot (Block12, Row2, Column8)	7790.94	7771.00	677.38	0.00	0.09	6676.50	6724.22	6676.50	595.92	0.00	0.09	72.00	45.00	0.00	1094.50	1114.44	4807008.00	1.79	7306.25	7259.50
12	1	3	18210.00	12602.00	173.35	0	Spot (Block12, Row3, Column1)	8943.99	8760.50	1180.29	0.01	0.13	6621.00	6649.75	6621.00	671.18	0.00	0.10	94.00	81.00	0.00	2139.50	2322.99	7495060.00	3.42	7424.31	7426.50
12	2	3	18503.00	12607.00	195.30	0	Spot (Block12, Row3, Column2)	8055.96	8016.50	742.58	0.00	0.09	6628.00	6680.25	6628.00	658.49	0.00	0.10	83.00	54.00	0.00	1388.50	1427.96	8684327.00	2.09	7253.94	7245.00
12	3	3	18795.00	12599.00	190.70	0	Spot (Block12, Row3, Column3)	8339.90	8275.00	878.46	0.00	0.11	6651.00	6709.65	6651.00	669.11	0.00	0.10	87.00	61.00	0.00	1624.00	1688.90	8556737.00	2.44	7441.44	7518.00
12	4	3	19108.00	12600.00	179.40	0	Spot (Block12, Row3, Column4)	9204.03	8975.00	1267.43	0.01	0.14	6689.00	6725.03	6689.00	637.69	0.00	0.09	97.00	83.00	0.00	2286.00	2515.03	8292833.00	3.89	7624.26	7473.00
12	5	3	19401.00	12598.00	181.45	0	Spot (Block12, Row3, Column5)	8791.24	8539.00	1356.46	0.01	0.15	6650.00	6698.59	6650.00	619.23	0.00	0.09	97.00	80.00	0.00	1889.00	2141.24	8114312.00	3.38	7614.08	7580.50
12	6	3	19702.00	12605.00	191.45	0	Spot (Block12, Row3, Column6)	7862.15	7844.00	711.94	0.00	0.09	6701.00	6751.19	6701.00	621.00	0.00	0.09	72.00	44.00	0.00	1143.00	1161.15	8160911.00	1.79	7309.59	7192.00
12	7	3	20005.00	12601.00	199.90	0	Spot (Block12, Row3, Column7)	7604.81	7530.00	655.88	0.00	0.09	6632.50	6660.03	6632.50	628.28	0.00	0.09	64.00	34.00	0.00	897.50	972.31	8616255.00	1.50	7024.89	7036.50
12	8	3	20293.00	12601.00	190.65	0	Spot (Block12, Row3, Column8)	7567.58	7430.00	715.05	0.01	0.09	6576.00	6595.75	6576.00	612.06	0.00	0.09	63.00	36.00	0.00	854.00	991.58	7764338.00	1.59	7018.61	7053.00
12	1	4	18201.00	12901.00	176.10	0	Spot (Block12, Row4, Column1)	9526.90	9174.50	2420.79	0.02	0.25	6590.00	6649.31	6590.00	677.93	0.00	0.10	94.00	80.00	0.00	2584.50	2936.90	8231243.00	4.24	7636.38	7672.00
12	2	4	18500.00	12899.00	205.95	0	Spot (Block12, Row4, Column2)	8082.63	8009.00	845.68	0.00	0.10	6734.00	6810.32	6734.00	690.95	0.00	0.10	71.00	46.00	0.00	1275.00	1348.63	9707243.00	1.84	7336.77	7273.00
12	3	4	18802.00	12904.00	150.20	0	Spot (Block12, Row4, Column3)	15583.86	15139.50	3852.56	0.01	0.25	6717.00	6776.67	6717.00	699.69	0.00	0.10	100.00	100.00	0.00	8422.50	8866.86	9693162.00	12.59	9143.03	8917.00
12	4	4	19112.00	12890.00	165.30	0	Spot (Block12, Row4, Column4)	7684.72	7584.00	747.48	0.01	0.10	6600.50	6628.16	6600.50	666.11	0.00	0.10	64.00	39.00	0.00	983.50	1084.22	5825019.00	1.59	7150.54	7073.00
12	5	4	19390.00	12898.00	189.70	0	Spot (Block12, Row4, Column5)	7913.15	7879.00	810.27	0.00	0.10	6566.50	6600.25	6566.50	618.80	0.00	0.09	78.00	54.00	0.00	1312.50	1346.65	8031852.00	2.12	7159.24	7158.00
12	6	4	19699.00	12906.00	202.05	0	Spot (Block12, Row4, Column6)	9872.17	9874.00	992.72	0.00	0.10	6747.00	6789.77	6747.00	627.38	0.00	0.09	99.00	98.00	0.00	3127.00	3125.17	11441840.00	4.91	7916.24	7958.50
12	7	4	19995.00	12900.00	169.35	0	Spot (Block12, Row4, Column7)	8620.20	8494.00	908.01	0.01	0.11	6759.00	6802.76	6759.00	657.78	0.00	0.10	93.00	70.00	0.00	1735.00	1861.20	6844438.00	2.76	7551.73	7575.00
12	8	4	20304.00	12884.00	113.25	0	Spot (Block12, Row4, Column8)	11856.31	8615.00	11716.62	0.14	0.99	6619.00	6658.29	6619.00	667.68	0.00	0.10	95.00	69.00	3.55	1996.00	5237.31	4007432.00	7.79	8103.62	8064.00
12	1	5	18209.00	13204.00	119.00	0	Spot (Block12, Row5, Column1)	10496.28	10438.00	1523.75	0.00	0.15	6537.00	6604.63	6537.00	666.91	0.00	0.10	100.00	99.00	0.00	3901.00	3959.28	3904617.00	5.84	8008.82	7975.00
12	2	5	18495.00	13205.00	197.80	0	Spot (Block12, Row5, Column2)	8227.04	8147.50	832.22	0.00	0.10	6734.00	6790.43	6734.00	680.10	0.00	0.10	80.00	52.00	0.00	1413.50	1493.04	9099107.00	2.11	7389.72	7438.00
12	3	5	18799.00	13208.00	191.20	0	Spot (Block12, Row5, Column3)	8441.18	8370.50	873.74	0.00	0.10	6771.50	6829.32	6771.50	681.67	0.00	0.10	88.00	59.00	0.00	1599.00	1669.68	8728180.00	2.36	7620.06	7620.50
12	4	5	19097.00	13203.00	194.20	0	Spot (Block12, Row5, Column4)	7918.19	7854.00	830.66	0.00	0.10	6586.00	6628.57	6586.00	660.51	0.00	0.10	75.00	48.00	0.00	1268.00	1332.19	8424958.00	1.95	7039.85	6922.50
12	5	5	19402.00	13202.00	149.70	0	Spot (Block12, Row5, Column5)	14740.00	14239.00	3908.08	0.02	0.27	6592.00	6637.39	6592.00	657.22	0.00	0.10	100.00	100.00	0.00	7647.00	8148.00	9035623.00	12.33	8548.81	8471.50
12	6	5	19710.00	13202.00	193.10	0	Spot (Block12, Row5, Column6)	8391.34	8350.00	1029.51	0.00	0.12	6694.00	6756.79	6694.00	635.61	0.00	0.09	86.00	64.00	0.00	1656.00	1697.34	8861256.00	2.57	7487.54	7418.00
12	7	5	19990.00	13195.00	172.60	0	Spot (Block12, Row5, Column7)	8020.71	8100.00	716.33	0.00	0.09	6693.00	6735.63	6693.00	632.83	0.00	0.09	79.00	57.00	0.00	1407.00	1327.71	6681255.00	2.03	7340.58	7325.00
12	8	5	20300.00	13203.00	154.95	0	Spot (Block12, Row5, Column8)	9157.94	8927.00	1216.98	0.01	0.13	6564.00	6640.24	6564.00	653.26	0.01	0.10	99.00	88.00	0.00	2363.00	2593.94	6016765.00	3.85	7490.20	7548.00
12	1	6	18206.00	13505.00	205.85	0	Spot (Block12, Row6, Column1)	7869.83	7853.00	781.58	0.00	0.10	6496.50	6538.09	6496.50	657.06	0.00	0.10	79.00	51.00	0.00	1356.50	1373.33	9483144.00	2.03	7151.38	7235.00
12	2	6	18506.00	13505.00	213.35	0	Spot (Block12, Row6, Column2)	8112.13	8081.00	800.63	0.00	0.10	6718.00	6759.92	6718.00	674.67	0.00	0.10	76.00	50.00	0.00	1363.00	1394.13	10537657.00	2.00	7374.30	7401.00
12	3	6	18801.00	13499.00	183.55	0	Spot (Block12, Row6, Column3)	10131.38	9745.00	1889.89	0.02	0.19	6825.00	6882.96	6825.00	677.06	0.00	0.10	97.00	84.00	0.00	2920.00	3306.38	9574159.00	4.80	8048.00	8002.00
12	4	6	19103.00	13504.00	195.00	0	Spot (Block12, Row6, Column4)	8484.20	8455.50	814.95	0.00	0.10	6789.00	6831.81	6789.00	688.32	0.00	0.10	87.00	62.00	0.00	1666.50	1695.20	9128999.00	2.40	7516.47	7620.00
12	5	6	19405.00	13506.00	152.50	0	Spot (Block12, Row6, Column5)	13597.91	12840.00	3854.81	0.02	0.28	6755.00	6816.10	6755.00	683.62	0.00	0.10	99.00	98.00	0.00	6085.00	6842.91	8675466.00	9.92	8630.37	8229.50
12	6	6	19701.00	13503.00	205.60	0	Spot (Block12, Row6, Column6)	7808.95	7789.00	734.06	0.00	0.09	6668.00	6755.20	6668.00	840.14	0.01	0.12	60.00	25.00	0.00	1121.00	1140.95	9378550.00	1.25	7122.14	7027.50
12	7	6	19996.00	13501.00	187.25	0	Spot (Block12, Row6, Column7)	8211.21	8259.00	898.23	0.00	0.11	6576.00	6641.27	6576.00	805.55	0.00	0.12	76.00	53.00	0.00	1683.00	1635.21	8104469.00	1.95	7231.17	7202.50
12	8	6	20302.00	13503.00	185.40	0	Spot (Block12, Row6, Column8)	7868.57	7788.00	765.61	0.00	0.10	6527.00	6574.05	6527.00	593.86	0.00	0.09	84.00	52.00	0.00	1261.00	1341.57	7577430.00	2.18	7092.00	7009.00
12	1	7	18209.00	13801.00	212.90	0	Spot (Block12, Row7, Column1)	7780.22	7666.00	821.03	0.01	0.11	6474.00	6539.88	6474.00	710.61	0.00	0.11	72.00	42.00	0.00	1192.00	1306.22	10059822.00	1.75	6920.32	6818.50
12	2	7	18502.00	13796.00	212.45	0	Spot (Block12, Row7, Column2)	7729.51	7725.00	768.44	0.00	0.10	6695.50	6727.78	6695.50	689.90	0.00	0.10	63.00	34.00	0.00	1029.50	1034.01	9932423.00	1.45	7167.01	7090.00
12	3	7	18806.00	13799.00	207.85	0	Spot (Block12, Row7, Column3)	7881.66	7874.00	744.48	0.00	0.09	6829.00	6853.08	6829.00	684.91	0.00	0.10	63.00	36.00	0.00	1045.00	1052.66	9702322.00	1.50	7501.30	7452.00
12	4	7	19104.00	13805.00	198.15	0	Spot (Block12, Row7, Column4)	8036.44	7984.00	796.33	0.00	0.10	6841.00	6877.38	6841.00	679.35	0.00	0.10	67.00	43.00	0.00	1143.00	1195.44	8896343.00	1.71	7458.24	7491.50
12	5	7	19400.00	13803.00	217.30	0	Spot (Block12, Row7, Column5)	8034.68	7965.00	769.30	0.00	0.10	6809.00	6876.79	6809.00	668.16	0.00	0.10	73.00	43.00	0.00	1156.00	1225.68	10838777.00	1.73	7384.54	7322.00
12	6	7	19704.00	13805.00	207.40	0	Spot (Block12, Row7, Column6)	8017.98	7979.00	800.41	0.00	0.10	6699.50	6765.82	6699.50	837.15	0.00	0.12	67.00	34.00	0.00	1279.50	1318.48	9781931.00	1.50	7417.24	7437.00
12	7	7	19996.00	13818.00	129.35	0	Spot (Block12, Row7, Column7)	8243.53	7984.00	1773.30	0.01	0.22	6596.00	6651.30	6596.00	812.17	0.00	0.12	74.00	40.00	0.00	1388.00	1647.53	3701346.00	1.96	7289.69	7487.00
12	8	7	20301.00	13799.00	89.35	0	Spot (Block12, Row7, Column8)	10115.88	10103.50	1050.77	0.00	0.10	6588.00	6615.02	6588.00	620.85	0.00	0.09	100.00	100.00	0.00	3515.50	3527.88	2002944.00	5.64	7992.46	8000.00
12	1	8	18196.00	14105.00	146.05	0	Spot (Block12, Row8, Column1)	59791.67	65535.00	10084.15	0.04	0.17	6448.00	6537.63	6448.00	789.60	0.01	0.12	100.00	100.00	67.30	59087.00	53343.67	34739232.00	67.44	21517.21	17209.00
12	2	8	18507.00	14100.00	201.70	0	Spot (Block12, Row8, Column2)	7792.74	7779.50	767.92	0.00	0.10	6694.00	6727.96	6694.00	760.42	0.00	0.11	62.00	32.00	0.00	1085.50	1098.74	9023993.00	1.40	7079.06	7069.00
12	3	8	18798.00	14109.00	187.25	0	Spot (Block12, Row8, Column3)	8569.70	8377.00	1193.37	0.01	0.14	6755.00	6769.50	6755.00	694.57	0.00	0.10	84.00	63.00	0.00	1622.00	1814.70	8449721.00	2.59	7517.94	7589.00
12	4	8	19103.00	14098.00	184.05	0	Spot (Block12, Row8, Column4)	8121.06	8007.50	815.07	0.01	0.10	6728.00	6775.36	6728.00	692.58	0.00	0.10	80.00	44.00	0.00	1279.50	1393.06	7715010.00	1.94	7392.58	7425.00
12	5	8	19394.00	14105.00	197.85	0	Spot (Block12, Row8, Column5)	7776.98	7685.00	693.99	0.01	0.09	6640.00	6715.11	6640.00	692.96	0.00	0.10	69.00	35.00	0.00	1045.00	1136.98	8578013.00	1.53	7149.77	7120.50
12	6	8	19705.00	14104.00	191.10	0	Spot (Block12, Row8, Column6)	8068.84	7986.00	790.99	0.00	0.10	6593.00	6643.91	6593.00	676.63	0.00	0.10	83.00	52.00	0.00	1393.00	1475.84	8302837.00	2.11	7216.15	7187.00
12	7	8	20003.00	14105.00	176.75	0	Spot (Block12, Row8, Column7)	8029.41	7909.00	814.87	0.01	0.10	6569.00	6611.03	6569.00	668.92	0.00	0.10	82.00	50.00	0.00	1340.00	1460.41	6977559.00	2.12	7206.44	7165.00
12	8	8	20311.00	14098.00	128.15	0	Spot (Block12, Row8, Column8)	11564.80	11157.00	1800.81	0.02	0.16	6581.00	6620.97	6581.00	646.89	0.00	0.10	100.00	99.00	0.00	4576.00	4983.80	5076949.00	7.64	8233.89	8203.00
13	1	1	4696.00	16510.00	151.00	0	Spot (Block13, Row1, Column1)	56307.46	65535.00	12973.34	0.07	0.23	2591.00	2629.98	2591.00	391.46	0.01	0.15	100.00	100.00	56.98	62944.00	53716.46	35079828.00	137.12	17206.10	13979.50
13	2	1	5002.00	16523.00	170.85	0	Spot (Block13, Row1, Column2)	3377.87	3286.00	531.67	0.01	0.16	2537.00	2573.57	2537.00	349.04	0.01	0.14	83.00	53.00	0.00	749.00	840.87	2742829.00	2.30	2803.49	2810.00
13	3	1	5299.00	16506.00	163.45	0	Spot (Block13, Row1, Column3)	3201.03	3164.00	435.43	0.01	0.14	2561.00	2594.90	2561.00	355.11	0.01	0.14	74.00	39.00	0.00	603.00	640.03	2371965.00	1.71	2761.73	2693.50
13	4	1	5580.00	16511.00	163.45	0	Spot (Block13, Row1, Column4)	3725.08	3437.00	1731.83	0.03	0.46	2615.50	2666.56	2615.50	389.06	0.01	0.15	81.00	52.00	0.00	821.50	1109.58	2756556.00	2.72	3047.48	3043.50
13	5	1	5900.00	16508.00	158.00	0	Spot (Block13, Row1, Column5)	4723.04	4477.50	1328.44	0.02	0.28	2647.50	2677.86	2647.50	399.99	0.00	0.15	93.00	82.00	0.00	1830.00	2075.54	3268342.00	5.11	3108.21	3090.50
13	6	1	6213.00	16505.00	108.80	0	Spot (Block13, Row1, Column6)	4365.34	4310.00	857.34	0.01	0.20	2661.00	2689.10	2661.00	390.43	0.00	0.15	98.00	88.00	0.00	1649.00	1704.34	1340160.00	4.29	3224.15	3257.00
13	7	1	6519.00	16504.00	111.80	0	Spot (Block13, Row1, Column7)	5708.19	5667.50	1082.41	0.00	0.19	2707.00	2748.85	2707.00	402.17	0.01	0.15	100.00	98.00	0.00	2960.50	3001.19	1860871.00	7.36	3666.02	3716.00
13	8	1	6809.00	16513.00	203.90	0	Spot (Block13, Row1, Column8)	3504.96	3485.00	567.46	0.00	0.16	2717.00	2773.06	2717.00	424.52	0.01	0.15	70.00	42.00	0.00	768.00	787.96	4139356.00	1.72	3132.34	3149.00
13	1	2	4703.00	16814.00	147.00	-50	Spot (Block13, Row2, Column1)	2818.55	2788.50	306.31	0.00	0.11	2554.00	2589.15	2554.00	358.18	0.01	0.14	39.00	8.00	0.00	234.50	264.55	1662947.00	0.64	2642.89	2652.00
13	2	2	5006.00	16818.00	136.20	0	Spot (Block13, Row2, Column2)	3378.59	3239.50	481.25	0.02	0.14	2527.00	2569.53	2527.00	339.16	0.01	0.13	89.00	53.00	0.00	712.50	851.59	1689297.00	2.39	2839.86	2826.50
13	3	2	5300.00	16810.00	162.55	0	Spot (Block13, Row2, Column3)	3322.45	3314.00	493.56	0.00	0.15	2589.00	2619.71	2589.00	356.83	0.01	0.14	77.00	51.00	0.00	725.00	733.45	2438678.00	1.97	2840.36	2773.50
13	4	2	5612.00	16807.00	215.05	0	Spot (Block13, Row2, Column4)	3175.42	3141.00	399.73	0.00	0.13	2606.50	2661.50	2606.50	404.14	0.01	0.15	63.00	30.00	0.00	534.50	568.92	4182032.00	1.27	2924.90	2904.00
13	5	2	5908.00	16815.00	137.05	0	Spot (Block13, Row2, Column5)	3825.41	3743.50	566.15	0.01	0.15	2627.00	2685.02	2627.00	407.87	0.01	0.15	93.00	74.00	0.00	1116.50	1198.41	1943308.00	2.80	3197.26	3036.50
13	6	2	6199.00	16811.00	201.70	0	Spot (Block13, Row2, Column6)	3275.63	3259.00	517.95	0.00	0.16	2659.00	2683.41	2659.00	373.63	0.00	0.14	63.00	39.00	0.00	600.00	616.63	3796456.00	1.59	2895.90	2878.50
13	7	2	6511.00	16816.00	206.70	0	Spot (Block13, Row2, Column7)	3278.74	3229.00	539.68	0.01	0.16	2664.00	2700.48	2664.00	380.81	0.01	0.14	62.00	38.00	0.00	565.00	614.74	3973838.00	1.52	2937.55	2912.00
13	8	2	6802.00	16814.00	153.25	0	Spot (Block13, Row2, Column8)	3190.71	3109.00	479.67	0.01	0.15	2732.00	2794.34	2732.00	422.94	0.01	0.15	45.00	21.00	0.00	377.00	458.71	2051624.00	0.94	2946.10	2882.00
13	1	3	4703.00	17113.00	147.80	0	Spot (Block13, Row3, Column1)	4690.86	4504.00	1071.69	0.02	0.23	2570.00	2596.94	2570.00	373.41	0.00	0.14	99.00	94.00	0.00	1934.00	2120.86	2786369.00	5.61	3100.51	3092.00
13	2	3	5010.00	17111.00	191.65	0	Spot (Block13, Row3, Column2)	3193.15	3137.00	476.92	0.01	0.15	2558.00	2594.72	2558.00	347.10	0.01	0.13	68.00	42.00	0.00	579.00	635.15	3311295.00	1.72	2883.84	2897.00
13	3	3	5296.00	17122.00	152.80	0	Spot (Block13, Row3, Column3)	3683.65	3575.00	784.34	0.01	0.21	2658.50	2689.25	2658.50	399.53	0.00	0.15	83.00	61.00	0.00	916.50	1025.15	2361218.00	2.49	2975.02	2845.50
13	4	3	5602.00	17113.00	154.20	0	Spot (Block13, Row3, Column4)	3868.44	3809.00	638.95	0.01	0.17	2644.50	2679.01	2644.50	397.74	0.01	0.15	92.00	71.00	0.00	1164.50	1223.94	2518353.00	2.99	3067.80	2979.00
13	5	3	5904.00	17113.00	173.50	0	Spot (Block13, Row3, Column5)	3494.29	3450.00	625.13	0.01	0.18	2663.00	2692.03	2663.00	385.36	0.00	0.14	72.00	51.00	0.00	787.00	831.29	2945688.00	2.08	2995.51	3005.00
13	6	3	6211.00	17104.00	179.60	0	Spot (Block13, Row3, Column6)	3298.67	3301.50	469.80	0.00	0.14	2652.00	2678.04	2652.00	362.69	0.00	0.14	69.00	42.00	0.00	649.50	646.67	2981999.00	1.71	2952.57	2929.00
13	7	3	6505.00	17109.00	154.20	0	Spot (Block13, Row3, Column7)	3781.36	3757.00	621.11	0.00	0.16	2659.00	2701.18	2659.00	379.72	0.01	0.14	88.00	68.00	0.00	1098.00	1122.36	2499481.00	2.84	3031.17	3009.00
13	8	3	6797.00	17102.00	188.10	0	Spot (Block13, Row3, Column8)	3249.49	3212.50	520.68	0.00	0.16	2791.00	2886.23	2791.00	1025.98	0.01	0.36	14.00	0.00	0.00	421.50	458.49	3268991.00	0.35	2959.83	2913.50
13	1	4	4716.00	17411.00	177.20	0	Spot (Block13, Row4, Column1)	3539.76	3496.50	633.45	0.01	0.18	2571.00	2599.97	2571.00	366.61	0.00	0.14	79.00	61.00	0.00	925.50	968.76	3107912.00	2.56	2892.42	2821.00
13	2	4	5002.00	17406.00	222.60	0	Spot (Block13, Row4, Column2)	3028.18	2956.50	447.36	0.01	0.15	2580.50	2628.94	2580.50	400.63	0.01	0.15	48.00	18.00	0.00	376.00	447.68	4281849.00	1.00	2699.67	2670.00
13	3	4	5307.00	17434.00	154.75	0	Spot (Block13, Row4, Column3)	7823.49	6225.50	8212.80	0.10	1.05	2616.00	2675.98	2616.00	401.67	0.01	0.15	94.00	87.00	0.30	3609.50	5207.49	5132212.00	12.82	4200.81	3387.50
13	4	4	5615.00	17422.00	141.25	0	Spot (Block13, Row4, Column4)	3260.21	3187.00	473.96	0.01	0.15	2616.00	2679.02	2616.00	405.01	0.01	0.15	65.00	33.00	0.00	571.00	644.21	1763771.00	1.43	2931.07	2935.50
13	5	4	5892.00	17412.00	187.05	0	Spot (Block13, Row4, Column5)	3323.49	3235.00	551.69	0.01	0.17	2635.00	2681.86	2635.00	404.50	0.01	0.15	68.00	34.00	0.00	600.00	688.49	3273638.00	1.59	2881.48	2845.00
13	6	4	6203.00	17411.00	173.65	0	Spot (Block13, Row4, Column6)	4950.19	4888.00	945.67	0.01	0.19	2651.00	2675.96	2651.00	366.79	0.00	0.14	99.00	99.00	0.00	2237.00	2299.19	4163112.00	6.20	3405.88	3484.00
13	7	4	6500.00	17409.00	148.80	0	Spot (Block13, Row4, Column7)	5066.34	4670.00	1659.00	0.04	0.33	2671.00	2708.61	2671.00	384.29	0.01	0.14	98.00	94.00	0.00	1999.00	2395.34	3055004.00	6.14	3284.60	3199.00
13	8	4	6807.00	17421.00	162.40	0	Spot (Block13, Row4, Column8)	4382.87	4163.00	916.05	0.02	0.21	2725.00	2765.69	2725.00	430.92	0.01	0.16	96.00	80.00	0.00	1438.00	1657.87	3186344.00	3.75	3261.70	3258.00
13	1	5	4705.00	17707.00	99.85	0	Spot (Block13, Row5, Column1)	4091.84	3993.00	683.38	0.01	0.17	2507.00	2556.45	2507.00	346.81	0.01	0.14	100.00	96.00	0.00	1486.00	1584.84	1035236.00	4.43	3166.30	3136.00
13	2	5	5003.00	17718.00	200.05	0	Spot (Block13, Row5, Column2)	3033.97	3010.00	419.74	0.00	0.14	2498.00	2538.39	2498.00	341.34	0.01	0.13	63.00	31.00	0.00	512.00	535.97	3446592.00	1.45	2752.77	2706.00
13	3	5	5306.00	17719.00	188.65	0	Spot (Block13, Row5, Column3)	3193.48	3134.50	455.64	0.01	0.14	2579.00	2601.83	2579.00	374.81	0.00	0.14	66.00	32.00	0.00	555.50	614.48	3212636.00	1.58	2834.81	2816.00
13	4	5	5608.00	17707.00	185.50	0	Spot (Block13, Row5, Column4)	3510.25	3457.50	666.48	0.01	0.19	2580.00	2624.43	2580.00	374.47	0.01	0.14	80.00	58.00	0.00	877.50	930.25	3383884.00	2.37	3050.67	2780.00
13	5	5	5905.00	17710.00	140.80	0	Spot (Block13, Row5, Column5)	8401.21	8279.00	2426.99	0.01	0.29	2614.00	2670.83	2614.00	390.40	0.01	0.15	100.00	100.00	0.00	5665.00	5787.21	4511452.00	14.68	4208.71	4056.00
13	6	5	6200.00	17712.00	140.55	0	Spot (Block13, Row5, Column6)	3759.10	3601.00	731.56	0.02	0.19	2626.00	2671.23	2626.00	395.14	0.01	0.15	97.00	64.00	0.00	975.00	1133.10	2007360.00	2.75	3018.31	3028.50
13	7	5	6513.00	17712.00	194.75	0	Spot (Block13, Row5, Column7)	3153.12	3130.00	471.95	0.00	0.15	2679.00	2708.13	2679.00	404.52	0.00	0.15	53.00	22.00	0.00	451.00	474.12	3367528.00	1.10	3016.12	2962.00
13	8	5	6806.00	17710.00	142.45	0	Spot (Block13, Row5, Column8)	6331.56	6034.50	2117.50	0.02	0.33	2699.50	2735.67	2699.50	431.10	0.01	0.16	100.00	99.00	0.00	3335.00	3632.06	3507684.00	8.34	3606.89	3493.00
13	1	6	4707.00	18016.00	195.35	0	Spot (Block13, Row6, Column1)	3033.42	2994.00	395.75	0.01	0.13	2505.00	2550.95	2505.00	323.88	0.01	0.13	63.00	38.00	0.00	489.00	528.42	3273057.00	1.49	2788.37	2718.00
13	2	6	5012.00	18021.00	231.80	0	Spot (Block13, Row6, Column2)	2906.98	2847.50	502.05	0.01	0.17	2517.50	2563.51	2517.50	389.93	0.01	0.15	44.00	17.00	0.00	330.00	389.48	4494188.00	0.88	2676.52	2686.00
13	3	6	5298.00	18010.00	151.30	0	Spot (Block13, Row6, Column3)	4949.61	4790.00	1162.67	0.01	0.23	2566.00	2605.26	2566.00	415.23	0.01	0.16	99.00	93.00	0.00	2224.00	2383.61	3103403.00	5.65	3167.65	3225.00
13	4	6	5607.00	18018.00	162.85	0	Spot (Block13, Row6, Column4)	3646.28	3603.00	512.20	0.01	0.14	2575.00	2615.05	2575.00	380.22	0.01	0.15	91.00	70.00	0.00	1028.00	1071.28	2654495.00	2.71	3002.89	2998.00
13	5	6	5905.00	18014.00	142.75	0	Spot (Block13, Row6, Column5)	6951.60	6910.00	2023.75	0.00	0.29	2598.50	2645.20	2598.50	430.20	0.01	0.16	100.00	99.00	0.00	4311.50	4353.10	3858138.00	10.01	3666.67	3590.00
13	6	6	6203.00	18006.00	208.05	0	Spot (Block13, Row6, Column6)	3231.05	3182.00	540.86	0.01	0.17	2603.00	2660.28	2603.00	422.99	0.01	0.16	60.00	31.00	0.00	579.00	628.05	3983883.00	1.35	2844.33	2796.00
13	7	6	6506.00	18010.00	160.10	0	Spot (Block13, Row6, Column7)	4643.80	4446.50	1137.21	0.02	0.24	2665.00	2694.15	2665.00	395.75	0.00	0.15	97.00	87.00	0.00	1781.50	1978.80	3269236.00	4.93	3185.14	3216.00
13	8	6	6808.00	18009.00	156.25	0	Spot (Block13, Row6, Column8)	4428.66	4248.50	897.56	0.02	0.20	2693.00	2735.24	2693.00	579.80	0.01	0.21	92.00	70.00	0.00	1555.50	1735.66	2967203.00	2.92	3183.79	3230.00
13	1	7	4703.00	18319.00	202.80	0	Spot (Block13, Row7, Column1)	2992.77	2976.50	356.27	0.00	0.12	2595.00	2643.49	2595.00	396.84	0.01	0.15	48.00	15.00	0.00	381.50	397.77	3489571.00	0.88	2756.32	2795.00
13	2	7	5012.00	18332.00	180.00	0	Spot (Block13, Row7, Column2)	3280.68	3183.50	966.84	0.01	0.29	2569.00	2615.00	2569.00	408.98	0.01	0.16	65.00	37.00	0.00	614.50	711.68	2991977.00	1.63	3032.39	3066.00
13	3	7	5309.00	18313.00	210.00	0	Spot (Block13, Row7, Column3)	3044.67	3024.00	417.38	0.00	0.14	2587.00	2642.11	2587.00	437.23	0.01	0.17	49.00	13.00	0.00	437.00	457.67	3830192.00	0.92	2824.16	2739.00
13	4	7	5601.00	18323.00	218.90	0	Spot (Block13, Row7, Column4)	3129.83	3052.50	593.83	0.01	0.19	2570.00	2610.99	2570.00	388.48	0.01	0.15	58.00	27.00	0.00	482.50	559.83	4287865.00	1.34	2851.53	2806.00
13	5	7	5906.00	18316.00	247.30	0	Spot (Block13, Row7, Column5)	3024.87	2992.50	453.52	0.00	0.15	2569.00	2618.36	2569.00	430.67	0.01	0.16	49.00	21.00	0.00	423.50	455.87	5341914.00	0.94	2780.72	2711.50
13	6	7	6207.00	18319.00	223.15	0	Spot (Block13, Row7, Column6)	3107.21	3094.00	424.32	0.00	0.14	2599.00	2652.49	2599.00	418.40	0.01	0.16	55.00	23.00	0.00	495.00	508.21	4430884.00	1.09	2862.75	2888.00
13	7	7	6506.00	18311.00	106.95	0	Spot (Block13, Row7, Column7)	4087.01	3928.00	691.77	0.02	0.17	2683.00	2707.53	2683.00	393.77	0.00	0.15	96.00	87.00	0.00	1245.00	1404.01	1205667.00	3.50	3185.60	3138.00
13	8	7	6803.00	18309.00	135.65	0	Spot (Block13, Row7, Column8)	6369.07	6392.00	1293.12	0.00	0.20	2695.00	2721.56	2695.00	393.46	0.00	0.14	98.00	98.00	0.00	3697.00	3674.07	3165428.00	9.27	3777.92	3706.00
13	1	8	4693.00	18613.00	141.65	0	Spot (Block13, Row8, Column1)	61746.61	65535.00	8304.64	0.03	0.13	2673.00	2731.10	2673.00	550.21	0.01	0.20	100.00	100.00	77.06	62862.00	59073.61	33652160.00	107.26	21484.64	15796.50
13	2	8	5014.00	18626.00	183.50	0	Spot (Block13, Row8, Column2)	3306.44	3279.00	577.55	0.00	0.17	2612.00	2668.26	2612.00	406.09	0.01	0.15	71.00	38.00	0.00	667.00	694.44	3124583.00	1.57	2910.68	2923.50
13	3	8	5291.00	18613.00	147.90	0	Spot (Block13, Row8, Column3)	4897.78	4655.00	1398.58	0.02	0.29	2653.00	2689.86	2653.00	391.60	0.01	0.15	99.00	93.00	0.00	2002.00	2244.78	2919078.00	5.64	3311.30	3273.00
13	4	8	5602.00	18620.00	184.15	0	Spot (Block13, Row8, Column4)	3374.98	3259.50	603.94	0.02	0.18	2653.00	2691.26	2653.00	387.88	0.01	0.14	68.00	38.00	0.00	606.50	721.98	3199485.00	1.76	2966.01	2815.00
13	5	8	5884.00	18617.00	197.65	0	Spot (Block13, Row8, Column5)	3134.95	3097.50	498.62	0.01	0.16	2603.00	2665.90	2603.00	377.22	0.01	0.14	58.00	30.00	0.00	494.50	531.95	3467250.00	1.24	2838.25	2775.50
13	6	8	6202.00	18615.00	192.00	0	Spot (Block13, Row8, Column6)	3537.68	3537.00	597.81	0.00	0.17	2667.00	2723.13	2667.00	403.46	0.01	0.15	77.00	53.00	0.00	870.00	870.68	3679185.00	2.02	2990.33	3035.50
13	7	8	6489.00	18599.00	167.60	0	Spot (Block13, Row8, Column7)	5151.46	4089.00	6598.01	0.10	1.28	2767.00	2794.29	2767.00	403.81	0.00	0.14	92.00	73.00	0.90	1322.00	2384.46	4028445.00	5.84	3373.24	3304.00
13	8	8	6811.00	18611.00	119.65	0	Spot (Block13, Row8, Column8)	8539.82	8536.00	1909.28	0.00	0.22	2813.00	2849.28	2813.00	454.48	0.01	0.16	100.00	100.00	0.00	5723.00	5726.82	3236593.00	12.52	4419.82	4087.50
14	1	1	9203.00	16509.00	155.90	0	Spot (Block14, Row1, Column1)	57324.65	65535.00	12378.95	0.06	0.22	186.00	213.72	186.00	164.68	0.06	0.77	100.00	100.00	61.58	65349.00	57138.65	38350520.00	346.79	12210.11	9595.00
14	2	1	9499.00	16540.00	157.95	0	Spot (Block14, Row1, Column2)	201.05	202.00	15.55	0.00	0.08	175.00	189.27	175.00	111.91	0.03	0.59	0.00	0.00	0.00	27.00	26.05	137319.00	0.11	185.69	189.50
14	3	1	9794.00	16525.00	162.35	0	Spot (Block14, Row1, Column3)	198.86	200.00	14.79	0.00	0.07	166.00	166.48	166.00	33.08	0.00	0.20	52.00	0.00	0.00	34.00	32.86	145765.00	0.98	184.22	184.00
14	4	1	10093.00	16490.00	101.10	0	Spot (Block14, Row1, Column4)	198.92	198.00	10.97	0.00	0.06	164.00	164.62	164.00	39.76	0.00	0.24	33.00	0.00	0.00	34.00	34.92	51122.00	0.86	188.38	187.00
14	5	1	10407.00	16498.00	163.55	0	Spot (Block14, Row1, Column5)	191.80	191.00	16.42	0.00	0.09	161.00	161.24	161.00	42.93	0.00	0.27	25.00	0.00	0.00	30.00	30.80	141933.00	0.71	174.67	173.00
14	6	1	10699.00	16507.00	147.00	-50	Spot (Block14, Row1, Column6)	182.88	188.00	20.28	0.01	0.11	157.00	156.83	157.00	24.91	0.00	0.16	59.00	9.00	0.00	31.00	25.88	107535.00	1.05	163.49	162.00
14	7	1	11012.00	16501.00	132.00	0	Spot (Block14, Row1, Column7)	298.79	307.00	39.15	0.01	0.13	151.00	153.22	151.00	23.93	0.01	0.16	100.00	99.00	0.00	156.00	147.79	139234.00	6.08	209.72	208.00
14	8	1	11309.00	16510.00	172.05	0	Spot (Block14, Row1, Column8)	282.92	293.00	52.21	0.02	0.18	137.00	140.58	137.00	18.18	0.01	0.13	99.00	99.00	0.00	156.00	145.92	233123.00	7.83	183.03	185.00
14	1	2	9198.00	16809.00	147.00	-50	Spot (Block14, Row2, Column1)	198.45	184.00	145.29	0.03	0.73	182.00	192.62	182.00	96.76	0.02	0.50	2.00	1.00	0.00	2.00	16.45	116691.00	0.06	171.98	172.00
14	2	2	9492.00	16807.00	148.50	0	Spot (Block14, Row2, Column2)	239.03	237.00	31.70	0.00	0.13	168.00	170.29	168.00	54.27	0.01	0.32	64.00	15.00	0.00	69.00	71.03	145330.00	1.27	190.99	189.00
14	3	2	9809.00	16775.00	175.35	0	Spot (Block14, Row2, Column3)	181.32	181.00	12.61	0.00	0.07	161.00	162.15	161.00	41.15	0.00	0.25	5.00	0.00	0.00	20.00	20.32	156482.00	0.47	170.63	171.00
14	4	2	10099.00	16808.00	147.00	-50	Spot (Block14, Row2, Column4)	209.62	190.00	220.22	0.04	1.05	157.00	175.97	157.00	680.22	0.05	3.87	0.00	0.00	0.00	33.00	52.62	123045.00	0.05	614.11	185.00
14	5	2	10385.00	16815.00	124.65	0	Spot (Block14, Row2, Column5)	187.47	188.00	19.41	0.00	0.10	153.00	171.72	153.00	686.38	0.05	4.00	0.00	0.00	0.00	35.00	34.47	78926.00	0.02	168.37	170.00
14	6	2	10699.00	16807.00	147.00	-50	Spot (Block14, Row2, Column6)	139.77	139.00	13.00	0.00	0.09	151.00	152.45	151.00	24.62	0.00	0.16	0.00	0.00	0.00	-12.00	-11.23	82186.00	-0.51	136.96	138.00
14	7	2	11000.00	16807.00	192.20	0	Spot (Block14, Row2, Column7)	166.22	171.00	20.46	0.01	0.12	147.00	149.34	147.00	24.30	0.01	0.16	48.00	4.00	0.00	24.00	19.22	173530.00	0.69	157.87	160.50
14	8	2	11299.00	16806.00	147.00	-50	Spot (Block14, Row2, Column8)	147.83	143.00	21.58	0.01	0.15	133.00	134.70	133.00	16.45	0.01	0.12	40.00	23.00	0.00	10.00	14.83	86483.00	0.80	138.56	135.00
14	1	3	9200.00	17111.00	161.65	0	Spot (Block14, Row3, Column1)	292.56	293.00	43.77	0.00	0.15	183.00	184.13	183.00	22.59	0.00	0.12	98.00	91.00	0.00	110.00	109.56	211518.00	4.80	219.79	212.50
14	2	3	9498.00	17109.00	147.00	-50	Spot (Block14, Row3, Column2)	185.41	184.00	18.09	0.00	0.10	163.00	163.19	163.00	41.58	0.00	0.25	11.00	0.00	0.00	21.00	22.41	109023.00	0.53	169.39	166.00
14	3	3	9801.00	17130.00	138.90	0	Spot (Block14, Row3, Column3)	209.26	201.00	31.27	0.02	0.15	153.00	154.34	153.00	21.18	0.00	0.14	96.00	66.00	0.00	48.00	56.26	109233.00	2.59	185.04	190.00
14	4	3	10094.00	17116.00	177.10	0	Spot (Block14, Row3, Column4)	196.86	199.00	16.97	0.00	0.09	145.00	161.01	145.00	648.40	0.05	4.03	0.00	0.00	0.00	54.00	51.86	172846.00	0.06	163.28	160.50
14	5	3	10375.00	17084.00	183.95	0	Spot (Block14, Row3, Column5)	191.16	174.00	159.86	0.04	0.84	144.00	145.45	144.00	18.29	0.00	0.13	76.00	36.00	0.00	30.00	47.16	182175.00	2.50	158.99	156.00
14	6	3	10699.00	17107.00	147.00	-50	Spot (Block14, Row3, Column6)	187.59	161.00	204.54	0.07	1.09	141.00	144.12	141.00	21.00	0.01	0.15	42.00	6.00	0.00	20.00	46.59	110118.00	2.07	160.87	162.00
14	7	3	11013.00	17105.00	167.15	0	Spot (Block14, Row3, Column7)	205.52	188.00	112.21	0.04	0.55	137.00	139.33	137.00	20.35	0.01	0.15	83.00	66.00	0.00	51.00	68.52	158868.00	3.25	159.74	160.00
14	8	3	11300.00	17107.00	147.00	-50	Spot (Block14, Row3, Column8)	135.09	134.00	13.14	0.00	0.10	132.00	134.31	132.00	17.29	0.01	0.13	16.00	0.00	0.00	2.00	3.09	79165.00	0.05	139.85	139.50
14	1	4	9200.00	17409.00	143.50	0	Spot (Block14, Row4, Column1)	261.22	266.00	29.79	0.01	0.11	187.00	188.12	187.00	59.35	0.00	0.32	72.00	3.00	0.00	79.00	74.22	146803.00	1.23	211.97	209.00
14	2	4	9450.00	17404.00	217.40	0	Spot (Block14, Row4, Column2)	177.74	180.00	12.36	0.01	0.07	164.00	163.30	164.00	21.61	0.00	0.13	27.00	0.00	0.00	16.00	13.74	239416.00	0.67	169.49	170.00
14	3	4	9806.00	17408.00	145.20	0	Spot (Block14, Row4, Column3)	455.04	465.00	102.89	0.01	0.23	149.00	150.74	149.00	20.20	0.01	0.13	100.00	100.00	0.00	316.00	306.04	261650.00	15.07	242.25	232.50
14	4	4	10135.00	17356.00	281.30	0	Spot (Block14, Row4, Column4)	149.93	147.00	19.58	0.01	0.13	141.00	143.49	141.00	19.79	0.01	0.14	29.00	8.00	0.00	6.00	8.93	346198.00	0.33	139.94	137.00
14	5	4	10399.00	17386.00	234.00	0	Spot (Block14, Row4, Column5)	157.12	157.00	14.14	0.00	0.09	130.00	132.36	130.00	18.64	0.01	0.14	71.00	25.00	0.00	27.00	27.12	248095.00	1.33	144.81	143.50
14	6	4	10709.00	17379.00	214.25	0	Spot (Block14, Row4, Column6)	160.97	164.50	18.90	0.01	0.12	130.00	141.96	130.00	279.00	0.04	1.97	0.00	0.00	0.00	34.50	30.97	211190.00	0.07	141.05	138.50
14	7	4	11015.00	17418.00	221.45	0	Spot (Block14, Row4, Column7)	182.44	181.00	35.63	0.00	0.20	130.00	141.38	130.00	266.27	0.04	1.88	0.00	0.00	0.00	51.00	52.44	255963.00	0.15	144.03	141.50
14	8	4	11301.00	17420.00	143.50	0	Spot (Block14, Row4, Column8)	1075.89	1018.00	349.09	0.02	0.32	126.00	129.11	126.00	19.41	0.01	0.15	100.00	100.00	0.00	892.00	949.89	605726.00	48.79	358.45	292.00
14	1	5	9188.00	17715.00	115.75	0	Spot (Block14, Row5, Column1)	250.59	253.00	25.74	0.00	0.10	184.00	183.88	184.00	57.84	0.00	0.31	64.00	0.00	0.00	69.00	66.59	88207.00	1.15	211.13	208.00
14	2	5	9473.00	17708.00	213.30	0	Spot (Block14, Row5, Column2)	191.15	190.00	36.39	0.00	0.19	165.00	165.72	165.00	20.43	0.00	0.12	59.00	13.00	0.00	25.00	26.15	248115.00	1.24	175.81	174.00
14	3	5	9775.00	17669.00	256.10	0	Spot (Block14, Row5, Column3)	175.70	176.00	19.48	0.00	0.11	150.00	151.74	150.00	22.54	0.01	0.15	56.00	16.00	0.00	26.00	25.70	333654.00	1.06	159.37	161.00
14	4	5	10085.00	17702.00	158.65	0	Spot (Block14, Row5, Column4)	173.55	179.00	19.57	0.01	0.11	132.00	135.59	132.00	18.03	0.01	0.13	82.00	66.00	0.00	47.00	41.55	120790.00	2.11	155.55	153.50
14	5	5	10407.00	17710.00	139.35	0	Spot (Block14, Row5, Column5)	674.28	685.50	215.00	0.01	0.32	126.00	129.32	126.00	18.92	0.01	0.15	100.00	100.00	0.00	559.50	548.28	354671.00	28.80	274.31	254.50
14	6	5	10661.00	17706.00	211.70	0	Spot (Block14, Row5, Column6)	146.74	144.00	18.86	0.01	0.13	125.00	138.09	125.00	274.34	0.04	1.99	0.00	0.00	0.00	19.00	21.74	187538.00	0.03	131.85	130.00
14	7	5	11004.00	17733.00	120.25	0	Spot (Block14, Row5, Column7)	153.57	156.00	17.34	0.01	0.11	125.00	135.07	125.00	255.38	0.03	1.89	0.00	0.00	0.00	31.00	28.57	58204.00	0.07	136.82	133.00
14	8	5	11308.00	17717.00	157.10	0	Spot (Block14, Row5, Column8)	271.04	285.00	53.39	0.02	0.20	120.00	121.24	120.00	14.72	0.00	0.12	100.00	100.00	0.00	165.00	151.04	183764.00	10.17	171.32	167.00
14	1	6	9198.00	17986.00	121.15	0	Spot (Block14, Row6, Column1)	224.28	224.00	17.24	0.00	0.08	177.00	176.08	177.00	22.23	0.00	0.13	92.00	54.00	0.00	47.00	47.28	87019.00	2.17	202.02	201.00
14	2	6	9449.00	18048.00	257.00	0	Spot (Block14, Row6, Column2)	179.07	179.00	18.23	0.00	0.10	160.00	160.33	160.00	21.40	0.00	0.13	44.00	10.00	0.00	19.00	19.07	342568.00	0.88	164.00	164.00
14	3	6	9801.00	18007.00	153.95	0	Spot (Block14, Row6, Column3)	298.02	297.00	46.99	0.00	0.16	138.00	142.29	138.00	21.96	0.01	0.15	100.00	100.00	0.00	159.00	160.02	193120.00	7.09	204.96	202.00
14	4	6	10121.00	17984.00	204.45	0	Spot (Block14, Row6, Column4)	174.18	173.00	19.75	0.00	0.11	130.00	132.19	130.00	16.63	0.01	0.13	92.00	68.00	0.00	43.00	44.18	206582.00	2.52	148.65	147.00
14	5	6	10407.00	18015.00	139.20	0	Spot (Block14, Row6, Column5)	633.54	627.00	154.77	0.00	0.24	125.00	126.13	125.00	16.48	0.00	0.13	100.00	100.00	0.00	502.00	508.54	332607.00	30.79	259.42	243.00
14	6	6	10691.00	17966.00	218.55	0	Spot (Block14, Row6, Column6)	136.21	134.00	15.43	0.01	0.11	121.00	121.82	121.00	14.91	0.00	0.12	46.00	18.00	0.00	13.00	15.21	186876.00	0.97	123.33	124.00
14	7	6	11002.00	18010.00	167.90	0	Spot (Block14, Row6, Column7)	204.45	203.00	25.06	0.00	0.12	123.00	123.35	123.00	14.21	0.00	0.12	99.00	96.00	0.00	80.00	81.45	159879.00	5.71	152.19	149.50
14	8	6	11313.00	18019.00	156.15	0	Spot (Block14, Row6, Column8)	249.91	260.00	47.78	0.02	0.19	122.00	123.02	122.00	14.37	0.00	0.12	99.00	99.00	0.00	138.00	127.91	167938.00	8.83	162.84	165.00
14	1	7	9263.00	18310.00	170.70	0	Spot (Block14, Row7, Column1)	194.01	194.00	17.28	0.00	0.09	185.00	208.10	185.00	150.06	0.05	0.72	0.00	0.00	0.00	9.00	9.01	157923.00	-0.09	186.15	195.00
14	2	7	9498.00	18310.00	147.00	-50	Spot (Block14, Row7, Column2)	178.94	178.00	14.78	0.00	0.08	161.00	162.19	161.00	26.29	0.00	0.16	29.00	0.00	0.00	17.00	17.94	105393.00	0.64	174.21	174.00
14	3	7	9799.00	18309.00	147.00	-50	Spot (Block14, Row7, Column3)	143.53	144.00	15.91	0.00	0.11	139.00	142.65	139.00	20.48	0.01	0.14	16.00	0.00	0.00	5.00	4.53	84396.00	0.04	135.30	130.00
14	4	7	10099.00	18309.00	147.00	-50	Spot (Block14, Row7, Column4)	141.20	142.00	12.69	0.00	0.09	129.00	130.90	129.00	15.51	0.01	0.12	42.00	6.00	0.00	13.00	12.20	83310.00	0.66	142.61	143.00
14	5	7	10383.00	18307.00	157.85	0	Spot (Block14, Row7, Column5)	160.72	162.00	13.77	0.00	0.09	126.00	126.75	126.00	14.30	0.00	0.11	91.00	68.00	0.00	36.00	34.72	110735.00	2.37	142.35	143.00
14	6	7	10679.00	18345.00	143.45	0	Spot (Block14, Row7, Column6)	151.39	155.00	16.55	0.01	0.11	122.00	122.94	122.00	14.22	0.00	0.12	79.00	60.00	0.00	33.00	29.39	85081.00	2.00	135.13	138.00
14	7	7	11018.00	18317.00	116.55	0	Spot (Block14, Row7, Column7)	201.83	198.00	26.36	0.01	0.13	127.00	128.16	127.00	15.82	0.00	0.12	99.00	95.00	0.00	71.00	74.83	71650.00	4.66	160.77	160.00
14	8	7	11305.00	18306.00	126.85	0	Spot (Block14, Row7, Column8)	272.15	282.00	42.47	0.02	0.16	132.00	134.75	132.00	20.94	0.01	0.16	100.00	100.00	0.00	150.00	140.15	116752.00	6.56	182.89	186.00
14	1	8	9201.00	18614.00	145.15	0	Spot (Block14, Row8, Column1)	61547.06	65535.00	8924.94	0.03	0.15	200.00	247.27	200.00	317.81	0.09	1.29	100.00	100.00	77.31	65335.00	61347.06	35266744.00	192.88	13842.48	9794.00
14	2	8	9498.00	18610.00	147.00	-50	Spot (Block14, Row8, Column2)	205.18	181.00	187.97	0.05	0.92	164.00	176.74	164.00	131.36	0.03	0.74	2.00	2.00	0.00	17.00	41.18	120646.00	0.22	169.55	169.00
14	3	8	9804.00	18610.00	165.10	0	Spot (Block14, Row8, Column3)	226.34	217.00	32.61	0.02	0.14	151.00	152.74	151.00	17.96	0.00	0.12	98.00	93.00	0.00	66.00	75.34	171792.00	4.10	174.72	175.50
14	4	8	10069.00	18607.00	182.60	0	Spot (Block14, Row8, Column4)	170.74	173.00	17.94	0.01	0.11	143.00	143.93	143.00	18.25	0.00	0.13	71.00	37.00	0.00	30.00	27.74	159473.00	1.47	159.84	159.00
14	5	8	10399.00	18608.00	147.00	-50	Spot (Block14, Row8, Column5)	145.77	145.00	11.14	0.00	0.08	134.00	135.86	134.00	18.61	0.01	0.14	26.00	1.00	0.00	11.00	11.77	85710.00	0.53	145.25	143.00
14	6	8	10663.00	18660.00	239.05	0	Spot (Block14, Row8, Column6)	151.13	154.00	21.46	0.01	0.14	129.00	131.40	129.00	18.73	0.01	0.14	59.00	27.00	0.00	25.00	22.13	247851.00	1.05	135.87	131.00
14	7	8	11011.00	18601.00	184.35	0	Spot (Block14, Row8, Column7)	174.45	176.00	17.57	0.00	0.10	132.00	135.10	132.00	21.84	0.01	0.16	86.00	51.00	0.00	44.00	42.45	166599.00	1.80	146.03	145.00
14	8	8	11311.00	18609.00	121.10	0	Spot (Block14, Row8, Column8)	4254.49	4080.50	1885.55	0.02	0.44	145.00	148.91	145.00	23.84	0.01	0.16	100.00	100.00	0.00	3935.50	4109.49	1650741.00	172.25	1169.66	987.00
15	1	1	13703.00	16504.00	156.70	0	Spot (Block15, Row1, Column1)	58204.08	65535.00	11821.86	0.05	0.20	686.00	716.55	686.00	220.17	0.02	0.31	100.00	100.00	64.11	64849.00	57518.08	39404508.00	261.11	13665.76	11043.00
15	2	1	13991.00	16501.00	144.10	0	Spot (Block15, Row1, Column2)	870.96	870.50	151.84	0.00	0.17	644.00	677.87	644.00	171.85	0.02	0.25	54.00	21.00	0.00	226.50	226.96	492964.00	1.12	736.13	704.00
15	3	1	14283.00	16495.00	111.30	0	Spot (Block15, Row1, Column3)	752.68	744.00	118.38	0.01	0.16	586.00	582.66	586.00	79.68	0.00	0.14	79.00	50.00	0.00	158.00	166.68	242364.00	2.13	670.20	658.00
15	4	1	14597.00	16496.00	139.55	0	Spot (Block15, Row1, Column4)	649.67	619.00	79.62	0.02	0.12	503.00	511.19	503.00	64.22	0.01	0.13	89.00	47.00	0.00	116.00	146.67	345622.00	2.16	568.35	562.00
15	5	1	14911.00	16491.00	153.75	0	Spot (Block15, Row1, Column5)	697.96	675.00	128.69	0.01	0.18	484.00	481.36	484.00	62.76	0.00	0.13	92.00	68.00	0.00	191.00	213.96	451578.00	3.45	578.86	577.00
15	6	1	15212.00	16504.00	127.10	0	Spot (Block15, Row1, Column6)	577.86	576.50	55.86	0.00	0.10	477.00	470.37	477.00	54.82	0.01	0.12	75.00	39.00	0.00	99.50	100.86	249636.00	1.96	520.44	508.00
15	7	1	15519.00	16501.00	112.00	0	Spot (Block15, Row1, Column7)	924.46	799.00	463.70	0.06	0.50	448.00	453.31	448.00	43.42	0.01	0.10	100.00	100.00	0.00	351.00	476.46	302300.00	10.85	597.24	568.00
15	8	1	15802.00	16503.00	172.40	0	Spot (Block15, Row1, Column8)	622.88	608.00	89.49	0.01	0.14	407.00	411.76	407.00	45.32	0.01	0.11	98.00	93.00	0.00	201.00	215.88	513251.00	4.66	484.09	482.00
15	1	2	13690.00	16841.00	212.40	0	Spot (Block15, Row2, Column1)	744.18	727.00	88.09	0.01	0.12	682.00	687.14	682.00	109.77	0.00	0.16	34.00	3.00	0.00	45.00	62.18	956265.00	0.52	713.54	704.00
15	2	2	13986.00	16808.00	115.75	0	Spot (Block15, Row2, Column2)	895.52	861.00	320.33	0.02	0.36	605.00	621.73	605.00	81.97	0.01	0.13	96.00	89.00	0.00	256.00	290.52	312537.00	3.34	759.67	769.00
15	3	2	14276.00	16806.00	230.35	0	Spot (Block15, Row2, Column3)	605.60	595.00	75.43	0.01	0.12	534.00	547.84	534.00	66.70	0.01	0.12	46.00	23.00	0.00	61.00	71.60	923541.00	0.87	561.49	561.00
15	4	2	14577.00	16851.00	162.30	0	Spot (Block15, Row2, Column4)	573.92	578.00	60.93	0.00	0.11	491.00	488.18	491.00	45.33	0.00	0.09	64.00	45.00	0.00	87.00	82.92	418963.00	1.89	529.71	517.00
15	5	2	14912.00	16803.00	144.20	0	Spot (Block15, Row2, Column5)	532.82	518.00	63.80	0.01	0.12	423.00	429.03	423.00	57.23	0.01	0.13	84.00	35.00	0.00	95.00	109.82	299445.00	1.81	475.99	478.50
15	6	2	15203.00	16807.00	147.00	-50	Spot (Block15, Row2, Column6)	418.23	408.00	45.91	0.01	0.11	393.00	392.37	393.00	62.54	0.00	0.16	22.00	2.00	0.00	15.00	25.23	249265.00	0.41	395.19	398.50
15	7	2	15483.00	16788.00	190.80	0	Spot (Block15, Row2, Column7)	485.95	492.00	46.27	0.01	0.10	402.00	396.90	402.00	66.44	0.01	0.17	67.00	15.00	0.00	90.00	83.95	501011.00	1.34	449.75	447.00
15	8	2	15803.00	16806.00	147.00	-50	Spot (Block15, Row2, Column8)	413.37	416.00	40.38	0.00	0.10	373.00	370.23	373.00	53.47	0.00	0.14	40.00	4.00	0.00	43.00	40.37	243473.00	0.81	376.61	371.50
15	1	3	13704.00	17108.00	152.35	0	Spot (Block15, Row3, Column1)	950.74	932.00	151.92	0.01	0.16	608.00	619.52	608.00	92.83	0.01	0.15	99.00	84.00	0.00	324.00	342.74	606573.00	3.57	755.39	744.00
15	2	3	14013.00	17107.00	105.85	0	Spot (Block15, Row3, Column2)	706.02	687.00	107.23	0.01	0.15	529.00	549.80	529.00	75.91	0.02	0.14	89.00	55.00	0.00	158.00	177.02	203333.00	2.06	623.43	610.00
15	3	3	14288.00	17096.00	143.80	0	Spot (Block15, Row3, Column3)	744.42	714.00	112.15	0.02	0.15	501.00	505.21	501.00	52.00	0.00	0.10	96.00	92.00	0.00	213.00	243.42	416131.00	4.60	581.79	573.00
15	4	3	14615.00	17089.00	166.50	0	Spot (Block15, Row3, Column4)	587.48	576.00	69.92	0.01	0.12	482.00	476.55	482.00	46.33	0.00	0.10	86.00	50.00	0.00	94.00	105.48	450595.00	2.39	538.45	525.00
15	5	3	14901.00	17116.00	149.05	0	Spot (Block15, Row3, Column5)	657.52	656.00	85.48	0.00	0.13	421.00	429.00	421.00	57.28	0.01	0.13	100.00	94.00	0.00	235.00	236.52	401087.00	3.99	530.70	511.00
15	6	3	15178.00	17107.00	152.00	0	Spot (Block15, Row3, Column6)	402.17	406.00	25.99	0.00	0.06	342.00	350.98	342.00	56.74	0.01	0.16	61.00	0.00	0.00	64.00	60.17	252968.00	0.90	384.22	393.00
15	7	3	15503.00	17107.00	147.00	-50	Spot (Block15, Row3, Column7)	327.85	324.00	26.72	0.01	0.08	306.00	313.63	306.00	40.27	0.01	0.13	21.00	1.00	0.00	18.00	21.85	195071.00	0.35	306.33	296.00
15	8	3	15795.00	17101.00	201.20	0	Spot (Block15, Row3, Column8)	336.79	329.50	34.32	0.01	0.10	306.00	311.20	306.00	35.61	0.01	0.11	35.00	13.00	0.00	23.50	30.79	387982.00	0.72	310.78	307.50
15	1	4	13699.00	17404.00	136.30	0	Spot (Block15, Row4, Column1)	716.01	699.50	103.30	0.01	0.14	526.00	545.59	526.00	84.95	0.02	0.16	84.00	52.00	0.00	173.50	190.01	358005.00	2.01	601.57	584.00
15	2	4	14002.00	17409.00	147.00	-50	Spot (Block15, Row4, Column2)	500.41	500.00	38.50	0.00	0.08	483.00	480.16	483.00	61.55	0.00	0.13	11.00	0.00	0.00	17.00	17.41	294243.00	0.33	518.30	505.00
15	3	4	14310.00	17408.00	149.50	0	Spot (Block15, Row4, Column3)	802.01	778.00	158.31	0.01	0.20	437.00	442.38	437.00	50.02	0.01	0.11	100.00	98.00	0.00	341.00	365.01	486818.00	7.19	540.79	530.00
15	4	4	14625.00	17424.00	209.55	0	Spot (Block15, Row4, Column4)	450.50	441.00	35.76	0.01	0.08	413.00	418.86	413.00	43.21	0.01	0.10	41.00	8.00	0.00	28.00	37.50	563126.00	0.73	433.76	421.00
15	5	4	14892.00	17393.00	176.50	0	Spot (Block15, Row4, Column5)	514.18	505.00	50.17	0.01	0.10	401.00	402.63	401.00	47.69	0.00	0.12	94.00	62.00	0.00	104.00	113.18	447855.00	2.34	455.27	452.00
15	6	4	15210.00	17408.00	201.85	0	Spot (Block15, Row4, Column6)	538.89	531.00	69.22	0.01	0.13	348.00	352.46	348.00	47.95	0.01	0.14	99.00	93.00	0.00	183.00	190.89	625111.00	3.89	410.23	410.00
15	7	4	15499.00	17417.00	160.10	0	Spot (Block15, Row4, Column7)	488.95	461.00	164.93	0.03	0.34	311.00	318.76	311.00	41.44	0.01	0.13	97.00	87.00	0.00	150.00	177.95	343244.00	4.11	375.03	386.00
15	8	4	15806.00	17416.00	145.70	0	Spot (Block15, Row4, Column8)	1118.93	1141.00	301.31	0.01	0.27	300.00	303.27	300.00	31.49	0.00	0.10	100.00	100.00	0.00	841.00	818.93	652336.00	25.90	518.27	469.00
15	1	5	13710.00	17709.00	102.05	0	Spot (Block15, Row5, Column1)	748.96	763.00	87.48	0.01	0.12	493.00	498.30	493.00	58.21	0.00	0.12	98.00	89.00	0.00	270.00	255.96	200721.00	4.31	597.95	589.50
15	2	5	13971.00	17691.00	189.00	0	Spot (Block15, Row5, Column2)	543.09	547.00	62.48	0.00	0.12	439.00	446.36	439.00	45.61	0.01	0.10	85.00	58.00	0.00	108.00	104.09	547438.00	2.12	472.55	469.00
15	3	5	14290.00	17712.00	157.20	0	Spot (Block15, Row5, Column3)	510.90	504.00	40.77	0.01	0.08	412.00	417.37	412.00	36.63	0.01	0.09	96.00	75.00	0.00	92.00	98.90	348945.00	2.55	463.05	469.00
15	4	5	14612.00	17705.00	185.60	0	Spot (Block15, Row5, Column4)	473.37	465.00	60.21	0.01	0.13	392.00	389.90	392.00	37.43	0.00	0.10	76.00	48.00	0.00	73.00	81.37	460115.00	2.23	419.37	416.00
15	5	5	14907.00	17709.00	145.00	0	Spot (Block15, Row5, Column5)	1953.41	1891.00	893.16	0.01	0.46	365.00	366.64	365.00	39.28	0.00	0.11	100.00	100.00	0.00	1526.00	1588.41	1113443.00	40.39	716.10	672.00
15	6	5	15210.00	17706.00	193.45	0	Spot (Block15, Row5, Column6)	406.24	397.00	40.39	0.01	0.10	348.00	350.73	348.00	31.79	0.00	0.09	77.00	31.00	0.00	49.00	58.24	428985.00	1.75	361.23	363.00
15	7	5	15505.00	17701.00	194.05	0	Spot (Block15, Row5, Column7)	451.93	449.00	48.44	0.00	0.11	348.00	349.11	348.00	36.57	0.00	0.10	95.00	68.00	0.00	101.00	103.93	481758.00	2.81	396.92	399.00
15	8	5	15802.00	17716.00	151.15	0	Spot (Block15, Row5, Column8)	580.23	542.00	177.49	0.03	0.31	315.00	320.28	315.00	38.60	0.01	0.12	100.00	95.00	0.00	227.00	265.23	363223.00	6.73	418.14	387.00
15	1	6	13701.00	18029.00	173.20	0	Spot (Block15, Row6, Column1)	601.43	595.00	60.64	0.00	0.10	505.00	513.23	505.00	68.12	0.01	0.13	62.00	27.00	0.00	90.00	96.43	502794.00	1.29	546.09	539.00
15	2	6	13989.00	17977.00	267.35	0	Spot (Block15, Row6, Column2)	494.35	497.00	51.05	0.00	0.10	438.00	447.01	438.00	39.00	0.01	0.09	64.00	31.00	0.00	59.00	56.35	1028244.00	1.21	457.99	462.00
15	3	6	14302.00	17998.00	157.30	0	Spot (Block15, Row6, Column3)	743.94	669.00	225.21	0.05	0.30	413.00	418.57	413.00	67.32	0.01	0.16	96.00	81.00	0.00	256.00	330.94	507366.00	4.83	525.37	498.00
15	4	6	14610.00	18008.00	163.45	0	Spot (Block15, Row6, Column4)	506.73	507.00	46.29	0.00	0.09	380.00	380.37	380.00	68.28	0.00	0.18	87.00	39.00	0.00	127.00	126.73	376503.00	1.85	437.36	434.00
15	5	6	14909.00	18009.00	144.35	0	Spot (Block15, Row6, Column5)	1609.72	1508.00	697.42	0.03	0.43	359.00	359.88	359.00	34.66	0.00	0.10	100.00	100.00	0.00	1149.00	1250.72	917541.00	36.06	629.80	582.00
15	6	6	15210.00	18001.00	188.00	0	Spot (Block15, Row6, Column6)	411.66	411.00	34.26	0.00	0.08	353.00	355.80	353.00	30.95	0.00	0.09	82.00	44.00	0.00	58.00	58.66	410010.00	1.80	381.56	384.00
15	7	6	15513.00	17992.00	182.90	0	Spot (Block15, Row6, Column7)	469.93	476.00	44.12	0.01	0.09	356.00	354.56	356.00	31.58	0.00	0.09	99.00	81.00	0.00	120.00	113.93	440799.00	3.65	412.03	408.00
15	8	6	15805.00	18014.00	166.70	0	Spot (Block15, Row6, Column8)	421.99	414.00	37.66	0.01	0.09	313.00	317.56	313.00	40.96	0.01	0.13	97.00	75.00	0.00	101.00	108.99	326200.00	2.55	370.01	373.00
15	1	7	13704.00	18305.00	171.60	0	Spot (Block15, Row7, Column1)	614.93	610.00	52.52	0.00	0.09	556.00	596.69	556.00	204.30	0.03	0.34	0.00	0.00	0.00	54.00	58.93	502395.00	0.09	583.62	590.00
15	2	7	14006.00	18307.00	146.05	0	Spot (Block15, Row7, Column2)	563.08	563.50	47.86	0.00	0.09	476.00	481.09	476.00	60.39	0.00	0.13	71.00	19.00	0.00	87.50	87.08	328841.00	1.36	527.94	519.50
15	3	7	14287.00	18350.00	218.95	0	Spot (Block15, Row7, Column3)	479.49	485.00	34.86	0.00	0.07	430.00	440.36	430.00	74.96	0.01	0.17	24.00	0.00	0.00	55.00	49.49	657859.00	0.52	459.36	462.00
15	4	7	14609.00	18318.00	193.40	0	Spot (Block15, Row7, Column4)	430.27	428.00	28.33	0.00	0.07	394.00	395.32	394.00	69.34	0.00	0.18	13.00	0.00	0.00	34.00	36.27	456088.00	0.50	403.47	403.00
15	5	7	14913.00	18317.00	199.35	0	Spot (Block15, Row7, Column5)	443.88	440.00	34.84	0.00	0.08	373.00	373.24	373.00	32.17	0.00	0.09	86.00	53.00	0.00	67.00	70.88	501580.00	2.20	405.42	404.50
15	6	7	15229.00	18316.00	197.85	0	Spot (Block15, Row7, Column6)	438.02	434.00	31.83	0.00	0.07	366.00	364.77	366.00	29.33	0.00	0.08	92.00	61.00	0.00	68.00	72.02	486199.00	2.50	396.35	397.50
15	7	7	15509.00	18308.00	127.30	0	Spot (Block15, Row7, Column7)	511.51	508.00	66.97	0.00	0.13	358.00	356.74	358.00	30.91	0.00	0.09	100.00	91.00	0.00	150.00	153.51	220459.00	5.01	421.63	409.00
15	8	7	15804.00	18314.00	104.20	0	Spot (Block15, Row7, Column8)	597.67	622.00	78.54	0.02	0.13	323.00	327.99	323.00	38.22	0.01	0.12	100.00	97.00	0.00	299.00	274.67	169738.00	7.06	426.70	411.50
15	1	8	13700.00	18611.00	146.95	0	Spot (Block15, Row8, Column1)	57965.48	65535.00	12791.46	0.05	0.22	788.00	820.63	788.00	291.56	0.02	0.36	100.00	100.00	66.21	64747.00	57177.48	34141932.00	196.00	15374.55	9879.00
15	2	8	14032.00	18613.00	96.75	0	Spot (Block15, Row8, Column2)	925.13	701.50	953.41	0.12	1.03	585.00	606.47	585.00	177.70	0.02	0.29	29.00	9.00	0.00	116.50	340.13	218330.00	1.79	666.88	667.00
15	3	8	14291.00	18613.00	155.00	0	Spot (Block15, Row8, Column3)	680.43	668.00	120.92	0.01	0.18	501.00	512.75	501.00	78.11	0.01	0.15	86.00	56.00	0.00	167.00	179.43	449762.00	2.15	560.44	555.00
15	4	8	14595.00	18615.00	177.30	0	Spot (Block15, Row8, Column4)	564.27	567.00	68.52	0.00	0.12	446.00	453.32	446.00	53.49	0.01	0.12	87.00	57.00	0.00	121.00	118.27	494867.00	2.07	487.38	487.00
15	5	8	14904.00	18606.00	189.25	0	Spot (Block15, Row8, Column5)	468.18	473.00	34.04	0.00	0.07	411.00	414.35	411.00	41.33	0.00	0.10	67.00	21.00	0.00	62.00	57.18	472863.00	1.30	432.82	419.00
15	6	8	15210.00	18605.00	156.20	0	Spot (Block15, Row8, Column6)	569.30	574.00	63.86	0.00	0.11	392.00	394.40	392.00	35.27	0.00	0.09	98.00	97.00	0.00	182.00	177.30	381430.00	4.96	459.43	459.00
15	7	8	15506.00	18616.00	161.15	0	Spot (Block15, Row8, Column7)	481.92	485.00	37.18	0.00	0.08	384.00	381.83	384.00	32.99	0.00	0.09	94.00	80.00	0.00	101.00	97.92	345058.00	3.03	421.37	419.00
15	8	8	15815.00	18607.00	121.45	0	Spot (Block15, Row8, Column8)	3733.32	3569.00	1299.19	0.02	0.35	353.00	353.80	353.00	39.03	0.00	0.11	100.00	100.00	0.00	3216.00	3380.32	1455994.00	86.59	1360.65	1136.00
16	1	1	18206.00	16499.00	155.90	0	Spot (Block16, Row1, Column1)	51553.66	60544.00	16000.38	0.07	0.31	1497.00	1538.18	1497.00	291.66	0.01	0.19	100.00	100.00	45.74	59047.00	50056.66	34489668.00	171.49	13279.34	10887.00
16	2	1	18504.00	16499.00	173.15	0	Spot (Block16, Row1, Column2)	2251.65	2192.50	437.57	0.01	0.19	1462.00	1490.77	1462.00	246.46	0.01	0.17	91.00	73.00	0.00	730.50	789.65	1891389.00	3.09	1715.47	1710.00
16	3	1	18819.00	16496.00	177.70	0	Spot (Block16, Row1, Column3)	1764.78	1778.00	232.76	0.00	0.13	1390.00	1436.14	1390.00	190.83	0.01	0.13	75.00	51.00	0.00	388.00	374.78	1554772.00	1.72	1560.67	1584.00
16	4	1	19099.00	16510.00	167.35	0	Spot (Block16, Row1, Column4)	2079.47	2094.00	339.30	0.00	0.16	1396.00	1437.54	1396.00	179.63	0.01	0.12	95.00	79.00	0.00	698.00	683.47	1613666.00	3.57	1663.84	1619.00
16	5	1	19406.00	16507.00	155.45	0	Spot (Block16, Row1, Column5)	2544.64	2393.00	566.69	0.03	0.22	1464.00	1473.37	1464.00	194.93	0.00	0.13	98.00	90.00	0.00	929.00	1080.64	1694731.00	5.50	1768.40	1812.00
16	6	1	19719.00	16499.00	114.00	0	Spot (Block16, Row1, Column6)	2226.90	2097.00	434.30	0.03	0.20	1495.00	1528.55	1495.00	202.28	0.01	0.13	97.00	83.00	0.00	602.00	731.90	761599.00	3.45	1677.38	1637.50
16	7	1	20014.00	16499.00	119.10	0	Spot (Block16, Row1, Column7)	3335.20	3349.00	681.05	0.00	0.20	1514.00	1565.35	1514.00	215.51	0.01	0.14	100.00	99.00	0.00	1835.00	1821.20	1237360.00	8.21	2129.45	2128.00
16	8	1	20314.00	16500.00	168.30	0	Spot (Block16, Row1, Column8)	2207.80	2196.00	327.52	0.00	0.15	1616.00	1658.38	1616.00	220.11	0.01	0.13	89.00	63.00	0.00	580.00	591.80	1733123.00	2.50	1836.83	1820.50
16	1	2	18206.00	16793.00	144.55	0	Spot (Block16, Row2, Column1)	1716.32	1684.00	237.42	0.01	0.14	1470.00	1484.10	1470.00	242.88	0.00	0.16	42.00	16.00	0.00	214.00	246.32	973151.00	0.96	1576.73	1570.00
16	2	2	18510.00	16805.00	132.35	0	Spot (Block16, Row2, Column2)	2104.93	2101.00	340.34	0.00	0.16	1402.00	1452.86	1402.00	200.21	0.02	0.14	98.00	85.00	0.00	699.00	702.93	999840.00	3.26	1696.23	1645.00
16	3	2	18806.00	16805.00	200.40	0	Spot (Block16, Row2, Column3)	1808.00	1768.50	263.31	0.01	0.15	1412.00	1458.48	1412.00	193.69	0.01	0.13	71.00	46.00	0.00	356.50	396.00	2057508.00	1.80	1595.57	1575.00
16	4	2	19114.00	16803.00	199.75	0	Spot (Block16, Row2, Column4)	1849.15	1801.00	286.42	0.01	0.15	1476.00	1488.21	1476.00	201.93	0.00	0.14	69.00	39.00	0.00	325.00	373.15	2091384.00	1.79	1638.65	1606.00
16	5	2	19406.00	16807.00	168.00	0	Spot (Block16, Row2, Column5)	2564.94	2529.50	477.56	0.01	0.19	1485.00	1513.50	1485.00	205.87	0.01	0.14	98.00	92.00	0.00	1044.50	1079.94	2026299.00	5.11	1814.62	1828.50
16	6	2	19707.00	16805.00	172.55	0	Spot (Block16, Row2, Column6)	1884.66	1877.50	254.48	0.00	0.14	1491.00	1527.49	1491.00	199.87	0.01	0.13	75.00	47.00	0.00	386.50	393.66	1568036.00	1.79	1703.52	1662.00
16	7	2	20003.00	16822.00	181.40	0	Spot (Block16, Row2, Column7)	1862.65	1824.00	245.19	0.01	0.13	1496.00	1543.33	1496.00	194.26	0.01	0.13	71.00	44.00	0.00	328.00	366.65	1721093.00	1.64	1662.51	1680.00
16	8	2	20321.00	16824.00	152.20	0	Spot (Block16, Row2, Column8)	1862.20	1807.00	309.22	0.01	0.17	1582.00	1597.04	1582.00	186.81	0.00	0.12	59.00	31.00	0.00	225.00	280.20	1188082.00	1.42	1733.57	1782.00
16	1	3	18211.00	17112.00	161.30	0	Spot (Block16, Row3, Column1)	2265.88	2202.50	442.55	0.01	0.20	1473.00	1483.60	1473.00	207.90	0.00	0.14	96.00	79.00	0.00	729.50	792.88	1635967.00	3.76	1711.50	1654.00
16	2	3	18518.00	17097.00	196.20	0	Spot (Block16, Row3, Column2)	1812.60	1802.50	257.57	0.00	0.14	1473.00	1492.42	1473.00	207.28	0.01	0.14	65.00	38.00	0.00	329.50	339.60	1975738.00	1.54	1621.03	1596.00
16	3	3	18805.00	17106.00	173.00	0	Spot (Block16, Row3, Column3)	2121.92	2058.00	510.19	0.01	0.24	1498.00	1535.80	1498.00	216.56	0.01	0.14	87.00	63.00	0.00	560.00	623.92	1771807.00	2.71	1692.91	1678.50
16	4	3	19105.00	17109.00	157.40	0	Spot (Block16, Row3, Column4)	2708.49	2573.00	584.71	0.02	0.22	1507.00	1553.92	1507.00	205.36	0.01	0.13	99.00	96.00	0.00	1066.00	1201.49	1844481.00	5.62	1960.53	1952.50
16	5	3	19407.00	17106.00	174.60	0	Spot (Block16, Row3, Column5)	2211.49	2067.50	778.10	0.03	0.35	1504.00	1555.61	1504.00	201.19	0.01	0.13	93.00	71.00	0.00	563.50	707.49	1870923.00	3.26	1784.37	1778.50
16	6	3	19703.00	17107.00	216.20	0	Spot (Block16, Row3, Column6)	1862.55	1833.50	256.55	0.01	0.14	1498.00	1545.96	1498.00	197.21	0.01	0.13	69.00	41.00	0.00	335.50	364.55	2488371.00	1.61	1675.22	1661.00
16	7	3	20012.00	17107.00	187.50	0	Spot (Block16, Row3, Column7)	1966.94	1969.00	281.73	0.00	0.14	1530.00	1561.06	1530.00	191.20	0.01	0.12	76.00	57.00	0.00	439.00	436.94	1953167.00	2.12	1672.00	1640.00
16	8	3	20309.00	17114.00	208.05	0	Spot (Block16, Row3, Column8)	1849.89	1833.50	234.74	0.00	0.13	1571.00	1577.33	1571.00	182.54	0.00	0.12	62.00	33.00	0.00	262.50	278.89	2267967.00	1.49	1719.82	1701.00
16	1	4	18206.00	17407.00	164.35	0	Spot (Block16, Row4, Column1)	2572.66	2435.50	612.59	0.02	0.24	1492.00	1515.92	1492.00	215.35	0.01	0.14	98.00	89.00	0.00	943.50	1080.66	1919202.00	4.91	1790.91	1750.00
16	2	4	18516.00	17400.00	217.05	0	Spot (Block16, Row4, Column2)	1913.49	1869.00	289.34	0.01	0.15	1553.00	1562.54	1553.00	215.54	0.00	0.14	63.00	37.00	0.00	316.00	360.49	2575559.00	1.63	1729.00	1637.00
16	3	4	18803.00	17404.00	147.75	0	Spot (Block16, Row4, Column3)	7269.20	6875.50	2955.05	0.02	0.41	1578.00	1585.64	1578.00	221.85	0.00	0.14	100.00	100.00	0.00	5297.50	5691.20	4332446.00	25.62	2882.14	2689.00
16	4	4	19100.00	17402.00	219.55	0	Spot (Block16, Row4, Column4)	1854.96	1825.50	274.96	0.01	0.15	1556.00	1571.49	1556.00	208.91	0.00	0.13	56.00	35.00	0.00	269.50	298.96	2556129.00	1.36	1635.22	1611.00
16	5	4	19395.00	17392.00	204.65	0	Spot (Block16, Row4, Column5)	1873.66	1870.00	258.26	0.00	0.14	1539.50	1568.12	1539.50	201.93	0.01	0.13	63.00	38.00	0.00	330.50	334.16	2222161.00	1.51	1666.12	1648.00
16	6	4	19706.00	17408.00	208.00	0	Spot (Block16, Row4, Column6)	2272.76	2173.00	460.06	0.02	0.20	1585.00	1606.05	1585.00	207.31	0.01	0.13	96.00	74.00	0.00	588.00	687.76	2804591.00	3.22	1789.70	1750.00
16	7	4	20007.00	17405.00	163.15	0	Spot (Block16, Row4, Column7)	2335.63	2219.00	494.24	0.02	0.21	1589.00	1614.28	1589.00	205.36	0.01	0.13	93.00	75.00	0.00	630.00	746.63	1721357.00	3.51	1863.33	1858.50
16	8	4	20311.00	17409.00	162.90	0	Spot (Block16, Row4, Column8)	2503.41	2447.00	434.17	0.01	0.17	1593.00	1607.17	1593.00	190.30	0.00	0.12	97.00	89.00	0.00	854.00	910.41	1837506.00	4.71	1829.06	1791.00
16	1	5	18207.00	17698.00	104.35	0	Spot (Block16, Row5, Column1)	3504.11	2924.50	3117.81	0.08	0.89	1508.00	1551.45	1508.00	215.58	0.01	0.14	100.00	100.00	0.00	1416.50	1996.11	974144.00	9.06	2107.48	2077.00
16	2	5	18507.00	17704.00	202.75	0	Spot (Block16, Row5, Column2)	1926.97	1896.00	266.00	0.01	0.14	1576.00	1585.01	1576.00	210.56	0.00	0.13	63.00	38.00	0.00	320.00	350.97	2242997.00	1.62	1682.67	1615.50
16	3	5	18811.00	17704.00	199.55	0	Spot (Block16, Row5, Column3)	2037.87	1984.00	317.31	0.01	0.16	1584.00	1593.86	1584.00	214.10	0.00	0.13	75.00	46.00	0.00	400.00	453.87	2296680.00	2.07	1747.58	1705.00
16	4	5	19105.00	17697.00	189.45	0	Spot (Block16, Row5, Column4)	2010.20	1981.00	306.25	0.01	0.15	1513.00	1549.31	1513.00	209.78	0.01	0.14	81.00	58.00	0.00	468.00	497.20	2030304.00	2.20	1685.48	1694.50
16	5	5	19404.00	17702.00	144.30	0	Spot (Block16, Row5, Column5)	9387.76	9137.50	4236.29	0.01	0.45	1537.00	1572.53	1537.00	219.85	0.01	0.14	100.00	100.00	0.00	7600.50	7850.76	5313475.00	35.55	3307.70	3087.00
16	6	5	19713.00	17696.00	189.35	0	Spot (Block16, Row5, Column6)	2011.39	1993.00	277.28	0.00	0.14	1616.00	1649.36	1616.00	206.08	0.01	0.12	71.00	44.00	0.00	377.00	395.39	2031504.00	1.76	1768.97	1787.00
16	7	5	20005.00	17712.00	171.85	0	Spot (Block16, Row5, Column7)	1989.21	1931.00	237.97	0.01	0.12	1606.00	1642.22	1606.00	204.28	0.01	0.12	74.00	36.00	0.00	325.00	383.21	1637116.00	1.70	1835.31	1810.00
16	8	5	20310.00	17706.00	145.75	0	Spot (Block16, Row5, Column8)	3036.42	2916.50	843.77	0.02	0.28	1590.00	1605.63	1590.00	185.11	0.00	0.12	99.00	99.00	0.00	1326.50	1446.42	1755048.00	7.73	2046.64	2010.00
16	1	6	18215.00	18007.00	206.20	0	Spot (Block16, Row6, Column1)	1947.55	1917.00	286.48	0.01	0.15	1524.00	1564.47	1524.00	212.87	0.01	0.14	75.00	46.00	0.00	393.00	423.55	2362380.00	1.80	1700.39	1675.50
16	2	6	18516.00	18003.00	209.50	0	Spot (Block16, Row6, Column2)	1976.81	1950.00	288.53	0.01	0.15	1577.00	1597.36	1577.00	215.88	0.01	0.14	67.00	41.00	0.00	373.00	399.81	2476937.00	1.76	1774.09	1716.00
16	3	6	18804.00	18002.00	154.00	0	Spot (Block16, Row6, Column3)	3937.58	3580.50	1357.14	0.04	0.34	1588.00	1607.56	1588.00	216.51	0.01	0.13	100.00	100.00	0.00	1992.50	2349.58	2559429.00	10.76	2168.21	2130.50
16	4	6	19103.00	18011.00	182.00	0	Spot (Block16, Row6, Column4)	2192.98	2184.00	344.71	0.00	0.16	1572.00	1584.83	1572.00	217.43	0.00	0.14	86.00	70.00	0.00	612.00	620.98	2039471.00	2.80	1877.43	1786.00
16	5	6	19407.00	18003.00	146.05	0	Spot (Block16, Row6, Column5)	6051.24	5666.50	2216.68	0.03	0.37	1569.00	1586.27	1569.00	218.83	0.00	0.14	100.00	100.00	0.00	4097.50	4482.24	3521820.00	20.40	2687.80	2478.00
16	6	6	19694.00	18003.00	182.45	0	Spot (Block16, Row6, Column6)	1905.31	1887.00	223.13	0.00	0.12	1588.00	1613.10	1588.00	206.85	0.01	0.13	60.00	34.00	0.00	299.00	317.31	1779564.00	1.41	1742.49	1693.00
16	7	6	20004.00	18011.00	166.45	0	Spot (Block16, Row6, Column7)	2365.12	2308.00	414.64	0.01	0.18	1589.00	1607.47	1589.00	194.14	0.01	0.12	96.00	80.00	0.00	719.00	776.12	1818779.00	3.90	1890.01	1860.50
16	8	6	20314.00	18001.00	180.75	0	Spot (Block16, Row6, Column8)	2193.05	2136.00	401.33	0.01	0.18	1573.00	1587.09	1573.00	181.84	0.00	0.11	85.00	68.00	0.00	563.00	620.05	2006637.00	3.33	1750.00	1724.50
16	1	7	18213.00	18302.00	217.95	0	Spot (Block16, Row7, Column1)	1933.04	1916.00	284.29	0.00	0.15	1572.00	1608.56	1572.00	278.82	0.01	0.17	60.00	24.00	0.00	344.00	361.04	2626999.00	1.16	1695.19	1694.00
16	2	7	18507.00	18302.00	198.50	0	Spot (Block16, Row7, Column2)	1888.62	1891.00	256.31	0.00	0.14	1578.00	1603.54	1578.00	208.73	0.01	0.13	59.00	37.00	0.00	313.00	310.62	2122811.00	1.37	1675.58	1663.00
16	3	7	18807.00	18305.00	233.90	0	Spot (Block16, Row7, Column3)	1854.45	1831.50	231.12	0.01	0.12	1572.00	1592.99	1572.00	207.60	0.01	0.13	58.00	31.00	0.00	259.50	282.45	2915191.00	1.26	1645.56	1610.00
16	4	7	19104.00	18311.00	217.90	0	Spot (Block16, Row7, Column4)	1868.55	1856.50	239.34	0.00	0.13	1510.00	1563.53	1510.00	184.72	0.02	0.12	73.00	47.00	0.00	346.50	358.55	2533758.00	1.65	1683.55	1665.00
16	5	7	19414.00	18310.00	205.20	0	Spot (Block16, Row7, Column5)	1909.26	1883.00	259.48	0.01	0.14	1551.00	1573.84	1551.00	187.52	0.01	0.12	72.00	42.00	0.00	332.00	358.26	2287290.00	1.79	1714.56	1694.50
16	6	7	19712.00	18305.00	196.65	0	Spot (Block16, Row7, Column6)	1955.06	1901.00	261.82	0.01	0.13	1516.00	1553.57	1516.00	182.14	0.01	0.12	85.00	53.00	0.00	385.00	439.06	2132970.00	2.20	1722.22	1685.00
16	7	7	20001.00	18301.00	161.85	0	Spot (Block16, Row7, Column7)	2432.20	2296.00	485.96	0.03	0.20	1522.00	1555.94	1522.00	183.75	0.01	0.12	98.00	91.00	0.00	774.00	910.20	1760910.00	4.77	1853.10	1830.00
16	8	7	20312.00	18305.00	149.95	0	Spot (Block16, Row7, Column8)	2484.88	2522.00	288.83	0.01	0.12	1594.00	1611.13	1594.00	197.31	0.00	0.12	99.00	97.00	0.00	928.00	890.88	1535655.00	4.43	1956.34	1937.00
16	1	8	18201.00	18606.00	143.75	0	Spot (Block16, Row8, Column1)	61603.45	65535.00	8742.94	0.03	0.14	1611.00	1680.82	1611.00	340.20	0.02	0.20	100.00	100.00	75.72	63924.00	59992.45	34251784.00	176.14	20849.15	16520.00
16	2	8	18499.00	18600.00	198.35	0	Spot (Block16, Row8, Column2)	1961.64	1924.00	291.46	0.01	0.15	1602.00	1657.02	1602.00	279.02	0.01	0.17	56.00	25.00	0.00	322.00	359.64	2175454.00	1.09	1778.59	1789.00
16	3	8	18803.00	18601.00	155.10	0	Spot (Block16, Row8, Column3)	2361.25	2235.50	478.68	0.02	0.20	1577.00	1592.06	1577.00	197.06	0.00	0.12	97.00	78.00	0.00	658.50	784.25	1558428.00	3.90	1883.07	1867.50
16	4	8	19109.00	18593.00	181.60	0	Spot (Block16, Row8, Column4)	1981.25	1956.00	282.95	0.01	0.14	1507.00	1553.59	1507.00	177.90	0.01	0.11	84.00	63.00	0.00	449.00	474.25	1830674.00	2.40	1688.38	1684.00
16	5	8	19401.00	18592.00	200.95	0	Spot (Block16, Row8, Column5)	1808.99	1790.50	233.90	0.00	0.13	1503.00	1551.50	1503.00	174.90	0.01	0.11	69.00	38.00	0.00	287.50	305.99	2069481.00	1.47	1622.82	1609.50
16	6	8	19713.00	18609.00	196.30	0	Spot (Block16, Row8, Column6)	1974.20	1915.00	333.33	0.01	0.17	1493.00	1526.59	1493.00	164.64	0.01	0.11	89.00	66.00	0.00	422.00	481.20	2149905.00	2.72	1670.57	1680.00
16	7	8	20013.00	18596.00	172.35	0	Spot (Block16, Row8, Column7)	2012.13	1930.00	278.79	0.02	0.14	1506.00	1537.80	1506.00	176.74	0.01	0.11	95.00	65.00	0.00	424.00	506.13	1653970.00	2.68	1753.18	1717.00
16	8	8	20316.00	18597.00	124.75	0	Spot (Block16, Row8, Column8)	5832.80	5769.00	1372.36	0.00	0.24	1592.00	1610.11	1592.00	193.81	0.00	0.12	100.00	100.00	0.00	4177.00	4240.80	2391450.00	21.79	2692.84	2558.00
17	1	1	4704.00	21012.00	151.15	0	Spot (Block17, Row1, Column1)	60166.78	65535.00	9270.22	0.04	0.15	3799.00	3878.78	3799.00	564.64	0.01	0.15	100.00	100.00	67.78	61736.00	56367.78	37724892.00	99.69	20245.70	16505.00
17	2	1	5003.00	21012.00	151.25	0	Spot (Block17, Row1, Column2)	5222.76	5153.50	839.40	0.01	0.16	3708.00	3769.25	3708.00	444.29	0.01	0.12	98.00	83.00	0.00	1445.50	1514.76	3269449.00	3.27	4239.89	4222.00
17	3	1	5319.00	21026.00	192.35	0	Spot (Block17, Row1, Column3)	4821.14	4457.50	1601.44	0.03	0.33	3704.00	3768.55	3704.00	533.03	0.01	0.14	71.00	32.00	0.00	753.50	1117.14	5023631.00	1.97	4125.23	3953.00
17	4	1	5601.00	21018.00	177.40	0	Spot (Block17, Row1, Column4)	4908.00	4741.00	676.30	0.02	0.14	3771.00	3849.56	3771.00	553.54	0.01	0.14	81.00	44.00	0.00	970.00	1137.00	4338671.00	1.91	4213.33	4163.50
17	5	1	5907.00	21015.00	139.95	0	Spot (Block17, Row1, Column5)	15143.44	14437.00	6802.97	0.02	0.45	3894.00	3971.28	3894.00	546.58	0.01	0.14	100.00	99.00	0.00	10543.00	11249.44	7980591.00	20.44	6686.72	5932.00
17	6	1	6199.00	21013.00	148.45	0	Spot (Block17, Row1, Column6)	10003.39	9052.00	3672.64	0.04	0.37	4047.00	4109.14	4047.00	554.89	0.01	0.14	100.00	99.00	0.00	5005.00	5956.39	6012035.00	10.62	5458.34	5350.00
17	7	1	6515.00	21011.00	108.95	0	Spot (Block17, Row1, Column7)	17846.39	18215.00	4749.15	0.01	0.27	4126.00	4182.61	4126.00	419.64	0.01	0.10	100.00	100.00	0.00	14089.00	13720.39	5496687.00	32.56	8323.51	7353.50
17	8	1	6823.00	21000.00	252.30	0	Spot (Block17, Row1, Column8)	4962.52	4942.00	545.97	0.00	0.11	4324.00	4380.36	4324.00	544.98	0.01	0.12	57.00	14.00	0.00	618.00	638.52	9160810.00	1.07	4599.63	4368.00
17	1	2	4697.00	21303.00	119.90	0	Spot (Block17, Row2, Column1)	4439.44	4333.50	685.48	0.01	0.15	3699.00	3762.36	3699.00	507.23	0.01	0.13	74.00	8.00	0.00	634.50	740.44	1695866.00	1.33	4092.26	4092.00
17	2	2	5000.00	21316.00	131.95	0	Spot (Block17, Row2, Column2)	5632.54	5506.50	788.44	0.01	0.14	3686.00	3736.10	3686.00	484.33	0.01	0.13	99.00	92.00	0.00	1820.50	1946.54	2636029.00	3.92	4388.38	4388.50
17	3	2	5308.00	21316.00	203.35	0	Spot (Block17, Row2, Column3)	4407.95	4366.50	362.13	0.00	0.08	3694.00	3726.00	3694.00	246.49	0.00	0.07	93.00	71.00	0.00	672.50	713.95	5166119.00	2.77	4029.79	3984.00
17	4	2	5611.00	21309.00	238.35	0	Spot (Block17, Row2, Column4)	4797.78	4752.00	643.55	0.00	0.13	3830.00	3880.14	3830.00	316.39	0.01	0.08	94.00	77.00	0.00	922.00	967.78	7844378.00	2.90	4312.43	4151.00
17	5	2	5913.00	21315.00	146.55	0	Spot (Block17, Row2, Column5)	8446.06	8198.00	1959.13	0.01	0.23	3982.00	4044.61	3982.00	499.14	0.01	0.12	100.00	99.00	0.00	4216.00	4464.06	4940943.00	8.82	5325.98	5108.00
17	6	2	6207.00	21310.00	217.55	0	Spot (Block17, Row2, Column6)	4801.58	4740.00	410.33	0.01	0.09	4006.00	4102.68	4006.00	661.23	0.01	0.16	56.00	10.00	0.00	734.00	795.58	6496534.00	1.06	4372.14	4306.00
17	7	2	6516.00	21310.00	203.00	0	Spot (Block17, Row2, Column7)	5057.90	4981.00	697.15	0.01	0.14	4005.00	4073.41	4005.00	547.46	0.01	0.13	79.00	40.00	0.00	976.00	1052.90	5943038.00	1.80	4401.49	4390.00
17	8	2	6812.00	21309.00	132.20	0	Spot (Block17, Row2, Column8)	4770.00	4767.50	248.63	0.00	0.05	4109.00	4164.44	4109.00	555.19	0.01	0.13	66.00	3.00	0.00	658.50	661.00	2232359.00	1.09	4579.22	4603.50
17	1	3	4707.00	21617.00	144.85	0	Spot (Block17, Row3, Column1)	9072.05	8195.50	3536.07	0.04	0.39	3584.00	3628.47	3584.00	370.38	0.01	0.10	100.00	100.00	0.00	4611.50	5488.05	5134783.00	14.70	4838.33	4733.50
17	2	3	5016.00	21616.00	207.90	0	Spot (Block17, Row3, Column2)	4280.58	4285.50	302.55	0.00	0.07	3653.00	3679.05	3653.00	256.87	0.00	0.07	86.00	65.00	0.00	632.50	627.58	5273674.00	2.34	3930.87	3876.00
17	3	3	5307.00	21609.00	202.40	0	Spot (Block17, Row3, Column3)	4794.53	4604.50	891.85	0.02	0.19	3791.00	3839.10	3791.00	270.85	0.01	0.07	96.00	84.00	0.00	813.50	1003.53	5552069.00	3.53	4149.67	4159.00
17	4	3	5613.00	21618.00	193.35	0	Spot (Block17, Row3, Column4)	5514.50	5303.00	903.44	0.02	0.16	4021.00	4056.11	4021.00	416.67	0.00	0.10	94.00	75.00	0.00	1282.00	1493.50	5817794.00	3.50	4712.29	4506.00
17	5	3	5910.00	21617.00	189.95	0	Spot (Block17, Row3, Column5)	5411.20	5067.00	2000.40	0.03	0.37	4104.00	4160.33	4104.00	453.24	0.01	0.11	89.00	55.00	0.00	963.00	1307.20	5486953.00	2.76	4592.83	4561.00
17	6	3	6203.00	21626.00	214.90	0	Spot (Block17, Row3, Column6)	4876.91	4785.00	413.55	0.01	0.08	4058.00	4133.21	4058.00	527.73	0.01	0.13	72.00	26.00	0.00	727.00	818.91	6432643.00	1.41	4531.28	4466.00
17	7	3	6512.00	21615.00	164.90	0	Spot (Block17, Row3, Column7)	6965.86	6092.00	2481.23	0.06	0.36	4012.00	4091.41	4012.00	645.58	0.01	0.16	88.00	70.00	0.00	2080.00	2953.86	5252262.00	4.45	4744.01	4634.50
17	8	3	6795.00	21608.00	201.80	0	Spot (Block17, Row3, Column8)	4808.65	4642.00	1377.65	0.02	0.29	4089.00	4156.06	4089.00	599.90	0.01	0.14	44.00	3.00	0.00	553.00	719.65	5573223.00	1.09	4721.43	4394.00
17	1	4	4701.00	21910.00	186.40	0	Spot (Block17, Row4, Column1)	4923.73	4720.00	1181.93	0.02	0.24	3502.00	3543.49	3502.00	460.99	0.01	0.13	90.00	63.00	0.00	1218.00	1421.73	4810485.00	2.99	3961.35	3925.00
17	2	4	5001.00	21920.00	213.70	0	Spot (Block17, Row4, Column2)	4249.52	4211.00	267.36	0.00	0.06	3607.00	3677.14	3607.00	537.78	0.01	0.15	60.00	7.00	0.00	604.00	642.52	5554127.00	1.06	3942.87	3915.00
17	3	4	5311.00	21915.00	138.00	0	Spot (Block17, Row4, Column3)	11253.45	10852.00	3603.01	0.02	0.32	3861.00	3937.15	3861.00	613.86	0.01	0.16	100.00	100.00	0.00	6991.00	7392.45	5784271.00	11.92	6191.26	5813.00
17	4	4	5609.00	21909.00	202.45	0	Spot (Block17, Row4, Column4)	5011.65	4894.00	1224.88	0.01	0.24	4077.00	4164.61	4077.00	722.73	0.01	0.17	59.00	3.00	0.00	817.00	934.65	5848591.00	1.17	4562.65	4509.00
17	5	4	5893.00	21905.00	219.00	0	Spot (Block17, Row4, Column5)	5058.45	4924.50	862.21	0.01	0.17	4187.00	4247.47	4187.00	545.67	0.01	0.13	67.00	21.00	0.00	737.50	871.45	6930082.00	1.49	4713.06	4489.00
17	6	4	6206.00	21911.00	173.70	0	Spot (Block17, Row4, Column6)	7350.56	7391.00	1060.93	0.00	0.14	4137.00	4186.58	4137.00	456.73	0.01	0.11	100.00	99.00	0.00	3254.00	3213.56	6211226.00	6.93	5241.81	5171.50
17	7	4	6507.00	21912.00	143.85	0	Spot (Block17, Row4, Column7)	10719.02	10104.00	4252.02	0.03	0.40	4057.00	4104.51	4057.00	433.42	0.01	0.11	100.00	97.00	0.00	6047.00	6662.02	5959773.00	15.26	5664.01	5533.00
17	8	4	6807.00	21925.00	145.30	0	Spot (Block17, Row4, Column8)	7709.91	7438.00	1528.84	0.02	0.20	4105.50	4168.81	4105.50	502.34	0.01	0.12	100.00	99.00	0.00	3332.50	3604.41	4425487.00	7.05	5321.29	5263.00
17	1	5	4695.00	22218.00	105.75	0	Spot (Block17, Row5, Column1)	5069.64	5152.00	577.16	0.01	0.11	3422.00	3475.69	3422.00	529.89	0.01	0.15	97.00	79.00	0.00	1730.00	1647.64	1454988.00	3.01	4065.30	3985.00
17	2	5	5014.00	22209.00	215.35	0	Spot (Block17, Row5, Column2)	4067.59	4046.00	247.28	0.00	0.06	3504.00	3570.84	3504.00	538.14	0.01	0.15	51.00	3.00	0.00	542.00	563.59	5397688.00	0.92	3740.73	3679.00
17	3	5	5319.00	22208.00	214.60	0	Spot (Block17, Row5, Column3)	4603.70	4547.00	361.88	0.01	0.08	3843.00	3928.45	3843.00	726.47	0.01	0.18	48.00	1.00	0.00	704.00	760.70	6058471.00	0.93	4153.43	4179.50
17	4	5	5615.00	22207.00	192.25	0	Spot (Block17, Row5, Column4)	5009.46	4946.50	420.38	0.01	0.08	4039.00	4149.73	4039.00	808.47	0.01	0.19	57.00	8.00	0.00	907.50	970.46	5239892.00	1.06	4630.49	4503.50
17	5	5	5914.00	22216.00	138.80	0	Spot (Block17, Row5, Column5)	21624.36	20716.50	7424.29	0.02	0.34	4130.00	4231.58	4130.00	725.96	0.01	0.17	100.00	100.00	0.00	16586.50	17494.36	11287914.00	23.96	8918.89	7972.00
17	6	5	6210.00	22207.00	178.70	0	Spot (Block17, Row5, Column6)	5046.61	4959.00	720.22	0.01	0.14	4084.00	4139.18	4084.00	513.33	0.01	0.12	82.00	35.00	0.00	875.00	962.61	4526810.00	1.77	4601.89	4551.00
17	7	5	6516.00	22216.00	196.80	0	Spot (Block17, Row5, Column7)	5199.27	5090.00	536.57	0.01	0.10	3989.00	4046.01	3989.00	481.44	0.01	0.12	95.00	59.00	0.00	1101.00	1210.27	5682801.00	2.40	4514.54	4467.00
17	8	5	6807.00	22210.00	142.80	0	Spot (Block17, Row5, Column8)	14155.50	13004.00	6669.11	0.04	0.47	4059.00	4131.96	4059.00	506.86	0.01	0.12	100.00	99.00	0.00	8945.00	10096.50	7856305.00	19.78	6043.78	5524.00
17	1	6	4711.00	22536.00	182.30	0	Spot (Block17, Row6, Column1)	4049.30	4021.00	230.07	0.00	0.06	3418.00	3478.52	3418.00	569.93	0.01	0.16	55.00	1.00	0.00	603.00	631.30	3765845.00	1.00	3801.86	3784.50
17	2	6	5019.00	22514.00	203.90	0	Spot (Block17, Row6, Column2)	4591.26	4324.00	1408.65	0.03	0.31	3504.00	3583.68	3504.00	453.92	0.01	0.13	87.00	44.00	0.00	820.00	1087.26	5431459.00	2.22	3946.87	3850.00
17	3	6	5300.00	22512.00	138.20	0	Spot (Block17, Row6, Column3)	14341.12	14168.00	4915.03	0.01	0.34	3726.00	3825.38	3726.00	556.17	0.01	0.15	100.00	100.00	0.00	10442.00	10615.12	7400017.00	18.91	6869.01	6122.00
17	4	6	5610.00	22520.00	178.90	0	Spot (Block17, Row6, Column4)	5154.30	5062.50	633.31	0.01	0.12	3897.00	3980.09	3897.00	703.42	0.01	0.18	79.00	37.00	0.00	1165.50	1257.30	4607944.00	1.67	4428.15	4368.50
17	5	6	5910.00	22514.00	138.90	0	Spot (Block17, Row6, Column5)	22182.11	21650.00	7627.80	0.01	0.34	3970.00	4070.11	3970.00	699.19	0.01	0.17	100.00	100.00	0.00	17680.00	18212.11	11423784.00	25.90	8774.66	8508.00
17	6	6	6211.00	22509.00	194.70	0	Spot (Block17, Row6, Column6)	5061.45	4826.00	985.59	0.02	0.19	3911.00	3991.92	3911.00	507.58	0.01	0.13	76.00	42.00	0.00	915.00	1150.45	5430936.00	2.11	4317.23	4328.00
17	7	6	6509.00	22512.00	145.40	0	Spot (Block17, Row6, Column7)	10667.09	10096.00	4155.33	0.02	0.39	3893.00	3973.97	3893.00	571.22	0.01	0.14	100.00	100.00	0.00	6203.00	6774.09	6165580.00	11.72	5327.19	5198.50
17	8	6	6816.00	22515.00	139.70	0	Spot (Block17, Row6, Column8)	10997.00	10767.00	4159.66	0.01	0.38	4002.50	4082.95	4002.50	582.82	0.01	0.14	100.00	100.00	0.00	6764.50	6994.50	5740433.00	11.86	6521.11	6195.50
17	1	7	4718.00	22807.00	193.15	0	Spot (Block17, Row7, Column1)	4250.16	4048.00	1145.92	0.02	0.27	3423.00	3488.74	3423.00	411.91	0.01	0.12	77.00	32.00	0.00	625.00	827.16	4471165.00	1.85	3789.45	3761.00
17	2	7	5005.00	22823.00	219.95	0	Spot (Block17, Row7, Column2)	4042.44	3986.50	670.18	0.01	0.17	3436.00	3483.17	3436.00	394.96	0.01	0.11	66.00	22.00	0.00	550.50	606.44	5610900.00	1.42	3668.18	3612.00
17	3	7	5308.00	22812.00	214.10	0	Spot (Block17, Row7, Column3)	4265.42	4237.50	306.37	0.00	0.07	3636.00	3725.65	3636.00	688.92	0.01	0.18	42.00	0.00	0.00	601.50	629.42	5562102.00	0.78	3904.61	3857.50
17	4	7	5617.00	22814.00	190.50	0	Spot (Block17, Row7, Column4)	4300.63	4306.00	333.04	0.00	0.08	3713.00	3785.37	3713.00	623.99	0.01	0.16	46.00	0.00	0.00	593.00	587.63	4403842.00	0.83	4125.57	4096.50
17	5	7	5919.00	22807.00	187.75	0	Spot (Block17, Row7, Column5)	4801.70	4744.50	436.95	0.01	0.09	3807.50	3872.98	3807.50	451.57	0.01	0.12	91.00	53.00	0.00	937.00	994.20	4763289.00	2.06	4298.12	4250.00
17	6	7	6210.00	22815.00	204.35	0	Spot (Block17, Row7, Column6)	4789.09	4709.00	398.04	0.01	0.08	3855.00	3913.20	3855.00	512.82	0.01	0.13	87.00	38.00	0.00	854.00	934.09	5703804.00	1.71	4321.56	4363.00
17	7	7	6501.00	22813.00	147.75	0	Spot (Block17, Row7, Column7)	9739.10	9505.00	3248.98	0.01	0.33	3832.00	3906.98	3832.00	502.46	0.01	0.13	100.00	100.00	0.00	5673.00	5907.10	5794765.00	11.61	5451.32	5238.00
17	8	7	6810.00	22813.00	147.00	-50	Spot (Block17, Row7, Column8)	3941.69	3893.00	303.50	0.01	0.08	3996.00	4046.82	3996.00	486.77	0.01	0.12	2.00	0.00	0.00	-103.00	-54.31	2325599.00	-0.22	3946.68	3918.00
17	1	8	4696.00	23119.00	139.15	0	Spot (Block17, Row8, Column1)	62722.03	65535.00	6548.32	0.02	0.10	3458.00	3550.52	3458.00	542.94	0.01	0.15	100.00	100.00	78.94	62077.00	59264.03	33054756.00	108.98	22749.78	17150.00
17	2	8	5012.00	23116.00	219.60	0	Spot (Block17, Row8, Column2)	4092.66	4072.00	323.35	0.00	0.08	3464.50	3549.58	3464.50	493.43	0.01	0.14	66.00	11.00	0.00	607.50	628.16	5651966.00	1.10	3693.80	3674.00
17	3	8	5306.00	23113.00	147.80	0	Spot (Block17, Row8, Column3)	8467.23	7564.50	3656.43	0.05	0.43	3587.00	3660.80	3587.00	627.19	0.01	0.17	98.00	86.00	0.00	3977.50	4880.23	5046469.00	7.66	4656.84	4544.00
17	4	8	5621.00	23117.00	178.45	0	Spot (Block17, Row8, Column4)	4446.72	4343.00	696.16	0.01	0.16	3684.00	3748.06	3684.00	616.12	0.01	0.16	53.00	9.00	0.00	659.00	762.72	3975369.00	1.13	4044.33	3990.00
17	5	8	5906.00	23126.00	201.80	0	Spot (Block17, Row8, Column5)	4310.34	4271.00	344.42	0.00	0.08	3774.00	3839.71	3774.00	594.32	0.01	0.15	39.00	3.00	0.00	497.00	536.34	4978447.00	0.79	4084.82	4053.50
17	6	8	6214.00	23107.00	218.85	0	Spot (Block17, Row8, Column6)	4594.26	4588.50	442.69	0.00	0.10	3820.00	3928.90	3820.00	878.05	0.01	0.22	39.00	1.00	0.00	768.50	774.26	6284947.00	0.76	4289.53	4090.50
17	7	8	6509.00	23111.00	183.60	0	Spot (Block17, Row8, Column7)	5781.42	5335.00	1259.45	0.03	0.22	3921.00	3966.04	3921.00	409.80	0.00	0.10	93.00	80.00	0.00	1414.00	1860.42	5486572.00	4.43	4454.33	4444.00
17	8	8	6818.00	23118.00	122.35	0	Spot (Block17, Row8, Column8)	14951.90	14653.50	3776.98	0.01	0.25	4211.00	4293.40	4211.00	640.41	0.01	0.15	100.00	100.00	0.00	10442.50	10740.90	5891047.00	16.64	7395.56	6721.00
18	1	1	9208.00	21009.00	153.80	0	Spot (Block18, Row1, Column1)	59567.46	65535.00	9935.58	0.04	0.17	3692.00	3750.12	3692.00	349.76	0.01	0.09	100.00	100.00	65.90	61843.00	55875.46	38778752.00	159.59	19334.78	16305.00
18	2	1	9496.00	21015.00	184.85	0	Spot (Block18, Row1, Column2)	4536.67	4473.00	484.06	0.01	0.11	3673.00	3710.56	3673.00	301.51	0.00	0.08	90.00	63.00	0.00	800.00	863.67	4368809.00	2.74	4048.97	3965.00
18	3	1	9805.00	21005.00	186.20	0	Spot (Block18, Row1, Column3)	4324.49	4214.00	415.25	0.01	0.10	3679.00	3695.51	3679.00	266.50	0.00	0.07	84.00	50.00	0.00	535.00	645.49	4216381.00	2.36	3965.34	3953.00
18	4	1	10101.00	21009.00	182.80	0	Spot (Block18, Row1, Column4)	4462.76	4381.00	414.66	0.01	0.09	3687.00	3716.67	3687.00	278.66	0.00	0.07	93.00	63.00	0.00	694.00	775.76	4181607.00	2.68	3988.72	4001.00
18	5	1	10403.00	21005.00	181.95	0	Spot (Block18, Row1, Column5)	4433.69	4427.50	409.26	0.00	0.09	3680.00	3714.87	3680.00	274.64	0.00	0.07	86.00	63.00	0.00	747.50	753.69	4114462.00	2.62	3997.55	3969.00
18	6	1	10698.00	21005.00	199.75	0	Spot (Block18, Row1, Column6)	4567.90	4523.00	470.80	0.00	0.10	3692.00	3715.98	3692.00	263.63	0.00	0.07	91.00	72.00	0.00	831.00	875.90	5166296.00	3.23	4016.29	3982.00
18	7	1	11013.00	21005.00	122.00	0	Spot (Block18, Row1, Column7)	5453.23	5410.00	620.11	0.00	0.11	3697.00	3730.13	3697.00	275.44	0.00	0.07	99.00	99.00	0.00	1713.00	1756.23	2154027.00	6.26	4363.71	4341.00
18	8	1	11308.00	21010.00	211.80	0	Spot (Block18, Row1, Column8)	4367.29	4333.00	396.58	0.00	0.09	3693.00	3736.56	3693.00	288.11	0.01	0.08	81.00	55.00	0.00	640.00	674.29	5581394.00	2.19	3998.39	3948.00
18	1	2	9204.00	21308.00	121.90	0	Spot (Block18, Row2, Column1)	4350.29	4377.00	293.60	0.00	0.07	3678.00	3725.42	3678.00	301.34	0.01	0.08	86.00	58.00	0.00	699.00	672.29	1727064.00	2.07	4024.09	4033.00
18	2	2	9507.00	21304.00	151.55	0	Spot (Block18, Row2, Column2)	4614.37	4635.50	470.18	0.00	0.10	3667.00	3699.08	3667.00	256.54	0.00	0.07	92.00	79.00	0.00	968.50	947.37	2925512.00	3.57	4071.21	4016.50
18	3	2	9794.00	21310.00	204.30	0	Spot (Block18, Row2, Column3)	4265.14	4246.50	342.79	0.00	0.08	3682.00	3701.74	3682.00	264.59	0.00	0.07	78.00	53.00	0.00	564.50	583.14	5084043.00	2.13	3917.32	3911.00
18	4	2	10100.00	21307.00	189.45	0	Spot (Block18, Row2, Column4)	4473.56	4439.00	358.36	0.00	0.08	3685.00	3699.45	3685.00	266.16	0.00	0.07	94.00	71.00	0.00	754.00	788.56	4513817.00	2.91	4055.00	4017.00
18	5	2	10408.00	21315.00	162.90	0	Spot (Block18, Row2, Column5)	5430.44	5354.00	624.99	0.01	0.12	3679.00	3707.15	3679.00	273.62	0.00	0.07	99.00	98.00	0.00	1675.00	1751.44	3991375.00	6.30	4293.51	4254.00
18	6	2	10701.00	21315.00	181.50	0	Spot (Block18, Row2, Column6)	4510.09	4465.50	426.18	0.00	0.09	3714.00	3739.16	3714.00	276.33	0.00	0.07	88.00	71.00	0.00	751.50	796.09	4167323.00	2.79	4084.56	4069.00
18	7	2	11001.00	21305.00	171.25	0	Spot (Block18, Row2, Column7)	4602.35	4588.00	428.82	0.00	0.09	3737.00	3775.87	3737.00	294.20	0.00	0.08	91.00	74.00	0.00	851.00	865.35	3764722.00	2.81	4199.28	4134.50
18	8	2	11300.00	21304.00	136.10	0	Spot (Block18, Row2, Column8)	4261.42	4181.00	312.60	0.01	0.07	3721.00	3770.39	3721.00	290.35	0.01	0.08	71.00	39.00	0.00	460.00	540.42	2126446.00	1.69	4062.17	4054.50
18	1	3	9208.00	21615.00	174.10	0	Spot (Block18, Row3, Column1)	4820.38	4760.00	594.52	0.01	0.12	3669.00	3705.55	3669.00	268.30	0.00	0.07	94.00	84.00	0.00	1091.00	1151.38	4097322.00	4.16	4092.91	4051.50
18	2	3	9503.00	21604.00	198.95	0	Spot (Block18, Row3, Column2)	4413.78	4390.00	375.92	0.00	0.09	3694.00	3722.57	3694.00	270.11	0.00	0.07	85.00	64.00	0.00	696.00	719.78	4930194.00	2.56	3979.96	3956.50
18	3	3	9802.00	21605.00	165.55	0	Spot (Block18, Row3, Column3)	4905.41	4676.50	1135.59	0.02	0.23	3715.00	3738.03	3715.00	275.39	0.00	0.07	97.00	87.00	0.00	961.50	1190.41	3728115.00	4.24	4228.73	4268.00
18	4	3	10102.00	21613.00	159.70	0	Spot (Block18, Row3, Column4)	5180.95	5060.50	691.90	0.01	0.13	3700.00	3718.80	3700.00	258.97	0.00	0.07	99.00	95.00	0.00	1360.50	1480.95	3668113.00	5.65	4220.18	4199.50
18	5	3	10404.00	21602.00	190.85	0	Spot (Block18, Row3, Column5)	4547.90	4435.50	668.02	0.01	0.15	3674.00	3690.01	3674.00	263.44	0.00	0.07	89.00	68.00	0.00	761.50	873.90	4666150.00	3.26	4016.23	3988.00
18	6	3	10711.00	21603.00	191.95	0	Spot (Block18, Row3, Column6)	4697.67	4648.50	461.24	0.00	0.10	3719.00	3752.62	3719.00	290.21	0.00	0.08	95.00	79.00	0.00	929.50	978.67	4876177.00	3.26	4028.67	4016.50
18	7	3	11012.00	21608.00	176.95	0	Spot (Block18, Row3, Column7)	4827.45	4756.50	565.07	0.01	0.12	3769.00	3798.50	3769.00	293.29	0.00	0.08	92.00	80.00	0.00	987.50	1058.45	4228849.00	3.51	4195.93	4228.50
18	8	3	11304.00	21604.00	195.15	0	Spot (Block18, Row3, Column8)	4378.33	4382.50	371.93	0.00	0.08	3782.00	3814.20	3782.00	289.22	0.00	0.08	76.00	51.00	0.00	600.50	596.33	4711079.00	1.95	4041.73	4046.00
18	1	4	9209.00	21909.00	168.40	0	Spot (Block18, Row4, Column1)	5110.81	5067.00	709.85	0.00	0.14	3676.00	3688.62	3676.00	263.03	0.00	0.07	97.00	91.00	0.00	1391.00	1434.81	4017095.00	5.41	4110.97	4090.00
18	2	4	9496.00	21917.00	215.40	0	Spot (Block18, Row4, Column2)	4371.83	4342.00	368.63	0.00	0.08	3700.00	3725.82	3700.00	290.38	0.00	0.08	82.00	57.00	0.00	642.00	671.83	5797052.00	2.22	3986.87	3989.50
18	3	4	9807.00	21914.00	142.10	0	Spot (Block18, Row4, Column3)	8166.63	8029.00	1635.05	0.01	0.20	3689.00	3719.21	3689.00	286.58	0.00	0.08	100.00	100.00	0.00	4340.00	4477.63	4458979.00	15.52	4894.64	4860.50
18	4	4	10095.00	21910.00	204.10	0	Spot (Block18, Row4, Column4)	4276.45	4243.50	332.53	0.00	0.08	3668.00	3700.85	3668.00	268.11	0.00	0.07	85.00	53.00	0.00	575.50	608.45	5080421.00	2.15	3927.68	3934.00
18	5	4	10388.00	21906.00	178.20	0	Spot (Block18, Row4, Column5)	4465.48	4380.50	426.31	0.01	0.10	3617.00	3673.70	3617.00	290.64	0.01	0.08	92.00	69.00	0.00	763.50	848.48	3983204.00	2.72	3983.51	3967.00
18	6	4	10707.00	21915.00	192.90	0	Spot (Block18, Row4, Column6)	4821.58	4757.00	465.31	0.01	0.10	3673.00	3713.41	3673.00	290.53	0.00	0.08	99.00	92.00	0.00	1084.00	1148.58	5091591.00	3.81	4089.94	4086.50
18	7	4	11015.00	21922.00	193.30	0	Spot (Block18, Row4, Column7)	4630.70	4511.00	736.98	0.01	0.16	3722.00	3764.70	3722.00	294.69	0.00	0.08	90.00	65.00	0.00	789.00	908.70	4880756.00	2.94	3999.11	4012.00
18	8	4	11308.00	21920.00	147.25	0	Spot (Block18, Row4, Column8)	5168.47	5096.50	556.63	0.01	0.11	3749.00	3785.72	3749.00	289.62	0.00	0.08	100.00	94.00	0.00	1347.50	1419.47	3059735.00	4.77	4276.83	4252.00
18	1	5	9208.00	22218.00	109.90	0	Spot (Block18, Row5, Column1)	4720.36	4692.00	331.45	0.00	0.07	3669.00	3691.28	3669.00	270.58	0.00	0.07	100.00	96.00	0.00	1023.00	1051.36	1496354.00	3.80	4162.66	4164.00
18	2	5	9487.00	22213.00	197.85	0	Spot (Block18, Row5, Column2)	4486.85	4479.00	335.39	0.00	0.07	3682.00	3712.16	3682.00	274.24	0.00	0.07	95.00	73.00	0.00	797.00	804.85	4984891.00	2.82	4100.33	4073.50
18	3	5	9807.00	22206.00	195.60	0	Spot (Block18, Row5, Column3)	4463.54	4387.00	433.45	0.01	0.10	3670.00	3708.73	3670.00	282.83	0.00	0.08	89.00	64.00	0.00	717.00	793.54	4829545.00	2.67	4019.74	3997.00
18	4	5	10100.00	22220.00	188.60	0	Spot (Block18, Row5, Column4)	4569.33	4488.50	418.52	0.01	0.09	3679.00	3712.91	3679.00	292.69	0.00	0.08	95.00	75.00	0.00	809.50	890.33	4560193.00	2.93	4041.20	4036.00
18	5	5	10409.00	22214.00	138.15	0	Spot (Block18, Row5, Column5)	7635.04	7303.50	1433.84	0.02	0.19	3667.00	3707.60	3667.00	304.88	0.00	0.08	100.00	100.00	0.00	3636.50	3968.04	3939679.00	12.88	5075.32	4988.00
18	6	5	10710.00	22207.00	168.20	0	Spot (Block18, Row5, Column6)	4495.25	4425.00	416.76	0.01	0.09	3659.00	3702.72	3659.00	290.81	0.01	0.08	94.00	67.00	0.00	766.00	836.25	3515289.00	2.73	4060.24	4006.00
18	7	5	11005.00	22214.00	180.00	0	Spot (Block18, Row5, Column7)	4521.48	4441.00	424.19	0.01	0.09	3706.00	3741.91	3706.00	289.39	0.00	0.08	89.00	69.00	0.00	735.00	815.48	4073852.00	2.69	4078.40	4070.50
18	8	5	11307.00	22208.00	175.30	0	Spot (Block18, Row5, Column8)	4819.88	4734.50	628.96	0.01	0.13	3716.00	3749.47	3716.00	289.48	0.00	0.08	93.00	77.00	0.00	1018.50	1103.88	4125814.00	3.70	4130.18	4152.50
18	1	6	9208.00	22520.00	190.55	0	Spot (Block18, Row6, Column1)	4631.24	4601.00	506.94	0.00	0.11	3681.00	3711.32	3681.00	286.23	0.00	0.08	92.00	72.00	0.00	920.00	950.24	4742394.00	3.21	4081.37	4061.00
18	2	6	9503.00	22516.00	197.50	0	Spot (Block18, Row6, Column2)	4502.35	4440.00	408.62	0.01	0.09	3744.00	3768.78	3744.00	283.71	0.00	0.08	87.00	62.00	0.00	696.00	758.35	4975092.00	2.59	4164.43	4139.50
18	3	6	9805.00	22514.00	163.90	0	Spot (Block18, Row6, Column3)	5212.17	5121.00	747.43	0.01	0.14	3719.00	3755.14	3719.00	294.62	0.00	0.08	98.00	87.00	0.00	1402.00	1493.17	3877851.00	4.95	4194.15	4160.50
18	4	6	10101.00	22510.00	186.60	0	Spot (Block18, Row6, Column4)	4324.54	4239.50	415.73	0.01	0.10	3685.00	3716.66	3685.00	292.90	0.00	0.08	78.00	47.00	0.00	554.50	639.54	4238051.00	2.08	3982.68	3955.50
18	5	6	10411.00	22512.00	142.00	0	Spot (Block18, Row6, Column5)	7121.68	7072.50	1250.87	0.00	0.18	3702.00	3731.97	3702.00	300.43	0.00	0.08	100.00	100.00	0.00	3370.50	3419.68	3888438.00	11.28	4793.38	4726.00
18	6	6	10708.00	22512.00	202.80	0	Spot (Block18, Row6, Column6)	4292.38	4285.00	339.50	0.00	0.08	3707.00	3753.49	3707.00	305.52	0.01	0.08	78.00	47.00	0.00	578.00	585.38	4996335.00	1.76	3959.02	3966.00
18	7	6	11008.00	22512.00	150.45	0	Spot (Block18, Row6, Column7)	5399.01	5398.50	661.24	0.00	0.12	3761.00	3786.88	3761.00	347.61	0.00	0.09	99.00	97.00	0.00	1637.50	1638.01	3336587.00	4.64	4376.06	4359.00
18	8	6	11316.00	22511.00	152.80	0	Spot (Block18, Row6, Column8)	5405.10	5384.00	626.43	0.00	0.12	3779.00	3806.23	3779.00	345.37	0.00	0.09	98.00	95.00	0.00	1605.00	1626.10	3453857.00	4.63	4304.80	4294.00
18	1	7	9207.00	22814.00	197.25	0	Spot (Block18, Row7, Column1)	4308.32	4275.00	397.97	0.00	0.09	3686.00	3732.28	3686.00	345.56	0.01	0.09	73.00	41.00	0.00	589.00	622.32	4743462.00	1.67	4020.89	4009.00
18	2	7	9504.00	22811.00	209.40	0	Spot (Block18, Row7, Column2)	4363.28	4335.00	348.13	0.00	0.08	3705.00	3739.84	3705.00	300.08	0.00	0.08	86.00	53.00	0.00	630.00	658.28	5441010.00	2.08	4042.22	4041.00
18	3	7	9793.00	22810.00	203.50	0	Spot (Block18, Row7, Column3)	4382.62	4391.00	415.98	0.00	0.09	3722.00	3758.69	3722.00	318.13	0.00	0.08	71.00	52.00	0.00	669.00	660.62	5153957.00	1.96	4080.43	4042.00
18	4	7	10106.00	22825.00	203.30	0	Spot (Block18, Row7, Column4)	4285.56	4260.00	371.36	0.00	0.09	3703.00	3748.70	3703.00	315.46	0.01	0.08	73.00	43.00	0.00	557.00	582.56	5052670.00	1.70	3989.48	3963.00
18	5	7	10403.00	22821.00	207.55	0	Spot (Block18, Row7, Column5)	4541.25	4480.00	389.31	0.01	0.09	3757.00	3777.23	3757.00	312.74	0.00	0.08	92.00	61.00	0.00	723.00	784.25	5572116.00	2.44	4218.42	4205.50
18	6	7	10708.00	22808.00	190.80	0	Spot (Block18, Row7, Column6)	4518.44	4441.50	442.28	0.01	0.10	3773.00	3788.68	3773.00	312.90	0.00	0.08	86.00	54.00	0.00	668.50	745.44	4644957.00	2.33	4175.87	4201.50
18	7	7	11002.00	22809.00	160.35	0	Spot (Block18, Row7, Column7)	4864.80	4757.00	552.92	0.01	0.11	3748.00	3776.91	3748.00	373.78	0.00	0.10	90.00	77.00	0.00	1009.00	1116.80	3439417.00	2.91	4164.86	4153.00
18	8	7	11309.00	22817.00	149.80	0	Spot (Block18, Row7, Column8)	5560.67	5488.50	547.09	0.01	0.10	3779.00	3814.05	3779.00	376.44	0.00	0.10	100.00	98.00	0.00	1709.50	1781.67	3436493.00	4.64	4615.12	4612.00
18	1	8	9203.00	23116.00	142.80	0	Spot (Block18, Row8, Column1)	62466.78	65535.00	7050.65	0.02	0.11	3692.00	3779.34	3692.00	438.93	0.01	0.12	100.00	100.00	79.09	61843.00	58774.78	34356996.00	133.71	23848.32	19662.50
18	2	8	9495.00	23110.00	202.70	0	Spot (Block18, Row8, Column2)	4416.52	4294.00	477.92	0.01	0.11	3686.00	3752.76	3686.00	388.47	0.01	0.10	72.00	39.00	0.00	608.00	730.52	5167333.00	1.71	3996.22	3919.00
18	3	8	9793.00	23108.00	187.05	0	Spot (Block18, Row8, Column3)	4562.08	4501.00	511.35	0.01	0.11	3696.00	3737.90	3696.00	355.12	0.00	0.10	84.00	55.00	0.00	805.00	866.08	4475399.00	2.32	4036.86	4040.00
18	4	8	10103.00	23110.00	183.20	0	Spot (Block18, Row8, Column4)	4703.74	4586.00	813.33	0.01	0.17	3732.00	3770.14	3732.00	351.26	0.00	0.09	86.00	61.00	0.00	854.00	971.74	4430923.00	2.66	4065.55	4048.50
18	5	8	10390.00	23113.00	210.20	0	Spot (Block18, Row8, Column5)	4387.25	4312.00	401.27	0.01	0.09	3764.00	3785.40	3764.00	340.79	0.00	0.09	70.00	39.00	0.00	548.00	623.25	5532316.00	1.77	3946.06	3945.00
18	6	8	10704.00	23110.00	179.20	0	Spot (Block18, Row8, Column6)	5024.99	4937.00	553.17	0.01	0.11	3749.00	3772.03	3749.00	341.66	0.00	0.09	98.00	85.00	0.00	1188.00	1275.99	4482293.00	3.67	4319.49	4288.50
18	7	8	11011.00	23110.00	175.55	0	Spot (Block18, Row8, Column7)	4618.86	4521.50	479.99	0.01	0.10	3731.00	3775.12	3731.00	354.96	0.01	0.09	88.00	58.00	0.00	790.50	887.86	3981459.00	2.38	4090.76	4080.00
18	8	8	11316.00	23110.00	118.90	0	Spot (Block18, Row8, Column8)	14108.40	13950.50	3426.26	0.00	0.24	3828.00	3879.40	3828.00	393.44	0.01	0.10	100.00	100.00	0.00	10122.50	10280.40	5220109.00	26.00	7273.23	6706.50
19	1	1	13707.00	21006.00	154.05	0	Spot (Block19, Row1, Column1)	58821.09	65535.00	10630.94	0.05	0.18	5535.00	5614.13	5535.00	605.54	0.01	0.11	100.00	100.00	62.77	60000.00	53286.09	38234036.00	87.87	21645.17	17083.50
19	2	1	14012.00	21010.00	166.95	0	Spot (Block19, Row1, Column2)	7039.10	6991.00	914.20	0.00	0.13	5450.50	5511.54	5450.50	551.11	0.00	0.10	91.00	71.00	0.00	1540.50	1588.60	5448265.00	2.77	6085.48	5979.00
19	3	1	14310.00	21007.00	202.80	0	Spot (Block19, Row1, Column3)	6324.45	6247.00	605.94	0.01	0.10	5429.00	5467.32	5429.00	482.71	0.00	0.09	69.00	43.00	0.00	818.00	895.45	7361659.00	1.78	5831.59	5871.50
19	4	1	14610.00	20999.00	183.90	0	Spot (Block19, Row1, Column4)	6545.94	6363.00	728.53	0.01	0.11	5325.00	5374.64	5325.00	486.41	0.00	0.09	85.00	54.00	0.00	1038.00	1220.94	6251368.00	2.41	5857.70	5836.00
19	5	1	14911.00	21007.00	176.45	0	Spot (Block19, Row1, Column5)	6835.31	6644.50	916.14	0.01	0.13	5206.00	5247.08	5206.00	468.63	0.00	0.09	93.00	78.00	0.00	1438.50	1629.31	5946724.00	3.39	5734.83	5721.50
19	6	1	15206.00	21005.00	192.05	0	Spot (Block19, Row1, Column6)	6521.50	6472.00	634.49	0.00	0.10	5207.00	5262.66	5207.00	461.36	0.00	0.09	91.00	73.00	0.00	1265.00	1314.50	6788878.00	2.73	5837.97	5847.00
19	7	1	15527.00	21007.00	115.55	0	Spot (Block19, Row1, Column7)	7667.70	7130.00	2267.08	0.03	0.30	5188.50	5236.56	5188.50	431.19	0.00	0.08	100.00	99.00	0.00	1941.50	2479.20	2645356.00	5.64	6276.40	6300.00
19	8	1	15811.00	21007.00	205.70	0	Spot (Block19, Row1, Column8)	6239.18	6143.50	635.73	0.01	0.10	5088.00	5130.20	5088.00	423.33	0.00	0.08	91.00	63.00	0.00	1055.50	1151.18	7499491.00	2.62	5571.58	5552.00
19	1	2	13699.00	21308.00	136.25	0	Spot (Block19, Row2, Column1)	6100.67	6073.50	548.71	0.00	0.09	5371.00	5431.46	5371.00	517.66	0.00	0.10	63.00	25.00	0.00	702.50	729.67	3050335.00	1.29	5724.40	5722.00
19	2	2	14016.00	21306.00	146.35	0	Spot (Block19, Row2, Column2)	6276.56	6166.00	658.65	0.01	0.10	5219.50	5283.08	5219.50	459.71	0.01	0.09	76.00	50.00	0.00	946.50	1057.06	3665510.00	2.16	5790.17	5755.50
19	3	2	14312.00	21301.00	196.65	0	Spot (Block19, Row2, Column3)	6319.10	6273.00	630.36	0.00	0.10	5250.00	5303.49	5250.00	457.06	0.00	0.09	83.00	56.00	0.00	1023.00	1069.10	6913092.00	2.22	5707.60	5676.00
19	4	2	14621.00	21305.00	209.15	0	Spot (Block19, Row2, Column4)	6147.41	6056.00	600.97	0.01	0.10	5213.00	5244.29	5213.00	453.51	0.00	0.09	72.00	45.00	0.00	843.00	934.41	7635078.00	1.99	5530.70	5410.00
19	5	2	14910.00	21310.00	187.95	0	Spot (Block19, Row2, Column5)	7253.22	7137.50	872.92	0.01	0.12	5117.00	5145.25	5117.00	443.72	0.00	0.09	99.00	96.00	0.00	2020.50	2136.22	7195194.00	4.75	5791.31	5804.00
19	6	2	15211.00	21306.00	200.95	0	Spot (Block19, Row2, Column6)	6191.32	6045.00	934.06	0.01	0.15	5114.00	5159.09	5114.00	444.61	0.00	0.09	78.00	52.00	0.00	931.00	1077.32	7101442.00	2.32	5610.33	5561.00
19	7	2	15514.00	21304.00	201.05	0	Spot (Block19, Row2, Column7)	6033.97	6024.00	610.09	0.00	0.10	5080.00	5138.11	5080.00	423.94	0.00	0.08	77.00	54.00	0.00	944.00	953.97	6908898.00	2.11	5631.42	5575.00
19	8	2	15809.00	21306.00	158.80	0	Spot (Block19, Row2, Column8)	5763.53	5747.00	429.50	0.00	0.07	5074.00	5115.25	5074.00	417.71	0.00	0.08	73.00	37.00	0.00	673.00	689.53	4005655.00	1.55	5363.47	5413.50
19	1	3	13713.00	21608.00	172.10	0	Spot (Block19, Row3, Column1)	6804.03	6648.00	816.67	0.01	0.12	5228.00	5260.43	5228.00	469.85	0.00	0.09	92.00	78.00	0.00	1420.00	1576.03	5586106.00	3.29	5822.02	5797.00
19	2	3	14020.00	21607.00	191.10	0	Spot (Block19, Row3, Column2)	6396.91	6278.50	868.24	0.01	0.14	5126.00	5180.75	5126.00	437.14	0.00	0.08	89.00	66.00	0.00	1152.50	1270.91	6576027.00	2.78	5689.34	5633.50
19	3	3	14306.00	21607.00	183.55	0	Spot (Block19, Row3, Column3)	7287.03	7049.00	1168.30	0.01	0.16	5186.00	5239.33	5186.00	444.27	0.00	0.08	97.00	87.00	0.00	1863.00	2101.03	6871667.00	4.61	5943.00	5911.50
19	4	3	14607.00	21603.00	189.55	0	Spot (Block19, Row3, Column4)	6471.35	6300.00	771.55	0.01	0.12	5164.00	5200.27	5164.00	432.85	0.00	0.08	92.00	62.00	0.00	1136.00	1307.35	6587830.00	2.94	5701.12	5663.50
19	5	3	14912.00	21606.00	179.25	0	Spot (Block19, Row3, Column5)	6910.65	6796.00	965.14	0.01	0.14	5143.00	5170.40	5143.00	443.18	0.00	0.09	93.00	82.00	0.00	1653.00	1767.65	6226496.00	3.93	5789.65	5784.00
19	6	3	15209.00	21606.00	178.20	0	Spot (Block19, Row3, Column6)	6689.39	6556.50	922.61	0.01	0.14	5172.00	5188.18	5172.00	452.25	0.00	0.09	90.00	71.00	0.00	1384.50	1517.39	5953559.00	3.32	5795.16	5876.00
19	7	3	15509.00	21613.00	192.80	0	Spot (Block19, Row3, Column7)	5914.48	5880.00	562.94	0.00	0.10	5123.00	5158.97	5123.00	442.39	0.00	0.09	69.00	41.00	0.00	757.00	791.48	6210204.00	1.71	5466.49	5410.00
19	8	3	15815.00	21604.00	188.70	0	Spot (Block19, Row3, Column8)	6174.48	6172.00	598.30	0.00	0.10	5152.00	5193.18	5152.00	442.47	0.00	0.09	81.00	58.00	0.00	1020.00	1022.48	6168302.00	2.22	5568.38	5451.00
19	1	4	13712.00	21909.00	184.05	0	Spot (Block19, Row4, Column1)	6484.17	6441.00	678.85	0.00	0.10	5166.50	5216.84	5166.50	481.04	0.00	0.09	90.00	64.00	0.00	1274.50	1317.67	6172932.00	2.63	5674.05	5669.00
19	2	4	14019.00	21910.00	204.95	0	Spot (Block19, Row4, Column2)	6079.62	5995.00	613.27	0.01	0.10	5103.00	5167.97	5103.00	453.24	0.01	0.09	78.00	49.00	0.00	892.00	976.62	7265149.00	2.01	5420.92	5370.00
19	3	4	14313.00	21911.00	171.75	0	Spot (Block19, Row4, Column3)	8181.53	8037.00	1491.51	0.01	0.18	5138.00	5192.17	5138.00	456.60	0.00	0.09	99.00	95.00	0.00	2899.00	3043.53	6700670.00	6.55	6064.98	6065.00
19	4	4	14614.00	21916.00	193.75	0	Spot (Block19, Row4, Column4)	6012.72	5935.00	540.07	0.01	0.09	5090.00	5138.67	5090.00	461.03	0.00	0.09	75.00	46.00	0.00	845.00	922.72	6391526.00	1.90	5587.46	5529.00
19	5	4	14905.00	21911.00	196.05	0	Spot (Block19, Row4, Column5)	6396.48	6271.00	715.48	0.01	0.11	5084.00	5132.86	5084.00	462.11	0.00	0.09	91.00	64.00	0.00	1187.00	1312.48	6972161.00	2.73	5583.12	5578.00
19	6	4	15218.00	21911.00	190.70	0	Spot (Block19, Row4, Column6)	6834.24	6844.00	671.64	0.00	0.10	5188.00	5205.80	5188.00	450.37	0.00	0.09	97.00	84.00	0.00	1656.00	1646.24	7018766.00	3.62	5802.50	5804.00
19	7	4	15506.00	21912.00	178.70	0	Spot (Block19, Row4, Column7)	6772.95	6667.00	895.74	0.01	0.13	5210.00	5234.81	5210.00	450.09	0.00	0.09	92.00	78.00	0.00	1457.00	1562.95	6061788.00	3.42	5735.50	5779.00
19	8	4	15817.00	21922.00	158.30	0	Spot (Block19, Row4, Column8)	6797.58	6836.50	710.90	0.00	0.10	5236.00	5288.11	5236.00	466.07	0.00	0.09	94.00	77.00	0.00	1600.50	1561.58	4690330.00	3.24	5835.74	5809.50
19	1	5	13714.00	22212.00	114.00	0	Spot (Block19, Row5, Column1)	7020.86	7020.50	609.21	0.00	0.09	5264.50	5315.61	5264.50	484.63	0.00	0.09	99.00	89.00	0.00	1756.00	1756.36	2387091.00	3.52	6089.26	6071.00
19	2	5	14014.00	22209.00	185.65	0	Spot (Block19, Row5, Column2)	6163.54	6140.50	523.06	0.00	0.08	5177.00	5225.37	5177.00	485.86	0.00	0.09	80.00	49.00	0.00	963.50	986.54	5978632.00	1.93	5633.54	5555.50
19	3	5	14321.00	22209.00	192.75	0	Spot (Block19, Row5, Column3)	6235.83	6143.50	599.45	0.01	0.10	5126.00	5172.21	5126.00	471.21	0.00	0.09	86.00	54.00	0.00	1017.50	1109.83	6535154.00	2.26	5701.26	5698.00
19	4	5	14608.00	22206.00	182.80	0	Spot (Block19, Row5, Column4)	6122.00	6040.00	579.98	0.01	0.09	5089.50	5141.55	5089.50	484.89	0.00	0.09	83.00	48.00	0.00	950.50	1032.50	5724067.00	2.02	5526.43	5403.00
19	5	5	14912.00	22206.00	146.00	0	Spot (Block19, Row5, Column5)	15929.55	14736.50	6782.25	0.03	0.43	5134.00	5193.87	5134.00	502.91	0.01	0.10	100.00	100.00	0.00	9602.50	10795.55	9271001.00	21.35	7418.65	7196.00
19	6	5	15215.00	22207.00	191.05	0	Spot (Block19, Row5, Column6)	6233.88	6177.50	592.64	0.00	0.10	5197.00	5229.14	5197.00	470.19	0.00	0.09	81.00	52.00	0.00	980.50	1036.88	6420899.00	2.14	5689.17	5659.00
19	7	5	15514.00	22207.00	194.55	0	Spot (Block19, Row5, Column7)	6474.67	6426.00	658.84	0.00	0.10	5243.00	5281.38	5243.00	488.92	0.00	0.09	84.00	63.00	0.00	1183.00	1231.67	6927900.00	2.44	5879.56	5805.00
19	8	5	15820.00	22210.00	154.50	0	Spot (Block19, Row5, Column8)	8044.21	7965.00	1249.53	0.00	0.16	5287.00	5343.89	5287.00	486.79	0.00	0.09	98.00	94.00	0.00	2678.00	2757.21	5333309.00	5.55	6132.00	6077.00
19	1	6	13711.00	22515.00	198.65	0	Spot (Block19, Row6, Column1)	6849.07	6681.00	881.78	0.01	0.13	5259.00	5314.16	5259.00	498.90	0.00	0.09	91.00	71.00	0.00	1422.00	1590.07	7684655.00	3.08	5923.29	5871.00
19	2	6	14013.00	22511.00	212.90	0	Spot (Block19, Row6, Column2)	6097.68	6015.00	598.08	0.01	0.10	5158.50	5209.73	5158.50	477.92	0.00	0.09	74.00	45.00	0.00	856.50	939.18	7890401.00	1.86	5478.04	5480.00
19	3	6	14303.00	22513.00	171.15	0	Spot (Block19, Row6, Column3)	6968.35	6849.00	973.89	0.01	0.14	5118.00	5166.44	5118.00	467.93	0.00	0.09	93.00	82.00	0.00	1731.00	1850.35	5693140.00	3.85	5797.88	5789.00
19	4	6	14621.00	22510.00	176.75	0	Spot (Block19, Row6, Column4)	6521.07	6411.00	689.97	0.01	0.11	5160.00	5207.62	5160.00	487.56	0.00	0.09	93.00	66.00	0.00	1251.00	1361.07	5686370.00	2.69	5758.71	5783.00
19	5	6	14916.00	22512.00	147.45	0	Spot (Block19, Row6, Column5)	13278.22	12164.00	4926.56	0.04	0.37	5200.00	5264.29	5200.00	511.47	0.01	0.10	100.00	100.00	0.00	6964.00	8078.22	7900539.00	15.67	7101.78	7154.50
19	6	6	15220.00	22511.00	200.70	0	Spot (Block19, Row6, Column6)	6308.64	6320.00	638.36	0.00	0.10	5183.00	5250.38	5183.00	501.96	0.01	0.10	81.00	55.00	0.00	1137.00	1125.64	7198162.00	2.11	5712.11	5718.00
19	7	6	15525.00	22509.00	180.75	0	Spot (Block19, Row6, Column7)	6340.42	6258.00	633.17	0.01	0.10	5208.00	5262.91	5208.00	485.02	0.00	0.09	84.00	54.00	0.00	1050.00	1132.42	5788800.00	2.22	5686.16	5616.00
19	8	6	15822.00	22514.00	189.65	0	Spot (Block19, Row6, Column8)	6342.44	6260.00	628.85	0.01	0.10	5312.00	5349.48	5312.00	475.89	0.00	0.09	79.00	49.00	0.00	948.00	1030.44	6418554.00	2.09	5713.37	5698.50
19	1	7	13718.00	22814.00	218.05	0	Spot (Block19, Row7, Column1)	6285.12	6235.00	656.17	0.00	0.10	5269.00	5342.63	5269.00	571.12	0.01	0.11	70.00	39.00	0.00	966.00	1016.12	8528912.00	1.65	5599.95	5505.00
19	2	7	14018.00	22809.00	197.35	0	Spot (Block19, Row7, Column2)	6196.59	6016.00	597.47	0.01	0.10	5163.00	5222.25	5163.00	477.75	0.00	0.09	87.00	43.00	0.00	853.00	1033.59	6822450.00	2.04	5688.90	5724.50
19	3	7	14316.00	22810.00	206.50	0	Spot (Block19, Row7, Column3)	6149.06	6132.50	548.47	0.00	0.09	5151.00	5197.06	5151.00	489.20	0.00	0.09	78.00	50.00	0.00	981.50	998.06	7477251.00	1.95	5704.72	5706.50
19	4	7	14614.00	22817.00	202.75	0	Spot (Block19, Row7, Column4)	6039.06	5983.50	557.52	0.00	0.09	5168.00	5219.10	5168.00	491.88	0.00	0.09	69.00	40.00	0.00	815.50	871.06	7053628.00	1.67	5594.69	5593.00
19	5	7	14918.00	22814.00	194.50	0	Spot (Block19, Row7, Column5)	6263.63	6191.50	585.61	0.01	0.09	5177.00	5225.98	5177.00	503.78	0.00	0.10	82.00	50.00	0.00	1014.50	1086.63	6714609.00	2.06	5767.45	5723.00
19	6	7	15218.00	22812.00	193.60	0	Spot (Block19, Row7, Column6)	6308.39	6168.00	622.28	0.01	0.10	5159.00	5225.17	5159.00	491.92	0.01	0.09	86.00	50.00	0.00	1009.00	1149.39	6642731.00	2.20	5771.94	5761.00
19	7	7	15508.00	22806.00	195.30	0	Spot (Block19, Row7, Column7)	6386.95	6282.00	723.45	0.01	0.11	5193.00	5232.40	5193.00	478.52	0.00	0.09	82.00	59.00	0.00	1089.00	1193.95	6885129.00	2.41	5711.60	5689.00
19	8	7	15814.00	22808.00	147.00	-50	Spot (Block19, Row7, Column8)	5443.28	5326.00	502.18	0.01	0.09	5316.00	5345.70	5316.00	487.45	0.00	0.09	24.00	3.00	0.00	10.00	127.28	3206094.00	0.20	5361.21	5263.00
19	1	8	13703.00	23113.00	143.05	0	Spot (Block19, Row8, Column1)	63558.04	65535.00	5302.75	0.01	0.08	5357.00	5426.63	5357.00	648.07	0.01	0.12	100.00	100.00	81.85	60178.00	58201.04	35020760.00	89.70	26818.53	21489.00
19	2	8	14020.00	23112.00	190.20	0	Spot (Block19, Row8, Column2)	6177.12	6154.00	537.92	0.00	0.09	5222.00	5287.13	5222.00	566.94	0.01	0.11	73.00	38.00	0.00	932.00	955.12	6294488.00	1.57	5722.58	5675.00
19	3	8	14311.00	23109.00	182.70	0	Spot (Block19, Row8, Column3)	6643.92	6587.50	891.23	0.00	0.13	5173.00	5236.03	5173.00	538.75	0.01	0.10	86.00	67.00	0.00	1414.50	1470.92	6231997.00	2.61	5733.90	5651.00
19	4	8	14615.00	23103.00	187.70	0	Spot (Block19, Row8, Column4)	6236.77	6131.00	716.57	0.01	0.11	5206.00	5249.15	5206.00	543.17	0.00	0.10	76.00	38.00	0.00	925.00	1030.77	6180635.00	1.82	5551.73	5600.00
19	5	8	14903.00	23111.00	191.30	0	Spot (Block19, Row8, Column5)	6191.97	6111.50	647.36	0.01	0.10	5158.00	5206.45	5158.00	507.19	0.00	0.10	77.00	47.00	0.00	953.50	1033.97	6402496.00	1.94	5765.54	5773.00
19	6	8	15216.00	23110.00	179.00	0	Spot (Block19, Row8, Column6)	7268.54	7077.00	1064.52	0.01	0.15	5117.50	5200.96	5117.50	529.40	0.01	0.10	95.00	86.00	0.00	1959.50	2151.04	6534418.00	3.91	5976.31	6052.00
19	7	8	15515.00	23106.00	177.75	0	Spot (Block19, Row8, Column7)	6375.83	6337.00	669.94	0.00	0.11	5214.00	5288.40	5214.00	744.15	0.01	0.14	69.00	31.00	0.00	1123.00	1161.83	5604359.00	1.46	5717.66	5680.00
19	8	8	15821.00	23107.00	129.55	0	Spot (Block19, Row8, Column8)	10477.61	10374.00	1830.51	0.00	0.17	5416.00	5472.66	5416.00	554.21	0.00	0.10	100.00	99.00	0.00	4958.00	5061.61	4725403.00	9.03	6808.97	6688.00
20	1	1	18213.00	21002.00	154.75	0	Spot (Block20, Row1, Column1)	55853.15	65535.00	13185.42	0.07	0.24	4786.00	4869.24	4786.00	473.78	0.01	0.10	100.00	100.00	55.71	60749.00	51067.15	36695820.00	107.61	19830.21	16569.00
20	2	1	18506.00	21009.00	159.90	0	Spot (Block20, Row1, Column2)	8949.38	8619.00	2183.72	0.02	0.24	4714.50	4754.42	4714.50	443.30	0.00	0.09	100.00	99.00	0.00	3904.50	4234.88	6309315.00	9.46	5726.27	5682.50
20	3	1	18814.00	21008.00	150.85	0	Spot (Block20, Row1, Column3)	10475.53	9537.00	3255.92	0.04	0.31	4637.00	4672.30	4637.00	414.09	0.00	0.09	100.00	100.00	0.00	4900.00	5838.53	6526256.00	14.01	6055.47	5880.00
20	4	1	19103.00	21004.00	166.35	0	Spot (Block20, Row1, Column4)	7855.98	7748.00	1609.65	0.01	0.20	4616.00	4666.97	4616.00	389.92	0.00	0.08	100.00	97.00	0.00	3132.00	3239.98	6049103.00	8.18	5448.79	5456.00
20	5	1	19410.00	21004.00	147.85	0	Spot (Block20, Row1, Column5)	14954.30	13920.00	6432.55	0.03	0.43	4506.00	4562.42	4506.00	370.23	0.01	0.08	100.00	100.00	0.00	9414.00	10448.30	8867902.00	28.07	7036.58	6696.00
20	6	1	19708.00	21002.00	146.90	0	Spot (Block20, Row1, Column6)	14938.44	13607.00	5333.73	0.04	0.36	4478.00	4536.45	4478.00	395.96	0.01	0.09	100.00	100.00	0.00	9129.00	10460.44	8798744.00	26.27	7272.31	6692.00
20	7	1	20026.00	21001.00	114.95	0	Spot (Block20, Row1, Column7)	17726.70	17566.50	3951.75	0.00	0.22	4478.00	4536.57	4478.00	425.43	0.01	0.09	100.00	100.00	0.00	13088.50	13248.70	6133437.00	31.00	8361.76	7532.00
20	8	1	20314.00	20995.00	199.20	0	Spot (Block20, Row1, Column8)	5443.76	5349.00	426.29	0.01	0.08	4512.00	4546.80	4512.00	349.58	0.00	0.08	93.00	67.00	0.00	837.00	931.76	6091564.00	2.57	4923.63	4937.50
20	1	2	18206.00	21312.00	132.50	0	Spot (Block20, Row2, Column1)	5518.40	5507.00	402.10	0.00	0.07	4739.00	4800.38	4739.00	425.37	0.01	0.09	77.00	40.00	0.00	768.00	779.40	2604686.00	1.69	4945.12	4900.00
20	2	2	18513.00	21307.00	124.05	0	Spot (Block20, Row2, Column2)	12442.71	12175.00	2607.39	0.01	0.21	4727.00	4767.41	4727.00	389.51	0.00	0.08	100.00	100.00	0.00	7448.00	7715.71	5076626.00	19.70	7042.66	6941.50
20	3	2	18809.00	21307.00	191.95	0	Spot (Block20, Row2, Column3)	5612.70	5494.50	498.27	0.01	0.09	4629.00	4677.18	4629.00	403.59	0.00	0.09	92.00	54.00	0.00	865.50	983.70	5859657.00	2.32	5101.87	5072.50
20	4	2	19112.00	21306.00	182.20	0	Spot (Block20, Row2, Column4)	8787.88	8730.50	1920.95	0.00	0.22	4528.00	4593.07	4528.00	425.37	0.01	0.09	100.00	100.00	0.00	4202.50	4259.88	8190302.00	9.86	5910.53	5873.50
20	5	2	19410.00	21305.00	171.20	0	Spot (Block20, Row2, Column5)	6387.74	6310.00	685.15	0.01	0.11	4424.00	4488.63	4424.00	391.17	0.01	0.09	100.00	99.00	0.00	1886.00	1963.74	5206009.00	4.85	5141.96	5106.00
20	6	2	19709.00	21307.00	176.35	0	Spot (Block20, Row2, Column6)	5534.16	5445.00	521.70	0.01	0.09	4390.00	4446.60	4390.00	360.38	0.01	0.08	96.00	77.00	0.00	1055.00	1144.16	4809182.00	3.02	4916.75	4893.00
20	7	2	20011.00	21301.00	162.70	0	Spot (Block20, Row2, Column7)	7061.61	6811.00	1358.95	0.02	0.19	4378.00	4426.96	4378.00	317.07	0.00	0.07	99.00	98.00	0.00	2433.00	2683.61	5147913.00	8.31	5118.39	5104.00
20	8	2	20312.00	21300.00	148.40	0	Spot (Block20, Row2, Column8)	5003.76	4961.50	355.87	0.00	0.07	4385.00	4418.17	4385.00	274.37	0.00	0.06	82.00	53.00	0.00	576.50	618.76	3012265.00	2.13	4724.08	4739.00
20	1	3	18215.00	21605.00	147.65	0	Spot (Block20, Row3, Column1)	13474.31	12070.00	5015.49	0.05	0.37	4781.00	4820.59	4781.00	408.84	0.00	0.08	100.00	100.00	0.00	7289.00	8693.31	7990268.00	21.17	6739.32	6590.00
20	2	3	18515.00	21604.00	182.45	0	Spot (Block20, Row3, Column2)	5864.69	5768.00	545.15	0.01	0.09	4741.00	4785.58	4741.00	397.52	0.00	0.08	93.00	68.00	0.00	1027.00	1123.69	5530406.00	2.71	5205.76	5123.50
20	3	3	18803.00	21602.00	167.05	0	Spot (Block20, Row3, Column3)	6240.72	6188.00	679.40	0.00	0.11	4705.00	4744.23	4705.00	408.34	0.00	0.09	98.00	82.00	0.00	1483.00	1535.72	4867763.00	3.66	5280.32	5213.00
20	4	3	19112.00	21604.00	145.30	0	Spot (Block20, Row3, Column4)	13851.44	13562.50	5161.81	0.01	0.37	4600.00	4665.53	4600.00	421.66	0.01	0.09	100.00	100.00	0.00	8962.50	9251.44	7950725.00	21.79	6916.70	6483.00
20	5	3	19410.00	21607.00	175.65	0	Spot (Block20, Row3, Column5)	5963.12	5866.00	688.59	0.01	0.12	4478.00	4521.83	4478.00	363.69	0.00	0.08	98.00	88.00	0.00	1388.00	1485.12	5116357.00	3.96	5041.94	5084.00
20	6	3	19716.00	21601.00	189.35	0	Spot (Block20, Row3, Column6)	5840.56	5742.50	556.90	0.01	0.10	4436.00	4464.22	4436.00	304.60	0.00	0.07	99.00	95.00	0.00	1306.50	1404.56	5898961.00	4.52	4986.41	4942.00
20	7	3	20014.00	21605.00	145.05	0	Spot (Block20, Row3, Column7)	11587.18	11093.00	3542.01	0.02	0.31	4387.00	4432.32	4387.00	315.73	0.00	0.07	100.00	100.00	0.00	6706.00	7200.18	6662630.00	22.66	6179.39	5930.00
20	8	3	20309.00	21604.00	193.55	0	Spot (Block20, Row3, Column8)	5033.71	4979.00	398.10	0.00	0.08	4346.00	4379.44	4346.00	285.76	0.00	0.07	86.00	56.00	0.00	633.00	687.71	5350833.00	2.29	4598.05	4565.00
20	1	4	18215.00	21905.00	147.55	0	Spot (Block20, Row4, Column1)	14313.67	13438.00	5367.54	0.03	0.37	4782.00	4822.25	4782.00	420.75	0.00	0.09	100.00	99.00	0.00	8656.00	9531.67	8488007.00	22.56	6951.34	6681.00
20	2	4	18519.00	21902.00	215.90	0	Spot (Block20, Row4, Column2)	6321.29	6212.00	675.59	0.01	0.11	4714.00	4775.16	4714.00	433.67	0.01	0.09	98.00	85.00	0.00	1498.00	1607.29	8426280.00	3.57	5348.77	5291.00
20	3	4	18811.00	21903.00	144.35	0	Spot (Block20, Row4, Column3)	36284.73	34822.50	16770.13	0.02	0.46	4783.00	4814.54	4783.00	435.37	0.00	0.09	100.00	100.00	5.32	30039.50	31501.73	20464620.00	72.28	12286.01	11062.00
20	4	4	19105.00	21906.00	202.20	0	Spot (Block20, Row4, Column4)	5652.33	5598.50	480.45	0.00	0.09	4723.00	4767.10	4723.00	411.26	0.00	0.09	86.00	55.00	0.00	875.50	929.33	6556708.00	2.15	5073.54	5034.00
20	5	4	19394.00	21908.00	192.20	0	Spot (Block20, Row4, Column5)	5653.14	5576.00	545.83	0.01	0.10	4520.00	4576.56	4520.00	369.40	0.01	0.08	93.00	74.00	0.00	1056.00	1133.14	5901879.00	2.91	4948.43	4951.50
20	6	4	19711.00	21902.00	194.10	0	Spot (Block20, Row4, Column6)	6239.49	6193.00	607.39	0.00	0.10	4466.00	4474.57	4466.00	298.94	0.00	0.07	100.00	98.00	0.00	1727.00	1773.49	6620095.00	5.90	5071.57	5057.00
20	7	4	20005.00	21906.00	144.65	0	Spot (Block20, Row4, Column7)	11342.56	10676.50	3927.83	0.03	0.35	4428.00	4459.88	4428.00	345.50	0.00	0.08	100.00	100.00	0.00	6248.50	6914.56	6487942.00	19.92	6312.28	5880.00
20	8	4	20314.00	21909.00	158.65	0	Spot (Block20, Row4, Column8)	7580.58	7278.50	1558.40	0.02	0.21	4371.00	4403.83	4371.00	320.76	0.00	0.07	100.00	99.00	0.00	2907.50	3209.58	5215440.00	9.90	5178.25	5145.50
20	1	5	18214.00	22208.00	105.80	0	Spot (Block20, Row5, Column1)	10051.96	9985.50	1552.64	0.00	0.15	4755.50	4794.89	4755.50	398.63	0.00	0.08	100.00	100.00	0.00	5230.00	5296.46	2894963.00	13.19	6460.20	6431.50
20	2	5	18509.00	22211.00	195.85	0	Spot (Block20, Row5, Column2)	5789.01	5717.00	521.10	0.01	0.09	4722.00	4765.05	4722.00	379.94	0.00	0.08	93.00	69.00	0.00	995.00	1067.01	6269496.00	2.70	5206.76	5169.00
20	3	5	18818.00	22204.00	195.50	0	Spot (Block20, Row5, Column3)	6770.98	6609.00	850.82	0.01	0.13	4868.00	4891.31	4868.00	458.50	0.00	0.09	97.00	90.00	0.00	1741.00	1902.98	7319427.00	4.10	5550.91	5524.00
20	4	5	19112.00	22206.00	162.20	0	Spot (Block20, Row5, Column4)	8522.49	8054.00	2036.23	0.02	0.24	4817.00	4842.91	4817.00	433.65	0.00	0.09	100.00	99.00	0.00	3237.00	3705.49	6195853.00	8.49	5789.98	5840.00
20	5	5	19411.00	22209.00	144.25	0	Spot (Block20, Row5, Column5)	43561.14	43424.00	18521.23	0.00	0.43	4627.00	4703.79	4627.00	459.76	0.01	0.10	100.00	100.00	26.36	38797.00	38934.14	24786408.00	84.52	12833.07	11126.50
20	6	5	19712.00	22200.00	177.55	0	Spot (Block20, Row5, Column6)	5801.73	5768.00	607.30	0.00	0.10	4555.00	4593.74	4555.00	363.84	0.00	0.08	93.00	80.00	0.00	1213.00	1246.73	5134529.00	3.32	5038.19	4996.00
20	7	5	20019.00	22213.00	183.05	0	Spot (Block20, Row5, Column7)	5926.82	5831.00	549.98	0.01	0.09	4502.00	4553.20	4502.00	360.85	0.00	0.08	99.00	94.00	0.00	1329.00	1424.82	5565283.00	3.81	5149.12	5141.50
20	8	5	20313.00	22206.00	143.35	0	Spot (Block20, Row5, Column8)	15947.87	15168.00	6385.45	0.02	0.40	4428.00	4477.44	4428.00	326.02	0.00	0.07	100.00	100.00	0.00	10740.00	11519.87	8882965.00	35.18	7129.92	6729.00
20	1	6	18223.00	22509.00	196.05	0	Spot (Block20, Row6, Column1)	6349.10	6224.00	734.41	0.01	0.12	4839.00	4884.74	4839.00	424.55	0.00	0.09	96.00	82.00	0.00	1385.00	1510.10	6876074.00	3.45	5454.42	5444.00
20	2	6	18518.00	22509.00	212.85	0	Spot (Block20, Row6, Column2)	6065.44	5987.00	577.12	0.01	0.10	4888.00	4927.92	4888.00	458.13	0.00	0.09	90.00	66.00	0.00	1099.00	1177.44	7854741.00	2.48	5318.15	5277.00
20	3	6	18803.00	22505.00	145.95	0	Spot (Block20, Row6, Column3)	24631.30	23547.50	10464.30	0.02	0.42	4874.00	4905.30	4874.00	454.96	0.00	0.09	100.00	100.00	0.00	18673.50	19757.30	14286153.00	43.36	9471.30	8627.50
20	4	6	19109.00	22505.00	176.75	0	Spot (Block20, Row6, Column4)	6934.80	6634.00	1154.59	0.02	0.17	4772.50	4812.97	4772.50	432.44	0.00	0.09	98.00	87.00	0.00	1861.50	2162.30	6054077.00	4.91	5379.49	5362.00
20	5	6	19410.00	22506.00	144.20	0	Spot (Block20, Row6, Column5)	30771.11	28342.50	13528.68	0.04	0.44	4697.50	4759.06	4697.50	435.80	0.01	0.09	100.00	100.00	0.70	23645.00	26073.61	17477992.00	59.69	10422.22	9371.50
20	6	6	19710.00	22502.00	176.80	0	Spot (Block20, Row6, Column6)	6569.15	6248.00	1152.96	0.02	0.18	4624.00	4680.80	4624.00	381.51	0.01	0.08	98.00	89.00	0.00	1624.00	1945.15	5734871.00	4.95	5321.88	5317.00
20	7	6	20013.00	22506.00	146.75	0	Spot (Block20, Row6, Column7)	14054.60	13482.00	4837.14	0.02	0.34	4567.00	4619.45	4567.00	385.41	0.00	0.08	100.00	100.00	0.00	8915.00	9487.60	8250049.00	24.48	7032.43	6654.00
20	8	6	20321.00	22505.00	146.60	0	Spot (Block20, Row6, Column8)	14198.71	13316.00	5027.90	0.03	0.35	4496.00	4550.38	4496.00	349.04	0.01	0.08	100.00	100.00	0.00	8820.00	9702.71	8306247.00	27.64	7156.67	6409.00
20	1	7	18227.00	22806.00	201.05	0	Spot (Block20, Row7, Column1)	6496.48	6369.00	710.58	0.01	0.11	4921.00	4966.69	4921.00	472.67	0.00	0.10	97.00	79.00	0.00	1448.00	1575.48	7451467.00	3.24	5583.99	5521.00
20	2	7	18511.00	22801.00	210.85	0	Spot (Block20, Row7, Column2)	5918.81	5931.00	540.96	0.00	0.09	4892.00	4921.59	4892.00	441.01	0.00	0.09	84.00	58.00	0.00	1039.00	1026.81	7493219.00	2.26	5226.39	5172.00
20	3	7	18810.00	22805.00	205.10	0	Spot (Block20, Row7, Column3)	5714.99	5626.00	485.89	0.01	0.09	4784.00	4827.62	4784.00	428.62	0.00	0.09	89.00	48.00	0.00	842.00	930.99	6852270.00	2.07	5312.60	5353.50
20	4	7	19109.00	22809.00	199.35	0	Spot (Block20, Row7, Column4)	5683.70	5601.00	520.71	0.01	0.09	4697.00	4748.23	4697.00	397.02	0.00	0.08	89.00	57.00	0.00	904.00	986.70	6360063.00	2.36	5203.62	5217.50
20	5	7	19413.00	22807.00	168.00	0	Spot (Block20, Row7, Column5)	8969.63	8520.00	1842.08	0.02	0.21	4710.00	4758.52	4710.00	420.67	0.00	0.09	100.00	100.00	0.00	3810.00	4259.63	7050131.00	10.01	6085.62	6071.00
20	6	7	19718.00	22806.00	194.70	0	Spot (Block20, Row7, Column6)	6096.06	6025.00	599.28	0.01	0.10	4682.00	4714.65	4682.00	393.21	0.00	0.08	97.00	85.00	0.00	1343.00	1414.06	6541073.00	3.51	5281.85	5219.00
20	7	7	20012.00	22808.00	149.45	0	Spot (Block20, Row7, Column7)	13883.64	13217.00	4476.47	0.02	0.32	4608.00	4648.98	4608.00	399.23	0.00	0.09	100.00	100.00	0.00	8609.00	9275.64	8496787.00	23.13	7282.66	6536.00
20	8	7	20318.00	22808.00	156.90	0	Spot (Block20, Row7, Column8)	8175.71	8188.00	964.23	0.00	0.12	4504.00	4559.68	4504.00	356.88	0.01	0.08	100.00	100.00	0.00	3684.00	3671.71	5534954.00	10.13	5881.09	5610.00
20	1	8	18208.00	23109.00	145.35	0	Spot (Block20, Row8, Column1)	58703.52	65535.00	11373.33	0.05	0.19	4877.00	4940.91	4877.00	537.59	0.01	0.11	100.00	100.00	65.74	60658.00	53826.52	33754780.00	100.01	18863.72	14433.50
20	2	8	18515.00	23106.00	174.45	0	Spot (Block20, Row8, Column2)	7039.50	6768.00	1260.81	0.02	0.18	4813.00	4878.38	4813.00	489.20	0.01	0.10	96.00	87.00	0.00	1955.00	2226.50	5962454.00	4.42	5495.59	5510.00
20	3	8	18809.00	23108.00	148.90	0	Spot (Block20, Row8, Column3)	11355.01	10179.00	3975.05	0.05	0.35	4755.00	4816.71	4755.00	451.69	0.01	0.09	100.00	100.00	0.00	5424.00	6600.01	6869783.00	14.48	6317.16	6108.00
20	4	8	19113.00	23099.00	181.00	0	Spot (Block20, Row8, Column4)	6060.16	5994.50	633.06	0.00	0.10	4732.00	4775.48	4732.00	431.83	0.00	0.09	92.00	75.00	0.00	1262.50	1328.16	5563224.00	2.97	5210.57	5202.50
20	5	8	19409.00	23109.00	197.30	0	Spot (Block20, Row8, Column5)	5566.05	5507.00	433.78	0.00	0.08	4706.00	4751.64	4706.00	451.75	0.00	0.10	81.00	40.00	0.00	801.00	860.05	6122660.00	1.80	5119.78	5093.00
20	6	8	19715.00	23100.00	180.80	0	Spot (Block20, Row8, Column6)	6690.84	6671.00	839.64	0.00	0.13	4668.00	4690.47	4668.00	409.10	0.00	0.09	99.00	91.00	0.00	2003.00	2022.84	6135504.00	4.89	5431.24	5412.00
20	7	8	20014.00	23102.00	147.55	0	Spot (Block20, Row8, Column7)	10579.71	10018.00	3152.99	0.02	0.30	4592.00	4627.64	4592.00	410.86	0.00	0.09	100.00	100.00	0.00	5426.00	5987.71	6273767.00	14.49	6067.43	5801.00
20	8	8	20315.00	23097.00	127.15	0	Spot (Block20, Row8, Column8)	8606.52	8552.50	1364.69	0.00	0.16	4480.00	4529.77	4480.00	366.23	0.00	0.08	100.00	100.00	0.00	4072.50	4126.52	3718016.00	11.13	5868.88	5623.00
21	1	1	4708.00	25513.00	152.75	0	Spot (Block21, Row1, Column1)	54190.43	65535.00	15200.79	0.08	0.28	222.00	258.06	222.00	160.00	0.07	0.62	100.00	100.00	54.87	65313.00	53968.43	34465380.00	337.08	12149.02	9833.00
21	2	1	5010.00	25507.00	147.00	-50	Spot (Block21, Row1, Column2)	262.20	266.00	21.35	0.01	0.08	238.00	261.94	238.00	115.90	0.04	0.44	0.00	0.00	0.00	28.00	24.20	154173.00	0.00	245.32	241.00
21	3	1	5310.00	25507.00	147.00	-50	Spot (Block21, Row1, Column3)	268.33	275.00	30.97	0.01	0.12	226.00	248.47	226.00	82.08	0.04	0.33	7.00	0.00	0.00	49.00	42.33	158047.00	0.24	257.46	262.00
21	4	1	5610.00	25507.00	147.00	-50	Spot (Block21, Row1, Column4)	249.62	252.50	34.87	0.00	0.14	222.00	236.60	222.00	67.15	0.03	0.28	13.00	0.00	0.00	30.50	27.62	146779.00	0.19	234.11	239.50
21	5	1	5896.00	25486.00	121.50	0	Spot (Block21, Row1, Column5)	285.45	283.00	25.84	0.00	0.09	221.00	228.42	221.00	54.59	0.01	0.24	62.00	7.00	0.00	62.00	64.45	111326.00	1.04	256.64	252.00
21	6	1	6193.00	25484.00	159.95	0	Spot (Block21, Row1, Column6)	258.43	259.00	19.24	0.00	0.07	218.00	226.07	218.00	57.36	0.02	0.25	20.00	0.00	0.00	41.00	40.43	182192.00	0.56	240.51	238.00
21	7	1	6511.00	25505.00	147.00	-50	Spot (Block21, Row1, Column7)	269.17	276.00	33.04	0.01	0.12	217.00	228.70	217.00	53.81	0.02	0.24	55.00	2.00	0.00	59.00	52.17	158000.00	0.75	226.11	222.00
21	8	1	6809.00	25501.00	175.30	0	Spot (Block21, Row1, Column8)	329.43	328.00	36.95	0.00	0.11	230.00	238.74	230.00	49.41	0.02	0.21	89.00	49.00	0.00	98.00	99.43	282648.00	1.84	267.30	271.00
21	1	2	4710.00	25808.00	147.00	-50	Spot (Block21, Row2, Column1)	174.33	175.00	10.95	0.00	0.06	157.00	177.34	157.00	118.64	0.05	0.67	0.00	0.00	0.00	18.00	17.33	102679.00	-0.03	164.49	165.00
21	2	2	4984.00	25793.00	112.95	0	Spot (Block21, Row2, Column2)	191.40	193.00	13.39	0.00	0.07	160.00	165.51	160.00	35.84	0.01	0.22	41.00	0.00	0.00	33.00	31.40	63737.00	0.72	182.64	183.00
21	3	2	5332.00	25799.00	118.75	0	Spot (Block21, Row2, Column3)	203.60	203.00	15.51	0.00	0.08	161.00	162.60	161.00	20.79	0.00	0.13	92.00	51.00	0.00	42.00	42.60	75741.00	1.97	184.77	185.00
21	4	2	5610.00	25807.00	147.00	-50	Spot (Block21, Row2, Column4)	170.48	169.00	15.77	0.00	0.09	163.00	163.47	163.00	21.25	0.00	0.13	23.00	0.00	0.00	6.00	7.48	100410.00	0.33	171.84	174.00
21	5	2	5912.00	25806.00	164.45	0	Spot (Block21, Row2, Column5)	195.64	197.00	17.76	0.00	0.09	164.00	165.93	164.00	23.68	0.01	0.14	68.00	20.00	0.00	33.00	31.64	146926.00	1.25	177.38	178.00
21	6	2	6211.00	25806.00	147.00	-50	Spot (Block21, Row2, Column6)	165.20	164.00	14.06	0.00	0.09	162.00	163.65	162.00	20.30	0.00	0.12	13.00	0.00	0.00	2.00	3.20	96974.00	0.08	167.39	168.00
21	7	2	6468.00	25818.00	220.15	0	Spot (Block21, Row2, Column7)	183.06	185.00	16.80	0.00	0.09	168.00	168.62	168.00	20.07	0.00	0.12	41.00	3.00	0.00	17.00	15.06	254266.00	0.72	170.11	171.50
21	8	2	6811.00	25805.00	147.00	-50	Spot (Block21, Row2, Column8)	195.38	196.00	9.53	0.00	0.05	188.00	188.04	188.00	25.74	0.00	0.14	2.00	0.00	0.00	8.00	7.38	115470.00	0.29	190.64	190.00
21	1	3	4709.00	26086.00	139.25	0	Spot (Block21, Row3, Column1)	174.96	176.00	21.08	0.00	0.12	139.00	138.91	139.00	15.44	0.00	0.11	81.00	62.00	0.00	37.00	35.96	91856.00	2.33	157.59	159.50
21	2	3	5029.00	26154.00	178.50	0	Spot (Block21, Row3, Column2)	177.02	176.00	18.37	0.00	0.10	139.00	139.71	139.00	16.36	0.00	0.12	89.00	59.00	0.00	37.00	38.02	156662.00	2.28	162.41	166.00
21	3	3	5295.00	26092.00	173.35	0	Spot (Block21, Row3, Column3)	190.71	192.00	18.86	0.00	0.10	144.00	144.11	144.00	17.18	0.00	0.12	93.00	75.00	0.00	48.00	46.71	160389.00	2.71	167.49	167.00
21	4	3	5601.00	26089.00	170.55	0	Spot (Block21, Row3, Column4)	179.19	179.00	11.39	0.00	0.06	145.00	148.57	145.00	69.51	0.01	0.47	0.00	0.00	0.00	34.00	34.19	144961.00	0.44	162.61	163.00
21	5	3	5962.00	26124.00	188.70	0	Spot (Block21, Row3, Column5)	173.21	174.00	17.10	0.00	0.10	141.00	145.46	141.00	72.96	0.01	0.50	0.00	0.00	0.00	33.00	32.21	173209.00	0.38	159.05	159.00
21	6	3	6174.00	26100.00	183.45	0	Spot (Block21, Row3, Column6)	162.06	163.00	12.37	0.00	0.08	148.00	146.79	148.00	18.22	0.00	0.12	36.00	2.00	0.00	15.00	14.06	154115.00	0.84	155.99	157.00
21	7	3	6511.00	26106.00	147.00	-50	Spot (Block21, Row3, Column7)	175.87	176.00	10.55	0.00	0.06	161.00	160.13	161.00	19.40	0.00	0.12	34.00	0.00	0.00	15.00	14.87	103235.00	0.81	167.52	167.00
21	8	3	6811.00	26105.00	147.00	-50	Spot (Block21, Row3, Column8)	214.74	217.00	17.48	0.00	0.08	192.00	198.16	192.00	35.90	0.01	0.18	19.00	0.00	0.00	25.00	22.74	126911.00	0.46	205.83	207.00
21	1	4	4707.00	26426.00	191.15	0	Spot (Block21, Row4, Column1)	143.40	142.00	12.84	0.00	0.09	125.00	126.79	125.00	14.47	0.01	0.11	58.00	24.00	0.00	17.00	18.40	147841.00	1.15	133.76	134.00
21	2	4	5047.00	26375.00	270.20	0	Spot (Block21, Row4, Column2)	151.52	153.00	17.06	0.00	0.11	131.00	132.80	131.00	17.30	0.01	0.13	58.00	23.00	0.00	22.00	20.52	323042.00	1.08	135.61	132.00
21	3	4	5319.00	26405.00	148.50	0	Spot (Block21, Row4, Column3)	223.20	220.00	30.16	0.01	0.14	135.00	135.40	135.00	15.98	0.00	0.12	99.00	97.00	0.00	85.00	88.20	134141.00	5.49	174.57	175.00
21	4	4	5609.00	26366.00	118.45	0	Spot (Block21, Row4, Column4)	163.49	164.00	13.62	0.00	0.08	133.00	135.93	133.00	67.94	0.01	0.50	0.00	0.00	0.00	31.00	30.49	60000.00	0.41	147.23	146.00
21	5	4	5873.00	26400.00	123.10	0	Spot (Block21, Row4, Column5)	150.45	150.00	10.87	0.00	0.07	125.50	129.86	125.50	69.12	0.01	0.53	0.00	0.00	0.00	24.50	24.95	60631.00	0.30	142.54	142.00
21	6	4	6215.00	26415.00	207.85	0	Spot (Block21, Row4, Column6)	148.72	146.00	13.57	0.01	0.09	127.00	128.83	127.00	17.82	0.01	0.14	55.00	17.00	0.00	19.00	21.72	182034.00	1.12	132.41	133.00
21	7	4	6511.00	26406.00	147.00	-50	Spot (Block21, Row4, Column7)	162.87	164.00	12.42	0.00	0.08	145.00	147.62	145.00	25.31	0.01	0.17	28.00	0.00	0.00	19.00	17.87	95440.00	0.60	153.52	156.50
21	8	4	6808.00	26423.00	141.00	0	Spot (Block21, Row4, Column8)	1045.09	1032.50	322.83	0.01	0.31	202.00	213.81	202.00	66.12	0.02	0.31	100.00	100.00	0.00	830.50	843.09	564351.00	12.57	403.82	365.00
21	1	5	4694.00	26723.00	106.35	0	Spot (Block21, Row5, Column1)	143.33	145.00	12.06	0.01	0.08	121.00	121.30	121.00	13.47	0.00	0.11	74.00	44.00	0.00	24.00	22.33	41853.00	1.64	132.06	131.00
21	2	5	5010.00	26708.00	147.00	-50	Spot (Block21, Row5, Column2)	136.96	135.00	14.18	0.01	0.10	124.00	129.18	124.00	100.67	0.02	0.78	0.00	0.00	0.00	11.00	12.96	80808.00	0.08	131.02	128.00
21	3	5	5310.00	26708.00	147.00	-50	Spot (Block21, Row5, Column3)	135.69	135.00	9.92	0.00	0.07	125.00	130.27	125.00	100.06	0.02	0.77	0.00	0.00	0.00	10.00	10.69	79921.00	0.05	132.10	132.00
21	4	5	5633.00	26719.00	173.90	0	Spot (Block21, Row5, Column4)	137.06	132.00	15.92	0.02	0.12	121.00	121.78	121.00	13.37	0.00	0.11	44.00	25.00	0.00	11.00	16.06	115679.00	1.14	127.81	126.00
21	5	5	5910.00	26713.00	151.60	0	Spot (Block21, Row5, Column5)	268.50	279.00	36.80	0.02	0.14	118.00	119.56	118.00	13.14	0.01	0.11	100.00	100.00	0.00	161.00	150.50	169424.00	11.34	172.06	178.50
21	6	5	6211.00	26706.00	147.00	-50	Spot (Block21, Row5, Column6)	118.55	119.00	17.57	0.00	0.15	120.00	120.51	120.00	13.77	0.00	0.11	22.00	4.00	0.00	-1.00	-1.45	69825.00	-0.14	112.11	112.00
21	7	5	6571.00	26747.00	212.25	0	Spot (Block21, Row5, Column7)	158.07	160.00	15.12	0.01	0.10	137.00	143.95	137.00	30.16	0.02	0.21	28.00	0.00	0.00	23.00	21.07	202644.00	0.47	145.49	145.00
21	8	5	6811.00	26706.00	147.00	-50	Spot (Block21, Row5, Column8)	247.18	239.00	31.35	0.01	0.13	230.00	260.04	230.00	118.64	0.05	0.46	0.00	0.00	0.00	9.00	17.18	145835.00	-0.11	238.36	224.00
21	1	6	4712.00	26974.00	169.20	0	Spot (Block21, Row6, Column1)	130.04	126.50	14.05	0.01	0.11	117.00	117.69	117.00	14.59	0.00	0.12	38.00	14.00	0.00	9.50	13.04	103515.00	0.85	125.63	124.00
21	2	6	5010.00	27008.00	147.00	-50	Spot (Block21, Row6, Column2)	120.09	120.00	11.78	0.00	0.10	116.00	117.11	116.00	14.81	0.00	0.13	20.00	1.00	0.00	4.00	4.09	70490.00	0.20	121.68	122.00
21	3	6	5311.00	27011.00	161.25	0	Spot (Block21, Row6, Column3)	156.23	157.00	14.82	0.00	0.09	118.00	117.70	118.00	13.12	0.00	0.11	95.00	77.00	0.00	39.00	38.23	112017.00	2.94	135.11	135.00
21	4	6	5590.00	27064.00	144.35	0	Spot (Block21, Row6, Column4)	160.60	160.00	16.02	0.00	0.10	120.00	120.58	120.00	13.15	0.00	0.11	97.00	78.00	0.00	40.00	40.60	91381.00	3.04	140.76	141.00
21	5	6	5914.00	27019.00	151.80	0	Spot (Block21, Row6, Column5)	234.55	227.00	43.32	0.01	0.18	120.00	121.25	120.00	13.41	0.00	0.11	100.00	100.00	0.00	107.00	114.55	148238.00	8.45	162.11	159.00
21	6	6	6211.00	27007.00	147.00	-50	Spot (Block21, Row6, Column6)	122.76	123.00	12.20	0.00	0.10	121.00	121.63	121.00	13.98	0.00	0.11	13.00	4.00	0.00	2.00	1.76	72304.00	0.08	124.85	123.50
21	7	6	6535.00	26979.00	172.35	0	Spot (Block21, Row6, Column7)	165.68	166.00	17.06	0.00	0.10	135.00	142.63	135.00	28.36	0.02	0.20	53.00	5.00	0.00	31.00	30.68	137350.00	0.81	146.72	148.00
21	8	6	6811.00	27006.00	147.00	-50	Spot (Block21, Row6, Column8)	300.79	300.50	44.92	0.00	0.15	270.00	310.95	270.00	169.82	0.06	0.55	0.00	0.00	0.00	30.50	30.79	177469.00	-0.06	276.91	272.00
21	1	7	4710.00	27309.00	147.00	-50	Spot (Block21, Row7, Column1)	128.59	128.00	11.52	0.00	0.09	122.00	136.47	122.00	102.89	0.05	0.75	0.00	0.00	0.00	6.00	6.59	75738.00	-0.08	126.61	125.00
21	2	7	5010.00	27308.00	147.00	-50	Spot (Block21, Row7, Column2)	115.66	117.00	12.11	0.00	0.10	112.00	113.23	112.00	13.66	0.00	0.12	23.00	0.00	0.00	5.00	3.66	67895.00	0.18	109.67	114.00
21	3	7	5310.00	27308.00	147.00	-50	Spot (Block21, Row7, Column3)	129.69	129.00	11.25	0.00	0.09	120.00	119.39	120.00	15.74	0.00	0.13	32.00	1.00	0.00	9.00	9.69	76518.00	0.65	123.80	124.00
21	4	7	5611.00	27307.00	147.00	-50	Spot (Block21, Row7, Column4)	119.19	119.00	10.40	0.00	0.09	128.00	129.17	128.00	16.48	0.00	0.13	1.00	0.00	0.00	-9.00	-8.81	70443.00	-0.61	121.72	122.00
21	5	7	5911.00	27307.00	147.00	-50	Spot (Block21, Row7, Column5)	142.93	140.00	14.46	0.01	0.10	132.00	161.35	132.00	587.58	0.09	3.64	0.00	0.00	0.00	8.00	10.93	84470.00	-0.03	142.46	144.00
21	6	7	6211.00	27307.00	147.00	-50	Spot (Block21, Row7, Column6)	151.19	151.00	9.53	0.00	0.06	134.00	178.15	134.00	712.55	0.12	4.00	0.00	0.00	0.00	17.00	17.19	89504.00	-0.04	156.50	153.00
21	7	7	6509.00	27306.00	132.95	0	Spot (Block21, Row7, Column7)	191.37	191.00	14.98	0.00	0.08	146.00	165.97	146.00	407.96	0.06	2.46	0.00	0.00	0.00	45.00	45.37	90325.00	0.06	170.06	170.00
21	8	7	6811.00	27306.00	147.00	-50	Spot (Block21, Row7, Column8)	250.48	247.50	26.12	0.01	0.10	274.00	335.12	274.00	192.39	0.09	0.57	0.00	0.00	0.00	-26.50	-23.52	147786.00	-0.44	251.03	264.00
21	1	8	4707.00	27621.00	141.00	0	Spot (Block21, Row8, Column1)	59633.01	65535.00	10623.42	0.04	0.18	233.00	251.58	233.00	174.23	0.03	0.69	100.00	100.00	69.76	65302.00	59400.01	32142428.00	340.81	16059.26	12546.00
21	2	8	5010.00	27608.00	147.00	-50	Spot (Block21, Row8, Column2)	180.78	184.00	18.23	0.01	0.10	178.00	204.69	178.00	125.39	0.06	0.61	0.00	0.00	0.00	6.00	2.78	106300.00	-0.19	172.08	171.00
21	3	8	5310.00	27608.00	147.00	-50	Spot (Block21, Row8, Column3)	197.40	183.50	40.85	0.03	0.21	163.00	195.38	163.00	89.42	0.08	0.46	16.00	0.00	0.00	20.50	34.40	116072.00	0.02	197.18	186.00
21	4	8	5611.00	27608.00	147.00	-50	Spot (Block21, Row8, Column4)	217.36	222.00	27.49	0.01	0.13	171.00	208.92	171.00	93.02	0.09	0.45	0.00	0.00	0.00	51.00	46.36	128245.00	0.09	192.24	197.00
21	5	8	5911.00	27607.00	147.00	-50	Spot (Block21, Row8, Column5)	196.24	190.00	27.77	0.01	0.14	185.00	222.61	185.00	177.72	0.08	0.80	0.00	0.00	0.00	5.00	11.24	115784.00	-0.15	191.42	186.00
21	6	8	6211.00	27607.00	147.00	-50	Spot (Block21, Row8, Column6)	198.42	199.00	25.10	0.00	0.13	179.00	244.00	179.00	670.77	0.13	2.75	0.00	0.00	0.00	20.00	19.42	117464.00	-0.07	195.04	195.00
21	7	8	6511.00	27606.00	147.00	-50	Spot (Block21, Row8, Column7)	208.92	208.00	25.21	0.00	0.12	200.00	229.45	200.00	402.20	0.06	1.75	0.00	0.00	0.00	8.00	8.92	123261.00	-0.05	200.88	205.00
21	8	8	6824.00	27613.00	119.70	0	Spot (Block21, Row8, Column8)	4760.92	4531.50	1738.73	0.02	0.37	365.00	416.54	365.00	211.64	0.06	0.51	100.00	100.00	0.00	4166.50	4395.92	1799629.00	20.53	1490.29	1238.00
22	1	1	9211.00	25511.00	153.75	0	Spot (Block22, Row1, Column1)	61086.28	65535.00	8118.76	0.03	0.13	9433.00	9512.28	9433.00	1152.01	0.00	0.12	100.00	100.00	68.41	56102.00	51653.28	39645340.00	44.77	25704.54	21737.00
22	2	1	9511.00	25516.00	160.05	0	Spot (Block22, Row1, Column2)	14222.66	13783.00	2718.30	0.01	0.19	9353.00	9407.61	9353.00	1113.79	0.00	0.12	95.00	83.00	0.00	4430.00	4869.66	10112308.00	4.32	10734.48	10749.50
22	3	1	9814.00	25519.00	159.85	0	Spot (Block22, Row1, Column3)	15577.98	14388.50	3992.62	0.03	0.26	9267.00	9317.36	9267.00	1085.36	0.00	0.12	94.00	87.00	0.00	5121.50	6310.98	10966900.00	5.77	10855.58	10747.50
22	4	1	10107.00	25510.00	166.25	0	Spot (Block22, Row1, Column4)	13180.93	12904.50	2269.56	0.01	0.17	9222.50	9280.29	9222.50	1122.03	0.00	0.12	90.00	76.00	0.00	3682.00	3958.43	10096591.00	3.48	10341.97	10160.00
22	5	1	10411.00	25512.00	149.15	0	Spot (Block22, Row1, Column5)	18292.04	16947.50	5729.29	0.03	0.31	9357.00	9388.05	9357.00	1177.52	0.00	0.13	96.00	91.00	0.00	7590.50	8935.04	11158146.00	7.56	11409.28	11491.50
22	6	1	10708.00	25511.00	145.00	0	Spot (Block22, Row1, Column6)	20345.14	19686.00	5522.59	0.01	0.27	9379.00	9426.47	9379.00	1168.52	0.00	0.12	100.00	98.00	0.00	10307.00	10966.14	11657766.00	9.34	12288.01	12039.00
22	7	1	11027.00	25513.00	111.45	0	Spot (Block22, Row1, Column7)	28479.87	28380.00	6537.92	0.00	0.23	9235.00	9307.69	9235.00	1100.83	0.00	0.12	100.00	100.00	0.00	19145.00	19244.87	9227478.00	17.42	15971.33	15133.00
22	8	1	11323.00	25511.00	207.75	0	Spot (Block22, Row1, Column8)	11347.99	11335.00	1401.64	0.00	0.12	9245.00	9304.56	9245.00	1103.56	0.00	0.12	73.00	46.00	0.00	2090.00	2102.99	13935330.00	1.85	10070.09	9889.00
22	1	2	9200.00	25812.00	223.70	0	Spot (Block22, Row2, Column1)	10970.06	10881.00	1224.80	0.00	0.11	9478.00	9541.98	9478.00	1145.77	0.00	0.12	58.00	28.00	0.00	1403.00	1492.06	15698158.00	1.25	9952.34	9724.00
22	2	2	9510.00	25817.00	129.95	0	Spot (Block22, Row2, Column2)	19101.33	18465.00	4104.38	0.01	0.21	9428.00	9440.95	9428.00	1095.69	0.00	0.12	99.00	99.00	0.00	9037.00	9673.33	8633801.00	8.82	11874.50	11883.50
22	3	2	9810.00	25815.00	198.30	0	Spot (Block22, Row2, Column3)	11225.23	11123.00	1367.90	0.00	0.12	9364.00	9401.25	9364.00	1101.87	0.00	0.12	67.00	39.00	0.00	1759.00	1861.23	12448783.00	1.66	10208.82	10258.50
22	4	2	10110.00	25815.00	192.50	0	Spot (Block22, Row2, Column4)	13839.15	13586.00	2489.18	0.01	0.18	9356.50	9411.58	9356.50	1115.39	0.00	0.12	92.00	81.00	0.00	4229.50	4482.65	14475754.00	3.97	10976.68	10890.00
22	5	2	10415.00	25821.00	152.85	0	Spot (Block22, Row2, Column5)	14863.62	14590.50	1932.36	0.01	0.13	9596.00	9636.45	9596.00	1167.59	0.00	0.12	99.00	95.00	0.00	4994.50	5267.62	9572169.00	4.48	11612.63	11479.00
22	6	2	10709.00	25813.00	146.35	0	Spot (Block22, Row2, Column6)	12721.79	12535.00	1665.76	0.01	0.13	9554.50	9608.25	9554.50	1179.85	0.00	0.12	88.00	64.00	0.00	2980.50	3167.29	7416802.00	2.64	11256.79	11214.00
22	7	2	11012.00	25814.00	182.30	0	Spot (Block22, Row2, Column7)	12002.95	11686.50	1985.40	0.01	0.17	9211.00	9289.54	9211.00	1080.89	0.00	0.12	81.00	58.00	0.00	2475.50	2791.95	11162743.00	2.51	10219.61	10357.50
22	8	2	11310.00	25813.00	141.95	0	Spot (Block22, Row2, Column8)	10423.08	10435.00	1218.53	0.00	0.12	9059.00	9140.69	9059.00	1059.96	0.00	0.12	57.00	30.00	0.00	1376.00	1364.08	5701425.00	1.21	9729.13	9518.00
22	1	3	9216.00	26117.00	142.80	0	Spot (Block22, Row3, Column1)	23756.99	22461.50	8015.44	0.02	0.34	9772.50	9830.81	9772.50	1179.45	0.00	0.12	100.00	98.00	0.00	12689.00	13984.49	13113860.00	11.81	13057.55	12807.00
22	2	3	9510.00	26119.00	187.45	0	Spot (Block22, Row3, Column2)	11413.93	11330.00	1284.44	0.00	0.11	9668.00	9722.48	9668.00	1158.91	0.00	0.12	64.00	34.00	0.00	1662.00	1745.93	11265550.00	1.46	10363.24	10257.00
22	3	3	9808.00	26108.00	177.80	0	Spot (Block22, Row3, Column3)	12117.30	11934.00	1709.88	0.01	0.14	9626.00	9687.38	9626.00	1170.00	0.00	0.12	74.00	48.00	0.00	2308.00	2491.30	10735932.00	2.08	10609.72	10594.00
22	4	3	10111.00	26115.00	142.70	0	Spot (Block22, Row3, Column4)	20933.00	20325.00	5828.71	0.01	0.28	9588.00	9635.36	9588.00	1133.88	0.00	0.12	100.00	98.00	0.00	10737.00	11345.00	11555016.00	9.96	12392.10	12352.00
22	5	3	10413.00	26112.00	162.25	0	Spot (Block22, Row3, Column5)	12302.09	12136.00	1667.83	0.01	0.14	9605.00	9636.42	9605.00	1110.27	0.00	0.12	83.00	56.00	0.00	2531.00	2697.09	8931321.00	2.40	10606.16	10697.00
22	6	3	10713.00	26112.00	170.65	0	Spot (Block22, Row3, Column6)	14737.19	14676.00	2497.12	0.00	0.17	9580.00	9634.33	9580.00	1127.98	0.00	0.12	97.00	86.00	0.00	5096.00	5157.19	11922385.00	4.52	11338.41	11249.00
22	7	3	11019.00	26117.00	146.15	0	Spot (Block22, Row3, Column7)	19602.44	19204.00	5749.73	0.01	0.29	9423.00	9497.26	9423.00	1137.53	0.00	0.12	99.00	97.00	0.00	9781.00	10179.44	11408618.00	8.88	11791.33	11880.00
22	8	3	11308.00	26112.00	183.60	0	Spot (Block22, Row3, Column8)	11152.65	10997.00	1536.15	0.01	0.14	9183.50	9276.46	9183.50	1104.59	0.00	0.12	68.00	38.00	0.00	1813.50	1969.15	10516946.00	1.70	10067.85	9927.00
22	1	4	9216.00	26414.00	140.25	0	Spot (Block22, Row4, Column1)	22063.79	21313.50	5707.55	0.02	0.26	10371.00	10449.61	10371.00	1252.74	0.00	0.12	100.00	98.00	0.00	10942.50	11692.79	11693810.00	9.27	13483.58	13631.50
22	2	4	9507.00	26425.00	200.40	0	Spot (Block22, Row4, Column2)	14387.74	14064.00	2166.20	0.01	0.15	10293.00	10369.25	10293.00	1289.34	0.00	0.12	93.00	74.00	0.00	3771.00	4094.74	16445187.00	3.12	11984.58	11836.00
22	3	4	9812.00	26412.00	135.40	0	Spot (Block22, Row4, Column3)	49804.47	53711.00	14945.71	0.03	0.30	9954.00	9970.48	9954.00	1339.32	0.00	0.13	100.00	100.00	28.92	43757.00	39850.47	24454112.00	29.74	22016.72	19740.50
22	4	4	10106.00	26423.00	183.60	0	Spot (Block22, Row4, Column4)	11627.68	11629.00	1319.59	0.00	0.11	9864.00	9915.86	9864.00	1180.75	0.00	0.12	64.00	33.00	0.00	1765.00	1763.68	11011414.00	1.45	10576.86	10542.00
22	5	4	10402.00	26413.00	181.60	0	Spot (Block22, Row4, Column5)	11877.16	11760.00	1443.86	0.00	0.12	9986.00	10061.83	9986.00	1292.24	0.00	0.13	64.00	28.00	0.00	1774.00	1891.16	11010126.00	1.40	10587.70	10536.00
22	6	4	10715.00	26418.00	196.40	0	Spot (Block22, Row4, Column6)	15557.04	15477.00	2150.67	0.00	0.14	10253.00	10338.04	10253.00	1382.19	0.00	0.13	98.00	89.00	0.00	5224.00	5304.04	17003836.00	3.78	11915.80	11830.00
22	7	4	11010.00	26414.00	142.35	0	Spot (Block22, Row4, Column7)	20601.23	19736.00	6290.58	0.02	0.31	10240.00	10356.63	10240.00	1409.53	0.00	0.14	96.00	90.00	0.00	9496.00	10361.23	11392482.00	7.27	12412.08	12288.00
22	8	4	11308.00	26427.00	170.00	0	Spot (Block22, Row4, Column8)	13210.20	12938.00	2136.44	0.01	0.16	10073.50	10205.84	10073.50	1392.02	0.01	0.14	77.00	51.00	0.00	2864.50	3136.70	10634208.00	2.16	10958.97	10862.00
22	1	5	9213.00	26712.00	106.90	0	Spot (Block22, Row5, Column1)	16494.45	16428.00	2240.41	0.00	0.14	10594.00	10673.99	10594.00	1197.48	0.00	0.11	99.00	95.00	0.00	5834.00	5900.45	4898851.00	4.86	12644.72	12496.00
22	2	5	9506.00	26715.00	162.55	0	Spot (Block22, Row5, Column2)	12916.02	12874.00	1433.33	0.00	0.11	10482.00	10383.24	10482.00	1660.02	0.00	0.16	67.00	27.00	0.00	2392.00	2434.02	9441609.00	1.53	11771.49	11832.50
22	3	5	9834.00	26729.00	165.95	0	Spot (Block22, Row5, Column3)	16747.69	16473.00	3801.73	0.01	0.23	10181.50	10118.86	10181.50	1660.67	0.00	0.16	91.00	76.00	0.00	6291.50	6566.19	12778489.00	3.99	12497.24	12181.00
22	4	5	10114.00	26712.00	150.30	0	Spot (Block22, Row5, Column4)	17789.65	16855.50	4308.08	0.02	0.24	10439.00	10532.07	10439.00	1260.94	0.00	0.12	97.00	88.00	0.00	6416.50	7350.65	10994005.00	5.76	12186.55	12233.00
22	5	5	10412.00	26712.00	138.45	0	Spot (Block22, Row5, Column5)	55944.55	65535.00	12838.87	0.07	0.23	10994.00	11062.37	10994.00	1362.67	0.00	0.12	100.00	100.00	53.64	54541.00	44950.55	29203244.00	32.94	24800.49	21215.00
22	6	5	10719.00	26715.00	148.30	0	Spot (Block22, Row5, Column6)	15039.45	14760.00	2101.28	0.01	0.14	11413.00	11497.97	11413.00	1380.17	0.00	0.12	86.00	61.00	0.00	3347.00	3626.45	8918394.00	2.57	12551.38	12374.00
22	7	5	11017.00	26713.00	149.15	0	Spot (Block22, Row5, Column7)	17989.66	17900.00	2565.40	0.00	0.14	11627.50	11695.06	11627.50	1425.04	0.00	0.12	98.00	94.00	0.00	6272.50	6362.16	11009674.00	4.42	13814.88	13592.00
22	8	5	11313.00	26714.00	138.25	0	Spot (Block22, Row5, Column8)	34260.06	33002.50	12869.05	0.02	0.38	11420.00	11497.67	11420.00	1472.21	0.00	0.13	100.00	98.00	0.78	21582.50	22840.06	17678196.00	15.46	17648.26	16305.00
22	1	6	9212.00	27010.00	178.05	0	Spot (Block22, Row6, Column1)	14498.24	14006.00	2556.41	0.02	0.18	10399.00	10474.37	10399.00	1184.84	0.00	0.11	88.00	73.00	0.00	3607.00	4099.24	12888939.00	3.40	11865.93	11941.00
22	2	6	9511.00	27017.00	194.55	0	Spot (Block22, Row6, Column2)	13447.23	13233.00	1774.32	0.01	0.13	10649.00	10622.08	10649.00	1513.67	0.00	0.14	73.00	40.00	0.00	2584.00	2798.23	14307852.00	1.87	12004.79	11866.00
22	3	6	9809.00	27014.00	140.30	0	Spot (Block22, Row6, Column3)	33455.19	32719.00	12367.69	0.01	0.37	10846.00	10778.02	10846.00	1631.22	0.00	0.15	100.00	99.00	0.38	21873.00	22609.19	17831612.00	13.90	17275.02	15716.00
22	4	6	10121.00	27013.00	148.85	0	Spot (Block22, Row6, Column4)	15356.72	15028.50	2330.69	0.01	0.15	11174.00	11254.34	11174.00	1339.40	0.00	0.12	92.00	71.00	0.00	3854.50	4182.72	9336886.00	3.06	12129.25	12028.00
22	5	6	10416.00	27013.00	138.50	0	Spot (Block22, Row6, Column5)	55676.18	65535.00	13087.97	0.07	0.24	11715.50	11777.27	11715.50	1370.48	0.00	0.12	100.00	100.00	51.54	53819.50	43960.68	28951796.00	32.03	24745.59	21079.00
22	6	6	10710.00	27014.00	154.65	0	Spot (Block22, Row6, Column6)	14670.94	14566.00	1883.71	0.00	0.13	12074.00	12107.75	12074.00	1348.34	0.00	0.11	73.00	46.00	0.00	2492.00	2596.94	9682823.00	1.90	12947.17	12801.50
22	7	6	11015.00	27011.00	143.45	0	Spot (Block22, Row6, Column7)	27881.87	26975.50	8528.40	0.01	0.31	12256.00	12282.54	12256.00	1362.87	0.00	0.11	100.00	99.00	0.18	14719.50	15625.87	15669609.00	11.45	16426.83	15805.00
22	8	6	11321.00	27014.00	141.80	0	Spot (Block22, Row6, Column8)	33839.91	32967.00	11455.09	0.01	0.34	12093.50	12165.70	12093.50	1417.15	0.00	0.12	100.00	99.00	0.37	20873.50	21746.41	18442748.00	15.29	18134.29	17146.50
22	1	7	9206.00	27319.00	189.90	0	Spot (Block22, Row7, Column1)	13593.73	13556.00	1784.22	0.00	0.13	10363.00	10457.39	10363.00	1208.56	0.00	0.12	86.00	63.00	0.00	3193.00	3230.73	13824827.00	2.60	11529.23	11575.00
22	2	7	9523.00	27317.00	204.15	0	Spot (Block22, Row7, Column2)	12173.15	12141.50	1394.75	0.00	0.11	10895.00	10960.16	10895.00	1306.97	0.00	0.12	47.00	17.00	0.00	1246.50	1278.15	14364313.00	0.93	11312.14	11252.00
22	3	7	9813.00	27321.00	201.30	0	Spot (Block22, Row7, Column3)	12755.99	12815.00	1333.78	0.00	0.10	11611.50	11678.32	11611.50	1324.41	0.00	0.11	46.00	11.00	0.00	1203.50	1144.49	14669389.00	0.81	12204.63	12046.00
22	4	7	10113.00	27316.00	188.85	0	Spot (Block22, Row7, Column4)	13611.77	13554.00	1543.63	0.00	0.11	11950.50	12024.30	11950.50	1345.57	0.00	0.11	55.00	26.00	0.00	1603.50	1661.27	13707056.00	1.18	12725.53	12828.00
22	5	7	10415.00	27314.00	173.50	0	Spot (Block22, Row7, Column5)	18150.62	17438.00	3423.39	0.02	0.19	12273.00	12337.87	12273.00	1358.45	0.00	0.11	94.00	81.00	0.00	5165.00	5877.62	15319123.00	4.28	14004.60	13827.00
22	6	7	10715.00	27320.00	172.70	0	Spot (Block22, Row7, Column6)	16301.67	15986.00	2285.04	0.01	0.14	12440.00	12492.03	12440.00	1360.46	0.00	0.11	86.00	67.00	0.00	3546.00	3861.67	13628192.00	2.80	13944.79	13879.00
22	7	7	11011.00	27316.00	145.35	0	Spot (Block22, Row7, Column7)	30398.29	30116.00	8631.94	0.00	0.28	12410.00	12463.96	12410.00	1377.20	0.00	0.11	100.00	100.00	0.00	17706.00	17988.29	17509414.00	13.02	16984.89	16455.00
22	8	7	11309.00	27320.00	160.15	0	Spot (Block22, Row7, Column8)	29214.32	28108.00	6905.41	0.02	0.24	12224.00	12282.60	12224.00	1409.86	0.00	0.11	99.00	99.00	0.00	15884.00	16990.32	20654528.00	12.01	17786.92	15448.00
22	1	8	9209.00	27617.00	140.35	0	Spot (Block22, Row8, Column1)	65182.30	65535.00	1996.31	0.00	0.03	10552.00	10620.15	10552.00	1311.37	0.00	0.12	100.00	100.00	94.92	54983.00	54630.30	34677256.00	41.61	33419.16	28116.50
22	2	8	9519.00	27623.00	185.25	0	Spot (Block22, Row8, Column2)	13330.70	13270.50	1838.44	0.00	0.14	11247.00	11333.01	11247.00	1396.73	0.00	0.12	62.00	31.00	0.00	2023.50	2083.70	12904120.00	1.43	11847.82	11785.00
22	3	8	9813.00	27615.00	138.20	0	Spot (Block22, Row8, Column3)	26739.36	25103.00	8543.77	0.03	0.32	12008.00	12084.57	12008.00	1350.83	0.00	0.11	99.00	97.00	0.00	13095.00	14731.36	13850987.00	10.85	15827.09	15466.00
22	4	8	10120.00	27609.00	140.25	0	Spot (Block22, Row8, Column4)	15677.86	15726.00	1847.59	0.00	0.12	12202.00	12301.17	12202.00	1354.03	0.00	0.11	86.00	64.00	0.00	3524.00	3475.86	8324944.00	2.49	13635.78	13619.00
22	5	8	10406.00	27609.00	164.45	0	Spot (Block22, Row8, Column5)	14442.13	14468.00	1535.86	0.00	0.11	12379.50	12464.08	12379.50	1364.27	0.00	0.11	64.00	33.00	0.00	2088.50	2062.63	10817153.00	1.45	13430.12	13488.50
22	6	8	10713.00	27613.00	140.70	0	Spot (Block22, Row8, Column6)	22359.92	22310.00	3646.47	0.00	0.16	12391.00	12437.60	12391.00	1376.99	0.00	0.11	100.00	99.00	0.00	9919.00	9968.92	12007278.00	7.21	15561.50	15529.00
22	7	8	11020.00	27611.00	139.60	0	Spot (Block22, Row8, Column7)	21845.45	21764.50	4478.87	0.00	0.21	12263.00	12339.79	12263.00	1366.02	0.00	0.11	98.00	97.00	0.00	9501.50	9582.45	11490707.00	6.96	15341.65	15173.50
22	8	8	11320.00	27607.00	119.60	0	Spot (Block22, Row8, Column8)	28495.46	28585.00	6122.47	0.00	0.21	12000.00	12065.69	12000.00	1355.09	0.00	0.11	100.00	100.00	0.00	16585.00	16495.46	10714295.00	12.12	17446.65	16312.00
23	1	1	13714.00	25508.00	156.50	0	Spot (Block23, Row1, Column1)	53891.32	65535.00	15084.04	0.08	0.28	410.00	417.99	410.00	157.72	0.01	0.38	100.00	100.00	53.63	65125.00	53481.32	36376940.00	339.03	11559.42	9637.00
23	2	1	14010.00	25509.00	149.40	0	Spot (Block23, Row1, Column2)	506.96	506.00	60.77	0.00	0.12	319.00	337.54	319.00	117.07	0.02	0.35	85.00	28.00	0.00	187.00	187.96	306713.00	1.45	378.55	379.50
23	3	1	14315.00	25503.00	154.05	0	Spot (Block23, Row1, Column3)	447.85	434.00	79.89	0.01	0.18	288.00	301.21	288.00	92.36	0.02	0.31	78.00	33.00	0.00	146.00	159.85	293343.00	1.59	341.04	334.50
23	4	1	14610.00	25505.00	158.80	0	Spot (Block23, Row1, Column4)	407.74	408.00	42.55	0.00	0.10	287.00	294.25	287.00	91.02	0.01	0.31	76.00	9.00	0.00	121.00	120.74	282566.00	1.25	330.46	324.50
23	5	1	14926.00	25496.00	161.85	0	Spot (Block23, Row1, Column5)	543.31	509.50	144.07	0.03	0.27	302.00	304.84	302.00	75.22	0.00	0.25	90.00	66.00	0.00	207.50	241.31	393359.00	3.17	389.68	364.50
23	6	1	15218.00	25496.00	161.85	0	Spot (Block23, Row1, Column6)	701.06	627.50	254.98	0.05	0.36	322.00	329.42	322.00	79.50	0.01	0.24	97.00	82.00	0.00	305.50	379.06	506166.00	4.67	422.81	398.00
23	7	1	15528.00	25510.00	108.40	0	Spot (Block23, Row1, Column7)	1641.62	1507.50	498.63	0.04	0.30	374.00	373.18	374.00	114.75	0.00	0.31	100.00	100.00	0.00	1133.50	1267.62	495770.00	11.05	865.38	890.00
23	8	1	15827.00	25494.00	176.65	0	Spot (Block23, Row1, Column8)	676.51	682.50	117.89	0.00	0.17	443.00	444.39	443.00	96.92	0.00	0.22	84.00	58.00	0.00	239.50	233.51	591271.00	2.39	519.60	512.00
23	1	2	13682.00	25812.00	185.85	0	Spot (Block23, Row2, Column1)	316.82	314.00	23.39	0.00	0.07	289.00	306.72	289.00	118.28	0.03	0.39	0.00	0.00	0.00	25.00	27.82	306045.00	0.09	295.74	295.50
23	2	2	14021.00	25812.00	125.15	0	Spot (Block23, Row2, Column2)	352.79	361.00	31.73	0.01	0.09	234.00	241.80	234.00	53.44	0.01	0.22	97.00	68.00	0.00	127.00	118.79	146406.00	2.08	282.32	285.00
23	3	2	14346.00	25788.00	202.15	0	Spot (Block23, Row2, Column3)	260.11	256.00	25.30	0.01	0.10	220.00	222.06	220.00	46.51	0.00	0.21	35.00	3.00	0.00	36.00	40.11	301470.00	0.82	240.83	243.00
23	4	2	14626.00	25801.00	181.40	0	Spot (Block23, Row2, Column4)	286.33	284.00	30.68	0.00	0.11	209.00	213.29	209.00	31.41	0.01	0.15	94.00	66.00	0.00	75.00	77.33	265141.00	2.33	236.76	235.50
23	5	2	14924.00	25812.00	190.05	0	Spot (Block23, Row2, Column5)	328.95	323.00	56.08	0.01	0.17	211.00	214.82	211.00	31.23	0.01	0.15	95.00	80.00	0.00	112.00	117.95	334541.00	3.65	240.52	241.00
23	6	2	15219.00	25803.00	183.70	0	Spot (Block23, Row2, Column6)	303.82	302.00	33.58	0.00	0.11	230.00	232.26	230.00	34.11	0.00	0.15	89.00	53.00	0.00	72.00	73.82	289239.00	2.10	255.03	257.00
23	7	2	15512.00	25795.00	166.15	0	Spot (Block23, Row2, Column7)	327.92	327.00	30.22	0.00	0.09	256.00	265.33	256.00	58.54	0.02	0.22	62.00	6.00	0.00	71.00	71.92	252171.00	1.07	278.46	280.50
23	8	2	15823.00	25808.00	147.00	-50	Spot (Block23, Row2, Column8)	337.16	325.00	30.18	0.02	0.09	321.00	325.68	321.00	63.32	0.01	0.19	12.00	0.00	0.00	4.00	16.16	199601.00	0.18	328.54	325.00
23	1	3	13713.00	26119.00	147.70	0	Spot (Block23, Row3, Column1)	502.57	490.00	112.60	0.01	0.22	249.00	247.83	249.00	36.93	0.00	0.15	99.00	97.00	0.00	241.00	253.57	299533.00	6.90	321.93	311.00
23	2	3	14009.00	26106.00	156.35	0	Spot (Block23, Row3, Column2)	269.40	272.00	23.72	0.00	0.09	209.00	212.78	209.00	28.11	0.01	0.13	88.00	60.00	0.00	63.00	60.40	181307.00	2.01	236.08	235.00
23	3	3	14309.00	26092.00	171.25	0	Spot (Block23, Row3, Column3)	321.19	310.50	137.23	0.01	0.43	194.00	198.16	194.00	27.60	0.01	0.14	94.00	82.00	0.00	116.50	127.19	262094.00	4.46	226.68	218.00
23	4	3	14618.00	26110.00	168.00	0	Spot (Block23, Row3, Column4)	319.66	318.00	52.60	0.00	0.16	188.00	189.75	188.00	17.53	0.00	0.09	99.00	96.00	0.00	130.00	131.66	249338.00	7.41	222.94	219.00
23	5	3	14923.00	26107.00	164.60	0	Spot (Block23, Row3, Column5)	280.60	285.00	27.82	0.01	0.10	190.00	191.63	190.00	21.13	0.00	0.11	99.00	92.00	0.00	95.00	90.60	210733.00	4.21	223.03	221.00
23	6	3	15237.00	26111.00	182.80	0	Spot (Block23, Row3, Column6)	309.27	312.00	37.21	0.00	0.12	200.00	201.70	200.00	24.61	0.00	0.12	99.00	92.00	0.00	112.00	109.27	289478.00	4.37	247.14	244.50
23	7	3	15525.00	26104.00	168.45	0	Spot (Block23, Row3, Column7)	360.56	360.00	54.21	0.00	0.15	223.00	225.23	223.00	25.93	0.00	0.12	99.00	95.00	0.00	137.00	137.56	283402.00	5.22	276.25	279.00
23	8	3	15836.00	26090.00	219.40	0	Spot (Block23, Row3, Column8)	344.92	342.00	36.57	0.00	0.11	282.00	283.61	282.00	50.29	0.00	0.18	60.00	16.00	0.00	60.00	62.92	475642.00	1.22	288.70	294.00
23	1	4	13710.00	26415.00	155.05	0	Spot (Block23, Row4, Column1)	421.36	415.00	63.93	0.01	0.15	241.00	242.58	241.00	36.39	0.00	0.15	100.00	96.00	0.00	174.00	180.36	280628.00	4.91	304.66	303.50
23	2	4	14044.00	26407.00	194.45	0	Spot (Block23, Row4, Column2)	306.25	301.00	49.04	0.01	0.16	208.00	211.00	208.00	32.28	0.01	0.15	95.00	78.00	0.00	93.00	98.25	326774.00	2.95	246.25	246.00
23	3	4	14315.00	26410.00	145.45	0	Spot (Block23, Row4, Column3)	823.57	808.00	210.76	0.01	0.26	191.00	197.32	191.00	39.59	0.01	0.20	100.00	100.00	0.00	617.00	632.57	476847.00	15.82	351.89	325.00
23	4	4	14610.00	26407.00	183.15	0	Spot (Block23, Row4, Column4)	226.39	221.00	21.31	0.01	0.09	185.00	187.43	185.00	32.74	0.01	0.17	60.00	12.00	0.00	36.00	41.39	212581.00	1.19	204.21	205.00
23	5	4	14920.00	26429.00	147.60	0	Spot (Block23, Row4, Column5)	245.16	244.00	26.60	0.00	0.11	184.00	184.87	184.00	18.06	0.00	0.10	95.00	78.00	0.00	60.00	61.16	145627.00	3.34	209.00	207.00
23	6	4	15221.00	26407.00	203.95	0	Spot (Block23, Row4, Column6)	370.01	377.00	51.24	0.01	0.14	187.00	188.57	187.00	18.69	0.00	0.10	100.00	99.00	0.00	190.00	183.01	435132.00	9.71	242.82	233.00
23	7	4	15521.00	26420.00	166.75	0	Spot (Block23, Row4, Column7)	390.40	338.00	192.78	0.06	0.49	209.00	213.91	209.00	30.22	0.01	0.14	97.00	90.00	0.00	129.00	181.40	301386.00	5.84	251.56	252.00
23	8	4	15816.00	26421.00	151.50	0	Spot (Block23, Row4, Column8)	1058.86	990.00	329.20	0.03	0.31	270.00	270.33	270.00	73.11	0.00	0.27	100.00	98.00	0.00	720.00	788.86	663908.00	10.78	463.66	440.50
23	1	5	13713.00	26710.00	98.70	0	Spot (Block23, Row5, Column1)	350.04	354.00	35.29	0.00	0.10	237.00	239.14	237.00	32.24	0.00	0.13	99.00	89.00	0.00	117.00	113.04	87161.00	3.44	289.83	290.50
23	2	5	14008.00	26698.00	140.70	0	Spot (Block23, Row5, Column2)	265.59	266.00	20.72	0.00	0.08	208.00	208.96	208.00	23.00	0.00	0.11	95.00	70.00	0.00	58.00	57.59	142624.00	2.46	237.58	236.00
23	3	5	14330.00	26723.00	165.25	0	Spot (Block23, Row5, Column3)	339.83	343.00	48.72	0.00	0.14	196.00	199.06	196.00	43.56	0.01	0.22	99.00	87.00	0.00	147.00	143.83	258610.00	3.23	259.82	260.00
23	4	5	14619.00	26703.00	142.10	0	Spot (Block23, Row5, Column4)	245.58	247.00	18.85	0.00	0.08	189.00	191.18	189.00	42.94	0.00	0.22	76.00	4.00	0.00	58.00	56.58	134579.00	1.27	216.56	215.00
23	5	5	14919.00	26710.00	141.25	0	Spot (Block23, Row5, Column5)	1200.83	1115.00	425.55	0.03	0.35	185.00	186.32	185.00	22.02	0.00	0.12	100.00	100.00	0.00	930.00	1015.83	647246.00	46.07	438.35	372.50
23	6	5	15241.00	26709.00	228.90	0	Spot (Block23, Row5, Column6)	247.13	238.00	141.96	0.02	0.57	191.00	192.49	191.00	19.66	0.00	0.10	83.00	60.00	0.00	47.00	56.13	371684.00	2.78	206.85	208.50
23	7	5	15526.00	26703.00	171.50	0	Spot (Block23, Row5, Column7)	351.99	331.00	165.89	0.03	0.47	211.00	215.71	211.00	30.66	0.01	0.14	96.00	89.00	0.00	120.00	140.99	288280.00	4.45	308.55	249.50
23	8	5	15831.00	26713.00	147.60	0	Spot (Block23, Row5, Column8)	852.94	744.50	820.23	0.06	0.96	276.00	271.40	276.00	57.00	0.01	0.21	99.00	93.00	0.00	468.50	576.94	506649.00	10.20	421.83	365.50
23	1	6	13717.00	27027.00	172.15	0	Spot (Block23, Row6, Column1)	357.20	365.00	37.80	0.01	0.11	239.00	241.40	239.00	30.13	0.00	0.12	99.00	91.00	0.00	126.00	118.20	293619.00	3.84	287.11	288.50
23	2	6	14034.00	27008.00	172.65	0	Spot (Block23, Row6, Column2)	280.48	281.00	25.80	0.00	0.09	207.00	207.92	207.00	23.09	0.00	0.11	97.00	83.00	0.00	74.00	73.48	233083.00	3.14	237.98	237.00
23	3	6	14312.00	27008.00	154.55	0	Spot (Block23, Row6, Column3)	427.38	425.00	103.60	0.00	0.24	196.00	199.53	196.00	57.86	0.01	0.29	99.00	80.00	0.00	229.00	231.38	280359.00	3.94	252.27	247.00
23	4	6	14613.00	26993.00	183.40	0	Spot (Block23, Row6, Column4)	253.29	255.00	28.21	0.00	0.11	189.00	192.43	189.00	58.00	0.01	0.30	58.00	2.00	0.00	66.00	64.29	239357.00	1.05	213.58	212.00
23	5	6	14919.00	27009.00	141.10	0	Spot (Block23, Row6, Column5)	1002.67	985.50	373.43	0.01	0.37	187.00	189.03	187.00	22.66	0.00	0.12	100.00	100.00	0.00	798.50	815.67	545453.00	35.90	383.38	317.00
23	6	6	15250.00	27002.00	227.45	0	Spot (Block23, Row6, Column6)	222.72	216.00	85.14	0.01	0.38	199.00	200.89	199.00	20.32	0.00	0.10	41.00	11.00	0.00	17.00	23.72	331850.00	1.07	203.74	204.00
23	7	6	15530.00	27005.00	161.05	0	Spot (Block23, Row6, Column7)	384.78	383.00	65.08	0.00	0.17	217.00	221.08	217.00	27.78	0.01	0.13	100.00	99.00	0.00	166.00	167.78	275890.00	5.89	277.46	278.00
23	8	6	15827.00	27008.00	151.30	0	Spot (Block23, Row6, Column8)	581.87	585.00	120.39	0.00	0.21	272.00	268.15	272.00	40.10	0.01	0.15	97.00	95.00	0.00	313.00	309.87	363087.00	7.82	355.67	338.00
23	1	7	13730.00	27331.00	175.75	0	Spot (Block23, Row7, Column1)	447.42	458.00	64.62	0.01	0.14	249.00	266.14	249.00	121.33	0.03	0.46	87.00	26.00	0.00	209.00	198.42	384782.00	1.49	322.21	319.00
23	2	7	14039.00	27304.00	167.75	0	Spot (Block23, Row7, Column2)	252.58	252.00	23.70	0.00	0.09	211.00	215.07	211.00	28.83	0.01	0.13	66.00	32.00	0.00	41.00	41.58	197009.00	1.30	233.74	230.00
23	3	7	14324.00	27332.00	181.45	0	Spot (Block23, Row7, Column3)	244.01	242.00	41.19	0.00	0.17	196.00	197.86	196.00	21.97	0.00	0.11	87.00	55.00	0.00	46.00	48.01	225461.00	2.10	216.57	215.00
23	4	7	14635.00	27301.00	201.20	0	Spot (Block23, Row7, Column4)	230.49	229.00	19.30	0.00	0.08	190.00	190.40	190.00	17.99	0.00	0.09	88.00	56.00	0.00	39.00	40.49	265530.00	2.23	209.85	209.00
23	5	7	14927.00	27327.00	213.25	0	Spot (Block23, Row7, Column5)	255.64	253.00	31.91	0.00	0.12	194.00	197.13	194.00	21.43	0.01	0.11	92.00	68.00	0.00	59.00	61.64	330033.00	2.73	218.70	213.00
23	6	7	15229.00	27321.00	205.65	0	Spot (Block23, Row7, Column6)	263.72	266.00	23.99	0.00	0.09	211.00	213.93	211.00	27.52	0.01	0.13	83.00	49.00	0.00	55.00	52.72	317779.00	1.81	233.48	232.00
23	7	7	15518.00	27312.00	166.05	0	Spot (Block23, Row7, Column7)	509.93	504.00	114.52	0.01	0.22	233.00	239.10	233.00	31.91	0.01	0.13	100.00	99.00	0.00	271.00	276.93	387548.00	8.49	314.50	308.00
23	8	7	15823.00	27308.00	147.00	-50	Spot (Block23, Row7, Column8)	264.14	265.00	25.78	0.00	0.10	281.00	278.09	281.00	37.48	0.00	0.13	1.00	0.00	0.00	-16.00	-16.86	155317.00	-0.37	266.36	270.00
23	1	8	13711.00	27619.00	145.05	0	Spot (Block23, Row8, Column1)	58118.80	65535.00	12078.80	0.05	0.21	262.00	293.90	262.00	164.71	0.05	0.56	100.00	100.00	64.75	65273.00	57856.80	33302324.00	351.07	12076.60	8283.00
23	2	8	14011.00	27619.00	147.55	0	Spot (Block23, Row8, Column2)	320.77	315.00	35.17	0.01	0.11	242.00	267.63	242.00	132.41	0.04	0.49	8.00	0.00	0.00	73.00	78.77	190539.00	0.40	272.42	273.00
23	3	8	14312.00	27616.00	146.60	0	Spot (Block23, Row8, Column3)	457.03	454.50	109.75	0.00	0.24	217.00	221.02	217.00	54.42	0.01	0.25	99.00	92.00	0.00	237.50	240.03	269650.00	4.34	304.17	294.00
23	4	8	14631.00	27624.00	175.60	0	Spot (Block23, Row8, Column4)	315.13	313.00	34.13	0.00	0.11	211.00	213.09	211.00	24.44	0.00	0.11	99.00	94.00	0.00	102.00	104.13	271011.00	4.18	256.34	257.00
23	5	8	14915.00	27620.00	226.45	0	Spot (Block23, Row8, Column5)	256.93	261.00	26.30	0.01	0.10	218.00	220.85	218.00	28.54	0.01	0.13	64.00	27.00	0.00	43.00	38.93	380510.00	1.26	228.53	225.00
23	6	8	15228.00	27619.00	176.00	0	Spot (Block23, Row8, Column6)	448.91	466.00	72.20	0.02	0.16	234.00	240.61	234.00	66.61	0.01	0.28	98.00	84.00	0.00	232.00	214.91	388311.00	3.13	312.64	311.00
23	7	8	15530.00	27607.00	160.05	0	Spot (Block23, Row8, Column7)	441.64	407.00	229.01	0.04	0.52	263.00	262.54	263.00	47.93	0.00	0.18	94.00	80.00	0.00	144.00	178.64	311797.00	3.74	325.41	319.00
23	8	8	15825.00	27607.00	123.50	0	Spot (Block23, Row8, Column8)	4013.43	3865.00	1461.98	0.02	0.36	287.00	290.62	287.00	56.18	0.01	0.19	100.00	100.00	0.00	3578.00	3726.43	1629452.00	66.27	1240.92	1122.50
24	1	1	18217.00	25506.00	155.00	0	Spot (Block24, Row1, Column1)	55560.78	65535.00	13319.98	0.07	0.24	3610.00	3665.62	3610.00	543.64	0.01	0.15	100.00	100.00	55.62	61925.00	51950.78	36559292.00	95.46	18830.80	15385.00
24	2	1	18510.00	25512.00	164.00	0	Spot (Block24, Row1, Column2)	7128.80	6664.00	2117.17	0.03	0.30	3582.00	3615.20	3582.00	496.18	0.00	0.14	99.00	93.00	0.00	3082.00	3546.80	5332341.00	7.08	4333.63	4356.50
24	3	1	18817.00	25505.00	199.60	0	Spot (Block24, Row1, Column3)	4675.42	4560.00	724.37	0.01	0.15	3495.50	3531.06	3495.50	433.36	0.00	0.12	84.00	65.00	0.00	1064.50	1179.92	5311280.00	2.64	3890.97	3875.50
24	4	1	19109.00	25506.00	174.80	0	Spot (Block24, Row1, Column4)	5577.18	5190.00	1367.66	0.03	0.25	3454.00	3490.87	3454.00	423.70	0.00	0.12	95.00	82.00	0.00	1736.00	2123.18	4757334.00	4.92	4023.85	4055.00
24	5	1	19416.00	25502.00	168.70	0	Spot (Block24, Row1, Column5)	6063.77	5575.00	1687.21	0.04	0.28	3486.00	3501.17	3486.00	432.99	0.00	0.12	97.00	85.00	0.00	2089.00	2577.77	4820701.00	5.92	4070.63	4028.00
24	6	1	19720.00	25511.00	153.65	0	Spot (Block24, Row1, Column6)	9902.29	9321.00	3648.07	0.03	0.37	3487.00	3519.88	3487.00	419.74	0.00	0.12	100.00	99.00	0.00	5834.00	6415.29	6446389.00	15.21	4848.98	4829.00
24	7	1	20032.00	25502.00	118.20	0	Spot (Block24, Row1, Column7)	8356.50	8185.00	1622.15	0.01	0.19	3445.00	3490.39	3445.00	413.97	0.01	0.12	100.00	100.00	0.00	4740.00	4911.50	3116975.00	11.75	4763.50	4601.50
24	8	1	20319.00	25494.00	211.80	0	Spot (Block24, Row1, Column8)	4342.82	4292.00	532.83	0.01	0.12	3427.00	3469.25	3427.00	404.65	0.01	0.12	82.00	54.00	0.00	865.00	915.82	5584867.00	2.16	3767.56	3740.50
24	1	2	18208.00	25805.00	230.35	0	Spot (Block24, Row2, Column1)	4174.23	4159.00	534.32	0.00	0.13	3517.00	3586.69	3517.00	489.80	0.01	0.14	57.00	30.00	0.00	642.00	657.23	6365702.00	1.20	3768.25	3738.00
24	2	2	18514.00	25810.00	138.55	0	Spot (Block24, Row2, Column2)	5314.03	5210.00	680.82	0.01	0.13	3538.50	3580.87	3538.50	434.11	0.01	0.12	99.00	92.00	0.00	1671.50	1775.53	2731413.00	3.99	4278.14	4218.00
24	3	2	18809.00	25809.00	199.10	0	Spot (Block24, Row2, Column3)	4472.52	4456.50	572.22	0.00	0.13	3503.00	3549.28	3503.00	427.25	0.01	0.12	80.00	55.00	0.00	953.50	969.52	4991338.00	2.16	3924.88	3820.00
24	4	2	19110.00	25805.00	204.65	0	Spot (Block24, Row2, Column4)	4531.07	4499.00	599.57	0.00	0.13	3467.00	3499.56	3467.00	426.07	0.00	0.12	83.00	60.00	0.00	1032.00	1064.07	5410093.00	2.42	3893.54	3813.00
24	5	2	19418.00	25809.00	204.55	0	Spot (Block24, Row2, Column5)	4477.00	4437.00	531.29	0.00	0.12	3405.00	3452.66	3405.00	406.55	0.01	0.12	90.00	63.00	0.00	1032.00	1072.00	5332103.00	2.52	3826.04	3887.00
24	6	2	19709.00	25802.00	207.10	0	Spot (Block24, Row2, Column6)	4195.44	4167.00	500.14	0.00	0.12	3386.50	3457.39	3386.50	415.09	0.01	0.12	74.00	47.00	0.00	780.50	808.94	5131020.00	1.78	3772.00	3686.00
24	7	2	20014.00	25804.00	186.40	0	Spot (Block24, Row2, Column7)	4369.07	4318.00	557.90	0.01	0.13	3358.00	3406.16	3358.00	404.45	0.01	0.12	86.00	60.00	0.00	960.00	1011.07	4259847.00	2.38	3776.69	3797.00
24	8	2	20320.00	25807.00	132.40	0	Spot (Block24, Row2, Column8)	3948.54	3887.00	426.76	0.01	0.11	3337.00	3369.32	3337.00	389.83	0.00	0.12	61.00	34.00	0.00	550.00	611.54	1855813.00	1.49	3684.74	3616.00
24	1	3	18216.00	26109.00	172.60	0	Spot (Block24, Row3, Column1)	5725.45	5354.50	1543.82	0.03	0.27	3529.00	3571.71	3529.00	452.08	0.01	0.13	94.00	79.00	0.00	1825.50	2196.45	4763572.00	4.76	4150.54	4135.00
24	2	3	18520.00	26112.00	190.65	0	Spot (Block24, Row3, Column2)	4444.22	4419.00	579.41	0.00	0.13	3551.00	3588.27	3551.00	441.36	0.00	0.12	72.00	49.00	0.00	868.00	893.22	4555325.00	1.94	4031.81	4061.00
24	3	3	18808.00	26102.00	196.95	0	Spot (Block24, Row3, Column3)	4819.99	4732.00	873.44	0.01	0.18	3575.50	3617.88	3575.50	467.32	0.01	0.13	80.00	60.00	0.00	1156.50	1244.49	5287527.00	2.57	4039.47	3997.00
24	4	3	19114.00	26107.00	147.70	0	Spot (Block24, Row3, Column4)	11686.43	10942.50	4509.65	0.03	0.39	3518.00	3553.17	3518.00	432.92	0.00	0.12	100.00	100.00	0.00	7424.50	8168.43	6941738.00	18.79	5282.33	5001.50
24	5	3	19413.00	26107.00	175.30	0	Spot (Block24, Row3, Column5)	4532.02	4407.00	869.23	0.01	0.19	3434.00	3476.48	3434.00	418.60	0.01	0.12	87.00	61.00	0.00	973.00	1098.02	3888474.00	2.52	3913.52	3908.00
24	6	3	19717.00	26104.00	206.30	0	Spot (Block24, Row3, Column6)	4151.82	4179.00	509.70	0.00	0.12	3375.00	3417.83	3375.00	400.58	0.01	0.12	70.00	50.00	0.00	804.00	776.82	5048611.00	1.83	3730.23	3620.00
24	7	3	20023.00	26110.00	161.95	0	Spot (Block24, Row3, Column7)	4990.43	4850.00	864.57	0.01	0.17	3386.00	3428.10	3386.00	399.23	0.01	0.12	93.00	85.00	0.00	1464.00	1604.43	3623052.00	3.91	4000.53	3999.00
24	8	3	20312.00	26109.00	179.00	0	Spot (Block24, Row3, Column8)	4034.55	4020.00	434.43	0.00	0.11	3297.00	3349.82	3297.00	407.49	0.01	0.12	69.00	44.00	0.00	723.00	737.55	3635134.00	1.68	3709.05	3696.00
24	1	4	18219.00	26409.00	146.80	0	Spot (Block24, Row4, Column1)	12557.38	11527.50	5152.42	0.04	0.41	3654.00	3684.83	3654.00	484.14	0.00	0.13	100.00	100.00	0.00	7873.50	8903.38	7383739.00	18.33	5609.15	5425.00
24	2	4	18521.00	26400.00	195.25	0	Spot (Block24, Row4, Column2)	4605.62	4364.50	1815.93	0.02	0.39	3658.00	3694.23	3658.00	500.64	0.00	0.14	62.00	35.00	0.00	706.50	947.62	4964861.00	1.82	4165.11	4163.00
24	3	4	18819.00	26409.00	145.00	0	Spot (Block24, Row4, Column3)	35900.58	34405.00	17484.95	0.02	0.49	3636.00	3695.69	3636.00	501.31	0.01	0.14	100.00	100.00	6.27	30769.00	32264.58	20606968.00	64.24	9876.65	8328.00
24	4	4	19110.00	26414.00	208.30	0	Spot (Block24, Row4, Column4)	4417.71	4411.00	485.52	0.00	0.11	3626.00	3673.61	3626.00	471.40	0.01	0.13	69.00	37.00	0.00	785.00	791.71	5433781.00	1.58	3987.02	4020.00
24	5	4	19414.00	26410.00	155.30	0	Spot (Block24, Row4, Column5)	4993.13	4497.50	2315.87	0.05	0.46	3499.50	3570.66	3499.50	463.53	0.01	0.13	80.00	52.00	0.00	998.00	1493.63	3335411.00	3.07	4068.47	4058.00
24	6	4	19724.00	26409.00	201.75	0	Spot (Block24, Row4, Column6)	4556.83	4523.50	555.35	0.00	0.12	3439.00	3490.80	3439.00	408.41	0.01	0.12	89.00	69.00	0.00	1084.50	1117.83	5258578.00	2.61	3791.87	3746.00
24	7	4	20015.00	26410.00	187.15	0	Spot (Block24, Row4, Column7)	4903.29	4556.00	1171.39	0.03	0.24	3456.00	3493.30	3456.00	395.83	0.00	0.11	84.00	67.00	0.00	1100.00	1447.29	4829741.00	3.56	3912.10	3918.00
24	8	4	20312.00	26414.00	162.10	0	Spot (Block24, Row4, Column8)	4966.48	4852.50	806.04	0.01	0.16	3327.00	3372.90	3327.00	400.91	0.01	0.12	98.00	85.00	0.00	1525.50	1639.48	3605662.00	3.97	3860.04	3856.00
24	1	5	18215.00	26708.00	105.30	0	Spot (Block24, Row5, Column1)	6782.48	6813.50	1088.32	0.00	0.16	3716.00	3757.00	3716.00	483.03	0.00	0.13	99.00	98.00	0.00	3097.50	3066.48	1939788.00	6.26	4810.04	4901.00
24	2	5	18512.00	26712.00	202.00	0	Spot (Block24, Row5, Column2)	4666.56	4598.00	559.63	0.01	0.12	3725.00	3764.51	3725.00	467.50	0.00	0.12	74.00	46.00	0.00	873.00	941.56	5408547.00	1.93	4138.30	4067.50
24	3	5	18817.00	26712.00	207.60	0	Spot (Block24, Row5, Column3)	4609.65	4543.00	558.78	0.01	0.12	3785.00	3822.37	3785.00	498.78	0.00	0.13	63.00	36.00	0.00	758.00	824.65	5642212.00	1.58	4154.66	4104.00
24	4	5	19115.00	26706.00	163.25	0	Spot (Block24, Row5, Column4)	6704.15	6226.00	1745.06	0.03	0.26	3733.00	3769.65	3733.00	473.88	0.00	0.13	99.00	93.00	0.00	2493.00	2971.15	4954367.00	6.19	4580.08	4595.00
24	5	5	19418.00	26706.00	144.05	0	Spot (Block24, Row5, Column5)	32915.02	31963.50	15827.83	0.01	0.48	3712.00	3752.48	3712.00	491.50	0.00	0.13	100.00	100.00	1.25	28251.50	29203.02	18432412.00	59.33	10156.48	8845.00
24	6	5	19715.00	26705.00	206.10	0	Spot (Block24, Row5, Column6)	4460.73	4470.00	525.90	0.00	0.12	3606.00	3655.16	3606.00	443.16	0.01	0.12	70.00	48.00	0.00	864.00	854.73	5375181.00	1.82	4010.91	3984.00
24	7	5	20013.00	26697.00	205.20	0	Spot (Block24, Row5, Column7)	4264.06	4235.50	492.80	0.00	0.12	3521.00	3562.85	3521.00	421.85	0.01	0.12	71.00	39.00	0.00	714.50	743.06	5099810.00	1.66	3789.09	3756.00
24	8	5	20318.00	26705.00	150.95	0	Spot (Block24, Row5, Column8)	6709.61	6295.00	2182.88	0.03	0.33	3395.00	3423.25	3395.00	391.55	0.00	0.11	99.00	97.00	0.00	2900.00	3314.61	4200215.00	8.39	4186.96	4259.00
24	1	6	18223.00	27008.00	211.35	0	Spot (Block24, Row6, Column1)	4509.58	4472.00	560.54	0.00	0.12	3685.00	3732.70	3685.00	469.49	0.01	0.13	67.00	43.00	0.00	787.00	824.58	5736187.00	1.65	4080.19	4095.00
24	2	6	18519.00	27009.00	224.40	0	Spot (Block24, Row6, Column2)	4545.64	4473.00	555.55	0.01	0.12	3786.00	3824.38	3786.00	494.51	0.00	0.13	61.00	34.00	0.00	687.00	759.64	6582084.00	1.46	4092.78	4043.50
24	3	6	18812.00	27005.00	146.10	0	Spot (Block24, Row6, Column3)	16289.57	14956.50	7070.14	0.04	0.43	3853.00	3877.64	3853.00	502.83	0.00	0.13	100.00	100.00	0.00	11103.50	12436.57	9513109.00	24.68	6496.08	6134.00
24	4	6	19112.00	27006.00	199.30	0	Spot (Block24, Row6, Column4)	5065.55	4959.00	807.48	0.01	0.16	3781.00	3823.12	3781.00	485.15	0.00	0.13	84.00	63.00	0.00	1178.00	1284.55	5729141.00	2.56	4162.50	4173.00
24	5	6	19420.00	27008.00	145.70	0	Spot (Block24, Row6, Column5)	17605.60	16346.50	7861.15	0.03	0.45	3739.50	3786.64	3739.50	481.55	0.01	0.13	100.00	100.00	0.00	12607.00	13866.10	10140828.00	28.70	6672.17	6277.00
24	6	6	19724.00	26999.00	201.45	0	Spot (Block24, Row6, Column6)	4673.61	4613.50	568.64	0.01	0.12	3670.00	3697.06	3670.00	434.31	0.00	0.12	82.00	54.00	0.00	943.50	1003.61	5383999.00	2.25	4022.05	3997.00
24	7	6	20014.00	27004.00	159.75	0	Spot (Block24, Row6, Column7)	6481.93	6251.00	1580.68	0.02	0.24	3558.00	3584.34	3558.00	430.22	0.00	0.12	99.00	95.00	0.00	2693.00	2923.93	4556798.00	6.74	4285.92	4335.00
24	8	6	20327.00	27004.00	152.85	0	Spot (Block24, Row6, Column8)	6358.85	6066.00	1505.36	0.02	0.24	3450.00	3469.85	3450.00	402.15	0.00	0.12	99.00	97.00	0.00	2616.00	2908.85	4063308.00	7.18	4210.65	4168.50
24	1	7	18215.00	27306.00	205.55	0	Spot (Block24, Row7, Column1)	4494.48	4443.50	568.59	0.00	0.13	3721.00	3751.67	3721.00	512.91	0.00	0.14	61.00	32.00	0.00	722.50	773.48	5402359.00	1.45	4113.87	4117.50
24	2	7	18525.00	27309.00	205.85	0	Spot (Block24, Row7, Column2)	4515.85	4488.00	551.42	0.00	0.12	3758.00	3790.55	3758.00	458.63	0.00	0.12	64.00	37.00	0.00	730.00	757.85	5432562.00	1.58	4201.05	4109.50
24	3	7	18810.00	27310.00	205.45	0	Spot (Block24, Row7, Column3)	4643.54	4585.00	525.65	0.01	0.11	3820.00	3860.49	3820.00	493.88	0.00	0.13	69.00	39.00	0.00	765.00	823.54	5576892.00	1.59	4279.68	4200.00
24	4	7	19108.00	27309.00	199.50	0	Spot (Block24, Row7, Column4)	4481.05	4483.00	531.19	0.00	0.12	3761.00	3804.69	3761.00	459.74	0.01	0.12	64.00	37.00	0.00	722.00	720.05	5027742.00	1.47	4122.43	4075.00
24	5	7	19416.00	27311.00	191.85	0	Spot (Block24, Row7, Column5)	4843.66	4781.00	629.43	0.01	0.13	3679.00	3732.25	3679.00	452.93	0.01	0.12	86.00	61.00	0.00	1102.00	1164.66	5027718.00	2.45	4364.47	4382.00
24	6	7	19712.00	27310.00	199.55	0	Spot (Block24, Row7, Column6)	4452.07	4448.00	530.50	0.00	0.12	3600.00	3638.43	3600.00	414.79	0.00	0.11	72.00	51.00	0.00	848.00	852.07	5035286.00	1.96	3985.95	3946.00
24	7	7	20010.00	27308.00	158.65	0	Spot (Block24, Row7, Column7)	6296.42	6018.00	1512.88	0.02	0.24	3531.00	3547.32	3531.00	414.83	0.00	0.12	98.00	93.00	0.00	2487.00	2765.42	4369717.00	6.63	4327.71	4341.00
24	8	7	20314.00	27308.00	158.30	0	Spot (Block24, Row7, Column8)	5207.50	5134.50	640.01	0.01	0.12	3456.00	3479.27	3456.00	414.49	0.00	0.12	100.00	93.00	0.00	1678.50	1751.50	3603592.00	4.17	4090.22	4121.00
24	1	8	18213.00	27610.00	145.35	0	Spot (Block24, Row8, Column1)	61015.68	65535.00	9886.24	0.03	0.16	3703.50	3745.99	3703.50	575.32	0.00	0.15	100.00	100.00	76.17	61831.50	57312.18	35084292.00	99.54	19623.15	15107.00
24	2	8	18522.00	27606.00	202.70	0	Spot (Block24, Row8, Column2)	4690.89	4633.50	618.04	0.01	0.13	3715.00	3763.13	3715.00	513.19	0.01	0.14	72.00	45.00	0.00	918.50	975.89	5469583.00	1.81	4061.13	4063.00
24	3	8	18813.00	27608.00	178.50	0	Spot (Block24, Row8, Column3)	5554.07	5293.00	1231.78	0.02	0.22	3723.00	3776.46	3723.00	485.71	0.01	0.13	88.00	74.00	0.00	1570.00	1831.07	4970896.00	3.66	4346.78	4284.00
24	4	8	19116.00	27603.00	189.00	0	Spot (Block24, Row8, Column4)	4830.16	4743.50	686.02	0.01	0.14	3686.00	3755.36	3686.00	471.74	0.01	0.13	83.00	58.00	0.00	1057.50	1144.16	4868804.00	2.28	4220.51	4225.00
24	5	8	19407.00	27604.00	189.05	0	Spot (Block24, Row8, Column5)	4403.93	4383.50	512.39	0.00	0.12	3588.00	3655.25	3588.00	442.12	0.01	0.12	73.00	44.00	0.00	795.50	815.93	4430352.00	1.69	4016.82	3996.50
24	6	8	19712.00	27607.00	197.25	0	Spot (Block24, Row8, Column6)	4417.33	4393.00	548.79	0.00	0.12	3526.00	3566.39	3526.00	410.97	0.00	0.12	75.00	53.00	0.00	867.00	891.33	4889979.00	2.07	3949.91	3886.50
24	7	8	20019.00	27606.00	159.40	0	Spot (Block24, Row8, Column7)	6342.65	5994.00	1660.38	0.02	0.26	3482.00	3483.42	3482.00	418.31	0.00	0.12	99.00	93.00	0.00	2512.00	2860.65	4420824.00	6.84	4205.41	4192.00
24	8	8	20328.00	27600.00	126.10	0	Spot (Block24, Row8, Column8)	10071.50	10350.00	2306.96	0.01	0.23	3452.00	3485.33	3452.00	430.06	0.00	0.12	100.00	100.00	0.00	6898.00	6619.50	4260244.00	15.31	5278.23	5095.50
25	1	1	4716.00	30012.00	153.25	0	Spot (Block25, Row1, Column1)	54088.29	65535.00	15613.94	0.08	0.29	126.00	152.47	126.00	128.89	0.08	0.85	100.00	100.00	56.85	65409.00	53962.29	34724952.00	418.45	10440.14	8125.00
25	2	1	5002.00	29997.00	167.60	0	Spot (Block25, Row1, Column2)	124.79	123.00	10.33	0.01	0.08	115.00	127.55	115.00	101.20	0.04	0.79	0.00	0.00	0.00	8.00	9.79	98085.00	-0.03	119.40	117.00
25	3	1	5355.00	30066.00	199.40	0	Spot (Block25, Row1, Column3)	124.01	125.00	12.93	0.00	0.10	108.00	111.31	108.00	64.34	0.01	0.58	0.00	0.00	0.00	17.00	16.01	140005.00	0.20	115.95	118.00
25	4	1	5611.00	29982.00	186.30	0	Spot (Block25, Row1, Column4)	128.40	127.00	16.63	0.00	0.13	109.00	110.39	109.00	13.85	0.01	0.13	61.00	29.00	0.00	18.00	19.40	125065.00	1.30	115.36	113.50
25	5	1	5911.00	29997.00	156.15	0	Spot (Block25, Row1, Column5)	154.96	154.00	20.91	0.00	0.13	115.00	117.01	115.00	16.55	0.01	0.14	87.00	56.00	0.00	39.00	39.96	103824.00	2.29	131.49	129.00
25	6	1	6244.00	30019.00	102.80	0	Spot (Block25, Row1, Column6)	150.11	149.00	9.16	0.00	0.06	126.00	127.11	126.00	15.76	0.00	0.12	83.00	24.00	0.00	23.00	24.11	40981.00	1.46	142.86	143.00
25	7	1	6543.00	30004.00	155.75	0	Spot (Block25, Row1, Column7)	166.30	168.00	13.86	0.00	0.08	137.00	138.49	137.00	18.16	0.00	0.13	79.00	33.00	0.00	31.00	29.30	110757.00	1.53	147.81	146.00
25	8	1	6824.00	30009.00	172.30	0	Spot (Block25, Row1, Column8)	286.37	291.00	55.52	0.01	0.19	159.00	158.68	159.00	23.02	0.00	0.15	99.00	89.00	0.00	132.00	127.37	238262.00	5.55	189.50	190.00
25	1	2	4717.00	30310.00	147.00	-50	Spot (Block25, Row2, Column1)	165.53	167.00	16.92	0.00	0.10	125.00	143.72	125.00	91.10	0.06	0.63	0.00	0.00	0.00	42.00	40.53	97334.00	0.24	161.78	162.00
25	2	2	5017.00	30310.00	147.00	-50	Spot (Block25, Row2, Column2)	116.58	116.00	10.60	0.00	0.09	114.00	122.05	114.00	27.43	0.03	0.22	2.00	0.00	0.00	2.00	2.58	68435.00	-0.20	111.79	110.00
25	3	2	5300.00	30338.00	241.60	0	Spot (Block25, Row2, Column3)	117.85	116.00	13.07	0.01	0.11	106.00	106.56	106.00	12.09	0.00	0.11	43.00	17.00	0.00	10.00	11.85	199174.00	0.93	108.60	109.00
25	4	2	5617.00	30309.00	147.00	-50	Spot (Block25, Row2, Column4)	117.60	117.00	8.42	0.00	0.07	110.00	110.68	110.00	12.09	0.00	0.11	25.00	4.00	0.00	7.00	7.60	69269.00	0.57	115.89	116.00
25	5	2	5924.00	30322.00	177.65	0	Spot (Block25, Row2, Column5)	152.12	152.00	18.31	0.00	0.12	118.00	118.89	118.00	15.62	0.00	0.13	82.00	56.00	0.00	34.00	34.12	134780.00	2.13	128.18	125.50
25	6	2	6173.00	30356.00	213.55	0	Spot (Block25, Row2, Column6)	143.83	145.00	14.96	0.00	0.10	129.00	131.01	129.00	17.39	0.01	0.13	44.00	10.00	0.00	16.00	14.83	187416.00	0.74	132.40	132.00
25	7	2	6518.00	30308.00	147.00	-50	Spot (Block25, Row2, Column7)	156.30	154.00	15.81	0.01	0.10	144.00	145.52	144.00	20.06	0.00	0.14	32.00	3.00	0.00	10.00	12.30	92218.00	0.54	153.66	155.00
25	8	2	6818.00	30307.00	147.00	-50	Spot (Block25, Row2, Column8)	169.31	170.00	13.95	0.00	0.08	168.00	170.92	168.00	34.16	0.01	0.20	0.00	0.00	0.00	2.00	1.31	100233.00	-0.05	159.46	161.00
25	1	3	4717.00	30610.00	147.00	-50	Spot (Block25, Row3, Column1)	130.60	129.00	18.63	0.01	0.14	110.00	116.08	110.00	24.66	0.02	0.21	40.00	7.00	0.00	19.00	20.60	76795.00	0.59	120.74	114.50
25	2	3	5017.00	30610.00	147.00	-50	Spot (Block25, Row3, Column2)	120.48	120.00	10.00	0.00	0.08	113.00	116.92	113.00	22.21	0.01	0.19	7.00	0.00	0.00	7.00	7.48	70845.00	0.16	114.82	115.00
25	3	3	5315.00	30591.00	119.05	0	Spot (Block25, Row3, Column3)	148.53	149.00	18.80	0.00	0.13	110.00	110.29	110.00	12.88	0.00	0.12	92.00	69.00	0.00	39.00	38.53	55252.00	2.97	127.49	128.00
25	4	3	5617.00	30609.00	147.00	-50	Spot (Block25, Row3, Column4)	130.71	130.00	11.77	0.00	0.09	116.00	115.84	116.00	13.39	0.00	0.12	52.00	15.00	0.00	14.00	14.71	76858.00	1.11	121.74	120.00
25	5	3	5955.00	30620.00	214.25	0	Spot (Block25, Row3, Column5)	163.84	165.00	21.55	0.00	0.13	128.00	129.16	128.00	15.75	0.00	0.12	77.00	55.00	0.00	37.00	35.84	214957.00	2.20	146.36	145.00
25	6	3	6218.00	30608.00	147.00	-50	Spot (Block25, Row3, Column6)	157.38	160.00	16.78	0.01	0.11	143.00	144.59	143.00	18.44	0.00	0.13	46.00	7.00	0.00	17.00	14.38	92855.00	0.69	157.67	161.00
25	7	3	6519.00	30638.00	200.80	0	Spot (Block25, Row3, Column7)	181.55	182.00	13.35	0.00	0.07	154.00	153.37	154.00	19.57	0.00	0.13	74.00	16.00	0.00	28.00	27.55	207696.00	1.44	168.78	173.00
25	8	3	6788.00	30630.00	150.25	0	Spot (Block25, Row3, Column8)	188.93	189.00	12.65	0.00	0.07	170.00	170.36	170.00	33.95	0.00	0.20	13.00	0.00	0.00	19.00	18.93	116003.00	0.55	180.07	179.00
25	1	4	4727.00	30904.00	189.85	0	Spot (Block25, Row4, Column1)	128.26	124.00	35.34	0.01	0.28	105.00	105.22	105.00	11.10	0.00	0.11	74.00	38.00	0.00	19.00	23.26	130570.00	2.07	110.56	109.00
25	2	4	5017.00	30910.00	147.00	-50	Spot (Block25, Row4, Column2)	111.19	110.00	9.35	0.00	0.08	117.00	117.60	117.00	17.35	0.00	0.15	2.00	0.00	0.00	-7.00	-5.81	65382.00	-0.37	111.59	112.00
25	3	4	5317.00	30916.00	157.70	0	Spot (Block25, Row4, Column3)	235.92	229.50	40.30	0.01	0.17	124.00	125.49	124.00	17.72	0.01	0.14	99.00	98.00	0.00	105.50	111.92	162311.00	6.23	162.92	166.00
25	4	4	5661.00	30912.00	241.10	0	Spot (Block25, Row4, Column4)	147.98	149.00	13.77	0.00	0.09	128.00	130.29	128.00	17.80	0.01	0.14	58.00	12.00	0.00	21.00	19.98	248013.00	0.99	137.92	132.00
25	5	4	5927.00	30905.00	223.95	0	Spot (Block25, Row4, Column5)	143.31	143.00	14.21	0.00	0.10	131.00	132.51	131.00	15.98	0.00	0.12	38.00	10.00	0.00	12.00	12.31	205501.00	0.68	136.55	137.00
25	6	4	6223.00	30888.00	237.05	0	Spot (Block25, Row4, Column6)	187.47	187.00	22.90	0.00	0.12	133.00	136.30	133.00	20.71	0.01	0.15	92.00	71.00	0.00	54.00	54.47	303326.00	2.47	156.35	157.00
25	7	4	6500.00	30868.00	178.80	0	Spot (Block25, Row4, Column7)	175.19	177.00	31.70	0.00	0.18	142.00	145.01	142.00	22.74	0.01	0.16	72.00	27.00	0.00	35.00	33.19	157669.00	1.33	160.96	163.00
25	8	4	6811.00	30924.00	140.80	0	Spot (Block25, Row4, Column8)	941.79	941.00	332.94	0.00	0.35	165.00	165.35	165.00	26.24	0.00	0.16	100.00	100.00	0.00	776.00	776.79	504798.00	29.59	364.48	284.00
25	1	5	4717.00	31211.00	147.00	-50	Spot (Block25, Row5, Column1)	130.93	131.00	17.09	0.00	0.13	113.00	114.13	113.00	13.51	0.00	0.12	62.00	24.00	0.00	18.00	17.93	77381.00	1.24	115.17	117.00
25	2	5	5017.00	31210.00	147.00	-50	Spot (Block25, Row5, Column2)	130.96	130.00	8.30	0.00	0.06	127.00	127.47	127.00	18.17	0.00	0.14	4.00	0.00	0.00	3.00	3.96	77004.00	0.19	133.67	132.00
25	3	5	5369.00	31198.00	202.90	0	Spot (Block25, Row5, Column3)	162.36	161.00	27.55	0.00	0.17	133.00	134.52	133.00	16.30	0.00	0.12	78.00	41.00	0.00	28.00	29.36	189637.00	1.71	143.60	142.50
25	4	5	5623.00	31213.00	249.90	0	Spot (Block25, Row5, Column4)	155.95	157.00	18.04	0.00	0.12	137.00	139.14	137.00	15.83	0.01	0.11	56.00	29.00	0.00	20.00	18.95	281966.00	1.06	145.75	143.00
25	5	5	5914.00	31212.00	151.30	0	Spot (Block25, Row5, Column5)	286.37	290.00	51.18	0.01	0.18	132.00	134.00	132.00	17.02	0.01	0.13	100.00	100.00	0.00	158.00	154.37	180415.00	8.95	186.81	188.00
25	6	5	6222.00	31198.00	116.55	0	Spot (Block25, Row5, Column6)	154.65	154.00	13.62	0.00	0.09	125.00	126.10	125.00	14.07	0.00	0.11	84.00	53.00	0.00	29.00	29.65	55363.00	2.03	135.06	133.00
25	7	5	6518.00	31208.00	147.00	-50	Spot (Block25, Row5, Column7)	148.48	150.00	18.78	0.00	0.13	135.00	137.03	135.00	18.86	0.01	0.14	43.00	9.00	0.00	15.00	13.48	87155.00	0.61	133.96	130.00
25	8	5	6815.00	31208.00	177.75	0	Spot (Block25, Row5, Column8)	209.43	208.00	24.83	0.00	0.12	154.00	156.41	154.00	21.88	0.01	0.14	93.00	68.00	0.00	54.00	55.43	184717.00	2.42	170.89	170.50
25	1	6	4677.00	31522.00	249.90	0	Spot (Block25, Row6, Column1)	138.64	136.00	15.68	0.01	0.11	123.00	124.32	123.00	13.12	0.00	0.11	49.00	23.00	0.00	13.00	15.64	250387.00	1.09	129.28	128.50
25	2	6	5017.00	31510.00	147.00	-50	Spot (Block25, Row6, Column2)	132.51	130.00	11.89	0.01	0.09	129.00	130.17	129.00	16.42	0.00	0.13	16.00	1.00	0.00	1.00	3.51	78050.00	0.14	136.78	136.00
25	3	6	5289.00	31492.00	158.60	0	Spot (Block25, Row6, Column3)	167.48	168.00	17.20	0.00	0.10	130.00	131.51	130.00	14.71	0.01	0.11	88.00	70.00	0.00	38.00	37.48	116568.00	2.45	148.30	145.50
25	4	6	5615.00	31477.00	181.70	0	Spot (Block25, Row6, Column4)	152.82	146.00	29.49	0.02	0.19	131.00	137.22	131.00	98.50	0.02	0.72	0.00	0.00	0.00	15.00	21.82	141514.00	0.16	136.72	137.00
25	5	6	5942.00	31510.00	142.20	0	Spot (Block25, Row6, Column5)	243.09	254.00	51.05	0.02	0.21	133.00	138.58	133.00	95.37	0.02	0.69	59.00	4.00	0.00	121.00	110.09	133458.00	1.10	183.23	166.00
25	6	6	6139.00	31525.00	143.60	0	Spot (Block25, Row6, Column6)	160.52	163.00	15.12	0.01	0.09	132.00	133.74	132.00	16.87	0.01	0.13	76.00	43.00	0.00	31.00	28.52	90213.00	1.59	145.68	147.00
25	7	6	6528.00	31500.00	198.25	0	Spot (Block25, Row6, Column7)	173.94	175.00	16.06	0.00	0.09	138.00	138.96	138.00	15.57	0.00	0.11	89.00	60.00	0.00	37.00	35.94	193774.00	2.25	151.71	154.00
25	8	6	6830.00	31526.00	179.85	0	Spot (Block25, Row6, Column8)	183.75	181.00	29.72	0.01	0.16	147.00	149.72	147.00	18.40	0.01	0.12	76.00	45.00	0.00	34.00	36.75	166661.00	1.85	155.99	158.00
25	1	7	4642.00	31807.00	149.95	0	Spot (Block25, Row7, Column1)	149.64	150.00	11.00	0.00	0.07	127.00	137.22	127.00	115.89	0.03	0.84	0.00	0.00	0.00	23.00	22.64	91877.00	0.11	135.61	136.00
25	2	7	5017.00	31810.00	147.00	-50	Spot (Block25, Row7, Column2)	137.27	126.00	67.65	0.04	0.49	123.00	124.63	123.00	17.44	0.01	0.14	19.00	15.00	0.00	3.00	14.27	81125.00	0.72	124.10	123.00
25	3	7	5317.00	31810.00	147.00	-50	Spot (Block25, Row7, Column3)	132.20	132.00	9.20	0.00	0.07	124.00	125.71	124.00	15.55	0.01	0.12	20.00	0.00	0.00	8.00	8.20	77864.00	0.42	129.48	130.00
25	4	7	5617.00	31810.00	147.00	-50	Spot (Block25, Row7, Column4)	138.17	133.00	23.55	0.02	0.17	128.00	131.08	128.00	38.84	0.01	0.30	11.00	0.00	0.00	5.00	10.17	80830.00	0.18	145.86	134.00
25	5	7	5918.00	31809.00	147.00	-50	Spot (Block25, Row7, Column5)	144.08	141.00	15.23	0.01	0.11	129.00	132.84	129.00	41.67	0.01	0.31	6.00	0.00	0.00	12.00	15.08	84575.00	0.27	142.09	140.00
25	6	7	6224.00	31770.00	201.20	0	Spot (Block25, Row7, Column6)	148.20	147.00	14.24	0.00	0.10	130.00	130.54	130.00	19.53	0.00	0.15	43.00	7.00	0.00	17.00	18.20	170283.00	0.90	137.54	135.00
25	7	7	6532.00	31796.00	152.90	0	Spot (Block25, Row7, Column7)	178.94	178.00	17.99	0.00	0.10	133.00	133.71	133.00	15.07	0.00	0.11	93.00	82.00	0.00	45.00	45.94	113808.00	3.00	156.07	153.00
25	8	7	6818.00	31808.00	147.00	-50	Spot (Block25, Row7, Column8)	134.10	131.00	16.93	0.01	0.13	141.00	145.18	141.00	21.13	0.01	0.15	9.00	0.00	0.00	-10.00	-6.90	78718.00	-0.52	128.54	124.00
25	1	8	4709.00	32120.00	140.90	0	Spot (Block25, Row8, Column1)	60841.11	65535.00	10809.43	0.03	0.18	135.00	167.88	135.00	174.71	0.09	1.04	100.00	100.00	77.78	65400.00	60706.11	32854440.00	347.28	12218.58	7545.00
25	2	8	5017.00	32111.00	147.00	-50	Spot (Block25, Row8, Column2)	137.64	137.00	11.14	0.00	0.08	123.00	137.82	123.00	131.26	0.05	0.95	0.00	0.00	0.00	14.00	14.64	81348.00	-0.00	130.14	129.00
25	3	8	5284.00	32132.00	128.75	0	Spot (Block25, Row8, Column3)	137.95	139.00	10.15	0.00	0.07	121.00	121.62	121.00	12.07	0.00	0.10	68.00	22.00	0.00	18.00	16.95	60973.00	1.35	135.01	133.50
25	4	8	5632.00	32084.00	220.00	0	Spot (Block25, Row8, Column4)	141.01	139.00	17.10	0.01	0.12	123.00	126.05	123.00	39.28	0.01	0.31	11.00	0.00	0.00	16.00	18.01	195585.00	0.38	128.88	129.00
25	5	8	5918.00	32109.00	147.00	-50	Spot (Block25, Row8, Column5)	123.04	123.00	11.60	0.00	0.09	117.00	121.27	117.00	40.82	0.02	0.34	0.00	0.00	0.00	6.00	6.04	71980.00	0.04	125.31	126.00
25	6	8	6218.00	32109.00	147.00	-50	Spot (Block25, Row8, Column6)	129.94	130.00	13.46	0.00	0.10	119.00	118.92	119.00	13.09	0.00	0.11	45.00	13.00	0.00	11.00	10.94	76666.00	0.84	123.27	123.00
25	7	8	6498.00	32112.00	211.05	0	Spot (Block25, Row8, Column7)	144.55	141.00	17.31	0.01	0.12	126.00	129.39	126.00	19.17	0.01	0.15	42.00	15.00	0.00	15.00	18.55	183580.00	0.79	128.81	128.00
25	8	8	6826.00	32114.00	121.45	0	Spot (Block25, Row8, Column8)	3837.68	3714.00	1519.75	0.01	0.40	137.00	140.73	137.00	25.11	0.01	0.18	100.00	100.00	0.00	3577.00	3700.68	1492859.00	147.24	1012.07	874.00
26	1	1	9216.00	30010.00	153.60	0	Spot (Block26, Row1, Column1)	56800.26	65535.00	12937.55	0.06	0.23	2710.00	2765.16	2710.00	505.34	0.01	0.18	100.00	100.00	60.06	62825.00	54090.26	36693272.00	106.93	17195.74	11889.00
26	2	1	9509.00	30018.00	155.75	0	Spot (Block26, Row1, Column2)	5944.52	5737.00	1730.46	0.02	0.29	2720.00	2755.59	2720.00	464.83	0.01	0.17	98.00	94.00	0.00	3017.00	3224.52	3964992.00	6.86	3495.36	3467.00
26	3	1	9820.00	30014.00	146.55	0	Spot (Block26, Row1, Column3)	6188.02	5548.00	2343.42	0.05	0.38	2702.00	2731.92	2702.00	442.94	0.00	0.16	97.00	89.00	0.00	2846.00	3486.02	3619991.00	7.80	3502.51	3464.00
26	4	1	10111.00	30008.00	146.90	0	Spot (Block26, Row1, Column4)	5557.05	5432.50	1395.10	0.01	0.25	2749.00	2787.66	2749.00	469.55	0.01	0.17	99.00	92.00	0.00	2683.50	2808.05	3256430.00	5.90	3559.89	3549.00
26	5	1	10415.00	30012.00	140.00	0	Spot (Block26, Row1, Column5)	17314.12	16463.00	10079.39	0.02	0.58	2815.00	2864.94	2815.00	501.32	0.01	0.17	100.00	98.00	0.00	13648.00	14499.12	9124542.00	28.82	6306.59	5300.00
26	6	1	10717.00	30011.00	144.40	0	Spot (Block26, Row1, Column6)	13003.11	12263.00	5911.27	0.03	0.45	2924.50	2978.72	2924.50	508.82	0.01	0.17	100.00	99.00	0.00	9338.50	10078.61	7333756.00	19.70	5511.49	4863.00
26	7	1	11022.00	30011.00	150.45	0	Spot (Block26, Row1, Column7)	29942.22	26766.50	17187.80	0.05	0.57	2994.50	3042.03	2994.50	510.34	0.01	0.17	100.00	100.00	1.76	23772.00	26947.72	18683960.00	52.71	9105.05	7947.00
26	8	1	11313.00	30000.00	168.05	0	Spot (Block26, Row1, Column8)	3816.29	3820.50	579.83	0.00	0.15	3105.00	3152.08	3105.00	514.52	0.01	0.16	60.00	30.00	0.00	715.50	711.29	2984335.00	1.29	3359.65	3256.50
26	1	2	9213.00	30320.00	218.50	0	Spot (Block26, Row2, Column1)	3031.71	3046.00	452.59	0.00	0.15	2608.00	2657.69	2608.00	466.38	0.01	0.18	48.00	11.00	0.00	438.00	423.71	4138282.00	0.80	2859.18	2810.00
26	2	2	9515.00	30316.00	120.10	0	Spot (Block26, Row2, Column2)	7209.88	6895.00	1848.63	0.02	0.26	2675.00	2699.91	2675.00	449.54	0.00	0.17	99.00	99.00	0.00	4220.00	4534.88	2725334.00	10.03	4052.45	3968.00
26	3	2	9815.00	30316.00	185.15	0	Spot (Block26, Row2, Column3)	3233.02	3214.00	506.28	0.00	0.16	2679.00	2708.91	2679.00	450.60	0.00	0.17	57.00	23.00	0.00	535.00	554.02	3126330.00	1.16	2918.84	2923.50
26	4	2	10120.00	30315.00	164.30	0	Spot (Block26, Row2, Column4)	5091.26	5020.00	1017.13	0.01	0.20	2698.00	2741.16	2698.00	471.84	0.01	0.17	99.00	95.00	0.00	2322.00	2393.26	3813355.00	4.98	3513.47	3553.00
26	5	2	10422.00	30314.00	196.45	0	Spot (Block26, Row2, Column5)	4919.73	4808.00	982.38	0.01	0.20	2741.00	2774.96	2741.00	445.85	0.01	0.16	99.00	91.00	0.00	2067.00	2178.73	5377266.00	4.81	3406.95	3403.00
26	6	2	10708.00	30308.00	138.50	0	Spot (Block26, Row2, Column6)	4425.24	4383.50	895.20	0.00	0.20	2788.00	2837.13	2788.00	457.99	0.01	0.16	91.00	75.00	0.00	1595.50	1637.24	2301127.00	3.47	3371.91	3429.00
26	7	2	11020.00	30312.00	151.80	0	Spot (Block26, Row2, Column7)	4727.75	4535.50	1217.85	0.02	0.26	2789.00	2845.01	2789.00	479.58	0.01	0.17	88.00	76.00	0.00	1746.50	1938.75	2987941.00	3.93	3273.83	3261.50
26	8	2	11317.00	30307.00	135.70	0	Spot (Block26, Row2, Column8)	3214.37	3136.50	465.52	0.01	0.14	2843.00	2880.96	2843.00	483.80	0.01	0.17	39.00	10.00	0.00	293.50	371.37	1581470.00	0.69	3078.43	3114.00
26	1	3	9222.00	30616.00	142.50	0	Spot (Block26, Row3, Column1)	10453.46	9225.00	5196.74	0.05	0.50	2512.00	2546.04	2512.00	422.90	0.01	0.17	99.00	98.00	0.00	6713.00	7941.46	5738952.00	18.70	4157.90	3951.00
26	2	3	9521.00	30611.00	197.25	0	Spot (Block26, Row3, Column2)	3252.98	3249.00	507.77	0.00	0.16	2621.00	2673.04	2621.00	451.21	0.01	0.17	63.00	25.00	0.00	628.00	631.98	3575030.00	1.29	2921.31	2866.50
26	3	3	9802.00	30606.00	184.40	0	Spot (Block26, Row3, Column3)	3574.17	3523.00	728.78	0.01	0.20	2690.00	2736.83	2690.00	464.16	0.01	0.17	69.00	43.00	0.00	833.00	884.17	3395459.00	1.80	3091.41	3061.00
26	4	3	10118.00	30615.00	144.15	0	Spot (Block26, Row3, Column4)	9909.19	9067.50	4056.06	0.04	0.41	2662.00	2704.09	2662.00	456.86	0.01	0.17	100.00	99.00	0.00	6405.50	7247.19	5608604.00	15.77	4315.82	4336.00
26	5	3	10420.00	30609.00	171.65	0	Spot (Block26, Row3, Column5)	3523.61	3388.00	714.10	0.02	0.20	2676.00	2709.90	2676.00	446.75	0.01	0.16	70.00	38.00	0.00	712.00	847.61	2889362.00	1.82	2961.01	2967.00
26	6	3	10716.00	30624.00	169.95	0	Spot (Block26, Row3, Column6)	4708.07	4588.50	1034.13	0.01	0.22	2693.00	2739.91	2693.00	450.98	0.01	0.16	97.00	85.00	0.00	1895.50	2015.07	3785287.00	4.36	3329.55	3359.00
26	7	3	11024.00	30613.00	139.65	0	Spot (Block26, Row3, Column7)	8974.88	8233.00	4057.83	0.04	0.45	2640.50	2689.90	2640.50	436.10	0.01	0.16	99.00	95.00	0.00	5592.50	6334.38	4729761.00	14.41	4321.42	3966.00
26	8	3	11312.00	30618.00	168.50	0	Spot (Block26, Row3, Column8)	3431.47	3340.00	591.31	0.01	0.17	2670.00	2705.81	2670.00	461.49	0.01	0.17	63.00	37.00	0.00	670.00	761.47	2728018.00	1.57	2913.44	2867.00
26	1	4	9221.00	30916.00	142.10	0	Spot (Block26, Row4, Column1)	9715.83	8933.00	3885.64	0.04	0.40	2513.00	2561.03	2513.00	422.70	0.01	0.17	100.00	100.00	0.00	6420.00	7202.83	5314558.00	16.93	4234.11	3931.50
26	2	4	9516.00	30937.00	204.10	0	Spot (Block26, Row4, Column2)	3767.87	3723.50	660.73	0.01	0.18	2562.00	2617.81	2562.00	458.71	0.01	0.18	86.00	65.00	0.00	1161.50	1205.87	4461155.00	2.51	2992.47	2964.50
26	3	4	9819.00	30912.00	137.90	0	Spot (Block26, Row4, Column3)	23479.72	22030.00	11354.35	0.03	0.48	2619.00	2668.48	2619.00	463.29	0.01	0.17	100.00	100.00	0.00	19411.00	20860.72	12068574.00	44.92	7593.46	6361.00
26	4	4	10107.00	30916.00	190.90	0	Spot (Block26, Row4, Column4)	3280.44	3212.00	664.44	0.01	0.20	2592.00	2636.98	2592.00	459.38	0.01	0.17	60.00	35.00	0.00	620.00	688.44	3378852.00	1.40	2942.68	2914.00
26	5	4	10394.00	30901.00	200.75	0	Spot (Block26, Row4, Column5)	3072.77	3022.00	488.21	0.01	0.16	2564.00	2608.56	2564.00	452.90	0.01	0.17	50.00	22.00	0.00	458.00	508.77	3521399.00	1.02	2787.75	2801.00
26	6	4	10715.00	30904.00	198.00	0	Spot (Block26, Row4, Column6)	4735.25	4639.00	872.46	0.01	0.18	2573.00	2615.61	2573.00	457.03	0.01	0.17	99.00	93.00	0.00	2066.00	2162.25	5241917.00	4.64	3332.43	3236.00
26	7	4	11013.00	30910.00	145.20	0	Spot (Block26, Row4, Column7)	8143.58	6689.00	4375.55	0.09	0.54	2571.00	2605.38	2571.00	438.39	0.01	0.17	98.00	93.00	0.00	4118.00	5572.58	4682556.00	12.63	3780.12	3503.00
26	8	4	11312.00	30920.00	148.35	0	Spot (Block26, Row4, Column8)	5041.38	4759.00	1328.91	0.03	0.26	2595.00	2644.85	2595.00	461.47	0.01	0.17	96.00	90.00	0.00	2164.00	2446.38	3024829.00	5.19	3273.70	3257.00
26	1	5	9213.00	31214.00	98.95	0	Spot (Block26, Row5, Column1)	6014.83	6028.00	1229.06	0.00	0.20	2602.00	2647.58	2602.00	461.33	0.01	0.17	99.00	99.00	0.00	3426.00	3412.83	1491677.00	7.30	3629.71	3458.50
26	2	5	9506.00	31205.00	182.70	0	Spot (Block26, Row5, Column2)	3824.39	3777.50	631.42	0.01	0.17	2608.00	2670.64	2608.00	441.34	0.01	0.17	87.00	68.00	0.00	1169.50	1216.39	3594930.00	2.61	3095.94	2973.50
26	3	5	9815.00	31230.00	170.55	0	Spot (Block26, Row5, Column3)	4896.97	4880.50	961.41	0.00	0.20	2597.00	2645.45	2597.00	467.52	0.01	0.18	97.00	92.00	0.00	2283.50	2299.97	3956752.00	4.82	3413.26	3332.00
26	4	5	10116.00	31213.00	144.40	0	Spot (Block26, Row5, Column4)	6629.26	5980.00	2390.65	0.04	0.36	2536.00	2581.87	2536.00	466.94	0.01	0.18	100.00	98.00	0.00	3444.00	4093.26	3758791.00	8.67	3630.52	3553.50
26	5	5	10420.00	31214.00	138.85	0	Spot (Block26, Row5, Column5)	38165.84	37731.50	18047.47	0.00	0.47	2511.00	2565.53	2511.00	479.54	0.01	0.19	100.00	100.00	10.47	35220.50	35654.84	19693620.00	74.24	11782.59	10301.00
26	6	5	10721.00	31219.00	189.25	0	Spot (Block26, Row5, Column6)	3656.66	3545.00	810.44	0.01	0.22	2512.00	2556.21	2512.00	430.11	0.01	0.17	80.00	61.00	0.00	1033.00	1144.66	3693228.00	2.56	2830.66	2784.50
26	7	5	11019.00	31227.00	175.50	0	Spot (Block26, Row5, Column7)	4121.61	4070.00	772.48	0.01	0.19	2579.00	2607.40	2579.00	457.43	0.00	0.18	92.00	80.00	0.00	1491.00	1542.61	3536342.00	3.31	3173.76	3156.00
26	8	5	11321.00	31213.00	140.45	0	Spot (Block26, Row5, Column8)	19653.78	16869.00	13252.98	0.07	0.67	2559.00	2588.92	2559.00	448.07	0.01	0.17	99.00	98.00	0.00	14310.00	17094.78	10573733.00	38.08	6010.48	5050.00
26	1	6	9219.00	31520.00	172.30	0	Spot (Block26, Row6, Column1)	4604.69	4504.00	1047.87	0.01	0.23	2583.00	2622.10	2583.00	441.52	0.01	0.17	95.00	87.00	0.00	1921.00	2021.69	3812685.00	4.49	3250.75	3296.50
26	2	6	9520.00	31515.00	207.85	0	Spot (Block26, Row6, Column2)	3617.37	3534.00	653.09	0.01	0.18	2594.00	2659.49	2594.00	447.80	0.01	0.17	80.00	52.00	0.00	940.00	1023.37	4431274.00	2.14	3054.49	3070.00
26	3	6	9813.00	31512.00	142.50	0	Spot (Block26, Row6, Column3)	17783.66	16593.00	9237.42	0.03	0.52	2629.00	2683.45	2629.00	481.89	0.01	0.18	100.00	100.00	0.00	13964.00	15154.66	9745446.00	31.34	6058.37	5332.50
26	4	6	10125.00	31520.00	158.15	0	Spot (Block26, Row6, Column4)	4335.75	3982.00	1910.65	0.04	0.44	2542.00	2589.62	2542.00	467.64	0.01	0.18	91.00	75.00	0.00	1440.00	1793.75	2961314.00	3.73	3115.58	3073.50
26	5	6	10421.00	31515.00	138.90	0	Spot (Block26, Row6, Column5)	45349.64	49592.00	20095.44	0.04	0.44	2509.00	2555.56	2509.00	477.50	0.01	0.19	100.00	100.00	36.71	47083.00	42840.64	23717968.00	89.62	11922.70	9027.00
26	6	6	10723.00	31515.00	189.15	0	Spot (Block26, Row6, Column6)	3428.64	3358.00	740.77	0.01	0.22	2512.00	2555.26	2512.00	460.95	0.01	0.18	70.00	44.00	0.00	846.00	916.64	3445786.00	1.89	2751.76	2731.00
26	7	6	11021.00	31512.00	145.10	0	Spot (Block26, Row6, Column7)	11681.13	10208.00	5853.02	0.06	0.50	2583.00	2610.58	2583.00	463.38	0.00	0.18	100.00	100.00	0.00	7625.00	9098.13	6669923.00	19.57	4467.85	4146.00
26	8	6	11326.00	31512.00	144.40	0	Spot (Block26, Row6, Column8)	14605.61	12754.00	8353.93	0.06	0.57	2569.00	2593.89	2569.00	453.84	0.00	0.17	100.00	100.00	0.00	10185.00	12036.61	8252168.00	26.47	5169.10	4456.00
26	1	7	9216.00	31829.00	195.30	0	Spot (Block26, Row7, Column1)	4540.98	4466.50	883.80	0.01	0.19	2673.00	2719.01	2673.00	515.40	0.01	0.19	94.00	82.00	0.00	1793.50	1867.98	4895174.00	3.54	3368.70	3350.00
26	2	7	9525.00	31808.00	182.55	0	Spot (Block26, Row7, Column2)	3228.11	3160.00	567.43	0.01	0.18	2524.00	2581.51	2524.00	439.04	0.01	0.17	62.00	33.00	0.00	636.00	704.11	3027965.00	1.47	2847.87	2812.00
26	3	7	9808.00	31816.00	218.50	0	Spot (Block26, Row7, Column3)	2910.94	2845.00	473.59	0.01	0.16	2551.50	2600.84	2551.50	457.09	0.01	0.18	41.00	13.00	0.00	293.50	359.44	3987988.00	0.68	2680.81	2702.50
26	4	7	10122.00	31815.00	187.10	0	Spot (Block26, Row7, Column4)	3121.21	3117.00	528.56	0.00	0.17	2506.00	2566.34	2506.00	438.30	0.01	0.17	57.00	32.00	0.00	611.00	615.21	3083755.00	1.27	2807.62	2730.50
26	5	7	10416.00	31816.00	170.45	0	Spot (Block26, Row7, Column5)	4605.90	4462.00	1031.66	0.01	0.22	2506.00	2556.84	2506.00	449.71	0.01	0.18	96.00	88.00	0.00	1956.00	2099.90	3735387.00	4.56	3169.91	3157.50
26	6	7	10715.00	31821.00	162.00	0	Spot (Block26, Row7, Column6)	3776.35	3716.50	633.61	0.01	0.17	2486.00	2509.05	2486.00	427.33	0.00	0.17	92.00	74.00	0.00	1230.50	1290.35	2741632.00	2.97	2931.60	2865.50
26	7	7	11014.00	31821.00	147.05	0	Spot (Block26, Row7, Column7)	10031.82	9766.00	4089.69	0.01	0.41	2520.00	2557.73	2520.00	443.07	0.01	0.17	100.00	99.00	0.00	7246.00	7511.82	5928807.00	16.87	4228.20	3836.50
26	8	7	11322.00	31816.00	157.65	0	Spot (Block26, Row7, Column8)	6266.41	6227.00	1236.43	0.00	0.20	2535.00	2593.35	2535.00	447.62	0.01	0.17	100.00	99.00	0.00	3692.00	3731.41	4305024.00	8.21	3747.38	3656.00
26	1	8	9212.00	32118.00	139.80	0	Spot (Block26, Row8, Column1)	60452.09	65535.00	10398.81	0.04	0.17	2718.00	2765.84	2718.00	541.97	0.01	0.20	100.00	100.00	73.68	62817.00	57734.09	32160744.00	106.44	20072.49	15025.00
26	2	8	9522.00	32122.00	197.70	0	Spot (Block26, Row8, Column2)	3426.99	3297.00	772.88	0.02	0.23	2585.00	2632.52	2585.00	483.37	0.01	0.18	62.00	38.00	0.00	712.00	841.99	3824525.00	1.64	2846.38	2857.50
26	3	8	9815.00	32115.00	142.60	0	Spot (Block26, Row8, Column3)	7239.72	6413.00	3126.06	0.05	0.43	2546.00	2606.76	2546.00	464.55	0.01	0.18	99.00	94.00	0.00	3867.00	4693.72	4003564.00	9.97	3614.86	3537.00
26	4	8	10119.00	32120.00	158.50	0	Spot (Block26, Row8, Column4)	4017.92	3960.00	834.00	0.01	0.21	2541.00	2592.14	2541.00	456.79	0.01	0.18	91.00	69.00	0.00	1419.00	1476.92	2768346.00	3.12	2991.29	2946.00
26	5	8	10410.00	32123.00	195.75	0	Spot (Block26, Row8, Column5)	3203.54	3154.00	509.38	0.01	0.16	2557.00	2600.08	2557.00	460.38	0.01	0.18	58.00	28.00	0.00	597.00	646.54	3475841.00	1.31	2823.14	2715.00
26	6	8	10718.00	32112.00	166.70	0	Spot (Block26, Row8, Column6)	5317.71	5079.00	1537.43	0.02	0.29	2576.00	2617.45	2576.00	471.24	0.01	0.18	97.00	91.00	0.00	2503.00	2741.71	4089321.00	5.73	3291.37	3308.00
26	7	8	11022.00	32115.00	142.00	0	Spot (Block26, Row8, Column7)	7277.95	7081.50	2295.24	0.01	0.32	2646.00	2667.72	2646.00	477.52	0.00	0.18	99.00	99.00	0.00	4435.50	4631.95	3988318.00	9.65	3707.28	3617.00
26	8	8	11326.00	32115.00	121.15	0	Spot (Block26, Row8, Column8)	9275.75	8905.00	2761.89	0.02	0.30	2623.00	2672.65	2623.00	466.18	0.01	0.17	100.00	100.00	0.00	6282.00	6652.75	3589716.00	14.16	4489.21	4180.00
27	1	1	13721.00	30011.00	156.00	0	Spot (Block27, Row1, Column1)	52107.56	65535.00	16861.06	0.10	0.32	512.00	549.32	512.00	171.12	0.03	0.31	100.00	100.00	51.72	65023.00	51595.56	34860232.00	301.30	11731.86	8822.50
27	2	1	14023.00	30006.00	174.90	0	Spot (Block27, Row1, Column2)	568.37	567.00	58.91	0.00	0.10	497.00	516.43	497.00	142.43	0.02	0.28	11.00	0.00	0.00	70.00	71.37	485388.00	0.36	525.59	515.00
27	3	1	14309.00	29992.00	196.15	0	Spot (Block27, Row1, Column3)	578.88	586.00	59.78	0.01	0.10	486.00	485.26	486.00	52.95	0.00	0.11	72.00	44.00	0.00	100.00	92.88	628665.00	1.77	511.21	505.00
27	4	1	14637.00	30023.00	218.20	0	Spot (Block27, Row1, Column4)	523.42	515.00	43.85	0.01	0.08	463.00	461.73	463.00	43.84	0.00	0.09	62.00	24.00	0.00	52.00	60.42	717087.00	1.41	481.13	482.00
27	5	1	14919.00	30000.00	193.00	0	Spot (Block27, Row1, Column5)	545.79	527.00	56.47	0.02	0.10	439.00	445.01	439.00	34.85	0.01	0.08	94.00	68.00	0.00	88.00	106.79	576359.00	2.89	482.71	485.00
27	6	1	15220.00	30008.00	172.35	0	Spot (Block27, Row1, Column6)	537.66	527.50	54.83	0.01	0.10	432.00	440.15	432.00	34.47	0.01	0.08	92.00	66.00	0.00	95.50	105.66	444111.00	2.83	485.44	481.00
27	7	1	15525.00	30013.00	179.50	0	Spot (Block27, Row1, Column7)	587.35	580.00	87.05	0.01	0.15	447.00	450.79	447.00	39.07	0.00	0.09	93.00	71.00	0.00	133.00	140.35	529789.00	3.50	496.96	497.50
27	8	1	15831.00	30011.00	207.10	0	Spot (Block27, Row1, Column8)	623.12	608.00	78.15	0.01	0.13	488.00	483.16	488.00	49.63	0.00	0.10	85.00	69.00	0.00	120.00	135.12	761449.00	2.82	532.66	522.00
27	1	2	13702.00	30297.00	208.80	0	Spot (Block27, Row2, Column1)	550.75	551.50	50.80	0.00	0.09	494.00	509.35	494.00	130.59	0.01	0.26	4.00	0.00	0.00	57.50	56.75	682936.00	0.32	534.31	521.00
27	2	2	14019.00	30302.00	126.05	0	Spot (Block27, Row2, Column2)	545.21	534.00	61.51	0.01	0.11	461.00	458.49	461.00	45.05	0.00	0.10	65.00	43.00	0.00	73.00	84.21	228989.00	1.93	505.80	496.00
27	3	2	14311.00	30306.00	204.55	0	Spot (Block27, Row2, Column3)	549.59	538.00	60.27	0.01	0.11	452.50	452.89	452.50	41.19	0.00	0.09	86.00	52.00	0.00	85.50	97.09	654009.00	2.35	503.99	501.00
27	4	2	14621.00	30312.00	219.50	0	Spot (Block27, Row2, Column4)	527.19	515.00	49.79	0.01	0.09	435.00	442.28	435.00	41.36	0.01	0.09	88.00	48.00	0.00	80.00	92.19	727516.00	2.05	460.34	455.00
27	5	2	14956.00	30292.00	109.65	0	Spot (Block27, Row2, Column5)	541.92	521.00	55.42	0.02	0.10	425.00	433.96	425.00	34.62	0.01	0.08	97.00	79.00	0.00	96.00	116.92	170162.00	3.12	482.12	487.00
27	6	2	15219.00	30314.00	260.10	0	Spot (Block27, Row2, Column6)	471.83	469.00	43.19	0.00	0.09	423.00	430.30	423.00	31.92	0.01	0.07	63.00	30.00	0.00	46.00	48.83	925730.00	1.30	440.04	433.00
27	7	2	15536.00	30313.00	214.80	0	Spot (Block27, Row2, Column7)	511.13	508.00	39.18	0.00	0.08	425.00	434.11	425.00	50.25	0.01	0.12	85.00	26.00	0.00	83.00	86.13	671630.00	1.53	457.10	451.00
27	8	2	15826.00	30307.00	147.00	-50	Spot (Block27, Row2, Column8)	497.84	488.00	54.94	0.01	0.11	451.00	452.89	451.00	43.48	0.00	0.10	37.00	12.00	0.00	37.00	46.84	294223.00	1.03	470.03	463.00
27	1	3	13727.00	30622.00	168.50	0	Spot (Block27, Row3, Column1)	581.78	573.50	66.51	0.01	0.11	463.00	462.31	463.00	48.62	0.00	0.11	93.00	61.00	0.00	110.50	118.78	458444.00	2.46	518.80	512.00
27	2	3	14023.00	30627.00	245.45	0	Spot (Block27, Row3, Column2)	496.22	491.00	56.87	0.00	0.11	427.00	437.26	427.00	40.74	0.01	0.09	77.00	25.00	0.00	64.00	69.22	863422.00	1.45	452.27	453.00
27	3	3	14321.00	30619.00	203.10	0	Spot (Block27, Row3, Column3)	529.47	512.00	57.63	0.01	0.11	441.00	444.92	441.00	39.21	0.00	0.09	83.00	45.00	0.00	71.00	88.47	621074.00	2.16	471.26	472.50
27	4	3	14634.00	30619.00	196.35	0	Spot (Block27, Row3, Column4)	533.21	520.00	52.79	0.01	0.10	423.00	432.08	423.00	38.24	0.01	0.09	94.00	72.00	0.00	97.00	110.21	581731.00	2.64	478.04	480.50
27	5	3	14926.00	30607.00	219.95	0	Spot (Block27, Row3, Column5)	489.70	490.00	39.55	0.00	0.08	415.00	424.06	415.00	35.04	0.01	0.08	86.00	56.00	0.00	75.00	74.70	677252.00	1.87	441.35	428.00
27	6	3	15230.00	30603.00	212.70	0	Spot (Block27, Row3, Column6)	491.59	493.00	46.92	0.00	0.10	413.00	418.70	413.00	30.41	0.01	0.07	84.00	74.00	0.00	80.00	78.59	635129.00	2.40	443.71	434.00
27	7	3	15543.00	30617.00	187.50	0	Spot (Block27, Row3, Column7)	511.16	503.00	49.82	0.01	0.10	417.00	425.33	417.00	49.82	0.01	0.12	85.00	33.00	0.00	86.00	94.16	507067.00	1.72	466.98	475.50
27	8	3	15841.00	30620.00	182.20	0	Spot (Block27, Row3, Column8)	502.45	501.00	51.13	0.00	0.10	431.00	439.57	431.00	38.65	0.01	0.09	73.00	43.00	0.00	70.00	71.45	466776.00	1.63	461.23	457.00
27	1	4	13715.00	30918.00	201.90	0	Spot (Block27, Row4, Column1)	565.56	574.00	66.84	0.01	0.12	460.00	460.31	460.00	50.16	0.00	0.11	75.00	55.00	0.00	114.00	105.56	654358.00	2.10	497.45	496.00
27	2	4	14029.00	30910.00	197.95	0	Spot (Block27, Row4, Column2)	516.83	505.00	44.57	0.01	0.09	430.00	438.70	430.00	41.31	0.01	0.09	92.00	42.00	0.00	75.00	86.83	571097.00	1.89	477.09	479.00
27	3	4	14324.00	30912.00	154.05	0	Spot (Block27, Row4, Column3)	745.60	686.00	171.06	0.04	0.23	442.00	447.89	442.00	40.26	0.01	0.09	100.00	97.00	0.00	244.00	303.60	484640.00	7.39	540.02	545.50
27	4	4	14621.00	30921.00	212.60	0	Spot (Block27, Row4, Column4)	522.01	514.00	43.25	0.01	0.08	431.00	438.57	431.00	41.06	0.01	0.09	92.00	51.00	0.00	83.00	91.01	672872.00	2.03	483.77	488.50
27	5	4	14912.00	30909.00	193.65	0	Spot (Block27, Row4, Column5)	473.21	482.00	41.42	0.01	0.09	409.00	414.88	409.00	32.17	0.01	0.08	74.00	61.00	0.00	73.00	64.21	502074.00	1.81	443.37	437.00
27	6	4	15181.00	30887.00	177.40	0	Spot (Block27, Row4, Column6)	472.70	483.00	40.40	0.01	0.09	405.00	408.73	405.00	28.49	0.00	0.07	77.00	62.00	0.00	78.00	67.70	418808.00	2.24	431.08	422.00
27	7	4	15529.00	30903.00	221.80	0	Spot (Block27, Row4, Column7)	506.62	502.00	57.67	0.00	0.11	411.00	419.54	411.00	37.65	0.01	0.09	82.00	63.00	0.00	91.00	95.62	713833.00	2.31	446.52	441.00
27	8	4	15820.00	30920.00	147.30	0	Spot (Block27, Row4, Column8)	1247.95	1233.00	269.47	0.01	0.22	419.00	428.50	419.00	40.92	0.01	0.10	100.00	100.00	0.00	814.00	828.95	736291.00	20.03	659.29	634.00
27	1	5	13751.00	31245.00	149.90	0	Spot (Block27, Row5, Column1)	501.41	500.00	37.83	0.00	0.08	437.00	446.08	437.00	47.29	0.01	0.11	72.00	14.00	0.00	63.00	64.41	309369.00	1.17	476.71	480.00
27	2	5	14019.00	31194.00	213.60	0	Spot (Block27, Row5, Column2)	502.95	502.00	37.95	0.00	0.08	424.00	432.12	424.00	42.34	0.01	0.10	84.00	40.00	0.00	78.00	78.95	655341.00	1.67	466.10	470.00
27	3	5	14343.00	31219.00	216.10	0	Spot (Block27, Row5, Column3)	545.28	537.00	52.63	0.01	0.10	430.00	438.62	430.00	41.85	0.01	0.10	95.00	64.00	0.00	107.00	115.28	728500.00	2.55	479.51	484.00
27	4	5	14618.00	31207.00	180.80	0	Spot (Block27, Row5, Column4)	531.16	514.00	52.21	0.01	0.10	426.50	435.33	426.50	41.01	0.01	0.09	94.00	56.00	0.00	87.50	104.66	486008.00	2.34	475.26	475.00
27	5	5	14922.00	31206.00	155.20	0	Spot (Block27, Row5, Column5)	766.90	734.50	154.53	0.02	0.20	406.00	409.64	406.00	38.00	0.00	0.09	100.00	100.00	0.00	328.50	360.90	507687.00	9.40	518.47	513.00
27	6	5	15217.00	31207.00	195.00	0	Spot (Block27, Row5, Column6)	466.48	474.00	43.88	0.01	0.09	400.00	398.84	400.00	37.92	0.00	0.10	66.00	49.00	0.00	74.00	66.48	494464.00	1.78	423.36	415.50
27	7	5	15532.00	31215.00	229.10	0	Spot (Block27, Row5, Column7)	466.28	472.00	40.11	0.01	0.09	397.00	397.37	397.00	34.03	0.00	0.09	76.00	54.00	0.00	75.00	69.28	702213.00	2.02	416.38	413.00
27	8	5	15821.00	31210.00	177.05	0	Spot (Block27, Row5, Column8)	503.40	502.00	50.57	0.00	0.10	401.00	405.01	401.00	37.22	0.00	0.09	86.00	76.00	0.00	101.00	102.40	440976.00	2.64	425.34	420.00
27	1	6	13715.00	31513.00	189.40	0	Spot (Block27, Row6, Column1)	556.69	563.00	64.30	0.00	0.12	444.00	449.76	444.00	44.01	0.01	0.10	85.00	58.00	0.00	119.00	112.69	562257.00	2.43	499.26	489.00
27	2	6	14014.00	31517.00	186.25	0	Spot (Block27, Row6, Column2)	518.83	505.00	51.13	0.01	0.10	414.00	422.01	414.00	42.52	0.01	0.10	92.00	57.00	0.00	91.00	104.83	509493.00	2.28	476.63	482.00
27	3	6	14331.00	31503.00	183.45	0	Spot (Block27, Row6, Column3)	533.42	520.00	58.52	0.01	0.11	408.00	415.12	408.00	38.12	0.01	0.09	93.00	81.00	0.00	112.00	125.42	504079.00	3.10	456.96	458.50
27	4	6	14634.00	31494.00	173.40	0	Spot (Block27, Row6, Column4)	519.62	511.00	48.51	0.01	0.09	408.00	414.44	408.00	36.66	0.01	0.09	93.00	82.00	0.00	103.00	111.62	438042.00	2.87	460.79	461.00
27	5	6	14918.00	31509.00	156.95	0	Spot (Block27, Row6, Column5)	662.13	636.50	127.68	0.02	0.19	399.00	399.15	399.00	35.97	0.00	0.09	99.00	97.00	0.00	237.50	263.13	450251.00	7.31	470.41	475.00
27	6	6	15225.00	31514.00	292.05	0	Spot (Block27, Row6, Column6)	408.57	406.00	35.51	0.00	0.09	387.00	383.28	387.00	35.37	0.00	0.09	26.00	9.00	0.00	19.00	21.57	1021433.00	0.72	384.39	387.00
27	7	6	15542.00	31502.00	167.05	0	Spot (Block27, Row6, Column7)	514.51	510.50	53.20	0.00	0.10	379.00	377.23	379.00	33.62	0.00	0.09	97.00	89.00	0.00	131.50	135.51	401315.00	4.08	440.02	428.50
27	8	6	15832.00	31489.00	193.95	0	Spot (Block27, Row6, Column8)	450.81	445.00	40.64	0.01	0.09	385.00	382.33	385.00	32.95	0.00	0.09	72.00	46.00	0.00	60.00	65.81	479667.00	2.08	404.75	402.00
27	1	7	13724.00	31808.00	199.45	0	Spot (Block27, Row7, Column1)	544.52	515.00	134.62	0.02	0.25	415.00	428.21	415.00	84.63	0.01	0.20	64.00	20.00	0.00	100.00	129.52	610951.00	1.37	480.47	471.00
27	2	7	14036.00	31816.00	200.95	0	Spot (Block27, Row7, Column2)	460.55	468.00	33.86	0.01	0.07	396.00	397.90	396.00	47.94	0.00	0.12	64.00	20.00	0.00	72.00	64.55	526866.00	1.31	420.38	412.00
27	3	7	14311.00	31823.00	215.55	0	Spot (Block27, Row7, Column3)	428.72	417.00	44.00	0.01	0.10	382.00	373.44	382.00	48.88	0.01	0.13	39.00	14.00	0.00	35.00	46.72	568058.00	1.13	390.52	392.00
27	4	7	14633.00	31797.00	176.10	0	Spot (Block27, Row7, Column4)	439.12	432.50	51.37	0.01	0.12	371.00	364.30	371.00	49.29	0.01	0.14	58.00	24.00	0.00	61.50	68.12	379399.00	1.52	399.57	396.50
27	5	7	14935.00	31797.00	199.00	0	Spot (Block27, Row7, Column5)	412.60	407.00	30.60	0.01	0.07	352.00	354.38	352.00	44.23	0.00	0.12	70.00	17.00	0.00	55.00	60.60	463759.00	1.32	379.21	384.00
27	6	7	15236.00	31801.00	207.00	0	Spot (Block27, Row7, Column6)	405.15	401.00	28.58	0.00	0.07	341.00	344.71	341.00	37.42	0.00	0.11	87.00	26.00	0.00	60.00	64.15	493072.00	1.62	381.43	382.00
27	7	7	15517.00	31792.00	196.20	0	Spot (Block27, Row7, Column7)	430.23	418.00	44.83	0.01	0.10	344.00	348.66	344.00	37.93	0.01	0.11	93.00	48.00	0.00	74.00	86.23	469816.00	2.15	383.78	388.00
27	8	7	15826.00	31808.00	147.00	-50	Spot (Block27, Row7, Column8)	351.26	350.00	28.82	0.00	0.08	349.00	351.57	349.00	37.55	0.00	0.11	12.00	0.00	0.00	1.00	2.26	206895.00	-0.01	359.47	357.00
27	1	8	13713.00	32115.00	145.80	0	Spot (Block27, Row8, Column1)	55050.41	65535.00	15352.19	0.08	0.28	360.00	377.57	360.00	151.79	0.02	0.40	100.00	100.00	60.03	65175.00	54690.41	31819364.00	360.18	11713.36	7512.00
27	2	8	14033.00	32113.00	190.50	0	Spot (Block27, Row8, Column2)	400.68	400.00	41.09	0.00	0.10	328.00	349.54	328.00	109.88	0.03	0.31	14.00	0.00	0.00	72.00	72.68	409496.00	0.47	367.21	369.00
27	3	8	14331.00	32113.00	180.90	0	Spot (Block27, Row8, Column3)	373.64	376.50	33.72	0.00	0.09	303.00	306.05	303.00	40.74	0.00	0.13	78.00	38.00	0.00	73.50	70.64	343753.00	1.66	332.04	324.50
27	4	8	14624.00	32100.00	164.80	0	Spot (Block27, Row8, Column4)	355.32	354.00	25.84	0.00	0.07	299.00	296.09	299.00	40.86	0.00	0.14	68.00	14.00	0.00	55.00	56.32	266849.00	1.45	325.35	322.00
27	5	8	14925.00	32109.00	147.00	-50	Spot (Block27, Row8, Column5)	307.85	305.00	21.50	0.00	0.07	294.00	290.84	294.00	36.48	0.00	0.13	13.00	2.00	0.00	11.00	13.85	181017.00	0.47	303.48	299.00
27	6	8	15223.00	32099.00	187.80	0	Spot (Block27, Row8, Column6)	344.92	335.00	31.38	0.01	0.09	300.00	302.21	300.00	29.29	0.00	0.10	57.00	31.00	0.00	35.00	44.92	342506.00	1.46	319.00	314.00
27	7	8	15528.00	32104.00	234.40	0	Spot (Block27, Row8, Column7)	365.98	365.00	39.79	0.00	0.11	308.00	311.17	308.00	32.04	0.00	0.10	68.00	45.00	0.00	57.00	57.98	578984.00	1.71	334.66	327.00
27	8	8	15831.00	32108.00	123.70	0	Spot (Block27, Row8, Column8)	3492.16	3256.00	1385.78	0.03	0.40	321.00	329.45	321.00	37.34	0.01	0.11	100.00	100.00	0.00	2935.00	3171.16	1421310.00	84.69	1128.81	964.00
28	1	1	18223.00	30005.00	154.60	0	Spot (Block28, Row1, Column1)	54964.58	65535.00	14046.64	0.08	0.26	2318.00	2373.42	2318.00	405.27	0.01	0.17	100.00	100.00	55.57	63217.00	52646.58	36002092.00	129.77	14982.82	11629.50
28	2	1	18513.00	30006.00	148.15	0	Spot (Block28, Row1, Column2)	9472.92	9022.00	4240.20	0.02	0.45	2300.00	2336.73	2300.00	362.45	0.01	0.16	100.00	100.00	0.00	6722.00	7172.92	5683753.00	19.69	4085.31	3648.00
28	3	1	18819.00	30008.00	153.90	0	Spot (Block28, Row1, Column3)	5236.46	4859.00	1853.57	0.03	0.35	2216.00	2264.00	2216.00	326.22	0.01	0.14	99.00	96.00	0.00	2643.00	3020.46	3398465.00	9.11	2887.60	2937.00
28	4	1	19114.00	30003.00	151.25	0	Spot (Block28, Row1, Column4)	6081.01	5519.00	2275.51	0.04	0.37	2202.00	2243.59	2202.00	331.51	0.01	0.15	100.00	100.00	0.00	3317.00	3879.01	3818873.00	11.58	3070.05	3070.00
28	5	1	19420.00	30006.00	147.70	0	Spot (Block28, Row1, Column5)	8694.78	7668.50	4408.07	0.05	0.51	2206.00	2240.37	2206.00	330.04	0.01	0.15	100.00	98.00	0.00	5462.50	6488.78	5164697.00	19.56	3565.01	3382.00
28	6	1	19722.00	30004.00	148.85	0	Spot (Block28, Row1, Column6)	10120.91	9003.00	4888.69	0.05	0.48	2267.00	2280.56	2267.00	333.10	0.00	0.15	100.00	100.00	0.00	6736.00	7853.91	6102907.00	23.54	4028.85	3795.00
28	7	1	20029.00	30002.00	154.35	0	Spot (Block28, Row1, Column7)	22307.56	20211.00	12558.68	0.04	0.56	2299.00	2325.32	2299.00	348.71	0.00	0.15	100.00	100.00	0.46	17912.00	20008.56	14522224.00	57.30	6328.29	5497.00
28	8	1	20331.00	30011.00	208.45	0	Spot (Block28, Row1, Column8)	3139.31	3100.00	432.94	0.01	0.14	2328.50	2369.20	2328.50	332.69	0.01	0.14	87.00	61.00	0.00	771.50	810.81	3892745.00	2.31	2622.59	2591.00
28	1	2	18201.00	30312.00	230.75	0	Spot (Block28, Row2, Column1)	2628.38	2588.00	395.50	0.01	0.15	2294.00	2340.24	2294.00	374.44	0.01	0.16	44.00	15.00	0.00	294.00	334.38	4029304.00	0.77	2392.60	2395.00
28	2	2	18515.00	30309.00	129.45	0	Spot (Block28, Row2, Column2)	6779.33	6699.00	1780.39	0.01	0.26	2265.00	2304.01	2265.00	347.11	0.01	0.15	100.00	100.00	0.00	4434.00	4514.33	3003244.00	12.89	3469.88	3440.50
28	3	2	18823.00	30313.00	191.20	0	Spot (Block28, Row2, Column3)	2773.06	2757.00	382.02	0.00	0.14	2239.00	2277.36	2239.00	333.85	0.01	0.15	64.00	36.00	0.00	518.00	534.06	2856253.00	1.48	2431.63	2472.00
28	4	2	19119.00	30307.00	185.75	0	Spot (Block28, Row2, Column4)	4204.28	4095.50	983.00	0.01	0.23	2199.00	2243.57	2199.00	326.39	0.01	0.15	99.00	94.00	0.00	1896.50	2005.28	4086562.00	6.01	2868.19	2855.00
28	5	2	19421.00	30309.00	195.45	0	Spot (Block28, Row2, Column5)	3207.26	3166.00	469.72	0.01	0.15	2191.00	2215.47	2191.00	305.09	0.00	0.14	95.00	79.00	0.00	975.00	1016.26	3460636.00	3.25	2576.34	2589.00
28	6	2	19717.00	30306.00	155.55	0	Spot (Block28, Row2, Column6)	4081.45	3851.50	1228.56	0.03	0.30	2207.00	2234.26	2207.00	302.39	0.01	0.14	99.00	91.00	0.00	1644.50	1874.45	2710083.00	6.11	2733.85	2742.50
28	7	2	20018.00	30305.00	157.60	0	Spot (Block28, Row2, Column7)	3956.15	3808.00	854.05	0.02	0.22	2263.00	2269.27	2263.00	316.62	0.00	0.14	99.00	94.00	0.00	1545.00	1693.15	2709960.00	5.33	2724.04	2700.00
28	8	2	20328.00	30304.00	154.40	0	Spot (Block28, Row2, Column8)	2565.00	2595.00	306.67	0.01	0.12	2218.00	2257.89	2218.00	288.60	0.01	0.13	56.00	24.00	0.00	377.00	347.00	1677512.00	1.06	2422.38	2409.00
28	1	3	18222.00	30609.00	146.55	0	Spot (Block28, Row3, Column1)	10852.98	9998.00	4847.89	0.04	0.45	2304.00	2345.34	2304.00	370.12	0.01	0.16	100.00	100.00	0.00	7694.00	8548.98	6348995.00	22.99	4049.14	3719.00
28	2	3	18518.00	30624.00	174.95	0	Spot (Block28, Row3, Column2)	2992.10	2979.00	435.16	0.00	0.15	2293.00	2343.69	2293.00	354.38	0.01	0.15	71.00	47.00	0.00	686.00	699.10	2570217.00	1.83	2617.40	2611.00
28	3	3	18814.00	30605.00	157.15	0	Spot (Block28, Row3, Column3)	4476.58	4202.00	1211.21	0.03	0.27	2288.00	2327.28	2288.00	375.50	0.01	0.16	99.00	91.00	0.00	1914.00	2188.58	3021693.00	5.72	2806.45	2787.00
28	4	3	19119.00	30608.00	144.45	0	Spot (Block28, Row3, Column4)	19814.12	18147.50	11031.03	0.04	0.56	2281.00	2310.60	2281.00	347.68	0.01	0.15	100.00	100.00	0.00	15866.50	17533.12	11294047.00	50.34	5630.90	4756.00
28	5	3	19428.00	30608.00	159.15	0	Spot (Block28, Row3, Column5)	3958.47	3669.50	1574.25	0.03	0.40	2211.00	2267.60	2211.00	331.71	0.01	0.15	94.00	83.00	0.00	1458.50	1747.47	2778844.00	5.10	2722.34	2705.50
28	6	3	19731.00	30606.00	177.90	0	Spot (Block28, Row3, Column6)	2677.20	2663.50	343.36	0.00	0.13	2248.00	2267.38	2248.00	315.34	0.00	0.14	58.00	29.00	0.00	415.50	429.20	2366648.00	1.30	2502.97	2479.00
28	7	3	20024.00	30606.00	144.55	0	Spot (Block28, Row3, Column7)	6914.67	6297.00	2803.72	0.04	0.41	2229.00	2257.09	2229.00	300.36	0.01	0.13	100.00	99.00	0.00	4068.00	4685.67	3941359.00	15.51	3272.52	3186.00
28	8	3	20326.00	30597.00	200.65	0	Spot (Block28, Row3, Column8)	2543.41	2509.50	324.50	0.01	0.13	2209.00	2242.05	2209.00	277.32	0.01	0.12	52.00	23.00	0.00	300.50	334.41	2904573.00	1.09	2360.78	2358.50
28	1	4	18223.00	30908.00	144.25	0	Spot (Block28, Row4, Column1)	18799.08	16722.00	10616.21	0.05	0.56	2338.00	2371.39	2338.00	367.91	0.01	0.16	100.00	100.00	0.00	14384.00	16461.08	10640280.00	44.65	5956.07	4750.50
28	2	4	18522.00	30892.00	199.25	0	Spot (Block28, Row4, Column2)	2819.52	2751.50	400.55	0.01	0.14	2370.00	2402.57	2370.00	395.28	0.01	0.16	49.00	20.00	0.00	381.50	449.52	3169141.00	1.05	2607.82	2503.00
28	3	4	18822.00	30906.00	146.25	0	Spot (Block28, Row4, Column3)	55295.05	65535.00	15323.31	0.07	0.28	2374.00	2414.00	2374.00	423.01	0.01	0.18	100.00	100.00	60.21	63161.00	52921.05	32237248.00	125.01	15110.60	11720.00
28	4	4	19094.00	30953.00	261.95	0	Spot (Block28, Row4, Column4)	2815.01	2751.50	407.15	0.01	0.14	2354.00	2397.04	2354.00	398.00	0.01	0.17	49.00	23.00	0.00	397.50	461.01	5601878.00	1.05	2541.47	2491.00
28	5	4	19408.00	30907.00	190.20	0	Spot (Block28, Row4, Column5)	2998.62	2856.00	711.80	0.02	0.24	2286.00	2320.00	2286.00	366.92	0.01	0.16	67.00	40.00	0.00	570.00	712.62	3067591.00	1.85	2505.76	2524.00
28	6	4	19722.00	30902.00	198.80	0	Spot (Block28, Row4, Column6)	3461.14	3391.00	472.81	0.01	0.14	2287.00	2294.06	2287.00	315.24	0.00	0.14	98.00	87.00	0.00	1104.00	1174.14	3883395.00	3.70	2658.25	2653.50
28	7	4	20016.00	30907.00	146.80	0	Spot (Block28, Row4, Column7)	6017.21	5450.50	2602.66	0.04	0.43	2270.00	2274.86	2270.00	294.44	0.00	0.13	100.00	97.00	0.00	3180.50	3747.21	3538120.00	12.71	3054.05	2995.50
28	8	4	20322.00	30912.00	151.50	0	Spot (Block28, Row4, Column8)	4268.71	4133.00	910.06	0.01	0.21	2271.00	2280.15	2271.00	295.14	0.00	0.13	99.00	98.00	0.00	1862.00	1997.71	2676481.00	6.74	2873.72	2885.00
28	1	5	18220.00	31210.00	106.15	0	Spot (Block28, Row5, Column1)	6890.91	6762.00	1671.19	0.01	0.24	2298.00	2340.10	2298.00	346.16	0.01	0.15	100.00	100.00	0.00	4464.00	4592.91	2005255.00	13.15	3595.65	3422.00
28	2	5	18518.00	31200.00	185.90	0	Spot (Block28, Row5, Column2)	2897.62	2895.00	423.11	0.00	0.15	2357.00	2376.12	2357.00	340.77	0.00	0.14	62.00	38.00	0.00	538.00	540.62	2819383.00	1.53	2660.84	2596.50
28	3	5	18816.00	31213.00	200.10	0	Spot (Block28, Row5, Column3)	3013.20	2950.00	446.55	0.01	0.15	2412.00	2455.52	2412.00	387.84	0.01	0.16	67.00	32.00	0.00	538.00	601.20	3429021.00	1.44	2683.07	2622.00
28	4	5	19124.00	31209.00	146.55	0	Spot (Block28, Row5, Column4)	7334.09	6624.00	2865.37	0.04	0.39	2396.00	2424.44	2396.00	385.68	0.01	0.16	99.00	98.00	0.00	4228.00	4938.09	4290440.00	12.73	3678.14	3439.00
28	5	5	19422.00	31207.00	144.90	0	Spot (Block28, Row5, Column5)	50090.62	65535.00	19246.78	0.12	0.38	2396.00	2437.71	2396.00	444.60	0.01	0.18	100.00	100.00	50.71	63139.00	47694.62	28351464.00	107.18	13733.74	11782.00
28	6	5	19715.00	31217.00	184.70	0	Spot (Block28, Row5, Column6)	4003.65	3790.50	1023.32	0.02	0.26	2315.00	2375.62	2315.00	373.76	0.01	0.16	96.00	82.00	0.00	1475.50	1688.65	3835501.00	4.36	2836.98	2827.50
28	7	5	20016.00	31220.00	182.85	0	Spot (Block28, Row5, Column7)	2740.72	2714.50	412.22	0.00	0.15	2281.00	2296.82	2281.00	311.33	0.00	0.14	56.00	38.00	0.00	433.50	459.72	2581758.00	1.43	2486.98	2449.00
28	8	5	20322.00	31205.00	143.65	0	Spot (Block28, Row5, Column8)	10016.58	8808.00	5221.22	0.06	0.52	2284.50	2295.19	2284.50	309.03	0.00	0.13	100.00	100.00	0.00	6523.50	7732.08	5619301.00	24.99	3810.36	3641.00
28	1	6	18216.00	31507.00	200.30	0	Spot (Block28, Row6, Column1)	2836.97	2840.50	421.13	0.00	0.15	2282.00	2318.38	2282.00	338.97	0.01	0.15	63.00	40.00	0.00	558.50	554.97	3234149.00	1.53	2575.15	2545.00
28	2	6	18529.00	31503.00	215.10	0	Spot (Block28, Row6, Column2)	2834.75	2830.50	396.45	0.00	0.14	2312.00	2361.61	2312.00	362.29	0.01	0.15	63.00	32.00	0.00	518.50	522.75	3747539.00	1.31	2540.90	2520.50
28	3	6	18816.00	31504.00	144.15	0	Spot (Block28, Row6, Column3)	21644.50	19605.50	11920.24	0.04	0.55	2396.00	2439.58	2396.00	370.96	0.01	0.15	100.00	100.00	0.00	17209.50	19248.50	12294078.00	51.77	6282.94	5191.00
28	4	6	19122.00	31508.00	167.35	0	Spot (Block28, Row6, Column4)	3597.91	3564.00	613.59	0.00	0.17	2409.00	2448.97	2409.00	373.98	0.01	0.15	92.00	74.00	0.00	1155.00	1188.91	2802769.00	3.07	2767.33	2739.50
28	5	6	19423.00	31507.00	142.95	0	Spot (Block28, Row6, Column5)	45991.19	49258.00	18577.33	0.03	0.40	2439.00	2491.13	2439.00	450.30	0.01	0.18	100.00	100.00	32.37	46819.00	43552.19	25433260.00	96.60	12113.40	10311.00
28	6	6	19705.00	31532.00	211.00	0	Spot (Block28, Row6, Column6)	3456.46	3420.50	657.99	0.00	0.19	2358.00	2414.28	2358.00	415.72	0.01	0.17	84.00	63.00	0.00	1062.50	1098.46	4362047.00	2.51	2721.39	2696.50
28	7	6	20026.00	31505.00	147.00	0	Spot (Block28, Row6, Column7)	9311.96	8465.00	4137.21	0.04	0.44	2295.00	2305.72	2295.00	326.37	0.00	0.14	100.00	100.00	0.00	6170.00	7016.96	5494055.00	21.47	3991.86	3567.00
28	8	6	20328.00	31507.00	145.70	0	Spot (Block28, Row6, Column8)	10846.56	10052.00	5136.45	0.03	0.47	2296.00	2299.51	2296.00	305.74	0.00	0.13	100.00	100.00	0.00	7756.00	8550.56	6291003.00	27.96	4219.34	3768.00
28	1	7	18225.00	31799.00	204.00	0	Spot (Block28, Row7, Column1)	2716.29	2637.00	441.19	0.01	0.16	2292.00	2331.00	2292.00	385.68	0.01	0.17	46.00	27.00	0.00	345.00	424.29	3216084.00	1.00	2486.59	2495.00
28	2	7	18525.00	31810.00	213.75	0	Spot (Block28, Row7, Column2)	2767.01	2730.00	412.68	0.01	0.15	2291.00	2318.87	2291.00	344.84	0.01	0.15	58.00	29.00	0.00	439.00	476.01	3622015.00	1.30	2387.41	2310.50
28	3	7	18811.00	31797.00	215.10	0	Spot (Block28, Row7, Column3)	2724.81	2706.00	347.46	0.00	0.13	2320.00	2372.66	2320.00	359.91	0.01	0.15	53.00	19.00	0.00	386.00	404.81	3585846.00	0.98	2467.56	2452.00
28	4	7	19117.00	31804.00	188.50	0	Spot (Block28, Row7, Column4)	2804.77	2799.00	364.96	0.00	0.13	2328.00	2369.75	2328.00	333.28	0.01	0.14	61.00	33.00	0.00	471.00	476.77	2793548.00	1.31	2603.44	2569.50
28	5	7	19423.00	31803.00	189.90	0	Spot (Block28, Row7, Column5)	4096.54	3945.00	892.90	0.02	0.22	2306.00	2361.91	2306.00	387.32	0.01	0.16	98.00	88.00	0.00	1639.00	1790.54	4194852.00	4.48	2882.38	2861.50
28	6	7	19715.00	31813.00	199.75	0	Spot (Block28, Row7, Column6)	2732.30	2708.50	350.83	0.00	0.13	2281.00	2304.23	2281.00	344.77	0.00	0.15	57.00	25.00	0.00	427.50	451.30	3087502.00	1.24	2468.30	2462.00
28	7	7	20019.00	31810.00	148.65	0	Spot (Block28, Row7, Column7)	9579.21	8865.00	4009.71	0.03	0.42	2286.00	2295.94	2286.00	326.09	0.00	0.14	99.00	99.00	0.00	6579.00	7293.21	5737946.00	22.34	4314.19	3520.00
28	8	7	20324.00	31812.00	146.75	0	Spot (Block28, Row7, Column8)	4315.71	4319.00	839.46	0.00	0.19	2285.00	2312.33	2285.00	312.67	0.01	0.14	98.00	96.00	0.00	2034.00	2030.71	2524690.00	6.41	2932.69	2930.00
28	1	8	18216.00	32113.00	141.90	0	Spot (Block28, Row8, Column1)	61611.61	65535.00	8746.41	0.03	0.14	2335.00	2390.60	2335.00	455.90	0.01	0.19	100.00	100.00	78.57	63200.00	59276.61	33640196.00	129.90	20459.51	16453.00
28	2	8	18526.00	32111.00	165.70	0	Spot (Block28, Row8, Column2)	3708.41	3535.00	802.29	0.02	0.22	2315.00	2354.88	2315.00	393.85	0.01	0.17	94.00	75.00	0.00	1220.00	1393.41	2818389.00	3.44	2727.54	2739.50
28	3	8	18820.00	32110.00	156.50	0	Spot (Block28, Row8, Column3)	5830.11	4918.00	2651.25	0.07	0.45	2310.00	2328.11	2310.00	347.74	0.00	0.15	99.00	91.00	0.00	2608.00	3520.11	3923666.00	10.07	3040.07	3043.00
28	4	8	19113.00	32102.00	168.50	0	Spot (Block28, Row8, Column4)	2935.09	2859.00	446.11	0.01	0.15	2286.00	2308.27	2286.00	335.86	0.00	0.15	74.00	41.00	0.00	573.00	649.09	2327526.00	1.87	2534.56	2517.00
28	5	8	19408.00	32118.00	187.55	0	Spot (Block28, Row8, Column5)	2669.11	2636.00	333.23	0.01	0.12	2193.00	2239.63	2193.00	321.80	0.01	0.14	63.00	28.00	0.00	443.00	476.11	2634413.00	1.33	2449.22	2412.00
28	6	8	19722.00	32105.00	203.45	0	Spot (Block28, Row8, Column6)	2734.16	2693.00	410.69	0.01	0.15	2185.00	2224.15	2185.00	310.79	0.01	0.14	69.00	40.00	0.00	508.00	549.16	3201698.00	1.64	2434.65	2397.50
28	7	8	20026.00	32108.00	147.70	0	Spot (Block28, Row8, Column7)	5259.35	5141.50	1501.10	0.01	0.29	2218.00	2258.50	2218.00	319.55	0.01	0.14	99.00	99.00	0.00	2923.50	3041.35	3155612.00	9.39	2943.16	2971.00
28	8	8	20331.00	32103.00	120.45	0	Spot (Block28, Row8, Column8)	6875.98	6793.00	2042.49	0.01	0.30	2246.00	2268.99	2246.00	315.50	0.00	0.14	100.00	100.00	0.00	4547.00	4629.98	2647252.00	14.60	3795.98	3442.00
29	1	1	4721.00	34514.00	153.55	0	Spot (Block29, Row1, Column1)	52694.89	65535.00	16165.90	0.09	0.31	122.00	144.22	122.00	115.51	0.07	0.80	100.00	100.00	52.62	65413.00	52572.89	34251944.00	454.93	8654.52	6842.00
29	2	1	5036.00	34528.00	197.45	0	Spot (Block29, Row1, Column2)	124.17	123.00	11.65	0.00	0.09	109.00	118.74	109.00	66.64	0.04	0.56	0.00	0.00	0.00	14.00	15.17	136832.00	0.08	114.59	113.00
29	3	1	5326.00	34603.00	139.25	0	Spot (Block29, Row1, Column3)	127.44	128.00	9.56	0.00	0.08	107.00	107.91	107.00	11.55	0.00	0.11	83.00	36.00	0.00	21.00	20.44	66780.00	1.69	117.42	116.00
29	4	1	5614.00	34472.00	191.05	0	Spot (Block29, Row1, Column4)	118.13	117.00	9.50	0.00	0.08	108.00	114.09	108.00	160.93	0.02	1.41	0.00	0.00	0.00	9.00	10.13	121674.00	0.03	113.46	113.00
29	5	1	5923.00	34518.00	147.00	-50	Spot (Block29, Row1, Column5)	131.17	130.00	11.30	0.00	0.09	110.00	115.81	110.00	159.19	0.02	1.37	0.00	0.00	0.00	20.00	21.17	76998.00	0.10	124.43	125.00
29	6	1	6224.00	34486.00	115.15	0	Spot (Block29, Row1, Column6)	142.50	144.00	10.38	0.00	0.07	116.00	115.96	116.00	13.80	0.00	0.12	87.00	50.00	0.00	28.00	26.50	49875.00	1.92	129.90	131.00
29	7	1	6526.00	34514.00	188.15	0	Spot (Block29, Row1, Column7)	183.04	185.00	23.58	0.00	0.13	122.00	124.45	122.00	16.46	0.01	0.13	96.00	86.00	0.00	63.00	61.04	182310.00	3.56	137.95	137.50
29	8	1	6832.00	34507.00	181.65	0	Spot (Block29, Row1, Column8)	244.03	245.00	39.27	0.00	0.16	154.00	159.43	154.00	38.87	0.02	0.24	89.00	62.00	0.00	91.00	90.03	226218.00	2.18	172.52	176.50
29	1	2	4723.00	34820.00	147.00	-50	Spot (Block29, Row2, Column1)	118.36	116.00	11.43	0.01	0.10	116.00	129.93	116.00	86.03	0.05	0.66	0.00	0.00	0.00	0.00	2.36	69713.00	-0.13	119.46	117.00
29	2	2	5002.00	34827.00	183.20	0	Spot (Block29, Row2, Column2)	134.06	132.00	14.12	0.01	0.11	110.00	111.59	110.00	13.95	0.01	0.12	78.00	33.00	0.00	22.00	24.06	126018.00	1.61	120.60	120.00
29	3	2	5249.00	34839.00	188.80	0	Spot (Block29, Row2, Column3)	127.87	129.00	11.70	0.00	0.09	108.00	108.76	108.00	11.01	0.00	0.10	75.00	44.00	0.00	21.00	19.87	127742.00	1.74	116.90	117.00
29	4	2	5582.00	34792.00	235.75	0	Spot (Block29, Row2, Column4)	123.52	125.00	13.15	0.01	0.11	108.00	109.01	108.00	14.74	0.00	0.14	57.00	14.00	0.00	17.00	15.52	197009.00	0.98	110.22	111.00
29	5	2	5933.00	34804.00	176.05	0	Spot (Block29, Row2, Column5)	136.04	136.00	14.77	0.00	0.11	113.00	112.57	113.00	13.96	0.00	0.12	72.00	36.00	0.00	23.00	23.04	117401.00	1.68	122.60	123.00
29	6	2	6250.00	34741.00	253.65	0	Spot (Block29, Row2, Column6)	126.00	125.00	9.45	0.00	0.07	114.00	113.95	114.00	13.89	0.00	0.12	40.00	6.00	0.00	11.00	12.00	234747.00	0.87	120.11	120.00
29	7	2	6506.00	34872.00	221.65	0	Spot (Block29, Row2, Column7)	140.46	137.00	16.30	0.01	0.12	123.00	123.70	123.00	14.66	0.00	0.12	49.00	23.00	0.00	14.00	17.46	197627.00	1.14	127.50	127.00
29	8	2	6824.00	34817.00	147.00	-50	Spot (Block29, Row2, Column8)	151.09	151.00	13.20	0.00	0.09	151.00	155.07	151.00	31.83	0.01	0.21	0.00	0.00	0.00	0.00	0.09	88992.00	-0.12	149.70	150.50
29	1	3	4730.00	35111.00	169.20	0	Spot (Block29, Row3, Column1)	130.45	131.00	12.57	0.00	0.10	111.00	110.85	111.00	11.00	0.00	0.10	73.00	41.00	0.00	20.00	19.45	103450.00	1.78	116.83	116.00
29	2	3	5020.00	35118.00	140.70	0	Spot (Block29, Row3, Column2)	128.38	129.00	12.82	0.00	0.10	111.00	110.64	111.00	10.74	0.00	0.10	73.00	40.00	0.00	18.00	17.38	69071.00	1.65	116.30	117.00
29	3	3	5304.00	35102.00	244.35	0	Spot (Block29, Row3, Column3)	129.74	128.00	13.64	0.01	0.11	111.00	111.49	111.00	10.47	0.00	0.09	69.00	41.00	0.00	17.00	18.74	223937.00	1.74	119.14	119.00
29	4	3	5610.00	35134.00	174.55	0	Spot (Block29, Row3, Column4)	148.65	147.00	16.49	0.00	0.11	114.00	114.30	114.00	12.95	0.00	0.11	91.00	66.00	0.00	33.00	34.65	127245.00	2.65	129.92	127.00
29	5	3	5905.00	35130.00	198.95	0	Spot (Block29, Row3, Column5)	131.40	132.00	9.76	0.00	0.07	114.00	114.38	114.00	12.90	0.00	0.11	70.00	21.00	0.00	18.00	17.40	146514.00	1.32	121.32	122.00
29	6	3	6268.00	35108.00	173.70	0	Spot (Block29, Row3, Column6)	130.66	130.00	12.85	0.00	0.10	114.00	113.69	114.00	11.54	0.00	0.10	65.00	28.00	0.00	16.00	16.66	110149.00	1.47	119.28	121.00
29	7	3	6535.00	35121.00	208.20	0	Spot (Block29, Row3, Column7)	139.00	137.00	15.01	0.01	0.11	121.00	122.48	121.00	14.96	0.01	0.12	54.00	22.00	0.00	16.00	18.00	171388.00	1.10	129.29	132.00
29	8	3	6835.00	35101.00	154.45	0	Spot (Block29, Row3, Column8)	195.10	195.00	18.30	0.00	0.09	159.00	166.12	159.00	44.91	0.02	0.27	31.00	0.00	0.00	36.00	36.10	128375.00	0.65	171.69	172.00
29	1	4	4724.00	35412.00	161.90	0	Spot (Block29, Row4, Column1)	151.52	152.00	15.86	0.00	0.10	111.00	111.51	111.00	11.41	0.00	0.10	97.00	85.00	0.00	41.00	40.52	109701.00	3.51	125.99	125.00
29	2	4	5080.00	35464.00	206.60	0	Spot (Block29, Row4, Column2)	120.06	119.00	10.83	0.00	0.09	110.00	110.48	110.00	11.22	0.00	0.10	40.00	12.00	0.00	9.00	10.06	145878.00	0.85	116.12	117.00
29	3	4	5326.00	35415.00	148.35	0	Spot (Block29, Row4, Column3)	277.82	281.00	49.74	0.00	0.18	113.00	113.42	113.00	11.96	0.00	0.11	100.00	100.00	0.00	168.00	164.82	167526.00	13.74	170.07	175.00
29	4	4	5688.00	35381.00	224.15	0	Spot (Block29, Row4, Column4)	126.04	124.00	12.86	0.01	0.10	116.00	116.15	116.00	10.50	0.00	0.09	41.00	15.00	0.00	8.00	10.04	181501.00	0.94	119.44	120.00
29	5	4	5915.00	35419.00	221.90	0	Spot (Block29, Row4, Column5)	139.52	139.00	14.52	0.00	0.10	115.00	115.55	115.00	13.62	0.00	0.12	78.00	42.00	0.00	24.00	24.52	197142.00	1.76	124.46	125.00
29	6	4	6223.00	35407.00	186.80	0	Spot (Block29, Row4, Column6)	149.83	150.00	21.20	0.00	0.14	111.00	111.24	111.00	13.54	0.00	0.12	86.00	67.00	0.00	39.00	38.83	147735.00	2.85	123.10	122.50
29	7	4	6527.00	35437.00	230.25	0	Spot (Block29, Row4, Column7)	130.40	130.00	12.86	0.00	0.10	114.00	117.61	114.00	21.11	0.01	0.18	32.00	3.00	0.00	16.00	16.40	198997.00	0.61	119.04	118.50
29	8	4	6821.00	35425.00	139.30	0	Spot (Block29, Row4, Column8)	872.21	869.50	273.24	0.00	0.31	154.00	160.70	154.00	47.42	0.02	0.30	100.00	100.00	0.00	715.50	718.21	458783.00	15.00	318.25	271.50
29	1	5	4723.00	35720.00	147.00	-50	Spot (Block29, Row5, Column1)	127.92	127.00	10.95	0.00	0.09	116.00	118.46	116.00	16.23	0.01	0.14	33.00	3.00	0.00	11.00	11.92	75602.00	0.58	112.69	112.00
29	2	5	4975.00	35689.00	108.55	0	Spot (Block29, Row5, Column2)	132.20	134.00	9.22	0.01	0.07	112.00	111.71	112.00	11.34	0.00	0.10	84.00	46.00	0.00	22.00	20.20	39661.00	1.81	123.57	125.00
29	3	5	5333.00	35730.00	192.05	0	Spot (Block29, Row5, Column3)	126.84	127.00	9.82	0.00	0.08	115.00	116.12	115.00	12.84	0.00	0.11	49.00	8.00	0.00	12.00	11.84	132423.00	0.83	120.43	119.00
29	4	5	5601.00	35706.00	201.85	0	Spot (Block29, Row5, Column4)	140.25	136.00	18.17	0.01	0.13	117.00	117.88	117.00	12.56	0.00	0.11	69.00	35.00	0.00	19.00	23.25	161714.00	1.78	125.02	125.00
29	5	5	5922.00	35712.00	147.30	0	Spot (Block29, Row5, Column5)	315.07	318.00	59.30	0.00	0.19	118.00	119.58	118.00	14.23	0.01	0.12	100.00	100.00	0.00	200.00	197.07	188411.00	13.74	177.48	180.50
29	6	5	6250.00	35742.00	209.15	0	Spot (Block29, Row5, Column6)	138.94	138.00	14.46	0.00	0.10	116.00	116.58	116.00	14.78	0.00	0.13	71.00	27.00	0.00	22.00	22.94	172979.00	1.51	128.82	129.00
29	7	5	6524.00	35718.00	147.00	-50	Spot (Block29, Row5, Column7)	117.19	117.00	8.79	0.00	0.08	116.00	116.29	116.00	15.13	0.00	0.13	5.00	0.00	0.00	1.00	1.19	68788.00	0.06	113.36	113.00
29	8	5	6832.00	35721.00	154.25	0	Spot (Block29, Row5, Column8)	187.14	187.00	17.03	0.00	0.09	137.00	145.62	137.00	36.21	0.03	0.25	81.00	11.00	0.00	50.00	50.14	122201.00	1.15	157.81	159.00
29	1	6	4723.00	36021.00	147.00	-50	Spot (Block29, Row6, Column1)	131.32	130.00	16.06	0.00	0.12	127.00	130.84	127.00	21.17	0.01	0.16	12.00	3.00	0.00	3.00	4.32	77350.00	0.02	132.88	126.00
29	2	6	5023.00	36020.00	147.00	-50	Spot (Block29, Row6, Column2)	118.89	120.00	7.77	0.00	0.07	117.00	117.62	117.00	11.61	0.00	0.10	10.00	0.00	0.00	3.00	1.89	70263.00	0.11	117.88	118.00
29	3	6	5315.00	36016.00	165.50	0	Spot (Block29, Row6, Column3)	185.32	190.00	20.21	0.01	0.11	119.00	120.09	119.00	13.28	0.00	0.11	97.00	93.00	0.00	71.00	66.32	141217.00	4.91	141.05	140.00
29	4	6	5620.00	36008.00	275.20	0	Spot (Block29, Row6, Column4)	132.79	131.00	16.93	0.01	0.13	125.00	126.20	125.00	17.53	0.00	0.14	21.00	7.00	0.00	6.00	7.79	293190.00	0.38	120.11	120.00
29	5	6	5928.00	36018.00	147.75	0	Spot (Block29, Row6, Column5)	329.92	348.50	56.97	0.02	0.17	123.00	126.79	123.00	20.71	0.01	0.16	100.00	100.00	0.00	225.50	206.92	197951.00	9.81	185.13	187.00
29	6	6	6224.00	36019.00	147.00	-50	Spot (Block29, Row6, Column6)	130.12	129.50	8.75	0.00	0.07	123.00	124.57	123.00	15.71	0.01	0.13	17.00	0.00	0.00	6.50	7.12	76773.00	0.35	127.57	127.00
29	7	6	6534.00	36003.00	180.20	0	Spot (Block29, Row6, Column7)	179.77	182.00	18.20	0.01	0.10	123.00	123.82	123.00	16.02	0.00	0.13	99.00	86.00	0.00	59.00	56.77	163591.00	3.49	148.16	146.00
29	8	6	6818.00	36023.00	131.35	0	Spot (Block29, Row6, Column8)	177.64	177.00	16.96	0.00	0.10	133.00	139.26	133.00	27.15	0.02	0.19	85.00	30.00	0.00	44.00	44.64	82068.00	1.41	152.50	149.00
29	1	7	4723.00	36321.00	147.00	-50	Spot (Block29, Row7, Column1)	149.45	151.00	13.35	0.00	0.09	161.00	171.73	161.00	108.73	0.03	0.63	0.00	0.00	0.00	-10.00	-11.55	87874.00	-0.20	155.47	155.00
29	2	7	5023.00	36320.00	147.00	-50	Spot (Block29, Row7, Column2)	151.31	152.00	11.35	0.00	0.07	141.00	146.68	141.00	31.02	0.02	0.21	2.00	0.00	0.00	11.00	10.31	89123.00	0.15	149.03	145.00
29	3	7	5323.00	36320.00	147.00	-50	Spot (Block29, Row7, Column3)	160.60	161.00	14.75	0.00	0.09	149.00	160.67	149.00	44.88	0.03	0.28	0.00	0.00	0.00	12.00	11.60	94592.00	-0.00	162.04	165.00
29	4	7	5623.00	36320.00	147.00	-50	Spot (Block29, Row7, Column4)	188.61	189.00	22.35	0.00	0.12	176.00	189.48	176.00	61.45	0.03	0.32	0.00	0.00	0.00	13.00	12.61	110716.00	-0.01	180.82	177.50
29	5	7	5914.00	36348.00	197.75	0	Spot (Block29, Row7, Column5)	313.25	308.00	60.51	0.01	0.19	192.00	211.46	192.00	83.42	0.04	0.39	71.00	25.00	0.00	116.00	121.25	347711.00	1.22	238.38	236.00
29	6	7	6224.00	36319.00	147.00	-50	Spot (Block29, Row7, Column6)	182.25	188.00	20.91	0.01	0.11	165.00	185.86	165.00	68.72	0.05	0.37	0.00	0.00	0.00	23.00	17.25	107528.00	-0.05	179.66	178.50
29	7	7	6511.00	36331.00	155.40	0	Spot (Block29, Row7, Column7)	279.66	267.00	58.26	0.02	0.21	160.50	176.16	160.50	58.60	0.04	0.33	87.00	44.00	0.00	106.50	119.16	185697.00	1.77	201.39	202.00
29	8	7	6824.00	36322.00	113.90	0	Spot (Block29, Row7, Column8)	357.59	373.00	49.04	0.02	0.14	165.00	167.66	165.00	40.49	0.01	0.24	100.00	97.00	0.00	208.00	192.59	121223.00	4.69	230.55	217.00
29	1	8	4715.00	36621.00	139.80	0	Spot (Block29, Row8, Column1)	58131.93	65535.00	12814.97	0.05	0.22	225.00	240.49	225.00	153.56	0.03	0.64	100.00	100.00	68.18	65310.00	57906.93	30693868.00	377.01	13558.45	9916.50
29	2	8	5043.00	36642.00	182.65	0	Spot (Block29, Row8, Column2)	294.14	287.00	40.43	0.01	0.14	220.00	223.34	220.00	95.19	0.01	0.43	22.00	0.00	0.00	67.00	74.14	275017.00	0.74	245.36	243.00
29	3	8	5324.00	36627.00	184.95	0	Spot (Block29, Row8, Column3)	420.48	397.00	108.62	0.02	0.26	251.00	252.12	251.00	55.10	0.00	0.22	90.00	62.00	0.00	146.00	169.48	405760.00	3.06	294.50	293.00
29	4	8	5629.00	36631.00	183.60	0	Spot (Block29, Row8, Column4)	465.56	471.00	65.35	0.01	0.14	325.00	323.63	325.00	82.29	0.00	0.25	78.00	35.00	0.00	146.00	140.56	440890.00	1.72	359.41	352.00
29	5	8	5924.00	36619.00	147.00	-50	Spot (Block29, Row8, Column5)	458.75	473.00	38.10	0.01	0.08	401.00	381.89	401.00	100.61	0.02	0.26	6.00	0.00	0.00	72.00	57.75	269743.00	0.76	438.05	444.00
29	6	8	6224.00	36638.00	198.15	0	Spot (Block29, Row8, Column6)	489.06	491.00	59.65	0.00	0.12	420.00	394.94	420.00	129.24	0.03	0.33	17.00	0.00	0.00	71.00	69.06	544813.00	0.73	415.59	411.50
29	7	8	6519.00	36630.00	151.80	0	Spot (Block29, Row8, Column7)	688.72	678.00	177.55	0.01	0.26	372.00	371.07	372.00	146.37	0.00	0.39	86.00	54.00	0.00	306.00	316.72	433891.00	2.17	458.45	471.00
29	8	8	6830.00	36614.00	120.85	0	Spot (Block29, Row8, Column8)	3667.24	3520.00	1445.96	0.02	0.39	273.00	301.42	273.00	128.08	0.04	0.42	100.00	100.00	0.00	3247.00	3394.24	1411888.00	26.28	1205.35	1056.00
30	1	1	9223.00	34512.00	151.90	0	Spot (Block30, Row1, Column1)	52473.24	65535.00	16385.93	0.10	0.31	1794.00	1854.65	1794.00	334.12	0.01	0.18	100.00	100.00	51.19	63741.00	50679.24	33110864.00	151.50	14488.83	12056.50
30	2	1	9510.00	34505.00	195.75	0	Spot (Block30, Row1, Column2)	2199.95	2153.00	312.64	0.01	0.14	1792.00	1847.78	1792.00	277.15	0.01	0.15	59.00	31.00	0.00	361.00	407.95	2395744.00	1.27	1957.41	1897.00
30	3	1	9822.00	34511.00	217.85	0	Spot (Block30, Row1, Column3)	2108.54	2072.00	303.77	0.01	0.14	1786.00	1819.33	1786.00	256.49	0.01	0.14	54.00	29.00	0.00	286.00	322.54	2863398.00	1.13	1930.34	1906.00
30	4	1	10114.00	34508.00	197.00	0	Spot (Block30, Row1, Column4)	2178.42	2163.00	342.85	0.00	0.16	1810.00	1844.10	1810.00	259.39	0.01	0.14	57.00	33.00	0.00	353.00	368.42	2396263.00	1.29	1930.56	1900.00
30	5	1	10432.00	34504.00	190.90	0	Spot (Block30, Row1, Column5)	2319.48	2245.50	343.01	0.01	0.15	1868.00	1890.27	1868.00	264.21	0.01	0.14	64.00	37.00	0.00	377.50	451.48	2384421.00	1.62	2021.15	1983.50
30	6	1	10721.00	34498.00	220.90	0	Spot (Block30, Row1, Column6)	2282.90	2199.00	360.54	0.02	0.16	1883.50	1915.12	1883.50	268.77	0.01	0.14	56.00	31.00	0.00	315.50	399.40	3193772.00	1.37	2043.84	2012.00
30	7	1	11039.00	34504.00	173.40	0	Spot (Block30, Row1, Column7)	2371.86	2324.00	368.85	0.01	0.16	1878.00	1900.17	1878.00	272.37	0.01	0.14	66.00	41.00	0.00	446.00	493.86	1999477.00	1.73	2043.55	2010.50
30	8	1	11326.00	34518.00	212.60	0	Spot (Block30, Row1, Column8)	2310.68	2280.00	368.62	0.01	0.16	1855.00	1869.70	1855.00	265.74	0.00	0.14	64.00	40.00	0.00	425.00	455.68	2971540.00	1.66	2019.45	1992.50
30	1	2	9221.00	34809.00	226.95	0	Spot (Block30, Row2, Column1)	2150.29	2090.00	293.08	0.01	0.14	1808.00	1862.76	1808.00	309.04	0.01	0.17	46.00	20.00	0.00	282.00	342.29	3175984.00	0.93	1965.02	1919.00
30	2	2	9524.00	34808.00	150.95	0	Spot (Block30, Row2, Column2)	2276.99	2196.00	332.02	0.02	0.15	1826.00	1865.39	1826.00	258.43	0.01	0.14	66.00	39.00	0.00	370.00	450.99	1418563.00	1.59	1998.57	2016.00
30	3	2	9822.00	34814.00	188.70	0	Spot (Block30, Row2, Column3)	2281.44	2253.50	301.63	0.01	0.13	1858.00	1876.36	1858.00	267.70	0.00	0.14	64.00	35.00	0.00	395.50	423.44	2290569.00	1.51	2040.80	1992.50
30	4	2	10122.00	34805.00	188.10	0	Spot (Block30, Row2, Column4)	2337.52	2291.00	387.10	0.01	0.17	1867.00	1878.65	1867.00	263.89	0.00	0.14	68.00	41.00	0.00	424.00	470.52	2323495.00	1.74	2087.46	2093.00
30	5	2	10424.00	34813.00	191.05	0	Spot (Block30, Row2, Column5)	2739.44	2692.00	422.55	0.01	0.15	1886.00	1920.37	1886.00	271.82	0.01	0.14	91.00	74.00	0.00	806.00	853.44	2818883.00	3.01	2238.01	2244.50
30	6	2	10722.00	34803.00	197.10	0	Spot (Block30, Row2, Column6)	2372.37	2304.00	477.87	0.01	0.20	1888.00	1936.70	1888.00	282.67	0.01	0.15	65.00	37.00	0.00	416.00	484.37	2616725.00	1.54	2102.64	2107.00
30	7	2	11010.00	34811.00	195.60	0	Spot (Block30, Row2, Column7)	2280.70	2205.00	417.14	0.01	0.18	1877.00	1911.88	1877.00	272.73	0.01	0.14	56.00	31.00	0.00	328.00	403.70	2467715.00	1.35	2085.00	2075.00
30	8	2	11310.00	34804.00	127.95	0	Spot (Block30, Row2, Column8)	2176.95	2119.00	250.88	0.01	0.12	1868.00	1901.55	1868.00	259.50	0.01	0.14	49.00	24.00	0.00	251.00	308.95	951329.00	1.06	2051.51	1999.00
30	1	3	9232.00	35119.00	156.40	0	Spot (Block30, Row3, Column1)	2585.78	2464.00	861.05	0.02	0.33	1815.00	1855.44	1815.00	259.49	0.01	0.14	86.00	61.00	0.00	649.00	770.78	1750574.00	2.81	2091.86	2049.50
30	2	3	9528.00	35118.00	195.05	0	Spot (Block30, Row3, Column2)	2199.74	2187.50	297.51	0.00	0.14	1840.00	1874.52	1840.00	303.73	0.01	0.16	55.00	22.00	0.00	347.50	359.74	2371316.00	1.07	2014.40	2006.00
30	3	3	9800.00	35100.00	119.25	0	Spot (Block30, Row3, Column3)	5198.55	2716.50	10062.15	0.28	1.94	1847.00	1874.55	1847.00	311.04	0.01	0.17	90.00	69.00	1.60	869.50	3351.55	1944257.00	10.69	3155.76	2494.00
30	4	3	10126.00	35095.00	188.35	0	Spot (Block30, Row3, Column4)	2221.96	2139.00	359.75	0.02	0.16	1812.00	1848.48	1812.00	284.72	0.01	0.15	57.00	33.00	0.00	327.00	409.96	2219736.00	1.31	1961.92	1912.00
30	5	3	10431.00	35112.00	145.30	0	Spot (Block30, Row3, Column5)	2411.34	2302.00	703.23	0.02	0.29	1813.00	1860.57	1813.00	269.57	0.01	0.14	72.00	41.00	0.00	489.00	598.34	1386521.00	2.04	2138.26	2129.00
30	6	3	10724.00	35104.00	218.45	0	Spot (Block30, Row3, Column6)	2257.08	2224.00	364.65	0.01	0.16	1841.00	1882.19	1841.00	271.98	0.01	0.14	60.00	34.00	0.00	383.00	416.08	3071882.00	1.38	2010.19	1987.00
30	7	3	11029.00	35112.00	212.15	0	Spot (Block30, Row3, Column7)	2176.70	2125.00	340.12	0.01	0.16	1839.00	1878.33	1839.00	272.67	0.01	0.15	51.00	28.00	0.00	286.00	337.70	2794886.00	1.09	2012.94	1960.00
30	8	3	11329.00	35099.00	187.80	0	Spot (Block30, Row3, Column8)	2239.71	2207.00	328.47	0.01	0.15	1825.00	1874.66	1825.00	266.66	0.01	0.14	66.00	33.00	0.00	382.00	414.71	2212838.00	1.37	1982.05	1970.00
30	1	4	9228.00	35410.00	170.00	0	Spot (Block30, Row4, Column1)	2336.37	2306.50	313.13	0.01	0.13	1806.00	1859.54	1806.00	256.81	0.01	0.14	80.00	49.00	0.00	500.50	530.37	1883115.00	1.86	2057.20	2006.00
30	2	4	9526.00	35415.00	201.45	0	Spot (Block30, Row4, Column2)	2238.85	2194.50	326.22	0.01	0.15	1798.00	1860.39	1798.00	298.09	0.01	0.16	59.00	32.00	0.00	396.50	440.85	2579160.00	1.27	2033.65	2011.50
30	3	4	9826.00	35419.00	148.00	0	Spot (Block30, Row4, Column3)	3204.76	3178.00	645.22	0.00	0.20	1788.00	1824.06	1788.00	273.88	0.01	0.15	99.00	90.00	0.00	1390.00	1416.76	1913242.00	5.04	2159.18	2167.00
30	4	4	10115.00	35413.00	198.25	0	Spot (Block30, Row4, Column4)	2127.97	2098.00	288.97	0.01	0.14	1780.00	1805.22	1780.00	255.35	0.01	0.14	58.00	29.00	0.00	318.00	347.97	2364172.00	1.26	1969.38	1978.00
30	5	4	10409.00	35411.00	177.60	0	Spot (Block30, Row4, Column5)	2270.93	2226.50	397.47	0.01	0.18	1783.00	1818.26	1783.00	248.89	0.01	0.14	69.00	45.00	0.00	443.50	487.93	2002963.00	1.82	2009.63	1990.00
30	6	4	10727.00	35408.00	194.70	0	Spot (Block30, Row4, Column6)	2600.47	2553.00	370.26	0.01	0.14	1788.50	1840.12	1788.50	259.41	0.01	0.14	94.00	76.00	0.00	764.50	811.97	2774704.00	2.93	2135.69	2147.00
30	7	4	11024.00	35411.00	214.95	0	Spot (Block30, Row4, Column7)	2288.54	2270.00	307.71	0.00	0.13	1864.00	1891.56	1864.00	270.46	0.01	0.14	66.00	36.00	0.00	406.00	424.54	3025449.00	1.47	2034.08	2028.50
30	8	4	11314.00	35420.00	168.70	0	Spot (Block30, Row4, Column8)	2727.69	2602.50	514.80	0.02	0.19	1860.00	1881.16	1860.00	270.38	0.00	0.14	92.00	68.00	0.00	742.50	867.69	2149419.00	3.13	2109.60	2119.00
30	1	5	9217.00	35707.00	125.05	0	Spot (Block30, Row5, Column1)	2273.82	2191.00	312.63	0.02	0.14	1825.00	1861.53	1825.00	258.66	0.01	0.14	74.00	30.00	0.00	366.00	448.82	943637.00	1.59	2031.58	2017.00
30	2	5	9527.00	35711.00	179.85	0	Spot (Block30, Row5, Column2)	2412.30	2360.00	359.50	0.01	0.15	1829.00	1870.93	1829.00	257.79	0.01	0.14	81.00	51.00	0.00	531.00	583.30	2195191.00	2.10	2081.44	2057.00
30	3	5	9827.00	35711.00	211.70	0	Spot (Block30, Row5, Column3)	2342.78	2301.00	369.69	0.01	0.16	1795.00	1849.19	1795.00	251.93	0.01	0.14	76.00	50.00	0.00	506.00	547.78	2994073.00	1.96	2038.09	1996.00
30	4	5	10129.00	35719.00	192.60	0	Spot (Block30, Row5, Column4)	2314.36	2263.00	333.02	0.01	0.14	1818.00	1863.24	1818.00	264.53	0.01	0.14	67.00	43.00	0.00	445.00	496.36	2432394.00	1.71	2067.81	2083.50
30	5	5	10428.00	35714.00	158.25	0	Spot (Block30, Row5, Column5)	3180.87	3082.00	627.05	0.01	0.20	1805.00	1843.96	1805.00	257.96	0.01	0.14	99.00	96.00	0.00	1277.00	1375.87	2194799.00	5.18	2305.50	2332.00
30	6	5	10699.00	35720.00	145.05	0	Spot (Block30, Row5, Column6)	2552.28	2307.00	1633.21	0.04	0.64	1830.00	1872.10	1830.00	271.14	0.01	0.14	65.00	46.00	0.00	477.00	722.28	1467560.00	2.51	2172.14	2139.00
30	7	5	11033.00	35720.00	191.00	0	Spot (Block30, Row5, Column7)	2320.34	2284.00	327.74	0.01	0.14	1888.00	1927.38	1888.00	282.59	0.01	0.15	58.00	34.00	0.00	396.00	432.34	2380668.00	1.39	2090.30	2076.00
30	8	5	11325.00	35710.00	146.65	0	Spot (Block30, Row5, Column8)	2746.73	2707.00	433.61	0.01	0.16	1871.00	1896.84	1871.00	268.96	0.01	0.14	97.00	73.00	0.00	836.00	875.73	1615080.00	3.16	2211.77	2185.00
30	1	6	9232.00	36005.00	209.75	0	Spot (Block30, Row6, Column1)	2254.17	2238.50	344.60	0.00	0.15	1793.00	1833.59	1793.00	250.00	0.01	0.14	67.00	44.00	0.00	445.50	461.17	2831238.00	1.68	2034.16	2010.00
30	2	6	9520.00	36011.00	199.70	0	Spot (Block30, Row6, Column2)	2189.43	2175.00	325.86	0.00	0.15	1807.00	1850.87	1807.00	249.68	0.01	0.13	59.00	39.00	0.00	368.00	382.43	2476250.00	1.36	2076.75	2012.00
30	3	6	9818.00	36010.00	189.05	0	Spot (Block30, Row6, Column3)	2360.51	2305.00	344.28	0.01	0.15	1789.00	1832.53	1789.00	241.11	0.01	0.13	82.00	56.00	0.00	516.00	571.51	2374671.00	2.19	2039.52	1999.00
30	4	6	10130.00	36006.00	191.40	0	Spot (Block30, Row6, Column4)	2247.01	2228.00	315.54	0.00	0.14	1784.00	1830.70	1784.00	260.30	0.01	0.14	69.00	44.00	0.00	444.00	463.01	2327900.00	1.60	2044.30	2064.50
30	5	6	10424.00	36017.00	156.15	0	Spot (Block30, Row6, Column5)	2667.08	2525.00	412.79	0.02	0.15	1792.00	1833.67	1792.00	265.57	0.01	0.14	97.00	80.00	0.00	733.00	875.08	1792280.00	3.14	2139.68	2156.00
30	6	6	10728.00	36019.00	194.65	0	Spot (Block30, Row6, Column6)	2184.18	2131.50	335.39	0.01	0.15	1836.00	1866.79	1836.00	262.91	0.01	0.14	52.00	31.00	0.00	295.50	348.18	2341445.00	1.21	2027.10	1996.00
30	7	6	11021.00	36012.00	178.30	0	Spot (Block30, Row6, Column7)	2371.01	2300.50	350.34	0.01	0.15	1852.00	1884.30	1852.00	264.41	0.01	0.14	70.00	44.00	0.00	448.50	519.01	2114945.00	1.84	2071.15	2086.00
30	8	6	11321.00	36007.00	164.45	0	Spot (Block30, Row6, Column8)	2306.80	2223.00	509.95	0.02	0.22	1809.00	1860.06	1809.00	273.58	0.01	0.15	67.00	34.00	0.00	414.00	497.80	1718569.00	1.63	1995.71	1958.00
30	1	7	9224.00	36310.00	203.15	0	Spot (Block30, Row7, Column1)	2185.96	2165.00	306.17	0.00	0.14	1790.00	1844.63	1790.00	290.08	0.01	0.16	55.00	28.00	0.00	375.00	395.96	2572870.00	1.18	2027.89	2003.00
30	2	7	9532.00	36318.00	204.75	0	Spot (Block30, Row7, Column2)	2134.22	2119.00	281.61	0.00	0.13	1792.00	1833.14	1792.00	247.44	0.01	0.13	61.00	29.00	0.00	327.00	342.22	2541856.00	1.22	1949.41	1998.00
30	3	7	9815.00	36310.00	219.10	0	Spot (Block30, Row7, Column3)	2135.59	2077.50	308.17	0.01	0.14	1780.00	1819.49	1780.00	256.12	0.01	0.14	55.00	30.00	0.00	297.50	355.59	2917216.00	1.23	1935.56	1882.00
30	4	7	10122.00	36308.00	190.40	0	Spot (Block30, Row7, Column4)	2143.88	2138.00	296.42	0.00	0.14	1779.00	1821.84	1779.00	259.64	0.01	0.14	59.00	33.00	0.00	359.00	364.88	2195337.00	1.24	1999.66	1981.00
30	5	7	10433.00	36312.00	194.05	0	Spot (Block30, Row7, Column5)	2207.90	2184.50	296.21	0.00	0.13	1782.00	1823.08	1782.00	258.00	0.01	0.14	66.00	39.00	0.00	402.50	425.90	2349201.00	1.49	1999.08	1980.00
30	6	7	10731.00	36308.00	204.25	0	Spot (Block30, Row7, Column6)	2249.06	2205.00	301.78	0.01	0.13	1809.00	1861.03	1809.00	263.86	0.01	0.14	65.00	36.00	0.00	396.00	440.06	2669639.00	1.47	2049.51	2007.00
30	7	7	11006.00	36312.00	181.70	0	Spot (Block30, Row7, Column7)	2286.90	2242.00	329.96	0.01	0.14	1845.00	1873.62	1845.00	259.87	0.01	0.14	66.00	39.00	0.00	397.00	441.90	2115384.00	1.59	2089.99	2056.00
30	8	7	11329.00	36315.00	124.50	0	Spot (Block30, Row7, Column8)	3683.50	3576.00	622.24	0.01	0.17	1793.00	1831.13	1793.00	258.72	0.01	0.14	100.00	99.00	0.00	1783.00	1890.50	1524969.00	7.16	2524.27	2454.00
30	1	8	9218.00	36618.00	137.55	0	Spot (Block30, Row8, Column1)	60114.34	65535.00	9910.61	0.04	0.16	1794.00	1865.66	1794.00	345.49	0.02	0.19	100.00	100.00	68.55	63741.00	58320.34	30778756.00	168.60	19905.13	16003.00
30	2	8	9525.00	36613.00	202.45	0	Spot (Block30, Row8, Column2)	2151.33	2108.00	314.17	0.01	0.15	1785.00	1828.72	1785.00	282.75	0.01	0.15	54.00	28.00	0.00	323.00	366.33	2499848.00	1.14	1927.53	1864.00
30	3	8	9813.00	36610.00	211.45	0	Spot (Block30, Row8, Column3)	2271.40	2220.00	371.63	0.01	0.16	1769.00	1796.66	1769.00	245.96	0.01	0.14	70.00	44.00	0.00	451.00	502.40	2891495.00	1.93	1976.08	1972.00
30	4	8	10123.00	36612.00	191.35	0	Spot (Block30, Row8, Column4)	2337.77	2272.00	373.78	0.01	0.16	1762.00	1797.53	1762.00	257.65	0.01	0.14	82.00	49.00	0.00	510.00	575.77	2414920.00	2.10	1949.46	1985.00
30	5	8	10419.00	36620.00	193.20	0	Spot (Block30, Row8, Column5)	2128.25	2101.50	278.49	0.01	0.13	1777.00	1803.28	1777.00	253.85	0.01	0.14	60.00	32.00	0.00	324.50	351.25	2251692.00	1.28	1958.13	1962.00
30	6	8	10722.00	36614.00	195.80	0	Spot (Block30, Row8, Column6)	2348.57	2282.00	370.52	0.01	0.16	1796.00	1849.30	1796.00	267.25	0.01	0.14	73.00	46.00	0.00	486.00	552.57	2548202.00	1.87	2082.21	2026.00
30	7	8	11026.00	36611.00	187.95	0	Spot (Block30, Row8, Column7)	2299.72	2257.00	363.24	0.01	0.16	1869.00	1892.22	1869.00	269.59	0.01	0.14	60.00	35.00	0.00	388.00	430.72	2285926.00	1.51	2052.76	2080.00
30	8	8	11332.00	36612.00	119.60	0	Spot (Block30, Row8, Column8)	7773.00	7486.00	2438.88	0.02	0.31	1793.00	1827.73	1793.00	262.27	0.01	0.14	100.00	100.00	0.00	5693.00	5980.00	2945968.00	22.67	3607.70	3317.00
31	1	1	13721.00	34509.00	156.00	0	Spot (Block31, Row1, Column1)	49288.38	59205.00	18191.12	0.08	0.37	195.00	289.26	195.00	213.05	0.17	0.74	100.00	100.00	46.65	59010.00	49093.38	33072752.00	229.98	9393.61	7269.50
31	2	1	14031.00	34510.00	185.85	0	Spot (Block31, Row1, Column2)	153.43	151.00	18.73	0.01	0.12	134.00	153.21	134.00	89.37	0.06	0.58	0.00	0.00	0.00	17.00	19.43	148981.00	0.00	137.79	138.00
31	3	1	14333.00	34529.00	188.40	0	Spot (Block31, Row1, Column3)	132.30	133.00	14.54	0.00	0.11	112.00	112.71	112.00	14.50	0.00	0.13	64.00	29.00	0.00	21.00	20.30	132303.00	1.35	118.01	116.00
31	4	1	14586.00	34540.00	164.50	0	Spot (Block31, Row1, Column4)	122.43	122.00	11.47	0.00	0.09	108.00	109.70	108.00	14.11	0.01	0.13	49.00	10.00	0.00	14.00	14.43	92189.00	0.90	119.79	120.00
31	5	1	14933.00	34544.00	146.75	0	Spot (Block31, Row1, Column5)	133.96	132.00	17.34	0.01	0.13	108.00	108.79	108.00	15.72	0.00	0.14	71.00	37.00	0.00	24.00	25.96	78632.00	1.60	121.31	124.00
31	6	1	15246.00	34526.00	178.40	0	Spot (Block31, Row1, Column6)	131.02	130.00	13.40	0.00	0.10	104.00	104.48	104.00	12.95	0.00	0.12	84.00	52.00	0.00	26.00	27.02	116871.00	2.05	116.91	117.00
31	7	1	15523.00	34505.00	174.85	0	Spot (Block31, Row1, Column7)	157.31	161.00	22.05	0.01	0.14	106.00	106.41	106.00	13.49	0.00	0.13	92.00	85.00	0.00	55.00	51.31	134347.00	3.77	123.12	122.00
31	8	1	15826.00	34507.00	175.25	0	Spot (Block31, Row1, Column8)	219.02	217.00	33.35	0.00	0.15	113.00	112.84	113.00	16.15	0.00	0.14	99.00	97.00	0.00	104.00	106.02	187479.00	6.57	150.35	149.00
31	1	2	13722.00	34815.00	147.00	-50	Spot (Block31, Row2, Column1)	133.63	134.00	12.56	0.00	0.09	130.00	142.03	130.00	77.07	0.04	0.54	0.00	0.00	0.00	4.00	3.63	78707.00	-0.11	131.04	133.00
31	2	2	14068.00	34777.00	197.00	0	Spot (Block31, Row2, Column2)	129.63	129.00	11.71	0.00	0.09	117.00	117.94	117.00	16.36	0.00	0.14	35.00	5.00	0.00	12.00	12.63	142329.00	0.71	121.21	121.00
31	3	2	14323.00	34815.00	147.00	-50	Spot (Block31, Row2, Column3)	125.82	126.00	13.17	0.00	0.10	111.00	110.61	111.00	13.30	0.00	0.12	52.00	21.00	0.00	15.00	14.82	73984.00	1.14	119.23	117.00
31	4	2	14623.00	34814.00	147.00	-50	Spot (Block31, Row2, Column4)	111.21	112.00	9.60	0.00	0.09	106.00	107.27	106.00	13.33	0.01	0.12	19.00	1.00	0.00	6.00	5.21	65502.00	0.30	117.88	117.00
31	5	2	14928.00	34813.00	259.95	0	Spot (Block31, Row2, Column5)	127.19	126.00	15.10	0.00	0.12	106.00	106.82	106.00	14.42	0.00	0.13	65.00	30.00	0.00	20.00	21.19	249552.00	1.41	109.76	108.00
31	6	2	15248.00	34774.00	193.85	0	Spot (Block31, Row2, Column6)	122.56	122.00	10.32	0.00	0.08	103.00	103.21	103.00	13.29	0.00	0.13	70.00	24.00	0.00	19.00	19.56	130154.00	1.46	112.86	111.00
31	7	2	15494.00	34776.00	245.70	0	Spot (Block31, Row2, Column7)	113.99	114.00	11.20	0.00	0.10	106.00	107.69	106.00	49.54	0.01	0.46	0.00	0.00	0.00	8.00	7.99	198906.00	0.13	106.03	105.00
31	8	2	15824.00	34813.00	147.00	-50	Spot (Block31, Row2, Column8)	123.35	123.50	8.90	0.00	0.07	114.00	114.34	114.00	14.80	0.00	0.13	28.00	0.00	0.00	9.50	9.35	72775.00	0.61	119.74	117.50
31	1	3	13722.00	35116.00	147.00	-50	Spot (Block31, Row3, Column1)	143.08	144.00	14.09	0.00	0.10	125.00	126.33	125.00	21.54	0.00	0.17	43.00	2.00	0.00	19.00	18.08	84559.00	0.78	139.17	139.00
31	2	3	14069.00	35115.00	185.55	0	Spot (Block31, Row3, Column2)	122.85	121.00	13.27	0.01	0.11	111.00	112.53	111.00	15.04	0.01	0.13	34.00	10.00	0.00	10.00	11.85	119409.00	0.69	115.78	115.00
31	3	3	14316.00	35097.00	174.75	0	Spot (Block31, Row3, Column3)	143.92	143.50	15.62	0.00	0.11	108.00	108.80	108.00	13.80	0.00	0.13	90.00	67.00	0.00	35.50	35.92	122621.00	2.55	124.83	125.00
31	4	3	14610.00	35121.00	207.50	0	Spot (Block31, Row3, Column4)	129.40	128.00	17.73	0.00	0.14	104.00	103.89	104.00	11.62	0.00	0.11	77.00	50.00	0.00	24.00	25.40	158132.00	2.20	111.36	110.50
31	5	3	14889.00	35121.00	118.20	0	Spot (Block31, Row3, Column5)	133.10	129.00	21.67	0.01	0.16	102.00	102.88	102.00	11.87	0.00	0.12	81.00	55.00	0.00	27.00	31.10	48715.00	2.55	117.84	114.50
31	6	3	15232.00	35062.00	273.55	0	Spot (Block31, Row3, Column6)	109.66	108.00	15.70	0.01	0.14	102.00	103.76	102.00	48.67	0.01	0.47	2.00	0.00	0.00	6.00	7.66	239175.00	0.12	100.93	100.50
31	7	3	15524.00	35113.00	147.00	-50	Spot (Block31, Row3, Column7)	124.48	124.00	9.81	0.00	0.08	107.00	108.55	107.00	46.80	0.01	0.43	0.00	0.00	0.00	17.00	17.48	73195.00	0.34	118.62	119.00
31	8	3	15818.00	35108.00	203.05	0	Spot (Block31, Row3, Column8)	126.19	125.00	12.55	0.00	0.10	119.00	119.01	119.00	16.72	0.00	0.14	21.00	2.00	0.00	6.00	7.19	147648.00	0.43	115.91	115.00
31	1	4	13698.00	35413.00	218.55	0	Spot (Block31, Row4, Column1)	226.45	222.00	36.01	0.01	0.16	171.00	191.94	171.00	67.61	0.05	0.35	36.00	0.00	0.00	51.00	55.45	309331.00	0.51	187.32	183.00
31	2	4	14023.00	35415.00	147.00	-50	Spot (Block31, Row4, Column2)	136.53	134.00	15.98	0.01	0.12	131.00	138.98	131.00	33.48	0.03	0.24	8.00	0.00	0.00	3.00	5.53	80552.00	-0.07	141.93	139.00
31	3	4	14321.00	35411.00	171.45	0	Spot (Block31, Row4, Column3)	247.35	253.00	52.82	0.01	0.21	114.00	116.32	114.00	17.69	0.01	0.15	99.00	97.00	0.00	139.00	133.35	201587.00	7.41	152.26	150.00
31	4	4	14623.00	35414.00	147.00	-50	Spot (Block31, Row4, Column4)	145.96	111.00	290.61	0.12	1.99	107.00	107.28	107.00	13.70	0.00	0.13	26.00	9.00	0.00	4.00	38.96	86260.00	2.82	116.79	115.00
31	5	4	14967.00	35414.00	199.70	0	Spot (Block31, Row4, Column5)	114.68	116.00	13.49	0.00	0.12	102.00	102.67	102.00	11.98	0.00	0.12	56.00	20.00	0.00	14.00	12.68	129815.00	1.00	107.85	110.00
31	6	4	15228.00	35416.00	234.30	0	Spot (Block31, Row4, Column6)	118.36	119.00	12.51	0.00	0.11	105.00	104.73	105.00	12.90	0.00	0.12	54.00	16.00	0.00	14.00	13.36	187124.00	1.06	108.51	109.00
31	7	4	15524.00	35413.00	147.00	-50	Spot (Block31, Row4, Column7)	120.45	117.00	17.80	0.01	0.15	111.00	111.29	111.00	15.77	0.00	0.14	28.00	11.00	0.00	6.00	9.45	70944.00	0.58	114.95	108.00
31	8	4	15825.00	35421.00	146.95	0	Spot (Block31, Row4, Column8)	832.44	792.00	258.26	0.02	0.31	124.00	126.02	124.00	20.06	0.01	0.16	100.00	100.00	0.00	668.00	708.44	488641.00	35.21	277.84	257.00
31	1	5	13722.00	35716.00	147.00	-50	Spot (Block31, Row5, Column1)	393.50	389.00	75.60	0.00	0.19	303.00	321.63	303.00	108.60	0.03	0.34	34.00	6.00	0.00	86.00	90.50	232951.00	0.66	314.01	308.00
31	2	5	14023.00	35715.00	147.00	-50	Spot (Block31, Row5, Column2)	248.29	243.00	26.34	0.01	0.11	199.00	210.03	199.00	66.24	0.02	0.32	24.00	0.00	0.00	44.00	49.29	146738.00	0.58	238.84	224.00
31	3	5	14323.00	35715.00	147.00	-50	Spot (Block31, Row5, Column3)	150.55	147.00	19.58	0.01	0.13	135.00	147.37	135.00	39.37	0.04	0.27	15.00	0.00	0.00	12.00	15.55	88822.00	0.08	148.10	143.00
31	4	5	14612.00	35718.00	177.70	0	Spot (Block31, Row5, Column4)	138.16	138.50	11.83	0.00	0.09	115.00	117.13	115.00	18.09	0.01	0.15	65.00	12.00	0.00	23.50	23.16	122412.00	1.16	123.11	123.00
31	5	5	14922.00	35715.00	154.20	0	Spot (Block31, Row5, Column5)	275.80	281.00	57.05	0.01	0.21	106.00	107.13	106.00	13.96	0.00	0.13	100.00	100.00	0.00	175.00	169.80	179819.00	12.08	154.19	145.00
31	6	5	15223.00	35714.00	147.00	-50	Spot (Block31, Row5, Column6)	109.48	109.00	13.75	0.00	0.13	106.00	106.79	106.00	13.35	0.00	0.13	21.00	5.00	0.00	3.00	3.48	64704.00	0.20	113.58	110.00
31	7	5	15524.00	35713.00	147.00	-50	Spot (Block31, Row5, Column7)	117.14	118.00	11.12	0.00	0.09	112.00	111.92	112.00	13.56	0.00	0.12	24.00	1.00	0.00	6.00	5.14	69111.00	0.39	109.91	111.00
31	8	5	15832.00	35712.00	168.20	0	Spot (Block31, Row5, Column8)	164.73	167.00	18.35	0.01	0.11	129.00	130.81	129.00	18.86	0.01	0.14	80.00	50.00	0.00	38.00	35.73	129804.00	1.80	136.95	139.00
31	1	6	13696.00	36045.00	215.55	0	Spot (Block31, Row6, Column1)	596.87	590.00	65.40	0.01	0.11	477.00	468.38	477.00	104.57	0.01	0.22	57.00	8.00	0.00	113.00	119.87	794437.00	1.23	526.47	519.00
31	2	6	14023.00	36016.00	147.00	-50	Spot (Block31, Row6, Column2)	388.05	385.00	29.60	0.00	0.08	310.00	317.29	310.00	85.47	0.01	0.27	36.00	0.00	0.00	75.00	78.05	229336.00	0.83	377.06	371.00
31	3	6	14304.00	36014.00	155.40	0	Spot (Block31, Row6, Column3)	362.78	350.00	67.46	0.02	0.19	207.00	220.06	207.00	71.87	0.03	0.33	97.00	49.00	0.00	143.00	155.78	242702.00	1.99	274.96	277.00
31	4	6	14636.00	36010.00	137.65	0	Spot (Block31, Row6, Column4)	191.47	194.00	16.38	0.01	0.09	140.00	146.87	140.00	35.51	0.02	0.24	84.00	8.00	0.00	54.00	51.47	98414.00	1.26	159.60	160.00
31	5	6	14925.00	36012.00	150.25	0	Spot (Block31, Row6, Column5)	271.10	280.00	37.77	0.01	0.14	118.00	121.15	118.00	19.65	0.01	0.16	100.00	99.00	0.00	162.00	153.10	168081.00	7.63	169.04	178.00
31	6	6	15224.00	36014.00	147.00	-50	Spot (Block31, Row6, Column6)	112.10	113.00	11.14	0.00	0.10	111.00	111.86	111.00	13.32	0.00	0.12	12.00	1.00	0.00	2.00	1.10	65916.00	0.02	116.01	115.00
31	7	6	15531.00	35995.00	160.80	0	Spot (Block31, Row6, Column7)	129.08	129.00	11.90	0.00	0.09	113.00	112.84	113.00	12.88	0.00	0.11	62.00	19.00	0.00	16.00	16.08	92031.00	1.26	120.31	120.00
31	8	6	15853.00	36027.00	249.90	0	Spot (Block31, Row6, Column8)	149.26	150.00	15.43	0.00	0.10	129.00	131.87	129.00	19.51	0.01	0.15	53.00	9.00	0.00	21.00	20.26	270318.00	0.89	133.68	132.00
31	1	7	13707.00	36321.00	236.25	0	Spot (Block31, Row7, Column1)	636.57	636.00	66.02	0.00	0.10	517.00	532.03	517.00	135.90	0.01	0.26	44.00	0.00	0.00	119.00	119.57	1024875.00	0.77	549.17	537.00
31	2	7	13994.00	36309.00	215.75	0	Spot (Block31, Row7, Column2)	484.32	485.00	33.63	0.00	0.07	376.00	385.25	376.00	70.00	0.01	0.18	87.00	16.00	0.00	109.00	108.32	644143.00	1.42	437.67	435.00
31	3	7	14330.00	36329.00	180.30	0	Spot (Block31, Row7, Column3)	334.92	329.00	29.23	0.01	0.09	274.00	275.16	274.00	55.64	0.00	0.20	48.00	6.00	0.00	55.00	60.92	303437.00	1.07	310.29	308.00
31	4	7	14615.00	36332.00	163.80	0	Spot (Block31, Row7, Column4)	251.34	254.00	21.18	0.00	0.08	200.00	202.35	200.00	45.21	0.01	0.22	62.00	1.00	0.00	54.00	51.34	186998.00	1.08	226.29	228.00
31	5	7	14905.00	36342.00	198.05	0	Spot (Block31, Row7, Column5)	195.58	196.00	15.97	0.00	0.08	149.00	154.35	149.00	31.68	0.02	0.21	81.00	14.00	0.00	47.00	46.58	217293.00	1.30	173.82	171.00
31	6	7	15224.00	36314.00	147.00	-50	Spot (Block31, Row7, Column6)	126.10	125.00	14.04	0.00	0.11	123.00	126.11	123.00	18.56	0.01	0.15	15.00	1.00	0.00	2.00	3.10	74146.00	-0.00	132.92	132.00
31	7	7	15503.00	36300.00	211.60	0	Spot (Block31, Row7, Column7)	137.82	135.00	15.46	0.01	0.11	117.00	118.54	117.00	14.53	0.01	0.12	59.00	27.00	0.00	18.00	20.82	175997.00	1.33	122.82	123.00
31	8	7	15830.00	36300.00	119.35	0	Spot (Block31, Row7, Column8)	229.02	226.00	29.05	0.01	0.13	128.00	131.86	128.00	22.85	0.01	0.17	100.00	98.00	0.00	98.00	101.02	85423.00	4.25	177.72	183.50
31	1	8	13718.00	36617.00	144.50	0	Spot (Block31, Row8, Column1)	55396.51	65535.00	15381.77	0.07	0.28	464.00	487.40	464.00	202.72	0.02	0.42	100.00	100.00	61.66	65071.00	54932.51	31354644.00	270.87	13348.89	9658.50
31	2	8	14022.00	36616.00	161.75	0	Spot (Block31, Row8, Column2)	434.81	427.00	42.82	0.01	0.10	374.00	390.43	374.00	124.13	0.02	0.32	2.00	0.00	0.00	53.00	60.81	315236.00	0.36	403.39	400.50
31	3	8	14323.00	36630.00	171.90	0	Spot (Block31, Row8, Column3)	424.21	419.00	45.72	0.01	0.11	305.00	307.90	305.00	48.09	0.00	0.16	95.00	67.00	0.00	114.00	119.21	350823.00	2.42	365.74	359.00
31	4	8	14613.00	36620.00	167.55	0	Spot (Block31, Row8, Column4)	343.10	337.50	35.36	0.01	0.10	251.00	250.23	251.00	42.74	0.00	0.17	94.00	51.00	0.00	86.50	92.10	267617.00	2.17	289.15	287.00
31	5	8	14918.00	36607.00	201.35	0	Spot (Block31, Row8, Column5)	235.86	232.00	24.64	0.01	0.10	204.00	201.13	204.00	41.47	0.01	0.21	30.00	3.00	0.00	28.00	31.86	270769.00	0.84	206.06	207.00
31	6	8	15196.00	36629.00	186.35	0	Spot (Block31, Row8, Column6)	184.13	187.00	21.47	0.01	0.12	156.00	159.44	156.00	31.95	0.01	0.20	48.00	2.00	0.00	31.00	28.13	179527.00	0.77	168.99	166.00
31	7	8	15524.00	36614.00	147.00	-50	Spot (Block31, Row8, Column7)	145.90	148.00	15.68	0.01	0.11	129.00	132.08	129.00	20.95	0.01	0.16	45.00	4.00	0.00	19.00	16.90	85788.00	0.66	143.66	146.00
31	8	8	15833.00	36605.00	124.15	0	Spot (Block31, Row8, Column8)	3096.48	3034.00	1247.41	0.01	0.40	130.00	135.05	130.00	23.54	0.02	0.17	100.00	100.00	0.00	2904.00	2966.48	1272652.00	125.78	809.25	572.00
32	1	1	18226.00	34506.00	154.70	0	Spot (Block32, Row1, Column1)	57714.37	65535.00	11237.05	0.06	0.19	9106.00	9151.03	9106.00	1055.85	0.00	0.12	100.00	100.00	59.18	56429.00	48608.37	38034096.00	45.99	23868.29	19805.00
32	2	1	18522.00	34511.00	190.95	0	Spot (Block32, Row1, Column2)	11080.70	11101.00	1312.88	0.00	0.12	9189.00	9246.78	9189.00	1035.87	0.00	0.11	72.00	45.00	0.00	1912.00	1891.70	11435285.00	1.77	10041.88	9934.50
32	3	1	18824.00	34506.00	201.20	0	Spot (Block32, Row1, Column3)	10938.99	10818.50	1158.09	0.00	0.11	9373.00	9441.87	9373.00	1008.54	0.00	0.11	64.00	35.00	0.00	1445.50	1565.99	12536084.00	1.48	10109.52	10024.00
32	4	1	19116.00	34510.00	193.60	0	Spot (Block32, Row1, Column4)	11525.40	11472.50	1333.08	0.00	0.12	9454.50	9519.92	9454.50	1005.80	0.00	0.11	77.00	50.00	0.00	2018.00	2070.90	12216924.00	1.99	10395.06	10422.00
32	5	1	19418.00	34504.00	182.95	0	Spot (Block32, Row1, Column5)	11193.00	11098.00	1223.07	0.00	0.11	9534.00	9585.45	9534.00	1006.48	0.00	0.11	66.00	35.00	0.00	1564.00	1659.00	10521420.00	1.60	10339.31	10436.00
32	6	1	19726.00	34503.00	199.40	0	Spot (Block32, Row1, Column6)	10983.98	10906.00	1251.67	0.00	0.11	9569.00	9603.94	9569.00	991.04	0.00	0.10	60.00	30.00	0.00	1337.00	1414.98	12400918.00	1.39	10273.65	10224.00
32	7	1	20029.00	34501.00	197.80	0	Spot (Block32, Row1, Column7)	11135.77	11064.00	1257.92	0.00	0.11	9666.50	9702.75	9666.50	986.24	0.00	0.10	59.00	31.00	0.00	1397.50	1469.27	12349569.00	1.45	10285.03	10376.00
32	8	1	20333.00	34502.00	207.20	0	Spot (Block32, Row1, Column8)	11875.59	11777.00	1265.31	0.00	0.11	9881.00	9916.46	9881.00	992.99	0.00	0.10	76.00	47.00	0.00	1896.00	1994.59	14523846.00	1.97	10731.77	10754.00
32	1	2	18221.00	34809.00	214.40	0	Spot (Block32, Row2, Column1)	10501.36	10502.50	1041.97	0.00	0.10	9154.00	9217.95	9154.00	1030.47	0.00	0.11	58.00	25.00	0.00	1348.50	1347.36	13819792.00	1.25	9849.95	9817.00
32	2	2	18524.00	34811.00	166.80	0	Spot (Block32, Row2, Column2)	11021.38	10987.50	1192.88	0.00	0.11	9453.00	9505.69	9453.00	1045.74	0.00	0.11	63.00	33.00	0.00	1534.50	1568.38	8508502.00	1.45	9992.22	9889.50
32	3	2	18821.00	34811.00	201.90	0	Spot (Block32, Row2, Column3)	11688.43	11610.50	1224.28	0.00	0.10	9618.00	9673.91	9618.00	1034.71	0.00	0.11	80.00	48.00	0.00	1992.50	2070.43	13488447.00	1.95	10604.38	10534.00
32	4	2	19121.00	34811.00	208.55	0	Spot (Block32, Row2, Column4)	11625.14	11614.00	1128.83	0.00	0.10	9617.00	9668.88	9617.00	1017.03	0.00	0.11	80.00	49.00	0.00	1997.00	2008.14	14461670.00	1.92	10568.31	10623.00
32	5	2	19423.00	34808.00	196.05	0	Spot (Block32, Row2, Column5)	12191.95	12027.50	1183.68	0.01	0.10	9630.00	9667.38	9630.00	987.95	0.00	0.10	93.00	67.00	0.00	2397.50	2561.95	13216069.00	2.56	10629.02	10751.00
32	6	2	19716.00	34809.00	206.95	0	Spot (Block32, Row2, Column6)	11322.83	11275.00	1155.48	0.00	0.10	9631.00	9677.22	9631.00	977.09	0.00	0.10	68.00	42.00	0.00	1644.00	1691.83	13802525.00	1.68	10300.88	10218.50
32	7	2	20021.00	34803.00	197.55	0	Spot (Block32, Row2, Column7)	11053.96	10956.00	1083.43	0.00	0.10	9633.00	9676.08	9633.00	962.82	0.00	0.10	62.00	33.00	0.00	1323.00	1420.96	12280946.00	1.43	10282.92	10114.00
32	8	2	20324.00	34810.00	153.15	0	Spot (Block32, Row2, Column8)	11253.03	11105.00	1162.81	0.01	0.10	9872.00	9884.11	9872.00	988.47	0.00	0.10	56.00	26.00	0.00	1233.00	1381.03	7314467.00	1.38	10366.55	10271.00
32	1	3	18231.00	35107.00	171.05	0	Spot (Block32, Row3, Column1)	11838.35	11656.00	1261.01	0.01	0.11	9321.00	9353.78	9321.00	1014.18	0.00	0.11	90.00	65.00	0.00	2335.00	2517.35	9636419.00	2.45	10317.10	10425.00
32	2	3	18532.00	35101.00	197.25	0	Spot (Block32, Row3, Column2)	11572.42	11612.00	1206.35	0.00	0.10	9616.00	9682.59	9616.00	1024.96	0.00	0.11	77.00	48.00	0.00	1996.00	1956.42	12787521.00	1.84	10462.65	10476.00
32	3	3	18813.00	35102.00	202.95	0	Spot (Block32, Row3, Column3)	12031.44	11825.50	1697.47	0.01	0.14	9596.00	9688.39	9596.00	1059.42	0.00	0.11	82.00	52.00	0.00	2229.50	2435.44	14052721.00	2.21	10678.69	10555.00
32	4	3	19117.00	35106.00	190.55	0	Spot (Block32, Row3, Column4)	11610.24	11458.00	1470.53	0.01	0.13	9418.00	9495.70	9418.00	1021.14	0.00	0.11	78.00	49.00	0.00	2040.00	2192.24	11912107.00	2.07	10418.30	10457.00
32	5	3	19423.00	35105.00	182.45	0	Spot (Block32, Row3, Column5)	11924.74	11795.50	1295.52	0.00	0.11	9522.00	9574.41	9522.00	1001.22	0.00	0.10	86.00	58.00	0.00	2273.50	2402.74	11137707.00	2.35	10589.71	10589.00
32	6	3	19725.00	35104.00	198.10	0	Spot (Block32, Row3, Column6)	12171.42	12026.50	1453.44	0.01	0.12	9646.00	9693.61	9646.00	984.37	0.00	0.10	85.00	63.00	0.00	2380.50	2525.42	13485937.00	2.52	10881.40	10874.00
32	7	3	20024.00	35107.00	186.90	0	Spot (Block32, Row3, Column7)	10976.23	10851.50	1148.14	0.00	0.10	9630.00	9685.91	9630.00	973.29	0.00	0.10	59.00	28.00	0.00	1221.50	1346.23	10822565.00	1.33	10320.39	10352.00
32	8	3	20327.00	35102.00	201.00	0	Spot (Block32, Row3, Column8)	11054.81	10988.50	1093.12	0.00	0.10	9746.00	9779.01	9746.00	981.07	0.00	0.10	60.00	30.00	0.00	1242.50	1308.81	12735140.00	1.30	10237.25	10257.00
32	1	4	18230.00	35409.00	195.95	0	Spot (Block32, Row4, Column1)	11806.71	11751.00	1296.38	0.00	0.11	9635.00	9723.76	9635.00	1111.75	0.00	0.11	74.00	48.00	0.00	2116.00	2171.71	12881122.00	1.87	10683.17	10567.00
[truncated: 403,702 more chars]
