# Supplementary material for: An antigen microarray protocol for COVID-19 serological analysis
Source: STAR Protoc. 2021 Aug 26;2(3):100815. doi: 10.1016/j.xpro.2021.100815 (PMC8387221; doi:10.1016/j.xpro.2021.100815)
Supplement: Data S8. Slide_quantifications, related to step quantification and statistical analysis 2.e [file mmc8.zip › RPPA0139_12860A01-D12_IgM_785/Joseph_2021-04-02_14h45m01_5μm_785nmGain050.txt]

ATF	1.0
30	28
"Checksum_ImageFile=2c408cda7316b8ebbb46f067db0807bd"
"Checksum_ResultFile=d3323ec033c71a53a256674d4270e68e"
"Type=Mapix Results 2"
"DateTime=2021/04/02 14:45:13"
"ConfigFile="
"GalFile=L:\RPPA Service\Platform_Projects\2021-02-09_JPL_CoV-Array-7\64 pad grid.gal"
"PixelSize=5"
"Wavelengths=785"
"ImageFiles=L:\RPPA Service\Platform_Projects\2021-03-24_JPL_CoV-Array-9\RPPA0139_12860A01-D12_IgM_785\Joseph_2021-04-02_14h45m01_5�m_785nmGain050.tif"
"GrinddingParameters=Find mode = Grid + Blocks + Spots | Max. diameter (% Dth) = 200.0 | Min. diameter (% Dth) = 50.0 | Max position offset (% pitch) = 30"
"QuantificationParameter=S/B border width (pixels) = 2.0 | Background diameter (pitch) = 2.0"
"JpegImage=L:\RPPA Service\Platform_Projects\2021-03-24_JPL_CoV-Array-9\RPPA0139_12860A01-D12_IgM_785\Joseph_2021-04-02_14h45m01_5�m_785nmGain050.jpg"
"FeatureType=Circular"
"Barcode="
"BackgroundSubtraction=LocalFeature"
"Normalization=None"
"ImageOrigin=3680, 2560"
"ImageSize=17760.0, 71040.0"
"JpegOrigin=4485, 2805"
"JpegBrightness=44"
"JpegContrast=12"
"JpegBalance=0"
"Creator=Mapix 9.0.0"
"Scanner=ir710IVD IR0H8_IVD 717045"
"Temperature=33.7"
"Comment="
"Velocity=35 l/s"
"LaserPower=20.0"
"PMTGain=50"
"BatchFilename=L:\RPPA Service\InnooScan\Batch methods\CoV_Array image_processing.mbt"
"Block"	"Column"	"Row"	"X"	"Y"	"Dia."	"Flags"	"ID"	"F785 Mean"	"F785 Median"	"F785 SD"	"F785 |log Mean/Median|"	"F785 CV"	"B785"	"B785 Mean"	"B785 Median"	"B785 SD"	"B785 |log Mean/Median|"	"B785 CV"	"% > B785+1SD"	"% > B785+2SD"	"F785 % Sat."	"F785 Median - B785"	"F785 Mean - B785"	"F785 Total Intensity"	"SNR 785"	"ExcludedMean 785"	"ExcludedMedian 785"
1	1	1	4681.00	3004.00	155.25	0	Spot (Block1, Row1, Column1)	60309.72	65535.00	9065.75	0.04	0.15	3693.00	3763.26	3693.00	529.55	0.01	0.14	100.00	100.00	67.37	61842.00	56616.72	39925384.00	106.78	19074.45	16130.00
1	2	1	4984.00	3006.00	145.50	0	Spot (Block1, Row1, Column2)	4266.54	4248.50	477.83	0.00	0.11	3782.00	3839.62	3782.00	506.55	0.01	0.13	47.00	13.00	0.00	466.50	484.54	2457529.00	0.84	3949.04	3790.00
1	3	1	5289.00	3008.00	147.00	-50	Spot (Block1, Row1, Column3)	4175.62	4116.50	513.63	0.01	0.12	3895.00	3947.53	3895.00	577.12	0.01	0.15	32.00	2.00	0.00	221.50	280.62	2455265.00	0.40	4055.40	3996.00
1	4	1	5598.00	3010.00	136.00	0	Spot (Block1, Row1, Column4)	4609.89	4549.00	537.33	0.01	0.12	4137.00	4180.62	4137.00	617.72	0.00	0.15	36.00	8.00	0.00	412.00	472.89	2309555.00	0.69	4312.91	4354.00
1	5	1	5889.00	3007.00	147.00	-50	Spot (Block1, Row1, Column5)	4739.14	4709.00	558.73	0.00	0.12	4402.00	4450.60	4402.00	557.73	0.00	0.13	38.00	8.00	0.00	307.00	337.14	2791356.00	0.52	4550.03	4648.00
1	6	1	6189.00	3007.00	147.00	-50	Spot (Block1, Row1, Column6)	5231.02	5114.50	806.66	0.01	0.15	4641.00	4689.60	4641.00	615.30	0.00	0.13	41.00	14.00	0.00	473.50	590.02	3075840.00	0.88	4746.04	4677.00
1	7	1	6472.00	3007.00	139.35	0	Spot (Block1, Row1, Column7)	5930.94	5881.00	959.77	0.00	0.16	4855.00	4914.36	4855.00	682.07	0.01	0.14	63.00	31.00	0.00	1026.00	1075.94	3161193.00	1.49	5268.11	5307.00
1	8	1	6789.00	3006.00	213.35	0	Spot (Block1, Row1, Column8)	5814.31	5784.50	711.61	0.00	0.12	4969.00	5013.88	4969.00	698.68	0.00	0.14	54.00	25.00	0.00	815.50	845.31	7558597.00	1.15	5268.43	5182.00
1	1	2	4689.00	3309.00	147.00	-50	Spot (Block1, Row2, Column1)	4182.73	4164.50	460.04	0.00	0.11	3750.00	3792.04	3750.00	497.32	0.00	0.13	46.00	14.00	0.00	414.50	432.73	2459446.00	0.79	3885.96	3819.00
1	2	2	4989.00	3313.00	146.90	0	Spot (Block1, Row2, Column2)	4482.57	4457.00	549.73	0.00	0.12	3803.00	3860.44	3803.00	484.83	0.01	0.13	63.00	26.00	0.00	654.00	679.57	2635750.00	1.28	4103.24	4054.00
1	3	2	5287.00	3310.00	156.75	0	Spot (Block1, Row2, Column3)	4529.92	4518.00	561.46	0.00	0.12	3887.00	3955.49	3887.00	623.60	0.01	0.16	50.00	17.00	0.00	631.00	642.92	3080348.00	0.92	4147.61	4033.00
1	4	2	5589.00	3308.00	147.00	-50	Spot (Block1, Row2, Column4)	4529.93	4507.00	525.36	0.00	0.12	4084.50	4123.28	4084.50	531.43	0.00	0.13	43.00	9.00	0.00	422.50	445.43	2677187.00	0.77	4215.24	4191.00
1	5	2	5893.00	3313.00	207.35	0	Spot (Block1, Row2, Column5)	9796.58	9739.00	1878.50	0.00	0.19	4288.00	4336.02	4288.00	568.50	0.00	0.13	100.00	99.00	0.00	5451.00	5508.58	11951833.00	9.61	6151.35	6062.50
1	6	2	6200.00	3313.00	129.10	0	Spot (Block1, Row2, Column6)	5040.06	4924.00	783.85	0.01	0.16	4380.00	4435.75	4380.00	555.72	0.01	0.13	49.00	23.00	0.00	544.00	660.06	2237786.00	1.09	4692.88	4742.00
1	7	2	6454.00	3325.00	214.50	0	Spot (Block1, Row2, Column7)	4852.36	4810.00	684.62	0.00	0.14	4506.00	4560.67	4506.00	601.86	0.01	0.13	35.00	9.00	0.00	304.00	346.36	6395412.00	0.48	4623.51	4612.00
1	8	2	6789.00	3306.00	147.00	-50	Spot (Block1, Row2, Column8)	5231.52	5100.00	856.51	0.01	0.16	4681.00	4744.18	4681.00	625.63	0.01	0.13	39.00	12.00	0.00	419.00	550.52	3081364.00	0.78	5016.66	4981.00
1	1	3	4688.00	3605.00	154.40	0	Spot (Block1, Row3, Column1)	5183.23	5076.00	768.92	0.01	0.15	3699.00	3755.38	3699.00	468.26	0.01	0.12	97.00	79.00	0.00	1377.00	1484.23	3389830.00	3.05	4274.42	4254.00
1	2	3	4987.00	3613.00	185.95	0	Spot (Block1, Row3, Column2)	4597.81	4494.00	798.51	0.01	0.17	3814.00	3863.33	3814.00	443.95	0.01	0.11	63.00	37.00	0.00	680.00	783.81	4487458.00	1.65	4176.19	4154.50
1	3	3	5292.00	3614.00	130.10	0	Spot (Block1, Row3, Column3)	4566.97	4654.00	546.23	0.01	0.12	3894.00	3954.88	3894.00	504.94	0.01	0.13	59.00	30.00	0.00	760.00	672.97	2068838.00	1.21	4144.98	4106.00
1	4	3	5579.00	3615.00	178.00	0	Spot (Block1, Row3, Column4)	5061.43	5023.00	637.98	0.00	0.13	3957.00	4019.36	3957.00	515.05	0.01	0.13	81.00	52.00	0.00	1066.00	1104.43	4464182.00	2.02	4384.52	4348.00
1	5	3	5887.00	3592.00	146.65	0	Spot (Block1, Row3, Column5)	5119.68	4945.50	1121.39	0.02	0.22	4080.00	4144.17	4080.00	539.74	0.01	0.13	66.00	39.00	0.00	865.50	1039.68	3010371.00	1.81	4463.12	4405.00
1	6	3	6201.00	3613.00	169.30	0	Spot (Block1, Row3, Column6)	5024.62	4884.50	986.41	0.01	0.20	4231.00	4275.53	4231.00	536.73	0.00	0.13	56.00	30.00	0.00	653.50	793.62	4009647.00	1.40	4694.03	4592.50
1	7	3	6503.00	3623.00	141.85	0	Spot (Block1, Row3, Column7)	4818.03	4756.00	543.38	0.01	0.11	4363.00	4424.62	4363.00	678.41	0.01	0.15	37.00	6.00	0.00	393.00	455.03	2625824.00	0.58	4630.74	4541.00
1	8	3	6783.00	3617.00	198.75	0	Spot (Block1, Row3, Column8)	5115.98	5067.00	695.32	0.00	0.14	4540.00	4609.82	4540.00	690.82	0.01	0.15	43.00	12.00	0.00	527.00	575.98	5740130.00	0.73	4812.12	4768.50
1	1	4	4686.00	3906.00	170.05	0	Spot (Block1, Row4, Column1)	4816.17	4684.00	1069.59	0.01	0.22	3631.50	3684.15	3631.50	448.61	0.01	0.12	84.00	61.00	0.00	1052.50	1184.67	3881834.00	2.52	4025.16	4006.50
1	2	4	4997.00	3900.00	153.10	0	Spot (Block1, Row4, Column2)	4317.39	4300.00	496.63	0.00	0.12	3813.00	3868.94	3813.00	450.87	0.01	0.12	52.00	23.00	0.00	487.00	504.39	2771764.00	0.99	4055.02	4061.50
1	3	4	5282.00	3898.00	153.65	0	Spot (Block1, Row4, Column3)	7622.70	7517.00	1643.83	0.01	0.22	3927.00	3980.53	3927.00	488.57	0.01	0.12	99.00	99.00	0.00	3590.00	3695.70	4916639.00	7.45	4945.60	4901.00
1	4	4	5579.00	3905.00	146.05	0	Spot (Block1, Row4, Column4)	4535.25	4506.00	490.14	0.00	0.11	3968.00	4021.93	3968.00	470.64	0.01	0.12	54.00	22.00	0.00	538.00	567.25	2634978.00	1.09	4180.08	4162.00
1	5	4	5887.00	3906.00	145.40	0	Spot (Block1, Row4, Column5)	4596.07	4606.00	500.82	0.00	0.11	4079.50	4125.25	4079.50	515.44	0.00	0.12	50.00	16.00	0.00	526.50	516.57	2624355.00	0.91	4233.81	4199.00
1	6	4	6189.00	3906.00	208.75	0	Spot (Block1, Row4, Column6)	9841.61	9905.00	1605.62	0.00	0.16	4310.00	4352.06	4310.00	579.17	0.00	0.13	100.00	99.00	0.00	5595.00	5531.61	12233116.00	9.48	5971.37	5858.00
1	7	4	6483.00	3903.00	138.00	0	Spot (Block1, Row4, Column7)	5348.96	5276.00	768.53	0.01	0.14	4428.00	4489.91	4428.00	660.53	0.01	0.15	63.00	26.00	0.00	848.00	920.96	2754715.00	1.30	4837.66	4801.50
1	8	4	6794.00	3910.00	159.00	0	Spot (Block1, Row4, Column8)	6196.84	6107.00	866.45	0.01	0.14	4608.00	4670.78	4608.00	684.35	0.01	0.15	86.00	53.00	0.00	1499.00	1588.84	4288215.00	2.23	5166.87	5269.50
1	1	5	4693.00	4204.00	138.05	0	Spot (Block1, Row5, Column1)	4512.33	4474.50	491.94	0.00	0.11	3599.00	3645.20	3599.00	429.91	0.01	0.12	82.00	50.00	0.00	875.50	913.33	2319336.00	2.02	3830.82	3830.00
1	2	5	4990.00	4189.00	181.20	0	Spot (Block1, Row5, Column2)	4491.14	4530.00	525.62	0.00	0.12	3808.00	3850.27	3808.00	451.96	0.00	0.12	63.00	34.00	0.00	722.00	683.14	4140833.00	1.42	4192.42	4131.00
1	3	5	5291.00	4206.00	157.45	0	Spot (Block1, Row5, Column3)	4951.55	4928.50	562.81	0.00	0.11	3935.00	3983.69	3935.00	482.01	0.01	0.12	81.00	51.00	0.00	993.50	1016.55	3386860.00	2.01	4230.64	4201.00
1	4	5	5592.00	4201.00	185.40	0	Spot (Block1, Row5, Column4)	4879.27	4869.50	642.93	0.00	0.13	4009.00	4063.56	4009.00	501.86	0.01	0.12	69.00	42.00	0.00	860.50	870.27	4723130.00	1.63	4370.53	4417.00
1	5	5	5885.00	4195.00	149.60	0	Spot (Block1, Row5, Column5)	7671.48	7424.00	1507.52	0.01	0.20	4226.00	4261.84	4226.00	591.08	0.00	0.14	99.00	97.00	0.00	3198.00	3445.48	4679603.00	5.77	5181.81	5208.50
1	6	5	6193.00	4205.00	203.10	0	Spot (Block1, Row5, Column6)	5343.77	5354.00	642.57	0.00	0.12	4418.00	4455.87	4418.00	604.65	0.00	0.14	67.00	33.00	0.00	936.00	925.77	6278935.00	1.47	4869.08	4796.00
1	7	5	6491.00	4202.00	185.95	0	Spot (Block1, Row5, Column7)	5311.74	5249.00	666.54	0.01	0.13	4496.00	4540.28	4496.00	582.90	0.00	0.13	61.00	29.00	0.00	753.00	815.74	5163015.00	1.32	4876.15	4881.00
1	8	5	6797.00	4214.00	166.20	0	Spot (Block1, Row5, Column8)	5893.08	5770.50	1029.16	0.01	0.17	4723.00	4758.80	4723.00	639.81	0.00	0.13	69.00	41.00	0.00	1047.50	1170.08	4502312.00	1.77	5285.89	5026.50
1	1	6	4693.00	4510.00	153.40	0	Spot (Block1, Row6, Column1)	4063.42	3997.00	450.51	0.01	0.11	3591.00	3632.00	3591.00	468.87	0.00	0.13	46.00	18.00	0.00	406.00	472.42	2633095.00	0.92	3804.67	3758.00
1	2	6	4973.00	4494.00	196.70	0	Spot (Block1, Row6, Column2)	4474.14	4429.00	616.34	0.00	0.14	3775.00	3811.33	3775.00	494.91	0.00	0.13	61.00	25.00	0.00	654.00	699.14	4894710.00	1.34	4105.53	4046.50
1	3	6	5291.00	4504.00	143.50	0	Spot (Block1, Row6, Column3)	4877.32	4790.00	568.76	0.01	0.12	3874.00	3922.93	3874.00	482.06	0.01	0.12	82.00	46.00	0.00	916.00	1003.32	2741055.00	1.98	4251.29	4248.00
1	4	6	5589.00	4507.00	205.65	0	Spot (Block1, Row6, Column4)	4813.64	4769.50	601.47	0.00	0.12	4056.00	4106.55	4056.00	560.12	0.01	0.14	59.00	28.00	0.00	713.50	757.64	5814872.00	1.26	4312.25	4287.00
1	5	6	5884.00	4503.00	131.25	0	Spot (Block1, Row6, Column5)	6421.61	6377.50	884.00	0.00	0.14	4300.00	4330.28	4300.00	622.14	0.00	0.14	98.00	82.00	0.00	2077.50	2121.61	2966786.00	3.36	5070.35	5100.00
1	6	6	6187.00	4494.00	215.55	0	Spot (Block1, Row6, Column6)	5094.67	5090.00	585.81	0.00	0.11	4406.00	4448.03	4406.00	612.05	0.00	0.14	54.00	18.00	0.00	684.00	688.67	6750441.00	1.06	4660.58	4583.00
1	7	6	6487.00	4502.00	190.35	0	Spot (Block1, Row6, Column7)	5537.37	5466.50	745.15	0.01	0.13	4505.00	4544.85	4505.00	573.95	0.00	0.13	70.00	41.00	0.00	961.50	1032.37	5659190.00	1.73	4797.77	4765.50
1	8	6	6806.00	4514.00	188.10	0	Spot (Block1, Row6, Column8)	5733.50	5672.00	759.41	0.00	0.13	4773.00	4815.39	4773.00	633.95	0.00	0.13	62.00	33.00	0.00	899.00	960.50	5722038.00	1.45	5245.36	5233.00
1	1	7	4689.00	4814.00	196.75	0	Spot (Block1, Row7, Column1)	4196.94	4100.00	503.61	0.01	0.12	3616.00	3664.18	3616.00	504.31	0.01	0.14	49.00	23.00	0.00	484.00	580.94	4595652.00	1.06	3857.49	3803.00
1	2	7	4988.00	4807.00	189.55	0	Spot (Block1, Row7, Column2)	4148.77	4100.00	475.19	0.01	0.11	3682.00	3736.55	3682.00	511.24	0.01	0.14	42.00	15.00	0.00	418.00	466.77	4215153.00	0.81	3919.25	3890.50
1	3	7	5292.00	4802.00	205.90	0	Spot (Block1, Row7, Column3)	4317.64	4306.00	534.65	0.00	0.12	3790.00	3844.14	3790.00	494.62	0.01	0.13	51.00	24.00	0.00	516.00	527.64	5215714.00	0.96	4109.56	4115.00
1	4	7	5590.00	4826.00	161.55	0	Spot (Block1, Row7, Column4)	4737.39	4649.00	896.26	0.01	0.19	4001.00	4052.28	4001.00	580.12	0.01	0.14	55.00	22.00	0.00	648.00	736.39	3406181.00	1.18	4372.22	4295.50
1	5	7	5910.00	4822.00	151.75	0	Spot (Block1, Row7, Column5)	4759.15	4758.00	548.64	0.00	0.12	4216.00	4248.52	4216.00	585.31	0.00	0.14	47.00	12.00	0.00	542.00	543.15	3003022.00	0.87	4502.70	4481.50
1	6	7	6187.00	4796.00	213.60	0	Spot (Block1, Row7, Column6)	4940.01	4914.00	591.81	0.00	0.12	4360.00	4381.60	4360.00	576.18	0.00	0.13	49.00	19.00	0.00	554.00	580.01	6417069.00	0.97	4660.02	4587.00
1	7	7	6482.00	4817.00	143.35	0	Spot (Block1, Row7, Column7)	5238.82	5229.50	663.43	0.00	0.13	4507.00	4546.81	4507.00	614.84	0.00	0.14	54.00	23.00	0.00	722.50	731.82	2912783.00	1.13	4822.21	4869.00
1	8	7	6798.00	4807.00	154.10	0	Spot (Block1, Row7, Column8)	13636.04	13429.00	2416.20	0.01	0.18	4811.00	4869.89	4811.00	665.57	0.01	0.14	100.00	100.00	0.00	8618.00	8825.04	8836151.00	13.17	8106.43	7700.00
1	1	8	4680.00	5109.00	130.35	0	Spot (Block1, Row8, Column1)	53109.94	53485.00	9057.50	0.00	0.17	3496.00	3557.25	3496.00	560.79	0.01	0.16	100.00	100.00	15.71	49989.00	49613.94	24005756.00	88.36	19319.16	16160.00
1	2	8	4995.00	5118.00	212.55	0	Spot (Block1, Row8, Column2)	4153.73	4091.00	476.17	0.01	0.11	3628.00	3708.09	3628.00	668.27	0.01	0.18	35.00	3.00	0.00	463.00	525.73	5349998.00	0.67	3888.62	3907.00
1	3	8	5308.00	5101.00	83.20	0	Spot (Block1, Row8, Column3)	6485.41	5055.00	4195.39	0.11	0.65	3708.00	3773.82	3708.00	523.94	0.01	0.14	80.00	59.00	0.00	1347.00	2777.41	1083064.00	5.18	4784.40	4331.50
1	4	8	5601.00	5126.00	128.80	0	Spot (Block1, Row8, Column4)	4336.27	4321.00	492.86	0.00	0.11	3889.00	3931.84	3889.00	517.27	0.00	0.13	44.00	11.00	0.00	432.00	447.27	1933976.00	0.78	4022.35	4045.00
1	5	8	5880.00	5110.00	144.95	0	Spot (Block1, Row8, Column5)	4663.19	4622.00	597.93	0.00	0.13	4107.00	4155.54	4107.00	551.98	0.01	0.13	47.00	20.00	0.00	515.00	556.19	2672007.00	0.92	4374.39	4306.00
1	6	8	6187.00	5111.00	173.90	0	Spot (Block1, Row8, Column6)	5183.17	5011.50	653.55	0.01	0.13	4312.00	4346.78	4312.00	568.19	0.00	0.13	61.00	32.00	0.00	699.50	871.17	4353867.00	1.47	4719.30	4706.50
1	7	8	6494.00	5112.00	209.85	0	Spot (Block1, Row8, Column7)	5262.28	5204.00	669.55	0.00	0.13	4464.00	4521.63	4464.00	606.69	0.01	0.13	55.00	29.00	0.00	740.00	798.28	6593638.00	1.22	4765.12	4635.50
1	8	8	6790.00	5112.00	134.05	0	Spot (Block1, Row8, Column8)	8191.17	8272.50	1174.36	0.00	0.14	4812.00	4876.90	4812.00	653.64	0.01	0.13	100.00	98.00	0.00	3460.50	3379.17	3931762.00	5.07	6096.37	6000.50
2	1	1	9193.00	3004.00	156.80	0	Spot (Block2, Row1, Column1)	58176.31	65535.00	11615.64	0.05	0.20	166.00	218.78	166.00	201.26	0.12	0.92	100.00	100.00	63.27	65369.00	58010.31	39443880.00	287.98	11142.92	9251.00
2	2	1	9495.00	3005.00	147.00	-50	Spot (Block2, Row1, Column2)	163.81	168.00	18.19	0.01	0.11	143.00	170.20	143.00	131.95	0.08	0.78	0.00	0.00	0.00	25.00	20.81	96487.00	-0.05	151.27	144.00
2	3	1	9795.00	3005.00	147.00	-50	Spot (Block2, Row1, Column3)	138.64	139.00	13.45	0.00	0.10	132.00	138.33	132.00	157.27	0.02	1.14	0.00	0.00	0.00	7.00	6.64	82211.00	0.00	140.78	137.50
2	4	1	10095.00	3004.00	147.00	-50	Spot (Block2, Row1, Column4)	135.00	135.00	14.10	0.00	0.10	135.00	135.69	135.00	15.87	0.00	0.12	16.00	0.00	0.00	0.00	0.00	80056.00	-0.04	133.87	132.00
2	5	1	10395.00	3004.00	147.00	-50	Spot (Block2, Row1, Column5)	134.27	133.00	16.44	0.00	0.12	136.00	137.03	136.00	16.69	0.00	0.12	15.00	1.00	0.00	-3.00	-1.73	79087.00	-0.17	144.08	141.50
2	6	1	10709.00	2995.00	157.10	0	Spot (Block2, Row1, Column6)	156.94	154.00	16.67	0.01	0.11	135.00	138.67	135.00	99.48	0.01	0.72	0.00	0.00	0.00	19.00	21.94	106250.00	0.18	148.53	146.00
2	7	1	10958.00	3009.00	198.90	0	Spot (Block2, Row1, Column7)	152.75	154.00	14.24	0.00	0.09	135.00	160.07	135.00	566.17	0.07	3.54	0.00	0.00	0.00	19.00	17.75	170775.00	-0.01	141.46	145.00
2	8	1	11294.00	2998.00	174.90	0	Spot (Block2, Row1, Column8)	312.36	322.00	65.51	0.01	0.21	139.00	140.53	139.00	19.00	0.00	0.14	100.00	99.00	0.00	183.00	173.36	267065.00	9.04	184.41	188.00
2	1	2	9195.00	3306.00	147.00	-50	Spot (Block2, Row2, Column1)	148.38	147.00	12.73	0.00	0.09	147.00	159.97	147.00	106.37	0.04	0.66	0.00	0.00	0.00	0.00	1.38	87397.00	-0.11	157.00	159.00
2	2	2	9536.00	3320.00	194.85	0	Spot (Block2, Row2, Column2)	152.09	153.00	16.34	0.00	0.11	134.00	137.13	134.00	20.50	0.01	0.15	45.00	7.00	0.00	19.00	18.09	163344.00	0.73	139.58	138.50
2	3	2	9803.00	3286.00	203.40	0	Spot (Block2, Row2, Column3)	144.87	144.00	13.19	0.00	0.09	128.00	129.31	128.00	15.56	0.00	0.12	52.00	15.00	0.00	16.00	16.87	169929.00	1.00	131.92	132.00
2	4	2	10095.00	3305.00	147.00	-50	Spot (Block2, Row2, Column4)	138.02	139.00	17.12	0.00	0.12	129.00	129.30	129.00	15.61	0.00	0.12	36.00	9.00	0.00	10.00	9.02	81429.00	0.56	131.39	129.00
2	5	2	10431.00	3269.00	192.75	0	Spot (Block2, Row2, Column5)	160.20	161.00	20.17	0.00	0.13	130.00	132.21	130.00	47.75	0.01	0.36	23.00	0.00	0.00	31.00	30.20	169171.00	0.59	141.01	140.00
2	6	2	10695.00	3304.00	147.00	-50	Spot (Block2, Row2, Column6)	138.56	138.00	14.01	0.00	0.10	134.00	162.80	134.00	568.59	0.08	3.49	0.00	0.00	0.00	4.00	4.56	81752.00	-0.04	132.40	132.00
2	7	2	10995.00	3303.00	147.00	-50	Spot (Block2, Row2, Column7)	138.46	138.00	11.22	0.00	0.08	131.00	158.35	131.00	560.26	0.08	3.54	0.00	0.00	0.00	7.00	7.46	81412.00	-0.04	131.84	130.50
2	8	2	11296.00	3303.00	147.00	-50	Spot (Block2, Row2, Column8)	128.96	131.00	16.13	0.01	0.13	132.00	133.06	132.00	17.21	0.00	0.13	9.00	0.00	0.00	-1.00	-3.04	75573.00	-0.24	133.54	134.00
2	1	3	9208.00	3606.00	199.70	0	Spot (Block2, Row3, Column1)	155.84	157.00	16.23	0.00	0.10	136.00	137.94	136.00	17.74	0.01	0.13	56.00	19.00	0.00	21.00	19.84	176725.00	1.01	146.14	143.00
2	2	3	9490.00	3559.00	115.15	0	Spot (Block2, Row3, Column2)	164.28	164.00	14.60	0.00	0.09	133.00	134.92	133.00	16.72	0.01	0.12	85.00	43.00	0.00	31.00	31.28	57005.00	1.76	152.07	153.00
2	3	3	9777.00	3629.00	121.00	0	Spot (Block2, Row3, Column3)	174.84	172.00	40.51	0.01	0.23	127.00	127.91	127.00	13.85	0.00	0.11	93.00	76.00	0.00	45.00	47.84	67138.00	3.39	146.97	149.50
2	4	3	10095.00	3605.00	147.00	-50	Spot (Block2, Row3, Column4)	135.58	133.00	15.44	0.01	0.11	125.00	126.24	125.00	32.47	0.00	0.26	8.00	0.00	0.00	8.00	10.58	79857.00	0.29	178.18	140.00
2	5	3	10387.00	3617.00	171.40	0	Spot (Block2, Row3, Column5)	147.95	148.00	20.40	0.00	0.14	124.00	127.25	124.00	54.90	0.01	0.43	6.00	0.00	0.00	24.00	23.95	120135.00	0.38	136.54	137.00
2	6	3	10695.00	3604.00	147.00	-50	Spot (Block2, Row3, Column6)	126.07	125.00	13.18	0.00	0.10	128.00	130.90	128.00	46.95	0.01	0.36	0.00	0.00	0.00	-3.00	-1.93	74383.00	-0.10	130.23	127.00
2	7	3	10996.00	3604.00	147.00	-50	Spot (Block2, Row3, Column7)	122.15	121.00	10.11	0.00	0.08	127.00	128.87	127.00	15.59	0.01	0.12	2.00	0.00	0.00	-6.00	-4.85	71946.00	-0.43	128.63	129.00
2	8	3	11296.00	3603.00	147.00	-50	Spot (Block2, Row3, Column8)	125.22	123.00	16.40	0.01	0.13	131.00	133.28	131.00	18.50	0.01	0.14	11.00	0.00	0.00	-8.00	-5.78	73503.00	-0.44	132.38	133.00
2	1	4	9195.00	3906.00	147.00	-50	Spot (Block2, Row4, Column1)	205.15	153.00	437.53	0.13	2.13	135.00	139.43	135.00	28.02	0.01	0.20	31.00	7.00	0.00	18.00	70.15	120832.00	2.35	143.84	146.00
2	2	4	9495.00	3906.00	147.00	-50	Spot (Block2, Row4, Column2)	142.71	139.00	16.89	0.01	0.12	137.00	141.17	137.00	21.73	0.01	0.15	18.00	3.00	0.00	2.00	5.71	84057.00	0.07	142.94	140.00
2	3	4	9795.00	3903.00	152.60	0	Spot (Block2, Row4, Column3)	247.44	255.00	30.24	0.01	0.12	130.00	132.12	130.00	15.51	0.01	0.12	100.00	100.00	0.00	125.00	117.44	158114.00	7.44	175.57	179.00
2	4	4	10095.00	3905.00	147.00	-50	Spot (Block2, Row4, Column4)	122.63	122.00	13.90	0.00	0.11	125.00	127.48	125.00	33.07	0.01	0.26	0.00	0.00	0.00	-3.00	-2.37	72106.00	-0.15	133.58	131.00
2	5	4	10395.00	3905.00	147.00	-50	Spot (Block2, Row4, Column5)	126.77	122.00	15.36	0.02	0.12	124.00	125.24	124.00	15.15	0.00	0.12	18.00	8.00	0.00	-2.00	2.77	74414.00	0.10	131.55	126.50
2	6	4	10681.00	3901.00	142.90	0	Spot (Block2, Row4, Column6)	174.56	175.00	14.81	0.00	0.08	127.00	127.76	127.00	15.84	0.00	0.12	97.00	84.00	0.00	48.00	47.56	96533.00	2.95	147.48	146.00
2	7	4	11031.00	3931.00	123.65	0	Spot (Block2, Row4, Column7)	146.63	146.00	10.95	0.00	0.07	128.00	129.75	128.00	18.70	0.01	0.14	47.00	5.00	0.00	18.00	18.63	59531.00	0.90	138.61	137.00
2	8	4	11295.00	3913.00	148.40	0	Spot (Block2, Row4, Column8)	1234.74	1223.00	384.58	0.00	0.31	130.00	138.38	130.00	174.88	0.03	1.26	100.00	99.00	0.00	1093.00	1104.74	742076.00	6.27	395.05	348.00
2	1	5	9195.00	4206.00	147.00	-50	Spot (Block2, Row5, Column1)	153.37	152.50	9.79	0.00	0.06	148.00	154.35	148.00	34.13	0.02	0.22	0.00	0.00	0.00	4.50	5.37	90488.00	-0.03	150.05	149.00
2	2	5	9495.00	4206.00	147.00	-50	Spot (Block2, Row5, Column2)	145.75	144.00	13.71	0.01	0.09	143.00	151.03	143.00	30.48	0.02	0.20	2.00	0.00	0.00	1.00	2.75	85556.00	-0.17	137.62	133.00
2	3	5	9835.00	4180.00	92.45	0	Spot (Block2, Row5, Column3)	159.41	159.00	12.47	0.00	0.08	132.00	133.69	132.00	14.94	0.01	0.11	84.00	45.00	0.00	27.00	27.41	34592.00	1.72	141.29	141.00
2	4	5	10105.00	4178.00	198.55	0	Spot (Block2, Row5, Column4)	151.23	151.00	13.51	0.00	0.09	130.00	130.31	130.00	15.19	0.00	0.12	64.00	28.00	0.00	21.00	21.23	168776.00	1.38	141.08	139.00
2	5	5	10392.00	4207.00	156.35	0	Spot (Block2, Row5, Column5)	301.33	303.00	52.69	0.00	0.17	132.00	132.69	132.00	16.55	0.00	0.12	100.00	99.00	0.00	171.00	169.33	204901.00	10.19	184.93	187.00
2	6	5	10696.00	4204.00	147.00	-50	Spot (Block2, Row5, Column6)	135.52	135.00	11.11	0.00	0.08	129.00	131.14	129.00	16.63	0.01	0.13	18.00	0.00	0.00	6.00	6.52	79821.00	0.26	131.25	129.50
2	7	5	11030.00	4228.00	98.25	0	Spot (Block2, Row5, Column7)	161.87	161.00	9.98	0.00	0.06	127.00	128.75	127.00	25.10	0.01	0.19	83.00	7.00	0.00	34.00	34.87	39173.00	1.32	148.45	150.00
2	8	5	11277.00	4199.00	148.75	0	Spot (Block2, Row5, Column8)	174.49	171.00	46.03	0.01	0.26	129.00	130.61	129.00	25.75	0.01	0.20	80.00	30.00	0.00	42.00	45.49	105393.00	1.70	142.49	137.00
2	1	6	9195.00	4506.00	147.00	-50	Spot (Block2, Row6, Column1)	189.92	189.00	15.29	0.00	0.08	172.00	175.60	172.00	30.79	0.01	0.18	22.00	0.00	0.00	17.00	17.92	112053.00	0.47	181.01	174.00
2	2	6	9495.00	4506.00	147.00	-50	Spot (Block2, Row6, Column2)	175.64	175.00	22.32	0.00	0.13	171.00	171.74	171.00	34.23	0.00	0.20	8.00	0.00	0.00	4.00	4.64	103279.00	0.11	172.44	168.00
2	3	6	9779.00	4515.00	166.40	0	Spot (Block2, Row6, Column3)	184.76	185.00	18.02	0.00	0.10	149.00	152.57	149.00	26.05	0.01	0.17	70.00	15.00	0.00	36.00	35.76	141894.00	1.24	169.28	172.00
2	4	6	10096.00	4505.00	147.00	-50	Spot (Block2, Row6, Column4)	182.70	183.00	17.31	0.00	0.09	148.00	150.05	148.00	21.69	0.01	0.14	73.00	31.00	0.00	35.00	34.70	107977.00	1.51	164.77	164.50
2	5	6	10391.00	4509.00	153.80	0	Spot (Block2, Row6, Column5)	205.14	203.00	18.34	0.00	0.09	152.00	153.60	152.00	24.45	0.00	0.16	94.00	56.00	0.00	51.00	53.14	133342.00	2.11	171.11	174.00
2	6	6	10696.00	4504.00	147.00	-50	Spot (Block2, Row6, Column6)	164.20	166.00	18.98	0.00	0.12	146.00	148.15	146.00	24.01	0.01	0.16	40.00	5.00	0.00	20.00	18.20	96879.00	0.67	155.32	156.00
2	7	6	10952.00	4513.00	224.20	0	Spot (Block2, Row6, Column7)	168.13	166.00	33.47	0.01	0.20	141.00	142.72	141.00	28.70	0.01	0.20	42.00	7.00	0.00	25.00	27.13	241434.00	0.89	152.50	153.50
2	8	6	11296.00	4504.00	147.00	-50	Spot (Block2, Row6, Column8)	161.62	162.00	20.05	0.00	0.12	147.00	148.58	147.00	31.45	0.00	0.21	25.00	0.00	0.00	15.00	14.62	95035.00	0.41	159.36	159.50
2	1	7	9239.00	4779.00	242.45	0	Spot (Block2, Row7, Column1)	284.13	284.00	48.70	0.00	0.17	216.00	249.90	216.00	150.38	0.06	0.60	4.00	0.00	0.00	68.00	68.13	483593.00	0.23	246.82	232.00
2	2	7	9495.00	4806.00	147.00	-50	Spot (Block2, Row7, Column2)	224.36	222.00	20.64	0.00	0.09	219.00	227.35	219.00	52.71	0.02	0.23	1.00	0.00	0.00	3.00	5.36	132146.00	-0.06	230.24	223.00
2	3	7	9751.00	4831.00	218.80	0	Spot (Block2, Row7, Column3)	241.32	237.00	23.36	0.01	0.10	206.00	212.11	206.00	44.99	0.01	0.21	33.00	0.00	0.00	31.00	35.32	330853.00	0.65	222.53	222.00
2	4	7	10096.00	4805.00	147.00	-50	Spot (Block2, Row7, Column4)	206.00	200.00	21.19	0.01	0.10	195.00	194.26	195.00	32.83	0.00	0.17	17.00	1.00	0.00	5.00	11.00	121539.00	0.36	204.24	206.00
2	5	7	10396.00	4805.00	147.00	-50	Spot (Block2, Row7, Column5)	352.90	223.00	909.88	0.20	2.58	197.00	197.72	197.00	34.48	0.00	0.17	38.00	14.00	0.00	26.00	155.90	207857.00	4.50	204.81	206.00
2	6	7	10696.00	4805.00	147.00	-50	Spot (Block2, Row7, Column6)	208.83	207.00	18.06	0.00	0.09	191.00	194.28	191.00	35.72	0.01	0.18	18.00	0.00	0.00	16.00	17.83	123420.00	0.41	204.93	204.50
2	7	7	10961.00	4790.00	187.85	0	Spot (Block2, Row7, Column7)	200.31	199.00	21.38	0.00	0.11	181.00	183.32	181.00	33.06	0.01	0.18	29.00	0.00	0.00	18.00	19.31	199512.00	0.51	190.40	190.00
2	8	7	11305.00	4805.00	160.30	0	Spot (Block2, Row7, Column8)	332.91	330.50	46.55	0.00	0.14	186.00	191.70	186.00	60.54	0.01	0.32	95.00	66.00	0.00	144.50	146.91	235702.00	2.33	240.52	237.00
2	1	8	9191.00	5107.00	129.25	0	Spot (Block2, Row8, Column1)	63365.55	65535.00	6510.83	0.01	0.10	350.00	372.45	350.00	215.13	0.03	0.58	100.00	100.00	85.08	65185.00	63015.55	28451308.00	292.82	16457.81	13605.00
2	2	8	9496.00	5106.00	147.00	-50	Spot (Block2, Row8, Column2)	351.09	350.00	27.89	0.00	0.08	343.00	358.43	343.00	161.05	0.02	0.45	0.00	0.00	0.00	7.00	8.09	207145.00	-0.05	365.24	376.00
2	3	8	9796.00	5106.00	147.00	-50	Spot (Block2, Row8, Column3)	330.04	327.00	28.92	0.00	0.09	315.00	310.89	315.00	70.77	0.01	0.23	4.00	0.00	0.00	12.00	15.04	193736.00	0.27	328.87	330.00
2	4	8	10096.00	5105.00	147.00	-50	Spot (Block2, Row8, Column4)	314.74	313.00	17.65	0.00	0.06	290.00	289.38	290.00	70.14	0.00	0.24	0.00	0.00	0.00	23.00	24.74	184751.00	0.36	302.16	301.00
2	5	8	10396.00	5105.00	147.00	-50	Spot (Block2, Row8, Column5)	289.04	283.00	24.73	0.01	0.09	289.00	289.18	289.00	66.18	0.00	0.23	0.00	0.00	0.00	-6.00	0.04	169665.00	-0.00	276.81	276.00
2	6	8	10696.00	5105.00	147.00	-50	Spot (Block2, Row8, Column6)	309.52	310.00	21.83	0.00	0.07	281.00	286.29	281.00	87.14	0.01	0.30	0.00	0.00	0.00	29.00	28.52	182308.00	0.27	307.33	311.00
2	7	8	10996.00	5104.00	147.00	-50	Spot (Block2, Row8, Column7)	304.08	305.00	25.40	0.00	0.08	273.00	276.01	273.00	71.07	0.00	0.26	5.00	0.00	0.00	32.00	31.08	179101.00	0.39	297.59	300.00
2	8	8	11295.00	5109.00	141.80	0	Spot (Block2, Row8, Column8)	4807.09	4535.50	1795.82	0.03	0.37	287.00	291.60	287.00	76.48	0.01	0.26	100.00	100.00	0.00	4248.50	4520.09	2624670.00	59.04	1363.04	1036.00
3	1	1	13693.00	2999.00	159.10	0	Spot (Block3, Row1, Column1)	60222.98	65535.00	9598.04	0.04	0.16	478.00	548.93	478.00	236.37	0.06	0.43	100.00	100.00	69.23	65057.00	59744.98	42276916.00	252.46	13890.21	9995.00
3	2	1	14015.00	2993.00	122.80	0	Spot (Block3, Row1, Column2)	576.84	585.00	46.45	0.01	0.08	457.00	480.16	457.00	146.31	0.02	0.30	30.00	0.00	0.00	128.00	119.84	230738.00	0.66	507.17	510.50
3	3	1	14289.00	2987.00	220.05	0	Spot (Block3, Row1, Column3)	486.25	490.00	31.72	0.00	0.07	436.00	454.90	436.00	144.26	0.02	0.32	0.00	0.00	0.00	54.00	50.25	673459.00	0.22	442.21	434.00
3	4	1	14560.00	3010.00	180.65	0	Spot (Block3, Row1, Column4)	443.59	439.00	39.48	0.00	0.09	400.00	416.31	400.00	59.38	0.02	0.14	34.00	3.00	0.00	39.00	43.59	405441.00	0.46	419.16	418.00
3	5	1	14899.00	3001.00	147.00	-50	Spot (Block3, Row1, Column5)	443.41	451.00	32.02	0.01	0.07	393.00	407.16	393.00	64.10	0.02	0.16	41.00	0.00	0.00	58.00	50.41	261612.00	0.57	385.19	383.00
3	6	1	15199.00	3001.00	147.00	-50	Spot (Block3, Row1, Column6)	474.93	472.00	25.20	0.00	0.05	412.00	431.78	412.00	96.48	0.02	0.22	9.00	0.00	0.00	60.00	62.93	280210.00	0.45	446.37	443.00
3	7	1	15506.00	2986.00	125.75	0	Spot (Block3, Row1, Column7)	620.19	619.00	62.18	0.00	0.10	456.00	479.94	456.00	103.86	0.02	0.22	85.00	22.00	0.00	163.00	164.19	261101.00	1.35	517.50	514.00
3	8	1	15806.00	2993.00	165.45	0	Spot (Block3, Row1, Column8)	733.87	745.50	80.48	0.01	0.11	500.00	537.20	500.00	144.17	0.03	0.27	81.00	29.00	0.00	245.50	233.87	553337.00	1.36	605.21	596.00
3	1	2	13703.00	3281.00	236.60	0	Spot (Block3, Row2, Column1)	445.01	441.00	35.04	0.00	0.08	401.00	418.78	401.00	154.21	0.02	0.37	0.00	0.00	0.00	40.00	44.01	717801.00	0.17	413.97	408.00
3	2	2	14040.00	3319.00	107.95	0	Spot (Block3, Row2, Column2)	448.40	454.00	39.20	0.01	0.09	395.00	394.31	395.00	32.06	0.00	0.08	67.00	46.00	0.00	59.00	53.40	133176.00	1.69	420.41	412.00
3	3	2	14299.00	3302.00	147.00	-50	Spot (Block3, Row2, Column3)	415.56	415.00	19.53	0.00	0.05	383.00	379.85	383.00	33.29	0.00	0.09	48.00	2.00	0.00	32.00	32.56	244765.00	1.07	404.54	405.00
3	4	2	14581.00	3291.00	111.70	0	Spot (Block3, Row2, Column4)	459.01	462.50	37.55	0.00	0.08	370.00	366.95	370.00	33.19	0.00	0.09	91.00	69.00	0.00	92.50	89.01	147801.00	2.77	406.46	402.00
3	5	2	14900.00	3301.00	180.25	0	Spot (Block3, Row2, Column5)	457.67	461.00	38.06	0.00	0.08	344.00	346.43	344.00	31.71	0.00	0.09	99.00	89.00	0.00	117.00	113.67	417396.00	3.51	389.29	391.50
3	6	2	15199.00	3301.00	147.00	-50	Spot (Block3, Row2, Column6)	359.35	364.00	25.27	0.01	0.07	341.00	345.38	341.00	36.84	0.01	0.11	25.00	0.00	0.00	23.00	18.35	211660.00	0.38	331.61	333.50
3	7	2	15457.00	3312.00	141.00	0	Spot (Block3, Row2, Column7)	396.42	400.00	23.14	0.00	0.06	355.00	357.39	355.00	43.89	0.00	0.12	52.00	1.00	0.00	45.00	41.42	214066.00	0.89	381.28	379.00
3	8	2	15800.00	3300.00	147.00	-50	Spot (Block3, Row2, Column8)	398.91	390.00	48.39	0.01	0.12	391.00	393.30	391.00	54.94	0.00	0.14	19.00	2.00	0.00	-1.00	7.91	234959.00	0.10	365.32	364.00
3	1	3	13695.00	3598.00	155.90	0	Spot (Block3, Row3, Column1)	509.05	509.00	41.02	0.00	0.08	380.00	379.17	380.00	24.98	0.00	0.07	99.00	96.00	0.00	129.00	129.05	340552.00	5.20	430.19	422.00
3	2	3	14014.00	3605.00	216.20	0	Spot (Block3, Row3, Column2)	425.10	423.00	26.46	0.00	0.06	381.00	378.03	381.00	28.66	0.00	0.08	72.00	26.00	0.00	42.00	44.10	568787.00	1.64	395.75	395.00
3	3	3	14296.00	3585.00	117.85	0	Spot (Block3, Row3, Column3)	443.15	428.00	40.50	0.02	0.09	364.00	361.76	364.00	33.04	0.00	0.09	94.00	46.00	0.00	64.00	79.15	161748.00	2.46	409.58	406.00
3	4	3	14587.00	3597.00	171.00	0	Spot (Block3, Row3, Column4)	433.31	429.00	37.40	0.00	0.09	341.00	345.74	341.00	30.60	0.01	0.09	98.00	78.00	0.00	88.00	92.31	352715.00	2.86	379.71	379.00
3	5	3	14884.00	3609.00	185.95	0	Spot (Block3, Row3, Column5)	402.24	403.00	22.54	0.00	0.06	331.00	333.67	331.00	26.63	0.00	0.08	96.00	81.00	0.00	72.00	71.24	391381.00	2.57	357.70	358.00
3	6	3	15149.00	3583.00	98.75	0	Spot (Block3, Row3, Column6)	403.46	376.00	91.77	0.03	0.23	328.50	330.24	328.50	25.45	0.00	0.08	75.00	43.00	0.00	47.50	74.96	99252.00	2.88	348.01	351.00
3	7	3	15504.00	3595.00	167.95	0	Spot (Block3, Row3, Column7)	379.43	380.00	32.31	0.00	0.09	328.00	329.10	328.00	33.42	0.00	0.10	70.00	30.00	0.00	52.00	51.43	297472.00	1.51	342.92	340.00
3	8	3	15800.00	3600.00	147.00	-50	Spot (Block3, Row3, Column8)	390.07	390.00	27.08	0.00	0.07	359.00	360.06	359.00	41.39	0.00	0.11	26.00	1.00	0.00	31.00	31.07	229361.00	0.73	373.82	379.00
3	1	4	13692.00	3900.00	173.30	0	Spot (Block3, Row4, Column1)	495.04	494.00	39.92	0.00	0.08	385.00	383.01	385.00	28.15	0.00	0.07	97.00	92.00	0.00	109.00	110.04	414843.00	3.98	429.17	425.50
3	2	4	14000.00	3904.00	147.85	0	Spot (Block3, Row4, Column2)	463.77	467.00	24.71	0.00	0.05	385.00	381.88	385.00	32.12	0.00	0.08	96.00	72.00	0.00	82.00	78.77	276873.00	2.55	426.79	421.50
3	3	4	14291.00	3899.00	153.75	0	Spot (Block3, Row4, Column3)	629.28	635.00	98.29	0.00	0.16	352.00	354.28	352.00	34.94	0.00	0.10	99.00	96.00	0.00	283.00	277.28	409660.00	7.87	427.51	423.00
3	4	4	14599.00	3902.00	147.00	-50	Spot (Block3, Row4, Column4)	349.52	347.00	24.99	0.00	0.07	329.00	332.65	329.00	27.20	0.00	0.08	38.00	11.00	0.00	18.00	20.52	205520.00	0.62	336.77	330.00
3	5	4	14899.00	3902.00	147.00	-50	Spot (Block3, Row4, Column5)	341.97	339.00	22.08	0.00	0.06	324.00	325.26	324.00	25.07	0.00	0.08	39.00	7.00	0.00	15.00	17.97	200396.00	0.67	338.90	335.50
3	6	4	15204.00	3898.00	165.20	0	Spot (Block3, Row4, Column6)	443.67	445.00	34.40	0.00	0.08	328.00	328.57	328.00	25.57	0.00	0.08	99.00	96.00	0.00	117.00	115.67	336747.00	4.50	380.77	385.00
3	7	4	15528.00	3897.00	203.35	0	Spot (Block3, Row4, Column7)	368.10	371.00	31.19	0.00	0.08	334.00	338.84	334.00	40.36	0.01	0.12	45.00	4.00	0.00	37.00	34.10	431416.00	0.72	349.45	345.50
3	8	4	15793.00	3911.00	146.45	0	Spot (Block3, Row4, Column8)	1647.42	1617.00	482.94	0.01	0.29	375.00	370.38	375.00	40.61	0.01	0.11	100.00	100.00	0.00	1242.00	1272.42	963743.00	31.45	694.11	624.00
3	1	5	13692.00	4185.00	131.95	0	Spot (Block3, Row5, Column1)	496.42	493.00	43.35	0.00	0.09	385.00	381.67	385.00	33.29	0.00	0.09	97.00	84.00	0.00	108.00	111.42	231333.00	3.45	432.62	429.00
3	2	5	13999.00	4203.00	147.00	-50	Spot (Block3, Row5, Column2)	396.29	396.00	22.26	0.00	0.06	377.00	375.11	377.00	73.99	0.00	0.20	1.00	0.00	0.00	19.00	19.29	233416.00	0.29	393.16	389.00
3	3	5	14322.00	4208.00	199.20	0	Spot (Block3, Row5, Column3)	385.79	388.00	26.38	0.00	0.07	336.00	342.41	336.00	75.08	0.01	0.22	15.00	0.00	0.00	52.00	49.79	435175.00	0.58	361.99	360.50
3	4	5	14600.00	4198.00	183.80	0	Spot (Block3, Row5, Column4)	383.60	386.00	24.10	0.00	0.06	320.00	322.40	320.00	27.46	0.00	0.09	92.00	72.00	0.00	66.00	63.60	365573.00	2.23	336.91	340.00
3	5	5	14901.00	4205.00	154.70	0	Spot (Block3, Row5, Column5)	682.96	688.00	124.57	0.00	0.18	326.00	328.26	326.00	28.10	0.00	0.09	100.00	99.00	0.00	362.00	356.96	450071.00	12.62	419.21	414.00
3	6	5	15200.00	4201.00	147.00	-50	Spot (Block3, Row5, Column6)	381.75	380.50	22.81	0.00	0.06	336.00	339.03	336.00	27.45	0.00	0.08	77.00	33.00	0.00	44.50	45.75	223706.00	1.56	384.06	379.50
3	7	5	15486.00	4208.00	198.05	0	Spot (Block3, Row5, Column7)	380.54	381.00	26.63	0.00	0.07	349.00	351.30	349.00	31.73	0.00	0.09	50.00	10.00	0.00	32.00	31.54	422784.00	0.92	357.23	360.00
3	8	5	15787.00	4180.00	185.90	0	Spot (Block3, Row5, Column8)	450.97	450.00	33.89	0.00	0.08	378.00	376.50	378.00	32.48	0.00	0.09	86.00	58.00	0.00	72.00	72.97	438797.00	2.29	404.96	403.00
3	1	6	13711.00	4490.00	205.35	0	Spot (Block3, Row6, Column1)	438.86	437.00	45.77	0.00	0.10	356.00	357.62	356.00	51.22	0.00	0.14	72.00	34.00	0.00	81.00	82.86	527066.00	1.59	382.02	375.00
3	2	6	13998.00	4506.00	221.75	0	Spot (Block3, Row6, Column2)	399.18	395.50	31.73	0.00	0.08	348.00	353.44	348.00	77.72	0.01	0.22	15.00	0.00	0.00	47.50	51.18	561241.00	0.59	375.80	377.50
3	3	6	14297.00	4493.00	122.85	0	Spot (Block3, Row6, Column3)	431.64	434.00	27.24	0.00	0.06	326.00	328.97	326.00	75.30	0.00	0.23	83.00	0.00	0.00	108.00	105.64	171793.00	1.36	380.29	382.00
3	4	6	14603.00	4499.00	167.10	0	Spot (Block3, Row6, Column4)	369.25	372.00	29.21	0.00	0.08	309.00	311.57	309.00	32.25	0.00	0.10	83.00	46.00	0.00	63.00	60.25	286171.00	1.79	338.15	335.50
3	5	6	14900.00	4502.00	114.65	0	Spot (Block3, Row6, Column5)	614.91	632.00	69.45	0.01	0.11	320.00	322.66	320.00	28.89	0.00	0.09	100.00	100.00	0.00	312.00	294.91	213375.00	10.12	424.09	412.00
3	6	6	15245.00	4495.00	190.10	0	Spot (Block3, Row6, Column6)	375.37	379.00	24.26	0.00	0.06	334.00	337.40	334.00	47.79	0.00	0.14	45.00	0.00	0.00	45.00	41.37	382130.00	0.79	365.39	363.00
3	7	6	15491.00	4495.00	172.60	0	Spot (Block3, Row6, Column7)	440.59	445.00	31.48	0.00	0.07	349.00	351.46	349.00	47.19	0.00	0.13	91.00	50.00	0.00	96.00	91.59	367450.00	1.89	392.08	387.50
3	8	6	15795.00	4512.00	140.65	0	Spot (Block3, Row6, Column8)	468.96	478.00	50.96	0.01	0.11	384.00	395.47	384.00	56.71	0.01	0.14	77.00	16.00	0.00	94.00	84.96	251362.00	1.30	429.30	427.00
3	1	7	13710.00	4799.00	215.90	0	Spot (Block3, Row7, Column1)	427.67	431.00	47.41	0.00	0.11	323.00	351.94	323.00	148.67	0.04	0.42	21.00	0.00	0.00	108.00	104.67	569662.00	0.51	372.97	363.00
3	2	7	13999.00	4803.00	147.00	-50	Spot (Block3, Row7, Column2)	350.60	353.00	24.28	0.00	0.07	326.00	331.89	326.00	31.71	0.01	0.10	42.00	2.00	0.00	27.00	24.60	206504.00	0.59	342.38	340.00
3	3	7	14270.00	4799.00	174.40	0	Spot (Block3, Row7, Column3)	374.73	379.00	24.32	0.00	0.06	320.00	322.08	320.00	59.83	0.00	0.19	49.00	0.00	0.00	59.00	54.73	319643.00	0.88	347.92	353.00
3	4	7	14600.00	4850.00	137.10	0	Spot (Block3, Row7, Column4)	344.36	343.00	21.17	0.00	0.06	307.00	305.68	307.00	26.76	0.00	0.09	71.00	19.00	0.00	36.00	37.36	173903.00	1.45	327.64	325.00
3	5	7	14900.00	4802.00	147.00	-50	Spot (Block3, Row7, Column5)	338.52	339.00	24.78	0.00	0.07	313.00	314.23	313.00	28.62	0.00	0.09	47.00	9.00	0.00	26.00	25.52	199049.00	0.85	315.15	317.00
3	6	7	15211.00	4814.00	223.85	0	Spot (Block3, Row7, Column6)	377.26	377.00	27.80	0.00	0.07	335.00	345.45	335.00	57.59	0.01	0.17	27.00	0.00	0.00	42.00	42.26	540995.00	0.55	336.58	335.00
3	7	7	15493.00	4790.00	158.00	0	Spot (Block3, Row7, Column7)	498.38	462.50	265.06	0.03	0.53	380.00	392.90	380.00	74.74	0.01	0.19	56.00	12.00	0.00	82.50	118.38	342882.00	1.41	420.79	412.00
3	8	7	15810.00	4814.00	101.65	0	Spot (Block3, Row7, Column8)	989.17	1003.00	187.57	0.01	0.19	506.00	509.25	506.00	125.82	0.00	0.25	99.00	87.00	0.00	497.00	483.17	262129.00	3.81	668.28	643.50
3	1	8	13692.00	5104.00	130.80	0	Spot (Block3, Row8, Column1)	62769.41	65535.00	7283.59	0.02	0.12	300.00	335.83	300.00	196.43	0.05	0.58	100.00	100.00	79.91	65235.00	62469.41	28748568.00	317.83	14858.09	12161.00
3	2	8	14006.00	5092.00	220.40	0	Spot (Block3, Row8, Column2)	336.20	335.00	24.24	0.00	0.07	310.00	325.79	310.00	125.91	0.02	0.39	0.00	0.00	0.00	25.00	26.20	467648.00	0.08	314.79	315.00
3	3	8	14305.00	5153.00	194.20	0	Spot (Block3, Row8, Column3)	361.06	364.00	38.16	0.00	0.11	313.00	314.71	313.00	61.74	0.00	0.20	39.00	1.00	0.00	51.00	48.06	385614.00	0.75	334.21	333.00
3	4	8	14594.00	5132.00	189.95	0	Spot (Block3, Row8, Column4)	391.15	384.00	52.83	0.01	0.14	321.00	325.07	321.00	29.87	0.01	0.09	80.00	53.00	0.00	63.00	70.15	398978.00	2.21	352.21	352.00
3	5	8	14909.00	5143.00	279.75	0	Spot (Block3, Row8, Column5)	378.01	382.00	30.48	0.00	0.08	350.00	357.29	350.00	50.23	0.01	0.14	22.00	0.00	0.00	32.00	28.01	862614.00	0.41	355.30	356.00
3	6	8	15200.00	5115.00	207.15	0	Spot (Block3, Row8, Column6)	494.22	491.00	51.59	0.00	0.10	416.00	414.52	416.00	100.52	0.00	0.24	27.00	1.00	0.00	75.00	78.22	600475.00	0.79	429.73	426.00
3	7	8	15544.00	5105.00	238.25	0	Spot (Block3, Row8, Column7)	606.68	594.00	82.56	0.01	0.14	492.00	493.31	492.00	105.47	0.00	0.21	47.00	9.00	0.00	102.00	114.68	991926.00	1.07	540.63	530.50
3	8	8	15804.00	5100.00	120.35	0	Spot (Block3, Row8, Column8)	5972.74	5859.00	1832.71	0.01	0.31	588.00	596.65	588.00	82.77	0.01	0.14	100.00	100.00	0.00	5271.00	5384.74	2263668.00	64.95	2074.38	1821.50
4	1	1	18193.00	2994.00	159.80	0	Spot (Block4, Row1, Column1)	64445.70	65535.00	3325.83	0.01	0.05	6148.50	6390.52	6148.50	2199.70	0.02	0.34	100.00	100.00	87.12	59386.50	58297.20	45047972.00	26.39	26502.28	23772.00
4	2	1	18501.00	3000.00	147.00	-50	Spot (Block4, Row1, Column2)	7338.74	7040.50	2141.02	0.02	0.29	6135.00	6338.89	6135.00	2219.46	0.01	0.35	8.00	3.00	0.00	905.50	1203.74	4329856.00	0.45	6389.05	6452.50
4	3	1	18812.00	3023.00	107.20	0	Spot (Block4, Row1, Column3)	8481.32	7361.00	5624.54	0.06	0.66	6192.00	6282.12	6192.00	1174.86	0.01	0.19	49.00	16.00	0.00	1169.00	2289.32	2518953.00	1.87	7115.27	6908.00
4	4	1	19101.00	2999.00	147.00	-50	Spot (Block4, Row1, Column4)	8187.45	7393.00	5071.29	0.04	0.62	6319.00	6475.45	6319.00	1395.65	0.01	0.22	33.00	10.00	0.17	1074.00	1868.45	4830593.00	1.23	6581.03	6431.00
4	5	1	19401.00	2999.00	147.00	-50	Spot (Block4, Row1, Column5)	7443.52	7196.00	1984.09	0.01	0.27	6568.00	6821.36	6568.00	2375.89	0.02	0.35	5.00	0.00	0.00	628.00	875.52	4384233.00	0.26	7953.31	6480.00
4	6	1	19701.00	2999.00	147.00	-50	Spot (Block4, Row1, Column6)	7841.47	7758.50	893.47	0.00	0.11	6904.00	7117.41	6904.00	1837.54	0.01	0.26	13.00	0.00	0.00	854.50	937.47	4610785.00	0.39	7052.06	6973.00
4	7	1	20001.00	2998.00	147.00	-50	Spot (Block4, Row1, Column7)	8209.58	8126.00	982.62	0.00	0.12	7172.00	7422.35	7172.00	2203.62	0.01	0.30	13.00	0.00	0.00	954.00	1037.58	4819022.00	0.36	7162.76	7120.00
4	8	1	20327.00	3010.00	193.95	0	Spot (Block4, Row1, Column8)	8590.08	8526.50	1080.85	0.00	0.13	7558.00	7779.23	7558.00	1839.75	0.01	0.24	20.00	1.00	0.00	968.50	1032.08	9122662.00	0.44	7941.20	7969.00
4	1	2	18200.00	3301.00	147.00	-50	Spot (Block4, Row2, Column1)	6935.11	6683.00	1848.50	0.02	0.27	5874.00	6104.60	5874.00	2140.78	0.02	0.35	6.00	2.00	0.00	809.00	1061.11	4063977.00	0.39	6517.53	6613.00
4	2	2	18501.00	3300.00	147.00	-50	Spot (Block4, Row2, Column2)	6726.15	6667.00	816.47	0.00	0.12	6142.00	6407.74	6142.00	2392.48	0.02	0.37	0.00	0.00	0.00	525.00	584.15	3961700.00	0.13	6205.66	6136.00
4	3	2	18796.00	3293.00	115.15	0	Spot (Block4, Row2, Column3)	8197.79	7974.00	2200.36	0.01	0.27	6389.00	6511.94	6389.00	1461.24	0.01	0.22	52.00	6.00	0.00	1585.00	1808.79	2844634.00	1.15	7330.81	7310.00
4	4	2	19091.00	3293.00	142.70	0	Spot (Block4, Row2, Column4)	7276.06	7188.00	801.30	0.01	0.11	6517.00	6629.49	6517.00	1049.18	0.01	0.16	36.00	4.00	0.00	671.00	759.06	4009109.00	0.62	7029.73	7127.00
4	5	2	19401.00	3307.00	150.90	0	Spot (Block4, Row2, Column5)	8609.14	8431.00	1225.85	0.01	0.14	6575.00	6724.88	6575.00	1371.01	0.01	0.20	70.00	25.00	0.00	1856.00	2034.14	5372104.00	1.37	7637.49	7472.00
4	6	2	19711.00	3310.00	185.30	0	Spot (Block4, Row2, Column6)	7754.67	7492.50	1776.33	0.01	0.23	6754.00	6855.89	6754.00	1322.09	0.01	0.19	30.00	3.00	0.00	738.50	1000.67	7522031.00	0.68	6957.64	7020.00
4	7	2	20001.00	3298.00	147.00	-50	Spot (Block4, Row2, Column7)	7524.63	7449.50	821.14	0.00	0.11	6919.00	7194.00	6919.00	2422.39	0.02	0.34	1.00	0.00	0.00	530.50	605.63	4424485.00	0.14	6982.89	6913.50
4	8	2	20301.00	3298.00	147.00	-50	Spot (Block4, Row2, Column8)	7725.58	7679.00	820.97	0.00	0.11	7196.00	7493.99	7196.00	2359.32	0.02	0.31	0.00	0.00	0.00	483.00	529.58	4550365.00	0.10	7466.33	7265.50
4	1	3	18196.00	3597.00	152.80	0	Spot (Block4, Row3, Column1)	7764.62	7615.00	937.85	0.01	0.12	5711.00	5783.79	5711.00	911.10	0.01	0.16	91.00	52.00	0.00	1904.00	2053.62	4938296.00	2.17	6470.27	6470.50
4	2	3	18501.00	3601.00	147.00	-50	Spot (Block4, Row3, Column2)	7106.97	7083.00	749.71	0.00	0.11	6123.00	6271.51	6123.00	1620.74	0.01	0.26	23.00	0.00	0.00	960.00	983.97	4171789.00	0.52	6722.37	6678.00
4	3	3	18798.00	3602.00	141.30	0	Spot (Block4, Row3, Column3)	8875.48	8143.00	4562.84	0.04	0.51	6500.00	6660.10	6500.00	1583.39	0.01	0.24	52.00	10.00	0.00	1643.00	2375.48	4810509.00	1.40	7440.15	7479.00
4	4	3	19104.00	3604.00	175.10	0	Spot (Block4, Row3, Column4)	8098.55	7926.50	1444.12	0.01	0.18	6648.00	6762.56	6648.00	1192.03	0.01	0.18	55.00	11.00	0.00	1278.50	1450.55	6964751.00	1.12	7340.64	7336.50
4	5	3	19412.00	3590.00	170.20	0	Spot (Block4, Row3, Column5)	8950.14	8762.00	2069.57	0.01	0.23	6774.00	6946.82	6774.00	1688.22	0.01	0.24	57.00	11.00	0.00	1988.00	2176.14	7231716.00	1.19	7642.41	7623.50
4	6	3	19704.00	3589.00	209.70	0	Spot (Block4, Row3, Column6)	7962.50	7888.00	1194.36	0.00	0.15	6891.00	7091.09	6891.00	1819.64	0.01	0.26	18.00	0.00	0.00	997.00	1071.50	9937198.00	0.48	7568.50	7373.00
4	7	3	19966.00	3589.00	181.40	0	Spot (Block4, Row3, Column7)	7755.57	7787.50	875.78	0.00	0.11	6937.00	7102.35	6937.00	1705.05	0.01	0.24	15.00	0.00	0.00	850.50	818.57	7150632.00	0.38	7342.68	7268.00
4	8	3	20313.00	3613.00	186.00	0	Spot (Block4, Row3, Column8)	8507.29	8265.50	2280.13	0.01	0.27	7169.00	7350.31	7169.00	1851.44	0.01	0.25	18.00	3.00	0.00	1096.50	1338.29	8269087.00	0.62	7547.28	7497.50
4	1	4	18202.00	3911.00	174.85	0	Spot (Block4, Row4, Column1)	7065.49	7008.50	794.05	0.00	0.11	5806.50	5890.24	5806.50	862.40	0.01	0.15	64.00	26.00	0.00	1202.00	1258.99	6005664.00	1.36	6290.93	6271.00
4	2	4	18499.00	3910.00	116.60	0	Spot (Block4, Row4, Column2)	7591.01	7522.50	1264.25	0.00	0.17	6273.00	6364.67	6273.00	1030.72	0.01	0.16	61.00	16.00	0.00	1249.50	1318.01	2687216.00	1.19	7068.03	7012.50
4	3	4	18798.00	3900.00	164.35	0	Spot (Block4, Row4, Column3)	10925.45	10412.00	3772.49	0.02	0.35	6649.00	6729.61	6649.00	1088.24	0.01	0.16	96.00	81.00	0.00	3763.00	4276.45	8161309.00	3.86	7846.70	7797.00
4	4	4	19109.00	3915.00	185.50	0	Spot (Block4, Row4, Column4)	8027.74	7846.00	2101.72	0.01	0.26	6809.00	6879.50	6809.00	937.07	0.00	0.14	53.00	23.00	0.00	1037.00	1218.74	7746768.00	1.23	7241.85	7238.50
4	5	4	19401.00	3905.00	140.95	0	Spot (Block4, Row4, Column5)	8395.29	8343.00	1052.75	0.00	0.13	6979.50	7058.90	6979.50	1247.03	0.00	0.18	53.00	12.00	0.00	1363.50	1415.79	4533454.00	1.07	7523.08	7610.50
4	6	4	19689.00	3898.00	105.15	0	Spot (Block4, Row4, Column6)	9703.35	9770.50	1046.30	0.00	0.11	7035.00	7223.74	7035.00	1810.78	0.01	0.25	76.00	18.00	0.00	2735.50	2668.35	2775158.00	1.37	9073.69	8825.00
4	7	4	20015.00	3924.00	166.25	0	Spot (Block4, Row4, Column7)	8118.65	7829.00	2827.93	0.02	0.35	7016.00	7198.13	7016.00	1641.44	0.01	0.23	26.00	2.00	0.00	813.00	1102.65	6235127.00	0.56	7526.30	7298.00
4	8	4	20298.00	3904.00	209.65	0	Spot (Block4, Row4, Column8)	8845.25	8598.50	2054.23	0.01	0.23	7136.00	7311.46	7136.00	1768.93	0.01	0.24	37.00	9.00	0.00	1462.50	1709.25	11091948.00	0.87	7696.07	7797.00
4	1	5	18228.00	4223.00	75.65	0	Spot (Block4, Row5, Column1)	17969.88	9985.00	17547.92	0.26	0.98	5905.00	6009.19	5905.00	977.25	0.01	0.16	94.00	77.00	7.41	4080.00	12064.88	2425934.00	12.24	9410.24	7868.00
4	2	5	18485.00	4194.00	183.80	0	Spot (Block4, Row5, Column2)	7503.20	7445.00	909.70	0.00	0.12	6315.00	6453.35	6315.00	1067.27	0.01	0.17	51.00	16.00	0.00	1130.00	1188.20	7165556.00	0.98	6844.40	6761.00
4	3	5	18825.00	4192.00	226.70	0	Spot (Block4, Row5, Column3)	7993.47	7638.00	2697.30	0.02	0.34	6773.00	6873.07	6773.00	1146.96	0.01	0.17	42.00	10.00	0.00	865.00	1220.47	11830331.00	0.98	7422.79	7240.00
4	4	5	19114.00	4192.00	180.10	0	Spot (Block4, Row5, Column4)	8963.37	8393.00	3123.77	0.03	0.35	6910.00	6964.66	6910.00	972.82	0.00	0.14	72.00	32.00	0.00	1483.00	2053.37	8156665.00	2.05	7568.14	7368.00
4	5	5	19395.00	4192.00	171.70	0	Spot (Block4, Row5, Column5)	11294.26	11042.00	2645.18	0.01	0.23	6982.00	7056.52	6982.00	1444.37	0.00	0.20	86.00	66.00	0.00	4060.00	4312.26	9340350.00	2.93	8327.10	8015.00
4	6	5	19701.00	4213.00	231.40	0	Spot (Block4, Row5, Column6)	8086.77	7973.50	1433.75	0.01	0.18	6972.00	7128.52	6972.00	1919.16	0.01	0.27	22.00	1.00	0.00	1001.50	1114.77	12469793.00	0.50	7558.51	7172.00
4	7	5	20004.00	4200.00	175.25	0	Spot (Block4, Row5, Column7)	8666.07	8334.00	2743.69	0.02	0.32	7009.00	7195.32	7009.00	1822.13	0.01	0.25	33.00	4.00	0.00	1325.00	1657.07	7470150.00	0.81	7773.07	7683.00
4	8	5	20303.00	4196.00	144.30	0	Spot (Block4, Row5, Column8)	12894.65	10824.00	8155.23	0.08	0.63	7121.00	7408.14	7121.00	2440.43	0.02	0.33	79.00	30.00	1.59	3703.00	5773.65	7298373.00	2.25	9824.51	8635.00
4	1	6	18195.00	4482.00	191.50	0	Spot (Block4, Row6, Column1)	7348.30	7200.00	2262.88	0.01	0.31	5906.00	6096.51	5906.00	1971.55	0.01	0.32	21.00	2.00	0.00	1294.00	1442.30	7583445.00	0.63	6496.06	6387.00
4	2	6	18448.00	4490.00	243.95	0	Spot (Block4, Row6, Column2)	7449.55	7007.00	2662.06	0.03	0.36	6303.00	6395.23	6303.00	1070.53	0.01	0.17	36.00	11.00	0.00	704.00	1146.55	12820676.00	0.98	6610.88	6482.00
4	3	6	18831.00	4461.00	180.20	0	Spot (Block4, Row6, Column3)	8475.42	7757.50	4266.73	0.04	0.50	6707.00	6870.23	6707.00	1654.32	0.01	0.24	31.00	7.00	0.22	1050.50	1768.42	7712630.00	0.97	7461.07	7394.00
4	4	6	19100.00	4489.00	193.40	0	Spot (Block4, Row6, Column4)	8128.23	8013.00	1228.88	0.01	0.15	6855.00	6951.69	6855.00	1455.90	0.01	0.21	35.00	5.00	0.00	1158.00	1273.23	8607796.00	0.81	7401.79	7449.00
4	5	6	19400.00	4511.00	94.20	0	Spot (Block4, Row6, Column5)	9311.62	9137.00	954.16	0.01	0.10	6867.00	7007.69	6867.00	1697.94	0.01	0.24	80.00	22.00	0.00	2270.00	2444.62	2095115.00	1.36	8747.66	8737.00
4	6	6	19691.00	4481.00	185.60	0	Spot (Block4, Row6, Column6)	7967.62	7924.50	1071.92	0.00	0.13	6826.00	7071.64	6826.00	2055.58	0.02	0.29	13.00	1.00	0.00	1098.50	1141.62	7696719.00	0.44	7679.54	7420.00
4	7	6	19981.00	4488.00	177.40	0	Spot (Block4, Row6, Column7)	8217.81	8079.50	995.64	0.01	0.12	6882.00	7096.97	6882.00	2224.53	0.01	0.31	19.00	0.00	0.00	1197.50	1335.81	7231669.00	0.50	7345.15	7426.00
4	8	6	20341.00	4523.00	148.60	0	Spot (Block4, Row6, Column8)	9639.44	8405.00	5154.84	0.06	0.53	7074.00	7397.33	7074.00	2971.25	0.02	0.40	16.00	6.00	0.00	1331.00	2565.44	5851139.00	0.75	7934.67	7854.50
4	1	7	18184.00	4830.00	166.65	0	Spot (Block4, Row7, Column1)	7066.01	6932.00	1468.66	0.01	0.21	5892.00	6100.16	5892.00	2147.04	0.02	0.35	11.00	1.00	0.00	1040.00	1174.01	5447892.00	0.45	6529.35	6305.00
4	2	7	18519.00	4802.00	183.95	0	Spot (Block4, Row7, Column2)	7491.62	7365.50	1125.73	0.01	0.15	6336.00	6425.57	6336.00	1448.13	0.01	0.23	36.00	4.00	0.00	1029.50	1155.62	7102056.00	0.74	6834.06	6862.50
4	3	7	18816.00	4810.00	203.80	0	Spot (Block4, Row7, Column3)	7755.66	7490.00	1749.10	0.02	0.23	6622.50	6800.06	6622.50	1619.11	0.01	0.24	24.00	3.00	0.00	867.50	1133.16	9159434.00	0.59	7486.07	7273.00
4	4	7	19095.00	4796.00	214.55	0	Spot (Block4, Row7, Column4)	7735.60	7711.00	889.95	0.00	0.12	6649.00	6814.18	6649.00	1580.23	0.01	0.23	29.00	1.00	0.00	1062.00	1086.60	10187783.00	0.58	7257.98	7084.00
4	5	7	19420.00	4807.00	162.90	0	Spot (Block4, Row7, Column5)	7580.42	7469.00	1251.12	0.01	0.17	6667.50	6833.16	6667.50	1588.40	0.01	0.23	21.00	1.00	0.00	801.50	912.92	5571607.00	0.47	7497.38	7124.00
4	6	7	19700.00	4793.00	181.30	0	Spot (Block4, Row7, Column6)	8776.04	8206.50	2642.06	0.03	0.30	6646.50	6859.09	6646.50	1697.60	0.01	0.25	43.00	9.00	0.00	1560.00	2129.54	8056400.00	1.13	7566.29	7591.00
4	7	7	19960.00	4770.00	198.40	0	Spot (Block4, Row7, Column7)	7982.60	7593.00	2192.18	0.02	0.27	6736.00	6907.12	6736.00	2098.99	0.01	0.30	15.00	3.00	0.00	857.00	1246.60	8860682.00	0.51	7201.78	7075.00
4	8	7	20306.00	4802.00	160.70	0	Spot (Block4, Row7, Column8)	11869.95	11757.50	1601.98	0.00	0.13	6865.00	7142.52	6865.00	2704.98	0.02	0.38	92.00	39.00	0.00	4892.50	5004.95	8475144.00	1.75	8507.77	8475.50
4	1	8	18196.00	5099.00	146.90	0	Spot (Block4, Row8, Column1)	64808.58	65535.00	3257.09	0.00	0.05	5767.00	5905.82	5767.00	1445.10	0.01	0.24	100.00	100.00	91.33	59768.00	59041.58	38107772.00	40.76	25171.19	22049.00
4	2	8	18506.00	5094.00	207.00	0	Spot (Block4, Row8, Column2)	7359.52	7318.50	930.60	0.00	0.13	6128.50	6239.77	6128.50	1347.75	0.01	0.22	43.00	3.00	0.00	1190.00	1231.02	8993328.00	0.83	6616.58	6594.00
4	3	8	18806.00	5092.00	117.75	0	Spot (Block4, Row8, Column3)	10044.73	8871.00	3887.84	0.05	0.39	6395.00	6515.46	6395.00	1340.54	0.01	0.21	83.00	43.00	0.00	2476.00	3649.73	3696459.00	2.63	7892.23	7927.00
4	4	8	19105.00	5103.00	149.65	0	Spot (Block4, Row8, Column4)	8153.34	8137.00	925.69	0.00	0.11	6397.00	6525.28	6397.00	1320.14	0.01	0.20	66.00	18.00	0.00	1740.00	1756.34	4997997.00	1.23	7096.06	7181.00
4	5	8	19379.00	5113.00	135.00	0	Spot (Block4, Row8, Column5)	8580.82	7819.00	3913.09	0.04	0.46	6370.00	6437.62	6370.00	1022.29	0.00	0.16	70.00	26.00	0.00	1449.00	2210.82	4230345.00	2.10	7386.78	7448.00
4	6	8	19704.00	5092.00	196.85	0	Spot (Block4, Row8, Column6)	7945.35	7868.00	1096.57	0.00	0.14	6360.00	6504.67	6360.00	1450.92	0.01	0.22	53.00	10.00	0.00	1508.00	1585.35	8700158.00	0.99	7094.91	7051.00
4	7	8	19985.00	5091.00	185.95	0	Spot (Block4, Row8, Column7)	7722.18	7640.50	1150.82	0.00	0.15	6349.00	6604.79	6349.00	2248.13	0.02	0.34	17.00	1.00	0.00	1291.50	1373.18	7505962.00	0.50	7078.89	7015.00
4	8	8	20301.00	5089.00	122.30	0	Spot (Block4, Row8, Column8)	15155.60	14024.50	6243.44	0.03	0.41	6579.00	6749.67	6579.00	2010.52	0.01	0.30	100.00	91.00	0.25	7445.50	8576.60	6031928.00	4.18	9227.59	8826.00
5	1	1	4690.00	7505.00	157.95	0	Spot (Block5, Row1, Column1)	60280.88	65535.00	9322.12	0.04	0.15	1742.00	1780.98	1742.00	274.29	0.01	0.15	100.00	100.00	70.13	63793.00	58538.88	41172212.00	213.27	18477.11	14820.00
5	2	1	5003.00	7504.00	122.35	0	Spot (Block5, Row1, Column2)	2700.06	2755.50	283.48	0.01	0.10	1786.00	1819.90	1786.00	247.75	0.01	0.14	100.00	89.00	0.00	969.50	914.06	1074624.00	3.55	2114.71	2076.00
5	3	1	5294.00	7511.00	154.15	0	Spot (Block5, Row1, Column3)	3642.43	3395.00	945.59	0.03	0.26	1849.00	1877.39	1849.00	186.92	0.01	0.10	100.00	100.00	0.00	1546.00	1793.43	2389433.00	9.44	2307.70	2254.00
5	4	1	5599.00	7508.00	104.45	0	Spot (Block5, Row1, Column4)	3064.18	3111.00	221.97	0.01	0.07	1935.00	1963.57	1935.00	233.34	0.01	0.12	100.00	98.00	0.00	1176.00	1129.18	857969.00	4.72	2460.68	2425.00
5	5	1	5894.00	7508.00	147.50	0	Spot (Block5, Row1, Column5)	25693.39	22419.00	16235.35	0.06	0.63	1957.00	2011.34	1957.00	258.53	0.01	0.13	100.00	100.00	0.34	20462.00	23736.39	15236180.00	91.60	7080.04	5814.00
5	6	1	6202.00	7508.00	99.75	0	Spot (Block5, Row1, Column6)	11177.44	10052.50	4523.29	0.05	0.40	2010.00	2065.31	2010.00	238.04	0.01	0.12	100.00	100.00	0.00	8042.50	9167.44	2839069.00	38.28	4405.42	4008.00
5	7	1	6507.00	7502.00	115.70	0	Spot (Block5, Row1, Column7)	33011.09	30888.50	15485.75	0.03	0.47	2047.00	2090.92	2047.00	222.23	0.01	0.11	100.00	100.00	10.29	28841.50	30964.09	11553882.00	139.14	9726.62	7562.50
5	8	1	6796.00	7512.00	204.50	0	Spot (Block5, Row1, Column8)	2621.58	2630.50	261.30	0.00	0.10	2111.00	2129.57	2111.00	161.31	0.00	0.08	91.00	72.00	0.00	519.50	510.58	3109191.00	3.05	2277.11	2249.50
5	1	2	4710.00	7830.00	152.20	0	Spot (Block5, Row2, Column1)	2015.28	1984.00	275.55	0.01	0.14	1757.00	1776.00	1757.00	182.86	0.00	0.10	67.00	9.00	0.00	227.00	258.28	1285748.00	1.31	1891.88	1874.00
5	2	2	4990.00	7810.00	119.90	0	Spot (Block5, Row2, Column2)	5598.94	5527.50	1059.34	0.01	0.19	1817.00	1840.30	1817.00	186.72	0.01	0.10	100.00	100.00	0.00	3710.50	3781.94	2116400.00	20.13	3100.15	3013.00
5	3	2	5293.00	7817.00	185.20	0	Spot (Block5, Row2, Column3)	2318.81	2285.50	215.30	0.01	0.09	1930.00	1945.54	1930.00	174.49	0.00	0.09	95.00	51.00	0.00	355.50	388.81	2226062.00	2.14	2091.13	2090.50
5	4	2	5595.00	7802.00	127.90	0	Spot (Block5, Row2, Column4)	4143.22	4205.00	548.84	0.01	0.13	1981.00	2010.92	1981.00	253.72	0.01	0.13	100.00	100.00	0.00	2224.00	2162.22	1810588.00	8.40	2706.93	2708.50
5	5	2	5889.00	7813.00	223.30	0	Spot (Block5, Row2, Column5)	3182.98	3202.00	413.28	0.00	0.13	2017.00	2076.68	2017.00	293.35	0.01	0.14	99.00	90.00	0.00	1185.00	1165.98	4554841.00	3.77	2327.41	2322.00
5	6	2	6205.00	7816.00	146.05	0	Spot (Block5, Row2, Column6)	3304.75	3427.00	471.84	0.02	0.14	2059.00	2133.20	2059.00	264.28	0.02	0.12	100.00	90.00	0.00	1368.00	1245.75	1920057.00	4.43	2542.34	2475.00
5	7	2	6489.00	7816.00	107.75	0	Spot (Block5, Row2, Column7)	3003.86	3062.50	231.10	0.01	0.08	2052.00	2079.24	2052.00	181.43	0.01	0.09	100.00	100.00	0.00	1010.50	951.86	901158.00	5.10	2459.03	2408.00
5	8	2	6800.00	7810.00	106.25	0	Spot (Block5, Row2, Column8)	2520.18	2515.00	168.20	0.00	0.07	2132.00	2143.72	2132.00	131.77	0.00	0.06	93.00	75.00	0.00	383.00	388.18	738412.00	2.86	2272.84	2264.50
5	1	3	4693.00	8109.00	147.35	0	Spot (Block5, Row3, Column1)	7683.59	7138.00	3296.34	0.03	0.43	1679.00	1698.58	1679.00	118.20	0.01	0.07	100.00	100.00	0.00	5459.00	6004.59	4564055.00	50.63	3026.15	2820.00
5	2	3	5007.00	8095.00	175.55	0	Spot (Block5, Row3, Column2)	2279.40	2269.00	196.58	0.00	0.09	1761.00	1778.15	1761.00	140.50	0.00	0.08	100.00	88.00	0.00	508.00	518.40	1960286.00	3.57	2012.24	1989.50
5	3	3	5347.00	8097.00	179.35	0	Spot (Block5, Row3, Column3)	2452.22	2358.00	256.03	0.02	0.10	1914.00	1912.08	1914.00	188.35	0.00	0.10	95.00	74.00	0.00	444.00	538.22	2211901.00	2.87	2185.13	2161.50
5	4	3	5592.00	8108.00	145.65	0	Spot (Block5, Row3, Column4)	8786.64	8395.50	3767.04	0.02	0.43	1987.00	1994.84	1987.00	305.82	0.00	0.15	100.00	100.00	0.00	6408.50	6799.64	5061102.00	22.21	3536.10	3255.00
5	5	3	5887.00	8097.00	145.45	0	Spot (Block5, Row3, Column5)	3072.54	2779.50	1005.45	0.04	0.33	2073.00	2146.88	2073.00	373.42	0.02	0.17	89.00	46.00	0.00	706.50	999.54	1757493.00	2.48	2384.95	2344.50
5	6	3	6174.00	8094.00	206.60	0	Spot (Block5, Row3, Column6)	3328.49	3275.00	610.32	0.01	0.18	2105.00	2178.07	2105.00	248.15	0.01	0.11	99.00	93.00	0.00	1170.00	1223.49	4027472.00	4.64	2582.28	2540.50
5	7	3	6496.00	8102.00	148.90	0	Spot (Block5, Row3, Column7)	6961.73	6303.00	3331.24	0.04	0.48	2064.00	2078.18	2064.00	116.54	0.00	0.06	100.00	100.00	0.00	4239.00	4897.73	4225770.00	41.90	3375.37	2933.00
5	8	3	6793.00	8105.00	191.60	0	Spot (Block5, Row3, Column8)	2491.28	2418.00	190.73	0.01	0.08	2178.00	2193.52	2178.00	135.23	0.00	0.06	84.00	44.00	0.00	240.00	313.28	2578478.00	2.20	2283.51	2264.00
5	1	4	4694.00	8408.00	147.35	0	Spot (Block5, Row4, Column1)	6293.43	5811.50	2708.91	0.03	0.43	1619.00	1634.63	1619.00	108.70	0.00	0.07	100.00	100.00	0.00	4192.50	4674.43	3738296.00	42.86	2637.25	2499.00
5	2	4	4999.00	8408.00	204.90	0	Spot (Block5, Row4, Column2)	2108.86	2137.00	157.95	0.01	0.07	1677.00	1697.90	1677.00	140.60	0.01	0.08	96.00	79.00	0.00	460.00	431.86	2520087.00	2.92	1817.16	1810.00
5	3	4	5290.00	8408.00	145.05	0	Spot (Block5, Row4, Column3)	38901.86	38035.50	19953.93	0.01	0.51	1737.50	1778.43	1737.50	182.18	0.01	0.10	100.00	100.00	16.61	36298.00	37164.36	22251944.00	203.78	8796.25	7222.00
5	4	4	5598.00	8409.00	147.00	-50	Spot (Block5, Row4, Column4)	2012.66	2053.00	118.08	0.01	0.06	1810.00	1856.15	1810.00	226.27	0.01	0.12	54.00	0.00	0.00	243.00	202.66	1189484.00	0.69	1857.87	1820.00
5	5	4	5969.00	8423.00	281.80	0	Spot (Block5, Row4, Column5)	2625.49	2591.00	464.94	0.01	0.18	2046.00	2097.54	2046.00	335.33	0.01	0.16	69.00	37.00	0.00	545.00	579.49	6078003.00	1.57	2316.11	2249.00
5	6	4	6183.00	8408.00	173.30	0	Spot (Block5, Row4, Column6)	3632.00	3583.00	548.87	0.01	0.15	2071.00	2128.64	2071.00	206.95	0.01	0.10	100.00	99.00	0.00	1512.00	1561.00	3039984.00	7.26	2732.34	2698.00
5	7	4	6500.00	8399.00	111.15	0	Spot (Block5, Row4, Column7)	5262.36	4435.00	2754.18	0.07	0.52	2096.00	2117.50	2096.00	147.18	0.00	0.07	100.00	100.00	0.00	2339.00	3166.36	1689219.00	21.37	3044.07	2743.50
5	8	4	6790.00	8416.00	150.15	0	Spot (Block5, Row4, Column8)	5296.85	5121.00	1437.69	0.01	0.27	2193.00	2268.55	2193.00	1232.92	0.01	0.54	96.00	58.00	0.00	2928.00	3103.85	3257561.00	2.46	2959.73	2891.50
5	1	5	4706.00	8719.00	103.90	0	Spot (Block5, Row5, Column1)	3042.70	3045.50	302.08	0.00	0.10	1649.00	1675.21	1649.00	181.05	0.01	0.11	100.00	100.00	0.00	1396.50	1393.70	851955.00	7.55	2142.99	2104.00
5	2	5	4985.00	8715.00	191.15	0	Spot (Block5, Row5, Column2)	2119.70	2109.00	165.91	0.00	0.08	1740.00	1750.94	1740.00	112.52	0.00	0.06	97.00	84.00	0.00	369.00	379.70	2183291.00	3.28	1875.68	1868.00
5	3	5	5297.00	8716.00	166.05	0	Spot (Block5, Row5, Column3)	2814.61	2858.50	386.63	0.01	0.14	1792.00	1820.53	1792.00	189.50	0.01	0.10	99.00	92.00	0.00	1066.50	1022.61	2155991.00	5.25	2124.09	2103.50
5	4	5	5594.00	8709.00	146.40	0	Spot (Block5, Row5, Column4)	7350.31	6505.50	3616.01	0.05	0.49	1831.00	1873.81	1831.00	236.12	0.01	0.13	100.00	100.00	0.00	4674.50	5519.31	4307281.00	23.19	2986.98	2869.00
5	5	5	5892.00	8708.00	143.00	0	Spot (Block5, Row5, Column5)	56689.11	65535.00	13632.85	0.06	0.24	1930.00	2014.69	1930.00	353.21	0.02	0.18	100.00	100.00	61.57	63605.00	54759.11	31122536.00	154.79	17177.24	14311.00
5	6	5	6199.00	8707.00	156.40	0	Spot (Block5, Row5, Column6)	3477.43	3448.50	705.68	0.00	0.20	2065.00	2087.98	2065.00	212.96	0.00	0.10	99.00	94.00	0.00	1383.50	1412.43	2350746.00	6.52	2455.37	2370.00
5	7	5	6497.00	8703.00	178.80	0	Spot (Block5, Row5, Column7)	2921.01	2953.50	304.38	0.00	0.10	2115.00	2148.66	2115.00	192.40	0.01	0.09	99.00	91.00	0.00	838.50	806.01	2623067.00	4.01	2414.22	2388.00
5	8	5	6796.00	8705.00	148.10	0	Spot (Block5, Row5, Column8)	23270.66	19426.00	16942.07	0.08	0.73	2217.00	2297.48	2217.00	1241.65	0.02	0.54	100.00	88.00	2.34	17209.00	21053.66	13939125.00	16.89	5986.64	4746.00
5	1	6	4700.00	9010.00	196.95	0	Spot (Block5, Row6, Column1)	2342.06	2314.00	236.14	0.01	0.10	1719.00	1721.22	1719.00	124.88	0.00	0.07	99.00	96.00	0.00	595.00	623.06	2573928.00	4.97	1947.12	1964.00
5	2	6	4995.00	8997.00	187.25	0	Spot (Block5, Row6, Column2)	2256.63	2276.50	147.42	0.00	0.07	1794.00	1808.25	1794.00	134.59	0.00	0.07	99.00	90.00	0.00	482.50	462.63	2229549.00	3.33	1993.87	1990.00
5	3	6	5310.00	9011.00	110.55	0	Spot (Block5, Row6, Column3)	23478.22	23330.00	8064.60	0.00	0.34	1825.00	1858.45	1825.00	189.26	0.01	0.10	100.00	100.00	0.00	21505.00	21653.22	7466073.00	114.24	7254.03	6147.00
5	4	6	5595.00	9010.00	149.05	0	Spot (Block5, Row6, Column4)	3749.12	3738.00	623.33	0.00	0.17	1864.00	1912.34	1864.00	248.38	0.01	0.13	100.00	99.00	0.00	1874.00	1885.12	2260718.00	7.40	2408.23	2364.00
5	5	6	5900.00	9007.00	119.05	0	Spot (Block5, Row6, Column5)	59286.37	65535.00	9366.07	0.04	0.16	1915.00	1991.70	1915.00	338.70	0.02	0.17	100.00	100.00	60.00	63620.00	57371.37	22232472.00	169.16	17117.67	13501.00
5	6	6	6191.00	9003.00	164.75	0	Spot (Block5, Row6, Column6)	3071.51	2903.00	586.83	0.02	0.19	2028.00	2054.32	2028.00	248.90	0.01	0.12	98.00	81.00	0.00	875.00	1043.51	2303634.00	4.09	2367.42	2359.00
5	7	6	6492.00	9005.00	146.20	0	Spot (Block5, Row6, Column7)	17022.12	15508.00	9391.76	0.04	0.55	2108.50	2154.79	2108.50	209.29	0.01	0.10	100.00	100.00	0.00	13399.50	14913.62	9923896.00	71.04	5015.49	4635.00
5	8	6	6800.00	9009.00	147.55	0	Spot (Block5, Row6, Column8)	19098.27	17086.00	11435.49	0.05	0.60	2213.00	2252.34	2213.00	278.12	0.01	0.12	100.00	100.00	0.00	14873.00	16885.27	11325274.00	60.57	5470.62	4511.50
5	1	7	4699.00	9297.00	181.80	0	Spot (Block5, Row7, Column1)	2441.79	2445.00	268.93	0.00	0.11	1712.00	1730.38	1712.00	159.75	0.00	0.09	100.00	94.00	0.00	733.00	729.79	2261097.00	4.45	1997.34	1980.00
5	2	7	5002.00	9308.00	202.25	0	Spot (Block5, Row7, Column2)	2109.61	2104.50	131.15	0.00	0.06	1761.00	1767.21	1761.00	86.06	0.00	0.05	98.00	91.00	0.00	343.50	348.61	2442933.00	3.98	1891.43	1889.00
5	3	7	5309.00	9316.00	231.05	0	Spot (Block5, Row7, Column3)	2121.07	2118.00	123.81	0.00	0.06	1825.00	1844.82	1825.00	150.66	0.00	0.08	86.00	47.00	0.00	293.00	296.07	3251600.00	1.83	1910.99	1904.00
5	4	7	5596.00	9326.00	203.55	0	Spot (Block5, Row7, Column4)	2220.78	2198.50	157.70	0.00	0.07	1894.00	1921.34	1894.00	152.61	0.01	0.08	85.00	49.00	0.00	304.50	326.78	2611636.00	1.96	2027.43	2005.50
5	5	7	5907.00	9311.00	146.00	0	Spot (Block5, Row7, Column5)	3976.58	3843.00	905.36	0.01	0.23	1946.00	1980.96	1946.00	217.12	0.01	0.11	100.00	99.00	0.00	1897.00	2030.58	2310395.00	9.19	2631.46	2590.50
5	6	7	6188.00	9307.00	183.95	0	Spot (Block5, Row7, Column6)	2693.33	2721.00	284.99	0.00	0.11	2015.00	2035.39	2015.00	181.23	0.00	0.09	99.00	89.00	0.00	706.00	678.33	2550579.00	3.63	2289.47	2284.50
5	7	7	6493.00	9314.00	128.40	0	Spot (Block5, Row7, Column7)	6664.99	6019.50	2663.85	0.04	0.40	2072.00	2100.94	2072.00	179.54	0.01	0.09	100.00	100.00	0.00	3947.50	4592.99	2919267.00	25.42	3512.97	3270.50
5	8	7	6796.00	9312.00	95.35	0	Spot (Block5, Row7, Column8)	5649.89	5566.50	932.46	0.01	0.17	2157.00	2180.94	2157.00	162.41	0.00	0.07	100.00	100.00	0.00	3409.50	3492.89	1288175.00	21.36	3429.78	3477.00
5	1	8	4687.00	9612.00	137.05	0	Spot (Block5, Row8, Column1)	64868.04	65535.00	3645.45	0.00	0.06	1690.00	1729.25	1690.00	293.58	0.01	0.17	100.00	100.00	94.71	63845.00	63178.04	33082948.00	215.06	19066.45	15510.50
5	2	8	5002.00	9613.00	160.95	0	Spot (Block5, Row8, Column2)	2466.61	2484.50	327.79	0.00	0.13	1761.00	1785.49	1761.00	205.77	0.01	0.12	96.00	74.00	0.00	723.50	705.61	1780892.00	3.31	1939.61	1949.50
5	3	8	5302.00	9602.00	120.70	0	Spot (Block5, Row8, Column3)	6760.11	6398.00	3807.63	0.02	0.56	1838.00	1855.02	1838.00	147.04	0.00	0.08	100.00	100.00	0.00	4560.00	4922.11	2622923.00	33.36	3160.42	2780.50
5	4	8	5596.00	9598.00	140.05	0	Spot (Block5, Row8, Column4)	2634.20	2563.50	386.35	0.01	0.15	1922.00	1935.54	1922.00	156.86	0.00	0.08	99.00	93.00	0.00	641.50	712.20	1406663.00	4.45	2167.32	2139.00
5	5	8	5900.00	9609.00	212.80	0	Spot (Block5, Row8, Column5)	2374.22	2372.00	195.50	0.00	0.08	2003.00	2016.41	2003.00	203.61	0.00	0.10	82.00	39.00	0.00	369.00	371.22	3076992.00	1.76	2131.44	2099.00
5	6	8	6196.00	9607.00	164.40	0	Spot (Block5, Row8, Column6)	3216.06	3222.00	416.38	0.00	0.13	2022.00	2041.24	2022.00	199.07	0.00	0.10	100.00	97.00	0.00	1200.00	1194.06	2383100.00	5.90	2424.25	2408.00
5	7	8	6498.00	9607.00	143.95	0	Spot (Block5, Row8, Column7)	5295.43	5173.00	1438.06	0.01	0.27	2056.00	2077.65	2056.00	179.14	0.00	0.09	100.00	100.00	0.00	3117.00	3239.43	2970738.00	17.96	2947.28	2857.00
5	8	8	6801.00	9609.00	120.95	0	Spot (Block5, Row8, Column8)	11191.18	10862.00	3142.12	0.01	0.28	2135.00	2151.97	2135.00	188.88	0.00	0.09	100.00	100.00	0.00	8727.00	9056.18	4330985.00	47.86	4883.33	4445.00
6	1	1	9198.00	7504.00	158.65	0	Spot (Block6, Row1, Column1)	63886.08	65535.00	4400.77	0.01	0.07	10527.00	10673.87	10527.00	1485.11	0.01	0.14	100.00	100.00	81.21	55008.00	53359.08	44209584.00	35.83	29082.52	25576.00
6	2	1	9510.00	7495.00	137.70	0	Spot (Block6, Row1, Column2)	18212.24	17948.00	3564.86	0.01	0.20	10446.00	10524.59	10446.00	1449.40	0.00	0.14	99.00	94.00	0.00	7502.00	7766.24	9288245.00	5.30	12535.08	12710.00
6	3	1	9799.00	7511.00	165.95	0	Spot (Block6, Row1, Column3)	15290.00	14656.50	3008.62	0.02	0.20	10257.00	10283.31	10257.00	985.81	0.00	0.10	95.00	84.00	0.00	4399.50	5033.00	11650978.00	5.08	11518.67	11456.00
6	4	1	10099.00	7507.00	116.65	0	Spot (Block6, Row1, Column4)	16890.14	16759.00	2533.06	0.00	0.15	10047.50	10073.91	10047.50	990.77	0.00	0.10	100.00	99.00	0.00	6711.50	6842.64	6029780.00	6.88	12347.94	12305.00
6	5	1	10395.00	7507.00	148.45	0	Spot (Block6, Row1, Column5)	31715.66	28845.00	13860.94	0.04	0.44	9881.00	9924.34	9881.00	986.71	0.00	0.10	100.00	99.00	0.33	18964.00	21834.66	19092820.00	22.08	14814.53	14027.00
6	6	1	10705.00	7503.00	111.10	0	Spot (Block6, Row1, Column6)	22298.61	20629.00	6878.65	0.03	0.31	9767.00	9854.07	9767.00	976.33	0.00	0.10	100.00	100.00	0.00	10862.00	12531.61	7157855.00	12.75	13500.38	12733.00
6	7	1	10993.00	7503.00	140.80	0	Spot (Block6, Row1, Column7)	31895.02	30951.00	8837.89	0.01	0.28	9840.00	9902.49	9840.00	988.70	0.00	0.10	100.00	100.00	0.00	21111.00	22055.02	17191416.00	22.24	16750.49	15768.00
6	8	1	11301.00	7505.00	203.65	0	Spot (Block6, Row1, Column8)	12486.42	12376.00	1486.76	0.00	0.12	10109.00	10188.40	10109.00	961.61	0.00	0.09	83.00	59.00	0.00	2267.00	2377.42	14684024.00	2.39	11003.58	10889.00
6	1	2	9192.00	7813.00	165.70	0	Spot (Block6, Row2, Column1)	12068.90	12008.00	1047.97	0.00	0.09	10350.50	10434.16	10350.50	1019.27	0.00	0.10	72.00	38.00	0.00	1657.50	1718.40	9184432.00	1.60	11154.97	11035.50
6	2	2	9489.00	7810.00	130.85	0	Spot (Block6, Row2, Column2)	16483.18	16510.00	2281.53	0.00	0.14	10318.00	10367.83	10318.00	984.86	0.00	0.09	99.00	99.00	0.00	6192.00	6165.18	7516328.00	6.21	12404.71	12583.00
6	3	2	9796.00	7809.00	202.15	0	Spot (Block6, Row2, Column3)	12065.97	11937.00	1315.52	0.00	0.11	10289.50	10343.12	10289.50	968.57	0.00	0.09	68.00	42.00	0.00	1647.50	1776.47	13996521.00	1.78	11014.03	10920.00
6	4	2	10095.00	7807.00	183.25	0	Spot (Block6, Row2, Column4)	13978.84	13904.50	1897.53	0.00	0.14	10062.00	10089.14	10062.00	961.85	0.00	0.10	95.00	85.00	0.00	3842.50	3916.84	13168071.00	4.04	11310.05	11235.00
6	5	2	10397.00	7812.00	214.85	0	Spot (Block6, Row2, Column5)	13944.63	13783.00	1593.93	0.01	0.11	9965.00	9968.65	9965.00	965.46	0.00	0.10	98.00	93.00	0.00	3818.00	3979.63	18211690.00	4.12	11298.91	11284.00
6	6	2	10698.00	7807.00	144.95	0	Spot (Block6, Row2, Column6)	11887.78	11784.00	1319.60	0.00	0.11	9716.00	9763.56	9716.00	957.55	0.00	0.10	80.00	54.00	0.00	2068.00	2171.78	6787922.00	2.22	10669.63	10688.00
6	7	2	10993.00	7805.00	121.85	0	Spot (Block6, Row2, Column7)	11890.39	11678.50	1212.88	0.01	0.10	9669.00	9690.99	9669.00	952.14	0.00	0.10	89.00	56.00	0.00	2009.50	2221.39	4684813.00	2.31	10502.74	10423.00
6	8	2	11304.00	7806.00	155.40	0	Spot (Block6, Row2, Column8)	12061.49	12039.00	1004.46	0.00	0.08	10001.00	10089.33	10001.00	976.18	0.00	0.10	87.00	53.00	0.00	2038.00	2060.49	8008829.00	2.02	11046.71	10877.00
6	1	3	9198.00	8108.00	155.90	0	Spot (Block6, Row3, Column1)	17953.28	16943.50	4373.07	0.03	0.24	10112.00	10157.27	10112.00	979.37	0.00	0.10	99.00	96.00	0.00	6831.50	7841.28	11992788.00	7.96	12112.47	12104.00
6	2	3	9505.00	8110.00	201.15	0	Spot (Block6, Row3, Column2)	12342.62	12242.50	1191.58	0.00	0.10	10092.00	10196.31	10092.00	995.21	0.00	0.10	84.00	54.00	0.00	2150.50	2250.62	14169332.00	2.16	11011.45	11085.00
6	3	3	9807.00	8109.00	130.95	0	Spot (Block6, Row3, Column3)	12684.49	12592.00	1427.54	0.00	0.11	10238.00	10295.03	10238.00	984.54	0.00	0.10	90.00	64.00	0.00	2354.00	2446.49	5822180.00	2.43	11428.89	11297.00
6	4	3	10090.00	8104.00	153.45	0	Spot (Block6, Row3, Column4)	18326.02	17625.00	4398.42	0.02	0.24	10151.00	10159.96	10151.00	963.03	0.00	0.09	100.00	99.00	0.00	7474.00	8175.02	11948567.00	8.48	12319.05	12167.00
6	5	3	10400.00	8113.00	170.25	0	Spot (Block6, Row3, Column5)	12374.35	12238.50	1515.22	0.00	0.12	10107.00	10146.11	10107.00	988.22	0.00	0.10	80.00	54.00	0.00	2131.50	2267.35	9998474.00	2.25	11174.02	11202.00
6	6	3	10694.00	8105.00	182.20	0	Spot (Block6, Row3, Column6)	14202.88	13926.00	2082.63	0.01	0.15	9876.00	9933.52	9876.00	1008.32	0.00	0.10	96.00	89.00	0.00	4050.00	4326.88	13322302.00	4.23	11535.83	11610.50
6	7	3	11000.00	8107.00	153.55	0	Spot (Block6, Row3, Column7)	18068.61	16896.00	4809.01	0.03	0.27	9690.00	9776.78	9690.00	1192.38	0.00	0.12	100.00	94.00	0.00	7206.00	8378.61	11636187.00	6.95	11806.98	11818.00
6	8	3	11299.00	8098.00	180.55	0	Spot (Block6, Row3, Column8)	12019.55	11863.00	1238.51	0.01	0.10	9972.00	10061.21	9972.00	1185.12	0.00	0.12	70.00	37.00	0.00	1891.00	2047.55	10997887.00	1.65	10906.21	10926.50
6	1	4	9195.00	8409.00	154.35	0	Spot (Block6, Row4, Column1)	17873.24	17297.00	3818.71	0.01	0.21	10209.00	10265.92	10209.00	1010.40	0.00	0.10	99.00	98.00	0.00	7088.00	7664.24	11760591.00	7.53	12124.68	12155.50
6	2	4	9493.00	8404.00	215.45	0	Spot (Block6, Row4, Column2)	14060.38	13789.00	2465.05	0.01	0.18	10180.00	10235.05	10180.00	995.19	0.00	0.10	96.00	85.00	0.00	3609.00	3880.38	18672184.00	3.84	11775.51	11456.50
6	3	4	9795.00	8409.00	145.90	0	Spot (Block6, Row4, Column3)	37115.22	36471.00	11590.36	0.01	0.31	10378.00	10408.36	10378.00	1059.85	0.00	0.10	100.00	100.00	1.72	26093.00	26737.22	21563952.00	25.20	16806.36	15453.50
6	4	4	10101.00	8403.00	155.80	0	Spot (Block6, Row4, Column4)	12442.94	12454.00	1146.52	0.00	0.09	10338.00	10385.84	10338.00	1030.36	0.00	0.10	80.00	51.00	0.00	2116.00	2104.94	8299438.00	2.00	10989.69	10977.00
6	5	4	10399.00	8406.00	159.20	0	Spot (Block6, Row4, Column5)	13057.27	12998.50	1285.60	0.00	0.10	10383.00	10468.43	10383.00	1071.72	0.00	0.10	91.00	65.00	0.00	2615.50	2674.27	9113973.00	2.42	11413.98	11462.50
6	6	4	10698.00	8406.00	147.00	-50	Spot (Block6, Row4, Column6)	13282.28	11821.00	7083.37	0.05	0.53	10157.00	10227.74	10157.00	1043.85	0.00	0.10	68.00	37.00	1.19	1664.00	3125.28	7796696.00	2.93	10074.61	9934.00
6	7	4	11014.00	8404.00	128.15	0	Spot (Block6, Row4, Column7)	18010.79	17436.00	3649.41	0.01	0.20	9932.00	10030.99	9932.00	1210.79	0.00	0.12	100.00	99.00	0.00	7504.00	8078.79	7852706.00	6.59	12462.25	12638.00
6	8	4	11295.00	8418.00	162.10	0	Spot (Block6, Row4, Column8)	14711.64	14390.00	2397.48	0.01	0.16	10108.00	10212.40	10108.00	1224.31	0.00	0.12	97.00	79.00	0.00	4282.00	4603.64	10665942.00	3.67	11526.24	11557.00
6	1	5	9193.00	8709.00	97.70	0	Spot (Block6, Row5, Column1)	20288.13	20254.00	2573.66	0.00	0.13	10578.00	10626.38	10578.00	982.64	0.00	0.09	100.00	100.00	0.00	9676.00	9710.13	4869151.00	9.83	13785.16	13408.00
6	2	5	9492.00	8709.00	186.55	0	Spot (Block6, Row5, Column2)	12880.83	12748.00	1265.76	0.00	0.10	10508.00	10582.04	10508.00	1008.89	0.00	0.10	87.00	55.00	0.00	2240.00	2372.83	12661859.00	2.28	11601.54	11690.00
6	3	5	9803.00	8701.00	175.85	0	Spot (Block6, Row5, Column3)	17961.24	17945.00	2684.22	0.00	0.15	10674.00	10746.98	10674.00	1094.42	0.00	0.10	99.00	98.00	0.00	7271.00	7287.24	15500554.00	6.59	13471.08	13393.00
6	4	5	10089.00	8703.00	173.70	0	Spot (Block6, Row5, Column4)	14852.30	14714.00	1969.44	0.00	0.13	10654.00	10720.80	10654.00	1072.51	0.00	0.10	97.00	86.00	0.00	4060.00	4198.30	12565043.00	3.85	12326.10	12367.00
6	5	5	10396.00	8703.00	144.60	0	Spot (Block6, Row5, Column5)	52424.22	56408.00	13829.97	0.03	0.26	10631.00	10708.82	10631.00	1138.15	0.00	0.11	100.00	100.00	38.84	45777.00	41793.22	29829580.00	36.65	21809.81	20006.00
6	6	5	10694.00	8708.00	185.65	0	Spot (Block6, Row5, Column6)	12592.00	12538.00	1247.46	0.00	0.10	10345.00	10432.78	10345.00	1084.18	0.00	0.10	80.00	51.00	0.00	2193.00	2247.00	12189056.00	1.99	11506.32	11501.00
6	7	5	10995.00	8703.00	176.75	0	Spot (Block6, Row5, Column7)	14720.92	14482.50	2075.27	0.01	0.14	10266.00	10358.48	10266.00	1071.25	0.00	0.10	97.00	88.00	0.00	4216.50	4454.92	12836646.00	4.07	11758.50	11675.00
6	8	5	11301.00	8708.00	147.35	0	Spot (Block6, Row5, Column8)	36418.17	33948.00	16676.39	0.03	0.46	10500.00	10618.95	10500.00	1103.57	0.00	0.10	100.00	99.00	7.76	23448.00	25918.17	21596024.00	23.38	15694.17	14377.00
6	1	6	9202.00	9009.00	196.20	0	Spot (Block6, Row6, Column1)	15599.70	15352.00	2214.19	0.01	0.14	10867.00	10903.50	10867.00	1010.93	0.00	0.09	98.00	90.00	0.00	4485.00	4732.70	16956868.00	4.65	12472.12	12433.50
6	2	6	9497.00	9003.00	189.95	0	Spot (Block6, Row6, Column2)	14037.84	13886.00	1671.65	0.00	0.12	10666.00	10748.81	10666.00	1044.41	0.00	0.10	94.00	74.00	0.00	3220.00	3371.84	14346674.00	3.15	12094.48	11939.50
6	3	6	9801.00	9007.00	119.25	0	Spot (Block6, Row6, Column3)	40264.32	39948.00	11728.51	0.00	0.29	10671.00	10765.74	10671.00	1075.93	0.00	0.10	100.00	100.00	2.91	29277.00	29593.32	15219915.00	27.42	18388.39	16713.50
6	4	6	10090.00	9007.00	175.85	0	Spot (Block6, Row6, Column4)	14523.15	14418.00	1773.38	0.00	0.12	10679.00	10740.85	10679.00	1065.74	0.00	0.10	95.00	83.00	0.00	3739.00	3844.15	12548001.00	3.55	12007.77	11911.00
6	5	6	10394.00	9009.00	143.40	0	Spot (Block6, Row6, Column5)	54011.38	59374.00	12769.09	0.04	0.24	10522.00	10576.85	10522.00	1094.47	0.00	0.10	100.00	100.00	41.11	48852.00	43489.38	30084540.00	39.69	21795.69	19469.00
6	6	6	10697.00	9007.00	195.00	0	Spot (Block6, Row6, Column6)	12561.25	12543.00	1439.61	0.00	0.11	10394.00	10454.92	10394.00	1037.87	0.00	0.10	74.00	51.00	0.00	2149.00	2167.25	13440533.00	2.03	11140.28	11134.50
6	7	6	10995.00	9000.00	149.95	0	Spot (Block6, Row6, Column7)	27950.63	26236.50	10151.66	0.03	0.36	10505.50	10576.68	10505.50	1048.86	0.00	0.10	100.00	99.00	0.00	15731.00	17445.13	17049884.00	16.56	14578.58	14104.00
6	8	6	11303.00	9007.00	150.95	0	Spot (Block6, Row6, Column8)	34090.71	31927.00	14213.13	0.03	0.42	10845.00	10903.08	10845.00	1110.00	0.00	0.10	100.00	99.00	1.60	21082.00	23245.71	21272608.00	20.89	15634.17	14996.00
6	1	7	9199.00	9298.00	198.50	0	Spot (Block6, Row7, Column1)	16406.11	16054.00	2428.10	0.01	0.15	11106.00	11135.46	11106.00	1099.10	0.00	0.10	99.00	95.00	0.00	4948.00	5300.11	18325634.00	4.80	13104.86	12896.50
6	2	7	9494.00	9317.00	197.95	0	Spot (Block6, Row7, Column2)	12647.08	12507.50	1525.66	0.00	0.12	10685.50	10762.36	10685.50	1029.93	0.00	0.10	71.00	42.00	0.00	1822.00	1961.58	14012960.00	1.83	11686.59	11792.50
6	3	7	9799.00	9308.00	212.80	0	Spot (Block6, Row7, Column3)	12503.66	12355.00	1400.17	0.01	0.11	10604.00	10715.17	10604.00	1047.02	0.00	0.10	73.00	41.00	0.00	1751.00	1899.66	16192245.00	1.71	11271.54	11275.50
6	4	7	10095.00	9312.00	203.25	0	Spot (Block6, Row7, Column4)	12411.20	12335.00	1239.38	0.00	0.10	10556.00	10621.69	10556.00	998.45	0.00	0.09	69.00	44.00	0.00	1779.00	1855.20	14521107.00	1.79	11356.45	11223.00
6	5	7	10404.00	9301.00	125.20	0	Spot (Block6, Row7, Column5)	13604.25	13432.00	1319.64	0.01	0.10	10406.00	10428.93	10406.00	1001.97	0.00	0.10	98.00	85.00	0.00	3026.00	3198.25	5645763.00	3.17	11755.39	11668.50
6	6	7	10698.00	9308.00	194.85	0	Spot (Block6, Row7, Column6)	14313.32	14059.00	1861.53	0.01	0.13	10433.00	10493.34	10433.00	1008.04	0.00	0.10	96.00	83.00	0.00	3626.00	3880.32	15386823.00	3.79	12084.25	12132.00
6	7	7	10993.00	9310.00	145.45	0	Spot (Block6, Row7, Column7)	18245.87	17749.50	4114.42	0.01	0.23	10568.00	10620.29	10568.00	1026.49	0.00	0.10	99.00	96.00	0.00	7181.50	7677.87	10546111.00	7.43	12595.95	12598.00
6	8	7	11300.00	9308.00	150.75	0	Spot (Block6, Row7, Column8)	19932.23	20044.50	2534.14	0.00	0.13	10780.00	10863.60	10780.00	1098.61	0.00	0.10	100.00	100.00	0.00	9264.50	9152.23	12397845.00	8.25	13836.82	14107.50
6	1	8	9194.00	9609.00	147.85	0	Spot (Block6, Row8, Column1)	65317.89	65535.00	1808.54	0.00	0.03	11216.00	11308.77	11216.00	1162.82	0.00	0.10	100.00	100.00	94.12	54319.00	54101.89	38864480.00	46.45	31499.71	29616.50
6	2	8	9497.00	9606.00	194.90	0	Spot (Block6, Row8, Column2)	13379.32	13364.50	1397.60	0.00	0.10	11233.00	11323.48	11233.00	1246.31	0.00	0.11	69.00	40.00	0.00	2131.50	2146.32	14262351.00	1.65	12054.08	11876.00
6	3	8	9802.00	9608.00	133.95	0	Spot (Block6, Row8, Column3)	22064.69	20552.00	6010.22	0.03	0.27	11335.00	11436.89	11335.00	1324.61	0.00	0.12	100.00	98.00	0.00	9217.00	10729.69	10568985.00	8.02	14004.86	14140.00
6	4	8	10100.00	9607.00	119.70	0	Spot (Block6, Row8, Column4)	14847.82	14774.50	1504.63	0.00	0.10	10775.50	10874.65	10775.50	1117.64	0.00	0.10	99.00	92.00	0.00	3999.00	4072.32	5582782.00	3.55	12372.88	12362.00
6	5	8	10388.00	9610.00	200.90	0	Spot (Block6, Row8, Column5)	12531.06	12400.50	1158.61	0.00	0.09	10532.00	10577.78	10532.00	1028.56	0.00	0.10	78.00	42.00	0.00	1868.50	1999.06	14385659.00	1.90	11396.00	11416.00
6	6	8	10698.00	9604.00	172.50	0	Spot (Block6, Row8, Column6)	17551.44	17844.50	3177.04	0.01	0.18	10732.00	10768.83	10732.00	1061.16	0.00	0.10	99.00	93.00	0.00	7112.50	6819.44	14602798.00	6.39	12629.79	12531.00
6	7	8	10998.00	9608.00	151.75	0	Spot (Block6, Row8, Column7)	18012.47	17793.00	3137.07	0.01	0.17	10771.00	10844.43	10771.00	1070.22	0.00	0.10	99.00	98.00	0.00	7022.00	7241.47	11329846.00	6.70	12960.65	12973.00
6	8	8	11305.00	9606.00	127.10	0	Spot (Block6, Row8, Column8)	21705.21	21840.00	3820.82	0.00	0.18	10970.00	11058.06	10970.00	1136.23	0.00	0.10	99.00	99.00	0.00	10870.00	10735.21	9311536.00	9.37	13764.79	13848.50
7	1	1	13696.00	7499.00	158.85	0	Spot (Block7, Row1, Column1)	62549.78	65535.00	6417.18	0.02	0.10	4447.00	4511.94	4447.00	513.69	0.01	0.11	100.00	100.00	76.01	61088.00	58102.78	43284848.00	112.98	23964.61	20467.50
7	2	1	13993.00	7505.00	173.60	0	Spot (Block7, Row1, Column2)	5604.26	5594.00	656.31	0.00	0.12	4255.50	4326.15	4255.50	444.92	0.01	0.10	92.00	74.00	0.00	1338.50	1348.76	4735600.00	2.87	4786.44	4836.50
7	3	1	14307.00	7473.00	197.40	0	Spot (Block7, Row1, Column3)	4761.65	4718.50	502.96	0.00	0.11	4197.00	4282.14	4197.00	1131.53	0.01	0.26	16.00	0.00	0.00	521.50	564.65	5247338.00	0.42	4480.53	4417.50
7	4	1	14601.00	7499.00	123.40	0	Spot (Block7, Row1, Column4)	5470.89	5364.00	504.98	0.01	0.09	4145.50	4201.42	4145.50	558.93	0.01	0.13	97.00	62.00	0.00	1218.50	1325.39	2204768.00	2.27	4640.87	4619.00
7	5	1	14901.00	7493.00	186.25	0	Spot (Block7, Row1, Column5)	5010.38	4985.00	475.76	0.00	0.09	4065.00	4111.08	4065.00	536.58	0.00	0.13	80.00	37.00	0.00	920.00	945.38	4875103.00	1.68	4470.68	4476.00
7	6	1	15202.00	7500.00	121.15	0	Spot (Block7, Row1, Column6)	5098.24	5009.00	463.33	0.01	0.09	3972.00	4018.47	3972.00	319.55	0.01	0.08	97.00	87.00	0.00	1037.00	1126.24	1973018.00	3.38	4433.89	4404.00
7	7	1	15494.00	7499.00	136.20	0	Spot (Block7, Row1, Column7)	5203.40	5118.00	524.15	0.01	0.10	3972.00	3998.32	3972.00	307.63	0.00	0.08	99.00	91.00	0.00	1146.00	1231.40	2612106.00	3.92	4432.95	4443.00
7	8	1	15804.00	7501.00	199.75	0	Spot (Block7, Row1, Column8)	4754.55	4727.00	400.56	0.00	0.08	3938.00	4009.16	3938.00	1072.95	0.01	0.27	28.00	0.00	0.00	789.00	816.55	5367890.00	0.69	4254.90	4213.00
7	1	2	13694.00	7809.00	141.40	0	Spot (Block7, Row2, Column1)	4927.52	4836.00	467.55	0.01	0.09	4274.00	4317.94	4274.00	432.14	0.00	0.10	61.00	32.00	0.00	562.00	653.52	2670717.00	1.41	4698.28	4749.00
7	2	2	14006.00	7807.00	153.85	0	Spot (Block7, Row2, Column2)	4824.84	4757.00	381.95	0.01	0.08	4129.50	4165.74	4129.50	343.02	0.00	0.08	87.00	42.00	0.00	627.50	695.34	3131324.00	1.92	4455.16	4462.00
7	3	2	14300.00	7816.00	201.20	0	Spot (Block7, Row2, Column3)	4754.70	4683.00	436.03	0.01	0.09	4101.00	4185.81	4101.00	1158.85	0.01	0.28	16.00	0.00	0.00	582.00	653.70	5463145.00	0.49	4392.17	4401.00
7	4	2	14610.00	7777.00	126.25	0	Spot (Block7, Row2, Column4)	6029.93	4848.00	6200.14	0.09	1.03	4079.00	4143.93	4079.00	779.12	0.01	0.19	49.00	14.00	0.24	769.00	1950.93	2532572.00	2.42	4655.78	4614.50
7	5	2	14895.00	7803.00	220.00	0	Spot (Block7, Row2, Column5)	5526.84	5487.50	622.02	0.00	0.11	3985.00	4045.63	3985.00	655.64	0.01	0.16	93.00	58.00	0.00	1502.50	1541.84	7660206.00	2.26	4445.02	4422.00
7	6	2	15206.00	7799.00	122.70	0	Spot (Block7, Row2, Column6)	4668.86	4637.00	363.34	0.00	0.08	3911.00	3952.54	3911.00	295.11	0.00	0.07	91.00	63.00	0.00	726.00	757.86	1858208.00	2.43	4306.65	4329.00
7	7	2	15497.00	7799.00	208.05	0	Spot (Block7, Row2, Column7)	4494.53	4458.50	385.63	0.00	0.09	3903.00	3944.10	3903.00	295.34	0.00	0.07	77.00	45.00	0.00	555.50	591.53	5555242.00	1.86	4127.69	4069.00
7	8	2	15794.00	7803.00	167.55	0	Spot (Block7, Row2, Column8)	4308.02	4281.00	358.30	0.00	0.08	3870.00	3912.11	3870.00	276.30	0.00	0.07	62.00	36.00	0.00	411.00	438.02	3343020.00	1.43	4055.49	4024.00
7	1	3	13693.00	8108.00	169.55	0	Spot (Block7, Row3, Column1)	5511.07	5387.00	638.03	0.01	0.12	4169.00	4209.76	4169.00	366.20	0.00	0.09	97.00	82.00	0.00	1218.00	1342.07	4419879.00	3.55	4674.08	4581.00
7	2	3	13987.00	8096.00	169.55	0	Spot (Block7, Row3, Column2)	4933.62	4869.00	755.39	0.01	0.15	4075.00	4102.99	4075.00	344.95	0.00	0.08	87.00	57.00	0.00	794.00	858.62	3946898.00	2.41	4467.56	4454.50
7	3	3	14308.00	8106.00	155.55	0	Spot (Block7, Row3, Column3)	4979.21	4927.50	417.29	0.00	0.08	4087.00	4135.33	4087.00	353.74	0.01	0.09	92.00	60.00	0.00	840.50	892.21	3306196.00	2.39	4372.66	4410.00
7	4	3	14595.00	8101.00	172.50	0	Spot (Block7, Row3, Column4)	5263.22	5179.50	538.41	0.01	0.10	4056.00	4108.32	4056.00	348.06	0.01	0.08	96.00	81.00	0.00	1123.50	1207.22	4368474.00	3.32	4534.89	4509.00
7	5	3	14900.00	8107.00	166.85	0	Spot (Block7, Row3, Column5)	5021.87	4823.50	613.38	0.02	0.12	3983.00	4024.05	3983.00	301.82	0.00	0.08	95.00	72.00	0.00	840.50	1038.87	3886925.00	3.31	4343.32	4342.00
7	6	3	15185.00	8103.00	179.10	0	Spot (Block7, Row3, Column6)	5040.88	5076.00	543.72	0.00	0.11	3979.00	4036.22	3979.00	901.04	0.01	0.22	61.00	10.00	0.00	1097.00	1061.88	4531750.00	1.12	4468.14	4403.00
7	7	3	15523.00	8101.00	178.75	0	Spot (Block7, Row3, Column7)	4427.04	4387.00	363.90	0.00	0.08	3920.00	3996.77	3920.00	929.04	0.01	0.23	15.00	0.00	0.00	467.00	507.04	3966626.00	0.46	4230.73	4250.00
7	8	3	15798.00	8102.00	178.30	0	Spot (Block7, Row3, Column8)	4652.10	4645.00	425.92	0.00	0.09	3846.00	3893.00	3846.00	291.94	0.01	0.07	85.00	65.00	0.00	799.00	806.10	4145025.00	2.60	4215.07	4222.00
7	1	4	13696.00	8408.00	185.70	0	Spot (Block7, Row4, Column1)	5474.87	5403.50	676.32	0.01	0.12	4196.00	4235.60	4196.00	346.80	0.00	0.08	93.00	78.00	0.00	1207.50	1278.87	5299673.00	3.57	4630.96	4599.50
7	2	4	14002.00	8420.00	204.25	0	Spot (Block7, Row4, Column2)	4936.14	4832.00	399.28	0.01	0.08	4173.00	4246.06	4173.00	939.17	0.01	0.22	30.00	0.00	0.00	659.00	763.14	5829576.00	0.73	4503.08	4509.00
7	3	4	14293.00	8404.00	159.05	0	Spot (Block7, Row4, Column3)	7583.02	7556.00	1392.37	0.00	0.18	4226.00	4309.11	4226.00	917.69	0.01	0.21	98.00	84.00	0.00	3330.00	3357.02	5292950.00	3.57	5164.02	5125.00
7	4	4	14604.00	8404.00	154.35	0	Spot (Block7, Row4, Column4)	5034.21	5016.00	405.59	0.00	0.08	4177.00	4237.31	4177.00	376.29	0.01	0.09	87.00	57.00	0.00	839.00	857.21	3327610.00	2.12	4631.86	4555.00
7	5	4	14887.00	8406.00	176.20	0	Spot (Block7, Row4, Column5)	5043.37	4908.00	664.21	0.01	0.13	4122.00	4164.01	4122.00	358.47	0.00	0.09	87.00	55.00	0.00	786.00	921.37	4377649.00	2.45	4470.31	4519.50
7	6	4	15206.00	8413.00	175.35	0	Spot (Block7, Row4, Column6)	5874.42	5815.00	674.50	0.00	0.11	4075.00	4098.13	4075.00	334.50	0.00	0.08	99.00	98.00	0.00	1740.00	1799.42	5046124.00	5.31	4673.63	4634.00
7	7	4	15508.00	8400.00	142.15	0	Spot (Block7, Row4, Column7)	5084.16	4965.00	609.43	0.01	0.12	3991.00	4020.54	3991.00	312.33	0.00	0.08	94.00	81.00	0.00	974.00	1093.16	2781034.00	3.41	4439.42	4402.00
7	8	4	15793.00	8411.00	174.20	0	Spot (Block7, Row4, Column8)	5536.22	5436.00	783.22	0.01	0.14	3952.00	3975.16	3952.00	288.28	0.00	0.07	98.00	93.00	0.00	1484.00	1584.22	4689179.00	5.42	4384.84	4397.00
7	1	5	13701.00	8709.00	115.55	0	Spot (Block7, Row5, Column1)	6186.63	6171.00	715.77	0.00	0.12	4392.00	4437.07	4392.00	394.06	0.00	0.09	98.00	92.00	0.00	1779.00	1794.63	2165322.00	4.44	5098.30	5041.00
7	2	5	13999.00	8709.00	195.55	0	Spot (Block7, Row5, Column2)	5219.92	5145.00	521.92	0.01	0.10	4323.00	4412.23	4323.00	957.75	0.01	0.22	42.00	2.00	0.00	822.00	896.92	5679270.00	0.84	4627.59	4587.00
7	3	5	14296.00	8719.00	200.40	0	Spot (Block7, Row5, Column3)	5259.95	5149.00	547.40	0.01	0.10	4375.00	4467.88	4375.00	975.63	0.01	0.22	39.00	2.00	0.00	774.00	884.95	5980567.00	0.81	4748.76	4706.00
7	4	5	14602.00	8706.00	199.70	0	Spot (Block7, Row5, Column4)	5310.28	5212.00	472.01	0.01	0.09	4384.00	4422.94	4384.00	521.49	0.00	0.12	80.00	37.00	0.00	828.00	926.28	6016547.00	1.70	4774.16	4749.00
7	5	5	14901.00	8706.00	153.20	0	Spot (Block7, Row5, Column5)	8040.07	8021.50	1391.04	0.00	0.17	4352.00	4379.53	4352.00	377.45	0.00	0.09	100.00	99.00	0.00	3669.50	3688.07	5177805.00	9.70	5389.81	5436.00
7	6	5	15195.00	8707.00	196.65	0	Spot (Block7, Row5, Column6)	5044.65	4962.50	503.91	0.01	0.10	4230.00	4268.80	4230.00	345.14	0.00	0.08	83.00	54.00	0.00	732.50	814.65	5508755.00	2.25	4520.48	4510.00
7	7	5	15492.00	8708.00	202.00	0	Spot (Block7, Row5, Column7)	5059.84	5013.00	455.51	0.00	0.09	4091.00	4147.76	4091.00	329.56	0.01	0.08	92.00	75.00	0.00	922.00	968.84	5839061.00	2.77	4475.96	4423.50
7	8	5	15815.00	8695.00	187.25	0	Spot (Block7, Row5, Column8)	5415.10	5223.00	1618.88	0.02	0.30	4043.00	4090.23	4043.00	308.88	0.01	0.08	92.00	78.00	0.00	1180.00	1372.10	5312214.00	4.29	4815.10	4191.50
7	1	6	13696.00	9002.00	187.05	0	Spot (Block7, Row6, Column1)	5742.77	5701.50	614.11	0.00	0.11	4482.00	4518.77	4482.00	392.18	0.00	0.09	93.00	73.00	0.00	1219.50	1260.77	5673861.00	3.12	4993.85	4934.50
7	2	6	13992.00	9002.00	208.80	0	Spot (Block7, Row6, Column2)	5332.84	5279.50	512.42	0.00	0.10	4400.00	4469.41	4400.00	386.19	0.01	0.09	85.00	55.00	0.00	879.50	932.84	6612719.00	2.24	4818.66	4815.00
7	3	6	14303.00	9006.00	124.95	0	Spot (Block7, Row6, Column3)	6133.08	6029.50	651.69	0.01	0.11	4422.00	4475.96	4422.00	515.86	0.01	0.12	99.00	91.00	0.00	1607.50	1711.08	2539095.00	3.21	5092.84	5125.50
7	4	6	14596.00	8993.00	185.05	0	Spot (Block7, Row6, Column4)	5549.06	5476.00	583.52	0.01	0.11	4447.00	4474.45	4447.00	516.55	0.00	0.12	86.00	49.00	0.00	1029.00	1102.06	5343745.00	2.08	5025.92	4972.00
7	5	6	14898.00	9002.00	159.50	0	Spot (Block7, Row6, Column5)	7275.34	7002.50	1307.19	0.02	0.18	4378.00	4412.63	4378.00	380.84	0.00	0.09	99.00	98.00	0.00	2624.50	2897.34	5121841.00	7.52	5303.82	5334.50
7	6	6	15208.00	8997.00	193.20	0	Spot (Block7, Row6, Column6)	4900.46	4869.50	416.49	0.00	0.08	4276.00	4307.48	4276.00	356.42	0.00	0.08	72.00	40.00	0.00	593.50	624.46	5145488.00	1.66	4589.12	4512.50
7	7	6	15505.00	9001.00	182.20	0	Spot (Block7, Row6, Column7)	5284.19	5254.50	550.26	0.00	0.10	4184.00	4258.17	4184.00	1137.63	0.01	0.27	47.00	2.00	0.00	1070.50	1100.19	4914294.00	0.90	4628.46	4631.00
7	8	6	15803.00	9002.00	195.35	0	Spot (Block7, Row6, Column8)	4904.17	4835.50	447.40	0.01	0.09	4106.00	4231.33	4106.00	1609.27	0.01	0.38	3.00	0.00	0.00	729.50	798.17	5286690.00	0.42	4524.84	4496.00
7	1	7	13696.00	9309.00	205.75	0	Spot (Block7, Row7, Column1)	5338.65	5232.00	581.38	0.01	0.11	4490.00	4595.84	4490.00	528.12	0.01	0.11	63.00	34.00	0.00	742.00	848.65	6422391.00	1.41	4886.41	4832.00
7	2	7	13994.00	9308.00	195.10	0	Spot (Block7, Row7, Column2)	5206.18	5214.00	451.91	0.00	0.09	4414.00	4483.00	4414.00	400.93	0.01	0.09	74.00	49.00	0.00	800.00	792.18	5596645.00	1.80	4862.48	4850.00
7	3	7	14295.00	9307.00	203.65	0	Spot (Block7, Row7, Column3)	5188.21	5095.00	477.14	0.01	0.09	4405.00	4456.57	4405.00	384.22	0.01	0.09	76.00	45.00	0.00	690.00	783.21	6075394.00	1.90	4818.05	4787.00
7	4	7	14588.00	9302.00	203.20	0	Spot (Block7, Row7, Column4)	5045.79	4976.50	463.02	0.01	0.09	4401.50	4442.26	4401.50	380.31	0.00	0.09	63.00	38.00	0.00	575.00	644.29	5923762.00	1.59	4674.11	4641.00
7	5	7	14897.00	9294.00	160.10	0	Spot (Block7, Row7, Column5)	5187.44	5097.50	560.54	0.01	0.11	4315.00	4382.65	4315.00	544.20	0.01	0.12	68.00	31.00	0.00	782.50	872.44	3662333.00	1.48	4624.18	4579.00
7	6	7	15192.00	9329.00	205.35	0	Spot (Block7, Row7, Column6)	5155.91	5059.00	1870.24	0.01	0.36	4188.00	4227.08	4188.00	353.89	0.00	0.08	77.00	59.00	0.00	871.00	967.91	6181932.00	2.62	4779.91	4536.50
7	7	7	15500.00	9286.00	178.75	0	Spot (Block7, Row7, Column7)	5127.45	4857.00	2013.05	0.02	0.39	4131.00	4211.46	4131.00	1229.26	0.01	0.29	18.00	1.00	0.00	726.00	996.45	4589064.00	0.75	4485.39	4419.00
7	8	7	15788.00	9302.00	102.65	0	Spot (Block7, Row7, Column8)	6826.11	6826.00	902.99	0.00	0.13	4116.00	4236.49	4116.00	1572.18	0.01	0.37	88.00	29.00	0.00	2710.00	2710.11	1829398.00	1.65	5136.08	5105.00
7	1	8	13693.00	9606.00	150.55	0	Spot (Block7, Row8, Column1)	64430.28	65535.00	3838.57	0.01	0.06	4629.00	4741.27	4629.00	623.04	0.01	0.13	100.00	100.00	87.48	60906.00	59801.28	40140420.00	95.80	23831.81	18757.00
7	2	8	13993.00	9604.00	192.90	0	Spot (Block7, Row8, Column2)	5330.68	5309.00	581.19	0.00	0.11	4519.00	4614.45	4519.00	545.76	0.01	0.12	60.00	28.00	0.00	790.00	811.68	5591886.00	1.31	4941.70	4911.50
7	3	8	14308.00	9599.00	169.55	0	Spot (Block7, Row8, Column3)	5365.64	5250.00	763.35	0.01	0.14	4457.00	4516.31	4457.00	431.61	0.01	0.10	70.00	46.00	0.00	793.00	908.64	4297881.00	1.97	4738.09	4718.50
7	4	8	14600.00	9608.00	153.60	0	Spot (Block7, Row8, Column4)	5855.32	5799.00	651.79	0.00	0.11	4430.00	4481.93	4430.00	430.36	0.01	0.10	96.00	76.00	0.00	1369.00	1425.32	3805960.00	3.19	4909.17	4877.00
7	5	8	14888.00	9616.00	181.70	0	Spot (Block7, Row8, Column5)	5286.18	5230.00	513.52	0.00	0.10	4389.00	4447.16	4389.00	554.61	0.01	0.12	69.00	36.00	0.00	841.00	897.18	4889714.00	1.51	4953.02	4950.00
7	6	8	15190.00	9613.00	187.70	0	Spot (Block7, Row8, Column6)	6256.86	5797.00	3008.24	0.03	0.48	4254.00	4346.32	4254.00	1064.03	0.01	0.24	73.00	36.00	0.00	1543.00	2002.86	6200548.00	1.80	4882.22	4855.00
7	7	8	15500.00	9615.00	182.35	0	Spot (Block7, Row8, Column7)	5216.77	5038.00	585.69	0.02	0.11	4181.00	4258.72	4181.00	923.02	0.01	0.22	44.00	15.00	0.00	857.00	1035.77	4919412.00	1.04	4517.42	4514.50
7	8	8	15811.00	9600.00	125.05	0	Spot (Block7, Row8, Column8)	14230.85	14199.50	3692.73	0.00	0.26	4220.00	4322.86	4220.00	1178.94	0.01	0.27	100.00	100.00	0.00	9979.50	10010.85	5948496.00	8.40	6999.82	6517.00
8	1	1	18198.00	7497.00	158.95	0	Spot (Block8, Row1, Column1)	61544.93	65535.00	7287.38	0.03	0.12	3881.00	4003.28	3881.00	987.75	0.01	0.25	100.00	100.00	71.57	61654.00	57663.93	43081852.00	58.26	21618.95	18002.00
8	2	1	18488.00	7515.00	196.80	0	Spot (Block8, Row1, Column2)	4912.43	4775.00	1053.71	0.01	0.21	3794.00	3891.27	3794.00	912.35	0.01	0.23	53.00	11.00	0.00	981.00	1118.43	5379113.00	1.12	4347.20	4091.00
8	3	1	18797.00	7484.00	200.40	0	Spot (Block8, Row1, Column3)	4436.48	4229.00	1512.11	0.02	0.34	3783.00	3813.98	3783.00	333.69	0.00	0.09	66.00	30.00	0.00	446.00	653.48	5048715.00	1.87	3962.35	4003.50
8	4	1	19104.00	7499.00	124.40	0	Spot (Block8, Row1, Column4)	4765.11	4702.00	412.22	0.01	0.09	3707.00	3741.45	3707.00	238.85	0.00	0.06	99.00	96.00	0.00	995.00	1058.11	1972754.00	4.29	4192.77	4185.00
8	5	1	19399.00	7501.00	173.95	0	Spot (Block8, Row1, Column5)	4410.19	4366.00	314.42	0.00	0.07	3674.00	3726.81	3674.00	794.02	0.01	0.21	40.00	0.00	0.00	692.00	736.19	3744251.00	0.86	3923.94	3902.00
8	6	1	19703.00	7487.00	145.90	0	Spot (Block8, Row1, Column6)	4356.44	4351.50	375.72	0.00	0.09	3731.00	3788.85	3731.00	694.36	0.01	0.18	41.00	2.00	0.00	620.50	625.44	2526735.00	0.82	3973.25	3980.00
8	7	1	20014.00	7491.00	117.45	0	Spot (Block8, Row1, Column7)	5195.31	5157.00	492.14	0.00	0.09	3862.00	3890.05	3862.00	252.97	0.00	0.07	99.00	95.00	0.00	1295.00	1333.31	1880702.00	5.16	4334.68	4316.00
8	8	1	20299.00	7501.00	182.45	0	Spot (Block8, Row1, Column8)	4966.86	4892.50	376.18	0.01	0.08	4019.00	4054.87	4019.00	272.42	0.00	0.07	96.00	88.00	0.00	873.50	947.86	4648982.00	3.35	4420.94	4400.00
8	1	2	18206.00	7800.00	136.00	0	Spot (Block8, Row2, Column1)	4267.61	4144.00	750.67	0.01	0.18	3717.00	3799.45	3717.00	616.17	0.01	0.16	29.00	2.00	0.00	427.00	550.61	2129537.00	0.76	3900.55	3888.00
8	2	2	18505.00	7802.00	162.40	0	Spot (Block8, Row2, Column2)	4652.51	4352.00	2879.89	0.03	0.62	3766.00	3890.11	3766.00	1819.20	0.01	0.47	2.00	1.00	0.00	586.00	886.51	3391683.00	0.42	4105.89	3816.00
8	3	2	18830.00	7785.00	177.45	0	Spot (Block8, Row2, Column3)	4505.17	4531.00	423.20	0.00	0.09	3834.00	4029.29	3834.00	2079.92	0.02	0.52	0.00	0.00	0.00	697.00	671.17	3946525.00	0.23	4259.17	4227.00
8	4	2	19099.00	7813.00	191.75	0	Spot (Block8, Row2, Column4)	4553.42	4477.00	322.81	0.01	0.07	3872.00	3961.89	3872.00	1046.58	0.01	0.26	17.00	0.00	0.00	605.00	681.42	4731003.00	0.57	4236.69	4201.00
8	5	2	19395.00	7805.00	210.45	0	Spot (Block8, Row2, Column5)	6006.92	5894.00	909.15	0.01	0.15	3748.00	3789.89	3748.00	261.26	0.00	0.07	100.00	99.00	0.00	2146.00	2258.92	7562708.00	8.49	4519.43	4433.00
8	6	2	19709.00	7810.00	137.05	0	Spot (Block8, Row2, Column6)	4481.12	4501.00	356.46	0.00	0.08	3692.00	3720.07	3692.00	497.31	0.00	0.13	74.00	30.00	0.00	809.00	789.12	2262964.00	1.53	4024.20	3983.00
8	7	2	19989.00	7798.00	214.85	0	Spot (Block8, Row2, Column7)	4205.12	4173.00	255.98	0.00	0.06	3744.00	3751.48	3744.00	233.08	0.00	0.06	82.00	45.00	0.00	429.00	461.12	5546558.00	1.95	3862.38	3834.00
8	8	2	20298.00	7795.00	136.80	0	Spot (Block8, Row2, Column8)	4200.86	4167.00	264.72	0.00	0.06	3832.00	3844.15	3832.00	241.68	0.00	0.06	58.00	33.00	0.00	335.00	368.86	2125633.00	1.48	4047.39	4025.00
8	1	3	18195.00	8098.00	159.80	0	Spot (Block8, Row3, Column1)	5346.57	5331.00	653.84	0.00	0.12	3591.00	3722.19	3591.00	1214.67	0.02	0.33	74.00	17.00	0.00	1740.00	1755.57	3753291.00	1.34	4246.36	4185.00
8	2	3	18505.00	8118.00	218.05	0	Spot (Block8, Row3, Column2)	4406.37	4327.50	1196.68	0.01	0.27	3763.00	3860.44	3763.00	1602.39	0.01	0.42	0.00	0.00	0.00	564.50	643.37	5975043.00	0.34	4242.44	3995.00
8	3	3	18780.00	8123.00	196.60	0	Spot (Block8, Row3, Column3)	5158.23	4744.00	2585.83	0.04	0.50	3964.00	4134.29	3964.00	1846.18	0.02	0.45	11.00	4.00	0.00	780.00	1194.23	5648260.00	0.55	4315.55	4018.00
8	4	3	19108.00	8098.00	188.65	0	Spot (Block8, Row3, Column4)	5133.10	5080.00	546.91	0.00	0.11	4044.00	4125.91	4044.00	1030.46	0.01	0.25	50.00	2.00	0.00	1036.00	1089.10	5153637.00	0.98	4465.35	4459.00
8	5	3	19391.00	8101.00	165.15	0	Spot (Block8, Row3, Column5)	5337.61	5228.00	612.77	0.01	0.11	3961.00	3999.53	3961.00	284.22	0.00	0.07	99.00	91.00	0.00	1267.00	1376.61	4040571.00	4.71	4472.47	4440.00
8	6	3	19693.00	8101.00	203.25	0	Spot (Block8, Row3, Column6)	4418.54	4379.00	318.04	0.00	0.07	3775.00	3805.32	3775.00	238.80	0.00	0.06	94.00	68.00	0.00	604.00	643.54	5182950.00	2.57	4049.01	4034.00
8	7	3	19998.00	8101.00	185.45	0	Spot (Block8, Row3, Column7)	4258.02	4242.00	270.04	0.00	0.06	3715.00	3737.38	3715.00	244.64	0.00	0.07	85.00	54.00	0.00	527.00	543.02	4117506.00	2.13	3953.05	3963.00
8	8	3	20294.00	8092.00	201.65	0	Spot (Block8, Row3, Column8)	4294.79	4269.00	271.66	0.00	0.06	3779.00	3790.75	3779.00	241.95	0.00	0.06	84.00	50.00	0.00	490.00	515.79	4969068.00	2.08	3917.92	3896.00
8	1	4	18190.00	8401.00	182.30	0	Spot (Block8, Row4, Column1)	4901.28	4583.50	2758.46	0.03	0.56	3570.00	3677.23	3570.00	1254.43	0.01	0.34	35.00	2.00	0.00	1013.50	1331.28	4567990.00	0.98	3946.52	3899.00
8	2	4	18507.00	8406.00	210.45	0	Spot (Block8, Row4, Column2)	4357.33	4297.50	293.87	0.01	0.07	3796.00	3866.15	3796.00	909.81	0.01	0.24	15.00	0.00	0.00	501.50	561.33	5542519.00	0.54	3996.57	3980.50
8	3	4	18799.00	8403.00	157.75	0	Spot (Block8, Row4, Column3)	7651.40	7456.00	1523.09	0.01	0.20	4061.00	4100.97	4061.00	301.39	0.00	0.07	100.00	99.00	0.00	3395.00	3590.40	5241207.00	11.78	5072.64	5074.00
8	4	4	19106.00	8405.00	191.90	0	Spot (Block8, Row4, Column4)	4790.05	4766.00	335.75	0.00	0.07	4182.00	4219.48	4182.00	296.04	0.00	0.07	81.00	49.00	0.00	584.00	608.05	4986441.00	1.93	4412.91	4395.00
8	5	4	19388.00	8401.00	143.65	0	Spot (Block8, Row4, Column5)	6160.47	5678.50	3459.85	0.04	0.56	4128.00	4182.61	4128.00	323.72	0.01	0.08	100.00	99.00	0.00	1550.50	2032.47	3462185.00	6.11	5083.57	5015.00
8	6	4	19699.00	8395.00	193.55	0	Spot (Block8, Row4, Column6)	6509.64	6452.50	752.75	0.00	0.12	3979.00	4011.22	3979.00	290.88	0.00	0.07	100.00	100.00	0.00	2473.50	2530.64	6900218.00	8.59	4883.61	4887.00
8	7	4	20015.00	8399.00	140.75	0	Spot (Block8, Row4, Column7)	5023.75	5033.00	520.58	0.00	0.10	3855.00	3872.84	3855.00	242.86	0.00	0.06	98.00	92.00	0.00	1178.00	1168.75	2697753.00	4.74	4263.49	4219.00
8	8	4	20302.00	8406.00	148.65	0	Spot (Block8, Row4, Column8)	5500.30	5482.50	535.91	0.00	0.10	3869.00	3873.10	3869.00	222.72	0.00	0.06	100.00	100.00	0.00	1613.50	1631.30	3333182.00	7.31	4455.09	4389.00
8	1	5	18199.00	8701.00	147.00	-50	Spot (Block8, Row5, Column1)	4961.57	4250.00	3749.00	0.07	0.76	3603.00	3682.84	3603.00	1011.64	0.01	0.27	41.00	9.00	0.00	647.00	1358.57	2917405.00	1.26	3588.86	3588.00
8	2	5	18500.00	8707.00	193.55	0	Spot (Block8, Row5, Column2)	4588.34	4588.00	334.27	0.00	0.07	3839.00	3870.30	3839.00	308.69	0.00	0.08	90.00	66.00	0.00	749.00	749.34	4863641.00	2.33	4176.15	4174.50
8	3	5	18807.00	8696.00	194.75	0	Spot (Block8, Row5, Column3)	5039.25	4956.50	411.61	0.01	0.08	4094.00	4134.43	4094.00	323.63	0.00	0.08	95.00	75.00	0.00	862.50	945.25	5391999.00	2.80	4581.43	4538.00
8	4	5	19101.00	8696.00	184.85	0	Spot (Block8, Row5, Column4)	5213.17	5163.50	430.70	0.00	0.08	4220.00	4262.02	4220.00	320.80	0.00	0.08	96.00	77.00	0.00	943.50	993.17	5015074.00	2.96	4613.57	4584.00
8	5	5	19393.00	8701.00	150.60	0	Spot (Block8, Row5, Column5)	7739.71	7673.50	1401.30	0.00	0.18	4211.00	4259.67	4211.00	297.77	0.00	0.07	100.00	100.00	0.00	3462.50	3528.71	4829581.00	11.69	5245.75	5190.00
8	6	5	19702.00	8695.00	180.80	0	Spot (Block8, Row5, Column6)	5444.23	5169.00	1495.26	0.02	0.27	4090.00	4127.00	4090.00	404.68	0.00	0.10	92.00	76.00	0.00	1079.00	1354.23	4997807.00	3.26	4533.78	4502.00
8	7	5	19995.00	8707.00	188.80	0	Spot (Block8, Row5, Column7)	4578.47	4530.50	371.96	0.00	0.08	3932.00	3961.87	3932.00	387.20	0.00	0.10	77.00	28.00	0.00	598.50	646.47	4587629.00	1.59	4188.09	4120.00
8	8	5	20303.00	8702.00	146.85	0	Spot (Block8, Row5, Column8)	5689.88	5599.00	742.89	0.01	0.13	3891.00	3896.27	3891.00	211.89	0.00	0.05	99.00	99.00	0.00	1708.00	1798.88	3374101.00	8.46	4508.74	4415.00
8	1	6	18198.00	8990.00	199.25	0	Spot (Block8, Row6, Column1)	4386.79	4366.00	343.95	0.00	0.08	3650.00	3695.52	3650.00	830.98	0.01	0.22	39.00	0.00	0.00	716.00	736.79	4926366.00	0.83	3978.66	3978.00
8	2	6	18495.00	8996.00	205.55	0	Spot (Block8, Row6, Column2)	4584.00	4574.50	372.66	0.00	0.08	3827.50	3851.19	3827.50	296.00	0.00	0.08	89.00	66.00	0.00	747.00	756.50	5500800.00	2.48	4174.97	4141.50
8	3	6	18809.00	8992.00	152.50	0	Spot (Block8, Row6, Column3)	5208.84	5177.50	463.32	0.00	0.09	3970.00	4005.98	3970.00	327.29	0.00	0.08	98.00	90.00	0.00	1207.50	1238.84	3323239.00	3.68	4421.75	4399.00
8	4	6	19094.00	8993.00	188.15	0	Spot (Block8, Row6, Column4)	5062.16	5061.00	454.49	0.00	0.09	4070.00	4096.52	4070.00	338.23	0.00	0.08	94.00	70.00	0.00	991.00	992.16	5046972.00	2.86	4512.87	4501.00
8	5	6	19398.00	9000.00	151.30	0	Spot (Block8, Row6, Column5)	6533.11	6286.50	850.09	0.02	0.13	4041.00	4064.63	4041.00	304.96	0.00	0.08	100.00	100.00	0.00	2245.50	2492.11	4115857.00	8.09	4883.56	4898.00
8	6	6	19701.00	8992.00	198.35	0	Spot (Block8, Row6, Column6)	4540.29	4473.50	324.06	0.01	0.07	3934.00	3966.91	3934.00	412.55	0.00	0.10	62.00	27.00	0.00	539.50	606.29	5066958.00	1.39	4242.76	4212.00
8	7	6	19991.00	8992.00	192.35	0	Spot (Block8, Row6, Column7)	4536.67	4474.50	372.51	0.01	0.08	3821.00	3851.77	3821.00	390.56	0.00	0.10	83.00	35.00	0.00	653.50	715.67	4709061.00	1.75	4142.01	4096.50
8	8	6	20302.00	9010.00	173.45	0	Spot (Block8, Row6, Column8)	4423.15	4328.00	327.99	0.01	0.07	3861.00	3877.21	3861.00	244.41	0.00	0.06	86.00	47.00	0.00	467.00	562.15	3706600.00	2.23	4041.69	4024.00
8	1	7	18200.00	9296.00	193.10	0	Spot (Block8, Row7, Column1)	4264.15	4222.00	329.54	0.00	0.08	3630.00	3690.73	3630.00	401.17	0.01	0.11	69.00	33.00	0.00	592.00	634.15	4515732.00	1.43	3970.13	3908.00
8	2	7	18499.00	9293.00	204.25	0	Spot (Block8, Row7, Column2)	4272.84	4222.00	323.86	0.01	0.08	3678.00	3704.15	3678.00	264.81	0.00	0.07	84.00	51.00	0.00	544.00	594.84	5067586.00	2.15	3952.22	3989.50
8	3	7	18794.00	9295.00	207.60	0	Spot (Block8, Row7, Column3)	4427.60	4360.00	344.08	0.01	0.08	3748.00	3769.98	3748.00	256.89	0.00	0.07	91.00	59.00	0.00	612.00	679.60	5406094.00	2.56	4072.19	4034.50
8	4	7	19099.00	9295.00	202.45	0	Spot (Block8, Row7, Column4)	4446.49	4376.00	358.19	0.01	0.08	3793.00	3830.63	3793.00	263.06	0.00	0.07	94.00	58.00	0.00	583.00	653.49	5197952.00	2.34	4096.39	4111.00
8	5	7	19406.00	9300.00	147.15	0	Spot (Block8, Row7, Column5)	4578.45	4515.00	325.25	0.01	0.07	3808.00	3839.47	3808.00	275.57	0.00	0.07	96.00	74.00	0.00	707.00	770.45	2696709.00	2.68	4227.14	4185.00
8	6	7	19695.00	9303.00	193.40	0	Spot (Block8, Row7, Column6)	4459.56	4416.00	338.65	0.00	0.08	3769.00	3782.97	3769.00	237.50	0.00	0.06	90.00	72.00	0.00	647.00	690.56	4722672.00	2.85	4064.70	4020.50
8	7	7	19990.00	9298.00	156.50	0	Spot (Block8, Row7, Column7)	4478.46	4431.00	352.96	0.00	0.08	3763.00	3784.69	3763.00	235.07	0.00	0.06	95.00	75.00	0.00	668.00	715.46	3018483.00	2.95	4033.40	4006.00
8	8	7	20298.00	9292.00	152.85	0	Spot (Block8, Row7, Column8)	7767.38	7710.00	908.14	0.00	0.12	3880.00	3904.17	3880.00	273.70	0.00	0.07	100.00	100.00	0.00	3830.00	3887.38	4963354.00	14.11	5181.96	5145.00
8	1	8	18193.00	9599.00	151.70	0	Spot (Block8, Row8, Column1)	63963.91	65535.00	5071.49	0.01	0.08	3554.50	3626.20	3554.50	479.56	0.01	0.13	100.00	100.00	85.15	61980.50	60409.41	40489512.00	125.82	20300.23	16049.00
8	2	8	18504.00	9602.00	200.65	0	Spot (Block8, Row8, Column2)	4213.33	4183.00	354.36	0.00	0.08	3577.00	3630.79	3577.00	363.27	0.01	0.10	74.00	35.00	0.00	606.00	636.33	4815831.00	1.60	3867.78	3852.00
8	3	8	18817.00	9596.00	134.60	0	Spot (Block8, Row8, Column3)	4939.57	4855.50	585.21	0.01	0.12	3602.00	3648.67	3602.00	261.94	0.01	0.07	99.00	95.00	0.00	1253.50	1337.57	2380873.00	4.93	4152.91	4055.50
8	4	8	19102.00	9593.00	169.35	0	Spot (Block8, Row8, Column4)	4527.89	4478.00	392.28	0.00	0.09	3663.00	3691.48	3663.00	287.04	0.00	0.08	94.00	73.00	0.00	815.00	864.89	3626839.00	2.91	4052.97	4015.00
8	5	8	19393.00	9603.00	206.90	0	Spot (Block8, Row8, Column5)	4224.50	4179.00	265.04	0.00	0.06	3681.00	3696.19	3681.00	291.46	0.00	0.08	88.00	38.00	0.00	498.00	543.50	5141213.00	1.81	3899.85	3834.00
8	6	8	19699.00	9604.00	196.90	0	Spot (Block8, Row8, Column6)	4415.85	4361.00	392.16	0.01	0.09	3696.00	3723.09	3696.00	272.81	0.00	0.07	91.00	61.00	0.00	665.00	719.85	4853023.00	2.54	3965.93	4005.00
8	7	8	19999.00	9592.00	184.90	0	Spot (Block8, Row8, Column7)	4499.27	4502.00	401.97	0.00	0.09	3759.00	3793.52	3759.00	275.41	0.00	0.07	86.00	67.00	0.00	743.00	740.27	4332793.00	2.56	4087.78	4071.00
8	8	8	20311.00	9592.00	123.90	0	Spot (Block8, Row8, Column8)	11070.42	11065.00	2326.80	0.00	0.21	3923.00	3949.33	3923.00	292.00	0.00	0.07	100.00	100.00	0.00	7142.00	7147.42	4494589.00	24.39	6170.09	5726.00
9	1	1	4695.00	12009.00	156.75	0	Spot (Block9, Row1, Column1)	64970.81	65535.00	2611.49	0.00	0.04	5664.00	5720.81	5664.00	491.39	0.00	0.09	100.00	100.00	91.11	59871.00	59306.81	43855708.00	120.58	25718.09	22733.00
9	2	1	4993.00	12012.00	146.10	0	Spot (Block9, Row1, Column2)	14197.38	13895.50	3809.13	0.01	0.27	5622.00	5672.60	5622.00	461.22	0.00	0.08	100.00	100.00	0.00	8273.50	8575.38	8262878.00	18.48	7864.82	7671.00
9	3	1	5302.00	12012.00	150.65	0	Spot (Block9, Row1, Column3)	11548.80	10542.00	4487.16	0.04	0.39	5601.00	5645.26	5601.00	393.19	0.00	0.07	100.00	93.00	0.00	4941.00	5947.80	7160258.00	15.01	6930.73	6765.00
9	4	1	5595.00	12011.00	144.55	0	Spot (Block9, Row1, Column4)	12428.58	12145.00	3175.12	0.01	0.26	5754.50	5806.93	5754.50	483.60	0.00	0.08	100.00	100.00	0.00	6390.50	6674.08	7109148.00	13.69	7539.85	7164.00
9	5	1	5896.00	12011.00	145.90	0	Spot (Block9, Row1, Column5)	44129.03	47958.00	21405.12	0.04	0.49	6044.00	6100.38	6044.00	585.77	0.00	0.10	100.00	100.00	39.07	41914.00	38085.03	25639100.00	64.92	14606.65	13357.00
9	6	1	6209.00	12003.00	100.30	0	Spot (Block9, Row1, Column6)	26202.49	22383.00	12151.07	0.07	0.46	6378.00	6423.67	6378.00	614.59	0.00	0.10	100.00	100.00	0.79	16005.00	19824.49	6655433.00	32.18	12616.75	11182.50
9	7	1	6504.00	12007.00	115.15	0	Spot (Block9, Row1, Column7)	62711.18	65535.00	6893.49	0.02	0.11	6645.00	6704.81	6645.00	592.64	0.00	0.09	100.00	100.00	79.37	58890.00	56066.18	21886276.00	94.50	24064.76	21696.00
9	8	1	6794.00	12005.00	180.30	0	Spot (Block9, Row1, Column8)	8561.05	8312.00	1464.95	0.01	0.17	6780.00	6834.14	6780.00	601.93	0.00	0.09	90.00	68.00	0.00	1532.00	1781.05	7764873.00	2.87	7346.04	7271.50
9	1	2	4698.00	12312.00	125.35	0	Spot (Block9, Row2, Column1)	5826.81	5897.00	309.46	0.01	0.05	5297.00	5359.50	5297.00	393.68	0.01	0.07	67.00	23.00	0.00	600.00	529.81	2429778.00	1.19	5563.38	5509.50
9	2	2	4994.00	12310.00	120.80	0	Spot (Block9, Row2, Column2)	12943.58	12927.50	2427.89	0.00	0.19	5341.00	5397.77	5341.00	369.94	0.00	0.07	100.00	100.00	0.00	7586.50	7602.58	4944449.00	20.40	7537.62	7336.00
9	3	2	5276.00	12326.00	182.90	0	Spot (Block9, Row2, Column3)	6503.35	6523.00	491.95	0.00	0.08	5414.00	5448.58	5414.00	368.86	0.00	0.07	93.00	73.00	0.00	1109.00	1089.35	6080637.00	2.86	5852.42	5887.00
9	4	2	5599.00	12313.00	169.40	0	Spot (Block9, Row2, Column4)	8739.62	8714.00	1349.92	0.00	0.15	5468.50	5520.78	5468.50	394.38	0.00	0.07	100.00	99.00	0.00	3245.50	3271.12	6965475.00	8.16	6436.83	6404.00
9	5	2	5901.00	12310.00	191.95	0	Spot (Block9, Row2, Column5)	8136.78	7981.50	1042.44	0.01	0.13	5651.00	5694.19	5651.00	425.17	0.00	0.07	100.00	99.00	0.00	2330.50	2485.78	8462249.00	5.75	6624.21	6481.00
9	6	2	6219.00	12306.00	135.25	0	Spot (Block9, Row2, Column6)	7874.80	7676.50	993.81	0.01	0.13	5947.00	5993.07	5947.00	503.41	0.00	0.08	98.00	87.00	0.00	1729.50	1927.80	3890149.00	3.74	6639.65	6628.50
9	7	2	6499.00	12312.00	182.25	0	Spot (Block9, Row2, Column7)	8765.96	8346.50	1664.57	0.02	0.19	6243.00	6310.76	6243.00	509.24	0.00	0.08	94.00	83.00	0.00	2103.50	2522.96	8152342.00	4.82	6921.08	6807.00
9	8	2	6810.00	12302.00	158.05	0	Spot (Block9, Row2, Column8)	6804.37	6755.00	472.87	0.00	0.07	6415.00	6460.25	6415.00	520.93	0.00	0.08	37.00	11.00	0.00	340.00	389.37	4695018.00	0.66	6614.51	6586.50
9	1	3	4701.00	12612.00	143.00	0	Spot (Block9, Row3, Column1)	21180.21	19573.50	9760.72	0.03	0.46	5248.00	5280.64	5248.00	315.58	0.00	0.06	100.00	100.00	0.00	14325.50	15932.21	11649118.00	50.38	9281.13	8637.00
9	2	3	5004.00	12616.00	184.05	0	Spot (Block9, Row3, Column2)	6305.97	6216.00	521.47	0.01	0.08	5247.00	5305.28	5247.00	376.12	0.00	0.07	92.00	68.00	0.00	969.00	1058.97	6009586.00	2.66	5634.72	5608.00
9	3	3	5312.00	12618.00	120.90	0	Spot (Block9, Row3, Column3)	12037.48	11716.00	4064.90	0.01	0.34	5319.00	5374.13	5319.00	421.63	0.00	0.08	100.00	100.00	0.00	6397.00	6718.48	4646469.00	15.80	7526.30	7060.00
9	4	3	5603.00	12611.00	142.30	0	Spot (Block9, Row3, Column4)	20918.12	19592.00	8640.77	0.03	0.41	5505.00	5831.09	5505.00	1182.04	0.02	0.20	100.00	100.00	0.00	14087.00	15413.12	11504965.00	12.76	9266.42	8775.00
9	5	3	5902.00	12604.00	133.10	0	Spot (Block9, Row3, Column5)	17646.60	13337.50	12920.49	0.12	0.73	5709.00	5890.47	5709.00	856.03	0.01	0.15	100.00	99.00	3.59	7628.50	11937.60	8364490.00	13.73	9354.17	7808.50
9	6	3	6219.00	12595.00	195.85	0	Spot (Block9, Row3, Column6)	6619.62	6514.50	532.79	0.01	0.08	5808.00	5867.17	5808.00	656.80	0.00	0.11	54.00	18.00	0.00	706.50	811.62	7188905.00	1.15	6133.56	6078.00
9	7	3	6503.00	12608.00	145.70	0	Spot (Block9, Row3, Column7)	19525.89	17316.00	9411.63	0.05	0.48	6188.00	6252.14	6188.00	512.13	0.00	0.08	100.00	100.00	0.00	11128.00	13337.89	11305491.00	25.92	8892.89	8318.00
9	8	3	6806.00	12625.00	194.05	0	Spot (Block9, Row3, Column8)	6985.80	6922.00	609.36	0.00	0.09	6360.00	6422.01	6360.00	600.73	0.00	0.09	47.00	15.00	0.00	562.00	625.80	7453848.00	0.94	6565.36	6504.00
9	1	4	4698.00	12911.00	142.85	0	Spot (Block9, Row4, Column1)	19838.32	19340.00	8688.48	0.01	0.44	5257.50	5290.26	5257.50	330.47	0.00	0.06	100.00	100.00	0.00	14082.50	14580.82	10990431.00	44.02	8677.99	8023.00
9	2	4	5007.00	12918.00	215.65	0	Spot (Block9, Row4, Column2)	5746.93	5684.50	350.55	0.00	0.06	5217.00	5268.91	5217.00	399.39	0.00	0.08	57.00	24.00	0.00	467.50	529.93	7620428.00	1.20	5460.86	5457.00
9	3	4	5297.00	12910.00	143.45	0	Spot (Block9, Row4, Column3)	52335.39	65398.50	16311.36	0.10	0.31	5322.00	5380.21	5322.00	443.20	0.00	0.08	100.00	100.00	50.00	60076.50	47013.39	29412680.00	105.94	16675.16	13932.50
9	4	4	5601.00	12913.00	147.00	-50	Spot (Block9, Row4, Column4)	6739.21	6098.00	1690.49	0.04	0.25	5720.00	6498.32	5720.00	1843.54	0.06	0.28	18.00	8.00	0.00	378.00	1019.21	3982872.00	0.13	7238.34	5896.00
9	5	4	5901.00	12912.00	147.00	-50	Spot (Block9, Row4, Column5)	9825.61	7767.00	7269.77	0.10	0.74	5889.50	6645.46	5889.50	1873.79	0.05	0.28	50.00	25.00	0.17	1877.50	3936.11	5806937.00	1.70	6611.56	6179.00
9	6	4	6208.00	12915.00	170.90	0	Spot (Block9, Row4, Column6)	8513.64	8512.00	1070.48	0.00	0.13	5737.00	5791.99	5737.00	641.95	0.00	0.11	100.00	92.00	0.00	2775.00	2776.64	6913076.00	4.24	6901.75	6800.50
9	7	4	6521.00	12904.00	121.50	0	Spot (Block9, Row4, Column7)	20223.92	18220.50	9617.30	0.05	0.48	6141.00	6205.98	6141.00	544.75	0.00	0.09	100.00	100.00	1.03	12079.50	14082.92	7887327.00	25.73	9576.92	8646.00
9	8	4	6800.00	12919.00	147.40	0	Spot (Block9, Row4, Column8)	12444.00	11695.00	3153.62	0.03	0.25	6411.00	6458.95	6411.00	613.20	0.00	0.09	99.00	99.00	0.00	5284.00	6033.00	7379294.00	9.76	7965.97	7887.00
9	1	5	4692.00	13210.00	87.40	0	Spot (Block9, Row5, Column1)	14421.18	14517.50	2021.52	0.00	0.14	5213.00	5256.15	5213.00	312.68	0.00	0.06	100.00	100.00	0.00	9304.50	9208.18	2740025.00	29.31	8443.90	8237.00
9	2	5	5001.00	13213.00	147.00	-50	Spot (Block9, Row5, Column2)	6011.33	5995.00	393.77	0.00	0.07	5237.00	5411.96	5237.00	1297.64	0.01	0.24	8.00	0.00	0.00	758.00	774.33	3528649.00	0.46	5779.72	5741.00
9	3	5	5297.00	13212.00	159.70	0	Spot (Block9, Row5, Column3)	6636.29	6667.00	444.00	0.00	0.07	5365.00	5544.18	5365.00	1274.91	0.01	0.23	51.00	0.00	0.00	1302.00	1271.29	4725035.00	0.86	5846.82	5843.00
9	4	5	5592.00	13210.00	143.85	0	Spot (Block9, Row5, Column4)	14764.52	13556.00	6023.59	0.04	0.41	5588.00	6219.66	5588.00	1576.89	0.05	0.25	98.00	78.00	0.00	7968.00	9176.52	8312423.00	5.42	8650.58	7205.00
9	5	5	5896.00	13213.00	148.15	0	Spot (Block9, Row5, Column5)	63504.61	65535.00	5845.97	0.01	0.09	5926.00	6457.17	5926.00	1479.24	0.04	0.23	100.00	100.00	85.02	59609.00	57578.61	38166596.00	38.57	26837.49	21549.50
9	6	5	6205.00	13211.00	169.40	0	Spot (Block9, Row5, Column6)	8129.32	7879.00	1256.75	0.01	0.15	5800.00	5890.68	5800.00	577.41	0.01	0.10	97.00	80.00	0.00	2079.00	2329.32	6462810.00	3.88	6533.53	6474.00
9	7	5	6495.00	13220.00	203.10	0	Spot (Block9, Row5, Column7)	6932.50	6967.00	497.63	0.00	0.07	6155.00	6179.38	6155.00	536.55	0.00	0.09	68.00	27.00	0.00	812.00	777.50	8159550.00	1.40	6482.40	6449.00
9	8	5	6800.00	13210.00	147.80	0	Spot (Block9, Row5, Column8)	45807.83	56320.00	21681.07	0.09	0.47	6504.00	6541.01	6504.00	583.10	0.00	0.09	100.00	100.00	43.72	49816.00	39303.83	27347436.00	67.34	14632.36	12733.00
9	1	6	4693.00	13529.00	210.60	0	Spot (Block9, Row6, Column1)	6286.63	6223.00	490.30	0.00	0.08	5351.00	5399.55	5351.00	357.61	0.00	0.07	89.00	62.00	0.00	872.00	935.63	7952581.00	2.48	5815.56	5800.00
9	2	6	4993.00	13523.00	215.25	0	Spot (Block9, Row6, Column2)	5771.66	5732.00	373.75	0.00	0.06	5261.00	5465.16	5261.00	1356.94	0.02	0.25	0.00	0.00	0.00	471.00	510.66	7635908.00	0.23	5461.19	5467.00
9	3	6	5316.00	13512.00	118.20	0	Spot (Block9, Row6, Column3)	43129.93	43630.50	15205.61	0.01	0.35	5272.00	5387.49	5272.00	852.62	0.01	0.16	100.00	100.00	11.35	38358.50	37857.93	15958072.00	44.27	15027.64	13014.00
9	4	6	5602.00	13506.00	147.20	0	Spot (Block9, Row6, Column4)	9620.84	9366.00	1839.91	0.01	0.19	5386.00	5521.42	5386.00	633.90	0.01	0.11	100.00	99.00	0.00	3980.00	4234.84	5743640.00	6.47	6643.90	6574.00
9	5	6	5900.00	13508.00	149.35	0	Spot (Block9, Row6, Column5)	64852.54	65535.00	3127.29	0.00	0.05	5604.00	5831.79	5604.00	901.79	0.02	0.15	100.00	100.00	91.65	59931.00	59248.54	39625248.00	65.45	25530.80	21894.00
9	6	6	6198.00	13505.00	172.25	0	Spot (Block9, Row6, Column6)	7705.96	7159.00	1564.79	0.03	0.20	5694.00	5779.75	5694.00	560.79	0.01	0.10	87.00	66.00	0.00	1465.00	2011.96	6388237.00	3.43	6173.62	6206.00
9	7	6	6499.00	13508.00	143.75	0	Spot (Block9, Row6, Column7)	26687.22	25139.00	12373.92	0.03	0.46	5999.00	6069.77	5999.00	570.37	0.01	0.09	100.00	100.00	0.00	19140.00	20688.22	15078277.00	36.15	10442.88	10033.50
9	8	6	6801.00	13509.00	146.95	0	Spot (Block9, Row6, Column8)	41086.03	42482.00	20809.67	0.01	0.51	6537.00	6585.29	6537.00	629.57	0.00	0.10	100.00	100.00	26.75	35945.00	34549.03	24117608.00	54.80	13485.25	12320.50
9	1	7	4685.00	13819.00	204.95	0	Spot (Block9, Row7, Column1)	6034.48	6035.00	413.15	0.00	0.07	5340.00	5412.21	5340.00	496.76	0.01	0.09	64.00	26.00	0.00	695.00	694.48	7235346.00	1.25	5652.73	5667.50
9	2	7	5001.00	13816.00	211.80	0	Spot (Block9, Row7, Column2)	6128.37	6105.50	438.82	0.00	0.07	5320.00	5362.62	5320.00	355.16	0.00	0.07	82.00	55.00	0.00	785.50	808.37	7856565.00	2.16	5701.24	5668.50
9	3	7	5287.00	13823.00	223.75	0	Spot (Block9, Row7, Column3)	6112.89	6068.00	459.69	0.00	0.08	5390.00	5447.46	5390.00	405.52	0.00	0.07	69.00	39.00	0.00	678.00	722.89	8753654.00	1.64	5730.81	5654.00
9	4	7	5605.00	13827.00	220.05	0	Spot (Block9, Row7, Column4)	6163.04	6127.00	465.86	0.00	0.08	5515.00	5573.40	5515.00	438.43	0.00	0.08	63.00	29.00	0.00	612.00	648.04	8548137.00	1.34	5721.30	5660.50
9	5	7	5901.00	13811.00	190.20	0	Spot (Block9, Row7, Column5)	8202.33	7958.00	1273.52	0.01	0.16	5577.00	5652.42	5577.00	516.71	0.01	0.09	99.00	89.00	0.00	2381.00	2625.33	8374582.00	4.93	6461.80	6393.00
9	6	7	6207.00	13814.00	218.05	0	Spot (Block9, Row7, Column6)	6376.17	6318.50	548.80	0.00	0.09	5653.00	5721.61	5653.00	501.91	0.01	0.09	59.00	30.00	0.00	665.50	723.17	8658843.00	1.30	5914.31	5831.00
9	7	7	6492.00	13807.00	130.70	0	Spot (Block9, Row7, Column7)	19301.09	18713.00	5496.90	0.01	0.28	6003.00	6076.30	6003.00	586.76	0.01	0.10	100.00	100.00	0.00	12710.00	13298.09	8878501.00	22.54	10042.30	9244.00
9	8	7	6800.00	13807.00	102.45	0	Spot (Block9, Row7, Column8)	13653.61	13596.00	1398.80	0.00	0.10	6509.00	6580.52	6509.00	652.96	0.00	0.10	100.00	100.00	0.00	7087.00	7144.61	3659167.00	10.83	9254.07	9219.00
9	1	8	4687.00	14113.00	146.90	0	Spot (Block9, Row8, Column1)	65132.68	65535.00	2526.24	0.00	0.04	5295.00	5409.48	5295.00	614.87	0.01	0.11	100.00	100.00	96.28	60240.00	59837.68	38558876.00	97.13	24542.78	20950.50
9	2	8	5003.00	14121.00	183.70	0	Spot (Block9, Row8, Column2)	6808.93	6705.00	746.72	0.01	0.11	5468.00	5547.24	5468.00	543.94	0.01	0.10	87.00	60.00	0.00	1237.00	1340.93	6434443.00	2.32	5984.95	5919.50
9	3	8	5305.00	14103.00	128.20	0	Spot (Block9, Row8, Column3)	21024.58	19671.50	10176.48	0.03	0.48	5655.00	5721.32	5655.00	487.53	0.01	0.09	100.00	100.00	0.00	14016.50	15369.58	9292864.00	31.39	9358.71	8438.50
9	4	8	5607.00	14116.00	174.20	0	Spot (Block9, Row8, Column4)	7553.77	7305.00	954.07	0.01	0.13	5806.00	5854.85	5806.00	493.97	0.00	0.08	94.00	80.00	0.00	1499.00	1747.77	6382933.00	3.44	6392.24	6321.50
9	5	8	5903.00	14131.00	206.40	0	Spot (Block9, Row8, Column5)	6822.71	6820.00	582.91	0.00	0.09	5957.00	6034.28	5957.00	529.87	0.01	0.09	67.00	37.00	0.00	863.00	865.71	8269119.00	1.49	6263.32	6213.00
9	6	8	6215.00	14124.00	199.00	0	Spot (Block9, Row8, Column6)	7467.24	7375.00	710.11	0.01	0.10	6152.50	6213.65	6152.50	608.76	0.00	0.10	83.00	50.00	0.00	1222.50	1314.74	8333439.00	2.06	6756.24	6736.00
9	7	8	6501.00	14110.00	144.45	0	Spot (Block9, Row8, Column7)	15364.92	14703.00	4431.32	0.02	0.29	6463.00	6526.62	6463.00	680.26	0.00	0.10	100.00	100.00	0.00	8240.00	8901.92	8773372.00	12.99	8481.22	8295.50
9	8	8	6811.00	14108.00	120.05	0	Spot (Block9, Row8, Column8)	18510.33	18234.00	3637.95	0.01	0.20	6955.00	7026.49	6955.00	744.69	0.00	0.11	100.00	100.00	0.00	11279.00	11555.33	7089455.00	15.42	10677.09	10111.00
10	1	1	9200.00	12007.00	158.00	0	Spot (Block10, Row1, Column1)	63220.57	65535.00	5563.41	0.02	0.09	3294.00	3355.66	3294.00	357.28	0.01	0.11	100.00	100.00	77.89	62241.00	59926.57	43749048.00	167.56	21282.97	16674.00
10	2	1	9494.00	12006.00	171.70	0	Spot (Block10, Row1, Column2)	4223.02	4233.00	430.97	0.00	0.10	3300.00	3349.79	3300.00	310.66	0.01	0.09	91.00	74.00	0.00	933.00	923.02	3467098.00	2.81	3618.24	3600.00
10	3	1	9805.00	12039.00	219.25	0	Spot (Block10, Row1, Column3)	3707.34	3690.50	206.70	0.00	0.06	3327.00	3342.52	3327.00	173.40	0.00	0.05	84.00	52.00	0.00	363.50	380.34	5079055.00	2.10	3492.42	3475.00
10	4	1	10094.00	12008.00	186.55	0	Spot (Block10, Row1, Column4)	4074.03	4011.00	331.55	0.01	0.08	3332.00	3340.71	3332.00	177.36	0.00	0.05	99.00	90.00	0.00	679.00	742.03	3976256.00	4.13	3631.59	3619.50
10	5	1	10403.00	12008.00	185.95	0	Spot (Block10, Row1, Column5)	3940.59	3897.00	296.21	0.00	0.08	3346.00	3362.04	3346.00	168.88	0.00	0.05	96.00	77.00	0.00	551.00	594.59	3822369.00	3.43	3591.40	3588.00
10	6	1	10704.00	12006.00	132.50	0	Spot (Block10, Row1, Column6)	3949.43	3911.00	230.83	0.00	0.06	3382.00	3399.04	3382.00	182.52	0.00	0.05	96.00	80.00	0.00	529.00	567.43	1848335.00	3.02	3623.97	3629.00
10	7	1	11017.00	12005.00	118.10	0	Spot (Block10, Row1, Column7)	4698.23	4615.00	451.30	0.01	0.10	3431.00	3451.79	3431.00	208.27	0.00	0.06	100.00	99.00	0.00	1184.00	1267.23	1719551.00	5.98	3920.39	3925.00
10	8	1	11304.00	12005.00	218.85	0	Spot (Block10, Row1, Column8)	4443.85	4384.00	406.92	0.01	0.09	3578.00	3588.05	3578.00	215.95	0.00	0.06	97.00	85.00	0.00	806.00	865.85	6056965.00	3.96	3880.65	3851.00
10	1	2	9199.00	12312.00	147.00	-50	Spot (Block10, Row2, Column1)	3750.06	3740.00	205.77	0.00	0.05	3439.00	3494.49	3439.00	344.25	0.01	0.10	37.00	5.00	0.00	301.00	311.06	2205037.00	0.74	3486.47	3488.00
10	2	2	9497.00	12319.00	153.15	0	Spot (Block10, Row2, Column2)	3873.13	3830.50	260.59	0.00	0.07	3395.00	3406.20	3395.00	181.79	0.00	0.05	89.00	61.00	0.00	435.50	478.13	2478803.00	2.57	3574.22	3600.00
10	3	2	9800.00	12321.00	190.65	0	Spot (Block10, Row2, Column3)	4046.83	4017.50	286.69	0.00	0.07	3420.00	3435.86	3420.00	194.36	0.00	0.06	95.00	84.00	0.00	597.50	626.83	4143952.00	3.14	3643.57	3614.00
10	4	2	10092.00	12313.00	207.05	0	Spot (Block10, Row2, Column4)	3910.97	3874.50	253.96	0.00	0.06	3442.00	3452.26	3442.00	196.80	0.00	0.06	89.00	55.00	0.00	432.50	468.97	4763559.00	2.33	3649.30	3638.50
10	5	2	10403.00	12312.00	206.70	0	Spot (Block10, Row2, Column5)	4954.17	4912.00	554.59	0.00	0.11	3418.00	3430.10	3418.00	185.36	0.00	0.05	100.00	99.00	0.00	1494.00	1536.17	6019318.00	8.22	3924.38	3916.00
10	6	2	10675.00	12307.00	205.35	0	Spot (Block10, Row2, Column6)	3951.39	3955.50	292.20	0.00	0.07	3381.00	3397.04	3381.00	177.84	0.00	0.05	89.00	73.00	0.00	574.50	570.39	4725867.00	3.12	3666.40	3639.00
10	7	2	11006.00	12306.00	192.70	0	Spot (Block10, Row2, Column7)	3855.91	3854.50	256.27	0.00	0.07	3394.00	3411.33	3394.00	183.54	0.00	0.05	85.00	59.00	0.00	460.50	461.91	4033283.00	2.42	3619.27	3578.50
10	8	2	11305.00	12303.00	162.50	0	Spot (Block10, Row2, Column8)	3982.77	3979.00	222.09	0.00	0.06	3502.00	3532.73	3502.00	239.75	0.00	0.07	85.00	49.00	0.00	477.00	480.77	2915388.00	1.88	3704.47	3696.00
10	1	3	9199.00	12610.00	171.80	0	Spot (Block10, Row3, Column1)	4764.65	4631.00	644.02	0.01	0.14	3572.00	3631.66	3572.00	427.54	0.01	0.12	93.00	68.00	0.00	1059.00	1192.65	3916544.00	2.65	4052.12	3958.00
10	2	3	9503.00	12617.00	181.20	0	Spot (Block10, Row3, Column2)	4098.25	4062.00	263.34	0.00	0.06	3533.00	3552.23	3533.00	198.26	0.00	0.06	96.00	71.00	0.00	529.00	565.25	3770392.00	2.75	3766.41	3750.00
10	3	3	9814.00	12614.00	158.35	0	Spot (Block10, Row3, Column3)	4080.29	4033.00	285.32	0.01	0.07	3549.00	3570.08	3549.00	218.91	0.00	0.06	88.00	55.00	0.00	484.00	531.29	2803159.00	2.33	3739.95	3698.00
10	4	3	10098.00	12610.00	154.15	0	Spot (Block10, Row3, Column4)	5787.45	5368.00	1087.80	0.03	0.19	3552.00	3557.27	3552.00	208.57	0.00	0.06	100.00	100.00	0.00	1816.00	2235.45	3784990.00	10.69	4227.46	4235.50
10	5	3	10398.00	12613.00	182.50	0	Spot (Block10, Row3, Column5)	4184.72	4136.00	316.05	0.01	0.08	3551.00	3565.66	3551.00	211.69	0.00	0.06	93.00	72.00	0.00	585.00	633.72	3900161.00	2.92	3818.72	3799.50
10	6	3	10685.00	12616.00	221.45	0	Spot (Block10, Row3, Column6)	4027.66	4024.00	282.45	0.00	0.07	3495.00	3511.83	3495.00	332.52	0.00	0.09	74.00	29.00	0.00	529.00	532.66	5650811.00	1.55	3687.88	3691.50
10	7	3	11005.00	12605.00	141.05	0	Spot (Block10, Row3, Column7)	3981.11	3995.00	200.96	0.00	0.05	3475.00	3499.62	3475.00	206.70	0.00	0.06	91.00	65.00	0.00	520.00	506.11	2145820.00	2.33	3696.55	3663.50
10	8	3	11299.00	12608.00	198.30	0	Spot (Block10, Row3, Column8)	4085.99	4060.00	270.58	0.00	0.07	3554.00	3587.37	3554.00	325.72	0.00	0.09	74.00	32.00	0.00	506.00	531.99	4543621.00	1.53	3750.40	3766.00
10	1	4	9203.00	12913.00	160.95	0	Spot (Block10, Row4, Column1)	5549.04	5308.00	1108.55	0.02	0.20	3614.00	3638.91	3614.00	213.98	0.00	0.06	99.00	97.00	0.00	1694.00	1935.04	3967561.00	8.93	4174.43	4193.50
10	2	4	9493.00	12920.00	191.05	0	Spot (Block10, Row4, Column2)	4170.44	4192.00	284.91	0.00	0.07	3659.00	3703.03	3659.00	364.06	0.01	0.10	65.00	24.00	0.00	533.00	511.44	4291383.00	1.28	3882.75	3852.00
10	3	4	9803.00	12912.00	143.80	0	Spot (Block10, Row4, Column3)	10105.29	10269.00	2656.40	0.01	0.26	3651.00	3703.08	3651.00	360.66	0.01	0.10	100.00	100.00	0.00	6618.00	6454.29	5628646.00	17.75	5581.70	5304.00
10	4	4	10108.00	12919.00	170.90	0	Spot (Block10, Row4, Column4)	3984.51	3946.00	233.87	0.00	0.06	3685.00	3706.41	3685.00	248.34	0.00	0.07	52.00	16.00	0.00	261.00	299.51	3247375.00	1.12	3826.47	3805.50
10	5	4	10391.00	12917.00	165.25	0	Spot (Block10, Row4, Column5)	4288.38	4228.00	349.45	0.01	0.08	3681.00	3718.20	3681.00	338.55	0.00	0.09	75.00	39.00	0.00	547.00	607.38	3242013.00	1.68	3991.91	4005.00
10	6	4	10696.00	12911.00	191.55	0	Spot (Block10, Row4, Column6)	6056.23	6123.50	743.37	0.00	0.12	3649.00	3686.47	3649.00	352.52	0.00	0.10	100.00	99.00	0.00	2474.50	2407.23	6262145.00	6.72	4399.60	4410.00
10	7	4	10993.00	12916.00	184.00	0	Spot (Block10, Row4, Column7)	4343.66	4271.50	365.43	0.01	0.08	3682.00	3719.79	3682.00	310.46	0.00	0.08	85.00	47.00	0.00	589.50	661.66	4126475.00	2.01	3973.29	3953.00
10	8	4	11297.00	12927.00	163.90	0	Spot (Block10, Row4, Column8)	5596.76	5491.00	907.06	0.01	0.16	3794.00	3812.45	3794.00	297.57	0.00	0.08	98.00	91.00	0.00	1697.00	1802.76	4096828.00	6.00	4338.70	4246.00
10	1	5	9199.00	13213.00	106.10	0	Spot (Block10, Row5, Column1)	5151.72	5084.00	570.49	0.01	0.11	3620.00	3641.37	3620.00	208.59	0.00	0.06	100.00	100.00	0.00	1464.00	1531.72	1488846.00	7.24	4272.92	4155.00
10	2	5	9495.00	13206.00	197.10	0	Spot (Block10, Row5, Column2)	4159.15	4137.00	256.48	0.00	0.06	3651.50	3687.98	3651.50	355.17	0.00	0.10	68.00	22.00	0.00	485.50	507.65	4570901.00	1.33	3838.74	3863.00
10	3	5	9795.00	13214.00	176.15	0	Spot (Block10, Row5, Column3)	4468.43	4460.00	301.32	0.00	0.07	3687.00	3734.55	3687.00	372.51	0.01	0.10	91.00	55.00	0.00	773.00	781.43	3865191.00	1.97	3994.59	4013.00
10	4	5	10088.00	13217.00	185.15	0	Spot (Block10, Row5, Column4)	4476.91	4427.00	348.40	0.00	0.08	3740.00	3764.79	3740.00	254.24	0.00	0.07	92.00	75.00	0.00	687.00	736.91	4297832.00	2.80	4052.63	4030.50
10	5	5	10402.00	13207.00	143.30	0	Spot (Block10, Row5, Column5)	10733.89	10489.00	3383.13	0.01	0.32	3786.00	3808.11	3786.00	252.98	0.00	0.07	100.00	100.00	0.00	6703.00	6947.89	5946573.00	27.38	5633.97	5355.00
10	6	5	10690.00	13211.00	197.80	0	Spot (Block10, Row5, Column6)	4338.04	4312.00	284.37	0.00	0.07	3786.00	3805.48	3786.00	259.27	0.00	0.07	82.00	51.00	0.00	526.00	552.04	4806547.00	2.05	4043.87	4050.00
10	7	5	11007.00	13210.00	199.90	0	Spot (Block10, Row5, Column7)	4520.05	4533.50	296.86	0.00	0.07	3808.00	3852.90	3808.00	298.99	0.01	0.08	91.00	62.00	0.00	725.50	712.05	5134782.00	2.23	4096.35	4051.00
10	8	5	11300.00	13209.00	160.65	0	Spot (Block10, Row5, Column8)	4912.54	4876.00	444.99	0.00	0.09	3887.00	3925.47	3887.00	294.19	0.00	0.07	98.00	82.00	0.00	989.00	1025.54	3512464.00	3.36	4306.53	4302.00
10	1	6	9197.00	13507.00	203.55	0	Spot (Block10, Row6, Column1)	4223.55	4202.50	337.93	0.00	0.08	3542.00	3556.59	3542.00	216.90	0.00	0.06	93.00	72.00	0.00	660.50	681.55	4950000.00	3.07	3825.54	3852.50
10	2	6	9502.00	13493.00	207.35	0	Spot (Block10, Row6, Column2)	4146.31	4138.50	329.63	0.00	0.08	3626.00	3655.39	3626.00	538.85	0.00	0.15	46.00	6.00	0.00	512.50	520.31	5075085.00	0.91	3893.41	3866.50
10	3	6	9824.00	13506.00	145.90	0	Spot (Block10, Row6, Column3)	5268.80	5209.00	1152.95	0.00	0.22	3657.50	3680.08	3657.50	226.81	0.00	0.06	96.00	93.00	0.00	1551.50	1611.30	3061173.00	7.00	4538.54	4060.00
10	4	6	10103.00	13516.00	186.95	0	Spot (Block10, Row6, Column4)	4374.32	4329.00	367.99	0.00	0.08	3701.00	3738.69	3701.00	246.79	0.00	0.07	89.00	64.00	0.00	628.00	673.32	4308707.00	2.58	4017.02	3958.00
10	5	6	10403.00	13509.00	149.00	0	Spot (Block10, Row6, Column5)	6033.48	6014.50	963.98	0.00	0.16	3785.00	3815.66	3785.00	267.09	0.00	0.07	99.00	98.00	0.00	2229.50	2248.48	3644224.00	8.30	4452.62	4434.00
10	6	6	10690.00	13506.00	184.70	0	Spot (Block10, Row6, Column6)	4294.47	4315.00	303.80	0.00	0.07	3800.00	3833.00	3800.00	246.03	0.00	0.06	74.00	53.00	0.00	515.00	494.47	4114106.00	1.88	4020.01	3982.00
10	7	6	10983.00	13510.00	177.60	0	Spot (Block10, Row6, Column7)	4470.51	4397.00	353.60	0.01	0.08	3845.00	3880.24	3845.00	376.83	0.00	0.10	71.00	32.00	0.00	552.00	625.51	3942989.00	1.57	4050.76	4045.50
10	8	6	11300.00	13500.00	165.90	0	Spot (Block10, Row6, Column8)	4614.52	4591.00	394.15	0.00	0.09	3887.00	3915.41	3887.00	261.61	0.00	0.07	89.00	64.00	0.00	704.00	727.52	3511650.00	2.67	4242.33	4247.00
10	1	7	9208.00	13822.00	205.75	0	Spot (Block10, Row7, Column1)	3917.77	3890.00	278.07	0.00	0.07	3488.00	3555.34	3488.00	390.99	0.01	0.11	52.00	10.00	0.00	402.00	429.77	4697411.00	0.93	3640.66	3587.00
10	2	7	9496.00	13826.00	200.65	0	Spot (Block10, Row7, Column2)	3982.75	3944.00	310.87	0.00	0.08	3529.00	3568.49	3529.00	564.51	0.00	0.16	31.00	2.00	0.00	415.00	453.75	4536357.00	0.73	3712.89	3675.50
10	3	7	9820.00	13804.00	198.65	0	Spot (Block10, Row7, Column3)	3970.08	3983.00	297.98	0.00	0.08	3551.00	3576.26	3551.00	250.89	0.00	0.07	71.00	40.00	0.00	432.00	419.08	4426635.00	1.57	3810.90	3820.50
10	4	7	10100.00	13807.00	203.55	0	Spot (Block10, Row7, Column4)	4021.02	3986.00	289.50	0.00	0.07	3605.00	3702.50	3605.00	1373.72	0.01	0.37	0.00	0.00	0.00	381.00	416.02	4744802.00	0.23	3748.61	3703.00
10	5	7	10405.00	13814.00	214.35	0	Spot (Block10, Row7, Column5)	4221.68	4184.00	382.48	0.00	0.09	3723.00	3808.70	3723.00	1344.45	0.01	0.35	0.00	0.00	0.00	461.00	498.68	5538845.00	0.31	3887.26	3838.00
10	6	7	10700.00	13810.00	184.70	0	Spot (Block10, Row7, Column6)	4436.40	4432.00	317.95	0.00	0.07	3777.00	3808.30	3777.00	272.85	0.00	0.07	87.00	62.00	0.00	655.00	659.40	4263379.00	2.30	4085.13	4108.50
10	7	7	10994.00	13806.00	105.80	0	Spot (Block10, Row7, Column7)	4564.76	4456.00	373.13	0.01	0.08	3798.00	3841.59	3798.00	396.40	0.00	0.10	88.00	43.00	0.00	658.00	766.76	1310086.00	1.82	4151.31	4135.50
10	8	7	11302.00	13807.00	103.70	0	Spot (Block10, Row7, Column8)	7907.10	7987.00	1007.93	0.00	0.13	3842.00	3876.51	3842.00	392.58	0.00	0.10	100.00	100.00	0.00	4145.00	4065.10	2182359.00	10.27	5661.90	5796.00
10	1	8	9195.00	14111.00	151.00	0	Spot (Block10, Row8, Column1)	64698.30	65535.00	3812.41	0.01	0.06	3492.00	3563.42	3492.00	481.56	0.01	0.14	100.00	100.00	90.85	62043.00	61206.30	40307404.00	126.95	22799.71	17083.50
10	2	8	9493.00	14114.00	202.85	0	Spot (Block10, Row8, Column2)	3845.93	3794.00	291.58	0.01	0.08	3411.00	3458.06	3411.00	407.01	0.01	0.12	48.00	12.00	0.00	383.00	434.93	4488206.00	0.95	3600.14	3572.00
10	3	8	9819.00	14106.00	133.35	0	Spot (Block10, Row8, Column3)	4194.24	4172.00	335.85	0.00	0.08	3411.00	3432.48	3411.00	270.79	0.00	0.08	98.00	68.00	0.00	761.00	783.24	2009041.00	2.81	3772.40	3731.00
10	4	8	10070.00	14105.00	157.15	0	Spot (Block10, Row8, Column4)	4123.73	4115.00	412.02	0.00	0.10	3503.00	3581.78	3503.00	1287.23	0.01	0.36	6.00	0.00	0.00	612.00	620.73	2783516.00	0.42	3837.37	3710.00
10	5	8	10413.00	14106.00	168.35	0	Spot (Block10, Row8, Column5)	4010.12	3959.50	305.89	0.01	0.08	3622.00	3674.10	3622.00	1277.80	0.01	0.35	0.00	0.00	0.00	337.50	388.12	3167995.00	0.26	3834.17	3690.00
10	6	8	10701.00	14118.00	186.00	0	Spot (Block10, Row8, Column6)	4467.51	4425.00	410.91	0.00	0.09	3643.00	3668.35	3643.00	321.75	0.00	0.09	89.00	62.00	0.00	782.00	824.51	4342422.00	2.48	4017.12	4037.50
10	7	8	10999.00	14110.00	173.60	0	Spot (Block10, Row8, Column7)	4391.42	4342.00	371.53	0.00	0.08	3687.00	3712.14	3687.00	336.25	0.00	0.09	83.00	48.00	0.00	655.00	704.42	3701967.00	2.02	3999.04	4032.00
10	8	8	11312.00	14108.00	120.85	0	Spot (Block10, Row8, Column8)	15158.66	14359.50	6178.66	0.02	0.41	3758.00	3775.47	3758.00	354.56	0.00	0.09	100.00	100.00	0.00	10601.50	11400.66	5851242.00	32.11	7478.44	6595.00
11	1	1	13699.00	12003.00	158.15	0	Spot (Block11, Row1, Column1)	63700.23	65535.00	4573.60	0.01	0.07	6154.00	6224.91	6154.00	647.54	0.00	0.10	100.00	100.00	78.81	59381.00	57546.23	43889872.00	88.76	25407.58	20613.00
11	2	1	13999.00	12009.00	180.05	0	Spot (Block11, Row1, Column2)	7511.82	7476.50	775.91	0.00	0.10	6081.00	6158.10	6081.00	729.38	0.01	0.12	80.00	47.00	0.00	1395.50	1430.82	6775659.00	1.86	6670.82	6655.00
11	3	1	14306.00	12006.00	195.15	0	Spot (Block11, Row1, Column3)	7175.14	7164.00	597.25	0.00	0.08	6056.00	6104.50	6056.00	695.76	0.00	0.11	74.00	33.00	0.00	1108.00	1119.14	7727630.00	1.54	6627.33	6607.00
11	4	1	14605.00	12000.00	177.70	0	Spot (Block11, Row1, Column4)	7523.82	7395.00	935.84	0.01	0.12	5977.00	6080.22	5977.00	1499.58	0.01	0.25	45.00	3.00	0.00	1418.00	1546.82	6620965.00	0.96	6690.63	6699.00
11	5	1	14897.00	12007.00	191.05	0	Spot (Block11, Row1, Column5)	7226.04	7164.00	687.10	0.00	0.10	5898.00	5973.39	5898.00	871.53	0.01	0.15	75.00	25.00	0.00	1266.00	1328.04	7442816.00	1.44	6539.14	6555.50
11	6	1	15203.00	12008.00	123.55	0	Spot (Block11, Row1, Column6)	7110.09	7092.00	579.19	0.00	0.08	5849.00	5886.09	5849.00	456.84	0.00	0.08	91.00	71.00	0.00	1243.00	1261.09	2893805.00	2.68	6501.00	6383.50
11	7	1	15510.00	11994.00	115.45	0	Spot (Block11, Row1, Column7)	7256.77	7190.00	634.28	0.00	0.09	5725.00	5747.81	5725.00	452.51	0.00	0.08	98.00	80.00	0.00	1465.00	1531.77	2532612.00	3.33	6360.77	6335.00
11	8	1	15809.00	12006.00	215.85	0	Spot (Block11, Row1, Column8)	7007.67	6842.00	769.23	0.01	0.11	5605.00	5668.46	5605.00	418.62	0.00	0.07	95.00	76.00	0.00	1237.00	1402.67	9327203.00	3.20	6138.16	6111.00
11	1	2	13705.00	12305.00	115.30	0	Spot (Block11, Row2, Column1)	7289.95	7290.00	579.24	0.00	0.08	6043.00	6091.11	6043.00	530.64	0.00	0.09	88.00	58.00	0.00	1247.00	1246.95	2544193.00	2.26	6751.53	6778.00
11	2	2	13999.00	12310.00	136.35	0	Spot (Block11, Row2, Column2)	7209.59	7158.50	575.76	0.00	0.08	6045.00	6105.50	6045.00	681.16	0.00	0.11	76.00	35.00	0.00	1113.50	1164.59	3604794.00	1.62	6773.75	6663.00
11	3	2	14292.00	12301.00	164.00	0	Spot (Block11, Row2, Column3)	7727.01	7467.50	2489.53	0.01	0.32	6086.00	6130.38	6086.00	701.84	0.00	0.11	84.00	49.00	0.00	1381.50	1641.01	5717991.00	2.27	6990.82	6844.50
11	4	2	14600.00	12308.00	210.40	0	Spot (Block11, Row2, Column4)	7105.59	7134.00	610.39	0.00	0.09	6038.00	6089.82	6038.00	495.74	0.00	0.08	80.00	55.00	0.00	1096.00	1067.59	8981462.00	2.05	6414.43	6399.50
11	5	2	14896.00	12303.00	202.25	0	Spot (Block11, Row2, Column5)	8672.12	8603.00	891.28	0.00	0.10	5960.00	6007.63	5960.00	439.36	0.00	0.07	99.00	98.00	0.00	2643.00	2712.12	10050993.00	6.06	6952.48	6864.00
11	6	2	15200.00	12302.00	189.50	0	Spot (Block11, Row2, Column6)	7362.18	7270.00	691.60	0.01	0.09	5955.00	6000.91	5955.00	441.78	0.00	0.07	94.00	72.00	0.00	1315.00	1407.18	7435806.00	3.08	6570.88	6504.50
11	7	2	15504.00	12306.00	198.40	0	Spot (Block11, Row2, Column7)	7068.37	7013.50	601.38	0.00	0.09	5812.00	5844.36	5812.00	447.43	0.00	0.08	93.00	67.00	0.00	1201.50	1256.37	7860023.00	2.74	6349.08	6331.00
11	8	2	15801.00	12302.00	154.80	0	Spot (Block11, Row2, Column8)	6718.43	6646.00	501.25	0.00	0.07	5696.00	5737.40	5696.00	449.86	0.00	0.08	86.00	56.00	0.00	950.00	1022.43	4414009.00	2.18	6005.66	5941.00
11	1	3	13708.00	12607.00	172.65	0	Spot (Block11, Row3, Column1)	7544.54	7368.00	828.04	0.01	0.11	5819.00	5884.94	5819.00	483.74	0.00	0.08	97.00	82.00	0.00	1549.00	1725.54	6277059.00	3.43	6413.25	6449.50
11	2	3	14000.00	12607.00	200.20	0	Spot (Block11, Row3, Column2)	7011.01	6940.00	633.01	0.00	0.09	5930.50	5979.06	5930.50	478.52	0.00	0.08	83.00	53.00	0.00	1009.50	1080.51	7999566.00	2.16	6319.30	6300.00
11	3	3	14310.00	12613.00	136.60	0	Spot (Block11, Row3, Column3)	7636.30	7399.00	974.65	0.01	0.13	6008.50	6043.46	6008.50	479.82	0.00	0.08	93.00	82.00	0.00	1390.50	1627.80	3863968.00	3.32	6559.91	6486.00
11	4	3	14594.00	12605.00	200.35	0	Spot (Block11, Row3, Column4)	6780.85	6710.00	637.34	0.00	0.09	5888.00	5930.19	5888.00	461.09	0.00	0.08	73.00	43.00	0.00	822.00	892.85	7682698.00	1.84	6279.09	6348.00
11	5	3	14870.00	12592.00	179.80	0	Spot (Block11, Row3, Column5)	7000.90	6907.00	858.03	0.01	0.12	5887.00	5991.08	5887.00	1615.00	0.01	0.27	26.00	1.00	0.00	1020.00	1113.90	6335817.00	0.63	6482.04	6412.00
11	6	3	15211.00	12613.00	178.65	0	Spot (Block11, Row3, Column6)	7222.83	7134.00	615.78	0.01	0.09	5950.00	6088.89	5950.00	2007.83	0.01	0.33	13.00	0.00	0.00	1184.00	1272.83	6464433.00	0.56	6556.08	6429.00
11	7	3	15498.00	12584.00	175.90	0	Spot (Block11, Row3, Column7)	7018.66	6972.00	601.74	0.00	0.09	5853.00	5964.44	5853.00	1333.56	0.01	0.22	37.00	0.00	0.00	1119.00	1165.66	6064119.00	0.79	6472.03	6405.00
11	8	3	15808.00	12613.00	198.40	0	Spot (Block11, Row3, Column8)	6824.69	6763.50	592.55	0.00	0.09	5763.00	5815.72	5763.00	453.00	0.00	0.08	84.00	56.00	0.00	1000.50	1061.69	7643647.00	2.23	6303.22	6296.00
11	1	4	13695.00	12910.00	193.85	0	Spot (Block11, Row4, Column1)	6845.41	6750.00	616.32	0.01	0.09	5757.50	5815.42	5757.50	493.91	0.00	0.08	84.00	50.00	0.00	992.50	1087.91	7276669.00	2.09	6248.04	6229.50
11	2	4	14000.00	12911.00	208.00	0	Spot (Block11, Row4, Column2)	6944.33	6870.00	535.96	0.00	0.08	5867.00	5933.46	5867.00	520.58	0.00	0.09	86.00	48.00	0.00	1003.00	1077.33	8534581.00	1.94	6322.84	6335.50
11	3	4	14300.00	12908.00	169.55	0	Spot (Block11, Row4, Column3)	8519.48	8345.50	1021.27	0.01	0.12	6066.00	6111.78	6066.00	488.41	0.00	0.08	98.00	94.00	0.00	2279.50	2453.48	6781508.00	4.93	6911.10	6878.50
11	4	4	14607.00	12897.00	168.10	0	Spot (Block11, Row4, Column4)	6678.07	6647.50	451.71	0.00	0.07	5974.00	6026.18	5974.00	498.93	0.00	0.08	63.00	26.00	0.00	673.50	704.07	5262316.00	1.31	6271.85	6210.00
11	5	4	14884.00	12904.00	186.85	0	Spot (Block11, Row4, Column5)	6920.59	6899.00	634.48	0.00	0.09	5855.00	5900.93	5855.00	493.15	0.00	0.08	82.00	53.00	0.00	1044.00	1065.59	6782175.00	2.07	6345.43	6351.00
11	6	4	15203.00	12906.00	189.60	0	Spot (Block11, Row4, Column6)	8404.66	8337.00	740.61	0.00	0.09	5814.00	5897.44	5814.00	1334.40	0.01	0.23	98.00	43.00	0.00	2523.00	2590.66	8505514.00	1.88	6812.20	6753.00
11	7	4	15495.00	12923.00	160.70	0	Spot (Block11, Row4, Column7)	7233.02	7110.00	821.56	0.01	0.11	5815.00	5897.49	5815.00	1303.35	0.01	0.22	49.00	7.00	0.00	1295.00	1418.02	5157145.00	1.02	6635.54	6574.00
11	8	4	15795.00	12912.00	163.65	0	Spot (Block11, Row4, Column8)	7745.26	7690.00	813.54	0.00	0.11	5790.00	5813.31	5790.00	434.44	0.00	0.07	98.00	92.00	0.00	1900.00	1955.26	5739239.00	4.45	6421.89	6302.00
11	1	5	13693.00	13199.00	107.30	0	Spot (Block11, Row5, Column1)	7636.24	7570.00	599.40	0.00	0.08	5745.00	5806.38	5745.00	488.24	0.00	0.08	100.00	92.00	0.00	1825.00	1891.24	2260328.00	3.75	6686.33	6736.50
11	2	5	13994.00	13211.00	201.60	0	Spot (Block11, Row5, Column2)	6909.08	6846.00	610.97	0.00	0.09	5833.00	5921.70	5833.00	491.51	0.01	0.08	79.00	51.00	0.00	1013.00	1076.08	7993805.00	2.01	6340.49	6289.00
11	3	5	14299.00	13207.00	200.25	0	Spot (Block11, Row5, Column3)	7283.95	7286.00	641.74	0.00	0.09	5999.00	6064.69	5999.00	512.02	0.00	0.08	87.00	64.00	0.00	1287.00	1284.95	8296421.00	2.38	6494.00	6472.00
11	4	5	14593.00	13211.00	187.15	0	Spot (Block11, Row5, Column4)	7153.05	7047.00	620.91	0.01	0.09	6057.00	6105.63	6057.00	513.62	0.00	0.08	83.00	46.00	0.00	990.00	1096.05	7060059.00	2.04	6564.65	6491.50
11	5	5	14900.00	13208.00	143.95	0	Spot (Block11, Row5, Column5)	9043.19	8871.00	1054.58	0.01	0.12	5998.00	6039.89	5998.00	503.15	0.00	0.08	100.00	99.00	0.00	2873.00	3045.19	5109402.00	5.97	7223.28	7158.50
11	6	5	15202.00	13205.00	177.75	0	Spot (Block11, Row5, Column6)	6901.02	6863.00	698.98	0.00	0.10	5798.00	5842.17	5798.00	443.30	0.00	0.08	80.00	60.00	0.00	1065.00	1103.02	6107403.00	2.39	6217.54	6095.50
11	7	5	15501.00	13211.00	165.95	0	Spot (Block11, Row5, Column7)	6836.89	6767.00	543.19	0.00	0.08	5742.50	5792.27	5742.50	463.24	0.00	0.08	86.00	58.00	0.00	1024.50	1094.39	5209709.00	2.26	6306.06	6259.00
11	8	5	15803.00	13208.00	148.60	0	Spot (Block11, Row5, Column8)	7849.58	7683.00	805.75	0.01	0.10	5753.00	5771.51	5753.00	443.55	0.00	0.08	99.00	96.00	0.00	1930.00	2096.58	4772546.00	4.69	6542.33	6478.50
11	1	6	13705.00	13504.00	205.90	0	Spot (Block11, Row6, Column1)	6751.77	6707.00	632.17	0.00	0.09	5639.50	5697.19	5639.50	482.17	0.00	0.08	82.00	56.00	0.00	1067.50	1112.27	8122383.00	2.19	6207.25	6177.00
11	2	6	14006.00	13497.00	205.55	0	Spot (Block11, Row6, Column2)	6773.07	6800.50	671.57	0.00	0.10	5774.00	5853.37	5774.00	513.63	0.01	0.09	65.00	50.00	0.00	1026.50	999.07	8127682.00	1.79	6204.58	6022.50
11	3	6	14296.00	13502.00	198.50	0	Spot (Block11, Row6, Column3)	7221.19	7145.00	677.19	0.00	0.09	5886.00	5969.77	5886.00	517.57	0.01	0.09	89.00	62.00	0.00	1259.00	1335.19	8094953.00	2.42	6516.09	6452.50
11	4	6	14601.00	13513.00	166.60	0	Spot (Block11, Row6, Column4)	7231.52	7169.00	667.88	0.00	0.09	6020.00	6076.26	6020.00	556.79	0.00	0.09	83.00	51.00	0.00	1149.00	1211.52	5561040.00	2.07	6635.80	6649.00
11	5	6	14900.00	13509.00	157.70	0	Spot (Block11, Row6, Column5)	8557.80	8355.00	985.28	0.01	0.12	6156.00	6197.27	6156.00	551.24	0.00	0.09	98.00	92.00	0.00	2199.00	2401.80	5827865.00	4.28	6969.51	7055.00
11	6	6	15186.00	13527.00	234.10	0	Spot (Block11, Row6, Column6)	6616.29	6602.50	594.13	0.00	0.09	6034.00	6092.28	6034.00	538.47	0.00	0.09	52.00	22.00	0.00	568.50	582.29	10400815.00	0.97	6270.47	6193.50
11	7	6	15519.00	13508.00	150.95	0	Spot (Block11, Row6, Column7)	7866.82	7286.50	3885.36	0.03	0.49	5883.00	5919.67	5883.00	506.30	0.00	0.09	92.00	66.00	0.00	1403.50	1983.82	4893163.00	3.85	6868.01	7019.00
11	8	6	15815.00	13507.00	185.50	0	Spot (Block11, Row6, Column8)	6691.93	6668.00	621.74	0.00	0.09	5781.00	5805.38	5781.00	469.21	0.00	0.08	75.00	46.00	0.00	887.00	910.93	6517944.00	1.89	6186.52	6191.50
11	1	7	13698.00	13806.00	197.90	0	Spot (Block11, Row7, Column1)	6613.26	6553.00	630.58	0.00	0.10	5620.00	5702.39	5620.00	578.13	0.01	0.10	70.00	38.00	0.00	933.00	993.26	7320877.00	1.58	6003.14	5973.00
11	2	7	14024.00	13816.00	201.50	0	Spot (Block11, Row7, Column2)	6782.94	6603.00	1634.43	0.01	0.24	5707.00	5783.06	5707.00	527.61	0.01	0.09	68.00	42.00	0.00	896.00	1075.94	7847858.00	1.90	6192.62	6171.50
11	3	7	14298.00	13808.00	209.90	0	Spot (Block11, Row7, Column3)	6931.10	6886.00	673.85	0.00	0.10	5844.00	5907.09	5844.00	523.58	0.00	0.09	73.00	49.00	0.00	1042.00	1087.10	8719327.00	1.96	6314.37	6269.00
11	4	7	14600.00	13809.00	189.00	0	Spot (Block11, Row7, Column4)	6910.37	6815.50	682.70	0.01	0.10	5954.00	6011.01	5954.00	568.27	0.00	0.09	66.00	37.00	0.00	861.50	956.37	6951835.00	1.58	6518.88	6599.50
11	5	7	14903.00	13802.00	244.30	0	Spot (Block11, Row7, Column5)	7215.70	7019.50	826.57	0.01	0.11	6265.00	6335.97	6265.00	609.61	0.00	0.10	59.00	32.00	0.00	754.50	950.70	12411001.00	1.44	6473.77	6433.00
11	6	7	15193.00	13820.00	221.70	0	Spot (Block11, Row7, Column6)	7329.18	7210.00	719.05	0.01	0.10	6416.00	6474.97	6416.00	569.63	0.00	0.09	61.00	37.00	0.00	794.00	913.18	10304829.00	1.50	6823.53	6700.50
11	7	7	15514.00	13845.00	185.90	0	Spot (Block11, Row7, Column7)	6747.99	6702.50	881.02	0.00	0.13	6099.00	6157.75	6099.00	585.27	0.00	0.10	51.00	21.00	0.00	603.50	648.99	6559045.00	1.01	6380.16	6309.00
11	8	7	15800.00	13805.00	125.95	0	Spot (Block11, Row7, Column8)	10186.50	10122.50	1181.57	0.00	0.12	5871.00	5912.11	5871.00	504.96	0.00	0.09	100.00	100.00	0.00	4251.50	4315.50	4339448.00	8.46	7452.09	7256.00
11	1	8	13695.00	14109.00	150.90	0	Spot (Block11, Row8, Column1)	64705.91	65535.00	3510.11	0.01	0.05	5813.50	5914.27	5813.50	739.17	0.01	0.12	100.00	100.00	90.13	59721.50	58892.41	39988608.00	79.54	24641.91	20029.00
11	2	8	14000.00	14113.00	198.00	0	Spot (Block11, Row8, Column2)	6829.14	6725.00	780.63	0.01	0.11	5799.00	5894.97	5799.00	659.68	0.01	0.11	65.00	30.00	0.00	926.00	1030.14	7566684.00	1.42	6353.97	6335.00
11	3	8	14312.00	14103.00	156.50	0	Spot (Block11, Row8, Column3)	7408.22	7283.50	903.63	0.01	0.12	5812.00	5877.50	5812.00	572.27	0.00	0.10	91.00	71.00	0.00	1471.50	1596.22	4978322.00	2.67	6438.55	6401.00
11	4	8	14595.00	14113.00	184.85	0	Spot (Block11, Row8, Column4)	7131.12	7053.00	746.29	0.00	0.10	5904.00	5964.04	5904.00	596.74	0.00	0.10	76.00	46.00	0.00	1149.00	1227.12	6860137.00	1.96	6362.35	6238.00
11	5	8	14894.00	14107.00	200.40	0	Spot (Block11, Row8, Column5)	7161.95	7032.50	638.97	0.01	0.09	6163.00	6218.05	6163.00	665.93	0.00	0.11	60.00	33.00	0.00	869.50	998.95	8150295.00	1.42	6585.27	6560.00
11	6	8	15205.00	14103.00	194.15	0	Spot (Block11, Row8, Column6)	7995.08	7920.00	834.05	0.00	0.10	6512.50	6539.34	6512.50	653.15	0.00	0.10	81.00	53.00	0.00	1407.50	1482.58	8514764.00	2.23	7179.32	7230.00
11	7	8	15500.00	14110.00	199.40	0	Spot (Block11, Row8, Column7)	7369.17	7356.00	757.81	0.00	0.10	6309.00	6368.79	6309.00	680.87	0.00	0.11	67.00	31.00	0.00	1047.00	1060.17	8282948.00	1.47	6754.70	6615.00
11	8	8	15812.00	14101.00	124.85	0	Spot (Block11, Row8, Column8)	14041.58	14014.00	2860.23	0.00	0.20	5947.00	5998.09	5947.00	576.05	0.00	0.10	100.00	100.00	0.00	8067.00	8094.58	5728963.00	13.96	8662.05	8312.50
12	1	1	18204.00	12000.00	158.95	0	Spot (Block12, Row1, Column1)	64373.03	65535.00	3487.66	0.01	0.05	12537.50	12593.44	12537.50	1146.93	0.00	0.09	100.00	100.00	85.14	52997.50	51835.53	44610932.00	45.15	32144.63	29418.00
12	2	1	18498.00	12001.00	181.30	0	Spot (Block12, Row1, Column2)	17258.67	16787.00	2582.48	0.01	0.15	12319.00	12374.20	12319.00	1049.14	0.00	0.08	97.00	87.00	0.00	4468.00	4939.67	15895236.00	4.66	13776.28	13734.00
12	3	1	18804.00	12005.00	213.35	0	Spot (Block12, Row1, Column3)	13917.35	13853.00	1097.60	0.00	0.08	12212.00	12257.46	12212.00	954.56	0.00	0.08	74.00	42.00	0.00	1641.00	1705.35	18092552.00	1.74	12704.55	12605.00
12	4	1	19095.00	12000.00	168.00	0	Spot (Block12, Row1, Column4)	17099.02	16820.50	2456.61	0.01	0.14	12199.00	12272.92	12199.00	978.93	0.00	0.08	98.00	91.00	0.00	4621.50	4900.02	13405634.00	4.93	13784.58	13675.50
12	5	1	19406.00	12004.00	194.80	0	Spot (Block12, Row1, Column5)	14935.57	14730.00	1250.85	0.01	0.08	12281.00	12368.13	12281.00	988.59	0.00	0.08	93.00	67.00	0.00	2449.00	2654.57	16025866.00	2.60	13223.33	13072.00
12	6	1	19716.00	11993.00	119.95	0	Spot (Block12, Row1, Column6)	15963.47	15797.00	1926.57	0.00	0.12	12506.00	12553.82	12506.00	981.26	0.00	0.08	95.00	76.00	0.00	3291.00	3457.47	6098047.00	3.47	13608.66	13795.50
12	7	1	20018.00	11996.00	119.65	0	Spot (Block12, Row1, Column7)	19336.07	19392.00	2323.78	0.00	0.12	12664.00	12724.83	12664.00	973.62	0.00	0.08	100.00	99.00	0.00	6728.00	6672.07	7289699.00	6.79	14851.67	14737.00
12	8	1	20308.00	11996.00	213.40	0	Spot (Block12, Row1, Column8)	15227.26	15100.00	1210.58	0.00	0.08	12825.00	12919.39	12825.00	959.67	0.00	0.07	90.00	60.00	0.00	2275.00	2402.26	19749760.00	2.40	13964.15	13904.00
12	1	2	18206.00	12307.00	129.30	0	Spot (Block12, Row2, Column1)	14446.75	14325.50	1145.99	0.00	0.08	12331.00	12395.62	12331.00	998.76	0.00	0.08	81.00	49.00	0.00	1994.50	2115.75	6443250.00	2.05	13290.79	13421.00
12	2	2	18504.00	12304.00	137.60	0	Spot (Block12, Row2, Column2)	14594.25	14615.00	1008.92	0.00	0.07	12211.00	12306.33	12211.00	976.48	0.00	0.08	90.00	67.00	0.00	2404.00	2383.25	7443070.00	2.34	13389.38	13258.00
12	3	2	18794.00	12303.00	189.20	0	Spot (Block12, Row2, Column3)	14463.60	14261.00	1392.83	0.01	0.10	12264.00	12332.81	12264.00	954.33	0.00	0.08	84.00	52.00	0.00	1997.00	2199.60	14564844.00	2.23	13385.26	13086.00
12	4	2	19103.00	12306.00	211.75	0	Spot (Block12, Row2, Column4)	14633.45	14417.50	1305.54	0.01	0.09	12436.00	12496.20	12436.00	968.72	0.00	0.08	84.00	51.00	0.00	1981.50	2197.45	18672278.00	2.21	13338.04	13445.00
12	5	2	19403.00	12299.00	206.75	0	Spot (Block12, Row2, Column5)	18279.63	18219.00	1877.51	0.00	0.10	12526.00	12590.58	12526.00	965.88	0.00	0.08	99.00	98.00	0.00	5693.00	5753.63	22246300.00	5.89	14383.15	14156.00
12	6	2	19695.00	12302.00	193.50	0	Spot (Block12, Row2, Column6)	15165.64	15065.00	1351.50	0.00	0.09	12425.00	12502.50	12425.00	937.75	0.00	0.08	92.00	73.00	0.00	2640.00	2740.64	16060416.00	2.84	13649.73	13569.50
12	7	2	20000.00	12295.00	192.10	0	Spot (Block12, Row2, Column7)	14494.18	14264.00	1845.52	0.01	0.13	12402.00	12489.41	12402.00	924.68	0.00	0.07	80.00	50.00	0.00	1862.00	2092.18	15088440.00	2.17	13493.10	13410.50
12	8	2	20307.00	12294.00	163.50	0	Spot (Block12, Row2, Column8)	14512.36	14328.00	1005.85	0.01	0.07	12480.00	12570.77	12480.00	961.12	0.00	0.08	87.00	46.00	0.00	1848.00	2032.36	10739145.00	2.02	13480.85	13561.00
12	1	3	18206.00	12599.00	176.90	0	Spot (Block12, Row3, Column1)	16934.39	16746.00	2145.24	0.00	0.13	12366.50	12440.95	12366.50	1005.68	0.00	0.08	98.00	91.00	0.00	4379.50	4567.89	14749854.00	4.47	14051.70	14034.00
12	2	3	18499.00	12610.00	198.65	0	Spot (Block12, Row3, Column2)	15019.54	15025.00	1250.06	0.00	0.08	12458.50	12519.80	12458.50	1010.28	0.00	0.08	92.00	61.00	0.00	2566.50	2561.04	16746783.00	2.47	13457.30	13451.00
12	3	3	18800.00	12599.00	192.25	0	Spot (Block12, Row3, Column3)	15664.38	15555.00	1522.40	0.00	0.10	12559.50	12601.53	12559.50	1035.09	0.00	0.08	93.00	69.00	0.00	2995.50	3104.88	16369281.00	2.96	13977.19	14057.50
12	4	3	19108.00	12599.00	178.40	0	Spot (Block12, Row3, Column4)	17065.57	16574.00	2262.87	0.01	0.13	12546.00	12624.15	12546.00	969.98	0.00	0.08	97.00	90.00	0.00	4028.00	4519.57	15205425.00	4.58	14129.64	14248.50
12	5	3	19401.00	12595.00	185.00	0	Spot (Block12, Row3, Column5)	16007.34	15683.50	2342.37	0.01	0.15	12477.00	12575.55	12477.00	973.08	0.00	0.08	93.00	80.00	0.00	3206.50	3530.34	15431074.00	3.53	13877.14	13963.50
12	6	3	19700.00	12601.00	193.70	0	Spot (Block12, Row3, Column6)	14607.50	14534.00	1176.98	0.00	0.08	12567.00	12611.60	12567.00	945.98	0.00	0.08	78.00	52.00	0.00	1967.00	2040.50	15527772.00	2.11	13538.45	13377.00
12	7	3	20001.00	12600.00	202.55	0	Spot (Block12, Row3, Column7)	14057.34	14051.00	1116.32	0.00	0.08	12362.00	12428.85	12362.00	928.01	0.00	0.07	71.00	44.00	0.00	1689.00	1695.34	16404917.00	1.75	12979.16	13060.00
12	8	3	20295.00	12600.00	205.85	0	Spot (Block12, Row3, Column8)	13936.03	13940.00	1072.10	0.00	0.08	12206.00	12294.06	12206.00	914.66	0.00	0.07	76.00	46.00	0.00	1734.00	1730.03	16792916.00	1.80	12760.67	12639.00
12	1	4	18201.00	12899.00	182.70	0	Spot (Block12, Row4, Column1)	17687.62	16994.00	4244.18	0.02	0.24	12501.00	12557.23	12501.00	1028.72	0.00	0.08	96.00	85.00	0.00	4493.00	5186.62	16537921.00	4.99	14250.84	14253.00
12	2	4	18499.00	12899.00	200.95	0	Spot (Block12, Row4, Column2)	15137.01	14996.00	1263.47	0.00	0.08	12770.00	12826.21	12770.00	1037.20	0.00	0.08	84.00	53.00	0.00	2226.00	2367.01	17301600.00	2.23	13818.09	13854.00
12	3	4	18803.00	12903.00	152.15	0	Spot (Block12, Row4, Column3)	28694.34	27961.00	6833.77	0.01	0.24	12653.50	12730.22	12653.50	1087.06	0.00	0.09	100.00	99.00	0.00	15307.50	16040.84	18134824.00	14.69	16730.68	16349.00
12	4	4	19110.00	12890.00	156.55	0	Spot (Block12, Row4, Column4)	14379.70	14289.00	1009.06	0.00	0.07	12393.00	12472.68	12393.00	1029.86	0.00	0.08	80.00	44.00	0.00	1896.00	1986.70	9677537.00	1.85	13397.06	13248.00
12	5	4	19394.00	12899.00	186.65	0	Spot (Block12, Row4, Column5)	14869.23	14794.50	1309.32	0.00	0.09	12327.00	12408.31	12327.00	998.27	0.00	0.08	87.00	62.00	0.00	2467.50	2542.23	14542104.00	2.47	13419.89	13267.00
12	6	4	19701.00	12903.00	199.35	0	Spot (Block12, Row4, Column6)	18793.51	18863.50	1745.95	0.00	0.09	12658.00	12712.13	12658.00	959.12	0.00	0.08	100.00	99.00	0.00	6205.50	6135.51	21236636.00	6.34	14841.72	14729.50
12	7	4	19995.00	12899.00	177.85	0	Spot (Block12, Row4, Column7)	16251.25	16057.00	1811.76	0.01	0.11	12563.00	12649.15	12563.00	975.46	0.00	0.08	94.00	83.00	0.00	3494.00	3688.25	14301102.00	3.69	14049.33	13943.00
12	8	4	20305.00	12884.00	141.40	0	Spot (Block12, Row4, Column8)	18092.54	15305.00	10433.76	0.07	0.58	12329.50	12378.13	12329.50	993.78	0.00	0.08	97.00	74.00	3.28	2975.50	5763.04	9932802.00	5.75	14759.06	14439.00
12	1	5	18207.00	13204.00	111.30	0	Spot (Block12, Row5, Column1)	20245.52	20111.00	2066.20	0.00	0.10	12428.50	12480.79	12428.50	1046.40	0.00	0.08	100.00	100.00	0.00	7682.50	7817.02	6498811.00	7.42	15328.05	15120.50
12	2	5	18500.00	13205.00	194.35	0	Spot (Block12, Row5, Column2)	15414.42	15305.00	1219.79	0.00	0.08	12697.00	12772.74	12697.00	1030.69	0.00	0.08	94.00	63.00	0.00	2608.00	2717.42	16524255.00	2.56	13977.17	13774.50
12	3	5	18798.00	13206.00	190.35	0	Spot (Block12, Row5, Column3)	15749.02	15510.00	1430.91	0.01	0.09	12682.50	12804.41	12682.50	1066.78	0.00	0.08	94.00	72.00	0.00	2827.50	3066.52	16048248.00	2.76	14145.47	14115.00
12	4	5	19101.00	13203.00	187.70	0	Spot (Block12, Row5, Column4)	14920.13	14795.00	1281.47	0.00	0.09	12345.00	12417.25	12345.00	1022.90	0.00	0.08	89.00	60.00	0.00	2450.00	2575.13	14830605.00	2.45	13419.57	13318.00
12	5	5	19403.00	13202.00	149.35	0	Spot (Block12, Row5, Column5)	27838.08	27260.00	6752.78	0.01	0.24	12387.00	12417.92	12387.00	1046.96	0.00	0.08	100.00	100.00	0.00	14873.00	15451.08	17064740.00	14.73	16206.06	16046.00
12	6	5	19706.00	13196.00	196.10	0	Spot (Block12, Row5, Column6)	15543.89	15399.00	1574.91	0.00	0.10	12573.00	12596.86	12573.00	983.47	0.00	0.08	91.00	76.00	0.00	2826.00	2970.89	16896204.00	3.00	13911.42	13962.50
12	7	5	19995.00	13196.00	193.10	0	Spot (Block12, Row5, Column7)	14775.19	14678.00	1110.60	0.00	0.08	12446.00	12490.00	12446.00	957.45	0.00	0.08	87.00	61.00	0.00	2232.00	2329.19	15587828.00	2.39	13577.12	13384.00
12	8	5	20302.00	13204.00	157.20	0	Spot (Block12, Row5, Column8)	17143.12	16840.00	2201.95	0.01	0.13	12262.00	12312.22	12262.00	988.26	0.00	0.08	99.00	92.00	0.00	4578.00	4881.12	11691609.00	4.89	13838.51	13853.50
12	1	6	18207.00	13503.00	207.15	0	Spot (Block12, Row6, Column1)	14646.52	14555.50	1315.57	0.00	0.09	12271.00	12326.11	12271.00	1019.14	0.00	0.08	82.00	54.00	0.00	2284.50	2375.52	17898042.00	2.28	13309.24	13186.00
12	2	6	18506.00	13502.00	214.10	0	Spot (Block12, Row6, Column2)	15003.88	14990.00	1223.59	0.00	0.08	12692.50	12727.27	12692.50	1050.23	0.00	0.08	82.00	55.00	0.00	2297.50	2311.38	19505044.00	2.17	13787.51	13676.00
12	3	6	18801.00	13498.00	181.95	0	Spot (Block12, Row6, Column3)	18847.79	18097.00	3508.60	0.02	0.19	12847.00	12898.76	12847.00	1047.05	0.00	0.08	97.00	89.00	0.00	5250.00	6000.79	17490752.00	5.68	14841.04	14689.00
12	4	6	19103.00	13507.00	194.35	0	Spot (Block12, Row6, Column4)	15672.05	15672.00	1416.47	0.00	0.09	12749.00	12789.87	12749.00	1048.38	0.00	0.08	92.00	67.00	0.00	2923.00	2923.05	16706401.00	2.75	13957.02	13779.00
12	5	6	19406.00	13505.00	151.85	0	Spot (Block12, Row6, Column5)	25196.59	24354.00	6450.33	0.01	0.26	12691.50	12727.27	12691.50	1058.11	0.00	0.08	100.00	99.00	0.16	11662.50	12505.09	15949441.00	11.78	16175.34	15606.00
12	6	6	19704.00	13503.00	197.55	0	Spot (Block12, Row6, Column6)	14719.53	14675.00	1123.22	0.00	0.08	12538.00	12620.77	12538.00	1471.69	0.00	0.12	69.00	26.00	0.00	2137.00	2181.53	16265082.00	1.43	13595.60	13503.50
12	7	6	19994.00	13500.00	188.75	0	Spot (Block12, Row6, Column7)	15153.97	15082.00	1403.39	0.00	0.09	12272.00	12356.03	12272.00	1405.27	0.00	0.11	85.00	50.00	0.00	2810.00	2881.97	15184275.00	1.99	13443.03	13377.00
12	8	6	20306.00	13498.00	184.25	0	Spot (Block12, Row6, Column8)	14603.73	14552.00	1207.83	0.00	0.08	12236.50	12255.17	12236.50	898.16	0.00	0.07	88.00	66.00	0.00	2315.50	2367.23	13917355.00	2.61	13313.38	13270.00
12	1	7	18205.00	13806.00	212.70	0	Spot (Block12, Row7, Column1)	14586.42	14483.00	1282.04	0.00	0.09	12219.00	12309.40	12219.00	1118.62	0.00	0.09	81.00	51.00	0.00	2264.00	2367.42	18831078.00	2.04	13046.45	13119.00
12	2	7	18503.00	13801.00	203.90	0	Spot (Block12, Row7, Column2)	14637.64	14661.00	1167.56	0.00	0.08	12629.00	12668.46	12629.00	1047.38	0.00	0.08	75.00	48.00	0.00	2032.00	2008.64	17287048.00	1.88	13774.95	13710.00
12	3	7	18808.00	13800.00	205.85	0	Spot (Block12, Row7, Column3)	14978.09	14954.00	1223.89	0.00	0.08	12818.00	12860.05	12818.00	1072.46	0.00	0.08	77.00	49.00	0.00	2136.00	2160.09	18093542.00	1.97	13969.43	13787.50
12	4	7	19105.00	13800.00	200.80	0	Spot (Block12, Row7, Column4)	15211.90	15227.00	1230.42	0.00	0.08	12786.00	12861.23	12786.00	1050.76	0.00	0.08	84.00	59.00	0.00	2441.00	2425.90	17387192.00	2.24	13971.23	13879.50
12	5	7	19398.00	13800.00	213.10	0	Spot (Block12, Row7, Column5)	15113.96	15007.50	1220.34	0.00	0.08	12744.00	12831.13	12744.00	1045.38	0.00	0.08	87.00	55.00	0.00	2263.50	2369.96	19648148.00	2.18	13686.59	13545.00
12	6	7	19702.00	13800.00	211.90	0	Spot (Block12, Row7, Column6)	15113.92	15014.50	1213.93	0.00	0.08	12539.00	12670.32	12539.00	1453.59	0.00	0.11	79.00	38.00	0.00	2475.50	2574.92	19345818.00	1.68	13575.10	13517.00
12	7	7	20003.00	13798.00	109.65	0	Spot (Block12, Row7, Column7)	16360.46	15924.50	3136.22	0.01	0.19	12365.00	12463.29	12365.00	1383.55	0.00	0.11	93.00	66.00	0.00	3559.50	3995.46	5169907.00	2.82	13785.83	13674.00
12	8	7	20301.00	13801.00	89.40	0	Spot (Block12, Row7, Column8)	18618.05	18266.00	1798.93	0.01	0.10	12274.50	12333.14	12274.50	944.66	0.00	0.08	100.00	100.00	0.00	5991.50	6343.55	3723610.00	6.65	14774.78	14729.00
12	1	8	18196.00	14104.00	151.05	0	Spot (Block12, Row8, Column1)	64775.46	65535.00	3367.34	0.01	0.05	12183.00	12284.96	12183.00	1253.62	0.00	0.10	100.00	100.00	91.56	53352.00	52592.46	40679352.00	41.87	28133.12	25087.00
12	2	8	18503.00	14100.00	201.65	0	Spot (Block12, Row8, Column2)	14643.23	14495.00	1303.55	0.00	0.09	12541.00	12609.17	12541.00	1150.16	0.00	0.09	70.00	38.00	0.00	1954.00	2102.23	16912924.00	1.77	13366.74	13211.00
12	3	8	18799.00	14106.00	185.75	0	Spot (Block12, Row8, Column3)	16117.74	15865.50	2096.12	0.01	0.13	12621.00	12676.11	12621.00	1117.53	0.00	0.09	90.00	71.00	0.00	3244.50	3496.74	15666441.00	3.08	14059.33	14158.00
12	4	8	19100.00	14096.00	192.75	0	Spot (Block12, Row8, Column4)	15021.77	14876.50	1303.71	0.00	0.09	12552.00	12623.06	12552.00	1109.30	0.00	0.09	83.00	53.00	0.00	2324.50	2469.77	15802901.00	2.16	13666.82	13436.00
12	5	8	19395.00	14104.00	198.40	0	Spot (Block12, Row8, Column5)	14439.18	14505.00	1189.22	0.00	0.08	12447.00	12519.59	12447.00	1073.16	0.00	0.09	71.00	47.00	0.00	2058.00	1992.18	16013049.00	1.79	13475.63	13398.00
12	6	8	19701.00	14099.00	188.90	0	Spot (Block12, Row8, Column6)	14932.50	14762.00	1312.84	0.00	0.09	12371.00	12435.06	12371.00	1016.48	0.00	0.08	88.00	62.00	0.00	2391.00	2561.50	14992226.00	2.46	13544.15	13464.00
12	7	8	20003.00	14102.00	178.00	0	Spot (Block12, Row8, Column7)	14960.12	14870.00	1275.71	0.00	0.09	12350.00	12396.03	12350.00	1031.62	0.00	0.08	89.00	64.00	0.00	2520.00	2610.12	13299550.00	2.49	13600.45	13629.00
12	8	8	20312.00	14097.00	128.30	0	Spot (Block12, Row8, Column8)	21818.86	21718.00	3274.82	0.00	0.15	12354.00	12390.35	12354.00	1010.23	0.00	0.08	100.00	100.00	0.00	9364.00	9464.86	9600297.00	9.33	15308.45	15124.50
13	1	1	4696.00	16509.00	154.90	0	Spot (Block13, Row1, Column1)	64221.16	65535.00	4081.02	0.01	0.06	4847.00	4913.22	4847.00	664.52	0.01	0.14	100.00	100.00	85.56	60688.00	59374.16	42257912.00	89.25	22837.58	19032.00
13	2	1	5002.00	16520.00	181.95	0	Spot (Block13, Row1, Column2)	6254.88	6106.00	962.86	0.01	0.15	4789.00	4826.07	4789.00	599.06	0.00	0.12	80.00	58.00	0.00	1317.00	1465.88	5804530.00	2.39	5231.51	5250.00
13	3	1	5303.00	16515.00	154.80	0	Spot (Block13, Row1, Column3)	6038.24	5963.00	685.26	0.01	0.11	4840.00	4876.55	4840.00	592.16	0.00	0.12	83.00	46.00	0.00	1123.00	1198.24	3979202.00	1.96	5163.34	5138.50
13	4	1	5583.00	16510.00	167.40	0	Spot (Block13, Row1, Column4)	6945.30	6570.50	3141.85	0.02	0.45	4943.00	5005.53	4943.00	698.70	0.01	0.14	79.00	56.00	0.00	1627.50	2002.30	5389554.00	2.78	5588.59	5579.00
13	5	1	5900.00	16508.00	151.60	0	Spot (Block13, Row1, Column5)	9157.11	8745.00	2400.29	0.02	0.26	4999.00	5045.01	4999.00	713.76	0.00	0.14	97.00	87.00	0.00	3746.00	4158.11	5768980.00	5.76	5940.37	5947.50
13	6	1	6213.00	16505.00	104.65	0	Spot (Block13, Row1, Column6)	8387.47	8325.50	1626.83	0.00	0.19	5037.00	5068.62	5037.00	640.25	0.00	0.13	98.00	93.00	0.00	3288.50	3350.47	2382041.00	5.18	6177.23	6091.00
13	7	1	6520.00	16503.00	109.05	0	Spot (Block13, Row1, Column7)	10744.79	10431.00	1869.53	0.01	0.17	5106.00	5151.38	5106.00	664.69	0.00	0.13	100.00	99.00	0.00	5325.00	5638.79	3298651.00	8.42	7015.75	6838.00
13	8	1	6806.00	16511.00	203.35	0	Spot (Block13, Row1, Column8)	6655.71	6582.50	1014.36	0.00	0.15	5187.00	5240.65	5187.00	694.03	0.00	0.13	74.00	50.00	0.00	1395.50	1468.71	7813808.00	2.04	5848.32	5858.00
13	1	2	4708.00	16809.00	107.55	0	Spot (Block13, Row2, Column1)	5503.03	5548.50	595.40	0.00	0.11	4834.00	4879.94	4834.00	615.45	0.00	0.13	53.00	19.00	0.00	714.50	669.03	1650910.00	1.01	5247.68	5202.00
13	2	2	5006.00	16814.00	130.55	0	Spot (Block13, Row2, Column2)	6379.58	6359.00	797.55	0.00	0.13	4803.00	4842.11	4803.00	571.50	0.00	0.12	91.00	61.00	0.00	1556.00	1576.58	2915470.00	2.69	5421.84	5418.00
13	3	2	5301.00	16812.00	163.90	0	Spot (Block13, Row2, Column3)	6319.21	6258.50	805.45	0.00	0.13	4870.00	4910.68	4870.00	589.25	0.00	0.12	87.00	62.00	0.00	1388.50	1449.21	4688857.00	2.39	5444.82	5340.00
13	4	2	5610.00	16807.00	213.60	0	Spot (Block13, Row2, Column4)	5963.93	5956.50	715.48	0.00	0.12	4940.00	5005.09	4940.00	707.00	0.01	0.14	61.00	29.00	0.00	1016.50	1023.93	7765043.00	1.36	5424.05	5359.00
13	5	2	5908.00	16811.00	129.85	0	Spot (Block13, Row2, Column5)	7442.94	7304.00	1031.05	0.01	0.14	5017.00	5083.85	5017.00	720.89	0.01	0.14	97.00	86.00	0.00	2287.00	2425.94	3364211.00	3.27	6270.18	6082.00
13	6	2	6201.00	16806.00	193.70	0	Spot (Block13, Row2, Column6)	6203.92	6189.00	871.55	0.00	0.14	5021.00	5051.67	5021.00	629.62	0.00	0.12	70.00	45.00	0.00	1168.00	1182.92	6569949.00	1.83	5602.85	5604.50
13	7	2	6508.00	16813.00	196.35	0	Spot (Block13, Row2, Column7)	6272.63	6114.50	912.90	0.01	0.15	5051.00	5092.91	5051.00	633.28	0.00	0.12	74.00	40.00	0.00	1063.50	1221.63	6824619.00	1.86	5583.30	5504.00
13	8	2	6795.00	16802.00	138.35	0	Spot (Block13, Row2, Column8)	5879.54	5790.50	826.07	0.01	0.14	5226.00	5280.93	5226.00	685.33	0.00	0.13	42.00	19.00	0.00	564.50	653.54	3057359.00	0.87	5598.89	5591.00
13	1	3	4703.00	17112.00	149.25	0	Spot (Block13, Row3, Column1)	8788.12	8563.50	1998.07	0.01	0.23	4765.00	4821.60	4765.00	667.53	0.01	0.14	99.00	94.00	0.00	3798.50	4023.12	5378332.00	5.94	5819.95	5909.00
13	2	3	5016.00	17109.00	214.70	0	Spot (Block13, Row3, Column2)	5759.04	5681.00	844.10	0.01	0.15	4745.50	4828.44	4745.50	638.80	0.01	0.13	61.00	33.00	0.00	935.50	1013.54	7601938.00	1.46	5182.34	5082.00
13	3	3	5301.00	17119.00	168.55	0	Spot (Block13, Row3, Column3)	6792.66	6537.50	1559.28	0.02	0.23	4916.50	4979.27	4916.50	674.40	0.01	0.14	83.00	58.00	0.00	1621.00	1876.16	5339032.00	2.69	5513.19	5470.00
13	4	3	5601.00	17111.00	173.95	0	Spot (Block13, Row3, Column4)	6991.34	6883.00	1273.20	0.01	0.18	4960.50	5002.40	4960.50	625.50	0.00	0.13	86.00	70.00	0.00	1922.50	2030.84	5914676.00	3.18	5608.77	5551.50
13	5	3	5905.00	17112.00	158.15	0	Spot (Block13, Row3, Column5)	6794.88	6594.50	1069.55	0.01	0.16	5001.00	5056.97	5001.00	651.41	0.00	0.13	85.00	66.00	0.00	1593.50	1793.88	4702060.00	2.67	5625.22	5631.00
13	6	3	6208.00	17105.00	190.25	0	Spot (Block13, Row3, Column6)	6138.42	6135.00	825.53	0.00	0.13	4961.00	4989.01	4961.00	635.58	0.00	0.13	68.00	45.00	0.00	1174.00	1177.42	6255045.00	1.81	5617.88	5678.50
13	7	3	6514.00	17113.00	179.20	0	Spot (Block13, Row3, Column7)	6624.27	6461.00	1219.07	0.01	0.18	4973.00	5027.02	4973.00	621.57	0.00	0.12	75.00	59.00	0.00	1488.00	1651.27	5955216.00	2.57	5481.94	5491.00
13	8	3	6800.00	17115.00	191.35	0	Spot (Block13, Row3, Column8)	6170.29	6125.00	911.28	0.00	0.15	5227.00	5395.85	5227.00	1878.38	0.01	0.35	14.00	1.00	0.00	898.00	943.29	6367742.00	0.41	5341.62	5249.00
13	1	4	4709.00	17412.00	195.00	0	Spot (Block13, Row4, Column1)	6378.78	6117.00	1117.62	0.02	0.18	4726.00	4796.54	4726.00	645.46	0.01	0.13	81.00	55.00	0.00	1391.00	1652.78	6844426.00	2.45	5238.57	5236.00
13	2	4	5012.00	17409.00	217.35	0	Spot (Block13, Row4, Column2)	5559.70	5490.00	818.78	0.01	0.15	4796.00	4873.93	4796.00	705.15	0.01	0.14	49.00	15.00	0.00	694.00	763.70	7500037.00	0.97	5139.76	5099.00
13	3	4	5308.00	17430.00	155.30	0	Spot (Block13, Row4, Column3)	13885.82	11711.50	10917.33	0.07	0.79	4918.00	4953.61	4918.00	661.93	0.00	0.13	98.00	91.00	2.86	6793.50	8967.82	9220187.00	13.49	7646.31	6161.00
13	4	4	5622.00	17414.00	140.65	0	Spot (Block13, Row4, Column4)	5985.78	5929.00	760.56	0.00	0.13	4943.00	4999.26	4943.00	677.55	0.00	0.14	63.00	31.00	0.00	986.00	1042.78	3226337.00	1.46	5510.91	5512.00
13	5	4	5894.00	17408.00	176.50	0	Spot (Block13, Row4, Column5)	6306.46	6092.00	961.13	0.02	0.15	4957.00	5015.47	4957.00	699.83	0.01	0.14	74.00	40.00	0.00	1135.00	1349.46	5474007.00	1.84	5517.01	5557.50
13	6	4	6205.00	17410.00	174.45	0	Spot (Block13, Row4, Column6)	9267.97	9167.00	1721.62	0.00	0.19	4938.00	4962.73	4938.00	644.50	0.00	0.13	99.00	98.00	0.00	4229.00	4329.97	7914850.00	6.68	6260.49	6166.50
13	7	4	6499.00	17409.00	153.65	0	Spot (Block13, Row4, Column7)	9226.93	8594.00	2883.42	0.03	0.31	5001.00	5053.68	5001.00	650.64	0.00	0.13	97.00	91.00	0.00	3593.00	4225.93	5988279.00	6.41	6057.54	6083.50
13	8	4	6803.00	17421.00	150.45	0	Spot (Block13, Row4, Column8)	8540.30	8204.50	1565.14	0.02	0.18	5112.50	5174.52	5112.50	702.96	0.01	0.14	99.00	93.00	0.00	3092.00	3427.80	5329148.00	4.79	6103.67	6111.00
13	1	5	4706.00	17709.00	94.65	0	Spot (Block13, Row5, Column1)	7757.99	7536.00	1188.51	0.01	0.15	4680.00	4747.62	4680.00	591.84	0.01	0.12	100.00	99.00	0.00	2856.00	3077.99	1768822.00	5.09	6045.14	5970.00
13	2	5	5009.00	17722.00	164.80	0	Spot (Block13, Row5, Column2)	5878.05	5836.50	688.73	0.00	0.12	4744.00	4782.35	4744.00	587.00	0.00	0.12	75.00	45.00	0.00	1092.50	1134.05	4432053.00	1.87	5306.24	5240.00
13	3	5	5312.00	17715.00	193.10	0	Spot (Block13, Row5, Column3)	5988.99	5937.00	773.97	0.00	0.13	4824.00	4866.86	4824.00	634.18	0.00	0.13	71.00	43.00	0.00	1113.00	1164.99	6306402.00	1.77	5289.24	5339.00
13	4	5	5609.00	17709.00	194.00	0	Spot (Block13, Row5, Column4)	6613.00	6363.00	1279.92	0.02	0.19	4857.00	4906.19	4857.00	636.04	0.00	0.13	82.00	62.00	0.00	1506.00	1756.00	7049462.00	2.68	5712.92	5503.50
13	5	5	5907.00	17710.00	138.95	0	Spot (Block13, Row5, Column5)	15752.92	15641.00	4374.03	0.00	0.28	4986.00	5015.87	4986.00	670.81	0.00	0.13	100.00	100.00	0.00	10655.00	10766.92	8207271.00	16.01	8252.84	7738.50
13	6	5	6198.00	17711.00	158.15	0	Spot (Block13, Row5, Column6)	6683.02	6595.00	1296.95	0.01	0.19	4984.00	5019.31	4984.00	664.17	0.00	0.13	84.00	56.00	0.00	1611.00	1699.02	4584554.00	2.50	5551.06	5501.00
13	7	5	6518.00	17715.00	164.90	0	Spot (Block13, Row5, Column7)	5994.93	5909.00	819.04	0.01	0.14	5021.00	5076.59	5021.00	711.89	0.00	0.14	58.00	27.00	0.00	888.00	973.93	4532166.00	1.29	5502.82	5467.00
13	8	5	6806.00	17708.00	143.95	0	Spot (Block13, Row5, Column8)	11466.97	10811.00	4102.39	0.03	0.36	5043.00	5112.52	5043.00	736.97	0.01	0.14	99.00	97.00	0.00	5768.00	6423.97	6490303.00	8.62	6691.17	6485.00
13	1	6	4705.00	18019.00	208.35	0	Spot (Block13, Row6, Column1)	5567.83	5474.00	663.04	0.01	0.12	4657.00	4719.89	4657.00	560.11	0.01	0.12	64.00	35.00	0.00	817.00	910.83	6859563.00	1.51	5200.53	5160.00
13	2	6	5007.00	18018.00	217.80	0	Spot (Block13, Row6, Column2)	5509.49	5404.50	940.59	0.01	0.17	4755.00	4809.87	4755.00	686.63	0.00	0.14	48.00	15.00	0.00	649.50	754.49	7514951.00	1.02	5088.24	5031.00
13	3	6	5296.00	18010.00	145.70	0	Spot (Block13, Row6, Column3)	9560.68	9311.50	2113.46	0.01	0.22	4809.00	4874.24	4809.00	719.50	0.01	0.15	100.00	97.00	0.00	4502.50	4751.68	5506950.00	6.51	6160.48	6138.00
13	4	6	5609.00	18018.00	177.25	0	Spot (Block13, Row6, Column4)	6710.71	6588.00	946.01	0.01	0.14	4832.00	4887.92	4832.00	641.86	0.00	0.13	93.00	68.00	0.00	1756.00	1878.71	5892000.00	2.84	5611.59	5547.00
13	5	6	5907.00	18010.00	140.90	0	Spot (Block13, Row6, Column5)	13132.06	12862.00	3732.01	0.01	0.28	4910.00	4980.90	4910.00	733.15	0.01	0.15	100.00	100.00	0.00	7952.00	8222.06	7051914.00	11.12	7170.03	6938.50
13	6	6	6203.00	18003.00	197.60	0	Spot (Block13, Row6, Column6)	6160.55	5995.50	867.78	0.01	0.14	4951.00	5019.62	4951.00	733.75	0.01	0.15	65.00	32.00	0.00	1044.50	1209.55	6813564.00	1.55	5481.63	5430.50
13	7	6	6505.00	18007.00	151.85	0	Spot (Block13, Row6, Column7)	9053.14	8764.50	2131.75	0.01	0.24	5011.00	5055.20	5011.00	665.73	0.00	0.13	98.00	95.00	0.00	3753.50	4042.14	5757800.00	6.01	6158.36	6250.00
13	8	6	6809.00	18010.00	154.50	0	Spot (Block13, Row6, Column8)	8434.08	8135.00	1663.41	0.02	0.20	5022.00	5106.65	5022.00	996.88	0.01	0.20	94.00	77.00	0.00	3113.00	3412.08	5558057.00	3.34	5894.10	5896.50
13	1	7	4706.00	18312.00	218.40	0	Spot (Block13, Row7, Column1)	5507.86	5397.00	606.25	0.01	0.11	4813.00	4881.45	4813.00	661.16	0.01	0.14	45.00	18.00	0.00	584.00	694.86	7551282.00	0.95	5122.51	5136.00
13	2	7	5017.00	18328.00	170.45	0	Spot (Block13, Row7, Column2)	6158.65	5917.00	1592.31	0.02	0.26	4792.00	4843.82	4792.00	693.52	0.00	0.14	74.00	40.00	0.00	1125.00	1366.65	4963868.00	1.90	5609.43	5496.50
13	3	7	5304.00	18308.00	203.80	0	Spot (Block13, Row7, Column3)	5628.04	5621.50	724.74	0.00	0.13	4826.00	4909.10	4826.00	749.91	0.01	0.15	51.00	13.00	0.00	795.50	802.04	6641093.00	0.96	5297.41	5321.00
13	4	7	5606.00	18317.00	195.85	0	Spot (Block13, Row7, Column4)	5959.91	5821.00	1176.38	0.01	0.20	4819.50	4889.75	4819.50	639.78	0.01	0.13	68.00	38.00	0.00	1001.50	1140.41	6460547.00	1.67	5366.24	5317.00
13	5	7	5903.00	18320.00	198.35	0	Spot (Block13, Row7, Column5)	5973.40	5981.50	757.84	0.00	0.13	4849.00	4921.83	4849.00	703.22	0.01	0.14	68.00	32.00	0.00	1132.50	1124.40	6642420.00	1.50	5437.53	5440.00
13	6	7	6205.00	18314.00	215.00	0	Spot (Block13, Row7, Column6)	5715.62	5673.50	677.30	0.00	0.12	4893.00	4961.54	4893.00	706.73	0.01	0.14	53.00	19.00	0.00	780.50	822.62	7544614.00	1.07	5322.47	5202.50
13	7	7	6504.00	18309.00	106.25	0	Spot (Block13, Row7, Column7)	7689.70	7295.00	1404.78	0.02	0.18	5021.00	5068.58	5021.00	666.49	0.00	0.13	98.00	86.00	0.00	2274.00	2668.70	2253082.00	3.93	6090.48	6170.00
13	8	7	6804.00	18308.00	135.30	0	Spot (Block13, Row7, Column8)	12135.27	12131.00	2384.43	0.00	0.20	5013.00	5077.86	5013.00	653.27	0.01	0.13	100.00	98.00	0.00	7118.00	7122.27	5994825.00	10.80	7181.35	7082.00
13	1	8	4694.00	18612.00	147.20	0	Spot (Block13, Row8, Column1)	64734.34	65535.00	4464.41	0.01	0.07	4932.00	5037.57	4932.00	942.95	0.01	0.19	100.00	100.00	93.90	60603.00	59802.34	38193588.00	63.31	24664.57	17332.00
13	2	8	5012.00	18626.00	199.15	0	Spot (Block13, Row8, Column2)	6019.14	5896.00	1020.86	0.01	0.17	4871.00	4911.58	4871.00	645.26	0.00	0.13	74.00	33.00	0.00	1025.00	1148.14	6771535.00	1.72	5251.83	5153.50
13	3	8	5295.00	18613.00	148.00	0	Spot (Block13, Row8, Column3)	9189.58	8842.00	2510.96	0.02	0.27	4896.00	4933.22	4896.00	634.78	0.00	0.13	98.00	92.00	0.00	3946.00	4293.58	5486182.00	6.71	5886.24	5816.00
13	4	8	5605.00	18611.00	183.80	0	Spot (Block13, Row8, Column4)	6254.41	6187.00	1019.57	0.00	0.16	4916.00	4985.39	4916.00	636.15	0.01	0.13	75.00	49.00	0.00	1271.00	1338.41	5935434.00	1.99	5557.47	5376.00
13	5	8	5895.00	18616.00	196.90	0	Spot (Block13, Row8, Column5)	5925.74	5920.00	844.98	0.00	0.14	4886.00	4947.99	4886.00	607.13	0.01	0.12	68.00	39.00	0.00	1034.00	1039.74	6506465.00	1.61	5370.81	5294.00
13	6	8	6200.00	18612.00	191.20	0	Spot (Block13, Row8, Column6)	6508.47	6406.00	1018.66	0.01	0.16	5001.00	5066.71	5001.00	667.99	0.01	0.13	79.00	51.00	0.00	1405.00	1507.47	6723252.00	2.16	5540.46	5503.00
13	7	8	6492.00	18599.00	168.85	0	Spot (Block13, Row8, Column7)	9078.48	7748.50	7803.21	0.07	0.86	5144.00	5195.70	5144.00	674.50	0.00	0.13	94.00	81.00	1.39	2604.50	3934.48	7208316.00	5.76	6280.69	6132.00
13	8	8	6811.00	18610.00	118.55	0	Spot (Block13, Row8, Column8)	16265.25	16018.00	3840.40	0.01	0.24	5223.00	5284.99	5223.00	761.66	0.01	0.14	100.00	100.00	0.00	10795.00	11042.25	6001879.00	14.42	8665.89	8029.00
14	1	1	9203.00	16508.00	159.95	0	Spot (Block14, Row1, Column1)	63610.21	65535.00	5791.01	0.01	0.09	306.00	353.17	306.00	248.18	0.06	0.70	100.00	100.00	83.07	65229.00	63304.21	45100076.00	254.88	15065.18	11788.50
14	2	1	9492.00	16503.00	155.95	0	Spot (Block14, Row1, Column2)	351.89	348.00	32.97	0.00	0.09	287.00	318.94	287.00	225.60	0.05	0.71	0.00	0.00	0.00	61.00	64.89	235064.00	0.15	319.68	314.50
14	3	1	9824.00	16515.00	202.10	0	Spot (Block14, Row1, Column3)	322.04	316.00	36.64	0.01	0.11	270.00	269.44	270.00	45.29	0.00	0.17	50.00	18.00	0.00	46.00	52.04	374856.00	1.16	282.54	282.00
14	4	1	10099.00	16504.00	147.00	-50	Spot (Block14, Row1, Column4)	289.09	291.00	20.90	0.00	0.07	271.00	269.56	271.00	52.79	0.00	0.20	4.00	0.00	0.00	20.00	18.09	170276.00	0.37	279.75	281.00
14	5	1	10332.00	16495.00	268.60	0	Spot (Block14, Row1, Column5)	301.56	301.00	28.90	0.00	0.10	255.00	262.15	255.00	117.58	0.01	0.45	0.00	0.00	0.00	46.00	46.56	632964.00	0.34	280.00	281.00
14	6	1	10760.00	16526.00	187.25	0	Spot (Block14, Row1, Column6)	297.93	282.00	145.77	0.02	0.49	246.00	248.85	246.00	28.43	0.01	0.11	61.00	26.00	0.00	36.00	51.93	292571.00	1.73	268.67	271.00
14	7	1	11015.00	16500.00	116.25	0	Spot (Block14, Row1, Column7)	572.73	568.00	82.22	0.00	0.14	233.00	235.74	233.00	24.03	0.01	0.10	100.00	100.00	0.00	335.00	339.73	203318.00	14.02	361.03	363.00
14	8	1	11313.00	16506.00	162.20	0	Spot (Block14, Row1, Column8)	524.28	512.00	88.36	0.01	0.17	223.00	225.21	223.00	21.56	0.00	0.10	100.00	100.00	0.00	289.00	301.28	379578.00	13.87	311.68	300.00
14	1	2	9198.00	16805.00	147.00	-50	Spot (Block14, Row2, Column1)	345.01	306.00	268.12	0.05	0.78	302.00	324.61	302.00	185.22	0.03	0.57	1.00	1.00	0.00	4.00	43.01	202863.00	0.11	302.84	298.50
14	2	2	9500.00	16814.00	126.00	0	Spot (Block14, Row2, Column2)	412.75	421.00	35.56	0.01	0.09	277.00	282.13	277.00	128.36	0.01	0.45	64.00	0.00	0.00	144.00	135.75	174595.00	1.02	326.35	317.00
14	3	2	9799.00	16805.00	147.00	-50	Spot (Block14, Row2, Column3)	288.59	290.00	22.31	0.00	0.08	268.00	268.28	268.00	67.35	0.00	0.25	1.00	0.00	0.00	22.00	20.59	169404.00	0.30	277.89	277.50
14	4	2	10099.00	16804.00	147.00	-50	Spot (Block14, Row2, Column4)	326.77	293.00	295.39	0.05	0.90	262.00	307.17	262.00	1395.05	0.07	4.54	0.00	0.00	0.00	31.00	64.77	192143.00	0.01	1006.18	275.00
14	5	2	10399.00	16804.00	147.00	-50	Spot (Block14, Row2, Column5)	297.46	302.00	17.78	0.01	0.06	247.00	297.82	247.00	1422.77	0.08	4.78	0.00	0.00	0.00	55.00	50.46	175502.00	-0.00	274.78	270.00
14	6	2	10699.00	16803.00	147.00	-50	Spot (Block14, Row2, Column6)	234.43	230.00	24.89	0.01	0.11	238.00	241.35	238.00	23.58	0.01	0.10	16.00	1.00	0.00	-8.00	-3.57	138313.00	-0.29	241.10	240.00
14	7	2	10961.00	16804.00	227.10	0	Spot (Block14, Row2, Column7)	267.91	271.00	21.84	0.00	0.08	231.00	232.84	231.00	24.23	0.00	0.10	74.00	32.00	0.00	40.00	36.91	397040.00	1.45	250.28	249.00
14	8	2	11301.00	16835.00	174.65	0	Spot (Block14, Row2, Column8)	237.66	233.00	27.86	0.01	0.12	212.00	213.27	212.00	20.69	0.00	0.10	50.00	25.00	0.00	21.00	25.66	202965.00	1.18	223.18	223.00
14	1	3	9204.00	17111.00	144.25	0	Spot (Block14, Row3, Column1)	538.18	513.00	95.73	0.02	0.18	303.00	306.39	303.00	47.65	0.00	0.16	100.00	97.00	0.00	210.00	235.18	306226.00	4.86	394.10	388.00
14	2	3	9523.00	17112.00	184.85	0	Spot (Block14, Row3, Column2)	298.95	302.00	21.76	0.00	0.07	268.00	269.16	268.00	69.68	0.00	0.26	1.00	0.00	0.00	34.00	30.95	285497.00	0.43	279.99	281.00
14	3	3	9795.00	17112.00	159.20	0	Spot (Block14, Row3, Column3)	373.22	375.50	54.45	0.00	0.15	257.00	259.67	257.00	69.03	0.00	0.27	88.00	28.00	0.00	118.50	116.22	260508.00	1.64	305.90	306.50
14	4	3	10099.00	17111.00	170.10	0	Spot (Block14, Row3, Column4)	324.78	323.50	30.10	0.00	0.09	238.00	274.52	238.00	1217.26	0.06	4.43	0.00	0.00	0.00	85.50	86.78	261124.00	0.04	275.41	276.00
14	5	3	10388.00	17041.00	114.30	0	Spot (Block14, Row3, Column5)	395.16	307.00	491.88	0.11	1.24	234.00	253.56	234.00	687.30	0.03	2.71	4.00	2.00	0.00	73.00	161.16	135145.00	0.21	276.96	281.00
14	6	3	10703.00	17128.00	120.95	0	Spot (Block14, Row3, Column6)	344.52	277.00	454.08	0.09	1.32	228.00	231.95	228.00	28.89	0.01	0.12	78.00	30.00	0.00	49.00	116.52	133674.00	3.90	262.85	267.00
14	7	3	11011.00	17110.00	162.80	0	Spot (Block14, Row3, Column7)	388.48	348.50	241.12	0.05	0.62	217.00	219.33	217.00	23.93	0.00	0.11	99.00	96.00	0.00	131.50	171.48	284370.00	7.07	273.83	282.00
14	8	3	11299.00	17103.00	147.00	-50	Spot (Block14, Row3, Column8)	221.07	221.00	19.35	0.00	0.09	213.00	216.09	213.00	25.35	0.01	0.12	16.00	1.00	0.00	8.00	8.07	130430.00	0.20	223.56	222.50
14	1	4	9207.00	17402.00	138.65	0	Spot (Block14, Row4, Column1)	447.36	443.50	68.05	0.00	0.15	306.00	309.22	306.00	58.31	0.00	0.19	90.00	55.00	0.00	137.50	141.36	235311.00	2.37	352.58	353.50
14	2	4	9499.00	17405.00	147.00	-50	Spot (Block14, Row4, Column2)	300.64	299.00	18.56	0.00	0.06	274.00	273.04	274.00	28.58	0.00	0.10	42.00	5.00	0.00	25.00	26.64	177376.00	0.97	283.79	284.00
14	3	4	9805.00	17409.00	139.10	0	Spot (Block14, Row4, Column3)	825.05	840.00	189.26	0.01	0.23	244.00	246.35	244.00	28.37	0.00	0.12	100.00	100.00	0.00	596.00	581.05	431502.00	20.40	432.45	383.00
14	4	4	10055.00	17390.00	171.15	0	Spot (Block14, Row4, Column4)	272.68	272.00	24.66	0.00	0.09	226.00	228.12	226.00	23.41	0.00	0.10	82.00	48.00	0.00	46.00	46.68	221963.00	1.90	248.15	250.00
14	5	4	10389.00	17385.00	190.85	0	Spot (Block14, Row4, Column5)	257.40	255.00	25.44	0.00	0.10	217.00	219.83	217.00	23.35	0.01	0.11	71.00	37.00	0.00	38.00	40.40	263833.00	1.61	233.28	230.00
14	6	4	10697.00	17382.00	201.80	0	Spot (Block14, Row4, Column6)	264.30	268.00	27.57	0.01	0.10	213.00	232.25	213.00	453.09	0.04	1.95	0.00	0.00	0.00	55.00	51.30	306589.00	0.07	239.90	229.00
14	7	4	11016.00	17415.00	179.85	0	Spot (Block14, Row4, Column7)	319.68	314.00	47.95	0.01	0.15	210.00	231.09	210.00	450.92	0.04	1.95	0.00	0.00	0.00	104.00	109.68	289952.00	0.20	252.71	244.00
14	8	4	11301.00	17419.00	141.90	0	Spot (Block14, Row4, Column8)	1924.24	1886.00	666.04	0.01	0.35	209.00	213.13	209.00	32.27	0.01	0.15	100.00	100.00	0.00	1677.00	1715.24	1048709.00	53.02	704.33	563.00
14	1	5	9195.00	17699.00	103.35	0	Spot (Block14, Row5, Column1)	428.12	427.00	47.10	0.00	0.11	302.00	307.56	302.00	106.95	0.01	0.35	62.00	0.00	0.00	125.00	126.12	117733.00	1.13	354.27	348.50
14	2	5	9500.00	17682.00	194.70	0	Spot (Block14, Row5, Column2)	325.00	322.50	26.25	0.00	0.08	281.00	282.05	281.00	55.52	0.00	0.20	32.00	0.00	0.00	41.50	44.00	348395.00	0.77	293.57	296.00
14	3	5	9758.00	17702.00	180.40	0	Spot (Block14, Row5, Column3)	293.95	295.00	27.56	0.00	0.09	246.00	247.57	246.00	32.99	0.00	0.13	74.00	21.00	0.00	49.00	47.95	268962.00	1.41	265.75	264.00
14	4	5	10096.00	17685.00	187.90	0	Spot (Block14, Row5, Column4)	261.95	262.00	19.43	0.00	0.07	216.00	216.94	216.00	20.78	0.00	0.10	90.00	58.00	0.00	46.00	45.95	260376.00	2.17	233.12	233.00
14	5	5	10408.00	17709.00	138.25	0	Spot (Block14, Row5, Column5)	1134.11	1094.00	370.01	0.02	0.33	207.00	209.26	207.00	21.94	0.00	0.10	100.00	100.00	0.00	887.00	927.11	586335.00	42.15	442.73	382.00
14	6	5	10652.00	17745.00	136.95	0	Spot (Block14, Row5, Column6)	231.22	232.00	13.16	0.00	0.06	202.00	220.91	202.00	441.31	0.04	2.00	0.00	0.00	0.00	30.00	29.22	117460.00	0.02	215.88	216.00
14	7	5	11006.00	17721.00	131.10	0	Spot (Block14, Row5, Column7)	230.80	230.00	18.08	0.00	0.08	202.00	219.67	202.00	434.02	0.04	1.98	0.00	0.00	0.00	28.00	28.80	106400.00	0.03	217.28	214.00
14	8	5	11309.00	17716.00	149.10	0	Spot (Block14, Row5, Column8)	475.66	482.00	124.42	0.01	0.26	193.00	195.55	193.00	25.03	0.01	0.13	99.00	99.00	0.00	289.00	282.66	288250.00	11.19	269.45	270.00
14	1	6	9206.00	18008.00	149.35	0	Spot (Block14, Row6, Column1)	362.67	366.00	21.23	0.00	0.06	292.00	292.92	292.00	27.66	0.00	0.09	95.00	79.00	0.00	74.00	70.67	222680.00	2.52	320.90	319.00
14	2	6	9486.00	17989.00	197.25	0	Spot (Block14, Row6, Column2)	303.40	306.00	26.53	0.00	0.09	270.00	269.28	270.00	58.60	0.00	0.22	17.00	0.00	0.00	36.00	33.40	334346.00	0.58	285.92	284.50
14	3	6	9794.00	18004.00	165.20	0	Spot (Block14, Row6, Column3)	462.90	461.00	108.83	0.00	0.24	229.00	231.65	229.00	30.19	0.00	0.13	100.00	98.00	0.00	232.00	233.90	349955.00	7.66	292.94	293.50
14	4	6	10099.00	17990.00	180.75	0	Spot (Block14, Row6, Column4)	290.81	295.00	35.80	0.01	0.12	211.00	211.95	211.00	26.36	0.00	0.12	90.00	75.00	0.00	84.00	79.81	267836.00	2.99	239.32	237.00
14	5	6	10406.00	18014.00	140.35	0	Spot (Block14, Row6, Column5)	1099.59	1087.00	327.98	0.01	0.30	201.00	203.44	201.00	25.59	0.01	0.13	100.00	100.00	0.00	886.00	898.59	587180.00	35.03	439.27	381.00
14	6	6	10704.00	17968.00	154.05	0	Spot (Block14, Row6, Column6)	236.17	235.50	24.64	0.00	0.10	196.00	196.57	196.00	18.49	0.00	0.09	82.00	54.00	0.00	39.50	40.17	154930.00	2.14	216.72	213.00
14	7	6	11015.00	18012.00	164.05	0	Spot (Block14, Row6, Column7)	336.07	322.00	66.82	0.02	0.20	196.00	196.08	196.00	17.58	0.00	0.09	97.00	94.00	0.00	126.00	140.07	251042.00	7.96	231.87	221.00
14	8	6	11309.00	18011.00	154.45	0	Spot (Block14, Row6, Column8)	436.86	450.00	108.56	0.01	0.25	193.00	193.94	193.00	19.93	0.00	0.10	100.00	99.00	0.00	257.00	243.86	287456.00	12.19	252.95	256.00
14	1	7	9199.00	18306.00	147.00	-50	Spot (Block14, Row7, Column1)	318.69	320.00	23.71	0.00	0.07	302.00	350.40	302.00	259.71	0.06	0.74	0.00	0.00	0.00	18.00	16.69	188343.00	-0.12	305.36	304.50
14	2	7	9494.00	18292.00	192.70	0	Spot (Block14, Row7, Column2)	289.85	289.00	17.68	0.00	0.06	273.00	271.94	273.00	38.07	0.00	0.14	12.00	0.00	0.00	16.00	16.85	305208.00	0.47	273.32	273.00
14	3	7	9772.00	18274.00	235.95	0	Spot (Block14, Row7, Column3)	237.16	238.00	18.19	0.00	0.08	230.00	233.55	230.00	28.18	0.01	0.12	11.00	0.00	0.00	8.00	7.16	381360.00	0.13	222.19	226.00
14	4	7	10099.00	18305.00	147.00	-50	Spot (Block14, Row7, Column4)	220.29	219.00	14.30	0.00	0.06	210.00	210.43	210.00	22.48	0.00	0.11	18.00	1.00	0.00	9.00	10.29	130633.00	0.44	221.24	220.00
14	5	7	10409.00	18306.00	171.50	0	Spot (Block14, Row7, Column5)	249.73	255.00	24.15	0.01	0.10	202.00	202.86	202.00	19.83	0.00	0.10	85.00	64.00	0.00	53.00	47.73	204782.00	2.36	220.33	217.00
14	6	7	10699.00	18293.00	192.20	0	Spot (Block14, Row7, Column6)	243.24	245.00	20.00	0.00	0.08	199.00	199.93	199.00	18.34	0.00	0.09	89.00	64.00	0.00	46.00	44.24	253700.00	2.36	222.43	222.00
14	7	7	11008.00	18318.00	129.45	0	Spot (Block14, Row7, Column7)	310.11	303.50	44.99	0.01	0.15	206.00	205.69	206.00	21.64	0.00	0.11	98.00	91.00	0.00	97.50	104.11	139549.00	4.83	240.31	240.50
14	8	7	11306.00	18307.00	124.55	0	Spot (Block14, Row7, Column8)	454.19	474.00	63.14	0.02	0.14	214.00	218.86	214.00	36.77	0.01	0.17	100.00	100.00	0.00	260.00	240.19	185311.00	6.40	296.83	294.00
14	1	8	9202.00	18613.00	149.15	0	Spot (Block14, Row8, Column1)	64507.17	65535.00	4745.18	0.01	0.07	332.00	419.87	332.00	558.93	0.10	1.33	100.00	100.00	90.83	65203.00	64175.17	39414228.00	114.66	16989.77	13081.00
14	2	8	9499.00	18606.00	147.00	-50	Spot (Block14, Row8, Column2)	354.69	310.00	331.32	0.06	0.93	264.00	291.36	264.00	237.03	0.04	0.81	2.00	1.00	0.00	46.00	90.69	208915.00	0.27	294.75	293.00
14	3	8	9802.00	18608.00	153.40	0	Spot (Block14, Row8, Column3)	405.57	403.00	54.80	0.00	0.14	249.00	249.98	249.00	23.94	0.00	0.10	99.00	98.00	0.00	154.00	156.57	260376.00	6.50	307.96	309.00
14	4	8	10095.00	18609.00	157.40	0	Spot (Block14, Row8, Column4)	316.34	317.00	26.21	0.00	0.08	233.00	234.82	233.00	26.83	0.00	0.11	98.00	88.00	0.00	84.00	83.34	215113.00	3.04	273.07	276.00
14	5	8	10400.00	18605.00	147.00	-50	Spot (Block14, Row8, Column5)	216.70	216.00	18.87	0.00	0.09	220.00	222.85	220.00	25.97	0.01	0.12	8.00	0.00	0.00	-4.00	-3.30	128503.00	-0.24	223.59	223.00
14	6	8	10685.00	18593.00	130.70	0	Spot (Block14, Row8, Column6)	279.60	281.00	27.20	0.00	0.10	215.00	214.73	215.00	20.59	0.00	0.10	93.00	79.00	0.00	66.00	64.60	127220.00	3.15	249.39	250.00
14	7	8	11003.00	18602.00	189.15	0	Spot (Block14, Row8, Column7)	285.42	287.50	32.74	0.00	0.11	219.00	222.67	219.00	32.34	0.01	0.15	81.00	54.00	0.00	68.50	66.42	288849.00	1.94	242.36	244.50
14	8	8	11312.00	18607.00	121.40	0	Spot (Block14, Row8, Column8)	7815.20	7599.50	3196.83	0.01	0.41	235.00	240.50	235.00	37.64	0.01	0.16	100.00	100.00	0.00	7364.50	7580.20	3047929.00	201.22	2157.64	1913.50
15	1	1	13705.00	16504.00	161.25	0	Spot (Block15, Row1, Column1)	63673.36	65535.00	6033.26	0.01	0.09	1201.00	1278.09	1201.00	384.98	0.03	0.30	100.00	100.00	85.95	64334.00	62472.36	45781588.00	162.07	16521.05	12552.00
15	2	1	14004.00	16502.00	171.15	0	Spot (Block15, Row1, Column2)	1505.24	1528.00	203.96	0.01	0.14	1158.00	1194.52	1158.00	302.04	0.01	0.25	61.00	10.00	0.00	370.00	347.24	1234300.00	1.03	1303.44	1279.00
15	3	1	14290.00	16503.00	142.85	0	Spot (Block15, Row1, Column3)	1264.03	1194.00	207.48	0.02	0.16	998.00	1021.85	998.00	162.81	0.01	0.16	64.00	27.00	0.00	196.00	266.03	702803.00	1.49	1148.56	1091.00
15	4	1	14597.00	16510.00	138.10	0	Spot (Block15, Row1, Column4)	1115.12	1090.00	145.11	0.01	0.13	885.00	891.03	885.00	124.53	0.00	0.14	69.00	38.00	0.00	205.00	230.12	573172.00	1.80	988.45	953.50
15	5	1	14907.00	16483.00	167.75	0	Spot (Block15, Row1, Column5)	1223.34	1166.00	231.45	0.02	0.19	864.00	854.29	864.00	129.59	0.00	0.15	87.00	55.00	0.00	302.00	359.34	957878.00	2.85	979.20	959.50
15	6	1	15212.00	16500.00	129.55	0	Spot (Block15, Row1, Column6)	1034.47	1004.00	121.13	0.01	0.12	824.00	832.03	824.00	105.76	0.00	0.13	77.00	39.00	0.00	180.00	210.47	464476.00	1.91	915.14	905.00
15	7	1	15518.00	16499.00	116.95	0	Spot (Block15, Row1, Column7)	1675.40	1411.00	916.64	0.07	0.55	794.00	799.22	794.00	82.70	0.00	0.10	100.00	100.00	0.00	617.00	881.40	601470.00	10.60	1047.26	1057.00
15	8	1	15805.00	16500.00	166.75	0	Spot (Block15, Row1, Column8)	1162.59	1164.00	167.30	0.00	0.14	714.00	726.43	714.00	86.88	0.01	0.12	99.00	96.00	0.00	450.00	448.59	897522.00	5.02	868.22	872.00
15	1	2	13712.00	16790.00	163.45	0	Spot (Block15, Row2, Column1)	1396.70	1374.00	180.83	0.01	0.13	1192.00	1244.17	1192.00	303.29	0.02	0.24	29.00	3.00	0.00	182.00	204.70	1036352.00	0.50	1318.47	1291.00
15	2	2	13993.00	16805.00	111.55	0	Spot (Block15, Row2, Column2)	1587.38	1488.50	552.38	0.03	0.35	1080.00	1091.84	1080.00	152.70	0.00	0.14	90.00	62.00	0.00	408.50	507.38	511135.00	3.25	1333.25	1321.00
15	3	2	14304.00	16822.00	192.10	0	Spot (Block15, Row2, Column3)	1150.63	1142.50	112.68	0.00	0.10	933.00	952.25	933.00	113.79	0.01	0.12	85.00	45.00	0.00	209.50	217.63	1203554.00	1.74	1045.36	1043.00
15	4	2	14619.00	16819.00	190.60	0	Spot (Block15, Row2, Column4)	991.49	981.00	102.34	0.00	0.10	829.00	840.41	829.00	105.15	0.01	0.13	70.00	25.00	0.00	152.00	162.49	1016274.00	1.44	904.99	889.00
15	5	2	14906.00	16798.00	145.25	0	Spot (Block15, Row2, Column5)	942.74	922.00	92.27	0.01	0.10	721.00	729.36	721.00	100.34	0.01	0.14	94.00	50.00	0.00	201.00	221.74	543017.00	2.13	816.22	809.00
15	6	2	15204.00	16802.00	147.00	-50	Spot (Block15, Row2, Column6)	729.47	729.50	80.41	0.00	0.11	674.00	673.84	674.00	113.44	0.00	0.17	25.00	0.00	0.00	55.50	55.47	428929.00	0.49	678.76	679.00
15	7	2	15489.00	16774.00	195.25	0	Spot (Block15, Row2, Column7)	837.85	829.00	70.47	0.00	0.08	709.00	694.84	709.00	123.49	0.01	0.18	48.00	4.00	0.00	120.00	128.85	905716.00	1.16	771.13	762.00
15	8	2	15804.00	16801.00	147.00	-50	Spot (Block15, Row2, Column8)	722.89	727.00	52.71	0.00	0.07	637.00	648.43	637.00	106.86	0.01	0.16	37.00	0.00	0.00	90.00	85.89	425061.00	0.70	685.44	685.00
15	1	3	13698.00	17106.00	146.30	0	Spot (Block15, Row3, Column1)	1763.62	1685.00	309.97	0.02	0.18	1101.00	1113.38	1101.00	180.43	0.00	0.16	98.00	87.00	0.00	584.00	662.62	1029956.00	3.60	1344.48	1324.50
15	2	3	14002.00	17110.00	132.45	0	Spot (Block15, Row3, Column2)	1198.91	1173.00	223.98	0.01	0.19	948.00	969.50	948.00	146.27	0.01	0.15	62.00	34.00	0.00	225.00	250.91	562287.00	1.57	1057.83	1023.00
15	3	3	14289.00	17100.00	146.75	0	Spot (Block15, Row3, Column3)	1355.77	1333.00	185.44	0.01	0.14	884.00	886.13	884.00	104.14	0.00	0.12	98.00	94.00	0.00	449.00	471.77	795838.00	4.51	1063.99	1063.00
15	4	3	14604.00	17097.00	152.35	0	Spot (Block15, Row3, Column4)	1073.19	1070.50	140.64	0.00	0.13	826.00	846.76	826.00	96.07	0.01	0.11	85.00	57.00	0.00	244.50	247.19	678259.00	2.36	944.09	922.50
15	5	3	14895.00	17117.00	169.35	0	Spot (Block15, Row3, Column5)	1102.12	1079.00	187.79	0.01	0.17	754.00	753.22	754.00	99.95	0.00	0.13	96.00	79.00	0.00	325.00	348.12	872883.00	3.49	896.74	882.00
15	6	3	15188.00	17117.00	146.85	0	Spot (Block15, Row3, Column6)	706.34	700.00	48.90	0.00	0.07	584.00	604.04	584.00	94.96	0.01	0.16	72.00	10.00	0.00	116.00	122.34	415329.00	1.08	660.54	663.50
15	7	3	15504.00	17102.00	147.00	-50	Spot (Block15, Row3, Column7)	583.30	586.00	38.55	0.00	0.07	528.00	542.44	528.00	74.26	0.01	0.14	28.00	0.00	0.00	58.00	55.30	342981.00	0.55	526.29	528.00
15	8	3	15804.00	17098.00	166.25	0	Spot (Block15, Row3, Column8)	587.76	586.00	55.48	0.00	0.09	524.00	534.44	524.00	62.88	0.01	0.12	49.00	6.00	0.00	62.00	63.76	451398.00	0.85	549.61	548.00
15	1	4	13697.00	17401.00	164.05	0	Spot (Block15, Row4, Column1)	1212.30	1180.00	160.21	0.01	0.13	936.00	964.08	936.00	171.31	0.01	0.18	66.00	30.00	0.00	244.00	276.30	897101.00	1.45	1056.99	1057.50
15	2	4	14002.00	17372.00	180.60	0	Spot (Block15, Row4, Column2)	927.95	919.00	79.15	0.00	0.09	818.00	834.06	818.00	112.10	0.01	0.13	42.00	6.00	0.00	101.00	109.95	851858.00	0.84	874.07	878.00
15	3	4	14307.00	17404.00	145.65	0	Spot (Block15, Row4, Column3)	1467.83	1389.00	259.63	0.02	0.18	753.00	761.57	753.00	87.31	0.00	0.11	100.00	100.00	0.00	636.00	714.83	848403.00	8.09	1013.81	1004.00
15	4	4	14604.00	17388.00	191.00	0	Spot (Block15, Row4, Column4)	810.21	802.00	50.85	0.00	0.06	723.00	733.65	723.00	72.46	0.01	0.10	56.00	12.00	0.00	79.00	87.21	832899.00	1.06	785.57	777.00
15	5	4	14887.00	17388.00	175.05	0	Spot (Block15, Row4, Column5)	916.19	910.00	71.96	0.00	0.08	696.00	706.00	696.00	77.82	0.01	0.11	98.00	83.00	0.00	214.00	220.19	784259.00	2.70	800.84	798.00
15	6	4	15204.00	17404.00	185.15	0	Spot (Block15, Row4, Column6)	987.93	995.00	90.86	0.00	0.09	616.00	623.63	616.00	68.53	0.01	0.11	99.00	99.00	0.00	379.00	371.93	951377.00	5.32	773.29	781.50
15	7	4	15500.00	17428.00	143.70	0	Spot (Block15, Row4, Column7)	895.32	785.00	354.59	0.06	0.40	558.00	559.72	558.00	72.98	0.00	0.13	99.00	74.00	0.00	227.00	337.32	507644.00	4.60	697.66	680.00
15	8	4	15806.00	17416.00	144.20	0	Spot (Block15, Row4, Column8)	1981.47	1961.00	604.84	0.00	0.31	508.00	515.82	508.00	48.41	0.01	0.09	100.00	100.00	0.00	1453.00	1473.47	1123496.00	30.28	948.85	868.00
15	1	5	13704.00	17705.00	147.00	-50	Spot (Block15, Row5, Column1)	1058.79	1013.50	230.66	0.02	0.22	854.00	872.33	854.00	119.48	0.01	0.14	57.00	38.00	0.00	159.50	204.79	622570.00	1.56	828.88	815.00
15	2	5	13999.00	17691.00	165.50	0	Spot (Block15, Row5, Column2)	949.55	924.00	127.89	0.01	0.13	765.00	767.48	765.00	66.76	0.00	0.09	91.00	64.00	0.00	159.00	184.55	722608.00	2.73	829.80	824.00
15	3	5	14306.00	17714.00	193.30	0	Spot (Block15, Row5, Column3)	877.35	875.00	76.74	0.00	0.09	714.00	721.71	714.00	67.65	0.00	0.09	92.00	62.00	0.00	161.00	163.35	929118.00	2.30	783.79	782.00
15	4	5	14596.00	17713.00	181.95	0	Spot (Block15, Row5, Column4)	824.29	820.00	71.21	0.00	0.09	665.00	663.93	665.00	54.56	0.00	0.08	93.00	79.00	0.00	155.00	159.29	764942.00	2.94	734.52	731.00
15	5	5	14909.00	17707.00	142.85	0	Spot (Block15, Row5, Column5)	3731.55	3618.00	1736.15	0.01	0.47	628.00	637.03	628.00	60.12	0.01	0.09	100.00	100.00	0.00	2990.00	3103.55	2071013.00	51.47	1331.45	1162.00
15	6	5	15223.00	17685.00	154.70	0	Spot (Block15, Row5, Column6)	748.26	746.00	60.08	0.00	0.08	605.00	610.40	605.00	47.99	0.00	0.08	95.00	76.00	0.00	141.00	143.26	493852.00	2.87	677.59	678.00
15	7	5	15508.00	17699.00	158.80	0	Spot (Block15, Row5, Column7)	776.75	767.00	82.67	0.01	0.11	594.00	594.86	594.00	53.66	0.00	0.09	98.00	84.00	0.00	173.00	182.75	538291.00	3.39	689.81	692.00
15	8	5	15804.00	17715.00	151.40	0	Spot (Block15, Row5, Column8)	991.90	894.00	341.53	0.05	0.34	535.00	540.66	535.00	56.81	0.00	0.11	99.00	94.00	0.00	359.00	456.90	621921.00	7.94	690.28	611.00
15	1	6	13710.00	18005.00	176.90	0	Spot (Block15, Row6, Column1)	1085.85	1093.00	104.23	0.00	0.10	864.00	889.77	864.00	135.71	0.01	0.15	78.00	29.00	0.00	229.00	221.85	950122.00	1.44	968.55	970.00
15	2	6	14005.00	17986.00	206.60	0	Spot (Block15, Row6, Column2)	911.80	899.00	104.12	0.01	0.11	771.00	776.14	771.00	66.93	0.00	0.09	81.00	45.00	0.00	128.00	140.80	1106010.00	2.03	834.26	814.00
15	3	6	14299.00	18000.00	161.55	0	Spot (Block15, Row6, Column3)	1349.92	1253.50	413.30	0.03	0.31	713.00	725.53	713.00	129.19	0.01	0.18	98.00	80.00	0.00	540.50	636.92	980045.00	4.83	888.16	876.00
15	4	6	14607.00	18002.00	172.95	0	Spot (Block15, Row6, Column4)	849.28	825.00	100.34	0.01	0.12	639.00	651.61	639.00	122.58	0.01	0.19	80.00	30.00	0.00	186.00	210.28	703203.00	1.61	727.76	725.00
15	5	6	14907.00	18008.00	143.25	0	Spot (Block15, Row6, Column5)	2989.86	2825.00	1251.66	0.02	0.42	611.00	619.51	611.00	54.36	0.01	0.09	100.00	100.00	0.00	2214.00	2378.86	1650405.00	43.61	1232.10	1141.50
15	6	6	15197.00	17988.00	200.40	0	Spot (Block15, Row6, Column6)	722.58	719.50	49.45	0.00	0.07	604.00	607.69	604.00	45.91	0.00	0.08	93.00	72.00	0.00	115.50	118.58	825186.00	2.50	648.42	647.00
15	7	6	15506.00	17988.00	181.00	0	Spot (Block15, Row6, Column7)	824.02	825.00	91.26	0.00	0.11	600.00	602.67	600.00	41.43	0.00	0.07	99.00	95.00	0.00	225.00	224.02	758925.00	5.34	683.82	683.00
15	8	6	15794.00	18006.00	179.70	0	Spot (Block15, Row6, Column8)	732.91	744.00	65.80	0.01	0.09	546.00	547.53	546.00	62.88	0.00	0.11	98.00	79.00	0.00	198.00	186.91	664748.00	2.95	631.70	619.50
15	1	7	13712.00	18286.00	167.85	0	Spot (Block15, Row7, Column1)	1123.11	1109.00	101.97	0.01	0.09	989.00	1039.32	989.00	297.64	0.02	0.29	5.00	0.00	0.00	120.00	134.11	882763.00	0.28	1066.39	1063.50
15	2	7	14008.00	18295.00	177.75	0	Spot (Block15, Row7, Column2)	956.12	948.00	93.55	0.00	0.10	812.00	837.57	812.00	112.46	0.01	0.13	55.00	20.00	0.00	136.00	144.12	846162.00	1.05	866.63	857.50
15	3	7	14306.00	18317.00	207.45	0	Spot (Block15, Row7, Column3)	838.21	830.00	55.06	0.00	0.07	743.00	753.03	743.00	131.23	0.01	0.17	22.00	1.00	0.00	87.00	95.21	1027644.00	0.65	780.46	781.00
15	4	7	14601.00	18307.00	194.10	0	Spot (Block15, Row7, Column4)	762.44	757.00	58.74	0.00	0.08	672.00	679.47	672.00	125.25	0.00	0.18	23.00	0.00	0.00	85.00	90.44	805896.00	0.66	704.08	702.00
15	5	7	14917.00	18301.00	201.60	0	Spot (Block15, Row7, Column5)	778.46	777.00	62.62	0.00	0.08	640.00	642.02	640.00	43.19	0.00	0.07	94.00	80.00	0.00	137.00	138.46	896790.00	3.16	684.91	685.00
15	6	7	15215.00	18308.00	219.90	0	Spot (Block15, Row7, Column6)	733.53	719.00	71.46	0.01	0.10	632.00	635.00	632.00	41.10	0.00	0.06	79.00	52.00	0.00	87.00	101.53	1017407.00	2.40	660.62	665.00
15	7	7	15512.00	18309.00	143.20	0	Spot (Block15, Row7, Column7)	839.23	822.50	118.87	0.01	0.14	614.00	618.06	614.00	42.07	0.00	0.07	98.00	91.00	0.00	208.50	225.23	468290.00	5.26	698.08	702.00
15	8	7	15803.00	18314.00	106.35	0	Spot (Block15, Row7, Column8)	1076.59	1081.00	147.31	0.00	0.14	563.00	563.82	563.00	64.24	0.00	0.11	100.00	100.00	0.00	518.00	513.59	313287.00	7.98	768.65	777.00
15	1	8	13701.00	18609.00	151.60	0	Spot (Block15, Row8, Column1)	63262.09	65535.00	6562.84	0.02	0.10	1393.00	1462.76	1393.00	473.45	0.02	0.32	100.00	100.00	82.06	64142.00	61869.09	39855464.00	130.53	17365.54	12128.00
15	2	8	14028.00	18614.00	129.05	0	Spot (Block15, Row8, Column2)	1373.92	1189.00	1246.36	0.06	0.91	1010.00	1070.32	1010.00	304.95	0.03	0.28	15.00	5.00	0.00	179.00	363.92	614144.00	1.00	1112.94	1105.00
15	3	8	14296.00	18609.00	162.30	0	Spot (Block15, Row8, Column3)	1139.32	1109.00	170.97	0.01	0.15	874.00	889.40	874.00	128.52	0.01	0.14	79.00	44.00	0.00	235.00	265.32	830565.00	1.94	929.61	919.50
15	4	8	14592.00	18614.00	198.75	0	Spot (Block15, Row8, Column4)	922.79	899.50	102.84	0.01	0.11	782.00	793.20	782.00	101.73	0.01	0.13	57.00	24.00	0.00	117.50	140.79	1037219.00	1.27	819.79	806.00
15	5	8	14903.00	18608.00	181.05	0	Spot (Block15, Row8, Column5)	818.07	818.00	50.67	0.00	0.06	710.00	721.59	710.00	77.36	0.01	0.11	73.00	16.00	0.00	108.00	108.07	753438.00	1.25	754.18	749.00
15	6	8	15212.00	18609.00	172.45	0	Spot (Block15, Row8, Column6)	946.06	936.50	104.13	0.00	0.11	683.00	684.58	683.00	57.64	0.00	0.08	99.00	94.00	0.00	253.50	263.06	787122.00	4.54	802.66	797.50
15	7	8	15512.00	18622.00	166.45	0	Spot (Block15, Row8, Column7)	842.60	848.00	79.36	0.00	0.09	661.00	659.03	661.00	52.62	0.00	0.08	95.00	82.00	0.00	187.00	181.60	652173.00	3.49	720.18	714.00
15	8	8	15816.00	18606.00	124.05	0	Spot (Block15, Row8, Column8)	6342.88	6357.50	2037.16	0.00	0.32	601.00	602.54	601.00	66.72	0.00	0.11	100.00	100.00	0.00	5756.50	5741.88	2600579.00	86.04	2037.14	1612.00
16	1	1	18207.00	16498.00	157.95	0	Spot (Block16, Row1, Column1)	61774.39	65535.00	7363.66	0.03	0.12	2711.00	2796.68	2711.00	502.44	0.01	0.18	100.00	100.00	73.04	62824.00	59063.39	42624720.00	117.38	19929.80	16852.50
16	2	1	18503.00	16503.00	177.90	0	Spot (Block16, Row1, Column2)	4011.62	3945.00	740.26	0.01	0.18	2648.00	2716.51	2648.00	431.82	0.01	0.16	92.00	70.00	0.00	1297.00	1363.62	3566329.00	3.00	3127.43	3095.00
16	3	1	18811.00	16505.00	205.00	0	Spot (Block16, Row1, Column3)	3101.63	3054.00	403.99	0.01	0.13	2571.00	2621.66	2571.00	324.92	0.01	0.12	63.00	36.00	0.00	483.00	530.63	3703352.00	1.48	2805.63	2793.50
16	4	1	19102.00	16508.00	169.80	0	Spot (Block16, Row1, Column4)	3853.39	3808.00	631.67	0.01	0.16	2573.00	2615.34	2573.00	325.63	0.01	0.12	94.00	80.00	0.00	1235.00	1280.39	3098124.00	3.80	3008.21	2910.00
16	5	1	19407.00	16505.00	156.40	0	Spot (Block16, Row1, Column5)	4609.18	4372.00	1069.08	0.02	0.23	2621.00	2668.21	2621.00	327.27	0.01	0.12	99.00	93.00	0.00	1751.00	1988.18	3115807.00	5.93	3136.82	3173.50
16	6	1	19721.00	16496.00	115.30	0	Spot (Block16, Row1, Column6)	4124.98	3969.00	865.91	0.02	0.21	2730.00	2770.76	2730.00	338.32	0.01	0.12	95.00	84.00	0.00	1239.00	1394.98	1431369.00	4.00	3214.89	3192.00
16	7	1	20013.00	16499.00	116.10	0	Spot (Block16, Row1, Column7)	6032.76	6045.00	1220.05	0.00	0.20	2837.00	2871.04	2837.00	354.09	0.01	0.12	100.00	99.00	0.00	3208.00	3195.76	2135598.00	8.93	3921.98	3883.00
16	8	1	20317.00	16494.00	189.10	0	Spot (Block16, Row1, Column8)	3920.73	3820.00	572.99	0.01	0.15	2978.00	3022.01	2978.00	378.77	0.01	0.13	86.00	56.00	0.00	842.00	942.73	3936416.00	2.37	3328.24	3317.00
16	1	2	18210.00	16802.00	150.95	0	Spot (Block16, Row2, Column1)	3132.57	3109.00	358.05	0.00	0.11	2631.00	2694.22	2631.00	428.17	0.01	0.16	56.00	16.00	0.00	478.00	501.57	1967251.00	1.02	2836.98	2767.00
16	2	2	18509.00	16802.00	143.90	0	Spot (Block16, Row2, Column2)	3619.73	3463.50	599.96	0.02	0.17	2588.00	2643.85	2588.00	347.52	0.01	0.13	95.00	69.00	0.00	875.50	1031.73	2034289.00	2.81	2965.82	3004.50
16	3	2	18800.00	16805.00	197.60	0	Spot (Block16, Row2, Column3)	3281.82	3283.00	451.10	0.00	0.14	2589.00	2649.15	2589.00	337.35	0.01	0.13	74.00	51.00	0.00	694.00	692.82	3616568.00	1.88	2957.70	2893.50
16	4	2	19110.00	16805.00	204.75	0	Spot (Block16, Row2, Column4)	3367.52	3322.00	458.11	0.01	0.14	2633.00	2685.67	2633.00	342.69	0.01	0.13	82.00	50.00	0.00	689.00	734.52	4017448.00	1.99	2933.26	2893.00
16	5	2	19409.00	16807.00	168.70	0	Spot (Block16, Row2, Column5)	4634.11	4434.00	877.92	0.02	0.19	2662.00	2704.02	2662.00	334.29	0.01	0.12	99.00	97.00	0.00	1772.00	1972.11	3651682.00	5.77	3324.52	3331.00
16	6	2	19703.00	16805.00	208.20	0	Spot (Block16, Row2, Column6)	3255.29	3192.50	430.19	0.01	0.13	2694.00	2736.94	2694.00	329.61	0.01	0.12	65.00	40.00	0.00	498.50	561.29	4004012.00	1.57	2979.14	2951.00
16	7	2	20006.00	16806.00	210.10	0	Spot (Block16, Row2, Column7)	3251.44	3215.00	372.98	0.00	0.11	2764.00	2796.05	2764.00	332.90	0.01	0.12	60.00	35.00	0.00	451.00	487.44	4093568.00	1.37	2956.14	2888.00
16	8	2	20307.00	16803.00	141.30	0	Spot (Block16, Row2, Column8)	3446.14	3419.00	558.48	0.00	0.16	2859.00	2901.93	2859.00	351.38	0.01	0.12	65.00	37.00	0.00	560.00	587.14	1867809.00	1.55	3180.47	3207.00
16	1	3	18210.00	17106.00	171.30	0	Spot (Block16, Row3, Column1)	4072.30	3949.00	754.28	0.01	0.19	2625.00	2669.33	2625.00	357.11	0.01	0.13	96.00	85.00	0.00	1324.00	1447.30	3335217.00	3.93	3047.07	2988.00
16	2	3	18506.00	17102.00	214.15	0	Spot (Block16, Row3, Column2)	3288.67	3203.00	452.71	0.01	0.14	2668.00	2699.44	2668.00	355.81	0.01	0.13	65.00	39.00	0.00	535.00	620.67	4298296.00	1.66	2930.86	2894.00
16	3	3	18805.00	17102.00	163.60	0	Spot (Block16, Row3, Column3)	3847.19	3697.50	923.55	0.02	0.24	2728.00	2769.82	2728.00	382.77	0.01	0.14	88.00	65.00	0.00	969.50	1119.19	2846922.00	2.81	3103.24	3064.00
16	4	3	19105.00	17105.00	164.80	0	Spot (Block16, Row3, Column4)	4776.82	4511.00	1072.30	0.02	0.22	2751.00	2785.36	2751.00	352.61	0.01	0.13	98.00	94.00	0.00	1760.00	2025.82	3601723.00	5.65	3328.80	3345.00
16	5	3	19405.00	17105.00	183.70	0	Spot (Block16, Row3, Column5)	3894.21	3616.00	1347.19	0.03	0.35	2752.00	2782.09	2752.00	345.57	0.00	0.12	87.00	59.00	0.00	864.00	1142.21	3703393.00	3.22	3112.03	3100.50
16	6	3	19709.00	17104.00	202.40	0	Spot (Block16, Row3, Column6)	3467.96	3458.00	468.99	0.00	0.14	2758.50	2787.10	2758.50	344.86	0.00	0.12	74.00	50.00	0.00	699.50	709.46	4050573.00	1.97	2919.12	2898.50
16	7	3	20010.00	17104.00	182.65	0	Spot (Block16, Row3, Column7)	3516.41	3478.00	450.11	0.00	0.13	2774.00	2804.20	2774.00	333.57	0.00	0.12	81.00	55.00	0.00	704.00	742.41	3312454.00	2.14	3030.33	3010.50
16	8	3	20312.00	17096.00	184.15	0	Spot (Block16, Row3, Column8)	3416.03	3405.00	382.25	0.00	0.11	2820.00	2875.73	2820.00	342.54	0.01	0.12	68.00	42.00	0.00	585.00	596.03	3241816.00	1.58	3115.39	3128.00
16	1	4	18209.00	17405.00	155.75	0	Spot (Block16, Row4, Column1)	4845.66	4730.00	1015.29	0.01	0.21	2695.00	2732.51	2695.00	360.19	0.01	0.13	99.00	98.00	0.00	2035.00	2150.66	3236900.00	5.87	3254.37	3290.00
16	2	4	18516.00	17403.00	221.10	0	Spot (Block16, Row4, Column2)	3409.50	3334.50	581.81	0.01	0.17	2771.00	2813.10	2771.00	377.74	0.01	0.13	65.00	36.00	0.00	563.50	638.50	4773293.00	1.58	3116.69	2956.00
16	3	4	18804.00	17403.00	147.90	0	Spot (Block16, Row4, Column3)	13254.88	12321.50	5456.34	0.03	0.41	2781.00	2831.04	2781.00	393.69	0.01	0.14	100.00	100.00	0.00	9540.50	10473.88	7899906.00	26.48	5251.74	4625.00
16	4	4	19097.00	17405.00	201.70	0	Spot (Block16, Row4, Column4)	3344.73	3309.00	386.84	0.00	0.12	2773.00	2805.01	2773.00	360.67	0.00	0.13	64.00	35.00	0.00	536.00	571.73	3853128.00	1.50	3049.44	3043.00
16	5	4	19396.00	17398.00	176.65	0	Spot (Block16, Row4, Column5)	3489.27	3488.00	425.91	0.00	0.12	2776.00	2805.12	2776.00	346.20	0.00	0.12	74.00	51.00	0.00	712.00	713.27	3049624.00	1.98	3158.60	3127.00
16	6	4	19709.00	17406.00	201.85	0	Spot (Block16, Row4, Column6)	4129.18	4046.00	758.62	0.01	0.18	2838.00	2874.46	2838.00	356.13	0.01	0.12	97.00	78.00	0.00	1208.00	1291.18	4777457.00	3.52	3388.68	3282.00
16	7	4	20007.00	17401.00	176.60	0	Spot (Block16, Row4, Column7)	4123.95	3964.00	897.14	0.02	0.22	2821.00	2870.56	2821.00	348.82	0.01	0.12	93.00	78.00	0.00	1143.00	1302.95	3608453.00	3.59	3260.20	3302.00
16	8	4	20309.00	17407.00	164.20	0	Spot (Block16, Row4, Column8)	4403.96	4326.00	766.23	0.01	0.17	2858.00	2891.85	2858.00	341.91	0.01	0.12	97.00	89.00	0.00	1468.00	1545.96	3289756.00	4.42	3274.96	3301.50
16	1	5	18208.00	17699.00	105.95	0	Spot (Block16, Row5, Column1)	6275.03	5208.50	5427.60	0.08	0.86	2790.00	2826.37	2790.00	354.11	0.01	0.13	100.00	99.00	0.00	2418.50	3485.03	1819760.00	9.74	3667.23	3654.00
16	2	5	18504.00	17703.00	198.70	0	Spot (Block16, Row5, Column2)	3562.15	3547.00	462.88	0.00	0.13	2798.00	2862.43	2798.00	348.31	0.01	0.12	80.00	54.00	0.00	749.00	764.15	3971801.00	2.01	3115.61	3074.00
16	3	5	18807.00	17701.00	204.75	0	Spot (Block16, Row5, Column3)	3738.65	3696.00	537.51	0.00	0.14	2800.00	2864.09	2800.00	383.30	0.01	0.13	83.00	58.00	0.00	896.00	938.65	4452732.00	2.28	3170.38	3124.00
16	4	5	19107.00	17696.00	190.00	0	Spot (Block16, Row5, Column4)	3727.55	3707.00	524.11	0.00	0.14	2751.00	2791.92	2751.00	370.13	0.01	0.13	88.00	63.00	0.00	956.00	976.55	3809557.00	2.53	3072.81	3041.50
16	5	5	19404.00	17701.00	146.25	0	Spot (Block16, Row5, Column5)	17050.12	15887.00	7810.01	0.03	0.46	2803.50	2842.99	2803.50	382.37	0.01	0.13	100.00	100.00	0.00	13083.50	14246.62	9837922.00	37.16	5791.53	5331.00
16	6	5	19710.00	17698.00	186.25	0	Spot (Block16, Row5, Column6)	3697.04	3668.50	457.77	0.00	0.12	2915.00	2957.87	2915.00	359.10	0.01	0.12	81.00	51.00	0.00	753.50	782.04	3600918.00	2.06	3362.02	3383.00
16	7	5	20005.00	17710.00	181.10	0	Spot (Block16, Row5, Column7)	3582.03	3585.00	430.50	0.00	0.12	2863.50	2916.20	2863.50	351.06	0.01	0.12	76.00	53.00	0.00	721.50	718.53	3291888.00	1.90	3209.71	3155.00
16	8	5	20308.00	17706.00	146.50	0	Spot (Block16, Row5, Column8)	5547.21	5316.50	1483.93	0.02	0.27	2842.00	2881.06	2842.00	327.70	0.01	0.11	99.00	98.00	0.00	2474.50	2705.21	3239568.00	8.14	3778.11	3725.50
16	1	6	18216.00	18004.00	202.10	0	Spot (Block16, Row6, Column1)	3572.85	3526.50	494.56	0.01	0.14	2796.00	2841.08	2796.00	372.92	0.01	0.13	76.00	48.00	0.00	730.50	776.85	4151652.00	1.96	3128.51	3076.00
16	2	6	18513.00	18006.00	214.95	0	Spot (Block16, Row6, Column2)	3572.91	3498.00	493.36	0.01	0.14	2856.00	2895.16	2856.00	375.80	0.01	0.13	69.00	43.00	0.00	642.00	716.91	4709092.00	1.80	3173.35	3100.00
16	3	6	18804.00	18002.00	153.50	0	Spot (Block16, Row6, Column3)	7213.25	6751.00	2389.00	0.03	0.33	2874.00	2903.98	2874.00	362.86	0.00	0.12	100.00	99.00	0.00	3877.00	4339.25	4645330.00	11.88	3964.44	4005.00
16	4	6	19108.00	18010.00	178.60	0	Spot (Block16, Row6, Column4)	4016.54	3901.00	628.94	0.01	0.16	2796.00	2848.06	2796.00	384.81	0.01	0.14	93.00	73.00	0.00	1105.00	1220.54	3582752.00	3.04	3357.75	3230.00
16	5	6	19408.00	18001.00	146.75	0	Spot (Block16, Row6, Column5)	11251.99	10691.00	4083.77	0.02	0.36	2795.00	2844.87	2795.00	384.82	0.01	0.14	100.00	100.00	0.00	7896.00	8456.99	6638675.00	21.85	4744.84	4466.00
16	6	6	19704.00	17997.00	206.35	0	Spot (Block16, Row6, Column6)	3329.71	3296.00	379.55	0.00	0.11	2845.00	2889.51	2845.00	352.62	0.01	0.12	57.00	30.00	0.00	451.00	484.71	4055588.00	1.25	3119.42	3100.50
16	7	6	20008.00	18006.00	179.10	0	Spot (Block16, Row6, Column7)	4187.52	4037.00	719.14	0.02	0.17	2839.00	2871.44	2839.00	324.37	0.00	0.11	96.00	84.00	0.00	1198.00	1348.52	3777146.00	4.06	3279.16	3293.00
16	8	6	20316.00	18005.00	165.35	0	Spot (Block16, Row6, Column8)	4060.46	3894.00	691.33	0.02	0.17	2835.00	2871.55	2835.00	316.21	0.01	0.11	92.00	83.00	0.00	1059.00	1225.46	3094071.00	3.76	3296.19	3297.00
16	1	7	18214.00	18303.00	196.90	0	Spot (Block16, Row7, Column1)	3566.32	3508.00	429.01	0.01	0.12	2785.00	2871.62	2785.00	450.45	0.01	0.16	75.00	40.00	0.00	723.00	781.32	3912252.00	1.54	3129.22	3085.00
16	2	7	18510.00	18310.00	191.05	0	Spot (Block16, Row7, Column2)	3427.19	3433.00	402.85	0.00	0.12	2819.00	2876.60	2819.00	366.84	0.01	0.13	66.00	42.00	0.00	614.00	608.19	3553998.00	1.50	3098.81	3040.00
16	3	7	18807.00	18307.00	222.55	0	Spot (Block16, Row7, Column3)	3401.74	3393.00	380.80	0.00	0.11	2827.00	2878.29	2827.00	352.08	0.01	0.12	68.00	36.00	0.00	566.00	574.74	4816864.00	1.49	3032.90	2971.00
16	4	7	19103.00	18301.00	211.70	0	Spot (Block16, Row7, Column4)	3428.32	3364.50	436.75	0.01	0.13	2781.00	2829.14	2781.00	329.99	0.01	0.12	71.00	46.00	0.00	583.50	647.32	4388246.00	1.82	3121.58	3094.00
16	5	7	19407.00	18305.00	206.75	0	Spot (Block16, Row7, Column5)	3461.35	3464.00	397.69	0.00	0.11	2772.00	2807.88	2772.00	335.79	0.01	0.12	77.00	51.00	0.00	692.00	689.35	4215919.00	1.95	3018.12	2999.50
16	6	7	19707.00	18300.00	196.85	0	Spot (Block16, Row7, Column6)	3520.08	3495.00	388.16	0.00	0.11	2731.00	2774.14	2731.00	315.33	0.01	0.11	88.00	63.00	0.00	764.00	789.08	3858009.00	2.37	3035.65	3004.00
16	7	7	20005.00	18300.00	176.35	0	Spot (Block16, Row7, Column7)	4238.10	4073.00	884.05	0.02	0.21	2779.00	2799.56	2779.00	295.76	0.00	0.11	95.00	86.00	0.00	1294.00	1459.10	3687150.00	4.86	3213.62	3209.50
16	8	7	20312.00	18305.00	149.70	0	Spot (Block16, Row7, Column8)	4532.56	4450.00	598.53	0.01	0.13	2874.00	2895.82	2874.00	317.66	0.00	0.11	100.00	98.00	0.00	1576.00	1658.56	2801125.00	5.15	3427.15	3419.50
16	1	8	18202.00	18605.00	148.60	0	Spot (Block16, Row8, Column1)	64730.71	65535.00	3731.89	0.01	0.06	2897.00	2974.66	2897.00	498.42	0.01	0.17	100.00	100.00	92.22	62638.00	61833.71	39097688.00	123.90	23692.85	19515.00
16	2	8	18508.00	18600.00	189.15	0	Spot (Block16, Row8, Column2)	3603.15	3548.00	422.67	0.01	0.12	2876.00	2940.98	2876.00	421.78	0.01	0.14	68.00	39.00	0.00	672.00	727.15	3635577.00	1.57	3216.08	3227.00
16	3	8	18805.00	18602.00	165.55	0	Spot (Block16, Row8, Column3)	4170.15	4031.00	821.59	0.01	0.20	2785.00	2836.29	2785.00	316.44	0.01	0.11	97.00	86.00	0.00	1246.00	1385.15	3173485.00	4.22	3255.72	3271.50
16	4	8	19115.00	18597.00	178.45	0	Spot (Block16, Row8, Column4)	3598.57	3531.00	486.26	0.01	0.14	2737.00	2778.54	2737.00	313.65	0.01	0.11	88.00	64.00	0.00	794.00	861.57	3217124.00	2.61	3117.45	3075.50
16	5	8	19401.00	18599.00	194.10	0	Spot (Block16, Row8, Column5)	3319.55	3323.00	398.57	0.00	0.12	2722.00	2765.74	2722.00	309.93	0.01	0.11	70.00	48.00	0.00	601.00	597.55	3538642.00	1.79	3051.75	3056.00
16	6	8	19708.00	18606.00	186.90	0	Spot (Block16, Row8, Column6)	3685.60	3548.50	686.23	0.02	0.19	2692.00	2735.50	2692.00	285.46	0.01	0.10	94.00	77.00	0.00	856.50	993.60	3626632.00	3.33	3054.46	3040.00
16	7	8	20015.00	18595.00	181.10	0	Spot (Block16, Row8, Column7)	3504.20	3465.50	501.86	0.00	0.14	2711.00	2751.88	2711.00	288.21	0.01	0.10	84.00	64.00	0.00	754.50	793.20	3216855.00	2.61	2993.17	2947.00
16	8	8	20317.00	18596.00	124.45	0	Spot (Block16, Row8, Column8)	10112.82	10021.00	2284.76	0.00	0.23	2851.00	2884.15	2851.00	326.29	0.01	0.11	100.00	100.00	0.00	7170.00	7261.82	4126030.00	22.15	4920.96	4521.50
17	1	1	4704.00	21011.00	156.15	0	Spot (Block17, Row1, Column1)	65161.57	65535.00	2108.79	0.00	0.03	7031.00	7196.41	7031.00	1065.03	0.01	0.15	100.00	100.00	93.43	58504.00	58130.57	43658664.00	54.43	26630.83	24014.50
17	2	1	5003.00	21016.00	144.15	0	Spot (Block17, Row1, Column2)	9909.17	9721.50	1743.71	0.01	0.18	6872.00	6979.46	6872.00	849.48	0.01	0.12	99.00	93.00	0.00	2849.50	3037.17	5588772.00	3.45	8055.30	8074.00
17	3	1	5321.00	21027.00	197.55	0	Spot (Block17, Row1, Column3)	8861.50	8173.00	2738.41	0.04	0.31	6911.00	7015.36	6911.00	962.40	0.01	0.14	65.00	34.00	0.00	1262.00	1950.50	9765378.00	1.92	7504.33	7487.50
17	4	1	5607.00	21017.00	179.30	0	Spot (Block17, Row1, Column4)	9139.31	9053.50	1220.37	0.00	0.13	7058.00	7184.41	7058.00	1025.63	0.01	0.14	76.00	48.00	0.00	1995.50	2081.31	8243656.00	1.91	7771.26	7725.00
17	5	1	5907.00	21014.00	142.60	0	Spot (Block17, Row1, Column5)	27447.46	25552.50	12026.14	0.03	0.44	7255.50	7404.48	7255.50	939.99	0.01	0.13	100.00	100.00	0.00	18297.00	20191.96	15205894.00	21.32	11535.88	11117.00
17	6	1	6200.00	21013.00	147.30	0	Spot (Block17, Row1, Column6)	18575.60	17337.00	6218.66	0.03	0.33	7505.00	7651.34	7505.00	961.95	0.01	0.13	100.00	100.00	0.00	9832.00	11070.60	11015329.00	11.36	10319.79	9914.00
17	7	1	6515.00	21011.00	109.80	0	Spot (Block17, Row1, Column7)	33935.62	34110.00	9012.33	0.00	0.27	7755.00	7852.61	7755.00	717.26	0.01	0.09	100.00	100.00	0.00	26355.00	26180.62	10587913.00	36.36	15486.66	13905.00
17	8	1	6822.00	21003.00	223.90	0	Spot (Block17, Row1, Column8)	9657.47	9519.00	858.47	0.01	0.09	8114.00	8246.56	8114.00	994.61	0.01	0.12	77.00	24.00	0.00	1405.00	1543.47	13858471.00	1.42	8664.00	8591.00
17	1	2	4692.00	21310.00	122.80	0	Spot (Block17, Row2, Column1)	8265.27	7997.50	1396.25	0.01	0.17	6865.00	6977.84	6865.00	979.62	0.01	0.14	71.00	6.00	0.00	1132.50	1400.27	3339169.00	1.31	7469.35	7477.00
17	2	2	5002.00	21315.00	131.80	0	Spot (Block17, Row2, Column2)	10450.33	10351.50	1388.05	0.00	0.13	6829.50	6934.71	6829.50	971.22	0.01	0.14	100.00	89.00	0.00	3522.00	3620.83	4869853.00	3.62	8178.02	8173.00
17	3	2	5307.00	21315.00	209.90	0	Spot (Block17, Row2, Column3)	8279.97	8169.50	582.60	0.01	0.07	6893.00	6950.31	6893.00	455.18	0.00	0.07	99.00	83.00	0.00	1276.50	1386.97	10366523.00	2.92	7653.34	7563.00
17	4	2	5618.00	21309.00	232.25	0	Spot (Block17, Row2, Column4)	9002.44	8904.50	1288.04	0.00	0.14	7204.00	7278.39	7204.00	566.17	0.00	0.08	96.00	77.00	0.00	1700.50	1798.44	13971789.00	3.05	8029.95	7813.50
17	5	2	5915.00	21315.00	148.30	0	Spot (Block17, Row2, Column5)	15639.20	15283.00	3468.17	0.01	0.22	7458.00	7584.71	7458.00	839.02	0.01	0.11	100.00	98.00	0.00	7825.00	8181.20	9305325.00	9.60	9959.08	9586.00
17	6	2	6204.00	21311.00	219.10	0	Spot (Block17, Row2, Column6)	8896.13	8880.00	612.87	0.00	0.07	7505.00	7662.42	7505.00	1176.99	0.01	0.15	62.00	8.00	0.00	1375.00	1391.13	12214387.00	1.05	8183.16	8061.50
17	7	2	6514.00	21302.00	205.45	0	Spot (Block17, Row2, Column7)	9497.87	9218.50	1243.05	0.01	0.13	7537.00	7633.62	7537.00	944.49	0.01	0.12	91.00	39.00	0.00	1681.50	1960.87	11416443.00	1.97	8274.58	8263.50
17	8	2	6809.00	21317.00	139.25	0	Spot (Block17, Row2, Column8)	8758.23	8736.00	398.49	0.00	0.05	7720.00	7823.70	7720.00	1022.53	0.01	0.13	49.00	0.00	0.00	1016.00	1038.23	4589315.00	0.91	8476.43	8478.50
17	1	3	4707.00	21615.00	144.45	0	Spot (Block17, Row3, Column1)	17086.68	15567.50	6741.14	0.04	0.39	6704.00	6781.32	6704.00	692.37	0.00	0.10	100.00	100.00	0.00	8863.50	10382.68	9705233.00	14.88	8920.73	8579.00
17	2	3	5009.00	21617.00	201.00	0	Spot (Block17, Row3, Column2)	8156.47	8151.00	531.43	0.00	0.07	6785.00	6848.27	6785.00	450.35	0.00	0.07	98.00	77.00	0.00	1366.00	1371.47	9347314.00	2.90	7366.05	7361.50
17	3	3	5312.00	21608.00	199.30	0	Spot (Block17, Row3, Column3)	9002.71	8641.00	1790.49	0.02	0.20	7045.00	7112.38	7045.00	457.84	0.00	0.06	99.00	88.00	0.00	1596.00	1957.71	10146058.00	4.13	7784.65	7758.00
17	4	3	5613.00	21618.00	200.30	0	Spot (Block17, Row3, Column4)	10207.43	9652.00	1717.78	0.02	0.17	7483.00	7577.36	7483.00	733.88	0.01	0.10	97.00	80.00	0.00	2169.00	2724.43	11616054.00	3.58	8671.72	8504.00
17	5	3	5922.00	21621.00	174.05	0	Spot (Block17, Row3, Column5)	10396.93	9797.00	3797.81	0.03	0.37	7731.00	7823.30	7731.00	760.48	0.01	0.10	95.00	70.00	0.12	2066.00	2665.93	8743817.00	3.38	8778.63	8659.50
17	6	3	6204.00	21626.00	214.20	0	Spot (Block17, Row3, Column6)	9181.35	9106.00	633.60	0.00	0.07	7634.00	7754.21	7634.00	958.65	0.01	0.12	87.00	24.00	0.00	1472.00	1547.35	12073476.00	1.49	8506.93	8385.00
17	7	3	6514.00	21615.00	166.65	0	Spot (Block17, Row3, Column7)	13084.44	11311.00	4666.43	0.06	0.36	7515.00	7666.68	7515.00	1235.80	0.01	0.16	90.00	68.00	0.00	3796.00	5569.44	10061937.00	4.38	8985.69	8698.00
17	8	3	6797.00	21604.00	209.05	0	Spot (Block17, Row3, Column8)	8984.36	8563.00	2522.65	0.02	0.28	7634.50	7773.97	7634.50	1129.04	0.01	0.15	36.00	6.00	0.00	928.50	1349.86	11176547.00	1.07	8792.50	8240.00
17	1	4	4701.00	21912.00	191.00	0	Spot (Block17, Row4, Column1)	9127.07	8658.50	2148.62	0.02	0.24	6570.00	6626.69	6570.00	454.39	0.00	0.07	100.00	90.00	0.00	2088.50	2557.07	9419135.00	5.50	7421.25	7311.50
17	2	4	4996.00	21923.00	235.60	0	Spot (Block17, Row4, Column2)	7924.21	7921.00	600.63	0.00	0.08	6723.00	6835.24	6723.00	649.45	0.01	0.10	86.00	42.00	0.00	1198.00	1201.21	12639109.00	1.68	7595.66	6889.00
17	3	4	5313.00	21915.00	140.25	0	Spot (Block17, Row4, Column3)	20754.13	20288.00	6395.79	0.01	0.31	7171.00	7334.84	7171.00	1173.19	0.01	0.16	100.00	100.00	0.00	13117.00	13583.13	10999687.00	11.44	11526.32	10687.00
17	4	4	5612.00	21913.00	212.00	0	Spot (Block17, Row4, Column4)	9381.56	9076.00	1940.73	0.01	0.21	7645.00	7795.28	7645.00	1331.75	0.01	0.17	54.00	6.00	0.00	1431.00	1736.56	12017776.00	1.19	8451.16	8372.50
17	5	4	5891.00	21906.00	227.25	0	Spot (Block17, Row4, Column5)	9514.54	9293.00	1493.92	0.01	0.16	7864.00	7989.36	7864.00	970.77	0.01	0.12	73.00	27.00	0.00	1429.00	1650.54	14091031.00	1.57	8798.79	8321.00
17	6	4	6207.00	21911.00	174.90	0	Spot (Block17, Row4, Column6)	13974.75	14006.00	1952.36	0.00	0.14	7769.00	7866.64	7769.00	837.91	0.01	0.11	100.00	100.00	0.00	6237.00	6205.75	11878539.00	7.29	9705.56	9448.00
17	7	4	6506.00	21912.00	146.10	0	Spot (Block17, Row4, Column7)	19909.08	17930.00	8080.83	0.05	0.41	7645.00	7745.80	7645.00	816.43	0.01	0.11	100.00	100.00	0.00	10285.00	12264.08	11567175.00	14.90	10184.81	9873.00
17	8	4	6807.00	21924.00	141.40	0	Spot (Block17, Row4, Column8)	14600.52	13980.50	2717.63	0.02	0.19	7701.00	7820.91	7701.00	881.86	0.01	0.11	100.00	100.00	0.00	6279.50	6899.52	7942685.00	7.69	10232.68	10173.00
17	1	5	4701.00	22216.00	99.40	0	Spot (Block17, Row5, Column1)	9714.24	9711.00	826.66	0.00	0.09	6447.00	6520.71	6447.00	915.80	0.00	0.14	100.00	95.00	0.00	3264.00	3267.24	2447988.00	3.49	7660.75	7648.00
17	2	5	5012.00	22209.00	213.20	0	Spot (Block17, Row5, Column2)	7768.32	7778.00	391.21	0.00	0.05	6627.00	6690.85	6627.00	678.75	0.00	0.10	89.00	28.00	0.00	1151.00	1141.32	10083276.00	1.59	7147.40	7064.00
17	3	5	5320.00	22206.00	201.90	0	Spot (Block17, Row5, Column3)	8719.27	8680.00	601.04	0.00	0.07	7187.50	7393.69	7187.50	1367.84	0.01	0.19	60.00	0.00	0.00	1492.50	1531.77	10114348.00	0.97	7930.19	7836.00
17	4	5	5607.00	22204.00	190.25	0	Spot (Block17, Row5, Column4)	9406.35	9302.50	745.73	0.00	0.08	7586.50	7797.64	7586.50	1487.32	0.01	0.19	61.00	7.00	0.00	1716.00	1819.85	9594480.00	1.08	9019.65	8661.50
17	5	5	5915.00	22216.00	138.95	0	Spot (Block17, Row5, Column5)	40780.27	39749.00	13371.92	0.01	0.33	7786.00	7987.60	7786.00	1344.58	0.01	0.17	100.00	100.00	4.79	31963.00	32994.27	21287316.00	24.39	16969.04	15556.00
17	6	5	6209.00	22207.00	187.90	0	Spot (Block17, Row5, Column6)	9474.48	9265.00	1393.35	0.01	0.15	7713.00	7828.08	7713.00	965.27	0.01	0.12	84.00	34.00	0.00	1552.00	1761.48	9408162.00	1.71	8639.79	8566.00
17	7	5	6518.00	22212.00	189.80	0	Spot (Block17, Row5, Column7)	9771.14	9599.50	942.57	0.01	0.10	7489.00	7631.88	7489.00	940.28	0.01	0.12	95.00	61.00	0.00	2110.50	2282.14	9947022.00	2.28	8622.03	8476.00
17	8	5	6808.00	22210.00	146.00	0	Spot (Block17, Row5, Column8)	25706.58	23532.00	11752.78	0.04	0.46	7642.00	7764.47	7642.00	948.54	0.01	0.12	100.00	99.00	0.35	15890.00	18064.58	14832698.00	18.92	11032.11	10466.50
17	1	6	4707.00	22530.00	204.60	0	Spot (Block17, Row6, Column1)	7506.79	7436.00	379.93	0.00	0.05	6348.00	6450.76	6348.00	994.67	0.01	0.15	62.00	2.00	0.00	1088.00	1158.79	8895545.00	1.06	7004.57	7069.00
17	2	6	5021.00	22512.00	204.85	0	Spot (Block17, Row6, Column2)	8714.96	8265.00	2715.39	0.02	0.31	6548.50	6674.92	6548.50	881.26	0.01	0.13	93.00	47.00	0.00	1716.50	2166.46	10379516.00	2.31	7423.06	7340.00
17	3	6	5301.00	22511.00	138.20	0	Spot (Block17, Row6, Column3)	26963.07	27077.00	9184.19	0.00	0.34	6974.00	7125.58	6974.00	1066.27	0.01	0.15	100.00	100.00	0.00	20103.00	19989.07	13993836.00	18.60	12329.25	11360.50
17	4	6	5610.00	22520.00	182.05	0	Spot (Block17, Row6, Column4)	9551.81	9448.50	1121.00	0.00	0.12	7236.00	7431.49	7236.00	1345.28	0.01	0.18	77.00	40.00	0.00	2212.50	2315.81	8844976.00	1.58	8206.58	8227.50
17	5	6	5910.00	22514.00	139.05	0	Spot (Block17, Row6, Column5)	41172.29	40785.00	13647.20	0.00	0.33	7453.00	7630.10	7453.00	1312.79	0.01	0.17	100.00	100.00	5.78	33332.00	33719.29	21368440.00	25.55	16462.64	14869.00
17	6	6	6212.00	22514.00	191.45	0	Spot (Block17, Row6, Column6)	9426.25	9044.00	1619.38	0.02	0.17	7356.00	7474.66	7356.00	921.95	0.01	0.12	84.00	44.00	0.00	1688.00	2070.25	9737320.00	2.12	8114.91	8136.00
17	7	6	6509.00	22512.00	145.40	0	Spot (Block17, Row6, Column7)	19871.19	18709.50	7148.83	0.03	0.36	7218.00	7408.42	7218.00	1067.09	0.01	0.14	100.00	98.00	0.00	11491.50	12653.19	11525288.00	11.68	9951.31	9525.00
17	8	6	6816.00	22512.00	143.55	0	Spot (Block17, Row6, Column8)	20266.10	19403.50	7670.96	0.02	0.38	7467.00	7605.86	7467.00	1122.45	0.01	0.15	100.00	94.00	0.00	11936.50	12799.10	11227417.00	11.28	11319.01	10694.00
17	1	7	4715.00	22805.00	201.40	0	Spot (Block17, Row7, Column1)	7776.69	7438.00	1982.03	0.02	0.25	6335.00	6415.98	6335.00	632.49	0.01	0.10	90.00	32.00	0.00	1103.00	1441.69	8950974.00	2.15	6976.91	6940.00
17	2	7	5011.00	22821.00	220.35	0	Spot (Block17, Row7, Column2)	7434.05	7370.00	1133.94	0.00	0.15	6357.00	6430.37	6357.00	670.96	0.00	0.10	81.00	18.00	0.00	1013.00	1077.05	10363063.00	1.50	6983.16	6772.50
17	3	7	5311.00	22816.00	225.55	0	Spot (Block17, Row7, Column3)	7770.69	7742.00	398.78	0.00	0.05	6702.00	6849.29	6702.00	1275.80	0.01	0.19	28.00	0.00	0.00	1040.00	1068.69	11352975.00	0.72	7142.91	7149.50
17	4	7	5614.00	22812.00	194.70	0	Spot (Block17, Row7, Column4)	7907.12	7830.00	440.26	0.00	0.06	6866.00	6961.52	6866.00	1140.50	0.01	0.16	39.00	0.00	0.00	964.00	1041.12	8476432.00	0.83	7557.36	7576.00
17	5	7	5920.00	22808.00	201.90	0	Spot (Block17, Row7, Column5)	8775.85	8665.50	663.86	0.01	0.08	7087.50	7175.52	7087.50	793.72	0.01	0.11	94.00	49.00	0.00	1578.00	1688.35	10162432.00	2.02	7891.39	7834.00
17	6	7	6209.00	22815.00	210.65	0	Spot (Block17, Row7, Column6)	8874.24	8834.00	626.75	0.00	0.07	7113.00	7211.04	7113.00	901.82	0.01	0.13	91.00	43.00	0.00	1721.00	1761.24	11199296.00	1.84	7880.30	7835.00
17	7	7	6501.00	22812.00	146.40	0	Spot (Block17, Row7, Column7)	18220.17	17235.00	5794.86	0.02	0.32	7085.00	7215.59	7085.00	861.58	0.01	0.12	100.00	100.00	0.00	10150.00	11135.17	10658800.00	12.77	9892.58	9468.00
17	8	7	6810.00	22813.00	147.00	-50	Spot (Block17, Row7, Column8)	7269.81	7295.50	459.22	0.00	0.06	7404.00	7512.23	7404.00	830.53	0.01	0.11	0.00	0.00	0.00	-108.50	-134.19	4274646.00	-0.29	7314.30	7390.00
17	1	8	4697.00	23118.00	144.70	0	Spot (Block17, Row8, Column1)	65187.94	65535.00	2526.77	0.00	0.04	6405.00	6543.98	6405.00	867.46	0.01	0.13	100.00	100.00	96.99	59130.00	58782.94	36766300.00	67.60	29297.87	25182.50
17	2	8	5012.00	23112.00	209.30	0	Spot (Block17, Row8, Column2)	7695.00	7653.00	474.72	0.00	0.06	6400.00	6555.59	6400.00	824.10	0.01	0.13	83.00	22.00	0.00	1253.00	1295.00	9649536.00	1.38	6993.42	7001.00
17	3	8	5306.00	23113.00	146.85	0	Spot (Block17, Row8, Column3)	15645.39	14371.50	6272.19	0.04	0.40	6624.00	6736.47	6624.00	1122.43	0.01	0.17	100.00	86.00	0.00	7747.50	9021.39	9199490.00	7.94	8457.62	8259.00
17	4	8	5615.00	23111.00	203.05	0	Spot (Block17, Row8, Column4)	8058.74	7909.00	874.24	0.01	0.11	6792.00	6892.82	6792.00	1059.30	0.01	0.15	55.00	6.00	0.00	1117.00	1266.74	9452906.00	1.10	7372.62	7373.00
17	5	8	5903.00	23136.00	195.30	0	Spot (Block17, Row8, Column5)	8041.15	7965.00	613.15	0.00	0.08	7009.00	7131.52	7009.00	1013.36	0.01	0.14	46.00	7.00	0.00	956.00	1032.15	8676397.00	0.90	7523.64	7546.50
17	6	8	6212.00	23103.00	195.80	0	Spot (Block17, Row8, Column6)	8653.46	8613.50	648.69	0.00	0.07	7088.00	7303.11	7088.00	1567.12	0.01	0.21	48.00	0.00	0.00	1525.50	1565.46	9380348.00	0.86	7905.97	7895.00
17	7	8	6509.00	23112.00	163.35	0	Spot (Block17, Row8, Column7)	11451.25	10977.00	2302.99	0.02	0.20	7276.00	7397.29	7276.00	773.16	0.01	0.10	99.00	92.00	0.00	3701.00	4175.25	8462471.00	5.24	8488.35	8565.00
17	8	8	6818.00	23117.00	121.80	0	Spot (Block17, Row8, Column8)	28304.99	27706.50	6680.73	0.01	0.24	7859.00	8030.57	7859.00	1133.87	0.01	0.14	100.00	100.00	0.00	19847.50	20445.99	11038945.00	17.88	13776.47	12726.50
18	1	1	9209.00	21009.00	157.95	0	Spot (Block18, Row1, Column1)	65210.09	65535.00	1881.17	0.00	0.03	6886.00	6990.71	6886.00	581.58	0.01	0.08	100.00	100.00	93.72	58649.00	58324.09	44669332.00	100.11	28113.54	25636.00
18	2	1	9491.00	21015.00	185.25	0	Spot (Block18, Row1, Column2)	8443.81	8378.00	774.87	0.00	0.09	6818.00	6880.42	6818.00	466.31	0.00	0.07	95.00	80.00	0.00	1560.00	1625.81	8165160.00	3.35	7492.94	7463.50
18	3	1	9807.00	21006.00	191.30	0	Spot (Block18, Row1, Column3)	8279.84	8272.50	684.34	0.00	0.08	6864.00	6905.88	6864.00	379.83	0.00	0.06	94.00	80.00	0.00	1408.50	1415.84	8544799.00	3.62	7456.52	7466.00
18	4	1	10103.00	21010.00	173.95	0	Spot (Block18, Row1, Column4)	8382.94	8300.00	739.19	0.00	0.09	6901.00	6937.29	6901.00	410.44	0.00	0.06	95.00	80.00	0.00	1399.00	1481.94	7066815.00	3.52	7552.77	7584.00
18	5	1	10399.00	21009.00	174.40	0	Spot (Block18, Row1, Column5)	8288.89	8156.00	670.80	0.01	0.08	6858.00	6901.76	6858.00	427.41	0.00	0.06	97.00	77.00	0.00	1298.00	1430.89	7078709.00	3.25	7464.30	7403.00
18	6	1	10700.00	21007.00	190.05	0	Spot (Block18, Row1, Column6)	8575.27	8441.00	774.36	0.01	0.09	6875.50	6917.20	6875.50	431.15	0.00	0.06	97.00	87.00	0.00	1565.50	1699.77	8721052.00	3.85	7623.21	7594.00
18	7	1	11015.00	21010.00	117.60	0	Spot (Block18, Row1, Column7)	10478.46	10410.00	1085.10	0.00	0.10	6884.00	6950.31	6884.00	429.70	0.00	0.06	100.00	100.00	0.00	3526.00	3594.46	3782725.00	8.21	8251.58	8225.00
18	8	1	11309.00	21006.00	211.10	0	Spot (Block18, Row1, Column8)	8334.33	8283.00	695.77	0.00	0.08	6933.00	6962.03	6933.00	414.66	0.00	0.06	94.00	77.00	0.00	1350.00	1401.33	10567934.00	3.31	7558.10	7556.00
18	1	2	9207.00	21309.00	139.80	0	Spot (Block18, Row2, Column1)	7813.02	7889.50	374.90	0.00	0.05	6867.00	6926.53	6867.00	462.94	0.00	0.07	84.00	58.00	0.00	1022.50	946.02	4125272.00	1.91	7381.82	7311.50
18	2	2	9507.00	21303.00	148.20	0	Spot (Block18, Row2, Column2)	8910.83	8835.00	777.66	0.00	0.09	6872.00	6923.99	6872.00	396.37	0.00	0.06	99.00	96.00	0.00	1963.00	2038.83	5346501.00	5.01	7847.10	7626.00
18	3	2	9800.00	21308.00	204.55	0	Spot (Block18, Row2, Column3)	7981.10	8000.00	493.47	0.00	0.06	6879.00	6924.66	6879.00	393.27	0.00	0.06	94.00	69.00	0.00	1121.00	1102.10	9505495.00	2.69	7333.22	7342.50
18	4	2	10105.00	21314.00	193.85	0	Spot (Block18, Row2, Column4)	8344.14	8306.00	623.67	0.00	0.07	6849.00	6895.55	6849.00	401.81	0.00	0.06	99.00	84.00	0.00	1457.00	1495.14	8886512.00	3.61	7624.90	7579.50
18	5	2	10408.00	21313.00	167.40	0	Spot (Block18, Row2, Column5)	10209.34	10053.00	1126.16	0.01	0.11	6860.00	6894.61	6860.00	416.31	0.00	0.06	100.00	100.00	0.00	3193.00	3349.34	7912237.00	7.96	7962.17	7905.00
18	6	2	10703.00	21311.00	191.50	0	Spot (Block18, Row2, Column6)	8181.39	8043.50	706.17	0.01	0.09	6926.00	6975.59	6926.00	455.08	0.00	0.07	86.00	62.00	0.00	1117.50	1255.39	8459559.00	2.65	7507.48	7493.00
18	7	2	10998.00	21302.00	182.55	0	Spot (Block18, Row2, Column7)	8418.17	8384.00	534.52	0.00	0.06	7019.00	7069.97	7019.00	461.57	0.00	0.07	98.00	78.00	0.00	1365.00	1399.17	7870991.00	2.92	7796.70	7839.00
18	8	2	11306.00	21306.00	141.00	0	Spot (Block18, Row2, Column8)	8010.86	7990.50	492.14	0.00	0.06	7017.00	7057.30	7017.00	418.33	0.00	0.06	85.00	57.00	0.00	973.50	993.86	4325862.00	2.28	7591.11	7607.50
18	1	3	9209.00	21611.00	157.90	0	Spot (Block18, Row3, Column1)	9341.36	9148.50	976.41	0.01	0.10	6910.00	6949.16	6910.00	405.36	0.00	0.06	100.00	97.00	0.00	2238.50	2431.36	6389490.00	5.90	7725.68	7719.00
18	2	3	9503.00	21606.00	181.50	0	Spot (Block18, Row3, Column2)	8403.02	8292.50	631.71	0.01	0.08	6948.00	6986.39	6948.00	392.19	0.00	0.06	98.00	89.00	0.00	1344.50	1455.02	7781198.00	3.61	7642.53	7657.00
18	3	3	9795.00	21606.00	176.80	0	Spot (Block18, Row3, Column3)	9211.04	8869.00	1974.28	0.02	0.21	6940.00	7012.49	6940.00	442.26	0.00	0.06	98.00	91.00	0.00	1929.00	2271.04	8022819.00	4.97	7820.66	7867.00
18	4	3	10101.00	21611.00	169.45	0	Spot (Block18, Row3, Column4)	9552.69	9221.00	1174.93	0.02	0.12	6861.00	6927.34	6861.00	408.85	0.00	0.06	99.00	98.00	0.00	2360.00	2691.69	7651704.00	6.42	7902.03	7923.50
18	5	3	10414.00	21607.00	174.75	0	Spot (Block18, Row3, Column5)	8745.68	8613.00	1263.94	0.01	0.14	6887.00	6919.70	6887.00	408.64	0.00	0.06	97.00	86.00	0.00	1726.00	1858.68	7425081.00	4.47	7629.51	7556.50
18	6	3	10710.00	21608.00	190.40	0	Spot (Block18, Row3, Column6)	8911.99	8875.00	797.08	0.00	0.09	7007.00	7044.98	7007.00	436.59	0.00	0.06	99.00	91.00	0.00	1868.00	1904.99	9090229.00	4.28	7805.51	7767.50
18	7	3	11013.00	21612.00	154.20	0	Spot (Block18, Row3, Column7)	9425.25	9441.50	765.23	0.00	0.08	7098.00	7148.33	7098.00	457.89	0.00	0.06	100.00	97.00	0.00	2343.50	2327.25	6107564.00	4.97	8020.68	7985.50
18	8	3	11306.00	21605.00	197.60	0	Spot (Block18, Row3, Column8)	8282.36	8198.00	572.92	0.00	0.07	7110.00	7150.66	7110.00	460.85	0.00	0.06	91.00	60.00	0.00	1088.00	1172.36	9143726.00	2.46	7657.72	7665.00
18	1	4	9206.00	21909.00	166.55	0	Spot (Block18, Row4, Column1)	9722.61	9535.50	1292.40	0.01	0.13	6905.00	6959.74	6905.00	392.74	0.00	0.06	99.00	95.00	0.00	2630.50	2817.61	7486406.00	7.03	7836.80	7768.00
18	2	4	9493.00	21912.00	210.00	0	Spot (Block18, Row4, Column2)	8265.16	8217.00	525.53	0.00	0.06	6942.00	7002.89	6942.00	434.59	0.00	0.06	98.00	79.00	0.00	1275.00	1323.16	10414096.00	2.90	7474.98	7441.00
18	3	4	9809.00	21912.00	138.95	0	Spot (Block18, Row4, Column3)	15526.04	15227.00	2950.75	0.01	0.19	6913.00	6991.43	6913.00	459.77	0.00	0.07	100.00	100.00	0.00	8314.00	8613.04	8058015.00	18.56	9563.39	9220.00
18	4	4	10096.00	21919.00	186.85	0	Spot (Block18, Row4, Column4)	8127.81	8062.50	540.60	0.00	0.07	6877.00	6947.90	6877.00	427.61	0.00	0.06	95.00	75.00	0.00	1185.50	1250.81	7997766.00	2.76	7547.30	7578.50
18	5	4	10392.00	21912.00	188.75	0	Spot (Block18, Row4, Column5)	8309.27	8140.00	765.72	0.01	0.09	6897.00	6940.73	6897.00	431.78	0.00	0.06	92.00	72.00	0.00	1243.00	1412.27	8392360.00	3.17	7573.84	7500.50
18	6	4	10711.00	21916.00	197.90	0	Spot (Block18, Row4, Column6)	9048.47	9017.00	800.26	0.00	0.09	6983.50	7016.04	6983.50	418.50	0.00	0.06	99.00	96.00	0.00	2033.50	2064.97	10052855.00	4.86	7636.61	7668.50
18	7	4	11011.00	21905.00	162.75	0	Spot (Block18, Row4, Column7)	8954.32	8646.00	1455.45	0.02	0.16	7095.00	7129.44	7095.00	441.43	0.00	0.06	97.00	88.00	0.00	1551.00	1859.32	6554561.00	4.13	7903.09	7882.50
18	8	4	11304.00	21921.00	155.90	0	Spot (Block18, Row4, Column8)	9632.10	9534.00	1086.79	0.00	0.11	7093.00	7121.32	7093.00	453.76	0.00	0.06	99.00	97.00	0.00	2441.00	2539.10	6405344.00	5.53	7969.18	7943.00
18	1	5	9210.00	22211.00	109.75	0	Spot (Block18, Row5, Column1)	8931.18	8884.50	693.30	0.00	0.08	6882.00	6949.63	6882.00	404.97	0.00	0.06	99.00	95.00	0.00	2002.50	2049.18	2750803.00	4.89	7708.38	7656.50
18	2	5	9494.00	22209.00	188.45	0	Spot (Block18, Row5, Column2)	8346.23	8358.00	588.54	0.00	0.07	6939.00	6983.85	6939.00	427.70	0.00	0.06	94.00	82.00	0.00	1419.00	1407.23	8312841.00	3.19	7582.28	7548.00
18	3	5	9803.00	22211.00	194.40	0	Spot (Block18, Row5, Column3)	8399.88	8361.00	661.08	0.00	0.08	6883.00	6958.49	6883.00	449.87	0.00	0.06	96.00	78.00	0.00	1478.00	1516.88	8971071.00	3.20	7524.40	7475.00
18	4	5	10100.00	22216.00	193.00	0	Spot (Block18, Row5, Column4)	8545.55	8405.50	764.04	0.01	0.09	6886.00	6973.32	6886.00	454.41	0.01	0.07	99.00	84.00	0.00	1519.50	1659.55	8989916.00	3.46	7515.61	7509.00
18	5	5	10412.00	22214.00	141.35	0	Spot (Block18, Row5, Column5)	14215.47	13840.00	2567.25	0.01	0.18	6929.00	6990.11	6929.00	468.26	0.00	0.07	100.00	100.00	0.00	6911.00	7286.47	7704787.00	15.43	9043.97	8880.50
18	6	5	10714.00	22212.00	192.05	0	Spot (Block18, Row5, Column6)	8136.24	8093.00	603.66	0.00	0.07	6944.00	6979.85	6944.00	429.60	0.00	0.06	90.00	72.00	0.00	1149.00	1192.24	8494231.00	2.69	7482.10	7509.00
18	7	5	11006.00	22216.00	189.70	0	Spot (Block18, Row5, Column7)	8476.50	8418.50	605.98	0.00	0.07	7026.00	7065.53	7026.00	425.77	0.00	0.06	96.00	82.00	0.00	1392.50	1450.50	8595175.00	3.31	7610.15	7556.00
18	8	5	11315.00	22209.00	154.65	0	Spot (Block18, Row5, Column8)	9506.93	9367.50	1024.18	0.01	0.11	7036.00	7076.93	7036.00	433.03	0.00	0.06	99.00	97.00	0.00	2331.50	2470.93	6312599.00	5.61	7876.11	7850.00
18	1	6	9207.00	22515.00	206.35	0	Spot (Block18, Row6, Column1)	8591.82	8515.50	903.91	0.00	0.11	6859.00	6906.89	6859.00	412.82	0.00	0.06	92.00	83.00	0.00	1656.50	1732.82	10430466.00	4.08	7677.89	7725.50
18	2	6	9505.00	22509.00	195.55	0	Spot (Block18, Row6, Column2)	8451.67	8363.50	681.01	0.00	0.08	6962.00	7003.86	6962.00	444.86	0.00	0.06	95.00	80.00	0.00	1401.50	1489.67	9195413.00	3.25	7643.70	7602.00
18	3	6	9806.00	22514.00	159.25	0	Spot (Block18, Row6, Column3)	10020.94	9793.00	1390.98	0.01	0.14	6899.00	6966.57	6899.00	453.49	0.00	0.07	100.00	97.00	0.00	2894.00	3121.94	6964556.00	6.74	7928.74	7959.00
18	4	6	10100.00	22515.00	190.00	0	Spot (Block18, Row6, Column4)	8248.18	8112.00	687.60	0.01	0.08	6928.00	6996.27	6928.00	475.09	0.00	0.07	92.00	68.00	0.00	1184.00	1320.18	8380153.00	2.64	7426.34	7440.00
18	5	6	10411.00	22514.00	139.50	0	Spot (Block18, Row6, Column5)	13297.42	13407.00	2167.42	0.00	0.16	6926.50	7002.71	6926.50	488.24	0.00	0.07	100.00	100.00	0.00	6480.50	6370.92	7034335.00	12.89	8906.71	8716.00
18	6	6	10709.00	22508.00	196.65	0	Spot (Block18, Row6, Column6)	8038.32	7991.50	539.78	0.00	0.07	6931.00	6983.56	6931.00	438.17	0.00	0.06	90.00	61.00	0.00	1060.50	1107.32	8777843.00	2.41	7509.30	7400.50
18	7	6	11009.00	22511.00	156.05	0	Spot (Block18, Row6, Column7)	10105.47	10007.00	1242.39	0.00	0.12	7007.00	7046.60	7007.00	520.85	0.00	0.07	100.00	99.00	0.00	3000.00	3098.47	6780770.00	5.87	8075.08	8093.50
18	8	6	11315.00	22509.00	147.45	0	Spot (Block18, Row6, Column8)	10317.83	10341.50	1255.98	0.00	0.12	7064.00	7099.71	7064.00	532.44	0.00	0.07	100.00	99.00	0.00	3277.50	3253.83	6108154.00	6.04	8121.12	8075.00
18	1	7	9200.00	22806.00	204.05	0	Spot (Block18, Row7, Column1)	7983.05	7984.00	559.64	0.00	0.07	6806.00	6858.08	6806.00	506.79	0.00	0.07	88.00	60.00	0.00	1178.00	1177.05	9451927.00	2.22	7317.03	7322.00
18	2	7	9501.00	22806.00	197.70	0	Spot (Block18, Row7, Column2)	8132.71	8050.00	552.29	0.00	0.07	6846.50	6866.58	6846.50	444.41	0.00	0.06	95.00	76.00	0.00	1203.50	1286.21	9002907.00	2.85	7492.50	7440.00
18	3	7	9797.00	22810.00	216.10	0	Spot (Block18, Row7, Column3)	8087.40	8050.00	580.21	0.00	0.07	6937.00	6957.02	6937.00	453.19	0.00	0.07	86.00	61.00	0.00	1113.00	1150.40	10788586.00	2.49	7368.27	7337.00
18	4	7	10102.00	22816.00	196.45	0	Spot (Block18, Row7, Column4)	8062.60	7988.00	569.77	0.00	0.07	6938.00	6976.48	6938.00	450.67	0.00	0.06	89.00	60.00	0.00	1050.00	1124.60	8804354.00	2.41	7425.23	7453.00
18	5	7	10409.00	22819.00	215.35	0	Spot (Block18, Row7, Column5)	8339.98	8311.00	653.81	0.00	0.08	6915.50	6973.17	6915.50	468.48	0.00	0.07	95.00	75.00	0.00	1395.50	1424.48	11050476.00	2.92	7629.13	7629.00
18	6	7	10706.00	22814.00	205.00	0	Spot (Block18, Row7, Column6)	8319.03	8247.00	678.04	0.00	0.08	6875.00	6932.49	6875.00	452.38	0.00	0.07	95.00	77.00	0.00	1372.00	1444.03	9941242.00	3.06	7474.37	7379.00
18	7	7	10999.00	22810.00	181.90	0	Spot (Block18, Row7, Column7)	8780.91	8684.00	1024.41	0.00	0.12	6889.00	6943.48	6889.00	529.59	0.00	0.08	93.00	75.00	0.00	1795.00	1891.91	8236491.00	3.47	7612.85	7662.50
18	8	7	11310.00	22816.00	152.30	0	Spot (Block18, Row7, Column8)	10444.79	10490.00	1050.74	0.00	0.10	7046.50	7083.90	7046.50	567.19	0.00	0.08	100.00	99.00	0.00	3443.50	3398.29	6653332.00	5.93	8244.21	8179.00
18	1	8	9203.00	23115.00	147.80	0	Spot (Block18, Row8, Column1)	65128.41	65535.00	2631.92	0.00	0.04	6867.00	6971.06	6867.00	678.80	0.01	0.10	100.00	100.00	95.31	58668.00	58261.41	38881996.00	85.68	28061.69	23299.50
18	2	8	9498.00	23116.00	209.40	0	Spot (Block18, Row8, Column2)	8148.17	7951.50	701.21	0.01	0.09	6841.00	6883.42	6841.00	547.55	0.00	0.08	90.00	50.00	0.00	1110.50	1307.17	10168910.00	2.31	7367.97	7335.50
18	3	8	9802.00	23112.00	167.15	0	Spot (Block18, Row8, Column3)	8686.41	8530.00	789.68	0.01	0.09	6969.00	6982.15	6969.00	499.53	0.00	0.07	96.00	80.00	0.00	1561.00	1717.41	6775400.00	3.41	7609.37	7508.00
18	4	8	10103.00	23106.00	170.85	0	Spot (Block18, Row8, Column4)	8949.89	8755.00	1446.35	0.01	0.16	6983.00	7031.71	6983.00	495.07	0.00	0.07	97.00	88.00	0.00	1772.00	1966.89	7258358.00	3.87	7720.09	7740.00
18	5	8	10398.00	23108.00	204.95	0	Spot (Block18, Row8, Column5)	8128.91	8097.50	577.77	0.00	0.07	6883.00	6965.12	6883.00	507.11	0.01	0.07	90.00	61.00	0.00	1214.50	1245.91	9689657.00	2.29	7491.19	7451.50
18	6	8	10707.00	23110.00	182.80	0	Spot (Block18, Row8, Column6)	9137.10	8976.00	1137.47	0.01	0.12	6879.00	6944.07	6879.00	527.39	0.00	0.08	93.00	86.00	0.00	2097.00	2258.10	8552324.00	4.16	7778.02	7896.00
18	7	8	11013.00	23112.00	184.05	0	Spot (Block18, Row8, Column7)	8416.83	8302.00	652.54	0.01	0.08	6916.00	6980.29	6916.00	541.92	0.00	0.08	95.00	72.00	0.00	1386.00	1500.83	7979157.00	2.65	7525.70	7568.00
18	8	8	11316.00	23110.00	119.60	0	Spot (Block18, Row8, Column8)	25963.01	25220.00	6415.83	0.01	0.25	7142.00	7209.97	7142.00	588.66	0.00	0.08	100.00	100.00	0.00	18078.00	18821.01	9710164.00	31.86	13150.80	12569.50
19	1	1	13708.00	21005.00	157.90	0	Spot (Block19, Row1, Column1)	65173.08	65535.00	1508.95	0.00	0.02	10394.00	10478.79	10394.00	895.66	0.00	0.09	100.00	100.00	90.10	55141.00	54779.08	44774332.00	61.07	30548.84	27527.00
19	2	1	14013.00	21007.00	170.75	0	Spot (Block19, Row1, Column2)	12933.17	12731.00	1604.89	0.01	0.12	10218.00	10305.81	10218.00	824.40	0.00	0.08	96.00	74.00	0.00	2513.00	2715.17	10488798.00	3.19	11418.15	11330.00
19	3	1	14315.00	21000.00	206.00	0	Spot (Block19, Row1, Column3)	11822.67	11753.00	920.00	0.00	0.08	10191.00	10236.99	10191.00	751.74	0.00	0.07	83.00	51.00	0.00	1562.00	1631.67	14293607.00	2.11	10912.75	10743.00
19	4	1	14609.00	21006.00	194.55	0	Spot (Block19, Row1, Column4)	11939.70	11764.50	1125.47	0.01	0.09	9981.00	10033.87	9981.00	735.73	0.00	0.07	88.00	63.00	0.00	1783.50	1958.70	12775476.00	2.59	10726.80	10667.00
19	5	1	14909.00	21009.00	173.75	0	Spot (Block19, Row1, Column5)	12849.96	12597.00	1627.25	0.01	0.13	9769.50	9829.63	9769.50	681.65	0.00	0.07	99.00	86.00	0.00	2827.50	3080.46	10858213.00	4.43	10959.32	10920.50
19	6	1	15205.00	21006.00	201.45	0	Spot (Block19, Row1, Column6)	11904.70	11832.50	959.45	0.00	0.08	9813.00	9861.61	9813.00	723.54	0.00	0.07	93.00	72.00	0.00	2019.50	2091.70	13690405.00	2.82	10835.91	10773.00
19	7	1	15527.00	21006.00	116.95	0	Spot (Block19, Row1, Column7)	14314.97	13643.00	3580.16	0.02	0.25	9738.00	9768.01	9738.00	728.12	0.00	0.07	100.00	99.00	0.00	3905.00	4576.97	5196335.00	6.24	11576.80	11620.50
19	8	1	15815.00	21006.00	196.55	0	Spot (Block19, Row1, Column8)	11676.79	11572.00	961.56	0.00	0.08	9567.00	9600.19	9567.00	679.92	0.00	0.07	95.00	75.00	0.00	2005.00	2109.79	12739379.00	3.05	10429.01	10397.00
19	1	2	13709.00	21310.00	129.05	0	Spot (Block19, Row2, Column1)	11941.51	11894.00	930.42	0.00	0.08	10056.50	10154.88	10056.50	806.57	0.00	0.08	86.00	59.00	0.00	1837.50	1885.01	5254266.00	2.22	11057.77	11089.00
19	2	2	14018.00	21305.00	143.20	0	Spot (Block19, Row2, Column2)	11797.62	11696.00	848.85	0.00	0.07	9824.00	9909.70	9824.00	732.34	0.00	0.07	97.00	67.00	0.00	1872.00	1973.62	6606670.00	2.58	10882.00	10883.00
19	3	2	14316.00	21309.00	193.15	0	Spot (Block19, Row2, Column3)	11927.08	11817.50	900.50	0.00	0.08	9802.50	9892.97	9802.50	710.23	0.00	0.07	95.00	77.00	0.00	2015.00	2124.58	12594999.00	2.86	10826.89	10916.00
19	4	2	14616.00	21307.00	190.80	0	Spot (Block19, Row2, Column4)	11563.43	11460.50	889.18	0.00	0.08	9735.00	9794.82	9735.00	655.99	0.00	0.07	92.00	67.00	0.00	1725.50	1828.43	11887202.00	2.70	10635.48	10590.50
19	5	2	14909.00	21311.00	191.40	0	Spot (Block19, Row2, Column5)	13257.02	13009.00	1536.05	0.01	0.12	9611.00	9666.18	9611.00	653.63	0.00	0.07	100.00	97.00	0.00	3398.00	3646.02	13667988.00	5.49	10781.76	10716.50
19	6	2	15212.00	21305.00	192.50	0	Spot (Block19, Row2, Column6)	11524.55	11316.00	1377.02	0.01	0.12	9556.00	9620.58	9556.00	662.06	0.00	0.07	95.00	72.00	0.00	1760.00	1968.55	12008579.00	2.88	10555.24	10697.50
19	7	2	15508.00	21307.00	205.55	0	Spot (Block19, Row2, Column7)	11159.55	11049.00	889.78	0.00	0.08	9546.00	9579.61	9546.00	686.27	0.00	0.07	84.00	56.00	0.00	1503.00	1613.55	13391456.00	2.30	10249.72	10163.00
19	8	2	15811.00	21298.00	159.50	0	Spot (Block19, Row2, Column8)	10730.35	10617.00	731.04	0.00	0.07	9494.00	9535.05	9494.00	673.73	0.00	0.07	78.00	39.00	0.00	1123.00	1236.35	7575627.00	1.77	9970.73	10049.00
19	1	3	13715.00	21608.00	173.25	0	Spot (Block19, Row3, Column1)	12800.87	12783.50	1413.05	0.00	0.11	9806.00	9867.62	9806.00	722.79	0.00	0.07	97.00	85.00	0.00	2977.50	2994.87	10701526.00	4.06	10874.26	10860.00
19	2	3	14021.00	21608.00	183.85	0	Spot (Block19, Row3, Column2)	11931.96	11693.00	1442.88	0.01	0.12	9693.00	9747.05	9693.00	705.46	0.00	0.07	93.00	70.00	0.00	2000.00	2238.96	11299571.00	3.10	10669.54	10732.00
19	3	3	14307.00	21607.00	180.10	0	Spot (Block19, Row3, Column3)	13814.62	13384.00	2060.36	0.01	0.15	9763.00	9824.25	9763.00	711.32	0.00	0.07	99.00	93.00	0.00	3621.00	4051.62	12598934.00	5.61	11097.43	10930.00
19	4	3	14607.00	21607.00	188.55	0	Spot (Block19, Row3, Column4)	12213.42	12055.00	1117.66	0.01	0.09	9700.00	9750.36	9700.00	664.19	0.00	0.07	98.00	84.00	0.00	2355.00	2513.42	12359976.00	3.71	10736.42	10614.50
19	5	3	14915.00	21608.00	169.55	0	Spot (Block19, Row3, Column5)	13217.50	12854.00	1708.30	0.01	0.13	9632.00	9692.98	9632.00	699.31	0.00	0.07	98.00	92.00	0.00	3222.00	3585.50	10573998.00	5.04	11173.74	10924.00
19	6	3	15211.00	21609.00	188.45	0	Spot (Block19, Row3, Column6)	12513.15	12364.00	1482.75	0.01	0.12	9623.00	9710.10	9623.00	684.17	0.00	0.07	98.00	83.00	0.00	2741.00	2890.15	12513152.00	4.10	10731.39	10657.00
19	7	3	15513.00	21612.00	188.30	0	Spot (Block19, Row3, Column7)	11224.32	11199.00	802.00	0.00	0.07	9571.00	9612.30	9571.00	655.88	0.00	0.07	89.00	63.00	0.00	1628.00	1653.32	11190646.00	2.46	10349.92	10229.00
19	8	3	15815.00	21609.00	199.45	0	Spot (Block19, Row3, Column8)	11387.19	11255.00	952.59	0.01	0.08	9640.00	9690.05	9640.00	672.20	0.00	0.07	87.00	63.00	0.00	1615.00	1747.19	12742262.00	2.52	10266.55	10213.00
19	1	4	13712.00	21910.00	190.85	0	Spot (Block19, Row4, Column1)	12204.51	12122.00	1175.38	0.00	0.10	9770.00	9832.63	9770.00	715.11	0.00	0.07	93.00	79.00	0.00	2352.00	2434.51	12570644.00	3.32	10782.64	10747.00
19	2	4	14021.00	21914.00	195.80	0	Spot (Block19, Row4, Column2)	11645.24	11465.00	875.40	0.01	0.08	9671.00	9751.64	9671.00	713.28	0.00	0.07	96.00	67.00	0.00	1794.00	1974.24	12635084.00	2.65	10648.96	10596.50
19	3	4	14315.00	21910.00	165.25	0	Spot (Block19, Row4, Column3)	15664.57	15415.00	2501.03	0.01	0.16	9717.00	9789.76	9717.00	719.52	0.00	0.07	100.00	99.00	0.00	5698.00	5947.57	11889412.00	8.16	11652.67	11628.00
19	4	4	14611.00	21914.00	211.65	0	Spot (Block19, Row4, Column4)	11267.06	11223.50	792.11	0.00	0.07	9618.00	9671.64	9618.00	693.23	0.00	0.07	89.00	59.00	0.00	1605.50	1649.06	14376764.00	2.30	10129.84	10130.50
19	5	4	14901.00	21913.00	190.70	0	Spot (Block19, Row4, Column5)	12111.72	11996.00	1141.28	0.00	0.09	9593.00	9666.17	9593.00	728.63	0.00	0.08	98.00	83.00	0.00	2403.00	2518.72	12450847.00	3.36	10616.33	10549.00
19	6	4	15219.00	21912.00	197.70	0	Spot (Block19, Row4, Column6)	12725.53	12626.00	1062.37	0.00	0.08	9675.00	9740.89	9675.00	683.74	0.00	0.07	99.00	96.00	0.00	2951.00	3050.53	14087162.00	4.37	10727.60	10818.00
19	7	4	15510.00	21912.00	181.10	0	Spot (Block19, Row4, Column7)	12813.52	12515.00	1816.24	0.01	0.14	9765.00	9816.39	9765.00	689.97	0.00	0.07	94.00	85.00	0.00	2750.00	3048.52	11775621.00	4.34	11075.93	11055.00
19	8	4	15817.00	21916.00	165.90	0	Spot (Block19, Row4, Column8)	12693.70	12626.00	1223.63	0.00	0.10	9910.00	9950.35	9910.00	722.21	0.00	0.07	97.00	84.00	0.00	2716.00	2783.70	9723376.00	3.80	10863.80	10888.00
19	1	5	13715.00	22209.00	111.60	0	Spot (Block19, Row5, Column1)	13231.12	12811.00	1258.85	0.01	0.10	10001.00	10083.73	10001.00	742.61	0.00	0.07	100.00	97.00	0.00	2810.00	3230.12	4326578.00	4.24	11317.86	11303.50
19	2	5	14012.00	22209.00	193.15	0	Spot (Block19, Row5, Column2)	11832.48	11737.00	867.62	0.00	0.07	9745.00	9839.72	9745.00	714.32	0.00	0.07	95.00	79.00	0.00	1992.00	2087.48	12506934.00	2.79	10770.07	10803.50
19	3	5	14325.00	22210.00	192.15	0	Spot (Block19, Row5, Column3)	11929.30	11760.50	898.22	0.01	0.08	9659.00	9727.63	9659.00	711.02	0.00	0.07	98.00	82.00	0.00	2101.50	2270.30	12430333.00	3.10	10771.87	10737.50
19	4	5	14612.00	22207.00	187.55	0	Spot (Block19, Row5, Column4)	11556.15	11331.50	1101.07	0.01	0.10	9660.00	9721.49	9660.00	726.58	0.00	0.07	86.00	59.00	0.00	1671.50	1896.15	11533041.00	2.53	10442.25	10309.50
19	5	5	14913.00	22206.00	145.75	0	Spot (Block19, Row5, Column5)	30401.75	29215.00	12707.18	0.02	0.42	9688.00	9768.38	9688.00	772.55	0.00	0.08	100.00	100.00	0.52	19527.00	20713.75	17663420.00	26.71	14313.80	13491.00
19	6	5	15221.00	22203.00	192.30	0	Spot (Block19, Row5, Column6)	11940.11	11816.00	1022.64	0.00	0.09	9795.50	9846.32	9795.50	725.71	0.00	0.07	93.00	72.00	0.00	2020.50	2144.61	12441593.00	2.89	10738.20	10686.00
19	7	5	15515.00	22211.00	193.55	0	Spot (Block19, Row5, Column7)	12127.33	11971.00	1059.46	0.01	0.09	9922.00	9991.06	9922.00	732.17	0.00	0.07	92.00	73.00	0.00	2049.00	2205.33	12879229.00	2.92	10936.02	10887.50
19	8	5	15817.00	22210.00	155.65	0	Spot (Block19, Row5, Column8)	15088.12	14936.00	2196.96	0.00	0.15	10048.50	10087.25	10048.50	727.90	0.00	0.07	100.00	98.00	0.00	4887.50	5039.62	10109038.00	6.87	11611.29	11557.00
19	1	6	13709.00	22513.00	196.60	0	Spot (Block19, Row6, Column1)	12893.86	12644.00	1441.88	0.01	0.11	9951.00	9998.79	9951.00	734.06	0.00	0.07	97.00	83.00	0.00	2693.00	2942.86	14131673.00	3.94	11235.91	11187.00
19	2	6	14018.00	22509.00	196.00	0	Spot (Block19, Row6, Column2)	11669.93	11586.00	944.70	0.00	0.08	9722.00	9788.37	9722.00	677.81	0.00	0.07	95.00	68.00	0.00	1864.00	1947.93	12650207.00	2.78	10651.36	10566.00
19	3	6	14304.00	22510.00	162.65	0	Spot (Block19, Row6, Column3)	13371.39	13144.00	1593.24	0.01	0.12	9618.00	9673.15	9618.00	701.01	0.00	0.07	99.00	98.00	0.00	3526.00	3753.39	9854717.00	5.28	11035.56	11095.00
19	4	6	14621.00	22513.00	165.90	0	Spot (Block19, Row6, Column4)	12480.11	12507.00	1033.67	0.00	0.08	9678.00	9729.76	9678.00	741.25	0.00	0.08	98.00	89.00	0.00	2829.00	2802.11	9509845.00	3.71	11011.83	10900.00
19	5	6	14915.00	22511.00	144.50	0	Spot (Block19, Row6, Column5)	25454.62	23358.50	9026.22	0.04	0.35	9839.00	9875.10	9839.00	786.81	0.00	0.08	100.00	100.00	0.00	13519.50	15615.62	14560042.00	19.80	13662.88	13251.50
19	6	6	15213.00	22509.00	189.05	0	Spot (Block19, Row6, Column6)	11788.95	11706.00	882.20	0.00	0.07	9820.50	9874.67	9820.50	766.85	0.00	0.08	94.00	61.00	0.00	1885.50	1968.45	11871474.00	2.50	10916.13	10874.50
19	7	6	15519.00	22509.00	184.05	0	Spot (Block19, Row6, Column7)	11938.47	11846.50	897.60	0.00	0.08	9791.00	9857.16	9791.00	733.45	0.00	0.07	95.00	75.00	0.00	2055.50	2147.47	11413174.00	2.84	10681.67	10620.00
19	8	6	15822.00	22513.00	192.80	0	Spot (Block19, Row6, Column8)	11887.86	11796.00	906.62	0.00	0.08	9952.00	10002.12	9952.00	745.38	0.00	0.07	92.00	67.00	0.00	1844.00	1935.86	12422809.00	2.53	10697.63	10670.50
19	1	7	13724.00	22814.00	210.75	0	Spot (Block19, Row7, Column1)	11798.46	11664.00	996.75	0.00	0.08	9810.00	9914.22	9810.00	842.08	0.00	0.08	89.00	56.00	0.00	1854.00	1988.46	14948647.00	2.24	10588.87	10623.00
19	2	7	14018.00	22818.00	201.85	0	Spot (Block19, Row7, Column2)	11426.31	11347.00	842.59	0.00	0.07	9688.00	9729.08	9688.00	710.01	0.00	0.07	92.00	57.00	0.00	1659.00	1738.31	13174540.00	2.39	10434.68	10415.00
19	3	7	14312.00	22810.00	215.80	0	Spot (Block19, Row7, Column3)	11453.07	11453.00	890.13	0.00	0.08	9601.00	9657.70	9601.00	733.80	0.00	0.08	91.00	60.00	0.00	1852.00	1852.07	15221130.00	2.45	10425.08	10284.00
19	4	7	14618.00	22807.00	197.90	0	Spot (Block19, Row7, Column4)	11462.92	11477.00	864.14	0.00	0.08	9555.00	9636.61	9555.00	719.74	0.00	0.07	92.00	64.00	0.00	1922.00	1907.92	12723840.00	2.54	10485.20	10495.50
19	5	7	14918.00	22810.00	208.45	0	Spot (Block19, Row7, Column5)	11451.61	11384.00	907.21	0.00	0.08	9598.00	9664.67	9598.00	742.47	0.00	0.08	91.00	60.00	0.00	1786.00	1853.61	14119832.00	2.41	10348.25	10388.00
19	6	7	15215.00	22811.00	196.10	0	Spot (Block19, Row7, Column6)	11689.30	11523.50	953.45	0.01	0.08	9653.00	9697.82	9653.00	744.16	0.00	0.08	95.00	65.00	0.00	1870.50	2036.30	12717955.00	2.68	10592.77	10546.00
19	7	7	15508.00	22806.00	189.60	0	Spot (Block19, Row7, Column7)	11842.47	11753.00	1099.47	0.00	0.09	9618.00	9686.87	9618.00	726.45	0.00	0.07	94.00	75.00	0.00	2135.00	2224.47	12067478.00	2.97	10544.40	10617.00
19	8	7	15815.00	22808.00	147.00	-50	Spot (Block19, Row7, Column8)	9848.31	9632.00	868.44	0.01	0.09	9849.00	9934.42	9849.00	767.31	0.00	0.08	19.00	3.00	0.00	-217.00	-0.69	5810502.00	-0.11	10115.45	9804.00
19	1	8	13703.00	23112.00	148.60	0	Spot (Block19, Row8, Column1)	65240.38	65535.00	1981.94	0.00	0.03	9960.00	10088.36	9960.00	980.98	0.01	0.10	100.00	100.00	96.21	55575.00	55280.38	39601256.00	56.22	29675.05	26133.00
19	2	8	14021.00	23112.00	192.15	0	Spot (Block19, Row8, Column2)	11537.51	11463.00	911.15	0.00	0.08	9733.50	9833.43	9733.50	897.83	0.00	0.09	85.00	46.00	0.00	1729.50	1804.01	11999006.00	1.90	10589.28	10481.50
19	3	8	14313.00	23107.00	173.90	0	Spot (Block19, Row8, Column3)	12692.73	12605.00	1746.56	0.00	0.14	9592.00	9683.35	9592.00	785.84	0.00	0.08	95.00	79.00	0.00	3013.00	3100.73	10687279.00	3.83	10638.65	10672.00
19	4	8	14620.00	23109.00	175.10	0	Spot (Block19, Row8, Column4)	11912.54	11814.00	1148.60	0.00	0.10	9640.00	9729.74	9640.00	790.25	0.00	0.08	90.00	72.00	0.00	2174.00	2272.54	10244782.00	2.76	10550.91	10579.00
19	5	8	14909.00	23111.00	198.30	0	Spot (Block19, Row8, Column5)	11354.12	11188.00	965.81	0.01	0.09	9612.00	9688.98	9612.00	763.19	0.00	0.08	83.00	52.00	0.00	1576.00	1742.12	12659845.00	2.18	10424.51	10437.50
19	6	8	15216.00	23105.00	178.85	0	Spot (Block19, Row8, Column6)	13481.27	13354.00	1859.87	0.00	0.14	9628.00	9662.37	9628.00	833.52	0.00	0.09	98.00	89.00	0.00	3726.00	3853.27	12133144.00	4.58	11062.58	11043.50
19	7	8	15512.00	23104.00	172.80	0	Spot (Block19, Row8, Column7)	11921.42	11718.50	1064.42	0.01	0.09	9726.00	9826.07	9726.00	1315.10	0.00	0.13	78.00	28.00	0.00	1992.50	2195.42	9942463.00	1.59	10754.10	10574.00
19	8	8	15822.00	23106.00	124.95	0	Spot (Block19, Row8, Column8)	20028.65	19739.00	3139.40	0.01	0.16	10105.00	10211.80	10105.00	848.75	0.00	0.08	100.00	100.00	0.00	9634.00	9923.65	8251805.00	11.57	13190.39	13034.00
20	1	1	18214.00	21001.00	158.80	0	Spot (Block20, Row1, Column1)	64158.27	65535.00	3708.18	0.01	0.06	8871.00	8986.07	8871.00	736.76	0.01	0.08	100.00	100.00	82.73	56664.00	55287.27	44590420.00	74.88	27581.03	22958.00
20	2	1	18506.00	21007.00	154.95	0	Spot (Block20, Row1, Column2)	16975.71	16592.50	3704.51	0.01	0.22	8666.00	8746.88	8666.00	675.29	0.00	0.08	100.00	100.00	0.00	7926.50	8309.71	11203967.00	12.19	10891.27	10695.00
20	3	1	18815.00	21008.00	153.10	0	Spot (Block20, Row1, Column3)	19081.51	17933.50	5667.62	0.03	0.30	8553.00	8634.46	8553.00	630.25	0.00	0.07	100.00	100.00	0.00	9380.50	10528.51	12288490.00	16.58	11039.63	10938.00
20	4	1	19103.00	21004.00	168.70	0	Spot (Block20, Row1, Column4)	14262.36	13767.00	2962.70	0.02	0.21	8471.00	8578.00	8471.00	662.58	0.01	0.08	100.00	99.00	0.00	5296.00	5791.36	11267268.00	8.58	10034.27	10021.00
20	5	1	19410.00	21002.00	148.80	0	Spot (Block20, Row1, Column5)	27292.46	25559.00	11133.86	0.03	0.41	8291.00	8390.29	8291.00	605.69	0.01	0.07	100.00	100.00	0.00	17268.00	19001.46	16457352.00	31.21	12794.63	12396.00
20	6	1	19709.00	21001.00	148.55	0	Spot (Block20, Row1, Column6)	27694.77	26813.00	9454.88	0.01	0.34	8212.00	8308.65	8212.00	635.98	0.01	0.08	100.00	100.00	0.00	18601.00	19482.77	16616860.00	30.48	13362.80	12097.00
20	7	1	20027.00	21001.00	114.55	0	Spot (Block20, Row1, Column7)	32692.63	33180.50	6800.94	0.01	0.21	8239.00	8326.49	8239.00	741.90	0.00	0.09	100.00	100.00	0.00	24941.50	24453.63	11246265.00	32.84	15844.40	14907.50
20	8	1	20314.00	20995.00	205.65	0	Spot (Block20, Row1, Column8)	9942.25	9814.00	672.00	0.01	0.07	8288.00	8375.83	8288.00	651.36	0.00	0.08	95.00	67.00	0.00	1526.00	1654.25	11960521.00	2.40	9114.24	9098.00
20	1	2	18208.00	21309.00	133.45	0	Spot (Block20, Row2, Column1)	10290.81	10210.50	640.06	0.00	0.06	8804.00	8883.01	8804.00	691.77	0.00	0.08	90.00	52.00	0.00	1406.50	1486.81	4960171.00	2.04	9380.51	9443.50
20	2	2	18513.00	21306.00	124.85	0	Spot (Block20, Row2, Column2)	23174.24	22895.00	4688.01	0.01	0.20	8725.00	8781.15	8725.00	602.38	0.00	0.07	100.00	100.00	0.00	14170.00	14449.24	9594134.00	23.89	12999.47	12706.00
20	3	2	18816.00	21304.00	188.75	0	Spot (Block20, Row2, Column3)	10390.78	10286.00	733.08	0.00	0.07	8563.00	8631.86	8563.00	577.48	0.00	0.07	97.00	81.00	0.00	1723.00	1827.78	10421953.00	3.05	9415.10	9381.00
20	4	2	19113.00	21305.00	178.60	0	Spot (Block20, Row2, Column4)	16487.80	16502.00	3445.23	0.00	0.21	8414.00	8524.19	8414.00	678.00	0.01	0.08	100.00	100.00	0.00	8088.00	8073.80	14756584.00	11.75	10915.63	10724.00
20	5	2	19410.00	21304.00	171.45	0	Spot (Block20, Row2, Column5)	11721.85	11629.00	1233.40	0.00	0.11	8204.00	8314.71	8204.00	629.68	0.01	0.08	100.00	99.00	0.00	3425.00	3517.85	9576755.00	5.41	9450.27	9334.50
20	6	2	19707.00	21300.00	185.15	0	Spot (Block20, Row2, Column6)	10245.24	10039.00	931.47	0.01	0.09	8110.00	8178.07	8110.00	559.74	0.00	0.07	97.00	89.00	0.00	1929.00	2135.24	9855924.00	3.69	8957.75	8980.50
20	7	2	20011.00	21302.00	163.80	0	Spot (Block20, Row2, Column7)	12912.72	12417.00	2582.57	0.02	0.20	8045.00	8091.88	8045.00	491.09	0.00	0.06	99.00	99.00	0.00	4372.00	4867.72	9529590.00	9.82	9435.99	9315.00
20	8	2	20311.00	21301.00	147.95	0	Spot (Block20, Row2, Column8)	9101.32	9032.00	560.34	0.00	0.06	8060.00	8100.71	8060.00	457.72	0.00	0.06	92.00	55.00	0.00	972.00	1041.32	5460789.00	2.19	8563.02	8547.00
20	1	3	18216.00	21605.00	147.65	0	Spot (Block20, Row3, Column1)	24984.78	23122.50	9199.52	0.03	0.37	8912.00	9003.26	8912.00	648.99	0.00	0.07	100.00	100.00	0.00	14210.50	16072.78	14890930.00	24.63	12856.61	12446.50
20	2	3	18512.00	21606.00	181.10	0	Spot (Block20, Row3, Column2)	11043.12	11009.00	851.49	0.00	0.08	8831.00	8910.31	8831.00	620.40	0.00	0.07	100.00	87.00	0.00	2178.00	2212.12	10170714.00	3.44	9761.92	9709.00
20	3	3	18803.00	21604.00	179.35	0	Spot (Block20, Row3, Column3)	11443.51	11174.00	1300.16	0.01	0.11	8717.00	8809.20	8717.00	657.67	0.00	0.07	98.00	87.00	0.00	2457.00	2726.51	10310599.00	4.01	9785.03	9704.00
20	4	3	19111.00	21605.00	147.80	0	Spot (Block20, Row3, Column4)	25307.35	23949.50	9170.82	0.02	0.36	8576.00	8663.83	8576.00	662.13	0.00	0.08	100.00	100.00	0.00	15373.50	16731.35	15133794.00	25.14	12386.91	11804.50
20	5	3	19409.00	21609.00	175.50	0	Spot (Block20, Row3, Column5)	11002.61	10825.00	1089.55	0.01	0.10	8340.00	8393.26	8340.00	593.16	0.00	0.07	99.00	94.00	0.00	2485.00	2662.61	9484249.00	4.40	9424.32	9447.00
20	6	3	19716.00	21599.00	187.15	0	Spot (Block20, Row3, Column6)	10833.12	10739.00	952.38	0.00	0.09	8171.00	8217.99	8171.00	484.76	0.00	0.06	99.00	98.00	0.00	2568.00	2662.12	10616459.00	5.39	9252.39	9246.00
20	7	3	20016.00	21604.00	145.95	0	Spot (Block20, Row3, Column7)	21204.72	20578.00	6296.75	0.01	0.30	8087.00	8154.99	8087.00	512.79	0.00	0.06	100.00	100.00	0.00	12491.00	13117.72	12319945.00	25.45	11361.75	11079.00
20	8	3	20312.00	21600.00	187.10	0	Spot (Block20, Row3, Column8)	9300.44	9222.00	659.58	0.00	0.07	8013.00	8065.27	8013.00	454.42	0.00	0.06	92.00	69.00	0.00	1209.00	1287.44	9188831.00	2.72	8539.01	8509.50
20	1	4	18215.00	21906.00	147.50	0	Spot (Block20, Row4, Column1)	27155.93	25474.00	10101.38	0.03	0.37	8966.00	9051.41	8966.00	692.78	0.00	0.08	100.00	100.00	0.00	16508.00	18189.93	16130625.00	26.13	12971.77	12639.00
20	2	4	18521.00	21902.00	214.40	0	Spot (Block20, Row4, Column2)	11864.09	11748.00	1071.25	0.00	0.09	8898.00	8978.40	8898.00	686.13	0.00	0.08	99.00	94.00	0.00	2850.00	2966.09	15506362.00	4.21	10050.93	9974.00
20	3	4	18811.00	21901.00	146.65	0	Spot (Block20, Row4, Column3)	52676.90	63000.00	15022.45	0.08	0.29	8880.00	9003.94	8880.00	719.59	0.01	0.08	100.00	100.00	47.44	54120.00	43796.90	30868876.00	60.69	20482.95	18000.00
20	4	4	19109.00	21907.00	203.15	0	Spot (Block20, Row4, Column4)	10619.79	10569.00	801.67	0.00	0.08	8741.00	8879.78	8741.00	709.10	0.01	0.08	93.00	68.00	0.00	1828.00	1878.79	12414531.00	2.45	9554.90	9638.50
20	5	4	19399.00	21907.00	193.50	0	Spot (Block20, Row4, Column5)	10490.32	10270.00	969.52	0.01	0.09	8433.00	8504.87	8433.00	595.24	0.00	0.07	98.00	80.00	0.00	1837.00	2057.32	11109246.00	3.34	9210.38	9223.00
20	6	4	19712.00	21903.00	186.00	0	Spot (Block20, Row4, Column6)	11793.71	11658.00	1033.83	0.01	0.09	8286.00	8317.37	8286.00	509.43	0.00	0.06	100.00	99.00	0.00	3372.00	3507.71	11404517.00	6.82	9711.05	9515.50
20	7	4	20007.00	21907.00	147.05	0	Spot (Block20, Row4, Column7)	21098.10	19329.50	7270.66	0.04	0.34	8199.00	8272.09	8199.00	557.91	0.00	0.07	100.00	100.00	0.00	11130.50	12899.10	12574466.00	22.99	11218.23	10916.50
20	8	4	20313.00	21911.00	155.20	0	Spot (Block20, Row4, Column8)	14266.87	13796.00	2849.22	0.01	0.20	8099.00	8157.27	8099.00	515.66	0.00	0.06	100.00	100.00	0.00	5697.00	6167.87	9487468.00	11.85	9604.67	9546.00
20	1	5	18213.00	22207.00	107.20	0	Spot (Block20, Row5, Column1)	18838.71	18718.00	2864.16	0.00	0.15	8919.00	9003.96	8919.00	642.79	0.00	0.07	100.00	100.00	0.00	9799.00	9919.71	5557420.00	15.30	12042.86	11861.00
20	2	5	18508.00	22209.00	189.35	0	Spot (Block20, Row5, Column2)	11004.97	10974.00	789.26	0.00	0.07	8849.00	8923.68	8849.00	583.06	0.00	0.07	98.00	90.00	0.00	2125.00	2155.97	11126022.00	3.57	9927.24	9876.00
20	3	5	18819.00	22204.00	193.30	0	Spot (Block20, Row5, Column3)	12883.94	12716.00	1554.27	0.01	0.12	8981.00	9093.44	8981.00	726.26	0.01	0.08	99.00	96.00	0.00	3735.00	3902.94	13644092.00	5.22	10447.32	10456.50
20	4	5	19113.00	22204.00	162.05	0	Spot (Block20, Row5, Column4)	16287.61	15675.00	3907.35	0.02	0.24	8925.00	9009.35	8925.00	706.61	0.00	0.08	100.00	99.00	0.00	6750.00	7362.61	11808514.00	10.30	11050.77	11090.00
20	5	5	19411.00	22209.00	146.95	0	Spot (Block20, Row5, Column5)	56757.74	65535.00	12854.57	0.06	0.23	8608.00	8768.35	8608.00	744.48	0.01	0.08	100.00	100.00	58.84	56927.00	48149.74	33373804.00	64.46	21948.99	20564.50
20	6	5	19713.00	22206.00	171.00	0	Spot (Block20, Row5, Column6)	10997.62	10822.50	1151.96	0.01	0.10	8518.00	8580.99	8518.00	593.82	0.00	0.07	99.00	91.00	0.00	2304.50	2479.62	8974062.00	4.07	9458.63	9425.00
20	7	5	20018.00	22211.00	179.55	0	Spot (Block20, Row5, Column7)	11162.01	11115.00	925.27	0.00	0.08	8410.00	8481.60	8410.00	602.89	0.00	0.07	100.00	97.00	0.00	2705.00	2752.01	10101621.00	4.45	9594.12	9592.00
20	8	5	20313.00	22206.00	144.40	0	Spot (Block20, Row5, Column8)	29473.27	27618.00	11434.80	0.03	0.39	8269.00	8327.69	8269.00	536.65	0.00	0.06	100.00	100.00	0.00	19349.00	21204.27	16740816.00	39.40	13153.97	12144.50
20	1	6	18215.00	22505.00	197.95	0	Spot (Block20, Row6, Column1)	11774.06	11689.00	1181.13	0.00	0.10	9013.00	9056.52	9013.00	628.59	0.00	0.07	99.00	88.00	0.00	2676.00	2761.06	13010339.00	4.32	10114.19	10014.00
20	2	6	18521.00	22506.00	209.35	0	Spot (Block20, Row6, Column2)	11457.86	11384.50	993.64	0.00	0.09	9045.00	9132.24	9045.00	687.45	0.00	0.08	97.00	85.00	0.00	2339.50	2412.86	14345241.00	3.38	10069.79	10020.00
20	3	6	18804.00	22504.00	147.45	0	Spot (Block20, Row6, Column3)	43497.99	44019.00	16548.66	0.01	0.38	8986.00	9093.94	8986.00	723.59	0.01	0.08	100.00	100.00	19.56	35033.00	34511.99	25794420.00	47.55	17217.29	15969.00
20	4	6	19108.00	22505.00	175.35	0	Spot (Block20, Row6, Column4)	13004.45	12756.00	2093.96	0.01	0.16	8783.00	8914.33	8783.00	707.66	0.01	0.08	99.00	94.00	0.00	3973.00	4221.45	11196827.00	5.78	10093.78	9994.00
20	5	6	19411.00	22505.00	146.10	0	Spot (Block20, Row6, Column5)	49712.70	53594.00	15767.56	0.03	0.32	8671.00	8807.13	8671.00	723.36	0.01	0.08	100.00	100.00	37.69	44923.00	41041.70	28883264.00	56.55	18799.39	17651.00
20	6	6	19713.00	22498.00	175.85	0	Spot (Block20, Row6, Column6)	12141.67	11635.50	2023.87	0.02	0.17	8597.00	8670.75	8597.00	639.39	0.00	0.07	99.00	94.00	0.00	3038.50	3544.67	10490406.00	5.43	9815.35	9771.00
20	7	6	20014.00	22504.00	148.10	0	Spot (Block20, Row6, Column7)	26029.45	24984.00	8610.09	0.02	0.33	8460.00	8532.75	8460.00	635.27	0.00	0.07	100.00	100.00	0.00	16524.00	17569.45	15487523.00	27.54	13050.80	12447.00
20	8	6	20322.00	22504.00	147.80	0	Spot (Block20, Row6, Column8)	26085.15	24352.00	9147.88	0.03	0.35	8298.00	8387.17	8298.00	594.28	0.00	0.07	100.00	100.00	0.00	16054.00	17787.15	15520665.00	29.78	12911.04	12400.50
20	1	7	18224.00	22804.00	204.45	0	Spot (Block20, Row7, Column1)	12203.02	12110.00	1231.52	0.00	0.10	9097.00	9134.56	9097.00	739.29	0.00	0.08	99.00	90.00	0.00	3013.00	3106.02	14582611.00	4.15	10257.69	10116.00
20	2	7	18505.00	22799.00	211.45	0	Spot (Block20, Row7, Column2)	10948.60	10794.00	863.59	0.01	0.08	9040.50	9080.27	9040.50	662.16	0.00	0.07	95.00	71.00	0.00	1753.50	1908.10	13959468.00	2.82	9810.03	9708.00
20	3	7	18811.00	22804.00	203.75	0	Spot (Block20, Row7, Column3)	10571.24	10509.00	923.01	0.00	0.09	8862.00	8933.39	8862.00	705.71	0.00	0.08	90.00	59.00	0.00	1647.00	1709.24	12484629.00	2.32	9907.01	9754.00
20	4	7	19114.00	22807.00	209.75	0	Spot (Block20, Row7, Column4)	10373.53	10302.00	814.56	0.00	0.08	8670.00	8770.19	8670.00	651.09	0.00	0.07	91.00	65.00	0.00	1632.00	1703.53	12998031.00	2.46	9390.25	9385.00
20	5	7	19414.00	22807.00	168.60	0	Spot (Block20, Row7, Column5)	16616.46	16285.00	3248.51	0.01	0.20	8615.00	8726.65	8615.00	697.84	0.01	0.08	100.00	100.00	0.00	7670.00	8001.46	13060542.00	11.31	11160.07	10953.50
20	6	7	19720.00	22800.00	198.50	0	Spot (Block20, Row7, Column6)	11009.59	10851.00	956.60	0.01	0.09	8562.00	8633.98	8562.00	624.67	0.00	0.07	98.00	91.00	0.00	2289.00	2447.59	12253679.00	3.80	9640.81	9612.00
20	7	7	20012.00	22807.00	150.60	0	Spot (Block20, Row7, Column7)	25360.34	24399.50	7723.77	0.02	0.30	8438.00	8533.98	8438.00	637.99	0.00	0.07	100.00	100.00	0.00	15961.50	16922.34	15672693.00	26.37	13086.09	11845.00
20	8	7	20318.00	22807.00	155.85	0	Spot (Block20, Row7, Column8)	14970.77	14893.50	1607.23	0.00	0.11	8286.00	8342.00	8286.00	546.01	0.00	0.07	100.00	100.00	0.00	6607.50	6684.77	9970535.00	12.14	10885.57	10454.50
20	1	8	18208.00	23109.00	148.80	0	Spot (Block20, Row8, Column1)	64795.88	65535.00	2680.98	0.00	0.04	9017.50	9125.81	9017.50	857.40	0.01	0.09	100.00	100.00	88.72	56517.50	55778.38	39072256.00	64.93	28816.25	24796.00
20	2	8	18516.00	23104.00	174.80	0	Spot (Block20, Row8, Column2)	12976.72	12282.00	2244.24	0.02	0.17	8946.00	9033.46	8946.00	766.46	0.00	0.08	98.00	90.00	0.00	3336.00	4030.72	11108070.00	5.14	10176.22	10257.50
20	3	8	18808.00	23107.00	148.85	0	Spot (Block20, Row8, Column3)	21061.80	18926.00	7240.62	0.05	0.34	8836.00	8908.86	8836.00	724.79	0.00	0.08	100.00	100.00	0.00	10090.00	12225.80	12784514.00	16.77	11587.10	11433.00
20	4	8	19115.00	23102.00	188.45	0	Spot (Block20, Row8, Column4)	10871.76	10694.00	1000.51	0.01	0.09	8733.50	8823.81	8733.50	757.57	0.00	0.09	92.00	72.00	0.00	1960.50	2138.26	10839146.00	2.70	9515.65	9452.00
20	5	8	19407.00	23109.00	199.00	0	Spot (Block20, Row8, Column5)	10407.68	10324.00	747.64	0.00	0.07	8650.00	8737.32	8650.00	739.90	0.00	0.08	92.00	58.00	0.00	1674.00	1757.68	11698228.00	2.26	9374.31	9308.00
20	6	8	19716.00	23101.00	193.10	0	Spot (Block20, Row8, Column6)	11938.73	11805.00	1612.59	0.00	0.14	8554.00	8624.59	8554.00	631.81	0.00	0.07	99.00	92.00	0.00	3251.00	3384.73	12511787.00	5.25	9687.24	9616.00
20	7	8	20014.00	23100.00	147.60	0	Spot (Block20, Row8, Column7)	19450.34	18955.00	5371.41	0.01	0.28	8471.00	8534.40	8471.00	644.32	0.00	0.08	100.00	100.00	0.00	10484.00	10979.34	11534049.00	16.94	11342.45	11071.50
20	8	8	20317.00	23097.00	126.40	0	Spot (Block20, Row8, Column8)	15658.76	15679.50	2358.39	0.00	0.15	8268.00	8307.22	8268.00	547.95	0.00	0.07	100.00	100.00	0.00	7411.50	7390.76	6764585.00	13.42	10489.15	10250.00
21	1	1	4708.00	25512.00	156.50	0	Spot (Block21, Row1, Column1)	61895.05	65535.00	7721.91	0.02	0.12	375.00	427.61	375.00	239.52	0.06	0.56	100.00	100.00	76.23	65160.00	61520.05	41655748.00	256.63	14453.16	10738.50
21	2	1	5009.00	25509.00	147.00	-50	Spot (Block21, Row1, Column2)	451.51	454.00	40.01	0.00	0.09	405.00	435.86	405.00	186.22	0.03	0.43	0.00	0.00	0.00	49.00	46.51	265488.00	0.08	419.08	426.00
21	3	1	5309.00	25508.00	147.00	-50	Spot (Block21, Row1, Column3)	458.15	460.00	48.42	0.00	0.11	397.00	421.64	397.00	137.18	0.03	0.33	4.00	0.00	0.00	63.00	61.15	269393.00	0.27	442.51	452.00
21	4	1	5609.00	25508.00	147.00	-50	Spot (Block21, Row1, Column4)	418.14	414.00	34.79	0.00	0.08	368.00	393.85	368.00	111.25	0.03	0.28	1.00	0.00	0.00	46.00	50.14	245868.00	0.22	394.41	384.00
21	5	1	5918.00	25486.00	147.65	0	Spot (Block21, Row1, Column5)	460.44	457.00	49.84	0.00	0.11	386.00	390.99	386.00	97.56	0.01	0.25	32.00	0.00	0.00	71.00	74.44	274884.00	0.71	409.66	408.00
21	6	1	6187.00	25511.00	173.55	0	Spot (Block21, Row1, Column6)	407.38	409.00	32.33	0.00	0.08	369.00	377.57	369.00	89.28	0.01	0.24	4.00	0.00	0.00	40.00	38.38	340571.00	0.33	381.60	383.00
21	7	1	6522.00	25514.00	108.70	0	Spot (Block21, Row1, Column7)	448.73	454.00	31.58	0.01	0.07	357.00	374.74	357.00	87.46	0.02	0.23	59.00	0.00	0.00	97.00	91.73	138209.00	0.85	414.27	416.00
21	8	1	6814.00	25499.00	162.35	0	Spot (Block21, Row1, Column8)	592.30	591.00	65.28	0.00	0.11	391.00	408.82	391.00	99.37	0.02	0.24	95.00	50.00	0.00	200.00	201.30	434155.00	1.85	479.56	476.00
21	1	2	4709.00	25809.00	147.00	-50	Spot (Block21, Row2, Column1)	271.81	272.00	15.62	0.00	0.06	251.00	285.30	251.00	167.13	0.06	0.59	0.00	0.00	0.00	21.00	20.81	160914.00	-0.08	263.44	261.00
21	2	2	5009.00	25809.00	147.00	-50	Spot (Block21, Row2, Column2)	268.19	272.00	30.09	0.01	0.11	254.00	260.70	254.00	42.78	0.01	0.16	19.00	0.00	0.00	18.00	14.19	157964.00	0.18	263.30	273.00
21	3	2	5311.00	25827.00	212.45	0	Spot (Block21, Row2, Column3)	288.90	290.00	18.92	0.00	0.07	261.00	266.00	261.00	34.21	0.01	0.13	37.00	0.00	0.00	29.00	27.90	371520.00	0.67	272.95	275.00
21	4	2	5608.00	25850.00	188.15	0	Spot (Block21, Row2, Column4)	290.99	291.00	15.04	0.00	0.05	262.00	263.34	262.00	28.46	0.00	0.11	52.00	4.00	0.00	29.00	28.99	289539.00	0.97	278.30	278.00
21	5	2	5904.00	25787.00	187.15	0	Spot (Block21, Row2, Column5)	304.71	307.00	25.18	0.00	0.08	268.00	269.11	268.00	36.81	0.00	0.14	53.00	6.00	0.00	39.00	36.71	301355.00	0.97	283.72	283.50
21	6	2	6190.00	25800.00	245.90	0	Spot (Block21, Row2, Column6)	277.45	277.00	18.17	0.00	0.07	258.00	260.72	258.00	34.37	0.00	0.13	21.00	0.00	0.00	19.00	19.45	483589.00	0.49	257.52	257.00
21	7	2	6425.00	25785.00	256.40	0	Spot (Block21, Row2, Column7)	301.30	304.00	19.75	0.00	0.07	282.00	281.72	282.00	31.83	0.00	0.11	28.00	0.00	0.00	22.00	19.30	573980.00	0.62	280.15	283.00
21	8	2	6810.00	25807.00	147.00	-50	Spot (Block21, Row2, Column8)	308.19	308.00	19.31	0.00	0.06	311.00	315.74	311.00	41.16	0.01	0.13	1.00	0.00	0.00	-3.00	-2.81	180909.00	-0.18	299.74	303.00
21	1	3	4724.00	26104.00	191.75	0	Spot (Block21, Row3, Column1)	253.30	253.00	21.43	0.00	0.08	219.00	219.41	219.00	21.30	0.00	0.10	69.00	36.00	0.00	34.00	34.30	262670.00	1.59	226.49	227.00
21	2	3	4993.00	26120.00	147.15	0	Spot (Block21, Row3, Column2)	294.27	293.00	26.13	0.00	0.09	225.00	225.71	225.00	24.27	0.00	0.11	96.00	74.00	0.00	68.00	69.27	173915.00	2.83	258.76	257.00
21	3	3	5298.00	26115.00	155.35	0	Spot (Block21, Row3, Column3)	314.76	316.00	21.02	0.00	0.07	237.00	237.13	237.00	21.46	0.00	0.09	99.00	95.00	0.00	79.00	77.76	208371.00	3.62	270.00	271.00
21	4	3	5605.00	26097.00	153.45	0	Spot (Block21, Row3, Column4)	292.26	290.50	19.44	0.00	0.07	235.00	240.80	235.00	118.21	0.01	0.49	0.00	0.00	0.00	55.50	57.26	188215.00	0.44	262.33	263.00
21	5	3	5910.00	26108.00	147.00	-50	Spot (Block21, Row3, Column5)	267.26	267.00	17.96	0.00	0.07	226.00	234.21	226.00	122.21	0.02	0.52	0.00	0.00	0.00	41.00	41.26	157418.00	0.27	257.82	259.00
21	6	3	6149.00	26097.00	212.85	0	Spot (Block21, Row3, Column6)	250.21	250.00	19.07	0.00	0.08	227.00	228.90	227.00	23.35	0.00	0.10	47.00	12.00	0.00	23.00	23.21	323265.00	0.91	241.62	243.50
21	7	3	6537.00	26051.00	257.10	0	Spot (Block21, Row3, Column7)	284.44	284.00	18.70	0.00	0.07	256.00	256.57	256.00	27.86	0.00	0.11	50.00	8.00	0.00	28.00	28.44	547260.00	1.00	272.68	272.00
21	8	3	6845.00	26145.00	284.65	0	Spot (Block21, Row3, Column8)	351.17	353.00	38.61	0.00	0.11	341.00	352.31	341.00	84.13	0.01	0.24	0.00	0.00	0.00	12.00	10.17	832966.00	-0.01	324.79	319.00
21	1	4	4706.00	26408.00	172.75	0	Spot (Block21, Row4, Column1)	226.70	227.00	14.44	0.00	0.06	194.00	196.03	194.00	18.98	0.00	0.10	83.00	35.00	0.00	33.00	32.70	189071.00	1.62	209.61	209.00
21	2	4	5080.00	26377.00	224.35	0	Spot (Block21, Row4, Column2)	251.58	251.00	22.13	0.00	0.09	211.00	212.49	211.00	26.21	0.00	0.12	71.00	30.00	0.00	40.00	40.58	361776.00	1.49	230.16	228.50
21	3	4	5313.00	26414.00	137.75	0	Spot (Block21, Row4, Column3)	396.80	396.00	42.72	0.00	0.11	216.00	217.03	216.00	21.36	0.00	0.10	100.00	100.00	0.00	180.00	180.80	202367.00	8.42	294.59	293.00
21	4	4	5590.00	26477.00	121.80	0	Spot (Block21, Row4, Column4)	248.23	247.00	21.82	0.00	0.09	206.00	206.78	206.00	22.02	0.00	0.11	77.00	45.00	0.00	41.00	42.23	97804.00	1.88	220.17	220.00
21	5	4	5877.00	26411.00	122.55	0	Spot (Block21, Row4, Column5)	223.60	222.50	14.17	0.00	0.06	205.00	210.34	205.00	114.65	0.01	0.55	0.00	0.00	0.00	17.50	18.60	88545.00	0.12	220.95	220.00
21	6	4	6206.00	26409.00	183.50	0	Spot (Block21, Row4, Column6)	252.90	254.00	19.39	0.00	0.08	204.00	204.22	204.00	22.28	0.00	0.11	89.00	58.00	0.00	50.00	48.90	240259.00	2.18	229.35	230.00
21	7	4	6542.00	26401.00	158.90	0	Spot (Block21, Row4, Column7)	261.61	263.00	16.71	0.00	0.06	226.00	233.20	226.00	40.16	0.01	0.17	42.00	0.00	0.00	37.00	35.61	182602.00	0.71	244.95	242.00
21	8	4	6810.00	26422.00	139.20	0	Spot (Block21, Row4, Column8)	1861.25	1716.00	623.59	0.04	0.34	335.00	362.05	335.00	135.82	0.03	0.38	100.00	100.00	0.00	1381.00	1526.25	971574.00	11.04	754.08	667.00
21	1	5	4731.00	26686.00	215.65	0	Spot (Block21, Row5, Column1)	197.53	196.00	15.41	0.00	0.08	187.00	187.17	187.00	16.24	0.00	0.09	31.00	8.00	0.00	9.00	10.53	261931.00	0.64	187.77	188.00
21	2	5	5010.00	26709.00	147.00	-50	Spot (Block21, Row5, Column2)	207.25	205.00	16.32	0.00	0.08	195.00	202.03	195.00	195.24	0.02	0.97	0.00	0.00	0.00	10.00	12.25	122900.00	0.03	206.08	207.50
21	3	5	5310.00	26709.00	147.00	-50	Spot (Block21, Row5, Column3)	207.05	206.00	14.91	0.00	0.07	197.00	204.28	197.00	190.04	0.02	0.93	0.00	0.00	0.00	9.00	10.05	122575.00	0.01	203.65	205.00
21	4	5	5607.00	26707.00	131.80	0	Spot (Block21, Row5, Column4)	225.14	226.00	13.54	0.00	0.06	189.00	189.49	189.00	17.95	0.00	0.09	89.00	55.00	0.00	37.00	36.14	104916.00	1.99	209.51	209.00
21	5	5	5915.00	26715.00	138.25	0	Spot (Block21, Row5, Column5)	524.00	531.00	63.12	0.01	0.12	185.00	185.23	185.00	19.05	0.00	0.10	100.00	100.00	0.00	346.00	339.00	268810.00	17.78	296.86	279.50
21	6	5	6261.00	26713.00	135.45	0	Spot (Block21, Row5, Column6)	209.23	210.00	15.55	0.00	0.07	185.00	185.88	185.00	20.17	0.00	0.11	59.00	15.00	0.00	25.00	24.23	103152.00	1.16	193.54	194.00
21	7	5	6521.00	26764.00	231.50	0	Spot (Block21, Row5, Column7)	238.29	238.00	21.11	0.00	0.09	211.00	219.38	211.00	40.38	0.02	0.18	32.00	0.00	0.00	27.00	27.29	366724.00	0.47	215.29	214.00
21	8	5	6810.00	26707.00	147.00	-50	Spot (Block21, Row5, Column8)	416.44	402.00	63.88	0.02	0.15	365.00	428.62	365.00	217.81	0.07	0.51	0.00	0.00	0.00	37.00	51.44	245700.00	-0.06	389.80	380.00
21	1	6	4667.00	26965.00	188.05	0	Spot (Block21, Row6, Column1)	201.81	201.00	17.33	0.00	0.09	188.00	186.63	188.00	16.41	0.00	0.09	42.00	14.00	0.00	13.00	13.81	201002.00	0.92	188.97	186.00
21	2	6	5010.00	27010.00	147.00	-50	Spot (Block21, Row6, Column2)	194.54	194.00	13.85	0.00	0.07	181.00	181.27	181.00	18.20	0.00	0.10	34.00	4.00	0.00	13.00	13.54	115365.00	0.73	185.17	186.00
21	3	6	5309.00	27001.00	172.10	0	Spot (Block21, Row6, Column3)	238.74	237.00	22.02	0.00	0.09	182.00	182.05	182.00	16.36	0.00	0.09	96.00	86.00	0.00	55.00	56.74	198152.00	3.47	203.20	205.00
21	4	6	5619.00	26999.00	173.05	0	Spot (Block21, Row6, Column4)	223.58	224.00	19.56	0.00	0.09	186.00	186.66	186.00	18.05	0.00	0.10	83.00	54.00	0.00	38.00	37.58	187359.00	2.05	197.07	195.00
21	5	6	5909.00	27018.00	142.45	0	Spot (Block21, Row6, Column5)	438.05	448.00	54.11	0.01	0.12	189.00	190.24	189.00	20.57	0.00	0.11	100.00	100.00	0.00	259.00	249.05	241364.00	12.04	269.12	277.00
21	6	6	6220.00	26998.00	208.10	0	Spot (Block21, Row6, Column6)	197.01	197.00	14.95	0.00	0.08	186.00	185.92	186.00	19.15	0.00	0.10	29.00	2.00	0.00	11.00	11.01	242327.00	0.58	192.41	193.00
21	7	6	6499.00	27012.00	187.20	0	Spot (Block21, Row6, Column7)	237.22	236.00	21.63	0.00	0.09	207.00	219.45	207.00	41.66	0.03	0.19	28.00	0.00	0.00	29.00	30.22	234133.00	0.43	216.50	215.00
21	8	6	6810.00	27007.00	147.00	-50	Spot (Block21, Row6, Column8)	482.12	469.00	81.82	0.01	0.17	426.00	511.26	426.00	298.14	0.08	0.58	0.00	0.00	0.00	43.00	56.12	284452.00	-0.10	463.38	428.50
21	1	7	4710.00	27310.00	147.00	-50	Spot (Block21, Row7, Column1)	206.84	210.00	19.81	0.01	0.10	197.00	216.42	197.00	138.67	0.04	0.64	0.00	0.00	0.00	13.00	9.84	122037.00	-0.07	196.29	196.00
21	2	7	5010.00	27310.00	147.00	-50	Spot (Block21, Row7, Column2)	182.35	183.00	9.67	0.00	0.05	180.00	182.20	180.00	19.73	0.01	0.11	3.00	0.00	0.00	3.00	2.35	108131.00	0.01	174.66	176.50
21	3	7	5310.00	27309.00	147.00	-50	Spot (Block21, Row7, Column3)	190.88	191.00	17.02	0.00	0.09	185.00	186.46	185.00	30.77	0.00	0.16	8.00	0.00	0.00	6.00	5.88	113190.00	0.14	183.71	185.00
21	4	7	5610.00	27309.00	147.00	-50	Spot (Block21, Row7, Column4)	200.26	201.00	13.42	0.00	0.07	200.00	203.64	200.00	33.78	0.01	0.17	0.00	0.00	0.00	1.00	0.26	117954.00	-0.10	201.56	200.50
21	5	7	5910.00	27309.00	147.00	-50	Spot (Block21, Row7, Column5)	222.87	223.00	16.15	0.00	0.07	209.00	265.44	209.00	1153.38	0.10	4.35	0.00	0.00	0.00	14.00	13.87	131714.00	-0.04	225.87	225.00
21	6	7	6210.00	27308.00	147.00	-50	Spot (Block21, Row7, Column6)	249.29	249.00	19.20	0.00	0.08	209.00	299.35	209.00	1374.02	0.16	4.59	0.00	0.00	0.00	40.00	40.29	146580.00	-0.04	274.24	243.00
21	7	7	6504.00	27308.00	180.35	0	Spot (Block21, Row7, Column7)	269.22	274.00	24.72	0.01	0.09	229.00	269.25	229.00	711.22	0.07	2.64	0.00	0.00	0.00	45.00	40.22	245256.00	-0.00	236.17	234.00
21	8	7	6811.00	27307.00	147.00	-50	Spot (Block21, Row7, Column8)	384.84	381.50	71.67	0.00	0.19	461.50	570.72	461.50	332.69	0.09	0.58	0.00	0.00	0.00	-80.00	-76.66	227056.00	-0.56	401.69	388.50
21	1	8	4707.00	27620.00	146.45	0	Spot (Block21, Row8, Column1)	64438.01	65535.00	4476.64	0.01	0.07	374.00	418.34	374.00	294.45	0.05	0.70	100.00	100.00	90.10	65161.00	64064.01	37760992.00	217.42	15608.13	12072.00
21	2	8	5010.00	27610.00	147.00	-50	Spot (Block21, Row8, Column2)	290.91	295.00	37.43	0.01	0.13	273.00	339.18	273.00	205.19	0.09	0.60	0.00	0.00	0.00	22.00	17.91	172510.00	-0.24	271.28	278.00
21	3	8	5310.00	27609.00	147.00	-50	Spot (Block21, Row8, Column3)	360.40	330.00	88.39	0.04	0.25	265.00	323.74	265.00	155.47	0.09	0.48	25.00	1.00	0.00	65.00	95.40	213718.00	0.24	314.13	315.50
21	4	8	5610.00	27609.00	147.00	-50	Spot (Block21, Row8, Column4)	357.57	359.00	41.66	0.00	0.12	286.00	349.68	286.00	167.17	0.09	0.48	0.00	0.00	0.00	73.00	71.57	210608.00	0.05	331.11	336.50
21	5	8	5910.00	27609.00	147.00	-50	Spot (Block21, Row8, Column5)	333.76	326.00	40.06	0.01	0.12	300.00	371.37	300.00	275.20	0.09	0.74	0.00	0.00	0.00	26.00	33.76	196918.00	-0.14	328.95	313.00
21	6	8	6210.00	27608.00	147.00	-50	Spot (Block21, Row8, Column6)	342.83	337.00	37.20	0.01	0.11	304.00	418.71	304.00	1266.53	0.14	3.02	0.00	0.00	0.00	33.00	38.83	201584.00	-0.06	336.66	327.50
21	7	8	6510.00	27608.00	147.00	-50	Spot (Block21, Row8, Column7)	390.25	381.00	49.01	0.01	0.13	336.00	389.55	336.00	678.07	0.06	1.74	0.00	0.00	0.00	45.00	54.25	229856.00	0.00	359.33	343.00
21	8	8	6825.00	27613.00	119.05	0	Spot (Block21, Row8, Column8)	8633.75	8328.50	3075.34	0.02	0.36	631.00	725.56	631.00	383.97	0.06	0.53	100.00	100.00	0.00	7697.50	8002.75	3194487.00	20.60	3025.43	2583.00
22	1	1	9211.00	25511.00	158.10	0	Spot (Block22, Row1, Column1)	65397.30	65535.00	1006.36	0.00	0.02	17852.00	17937.39	17852.00	1879.38	0.00	0.10	100.00	100.00	96.95	47683.00	47545.30	45059172.00	25.25	36658.05	34071.00
22	2	1	9509.00	25517.00	157.30	0	Spot (Block22, Row1, Column2)	27179.25	26292.50	5031.86	0.01	0.19	17661.00	17763.77	17661.00	1801.64	0.00	0.10	96.00	90.00	0.00	8631.50	9518.25	18590608.00	5.23	20247.54	20190.00
22	3	1	9814.00	25519.00	157.10	0	Spot (Block22, Row1, Column3)	29170.95	27948.50	6906.86	0.02	0.24	17495.00	17582.77	17495.00	1746.63	0.00	0.10	98.00	91.00	0.00	10453.50	11675.95	19777918.00	6.63	20824.12	20183.00
22	4	1	10106.00	25511.00	162.00	0	Spot (Block22, Row1, Column4)	25348.03	25032.00	4045.02	0.01	0.16	17481.00	17535.54	17481.00	1789.16	0.00	0.10	96.00	85.00	0.00	7551.00	7867.03	18301278.00	4.37	19865.68	19869.00
22	5	1	10412.00	25511.00	147.65	0	Spot (Block22, Row1, Column5)	34179.43	32337.50	9959.77	0.02	0.29	17647.00	17759.92	17647.00	1907.79	0.00	0.11	99.00	95.00	0.33	14690.50	16532.43	20507668.00	8.61	21642.07	21562.00
22	6	1	10709.00	25508.00	146.55	0	Spot (Block22, Row1, Column6)	38201.73	36524.00	10118.57	0.02	0.26	17695.00	17813.64	17695.00	1997.44	0.00	0.11	100.00	99.00	0.68	18829.00	20506.73	22348016.00	10.21	23519.39	22787.50
22	7	1	11027.00	25512.00	112.05	0	Spot (Block22, Row1, Column7)	51949.47	52448.00	9981.96	0.00	0.19	17440.00	17523.93	17440.00	1855.96	0.00	0.11	100.00	100.00	13.86	35008.00	34509.47	17247232.00	18.55	29179.21	28167.00
22	8	1	11323.00	25512.00	213.90	0	Spot (Block22, Row1, Column8)	21274.32	21162.00	2328.80	0.00	0.11	17484.00	17566.19	17484.00	1802.72	0.00	0.10	79.00	51.00	0.00	3678.00	3790.32	27741700.00	2.06	18829.48	18714.00
22	1	2	9200.00	25822.00	217.35	0	Spot (Block22, Row2, Column1)	21036.84	20928.00	2032.77	0.00	0.10	17906.00	18049.60	17906.00	1883.49	0.00	0.10	69.00	34.00	0.00	3022.00	3130.84	28483884.00	1.59	19241.73	19061.00
22	2	2	9511.00	25815.00	128.50	0	Spot (Block22, Row2, Column2)	36298.74	35544.00	7319.62	0.01	0.20	17737.00	17850.98	17737.00	1833.67	0.00	0.10	100.00	100.00	0.00	17807.00	18561.74	15898848.00	10.06	23235.96	23045.00
22	3	2	9812.00	25815.00	191.35	0	Spot (Block22, Row2, Column3)	21549.34	21358.00	2489.55	0.00	0.12	17705.50	17811.90	17705.50	1830.09	0.00	0.10	77.00	49.00	0.00	3652.50	3843.84	22325128.00	2.04	19219.72	19320.50
22	4	2	10112.00	25815.00	195.75	0	Spot (Block22, Row2, Column4)	26289.72	25594.00	4635.98	0.01	0.18	17741.50	17863.09	17741.50	1822.50	0.00	0.10	96.00	86.00	0.00	7852.50	8548.22	28419172.00	4.62	20739.66	20625.00
22	5	2	10414.00	25820.00	153.50	0	Spot (Block22, Row2, Column5)	27572.19	27250.00	3506.84	0.01	0.13	18099.50	18174.69	18099.50	1889.69	0.00	0.10	99.00	96.00	0.00	9150.50	9472.69	17894356.00	4.97	21637.29	21297.00
22	6	2	10710.00	25814.00	153.40	0	Spot (Block22, Row2, Column6)	24251.34	24016.00	2801.66	0.00	0.12	18043.00	18149.05	18043.00	2004.92	0.00	0.11	95.00	79.00	0.00	5973.00	6208.34	15787625.00	3.04	21023.23	20808.00
22	7	2	11014.00	25815.00	179.60	0	Spot (Block22, Row2, Column7)	22998.37	22642.00	3583.62	0.01	0.16	17521.00	17615.01	17521.00	1838.14	0.00	0.10	85.00	65.00	0.00	5121.00	5477.37	20721532.00	2.93	19692.89	19576.00
22	8	2	11305.00	25812.00	147.05	0	Spot (Block22, Row2, Column8)	19933.90	19673.00	2055.97	0.01	0.10	17273.00	17353.72	17273.00	1765.37	0.00	0.10	66.00	34.00	0.00	2400.00	2660.90	11721133.00	1.46	18225.94	18154.00
22	1	3	9216.00	26116.00	145.30	0	Spot (Block22, Row3, Column1)	43206.92	41679.50	13383.37	0.02	0.31	18568.00	18637.85	18568.00	1989.86	0.00	0.11	99.00	99.00	9.20	23111.50	24638.92	24887244.00	12.35	24140.07	23851.00
22	2	3	9512.00	26115.00	174.60	0	Spot (Block22, Row3, Column2)	21958.65	21682.00	2260.52	0.01	0.10	18283.00	18403.64	18283.00	1923.71	0.00	0.10	77.00	43.00	0.00	3399.00	3675.65	18686812.00	1.85	19780.76	19600.00
22	3	3	9811.00	26107.00	183.65	0	Spot (Block22, Row3, Column3)	22939.09	22502.50	3013.58	0.01	0.13	18232.00	18386.40	18232.00	1942.49	0.00	0.11	81.00	56.00	0.00	4270.50	4707.09	21654516.00	2.34	19989.87	19929.50
22	4	3	10112.00	26114.00	143.20	0	Spot (Block22, Row3, Column4)	39532.96	39488.00	10223.46	0.00	0.26	18061.00	18220.59	18061.00	1894.69	0.00	0.10	100.00	99.00	0.36	21427.00	21471.96	22019852.00	11.25	23656.05	23361.50
22	5	3	10411.00	26113.00	173.75	0	Spot (Block22, Row3, Column5)	23012.29	22683.00	3260.12	0.01	0.14	18118.00	18219.23	18118.00	1854.74	0.00	0.10	82.00	62.00	0.00	4565.00	4894.29	19399354.00	2.58	19640.22	19655.50
22	6	3	10713.00	26114.00	178.30	0	Spot (Block22, Row3, Column6)	27407.32	27116.00	4698.76	0.00	0.17	18238.50	18316.49	18238.50	1902.06	0.00	0.10	96.00	85.00	0.00	8877.50	9168.82	24392520.00	4.78	21453.08	21303.50
22	7	3	11019.00	26118.00	147.10	0	Spot (Block22, Row3, Column7)	36514.25	34859.00	10021.65	0.02	0.27	17910.00	18076.41	17910.00	1906.57	0.00	0.11	99.00	98.00	0.51	16949.00	18604.25	21506892.00	9.67	22211.54	22261.00
22	8	3	11307.00	26113.00	193.20	0	Spot (Block22, Row3, Column8)	20868.37	20483.00	2608.08	0.01	0.12	17584.00	17674.76	17584.00	1842.55	0.00	0.10	69.00	38.00	0.00	2899.00	3284.37	21911782.00	1.73	18765.78	18688.00
22	1	4	9216.00	26416.00	141.95	0	Spot (Block22, Row4, Column1)	41340.47	40161.00	10349.97	0.01	0.25	19692.00	19795.61	19692.00	2084.29	0.00	0.11	100.00	99.00	1.65	20469.00	21648.47	22571908.00	10.34	25233.31	24766.50
22	2	4	9507.00	26424.00	197.65	0	Spot (Block22, Row4, Column2)	27729.23	27300.00	4035.81	0.01	0.15	19521.00	19620.03	19521.00	2130.30	0.00	0.11	96.00	83.00	0.00	7779.00	8208.23	30668504.00	3.81	22780.24	22803.00
22	3	4	9811.00	26411.00	139.10	0	Spot (Block22, Row4, Column3)	62399.82	65535.00	6084.34	0.02	0.10	18830.00	18885.92	18830.00	2245.10	0.00	0.12	100.00	100.00	72.49	46705.00	43569.82	32884952.00	19.38	34035.30	32072.50
22	4	4	10110.00	26423.00	197.60	0	Spot (Block22, Row4, Column4)	21885.91	21797.50	2290.89	0.00	0.10	18589.00	18713.86	18589.00	1969.34	0.00	0.11	68.00	39.00	0.00	3208.50	3296.91	24162030.00	1.61	19668.62	19748.50
22	5	4	10401.00	26420.00	179.85	0	Spot (Block22, Row4, Column5)	22428.73	22058.00	2629.11	0.01	0.12	18901.00	19037.83	18901.00	2150.96	0.00	0.11	72.00	35.00	0.00	3157.00	3527.73	20342854.00	1.58	20206.51	20102.00
22	6	4	10715.00	26418.00	196.35	0	Spot (Block22, Row4, Column6)	29497.31	29236.00	3942.73	0.00	0.13	19452.50	19616.25	19452.50	2298.52	0.00	0.12	98.00	93.00	0.00	9783.50	10044.81	32063584.00	4.30	22520.67	22411.00
22	7	4	11010.00	26414.00	145.35	0	Spot (Block22, Row4, Column7)	38710.53	36939.00	11564.94	0.02	0.30	19551.00	19741.61	19551.00	2392.25	0.00	0.12	98.00	91.00	2.43	17388.00	19159.53	22335988.00	7.93	23525.77	23571.00
22	8	4	11308.00	26429.00	163.55	0	Spot (Block22, Row4, Column8)	25284.66	24750.50	3936.07	0.01	0.16	19184.00	19420.34	19184.00	2364.59	0.01	0.12	82.00	58.00	0.00	5566.50	6100.66	18761214.00	2.48	20751.09	20814.50
22	1	5	9214.00	26711.00	104.60	0	Spot (Block22, Row5, Column1)	32234.80	31960.00	4132.87	0.00	0.13	20033.00	20120.71	20033.00	1993.87	0.00	0.10	100.00	99.00	0.00	11927.00	12201.80	9057980.00	6.08	24178.38	24247.00
22	2	5	9506.00	26717.00	166.35	0	Spot (Block22, Row5, Column2)	24339.54	24027.00	2511.37	0.01	0.10	19784.00	19573.69	19784.00	2911.96	0.00	0.15	76.00	25.00	0.00	4243.00	4555.54	18692764.00	1.64	21896.40	21967.50
22	3	5	9832.00	26728.00	164.65	0	Spot (Block22, Row5, Column3)	31523.03	31315.00	6835.69	0.00	0.22	19198.00	19026.95	19198.00	2884.65	0.00	0.15	92.00	79.00	0.00	12117.00	12325.03	23547700.00	4.33	23735.87	23224.00
22	4	5	10116.00	26711.00	147.25	0	Spot (Block22, Row5, Column4)	33182.48	31837.50	7647.56	0.02	0.23	19602.00	19737.99	19602.00	2108.96	0.00	0.11	98.00	93.00	0.17	12235.50	13580.48	19577660.00	6.37	23145.63	23258.00
22	5	5	10412.00	26711.00	144.15	0	Spot (Block22, Row5, Column5)	63984.91	65535.00	4407.78	0.01	0.07	20674.00	20766.03	20674.00	2259.06	0.00	0.11	100.00	100.00	83.78	44861.00	43310.91	35895824.00	19.13	36814.21	34509.00
22	6	5	10720.00	26718.00	147.15	0	Spot (Block22, Row5, Column6)	28826.08	28547.00	3494.00	0.00	0.12	21624.00	21700.28	21624.00	2225.99	0.00	0.10	93.00	75.00	0.00	6923.00	7202.08	16978560.00	3.20	24479.26	24575.00
22	7	5	11017.00	26715.00	147.85	0	Spot (Block22, Row5, Column7)	33487.31	33277.50	4508.29	0.00	0.13	22010.00	22115.20	22010.00	2339.00	0.00	0.11	98.00	94.00	0.00	11267.50	11477.31	19958440.00	4.86	25917.91	25802.00
22	8	5	11313.00	26714.00	140.75	0	Spot (Block22, Row5, Column8)	54174.34	59530.00	12528.34	0.04	0.23	21547.00	21668.21	21547.00	2489.46	0.00	0.11	100.00	100.00	41.42	37983.00	32627.34	29037636.00	13.06	30853.56	29284.00
22	1	6	9213.00	27011.00	155.75	0	Spot (Block22, Row6, Column1)	28688.27	28314.00	3977.18	0.01	0.14	19762.00	19824.01	19762.00	1949.18	0.00	0.10	98.00	90.00	0.00	8552.00	8926.27	19135068.00	4.55	22802.13	22982.00
22	2	6	9515.00	27014.00	191.65	0	Spot (Block22, Row6, Column2)	25314.53	24954.00	3177.32	0.01	0.13	20067.00	20010.23	20067.00	2578.84	0.00	0.13	79.00	46.00	0.00	4887.00	5247.53	26301784.00	2.06	22078.30	21803.00
22	3	6	9808.00	27013.00	141.90	0	Spot (Block22, Row6, Column3)	54118.39	60329.00	12715.64	0.05	0.23	20338.00	20204.33	20338.00	2783.99	0.00	0.14	100.00	100.00	41.83	39991.00	33780.39	29494712.00	12.18	30535.31	29572.00
22	4	6	10119.00	27014.00	146.40	0	Spot (Block22, Row6, Column4)	29054.50	28560.00	4131.30	0.01	0.14	20922.00	21067.96	20922.00	2261.82	0.00	0.11	93.00	79.00	0.00	7638.00	8132.50	16967830.00	3.53	23283.83	23343.00
22	5	6	10416.00	27013.00	143.75	0	Spot (Block22, Row6, Column5)	64143.25	65535.00	3972.13	0.01	0.06	22012.50	22119.62	22012.50	2338.48	0.00	0.11	100.00	100.00	84.41	43522.50	42130.75	35792220.00	17.97	37040.93	34585.00
22	6	6	10716.00	27014.00	150.00	0	Spot (Block22, Row6, Column6)	27624.80	27186.00	3158.04	0.01	0.11	22599.00	22758.26	22599.00	2216.28	0.00	0.10	81.00	52.00	0.00	4587.00	5025.80	17044502.00	2.20	24620.96	24518.00
22	7	6	11015.00	27010.00	146.80	0	Spot (Block22, Row6, Column7)	49704.08	48944.00	12398.64	0.01	0.25	22945.00	23075.98	22945.00	2224.57	0.00	0.10	99.00	99.00	22.49	25999.00	26759.08	29176428.00	11.97	30381.24	29169.50
22	8	6	11321.00	27013.00	144.85	0	Spot (Block22, Row6, Column8)	54572.20	58053.50	11469.09	0.03	0.21	22770.00	22889.58	22770.00	2289.72	0.00	0.10	100.00	100.00	37.41	35283.50	31802.20	31215512.00	13.84	31533.95	30370.50
22	1	7	9209.00	27320.00	181.30	0	Spot (Block22, Row7, Column1)	25893.74	25521.00	3260.95	0.01	0.13	19703.00	19748.38	19703.00	1935.74	0.00	0.10	91.00	74.00	0.00	5818.00	6190.74	24029390.00	3.17	22097.35	21847.50
22	2	7	9520.00	27319.00	207.65	0	Spot (Block22, Row7, Column2)	22922.14	22787.50	2295.71	0.00	0.10	20418.00	20557.70	20418.00	2088.64	0.00	0.10	54.00	24.00	0.00	2369.50	2504.14	28010860.00	1.13	21365.84	21386.00
22	3	7	9812.00	27330.00	207.00	0	Spot (Block22, Row7, Column3)	23781.68	23761.00	2182.21	0.00	0.09	21742.00	21885.24	21742.00	2181.71	0.00	0.10	47.00	13.00	0.00	2019.00	2039.68	29084990.00	0.87	22420.15	22249.00
22	4	7	10115.00	27323.00	202.65	0	Spot (Block22, Row7, Column4)	25445.10	25327.00	2688.45	0.00	0.11	22402.00	22548.77	22402.00	2276.66	0.00	0.10	59.00	25.00	0.00	2925.00	3043.10	29618124.00	1.27	23937.04	23849.00
22	5	7	10416.00	27315.00	162.20	0	Spot (Block22, Row7, Column5)	34820.21	34254.00	6276.31	0.01	0.18	23128.00	23251.14	23128.00	2327.95	0.00	0.10	96.00	87.00	0.00	11126.00	11692.21	25383920.00	4.97	26424.74	26459.00
22	6	7	10713.00	27318.00	169.30	0	Spot (Block22, Row7, Column6)	30837.38	30527.00	3842.97	0.00	0.12	23394.00	23474.28	23394.00	2316.17	0.00	0.10	92.00	75.00	0.00	7133.00	7443.38	24639072.00	3.18	25970.32	25668.00
22	7	7	11009.00	27315.00	146.05	0	Spot (Block22, Row7, Column7)	53128.45	54064.00	11240.23	0.01	0.21	23293.50	23393.29	23293.50	2240.45	0.00	0.10	100.00	100.00	29.91	30770.50	29834.95	31080312.00	13.27	31568.91	30549.00
22	8	7	11311.00	27319.00	160.10	0	Spot (Block22, Row7, Column8)	53102.23	53438.50	9107.45	0.00	0.17	22920.00	23011.39	22920.00	2226.02	0.00	0.10	100.00	100.00	17.00	30518.50	30182.23	37490288.00	13.52	33198.59	30122.50
22	1	8	9209.00	27616.00	148.65	0	Spot (Block22, Row8, Column1)	65331.00	65535.00	1573.95	0.00	0.02	19799.50	19955.19	19799.50	2114.78	0.00	0.11	100.00	100.00	96.19	45735.50	45531.50	39394936.00	21.46	37556.87	34457.50
22	2	8	9519.00	27621.00	192.30	0	Spot (Block22, Row8, Column2)	24654.51	24040.00	3175.48	0.01	0.13	21182.50	21307.54	21182.50	2360.62	0.00	0.11	59.00	31.00	0.00	2857.50	3472.01	25862592.00	1.42	22234.42	22119.00
22	3	8	9812.00	27615.00	137.80	0	Spot (Block22, Row8, Column3)	47946.40	48213.00	12588.02	0.00	0.26	22569.00	22677.16	22569.00	2201.97	0.00	0.10	100.00	97.00	16.12	25644.00	25377.40	24692480.00	11.48	29704.22	29044.50
22	4	8	10125.00	27610.00	149.70	0	Spot (Block22, Row8, Column4)	28867.96	28556.00	3948.01	0.00	0.14	22954.50	23066.12	22954.50	2240.43	0.00	0.10	81.00	62.00	0.00	5601.50	5913.46	17551724.00	2.59	24814.16	24703.50
22	5	8	10414.00	27605.00	166.15	0	Spot (Block22, Row8, Column5)	26962.57	26619.00	2906.39	0.01	0.11	23392.50	23478.20	23392.50	2257.46	0.00	0.10	62.00	36.00	0.00	3226.50	3570.07	20680276.00	1.54	24808.08	24379.50
22	6	8	10715.00	27612.00	139.45	0	Spot (Block22, Row8, Column6)	42049.29	41481.00	6292.20	0.01	0.15	23308.00	23392.54	23308.00	2277.25	0.00	0.10	100.00	100.00	0.19	18173.00	18741.29	22075876.00	8.19	29922.12	29863.50
22	7	8	11020.00	27610.00	138.40	0	Spot (Block22, Row8, Column7)	40856.67	40680.00	8286.30	0.00	0.20	23131.00	23159.02	23131.00	2227.03	0.00	0.10	99.00	97.00	0.58	17549.00	17725.67	21000336.00	7.95	29113.07	28380.00
22	8	8	11320.00	27607.00	118.75	0	Spot (Block22, Row8, Column8)	51972.38	52208.50	8811.78	0.00	0.17	22538.00	22639.61	22538.00	2171.58	0.00	0.10	100.00	100.00	11.50	29670.50	29434.38	19437708.00	13.51	32365.22	30357.50
23	1	1	13714.00	25508.00	159.75	0	Spot (Block23, Row1, Column1)	62218.29	65535.00	7128.51	0.02	0.11	711.00	733.01	711.00	296.04	0.01	0.40	100.00	100.00	76.64	64824.00	61507.29	43677648.00	207.69	15780.92	12849.50
23	2	1	14015.00	25505.00	139.30	0	Spot (Block23, Row1, Column2)	920.16	922.00	106.63	0.00	0.12	567.00	595.90	567.00	250.49	0.02	0.42	84.00	9.00	0.00	355.00	353.16	484003.00	1.29	684.81	659.00
23	3	1	14315.00	25502.00	146.70	0	Spot (Block23, Row1, Column3)	818.91	826.00	170.81	0.00	0.21	505.00	524.52	505.00	171.07	0.02	0.33	72.00	45.00	0.00	321.00	313.91	480703.00	1.72	599.31	586.00
23	4	1	14614.00	25504.00	149.95	0	Spot (Block23, Row1, Column4)	704.17	679.00	101.19	0.02	0.14	488.00	500.76	488.00	166.14	0.01	0.33	64.00	15.00	0.00	191.00	216.17	429545.00	1.22	587.38	583.00
23	5	1	14918.00	25493.00	156.80	0	Spot (Block23, Row1, Column5)	976.44	881.50	320.59	0.04	0.33	511.00	521.78	511.00	126.11	0.01	0.24	89.00	72.00	0.00	370.50	465.44	658123.00	3.61	713.53	633.50
23	6	1	15218.00	25496.00	149.45	0	Spot (Block23, Row1, Column6)	1298.69	1209.00	420.30	0.03	0.32	545.00	568.76	545.00	136.06	0.02	0.24	97.00	92.00	0.00	664.00	753.69	796097.00	5.36	812.70	705.50
23	7	1	15530.00	25510.00	110.65	0	Spot (Block23, Row1, Column7)	2928.44	2794.00	901.40	0.02	0.31	628.00	647.20	628.00	201.12	0.01	0.31	100.00	100.00	0.00	2166.00	2300.44	931244.00	11.34	1381.33	1196.00
23	8	1	15826.00	25499.00	170.35	0	Spot (Block23, Row1, Column8)	1204.08	1221.00	188.86	0.01	0.16	780.00	780.87	780.00	183.79	0.00	0.24	89.00	61.00	0.00	441.00	424.08	972898.00	2.30	908.22	881.00
23	1	2	13731.00	25817.00	199.65	0	Spot (Block23, Row2, Column1)	542.22	536.00	48.65	0.01	0.09	469.50	504.31	469.50	193.58	0.03	0.38	1.00	0.00	0.00	66.50	72.72	611620.00	0.20	502.58	496.00
23	2	2	14015.00	25813.00	123.10	0	Spot (Block23, Row2, Column2)	647.92	665.00	67.58	0.01	0.10	391.00	406.38	391.00	96.13	0.02	0.24	98.00	84.00	0.00	274.00	256.92	261112.00	2.51	506.85	508.50
23	3	2	14338.00	25790.00	190.60	0	Spot (Block23, Row2, Column3)	464.59	466.50	40.08	0.00	0.09	371.00	376.95	371.00	81.60	0.01	0.22	60.00	4.00	0.00	95.50	93.59	475739.00	1.07	403.57	406.50
23	4	2	14626.00	25807.00	183.35	0	Spot (Block23, Row2, Column4)	497.74	503.00	55.19	0.00	0.11	363.00	365.06	363.00	53.83	0.00	0.15	89.00	70.00	0.00	140.00	134.74	468372.00	2.46	410.47	406.00
23	5	2	14923.00	25808.00	157.70	0	Spot (Block23, Row2, Column5)	607.76	607.00	80.27	0.00	0.13	366.00	369.16	366.00	60.16	0.00	0.16	100.00	93.00	0.00	241.00	241.76	416316.00	3.97	455.79	456.00
23	6	2	15229.00	25796.00	179.75	0	Spot (Block23, Row2, Column6)	514.06	520.00	53.32	0.00	0.10	392.00	398.95	392.00	60.26	0.01	0.15	83.00	56.00	0.00	128.00	122.06	465739.00	1.91	440.95	427.00
23	7	2	15549.00	25790.00	216.55	0	Spot (Block23, Row2, Column7)	519.52	517.00	36.56	0.00	0.07	439.00	463.74	439.00	109.63	0.02	0.24	19.00	0.00	0.00	78.00	80.52	695635.00	0.51	473.65	474.00
23	8	2	15823.00	25808.00	147.00	-50	Spot (Block23, Row2, Column8)	639.50	638.00	63.41	0.00	0.10	567.00	568.40	567.00	112.41	0.00	0.20	32.00	0.00	0.00	71.00	72.50	376663.00	0.63	575.66	560.00
23	1	3	13714.00	26112.00	143.65	0	Spot (Block23, Row3, Column1)	881.52	889.00	155.74	0.00	0.18	425.00	429.27	425.00	75.50	0.00	0.18	100.00	99.00	0.00	464.00	456.52	494535.00	5.99	573.23	562.00
23	2	3	14022.00	26116.00	151.90	0	Spot (Block23, Row3, Column2)	481.47	483.00	38.07	0.00	0.08	355.00	358.97	355.00	44.21	0.00	0.12	99.00	82.00	0.00	128.00	126.47	303328.00	2.77	419.97	415.00
23	3	3	14317.00	26096.00	178.35	0	Spot (Block23, Row3, Column3)	537.49	526.00	216.12	0.01	0.40	328.00	333.21	328.00	59.14	0.01	0.18	94.00	77.00	0.00	198.00	209.49	480513.00	3.45	388.45	389.00
23	4	3	14615.00	26114.00	154.85	0	Spot (Block23, Row3, Column4)	566.90	570.00	83.06	0.00	0.15	319.00	321.80	319.00	28.92	0.00	0.09	100.00	100.00	0.00	251.00	247.90	376421.00	8.47	391.60	384.00
23	5	3	14925.00	26105.00	154.20	0	Spot (Block23, Row3, Column5)	499.81	494.00	69.19	0.01	0.14	313.00	319.54	313.00	47.24	0.01	0.15	97.00	91.00	0.00	181.00	186.81	328378.00	3.82	369.84	379.00
23	6	3	15231.00	26106.00	173.20	0	Spot (Block23, Row3, Column6)	535.83	555.00	70.43	0.02	0.13	338.00	340.34	338.00	37.65	0.00	0.11	100.00	95.00	0.00	217.00	197.83	449563.00	5.19	410.96	405.00
23	7	3	15525.00	26107.00	150.80	0	Spot (Block23, Row3, Column7)	671.67	682.00	98.30	0.01	0.15	381.00	381.39	381.00	39.23	0.00	0.10	99.00	97.00	0.00	301.00	290.67	421138.00	7.40	473.95	473.00
23	8	3	15842.00	26107.00	198.50	0	Spot (Block23, Row3, Column8)	601.01	606.50	55.16	0.00	0.09	479.00	492.82	479.00	90.27	0.01	0.18	70.00	15.00	0.00	127.50	122.01	673128.00	1.20	506.32	510.00
23	1	4	13708.00	26414.00	147.10	0	Spot (Block23, Row4, Column1)	746.60	716.50	135.59	0.02	0.18	417.00	419.65	417.00	73.59	0.00	0.18	98.00	96.00	0.00	299.50	329.60	440494.00	4.44	519.14	514.00
23	2	4	14032.00	26414.00	208.85	0	Spot (Block23, Row4, Column2)	497.99	492.00	100.47	0.01	0.20	352.00	354.16	352.00	64.44	0.00	0.18	90.00	57.00	0.00	140.00	145.99	618499.00	2.23	405.87	404.00
23	3	4	14316.00	26411.00	142.90	0	Spot (Block23, Row4, Column3)	1556.51	1545.00	390.88	0.00	0.25	323.00	332.05	323.00	72.21	0.01	0.22	100.00	100.00	0.00	1222.00	1233.51	863865.00	16.96	649.08	586.00
23	4	4	14619.00	26395.00	181.20	0	Spot (Block23, Row4, Column4)	368.51	373.00	26.89	0.01	0.07	308.00	310.99	308.00	44.72	0.00	0.14	72.00	13.00	0.00	65.00	60.51	337928.00	1.29	330.31	329.00
23	5	4	14918.00	26413.00	190.60	0	Spot (Block23, Row4, Column5)	388.20	392.00	40.79	0.00	0.11	298.00	298.74	298.00	27.43	0.00	0.09	91.00	78.00	0.00	94.00	90.20	397908.00	3.26	319.12	318.00
23	6	4	15219.00	26405.00	206.90	0	Spot (Block23, Row4, Column6)	629.98	641.00	100.66	0.01	0.16	311.00	312.27	311.00	32.84	0.00	0.11	100.00	99.00	0.00	330.00	318.98	766056.00	9.68	395.16	390.00
23	7	4	15508.00	26411.00	148.50	0	Spot (Block23, Row4, Column7)	728.70	653.50	350.76	0.05	0.48	359.00	362.07	359.00	47.64	0.00	0.13	99.00	99.00	0.00	294.50	369.70	441595.00	7.70	444.80	443.00
23	8	4	15817.00	26419.00	146.85	0	Spot (Block23, Row4, Column8)	1932.54	1822.00	620.39	0.03	0.32	454.00	462.97	454.00	129.96	0.01	0.28	100.00	99.00	0.00	1368.00	1478.54	1132471.00	11.31	813.71	758.00
23	1	5	13717.00	26709.00	107.30	0	Spot (Block23, Row5, Column1)	600.02	595.00	62.68	0.00	0.10	402.00	402.37	402.00	55.49	0.00	0.14	100.00	88.00	0.00	193.00	198.02	180006.00	3.56	480.93	484.00
23	2	5	14007.00	26708.00	151.70	0	Spot (Block23, Row5, Column2)	442.85	433.00	42.61	0.01	0.10	338.00	339.12	338.00	35.37	0.00	0.10	99.00	79.00	0.00	95.00	104.85	278994.00	2.93	374.69	377.00
23	3	5	14333.00	26721.00	178.30	0	Spot (Block23, Row5, Column3)	578.24	596.00	115.41	0.01	0.20	316.00	324.87	316.00	80.22	0.01	0.25	99.00	80.00	0.00	280.00	262.24	516947.00	3.16	403.78	398.00
23	4	5	14631.00	26713.00	187.25	0	Spot (Block23, Row5, Column4)	399.14	403.00	39.97	0.00	0.10	307.00	312.69	307.00	77.73	0.01	0.25	66.00	1.00	0.00	96.00	92.14	393955.00	1.11	348.12	342.00
23	5	5	14919.00	26709.00	139.60	0	Spot (Block23, Row5, Column5)	2142.72	2145.50	717.47	0.00	0.33	299.00	302.89	299.00	36.57	0.01	0.12	100.00	100.00	0.00	1846.50	1843.72	1127073.00	50.30	804.66	649.50
23	6	5	15226.00	26722.00	185.50	0	Spot (Block23, Row5, Column6)	418.27	389.00	312.18	0.03	0.75	308.00	310.36	308.00	36.23	0.00	0.12	87.00	60.00	0.00	81.00	110.27	404048.00	2.98	334.32	332.00
23	7	5	15525.00	26708.00	178.85	0	Spot (Block23, Row5, Column7)	569.62	547.00	298.76	0.02	0.52	358.00	361.43	358.00	48.28	0.00	0.13	92.00	83.00	0.00	189.00	211.62	511517.00	4.31	521.39	402.00
23	8	5	15830.00	26711.00	143.95	0	Spot (Block23, Row5, Column8)	1554.75	1391.00	1429.53	0.05	0.92	460.00	459.91	460.00	91.18	0.00	0.20	100.00	97.00	0.00	931.00	1094.75	883097.00	12.01	750.97	620.50
23	1	6	13716.00	27011.00	174.05	0	Spot (Block23, Row6, Column1)	594.76	607.00	65.23	0.01	0.11	395.00	395.39	395.00	44.17	0.00	0.11	98.00	94.00	0.00	212.00	199.76	503762.00	4.51	469.55	472.00
23	2	6	14041.00	27010.00	197.15	0	Spot (Block23, Row6, Column2)	434.68	443.00	37.90	0.01	0.09	332.00	334.60	332.00	36.13	0.00	0.11	95.00	74.00	0.00	111.00	102.68	478151.00	2.77	369.80	369.00
23	3	6	14312.00	27012.00	155.90	0	Spot (Block23, Row6, Column3)	749.55	692.00	222.29	0.03	0.30	311.00	319.96	311.00	100.83	0.01	0.32	98.00	87.00	0.00	381.00	438.55	509693.00	4.26	405.67	394.00
23	4	6	14622.00	27007.00	165.85	0	Spot (Block23, Row6, Column4)	425.44	427.00	36.35	0.00	0.09	304.00	312.68	304.00	98.46	0.01	0.31	74.00	0.00	0.00	123.00	121.44	324183.00	1.15	355.61	355.00
23	5	6	14917.00	27010.00	139.40	0	Spot (Block23, Row6, Column5)	1858.94	1898.00	628.08	0.01	0.34	303.00	310.20	303.00	36.03	0.01	0.12	100.00	100.00	0.00	1595.00	1555.94	974085.00	42.98	723.79	681.00
23	6	6	15245.00	26980.00	259.10	0	Spot (Block23, Row6, Column6)	389.75	375.00	162.71	0.02	0.42	325.00	326.07	325.00	36.34	0.00	0.11	66.00	25.00	0.00	50.00	64.75	759632.00	1.75	331.80	332.00
23	7	6	15527.00	27003.00	164.45	0	Spot (Block23, Row6, Column7)	683.69	706.50	113.22	0.01	0.17	367.00	373.08	367.00	43.59	0.01	0.12	99.00	98.00	0.00	339.50	316.69	512769.00	7.13	452.88	450.00
23	8	6	15823.00	27007.00	150.70	0	Spot (Block23, Row6, Column8)	993.36	970.00	237.45	0.01	0.24	452.00	452.10	452.00	64.07	0.00	0.14	99.00	96.00	0.00	518.00	541.36	618863.00	8.45	575.90	562.00
23	1	7	13730.00	27327.00	180.15	0	Spot (Block23, Row7, Column1)	733.03	748.00	141.40	0.01	0.19	414.00	446.43	414.00	205.83	0.03	0.46	77.00	18.00	0.00	334.00	319.03	669987.00	1.39	517.28	508.00
23	2	7	14011.00	27319.00	179.90	0	Spot (Block23, Row7, Column2)	432.52	431.00	37.81	0.00	0.09	352.00	364.39	352.00	64.18	0.02	0.18	64.00	12.00	0.00	79.00	80.52	392726.00	1.06	384.48	388.00
23	3	7	14313.00	27327.00	208.30	0	Spot (Block23, Row7, Column3)	391.60	372.00	164.80	0.02	0.42	320.00	325.83	320.00	38.74	0.01	0.12	66.00	27.00	0.00	52.00	71.60	485981.00	1.70	337.38	339.50
23	4	7	14641.00	27306.00	197.55	0	Spot (Block23, Row7, Column4)	383.40	382.00	30.55	0.00	0.08	307.00	309.70	307.00	24.14	0.00	0.08	95.00	83.00	0.00	75.00	76.40	425196.00	3.05	340.41	340.00
23	5	7	14922.00	27328.00	199.85	0	Spot (Block23, Row7, Column5)	429.52	425.00	53.14	0.00	0.12	317.00	323.47	317.00	34.65	0.01	0.11	94.00	80.00	0.00	108.00	112.52	487932.00	3.06	359.55	357.00
23	6	7	15243.00	27309.00	207.95	0	Spot (Block23, Row7, Column6)	452.32	452.00	38.29	0.00	0.08	348.00	348.94	348.00	38.57	0.00	0.11	97.00	71.00	0.00	104.00	104.32	557708.00	2.68	388.98	392.00
23	7	7	15520.00	27318.00	163.10	0	Spot (Block23, Row7, Column7)	883.66	876.00	247.26	0.00	0.28	391.00	394.58	391.00	47.02	0.00	0.12	100.00	97.00	0.00	485.00	492.66	652139.00	10.40	521.10	487.00
23	8	7	15823.00	27309.00	147.00	-50	Spot (Block23, Row7, Column8)	472.13	474.00	22.44	0.00	0.05	472.00	473.10	472.00	63.02	0.00	0.13	0.00	0.00	0.00	2.00	0.13	278082.00	-0.02	457.29	456.00
23	1	8	13711.00	27619.00	148.75	0	Spot (Block23, Row8, Column1)	63667.01	65535.00	5229.72	0.01	0.08	439.00	497.77	439.00	273.74	0.05	0.55	100.00	100.00	83.66	65096.00	63228.01	38582540.00	230.76	15380.46	11978.00
23	2	8	14011.00	27638.00	194.55	0	Spot (Block23, Row8, Column2)	511.12	501.00	51.49	0.01	0.10	409.00	455.03	409.00	243.05	0.05	0.53	0.00	0.00	0.00	92.00	102.12	547920.00	0.23	450.00	447.00
23	3	8	14315.00	27611.00	139.00	0	Spot (Block23, Row8, Column3)	813.29	743.00	320.42	0.04	0.39	369.00	370.43	369.00	107.54	0.00	0.29	100.00	93.00	0.00	374.00	444.29	422912.00	4.12	555.94	493.00
23	4	8	14618.00	27623.00	169.80	0	Spot (Block23, Row8, Column4)	537.10	556.00	60.11	0.02	0.11	355.00	355.61	355.00	41.65	0.00	0.12	98.00	90.00	0.00	201.00	182.10	431288.00	4.36	409.65	408.00
23	5	8	14906.00	27634.00	172.40	0	Spot (Block23, Row8, Column5)	450.24	439.00	49.80	0.01	0.11	371.00	366.72	371.00	43.59	0.01	0.12	73.00	36.00	0.00	68.00	79.24	373246.00	1.92	397.15	397.00
23	6	8	15225.00	27625.00	171.80	0	Spot (Block23, Row8, Column6)	754.54	793.00	132.43	0.02	0.18	392.00	399.03	392.00	179.83	0.01	0.45	87.00	62.00	0.00	401.00	362.54	619480.00	1.98	514.08	505.00
23	7	8	15526.00	27607.00	155.75	0	Spot (Block23, Row8, Column7)	799.60	728.00	522.86	0.04	0.65	435.00	438.50	435.00	95.52	0.00	0.22	93.00	77.00	0.00	293.00	364.60	534130.00	3.78	528.54	512.50
23	8	8	15825.00	27607.00	124.90	0	Spot (Block23, Row8, Column8)	7301.54	7034.50	2475.24	0.02	0.34	495.00	499.79	495.00	101.14	0.00	0.20	100.00	100.00	0.00	6539.50	6806.54	3022839.00	67.25	2127.27	1809.00
24	1	1	18218.00	25505.00	158.35	0	Spot (Block24, Row1, Column1)	64095.68	65535.00	4072.61	0.01	0.06	6683.00	6754.61	6683.00	872.80	0.00	0.13	100.00	100.00	82.61	58852.00	57412.68	44226436.00	65.70	25950.34	23310.00
24	2	1	18511.00	25513.00	155.80	0	Spot (Block24, Row1, Column2)	13547.22	12520.00	3930.07	0.03	0.29	6573.00	6658.28	6573.00	820.75	0.01	0.12	100.00	99.00	0.00	5947.00	6974.22	9035997.00	8.39	8393.92	8439.50
24	3	1	18818.00	25507.00	197.60	0	Spot (Block24, Row1, Column3)	8489.14	8293.00	1273.94	0.01	0.15	6485.00	6547.31	6485.00	723.94	0.00	0.11	85.00	63.00	0.00	1808.00	2004.14	9431436.00	2.68	7242.44	7271.00
24	4	1	19110.00	25506.00	172.65	0	Spot (Block24, Row1, Column4)	10512.08	9988.00	2475.04	0.02	0.24	6421.50	6454.28	6421.50	680.83	0.00	0.11	96.00	88.00	0.00	3566.50	4090.58	8735537.00	5.96	7360.07	7353.00
24	5	1	19417.00	25502.00	166.75	0	Spot (Block24, Row1, Column5)	11351.29	10275.00	3172.76	0.04	0.28	6486.00	6501.85	6486.00	699.60	0.00	0.11	99.00	93.00	0.00	3789.00	4865.29	8763199.00	6.93	7694.44	7695.00
24	6	1	19720.00	25509.00	152.35	0	Spot (Block24, Row1, Column6)	18533.38	17335.00	6885.10	0.03	0.37	6461.00	6501.14	6461.00	709.48	0.00	0.11	100.00	100.00	0.00	10874.00	12072.38	11842831.00	16.96	9244.74	9095.00
24	7	1	20032.00	25501.00	117.35	0	Spot (Block24, Row1, Column7)	15365.26	15248.00	3035.56	0.00	0.20	6340.50	6403.10	6340.50	685.90	0.00	0.11	100.00	100.00	0.00	8907.50	9024.76	5546858.00	13.07	9002.12	8709.00
24	8	1	20316.00	25495.00	219.40	0	Spot (Block24, Row1, Column8)	7833.53	7786.00	837.79	0.00	0.11	6323.00	6361.27	6323.00	658.88	0.00	0.10	83.00	56.00	0.00	1463.00	1510.53	10786775.00	2.23	7016.43	7004.50
24	1	2	18211.00	25809.00	224.90	0	Spot (Block24, Row2, Column1)	7805.88	7778.00	840.10	0.00	0.11	6585.00	6672.36	6585.00	800.29	0.01	0.12	64.00	32.00	0.00	1193.00	1220.88	11326332.00	1.42	7117.90	7175.00
24	2	2	18512.00	25808.00	138.45	0	Spot (Block24, Row2, Column2)	10016.77	9805.00	1415.88	0.01	0.14	6567.00	6649.08	6567.00	738.86	0.01	0.11	99.00	94.00	0.00	3238.00	3449.77	5218736.00	4.56	7927.32	7896.00
24	3	2	18815.00	25808.00	193.50	0	Spot (Block24, Row2, Column3)	8274.75	8185.00	957.03	0.00	0.12	6514.00	6575.08	6514.00	715.36	0.00	0.11	84.00	60.00	0.00	1671.00	1760.75	8762964.00	2.38	7422.02	7342.00
24	4	2	19110.00	25808.00	201.80	0	Spot (Block24, Row2, Column4)	8524.91	8415.00	946.21	0.01	0.11	6453.00	6485.30	6453.00	696.38	0.00	0.11	95.00	74.00	0.00	1962.00	2071.91	9854790.00	2.93	7304.72	7251.00
24	5	2	19419.00	25807.00	204.55	0	Spot (Block24, Row2, Column5)	8355.11	8367.50	901.62	0.00	0.11	6412.50	6437.91	6412.50	679.37	0.00	0.11	94.00	68.00	0.00	1955.00	1942.61	9909157.00	2.82	7131.51	7153.50
24	6	2	19713.00	25802.00	195.20	0	Spot (Block24, Row2, Column6)	7814.43	7758.00	814.90	0.00	0.10	6392.00	6447.33	6392.00	674.51	0.00	0.10	80.00	50.00	0.00	1366.00	1422.43	8392696.00	2.03	7105.94	7113.50
24	7	2	20014.00	25804.00	194.50	0	Spot (Block24, Row2, Column7)	7972.66	7825.00	1006.24	0.01	0.13	6254.00	6282.16	6254.00	653.06	0.00	0.10	84.00	62.00	0.00	1571.00	1718.66	8538717.00	2.59	6954.95	6887.00
24	8	2	20316.00	25806.00	159.60	0	Spot (Block24, Row2, Column8)	6969.42	6866.00	702.40	0.01	0.10	6109.00	6154.35	6109.00	620.07	0.00	0.10	56.00	30.00	0.00	757.00	860.42	4906472.00	1.31	6522.49	6614.00
24	1	3	18215.00	26109.00	161.70	0	Spot (Block24, Row3, Column1)	10932.10	10332.00	2540.29	0.02	0.23	6597.00	6661.79	6597.00	748.63	0.00	0.11	98.00	92.00	0.00	3735.00	4335.10	7925773.00	5.70	7831.20	7852.00
24	2	3	18518.00	26112.00	196.00	0	Spot (Block24, Row3, Column2)	8190.77	8042.50	977.37	0.01	0.12	6606.00	6664.05	6606.00	717.37	0.00	0.11	79.00	50.00	0.00	1436.50	1584.77	8895175.00	2.13	7369.96	7271.00
24	3	3	18809.00	26100.00	189.40	0	Spot (Block24, Row3, Column3)	8991.96	8648.00	1611.13	0.02	0.18	6652.00	6706.46	6652.00	765.30	0.00	0.11	86.00	68.00	0.00	1996.00	2339.96	9072886.00	2.99	7445.10	7483.00
24	4	3	19114.00	26108.00	147.60	0	Spot (Block24, Row3, Column4)	22127.42	20908.00	8751.68	0.02	0.40	6544.00	6583.45	6544.00	742.33	0.00	0.11	100.00	100.00	0.00	14364.00	15583.42	13121562.00	20.94	10139.22	9717.50
24	5	3	19414.00	26103.00	168.60	0	Spot (Block24, Row3, Column5)	8720.88	8427.50	1764.20	0.01	0.20	6446.00	6475.74	6446.00	720.15	0.00	0.11	94.00	71.00	0.00	1981.50	2274.88	6872051.00	3.12	7314.19	7301.00
24	6	3	19718.00	26101.00	198.05	0	Spot (Block24, Row3, Column6)	7621.70	7554.00	810.55	0.00	0.11	6329.00	6360.16	6329.00	649.38	0.00	0.10	74.00	47.00	0.00	1225.00	1292.70	8490577.00	1.94	6995.33	6987.50
24	7	3	20025.00	26108.00	176.35	0	Spot (Block24, Row3, Column7)	8777.10	8445.50	1476.49	0.02	0.17	6300.00	6337.81	6300.00	660.79	0.00	0.10	91.00	75.00	0.00	2145.50	2477.10	7618522.00	3.69	7225.56	7174.50
24	8	3	20313.00	26108.00	188.70	0	Spot (Block24, Row3, Column8)	7272.93	7252.00	763.44	0.00	0.10	6085.00	6154.10	6085.00	691.65	0.00	0.11	69.00	38.00	0.00	1167.00	1187.93	7323837.00	1.62	6729.53	6705.00
24	1	4	18219.00	26410.00	148.00	0	Spot (Block24, Row4, Column1)	23488.24	21723.00	9289.44	0.03	0.40	6788.00	6857.03	6788.00	801.09	0.00	0.12	100.00	100.00	0.00	14935.00	16700.24	13952015.00	20.76	10514.33	10154.00
24	2	4	18521.00	26412.00	208.50	0	Spot (Block24, Row4, Column2)	8528.90	8274.00	2831.09	0.01	0.33	6792.00	6865.21	6792.00	796.62	0.00	0.12	72.00	43.00	0.00	1482.00	1736.90	10601421.00	2.09	7470.25	7467.50
24	3	4	18819.00	26409.00	146.75	0	Spot (Block24, Row4, Column3)	51425.18	61164.00	16319.21	0.08	0.32	6813.00	6875.91	6813.00	802.84	0.00	0.12	100.00	100.00	46.34	54351.00	44612.18	30186784.00	55.49	17701.15	16122.00
24	4	4	19107.00	26409.00	207.55	0	Spot (Block24, Row4, Column4)	8175.68	8141.50	829.21	0.00	0.10	6740.00	6786.12	6740.00	792.96	0.00	0.12	73.00	42.00	0.00	1401.50	1435.68	10039735.00	1.75	7343.37	7289.00
24	5	4	19419.00	26415.00	158.25	0	Spot (Block24, Row4, Column5)	9365.85	8374.00	4589.71	0.05	0.49	6585.00	6628.47	6585.00	772.95	0.00	0.12	82.00	56.00	0.00	1789.00	2780.85	6434340.00	3.54	7719.86	7626.00
24	6	4	19719.00	26409.00	201.80	0	Spot (Block24, Row4, Column6)	8457.73	8372.00	911.73	0.00	0.11	6421.00	6450.08	6421.00	676.20	0.00	0.10	94.00	76.00	0.00	1951.00	2036.73	9785597.00	2.97	7150.61	7113.00
24	7	4	20019.00	26407.00	174.00	0	Spot (Block24, Row4, Column7)	9486.21	8874.50	2136.22	0.03	0.23	6364.00	6406.92	6364.00	672.78	0.00	0.11	94.00	81.00	0.00	2510.50	3122.21	7987387.00	4.58	7276.36	7379.00
24	8	4	20314.00	26412.00	166.75	0	Spot (Block24, Row4, Column8)	9142.33	8955.00	1371.73	0.01	0.15	6170.00	6239.97	6170.00	695.17	0.00	0.11	98.00	87.00	0.00	2785.00	2972.33	7076166.00	4.18	7126.94	7099.00
24	1	5	18216.00	26707.00	105.85	0	Spot (Block24, Row5, Column1)	12669.84	12435.00	2005.55	0.01	0.16	6938.00	6969.01	6938.00	777.14	0.00	0.11	100.00	99.00	0.00	5497.00	5731.84	3661583.00	7.34	8825.39	8837.50
24	2	5	18511.00	26712.00	196.55	0	Spot (Block24, Row5, Column2)	8395.17	8265.00	925.05	0.01	0.11	6912.00	6972.66	6912.00	756.88	0.00	0.11	75.00	44.00	0.00	1353.00	1483.17	9217897.00	1.88	7690.83	7675.00
24	3	5	18816.00	26713.00	200.00	0	Spot (Block24, Row5, Column3)	8591.95	8550.50	928.47	0.00	0.11	6976.50	7041.87	6976.50	829.72	0.00	0.12	76.00	46.00	0.00	1574.00	1615.45	9777640.00	1.87	7648.60	7629.00
24	4	5	19116.00	26705.00	163.10	0	Spot (Block24, Row5, Column4)	12584.72	11762.50	3268.99	0.03	0.26	6874.00	6924.60	6874.00	794.08	0.00	0.11	99.00	97.00	0.00	4888.50	5710.72	9287524.00	7.13	8378.96	8402.00
24	5	5	19418.00	26707.00	146.15	0	Spot (Block24, Row5, Column5)	49516.87	56389.50	17067.38	0.06	0.34	6810.00	6876.68	6810.00	827.94	0.00	0.12	100.00	100.00	40.41	49579.50	42706.87	28918036.00	51.50	16770.11	15082.50
24	6	5	19714.00	26702.00	212.70	0	Spot (Block24, Row5, Column6)	8190.86	8173.00	896.29	0.00	0.11	6654.00	6702.80	6654.00	729.64	0.00	0.11	79.00	52.00	0.00	1519.00	1536.86	10598967.00	2.04	7263.20	7310.00
24	7	5	20011.00	26700.00	191.85	0	Spot (Block24, Row5, Column7)	7796.04	7736.00	757.56	0.00	0.10	6471.00	6518.30	6471.00	695.11	0.00	0.11	75.00	45.00	0.00	1265.00	1325.04	8076699.00	1.84	7082.13	7009.50
24	8	5	20320.00	26705.00	153.55	0	Spot (Block24, Row5, Column8)	12409.75	11381.00	3892.82	0.04	0.31	6232.00	6274.61	6232.00	666.41	0.00	0.11	100.00	97.00	0.00	5149.00	6177.75	8115973.00	9.21	7566.31	7543.00
24	1	6	18223.00	27009.00	207.95	0	Spot (Block24, Row6, Column1)	8344.93	8268.00	905.74	0.00	0.11	6879.00	6940.39	6879.00	750.61	0.00	0.11	73.00	46.00	0.00	1389.00	1465.93	10272615.00	1.87	7550.89	7484.00
24	2	6	18513.00	27005.00	215.40	0	Spot (Block24, Row6, Column2)	8444.46	8441.00	865.74	0.00	0.10	6982.00	7056.22	6982.00	792.02	0.00	0.11	74.00	44.00	0.00	1459.00	1462.46	11197361.00	1.75	7590.44	7473.00
24	3	6	18812.00	27004.00	146.95	0	Spot (Block24, Row6, Column3)	30451.41	28875.50	12965.95	0.02	0.43	7037.00	7112.87	7037.00	833.23	0.00	0.12	100.00	100.00	0.68	21838.50	23414.41	17844524.00	28.01	12117.02	11281.00
24	4	6	19116.00	27006.00	183.75	0	Spot (Block24, Row6, Column4)	9622.87	9458.50	1354.71	0.01	0.14	6981.50	7049.01	6981.50	829.89	0.00	0.12	93.00	73.00	0.00	2477.00	2641.37	9122481.00	3.10	7969.76	8007.00
24	5	6	19420.00	27007.00	145.10	0	Spot (Block24, Row6, Column5)	32510.39	30584.00	13791.71	0.03	0.42	6840.50	6917.14	6840.50	795.62	0.00	0.12	100.00	100.00	1.22	23743.50	25669.89	18628460.00	32.17	12781.10	11923.00
24	6	6	19725.00	27000.00	197.25	0	Spot (Block24, Row6, Column6)	8658.84	8535.50	1025.83	0.01	0.12	6740.00	6785.66	6740.00	722.81	0.00	0.11	87.00	64.00	0.00	1795.50	1918.84	9524725.00	2.59	7589.15	7485.00
24	7	6	20016.00	27003.00	165.35	0	Spot (Block24, Row6, Column7)	11760.74	11067.50	2941.59	0.03	0.25	6573.00	6595.54	6573.00	705.21	0.00	0.11	99.00	96.00	0.00	4494.50	5187.74	8891117.00	7.32	7800.72	7771.00
24	8	6	20327.00	27005.00	152.75	0	Spot (Block24, Row6, Column8)	11677.34	11171.00	2756.57	0.02	0.24	6312.00	6355.16	6312.00	658.36	0.00	0.10	100.00	99.00	0.00	4859.00	5365.34	7473495.00	8.08	7783.49	7876.50
24	1	7	18219.00	27314.00	207.10	0	Spot (Block24, Row7, Column1)	8314.87	8368.00	886.21	0.00	0.11	6861.50	6908.97	6861.50	814.24	0.00	0.12	68.00	44.00	0.00	1506.50	1453.37	10102572.00	1.73	7641.50	7646.50
24	2	7	18525.00	27307.00	195.90	0	Spot (Block24, Row7, Column2)	8547.69	8565.00	808.37	0.00	0.09	6938.00	7011.69	6938.00	768.38	0.00	0.11	82.00	53.00	0.00	1627.00	1609.69	9282789.00	2.00	7896.02	7840.50
24	3	7	18807.00	27314.00	212.15	0	Spot (Block24, Row7, Column3)	8484.61	8438.50	862.50	0.00	0.10	6979.00	7058.96	6979.00	798.03	0.00	0.11	74.00	43.00	0.00	1459.50	1505.61	10877271.00	1.79	7730.70	7635.50
24	4	7	19110.00	27310.00	200.90	0	Spot (Block24, Row7, Column4)	8300.64	8228.00	839.00	0.00	0.10	6911.00	6978.89	6911.00	749.84	0.00	0.11	73.00	42.00	0.00	1317.00	1389.64	9462730.00	1.76	7700.41	7674.00
24	5	7	19419.00	27310.00	200.80	0	Spot (Block24, Row7, Column5)	8834.46	8699.50	1025.22	0.01	0.12	6822.00	6855.80	6822.00	737.94	0.00	0.11	90.00	68.00	0.00	1877.50	2012.46	10124288.00	2.68	7817.27	7730.00
24	6	7	19707.00	27309.00	206.00	0	Spot (Block24, Row7, Column6)	8131.01	7989.50	800.75	0.01	0.10	6620.00	6668.79	6620.00	702.06	0.00	0.11	83.00	47.00	0.00	1369.50	1511.01	9806002.00	2.08	7373.99	7326.00
24	7	7	20011.00	27306.00	161.70	0	Spot (Block24, Row7, Column7)	11493.93	10906.50	2712.19	0.02	0.24	6466.50	6509.01	6466.50	692.16	0.00	0.11	99.00	97.00	0.00	4440.00	5027.43	8298618.00	7.20	7864.06	7820.00
24	8	7	20315.00	27310.00	155.55	0	Spot (Block24, Row7, Column8)	9496.66	9443.00	1074.96	0.00	0.11	6340.00	6378.98	6340.00	678.86	0.00	0.11	99.00	98.00	0.00	3103.00	3156.66	6334272.00	4.59	7607.07	7663.00
24	1	8	18213.00	27610.00	149.55	0	Spot (Block24, Row8, Column1)	64979.79	65535.00	2652.66	0.00	0.04	6804.00	6866.83	6804.00	879.71	0.00	0.13	100.00	100.00	92.78	58731.00	58175.79	39573036.00	66.06	25883.73	22204.50
24	2	8	18519.00	27606.00	203.35	0	Spot (Block24, Row8, Column2)	8612.06	8410.00	1047.73	0.01	0.12	6838.00	6931.85	6838.00	831.50	0.01	0.12	81.00	46.00	0.00	1572.00	1774.06	10101947.00	2.02	7485.56	7499.00
24	3	8	18814.00	27607.00	189.40	0	Spot (Block24, Row8, Column3)	10034.61	9163.50	2325.05	0.04	0.23	6824.00	6924.06	6824.00	760.17	0.01	0.11	91.00	74.00	0.00	2339.50	3210.61	10155022.00	4.09	7843.02	7896.50
24	4	8	19116.00	27601.00	192.25	0	Spot (Block24, Row8, Column4)	8737.69	8672.50	1129.65	0.00	0.13	6867.00	6912.41	6867.00	743.95	0.00	0.11	82.00	59.00	0.00	1805.50	1870.69	9104670.00	2.45	7583.75	7543.00
24	5	8	19409.00	27606.00	199.90	0	Spot (Block24, Row8, Column5)	8070.94	8081.50	740.62	0.00	0.09	6721.00	6753.36	6721.00	708.19	0.00	0.10	78.00	48.00	0.00	1360.50	1349.94	9152442.00	1.86	7423.40	7398.00
24	6	8	19709.00	27607.00	193.60	0	Spot (Block24, Row8, Column6)	8171.11	8054.50	895.90	0.01	0.11	6512.00	6545.09	6512.00	695.17	0.00	0.11	86.00	56.00	0.00	1542.50	1659.11	8661376.00	2.34	7323.40	7242.00
24	7	8	20019.00	27604.00	157.90	0	Spot (Block24, Row8, Column7)	11860.47	11288.00	3118.79	0.02	0.26	6339.00	6399.80	6339.00	685.69	0.00	0.11	99.00	99.00	0.00	4949.00	5521.47	8100702.00	7.96	7872.17	7935.00
24	8	8	20328.00	27599.00	125.55	0	Spot (Block24, Row8, Column8)	18370.58	18140.00	4108.20	0.01	0.22	6319.50	6374.07	6319.50	691.21	0.00	0.11	100.00	100.00	0.00	11820.50	12051.08	7715643.00	17.36	9758.23	9021.50
25	1	1	4716.00	30012.00	157.05	0	Spot (Block25, Row1, Column1)	61367.98	65535.00	8578.18	0.03	0.14	192.00	231.64	192.00	229.15	0.08	0.99	100.00	100.00	75.22	65343.00	61175.98	41607868.00	266.80	13893.83	10165.50
25	2	1	5019.00	30012.00	147.00	-50	Spot (Block25, Row1, Column2)	194.10	193.00	13.57	0.00	0.07	177.00	195.27	177.00	166.00	0.04	0.85	0.00	0.00	0.00	16.00	17.10	114324.00	-0.01	193.91	193.00
25	3	1	5319.00	30012.00	147.00	-50	Spot (Block25, Row1, Column3)	185.66	186.00	12.60	0.00	0.07	177.00	179.48	177.00	82.62	0.01	0.46	0.00	0.00	0.00	9.00	8.66	108982.00	0.07	184.62	186.00
25	4	1	5627.00	30001.00	123.75	0	Spot (Block25, Row1, Column4)	207.55	207.00	11.00	0.00	0.05	180.00	179.92	180.00	17.86	0.00	0.10	82.00	21.00	0.00	27.00	27.55	83643.00	1.55	195.88	195.00
25	5	1	5909.00	30005.00	164.60	0	Spot (Block25, Row1, Column5)	232.27	232.00	23.15	0.00	0.10	182.00	182.80	182.00	23.10	0.00	0.13	86.00	56.00	0.00	50.00	50.27	175131.00	2.14	199.64	196.00
25	6	1	6220.00	30006.00	155.25	0	Spot (Block25, Row1, Column6)	239.54	240.00	19.29	0.00	0.08	194.00	193.61	194.00	20.40	0.00	0.11	89.00	62.00	0.00	46.00	45.54	158816.00	2.25	212.94	211.50
25	7	1	6534.00	30019.00	180.15	0	Spot (Block25, Row1, Column7)	285.75	291.50	35.74	0.01	0.13	212.00	216.84	212.00	28.63	0.01	0.13	85.00	69.00	0.00	79.50	73.75	258317.00	2.41	233.58	231.00
25	8	1	6824.00	30011.00	169.65	0	Spot (Block25, Row1, Column8)	492.71	504.00	94.82	0.01	0.19	263.00	260.59	263.00	33.62	0.00	0.13	99.00	93.00	0.00	241.00	229.71	393186.00	6.90	305.37	301.00
25	1	2	4753.00	30275.00	262.60	0	Spot (Block25, Row2, Column1)	264.28	261.00	38.91	0.01	0.15	191.00	222.84	191.00	193.10	0.07	0.87	0.00	0.00	0.00	70.00	73.28	529621.00	0.21	237.92	225.00
25	2	2	5019.00	30312.00	147.00	-50	Spot (Block25, Row2, Column2)	181.42	180.00	17.16	0.00	0.09	173.00	178.91	173.00	30.24	0.01	0.17	11.00	0.00	0.00	7.00	8.42	106676.00	0.08	166.51	165.00
25	3	2	5319.00	30312.00	147.00	-50	Spot (Block25, Row2, Column3)	183.21	181.00	15.52	0.01	0.08	167.00	167.47	167.00	19.88	0.00	0.12	38.00	8.00	0.00	14.00	16.21	107179.00	0.79	179.75	180.00
25	4	2	5640.00	30348.00	187.60	0	Spot (Block25, Row2, Column4)	194.97	194.00	17.66	0.00	0.09	174.00	173.61	174.00	20.25	0.00	0.12	48.00	16.00	0.00	20.00	20.97	193410.00	1.05	187.46	186.00
25	5	2	5937.00	30328.00	221.40	0	Spot (Block25, Row2, Column5)	217.49	217.00	21.05	0.00	0.10	183.00	184.22	183.00	24.42	0.00	0.13	68.00	27.00	0.00	34.00	34.49	305350.00	1.36	188.64	188.00
25	6	2	6204.00	30313.00	258.15	0	Spot (Block25, Row2, Column6)	219.30	218.00	20.60	0.00	0.09	203.00	204.04	203.00	23.86	0.00	0.12	31.00	6.00	0.00	15.00	16.30	423679.00	0.64	201.37	203.00
25	7	2	6539.00	30307.00	275.80	0	Spot (Block25, Row2, Column7)	253.95	253.00	26.85	0.00	0.11	229.00	232.26	229.00	30.28	0.01	0.13	42.00	9.00	0.00	24.00	24.95	563758.00	0.72	233.31	228.00
25	8	2	6820.00	30310.00	147.00	-50	Spot (Block25, Row2, Column8)	285.03	288.00	21.14	0.00	0.07	280.00	284.29	280.00	64.84	0.01	0.23	0.00	0.00	0.00	8.00	5.03	168454.00	0.01	276.16	280.00
25	1	3	4719.00	30613.00	147.00	-50	Spot (Block25, Row3, Column1)	210.00	210.00	15.01	0.00	0.07	170.00	174.95	170.00	32.04	0.01	0.18	66.00	3.00	0.00	40.00	40.00	123271.00	1.09	191.06	188.00
25	2	3	5019.00	30612.00	147.00	-50	Spot (Block25, Row3, Column2)	196.11	199.00	18.19	0.01	0.09	172.00	176.76	172.00	30.72	0.01	0.17	40.00	0.00	0.00	27.00	24.11	115315.00	0.63	187.13	186.50
25	3	3	5315.00	30604.00	153.20	0	Spot (Block25, Row3, Column3)	220.12	216.00	23.75	0.01	0.11	166.00	167.85	166.00	26.60	0.00	0.16	90.00	40.00	0.00	50.00	54.12	142855.00	1.96	188.30	188.00
25	4	3	5616.00	30606.00	151.60	0	Spot (Block25, Row3, Column4)	213.34	212.00	14.04	0.00	0.07	179.00	180.77	179.00	29.15	0.00	0.16	60.00	4.00	0.00	33.00	34.34	133978.00	1.12	198.69	199.00
25	5	3	5931.00	30610.00	174.40	0	Spot (Block25, Row3, Column5)	250.40	252.00	20.93	0.00	0.08	206.00	207.25	206.00	27.53	0.00	0.13	78.00	33.00	0.00	46.00	44.40	213339.00	1.57	224.94	221.00
25	6	3	6220.00	30611.00	147.00	-50	Spot (Block25, Row3, Column6)	244.04	244.00	19.70	0.00	0.08	230.00	232.07	230.00	29.49	0.00	0.13	26.00	0.00	0.00	14.00	14.04	143742.00	0.41	258.73	260.00
25	7	3	6553.00	30644.00	257.15	0	Spot (Block25, Row3, Column7)	299.74	297.00	25.16	0.00	0.08	257.00	254.05	257.00	29.29	0.01	0.12	67.00	26.00	0.00	40.00	42.74	574910.00	1.56	269.72	271.00
25	8	3	6820.00	30610.00	147.00	-50	Spot (Block25, Row3, Column8)	295.69	293.00	15.36	0.00	0.05	283.00	283.49	283.00	62.04	0.00	0.22	0.00	0.00	0.00	10.00	12.69	174159.00	0.20	289.11	289.00
25	1	4	4745.00	30888.00	147.40	0	Spot (Block25, Row4, Column1)	221.97	209.00	108.21	0.03	0.49	160.00	160.74	160.00	18.25	0.00	0.11	93.00	72.00	0.00	49.00	61.97	131183.00	3.36	181.58	179.50
25	2	4	5020.00	30912.00	147.00	-50	Spot (Block25, Row4, Column2)	179.04	179.00	10.59	0.00	0.06	176.00	177.84	176.00	34.42	0.00	0.19	0.00	0.00	0.00	3.00	3.04	104917.00	0.03	176.11	179.00
25	3	4	5322.00	30914.00	143.60	0	Spot (Block25, Row4, Column3)	437.60	438.00	76.46	0.00	0.17	192.00	194.67	192.00	40.01	0.01	0.21	99.00	97.00	0.00	246.00	245.60	245495.00	6.07	277.34	276.00
25	4	4	5605.00	30920.00	205.75	0	Spot (Block25, Row4, Column4)	253.91	250.00	47.27	0.01	0.19	213.00	212.27	213.00	33.25	0.00	0.16	56.00	14.00	0.00	37.00	40.91	305964.00	1.25	232.15	228.00
25	5	4	5920.00	30911.00	147.00	-50	Spot (Block25, Row4, Column5)	236.53	233.00	17.84	0.01	0.08	217.00	219.84	217.00	23.31	0.01	0.11	36.00	9.00	0.00	16.00	19.53	139314.00	0.72	234.75	231.00
25	6	4	6215.00	30892.00	187.50	0	Spot (Block25, Row4, Column6)	317.81	312.00	36.94	0.01	0.12	221.00	224.28	221.00	33.42	0.01	0.15	97.00	78.00	0.00	91.00	96.81	314312.00	2.80	265.34	266.00
25	7	4	6473.00	30883.00	140.60	0	Spot (Block25, Row4, Column7)	305.57	290.00	167.42	0.02	0.55	229.00	231.86	229.00	36.84	0.01	0.16	79.00	22.00	0.00	61.00	76.57	163783.00	2.00	266.74	269.00
25	8	4	6812.00	30923.00	138.70	0	Spot (Block25, Row4, Column8)	1717.79	1696.50	608.58	0.01	0.35	270.00	270.49	270.00	44.02	0.00	0.16	100.00	100.00	0.00	1426.50	1447.79	900120.00	32.88	672.54	603.00
25	1	5	4720.00	31213.00	147.00	-50	Spot (Block25, Row5, Column1)	201.60	201.00	22.64	0.00	0.11	177.00	177.60	177.00	21.79	0.00	0.12	53.00	21.00	0.00	24.00	24.60	118539.00	1.10	174.83	170.00
25	2	5	5020.00	31212.00	147.00	-50	Spot (Block25, Row5, Column2)	217.34	219.00	20.07	0.00	0.09	195.00	195.59	195.00	36.57	0.00	0.19	25.00	0.00	0.00	24.00	22.34	127143.00	0.59	216.56	212.00
25	3	5	5356.00	31221.00	185.85	0	Spot (Block25, Row5, Column3)	249.49	248.00	23.29	0.00	0.09	213.00	214.87	213.00	31.99	0.00	0.15	54.00	10.00	0.00	35.00	36.49	242251.00	1.08	234.48	230.00
25	4	5	5620.00	31218.00	176.45	0	Spot (Block25, Row5, Column4)	274.93	278.00	18.95	0.00	0.07	222.00	222.50	222.00	22.07	0.00	0.10	93.00	68.00	0.00	56.00	52.93	239192.00	2.38	244.24	241.00
25	5	5	5916.00	31210.00	138.50	0	Spot (Block25, Row5, Column5)	570.18	588.00	102.83	0.01	0.18	210.00	214.24	210.00	27.05	0.01	0.13	100.00	100.00	0.00	378.00	360.18	294781.00	13.16	336.40	303.00
25	6	5	6180.00	31196.00	157.65	0	Spot (Block25, Row5, Column6)	229.10	229.00	19.66	0.00	0.09	201.00	202.62	201.00	21.00	0.00	0.10	63.00	24.00	0.00	28.00	28.10	156018.00	1.26	215.28	216.50
25	7	5	6520.00	31211.00	147.00	-50	Spot (Block25, Row5, Column7)	241.02	236.00	24.51	0.01	0.10	215.00	218.13	215.00	29.00	0.01	0.13	40.00	10.00	0.00	21.00	26.02	142440.00	0.79	219.12	217.00
25	8	5	6816.00	31207.00	197.30	0	Spot (Block25, Row5, Column8)	338.85	327.00	52.86	0.02	0.16	249.00	255.36	249.00	39.28	0.01	0.15	84.00	49.00	0.00	78.00	89.85	375444.00	2.13	269.15	271.00
25	1	6	4720.00	31513.00	147.00	-50	Spot (Block25, Row6, Column1)	228.87	227.00	15.30	0.00	0.07	196.00	196.39	196.00	20.18	0.00	0.10	77.00	27.00	0.00	31.00	32.87	135034.00	1.61	223.26	222.00
25	2	6	5005.00	31470.00	185.80	0	Spot (Block25, Row6, Column2)	224.33	225.00	16.08	0.00	0.07	201.00	200.91	201.00	18.13	0.00	0.09	61.00	22.00	0.00	24.00	23.33	217154.00	1.29	207.78	206.00
25	3	6	5303.00	31495.00	175.80	0	Spot (Block25, Row6, Column3)	270.16	273.00	22.36	0.00	0.08	202.00	204.38	202.00	19.65	0.01	0.10	97.00	87.00	0.00	71.00	68.16	232881.00	3.35	226.85	225.00
25	4	6	5623.00	31502.00	142.70	0	Spot (Block25, Row6, Column4)	276.54	262.00	92.96	0.02	0.34	208.00	214.37	208.00	116.81	0.01	0.54	9.00	1.00	0.00	54.00	68.54	152099.00	0.53	240.09	236.00
25	5	6	5937.00	31514.00	148.75	0	Spot (Block25, Row6, Column5)	404.26	409.00	105.41	0.01	0.26	204.00	211.25	204.00	121.74	0.02	0.58	73.00	37.00	0.00	205.00	200.26	243771.00	1.59	286.57	240.00
25	6	6	6168.00	31542.00	175.40	0	Spot (Block25, Row6, Column6)	259.98	263.00	23.10	0.01	0.09	208.00	208.89	208.00	19.24	0.00	0.09	90.00	72.00	0.00	55.00	51.98	223587.00	2.66	231.59	229.00
25	7	6	6528.00	31516.00	179.20	0	Spot (Block25, Row6, Column7)	286.29	288.00	26.35	0.00	0.09	222.00	224.62	222.00	22.33	0.01	0.10	94.00	76.00	0.00	66.00	64.29	257945.00	2.76	252.93	248.00
25	8	6	6831.00	31526.00	172.00	0	Spot (Block25, Row6, Column8)	322.49	315.00	40.13	0.01	0.12	242.00	243.83	242.00	22.80	0.00	0.09	95.00	81.00	0.00	73.00	80.49	264766.00	3.45	272.16	271.00
25	1	7	4681.00	31781.00	260.00	0	Spot (Block25, Row7, Column1)	213.45	214.00	12.43	0.00	0.06	204.00	215.20	204.00	124.89	0.02	0.58	0.00	0.00	0.00	10.00	9.45	418994.00	-0.01	204.19	203.00
25	2	7	5020.00	31813.00	147.00	-50	Spot (Block25, Row7, Column2)	205.94	205.00	34.55	0.00	0.17	193.00	193.16	193.00	19.00	0.00	0.10	34.00	8.00	0.00	12.00	12.94	121711.00	0.67	193.46	192.00
25	3	7	5334.00	31900.00	177.70	0	Spot (Block25, Row7, Column3)	217.07	212.00	58.15	0.01	0.27	193.00	192.49	193.00	19.10	0.00	0.10	48.00	10.00	0.00	19.00	24.07	190804.00	1.29	204.31	203.00
25	4	7	5620.00	31812.00	147.00	-50	Spot (Block25, Row7, Column4)	222.45	219.00	61.76	0.01	0.28	202.00	205.01	202.00	75.88	0.01	0.37	0.00	0.00	0.00	17.00	20.45	130798.00	0.23	221.39	212.50
25	5	7	5964.00	31808.00	209.40	0	Spot (Block25, Row7, Column5)	228.58	224.00	72.32	0.01	0.32	204.00	208.59	204.00	87.92	0.01	0.42	1.00	1.00	0.00	20.00	24.58	286185.00	0.23	209.97	211.00
25	6	7	6241.00	31778.00	200.45	0	Spot (Block25, Row7, Column6)	233.45	231.00	18.35	0.00	0.08	209.00	209.94	209.00	42.90	0.00	0.20	18.00	0.00	0.00	22.00	24.45	265901.00	0.55	218.30	216.00
25	7	7	6515.00	31831.00	179.55	0	Spot (Block25, Row7, Column7)	259.64	262.00	21.06	0.00	0.08	217.00	218.48	217.00	16.35	0.00	0.07	87.00	71.00	0.00	45.00	42.64	234451.00	2.52	236.09	235.00
25	8	7	6821.00	31810.00	147.00	-50	Spot (Block25, Row7, Column8)	207.57	208.00	13.09	0.00	0.06	231.00	236.78	231.00	30.53	0.01	0.13	0.00	0.00	0.00	-23.00	-23.43	122256.00	-0.96	216.01	217.00
25	1	8	4709.00	32120.00	145.55	0	Spot (Block25, Row8, Column1)	63625.60	65535.00	6894.78	0.01	0.11	218.00	275.22	218.00	244.91	0.10	0.89	100.00	100.00	89.25	65317.00	63407.60	36712272.00	258.66	15093.99	10660.00
25	2	8	5033.00	32098.00	293.70	0	Spot (Block25, Row8, Column2)	206.21	205.00	16.29	0.00	0.08	199.00	224.23	199.00	177.10	0.05	0.79	0.00	0.00	0.00	6.00	7.21	520672.00	-0.10	196.06	195.00
25	3	8	5274.00	32145.00	142.05	0	Spot (Block25, Row8, Column3)	243.26	237.00	28.56	0.01	0.12	193.00	191.29	193.00	18.56	0.00	0.10	87.00	57.00	0.00	44.00	50.26	134525.00	2.80	211.20	209.00
25	4	8	5623.00	32097.00	197.95	0	Spot (Block25, Row8, Column4)	223.35	223.00	16.73	0.00	0.07	193.00	196.33	193.00	75.90	0.01	0.39	0.00	0.00	0.00	30.00	30.35	248368.00	0.36	205.62	203.00
25	5	8	5920.00	32112.00	147.00	-50	Spot (Block25, Row8, Column5)	190.88	190.00	10.05	0.00	0.05	190.00	194.88	190.00	83.21	0.01	0.43	0.00	0.00	0.00	0.00	0.88	112430.00	-0.05	196.85	198.00
25	6	8	6220.00	32111.00	147.00	-50	Spot (Block25, Row8, Column6)	203.44	204.00	17.16	0.00	0.08	193.00	195.83	193.00	39.93	0.01	0.20	4.00	0.00	0.00	11.00	10.44	120234.00	0.19	199.71	200.00
25	7	8	6540.00	32115.00	205.35	0	Spot (Block25, Row8, Column7)	247.20	247.00	25.46	0.00	0.10	210.00	214.35	210.00	34.53	0.01	0.16	53.00	11.00	0.00	37.00	37.20	296635.00	0.95	223.22	218.00
25	8	8	6826.00	32113.00	123.05	0	Spot (Block25, Row8, Column8)	6899.33	6990.00	2724.78	0.01	0.39	222.00	230.46	222.00	39.53	0.02	0.17	100.00	100.00	0.00	6768.00	6677.33	2773532.00	168.72	1736.40	1371.00
26	1	1	9217.00	30010.00	156.90	0	Spot (Block26, Row1, Column1)	63937.86	65535.00	4319.90	0.01	0.07	5069.00	5146.73	5069.00	829.90	0.01	0.16	100.00	100.00	84.07	60466.00	58868.86	43350276.00	70.84	23720.91	20874.50
26	2	1	9511.00	30019.00	150.55	0	Spot (Block26, Row1, Column2)	11247.41	11171.00	3062.79	0.00	0.27	5058.00	5129.11	5058.00	761.62	0.01	0.15	99.00	97.00	0.00	6113.00	6189.41	6939653.00	8.03	6782.12	6680.00
26	3	1	9823.00	30013.00	147.15	0	Spot (Block26, Row1, Column3)	11319.17	10237.50	4233.58	0.04	0.37	4960.00	5019.19	4960.00	689.10	0.01	0.14	97.00	92.00	0.00	5277.50	6359.17	6700949.00	9.14	6246.10	6239.00
26	4	1	10110.00	30009.00	146.00	0	Spot (Block26, Row1, Column4)	10307.56	10110.00	2542.30	0.01	0.25	5089.50	5135.71	5089.50	741.13	0.00	0.14	99.00	95.00	0.00	5020.50	5218.06	6029923.00	6.98	6516.97	6354.00
26	5	1	10415.00	30012.00	140.55	0	Spot (Block26, Row1, Column5)	31318.64	29529.00	17960.00	0.03	0.57	5243.00	5298.40	5243.00	802.59	0.00	0.15	100.00	97.00	2.43	24286.00	26075.64	16755474.00	32.42	11430.27	9797.00
26	6	1	10718.00	30010.00	145.05	0	Spot (Block26, Row1, Column6)	23936.12	23249.00	10739.81	0.01	0.45	5388.00	5444.73	5388.00	797.55	0.00	0.15	100.00	100.00	0.00	17861.00	18548.12	13715395.00	23.19	9692.54	8117.00
26	7	1	11023.00	30011.00	153.35	0	Spot (Block26, Row1, Column7)	45047.14	46978.50	19101.69	0.02	0.42	5539.00	5588.37	5539.00	823.95	0.00	0.15	100.00	100.00	33.85	41439.50	39508.14	29010548.00	47.89	14789.24	13026.00
26	8	1	11314.00	29999.00	175.70	0	Spot (Block26, Row1, Column8)	6971.83	6867.50	1020.09	0.01	0.15	5743.50	5808.42	5743.50	837.16	0.00	0.14	60.00	35.00	0.00	1124.00	1228.33	6023665.00	1.39	6172.40	6053.00
26	1	2	9205.00	30309.00	222.60	0	Spot (Block26, Row2, Column1)	5550.86	5533.00	739.83	0.00	0.13	4873.00	4922.61	4873.00	742.15	0.00	0.15	46.00	14.00	0.00	660.00	677.86	7909974.00	0.85	5225.08	5173.00
26	2	2	9517.00	30317.00	120.40	0	Spot (Block26, Row2, Column2)	13193.13	13042.50	3265.63	0.00	0.25	4947.00	4992.09	4947.00	727.10	0.00	0.15	100.00	100.00	0.00	8095.50	8246.13	5092550.00	11.28	7300.03	7169.00
26	3	2	9816.00	30315.00	180.55	0	Spot (Block26, Row2, Column3)	5935.77	5962.00	817.17	0.00	0.14	4935.00	4982.22	4935.00	702.98	0.00	0.14	60.00	29.00	0.00	1027.00	1000.77	5431234.00	1.36	5403.52	5417.00
26	4	2	10121.00	30315.00	164.25	0	Spot (Block26, Row2, Column4)	9316.27	9210.50	1916.77	0.00	0.21	5035.00	5066.14	5035.00	735.01	0.00	0.15	99.00	94.00	0.00	4175.50	4281.27	6987203.00	5.78	6384.61	6398.00
26	5	2	10421.00	30314.00	195.10	0	Spot (Block26, Row2, Column5)	9210.36	9072.00	1695.26	0.01	0.18	5071.00	5083.66	5071.00	696.26	0.00	0.14	99.00	98.00	0.00	4001.00	4139.36	9919555.00	5.93	6312.31	6275.00
26	6	2	10709.00	30312.00	141.90	0	Spot (Block26, Row2, Column6)	8137.39	7875.00	1527.52	0.01	0.19	5105.00	5147.31	5105.00	719.96	0.00	0.14	98.00	87.00	0.00	2770.00	3032.39	4467425.00	4.15	6130.43	6173.00
26	7	2	11018.00	30311.00	143.60	0	Spot (Block26, Row2, Column7)	8954.75	8707.00	2223.69	0.01	0.25	5140.00	5199.44	5140.00	754.91	0.00	0.15	92.00	83.00	0.00	3567.00	3814.75	5032569.00	4.97	6150.82	6216.50
26	8	2	11317.00	30313.00	147.00	-50	Spot (Block26, Row2, Column8)	5809.60	5808.00	741.32	0.00	0.13	5248.00	5300.22	5248.00	778.74	0.00	0.15	40.00	10.00	0.00	560.00	561.60	3433475.00	0.65	5409.54	5373.00
26	1	3	9221.00	30615.00	143.25	0	Spot (Block26, Row3, Column1)	19001.71	17920.50	9199.30	0.03	0.48	4687.50	4715.32	4687.50	662.89	0.00	0.14	100.00	99.00	0.00	13233.00	14314.21	10678960.00	21.55	7427.46	6860.00
26	2	3	9517.00	30611.00	166.75	0	Spot (Block26, Row3, Column2)	6314.62	6312.00	948.79	0.00	0.15	4869.00	4912.13	4869.00	707.48	0.00	0.14	75.00	51.00	0.00	1443.00	1445.62	4874889.00	1.98	5438.99	5385.50
26	3	3	9803.00	30615.00	172.80	0	Spot (Block26, Row3, Column3)	6677.12	6496.00	1283.32	0.01	0.19	4966.00	5008.87	4966.00	724.42	0.00	0.14	78.00	53.00	0.00	1530.00	1711.12	5562040.00	2.30	5531.41	5398.00
26	4	3	10117.00	30616.00	142.15	0	Spot (Block26, Row3, Column4)	18677.25	17660.50	7281.18	0.02	0.39	4953.00	4990.83	4953.00	719.15	0.00	0.14	100.00	100.00	0.00	12707.50	13724.25	10235132.00	19.03	8455.89	7820.00
26	5	3	10415.00	30612.00	163.40	0	Spot (Block26, Row3, Column5)	6635.61	6475.00	1239.98	0.01	0.19	4972.00	5000.10	4972.00	712.20	0.00	0.14	80.00	52.00	0.00	1503.00	1663.61	4903715.00	2.30	5551.57	5589.00
26	6	3	10715.00	30622.00	165.80	0	Spot (Block26, Row3, Column6)	8892.33	8656.50	1912.99	0.01	0.22	4980.50	5035.63	4980.50	718.13	0.00	0.14	98.00	93.00	0.00	3676.00	3911.83	6775956.00	5.37	6263.73	6310.00
26	7	3	11024.00	30613.00	141.45	0	Spot (Block26, Row3, Column7)	16228.76	15133.00	7189.54	0.03	0.44	4911.00	4967.38	4911.00	703.59	0.00	0.14	99.00	98.00	0.00	10222.00	11317.76	8812215.00	16.01	7455.84	7122.00
26	8	3	11314.00	30620.00	168.45	0	Spot (Block26, Row3, Column8)	6306.69	6155.00	946.63	0.01	0.15	4963.00	5015.02	4963.00	731.09	0.00	0.15	72.00	37.00	0.00	1192.00	1343.69	4969668.00	1.77	5389.91	5438.00
26	1	4	9221.00	30915.00	142.40	0	Spot (Block26, Row4, Column1)	18111.50	18047.00	7126.21	0.00	0.39	4717.00	4758.65	4717.00	671.08	0.00	0.14	100.00	100.00	0.00	13330.00	13394.50	9961323.00	19.90	7704.05	7357.00
26	2	4	9516.00	30936.00	203.75	0	Spot (Block26, Row4, Column2)	7029.38	6870.00	1081.55	0.01	0.15	4833.00	4875.11	4833.00	728.56	0.00	0.15	92.00	74.00	0.00	2037.00	2196.38	8280608.00	2.96	5706.19	5618.00
26	3	4	9819.00	30912.00	139.05	0	Spot (Block26, Row4, Column3)	41454.91	40865.00	18065.65	0.01	0.44	4859.00	4910.89	4859.00	742.71	0.00	0.15	100.00	100.00	15.58	36006.00	36595.91	21556624.00	49.20	14014.96	11964.00
26	4	4	10108.00	30915.00	194.20	0	Spot (Block26, Row4, Column4)	5947.50	5848.00	1061.03	0.01	0.18	4789.00	4841.89	4789.00	724.53	0.00	0.15	61.00	33.00	0.00	1059.00	1158.50	6357876.00	1.53	5327.55	5349.50
26	5	4	10400.00	30905.00	196.10	0	Spot (Block26, Row4, Column5)	5696.19	5613.00	855.60	0.01	0.15	4772.00	4819.53	4772.00	713.67	0.00	0.15	55.00	27.00	0.00	841.00	924.19	6214548.00	1.23	5119.40	5132.50
26	6	4	10715.00	30904.00	200.05	0	Spot (Block26, Row4, Column6)	8695.74	8536.50	1512.36	0.01	0.17	4774.50	4807.61	4774.50	715.05	0.00	0.15	99.00	96.00	0.00	3762.00	3921.24	9843576.00	5.44	6102.87	6039.00
26	7	4	11015.00	30909.00	145.60	0	Spot (Block26, Row4, Column7)	15133.23	13002.00	8023.65	0.07	0.53	4760.00	4802.71	4760.00	712.11	0.00	0.15	100.00	92.00	0.00	8242.00	10373.23	8792408.00	14.51	7085.58	6671.50
26	8	4	11312.00	30922.00	150.30	0	Spot (Block26, Row4, Column8)	9260.86	8686.00	2533.82	0.03	0.27	4832.00	4886.20	4832.00	753.95	0.00	0.15	98.00	90.00	0.00	3854.00	4428.86	5713948.00	5.80	6120.73	6197.00
26	1	5	9214.00	31213.00	94.00	0	Spot (Block26, Row5, Column1)	11662.44	11407.00	1919.99	0.01	0.16	4862.00	4919.63	4862.00	716.19	0.01	0.15	100.00	100.00	0.00	6545.00	6800.44	2612386.00	9.41	7149.70	6974.50
26	2	5	9504.00	31209.00	191.30	0	Spot (Block26, Row5, Column2)	6944.32	6932.50	1123.41	0.00	0.16	4920.00	4952.65	4920.00	700.81	0.00	0.14	88.00	68.00	0.00	2012.50	2024.32	7152646.00	2.84	5678.25	5573.00
26	3	5	9817.00	31231.00	182.75	0	Spot (Block26, Row5, Column3)	8913.50	8880.50	1913.06	0.00	0.21	4841.00	4904.78	4841.00	748.38	0.01	0.15	98.00	91.00	0.00	4039.50	4072.50	8325205.00	5.36	6205.74	6199.50
26	4	5	10118.00	31213.00	143.35	0	Spot (Block26, Row5, Column4)	12753.82	11754.50	4206.96	0.04	0.33	4674.00	4748.73	4674.00	748.31	0.01	0.16	100.00	99.00	0.00	7080.50	8079.82	7040106.00	10.70	7057.02	6998.50
26	5	5	10420.00	31214.00	141.45	0	Spot (Block26, Row5, Column5)	52624.54	65316.50	16022.15	0.09	0.30	4648.00	4716.95	4648.00	764.02	0.01	0.16	100.00	100.00	49.63	60668.50	47976.54	28733176.00	62.70	15918.22	13102.00
26	6	5	10717.00	31214.00	184.40	0	Spot (Block26, Row5, Column6)	6965.79	6699.00	1509.17	0.02	0.22	4683.00	4727.45	4683.00	684.97	0.00	0.14	85.00	69.00	0.00	2016.00	2282.79	6617500.00	3.27	5404.83	5333.00
26	7	5	11019.00	31229.00	182.15	0	Spot (Block26, Row5, Column7)	7612.04	7446.00	1315.32	0.01	0.17	4760.00	4826.24	4760.00	734.57	0.01	0.15	96.00	86.00	0.00	2686.00	2852.04	7071585.00	3.79	5713.44	5705.00
26	8	5	11321.00	31212.00	142.40	0	Spot (Block26, Row5, Column8)	34935.08	31090.00	21286.13	0.05	0.61	4734.00	4776.27	4734.00	722.05	0.00	0.15	99.00	99.00	15.15	26356.00	30201.08	19144460.00	41.77	10798.50	9297.00
26	1	6	9219.00	31520.00	175.20	0	Spot (Block26, Row6, Column1)	8560.40	8433.00	2022.45	0.01	0.24	4878.00	4891.88	4878.00	693.80	0.00	0.14	97.00	90.00	0.00	3555.00	3682.40	7353383.00	5.29	6076.65	6018.00
26	2	6	9517.00	31518.00	197.40	0	Spot (Block26, Row6, Column2)	6946.66	6840.00	1090.54	0.01	0.16	4900.00	4960.18	4900.00	724.08	0.01	0.15	90.00	66.00	0.00	1940.00	2046.66	7710790.00	2.74	5709.74	5609.50
26	3	6	9813.00	31511.00	143.55	0	Spot (Block26, Row6, Column3)	32948.68	30080.00	16359.19	0.04	0.50	4882.50	4971.81	4882.50	778.69	0.01	0.16	100.00	100.00	3.21	25197.50	28066.18	18484228.00	35.93	10857.07	9856.50
26	4	6	10124.00	31517.00	160.95	0	Spot (Block26, Row6, Column4)	8085.29	7420.50	3775.52	0.04	0.47	4690.00	4778.69	4690.00	752.61	0.01	0.16	90.00	79.00	0.00	2730.50	3395.29	5805239.00	4.39	5705.17	5454.50
26	5	6	10421.00	31515.00	143.15	0	Spot (Block26, Row6, Column5)	55765.29	65535.00	14705.46	0.07	0.26	4617.50	4704.43	4617.50	774.62	0.01	0.16	100.00	100.00	61.07	60917.50	51147.79	31228784.00	65.92	16400.19	14192.00
26	6	6	10721.00	31516.00	180.10	0	Spot (Block26, Row6, Column6)	6378.15	5998.00	1356.19	0.03	0.21	4669.00	4736.91	4669.00	724.51	0.01	0.15	74.00	46.00	0.00	1329.00	1709.15	5816876.00	2.27	5195.23	5266.00
26	7	6	11022.00	31512.00	145.30	0	Spot (Block26, Row6, Column7)	21660.42	20331.50	10535.58	0.03	0.49	4825.00	4894.43	4825.00	734.93	0.01	0.15	99.00	99.00	0.00	15506.50	16835.42	12389760.00	22.81	8564.43	8144.50
26	8	6	11326.00	31512.00	144.65	0	Spot (Block26, Row6, Column8)	27560.67	23961.00	15657.79	0.06	0.57	4765.00	4826.15	4765.00	735.60	0.01	0.15	100.00	100.00	0.53	19196.00	22795.67	15737140.00	30.91	9137.42	8450.50
26	1	7	9216.00	31829.00	197.40	0	Spot (Block26, Row7, Column1)	8340.49	8160.00	1460.04	0.01	0.18	5040.00	5108.38	5040.00	842.35	0.01	0.16	96.00	84.00	0.00	3120.00	3300.49	9199557.00	3.84	6407.23	6429.00
26	2	7	9526.00	31814.00	189.40	0	Spot (Block26, Row7, Column2)	6113.96	6017.00	1042.61	0.01	0.17	4773.00	4838.26	4773.00	710.06	0.01	0.15	70.00	40.00	0.00	1244.00	1340.96	6168982.00	1.80	5210.66	5148.00
26	3	7	9823.00	31814.00	207.55	0	Spot (Block26, Row7, Column3)	5562.06	5541.50	734.51	0.00	0.13	4758.00	4832.00	4758.00	742.69	0.01	0.15	52.00	17.00	0.00	783.50	804.06	6796832.00	0.98	5158.06	5010.00
26	4	7	10122.00	31812.00	186.40	0	Spot (Block26, Row7, Column4)	5817.26	5768.50	853.78	0.00	0.15	4715.00	4759.34	4715.00	701.10	0.00	0.15	62.00	36.00	0.00	1053.50	1102.26	5654377.00	1.51	5276.94	5164.00
26	5	7	10418.00	31817.00	178.50	0	Spot (Block26, Row7, Column5)	8326.76	8096.50	2027.25	0.01	0.24	4683.00	4742.47	4683.00	726.48	0.01	0.15	95.00	86.00	0.00	3413.50	3643.76	7427469.00	4.93	5883.42	5966.00
26	6	7	10715.00	31822.00	184.60	0	Spot (Block26, Row7, Column6)	6727.06	6595.00	1119.42	0.01	0.17	4613.00	4675.27	4613.00	695.36	0.01	0.15	91.00	70.00	0.00	1982.00	2114.06	6451247.00	2.95	5406.75	5332.00
26	7	7	11013.00	31820.00	146.55	0	Spot (Block26, Row7, Column7)	19011.08	18001.00	7391.19	0.02	0.39	4721.50	4777.13	4721.50	703.98	0.01	0.15	100.00	100.00	0.00	13279.50	14289.58	11102473.00	20.22	8315.23	7677.00
26	8	7	11323.00	31818.00	156.75	0	Spot (Block26, Row7, Column8)	11738.23	11771.00	2374.89	0.00	0.20	4745.00	4833.95	4745.00	721.97	0.01	0.15	100.00	100.00	0.00	7026.00	6993.23	7923304.00	9.56	7092.19	7141.00
26	1	8	9212.00	32118.00	145.25	0	Spot (Block26, Row8, Column1)	64253.98	65535.00	4635.71	0.01	0.07	5091.00	5175.55	5091.00	871.54	0.01	0.17	100.00	100.00	88.97	60444.00	59162.98	36689328.00	67.79	24701.21	21331.50
26	2	8	9519.00	32121.00	184.45	0	Spot (Block26, Row8, Column2)	6528.28	6230.00	1348.65	0.02	0.21	4910.00	4977.98	4910.00	799.47	0.01	0.16	67.00	44.00	0.00	1320.00	1618.28	6254096.00	1.94	5371.24	5413.00
26	3	8	9815.00	32115.00	141.35	0	Spot (Block26, Row8, Column3)	14029.49	12545.00	6248.40	0.05	0.45	4819.00	4894.35	4819.00	751.20	0.01	0.15	99.00	95.00	0.00	7726.00	9210.49	7674133.00	12.16	6882.46	6805.50
26	4	8	10121.00	32119.00	153.20	0	Spot (Block26, Row8, Column4)	7681.19	7530.00	1384.51	0.01	0.18	4809.00	4869.78	4809.00	749.15	0.01	0.15	97.00	85.00	0.00	2721.00	2872.19	4946687.00	3.75	5600.76	5543.00
26	5	8	10408.00	32120.00	193.80	0	Spot (Block26, Row8, Column5)	6082.68	6011.00	870.02	0.01	0.14	4831.00	4879.43	4831.00	748.77	0.00	0.15	71.00	36.00	0.00	1180.00	1251.68	6484137.00	1.61	5294.05	5295.00
26	6	8	10716.00	32112.00	154.90	0	Spot (Block26, Row8, Column6)	10925.80	10701.00	2745.82	0.01	0.25	4859.00	4896.71	4859.00	782.54	0.00	0.16	99.00	98.00	0.00	5842.00	6066.80	7200103.00	7.70	6471.32	6361.00
26	7	8	11021.00	32114.00	139.40	0	Spot (Block26, Row8, Column7)	13862.93	13537.00	4045.68	0.01	0.29	4960.00	4996.00	4960.00	779.95	0.00	0.16	100.00	100.00	0.00	8577.00	8902.93	7278036.00	11.37	7404.72	7162.00
26	8	8	11327.00	32115.00	122.30	0	Spot (Block26, Row8, Column8)	17327.01	16877.00	5119.11	0.01	0.30	4933.00	5002.10	4933.00	751.24	0.01	0.15	100.00	100.00	0.00	11944.00	12394.01	6861495.00	16.41	8396.22	8025.00
27	1	1	13721.00	30011.00	159.65	0	Spot (Block27, Row1, Column1)	60555.62	65535.00	9494.25	0.03	0.16	907.00	967.05	907.00	277.49	0.03	0.29	100.00	100.00	71.39	64628.00	59648.62	42752660.00	214.74	15436.00	12260.00
27	2	1	14021.00	29997.00	186.15	0	Spot (Block27, Row1, Column2)	1060.65	1053.00	108.35	0.00	0.10	888.00	927.48	888.00	231.84	0.02	0.25	22.00	0.00	0.00	165.00	172.65	1032009.00	0.57	965.30	966.00
27	3	1	14332.00	30006.00	169.10	0	Spot (Block27, Row1, Column3)	1017.51	1006.00	110.30	0.00	0.11	846.00	859.39	846.00	95.43	0.01	0.11	73.00	40.00	0.00	160.00	171.51	812989.00	1.66	913.37	915.50
27	4	1	14624.00	30012.00	184.35	0	Spot (Block27, Row1, Column4)	968.63	963.00	88.43	0.00	0.09	799.00	810.36	799.00	79.81	0.01	0.10	86.00	51.00	0.00	164.00	169.63	925039.00	1.98	876.21	885.00
27	5	1	14923.00	30016.00	178.25	0	Spot (Block27, Row1, Column5)	965.12	968.00	101.37	0.00	0.11	775.00	773.03	775.00	61.49	0.00	0.08	89.00	70.00	0.00	193.00	190.12	859926.00	3.12	840.75	833.00
27	6	1	15228.00	30009.00	192.40	0	Spot (Block27, Row1, Column6)	945.82	927.00	99.77	0.01	0.11	764.00	763.98	764.00	58.03	0.00	0.08	88.00	77.00	0.00	163.00	181.82	988385.00	3.13	833.11	815.50
27	7	1	15534.00	30012.00	184.25	0	Spot (Block27, Row1, Column7)	1087.38	1096.00	138.73	0.00	0.13	787.00	787.34	787.00	63.23	0.00	0.08	96.00	86.00	0.00	309.00	300.38	1037365.00	4.74	886.52	888.00
27	8	1	15829.00	30004.00	199.95	0	Spot (Block27, Row1, Column8)	1091.48	1036.50	159.63	0.02	0.15	829.00	841.43	829.00	77.46	0.01	0.09	97.00	72.00	0.00	207.50	262.48	1229006.00	3.23	912.50	907.00
27	1	2	13707.00	30306.00	212.30	0	Spot (Block27, Row2, Column1)	1007.18	996.00	113.18	0.00	0.11	876.00	899.90	876.00	212.28	0.01	0.24	27.00	0.00	0.00	120.00	131.18	1291205.00	0.51	937.56	920.50
27	2	2	14022.00	30319.00	139.40	0	Spot (Block27, Row2, Column2)	980.30	991.00	78.36	0.00	0.08	799.00	812.69	799.00	87.13	0.01	0.11	84.00	62.00	0.00	192.00	181.30	514660.00	1.92	886.12	878.00
27	3	2	14320.00	30301.00	195.25	0	Spot (Block27, Row2, Column3)	956.79	959.00	97.93	0.00	0.10	789.00	794.21	789.00	64.71	0.00	0.08	84.00	61.00	0.00	170.00	167.79	1030467.00	2.51	852.59	831.00
27	4	2	14624.00	30309.00	184.50	0	Spot (Block27, Row2, Column4)	954.08	933.00	97.11	0.01	0.10	773.00	772.92	773.00	61.77	0.00	0.08	92.00	74.00	0.00	160.00	181.08	914012.00	2.93	862.45	858.50
27	5	2	14923.00	30297.00	204.85	0	Spot (Block27, Row2, Column5)	860.11	864.00	66.46	0.00	0.08	759.00	757.87	759.00	56.53	0.00	0.07	68.00	46.00	0.00	105.00	101.11	1021814.00	1.81	788.52	785.00
27	6	2	15212.00	30322.00	159.25	0	Spot (Block27, Row2, Column6)	871.83	873.00	57.06	0.00	0.07	745.00	750.64	745.00	55.76	0.00	0.07	92.00	60.00	0.00	128.00	126.83	612025.00	2.17	805.30	801.00
27	7	2	15538.00	30307.00	194.70	0	Spot (Block27, Row2, Column7)	888.20	886.00	67.30	0.00	0.08	761.00	764.62	761.00	91.86	0.00	0.12	69.00	18.00	0.00	125.00	127.20	952154.00	1.35	811.42	808.50
27	8	2	15829.00	30323.00	169.40	0	Spot (Block27, Row2, Column8)	885.15	887.50	67.07	0.00	0.08	792.00	794.02	792.00	70.33	0.00	0.09	65.00	21.00	0.00	95.50	93.15	706347.00	1.30	822.73	814.00
27	1	3	13727.00	30618.00	151.35	0	Spot (Block27, Row3, Column1)	1035.94	1017.00	129.49	0.01	0.13	812.00	817.80	812.00	82.53	0.00	0.10	87.00	62.00	0.00	205.00	223.94	646424.00	2.64	914.80	901.50
27	2	3	14033.00	30616.00	181.75	0	Spot (Block27, Row3, Column2)	911.31	903.00	86.70	0.00	0.10	777.00	778.20	777.00	74.38	0.00	0.10	76.00	33.00	0.00	126.00	134.31	843869.00	1.79	859.82	858.00
27	3	3	14328.00	30610.00	169.60	0	Spot (Block27, Row3, Column3)	957.84	921.00	123.00	0.02	0.13	772.00	773.51	772.00	61.53	0.00	0.08	85.00	61.00	0.00	149.00	185.84	764356.00	3.00	847.26	831.00
27	4	3	14628.00	30625.00	211.90	0	Spot (Block27, Row3, Column4)	930.75	916.00	101.30	0.01	0.11	751.00	754.69	751.00	59.02	0.00	0.08	86.00	77.00	0.00	165.00	179.75	1194152.00	2.98	812.79	802.00
27	5	3	14930.00	30617.00	184.45	0	Spot (Block27, Row3, Column5)	903.65	900.00	83.33	0.00	0.09	726.00	735.53	726.00	63.15	0.01	0.09	93.00	71.00	0.00	174.00	177.65	865696.00	2.66	811.24	804.00
27	6	3	15226.00	30620.00	192.65	0	Spot (Block27, Row3, Column6)	838.76	814.00	71.80	0.01	0.09	722.00	731.28	722.00	60.23	0.01	0.08	80.00	37.00	0.00	92.00	116.76	880702.00	1.78	790.19	788.50
27	7	3	15521.00	30623.00	231.10	0	Spot (Block27, Row3, Column7)	833.28	823.00	78.64	0.01	0.09	724.00	737.99	724.00	95.48	0.01	0.13	51.00	14.00	0.00	99.00	109.28	1279918.00	1.00	761.17	750.00
27	8	3	15837.00	30611.00	199.65	0	Spot (Block27, Row3, Column8)	841.69	821.00	75.15	0.01	0.09	762.00	762.46	762.00	65.26	0.00	0.09	46.00	22.00	0.00	59.00	79.69	956161.00	1.21	782.96	785.50
27	1	4	13726.00	30926.00	183.45	0	Spot (Block27, Row4, Column1)	992.65	972.00	126.16	0.01	0.13	797.00	803.47	797.00	78.10	0.00	0.10	83.00	55.00	0.00	175.00	195.65	934081.00	2.42	891.60	879.50
27	2	4	14020.00	30919.00	173.15	0	Spot (Block27, Row4, Column2)	936.78	915.00	100.49	0.01	0.11	773.00	774.28	773.00	69.05	0.00	0.09	82.00	52.00	0.00	142.00	163.78	787829.00	2.35	851.53	839.00
27	3	4	14327.00	30911.00	150.05	0	Spot (Block27, Row4, Column3)	1310.41	1278.00	248.89	0.01	0.19	774.00	773.84	774.00	63.81	0.00	0.08	100.00	99.00	0.00	504.00	536.41	805901.00	8.41	958.59	954.00
27	4	4	14610.00	30922.00	206.35	0	Spot (Block27, Row4, Column4)	921.69	910.00	92.40	0.01	0.10	764.00	763.55	764.00	63.74	0.00	0.08	83.00	66.00	0.00	146.00	157.69	1117086.00	2.48	826.04	812.00
27	5	4	14898.00	30904.00	189.90	0	Spot (Block27, Row4, Column5)	858.63	859.00	67.49	0.00	0.08	723.00	733.04	723.00	67.66	0.01	0.09	85.00	50.00	0.00	136.00	135.63	872368.00	1.86	801.76	794.50
27	6	4	15229.00	30910.00	202.00	0	Spot (Block27, Row4, Column6)	817.89	808.00	82.16	0.01	0.10	704.00	708.51	704.00	61.00	0.00	0.09	75.00	38.00	0.00	104.00	113.89	947112.00	1.79	746.70	738.00
27	7	4	15526.00	30905.00	189.40	0	Spot (Block27, Row4, Column7)	871.47	864.00	88.09	0.00	0.10	719.00	728.33	719.00	63.69	0.01	0.09	86.00	58.00	0.00	145.00	152.47	879316.00	2.25	799.93	789.50
27	8	4	15821.00	30920.00	143.70	0	Spot (Block27, Row4, Column8)	2263.90	2250.00	512.41	0.00	0.23	734.00	746.06	734.00	65.53	0.01	0.09	100.00	100.00	0.00	1516.00	1529.90	1274574.00	23.16	1199.11	1100.50
27	1	5	13725.00	31212.00	147.00	-50	Spot (Block27, Row5, Column1)	882.39	887.00	91.29	0.00	0.10	790.00	795.12	790.00	75.89	0.00	0.10	61.00	23.00	0.00	97.00	92.39	518847.00	1.15	829.29	814.50
27	2	5	14025.00	31210.00	184.70	0	Spot (Block27, Row5, Column2)	900.15	889.00	78.82	0.01	0.09	751.00	756.74	751.00	65.11	0.00	0.09	88.00	57.00	0.00	138.00	149.15	865046.00	2.20	818.13	803.50
27	3	5	14325.00	31225.00	203.55	0	Spot (Block27, Row5, Column3)	942.33	922.00	95.69	0.01	0.10	752.00	758.29	752.00	68.75	0.00	0.09	92.00	70.00	0.00	170.00	190.33	1116660.00	2.68	828.63	809.50
27	4	5	14613.00	31208.00	205.65	0	Spot (Block27, Row5, Column4)	941.32	911.50	104.37	0.01	0.11	748.00	753.36	748.00	67.35	0.00	0.09	93.00	67.00	0.00	163.50	193.32	1131470.00	2.79	833.14	822.50
27	5	5	14922.00	31208.00	157.05	0	Spot (Block27, Row5, Column5)	1321.06	1292.00	288.21	0.01	0.22	713.00	724.11	713.00	72.24	0.01	0.10	100.00	99.00	0.00	579.00	608.06	897000.00	8.26	898.72	893.00
27	6	5	15250.00	31217.00	226.15	0	Spot (Block27, Row5, Column6)	798.17	794.00	66.03	0.00	0.08	691.00	690.74	691.00	60.56	0.00	0.09	74.00	36.00	0.00	103.00	107.17	1176506.00	1.77	721.78	715.00
27	7	5	15518.00	31214.00	245.10	0	Spot (Block27, Row5, Column7)	792.80	795.00	72.84	0.00	0.09	690.00	688.17	690.00	59.37	0.00	0.09	71.00	39.00	0.00	105.00	102.80	1378676.00	1.76	710.45	700.00
27	8	5	15826.00	31203.00	170.75	0	Spot (Block27, Row5, Column8)	887.22	874.00	105.89	0.01	0.12	700.00	704.54	700.00	63.56	0.00	0.09	95.00	64.00	0.00	174.00	187.22	722194.00	2.87	754.28	741.00
27	1	6	13722.00	31514.00	210.40	0	Spot (Block27, Row6, Column1)	928.09	907.00	104.77	0.01	0.11	792.00	793.59	792.00	78.42	0.00	0.10	74.00	36.00	0.00	115.00	136.09	1170325.00	1.72	841.02	827.00
27	2	6	14040.00	31511.00	227.95	0	Spot (Block27, Row6, Column2)	864.57	866.00	96.94	0.00	0.11	723.00	739.02	723.00	72.52	0.01	0.10	74.00	49.00	0.00	143.00	141.57	1290809.00	1.73	783.19	761.00
27	3	6	14319.00	31509.00	217.15	0	Spot (Block27, Row6, Column3)	920.53	898.00	121.60	0.01	0.13	713.00	722.18	713.00	58.96	0.01	0.08	93.00	71.00	0.00	185.00	207.53	1238115.00	3.36	783.41	785.50
27	4	6	14625.00	31505.00	204.40	0	Spot (Block27, Row6, Column4)	849.08	831.00	87.10	0.01	0.10	707.00	712.06	707.00	60.16	0.00	0.08	85.00	50.00	0.00	124.00	142.08	1011260.00	2.28	756.26	752.00
27	5	6	14919.00	31503.00	152.20	0	Spot (Block27, Row6, Column5)	1150.43	1101.00	242.70	0.02	0.21	684.00	686.53	684.00	66.52	0.00	0.10	100.00	97.00	0.00	417.00	466.43	730523.00	6.97	828.77	808.00
27	6	6	15236.00	31511.00	192.10	0	Spot (Block27, Row6, Column6)	767.28	774.00	55.12	0.00	0.07	659.00	661.86	659.00	58.64	0.00	0.09	79.00	47.00	0.00	115.00	108.28	797205.00	1.80	703.50	702.00
27	7	6	15528.00	31510.00	215.15	0	Spot (Block27, Row6, Column7)	824.27	815.00	94.96	0.00	0.12	644.00	650.25	644.00	54.46	0.00	0.08	92.00	74.00	0.00	171.00	180.27	1090508.00	3.20	699.68	698.00
27	8	6	15851.00	31510.00	185.50	0	Spot (Block27, Row6, Column8)	798.91	784.00	88.94	0.01	0.11	651.00	655.38	651.00	59.87	0.00	0.09	84.00	56.00	0.00	133.00	147.91	774146.00	2.40	705.13	702.00
27	1	7	13728.00	31821.00	190.20	0	Spot (Block27, Row7, Column1)	973.33	926.00	236.02	0.02	0.24	720.00	746.64	720.00	156.42	0.02	0.21	75.00	20.00	0.00	206.00	253.33	993771.00	1.45	859.67	793.00
27	2	7	14000.00	31804.00	198.25	0	Spot (Block27, Row7, Column2)	813.13	798.00	92.08	0.01	0.11	692.00	698.25	692.00	83.71	0.00	0.12	66.00	30.00	0.00	106.00	121.13	901760.00	1.37	772.92	767.50
27	3	7	14320.00	31813.00	205.05	0	Spot (Block27, Row7, Column3)	738.37	714.00	66.77	0.01	0.09	655.00	656.05	655.00	83.80	0.00	0.13	38.00	9.00	0.00	59.00	83.37	883834.00	0.98	719.21	698.50
27	4	7	14626.00	31799.00	160.75	0	Spot (Block27, Row7, Column4)	724.60	706.00	105.62	0.01	0.15	625.00	630.24	625.00	81.12	0.00	0.13	49.00	21.00	0.00	81.00	99.60	518092.00	1.16	699.63	680.00
27	5	7	14917.00	31805.00	192.60	0	Spot (Block27, Row7, Column5)	712.62	705.00	61.00	0.00	0.09	608.50	611.09	608.50	75.38	0.00	0.12	76.00	20.00	0.00	96.50	104.12	748251.00	1.35	662.76	675.00
27	6	7	15229.00	31794.00	206.05	0	Spot (Block27, Row7, Column6)	729.63	714.00	61.42	0.01	0.08	597.00	597.15	597.00	65.57	0.00	0.11	90.00	39.00	0.00	117.00	132.63	881396.00	2.02	669.78	672.00
27	7	7	15524.00	31804.00	189.95	0	Spot (Block27, Row7, Column7)	756.54	735.00	91.53	0.01	0.12	602.00	603.29	602.00	57.05	0.00	0.09	88.00	58.00	0.00	133.00	154.54	769399.00	2.69	674.89	670.50
27	8	7	15826.00	31809.00	147.00	-50	Spot (Block27, Row7, Column8)	612.32	606.00	31.80	0.00	0.05	609.00	613.72	609.00	59.82	0.00	0.10	5.00	0.00	0.00	-3.00	3.32	360044.00	-0.02	612.44	609.00
27	1	8	13713.00	32115.00	149.10	0	Spot (Block27, Row8, Column1)	62194.95	65535.00	7745.68	0.02	0.12	625.00	662.45	625.00	262.54	0.03	0.40	100.00	100.00	78.58	64910.00	61569.95	37752652.00	234.37	17045.16	11952.50
27	2	8	14028.00	32086.00	193.30	0	Spot (Block27, Row8, Column2)	713.26	704.00	67.33	0.01	0.09	596.00	627.02	596.00	191.90	0.02	0.31	13.00	0.00	0.00	108.00	117.26	751064.00	0.45	665.33	667.00
27	3	8	14297.00	32095.00	160.80	0	Spot (Block27, Row8, Column3)	663.00	664.00	58.59	0.00	0.09	532.00	544.54	532.00	73.83	0.01	0.14	85.00	36.00	0.00	132.00	131.00	474710.00	1.60	600.36	595.00
27	4	8	14629.00	32098.00	151.00	0	Spot (Block27, Row8, Column4)	622.77	607.00	56.39	0.01	0.09	506.00	512.67	506.00	73.55	0.01	0.14	79.00	25.00	0.00	101.00	116.77	388610.00	1.50	585.05	583.00
27	5	8	14927.00	32098.00	221.75	0	Spot (Block27, Row8, Column5)	564.39	565.00	33.74	0.00	0.06	498.00	500.39	498.00	62.79	0.00	0.13	54.00	3.00	0.00	67.00	66.39	798045.00	1.02	535.81	530.00
27	6	8	15238.00	32127.00	196.55	0	Spot (Block27, Row8, Column6)	615.79	615.00	47.21	0.00	0.08	513.00	519.42	513.00	51.04	0.01	0.10	86.00	49.00	0.00	102.00	102.79	673675.00	1.89	559.70	566.00
27	7	8	15540.00	32110.00	181.65	0	Spot (Block27, Row8, Column7)	648.65	632.00	66.84	0.01	0.10	530.00	542.93	530.00	60.86	0.01	0.11	81.00	43.00	0.00	102.00	118.65	605194.00	1.74	593.77	589.50
27	8	8	15832.00	32107.00	122.85	0	Spot (Block27, Row8, Column8)	6525.80	6546.50	2313.53	0.00	0.35	575.00	574.86	575.00	71.07	0.00	0.12	100.00	100.00	0.00	5971.50	5950.80	2571166.00	83.74	2346.41	2166.00
28	1	1	18223.00	30004.00	157.35	0	Spot (Block28, Row1, Column1)	63573.61	65535.00	4876.12	0.01	0.08	4287.50	4339.95	4287.50	667.39	0.01	0.15	100.00	100.00	81.58	61247.50	59286.11	43484760.00	88.75	23070.54	20222.00
28	2	1	18516.00	30008.00	149.85	0	Spot (Block28, Row1, Column2)	17551.78	16210.50	7765.33	0.03	0.44	4231.00	4273.25	4231.00	618.54	0.00	0.14	100.00	100.00	0.00	11979.50	13320.78	10811898.00	21.47	7185.73	6898.00
28	3	1	18819.00	30006.00	150.10	0	Spot (Block28, Row1, Column3)	9932.00	9390.00	3316.62	0.02	0.33	4108.00	4140.91	4108.00	542.39	0.00	0.13	99.00	99.00	0.00	5282.00	5824.00	6118110.00	10.68	5437.14	5409.00
28	4	1	19114.00	30003.00	150.00	0	Spot (Block28, Row1, Column4)	11241.96	10303.50	4076.01	0.04	0.36	4052.00	4085.91	4052.00	537.05	0.00	0.13	100.00	99.00	0.00	6251.50	7189.96	6902565.00	13.32	5760.34	5655.00
28	5	1	19423.00	30006.00	147.85	0	Spot (Block28, Row1, Column5)	15648.96	14321.00	7621.31	0.04	0.49	4084.00	4128.33	4084.00	543.73	0.00	0.13	99.00	99.00	0.00	10237.00	11564.96	9326778.00	21.19	6649.19	6247.00
28	6	1	19722.00	30005.00	148.40	0	Spot (Block28, Row1, Column6)	18657.85	17112.50	8739.01	0.04	0.47	4129.00	4176.16	4129.00	553.28	0.00	0.13	100.00	100.00	0.00	12983.50	14528.85	11232023.00	26.17	7556.48	7112.00
28	7	1	20030.00	30002.00	155.10	0	Spot (Block28, Row1, Column7)	38481.79	36871.50	19368.54	0.02	0.50	4197.00	4247.54	4197.00	568.99	0.01	0.13	100.00	100.00	17.12	32674.50	34284.79	25398092.00	60.17	11913.02	10411.00
28	8	1	20329.00	30012.00	213.50	0	Spot (Block28, Row1, Column8)	5706.52	5633.00	711.33	0.01	0.12	4242.00	4303.03	4242.00	534.44	0.01	0.12	92.00	69.00	0.00	1391.00	1464.52	7429884.00	2.63	4809.82	4845.50
28	1	2	18204.00	30315.00	231.45	0	Spot (Block28, Row2, Column1)	4813.48	4751.50	593.17	0.01	0.12	4219.00	4270.24	4219.00	619.35	0.01	0.15	46.00	14.00	0.00	532.50	594.48	7422381.00	0.88	4409.34	4349.00
28	2	2	18516.00	30309.00	125.25	0	Spot (Block28, Row2, Column2)	12620.23	12709.00	2958.92	0.00	0.23	4151.00	4199.02	4151.00	566.72	0.00	0.13	100.00	100.00	0.00	8558.00	8469.23	5287876.00	14.86	6409.30	6280.00
28	3	2	18823.00	30304.00	194.75	0	Spot (Block28, Row2, Column3)	5028.62	5000.50	619.72	0.00	0.12	4114.00	4156.90	4114.00	528.49	0.00	0.13	66.00	39.00	0.00	886.50	914.62	5400743.00	1.65	4438.42	4375.50
28	4	2	19121.00	30306.00	185.90	0	Spot (Block28, Row2, Column4)	7733.46	7726.00	1705.80	0.00	0.22	4056.00	4102.72	4056.00	510.11	0.00	0.12	99.00	97.00	0.00	3670.00	3677.46	7493721.00	7.12	5200.30	5152.50
28	5	2	19422.00	30311.00	200.50	0	Spot (Block28, Row2, Column5)	5792.57	5676.50	850.09	0.01	0.15	3991.00	4029.17	3991.00	469.96	0.00	0.12	97.00	84.00	0.00	1685.50	1801.57	6615114.00	3.75	4542.61	4525.00
28	6	2	19716.00	30303.00	157.65	0	Spot (Block28, Row2, Column6)	7450.99	7103.00	2231.30	0.02	0.30	4005.00	4042.92	4005.00	497.83	0.00	0.12	99.00	94.00	0.00	3098.00	3445.99	5103925.00	6.85	4847.96	4887.00
28	7	2	20019.00	30308.00	164.05	0	Spot (Block28, Row2, Column7)	7114.07	6710.50	1633.07	0.03	0.23	4043.00	4087.06	4043.00	518.62	0.00	0.13	99.00	94.00	0.00	2667.50	3071.07	5335552.00	5.84	4797.08	4754.00
28	8	2	20313.00	30304.00	152.35	0	Spot (Block28, Row2, Column8)	4641.58	4655.00	519.48	0.00	0.11	4029.00	4076.32	4029.00	474.22	0.01	0.12	59.00	30.00	0.00	626.00	612.58	2965967.00	1.19	4284.15	4220.50
28	1	3	18222.00	30608.00	146.25	0	Spot (Block28, Row3, Column1)	19809.93	18351.00	8643.58	0.03	0.44	4254.50	4271.36	4254.50	582.97	0.00	0.14	100.00	100.00	0.00	14096.50	15555.43	11568998.00	26.65	7869.87	7333.00
28	2	3	18518.00	30616.00	188.30	0	Spot (Block28, Row3, Column2)	5244.31	5180.00	701.92	0.01	0.13	4215.00	4257.36	4215.00	574.38	0.00	0.13	72.00	37.00	0.00	965.00	1029.31	5249551.00	1.72	4620.76	4692.00
28	3	3	18815.00	30604.00	155.75	0	Spot (Block28, Row3, Column3)	8201.92	7707.50	2269.65	0.03	0.28	4196.00	4238.07	4196.00	609.06	0.00	0.14	99.00	94.00	0.00	3511.50	4005.92	5478881.00	6.51	5216.51	5239.50
28	4	3	19120.00	30608.00	145.75	0	Spot (Block28, Row3, Column4)	35328.28	33142.00	18795.52	0.03	0.53	4192.00	4200.58	4192.00	559.43	0.00	0.13	100.00	100.00	9.20	28950.00	31136.28	20349144.00	55.64	10281.36	8589.50
28	5	3	19429.00	30608.00	157.20	0	Spot (Block28, Row3, Column5)	7261.80	6597.00	2752.08	0.04	0.38	4032.00	4078.43	4032.00	517.50	0.00	0.13	98.00	89.00	0.00	2565.00	3229.80	4974336.00	6.15	4913.43	4915.50
28	6	3	19726.00	30607.00	198.85	0	Spot (Block28, Row3, Column6)	4769.46	4737.50	554.50	0.00	0.12	4000.00	4049.96	4000.00	484.60	0.01	0.12	65.00	35.00	0.00	737.50	769.46	5351336.00	1.48	4362.08	4345.50
28	7	3	20026.00	30606.00	145.70	0	Spot (Block28, Row3, Column7)	12698.97	11870.00	5011.08	0.03	0.39	4005.00	4057.24	4005.00	505.24	0.01	0.12	100.00	100.00	0.00	7865.00	8693.97	7378099.00	17.10	5953.21	5665.00
28	8	3	20326.00	30603.00	209.10	0	Spot (Block28, Row3, Column8)	4586.75	4621.00	560.91	0.00	0.12	3992.00	4023.63	3992.00	475.00	0.00	0.12	56.00	29.00	0.00	629.00	594.75	5738024.00	1.19	4217.34	4200.00
28	1	4	18224.00	30907.00	146.25	0	Spot (Block28, Row4, Column1)	33696.55	31500.00	18257.25	0.03	0.54	4323.00	4333.71	4323.00	612.94	0.00	0.14	100.00	100.00	6.51	27177.00	29373.55	19678820.00	47.90	10322.96	8421.00
28	2	4	18525.00	30902.00	203.80	0	Spot (Block28, Row4, Column2)	5142.14	5079.50	617.10	0.01	0.12	4319.00	4367.85	4319.00	644.68	0.00	0.15	57.00	24.00	0.00	760.50	823.14	6036868.00	1.20	4757.53	4774.50
28	3	4	18822.00	30905.00	149.80	0	Spot (Block28, Row4, Column3)	62342.55	65535.00	7431.48	0.02	0.12	4334.00	4404.90	4334.00	715.06	0.01	0.16	100.00	100.00	77.67	61201.00	58008.55	38528028.00	81.03	21739.02	18295.50
28	4	4	19098.00	30944.00	226.80	0	Spot (Block28, Row4, Column4)	5311.52	5240.50	703.90	0.01	0.13	4345.00	4403.28	4345.00	690.51	0.01	0.16	62.00	28.00	0.00	895.50	966.52	7839810.00	1.32	4781.40	4736.00
28	5	4	19409.00	30904.00	186.35	0	Spot (Block28, Row4, Column5)	5570.30	5336.00	1211.60	0.02	0.22	4170.00	4216.37	4170.00	586.65	0.00	0.14	84.00	49.00	0.00	1166.00	1400.30	5442180.00	2.31	4615.85	4660.00
28	6	4	19724.00	30902.00	195.30	0	Spot (Block28, Row4, Column6)	6378.02	6285.00	801.99	0.01	0.13	4092.00	4142.14	4092.00	505.64	0.01	0.12	99.00	97.00	0.00	2193.00	2286.02	6881882.00	4.42	4966.96	5063.50
28	7	4	20015.00	30909.00	145.95	0	Spot (Block28, Row4, Column7)	11048.69	10120.50	4552.17	0.04	0.41	4085.00	4118.42	4085.00	503.34	0.00	0.12	99.00	97.00	0.00	6035.50	6963.69	6430336.00	13.77	5618.58	5473.50
28	8	4	20323.00	30912.00	155.00	0	Spot (Block28, Row4, Column8)	7597.71	7446.00	1644.19	0.01	0.22	4097.00	4107.08	4097.00	497.12	0.00	0.12	99.00	97.00	0.00	3349.00	3500.71	5014489.00	7.02	5084.72	5129.00
28	1	5	18222.00	31210.00	104.50	0	Spot (Block28, Row5, Column1)	13121.97	12769.00	3093.03	0.01	0.24	4261.00	4294.50	4261.00	585.06	0.00	0.14	100.00	100.00	0.00	8508.00	8860.97	3647909.00	15.09	7314.40	7056.00
28	2	5	18523.00	31200.00	196.15	0	Spot (Block28, Row5, Column2)	5306.41	5272.00	698.28	0.00	0.13	4313.00	4350.48	4313.00	551.95	0.00	0.13	69.00	43.00	0.00	959.00	993.41	5783984.00	1.73	4796.65	4818.00
28	3	5	18822.00	31210.00	195.60	0	Spot (Block28, Row5, Column3)	5566.16	5497.00	697.84	0.01	0.13	4438.00	4507.35	4438.00	665.91	0.01	0.15	68.00	34.00	0.00	1059.00	1128.16	6033717.00	1.59	4974.15	4943.50
28	4	5	19124.00	31208.00	148.40	0	Spot (Block28, Row5, Column4)	13273.79	12385.00	5061.70	0.03	0.38	4397.50	4449.81	4397.50	625.11	0.01	0.14	100.00	99.00	0.00	7987.50	8876.29	7977550.00	14.12	6574.03	6427.00
28	5	5	19422.00	31206.00	148.05	0	Spot (Block28, Row5, Column5)	58518.73	65535.00	12334.55	0.05	0.21	4350.00	4432.66	4350.00	721.80	0.01	0.16	100.00	100.00	67.22	61185.00	54168.73	35345596.00	74.93	18013.25	15564.50
28	6	5	19715.00	31216.00	190.00	0	Spot (Block28, Row5, Column6)	7165.72	6619.00	1872.76	0.03	0.26	4275.50	4326.70	4275.50	635.18	0.01	0.15	94.00	78.00	0.00	2343.50	2890.22	7251709.00	4.47	5144.48	5081.50
28	7	5	20018.00	31216.00	192.25	0	Spot (Block28, Row5, Column7)	5005.87	4942.50	591.15	0.01	0.12	4142.00	4169.60	4142.00	520.10	0.00	0.12	68.00	38.00	0.00	800.50	863.87	5216113.00	1.61	4524.27	4486.50
28	8	5	20323.00	31206.00	146.00	0	Spot (Block28, Row5, Column8)	17845.15	15891.00	9165.12	0.05	0.51	4133.00	4149.74	4133.00	499.84	0.00	0.12	100.00	100.00	0.00	11758.00	13712.15	10368032.00	27.40	6792.34	6282.00
28	1	6	18226.00	31505.00	207.00	0	Spot (Block28, Row6, Column1)	5116.31	5082.00	630.21	0.00	0.12	4226.00	4253.17	4226.00	538.85	0.00	0.13	68.00	37.00	0.00	856.00	890.31	6252131.00	1.60	4644.94	4650.00
28	2	6	18518.00	31503.00	210.10	0	Spot (Block28, Row6, Column2)	5097.33	5056.50	614.54	0.00	0.12	4302.00	4349.64	4302.00	579.45	0.00	0.13	62.00	28.00	0.00	754.50	795.33	6412447.00	1.29	4724.64	4747.00
28	3	6	18816.00	31503.00	145.25	0	Spot (Block28, Row6, Column3)	38403.62	37028.00	19241.09	0.02	0.50	4398.00	4452.82	4398.00	617.43	0.01	0.14	100.00	100.00	16.55	32630.00	34005.62	22043760.00	54.99	11692.68	10204.50
28	4	6	19122.00	31508.00	177.45	0	Spot (Block28, Row6, Column4)	6451.66	6239.50	1160.98	0.01	0.18	4397.00	4455.76	4397.00	618.17	0.01	0.14	91.00	74.00	0.00	1842.50	2054.66	5690365.00	3.23	5046.08	4934.00
28	5	6	19424.00	31507.00	146.15	0	Spot (Block28, Row6, Column5)	57070.05	65535.00	13166.81	0.06	0.23	4406.50	4500.01	4406.50	740.90	0.01	0.16	100.00	100.00	62.61	61128.50	52663.55	33272092.00	70.95	17492.89	14228.00
28	6	6	19707.00	31532.00	200.65	0	Spot (Block28, Row6, Column6)	6549.63	6347.50	1219.51	0.01	0.19	4304.00	4384.32	4304.00	699.21	0.01	0.16	93.00	72.00	0.00	2043.50	2245.63	7466574.00	3.10	5239.00	5162.00
28	7	6	20026.00	31504.00	148.05	0	Spot (Block28, Row6, Column7)	17380.81	15991.00	7814.31	0.04	0.45	4127.00	4171.36	4127.00	525.11	0.00	0.13	100.00	100.00	0.00	11864.00	13253.81	10411107.00	25.16	7082.43	6377.00
28	8	6	20329.00	31508.00	147.40	0	Spot (Block28, Row6, Column8)	19779.46	18200.00	9200.02	0.04	0.47	4152.00	4177.17	4152.00	500.70	0.00	0.12	100.00	100.00	0.00	14048.00	15627.46	11709437.00	31.16	7600.55	7202.50
28	1	7	18232.00	31802.00	216.60	0	Spot (Block28, Row7, Column1)	4979.16	4958.50	714.21	0.00	0.14	4200.00	4267.85	4200.00	610.62	0.01	0.14	56.00	25.00	0.00	758.50	779.16	6711904.00	1.16	4403.76	4331.00
28	2	7	18527.00	31809.00	192.00	0	Spot (Block28, Row7, Column2)	5211.46	5163.00	684.19	0.00	0.13	4219.00	4270.90	4219.00	540.13	0.01	0.13	70.00	42.00	0.00	944.00	992.46	5445974.00	1.74	4611.01	4601.50
28	3	7	18816.00	31804.00	208.80	0	Spot (Block28, Row7, Column3)	5059.83	5003.50	612.33	0.00	0.12	4320.00	4364.37	4320.00	575.99	0.00	0.13	54.00	27.00	0.00	683.50	739.83	6284314.00	1.21	4697.02	4620.00
28	4	7	19117.00	31805.00	196.30	0	Spot (Block28, Row7, Column4)	5111.31	5092.00	643.11	0.00	0.13	4299.00	4313.69	4299.00	530.10	0.00	0.12	63.00	32.00	0.00	793.00	812.31	5581547.00	1.50	4717.65	4722.50
28	5	7	19423.00	31806.00	191.35	0	Spot (Block28, Row7, Column5)	7567.42	7384.00	1698.88	0.01	0.22	4254.00	4293.88	4254.00	628.62	0.00	0.15	98.00	90.00	0.00	3130.00	3313.42	7817142.00	5.21	5399.79	5350.00
28	6	7	19716.00	31815.00	197.25	0	Spot (Block28, Row7, Column6)	5020.46	4993.50	591.49	0.00	0.12	4143.00	4196.48	4143.00	548.23	0.01	0.13	64.00	35.00	0.00	850.50	877.46	5532551.00	1.50	4510.46	4405.00
28	7	7	20020.00	31810.00	151.55	0	Spot (Block28, Row7, Column7)	17333.17	15856.00	7504.44	0.04	0.43	4148.00	4192.12	4148.00	528.26	0.00	0.13	100.00	100.00	0.00	11708.00	13185.17	10937228.00	24.88	7048.19	6144.00
28	8	7	20324.00	31812.00	142.10	0	Spot (Block28, Row7, Column8)	8108.57	8017.00	1535.66	0.00	0.19	4162.00	4217.69	4162.00	504.44	0.01	0.12	100.00	98.00	0.00	3855.00	3946.57	4467823.00	7.71	5455.66	5312.00
28	1	8	18216.00	32112.00	146.20	0	Spot (Block28, Row8, Column1)	64824.50	65535.00	3657.31	0.00	0.06	4341.00	4425.76	4341.00	716.40	0.01	0.16	100.00	100.00	94.01	61194.00	60483.50	37857832.00	84.31	23793.11	19309.50
28	2	8	18526.00	32111.00	168.80	0	Spot (Block28, Row8, Column2)	6762.80	6459.50	1467.34	0.02	0.22	4310.00	4372.09	4310.00	665.88	0.01	0.15	93.00	77.00	0.00	2149.50	2452.80	5383190.00	3.59	5048.45	5037.00
28	3	8	18819.00	32110.00	151.85	0	Spot (Block28, Row8, Column3)	11251.94	9673.00	4848.23	0.07	0.43	4287.00	4321.29	4287.00	578.39	0.00	0.13	99.00	99.00	0.00	5386.00	6964.94	7133732.00	11.98	5787.48	5829.00
28	4	8	19115.00	32106.00	182.90	0	Spot (Block28, Row8, Column4)	5413.63	5298.00	729.22	0.01	0.13	4225.00	4276.21	4225.00	559.03	0.01	0.13	81.00	47.00	0.00	1073.00	1188.63	5099637.00	2.03	4599.05	4468.50
28	5	8	19407.00	32112.00	174.80	0	Spot (Block28, Row8, Column5)	4963.50	4959.50	576.39	0.00	0.12	4114.00	4165.37	4114.00	531.08	0.01	0.13	65.00	39.00	0.00	845.50	849.50	4228904.00	1.50	4535.40	4375.00
28	6	8	19726.00	32102.00	204.30	0	Spot (Block28, Row8, Column6)	5115.51	5087.00	630.35	0.00	0.12	4091.00	4121.05	4091.00	513.05	0.00	0.12	73.00	49.00	0.00	996.00	1024.51	6051653.00	1.94	4506.43	4478.00
28	7	8	20026.00	32106.00	148.65	0	Spot (Block28, Row8, Column7)	9830.95	9436.00	2741.94	0.02	0.28	4121.00	4159.09	4121.00	521.74	0.00	0.13	100.00	100.00	0.00	5315.00	5709.95	5967389.00	10.87	5483.91	5576.50
28	8	8	20331.00	32102.00	123.75	0	Spot (Block28, Row8, Column8)	12486.72	11986.00	3668.46	0.02	0.29	4116.00	4170.25	4116.00	502.08	0.01	0.12	100.00	100.00	0.00	7870.00	8370.72	5019663.00	16.56	6752.91	6215.00
29	1	1	4721.00	34513.00	156.70	0	Spot (Block29, Row1, Column1)	61300.46	65535.00	8349.46	0.03	0.14	191.00	229.46	191.00	203.57	0.08	0.89	100.00	100.00	72.78	65344.00	61109.46	41439488.00	300.00	12780.01	10826.00
29	2	1	5038.00	34515.00	157.95	0	Spot (Block29, Row1, Column2)	201.71	202.00	13.24	0.00	0.07	177.00	191.01	177.00	127.99	0.03	0.67	0.00	0.00	0.00	25.00	24.71	138572.00	0.08	194.16	192.00
29	3	1	5329.00	34509.00	218.60	0	Spot (Block29, Row1, Column3)	186.69	188.00	19.27	0.00	0.10	169.00	168.76	169.00	15.29	0.00	0.09	56.00	30.00	0.00	19.00	17.69	254454.00	1.17	177.25	176.50
29	4	1	5620.00	34525.00	179.35	0	Spot (Block29, Row1, Column4)	189.57	187.00	19.18	0.01	0.10	169.00	183.36	169.00	349.95	0.04	1.91	0.00	0.00	0.00	18.00	20.57	168715.00	0.02	178.57	173.00
29	5	1	5970.00	34509.00	137.95	0	Spot (Block29, Row1, Column5)	217.05	218.00	24.43	0.00	0.11	177.00	190.72	177.00	341.85	0.03	1.79	0.00	0.00	0.00	41.00	40.05	111346.00	0.08	200.00	196.50
29	6	1	6225.00	34497.00	171.60	0	Spot (Block29, Row1, Column6)	228.19	228.00	16.39	0.00	0.07	184.00	185.63	184.00	18.86	0.00	0.10	93.00	65.00	0.00	44.00	44.19	187119.00	2.26	204.40	204.00
29	7	1	6528.00	34511.00	182.65	0	Spot (Block29, Row1, Column7)	292.66	296.00	37.15	0.00	0.13	194.00	196.17	194.00	20.27	0.00	0.10	99.00	91.00	0.00	102.00	98.66	273346.00	4.76	224.78	222.50
29	8	1	6832.00	34510.00	171.95	0	Spot (Block29, Row1, Column8)	424.79	430.00	68.72	0.01	0.16	243.00	261.07	243.00	63.84	0.03	0.24	94.00	76.00	0.00	187.00	181.79	350880.00	2.56	291.31	291.00
29	1	2	4722.00	34819.00	147.00	-50	Spot (Block29, Row2, Column1)	185.03	186.00	10.94	0.00	0.06	186.00	207.92	186.00	137.98	0.05	0.66	0.00	0.00	0.00	0.00	-0.97	108797.00	-0.17	179.29	180.00
29	2	2	5011.00	34810.00	139.05	0	Spot (Block29, Row2, Column2)	221.77	223.00	17.94	0.00	0.08	180.00	181.78	180.00	19.38	0.00	0.11	88.00	60.00	0.00	43.00	41.77	116428.00	2.06	202.92	202.00
29	3	2	5285.00	34794.00	213.00	0	Spot (Block29, Row2, Column3)	192.11	191.00	14.08	0.00	0.07	173.00	172.81	173.00	17.28	0.00	0.10	50.00	15.00	0.00	18.00	19.11	249930.00	1.12	180.71	180.00
29	4	2	5615.00	34773.00	160.60	0	Spot (Block29, Row2, Column4)	199.44	202.00	18.06	0.01	0.09	170.00	170.01	170.00	19.59	0.00	0.12	71.00	34.00	0.00	32.00	29.44	142199.00	1.50	181.27	184.00
29	5	2	5928.00	34813.00	184.50	0	Spot (Block29, Row2, Column5)	213.95	211.00	18.57	0.01	0.09	174.00	175.15	174.00	19.37	0.00	0.11	90.00	45.00	0.00	37.00	39.95	203899.00	2.00	193.13	193.00
29	6	2	6205.00	34804.00	244.65	0	Spot (Block29, Row2, Column6)	196.30	196.00	17.72	0.00	0.09	182.00	182.04	182.00	15.85	0.00	0.09	47.00	15.00	0.00	14.00	14.30	340770.00	0.90	184.12	184.00
29	7	2	6523.00	34813.00	208.35	0	Spot (Block29, Row2, Column7)	227.44	225.00	21.80	0.00	0.10	195.00	195.65	195.00	16.48	0.00	0.08	75.00	46.00	0.00	30.00	32.44	281565.00	1.93	203.79	199.00
29	8	2	6823.00	34816.00	147.00	-50	Spot (Block29, Row2, Column8)	233.48	231.00	14.46	0.00	0.06	236.00	252.13	236.00	55.79	0.03	0.22	0.00	0.00	0.00	-5.00	-2.52	137055.00	-0.33	236.72	233.00
29	1	3	4726.00	35140.00	186.75	0	Spot (Block29, Row3, Column1)	216.26	215.00	22.37	0.00	0.10	172.00	172.24	172.00	14.88	0.00	0.09	90.00	74.00	0.00	43.00	44.26	211938.00	2.96	187.70	188.00
29	2	3	5029.00	35119.00	165.90	0	Spot (Block29, Row3, Column2)	195.40	197.00	13.68	0.00	0.07	176.00	176.43	176.00	14.60	0.00	0.08	64.00	25.00	0.00	21.00	19.40	149094.00	1.30	181.51	183.00
29	3	3	5323.00	35104.00	150.00	0	Spot (Block29, Row3, Column3)	231.71	233.00	22.20	0.00	0.10	178.00	178.57	178.00	15.43	0.00	0.09	95.00	83.00	0.00	55.00	53.71	142500.00	3.44	201.65	200.00
29	4	3	5590.00	35134.00	180.10	0	Spot (Block29, Row3, Column4)	224.87	224.00	19.54	0.00	0.09	179.00	179.79	179.00	18.67	0.00	0.10	93.00	63.00	0.00	45.00	45.87	203278.00	2.41	196.93	194.00
29	5	3	5903.00	35099.00	164.35	0	Spot (Block29, Row3, Column5)	202.25	201.00	14.40	0.00	0.07	179.00	179.28	179.00	19.20	0.00	0.11	56.00	14.00	0.00	22.00	23.25	151886.00	1.20	188.35	186.00
29	6	3	6223.00	35117.00	147.00	-50	Spot (Block29, Row3, Column6)	206.34	204.00	13.67	0.00	0.07	183.00	183.84	183.00	17.10	0.00	0.09	60.00	23.00	0.00	21.00	23.34	122564.00	1.32	210.84	209.00
29	7	3	6522.00	35061.00	179.40	0	Spot (Block29, Row3, Column7)	224.92	223.00	20.95	0.00	0.09	197.00	196.98	197.00	20.20	0.00	0.10	59.00	25.00	0.00	26.00	27.92	203327.00	1.38	208.55	206.00
29	8	3	6823.00	35116.00	147.00	-50	Spot (Block29, Row3, Column8)	263.60	267.50	25.59	0.01	0.10	248.00	265.41	248.00	78.06	0.03	0.29	0.00	0.00	0.00	19.50	15.60	155524.00	-0.02	265.58	275.00
29	1	4	4724.00	35418.00	157.10	0	Spot (Block29, Row4, Column1)	238.56	238.00	25.46	0.00	0.11	173.00	173.24	173.00	15.42	0.00	0.09	98.00	92.00	0.00	65.00	65.56	161502.00	4.24	195.77	198.00
29	2	4	5023.00	35419.00	147.00	-50	Spot (Block29, Row4, Column2)	190.68	190.00	11.06	0.00	0.06	177.00	177.02	177.00	16.58	0.00	0.09	36.00	3.00	0.00	13.00	13.68	112309.00	0.82	192.74	191.00
29	3	4	5326.00	35414.00	145.40	0	Spot (Block29, Row4, Column3)	492.59	507.00	97.48	0.01	0.20	183.00	182.86	183.00	16.66	0.00	0.09	100.00	100.00	0.00	324.00	309.59	283239.00	18.60	267.27	265.00
29	4	4	5623.00	35418.00	147.00	-50	Spot (Block29, Row4, Column4)	188.76	190.00	14.54	0.00	0.08	184.00	184.92	184.00	16.52	0.00	0.09	24.00	1.00	0.00	6.00	4.76	110805.00	0.23	187.25	187.00
29	5	4	5892.00	35414.00	210.30	0	Spot (Block29, Row4, Column5)	208.48	205.00	18.99	0.01	0.09	182.00	182.14	182.00	18.88	0.00	0.10	62.00	24.00	0.00	23.00	26.48	262472.00	1.39	194.01	195.00
29	6	4	6225.00	35412.00	181.80	0	Spot (Block29, Row4, Column6)	244.42	243.00	27.20	0.00	0.11	178.00	177.84	178.00	16.95	0.00	0.10	97.00	88.00	0.00	65.00	66.42	226088.00	3.93	204.14	205.00
29	7	4	6522.00	35432.00	201.80	0	Spot (Block29, Row4, Column7)	220.16	221.00	16.35	0.00	0.07	187.00	191.48	187.00	27.30	0.01	0.14	64.00	8.00	0.00	34.00	33.16	254946.00	1.05	198.83	197.00
29	8	4	6820.00	35426.00	137.80	0	Spot (Block29, Row4, Column8)	1609.71	1575.50	548.07	0.01	0.34	248.00	265.84	248.00	83.28	0.03	0.31	100.00	100.00	0.00	1327.50	1361.71	827389.00	16.14	600.69	484.00
29	1	5	4723.00	35720.00	147.00	-50	Spot (Block29, Row5, Column1)	207.13	207.00	23.03	0.00	0.11	180.00	184.48	180.00	23.63	0.01	0.13	56.00	21.00	0.00	27.00	27.13	121172.00	0.96	185.53	188.00
29	2	5	5023.00	35719.00	147.00	-50	Spot (Block29, Row5, Column2)	188.71	192.00	16.89	0.01	0.09	178.00	178.51	178.00	18.26	0.00	0.10	36.00	1.00	0.00	14.00	10.71	111150.00	0.56	193.82	195.00
29	3	5	5330.00	35687.00	224.10	0	Spot (Block29, Row5, Column3)	194.99	196.00	19.66	0.00	0.10	182.00	182.02	182.00	17.81	0.00	0.10	42.00	12.00	0.00	14.00	12.99	280393.00	0.73	178.14	182.00
29	4	5	5626.00	35721.00	186.80	0	Spot (Block29, Row5, Column4)	246.35	245.00	25.90	0.00	0.11	182.00	182.70	182.00	15.56	0.00	0.09	98.00	88.00	0.00	63.00	64.35	241424.00	4.09	205.77	203.50
29	5	5	5926.00	35717.00	137.75	0	Spot (Block29, Row5, Column5)	557.79	570.00	87.26	0.01	0.16	182.00	182.72	182.00	20.84	0.00	0.11	100.00	100.00	0.00	388.00	375.79	286144.00	18.00	293.34	280.00
29	6	5	6246.00	35768.00	196.85	0	Spot (Block29, Row5, Column6)	213.59	212.00	18.27	0.00	0.09	181.00	182.97	181.00	22.22	0.00	0.12	67.00	26.00	0.00	31.00	32.59	233669.00	1.38	201.54	198.00
29	7	5	6523.00	35717.00	147.00	-50	Spot (Block29, Row5, Column7)	193.11	193.00	12.53	0.00	0.06	186.00	187.56	186.00	21.07	0.00	0.11	13.00	0.00	0.00	7.00	7.11	114128.00	0.26	190.01	192.00
29	8	5	6831.00	35707.00	159.40	0	Spot (Block29, Row5, Column8)	297.47	301.00	39.08	0.01	0.13	221.00	239.19	221.00	62.98	0.03	0.26	65.00	10.00	0.00	80.00	76.47	208827.00	0.93	246.57	244.00
29	1	6	4723.00	36020.00	147.00	-50	Spot (Block29, Row6, Column1)	218.94	219.00	13.93	0.00	0.06	204.00	206.80	204.00	36.15	0.01	0.17	6.00	0.00	0.00	15.00	14.94	128739.00	0.34	206.64	210.00
29	2	6	5023.00	36019.00	147.00	-50	Spot (Block29, Row6, Column2)	185.27	184.00	13.59	0.00	0.07	185.00	184.34	185.00	19.83	0.00	0.11	8.00	0.00	0.00	-1.00	0.27	109308.00	0.05	199.27	196.50
29	3	6	5323.00	36018.00	163.85	0	Spot (Block29, Row6, Column3)	297.69	297.00	35.70	0.00	0.12	189.00	192.14	189.00	25.59	0.01	0.13	98.00	91.00	0.00	108.00	108.69	221782.00	4.12	225.92	224.00
29	4	6	5628.00	36014.00	173.80	0	Spot (Block29, Row6, Column4)	230.41	230.00	22.44	0.00	0.10	193.00	196.95	193.00	25.69	0.01	0.13	67.00	27.00	0.00	37.00	37.41	194466.00	1.30	200.56	197.00
29	5	6	5926.00	36020.00	144.25	0	Spot (Block29, Row6, Column5)	566.12	595.00	106.59	0.02	0.19	191.00	197.31	191.00	33.27	0.01	0.17	100.00	100.00	0.00	404.00	375.12	322689.00	11.09	290.18	285.00
29	6	6	6223.00	36018.00	147.00	-50	Spot (Block29, Row6, Column6)	199.45	199.00	17.27	0.00	0.09	191.00	192.66	191.00	25.70	0.00	0.13	16.00	0.00	0.00	8.00	8.45	117474.00	0.26	191.43	189.00
29	7	6	6530.00	36005.00	146.30	0	Spot (Block29, Row6, Column7)	306.49	299.00	36.47	0.01	0.12	195.00	196.63	195.00	23.52	0.00	0.12	100.00	96.00	0.00	104.00	111.49	179606.00	4.67	241.37	237.00
29	8	6	6819.00	36015.00	169.90	0	Spot (Block29, Row6, Column8)	294.84	298.00	34.06	0.00	0.12	210.00	221.33	210.00	42.45	0.02	0.19	86.00	53.00	0.00	88.00	84.84	236163.00	1.73	229.88	228.00
29	1	7	4723.00	36320.00	147.00	-50	Spot (Block29, Row7, Column1)	255.29	255.00	14.45	0.00	0.06	253.00	271.67	253.00	147.54	0.03	0.54	0.00	0.00	0.00	2.00	2.29	150619.00	-0.11	259.37	258.00
29	2	7	5023.00	36319.00	147.00	-50	Spot (Block29, Row7, Column2)	243.43	238.00	22.08	0.01	0.09	229.00	237.58	229.00	52.51	0.02	0.22	7.00	0.00	0.00	9.00	14.43	143378.00	0.11	237.80	232.00
29	3	7	5323.00	36319.00	147.00	-50	Spot (Block29, Row7, Column3)	269.75	260.00	27.69	0.02	0.10	248.00	270.30	248.00	78.73	0.04	0.29	2.00	0.00	0.00	12.00	21.75	158880.00	-0.01	277.69	286.00
29	4	7	5623.00	36319.00	147.00	-50	Spot (Block29, Row7, Column4)	310.34	314.00	36.68	0.01	0.12	270.00	305.15	270.00	102.73	0.05	0.34	1.00	0.00	0.00	44.00	40.34	181862.00	0.05	305.43	312.00
29	5	7	5914.00	36358.00	204.00	0	Spot (Block29, Row7, Column5)	544.15	521.00	101.17	0.02	0.19	311.00	345.30	311.00	139.67	0.05	0.40	78.00	36.00	0.00	210.00	233.15	643187.00	1.42	400.67	405.00
29	6	7	6223.00	36318.00	147.00	-50	Spot (Block29, Row7, Column6)	299.35	300.00	29.29	0.00	0.10	246.00	287.34	246.00	104.22	0.07	0.36	4.00	0.00	0.00	54.00	53.35	176017.00	0.12	280.96	274.00
29	7	7	6515.00	36336.00	156.35	0	Spot (Block29, Row7, Column7)	464.15	401.00	151.15	0.06	0.33	247.00	288.91	247.00	107.96	0.07	0.37	80.00	33.00	0.00	154.00	217.15	312371.00	1.62	334.07	332.00
29	8	7	6827.00	36319.00	109.85	0	Spot (Block29, Row7, Column8)	709.38	712.50	90.71	0.00	0.13	264.00	271.40	264.00	68.88	0.01	0.25	100.00	99.00	0.00	448.50	445.38	222744.00	6.36	398.63	373.00
29	1	8	4715.00	36621.00	144.90	0	Spot (Block29, Row8, Column1)	63062.79	65535.00	6660.89	0.02	0.11	387.00	390.97	387.00	190.29	0.00	0.49	100.00	100.00	82.72	65148.00	62675.79	36135272.00	329.35	13761.74	12043.50
29	2	8	5036.00	36629.00	179.75	0	Spot (Block29, Row8, Column2)	497.69	501.00	80.46	0.00	0.16	365.00	361.80	365.00	134.98	0.00	0.37	50.00	7.00	0.00	136.00	132.69	451905.00	1.01	388.51	392.00
29	3	8	5325.00	36631.00	190.05	0	Spot (Block29, Row8, Column3)	726.83	652.00	195.53	0.05	0.27	420.00	427.93	420.00	100.85	0.01	0.24	95.00	60.00	0.00	232.00	306.83	736276.00	2.96	532.87	522.50
29	4	8	5623.00	36645.00	203.10	0	Spot (Block29, Row8, Column4)	773.55	777.00	96.87	0.00	0.13	577.00	565.63	577.00	147.09	0.01	0.26	59.00	19.00	0.00	200.00	196.55	905048.00	1.41	632.07	647.50
29	5	8	5923.00	36618.00	147.00	-50	Spot (Block29, Row8, Column5)	775.20	783.00	89.56	0.00	0.12	696.00	649.85	696.00	189.79	0.03	0.29	9.00	0.00	0.00	87.00	79.20	455040.00	0.66	785.05	781.00
29	6	8	6223.00	36648.00	278.95	0	Spot (Block29, Row8, Column6)	802.12	825.00	120.73	0.01	0.15	761.00	688.71	761.00	239.53	0.04	0.35	2.00	0.00	0.00	64.00	41.12	1827223.00	0.47	695.57	727.00
29	7	8	6523.00	36633.00	159.75	0	Spot (Block29, Row8, Column7)	1180.64	1062.00	354.09	0.05	0.30	619.00	645.02	619.00	263.63	0.02	0.41	74.00	41.00	0.00	443.00	561.64	837072.00	2.03	748.11	763.50
29	8	8	6830.00	36614.00	121.70	0	Spot (Block29, Row8, Column8)	6631.57	6337.00	2547.66	0.02	0.38	446.00	507.58	446.00	220.90	0.06	0.44	100.00	100.00	0.00	5891.00	6185.57	2592945.00	27.72	1947.15	1617.00
30	1	1	9223.00	34512.00	155.40	0	Spot (Block30, Row1, Column1)	61431.12	65535.00	8170.69	0.03	0.13	3340.00	3412.59	3340.00	620.68	0.01	0.18	100.00	100.00	74.25	62195.00	58091.12	40790632.00	93.48	19837.55	17386.00
30	2	1	9515.00	34512.00	199.35	0	Spot (Block30, Row1, Column2)	3991.56	3895.00	597.57	0.01	0.15	3327.00	3394.59	3327.00	504.60	0.01	0.15	53.00	28.00	0.00	568.00	664.56	4494493.00	1.18	3595.21	3620.00
30	3	1	9822.00	34512.00	207.05	0	Spot (Block30, Row1, Column3)	3938.80	3865.00	478.15	0.01	0.12	3286.00	3341.58	3286.00	460.39	0.01	0.14	59.00	29.00	0.00	579.00	652.80	4809270.00	1.30	3605.10	3566.00
30	4	1	10114.00	34520.00	177.45	0	Spot (Block30, Row1, Column4)	4171.70	4122.00	651.21	0.01	0.16	3326.00	3377.60	3326.00	467.46	0.01	0.14	64.00	44.00	0.00	796.00	845.70	3675268.00	1.70	3711.26	3608.50
30	5	1	10431.00	34509.00	202.60	0	Spot (Block30, Row1, Column5)	4271.77	4238.50	582.67	0.00	0.14	3425.00	3467.81	3425.00	472.35	0.01	0.14	70.00	40.00	0.00	813.50	846.77	4997965.00	1.70	3753.34	3795.50
30	6	1	10717.00	34505.00	198.70	0	Spot (Block30, Row1, Column6)	4299.23	4151.00	622.71	0.02	0.14	3489.00	3548.71	3489.00	481.74	0.01	0.14	61.00	37.00	0.00	662.00	810.23	4815142.00	1.56	3894.53	3895.00
30	7	1	11030.00	34513.00	196.40	0	Spot (Block30, Row1, Column7)	4249.18	4219.00	607.02	0.00	0.14	3393.00	3457.49	3393.00	470.74	0.01	0.14	69.00	44.00	0.00	826.00	856.18	4640106.00	1.68	3749.26	3781.00
30	8	1	11331.00	34517.00	201.00	0	Spot (Block30, Row1, Column8)	4308.37	4258.50	591.25	0.01	0.14	3347.00	3406.62	3347.00	444.81	0.01	0.13	78.00	51.00	0.00	911.50	961.37	4928780.00	2.03	3765.88	3766.50
30	1	2	9220.00	34813.00	215.55	0	Spot (Block30, Row2, Column1)	3969.38	3935.00	524.34	0.00	0.13	3368.50	3415.64	3368.50	580.78	0.01	0.17	49.00	17.00	0.00	566.50	600.88	5275306.00	0.95	3636.40	3547.50
30	2	2	9519.00	34812.00	156.45	0	Spot (Block30, Row2, Column2)	4138.44	4109.50	496.46	0.00	0.12	3374.00	3402.36	3374.00	447.41	0.00	0.13	67.00	39.00	0.00	735.50	764.44	2797583.00	1.65	3681.49	3634.00
30	3	2	9828.00	34812.00	180.35	0	Spot (Block30, Row2, Column3)	4208.06	4092.00	551.66	0.01	0.13	3408.00	3475.17	3408.00	651.49	0.01	0.19	52.00	21.00	0.00	684.00	800.06	3846170.00	1.12	3957.94	3920.00
30	4	2	10119.00	34806.00	194.95	0	Spot (Block30, Row2, Column4)	4249.57	4149.50	635.48	0.01	0.15	3386.00	3439.48	3386.00	462.43	0.01	0.13	69.00	42.00	0.00	763.50	863.57	4581033.00	1.75	3756.62	3746.00
30	5	2	10424.00	34812.00	200.20	0	Spot (Block30, Row2, Column5)	4943.96	4910.00	713.51	0.00	0.14	3469.00	3513.05	3469.00	473.39	0.01	0.13	93.00	73.00	0.00	1441.00	1474.96	5636111.00	3.02	4035.70	4085.00
30	6	2	10719.00	34804.00	182.65	0	Spot (Block30, Row2, Column6)	4442.19	4343.00	1007.42	0.01	0.23	3503.00	3560.20	3503.00	472.03	0.01	0.13	67.00	43.00	0.00	840.00	939.19	4171219.00	1.87	3951.91	3902.00
30	7	2	11023.00	34811.00	176.25	0	Spot (Block30, Row2, Column7)	4415.75	4334.00	659.99	0.01	0.15	3481.00	3510.51	3481.00	460.88	0.00	0.13	72.00	45.00	0.00	853.00	934.75	3832870.00	1.96	3936.42	3861.00
30	8	2	11309.00	34805.00	120.25	0	Spot (Block30, Row2, Column8)	4060.85	4010.50	485.24	0.01	0.12	3427.00	3476.16	3427.00	454.10	0.01	0.13	56.00	30.00	0.00	583.50	633.85	1535001.00	1.29	3856.00	3751.50
30	1	3	9229.00	35114.00	172.30	0	Spot (Block30, Row3, Column1)	4682.41	4519.00	1383.00	0.02	0.30	3299.00	3353.73	3299.00	442.12	0.01	0.13	90.00	66.00	0.00	1220.00	1383.41	3877038.00	3.01	3759.94	3737.00
30	2	3	9525.00	35132.00	206.75	0	Spot (Block30, Row3, Column2)	3938.13	3874.50	541.12	0.01	0.14	3363.00	3435.55	3363.00	789.65	0.01	0.23	33.00	4.00	0.00	511.50	575.13	4804516.00	0.64	3807.16	3605.00
30	3	3	9799.00	35098.00	78.35	0	Spot (Block30, Row3, Column3)	13133.18	5257.50	17629.72	0.40	1.34	3379.00	3468.95	3379.00	893.55	0.01	0.26	78.00	54.00	7.53	1878.50	9754.18	1917444.00	10.82	5850.24	4863.00
30	4	3	10119.00	35113.00	194.25	0	Spot (Block30, Row3, Column4)	4103.86	4078.00	583.70	0.00	0.14	3317.50	3385.19	3317.50	666.11	0.01	0.20	55.00	20.00	0.00	760.50	786.36	4378819.00	1.08	3617.90	3552.50
30	5	3	10429.00	35110.00	153.00	0	Spot (Block30, Row3, Column5)	4464.24	4315.00	1149.69	0.01	0.26	3344.00	3377.65	3344.00	458.57	0.00	0.14	78.00	53.00	0.00	971.00	1120.24	2883899.00	2.37	3773.27	3701.00
30	6	3	10725.00	35110.00	185.25	0	Spot (Block30, Row3, Column6)	4229.65	4195.00	568.95	0.00	0.13	3370.00	3418.27	3370.00	464.47	0.01	0.14	68.00	45.00	0.00	825.00	859.65	4090076.00	1.75	3829.06	3887.00
30	7	3	11031.00	35108.00	204.00	0	Spot (Block30, Row3, Column7)	4007.82	3991.50	596.97	0.00	0.15	3423.00	3454.23	3423.00	470.99	0.00	0.14	54.00	29.00	0.00	568.50	584.82	4745264.00	1.18	3696.50	3767.50
30	8	3	11317.00	35104.00	198.90	0	Spot (Block30, Row3, Column8)	4050.10	4047.50	562.56	0.00	0.14	3413.50	3442.32	3413.50	485.78	0.00	0.14	56.00	28.00	0.00	634.00	636.60	4536115.00	1.25	3687.13	3659.50
30	1	4	9229.00	35421.00	185.05	0	Spot (Block30, Row4, Column1)	4329.37	4276.50	580.33	0.01	0.13	3330.00	3379.17	3330.00	452.93	0.01	0.13	81.00	52.00	0.00	946.50	999.37	4173508.00	2.10	3767.47	3698.00
30	2	4	9530.00	35412.00	210.60	0	Spot (Block30, Row4, Column2)	4117.70	4107.00	536.33	0.00	0.13	3321.00	3387.30	3321.00	489.17	0.01	0.14	65.00	40.00	0.00	786.00	796.70	5184187.00	1.49	3654.13	3570.00
30	3	4	9826.00	35419.00	166.60	0	Spot (Block30, Row4, Column3)	5484.38	5337.00	1172.84	0.01	0.21	3301.00	3367.84	3301.00	766.83	0.01	0.23	91.00	66.00	0.00	2036.00	2183.38	4222973.00	2.76	3948.89	4003.00
30	4	4	10117.00	35404.00	219.05	0	Spot (Block30, Row4, Column4)	3812.94	3730.50	528.12	0.01	0.14	3212.00	3263.87	3212.00	433.91	0.01	0.13	55.00	31.00	0.00	518.50	600.94	5238985.00	1.27	3457.62	3420.00
30	5	4	10412.00	35410.00	187.50	0	Spot (Block30, Row4, Column5)	4162.02	4124.00	720.13	0.00	0.17	3285.00	3312.15	3285.00	440.09	0.00	0.13	71.00	46.00	0.00	839.00	877.02	4124558.00	1.93	3712.39	3799.00
30	6	4	10728.00	35413.00	198.80	0	Spot (Block30, Row4, Column6)	4707.90	4660.00	627.41	0.00	0.13	3348.50	3375.66	3348.50	454.71	0.00	0.13	96.00	71.00	0.00	1311.50	1359.40	5286966.00	2.93	3780.45	3833.00
30	7	4	11025.00	35418.00	199.75	0	Spot (Block30, Row4, Column7)	4255.73	4188.00	580.21	0.01	0.14	3430.00	3483.28	3430.00	484.15	0.01	0.14	68.00	34.00	0.00	758.00	825.73	4787700.00	1.60	3838.24	3823.00
30	8	4	11314.00	35424.00	158.35	0	Spot (Block30, Row4, Column8)	5177.28	5087.00	896.35	0.01	0.17	3365.50	3421.89	3365.50	485.82	0.01	0.14	94.00	83.00	0.00	1721.50	1811.78	3546436.00	3.61	3987.83	3983.00
30	1	5	9219.00	35708.00	117.15	0	Spot (Block30, Row5, Column1)	4287.60	4243.50	583.92	0.00	0.14	3358.00	3400.66	3358.00	445.47	0.01	0.13	71.00	49.00	0.00	885.50	929.60	1543536.00	1.99	3800.65	3784.00
30	2	5	9525.00	35710.00	182.10	0	Spot (Block30, Row5, Column2)	4342.56	4299.00	610.23	0.00	0.14	3371.00	3430.14	3371.00	458.28	0.01	0.13	75.00	51.00	0.00	928.00	971.56	4073326.00	1.99	3833.96	3851.00
30	3	5	9823.00	35710.00	193.60	0	Spot (Block30, Row5, Column3)	4320.13	4289.50	597.82	0.00	0.14	3336.00	3381.20	3336.00	446.23	0.01	0.13	80.00	53.00	0.00	953.50	984.13	4587976.00	2.10	3811.74	3778.00
30	4	5	10122.00	35711.00	200.40	0	Spot (Block30, Row5, Column4)	4184.24	4066.00	591.21	0.01	0.14	3321.50	3364.20	3321.50	445.63	0.01	0.13	74.00	42.00	0.00	744.50	862.74	4770032.00	1.84	3728.16	3647.00
30	5	5	10428.00	35713.00	147.65	0	Spot (Block30, Row5, Column5)	6091.50	5979.50	1187.96	0.01	0.20	3328.50	3362.06	3328.50	441.87	0.00	0.13	100.00	98.00	0.00	2651.00	2763.00	3642716.00	6.18	4201.76	4236.50
30	6	5	10705.00	35721.00	172.35	0	Spot (Block30, Row5, Column6)	4511.30	4128.00	2928.05	0.04	0.65	3388.00	3412.72	3388.00	455.87	0.00	0.13	65.00	38.00	0.00	740.00	1123.30	3726331.00	2.41	3858.87	3767.50
30	7	5	11027.00	35710.00	209.25	0	Spot (Block30, Row5, Column7)	4107.15	4081.00	559.06	0.00	0.14	3489.00	3532.18	3489.00	471.52	0.01	0.13	58.00	24.00	0.00	592.00	618.15	5117503.00	1.22	3741.96	3688.00
30	8	5	11325.00	35711.00	154.60	0	Spot (Block30, Row5, Column8)	4788.95	4606.00	729.68	0.02	0.15	3401.00	3454.09	3401.00	459.24	0.01	0.13	93.00	73.00	0.00	1205.00	1387.95	3155916.00	2.91	4017.62	4065.00
30	1	6	9234.00	36005.00	199.85	0	Spot (Block30, Row6, Column1)	4173.98	4127.00	537.99	0.00	0.13	3316.00	3355.24	3316.00	432.50	0.01	0.13	72.00	47.00	0.00	811.00	857.98	4712425.00	1.89	3748.51	3708.00
30	2	6	9523.00	36004.00	209.00	0	Spot (Block30, Row6, Column2)	4003.00	3948.00	504.29	0.01	0.13	3330.00	3382.24	3330.00	421.01	0.01	0.12	64.00	35.00	0.00	618.00	673.00	4951717.00	1.47	3681.09	3657.00
30	3	6	9813.00	36007.00	188.90	0	Spot (Block30, Row6, Column3)	4198.78	4126.00	565.85	0.01	0.13	3300.00	3341.58	3300.00	418.53	0.01	0.13	78.00	49.00	0.00	826.00	898.78	4232371.00	2.05	3632.95	3603.00
30	4	6	10133.00	36011.00	192.70	0	Spot (Block30, Row6, Column4)	4102.05	4079.50	534.52	0.00	0.13	3299.00	3344.56	3299.00	426.30	0.01	0.13	74.00	45.00	0.00	780.50	803.05	4290749.00	1.78	3716.42	3813.00
30	5	6	10427.00	36019.00	167.65	0	Spot (Block30, Row6, Column5)	4779.57	4682.00	788.57	0.01	0.16	3335.00	3374.66	3335.00	440.63	0.01	0.13	90.00	77.00	0.00	1347.00	1444.57	3728061.00	3.19	3810.39	3792.50
30	6	6	10730.00	36011.00	204.60	0	Spot (Block30, Row6, Column6)	3961.06	3960.00	543.37	0.00	0.14	3355.00	3394.92	3355.00	452.29	0.01	0.13	58.00	33.00	0.00	605.00	606.06	4717623.00	1.25	3642.00	3630.00
30	7	6	11022.00	36003.00	161.00	0	Spot (Block30, Row6, Column7)	4413.57	4390.00	530.99	0.00	0.12	3384.00	3432.48	3384.00	446.04	0.01	0.13	85.00	58.00	0.00	1006.00	1029.57	3177772.00	2.20	3887.25	3931.50
30	8	6	11322.00	36019.00	146.30	0	Spot (Block30, Row6, Column8)	4240.89	4056.00	983.43	0.02	0.23	3333.00	3381.00	3333.00	458.12	0.01	0.14	70.00	38.00	0.00	723.00	907.89	2468199.00	1.88	3808.48	3782.50
30	1	7	9228.00	36313.00	207.65	0	Spot (Block30, Row7, Column1)	3925.83	3824.00	516.42	0.01	0.13	3265.00	3333.23	3265.00	468.34	0.01	0.14	55.00	30.00	0.00	559.00	660.83	4828769.00	1.27	3625.94	3587.00
30	2	7	9527.00	36313.00	213.90	0	Spot (Block30, Row7, Column2)	3874.23	3900.50	466.50	0.00	0.12	3260.00	3314.53	3260.00	409.18	0.01	0.12	62.00	37.00	0.00	640.50	614.23	5052000.00	1.37	3516.59	3434.00
30	3	7	9824.00	36316.00	215.50	0	Spot (Block30, Row7, Column3)	3916.56	3874.00	496.91	0.00	0.13	3267.00	3319.82	3267.00	418.52	0.01	0.13	64.00	33.00	0.00	607.00	649.56	5201194.00	1.43	3562.77	3530.00
30	4	7	10127.00	36311.00	214.25	0	Spot (Block30, Row7, Column4)	3923.54	3848.50	458.60	0.01	0.12	3282.50	3335.36	3282.50	433.21	0.01	0.13	61.00	35.00	0.00	566.00	641.04	5131989.00	1.36	3529.46	3465.50
30	5	7	10430.00	36308.00	206.65	0	Spot (Block30, Row7, Column5)	3983.54	3993.00	472.33	0.00	0.12	3276.00	3323.20	3276.00	452.46	0.01	0.14	64.00	32.00	0.00	717.00	707.54	4843985.00	1.46	3537.03	3429.00
30	6	7	10731.00	36308.00	223.75	0	Spot (Block30, Row7, Column6)	4099.98	4122.00	523.66	0.00	0.13	3323.00	3372.50	3323.00	448.02	0.01	0.13	68.00	44.00	0.00	799.00	776.98	5875269.00	1.62	3640.10	3607.00
30	7	7	11013.00	36314.00	203.65	0	Spot (Block30, Row7, Column7)	4161.95	4140.00	577.27	0.00	0.14	3338.50	3402.37	3338.50	451.52	0.01	0.13	67.00	46.00	0.00	801.50	823.45	4898610.00	1.68	3782.72	3723.00
30	8	7	11330.00	36315.00	128.10	0	Spot (Block30, Row7, Column8)	6631.59	6648.00	1029.04	0.00	0.16	3268.00	3329.69	3268.00	440.87	0.01	0.13	100.00	99.00	0.00	3380.00	3363.59	2898004.00	7.49	4441.67	4478.50
30	1	8	9218.00	36619.00	143.00	0	Spot (Block30, Row8, Column1)	64503.69	65535.00	4132.09	0.01	0.06	3260.00	3348.00	3260.00	524.80	0.01	0.16	100.00	100.00	90.84	62275.00	61243.69	35928844.00	116.53	21865.71	17291.00
30	2	8	9526.00	36613.00	202.00	0	Spot (Block30, Row8, Column2)	3968.13	3940.00	496.32	0.00	0.13	3243.00	3316.23	3243.00	476.20	0.01	0.14	66.00	29.00	0.00	697.00	725.13	4587162.00	1.37	3477.88	3465.50
30	3	8	9810.00	36610.00	197.90	0	Spot (Block30, Row8, Column3)	4138.07	3984.00	627.22	0.02	0.15	3278.00	3321.77	3278.00	428.13	0.01	0.13	71.00	42.00	0.00	706.00	860.07	4564287.00	1.91	3585.81	3553.00
30	4	8	10127.00	36614.00	150.80	0	Spot (Block30, Row8, Column4)	4547.20	4425.00	678.47	0.01	0.15	3271.00	3311.53	3271.00	420.18	0.01	0.13	95.00	72.00	0.00	1154.00	1276.20	2837455.00	2.94	3790.67	3694.50
30	5	8	10426.00	36613.00	189.40	0	Spot (Block30, Row8, Column5)	3958.11	3894.00	483.44	0.01	0.12	3242.00	3290.53	3242.00	421.39	0.01	0.13	64.00	39.00	0.00	652.00	716.11	4009563.00	1.58	3610.15	3543.50
30	6	8	10725.00	36616.00	185.90	0	Spot (Block30, Row8, Column6)	4296.33	4288.00	592.58	0.00	0.14	3344.00	3388.85	3344.00	444.65	0.01	0.13	78.00	53.00	0.00	944.00	952.33	4176037.00	2.04	3777.80	3768.00
30	7	8	11036.00	36607.00	184.25	0	Spot (Block30, Row8, Column7)	4289.12	4252.00	531.58	0.00	0.12	3426.50	3467.19	3426.50	451.87	0.01	0.13	74.00	43.00	0.00	825.50	862.62	4074664.00	1.82	3857.69	3881.50
30	8	8	11332.00	36612.00	120.70	0	Spot (Block30, Row8, Column8)	14620.39	14581.00	4555.48	0.00	0.31	3278.00	3337.96	3278.00	441.19	0.01	0.13	100.00	100.00	0.00	11303.00	11342.39	5672713.00	25.57	6507.04	5976.50
31	1	1	13721.00	34508.00	158.55	0	Spot (Block31, Row1, Column1)	58891.46	65535.00	11207.82	0.05	0.19	323.00	487.69	323.00	378.16	0.18	0.78	100.00	100.00	66.95	65212.00	58568.46	40988828.00	154.44	13802.45	11781.00
31	2	1	14019.00	34515.00	147.00	-50	Spot (Block31, Row1, Column2)	241.37	242.50	16.53	0.00	0.07	207.00	246.93	207.00	160.42	0.08	0.65	0.00	0.00	0.00	35.50	34.37	141924.00	-0.03	221.60	221.00
31	3	1	14270.00	34521.00	142.15	0	Spot (Block31, Row1, Column3)	217.86	220.00	21.96	0.00	0.10	186.00	187.48	186.00	22.02	0.00	0.12	71.00	31.00	0.00	34.00	31.86	119605.00	1.38	197.00	199.50
31	4	1	14605.00	34489.00	158.75	0	Spot (Block31, Row1, Column4)	200.36	199.00	16.11	0.00	0.08	176.00	177.47	176.00	22.76	0.00	0.13	51.00	11.00	0.00	23.00	24.36	138446.00	1.01	182.00	182.00
31	5	1	14931.00	34476.00	104.55	0	Spot (Block31, Row1, Column5)	215.05	219.50	22.51	0.01	0.10	175.00	175.36	175.00	23.60	0.00	0.13	79.00	44.00	0.00	44.50	40.05	60643.00	1.68	202.04	205.00
31	6	1	15229.00	34488.00	170.75	0	Spot (Block31, Row1, Column6)	204.50	206.00	21.49	0.00	0.11	164.00	166.47	164.00	59.68	0.01	0.36	17.00	0.00	0.00	42.00	40.50	166051.00	0.64	186.70	189.00
31	7	1	15526.00	34507.00	173.75	0	Spot (Block31, Row1, Column7)	241.24	238.00	29.59	0.01	0.12	162.00	162.60	162.00	17.19	0.00	0.11	99.00	96.00	0.00	76.00	79.24	201674.00	4.57	190.88	190.00
31	8	1	15834.00	34505.00	175.70	0	Spot (Block31, Row1, Column8)	365.30	384.00	65.10	0.02	0.18	176.00	177.21	176.00	22.88	0.00	0.13	100.00	96.00	0.00	208.00	189.30	315255.00	8.22	227.11	220.00
31	1	2	13719.00	34816.00	147.00	-50	Spot (Block31, Row2, Column1)	206.70	205.00	12.68	0.00	0.06	205.00	230.70	205.00	140.74	0.05	0.61	0.00	0.00	0.00	0.00	1.70	121951.00	-0.17	204.84	202.00
31	2	2	14019.00	34813.00	130.55	0	Spot (Block31, Row2, Column2)	218.61	219.00	13.89	0.00	0.06	185.00	187.17	185.00	20.71	0.01	0.11	82.00	27.00	0.00	34.00	33.61	99907.00	1.52	197.64	196.00
31	3	2	14260.00	34781.00	108.95	0	Spot (Block31, Row2, Column3)	207.05	206.00	14.80	0.00	0.07	178.00	178.45	178.00	16.65	0.00	0.09	78.00	39.00	0.00	28.00	29.05	63771.00	1.72	193.68	192.00
31	4	2	14629.00	34810.00	207.10	0	Spot (Block31, Row2, Column4)	204.13	205.00	13.88	0.00	0.07	171.00	171.39	171.00	22.13	0.00	0.13	76.00	20.00	0.00	34.00	33.13	248428.00	1.48	186.70	186.50
31	5	2	14998.00	34813.00	131.00	0	Spot (Block31, Row2, Column5)	208.91	211.00	19.90	0.00	0.10	166.00	167.73	166.00	23.17	0.00	0.14	81.00	45.00	0.00	45.00	42.91	96306.00	1.78	182.53	182.00
31	6	2	15223.00	34814.00	141.30	0	Spot (Block31, Row2, Column6)	184.45	185.00	11.97	0.00	0.06	159.00	158.84	159.00	17.99	0.00	0.11	76.00	19.00	0.00	26.00	25.45	99605.00	1.42	170.64	170.00
31	7	2	15522.00	34826.00	165.40	0	Spot (Block31, Row2, Column7)	182.23	181.00	13.23	0.00	0.07	163.00	162.70	163.00	18.46	0.00	0.11	49.00	11.00	0.00	18.00	19.23	137768.00	1.06	173.76	174.00
31	8	2	15820.00	34813.00	147.00	-50	Spot (Block31, Row2, Column8)	211.37	210.00	16.91	0.00	0.08	182.00	182.06	182.00	22.05	0.00	0.12	65.00	19.00	0.00	28.00	29.37	124494.00	1.33	189.33	191.00
31	1	3	13731.00	35120.00	154.35	0	Spot (Block31, Row3, Column1)	252.69	256.00	20.94	0.01	0.08	199.00	204.42	199.00	29.22	0.01	0.14	83.00	45.00	0.00	57.00	53.69	164755.00	1.65	223.51	216.50
31	2	3	14047.00	35130.00	130.30	0	Spot (Block31, Row3, Column2)	211.18	209.00	13.91	0.00	0.07	182.00	182.31	182.00	20.18	0.00	0.11	73.00	20.00	0.00	27.00	29.18	96300.00	1.43	197.79	198.00
31	3	3	14304.00	35110.00	174.10	0	Spot (Block31, Row3, Column3)	222.16	218.00	26.16	0.01	0.12	170.00	170.92	170.00	17.91	0.00	0.10	91.00	70.00	0.00	48.00	52.16	188840.00	2.86	182.01	180.00
31	4	3	14614.00	35106.00	160.30	0	Spot (Block31, Row3, Column4)	212.32	213.00	15.92	0.00	0.07	163.00	162.23	163.00	17.37	0.00	0.11	96.00	81.00	0.00	50.00	49.32	150532.00	2.88	183.15	183.50
31	5	3	14924.00	35132.00	164.50	0	Spot (Block31, Row3, Column5)	199.38	200.00	20.87	0.00	0.10	158.00	158.23	158.00	16.74	0.00	0.11	87.00	65.00	0.00	42.00	41.38	149336.00	2.46	179.46	182.00
31	6	3	15213.00	35133.00	210.20	0	Spot (Block31, Row3, Column6)	176.80	178.00	16.53	0.00	0.09	155.00	154.71	155.00	16.44	0.00	0.11	64.00	28.00	0.00	23.00	21.80	222587.00	1.34	166.11	168.00
31	7	3	15486.00	35095.00	229.15	0	Spot (Block31, Row3, Column7)	203.02	190.00	186.55	0.03	0.92	160.00	158.51	160.00	17.39	0.00	0.11	74.00	42.00	0.00	30.00	43.02	306565.00	2.56	174.97	175.00
31	8	3	15817.00	35125.00	234.70	0	Spot (Block31, Row3, Column8)	192.27	192.00	15.26	0.00	0.08	181.00	184.51	181.00	25.03	0.01	0.14	20.00	0.00	0.00	11.00	11.27	304179.00	0.31	180.46	180.00
31	1	4	13722.00	35412.00	180.65	0	Spot (Block31, Row4, Column1)	375.69	372.00	53.53	0.00	0.14	276.00	309.62	276.00	116.96	0.05	0.38	34.00	0.00	0.00	96.00	99.69	344504.00	0.56	306.34	312.00
31	2	4	14019.00	35416.00	147.00	-50	Spot (Block31, Row4, Column2)	229.58	228.00	20.63	0.00	0.09	210.00	221.23	210.00	51.24	0.02	0.23	9.00	0.00	0.00	18.00	19.58	135223.00	0.16	232.64	232.00
31	3	4	14325.00	35411.00	155.90	0	Spot (Block31, Row4, Column3)	453.17	476.00	83.35	0.02	0.18	178.00	182.08	178.00	27.90	0.01	0.15	100.00	100.00	0.00	298.00	275.17	303171.00	9.72	261.39	268.00
31	4	4	14620.00	35415.00	147.00	-50	Spot (Block31, Row4, Column4)	241.03	185.00	426.67	0.11	1.77	165.00	165.66	165.00	19.09	0.00	0.12	51.00	23.00	0.00	20.00	76.03	142933.00	3.95	180.28	175.00
31	5	4	14894.00	35408.00	120.05	0	Spot (Block31, Row4, Column5)	198.65	199.00	13.76	0.00	0.07	159.00	159.55	159.00	16.97	0.00	0.11	94.00	68.00	0.00	40.00	39.65	75686.00	2.30	177.44	180.00
31	6	4	15223.00	35417.00	193.20	0	Spot (Block31, Row4, Column6)	191.78	191.00	14.91	0.00	0.08	156.00	156.12	156.00	15.44	0.00	0.10	93.00	60.00	0.00	35.00	35.78	201748.00	2.31	172.22	171.00
31	7	4	15509.00	35392.00	174.20	0	Spot (Block31, Row4, Column7)	188.57	187.00	15.86	0.00	0.08	166.00	166.44	166.00	20.36	0.00	0.12	50.00	14.00	0.00	21.00	22.57	158773.00	1.09	178.53	177.00
31	8	4	15825.00	35420.00	145.25	0	Spot (Block31, Row4, Column8)	1469.34	1469.00	467.98	0.00	0.32	193.00	195.58	193.00	27.90	0.01	0.14	100.00	100.00	0.00	1276.00	1276.34	849281.00	45.66	487.40	441.50
31	1	5	13719.00	35716.00	147.00	-50	Spot (Block31, Row5, Column1)	677.66	685.00	122.20	0.00	0.18	531.00	559.19	531.00	199.98	0.02	0.36	34.00	0.00	0.00	154.00	146.66	399822.00	0.59	557.54	562.50
31	2	5	14020.00	35716.00	147.00	-50	Spot (Block31, Row5, Column2)	429.17	426.00	54.83	0.00	0.13	324.00	351.80	324.00	120.07	0.04	0.34	37.00	0.00	0.00	102.00	105.17	253639.00	0.64	403.06	400.00
31	3	5	14320.00	35715.00	147.00	-50	Spot (Block31, Row5, Column3)	256.83	256.00	27.92	0.00	0.11	215.00	233.78	215.00	66.33	0.04	0.28	24.00	0.00	0.00	41.00	41.83	151015.00	0.35	243.35	240.00
31	4	5	14633.00	35718.00	183.35	0	Spot (Block31, Row5, Column4)	223.71	223.00	22.68	0.00	0.10	180.00	184.85	180.00	37.00	0.01	0.20	59.00	9.00	0.00	43.00	43.71	210958.00	1.05	189.71	188.00
31	5	5	14921.00	35713.00	141.75	0	Spot (Block31, Row5, Column5)	538.92	557.00	80.77	0.01	0.15	167.00	168.52	167.00	19.71	0.00	0.12	100.00	100.00	0.00	390.00	371.92	293711.00	18.80	276.13	272.50
31	6	5	15280.00	35740.00	152.60	0	Spot (Block31, Row5, Column6)	187.10	187.00	20.79	0.00	0.11	163.00	163.19	163.00	17.06	0.00	0.10	61.00	27.00	0.00	24.00	24.10	119931.00	1.40	168.92	171.00
31	7	5	15520.00	35714.00	147.00	-50	Spot (Block31, Row5, Column7)	184.56	186.00	12.11	0.00	0.07	169.00	169.24	169.00	19.53	0.00	0.12	39.00	1.00	0.00	17.00	15.56	108707.00	0.78	174.78	174.00
31	8	5	15838.00	35702.00	173.35	0	Spot (Block31, Row5, Column8)	262.19	262.00	27.23	0.00	0.10	198.00	200.41	198.00	27.34	0.01	0.14	90.00	60.00	0.00	64.00	64.19	218926.00	2.26	224.98	224.00
31	1	6	13702.00	36041.00	191.65	0	Spot (Block31, Row6, Column1)	1090.93	1071.00	145.37	0.01	0.13	841.00	830.24	841.00	188.71	0.01	0.23	64.00	12.00	0.00	230.00	249.93	1129115.00	1.38	942.66	936.00
31	2	6	14020.00	36016.00	147.00	-50	Spot (Block31, Row6, Column2)	691.05	686.00	84.88	0.00	0.12	530.00	553.61	530.00	163.53	0.02	0.30	46.00	0.00	0.00	156.00	161.05	407720.00	0.84	644.56	631.00
31	3	6	14309.00	36023.00	165.15	0	Spot (Block31, Row6, Column3)	609.63	595.00	114.96	0.01	0.19	336.00	361.55	336.00	121.36	0.03	0.34	94.00	56.00	0.00	259.00	273.63	462709.00	2.04	438.23	434.00
31	4	6	14626.00	36042.00	152.75	0	Spot (Block31, Row6, Column4)	311.57	307.00	32.67	0.01	0.10	224.00	242.89	224.00	69.40	0.04	0.29	69.00	9.00	0.00	83.00	87.57	198471.00	0.99	271.19	266.00
31	5	6	14926.00	36013.00	144.80	0	Spot (Block31, Row6, Column5)	502.08	502.00	84.47	0.00	0.17	186.00	190.22	186.00	26.18	0.01	0.14	100.00	100.00	0.00	316.00	316.08	286187.00	11.91	280.35	279.00
31	6	6	15220.00	36014.00	147.00	-50	Spot (Block31, Row6, Column6)	188.70	189.00	12.99	0.00	0.07	172.00	171.67	172.00	18.72	0.00	0.11	46.00	4.00	0.00	17.00	16.70	111146.00	0.91	187.56	188.00
31	7	6	15522.00	36002.00	182.45	0	Spot (Block31, Row6, Column7)	212.49	211.00	22.03	0.00	0.10	172.00	171.34	172.00	20.01	0.00	0.12	82.00	46.00	0.00	39.00	40.49	198470.00	2.06	185.59	186.00
31	8	6	15807.00	36004.00	161.15	0	Spot (Block31, Row6, Column8)	245.03	241.00	23.08	0.01	0.09	195.00	197.23	195.00	28.38	0.00	0.14	82.00	34.00	0.00	46.00	50.03	174948.00	1.68	215.48	215.50
31	1	7	13721.00	36317.00	194.35	0	Spot (Block31, Row7, Column1)	1167.43	1157.00	129.89	0.00	0.11	917.00	927.16	917.00	215.78	0.00	0.23	54.00	11.00	0.00	240.00	250.43	1242141.00	1.11	1015.13	1003.00
31	2	7	14021.00	36314.00	175.80	0	Spot (Block31, Row7, Column2)	871.02	857.00	80.87	0.01	0.09	658.00	671.54	658.00	142.95	0.01	0.21	77.00	22.00	0.00	199.00	213.02	750822.00	1.40	784.11	773.00
31	3	7	14327.00	36308.00	191.10	0	Spot (Block31, Row7, Column3)	567.82	570.50	42.36	0.00	0.07	454.00	465.05	454.00	97.56	0.01	0.21	68.00	0.00	0.00	116.50	113.82	587129.00	1.05	509.55	509.00
31	4	7	14615.00	36318.00	232.10	0	Spot (Block31, Row7, Column4)	380.04	387.00	34.57	0.01	0.09	327.00	328.50	327.00	74.90	0.00	0.23	27.00	0.00	0.00	60.00	53.04	590209.00	0.69	336.13	342.00
31	5	7	14909.00	36326.00	200.70	0	Spot (Block31, Row7, Column5)	310.60	311.00	24.42	0.00	0.08	232.00	248.48	232.00	59.03	0.03	0.24	76.00	5.00	0.00	79.00	78.60	355325.00	1.05	269.38	272.00
31	6	7	15229.00	36314.00	193.50	0	Spot (Block31, Row7, Column6)	207.29	206.00	13.74	0.00	0.07	188.00	194.12	188.00	34.15	0.01	0.18	15.00	0.00	0.00	18.00	19.29	219729.00	0.39	198.63	199.00
31	7	7	15510.00	36327.00	165.30	0	Spot (Block31, Row7, Column7)	211.60	212.00	20.80	0.00	0.10	181.00	180.07	181.00	18.57	0.00	0.10	74.00	35.00	0.00	31.00	30.60	160180.00	1.70	187.68	190.00
31	8	7	15835.00	36303.00	117.65	0	Spot (Block31, Row7, Column8)	376.80	376.00	55.23	0.00	0.15	202.00	207.30	202.00	37.60	0.01	0.18	100.00	99.00	0.00	174.00	174.80	136778.00	4.51	272.17	275.00
31	1	8	13718.00	36616.00	147.75	0	Spot (Block31, Row8, Column1)	61701.21	65535.00	8963.97	0.03	0.15	813.00	855.47	813.00	323.62	0.02	0.38	100.00	100.00	78.26	64722.00	60888.21	36897632.00	188.01	16754.57	12152.50
31	2	8	14029.00	36608.00	160.40	0	Spot (Block31, Row8, Column2)	784.63	783.00	58.25	0.00	0.07	634.00	677.36	634.00	222.30	0.03	0.33	12.00	0.00	0.00	149.00	150.63	555520.00	0.48	718.16	708.00
31	3	8	14311.00	36612.00	172.00	0	Spot (Block31, Row8, Column3)	728.39	702.00	114.91	0.02	0.16	530.00	525.71	530.00	75.13	0.00	0.14	85.00	56.00	0.00	172.00	198.39	600192.00	2.70	574.46	574.00
31	4	8	14622.00	36618.00	171.05	0	Spot (Block31, Row8, Column4)	574.14	581.00	59.39	0.01	0.10	420.00	424.35	420.00	76.82	0.00	0.18	90.00	56.00	0.00	161.00	154.14	467349.00	1.95	472.02	473.00
31	5	8	14911.00	36649.00	143.25	0	Spot (Block31, Row8, Column5)	416.55	421.50	36.61	0.01	0.09	339.00	347.37	339.00	68.21	0.01	0.20	67.00	3.00	0.00	82.50	77.55	233267.00	1.01	378.34	382.00
31	6	8	15206.00	36634.00	185.10	0	Spot (Block31, Row8, Column6)	303.50	305.00	23.67	0.00	0.08	259.00	259.14	259.00	55.69	0.00	0.21	34.00	0.00	0.00	46.00	44.50	292876.00	0.80	272.56	269.00
31	7	8	15508.00	36646.00	189.65	0	Spot (Block31, Row8, Column7)	226.00	224.00	18.97	0.00	0.08	197.00	204.91	197.00	34.66	0.02	0.17	35.00	1.00	0.00	27.00	29.00	230291.00	0.61	209.89	209.00
31	8	8	15833.00	36606.00	125.05	0	Spot (Block31, Row8, Column8)	5559.43	5472.00	2155.95	0.01	0.39	203.00	209.43	203.00	33.58	0.01	0.16	100.00	100.00	0.00	5269.00	5356.43	2301602.00	159.33	1408.82	1245.00
32	1	1	18226.00	34505.00	160.35	0	Spot (Block32, Row1, Column1)	64977.84	65535.00	2199.75	0.00	0.03	16970.50	17084.33	16970.50	1705.58	0.00	0.10	100.00	100.00	89.72	48564.50	48007.34	46134712.00	28.08	33242.47	31672.00
32	2	1	18518.00	34514.00	196.85	0	Spot (Block32, Row1, Column2)	20772.71	20581.00	2310.96	0.00	0.11	17199.00	17257.88	17199.00	1658.45	0.00	0.10	79.00	51.00	0.00	3382.00	3573.71	22787648.00	2.12	18629.34	18629.00
32	3	1	18824.00	34508.00	201.65	0	Spot (Block32, Row1, Column3)	20616.32	20458.00	1856.26	0.00	0.09	17561.00	17609.67	17561.00	1642.69	0.00	0.09	76.00	41.00	0.00	2897.00	3055.32	23853064.00	1.83	18935.18	18866.00
32	4	1	19119.00	34507.00	197.20	0	Spot (Block32, Row1, Column4)	21312.54	20970.00	2531.05	0.01	0.12	17729.00	17790.73	17729.00	1632.10	0.00	0.09	78.00	49.00	0.00	3241.00	3583.54	23401160.00	2.16	19359.49	19360.50
[truncated: 418,244 more chars]
