# Supplementary material for: An antigen microarray protocol for COVID-19 serological analysis
Source: STAR Protoc. 2021 Aug 26;2(3):100815. doi: 10.1016/j.xpro.2021.100815 (PMC8387221; doi:10.1016/j.xpro.2021.100815)
Supplement: Data S8. Slide_quantifications, related to step quantification and statistical analysis 2.e [file mmc8.zip › RPPA0139_12860A01-D12_IgM_785/Joseph_2021-04-02_14h52m58_5μm_785nmGain075.txt]

ATF	1.0
30	28
"Checksum_ImageFile=483c0902219c0365167d04625838a1a3"
"Checksum_ResultFile=22ee25de48ad8d63c1d749ccb76cfffe"
"Type=Mapix Results 2"
"DateTime=2021/04/02 14:53:10"
"ConfigFile="
"GalFile=L:\RPPA Service\Platform_Projects\2021-02-09_JPL_CoV-Array-7\64 pad grid.gal"
"PixelSize=5"
"Wavelengths=785"
"ImageFiles=L:\RPPA Service\Platform_Projects\2021-03-24_JPL_CoV-Array-9\RPPA0139_12860A01-D12_IgM_785\Joseph_2021-04-02_14h52m58_5�m_785nmGain075.tif"
"GrinddingParameters=Find mode = Grid + Blocks + Spots | Max. diameter (% Dth) = 200.0 | Min. diameter (% Dth) = 50.0 | Max position offset (% pitch) = 30"
"QuantificationParameter=S/B border width (pixels) = 2.0 | Background diameter (pitch) = 2.0"
"JpegImage=L:\RPPA Service\Platform_Projects\2021-03-24_JPL_CoV-Array-9\RPPA0139_12860A01-D12_IgM_785\Joseph_2021-04-02_14h52m58_5�m_785nmGain075.jpg"
"FeatureType=Circular"
"Barcode="
"BackgroundSubtraction=LocalFeature"
"Normalization=None"
"ImageOrigin=3680, 2560"
"ImageSize=17760.0, 71040.0"
"JpegOrigin=4485, 2805"
"JpegBrightness=43"
"JpegContrast=12"
"JpegBalance=0"
"Creator=Mapix 9.0.0"
"Scanner=ir710IVD IR0H8_IVD 717045"
"Temperature=33.6"
"Comment="
"Velocity=35 l/s"
"LaserPower=20.0"
"PMTGain=75"
"BatchFilename=L:\RPPA Service\InnooScan\Batch methods\CoV_Array image_processing.mbt"
"Block"	"Column"	"Row"	"X"	"Y"	"Dia."	"Flags"	"ID"	"F785 Mean"	"F785 Median"	"F785 SD"	"F785 |log Mean/Median|"	"F785 CV"	"B785"	"B785 Mean"	"B785 Median"	"B785 SD"	"B785 |log Mean/Median|"	"B785 CV"	"% > B785+1SD"	"% > B785+2SD"	"F785 % Sat."	"F785 Median - B785"	"F785 Mean - B785"	"F785 Total Intensity"	"SNR 785"	"ExcludedMean 785"	"ExcludedMedian 785"
1	1	1	4680.00	3004.00	157.35	0	Spot (Block1, Row1, Column1)	64016.37	65535.00	4114.04	0.01	0.06	5076.50	5130.00	5076.50	704.80	0.00	0.14	100.00	100.00	82.79	60458.50	58939.87	43531536.00	83.55	23897.46	21903.50
1	2	1	4987.00	3005.00	164.45	0	Spot (Block1, Row1, Column2)	5794.07	5811.50	637.26	0.00	0.11	5191.00	5247.95	5191.00	662.63	0.00	0.13	48.00	12.00	0.00	620.50	603.07	4345550.00	0.82	5339.51	5352.50
1	3	1	5290.00	3009.00	147.00	-50	Spot (Block1, Row1, Column3)	5652.99	5591.00	578.81	0.00	0.10	5337.00	5390.95	5337.00	718.74	0.00	0.13	28.00	1.00	0.00	254.00	315.99	3323956.00	0.36	5372.61	5322.00
1	4	1	5596.00	3013.00	126.65	0	Spot (Block1, Row1, Column4)	6293.70	6181.00	698.09	0.01	0.11	5660.00	5689.38	5660.00	770.78	0.00	0.14	39.00	12.00	0.00	521.00	633.70	2693702.00	0.78	5953.30	5873.00
1	5	1	5890.00	3008.00	147.00	-50	Spot (Block1, Row1, Column5)	6525.09	6604.50	676.05	0.01	0.10	6033.00	6085.91	6033.00	754.05	0.00	0.12	42.00	3.00	0.00	571.50	492.09	3862851.00	0.58	6078.60	6047.00
1	6	1	6189.00	2990.00	131.30	0	Spot (Block1, Row1, Column6)	7319.03	7093.50	1225.85	0.01	0.17	6411.00	6463.99	6411.00	816.69	0.00	0.13	45.00	15.00	0.00	682.50	908.03	3396028.00	1.05	6743.79	6722.00
1	7	1	6481.00	3006.00	121.85	0	Spot (Block1, Row1, Column7)	8209.87	8099.00	1314.34	0.01	0.16	6724.50	6768.45	6724.50	872.26	0.00	0.13	69.00	35.00	0.00	1374.50	1485.37	3218269.00	1.65	7290.88	7302.00
1	8	1	6788.00	3005.00	229.25	0	Spot (Block1, Row1, Column8)	7777.77	7722.00	905.71	0.00	0.12	6812.00	6864.80	6812.00	894.47	0.00	0.13	50.00	19.00	0.00	910.00	965.77	11736653.00	1.02	7156.52	6988.50
1	1	2	4689.00	3309.00	147.00	-50	Spot (Block1, Row2, Column1)	5684.13	5631.00	641.63	0.00	0.11	5107.50	5153.83	5107.50	641.25	0.00	0.12	46.00	13.00	0.00	523.50	576.63	3370688.00	0.83	5303.78	5229.50
1	2	2	4998.00	3320.00	136.95	0	Spot (Block1, Row2, Column2)	6194.21	6148.00	642.77	0.00	0.10	5189.00	5258.61	5189.00	628.63	0.01	0.12	70.00	27.00	0.00	959.00	1005.21	3152853.00	1.49	5654.72	5543.00
1	3	2	5278.00	3305.00	183.80	0	Spot (Block1, Row2, Column3)	5990.96	5917.00	652.60	0.01	0.11	5357.00	5404.12	5357.00	751.55	0.00	0.14	39.00	11.00	0.00	560.00	633.96	5679428.00	0.78	5708.82	5734.00
1	4	2	5599.00	3315.00	157.45	0	Spot (Block1, Row2, Column4)	6220.15	6231.00	683.09	0.00	0.11	5570.00	5639.14	5570.00	656.39	0.01	0.12	50.00	18.00	0.00	661.00	650.15	4235923.00	0.89	5747.88	5671.50
1	5	2	5894.00	3313.00	209.10	0	Spot (Block1, Row2, Column5)	13323.78	13195.50	2491.21	0.00	0.19	5851.00	5903.34	5851.00	728.44	0.00	0.12	100.00	100.00	0.00	7344.50	7472.78	16574783.00	10.19	8356.30	8235.00
1	6	2	6189.00	3308.00	150.55	0	Spot (Block1, Row2, Column6)	6776.32	6813.00	811.17	0.00	0.12	6043.00	6102.27	6043.00	758.22	0.00	0.12	50.00	12.00	0.00	770.00	733.32	4194545.00	0.89	6370.72	6366.50
1	7	2	6493.00	3306.00	147.60	0	Spot (Block1, Row2, Column7)	7081.88	7006.50	761.55	0.00	0.11	6272.00	6337.46	6272.00	816.59	0.00	0.13	46.00	17.00	0.00	734.50	809.88	4220803.00	0.91	6627.08	6680.00
1	8	2	6780.00	3312.00	145.30	0	Spot (Block1, Row2, Column8)	7284.95	7122.00	1237.28	0.01	0.17	6411.00	6478.03	6411.00	826.47	0.00	0.13	46.00	15.00	0.00	711.00	873.95	4196133.00	0.98	6736.30	6689.50
1	1	3	4688.00	3604.00	160.10	0	Spot (Block1, Row3, Column1)	7011.54	6868.00	1059.38	0.01	0.15	5045.00	5103.00	5045.00	604.16	0.00	0.12	96.00	74.00	0.00	1823.00	1966.54	4936122.00	3.16	5758.52	5786.00
1	2	3	4992.00	3611.00	182.65	0	Spot (Block1, Row3, Column2)	6235.60	6106.50	983.80	0.01	0.16	5219.00	5269.35	5219.00	584.26	0.00	0.11	62.00	38.00	0.00	887.50	1016.60	5836523.00	1.65	5649.16	5508.00
1	3	3	5298.00	3604.00	127.55	0	Spot (Block1, Row3, Column3)	6435.89	6413.00	590.45	0.00	0.09	5384.00	5415.56	5384.00	631.76	0.00	0.12	72.00	36.00	0.00	1029.00	1051.89	2773868.00	1.62	5903.92	5857.00
1	4	3	5583.00	3610.00	180.75	0	Spot (Block1, Row3, Column4)	6790.90	6772.00	827.42	0.00	0.12	5460.00	5513.86	5460.00	639.02	0.00	0.12	74.00	51.00	0.00	1312.00	1330.90	6193301.00	2.00	6048.09	5906.00
1	5	3	5888.00	3599.00	154.95	0	Spot (Block1, Row3, Column5)	7001.01	6792.00	1531.36	0.01	0.22	5609.00	5674.45	5609.00	695.08	0.01	0.12	68.00	41.00	0.00	1183.00	1392.01	4641669.00	1.91	5985.88	5924.00
1	6	3	6197.00	3616.00	184.35	0	Spot (Block1, Row3, Column6)	6783.02	6535.00	1353.40	0.02	0.20	5816.00	5870.24	5816.00	706.57	0.00	0.12	50.00	23.00	0.00	719.00	967.02	6443873.00	1.29	6244.62	6290.50
1	7	3	6504.00	3626.00	120.05	0	Spot (Block1, Row3, Column7)	6722.49	6775.00	743.51	0.00	0.11	6037.00	6110.55	6037.00	892.73	0.01	0.15	40.00	5.00	0.00	738.00	685.49	2547824.00	0.69	6315.50	6095.00
1	8	3	6787.00	3616.00	193.50	0	Spot (Block1, Row3, Column8)	7012.27	6853.00	790.10	0.01	0.11	6283.00	6334.31	6283.00	898.64	0.00	0.14	40.00	9.00	0.00	570.00	729.27	7397942.00	0.75	6720.16	6745.50
1	1	4	4685.00	3904.00	153.50	0	Spot (Block1, Row4, Column1)	6674.57	6501.50	1331.11	0.01	0.20	4962.00	5018.46	4962.00	573.51	0.00	0.11	90.00	69.00	0.00	1539.50	1712.57	4365166.00	2.89	5549.23	5532.00
1	2	4	4998.00	3905.00	134.60	0	Spot (Block1, Row4, Column2)	5890.92	5790.50	629.56	0.01	0.11	5247.00	5295.20	5247.00	600.88	0.00	0.11	47.00	24.00	0.00	543.50	643.92	2886553.00	0.99	5742.32	5717.00
1	3	4	5285.00	3902.00	154.65	0	Spot (Block1, Row4, Column3)	10370.31	10038.00	2174.41	0.01	0.21	5373.00	5429.08	5373.00	639.10	0.00	0.12	100.00	99.00	0.00	4665.00	4997.31	6771815.00	7.73	6838.12	6841.00
1	4	4	5574.00	3904.00	164.25	0	Spot (Block1, Row4, Column4)	6032.75	6074.00	647.76	0.00	0.11	5449.00	5478.23	5449.00	614.48	0.00	0.11	50.00	13.00	0.00	625.00	583.75	4518530.00	0.90	5748.98	5673.50
1	5	4	5886.00	3908.00	155.85	0	Spot (Block1, Row4, Column5)	6240.56	6245.00	737.82	0.00	0.12	5561.00	5619.27	5561.00	688.68	0.00	0.12	49.00	20.00	0.00	684.00	679.56	4162451.00	0.90	5736.28	5559.00
1	6	4	6190.00	3906.00	208.85	0	Spot (Block1, Row4, Column6)	13469.46	13402.00	2136.76	0.00	0.16	5878.00	5953.78	5878.00	743.87	0.01	0.12	100.00	100.00	0.00	7524.00	7591.46	16688658.00	10.10	8331.11	8298.00
1	7	4	6479.00	3904.00	149.65	0	Spot (Block1, Row4, Column7)	7232.87	7135.00	1001.03	0.01	0.14	6080.00	6142.97	6080.00	868.88	0.00	0.14	57.00	24.00	0.00	1055.00	1152.87	4419284.00	1.25	6537.22	6480.00
1	8	4	6799.00	3912.00	167.10	0	Spot (Block1, Row4, Column8)	8193.96	8019.00	1110.79	0.01	0.14	6311.00	6394.89	6311.00	895.60	0.01	0.14	79.00	44.00	0.00	1708.00	1882.96	6342121.00	2.01	6936.13	6907.00
1	1	5	4696.00	4205.00	133.25	0	Spot (Block1, Row5, Column1)	6098.33	6048.00	607.20	0.00	0.10	4924.00	4957.53	4924.00	548.77	0.00	0.11	82.00	52.00	0.00	1124.00	1174.33	2902806.00	2.08	5407.63	5431.50
1	2	5	4990.00	4193.00	199.65	0	Spot (Block1, Row5, Column2)	6047.25	5937.00	741.05	0.01	0.12	5161.00	5219.74	5161.00	579.80	0.00	0.11	60.00	34.00	0.00	776.00	886.25	6839437.00	1.43	5691.26	5803.50
1	3	5	5290.00	4204.00	199.35	0	Spot (Block1, Row5, Column3)	6353.04	6268.00	755.74	0.01	0.12	5349.00	5417.55	5349.00	614.66	0.01	0.11	66.00	37.00	0.00	919.00	1004.04	7134466.00	1.52	5925.90	5860.00
1	4	5	5597.00	4214.00	153.55	0	Spot (Block1, Row5, Column4)	6833.94	6753.50	751.82	0.01	0.11	5505.00	5550.83	5505.00	647.74	0.00	0.12	77.00	47.00	0.00	1248.50	1328.94	4387390.00	1.98	6027.84	5960.00
1	5	5	5884.00	4195.00	148.40	0	Spot (Block1, Row5, Column5)	10504.85	10419.00	1882.27	0.00	0.18	5757.00	5808.99	5757.00	787.47	0.00	0.14	99.00	99.00	0.00	4662.00	4747.85	6334425.00	5.96	7119.91	7037.50
1	6	5	6190.00	4202.00	204.30	0	Spot (Block1, Row5, Column6)	7213.95	7162.00	882.19	0.00	0.12	6052.00	6093.96	6052.00	806.87	0.00	0.13	59.00	30.00	0.00	1110.00	1161.95	8555740.00	1.39	6528.30	6526.50
1	7	5	6489.00	4203.00	196.15	0	Spot (Block1, Row5, Column7)	7184.63	7118.50	856.01	0.00	0.12	6150.50	6209.01	6150.50	772.23	0.00	0.12	57.00	27.00	0.00	968.00	1034.13	7816877.00	1.26	6518.52	6352.00
1	8	5	6797.00	4211.00	169.65	0	Spot (Block1, Row5, Column8)	8095.04	7887.50	1343.08	0.01	0.17	6417.00	6495.78	6417.00	834.14	0.01	0.13	72.00	45.00	0.00	1470.50	1678.04	6492218.00	1.92	7275.55	6857.50
1	1	6	4699.00	4508.00	148.90	0	Spot (Block1, Row6, Column1)	5678.75	5585.00	550.79	0.01	0.10	4920.00	4981.19	4920.00	628.75	0.01	0.13	53.00	22.00	0.00	665.00	758.75	3446999.00	1.11	5206.14	5023.00
1	2	6	4979.00	4497.00	194.65	0	Spot (Block1, Row6, Column2)	6136.04	6125.50	786.00	0.00	0.13	5160.00	5229.89	5160.00	651.71	0.01	0.12	64.00	29.00	0.00	965.50	976.04	6577836.00	1.39	5523.18	5379.50
1	3	6	5295.00	4499.00	153.65	0	Spot (Block1, Row6, Column3)	6434.58	6402.00	714.37	0.00	0.11	5303.00	5357.33	5303.00	590.12	0.00	0.11	73.00	44.00	0.00	1099.00	1131.58	4208217.00	1.83	5754.48	5741.50
1	4	6	5594.00	4505.00	194.50	0	Spot (Block1, Row6, Column4)	6667.44	6597.00	814.46	0.00	0.12	5561.00	5618.52	5561.00	736.14	0.00	0.13	65.00	30.00	0.00	1036.00	1106.44	7187497.00	1.42	6067.12	5981.00
1	5	6	5888.00	4503.00	135.50	0	Spot (Block1, Row6, Column5)	8651.85	8524.50	1085.09	0.01	0.13	5939.50	5975.18	5939.50	825.07	0.00	0.14	97.00	81.00	0.00	2585.00	2712.35	4256712.00	3.24	6849.80	6875.50
1	6	6	6185.00	4501.00	210.60	0	Spot (Block1, Row6, Column6)	7025.15	6927.00	840.47	0.01	0.12	6118.00	6154.37	6118.00	805.32	0.00	0.13	50.00	22.00	0.00	809.00	907.15	8886818.00	1.08	6407.07	6337.00
1	7	6	6489.00	4499.00	191.00	0	Spot (Block1, Row6, Column7)	7509.24	7473.00	954.86	0.00	0.13	6225.00	6280.25	6225.00	746.72	0.00	0.12	67.00	39.00	0.00	1248.00	1284.24	7757049.00	1.65	6690.00	6597.00
1	8	6	6803.00	4515.00	180.60	0	Spot (Block1, Row6, Column8)	8001.88	7831.00	971.29	0.01	0.12	6584.00	6646.78	6584.00	826.96	0.00	0.12	72.00	39.00	0.00	1247.00	1417.88	7305718.00	1.64	7044.77	6991.00
1	1	7	4690.00	4819.00	222.45	0	Spot (Block1, Row7, Column1)	5659.54	5659.00	640.58	0.00	0.11	4940.00	5004.51	4940.00	661.20	0.01	0.13	52.00	16.00	0.00	719.00	719.54	8042203.00	0.99	5225.94	5202.00
1	2	7	4986.00	4813.00	219.75	0	Spot (Block1, Row7, Column2)	5625.03	5599.00	599.23	0.00	0.11	5053.00	5129.51	5053.00	670.16	0.01	0.13	43.00	10.00	0.00	546.00	572.03	7768171.00	0.74	5191.28	5195.00
1	3	7	5295.00	4799.00	195.15	0	Spot (Block1, Row7, Column3)	6031.22	5985.00	649.66	0.00	0.11	5222.00	5261.27	5222.00	606.88	0.00	0.12	58.00	29.00	0.00	763.00	809.22	6519746.00	1.27	5628.07	5653.00
1	4	7	5587.00	4801.00	196.65	0	Spot (Block1, Row7, Column4)	6358.64	6231.00	1024.05	0.01	0.16	5470.00	5561.03	5470.00	738.80	0.01	0.13	51.00	19.00	0.00	761.00	888.64	6956347.00	1.08	5863.84	5850.00
1	5	7	5906.00	4823.00	133.85	0	Spot (Block1, Row7, Column5)	6675.02	6682.50	677.22	0.00	0.10	5799.00	5861.38	5799.00	750.39	0.00	0.13	54.00	17.00	0.00	883.50	876.02	3217359.00	1.08	6242.73	6129.00
1	6	7	6181.00	4803.00	202.85	0	Spot (Block1, Row7, Column6)	6970.63	6932.00	764.73	0.00	0.11	6019.00	6061.31	6019.00	731.19	0.00	0.12	57.00	27.00	0.00	913.00	951.63	8155634.00	1.24	6452.43	6482.50
1	7	7	6482.00	4820.00	140.45	0	Spot (Block1, Row7, Column7)	7389.75	7355.00	873.60	0.00	0.12	6235.00	6303.14	6235.00	812.42	0.00	0.13	65.00	30.00	0.00	1120.00	1154.75	3916566.00	1.34	6774.26	6728.00
1	8	7	6798.00	4807.00	152.85	0	Spot (Block1, Row7, Column8)	19247.95	19206.00	3319.70	0.00	0.17	6702.00	6773.60	6702.00	853.05	0.00	0.13	100.00	100.00	0.00	12504.00	12545.95	12241693.00	14.62	11307.83	10894.00
1	1	8	4680.00	5110.00	132.25	0	Spot (Block1, Row8, Column1)	61929.84	65535.00	6241.00	0.02	0.10	4805.00	4878.38	4805.00	699.55	0.01	0.14	100.00	100.00	58.11	60730.00	57124.84	29416868.00	81.55	21274.77	19087.00
1	2	8	4998.00	5123.00	213.65	0	Spot (Block1, Row8, Column2)	5667.80	5591.50	660.92	0.01	0.12	5054.00	5123.50	5054.00	891.77	0.01	0.17	30.00	2.00	0.00	537.50	613.80	7334131.00	0.61	5253.81	5262.00
1	3	8	5310.00	5102.00	82.00	0	Spot (Block1, Row8, Column3)	9044.12	7276.00	5069.99	0.09	0.56	5174.00	5222.89	5174.00	692.72	0.00	0.13	85.00	69.00	0.00	2102.00	3870.12	1474191.00	5.52	6657.66	6268.00
1	4	8	5602.00	5157.00	146.15	0	Spot (Block1, Row8, Column4)	5842.91	5754.00	658.90	0.01	0.11	5373.00	5440.16	5373.00	669.19	0.01	0.12	36.00	8.00	0.00	381.00	469.91	3412259.00	0.60	5623.02	5670.50
1	5	8	5884.00	5107.00	152.55	0	Spot (Block1, Row8, Column5)	6405.70	6380.00	783.74	0.00	0.12	5654.00	5714.31	5654.00	678.95	0.00	0.12	52.00	17.00	0.00	726.00	751.70	4080432.00	1.02	5928.31	5999.00
1	6	8	6190.00	5113.00	180.55	0	Spot (Block1, Row8, Column6)	7031.76	6947.00	796.24	0.01	0.11	5981.00	6025.26	5981.00	728.27	0.00	0.12	64.00	30.00	0.00	966.00	1050.76	6434061.00	1.38	6427.70	6388.00
1	7	8	6490.00	5114.00	197.60	0	Spot (Block1, Row8, Column7)	7333.33	7288.00	847.84	0.00	0.12	6240.00	6316.36	6240.00	781.74	0.01	0.12	60.00	28.00	0.00	1048.00	1093.33	8088659.00	1.30	6753.18	6766.00
1	8	8	6788.00	5112.00	133.80	0	Spot (Block1, Row8, Column8)	11293.54	11109.00	1607.23	0.01	0.14	6710.00	6772.96	6710.00	822.10	0.00	0.12	100.00	99.00	0.00	4399.00	4583.54	5398311.00	5.50	8266.23	8222.00
2	1	1	9193.00	3003.00	159.90	0	Spot (Block2, Row1, Column1)	61212.54	65535.00	8953.11	0.03	0.15	225.00	291.65	225.00	241.84	0.11	0.83	100.00	100.00	72.88	65310.00	60987.54	43338884.00	251.91	12818.93	10483.00
2	2	1	9514.00	2993.00	164.40	0	Spot (Block2, Row1, Column2)	216.01	215.00	21.88	0.00	0.10	196.00	226.21	196.00	154.17	0.06	0.68	0.00	0.00	0.00	19.00	20.01	162442.00	-0.07	206.62	202.00
2	3	1	9800.00	3004.00	147.00	-50	Spot (Block2, Row1, Column3)	179.90	182.00	17.98	0.01	0.10	186.00	192.80	186.00	207.61	0.02	1.08	0.00	0.00	0.00	-4.00	-6.10	106679.00	-0.06	177.48	179.00
2	4	1	10100.00	3004.00	147.00	-50	Spot (Block2, Row1, Column4)	192.97	195.00	19.73	0.00	0.10	183.00	182.67	183.00	18.09	0.00	0.10	35.00	9.00	0.00	12.00	9.97	113850.00	0.57	180.89	181.00
2	5	1	10400.00	3004.00	147.00	-50	Spot (Block2, Row1, Column5)	188.88	187.00	13.09	0.00	0.07	182.00	182.59	182.00	18.74	0.00	0.10	19.00	1.00	0.00	5.00	6.88	111440.00	0.34	185.78	186.00
2	6	1	10700.00	3003.00	147.00	-50	Spot (Block2, Row1, Column6)	198.78	201.00	15.38	0.00	0.08	185.00	192.08	185.00	232.72	0.02	1.21	0.00	0.00	0.00	16.00	13.78	116882.00	0.03	195.16	195.00
2	7	1	11001.00	3003.00	147.00	-50	Spot (Block2, Row1, Column7)	204.38	204.00	17.24	0.00	0.08	189.00	190.39	189.00	35.20	0.00	0.18	13.00	0.00	0.00	15.00	15.38	119971.00	0.40	194.66	194.00
2	8	1	11291.00	3000.00	166.00	0	Spot (Block2, Row1, Column8)	420.37	429.00	60.44	0.01	0.14	195.00	194.56	195.00	20.75	0.00	0.11	100.00	99.00	0.00	234.00	225.37	322001.00	10.88	253.02	246.00
2	1	2	9199.00	3305.00	147.00	-50	Spot (Block2, Row2, Column1)	210.53	209.00	17.28	0.00	0.08	204.00	218.25	204.00	134.15	0.03	0.61	0.00	0.00	0.00	5.00	6.53	124001.00	-0.06	209.78	213.50
2	2	2	9499.00	3305.00	147.00	-50	Spot (Block2, Row2, Column2)	208.36	210.00	22.38	0.00	0.11	192.00	193.73	192.00	25.95	0.00	0.13	37.00	3.00	0.00	18.00	16.36	123558.00	0.56	208.22	206.50
2	3	2	9800.00	3304.00	147.00	-50	Spot (Block2, Row2, Column3)	194.84	196.00	13.75	0.00	0.07	182.00	182.61	182.00	19.73	0.00	0.11	33.00	1.00	0.00	14.00	12.84	115543.00	0.62	185.32	184.50
2	4	2	10100.00	3304.00	147.00	-50	Spot (Block2, Row2, Column4)	175.34	176.00	11.11	0.00	0.06	178.00	178.27	178.00	19.09	0.00	0.11	1.00	0.00	0.00	-2.00	-2.66	103275.00	-0.15	174.54	175.00
2	5	2	10385.00	3302.00	168.55	0	Spot (Block2, Row2, Column5)	219.09	221.00	20.28	0.00	0.09	180.00	183.37	180.00	56.76	0.01	0.31	21.00	0.00	0.00	41.00	39.09	172423.00	0.63	193.14	195.00
2	6	2	10700.00	3303.00	147.00	-50	Spot (Block2, Row2, Column6)	183.23	183.00	14.92	0.00	0.08	184.00	224.00	184.00	767.96	0.09	3.43	0.00	0.00	0.00	-1.00	-0.77	107737.00	-0.05	187.79	186.00
2	7	2	11001.00	3303.00	147.00	-50	Spot (Block2, Row2, Column7)	185.86	185.00	18.40	0.00	0.10	178.00	215.08	178.00	752.27	0.08	3.50	0.00	0.00	0.00	7.00	7.86	108912.00	-0.04	182.71	182.00
2	8	2	11301.00	3303.00	147.00	-50	Spot (Block2, Row2, Column8)	181.69	183.00	16.55	0.00	0.09	182.00	181.78	182.00	18.94	0.00	0.10	11.00	0.00	0.00	1.00	-0.31	107018.00	-0.00	180.72	184.00
2	1	3	9219.00	3612.00	249.90	0	Spot (Block2, Row3, Column1)	207.83	209.00	17.57	0.00	0.08	191.00	191.68	191.00	20.01	0.00	0.10	43.00	6.00	0.00	18.00	16.83	376171.00	0.81	193.99	193.00
2	2	3	9499.00	3605.00	147.00	-50	Spot (Block2, Row3, Column2)	191.33	194.00	18.73	0.01	0.10	190.00	189.58	190.00	20.29	0.00	0.11	12.00	0.00	0.00	4.00	1.33	113457.00	0.09	187.02	189.00
2	3	3	9795.00	3614.00	192.00	0	Spot (Block2, Row3, Column3)	215.98	213.00	37.95	0.01	0.18	177.00	178.21	177.00	19.24	0.00	0.11	83.00	45.00	0.00	36.00	38.98	225046.00	1.96	192.66	189.00
2	4	3	10126.00	3597.00	260.65	0	Spot (Block2, Row3, Column4)	215.81	203.00	157.48	0.03	0.73	174.00	174.64	174.00	17.44	0.00	0.10	75.00	37.00	0.00	29.00	41.81	426441.00	2.36	183.42	183.00
2	5	3	10400.00	3604.00	147.00	-50	Spot (Block2, Row3, Column5)	196.28	196.00	17.71	0.00	0.09	179.00	182.00	179.00	51.30	0.01	0.28	5.00	0.00	0.00	17.00	17.28	115803.00	0.28	190.62	191.00
2	6	3	10755.00	3576.00	205.30	0	Spot (Block2, Row3, Column6)	192.06	193.00	16.74	0.00	0.09	178.00	183.72	178.00	63.31	0.01	0.34	0.00	0.00	0.00	15.00	14.06	230284.00	0.13	182.54	184.00
2	7	3	11001.00	3603.00	147.00	-50	Spot (Block2, Row3, Column7)	174.08	174.00	16.21	0.00	0.09	174.00	175.21	174.00	17.49	0.00	0.10	15.00	0.00	0.00	0.00	0.08	102184.00	-0.06	174.30	173.00
2	8	3	11301.00	3603.00	147.00	-50	Spot (Block2, Row3, Column8)	197.49	197.00	12.54	0.00	0.06	181.00	182.06	181.00	21.98	0.00	0.12	32.00	1.00	0.00	16.00	16.49	116319.00	0.70	196.79	196.00
2	1	4	9199.00	3905.00	147.00	-50	Spot (Block2, Row4, Column1)	310.76	210.00	618.05	0.17	1.99	195.00	198.71	195.00	38.30	0.01	0.19	22.00	10.00	0.00	15.00	115.76	183349.00	2.93	202.98	202.00
2	2	4	9500.00	3905.00	147.00	-50	Spot (Block2, Row4, Column2)	204.84	209.00	16.10	0.01	0.08	191.00	193.51	191.00	29.95	0.01	0.15	13.00	0.00	0.00	18.00	13.84	121471.00	0.38	195.49	195.00
2	3	4	9791.00	3897.00	161.20	0	Spot (Block2, Row4, Column3)	327.13	325.00	52.56	0.00	0.16	177.00	176.47	177.00	17.67	0.00	0.10	100.00	98.00	0.00	148.00	150.13	234879.00	8.53	223.95	216.50
2	4	4	10100.00	3904.00	147.00	-50	Spot (Block2, Row4, Column4)	174.68	175.00	22.45	0.00	0.13	175.00	175.18	175.00	16.80	0.00	0.10	24.00	7.00	0.00	0.00	-0.32	102888.00	-0.03	161.55	162.00
2	5	4	10400.00	3904.00	147.00	-50	Spot (Block2, Row4, Column5)	181.09	183.00	13.76	0.00	0.08	178.00	178.15	178.00	17.19	0.00	0.10	14.00	0.00	0.00	5.00	3.09	106846.00	0.17	182.41	183.00
2	6	4	10708.00	3887.00	203.95	0	Spot (Block2, Row4, Column6)	223.50	221.00	30.36	0.00	0.14	177.00	177.74	177.00	25.10	0.00	0.14	69.00	43.00	0.00	44.00	46.50	264182.00	1.82	187.83	187.00
2	7	4	11001.00	3903.00	147.00	-50	Spot (Block2, Row4, Column7)	196.45	198.00	20.45	0.00	0.10	178.00	180.31	178.00	27.58	0.01	0.15	34.00	1.00	0.00	20.00	18.45	115319.00	0.59	180.80	182.00
2	8	4	11295.00	3913.00	150.70	0	Spot (Block2, Row4, Column8)	1596.79	1583.50	585.62	0.00	0.37	184.00	192.61	184.00	195.76	0.02	1.02	100.00	100.00	0.00	1399.50	1412.79	996395.00	7.17	487.93	459.50
2	1	5	9199.00	4205.00	147.00	-50	Spot (Block2, Row5, Column1)	220.76	222.00	18.76	0.00	0.08	205.00	216.33	205.00	46.45	0.02	0.21	5.00	0.00	0.00	17.00	15.76	130027.00	0.10	213.50	214.00
2	2	5	9500.00	4205.00	147.00	-50	Spot (Block2, Row5, Column2)	201.53	202.00	14.53	0.00	0.07	195.00	204.59	195.00	38.94	0.02	0.19	0.00	0.00	0.00	7.00	6.53	119508.00	-0.08	195.98	194.00
2	3	5	9800.00	4204.00	147.00	-50	Spot (Block2, Row5, Column3)	185.56	185.00	13.49	0.00	0.07	181.00	181.29	181.00	17.10	0.00	0.09	18.00	1.00	0.00	4.00	4.56	110035.00	0.25	183.55	183.50
2	4	5	10119.00	4204.00	130.90	0	Spot (Block2, Row5, Column4)	221.40	220.00	13.47	0.00	0.06	183.00	182.86	183.00	17.40	0.00	0.10	94.00	61.00	0.00	37.00	38.40	101403.00	2.22	205.12	207.00
2	5	5	10385.00	4204.00	156.90	0	Spot (Block2, Row5, Column5)	378.69	379.00	76.28	0.00	0.20	187.00	187.87	187.00	23.67	0.00	0.13	99.00	98.00	0.00	192.00	191.69	254857.00	8.06	236.36	225.00
2	6	5	10701.00	4203.00	147.00	-50	Spot (Block2, Row5, Column6)	193.96	186.00	30.69	0.02	0.16	182.00	182.63	182.00	31.63	0.00	0.17	21.00	10.00	0.00	4.00	11.96	113852.00	0.36	187.65	190.00
2	7	5	11009.00	4184.00	180.05	0	Spot (Block2, Row5, Column7)	203.16	204.00	14.54	0.00	0.07	174.00	175.09	174.00	27.70	0.00	0.16	59.00	2.00	0.00	30.00	29.16	184878.00	1.01	182.59	184.00
2	8	5	11285.00	4200.00	152.45	0	Spot (Block2, Row5, Column8)	225.33	216.00	91.77	0.02	0.41	178.00	179.56	178.00	20.22	0.00	0.11	83.00	44.00	0.00	38.00	47.33	143535.00	2.26	196.27	198.00
2	1	6	9199.00	4505.00	147.00	-50	Spot (Block2, Row6, Column1)	251.76	252.00	29.75	0.00	0.12	233.00	243.13	233.00	52.10	0.02	0.21	13.00	0.00	0.00	19.00	18.76	148287.00	0.17	256.12	244.00
2	2	6	9500.00	4505.00	147.00	-50	Spot (Block2, Row6, Column2)	230.70	231.00	23.01	0.00	0.10	231.00	239.79	231.00	56.50	0.02	0.24	0.00	0.00	0.00	0.00	-0.30	136803.00	-0.16	226.60	227.00
2	3	6	9769.00	4514.00	155.95	0	Spot (Block2, Row6, Column3)	226.63	227.00	19.70	0.00	0.09	202.00	209.23	202.00	33.05	0.02	0.16	33.00	1.00	0.00	25.00	24.63	151615.00	0.53	210.17	211.00
2	4	6	10104.00	4515.00	156.75	0	Spot (Block2, Row6, Column4)	231.12	230.00	18.19	0.00	0.08	201.00	203.83	201.00	25.01	0.01	0.12	60.00	15.00	0.00	29.00	30.12	155542.00	1.09	212.54	214.00
2	5	6	10398.00	4513.00	142.70	0	Spot (Block2, Row6, Column5)	311.87	313.00	31.04	0.00	0.10	206.00	210.34	206.00	29.98	0.01	0.14	99.00	92.00	0.00	107.00	105.87	171526.00	3.39	252.08	255.00
2	6	6	10701.00	4504.00	147.00	-50	Spot (Block2, Row6, Column6)	208.17	206.00	21.16	0.00	0.10	205.00	207.92	205.00	32.37	0.01	0.16	11.00	0.00	0.00	1.00	3.17	122197.00	0.01	207.14	207.00
2	7	6	10976.00	4509.00	204.90	0	Spot (Block2, Row6, Column7)	235.16	234.00	33.59	0.00	0.14	193.00	197.55	193.00	32.28	0.01	0.16	59.00	18.00	0.00	41.00	42.16	280776.00	1.17	211.08	209.00
2	8	6	11301.00	4503.00	147.00	-50	Spot (Block2, Row6, Column8)	210.57	208.00	20.92	0.01	0.10	201.00	203.43	201.00	32.28	0.01	0.16	14.00	0.00	0.00	7.00	9.57	124023.00	0.22	212.35	217.50
2	1	7	9250.00	4807.00	269.20	0	Spot (Block2, Row7, Column1)	397.54	388.00	78.84	0.01	0.20	308.00	352.21	308.00	219.72	0.06	0.62	5.00	0.00	0.00	80.00	89.54	838809.00	0.21	336.31	313.50
2	2	7	9500.00	4805.00	147.00	-50	Spot (Block2, Row7, Column2)	313.11	312.00	28.30	0.00	0.09	303.00	309.13	303.00	67.42	0.01	0.22	0.00	0.00	0.00	9.00	10.11	185675.00	0.06	308.97	309.00
2	3	7	9800.00	4805.00	147.00	-50	Spot (Block2, Row7, Column3)	306.70	303.00	25.03	0.01	0.08	284.00	279.13	284.00	53.58	0.01	0.19	13.00	0.00	0.00	19.00	22.70	181874.00	0.51	304.90	303.00
2	4	7	10100.00	4804.00	147.00	-50	Spot (Block2, Row7, Column4)	278.06	281.00	23.24	0.00	0.08	264.00	264.12	264.00	48.86	0.00	0.19	3.00	0.00	0.00	17.00	14.06	163498.00	0.29	269.70	276.50
2	5	7	10401.00	4804.00	147.00	-50	Spot (Block2, Row7, Column5)	461.56	299.00	1165.74	0.19	2.53	267.00	272.72	267.00	49.90	0.01	0.18	41.00	16.00	0.00	32.00	194.56	272784.00	3.78	271.06	259.00
2	6	7	10701.00	4804.00	147.00	-50	Spot (Block2, Row7, Column6)	274.47	278.00	30.02	0.01	0.11	265.00	269.85	265.00	47.92	0.01	0.18	10.00	0.00	0.00	13.00	9.47	160842.00	0.10	272.18	276.00
2	7	7	10928.00	4803.00	161.65	0	Spot (Block2, Row7, Column7)	276.18	275.00	24.66	0.00	0.09	253.00	254.96	253.00	39.04	0.00	0.15	26.00	0.00	0.00	22.00	23.18	198849.00	0.54	254.90	257.00
2	8	7	11301.00	4806.00	181.45	0	Spot (Block2, Row7, Column8)	418.94	428.00	61.14	0.01	0.15	258.00	267.35	258.00	78.50	0.02	0.29	86.00	54.00	0.00	170.00	160.94	387105.00	1.93	308.68	308.00
2	1	8	9191.00	5107.00	132.50	0	Spot (Block2, Row8, Column1)	63918.81	65535.00	5708.74	0.01	0.09	494.00	510.46	494.00	271.11	0.01	0.53	100.00	100.00	88.75	65041.00	63424.81	30105960.00	233.89	16797.62	16389.00
2	2	8	9500.00	5105.00	147.00	-50	Spot (Block2, Row8, Column2)	499.87	502.50	38.99	0.00	0.08	486.00	490.97	486.00	203.11	0.00	0.41	0.00	0.00	0.00	16.50	13.87	295924.00	0.04	502.60	520.50
2	3	8	9800.00	5105.00	147.00	-50	Spot (Block2, Row8, Column3)	439.05	428.00	35.67	0.01	0.08	421.00	421.37	421.00	98.83	0.00	0.23	1.00	0.00	0.00	7.00	18.05	259040.00	0.18	437.18	430.00
2	4	8	10100.00	5104.00	147.00	-50	Spot (Block2, Row8, Column4)	424.21	421.00	22.35	0.00	0.05	389.00	393.58	389.00	88.21	0.01	0.22	1.00	0.00	0.00	32.00	35.21	249437.00	0.35	421.09	416.50
2	5	8	10401.00	5104.00	147.00	-50	Spot (Block2, Row8, Column5)	409.61	408.00	34.70	0.00	0.08	394.00	394.59	394.00	81.67	0.00	0.21	5.00	0.00	0.00	14.00	15.61	241671.00	0.18	391.36	385.00
2	6	8	10701.00	5104.00	147.00	-50	Spot (Block2, Row8, Column6)	416.44	410.00	34.23	0.01	0.08	383.00	392.95	383.00	108.62	0.01	0.28	4.00	0.00	0.00	27.00	33.44	244449.00	0.22	410.99	414.00
2	7	8	11001.00	5103.00	147.00	-50	Spot (Block2, Row8, Column7)	407.88	400.00	33.35	0.01	0.08	371.00	375.12	371.00	99.16	0.00	0.26	6.00	0.00	0.00	29.00	36.88	239425.00	0.33	388.52	379.50
2	8	8	11295.00	5109.00	143.60	0	Spot (Block2, Row8, Column8)	6542.00	6083.00	2470.72	0.03	0.38	409.00	404.16	409.00	103.42	0.01	0.26	100.00	100.00	0.00	5674.00	6133.00	3676606.00	59.35	1729.38	1509.00
3	1	1	13693.00	2999.00	163.15	0	Spot (Block3, Row1, Column1)	62775.84	65535.00	7095.72	0.02	0.11	655.00	747.36	655.00	314.58	0.06	0.42	100.00	100.00	79.27	64880.00	62120.84	46329016.00	197.18	14982.13	12687.00
3	2	1	14019.00	3005.00	138.05	0	Spot (Block3, Row1, Column2)	784.06	785.00	61.78	0.00	0.08	616.00	649.23	616.00	201.38	0.02	0.31	26.00	0.00	0.00	169.00	168.06	399870.00	0.67	690.79	693.50
3	3	1	14302.00	2989.00	149.60	0	Spot (Block3, Row1, Column3)	678.97	681.00	36.28	0.00	0.05	594.00	622.75	594.00	163.92	0.02	0.26	1.00	0.00	0.00	87.00	84.97	415528.00	0.34	641.59	643.50
3	4	1	14600.00	3001.00	147.00	-50	Spot (Block3, Row1, Column4)	609.22	607.50	47.71	0.00	0.08	541.00	564.99	541.00	85.08	0.02	0.15	34.00	1.00	0.00	66.50	68.22	360659.00	0.52	547.69	546.50
3	5	1	14900.00	3001.00	147.00	-50	Spot (Block3, Row1, Column5)	588.93	591.00	40.90	0.00	0.07	530.00	552.04	530.00	86.74	0.02	0.16	25.00	0.00	0.00	61.00	58.93	346292.00	0.43	535.36	542.00
3	6	1	15198.00	3014.00	145.85	0	Spot (Block3, Row1, Column6)	678.88	679.00	45.12	0.00	0.07	543.00	580.23	543.00	135.92	0.03	0.23	50.00	0.00	0.00	136.00	135.88	393072.00	0.73	600.28	609.00
3	7	1	15514.00	2992.00	120.90	0	Spot (Block3, Row1, Column7)	882.14	879.00	88.17	0.00	0.10	609.00	642.16	609.00	138.31	0.02	0.22	97.00	45.00	0.00	270.00	273.14	342270.00	1.74	747.06	748.00
3	8	1	15805.00	2987.00	159.55	0	Spot (Block3, Row1, Column8)	970.69	962.50	102.66	0.00	0.11	685.00	729.43	685.00	189.26	0.03	0.26	87.00	17.00	0.00	277.50	285.69	681421.00	1.27	831.30	813.50
3	1	2	13699.00	3273.00	266.55	0	Spot (Block3, Row2, Column1)	603.34	598.00	44.65	0.00	0.07	542.00	575.76	542.00	234.96	0.03	0.41	0.00	0.00	0.00	56.00	61.34	1246494.00	0.12	566.39	554.50
3	2	2	13988.00	3288.00	124.80	0	Spot (Block3, Row2, Column2)	653.49	654.00	32.92	0.00	0.05	541.00	546.52	541.00	47.58	0.00	0.09	99.00	68.00	0.00	113.00	112.49	270543.00	2.25	610.52	599.00
3	3	2	14327.00	3282.00	145.90	0	Spot (Block3, Row2, Column3)	597.64	592.00	40.51	0.00	0.07	514.00	517.72	514.00	43.21	0.00	0.08	83.00	42.00	0.00	78.00	83.64	345436.00	1.85	566.90	572.00
3	4	2	14596.00	3290.00	120.45	0	Spot (Block3, Row2, Column4)	553.98	554.00	29.33	0.00	0.05	493.00	493.56	493.00	38.81	0.00	0.08	78.00	26.00	0.00	61.00	60.98	211065.00	1.56	524.78	512.00
3	5	2	14891.00	3301.00	197.00	0	Spot (Block3, Row2, Column5)	614.43	615.00	45.00	0.00	0.07	476.00	472.41	476.00	38.92	0.00	0.08	98.00	90.00	0.00	139.00	138.43	672182.00	3.65	529.88	528.00
3	6	2	15170.00	3327.00	207.65	0	Spot (Block3, Row2, Column6)	480.74	478.00	26.87	0.00	0.06	462.00	460.30	462.00	40.24	0.00	0.09	22.00	1.00	0.00	16.00	18.74	592267.00	0.51	457.96	459.00
3	7	2	15500.00	3300.00	147.00	-50	Spot (Block3, Row2, Column7)	512.77	510.00	22.91	0.00	0.04	493.00	491.67	493.00	49.99	0.00	0.10	10.00	0.00	0.00	17.00	19.77	302024.00	0.42	494.74	498.00
3	8	2	15801.00	3300.00	147.00	-50	Spot (Block3, Row2, Column8)	516.28	514.00	28.04	0.00	0.05	526.00	543.46	526.00	71.38	0.01	0.13	0.00	0.00	0.00	-12.00	-9.72	303575.00	-0.38	518.65	507.00
3	1	3	13713.00	3610.00	158.20	0	Spot (Block3, Row3, Column1)	668.62	656.00	67.85	0.01	0.10	516.00	521.90	516.00	37.52	0.00	0.07	98.00	91.00	0.00	140.00	152.62	460677.00	3.91	590.53	588.00
3	2	3	14023.00	3638.00	101.35	0	Spot (Block3, Row3, Column2)	630.78	625.50	35.32	0.00	0.06	515.00	520.93	515.00	39.86	0.00	0.08	98.00	83.00	0.00	110.50	115.78	165264.00	2.76	577.68	585.00
3	3	3	14301.00	3591.00	133.00	0	Spot (Block3, Row3, Column3)	565.02	566.00	33.21	0.00	0.06	496.00	497.07	496.00	39.48	0.00	0.08	79.00	40.00	0.00	70.00	69.02	267819.00	1.72	529.46	526.00
3	4	3	14586.00	3584.00	175.50	0	Spot (Block3, Row3, Column4)	588.66	592.00	52.01	0.00	0.09	469.00	467.48	469.00	36.93	0.00	0.08	92.00	78.00	0.00	123.00	119.66	506248.00	3.28	516.58	514.00
3	5	3	14883.00	3613.00	180.00	0	Spot (Block3, Row3, Column5)	519.57	518.00	28.22	0.00	0.05	455.00	455.45	455.00	33.79	0.00	0.07	87.00	42.00	0.00	63.00	64.57	473850.00	1.90	493.94	494.00
3	6	3	15167.00	3592.00	142.95	0	Spot (Block3, Row3, Column6)	531.40	511.00	76.86	0.02	0.14	440.00	443.75	440.00	33.35	0.00	0.08	94.00	57.00	0.00	71.00	91.40	293335.00	2.63	489.91	488.00
3	7	3	15506.00	3586.00	245.55	0	Spot (Block3, Row3, Column7)	486.15	487.00	35.09	0.00	0.07	454.00	455.23	454.00	36.67	0.00	0.08	45.00	10.00	0.00	33.00	32.15	847356.00	0.84	448.69	449.00
3	8	3	15782.00	3611.00	175.50	0	Spot (Block3, Row3, Column8)	509.20	503.00	33.51	0.01	0.07	494.00	496.78	494.00	50.40	0.00	0.10	16.00	1.00	0.00	9.00	15.20	437915.00	0.25	482.82	485.50
3	1	4	13690.00	3906.00	193.75	0	Spot (Block3, Row4, Column1)	619.17	614.00	48.43	0.00	0.08	517.00	522.54	517.00	42.43	0.00	0.08	89.00	64.00	0.00	97.00	102.17	658800.00	2.28	558.20	561.00
3	2	4	13966.00	3889.00	188.65	0	Spot (Block3, Row4, Column2)	587.77	588.00	41.30	0.00	0.07	525.00	528.33	525.00	43.50	0.00	0.08	62.00	32.00	0.00	63.00	62.77	588359.00	1.37	563.27	560.50
3	3	4	14292.00	3903.00	144.65	0	Spot (Block3, Row4, Column3)	941.63	963.00	134.11	0.01	0.14	484.00	484.77	484.00	46.79	0.00	0.10	100.00	100.00	0.00	479.00	457.63	533903.00	9.76	628.28	613.00
3	4	4	14596.00	3899.00	189.70	0	Spot (Block3, Row4, Column4)	483.78	485.00	24.86	0.00	0.05	452.00	453.55	452.00	33.31	0.00	0.07	48.00	6.00	0.00	33.00	31.78	491518.00	0.91	469.83	475.00
3	5	4	14948.00	3896.00	139.10	0	Spot (Block3, Row4, Column5)	486.86	486.00	28.76	0.00	0.06	447.00	448.84	447.00	30.80	0.00	0.07	62.00	20.00	0.00	39.00	39.86	256090.00	1.23	459.48	462.00
3	6	4	15207.00	3905.00	183.05	0	Spot (Block3, Row4, Column6)	597.09	601.50	52.71	0.00	0.09	442.00	444.55	442.00	29.75	0.00	0.07	99.00	93.00	0.00	159.50	155.09	560066.00	5.13	504.92	504.00
3	7	4	15506.00	3906.00	161.55	0	Spot (Block3, Row4, Column7)	532.79	535.00	40.99	0.00	0.08	460.00	464.01	460.00	44.34	0.00	0.10	72.00	38.00	0.00	75.00	72.79	384142.00	1.55	494.51	497.00
3	8	4	15794.00	3912.00	146.40	0	Spot (Block3, Row4, Column8)	2155.42	2139.00	591.20	0.00	0.27	504.00	505.62	504.00	51.23	0.00	0.10	100.00	100.00	0.00	1635.00	1651.42	1263076.00	32.20	947.95	821.00
3	1	5	13686.00	4186.00	125.05	0	Spot (Block3, Row5, Column1)	684.93	689.50	58.52	0.00	0.09	510.00	513.25	510.00	46.41	0.00	0.09	98.00	89.00	0.00	179.50	174.93	283562.00	3.70	591.22	584.50
3	2	5	13999.00	4202.00	147.00	-50	Spot (Block3, Row5, Column2)	535.02	534.00	23.71	0.00	0.04	506.00	509.74	506.00	98.33	0.00	0.19	0.00	0.00	0.00	28.00	29.02	314591.00	0.26	530.56	532.00
3	3	5	14312.00	4201.00	166.85	0	Spot (Block3, Row5, Column3)	537.05	539.00	29.91	0.00	0.06	461.00	466.36	461.00	97.92	0.01	0.21	24.00	0.00	0.00	78.00	76.05	416212.00	0.72	501.78	506.00
3	4	5	14607.00	4183.00	196.85	0	Spot (Block3, Row5, Column4)	513.69	508.00	34.14	0.00	0.07	441.00	443.26	441.00	29.17	0.00	0.07	93.00	60.00	0.00	67.00	72.69	565574.00	2.41	468.92	469.00
3	5	5	14896.00	4205.00	146.05	0	Spot (Block3, Row5, Column5)	934.64	935.00	148.85	0.00	0.16	441.00	443.77	441.00	30.90	0.00	0.07	100.00	100.00	0.00	494.00	493.64	543958.00	15.89	605.40	570.50
3	6	5	15205.00	4198.00	189.60	0	Spot (Block3, Row5, Column6)	513.09	509.00	35.93	0.00	0.07	444.00	446.50	444.00	32.91	0.00	0.07	85.00	49.00	0.00	65.00	69.09	518735.00	2.02	475.00	481.00
3	7	5	15481.00	4209.00	250.10	0	Spot (Block3, Row5, Column7)	502.22	503.00	34.85	0.00	0.07	467.00	468.84	467.00	39.65	0.00	0.08	45.00	8.00	0.00	36.00	35.22	908525.00	0.84	457.72	457.00
3	8	5	15805.00	4202.00	208.90	0	Spot (Block3, Row5, Column8)	606.26	607.00	60.07	0.00	0.10	513.00	520.46	513.00	46.28	0.01	0.09	83.00	51.00	0.00	94.00	93.26	753583.00	1.85	537.98	544.00
3	1	6	13701.00	4469.00	242.35	0	Spot (Block3, Row6, Column1)	557.09	561.00	46.73	0.00	0.08	489.00	489.90	489.00	70.24	0.00	0.14	51.00	4.00	0.00	72.00	68.09	945378.00	0.96	511.88	507.00
3	2	6	13989.00	4508.00	213.25	0	Spot (Block3, Row6, Column2)	552.13	552.00	42.38	0.00	0.08	484.00	486.80	484.00	103.15	0.00	0.21	13.00	0.00	0.00	68.00	68.13	717221.00	0.63	505.31	502.00
3	3	6	14280.00	4496.00	142.60	0	Spot (Block3, Row6, Column3)	598.91	602.00	55.72	0.00	0.09	455.00	457.90	455.00	97.37	0.00	0.21	74.00	25.00	0.00	147.00	143.91	331196.00	1.45	512.96	506.00
3	4	6	14609.00	4494.00	181.30	0	Spot (Block3, Row6, Column4)	502.06	500.00	27.15	0.00	0.05	431.00	433.78	431.00	31.02	0.00	0.07	95.00	59.00	0.00	69.00	71.06	463908.00	2.20	467.36	470.00
3	5	6	14903.00	4495.00	112.00	0	Spot (Block3, Row6, Column5)	812.27	815.00	114.30	0.00	0.14	435.00	437.20	435.00	32.72	0.00	0.07	100.00	100.00	0.00	380.00	377.27	264801.00	11.46	579.85	581.50
3	6	6	15216.00	4486.00	187.35	0	Spot (Block3, Row6, Column6)	521.26	519.00	27.09	0.00	0.05	453.00	455.06	453.00	74.10	0.00	0.16	38.00	0.00	0.00	66.00	68.26	514482.00	0.89	481.93	485.50
3	7	6	15494.00	4483.00	208.65	0	Spot (Block3, Row6, Column7)	565.99	565.00	51.12	0.00	0.09	480.00	482.90	480.00	76.97	0.00	0.16	56.00	10.00	0.00	85.00	85.99	702957.00	1.08	501.72	497.00
3	8	6	15801.00	4500.00	157.25	0	Spot (Block3, Row6, Column8)	604.72	599.00	47.97	0.00	0.08	525.00	540.37	525.00	78.63	0.01	0.15	43.00	7.00	0.00	74.00	79.72	411212.00	0.82	546.59	547.00
3	1	7	13718.00	4819.00	201.05	0	Spot (Block3, Row7, Column1)	590.44	590.00	71.23	0.00	0.12	456.00	491.35	456.00	209.60	0.03	0.43	18.00	0.00	0.00	134.00	134.44	677233.00	0.47	527.22	500.50
3	2	7	13999.00	4802.00	147.00	-50	Spot (Block3, Row7, Column2)	489.59	488.50	26.47	0.00	0.05	465.00	466.14	465.00	39.37	0.00	0.08	28.00	2.00	0.00	23.50	24.59	287877.00	0.60	487.19	484.50
3	3	7	14307.00	4799.00	201.70	0	Spot (Block3, Row7, Column3)	500.82	497.00	35.17	0.00	0.07	445.00	450.47	445.00	95.00	0.01	0.21	13.00	0.00	0.00	52.00	55.82	576950.00	0.53	480.56	475.50
3	4	7	14580.00	4808.00	169.55	0	Spot (Block3, Row7, Column4)	446.25	439.00	27.91	0.01	0.06	418.00	419.74	418.00	30.14	0.00	0.07	39.00	15.00	0.00	21.00	28.25	358342.00	0.88	434.22	430.50
3	5	7	14933.00	4810.00	156.70	0	Spot (Block3, Row7, Column5)	470.20	472.00	26.04	0.00	0.06	432.00	436.59	432.00	39.43	0.00	0.09	50.00	6.00	0.00	40.00	38.20	318796.00	0.85	442.73	441.00
3	6	7	15193.00	4798.00	202.05	0	Spot (Block3, Row7, Column6)	518.94	518.00	33.34	0.00	0.06	468.00	472.96	468.00	80.68	0.00	0.17	15.00	0.00	0.00	50.00	50.94	600932.00	0.57	482.60	483.50
3	7	7	15512.00	4791.00	162.10	0	Spot (Block3, Row7, Column7)	683.28	655.00	282.20	0.02	0.41	524.00	543.77	524.00	106.03	0.02	0.19	70.00	5.00	0.00	131.00	159.28	496742.00	1.32	582.82	590.50
3	8	7	15806.00	4846.00	140.80	0	Spot (Block3, Row7, Column8)	1004.35	831.00	296.50	0.08	0.30	706.00	725.01	706.00	197.29	0.01	0.27	44.00	35.00	0.00	125.00	298.35	540342.00	1.42	845.43	783.00
3	1	8	13691.00	5104.00	134.65	0	Spot (Block3, Row8, Column1)	63197.46	65535.00	7081.70	0.02	0.11	418.00	466.85	418.00	253.60	0.05	0.54	100.00	100.00	85.89	65117.00	62779.46	30903772.00	247.36	14345.75	11222.00
3	2	8	13981.00	5108.00	200.90	0	Spot (Block3, Row8, Column2)	465.80	467.00	24.66	0.00	0.05	430.00	455.23	430.00	184.28	0.02	0.40	0.00	0.00	0.00	37.00	35.80	534267.00	0.06	446.64	448.00
3	3	8	14300.00	5102.00	147.00	-50	Spot (Block3, Row8, Column3)	498.52	500.00	27.90	0.00	0.06	438.00	442.36	438.00	93.02	0.00	0.21	11.00	0.00	0.00	62.00	60.52	292131.00	0.60	469.78	469.00
3	4	8	14576.00	5150.00	232.55	0	Spot (Block3, Row8, Column4)	504.84	503.00	34.69	0.00	0.07	457.00	457.49	457.00	39.39	0.00	0.09	57.00	20.00	0.00	46.00	47.84	785025.00	1.20	473.03	470.00
3	5	8	14909.00	5124.00	152.65	0	Spot (Block3, Row8, Column5)	570.58	566.00	52.47	0.00	0.09	486.50	488.21	486.50	56.85	0.00	0.12	67.00	23.00	0.00	79.50	84.08	366880.00	1.45	521.66	523.00
3	6	8	15202.00	5113.00	271.05	0	Spot (Block3, Row8, Column6)	646.67	626.50	83.31	0.01	0.13	563.00	564.86	563.00	118.36	0.00	0.21	31.00	5.00	0.00	63.50	83.67	1386459.00	0.69	573.67	566.00
3	7	8	15543.00	5101.00	238.00	0	Spot (Block3, Row8, Column7)	813.88	797.00	117.37	0.01	0.14	683.00	691.70	683.00	137.89	0.01	0.20	37.00	7.00	0.00	114.00	130.88	1332320.00	0.89	718.84	708.00
3	8	8	15805.00	5101.00	122.35	0	Spot (Block3, Row8, Column8)	7817.03	7563.50	2483.96	0.01	0.32	818.00	829.84	818.00	122.03	0.01	0.15	100.00	100.00	0.00	6745.50	6999.03	3095542.00	57.26	2682.54	2309.00
4	1	1	18194.00	2994.00	164.20	0	Spot (Block4, Row1, Column1)	64996.14	65535.00	2679.68	0.00	0.04	8499.00	8815.40	8499.00	2885.09	0.02	0.33	100.00	100.00	94.27	57036.00	56497.14	48747592.00	19.47	26354.76	23976.00
4	2	1	18500.00	3001.00	147.00	-50	Spot (Block4, Row1, Column2)	9953.48	9625.00	2716.38	0.01	0.27	8466.00	8746.18	8466.00	2858.89	0.01	0.33	13.00	2.00	0.00	1159.00	1487.48	5852648.00	0.42	8460.80	8456.00
4	3	1	18809.00	3020.00	115.95	0	Spot (Block4, Row1, Column3)	11317.52	9980.00	5724.77	0.05	0.51	8558.00	8642.17	8558.00	1475.68	0.00	0.17	48.00	19.00	0.00	1422.00	2759.52	3995086.00	1.81	9550.16	9616.00
4	4	1	19101.00	3000.00	147.00	-50	Spot (Block4, Row1, Column4)	11164.70	10131.00	6058.92	0.04	0.54	8800.00	8939.21	8800.00	1921.61	0.01	0.21	29.00	8.00	0.85	1331.00	2364.70	6576006.00	1.16	9019.49	8953.50
4	5	1	19401.00	3000.00	147.00	-50	Spot (Block4, Row1, Column5)	10294.37	10180.00	1708.73	0.00	0.17	9152.00	9433.99	9152.00	2885.59	0.01	0.31	5.00	0.00	0.00	1028.00	1142.37	6063383.00	0.30	10941.76	9006.00
4	6	1	19701.00	2999.00	147.00	-50	Spot (Block4, Row1, Column6)	10708.00	10619.00	1137.30	0.00	0.11	9587.50	9855.94	9587.50	2416.46	0.01	0.25	15.00	0.00	0.00	1031.50	1120.50	6307011.00	0.35	9684.11	9585.00
4	7	1	20002.00	2999.00	147.00	-50	Spot (Block4, Row1, Column7)	11182.19	11082.50	1269.30	0.00	0.11	9906.00	10218.12	9906.00	2846.93	0.01	0.28	11.00	0.00	0.00	1176.50	1276.19	6575127.00	0.34	9834.20	9705.50
4	8	1	20292.00	2993.00	166.85	0	Spot (Block4, Row1, Column8)	12047.22	12041.50	1304.76	0.00	0.11	10428.00	10655.12	10428.00	2239.05	0.01	0.21	33.00	2.00	0.00	1613.50	1619.22	9300451.00	0.62	10758.40	10810.00
4	1	2	18200.00	3301.00	147.00	-50	Spot (Block4, Row2, Column1)	9661.81	9389.00	2720.01	0.01	0.28	8151.00	8433.85	8151.00	2770.40	0.01	0.33	8.00	2.00	0.00	1238.00	1510.81	5690807.00	0.44	8910.43	8744.00
4	2	2	18500.00	3301.00	147.00	-50	Spot (Block4, Row2, Column2)	9332.87	9329.00	1004.92	0.00	0.11	8549.00	8860.68	8549.00	3037.43	0.02	0.34	2.00	0.00	0.00	780.00	783.87	5487730.00	0.16	8563.83	8601.00
4	3	2	18796.00	3293.00	126.55	0	Spot (Block4, Row2, Column3)	11054.79	10642.00	2744.54	0.02	0.25	8854.00	8992.31	8854.00	1834.39	0.01	0.20	48.00	8.00	0.00	1788.00	2200.79	4698285.00	1.12	10002.18	9965.50
4	4	2	19107.00	3274.00	166.25	0	Spot (Block4, Row2, Column4)	10077.60	10038.00	1087.27	0.00	0.11	9015.00	9094.26	9015.00	1364.39	0.00	0.15	40.00	5.00	0.00	1023.00	1062.60	7729523.00	0.72	9435.64	9454.00
4	5	2	19400.00	3307.00	147.75	0	Spot (Block4, Row2, Column5)	12112.48	11935.50	1468.99	0.01	0.12	9143.00	9256.42	9143.00	1415.79	0.01	0.15	87.00	47.00	0.00	2792.50	2969.48	7194814.00	2.02	10614.12	10411.50
4	6	2	19706.00	3311.00	176.95	0	Spot (Block4, Row2, Column6)	10929.30	10718.00	2334.43	0.01	0.21	9378.00	9484.40	9378.00	1647.37	0.00	0.17	41.00	3.00	0.00	1340.00	1551.30	9563134.00	0.88	10162.91	9770.00
4	7	2	20002.00	3299.00	147.00	-50	Spot (Block4, Row2, Column7)	10548.92	10560.00	1107.17	0.00	0.10	9564.00	9930.62	9564.00	3188.58	0.02	0.32	2.00	0.00	0.00	996.00	984.92	6192216.00	0.19	9880.67	9922.00
4	8	2	20302.00	3299.00	147.00	-50	Spot (Block4, Row2, Column8)	10606.43	10470.00	1118.61	0.01	0.11	9954.50	10336.68	9954.50	3009.03	0.02	0.29	1.00	0.00	0.00	515.50	651.93	6257794.00	0.09	10144.40	9951.50
4	1	3	18195.00	3593.00	157.35	0	Spot (Block4, Row3, Column1)	10566.63	10400.50	1276.10	0.01	0.12	7895.00	7983.98	7895.00	1194.67	0.00	0.15	89.00	53.00	0.00	2505.50	2671.63	7248707.00	2.16	8739.25	8716.50
4	2	3	18506.00	3664.00	181.85	0	Spot (Block4, Row3, Column2)	9453.63	9391.00	1488.23	0.00	0.16	8512.50	8663.00	8512.50	1970.46	0.01	0.23	18.00	1.00	0.00	878.50	941.13	8763518.00	0.40	8985.89	8788.50
4	3	3	18800.00	3601.00	139.10	0	Spot (Block4, Row3, Column3)	12491.00	11227.50	6082.60	0.05	0.49	9096.00	9231.14	9096.00	1965.90	0.01	0.21	53.00	14.00	0.57	2131.50	3395.00	6520304.00	1.66	10136.20	10223.00
4	4	3	19103.00	3608.00	198.10	0	Spot (Block4, Row3, Column4)	10918.83	10639.50	1783.10	0.01	0.16	9196.00	9312.60	9196.00	1468.86	0.01	0.16	49.00	16.00	0.00	1443.50	1722.83	12163571.00	1.09	9739.52	9593.00
4	5	3	19409.00	3591.00	213.60	0	Spot (Block4, Row3, Column5)	11595.17	11186.00	2505.66	0.02	0.22	9378.50	9556.87	9378.50	2043.84	0.01	0.21	44.00	13.00	0.00	1807.50	2216.67	15096909.00	1.00	11062.02	9706.00
4	6	3	19703.00	3588.00	203.95	0	Spot (Block4, Row3, Column6)	10940.55	10867.00	1224.69	0.00	0.11	9556.00	9784.29	9556.00	2178.10	0.01	0.22	25.00	0.00	0.00	1311.00	1384.55	12931736.00	0.53	10338.88	9796.00
4	7	3	19967.00	3583.00	261.80	0	Spot (Block4, Row3, Column7)	10365.10	10276.00	1318.63	0.00	0.13	9564.00	9770.62	9564.00	2241.26	0.01	0.23	10.00	0.00	0.00	712.00	801.10	20616204.00	0.27	10088.99	9672.00
4	8	3	20315.00	3612.00	213.95	0	Spot (Block4, Row3, Column8)	11268.40	10898.00	2386.52	0.01	0.21	9885.00	10146.05	9885.00	2382.32	0.01	0.23	18.00	2.00	0.00	1013.00	1383.40	14750339.00	0.47	10151.46	10240.00
4	1	4	18206.00	3910.00	190.25	0	Spot (Block4, Row4, Column1)	9615.57	9469.00	1148.87	0.01	0.12	7993.00	8065.52	7993.00	1044.46	0.00	0.13	66.00	34.00	0.00	1476.00	1622.57	9798265.00	1.48	8530.36	8481.00
4	2	4	18502.00	3912.00	125.30	0	Spot (Block4, Row4, Column2)	10202.70	9893.00	1757.33	0.01	0.17	8694.00	8778.09	8694.00	1303.09	0.00	0.15	46.00	11.00	0.00	1199.00	1508.70	4274932.00	1.09	9626.85	9549.00
4	3	4	18794.00	3899.00	163.45	0	Spot (Block4, Row4, Column3)	15266.70	14425.00	4798.57	0.02	0.31	9191.00	9309.06	9191.00	1451.14	0.01	0.16	98.00	86.00	0.13	5234.00	6075.70	11343157.00	4.11	10957.74	10981.00
4	4	4	19110.00	3922.00	194.70	0	Spot (Block4, Row4, Column4)	10973.37	10637.00	2454.24	0.01	0.22	9447.00	9524.31	9447.00	1234.59	0.00	0.13	48.00	19.00	0.00	1190.00	1526.37	11752474.00	1.17	9977.12	10042.50
4	5	4	19402.00	3908.00	132.65	0	Spot (Block4, Row4, Column5)	11781.59	11652.00	1401.71	0.00	0.12	9657.00	9779.08	9657.00	1741.34	0.01	0.18	62.00	11.00	0.00	1995.00	2124.59	5549128.00	1.15	10612.41	10543.00
4	6	4	19688.00	3902.00	94.70	0	Spot (Block4, Row4, Column6)	13077.69	13094.00	1387.09	0.00	0.11	9740.00	9999.07	9740.00	2416.52	0.01	0.24	69.00	11.00	0.00	3354.00	3337.69	2916325.00	1.27	12717.55	12515.50
4	7	4	20016.00	3924.00	167.60	0	Spot (Block4, Row4, Column7)	11238.55	10831.50	4010.39	0.02	0.36	9718.00	9916.11	9718.00	2182.32	0.01	0.22	25.00	2.00	0.13	1113.50	1520.55	8743589.00	0.61	10541.77	10090.00
4	8	4	20299.00	3904.00	202.10	0	Spot (Block4, Row4, Column8)	12277.60	12057.00	2658.80	0.01	0.22	9806.00	10031.17	9806.00	2249.21	0.01	0.22	50.00	9.00	0.00	2251.00	2471.60	14266569.00	1.00	10676.37	10555.00
4	1	5	18200.00	4201.00	147.00	-50	Spot (Block4, Row5, Column1)	13106.33	10283.00	10639.27	0.11	0.81	8137.50	8214.05	8137.50	1200.23	0.00	0.15	67.00	44.00	2.37	2145.50	4968.83	7745844.00	4.08	9611.18	8397.00
4	2	5	18493.00	4198.00	176.20	0	Spot (Block4, Row5, Column2)	10352.58	10282.00	1082.83	0.00	0.10	8785.00	8930.85	8785.00	1343.05	0.01	0.15	54.00	15.00	0.00	1497.00	1567.58	8965330.00	1.06	9664.32	9739.00
4	3	5	18821.00	4191.00	227.90	0	Spot (Block4, Row5, Column3)	10997.89	10767.00	3091.10	0.01	0.28	9346.00	9490.77	9346.00	1495.37	0.01	0.16	47.00	12.00	0.13	1421.00	1651.89	16419848.00	1.01	10245.94	9689.00
4	4	5	19115.00	4192.00	174.70	0	Spot (Block4, Row5, Column4)	12383.79	11750.50	4239.74	0.02	0.34	9540.00	9631.28	9540.00	1275.02	0.00	0.13	73.00	39.00	0.00	2210.50	2843.79	10550986.00	2.16	10609.33	10504.00
4	5	5	19394.00	4194.00	170.20	0	Spot (Block4, Row5, Column5)	15744.02	15279.00	3547.95	0.01	0.23	9651.00	9769.82	9651.00	1709.70	0.01	0.17	92.00	76.00	0.00	5628.00	6093.02	12626702.00	3.49	11707.33	11116.50
4	6	5	19702.00	4208.00	227.05	0	Spot (Block4, Row5, Column6)	11079.35	11030.00	1662.96	0.00	0.15	9617.00	9855.15	9617.00	2403.03	0.01	0.24	22.00	1.00	0.00	1413.00	1462.35	16397435.00	0.51	10421.38	9975.00
4	7	5	19990.00	4198.00	188.55	0	Spot (Block4, Row5, Column7)	11735.20	11246.50	3148.24	0.02	0.27	9624.00	9857.58	9624.00	2339.07	0.01	0.24	30.00	3.00	0.00	1622.50	2111.20	11758671.00	0.80	10348.36	10304.00
4	8	5	20305.00	4194.00	144.85	0	Spot (Block4, Row5, Column8)	17324.98	14951.00	8970.66	0.06	0.52	9794.00	10144.47	9794.00	2957.46	0.02	0.29	87.00	37.00	2.10	5157.00	7530.98	9909888.00	2.43	13007.66	11863.00
4	1	6	18197.00	4482.00	182.10	0	Spot (Block4, Row6, Column1)	10058.38	9618.00	2880.75	0.02	0.29	8211.00	8469.44	8211.00	2566.55	0.01	0.30	21.00	3.00	0.00	1407.00	1847.38	9374406.00	0.62	9138.44	9111.00
4	2	6	18447.00	4496.00	228.75	0	Spot (Block4, Row6, Column2)	10461.84	9941.00	3605.07	0.02	0.34	8768.00	8891.83	8768.00	1318.92	0.01	0.15	45.00	17.00	0.00	1173.00	1693.84	15713688.00	1.19	9290.64	9334.00
4	3	6	18830.00	4460.00	190.75	0	Spot (Block4, Row6, Column3)	11428.53	10541.00	4888.23	0.04	0.43	9346.50	9567.97	9346.50	2222.94	0.01	0.23	32.00	7.00	0.29	1194.50	2082.03	11702816.00	0.84	10273.81	10236.00
4	4	6	19101.00	4488.00	180.50	0	Spot (Block4, Row6, Column4)	11386.71	11158.00	1554.33	0.01	0.14	9481.00	9633.38	9481.00	1978.48	0.01	0.21	41.00	5.00	0.00	1677.00	1905.71	10396066.00	0.89	10235.04	10352.00
4	5	6	19402.00	4508.00	88.90	0	Spot (Block4, Row6, Column5)	13185.49	13161.00	1238.33	0.00	0.09	9537.00	9699.73	9537.00	2017.97	0.01	0.21	88.00	39.00	0.00	3624.00	3648.49	2623912.00	1.73	12256.20	12447.00
4	6	6	19689.00	4477.00	187.30	0	Spot (Block4, Row6, Column6)	11114.43	11021.50	1440.53	0.00	0.13	9487.50	9787.93	9487.50	2511.64	0.01	0.26	20.00	1.00	0.00	1534.00	1626.93	11025512.00	0.53	10565.96	10060.50
4	7	6	19981.00	4486.00	166.70	0	Spot (Block4, Row6, Column7)	11566.34	11441.00	1361.11	0.00	0.12	9504.50	9759.52	9504.50	2648.86	0.01	0.27	31.00	1.00	0.00	1936.50	2061.84	8917647.00	0.68	10527.32	10397.00
4	8	6	20339.00	4522.00	143.55	0	Spot (Block4, Row6, Column8)	13435.11	11739.00	6985.40	0.06	0.52	9776.00	10212.26	9776.00	3605.33	0.02	0.35	21.00	7.00	0.36	1963.00	3659.11	7537097.00	0.89	11157.82	10784.00
4	1	7	18185.00	4831.00	130.20	0	Spot (Block4, Row7, Column1)	10157.78	9922.00	2110.14	0.01	0.21	8264.00	8551.33	8264.00	2778.78	0.01	0.32	12.00	3.00	0.00	1658.00	1893.78	4621789.00	0.58	9287.37	9169.50
4	2	7	18521.00	4800.00	193.70	0	Spot (Block4, Row7, Column2)	10329.73	10176.00	1596.68	0.01	0.15	8848.50	8993.50	8848.50	1852.74	0.01	0.21	31.00	3.00	0.00	1327.50	1481.23	10980507.00	0.72	9460.35	9486.00
4	3	7	18822.00	4810.00	217.75	0	Spot (Block4, Row7, Column3)	10854.12	10600.50	2364.01	0.01	0.22	9309.50	9496.45	9309.50	2209.92	0.01	0.23	25.00	2.00	0.00	1291.00	1544.62	14696475.00	0.61	10045.80	9950.50
4	4	7	19100.00	4795.00	199.20	0	Spot (Block4, Row7, Column4)	10778.05	10696.00	1104.06	0.00	0.10	9310.00	9471.97	9310.00	2010.00	0.01	0.21	30.00	1.00	0.00	1386.00	1468.05	12039085.00	0.65	9922.32	9820.00
4	5	7	19421.00	4807.00	97.95	0	Spot (Block4, Row7, Column5)	10872.40	10694.50	1231.71	0.01	0.11	9316.00	9542.47	9316.00	2077.92	0.01	0.22	30.00	3.00	0.00	1378.50	1556.40	2696354.00	0.64	10236.75	10208.50
4	6	7	19701.00	4794.00	177.55	0	Spot (Block4, Row7, Column6)	12181.85	11459.00	3591.61	0.03	0.29	9351.00	9607.40	9351.00	2237.78	0.01	0.23	45.00	10.00	0.00	2108.00	2830.85	10659118.00	1.15	10634.39	10376.00
4	7	7	19957.00	4770.00	195.30	0	Spot (Block4, Row7, Column7)	11021.34	10495.50	3292.70	0.02	0.30	9401.00	9616.13	9401.00	2524.61	0.01	0.26	17.00	4.00	0.00	1094.50	1620.34	11881007.00	0.56	10015.48	10031.00
4	8	7	20306.00	4803.00	159.95	0	Spot (Block4, Row7, Column8)	16344.32	16254.00	1994.09	0.00	0.12	9562.00	9924.44	9562.00	3305.91	0.02	0.33	96.00	52.00	0.00	6692.00	6782.32	11571779.00	1.94	11835.71	11694.00
4	1	8	18196.00	5100.00	150.85	0	Spot (Block4, Row8, Column1)	64773.39	65535.00	3754.74	0.01	0.06	8107.00	8276.71	8107.00	1831.88	0.01	0.22	100.00	100.00	94.71	57428.00	56666.39	40418956.00	30.84	25836.19	21952.00
4	2	8	18509.00	5093.00	214.75	0	Spot (Block4, Row8, Column2)	10332.16	10247.50	1155.41	0.00	0.11	8557.50	8733.40	8557.50	1746.48	0.01	0.20	48.00	6.00	0.00	1690.00	1774.66	13617792.00	0.92	9214.11	9301.00
4	3	8	18808.00	5091.00	112.90	0	Spot (Block4, Row8, Column3)	14146.46	12601.00	5077.22	0.05	0.36	8951.50	9094.14	8951.50	1648.78	0.01	0.18	90.00	55.00	0.00	3649.50	5194.96	4668331.00	3.06	10982.79	10789.50
4	4	8	19105.00	5100.00	144.75	0	Spot (Block4, Row8, Column4)	11416.80	11343.00	1081.48	0.00	0.09	8953.00	9086.67	8953.00	1618.54	0.01	0.18	75.00	28.00	0.00	2390.00	2463.80	6518992.00	1.44	10070.47	10077.00
4	5	8	19378.00	5115.00	108.25	0	Spot (Block4, Row8, Column5)	12904.67	11290.00	6367.83	0.06	0.49	8848.00	8967.04	8848.00	1328.28	0.01	0.15	80.00	43.00	0.00	2442.00	4056.67	3923019.00	2.96	10461.70	10328.00
4	6	8	19704.00	5096.00	187.75	0	Spot (Block4, Row8, Column6)	11092.62	10956.50	1297.77	0.01	0.12	8858.00	9062.00	8858.00	2010.73	0.01	0.22	52.00	8.00	0.00	2098.50	2234.62	11026062.00	1.01	9921.75	9709.50
4	7	8	19984.00	5092.00	169.85	0	Spot (Block4, Row8, Column7)	10883.91	10726.00	1347.73	0.01	0.12	8946.00	9225.07	8946.00	2735.66	0.01	0.30	22.00	1.00	0.00	1780.00	1937.91	8728898.00	0.61	10167.78	9750.00
4	8	8	20301.00	5090.00	121.80	0	Spot (Block4, Row8, Column8)	21044.44	19794.00	7301.18	0.03	0.35	9175.00	9395.70	9175.00	2387.43	0.01	0.25	100.00	96.00	1.01	10619.00	11869.44	8333599.00	4.88	12747.27	12023.50
5	1	1	4689.00	7505.00	161.50	0	Spot (Block5, Row1, Column1)	63111.99	65535.00	5881.83	0.02	0.09	2366.00	2421.83	2366.00	315.85	0.01	0.13	100.00	100.00	78.48	63169.00	60745.99	45756636.00	192.15	17397.20	14272.00
5	2	1	5004.00	7508.00	126.45	0	Spot (Block5, Row1, Column2)	3552.80	3545.00	309.94	0.00	0.09	2442.00	2494.96	2442.00	326.89	0.01	0.13	100.00	91.00	0.00	1103.00	1110.80	1509938.00	3.24	2857.83	2851.00
5	3	1	5294.00	7511.00	152.10	0	Spot (Block5, Row1, Column3)	5013.12	4808.00	1262.90	0.02	0.25	2532.00	2578.79	2532.00	269.35	0.01	0.10	100.00	99.00	0.00	2276.00	2481.12	3183331.00	9.04	3155.77	3058.00
5	4	1	5595.00	7507.00	104.45	0	Spot (Block5, Row1, Column4)	3986.22	4032.00	396.52	0.00	0.10	2670.50	2701.30	2670.50	320.68	0.00	0.12	100.00	94.00	0.00	1361.50	1315.72	1100197.00	4.01	3323.62	3260.00
5	5	1	5894.00	7508.00	148.65	0	Spot (Block5, Row1, Column5)	33763.45	31154.00	19903.38	0.03	0.59	2690.00	2761.83	2690.00	361.28	0.01	0.13	100.00	100.00	9.98	28464.00	31073.45	20291884.00	85.81	9434.14	8303.00
5	6	1	6202.00	7506.00	101.65	0	Spot (Block5, Row1, Column6)	14862.06	13252.00	5852.70	0.05	0.39	2762.00	2842.13	2762.00	350.29	0.01	0.12	100.00	100.00	0.00	10490.00	12100.06	3908721.00	34.31	6041.77	5979.00
5	7	1	6508.00	7502.00	117.30	0	Spot (Block5, Row1, Column7)	41401.30	40159.00	15535.62	0.01	0.38	2814.00	2865.18	2814.00	318.34	0.01	0.11	100.00	100.00	16.12	37345.00	38587.30	15152874.00	121.05	11662.98	9325.00
5	8	1	6792.00	7512.00	210.55	0	Spot (Block5, Row1, Column8)	3541.19	3510.00	357.69	0.00	0.10	2910.00	2925.69	2910.00	184.55	0.00	0.06	90.00	72.00	0.00	600.00	631.19	4500852.00	3.34	3133.26	3070.00
5	1	2	4706.00	7811.00	166.00	0	Spot (Block5, Row2, Column1)	2805.35	2753.00	360.53	0.01	0.13	2393.00	2430.97	2393.00	234.34	0.01	0.10	90.00	19.00	0.00	360.00	412.35	2137679.00	1.60	2591.69	2593.00
5	2	2	4989.00	7810.00	121.30	0	Spot (Block5, Row2, Column2)	7486.96	7389.50	1233.00	0.01	0.16	2487.00	2526.79	2487.00	264.89	0.01	0.10	100.00	100.00	0.00	4902.50	4999.96	2904941.00	18.73	4055.18	4012.00
5	3	2	5299.00	7819.00	194.15	0	Spot (Block5, Row2, Column3)	3170.11	3146.00	291.58	0.00	0.09	2647.00	2683.62	2647.00	271.05	0.01	0.10	81.00	41.00	0.00	499.00	523.11	3385673.00	1.79	2873.00	2851.00
5	4	2	5594.00	7802.00	124.10	0	Spot (Block5, Row2, Column4)	5900.59	5924.50	799.81	0.00	0.14	2745.00	2777.60	2745.00	317.70	0.01	0.11	100.00	100.00	0.00	3179.50	3155.59	2407439.00	9.83	3840.52	3843.00
5	5	2	5890.00	7813.00	214.90	0	Spot (Block5, Row2, Column5)	4448.76	4412.00	490.88	0.00	0.11	2772.00	2847.21	2772.00	366.59	0.01	0.13	99.00	97.00	0.00	1640.00	1676.76	5863463.00	4.37	3311.19	3318.50
5	6	2	6204.00	7818.00	147.90	0	Spot (Block5, Row2, Column6)	4516.14	4550.50	656.08	0.00	0.15	2838.00	2922.73	2838.00	354.42	0.01	0.12	99.00	93.00	0.00	1712.50	1678.14	2691618.00	4.50	3516.52	3507.50
5	7	2	6491.00	7818.00	111.00	0	Spot (Block5, Row2, Column7)	3967.95	4011.50	316.78	0.00	0.08	2829.00	2865.58	2829.00	285.68	0.01	0.10	100.00	95.00	0.00	1182.50	1138.95	1269745.00	3.86	3284.37	3255.50
5	8	2	6803.00	7807.00	134.40	0	Spot (Block5, Row2, Column8)	3282.93	3258.00	168.37	0.00	0.05	2926.00	2954.75	2926.00	178.73	0.00	0.06	89.00	41.00	0.00	332.00	356.93	1582370.00	1.84	3042.53	3030.00
5	1	3	4694.00	8109.00	147.35	0	Spot (Block5, Row3, Column1)	10558.71	10085.00	4394.29	0.02	0.42	2324.00	2336.37	2324.00	161.74	0.00	0.07	100.00	100.00	0.00	7761.00	8234.71	6250754.00	50.84	4263.53	3898.00
5	2	3	5002.00	8102.00	171.50	0	Spot (Block5, Row3, Column2)	3109.88	3165.50	251.57	0.01	0.08	2430.00	2454.16	2430.00	186.79	0.00	0.08	98.00	86.00	0.00	735.50	679.88	2550105.00	3.51	2718.08	2712.00
5	3	3	5324.00	8110.00	143.05	0	Spot (Block5, Row3, Column3)	3537.54	3465.00	417.24	0.01	0.12	2619.00	2636.18	2619.00	279.30	0.00	0.11	100.00	77.00	0.00	846.00	918.54	1977485.00	3.23	3061.01	3038.00
5	4	3	5593.00	8107.00	146.65	0	Spot (Block5, Row3, Column4)	12004.62	11230.00	5108.58	0.03	0.43	2731.00	2754.69	2731.00	401.10	0.00	0.15	100.00	100.00	0.00	8499.00	9273.62	7082724.00	23.06	4829.85	4534.00
5	5	3	5886.00	8101.00	148.45	0	Spot (Block5, Row3, Column5)	4209.24	3911.00	1223.57	0.03	0.29	2855.00	2956.76	2855.00	478.59	0.02	0.16	90.00	55.00	0.00	1056.00	1354.24	2550802.00	2.62	3276.60	3179.00
5	6	3	6173.00	8100.00	204.55	0	Spot (Block5, Row3, Column6)	4621.31	4522.00	784.83	0.01	0.17	2925.00	3020.46	2925.00	343.57	0.01	0.11	99.00	95.00	0.00	1597.00	1696.31	5494738.00	4.66	3582.86	3558.00
5	7	3	6495.00	8107.00	147.10	0	Spot (Block5, Row3, Column7)	9763.64	9227.50	4367.93	0.02	0.45	2851.00	2879.11	2851.00	173.53	0.00	0.06	100.00	100.00	0.00	6376.50	6912.64	5760546.00	39.67	4480.02	4101.00
5	8	3	6793.00	8115.00	193.15	0	Spot (Block5, Row3, Column8)	3534.10	3475.00	261.39	0.01	0.07	3015.00	3034.02	3015.00	191.30	0.00	0.06	92.00	65.00	0.00	460.00	519.10	3735546.00	2.61	3189.19	3187.50
5	1	4	4693.00	8407.00	148.70	0	Spot (Block5, Row4, Column1)	8374.58	8177.50	3400.24	0.01	0.41	2205.00	2228.28	2205.00	150.07	0.00	0.07	100.00	100.00	0.00	5972.50	6169.58	5058247.00	40.96	3726.53	3390.00
5	2	4	4991.00	8401.00	202.90	0	Spot (Block5, Row4, Column2)	2831.64	2838.00	235.32	0.00	0.08	2284.00	2320.50	2284.00	192.46	0.01	0.08	95.00	69.00	0.00	554.00	547.64	3310192.00	2.66	2498.84	2454.00
5	3	4	5290.00	8408.00	146.70	0	Spot (Block5, Row4, Column3)	45835.86	49114.00	19440.20	0.03	0.42	2380.00	2439.20	2380.00	264.65	0.01	0.11	100.00	100.00	35.32	46734.00	43455.86	26859968.00	163.98	10973.66	9266.00
5	4	4	5596.00	8409.00	147.00	-50	Spot (Block5, Row4, Column4)	2680.62	2689.50	137.59	0.00	0.05	2476.00	2537.40	2476.00	299.60	0.01	0.12	25.00	0.00	0.00	213.50	204.62	1581566.00	0.48	2517.21	2490.50
5	5	4	5897.00	8409.00	147.00	-50	Spot (Block5, Row4, Column5)	3670.11	3475.50	894.63	0.02	0.24	2816.00	2929.70	2816.00	511.63	0.02	0.17	66.00	21.00	0.00	659.50	854.11	2158026.00	1.45	3127.20	3039.00
5	6	4	6179.00	8407.00	174.25	0	Spot (Block5, Row4, Column6)	4877.10	4843.00	662.66	0.00	0.14	2884.00	3017.96	2884.00	373.67	0.02	0.12	100.00	95.00	0.00	1959.00	1993.10	4130906.00	4.98	3797.51	3716.00
5	7	4	6499.00	8399.00	113.30	0	Spot (Block5, Row4, Column7)	6992.08	6143.50	3543.38	0.06	0.51	2863.00	2902.50	2863.00	222.85	0.01	0.08	100.00	100.00	0.00	3280.50	4129.08	2363322.00	18.35	4070.29	3658.00
5	8	4	6789.00	8415.00	148.60	0	Spot (Block5, Row4, Column8)	7378.34	7368.00	1822.75	0.00	0.25	3019.00	3109.65	3019.00	1439.88	0.01	0.46	100.00	70.00	0.00	4349.00	4359.34	4449138.00	2.96	4233.58	4125.00
5	1	5	4705.00	8719.00	104.75	0	Spot (Block5, Row5, Column1)	4207.88	4311.00	472.37	0.01	0.11	2243.00	2272.96	2243.00	219.03	0.01	0.10	100.00	100.00	0.00	2068.00	1964.88	1199247.00	8.83	2908.82	2783.00
5	2	5	4976.00	8732.00	212.35	0	Spot (Block5, Row5, Column2)	2814.69	2825.00	176.88	0.00	0.06	2376.00	2384.89	2376.00	139.79	0.00	0.06	95.00	78.00	0.00	449.00	438.69	3608435.00	3.07	2559.31	2550.00
5	3	5	5293.00	8715.00	159.35	0	Spot (Block5, Row5, Column3)	3975.84	4084.00	432.86	0.01	0.11	2443.00	2477.80	2443.00	252.42	0.01	0.10	100.00	97.00	0.00	1641.00	1532.84	2783085.00	5.93	2939.51	2907.00
5	4	5	5595.00	8710.00	145.80	0	Spot (Block5, Row5, Column4)	9986.66	9042.50	4548.90	0.04	0.46	2480.00	2533.94	2480.00	287.00	0.01	0.11	100.00	100.00	0.00	6562.50	7506.66	5832210.00	25.97	4129.49	3954.00
5	5	5	5892.00	8708.00	145.90	0	Spot (Block5, Row5, Column5)	60301.81	65535.00	9995.03	0.04	0.17	2667.00	2797.19	2667.00	497.26	0.02	0.18	100.00	100.00	71.38	62868.00	57634.81	34975324.00	115.64	17819.21	15002.50
5	6	5	6201.00	8710.00	162.85	0	Spot (Block5, Row5, Column6)	4635.79	4501.00	936.25	0.01	0.20	2816.00	2887.83	2816.00	340.88	0.01	0.12	98.00	88.00	0.00	1685.00	1819.79	3407306.00	5.13	3320.13	3235.50
5	7	5	6503.00	8709.00	190.80	0	Spot (Block5, Row5, Column7)	3956.34	4011.00	476.93	0.01	0.12	2886.00	2943.19	2886.00	270.20	0.01	0.09	99.00	80.00	0.00	1125.00	1070.34	4059204.00	3.75	3254.85	3244.00
5	8	5	6796.00	8705.00	149.20	0	Spot (Block5, Row5, Column8)	30014.32	26483.50	19951.92	0.05	0.66	3025.00	3145.95	3025.00	1453.56	0.02	0.46	100.00	93.00	8.66	23458.50	26989.32	18368792.00	18.48	7811.58	6825.00
5	1	6	4695.00	9010.00	189.00	0	Spot (Block5, Row6, Column1)	3176.75	3241.00	334.74	0.01	0.11	2345.00	2338.30	2345.00	152.53	0.00	0.07	100.00	94.00	0.00	896.00	831.75	3195807.00	5.50	2629.51	2596.50
5	2	6	4992.00	9001.00	190.55	0	Spot (Block5, Row6, Column2)	3055.20	3039.00	205.12	0.00	0.07	2445.00	2465.85	2445.00	169.34	0.00	0.07	99.00	90.00	0.00	594.00	610.20	3134631.00	3.48	2694.65	2689.50
5	3	6	5311.00	9011.00	110.90	0	Spot (Block5, Row6, Column3)	31621.19	32323.50	10251.09	0.01	0.32	2495.00	2534.36	2495.00	245.07	0.01	0.10	100.00	100.00	0.00	29828.50	29126.19	10118782.00	118.69	9956.89	8892.00
5	4	6	5595.00	9009.00	148.10	0	Spot (Block5, Row6, Column4)	5026.13	5010.00	877.35	0.00	0.17	2530.00	2595.60	2530.00	333.52	0.01	0.13	100.00	99.00	0.00	2480.00	2496.13	2995576.00	7.29	3317.56	3246.00
5	5	6	5900.00	9007.00	121.30	0	Spot (Block5, Row6, Column5)	63174.20	65535.00	5931.99	0.02	0.09	2643.00	2727.78	2643.00	431.95	0.01	0.16	100.00	100.00	77.69	62892.00	60531.20	24638056.00	139.94	19930.20	15822.50
5	6	6	6193.00	9004.00	160.25	0	Spot (Block5, Row6, Column6)	4249.72	4103.00	847.29	0.02	0.20	2764.00	2822.93	2764.00	319.18	0.01	0.11	93.00	77.00	0.00	1339.00	1485.72	3008803.00	4.47	3156.90	3132.00
5	7	6	6493.00	9004.00	148.35	0	Spot (Block5, Row6, Column7)	22605.29	20924.50	12173.60	0.03	0.54	2893.00	2955.87	2893.00	272.30	0.01	0.09	100.00	100.00	0.17	18031.50	19712.29	13563176.00	72.16	7011.12	6111.00
5	8	6	6800.00	9010.00	148.70	0	Spot (Block5, Row6, Column8)	25039.00	23487.00	14434.31	0.03	0.58	3058.00	3110.40	3058.00	340.73	0.01	0.11	100.00	100.00	0.00	20429.00	21981.00	15023398.00	64.36	7535.97	6829.50
5	1	7	4701.00	9300.00	203.10	0	Spot (Block5, Row7, Column1)	3219.67	3238.00	367.34	0.00	0.11	2357.00	2382.99	2357.00	278.24	0.00	0.12	99.00	69.00	0.00	881.00	862.67	3763799.00	3.01	2667.58	2668.00
5	2	7	4996.00	9305.00	186.30	0	Spot (Block5, Row7, Column2)	2930.09	2942.00	155.55	0.00	0.05	2444.00	2448.92	2444.00	110.12	0.00	0.04	99.00	95.00	0.00	498.00	486.09	2856840.00	4.37	2649.11	2636.00
5	3	7	5308.00	9318.00	225.15	0	Spot (Block5, Row7, Column3)	2924.81	2926.00	144.88	0.00	0.05	2530.00	2554.28	2530.00	189.95	0.00	0.07	94.00	52.00	0.00	396.00	394.81	4255592.00	1.95	2702.47	2710.00
5	4	7	5599.00	9324.00	208.40	0	Spot (Block5, Row7, Column4)	3116.59	3101.00	215.23	0.00	0.07	2638.00	2659.78	2638.00	192.10	0.00	0.07	92.00	63.00	0.00	463.00	478.59	3842757.00	2.38	2834.42	2801.00
5	5	7	5907.00	9309.00	152.30	0	Spot (Block5, Row7, Column5)	5273.99	5105.00	1187.92	0.01	0.23	2693.00	2724.21	2693.00	292.49	0.01	0.11	100.00	99.00	0.00	2412.00	2580.99	3359533.00	8.72	3488.84	3426.00
5	6	7	6192.00	9309.00	187.50	0	Spot (Block5, Row7, Column6)	3667.64	3656.00	348.58	0.00	0.10	2781.00	2809.49	2781.00	230.77	0.00	0.08	99.00	93.00	0.00	875.00	886.64	3638298.00	3.72	3141.63	3151.00
5	7	7	6492.00	9314.00	128.55	0	Spot (Block5, Row7, Column7)	9192.92	8481.00	3576.84	0.04	0.39	2854.00	2901.85	2854.00	244.71	0.01	0.08	100.00	100.00	0.00	5627.00	6338.92	4072463.00	25.71	4808.35	4630.00
5	8	7	6795.00	9313.00	95.30	0	Spot (Block5, Row7, Column8)	7883.58	7918.00	1076.09	0.00	0.14	3020.00	3031.00	3020.00	217.54	0.00	0.07	100.00	100.00	0.00	4898.00	4863.58	1805339.00	22.31	4816.05	4662.00
5	1	8	4687.00	9613.00	140.25	0	Spot (Block5, Row8, Column1)	64969.62	65535.00	3040.96	0.00	0.05	2303.00	2374.69	2303.00	392.40	0.01	0.17	100.00	100.00	95.33	63232.00	62666.62	34759024.00	159.52	21587.72	19167.00
5	2	8	4999.00	9611.00	157.25	0	Spot (Block5, Row8, Column2)	3413.56	3458.00	429.69	0.01	0.13	2445.00	2470.56	2445.00	302.71	0.00	0.12	93.00	72.00	0.00	1013.00	968.56	2338292.00	3.12	2687.43	2688.50
5	3	8	5302.00	9603.00	121.55	0	Spot (Block5, Row8, Column3)	9190.87	8565.00	4341.43	0.03	0.47	2561.00	2578.09	2561.00	184.77	0.00	0.07	100.00	100.00	0.00	6004.00	6629.87	3584440.00	35.79	4567.71	4028.00
5	4	8	5594.00	9594.00	143.50	0	Spot (Block5, Row8, Column4)	3547.13	3436.00	482.93	0.01	0.14	2661.00	2675.70	2661.00	187.69	0.00	0.07	99.00	94.00	0.00	775.00	886.13	1989940.00	4.64	3007.33	2978.00
5	5	8	5918.00	9609.00	215.25	0	Spot (Block5, Row8, Column5)	3234.09	3216.00	369.98	0.00	0.11	2748.00	2767.05	2748.00	202.33	0.00	0.07	85.00	63.00	0.00	468.00	486.09	4294873.00	2.31	2967.25	2848.50
5	6	8	6198.00	9605.00	161.45	0	Spot (Block5, Row8, Column6)	4397.95	4449.00	534.81	0.01	0.12	2789.00	2811.21	2789.00	208.89	0.00	0.07	100.00	99.00	0.00	1660.00	1608.95	3153328.00	7.60	3300.53	3299.50
5	7	8	6497.00	9608.00	143.60	0	Spot (Block5, Row8, Column7)	7274.15	7308.50	1877.06	0.00	0.26	2835.00	2868.85	2835.00	239.08	0.01	0.08	100.00	100.00	0.00	4473.50	4439.15	4029878.00	18.43	4132.39	3955.00
5	8	8	6801.00	9609.00	122.25	0	Spot (Block5, Row8, Column8)	14842.02	14417.50	3881.85	0.01	0.26	2965.00	2989.52	2965.00	266.33	0.00	0.09	100.00	100.00	0.00	11452.50	11877.02	5907124.00	44.50	6366.61	6047.00
6	1	1	9198.00	7503.00	163.15	0	Spot (Block6, Row1, Column1)	65067.34	65535.00	2249.54	0.00	0.03	14714.00	14876.67	14714.00	1855.97	0.00	0.12	100.00	100.00	92.83	50821.00	50353.34	48085244.00	27.04	31785.92	28894.50
6	2	1	9510.00	7493.00	137.00	0	Spot (Block6, Row1, Column2)	25551.21	25248.50	4753.41	0.01	0.19	14491.50	14678.01	14491.50	1813.62	0.01	0.12	99.00	97.00	0.00	10757.00	11059.71	12928910.00	6.00	17594.12	17382.50
6	3	1	9797.00	7510.00	182.10	0	Spot (Block6, Row1, Column3)	20208.70	18623.50	4380.32	0.04	0.22	14273.00	14352.88	14273.00	1218.49	0.00	0.08	91.00	76.00	0.00	4350.50	5935.70	18713256.00	4.81	15993.34	16047.50
6	4	1	10100.00	7507.00	111.05	0	Spot (Block6, Row1, Column4)	23964.08	23642.00	3315.15	0.01	0.14	14001.00	14042.17	14001.00	1234.34	0.00	0.09	100.00	100.00	0.00	9641.00	9963.08	7692471.00	8.04	17467.77	17350.00
6	5	1	10395.00	7507.00	149.70	0	Spot (Block6, Row1, Column5)	41734.57	40529.00	16622.15	0.01	0.40	13808.50	13891.23	13808.50	1240.07	0.00	0.09	100.00	100.00	16.10	26720.50	27926.07	25666860.00	22.45	20363.26	19811.00
6	6	1	10703.00	7503.00	111.60	0	Spot (Block6, Row1, Column6)	30785.67	29224.50	8561.39	0.02	0.28	13704.00	13787.63	13704.00	1205.88	0.00	0.09	100.00	100.00	0.93	15520.50	17081.67	9912986.00	14.10	19301.65	18654.00
6	7	1	10994.00	7503.00	141.65	0	Spot (Block6, Row1, Column7)	43358.45	42142.50	10826.66	0.01	0.25	13725.00	13808.42	13725.00	1241.59	0.00	0.09	100.00	100.00	4.58	28417.50	29633.45	23673732.00	23.80	22522.16	20494.00
6	8	1	11304.00	7502.00	203.00	0	Spot (Block6, Row1, Column8)	17198.20	17038.50	1860.97	0.00	0.11	14096.00	14191.63	14096.00	1242.66	0.00	0.09	86.00	58.00	0.00	2942.50	3102.20	20121904.00	2.42	15277.89	15322.00
6	1	2	9193.00	7807.00	176.15	0	Spot (Block6, Row2, Column1)	16695.51	16607.00	1268.65	0.00	0.08	14463.50	14578.34	14463.50	1253.76	0.00	0.09	73.00	39.00	0.00	2143.50	2232.01	14508394.00	1.69	15261.63	15200.00
6	2	2	9491.00	7810.00	128.30	0	Spot (Block6, Row2, Column2)	23145.92	22937.50	2891.49	0.00	0.12	14357.00	14467.02	14357.00	1201.84	0.00	0.08	100.00	99.00	0.00	8580.50	8788.92	10137911.00	7.22	17527.54	17468.00
6	3	2	9793.00	7807.00	188.90	0	Spot (Block6, Row2, Column3)	16977.55	16818.00	1650.40	0.00	0.10	14333.00	14393.67	14333.00	1200.46	0.00	0.08	82.00	51.00	0.00	2485.00	2644.55	17079424.00	2.15	15515.27	15581.50
6	4	2	10096.00	7808.00	177.90	0	Spot (Block6, Row2, Column4)	19867.90	19639.50	2533.47	0.01	0.13	14060.00	14116.85	14060.00	1221.90	0.00	0.09	98.00	92.00	0.00	5579.50	5807.90	17682428.00	4.71	15987.78	16121.50
6	5	2	10395.00	7811.00	215.55	0	Spot (Block6, Row2, Column5)	19371.32	19111.00	2077.48	0.01	0.11	13844.00	13890.32	13844.00	1231.86	0.00	0.09	99.00	97.00	0.00	5267.00	5527.32	25744480.00	4.45	15795.01	15668.50
6	6	2	10698.00	7808.00	130.00	0	Spot (Block6, Row2, Column6)	16811.86	16712.00	1395.42	0.00	0.08	13504.00	13597.05	13504.00	1190.88	0.00	0.09	96.00	65.00	0.00	3208.00	3307.86	7615773.00	2.70	15140.12	15157.00
6	7	2	11001.00	7801.00	115.80	0	Spot (Block6, Row2, Column7)	16677.81	16445.00	1522.67	0.01	0.09	13481.00	13577.35	13481.00	1193.87	0.00	0.09	92.00	64.00	0.00	2964.00	3196.81	5820556.00	2.60	14720.44	14700.00
6	8	2	11303.00	7810.00	155.90	0	Spot (Block6, Row2, Column8)	16802.23	16850.00	1415.74	0.00	0.08	13959.00	14058.88	13959.00	1219.14	0.00	0.09	84.00	62.00	0.00	2891.00	2843.23	11240690.00	2.25	15155.30	14971.00
6	1	3	9198.00	8108.00	159.00	0	Spot (Block6, Row3, Column1)	24664.71	23309.50	5949.01	0.02	0.24	14089.00	14176.49	14089.00	1178.33	0.00	0.08	99.00	98.00	0.00	9220.50	10575.71	17215968.00	8.90	16687.50	16772.00
6	2	3	9505.00	8107.00	202.40	0	Spot (Block6, Row3, Column2)	17103.55	16820.50	1554.72	0.01	0.09	14113.00	14197.07	14113.00	1222.11	0.00	0.09	89.00	57.00	0.00	2707.50	2990.55	19908532.00	2.38	15273.79	15331.00
6	3	3	9807.00	8113.00	130.10	0	Spot (Block6, Row3, Column3)	17572.28	17270.50	2008.72	0.01	0.11	14316.00	14364.86	14316.00	1240.59	0.00	0.09	85.00	63.00	0.00	2954.50	3256.28	8012961.00	2.59	15766.23	15714.50
6	4	3	10088.00	8105.00	153.25	0	Spot (Block6, Row3, Column4)	25623.78	24529.50	6118.31	0.02	0.24	14197.00	14229.77	14197.00	1236.77	0.00	0.09	99.00	99.00	0.15	10332.50	11426.78	16604210.00	9.21	17289.88	17188.00
6	5	3	10405.00	8111.00	156.95	0	Spot (Block6, Row3, Column5)	17534.58	17170.00	2069.41	0.01	0.12	14091.50	14126.90	14091.50	1268.84	0.00	0.09	91.00	67.00	0.00	3078.50	3443.08	11905980.00	2.69	15802.56	15886.00
6	6	3	10694.00	8106.00	175.35	0	Spot (Block6, Row3, Column6)	20227.42	19960.00	2535.58	0.01	0.13	13877.00	13906.70	13877.00	1255.64	0.00	0.09	99.00	94.00	0.00	6083.00	6350.42	17456268.00	5.03	16121.72	16064.00
6	7	3	11001.00	8108.00	151.30	0	Spot (Block6, Row3, Column7)	25610.33	24225.00	6748.98	0.02	0.26	13606.00	13715.43	13606.00	1439.64	0.00	0.10	100.00	97.00	0.00	10619.00	12004.33	16032066.00	8.26	16786.31	16899.00
6	8	3	11294.00	8108.00	191.60	0	Spot (Block6, Row3, Column8)	16680.80	16363.00	1576.07	0.01	0.09	13946.00	14092.30	13946.00	1457.04	0.00	0.10	79.00	42.00	0.00	2417.00	2734.80	17314660.00	1.78	14999.14	15111.00
6	1	4	9196.00	8409.00	158.80	0	Spot (Block6, Row4, Column1)	24565.60	24182.00	5219.00	0.01	0.21	14225.00	14284.92	14225.00	1224.55	0.00	0.09	100.00	98.00	0.00	9957.00	10340.60	17023956.00	8.40	16728.14	16801.00
6	2	4	9494.00	8403.00	212.90	0	Spot (Block6, Row4, Column2)	19696.53	19505.00	2847.92	0.00	0.14	14215.50	14268.15	14215.50	1264.84	0.00	0.09	97.00	88.00	0.00	5289.50	5481.03	25506976.00	4.29	16699.53	15958.50
6	3	4	9795.00	8409.00	147.90	0	Spot (Block6, Row4, Column3)	48579.91	48469.00	13023.66	0.00	0.27	14439.00	14515.07	14439.00	1332.04	0.00	0.09	100.00	100.00	19.13	34030.00	34140.91	28953748.00	25.57	22546.21	21360.50
6	4	4	10098.00	8402.00	159.75	0	Spot (Block6, Row4, Column4)	16994.04	16752.00	1382.64	0.01	0.08	14402.00	14479.17	14402.00	1259.13	0.00	0.09	83.00	44.00	0.00	2350.00	2592.04	12014788.00	2.00	15364.39	15112.00
6	5	4	10398.00	8404.00	154.95	0	Spot (Block6, Row4, Column5)	18252.24	17866.00	1854.09	0.01	0.10	14465.50	14600.05	14465.50	1322.31	0.00	0.09	97.00	69.00	0.00	3400.50	3786.74	12064734.00	2.76	16040.51	16160.00
6	6	4	10702.00	8415.00	92.45	0	Spot (Block6, Row4, Column6)	23074.75	19515.00	10710.28	0.07	0.46	14193.00	14262.81	14193.00	1281.18	0.00	0.09	100.00	97.00	3.72	5322.00	8881.75	4961071.00	6.88	17105.07	16957.00
6	7	4	11015.00	8403.00	128.90	0	Spot (Block6, Row4, Column7)	24875.12	23936.00	5031.65	0.02	0.20	13925.50	13993.00	13925.50	1422.49	0.00	0.10	100.00	99.00	0.00	10010.50	10949.62	11019680.00	7.65	17259.99	17301.00
6	8	4	11298.00	8416.00	173.10	0	Spot (Block6, Row4, Column8)	19875.39	19267.50	3231.67	0.01	0.16	14158.00	14274.24	14158.00	1466.18	0.00	0.10	94.00	80.00	0.00	5109.50	5717.39	16536329.00	3.82	15887.46	15879.50
6	1	5	9192.00	8711.00	97.85	0	Spot (Block6, Row5, Column1)	28189.37	27681.00	3856.05	0.01	0.14	14783.00	14832.73	14783.00	1231.19	0.00	0.08	100.00	100.00	0.00	12898.00	13406.37	6934585.00	10.85	18678.73	18158.00
6	2	5	9489.00	8712.00	193.95	0	Spot (Block6, Row5, Column2)	17982.19	17938.00	1740.60	0.00	0.10	14660.00	14722.59	14660.00	1258.24	0.00	0.09	88.00	61.00	0.00	3278.00	3322.19	19097094.00	2.59	16029.82	15989.00
6	3	5	9803.00	8704.00	185.45	0	Spot (Block6, Row5, Column3)	24107.15	24109.50	4020.07	0.00	0.17	14782.00	14879.05	14782.00	1378.03	0.00	0.09	100.00	96.00	0.00	9327.50	9325.15	23383924.00	6.70	18000.12	18092.00
6	4	5	10088.00	8707.00	175.20	0	Spot (Block6, Row5, Column4)	20691.82	20471.50	2864.35	0.00	0.14	14774.00	14891.31	14774.00	1346.54	0.00	0.09	97.00	88.00	0.00	5697.50	5917.82	17670816.00	4.31	16881.68	16965.50
6	5	5	10396.00	8704.00	148.10	0	Spot (Block6, Row5, Column5)	59177.36	65535.00	9554.41	0.04	0.16	14765.00	14927.74	14765.00	1462.40	0.00	0.10	100.00	100.00	59.30	50770.00	44412.36	35329164.00	30.26	27692.45	25577.00
6	6	5	10693.00	8711.00	183.75	0	Spot (Block6, Row5, Column6)	17568.21	17286.00	1593.09	0.01	0.09	14405.50	14511.92	14405.50	1386.24	0.00	0.10	86.00	53.00	0.00	2880.50	3162.71	16601957.00	2.20	15863.79	15846.00
6	7	5	10994.00	8704.00	182.10	0	Spot (Block6, Row5, Column7)	20549.41	20131.00	2888.53	0.01	0.14	14251.00	14343.01	14251.00	1349.02	0.00	0.09	98.00	90.00	0.00	5880.00	6298.41	19336988.00	4.60	16422.83	16443.00
6	8	5	11301.00	8709.00	150.65	0	Spot (Block6, Row5, Column8)	45382.09	44113.50	16564.76	0.01	0.37	14623.00	14736.63	14623.00	1386.81	0.00	0.09	100.00	100.00	24.68	29490.50	30759.09	28137056.00	22.10	21337.45	20859.50
6	1	6	9202.00	9010.00	190.40	0	Spot (Block6, Row6, Column1)	21717.10	21628.50	2972.01	0.00	0.14	15157.00	15213.55	15157.00	1279.29	0.00	0.08	98.00	90.00	0.00	6471.50	6560.10	22194874.00	5.08	17553.91	17519.00
6	2	6	9496.00	9004.00	194.90	0	Spot (Block6, Row6, Column2)	19484.80	19267.50	2245.87	0.00	0.12	14891.00	14995.62	14891.00	1326.27	0.00	0.09	92.00	80.00	0.00	4376.50	4593.80	20926704.00	3.38	16788.11	16737.00
6	3	6	9800.00	9007.00	120.40	0	Spot (Block6, Row6, Column3)	52117.88	54022.00	11943.10	0.02	0.23	14835.00	14949.63	14835.00	1361.82	0.00	0.09	100.00	100.00	27.30	39187.00	37282.88	19856960.00	27.29	25903.74	24602.00
6	4	6	10093.00	9004.00	174.45	0	Spot (Block6, Row6, Column4)	19792.82	19545.50	2270.29	0.01	0.11	14812.00	14931.48	14812.00	1359.97	0.00	0.09	94.00	85.00	0.00	4733.50	4980.82	16863480.00	3.57	16819.14	16784.00
6	5	6	10395.00	9009.00	146.45	0	Spot (Block6, Row6, Column5)	59815.22	65535.00	8885.87	0.04	0.15	14657.50	14787.66	14657.50	1455.02	0.00	0.10	100.00	100.00	60.82	50877.50	45157.72	35111812.00	30.95	28152.72	26023.00
6	6	6	10696.00	9006.00	192.80	0	Spot (Block6, Row6, Column6)	17524.20	17245.00	1936.88	0.01	0.11	14505.50	14552.85	14505.50	1333.18	0.00	0.09	81.00	51.00	0.00	2739.50	3018.70	18330308.00	2.23	15493.17	15405.50
6	7	6	10994.00	9000.00	150.15	0	Spot (Block6, Row6, Column7)	37949.00	36790.00	12909.07	0.01	0.34	14652.00	14706.79	14652.00	1369.32	0.00	0.09	100.00	99.00	2.78	22138.00	23297.00	23224808.00	16.97	19956.02	19497.00
6	8	6	11303.00	9007.00	152.70	0	Spot (Block6, Row6, Column8)	44033.57	42532.00	15701.25	0.02	0.36	15045.00	15144.02	15045.00	1389.75	0.00	0.09	100.00	100.00	17.87	27487.00	28988.57	28093536.00	20.79	21514.32	20913.00
6	1	7	9200.00	9301.00	205.65	0	Spot (Block6, Row7, Column1)	22489.69	21833.00	3445.01	0.01	0.15	15430.00	15537.77	15430.00	1419.04	0.00	0.09	99.00	94.00	0.00	6403.00	7059.69	27055084.00	4.90	17670.47	17686.00
6	2	7	9495.00	9312.00	197.25	0	Spot (Block6, Row7, Column2)	17636.07	17440.00	2010.09	0.00	0.11	14959.00	15087.44	14959.00	1341.57	0.00	0.09	74.00	44.00	0.00	2481.00	2677.07	19434962.00	1.90	16322.44	16163.00
6	3	7	9798.00	9310.00	204.75	0	Spot (Block6, Row7, Column3)	17650.21	17331.00	1995.78	0.01	0.11	14876.00	15002.37	14876.00	1342.75	0.00	0.09	75.00	46.00	0.00	2455.00	2774.21	21056692.00	1.97	16195.87	16282.00
6	4	7	10098.00	9314.00	208.05	0	Spot (Block6, Row7, Column4)	17496.05	17463.00	1630.75	0.00	0.09	14746.00	14842.91	14746.00	1269.36	0.00	0.09	79.00	52.00	0.00	2717.00	2750.05	21467646.00	2.09	16174.71	16148.00
6	5	7	10402.00	9303.00	130.60	0	Spot (Block6, Row7, Column5)	18993.82	18750.00	1839.04	0.01	0.10	14537.00	14629.04	14537.00	1320.91	0.00	0.09	98.00	83.00	0.00	4213.00	4456.82	8699171.00	3.30	16369.69	16351.00
6	6	7	10696.00	9306.00	199.35	0	Spot (Block6, Row7, Column6)	19882.39	19622.50	2448.25	0.01	0.12	14654.50	14701.07	14654.50	1346.70	0.00	0.09	95.00	85.00	0.00	4968.00	5227.89	22427324.00	3.85	16698.50	16606.00
6	7	7	10992.00	9310.00	141.30	0	Spot (Block6, Row7, Column7)	26098.35	25093.00	5597.59	0.02	0.21	14845.00	14909.06	14845.00	1341.92	0.00	0.09	100.00	99.00	0.00	10248.00	11253.35	14119207.00	8.34	17998.27	17750.00
6	8	7	11300.00	9308.00	150.55	0	Spot (Block6, Row7, Column8)	27700.57	27483.00	3488.30	0.00	0.13	15193.00	15276.03	15193.00	1362.52	0.00	0.09	100.00	100.00	0.00	12290.00	12507.57	17146652.00	9.12	19388.65	18758.00
6	1	8	9194.00	9609.00	153.60	0	Spot (Block6, Row8, Column1)	64924.67	65535.00	2795.62	0.00	0.04	15731.00	15803.45	15731.00	1466.01	0.00	0.09	100.00	100.00	94.16	49804.00	49193.67	42266348.00	33.51	31369.42	28775.00
6	2	8	9501.00	9606.00	190.00	0	Spot (Block6, Row8, Column2)	18889.82	18825.00	1847.37	0.00	0.10	15800.00	15881.42	15800.00	1617.27	0.00	0.10	75.00	46.00	0.00	3025.00	3089.82	19343160.00	1.86	17268.24	17067.00
6	3	8	9802.00	9608.00	129.80	0	Spot (Block6, Row8, Column3)	31476.89	30046.00	7715.81	0.02	0.25	15926.00	16045.69	15926.00	1717.17	0.00	0.11	100.00	99.00	0.22	14120.00	15550.89	14259030.00	8.99	20233.59	19880.00
6	4	8	10101.00	9607.00	116.00	0	Spot (Block6, Row8, Column4)	20744.68	20613.00	2245.66	0.00	0.11	15173.00	15226.34	15173.00	1396.32	0.00	0.09	98.00	92.00	0.00	5440.00	5571.68	7302126.00	3.95	17256.37	17259.00
6	5	8	10389.00	9607.00	204.15	0	Spot (Block6, Row8, Column5)	17388.02	17361.00	1498.40	0.00	0.09	14787.00	14846.52	14787.00	1327.01	0.00	0.09	73.00	48.00	0.00	2574.00	2601.02	20622192.00	1.92	15869.21	15742.00
6	6	8	10697.00	9606.00	165.95	0	Spot (Block6, Row8, Column6)	25020.00	24864.00	4089.79	0.00	0.16	15090.00	15112.43	15090.00	1390.75	0.00	0.09	99.00	98.00	0.00	9774.00	9930.00	19115276.00	7.12	17896.41	17981.00
6	7	8	10998.00	9610.00	155.85	0	Spot (Block6, Row8, Column7)	24636.35	24045.00	4367.29	0.01	0.18	15189.00	15245.64	15189.00	1392.32	0.00	0.09	100.00	96.00	0.00	8856.00	9447.35	16506354.00	6.74	17861.09	17659.50
6	8	8	11304.00	9606.00	128.45	0	Spot (Block6, Row8, Column8)	29434.73	29532.00	4845.95	0.00	0.16	15408.00	15472.65	15408.00	1419.35	0.00	0.09	100.00	99.00	0.00	14124.00	14026.73	12862979.00	9.84	19103.12	19170.00
7	1	1	13696.00	7499.00	162.55	0	Spot (Block7, Row1, Column1)	64831.77	65535.00	3331.02	0.00	0.05	6112.00	6218.93	6112.00	644.16	0.01	0.10	100.00	100.00	90.55	59423.00	58719.77	47327656.00	90.99	25151.29	21434.50
7	2	1	13998.00	7504.00	176.85	0	Spot (Block7, Row1, Column2)	7687.10	7567.00	870.42	0.01	0.11	5907.00	5987.36	5907.00	544.44	0.01	0.09	94.00	76.00	0.00	1660.00	1780.10	6718528.00	3.12	6561.01	6488.00
7	3	1	14301.00	7469.00	194.10	0	Spot (Block7, Row1, Column3)	6645.89	6550.00	611.66	0.01	0.09	5840.00	5933.40	5840.00	1361.34	0.01	0.23	17.00	0.00	0.00	710.00	805.89	7077873.00	0.52	6132.14	6262.50
7	4	1	14598.00	7500.00	139.35	0	Spot (Block7, Row1, Column4)	7347.60	7189.00	717.19	0.01	0.10	5752.00	5806.24	5752.00	698.77	0.00	0.12	93.00	51.00	0.00	1437.00	1595.60	3850145.00	2.21	6279.55	6297.00
7	5	1	14897.00	7493.00	187.50	0	Spot (Block7, Row1, Column5)	6933.44	6869.00	566.79	0.00	0.08	5577.00	5653.19	5577.00	665.09	0.01	0.12	88.00	47.00	0.00	1292.00	1356.44	6850234.00	1.92	6191.85	6222.50
7	6	1	15202.00	7501.00	128.80	0	Spot (Block7, Row1, Column6)	6890.36	6795.00	655.46	0.01	0.10	5472.00	5532.84	5472.00	377.78	0.00	0.07	97.00	93.00	0.00	1323.00	1418.36	3079993.00	3.59	5998.04	6105.00
7	7	1	15490.00	7499.00	142.65	0	Spot (Block7, Row1, Column7)	7016.21	6898.00	733.36	0.01	0.10	5482.00	5529.40	5482.00	363.10	0.00	0.07	99.00	89.00	0.00	1416.00	1534.21	3908029.00	4.09	6046.09	6010.00
7	8	1	15802.00	7504.00	201.10	0	Spot (Block7, Row1, Column8)	6642.91	6557.00	576.18	0.01	0.09	5486.00	5564.65	5486.00	1413.28	0.01	0.25	32.00	0.00	0.00	1071.00	1156.91	7639351.00	0.76	5879.80	5918.00
7	1	2	13705.00	7813.00	154.85	0	Spot (Block7, Row2, Column1)	6685.16	6617.00	542.14	0.00	0.08	5856.00	5921.68	5856.00	499.28	0.00	0.08	66.00	37.00	0.00	761.00	829.16	4385462.00	1.53	6215.08	6150.00
7	2	2	14003.00	7807.00	147.55	0	Spot (Block7, Row2, Column2)	6868.68	6897.50	424.10	0.00	0.06	5709.00	5751.49	5709.00	391.84	0.00	0.07	96.00	83.00	0.00	1188.50	1159.68	4093736.00	2.85	6189.74	6160.50
7	3	2	14309.00	7815.00	179.85	0	Spot (Block7, Row2, Column3)	6667.18	6609.00	495.48	0.00	0.07	5683.00	5771.00	5683.00	1382.08	0.01	0.24	17.00	0.00	0.00	926.00	984.18	6040463.00	0.65	6132.80	5981.00
7	4	2	14608.00	7804.00	183.80	0	Spot (Block7, Row2, Column4)	7240.76	6631.00	4849.70	0.04	0.67	5605.00	5650.65	5605.00	769.02	0.00	0.14	64.00	17.00	0.42	1026.00	1635.76	6893204.00	2.07	6075.99	6022.50
7	5	2	14896.00	7805.00	212.25	0	Spot (Block7, Row2, Column5)	7694.69	7626.50	802.08	0.00	0.10	5457.00	5536.91	5457.00	765.54	0.01	0.14	98.00	78.00	0.00	2169.50	2237.69	9879977.00	2.82	6323.18	6253.50
7	6	2	15204.00	7800.00	135.75	0	Spot (Block7, Row2, Column6)	6441.42	6441.50	417.26	0.00	0.06	5394.00	5441.72	5394.00	370.05	0.00	0.07	93.00	76.00	0.00	1047.50	1047.42	3194943.00	2.70	5895.47	5905.00
7	7	2	15492.00	7795.00	207.35	0	Spot (Block7, Row2, Column7)	6277.34	6199.00	488.40	0.01	0.08	5393.00	5426.66	5393.00	353.27	0.00	0.07	83.00	59.00	0.00	806.00	884.34	7696015.00	2.41	5767.26	5710.00
7	8	2	15797.00	7799.00	130.20	0	Spot (Block7, Row2, Column8)	6257.81	6316.00	442.36	0.00	0.07	5381.00	5411.78	5381.00	336.77	0.00	0.06	85.00	62.00	0.00	935.00	876.81	2841046.00	2.51	5918.20	5876.00
7	1	3	13696.00	8112.00	167.15	0	Spot (Block7, Row3, Column1)	7584.05	7456.00	829.52	0.01	0.11	5764.00	5806.49	5764.00	422.66	0.00	0.07	99.00	90.00	0.00	1692.00	1820.05	5907977.00	4.21	6411.61	6397.00
7	2	3	13992.00	8093.00	184.60	0	Spot (Block7, Row3, Column2)	6811.23	6629.50	892.28	0.01	0.13	5665.00	5694.03	5665.00	383.86	0.00	0.07	91.00	66.00	0.00	964.50	1146.23	6497911.00	2.91	6123.50	6075.00
7	3	3	14306.00	8111.00	154.10	0	Spot (Block7, Row3, Column3)	6978.38	6910.50	511.82	0.00	0.07	5684.00	5741.10	5684.00	420.69	0.00	0.07	96.00	83.00	0.00	1226.50	1294.38	4549902.00	2.94	6231.65	6195.00
7	4	3	14591.00	8105.00	179.35	0	Spot (Block7, Row3, Column4)	7264.76	7179.00	738.63	0.01	0.10	5648.50	5683.44	5648.50	422.36	0.00	0.07	97.00	85.00	0.00	1530.50	1616.26	6531016.00	3.74	6282.03	6306.00
7	5	3	14899.00	8108.00	170.75	0	Spot (Block7, Row3, Column5)	6857.15	6742.00	738.35	0.01	0.11	5524.00	5560.48	5524.00	410.14	0.00	0.07	96.00	71.00	0.00	1218.00	1333.15	5561151.00	3.16	6024.59	6029.00
7	6	3	15184.00	8102.00	183.60	0	Spot (Block7, Row3, Column6)	7061.55	6949.00	687.37	0.01	0.10	5465.00	5559.00	5465.00	1185.07	0.01	0.21	66.00	15.00	0.00	1484.00	1596.55	6694353.00	1.27	6215.64	6183.00
7	7	3	15526.00	8104.00	185.85	0	Spot (Block7, Row3, Column7)	6208.43	6225.00	433.64	0.00	0.07	5449.00	5529.09	5449.00	1209.74	0.01	0.22	17.00	0.00	0.00	776.00	759.43	6034593.00	0.56	5759.17	5741.00
7	8	3	15800.00	8104.00	184.90	0	Spot (Block7, Row3, Column8)	6411.57	6390.00	479.54	0.00	0.07	5367.00	5396.51	5367.00	345.67	0.00	0.06	92.00	74.00	0.00	1023.00	1044.57	6167930.00	2.94	5826.01	5751.50
7	1	4	13695.00	8409.00	196.95	0	Spot (Block7, Row4, Column1)	7424.24	7259.00	796.78	0.01	0.11	5866.00	5910.58	5866.00	468.53	0.00	0.08	95.00	75.00	0.00	1393.00	1558.24	8151816.00	3.23	6345.71	6341.50
7	2	4	13993.00	8415.00	196.90	0	Spot (Block7, Row4, Column2)	6879.33	6831.00	596.76	0.00	0.09	5800.50	5894.12	5800.50	1226.69	0.01	0.21	40.00	0.00	0.00	1030.50	1078.83	7560385.00	0.80	6198.43	6075.00
7	3	4	14293.00	8403.00	155.00	0	Spot (Block7, Row4, Column3)	10665.16	10464.00	1913.74	0.01	0.18	5904.00	6006.03	5904.00	1178.08	0.01	0.20	98.00	91.00	0.00	4560.00	4761.16	7039008.00	3.95	7329.19	7322.00
7	4	4	14607.00	8416.00	164.80	0	Spot (Block7, Row4, Column4)	6897.93	6817.50	544.40	0.01	0.08	5846.00	5915.90	5846.00	440.62	0.01	0.07	88.00	57.00	0.00	971.50	1051.93	5201042.00	2.23	6406.91	6432.50
7	5	4	14884.00	8403.00	172.00	0	Spot (Block7, Row4, Column5)	6992.68	6928.00	764.87	0.00	0.11	5747.00	5792.98	5747.00	421.17	0.00	0.07	89.00	67.00	0.00	1181.00	1245.68	5747979.00	2.85	6261.90	6197.50
7	6	4	15200.00	8413.00	171.95	0	Spot (Block7, Row4, Column6)	8100.16	8050.00	856.36	0.00	0.11	5621.00	5664.88	5621.00	398.13	0.00	0.07	100.00	97.00	0.00	2429.00	2479.16	6666429.00	6.12	6465.25	6412.00
7	7	4	15515.00	8397.00	128.90	0	Spot (Block7, Row4, Column7)	7207.07	7099.50	658.19	0.01	0.09	5531.00	5574.69	5531.00	379.11	0.00	0.07	99.00	95.00	0.00	1568.50	1676.07	3199937.00	4.31	6241.63	6206.50
7	8	4	15792.00	8414.00	163.35	0	Spot (Block7, Row4, Column8)	7992.62	7893.00	1029.50	0.01	0.13	5533.00	5553.77	5533.00	359.53	0.00	0.06	100.00	98.00	0.00	2360.00	2459.62	5922530.00	6.78	6319.28	6313.00
7	1	5	13702.00	8713.00	122.25	0	Spot (Block7, Row5, Column1)	8333.23	8169.50	851.54	0.01	0.10	6123.00	6195.71	6123.00	493.00	0.01	0.08	99.00	95.00	0.00	2046.50	2210.23	3283291.00	4.34	7081.18	7146.00
7	2	5	13997.00	8714.00	211.60	0	Spot (Block7, Row5, Column2)	7168.58	7097.50	628.25	0.00	0.09	6023.00	6130.04	6023.00	1242.83	0.01	0.20	41.00	1.00	0.00	1074.50	1145.58	9132774.00	0.84	6259.49	6207.50
7	3	5	14296.00	8722.00	180.75	0	Spot (Block7, Row5, Column3)	7552.56	7428.50	614.97	0.01	0.08	6087.00	6179.51	6087.00	1243.39	0.01	0.20	54.00	4.00	0.00	1341.50	1465.56	6918149.00	1.10	6818.00	6797.00
7	4	5	14604.00	8712.00	190.70	0	Spot (Block7, Row5, Column4)	7490.79	7452.00	638.40	0.00	0.09	6080.00	6151.34	6080.00	612.03	0.01	0.10	89.00	61.00	0.00	1372.00	1410.79	7685551.00	2.19	6607.46	6581.50
7	5	5	14900.00	8708.00	153.65	0	Spot (Block7, Row5, Column5)	10941.92	10678.50	1946.38	0.01	0.18	6015.00	6092.76	6015.00	476.72	0.01	0.08	100.00	100.00	0.00	4663.50	4926.92	7112246.00	10.17	7510.34	7427.50
7	6	5	15199.00	8709.00	187.20	0	Spot (Block7, Row5, Column6)	7102.66	7037.50	747.49	0.00	0.11	5849.00	5898.37	5849.00	418.32	0.00	0.07	89.00	66.00	0.00	1188.50	1253.66	6989014.00	2.88	6379.41	6385.00
7	7	5	15493.00	8709.00	212.25	0	Spot (Block7, Row5, Column7)	7018.08	6878.00	686.26	0.01	0.10	5701.00	5746.86	5701.00	406.51	0.00	0.07	92.00	77.00	0.00	1177.00	1317.08	9018235.00	3.13	6190.79	6206.00
7	8	5	15818.00	8697.00	189.65	0	Spot (Block7, Row5, Column8)	7603.79	7215.50	2629.82	0.02	0.35	5633.50	5691.57	5633.50	396.46	0.00	0.07	95.00	87.00	0.00	1582.00	1970.29	7725453.00	4.82	6348.77	6167.00
7	1	6	13696.00	9007.00	187.05	0	Spot (Block7, Row6, Column1)	7963.16	7828.00	765.83	0.01	0.10	6207.00	6282.83	6207.00	487.22	0.01	0.08	97.00	85.00	0.00	1621.00	1756.16	7843716.00	3.45	7031.48	7068.00
7	2	6	13996.00	9000.00	198.55	0	Spot (Block7, Row6, Column2)	7334.24	7300.00	542.58	0.00	0.07	6155.00	6213.59	6155.00	471.70	0.00	0.08	90.00	62.00	0.00	1145.00	1179.24	8163007.00	2.38	6769.73	6752.00
7	3	6	14309.00	9005.00	119.90	0	Spot (Block7, Row6, Column3)	8418.96	8317.00	865.29	0.01	0.10	6120.00	6190.70	6120.00	593.88	0.00	0.10	100.00	93.00	0.00	2197.00	2298.96	3190785.00	3.75	7047.29	7094.00
7	4	6	14595.00	8990.00	179.75	0	Spot (Block7, Row6, Column4)	7568.89	7435.00	863.52	0.01	0.11	6161.00	6226.53	6161.00	595.46	0.00	0.10	85.00	54.00	0.00	1274.00	1407.89	6842276.00	2.25	6861.16	6779.00
7	5	6	14898.00	9003.00	153.50	0	Spot (Block7, Row6, Column5)	10130.29	9946.50	1575.45	0.01	0.16	6151.00	6191.85	6151.00	461.84	0.00	0.07	100.00	99.00	0.00	3795.50	3979.29	6503645.00	8.53	7431.95	7420.00
7	6	6	15193.00	9002.00	183.80	0	Spot (Block7, Row6, Column6)	6880.20	6834.00	681.58	0.00	0.10	5950.00	6005.36	5950.00	429.26	0.00	0.07	74.00	51.00	0.00	884.00	930.20	6494911.00	2.04	6412.06	6326.00
7	7	6	15501.00	9006.00	186.65	0	Spot (Block7, Row6, Column7)	7201.37	7067.00	701.79	0.01	0.10	5816.00	5908.75	5816.00	1557.53	0.01	0.26	34.00	0.00	0.00	1251.00	1385.37	7064546.00	0.83	6229.12	6131.00
7	8	6	15796.00	9003.00	178.15	0	Spot (Block7, Row6, Column8)	6809.44	6751.50	590.90	0.00	0.09	5688.50	5833.87	5688.50	2035.30	0.01	0.35	7.00	0.00	0.00	1063.00	1120.94	6074019.00	0.48	6226.45	6158.00
7	1	7	13705.00	9306.00	203.95	0	Spot (Block7, Row7, Column1)	7537.98	7460.50	720.44	0.00	0.10	6300.00	6371.04	6300.00	630.09	0.00	0.10	81.00	44.00	0.00	1160.50	1237.98	8924963.00	1.85	6718.31	6759.00
7	2	7	13996.00	9301.00	209.10	0	Spot (Block7, Row7, Column2)	7115.82	7078.00	523.11	0.00	0.07	6179.00	6236.91	6179.00	491.86	0.00	0.08	77.00	43.00	0.00	899.00	936.82	8901885.00	1.79	6642.99	6610.00
7	3	7	14298.00	9313.00	200.80	0	Spot (Block7, Row7, Column3)	7185.48	7136.00	553.41	0.00	0.08	6126.00	6187.00	6126.00	462.81	0.00	0.07	85.00	55.00	0.00	1010.00	1059.48	8198627.00	2.16	6666.87	6673.00
7	4	7	14596.00	9303.00	191.75	0	Spot (Block7, Row7, Column4)	7113.57	7146.00	595.67	0.00	0.08	6119.00	6190.81	6119.00	558.48	0.01	0.09	73.00	45.00	0.00	1027.00	994.57	7376774.00	1.65	6722.32	6703.00
7	5	7	14889.00	9297.00	153.05	0	Spot (Block7, Row7, Column5)	7263.53	7191.00	614.18	0.00	0.08	6058.00	6116.21	6058.00	702.41	0.00	0.11	80.00	32.00	0.00	1133.00	1205.53	4648660.00	1.63	6659.52	6662.00
7	6	7	15192.00	9322.00	217.65	0	Spot (Block7, Row7, Column6)	7142.01	6926.00	2305.06	0.01	0.32	5859.00	5899.35	5859.00	457.81	0.00	0.08	86.00	58.00	0.07	1067.00	1283.01	9713130.00	2.71	6573.08	6336.50
7	7	7	15492.00	9282.00	174.15	0	Spot (Block7, Row7, Column7)	7073.69	6784.00	2355.95	0.02	0.33	5707.00	5810.67	5707.00	1517.37	0.01	0.26	28.00	2.00	0.00	1077.00	1366.69	5956049.00	0.83	6224.04	6044.00
7	8	7	15788.00	9300.00	102.30	0	Spot (Block7, Row7, Column8)	9439.77	9246.00	1123.82	0.01	0.12	5705.00	5874.56	5705.00	1996.67	0.01	0.34	97.00	34.00	0.00	3541.00	3734.77	2520419.00	1.79	7292.51	7118.00
7	1	8	13693.00	9605.00	155.35	0	Spot (Block7, Row8, Column1)	64743.17	65535.00	3773.21	0.01	0.06	6468.00	6549.70	6468.00	733.72	0.01	0.11	100.00	100.00	93.52	59067.00	58275.17	42989864.00	79.31	24841.59	21230.50
7	2	8	13999.00	9606.00	209.20	0	Spot (Block7, Row8, Column2)	7240.28	7174.00	581.66	0.00	0.08	6293.00	6377.61	6293.00	665.09	0.01	0.10	66.00	24.00	0.00	881.00	947.28	8992433.00	1.30	6511.79	6414.50
7	3	8	14311.00	9602.00	153.35	0	Spot (Block7, Row8, Column3)	7659.86	7564.00	991.97	0.01	0.13	6200.00	6259.04	6200.00	523.58	0.00	0.08	92.00	62.00	0.00	1364.00	1459.86	4909970.00	2.68	6879.41	6833.00
7	4	8	14599.00	9609.00	146.70	0	Spot (Block7, Row8, Column4)	8234.79	8129.00	789.34	0.01	0.10	6201.00	6250.15	6201.00	510.71	0.00	0.08	98.00	90.00	0.00	1928.00	2033.79	4833820.00	3.89	6922.23	6874.00
7	5	8	14892.00	9614.00	209.25	0	Spot (Block7, Row8, Column5)	7143.08	7171.50	626.31	0.00	0.09	6066.00	6153.96	6066.00	725.65	0.01	0.12	66.00	30.00	0.00	1105.50	1077.08	8914567.00	1.36	6583.28	6581.50
7	6	8	15187.00	9614.00	182.50	0	Spot (Block7, Row8, Column6)	8792.53	8353.00	4026.10	0.02	0.46	5939.00	6048.42	5939.00	1372.00	0.01	0.23	77.00	41.00	0.21	2414.00	2853.53	8229806.00	2.00	6789.52	6678.50
7	7	8	15496.00	9609.00	178.90	0	Spot (Block7, Row8, Column7)	7239.80	7130.00	634.60	0.01	0.09	5751.00	5870.67	5751.00	1079.69	0.01	0.18	69.00	18.00	0.00	1379.00	1488.80	6501340.00	1.27	6403.34	6415.00
7	8	8	15811.00	9600.00	124.55	0	Spot (Block7, Row8, Column8)	19544.89	19430.50	4912.66	0.00	0.25	5828.00	6005.23	5828.00	1527.46	0.01	0.25	100.00	100.00	0.00	13602.50	13716.89	8091584.00	8.86	9911.66	9173.50
8	1	1	18199.00	7497.00	163.20	0	Spot (Block8, Row1, Column1)	64465.01	65535.00	4007.93	0.01	0.06	5358.00	5498.72	5358.00	1293.94	0.01	0.24	100.00	100.00	86.45	60177.00	59107.01	47575648.00	45.57	23486.42	21119.50
8	2	1	18491.00	7514.00	201.95	0	Spot (Block8, Row1, Column2)	6638.98	6453.00	1406.24	0.01	0.21	5200.00	5328.29	5200.00	1190.20	0.01	0.22	51.00	13.00	0.00	1253.00	1438.98	7687944.00	1.10	5955.75	5606.50
8	3	1	18799.00	7483.00	194.95	0	Spot (Block8, Row1, Column3)	6199.52	5966.00	2114.14	0.02	0.34	5177.00	5211.29	5177.00	394.40	0.00	0.08	85.00	50.00	0.00	789.00	1022.52	6658284.00	2.51	5551.00	5491.00
8	4	1	19100.00	7496.00	132.80	0	Spot (Block8, Row1, Column4)	6519.24	6402.00	530.75	0.01	0.08	5108.00	5131.70	5108.00	283.33	0.00	0.06	99.00	98.00	0.00	1294.00	1411.24	3077083.00	4.90	5713.61	5731.00
8	5	1	19399.00	7500.00	172.15	0	Spot (Block8, Row1, Column5)	6079.81	6073.00	441.68	0.00	0.07	5044.00	5111.99	5044.00	1039.24	0.01	0.20	49.00	0.00	0.00	1029.00	1035.81	5028001.00	0.93	5424.84	5439.50
8	6	1	19711.00	7481.00	116.70	0	Spot (Block8, Row1, Column6)	6390.27	6282.00	448.32	0.01	0.07	5133.00	5212.04	5133.00	950.99	0.01	0.18	73.00	9.00	0.00	1149.00	1257.27	2274935.00	1.24	5699.82	5696.00
8	7	1	20015.00	7494.00	112.35	0	Spot (Block8, Row1, Column7)	7174.32	7099.00	608.31	0.00	0.08	5280.00	5321.12	5280.00	320.94	0.00	0.06	100.00	100.00	0.00	1819.00	1894.32	2403396.00	5.77	6042.89	5916.00
8	8	1	20306.00	7496.00	187.00	0	Spot (Block8, Row1, Column8)	6650.19	6607.00	507.16	0.00	0.08	5501.00	5533.35	5501.00	375.68	0.00	0.07	95.00	77.00	0.00	1106.00	1149.19	6557088.00	2.97	5955.48	5900.50
8	1	2	18205.00	7810.00	127.30	0	Spot (Block8, Row2, Column1)	6017.13	5847.00	916.79	0.01	0.15	5118.00	5244.18	5118.00	1101.86	0.01	0.21	23.00	3.00	0.00	729.00	899.13	2587364.00	0.70	5463.60	5471.50
8	2	2	18502.00	7797.00	166.45	0	Spot (Block8, Row2, Column2)	6357.97	5933.00	3727.71	0.03	0.59	5152.00	5314.92	5152.00	2131.81	0.01	0.40	2.00	1.00	0.13	781.00	1205.97	4908352.00	0.49	5654.29	5367.00
8	3	2	18829.00	7786.00	181.65	0	Spot (Block8, Row2, Column3)	6190.63	6195.00	553.76	0.00	0.09	5267.00	5494.23	5267.00	2457.74	0.02	0.45	0.00	0.00	0.00	928.00	923.63	5713952.00	0.28	5752.39	5743.00
8	4	2	19095.00	7803.00	193.20	0	Spot (Block8, Row2, Column4)	6264.49	6231.00	383.19	0.00	0.06	5310.00	5405.79	5310.00	1278.41	0.01	0.24	23.00	0.00	0.00	921.00	954.49	6627828.00	0.67	5768.22	5686.50
8	5	2	19395.00	7805.00	212.25	0	Spot (Block8, Row2, Column5)	8291.20	8115.00	1222.47	0.01	0.15	5165.00	5192.65	5165.00	346.29	0.00	0.07	100.00	99.00	0.00	2950.00	3126.20	10687352.00	8.95	6153.44	6087.50
8	6	2	19711.00	7810.00	133.45	0	Spot (Block8, Row2, Column6)	6215.49	6100.00	501.12	0.01	0.08	5044.00	5091.44	5044.00	675.32	0.00	0.13	82.00	37.00	0.00	1056.00	1171.49	2964790.00	1.66	5518.21	5452.50
8	7	2	19987.00	7799.00	196.25	0	Spot (Block8, Row2, Column7)	5865.59	5846.50	311.17	0.00	0.05	5077.00	5104.53	5077.00	301.36	0.00	0.06	94.00	71.00	0.00	769.50	788.59	6381761.00	2.53	5408.99	5425.50
8	8	2	20304.00	7810.00	129.85	0	Spot (Block8, Row2, Column8)	5725.70	5648.00	276.97	0.01	0.05	5189.00	5213.44	5189.00	319.60	0.00	0.06	79.00	32.00	0.00	459.00	536.70	2565115.00	1.60	5407.69	5393.50
8	1	3	18196.00	8098.00	159.70	0	Spot (Block8, Row3, Column1)	7359.29	7336.00	834.35	0.00	0.11	5022.00	5171.57	5022.00	1491.66	0.01	0.29	84.00	22.00	0.00	2314.00	2337.29	5203015.00	1.47	5870.99	5776.50
8	2	3	18500.00	8107.00	193.70	0	Spot (Block8, Row3, Column2)	6092.11	6079.50	382.54	0.00	0.06	5196.00	5349.34	5196.00	1955.41	0.01	0.37	0.00	0.00	0.00	883.50	896.11	6445455.00	0.38	5628.04	5682.00
8	3	3	18783.00	8124.00	197.35	0	Spot (Block8, Row3, Column3)	7189.39	6506.50	3465.33	0.04	0.48	5484.00	5699.35	5484.00	2266.98	0.02	0.40	17.00	5.00	0.00	1022.50	1705.39	7908328.00	0.66	6127.67	5758.00
8	4	3	19106.00	8100.00	190.15	0	Spot (Block8, Row3, Column4)	7050.50	7047.00	731.87	0.00	0.10	5562.00	5664.66	5562.00	1245.55	0.01	0.22	62.00	8.00	0.00	1485.00	1488.50	7170358.00	1.11	6168.59	6136.00
8	5	3	19392.00	8102.00	170.85	0	Spot (Block8, Row3, Column5)	7266.45	7069.00	801.76	0.01	0.11	5462.00	5494.48	5462.00	367.12	0.00	0.07	99.00	94.00	0.00	1607.00	1804.45	5922160.00	4.83	6140.83	6116.00
8	6	3	19699.00	8102.00	199.50	0	Spot (Block8, Row3, Column6)	6093.75	6049.00	366.14	0.00	0.06	5167.00	5224.98	5167.00	329.65	0.00	0.06	97.00	76.00	0.00	882.00	926.75	6904218.00	2.64	5573.70	5553.50
8	7	3	20000.00	8103.00	184.55	0	Spot (Block8, Row3, Column7)	5794.26	5808.00	316.78	0.00	0.05	5090.00	5129.68	5090.00	310.37	0.00	0.06	86.00	62.00	0.00	718.00	704.26	5556693.00	2.14	5351.22	5297.00
8	8	3	20295.00	8098.00	192.65	0	Spot (Block8, Row3, Column8)	5949.63	5883.00	418.10	0.00	0.07	5154.00	5189.64	5154.00	305.80	0.00	0.06	89.00	61.00	0.00	729.00	795.63	6253062.00	2.49	5485.49	5445.50
8	1	4	18192.00	8403.00	179.10	0	Spot (Block8, Row4, Column1)	6833.67	6325.00	3739.99	0.03	0.55	5032.00	5153.26	5032.00	1618.12	0.01	0.31	37.00	3.00	0.22	1293.00	1801.67	6163968.00	1.04	5481.78	5404.00
8	2	4	18502.00	8404.00	197.65	0	Spot (Block8, Row4, Column2)	6165.25	6129.00	404.03	0.00	0.07	5259.00	5381.31	5259.00	1353.02	0.01	0.25	16.00	0.00	0.00	870.00	906.25	6818769.00	0.58	5660.04	5665.00
8	3	4	18801.00	8402.00	160.75	0	Spot (Block8, Row4, Column3)	10426.17	10230.00	1952.12	0.01	0.19	5640.50	5651.54	5640.50	395.30	0.00	0.07	100.00	99.00	0.00	4589.50	4785.67	7454713.00	12.08	6956.48	6837.00
8	4	4	19096.00	8405.00	183.00	0	Spot (Block8, Row4, Column4)	6735.88	6693.00	492.63	0.00	0.07	5757.00	5800.48	5757.00	364.24	0.00	0.06	87.00	67.00	0.00	936.00	978.88	6304779.00	2.57	6114.63	5999.00
8	5	4	19388.00	8401.00	141.75	0	Spot (Block8, Row4, Column5)	8527.26	7919.00	4592.89	0.03	0.54	5739.00	5757.26	5739.00	392.42	0.00	0.07	100.00	99.00	0.18	2180.00	2788.26	4621774.00	7.06	7022.27	6993.00
8	6	4	19699.00	8395.00	198.70	0	Spot (Block8, Row4, Column6)	8757.29	8636.00	962.42	0.01	0.11	5499.00	5524.12	5499.00	369.10	0.00	0.07	100.00	100.00	0.00	3137.00	3258.29	9755620.00	8.76	6525.00	6435.50
8	7	4	20015.00	8404.00	149.55	0	Spot (Block8, Row4, Column7)	6853.15	6691.00	719.00	0.01	0.10	5290.00	5320.67	5290.00	305.65	0.00	0.06	99.00	95.00	0.00	1401.00	1563.15	4159862.00	5.01	5829.37	5824.00
8	8	4	20303.00	8403.00	170.65	0	Spot (Block8, Row4, Column8)	7316.90	7295.50	863.38	0.00	0.12	5288.00	5314.68	5288.00	285.57	0.00	0.05	99.00	97.00	0.00	2007.50	2028.90	5926693.00	7.01	5915.77	5928.00
8	1	5	18199.00	8701.00	147.00	-50	Spot (Block8, Row5, Column1)	6941.90	5962.00	4958.13	0.07	0.71	5064.00	5149.50	5064.00	1285.53	0.01	0.25	43.00	12.00	0.00	898.00	1877.90	4102661.00	1.39	5048.84	5081.50
8	2	5	18501.00	8711.00	192.50	0	Spot (Block8, Row5, Column2)	6458.98	6450.00	533.78	0.00	0.08	5321.00	5360.21	5321.00	377.50	0.00	0.07	92.00	74.00	0.00	1129.00	1137.98	6723797.00	2.91	5718.13	5668.00
8	3	5	18803.00	8704.00	206.00	0	Spot (Block8, Row5, Column3)	6894.97	6854.00	522.65	0.00	0.08	5699.00	5728.29	5699.00	427.56	0.00	0.07	94.00	74.00	0.00	1155.00	1195.97	8342917.00	2.73	6268.12	6265.00
8	4	5	19095.00	8696.00	192.90	0	Spot (Block8, Row5, Column4)	7091.10	7038.00	555.18	0.00	0.08	5849.00	5891.15	5849.00	398.75	0.00	0.07	94.00	76.00	0.00	1189.00	1242.10	7474020.00	3.01	6311.60	6367.50
8	5	5	19392.00	8704.00	151.65	0	Spot (Block8, Row5, Column5)	10528.68	10418.00	1900.95	0.00	0.18	5828.00	5861.43	5828.00	365.53	0.00	0.06	100.00	100.00	0.00	4590.00	4700.68	6643599.00	12.77	7133.78	7057.00
8	6	5	19703.00	8699.00	169.10	0	Spot (Block8, Row5, Column6)	7643.63	7346.50	1877.45	0.02	0.25	5600.00	5643.53	5600.00	462.43	0.00	0.08	98.00	88.00	0.00	1746.50	2043.63	6053756.00	4.33	6368.17	6349.50
8	7	5	19999.00	8705.00	182.65	0	Spot (Block8, Row5, Column7)	6349.97	6312.50	436.65	0.00	0.07	5363.00	5387.00	5363.00	453.73	0.00	0.08	89.00	53.00	0.00	949.50	986.97	5981674.00	2.12	5854.74	5858.00
8	8	5	20303.00	8699.00	153.20	0	Spot (Block8, Row5, Column8)	8047.40	7876.50	1035.74	0.01	0.13	5292.00	5311.57	5292.00	282.10	0.00	0.05	100.00	99.00	0.00	2584.50	2755.40	5182523.00	9.70	6086.28	6111.00
8	1	6	18196.00	8992.00	201.50	0	Spot (Block8, Row6, Column1)	5944.62	5903.00	415.62	0.00	0.07	5012.00	5090.16	5012.00	1016.23	0.01	0.20	41.00	0.00	0.00	891.00	932.62	6842252.00	0.84	5306.78	5310.00
8	2	6	18504.00	8998.00	212.60	0	Spot (Block8, Row6, Column2)	6127.22	6055.00	450.91	0.01	0.07	5260.00	5295.76	5260.00	377.08	0.00	0.07	87.00	53.00	0.00	795.00	867.22	7910240.00	2.20	5628.89	5606.00
8	3	6	18805.00	8992.00	135.15	0	Spot (Block8, Row6, Column3)	7328.27	7332.00	597.14	0.00	0.08	5494.00	5526.20	5494.00	441.00	0.00	0.08	99.00	96.00	0.00	1838.00	1834.27	3598181.00	4.09	6211.36	6206.00
8	4	6	19093.00	8999.00	170.35	0	Spot (Block8, Row6, Column4)	6957.95	6835.50	579.61	0.01	0.08	5643.00	5656.60	5643.00	443.93	0.00	0.08	97.00	72.00	0.00	1192.50	1314.95	5608111.00	2.93	6232.48	6228.50
8	5	6	19396.00	8999.00	151.85	0	Spot (Block8, Row6, Column5)	8765.12	8808.00	1033.40	0.00	0.12	5568.50	5608.54	5568.50	405.36	0.00	0.07	100.00	99.00	0.00	3239.50	3196.62	5530788.00	7.79	6772.87	6760.00
8	6	6	19703.00	8988.00	188.35	0	Spot (Block8, Row6, Column6)	6156.94	6179.50	343.78	0.00	0.06	5385.00	5437.99	5385.00	471.83	0.00	0.09	78.00	31.00	0.00	794.50	771.94	6169256.00	1.52	5781.57	5775.00
8	7	6	19987.00	8993.00	178.60	0	Spot (Block8, Row6, Column7)	6194.78	6190.00	436.99	0.00	0.07	5212.00	5249.78	5212.00	433.10	0.00	0.08	88.00	60.00	0.00	978.00	982.78	5550526.00	2.18	5620.14	5560.00
8	8	6	20305.00	9008.00	169.75	0	Spot (Block8, Row6, Column8)	5935.19	5906.50	361.69	0.00	0.06	5259.00	5285.48	5259.00	315.68	0.00	0.06	81.00	51.00	0.00	647.50	676.19	4748148.00	2.06	5521.10	5496.00
8	1	7	18198.00	9301.00	200.30	0	Spot (Block8, Row7, Column1)	5822.32	5789.00	347.74	0.00	0.06	4966.00	5034.30	4966.00	437.75	0.01	0.09	91.00	43.00	0.00	823.00	856.32	6625799.00	1.80	5445.29	5455.00
8	2	7	18505.00	9292.00	196.40	0	Spot (Block8, Row7, Column2)	5942.84	5903.00	393.25	0.00	0.07	5077.00	5097.58	5077.00	321.72	0.00	0.06	96.00	65.00	0.00	826.00	865.84	6465805.00	2.63	5524.02	5439.00
8	3	7	18796.00	9297.00	212.25	0	Spot (Block8, Row7, Column3)	5994.08	5945.50	373.26	0.00	0.06	5163.00	5194.53	5163.00	329.57	0.00	0.06	91.00	64.00	0.00	782.50	831.08	7684417.00	2.43	5523.22	5538.50
8	4	7	19098.00	9291.00	201.20	0	Spot (Block8, Row7, Column4)	6121.60	6045.00	486.83	0.01	0.08	5236.00	5275.64	5236.00	345.11	0.00	0.07	90.00	60.00	0.00	809.00	885.60	7021475.00	2.45	5606.39	5551.00
8	5	7	19410.00	9298.00	147.30	0	Spot (Block8, Row7, Column5)	6292.31	6322.00	359.35	0.00	0.06	5245.00	5298.15	5245.00	352.22	0.00	0.07	97.00	79.00	0.00	1077.00	1047.31	3718753.00	2.82	5818.62	5768.00
8	6	7	19698.00	9305.00	196.95	0	Spot (Block8, Row7, Column6)	6060.53	6038.00	393.33	0.00	0.06	5180.00	5215.28	5180.00	306.35	0.00	0.06	94.00	71.00	0.00	858.00	880.53	6666588.00	2.76	5621.63	5545.00
8	7	7	19996.00	9295.00	153.00	0	Spot (Block8, Row7, Column7)	6199.67	6185.00	387.21	0.00	0.06	5155.00	5191.79	5155.00	288.91	0.00	0.06	98.00	88.00	0.00	1030.00	1044.67	3998786.00	3.49	5598.61	5581.00
8	8	7	20298.00	9292.00	153.70	0	Spot (Block8, Row7, Column8)	10592.01	10649.00	1289.29	0.00	0.12	5310.00	5343.54	5310.00	344.10	0.00	0.06	100.00	100.00	0.00	5339.00	5282.01	6863620.00	15.25	7194.50	7168.00
8	1	8	18194.00	9599.00	155.10	0	Spot (Block8, Row8, Column1)	64486.46	65535.00	4578.84	0.01	0.07	4879.00	4968.02	4879.00	525.25	0.01	0.11	100.00	100.00	92.20	60656.00	59607.46	43012872.00	113.31	22422.96	20585.00
8	2	8	18506.00	9605.00	200.70	0	Spot (Block8, Row8, Column2)	5765.86	5722.50	389.10	0.00	0.07	4963.00	4996.03	4963.00	437.39	0.00	0.09	78.00	41.00	0.00	759.50	802.86	6584614.00	1.76	5344.42	5344.00
8	3	8	18818.00	9599.00	135.70	0	Spot (Block8, Row8, Column3)	6811.30	6762.00	737.87	0.00	0.11	4999.00	5030.56	4999.00	325.46	0.00	0.06	100.00	97.00	0.00	1763.00	1812.30	3385215.00	5.47	5719.64	5689.00
8	4	8	19107.00	9591.00	159.00	0	Spot (Block8, Row8, Column4)	6326.58	6336.50	471.72	0.00	0.07	5063.00	5096.30	5063.00	368.13	0.00	0.07	99.00	84.00	0.00	1273.50	1263.58	4428608.00	3.34	5634.01	5632.00
8	5	8	19391.00	9597.00	210.30	0	Spot (Block8, Row8, Column5)	5854.07	5784.50	427.80	0.01	0.07	5077.00	5102.73	5077.00	367.11	0.00	0.07	83.00	47.00	0.00	707.50	777.07	7422960.00	2.05	5404.88	5347.50
8	6	8	19699.00	9603.00	184.55	0	Spot (Block8, Row8, Column6)	6045.51	6025.00	429.05	0.00	0.07	5082.00	5106.78	5082.00	315.79	0.00	0.06	94.00	76.00	0.00	943.00	963.51	5809733.00	2.97	5531.16	5538.00
8	7	8	20001.00	9601.00	183.90	0	Spot (Block8, Row8, Column7)	6145.74	6085.00	513.89	0.00	0.08	5142.00	5184.61	5142.00	311.80	0.00	0.06	93.00	72.00	0.00	943.00	1003.74	5856886.00	3.08	5514.28	5530.00
8	8	8	20311.00	9591.00	125.00	0	Spot (Block8, Row8, Column8)	14797.27	15023.50	2618.53	0.01	0.18	5342.00	5385.10	5342.00	358.04	0.00	0.07	100.00	100.00	0.00	9681.50	9455.27	6155664.00	26.29	8103.82	7634.50
9	1	1	4696.00	12009.00	161.20	0	Spot (Block9, Row1, Column1)	65023.03	65535.00	2838.37	0.00	0.04	7829.00	7901.18	7829.00	641.12	0.00	0.08	100.00	100.00	95.71	57706.00	57194.03	47012112.00	89.10	25323.14	22488.00
9	2	1	4993.00	12013.00	146.85	0	Spot (Block9, Row1, Column2)	19359.77	19408.50	4989.40	0.00	0.26	7770.00	7831.17	7770.00	579.10	0.00	0.07	100.00	100.00	0.00	11638.50	11589.77	11422263.00	19.91	10923.10	10743.50
9	3	1	5302.00	12012.00	150.00	0	Spot (Block9, Row1, Column3)	15775.59	14632.00	5800.63	0.03	0.37	7715.00	7793.74	7715.00	508.62	0.00	0.07	100.00	97.00	0.00	6917.00	8060.59	9686212.00	15.69	9842.86	9582.50
9	4	1	5595.00	12011.00	145.20	0	Spot (Block9, Row1, Column4)	16727.16	16062.50	3811.80	0.02	0.23	7881.00	7974.97	7881.00	628.47	0.01	0.08	100.00	100.00	0.00	8181.50	8846.16	9601388.00	13.93	10447.59	10251.50
9	5	1	5896.00	12011.00	148.05	0	Spot (Block9, Row1, Column5)	49805.81	65163.00	19241.61	0.12	0.39	8352.50	8401.52	8352.50	746.72	0.00	0.09	100.00	100.00	49.83	56810.50	41453.31	29983300.00	55.45	18033.30	16172.00
9	6	1	6209.00	12004.00	101.70	0	Spot (Block9, Row1, Column6)	34597.84	30027.00	14786.85	0.06	0.43	8802.00	8921.31	8802.00	796.29	0.01	0.09	100.00	100.00	7.60	21225.00	25795.84	9099231.00	32.25	16658.75	15544.50
9	7	1	6504.00	12007.00	118.40	0	Spot (Block9, Row1, Column7)	64850.52	65535.00	2877.57	0.00	0.04	9180.00	9291.88	9180.00	767.17	0.01	0.08	100.00	100.00	92.08	56355.00	55670.52	23735396.00	72.42	29381.93	26538.00
9	8	1	6793.00	12006.00	198.00	0	Spot (Block9, Row1, Column8)	11538.33	11252.00	1925.27	0.01	0.17	9390.00	9472.63	9390.00	772.06	0.00	0.08	86.00	59.00	0.00	1862.00	2148.33	12842156.00	2.68	10145.03	10138.00
9	1	2	4700.00	12313.00	128.45	0	Spot (Block9, Row2, Column1)	7985.85	7957.00	328.45	0.00	0.04	7365.00	7432.88	7365.00	514.96	0.00	0.07	63.00	9.00	0.00	592.00	620.85	3537733.00	1.07	7609.73	7574.00
9	2	2	4995.00	12310.00	120.10	0	Spot (Block9, Row2, Column2)	18426.96	18246.00	3247.10	0.00	0.18	7443.00	7510.93	7443.00	513.89	0.00	0.07	100.00	100.00	0.00	10803.00	10983.96	6983817.00	21.24	10695.84	10372.00
9	3	2	5278.00	12323.00	185.00	0	Spot (Block9, Row2, Column3)	8899.87	8878.50	614.06	0.00	0.07	7512.00	7561.09	7512.00	481.83	0.00	0.06	95.00	69.00	0.00	1366.50	1387.87	8579471.00	2.78	8029.27	7982.00
9	4	2	5600.00	12313.00	168.65	0	Spot (Block9, Row2, Column4)	12259.65	12266.00	1782.31	0.00	0.15	7562.00	7625.94	7562.00	527.54	0.00	0.07	100.00	100.00	0.00	4704.00	4697.65	9623827.00	8.78	9060.89	9072.50
9	5	2	5902.00	12309.00	195.70	0	Spot (Block9, Row2, Column5)	11274.99	11059.00	1358.56	0.01	0.12	7860.00	7893.78	7860.00	517.22	0.00	0.07	99.00	98.00	0.00	3199.00	3414.99	12233365.00	6.54	8908.68	8809.00
9	6	2	6218.00	12307.00	145.65	0	Spot (Block9, Row2, Column6)	10448.36	10273.00	1308.60	0.01	0.13	8275.00	8342.41	8275.00	637.62	0.00	0.08	96.00	70.00	0.00	1998.00	2173.36	6060049.00	3.30	9047.53	9082.00
9	7	2	6499.00	12311.00	168.65	0	Spot (Block9, Row2, Column7)	12521.27	11868.00	2217.01	0.02	0.18	8737.00	8798.53	8737.00	635.98	0.00	0.07	99.00	91.00	0.00	3131.00	3784.27	9904326.00	5.85	9650.60	9636.00
9	8	2	6802.00	12311.00	147.00	-50	Spot (Block9, Row2, Column8)	9498.38	9529.00	707.04	0.00	0.07	8946.00	8986.23	8946.00	626.27	0.00	0.07	47.00	18.00	0.00	583.00	552.38	5613542.00	0.82	9146.28	9075.00
9	1	3	4702.00	12612.00	143.75	0	Spot (Block9, Row3, Column1)	29117.95	27890.00	12918.06	0.02	0.44	7266.00	7301.80	7266.00	444.32	0.00	0.06	100.00	100.00	0.18	20624.00	21851.95	16218696.00	49.10	12791.22	11767.00
9	2	3	5006.00	12614.00	180.15	0	Spot (Block9, Row3, Column2)	8794.01	8711.00	762.65	0.00	0.09	7248.00	7337.33	7248.00	551.78	0.01	0.08	94.00	67.00	0.00	1463.00	1546.01	7993758.00	2.64	7941.43	7937.00
9	3	3	5312.00	12619.00	121.20	0	Spot (Block9, Row3, Column3)	16565.34	15933.50	5411.76	0.02	0.33	7348.00	7446.69	7348.00	571.28	0.01	0.08	100.00	100.00	0.00	8585.50	9217.34	6427351.00	15.96	10330.33	9845.00
9	4	3	5602.00	12611.00	142.20	0	Spot (Block9, Row3, Column4)	28745.27	28140.00	11457.34	0.01	0.40	7597.50	8075.83	7597.50	1642.92	0.03	0.20	100.00	100.00	0.18	20542.50	21147.77	15723665.00	12.58	13148.45	12646.00
9	5	3	5902.00	12605.00	131.20	0	Spot (Block9, Row3, Column5)	23862.34	19160.00	14047.51	0.10	0.59	7898.00	8166.95	7898.00	1174.45	0.01	0.14	100.00	99.00	6.06	11262.00	15964.34	11024403.00	13.36	13566.53	12118.00
9	6	3	6208.00	12601.00	208.30	0	Spot (Block9, Row3, Column6)	9219.90	9259.00	624.83	0.00	0.07	8025.00	8136.78	8025.00	908.65	0.01	0.11	68.00	13.00	0.00	1234.00	1194.90	11423461.00	1.19	8540.05	8584.00
9	7	3	6503.00	12608.00	145.05	0	Spot (Block9, Row3, Column7)	27094.97	24923.00	12111.51	0.04	0.45	8627.00	8683.29	8627.00	657.25	0.00	0.08	100.00	100.00	0.00	16296.00	18467.97	15525420.00	28.01	12624.86	11966.50
9	8	3	6801.00	12628.00	148.90	0	Spot (Block9, Row3, Column8)	10286.01	10217.00	707.32	0.00	0.07	8910.00	8979.72	8910.00	794.56	0.00	0.09	77.00	35.00	0.00	1307.00	1376.01	6264183.00	1.64	9480.04	9403.00
9	1	4	4698.00	12911.00	144.35	0	Spot (Block9, Row4, Column1)	26504.34	25573.00	10938.75	0.02	0.41	7271.00	7310.71	7271.00	457.53	0.00	0.06	100.00	100.00	0.00	18302.00	19233.34	15080969.00	41.95	11950.01	10759.00
9	2	4	5011.00	12913.00	219.70	0	Spot (Block9, Row4, Column2)	7940.78	7890.00	420.56	0.00	0.05	7169.00	7222.64	7169.00	501.21	0.00	0.07	67.00	28.00	0.00	721.00	771.78	10958280.00	1.43	7450.47	7363.00
9	3	4	5297.00	12910.00	145.85	0	Spot (Block9, Row4, Column3)	57628.80	65535.00	12339.05	0.06	0.21	7300.00	7373.70	7300.00	543.68	0.00	0.07	100.00	100.00	62.76	58235.00	50328.80	33424960.00	92.44	20605.76	18799.50
9	4	4	5601.00	12912.00	147.00	-50	Spot (Block9, Row4, Column4)	9301.66	8314.00	2368.01	0.05	0.25	7823.00	8971.16	7823.00	2588.05	0.06	0.29	20.00	9.00	0.00	491.00	1478.66	5497283.00	0.13	10002.71	7912.00
9	5	4	5901.00	12912.00	147.00	-50	Spot (Block9, Row4, Column5)	13189.97	10581.00	8924.76	0.10	0.68	8097.00	9189.74	8097.00	2611.06	0.05	0.28	48.00	24.00	1.52	2484.00	5092.97	7795273.00	1.53	9358.68	8787.00
9	6	4	6205.00	12912.00	167.10	0	Spot (Block9, Row4, Column6)	11931.59	11849.50	1361.03	0.00	0.11	7959.00	8045.50	7959.00	902.19	0.00	0.11	99.00	95.00	0.00	3890.50	3972.59	9258916.00	4.31	9550.54	9561.00
9	7	4	6521.00	12904.00	124.65	0	Spot (Block9, Row4, Column7)	26671.80	24987.50	11287.23	0.03	0.42	8507.00	8608.01	8507.00	698.83	0.01	0.08	100.00	100.00	1.45	16480.50	18164.80	11042127.00	25.85	12670.08	12253.00
9	8	4	6800.00	12919.00	148.60	0	Spot (Block9, Row4, Column8)	16893.36	16496.00	3924.10	0.01	0.23	8868.00	8960.96	8868.00	824.61	0.00	0.09	100.00	100.00	0.00	7628.00	8025.36	10203588.00	9.62	10887.16	10810.00
9	1	5	4692.00	13210.00	87.80	0	Spot (Block9, Row5, Column1)	19814.10	19887.00	2185.65	0.00	0.11	7241.00	7283.31	7241.00	415.21	0.00	0.06	100.00	100.00	0.00	12646.00	12573.10	3824121.00	30.18	11417.61	11204.50
9	2	5	5000.00	13213.00	147.00	-50	Spot (Block9, Row5, Column2)	8227.23	8158.00	540.32	0.00	0.07	7211.00	7460.10	7211.00	1860.00	0.01	0.25	2.00	0.00	0.00	947.00	1016.23	4837612.00	0.41	7920.19	7906.00
9	3	5	5295.00	13221.00	179.10	0	Spot (Block9, Row5, Column3)	8632.94	8553.00	571.30	0.00	0.07	7384.00	7638.06	7384.00	1836.27	0.01	0.24	20.00	0.00	0.00	1169.00	1248.94	7761015.00	0.54	7835.74	7839.00
9	4	5	5593.00	13210.00	144.45	0	Spot (Block9, Row5, Column4)	20595.45	19727.00	7977.70	0.02	0.39	7703.00	8562.08	7703.00	2143.80	0.05	0.25	98.00	82.00	0.00	12024.00	12892.45	11739406.00	5.61	11433.99	10503.00
9	5	5	5896.00	13213.00	152.25	0	Spot (Block9, Row5, Column5)	64932.80	65535.00	2756.25	0.00	0.04	8127.00	8867.01	8127.00	1973.00	0.04	0.22	100.00	100.00	92.26	57408.00	56805.80	41102836.00	28.42	31098.66	28738.00
9	6	5	6205.00	13211.00	156.70	0	Spot (Block9, Row5, Column6)	11476.11	11279.00	1677.86	0.01	0.15	8091.00	8177.15	8091.00	722.44	0.00	0.09	97.00	91.00	0.00	3188.00	3385.11	7757853.00	4.57	9377.55	9385.50
9	7	5	6498.00	13216.00	201.65	0	Spot (Block9, Row5, Column7)	9731.75	9653.00	714.66	0.00	0.07	8487.00	8569.93	8487.00	687.80	0.00	0.08	79.00	39.00	0.00	1166.00	1244.75	11220707.00	1.69	9064.86	9066.00
9	8	5	6800.00	13210.00	150.45	0	Spot (Block9, Row5, Column8)	50624.18	65535.00	19202.44	0.11	0.38	8962.50	9009.93	8962.50	763.38	0.00	0.08	100.00	100.00	52.67	56572.50	41661.68	31235340.00	54.51	18491.61	16252.50
9	1	6	4696.00	13520.00	208.10	0	Spot (Block9, Row6, Column1)	8601.11	8558.50	556.79	0.00	0.06	7416.00	7443.61	7416.00	448.41	0.00	0.06	91.00	67.00	0.00	1142.50	1185.11	10613770.00	2.58	7979.56	7924.00
9	2	6	5000.00	13526.00	206.70	0	Spot (Block9, Row6, Column2)	8097.78	8024.50	483.66	0.00	0.06	7242.00	7525.82	7242.00	1948.44	0.02	0.26	0.00	0.00	0.00	782.50	855.78	9863093.00	0.29	7634.24	7573.00
9	3	6	5316.00	13512.00	119.55	0	Spot (Block9, Row6, Column3)	52257.46	56458.00	13959.64	0.03	0.27	7277.00	7433.04	7277.00	1219.49	0.01	0.16	100.00	100.00	37.89	49181.00	44980.46	19857884.00	36.76	19451.54	17052.00
9	4	6	5602.00	13506.00	148.10	0	Spot (Block9, Row6, Column4)	13102.32	12973.00	2403.92	0.00	0.18	7476.00	7640.21	7476.00	790.83	0.01	0.10	100.00	99.00	0.00	5497.00	5626.32	7848290.00	6.91	9042.25	8915.00
9	5	6	5900.00	13508.00	154.85	0	Spot (Block9, Row6, Column5)	65062.80	65535.00	2646.00	0.00	0.04	7724.00	8016.04	7724.00	1116.97	0.02	0.14	100.00	100.00	95.46	57811.00	57338.80	43006908.00	51.07	25603.30	23226.00
9	6	6	6199.00	13504.00	158.75	0	Spot (Block9, Row6, Column6)	10870.10	10335.00	2013.96	0.02	0.19	7855.50	7984.59	7855.50	714.94	0.01	0.09	96.00	79.00	0.00	2479.50	3014.60	7522107.00	4.04	8891.95	8806.00
9	7	6	6499.00	13508.00	145.40	0	Spot (Block9, Row6, Column7)	35853.10	33857.00	16210.28	0.02	0.45	8317.00	8395.24	8317.00	748.18	0.00	0.09	100.00	100.00	4.52	25540.00	27536.10	20615556.00	36.70	14311.26	13149.00
9	8	6	6801.00	13509.00	148.70	0	Spot (Block9, Row6, Column8)	47722.14	55789.50	19257.03	0.07	0.40	9058.00	9121.59	9058.00	837.10	0.00	0.09	100.00	100.00	41.56	46731.50	38664.14	28824356.00	46.11	17609.63	15926.00
9	1	7	4691.00	13816.00	209.70	0	Spot (Block9, Row7, Column1)	8182.10	8152.50	486.01	0.00	0.06	7335.00	7384.90	7335.00	583.60	0.00	0.08	68.00	29.00	0.00	817.50	847.10	10309451.00	1.37	7729.52	7637.00
9	2	7	5000.00	13812.00	213.00	0	Spot (Block9, Row7, Column2)	8323.55	8248.00	518.86	0.00	0.06	7314.00	7347.89	7314.00	454.79	0.00	0.06	85.00	50.00	0.00	934.00	1009.55	10787324.00	2.15	7785.56	7722.00
9	3	7	5296.00	13823.00	255.20	0	Spot (Block9, Row7, Column3)	8329.05	8317.00	543.08	0.00	0.07	7398.00	7471.08	7398.00	536.87	0.00	0.07	74.00	40.00	0.00	919.00	931.05	15733569.00	1.60	7769.84	7755.00
9	4	7	5602.00	13828.00	227.70	0	Spot (Block9, Row7, Column4)	8458.29	8428.00	590.27	0.00	0.07	7564.00	7621.12	7564.00	531.16	0.00	0.07	66.00	38.00	0.00	864.00	894.29	12628232.00	1.58	7919.52	7858.50
9	5	7	5901.00	13811.00	188.90	0	Spot (Block9, Row7, Column5)	11126.52	11062.50	1717.86	0.00	0.15	7673.00	7735.36	7673.00	597.86	0.00	0.08	98.00	94.00	0.00	3389.50	3453.52	11215531.00	5.67	8847.19	8921.00
9	6	7	6202.00	13813.00	208.05	0	Spot (Block9, Row7, Column6)	8727.66	8647.00	679.42	0.00	0.08	7812.00	7881.25	7812.00	608.74	0.00	0.08	63.00	36.00	0.00	835.00	915.66	10796114.00	1.39	8020.49	8028.00
9	7	7	6492.00	13807.00	132.50	0	Spot (Block9, Row7, Column7)	25941.23	24681.00	7172.52	0.02	0.28	8305.00	8384.29	8305.00	729.64	0.00	0.09	100.00	100.00	0.43	16376.00	17636.23	12192377.00	24.06	13220.51	12013.00
9	8	7	6801.00	13807.00	101.90	0	Spot (Block9, Row7, Column8)	18549.18	18374.00	2063.41	0.00	0.11	9069.00	9126.62	9069.00	808.53	0.00	0.09	100.00	100.00	0.00	9305.00	9480.18	4915533.00	11.65	12593.39	12052.50
9	1	8	4687.00	14112.00	152.15	0	Spot (Block9, Row8, Column1)	65048.00	65535.00	2784.17	0.00	0.04	7253.00	7351.03	7253.00	735.21	0.01	0.10	100.00	100.00	96.04	58282.00	57795.00	41110708.00	78.48	26922.55	23115.00
9	2	8	5002.00	14121.00	209.45	0	Spot (Block9, Row8, Column2)	8959.80	8836.00	966.12	0.01	0.11	7455.00	7543.36	7455.00	697.33	0.01	0.09	78.00	49.00	0.00	1381.00	1504.80	11199756.00	2.03	7996.82	7878.00
9	3	8	5305.00	14102.00	129.35	0	Spot (Block9, Row8, Column3)	27622.83	26294.50	12684.35	0.02	0.46	7718.00	7807.59	7718.00	624.20	0.01	0.08	100.00	100.00	0.45	18576.50	19904.83	12375026.00	31.74	12904.47	11755.00
9	4	8	5605.00	14115.00	183.10	0	Spot (Block9, Row8, Column4)	10049.52	9796.00	1194.02	0.01	0.12	7857.00	7951.68	7857.00	608.75	0.01	0.08	94.00	77.00	0.00	1939.00	2192.52	9496800.00	3.45	8545.88	8547.00
9	5	8	5901.00	14122.00	214.25	0	Spot (Block9, Row8, Column5)	9139.68	9094.50	717.56	0.00	0.08	8085.00	8171.30	8085.00	637.53	0.00	0.08	70.00	34.00	0.00	1009.50	1054.68	11918143.00	1.52	8416.06	8478.00
9	6	8	6216.00	14121.00	186.95	0	Spot (Block9, Row8, Column6)	10298.38	10146.50	972.79	0.01	0.09	8378.50	8479.31	8378.50	748.89	0.01	0.09	88.00	63.00	0.00	1768.00	1919.88	10133602.00	2.43	9168.92	9081.50
9	7	8	6502.00	14110.00	144.05	0	Spot (Block9, Row8, Column7)	20761.00	20321.00	5648.13	0.01	0.27	8864.00	8970.98	8864.00	829.41	0.01	0.09	100.00	100.00	0.00	11457.00	11897.00	11709205.00	14.21	12012.80	11559.00
9	8	8	6810.00	14108.00	123.00	0	Spot (Block9, Row8, Column8)	24593.78	23907.00	5115.90	0.01	0.21	9533.00	9634.29	9533.00	936.24	0.00	0.10	100.00	100.00	0.00	14374.00	15060.78	9886699.00	15.98	14131.35	12955.00
10	1	1	9199.00	12006.00	162.15	0	Spot (Block10, Row1, Column1)	64873.29	65535.00	3129.39	0.00	0.05	4562.00	4628.08	4562.00	422.95	0.01	0.09	100.00	100.00	91.62	60973.00	60311.29	47228220.00	142.44	22991.24	20443.00
10	2	1	9492.00	12006.00	178.90	0	Spot (Block10, Row1, Column2)	5764.12	5743.00	516.42	0.00	0.09	4533.00	4597.73	4533.00	383.13	0.01	0.08	94.00	80.00	0.00	1210.00	1231.12	5170412.00	3.04	5014.22	4988.00
10	3	1	9807.00	12026.00	211.85	0	Spot (Block10, Row1, Column3)	5166.82	5140.00	282.28	0.00	0.05	4592.00	4606.19	4592.00	227.27	0.00	0.05	89.00	61.00	0.00	548.00	574.82	6598026.00	2.47	4842.53	4834.00
10	4	1	10102.00	12013.00	177.40	0	Spot (Block10, Row1, Column4)	5683.89	5654.00	463.26	0.00	0.08	4615.00	4625.40	4615.00	226.73	0.00	0.05	100.00	91.00	0.00	1039.00	1068.89	5018879.00	4.67	5055.38	5011.00
10	5	1	10396.00	12013.00	197.40	0	Spot (Block10, Row1, Column5)	5548.07	5531.00	401.80	0.00	0.07	4649.00	4666.12	4649.00	222.54	0.00	0.05	97.00	85.00	0.00	882.00	899.07	6136161.00	3.96	5011.85	4983.00
10	6	1	10704.00	12003.00	114.50	0	Spot (Block10, Row1, Column6)	5804.57	5820.00	313.94	0.00	0.05	4708.00	4727.69	4708.00	216.67	0.00	0.05	98.00	96.00	0.00	1112.00	1096.57	1996771.00	4.97	5275.92	5336.00
10	7	1	11017.00	12008.00	118.10	0	Spot (Block10, Row1, Column7)	6480.32	6424.00	614.38	0.00	0.09	4791.00	4810.90	4791.00	240.44	0.00	0.05	100.00	99.00	0.00	1633.00	1689.32	2397720.00	6.94	5429.02	5411.50
10	8	1	11301.00	12011.00	206.45	0	Spot (Block10, Row1, Column8)	6179.68	6130.50	543.89	0.00	0.09	4949.00	4967.96	4949.00	267.57	0.00	0.05	98.00	89.00	0.00	1181.50	1230.68	7477407.00	4.53	5336.09	5302.50
10	1	2	9225.00	12313.00	116.45	0	Spot (Block10, Row2, Column1)	5251.08	5260.00	213.72	0.00	0.04	4741.00	4819.53	4741.00	435.02	0.01	0.09	70.00	2.00	0.00	519.00	510.08	1864133.00	0.99	5005.45	5043.00
10	2	2	9503.00	12312.00	160.70	0	Spot (Block10, Row2, Column2)	5387.31	5348.50	290.17	0.00	0.05	4704.00	4733.06	4704.00	229.76	0.00	0.05	95.00	80.00	0.00	644.50	683.31	3857314.00	2.85	5025.93	5052.00
10	3	2	9799.00	12313.00	168.05	0	Spot (Block10, Row2, Column3)	5702.59	5671.00	510.56	0.00	0.09	4755.00	4774.26	4755.00	230.53	0.00	0.05	99.00	94.00	0.00	916.00	947.59	4465127.00	4.03	5209.06	5220.00
10	4	2	10084.00	12314.00	205.05	0	Spot (Block10, Row2, Column4)	5469.18	5482.50	288.43	0.00	0.05	4756.00	4784.67	4756.00	257.19	0.00	0.05	94.00	75.00	0.00	726.50	713.18	6552083.00	2.66	5060.96	5023.50
10	5	2	10406.00	12313.00	202.15	0	Spot (Block10, Row2, Column5)	6996.09	6871.00	787.41	0.01	0.11	4768.00	4782.81	4768.00	233.85	0.00	0.05	100.00	100.00	0.00	2103.00	2228.09	8059495.00	9.46	5577.77	5571.00
10	6	2	10685.00	12305.00	204.15	0	Spot (Block10, Row2, Column6)	5552.07	5532.00	333.27	0.00	0.06	4744.00	4754.09	4744.00	225.50	0.00	0.05	97.00	84.00	0.00	788.00	808.07	6623625.00	3.54	5113.10	5101.00
10	7	2	11002.00	12306.00	194.55	0	Spot (Block10, Row2, Column7)	5414.67	5379.00	319.64	0.00	0.06	4757.00	4777.50	4757.00	240.39	0.00	0.05	91.00	70.00	0.00	622.00	657.67	5766627.00	2.65	5012.70	5037.50
10	8	2	11297.00	12300.00	149.70	0	Spot (Block10, Row2, Column8)	5612.08	5584.50	299.11	0.00	0.05	4908.00	4933.90	4908.00	286.70	0.00	0.06	95.00	62.00	0.00	676.50	704.08	3457040.00	2.37	5210.29	5221.00
10	1	3	9195.00	12616.00	169.00	0	Spot (Block10, Row3, Column1)	6549.70	6385.00	847.39	0.01	0.13	4951.00	5053.85	4951.00	604.90	0.01	0.12	93.00	62.00	0.00	1434.00	1598.70	5180816.00	2.47	5632.07	5504.00
10	2	3	9502.00	12624.00	183.00	0	Spot (Block10, Row3, Column2)	5621.48	5569.50	349.66	0.00	0.06	4930.00	4952.49	4930.00	246.99	0.00	0.05	93.00	66.00	0.00	639.50	691.48	5272953.00	2.71	5223.29	5170.00
10	3	3	9818.00	12611.00	137.95	0	Spot (Block10, Row3, Column3)	5968.03	5948.00	408.20	0.00	0.07	4928.00	4963.88	4928.00	274.59	0.00	0.06	99.00	85.00	0.00	1020.00	1040.03	3085474.00	3.66	5406.42	5334.00
10	4	3	10098.00	12610.00	157.85	0	Spot (Block10, Row3, Column4)	7839.79	7519.00	1448.81	0.02	0.18	4907.00	4946.28	4907.00	258.58	0.00	0.05	100.00	100.00	0.00	2612.00	2932.79	5401616.00	11.19	5765.75	5755.00
10	5	3	10403.00	12613.00	182.35	0	Spot (Block10, Row3, Column5)	5844.26	5783.00	420.12	0.00	0.07	4940.00	4975.52	4940.00	253.51	0.00	0.05	97.00	80.00	0.00	843.00	904.26	5429319.00	3.43	5332.13	5354.00
10	6	3	10692.00	12610.00	198.40	0	Spot (Block10, Row3, Column6)	5646.89	5609.00	306.22	0.00	0.05	4891.00	4905.51	4891.00	354.09	0.00	0.07	92.00	51.00	0.00	718.00	755.89	6284993.00	2.09	5237.88	5244.50
10	7	3	11013.00	12614.00	186.95	0	Spot (Block10, Row3, Column7)	5384.44	5320.00	289.27	0.01	0.05	4866.00	4877.48	4866.00	255.74	0.00	0.05	83.00	44.00	0.00	454.00	518.44	5314446.00	1.98	5027.70	5009.50
10	8	3	11298.00	12612.00	200.45	0	Spot (Block10, Row3, Column8)	5708.06	5650.50	372.29	0.00	0.07	4950.00	4998.37	4950.00	465.28	0.00	0.09	78.00	33.00	0.00	700.50	758.06	6507184.00	1.53	5191.02	5124.00
10	1	4	9198.00	12909.00	155.10	0	Spot (Block10, Row4, Column1)	7875.86	7635.00	1516.16	0.01	0.19	5017.00	5065.21	5017.00	258.51	0.00	0.05	100.00	100.00	0.00	2618.00	2858.86	5205945.00	10.87	5744.78	5765.50
10	2	4	9495.00	12919.00	185.25	0	Spot (Block10, Row4, Column2)	5754.68	5725.50	292.87	0.00	0.05	5065.00	5149.31	5065.00	465.69	0.01	0.09	80.00	19.00	0.00	660.50	689.68	5582040.00	1.30	5407.09	5382.00
10	3	4	9802.00	12911.00	144.50	0	Spot (Block10, Row4, Column3)	13867.12	13782.00	3523.96	0.00	0.25	5076.00	5149.48	5076.00	470.12	0.01	0.09	100.00	100.00	0.00	8706.00	8791.12	7807186.00	18.54	7524.04	6965.00
10	4	4	10119.00	12896.00	133.25	0	Spot (Block10, Row4, Column4)	5533.27	5522.00	286.95	0.00	0.05	5076.50	5112.86	5076.50	291.98	0.00	0.06	76.00	32.00	0.00	445.50	456.77	2655968.00	1.44	5407.54	5396.00
10	5	4	10390.00	12920.00	187.70	0	Spot (Block10, Row4, Column5)	5810.31	5776.00	389.49	0.00	0.07	5103.00	5158.00	5103.00	480.14	0.00	0.09	67.00	29.00	0.00	673.00	707.31	5752208.00	1.36	5405.25	5419.00
10	6	4	10694.00	12911.00	187.15	0	Spot (Block10, Row4, Column6)	8511.84	8489.00	1008.24	0.00	0.12	5079.00	5126.52	5079.00	501.05	0.00	0.10	100.00	99.00	0.00	3410.00	3432.84	8358627.00	6.76	6282.90	6148.00
10	7	4	10997.00	12917.00	168.40	0	Spot (Block10, Row4, Column7)	6104.82	6098.50	453.84	0.00	0.07	5148.00	5196.96	5148.00	423.86	0.00	0.08	86.00	57.00	0.00	950.50	956.82	4810598.00	2.14	5546.92	5503.50
10	8	4	11296.00	12925.00	161.55	0	Spot (Block10, Row4, Column8)	7779.61	7722.00	1118.59	0.00	0.14	5216.00	5271.66	5216.00	405.85	0.00	0.08	99.00	94.00	0.00	2506.00	2563.61	5632439.00	6.18	5964.69	5950.50
10	1	5	9196.00	13213.00	107.65	0	Spot (Block10, Row5, Column1)	7173.81	7209.00	730.65	0.00	0.10	5033.00	5066.93	5033.00	265.55	0.00	0.05	100.00	99.00	0.00	2176.00	2140.81	2173663.00	7.93	5789.80	5767.00
10	2	5	9495.00	13213.00	192.65	0	Spot (Block10, Row5, Column2)	5725.50	5721.00	333.29	0.00	0.06	5044.00	5109.72	5044.00	462.74	0.01	0.09	72.00	29.00	0.00	677.00	681.50	6000319.00	1.33	5329.77	5262.00
10	3	5	9802.00	13213.00	193.90	0	Spot (Block10, Row5, Column3)	6035.11	6003.00	432.58	0.00	0.07	5127.50	5185.50	5127.50	478.20	0.00	0.09	83.00	42.00	0.00	875.50	907.61	6391177.00	1.78	5465.32	5397.50
10	4	5	10096.00	13203.00	196.40	0	Spot (Block10, Row5, Column4)	6157.50	6156.00	456.98	0.00	0.07	5182.00	5218.46	5182.00	313.72	0.00	0.06	91.00	77.00	0.00	974.00	975.50	6717836.00	2.99	5609.53	5500.00
10	5	5	10401.00	13208.00	142.35	0	Spot (Block10, Row5, Column5)	14654.71	14536.50	4304.59	0.00	0.29	5266.00	5292.68	5266.00	318.52	0.00	0.06	100.00	100.00	0.00	9270.50	9388.71	8030779.00	29.39	8119.73	7306.00
10	6	5	10699.00	13213.00	193.20	0	Spot (Block10, Row5, Column6)	5982.44	5958.50	362.34	0.00	0.06	5248.00	5289.19	5248.00	325.37	0.00	0.06	88.00	56.00	0.00	710.50	734.44	6317454.00	2.13	5566.58	5535.00
10	7	5	11004.00	13217.00	187.60	0	Spot (Block10, Row5, Column7)	6275.79	6237.50	416.12	0.00	0.07	5330.00	5378.87	5330.00	384.09	0.00	0.07	93.00	62.00	0.00	907.50	945.79	6225588.00	2.34	5823.19	5811.00
10	8	5	11300.00	13213.00	161.20	0	Spot (Block10, Row5, Column8)	6701.38	6642.00	557.29	0.00	0.08	5410.00	5435.48	5410.00	373.19	0.00	0.07	97.00	81.00	0.00	1232.00	1291.38	4838399.00	3.39	5877.42	5797.50
10	1	6	9196.00	13513.00	203.95	0	Spot (Block10, Row6, Column1)	5839.38	5828.50	417.74	0.00	0.07	4917.00	4927.40	4917.00	278.05	0.00	0.06	95.00	77.00	0.00	911.50	922.38	6902148.00	3.28	5264.80	5278.00
10	2	6	9498.00	13492.00	213.05	0	Spot (Block10, Row6, Column2)	5762.31	5684.00	382.14	0.01	0.07	5001.00	5050.62	5001.00	734.80	0.00	0.15	45.00	5.00	0.00	683.00	761.31	7433379.00	0.97	5305.14	5243.00
10	3	6	9825.00	13507.00	143.60	0	Spot (Block10, Row6, Column3)	7435.08	7157.50	1908.58	0.02	0.26	5065.00	5085.74	5065.00	285.90	0.00	0.06	97.00	95.00	0.00	2092.50	2370.08	4163646.00	8.22	6190.36	5700.00
10	4	6	10108.00	13515.00	184.05	0	Spot (Block10, Row6, Column4)	6052.73	5973.50	473.13	0.01	0.08	5155.00	5180.41	5155.00	290.73	0.00	0.06	90.00	72.00	0.00	818.50	897.73	5774305.00	3.00	5502.69	5495.00
10	5	6	10403.00	13509.00	148.85	0	Spot (Block10, Row6, Column5)	8293.00	8233.00	1358.97	0.00	0.16	5248.00	5289.13	5248.00	326.01	0.00	0.06	99.00	99.00	0.00	2985.00	3045.00	5050435.00	9.21	6200.77	6109.50
10	6	6	10709.00	13511.00	189.00	0	Spot (Block10, Row6, Column6)	5853.81	5789.00	375.90	0.00	0.06	5266.00	5304.65	5266.00	306.05	0.00	0.06	75.00	40.00	0.00	523.00	587.81	5883077.00	1.79	5511.73	5462.50
10	7	6	10992.00	13504.00	182.35	0	Spot (Block10, Row6, Column7)	6135.69	6109.00	431.18	0.00	0.07	5305.00	5359.64	5305.00	484.30	0.00	0.09	76.00	37.00	0.00	804.00	830.69	5712329.00	1.60	5706.35	5749.00
10	8	6	11302.00	13515.00	177.55	0	Spot (Block10, Row6, Column8)	6279.49	6283.00	484.34	0.00	0.08	5375.00	5390.71	5375.00	309.18	0.00	0.06	89.00	68.00	0.00	908.00	904.49	5538507.00	2.87	5788.68	5738.00
10	1	7	9207.00	13811.00	194.15	0	Spot (Block10, Row7, Column1)	5547.64	5474.00	368.70	0.01	0.07	4826.50	4893.77	4826.50	485.36	0.01	0.10	68.00	27.00	0.00	647.50	721.14	5891595.00	1.35	5202.91	5153.50
10	2	7	9501.00	13826.00	170.65	0	Spot (Block10, Row7, Column2)	5628.71	5638.00	490.25	0.00	0.09	4839.00	4897.51	4839.00	759.25	0.01	0.16	51.00	2.00	0.00	799.00	789.71	4564886.00	0.96	5168.76	5076.00
10	3	7	9808.00	13811.00	222.15	0	Spot (Block10, Row7, Column3)	5350.68	5341.00	358.63	0.00	0.07	4920.00	4924.18	4920.00	314.88	0.00	0.06	59.00	32.00	0.00	421.00	430.68	7560512.00	1.35	5054.71	4992.50
10	4	7	10101.00	13808.00	200.20	0	Spot (Block10, Row7, Column4)	5657.70	5600.00	368.23	0.00	0.07	5042.00	5125.26	5042.00	1609.68	0.01	0.31	0.00	0.00	0.00	558.00	615.70	6432808.00	0.33	5313.93	5294.50
10	5	7	10409.00	13804.00	207.30	0	Spot (Block10, Row7, Column5)	5869.80	5797.00	433.49	0.01	0.07	5145.00	5219.38	5145.00	1393.27	0.01	0.27	8.00	0.00	0.00	652.00	724.80	7155284.00	0.47	5457.02	5377.00
10	6	7	10703.00	13816.00	202.80	0	Spot (Block10, Row7, Column6)	5985.69	5909.00	492.93	0.01	0.08	5180.00	5217.56	5180.00	324.85	0.00	0.06	82.00	57.00	0.00	729.00	805.69	6979317.00	2.36	5583.03	5546.00
10	7	7	11002.00	13810.00	147.00	-50	Spot (Block10, Row7, Column7)	5773.67	5619.50	602.40	0.01	0.10	5257.00	5294.58	5257.00	500.06	0.00	0.09	42.00	22.00	0.00	362.50	516.67	3394916.00	0.96	5220.78	5163.50
10	8	7	11302.00	13805.00	102.40	0	Spot (Block10, Row7, Column8)	10939.04	10956.50	1336.49	0.00	0.12	5317.00	5344.96	5317.00	508.83	0.00	0.10	100.00	100.00	0.00	5639.50	5622.04	2931664.00	10.99	7655.75	7572.00
10	1	8	9196.00	14111.00	155.00	0	Spot (Block10, Row8, Column1)	64843.70	65535.00	3680.76	0.00	0.06	4789.00	4869.50	4789.00	546.02	0.01	0.11	100.00	100.00	93.94	60746.00	60054.70	42797236.00	109.84	24829.30	22076.00
10	2	8	9498.00	14103.00	184.50	0	Spot (Block10, Row8, Column2)	5400.52	5407.00	323.07	0.00	0.06	4687.50	4746.88	4687.50	455.68	0.01	0.10	79.00	21.00	0.00	719.50	713.02	5168297.00	1.43	4965.07	4924.00
10	3	8	9824.00	14111.00	162.10	0	Spot (Block10, Row8, Column3)	5564.49	5419.00	526.40	0.01	0.09	4702.00	4723.21	4702.00	352.89	0.00	0.07	88.00	51.00	0.00	717.00	862.49	4045387.00	2.38	5061.38	5039.00
10	4	8	10067.00	14105.00	187.90	0	Spot (Block10, Row8, Column4)	5470.69	5391.00	591.79	0.01	0.11	4800.00	4886.45	4800.00	1573.28	0.01	0.32	6.00	0.00	0.00	591.00	670.69	5432398.00	0.37	5118.93	5050.00
10	5	8	10413.00	14100.00	170.10	0	Spot (Block10, Row8, Column5)	5435.30	5356.50	324.73	0.01	0.06	4936.00	5015.38	4936.00	1517.90	0.01	0.30	0.00	0.00	0.00	420.50	499.30	4359107.00	0.28	5193.67	5160.00
10	6	8	10695.00	14116.00	185.10	0	Spot (Block10, Row8, Column6)	6096.88	5997.00	523.36	0.01	0.09	4999.00	5017.02	4999.00	395.55	0.00	0.08	94.00	67.00	0.00	998.00	1097.88	5883487.00	2.73	5547.80	5495.00
10	7	8	10992.00	14101.00	167.65	0	Spot (Block10, Row8, Column7)	6053.34	6051.00	510.68	0.00	0.08	5088.00	5113.39	5088.00	401.55	0.00	0.08	85.00	62.00	0.00	963.00	965.34	4751869.00	2.34	5500.44	5479.00
10	8	8	11312.00	14108.00	122.35	0	Spot (Block10, Row8, Column8)	20400.46	19277.00	7702.45	0.02	0.38	5154.00	5178.19	5154.00	439.05	0.00	0.08	100.00	100.00	0.76	14123.00	15246.46	8037783.00	34.67	10181.98	9257.00
11	1	1	13699.00	12003.00	162.75	0	Spot (Block11, Row1, Column1)	64865.95	65535.00	3478.01	0.00	0.05	8599.00	8701.32	8599.00	789.32	0.01	0.09	100.00	100.00	92.66	56936.00	56266.95	47741808.00	71.16	25973.25	23474.00
11	2	1	13998.00	12008.00	163.10	0	Spot (Block11, Row1, Column2)	10563.48	10494.00	902.51	0.00	0.09	8502.50	8629.87	8502.50	945.77	0.01	0.11	91.00	53.00	0.00	1991.50	2060.98	7721905.00	2.04	9321.45	9371.00
11	3	1	14305.00	12010.00	190.60	0	Spot (Block11, Row1, Column3)	9869.58	9861.00	799.37	0.00	0.08	8441.00	8542.57	8441.00	928.11	0.01	0.11	66.00	32.00	0.00	1420.00	1428.58	10106454.00	1.43	9223.99	9197.00
11	4	1	14603.00	11999.00	218.45	0	Spot (Block11, Row1, Column4)	10071.77	10052.00	1227.74	0.00	0.12	8347.00	8473.63	8347.00	1725.07	0.01	0.20	49.00	7.00	0.00	1705.00	1724.77	13727828.00	0.93	9358.06	8563.00
11	5	1	14898.00	12008.00	187.50	0	Spot (Block11, Row1, Column5)	10079.56	9916.00	801.29	0.01	0.08	8294.00	8354.17	8294.00	702.91	0.00	0.08	95.00	61.00	0.00	1622.00	1785.56	9948526.00	2.45	9142.08	9106.00
11	6	1	15203.00	12006.00	135.45	0	Spot (Block11, Row1, Column6)	9897.34	9875.00	635.56	0.00	0.06	8214.50	8263.52	8214.50	590.83	0.00	0.07	95.00	80.00	0.00	1660.50	1682.84	4899183.00	2.77	8951.26	9046.00
11	7	1	15511.00	12000.00	125.65	0	Spot (Block11, Row1, Column7)	9805.84	9755.00	791.13	0.00	0.08	7994.00	8055.39	7994.00	575.74	0.00	0.07	95.00	81.00	0.00	1761.00	1811.84	4118452.00	3.04	8693.69	8695.00
11	8	1	15805.00	12005.00	212.55	0	Spot (Block11, Row1, Column8)	9749.80	9517.00	936.41	0.01	0.10	7902.00	7962.85	7902.00	537.33	0.00	0.07	96.00	77.00	0.00	1615.00	1847.80	12625989.00	3.33	8649.45	8638.00
11	1	2	13709.00	12300.00	122.05	0	Spot (Block11, Row2, Column1)	9987.68	10006.50	781.98	0.00	0.08	8465.00	8531.44	8465.00	622.22	0.00	0.07	83.00	57.00	0.00	1541.50	1522.68	3935145.00	2.34	9134.17	9075.00
11	2	2	14000.00	12309.00	141.20	0	Spot (Block11, Row2, Column2)	9852.78	9745.50	681.79	0.00	0.07	8473.00	8572.58	8473.00	868.94	0.01	0.10	77.00	25.00	0.00	1272.50	1379.78	5359912.00	1.47	9374.76	9326.00
11	3	2	14289.00	12299.00	169.55	0	Spot (Block11, Row2, Column3)	10835.59	10227.00	3549.14	0.03	0.33	8472.00	8563.77	8472.00	899.78	0.00	0.11	92.00	47.00	0.12	1755.00	2363.59	8679310.00	2.52	9617.24	9522.00
11	4	2	14601.00	12306.00	193.80	0	Spot (Block11, Row2, Column4)	10136.18	10018.00	765.41	0.01	0.08	8436.00	8490.58	8436.00	583.07	0.00	0.07	95.00	71.00	0.00	1582.00	1700.18	10744348.00	2.82	9251.37	9243.00
11	5	2	14896.00	12303.00	207.25	0	Spot (Block11, Row2, Column5)	11876.01	11737.00	1274.05	0.01	0.11	8397.00	8450.51	8397.00	592.66	0.00	0.07	99.00	98.00	0.00	3340.00	3479.01	14512485.00	5.78	9573.84	9503.00
11	6	2	15194.00	12306.00	184.35	0	Spot (Block11, Row2, Column6)	10438.35	10388.00	880.96	0.00	0.08	8362.00	8412.34	8362.00	572.13	0.00	0.07	97.00	85.00	0.00	2026.00	2076.35	9989500.00	3.54	9350.50	9390.50
11	7	2	15495.00	12303.00	197.05	0	Spot (Block11, Row2, Column7)	9648.96	9547.00	730.11	0.00	0.08	8184.00	8228.02	8184.00	591.91	0.00	0.07	86.00	59.00	0.00	1363.00	1464.96	10584910.00	2.40	8810.05	8723.50
11	8	2	15804.00	12305.00	157.00	0	Spot (Block11, Row2, Column8)	9228.08	9220.50	579.91	0.00	0.06	7987.00	8045.45	7987.00	596.91	0.00	0.07	85.00	52.00	0.00	1233.50	1241.08	6238179.00	1.98	8661.35	8703.00
11	1	3	13706.00	12604.00	166.00	0	Spot (Block11, Row3, Column1)	10866.54	10746.00	996.50	0.00	0.09	8233.00	8295.79	8233.00	603.26	0.00	0.07	99.00	93.00	0.00	2513.00	2633.54	8291172.00	4.26	9218.81	9259.50
11	2	3	14005.00	12603.00	198.45	0	Spot (Block11, Row3, Column2)	9919.79	9873.00	639.01	0.00	0.06	8314.50	8395.01	8314.50	596.71	0.00	0.07	95.00	71.00	0.00	1558.50	1605.29	11040721.00	2.56	9062.12	9104.50
11	3	3	14311.00	12610.00	156.40	0	Spot (Block11, Row3, Column3)	10201.34	9988.00	1179.38	0.01	0.12	8393.00	8427.54	8393.00	601.88	0.00	0.07	91.00	70.00	0.00	1595.00	1808.34	6885907.00	2.95	9160.10	9358.00
11	4	3	14595.00	12603.00	189.50	0	Spot (Block11, Row3, Column4)	9654.74	9576.50	766.36	0.00	0.08	8299.00	8328.05	8299.00	577.78	0.00	0.07	84.00	56.00	0.00	1277.50	1355.74	9751290.00	2.30	8733.93	8679.00
11	5	3	14869.00	12597.00	177.95	0	Spot (Block11, Row3, Column5)	9743.25	9593.50	1119.65	0.01	0.11	8235.00	8379.29	8235.00	1907.57	0.01	0.23	30.00	3.00	0.00	1358.50	1508.25	8671492.00	0.72	9135.65	8899.50
11	6	3	15211.00	12607.00	195.35	0	Spot (Block11, Row3, Column6)	9988.32	9975.00	799.20	0.00	0.08	8310.00	8515.37	8310.00	2446.73	0.01	0.29	17.00	0.00	0.00	1665.00	1678.32	10757419.00	0.60	9049.86	9063.50
11	7	3	15501.00	12585.00	185.45	0	Spot (Block11, Row3, Column7)	9667.86	9573.00	948.20	0.00	0.10	8246.00	8352.93	8246.00	1686.76	0.01	0.20	37.00	2.00	0.00	1327.00	1421.86	9368158.00	0.78	9011.23	8973.00
11	8	3	15806.00	12610.00	202.60	0	Spot (Block11, Row3, Column8)	9567.66	9485.00	713.19	0.00	0.07	8078.00	8143.11	8078.00	579.75	0.00	0.07	89.00	63.00	0.00	1407.00	1489.66	11146327.00	2.46	8666.35	8535.00
11	1	4	13690.00	12910.00	195.45	0	Spot (Block11, Row4, Column1)	9480.33	9337.00	764.33	0.01	0.08	8115.00	8133.15	8115.00	623.17	0.00	0.08	82.00	49.00	0.00	1222.00	1365.33	10305115.00	2.16	8591.47	8476.50
11	2	4	13998.00	12912.00	198.40	0	Spot (Block11, Row4, Column2)	9745.12	9662.50	701.37	0.00	0.07	8275.50	8318.56	8275.50	676.96	0.00	0.08	84.00	53.00	0.00	1387.00	1469.62	10914534.00	2.11	8966.35	8928.00
11	3	4	14298.00	12907.00	176.50	0	Spot (Block11, Row4, Column3)	11627.85	11634.50	1441.74	0.00	0.12	8484.00	8527.97	8484.00	615.62	0.00	0.07	97.00	90.00	0.00	3150.50	3143.85	10116230.00	5.04	9526.55	9431.50
11	4	4	14602.00	12900.00	164.75	0	Spot (Block11, Row4, Column4)	9272.13	9205.50	580.39	0.00	0.06	8385.00	8426.71	8385.00	606.37	0.00	0.07	63.00	33.00	0.00	820.50	887.13	6954095.00	1.39	8895.60	8894.00
11	5	4	14893.00	12905.00	197.80	0	Spot (Block11, Row4, Column5)	9462.00	9348.00	856.59	0.01	0.09	8176.00	8235.57	8176.00	612.36	0.00	0.07	80.00	47.00	0.00	1172.00	1286.00	10483891.00	2.00	8784.79	8744.00
11	6	4	15203.00	12906.00	189.35	0	Spot (Block11, Row4, Column6)	11675.65	11590.00	1073.09	0.00	0.09	8036.00	8182.64	8036.00	1684.96	0.01	0.21	98.00	57.00	0.00	3554.00	3639.65	11850788.00	2.07	9478.38	9393.50
11	7	4	15492.00	12918.00	151.95	0	Spot (Block11, Row4, Column7)	10369.78	10266.00	1104.28	0.00	0.11	8029.00	8171.13	8029.00	1642.72	0.01	0.20	70.00	19.00	0.00	2237.00	2340.78	6543334.00	1.34	9118.35	9066.00
11	8	4	15797.00	12910.00	181.10	0	Spot (Block11, Row4, Column8)	10448.54	10316.00	1118.83	0.01	0.11	8024.00	8092.94	8024.00	521.88	0.00	0.06	98.00	91.00	0.00	2292.00	2424.54	9633553.00	4.51	8720.08	8754.50
11	1	5	13695.00	13200.00	112.20	0	Spot (Block11, Row5, Column1)	10531.90	10559.00	901.46	0.00	0.09	8090.00	8104.94	8090.00	615.95	0.00	0.08	100.00	87.00	0.00	2469.00	2441.90	3443932.00	3.94	9090.87	9041.00
11	2	5	13997.00	13214.00	193.20	0	Spot (Block11, Row5, Column2)	9734.89	9610.00	787.11	0.01	0.08	8203.00	8281.05	8203.00	636.66	0.00	0.08	88.00	57.00	0.00	1407.00	1531.89	10280042.00	2.28	8849.84	8890.00
11	3	5	14301.00	13209.00	200.75	0	Spot (Block11, Row5, Column3)	10069.29	9919.00	892.20	0.01	0.09	8378.50	8435.26	8378.50	650.90	0.00	0.08	89.00	59.00	0.00	1540.50	1690.79	11529339.00	2.51	9163.91	9068.50
11	4	5	14600.00	13207.00	192.45	0	Spot (Block11, Row5, Column4)	9811.70	9751.00	786.04	0.00	0.08	8467.00	8508.00	8467.00	625.15	0.00	0.07	81.00	51.00	0.00	1284.00	1344.70	10282664.00	2.09	9262.96	9267.50
11	5	5	14900.00	13210.00	151.95	0	Spot (Block11, Row5, Column5)	12319.96	12280.00	1459.36	0.00	0.12	8361.00	8408.49	8361.00	636.51	0.00	0.08	99.00	98.00	0.00	3919.00	3958.96	7786213.00	6.15	9613.23	9638.50
11	6	5	15200.00	13207.00	180.80	0	Spot (Block11, Row5, Column6)	9564.67	9428.50	780.42	0.01	0.08	8070.00	8120.02	8070.00	607.33	0.00	0.07	88.00	58.00	0.00	1358.50	1494.67	8761240.00	2.38	8703.68	8741.00
11	7	5	15495.00	13202.00	178.00	0	Spot (Block11, Row5, Column7)	9329.38	9333.50	710.92	0.00	0.08	7950.00	8032.39	7950.00	572.78	0.00	0.07	84.00	62.00	0.00	1383.50	1379.38	8284489.00	2.26	8534.32	8480.00
11	8	5	15805.00	13207.00	156.05	0	Spot (Block11, Row5, Column8)	10648.62	10441.50	1229.98	0.01	0.12	7981.50	8034.09	7981.50	528.71	0.00	0.07	99.00	96.00	0.00	2460.00	2667.12	7155871.00	4.95	8950.77	8915.50
11	1	6	13701.00	13506.00	210.20	0	Spot (Block11, Row6, Column1)	9367.09	9227.00	792.07	0.01	0.08	7884.00	7945.83	7884.00	627.67	0.00	0.08	87.00	53.00	0.00	1343.00	1483.09	11811900.00	2.26	8519.40	8486.00
11	2	6	14002.00	13496.00	206.60	0	Spot (Block11, Row6, Column2)	9425.93	9317.50	651.81	0.01	0.07	8072.50	8149.26	8072.50	664.55	0.00	0.08	86.00	45.00	0.00	1245.00	1353.43	11443081.00	1.92	8734.98	8761.50
11	3	6	14292.00	13504.00	200.10	0	Spot (Block11, Row6, Column3)	10066.49	9942.00	844.57	0.01	0.08	8213.50	8286.67	8213.50	621.95	0.00	0.08	94.00	73.00	0.00	1728.50	1852.99	11485868.00	2.86	8949.64	8886.50
11	4	6	14600.00	13507.00	188.75	0	Spot (Block11, Row6, Column4)	9927.72	9903.00	849.69	0.00	0.09	8376.00	8422.08	8376.00	693.76	0.00	0.08	83.00	54.00	0.00	1527.00	1551.72	9937644.00	2.17	9180.54	9250.00
11	5	6	14903.00	13510.00	162.35	0	Spot (Block11, Row6, Column5)	11736.13	11620.50	1414.99	0.00	0.12	8571.00	8617.45	8571.00	724.44	0.00	0.08	97.00	90.00	0.00	3049.50	3165.13	8567375.00	4.30	9743.29	9775.50
11	6	6	15209.00	13520.00	190.25	0	Spot (Block11, Row6, Column6)	9342.25	9214.50	651.60	0.01	0.07	8463.00	8508.04	8463.00	720.33	0.00	0.08	51.00	22.00	0.00	751.50	879.25	9529096.00	1.16	8815.99	8762.00
11	7	6	15516.00	13507.00	143.40	0	Spot (Block11, Row6, Column7)	10968.40	10057.00	5096.12	0.04	0.46	8214.00	8256.85	8214.00	636.42	0.00	0.08	95.00	69.00	0.18	1843.00	2754.40	6120369.00	4.26	9409.28	9289.00
11	8	6	15812.00	13512.00	167.15	0	Spot (Block11, Row6, Column8)	9292.42	9321.00	723.32	0.00	0.08	8045.00	8084.57	8045.00	555.58	0.00	0.07	79.00	57.00	0.00	1276.00	1247.42	7257382.00	2.17	8569.07	8500.00
11	1	7	13700.00	13811.00	192.20	0	Spot (Block11, Row7, Column1)	9228.24	9178.00	840.65	0.00	0.09	7821.00	7893.40	7821.00	711.49	0.00	0.09	78.00	46.00	0.00	1357.00	1407.24	9625058.00	1.88	8444.26	8402.00
11	2	7	14019.00	13817.00	200.25	0	Spot (Block11, Row7, Column2)	9404.76	9242.00	1910.98	0.01	0.20	7984.00	8015.06	7984.00	675.74	0.00	0.08	72.00	46.00	0.00	1258.00	1420.76	10702613.00	2.06	8413.44	8383.00
11	3	7	14295.00	13806.00	217.50	0	Spot (Block11, Row7, Column3)	9440.89	9280.00	822.85	0.01	0.09	8151.00	8174.50	8151.00	661.48	0.00	0.08	76.00	41.00	0.00	1129.00	1289.89	12745196.00	1.91	8586.33	8567.00
11	4	7	14601.00	13803.00	188.15	0	Spot (Block11, Row7, Column4)	9429.88	9255.50	754.04	0.01	0.08	8330.00	8350.70	8330.00	712.97	0.00	0.09	59.00	35.00	0.00	925.50	1099.88	9429877.00	1.51	9074.92	8985.50
11	5	7	14911.00	13803.00	229.60	0	Spot (Block11, Row7, Column5)	10129.12	10074.00	932.80	0.00	0.09	8792.00	8847.02	8792.00	781.77	0.00	0.09	70.00	39.00	0.00	1282.00	1337.12	15365872.00	1.64	9290.77	9149.00
11	6	7	15200.00	13806.00	200.85	0	Spot (Block11, Row7, Column6)	10352.59	10199.00	831.77	0.01	0.08	8886.00	8983.64	8886.00	725.15	0.00	0.08	78.00	44.00	0.00	1313.00	1466.59	11884779.00	1.89	9726.71	9647.00
11	7	7	15497.00	13807.00	107.45	0	Spot (Block11, Row7, Column7)	10209.14	10141.50	1291.30	0.00	0.13	8473.00	8565.14	8473.00	709.34	0.00	0.08	78.00	59.00	0.00	1668.50	1736.14	3062743.00	2.32	9269.22	9216.50
11	8	7	15801.00	13805.00	123.70	0	Spot (Block11, Row7, Column8)	13978.75	13914.00	1454.38	0.00	0.10	8160.50	8212.51	8160.50	632.28	0.00	0.08	100.00	100.00	0.00	5753.50	5818.25	5703332.00	9.12	10512.21	10441.00
11	1	8	13695.00	14108.00	155.40	0	Spot (Block11, Row8, Column1)	64656.09	65535.00	4017.17	0.01	0.06	8069.00	8157.83	8069.00	841.10	0.00	0.10	100.00	100.00	92.49	57466.00	56587.09	43061356.00	67.17	26048.52	22183.00
11	2	8	14003.00	14116.00	178.70	0	Spot (Block11, Row8, Column2)	9593.65	9553.00	889.07	0.00	0.09	8035.00	8123.84	8035.00	798.66	0.00	0.10	78.00	46.00	0.00	1518.00	1558.65	8624690.00	1.84	8894.98	8827.50
11	3	8	14313.00	14105.00	148.65	0	Spot (Block11, Row8, Column3)	10418.72	10124.00	1113.49	0.01	0.11	8043.00	8095.13	8043.00	714.04	0.00	0.09	99.00	78.00	0.00	2081.00	2375.72	6282489.00	3.25	9058.80	9076.00
11	4	8	14598.00	14111.00	181.45	0	Spot (Block11, Row8, Column4)	9902.88	9851.00	887.62	0.00	0.09	8225.00	8246.92	8225.00	714.67	0.00	0.09	85.00	58.00	0.00	1626.00	1677.88	9110648.00	2.32	8969.18	8964.00
11	5	8	14892.00	14106.00	191.55	0	Spot (Block11, Row8, Column5)	9977.89	9869.00	785.84	0.00	0.08	8605.00	8656.87	8605.00	845.66	0.00	0.10	70.00	35.00	0.00	1264.00	1372.89	10327112.00	1.56	9378.53	9388.00
11	6	8	15202.00	14099.00	174.25	0	Spot (Block11, Row8, Column6)	11200.64	11110.00	997.03	0.00	0.09	9072.00	9089.27	9072.00	788.11	0.00	0.09	91.00	68.00	0.00	2038.00	2128.64	9475743.00	2.68	9974.05	9935.50
11	7	8	15498.00	14110.00	172.85	0	Spot (Block11, Row8, Column7)	10245.06	10178.00	887.66	0.00	0.09	8727.00	8819.71	8727.00	852.66	0.00	0.10	73.00	38.00	0.00	1451.00	1518.06	8534138.00	1.67	9473.39	9537.00
11	8	8	15812.00	14101.00	124.10	0	Spot (Block11, Row8, Column8)	19254.88	18891.50	3786.86	0.01	0.20	8234.00	8320.29	8234.00	730.57	0.00	0.09	100.00	100.00	0.00	10657.50	11020.88	7855989.00	14.97	11842.82	11341.50
12	1	1	18203.00	12001.00	164.65	0	Spot (Block12, Row1, Column1)	65216.30	65535.00	1911.99	0.00	0.03	17480.50	17588.03	17480.50	1445.81	0.00	0.08	100.00	100.00	94.93	48054.50	47735.80	48912712.00	32.94	34027.07	31681.00
12	2	1	18498.00	12002.00	172.40	0	Spot (Block12, Row1, Column2)	24376.69	24069.50	3201.26	0.01	0.13	17144.50	17271.42	17144.50	1339.95	0.00	0.08	98.00	94.00	0.00	6925.00	7232.19	20086380.00	5.30	19259.40	19051.00
12	3	1	18802.00	12005.00	204.45	0	Spot (Block12, Row1, Column3)	19823.09	19625.00	1479.35	0.00	0.07	17003.00	17123.66	17003.00	1290.60	0.00	0.08	85.00	50.00	0.00	2622.00	2820.09	23510188.00	2.09	18393.51	18369.00
12	4	1	19097.00	12000.00	172.05	0	Spot (Block12, Row1, Column4)	23740.92	23537.50	3101.67	0.00	0.13	17000.00	17122.80	17000.00	1252.61	0.00	0.07	99.00	94.00	0.00	6537.50	6740.92	19657476.00	5.28	19011.90	19184.00
12	5	1	19406.00	12006.00	187.00	0	Spot (Block12, Row1, Column5)	21038.19	21019.00	1805.51	0.00	0.09	17165.00	17289.03	17165.00	1245.39	0.00	0.07	96.00	73.00	0.00	3854.00	3873.19	20722616.00	3.01	18731.45	18741.00
12	6	1	19714.00	11994.00	124.30	0	Spot (Block12, Row1, Column6)	22024.62	21056.00	2595.86	0.02	0.12	17444.00	17545.81	17444.00	1235.42	0.00	0.07	98.00	83.00	0.00	3612.00	4580.62	9096167.00	3.63	19080.72	19100.00
12	7	1	20018.00	11995.00	121.50	0	Spot (Block12, Row1, Column7)	26141.51	26136.00	2992.07	0.00	0.11	17675.00	17742.06	17675.00	1239.25	0.00	0.07	99.00	98.00	0.00	8461.00	8466.51	10273613.00	6.78	20504.18	20224.50
12	8	1	20307.00	11998.00	218.85	0	Spot (Block12, Row1, Column8)	21334.50	21278.50	1551.87	0.00	0.07	17951.00	17996.97	17951.00	1227.86	0.00	0.07	94.00	68.00	0.00	3327.50	3383.50	29356266.00	2.72	19291.11	19174.00
12	1	2	18207.00	12305.00	128.85	0	Spot (Block12, Row2, Column1)	20163.81	19905.00	1390.08	0.01	0.07	17297.00	17382.42	17297.00	1333.69	0.00	0.08	91.00	47.00	0.00	2608.00	2866.81	8993059.00	2.09	18513.82	18461.50
12	2	2	18503.00	12303.00	143.50	0	Spot (Block12, Row2, Column2)	20315.40	20282.00	1464.55	0.00	0.07	17118.50	17207.43	17118.50	1263.36	0.00	0.07	92.00	65.00	0.00	3163.50	3196.90	11335996.00	2.46	18542.54	18426.00
12	3	2	18801.00	12302.00	201.20	0	Spot (Block12, Row2, Column3)	20421.59	20139.00	1872.86	0.01	0.09	17173.00	17290.64	17173.00	1278.91	0.00	0.07	88.00	57.00	0.00	2966.00	3248.59	23423572.00	2.45	18641.22	18576.50
12	4	2	19098.00	12303.00	203.35	0	Spot (Block12, Row2, Column4)	20633.87	20545.00	1760.84	0.00	0.09	17328.00	17520.56	17328.00	1312.01	0.00	0.07	91.00	64.00	0.00	3217.00	3305.87	24224160.00	2.37	18869.57	18807.50
12	5	2	19405.00	12301.00	205.50	0	Spot (Block12, Row2, Column5)	25548.28	25367.00	2609.17	0.00	0.10	17496.00	17643.27	17496.00	1230.87	0.00	0.07	100.00	99.00	0.00	7871.00	8052.28	30709012.00	6.42	20400.73	20354.50
12	6	2	19696.00	12300.00	186.05	0	Spot (Block12, Row2, Column6)	21359.30	21198.00	1851.83	0.00	0.09	17453.50	17537.60	17453.50	1202.98	0.00	0.07	92.00	80.00	0.00	3744.50	3905.80	20739874.00	3.18	19192.96	19338.50
12	7	2	19999.00	12301.00	194.30	0	Spot (Block12, Row2, Column7)	20083.88	19713.00	2475.78	0.01	0.12	17325.00	17402.32	17325.00	1224.83	0.00	0.07	75.00	48.00	0.00	2388.00	2758.88	21449588.00	2.19	18788.56	18761.00
12	8	2	20306.00	12297.00	156.30	0	Spot (Block12, Row2, Column8)	20341.29	20166.50	1430.50	0.00	0.07	17486.00	17551.57	17486.00	1211.04	0.00	0.07	90.00	55.00	0.00	2680.50	2855.29	13628666.00	2.30	18862.38	18841.00
12	1	3	18204.00	12599.00	178.55	0	Spot (Block12, Row3, Column1)	23730.45	23677.50	2885.35	0.00	0.12	17383.00	17490.56	17383.00	1344.15	0.00	0.08	98.00	89.00	0.00	6294.50	6347.45	21025184.00	4.64	19618.55	19408.00
12	2	3	18498.00	12608.00	204.85	0	Spot (Block12, Row3, Column2)	20937.08	20851.00	1733.80	0.00	0.08	17355.00	17494.43	17355.00	1300.59	0.00	0.07	89.00	66.00	0.00	3496.00	3582.08	24894180.00	2.65	18755.31	18757.00
12	3	3	18800.00	12597.00	193.40	0	Spot (Block12, Row3, Column3)	22005.17	21629.00	2013.01	0.01	0.09	17603.00	17721.41	17603.00	1345.19	0.00	0.08	96.00	81.00	0.00	4026.00	4402.17	23413508.00	3.18	19531.18	19565.50
12	4	3	19111.00	12600.00	176.00	0	Spot (Block12, Row3, Column4)	24274.25	23853.00	3113.44	0.01	0.13	17650.00	17740.90	17650.00	1284.09	0.00	0.07	99.00	94.00	0.00	6203.00	6624.25	21045776.00	5.09	20213.68	20065.00
12	5	3	19400.00	12596.00	190.20	0	Spot (Block12, Row3, Column5)	22607.96	22183.00	3050.32	0.01	0.13	17599.00	17672.97	17599.00	1243.44	0.00	0.07	98.00	85.00	0.00	4584.00	5008.96	22947088.00	3.97	19409.13	19401.00
12	6	3	19700.00	12602.00	198.60	0	Spot (Block12, Row3, Column6)	20266.32	19957.00	1400.21	0.01	0.07	17579.00	17664.45	17579.00	1220.47	0.00	0.07	84.00	48.00	0.00	2378.00	2687.32	22637488.00	2.13	18806.66	18561.00
12	7	3	20005.00	12601.00	202.40	0	Spot (Block12, Row3, Column7)	19766.71	19679.50	1543.98	0.00	0.08	17274.00	17388.03	17274.00	1220.99	0.00	0.07	76.00	49.00	0.00	2405.50	2492.71	23008442.00	1.95	18265.03	18156.50
12	8	3	20294.00	12599.00	209.70	0	Spot (Block12, Row3, Column8)	19521.89	19322.50	1510.15	0.00	0.08	17100.00	17160.47	17100.00	1145.41	0.00	0.07	77.00	48.00	0.00	2222.50	2421.89	24363296.00	2.06	17776.93	17774.00
12	1	4	18202.00	12899.00	174.20	0	Spot (Block12, Row4, Column1)	25193.61	23891.50	5413.88	0.02	0.21	17431.00	17564.26	17431.00	1334.71	0.00	0.08	99.00	92.00	0.48	6460.50	7762.61	21213008.00	5.72	20153.23	19992.00
12	2	4	18498.00	12901.00	202.15	0	Spot (Block12, Row4, Column2)	21205.94	20957.00	1505.15	0.01	0.07	17858.00	17935.95	17858.00	1386.59	0.00	0.08	91.00	57.00	0.00	3099.00	3347.94	24577684.00	2.36	19295.60	19188.00
12	3	4	18801.00	12904.00	151.90	0	Spot (Block12, Row4, Column3)	39714.50	38863.00	8777.66	0.01	0.22	17713.00	17830.87	17713.00	1398.64	0.00	0.08	100.00	100.00	0.16	21150.00	22001.50	24980432.00	15.65	23843.28	23584.50
12	4	4	19113.00	12894.00	156.25	0	Spot (Block12, Row4, Column4)	20412.18	20287.50	1435.17	0.00	0.07	17305.50	17414.94	17305.50	1312.35	0.00	0.08	92.00	59.00	0.00	2982.00	3106.68	13716984.00	2.28	18846.45	18880.50
12	5	4	19394.00	12895.00	186.00	0	Spot (Block12, Row4, Column5)	20781.09	20524.00	1733.57	0.01	0.08	17228.50	17333.51	17228.50	1253.47	0.00	0.07	91.00	71.00	0.00	3295.50	3552.59	20220004.00	2.75	18780.84	18657.00
12	6	4	19701.00	12903.00	201.85	0	Spot (Block12, Row4, Column6)	26106.04	26003.00	2432.08	0.00	0.09	17622.00	17737.68	17622.00	1225.19	0.00	0.07	100.00	99.00	0.00	8381.00	8484.04	30204678.00	6.83	20626.70	20354.00
12	7	4	19994.00	12899.00	183.15	0	Spot (Block12, Row4, Column7)	22429.75	22193.50	2343.34	0.00	0.10	17563.00	17635.55	17563.00	1239.15	0.00	0.07	97.00	84.00	0.00	4630.50	4866.75	21218540.00	3.87	19426.23	19415.00
12	8	4	20306.00	12886.00	148.10	0	Spot (Block12, Row4, Column8)	24302.74	21666.50	10205.66	0.05	0.42	17174.00	17246.36	17174.00	1277.96	0.00	0.07	94.00	76.00	3.99	4492.50	7128.74	14630248.00	5.52	20245.32	20093.00
12	1	5	18209.00	13204.00	115.15	0	Spot (Block12, Row5, Column1)	27544.75	27655.00	3088.32	0.00	0.11	17279.00	17400.67	17279.00	1326.62	0.00	0.08	100.00	100.00	0.00	10376.00	10265.75	9613117.00	7.65	20883.43	20726.00
12	2	5	18498.00	13204.00	199.60	0	Spot (Block12, Row5, Column2)	21337.51	21256.00	1580.88	0.00	0.07	17691.00	17750.24	17691.00	1301.90	0.00	0.07	96.00	70.00	0.00	3565.00	3646.51	23962032.00	2.76	19139.80	19242.50
12	3	5	18800.00	13207.00	193.75	0	Spot (Block12, Row5, Column3)	22003.85	21819.00	1847.42	0.00	0.08	17743.00	17826.61	17743.00	1366.19	0.00	0.08	97.00	80.00	0.00	4076.00	4260.85	23346100.00	3.06	19980.06	19839.50
12	4	5	19098.00	13202.00	191.55	0	Spot (Block12, Row5, Column4)	20705.27	20690.00	1518.05	0.00	0.07	17183.00	17286.42	17183.00	1280.75	0.00	0.07	94.00	69.00	0.00	3507.00	3522.27	21429956.00	2.67	18832.13	18568.50
12	5	5	19402.00	13201.00	151.55	0	Spot (Block12, Row5, Column5)	37582.95	37290.00	9070.19	0.00	0.24	17228.50	17328.76	17228.50	1339.42	0.00	0.08	100.00	100.00	0.64	20061.50	20354.45	23639676.00	15.12	22676.73	22255.00
12	6	5	19705.00	13196.00	193.10	0	Spot (Block12, Row5, Column6)	21741.56	21425.00	2286.55	0.01	0.11	17539.00	17597.02	17539.00	1235.78	0.00	0.07	94.00	77.00	0.00	3886.00	4202.56	22872128.00	3.35	19270.89	19269.00
12	7	5	19993.00	13201.00	193.80	0	Spot (Block12, Row5, Column7)	20564.34	20552.00	1551.32	0.00	0.08	17413.00	17421.45	17413.00	1242.85	0.00	0.07	90.00	64.00	0.00	3139.00	3151.34	21798184.00	2.53	18863.94	18774.00
12	8	5	20302.00	13203.00	158.65	0	Spot (Block12, Row5, Column8)	23431.75	22921.00	2954.17	0.01	0.13	17067.00	17113.93	17067.00	1289.34	0.00	0.08	99.00	92.00	0.00	5854.00	6364.75	16355364.00	4.90	19028.74	19015.00
12	1	6	18204.00	13500.00	204.05	0	Spot (Block12, Row6, Column1)	20616.33	20332.00	1818.73	0.01	0.09	17109.00	17177.54	17109.00	1304.85	0.00	0.08	90.00	65.00	0.00	3223.00	3507.33	24595288.00	2.64	18660.17	18582.00
12	2	6	18504.00	13499.00	215.80	0	Spot (Block12, Row6, Column2)	20998.43	20936.00	1549.07	0.00	0.07	17596.50	17654.49	17596.50	1329.96	0.00	0.08	91.00	67.00	0.00	3339.50	3401.93	27969892.00	2.51	19166.08	19049.00
12	3	6	18800.00	13499.00	181.10	0	Spot (Block12, Row6, Column3)	26075.68	25320.00	4415.48	0.01	0.17	17860.00	17945.61	17860.00	1328.71	0.00	0.07	99.00	93.00	0.00	7460.00	8215.68	24120000.00	6.12	20495.11	20405.50
12	4	6	19102.00	13505.00	193.60	0	Spot (Block12, Row6, Column4)	21883.38	21701.00	1832.72	0.00	0.08	17657.50	17781.48	17657.50	1363.59	0.00	0.08	96.00	76.00	0.00	4043.50	4225.88	23196362.00	3.01	19563.37	19608.00
12	5	6	19406.00	13504.00	153.20	0	Spot (Block12, Row6, Column5)	34433.60	33966.50	7942.61	0.01	0.23	17566.00	17675.43	17566.00	1368.21	0.00	0.08	100.00	99.00	0.78	16400.50	16867.60	22175236.00	12.25	22302.46	21835.50
12	6	6	19701.00	13503.00	209.25	0	Spot (Block12, Row6, Column6)	20201.52	20065.00	1482.80	0.00	0.07	17518.00	17645.25	17518.00	1760.11	0.00	0.10	67.00	28.00	0.00	2547.00	2683.52	25292312.00	1.45	18454.03	18407.00
12	7	6	19997.00	13499.00	190.35	0	Spot (Block12, Row6, Column7)	20908.76	20721.50	1865.61	0.00	0.09	17097.00	17226.48	17097.00	1708.61	0.00	0.10	85.00	56.00	0.00	3624.50	3811.76	21452382.00	2.16	18601.73	18629.50
12	8	6	20303.00	13502.00	183.95	0	Spot (Block12, Row6, Column8)	20177.91	19975.00	1658.66	0.00	0.08	16946.00	16971.48	16946.00	1160.27	0.00	0.07	88.00	72.00	0.00	3029.00	3231.91	19088308.00	2.76	18256.27	18224.50
12	1	7	18206.00	13804.00	209.55	0	Spot (Block12, Row7, Column1)	20295.29	20271.00	1538.37	0.00	0.08	17106.00	17147.98	17106.00	1384.30	0.00	0.08	86.00	57.00	0.00	3165.00	3189.29	25389386.00	2.27	18358.60	18155.00
12	2	7	18502.00	13801.00	211.15	0	Spot (Block12, Row7, Column2)	20228.25	19998.00	1566.45	0.00	0.08	17474.00	17531.53	17474.00	1342.45	0.00	0.08	80.00	46.00	0.00	2524.00	2754.25	25750544.00	2.01	18708.98	18538.00
12	3	7	18804.00	13801.00	209.95	0	Spot (Block12, Row7, Column3)	20685.40	20693.00	1531.87	0.00	0.07	17741.50	17809.94	17741.50	1346.59	0.00	0.08	83.00	53.00	0.00	2951.50	2943.90	25898126.00	2.14	19088.28	19040.00
12	4	7	19103.00	13803.00	203.85	0	Spot (Block12, Row7, Column4)	20808.73	20736.00	1427.65	0.00	0.07	17704.50	17807.05	17704.50	1326.59	0.00	0.07	91.00	58.00	0.00	3031.50	3104.23	24616736.00	2.26	19147.42	19130.00
12	5	7	19398.00	13805.00	217.00	0	Spot (Block12, Row7, Column5)	20876.08	20854.00	1599.84	0.00	0.08	17706.00	17783.65	17706.00	1341.86	0.00	0.08	89.00	57.00	0.00	3148.00	3170.08	28036536.00	2.30	18949.62	18787.00
12	6	7	19704.00	13796.00	206.00	0	Spot (Block12, Row7, Column6)	20781.69	20589.00	1646.57	0.00	0.08	17466.00	17606.63	17466.00	1757.47	0.00	0.10	79.00	43.00	0.00	3123.00	3315.69	25125044.00	1.81	19491.35	19218.00
12	7	7	20002.00	13796.00	102.00	0	Spot (Block12, Row7, Column7)	23237.05	21875.50	4797.19	0.03	0.21	17142.00	17239.23	17142.00	1673.40	0.00	0.10	98.00	82.00	0.00	4733.50	6095.05	6181056.00	3.58	19361.27	19423.00
12	8	7	20304.00	13800.00	89.40	0	Spot (Block12, Row7, Column8)	25763.47	25826.00	2362.93	0.00	0.09	16908.50	16980.34	16908.50	1182.93	0.00	0.07	100.00	100.00	0.00	8917.50	8854.97	5101168.00	7.42	20596.20	20254.50
12	1	8	18196.00	14105.00	156.25	0	Spot (Block12, Row8, Column1)	64883.37	65535.00	3146.45	0.00	0.05	16889.00	17011.30	16889.00	1561.54	0.00	0.09	100.00	100.00	94.19	48646.00	47994.37	43537148.00	30.66	33645.04	29325.00
12	2	8	18502.00	14098.00	192.95	0	Spot (Block12, Row8, Column2)	20334.78	20178.50	1515.97	0.00	0.07	17328.50	17451.82	17328.50	1496.11	0.00	0.09	81.00	46.00	0.00	2850.00	3006.28	21270176.00	1.93	18719.43	18503.50
12	3	8	18798.00	14105.00	188.35	0	Spot (Block12, Row8, Column3)	22200.08	21691.50	2619.68	0.01	0.12	17484.00	17538.06	17484.00	1393.38	0.00	0.08	92.00	77.00	0.00	4207.50	4716.08	22155696.00	3.35	19243.98	18958.00
12	4	8	19102.00	14100.00	185.90	0	Spot (Block12, Row8, Column4)	20950.20	20712.50	1647.80	0.00	0.08	17425.00	17500.23	17425.00	1376.50	0.00	0.08	93.00	58.00	0.00	3287.50	3525.20	20405500.00	2.51	19048.09	19076.00
12	5	8	19391.00	14100.00	201.15	0	Spot (Block12, Row8, Column5)	19897.14	19719.50	1461.20	0.00	0.07	17268.00	17364.79	17268.00	1358.11	0.00	0.08	77.00	45.00	0.00	2451.50	2629.14	22841916.00	1.86	18494.84	18466.50
12	6	8	19704.00	14100.00	189.35	0	Spot (Block12, Row8, Column6)	20600.01	20547.00	1666.42	0.00	0.08	17158.00	17215.93	17158.00	1294.08	0.00	0.08	90.00	66.00	0.00	3389.00	3442.01	20785398.00	2.62	18694.03	18653.50
12	7	8	20004.00	14099.00	187.90	0	Spot (Block12, Row8, Column7)	20378.22	20311.00	1633.49	0.00	0.08	17034.50	17081.12	17034.50	1300.91	0.00	0.08	87.00	65.00	0.00	3276.50	3343.72	20154056.00	2.53	18588.51	18453.00
12	8	8	20312.00	14098.00	130.70	0	Spot (Block12, Row8, Column8)	29579.62	29262.00	4187.93	0.00	0.14	16938.00	17011.83	16938.00	1268.04	0.00	0.07	100.00	100.00	0.00	12324.00	12641.62	13577043.00	9.91	20740.91	20492.50
13	1	1	4696.00	16510.00	158.00	0	Spot (Block13, Row1, Column1)	65254.54	65535.00	1760.27	0.00	0.03	6644.00	6715.85	6644.00	845.57	0.00	0.13	100.00	100.00	95.22	58891.00	58610.54	45026060.00	69.23	26121.79	23732.50
13	2	1	5003.00	16519.00	181.90	0	Spot (Block13, Row1, Column2)	8484.46	8388.00	1275.42	0.00	0.15	6570.50	6608.38	6570.50	772.92	0.00	0.12	80.00	57.00	0.00	1817.50	1913.96	7839641.00	2.43	7202.62	7148.00
13	3	1	5303.00	16510.00	154.05	0	Spot (Block13, Row1, Column3)	8453.92	8376.00	966.76	0.00	0.11	6653.50	6684.78	6653.50	756.85	0.00	0.11	86.00	57.00	0.00	1722.50	1800.42	5495048.00	2.34	7337.16	7370.00
13	4	1	5581.00	16509.00	154.25	0	Spot (Block13, Row1, Column4)	9733.74	9219.50	3806.53	0.02	0.39	6742.00	6796.48	6742.00	779.72	0.00	0.11	94.00	77.00	0.00	2477.50	2991.74	6365866.00	3.77	7959.48	7949.50
13	5	1	5900.00	16510.00	154.20	0	Spot (Block13, Row1, Column5)	12277.75	11825.00	2976.34	0.02	0.24	6827.00	6878.03	6827.00	817.50	0.00	0.12	98.00	95.00	0.00	4998.00	5450.75	8054207.00	6.61	8216.24	8213.50
13	6	1	6213.00	16507.00	110.05	0	Spot (Block13, Row1, Column6)	11098.87	10688.50	2072.44	0.02	0.19	6892.00	6936.74	6892.00	791.62	0.00	0.11	100.00	96.00	0.00	3796.50	4206.87	3507242.00	5.26	8147.73	8339.00
13	7	1	6520.00	16503.00	112.80	0	Spot (Block13, Row1, Column7)	14604.35	14182.50	2497.16	0.01	0.17	7052.00	7092.71	7052.00	822.14	0.00	0.12	100.00	100.00	0.00	7130.50	7552.35	4848645.00	9.14	9528.63	9435.00
13	8	1	6806.00	16512.00	188.65	0	Spot (Block13, Row1, Column8)	9250.56	9113.00	1333.28	0.01	0.14	7207.00	7264.24	7207.00	883.03	0.00	0.12	79.00	56.00	0.00	1906.00	2043.56	9315310.00	2.25	8060.93	8101.50
13	1	2	4702.00	16806.00	113.15	0	Spot (Block13, Row2, Column1)	7296.14	7215.50	728.38	0.00	0.10	6547.00	6596.63	6547.00	796.67	0.00	0.12	40.00	10.00	0.00	668.50	749.14	2422318.00	0.88	7078.31	6952.00
13	2	2	5009.00	16815.00	131.30	0	Spot (Block13, Row2, Column2)	8536.44	8490.00	965.13	0.00	0.11	6483.00	6530.82	6483.00	717.69	0.00	0.11	96.00	67.00	0.00	2007.00	2053.44	3977983.00	2.79	7289.92	7258.50
13	3	2	5301.00	16811.00	173.75	0	Spot (Block13, Row2, Column3)	8324.62	8299.00	1002.34	0.00	0.12	6549.00	6629.41	6549.00	728.99	0.01	0.11	88.00	61.00	0.00	1750.00	1775.62	7001010.00	2.33	7365.88	7400.50
13	4	2	5616.00	16800.00	220.95	0	Spot (Block13, Row2, Column4)	7987.17	7999.00	1004.88	0.00	0.13	6660.00	6717.53	6660.00	784.46	0.00	0.12	66.00	41.00	0.00	1339.00	1327.17	11158071.00	1.62	7377.48	7059.50
13	5	2	5907.00	16811.00	137.55	0	Spot (Block13, Row2, Column5)	9800.19	9789.00	1307.01	0.00	0.13	6808.00	6833.96	6808.00	793.72	0.00	0.12	98.00	87.00	0.00	2981.00	2992.19	5027497.00	3.74	8089.07	7902.50
13	6	2	6198.00	16805.00	182.80	0	Spot (Block13, Row2, Column6)	8503.83	8474.00	1118.32	0.00	0.13	6833.00	6860.04	6833.00	790.23	0.00	0.12	76.00	52.00	0.00	1641.00	1670.83	7968093.00	2.08	7671.47	7757.00
13	7	2	6504.00	16815.00	190.70	0	Spot (Block13, Row2, Column7)	8624.29	8523.00	1146.85	0.01	0.13	6907.00	6956.52	6907.00	815.75	0.00	0.12	78.00	49.00	0.00	1616.00	1717.29	8839902.00	2.04	7690.72	7697.00
13	8	2	6799.00	16803.00	147.20	0	Spot (Block13, Row2, Column8)	8076.96	7751.00	966.61	0.02	0.12	7181.00	7239.70	7181.00	889.30	0.00	0.12	45.00	23.00	0.00	570.00	895.96	4765408.00	0.94	7541.01	7372.00
13	1	3	4703.00	17114.00	155.15	0	Spot (Block13, Row3, Column1)	11585.81	11083.00	2536.68	0.02	0.22	6486.00	6545.56	6486.00	841.62	0.00	0.13	99.00	95.00	0.00	4597.00	5099.81	7658222.00	5.99	7835.43	7826.00
13	2	3	5016.00	17114.00	197.05	0	Spot (Block13, Row3, Column2)	8061.19	7962.00	1032.15	0.01	0.13	6519.00	6586.28	6519.00	790.74	0.00	0.12	75.00	44.00	0.00	1443.00	1542.19	8859244.00	1.87	7220.80	7221.00
13	3	3	5300.00	17119.00	169.70	0	Spot (Block13, Row3, Column3)	9127.59	8830.00	1795.53	0.01	0.20	6658.00	6752.05	6658.00	848.84	0.01	0.13	87.00	65.00	0.00	2172.00	2469.59	7238178.00	2.80	7571.72	7539.50
13	4	3	5599.00	17111.00	163.45	0	Spot (Block13, Row3, Column4)	9546.51	9407.00	1495.53	0.01	0.16	6677.00	6760.10	6677.00	823.55	0.01	0.12	92.00	79.00	0.00	2730.00	2869.51	7035776.00	3.38	7533.41	7330.00
13	5	3	5902.00	17111.00	173.55	0	Spot (Block13, Row3, Column5)	9024.99	8726.00	1480.05	0.01	0.16	6738.50	6804.64	6738.50	845.42	0.00	0.12	85.00	57.00	0.00	1987.50	2286.49	7562938.00	2.63	7616.71	7631.00
13	6	3	6206.00	17107.00	205.45	0	Spot (Block13, Row3, Column6)	8228.03	8163.00	977.49	0.00	0.12	6761.00	6789.95	6761.00	814.19	0.00	0.12	73.00	40.00	0.00	1402.00	1467.03	9857183.00	1.77	7396.03	7361.00
13	7	3	6511.00	17114.00	153.85	0	Spot (Block13, Row3, Column7)	9689.99	9602.00	1438.39	0.00	0.15	6861.00	6916.66	6861.00	808.45	0.00	0.12	94.00	78.00	0.00	2741.00	2828.99	6308186.00	3.43	7772.77	7721.00
13	8	3	6798.00	17117.00	195.65	0	Spot (Block13, Row3, Column8)	8269.23	8161.50	1095.82	0.01	0.13	7183.00	7413.27	7183.00	2326.76	0.01	0.31	13.00	0.00	0.00	978.50	1086.23	8947310.00	0.37	7488.29	7442.00
13	1	4	4713.00	17414.00	198.30	0	Spot (Block13, Row4, Column1)	8487.52	8131.00	1491.06	0.02	0.18	6493.00	6547.24	6493.00	797.67	0.00	0.12	77.00	51.00	0.00	1638.00	1994.52	9429639.00	2.43	7159.48	6997.00
13	2	4	5007.00	17417.00	219.05	0	Spot (Block13, Row4, Column2)	7639.53	7522.50	1050.82	0.01	0.14	6599.00	6689.37	6599.00	864.55	0.01	0.13	52.00	19.00	0.00	923.50	1040.53	10542552.00	1.10	7062.73	7039.00
13	3	4	5306.00	17430.00	154.65	0	Spot (Block13, Row4, Column3)	18615.09	16397.50	11682.14	0.06	0.63	6702.00	6773.06	6702.00	842.15	0.00	0.12	98.00	93.00	3.67	9695.50	11913.09	12174267.00	14.06	9987.50	8269.00
13	4	4	5616.00	17421.00	127.30	0	Spot (Block13, Row4, Column4)	8284.10	7993.00	1222.09	0.02	0.15	6730.00	6805.63	6730.00	877.24	0.00	0.13	75.00	31.00	0.00	1263.00	1554.10	3603585.00	1.69	7517.85	7437.00
13	5	4	5896.00	17408.00	189.95	0	Spot (Block13, Row4, Column5)	8393.70	8270.00	1184.47	0.01	0.14	6711.00	6797.73	6711.00	899.82	0.01	0.13	72.00	40.00	0.00	1559.00	1682.70	8544790.00	1.77	7227.27	7119.50
13	6	4	6203.00	17412.00	172.65	0	Spot (Block13, Row4, Column6)	12603.24	12325.00	2192.36	0.01	0.17	6707.00	6763.16	6707.00	808.81	0.00	0.12	99.00	99.00	0.00	5618.00	5896.24	10435480.00	7.22	8717.67	8577.50
13	7	4	6499.00	17411.00	151.35	0	Spot (Block13, Row4, Column7)	12679.15	11649.00	3794.16	0.04	0.30	6880.00	6935.43	6880.00	815.41	0.00	0.12	98.00	96.00	0.00	4769.00	5799.15	8000546.00	7.04	8301.27	8207.00
13	8	4	6808.00	17418.00	157.25	0	Spot (Block13, Row4, Column8)	11377.97	11111.00	2138.11	0.01	0.19	7012.00	7099.63	7012.00	909.88	0.01	0.13	98.00	90.00	0.00	4099.00	4365.97	7748395.00	4.70	8415.88	8531.00
13	1	5	4704.00	17709.00	99.30	0	Spot (Block13, Row5, Column1)	10291.08	10041.00	1460.35	0.01	0.14	6446.00	6497.46	6446.00	728.20	0.00	0.11	100.00	100.00	0.00	3595.00	3845.08	2552187.00	5.21	8093.90	7907.00
13	2	5	5012.00	17721.00	162.00	0	Spot (Block13, Row5, Column2)	7924.78	7788.00	903.51	0.01	0.11	6445.00	6513.84	6445.00	718.32	0.00	0.11	81.00	45.00	0.00	1343.00	1479.78	5729617.00	1.96	7205.20	7220.50
13	3	5	5306.00	17712.00	187.70	0	Spot (Block13, Row5, Column3)	8073.54	7994.00	928.70	0.00	0.12	6521.00	6612.16	6521.00	764.40	0.01	0.12	81.00	47.00	0.00	1473.00	1552.54	7984732.00	1.91	7344.52	7305.00
13	4	5	5607.00	17708.00	188.55	0	Spot (Block13, Row5, Column4)	8843.39	8550.00	1559.55	0.01	0.18	6588.00	6659.63	6588.00	775.56	0.00	0.12	82.00	64.00	0.00	1962.00	2255.39	8869918.00	2.82	7758.58	7183.50
13	5	5	5906.00	17709.00	142.60	0	Spot (Block13, Row5, Column5)	20729.65	20308.50	5817.15	0.01	0.28	6734.00	6783.24	6734.00	844.90	0.00	0.12	100.00	100.00	0.00	13574.50	13995.65	11484224.00	16.51	10342.99	9788.00
13	6	5	6200.00	17711.00	154.70	0	Spot (Block13, Row5, Column6)	9216.39	8873.00	1821.68	0.02	0.20	6743.00	6791.81	6743.00	817.30	0.00	0.12	93.00	72.00	0.00	2130.00	2473.39	6092035.00	2.97	7501.33	7572.50
13	7	5	6515.00	17716.00	191.55	0	Spot (Block13, Row5, Column7)	8071.10	8012.00	1035.88	0.00	0.13	6841.00	6903.84	6841.00	868.15	0.00	0.13	62.00	26.00	0.00	1171.00	1230.10	8329371.00	1.34	7585.77	7450.00
13	8	5	6805.00	17710.00	144.30	0	Spot (Block13, Row5, Column8)	15799.91	15088.00	4778.52	0.02	0.30	6895.00	6983.00	6895.00	937.17	0.01	0.13	100.00	99.00	0.00	8193.00	8904.91	8958548.00	9.41	9037.90	8815.50
13	1	6	4702.00	18023.00	208.70	0	Spot (Block13, Row6, Column1)	7575.24	7508.50	809.13	0.00	0.11	6413.00	6446.15	6413.00	671.77	0.00	0.10	70.00	39.00	0.00	1095.50	1162.24	9423599.00	1.68	6965.42	6917.00
13	2	6	5007.00	18019.00	218.55	0	Spot (Block13, Row6, Column2)	7471.96	7382.00	1131.71	0.01	0.15	6455.00	6522.70	6455.00	817.77	0.00	0.13	53.00	19.00	0.00	927.00	1016.96	10191759.00	1.16	6921.38	6928.00
13	3	6	5295.00	18009.00	153.35	0	Spot (Block13, Row6, Column3)	12387.67	12263.00	2776.08	0.00	0.22	6506.00	6580.48	6506.00	840.22	0.00	0.13	100.00	98.00	0.00	5757.00	5881.67	8064370.00	6.91	7869.89	7795.00
13	4	6	5609.00	18017.00	173.85	0	Spot (Block13, Row6, Column4)	8983.57	8905.50	1232.50	0.00	0.14	6534.00	6611.27	6534.00	775.38	0.01	0.12	89.00	76.00	0.00	2371.50	2449.57	7564165.00	3.06	7649.71	7656.50
13	5	6	5906.00	18012.00	140.70	0	Spot (Block13, Row6, Column5)	17702.56	17484.00	4560.54	0.01	0.26	6691.00	6769.16	6691.00	942.01	0.01	0.14	100.00	100.00	0.00	10793.00	11011.56	9541682.00	11.61	9858.65	9408.00
13	6	6	6201.00	18006.00	198.00	0	Spot (Block13, Row6, Column6)	8393.09	8283.50	1134.12	0.01	0.14	6757.50	6823.86	6757.50	910.64	0.00	0.13	73.00	36.00	0.00	1526.00	1635.59	9333117.00	1.72	7446.44	7421.00
13	7	6	6505.00	18009.00	149.70	0	Spot (Block13, Row6, Column7)	12534.27	12483.00	2669.16	0.00	0.21	6828.00	6853.19	6828.00	804.09	0.00	0.12	99.00	98.00	0.00	5655.00	5706.27	7633368.00	7.07	8426.94	8428.00
13	8	6	6810.00	18012.00	154.65	0	Spot (Block13, Row6, Column8)	11276.53	11036.50	2060.82	0.01	0.18	6882.00	6984.51	6882.00	1265.32	0.01	0.18	97.00	80.00	0.00	4154.50	4394.53	7397402.00	3.39	8085.69	8290.00
13	1	7	4706.00	18316.00	212.15	0	Spot (Block13, Row7, Column1)	7502.41	7466.00	731.18	0.00	0.10	6603.00	6673.27	6603.00	805.63	0.00	0.12	52.00	18.00	0.00	863.00	899.41	9640592.00	1.03	6922.00	6993.50
13	2	7	5012.00	18332.00	173.65	0	Spot (Block13, Row7, Column2)	8368.28	8186.00	1862.86	0.01	0.22	6583.00	6651.81	6583.00	872.30	0.00	0.13	78.00	43.00	0.00	1603.00	1785.28	6995882.00	1.97	7827.32	7451.50
13	3	7	5303.00	18314.00	208.65	0	Spot (Block13, Row7, Column3)	7630.85	7506.00	911.66	0.01	0.12	6621.00	6710.04	6621.00	947.05	0.01	0.14	47.00	18.00	0.00	885.00	1009.85	9439361.00	0.97	7183.81	7101.00
13	4	7	5605.00	18321.00	210.80	0	Spot (Block13, Row7, Column4)	8017.26	7913.00	1567.14	0.01	0.20	6633.00	6710.33	6633.00	841.82	0.01	0.13	65.00	30.00	0.00	1280.00	1384.26	10149852.00	1.55	7290.51	7202.00
13	5	7	5903.00	18320.00	225.65	0	Spot (Block13, Row7, Column5)	7940.79	7887.00	953.35	0.00	0.12	6639.50	6739.56	6639.50	932.54	0.01	0.14	60.00	27.00	0.00	1247.50	1301.29	11601499.00	1.29	7106.76	7082.50
13	6	7	6206.00	18320.00	218.35	0	Spot (Block13, Row7, Column6)	7888.62	7821.50	863.02	0.00	0.11	6704.00	6786.76	6704.00	856.04	0.01	0.13	61.00	25.00	0.00	1117.50	1184.62	10744294.00	1.29	7111.04	7047.00
13	7	7	6504.00	18311.00	115.95	0	Spot (Block13, Row7, Column7)	10066.72	9617.50	1832.61	0.02	0.18	6876.00	6927.20	6876.00	817.72	0.00	0.12	97.00	80.00	0.00	2741.50	3190.72	3543486.00	3.84	7907.81	7859.00
13	8	7	6804.00	18309.00	137.55	0	Spot (Block13, Row7, Column8)	16345.88	16754.00	3148.16	0.01	0.19	6952.00	7010.14	6952.00	838.34	0.00	0.12	100.00	99.00	0.00	9802.00	9393.88	8287361.00	11.14	9888.36	9493.00
13	1	8	4693.00	18612.00	151.70	0	Spot (Block13, Row8, Column1)	64777.81	65535.00	4086.50	0.01	0.06	6771.00	6913.56	6771.00	1186.24	0.01	0.17	100.00	100.00	95.23	58764.00	58006.81	40745604.00	48.78	27198.42	22485.00
13	2	8	5011.00	18625.00	181.75	0	Spot (Block13, Row8, Column2)	8445.18	8191.00	1516.57	0.01	0.18	6741.00	6831.83	6741.00	861.62	0.01	0.13	73.00	40.00	0.00	1450.00	1704.18	7811796.00	1.87	7446.98	7433.00
13	3	8	5294.00	18615.00	149.30	0	Spot (Block13, Row8, Column3)	12627.30	11920.00	3490.37	0.03	0.28	6756.00	6829.44	6756.00	861.37	0.00	0.13	99.00	94.00	0.00	5164.00	5871.30	7626892.00	6.73	8245.91	8213.00
13	4	8	5608.00	18615.00	153.40	0	Spot (Block13, Row8, Column4)	9259.95	8969.00	1338.26	0.01	0.14	6820.00	6893.98	6820.00	831.94	0.00	0.12	92.00	72.00	0.00	2149.00	2439.95	5972669.00	2.84	7766.09	7586.00
13	5	8	5888.00	18619.00	202.15	0	Spot (Block13, Row8, Column5)	8068.04	7978.00	1053.61	0.00	0.13	6786.00	6861.77	6786.00	802.11	0.00	0.12	64.00	34.00	0.00	1192.00	1282.04	9367000.00	1.50	7329.30	7268.00
13	6	8	6202.00	18612.00	199.50	0	Spot (Block13, Row8, Column6)	8931.47	8855.50	1398.17	0.00	0.16	6891.00	6975.98	6891.00	815.09	0.01	0.12	79.00	60.00	0.00	1964.50	2040.47	10038975.00	2.40	7674.42	7640.00
13	7	8	6491.00	18600.00	174.55	0	Spot (Block13, Row8, Column7)	12076.58	10451.00	8170.92	0.06	0.68	7144.00	7194.41	7144.00	851.68	0.00	0.12	91.00	80.00	1.52	3307.00	4932.58	10301321.00	5.73	8458.55	8344.00
13	8	8	6810.00	18612.00	119.65	0	Spot (Block13, Row8, Column8)	21982.86	21993.50	4837.39	0.00	0.22	7318.00	7370.49	7318.00	976.00	0.00	0.13	100.00	100.00	0.00	14675.50	14664.86	8353487.00	14.97	11669.98	11278.00
14	1	1	9203.00	16507.00	164.25	0	Spot (Block14, Row1, Column1)	64167.29	65535.00	5541.49	0.01	0.09	413.50	476.51	413.50	302.92	0.06	0.64	100.00	100.00	91.67	65121.50	63753.79	47740932.00	210.25	16591.97	13476.50
14	2	1	9495.00	16541.00	122.10	0	Spot (Block14, Row1, Column2)	465.36	463.00	39.98	0.00	0.09	386.50	431.18	386.50	306.50	0.05	0.71	0.00	0.00	0.00	76.50	78.86	184284.00	0.11	423.33	422.00
14	3	1	9800.00	16516.00	165.50	0	Spot (Block14, Row1, Column3)	452.20	453.00	41.61	0.00	0.09	365.00	368.25	365.00	77.63	0.00	0.21	61.00	6.00	0.00	88.00	87.20	345027.00	1.08	406.25	412.00
14	4	1	10098.00	16508.00	147.00	-50	Spot (Block14, Row1, Column4)	407.42	406.00	23.66	0.00	0.06	364.00	368.02	364.00	75.08	0.00	0.20	10.00	0.00	0.00	42.00	43.42	239155.00	0.52	381.90	381.00
14	5	1	10342.00	16500.00	109.50	0	Spot (Block14, Row1, Column5)	462.65	458.00	41.60	0.00	0.09	369.00	371.28	369.00	178.48	0.00	0.48	1.00	0.00	0.00	89.00	93.65	142496.00	0.51	405.75	410.00
14	6	1	10770.00	16514.00	195.20	0	Spot (Block14, Row1, Column6)	415.43	388.00	170.23	0.03	0.41	340.00	341.02	340.00	32.84	0.00	0.10	67.00	34.00	0.00	48.00	75.43	449077.00	2.27	368.88	371.00
14	7	1	11018.00	16502.00	116.60	0	Spot (Block14, Row1, Column7)	755.81	784.00	117.71	0.02	0.16	329.00	330.43	329.00	30.04	0.00	0.09	100.00	100.00	0.00	455.00	426.81	269825.00	14.16	462.61	465.00
14	8	1	11311.00	16508.00	165.10	0	Spot (Block14, Row1, Column8)	693.91	691.00	146.41	0.00	0.21	309.00	311.97	309.00	29.00	0.00	0.09	100.00	99.00	0.00	382.00	384.91	523208.00	13.17	399.78	395.00
14	1	2	9198.00	16809.00	147.00	-50	Spot (Block14, Row2, Column1)	454.38	404.00	384.79	0.05	0.85	407.00	441.01	407.00	241.40	0.03	0.55	3.00	2.00	0.00	-3.00	47.38	267178.00	0.06	385.29	387.00
14	2	2	9513.00	16810.00	145.95	0	Spot (Block14, Row2, Column2)	536.16	543.50	70.62	0.01	0.13	369.00	378.96	369.00	167.25	0.01	0.44	53.00	0.00	0.00	174.50	167.16	309901.00	0.94	430.99	428.00
14	3	2	9787.00	16803.00	138.95	0	Spot (Block14, Row2, Column3)	388.62	390.00	23.60	0.00	0.06	355.00	358.73	355.00	79.14	0.00	0.22	1.00	0.00	0.00	35.00	33.62	206357.00	0.38	367.18	371.00
14	4	2	10098.00	16808.00	147.00	-50	Spot (Block14, Row2, Column4)	492.53	419.00	803.54	0.07	1.63	348.00	395.99	348.00	1426.79	0.06	3.60	1.00	0.00	0.00	71.00	144.53	289113.00	0.07	1330.03	382.00
14	5	2	10375.00	16783.00	223.95	0	Spot (Block14, Row2, Column5)	371.86	374.00	24.89	0.00	0.07	338.00	394.53	338.00	1438.50	0.07	3.65	0.00	0.00	0.00	36.00	33.86	535483.00	-0.02	346.16	345.00
14	6	2	10699.00	16808.00	147.00	-50	Spot (Block14, Row2, Column6)	326.51	325.00	22.50	0.00	0.07	333.00	333.67	333.00	30.89	0.00	0.09	6.00	0.00	0.00	-8.00	-6.49	192312.00	-0.23	337.42	337.00
14	7	2	10974.00	16781.00	179.40	0	Spot (Block14, Row2, Column7)	373.22	371.00	28.06	0.00	0.08	329.00	331.14	329.00	33.54	0.00	0.10	63.00	22.00	0.00	42.00	44.22	337387.00	1.25	355.24	356.00
14	8	2	11267.00	16761.00	136.00	0	Spot (Block14, Row2, Column8)	354.26	359.00	34.44	0.01	0.10	299.00	301.60	299.00	29.45	0.00	0.10	80.00	51.00	0.00	60.00	55.26	177131.00	1.79	326.69	332.00
14	1	3	9201.00	17108.00	147.95	0	Spot (Block14, Row3, Column1)	733.01	714.00	128.73	0.01	0.18	410.00	413.11	410.00	52.80	0.00	0.13	99.00	96.00	0.00	304.00	323.01	441274.00	6.06	516.47	500.50
14	2	3	9507.00	17101.00	188.30	0	Spot (Block14, Row3, Column2)	406.24	406.00	30.11	0.00	0.07	360.00	365.30	360.00	85.20	0.01	0.23	11.00	0.00	0.00	46.00	46.24	407868.00	0.48	372.99	369.50
14	3	3	9792.00	17122.00	170.80	0	Spot (Block14, Row3, Column3)	473.31	467.00	89.83	0.01	0.19	345.00	346.20	345.00	73.46	0.00	0.21	80.00	28.00	0.00	122.00	128.31	384329.00	1.73	396.17	397.50
14	4	3	10087.00	17103.00	160.85	0	Spot (Block14, Row3, Column4)	442.21	438.50	50.58	0.00	0.11	330.00	379.66	330.00	1435.43	0.06	3.78	0.00	0.00	0.00	108.50	112.21	315740.00	0.04	369.96	369.50
14	5	3	10399.00	17108.00	147.00	-50	Spot (Block14, Row3, Column5)	393.99	398.00	26.53	0.00	0.07	324.00	329.77	324.00	139.55	0.01	0.42	0.00	0.00	0.00	74.00	69.99	232846.00	0.46	367.84	372.50
14	6	3	10699.00	17108.00	147.00	-50	Spot (Block14, Row3, Column6)	474.45	383.00	643.00	0.09	1.36	321.00	323.47	321.00	38.03	0.00	0.12	82.00	25.00	0.00	62.00	153.45	278976.00	3.97	363.57	364.00
14	7	3	11025.00	17128.00	155.20	0	Spot (Block14, Row3, Column7)	498.31	406.00	394.39	0.09	0.79	302.00	308.82	302.00	37.49	0.01	0.12	79.00	63.00	0.00	104.00	196.31	330378.00	5.05	369.40	327.00
14	8	3	11353.00	17123.00	186.95	0	Spot (Block14, Row3, Column8)	309.00	307.00	21.52	0.00	0.07	285.00	289.29	285.00	34.10	0.01	0.12	24.00	5.00	0.00	22.00	24.00	304365.00	0.58	300.14	299.00
14	1	4	9200.00	17409.00	156.85	0	Spot (Block14, Row4, Column1)	582.28	587.00	65.94	0.00	0.11	417.00	422.11	417.00	139.15	0.01	0.33	66.00	2.00	0.00	170.00	165.28	391873.00	1.15	461.57	463.00
14	2	4	9506.00	17392.00	238.70	0	Spot (Block14, Row4, Column2)	380.15	384.00	26.61	0.00	0.07	366.00	367.37	366.00	36.07	0.00	0.10	18.00	0.00	0.00	18.00	14.15	626861.00	0.35	356.55	362.00
14	3	4	9802.00	17407.00	140.05	0	Spot (Block14, Row4, Column3)	1061.45	1065.50	254.25	0.00	0.24	329.00	330.49	329.00	31.42	0.00	0.10	100.00	100.00	0.00	736.50	732.45	571061.00	23.26	540.45	485.00
14	4	4	10094.00	17392.00	215.00	0	Spot (Block14, Row4, Column4)	354.69	352.00	29.24	0.00	0.08	310.00	312.16	310.00	26.82	0.00	0.09	72.00	34.00	0.00	42.00	44.69	468895.00	1.59	325.47	327.00
14	5	4	10380.00	17387.00	234.45	0	Spot (Block14, Row4, Column5)	351.30	352.00	28.45	0.00	0.08	301.00	301.50	301.00	26.95	0.00	0.09	79.00	46.00	0.00	51.00	50.30	556111.00	1.85	317.63	318.00
14	6	4	10665.00	17429.00	274.15	0	Spot (Block14, Row4, Column6)	338.37	330.00	44.72	0.01	0.13	289.00	316.68	289.00	597.38	0.04	1.89	0.00	0.00	0.00	41.00	49.37	744761.00	0.04	301.64	300.00
14	7	4	11016.00	17405.00	161.70	0	Spot (Block14, Row4, Column7)	435.68	418.00	80.82	0.02	0.19	292.00	317.85	292.00	554.16	0.04	1.74	0.00	0.00	0.00	126.00	143.68	313251.00	0.21	354.35	347.50
14	8	4	11301.00	17418.00	144.75	0	Spot (Block14, Row4, Column8)	2543.14	2441.50	860.48	0.02	0.34	283.00	285.25	283.00	40.12	0.00	0.14	100.00	100.00	0.00	2158.50	2260.14	1449590.00	56.28	831.63	746.00
14	1	5	9201.00	17702.00	106.10	0	Spot (Block14, Row5, Column1)	605.01	607.00	70.03	0.00	0.12	412.00	419.54	412.00	137.51	0.01	0.33	76.00	11.00	0.00	195.00	193.01	176662.00	1.35	488.92	489.00
14	2	5	9488.00	17728.00	207.15	0	Spot (Block14, Row5, Column2)	445.12	435.00	103.92	0.01	0.23	376.00	375.50	376.00	34.42	0.00	0.09	69.00	42.00	0.00	59.00	69.12	543047.00	2.02	390.67	386.50
14	3	5	9762.00	17667.00	256.70	0	Spot (Block14, Row5, Column3)	390.92	387.00	39.49	0.00	0.10	330.00	332.44	330.00	30.00	0.00	0.09	75.00	46.00	0.00	57.00	60.92	746654.00	1.95	358.35	365.00
14	4	5	10101.00	17705.00	157.50	0	Spot (Block14, Row5, Column4)	366.80	371.50	26.22	0.01	0.07	297.00	297.55	297.00	25.10	0.00	0.08	94.00	75.00	0.00	74.50	69.80	250157.00	2.76	326.31	323.00
14	5	5	10408.00	17710.00	139.25	0	Spot (Block14, Row5, Column5)	1656.31	1630.50	534.75	0.01	0.32	283.00	283.89	283.00	27.39	0.00	0.10	100.00	100.00	0.00	1347.50	1373.31	864593.00	50.10	691.61	590.00
14	6	5	10721.00	17735.00	132.10	0	Spot (Block14, Row5, Column6)	313.50	314.50	19.92	0.00	0.06	274.00	298.46	274.00	551.55	0.04	1.85	0.00	0.00	0.00	40.50	39.50	146720.00	0.03	288.99	291.00
14	7	5	11039.00	17725.00	181.30	0	Spot (Block14, Row5, Column7)	299.94	299.00	15.58	0.00	0.05	275.00	298.66	275.00	548.75	0.04	1.84	0.00	0.00	0.00	24.00	24.94	278640.00	0.00	286.30	286.00
14	8	5	11306.00	17714.00	149.50	0	Spot (Block14, Row5, Column8)	582.88	574.00	178.02	0.01	0.31	266.00	265.79	266.00	28.60	0.00	0.11	100.00	96.00	0.00	308.00	316.88	356141.00	11.09	337.53	325.00
14	1	6	9209.00	18023.00	161.65	0	Spot (Block14, Row6, Column1)	483.71	486.00	36.06	0.00	0.07	409.00	410.76	409.00	34.44	0.00	0.08	84.00	58.00	0.00	77.00	74.71	350689.00	2.12	431.41	427.00
14	2	6	9450.00	17977.00	198.45	0	Spot (Block14, Row6, Column2)	420.24	418.00	26.76	0.00	0.06	371.00	370.04	371.00	40.20	0.00	0.11	62.00	13.00	0.00	47.00	49.24	469825.00	1.25	402.51	403.00
14	3	6	9800.00	18010.00	156.85	0	Spot (Block14, Row6, Column3)	642.28	606.00	136.88	0.03	0.21	315.00	317.06	315.00	38.35	0.00	0.12	100.00	99.00	0.00	291.00	327.28	433542.00	8.48	412.50	411.00
14	4	6	10095.00	18005.00	182.80	0	Spot (Block14, Row6, Column4)	390.68	388.50	37.13	0.00	0.10	285.00	287.58	285.00	28.48	0.00	0.10	99.00	91.00	0.00	103.50	105.68	368023.00	3.62	327.41	325.00
14	5	6	10406.00	18013.00	138.90	0	Spot (Block14, Row6, Column5)	1501.34	1493.50	441.16	0.00	0.29	273.00	274.51	273.00	27.46	0.00	0.10	100.00	100.00	0.00	1220.50	1228.34	786700.00	44.68	600.92	554.00
14	6	6	10699.00	18008.00	147.00	-50	Spot (Block14, Row6, Column6)	272.96	270.00	16.52	0.00	0.06	268.00	268.89	268.00	22.77	0.00	0.08	15.00	1.00	0.00	2.00	4.96	160772.00	0.18	280.29	281.00
14	7	6	11005.00	18016.00	165.40	0	Spot (Block14, Row6, Column7)	439.47	443.00	68.91	0.00	0.16	271.00	271.27	271.00	22.23	0.00	0.08	99.00	96.00	0.00	172.00	168.47	334434.00	7.57	315.14	307.50
14	8	6	11310.00	18011.00	148.60	0	Spot (Block14, Row6, Column8)	603.50	609.00	156.98	0.00	0.26	269.00	270.24	269.00	23.15	0.00	0.09	100.00	100.00	0.00	340.00	334.50	363306.00	14.39	363.87	365.50
14	1	7	9198.00	18309.00	147.00	-50	Spot (Block14, Row7, Column1)	416.78	417.00	16.50	0.00	0.04	420.00	483.03	420.00	270.32	0.06	0.56	0.00	0.00	0.00	-3.00	-3.22	245481.00	-0.25	411.34	412.00
14	2	7	9472.00	18291.00	224.05	0	Spot (Block14, Row7, Column2)	390.69	391.00	28.94	0.00	0.07	373.00	371.99	373.00	53.86	0.00	0.14	11.00	0.00	0.00	18.00	17.69	561031.00	0.35	374.89	379.00
14	3	7	9783.00	18304.00	181.15	0	Spot (Block14, Row7, Column3)	338.90	340.00	17.65	0.00	0.05	307.00	313.27	307.00	37.16	0.01	0.12	39.00	0.00	0.00	33.00	31.90	311108.00	0.69	314.18	314.00
14	4	7	10039.00	18314.00	155.40	0	Spot (Block14, Row7, Column4)	331.82	332.00	22.07	0.00	0.07	288.00	287.86	288.00	24.33	0.00	0.08	78.00	41.00	0.00	44.00	43.82	221326.00	1.81	305.53	302.50
14	5	7	10409.00	18314.00	186.75	0	Spot (Block14, Row7, Column5)	340.51	342.00	21.54	0.00	0.06	279.00	278.75	279.00	24.80	0.00	0.09	93.00	70.00	0.00	63.00	61.51	332674.00	2.49	303.12	301.00
14	6	7	10696.00	18306.00	144.70	0	Spot (Block14, Row7, Column6)	323.06	317.00	26.22	0.01	0.08	276.00	275.76	276.00	24.67	0.00	0.09	82.00	37.00	0.00	41.00	47.06	184142.00	1.92	301.01	303.50
14	7	7	11010.00	18304.00	109.55	0	Spot (Block14, Row7, Column7)	502.49	512.00	76.71	0.01	0.15	285.00	286.20	285.00	27.30	0.00	0.10	100.00	98.00	0.00	227.00	217.49	154766.00	7.92	360.64	363.00
14	8	7	11308.00	18310.00	115.50	0	Spot (Block14, Row7, Column8)	681.05	709.50	90.02	0.02	0.13	301.00	307.72	301.00	51.17	0.01	0.17	100.00	99.00	0.00	408.50	380.05	239729.00	7.30	422.40	400.00
14	1	8	9201.00	18613.00	154.30	0	Spot (Block14, Row8, Column1)	63952.39	65535.00	6258.52	0.01	0.10	449.00	560.93	449.00	714.41	0.10	1.27	100.00	100.00	91.30	65086.00	63503.39	41889200.00	88.73	16316.15	12905.00
14	2	8	9523.00	18614.00	88.75	0	Spot (Block14, Row8, Column2)	653.72	451.00	749.40	0.16	1.15	358.00	389.29	358.00	238.44	0.04	0.61	13.00	7.00	0.00	93.00	295.72	126167.00	1.11	450.08	426.00
14	3	8	9805.00	18622.00	166.85	0	Spot (Block14, Row8, Column3)	533.97	525.00	87.44	0.01	0.16	335.00	336.73	335.00	31.10	0.00	0.09	100.00	98.00	0.00	190.00	198.97	412762.00	6.34	407.93	401.00
14	4	8	10094.00	18619.00	155.90	0	Spot (Block14, Row8, Column4)	417.87	420.00	29.87	0.00	0.07	319.00	320.27	319.00	30.53	0.00	0.10	98.00	88.00	0.00	101.00	98.87	279140.00	3.20	357.74	356.00
14	5	8	10373.00	18595.00	168.40	0	Spot (Block14, Row8, Column5)	342.04	341.00	18.31	0.00	0.05	299.00	301.44	299.00	30.40	0.00	0.10	76.00	17.00	0.00	42.00	43.04	268842.00	1.34	317.36	318.00
14	6	8	10714.00	18614.00	224.70	0	Spot (Block14, Row8, Column6)	341.86	341.00	30.68	0.00	0.09	288.00	290.22	288.00	36.14	0.00	0.12	66.00	33.00	0.00	53.00	53.86	496729.00	1.43	302.21	299.00
14	7	8	11003.00	18623.00	179.85	0	Spot (Block14, Row8, Column7)	411.20	415.00	48.95	0.00	0.12	300.00	304.27	300.00	41.25	0.01	0.14	88.00	70.00	0.00	115.00	111.20	372957.00	2.59	328.97	327.00
14	8	8	11312.00	18608.00	122.70	0	Spot (Block14, Row8, Column8)	10862.13	10635.00	4801.38	0.01	0.44	328.00	334.74	328.00	52.83	0.01	0.16	100.00	100.00	0.00	10307.00	10534.13	4344853.00	199.29	2691.80	2246.00
15	1	1	13705.00	16504.00	165.00	0	Spot (Block15, Row1, Column1)	64260.00	65535.00	5079.41	0.01	0.08	1682.00	1755.14	1682.00	439.04	0.02	0.25	100.00	100.00	91.29	63853.00	62578.00	48709568.00	142.37	17749.10	15205.00
15	2	1	14004.00	16507.00	158.85	0	Spot (Block15, Row1, Column2)	2063.34	2055.50	225.29	0.00	0.11	1580.00	1651.22	1580.00	412.98	0.02	0.25	59.00	7.00	0.00	475.50	483.34	1436083.00	1.00	1833.39	1792.00
15	3	1	14293.00	16505.00	143.95	0	Spot (Block15, Row1, Column3)	1723.58	1707.00	215.40	0.00	0.12	1374.00	1408.73	1374.00	234.90	0.01	0.17	65.00	22.00	0.00	333.00	349.58	977270.00	1.34	1567.22	1561.00
15	4	1	14595.00	16503.00	146.05	0	Spot (Block15, Row1, Column4)	1474.72	1463.00	155.78	0.00	0.11	1216.00	1242.11	1216.00	179.36	0.01	0.14	68.00	24.00	0.00	247.00	258.72	856813.00	1.30	1324.62	1304.00
15	5	1	14912.00	16489.00	161.95	0	Spot (Block15, Row1, Column5)	1687.84	1642.00	370.71	0.01	0.22	1182.00	1176.49	1182.00	191.88	0.00	0.16	76.00	56.00	0.00	460.00	505.84	1220307.00	2.66	1340.89	1305.00
15	6	1	15222.00	16495.00	102.85	0	Spot (Block15, Row1, Column6)	1499.73	1493.00	175.68	0.00	0.12	1147.00	1153.22	1147.00	148.89	0.00	0.13	89.00	64.00	0.00	346.00	352.73	404927.00	2.33	1310.63	1290.50
15	7	1	15520.00	16499.00	118.55	0	Spot (Block15, Row1, Column7)	2261.34	1990.00	1191.45	0.06	0.53	1091.00	1093.95	1091.00	123.64	0.00	0.11	100.00	99.00	0.00	899.00	1170.34	829911.00	9.44	1461.55	1470.00
15	8	1	15805.00	16499.00	190.55	0	Spot (Block15, Row1, Column8)	1469.36	1423.00	239.66	0.01	0.16	971.00	980.63	971.00	117.12	0.00	0.12	97.00	88.00	0.00	452.00	498.36	1503156.00	4.17	1116.39	1131.00
15	1	2	13675.00	16834.00	159.15	0	Spot (Block15, Row2, Column1)	1873.55	1863.50	212.78	0.00	0.11	1657.00	1691.45	1657.00	275.50	0.01	0.16	38.00	5.00	0.00	206.50	216.55	1303992.00	0.66	1805.51	1761.00
15	2	2	13989.00	16801.00	110.90	0	Spot (Block15, Row2, Column2)	2088.20	1961.00	826.42	0.03	0.40	1467.00	1500.51	1467.00	226.47	0.01	0.15	74.00	54.00	0.00	494.00	621.20	661959.00	2.60	1753.85	1741.00
15	3	2	14290.00	16818.00	171.50	0	Spot (Block15, Row2, Column3)	1540.83	1500.00	159.04	0.01	0.10	1286.00	1309.34	1286.00	158.94	0.01	0.12	68.00	28.00	0.00	214.00	254.83	1260396.00	1.46	1410.24	1400.00
15	4	2	14601.00	16820.00	174.45	0	Spot (Block15, Row2, Column4)	1382.46	1399.00	114.61	0.01	0.08	1165.00	1161.07	1165.00	136.95	0.00	0.12	75.00	28.00	0.00	234.00	217.46	1173712.00	1.62	1259.70	1241.00
15	5	2	14907.00	16799.00	135.30	0	Spot (Block15, Row2, Column5)	1347.11	1335.50	158.81	0.00	0.12	985.00	997.90	985.00	143.63	0.01	0.14	92.00	68.00	0.00	350.50	362.11	662780.00	2.43	1119.76	1110.50
15	6	2	15205.00	16807.00	147.00	-50	Spot (Block15, Row2, Column6)	995.43	970.00	99.96	0.01	0.10	890.00	919.90	890.00	163.62	0.01	0.18	27.00	0.00	0.00	80.00	105.43	586307.00	0.46	937.46	905.00
15	7	2	15490.00	16779.00	183.45	0	Spot (Block15, Row2, Column7)	1193.82	1188.00	101.88	0.00	0.09	953.00	947.88	953.00	171.20	0.00	0.18	74.00	13.00	0.00	235.00	240.82	1131743.00	1.44	1078.84	1054.00
15	8	2	15806.00	16806.00	147.00	-50	Spot (Block15, Row2, Column8)	988.28	972.00	118.43	0.01	0.12	854.00	861.08	854.00	130.25	0.00	0.15	46.00	13.00	0.00	118.00	134.28	580119.00	0.98	913.34	892.00
15	1	3	13701.00	17105.00	154.90	0	Spot (Block15, Row3, Column1)	2313.81	2337.00	397.55	0.00	0.17	1494.00	1526.90	1494.00	251.48	0.01	0.16	94.00	76.00	0.00	843.00	819.81	1524802.00	3.13	1803.77	1782.00
15	2	3	14009.00	17105.00	127.30	0	Spot (Block15, Row3, Column2)	1673.96	1604.00	268.52	0.02	0.16	1302.00	1327.01	1302.00	189.14	0.01	0.14	75.00	40.00	0.00	302.00	371.96	721475.00	1.83	1492.28	1472.00
15	3	3	14290.00	17103.00	149.15	0	Spot (Block15, Row3, Column3)	1788.80	1773.50	264.62	0.00	0.15	1207.00	1215.06	1207.00	132.26	0.00	0.11	99.00	88.00	0.00	566.50	581.80	1080438.00	4.34	1429.88	1404.00
15	4	3	14616.00	17101.00	161.30	0	Spot (Block15, Row3, Column4)	1441.71	1418.00	169.82	0.01	0.12	1132.00	1150.66	1132.00	126.08	0.01	0.11	84.00	60.00	0.00	286.00	309.71	1033707.00	2.31	1288.00	1280.00
15	5	3	14902.00	17108.00	161.15	0	Spot (Block15, Row3, Column5)	1544.26	1532.00	232.87	0.00	0.15	1012.00	1021.93	1012.00	150.25	0.00	0.15	98.00	83.00	0.00	520.00	532.26	1111868.00	3.48	1219.16	1214.00
15	6	3	15197.00	17122.00	144.40	0	Spot (Block15, Row3, Column6)	985.76	999.00	102.10	0.01	0.10	801.00	816.87	801.00	135.63	0.01	0.17	69.00	12.00	0.00	198.00	184.76	552025.00	1.25	909.73	908.00
15	7	3	15519.00	17094.00	179.75	0	Spot (Block15, Row3, Column7)	776.29	775.00	51.61	0.00	0.07	713.00	726.45	713.00	102.68	0.01	0.14	21.00	0.00	0.00	62.00	63.29	701765.00	0.49	756.99	727.00
15	8	3	15808.00	17131.00	151.10	0	Spot (Block15, Row3, Column8)	795.20	789.00	78.86	0.00	0.10	722.00	725.72	722.00	77.91	0.00	0.11	37.00	11.00	0.00	67.00	73.20	496997.00	0.89	727.73	710.50
15	1	4	13696.00	17403.00	164.50	0	Spot (Block15, Row4, Column1)	1638.52	1578.00	224.07	0.02	0.14	1291.00	1327.25	1291.00	220.22	0.01	0.17	65.00	26.00	0.00	287.00	347.52	1232165.00	1.41	1482.01	1466.00
15	2	4	14022.00	17385.00	186.25	0	Spot (Block15, Row4, Column2)	1266.24	1260.00	97.56	0.00	0.08	1114.00	1144.04	1114.00	164.24	0.01	0.14	43.00	5.00	0.00	146.00	152.24	1245977.00	0.74	1182.01	1177.50
15	3	4	14306.00	17406.00	144.50	0	Spot (Block15, Row4, Column3)	2084.24	2044.00	355.06	0.01	0.17	1027.00	1044.24	1027.00	123.02	0.01	0.12	100.00	100.00	0.00	1017.00	1057.24	1188017.00	8.45	1362.88	1331.00
15	4	4	14624.00	17411.00	135.60	0	Spot (Block15, Row4, Column4)	1157.97	1134.00	132.53	0.01	0.11	986.00	1000.22	986.00	108.33	0.01	0.11	68.00	27.00	0.00	148.00	171.97	574355.00	1.46	1102.76	1100.00
15	5	4	14882.00	17395.00	183.35	0	Spot (Block15, Row4, Column5)	1230.34	1203.00	132.55	0.01	0.11	948.00	960.87	948.00	118.69	0.01	0.12	94.00	60.00	0.00	255.00	282.34	1158982.00	2.27	1061.95	1062.00
15	6	4	15203.00	17405.00	198.95	0	Spot (Block15, Row4, Column6)	1286.26	1271.00	146.53	0.01	0.11	833.00	841.90	833.00	102.15	0.00	0.12	99.00	97.00	0.00	438.00	453.26	1441903.00	4.35	1010.42	1003.50
15	7	4	15506.00	17429.00	160.25	0	Spot (Block15, Row4, Column7)	1151.85	1055.50	399.94	0.04	0.35	742.00	744.48	742.00	94.18	0.00	0.13	95.00	75.00	0.00	313.50	409.85	815513.00	4.33	931.30	876.00
15	8	4	15805.00	17416.00	147.10	0	Spot (Block15, Row4, Column8)	2631.97	2592.00	751.78	0.01	0.29	708.00	708.49	708.00	66.80	0.00	0.09	100.00	100.00	0.00	1884.00	1923.97	1555493.00	28.79	1265.46	1161.00
15	1	5	13706.00	17707.00	100.95	0	Spot (Block15, Row5, Column1)	1752.56	1732.00	184.85	0.01	0.11	1172.00	1198.15	1172.00	158.99	0.01	0.13	100.00	93.00	0.00	560.00	580.56	457419.00	3.49	1381.20	1384.50
15	2	5	14009.00	17708.00	177.50	0	Spot (Block15, Row5, Column2)	1294.25	1271.00	169.61	0.01	0.13	1056.00	1063.21	1056.00	102.87	0.00	0.10	83.00	52.00	0.00	215.00	238.25	1136348.00	2.25	1142.00	1118.00
15	3	5	14296.00	17693.00	185.70	0	Spot (Block15, Row5, Column3)	1219.45	1196.00	125.61	0.01	0.10	962.00	977.10	962.00	92.90	0.01	0.10	94.00	69.00	0.00	234.00	257.45	1180431.00	2.61	1063.44	1070.00
15	4	5	14605.00	17713.00	156.95	0	Spot (Block15, Row5, Column4)	1163.67	1143.00	134.88	0.01	0.12	899.00	904.50	899.00	82.09	0.00	0.09	97.00	78.00	0.00	244.00	264.67	791298.00	3.16	1016.61	1000.50
15	5	5	14908.00	17708.00	145.70	0	Spot (Block15, Row5, Column5)	4791.77	4708.00	2141.86	0.01	0.45	845.00	862.03	845.00	88.93	0.01	0.10	100.00	100.00	0.00	3863.00	3946.77	2774437.00	44.19	1782.76	1614.50
15	6	5	15222.00	17702.00	169.65	0	Spot (Block15, Row5, Column6)	993.92	990.00	72.51	0.00	0.07	824.00	831.01	824.00	61.33	0.00	0.07	94.00	69.00	0.00	166.00	169.92	803084.00	2.66	898.02	895.50
15	7	5	15498.00	17694.00	178.15	0	Spot (Block15, Row5, Column7)	1058.13	1040.00	114.53	0.01	0.11	815.00	814.89	815.00	70.19	0.00	0.09	97.00	81.00	0.00	225.00	243.13	940679.00	3.47	905.24	902.00
15	8	5	15806.00	17710.00	151.90	0	Spot (Block15, Row5, Column8)	1429.90	1336.00	495.58	0.03	0.35	727.00	734.66	727.00	76.52	0.00	0.10	99.00	93.00	0.00	609.00	702.90	905124.00	9.09	917.11	885.00
15	1	6	13701.00	18013.00	182.90	0	Spot (Block15, Row6, Column1)	1467.23	1456.00	143.53	0.00	0.10	1198.00	1238.67	1198.00	197.50	0.01	0.16	66.00	20.00	0.00	258.00	269.23	1377732.00	1.16	1314.71	1309.00
15	2	6	14019.00	18004.00	185.55	0	Spot (Block15, Row6, Column2)	1292.56	1287.00	122.52	0.00	0.09	1073.00	1079.25	1073.00	102.26	0.00	0.09	80.00	54.00	0.00	214.00	219.56	1256373.00	2.09	1196.31	1157.00
15	3	6	14299.00	18003.00	149.05	0	Spot (Block15, Row6, Column3)	1953.02	1900.00	522.50	0.01	0.27	981.00	995.23	981.00	188.95	0.01	0.19	96.00	89.00	0.00	919.00	972.02	1183529.00	5.07	1326.38	1299.50
15	4	6	14604.00	18010.00	156.05	0	Spot (Block15, Row6, Column4)	1226.90	1234.00	150.51	0.00	0.12	887.00	899.16	887.00	180.39	0.01	0.20	84.00	47.00	0.00	347.00	339.90	822025.00	1.82	1028.88	1017.00
15	5	6	14908.00	18008.00	143.85	0	Spot (Block15, Row6, Column5)	4009.77	3887.00	1587.13	0.01	0.40	837.00	851.46	837.00	73.61	0.01	0.09	100.00	100.00	0.00	3050.00	3172.77	2249482.00	42.91	1689.57	1440.00
15	6	6	15209.00	17999.00	206.20	0	Spot (Block15, Row6, Column6)	999.08	1004.00	75.22	0.00	0.08	836.00	842.59	836.00	65.11	0.00	0.08	88.00	70.00	0.00	168.00	163.08	1208890.00	2.40	881.00	880.00
15	7	6	15508.00	17988.00	204.35	0	Spot (Block15, Row6, Column7)	1039.67	1023.00	101.11	0.01	0.10	821.00	825.20	821.00	62.37	0.00	0.08	96.00	81.00	0.00	202.00	218.67	1236167.00	3.44	908.10	900.00
15	8	6	15807.00	18007.00	162.45	0	Spot (Block15, Row6, Column8)	995.83	1009.00	90.36	0.01	0.09	729.00	733.17	729.00	80.25	0.00	0.11	97.00	85.00	0.00	280.00	266.83	726957.00	3.27	852.97	846.00
15	1	7	13700.00	18301.00	173.35	0	Spot (Block15, Row7, Column1)	1593.17	1590.50	151.58	0.00	0.10	1362.00	1444.39	1362.00	426.73	0.03	0.30	12.00	0.00	0.00	228.50	231.17	1335076.00	0.35	1424.29	1409.50
15	2	7	14014.00	18301.00	161.75	0	Spot (Block15, Row7, Column2)	1306.26	1291.00	131.77	0.01	0.10	1125.00	1148.21	1125.00	148.61	0.01	0.13	56.00	13.00	0.00	166.00	181.26	944426.00	1.06	1183.21	1182.00
15	3	7	14310.00	18349.00	220.15	0	Spot (Block15, Row7, Column3)	1116.23	1103.00	88.99	0.01	0.08	1017.00	1040.01	1017.00	202.40	0.01	0.19	11.00	0.00	0.00	86.00	99.23	1544858.00	0.38	1058.17	1055.00
15	4	7	14601.00	18318.00	190.60	0	Spot (Block15, Row7, Column4)	1051.72	1056.00	70.50	0.00	0.07	929.00	944.24	929.00	191.28	0.01	0.20	17.00	0.00	0.00	127.00	122.72	1080118.00	0.56	977.02	984.00
15	5	7	14917.00	18312.00	197.70	0	Spot (Block15, Row7, Column5)	1047.54	1044.00	81.24	0.00	0.08	885.00	888.21	885.00	69.46	0.00	0.08	87.00	60.00	0.00	159.00	162.54	1169055.00	2.29	946.90	940.00
15	6	7	15206.00	18308.00	174.35	0	Spot (Block15, Row7, Column6)	1047.21	1027.00	95.16	0.01	0.09	871.00	876.00	871.00	67.55	0.00	0.08	90.00	62.00	0.00	156.00	176.21	888034.00	2.53	951.68	945.00
15	7	7	15507.00	18306.00	118.85	0	Spot (Block15, Row7, Column7)	1285.14	1246.00	240.84	0.01	0.19	849.00	856.80	849.00	65.85	0.00	0.08	100.00	98.00	0.00	397.00	436.14	483213.00	6.50	1003.21	995.50
15	8	7	15806.00	18319.00	101.05	0	Spot (Block15, Row7, Column8)	1489.00	1544.00	182.57	0.02	0.12	789.00	785.00	789.00	98.67	0.00	0.13	100.00	99.00	0.00	755.00	700.00	388630.00	7.14	1055.97	1040.00
15	1	8	13700.00	18610.00	155.90	0	Spot (Block15, Row8, Column1)	63870.03	65535.00	6561.35	0.01	0.10	1951.50	2031.41	1951.50	673.51	0.02	0.33	100.00	100.00	90.28	63583.50	61918.53	42729444.00	91.82	18320.03	14000.00
15	2	8	14035.00	18615.00	147.05	0	Spot (Block15, Row8, Column2)	1870.45	1636.50	1358.94	0.06	0.73	1393.00	1471.63	1393.00	439.48	0.02	0.30	24.00	6.00	0.00	243.50	477.45	1103567.00	0.91	1596.51	1592.50
15	3	8	14294.00	18622.00	165.80	0	Spot (Block15, Row8, Column3)	1590.75	1549.00	224.05	0.01	0.14	1208.00	1237.26	1208.00	179.27	0.01	0.14	83.00	46.00	0.00	341.00	382.75	1215333.00	1.97	1330.00	1316.00
15	4	8	14599.00	18615.00	158.70	0	Spot (Block15, Row8, Column4)	1407.27	1375.00	174.23	0.01	0.12	1083.00	1094.37	1083.00	132.66	0.00	0.12	90.00	56.00	0.00	292.00	324.27	966792.00	2.36	1192.59	1177.00
15	5	8	14903.00	18621.00	210.80	0	Spot (Block15, Row8, Column5)	1150.84	1141.00	91.89	0.00	0.08	1004.00	1009.32	1004.00	110.33	0.00	0.11	60.00	21.00	0.00	137.00	146.84	1460411.00	1.28	1034.65	1033.00
15	6	8	15207.00	18604.00	168.80	0	Spot (Block15, Row8, Column6)	1315.81	1303.00	141.86	0.00	0.11	945.00	948.53	945.00	88.40	0.00	0.09	99.00	92.00	0.00	358.00	370.81	1036858.00	4.15	1097.49	1095.50
15	7	8	15499.00	18616.00	145.80	0	Spot (Block15, Row8, Column7)	1215.34	1209.00	115.15	0.00	0.09	918.00	923.99	918.00	71.11	0.00	0.08	99.00	93.00	0.00	291.00	297.34	701253.00	4.10	1040.37	1015.00
15	8	8	15816.00	18607.00	123.65	0	Spot (Block15, Row8, Column8)	8721.18	8373.00	2780.75	0.02	0.32	854.00	852.52	854.00	93.10	0.00	0.11	100.00	100.00	0.00	7519.00	7867.18	3505916.00	84.52	3107.86	2872.00
16	1	1	18207.00	16499.00	161.75	0	Spot (Block16, Row1, Column1)	64332.92	65535.00	4266.90	0.01	0.07	3751.00	3835.62	3751.00	628.78	0.01	0.16	100.00	100.00	86.57	61784.00	60581.92	46448820.00	96.21	22223.01	18241.00
16	2	1	18505.00	16500.00	173.40	0	Spot (Block16, Row1, Column2)	5596.09	5479.00	1086.00	0.01	0.19	3701.00	3761.08	3701.00	541.82	0.01	0.14	90.00	75.00	0.00	1778.00	1895.09	4711905.00	3.39	4298.85	4331.00
16	3	1	18813.00	16500.00	190.50	0	Spot (Block16, Row1, Column3)	4324.71	4281.00	549.86	0.00	0.13	3565.00	3622.17	3565.00	443.00	0.01	0.12	65.00	40.00	0.00	716.00	759.71	4424182.00	1.59	3839.22	3757.50
16	4	1	19101.00	16509.00	177.70	0	Spot (Block16, Row1, Column4)	5202.45	5112.00	869.38	0.01	0.17	3565.00	3607.43	3565.00	431.41	0.01	0.12	93.00	79.00	0.00	1547.00	1637.45	4588564.00	3.70	4046.07	4065.00
16	5	1	19406.00	16507.00	157.15	0	Spot (Block16, Row1, Column5)	6292.97	5987.00	1436.04	0.02	0.23	3665.00	3692.87	3665.00	436.05	0.00	0.12	99.00	93.00	0.00	2322.00	2627.97	4291807.00	5.96	4346.90	4416.00
16	6	1	19721.00	16500.00	109.90	0	Spot (Block16, Row1, Column6)	5642.01	5462.00	1135.24	0.01	0.20	3774.00	3819.96	3774.00	453.18	0.01	0.12	97.00	90.00	0.00	1688.00	1868.01	1765949.00	4.02	4422.15	4511.50
16	7	1	20012.00	16499.00	117.85	0	Spot (Block16, Row1, Column7)	8333.24	8435.00	1635.10	0.01	0.20	3872.00	3929.60	3872.00	466.33	0.01	0.12	100.00	100.00	0.00	4563.00	4461.24	3033299.00	9.44	5214.53	5194.00
16	8	1	20310.00	16498.00	190.75	0	Spot (Block16, Row1, Column8)	5351.57	5245.00	719.78	0.01	0.13	4106.00	4149.97	4106.00	497.56	0.00	0.12	85.00	59.00	0.00	1139.00	1245.57	5480006.00	2.41	4584.12	4573.00
16	1	2	18210.00	16796.00	155.75	0	Spot (Block16, Row2, Column1)	4230.95	4168.00	472.46	0.01	0.11	3606.00	3669.97	3606.00	515.78	0.01	0.14	53.00	22.00	0.00	562.00	624.95	2813583.00	1.09	3812.66	3803.00
16	2	2	18508.00	16805.00	140.70	0	Spot (Block16, Row2, Column2)	4928.49	4816.00	697.58	0.01	0.14	3591.00	3633.65	3591.00	430.80	0.01	0.12	96.00	73.00	0.00	1225.00	1337.49	2646598.00	3.01	4184.60	4215.00
16	3	2	18810.00	16803.00	201.90	0	Spot (Block16, Row2, Column3)	4435.79	4371.00	523.11	0.01	0.12	3591.00	3640.22	3591.00	432.49	0.01	0.12	75.00	44.00	0.00	780.00	844.79	5127771.00	1.84	3938.19	3909.00
16	4	2	19112.00	16807.00	207.45	0	Spot (Block16, Row2, Column4)	4630.45	4599.00	609.17	0.00	0.13	3667.00	3698.70	3667.00	439.93	0.00	0.12	80.00	54.00	0.00	932.00	963.45	5686187.00	2.12	4051.50	4018.00
16	5	2	19406.00	16806.00	165.65	0	Spot (Block16, Row2, Column5)	6408.39	6169.00	1144.14	0.02	0.18	3714.00	3732.98	3714.00	438.65	0.00	0.12	100.00	99.00	0.00	2455.00	2694.39	4863971.00	6.10	4608.70	4650.00
16	6	2	19700.00	16807.00	192.35	0	Spot (Block16, Row2, Column6)	4596.84	4550.50	558.64	0.00	0.12	3710.00	3758.50	3710.00	445.77	0.01	0.12	78.00	46.00	0.00	840.50	886.84	4817484.00	1.88	4056.34	3967.00
16	7	2	20006.00	16803.00	189.45	0	Spot (Block16, Row2, Column7)	4513.14	4540.00	485.59	0.00	0.11	3774.00	3819.50	3774.00	431.32	0.01	0.11	73.00	38.00	0.00	766.00	739.14	4571815.00	1.61	4093.34	4126.00
16	8	2	20305.00	16799.00	114.60	0	Spot (Block16, Row2, Column8)	4922.44	4865.50	734.33	0.01	0.15	3942.50	3963.50	3942.50	446.05	0.00	0.11	77.00	52.00	0.00	923.00	979.94	1703163.00	2.15	4391.19	4289.50
16	1	3	18211.00	17108.00	162.50	0	Spot (Block16, Row3, Column1)	5639.70	5436.50	1023.01	0.02	0.18	3627.00	3676.38	3627.00	451.49	0.01	0.12	96.00	89.00	0.00	1809.50	2012.70	4105699.00	4.35	4238.11	4252.00
16	2	3	18507.00	17108.00	184.90	0	Spot (Block16, Row3, Column2)	4665.39	4619.00	607.01	0.00	0.13	3689.00	3726.49	3689.00	453.96	0.00	0.12	80.00	51.00	0.00	930.00	976.39	4450780.00	2.07	4070.94	4091.00
16	3	3	18806.00	17100.00	155.50	0	Spot (Block16, Row3, Column3)	5436.09	5247.00	1302.51	0.02	0.24	3792.00	3822.46	3792.00	485.18	0.00	0.13	95.00	71.00	0.00	1455.00	1644.09	3609562.00	3.33	4258.21	4276.50
16	4	3	19106.00	17107.00	161.60	0	Spot (Block16, Row3, Column4)	6732.89	6530.00	1475.18	0.01	0.22	3829.00	3868.19	3829.00	456.69	0.00	0.12	99.00	93.00	0.00	2701.00	2903.89	4834216.00	6.27	4656.80	4571.00
16	5	3	19404.00	17109.00	169.50	0	Spot (Block16, Row3, Column5)	5539.82	5200.00	1817.63	0.03	0.33	3823.00	3852.56	3823.00	451.78	0.00	0.12	93.00	73.00	0.00	1377.00	1716.82	4415236.00	3.73	4398.53	4383.00
16	6	3	19707.00	17107.00	197.30	0	Spot (Block16, Row3, Column6)	4685.52	4594.00	584.51	0.01	0.12	3820.00	3848.51	3820.00	447.83	0.00	0.12	72.00	43.00	0.00	774.00	865.52	5191559.00	1.87	4152.32	4192.50
16	7	3	20016.00	17109.00	171.55	0	Spot (Block16, Row3, Column7)	4879.32	4774.50	629.86	0.01	0.13	3843.00	3888.25	3843.00	441.45	0.01	0.11	82.00	53.00	0.00	931.50	1036.32	4001040.00	2.25	4193.56	4173.00
16	8	3	20306.00	17107.00	209.40	0	Spot (Block16, Row3, Column8)	4535.47	4539.50	541.88	0.00	0.12	3913.00	3959.91	3913.00	445.01	0.01	0.11	61.00	32.00	0.00	626.50	622.47	5660262.00	1.29	4065.75	4080.50
16	1	4	18207.00	17404.00	166.95	0	Spot (Block16, Row4, Column1)	6462.50	6222.00	1450.69	0.02	0.22	3751.00	3777.89	3751.00	476.19	0.00	0.13	99.00	93.00	0.00	2471.00	2711.50	4995510.00	5.64	4566.66	4575.00
16	2	4	18521.00	17408.00	218.40	0	Spot (Block16, Row4, Column2)	4767.11	4713.00	753.90	0.00	0.16	3827.50	3867.14	3827.50	480.08	0.00	0.12	74.00	44.00	0.00	885.50	939.61	6526178.00	1.87	4316.82	4218.00
16	3	4	18804.00	17403.00	149.20	0	Spot (Block16, Row4, Column3)	18183.42	17171.00	7331.85	0.02	0.40	3858.00	3902.84	3858.00	486.91	0.01	0.12	100.00	100.00	0.00	13313.00	14325.42	11091886.00	29.33	7130.11	6752.00
16	4	4	19102.00	17399.00	199.10	0	Spot (Block16, Row4, Column4)	4644.71	4592.00	545.51	0.00	0.12	3853.00	3901.92	3853.00	464.36	0.01	0.12	64.00	38.00	0.00	739.00	791.71	5229941.00	1.60	4269.19	4174.50
16	5	4	19402.00	17395.00	187.90	0	Spot (Block16, Row4, Column5)	4773.77	4627.00	597.54	0.01	0.13	3834.00	3888.54	3834.00	471.49	0.01	0.12	77.00	39.00	0.00	793.00	939.77	4754676.00	1.88	4241.58	4245.00
16	6	4	19708.00	17409.00	207.25	0	Spot (Block16, Row4, Column6)	5568.14	5384.50	1040.09	0.01	0.19	3949.50	3996.25	3949.50	486.98	0.01	0.12	94.00	76.00	0.00	1435.00	1618.64	6815406.00	3.23	4442.79	4437.00
16	7	4	20006.00	17407.00	159.35	0	Spot (Block16, Row4, Column7)	5814.20	5648.50	1162.83	0.01	0.20	3973.00	4016.88	3973.00	466.01	0.00	0.12	96.00	83.00	0.00	1675.50	1841.20	4093198.00	3.86	4559.93	4476.00
16	8	4	20309.00	17405.00	168.10	0	Spot (Block16, Row4, Column8)	6031.59	5935.00	998.42	0.01	0.17	3957.00	3996.02	3957.00	443.38	0.00	0.11	97.00	89.00	0.00	1978.00	2074.59	4734796.00	4.59	4572.09	4617.50
16	1	5	18206.00	17696.00	101.95	0	Spot (Block16, Row5, Column1)	8877.56	7029.50	7869.09	0.10	0.89	3849.00	3890.46	3849.00	480.91	0.00	0.12	100.00	99.00	0.38	3180.50	5028.56	2343676.00	10.37	5592.52	5394.50
16	2	5	18503.00	17704.00	199.20	0	Spot (Block16, Row5, Column2)	4826.02	4829.00	568.43	0.00	0.12	3875.00	3932.86	3875.00	457.76	0.01	0.12	79.00	53.00	0.00	954.00	951.02	5400319.00	1.95	4268.52	4188.50
16	3	5	18807.00	17702.00	203.40	0	Spot (Block16, Row5, Column3)	5166.36	5094.00	642.40	0.01	0.12	3873.00	3917.13	3873.00	475.05	0.00	0.12	91.00	68.00	0.00	1221.00	1293.36	6044643.00	2.63	4444.19	4370.50
16	4	5	19108.00	17698.00	195.15	0	Spot (Block16, Row5, Column4)	5022.56	4896.00	645.87	0.01	0.13	3781.00	3842.64	3781.00	486.79	0.01	0.13	90.00	63.00	0.00	1115.00	1241.56	5404270.00	2.42	4206.04	4173.00
16	5	5	19404.00	17702.00	146.60	0	Spot (Block16, Row5, Column5)	23514.98	22347.00	10619.71	0.02	0.45	3840.00	3918.75	3840.00	522.50	0.01	0.13	100.00	100.00	0.00	18507.00	19674.98	13826809.00	37.50	7806.88	6987.00
16	6	5	19709.00	17693.00	179.75	0	Spot (Block16, Row5, Column6)	5158.86	5107.00	586.09	0.00	0.11	4018.00	4089.76	4018.00	493.34	0.01	0.12	86.00	57.00	0.00	1089.00	1140.86	4679085.00	2.17	4488.11	4474.00
16	7	5	20010.00	17707.00	179.50	0	Spot (Block16, Row5, Column7)	4834.22	4772.00	513.13	0.01	0.11	3990.00	4041.91	3990.00	467.00	0.01	0.12	75.00	38.00	0.00	782.00	844.22	4370134.00	1.70	4364.14	4345.00
16	8	5	20308.00	17707.00	147.05	0	Spot (Block16, Row5, Column8)	7473.25	7157.00	1865.82	0.02	0.25	3895.00	3946.87	3895.00	417.67	0.01	0.11	100.00	99.00	0.00	3262.00	3578.25	4424166.00	8.44	5098.03	4957.00
16	1	6	18213.00	18008.00	203.30	0	Spot (Block16, Row6, Column1)	4915.70	4884.00	645.41	0.00	0.13	3854.50	3903.53	3854.50	487.65	0.01	0.12	78.00	53.00	0.00	1029.50	1061.20	5766119.00	2.08	4259.83	4277.00
16	2	6	18512.00	18000.00	217.95	0	Spot (Block16, Row6, Column2)	4928.97	4809.00	654.05	0.01	0.13	3890.00	3954.07	3890.00	488.58	0.01	0.12	78.00	47.00	0.00	919.00	1038.97	6688609.00	2.00	4377.02	4326.50
16	3	6	18803.00	18001.00	155.10	0	Spot (Block16, Row6, Column3)	9609.18	9126.00	3179.49	0.02	0.33	3922.00	3973.18	3922.00	473.83	0.01	0.12	99.00	99.00	0.00	5204.00	5687.18	6351668.00	11.89	5289.52	5328.00
16	4	6	19110.00	18010.00	184.85	0	Spot (Block16, Row6, Column4)	5466.09	5393.00	769.33	0.01	0.14	3864.00	3915.22	3864.00	506.78	0.01	0.13	93.00	77.00	0.00	1529.00	1602.09	5252916.00	3.06	4525.46	4461.50
16	5	6	19408.00	18003.00	146.65	0	Spot (Block16, Row6, Column5)	15444.25	15005.00	5210.45	0.01	0.34	3870.00	3926.57	3870.00	520.46	0.01	0.13	100.00	100.00	0.00	11135.00	11574.25	9034885.00	22.13	6793.39	6504.00
16	6	6	19705.00	18006.00	204.25	0	Spot (Block16, Row6, Column6)	4618.87	4611.50	475.66	0.00	0.10	3915.00	3971.66	3915.00	471.39	0.01	0.12	65.00	33.00	0.00	696.50	703.87	5487220.00	1.37	4312.39	4333.50
16	7	6	20005.00	18007.00	172.85	0	Spot (Block16, Row6, Column7)	5798.15	5592.50	970.98	0.02	0.17	3899.00	3949.04	3899.00	434.80	0.01	0.11	98.00	87.00	0.00	1693.50	1899.15	4847252.00	4.25	4532.57	4595.00
16	8	6	20314.00	18003.00	160.05	0	Spot (Block16, Row6, Column8)	5621.38	5525.50	821.68	0.01	0.15	3891.50	3937.80	3891.50	427.87	0.01	0.11	99.00	86.00	0.00	1634.00	1729.88	3968695.00	3.93	4424.23	4387.50
16	1	7	18220.00	18308.00	214.90	0	Spot (Block16, Row7, Column1)	4839.40	4854.00	604.66	0.00	0.12	3896.00	3986.69	3896.00	565.82	0.01	0.14	68.00	39.00	0.00	958.00	943.40	6397690.00	1.51	4325.38	4266.00
16	2	7	18509.00	18303.00	204.90	0	Spot (Block16, Row7, Column2)	4670.49	4643.00	547.37	0.00	0.12	3907.00	3969.71	3907.00	473.99	0.01	0.12	63.00	36.00	0.00	736.00	763.49	5571893.00	1.48	4251.58	4206.50
16	3	7	18809.00	18308.00	219.10	0	Spot (Block16, Row7, Column3)	4714.61	4668.00	522.98	0.00	0.11	3908.50	3969.02	3908.50	465.13	0.01	0.12	66.00	39.00	0.00	759.50	806.11	6477869.00	1.60	4243.74	4179.50
16	4	7	19104.00	18301.00	211.00	0	Spot (Block16, Row7, Column4)	4672.50	4615.00	567.26	0.01	0.12	3857.00	3913.51	3857.00	446.02	0.01	0.11	72.00	42.00	0.00	758.00	815.50	5929397.00	1.70	4250.06	4245.00
16	5	7	19409.00	18306.00	213.45	0	Spot (Block16, Row7, Column5)	4827.11	4768.00	520.41	0.01	0.11	3826.00	3883.08	3826.00	453.21	0.01	0.12	86.00	52.00	0.00	942.00	1001.11	6270416.00	2.08	4215.21	4150.00
16	6	7	19711.00	18299.00	203.45	0	Spot (Block16, Row7, Column6)	4690.71	4594.50	571.85	0.01	0.12	3766.00	3819.18	3766.00	421.75	0.01	0.11	79.00	49.00	0.00	828.50	924.71	5516279.00	2.07	4145.21	4091.00
16	7	7	20003.00	18301.00	169.65	0	Spot (Block16, Row7, Column7)	5927.39	5665.00	1122.17	0.02	0.19	3797.00	3839.14	3797.00	407.72	0.00	0.11	98.00	92.00	0.00	1868.00	2130.39	4747838.00	5.12	4393.86	4317.00
16	8	7	20313.00	18308.00	150.50	0	Spot (Block16, Row7, Column8)	6314.56	6244.50	767.21	0.00	0.12	3950.00	3999.06	3950.00	459.81	0.01	0.11	99.00	99.00	0.00	2294.50	2364.56	3915029.00	5.04	4831.43	4867.00
16	1	8	18202.00	18605.00	153.10	0	Spot (Block16, Row8, Column1)	64713.59	65535.00	4100.51	0.01	0.06	4095.50	4171.28	4095.50	621.66	0.01	0.15	100.00	100.00	94.06	61439.50	60618.09	41417072.00	97.39	23661.31	19283.00
16	2	8	18505.00	18605.00	206.05	0	Spot (Block16, Row8, Column2)	4986.87	4912.00	559.34	0.01	0.11	4053.50	4127.64	4053.50	555.17	0.01	0.13	72.00	31.00	0.00	858.50	933.37	5989230.00	1.55	4387.80	4407.50
16	3	8	18805.00	18601.00	162.55	0	Spot (Block16, Row8, Column3)	5842.59	5662.00	1023.53	0.01	0.18	3919.00	3977.01	3919.00	428.90	0.01	0.11	98.00	88.00	0.00	1743.00	1923.59	4265094.00	4.35	4636.79	4586.50
16	4	8	19111.00	18598.00	173.30	0	Spot (Block16, Row8, Column4)	5042.07	4987.50	597.28	0.00	0.12	3828.00	3877.04	3828.00	421.87	0.01	0.11	92.00	69.00	0.00	1159.50	1214.07	4215167.00	2.76	4334.90	4316.00
16	5	8	19399.00	18602.00	186.45	0	Spot (Block16, Row8, Column5)	4588.25	4536.50	506.81	0.00	0.11	3815.50	3859.30	3815.50	400.45	0.00	0.10	71.00	46.00	0.00	721.00	772.75	4524010.00	1.82	4199.96	4189.00
16	6	8	19710.00	18605.00	182.30	0	Spot (Block16, Row8, Column6)	5006.23	4819.00	823.93	0.02	0.16	3753.00	3798.13	3753.00	383.89	0.01	0.10	94.00	73.00	0.00	1066.00	1253.23	4710862.00	3.15	4267.64	4287.00
16	7	8	20016.00	18600.00	173.35	0	Spot (Block16, Row8, Column7)	4944.87	4847.00	737.44	0.01	0.15	3775.00	3811.35	3775.00	393.55	0.00	0.10	90.00	65.00	0.00	1072.00	1169.87	4153694.00	2.88	4189.51	4179.00
16	8	8	20317.00	18596.00	125.20	0	Spot (Block16, Row8, Column8)	14108.52	13835.50	3100.55	0.01	0.22	3946.00	4016.28	3946.00	437.63	0.01	0.11	100.00	100.00	0.00	9889.50	10162.52	5840926.00	23.06	6866.48	6500.00
17	1	1	4704.00	21011.00	160.90	0	Spot (Block17, Row1, Column1)	65070.19	65535.00	2775.60	0.00	0.04	9595.00	9776.74	9595.00	1269.04	0.01	0.13	100.00	100.00	95.94	55940.00	55475.19	46525636.00	43.57	28084.21	25810.00
17	2	1	5003.00	21010.00	148.35	0	Spot (Block17, Row1, Column2)	13347.70	13197.50	2161.06	0.00	0.16	9373.00	9537.48	9373.00	1081.81	0.01	0.11	100.00	90.00	0.00	3824.50	3974.70	8008618.00	3.52	10802.76	10736.00
17	3	1	5319.00	21029.00	202.75	0	Spot (Block17, Row1, Column3)	12063.97	11299.00	3086.55	0.03	0.26	9461.00	9589.29	9461.00	1240.67	0.01	0.13	66.00	38.00	0.00	1838.00	2602.97	14126908.00	1.99	10229.24	10106.00
17	4	1	5608.00	21018.00	181.10	0	Spot (Block17, Row1, Column4)	12464.25	12181.00	1446.08	0.01	0.12	9634.00	9809.35	9634.00	1227.20	0.01	0.13	86.00	54.00	0.00	2547.00	2830.25	11479576.00	2.16	10626.37	10562.00
17	5	1	5907.00	21014.00	144.45	0	Spot (Block17, Row1, Column5)	36389.43	34715.50	15256.12	0.02	0.42	9941.00	10133.29	9941.00	1207.08	0.01	0.12	100.00	100.00	4.06	24774.50	26448.43	20596436.00	21.75	15580.18	15065.00
17	6	1	6199.00	21012.00	148.15	0	Spot (Block17, Row1, Column6)	25345.62	23559.50	8239.94	0.03	0.33	10261.00	10468.01	10261.00	1248.36	0.01	0.12	100.00	100.00	0.00	13298.50	15084.62	15156680.00	11.92	14175.63	13847.00
17	7	1	6515.00	21011.00	110.40	0	Spot (Block17, Row1, Column7)	44908.96	45724.00	11018.92	0.01	0.25	10616.00	10766.31	10616.00	962.05	0.01	0.09	100.00	100.00	5.06	35108.00	34292.96	14191231.00	35.49	20609.27	20170.00
17	8	1	6825.00	21006.00	237.20	0	Spot (Block17, Row1, Column8)	12924.44	12772.00	1143.74	0.01	0.09	11156.00	11332.66	11156.00	1224.12	0.01	0.11	66.00	23.00	0.00	1616.00	1768.44	20924674.00	1.30	11824.04	11707.00
17	1	2	4704.00	21343.00	202.05	0	Spot (Block17, Row2, Column1)	10251.42	10146.50	1481.19	0.00	0.14	9378.00	9509.85	9378.00	1021.23	0.01	0.11	34.00	5.00	0.00	768.50	873.42	11891644.00	0.73	10004.20	9515.00
17	2	2	5002.00	21314.00	127.95	0	Spot (Block17, Row2, Column2)	14544.55	14330.00	1784.62	0.01	0.12	9377.00	9515.52	9377.00	1070.44	0.01	0.11	100.00	99.00	0.00	4953.00	5167.55	6355968.00	4.70	11410.59	11363.00
17	3	2	5309.00	21320.00	207.35	0	Spot (Block17, Row2, Column3)	11441.99	11357.50	740.86	0.00	0.06	9506.00	9553.04	9506.00	578.13	0.00	0.06	99.00	90.00	0.00	1851.50	1935.99	13959222.00	3.27	10477.28	10441.00
17	4	2	5614.00	21310.00	239.60	0	Spot (Block17, Row2, Column4)	12350.65	12233.00	1604.33	0.00	0.13	9929.00	10006.24	9929.00	731.71	0.00	0.07	95.00	78.00	0.00	2304.00	2421.65	20452656.00	3.20	10961.01	10584.00
17	5	2	5914.00	21315.00	146.70	0	Spot (Block17, Row2, Column5)	21674.65	21200.50	4556.80	0.01	0.21	10251.00	10448.26	10251.00	1126.15	0.01	0.11	100.00	100.00	0.00	10949.50	11423.65	12831391.00	9.97	13923.51	13126.50
17	6	2	6203.00	21307.00	221.05	0	Spot (Block17, Row2, Column6)	12404.38	12318.50	723.68	0.00	0.06	10264.00	10539.26	10264.00	1552.81	0.01	0.15	78.00	11.00	0.00	2054.50	2140.38	17316516.00	1.20	11225.51	11156.50
17	7	2	6516.00	21303.00	203.55	0	Spot (Block17, Row2, Column7)	12889.87	12502.00	1607.91	0.01	0.12	10389.00	10556.38	10389.00	1278.37	0.01	0.12	84.00	38.00	0.00	2113.00	2500.87	15171374.00	1.83	11336.21	11245.50
17	8	2	6811.00	21308.00	140.20	0	Spot (Block17, Row2, Column8)	12231.32	12152.50	561.38	0.00	0.05	10749.00	10886.72	10749.00	1448.45	0.01	0.13	47.00	0.00	0.00	1403.50	1482.32	6507062.00	0.93	11710.70	11714.00
17	1	3	4708.00	21615.00	145.10	0	Spot (Block17, Row3, Column1)	23176.27	21552.00	8485.06	0.03	0.37	9205.00	9301.09	9205.00	640.90	0.00	0.07	100.00	100.00	0.00	12347.00	13971.27	13280004.00	21.65	12445.02	12090.00
17	2	3	5021.00	21618.00	206.95	0	Spot (Block17, Row3, Column2)	11032.27	10993.50	648.87	0.00	0.06	9384.00	9472.70	9384.00	559.34	0.00	0.06	98.00	74.00	0.00	1609.50	1648.27	13437300.00	2.79	10120.10	10069.50
17	3	3	5306.00	21608.00	194.40	0	Spot (Block17, Row3, Column3)	12435.13	11996.00	2429.44	0.02	0.20	9762.50	9856.50	9762.50	614.06	0.00	0.06	99.00	88.00	0.00	2233.50	2672.63	13268285.00	4.20	10724.91	10742.50
17	4	3	5615.00	21619.00	198.60	0	Spot (Block17, Row3, Column4)	14142.19	13406.00	2421.17	0.02	0.17	10327.00	10510.85	10327.00	1087.92	0.01	0.10	98.00	75.00	0.00	3079.00	3815.19	15740257.00	3.34	11874.93	11635.00
17	5	3	5925.00	21622.00	171.45	0	Spot (Block17, Row3, Column5)	14362.57	13371.00	4875.83	0.03	0.34	10679.50	10834.77	10679.50	1147.33	0.01	0.11	93.00	61.00	0.36	2691.50	3683.07	11806033.00	3.07	12096.80	11957.00
17	6	3	6204.00	21625.00	211.35	0	Spot (Block17, Row3, Column6)	12572.40	12504.50	864.55	0.00	0.07	10565.00	10727.29	10565.00	1324.43	0.01	0.12	77.00	22.00	0.00	1939.50	2007.40	16042378.00	1.39	11755.20	11408.50
17	7	3	6513.00	21614.00	168.15	0	Spot (Block17, Row3, Column7)	17977.63	15551.00	6051.84	0.06	0.34	10438.00	10622.71	10438.00	1708.22	0.01	0.16	91.00	65.00	0.13	5113.00	7539.63	14076484.00	4.31	12294.79	11947.00
17	8	3	6797.00	21608.00	208.65	0	Spot (Block17, Row3, Column8)	12545.12	12132.00	3377.95	0.01	0.27	10623.00	10788.49	10623.00	1570.24	0.01	0.15	47.00	3.00	0.08	1509.00	1922.12	15606126.00	1.12	11946.55	11332.00
17	1	4	4702.00	21910.00	181.00	0	Spot (Block17, Row4, Column1)	12871.26	12344.00	2873.78	0.02	0.22	9055.00	9128.49	9055.00	746.75	0.00	0.08	99.00	89.00	0.00	3289.00	3816.26	11815820.00	5.01	10370.18	10268.00
17	2	4	4996.00	21923.00	227.10	0	Spot (Block17, Row4, Column2)	10852.09	10932.00	604.97	0.00	0.06	9278.00	9407.28	9278.00	944.57	0.01	0.10	86.00	29.00	0.00	1654.00	1574.09	16050245.00	1.53	10395.53	9859.00
17	3	4	5313.00	21915.00	141.25	0	Spot (Block17, Row4, Column3)	28126.10	27279.00	8875.78	0.01	0.32	9921.00	10125.52	9921.00	1428.37	0.01	0.14	100.00	100.00	0.37	17358.00	18205.10	15159968.00	12.60	15609.76	14136.00
17	4	4	5612.00	21908.00	215.40	0	Spot (Block17, Row4, Column4)	12876.34	12542.00	2437.72	0.01	0.19	10605.00	10823.01	10605.00	1693.18	0.01	0.16	65.00	3.00	0.00	1937.00	2271.34	17048276.00	1.21	11669.59	11674.00
17	5	4	5898.00	21902.00	221.15	0	Spot (Block17, Row4, Column5)	13308.16	13124.00	2013.91	0.01	0.15	10935.00	11105.89	10935.00	1347.17	0.01	0.12	80.00	27.00	0.00	2189.00	2373.16	18631432.00	1.63	12019.95	11693.00
17	6	4	6206.00	21910.00	174.05	0	Spot (Block17, Row4, Column6)	19206.63	19327.00	2358.01	0.00	0.12	10787.00	10920.42	10787.00	1113.76	0.01	0.10	100.00	100.00	0.00	8540.00	8419.63	16248808.00	7.44	13623.36	13313.50
17	7	4	6507.00	21913.00	145.15	0	Spot (Block17, Row4, Column7)	27094.23	25289.50	9989.13	0.03	0.37	10551.00	10713.96	10551.00	1054.53	0.01	0.10	100.00	99.00	0.00	14738.50	16543.23	15497900.00	15.53	14149.98	13996.00
17	8	4	6807.00	21923.00	141.85	0	Spot (Block17, Row4, Column8)	20119.49	20186.50	3384.84	0.00	0.17	10661.00	10829.88	10661.00	1170.43	0.01	0.11	100.00	100.00	0.00	9525.50	9458.49	10945003.00	7.94	13889.34	13490.50
17	1	5	4701.00	22216.00	98.10	0	Spot (Block17, Row5, Column1)	13322.10	13325.00	982.95	0.00	0.07	8867.00	8995.83	8867.00	1193.44	0.01	0.13	100.00	97.00	0.00	4458.00	4455.10	3263915.00	3.63	10644.39	10496.00
17	2	5	5010.00	22207.00	204.95	0	Spot (Block17, Row5, Column2)	10792.64	10806.00	564.41	0.00	0.05	9105.00	9211.43	9105.00	997.50	0.01	0.11	90.00	29.00	0.00	1701.00	1687.64	12875623.00	1.59	9924.06	9903.00
17	3	5	5323.00	22207.00	215.70	0	Spot (Block17, Row5, Column3)	11855.08	11749.50	716.10	0.00	0.06	9944.50	10191.59	9944.50	1719.74	0.01	0.17	55.00	1.00	0.00	1805.00	1910.58	15743548.00	0.97	10785.32	10813.50
17	4	5	5606.00	22206.00	179.05	0	Spot (Block17, Row5, Column4)	13188.41	13051.50	921.87	0.00	0.07	10542.00	10803.15	10542.00	1816.16	0.01	0.17	82.00	15.00	0.00	2509.50	2646.41	11895942.00	1.31	12222.91	11981.00
17	5	5	5914.00	22216.00	140.30	0	Spot (Block17, Row5, Column5)	51376.14	53729.00	12981.41	0.02	0.25	10800.00	11041.72	10800.00	1643.55	0.01	0.15	100.00	100.00	28.81	42929.00	40576.14	27280884.00	24.54	22170.64	20097.00
17	6	5	6209.00	22205.00	186.05	0	Spot (Block17, Row5, Column6)	13125.82	12878.00	1770.03	0.01	0.13	10656.00	10840.54	10656.00	1245.05	0.01	0.11	87.00	38.00	0.00	2222.00	2469.82	12771424.00	1.84	11994.96	11975.00
17	7	5	6516.00	22212.00	198.85	0	Spot (Block17, Row5, Column7)	13380.26	13222.00	1204.63	0.01	0.09	10446.00	10624.92	10446.00	1226.71	0.01	0.12	95.00	62.00	0.00	2776.00	2934.26	14999274.00	2.25	11753.96	11649.00
17	8	5	6808.00	22210.00	145.90	0	Spot (Block17, Row5, Column8)	34994.27	33519.50	14611.12	0.02	0.42	10603.00	10792.08	10603.00	1254.04	0.01	0.12	100.00	100.00	3.63	22916.50	24391.27	20226708.00	19.30	15790.95	14933.00
17	1	6	4708.00	22535.00	200.35	0	Spot (Block17, Row6, Column1)	10371.84	10367.50	522.83	0.00	0.05	8827.00	8980.97	8827.00	1287.56	0.01	0.14	71.00	3.00	0.00	1540.50	1544.84	11803153.00	1.08	9679.39	9781.00
17	2	6	5021.00	22516.00	202.10	0	Spot (Block17, Row6, Column2)	11939.27	11265.00	3413.41	0.03	0.29	9061.00	9273.10	9061.00	1162.36	0.01	0.13	98.00	44.00	0.00	2204.00	2878.27	13825678.00	2.29	10404.17	10404.50
17	3	6	5301.00	22511.00	139.15	0	Spot (Block17, Row6, Column3)	36265.20	37006.00	11798.30	0.01	0.33	9666.00	9877.62	9666.00	1374.22	0.01	0.14	100.00	100.00	0.76	27340.00	26599.20	19039236.00	19.20	17297.93	15963.00
17	4	6	5611.00	22520.00	187.85	0	Spot (Block17, Row6, Column4)	13106.25	12774.00	1695.61	0.01	0.13	10006.00	10284.03	10006.00	1659.16	0.01	0.16	76.00	36.00	0.00	2768.00	3100.25	12988289.00	1.70	11449.89	11269.00
17	5	6	5909.00	22513.00	141.65	0	Spot (Block17, Row6, Column5)	50894.70	52937.00	13562.99	0.02	0.27	10308.00	10576.41	10308.00	1629.01	0.01	0.15	100.00	100.00	29.04	42629.00	40586.70	27686872.00	24.75	20497.08	18650.00
17	6	6	6210.00	22512.00	194.60	0	Spot (Block17, Row6, Column6)	13137.44	12258.00	2132.56	0.03	0.16	10233.50	10369.57	10233.50	1159.04	0.01	0.11	92.00	41.00	0.00	2024.50	2903.94	14043919.00	2.39	11364.19	11296.00
17	7	6	6509.00	22512.00	146.40	0	Spot (Block17, Row6, Column7)	27353.25	26061.50	9615.00	0.02	0.35	10130.00	10326.43	10130.00	1381.07	0.01	0.13	100.00	100.00	0.00	15931.50	17223.25	15974298.00	12.33	14109.26	13564.00
17	8	6	6816.00	22514.00	142.25	0	Spot (Block17, Row6, Column8)	28476.41	28091.00	10472.30	0.01	0.37	10430.00	10626.10	10430.00	1501.37	0.01	0.14	100.00	99.00	0.00	17661.00	18046.41	15662025.00	11.89	15777.52	14769.00
17	1	7	4712.00	22804.00	194.80	0	Spot (Block17, Row7, Column1)	10744.66	10255.00	2711.71	0.02	0.25	8789.00	8900.52	8789.00	817.94	0.01	0.09	94.00	39.00	0.00	1466.00	1955.66	11529024.00	2.25	9748.97	9652.00
17	2	7	5009.00	22821.00	222.15	0	Spot (Block17, Row7, Column2)	10272.73	10169.00	1258.56	0.00	0.12	8788.00	8904.25	8788.00	912.57	0.01	0.10	86.00	21.00	0.00	1381.00	1484.73	14515363.00	1.50	9668.46	9395.00
17	3	7	5309.00	22814.00	219.50	0	Spot (Block17, Row7, Column3)	10739.47	10663.00	533.50	0.00	0.05	9291.50	9495.30	9291.50	1638.01	0.01	0.17	33.00	0.00	0.00	1371.50	1447.97	14756029.00	0.76	10020.37	10008.00
17	4	7	5617.00	22815.00	201.15	0	Spot (Block17, Row7, Column4)	10866.33	10788.00	525.60	0.00	0.05	9505.00	9653.41	9505.00	1419.72	0.01	0.15	39.00	0.00	0.00	1283.00	1361.33	12452809.00	0.85	10419.28	10398.00
17	5	7	5924.00	22808.00	205.95	0	Spot (Block17, Row7, Column5)	12062.33	11987.50	793.25	0.00	0.07	9783.00	9936.73	9783.00	1067.23	0.01	0.11	96.00	53.00	0.00	2204.50	2279.33	14571298.00	1.99	10817.79	10871.00
17	6	7	6209.00	22815.00	205.55	0	Spot (Block17, Row7, Column6)	12309.62	12265.00	756.43	0.00	0.06	9823.00	9985.20	9823.00	1132.35	0.01	0.11	97.00	58.00	0.00	2442.00	2486.62	14808470.00	2.05	10987.90	10949.50
17	7	7	6501.00	22812.00	148.10	0	Spot (Block17, Row7, Column7)	24862.76	24207.50	7741.90	0.01	0.31	9816.00	10011.74	9816.00	1120.37	0.01	0.11	100.00	100.00	0.00	14391.50	15046.76	14867930.00	13.26	13637.69	13141.00
17	8	7	6811.00	22813.00	147.00	-50	Spot (Block17, Row7, Column8)	10092.08	9999.00	521.18	0.00	0.05	10313.00	10446.58	10313.00	1186.70	0.01	0.11	0.00	0.00	0.00	-314.00	-220.92	5924050.00	-0.30	10047.76	10038.00
17	1	8	4696.00	23118.00	149.10	0	Spot (Block17, Row8, Column1)	65042.59	65535.00	2813.75	0.00	0.04	8816.00	8991.19	8816.00	1106.77	0.01	0.12	100.00	100.00	95.89	56719.00	56226.59	39611284.00	50.64	29802.60	27615.00
17	2	8	5015.00	23115.00	211.95	0	Spot (Block17, Row8, Column2)	10617.24	10587.00	698.54	0.00	0.07	8908.00	9073.38	8908.00	1073.77	0.01	0.12	79.00	23.00	0.00	1679.00	1709.24	13632537.00	1.44	9544.02	9542.00
17	3	8	5308.00	23114.00	148.25	0	Spot (Block17, Row8, Column3)	21122.89	19066.00	8170.58	0.04	0.39	9197.00	9364.80	9197.00	1415.37	0.01	0.15	100.00	89.00	0.00	9869.00	11925.89	12673734.00	8.31	11849.80	11297.50
17	4	8	5624.00	23115.00	189.05	0	Spot (Block17, Row8, Column4)	11357.04	11151.50	1369.87	0.01	0.12	9417.00	9562.44	9417.00	1337.10	0.01	0.14	76.00	13.00	0.00	1734.50	1940.04	11425187.00	1.34	10260.22	10281.00
17	5	8	5908.00	23135.00	203.15	0	Spot (Block17, Row8, Column5)	11288.07	11186.00	794.34	0.00	0.07	9693.00	9837.64	9693.00	1332.40	0.01	0.14	59.00	8.00	0.00	1493.00	1595.07	13195749.00	1.09	10381.79	10484.50
17	6	8	6215.00	23105.00	205.60	0	Spot (Block17, Row8, Column6)	11969.14	11931.00	947.09	0.00	0.08	9808.00	10074.46	9808.00	1951.92	0.01	0.19	58.00	3.00	0.00	2123.00	2161.14	14398872.00	0.97	10829.10	10651.50
17	7	8	6510.00	23114.00	184.20	0	Spot (Block17, Row8, Column7)	14937.96	13954.00	3103.20	0.03	0.21	10106.00	10214.51	10106.00	965.47	0.00	0.09	99.00	82.00	0.00	3848.00	4831.96	14235872.00	4.89	11483.11	11456.50
17	8	8	6819.00	23118.00	124.65	0	Spot (Block17, Row8, Column8)	37170.12	37821.00	8904.70	0.01	0.24	10885.00	11116.55	10885.00	1439.14	0.01	0.13	100.00	100.00	0.00	26936.00	26285.12	15351258.00	18.10	18272.29	15902.00
18	1	1	9208.00	21008.00	163.25	0	Spot (Block18, Row1, Column1)	65002.27	65535.00	3034.85	0.00	0.05	9590.00	9675.93	9590.00	676.05	0.00	0.07	100.00	100.00	95.40	55945.00	55412.27	48037152.00	81.84	28180.99	25148.50
18	2	1	9494.00	21017.00	187.95	0	Spot (Block18, Row1, Column2)	11569.24	11391.50	1029.99	0.01	0.09	9507.00	9559.55	9507.00	566.90	0.00	0.06	96.00	80.00	0.00	1884.50	2062.24	11522963.00	3.55	10350.95	10312.00
18	3	1	9806.00	21014.00	198.60	0	Spot (Block18, Row1, Column3)	11087.65	10864.50	911.40	0.01	0.08	9479.00	9510.82	9479.00	480.63	0.00	0.05	93.00	72.00	0.00	1385.50	1608.65	12395997.00	3.28	10165.66	10098.00
18	4	1	10103.00	21009.00	167.15	0	Spot (Block18, Row1, Column4)	11466.96	11248.00	902.25	0.01	0.08	9501.00	9567.61	9501.00	524.27	0.00	0.05	96.00	91.00	0.00	1747.00	1965.96	8863956.00	3.62	10366.35	10494.00
18	5	1	10402.00	21011.00	177.05	0	Spot (Block18, Row1, Column5)	11499.78	11353.50	842.32	0.01	0.07	9467.00	9529.51	9467.00	514.52	0.00	0.05	99.00	88.00	0.00	1886.50	2032.78	10096809.00	3.83	10356.29	10283.50
18	6	1	10699.00	21005.00	193.50	0	Spot (Block18, Row1, Column6)	11646.23	11526.00	984.00	0.00	0.08	9477.00	9528.53	9477.00	511.53	0.00	0.05	98.00	87.00	0.00	2049.00	2169.23	12345007.00	4.14	10476.40	10393.00
18	7	1	11014.00	21007.00	120.70	0	Spot (Block18, Row1, Column7)	14041.62	14116.50	1386.29	0.00	0.10	9535.00	9590.84	9535.00	514.79	0.00	0.05	100.00	100.00	0.00	4581.50	4506.62	5420067.00	8.65	11228.30	11174.50
18	8	1	11308.00	21011.00	216.05	0	Spot (Block18, Row1, Column8)	11405.94	11283.00	911.41	0.00	0.08	9575.00	9626.42	9575.00	528.15	0.00	0.05	93.00	80.00	0.00	1708.00	1830.94	15181307.00	3.37	10255.39	10280.00
18	1	2	9206.00	21308.00	127.95	0	Spot (Block18, Row2, Column1)	11056.07	10937.00	604.14	0.00	0.05	9606.00	9654.30	9606.00	561.18	0.00	0.06	96.00	67.00	0.00	1331.00	1450.07	4842558.00	2.50	10240.43	10256.00
18	2	2	9509.00	21301.00	151.45	0	Spot (Block18, Row2, Column2)	12099.73	12135.00	1111.03	0.00	0.09	9583.00	9623.61	9583.00	443.30	0.00	0.05	99.00	95.00	0.00	2552.00	2516.73	7622828.00	5.59	10575.42	10460.50
18	3	2	9799.00	21307.00	201.80	0	Spot (Block18, Row2, Column3)	11096.30	11042.50	635.82	0.00	0.06	9543.00	9598.97	9543.00	479.85	0.00	0.05	97.00	81.00	0.00	1499.50	1553.30	12805136.00	3.12	10176.51	10146.00
18	4	2	10101.00	21307.00	201.35	0	Spot (Block18, Row2, Column4)	11533.78	11470.50	683.95	0.00	0.06	9522.00	9576.63	9522.00	497.46	0.00	0.05	99.00	94.00	0.00	1948.50	2011.78	13240784.00	3.93	10498.38	10496.50
18	5	2	10406.00	21313.00	171.80	0	Spot (Block18, Row2, Column5)	13841.50	13673.00	1554.74	0.01	0.11	9518.00	9575.41	9518.00	490.93	0.00	0.05	100.00	99.00	0.00	4155.00	4323.50	11336185.00	8.69	10915.99	10800.00
18	6	2	10699.00	21309.00	193.75	0	Spot (Block18, Row2, Column6)	11436.33	11274.00	821.10	0.01	0.07	9615.00	9663.69	9615.00	547.62	0.00	0.06	97.00	83.00	0.00	1659.00	1821.33	12168251.00	3.24	10526.21	10462.50
18	7	2	11002.00	21303.00	184.90	0	Spot (Block18, Row2, Column7)	11733.90	11625.00	750.94	0.00	0.06	9710.00	9764.90	9710.00	551.81	0.00	0.06	99.00	92.00	0.00	1915.00	2023.90	11217612.00	3.57	10681.95	10656.50
18	8	2	11303.00	21306.00	151.75	0	Spot (Block18, Row2, Column8)	10930.33	10954.00	530.34	0.00	0.05	9676.00	9740.68	9676.00	530.42	0.00	0.05	90.00	65.00	0.00	1278.00	1254.33	6918901.00	2.24	10261.01	10149.00
18	1	3	9210.00	21613.00	167.40	0	Spot (Block18, Row3, Column1)	12724.43	12812.50	1215.77	0.00	0.10	9637.00	9682.52	9637.00	511.99	0.00	0.05	99.00	97.00	0.00	3175.50	3087.43	9874160.00	5.94	10812.75	10846.50
18	2	3	9503.00	21606.00	186.60	0	Spot (Block18, Row3, Column2)	11449.13	11402.00	575.32	0.00	0.05	9656.00	9722.89	9656.00	516.24	0.00	0.05	99.00	89.00	0.00	1746.00	1793.13	11197250.00	3.34	10507.14	10514.00
18	3	3	9792.00	21602.00	172.80	0	Spot (Block18, Row3, Column3)	12707.79	12162.00	2565.25	0.02	0.20	9661.00	9733.89	9661.00	549.77	0.00	0.06	99.00	92.00	0.00	2501.00	3046.79	10522049.00	5.41	10839.69	10824.50
18	4	3	10106.00	21611.00	162.70	0	Spot (Block18, Row3, Column4)	13440.65	13352.00	1545.68	0.00	0.12	9529.00	9598.06	9529.00	518.36	0.00	0.05	100.00	98.00	0.00	3823.00	3911.65	9811671.00	7.41	10774.72	10751.00
18	5	3	10407.00	21608.00	179.35	0	Spot (Block18, Row3, Column5)	11970.50	11586.00	1550.07	0.01	0.13	9524.00	9569.43	9524.00	531.39	0.00	0.06	99.00	96.00	0.00	2062.00	2446.50	10785421.00	4.52	10503.83	10464.00
18	6	3	10710.00	21606.00	186.40	0	Spot (Block18, Row3, Column6)	12430.35	12245.00	1067.25	0.01	0.09	9721.00	9784.52	9721.00	550.07	0.00	0.06	99.00	97.00	0.00	2524.00	2709.35	12144453.00	4.81	10828.65	10762.00
18	7	3	11017.00	21610.00	159.70	0	Spot (Block18, Row3, Column7)	12911.13	12779.50	1071.94	0.00	0.08	9842.00	9890.04	9842.00	561.72	0.00	0.06	100.00	97.00	0.00	2937.50	3069.13	9011970.00	5.38	11225.52	11271.50
18	8	3	11310.00	21606.00	197.90	0	Spot (Block18, Row3, Column8)	11385.60	11357.00	596.65	0.00	0.05	9811.00	9870.56	9811.00	560.46	0.00	0.06	96.00	75.00	0.00	1546.00	1574.60	12649407.00	2.70	10502.40	10480.00
18	1	4	9210.00	21907.00	160.65	0	Spot (Block18, Row4, Column1)	13634.68	13490.00	1674.84	0.00	0.12	9618.00	9650.29	9618.00	519.43	0.00	0.05	100.00	98.00	0.00	3872.00	4016.68	9653351.00	7.67	10853.56	10869.00
18	2	4	9496.00	21912.00	204.40	0	Spot (Block18, Row4, Column2)	11521.46	11537.00	660.48	0.00	0.06	9663.00	9723.55	9663.00	564.78	0.00	0.06	97.00	86.00	0.00	1874.00	1858.46	13664450.00	3.18	10523.60	10458.50
18	3	4	9809.00	21912.00	140.35	0	Spot (Block18, Row4, Column3)	21025.52	20932.00	3675.26	0.00	0.17	9624.00	9727.48	9624.00	573.83	0.00	0.06	100.00	100.00	0.00	11308.00	11401.52	11227629.00	19.69	13297.57	12928.50
18	4	4	10094.00	21916.00	195.65	0	Spot (Block18, Row4, Column4)	11220.83	11173.00	566.92	0.00	0.05	9528.50	9613.09	9528.50	526.23	0.00	0.05	99.00	87.00	0.00	1644.50	1692.33	12152159.00	3.06	10405.12	10331.00
18	5	4	10388.00	21911.00	185.15	0	Spot (Block18, Row4, Column5)	11442.22	11324.00	776.11	0.00	0.07	9532.00	9578.88	9532.00	549.00	0.00	0.06	98.00	87.00	0.00	1792.00	1910.22	10984535.00	3.39	10334.60	10333.00
18	6	4	10711.00	21915.00	185.60	0	Spot (Block18, Row4, Column6)	12823.16	12772.00	1044.70	0.00	0.08	9681.00	9726.74	9681.00	540.19	0.00	0.06	100.00	99.00	0.00	3091.00	3142.16	12425645.00	5.73	11109.04	11034.50
18	7	4	11009.00	21910.00	165.80	0	Spot (Block18, Row4, Column7)	12232.15	11951.50	1858.73	0.01	0.15	9827.00	9874.11	9827.00	572.38	0.00	0.06	98.00	87.00	0.00	2124.50	2405.15	9320899.00	4.12	10796.80	10786.00
18	8	4	11306.00	21920.00	161.35	0	Spot (Block18, Row4, Column8)	13125.66	13039.50	1338.35	0.00	0.10	9793.00	9838.74	9793.00	573.09	0.00	0.06	99.00	96.00	0.00	3246.50	3332.66	9450473.00	5.74	10806.31	10759.00
18	1	5	9207.00	22211.00	121.75	0	Spot (Block18, Row5, Column1)	11968.18	12107.50	909.17	0.01	0.08	9618.00	9646.72	9618.00	510.46	0.00	0.05	98.00	91.00	0.00	2489.50	2350.18	4667591.00	4.55	10648.08	10591.50
18	2	5	9496.00	22212.00	192.20	0	Spot (Block18, Row5, Column2)	11688.77	11620.50	805.08	0.00	0.07	9628.50	9674.28	9628.50	544.61	0.00	0.06	97.00	90.00	0.00	1992.00	2060.27	12156318.00	3.70	10635.90	10668.00
18	3	5	9803.00	22211.00	188.00	0	Spot (Block18, Row5, Column3)	11533.26	11489.50	735.47	0.00	0.06	9580.00	9673.54	9580.00	591.62	0.00	0.06	97.00	85.00	0.00	1909.50	1953.26	11464060.00	3.14	10486.29	10489.00
18	4	5	10107.00	22216.00	196.75	0	Spot (Block18, Row5, Column4)	11805.72	11662.00	1044.97	0.01	0.09	9555.00	9650.31	9555.00	558.94	0.00	0.06	97.00	85.00	0.00	2107.00	2250.72	12986290.00	3.86	10453.79	10485.50
18	5	5	10412.00	22212.00	140.70	0	Spot (Block18, Row5, Column5)	19379.57	19171.50	3279.46	0.00	0.17	9640.50	9720.12	9640.50	622.32	0.00	0.06	100.00	100.00	0.00	9531.00	9739.07	10464967.00	15.52	12495.95	12265.00
18	6	5	10713.00	22206.00	184.50	0	Spot (Block18, Row5, Column6)	11419.35	11365.00	699.30	0.00	0.06	9656.00	9704.90	9656.00	552.69	0.00	0.06	98.00	80.00	0.00	1709.00	1763.35	10951153.00	3.10	10741.20	10704.00
18	7	5	11008.00	22213.00	182.00	0	Spot (Block18, Row5, Column7)	11847.21	11665.50	860.94	0.01	0.07	9737.00	9778.18	9737.00	561.05	0.00	0.06	99.00	89.00	0.00	1928.50	2110.21	10994206.00	3.69	10656.60	10583.50
18	8	5	11311.00	22206.00	161.30	0	Spot (Block18, Row5, Column8)	12939.45	12840.00	1533.37	0.00	0.12	9789.00	9832.11	9789.00	563.05	0.00	0.06	99.00	93.00	0.00	3051.00	3150.45	9264647.00	5.52	10710.23	10612.00
18	1	6	9208.00	22516.00	203.50	0	Spot (Block18, Row6, Column1)	11913.62	11758.00	1154.95	0.01	0.10	9607.00	9654.45	9607.00	540.24	0.00	0.06	97.00	85.00	0.00	2151.00	2306.62	14022326.00	4.18	10556.88	10572.00
18	2	6	9503.00	22509.00	205.30	0	Spot (Block18, Row6, Column2)	11710.58	11642.00	784.28	0.00	0.07	9772.00	9826.06	9772.00	560.44	0.00	0.06	98.00	83.00	0.00	1870.00	1938.58	14017564.00	3.36	10625.02	10588.50
18	3	6	9802.00	22512.00	164.85	0	Spot (Block18, Row6, Column3)	13715.75	13383.50	1798.72	0.01	0.13	9699.00	9760.68	9699.00	574.07	0.00	0.06	100.00	98.00	0.00	3684.50	4016.75	10231946.00	6.89	11006.64	10937.50
18	4	6	10104.00	22510.00	185.95	0	Spot (Block18, Row6, Column4)	11475.82	11505.00	795.66	0.00	0.07	9675.00	9744.66	9675.00	571.56	0.00	0.06	94.00	77.00	0.00	1830.00	1800.82	11165974.00	3.03	10424.55	10521.00
18	5	6	10412.00	22512.00	144.30	0	Spot (Block18, Row6, Column5)	18278.14	17970.00	2993.44	0.01	0.16	9730.00	9792.72	9730.00	615.38	0.00	0.06	100.00	100.00	0.00	8240.00	8548.14	10199200.00	13.79	12305.24	12321.00
18	6	6	10705.00	22513.00	195.65	0	Spot (Block18, Row6, Column6)	11146.79	11056.50	761.23	0.00	0.07	9706.00	9775.84	9706.00	573.80	0.00	0.06	87.00	60.00	0.00	1350.50	1440.79	12060829.00	2.39	10468.07	10487.00
18	7	6	11008.00	22512.00	163.50	0	Spot (Block18, Row6, Column7)	13871.28	13731.50	1620.71	0.00	0.12	9757.50	9821.37	9757.50	745.56	0.00	0.08	99.00	97.00	0.00	3974.00	4113.78	10181520.00	5.43	11277.08	11128.00
18	8	6	11314.00	22511.00	147.65	0	Spot (Block18, Row6, Column8)	14112.84	14125.00	1509.33	0.00	0.11	9874.00	9929.68	9874.00	742.97	0.00	0.07	100.00	97.00	0.00	4251.00	4238.84	8368914.00	5.63	11373.67	11322.00
18	1	7	9201.00	22808.00	206.15	0	Spot (Block18, Row7, Column1)	11074.93	10955.00	720.41	0.00	0.07	9479.00	9553.78	9479.00	626.30	0.00	0.07	93.00	64.00	0.00	1476.00	1595.93	13367443.00	2.43	10235.33	10221.50
18	2	7	9500.00	22814.00	210.00	0	Spot (Block18, Row7, Column2)	11150.10	11048.00	730.43	0.00	0.07	9575.00	9638.92	9575.00	586.01	0.00	0.06	92.00	69.00	0.00	1473.00	1575.10	13993377.00	2.58	10297.64	10253.00
18	3	7	9798.00	22813.00	208.15	0	Spot (Block18, Row7, Column3)	11240.52	11204.00	699.56	0.00	0.06	9657.00	9710.08	9657.00	581.06	0.00	0.06	95.00	66.00	0.00	1547.00	1583.52	13904525.00	2.63	10275.17	10266.00
18	4	7	10102.00	22817.00	199.95	0	Spot (Block18, Row7, Column4)	11041.13	10920.00	727.33	0.00	0.07	9687.00	9738.01	9687.00	540.00	0.00	0.06	88.00	59.00	0.00	1233.00	1354.13	12476482.00	2.41	10321.97	10262.50
18	5	7	10405.00	22814.00	207.00	0	Spot (Block18, Row7, Column5)	11849.60	11801.00	845.26	0.00	0.07	9707.00	9766.38	9707.00	566.50	0.00	0.06	98.00	89.00	0.00	2094.00	2142.60	14420969.00	3.68	10706.27	10702.00
18	6	7	10703.00	22811.00	200.15	0	Spot (Block18, Row7, Column6)	11655.10	11618.00	942.08	0.00	0.08	9696.00	9744.80	9696.00	575.57	0.00	0.06	95.00	78.00	0.00	1922.00	1959.10	13251854.00	3.32	10575.57	10474.00
18	7	7	11003.00	22810.00	177.30	0	Spot (Block18, Row7, Column7)	12125.03	11898.00	1184.67	0.01	0.10	9670.00	9736.74	9670.00	750.06	0.00	0.08	95.00	76.00	0.00	2228.00	2455.03	10585150.00	3.18	10716.10	10739.00
18	8	7	11307.00	22815.00	154.65	0	Spot (Block18, Row7, Column8)	14068.44	14123.00	1379.66	0.00	0.10	9776.00	9852.23	9776.00	782.58	0.00	0.08	100.00	98.00	0.00	4347.00	4292.44	9186691.00	5.39	11450.27	11470.00
18	1	8	9203.00	23116.00	153.05	0	Spot (Block18, Row8, Column1)	64984.32	65535.00	2953.16	0.00	0.05	9536.00	9686.05	9536.00	786.18	0.01	0.08	100.00	100.00	94.10	55999.00	55448.32	41850284.00	70.34	27683.71	25507.00
18	2	8	9496.00	23115.00	217.20	0	Spot (Block18, Row8, Column2)	11238.13	11164.00	899.43	0.00	0.08	9471.00	9601.11	9471.00	711.01	0.01	0.07	88.00	61.00	0.00	1693.00	1767.13	15104044.00	2.30	10110.00	10024.00
18	3	8	9795.00	23115.00	199.10	0	Spot (Block18, Row8, Column3)	11639.13	11490.00	1182.20	0.01	0.10	9641.00	9687.40	9641.00	619.32	0.00	0.06	90.00	70.00	0.00	1849.00	1998.13	13000913.00	3.15	10461.18	10384.00
18	4	8	10100.00	23108.00	173.50	0	Spot (Block18, Row8, Column4)	12355.77	12208.50	1912.82	0.01	0.15	9738.00	9798.33	9738.00	630.54	0.00	0.06	97.00	88.00	0.00	2470.50	2617.77	10378843.00	4.06	10737.46	10676.00
18	5	8	10398.00	23121.00	207.75	0	Spot (Block18, Row8, Column5)	11273.73	11213.00	743.52	0.00	0.07	9739.00	9788.03	9739.00	644.92	0.00	0.07	91.00	57.00	0.00	1474.00	1534.73	13855410.00	2.30	10256.21	10137.00
18	6	8	10705.00	23112.00	180.30	0	Spot (Block18, Row8, Column6)	12812.31	12557.00	1395.31	0.01	0.11	9717.00	9767.55	9717.00	672.18	0.00	0.07	97.00	90.00	0.00	2840.00	3095.31	11697639.00	4.53	11091.53	11160.00
18	7	8	11013.00	23113.00	177.35	0	Spot (Block18, Row8, Column7)	11880.28	11802.50	934.08	0.00	0.08	9693.00	9769.92	9693.00	671.22	0.00	0.07	97.00	80.00	0.00	2109.50	2187.28	10478407.00	3.14	10674.25	10616.00
18	8	8	11316.00	23110.00	120.15	0	Spot (Block18, Row8, Column8)	35615.98	35130.50	8523.03	0.01	0.24	9934.00	10035.95	9934.00	768.98	0.00	0.08	100.00	100.00	0.26	25196.50	25681.98	13605304.00	33.27	17353.72	16148.00
19	1	1	13708.00	21005.00	164.10	0	Spot (Block19, Row1, Column1)	65101.09	65535.00	2637.00	0.00	0.04	14297.00	14479.09	14297.00	1076.40	0.01	0.07	100.00	100.00	95.98	51238.00	50804.09	48565892.00	47.03	30655.81	27334.00
19	2	1	14010.00	21004.00	174.20	0	Spot (Block19, Row1, Column2)	17828.16	17461.00	2029.48	0.01	0.11	14167.00	14304.00	14167.00	1043.20	0.00	0.07	94.00	78.00	0.00	3294.00	3661.16	15153933.00	3.38	15723.90	15743.00
19	3	1	14311.00	21012.00	194.10	0	Spot (Block19, Row1, Column3)	16563.62	16535.00	1182.22	0.00	0.07	14057.00	14131.79	14057.00	961.45	0.00	0.07	88.00	68.00	0.00	2478.00	2506.62	17607124.00	2.53	15162.66	14981.50
19	4	1	14609.00	21003.00	183.55	0	Spot (Block19, Row1, Column4)	16725.27	16553.00	1395.99	0.00	0.08	13798.00	13885.52	13798.00	935.01	0.00	0.07	94.00	74.00	0.00	2755.00	2927.27	15939184.00	3.04	14928.88	14918.50
19	5	1	14909.00	21004.00	167.30	0	Spot (Block19, Row1, Column5)	17714.78	17368.00	1958.65	0.01	0.11	13512.00	13594.67	13512.00	883.83	0.00	0.07	98.00	91.00	0.00	3856.00	4202.78	13764386.00	4.66	15212.11	15162.50
19	6	1	15208.00	21004.00	195.25	0	Spot (Block19, Row1, Column6)	16542.76	16450.00	1287.29	0.00	0.08	13517.00	13616.44	13517.00	907.33	0.00	0.07	98.00	80.00	0.00	2933.00	3025.76	17816552.00	3.23	14932.08	14765.00
19	7	1	15528.00	21007.00	115.40	0	Spot (Block19, Row1, Column7)	19998.24	18472.00	4951.82	0.03	0.25	13424.00	13500.61	13424.00	877.05	0.00	0.06	100.00	100.00	0.29	5048.00	6574.24	6939389.00	7.41	16203.99	16234.50
19	8	1	15812.00	21008.00	196.30	0	Spot (Block19, Row1, Column8)	16234.09	15965.00	1280.37	0.01	0.08	13225.00	13267.86	13225.00	785.17	0.00	0.06	99.00	86.00	0.00	2740.00	3009.09	17760096.00	3.78	14479.02	14420.00
19	1	2	13704.00	21306.00	137.45	0	Spot (Block19, Row2, Column1)	16301.77	16408.00	1073.96	0.00	0.07	14072.00	14171.31	14072.00	1029.99	0.00	0.07	82.00	59.00	0.00	2336.00	2229.77	8297599.00	2.07	15093.76	14802.00
19	2	2	14013.00	21301.00	134.70	0	Spot (Block19, Row2, Column2)	16505.88	16321.00	1108.29	0.00	0.07	13773.00	13817.90	13773.00	946.20	0.00	0.07	96.00	77.00	0.00	2548.00	2732.88	8005350.00	2.84	15178.50	15161.00
19	3	2	14316.00	21303.00	189.90	0	Spot (Block19, Row2, Column3)	16582.14	16466.00	1199.71	0.00	0.07	13704.00	13778.64	13704.00	919.82	0.00	0.07	96.00	81.00	0.00	2762.00	2878.14	16897200.00	3.05	15026.85	15030.50
19	4	2	14616.00	21304.00	196.65	0	Spot (Block19, Row2, Column4)	16158.98	16075.50	1099.91	0.00	0.07	13542.00	13599.16	13542.00	854.25	0.00	0.06	96.00	77.00	0.00	2533.50	2616.98	17645598.00	3.00	14778.62	14698.00
19	5	2	14911.00	21310.00	186.15	0	Spot (Block19, Row2, Column5)	18740.45	18558.00	2210.72	0.00	0.12	13353.00	13394.39	13353.00	819.68	0.00	0.06	100.00	98.00	0.00	5205.00	5387.45	18271940.00	6.52	15093.97	15081.00
19	6	2	15210.00	21307.00	189.20	0	Spot (Block19, Row2, Column6)	16086.35	15799.00	2056.64	0.01	0.13	13265.00	13333.01	13265.00	812.25	0.00	0.06	94.00	76.00	0.00	2534.00	2821.35	16166781.00	3.39	14427.58	14384.00
19	7	2	15513.00	21307.00	199.25	0	Spot (Block19, Row2, Column7)	15560.44	15406.00	1056.02	0.00	0.07	13203.00	13271.87	13203.00	810.67	0.00	0.06	97.00	73.00	0.00	2203.00	2357.44	17552170.00	2.82	14386.65	14289.50
19	8	2	15813.00	21301.00	157.65	0	Spot (Block19, Row2, Column8)	14988.97	14900.00	955.43	0.00	0.06	13187.00	13279.28	13187.00	795.80	0.00	0.06	83.00	53.00	0.00	1713.00	1801.97	10237469.00	2.15	13921.93	13885.00
19	1	3	13708.00	21608.00	160.65	0	Spot (Block19, Row3, Column1)	18182.88	17980.00	1702.92	0.00	0.09	13647.50	13739.09	13647.50	976.79	0.00	0.07	98.00	95.00	0.00	4332.50	4535.38	12964391.00	4.55	15346.22	15358.00
19	2	3	14019.00	21606.00	181.45	0	Spot (Block19, Row3, Column2)	16700.91	16370.00	1903.33	0.01	0.11	13431.00	13519.75	13431.00	911.13	0.00	0.07	98.00	83.00	0.00	2939.00	3269.91	15414944.00	3.49	14869.02	14788.00
19	3	3	14307.00	21607.00	185.65	0	Spot (Block19, Row3, Column3)	18783.78	18039.50	2735.55	0.02	0.15	13585.00	13652.63	13585.00	888.37	0.00	0.07	99.00	97.00	0.00	4454.50	5198.78	18032420.00	5.78	15394.63	15503.00
19	4	3	14607.00	21605.00	186.65	0	Spot (Block19, Row3, Column4)	16846.46	16619.00	1690.37	0.01	0.10	13460.00	13546.40	13460.00	883.33	0.00	0.07	97.00	84.00	0.00	3159.00	3386.46	16576917.00	3.74	14903.46	14861.00
19	5	3	14917.00	21606.00	172.60	0	Spot (Block19, Row3, Column5)	18339.50	18008.50	2132.93	0.01	0.12	13414.00	13466.24	13414.00	866.98	0.00	0.06	99.00	96.00	0.00	4594.50	4925.50	15221786.00	5.62	15605.06	15311.00
19	6	3	15211.00	21606.00	192.00	0	Spot (Block19, Row3, Column6)	17401.53	17081.00	1919.50	0.01	0.11	13361.00	13434.78	13361.00	822.89	0.00	0.06	98.00	97.00	0.00	3720.00	4040.53	18080180.00	4.82	15054.77	15036.50
19	7	3	15515.00	21608.00	190.40	0	Spot (Block19, Row3, Column7)	15496.05	15424.50	1151.63	0.00	0.07	13260.00	13347.04	13260.00	799.02	0.00	0.06	88.00	68.00	0.00	2164.50	2236.05	15836966.00	2.69	14261.19	14141.00
19	8	3	15812.00	21607.00	193.75	0	Spot (Block19, Row3, Column8)	15711.40	15569.00	1129.35	0.00	0.07	13371.00	13456.45	13371.00	878.01	0.00	0.07	92.00	69.00	0.00	2198.00	2340.40	16559817.00	2.57	14391.11	14453.50
19	1	4	13712.00	21908.00	199.35	0	Spot (Block19, Row4, Column1)	16740.69	16590.50	1595.60	0.00	0.10	13588.00	13672.35	13588.00	934.03	0.00	0.07	93.00	77.00	0.00	3002.50	3152.69	18916974.00	3.29	14721.66	14767.00
19	2	4	14020.00	21912.00	201.45	0	Spot (Block19, Row4, Column2)	15899.83	15690.00	1066.85	0.01	0.07	13417.00	13510.24	13417.00	896.56	0.00	0.07	97.00	71.00	0.00	2273.00	2482.83	18316604.00	2.67	14433.71	14506.00
19	3	4	14313.00	21910.00	165.10	0	Spot (Block19, Row4, Column3)	21531.31	21783.00	3299.80	0.01	0.15	13529.00	13610.19	13529.00	908.70	0.00	0.07	99.00	99.00	0.00	8254.00	8002.31	16385331.00	8.72	16104.92	16035.00
19	4	4	14615.00	21916.00	197.60	0	Spot (Block19, Row4, Column4)	15781.60	15709.00	1017.16	0.00	0.06	13299.00	13408.56	13299.00	881.36	0.00	0.07	99.00	68.00	0.00	2410.00	2482.60	17454454.00	2.69	14423.00	14352.00
19	5	4	14903.00	21913.00	186.25	0	Spot (Block19, Row4, Column5)	16800.89	16391.50	1654.60	0.01	0.10	13303.00	13392.17	13303.00	908.38	0.00	0.07	97.00	90.00	0.00	3088.50	3497.89	16397666.00	3.75	14619.80	14455.00
19	6	4	15219.00	21913.00	194.60	0	Spot (Block19, Row4, Column6)	17544.71	17437.00	1394.66	0.00	0.08	13377.00	13453.47	13377.00	828.91	0.00	0.06	99.00	98.00	0.00	4060.00	4167.71	18807932.00	4.94	14917.56	15011.00
19	7	4	15509.00	21912.00	184.35	0	Spot (Block19, Row4, Column7)	17489.13	16793.00	2351.73	0.02	0.13	13497.00	13566.34	13497.00	831.38	0.00	0.06	97.00	88.00	0.00	3296.00	3992.13	16649657.00	4.72	14864.88	14868.00
19	8	4	15817.00	21915.00	177.60	0	Spot (Block19, Row4, Column8)	17218.24	17237.00	1760.41	0.00	0.10	13701.00	13798.38	13701.00	910.64	0.00	0.07	91.00	82.00	0.00	3536.00	3517.24	15186491.00	3.76	14819.38	14795.50
19	1	5	13716.00	22210.00	110.85	0	Spot (Block19, Row5, Column1)	18438.23	18177.00	1903.36	0.01	0.10	13897.00	13976.08	13897.00	935.48	0.00	0.07	99.00	98.00	0.00	4280.00	4541.23	5918672.00	4.77	15652.70	15808.00
19	2	5	14015.00	22206.00	190.80	0	Spot (Block19, Row5, Column2)	16180.55	16012.00	1237.09	0.00	0.08	13536.00	13622.89	13536.00	897.79	0.00	0.07	95.00	68.00	0.00	2476.00	2644.55	16601242.00	2.85	14742.07	14684.00
19	3	5	14317.00	22207.00	198.50	0	Spot (Block19, Row5, Column3)	16261.62	16091.50	1338.13	0.00	0.08	13395.00	13484.65	13395.00	891.32	0.00	0.07	94.00	79.00	0.00	2696.50	2866.62	18278060.00	3.12	14612.96	14589.50
19	4	5	14613.00	22202.00	186.85	0	Spot (Block19, Row5, Column4)	16005.08	15920.00	1176.86	0.00	0.07	13398.00	13471.06	13398.00	909.35	0.00	0.07	93.00	74.00	0.00	2522.00	2607.08	15716984.00	2.79	14366.10	14275.00
19	5	5	14913.00	22206.00	146.60	0	Spot (Block19, Row5, Column5)	40362.71	38041.00	15103.42	0.03	0.37	13482.00	13560.73	13482.00	989.50	0.00	0.07	100.00	100.00	9.26	24559.00	26880.71	23531516.00	27.09	20095.69	19109.50
19	6	5	15219.00	22203.00	196.30	0	Spot (Block19, Row5, Column6)	16182.60	16136.00	1305.17	0.00	0.08	13586.00	13668.87	13586.00	926.89	0.00	0.07	89.00	68.00	0.00	2550.00	2596.60	17590492.00	2.71	14730.30	14795.00
19	7	5	15516.00	22205.00	186.55	0	Spot (Block19, Row5, Column7)	16803.53	16737.00	1339.88	0.00	0.08	13739.00	13837.26	13739.00	908.61	0.00	0.07	96.00	80.00	0.00	2998.00	3064.53	16417050.00	3.26	15104.29	15136.00
19	8	5	15818.00	22211.00	151.70	0	Spot (Block19, Row5, Column8)	21021.69	20904.50	2876.08	0.00	0.14	13875.00	13979.71	13875.00	909.16	0.00	0.07	100.00	99.00	0.00	7029.50	7146.69	13201624.00	7.75	16167.92	15965.00
19	1	6	13709.00	22512.00	188.10	0	Spot (Block19, Row6, Column1)	18143.95	18008.50	1732.20	0.00	0.10	13869.00	13933.07	13869.00	947.37	0.00	0.07	99.00	93.00	0.00	4139.50	4274.95	18071368.00	4.44	15663.29	15727.50
19	2	6	14021.00	22510.00	192.10	0	Spot (Block19, Row6, Column2)	16275.63	16130.00	1295.34	0.00	0.08	13487.50	13583.93	13487.50	917.91	0.00	0.07	93.00	75.00	0.00	2642.50	2788.13	16975480.00	2.93	14941.06	14998.50
19	3	6	14304.00	22509.00	169.40	0	Spot (Block19, Row6, Column3)	18172.98	17856.00	2078.05	0.01	0.11	13352.00	13419.57	13352.00	893.01	0.00	0.07	99.00	96.00	0.00	4504.00	4820.98	14447520.00	5.32	15241.60	15306.00
19	4	6	14622.00	22511.00	168.80	0	Spot (Block19, Row6, Column4)	17092.79	16811.50	1468.80	0.01	0.09	13465.00	13524.69	13465.00	880.70	0.00	0.07	98.00	92.00	0.00	3346.50	3627.79	13640043.00	4.05	15023.32	14954.00
19	5	6	14915.00	22511.00	146.95	0	Spot (Block19, Row6, Column5)	34450.36	31835.00	11852.05	0.03	0.34	13661.50	13754.11	13661.50	989.36	0.00	0.07	100.00	100.00	1.52	18173.50	20788.86	20360172.00	20.92	18800.42	18529.50
19	6	6	15216.00	22511.00	188.90	0	Spot (Block19, Row6, Column6)	16491.68	16351.00	1180.67	0.00	0.07	13673.00	13787.97	13673.00	985.08	0.00	0.07	97.00	71.00	0.00	2678.00	2818.68	16607119.00	2.74	14966.90	14891.00
19	7	6	15517.00	22512.00	177.60	0	Spot (Block19, Row6, Column7)	16672.41	16549.50	1205.91	0.00	0.07	13693.00	13781.97	13693.00	920.79	0.00	0.07	96.00	82.00	0.00	2856.50	2979.41	14671721.00	3.14	15171.03	15152.00
19	8	6	15822.00	22515.00	182.20	0	Spot (Block19, Row6, Column8)	16495.40	16351.00	1267.61	0.00	0.08	13850.00	13929.78	13850.00	918.74	0.00	0.07	91.00	72.00	0.00	2501.00	2645.40	15324223.00	2.79	14887.64	14771.00
19	1	7	13723.00	22815.00	215.20	0	Spot (Block19, Row7, Column1)	16355.56	16088.00	1325.69	0.01	0.08	13758.00	13855.87	13758.00	1055.89	0.00	0.08	90.00	57.00	0.00	2330.00	2597.56	21671120.00	2.37	14692.66	14705.00
19	2	7	14017.00	22809.00	203.25	0	Spot (Block19, Row7, Column2)	15884.79	15807.50	1158.51	0.00	0.07	13402.50	13490.16	13402.50	923.72	0.00	0.07	93.00	66.00	0.00	2405.00	2482.29	18585192.00	2.59	14655.92	14588.50
19	3	7	14318.00	22811.00	204.35	0	Spot (Block19, Row7, Column3)	15779.82	15682.00	1029.93	0.00	0.07	13337.00	13377.17	13337.00	923.60	0.00	0.07	96.00	67.00	0.00	2345.00	2442.82	18762198.00	2.60	14468.22	14337.50
19	4	7	14620.00	22812.00	202.20	0	Spot (Block19, Row7, Column4)	15832.81	15672.50	1123.75	0.00	0.07	13417.00	13476.23	13417.00	895.34	0.00	0.07	92.00	69.00	0.00	2255.50	2415.81	18334388.00	2.63	14557.70	14523.00
19	5	7	14918.00	22809.00	202.50	0	Spot (Block19, Row7, Column5)	15944.09	15777.50	1151.83	0.00	0.07	13421.00	13532.01	13421.00	958.30	0.00	0.07	95.00	63.00	0.00	2356.50	2523.09	18527032.00	2.52	14706.77	14719.00
19	6	7	15217.00	22810.00	199.00	0	Spot (Block19, Row7, Column6)	16395.83	16180.00	1290.43	0.01	0.08	13454.00	13549.74	13454.00	929.49	0.00	0.07	96.00	80.00	0.00	2726.00	2941.83	18428908.00	3.06	14811.84	14635.50
19	7	7	15506.00	22808.00	195.40	0	Spot (Block19, Row7, Column7)	16303.72	16264.00	1565.41	0.00	0.10	13487.00	13572.05	13487.00	901.86	0.00	0.07	89.00	70.00	0.00	2777.00	2816.72	17689540.00	3.03	14462.83	14449.00
19	8	7	15815.00	22807.00	147.00	-50	Spot (Block19, Row7, Column8)	14071.60	14130.00	982.48	0.00	0.07	13785.00	13866.85	13785.00	969.38	0.00	0.07	26.00	1.00	0.00	345.00	286.60	8274103.00	0.21	13926.75	13634.00
19	1	8	13703.00	23112.00	154.50	0	Spot (Block19, Row8, Column1)	65157.07	65535.00	2071.10	0.00	0.03	13973.00	14059.73	13973.00	1199.42	0.00	0.09	100.00	100.00	94.80	51562.00	51184.07	42613120.00	42.60	32211.99	29867.50
19	2	8	14017.00	23118.00	196.90	0	Spot (Block19, Row8, Column2)	15768.19	15723.50	1170.56	0.00	0.07	13599.00	13693.08	13599.00	1105.78	0.00	0.08	79.00	45.00	0.00	2124.50	2169.19	17313472.00	1.88	14585.47	14482.50
19	3	8	14310.00	23107.00	175.50	0	Spot (Block19, Row8, Column3)	17606.41	17165.50	2429.35	0.01	0.14	13430.00	13487.72	13430.00	981.60	0.00	0.07	96.00	85.00	0.00	3735.50	4176.41	15106303.00	4.20	14825.15	14763.00
19	4	8	14619.00	23109.00	174.00	0	Spot (Block19, Row8, Column4)	16530.01	16267.00	1374.68	0.01	0.08	13513.00	13588.75	13513.00	1011.37	0.00	0.07	95.00	74.00	0.00	2754.00	3017.01	14033979.00	2.91	14791.80	14794.00
19	5	8	14905.00	23114.00	185.80	0	Spot (Block19, Row8, Column5)	15771.65	15674.00	1152.05	0.00	0.07	13428.00	13525.33	13428.00	1007.72	0.00	0.07	87.00	54.00	0.00	2246.00	2343.65	15314271.00	2.23	14624.89	14677.00
19	6	8	15218.00	23107.00	185.75	0	Spot (Block19, Row8, Column6)	18429.08	18399.00	2298.54	0.00	0.12	13418.00	13516.81	13418.00	1079.81	0.00	0.08	98.00	88.00	0.00	4981.00	5011.08	17784068.00	4.55	15157.91	15199.00
19	7	8	15513.00	23107.00	175.45	0	Spot (Block19, Row8, Column7)	16607.54	16457.50	1288.76	0.00	0.08	13637.00	13757.68	13637.00	1580.21	0.00	0.11	83.00	41.00	0.00	2820.50	2970.54	14249265.00	1.80	14901.44	14874.00
19	8	8	15823.00	23107.00	127.90	0	Spot (Block19, Row8, Column8)	27337.01	27181.00	4337.05	0.00	0.16	14123.00	14205.26	14123.00	1095.20	0.00	0.08	100.00	100.00	0.00	13058.00	13214.01	12028285.00	11.99	17881.30	17602.00
20	1	1	18213.00	21002.00	162.60	0	Spot (Block20, Row1, Column1)	65247.97	65535.00	1791.92	0.00	0.03	12384.00	12488.71	12384.00	918.59	0.00	0.07	100.00	100.00	94.77	53151.00	52863.97	47435740.00	57.44	33120.90	30218.00
20	2	1	18506.00	21008.00	156.35	0	Spot (Block20, Row1, Column2)	22889.93	22775.00	4967.15	0.00	0.22	12002.00	12103.84	12002.00	891.33	0.00	0.07	100.00	100.00	0.00	10773.00	10887.93	15359146.00	12.10	15104.63	15009.00
20	3	1	18813.00	21009.00	151.60	0	Spot (Block20, Row1, Column3)	26171.26	24371.50	7447.52	0.03	0.28	11843.00	11941.43	11843.00	807.05	0.00	0.07	100.00	100.00	0.00	12528.50	14328.26	16435553.00	17.63	15463.31	15135.50
20	4	1	19103.00	21003.00	160.80	0	Spot (Block20, Row1, Column4)	20084.64	19974.00	3580.10	0.00	0.18	11770.00	11887.34	11770.00	818.95	0.00	0.07	100.00	100.00	0.00	8204.00	8314.64	14380600.00	10.01	14131.03	14138.00
20	5	1	19411.00	21004.00	151.65	0	Spot (Block20, Row1, Column5)	35937.45	34269.00	13927.41	0.02	0.39	11506.00	11596.09	11506.00	734.93	0.00	0.06	100.00	100.00	3.01	22763.00	24431.45	22676548.00	33.12	16789.85	16105.00
20	6	1	19708.00	21002.00	150.15	0	Spot (Block20, Row1, Column6)	36741.03	35488.50	12402.31	0.02	0.34	11388.00	11519.79	11388.00	841.02	0.00	0.07	100.00	100.00	2.58	24100.50	25353.03	22779456.00	29.99	18041.53	16090.00
20	7	1	20026.00	21001.00	115.20	0	Spot (Block20, Row1, Column7)	44443.83	45199.00	9601.47	0.01	0.22	11381.00	11535.95	11381.00	1001.32	0.01	0.09	100.00	100.00	3.46	33818.00	33062.83	15422008.00	32.86	21539.44	20250.00
20	8	1	20316.00	20996.00	208.95	0	Spot (Block20, Row1, Column8)	13708.73	13585.00	834.58	0.00	0.06	11459.50	11546.61	11459.50	850.42	0.00	0.07	97.00	74.00	0.00	2125.50	2249.23	17094792.00	2.54	12493.33	12390.00
20	1	2	18207.00	21304.00	135.10	0	Spot (Block20, Row2, Column1)	14321.25	14314.50	724.26	0.00	0.05	12230.00	12343.65	12230.00	821.91	0.00	0.07	96.00	72.00	0.00	2084.50	2091.25	7046057.00	2.41	13011.97	13048.00
20	2	2	18513.00	21306.00	125.10	0	Spot (Block20, Row2, Column2)	31437.54	31152.00	6169.68	0.00	0.20	12135.00	12214.89	12135.00	784.37	0.00	0.06	100.00	100.00	0.00	19017.00	19302.54	13046577.00	24.51	18225.77	17489.50
20	3	2	18810.00	21304.00	193.35	0	Spot (Block20, Row2, Column3)	14268.08	14162.00	1025.51	0.00	0.07	11905.00	12018.64	11905.00	807.37	0.00	0.07	96.00	71.00	0.00	2257.00	2363.08	15138429.00	2.79	12878.73	12838.00
20	4	2	19113.00	21305.00	177.35	0	Spot (Block20, Row2, Column4)	22887.78	22682.00	4624.97	0.00	0.20	11647.00	11829.41	11647.00	899.16	0.01	0.08	100.00	100.00	0.00	11035.00	11240.78	20141248.00	12.30	15196.27	14889.50
20	5	2	19408.00	21305.00	171.00	0	Spot (Block20, Row2, Column5)	16416.01	16308.00	1844.16	0.00	0.11	11421.00	11522.64	11421.00	783.16	0.00	0.07	100.00	99.00	0.00	4887.00	4995.01	13346219.00	6.25	13160.54	13159.00
20	6	2	19705.00	21304.00	174.65	0	Spot (Block20, Row2, Column6)	14171.82	14086.00	1121.97	0.00	0.08	11259.00	11359.52	11259.00	744.58	0.00	0.07	99.00	90.00	0.00	2827.00	2912.82	12102737.00	3.78	12477.47	12415.00
20	7	2	20011.00	21301.00	167.80	0	Spot (Block20, Row2, Column7)	17650.72	16838.00	3458.04	0.02	0.20	11130.00	11209.77	11130.00	663.11	0.00	0.06	100.00	100.00	0.00	5708.00	6520.72	13891116.00	9.71	13062.43	12933.00
20	8	2	20309.00	21300.00	147.00	0	Spot (Block20, Row2, Column8)	12701.71	12709.00	621.60	0.00	0.05	11167.00	11202.72	11167.00	573.89	0.00	0.05	92.00	73.00	0.00	1542.00	1534.71	7481305.00	2.61	11891.51	11885.00
20	1	3	18215.00	21605.00	148.40	0	Spot (Block20, Row3, Column1)	34139.43	32807.00	11885.91	0.02	0.35	12333.00	12437.68	12333.00	837.68	0.00	0.07	100.00	100.00	1.00	20474.00	21806.43	20483668.00	25.91	17489.20	17045.50
20	2	3	18512.00	21607.00	180.55	0	Spot (Block20, Row3, Column2)	15379.70	15218.00	1148.53	0.00	0.07	12249.50	12303.19	12249.50	784.55	0.00	0.06	99.00	95.00	0.00	2968.50	3130.20	14087801.00	3.92	13666.46	13640.00
20	3	3	18807.00	21600.00	174.10	0	Spot (Block20, Row3, Column3)	15950.13	15781.00	1717.87	0.00	0.11	12130.00	12222.17	12130.00	876.48	0.00	0.07	100.00	90.00	0.00	3651.00	3820.13	13493808.00	4.25	13702.29	13739.50
20	4	3	19113.00	21604.00	147.20	0	Spot (Block20, Row3, Column4)	34794.28	33284.00	12451.59	0.02	0.36	11866.50	11993.16	11866.50	878.60	0.00	0.07	100.00	100.00	1.02	21417.50	22927.78	20563424.00	25.95	17788.41	16630.00
20	5	3	19409.00	21607.00	182.25	0	Spot (Block20, Row3, Column5)	15116.54	14878.00	1663.71	0.01	0.11	11498.00	11590.56	11498.00	738.91	0.00	0.06	99.00	93.00	0.00	3380.00	3618.54	14073499.00	4.77	12980.36	12967.50
20	6	3	19716.00	21601.00	182.30	0	Spot (Block20, Row3, Column6)	15134.57	14991.00	1270.54	0.00	0.08	11322.00	11404.10	11322.00	611.04	0.00	0.05	100.00	99.00	0.00	3669.00	3812.57	14090284.00	6.11	12910.36	12913.00
20	7	3	20016.00	21604.00	146.50	0	Spot (Block20, Row3, Column7)	28867.11	28062.50	8205.09	0.01	0.28	11209.50	11280.34	11209.50	666.21	0.00	0.06	100.00	100.00	0.00	16853.00	17657.61	16916128.00	26.40	15967.87	15588.00
20	8	3	20308.00	21604.00	194.75	0	Spot (Block20, Row3, Column8)	12814.60	12597.00	861.73	0.01	0.07	11116.00	11169.84	11116.00	583.02	0.00	0.05	95.00	68.00	0.00	1481.00	1698.60	13750063.00	2.82	11718.38	11771.00
20	1	4	18215.00	21906.00	147.95	0	Spot (Block20, Row4, Column1)	36853.98	35047.00	13382.90	0.02	0.36	12359.00	12481.58	12359.00	875.37	0.00	0.07	100.00	100.00	3.35	22688.00	24494.98	22001836.00	27.84	18100.20	17719.50
20	2	4	18520.00	21902.00	209.85	0	Spot (Block20, Row4, Column2)	16465.18	16341.00	1441.36	0.00	0.09	12272.50	12375.59	12272.50	866.84	0.00	0.07	99.00	96.00	0.00	4068.50	4192.68	20614400.00	4.72	13940.82	13814.50
20	3	4	18811.00	21902.00	148.25	0	Spot (Block20, Row4, Column3)	58777.58	65535.00	10825.23	0.05	0.18	12247.00	12380.43	12247.00	930.26	0.00	0.08	100.00	100.00	63.18	53288.00	46530.58	35443164.00	49.88	26130.26	23433.50
20	4	4	19110.00	21910.00	204.15	0	Spot (Block20, Row4, Column4)	14383.79	14276.00	847.06	0.00	0.06	12105.50	12228.71	12105.50	914.69	0.00	0.07	95.00	67.00	0.00	2170.50	2278.29	17159870.00	2.36	13106.45	13085.50
20	5	4	19399.00	21907.00	192.90	0	Spot (Block20, Row4, Column5)	14362.57	14184.00	1243.12	0.01	0.09	11582.00	11695.44	11582.00	773.53	0.00	0.07	96.00	85.00	0.00	2602.00	2780.57	15152513.00	3.45	12631.11	12608.00
20	6	4	19713.00	21901.00	192.20	0	Spot (Block20, Row4, Column6)	15876.85	15786.50	1341.88	0.00	0.08	11376.00	11461.27	11376.00	638.48	0.00	0.06	100.00	99.00	0.00	4410.50	4500.85	16543681.00	6.92	12868.35	12808.00
20	7	4	20007.00	21906.00	148.05	0	Spot (Block20, Row4, Column7)	28198.87	26622.00	8766.20	0.02	0.31	11317.50	11403.80	11317.50	716.79	0.00	0.06	100.00	100.00	0.00	15304.50	16881.37	17003918.00	23.43	15449.87	15451.00
20	8	4	20314.00	21908.00	156.90	0	Spot (Block20, Row4, Column8)	19258.43	19181.00	3600.43	0.00	0.19	11181.00	11251.50	11181.00	657.98	0.00	0.06	100.00	100.00	0.00	8000.00	8077.43	13037955.00	12.17	13283.76	13267.00
20	1	5	18213.00	22206.00	106.70	0	Spot (Block20, Row5, Column1)	25537.46	25507.50	3607.63	0.00	0.14	12330.00	12444.33	12330.00	818.48	0.00	0.07	100.00	100.00	0.00	13177.50	13207.46	7508012.00	16.00	16701.48	16165.00
20	2	5	18511.00	22208.00	181.20	0	Spot (Block20, Row5, Column2)	15141.52	14990.00	1049.63	0.00	0.07	12262.00	12350.41	12262.00	722.37	0.00	0.06	99.00	94.00	0.00	2728.00	2879.52	13945336.00	3.86	13834.50	13818.00
20	3	5	18819.00	22203.00	192.55	0	Spot (Block20, Row5, Column3)	17844.76	17794.00	2124.30	0.00	0.12	12424.00	12565.44	12424.00	927.08	0.00	0.07	99.00	99.00	0.00	5370.00	5420.76	18790516.00	5.69	14473.64	14581.00
20	4	5	19113.00	22204.00	161.80	0	Spot (Block20, Row5, Column4)	21828.71	20860.50	5073.72	0.02	0.23	12321.00	12426.02	12321.00	909.89	0.00	0.07	100.00	99.00	0.00	8539.50	9507.71	15716674.00	10.33	14824.78	14823.00
20	5	5	19411.00	22209.00	149.15	0	Spot (Block20, Row5, Column5)	61361.92	65535.00	8105.54	0.03	0.13	11880.00	12028.51	11880.00	1009.76	0.01	0.08	100.00	100.00	71.55	53655.00	49481.92	37308360.00	48.86	27346.72	25359.00
20	6	5	19714.00	22201.00	171.85	0	Spot (Block20, Row5, Column6)	15187.91	15032.00	1469.45	0.00	0.10	11722.00	11795.97	11722.00	793.77	0.00	0.07	98.00	92.00	0.00	3310.00	3465.91	12560404.00	4.27	12983.52	12893.00
20	7	5	20018.00	22210.00	177.95	0	Spot (Block20, Row5, Column7)	15210.55	15123.00	1347.07	0.00	0.09	11526.00	11633.98	11526.00	787.03	0.00	0.07	99.00	97.00	0.00	3597.00	3684.55	13491755.00	4.54	13030.76	12940.00
20	8	5	20314.00	22205.00	145.80	0	Spot (Block20, Row5, Column8)	39271.74	37462.00	14391.73	0.02	0.37	11348.00	11440.62	11348.00	682.62	0.00	0.06	100.00	100.00	6.71	26114.00	27923.74	22816916.00	40.77	17681.85	16839.50
20	1	6	18219.00	22509.00	192.90	0	Spot (Block20, Row6, Column1)	16523.14	16341.00	1442.40	0.00	0.09	12515.00	12606.16	12515.00	848.07	0.00	0.07	100.00	97.00	0.00	3826.00	4008.14	17448436.00	4.62	14311.58	14291.50
20	2	6	18521.00	22507.00	207.20	0	Spot (Block20, Row6, Column2)	15822.59	15634.00	1216.16	0.01	0.08	12569.50	12681.71	12569.50	912.73	0.00	0.07	99.00	91.00	0.00	3064.50	3253.09	19335202.00	3.44	13797.68	13658.00
20	3	6	18805.00	22504.00	149.00	0	Spot (Block20, Row6, Column3)	52263.12	57649.00	14321.14	0.04	0.27	12495.00	12629.82	12495.00	951.96	0.00	0.08	100.00	100.00	40.43	45154.00	39768.12	31410360.00	41.63	23117.81	21606.00
20	4	6	19107.00	22506.00	170.65	0	Spot (Block20, Row6, Column4)	18106.98	17668.00	2638.46	0.01	0.15	12193.00	12321.51	12193.00	922.58	0.00	0.07	100.00	98.00	0.00	5475.00	5913.98	14720977.00	6.27	14150.81	14022.50
20	5	6	19411.00	22505.00	148.25	0	Spot (Block20, Row6, Column5)	56344.65	65535.00	12135.33	0.07	0.22	11945.00	12105.90	11945.00	948.63	0.01	0.08	100.00	100.00	53.83	53590.00	44399.65	33807052.00	46.63	24355.83	22903.50
20	6	6	19712.00	22501.00	178.15	0	Spot (Block20, Row6, Column6)	16609.46	15664.00	2643.35	0.03	0.16	11922.00	11982.68	11922.00	816.29	0.00	0.07	99.00	94.00	0.00	3742.00	4687.46	14765812.00	5.67	13429.00	13430.00
20	7	6	20014.00	22505.00	148.95	0	Spot (Block20, Row6, Column7)	34670.44	33638.00	10815.91	0.01	0.31	11672.00	11780.93	11672.00	827.93	0.00	0.07	100.00	100.00	0.50	21966.00	22998.44	20975608.00	27.65	18019.52	17050.00
20	8	6	20321.00	22504.00	147.70	0	Spot (Block20, Row6, Column8)	35317.54	33484.00	11658.44	0.02	0.33	11450.00	11554.55	11450.00	751.48	0.00	0.07	100.00	100.00	1.01	22034.00	23867.54	21013944.00	31.62	18066.45	17098.50
20	1	7	18224.00	22804.00	210.50	0	Spot (Block20, Row7, Column1)	16747.11	16574.00	1394.74	0.00	0.08	12598.00	12701.97	12598.00	931.54	0.00	0.07	99.00	97.00	0.00	3976.00	4149.11	21134856.00	4.34	14315.88	14353.50
20	2	7	18508.00	22795.00	209.00	0	Spot (Block20, Row7, Column2)	15106.24	15177.00	1012.62	0.00	0.07	12591.50	12642.46	12591.50	825.48	0.00	0.07	96.00	77.00	0.00	2585.50	2514.74	18716628.00	2.98	13688.62	13636.00
20	3	7	18808.00	22806.00	203.55	0	Spot (Block20, Row7, Column3)	14640.05	14441.00	1176.02	0.01	0.08	12351.00	12430.74	12351.00	903.01	0.00	0.07	94.00	62.00	0.00	2090.00	2289.05	17231338.00	2.45	13612.43	13510.50
20	4	7	19116.00	22805.00	207.90	0	Spot (Block20, Row7, Column4)	14333.87	14165.50	999.90	0.01	0.07	12063.00	12165.76	12063.00	802.34	0.00	0.07	95.00	72.00	0.00	2102.50	2270.87	17601996.00	2.70	12988.86	12956.50
20	5	7	19414.00	22808.00	175.20	0	Spot (Block20, Row7, Column5)	22252.91	21506.00	4594.47	0.01	0.21	11997.00	12118.89	11997.00	871.18	0.00	0.07	100.00	100.00	0.00	9509.00	10255.91	19137510.00	11.63	15358.17	15506.50
20	6	7	19718.00	22804.00	196.85	0	Spot (Block20, Row7, Column6)	15251.47	15093.50	1212.90	0.00	0.08	11936.00	12018.30	11936.00	837.52	0.00	0.07	99.00	94.00	0.00	3157.50	3315.47	16746109.00	3.86	13441.22	13336.00
20	7	7	20009.00	22806.00	150.05	0	Spot (Block20, Row7, Column7)	34639.13	32710.00	10059.97	0.02	0.29	11716.00	11814.51	11716.00	853.90	0.00	0.07	100.00	100.00	0.98	20994.00	22923.13	21303072.00	26.73	18115.96	17046.00
20	8	7	20318.00	22808.00	156.40	0	Spot (Block20, Row7, Column8)	20657.19	20666.00	2373.08	0.00	0.11	11420.00	11509.81	11420.00	746.87	0.00	0.06	100.00	100.00	0.00	9246.00	9237.19	13902289.00	12.25	14732.86	14361.50
20	1	8	18209.00	23108.00	154.50	0	Spot (Block20, Row8, Column1)	64807.41	65535.00	3516.16	0.00	0.05	12563.00	12692.11	12563.00	1081.63	0.00	0.09	100.00	100.00	93.01	52972.00	52244.41	42643672.00	48.18	28892.64	26075.00
20	2	8	18516.00	23106.00	169.45	0	Spot (Block20, Row8, Column2)	18088.06	17417.50	3068.62	0.02	0.17	12530.00	12608.08	12530.00	966.70	0.00	0.08	99.00	91.00	0.00	4887.50	5558.06	14470446.00	5.67	14239.82	14235.00
20	3	8	18810.00	23108.00	152.35	0	Spot (Block20, Row8, Column3)	28226.62	25852.50	9092.99	0.04	0.32	12256.00	12353.31	12256.00	904.91	0.00	0.07	100.00	100.00	0.00	13596.50	15970.62	18065040.00	17.54	15730.92	15468.00
20	4	8	19114.00	23102.00	183.80	0	Spot (Block20, Row8, Column4)	15061.54	14844.00	1275.72	0.01	0.08	12106.00	12247.50	12106.00	947.90	0.01	0.08	96.00	77.00	0.00	2738.00	2955.54	14263274.00	2.97	13305.59	13273.00
20	5	8	19408.00	23109.00	199.65	0	Spot (Block20, Row8, Column5)	14236.03	14268.00	888.23	0.00	0.06	12060.00	12180.53	12060.00	954.64	0.00	0.08	92.00	57.00	0.00	2208.00	2176.03	16086710.00	2.15	12986.94	12932.00
20	6	8	19713.00	23102.00	180.25	0	Spot (Block20, Row8, Column6)	16779.63	16767.00	2001.50	0.00	0.12	11913.00	11993.34	11913.00	834.19	0.00	0.07	100.00	94.00	0.00	4854.00	4866.63	15336582.00	5.74	13685.43	13642.00
20	7	8	20014.00	23103.00	148.50	0	Spot (Block20, Row8, Column7)	26586.66	25927.50	6932.02	0.01	0.26	11695.00	11788.13	11695.00	842.31	0.00	0.07	100.00	100.00	0.00	14232.50	14891.66	16005170.00	17.57	15473.68	15257.00
20	8	8	20317.00	23098.00	126.25	0	Spot (Block20, Row8, Column8)	21518.99	21606.00	3150.64	0.00	0.15	11371.00	11456.79	11371.00	718.10	0.00	0.06	100.00	100.00	0.00	10235.00	10147.99	9167090.00	14.01	14606.32	14145.50
21	1	1	4708.00	25512.00	159.95	0	Spot (Block21, Row1, Column1)	63833.51	65535.00	5629.56	0.01	0.09	515.00	585.03	515.00	309.54	0.06	0.53	100.00	100.00	87.45	65020.00	63318.51	45258392.00	204.33	15203.92	13328.00
21	2	1	5007.00	25506.00	147.00	-50	Spot (Block21, Row1, Column2)	614.71	625.00	44.86	0.01	0.07	565.00	598.96	565.00	266.01	0.03	0.44	0.00	0.00	0.00	60.00	49.71	362677.00	0.06	572.80	578.00
21	3	1	5308.00	25506.00	147.00	-50	Spot (Block21, Row1, Column3)	619.45	618.00	78.94	0.00	0.13	543.00	573.86	543.00	188.58	0.02	0.33	9.00	0.00	0.00	75.00	76.45	364234.00	0.24	598.89	609.00
21	4	1	5608.00	25505.00	147.00	-50	Spot (Block21, Row1, Column4)	556.90	560.00	34.61	0.00	0.06	520.00	541.37	520.00	149.84	0.02	0.28	0.00	0.00	0.00	40.00	36.90	326899.00	0.10	541.65	559.00
21	5	1	5912.00	25493.00	138.55	0	Spot (Block21, Row1, Column5)	615.96	608.50	85.84	0.01	0.14	508.50	524.95	508.50	135.84	0.01	0.26	38.00	5.00	0.00	100.00	107.46	321532.00	0.67	556.76	557.00
21	6	1	6209.00	25505.00	147.00	-50	Spot (Block21, Row1, Column6)	559.52	569.00	40.88	0.01	0.07	472.00	501.57	472.00	122.52	0.03	0.24	19.00	0.00	0.00	97.00	87.52	328996.00	0.47	544.35	551.00
21	7	1	6523.00	25502.00	113.45	0	Spot (Block21, Row1, Column7)	678.67	686.50	49.96	0.00	0.07	479.00	510.08	479.00	117.67	0.03	0.23	91.00	27.00	0.00	207.50	199.67	225318.00	1.43	591.25	589.00
21	8	1	6811.00	25497.00	166.80	0	Spot (Block21, Row1, Column8)	822.98	818.00	119.15	0.00	0.14	534.00	550.82	534.00	128.54	0.01	0.23	92.00	57.00	0.00	284.00	288.98	640279.00	2.12	637.96	625.00
21	1	2	4707.00	25806.00	147.00	-50	Spot (Block21, Row2, Column1)	373.03	370.00	34.52	0.00	0.09	346.00	395.05	346.00	229.06	0.06	0.58	0.00	0.00	0.00	24.00	27.03	221582.00	-0.10	358.72	354.00
21	2	2	5008.00	25806.00	147.00	-50	Spot (Block21, Row2, Column2)	365.76	369.00	23.87	0.00	0.07	344.00	356.80	344.00	56.11	0.02	0.16	5.00	0.00	0.00	25.00	21.76	215798.00	0.16	348.65	348.50
21	3	2	5312.00	25802.00	163.40	0	Spot (Block21, Row2, Column3)	392.08	394.00	31.22	0.00	0.08	359.00	367.80	359.00	48.75	0.01	0.13	33.00	0.00	0.00	35.00	33.08	287005.00	0.50	381.17	384.50
21	4	2	5608.00	25805.00	147.00	-50	Spot (Block21, Row2, Column4)	386.61	388.00	13.44	0.00	0.03	367.00	371.64	367.00	40.81	0.01	0.11	4.00	0.00	0.00	21.00	19.61	226942.00	0.37	376.63	376.00
21	5	2	5902.00	25805.00	173.20	0	Spot (Block21, Row2, Column5)	425.95	420.00	35.26	0.01	0.08	360.00	363.43	360.00	41.15	0.00	0.11	73.00	30.00	0.00	60.00	65.95	357371.00	1.52	380.48	381.00
21	6	2	6209.00	25805.00	147.00	-50	Spot (Block21, Row2, Column6)	375.20	374.00	17.67	0.00	0.05	369.00	368.54	369.00	36.69	0.00	0.10	5.00	0.00	0.00	5.00	6.20	220617.00	0.18	377.53	374.00
21	7	2	6509.00	25804.00	147.00	-50	Spot (Block21, Row2, Column7)	399.84	402.00	21.59	0.00	0.05	387.00	388.09	387.00	30.80	0.00	0.08	22.00	0.00	0.00	15.00	12.84	235906.00	0.38	399.59	398.50
21	8	2	6809.00	25804.00	147.00	-50	Spot (Block21, Row2, Column8)	430.55	433.00	22.88	0.00	0.05	423.00	427.76	423.00	49.28	0.00	0.12	1.00	0.00	0.00	10.00	7.55	254883.00	0.06	414.66	410.50
21	1	3	4716.00	26101.00	201.30	0	Spot (Block21, Row3, Column1)	358.56	361.00	23.00	0.00	0.06	305.00	302.71	305.00	30.29	0.00	0.10	81.00	42.00	0.00	56.00	53.56	411980.00	1.84	317.37	319.00
21	2	3	5016.00	26120.00	193.15	0	Spot (Block21, Row3, Column2)	383.61	385.00	27.00	0.00	0.07	304.00	305.10	304.00	32.30	0.00	0.11	94.00	72.00	0.00	81.00	79.61	405855.00	2.43	337.00	339.00
21	3	3	5297.00	26090.00	191.25	0	Spot (Block21, Row3, Column3)	399.44	397.00	31.86	0.00	0.08	320.00	319.95	320.00	32.33	0.00	0.10	94.00	66.00	0.00	77.00	79.44	412227.00	2.46	356.82	358.00
21	4	3	5592.00	26089.00	176.35	0	Spot (Block21, Row3, Column4)	399.10	397.00	32.74	0.00	0.08	333.00	338.85	333.00	182.39	0.01	0.54	0.00	0.00	0.00	64.00	66.10	346415.00	0.33	362.06	361.50
21	5	3	5908.00	26105.00	147.00	-50	Spot (Block21, Row3, Column5)	414.29	410.00	33.27	0.00	0.08	323.00	331.07	323.00	174.14	0.01	0.53	0.00	0.00	0.00	87.00	91.29	244431.00	0.48	385.56	384.00
21	6	3	6209.00	26105.00	147.00	-50	Spot (Block21, Row3, Column6)	348.20	346.00	19.90	0.00	0.06	328.00	330.06	328.00	33.98	0.00	0.10	23.00	1.00	0.00	18.00	20.20	204741.00	0.53	338.74	334.50
21	7	3	6531.00	26066.00	181.65	0	Spot (Block21, Row3, Column7)	400.42	397.50	26.20	0.00	0.07	362.00	360.62	362.00	35.72	0.00	0.10	50.00	11.00	0.00	35.50	38.42	371594.00	1.11	384.96	386.00
21	8	3	6809.00	26104.00	147.00	-50	Spot (Block21, Row3, Column8)	485.83	491.00	36.19	0.00	0.07	427.00	449.41	427.00	88.24	0.02	0.20	21.00	0.00	0.00	64.00	58.83	288097.00	0.41	453.62	444.00
21	1	4	4700.00	26403.00	168.90	0	Spot (Block21, Row4, Column1)	310.76	310.00	18.74	0.00	0.06	270.00	271.77	270.00	23.33	0.00	0.09	83.00	36.00	0.00	40.00	40.76	246119.00	1.67	287.59	288.00
21	2	4	5075.00	26420.00	245.05	0	Spot (Block21, Row4, Column2)	326.87	324.00	25.42	0.00	0.08	280.00	290.91	280.00	248.24	0.02	0.85	0.00	0.00	0.00	44.00	46.87	569408.00	0.14	307.57	308.00
21	3	4	5311.00	26412.00	147.65	0	Spot (Block21, Row4, Column3)	549.45	566.00	54.45	0.01	0.10	292.00	292.97	292.00	27.60	0.00	0.09	100.00	100.00	0.00	274.00	257.45	328024.00	9.29	385.64	385.00
21	4	4	5584.00	26360.00	227.70	0	Spot (Block21, Row4, Column4)	319.65	319.00	27.29	0.00	0.09	291.00	300.93	291.00	181.94	0.01	0.60	0.00	0.00	0.00	28.00	28.65	473727.00	0.10	308.47	309.00
21	5	4	5884.00	26395.00	200.80	0	Spot (Block21, Row4, Column5)	308.69	310.00	22.48	0.00	0.07	279.00	293.13	279.00	179.57	0.02	0.61	0.00	0.00	0.00	31.00	29.69	352830.00	0.09	295.09	293.00
21	6	4	6211.00	26397.00	176.75	0	Spot (Block21, Row4, Column6)	360.90	364.00	25.36	0.00	0.07	283.00	285.66	283.00	29.30	0.00	0.10	97.00	72.00	0.00	81.00	77.90	316151.00	2.57	322.79	322.00
21	7	4	6515.00	26396.00	154.30	0	Spot (Block21, Row4, Column7)	365.07	361.00	23.73	0.00	0.07	318.00	321.43	318.00	44.21	0.00	0.14	47.00	6.00	0.00	43.00	47.07	238025.00	0.99	342.41	342.00
21	8	4	6810.00	26423.00	140.50	0	Spot (Block21, Row4, Column8)	2488.74	2403.00	787.86	0.02	0.32	447.00	487.50	447.00	167.50	0.04	0.34	100.00	100.00	0.00	1956.00	2041.74	1328986.00	11.95	1023.86	960.00
21	1	5	4700.00	26706.00	114.80	0	Spot (Block21, Row5, Column1)	293.52	293.00	12.34	0.00	0.04	259.00	259.05	259.00	19.47	0.00	0.08	89.00	37.00	0.00	34.00	34.52	101559.00	1.77	275.22	276.00
21	2	5	5008.00	26706.00	147.00	-50	Spot (Block21, Row5, Column2)	286.17	288.00	14.65	0.00	0.05	261.00	275.07	261.00	266.19	0.02	0.97	0.00	0.00	0.00	27.00	25.17	168839.00	0.04	270.70	271.00
21	3	5	5308.00	26706.00	147.00	-50	Spot (Block21, Row5, Column3)	288.44	290.00	14.03	0.00	0.05	266.00	277.63	266.00	245.01	0.02	0.88	0.00	0.00	0.00	24.00	22.44	169313.00	0.04	275.94	274.00
21	4	5	5625.00	26740.00	143.55	0	Spot (Block21, Row5, Column4)	278.36	277.50	16.54	0.00	0.06	257.00	260.17	257.00	24.96	0.01	0.10	43.00	4.00	0.00	20.50	21.36	156439.00	0.73	274.19	273.00
21	5	5	5912.00	26716.00	138.45	0	Spot (Block21, Row5, Column5)	679.46	678.00	123.36	0.00	0.18	257.00	258.05	257.00	20.41	0.00	0.08	100.00	100.00	0.00	421.00	422.46	351958.00	20.65	383.00	367.00
21	6	5	6209.00	26705.00	147.00	-50	Spot (Block21, Row5, Column6)	275.04	275.00	21.96	0.00	0.08	263.00	263.82	263.00	21.99	0.00	0.08	35.00	8.00	0.00	12.00	12.04	161998.00	0.51	266.97	271.00
21	7	5	6514.00	26722.00	204.75	0	Spot (Block21, Row5, Column7)	325.79	326.00	22.70	0.00	0.07	296.00	305.02	296.00	42.02	0.01	0.14	31.00	0.00	0.00	30.00	29.79	388012.00	0.49	305.20	299.00
21	8	5	6809.00	26704.00	147.00	-50	Spot (Block21, Row5, Column8)	595.05	580.00	82.19	0.01	0.14	491.00	577.44	491.00	281.68	0.07	0.49	1.00	0.00	0.00	89.00	104.05	352863.00	0.06	546.78	521.00
21	1	6	4630.00	27045.00	239.40	0	Spot (Block21, Row6, Column1)	268.80	270.00	15.67	0.00	0.06	258.00	261.27	258.00	31.95	0.01	0.12	8.00	0.00	0.00	12.00	10.80	444065.00	0.24	258.45	259.50
21	2	6	4963.00	26935.00	229.65	0	Spot (Block21, Row6, Column2)	270.92	274.00	22.52	0.00	0.08	253.00	261.64	253.00	254.21	0.01	0.97	0.00	0.00	0.00	21.00	17.92	410167.00	0.04	252.49	249.50
21	3	6	5296.00	27010.00	133.10	0	Spot (Block21, Row6, Column3)	326.29	324.50	20.90	0.00	0.06	253.00	254.13	253.00	22.16	0.00	0.09	100.00	92.00	0.00	71.50	73.29	155968.00	3.26	298.21	298.00
21	4	6	5624.00	26993.00	149.95	0	Spot (Block21, Row6, Column4)	308.56	308.00	21.00	0.00	0.07	253.00	255.40	253.00	22.97	0.00	0.09	95.00	65.00	0.00	55.00	55.56	190383.00	2.31	278.19	278.00
21	5	6	5915.00	27017.00	138.80	0	Spot (Block21, Row6, Column5)	615.30	616.00	66.92	0.00	0.11	260.00	262.82	260.00	24.35	0.00	0.09	100.00	100.00	0.00	356.00	355.30	321188.00	14.47	386.85	372.00
21	6	6	6202.00	27024.00	165.80	0	Spot (Block21, Row6, Column6)	284.83	285.00	15.42	0.00	0.05	269.00	269.35	269.00	23.10	0.00	0.09	29.00	2.00	0.00	16.00	15.83	217607.00	0.67	278.81	277.00
21	7	6	6507.00	27008.00	138.80	0	Spot (Block21, Row6, Column7)	375.68	376.00	27.47	0.00	0.07	297.00	306.91	297.00	50.43	0.01	0.16	83.00	22.00	0.00	79.00	78.68	196104.00	1.36	332.19	332.50
21	8	6	6810.00	27004.00	147.00	-50	Spot (Block21, Row6, Column8)	672.62	653.00	136.55	0.01	0.20	524.00	680.07	524.00	399.14	0.11	0.59	6.00	0.00	0.00	129.00	148.62	398864.00	-0.02	626.25	584.00
21	1	7	4708.00	27307.00	147.00	-50	Spot (Block21, Row7, Column1)	281.68	282.00	13.22	0.00	0.05	269.00	294.87	269.00	182.27	0.04	0.62	0.00	0.00	0.00	13.00	12.68	167601.00	-0.07	268.48	269.00
21	2	7	5008.00	27306.00	147.00	-50	Spot (Block21, Row7, Column2)	251.84	251.00	24.02	0.00	0.10	244.00	244.46	244.00	23.32	0.00	0.10	28.00	6.00	0.00	7.00	7.84	148334.00	0.32	236.40	233.00
21	3	7	5308.00	27306.00	147.00	-50	Spot (Block21, Row7, Column3)	266.23	261.00	34.08	0.01	0.13	251.00	253.36	251.00	41.59	0.00	0.16	24.00	2.00	0.00	10.00	15.23	156277.00	0.31	260.64	262.00
21	4	7	5608.00	27306.00	147.00	-50	Spot (Block21, Row7, Column4)	268.92	267.00	14.66	0.00	0.05	269.00	272.88	269.00	43.19	0.01	0.16	0.00	0.00	0.00	-2.00	-0.08	157856.00	-0.09	267.77	265.00
21	5	7	5909.00	27305.00	147.00	-50	Spot (Block21, Row7, Column5)	303.35	300.00	18.18	0.00	0.06	287.00	360.54	287.00	1427.93	0.10	3.96	0.00	0.00	0.00	13.00	16.35	178675.00	-0.04	303.54	300.00
21	6	7	6209.00	27305.00	147.00	-50	Spot (Block21, Row7, Column6)	314.66	311.00	21.13	0.01	0.07	296.00	414.38	296.00	1739.22	0.15	4.20	0.00	0.00	0.00	15.00	18.66	185332.00	-0.06	379.67	317.00
21	7	7	6511.00	27307.00	139.65	0	Spot (Block21, Row7, Column7)	396.46	397.00	34.06	0.00	0.09	326.00	375.93	326.00	962.14	0.06	2.56	0.00	0.00	0.00	71.00	70.46	209728.00	0.02	356.47	361.00
21	8	7	6810.00	27304.00	147.00	-50	Spot (Block21, Row7, Column8)	527.25	513.00	78.82	0.01	0.15	609.00	776.57	609.00	468.66	0.11	0.60	0.00	0.00	0.00	-96.00	-81.75	312659.00	-0.53	553.59	517.50
21	1	8	4707.00	27620.00	150.45	0	Spot (Block21, Row8, Column1)	64097.91	65535.00	5711.09	0.01	0.09	525.00	560.03	525.00	323.55	0.03	0.58	100.00	100.00	91.96	65010.00	63572.91	39869252.00	196.38	15647.83	12600.00
21	2	8	5008.00	27606.00	147.00	-50	Spot (Block21, Row8, Column2)	379.92	395.00	63.44	0.02	0.17	386.00	452.90	386.00	263.02	0.07	0.58	0.00	0.00	0.00	9.00	-6.08	223395.00	-0.28	364.59	382.00
21	3	8	5308.00	27606.00	147.00	-50	Spot (Block21, Row8, Column3)	479.97	421.50	126.76	0.06	0.26	359.00	433.33	359.00	213.07	0.08	0.49	24.00	0.00	0.00	62.50	120.97	281264.00	0.22	455.52	423.00
21	4	8	5609.00	27606.00	147.00	-50	Spot (Block21, Row8, Column4)	484.15	485.00	66.31	0.00	0.14	397.00	473.50	397.00	225.25	0.08	0.48	0.00	0.00	0.00	88.00	87.15	284681.00	0.05	443.75	441.00
21	5	8	5909.00	27605.00	147.00	-50	Spot (Block21, Row8, Column5)	449.62	436.50	70.46	0.01	0.16	422.00	511.24	422.00	393.06	0.08	0.77	0.00	0.00	0.00	14.50	27.62	265277.00	-0.16	436.19	423.00
21	6	8	6209.00	27605.00	147.00	-50	Spot (Block21, Row8, Column6)	489.69	490.00	68.16	0.00	0.14	410.00	573.20	410.00	1626.89	0.15	2.84	0.00	0.00	0.00	80.00	79.69	288429.00	-0.05	460.72	441.00
21	7	8	6531.00	27621.00	162.50	0	Spot (Block21, Row8, Column7)	548.89	538.00	45.68	0.01	0.08	484.00	551.07	484.00	948.23	0.06	1.72	0.00	0.00	0.00	54.00	64.89	400690.00	-0.00	484.98	487.00
21	8	8	6825.00	27612.00	121.15	0	Spot (Block21, Row8, Column8)	11459.36	11442.50	3929.62	0.00	0.34	884.00	1004.51	884.00	526.88	0.06	0.52	100.00	100.00	0.00	10558.50	10575.36	4492069.00	19.84	3505.80	3156.50
22	1	1	9210.00	25510.00	165.95	0	Spot (Block22, Row1, Column1)	65060.38	65535.00	2661.15	0.00	0.04	25109.00	25250.33	25109.00	2457.16	0.00	0.10	100.00	100.00	95.67	40426.00	39951.38	49641572.00	16.20	39916.29	37602.50
22	2	1	9510.00	25518.00	160.35	0	Spot (Block22, Row1, Column2)	37690.30	37159.50	6706.40	0.01	0.18	24774.00	24919.43	24774.00	2420.21	0.00	0.10	96.00	88.00	0.14	12385.50	12916.30	26684724.00	5.28	28571.39	28280.00
22	3	1	9815.00	25519.00	159.80	0	Spot (Block22, Row1, Column3)	40167.35	38451.00	9430.35	0.02	0.23	24554.00	24671.11	24554.00	2291.06	0.00	0.09	98.00	91.00	1.70	13897.00	15613.35	28277816.00	6.76	28815.79	28458.00
22	4	1	10106.00	25513.00	167.35	0	Spot (Block22, Row1, Column4)	34682.90	33936.00	5604.00	0.01	0.16	24442.00	24588.17	24442.00	2353.15	0.00	0.10	94.00	83.00	0.00	9494.00	10240.90	27087330.00	4.29	27303.83	27079.00
22	5	1	10412.00	25512.00	147.75	0	Spot (Block22, Row1, Column5)	46476.14	44832.00	11792.77	0.02	0.25	24720.00	24903.40	24720.00	2605.45	0.00	0.10	99.00	96.00	11.28	20112.00	21756.14	28025180.00	8.28	30040.20	30018.00
22	6	1	10709.00	25509.00	147.50	0	Spot (Block22, Row1, Column6)	50829.83	50826.00	10903.77	0.00	0.21	24745.50	24981.55	24745.50	2694.72	0.00	0.11	100.00	99.00	18.89	26080.50	26084.33	30142200.00	9.59	32094.91	32023.00
22	7	1	11028.00	25511.00	115.80	0	Spot (Block22, Row1, Column7)	61055.27	65535.00	6664.30	0.03	0.11	24363.50	24570.43	24363.50	2418.76	0.00	0.10	100.00	100.00	55.01	41171.50	36691.77	21308360.00	15.08	37973.36	35960.00
22	8	1	11322.00	25514.00	198.80	0	Spot (Block22, Row1, Column8)	29870.55	29604.00	3370.98	0.00	0.11	24457.50	24643.89	24457.50	2364.35	0.00	0.10	81.00	54.00	0.00	5146.50	5413.05	33484872.00	2.21	26713.46	26660.00
22	1	2	9199.00	25819.00	211.65	0	Spot (Block22, Row2, Column1)	29660.65	29570.00	2753.27	0.00	0.09	25299.00	25422.97	25299.00	2488.02	0.00	0.10	73.00	42.00	0.00	4271.00	4361.65	38054608.00	1.70	27539.42	27405.50
22	2	2	9510.00	25815.00	127.65	0	Spot (Block22, Row2, Column2)	50384.32	49675.50	9299.32	0.01	0.18	25015.00	25157.75	25015.00	2454.69	0.00	0.10	100.00	100.00	11.11	24660.50	25369.32	21766072.00	10.28	32157.67	31666.00
22	3	2	9809.00	25814.00	191.00	0	Spot (Block22, Row2, Column3)	30065.86	29804.00	3104.74	0.00	0.10	24972.50	25088.42	24972.50	2455.61	0.00	0.10	81.00	49.00	0.00	4831.50	5093.36	31178296.00	2.03	26782.20	26790.50
22	4	2	10113.00	25814.00	197.00	0	Spot (Block22, Row2, Column4)	36679.66	35665.50	6349.71	0.01	0.17	24988.50	25130.50	24988.50	2426.59	0.00	0.10	97.00	87.00	0.00	10677.00	11691.16	40274224.00	4.76	29282.44	29016.50
22	5	2	10416.00	25821.00	154.75	0	Spot (Block22, Row2, Column5)	38674.50	38454.00	4574.31	0.00	0.12	25358.00	25549.74	25358.00	2531.86	0.00	0.10	99.00	97.00	0.00	13096.00	13316.50	25563844.00	5.18	29843.14	29718.00
22	6	2	10707.00	25815.00	160.40	0	Spot (Block22, Row2, Column6)	33434.80	32929.50	3838.08	0.01	0.11	25367.00	25567.06	25367.00	2634.60	0.00	0.10	93.00	76.00	0.00	7562.50	8067.80	23604956.00	2.99	28645.16	28417.50
22	7	2	11013.00	25815.00	182.45	0	Spot (Block22, Row2, Column7)	31749.92	30810.00	4456.36	0.01	0.14	24654.00	24803.73	24654.00	2402.59	0.00	0.10	87.00	64.00	0.00	6156.00	7095.92	29654406.00	2.89	27271.19	27169.00
22	8	2	11306.00	25815.00	146.15	0	Spot (Block22, Row2, Column8)	27719.50	27531.00	2554.11	0.00	0.09	24333.00	24414.38	24333.00	2308.70	0.00	0.09	65.00	28.00	0.00	3198.00	3386.50	16105030.00	1.43	25863.99	26230.00
22	1	3	9216.00	26114.00	146.40	0	Spot (Block22, Row3, Column1)	54175.62	57052.00	11375.68	0.02	0.21	26205.00	26356.43	26205.00	2582.00	0.00	0.10	100.00	98.00	35.80	30847.00	27970.62	31476244.00	10.77	33258.32	33277.00
22	2	3	9511.00	26118.00	191.20	0	Spot (Block22, Row3, Column2)	30345.36	30132.50	2981.31	0.00	0.10	25800.00	25989.81	25800.00	2561.65	0.00	0.10	73.00	39.00	0.00	4332.50	4545.36	31255728.00	1.70	27598.04	27455.00
22	3	3	9807.00	26102.00	178.05	0	Spot (Block22, Row3, Column3)	32521.80	32181.00	4144.15	0.00	0.13	25736.00	25934.91	25736.00	2606.45	0.00	0.10	84.00	60.00	0.00	6445.00	6785.80	28944420.00	2.53	28399.05	28281.00
22	4	3	10112.00	26113.00	144.15	0	Spot (Block22, Row3, Column4)	52746.78	53752.00	11359.35	0.01	0.22	25593.00	25799.39	25593.00	2576.48	0.00	0.10	100.00	98.00	24.87	28159.00	27153.78	29696576.00	10.46	32567.87	32429.00
22	5	3	10418.00	26114.00	168.50	0	Spot (Block22, Row3, Column5)	32741.38	32315.00	4122.17	0.01	0.13	25544.00	25712.17	25544.00	2409.31	0.00	0.09	90.00	69.00	0.00	6771.00	7197.38	25767456.00	2.92	28284.53	27993.50
22	6	3	10715.00	26115.00	173.55	0	Spot (Block22, Row3, Column6)	39274.97	38752.00	6653.42	0.01	0.17	25641.00	25799.57	25641.00	2463.86	0.00	0.10	97.00	90.00	0.12	13111.00	13633.97	33030244.00	5.47	30352.96	30317.00
22	7	3	11019.00	26116.00	148.10	0	Spot (Block22, Row3, Column7)	49119.17	48423.50	11489.46	0.01	0.23	25273.50	25422.28	25273.50	2501.16	0.00	0.10	99.00	98.00	16.17	23150.00	23845.67	29471600.00	9.47	31159.30	31074.50
22	8	3	11308.00	26106.00	192.30	0	Spot (Block22, Row3, Column8)	29540.30	29127.00	3409.78	0.01	0.12	24690.50	24794.48	24690.50	2457.69	0.00	0.10	75.00	46.00	0.00	4436.50	4849.80	30810532.00	1.93	26717.17	26736.50
22	1	4	9216.00	26415.00	145.80	0	Spot (Block22, Row4, Column1)	53738.71	54662.50	10340.37	0.01	0.19	27888.00	28062.49	27888.00	2777.42	0.00	0.10	100.00	99.00	27.34	26774.50	25850.71	31061128.00	9.24	34743.71	34358.00
22	2	4	9509.00	26426.00	196.05	0	Spot (Block22, Row4, Column2)	39124.80	38205.00	5410.79	0.01	0.14	27590.00	27816.81	27590.00	2933.44	0.00	0.11	97.00	87.00	0.00	10615.00	11534.80	42372192.00	3.85	32533.28	32581.50
22	3	4	9811.00	26411.00	144.55	0	Spot (Block22, Row4, Column3)	64819.74	65535.00	2622.46	0.00	0.04	26678.00	26724.96	26678.00	2996.64	0.00	0.11	100.00	100.00	89.22	38857.00	38141.74	36688276.00	12.71	41275.65	38999.00
22	4	4	10107.00	26424.00	189.50	0	Spot (Block22, Row4, Column4)	31073.03	30894.00	3128.61	0.00	0.10	26399.50	26584.72	26399.50	2685.51	0.00	0.10	71.00	41.00	0.00	4494.50	4673.53	31259460.00	1.67	28417.38	28425.50
22	5	4	10400.00	26416.00	173.45	0	Spot (Block22, Row4, Column5)	32086.42	31792.00	3623.79	0.00	0.11	26710.00	26920.43	26710.00	2850.32	0.00	0.11	74.00	42.00	0.00	5082.00	5376.42	26984680.00	1.81	28634.03	28304.00
22	6	4	10715.00	26418.00	195.90	0	Spot (Block22, Row4, Column6)	41844.49	41793.00	5362.12	0.00	0.13	27472.00	27681.22	27472.00	3093.68	0.00	0.11	99.00	95.00	0.00	14321.00	14372.49	45401232.00	4.58	31679.78	31563.00
22	7	4	11011.00	26416.00	146.45	0	Spot (Block22, Row4, Column7)	50833.03	50244.00	11791.55	0.01	0.23	27533.00	27794.18	27533.00	3315.55	0.00	0.12	98.00	91.00	24.27	22711.00	23300.03	29737460.00	6.95	33064.72	32872.50
22	8	4	11310.00	26430.00	168.25	0	Spot (Block22, Row4, Column8)	35570.73	34835.50	5074.85	0.01	0.14	27084.00	27308.18	27084.00	3256.26	0.00	0.12	84.00	63.00	0.00	7751.50	8486.73	27958604.00	2.54	29724.22	29809.00
22	1	5	9213.00	26712.00	103.50	0	Spot (Block22, Row5, Column1)	44733.67	44398.50	5564.20	0.00	0.12	28279.00	28457.42	28279.00	2664.20	0.00	0.09	100.00	99.00	0.37	16119.50	16454.67	12167558.00	6.11	34175.91	34284.00
22	2	5	9504.00	26719.00	170.80	0	Spot (Block22, Row5, Column2)	33925.84	33861.00	3411.71	0.00	0.10	27986.00	27725.85	27986.00	3949.50	0.00	0.14	70.00	26.00	0.00	5875.00	5939.84	27513852.00	1.57	30764.35	30883.50
22	3	5	9832.00	26727.00	165.15	0	Spot (Block22, Row5, Column3)	44097.48	43878.50	9282.95	0.00	0.21	27095.00	26924.39	27095.00	3861.31	0.00	0.14	94.00	79.00	2.25	16783.50	17002.48	33249516.00	4.45	32715.74	31981.50
22	4	5	10115.00	26710.00	149.80	0	Spot (Block22, Row5, Column4)	45968.61	44830.50	9875.75	0.01	0.21	27706.00	27928.78	27706.00	2784.97	0.00	0.10	96.00	92.00	5.41	17124.50	18262.61	28040880.00	6.48	32267.22	31713.00
22	5	5	10412.00	26711.00	148.40	0	Spot (Block22, Row5, Column5)	65333.45	65535.00	1205.32	0.00	0.02	29029.00	29259.40	29029.00	2990.09	0.00	0.10	100.00	100.00	94.22	36506.00	36304.45	39592420.00	12.06	43436.81	41299.00
22	6	5	10718.00	26716.00	151.85	0	Spot (Block22, Row5, Column6)	39796.20	39315.00	5255.45	0.01	0.13	30364.50	30557.30	30364.50	3054.45	0.00	0.10	89.00	73.00	0.00	8950.50	9431.70	25230794.00	3.02	33541.40	33395.00
22	7	5	11018.00	26712.00	151.55	0	Spot (Block22, Row5, Column7)	46341.05	45812.00	6478.07	0.00	0.14	30979.00	31132.30	30979.00	3140.06	0.00	0.10	98.00	92.00	0.95	14833.00	15362.05	29148528.00	4.84	36400.50	36247.00
22	8	5	11312.00	26714.00	145.10	0	Spot (Block22, Row5, Column8)	60341.88	65535.00	8208.72	0.04	0.14	30339.00	30532.14	30339.00	3316.49	0.00	0.11	100.00	99.00	63.41	35196.00	30002.88	34636508.00	8.99	39924.82	38792.00
22	1	6	9212.00	27010.00	173.75	0	Spot (Block22, Row6, Column1)	38425.26	37777.50	5853.56	0.01	0.15	27700.00	27819.12	27700.00	2611.06	0.00	0.09	93.00	82.00	0.12	10077.50	10725.26	32354080.00	4.06	31258.54	31576.00
22	2	6	9514.00	27014.00	188.75	0	Spot (Block22, Row6, Column2)	35754.64	35336.00	4468.82	0.01	0.12	28319.50	28198.35	28319.50	3485.26	0.00	0.12	79.00	50.00	0.00	7016.50	7435.14	35790400.00	2.17	31198.72	31013.00
22	3	6	9808.00	27014.00	147.00	0	Spot (Block22, Row6, Column3)	60241.73	65535.00	8080.27	0.04	0.13	28639.00	28456.11	28639.00	3818.32	0.00	0.13	100.00	99.00	62.76	36896.00	31602.73	35422424.00	8.32	38534.02	36667.00
22	4	6	10118.00	27015.00	148.40	0	Spot (Block22, Row6, Column4)	39797.10	39361.00	4972.86	0.00	0.12	29509.00	29689.10	29509.00	3021.58	0.00	0.10	95.00	79.00	0.00	9852.00	10288.10	23918058.00	3.35	32193.63	32289.00
22	5	6	10416.00	27014.00	148.85	0	Spot (Block22, Row6, Column5)	65245.85	65535.00	1643.34	0.00	0.03	30892.50	31104.07	30892.50	3092.80	0.00	0.10	100.00	100.00	94.53	34642.50	34353.35	39343588.00	11.04	44842.57	42901.50
22	6	6	10710.00	27014.00	165.60	0	Spot (Block22, Row6, Column6)	37699.77	37308.00	4236.73	0.00	0.11	31916.00	32037.60	31916.00	3010.69	0.00	0.09	72.00	44.00	0.00	5392.00	5783.77	28614112.00	1.88	34441.94	34017.00
22	7	6	11015.00	27010.00	150.10	0	Spot (Block22, Row6, Column7)	58565.70	64711.00	8611.14	0.04	0.15	32330.00	32462.42	32330.00	2981.66	0.00	0.09	100.00	99.00	48.46	32381.00	26235.70	36018200.00	8.75	40049.35	39374.50
22	8	6	11321.00	27013.00	147.55	0	Spot (Block22, Row6, Column8)	61630.18	65535.00	6510.79	0.03	0.11	32022.00	32147.96	32022.00	3017.44	0.00	0.09	100.00	99.00	63.19	33513.00	29608.18	36670256.00	9.77	41597.95	39666.00
22	1	7	9207.00	27320.00	182.30	0	Spot (Block22, Row7, Column1)	36493.13	36116.50	4447.97	0.00	0.12	27547.00	27658.71	27547.00	2552.50	0.00	0.09	94.00	80.00	0.11	8569.50	8946.13	33938624.00	3.46	30726.53	31092.00
22	2	7	9519.00	27323.00	199.50	0	Spot (Block22, Row7, Column2)	32401.10	32101.50	3136.44	0.00	0.10	28788.00	28911.76	28788.00	2766.47	0.00	0.10	57.00	25.00	0.00	3313.50	3613.10	36418820.00	1.26	29962.17	29777.00
22	3	7	9803.00	27323.00	211.70	0	Spot (Block22, Row7, Column3)	33611.16	33380.00	3031.42	0.00	0.09	30530.00	30700.27	30530.00	2934.00	0.00	0.10	49.00	15.00	0.00	2850.00	3081.16	42854200.00	0.99	31704.85	31691.00
22	4	7	10117.00	27319.00	196.35	0	Spot (Block22, Row7, Column4)	35786.39	35479.00	3645.56	0.00	0.10	31555.00	31746.77	31555.00	3015.63	0.00	0.09	59.00	30.00	0.00	3924.00	4231.39	39150296.00	1.34	33424.67	33477.00
22	5	7	10414.00	27315.00	166.90	0	Spot (Block22, Row7, Column5)	47934.30	46836.00	7568.00	0.01	0.16	32417.00	32652.31	32417.00	3111.60	0.00	0.10	97.00	91.00	3.49	14419.00	15517.30	37101156.00	4.91	37063.92	36631.00
22	6	7	10713.00	27318.00	163.60	0	Spot (Block22, Row7, Column6)	43365.37	43270.00	5363.48	0.00	0.12	32810.00	33006.41	32810.00	3119.11	0.00	0.09	94.00	75.00	0.41	10460.00	10555.37	32047016.00	3.32	36863.14	36308.00
22	7	7	11008.00	27314.00	149.15	0	Spot (Block22, Row7, Column7)	61451.46	65535.00	6185.07	0.03	0.10	32722.00	32920.07	32722.00	3034.36	0.00	0.09	100.00	100.00	60.63	32813.00	28729.46	37301348.00	9.40	42126.07	41117.00
22	8	7	11315.00	27315.00	162.15	0	Spot (Block22, Row7, Column8)	63275.11	65535.00	4480.39	0.02	0.07	32081.50	32297.29	32081.50	2963.67	0.00	0.09	100.00	100.00	67.40	33453.50	31193.61	46191276.00	10.45	43133.87	42139.00
22	1	8	9210.00	27616.00	155.50	0	Spot (Block22, Row8, Column1)	65329.55	65535.00	1442.72	0.00	0.02	27591.50	27800.93	27591.50	2727.44	0.00	0.10	100.00	100.00	96.98	37943.50	37738.05	43313896.00	13.76	42186.17	40903.00
22	2	8	9521.00	27621.00	179.90	0	Spot (Block22, Row8, Column2)	35222.62	34625.00	4052.82	0.01	0.12	29476.00	29665.48	29476.00	3065.65	0.00	0.10	72.00	41.00	0.00	5149.00	5746.62	31946884.00	1.81	31724.95	31643.00
22	3	8	9811.00	27614.00	142.30	0	Spot (Block22, Row8, Column3)	57861.91	63462.00	9315.73	0.04	0.16	31489.00	31654.99	31489.00	2952.50	0.00	0.09	99.00	97.00	46.63	31973.00	26372.91	31766416.00	8.88	39222.17	38728.00
22	4	8	10124.00	27609.00	150.55	0	Spot (Block22, Row8, Column4)	39849.78	39179.00	4967.61	0.01	0.12	32271.00	32379.11	32271.00	2997.64	0.00	0.09	81.00	59.00	0.00	6908.00	7578.78	24627156.00	2.49	34321.98	34272.00
22	5	8	10412.00	27605.00	161.30	0	Spot (Block22, Row8, Column5)	38140.75	37783.00	3658.27	0.00	0.10	32739.00	32937.55	32739.00	3030.60	0.00	0.09	74.00	43.00	0.00	5044.00	5401.75	27346916.00	1.72	35079.39	35001.50
22	6	8	10715.00	27613.00	141.35	0	Spot (Block22, Row8, Column6)	56398.93	56349.00	7206.35	0.00	0.13	32549.00	32735.33	32549.00	3129.00	0.00	0.10	99.00	99.00	20.52	23800.00	23849.93	30511936.00	7.56	40995.85	40141.00
22	7	8	11020.00	27610.00	142.20	0	Spot (Block22, Row8, Column7)	53569.55	53876.00	8778.09	0.00	0.16	32265.00	32451.95	32265.00	3064.82	0.00	0.09	98.00	97.00	17.36	21611.00	21304.55	29624068.00	6.89	38452.07	38152.50
22	8	8	11320.00	27608.00	120.30	0	Spot (Block22, Row8, Column8)	62286.92	65535.00	5351.39	0.02	0.09	31540.00	31731.73	31540.00	2945.80	0.00	0.09	100.00	99.00	60.73	33995.00	30746.92	23793708.00	10.37	43110.04	41560.00
23	1	1	13716.00	25507.00	163.35	0	Spot (Block23, Row1, Column1)	63972.86	65535.00	5380.83	0.01	0.08	971.00	989.78	971.00	352.20	0.01	0.36	100.00	100.00	86.18	64564.00	63001.86	47212432.00	178.83	16781.38	15403.00
23	2	1	14009.00	25511.00	147.90	0	Spot (Block23, Row1, Column2)	1198.36	1177.50	163.75	0.01	0.14	759.00	795.29	759.00	285.72	0.02	0.36	86.00	19.00	0.00	418.50	439.36	714225.00	1.41	905.40	902.50
23	3	1	14321.00	25503.00	153.90	0	Spot (Block23, Row1, Column3)	1059.36	1012.00	201.71	0.02	0.19	693.00	711.32	693.00	231.70	0.01	0.33	68.00	33.00	0.00	319.00	366.36	688582.00	1.50	814.49	807.50
23	4	1	14614.00	25515.00	149.10	0	Spot (Block23, Row1, Column4)	970.52	982.50	111.67	0.01	0.12	665.00	675.43	665.00	228.05	0.01	0.34	75.00	7.00	0.00	317.50	305.52	586194.00	1.29	779.48	752.00
23	5	1	14923.00	25496.00	162.35	0	Spot (Block23, Row1, Column5)	1297.08	1138.00	407.02	0.06	0.31	686.00	708.73	686.00	177.15	0.01	0.25	96.00	64.00	0.00	452.00	611.08	942977.00	3.32	922.84	847.00
23	6	1	15219.00	25495.00	159.30	0	Spot (Block23, Row1, Column6)	1732.92	1599.00	624.98	0.03	0.36	761.00	770.33	761.00	180.84	0.01	0.23	97.00	84.00	0.00	838.00	971.92	1207842.00	5.32	1052.24	934.00
23	7	1	15530.00	25509.00	109.35	0	Spot (Block23, Row1, Column7)	3851.53	3552.50	1049.59	0.04	0.27	864.00	877.77	864.00	263.98	0.01	0.30	100.00	100.00	0.00	2688.50	2987.53	1170865.00	11.26	2156.90	2014.00
23	8	1	15825.00	25499.00	171.95	0	Spot (Block23, Row1, Column8)	1605.11	1574.00	258.13	0.01	0.16	1043.00	1057.07	1043.00	242.04	0.01	0.23	91.00	59.00	0.00	531.00	562.11	1324214.00	2.26	1216.43	1180.50
23	1	2	13706.00	25814.00	174.95	0	Spot (Block23, Row2, Column1)	757.96	742.00	63.76	0.01	0.08	664.00	704.22	664.00	248.10	0.03	0.35	1.00	0.00	0.00	78.00	93.96	648060.00	0.22	717.05	714.00
23	2	2	14012.00	25813.00	120.25	0	Spot (Block23, Row2, Column2)	887.73	914.00	82.40	0.01	0.09	541.00	558.49	541.00	113.85	0.01	0.20	98.00	91.00	0.00	373.00	346.73	340890.00	2.89	672.25	678.00
23	3	2	14335.00	25797.00	183.35	0	Spot (Block23, Row2, Column3)	635.16	635.00	57.92	0.00	0.09	504.00	514.61	504.00	95.72	0.01	0.19	71.00	15.00	0.00	131.00	131.16	598320.00	1.26	568.50	570.00
23	4	2	14624.00	25805.00	176.80	0	Spot (Block23, Row2, Column4)	671.37	674.50	54.44	0.00	0.08	485.00	489.64	485.00	57.29	0.00	0.12	100.00	90.00	0.00	189.50	186.37	588120.00	3.17	562.64	561.00
23	5	2	14923.00	25808.00	161.65	0	Spot (Block23, Row2, Column5)	860.14	882.00	93.15	0.01	0.11	491.00	495.18	491.00	63.71	0.00	0.13	100.00	97.00	0.00	391.00	369.14	620160.00	5.73	625.70	608.00
23	6	2	15224.00	25798.00	182.30	0	Spot (Block23, Row2, Column6)	687.34	693.00	80.43	0.00	0.12	532.00	540.77	532.00	80.76	0.01	0.15	78.00	49.00	0.00	161.00	155.34	639910.00	1.81	594.10	589.00
23	7	2	15532.00	25788.00	193.30	0	Spot (Block23, Row2, Column7)	746.00	743.00	60.89	0.00	0.08	603.00	630.41	603.00	135.37	0.02	0.21	51.00	3.00	0.00	140.00	143.00	786288.00	0.85	662.81	669.00
23	8	2	15822.00	25810.00	147.00	-50	Spot (Block23, Row2, Column8)	859.82	861.00	88.70	0.00	0.10	775.00	772.54	775.00	147.91	0.00	0.19	30.00	0.00	0.00	86.00	84.82	503857.00	0.59	797.71	792.50
23	1	3	13716.00	26113.00	144.50	0	Spot (Block23, Row3, Column1)	1240.17	1257.50	223.61	0.01	0.18	584.00	586.85	584.00	95.84	0.00	0.16	100.00	98.00	0.00	673.50	656.17	706896.00	6.82	772.74	748.50
23	2	3	14023.00	26108.00	168.30	0	Spot (Block23, Row3, Column2)	651.94	663.00	60.08	0.01	0.09	484.00	492.05	484.00	61.15	0.01	0.12	96.00	71.00	0.00	179.00	167.94	515036.00	2.61	544.89	545.00
23	3	3	14312.00	26095.00	168.15	0	Spot (Block23, Row3, Column3)	762.93	759.50	237.08	0.00	0.31	458.00	462.24	458.00	69.41	0.00	0.15	97.00	81.00	0.00	301.50	304.93	598136.00	4.33	574.18	534.00
23	4	3	14618.00	26107.00	153.25	0	Spot (Block23, Row3, Column4)	741.51	747.00	84.30	0.00	0.11	434.00	438.67	434.00	37.85	0.00	0.09	100.00	99.00	0.00	313.00	307.51	477532.00	8.00	534.70	529.00
23	5	3	14926.00	26109.00	174.80	0	Spot (Block23, Row3, Column5)	617.18	613.00	74.90	0.00	0.12	429.00	432.97	429.00	40.94	0.00	0.09	98.00	90.00	0.00	184.00	188.18	527686.00	4.50	484.20	490.00
23	6	3	15223.00	26111.00	164.20	0	Spot (Block23, Row3, Column6)	766.89	779.00	85.49	0.01	0.11	459.00	465.99	459.00	50.58	0.01	0.11	100.00	99.00	0.00	320.00	307.89	572868.00	5.95	580.63	581.00
23	7	3	15518.00	26104.00	153.80	0	Spot (Block23, Row3, Column7)	902.69	909.00	136.83	0.00	0.15	522.00	527.12	522.00	58.54	0.00	0.11	100.00	98.00	0.00	387.00	380.69	586746.00	6.42	637.92	629.00
23	8	3	15834.00	26108.00	179.25	0	Spot (Block23, Row3, Column8)	829.96	823.50	79.83	0.00	0.10	670.00	675.51	670.00	115.75	0.00	0.17	71.00	16.00	0.00	153.50	159.96	746966.00	1.33	712.76	708.00
23	1	4	13714.00	26410.00	143.95	0	Spot (Block23, Row4, Column1)	1080.99	1095.00	182.63	0.01	0.17	562.00	571.81	562.00	93.04	0.01	0.16	100.00	98.00	0.00	533.00	518.99	608597.00	5.47	734.89	712.00
23	2	4	14035.00	26416.00	207.05	0	Spot (Block23, Row4, Column2)	699.77	700.00	143.70	0.00	0.21	486.00	491.67	486.00	83.90	0.01	0.17	95.00	70.00	0.00	214.00	213.77	854414.00	2.48	563.26	562.00
23	3	4	14316.00	26411.00	144.10	0	Spot (Block23, Row4, Column3)	2019.23	2003.00	515.05	0.00	0.26	449.00	460.30	449.00	85.04	0.01	0.18	100.00	100.00	0.00	1554.00	1570.23	1136828.00	18.33	837.17	797.00
23	4	4	14625.00	26414.00	175.10	0	Spot (Block23, Row4, Column4)	502.72	503.00	31.05	0.00	0.06	415.00	420.82	415.00	48.98	0.01	0.12	90.00	35.00	0.00	88.00	87.72	432342.00	1.67	447.01	450.00
23	5	4	14910.00	26420.00	163.60	0	Spot (Block23, Row4, Column5)	559.28	565.00	45.02	0.00	0.08	407.00	409.74	407.00	30.76	0.00	0.08	99.00	97.00	0.00	158.00	152.28	417222.00	4.86	455.59	457.00
23	6	4	15218.00	26406.00	197.75	0	Spot (Block23, Row4, Column6)	907.63	903.00	129.66	0.00	0.14	428.00	433.15	428.00	41.91	0.01	0.10	100.00	100.00	0.00	475.00	479.63	1004743.00	11.32	570.78	572.00
23	7	4	15519.00	26414.00	158.10	0	Spot (Block23, Row4, Column7)	978.57	881.00	457.50	0.05	0.47	493.00	500.92	493.00	72.99	0.01	0.15	98.00	94.00	0.00	388.00	485.57	668366.00	6.54	606.13	603.50
23	8	4	15816.00	26419.00	146.15	0	Spot (Block23, Row4, Column8)	2650.27	2524.00	754.07	0.02	0.28	625.00	636.89	625.00	175.70	0.01	0.28	100.00	100.00	0.00	1899.00	2025.27	1539805.00	11.46	1224.68	1078.00
23	1	5	13717.00	26713.00	97.35	0	Spot (Block23, Row5, Column1)	850.92	879.00	84.29	0.01	0.10	548.00	551.02	548.00	64.42	0.00	0.12	99.00	95.00	0.00	331.00	302.92	204221.00	4.66	667.61	667.50
23	2	5	14018.00	26708.00	139.15	0	Spot (Block23, Row5, Column2)	617.34	615.00	39.26	0.00	0.06	478.00	477.57	478.00	45.97	0.00	0.10	100.00	87.00	0.00	137.00	139.34	325957.00	3.04	549.34	549.00
23	3	5	14331.00	26714.00	161.95	0	Spot (Block23, Row5, Column3)	820.04	812.00	210.55	0.00	0.26	444.00	455.58	444.00	105.44	0.01	0.23	99.00	88.00	0.00	368.00	376.04	596170.00	3.46	590.59	587.50
23	4	5	14615.00	26705.00	164.70	0	Spot (Block23, Row5, Column4)	557.32	564.00	40.35	0.01	0.07	421.00	432.36	421.00	102.70	0.01	0.24	74.00	2.00	0.00	143.00	136.32	419660.00	1.22	478.09	478.00
23	5	5	14919.00	26709.00	142.65	0	Spot (Block23, Row5, Column5)	2862.68	2784.00	1078.28	0.01	0.38	413.00	419.87	413.00	43.56	0.01	0.10	100.00	100.00	0.00	2371.00	2449.68	1583063.00	56.08	955.30	816.00
23	6	5	15206.00	26728.00	149.35	0	Spot (Block23, Row5, Column6)	631.17	590.00	406.83	0.03	0.64	432.00	434.31	432.00	41.45	0.00	0.10	96.00	82.00	0.00	158.00	199.17	385645.00	4.75	496.60	482.00
23	7	5	15527.00	26705.00	173.05	0	Spot (Block23, Row5, Column7)	803.96	781.50	361.13	0.01	0.45	485.00	492.64	485.00	64.71	0.01	0.13	95.00	85.00	0.00	296.50	318.96	670502.00	4.81	729.06	558.00
23	8	5	15828.00	26713.00	142.20	0	Spot (Block23, Row5, Column8)	2041.70	1816.00	1697.24	0.05	0.83	624.00	628.44	624.00	131.35	0.00	0.21	99.00	98.00	0.00	1192.00	1417.70	1116808.00	10.76	1066.57	853.50
23	1	6	13725.00	27021.00	178.50	0	Spot (Block23, Row6, Column1)	808.68	821.00	114.19	0.01	0.14	550.00	551.06	550.00	58.40	0.00	0.11	96.00	87.00	0.00	271.00	258.68	723767.00	4.41	629.38	629.50
23	2	6	14029.00	27017.00	184.95	0	Spot (Block23, Row6, Column2)	630.15	645.00	55.24	0.01	0.09	473.00	473.47	473.00	48.42	0.00	0.10	94.00	83.00	0.00	172.00	157.15	602428.00	3.24	528.52	527.50
23	3	6	14316.00	27011.00	148.15	0	Spot (Block23, Row6, Column3)	1027.97	1064.00	282.43	0.01	0.27	431.00	442.74	431.00	135.28	0.01	0.31	99.00	82.00	0.00	633.00	596.97	619866.00	4.33	580.00	559.50
23	4	6	14634.00	27011.00	168.45	0	Spot (Block23, Row6, Column4)	604.82	604.00	66.10	0.00	0.11	413.00	425.96	413.00	135.10	0.01	0.32	76.00	15.00	0.00	191.00	191.82	476599.00	1.32	500.17	495.00
23	5	6	14919.00	27009.00	140.85	0	Spot (Block23, Row6, Column5)	2468.33	2416.00	811.14	0.01	0.33	420.00	426.43	420.00	44.99	0.01	0.11	100.00	100.00	0.00	1996.00	2048.33	1325495.00	45.38	999.93	794.50
23	6	6	15236.00	27008.00	216.55	0	Spot (Block23, Row6, Column6)	542.24	521.00	210.17	0.02	0.39	452.00	451.63	452.00	43.88	0.00	0.10	70.00	32.00	0.00	69.00	90.24	726064.00	2.07	492.57	468.00
23	7	6	15523.00	27003.00	155.30	0	Spot (Block23, Row6, Column7)	932.17	921.00	161.03	0.01	0.17	502.00	508.71	502.00	57.57	0.01	0.11	100.00	99.00	0.00	419.00	430.17	618032.00	7.36	611.66	612.50
23	8	6	15828.00	27007.00	149.00	0	Spot (Block23, Row6, Column8)	1391.70	1401.50	255.76	0.00	0.18	619.00	623.82	619.00	91.13	0.00	0.15	100.00	99.00	0.00	782.50	772.70	848940.00	8.43	846.16	788.00
23	1	7	13727.00	27333.00	186.10	0	Spot (Block23, Row7, Column1)	1010.66	1012.00	198.51	0.00	0.20	581.00	611.97	581.00	250.24	0.02	0.41	83.00	35.00	0.00	431.00	429.66	982364.00	1.59	720.39	713.00
23	2	7	14015.00	27311.00	143.65	0	Spot (Block23, Row7, Column2)	593.74	595.00	27.57	0.00	0.05	489.00	499.99	489.00	66.91	0.01	0.13	90.00	14.00	0.00	106.00	104.74	334278.00	1.40	539.31	543.00
23	3	7	14312.00	27332.00	206.65	0	Spot (Block23, Row7, Column3)	520.09	494.00	155.59	0.02	0.30	449.00	451.03	449.00	48.19	0.00	0.11	47.00	20.00	0.00	45.00	71.09	633471.00	1.43	459.13	456.50
23	4	7	14617.00	27313.00	211.55	0	Spot (Block23, Row7, Column4)	503.22	502.00	37.64	0.00	0.07	422.00	423.68	422.00	36.79	0.00	0.09	87.00	57.00	0.00	80.00	81.22	643112.00	2.16	452.03	452.00
23	5	7	14921.00	27320.00	199.65	0	Spot (Block23, Row7, Column5)	578.42	570.00	74.55	0.01	0.13	434.00	440.41	434.00	40.60	0.01	0.09	99.00	83.00	0.00	136.00	144.42	654193.00	3.40	487.04	486.00
23	6	7	15236.00	27306.00	210.50	0	Spot (Block23, Row7, Column6)	600.80	603.00	50.74	0.00	0.08	481.00	483.42	481.00	47.55	0.00	0.10	90.00	66.00	0.00	122.00	119.80	760006.00	2.47	523.97	526.00
23	7	7	15518.00	27312.00	163.45	0	Spot (Block23, Row7, Column7)	1165.68	1098.00	310.42	0.03	0.27	535.00	545.71	535.00	58.57	0.01	0.11	100.00	99.00	0.00	563.00	630.68	859107.00	10.58	712.95	699.00
23	8	7	15822.00	27310.00	147.00	-50	Spot (Block23, Row7, Column8)	623.42	623.00	19.93	0.00	0.03	644.00	650.60	644.00	86.35	0.00	0.13	0.00	0.00	0.00	-21.00	-20.58	366573.00	-0.31	616.36	614.00
23	1	8	13712.00	27618.00	153.35	0	Spot (Block23, Row8, Column1)	64330.79	65535.00	5095.42	0.01	0.08	604.00	665.22	604.00	312.63	0.04	0.47	100.00	100.00	90.98	64931.00	63726.79	41365068.00	203.64	16231.32	13722.00
23	2	8	14007.00	27622.00	148.25	0	Spot (Block23, Row8, Column2)	728.48	723.50	80.22	0.00	0.11	555.00	609.33	555.00	293.79	0.04	0.48	5.00	0.00	0.00	168.50	173.48	441456.00	0.41	623.34	624.00
23	3	8	14317.00	27613.00	143.85	0	Spot (Block23, Row8, Column3)	1052.90	1028.00	319.38	0.01	0.30	500.00	511.39	500.00	159.47	0.01	0.31	95.00	86.00	0.00	528.00	552.90	591728.00	3.40	682.75	632.50
23	4	8	14610.00	27619.00	184.45	0	Spot (Block23, Row8, Column4)	683.58	695.00	99.84	0.01	0.15	489.00	491.87	489.00	58.52	0.00	0.12	89.00	72.00	0.00	206.00	194.58	655556.00	3.28	539.19	532.00
23	5	8	14915.00	27630.00	201.95	0	Spot (Block23, Row8, Column5)	590.03	577.00	59.45	0.01	0.10	495.00	501.03	495.00	62.20	0.01	0.12	67.00	29.00	0.00	82.00	95.03	683255.00	1.43	528.18	521.00
23	6	8	15229.00	27625.00	178.20	0	Spot (Block23, Row8, Column6)	1012.14	1047.00	213.86	0.01	0.21	541.00	546.76	541.00	196.63	0.00	0.36	84.00	62.00	0.00	506.00	471.14	895744.00	2.37	677.96	678.00
23	7	8	15531.00	27610.00	158.65	0	Spot (Block23, Row8, Column7)	1077.10	995.00	607.10	0.03	0.56	606.00	604.98	606.00	106.63	0.00	0.18	96.00	80.00	0.00	389.00	471.10	748585.00	4.43	745.03	710.00
23	8	8	15825.00	27606.00	125.00	0	Spot (Block23, Row8, Column8)	9633.41	9589.50	3418.25	0.00	0.35	671.00	683.11	671.00	116.51	0.01	0.17	100.00	100.00	0.00	8918.50	8962.41	4026765.00	76.82	2868.76	2537.00
24	1	1	18219.00	25505.00	163.15	0	Spot (Block24, Row1, Column1)	64909.98	65535.00	2989.65	0.00	0.05	9061.00	9182.13	9061.00	1047.69	0.01	0.11	100.00	100.00	93.09	56474.00	55848.98	47904040.00	53.19	25782.47	22757.00
24	2	1	18512.00	25512.00	164.15	0	Spot (Block24, Row1, Column2)	18088.59	16688.00	5331.61	0.04	0.29	8970.00	9076.81	8970.00	1007.16	0.01	0.11	99.00	98.00	0.00	7718.00	9118.59	13295115.00	8.95	11134.72	11215.00
24	3	1	18817.00	25506.00	207.15	0	Spot (Block24, Row1, Column3)	11470.68	11228.00	1645.86	0.01	0.14	8844.00	8904.98	8844.00	871.50	0.00	0.10	85.00	68.00	0.00	2384.00	2626.68	14040116.00	2.94	9679.61	9719.00
24	4	1	19109.00	25506.00	174.15	0	Spot (Block24, Row1, Column4)	14134.32	13169.00	3411.69	0.03	0.24	8768.00	8802.19	8768.00	857.52	0.00	0.10	97.00	92.00	0.00	4401.00	5366.32	11971767.00	6.22	10139.39	10061.00
24	5	1	19418.00	25503.00	168.30	0	Spot (Block24, Row1, Column5)	15330.77	14234.00	4197.11	0.03	0.27	8799.50	8858.25	8799.50	876.06	0.00	0.10	98.00	94.00	0.00	5434.50	6531.27	12172633.00	7.39	10407.95	10491.00
24	6	1	19720.00	25509.00	155.85	0	Spot (Block24, Row1, Column6)	24487.10	23061.00	8762.49	0.03	0.36	8780.00	8824.33	8780.00	870.98	0.00	0.10	100.00	100.00	0.00	14281.00	15707.10	16357383.00	17.98	12087.65	12065.00
24	7	1	20032.00	25500.00	117.30	0	Spot (Block24, Row1, Column7)	20720.56	20715.00	3833.34	0.00	0.19	8702.00	8750.44	8702.00	849.13	0.00	0.10	100.00	100.00	0.00	12013.00	12018.56	7542284.00	14.10	12215.07	11964.50
24	8	1	20318.00	25495.00	210.45	0	Spot (Block24, Row1, Column8)	10811.12	10622.00	1165.34	0.01	0.11	8615.00	8665.89	8615.00	822.10	0.00	0.09	88.00	66.00	0.00	2007.00	2196.12	13632823.00	2.61	9646.79	9629.50
24	1	2	18212.00	25815.00	223.75	0	Spot (Block24, Row2, Column1)	10660.46	10580.00	1017.92	0.00	0.10	9071.00	9150.52	9071.00	998.31	0.00	0.11	66.00	34.00	0.00	1509.00	1589.46	15287095.00	1.51	9808.77	9840.00
24	2	2	18512.00	25807.00	140.65	0	Spot (Block24, Row2, Column2)	13360.62	13053.50	1673.87	0.01	0.13	9094.00	9136.07	9094.00	913.41	0.00	0.10	99.00	95.00	0.00	3959.50	4266.62	7214734.00	4.63	10742.40	10854.50
24	3	2	18816.00	25810.00	203.80	0	Spot (Block24, Row2, Column3)	11324.76	11164.00	1210.06	0.01	0.11	8968.00	9007.29	8968.00	887.33	0.00	0.10	89.00	63.00	0.00	2196.00	2356.76	13374547.00	2.61	10023.83	10048.00
24	4	2	19112.00	25806.00	203.25	0	Spot (Block24, Row2, Column4)	11498.41	11286.00	1215.93	0.01	0.11	8837.00	8877.67	8837.00	885.53	0.00	0.10	93.00	72.00	0.00	2449.00	2661.41	13430143.00	2.96	9922.92	9861.50
24	5	2	19419.00	25808.00	207.55	0	Spot (Block24, Row2, Column5)	11319.86	11234.00	1154.88	0.00	0.10	8702.50	8774.07	8702.50	849.40	0.00	0.10	96.00	76.00	0.00	2531.50	2617.36	13844194.00	3.00	9708.08	9753.00
24	6	2	19713.00	25803.00	203.95	0	Spot (Block24, Row2, Column6)	10535.77	10491.50	1005.79	0.00	0.10	8691.50	8756.04	8691.50	839.52	0.00	0.10	82.00	52.00	0.00	1800.00	1844.27	12474350.00	2.12	9493.65	9529.50
24	7	2	20013.00	25802.00	193.00	0	Spot (Block24, Row2, Column7)	10824.63	10693.00	1243.64	0.01	0.11	8543.00	8582.36	8543.00	805.19	0.00	0.09	88.00	67.00	0.00	2150.00	2281.63	11322561.00	2.78	9537.22	9529.00
24	8	2	20320.00	25803.00	152.25	0	Spot (Block24, Row2, Column8)	9679.35	9634.00	825.84	0.00	0.09	8385.00	8404.59	8385.00	775.08	0.00	0.09	67.00	37.00	0.00	1249.00	1294.35	6165749.00	1.64	9052.92	9123.00
24	1	3	18215.00	26107.00	169.35	0	Spot (Block24, Row3, Column1)	14706.80	13690.00	3519.83	0.03	0.24	9090.00	9167.07	9090.00	950.29	0.00	0.10	98.00	89.00	0.00	4600.00	5616.80	11677199.00	5.83	10560.73	10486.00
24	2	3	18520.00	26111.00	186.70	0	Spot (Block24, Row3, Column2)	11547.89	11466.00	1152.71	0.00	0.10	9149.00	9205.55	9149.00	911.26	0.00	0.10	89.00	66.00	0.00	2317.00	2398.89	11293840.00	2.57	10404.26	10342.00
24	3	3	18810.00	26100.00	184.65	0	Spot (Block24, Row3, Column3)	12360.25	11907.00	2132.23	0.02	0.17	9167.00	9214.51	9167.00	988.22	0.00	0.11	92.00	68.00	0.00	2740.00	3193.25	11878200.00	3.18	10390.57	10301.00
24	4	3	19115.00	26107.00	148.25	0	Spot (Block24, Row3, Column4)	29710.07	28063.50	11226.08	0.02	0.38	8960.00	9029.32	8960.00	927.40	0.00	0.10	100.00	100.00	0.00	19103.50	20750.07	17885460.00	22.30	13798.70	12914.00
24	5	3	19416.00	26105.00	172.75	0	Spot (Block24, Row3, Column5)	11778.40	11420.00	1995.05	0.01	0.17	8828.50	8894.05	8828.50	918.26	0.00	0.10	93.00	78.00	0.00	2591.50	2949.90	9787853.00	3.14	10023.67	9977.00
24	6	3	19718.00	26099.00	199.45	0	Spot (Block24, Row3, Column6)	10425.14	10316.00	1027.41	0.00	0.10	8683.00	8752.29	8683.00	855.16	0.00	0.10	77.00	47.00	0.00	1633.00	1742.14	11759556.00	1.96	9554.45	9513.00
24	7	3	20026.00	26109.00	166.70	0	Spot (Block24, Row3, Column7)	12424.51	12119.00	2095.43	0.01	0.17	8650.00	8697.04	8650.00	833.92	0.00	0.10	96.00	84.00	0.00	3469.00	3774.51	9579295.00	4.47	9868.76	9884.00
24	8	3	20311.00	26106.00	189.85	0	Spot (Block24, Row3, Column8)	9854.42	9783.00	886.25	0.00	0.09	8379.00	8423.86	8379.00	859.62	0.00	0.10	74.00	38.00	0.00	1404.00	1475.42	10041651.00	1.66	8949.68	8797.00
24	1	4	18221.00	26409.00	147.85	0	Spot (Block24, Row4, Column1)	32180.83	30468.00	12579.56	0.02	0.39	9401.00	9441.92	9401.00	1019.19	0.00	0.11	100.00	100.00	0.50	21067.00	22779.83	19179780.00	22.31	14747.90	13960.00
24	2	4	18521.00	26409.00	198.30	0	Spot (Block24, Row4, Column2)	11943.51	11428.00	3883.18	0.02	0.33	9382.00	9456.94	9382.00	1007.24	0.00	0.11	84.00	50.00	0.09	2046.00	2561.51	13293128.00	2.47	10383.54	10322.00
24	3	4	18820.00	26408.00	148.75	0	Spot (Block24, Row4, Column3)	57116.84	65535.00	12469.93	0.06	0.22	9380.00	9460.11	9380.00	1045.49	0.00	0.11	100.00	100.00	60.60	56155.00	47736.84	34498844.00	45.58	22778.20	20769.00
24	4	4	19105.00	26416.00	210.10	0	Spot (Block24, Row4, Column4)	11183.12	11090.00	1118.66	0.00	0.10	9334.00	9380.17	9334.00	1008.33	0.00	0.11	74.00	41.00	0.00	1756.00	1849.12	14012450.00	1.79	10101.65	10159.50
24	5	4	19418.00	26414.00	155.20	0	Spot (Block24, Row4, Column5)	12946.02	11616.00	5996.71	0.05	0.46	9067.00	9153.26	9067.00	994.75	0.00	0.11	87.00	67.00	0.30	2549.00	3879.02	8557318.00	3.81	10543.40	10555.50
24	6	4	19719.00	26408.00	194.95	0	Spot (Block24, Row4, Column6)	11606.57	11506.00	1125.20	0.00	0.10	8877.00	8929.42	8877.00	889.40	0.00	0.10	97.00	80.00	0.00	2629.00	2729.57	12477064.00	3.01	10028.11	10065.00
24	7	4	20019.00	26407.00	166.80	0	Spot (Block24, Row4, Column7)	13241.47	12469.00	2648.84	0.03	0.20	8812.50	8833.06	8812.50	848.24	0.00	0.10	98.00	88.00	0.00	3656.50	4428.97	10222413.00	5.20	10032.09	9846.50
24	8	4	20316.00	26411.00	162.05	0	Spot (Block24, Row4, Column8)	12571.00	12420.50	1762.10	0.01	0.14	8509.50	8548.84	8509.50	874.29	0.00	0.10	99.00	90.00	0.00	3911.00	4061.50	9101406.00	4.60	9719.17	9774.00
24	1	5	18217.00	26707.00	105.45	0	Spot (Block24, Row5, Column1)	17150.35	17236.50	2687.98	0.00	0.16	9519.00	9574.48	9519.00	959.85	0.00	0.10	100.00	99.00	0.00	7717.50	7631.35	4870699.00	7.89	12057.61	11625.00
24	2	5	18513.00	26704.00	206.50	0	Spot (Block24, Row5, Column2)	11613.10	11502.00	1107.08	0.00	0.10	9465.00	9541.02	9465.00	928.54	0.00	0.10	87.00	53.00	0.00	2037.00	2148.10	14109912.00	2.23	10314.37	10274.50
24	3	5	18817.00	26715.00	197.95	0	Spot (Block24, Row5, Column3)	11904.74	11849.00	1167.08	0.00	0.10	9573.00	9680.27	9573.00	1047.72	0.00	0.11	86.00	53.00	0.00	2276.00	2331.74	13214262.00	2.12	10682.84	10563.00
24	4	5	19116.00	26705.00	166.30	0	Spot (Block24, Row5, Column4)	16813.99	16002.00	4404.55	0.02	0.26	9494.00	9561.96	9494.00	965.10	0.00	0.10	98.00	94.00	0.00	6508.00	7319.99	12929960.00	7.51	11439.58	11540.00
24	5	5	19418.00	26706.00	147.75	0	Spot (Block24, Row5, Column5)	55706.10	65535.00	13489.80	0.07	0.24	9396.00	9473.71	9396.00	1042.54	0.00	0.11	100.00	100.00	55.02	56139.00	46310.10	33312500.00	44.35	21821.56	20208.50
24	6	5	19713.00	26701.00	205.95	0	Spot (Block24, Row5, Column6)	11175.08	11102.00	1163.61	0.00	0.10	9160.00	9213.59	9160.00	936.50	0.00	0.10	79.00	52.00	0.00	1942.00	2015.08	13488328.00	2.09	10074.55	9909.50
24	7	5	20011.00	26702.00	204.25	0	Spot (Block24, Row5, Column7)	10606.68	10541.50	1027.40	0.00	0.10	8886.00	8924.34	8886.00	871.31	0.00	0.10	75.00	47.00	0.00	1655.50	1720.68	12558310.00	1.93	9541.54	9662.00
24	8	5	20321.00	26708.00	150.20	0	Spot (Block24, Row5, Column8)	16877.30	15869.00	4999.70	0.03	0.30	8544.00	8583.26	8544.00	833.59	0.00	0.10	100.00	98.00	0.00	7325.00	8333.30	10447048.00	9.95	10694.83	10486.00
24	1	6	18219.00	27009.00	210.55	0	Spot (Block24, Row6, Column1)	11463.48	11376.00	1103.87	0.00	0.10	9411.00	9507.56	9411.00	920.94	0.00	0.10	83.00	54.00	0.00	1965.00	2052.48	14478374.00	2.12	10322.68	10309.00
24	2	6	18516.00	27011.00	218.35	0	Spot (Block24, Row6, Column2)	11417.80	11334.00	1065.76	0.00	0.09	9641.00	9697.84	9641.00	997.56	0.00	0.10	73.00	38.00	0.00	1693.00	1776.80	15630969.00	1.72	10396.67	10370.50
24	3	6	18813.00	27004.00	147.80	0	Spot (Block24, Row6, Column3)	40038.65	38827.00	15592.69	0.01	0.39	9732.00	9828.64	9732.00	1061.38	0.00	0.11	100.00	100.00	8.54	29095.00	30306.65	23903124.00	28.46	17203.49	15992.00
24	4	6	19115.00	27006.00	190.90	0	Spot (Block24, Row6, Column4)	12980.00	12759.00	1727.83	0.01	0.13	9627.00	9718.66	9627.00	1038.05	0.00	0.11	91.00	75.00	0.00	3132.00	3353.00	13317484.00	3.14	10768.62	10581.00
24	5	6	19420.00	27007.00	146.75	0	Spot (Block24, Row6, Column5)	42350.53	42132.00	16191.11	0.00	0.38	9417.00	9496.35	9417.00	1017.09	0.00	0.11	100.00	100.00	13.97	32715.00	32933.53	24859848.00	32.30	17250.12	16011.00
24	6	6	19724.00	26998.00	205.10	0	Spot (Block24, Row6, Column6)	11722.33	11503.50	1255.71	0.01	0.11	9182.00	9236.91	9182.00	913.55	0.00	0.10	92.00	65.00	0.00	2321.50	2540.33	14019911.00	2.72	10236.73	10334.50
24	7	6	20016.00	27003.00	169.00	0	Spot (Block24, Row6, Column7)	15487.12	14953.50	3598.95	0.02	0.23	8902.50	8943.68	8902.50	867.30	0.00	0.10	98.00	96.00	0.00	6051.00	6584.62	12296771.00	7.54	10498.55	10556.50
24	8	6	20327.00	27005.00	154.45	0	Spot (Block24, Row6, Column8)	15749.39	15056.50	3622.86	0.02	0.23	8625.00	8680.19	8625.00	812.66	0.00	0.09	99.00	98.00	0.00	6431.50	7124.39	10268600.00	8.70	10598.01	10553.00
24	1	7	18223.00	27308.00	216.50	0	Spot (Block24, Row7, Column1)	11206.05	11036.00	1107.37	0.01	0.10	9340.50	9442.76	9340.50	1003.51	0.00	0.11	72.00	41.00	0.00	1695.50	1865.55	14982487.00	1.76	10149.84	10159.00
24	2	7	18527.00	27309.00	204.15	0	Spot (Block24, Row7, Column2)	11649.26	11633.00	1022.61	0.00	0.09	9571.50	9618.40	9571.50	916.58	0.00	0.10	86.00	58.00	0.00	2061.50	2077.76	13711182.00	2.22	10513.43	10580.00
24	3	7	18808.00	27310.00	213.80	0	Spot (Block24, Row7, Column3)	11733.27	11677.00	986.34	0.00	0.08	9712.00	9790.13	9712.00	969.77	0.00	0.10	88.00	50.00	0.00	1965.00	2021.27	15370587.00	2.00	10554.40	10541.00
24	4	7	19107.00	27308.00	204.35	0	Spot (Block24, Row7, Column4)	11325.72	11324.00	1056.18	0.00	0.09	9527.00	9618.88	9527.00	923.86	0.00	0.10	74.00	48.00	0.00	1797.00	1798.72	13420976.00	1.85	10454.86	10430.50
24	5	7	19419.00	27310.00	201.75	0	Spot (Block24, Row7, Column5)	12046.57	11899.00	1202.71	0.01	0.10	9301.00	9384.11	9301.00	922.95	0.00	0.10	94.00	77.00	0.00	2598.00	2745.57	13937879.00	2.88	10558.13	10488.00
24	6	7	19712.00	27305.00	205.70	0	Spot (Block24, Row7, Column6)	10999.59	10846.00	1058.38	0.01	0.10	9051.00	9085.47	9051.00	853.99	0.00	0.09	85.00	53.00	0.00	1795.00	1948.59	13210510.00	2.24	9873.25	9878.50
24	7	7	20010.00	27306.00	171.30	0	Spot (Block24, Row7, Column7)	15234.93	14356.00	3960.63	0.03	0.26	8824.00	8854.49	8824.00	832.09	0.00	0.09	99.00	95.00	0.00	5532.00	6410.93	12462169.00	7.67	10487.54	10454.00
24	8	7	20315.00	27308.00	157.95	0	Spot (Block24, Row7, Column8)	12970.36	13017.00	1305.42	0.00	0.10	8644.00	8705.43	8644.00	828.09	0.00	0.10	100.00	98.00	0.00	4373.00	4326.36	8910636.00	5.15	10284.67	10162.00
24	1	8	18213.00	27609.00	155.25	0	Spot (Block24, Row8, Column1)	64792.32	65535.00	3625.93	0.00	0.06	9328.50	9418.58	9328.50	1074.60	0.00	0.11	100.00	100.00	93.50	56206.50	55463.82	42892916.00	51.53	26544.15	24072.00
24	2	8	18523.00	27606.00	203.00	0	Spot (Block24, Row8, Column2)	11798.14	11681.00	1353.70	0.00	0.11	9445.00	9529.55	9445.00	1003.83	0.00	0.11	85.00	56.00	0.00	2236.00	2353.14	13768425.00	2.26	10317.16	10329.00
24	3	8	18813.00	27604.00	186.35	0	Spot (Block24, Row8, Column3)	13793.19	13026.50	2993.79	0.02	0.22	9467.00	9508.25	9467.00	928.87	0.00	0.10	92.00	79.00	0.00	3559.50	4326.19	13489735.00	4.61	10841.36	10817.50
24	4	8	19115.00	27600.00	198.95	0	Spot (Block24, Row8, Column4)	11879.23	11681.00	1471.03	0.01	0.12	9312.50	9395.46	9312.50	932.57	0.00	0.10	87.00	65.00	0.00	2368.50	2566.73	13269099.00	2.66	10277.68	10264.50
24	5	8	19408.00	27604.00	196.65	0	Spot (Block24, Row8, Column5)	10985.15	10929.00	948.90	0.00	0.09	9106.50	9163.17	9106.50	878.02	0.00	0.10	85.00	52.00	0.00	1822.50	1878.65	12006766.00	2.08	10061.77	10005.00
24	6	8	19710.00	27608.00	192.75	0	Spot (Block24, Row8, Column6)	11094.40	11038.50	1065.80	0.00	0.10	8892.00	8935.01	8892.00	855.39	0.00	0.10	87.00	65.00	0.00	2146.50	2202.40	11671306.00	2.52	9882.40	9770.00
24	7	8	20018.00	27604.00	157.55	0	Spot (Block24, Row8, Column7)	16070.46	15363.00	3882.31	0.02	0.24	8692.00	8691.45	8692.00	854.55	0.00	0.10	99.00	99.00	0.00	6671.00	7378.46	10943981.00	8.63	10559.31	10591.00
24	8	8	20329.00	27599.00	126.95	0	Spot (Block24, Row8, Column8)	24403.45	24198.50	5442.74	0.00	0.22	8628.00	8696.07	8628.00	874.10	0.00	0.10	100.00	100.00	0.00	15570.50	15775.45	10493484.00	17.97	12928.62	12583.00
25	1	1	4716.00	30012.00	161.15	0	Spot (Block25, Row1, Column1)	63413.93	65535.00	6336.32	0.01	0.10	263.00	314.45	263.00	254.87	0.08	0.81	100.00	100.00	83.68	65272.00	63150.93	45468224.00	247.58	14415.13	12808.00
25	2	1	4997.00	30014.00	148.55	0	Spot (Block25, Row1, Column2)	286.03	288.00	16.92	0.00	0.06	241.00	274.07	241.00	225.50	0.06	0.82	0.00	0.00	0.00	47.00	45.03	172193.00	0.05	259.89	260.00
25	3	1	5321.00	30010.00	147.00	-50	Spot (Block25, Row1, Column3)	256.14	251.00	21.20	0.01	0.08	235.00	239.45	235.00	123.03	0.01	0.51	0.00	0.00	0.00	16.00	21.14	150610.00	0.14	248.45	246.00
25	4	1	5621.00	29996.00	129.95	0	Spot (Block25, Row1, Column4)	285.88	287.00	18.60	0.00	0.07	240.00	241.56	240.00	21.14	0.00	0.09	90.00	58.00	0.00	47.00	45.88	129505.00	2.10	262.59	260.00
25	5	1	5914.00	29995.00	193.75	0	Spot (Block25, Row1, Column5)	309.43	312.00	40.79	0.00	0.13	251.00	253.09	251.00	29.14	0.00	0.12	75.00	52.00	0.00	61.00	58.43	329236.00	1.93	272.41	266.00
25	6	1	6199.00	30001.00	165.75	0	Spot (Block25, Row1, Column6)	336.37	334.00	29.25	0.00	0.09	259.00	259.67	259.00	28.27	0.00	0.11	97.00	71.00	0.00	75.00	77.37	257325.00	2.71	287.74	291.00
25	7	1	6527.00	30009.00	149.05	0	Spot (Block25, Row1, Column7)	387.55	392.00	35.17	0.00	0.09	288.00	294.05	288.00	40.84	0.01	0.14	93.00	70.00	0.00	104.00	99.55	236015.00	2.29	321.77	321.00
25	8	1	6820.00	30009.00	171.80	0	Spot (Block25, Row1, Column8)	656.37	669.00	126.58	0.01	0.19	343.00	344.61	343.00	41.72	0.00	0.12	99.00	96.00	0.00	326.00	313.37	539538.00	7.47	425.93	420.00
25	1	2	4720.00	30311.00	147.00	-50	Spot (Block25, Row2, Column1)	346.27	342.00	35.34	0.01	0.10	257.00	293.42	257.00	171.80	0.06	0.59	1.00	0.00	0.00	85.00	89.27	203609.00	0.31	339.45	325.00
25	2	2	5021.00	30311.00	147.00	-50	Spot (Block25, Row2, Column2)	243.11	248.00	24.45	0.01	0.10	237.00	255.02	237.00	50.11	0.03	0.20	1.00	0.00	0.00	11.00	6.11	142706.00	-0.24	233.81	234.00
25	3	2	5254.00	30275.00	221.30	0	Spot (Block25, Row2, Column3)	249.07	245.00	27.34	0.01	0.11	224.00	230.07	224.00	131.15	0.01	0.57	0.00	0.00	0.00	21.00	25.07	348944.00	0.14	233.06	233.00
25	4	2	5609.00	30328.00	224.85	0	Spot (Block25, Row2, Column4)	253.44	252.00	19.45	0.00	0.08	233.00	234.95	233.00	22.76	0.00	0.10	43.00	10.00	0.00	19.00	20.44	368758.00	0.81	235.75	234.00
25	5	2	5921.00	30326.00	181.90	0	Spot (Block25, Row2, Column5)	300.52	301.00	24.60	0.00	0.08	253.00	254.24	253.00	27.83	0.00	0.11	79.00	36.00	0.00	48.00	47.52	278580.00	1.66	273.77	276.00
25	6	2	6225.00	30332.00	216.90	0	Spot (Block25, Row2, Column6)	299.24	300.00	14.02	0.00	0.05	274.00	276.70	274.00	34.36	0.00	0.12	26.00	0.00	0.00	26.00	25.24	402779.00	0.66	281.66	282.00
25	7	2	6601.00	30301.00	162.45	0	Spot (Block25, Row2, Column7)	382.71	379.00	56.93	0.00	0.15	324.00	324.56	324.00	42.06	0.00	0.13	67.00	14.00	0.00	55.00	58.71	278613.00	1.38	342.77	338.00
25	8	2	6814.00	30277.00	183.55	0	Spot (Block25, Row2, Column8)	392.58	394.00	15.48	0.00	0.04	368.00	370.47	368.00	44.53	0.00	0.12	7.00	0.00	0.00	26.00	24.58	369811.00	0.50	378.33	381.00
25	1	3	4720.00	30611.00	147.00	-50	Spot (Block25, Row3, Column1)	268.36	270.00	17.76	0.00	0.07	226.00	239.97	226.00	48.84	0.03	0.20	40.00	0.00	0.00	44.00	42.36	157526.00	0.58	249.23	246.00
25	2	3	5021.00	30611.00	147.00	-50	Spot (Block25, Row3, Column2)	250.59	251.00	21.73	0.00	0.09	227.00	238.95	227.00	45.10	0.02	0.19	19.00	0.00	0.00	24.00	23.59	147097.00	0.26	243.68	239.00
25	3	3	5314.00	30615.00	142.60	0	Spot (Block25, Row3, Column3)	302.21	303.00	22.43	0.00	0.07	221.00	225.49	221.00	25.36	0.01	0.11	99.00	90.00	0.00	82.00	81.21	167426.00	3.03	253.74	251.50
25	4	3	5628.00	30614.00	159.15	0	Spot (Block25, Row3, Column4)	282.92	284.00	18.38	0.00	0.06	241.00	246.08	241.00	35.75	0.01	0.15	64.00	2.00	0.00	43.00	41.92	197478.00	1.03	256.78	260.00
25	5	3	5935.00	30608.00	191.05	0	Spot (Block25, Row3, Column5)	343.96	346.00	28.75	0.00	0.08	274.00	273.73	274.00	25.47	0.00	0.09	93.00	74.00	0.00	72.00	69.96	352900.00	2.76	304.71	301.00
25	6	3	6253.00	30620.00	273.90	0	Spot (Block25, Row3, Column6)	339.17	335.00	28.03	0.01	0.08	299.00	307.90	299.00	39.48	0.01	0.13	45.00	11.00	0.00	36.00	40.17	742789.00	0.79	319.61	315.00
25	7	3	6559.00	30654.00	246.85	0	Spot (Block25, Row3, Column7)	409.19	404.00	36.41	0.01	0.09	341.00	340.80	341.00	82.05	0.00	0.24	33.00	0.00	0.00	63.00	68.19	721808.00	0.83	365.64	363.50
25	8	3	6815.00	30644.00	175.75	0	Spot (Block25, Row3, Column8)	414.49	414.00	21.11	0.00	0.05	372.00	374.06	372.00	82.89	0.00	0.22	2.00	0.00	0.00	42.00	42.49	358116.00	0.49	386.84	386.00
25	1	4	4727.00	30905.00	170.05	0	Spot (Block25, Row4, Column1)	295.55	284.00	141.00	0.02	0.48	218.00	219.63	218.00	17.81	0.00	0.08	95.00	87.00	0.00	66.00	77.55	237916.00	4.26	244.11	243.00
25	2	4	5080.00	30887.00	170.85	0	Spot (Block25, Row4, Column2)	253.53	253.00	19.08	0.00	0.08	233.00	238.45	233.00	34.80	0.01	0.15	26.00	0.00	0.00	20.00	20.53	205616.00	0.43	239.43	239.50
25	3	4	5323.00	30918.00	146.15	0	Spot (Block25, Row4, Column3)	552.23	551.50	102.92	0.00	0.19	262.00	265.23	262.00	44.42	0.01	0.17	100.00	98.00	0.00	289.50	290.23	321396.00	6.46	350.61	340.50
25	4	4	5621.00	30910.00	147.00	-50	Spot (Block25, Row4, Column4)	313.62	310.00	22.76	0.01	0.07	293.00	286.58	293.00	37.81	0.01	0.13	16.00	3.00	0.00	17.00	20.62	185038.00	0.72	334.35	323.00
25	5	4	5922.00	30910.00	147.00	-50	Spot (Block25, Row4, Column5)	306.34	308.00	14.68	0.00	0.05	295.00	294.39	295.00	26.13	0.00	0.09	15.00	0.00	0.00	13.00	11.34	179515.00	0.46	298.24	297.00
25	6	4	6218.00	30895.00	192.10	0	Spot (Block25, Row4, Column6)	420.77	419.00	47.79	0.00	0.11	295.00	303.33	295.00	78.78	0.01	0.26	86.00	28.00	0.00	124.00	125.77	438867.00	1.49	346.33	344.00
25	7	4	6522.00	30909.00	147.00	-50	Spot (Block25, Row4, Column7)	370.93	372.00	26.91	0.00	0.07	314.00	321.32	314.00	80.46	0.01	0.25	20.00	0.00	0.00	58.00	56.93	218104.00	0.62	356.02	353.00
25	8	4	6812.00	30923.00	138.65	0	Spot (Block25, Row4, Column8)	2259.81	2258.00	774.54	0.00	0.34	352.00	360.74	352.00	57.56	0.01	0.16	100.00	100.00	0.00	1906.00	1907.81	1193180.00	32.99	875.01	763.00
25	1	5	4721.00	31211.00	147.00	-50	Spot (Block25, Row5, Column1)	261.52	263.00	20.90	0.00	0.08	238.00	240.86	238.00	27.59	0.01	0.11	45.00	6.00	0.00	25.00	23.52	153513.00	0.75	244.21	244.00
25	2	5	5015.00	31228.00	215.10	0	Spot (Block25, Row5, Column2)	301.31	301.00	21.96	0.00	0.07	264.00	261.98	264.00	37.10	0.00	0.14	48.00	5.00	0.00	37.00	37.31	398326.00	1.06	279.06	284.00
25	3	5	5297.00	31236.00	217.65	0	Spot (Block25, Row5, Column3)	325.25	322.00	26.78	0.00	0.08	288.00	286.40	288.00	32.60	0.00	0.11	52.00	7.00	0.00	34.00	37.25	441691.00	1.19	299.96	301.00
25	4	5	5615.00	31190.00	162.55	0	Spot (Block25, Row5, Column4)	375.55	379.00	28.99	0.00	0.08	302.00	301.52	302.00	23.53	0.00	0.08	92.00	79.00	0.00	77.00	73.55	275276.00	3.15	336.01	334.50
25	5	5	5917.00	31213.00	134.25	0	Spot (Block25, Row5, Column5)	760.59	792.50	109.00	0.02	0.14	292.00	290.52	292.00	28.65	0.00	0.10	100.00	100.00	0.00	500.50	468.59	368127.00	16.41	443.99	431.50
25	6	5	6242.00	31241.00	166.90	0	Spot (Block25, Row5, Column6)	318.05	316.00	28.77	0.00	0.09	284.00	284.54	284.00	29.52	0.00	0.10	53.00	17.00	0.00	32.00	34.05	245853.00	1.13	304.96	303.00
25	7	5	6522.00	31209.00	147.00	-50	Spot (Block25, Row5, Column7)	325.74	328.00	23.51	0.00	0.07	305.00	305.49	305.00	38.20	0.00	0.13	25.00	0.00	0.00	23.00	20.74	191533.00	0.53	314.60	315.00
25	8	5	6818.00	31222.00	166.40	0	Spot (Block25, Row5, Column8)	493.89	470.00	91.84	0.02	0.19	339.00	346.78	339.00	43.91	0.01	0.13	95.00	76.00	0.00	131.00	154.89	379803.00	3.35	393.69	395.00
25	1	6	4721.00	31511.00	147.00	-50	Spot (Block25, Row6, Column1)	295.83	292.00	23.15	0.01	0.08	273.00	270.77	273.00	24.51	0.00	0.09	38.00	14.00	0.00	19.00	22.83	173655.00	1.02	288.76	292.50
25	2	6	5027.00	31456.00	140.60	0	Spot (Block25, Row6, Column2)	306.93	306.00	17.23	0.00	0.06	275.00	275.03	275.00	20.70	0.00	0.08	74.00	26.00	0.00	31.00	31.93	165742.00	1.54	292.33	293.00
25	3	6	5309.00	31490.00	182.45	0	Spot (Block25, Row6, Column3)	358.41	359.00	35.92	0.00	0.10	278.00	278.10	278.00	21.85	0.00	0.08	96.00	82.00	0.00	81.00	80.41	335834.00	3.67	305.91	306.00
25	4	6	5620.00	31519.00	147.75	0	Spot (Block25, Row6, Column4)	395.90	374.00	202.84	0.02	0.51	284.00	290.10	284.00	187.89	0.01	0.65	2.00	2.00	0.00	90.00	111.90	234767.00	0.56	329.43	328.00
25	5	6	5935.00	31518.00	148.95	0	Spot (Block25, Row6, Column5)	567.33	604.00	141.43	0.03	0.25	287.00	292.46	287.00	180.18	0.01	0.62	77.00	39.00	0.00	317.00	280.33	343234.00	1.53	386.26	319.50
25	6	6	6222.00	31509.00	147.00	-50	Spot (Block25, Row6, Column6)	323.62	324.00	26.10	0.00	0.08	297.00	296.57	297.00	23.56	0.00	0.08	54.00	20.00	0.00	27.00	26.62	190291.00	1.15	334.52	337.50
25	7	6	6543.00	31478.00	150.70	0	Spot (Block25, Row6, Column7)	384.72	384.00	33.56	0.00	0.09	313.00	314.43	313.00	32.87	0.00	0.10	87.00	55.00	0.00	71.00	71.72	239293.00	2.14	349.82	348.00
25	8	6	6836.00	31525.00	145.25	0	Spot (Block25, Row6, Column8)	459.52	444.00	75.23	0.01	0.16	331.00	332.64	331.00	29.72	0.00	0.09	94.00	80.00	0.00	113.00	128.52	264226.00	4.27	371.49	376.00
25	1	7	4720.00	31800.00	180.50	0	Spot (Block25, Row7, Column1)	307.16	307.00	17.25	0.00	0.06	283.00	297.89	283.00	144.90	0.02	0.49	0.00	0.00	0.00	24.00	24.16	280134.00	0.06	290.24	288.00
25	2	7	5021.00	31811.00	147.00	-50	Spot (Block25, Row7, Column2)	310.63	296.00	160.64	0.02	0.52	267.00	266.23	267.00	25.56	0.00	0.10	55.00	13.00	0.00	29.00	43.63	182340.00	1.74	274.60	274.00
25	3	7	5293.00	31822.00	165.90	0	Spot (Block25, Row7, Column3)	297.20	298.00	18.09	0.00	0.06	265.00	265.07	265.00	25.18	0.00	0.10	66.00	16.00	0.00	33.00	32.20	226463.00	1.28	288.52	287.00
25	4	7	5662.00	31752.00	244.90	0	Spot (Block25, Row7, Column4)	292.44	287.00	73.84	0.01	0.25	273.00	286.15	273.00	220.88	0.02	0.77	0.00	0.00	0.00	14.00	19.44	506213.00	0.03	274.69	272.00
25	5	7	5922.00	31810.00	147.00	-50	Spot (Block25, Row7, Column5)	311.33	307.00	50.24	0.01	0.16	283.00	289.85	283.00	124.26	0.01	0.43	0.00	0.00	0.00	24.00	28.33	183061.00	0.17	319.92	309.00
25	6	7	6222.00	31810.00	147.00	-50	Spot (Block25, Row7, Column6)	308.70	309.00	22.58	0.00	0.07	290.00	290.49	290.00	61.72	0.00	0.21	2.00	0.00	0.00	19.00	18.70	181513.00	0.29	292.15	294.50
25	7	7	6534.00	31818.00	167.10	0	Spot (Block25, Row7, Column7)	362.50	363.00	24.20	0.00	0.07	302.00	304.42	302.00	24.65	0.00	0.08	90.00	69.00	0.00	61.00	60.50	280940.00	2.36	335.77	325.00
25	8	7	6823.00	31809.00	147.00	-50	Spot (Block25, Row7, Column8)	304.69	303.00	16.35	0.00	0.05	317.00	324.40	317.00	36.89	0.01	0.11	0.00	0.00	0.00	-14.00	-12.31	180073.00	-0.53	303.41	302.00
25	1	8	4710.00	32120.00	149.70	0	Spot (Block25, Row8, Column1)	63825.01	65535.00	6957.71	0.01	0.11	299.00	360.38	299.00	282.79	0.08	0.78	100.00	100.00	91.13	65236.00	63526.01	38869768.00	224.42	15855.93	11912.00
25	2	8	5021.00	32111.00	147.00	-50	Spot (Block25, Row8, Column2)	283.36	280.00	25.23	0.01	0.09	270.00	295.74	270.00	196.10	0.04	0.66	0.00	0.00	0.00	10.00	13.36	166334.00	-0.06	279.72	276.50
25	3	8	5306.00	32121.00	164.90	0	Spot (Block25, Row8, Column3)	304.10	305.00	18.58	0.00	0.06	265.00	263.44	265.00	24.99	0.00	0.09	79.00	27.00	0.00	40.00	39.10	229597.00	1.63	278.17	277.00
25	4	8	5619.00	32060.00	138.50	0	Spot (Block25, Row8, Column4)	306.79	301.00	33.92	0.01	0.11	265.00	271.42	265.00	103.69	0.01	0.38	7.00	0.00	0.00	36.00	41.79	157690.00	0.34	279.08	282.00
25	5	8	5922.00	32110.00	147.00	-50	Spot (Block25, Row8, Column5)	280.05	282.00	14.97	0.00	0.05	262.00	271.23	262.00	116.35	0.02	0.43	0.00	0.00	0.00	20.00	18.05	164670.00	0.08	288.49	290.00
25	6	8	6199.00	32153.00	123.20	0	Spot (Block25, Row8, Column6)	294.37	295.00	20.15	0.00	0.07	263.00	265.37	263.00	55.24	0.00	0.21	13.00	0.00	0.00	32.00	31.37	118633.00	0.53	277.87	277.00
25	7	8	6504.00	32113.00	218.90	0	Spot (Block25, Row8, Column7)	329.26	330.00	28.67	0.00	0.09	283.00	284.12	283.00	39.85	0.00	0.14	61.00	10.00	0.00	47.00	46.26	451417.00	1.13	299.94	300.00
25	8	8	6827.00	32114.00	123.60	0	Spot (Block25, Row8, Column8)	9197.74	9142.00	3496.86	0.00	0.38	307.00	317.75	307.00	51.89	0.01	0.16	100.00	100.00	0.00	8835.00	8890.74	3725086.00	171.12	2291.98	1911.00
26	1	1	9217.00	30010.00	161.40	0	Spot (Block26, Row1, Column1)	64770.29	65535.00	3472.50	0.01	0.05	7001.00	7066.84	7001.00	992.64	0.00	0.14	100.00	100.00	91.36	58534.00	57769.29	46505516.00	58.13	25905.36	22213.50
26	2	1	9511.00	30019.00	150.15	0	Spot (Block26, Row1, Column2)	15305.60	14926.50	3795.50	0.01	0.25	6961.00	7056.16	6961.00	954.19	0.01	0.14	99.00	99.00	0.00	7965.50	8344.60	9367029.00	8.65	9433.25	9406.50
26	3	1	9821.00	30012.00	147.95	0	Spot (Block26, Row1, Column3)	15094.39	13689.00	5543.37	0.04	0.37	6805.00	6886.78	6805.00	897.83	0.01	0.13	96.00	92.00	0.00	6884.00	8289.39	9101916.00	9.14	8643.95	8554.00
26	4	1	10110.00	30009.00	147.45	0	Spot (Block26, Row1, Column4)	14070.58	13972.00	3443.62	0.00	0.24	7012.00	7068.54	7012.00	922.20	0.00	0.13	99.00	95.00	0.00	6960.00	7058.58	8343853.00	7.59	8957.83	8662.00
26	5	1	10415.00	30012.00	142.80	0	Spot (Block26, Row1, Column5)	39589.84	39087.00	19931.76	0.01	0.50	7241.00	7311.51	7241.00	1019.51	0.00	0.14	100.00	99.00	18.20	31846.00	32348.84	21972440.00	31.66	14885.29	13168.00
26	6	1	10718.00	30011.00	145.65	0	Spot (Block26, Row1, Column6)	32021.90	31302.00	13677.84	0.01	0.43	7455.00	7530.64	7455.00	1007.86	0.00	0.13	100.00	100.00	0.34	23847.00	24566.90	18604720.00	24.30	13260.09	11942.00
26	7	1	11023.00	30010.00	155.85	0	Spot (Block26, Row1, Column7)	51069.80	61730.50	16908.40	0.08	0.33	7653.00	7723.67	7653.00	1025.91	0.00	0.13	100.00	100.00	46.86	54077.50	43416.80	34114892.00	42.25	18623.29	17196.00
26	8	1	11322.00	30009.00	159.90	0	Spot (Block26, Row1, Column8)	9733.37	9716.50	1085.67	0.00	0.11	7998.00	8048.87	7998.00	1057.94	0.00	0.13	69.00	36.00	0.00	1718.50	1735.37	6852294.00	1.59	8535.83	8530.00
26	1	2	9200.00	30323.00	225.85	0	Spot (Block26, Row2, Column1)	7583.81	7600.00	888.39	0.00	0.12	6687.00	6744.26	6687.00	922.55	0.00	0.14	49.00	14.00	0.00	913.00	896.81	11079952.00	0.91	6992.44	6896.50
26	2	2	9516.00	30318.00	120.60	0	Spot (Block26, Row2, Column2)	18132.45	17958.00	4263.74	0.00	0.24	6832.00	6892.07	6832.00	905.85	0.00	0.13	100.00	100.00	0.00	11126.00	11300.45	6999124.00	12.41	10141.88	9646.50
26	3	2	9814.00	30321.00	166.60	0	Spot (Block26, Row2, Column3)	8352.96	8303.00	990.25	0.00	0.12	6789.00	6852.29	6789.00	890.72	0.00	0.13	69.00	39.00	0.00	1514.00	1563.96	6440132.00	1.68	7462.49	7356.00
26	4	2	10121.00	30317.00	161.75	0	Spot (Block26, Row2, Column4)	12936.45	12815.50	2387.57	0.00	0.18	6908.00	6948.83	6908.00	935.75	0.00	0.13	99.00	98.00	0.00	5907.50	6028.45	9365990.00	6.40	9090.83	9166.00
26	5	2	10422.00	30315.00	198.55	0	Spot (Block26, Row2, Column5)	12327.22	12087.50	2109.63	0.01	0.17	6969.00	6994.76	6969.00	878.32	0.00	0.13	99.00	97.00	0.00	5118.50	5358.22	13732520.00	6.07	8535.01	8527.50
26	6	2	10710.00	30313.00	138.95	0	Spot (Block26, Row2, Column6)	11148.35	10946.00	1913.32	0.01	0.17	7070.00	7114.52	7070.00	918.37	0.00	0.13	97.00	88.00	0.00	3876.00	4078.35	5797140.00	4.39	8705.69	8507.00
26	7	2	11020.00	30308.00	149.20	0	Spot (Block26, Row2, Column7)	11939.83	11729.00	2910.66	0.01	0.24	7073.00	7174.18	7073.00	974.33	0.01	0.14	93.00	81.00	0.00	4656.00	4866.83	7271357.00	4.89	8406.21	8589.00
26	8	2	11309.00	30311.00	114.20	0	Spot (Block26, Row2, Column8)	8367.51	8494.00	931.61	0.01	0.11	7250.00	7348.05	7250.00	993.08	0.01	0.14	57.00	12.00	0.00	1244.00	1117.51	2844955.00	1.03	7661.24	7466.50
26	1	3	9221.00	30616.00	144.00	0	Spot (Block26, Row3, Column1)	25675.97	25238.00	11487.51	0.01	0.45	6463.00	6490.44	6463.00	850.22	0.00	0.13	100.00	99.00	0.00	18775.00	19212.97	14352870.00	22.57	10634.18	10110.50
26	2	3	9519.00	30607.00	174.40	0	Spot (Block26, Row3, Column2)	8722.54	8648.00	1120.14	0.00	0.13	6689.50	6745.91	6689.50	899.03	0.00	0.13	83.00	57.00	0.00	1958.50	2033.04	7344382.00	2.20	7449.22	7220.50
26	3	3	9802.00	30607.00	186.80	0	Spot (Block26, Row3, Column3)	8846.10	8531.50	1722.12	0.02	0.19	6820.00	6878.68	6820.00	910.27	0.00	0.13	73.00	46.00	0.00	1711.50	2026.10	8686870.00	2.16	7695.19	7638.50
26	4	3	10118.00	30616.00	143.50	0	Spot (Block26, Row3, Column4)	25552.72	24871.00	9665.84	0.01	0.38	6815.00	6863.29	6815.00	911.41	0.00	0.13	100.00	100.00	0.00	18056.00	18737.72	14130652.00	20.51	11801.73	11218.00
26	5	3	10422.00	30613.00	163.25	0	Spot (Block26, Row3, Column5)	9030.69	8865.50	1532.23	0.01	0.17	6838.50	6859.01	6838.50	893.11	0.00	0.13	82.00	56.00	0.00	2027.00	2192.19	6646588.00	2.43	7593.82	7637.00
26	6	3	10715.00	30622.00	168.25	0	Spot (Block26, Row3, Column6)	12232.96	11869.00	2531.00	0.01	0.21	6847.00	6908.29	6847.00	894.27	0.00	0.13	99.00	94.00	0.00	5022.00	5385.96	9590640.00	5.95	8610.54	8528.00
26	7	3	11024.00	30613.00	143.05	0	Spot (Block26, Row3, Column7)	21670.14	20909.00	9369.25	0.02	0.43	6769.00	6821.89	6769.00	870.70	0.00	0.13	99.00	96.00	0.00	14140.00	14901.14	12113611.00	17.05	9880.13	9274.00
26	8	3	11316.00	30616.00	166.85	0	Spot (Block26, Row3, Column8)	8597.76	8431.50	1177.11	0.01	0.14	6832.50	6886.88	6832.50	914.55	0.00	0.13	75.00	43.00	0.00	1599.00	1765.26	6637473.00	1.87	7400.59	7313.00
26	1	4	9222.00	30916.00	142.20	0	Spot (Block26, Row4, Column1)	24903.11	24067.50	9175.47	0.01	0.37	6479.00	6528.06	6479.00	867.78	0.00	0.13	100.00	100.00	0.00	17588.50	18424.11	13597098.00	21.17	10963.28	10470.00
26	2	4	9514.00	30937.00	208.90	0	Spot (Block26, Row4, Column2)	9638.27	9497.50	1613.84	0.01	0.17	6578.00	6639.14	6578.00	950.67	0.00	0.14	91.00	75.00	0.00	2919.50	3060.27	11970730.00	3.15	7532.33	7421.00
26	3	4	9819.00	30912.00	140.15	0	Spot (Block26, Row4, Column3)	49170.70	53711.00	16976.79	0.04	0.35	6611.00	6678.89	6611.00	947.93	0.00	0.14	100.00	100.00	38.35	47100.00	42559.70	26158956.00	44.83	18554.63	16154.00
26	4	4	10107.00	30911.00	192.10	0	Spot (Block26, Row4, Column4)	8275.11	8117.00	1339.22	0.01	0.16	6601.00	6658.26	6601.00	916.03	0.00	0.14	69.00	40.00	0.00	1516.00	1674.11	8589567.00	1.77	7298.27	7316.00
26	5	4	10399.00	30907.00	187.45	0	Spot (Block26, Row4, Column5)	7873.97	7775.00	1071.08	0.01	0.14	6556.00	6629.46	6556.00	915.17	0.00	0.14	62.00	30.00	0.00	1219.00	1317.97	7803103.00	1.36	7116.25	7177.00
26	6	4	10715.00	30902.00	201.80	0	Spot (Block26, Row4, Column6)	11933.34	11699.00	1950.45	0.01	0.16	6544.00	6635.80	6544.00	926.77	0.01	0.14	99.00	97.00	0.00	5155.00	5389.34	13794941.00	5.72	8137.49	8061.00
26	7	4	11015.00	30909.00	147.40	0	Spot (Block26, Row4, Column7)	20343.32	17720.00	10205.07	0.06	0.50	6528.00	6608.19	6528.00	886.91	0.01	0.13	99.00	97.00	0.00	11192.00	13815.32	12063590.00	15.49	9471.20	8987.00
26	8	4	11314.00	30922.00	152.45	0	Spot (Block26, Row4, Column8)	12407.14	11745.00	2993.73	0.02	0.24	6653.50	6732.91	6653.50	944.11	0.01	0.14	98.00	93.00	0.00	5091.50	5753.64	7903351.00	6.01	8165.66	8254.50
26	1	5	9214.00	31214.00	96.35	0	Spot (Block26, Row5, Column1)	15793.32	15818.00	2428.26	0.00	0.15	6719.00	6784.74	6719.00	939.02	0.00	0.14	100.00	100.00	0.00	9099.00	9074.32	3711430.00	9.59	9658.14	9442.00
26	2	5	9508.00	31208.00	198.30	0	Spot (Block26, Row5, Column2)	9482.71	9379.00	1537.10	0.00	0.16	6709.00	6781.75	6709.00	910.83	0.00	0.13	90.00	71.00	0.00	2670.00	2773.71	10573220.00	2.97	7786.70	7788.00
26	3	5	9816.00	31232.00	176.50	0	Spot (Block26, Row5, Column3)	12418.97	12283.00	2447.43	0.00	0.20	6601.00	6663.73	6601.00	969.42	0.00	0.15	99.00	96.00	0.00	5682.00	5817.97	10829341.00	5.94	8575.09	8558.00
26	4	5	10118.00	31214.00	145.35	0	Spot (Block26, Row5, Column4)	17206.96	16227.00	5455.55	0.03	0.32	6455.00	6512.26	6455.00	939.60	0.00	0.14	100.00	99.00	0.00	9772.00	10751.96	9894000.00	11.38	9173.18	9016.00
26	5	5	10420.00	31215.00	145.45	0	Spot (Block26, Row5, Column5)	57390.28	65535.00	12617.22	0.06	0.22	6428.00	6513.66	6428.00	970.11	0.01	0.15	100.00	100.00	61.66	59107.00	50962.28	33229220.00	52.44	18735.85	18103.00
26	6	5	10716.00	31217.00	180.85	0	Spot (Block26, Row5, Column6)	9553.38	9073.00	1995.52	0.02	0.21	6456.00	6548.24	6456.00	893.54	0.01	0.14	88.00	71.00	0.00	2617.00	3097.38	8770007.00	3.36	7435.46	7422.00
26	7	5	11020.00	31226.00	184.50	0	Spot (Block26, Row5, Column7)	10347.77	10202.50	1855.49	0.01	0.18	6598.00	6680.59	6598.00	931.28	0.01	0.14	95.00	81.00	0.00	3604.50	3749.77	9913161.00	3.94	7958.44	7959.50
26	8	5	11320.00	31213.00	145.25	0	Spot (Block26, Row5, Column8)	41177.43	41045.00	21164.78	0.00	0.51	6534.50	6608.75	6534.50	899.68	0.00	0.14	100.00	99.00	29.39	34510.50	34642.93	23677124.00	38.42	13217.28	12261.00
26	1	6	9217.00	31519.00	168.50	0	Spot (Block26, Row6, Column1)	11713.08	11407.50	2553.51	0.01	0.22	6703.00	6766.20	6703.00	904.08	0.00	0.13	97.00	93.00	0.00	4704.50	5010.08	9276760.00	5.47	8361.21	8283.50
26	2	6	9518.00	31521.00	189.25	0	Spot (Block26, Row6, Column2)	9614.10	9460.00	1393.79	0.01	0.14	6744.00	6830.56	6744.00	949.01	0.01	0.14	93.00	74.00	0.00	2716.00	2870.10	9710245.00	2.93	7835.65	7718.50
26	3	6	9813.00	31511.00	146.00	0	Spot (Block26, Row6, Column3)	41282.25	40538.00	18186.42	0.01	0.44	6730.00	6829.14	6730.00	1023.10	0.01	0.15	100.00	100.00	19.62	33808.00	34552.25	23985096.00	33.68	14056.28	12962.00
26	4	6	10125.00	31519.00	157.80	0	Spot (Block26, Row6, Column4)	11101.18	10567.00	4548.06	0.02	0.41	6497.00	6568.10	6497.00	975.64	0.00	0.15	93.00	81.00	0.15	4070.00	4604.18	7582107.00	4.65	8011.82	7803.00
26	5	6	10421.00	31516.00	146.20	0	Spot (Block26, Row6, Column5)	59351.03	65535.00	11137.22	0.04	0.19	6415.00	6491.76	6415.00	971.03	0.01	0.15	100.00	100.00	69.30	59120.00	52936.03	34601920.00	54.44	20454.39	18088.00
26	6	6	10720.00	31513.00	162.80	0	Spot (Block26, Row6, Column6)	9134.93	8795.00	1787.06	0.02	0.20	6490.50	6531.67	6490.50	917.94	0.00	0.14	83.00	65.00	0.00	2304.50	2644.43	6695904.00	2.84	7222.49	7192.00
26	7	6	11021.00	31512.00	147.00	0	Spot (Block26, Row6, Column7)	29045.18	27174.50	13937.43	0.03	0.48	6663.00	6729.95	6663.00	951.02	0.00	0.14	100.00	100.00	0.67	20511.50	22382.18	17252840.00	23.46	11091.32	10644.00
26	8	6	11326.00	31513.00	146.10	0	Spot (Block26, Row6, Column8)	35487.89	33032.00	18676.52	0.03	0.53	6594.00	6649.96	6594.00	948.71	0.00	0.14	100.00	99.00	9.98	26438.00	28893.89	20618524.00	30.40	12901.05	11920.00
26	1	7	9218.00	31832.00	197.95	0	Spot (Block26, Row7, Column1)	11627.69	11446.00	2069.00	0.01	0.18	6990.00	7062.34	6990.00	1067.06	0.00	0.15	98.00	87.00	0.00	4456.00	4637.69	12941618.00	4.28	8542.51	8395.00
26	2	7	9524.00	31816.00	189.80	0	Spot (Block26, Row7, Column2)	8504.98	8254.00	1369.21	0.01	0.16	6629.00	6709.14	6629.00	902.70	0.01	0.13	77.00	45.00	0.00	1625.00	1875.98	8632550.00	1.99	7335.57	7386.50
26	3	7	9819.00	31813.00	216.65	0	Spot (Block26, Row7, Column3)	7615.42	7539.00	929.41	0.00	0.12	6578.00	6685.94	6578.00	947.92	0.01	0.14	50.00	21.00	0.00	961.00	1037.42	10212277.00	0.98	6919.27	6854.50
26	4	7	10118.00	31814.00	191.70	0	Spot (Block26, Row7, Column4)	7922.11	7831.50	1023.06	0.00	0.13	6548.50	6614.79	6548.50	900.43	0.00	0.14	67.00	33.00	0.00	1283.00	1373.61	8207307.00	1.45	7006.27	6990.00
26	5	7	10417.00	31816.00	177.95	0	Spot (Block26, Row7, Column5)	11686.69	11473.50	2721.23	0.01	0.23	6530.00	6584.45	6530.00	904.97	0.00	0.14	97.00	92.00	0.00	4943.50	5156.69	10377785.00	5.64	8120.32	8126.50
26	6	7	10715.00	31822.00	178.90	0	Spot (Block26, Row7, Column6)	9485.97	9301.00	1489.47	0.01	0.16	6464.00	6484.28	6464.00	871.60	0.00	0.13	93.00	81.00	0.00	2837.00	3021.97	8508915.00	3.44	7557.58	7516.50
26	7	7	11014.00	31821.00	147.35	0	Spot (Block26, Row7, Column7)	25946.28	25448.00	9732.48	0.01	0.38	6530.00	6571.25	6530.00	921.65	0.00	0.14	100.00	100.00	0.00	18918.00	19416.28	15386145.00	21.02	11130.21	10346.00
26	8	7	11322.00	31817.00	156.30	0	Spot (Block26, Row7, Column8)	16115.69	15989.50	2940.52	0.00	0.18	6610.50	6667.58	6610.50	933.47	0.00	0.14	100.00	99.00	0.00	9379.00	9505.19	10958669.00	10.12	9421.03	8986.50
26	1	8	9212.00	32118.00	149.40	0	Spot (Block26, Row8, Column1)	64674.30	65535.00	3999.06	0.01	0.06	7058.00	7170.02	7058.00	1080.20	0.01	0.15	100.00	100.00	92.97	58477.00	57616.30	39581020.00	53.23	25663.00	23387.00
26	2	8	9521.00	32123.00	176.50	0	Spot (Block26, Row8, Column2)	9425.71	9089.00	1766.63	0.02	0.19	6760.00	6856.29	6760.00	1009.68	0.01	0.15	85.00	59.00	0.00	2329.00	2665.71	8200371.00	2.54	7554.52	7704.00
26	3	8	9815.00	32116.00	145.15	0	Spot (Block26, Row8, Column3)	18684.52	17199.00	8031.28	0.04	0.43	6690.50	6781.72	6690.50	966.46	0.01	0.14	99.00	94.00	0.00	10508.50	11994.02	10743596.00	12.32	9384.49	9359.50
26	4	8	10119.00	32120.00	148.95	0	Spot (Block26, Row8, Column4)	10915.59	10868.00	1697.41	0.00	0.16	6688.00	6768.40	6688.00	958.80	0.01	0.14	99.00	93.00	0.00	4180.00	4227.59	6549357.00	4.33	8134.04	8307.00
26	5	8	10407.00	32126.00	201.55	0	Spot (Block26, Row8, Column5)	8288.36	8207.00	1131.50	0.00	0.14	6717.00	6766.53	6717.00	948.02	0.00	0.14	70.00	36.00	0.00	1490.00	1571.36	9539904.00	1.61	7294.07	7424.00
26	6	8	10716.00	32113.00	155.55	0	Spot (Block26, Row8, Column6)	15061.64	14481.00	3751.16	0.02	0.25	6747.00	6806.56	6747.00	997.10	0.00	0.15	99.00	98.00	0.00	7734.00	8314.64	10015989.00	8.28	8902.70	8850.00
26	7	8	11022.00	32114.00	142.10	0	Spot (Block26, Row8, Column7)	18716.94	18527.50	5606.96	0.00	0.30	6819.00	6886.00	6819.00	993.68	0.00	0.14	100.00	100.00	0.00	11708.50	11897.94	10294317.00	11.91	9738.79	9685.00
26	8	8	11326.00	32114.00	122.30	0	Spot (Block26, Row8, Column8)	23612.12	22502.50	6696.97	0.02	0.28	6870.00	6924.76	6870.00	957.09	0.00	0.14	100.00	100.00	0.00	15632.50	16742.12	9397625.00	17.44	11653.96	11432.00
27	1	1	13722.00	30011.00	163.50	0	Spot (Block27, Row1, Column1)	62936.54	65535.00	6626.29	0.02	0.11	1217.00	1301.67	1217.00	357.08	0.03	0.27	100.00	100.00	80.51	64318.00	61719.54	46510552.00	172.61	16918.04	13893.50
27	2	1	14029.00	30003.00	175.05	0	Spot (Block27, Row1, Column2)	1430.33	1398.00	148.76	0.01	0.10	1193.00	1246.44	1193.00	310.32	0.02	0.25	35.00	0.00	0.00	205.00	237.33	1227227.00	0.59	1332.35	1302.00
27	3	1	14326.00	30002.00	187.00	0	Spot (Block27, Row1, Column3)	1325.87	1305.00	131.41	0.01	0.10	1136.00	1162.65	1136.00	151.38	0.01	0.13	60.00	15.00	0.00	169.00	189.87	1305979.00	1.08	1223.68	1216.50
27	4	1	14618.00	30004.00	169.70	0	Spot (Block27, Row1, Column4)	1328.62	1307.00	129.38	0.01	0.10	1092.00	1107.94	1092.00	115.41	0.01	0.10	82.00	44.00	0.00	215.00	236.62	1062893.00	1.91	1219.36	1210.00
27	5	1	14923.00	30008.00	186.25	0	Spot (Block27, Row1, Column5)	1319.46	1297.50	138.60	0.01	0.11	1039.00	1052.19	1039.00	88.21	0.01	0.08	93.00	78.00	0.00	258.50	280.46	1287794.00	3.03	1150.12	1131.50
27	6	1	15225.00	30009.00	177.75	0	Spot (Block27, Row1, Column6)	1262.49	1235.00	146.51	0.01	0.12	1030.00	1038.55	1030.00	81.80	0.00	0.08	79.00	59.00	0.00	205.00	232.49	1112256.00	2.74	1162.19	1114.00
27	7	1	15534.00	30011.00	188.50	0	Spot (Block27, Row1, Column7)	1441.92	1446.00	196.53	0.00	0.14	1063.00	1066.94	1063.00	89.77	0.00	0.08	94.00	82.00	0.00	383.00	378.92	1440475.00	4.18	1171.94	1148.00
27	8	1	15831.00	30001.00	196.25	0	Spot (Block27, Row1, Column8)	1514.15	1475.00	205.05	0.01	0.14	1117.00	1135.39	1117.00	103.96	0.01	0.09	95.00	83.00	0.00	358.00	397.15	1645881.00	3.64	1256.18	1224.00
27	1	2	13708.00	30302.00	191.60	0	Spot (Block27, Row2, Column1)	1344.26	1313.00	116.83	0.01	0.09	1163.00	1200.64	1163.00	278.41	0.01	0.23	18.00	0.00	0.00	150.00	181.26	1391305.00	0.52	1281.59	1280.50
27	2	2	14019.00	30316.00	155.40	0	Spot (Block27, Row2, Column2)	1262.59	1233.00	113.67	0.01	0.09	1068.00	1081.62	1068.00	112.45	0.01	0.10	78.00	32.00	0.00	165.00	194.59	838362.00	1.61	1137.47	1125.00
27	3	2	14338.00	30306.00	217.10	0	Spot (Block27, Row2, Column3)	1288.61	1264.00	143.86	0.01	0.11	1045.00	1054.58	1045.00	87.73	0.00	0.08	90.00	58.00	0.00	219.00	243.61	1740915.00	2.67	1120.76	1101.00
27	4	2	14634.00	30310.00	208.70	0	Spot (Block27, Row2, Column4)	1245.68	1229.00	126.46	0.01	0.10	1039.00	1050.47	1039.00	84.01	0.00	0.08	80.00	56.00	0.00	190.00	206.68	1540902.00	2.32	1122.26	1095.00
27	5	2	14929.00	30324.00	185.55	0	Spot (Block27, Row2, Column5)	1178.46	1182.00	120.60	0.00	0.10	1005.00	1017.37	1005.00	76.02	0.01	0.07	78.00	57.00	0.00	177.00	173.46	1139573.00	2.12	1074.65	1078.00
27	6	2	15223.00	30314.00	196.25	0	Spot (Block27, Row2, Column6)	1191.76	1189.00	111.20	0.00	0.09	1009.00	1013.75	1009.00	75.19	0.00	0.07	84.00	60.00	0.00	180.00	182.76	1296634.00	2.37	1100.44	1099.00
27	7	2	15522.00	30302.00	203.85	0	Spot (Block27, Row2, Column7)	1226.37	1210.00	112.78	0.01	0.09	1025.00	1038.91	1025.00	124.51	0.01	0.12	69.00	37.00	0.00	185.00	201.37	1440984.00	1.51	1114.56	1102.00
27	8	2	15821.00	30315.00	140.85	0	Spot (Block27, Row2, Column8)	1185.66	1193.00	72.59	0.00	0.06	1070.00	1074.74	1070.00	92.08	0.00	0.09	67.00	12.00	0.00	123.00	115.66	636702.00	1.20	1141.89	1123.00
27	1	3	13725.00	30623.00	170.30	0	Spot (Block27, Row3, Column1)	1352.81	1324.00	147.44	0.01	0.11	1088.00	1102.76	1088.00	117.37	0.01	0.11	83.00	50.00	0.00	236.00	264.81	1091718.00	2.13	1214.39	1199.00
27	2	3	14016.00	30612.00	184.90	0	Spot (Block27, Row3, Column2)	1241.36	1205.00	140.58	0.01	0.11	1020.00	1035.59	1020.00	79.54	0.01	0.08	86.00	61.00	0.00	185.00	221.36	1184262.00	2.59	1106.71	1096.50
27	3	3	14321.00	30608.00	188.15	0	Spot (Block27, Row3, Column3)	1296.39	1269.00	155.18	0.01	0.12	1026.00	1042.99	1026.00	81.96	0.01	0.08	95.00	76.00	0.00	243.00	270.39	1296385.00	3.09	1128.98	1118.00
27	4	3	14629.00	30616.00	194.95	0	Spot (Block27, Row3, Column4)	1265.07	1213.50	149.59	0.02	0.12	1017.00	1033.91	1017.00	86.91	0.01	0.08	91.00	59.00	0.00	196.50	248.07	1358685.00	2.66	1137.96	1122.00
27	5	3	14932.00	30611.00	199.70	0	Spot (Block27, Row3, Column5)	1204.74	1174.00	147.54	0.01	0.12	992.00	1000.47	992.00	83.37	0.00	0.08	83.00	54.00	0.00	182.00	212.74	1368586.00	2.45	1072.11	1041.00
27	6	3	15229.00	30613.00	206.60	0	Spot (Block27, Row3, Column6)	1156.74	1124.00	107.73	0.01	0.09	981.00	983.34	981.00	76.34	0.00	0.08	85.00	48.00	0.00	143.00	175.74	1406592.00	2.27	1066.52	1076.00
27	7	3	15536.00	30620.00	216.20	0	Spot (Block27, Row3, Column7)	1181.27	1178.00	116.13	0.00	0.10	997.00	1007.07	997.00	124.51	0.00	0.12	63.00	28.00	0.00	181.00	184.27	1577002.00	1.40	1049.81	1018.50
27	8	3	15826.00	30615.00	191.45	0	Spot (Block27, Row3, Column8)	1180.77	1171.00	101.21	0.00	0.09	1015.00	1028.60	1015.00	84.17	0.01	0.08	75.00	45.00	0.00	156.00	165.77	1219738.00	1.81	1075.40	1084.00
27	1	4	13718.00	30917.00	169.05	0	Spot (Block27, Row4, Column1)	1342.07	1297.00	159.72	0.01	0.12	1084.00	1090.67	1084.00	117.70	0.00	0.11	75.00	44.00	0.00	213.00	258.07	1073655.00	2.14	1194.98	1183.00
27	2	4	14027.00	30908.00	204.75	0	Spot (Block27, Row4, Column2)	1246.20	1212.00	128.86	0.01	0.10	1014.00	1029.15	1014.00	89.79	0.01	0.09	87.00	59.00	0.00	198.00	232.20	1480491.00	2.42	1131.54	1120.00
27	3	4	14321.00	30909.00	150.60	0	Spot (Block27, Row4, Column3)	1804.74	1778.00	322.35	0.01	0.18	1021.00	1041.30	1021.00	91.26	0.01	0.09	99.00	98.00	0.00	757.00	783.74	1113526.00	8.37	1269.71	1254.50
27	4	4	14623.00	30919.00	192.80	0	Spot (Block27, Row4, Column4)	1246.60	1218.00	115.90	0.01	0.09	1013.00	1032.40	1013.00	96.09	0.01	0.09	88.00	55.00	0.00	205.00	233.60	1311420.00	2.23	1153.07	1133.50
27	5	4	14916.00	30917.00	173.00	0	Spot (Block27, Row4, Column5)	1131.25	1113.00	96.43	0.01	0.09	977.00	982.87	977.00	84.04	0.00	0.09	79.00	36.00	0.00	136.00	154.25	941199.00	1.77	1070.83	1076.00
27	6	4	15226.00	30916.00	187.05	0	Spot (Block27, Row4, Column6)	1124.75	1112.00	80.42	0.00	0.07	953.00	960.91	953.00	68.99	0.00	0.07	88.00	65.00	0.00	159.00	171.75	1110133.00	2.37	1023.18	1001.00
27	7	4	15532.00	30909.00	169.55	0	Spot (Block27, Row4, Column7)	1224.42	1194.00	133.88	0.01	0.11	976.00	982.12	976.00	76.71	0.00	0.08	96.00	73.00	0.00	218.00	248.42	975862.00	3.16	1100.37	1091.00
27	8	4	15819.00	30921.00	147.30	0	Spot (Block27, Row4, Column8)	2943.56	2869.00	769.99	0.01	0.26	994.00	998.16	994.00	81.62	0.00	0.08	100.00	100.00	0.00	1875.00	1949.56	1745532.00	23.83	1575.52	1503.00
27	1	5	13719.00	31216.00	108.55	0	Spot (Block27, Row5, Column1)	1296.73	1282.00	152.96	0.00	0.12	1077.00	1082.83	1077.00	116.96	0.00	0.11	66.00	42.00	0.00	205.00	219.73	395504.00	1.83	1177.33	1171.00
27	2	5	14028.00	31204.00	171.30	0	Spot (Block27, Row5, Column2)	1229.83	1200.00	118.90	0.01	0.10	1003.00	1017.35	1003.00	93.55	0.01	0.09	92.00	57.00	0.00	197.00	226.83	1007228.00	2.27	1111.37	1094.50
27	3	5	14332.00	31221.00	200.50	0	Spot (Block27, Row5, Column3)	1268.48	1271.00	131.50	0.00	0.10	1010.00	1027.97	1010.00	92.36	0.01	0.09	90.00	71.00	0.00	261.00	258.48	1448606.00	2.60	1135.75	1143.00
27	4	5	14627.00	31216.00	186.95	0	Spot (Block27, Row5, Column4)	1317.90	1312.50	154.26	0.00	0.12	1010.00	1024.64	1010.00	95.50	0.01	0.09	91.00	78.00	0.00	302.50	307.90	1299451.00	3.07	1107.81	1104.00
27	5	5	14922.00	31207.00	153.20	0	Spot (Block27, Row5, Column5)	1800.58	1757.50	359.67	0.01	0.20	974.00	978.04	974.00	87.25	0.00	0.09	100.00	99.00	0.00	783.50	826.58	1159576.00	9.43	1200.82	1201.00
27	6	5	15245.00	31217.00	214.80	0	Spot (Block27, Row5, Column6)	1100.08	1081.50	113.32	0.01	0.10	930.00	940.85	930.00	73.75	0.01	0.08	79.00	52.00	0.00	151.50	170.08	1449907.00	2.16	1012.76	1003.50
27	7	5	15530.00	31200.00	204.80	0	Spot (Block27, Row5, Column7)	1121.53	1114.00	92.38	0.00	0.08	946.00	949.79	946.00	74.97	0.00	0.08	84.00	61.00	0.00	168.00	175.53	1340226.00	2.29	1017.70	1003.00
27	8	5	15819.00	31204.00	175.00	0	Spot (Block27, Row5, Column8)	1213.27	1202.00	132.95	0.00	0.11	948.00	954.87	948.00	78.83	0.00	0.08	91.00	80.00	0.00	254.00	265.27	1042203.00	3.28	1017.96	1002.00
27	1	6	13723.00	31519.00	212.60	0	Spot (Block27, Row6, Column1)	1271.07	1268.50	126.71	0.00	0.10	1060.00	1068.23	1060.00	116.04	0.00	0.11	76.00	38.00	0.00	208.50	211.07	1637141.00	1.75	1175.49	1176.00
27	2	6	14009.00	31507.00	221.15	0	Spot (Block27, Row6, Column2)	1165.60	1155.00	120.14	0.00	0.10	985.00	992.35	985.00	90.88	0.00	0.09	77.00	47.00	0.00	170.00	180.60	1636507.00	1.91	1060.83	1050.00
27	3	6	14314.00	31506.00	180.45	0	Spot (Block27, Row6, Column3)	1323.06	1276.00	210.99	0.02	0.16	981.00	980.77	981.00	89.47	0.00	0.09	95.00	72.00	0.00	295.00	342.06	1207953.00	3.83	1092.82	1086.50
27	4	6	14626.00	31500.00	219.80	0	Spot (Block27, Row6, Column4)	1132.98	1103.00	121.99	0.01	0.11	972.00	973.28	972.00	90.15	0.00	0.09	76.00	36.00	0.00	131.00	160.98	1566910.00	1.77	1040.89	1031.00
27	5	6	14920.00	31505.00	164.80	0	Spot (Block27, Row6, Column5)	1595.12	1533.50	324.07	0.02	0.20	922.00	938.01	922.00	89.07	0.01	0.09	99.00	97.00	0.00	611.50	673.12	1205910.00	7.38	1114.29	1110.00
27	6	6	15240.00	31492.00	225.60	0	Spot (Block27, Row6, Column6)	1035.36	1019.00	77.77	0.01	0.08	899.00	904.97	899.00	71.09	0.00	0.08	81.00	41.00	0.00	120.00	136.36	1511623.00	1.83	967.75	978.50
27	7	6	15528.00	31505.00	194.30	0	Spot (Block27, Row6, Column7)	1132.16	1118.00	108.30	0.01	0.10	896.00	900.49	896.00	72.20	0.00	0.08	95.00	81.00	0.00	222.00	236.16	1210282.00	3.21	994.51	1000.00
27	8	6	15848.00	31500.00	189.00	0	Spot (Block27, Row6, Column8)	1060.68	1039.00	104.31	0.01	0.10	896.00	898.67	896.00	75.56	0.00	0.08	84.00	47.00	0.00	143.00	164.68	1063867.00	2.14	946.13	938.00
27	1	7	13732.00	31818.00	197.75	0	Spot (Block27, Row7, Column1)	1314.89	1258.00	398.17	0.02	0.30	986.00	1008.86	986.00	183.21	0.01	0.18	68.00	29.00	0.00	272.00	328.89	1460838.00	1.67	1146.01	1103.00
27	2	7	14020.00	31796.00	184.25	0	Spot (Block27, Row7, Column2)	1115.87	1097.00	111.76	0.01	0.10	925.00	936.79	925.00	97.50	0.01	0.10	84.00	33.00	0.00	172.00	190.87	1067890.00	1.84	1011.03	1016.00
27	3	7	14293.00	31793.00	202.30	0	Spot (Block27, Row7, Column3)	1044.61	1020.00	103.11	0.01	0.10	890.00	895.18	890.00	102.90	0.00	0.11	65.00	29.00	0.00	130.00	154.61	1211743.00	1.45	996.50	977.00
27	4	7	14625.00	31797.00	164.85	0	Spot (Block27, Row7, Column4)	1005.06	998.00	108.36	0.00	0.11	848.00	853.75	848.00	112.38	0.00	0.13	70.00	16.00	0.00	150.00	157.06	753793.00	1.35	934.90	917.00
27	5	7	14919.00	31795.00	196.65	0	Spot (Block27, Row7, Column5)	1006.40	1003.00	84.17	0.00	0.08	815.00	824.64	815.00	102.26	0.01	0.12	83.00	39.00	0.00	188.00	191.40	1102010.00	1.78	892.90	895.00
27	6	7	15210.00	31793.00	201.75	0	Spot (Block27, Row7, Column6)	968.62	974.00	79.23	0.00	0.08	808.00	817.31	808.00	98.36	0.00	0.12	76.00	33.00	0.00	166.00	160.62	1121659.00	1.54	900.78	895.00
27	7	7	15521.00	31802.00	195.75	0	Spot (Block27, Row7, Column7)	981.67	965.50	111.45	0.01	0.11	810.00	820.95	810.00	87.36	0.01	0.11	79.00	39.00	0.00	155.50	171.67	1062172.00	1.84	902.73	899.00
27	8	7	15825.00	31807.00	147.00	-50	Spot (Block27, Row7, Column8)	826.39	816.00	55.50	0.01	0.07	821.00	834.63	821.00	80.75	0.01	0.10	9.00	1.00	0.00	-5.00	5.39	487571.00	-0.10	855.45	853.50
27	1	8	13713.00	32115.00	153.60	0	Spot (Block27, Row8, Column1)	63139.78	65535.00	7640.10	0.02	0.12	868.00	898.42	868.00	309.33	0.01	0.34	100.00	100.00	84.07	64667.00	62271.78	41230648.00	201.21	15030.54	11687.00
27	2	8	14024.00	32105.00	158.35	0	Spot (Block27, Row8, Column2)	932.98	919.00	70.94	0.01	0.08	815.00	845.37	815.00	253.22	0.02	0.30	1.00	0.00	0.00	104.00	117.98	642824.00	0.35	888.61	892.00
27	3	8	14307.00	32090.00	158.85	0	Spot (Block27, Row8, Column3)	912.38	887.00	108.94	0.01	0.12	730.00	737.73	730.00	108.37	0.00	0.15	75.00	27.00	0.00	157.00	182.38	635926.00	1.61	823.40	810.50
27	4	8	14623.00	32101.00	161.70	0	Spot (Block27, Row8, Column4)	823.13	810.00	66.03	0.01	0.08	687.00	683.76	687.00	102.50	0.00	0.15	77.00	11.00	0.00	123.00	136.13	594297.00	1.36	764.47	769.00
27	5	8	14910.00	32094.00	142.50	0	Spot (Block27, Row8, Column5)	795.03	796.00	52.46	0.00	0.07	682.00	682.63	682.00	83.39	0.00	0.12	72.00	18.00	0.00	114.00	113.03	440449.00	1.35	738.54	737.00
27	6	8	15237.00	32110.00	186.00	0	Spot (Block27, Row8, Column6)	833.73	824.50	70.83	0.00	0.08	693.00	696.84	693.00	70.15	0.00	0.10	88.00	44.00	0.00	131.50	140.73	813722.00	1.95	753.75	756.50
27	7	8	15538.00	32114.00	194.10	0	Spot (Block27, Row8, Column7)	869.48	872.00	75.45	0.00	0.09	721.00	728.39	721.00	74.03	0.00	0.10	85.00	50.00	0.00	151.00	148.48	927734.00	1.91	787.34	787.00
27	8	8	15831.00	32107.00	125.70	0	Spot (Block27, Row8, Column8)	8625.39	8509.00	3168.75	0.01	0.37	775.00	779.39	775.00	93.43	0.00	0.12	100.00	100.00	0.00	7734.00	7850.39	3614040.00	83.98	2654.28	2137.00
28	1	1	18223.00	30004.00	161.90	0	Spot (Block28, Row1, Column1)	64783.68	65535.00	3442.97	0.01	0.05	5874.00	5944.60	5874.00	812.97	0.01	0.14	100.00	100.00	92.03	59661.00	58909.68	47162984.00	72.38	22884.96	20018.00
28	2	1	18516.00	30008.00	150.65	0	Spot (Block28, Row1, Column2)	23205.34	21787.00	9728.77	0.03	0.42	5728.00	5812.48	5728.00	791.33	0.01	0.14	100.00	100.00	0.00	16059.00	17477.34	14410514.00	21.98	9835.42	9524.50
28	3	1	18819.00	30006.00	154.85	0	Spot (Block28, Row1, Column3)	12976.10	12202.00	4276.54	0.03	0.33	5597.50	5634.56	5597.50	688.55	0.00	0.12	99.00	98.00	0.00	6604.50	7378.60	8564226.00	10.66	7149.33	7184.00
28	4	1	19116.00	30003.00	151.90	0	Spot (Block28, Row1, Column4)	15028.87	13864.00	5462.90	0.04	0.36	5526.00	5565.81	5526.00	675.73	0.00	0.12	100.00	99.00	0.00	8338.00	9502.87	9483219.00	14.00	7845.48	7590.50
28	5	1	19422.00	30005.00	148.70	0	Spot (Block28, Row1, Column5)	21056.05	19649.50	10024.25	0.03	0.48	5565.50	5609.16	5565.50	682.67	0.00	0.12	100.00	98.00	0.00	14084.00	15490.55	12717856.00	22.63	9226.16	8753.00
28	6	1	19722.00	30004.00	148.75	0	Spot (Block28, Row1, Column6)	25038.12	23446.00	11473.16	0.03	0.46	5614.00	5669.96	5614.00	689.12	0.00	0.12	100.00	100.00	0.00	17832.00	19424.12	15097985.00	28.11	10594.62	9877.00
28	7	1	20030.00	30002.00	157.05	0	Spot (Block28, Row1, Column7)	45427.54	48195.00	18760.70	0.03	0.41	5687.00	5764.01	5687.00	724.41	0.01	0.13	100.00	100.00	33.63	42508.00	39740.54	30936368.00	54.75	14616.94	13251.00
28	8	1	20329.00	30012.00	216.65	0	Spot (Block28, Row1, Column8)	7634.69	7591.00	924.12	0.00	0.12	5754.00	5829.31	5754.00	689.43	0.01	0.12	89.00	70.00	0.00	1837.00	1880.69	10238113.00	2.62	6509.88	6437.00
28	1	2	18202.00	30314.00	227.95	0	Spot (Block28, Row2, Column1)	6600.33	6550.00	722.22	0.00	0.11	5778.50	5851.65	5778.50	746.64	0.01	0.13	50.00	18.00	0.00	771.50	821.83	9880689.00	1.00	6054.56	6054.00
28	2	2	18516.00	30309.00	129.70	0	Spot (Block28, Row2, Column2)	16679.57	16771.00	3724.12	0.00	0.22	5690.00	5750.52	5690.00	709.47	0.00	0.12	100.00	100.00	0.00	11081.00	10989.57	7489129.00	15.40	8701.15	8707.00
28	3	2	18818.00	30310.00	184.00	0	Spot (Block28, Row2, Column3)	6966.92	6850.50	777.87	0.01	0.11	5639.50	5699.79	5639.50	679.77	0.00	0.12	80.00	43.00	0.00	1211.00	1327.42	6632503.00	1.86	6201.51	6205.00
28	4	2	19120.00	30307.00	189.35	0	Spot (Block28, Row2, Column4)	10472.94	10243.00	2392.13	0.01	0.23	5552.00	5597.54	5552.00	669.84	0.00	0.12	99.00	95.00	0.00	4691.00	4920.94	10546249.00	7.28	6987.67	6925.50
28	5	2	19421.00	30310.00	200.90	0	Spot (Block28, Row2, Column5)	7926.44	7755.00	1100.13	0.01	0.14	5503.00	5506.07	5503.00	629.69	0.00	0.11	98.00	89.00	0.00	2252.00	2423.44	9091630.00	3.84	6214.35	6220.00
28	6	2	19718.00	30303.00	154.75	0	Spot (Block28, Row2, Column6)	10191.89	9837.00	2806.27	0.02	0.28	5515.00	5533.50	5515.00	633.82	0.00	0.11	100.00	94.00	0.00	4322.00	4676.89	6736842.00	7.35	6803.30	6865.00
28	7	2	20018.00	30308.00	162.15	0	Spot (Block28, Row2, Column7)	9735.13	9384.50	2048.46	0.02	0.21	5548.00	5591.03	5548.00	664.54	0.00	0.12	99.00	96.00	0.00	3836.50	4187.13	7067705.00	6.24	6732.22	6762.50
28	8	2	20326.00	30305.00	154.10	0	Spot (Block28, Row2, Column8)	6386.90	6374.00	626.17	0.00	0.10	5505.00	5557.88	5505.00	595.38	0.00	0.11	62.00	33.00	0.00	869.00	881.90	4170648.00	1.39	5896.07	5891.00
28	1	3	18223.00	30609.00	146.85	0	Spot (Block28, Row3, Column1)	26888.23	25983.50	11117.51	0.01	0.41	5858.00	5905.51	5858.00	750.51	0.00	0.13	100.00	100.00	0.00	20125.50	21030.23	15702729.00	27.96	10821.73	10281.00
28	2	3	18519.00	30616.00	166.65	0	Spot (Block28, Row3, Column2)	7420.58	7401.50	824.63	0.00	0.11	5866.00	5897.66	5866.00	740.71	0.00	0.13	83.00	51.00	0.00	1535.50	1554.58	5713850.00	2.06	6679.13	6628.00
28	3	3	18815.00	30603.00	149.20	0	Spot (Block28, Row3, Column3)	11361.04	10950.00	2807.70	0.02	0.25	5730.00	5813.03	5730.00	775.79	0.01	0.13	100.00	97.00	0.00	5220.00	5631.04	6862069.00	7.15	7359.47	7381.00
28	4	3	19120.00	30609.00	147.55	0	Spot (Block28, Row3, Column4)	43203.72	44290.50	19311.52	0.01	0.45	5669.00	5729.16	5669.00	719.32	0.00	0.13	100.00	100.00	27.36	38621.50	37534.72	25576736.00	52.10	13721.97	12670.00
28	5	3	19428.00	30610.00	158.75	0	Spot (Block28, Row3, Column5)	10042.46	9262.00	3568.01	0.04	0.36	5556.00	5602.62	5556.00	652.18	0.00	0.12	98.00	94.00	0.00	3706.00	4486.46	6939340.00	6.81	6766.39	6725.50
28	6	3	19721.00	30608.00	199.25	0	Spot (Block28, Row3, Column6)	6539.87	6485.00	691.36	0.00	0.11	5550.00	5578.55	5550.00	616.29	0.00	0.11	65.00	36.00	0.00	935.00	989.87	7376969.00	1.56	5980.70	5993.00
28	7	3	20025.00	30606.00	147.00	0	Spot (Block28, Row3, Column7)	17092.27	16402.00	6521.35	0.02	0.38	5512.50	5542.96	5512.50	626.30	0.00	0.11	100.00	99.00	0.00	10889.50	11579.77	10067347.00	18.44	8187.50	7735.00
28	8	3	20326.00	30602.00	198.55	0	Spot (Block28, Row3, Column8)	6308.95	6275.00	645.34	0.00	0.10	5483.00	5516.89	5483.00	591.40	0.00	0.11	61.00	26.00	0.00	792.00	825.95	7053405.00	1.34	5798.19	5767.00
28	1	4	18224.00	30909.00	148.05	0	Spot (Block28, Row4, Column1)	42222.53	43061.00	19147.16	0.01	0.45	5912.00	5955.31	5912.00	805.38	0.00	0.14	100.00	100.00	22.93	37149.00	36310.53	25038084.00	45.03	13493.16	12054.50
28	2	4	18518.00	30900.00	193.60	0	Spot (Block28, Row4, Column2)	7143.53	7108.00	745.16	0.00	0.10	5919.00	5997.08	5919.00	849.16	0.01	0.14	66.00	26.00	0.00	1189.00	1224.53	7600714.00	1.35	6726.44	6739.00
28	3	4	18822.00	30906.00	153.75	0	Spot (Block28, Row4, Column3)	64490.52	65535.00	3727.40	0.01	0.06	5879.00	6008.33	5879.00	903.13	0.01	0.15	100.00	100.00	87.46	59656.00	58611.52	41661256.00	64.76	24518.99	21786.50
28	4	4	19095.00	30948.00	249.60	0	Spot (Block28, Row4, Column4)	7155.82	7118.00	931.12	0.00	0.13	5902.00	6008.28	5902.00	868.57	0.01	0.14	63.00	30.00	0.00	1216.00	1253.82	12866173.00	1.32	6340.35	6333.00
28	5	4	19409.00	30906.00	189.50	0	Spot (Block28, Row4, Column5)	7501.38	7321.00	1540.91	0.01	0.21	5733.00	5786.18	5733.00	722.67	0.00	0.12	80.00	53.00	0.00	1588.00	1768.38	7598900.00	2.37	6283.77	6179.00
28	6	4	19723.00	30903.00	195.65	0	Spot (Block28, Row4, Column6)	8574.28	8528.00	1002.22	0.00	0.12	5606.00	5653.66	5606.00	618.51	0.00	0.11	100.00	96.00	0.00	2922.00	2968.28	9285945.00	4.72	6663.55	6660.00
28	7	4	20016.00	30910.00	146.95	0	Spot (Block28, Row4, Column7)	14724.52	13664.50	5739.71	0.03	0.39	5576.00	5616.34	5576.00	633.53	0.00	0.11	100.00	97.00	0.00	8088.50	9148.52	8658019.00	14.38	7692.92	7640.00
28	8	4	20324.00	30912.00	154.50	0	Spot (Block28, Row4, Column8)	10250.39	10069.00	2017.49	0.01	0.20	5605.50	5646.47	5605.50	640.78	0.00	0.11	99.00	98.00	0.00	4463.50	4644.89	6662752.00	7.18	7034.60	6994.00
28	1	5	18222.00	31210.00	107.50	0	Spot (Block28, Row5, Column1)	17301.17	17048.00	4024.41	0.01	0.23	5804.00	5891.76	5804.00	770.13	0.01	0.13	100.00	100.00	0.00	11244.00	11497.17	5138448.00	14.81	8945.47	8464.00
28	2	5	18511.00	31197.00	205.35	0	Spot (Block28, Row5, Column2)	7195.36	7075.00	857.87	0.01	0.12	5851.00	5930.59	5851.00	717.23	0.01	0.12	71.00	43.00	0.00	1224.00	1344.36	8620042.00	1.76	6542.85	6613.00
28	3	5	18820.00	31213.00	200.55	0	Spot (Block28, Row5, Column3)	7620.61	7567.00	866.81	0.00	0.11	6049.50	6135.56	6049.50	807.78	0.01	0.13	77.00	46.00	0.00	1517.50	1571.11	8679880.00	1.84	6796.61	6804.00
28	4	5	19125.00	31208.00	148.20	0	Spot (Block28, Row5, Column4)	18068.85	17143.50	6349.42	0.02	0.35	6005.00	6075.39	6005.00	770.71	0.01	0.13	100.00	100.00	0.00	11138.50	12063.85	10841310.00	15.56	8943.82	8740.00
28	5	5	19422.00	31207.00	152.10	0	Spot (Block28, Row5, Column5)	61293.29	65535.00	8920.13	0.03	0.15	5960.00	6081.05	5960.00	926.79	0.01	0.15	100.00	100.00	75.99	59575.00	55333.29	38798984.00	59.57	22136.31	21085.00
28	6	5	19715.00	31217.00	187.45	0	Spot (Block28, Row5, Column6)	9875.34	9218.00	2472.22	0.03	0.25	5846.50	5919.69	5846.50	788.74	0.01	0.13	97.00	86.00	0.00	3371.50	4028.84	9776585.00	5.02	7159.38	7151.00
28	7	5	20018.00	31213.00	193.05	0	Spot (Block28, Row5, Column7)	6883.56	6877.00	751.65	0.00	0.11	5644.00	5694.69	5644.00	654.24	0.00	0.11	74.00	46.00	0.00	1233.00	1239.56	7227742.00	1.82	6248.68	6232.50
28	8	5	20323.00	31206.00	146.25	0	Spot (Block28, Row5, Column8)	23810.54	21885.00	11510.47	0.04	0.48	5670.00	5691.89	5670.00	647.41	0.00	0.11	100.00	100.00	0.00	16215.00	18140.54	13881542.00	27.99	9576.14	8960.00
28	1	6	18223.00	31502.00	201.60	0	Spot (Block28, Row6, Column1)	7039.53	7009.50	868.24	0.00	0.12	5765.00	5828.23	5765.00	699.61	0.00	0.12	69.00	44.00	0.00	1244.50	1274.53	8123622.00	1.73	6295.93	6181.00
28	2	6	18526.00	31499.00	212.85	0	Spot (Block28, Row6, Column2)	7007.19	6980.50	801.77	0.00	0.11	5861.00	5922.64	5861.00	735.82	0.00	0.12	65.00	34.00	0.00	1119.50	1146.19	9053283.00	1.47	6278.56	6186.00
28	3	6	18816.00	31503.00	147.35	0	Spot (Block28, Row6, Column3)	45576.06	48662.00	18973.03	0.03	0.42	6033.50	6104.53	6033.50	781.71	0.01	0.13	100.00	100.00	33.73	42628.50	39542.56	27026760.00	50.49	14618.93	13586.00
28	4	6	19121.00	31506.00	180.80	0	Spot (Block28, Row6, Column4)	8769.81	8507.00	1485.90	0.01	0.17	6047.00	6118.59	6047.00	815.39	0.01	0.13	94.00	75.00	0.00	2460.00	2722.81	8059452.00	3.25	6942.53	6950.00
28	5	6	19424.00	31507.00	149.05	0	Spot (Block28, Row6, Column5)	60910.77	65535.00	9046.42	0.03	0.15	6057.00	6196.95	6057.00	999.78	0.01	0.16	100.00	100.00	72.70	59478.00	54853.77	37034060.00	54.73	21417.58	19618.00
28	6	6	19705.00	31532.00	204.15	0	Spot (Block28, Row6, Column6)	8802.15	8684.50	1461.83	0.01	0.17	5904.00	5995.76	5904.00	956.02	0.01	0.16	94.00	72.00	0.00	2780.50	2898.15	10421745.00	2.94	7076.45	7032.00
28	7	6	20026.00	31504.00	148.90	0	Spot (Block28, Row6, Column7)	22908.22	21103.50	9743.33	0.04	0.43	5668.00	5711.43	5668.00	687.40	0.00	0.12	100.00	100.00	0.00	15435.50	17240.22	13836565.00	25.02	9873.87	9030.50
28	8	6	20330.00	31509.00	147.90	0	Spot (Block28, Row6, Column8)	26402.40	25097.00	11626.12	0.02	0.44	5690.00	5725.71	5690.00	665.53	0.00	0.12	100.00	100.00	0.00	19407.00	20712.40	15735829.00	31.07	10712.90	10256.00
28	1	7	18229.00	31804.00	205.30	0	Spot (Block28, Row7, Column1)	6905.54	6830.50	813.62	0.00	0.12	5798.00	5850.44	5798.00	773.84	0.00	0.13	60.00	30.00	0.00	1032.50	1107.54	8286642.00	1.36	6167.42	6185.50
28	2	7	18527.00	31807.00	190.65	0	Spot (Block28, Row7, Column2)	7068.98	6957.00	857.65	0.01	0.12	5794.00	5840.34	5794.00	682.43	0.00	0.12	70.00	42.00	0.00	1163.00	1274.98	7252770.00	1.80	6453.90	6401.50
28	3	7	18816.00	31807.00	216.90	0	Spot (Block28, Row7, Column3)	6871.83	6770.00	780.81	0.01	0.11	5921.00	5983.01	5921.00	749.68	0.00	0.13	55.00	25.00	0.00	849.00	950.83	9256361.00	1.19	6276.38	6252.00
28	4	7	19118.00	31807.00	198.60	0	Spot (Block28, Row7, Column4)	6894.18	6840.00	778.06	0.00	0.11	5882.00	5935.61	5882.00	694.60	0.00	0.12	61.00	31.00	0.00	958.00	1012.18	7735274.00	1.38	6354.03	6399.50
28	5	7	19424.00	31805.00	184.30	0	Spot (Block28, Row7, Column5)	10497.96	10371.00	2144.63	0.01	0.20	5837.50	5919.71	5837.50	836.88	0.01	0.14	99.00	94.00	0.00	4533.50	4660.46	10057047.00	5.47	7399.60	7321.00
28	6	7	19718.00	31813.00	199.00	0	Spot (Block28, Row7, Column6)	6834.33	6742.00	728.82	0.01	0.11	5701.00	5738.21	5701.00	730.60	0.00	0.13	67.00	31.00	0.00	1041.00	1133.33	7661279.00	1.50	6197.62	6105.00
28	7	7	20020.00	31810.00	152.25	0	Spot (Block28, Row7, Column7)	23256.62	21322.00	9924.31	0.04	0.43	5662.00	5708.02	5662.00	691.06	0.00	0.12	100.00	100.00	0.00	15660.00	17594.62	14860979.00	25.39	9767.50	8809.00
28	8	7	20324.00	31812.00	145.20	0	Spot (Block28, Row7, Column8)	10741.60	10704.00	2081.26	0.00	0.19	5738.00	5775.71	5738.00	656.86	0.00	0.11	98.00	97.00	0.00	4966.00	5003.60	6197904.00	7.56	7182.10	6987.50
28	1	8	18216.00	32113.00	150.00	0	Spot (Block28, Row8, Column1)	65087.71	65535.00	2632.34	0.00	0.04	5934.00	6027.56	5934.00	863.34	0.01	0.14	100.00	100.00	95.30	59601.00	59153.71	40159476.00	68.41	25782.92	23753.00
28	2	8	18527.00	32111.00	178.60	0	Spot (Block28, Row8, Column2)	8949.45	8509.00	1875.85	0.02	0.21	5871.00	5949.96	5871.00	790.92	0.01	0.13	94.00	75.00	0.00	2638.00	3078.45	8027657.00	3.79	6694.67	6740.00
28	3	8	18821.00	32110.00	153.80	0	Spot (Block28, Row8, Column3)	14714.64	13056.00	6148.35	0.05	0.42	5821.00	5889.84	5821.00	707.97	0.01	0.12	99.00	98.00	0.00	7235.00	8893.64	9579232.00	12.46	7798.58	7636.00
28	4	8	19113.00	32101.00	185.50	0	Spot (Block28, Row8, Column4)	7275.01	7187.00	882.79	0.01	0.12	5767.00	5811.99	5767.00	683.02	0.00	0.12	85.00	52.00	0.00	1420.00	1508.01	7034935.00	2.14	6304.41	6331.50
28	5	8	19410.00	32109.00	188.20	0	Spot (Block28, Row8, Column5)	6687.92	6614.00	749.30	0.00	0.11	5601.00	5656.78	5601.00	655.86	0.00	0.12	67.00	39.00	0.00	1013.00	1086.92	6627732.00	1.57	6088.78	5990.00
28	6	8	19724.00	32102.00	200.70	0	Spot (Block28, Row8, Column6)	6897.17	6805.00	759.48	0.01	0.11	5569.00	5607.99	5569.00	638.79	0.00	0.11	83.00	47.00	0.00	1236.00	1328.17	7897255.00	2.02	6153.19	6060.00
28	7	8	20026.00	32107.00	147.55	0	Spot (Block28, Row8, Column7)	13426.73	13069.00	3502.00	0.01	0.26	5611.00	5656.44	5611.00	653.71	0.00	0.12	100.00	99.00	0.00	7458.00	7815.73	8029182.00	11.89	7531.86	7553.50
28	8	8	20332.00	32103.00	124.10	0	Spot (Block28, Row8, Column8)	16654.60	16217.00	4665.56	0.01	0.28	5627.00	5665.19	5627.00	643.05	0.00	0.11	100.00	100.00	0.00	10590.00	11027.60	6761768.00	17.09	8934.66	8722.00
29	1	1	4722.00	34514.00	160.90	0	Spot (Block29, Row1, Column1)	62994.25	65535.00	6764.26	0.02	0.11	258.00	305.63	258.00	242.53	0.07	0.79	100.00	100.00	80.25	65277.00	62736.25	44978328.00	258.48	13751.80	11925.00
29	2	1	5023.00	34513.00	164.60	0	Spot (Block29, Row1, Column2)	274.62	274.00	20.53	0.00	0.07	232.00	255.20	232.00	151.03	0.04	0.59	0.00	0.00	0.00	42.00	42.62	205419.00	0.13	254.54	255.00
29	3	1	5304.00	34509.00	247.40	0	Spot (Block29, Row1, Column3)	237.53	236.00	18.11	0.00	0.08	226.00	228.11	226.00	19.80	0.00	0.09	33.00	6.00	0.00	10.00	11.53	419951.00	0.48	227.00	228.00
29	4	1	5618.00	34508.00	202.95	0	Spot (Block29, Row1, Column4)	260.24	261.00	21.86	0.00	0.08	228.00	248.53	228.00	396.02	0.04	1.59	0.00	0.00	0.00	33.00	32.24	303960.00	0.03	236.58	235.00
29	5	1	5971.00	34530.00	190.60	0	Spot (Block29, Row1, Column5)	278.64	283.00	35.53	0.01	0.13	233.00	252.85	233.00	405.87	0.04	1.61	0.00	0.00	0.00	50.00	45.64	284772.00	0.06	254.55	242.00
29	6	1	6199.00	34500.00	150.50	0	Spot (Block29, Row1, Column6)	299.76	298.00	19.20	0.00	0.06	246.00	249.33	246.00	26.75	0.01	0.11	93.00	48.00	0.00	52.00	53.76	184952.00	1.89	266.86	265.00
29	7	1	6527.00	34524.00	180.85	0	Spot (Block29, Row1, Column7)	386.03	388.00	47.46	0.00	0.12	275.00	273.63	275.00	25.21	0.00	0.09	97.00	86.00	0.00	113.00	111.03	353988.00	4.46	305.67	305.00
29	8	1	6839.00	34509.00	171.05	0	Spot (Block29, Row1, Column8)	560.67	573.00	90.27	0.01	0.16	337.00	361.83	337.00	81.01	0.03	0.22	90.00	72.00	0.00	236.00	223.67	456950.00	2.45	405.39	398.00
29	1	2	4718.00	34822.00	147.00	-50	Spot (Block29, Row2, Column1)	255.83	256.00	20.27	0.00	0.08	248.00	279.62	248.00	173.50	0.05	0.62	0.00	0.00	0.00	8.00	7.83	150937.00	-0.14	261.94	261.50
29	2	2	5021.00	34824.00	147.75	0	Spot (Block29, Row2, Column2)	311.65	313.00	23.12	0.00	0.07	236.00	240.86	236.00	26.58	0.01	0.11	96.00	81.00	0.00	77.00	75.65	185121.00	2.66	274.51	274.00
29	3	2	5296.00	34815.00	223.20	0	Spot (Block29, Row2, Column3)	259.47	260.00	18.51	0.00	0.07	235.00	236.50	235.00	20.15	0.00	0.09	58.00	20.00	0.00	25.00	24.47	370519.00	1.14	246.75	247.00
29	4	2	5619.00	34821.00	147.00	-50	Spot (Block29, Row2, Column4)	254.88	254.00	19.11	0.00	0.07	232.00	234.31	232.00	25.22	0.00	0.11	44.00	9.00	0.00	22.00	22.88	149867.00	0.82	251.49	247.50
29	5	2	5928.00	34819.00	199.55	0	Spot (Block29, Row2, Column5)	291.54	292.00	22.47	0.00	0.08	231.00	232.85	231.00	23.09	0.00	0.10	93.00	73.00	0.00	61.00	60.54	329146.00	2.54	256.09	259.00
29	6	2	6244.00	34814.00	250.30	0	Spot (Block29, Row2, Column6)	265.26	267.00	17.77	0.00	0.07	243.00	245.51	243.00	22.17	0.00	0.09	53.00	9.00	0.00	24.00	22.26	480656.00	0.89	252.28	251.00
29	7	2	6504.00	34843.00	223.35	0	Spot (Block29, Row2, Column7)	304.96	304.00	23.21	0.00	0.08	278.00	277.20	278.00	23.61	0.00	0.09	55.00	18.00	0.00	26.00	26.96	435182.00	1.18	283.99	287.00
29	8	2	6820.00	34819.00	147.00	-50	Spot (Block29, Row2, Column8)	334.73	337.00	17.20	0.00	0.05	317.00	344.82	317.00	71.21	0.04	0.21	0.00	0.00	0.00	20.00	17.73	197824.00	-0.14	326.52	322.00
29	1	3	4708.00	35115.00	161.25	0	Spot (Block29, Row3, Column1)	291.51	296.00	24.11	0.01	0.08	234.00	235.38	234.00	20.54	0.00	0.09	90.00	75.00	0.00	62.00	57.51	209012.00	2.73	257.52	252.50
29	2	3	5026.00	35138.00	164.40	0	Spot (Block29, Row3, Column2)	278.50	280.00	17.18	0.00	0.06	233.00	234.09	233.00	18.97	0.00	0.08	92.00	71.00	0.00	47.00	45.50	208600.00	2.34	251.77	252.00
29	3	3	5315.00	35104.00	186.55	0	Spot (Block29, Row3, Column3)	305.51	303.00	28.83	0.00	0.09	242.00	241.57	242.00	20.47	0.00	0.08	92.00	81.00	0.00	61.00	63.51	299395.00	3.12	262.09	262.50
29	4	3	5603.00	35126.00	152.70	0	Spot (Block29, Row3, Column4)	302.60	305.00	17.76	0.00	0.06	243.00	242.34	243.00	24.25	0.00	0.10	96.00	78.00	0.00	62.00	59.60	194570.00	2.49	277.64	279.00
29	5	3	5916.00	35118.00	158.70	0	Spot (Block29, Row3, Column5)	277.34	278.00	16.40	0.00	0.06	236.00	236.92	236.00	24.09	0.00	0.10	84.00	34.00	0.00	42.00	41.34	192754.00	1.68	255.71	257.00
29	6	3	6247.00	35117.00	218.10	0	Spot (Block29, Row3, Column6)	277.47	276.50	25.50	0.00	0.09	246.00	248.54	246.00	22.22	0.00	0.09	61.00	28.00	0.00	30.50	31.47	380694.00	1.30	259.84	261.00
29	7	3	6513.00	35122.00	161.30	0	Spot (Block29, Row3, Column7)	312.46	311.00	22.52	0.00	0.07	269.00	269.34	269.00	25.41	0.00	0.09	82.00	35.00	0.00	42.00	43.46	225595.00	1.70	287.88	286.00
29	8	3	6827.00	35108.00	203.50	0	Spot (Block29, Row3, Column8)	379.84	384.00	35.06	0.00	0.09	330.00	363.50	330.00	101.01	0.04	0.28	5.00	0.00	0.00	54.00	49.84	445932.00	0.16	350.28	354.00
29	1	4	4709.00	35430.00	188.65	0	Spot (Block29, Row4, Column1)	302.26	300.00	32.00	0.00	0.11	236.00	236.90	236.00	22.46	0.00	0.09	91.00	76.00	0.00	64.00	66.26	301956.00	2.91	251.62	251.00
29	2	4	5000.00	35412.00	181.95	0	Spot (Block29, Row4, Column2)	260.75	261.00	11.96	0.00	0.05	235.00	236.09	235.00	20.98	0.00	0.09	68.00	9.00	0.00	26.00	25.75	241456.00	1.18	254.74	255.00
29	3	4	5329.00	35416.00	143.45	0	Spot (Block29, Row4, Column3)	649.43	690.50	113.59	0.03	0.17	246.00	246.92	246.00	20.16	0.00	0.08	100.00	100.00	0.00	444.50	403.43	366276.00	19.97	359.66	358.00
29	4	4	5619.00	35421.00	147.00	-50	Spot (Block29, Row4, Column4)	261.07	262.00	14.64	0.00	0.06	246.00	246.56	246.00	20.87	0.00	0.08	32.00	2.00	0.00	16.00	15.07	153769.00	0.70	258.05	259.00
29	5	4	5870.00	35414.00	198.65	0	Spot (Block29, Row4, Column5)	279.56	279.00	17.15	0.00	0.06	242.00	243.51	242.00	24.22	0.00	0.10	75.00	28.00	0.00	37.00	37.56	311435.00	1.49	263.64	264.00
29	6	4	6221.00	35410.00	202.70	0	Spot (Block29, Row4, Column6)	314.59	317.00	26.16	0.00	0.08	242.00	243.74	242.00	23.15	0.00	0.09	95.00	82.00	0.00	75.00	72.59	367439.00	3.06	267.20	270.50
29	7	4	6526.00	35414.00	182.90	0	Spot (Block29, Row4, Column7)	299.69	299.00	28.86	0.00	0.10	258.00	260.38	258.00	32.64	0.00	0.13	61.00	17.00	0.00	41.00	41.69	281110.00	1.20	265.87	265.00
29	8	4	6822.00	35426.00	140.40	0	Spot (Block29, Row4, Column8)	2043.70	2034.00	670.58	0.00	0.33	333.00	366.86	333.00	123.34	0.04	0.34	100.00	100.00	0.00	1701.00	1710.70	1097466.00	13.60	782.25	729.00
29	1	5	4718.00	35722.00	147.00	-50	Spot (Block29, Row5, Column1)	269.71	268.00	17.00	0.00	0.06	249.00	255.59	249.00	35.26	0.01	0.14	23.00	0.00	0.00	19.00	20.71	159397.00	0.40	250.24	252.00
29	2	5	5024.00	35713.00	171.95	0	Spot (Block29, Row5, Column2)	266.20	268.00	15.74	0.00	0.06	242.00	242.00	242.00	20.04	0.00	0.08	64.00	13.00	0.00	26.00	24.20	220144.00	1.21	257.46	259.50
29	3	5	5323.00	35723.00	197.30	0	Spot (Block29, Row5, Column3)	297.23	295.00	21.22	0.00	0.07	249.00	249.21	249.00	18.73	0.00	0.08	93.00	69.00	0.00	46.00	48.23	327850.00	2.56	271.65	273.00
29	4	5	5618.00	35712.00	157.90	0	Spot (Block29, Row5, Column4)	336.84	341.00	26.06	0.01	0.08	249.00	249.63	249.00	19.68	0.00	0.08	99.00	94.00	0.00	92.00	87.84	232418.00	4.43	283.01	288.00
29	5	5	5924.00	35714.00	138.80	0	Spot (Block29, Row5, Column5)	773.30	791.00	137.81	0.01	0.18	252.00	254.22	252.00	25.75	0.00	0.10	100.00	100.00	0.00	539.00	521.30	399798.00	20.15	398.99	375.00
29	6	5	6185.00	35726.00	234.60	0	Spot (Block29, Row5, Column6)	293.69	296.00	26.93	0.00	0.09	251.00	254.76	251.00	31.76	0.01	0.12	66.00	24.00	0.00	45.00	42.69	466089.00	1.23	271.39	272.00
29	7	5	6520.00	35720.00	147.00	-50	Spot (Block29, Row5, Column7)	249.64	249.00	22.97	0.00	0.09	260.00	261.21	260.00	29.60	0.00	0.11	2.00	0.00	0.00	-11.00	-10.36	147036.00	-0.39	264.30	271.00
29	8	5	6825.00	35723.00	147.70	0	Spot (Block29, Row5, Column8)	418.15	413.00	45.81	0.01	0.11	300.00	327.41	300.00	83.61	0.04	0.26	73.00	17.00	0.00	113.00	118.15	248800.00	1.09	349.64	340.00
29	1	6	4700.00	36020.00	196.55	0	Spot (Block29, Row6, Column1)	311.24	311.00	22.98	0.00	0.07	288.00	290.49	288.00	48.41	0.00	0.17	14.00	0.00	0.00	23.00	23.24	341433.00	0.43	291.07	287.00
29	2	6	5019.00	36022.00	147.00	-50	Spot (Block29, Row6, Column2)	262.19	263.00	12.28	0.00	0.05	252.00	253.32	252.00	24.65	0.00	0.10	12.00	0.00	0.00	11.00	10.19	154432.00	0.36	263.68	268.00
29	3	6	5315.00	36016.00	163.55	0	Spot (Block29, Row6, Column3)	391.43	391.00	46.95	0.00	0.12	259.00	261.81	259.00	26.17	0.00	0.10	99.00	94.00	0.00	132.00	132.43	289661.00	4.95	303.37	302.00
29	4	6	5613.00	36007.00	180.95	0	Spot (Block29, Row6, Column4)	300.56	299.00	22.60	0.00	0.08	266.00	272.68	266.00	34.40	0.01	0.13	48.00	7.00	0.00	33.00	34.56	275317.00	0.81	280.14	281.00
29	5	6	5927.00	36021.00	139.80	0	Spot (Block29, Row6, Column5)	794.92	810.00	163.91	0.01	0.21	267.00	275.43	267.00	45.37	0.01	0.16	100.00	100.00	0.00	543.00	527.92	421308.00	11.45	413.87	377.00
29	6	6	6220.00	36020.00	147.00	-50	Spot (Block29, Row6, Column6)	270.61	270.00	20.27	0.00	0.07	262.00	268.11	262.00	33.57	0.01	0.13	10.00	0.00	0.00	8.00	8.61	159120.00	0.07	261.09	258.00
29	7	6	6525.00	36007.00	171.60	0	Spot (Block29, Row6, Column7)	380.12	386.00	33.22	0.01	0.09	266.00	270.74	266.00	29.61	0.01	0.11	99.00	90.00	0.00	120.00	114.12	311702.00	3.69	314.12	312.00
29	8	6	6812.00	36020.00	154.45	0	Spot (Block29, Row6, Column8)	391.57	393.00	37.68	0.00	0.10	291.00	304.07	291.00	55.49	0.02	0.18	87.00	39.00	0.00	102.00	100.57	256871.00	1.58	320.23	317.00
29	1	7	4719.00	36322.00	147.00	-50	Spot (Block29, Row7, Column1)	343.54	338.00	28.97	0.01	0.08	348.00	373.81	348.00	201.82	0.03	0.54	0.00	0.00	0.00	-10.00	-4.46	203376.00	-0.15	354.72	349.50
29	2	7	5019.00	36322.00	147.00	-50	Spot (Block29, Row7, Column2)	323.78	325.00	16.93	0.00	0.05	316.00	326.19	316.00	71.01	0.01	0.22	0.00	0.00	0.00	9.00	7.78	190706.00	-0.03	324.99	326.00
29	3	7	5319.00	36321.00	147.00	-50	Spot (Block29, Row7, Column3)	365.41	364.00	28.48	0.00	0.08	336.00	366.26	336.00	102.55	0.04	0.28	0.00	0.00	0.00	28.00	29.41	215226.00	-0.01	366.86	370.00
29	4	7	5619.00	36321.00	147.00	-50	Spot (Block29, Row7, Column4)	403.24	398.00	37.68	0.01	0.09	370.00	414.50	370.00	132.20	0.05	0.32	0.00	0.00	0.00	28.00	33.24	237511.00	-0.09	400.42	395.00
29	5	7	5921.00	36352.00	203.55	0	Spot (Block29, Row7, Column5)	710.81	697.00	136.18	0.01	0.19	397.00	442.16	397.00	162.92	0.05	0.37	84.00	43.00	0.00	300.00	313.81	835196.00	1.65	535.13	521.00
29	6	7	6220.00	36320.00	147.00	-50	Spot (Block29, Row7, Column6)	424.03	418.00	41.59	0.01	0.10	361.00	404.42	361.00	161.92	0.05	0.40	0.00	0.00	0.00	57.00	63.03	249332.00	0.12	407.79	394.00
29	7	7	6513.00	36332.00	153.45	0	Spot (Block29, Row7, Column7)	632.17	574.00	159.48	0.04	0.25	351.00	393.26	351.00	144.72	0.05	0.37	84.00	33.00	0.00	223.00	281.17	407119.00	1.65	445.82	450.00
29	8	7	6825.00	36321.00	112.55	0	Spot (Block29, Row7, Column8)	877.78	877.00	63.35	0.00	0.07	360.00	369.46	360.00	91.02	0.01	0.25	100.00	100.00	0.00	517.00	517.78	289667.00	5.58	561.02	554.00
29	1	8	4715.00	36621.00	148.20	0	Spot (Block29, Row8, Column1)	64195.02	65535.00	5348.56	0.01	0.08	517.00	528.95	517.00	285.02	0.01	0.54	100.00	100.00	90.47	65018.00	63678.02	38388948.00	223.37	16384.95	13434.00
29	2	8	5036.00	36637.00	177.90	0	Spot (Block29, Row8, Column2)	702.49	677.00	120.05	0.02	0.17	503.00	499.53	503.00	218.83	0.00	0.44	33.00	6.00	0.00	174.00	199.49	622408.00	0.93	546.72	548.50
29	3	8	5325.00	36630.00	176.95	0	Spot (Block29, Row8, Column3)	1041.45	945.50	306.48	0.04	0.29	565.00	586.09	565.00	138.83	0.02	0.24	97.00	67.00	0.00	380.50	476.45	912310.00	3.28	704.80	703.00
29	4	8	5630.00	36633.00	198.00	0	Spot (Block29, Row8, Column4)	1039.07	1013.00	170.42	0.01	0.16	750.00	737.59	750.00	195.87	0.01	0.27	68.00	25.00	0.00	263.00	289.07	1152334.00	1.54	826.70	853.00
29	5	8	5927.00	36640.00	263.75	0	Spot (Block29, Row8, Column5)	1031.88	1046.00	105.00	0.01	0.10	961.00	893.35	961.00	259.83	0.03	0.29	1.00	0.00	0.00	85.00	70.88	2086464.00	0.53	925.74	951.00
29	6	8	6228.00	36653.00	250.05	0	Spot (Block29, Row8, Column6)	1112.33	1118.00	140.56	0.00	0.13	1027.00	942.22	1027.00	331.02	0.04	0.35	5.00	0.00	0.00	91.00	85.33	2015542.00	0.51	972.60	957.00
29	7	8	6516.00	36633.00	158.20	0	Spot (Block29, Row8, Column7)	1622.62	1475.00	468.68	0.04	0.29	863.00	868.92	863.00	363.76	0.00	0.42	75.00	41.00	0.00	612.00	759.62	1122850.00	2.07	1041.23	1041.00
29	8	8	6831.00	36614.00	123.25	0	Spot (Block29, Row8, Column8)	8684.34	8277.00	3144.95	0.02	0.36	610.00	692.38	610.00	303.35	0.06	0.44	100.00	100.00	0.00	7667.00	8074.34	3508474.00	26.35	2458.42	2078.00
30	1	1	9223.00	34512.00	158.60	0	Spot (Block30, Row1, Column1)	63993.48	65535.00	4565.08	0.01	0.07	4554.00	4631.84	4554.00	795.27	0.01	0.17	100.00	100.00	84.24	60981.00	59439.48	44667872.00	74.64	22177.47	19221.00
30	2	1	9516.00	34514.00	203.25	0	Spot (Block30, Row1, Column2)	5523.33	5543.00	720.11	0.00	0.13	4582.00	4634.22	4582.00	642.54	0.00	0.14	65.00	31.00	0.00	961.00	941.33	6467814.00	1.38	4947.95	4965.50
30	3	1	9826.00	34521.00	209.90	0	Spot (Block30, Row1, Column3)	5307.14	5189.00	684.31	0.01	0.13	4520.00	4572.42	4520.00	586.56	0.01	0.13	53.00	32.00	0.00	669.00	787.14	6671071.00	1.25	4861.00	4801.00
30	4	1	10116.00	34516.00	187.60	0	Spot (Block30, Row1, Column4)	5631.52	5606.00	779.41	0.00	0.14	4591.00	4624.02	4591.00	597.80	0.00	0.13	70.00	38.00	0.00	1015.00	1040.52	5603363.00	1.69	5065.70	4996.00
30	5	1	10433.00	34512.00	194.65	0	Spot (Block30, Row1, Column5)	5778.93	5693.00	740.47	0.01	0.13	4709.00	4776.90	4709.00	610.74	0.01	0.13	67.00	41.00	0.00	984.00	1069.93	6171901.00	1.64	5212.04	5232.00
30	6	1	10719.00	34507.00	198.10	0	Spot (Block30, Row1, Column6)	5937.69	5908.50	780.40	0.00	0.13	4790.00	4868.04	4790.00	608.20	0.01	0.12	72.00	44.00	0.00	1118.50	1147.69	6602712.00	1.76	5342.20	5299.00
30	7	1	11023.00	34512.00	188.00	0	Spot (Block30, Row1, Column7)	5847.42	5868.00	825.26	0.00	0.14	4696.00	4762.29	4696.00	610.65	0.01	0.13	72.00	45.00	0.00	1172.00	1151.42	5864960.00	1.78	5257.32	5239.00
30	8	1	11329.00	34518.00	207.65	0	Spot (Block30, Row1, Column8)	5796.24	5694.50	754.43	0.01	0.13	4619.00	4684.27	4619.00	604.31	0.01	0.13	77.00	42.00	0.00	1075.50	1177.24	7129374.00	1.84	5159.00	5267.00
30	1	2	9224.00	34818.00	223.15	0	Spot (Block30, Row2, Column1)	5355.70	5341.00	630.07	0.00	0.12	4602.00	4648.26	4602.00	734.48	0.00	0.16	50.00	15.00	0.00	739.00	753.70	7664002.00	0.96	4882.85	4889.50
30	2	2	9516.00	34814.00	164.25	0	Spot (Block30, Row2, Column2)	5527.71	5525.50	617.45	0.00	0.11	4600.00	4632.82	4600.00	573.38	0.00	0.12	68.00	40.00	0.00	925.50	927.71	4145780.00	1.56	4846.11	4887.00
30	3	2	9819.00	34809.00	204.05	0	Spot (Block30, Row2, Column3)	5665.31	5661.50	638.21	0.00	0.11	4627.00	4689.33	4627.00	623.05	0.01	0.13	70.00	37.00	0.00	1034.50	1038.31	6730392.00	1.57	5074.75	5007.50
30	4	2	10121.00	34804.00	185.75	0	Spot (Block30, Row2, Column4)	5877.47	5747.50	820.92	0.01	0.14	4640.00	4696.70	4640.00	598.80	0.01	0.13	79.00	47.00	0.00	1107.50	1237.47	5701146.00	1.97	5277.17	5348.00
30	5	2	10425.00	34813.00	196.85	0	Spot (Block30, Row2, Column5)	6857.27	6834.00	855.15	0.00	0.12	4745.00	4815.68	4745.00	617.69	0.01	0.13	98.00	85.00	0.00	2089.00	2112.27	7529282.00	3.31	5698.75	5705.00
30	6	2	10719.00	34803.00	187.10	0	Spot (Block30, Row2, Column6)	6128.97	6011.00	1173.63	0.01	0.19	4811.00	4885.44	4811.00	620.60	0.01	0.13	77.00	48.00	0.00	1200.00	1317.97	6018646.00	2.00	5466.72	5450.00
30	7	2	11019.00	34810.00	188.85	0	Spot (Block30, Row2, Column7)	5878.99	5751.00	878.12	0.01	0.15	4765.00	4806.58	4765.00	608.98	0.00	0.13	66.00	41.00	0.00	986.00	1113.99	5890746.00	1.76	5210.08	5126.50
30	8	2	11325.00	34805.00	134.85	0	Spot (Block30, Row2, Column8)	5456.70	5514.00	661.56	0.00	0.12	4735.00	4769.68	4735.00	601.15	0.00	0.13	58.00	27.00	0.00	779.00	721.70	2673785.00	1.14	5058.41	4950.00
30	1	3	9230.00	35122.00	159.70	0	Spot (Block30, Row3, Column1)	6519.36	6212.00	1941.30	0.02	0.30	4527.00	4564.25	4527.00	567.20	0.00	0.12	92.00	71.00	0.00	1685.00	1992.36	4550514.00	3.45	5218.67	5130.00
30	2	3	9520.00	35093.00	201.60	0	Spot (Block30, Row3, Column2)	5423.50	5410.00	694.32	0.00	0.13	4608.00	4663.29	4608.00	713.52	0.01	0.15	52.00	18.00	0.00	802.00	815.50	6264142.00	1.07	4971.05	5029.00
30	3	3	9800.00	35099.00	119.00	0	Spot (Block30, Row3, Column3)	11283.78	7111.00	12881.53	0.20	1.14	4590.00	4666.56	4590.00	757.92	0.01	0.16	91.00	76.00	3.23	2521.00	6693.78	4186284.00	8.73	7629.88	6037.50
30	4	3	10121.00	35112.00	176.20	0	Spot (Block30, Row3, Column4)	5645.56	5583.00	698.38	0.00	0.12	4543.00	4605.95	4543.00	622.37	0.01	0.14	71.00	41.00	0.00	1040.00	1102.56	4905996.00	1.67	5002.29	4938.00
30	5	3	10427.00	35111.00	143.40	0	Spot (Block30, Row3, Column5)	6197.94	5956.00	1599.16	0.02	0.26	4543.00	4605.83	4543.00	583.79	0.01	0.13	84.00	60.00	0.00	1413.00	1654.94	3427458.00	2.73	5285.35	5359.00
30	6	3	10725.00	35102.00	196.65	0	Spot (Block30, Row3, Column6)	5759.91	5701.00	720.35	0.00	0.13	4607.00	4682.57	4607.00	609.35	0.01	0.13	77.00	45.00	0.00	1094.00	1152.91	6295584.00	1.77	5216.08	5249.00
30	7	3	11026.00	35118.00	200.00	0	Spot (Block30, Row3, Column7)	5455.02	5397.00	684.06	0.00	0.13	4667.00	4710.63	4667.00	591.07	0.00	0.13	57.00	29.00	0.00	730.00	788.02	6207810.00	1.26	4998.36	4982.50
30	8	3	11324.00	35107.00	192.55	0	Spot (Block30, Row3, Column8)	5573.27	5509.00	703.58	0.01	0.13	4671.00	4698.47	4671.00	587.37	0.00	0.13	63.00	31.00	0.00	838.00	902.27	5846358.00	1.49	5081.15	5044.50
30	1	4	9230.00	35418.00	192.90	0	Spot (Block30, Row4, Column1)	5833.36	5784.00	811.65	0.00	0.14	4542.00	4596.02	4542.00	571.30	0.01	0.12	78.00	55.00	0.00	1242.00	1291.36	6130858.00	2.17	5066.56	5033.50
30	2	4	9533.00	35412.00	209.05	0	Spot (Block30, Row4, Column2)	5526.83	5437.00	699.52	0.01	0.13	4594.00	4663.53	4594.00	695.69	0.01	0.15	56.00	27.00	0.00	843.00	932.83	6891959.00	1.24	5010.94	4908.50
30	3	4	9826.00	35420.00	155.70	0	Spot (Block30, Row4, Column3)	7839.67	7785.00	1456.35	0.00	0.19	4536.00	4595.99	4536.00	624.47	0.01	0.14	99.00	95.00	0.00	3249.00	3303.67	5244741.00	5.19	5522.10	5642.00
30	4	4	10123.00	35407.00	207.50	0	Spot (Block30, Row4, Column4)	5281.09	5280.00	603.18	0.00	0.11	4486.00	4527.51	4486.00	570.71	0.00	0.13	59.00	31.00	0.00	794.00	795.09	6490455.00	1.32	4752.06	4669.00
30	5	4	10408.00	35418.00	189.75	0	Spot (Block30, Row4, Column5)	5651.02	5555.00	889.21	0.01	0.16	4478.00	4526.04	4478.00	551.25	0.00	0.12	80.00	47.00	0.00	1077.00	1173.02	5752737.00	2.04	4941.22	5020.00
30	6	4	10731.00	35409.00	204.60	0	Spot (Block30, Row4, Column6)	6322.69	6255.00	812.23	0.00	0.13	4532.00	4623.59	4532.00	595.91	0.01	0.13	97.00	69.00	0.00	1723.00	1790.69	7530322.00	2.85	5208.73	5241.50
30	7	4	11024.00	35414.00	186.95	0	Spot (Block30, Row4, Column7)	5939.62	5896.50	734.23	0.00	0.12	4744.50	4792.99	4744.50	609.41	0.00	0.13	76.00	44.00	0.00	1152.00	1195.12	5844591.00	1.88	5386.21	5430.50
30	8	4	11316.00	35425.00	162.90	0	Spot (Block30, Row4, Column8)	7054.37	7042.00	1151.71	0.00	0.16	4645.00	4697.34	4645.00	618.06	0.00	0.13	95.00	82.00	0.00	2397.00	2409.37	5199067.00	3.81	5424.17	5393.50
30	1	5	9259.00	35700.00	167.40	0	Spot (Block30, Row5, Column1)	5401.89	5314.00	893.49	0.01	0.17	4674.00	4722.28	4674.00	563.19	0.00	0.12	54.00	29.00	0.00	640.00	727.89	4208072.00	1.21	5040.68	5045.00
30	2	5	9519.00	35713.00	178.25	0	Spot (Block30, Row5, Column2)	6027.55	5897.00	787.69	0.01	0.13	4647.00	4725.26	4647.00	574.06	0.01	0.12	87.00	55.00	0.00	1250.00	1380.55	5364522.00	2.27	5302.74	5305.50
30	3	5	9828.00	35713.00	196.60	0	Spot (Block30, Row5, Column3)	5787.64	5725.00	740.79	0.00	0.13	4600.00	4668.51	4600.00	573.31	0.01	0.12	79.00	49.00	0.00	1125.00	1187.64	6331678.00	1.95	5155.46	5141.00
30	4	5	10123.00	35715.00	188.85	0	Spot (Block30, Row5, Column4)	5821.39	5680.00	758.36	0.01	0.13	4607.00	4659.74	4607.00	571.70	0.00	0.12	78.00	46.00	0.00	1073.00	1214.39	5856320.00	2.03	5214.43	5189.00
30	5	5	10430.00	35714.00	157.40	0	Spot (Block30, Row5, Column5)	8016.79	7896.00	1578.91	0.01	0.20	4609.00	4656.65	4609.00	592.43	0.00	0.13	99.00	96.00	0.00	3287.00	3407.79	5419349.00	5.67	5779.32	5741.00
30	6	5	10721.00	35717.00	187.25	0	Spot (Block30, Row5, Column6)	6114.57	5698.50	3373.78	0.03	0.55	4645.00	4725.98	4645.00	598.04	0.01	0.13	69.00	41.00	0.00	1053.50	1469.57	6041199.00	2.32	5232.30	5224.00
30	7	5	11030.00	35713.00	180.00	0	Spot (Block30, Row5, Column7)	5930.06	5898.00	694.35	0.00	0.12	4823.00	4882.59	4823.00	611.41	0.01	0.13	73.00	41.00	0.00	1075.00	1107.06	5390425.00	1.71	5384.46	5389.50
30	8	5	11321.00	35715.00	156.80	0	Spot (Block30, Row5, Column8)	6526.21	6280.00	992.47	0.02	0.15	4690.00	4760.24	4690.00	611.61	0.01	0.13	93.00	72.00	0.00	1590.00	1836.21	4411717.00	2.89	5474.47	5530.00
30	1	6	9233.00	36009.00	212.25	0	Spot (Block30, Row6, Column1)	5662.59	5577.00	683.53	0.01	0.12	4585.00	4625.64	4585.00	551.68	0.00	0.12	74.00	45.00	0.00	992.00	1077.59	7276423.00	1.88	5098.32	5093.00
30	2	6	9523.00	36010.00	205.15	0	Spot (Block30, Row6, Column2)	5467.66	5492.00	623.23	0.00	0.11	4606.00	4677.18	4606.00	553.54	0.01	0.12	65.00	38.00	0.00	886.00	861.66	6555721.00	1.43	5127.68	5103.00
30	3	6	9818.00	36009.00	175.75	0	Spot (Block30, Row6, Column3)	5892.69	5883.50	722.65	0.00	0.12	4556.00	4628.05	4556.00	544.77	0.01	0.12	83.00	61.00	0.00	1327.50	1336.69	5114859.00	2.32	5082.95	5123.50
30	4	6	10124.00	36013.00	192.15	0	Spot (Block30, Row6, Column4)	5595.67	5539.50	703.42	0.00	0.13	4533.00	4605.36	4533.00	550.74	0.01	0.12	69.00	46.00	0.00	1006.50	1062.67	5841882.00	1.80	5015.51	4910.00
30	5	6	10426.00	36017.00	163.30	0	Spot (Block30, Row6, Column5)	6580.08	6522.00	1004.21	0.00	0.15	4546.00	4628.96	4546.00	577.72	0.01	0.12	93.00	80.00	0.00	1976.00	2034.08	4842942.00	3.38	5294.07	5269.00
30	6	6	10734.00	36011.00	197.10	0	Spot (Block30, Row6, Column6)	5420.00	5361.50	640.14	0.00	0.12	4609.00	4674.24	4609.00	552.55	0.01	0.12	58.00	31.00	0.00	752.50	811.00	5962000.00	1.35	5071.29	5076.00
30	7	6	11024.00	36010.00	183.95	0	Spot (Block30, Row6, Column7)	5937.78	5832.00	754.66	0.01	0.13	4641.00	4711.20	4641.00	564.81	0.01	0.12	84.00	53.00	0.00	1191.00	1296.78	5682460.00	2.17	5238.54	5258.00
30	8	6	11322.00	36012.00	179.20	0	Spot (Block30, Row6, Column8)	5633.63	5528.00	1062.09	0.01	0.19	4597.00	4652.46	4597.00	573.25	0.01	0.12	66.00	36.00	0.00	931.00	1036.63	5092805.00	1.71	5102.96	5117.50
30	1	7	9232.00	36314.00	207.65	0	Spot (Block30, Row7, Column1)	5345.75	5278.00	612.39	0.01	0.11	4461.00	4566.59	4461.00	608.36	0.01	0.13	62.00	31.00	0.00	817.00	884.75	6569928.00	1.28	4925.13	4956.00
30	2	7	9526.00	36314.00	202.65	0	Spot (Block30, Row7, Column2)	5387.37	5386.50	575.64	0.00	0.11	4485.00	4583.93	4485.00	521.84	0.01	0.11	69.00	42.00	0.00	901.50	902.37	6292446.00	1.54	4946.32	4901.00
30	3	7	9824.00	36311.00	213.55	0	Spot (Block30, Row7, Column3)	5352.40	5354.00	570.08	0.00	0.11	4485.00	4569.59	4485.00	506.23	0.01	0.11	69.00	41.00	0.00	869.00	867.40	6968823.00	1.55	4892.11	4838.00
30	4	7	10120.00	36312.00	194.55	0	Spot (Block30, Row7, Column4)	5369.22	5330.00	616.91	0.00	0.11	4553.00	4601.15	4553.00	535.96	0.00	0.12	61.00	36.00	0.00	777.00	816.22	5739692.00	1.43	4959.19	4854.00
30	5	7	10428.00	36311.00	213.75	0	Spot (Block30, Row7, Column5)	5397.23	5295.50	636.21	0.01	0.12	4518.00	4573.48	4518.00	539.73	0.01	0.12	66.00	36.00	0.00	777.50	879.23	7027200.00	1.53	4890.60	4753.50
30	6	7	10724.00	36311.00	201.75	0	Spot (Block30, Row7, Column6)	5629.86	5594.00	637.02	0.00	0.11	4597.50	4643.62	4597.50	551.07	0.00	0.12	72.00	45.00	0.00	996.50	1032.36	6491226.00	1.79	5148.59	5126.00
30	7	7	11012.00	36317.00	189.00	0	Spot (Block30, Row7, Column7)	5804.05	5783.50	697.13	0.00	0.12	4599.00	4672.74	4599.00	552.74	0.01	0.12	79.00	53.00	0.00	1184.50	1205.05	5896916.00	2.05	5244.15	5147.50
30	8	7	11331.00	36315.00	126.90	0	Spot (Block30, Row7, Column8)	8834.21	8698.00	1259.91	0.01	0.14	4527.00	4592.71	4527.00	560.70	0.01	0.12	100.00	100.00	0.00	4171.00	4307.21	3772208.00	7.56	6206.30	6037.00
30	1	8	9217.00	36619.00	147.00	0	Spot (Block30, Row8, Column1)	64879.22	65535.00	3295.93	0.00	0.05	4500.00	4597.96	4500.00	647.71	0.01	0.14	100.00	100.00	93.22	61035.00	60379.22	38279068.00	93.07	24209.78	21393.50
30	2	8	9530.00	36612.00	198.30	0	Spot (Block30, Row8, Column2)	5356.03	5251.00	642.99	0.01	0.12	4484.00	4556.07	4484.00	575.81	0.01	0.13	61.00	30.00	0.00	767.00	872.03	5977325.00	1.39	4901.73	4858.50
30	3	8	9808.00	36617.00	195.45	0	Spot (Block30, Row8, Column3)	5731.81	5578.00	851.45	0.01	0.15	4461.00	4522.18	4461.00	505.82	0.01	0.11	80.00	55.00	0.00	1117.00	1270.81	6178896.00	2.39	5100.10	5100.50
30	4	8	10127.00	36611.00	158.65	0	Spot (Block30, Row8, Column4)	6081.51	5958.50	863.48	0.01	0.14	4505.00	4544.81	4505.00	517.59	0.00	0.11	92.00	72.00	0.00	1453.50	1576.51	4244897.00	2.97	5073.44	5050.50
30	5	8	10426.00	36617.00	203.00	0	Spot (Block30, Row8, Column5)	5371.43	5359.50	612.05	0.00	0.11	4486.00	4531.84	4486.00	506.37	0.00	0.11	66.00	42.00	0.00	873.50	885.43	6241605.00	1.66	4855.04	4760.50
30	6	8	10722.00	36617.00	193.25	0	Spot (Block30, Row8, Column6)	6029.99	5906.50	793.24	0.01	0.13	4573.00	4636.63	4573.00	541.19	0.01	0.12	89.00	63.00	0.00	1333.50	1456.99	6307373.00	2.57	5223.75	5175.50
30	7	8	11031.00	36613.00	192.50	0	Spot (Block30, Row8, Column7)	5724.03	5747.00	637.91	0.00	0.11	4634.00	4704.42	4634.00	554.15	0.01	0.12	78.00	50.00	0.00	1113.00	1090.03	5981614.00	1.84	5104.49	5076.00
30	8	8	11332.00	36612.00	123.10	0	Spot (Block30, Row8, Column8)	19326.52	19417.50	5502.53	0.00	0.28	4495.00	4557.61	4495.00	544.62	0.01	0.12	100.00	100.00	0.00	14922.50	14831.52	7614647.00	27.12	8895.52	8450.00
31	1	1	13721.00	34509.00	162.75	0	Spot (Block31, Row1, Column1)	61888.13	65535.00	7888.18	0.02	0.13	456.00	674.43	456.00	512.96	0.17	0.76	100.00	100.00	75.41	65079.00	61432.13	45550104.00	119.33	14313.54	11582.00
31	2	1	14019.00	34516.00	147.00	-50	Spot (Block31, Row1, Column2)	316.29	313.00	23.87	0.00	0.08	282.00	337.55	282.00	213.56	0.08	0.63	0.00	0.00	0.00	31.00	34.29	186297.00	-0.10	301.10	294.00
31	3	1	14288.00	34503.00	181.25	0	Spot (Block31, Row1, Column3)	276.78	278.00	16.83	0.00	0.06	253.00	254.34	253.00	28.76	0.00	0.11	42.00	1.00	0.00	25.00	23.78	254642.00	0.78	261.62	261.00
31	4	1	14632.00	34521.00	213.60	0	Spot (Block31, Row1, Column4)	256.02	257.00	19.90	0.00	0.08	235.00	236.06	235.00	26.71	0.00	0.11	41.00	3.00	0.00	22.00	21.02	331285.00	0.75	240.23	238.50
31	5	1	14920.00	34510.00	158.00	0	Spot (Block31, Row1, Column5)	306.31	302.00	28.03	0.01	0.09	231.00	233.27	231.00	25.06	0.00	0.11	98.00	80.00	0.00	71.00	75.31	209518.00	2.91	261.11	264.50
31	6	1	15200.00	34474.00	181.20	0	Spot (Block31, Row1, Column6)	265.96	263.00	23.06	0.00	0.09	225.00	228.59	225.00	82.85	0.01	0.36	4.00	0.00	0.00	38.00	40.96	246011.00	0.45	243.23	245.00
31	7	1	15517.00	34509.00	168.80	0	Spot (Block31, Row1, Column7)	351.60	346.00	45.33	0.01	0.13	221.00	222.65	221.00	21.10	0.00	0.09	99.00	98.00	0.00	125.00	130.60	277763.00	6.11	271.20	270.00
31	8	1	15827.00	34506.00	166.25	0	Spot (Block31, Row1, Column8)	489.67	493.00	82.21	0.00	0.17	237.00	238.48	237.00	26.32	0.00	0.11	100.00	100.00	0.00	256.00	252.67	374108.00	9.54	312.94	308.00
31	1	2	13719.00	34816.00	147.00	-50	Spot (Block31, Row2, Column1)	289.10	290.50	29.20	0.00	0.10	279.00	315.09	279.00	184.03	0.05	0.58	0.00	0.00	0.00	11.50	10.10	169411.00	-0.14	284.67	285.50
31	2	2	14025.00	34849.00	164.30	0	Spot (Block31, Row2, Column2)	280.84	281.00	18.86	0.00	0.07	245.00	247.46	245.00	27.00	0.00	0.11	67.00	20.00	0.00	36.00	35.84	210910.00	1.24	259.57	259.50
31	3	2	14331.00	34778.00	224.00	0	Spot (Block31, Row2, Column3)	265.22	263.00	25.53	0.00	0.10	235.00	235.82	235.00	20.68	0.00	0.09	62.00	29.00	0.00	28.00	30.22	382179.00	1.42	248.70	243.00
31	4	2	14628.00	34819.00	197.95	0	Spot (Block31, Row2, Column4)	261.94	263.00	24.77	0.00	0.09	230.00	230.27	230.00	22.75	0.00	0.10	63.00	32.00	0.00	33.00	31.94	290758.00	1.39	238.34	237.00
31	5	2	14936.00	34802.00	199.85	0	Spot (Block31, Row2, Column5)	276.12	277.00	18.79	0.00	0.07	224.00	224.12	224.00	24.15	0.00	0.11	91.00	60.00	0.00	53.00	52.12	313667.00	2.15	245.64	246.00
31	6	2	15237.00	34853.00	135.95	0	Spot (Block31, Row2, Column6)	247.48	250.00	24.61	0.00	0.10	214.00	214.90	214.00	18.71	0.00	0.09	71.00	48.00	0.00	36.00	33.48	123247.00	1.74	232.20	230.50
31	7	2	15524.00	34801.00	202.10	0	Spot (Block31, Row2, Column7)	253.03	254.00	19.55	0.00	0.08	219.00	220.11	219.00	21.06	0.00	0.10	75.00	35.00	0.00	35.00	34.03	294025.00	1.56	229.29	229.00
31	8	2	15851.00	34786.00	204.30	0	Spot (Block31, Row2, Column8)	280.13	281.00	19.24	0.00	0.07	247.00	249.68	247.00	27.70	0.00	0.11	63.00	12.00	0.00	34.00	33.13	332795.00	1.10	255.42	256.00
31	1	3	13721.00	35124.00	180.80	0	Spot (Block31, Row3, Column1)	330.86	330.00	26.91	0.00	0.08	275.00	286.37	275.00	49.68	0.02	0.17	57.00	6.00	0.00	55.00	55.86	303067.00	0.90	299.21	297.00
31	2	3	14044.00	35144.00	177.75	0	Spot (Block31, Row3, Column2)	282.73	282.00	22.16	0.00	0.08	245.00	247.29	245.00	24.36	0.00	0.10	70.00	30.00	0.00	37.00	37.73	248234.00	1.45	263.54	260.00
31	3	3	14325.00	35101.00	190.60	0	Spot (Block31, Row3, Column3)	303.09	302.00	32.45	0.00	0.11	233.00	233.77	233.00	19.86	0.00	0.08	95.00	85.00	0.00	69.00	70.09	310066.00	3.49	258.88	260.00
31	4	3	14616.00	35117.00	182.65	0	Spot (Block31, Row3, Column4)	280.33	281.00	22.95	0.00	0.08	225.00	226.42	225.00	19.10	0.00	0.08	93.00	74.00	0.00	56.00	55.33	261824.00	2.82	251.74	251.00
31	5	3	14942.00	35115.00	144.05	0	Spot (Block31, Row3, Column5)	275.11	276.00	20.18	0.00	0.07	216.00	217.68	216.00	18.72	0.00	0.09	96.00	84.00	0.00	60.00	59.11	155160.00	3.07	248.95	248.00
31	6	3	15234.00	35097.00	243.30	0	Spot (Block31, Row3, Column6)	229.52	229.00	16.45	0.00	0.07	213.00	213.24	213.00	18.37	0.00	0.09	43.00	12.00	0.00	16.00	16.52	392944.00	0.89	221.73	223.00
31	7	3	15490.00	35100.00	186.85	0	Spot (Block31, Row3, Column7)	278.61	255.00	227.00	0.04	0.81	216.00	217.26	216.00	19.79	0.00	0.09	81.00	48.00	0.00	39.00	62.61	273598.00	3.10	233.79	233.00
31	8	3	15802.00	35141.00	257.25	0	Spot (Block31, Row3, Column8)	255.68	259.00	20.47	0.01	0.08	243.00	246.44	243.00	35.71	0.01	0.14	10.00	0.00	0.00	16.00	12.68	491425.00	0.26	238.31	240.00
31	1	4	13719.00	35416.00	147.00	-50	Spot (Block31, Row4, Column1)	524.72	507.50	70.98	0.01	0.14	390.00	428.59	390.00	155.55	0.04	0.36	31.00	0.00	0.00	117.50	134.72	308536.00	0.62	489.67	481.00
31	2	4	14019.00	35416.00	147.00	-50	Spot (Block31, Row4, Column2)	318.01	320.00	20.02	0.00	0.06	288.00	305.04	288.00	67.40	0.02	0.22	2.00	0.00	0.00	32.00	30.01	187626.00	0.19	312.47	313.00
31	3	4	14324.00	35412.00	144.80	0	Spot (Block31, Row4, Column3)	660.36	664.00	101.08	0.00	0.15	243.00	249.56	243.00	34.88	0.01	0.14	100.00	100.00	0.00	421.00	417.36	375743.00	11.78	366.02	365.00
31	4	4	14620.00	35415.00	147.00	-50	Spot (Block31, Row4, Column4)	329.58	270.00	472.37	0.09	1.43	222.00	225.79	222.00	23.65	0.01	0.10	82.00	50.00	0.00	48.00	107.58	195441.00	4.39	257.32	248.00
31	5	4	14915.00	35429.00	137.15	0	Spot (Block31, Row4, Column5)	242.93	242.00	18.67	0.00	0.08	216.00	217.86	216.00	20.87	0.00	0.10	60.00	26.00	0.00	26.00	26.93	122682.00	1.20	227.50	228.00
31	6	4	15224.00	35401.00	223.85	0	Spot (Block31, Row4, Column6)	263.84	268.00	21.03	0.01	0.08	217.00	217.57	217.00	17.85	0.00	0.08	88.00	70.00	0.00	51.00	46.84	379665.00	2.59	229.26	228.00
31	7	4	15536.00	35414.00	216.55	0	Spot (Block31, Row4, Column7)	253.48	254.00	20.35	0.00	0.08	225.00	229.42	225.00	28.32	0.01	0.12	52.00	8.00	0.00	29.00	28.48	339667.00	0.85	230.60	231.00
31	8	4	15824.00	35420.00	146.85	0	Spot (Block31, Row4, Column8)	1935.86	1882.50	600.75	0.01	0.31	266.00	265.21	266.00	37.19	0.00	0.14	100.00	100.00	0.00	1616.50	1669.86	1138286.00	44.93	645.55	580.00
31	1	5	13719.00	35716.00	147.00	-50	Spot (Block31, Row5, Column1)	934.13	955.50	177.50	0.01	0.19	726.50	760.07	726.50	276.70	0.02	0.36	39.00	0.00	0.00	229.00	207.63	551138.00	0.63	738.06	754.00
31	2	5	14019.00	35716.00	147.00	-50	Spot (Block31, Row5, Column2)	600.18	588.50	77.86	0.01	0.13	429.00	473.72	429.00	162.81	0.04	0.34	47.00	2.00	0.00	159.50	171.18	354105.00	0.78	558.01	562.50
31	3	5	14319.00	35715.00	147.00	-50	Spot (Block31, Row5, Column3)	355.98	352.00	43.00	0.00	0.12	301.00	322.45	301.00	86.03	0.03	0.27	26.00	0.00	0.00	51.00	54.98	209314.00	0.39	346.80	335.00
31	4	5	14629.00	35694.00	185.45	0	Spot (Block31, Row5, Column4)	299.34	301.00	24.46	0.00	0.08	239.00	246.33	239.00	34.02	0.01	0.14	85.00	38.00	0.00	62.00	60.34	289765.00	1.56	260.91	262.00
31	5	5	14923.00	35709.00	141.35	0	Spot (Block31, Row5, Column5)	713.18	738.00	131.83	0.01	0.18	228.00	229.77	228.00	24.93	0.00	0.11	100.00	100.00	0.00	510.00	485.18	386542.00	19.39	366.66	352.00
31	6	5	15220.00	35714.00	147.00	-50	Spot (Block31, Row5, Column6)	254.13	253.00	28.22	0.00	0.11	225.00	227.85	225.00	21.54	0.01	0.09	57.00	26.00	0.00	28.00	29.13	149937.00	1.22	245.37	243.50
31	7	5	15524.00	35727.00	198.70	0	Spot (Block31, Row5, Column7)	250.08	249.00	16.89	0.00	0.07	232.00	232.11	232.00	20.27	0.00	0.09	42.00	9.00	0.00	17.00	18.08	279840.00	0.89	241.16	242.00
31	8	5	15831.00	35699.00	215.90	0	Spot (Block31, Row5, Column8)	353.70	357.00	39.85	0.00	0.11	270.00	274.06	270.00	36.70	0.01	0.13	86.00	58.00	0.00	87.00	83.70	472547.00	2.17	294.38	291.00
31	1	6	13704.00	36034.00	164.65	0	Spot (Block31, Row6, Column1)	1567.01	1518.00	209.75	0.01	0.13	1130.00	1119.62	1130.00	244.42	0.00	0.22	87.00	28.00	0.00	388.00	437.01	1178393.00	1.83	1302.11	1306.00
31	2	6	14019.00	36030.00	183.80	0	Spot (Block31, Row6, Column2)	927.34	938.00	68.96	0.00	0.07	749.00	763.92	749.00	221.80	0.01	0.29	29.00	0.00	0.00	189.00	178.34	885606.00	0.74	844.16	849.00
31	3	6	14311.00	36022.00	165.15	0	Spot (Block31, Row6, Column3)	843.68	794.00	192.74	0.03	0.23	478.00	500.59	478.00	156.41	0.02	0.31	92.00	51.00	0.00	316.00	365.68	636977.00	2.19	601.54	595.00
31	4	6	14611.00	36009.00	208.50	0	Spot (Block31, Row6, Column4)	392.20	392.00	63.42	0.00	0.16	303.00	335.03	303.00	96.42	0.04	0.29	44.00	0.00	0.00	89.00	89.20	483194.00	0.59	354.14	337.00
31	5	6	14926.00	36012.00	141.60	0	Spot (Block31, Row6, Column5)	630.53	655.00	107.91	0.02	0.17	250.00	258.79	250.00	37.57	0.02	0.15	100.00	99.00	0.00	405.00	380.53	344267.00	9.89	378.07	364.50
31	6	6	15220.00	36003.00	166.70	0	Spot (Block31, Row6, Column6)	262.86	261.00	18.38	0.00	0.07	236.00	237.48	236.00	23.76	0.00	0.10	53.00	14.00	0.00	25.00	26.86	203187.00	1.07	252.95	255.00
31	7	6	15532.00	36011.00	170.70	0	Spot (Block31, Row6, Column7)	309.09	313.00	24.38	0.01	0.08	235.00	236.47	235.00	22.84	0.00	0.10	97.00	87.00	0.00	78.00	74.09	250054.00	3.18	257.78	257.00
31	8	6	15815.00	36008.00	183.80	0	Spot (Block31, Row6, Column8)	316.56	319.00	26.78	0.00	0.08	267.00	274.20	267.00	39.61	0.01	0.14	66.00	12.00	0.00	52.00	49.56	301681.00	1.07	281.74	278.00
31	1	7	13713.00	36313.00	188.80	0	Spot (Block31, Row7, Column1)	1590.86	1588.00	138.63	0.00	0.09	1235.00	1248.58	1235.00	251.88	0.00	0.20	77.00	15.00	0.00	353.00	355.86	1600406.00	1.36	1388.96	1383.50
31	2	7	14008.00	36324.00	170.45	0	Spot (Block31, Row7, Column2)	1205.88	1214.00	72.90	0.00	0.06	909.00	934.42	909.00	187.48	0.01	0.20	91.00	7.00	0.00	305.00	296.88	975558.00	1.45	1076.98	1083.00
31	3	7	14306.00	36334.00	206.70	0	Spot (Block31, Row7, Column3)	778.47	780.00	53.48	0.00	0.07	640.00	652.24	640.00	130.79	0.01	0.20	55.00	0.00	0.00	140.00	138.47	946619.00	0.97	718.64	711.00
[truncated: 423,638 more chars]
