# Supplementary material for: An antigen microarray protocol for COVID-19 serological analysis
Source: STAR Protoc. 2021 Aug 26;2(3):100815. doi: 10.1016/j.xpro.2021.100815 (PMC8387221; doi:10.1016/j.xpro.2021.100815)
Supplement: Data S8. Slide_quantifications, related to step quantification and statistical analysis 2.e [file mmc8.zip › RPPA0139_12860A01-D12_IgM_785/Joseph_2021-04-02_15h00m55_5μm_785nmGain100.txt]

ATF	1.0
30	28
"Checksum_ImageFile=20af92276db9fc9e9d3f773a372ab63b"
"Checksum_ResultFile=a7c6ecbe0e2bcdca3cbb8bc9093f7e1e"
"Type=Mapix Results 2"
"DateTime=2021/04/02 15:01:08"
"ConfigFile="
"GalFile=L:\RPPA Service\Platform_Projects\2021-02-09_JPL_CoV-Array-7\64 pad grid.gal"
"PixelSize=5"
"Wavelengths=785"
"ImageFiles=L:\RPPA Service\Platform_Projects\2021-03-24_JPL_CoV-Array-9\RPPA0139_12860A01-D12_IgM_785\Joseph_2021-04-02_15h00m55_5�m_785nmGain100.tif"
"GrinddingParameters=Find mode = Grid + Blocks + Spots | Max. diameter (% Dth) = 200.0 | Min. diameter (% Dth) = 50.0 | Max position offset (% pitch) = 30"
"QuantificationParameter=S/B border width (pixels) = 2.0 | Background diameter (pitch) = 2.0"
"JpegImage=L:\RPPA Service\Platform_Projects\2021-03-24_JPL_CoV-Array-9\RPPA0139_12860A01-D12_IgM_785\Joseph_2021-04-02_15h00m55_5�m_785nmGain100.jpg"
"FeatureType=Circular"
"Barcode="
"BackgroundSubtraction=LocalFeature"
"Normalization=None"
"ImageOrigin=3680, 2560"
"ImageSize=17760.0, 71040.0"
"JpegOrigin=4490, 2805"
"JpegBrightness=42"
"JpegContrast=12"
"JpegBalance=0"
"Creator=Mapix 9.0.0"
"Scanner=ir710IVD IR0H8_IVD 717045"
"Temperature=33.6"
"Comment="
"Velocity=35 l/s"
"LaserPower=20.0"
"PMTGain=100"
"BatchFilename=L:\RPPA Service\InnooScan\Batch methods\CoV_Array image_processing.mbt"
"Block"	"Column"	"Row"	"X"	"Y"	"Dia."	"Flags"	"ID"	"F785 Mean"	"F785 Median"	"F785 SD"	"F785 |log Mean/Median|"	"F785 CV"	"B785"	"B785 Mean"	"B785 Median"	"B785 SD"	"B785 |log Mean/Median|"	"B785 CV"	"% > B785+1SD"	"% > B785+2SD"	"F785 % Sat."	"F785 Median - B785"	"F785 Mean - B785"	"F785 Total Intensity"	"SNR 785"	"ExcludedMean 785"	"ExcludedMedian 785"
1	1	1	4681.00	3005.00	162.55	0	Spot (Block1, Row1, Column1)	64516.59	65535.00	4118.05	0.01	0.06	6745.50	6865.72	6745.50	879.69	0.01	0.13	100.00	100.00	90.96	58789.50	57771.09	47097572.00	65.54	25022.84	23020.00
1	2	1	4988.00	3004.00	152.80	0	Spot (Block1, Row1, Column2)	7699.78	7565.00	789.09	0.01	0.10	6986.00	7045.60	6986.00	798.52	0.00	0.11	41.00	14.00	0.00	579.00	713.78	4935559.00	0.82	7239.86	7291.00
1	3	1	5291.00	3008.00	147.00	-50	Spot (Block1, Row1, Column3)	7586.18	7498.00	740.31	0.01	0.10	7165.50	7231.18	7165.50	890.51	0.00	0.12	27.00	2.00	0.00	332.50	420.68	4453086.00	0.40	7392.90	7445.50
1	4	1	5593.00	3010.00	134.65	0	Spot (Block1, Row1, Column4)	8476.71	8505.00	827.48	0.00	0.10	7570.00	7626.54	7570.00	947.69	0.00	0.12	49.00	13.00	0.00	935.00	906.71	4145110.00	0.90	7949.06	8043.00
1	5	1	5891.00	3007.00	147.00	-50	Spot (Block1, Row1, Column5)	8685.76	8747.50	830.89	0.00	0.10	8127.00	8174.94	8127.00	926.04	0.00	0.11	36.00	5.00	0.00	620.50	558.76	5159339.00	0.55	8148.45	7906.50
1	6	1	6194.00	2996.00	122.20	0	Spot (Block1, Row1, Column6)	9831.76	9813.50	1425.62	0.00	0.15	8616.00	8687.11	8616.00	1024.36	0.00	0.12	55.00	13.00	0.00	1197.50	1215.76	3913041.00	1.12	9313.52	9306.00
1	7	1	6483.00	3007.00	135.10	0	Spot (Block1, Row1, Column7)	10928.40	10703.00	1346.96	0.01	0.12	8994.00	9056.81	8994.00	1071.64	0.00	0.12	74.00	39.00	0.00	1709.00	1934.40	5333060.00	1.75	9861.88	9817.50
1	8	1	6792.00	3003.00	224.75	0	Spot (Block1, Row1, Column8)	10429.65	10360.00	1170.46	0.00	0.11	9129.00	9206.70	9129.00	1074.18	0.00	0.12	53.00	23.00	0.00	1231.00	1300.65	15091701.00	1.14	9706.61	9748.50
1	1	2	4690.00	3309.00	147.00	-50	Spot (Block1, Row2, Column1)	7568.07	7604.50	672.50	0.00	0.09	6836.00	6922.86	6836.00	816.41	0.01	0.12	46.00	7.00	0.00	768.50	732.07	4450025.00	0.79	7138.33	7144.00
1	2	2	4997.00	3321.00	131.55	0	Spot (Block1, Row2, Column2)	8404.81	8414.00	824.95	0.00	0.10	7015.00	7084.70	7015.00	775.13	0.00	0.11	73.00	41.00	0.00	1399.00	1389.81	3899830.00	1.70	7689.16	7547.50
1	3	2	5291.00	3311.00	183.90	0	Spot (Block1, Row2, Column3)	8101.13	8083.50	836.99	0.00	0.10	7179.50	7245.85	7179.50	944.99	0.00	0.13	48.00	12.00	0.00	904.00	921.63	7679870.00	0.91	7646.21	7578.00
1	4	2	5588.00	3310.00	143.70	0	Spot (Block1, Row2, Column4)	8430.42	8369.50	794.24	0.00	0.09	7502.00	7551.54	7502.00	864.48	0.00	0.11	50.00	19.00	0.00	867.50	928.42	4771619.00	1.02	7956.70	7823.50
1	5	2	5894.00	3313.00	209.60	0	Spot (Block1, Row2, Column5)	18084.42	18106.50	3237.13	0.00	0.18	7851.00	7927.41	7851.00	943.48	0.00	0.12	100.00	100.00	0.00	10255.50	10233.42	22533208.00	10.77	11252.07	11008.00
1	6	2	6196.00	3306.00	133.00	0	Spot (Block1, Row2, Column6)	9208.42	9121.00	989.01	0.00	0.11	8141.00	8210.38	8141.00	939.02	0.00	0.11	52.00	15.00	0.00	980.00	1067.42	4355584.00	1.06	8562.97	8521.00
1	7	2	6485.00	3316.00	134.45	0	Spot (Block1, Row2, Column7)	9524.08	9437.50	1034.50	0.00	0.11	8436.50	8511.01	8436.50	1034.22	0.00	0.12	48.00	17.00	0.00	1001.00	1087.58	4647750.00	0.98	9095.02	9179.00
1	8	2	6778.00	3313.00	137.15	0	Spot (Block1, Row2, Column8)	9715.89	9595.50	1388.57	0.01	0.14	8689.00	8752.75	8689.00	1007.71	0.00	0.12	44.00	12.00	0.00	906.50	1026.89	4935673.00	0.96	9056.90	9096.00
1	1	3	4688.00	3606.00	157.85	0	Spot (Block1, Row3, Column1)	9361.12	9151.00	1288.21	0.01	0.14	6772.00	6839.05	6772.00	774.95	0.00	0.11	97.00	81.00	0.00	2379.00	2589.12	6431089.00	3.25	7846.93	7806.00
1	2	3	4994.00	3610.00	182.85	0	Spot (Block1, Row3, Column2)	8283.88	8025.00	1184.56	0.01	0.14	7021.00	7087.85	7021.00	728.95	0.00	0.10	63.00	36.00	0.00	1004.00	1262.88	7795131.00	1.64	7694.84	7762.00
1	3	3	5293.00	3610.00	125.75	0	Spot (Block1, Row3, Column3)	8410.93	8435.50	771.64	0.00	0.09	7218.00	7285.63	7218.00	809.26	0.00	0.11	67.00	29.00	0.00	1217.50	1192.93	3549411.00	1.39	7573.58	7546.00
1	4	3	5583.00	3613.00	176.70	0	Spot (Block1, Row3, Column4)	9057.08	8972.00	1035.29	0.00	0.11	7297.00	7386.22	7297.00	807.84	0.01	0.11	82.00	52.00	0.00	1675.00	1760.08	7915891.00	2.07	8134.43	8170.50
1	5	3	5889.00	3603.00	167.55	0	Spot (Block1, Row3, Column5)	9072.32	8847.00	1637.43	0.01	0.18	7514.00	7606.45	7514.00	877.46	0.01	0.12	68.00	33.00	0.00	1333.00	1558.32	7058265.00	1.67	8081.07	8102.00
1	6	3	6192.00	3619.00	188.65	0	Spot (Block1, Row3, Column6)	9035.71	8847.00	1603.51	0.01	0.18	7808.50	7866.56	7808.50	875.20	0.00	0.11	55.00	25.00	0.00	1038.50	1227.21	9035706.00	1.34	8286.45	8330.00
1	7	3	6505.00	3604.00	135.65	0	Spot (Block1, Row3, Column7)	8969.36	9063.50	799.21	0.00	0.09	8125.00	8219.73	8125.00	1063.06	0.01	0.13	43.00	3.00	0.00	938.50	844.36	4466739.00	0.71	8441.24	8375.00
1	8	3	6795.00	3621.00	183.45	0	Spot (Block1, Row3, Column8)	9436.01	9464.00	1034.72	0.00	0.11	8471.50	8549.33	8471.50	1129.59	0.00	0.13	44.00	9.00	0.00	992.50	964.51	8879288.00	0.78	8802.65	8701.50
1	1	4	4684.00	3907.00	155.35	0	Spot (Block1, Row4, Column1)	9087.35	8766.00	2004.25	0.02	0.22	6737.00	6773.14	6737.00	726.42	0.00	0.11	95.00	79.00	0.00	2029.00	2350.35	6015826.00	3.19	7575.34	7542.50
1	2	4	5007.00	3907.00	145.10	0	Spot (Block1, Row4, Column2)	7834.61	7755.50	735.21	0.00	0.09	7124.00	7181.51	7124.00	745.55	0.00	0.10	45.00	17.00	0.00	631.50	710.61	4450060.00	0.88	7445.44	7479.00
1	3	4	5286.00	3900.00	159.55	0	Spot (Block1, Row4, Column3)	13477.33	13360.00	2657.19	0.00	0.20	7325.00	7378.44	7325.00	792.12	0.00	0.11	99.00	97.00	0.00	6035.00	6152.33	9420654.00	7.70	8848.03	9023.00
1	4	4	5581.00	3899.00	143.25	0	Spot (Block1, Row4, Column4)	8150.92	8159.50	864.73	0.00	0.11	7345.50	7419.65	7345.50	764.27	0.00	0.10	52.00	21.00	0.00	814.00	805.42	4564514.00	0.96	7781.62	7657.50
1	5	4	5881.00	3907.00	146.90	0	Spot (Block1, Row4, Column5)	8389.71	8404.00	948.45	0.00	0.11	7529.00	7583.77	7529.00	851.33	0.00	0.11	50.00	19.00	0.00	875.00	860.71	4966709.00	0.95	7884.86	7798.00
1	6	4	6189.00	3906.00	210.65	0	Spot (Block1, Row4, Column6)	18057.90	18109.00	2909.73	0.00	0.16	7942.00	8004.76	7942.00	935.22	0.00	0.12	99.00	99.00	0.00	10167.00	10115.90	22825196.00	10.75	10962.79	10797.00
1	7	4	6480.00	3903.00	142.75	0	Spot (Block1, Row4, Column7)	9816.23	9675.50	1254.88	0.01	0.13	8221.50	8292.97	8221.50	1057.59	0.00	0.13	62.00	31.00	0.00	1454.00	1594.73	5438194.00	1.44	9016.97	9105.00
1	8	4	6794.00	3916.00	163.15	0	Spot (Block1, Row4, Column8)	11008.93	10890.00	1327.03	0.00	0.12	8600.00	8660.00	8600.00	1097.09	0.00	0.13	82.00	53.00	0.00	2290.00	2408.93	8135602.00	2.14	9354.54	9426.00
1	1	5	4698.00	4203.00	131.45	0	Spot (Block1, Row5, Column1)	8167.84	8068.00	729.26	0.01	0.09	6704.00	6733.51	6704.00	694.60	0.00	0.10	82.00	49.00	0.00	1364.00	1463.84	3798044.00	2.06	7296.09	7252.00
1	2	5	4990.00	4188.00	176.95	0	Spot (Block1, Row5, Column2)	8300.07	8205.00	884.93	0.01	0.11	7080.50	7099.81	7080.50	710.17	0.00	0.10	67.00	40.00	0.00	1124.50	1219.57	7229363.00	1.69	7682.77	7626.00
1	3	5	5290.00	4207.00	200.80	0	Spot (Block1, Row5, Column3)	8643.74	8527.00	881.88	0.01	0.10	7341.00	7377.21	7341.00	758.89	0.00	0.10	72.00	38.00	0.00	1186.00	1302.74	9879791.00	1.67	7948.96	8039.00
1	4	5	5601.00	4211.00	152.45	0	Spot (Block1, Row5, Column4)	9132.34	9113.00	984.86	0.00	0.11	7465.00	7509.61	7465.00	784.09	0.00	0.10	84.00	54.00	0.00	1648.00	1667.34	5817302.00	2.07	8359.54	8377.00
1	5	5	5884.00	4195.00	151.90	0	Spot (Block1, Row5, Column5)	13838.61	13715.00	2494.15	0.00	0.18	7795.00	7846.22	7795.00	932.72	0.00	0.12	99.00	98.00	0.00	5920.00	6043.61	8773679.00	6.42	9470.84	9498.00
1	6	5	6185.00	4205.00	188.45	0	Spot (Block1, Row5, Column6)	9919.18	9846.00	1022.53	0.00	0.10	8191.00	8224.72	8191.00	975.80	0.00	0.12	73.00	39.00	0.00	1655.00	1728.18	9869585.00	1.74	8858.47	8818.00
1	7	5	6487.00	4207.00	195.60	0	Spot (Block1, Row5, Column7)	9715.77	9645.00	1065.18	0.00	0.11	8404.00	8429.24	8404.00	923.64	0.00	0.11	59.00	33.00	0.00	1241.00	1311.77	10473603.00	1.39	9012.46	8916.00
1	8	5	6802.00	4209.00	162.35	0	Spot (Block1, Row5, Column8)	10828.93	10632.00	1545.45	0.01	0.14	8763.00	8832.66	8763.00	1019.96	0.00	0.12	76.00	43.00	0.00	1869.00	2065.93	7894288.00	1.96	10198.65	9669.00
1	1	6	4691.00	4509.00	147.00	-50	Spot (Block1, Row6, Column1)	7484.32	7502.00	691.62	0.00	0.09	6619.00	6676.87	6619.00	765.71	0.00	0.11	56.00	21.00	0.00	883.00	865.32	4408266.00	1.05	7015.29	6887.00
1	2	6	4981.00	4494.00	208.65	0	Spot (Block1, Row6, Column2)	7923.13	7810.50	901.38	0.01	0.11	6990.00	7008.93	6990.00	795.76	0.00	0.11	52.00	18.00	0.00	820.50	933.13	9777147.00	1.15	7425.96	7389.00
1	3	6	5291.00	4503.00	144.15	0	Spot (Block1, Row6, Column3)	8867.35	8813.00	825.67	0.00	0.09	7195.00	7212.03	7195.00	758.98	0.00	0.11	86.00	57.00	0.00	1618.00	1672.35	4974581.00	2.18	7874.84	7812.00
1	4	6	5593.00	4506.00	191.90	0	Spot (Block1, Row6, Column4)	8916.46	8834.00	1035.02	0.00	0.12	7519.00	7553.94	7519.00	877.59	0.00	0.12	64.00	31.00	0.00	1315.00	1397.46	9255291.00	1.55	8117.84	8132.00
1	5	6	5889.00	4501.00	137.55	0	Spot (Block1, Row6, Column5)	11296.85	11179.50	1344.42	0.00	0.12	7888.00	7958.49	7888.00	961.92	0.00	0.12	99.00	87.00	0.00	3291.50	3408.85	5761396.00	3.47	9351.46	9385.00
1	6	6	6185.00	4501.00	212.15	0	Spot (Block1, Row6, Column6)	9233.16	9035.00	962.24	0.01	0.10	8205.00	8240.46	8205.00	954.62	0.00	0.12	46.00	20.00	0.00	830.00	1028.16	11836912.00	1.04	8553.64	8465.50
1	7	6	6496.00	4505.00	158.00	0	Spot (Block1, Row6, Column7)	10509.63	10404.00	1093.90	0.00	0.10	8440.00	8446.83	8440.00	907.94	0.00	0.11	85.00	55.00	0.00	1964.00	2069.63	7220116.00	2.27	9227.08	9231.00
1	8	6	6805.00	4514.00	181.75	0	Spot (Block1, Row6, Column8)	10676.50	10624.00	1164.43	0.00	0.11	8872.00	8950.34	8872.00	1010.04	0.00	0.11	72.00	38.00	0.00	1752.00	1804.50	9961174.00	1.71	9664.05	9639.00
1	1	7	4697.00	4817.00	186.60	0	Spot (Block1, Row7, Column1)	7680.17	7654.50	755.46	0.00	0.10	6626.00	6679.75	6626.00	832.39	0.00	0.12	58.00	22.00	0.00	1028.50	1054.17	7434408.00	1.20	7221.83	7156.50
1	2	7	4988.00	4808.00	205.25	0	Spot (Block1, Row7, Column2)	7582.46	7558.00	713.41	0.00	0.09	6733.00	6783.40	6733.00	808.15	0.00	0.12	50.00	15.00	0.00	825.00	849.46	9076206.00	0.99	7133.62	7132.00
1	3	7	5295.00	4804.00	193.15	0	Spot (Block1, Row7, Column3)	7937.38	7858.50	745.88	0.00	0.09	6947.00	7002.96	6947.00	773.04	0.00	0.11	58.00	25.00	0.00	911.50	990.38	8350127.00	1.21	7541.67	7464.00
1	4	7	5592.00	4811.00	186.40	0	Spot (Block1, Row7, Column4)	8571.78	8524.00	1132.64	0.00	0.13	7370.00	7427.52	7370.00	891.77	0.00	0.12	59.00	23.00	0.00	1154.00	1201.78	8366061.00	1.28	7872.54	7757.00
1	5	7	5908.00	4811.00	145.30	0	Spot (Block1, Row7, Column5)	8795.97	8663.00	909.15	0.01	0.10	7660.00	7755.67	7660.00	902.24	0.01	0.12	54.00	25.00	0.00	1003.00	1135.97	5066478.00	1.15	8114.40	8050.00
1	6	7	6189.00	4798.00	202.15	0	Spot (Block1, Row7, Column6)	9161.89	9101.00	904.93	0.00	0.10	7946.00	8025.18	7946.00	880.75	0.00	0.11	60.00	27.00	0.00	1155.00	1215.89	10600309.00	1.29	8445.14	8356.50
1	7	7	6492.00	4822.00	150.90	0	Spot (Block1, Row7, Column7)	9519.66	9530.50	992.44	0.00	0.10	8272.50	8357.44	8272.50	966.41	0.00	0.12	59.00	26.00	0.00	1258.00	1247.16	5902186.00	1.20	8818.84	8854.00
1	8	7	6799.00	4807.00	155.15	0	Spot (Block1, Row7, Column8)	25149.33	25397.50	4347.66	0.00	0.17	8908.00	8987.50	8908.00	1047.89	0.00	0.12	100.00	100.00	0.00	16489.50	16241.33	16598561.00	15.42	14498.76	13983.00
1	1	8	4681.00	5109.00	135.65	0	Spot (Block1, Row8, Column1)	63914.84	65535.00	5266.38	0.01	0.08	6380.50	6468.55	6380.50	886.05	0.01	0.14	100.00	100.00	84.74	59154.50	57534.34	31829820.00	64.83	24326.17	22876.00
1	2	8	4999.00	5116.00	201.10	0	Spot (Block1, Row8, Column2)	7553.82	7457.50	861.62	0.01	0.11	6720.00	6794.18	6720.00	1040.90	0.00	0.15	40.00	7.00	0.00	737.50	833.82	8671788.00	0.73	7157.34	7154.50
1	3	8	5311.00	5101.00	83.65	0	Spot (Block1, Row8, Column3)	11730.10	9472.00	5766.20	0.09	0.49	6847.50	6936.55	6847.50	838.31	0.01	0.12	87.00	77.00	0.00	2624.50	4882.60	1982387.00	5.72	8411.47	8121.00
1	4	8	5598.00	5129.00	126.10	0	Spot (Block1, Row8, Column4)	8009.71	7870.00	672.58	0.01	0.08	7143.00	7223.16	7143.00	788.13	0.00	0.11	49.00	14.00	0.00	727.00	866.71	3380099.00	1.00	7441.50	7379.00
1	5	8	5881.00	5111.00	150.35	0	Spot (Block1, Row8, Column5)	8372.13	8272.00	890.54	0.01	0.11	7493.00	7591.73	7493.00	848.80	0.01	0.11	47.00	17.00	0.00	779.00	879.13	5182346.00	0.92	7995.49	8000.00
1	6	8	6192.00	5109.00	187.40	0	Spot (Block1, Row8, Column6)	9298.07	9224.50	954.82	0.00	0.10	7889.50	7967.85	7889.50	869.07	0.00	0.11	68.00	35.00	0.00	1335.00	1408.57	9205086.00	1.53	8501.60	8400.00
1	7	8	6500.00	5111.00	199.50	0	Spot (Block1, Row8, Column7)	9727.10	9665.00	1009.45	0.00	0.10	8270.00	8361.58	8270.00	921.88	0.00	0.11	68.00	31.00	0.00	1395.00	1457.10	10972170.00	1.48	8835.53	8635.50
1	8	8	6787.00	5113.00	136.35	0	Spot (Block1, Row8, Column8)	14771.70	14810.50	1936.52	0.00	0.13	8877.00	8948.55	8877.00	1002.76	0.00	0.11	99.00	98.00	0.00	5933.50	5894.70	7385850.00	5.81	10747.59	10702.50
2	1	1	9194.00	3003.00	164.75	0	Spot (Block2, Row1, Column1)	62431.94	65535.00	8180.28	0.02	0.13	393.00	472.07	393.00	272.42	0.08	0.58	100.00	100.00	81.30	65142.00	62038.94	47074144.00	227.44	12810.96	11308.00
2	2	1	9490.00	3006.00	147.00	-50	Spot (Block2, Row1, Column2)	370.39	379.00	38.06	0.01	0.10	359.00	402.00	359.00	193.76	0.05	0.48	0.00	0.00	0.00	20.00	11.39	218903.00	-0.16	359.37	363.50
2	3	1	9791.00	3006.00	147.00	-50	Spot (Block2, Row1, Column3)	352.52	356.00	19.58	0.00	0.06	342.00	352.34	342.00	232.92	0.01	0.66	0.00	0.00	0.00	14.00	10.52	206929.00	0.00	350.06	350.00
2	4	1	10091.00	3006.00	147.00	-50	Spot (Block2, Row1, Column4)	368.24	370.00	35.47	0.00	0.10	343.00	346.05	343.00	26.38	0.00	0.08	50.00	11.00	0.00	27.00	25.24	216157.00	0.84	343.27	337.00
2	5	1	10391.00	3005.00	147.00	-50	Spot (Block2, Row1, Column5)	340.36	339.00	21.74	0.00	0.06	345.00	346.28	345.00	26.13	0.00	0.08	8.00	0.00	0.00	-6.00	-4.64	200130.00	-0.23	345.42	344.00
2	6	1	10696.00	2953.00	229.20	0	Spot (Block2, Row1, Column6)	361.17	361.00	23.00	0.00	0.06	351.00	351.63	351.00	29.92	0.00	0.09	21.00	0.00	0.00	10.00	10.17	546085.00	0.32	348.03	348.00
2	7	1	11014.00	2989.00	159.75	0	Spot (Block2, Row1, Column7)	383.96	385.00	19.21	0.00	0.05	349.00	350.95	349.00	28.65	0.00	0.08	64.00	11.00	0.00	36.00	34.96	269922.00	1.15	358.18	354.00
2	8	1	11294.00	2999.00	161.70	0	Spot (Block2, Row1, Column8)	659.81	666.00	92.99	0.00	0.14	352.00	352.99	352.00	28.05	0.00	0.08	100.00	99.00	0.00	314.00	307.81	478365.00	10.94	445.01	440.00
2	1	2	9190.00	3307.00	147.00	-50	Spot (Block2, Row2, Column1)	368.82	370.50	19.04	0.00	0.05	379.00	392.89	379.00	148.04	0.02	0.38	0.00	0.00	0.00	-8.50	-10.18	216864.00	-0.16	370.44	377.00
2	2	2	9490.00	3306.00	147.00	-50	Spot (Block2, Row2, Column2)	344.90	349.00	29.55	0.01	0.09	352.50	353.94	352.50	33.67	0.00	0.10	6.00	0.00	0.00	-3.50	-7.60	203835.00	-0.27	343.82	347.00
2	3	2	9791.00	3306.00	147.00	-50	Spot (Block2, Row2, Column3)	363.39	364.00	25.14	0.00	0.07	334.00	336.64	334.00	28.12	0.00	0.08	53.00	14.00	0.00	30.00	29.39	212948.00	0.95	346.99	349.00
2	4	2	10091.00	3306.00	147.00	-50	Spot (Block2, Row2, Column4)	328.24	329.00	26.43	0.00	0.08	332.00	333.34	332.00	25.95	0.00	0.08	15.00	0.00	0.00	-3.00	-3.76	192678.00	-0.20	332.85	326.00
2	5	2	10385.00	3313.00	175.25	0	Spot (Block2, Row2, Column5)	372.46	375.00	26.96	0.00	0.07	336.00	339.21	336.00	67.41	0.00	0.20	14.00	0.00	0.00	39.00	36.46	321433.00	0.49	353.36	348.00
2	6	2	10691.00	3305.00	147.00	-50	Spot (Block2, Row2, Column6)	339.06	340.00	19.01	0.00	0.06	339.00	391.30	339.00	868.60	0.06	2.22	0.00	0.00	0.00	1.00	0.06	200046.00	-0.06	349.01	350.50
2	7	2	10992.00	3305.00	147.00	-50	Spot (Block2, Row2, Column7)	348.94	347.00	25.23	0.00	0.07	338.00	386.72	338.00	859.84	0.06	2.22	0.00	0.00	0.00	9.00	10.94	204825.00	-0.04	344.68	335.00
2	8	2	11292.00	3304.00	147.00	-50	Spot (Block2, Row2, Column8)	349.45	346.00	24.62	0.00	0.07	337.00	338.50	337.00	27.24	0.00	0.08	27.00	5.00	0.00	9.00	12.45	204775.00	0.40	357.08	355.50
2	1	3	9190.00	3607.00	147.00	-50	Spot (Block2, Row3, Column1)	372.04	373.00	16.23	0.00	0.04	355.00	355.44	355.00	30.29	0.00	0.09	17.00	0.00	0.00	18.00	17.04	219133.00	0.55	367.01	369.00
2	2	3	9491.00	3606.00	147.00	-50	Spot (Block2, Row3, Column2)	344.61	343.00	19.73	0.00	0.06	341.00	341.29	341.00	29.57	0.00	0.09	11.00	0.00	0.00	2.00	3.61	203664.00	0.11	347.77	349.00
2	3	3	9778.00	3592.00	120.50	0	Spot (Block2, Row3, Column3)	399.75	389.00	52.88	0.01	0.13	334.00	334.09	334.00	26.46	0.00	0.08	91.00	52.00	0.00	55.00	65.75	153505.00	2.48	366.48	366.00
2	4	3	10130.00	3634.00	161.15	0	Spot (Block2, Row3, Column4)	401.86	373.00	216.02	0.03	0.54	328.00	329.11	328.00	26.75	0.00	0.08	69.00	41.00	0.00	45.00	73.86	288534.00	2.72	363.67	362.00
2	5	3	10383.00	3582.00	206.25	0	Spot (Block2, Row3, Column5)	361.11	363.00	28.27	0.00	0.08	329.00	332.82	329.00	63.86	0.01	0.19	13.00	0.00	0.00	34.00	32.11	435858.00	0.44	345.66	342.00
2	6	3	10691.00	3605.00	147.00	-50	Spot (Block2, Row3, Column6)	348.11	350.00	24.39	0.00	0.07	333.00	337.82	333.00	65.46	0.01	0.19	0.00	0.00	0.00	17.00	15.11	205035.00	0.16	351.70	348.50
2	7	3	10992.00	3605.00	147.00	-50	Spot (Block2, Row3, Column7)	323.40	324.00	19.88	0.00	0.06	329.00	330.18	329.00	24.36	0.00	0.07	5.00	0.00	0.00	-5.00	-5.60	189833.00	-0.28	315.38	318.00
2	8	3	11280.00	3647.00	289.75	0	Spot (Block2, Row3, Column8)	339.74	338.00	24.35	0.00	0.07	335.00	337.33	335.00	33.21	0.00	0.10	12.00	1.00	0.00	3.00	4.74	834053.00	0.07	323.92	325.00
2	1	4	9190.00	3907.00	147.00	-50	Spot (Block2, Row4, Column1)	478.93	373.00	704.26	0.11	1.47	347.00	351.69	347.00	40.74	0.01	0.12	33.00	13.00	0.00	26.00	131.93	282566.00	3.12	355.21	354.00
2	2	4	9491.00	3907.00	147.00	-50	Spot (Block2, Row4, Column2)	360.95	360.00	17.94	0.00	0.05	341.00	346.50	341.00	37.20	0.01	0.11	17.00	0.00	0.00	19.00	19.95	213323.00	0.39	360.06	369.00
2	3	4	9787.00	3902.00	153.25	0	Spot (Block2, Row4, Column3)	526.45	518.00	76.65	0.01	0.15	332.00	332.87	332.00	25.22	0.00	0.08	99.00	99.00	0.00	186.00	194.45	340089.00	7.68	400.99	400.00
2	4	4	10091.00	3906.00	147.00	-50	Spot (Block2, Row4, Column4)	341.24	343.00	21.79	0.00	0.06	326.00	327.55	326.00	25.02	0.00	0.08	35.00	3.00	0.00	17.00	15.24	199964.00	0.55	336.66	342.00
2	5	4	10391.00	3906.00	147.00	-50	Spot (Block2, Row4, Column5)	324.39	323.00	16.50	0.00	0.05	324.00	325.92	324.00	28.23	0.00	0.09	5.00	0.00	0.00	-1.00	0.39	191388.00	-0.05	316.53	315.00
2	6	4	10715.00	3903.00	124.50	0	Spot (Block2, Row4, Column6)	443.32	437.00	42.71	0.01	0.10	331.00	332.77	331.00	43.70	0.00	0.13	94.00	68.00	0.00	106.00	112.32	183093.00	2.53	389.87	388.00
2	7	4	10992.00	3874.00	156.85	0	Spot (Block2, Row4, Column7)	363.93	365.00	18.81	0.00	0.05	329.00	332.50	329.00	46.04	0.00	0.14	30.00	0.00	0.00	36.00	34.93	247473.00	0.68	344.44	345.50
2	8	4	11294.00	3911.00	148.85	0	Spot (Block2, Row4, Column8)	2235.80	2207.00	686.02	0.01	0.31	337.00	351.11	337.00	248.65	0.02	0.71	100.00	100.00	0.00	1870.00	1898.80	1350426.00	7.58	866.58	837.50
2	1	5	9191.00	4207.00	147.00	-50	Spot (Block2, Row5, Column1)	376.57	374.00	21.25	0.00	0.06	365.00	373.88	365.00	53.82	0.01	0.14	2.00	0.00	0.00	9.00	11.57	222554.00	0.05	357.37	351.00
2	2	5	9491.00	4207.00	147.00	-50	Spot (Block2, Row5, Column2)	362.60	368.00	25.13	0.01	0.07	354.00	365.18	354.00	50.08	0.01	0.14	1.00	0.00	0.00	14.00	8.60	214299.00	-0.05	356.19	359.50
2	3	5	9791.00	4206.00	147.00	-50	Spot (Block2, Row5, Column3)	345.67	344.50	21.62	0.00	0.06	334.00	334.70	334.00	24.81	0.00	0.07	31.00	3.00	0.00	10.50	11.67	203253.00	0.44	337.48	337.00
2	4	5	10073.00	4203.00	203.95	0	Spot (Block2, Row5, Column4)	361.93	362.00	19.65	0.00	0.05	331.00	331.42	331.00	25.21	0.00	0.08	60.00	16.00	0.00	31.00	30.93	427073.00	1.21	343.70	346.00
2	5	5	10393.00	4206.00	147.00	0	Spot (Block2, Row5, Column5)	630.27	636.00	90.99	0.00	0.14	333.00	334.37	333.00	28.69	0.00	0.09	100.00	99.00	0.00	303.00	297.27	373753.00	10.32	422.93	409.00
2	6	5	10692.00	4205.00	147.00	-50	Spot (Block2, Row5, Column6)	341.02	341.00	18.59	0.00	0.05	337.00	339.78	337.00	45.57	0.00	0.13	1.00	0.00	0.00	4.00	4.02	200862.00	0.03	330.40	330.00
2	7	5	10992.00	4205.00	147.00	-50	Spot (Block2, Row5, Column7)	339.24	335.00	25.93	0.01	0.08	331.00	334.46	331.00	45.05	0.00	0.13	10.00	0.00	0.00	4.00	8.24	199812.00	0.11	344.95	340.00
2	8	5	11295.00	4210.00	164.85	0	Spot (Block2, Row5, Column8)	399.92	393.00	108.10	0.01	0.27	340.00	341.05	340.00	28.50	0.00	0.08	86.00	43.00	0.00	53.00	59.92	302337.00	2.07	365.19	366.00
2	1	6	9191.00	4507.00	147.00	-50	Spot (Block2, Row6, Column1)	405.07	396.00	43.00	0.01	0.11	408.00	424.61	408.00	77.17	0.02	0.18	7.00	0.00	0.00	-12.00	-2.93	239803.00	-0.25	421.92	405.50
2	2	6	9491.00	4507.00	147.00	-50	Spot (Block2, Row6, Column2)	406.18	403.00	25.04	0.00	0.06	411.00	418.61	411.00	74.81	0.01	0.18	0.00	0.00	0.00	-8.00	-4.82	239647.00	-0.17	395.90	389.00
2	3	6	9791.00	4506.00	147.00	-50	Spot (Block2, Row6, Column3)	386.96	385.00	33.40	0.00	0.09	370.00	375.22	370.00	41.94	0.01	0.11	20.00	4.00	0.00	15.00	16.96	228694.00	0.28	385.15	386.00
2	4	6	10065.00	4521.00	206.70	0	Spot (Block2, Row6, Column4)	394.58	394.00	32.13	0.00	0.08	369.00	371.33	369.00	41.32	0.00	0.11	30.00	4.00	0.00	25.00	25.58	480992.00	0.56	370.41	368.00
2	5	6	10392.00	4513.00	151.00	0	Spot (Block2, Row6, Column5)	492.77	500.00	40.13	0.01	0.08	369.00	370.45	369.00	39.93	0.00	0.11	93.00	86.00	0.00	131.00	123.77	306996.00	3.06	410.98	407.00
2	6	6	10692.00	4506.00	147.00	-50	Spot (Block2, Row6, Column6)	378.31	380.00	26.81	0.00	0.07	370.00	370.37	370.00	39.98	0.00	0.11	11.00	0.00	0.00	10.00	8.31	223201.00	0.20	375.53	379.00
2	7	6	10995.00	4495.00	174.75	0	Spot (Block2, Row6, Column7)	396.19	394.00	64.59	0.00	0.16	360.00	359.53	360.00	35.03	0.00	0.10	48.00	3.00	0.00	34.00	36.19	339136.00	1.05	375.31	371.00
2	8	6	11292.00	4505.00	147.00	-50	Spot (Block2, Row6, Column8)	390.32	399.00	33.04	0.01	0.08	369.00	372.99	369.00	48.63	0.00	0.13	22.00	0.00	0.00	30.00	21.32	229896.00	0.36	375.98	387.00
2	1	7	9191.00	4807.00	147.00	-50	Spot (Block2, Row7, Column1)	592.51	587.00	94.17	0.00	0.16	503.00	550.70	503.00	269.56	0.04	0.49	0.00	0.00	0.00	84.00	89.51	349578.00	0.16	587.74	590.50
2	2	7	9491.00	4807.00	147.00	-50	Spot (Block2, Row7, Column2)	494.58	495.00	25.87	0.00	0.05	505.00	518.06	505.00	97.48	0.01	0.19	0.00	0.00	0.00	-10.00	-10.42	292294.00	-0.24	501.19	501.00
2	3	7	9733.00	4839.00	260.85	0	Spot (Block2, Row7, Column3)	496.88	502.00	37.75	0.00	0.08	471.00	479.71	471.00	75.33	0.01	0.16	6.00	0.00	0.00	31.00	25.88	981835.00	0.23	472.19	473.00
2	4	7	10091.00	4806.00	147.00	-50	Spot (Block2, Row7, Column4)	454.56	456.00	27.23	0.00	0.06	443.00	448.84	443.00	60.18	0.01	0.13	0.00	0.00	0.00	13.00	11.56	269101.00	0.10	458.42	468.00
2	5	7	10392.00	4806.00	147.00	-50	Spot (Block2, Row7, Column5)	704.08	503.00	1275.43	0.15	1.81	439.00	448.11	439.00	58.40	0.01	0.13	56.00	18.00	0.00	64.00	265.08	416113.00	4.38	463.43	462.50
2	6	7	10692.00	4806.00	147.00	-50	Spot (Block2, Row7, Column6)	473.85	478.00	28.83	0.00	0.06	435.00	443.21	435.00	54.65	0.01	0.12	34.00	0.00	0.00	43.00	38.85	279574.00	0.56	462.12	462.50
2	7	7	10992.00	4805.00	147.00	-50	Spot (Block2, Row7, Column7)	456.47	454.00	23.07	0.00	0.05	423.00	428.88	423.00	52.04	0.01	0.12	22.00	0.00	0.00	31.00	33.47	269317.00	0.53	439.94	435.00
2	8	7	11309.00	4804.00	170.25	0	Spot (Block2, Row7, Column8)	618.20	626.00	61.65	0.01	0.10	435.00	442.95	435.00	98.88	0.01	0.22	90.00	46.00	0.00	191.00	183.20	497653.00	1.77	490.93	500.00
2	1	8	9192.00	5108.00	136.80	0	Spot (Block2, Row8, Column1)	63040.36	65535.00	7639.66	0.02	0.12	712.00	746.37	712.00	333.64	0.02	0.45	100.00	100.00	86.79	64823.00	62328.36	31961692.00	186.71	14623.90	11901.00
2	2	8	9491.00	5107.00	147.00	-50	Spot (Block2, Row8, Column2)	719.31	711.00	54.56	0.01	0.08	728.00	738.61	728.00	274.13	0.01	0.37	0.00	0.00	0.00	-17.00	-8.69	426550.00	-0.07	727.97	746.00
2	3	8	9791.00	5107.00	147.00	-50	Spot (Block2, Row8, Column3)	700.89	720.50	52.28	0.01	0.07	667.00	659.31	667.00	128.66	0.01	0.20	0.00	0.00	0.00	53.50	33.89	416331.00	0.32	665.77	680.50
2	4	8	10092.00	5106.00	147.00	-50	Spot (Block2, Row8, Column4)	633.36	634.00	37.47	0.00	0.06	604.00	607.30	604.00	119.18	0.00	0.20	0.00	0.00	0.00	30.00	29.36	376851.00	0.22	625.92	633.00
2	5	8	10392.00	5106.00	147.00	-50	Spot (Block2, Row8, Column5)	611.91	611.00	38.05	0.00	0.06	606.00	604.16	606.00	113.58	0.00	0.19	0.00	0.00	0.00	5.00	5.91	363473.00	0.07	599.65	611.00
2	6	8	10692.00	5106.00	147.00	-50	Spot (Block2, Row8, Column6)	621.21	610.00	55.54	0.01	0.09	599.00	604.79	599.00	137.54	0.00	0.23	3.00	0.00	0.00	11.00	22.21	366514.00	0.12	634.93	660.00
2	7	8	10992.00	5105.00	147.00	-50	Spot (Block2, Row8, Column7)	602.97	589.00	46.56	0.01	0.08	566.00	577.80	566.00	115.51	0.01	0.20	10.00	0.00	0.00	23.00	36.97	355753.00	0.22	591.15	588.00
2	8	8	11295.00	5109.00	145.70	0	Spot (Block2, Row8, Column8)	7991.90	7744.00	2810.60	0.01	0.35	583.00	608.10	583.00	137.00	0.02	0.23	100.00	100.00	0.00	7161.00	7408.90	4635299.00	53.90	2305.94	2100.00
3	1	1	13694.00	2999.00	167.25	0	Spot (Block3, Row1, Column1)	63832.18	65535.00	5765.41	0.01	0.09	933.00	1078.56	933.00	410.80	0.06	0.38	100.00	100.00	87.89	64602.00	62899.18	49534272.00	152.76	16513.53	15216.00
3	2	1	14013.00	3008.00	123.90	0	Spot (Block3, Row1, Column2)	1103.43	1092.50	82.49	0.00	0.07	924.00	971.05	924.00	263.21	0.02	0.27	16.00	0.00	0.00	168.50	179.43	452407.00	0.50	1013.07	1002.00
3	3	1	14297.00	3000.00	147.00	-50	Spot (Block3, Row1, Column3)	966.69	967.00	47.58	0.00	0.05	889.00	912.40	889.00	216.60	0.01	0.24	0.00	0.00	0.00	78.00	77.69	569381.00	0.25	939.24	936.00
3	4	1	14598.00	3000.00	147.00	-50	Spot (Block3, Row1, Column4)	905.19	898.00	86.35	0.00	0.10	818.00	844.15	818.00	115.31	0.01	0.14	34.00	4.00	0.00	80.00	87.19	533159.00	0.53	811.32	811.00
3	5	1	14890.00	2990.00	141.15	0	Spot (Block3, Row1, Column5)	899.79	902.00	57.37	0.00	0.06	799.00	831.35	799.00	129.66	0.02	0.16	28.00	0.00	0.00	103.00	100.79	484086.00	0.53	835.12	832.00
3	6	1	15198.00	2999.00	147.00	-50	Spot (Block3, Row1, Column6)	938.27	933.00	81.49	0.00	0.09	831.00	878.54	831.00	174.50	0.02	0.20	17.00	0.00	0.00	102.00	107.27	554517.00	0.34	850.45	861.00
3	7	1	15509.00	2993.00	113.40	0	Spot (Block3, Row1, Column7)	1251.53	1246.00	83.63	0.00	0.07	902.00	949.26	902.00	183.45	0.02	0.19	98.00	36.00	0.00	344.00	349.53	421764.00	1.65	1062.81	1063.50
3	8	1	15807.00	2996.00	163.70	0	Spot (Block3, Row1, Column8)	1368.71	1333.00	165.75	0.01	0.12	984.00	1055.84	984.00	256.95	0.03	0.24	79.00	19.00	0.00	349.00	384.71	1012846.00	1.22	1200.82	1198.50
3	1	2	13697.00	3274.00	185.95	0	Spot (Block3, Row2, Column1)	911.97	903.00	60.44	0.00	0.07	815.00	852.26	815.00	270.98	0.02	0.32	0.00	0.00	0.00	88.00	96.97	888256.00	0.22	882.61	878.00
3	2	2	14048.00	3288.00	205.50	0	Spot (Block3, Row2, Column2)	876.49	870.00	79.81	0.00	0.09	805.00	808.77	805.00	62.93	0.00	0.08	51.00	18.00	0.00	65.00	71.49	1050912.00	1.08	868.33	838.00
3	3	2	14302.00	3314.00	133.90	0	Spot (Block3, Row2, Column3)	856.02	855.00	52.64	0.00	0.06	774.00	775.87	774.00	55.93	0.00	0.07	64.00	28.00	0.00	81.00	82.02	410033.00	1.43	825.61	814.00
3	4	2	14600.00	3290.00	122.90	0	Spot (Block3, Row2, Column4)	846.26	850.00	51.88	0.00	0.06	744.00	746.97	744.00	48.94	0.00	0.07	81.00	53.00	0.00	106.00	102.26	341888.00	2.03	785.12	784.00
3	5	2	14896.00	3307.00	204.75	0	Spot (Block3, Row2, Column5)	908.24	908.00	74.72	0.00	0.08	718.00	718.54	718.00	45.41	0.00	0.06	97.00	89.00	0.00	190.00	190.24	1080806.00	4.18	784.69	780.00
3	6	2	15216.00	3287.00	197.40	0	Spot (Block3, Row2, Column6)	768.43	766.00	40.82	0.00	0.05	714.00	718.18	714.00	52.35	0.00	0.07	49.00	10.00	0.00	52.00	54.43	846038.00	0.96	733.67	724.00
3	7	2	15498.00	3299.00	147.00	-50	Spot (Block3, Row2, Column7)	774.92	778.00	36.69	0.00	0.05	740.00	748.36	740.00	63.88	0.00	0.09	22.00	0.00	0.00	38.00	34.92	456429.00	0.42	739.18	722.00
3	8	2	15799.00	3299.00	147.00	-50	Spot (Block3, Row2, Column8)	803.39	796.50	54.77	0.00	0.07	800.00	813.88	800.00	96.58	0.01	0.12	7.00	0.00	0.00	-3.50	3.39	474003.00	-0.11	765.10	767.00
3	1	3	13693.00	3592.00	174.35	0	Spot (Block3, Row3, Column1)	953.08	970.00	92.75	0.01	0.10	776.00	777.16	776.00	53.06	0.00	0.07	86.00	74.00	0.00	194.00	177.08	806304.00	3.32	844.51	831.50
3	2	3	13985.00	3609.00	218.55	0	Spot (Block3, Row3, Column2)	843.07	834.00	47.51	0.00	0.06	784.00	784.81	784.00	53.32	0.00	0.07	47.00	17.00	0.00	50.00	59.07	1147419.00	1.09	807.07	806.00
3	3	3	14305.00	3588.00	105.40	0	Spot (Block3, Row3, Column3)	879.53	876.00	72.66	0.00	0.08	753.00	755.34	753.00	55.49	0.00	0.07	81.00	53.00	0.00	123.00	126.53	250666.00	2.24	825.18	811.50
3	4	3	14589.00	3594.00	171.05	0	Spot (Block3, Row3, Column4)	867.65	865.00	57.27	0.00	0.07	718.00	720.16	718.00	46.33	0.00	0.06	97.00	82.00	0.00	147.00	149.65	705402.00	3.18	764.66	756.50
3	5	3	14894.00	3607.00	170.30	0	Spot (Block3, Row3, Column5)	819.10	821.50	69.52	0.00	0.08	700.00	700.50	700.00	45.93	0.00	0.07	83.00	67.00	0.00	121.50	119.10	660196.00	2.58	746.50	743.00
3	6	3	15198.00	3600.00	147.00	-50	Spot (Block3, Row3, Column6)	758.61	738.50	95.10	0.01	0.13	689.00	687.92	689.00	43.81	0.00	0.06	54.00	25.00	0.00	49.50	69.61	447579.00	1.61	760.04	726.00
3	7	3	15471.00	3592.00	110.65	0	Spot (Block3, Row3, Column7)	785.49	788.00	29.21	0.00	0.04	699.00	698.28	699.00	43.84	0.00	0.06	90.00	53.00	0.00	89.00	86.49	252927.00	1.99	750.31	755.00
3	8	3	15794.00	3610.00	194.20	0	Spot (Block3, Row3, Column8)	780.21	783.00	34.83	0.00	0.04	743.00	749.75	743.00	69.08	0.00	0.09	16.00	0.00	0.00	40.00	37.21	833266.00	0.44	757.20	755.00
3	1	4	13694.00	3904.00	177.30	0	Spot (Block3, Row4, Column1)	952.06	933.00	84.07	0.01	0.09	786.00	788.26	786.00	61.23	0.00	0.08	91.00	66.00	0.00	147.00	166.06	834958.00	2.68	850.37	843.00
3	2	4	13977.00	3904.00	146.95	0	Spot (Block3, Row4, Column2)	879.13	879.50	34.02	0.00	0.04	796.00	798.57	796.00	61.45	0.00	0.08	77.00	8.00	0.00	83.50	83.13	516926.00	1.31	847.03	848.50
3	3	4	14291.00	3904.00	147.00	0	Spot (Block3, Row4, Column3)	1279.66	1292.00	185.10	0.00	0.14	739.00	743.88	739.00	61.42	0.00	0.08	100.00	99.00	0.00	553.00	540.66	753722.00	8.72	933.18	904.00
3	4	4	14608.00	3891.00	163.20	0	Spot (Block3, Row4, Column4)	740.86	743.00	33.24	0.00	0.04	692.00	695.71	692.00	43.93	0.00	0.06	60.00	10.00	0.00	51.00	48.86	547496.00	1.03	706.81	705.00
3	5	4	14918.00	3883.00	169.80	0	Spot (Block3, Row4, Column5)	745.20	743.00	39.13	0.00	0.05	687.00	685.74	687.00	38.85	0.00	0.06	71.00	26.00	0.00	56.00	58.20	596904.00	1.53	704.84	708.00
3	6	4	15204.00	3898.00	175.65	0	Spot (Block3, Row4, Column6)	875.40	863.00	76.48	0.01	0.09	688.00	687.31	688.00	41.68	0.00	0.06	99.00	95.00	0.00	175.00	187.40	757220.00	4.51	756.34	749.00
3	7	4	15501.00	3914.00	174.00	0	Spot (Block3, Row4, Column7)	788.70	786.00	54.35	0.00	0.07	708.00	711.79	708.00	52.61	0.00	0.07	68.00	29.00	0.00	78.00	80.70	670393.00	1.46	737.93	737.00
3	8	4	15795.00	3910.00	147.65	0	Spot (Block3, Row4, Column8)	2839.87	2763.00	676.29	0.01	0.24	765.00	769.15	765.00	58.97	0.00	0.08	100.00	100.00	0.00	1998.00	2074.87	1684045.00	35.12	1343.76	1288.00
3	1	5	13676.00	4173.00	156.70	0	Spot (Block3, Row5, Column1)	966.32	982.00	64.20	0.01	0.07	770.00	771.72	770.00	64.63	0.00	0.08	95.00	83.00	0.00	212.00	196.32	653231.00	3.01	869.34	864.00
3	2	5	13998.00	4201.00	147.00	-50	Spot (Block3, Row5, Column2)	823.74	827.00	53.00	0.00	0.06	763.00	769.72	763.00	132.13	0.00	0.17	5.00	0.00	0.00	64.00	60.74	486833.00	0.41	787.09	779.00
3	3	5	14313.00	4208.00	176.35	0	Spot (Block3, Row5, Column3)	803.48	803.00	39.30	0.00	0.05	710.00	718.07	710.00	130.62	0.00	0.18	14.00	0.00	0.00	93.00	93.48	699024.00	0.65	761.87	767.50
3	4	5	14610.00	4191.00	194.20	0	Spot (Block3, Row5, Column4)	771.98	766.50	51.25	0.00	0.07	679.00	680.82	679.00	40.57	0.00	0.06	85.00	54.00	0.00	87.50	92.98	824478.00	2.25	715.89	713.50
3	5	5	14899.00	4205.00	148.20	0	Spot (Block3, Row5, Column5)	1268.56	1294.00	195.19	0.01	0.15	687.00	687.55	687.00	42.27	0.00	0.06	100.00	100.00	0.00	607.00	581.56	759867.00	13.75	851.60	841.50
3	6	5	15202.00	4198.00	156.30	0	Spot (Block3, Row5, Column6)	785.86	786.00	44.95	0.00	0.06	703.00	702.52	703.00	40.25	0.00	0.06	84.00	52.00	0.00	83.00	82.86	525741.00	2.07	752.99	751.00
3	7	5	15512.00	4200.00	248.05	0	Spot (Block3, Row5, Column7)	777.56	779.00	29.52	0.00	0.04	724.00	729.81	724.00	48.08	0.00	0.07	58.00	6.00	0.00	55.00	53.56	1386392.00	0.99	748.47	750.50
3	8	5	15807.00	4199.00	199.60	0	Spot (Block3, Row5, Column8)	910.42	902.00	73.99	0.00	0.08	786.00	787.56	786.00	53.63	0.00	0.07	81.00	54.00	0.00	116.00	124.42	1030593.00	2.29	815.14	812.50
3	1	6	13709.00	4471.00	211.15	0	Spot (Block3, Row6, Column1)	857.56	857.00	79.08	0.00	0.09	737.00	737.26	737.00	80.39	0.00	0.11	66.00	29.00	0.00	120.00	120.56	1091670.00	1.50	764.24	755.50
3	2	6	14008.00	4511.00	186.30	0	Spot (Block3, Row6, Column2)	828.72	821.00	46.33	0.00	0.06	731.00	736.39	731.00	126.20	0.00	0.17	21.00	0.00	0.00	90.00	97.72	808006.00	0.73	778.76	781.00
3	3	6	14273.00	4491.00	131.85	0	Spot (Block3, Row6, Column3)	878.15	877.00	67.81	0.00	0.08	703.00	707.57	703.00	129.66	0.00	0.18	72.00	13.00	0.00	174.00	175.15	410097.00	1.32	778.71	785.00
3	4	6	14607.00	4480.00	183.40	0	Spot (Block3, Row6, Column4)	756.73	755.50	33.63	0.00	0.04	665.00	666.92	665.00	44.98	0.00	0.07	94.00	51.00	0.00	90.50	91.73	712842.00	2.00	718.23	714.00
3	5	6	14903.00	4498.00	108.20	0	Spot (Block3, Row6, Column5)	1110.52	1131.00	107.59	0.01	0.10	674.00	674.96	674.00	42.49	0.00	0.06	100.00	100.00	0.00	457.00	436.52	336489.00	10.25	855.15	845.00
3	6	6	15199.00	4500.00	147.00	-50	Spot (Block3, Row6, Column6)	754.94	755.00	34.00	0.00	0.05	701.00	704.44	701.00	92.64	0.00	0.13	13.00	0.00	0.00	54.00	53.94	444658.00	0.55	752.14	753.00
3	7	6	15491.00	4483.00	183.80	0	Spot (Block3, Row6, Column7)	854.51	857.00	60.56	0.00	0.07	727.00	737.06	727.00	98.56	0.01	0.13	67.00	9.00	0.00	130.00	127.51	816055.00	1.19	767.91	770.50
3	8	6	15778.00	4518.00	119.50	0	Spot (Block3, Row6, Column8)	920.34	924.00	52.30	0.00	0.06	787.00	807.95	787.00	102.43	0.01	0.13	72.00	3.00	0.00	137.00	133.34	350651.00	1.10	854.52	865.00
3	1	7	13723.00	4819.00	223.40	0	Spot (Block3, Row7, Column1)	865.81	869.00	106.94	0.00	0.12	692.00	738.58	692.00	281.99	0.03	0.38	19.00	0.00	0.00	177.00	173.81	1238979.00	0.45	754.69	719.00
3	2	7	13981.00	4855.00	127.55	0	Spot (Block3, Row7, Column2)	752.61	752.00	23.73	0.00	0.03	700.00	709.00	700.00	72.16	0.01	0.10	18.00	0.00	0.00	52.00	52.61	323623.00	0.60	731.70	732.00
3	3	7	14292.00	4803.00	215.60	0	Spot (Block3, Row7, Column3)	741.70	746.00	44.16	0.00	0.06	692.00	696.84	692.00	113.20	0.00	0.16	4.00	0.00	0.00	54.00	49.70	984237.00	0.40	716.38	711.50
3	4	7	14570.00	4807.00	199.00	0	Spot (Block3, Row7, Column4)	705.04	705.00	49.88	0.00	0.07	648.00	651.17	648.00	45.17	0.00	0.07	59.00	24.00	0.00	57.00	57.04	793880.00	1.19	677.58	681.00
3	5	7	14899.00	4805.00	119.85	0	Spot (Block3, Row7, Column5)	734.10	735.00	27.13	0.00	0.04	658.00	661.74	658.00	46.23	0.00	0.07	85.00	31.00	0.00	77.00	76.10	276020.00	1.57	690.62	693.50
3	6	7	15194.00	4807.00	173.70	0	Spot (Block3, Row7, Column6)	816.28	816.00	44.61	0.00	0.05	706.00	715.04	706.00	102.97	0.01	0.14	56.00	0.00	0.00	110.00	110.28	687305.00	0.98	761.58	758.50
3	7	7	15503.00	4785.00	146.55	0	Spot (Block3, Row7, Column7)	979.43	917.00	401.45	0.03	0.41	770.00	807.05	770.00	138.70	0.02	0.17	55.00	6.00	0.00	147.00	209.43	572965.00	1.24	845.79	843.00
3	8	7	15810.00	4818.00	109.40	0	Spot (Block3, Row7, Column8)	1726.97	1710.00	263.37	0.00	0.15	1009.00	1029.78	1009.00	257.63	0.01	0.25	97.00	78.00	0.00	701.00	717.97	530179.00	2.71	1328.27	1291.00
3	1	8	13692.00	5104.00	138.65	0	Spot (Block3, Row8, Column1)	63520.07	65535.00	6848.56	0.01	0.11	648.00	705.31	648.00	337.30	0.04	0.48	100.00	100.00	88.18	64887.00	62872.07	32776600.00	186.23	15999.64	13270.00
3	2	8	14015.00	5100.00	181.30	0	Spot (Block3, Row8, Column2)	697.64	692.00	36.85	0.00	0.05	666.00	687.85	666.00	204.42	0.01	0.30	0.00	0.00	0.00	26.00	31.64	644616.00	0.05	673.79	665.00
3	3	8	14298.00	5101.00	147.00	-50	Spot (Block3, Row8, Column3)	744.67	744.00	46.53	0.00	0.06	673.00	677.18	673.00	112.59	0.00	0.17	25.00	0.00	0.00	71.00	71.67	437122.00	0.60	690.03	679.50
3	4	8	14563.00	5140.00	200.85	0	Spot (Block3, Row8, Column4)	772.86	766.00	69.12	0.00	0.09	685.00	688.18	685.00	56.46	0.00	0.08	64.00	32.00	0.00	81.00	87.86	885698.00	1.50	733.40	734.50
3	5	8	14899.00	5101.00	147.00	-50	Spot (Block3, Row8, Column5)	809.21	811.00	55.08	0.00	0.07	716.00	724.84	716.00	86.59	0.01	0.12	57.00	6.00	0.00	95.00	93.21	476626.00	0.97	759.23	754.00
3	6	8	15195.00	5109.00	238.90	0	Spot (Block3, Row8, Column6)	950.92	948.00	86.02	0.00	0.09	832.00	834.30	832.00	150.05	0.00	0.18	38.00	2.00	0.00	116.00	118.92	1559507.00	0.78	853.22	866.00
3	7	8	15525.00	5106.00	184.45	0	Spot (Block3, Row8, Column7)	1211.21	1197.00	169.21	0.01	0.14	991.00	990.73	991.00	171.42	0.00	0.17	65.00	11.00	0.00	206.00	220.21	1159127.00	1.29	1060.02	1049.00
3	8	8	15805.00	5101.00	123.05	0	Spot (Block3, Row8, Column8)	9940.38	9744.00	2976.35	0.01	0.30	1175.00	1178.62	1175.00	159.19	0.00	0.14	100.00	100.00	0.00	8569.00	8765.38	4025853.00	55.04	3300.30	2929.00
4	1	1	18194.00	2994.00	169.80	0	Spot (Block4, Row1, Column1)	64984.07	65535.00	2805.84	0.00	0.04	11498.00	11906.33	11498.00	3321.35	0.02	0.28	100.00	100.00	95.11	54037.00	53486.07	51857820.00	15.98	29327.54	25229.00
4	2	1	18501.00	3000.00	147.00	-50	Spot (Block4, Row1, Column2)	13323.61	12828.50	2918.03	0.02	0.22	11429.00	11775.66	11429.00	3287.17	0.01	0.28	17.00	3.00	0.00	1399.50	1894.61	7807634.00	0.47	11395.28	11426.00
4	3	1	18810.00	3023.00	128.55	0	Spot (Block4, Row1, Column3)	14747.37	13473.00	6624.43	0.04	0.45	11471.00	11573.90	11471.00	1673.73	0.00	0.14	54.00	22.00	0.69	2002.00	3276.37	6444599.00	1.90	12698.85	12672.00
4	4	1	19101.00	3000.00	147.00	-50	Spot (Block4, Row1, Column4)	14697.80	13292.50	6364.01	0.04	0.43	11873.00	12053.88	11873.00	2276.23	0.01	0.19	31.00	11.00	0.85	1419.50	2824.80	8671703.00	1.16	12290.19	12322.50
4	5	1	19401.00	3000.00	147.00	-50	Spot (Block4, Row1, Column5)	13559.94	13452.00	1870.47	0.00	0.14	12335.50	12717.32	12335.50	3277.71	0.01	0.26	5.00	0.00	0.00	1116.50	1224.44	7946125.00	0.26	14907.70	12540.50
4	6	1	19702.00	2999.00	147.00	-50	Spot (Block4, Row1, Column6)	14288.19	14174.00	1575.20	0.00	0.11	12876.00	13267.94	12876.00	2843.06	0.01	0.21	17.00	0.00	0.00	1298.00	1412.19	8372881.00	0.36	12889.50	12717.50
4	7	1	20002.00	2999.00	147.00	-50	Spot (Block4, Row1, Column7)	14939.19	14793.00	1587.63	0.00	0.11	13278.00	13638.00	13278.00	3147.55	0.01	0.23	18.00	0.00	0.00	1515.00	1661.19	8799181.00	0.41	13388.72	13306.00
4	8	1	20292.00	2993.00	255.30	0	Spot (Block4, Row1, Column8)	15194.12	14876.00	2638.52	0.01	0.17	13965.00	14255.64	13965.00	2661.50	0.01	0.19	17.00	2.00	0.00	911.00	1229.12	28671304.00	0.35	14757.10	13856.50
4	1	2	18201.00	3301.00	147.00	-50	Spot (Block4, Row2, Column1)	12836.81	12627.00	3034.40	0.01	0.24	11037.00	11390.49	11037.00	3289.77	0.01	0.29	8.00	2.00	0.00	1590.00	1799.81	7535207.00	0.44	11880.72	11570.00
4	2	2	18501.00	3301.00	147.00	-50	Spot (Block4, Row2, Column2)	12616.46	12448.00	1244.46	0.01	0.10	11410.00	11844.29	11410.00	3533.16	0.02	0.30	3.00	0.00	0.00	1038.00	1206.46	7393247.00	0.22	11547.80	11440.50
4	3	2	18795.00	3299.00	180.85	0	Spot (Block4, Row2, Column3)	14040.37	13668.00	2502.34	0.01	0.18	11823.00	11999.90	11823.00	2129.03	0.01	0.18	42.00	7.00	0.00	1845.00	2217.37	12846942.00	0.96	13276.28	12746.00
4	4	2	19105.00	3273.00	172.85	0	Spot (Block4, Row2, Column4)	13368.63	13261.00	1412.09	0.00	0.11	12127.00	12267.17	12127.00	1708.66	0.00	0.14	41.00	6.00	0.00	1134.00	1241.63	11122703.00	0.64	12886.16	12958.50
4	5	2	19399.00	3306.00	143.45	0	Spot (Block4, Row2, Column5)	16282.63	16147.00	1882.03	0.00	0.12	12253.00	12443.44	12253.00	1756.14	0.01	0.14	92.00	54.00	0.00	3894.00	4029.63	9134555.00	2.19	14117.43	13914.50
4	6	2	19710.00	3309.00	183.25	0	Spot (Block4, Row2, Column6)	14339.61	14134.50	3039.36	0.01	0.21	12550.00	12785.44	12550.00	2027.07	0.01	0.16	37.00	4.00	0.00	1584.50	1789.61	13565267.00	0.77	13042.76	12910.00
4	7	2	20002.00	3299.00	147.00	-50	Spot (Block4, Row2, Column7)	13974.04	13918.50	1374.28	0.00	0.10	12823.00	13315.85	12823.00	3571.07	0.02	0.27	4.00	0.00	0.00	1095.50	1151.04	8216733.00	0.18	13063.26	12976.00
4	8	2	20302.00	3299.00	147.00	-50	Spot (Block4, Row2, Column8)	14277.27	14221.00	1327.39	0.00	0.09	13354.50	13826.84	13354.50	3587.62	0.02	0.26	1.00	0.00	0.00	866.50	922.77	8409313.00	0.13	13565.34	13215.00
4	1	3	18197.00	3596.00	153.85	0	Spot (Block4, Row3, Column1)	14110.13	14002.00	1592.17	0.00	0.11	10674.00	10786.91	10674.00	1480.03	0.00	0.14	90.00	58.00	0.00	3328.00	3436.13	9129254.00	2.25	11935.52	11962.00
4	2	3	18500.00	3664.00	176.50	0	Spot (Block4, Row3, Column2)	12743.96	12649.00	1801.46	0.00	0.14	11438.00	11643.85	11438.00	2346.64	0.01	0.20	19.00	1.00	0.00	1211.00	1305.96	11099990.00	0.47	12085.10	12084.00
4	3	3	18801.00	3604.00	136.00	0	Spot (Block4, Row3, Column3)	16370.05	15308.00	6480.42	0.03	0.40	12114.00	12340.89	12114.00	2320.20	0.01	0.19	67.00	20.00	1.00	3194.00	4256.05	8168653.00	1.74	13625.90	13481.00
4	4	3	19101.00	3608.00	188.30	0	Spot (Block4, Row3, Column4)	14687.69	14565.00	2044.51	0.00	0.14	12390.00	12512.34	12390.00	1778.97	0.00	0.14	59.00	15.00	0.00	2175.00	2297.69	14702377.00	1.22	13347.62	13064.00
4	5	3	19407.00	3586.00	217.25	0	Spot (Block4, Row3, Column5)	15323.46	14767.50	3148.70	0.02	0.21	12522.00	12776.08	12522.00	2298.53	0.01	0.18	48.00	17.00	0.00	2245.50	2801.46	20747964.00	1.11	14440.95	13129.50
4	6	3	19705.00	3590.00	214.40	0	Spot (Block4, Row3, Column6)	14517.62	14381.00	1894.09	0.00	0.13	12798.00	13073.26	12798.00	2451.26	0.01	0.19	28.00	2.00	0.00	1583.00	1719.62	19061624.00	0.59	13732.98	13294.00
4	7	3	19967.00	3582.00	194.60	0	Spot (Block4, Row3, Column7)	14084.91	14077.00	1371.37	0.00	0.10	12816.50	13101.74	12816.50	2591.19	0.01	0.20	19.00	0.00	0.00	1260.50	1268.41	14958174.00	0.38	13457.21	13054.00
4	8	3	20313.00	3612.00	199.60	0	Spot (Block4, Row3, Column8)	15093.65	14606.00	3329.11	0.01	0.22	13175.00	13514.56	13175.00	2822.60	0.01	0.21	22.00	3.00	0.09	1431.00	1918.65	17101108.00	0.56	13732.37	13569.00
4	1	4	18205.00	3912.00	202.05	0	Spot (Block4, Row4, Column1)	12785.92	12568.00	1591.96	0.01	0.12	10859.00	10978.56	10859.00	1432.20	0.00	0.13	60.00	25.00	0.00	1709.00	1926.92	14831667.00	1.26	11202.43	11074.50
4	2	4	18502.00	3913.00	117.80	0	Spot (Block4, Row4, Column2)	13886.25	13681.50	2012.73	0.01	0.14	11697.00	11827.88	11697.00	1587.69	0.00	0.13	57.00	21.00	0.00	1984.50	2189.25	5137914.00	1.30	12713.53	12344.00
4	3	4	18796.00	3901.00	163.10	0	Spot (Block4, Row4, Column3)	20162.46	19135.00	5730.76	0.02	0.28	12340.50	12496.80	12340.50	1687.65	0.01	0.14	97.00	90.00	0.41	6794.50	7821.96	14839567.00	4.54	14774.02	14577.00
4	4	4	19114.00	3918.00	181.80	0	Spot (Block4, Row4, Column4)	14999.60	14819.50	3163.10	0.01	0.21	12687.50	12749.75	12687.50	1454.74	0.00	0.11	61.00	29.00	0.00	2132.00	2312.10	13919628.00	1.55	13256.85	13247.00
4	5	4	19402.00	3907.00	136.45	0	Spot (Block4, Row4, Column5)	15647.96	15394.00	1703.78	0.01	0.11	12960.00	13087.02	12960.00	1958.76	0.00	0.15	66.00	19.00	0.00	2434.00	2687.96	7823982.00	1.31	13888.80	14007.00
4	6	4	19687.00	3900.00	101.80	0	Spot (Block4, Row4, Column6)	17679.93	17579.00	1751.41	0.00	0.10	13044.50	13333.16	13044.50	2730.41	0.01	0.20	88.00	31.00	0.00	4534.50	4635.43	4738222.00	1.59	16574.51	16115.50
4	7	4	20016.00	3923.00	167.35	0	Spot (Block4, Row4, Column7)	15000.81	14636.00	4071.58	0.01	0.27	12997.00	13283.69	12997.00	2506.22	0.01	0.19	30.00	5.00	0.26	1639.00	2003.81	11730634.00	0.69	13928.04	13317.00
4	8	4	20300.00	3905.00	193.90	0	Spot (Block4, Row4, Column8)	16536.95	16129.00	3132.42	0.01	0.19	13181.00	13458.45	13181.00	2689.26	0.01	0.20	55.00	15.00	0.09	2948.00	3355.95	17578780.00	1.14	14352.25	14191.00
4	1	5	18231.00	4223.00	73.65	0	Spot (Block4, Row5, Column1)	29579.89	18947.00	19323.96	0.19	0.65	11068.00	11227.50	11068.00	1629.33	0.01	0.15	92.00	85.00	15.75	7879.00	18511.89	3756646.00	11.26	17575.07	15633.00
4	2	5	18487.00	4193.00	183.00	0	Spot (Block4, Row5, Column2)	13863.36	13890.00	1288.51	0.00	0.09	11881.00	12027.70	11881.00	1643.80	0.01	0.14	56.00	14.00	0.00	2009.00	1982.36	13017699.00	1.12	12703.93	12749.50
4	3	5	18821.00	4188.00	224.45	0	Spot (Block4, Row5, Column3)	14739.05	14336.00	3483.12	0.01	0.24	12573.00	12732.63	12573.00	1743.00	0.01	0.14	50.00	18.00	0.21	1763.00	2166.05	21297944.00	1.15	14078.67	13450.00
4	4	5	19114.00	4194.00	178.40	0	Spot (Block4, Row5, Column4)	16360.79	15365.00	5048.81	0.03	0.31	12800.00	12911.17	12800.00	1521.40	0.00	0.12	75.00	40.00	0.11	2565.00	3560.79	14479300.00	2.27	14310.85	14115.00
4	5	5	19394.00	4193.00	168.30	0	Spot (Block4, Row5, Column5)	21149.32	20877.00	4350.76	0.01	0.21	12939.00	13070.79	12939.00	1950.13	0.00	0.15	95.00	81.00	0.00	7938.00	8210.32	16559919.00	4.14	15567.96	15253.00
4	6	5	19705.00	4205.00	230.50	0	Spot (Block4, Row5, Column6)	14847.29	14674.00	2204.03	0.01	0.15	12871.00	13138.25	12871.00	2696.07	0.01	0.21	30.00	3.00	0.00	1803.00	1976.29	22656970.00	0.63	13710.69	13075.00
4	7	5	20004.00	4195.00	175.85	0	Spot (Block4, Row5, Column7)	15872.80	15382.00	4138.06	0.01	0.26	12881.00	13193.75	12881.00	2736.47	0.01	0.21	44.00	6.00	0.00	2501.00	2991.80	13729969.00	0.98	14024.38	13905.00
4	8	5	20306.00	4196.00	146.65	0	Spot (Block4, Row5, Column8)	22795.38	19871.00	9614.16	0.06	0.42	13196.00	13600.84	13196.00	3452.46	0.01	0.25	89.00	47.00	2.91	6675.00	9599.38	13335299.00	2.66	16808.66	15575.00
4	1	6	18199.00	4483.00	190.75	0	Spot (Block4, Row6, Column1)	13492.84	12985.00	3458.85	0.02	0.26	11013.00	11343.83	11013.00	3023.00	0.01	0.27	28.00	2.00	0.00	1972.00	2479.84	13830163.00	0.71	11927.10	11764.00
4	2	6	18447.00	4493.00	229.40	0	Spot (Block4, Row6, Column2)	13851.00	13109.50	4259.26	0.02	0.31	11731.50	11870.16	11731.50	1735.21	0.01	0.15	41.00	16.00	0.00	1378.00	2119.50	20970400.00	1.14	12543.03	12477.50
4	3	6	18829.00	4463.00	174.25	0	Spot (Block4, Row6, Column3)	15451.93	14414.00	5489.50	0.03	0.36	12492.00	12759.57	12492.00	2548.79	0.01	0.20	40.00	11.00	0.35	1922.00	2959.93	13103235.00	1.06	13801.87	13609.50
4	4	6	19107.00	4492.00	175.35	0	Spot (Block4, Row6, Column4)	15184.61	14973.50	1771.65	0.01	0.12	12655.50	12846.98	12655.50	2210.47	0.01	0.17	53.00	9.00	0.00	2318.00	2529.11	13058767.00	1.06	13914.90	13733.00
4	5	6	19403.00	4511.00	92.75	0	Spot (Block4, Row6, Column5)	16939.70	16974.00	1754.52	0.00	0.10	12681.00	12923.33	12681.00	2344.28	0.01	0.18	84.00	42.00	0.00	4293.00	4258.70	3608155.00	1.71	15755.24	15403.00
4	6	6	19694.00	4476.00	185.25	0	Spot (Block4, Row6, Column6)	14525.44	14306.50	1682.09	0.01	0.12	12650.50	13011.59	12650.50	2947.07	0.01	0.23	23.00	2.00	0.00	1656.00	1874.94	14031576.00	0.51	13936.05	13307.00
4	7	6	19981.00	4484.00	173.45	0	Spot (Block4, Row6, Column7)	15195.11	15071.00	1506.42	0.00	0.10	12712.00	13014.16	12712.00	2964.79	0.01	0.23	35.00	1.00	0.00	2359.00	2483.11	12748700.00	0.74	13756.13	13893.00
4	8	6	20343.00	4522.00	129.35	0	Spot (Block4, Row6, Column8)	17942.65	15823.00	7884.94	0.05	0.44	13065.00	13556.45	13065.00	4018.20	0.02	0.30	30.00	11.00	1.34	2758.00	4877.65	8056249.00	1.09	15104.24	14680.00
4	1	7	18185.00	4831.00	150.45	0	Spot (Block4, Row7, Column1)	13153.34	12794.00	2366.34	0.01	0.18	10995.00	11334.21	10995.00	3205.29	0.01	0.28	21.00	2.00	0.00	1799.00	2158.34	8168223.00	0.57	12306.89	12022.50
4	2	7	18521.00	4799.00	180.10	0	Spot (Block4, Row7, Column2)	13760.33	13532.00	1739.52	0.01	0.13	11791.50	11945.04	11791.50	2147.36	0.01	0.18	37.00	5.00	0.00	1740.50	1968.83	12494382.00	0.85	12530.00	12542.00
4	3	7	18820.00	4813.00	216.90	0	Spot (Block4, Row7, Column3)	14154.90	13873.00	2771.82	0.01	0.20	12302.00	12593.82	12302.00	2456.42	0.01	0.20	30.00	2.00	0.00	1571.00	1852.90	19010020.00	0.64	13418.67	13148.00
4	4	7	19100.00	4795.00	211.65	0	Spot (Block4, Row7, Column4)	14141.01	14054.00	1315.12	0.00	0.09	12305.50	12546.07	12305.50	2244.75	0.01	0.18	36.00	2.00	0.00	1748.50	1835.51	18128776.00	0.71	13150.80	13139.00
4	5	7	19409.00	4803.00	112.10	0	Spot (Block4, Row7, Column5)	14415.43	14408.00	1309.31	0.00	0.09	12373.00	12680.07	12373.00	2481.67	0.01	0.20	37.00	1.00	0.00	2035.00	2042.43	4713846.00	0.70	13749.40	13405.00
4	6	7	19710.00	4811.00	178.60	0	Spot (Block4, Row7, Column6)	15888.21	15135.00	4185.63	0.02	0.26	12345.50	12704.29	12345.50	2698.41	0.01	0.21	52.00	11.00	0.00	2789.50	3542.71	14235832.00	1.18	13450.28	13241.50
4	7	7	19961.00	4769.00	192.70	0	Spot (Block4, Row7, Column7)	14677.79	14196.00	3788.17	0.01	0.26	12386.50	12698.42	12386.50	2809.35	0.01	0.22	27.00	5.00	0.00	1809.50	2291.29	15396999.00	0.70	13364.02	13343.00
4	8	7	20307.00	4802.00	160.35	0	Spot (Block4, Row7, Column8)	21347.54	21246.50	2789.74	0.00	0.13	12715.00	13125.15	12715.00	3654.95	0.01	0.28	96.00	67.00	0.00	8531.50	8632.54	15242142.00	2.25	15591.56	15571.00
4	1	8	18197.00	5100.00	156.20	0	Spot (Block4, Row8, Column1)	64612.20	65535.00	4026.03	0.01	0.06	10804.50	11011.38	10804.50	2138.73	0.01	0.19	100.00	100.00	92.73	54730.50	53807.70	43549032.00	25.06	28997.85	27195.00
4	2	8	18511.00	5096.00	217.60	0	Spot (Block4, Row8, Column2)	13286.95	13122.50	1371.38	0.01	0.10	11504.00	11647.33	11504.00	1985.04	0.01	0.17	40.00	5.00	0.00	1618.50	1782.95	17990528.00	0.83	11894.64	11877.00
4	3	8	18808.00	5089.00	108.85	0	Spot (Block4, Row8, Column3)	18948.06	16712.00	6331.34	0.05	0.33	11952.00	12092.28	11952.00	1974.54	0.01	0.16	94.00	61.00	0.00	4760.00	6996.06	5798107.00	3.47	14903.47	14569.50
4	4	8	19105.00	5103.00	140.20	0	Spot (Block4, Row8, Column4)	15131.87	14916.00	1453.98	0.01	0.10	11886.00	12062.55	11886.00	1910.87	0.01	0.16	80.00	34.00	0.00	3030.00	3245.87	8065288.00	1.61	13222.97	13095.00
4	5	8	19379.00	5113.00	116.95	0	Spot (Block4, Row8, Column5)	16471.54	14871.50	6496.30	0.04	0.39	11816.50	11936.91	11816.50	1536.70	0.00	0.13	89.00	49.00	0.28	3055.00	4655.04	5896810.00	2.95	13503.24	13489.00
4	6	8	19706.00	5089.00	185.80	0	Spot (Block4, Row8, Column6)	14418.80	14270.00	1560.32	0.00	0.11	11816.00	12030.79	11816.00	2324.95	0.01	0.19	54.00	7.00	0.00	2454.00	2602.80	14000652.00	1.03	12992.56	12754.00
4	7	8	19984.00	5093.00	174.75	0	Spot (Block4, Row8, Column7)	14230.61	13991.00	1795.39	0.01	0.13	11805.00	12136.74	11805.00	3026.22	0.01	0.25	32.00	1.00	0.00	2186.00	2425.61	12181400.00	0.69	13053.31	13083.00
4	8	8	20302.00	5091.00	121.70	0	Spot (Block4, Row8, Column8)	26922.87	25487.00	7915.71	0.02	0.29	12111.00	12399.14	12111.00	2641.93	0.01	0.21	100.00	98.00	1.54	13376.00	14811.87	10499920.00	5.50	16861.05	16338.00
5	1	1	4691.00	7505.00	165.65	0	Spot (Block5, Row1, Column1)	64089.50	65535.00	5201.73	0.01	0.08	3235.00	3303.76	3235.00	402.50	0.01	0.12	100.00	100.00	88.09	62300.00	60854.50	48964868.00	151.02	20220.00	18776.00
5	2	1	5004.00	7507.00	127.70	0	Spot (Block5, Row1, Column2)	4838.61	4870.50	442.28	0.00	0.09	3336.00	3402.48	3336.00	386.24	0.01	0.11	100.00	94.00	0.00	1534.50	1502.61	2109635.00	3.72	3907.23	3898.00
5	3	1	5297.00	7511.00	150.75	0	Spot (Block5, Row1, Column3)	6695.67	6554.00	1571.18	0.01	0.23	3449.00	3514.82	3449.00	310.25	0.01	0.09	100.00	100.00	0.00	3105.00	3246.67	4178100.00	10.25	4378.71	4283.50
5	4	1	5595.00	7507.00	105.85	0	Spot (Block5, Row1, Column4)	5462.98	5442.00	561.20	0.00	0.10	3621.00	3673.90	3621.00	392.12	0.01	0.11	100.00	97.00	0.00	1821.00	1841.98	1567875.00	4.56	4482.17	4396.00
5	5	1	5895.00	7508.00	151.70	0	Spot (Block5, Row1, Column5)	39822.70	39303.00	20678.30	0.01	0.52	3663.00	3761.09	3663.00	447.23	0.01	0.12	100.00	100.00	24.52	35640.00	36159.70	25008780.00	80.63	11346.97	10573.00
5	6	1	6202.00	7507.00	101.40	0	Spot (Block5, Row1, Column6)	19534.40	17670.50	7142.13	0.04	0.37	3783.00	3884.93	3783.00	406.80	0.01	0.10	100.00	100.00	0.00	13887.50	15751.40	5078945.00	38.47	8416.62	8155.00
5	7	1	6509.00	7503.00	118.90	0	Spot (Block5, Row1, Column7)	49626.33	50955.50	14438.37	0.01	0.29	3844.00	3927.78	3844.00	380.73	0.01	0.10	100.00	100.00	27.15	47111.50	45782.33	18461020.00	120.03	15264.19	13768.00
5	8	1	6797.00	7506.00	195.05	0	Spot (Block5, Row1, Column8)	4907.92	4893.00	468.59	0.00	0.10	3969.00	4003.08	3969.00	254.27	0.00	0.06	96.00	79.00	0.00	924.00	938.92	5261295.00	3.56	4255.32	4260.00
5	1	2	4700.00	7812.00	159.80	0	Spot (Block5, Row2, Column1)	3822.06	3743.00	540.88	0.01	0.14	3253.00	3292.86	3253.00	302.29	0.01	0.09	87.00	30.00	0.00	490.00	569.06	2675442.00	1.75	3506.91	3464.50
5	2	2	4990.00	7810.00	122.75	0	Spot (Block5, Row2, Column2)	9986.76	10051.00	1745.23	0.00	0.17	3382.00	3430.30	3382.00	303.62	0.01	0.09	100.00	100.00	0.00	6669.00	6604.76	4004689.00	21.59	5521.47	5546.00
5	3	2	5294.00	7815.00	170.55	0	Spot (Block5, Row2, Column3)	4347.84	4346.50	280.70	0.00	0.06	3601.00	3629.47	3601.00	284.66	0.00	0.08	99.00	73.00	0.00	745.50	746.84	3513055.00	2.52	3962.45	3915.00
5	4	2	5597.00	7803.00	125.75	0	Spot (Block5, Row2, Column4)	7797.49	7948.50	907.79	0.01	0.12	3710.00	3755.04	3710.00	381.42	0.01	0.10	100.00	100.00	0.00	4238.50	4087.49	3290539.00	10.60	5186.01	5024.00
5	5	2	5890.00	7813.00	215.45	0	Spot (Block5, Row2, Column5)	5960.10	6018.00	656.60	0.00	0.11	3745.00	3858.67	3745.00	463.74	0.01	0.12	100.00	96.00	0.00	2273.00	2215.10	7897137.00	4.53	4435.99	4400.00
5	6	2	6204.00	7816.00	159.25	0	Spot (Block5, Row2, Column6)	5840.40	5808.50	791.06	0.00	0.14	3827.00	3953.35	3827.00	407.58	0.01	0.10	100.00	94.00	0.00	1981.50	2013.40	4076598.00	4.63	4638.77	4589.00
5	7	2	6491.00	7819.00	116.65	0	Spot (Block5, Row2, Column7)	5172.96	5166.50	430.31	0.00	0.08	3831.00	3878.75	3831.00	314.24	0.01	0.08	100.00	95.00	0.00	1335.50	1341.96	1851920.00	4.12	4370.67	4294.50
5	8	2	6799.00	7811.00	120.45	0	Spot (Block5, Row2, Column8)	4671.48	4689.00	257.00	0.00	0.06	3981.50	4010.32	3981.50	220.91	0.00	0.06	96.00	81.00	0.00	707.50	689.98	1784507.00	2.99	4261.68	4216.50
5	1	3	4694.00	8110.00	150.30	0	Spot (Block5, Row3, Column1)	13052.59	12513.50	5297.79	0.02	0.41	3095.00	3128.21	3095.00	219.73	0.00	0.07	100.00	100.00	0.00	9418.50	9957.59	8040396.00	45.17	5313.67	5124.00
5	2	3	5003.00	8105.00	164.90	0	Spot (Block5, Row3, Column2)	4167.60	4154.00	328.23	0.00	0.08	3283.00	3292.54	3283.00	243.47	0.00	0.07	99.00	86.00	0.00	871.00	884.60	3129868.00	3.59	3651.01	3631.00
5	3	3	5324.00	8108.00	141.15	0	Spot (Block5, Row3, Column3)	4697.60	4639.50	520.58	0.01	0.11	3527.00	3529.28	3527.00	343.62	0.00	0.10	100.00	80.00	0.00	1112.50	1170.60	2527311.00	3.40	4055.04	4054.00
5	4	3	5593.00	8108.00	148.10	0	Spot (Block5, Row3, Column4)	14939.95	14177.50	5891.67	0.02	0.39	3694.00	3697.32	3694.00	454.16	0.00	0.12	100.00	100.00	0.00	10483.50	11245.95	8993847.00	24.75	6289.28	6008.00
5	5	3	5886.00	8100.00	148.65	0	Spot (Block5, Row3, Column5)	5542.07	5139.50	1576.65	0.03	0.28	3835.00	3974.68	3835.00	537.61	0.02	0.14	90.00	63.00	0.00	1304.50	1707.07	3336324.00	2.92	4359.04	4204.00
5	6	3	6170.00	8098.00	214.75	0	Spot (Block5, Row3, Column6)	5892.59	5775.50	965.70	0.01	0.16	3907.00	4039.70	3907.00	433.47	0.01	0.11	99.00	89.00	0.00	1868.50	1985.59	7778213.00	4.27	4650.23	4570.00
5	7	3	6497.00	8107.00	149.45	0	Spot (Block5, Row3, Column7)	12262.50	11462.00	5089.80	0.03	0.42	3820.50	3852.05	3820.50	203.91	0.00	0.05	100.00	100.00	0.00	7641.50	8442.00	7504647.00	41.25	5886.07	5795.00
5	8	3	6792.00	8120.00	185.45	0	Spot (Block5, Row3, Column8)	4734.28	4735.00	245.94	0.00	0.05	4044.00	4053.91	4044.00	216.62	0.00	0.05	97.00	84.00	0.00	691.00	690.28	4592253.00	3.14	4265.93	4266.00
5	1	4	4695.00	8408.00	151.40	0	Spot (Block5, Row4, Column1)	10555.91	10198.00	4048.41	0.01	0.38	2977.00	2997.00	2977.00	185.19	0.00	0.06	100.00	100.00	0.00	7221.00	7578.91	6650221.00	40.82	4644.79	4496.50
5	2	4	4998.00	8406.00	209.50	0	Spot (Block5, Row4, Column2)	3710.86	3761.00	251.62	0.01	0.07	3083.00	3124.88	3083.00	243.16	0.01	0.08	93.00	65.00	0.00	678.00	627.86	4653422.00	2.41	3358.93	3310.00
5	3	4	5291.00	8408.00	149.00	0	Spot (Block5, Row4, Column3)	50634.35	61696.50	17708.67	0.09	0.35	3202.00	3294.87	3202.00	338.30	0.01	0.10	100.00	100.00	46.23	58494.50	47432.35	30887168.00	139.93	13549.37	12260.50
5	4	4	5597.00	8409.00	147.00	-50	Spot (Block5, Row4, Column4)	3591.36	3604.50	116.65	0.00	0.03	3363.00	3442.12	3363.00	364.43	0.01	0.11	11.00	0.00	0.00	241.50	228.36	2111721.00	0.41	3419.03	3424.00
5	5	4	5897.00	8409.00	147.00	-50	Spot (Block5, Row4, Column5)	4839.77	4596.00	1073.35	0.02	0.22	3760.00	3945.16	3760.00	640.39	0.02	0.16	69.00	21.00	0.00	836.00	1079.77	2850626.00	1.40	4186.05	4180.00
5	6	4	6179.00	8407.00	176.90	0	Spot (Block5, Row4, Column6)	6438.60	6508.00	877.26	0.00	0.14	3852.50	4051.86	3852.50	492.59	0.02	0.12	100.00	96.00	0.00	2655.50	2586.10	5646649.00	4.85	5019.42	4931.00
5	7	4	6501.00	8399.00	115.00	0	Spot (Block5, Row4, Column7)	9089.01	8101.50	4098.71	0.05	0.45	3860.00	3894.55	3860.00	258.90	0.00	0.07	100.00	100.00	0.00	4241.50	5229.01	3162976.00	20.06	5474.92	5254.00
5	8	4	6790.00	8415.00	152.50	0	Spot (Block5, Row4, Column8)	9269.85	8900.00	2251.33	0.02	0.24	4066.00	4171.80	4066.00	1602.09	0.01	0.38	99.00	72.00	0.00	4834.00	5203.85	5932701.00	3.18	5395.76	5309.50
5	1	5	4706.00	8718.00	103.90	0	Spot (Block5, Row5, Column1)	5550.24	5572.00	513.61	0.00	0.09	3075.00	3134.37	3075.00	282.17	0.01	0.09	100.00	100.00	0.00	2497.00	2475.24	1559618.00	8.56	3923.04	3842.00
5	2	5	4981.00	8723.00	201.20	0	Spot (Block5, Row5, Column2)	3911.45	3901.00	250.66	0.00	0.06	3248.00	3272.65	3248.00	225.62	0.00	0.07	97.00	77.00	0.00	653.00	663.45	4482526.00	2.83	3522.62	3507.00
5	3	5	5295.00	8713.00	164.30	0	Spot (Block5, Row5, Column3)	5281.59	5369.00	659.79	0.01	0.12	3366.00	3426.34	3366.00	387.04	0.01	0.11	100.00	93.00	0.00	2003.00	1915.59	3945345.00	4.79	3966.73	3964.00
5	4	5	5595.00	8710.00	148.50	0	Spot (Block5, Row5, Column4)	12933.42	11868.00	5737.21	0.04	0.44	3455.00	3516.23	3455.00	355.73	0.01	0.10	100.00	100.00	0.00	8413.00	9478.42	7760055.00	26.47	5575.08	5484.50
5	5	5	5893.00	8708.00	150.15	0	Spot (Block5, Row5, Column5)	62320.30	65535.00	7430.62	0.02	0.12	3676.00	3849.43	3676.00	629.02	0.02	0.16	100.00	100.00	78.19	61859.00	58644.30	38576596.00	92.96	20101.60	18104.00
5	6	5	6198.00	8711.00	157.70	0	Spot (Block5, Row5, Column6)	6361.61	6307.00	1130.85	0.00	0.18	3863.00	3969.69	3863.00	444.95	0.01	0.11	99.00	95.00	0.00	2444.00	2498.61	4357702.00	5.38	4711.44	4480.00
5	7	5	6503.00	8711.00	181.50	0	Spot (Block5, Row5, Column7)	5407.27	5519.50	512.62	0.01	0.09	3957.00	4039.43	3957.00	362.06	0.01	0.09	99.00	88.00	0.00	1562.50	1450.27	4996315.00	3.78	4462.89	4461.00
5	8	5	6797.00	8706.00	153.10	0	Spot (Block5, Row5, Column8)	36014.56	31738.00	21269.86	0.05	0.59	4165.00	4299.25	4165.00	1619.45	0.01	0.38	100.00	98.00	18.38	27573.00	31849.56	23121444.00	19.58	9914.06	9015.00
5	1	6	4701.00	9010.00	183.95	0	Spot (Block5, Row6, Column1)	4434.58	4474.00	428.80	0.00	0.10	3239.00	3256.79	3239.00	197.72	0.00	0.06	100.00	99.00	0.00	1235.00	1195.58	4217290.00	5.96	3686.08	3663.00
5	2	6	4999.00	8996.00	185.20	0	Spot (Block5, Row6, Column2)	4261.74	4220.00	273.12	0.00	0.06	3389.00	3414.26	3389.00	228.33	0.00	0.07	100.00	95.00	0.00	831.00	872.74	4121106.00	3.71	3778.61	3764.00
5	3	6	5311.00	9011.00	112.55	0	Spot (Block5, Row6, Column3)	41122.79	42176.50	12551.32	0.01	0.31	3474.00	3542.05	3474.00	365.74	0.01	0.10	100.00	100.00	3.96	38702.50	37648.79	13488276.00	102.75	13282.47	12487.00
5	4	6	5596.00	9008.00	148.55	0	Spot (Block5, Row6, Column4)	6865.15	6755.00	1075.40	0.01	0.16	3575.00	3655.85	3575.00	410.39	0.01	0.11	100.00	100.00	0.00	3180.00	3290.15	4153417.00	7.82	4584.99	4449.00
5	5	6	5901.00	9007.00	125.85	0	Spot (Block5, Row6, Column5)	63926.76	65535.00	5644.00	0.01	0.09	3687.00	3818.26	3687.00	548.32	0.02	0.14	100.00	100.00	89.55	61848.00	60239.76	26913320.00	109.62	20806.71	18876.50
5	6	6	6194.00	9005.00	159.60	0	Spot (Block5, Row6, Column6)	5793.13	5560.00	961.68	0.02	0.17	3857.00	3929.81	3857.00	417.60	0.01	0.11	99.00	86.00	0.00	1703.00	1936.13	4060986.00	4.46	4429.08	4369.00
5	7	6	6494.00	9005.00	150.40	0	Spot (Block5, Row6, Column7)	29305.73	27399.50	14918.36	0.03	0.51	4013.00	4095.34	4013.00	373.83	0.01	0.09	100.00	100.00	0.49	23386.50	25292.73	18110944.00	67.44	8958.34	8272.50
5	8	6	6801.00	9010.00	150.95	0	Spot (Block5, Row6, Column8)	32785.66	30796.00	18097.15	0.03	0.55	4199.00	4274.52	4199.00	447.17	0.01	0.10	100.00	100.00	4.95	26597.00	28586.66	20523856.00	63.76	9532.49	8674.50
5	1	7	4699.00	9297.00	202.25	0	Spot (Block5, Row7, Column1)	4305.75	4201.00	465.86	0.01	0.11	3244.00	3264.16	3244.00	310.97	0.00	0.10	100.00	78.00	0.00	957.00	1061.75	5003278.00	3.35	3645.85	3641.50
5	2	7	4999.00	9308.00	193.15	0	Spot (Block5, Row7, Column2)	4006.09	3997.00	244.15	0.00	0.06	3352.00	3354.19	3352.00	150.91	0.00	0.04	100.00	96.00	0.00	645.00	654.09	4226429.00	4.32	3606.90	3607.00
5	3	7	5305.00	9316.00	228.95	0	Spot (Block5, Row7, Column3)	3968.00	3958.00	174.34	0.00	0.04	3485.00	3505.31	3485.00	262.31	0.00	0.07	90.00	37.00	0.00	473.00	483.00	5979777.00	1.76	3685.94	3699.00
5	4	7	5604.00	9321.00	203.50	0	Spot (Block5, Row7, Column4)	4230.55	4198.00	261.13	0.00	0.06	3627.00	3666.53	3627.00	247.29	0.00	0.07	93.00	60.00	0.00	571.00	603.55	4992048.00	2.28	3880.62	3841.50
5	5	7	5907.00	9311.00	152.40	0	Spot (Block5, Row7, Column5)	7142.67	7118.00	1510.76	0.00	0.21	3687.00	3757.58	3687.00	370.73	0.01	0.10	100.00	100.00	0.00	3431.00	3455.67	4521307.00	9.13	4854.51	4882.50
5	6	7	6195.00	9307.00	181.10	0	Spot (Block5, Row7, Column6)	4996.65	5049.00	411.93	0.00	0.08	3822.00	3864.92	3822.00	305.02	0.00	0.08	100.00	93.00	0.00	1227.00	1174.65	4596920.00	3.71	4339.72	4311.00
5	7	7	6493.00	9314.00	129.45	0	Spot (Block5, Row7, Column7)	12012.84	10901.00	4453.82	0.04	0.37	3945.00	3979.64	3945.00	311.79	0.00	0.08	100.00	100.00	0.00	6956.00	8067.84	5381753.00	25.77	6530.86	6355.50
5	8	7	6797.00	9312.00	96.50	0	Spot (Block5, Row7, Column8)	10318.11	10261.50	1392.96	0.00	0.14	4101.00	4136.46	4101.00	279.40	0.00	0.07	100.00	100.00	0.00	6160.50	6217.11	2455710.00	22.12	6383.96	6176.00
5	1	8	4687.00	9613.00	145.65	0	Spot (Block5, Row8, Column1)	64327.13	65535.00	4833.24	0.01	0.08	3176.00	3242.51	3176.00	437.23	0.01	0.13	100.00	100.00	92.40	62359.00	61151.13	37245720.00	139.71	20451.42	18306.50
5	2	8	5002.00	9610.00	167.55	0	Spot (Block5, Row8, Column2)	4438.19	4430.00	536.53	0.00	0.12	3331.00	3363.69	3331.00	341.42	0.00	0.10	97.00	69.00	0.00	1099.00	1107.19	3448476.00	3.15	3656.46	3627.00
5	3	8	5302.00	9602.00	123.45	0	Spot (Block5, Row8, Column3)	11541.52	10517.00	5365.30	0.04	0.46	3494.00	3516.05	3494.00	255.32	0.00	0.07	100.00	100.00	0.00	7023.00	8047.52	4570440.00	31.43	5979.20	5313.00
5	4	8	5599.00	9602.00	137.95	0	Spot (Block5, Row8, Column4)	4880.47	4856.00	666.40	0.00	0.14	3599.00	3608.29	3599.00	240.07	0.00	0.07	98.00	94.00	0.00	1257.00	1281.47	2508564.00	5.30	4128.17	4087.00
5	5	8	5906.00	9611.00	240.60	0	Spot (Block5, Row8, Column5)	4289.39	4274.00	387.73	0.00	0.09	3707.00	3740.32	3707.00	254.24	0.00	0.07	89.00	58.00	0.00	567.00	582.39	7176146.00	2.16	3932.94	3868.00
5	6	8	6201.00	9607.00	164.00	0	Spot (Block5, Row8, Column6)	5863.74	5942.00	697.39	0.01	0.12	3774.00	3817.04	3774.00	261.02	0.00	0.07	100.00	100.00	0.00	2168.00	2089.74	4362624.00	7.84	4452.66	4450.00
5	7	8	6498.00	9606.00	146.25	0	Spot (Block5, Row8, Column7)	9473.00	9210.50	2501.49	0.01	0.26	3859.00	3906.22	3859.00	301.09	0.01	0.08	100.00	100.00	0.00	5351.50	5614.00	5532233.00	18.49	5338.05	5117.50
5	8	8	6802.00	9609.00	123.35	0	Spot (Block5, Row8, Column8)	19309.17	18831.00	4867.95	0.01	0.25	4053.00	4091.62	4053.00	332.11	0.00	0.08	100.00	100.00	0.00	14778.00	15256.17	7781597.00	45.82	8290.81	8044.00
6	1	1	9199.00	7504.00	169.50	0	Spot (Block6, Row1, Column1)	65003.62	65535.00	2666.32	0.00	0.04	19951.50	20156.44	19951.50	2215.37	0.00	0.11	100.00	100.00	94.98	45583.50	45052.12	51808424.00	20.24	35921.10	34428.00
6	2	1	9510.00	7494.00	134.50	0	Spot (Block6, Row1, Column2)	34709.65	34501.00	5916.94	0.00	0.17	19778.00	19947.34	19778.00	2213.45	0.00	0.11	99.00	98.00	0.00	14723.00	14931.65	17007728.00	6.67	24391.67	23914.00
6	3	1	9796.00	7510.00	173.50	0	Spot (Block6, Row1, Column3)	27827.52	26492.50	5120.74	0.02	0.18	19406.00	19506.37	19406.00	1594.84	0.00	0.08	96.00	85.00	0.00	7086.50	8421.52	23375116.00	5.22	21890.16	21847.00
6	4	1	10100.00	7508.00	115.30	0	Spot (Block6, Row1, Column4)	31191.58	30794.50	4011.78	0.01	0.13	18957.00	19050.81	18957.00	1519.48	0.00	0.08	100.00	100.00	0.00	11837.50	12234.58	10917053.00	7.99	23135.40	23074.50
6	5	1	10396.00	7507.00	153.40	0	Spot (Block6, Row1, Column5)	49773.32	51533.00	14697.16	0.02	0.30	18628.00	18756.83	18628.00	1536.19	0.00	0.08	100.00	100.00	33.33	32905.00	31145.32	32104004.00	20.19	26414.01	25484.00
6	6	1	10703.00	7504.00	112.85	0	Spot (Block6, Row1, Column6)	39663.72	38128.00	9689.08	0.02	0.24	18455.00	18621.89	18455.00	1512.93	0.00	0.08	100.00	100.00	5.06	19673.00	21208.72	13327010.00	13.91	25246.39	24218.00
6	7	1	10994.00	7503.00	143.35	0	Spot (Block6, Row1, Column7)	53721.12	54833.00	10541.33	0.01	0.20	18560.00	18754.47	18560.00	1601.40	0.00	0.09	100.00	100.00	27.81	36273.00	35161.12	30137712.00	21.84	28957.40	27169.00
6	8	1	11303.00	7506.00	208.35	0	Spot (Block6, Row1, Column8)	23214.84	22922.00	2419.68	0.01	0.10	19212.00	19315.59	19212.00	1562.93	0.00	0.08	88.00	60.00	0.00	3710.00	4002.84	28739978.00	2.49	20529.98	20527.00
6	1	2	9195.00	7809.00	180.50	0	Spot (Block6, Row2, Column1)	22332.89	22254.00	1591.89	0.00	0.07	19498.00	19661.21	19498.00	1598.71	0.00	0.08	77.00	42.00	0.00	2756.00	2834.89	20300604.00	1.67	20572.03	20470.00
6	2	2	9492.00	7810.00	129.95	0	Spot (Block6, Row2, Column2)	30787.91	30408.00	4117.43	0.01	0.13	19505.50	19580.57	19505.50	1547.10	0.00	0.08	100.00	99.00	0.00	10902.50	11282.41	13977709.00	7.24	23372.29	23213.00
6	3	2	9798.00	7809.00	190.80	0	Spot (Block6, Row2, Column3)	22820.54	22614.00	2066.65	0.00	0.09	19354.00	19434.78	19354.00	1518.05	0.00	0.08	84.00	53.00	0.00	3260.00	3466.54	23391056.00	2.23	20847.78	21019.00
6	4	2	10096.00	7807.00	184.95	0	Spot (Block6, Row2, Column4)	26088.92	25722.00	3259.38	0.01	0.12	18941.00	19023.55	18941.00	1477.24	0.00	0.08	99.00	91.00	0.00	6781.00	7147.92	25045384.00	4.78	21236.80	21334.50
6	5	2	10395.00	7812.00	217.00	0	Spot (Block6, Row2, Column5)	25900.22	25566.50	2738.95	0.01	0.11	18605.00	18695.82	18605.00	1473.01	0.00	0.08	99.00	97.00	0.00	6961.50	7295.22	34861656.00	4.89	21082.94	21137.00
6	6	2	10701.00	7806.00	144.10	0	Spot (Block6, Row2, Column6)	22334.80	22190.00	2002.53	0.00	0.09	18250.50	18372.92	18250.50	1491.56	0.00	0.08	91.00	70.00	0.00	3939.50	4084.30	12574491.00	2.66	19960.57	20021.00
6	7	2	11002.00	7803.00	110.10	0	Spot (Block6, Row2, Column7)	22756.66	22505.00	2031.74	0.00	0.09	18237.00	18356.91	18237.00	1522.97	0.00	0.08	97.00	72.00	0.00	4268.00	4519.66	7236619.00	2.89	20063.33	20048.00
6	8	2	11305.00	7809.00	162.70	0	Spot (Block6, Row2, Column8)	22497.28	22116.00	1905.02	0.01	0.08	18893.00	18986.51	18893.00	1549.95	0.00	0.08	92.00	52.00	0.00	3223.00	3604.28	16625489.00	2.27	20391.40	20385.50
6	1	3	9199.00	8109.00	158.00	0	Spot (Block6, Row3, Column1)	32644.03	31331.00	7096.77	0.02	0.22	18888.50	18936.47	18888.50	1541.97	0.00	0.08	99.00	99.00	0.00	12442.50	13755.53	22295874.00	8.89	22385.52	22206.50
6	2	3	9503.00	8107.00	195.85	0	Spot (Block6, Row3, Column2)	22859.55	22596.00	1896.04	0.01	0.08	19014.00	19077.15	19014.00	1534.13	0.00	0.08	90.00	61.00	0.00	3582.00	3845.55	24802632.00	2.47	20795.08	20599.50
6	3	3	9805.00	8114.00	125.60	0	Spot (Block6, Row3, Column3)	23517.94	23138.00	2133.16	0.01	0.09	19187.00	19246.31	19187.00	1532.85	0.00	0.08	95.00	70.00	0.00	3951.00	4330.94	9901052.00	2.79	21151.01	20976.00
6	4	3	10086.00	8102.00	154.00	0	Spot (Block6, Row3, Column4)	33856.30	32456.00	7120.16	0.02	0.21	19021.50	19075.83	19021.50	1516.03	0.00	0.08	100.00	100.00	0.00	13434.50	14834.80	22006594.00	9.75	23519.49	23360.00
6	5	3	10402.00	8111.00	168.20	0	Spot (Block6, Row3, Column5)	23147.27	22814.00	2466.02	0.01	0.11	18893.50	18976.26	18893.50	1534.48	0.00	0.08	90.00	64.00	0.00	3920.50	4253.77	18286344.00	2.72	20769.91	20834.50
6	6	3	10694.00	8107.00	169.85	0	Spot (Block6, Row3, Column6)	27108.01	26714.00	3176.25	0.01	0.12	18449.00	18572.85	18449.00	1607.53	0.00	0.09	99.00	97.00	0.00	8265.00	8659.01	21713516.00	5.31	21787.87	21766.00
6	7	3	11001.00	8108.00	156.70	0	Spot (Block6, Row3, Column7)	32496.30	30528.00	8114.03	0.03	0.25	18160.00	18325.29	18160.00	1755.38	0.00	0.10	99.00	97.00	0.30	12368.00	14336.30	21999988.00	8.07	21947.46	22149.00
6	8	3	11297.00	8108.00	184.15	0	Spot (Block6, Row3, Column8)	22608.02	22461.00	2052.64	0.00	0.09	18795.00	18880.22	18795.00	1757.72	0.00	0.09	80.00	52.00	0.00	3666.00	3813.02	21432410.00	2.12	20449.44	20314.00
6	1	4	9196.00	8407.00	160.80	0	Spot (Block6, Row4, Column1)	31664.35	30857.00	6212.81	0.01	0.20	19067.00	19146.13	19067.00	1629.20	0.00	0.09	100.00	98.00	0.00	11790.00	12597.35	22766654.00	7.68	22423.44	22653.50
6	2	4	9495.00	8405.00	216.70	0	Spot (Block6, Row4, Column2)	26021.47	25866.50	3500.78	0.00	0.13	19081.00	19144.29	19081.00	1596.63	0.00	0.08	97.00	87.00	0.15	6785.50	6940.47	34868736.00	4.31	22389.32	21235.00
6	3	4	9795.00	8408.00	151.55	0	Spot (Block6, Row4, Column3)	55761.91	60905.00	10893.43	0.04	0.20	19420.50	19500.22	19420.50	1726.33	0.00	0.09	100.00	100.00	40.76	41484.50	36341.41	35297544.00	21.01	28263.48	27466.00
6	4	4	10096.00	8406.00	154.60	0	Spot (Block6, Row4, Column4)	22740.37	22614.00	1934.13	0.00	0.09	19399.00	19495.72	19399.00	1662.43	0.00	0.09	81.00	46.00	0.00	3215.00	3341.37	14940424.00	1.95	20831.41	20799.00
6	5	4	10401.00	8407.00	155.05	0	Spot (Block6, Row4, Column5)	24096.62	24063.00	1991.46	0.00	0.08	19462.00	19595.16	19462.00	1699.81	0.00	0.09	95.00	68.00	0.00	4601.00	4634.62	15927865.00	2.65	21326.55	21384.00
6	6	4	10699.00	8407.00	147.00	-50	Spot (Block6, Row4, Column6)	23782.25	21848.50	8089.07	0.04	0.34	18970.00	19107.30	18970.00	1649.85	0.00	0.09	63.00	46.00	1.86	2878.50	4812.25	14031528.00	2.83	18823.79	18720.50
6	7	4	11015.00	8404.00	131.95	0	Spot (Block6, Row4, Column7)	32233.86	32249.00	5649.01	0.00	0.18	18566.00	18728.71	18566.00	1748.66	0.00	0.09	100.00	99.00	0.00	13683.00	13667.86	15246617.00	7.72	22878.78	22617.00
6	8	4	11296.00	8417.00	163.55	0	Spot (Block6, Row4, Column8)	27357.78	26960.50	3816.79	0.01	0.14	19048.00	19204.61	19048.00	1853.99	0.00	0.10	99.00	90.00	0.00	7912.50	8309.78	20135314.00	4.40	21698.33	21845.00
6	1	5	9193.00	8711.00	98.10	0	Spot (Block6, Row5, Column1)	36897.69	36058.00	4947.88	0.01	0.13	20182.00	20297.64	20182.00	1664.77	0.00	0.08	100.00	100.00	0.00	15876.00	16715.69	9224422.00	9.97	25653.61	25154.50
6	2	5	9493.00	8716.00	204.80	0	Spot (Block6, Row5, Column2)	24181.08	23864.00	2302.36	0.01	0.10	20112.00	20220.77	20112.00	1697.84	0.00	0.08	85.00	58.00	0.00	3752.00	4069.08	28823854.00	2.33	21570.15	21589.00
6	3	5	9801.00	8704.00	182.10	0	Spot (Block6, Row5, Column3)	33210.03	33520.00	5033.85	0.00	0.15	20452.00	20519.09	20452.00	1875.96	0.00	0.09	99.00	98.00	0.00	13068.00	12758.03	30918528.00	6.77	24979.02	24824.00
6	4	5	10092.00	8708.00	174.45	0	Spot (Block6, Row5, Column4)	28183.64	27885.00	3566.05	0.00	0.13	20379.00	20505.74	20379.00	1806.64	0.00	0.09	98.00	91.00	0.00	7506.00	7804.64	23843368.00	4.25	23392.64	23337.00
6	5	5	10397.00	8704.00	153.10	0	Spot (Block6, Row5, Column5)	62701.36	65535.00	5951.24	0.02	0.09	20287.00	20438.66	20287.00	1859.81	0.00	0.09	100.00	100.00	73.36	45248.00	42414.36	40254632.00	22.72	33090.66	32161.50
6	6	5	10694.00	8713.00	192.90	0	Spot (Block6, Row5, Column6)	23618.03	23347.00	2223.94	0.01	0.09	19650.50	19843.01	19650.50	1739.21	0.00	0.09	86.00	53.00	0.00	3696.50	3967.53	24822524.00	2.17	21216.58	21281.00
6	7	5	10995.00	8707.00	176.75	0	Spot (Block6, Row5, Column7)	28290.47	28043.50	3247.81	0.00	0.11	19531.00	19707.43	19531.00	1785.96	0.00	0.09	99.00	96.00	0.00	8512.50	8759.47	24725860.00	4.81	22873.89	22809.50
6	8	5	11302.00	8710.00	155.25	0	Spot (Block6, Row5, Column8)	51961.31	56901.50	14266.87	0.04	0.27	20180.00	20256.94	20180.00	1859.26	0.00	0.09	100.00	100.00	41.09	36721.50	31781.31	34398652.00	17.05	27476.25	26657.50
6	1	6	9202.00	9010.00	189.45	0	Spot (Block6, Row6, Column1)	29788.28	29346.00	3847.22	0.01	0.13	20924.00	20994.10	20924.00	1665.49	0.00	0.08	99.00	94.00	0.00	8422.00	8864.28	30115940.00	5.28	23837.64	23768.50
6	2	6	9499.00	8999.00	197.85	0	Spot (Block6, Row6, Column2)	26633.74	26301.00	2671.63	0.01	0.10	20603.00	20708.47	20603.00	1741.48	0.00	0.08	95.00	83.00	0.00	5698.00	6030.74	29483544.00	3.40	22820.80	22705.00
6	3	6	9801.00	9006.00	122.70	0	Spot (Block6, Row6, Column3)	60416.70	65535.00	7528.89	0.04	0.12	20651.00	20766.54	20651.00	1792.63	0.00	0.09	100.00	100.00	55.92	44884.00	39765.70	23985540.00	22.12	33355.91	32289.50
6	4	6	10095.00	9007.00	163.75	0	Spot (Block6, Row6, Column4)	27846.05	27587.00	2871.47	0.00	0.10	20611.00	20726.36	20611.00	1758.37	0.00	0.08	98.00	93.00	0.00	6976.00	7235.05	20828840.00	4.05	23660.20	23805.50
6	5	6	10395.00	9009.00	150.25	0	Spot (Block6, Row6, Column5)	63871.14	65535.00	4437.82	0.01	0.07	20237.00	20379.36	20237.00	1825.96	0.00	0.09	100.00	100.00	80.91	45298.00	43634.14	39153348.00	23.82	35334.44	33401.00
6	6	6	10699.00	9003.00	192.30	0	Spot (Block6, Row6, Column6)	24201.54	23926.50	2388.28	0.00	0.10	19914.50	20099.72	19914.50	1683.82	0.00	0.08	86.00	62.00	0.00	4012.00	4287.04	25314808.00	2.44	21718.78	21801.00
6	7	6	10995.00	8999.00	154.70	0	Spot (Block6, Row6, Column7)	48181.59	47477.50	13394.96	0.01	0.28	20220.00	20355.03	20220.00	1706.48	0.00	0.08	100.00	100.00	21.67	27257.50	27961.59	31799988.00	16.31	26764.88	26621.00
6	8	6	11304.00	9007.00	156.30	0	Spot (Block6, Row6, Column8)	51824.78	54978.00	13464.00	0.03	0.26	20871.50	20949.08	20871.50	1767.39	0.00	0.08	100.00	100.00	37.09	34106.50	30953.28	34930152.00	17.47	28318.58	27747.00
6	1	7	9201.00	9301.00	204.40	0	Spot (Block6, Row7, Column1)	30526.54	29847.00	4310.66	0.01	0.14	21060.00	21173.53	21060.00	1747.20	0.00	0.08	99.00	95.00	0.00	8787.00	9466.54	36326584.00	5.35	24325.12	24143.00
6	2	7	9492.00	9314.00	202.80	0	Spot (Block6, Row7, Column2)	23795.47	23508.50	2366.10	0.01	0.10	20465.50	20554.31	20465.50	1631.70	0.00	0.08	76.00	45.00	0.00	3043.00	3329.97	27840680.00	1.99	21606.48	21687.50
6	3	7	9798.00	9313.00	208.65	0	Spot (Block6, Row7, Column3)	23844.55	23622.50	2437.33	0.00	0.10	20385.00	20481.13	20385.00	1704.51	0.00	0.08	75.00	45.00	0.00	3237.50	3459.55	29567242.00	1.97	21608.40	21537.50
6	4	7	10093.00	9313.00	200.95	0	Spot (Block6, Row7, Column4)	23944.06	23789.00	2053.90	0.00	0.09	20284.00	20385.39	20284.00	1645.57	0.00	0.08	85.00	53.00	0.00	3505.00	3660.06	27463842.00	2.16	21717.09	21672.00
6	5	7	10403.00	9303.00	126.00	0	Spot (Block6, Row7, Column5)	25962.96	25467.00	2406.68	0.01	0.09	19867.00	20008.14	19867.00	1638.67	0.00	0.08	99.00	87.00	0.00	5600.00	6095.96	10982333.00	3.63	22533.93	22288.00
6	6	7	10698.00	9305.00	196.50	0	Spot (Block6, Row7, Column6)	27042.16	26767.00	3322.72	0.00	0.12	19943.00	20018.78	19943.00	1607.95	0.00	0.08	97.00	86.00	0.00	6824.00	7099.16	29530032.00	4.37	22534.91	22455.00
6	7	7	10993.00	9310.00	143.55	0	Spot (Block6, Row7, Column7)	34322.95	32964.50	7132.79	0.02	0.21	20202.00	20308.28	20202.00	1656.34	0.00	0.08	99.00	97.00	0.54	12762.50	14120.95	19220848.00	8.46	24400.39	24307.00
6	8	7	11300.00	9309.00	152.25	0	Spot (Block6, Row7, Column8)	36930.26	36661.00	4928.73	0.00	0.13	20689.00	20789.30	20689.00	1701.18	0.00	0.08	100.00	99.00	0.00	15972.00	16241.26	23672292.00	9.49	25870.91	25572.00
6	1	8	9195.00	9609.00	160.20	0	Spot (Block6, Row8, Column1)	64854.73	65535.00	2972.39	0.00	0.05	21227.00	21363.93	21227.00	1736.00	0.00	0.08	100.00	100.00	93.36	44308.00	43627.73	45917596.00	25.05	36230.16	34458.50
6	2	8	9497.00	9608.00	203.50	0	Spot (Block6, Row8, Column2)	25128.68	24847.00	2325.93	0.00	0.09	21305.00	21503.65	21305.00	2005.99	0.00	0.09	76.00	41.00	0.00	3542.00	3823.68	29601560.00	1.81	22627.12	22426.00
6	3	8	9803.00	9608.00	132.50	0	Spot (Block6, Row8, Column3)	40742.80	39261.00	8977.74	0.02	0.22	21531.00	21699.87	21531.00	2155.34	0.00	0.10	99.00	99.00	1.70	17730.00	19211.80	19149124.00	8.84	26946.55	26473.50
6	4	8	10102.00	9607.00	113.80	0	Spot (Block6, Row8, Column4)	27701.99	27175.50	2530.58	0.01	0.09	20594.00	20747.25	20594.00	1771.09	0.00	0.09	99.00	96.00	0.00	6581.50	7107.99	9197060.00	3.93	23792.41	23653.50
6	5	8	10390.00	9609.00	199.70	0	Spot (Block6, Row8, Column5)	23556.17	23541.00	1948.72	0.00	0.08	20038.50	20149.01	20038.50	1609.09	0.00	0.08	80.00	53.00	0.00	3502.50	3517.67	26547780.00	2.12	21693.46	21674.50
6	6	8	10697.00	9606.00	176.55	0	Spot (Block6, Row8, Column6)	32396.43	32219.50	5629.64	0.00	0.17	20392.00	20438.08	20392.00	1696.53	0.00	0.08	99.00	95.00	0.00	11827.50	12004.43	28184872.00	7.05	24066.68	23923.00
6	7	8	10999.00	9610.00	158.30	0	Spot (Block6, Row8, Column7)	32852.05	32369.00	5595.17	0.01	0.17	20538.00	20613.66	20538.00	1715.11	0.00	0.08	99.00	98.00	0.00	11831.00	12314.05	22503660.00	7.14	24030.55	24019.00
6	8	8	11306.00	9606.00	128.35	0	Spot (Block6, Row8, Column8)	39595.45	39866.00	6046.39	0.00	0.15	20886.00	21013.90	20886.00	1793.06	0.00	0.09	100.00	100.00	0.00	18980.00	18709.45	17461600.00	10.36	26139.13	25662.00
7	1	1	13697.00	7499.00	167.05	0	Spot (Block7, Row1, Column1)	65016.34	65535.00	2858.58	0.00	0.04	8347.00	8428.78	8347.00	800.32	0.00	0.09	100.00	100.00	94.96	57188.00	56669.34	50323156.00	70.71	27858.31	24543.50
7	2	1	14000.00	7504.00	165.15	0	Spot (Block7, Row1, Column2)	10484.10	10462.00	1081.19	0.00	0.10	8030.00	8128.57	8030.00	709.34	0.01	0.09	97.00	77.00	0.00	2432.00	2454.10	7884045.00	3.32	8998.50	8949.00
7	3	1	14306.00	7471.00	201.00	0	Spot (Block7, Row1, Column3)	8900.06	8919.00	766.53	0.00	0.09	7954.00	8080.65	7954.00	1634.09	0.01	0.20	19.00	0.00	0.00	965.00	946.06	10199467.00	0.50	8363.71	8262.00
7	4	1	14603.00	7499.00	126.95	0	Spot (Block7, Row1, Column4)	10033.24	9864.50	869.64	0.01	0.09	7766.00	7853.64	7766.00	837.53	0.00	0.11	96.00	73.00	0.00	2098.50	2267.24	4294227.00	2.60	8637.41	8650.00
7	5	1	14897.00	7495.00	175.95	0	Spot (Block7, Row1, Column5)	9360.92	9281.50	771.63	0.00	0.08	7591.00	7671.44	7591.00	796.88	0.00	0.10	92.00	54.00	0.00	1690.50	1769.92	8106554.00	2.12	8358.26	8359.50
7	6	1	15200.00	7500.00	119.20	0	Spot (Block7, Row1, Column6)	9368.83	9202.00	659.86	0.01	0.07	7490.00	7532.14	7490.00	475.08	0.00	0.06	99.00	94.00	0.00	1712.00	1878.83	3494575.00	3.87	8341.62	8401.00
7	7	1	15495.00	7496.00	137.70	0	Spot (Block7, Row1, Column7)	9507.51	9398.00	842.27	0.01	0.09	7482.00	7515.25	7482.00	470.61	0.00	0.06	99.00	95.00	0.00	1916.00	2025.51	4877352.00	4.23	8277.13	8193.50
7	8	1	15800.00	7500.00	197.60	0	Spot (Block7, Row1, Column8)	9084.52	8942.00	635.45	0.01	0.07	7418.00	7523.94	7418.00	1553.78	0.01	0.21	48.00	0.00	0.00	1524.00	1666.52	10002061.00	1.00	8123.71	8181.00
7	1	2	13694.00	7808.00	156.55	0	Spot (Block7, Row2, Column1)	9112.95	9114.00	606.45	0.00	0.07	7935.00	8019.43	7935.00	649.54	0.00	0.08	80.00	44.00	0.00	1179.00	1177.95	6160354.00	1.68	8697.22	8681.00
7	2	2	14006.00	7811.00	152.60	0	Spot (Block7, Row2, Column2)	9054.40	9081.00	584.33	0.00	0.06	7705.00	7755.87	7705.00	503.24	0.00	0.06	91.00	69.00	0.00	1376.00	1349.40	5749547.00	2.58	8330.26	8188.00
7	3	2	14303.00	7815.00	197.45	0	Spot (Block7, Row2, Column3)	8952.65	8947.50	576.60	0.00	0.06	7658.00	7788.72	7658.00	1660.58	0.01	0.21	25.00	0.00	0.00	1289.50	1294.65	9883724.00	0.70	8319.46	8327.00
7	4	2	14610.00	7780.00	137.65	0	Spot (Block7, Row2, Column4)	10512.76	9116.50	6791.12	0.06	0.65	7645.00	7753.62	7645.00	1110.40	0.01	0.14	73.00	20.00	0.98	1471.50	2867.76	5340480.00	2.48	8749.50	8698.00
7	5	2	14895.00	7804.00	212.90	0	Spot (Block7, Row2, Column5)	10260.86	10154.00	1024.64	0.00	0.10	7480.00	7566.57	7480.00	913.75	0.00	0.12	98.00	82.00	0.00	2674.00	2780.86	13277557.00	2.95	8481.72	8447.00
7	6	2	15203.00	7801.00	133.40	0	Spot (Block7, Row2, Column6)	8736.03	8669.00	553.54	0.00	0.06	7320.00	7378.10	7320.00	431.15	0.00	0.06	97.00	86.00	0.00	1349.00	1416.03	4184560.00	3.15	8029.64	8033.00
7	7	2	15492.00	7801.00	196.80	0	Spot (Block7, Row2, Column7)	8584.31	8568.00	582.28	0.00	0.07	7291.00	7356.71	7291.00	447.87	0.00	0.06	92.00	73.00	0.00	1277.00	1293.31	9451330.00	2.74	7880.12	7779.00
7	8	2	15800.00	7806.00	132.20	0	Spot (Block7, Row2, Column8)	8097.35	8044.00	472.46	0.00	0.06	7272.00	7321.75	7272.00	419.15	0.00	0.06	75.00	45.00	0.00	772.00	825.35	3773366.00	1.85	7739.81	7750.50
7	1	3	13696.00	8106.00	160.15	0	Spot (Block7, Row3, Column1)	10289.17	10313.00	911.89	0.00	0.09	7776.00	7821.38	7776.00	535.08	0.00	0.07	98.00	96.00	0.00	2537.00	2513.17	7295025.00	4.61	8798.24	8746.00
7	2	3	13994.00	8102.00	184.90	0	Spot (Block7, Row3, Column2)	9036.17	8874.00	1062.51	0.01	0.12	7619.00	7666.53	7619.00	481.58	0.00	0.06	91.00	60.00	0.00	1255.00	1417.17	8683764.00	2.84	8172.14	8116.50
7	3	3	14306.00	8111.00	150.70	0	Spot (Block7, Row3, Column3)	9187.16	9077.00	613.08	0.01	0.07	7634.00	7705.30	7634.00	486.82	0.00	0.06	98.00	84.00	0.00	1443.00	1553.16	5705228.00	3.04	8441.54	8443.50
7	4	3	14593.00	8103.00	172.85	0	Spot (Block7, Row3, Column4)	9699.20	9614.00	834.17	0.00	0.09	7598.00	7670.65	7598.00	516.41	0.00	0.07	99.00	93.00	0.00	2016.00	2101.20	8060037.00	3.93	8522.38	8525.00
7	5	3	14901.00	8106.00	169.20	0	Spot (Block7, Row3, Column5)	9147.54	9075.50	813.19	0.00	0.09	7447.00	7492.24	7447.00	442.99	0.00	0.06	96.00	85.00	0.00	1628.50	1700.54	7299737.00	3.74	7984.11	7957.00
7	6	3	15184.00	8104.00	184.35	0	Spot (Block7, Row3, Column6)	9337.72	9278.50	866.62	0.00	0.09	7441.00	7517.56	7441.00	1354.34	0.00	0.18	70.00	21.00	0.00	1837.50	1896.72	8889505.00	1.34	8234.88	8214.50
7	7	3	15525.00	8103.00	176.90	0	Spot (Block7, Row3, Column7)	8326.23	8181.00	648.50	0.01	0.08	7338.00	7439.65	7338.00	1393.36	0.01	0.19	25.00	0.00	0.00	843.00	988.23	7285452.00	0.64	7811.06	7728.00
7	8	3	15795.00	8105.00	184.10	0	Spot (Block7, Row3, Column8)	8531.33	8419.50	682.01	0.01	0.08	7212.00	7253.91	7212.00	433.39	0.00	0.06	93.00	67.00	0.00	1207.50	1319.33	8155951.00	2.95	7749.80	7771.00
7	1	4	13694.00	8409.00	186.70	0	Spot (Block7, Row4, Column1)	9986.26	9769.00	1052.03	0.01	0.11	7976.00	8014.53	7976.00	603.03	0.00	0.08	93.00	75.00	0.00	1793.00	2010.26	9786532.00	3.27	8648.70	8544.00
7	2	4	13995.00	8421.00	181.80	0	Spot (Block7, Row4, Column2)	9317.20	9288.00	611.20	0.00	0.07	7897.00	7966.59	7897.00	1260.62	0.00	0.16	55.00	3.00	0.00	1391.00	1420.20	8637044.00	1.07	8524.89	8498.00
7	3	4	14293.00	8402.00	163.30	0	Spot (Block7, Row4, Column3)	13556.79	13574.00	2311.13	0.00	0.17	7952.00	8065.24	7952.00	1227.05	0.01	0.15	98.00	91.00	0.00	5622.00	5604.79	10032026.00	4.48	9564.54	9555.00
7	4	4	14606.00	8409.00	154.80	0	Spot (Block7, Row4, Column4)	9273.14	9333.00	539.28	0.00	0.06	7846.00	7910.79	7846.00	545.04	0.00	0.07	96.00	69.00	0.00	1487.00	1427.14	6101727.00	2.50	8681.44	8678.00
7	5	4	14893.00	8410.00	184.40	0	Spot (Block7, Row4, Column5)	9163.23	9050.00	928.39	0.01	0.10	7713.00	7788.90	7713.00	542.51	0.00	0.07	88.00	62.00	0.00	1337.00	1450.23	8760050.00	2.53	8318.43	8304.00
7	6	4	15203.00	8411.00	173.35	0	Spot (Block7, Row4, Column6)	10713.46	10694.00	1145.93	0.00	0.11	7637.00	7679.87	7637.00	487.29	0.00	0.06	100.00	99.00	0.00	3057.00	3076.46	8999302.00	6.23	8804.69	8759.00
7	7	4	15512.00	8396.00	127.20	0	Spot (Block7, Row4, Column7)	9575.39	9482.00	782.03	0.00	0.08	7516.00	7553.50	7516.00	472.18	0.00	0.06	99.00	93.00	0.00	1966.00	2059.39	4165296.00	4.28	8427.48	8466.00
7	8	4	15794.00	8415.00	170.75	0	Spot (Block7, Row4, Column8)	10249.35	10060.00	1257.64	0.01	0.12	7431.00	7479.44	7431.00	461.78	0.00	0.06	99.00	95.00	0.00	2629.00	2818.35	8312225.00	6.00	8215.40	8207.50
7	1	5	13698.00	8741.00	143.35	0	Spot (Block7, Row5, Column1)	10378.13	10169.50	1513.68	0.01	0.15	8538.00	8593.83	8538.00	690.75	0.00	0.08	69.00	53.00	0.00	1631.50	1840.13	5790996.00	2.58	9608.09	9346.00
7	2	5	14005.00	8714.00	206.95	0	Spot (Block7, Row5, Column2)	9881.46	9836.00	804.18	0.00	0.08	8296.50	8426.29	8296.50	1319.51	0.01	0.16	59.00	9.00	0.00	1539.50	1584.96	11986207.00	1.10	8783.13	8771.00
7	3	5	14299.00	8721.00	205.15	0	Spot (Block7, Row5, Column3)	9978.98	9932.00	802.00	0.00	0.08	8370.00	8499.94	8370.00	1383.85	0.01	0.16	58.00	6.00	0.00	1562.00	1608.98	11944837.00	1.07	8957.78	8950.00
7	4	5	14604.00	8718.00	208.00	0	Spot (Block7, Row5, Column4)	10140.55	10032.00	865.00	0.00	0.09	8328.00	8408.43	8328.00	854.16	0.00	0.10	89.00	49.00	0.00	1704.00	1812.55	12503298.00	2.03	9022.81	8933.00
7	5	5	14900.00	8707.00	155.60	0	Spot (Block7, Row5, Column5)	14602.35	14414.50	2348.85	0.01	0.16	8286.00	8341.87	8286.00	646.11	0.00	0.08	100.00	100.00	0.00	6128.50	6316.35	9725168.00	9.69	10125.17	9951.50
7	6	5	15196.00	8714.00	172.25	0	Spot (Block7, Row5, Column6)	9938.26	9751.00	917.77	0.01	0.09	8090.00	8138.34	8090.00	568.42	0.00	0.07	96.00	80.00	0.00	1661.00	1848.26	8248757.00	3.17	8878.44	8821.00
7	7	5	15496.00	8714.00	202.10	0	Spot (Block7, Row5, Column7)	9617.18	9524.00	792.45	0.00	0.08	7863.00	7922.53	7863.00	562.31	0.00	0.07	96.00	77.00	0.00	1661.00	1754.18	11117463.00	3.01	8691.55	8587.00
7	8	5	15820.00	8699.00	195.70	0	Spot (Block7, Row5, Column8)	10157.50	9698.00	2910.57	0.02	0.29	7723.00	7818.39	7723.00	530.98	0.01	0.07	95.00	82.00	0.00	1975.00	2434.50	11041199.00	4.41	8537.53	8383.00
7	1	6	13698.00	9002.00	188.90	0	Spot (Block7, Row6, Column1)	10874.57	10845.00	1011.36	0.00	0.09	8701.00	8745.57	8701.00	625.23	0.00	0.07	96.00	78.00	0.00	2144.00	2173.57	11015941.00	3.41	9626.46	9463.00
7	2	6	13992.00	9000.00	199.95	0	Spot (Block7, Row6, Column2)	10185.75	10263.00	738.59	0.00	0.07	8577.00	8630.50	8577.00	575.96	0.00	0.07	95.00	64.00	0.00	1686.00	1608.75	11591385.00	2.70	9412.94	9393.00
7	3	6	14306.00	9004.00	126.80	0	Spot (Block7, Row6, Column3)	11230.73	11008.00	1122.40	0.01	0.10	8471.00	8573.91	8471.00	793.68	0.01	0.09	98.00	90.00	0.00	2537.00	2759.73	4806751.00	3.35	9729.72	9741.00
7	4	6	14591.00	8993.00	193.85	0	Spot (Block7, Row6, Column4)	10420.17	10216.50	1062.87	0.01	0.10	8534.00	8610.21	8534.00	804.92	0.00	0.09	87.00	53.00	0.00	1682.50	1886.17	11087059.00	2.25	9355.83	9400.00
7	5	6	14898.00	9003.00	155.65	0	Spot (Block7, Row6, Column5)	13678.33	13641.50	1985.86	0.00	0.15	8460.00	8511.27	8460.00	597.40	0.00	0.07	100.00	100.00	0.00	5181.50	5218.33	9082408.00	8.65	10186.85	10186.50
7	6	6	15199.00	8993.00	199.80	0	Spot (Block7, Row6, Column6)	9437.58	9290.00	779.71	0.01	0.08	8218.00	8257.91	8218.00	537.98	0.00	0.07	80.00	49.00	0.00	1072.00	1219.58	10683339.00	2.19	8817.25	8820.50
7	7	6	15491.00	8998.00	169.80	0	Spot (Block7, Row6, Column7)	10102.03	10118.00	808.40	0.00	0.08	8027.00	8133.09	8027.00	1698.44	0.01	0.21	66.00	4.00	0.00	2091.00	2075.03	8111933.00	1.16	8919.18	8906.00
7	8	6	15807.00	9001.00	180.05	0	Spot (Block7, Row6, Column8)	9450.35	9400.00	717.77	0.00	0.08	7898.00	8071.06	7898.00	2230.15	0.01	0.28	17.00	0.00	0.00	1502.00	1552.35	8609271.00	0.62	8529.48	8469.00
7	1	7	13702.00	9307.00	204.35	0	Spot (Block7, Row7, Column1)	10151.82	9995.00	909.45	0.01	0.09	8624.00	8737.89	8624.00	786.84	0.01	0.09	80.00	42.00	0.00	1371.00	1527.82	11958844.00	1.80	9196.71	9161.50
7	2	7	13992.00	9306.00	201.50	0	Spot (Block7, Row7, Column2)	9840.00	9671.50	732.47	0.01	0.07	8512.50	8576.25	8512.50	585.86	0.00	0.07	83.00	49.00	0.00	1159.00	1327.50	11335681.00	2.16	9140.58	9123.00
7	3	7	14292.00	9306.00	207.55	0	Spot (Block7, Row7, Column3)	9729.59	9712.00	637.05	0.00	0.07	8406.00	8470.28	8406.00	565.62	0.00	0.07	88.00	57.00	0.00	1306.00	1323.59	11957671.00	2.23	9172.74	9086.50
7	4	7	14601.00	9302.00	199.50	0	Spot (Block7, Row7, Column4)	9560.12	9507.00	686.10	0.00	0.07	8366.00	8445.82	8366.00	780.30	0.00	0.09	66.00	28.00	0.00	1141.00	1194.12	10831612.00	1.43	8914.21	8893.00
7	5	7	14898.00	9317.00	154.95	0	Spot (Block7, Row7, Column5)	9815.84	9700.50	770.43	0.01	0.08	8261.50	8341.79	8261.50	841.00	0.00	0.10	80.00	40.00	0.00	1439.00	1554.34	6439191.00	1.75	8914.29	8868.00
7	6	7	15189.00	9329.00	214.50	0	Spot (Block7, Row7, Column6)	9747.50	9418.50	2734.53	0.01	0.28	7992.00	8035.23	7992.00	561.09	0.00	0.07	91.00	63.00	0.08	1426.50	1755.50	12827715.00	3.05	8544.71	8455.00
7	7	7	15496.00	9285.00	172.25	0	Spot (Block7, Row7, Column7)	9562.17	9145.00	3047.45	0.02	0.32	7833.00	7933.45	7833.00	1686.05	0.01	0.21	36.00	2.00	0.00	1312.00	1729.17	7927039.00	0.97	8620.02	8340.00
7	8	7	15789.00	9302.00	101.05	0	Spot (Block7, Row7, Column8)	12712.40	12647.50	1333.07	0.00	0.10	7844.00	8023.18	7844.00	2215.41	0.01	0.28	98.00	60.00	0.00	4803.50	4868.40	3356073.00	2.12	9797.57	9800.50
7	1	8	13694.00	9606.00	161.60	0	Spot (Block7, Row8, Column1)	64557.59	65535.00	3995.25	0.01	0.06	8812.00	8959.39	8812.00	887.48	0.01	0.10	100.00	100.00	91.69	56723.00	55745.59	46611032.00	62.65	25732.98	23429.00
7	2	8	13999.00	9607.00	182.65	0	Spot (Block7, Row8, Column2)	9964.43	9874.50	757.98	0.00	0.08	8566.00	8726.47	8566.00	798.39	0.01	0.09	76.00	38.00	0.00	1308.50	1398.43	9306776.00	1.55	9235.77	9178.00
7	3	8	14311.00	9603.00	156.80	0	Spot (Block7, Row8, Column3)	10414.09	10273.00	1143.11	0.01	0.11	8436.00	8526.90	8436.00	631.22	0.00	0.07	96.00	72.00	0.00	1837.00	1978.09	7039926.00	2.99	9271.18	9249.00
7	4	8	14601.00	9604.00	146.60	0	Spot (Block7, Row8, Column4)	11040.10	11025.00	903.05	0.00	0.08	8400.00	8471.27	8400.00	694.93	0.00	0.08	99.00	90.00	0.00	2625.00	2640.10	6469499.00	3.70	9472.82	9477.50
7	5	8	14897.00	9613.00	192.10	0	Spot (Block7, Row8, Column5)	9917.04	9840.00	756.75	0.00	0.08	8281.00	8363.47	8281.00	844.52	0.00	0.10	84.00	44.00	0.00	1559.00	1636.04	10293885.00	1.84	9078.03	9086.50
7	6	8	15190.00	9617.00	188.15	0	Spot (Block7, Row8, Column6)	11594.91	11045.00	4138.63	0.02	0.36	8083.00	8229.93	8083.00	1721.83	0.01	0.21	79.00	41.00	0.20	2962.00	3511.91	11525337.00	1.95	9264.67	9099.00
7	7	8	15497.00	9612.00	174.30	0	Spot (Block7, Row8, Column7)	10073.38	10078.00	841.28	0.00	0.08	7901.00	8015.45	7901.00	1302.66	0.01	0.16	82.00	31.00	0.00	2177.00	2172.38	8501931.00	1.58	8764.77	8680.50
7	8	8	15811.00	9600.00	126.15	0	Spot (Block7, Row8, Column8)	25484.88	25928.00	5824.65	0.01	0.23	8025.50	8193.17	8025.50	1740.10	0.01	0.21	100.00	100.00	0.00	17902.50	17459.38	10754619.00	9.94	12977.71	12537.50
8	1	1	18200.00	7497.00	167.30	0	Spot (Block8, Row1, Column1)	64704.32	65535.00	4073.00	0.01	0.06	7225.00	7431.09	7225.00	1606.01	0.01	0.22	100.00	100.00	93.08	58310.00	57479.32	50469884.00	35.66	25570.98	22918.00
8	2	1	18488.00	7515.00	198.25	0	Spot (Block8, Row1, Column2)	8975.11	8891.00	1716.94	0.00	0.19	7094.00	7231.62	7094.00	1530.25	0.01	0.21	56.00	12.00	0.00	1797.00	1881.11	9989302.00	1.14	8020.06	7496.00
8	3	1	18799.00	7482.00	181.70	0	Spot (Block8, Row1, Column3)	8396.95	8083.00	2559.52	0.02	0.30	7000.00	7054.81	7000.00	500.48	0.00	0.07	89.00	56.00	0.00	1083.00	1396.95	7767179.00	2.68	7577.35	7468.00
8	4	1	19101.00	7496.00	137.10	0	Spot (Block8, Row1, Column4)	8571.29	8548.00	639.04	0.00	0.07	6883.00	6922.04	6883.00	329.36	0.00	0.05	99.00	96.00	0.00	1665.00	1688.29	4345644.00	5.01	7498.21	7537.50
8	5	1	19398.00	7502.00	179.45	0	Spot (Block8, Row1, Column5)	7947.39	7932.50	446.21	0.00	0.06	6828.00	6903.04	6828.00	1281.15	0.00	0.19	34.00	0.00	0.00	1104.50	1119.39	7184439.00	0.82	7201.22	7205.00
8	6	1	19710.00	7483.00	128.10	0	Spot (Block8, Row1, Column6)	8352.54	8310.50	621.56	0.00	0.07	6960.00	7030.01	6960.00	1030.69	0.00	0.15	70.00	12.00	0.00	1350.50	1392.54	3625004.00	1.28	7569.40	7517.00
8	7	1	20013.00	7492.00	112.60	0	Spot (Block8, Row1, Column7)	9618.63	9603.00	927.42	0.00	0.10	7130.00	7175.08	7130.00	410.23	0.00	0.06	100.00	100.00	0.00	2473.00	2488.63	3164530.00	5.96	8082.50	8045.00
8	8	1	20303.00	7496.00	195.70	0	Spot (Block8, Row1, Column8)	8962.92	8980.00	604.28	0.00	0.07	7385.00	7420.04	7385.00	464.67	0.00	0.06	96.00	82.00	0.00	1595.00	1577.92	9706841.00	3.32	7977.94	8021.00
8	1	2	18209.00	7809.00	119.90	0	Spot (Block8, Row2, Column1)	8258.53	8187.00	1399.99	0.00	0.17	6936.00	7082.28	6936.00	1106.29	0.01	0.16	59.00	3.00	0.00	1251.00	1322.53	3129984.00	1.06	7550.20	7574.50
8	2	2	18501.00	7803.00	172.95	0	Spot (Block8, Row2, Column2)	8552.07	8049.50	4271.43	0.03	0.50	6985.00	7190.87	6985.00	2413.14	0.01	0.34	5.00	1.00	0.12	1064.50	1567.07	7132423.00	0.56	7461.39	7234.50
8	3	2	18830.00	7786.00	171.00	0	Spot (Block8, Row2, Column3)	8241.17	8185.00	651.96	0.00	0.08	7098.00	7381.77	7098.00	2802.17	0.02	0.38	0.00	0.00	0.00	1087.00	1143.17	6716554.00	0.31	7746.05	7761.00
8	4	2	19099.00	7812.00	199.85	0	Spot (Block8, Row2, Column4)	8286.76	8252.00	464.34	0.00	0.06	7107.00	7244.41	7107.00	1569.89	0.01	0.22	21.00	0.00	0.00	1145.00	1179.76	9388903.00	0.66	7626.49	7546.00
8	5	2	19397.00	7806.00	213.25	0	Spot (Block8, Row2, Column5)	10886.30	10687.00	1376.66	0.01	0.13	6958.00	6981.07	6958.00	431.47	0.00	0.06	100.00	99.00	0.00	3729.00	3928.30	14130414.00	9.05	8266.92	8179.50
8	6	2	19708.00	7809.00	128.80	0	Spot (Block8, Row2, Column6)	8258.44	8160.00	546.63	0.01	0.07	6802.00	6864.47	6802.00	728.29	0.00	0.11	89.00	44.00	0.00	1358.00	1456.44	3666746.00	1.91	7465.20	7326.00
8	7	2	19989.00	7805.00	195.25	0	Spot (Block8, Row2, Column7)	7786.93	7765.00	388.96	0.00	0.05	6855.00	6885.83	6855.00	394.09	0.00	0.06	91.00	64.00	0.00	910.00	931.93	8409885.00	2.29	7245.61	7251.00
8	8	2	20305.00	7793.00	145.10	0	Spot (Block8, Row2, Column8)	7649.05	7648.00	290.64	0.00	0.04	6961.00	7002.80	6961.00	403.58	0.00	0.06	82.00	35.00	0.00	687.00	688.05	4382907.00	1.60	7232.50	7202.00
8	1	3	18194.00	8098.00	153.55	0	Spot (Block8, Row3, Column1)	9916.55	9869.00	952.83	0.00	0.10	6755.00	6964.58	6755.00	1927.71	0.01	0.28	92.00	26.00	0.00	3114.00	3161.55	6435841.00	1.53	8055.48	7988.50
8	2	3	18496.00	8104.00	193.30	0	Spot (Block8, Row3, Column2)	8149.56	8165.00	489.70	0.00	0.06	6991.00	7183.52	6991.00	2207.85	0.01	0.31	0.00	0.00	0.00	1174.00	1158.56	8589641.00	0.44	7492.71	7455.00
8	3	3	18782.00	8124.00	200.90	0	Spot (Block8, Row3, Column3)	9391.68	8564.50	3766.09	0.04	0.40	7335.00	7607.65	7335.00	2611.27	0.02	0.34	21.00	5.00	0.00	1229.50	2056.68	10762863.00	0.68	8004.45	7605.00
8	4	3	19109.00	8098.00	210.00	0	Spot (Block8, Row3, Column4)	9072.36	8888.00	873.49	0.01	0.10	7451.50	7597.92	7451.50	1536.65	0.01	0.20	44.00	7.00	0.00	1436.50	1620.86	11422102.00	0.96	7951.70	7926.00
8	5	3	19394.00	8102.00	169.65	0	Spot (Block8, Row3, Column5)	9738.73	9709.00	989.68	0.00	0.10	7288.00	7361.27	7288.00	486.95	0.00	0.07	100.00	92.00	0.00	2421.00	2450.73	7771506.00	4.88	8246.69	8217.50
8	6	3	19697.00	8107.00	184.25	0	Spot (Block8, Row3, Column6)	8168.29	8140.00	491.18	0.00	0.06	6974.00	7021.67	6974.00	383.06	0.00	0.05	98.00	77.00	0.00	1166.00	1194.29	7776211.00	2.99	7656.49	7591.50
8	7	3	19997.00	8095.00	198.70	0	Spot (Block8, Row3, Column7)	7533.99	7488.50	381.14	0.00	0.05	6809.00	6854.47	6809.00	387.09	0.00	0.06	79.00	41.00	0.00	679.50	724.99	8423000.00	1.76	7047.09	6997.50
8	8	3	20300.00	8100.00	193.10	0	Spot (Block8, Row3, Column8)	7914.26	7930.00	426.48	0.00	0.05	6892.00	6925.23	6892.00	361.07	0.00	0.05	94.00	73.00	0.00	1038.00	1022.26	8302057.00	2.74	7236.98	7217.50
8	1	4	18196.00	8403.00	177.50	0	Spot (Block8, Row4, Column1)	9104.72	8519.00	3936.03	0.03	0.43	6732.00	6904.31	6732.00	1816.84	0.01	0.26	48.00	6.00	0.11	1787.00	2372.72	8048573.00	1.21	7417.77	7314.00
8	2	4	18510.00	8401.00	201.45	0	Spot (Block8, Row4, Column2)	8171.79	8145.00	407.61	0.00	0.05	7083.00	7233.99	7083.00	1547.21	0.01	0.21	15.00	0.00	0.00	1062.00	1088.79	9405726.00	0.61	7491.52	7461.50
8	3	4	18801.00	8406.00	161.80	0	Spot (Block8, Row4, Column3)	13874.35	13846.00	2523.74	0.00	0.18	7566.00	7597.24	7566.00	499.15	0.00	0.07	100.00	99.00	0.00	6280.00	6308.35	10031152.00	12.58	9395.22	9238.00
8	4	4	19101.00	8399.00	168.45	0	Spot (Block8, Row4, Column4)	8925.53	8864.00	461.03	0.00	0.05	7775.00	7809.22	7775.00	460.93	0.00	0.06	95.00	69.00	0.00	1089.00	1150.53	7015470.00	2.42	8251.65	8266.00
8	5	4	19388.00	8402.00	136.05	0	Spot (Block8, Row4, Column5)	11421.39	10305.00	5417.38	0.04	0.47	7683.00	7743.71	7683.00	544.11	0.00	0.07	100.00	100.00	0.20	2622.00	3738.39	5699274.00	6.76	9525.30	9441.00
8	6	4	19701.00	8396.00	200.05	0	Spot (Block8, Row4, Column6)	11538.39	11580.00	1177.76	0.00	0.10	7342.00	7397.27	7342.00	493.20	0.00	0.07	100.00	100.00	0.00	4238.00	4196.39	13119153.00	8.40	8658.88	8628.00
8	7	4	20016.00	8399.00	136.00	0	Spot (Block8, Row4, Column7)	9441.54	9413.50	893.00	0.00	0.09	7090.00	7125.35	7090.00	403.61	0.00	0.06	100.00	97.00	0.00	2323.50	2351.54	4720769.00	5.74	7947.72	7892.00
8	8	4	20305.00	8407.00	167.15	0	Spot (Block8, Row4, Column8)	9743.41	9788.00	1097.60	0.00	0.11	7090.00	7114.38	7090.00	363.42	0.00	0.05	100.00	97.00	0.00	2698.00	2653.41	7551140.00	7.23	7807.44	7766.00
8	1	5	18200.00	8701.00	147.00	-50	Spot (Block8, Row5, Column1)	9227.99	8204.00	5371.39	0.05	0.58	6895.00	7006.17	6895.00	1543.14	0.01	0.22	45.00	18.00	0.34	1309.00	2332.99	5435285.00	1.44	6856.42	6832.00
8	2	5	18502.00	8712.00	199.60	0	Spot (Block8, Row5, Column2)	8752.11	8747.50	629.68	0.00	0.07	7264.00	7316.98	7264.00	525.16	0.00	0.07	95.00	76.00	0.00	1483.50	1488.11	9872381.00	2.73	7867.55	7844.50
8	3	5	18805.00	8708.00	204.25	0	Spot (Block8, Row5, Column3)	9397.00	9323.50	632.33	0.00	0.07	7749.00	7792.18	7749.00	543.65	0.00	0.07	96.00	78.00	0.00	1574.50	1648.00	11144842.00	2.95	8431.08	8430.00
8	4	5	19099.00	8704.00	197.00	0	Spot (Block8, Row5, Column4)	9578.13	9368.00	737.50	0.01	0.08	7958.00	8026.23	7958.00	510.17	0.00	0.06	97.00	77.00	0.00	1410.00	1620.13	10507213.00	3.04	8586.34	8624.50
8	5	5	19393.00	8703.00	152.90	0	Spot (Block8, Row5, Column5)	14182.02	14156.00	2265.26	0.00	0.16	7968.00	8009.42	7968.00	472.95	0.00	0.06	100.00	100.00	0.00	6188.00	6214.02	9062312.00	13.05	9839.98	9764.00
8	6	5	19695.00	8703.00	183.75	0	Spot (Block8, Row5, Column6)	10000.48	9533.00	2139.49	0.02	0.21	7665.00	7719.17	7665.00	623.62	0.00	0.08	99.00	85.00	0.00	1868.00	2335.48	9530453.00	3.66	8582.41	8589.00
8	7	5	19993.00	8713.00	169.75	0	Spot (Block8, Row5, Column7)	8635.81	8591.50	473.21	0.00	0.05	7346.00	7393.95	7346.00	607.58	0.00	0.08	93.00	52.00	0.00	1245.50	1289.81	6925916.00	2.04	8014.82	8005.00
8	8	5	20305.00	8701.00	151.65	0	Spot (Block8, Row5, Column8)	10658.78	10502.00	1239.09	0.01	0.12	7237.00	7277.16	7237.00	380.74	0.00	0.05	100.00	100.00	0.00	3265.00	3421.78	6747006.00	8.88	8371.56	8339.00
8	1	6	18199.00	8992.00	203.35	0	Spot (Block8, Row6, Column1)	8284.69	8232.00	548.11	0.00	0.07	6916.00	7028.56	6916.00	1244.67	0.01	0.18	56.00	2.00	0.00	1316.00	1368.69	9693089.00	1.01	7471.73	7467.50
8	2	6	18505.00	8991.00	197.60	0	Spot (Block8, Row6, Column2)	8574.46	8538.00	589.27	0.00	0.07	7267.00	7315.82	7267.00	519.22	0.00	0.07	91.00	64.00	0.00	1271.00	1307.46	9491922.00	2.42	7909.74	7893.00
8	3	6	18804.00	8996.00	148.95	0	Spot (Block8, Row6, Column3)	9815.16	9778.00	747.30	0.00	0.08	7546.00	7575.07	7546.00	578.53	0.00	0.08	98.00	92.00	0.00	2232.00	2269.16	5938173.00	3.87	8310.11	8185.00
8	4	6	19099.00	8996.00	180.85	0	Spot (Block8, Row6, Column4)	9559.83	9464.00	742.36	0.00	0.08	7706.00	7748.63	7706.00	587.16	0.00	0.08	97.00	82.00	0.00	1758.00	1853.83	8737682.00	3.08	8593.71	8505.00
8	5	6	19397.00	8999.00	147.65	0	Spot (Block8, Row6, Column5)	12174.12	12225.50	1425.00	0.00	0.12	7678.50	7717.02	7678.50	546.70	0.00	0.07	100.00	100.00	0.00	4547.00	4495.62	7207076.00	8.15	9338.03	9309.50
8	6	6	19700.00	8996.00	199.05	0	Spot (Block8, Row6, Column6)	8397.98	8275.00	488.00	0.01	0.06	7414.00	7464.22	7414.00	663.81	0.00	0.09	67.00	29.00	0.00	861.00	983.98	9422536.00	1.41	7945.30	7912.00
8	7	6	19986.00	8996.00	177.60	0	Spot (Block8, Row6, Column7)	8566.80	8494.00	606.99	0.00	0.07	7166.00	7224.90	7166.00	624.51	0.00	0.09	91.00	54.00	0.00	1328.00	1400.80	7547349.00	2.15	7788.72	7737.00
8	8	6	20301.00	9007.00	158.60	0	Spot (Block8, Row6, Column8)	8283.95	8209.50	393.83	0.00	0.05	7167.00	7222.01	7167.00	390.05	0.00	0.05	99.00	80.00	0.00	1042.50	1116.95	5782194.00	2.72	7656.85	7634.00
8	1	7	18207.00	9302.00	198.45	0	Spot (Block8, Row7, Column1)	7892.61	7855.50	470.21	0.00	0.06	6768.00	6862.13	6768.00	508.97	0.01	0.07	91.00	56.00	0.00	1087.50	1124.61	8839725.00	2.02	7301.45	7300.50
8	2	7	18498.00	9297.00	198.55	0	Spot (Block8, Row7, Column2)	7931.68	7847.00	453.44	0.00	0.06	6891.00	6956.05	6891.00	422.74	0.00	0.06	96.00	57.00	0.00	956.00	1040.68	8867613.00	2.31	7449.49	7446.50
8	3	7	18800.00	9291.00	208.80	0	Spot (Block8, Row7, Column3)	8187.43	8202.00	505.07	0.00	0.06	7091.00	7103.33	7091.00	427.97	0.00	0.06	88.00	69.00	0.00	1111.00	1096.43	10144229.00	2.53	7496.80	7419.00
8	4	7	19096.00	9290.00	200.05	0	Spot (Block8, Row7, Column4)	8215.86	8196.00	598.10	0.00	0.07	7187.00	7216.70	7187.00	429.52	0.00	0.06	88.00	60.00	0.00	1009.00	1028.86	9308566.00	2.33	7648.55	7603.00
8	5	7	19409.00	9290.00	143.30	0	Spot (Block8, Row7, Column5)	8384.17	8287.00	512.20	0.01	0.06	7156.50	7191.99	7156.50	458.22	0.00	0.06	96.00	68.00	0.00	1130.50	1227.67	4703517.00	2.60	7745.67	7743.00
8	6	7	19697.00	9302.00	201.50	0	Spot (Block8, Row7, Column6)	8200.45	8207.50	447.39	0.00	0.05	7008.00	7039.33	7008.00	356.66	0.00	0.05	95.00	86.00	0.00	1199.50	1192.45	9479718.00	3.26	7495.35	7510.00
8	7	7	20000.00	9303.00	149.15	0	Spot (Block8, Row7, Column7)	8149.23	8046.00	425.26	0.01	0.05	6999.00	7032.53	6999.00	334.21	0.00	0.05	99.00	89.00	0.00	1047.00	1150.23	4946585.00	3.34	7528.41	7529.00
8	8	7	20300.00	9293.00	154.80	0	Spot (Block8, Row7, Column8)	14006.66	14117.00	1569.92	0.00	0.11	7167.00	7215.38	7167.00	393.78	0.00	0.05	100.00	100.00	0.00	6950.00	6839.66	9202375.00	17.25	9398.92	9449.00
8	1	8	18194.00	9599.00	161.05	0	Spot (Block8, Row8, Column1)	64257.58	65535.00	5161.20	0.01	0.08	6620.00	6731.19	6620.00	647.65	0.01	0.10	100.00	100.00	91.64	58915.00	57637.58	46137388.00	88.82	23686.32	20894.50
8	2	8	18503.00	9605.00	195.40	0	Spot (Block8, Row8, Column2)	7811.08	7827.00	493.65	0.00	0.06	6734.00	6806.46	6734.00	554.33	0.00	0.08	85.00	49.00	0.00	1093.00	1077.08	8435970.00	1.81	7276.26	7257.00
8	3	8	18821.00	9599.00	132.10	0	Spot (Block8, Row8, Column3)	9195.49	9125.00	899.69	0.00	0.10	6829.00	6858.66	6829.00	407.10	0.00	0.06	100.00	98.00	0.00	2296.00	2366.49	4312683.00	5.74	7857.56	7787.00
8	4	8	19099.00	9593.00	166.40	0	Spot (Block8, Row8, Column4)	8485.02	8421.00	628.17	0.00	0.07	6905.00	6930.68	6905.00	434.07	0.00	0.06	97.00	85.00	0.00	1516.00	1580.02	6524984.00	3.58	7559.67	7517.00
8	5	8	19392.00	9601.00	209.80	0	Spot (Block8, Row8, Column5)	7831.05	7739.00	492.59	0.01	0.06	6872.00	6901.23	6872.00	451.44	0.00	0.07	86.00	47.00	0.00	867.00	959.05	9843626.00	2.06	7340.70	7201.00
8	6	8	19694.00	9596.00	190.15	0	Spot (Block8, Row8, Column6)	8176.32	8120.00	507.27	0.00	0.06	6900.00	6919.95	6900.00	364.59	0.00	0.05	98.00	85.00	0.00	1220.00	1276.32	8315318.00	3.45	7427.85	7438.00
8	7	8	20007.00	9594.00	186.80	0	Spot (Block8, Row8, Column7)	8350.07	8282.00	615.27	0.00	0.07	7001.00	7041.72	7001.00	379.47	0.00	0.05	97.00	80.00	0.00	1281.00	1349.07	8224821.00	3.45	7587.11	7574.00
8	8	8	20311.00	9591.00	127.05	0	Spot (Block8, Row8, Column8)	19281.62	19848.50	3404.70	0.01	0.18	7284.00	7316.24	7284.00	439.18	0.00	0.06	100.00	100.00	0.00	12564.50	11997.62	8329662.00	27.25	10808.33	10105.00
9	1	1	4696.00	12009.00	166.65	0	Spot (Block9, Row1, Column1)	65070.06	65535.00	2358.06	0.00	0.04	10581.50	10678.08	10581.50	762.55	0.00	0.07	100.00	100.00	95.07	54953.50	54488.56	50169528.00	71.33	29373.49	27084.00
9	2	1	4994.00	12013.00	149.65	0	Spot (Block9, Row1, Column2)	25130.15	24442.00	6291.87	0.01	0.25	10473.00	10602.05	10473.00	756.00	0.01	0.07	100.00	100.00	0.00	13969.00	14657.15	15354524.00	19.22	14172.31	14021.50
9	3	1	5303.00	12011.00	153.45	0	Spot (Block9, Row1, Column3)	20626.50	19199.00	7007.28	0.03	0.34	10490.00	10596.73	10490.00	695.26	0.00	0.07	100.00	100.00	0.00	8709.00	10136.50	13365973.00	14.43	12816.05	12565.00
9	4	1	5595.00	12010.00	147.40	0	Spot (Block9, Row1, Column4)	22175.43	22036.50	5156.06	0.00	0.23	10769.00	10869.48	10769.00	820.39	0.00	0.08	100.00	100.00	0.00	11267.50	11406.43	13127857.00	13.78	14010.96	13752.50
9	5	1	5898.00	12011.00	153.10	0	Spot (Block9, Row1, Column5)	53899.93	65535.00	16084.44	0.08	0.30	11349.00	11438.31	11349.00	993.15	0.00	0.09	100.00	100.00	56.72	54186.00	42550.93	34496224.00	42.75	22683.45	20982.00
9	6	1	6209.00	12004.00	102.35	0	Spot (Block9, Row1, Column6)	42416.20	38791.00	13728.04	0.04	0.32	12021.00	12106.83	12021.00	1077.71	0.00	0.09	100.00	100.00	15.99	26770.00	30395.20	11409957.00	28.12	21942.22	20204.50
9	7	1	6505.00	12007.00	122.35	0	Spot (Block9, Row1, Column7)	64857.92	65535.00	3095.91	0.00	0.05	12514.00	12661.02	12514.00	999.60	0.01	0.08	100.00	100.00	93.20	53021.00	52343.92	25748732.00	52.22	31124.78	28231.00
9	8	1	6792.00	12002.00	197.60	0	Spot (Block9, Row1, Column8)	15685.73	15240.00	2420.08	0.01	0.15	12774.50	12902.43	12774.50	987.86	0.00	0.08	89.00	62.00	0.00	2465.50	2911.23	17458216.00	2.82	13819.81	13793.50
9	1	2	4706.00	12310.00	135.40	0	Spot (Block9, Row2, Column1)	10954.86	10905.00	491.01	0.00	0.04	10003.00	10075.48	10003.00	615.72	0.00	0.06	67.00	32.00	0.00	902.00	951.86	5400745.00	1.43	10269.92	10225.00
9	2	2	4994.00	12310.00	123.40	0	Spot (Block9, Row2, Column2)	23247.76	23402.00	4118.34	0.00	0.18	10083.00	10178.29	10083.00	647.35	0.00	0.06	100.00	100.00	0.00	13319.00	13164.76	9461839.00	20.19	13878.39	13890.00
9	3	2	5284.00	12316.00	197.05	0	Spot (Block9, Row2, Column3)	11799.47	11729.00	806.17	0.00	0.07	10133.00	10220.49	10133.00	625.64	0.00	0.06	92.00	64.00	0.00	1596.00	1666.47	12991217.00	2.52	10790.79	10682.00
9	4	2	5601.00	12312.00	171.50	0	Spot (Block9, Row2, Column4)	16113.93	16232.00	2297.09	0.00	0.14	10253.00	10321.42	10253.00	656.07	0.00	0.06	100.00	100.00	0.00	5979.00	5860.93	13197307.00	8.83	11918.50	11774.00
9	5	2	5901.00	12308.00	197.75	0	Spot (Block9, Row2, Column5)	14854.11	14737.50	1680.54	0.00	0.11	10587.00	10687.19	10587.00	637.56	0.00	0.06	100.00	99.00	0.00	4150.50	4267.11	16458350.00	6.54	11983.60	11885.00
9	6	2	6221.00	12307.00	142.60	0	Spot (Block9, Row2, Column6)	14191.75	14088.00	1502.42	0.00	0.11	11245.00	11322.17	11245.00	869.17	0.00	0.08	95.00	82.00	0.00	2843.00	2946.75	7762889.00	3.30	12231.65	12224.50
9	7	2	6503.00	12310.00	166.50	0	Spot (Block9, Row2, Column7)	16838.23	16253.00	2673.38	0.02	0.16	11857.00	11970.24	11857.00	824.17	0.00	0.07	99.00	98.00	0.00	4396.00	4981.23	12965437.00	5.91	13176.04	13282.00
9	8	2	6794.00	12299.00	137.70	0	Spot (Block9, Row2, Column8)	12980.65	12869.00	718.24	0.00	0.06	12119.00	12209.42	12119.00	774.29	0.00	0.06	48.00	22.00	0.00	750.00	861.65	6607150.00	1.00	12473.63	12466.00
9	1	3	4702.00	12612.00	146.05	0	Spot (Block9, Row3, Column1)	36815.47	35257.50	15343.49	0.02	0.42	9870.00	9931.72	9870.00	572.76	0.00	0.06	100.00	100.00	4.79	25387.50	26945.47	21500264.00	46.94	15746.07	14573.00
9	2	3	5010.00	12612.00	162.85	0	Spot (Block9, Row3, Column2)	12156.53	12133.00	1011.23	0.00	0.08	9944.00	10002.74	9944.00	709.87	0.00	0.07	96.00	79.00	0.00	2189.00	2212.53	8935050.00	3.03	10745.35	10752.00
9	3	3	5313.00	12619.00	121.00	0	Spot (Block9, Row3, Column3)	22204.58	21028.00	6227.63	0.02	0.28	10000.00	10106.08	10000.00	758.28	0.00	0.08	100.00	100.00	0.00	11028.00	12204.58	8570967.00	15.96	13876.74	13275.00
9	4	3	5603.00	12612.00	145.05	0	Spot (Block9, Row3, Column4)	36807.15	35489.50	13821.43	0.02	0.38	10314.50	10919.69	10314.50	2140.54	0.02	0.20	100.00	100.00	2.97	25175.00	26492.65	21053708.00	12.09	17078.47	16513.00
9	5	3	5902.00	12605.00	132.25	0	Spot (Block9, Row3, Column5)	30068.80	25628.50	13613.34	0.07	0.45	10677.00	11049.14	10677.00	1471.54	0.01	0.13	100.00	100.00	7.87	14951.50	19391.80	14132338.00	12.92	17745.09	15978.00
9	6	3	6209.00	12600.00	196.25	0	Spot (Block9, Row3, Column6)	12486.10	12346.00	828.07	0.00	0.07	10947.00	11048.92	10947.00	1101.58	0.00	0.10	68.00	22.00	0.00	1399.00	1539.10	13597361.00	1.30	11633.37	11557.00
9	7	3	6504.00	12609.00	147.25	0	Spot (Block9, Row3, Column7)	35196.67	32626.50	15058.29	0.03	0.43	11714.00	11821.14	11714.00	808.42	0.00	0.07	100.00	100.00	2.20	20912.50	23482.67	20766052.00	28.91	16941.06	16411.00
9	8	3	6801.00	12633.00	165.40	0	Spot (Block9, Row3, Column8)	13643.36	13528.50	860.95	0.00	0.06	12186.00	12256.07	12186.00	993.80	0.00	0.08	70.00	24.00	0.00	1342.50	1457.36	10341667.00	1.40	12878.58	12923.00
9	1	4	4698.00	12911.00	146.00	0	Spot (Block9, Row4, Column1)	34469.89	33699.00	13554.29	0.01	0.39	9818.00	9916.96	9818.00	606.75	0.00	0.06	100.00	100.00	0.86	23881.00	24651.89	20026996.00	40.47	15875.61	15023.00
9	2	4	5007.00	12913.00	221.40	0	Spot (Block9, Row4, Column2)	10670.39	10674.50	454.89	0.00	0.04	9729.00	9794.98	9729.00	656.00	0.00	0.07	70.00	21.00	0.00	945.50	941.39	15002567.00	1.33	10018.76	10010.00
9	3	4	5298.00	12910.00	149.85	0	Spot (Block9, Row4, Column3)	60783.84	65535.00	8982.95	0.03	0.15	9938.00	10019.12	9938.00	719.06	0.00	0.07	100.00	100.00	71.17	55597.00	50845.84	37321592.00	70.60	24433.07	22322.00
9	4	4	5602.00	12912.00	147.00	-50	Spot (Block9, Row4, Column4)	12784.57	11761.00	3131.01	0.04	0.24	10699.00	12136.73	10699.00	3365.63	0.05	0.28	17.00	9.00	0.00	1062.00	2085.57	7606821.00	0.19	14209.32	10957.00
9	5	4	5902.00	12912.00	147.00	-50	Spot (Block9, Row4, Column5)	17515.16	14464.50	9854.54	0.08	0.56	10953.00	12385.49	10953.00	3377.12	0.05	0.27	51.00	23.00	2.36	3511.50	6562.16	10404003.00	1.52	12492.53	11779.00
9	6	4	6206.00	12913.00	165.55	0	Spot (Block9, Row4, Column6)	15911.98	15876.00	1715.11	0.00	0.11	10799.00	10906.08	10799.00	1090.67	0.00	0.10	99.00	94.00	0.00	5077.00	5112.98	12029457.00	4.59	13079.20	12797.00
9	7	4	6521.00	12905.00	126.15	0	Spot (Block9, Row4, Column7)	34166.07	32249.00	12261.04	0.03	0.36	11644.00	11737.15	11644.00	865.26	0.00	0.07	100.00	100.00	2.12	20605.00	22522.07	14520581.00	25.92	17064.78	16110.50
9	8	4	6799.00	12916.00	149.85	0	Spot (Block9, Row4, Column8)	22317.31	22001.00	4991.80	0.01	0.22	12167.00	12217.99	12167.00	1031.96	0.00	0.08	100.00	100.00	0.00	9834.00	10150.31	13747461.00	9.79	14867.56	14639.00
9	1	5	4692.00	13211.00	88.30	0	Spot (Block9, Row5, Column1)	25570.92	25237.00	3093.56	0.01	0.12	9815.00	9869.48	9815.00	528.90	0.00	0.05	100.00	100.00	0.00	15422.00	15755.92	4986329.00	29.69	15078.08	14745.00
9	2	5	5001.00	13213.00	147.00	-50	Spot (Block9, Row5, Column2)	11133.94	10987.00	651.96	0.01	0.06	9752.00	10099.32	9752.00	2576.27	0.02	0.26	1.00	0.00	0.00	1235.00	1381.94	6591291.00	0.40	10797.31	10722.50
9	3	5	5296.00	13215.00	179.70	0	Spot (Block9, Row5, Column3)	11674.17	11610.00	743.20	0.00	0.06	10036.00	10374.48	10036.00	2535.56	0.01	0.24	13.00	0.00	0.00	1574.00	1638.17	10588471.00	0.51	10654.13	10617.00
9	4	5	5594.00	13210.00	145.25	0	Spot (Block9, Row5, Column4)	26869.81	25119.00	9901.46	0.03	0.37	10432.00	11559.69	10432.00	2806.33	0.04	0.24	99.00	84.00	0.17	14687.00	16437.81	15503879.00	5.46	15541.96	14162.00
9	5	5	5896.00	13214.00	159.25	0	Spot (Block9, Row5, Column5)	64992.63	65535.00	2933.41	0.00	0.05	10978.00	11978.79	10978.00	2573.59	0.04	0.21	100.00	100.00	95.01	54557.00	54014.63	45560272.00	20.60	32126.45	31032.00
9	6	5	6207.00	13212.00	166.45	0	Spot (Block9, Row5, Column6)	14921.07	14607.50	2019.94	0.01	0.14	10945.00	11058.37	10945.00	857.91	0.00	0.08	98.00	86.00	0.00	3662.50	3976.07	11519068.00	4.50	12329.53	12227.00
9	7	5	6496.00	13217.00	188.35	0	Spot (Block9, Row5, Column7)	13236.98	13158.00	817.04	0.00	0.06	11511.00	11586.34	11511.00	849.79	0.00	0.07	86.00	46.00	0.00	1647.00	1725.98	13342880.00	1.94	12360.84	12280.00
9	8	5	6801.00	13211.00	154.70	0	Spot (Block9, Row5, Column8)	54521.70	65535.00	16117.36	0.08	0.30	12138.00	12210.16	12138.00	962.60	0.00	0.08	100.00	100.00	60.00	53397.00	42383.70	35984616.00	43.96	22503.38	21092.00
9	1	6	4698.00	13519.00	204.15	0	Spot (Block9, Row6, Column1)	11684.36	11585.50	792.20	0.00	0.07	10044.00	10087.70	10044.00	553.51	0.00	0.05	93.00	69.00	0.00	1541.50	1640.36	13834281.00	2.88	10774.31	10689.00
9	2	6	5001.00	13520.00	208.40	0	Spot (Block9, Row6, Column2)	10845.80	10759.00	539.89	0.00	0.05	9829.00	10192.40	9829.00	2654.83	0.02	0.26	0.00	0.00	0.00	930.00	1016.80	13405414.00	0.25	10204.49	10200.00
9	3	6	5317.00	13513.00	121.80	0	Spot (Block9, Row6, Column3)	58791.31	65535.00	10272.91	0.05	0.17	9895.00	10088.92	9895.00	1638.11	0.01	0.16	100.00	100.00	57.44	55640.00	48896.31	22928704.00	29.73	25123.29	24892.00
9	4	6	5604.00	13507.00	151.95	0	Spot (Block9, Row6, Column4)	17085.76	16942.00	3028.92	0.00	0.18	10098.00	10345.87	10098.00	1064.10	0.01	0.10	100.00	98.00	0.00	6844.00	6987.76	10815283.00	6.33	12141.20	12017.50
9	5	6	5901.00	13508.00	159.95	0	Spot (Block9, Row6, Column5)	65071.22	65535.00	2517.01	0.00	0.04	10506.00	10855.77	10506.00	1432.23	0.01	0.13	100.00	100.00	95.62	55029.00	54565.22	46070868.00	37.85	30470.21	27446.00
9	6	6	6198.00	13506.00	162.55	0	Spot (Block9, Row6, Column6)	14497.77	14079.00	2649.35	0.01	0.18	10679.00	10787.64	10679.00	883.90	0.00	0.08	92.00	75.00	0.00	3400.00	3818.77	10554377.00	4.20	11647.80	11644.50
9	7	6	6499.00	13509.00	147.25	0	Spot (Block9, Row6, Column7)	44239.24	45592.00	16884.23	0.01	0.38	11202.50	11320.68	11202.50	950.77	0.00	0.08	100.00	100.00	21.59	34389.50	33036.74	26234000.00	34.62	18407.06	18762.00
9	8	6	6802.00	13509.00	153.35	0	Spot (Block9, Row6, Column8)	52138.65	65535.00	16688.49	0.10	0.32	12293.00	12365.46	12293.00	1105.96	0.00	0.09	100.00	100.00	51.32	53242.00	39845.65	33525404.00	35.96	21936.54	20371.50
9	1	7	4694.00	13817.00	218.65	0	Spot (Block9, Row7, Column1)	10928.91	10833.50	647.06	0.00	0.06	9930.50	9995.70	9930.50	719.92	0.00	0.07	59.00	27.00	0.00	903.00	998.41	14885176.00	1.30	10336.15	10340.00
9	2	7	5002.00	13813.00	203.30	0	Spot (Block9, Row7, Column2)	11169.00	11061.00	734.95	0.00	0.07	9914.00	9928.34	9914.00	543.11	0.00	0.05	80.00	52.00	0.00	1147.00	1255.00	13078897.00	2.28	10542.62	10388.00
9	3	7	5304.00	13819.00	224.80	0	Spot (Block9, Row7, Column3)	11292.64	11278.00	631.06	0.00	0.06	10080.00	10156.98	10080.00	679.12	0.00	0.07	76.00	40.00	0.00	1198.00	1212.64	16430798.00	1.67	10648.38	10609.00
9	4	7	5608.00	13827.00	217.45	0	Spot (Block9, Row7, Column4)	11488.10	11413.00	705.60	0.00	0.06	10285.00	10389.45	10285.00	711.31	0.00	0.07	72.00	36.00	0.00	1128.00	1203.10	15554887.00	1.54	10845.05	10795.50
9	5	7	5901.00	13811.00	182.80	0	Spot (Block9, Row7, Column5)	15106.83	14771.00	2094.39	0.01	0.14	10417.00	10506.95	10417.00	781.92	0.00	0.07	100.00	96.00	0.00	4354.00	4689.83	14139988.00	5.88	11921.18	11970.00
9	6	7	6203.00	13821.00	205.25	0	Spot (Block9, Row7, Column6)	11814.81	11699.00	788.32	0.00	0.07	10561.00	10633.27	10561.00	773.43	0.00	0.07	71.00	34.00	0.00	1138.00	1253.81	14142322.00	1.53	11140.33	11233.00
9	7	7	6493.00	13807.00	133.70	0	Spot (Block9, Row7, Column7)	33643.79	33339.50	8069.24	0.00	0.24	11180.00	11306.03	11180.00	961.94	0.00	0.09	100.00	100.00	1.25	22159.50	22463.79	16149017.00	23.22	17669.41	17094.00
9	8	7	6800.00	13809.00	101.65	0	Spot (Block9, Row7, Column8)	24509.64	24555.00	2545.83	0.00	0.10	12274.00	12336.47	12274.00	1059.82	0.00	0.09	100.00	100.00	0.00	12281.00	12235.64	6397015.00	11.49	16855.85	16741.00
9	1	8	4688.00	14113.00	157.60	0	Spot (Block9, Row8, Column1)	64880.75	65535.00	3489.20	0.00	0.05	9768.00	9895.66	9768.00	884.09	0.01	0.09	100.00	100.00	95.02	55767.00	55112.75	44313972.00	62.19	28847.48	25438.00
9	2	8	5003.00	14120.00	188.50	0	Spot (Block9, Row8, Column2)	12222.31	11993.00	1238.70	0.01	0.10	10046.00	10188.62	10046.00	841.51	0.01	0.08	90.00	58.00	0.00	1947.00	2176.31	12246758.00	2.42	10829.61	10931.00
9	3	8	5305.00	14102.00	129.45	0	Spot (Block9, Row8, Column3)	35891.01	34902.00	14926.75	0.01	0.42	10455.00	10567.94	10455.00	776.39	0.00	0.07	100.00	100.00	5.57	24447.00	25436.01	16115063.00	32.62	17500.52	15849.50
9	4	8	5605.00	14113.00	175.85	0	Spot (Block9, Row8, Column4)	13771.87	13552.50	1350.28	0.01	0.10	10782.00	10837.01	10782.00	769.20	0.00	0.07	96.00	87.00	0.00	2770.50	2989.87	11871352.00	3.82	11667.49	11708.00
9	5	8	5907.00	14124.00	211.35	0	Spot (Block9, Row8, Column5)	12409.75	12318.00	857.51	0.00	0.07	11033.00	11108.29	11033.00	794.24	0.00	0.07	74.00	38.00	0.00	1285.00	1376.75	15810017.00	1.64	11567.16	11538.00
9	6	8	6213.00	14119.00	196.05	0	Spot (Block9, Row8, Column6)	13833.77	13738.00	1045.20	0.00	0.08	11347.50	11485.24	11347.50	949.34	0.01	0.08	93.00	69.00	0.00	2390.50	2486.27	15023472.00	2.47	12343.41	12211.50
9	7	8	6503.00	14109.00	146.90	0	Spot (Block9, Row8, Column7)	26940.93	26359.00	7057.61	0.01	0.26	11948.00	12079.29	11948.00	1068.54	0.00	0.09	100.00	100.00	0.00	14411.00	14992.93	15814328.00	13.91	15748.56	15549.00
9	8	8	6811.00	14109.00	121.45	0	Spot (Block9, Row8, Column8)	32527.02	32487.00	5720.80	0.00	0.18	12946.00	13026.51	12946.00	1195.26	0.00	0.09	100.00	100.00	0.00	19541.00	19581.02	12653009.00	16.31	19995.35	20141.00
10	1	1	9200.00	12007.00	167.05	0	Spot (Block10, Row1, Column1)	64791.31	65535.00	3541.74	0.00	0.05	6254.00	6321.15	6254.00	549.64	0.00	0.09	100.00	100.00	94.07	59281.00	58537.31	50278568.00	106.38	25342.70	23112.00
10	2	1	9495.00	12010.00	181.95	0	Spot (Block10, Row1, Column2)	7771.71	7765.00	696.99	0.00	0.09	6237.00	6295.56	6237.00	507.72	0.00	0.08	93.00	73.00	0.00	1528.00	1534.71	7282090.00	2.91	6749.46	6780.50
10	3	1	9810.00	12027.00	217.00	0	Spot (Block10, Row1, Column3)	7093.95	7060.00	382.13	0.00	0.05	6266.50	6306.07	6266.50	303.75	0.00	0.05	92.00	68.00	0.00	793.50	827.45	9555546.00	2.59	6594.27	6560.50
10	4	1	10102.00	12013.00	176.05	0	Spot (Block10, Row1, Column4)	7737.37	7667.00	510.62	0.00	0.07	6299.00	6327.50	6299.00	295.61	0.00	0.05	99.00	97.00	0.00	1368.00	1438.37	6692826.00	4.77	6910.36	6909.00
10	5	1	10403.00	12007.00	188.90	0	Spot (Block10, Row1, Column5)	7513.99	7464.00	521.71	0.00	0.07	6361.00	6369.59	6361.00	278.14	0.00	0.04	97.00	88.00	0.00	1103.00	1152.99	7581616.00	4.11	6805.45	6807.00
10	6	1	10712.00	12004.00	116.25	0	Spot (Block10, Row1, Column6)	7638.97	7539.00	452.86	0.01	0.06	6423.00	6445.70	6423.00	288.51	0.00	0.04	100.00	98.00	0.00	1116.00	1215.97	2734750.00	4.14	7048.18	7059.00
10	7	1	11015.00	12007.00	114.45	0	Spot (Block10, Row1, Column7)	8815.26	8734.00	778.69	0.00	0.09	6527.00	6556.69	6527.00	303.42	0.00	0.05	100.00	98.00	0.00	2207.00	2288.26	3023634.00	7.44	7302.77	7272.00
10	8	1	11303.00	12010.00	205.35	0	Spot (Block10, Row1, Column8)	8458.53	8413.00	650.27	0.00	0.08	6751.00	6788.12	6751.00	317.97	0.00	0.05	100.00	98.00	0.00	1662.00	1707.53	10141782.00	5.25	7421.10	7426.50
10	1	2	9237.00	12336.00	165.10	0	Spot (Block10, Row2, Column1)	6936.26	6940.00	461.19	0.00	0.07	6493.00	6590.71	6493.00	591.02	0.01	0.09	36.00	7.00	0.00	447.00	443.26	5216067.00	0.58	6697.24	6665.50
10	2	2	9506.00	12315.00	141.75	0	Spot (Block10, Row2, Column2)	7467.64	7463.50	386.79	0.00	0.05	6457.00	6455.27	6457.00	289.22	0.00	0.04	94.00	85.00	0.00	1006.50	1010.64	4077332.00	3.50	6895.55	6871.00
10	3	2	9800.00	12314.00	170.45	0	Spot (Block10, Row2, Column3)	7621.66	7587.00	562.22	0.00	0.07	6489.00	6525.64	6489.00	320.92	0.00	0.05	98.00	90.00	0.00	1098.00	1132.66	6135437.00	3.42	7077.39	7104.00
10	4	2	10091.00	12311.00	198.25	0	Spot (Block10, Row2, Column4)	7400.71	7353.00	366.91	0.00	0.05	6511.00	6538.64	6511.00	328.18	0.00	0.05	95.00	73.00	0.00	842.00	889.71	8266591.00	2.63	6902.32	6962.00
10	5	2	10406.00	12311.00	205.50	0	Spot (Block10, Row2, Column5)	9290.65	9246.00	945.95	0.00	0.10	6512.00	6521.80	6512.00	277.72	0.00	0.04	100.00	99.00	0.00	2734.00	2778.65	11158072.00	9.97	7541.35	7557.00
10	6	2	10685.00	12312.00	186.95	0	Spot (Block10, Row2, Column6)	7386.84	7269.50	525.65	0.01	0.07	6442.00	6475.40	6442.00	277.34	0.00	0.04	95.00	73.00	0.00	827.50	944.84	7283427.00	3.29	6874.65	6867.50
10	7	2	11003.00	12309.00	192.20	0	Spot (Block10, Row2, Column7)	7253.57	7217.00	351.26	0.00	0.05	6460.00	6488.92	6460.00	287.41	0.00	0.04	93.00	72.00	0.00	757.00	793.57	7587239.00	2.66	6755.32	6724.00
10	8	2	11293.00	12296.00	149.15	0	Spot (Block10, Row2, Column8)	7543.59	7533.00	320.81	0.00	0.04	6692.00	6696.76	6692.00	374.23	0.00	0.06	93.00	58.00	0.00	841.00	851.59	4594045.00	2.26	7067.25	7008.00
10	1	3	9196.00	12615.00	173.70	0	Spot (Block10, Row3, Column1)	8780.10	8687.00	1033.35	0.00	0.12	6772.00	6903.08	6772.00	750.63	0.01	0.11	93.00	67.00	0.00	1915.00	2008.10	7410401.00	2.50	7584.96	7367.50
10	2	3	9501.00	12623.00	202.55	0	Spot (Block10, Row3, Column2)	7532.91	7449.00	382.39	0.00	0.05	6653.00	6700.10	6653.00	304.16	0.00	0.05	96.00	73.00	0.00	796.00	879.91	8753241.00	2.74	7065.08	7084.00
10	3	3	9808.00	12616.00	160.80	0	Spot (Block10, Row3, Column3)	7630.31	7530.50	446.15	0.01	0.06	6690.00	6747.80	6690.00	373.29	0.00	0.06	93.00	62.00	0.00	840.50	940.31	5448045.00	2.36	7109.92	7115.00
10	4	3	10099.00	12612.00	156.25	0	Spot (Block10, Row3, Column4)	10619.33	10323.50	1775.09	0.01	0.17	6683.00	6737.68	6683.00	336.96	0.00	0.05	100.00	100.00	0.00	3640.50	3936.33	7136190.00	11.52	7914.01	7854.50
10	5	3	10402.00	12613.00	181.70	0	Spot (Block10, Row3, Column5)	7880.63	7798.50	436.30	0.00	0.06	6725.00	6762.07	6725.00	336.12	0.00	0.05	97.00	89.00	0.00	1073.50	1155.63	7328982.00	3.33	7226.22	7224.00
10	6	3	10692.00	12613.00	201.55	0	Spot (Block10, Row3, Column6)	7551.78	7461.00	420.35	0.01	0.06	6602.00	6637.47	6602.00	512.25	0.00	0.08	87.00	36.00	0.00	859.00	949.78	8692099.00	1.78	7081.36	7047.00
10	7	3	11016.00	12607.00	193.60	0	Spot (Block10, Row3, Column7)	7234.62	7235.00	373.34	0.00	0.05	6581.00	6606.81	6581.00	358.40	0.00	0.05	75.00	43.00	0.00	654.00	653.62	7639763.00	1.75	6842.94	6775.50
10	8	3	11296.00	12608.00	203.50	0	Spot (Block10, Row3, Column8)	7691.50	7734.50	466.99	0.00	0.06	6780.00	6822.30	6780.00	579.92	0.00	0.09	75.00	32.00	0.00	954.50	911.50	9045203.00	1.50	6986.34	6963.00
10	1	4	9200.00	12912.00	153.30	0	Spot (Block10, Row4, Column1)	10832.54	10528.00	1842.31	0.01	0.17	6849.50	6871.53	6849.50	330.08	0.00	0.05	100.00	99.00	0.00	3678.50	3983.04	6954490.00	12.00	7938.00	7859.50
10	2	4	9493.00	12918.00	199.35	0	Spot (Block10, Row4, Column2)	7791.95	7738.00	412.03	0.00	0.05	6894.00	6968.45	6894.00	633.95	0.00	0.09	69.00	18.00	0.00	844.00	897.95	8781527.00	1.30	7256.59	7239.00
10	3	4	9802.00	12912.00	145.85	0	Spot (Block10, Row4, Column3)	18608.34	18314.50	4414.42	0.01	0.24	6885.00	7001.90	6885.00	635.10	0.01	0.09	100.00	100.00	0.00	11429.50	11723.34	10792835.00	18.27	9994.34	9573.50
10	4	4	10102.00	12898.00	140.00	0	Spot (Block10, Row4, Column4)	7504.74	7450.50	396.66	0.00	0.05	6932.00	6981.29	6932.00	371.74	0.00	0.05	66.00	25.00	0.00	518.50	572.74	3992522.00	1.41	7279.03	7166.00
10	5	4	10389.00	12908.00	176.15	0	Spot (Block10, Row4, Column5)	7916.51	7889.00	463.64	0.00	0.06	6937.00	6990.34	6937.00	541.83	0.00	0.08	78.00	41.00	0.00	952.00	979.51	6863614.00	1.71	7420.26	7417.00
10	6	4	10696.00	12911.00	192.80	0	Spot (Block10, Row4, Column6)	11327.26	11370.00	1323.01	0.00	0.12	6907.00	6944.25	6907.00	570.41	0.00	0.08	100.00	99.00	0.00	4463.00	4420.26	11836983.00	7.68	8173.72	8045.00
10	7	4	10999.00	12912.00	175.65	0	Spot (Block10, Row4, Column7)	8335.06	8256.00	612.30	0.00	0.07	7014.00	7057.00	7014.00	519.46	0.00	0.07	89.00	67.00	0.00	1242.00	1321.06	7159813.00	2.46	7439.56	7462.00
10	8	4	11298.00	12923.00	162.70	0	Spot (Block10, Row4, Column8)	10558.03	10553.00	1350.69	0.00	0.13	7178.00	7213.38	7178.00	468.15	0.00	0.06	99.00	97.00	0.00	3375.00	3380.03	7728476.00	7.14	8126.78	8157.00
10	1	5	9196.00	13213.00	109.75	0	Spot (Block10, Row5, Column1)	9573.09	9419.00	900.55	0.01	0.09	6856.00	6878.20	6856.00	322.11	0.00	0.05	100.00	100.00	0.00	2563.00	2717.09	3005951.00	8.37	7962.59	7899.00
10	2	5	9503.00	13206.00	193.60	0	Spot (Block10, Row5, Column2)	7899.54	7808.00	464.10	0.01	0.06	6893.00	6962.07	6893.00	609.50	0.00	0.09	82.00	27.00	0.00	915.00	1006.54	8349816.00	1.54	7356.98	7328.50
10	3	5	9804.00	13218.00	174.00	0	Spot (Block10, Row5, Column3)	8380.20	8319.00	499.90	0.00	0.06	6993.00	7070.26	6993.00	629.08	0.00	0.09	97.00	53.00	0.00	1326.00	1387.20	7081269.00	2.08	7632.60	7646.50
10	4	5	10094.00	13208.00	206.90	0	Spot (Block10, Row5, Column4)	8218.76	8057.00	637.64	0.01	0.08	7050.00	7092.79	7050.00	391.39	0.00	0.06	93.00	69.00	0.00	1007.00	1168.76	10002235.00	2.88	7539.50	7424.00
10	5	5	10401.00	13208.00	144.95	0	Spot (Block10, Row5, Column5)	19485.47	18949.00	5384.54	0.01	0.28	7117.00	7167.45	7117.00	420.71	0.00	0.06	100.00	100.00	0.00	11832.00	12368.47	11165176.00	29.28	10251.40	9696.00
10	6	5	10694.00	13212.00	182.05	0	Spot (Block10, Row5, Column6)	8118.59	8108.50	416.97	0.00	0.05	7159.00	7182.88	7159.00	390.60	0.00	0.05	92.00	63.00	0.00	949.50	959.59	7550287.00	2.40	7575.38	7552.00
10	7	5	11003.00	13211.00	188.75	0	Spot (Block10, Row5, Column7)	8533.92	8423.00	530.86	0.01	0.06	7302.00	7339.71	7302.00	455.48	0.00	0.06	95.00	68.00	0.00	1121.00	1231.92	8585121.00	2.62	7848.44	7833.00
10	8	5	11305.00	13211.00	149.65	0	Spot (Block10, Row5, Column8)	9377.52	9328.00	725.30	0.00	0.08	7345.00	7400.96	7345.00	436.64	0.00	0.06	100.00	96.00	0.00	1983.00	2032.52	5729662.00	4.53	8247.29	8218.00
10	1	6	9198.00	13512.00	207.70	0	Spot (Block10, Row6, Column1)	7900.05	7941.00	445.99	0.00	0.06	6661.00	6685.81	6661.00	356.21	0.00	0.05	98.00	85.00	0.00	1280.00	1239.05	9709158.00	3.41	7206.75	7172.00
10	2	6	9502.00	13496.00	204.75	0	Spot (Block10, Row6, Column2)	7852.17	7842.00	575.40	0.00	0.07	6820.50	6881.85	6820.50	823.80	0.00	0.12	62.00	18.00	0.00	1021.50	1031.67	9336236.00	1.18	7205.77	7106.00
10	3	6	9827.00	13507.00	144.70	0	Spot (Block10, Row6, Column3)	9802.36	9516.00	2146.03	0.01	0.22	6903.00	6943.74	6903.00	356.24	0.00	0.05	98.00	97.00	0.00	2613.00	2899.36	5538336.00	8.02	8320.43	7671.00
10	4	6	10100.00	13515.00	182.65	0	Spot (Block10, Row6, Column4)	8144.55	8050.00	512.81	0.01	0.06	7011.00	7036.30	7011.00	374.26	0.00	0.05	95.00	75.00	0.00	1039.00	1133.55	7647737.00	2.96	7504.39	7536.00
10	5	6	10403.00	13507.00	154.90	0	Spot (Block10, Row6, Column5)	11119.37	11022.00	1588.66	0.00	0.14	7135.00	7182.85	7135.00	411.47	0.00	0.06	100.00	100.00	0.00	3887.00	3984.37	7327667.00	9.57	8298.54	8275.00
10	6	6	10699.00	13502.00	211.30	0	Spot (Block10, Row6, Column6)	7857.17	7807.00	441.68	0.00	0.06	7211.00	7236.37	7211.00	369.61	0.00	0.05	71.00	39.00	0.00	596.00	646.17	9978611.00	1.68	7382.84	7311.00
10	7	6	10994.00	13502.00	181.55	0	Spot (Block10, Row6, Column7)	8534.81	8509.50	572.49	0.00	0.07	7272.50	7314.78	7272.50	400.61	0.00	0.05	92.00	81.00	0.00	1237.00	1262.31	7886166.00	3.05	7805.83	7778.00
10	8	6	11303.00	13511.00	170.95	0	Spot (Block10, Row6, Column8)	8541.01	8491.50	520.76	0.00	0.06	7290.00	7342.10	7290.00	399.28	0.00	0.05	96.00	80.00	0.00	1201.50	1251.01	6952379.00	3.00	7962.86	7910.00
10	1	7	9210.00	13812.00	198.60	0	Spot (Block10, Row7, Column1)	7493.84	7449.00	446.23	0.00	0.06	6553.50	6625.35	6553.50	621.91	0.00	0.09	74.00	25.00	0.00	895.50	940.34	8370624.00	1.40	6934.04	6898.50
10	2	7	9500.00	13828.00	181.35	0	Spot (Block10, Row7, Column2)	7559.35	7519.00	521.94	0.00	0.07	6652.00	6691.97	6652.00	876.11	0.00	0.13	49.00	4.00	0.00	867.00	907.35	6947043.00	0.99	7041.09	7068.00
10	3	7	9805.00	13804.00	195.50	0	Spot (Block10, Row7, Column3)	7344.59	7274.50	490.53	0.00	0.07	6725.00	6737.13	6725.00	388.22	0.00	0.06	60.00	36.00	0.00	549.50	619.59	7961540.00	1.56	7126.03	7109.00
10	4	7	10104.00	13803.00	161.00	0	Spot (Block10, Row7, Column4)	7662.61	7617.00	431.36	0.00	0.06	6851.00	6959.38	6851.00	1621.62	0.01	0.23	1.00	0.00	0.00	766.00	811.61	5486428.00	0.43	7347.97	7357.50
10	5	7	10402.00	13803.00	197.00	0	Spot (Block10, Row7, Column5)	7940.57	7961.00	524.11	0.00	0.07	7052.00	7123.78	7052.00	1604.20	0.00	0.23	9.00	0.00	0.00	909.00	888.57	8758454.00	0.51	7423.68	7406.50
10	6	7	10700.00	13811.00	208.45	0	Spot (Block10, Row7, Column6)	8082.48	7992.50	559.10	0.00	0.07	7081.00	7108.51	7081.00	420.63	0.00	0.06	87.00	55.00	0.00	911.50	1001.48	10006115.00	2.32	7580.37	7534.00
10	7	7	11040.00	13812.00	174.95	0	Spot (Block10, Row7, Column7)	7788.22	7623.00	1015.76	0.01	0.13	7127.00	7172.88	7127.00	430.97	0.00	0.06	54.00	30.00	0.00	496.00	661.22	6627774.00	1.43	7750.72	7248.00
10	8	7	11301.00	13807.00	103.80	0	Spot (Block10, Row7, Column8)	14337.29	14310.50	1547.08	0.00	0.11	7218.00	7267.25	7218.00	454.83	0.00	0.06	100.00	100.00	0.00	7092.50	7119.29	3928418.00	15.54	10245.20	10342.50
10	1	8	9198.00	14110.00	161.80	0	Spot (Block10, Row8, Column1)	64553.98	65535.00	4409.61	0.01	0.07	6480.00	6568.70	6480.00	644.88	0.01	0.10	100.00	100.00	92.51	59055.00	58073.98	46543868.00	89.92	25678.67	22121.00
10	2	8	9499.00	14108.00	209.55	0	Spot (Block10, Row8, Column2)	7063.18	7024.00	486.04	0.00	0.07	6388.00	6419.30	6388.00	525.97	0.00	0.08	57.00	25.00	0.00	636.00	675.18	8836043.00	1.22	6562.34	6505.00
10	3	8	9821.00	14107.00	146.15	0	Spot (Block10, Row8, Column3)	7721.94	7604.50	620.08	0.01	0.08	6416.00	6410.29	6416.00	441.66	0.00	0.07	95.00	80.00	0.00	1188.50	1305.94	4509614.00	2.97	7036.42	7064.00
10	4	8	10067.00	14112.00	177.35	0	Spot (Block10, Row8, Column4)	7424.86	7433.00	722.19	0.00	0.10	6582.50	6643.66	6582.50	1638.10	0.00	0.25	16.00	0.00	0.00	850.50	842.36	6541299.00	0.48	6919.27	6811.00
10	5	8	10414.00	14105.00	203.45	0	Spot (Block10, Row8, Column5)	7348.34	7317.00	441.43	0.00	0.06	6708.00	6796.81	6708.00	1615.14	0.01	0.24	0.00	0.00	0.00	609.00	640.34	8685740.00	0.34	6985.89	7002.50
10	6	8	10704.00	14118.00	185.25	0	Spot (Block10, Row8, Column6)	8205.40	8183.50	601.69	0.00	0.07	6806.00	6817.49	6806.00	491.67	0.00	0.07	97.00	70.00	0.00	1377.50	1399.40	7926419.00	2.82	7423.55	7435.50
10	7	8	11001.00	14106.00	161.60	0	Spot (Block10, Row8, Column7)	8276.85	8275.00	546.85	0.00	0.07	6902.00	6920.86	6902.00	503.87	0.00	0.07	95.00	71.00	0.00	1373.00	1374.85	5967609.00	2.69	7566.53	7580.00
10	8	8	11313.00	14108.00	124.15	0	Spot (Block10, Row8, Column8)	25850.98	25074.00	8520.17	0.01	0.33	7003.00	7041.32	7003.00	538.55	0.00	0.08	100.00	100.00	1.71	18071.00	18847.98	10573053.00	34.93	12530.28	11471.50
11	1	1	13700.00	12003.00	167.70	0	Spot (Block11, Row1, Column1)	65112.42	65535.00	2326.73	0.00	0.04	11612.00	11725.20	11612.00	965.36	0.00	0.08	100.00	100.00	95.38	53923.00	53500.42	50723096.00	55.30	30716.53	28563.50
11	2	1	14006.00	12006.00	190.40	0	Spot (Block11, Row1, Column2)	13795.47	13588.50	1276.67	0.01	0.09	11516.00	11645.98	11516.00	1164.59	0.00	0.10	79.00	41.00	0.00	2072.50	2279.47	14154155.00	1.85	12292.28	12145.00
11	3	1	14304.00	12010.00	191.90	0	Spot (Block11, Row1, Column3)	13341.74	13279.50	950.81	0.00	0.07	11400.50	11539.84	11400.50	1130.12	0.01	0.10	76.00	34.00	0.00	1879.00	1941.24	13902091.00	1.59	12524.17	12562.50
11	4	1	14604.00	12003.00	188.20	0	Spot (Block11, Row1, Column4)	14042.75	13822.00	1358.44	0.01	0.10	11314.00	11486.86	11314.00	2134.74	0.01	0.19	63.00	13.00	0.00	2508.00	2728.75	14000619.00	1.20	12591.02	12592.00
11	5	1	14894.00	12007.00	192.30	0	Spot (Block11, Row1, Column5)	13767.97	13689.00	994.03	0.00	0.07	11272.00	11340.50	11272.00	1378.52	0.00	0.12	86.00	38.00	0.00	2417.00	2495.97	14401301.00	1.76	12452.89	12493.00
11	6	1	15210.00	12008.00	130.50	0	Spot (Block11, Row1, Column6)	13366.71	13254.00	901.64	0.00	0.07	11150.00	11187.67	11150.00	723.39	0.00	0.06	97.00	79.00	0.00	2104.00	2216.71	6095222.00	3.01	12183.10	12108.00
11	7	1	15514.00	11998.00	127.00	0	Spot (Block11, Row1, Column7)	13312.11	13152.50	903.73	0.01	0.07	10855.00	10920.20	10855.00	724.44	0.00	0.07	99.00	90.00	0.00	2297.50	2457.11	5697582.00	3.30	11798.63	11881.00
11	8	1	15810.00	12005.00	209.30	0	Spot (Block11, Row1, Column8)	13174.20	12925.00	1188.62	0.01	0.09	10709.00	10764.82	10709.00	667.95	0.00	0.06	96.00	84.00	0.00	2216.00	2465.20	16441400.00	3.61	11608.31	11566.00
11	1	2	13708.00	12303.00	123.30	0	Spot (Block11, Row2, Column1)	13622.40	13634.50	999.66	0.00	0.07	11421.00	11490.84	11421.00	811.15	0.00	0.07	94.00	73.00	0.00	2213.50	2201.40	5503450.00	2.63	12263.64	12182.00
11	2	2	14002.00	12309.00	135.50	0	Spot (Block11, Row2, Column2)	13298.53	13167.00	821.80	0.00	0.06	11401.00	11518.19	11401.00	1080.76	0.00	0.09	88.00	31.00	0.00	1766.00	1897.53	6582771.00	1.65	12415.79	12397.00
11	3	2	14291.00	12298.00	177.75	0	Spot (Block11, Row2, Column3)	14378.33	13923.50	3788.67	0.01	0.26	11421.00	11534.26	11421.00	1122.44	0.00	0.10	89.00	57.00	0.22	2502.50	2957.33	12796710.00	2.53	12779.69	12585.00
11	4	2	14598.00	12309.00	202.65	0	Spot (Block11, Row2, Column4)	13393.60	13364.50	947.91	0.00	0.07	11428.00	11472.99	11428.00	733.96	0.00	0.06	90.00	67.00	0.00	1936.50	1965.60	15590155.00	2.62	12208.94	12212.00
11	5	2	14898.00	12302.00	204.40	0	Spot (Block11, Row2, Column5)	16130.14	16017.00	1552.24	0.00	0.10	11309.00	11381.09	11309.00	720.33	0.00	0.06	100.00	99.00	0.00	4708.00	4821.14	19114216.00	6.59	12963.04	12864.50
11	6	2	15197.00	12306.00	187.30	0	Spot (Block11, Row2, Column6)	13962.60	13827.50	1017.88	0.00	0.07	11245.00	11316.23	11245.00	705.75	0.00	0.06	99.00	92.00	0.00	2582.50	2717.60	13795049.00	3.75	12455.37	12445.50
11	7	2	15498.00	12301.00	189.60	0	Spot (Block11, Row2, Column7)	13122.61	13065.00	812.59	0.00	0.06	11016.00	11062.96	11016.00	715.54	0.00	0.06	97.00	76.00	0.00	2049.00	2106.61	13319447.00	2.88	12226.63	12150.50
11	8	2	15802.00	12302.00	150.90	0	Spot (Block11, Row2, Column8)	12327.46	12282.50	711.34	0.00	0.06	10778.00	10857.55	10778.00	724.84	0.00	0.07	90.00	53.00	0.00	1504.50	1549.46	7643026.00	2.03	11583.03	11681.50
11	1	3	13708.00	12608.00	163.65	0	Spot (Block11, Row3, Column1)	14352.73	14165.00	1244.09	0.01	0.09	11174.00	11219.67	11174.00	740.67	0.00	0.07	99.00	92.00	0.00	2991.00	3178.73	10621017.00	4.23	12384.68	12269.00
11	2	3	14000.00	12610.00	191.50	0	Spot (Block11, Row3, Column2)	13449.62	13385.00	1007.73	0.00	0.07	11321.00	11360.02	11321.00	732.22	0.00	0.06	89.00	75.00	0.00	2064.00	2128.62	14001056.00	2.85	12339.33	12278.00
11	3	3	14313.00	12610.00	157.20	0	Spot (Block11, Row3, Column3)	13835.13	13548.50	1528.02	0.01	0.11	11312.00	11380.05	11312.00	754.44	0.00	0.07	94.00	79.00	0.00	2236.50	2523.13	9463231.00	3.25	12320.39	12177.00
11	4	3	14600.00	12604.00	190.05	0	Spot (Block11, Row3, Column4)	13052.68	12872.00	986.90	0.01	0.08	11201.00	11251.89	11201.00	711.72	0.00	0.06	90.00	60.00	0.00	1671.00	1851.68	13261523.00	2.53	11783.32	11784.50
11	5	3	14927.00	12602.00	178.40	0	Spot (Block11, Row3, Column5)	13684.31	13577.00	1399.09	0.00	0.10	11068.00	11258.04	11068.00	2087.73	0.01	0.19	59.00	16.00	0.00	2509.00	2616.31	12179037.00	1.16	12130.72	12022.50
11	6	3	15211.00	12606.00	187.85	0	Spot (Block11, Row3, Column6)	13371.92	13244.50	851.22	0.00	0.06	11102.50	11374.88	11102.50	2736.61	0.01	0.24	26.00	0.00	0.00	2142.00	2269.42	13291684.00	0.73	12271.44	12365.50
11	7	3	15496.00	12586.00	184.55	0	Spot (Block11, Row3, Column7)	13089.23	12920.00	951.09	0.01	0.07	11093.00	11237.97	11093.00	1836.44	0.01	0.16	49.00	2.00	0.00	1827.00	1996.23	12565660.00	1.01	12184.10	12182.00
11	8	3	15804.00	12612.00	200.80	0	Spot (Block11, Row3, Column8)	12813.00	12668.00	924.75	0.00	0.07	10895.00	10987.25	10895.00	687.31	0.00	0.06	94.00	67.00	0.00	1773.00	1918.00	14670887.00	2.66	11769.32	11751.00
11	1	4	13694.00	12908.00	192.65	0	Spot (Block11, Row4, Column1)	12747.02	12635.00	930.49	0.00	0.07	11012.00	11029.68	11012.00	765.67	0.00	0.07	83.00	54.00	0.00	1623.00	1735.02	13346128.00	2.24	11752.46	11650.00
11	2	4	14003.00	12911.00	200.85	0	Spot (Block11, Row4, Column2)	13080.79	12954.00	863.96	0.00	0.07	11227.00	11272.65	11227.00	838.44	0.00	0.07	89.00	52.00	0.00	1727.00	1853.79	14938266.00	2.16	12083.61	11942.50
11	3	4	14298.00	12912.00	166.70	0	Spot (Block11, Row4, Column3)	16134.69	16033.00	1590.21	0.00	0.10	11511.00	11556.00	11511.00	778.37	0.00	0.07	99.00	97.00	0.00	4522.00	4623.69	12504384.00	5.88	13140.69	13039.00
11	4	4	14610.00	12900.00	163.00	0	Spot (Block11, Row4, Column4)	12456.61	12358.00	823.21	0.00	0.07	11341.00	11410.07	11341.00	749.81	0.00	0.07	60.00	33.00	0.00	1017.00	1115.61	9280171.00	1.40	11854.16	11789.00
11	5	4	14884.00	12907.00	181.75	0	Spot (Block11, Row4, Column5)	13184.58	13090.00	1132.29	0.00	0.09	11075.00	11142.68	11075.00	687.51	0.00	0.06	92.00	71.00	0.00	2015.00	2109.58	12208920.00	2.97	11937.96	11927.00
11	6	4	15203.00	12906.00	192.20	0	Spot (Block11, Row4, Column6)	15564.13	15576.50	1231.90	0.00	0.08	10958.00	11088.24	10958.00	1815.62	0.01	0.16	99.00	73.00	0.00	4618.50	4606.13	16155566.00	2.47	12702.09	12590.00
11	7	4	15496.00	12922.00	167.80	0	Spot (Block11, Row4, Column7)	13451.52	13342.50	1502.56	0.00	0.11	10902.00	11057.21	10902.00	1808.89	0.01	0.16	68.00	23.00	0.00	2440.50	2549.52	10599797.00	1.32	12132.93	12105.50
11	8	4	15797.00	12913.00	168.05	0	Spot (Block11, Row4, Column8)	14411.22	14298.00	1535.62	0.00	0.11	10859.00	10933.91	10859.00	665.71	0.00	0.06	99.00	96.00	0.00	3439.00	3552.22	11384867.00	5.22	12034.91	12078.00
11	1	5	13691.00	13200.00	110.20	0	Spot (Block11, Row5, Column1)	14278.27	14504.50	1128.94	0.01	0.08	10921.00	10990.67	10921.00	753.39	0.00	0.07	100.00	95.00	0.00	3583.50	3357.27	4511933.00	4.36	12202.08	12335.50
11	2	5	13994.00	13204.00	192.85	0	Spot (Block11, Row5, Column2)	13095.33	12922.00	910.63	0.01	0.07	11072.00	11175.17	11072.00	753.73	0.00	0.07	94.00	69.00	0.00	1850.00	2023.33	13737002.00	2.55	12072.86	12060.00
11	3	5	14300.00	13211.00	194.05	0	Spot (Block11, Row5, Column3)	13651.17	13366.00	967.37	0.01	0.07	11324.00	11407.09	11324.00	784.98	0.00	0.07	97.00	76.00	0.00	2042.00	2327.17	14565802.00	2.86	12375.88	12440.00
11	4	5	14598.00	13201.00	197.75	0	Spot (Block11, Row5, Column4)	13374.76	13186.00	959.89	0.01	0.07	11426.00	11492.24	11426.00	772.14	0.00	0.07	90.00	64.00	0.00	1760.00	1948.76	14859355.00	2.44	12328.21	12227.00
11	5	5	14899.00	13212.00	152.95	0	Spot (Block11, Row5, Column5)	16243.81	16266.50	1678.70	0.00	0.10	11302.00	11390.92	11302.00	788.91	0.00	0.07	100.00	99.00	0.00	4964.50	4941.81	10428528.00	6.15	13332.11	13294.00
11	6	5	15202.00	13207.00	163.70	0	Spot (Block11, Row5, Column6)	13161.19	13001.00	1040.20	0.01	0.08	10975.00	11052.01	10975.00	732.46	0.00	0.07	94.00	73.00	0.00	2026.00	2186.19	9660311.00	2.88	11952.23	11974.00
11	7	5	15504.00	13212.00	180.20	0	Spot (Block11, Row5, Column7)	12637.89	12503.00	915.44	0.00	0.07	10839.50	10897.54	10839.50	721.55	0.00	0.07	91.00	59.00	0.00	1663.50	1798.39	11513119.00	2.41	11567.43	11591.50
11	8	5	15807.00	13208.00	152.35	0	Spot (Block11, Row5, Column8)	14573.17	14556.00	1397.18	0.00	0.10	10851.00	10883.52	10851.00	705.66	0.00	0.06	99.00	97.00	0.00	3705.00	3722.17	9268537.00	5.23	12228.58	12271.50
11	1	6	13706.00	13505.00	207.60	0	Spot (Block11, Row6, Column1)	12782.65	12759.00	828.09	0.00	0.06	10682.00	10724.14	10682.00	750.29	0.00	0.07	96.00	75.00	0.00	2077.00	2100.65	15709877.00	2.74	11585.34	11516.50
11	2	6	14003.00	13497.00	203.05	0	Spot (Block11, Row6, Column2)	12708.99	12752.50	836.17	0.00	0.07	10921.50	11020.20	10921.50	829.65	0.00	0.08	86.00	54.00	0.00	1831.00	1787.49	14869517.00	2.04	11779.00	11719.50
11	3	6	14295.00	13506.00	189.20	0	Spot (Block11, Row6, Column3)	13743.68	13543.50	1099.21	0.01	0.08	11203.00	11251.06	11203.00	754.50	0.00	0.07	96.00	81.00	0.00	2340.50	2540.68	13853633.00	3.30	12485.08	12375.00
11	4	6	14600.00	13510.00	195.20	0	Spot (Block11, Row6, Column4)	13304.48	13174.00	1104.79	0.00	0.08	11335.50	11393.58	11335.50	865.45	0.00	0.08	84.00	53.00	0.00	1838.50	1968.98	14355538.00	2.21	12214.53	12174.00
11	5	6	14900.00	13511.00	160.20	0	Spot (Block11, Row6, Column5)	15774.36	15711.00	1665.47	0.00	0.11	11587.00	11659.81	11587.00	888.03	0.00	0.08	98.00	94.00	0.00	4124.00	4187.36	11215567.00	4.63	13113.24	13172.00
11	6	6	15201.00	13527.00	162.10	0	Spot (Block11, Row6, Column6)	12943.20	12888.00	957.27	0.00	0.07	11420.00	11539.41	11420.00	869.19	0.00	0.08	68.00	42.00	0.00	1468.00	1523.20	9396760.00	1.62	12230.05	12158.00
11	7	6	15514.00	13511.00	144.15	0	Spot (Block11, Row6, Column7)	14774.04	13548.00	5909.96	0.04	0.40	11094.00	11184.33	11094.00	825.32	0.00	0.07	96.00	85.00	0.53	2454.00	3680.04	8406431.00	4.35	12821.11	12982.50
11	8	6	15809.00	13507.00	159.45	0	Spot (Block11, Row6, Column8)	12816.85	12679.00	973.99	0.00	0.08	10911.00	10940.49	10911.00	761.02	0.00	0.07	87.00	62.00	0.00	1768.00	1905.85	8946158.00	2.47	11845.97	11749.50
11	1	7	13700.00	13807.00	198.25	0	Spot (Block11, Row7, Column1)	12283.99	12123.50	908.36	0.01	0.07	10528.00	10613.78	10528.00	884.47	0.00	0.08	83.00	45.00	0.00	1595.50	1755.99	13684366.00	1.89	11092.85	11076.00
11	2	7	14030.00	13814.00	190.25	0	Spot (Block11, Row7, Column2)	12657.79	12351.00	2574.81	0.01	0.20	10831.00	10863.28	10831.00	863.66	0.00	0.08	68.00	42.00	0.00	1520.00	1826.79	12898287.00	2.08	11523.37	11375.00
11	3	7	14296.00	13809.00	200.65	0	Spot (Block11, Row7, Column3)	12909.25	12841.00	888.68	0.00	0.07	11060.00	11109.57	11060.00	829.42	0.00	0.07	87.00	54.00	0.00	1781.00	1849.25	14729453.00	2.17	11951.60	11971.50
11	4	7	14607.00	13806.00	208.70	0	Spot (Block11, Row7, Column4)	12761.00	12739.50	873.60	0.00	0.07	11209.50	11287.99	11209.50	899.44	0.00	0.08	74.00	40.00	0.00	1530.00	1551.50	15874681.00	1.64	11865.36	11884.50
11	5	7	14912.00	13809.00	225.30	0	Spot (Block11, Row7, Column5)	13598.32	13447.50	1232.37	0.00	0.09	11829.00	11887.02	11829.00	963.20	0.00	0.08	73.00	41.00	0.00	1618.50	1769.32	19799148.00	1.78	12547.61	12528.00
11	6	7	15194.00	13808.00	205.90	0	Spot (Block11, Row7, Column6)	13647.76	13641.00	1041.69	0.00	0.08	11990.00	12076.82	11990.00	880.74	0.00	0.07	72.00	46.00	0.00	1651.00	1657.76	16445551.00	1.78	13053.67	13059.00
11	7	7	15498.00	13809.00	113.30	0	Spot (Block11, Row7, Column7)	13712.55	13417.00	1469.54	0.01	0.11	11511.00	11580.79	11511.00	908.20	0.00	0.08	86.00	53.00	0.00	1906.00	2201.55	4634841.00	2.35	12503.09	12418.00
11	8	7	15800.00	13805.00	126.45	0	Spot (Block11, Row7, Column8)	18562.27	18436.00	1963.09	0.00	0.11	11067.00	11105.44	11067.00	802.25	0.00	0.07	100.00	100.00	0.00	7369.00	7495.27	7926089.00	9.29	13715.10	13528.00
11	1	8	13696.00	14108.00	161.85	0	Spot (Block11, Row8, Column1)	64494.76	65535.00	4307.57	0.01	0.07	10754.00	10889.82	10754.00	1047.71	0.01	0.10	100.00	100.00	92.52	54781.00	53740.76	46565672.00	51.16	28712.65	26086.00
11	2	8	14009.00	14116.00	192.60	0	Spot (Block11, Row8, Column2)	12660.92	12558.00	1108.18	0.00	0.09	10888.00	10972.18	10888.00	987.64	0.00	0.09	73.00	41.00	0.00	1670.00	1772.92	13255982.00	1.71	11823.79	11621.00
11	3	8	14315.00	14103.00	153.70	0	Spot (Block11, Row8, Column3)	13723.47	13432.00	1503.16	0.01	0.11	10905.00	10970.88	10905.00	876.54	0.00	0.08	96.00	75.00	0.00	2527.00	2818.47	8933982.00	3.14	12004.53	12073.00
11	4	8	14599.00	14109.00	185.10	0	Spot (Block11, Row8, Column4)	13230.77	13252.00	1007.44	0.00	0.08	11052.00	11129.88	11052.00	884.67	0.00	0.08	87.00	64.00	0.00	2200.00	2178.77	12754463.00	2.37	12039.67	11996.00
11	5	8	14897.00	14110.00	199.55	0	Spot (Block11, Row8, Column5)	13317.86	13247.50	972.76	0.00	0.07	11593.00	11645.81	11593.00	1010.94	0.00	0.09	75.00	38.00	0.00	1654.50	1724.86	15075820.00	1.65	12371.32	12331.50
11	6	8	15200.00	14102.00	178.20	0	Spot (Block11, Row8, Column6)	14877.94	14619.00	1312.36	0.01	0.09	12125.00	12199.14	12125.00	953.17	0.00	0.08	92.00	70.00	0.00	2494.00	2752.94	13241368.00	2.81	13278.10	13243.00
11	7	8	15501.00	14105.00	183.35	0	Spot (Block11, Row8, Column7)	13759.04	13649.00	1143.86	0.00	0.08	11811.50	11891.53	11811.50	1014.11	0.00	0.09	82.00	42.00	0.00	1837.50	1947.54	13084847.00	1.84	12928.96	13002.00
11	8	8	15813.00	14101.00	126.25	0	Spot (Block11, Row8, Column8)	24680.09	24428.00	4239.21	0.00	0.17	11123.00	11193.82	11123.00	864.11	0.00	0.08	100.00	100.00	0.00	13305.00	13557.09	10489040.00	15.61	15213.02	14819.50
12	1	1	18205.00	12000.00	172.25	0	Spot (Block12, Row1, Column1)	64869.00	65535.00	2955.31	0.00	0.05	23596.00	23688.45	23596.00	1795.32	0.00	0.08	100.00	100.00	93.37	41939.00	41273.00	53841836.00	22.94	36879.99	35357.00
12	2	1	18500.00	12003.00	179.60	0	Spot (Block12, Row1, Column2)	32004.21	31680.00	4333.69	0.00	0.14	23151.00	23238.89	23151.00	1629.60	0.00	0.07	98.00	92.00	0.00	8529.00	8853.21	28931780.00	5.38	25670.17	25600.00
12	3	1	18802.00	12008.00	208.05	0	Spot (Block12, Row1, Column3)	26578.21	26380.00	1893.17	0.00	0.07	22891.00	22999.67	22891.00	1543.91	0.00	0.07	87.00	56.00	0.00	3489.00	3687.21	32850664.00	2.32	24268.04	24190.00
12	4	1	19099.00	12001.00	171.15	0	Spot (Block12, Row1, Column4)	31678.20	31351.50	4049.74	0.00	0.13	22847.00	22957.14	22847.00	1569.35	0.00	0.07	99.00	94.00	0.00	8504.50	8831.20	25849384.00	5.56	25425.29	25456.50
12	5	1	19406.00	12003.00	199.35	0	Spot (Block12, Row1, Column5)	27805.03	27623.50	2243.78	0.00	0.08	23140.00	23232.95	23140.00	1538.96	0.00	0.07	93.00	73.00	0.00	4483.50	4665.03	31419668.00	2.97	24521.39	24700.00
12	6	1	19716.00	11996.00	124.00	0	Spot (Block12, Row1, Column6)	29435.02	28961.50	3115.14	0.01	0.11	23507.00	23577.63	23507.00	1548.54	0.00	0.07	99.00	81.00	0.00	5454.50	5928.02	12068358.00	3.78	25521.80	25556.00
12	7	1	20020.00	11997.00	124.70	0	Spot (Block12, Row1, Column7)	34790.66	34848.50	3911.46	0.00	0.11	23702.00	23826.58	23702.00	1591.97	0.00	0.07	100.00	99.00	0.00	11146.50	11088.66	14264172.00	6.89	27371.47	27363.50
12	8	1	20307.00	11996.00	214.25	0	Spot (Block12, Row1, Column8)	28415.98	28325.00	2009.05	0.00	0.07	23941.50	24096.79	23941.50	1549.08	0.00	0.06	94.00	72.00	0.00	4383.50	4474.48	37196536.00	2.79	25937.15	25864.50
12	1	2	18207.00	12307.00	125.20	0	Spot (Block12, Row2, Column1)	27076.11	26854.00	1949.98	0.00	0.07	23296.50	23390.10	23296.50	1630.50	0.00	0.07	85.00	55.00	0.00	3557.50	3779.61	11290737.00	2.26	25121.82	25231.50
12	2	2	18509.00	12302.00	144.10	0	Spot (Block12, Row2, Column2)	26921.64	26449.00	1766.83	0.01	0.07	23115.00	23194.48	23115.00	1543.80	0.00	0.07	92.00	54.00	0.00	3334.00	3806.64	15129962.00	2.41	24531.93	24647.50
12	3	2	18801.00	12301.00	193.95	0	Spot (Block12, Row2, Column3)	27112.92	26669.00	2307.44	0.01	0.09	23039.00	23178.45	23039.00	1548.69	0.00	0.07	91.00	61.00	0.00	3630.00	4073.92	28821018.00	2.54	24751.78	24688.00
12	4	2	19105.00	12306.00	201.80	0	Spot (Block12, Row2, Column4)	27446.08	27316.00	2036.88	0.00	0.07	23316.00	23427.13	23316.00	1555.56	0.00	0.07	92.00	64.00	0.00	4000.00	4130.08	31782556.00	2.58	25609.86	25440.50
12	5	2	19406.00	12300.00	208.00	0	Spot (Block12, Row2, Column5)	33964.71	33844.00	3336.38	0.00	0.10	23611.00	23707.02	23611.00	1552.08	0.00	0.07	99.00	99.00	0.00	10233.00	10353.71	41742644.00	6.61	27085.71	26928.00
12	6	2	19697.00	12301.00	181.65	0	Spot (Block12, Row2, Column6)	28570.26	28411.00	2200.86	0.00	0.08	23471.00	23523.68	23471.00	1514.26	0.00	0.06	95.00	83.00	0.00	4940.00	5099.26	26398904.00	3.33	25550.25	25420.00
12	7	2	20000.00	12302.00	189.50	0	Spot (Block12, Row2, Column7)	26923.33	26718.00	2982.23	0.00	0.11	23268.00	23296.32	23268.00	1531.56	0.00	0.07	85.00	56.00	0.10	3450.00	3655.33	27219492.00	2.37	24989.01	24744.00
12	8	2	20309.00	12291.00	156.10	0	Spot (Block12, Row2, Column8)	26950.26	26793.00	1555.54	0.00	0.06	23360.00	23473.74	23360.00	1535.75	0.00	0.07	90.00	60.00	0.00	3433.00	3590.26	18029724.00	2.26	25086.30	25107.00
12	1	3	18206.00	12601.00	167.10	0	Spot (Block12, Row3, Column1)	32104.35	32050.00	3361.85	0.00	0.10	23458.00	23575.87	23458.00	1631.83	0.00	0.07	99.00	95.00	0.00	8592.00	8646.35	24912974.00	5.23	26555.71	26547.00
12	2	3	18502.00	12608.00	192.05	0	Spot (Block12, Row3, Column2)	28168.04	27724.50	2044.41	0.01	0.07	23511.00	23610.61	23511.00	1617.09	0.00	0.07	96.00	75.00	0.00	4213.50	4657.04	29238396.00	2.82	25499.39	25476.00
12	3	3	18798.00	12598.00	195.65	0	Spot (Block12, Row3, Column3)	29243.53	29076.50	2534.34	0.00	0.09	23485.00	23651.47	23485.00	1633.35	0.00	0.07	98.00	84.00	0.00	5591.50	5758.53	31758456.00	3.42	26143.71	25756.00
12	4	3	19109.00	12600.00	189.30	0	Spot (Block12, Row3, Column4)	31344.22	30532.00	4046.81	0.01	0.13	23613.50	23656.62	23613.50	1546.19	0.00	0.07	96.00	89.00	0.00	6918.50	7730.72	31626336.00	4.97	26279.74	26466.50
12	5	3	19401.00	12599.00	181.40	0	Spot (Block12, Row3, Column5)	30197.68	29414.00	3771.70	0.01	0.12	23580.00	23641.35	23580.00	1554.47	0.00	0.07	98.00	87.00	0.11	5834.00	6617.68	27812052.00	4.22	26018.92	25965.00
12	6	3	19703.00	12606.00	199.40	0	Spot (Block12, Row3, Column6)	27073.49	26958.00	1752.06	0.00	0.06	23568.00	23647.22	23568.00	1522.41	0.00	0.06	85.00	59.00	0.00	3390.00	3505.49	30538880.00	2.25	25084.40	24799.00
12	7	3	20007.00	12601.00	199.10	0	Spot (Block12, Row3, Column7)	26335.92	26113.00	1848.81	0.00	0.07	23208.00	23267.66	23208.00	1495.40	0.00	0.06	81.00	47.00	0.00	2905.00	3127.92	29680580.00	2.05	24562.57	24482.00
12	8	3	20295.00	12597.00	201.75	0	Spot (Block12, Row3, Column8)	25957.19	25871.50	1716.08	0.00	0.07	22894.00	22979.50	22894.00	1467.96	0.00	0.06	81.00	50.00	0.00	2977.50	3063.19	30006496.00	2.03	23795.49	23789.50
12	1	4	18203.00	12899.00	181.50	0	Spot (Block12, Row4, Column1)	32898.11	31835.00	6103.36	0.01	0.19	23587.50	23730.88	23587.50	1665.48	0.00	0.07	98.00	89.00	0.76	8247.50	9310.61	30364940.00	5.50	26687.45	26341.50
12	2	4	18498.00	12903.00	208.80	0	Spot (Block12, Row4, Column2)	28356.81	28353.00	2059.50	0.00	0.07	24016.00	24142.10	24016.00	1650.04	0.00	0.07	92.00	64.00	0.00	4337.00	4340.81	35304224.00	2.55	25686.40	25543.00
12	3	4	18803.00	12903.00	153.75	0	Spot (Block12, Row4, Column3)	51329.41	51753.00	9991.46	0.00	0.19	23752.00	23902.00	23752.00	1740.85	0.00	0.07	100.00	100.00	16.23	28001.00	27577.41	33210228.00	15.76	31637.68	30863.00
12	4	4	19112.00	12891.00	152.20	0	Spot (Block12, Row4, Column4)	27300.59	27186.50	1638.20	0.00	0.06	23224.00	23396.09	23224.00	1657.52	0.00	0.07	96.00	62.00	0.00	3962.50	4076.59	17253968.00	2.36	25696.06	25606.50
12	5	4	19392.00	12897.00	180.05	0	Spot (Block12, Row4, Column5)	27878.15	27523.00	2178.89	0.01	0.08	23225.00	23362.92	23225.00	1612.82	0.00	0.07	94.00	70.00	0.00	4298.00	4653.15	25313352.00	2.80	25321.08	25446.50
12	6	4	19701.00	12904.00	199.25	0	Spot (Block12, Row4, Column6)	34903.79	34833.00	3113.90	0.00	0.09	23821.00	23901.85	23821.00	1518.43	0.00	0.06	100.00	99.00	0.00	11012.00	11082.79	39336520.00	7.25	27926.52	27849.00
12	7	4	19994.00	12901.00	170.75	0	Spot (Block12, Row4, Column7)	30505.25	30034.00	3028.96	0.01	0.10	23657.00	23733.51	23657.00	1586.12	0.00	0.07	97.00	91.00	0.00	6377.00	6848.25	24678736.00	4.27	26373.23	26292.00
12	8	4	20305.00	12885.00	147.45	0	Spot (Block12, Row4, Column8)	31795.49	28820.00	10003.24	0.04	0.31	22992.00	23111.08	22992.00	1656.78	0.00	0.07	97.00	84.00	5.92	5828.00	8803.49	18791168.00	5.24	26774.70	26394.00
12	1	5	18208.00	13205.00	117.35	0	Spot (Block12, Row5, Column1)	36162.57	36150.50	3660.99	0.00	0.10	23458.00	23524.38	23458.00	1688.41	0.00	0.07	100.00	100.00	0.00	12692.50	12704.57	13090852.00	7.49	27976.92	27934.50
12	2	5	18500.00	13206.00	194.45	0	Spot (Block12, Row5, Column2)	28829.25	28607.50	2090.22	0.00	0.07	23896.00	24001.92	23896.00	1628.04	0.00	0.07	96.00	76.00	0.00	4711.50	4933.25	30847288.00	2.97	26227.29	26125.00
12	3	5	18800.00	13207.00	196.45	0	Spot (Block12, Row5, Column3)	29384.93	29055.00	2395.73	0.00	0.08	23934.00	24066.70	23934.00	1724.55	0.00	0.07	95.00	79.00	0.00	5121.00	5450.93	32058948.00	3.08	26213.80	26241.00
12	4	5	19101.00	13202.00	191.40	0	Spot (Block12, Row5, Column4)	27911.53	27700.00	1993.55	0.00	0.07	23082.50	23259.14	23082.50	1669.97	0.00	0.07	95.00	74.00	0.00	4617.50	4829.03	28888420.00	2.79	25122.33	25074.00
12	5	5	19403.00	13202.00	153.35	0	Spot (Block12, Row5, Column5)	48575.27	47780.50	10213.40	0.01	0.21	23167.00	23316.53	23167.00	1708.43	0.00	0.07	100.00	100.00	10.12	24613.50	25408.27	31185404.00	14.78	29599.34	28958.00
12	6	5	19705.00	13199.00	191.40	0	Spot (Block12, Row5, Column6)	29106.96	28412.00	2836.41	0.01	0.10	23642.00	23730.10	23642.00	1559.57	0.00	0.07	94.00	84.00	0.00	4770.00	5464.96	30038384.00	3.45	25859.15	25644.50
12	7	5	19996.00	13197.00	195.30	0	Spot (Block12, Row5, Column7)	27486.40	27448.00	1929.91	0.00	0.07	23356.00	23448.76	23356.00	1592.56	0.00	0.07	90.00	68.00	0.00	4092.00	4130.40	29575380.00	2.54	24972.89	24729.00
12	8	5	20303.00	13206.00	155.95	0	Spot (Block12, Row5, Column8)	31506.68	31094.00	3701.51	0.01	0.12	22815.50	22919.33	22815.50	1645.02	0.00	0.07	100.00	97.00	0.00	8278.50	8691.18	21140990.00	5.22	25800.29	25682.00
12	1	6	18205.00	13500.00	205.35	0	Spot (Block12, Row6, Column1)	27614.49	27562.00	2069.60	0.00	0.07	22991.00	23153.99	22991.00	1680.64	0.00	0.07	93.00	69.00	0.00	4571.00	4623.49	33164984.00	2.65	25404.74	25172.50
12	2	6	18505.00	13500.00	212.00	0	Spot (Block12, Row6, Column2)	28095.97	27940.00	2043.74	0.00	0.07	23741.00	23825.63	23741.00	1681.64	0.00	0.07	92.00	62.00	0.00	4199.00	4354.97	36159504.00	2.54	25634.13	25541.00
12	3	6	18799.00	13499.00	176.20	0	Spot (Block12, Row6, Column3)	35522.29	34746.00	5475.97	0.01	0.15	24066.00	24144.12	24066.00	1655.28	0.00	0.07	99.00	97.00	0.00	10680.00	11456.29	30939920.00	6.87	27822.18	27451.00
12	4	6	19102.00	13505.00	195.70	0	Spot (Block12, Row6, Column4)	29276.12	28994.50	2387.47	0.00	0.08	23727.00	23848.06	23727.00	1683.48	0.00	0.07	97.00	81.00	0.00	5267.50	5549.12	31735300.00	3.22	25915.43	25938.50
12	5	6	19406.00	13506.00	155.35	0	Spot (Block12, Row6, Column5)	44708.34	44069.00	9334.76	0.01	0.21	23607.00	23753.76	23607.00	1703.02	0.00	0.07	100.00	100.00	3.77	20462.00	21101.34	29641644.00	12.30	29602.09	29057.00
12	6	6	19701.00	13498.00	196.10	0	Spot (Block12, Row6, Column6)	27438.28	27289.50	1762.83	0.00	0.06	23525.00	23682.32	23525.00	2051.00	0.00	0.09	85.00	44.00	0.00	3764.50	3913.28	29852828.00	1.83	25206.21	25343.00
12	7	6	19996.00	13497.00	191.05	0	Spot (Block12, Row6, Column7)	27914.18	27621.50	2363.12	0.00	0.08	22944.50	23094.93	22944.50	1991.45	0.00	0.09	92.00	59.00	0.00	4677.00	4969.68	28751588.00	2.42	24839.59	24833.50
12	8	6	20305.00	13503.00	174.15	0	Spot (Block12, Row6, Column8)	26945.44	26849.00	1898.24	0.00	0.07	22677.50	22764.07	22677.50	1457.43	0.00	0.06	95.00	71.00	0.00	4171.50	4267.94	22903618.00	2.87	24398.47	24420.00
12	1	7	18208.00	13806.00	210.35	0	Spot (Block12, Row7, Column1)	27492.45	27207.50	2105.79	0.00	0.08	23040.00	23114.10	23040.00	1732.74	0.00	0.07	91.00	65.00	0.00	4167.50	4452.45	34695472.00	2.53	24671.20	24588.50
12	2	7	18502.00	13804.00	208.05	0	Spot (Block12, Row7, Column2)	27145.57	26912.50	2048.98	0.00	0.08	23589.50	23637.00	23589.50	1657.79	0.00	0.07	80.00	50.00	0.00	3323.00	3556.07	33497616.00	2.12	25179.59	25019.50
12	3	7	18806.00	13798.00	205.55	0	Spot (Block12, Row7, Column3)	27796.93	27740.00	1850.73	0.00	0.07	23846.00	23900.45	23846.00	1689.38	0.00	0.07	90.00	57.00	0.00	3894.00	3950.93	33411898.00	2.31	25979.04	25706.50
12	4	7	19102.00	13802.00	201.00	0	Spot (Block12, Row7, Column4)	28026.13	27857.00	1939.67	0.00	0.07	23845.00	23938.54	23845.00	1660.14	0.00	0.07	94.00	61.00	0.00	4012.00	4181.13	32089908.00	2.46	26062.63	26048.00
12	5	7	19400.00	13800.00	212.50	0	Spot (Block12, Row7, Column5)	28130.48	27871.50	1944.96	0.00	0.07	23761.50	23896.23	23761.50	1673.55	0.00	0.07	94.00	62.00	0.00	4110.00	4368.98	36344568.00	2.53	25533.68	25444.00
12	6	7	19702.00	13801.00	209.05	0	Spot (Block12, Row7, Column6)	27861.28	27654.00	2015.48	0.00	0.07	23457.00	23622.08	23457.00	2024.74	0.00	0.09	89.00	53.00	0.00	4197.00	4404.28	34770880.00	2.09	25669.00	25691.00
12	7	7	20005.00	13799.00	110.40	0	Spot (Block12, Row7, Column7)	29824.62	28574.00	5491.44	0.02	0.18	23001.00	23131.07	23001.00	1973.67	0.00	0.09	97.00	73.00	0.63	5573.00	6823.62	9424579.00	3.39	25419.22	25313.00
12	8	7	20301.00	13802.00	89.35	0	Spot (Block12, Row7, Column8)	33598.43	33312.00	2592.34	0.00	0.08	22820.00	22851.07	22820.00	1468.69	0.00	0.06	100.00	100.00	0.00	10492.00	10778.43	6753284.00	7.32	26825.12	26553.00
12	1	8	18198.00	14105.00	166.30	0	Spot (Block12, Row8, Column1)	64304.80	65535.00	4348.28	0.01	0.07	22800.00	22890.56	22800.00	1887.53	0.00	0.08	100.00	100.00	90.34	42735.00	41504.80	49257976.00	21.94	36247.62	34415.00
12	2	8	18503.00	14098.00	191.25	0	Spot (Block12, Row8, Column2)	27253.61	26972.00	1945.62	0.00	0.07	23342.50	23409.44	23342.50	1809.55	0.00	0.08	87.00	50.00	0.00	3629.50	3911.11	28152968.00	2.12	25299.72	25227.00
12	3	8	18799.00	14103.00	184.10	0	Spot (Block12, Row8, Column3)	29500.35	29062.00	3118.38	0.01	0.11	23441.00	23508.08	23441.00	1736.16	0.00	0.07	95.00	80.00	0.00	5621.00	6059.35	28054830.00	3.45	26090.57	26265.50
12	4	8	19103.00	14096.00	181.35	0	Spot (Block12, Row8, Column4)	28072.79	28010.00	2107.49	0.00	0.08	23322.00	23411.71	23322.00	1744.86	0.00	0.07	92.00	71.00	0.00	4688.00	4750.79	25826964.00	2.67	25799.37	25628.00
12	5	8	19393.00	14104.00	193.75	0	Spot (Block12, Row8, Column5)	26489.44	26206.00	1783.58	0.00	0.07	23111.50	23220.72	23111.50	1737.19	0.00	0.07	79.00	44.00	0.00	3094.50	3377.94	28211224.00	1.88	25048.85	24872.00
12	6	8	19704.00	14099.00	184.50	0	Spot (Block12, Row8, Column6)	27494.59	27454.00	1935.99	0.00	0.07	23021.00	23069.68	23021.00	1644.33	0.00	0.07	93.00	72.00	0.00	4433.00	4473.59	26339800.00	2.69	25032.07	24912.00
12	7	8	20002.00	14098.00	186.90	0	Spot (Block12, Row8, Column7)	26927.39	26783.00	2079.80	0.00	0.08	22959.00	22974.59	22959.00	1607.49	0.00	0.07	90.00	58.00	0.00	3824.00	3968.39	26442714.00	2.46	24814.31	24646.00
12	8	8	20311.00	14098.00	128.80	0	Spot (Block12, Row8, Column8)	38588.69	38288.00	5024.77	0.00	0.13	22788.00	22830.38	22788.00	1544.69	0.00	0.07	100.00	100.00	0.00	15500.00	15800.69	17171968.00	10.20	27941.56	27347.50
13	1	1	4697.00	16510.00	164.35	0	Spot (Block13, Row1, Column1)	64868.63	65535.00	3086.55	0.00	0.05	9030.00	9102.61	9030.00	1005.20	0.00	0.11	100.00	100.00	93.72	56505.00	55838.63	48522220.00	55.48	27227.36	26739.00
13	2	1	5003.00	16517.00	188.10	0	Spot (Block13, Row1, Column2)	11272.30	11145.00	1540.20	0.00	0.14	8912.00	8965.51	8912.00	926.63	0.00	0.10	79.00	61.00	0.00	2233.00	2360.30	11227212.00	2.49	9676.23	9582.50
13	3	1	5305.00	16508.00	171.25	0	Spot (Block13, Row1, Column3)	10935.55	10845.50	1159.95	0.00	0.11	9064.00	9090.31	9064.00	916.23	0.00	0.10	80.00	47.00	0.00	1781.50	1871.55	8923410.00	2.01	9775.16	9899.00
13	4	1	5580.00	16508.00	161.15	0	Spot (Block13, Row1, Column4)	12811.35	12071.00	4632.12	0.03	0.36	9234.00	9301.89	9234.00	1005.90	0.00	0.11	92.00	71.00	0.00	2837.00	3577.35	9185737.00	3.49	10643.05	10525.50
13	5	1	5903.00	16508.00	152.75	0	Spot (Block13, Row1, Column5)	16596.83	16216.00	3635.20	0.01	0.22	9328.00	9390.15	9328.00	1017.50	0.00	0.11	99.00	98.00	0.00	6888.00	7268.83	10621972.00	7.08	11197.31	11138.00
13	6	1	6214.00	16506.00	111.40	0	Spot (Block13, Row1, Column6)	14616.66	14547.00	2358.21	0.00	0.16	9383.00	9444.02	9383.00	977.96	0.00	0.10	99.00	96.00	0.00	5164.00	5233.66	4735797.00	5.29	11276.09	11311.00
13	7	1	6521.00	16503.00	110.25	0	Spot (Block13, Row1, Column7)	19643.95	19445.00	2925.10	0.00	0.15	9565.50	9598.92	9565.50	1021.31	0.00	0.11	100.00	100.00	0.00	9879.50	10078.45	6227131.00	9.84	12820.13	12304.00
13	8	1	6808.00	16508.00	216.80	0	Spot (Block13, Row1, Column8)	12044.51	11822.00	1714.87	0.01	0.14	9750.00	9791.58	9750.00	1084.40	0.00	0.11	72.00	47.00	0.00	2072.00	2294.51	16175782.00	2.08	10776.76	10729.00
13	1	2	4723.00	16841.00	173.60	0	Spot (Block13, Row2, Column1)	9473.84	9398.00	1161.07	0.00	0.12	8926.00	8964.94	8926.00	918.37	0.00	0.10	35.00	10.00	0.00	472.00	547.84	7976970.00	0.55	9171.67	9106.00
13	2	2	5005.00	16812.00	126.10	0	Spot (Block13, Row2, Column2)	11676.43	11635.50	1034.86	0.00	0.09	8916.00	8924.33	8916.00	867.07	0.00	0.10	98.00	84.00	0.00	2719.50	2760.43	4904099.00	3.17	10031.63	10014.00
13	3	2	5305.00	16810.00	174.85	0	Spot (Block13, Row2, Column3)	11226.36	11047.00	1344.31	0.01	0.12	9009.00	9040.31	9009.00	891.51	0.00	0.10	84.00	61.00	0.00	2038.00	2217.36	9620994.00	2.45	9968.74	9771.00
13	4	2	5612.00	16798.00	213.00	0	Spot (Block13, Row2, Column4)	11049.12	11049.50	1128.08	0.00	0.10	9171.00	9258.84	9171.00	1045.62	0.00	0.11	74.00	41.00	0.00	1878.50	1878.12	14275458.00	1.71	10143.25	9972.50
13	5	2	5908.00	16813.00	135.20	0	Spot (Block13, Row2, Column5)	13287.00	13138.00	1650.72	0.00	0.12	9320.00	9405.11	9320.00	1063.74	0.00	0.11	98.00	87.00	0.00	3818.00	3967.00	6563779.00	3.65	11176.70	10823.00
13	6	2	6200.00	16808.00	186.65	0	Spot (Block13, Row2, Column6)	11542.91	11413.00	1385.64	0.00	0.12	9264.00	9363.62	9264.00	989.18	0.00	0.11	80.00	54.00	0.00	2149.00	2278.91	11277418.00	2.20	10412.65	10434.00
13	7	2	6506.00	16812.00	207.05	0	Spot (Block13, Row2, Column7)	11345.12	11091.00	1442.89	0.01	0.13	9350.00	9420.02	9350.00	974.69	0.00	0.10	75.00	45.00	0.00	1741.00	1995.12	13829699.00	1.98	9995.63	10076.00
13	8	2	6803.00	16809.00	151.45	0	Spot (Block13, Row2, Column8)	10804.72	10759.50	1245.60	0.00	0.12	9754.00	9812.61	9754.00	1091.06	0.00	0.11	48.00	17.00	0.00	1005.50	1050.72	6785362.00	0.91	10181.59	10290.00
13	1	3	4704.00	17113.00	149.95	0	Spot (Block13, Row3, Column1)	15493.53	15408.00	3033.60	0.00	0.20	8791.00	8875.77	8791.00	1034.43	0.00	0.12	99.00	98.00	0.00	6617.00	6702.53	9528523.00	6.40	10618.46	10700.00
13	2	3	5010.00	17111.00	165.20	0	Spot (Block13, Row3, Column2)	11147.81	10951.00	1293.99	0.01	0.12	8891.50	8951.31	8891.50	981.59	0.00	0.11	85.00	53.00	0.00	2059.50	2256.31	8461190.00	2.24	9803.08	9758.00
13	3	3	5302.00	17118.00	164.65	0	Spot (Block13, Row3, Column3)	12234.42	11897.50	2203.54	0.01	0.18	9082.00	9170.54	9082.00	1057.67	0.00	0.12	90.00	67.00	0.00	2815.50	3152.42	9151348.00	2.90	10085.00	9987.50
13	4	3	5601.00	17113.00	165.95	0	Spot (Block13, Row3, Column4)	12949.30	12789.50	1922.44	0.01	0.15	9164.00	9232.24	9164.00	1010.66	0.00	0.11	94.00	82.00	0.00	3625.50	3785.30	9867370.00	3.68	10540.76	10471.00
13	5	3	5903.00	17112.00	152.45	0	Spot (Block13, Row3, Column5)	12548.75	12461.00	1564.28	0.00	0.12	9243.00	9314.34	9243.00	1015.65	0.00	0.11	96.00	80.00	0.00	3218.00	3305.75	7981007.00	3.18	10401.62	10355.00
13	6	3	6208.00	17105.00	195.75	0	Spot (Block13, Row3, Column6)	11164.46	11070.00	1180.97	0.00	0.11	9142.00	9207.16	9142.00	978.28	0.00	0.11	81.00	49.00	0.00	1928.00	2022.46	12079948.00	2.00	9986.27	10083.00
13	7	3	6510.00	17111.00	157.15	0	Spot (Block13, Row3, Column7)	12736.36	12518.00	1693.83	0.01	0.13	9239.00	9294.11	9239.00	978.31	0.00	0.11	95.00	81.00	0.00	3279.00	3497.36	8635252.00	3.52	10258.39	10109.50
13	8	3	6800.00	17115.00	199.00	0	Spot (Block13, Row3, Column8)	11068.37	10886.00	1299.90	0.01	0.12	9744.00	10001.81	9744.00	2734.91	0.01	0.27	12.00	1.00	0.00	1142.00	1324.37	12440844.00	0.39	10113.92	10189.00
13	1	4	4712.00	17411.00	183.15	0	Spot (Block13, Row4, Column1)	11784.40	11332.00	1859.54	0.02	0.16	8806.00	8893.05	8806.00	1013.82	0.00	0.11	88.00	63.00	0.00	2526.00	2978.40	11053769.00	2.85	9734.88	9712.00
13	2	4	5011.00	17414.00	211.95	0	Spot (Block13, Row4, Column2)	10394.19	10309.00	1195.60	0.00	0.12	8924.50	9046.65	8924.50	1120.32	0.01	0.12	59.00	20.00	0.00	1384.50	1469.69	13304569.00	1.20	9673.53	9581.50
13	3	4	5308.00	17429.00	156.05	0	Spot (Block13, Row4, Column3)	23950.50	21840.00	12090.77	0.04	0.50	9108.00	9195.20	9108.00	1074.44	0.00	0.12	98.00	94.00	4.79	12732.00	14842.50	15998936.00	13.73	13443.92	11602.50
13	4	4	5616.00	17413.00	143.05	0	Spot (Block13, Row4, Column4)	11134.82	11016.00	1404.73	0.00	0.13	9205.00	9279.57	9205.00	1096.26	0.00	0.12	68.00	43.00	0.00	1811.00	1929.82	6179825.00	1.69	10034.71	9889.50
13	5	4	5891.00	17410.00	183.20	0	Spot (Block13, Row4, Column5)	11360.04	11146.00	1491.99	0.01	0.13	9210.00	9297.71	9210.00	1100.03	0.00	0.12	76.00	43.00	0.00	1936.00	2150.04	10689802.00	1.87	10078.97	10150.00
13	6	4	6205.00	17411.00	175.80	0	Spot (Block13, Row4, Column6)	16808.92	16630.00	2954.82	0.00	0.18	9127.00	9179.10	9127.00	976.20	0.00	0.11	99.00	99.00	0.00	7503.00	7681.92	14539714.00	7.82	11538.31	11582.50
13	7	4	6498.00	17409.00	153.45	0	Spot (Block13, Row4, Column7)	16912.58	15657.00	4781.80	0.03	0.28	9322.00	9344.94	9322.00	999.08	0.00	0.11	99.00	96.00	0.00	6335.00	7590.58	10891700.00	7.57	11493.81	11545.00
13	8	4	6809.00	17416.00	165.50	0	Spot (Block13, Row4, Column8)	14795.42	14348.00	2737.43	0.01	0.19	9503.00	9574.94	9503.00	1073.52	0.00	0.11	97.00	88.00	0.00	4845.00	5292.42	11259315.00	4.86	11038.01	11052.00
13	1	5	4706.00	17711.00	97.10	0	Spot (Block13, Row5, Column1)	13956.60	13537.00	2017.36	0.01	0.14	8787.00	8861.89	8787.00	904.97	0.00	0.10	100.00	100.00	0.00	4750.00	5169.60	3349584.00	5.63	10980.65	10983.00
13	2	5	5003.00	17721.00	192.45	0	Spot (Block13, Row5, Column2)	10425.15	10340.00	1051.33	0.00	0.10	8776.00	8861.84	8776.00	877.11	0.00	0.10	72.00	42.00	0.00	1564.00	1649.15	10852580.00	1.78	9555.00	9482.50
13	3	5	5307.00	17720.00	191.95	0	Spot (Block13, Row5, Column3)	10937.07	10867.00	1203.76	0.00	0.11	8934.00	9018.57	8934.00	966.74	0.00	0.11	81.00	50.00	0.00	1933.00	2003.07	11374553.00	1.98	9839.69	9760.00
13	4	5	5611.00	17711.00	190.15	0	Spot (Block13, Row5, Column4)	12076.07	11823.00	1879.57	0.01	0.16	9048.00	9137.33	9048.00	995.25	0.00	0.11	87.00	67.00	0.00	2775.00	3028.07	12353820.00	2.95	10346.91	10077.00
13	5	5	5907.00	17711.00	141.05	0	Spot (Block13, Row5, Column5)	27881.69	27720.50	6959.60	0.00	0.25	9222.00	9306.43	9222.00	1076.13	0.00	0.12	100.00	100.00	0.00	18498.50	18659.69	15111878.00	17.26	14697.32	14294.00
13	6	5	6199.00	17712.00	174.35	0	Spot (Block13, Row5, Column6)	11990.56	11577.00	2206.19	0.02	0.18	9216.00	9295.09	9216.00	1038.05	0.00	0.11	85.00	61.00	0.00	2361.00	2774.56	10167998.00	2.60	10123.86	10033.00
13	7	5	6515.00	17714.00	186.15	0	Spot (Block13, Row5, Column7)	11008.27	10928.00	1298.57	0.00	0.12	9315.00	9414.73	9315.00	1086.38	0.00	0.12	64.00	35.00	0.00	1613.00	1693.27	10733060.00	1.47	10251.11	10115.00
13	8	5	6805.00	17711.00	147.40	0	Spot (Block13, Row5, Column8)	20716.49	20023.50	6209.90	0.01	0.30	9450.00	9534.06	9450.00	1156.72	0.00	0.12	99.00	99.00	0.00	10573.50	11266.49	12264165.00	9.67	12169.68	12041.00
13	1	6	4705.00	18020.00	199.40	0	Spot (Block13, Row6, Column1)	10399.29	10322.00	1000.69	0.00	0.10	8718.00	8790.89	8718.00	846.39	0.00	0.10	80.00	45.00	0.00	1604.00	1681.29	11699204.00	1.90	9611.60	9578.50
13	2	6	5010.00	18020.00	220.20	0	Spot (Block13, Row6, Column2)	10280.16	10161.00	1408.75	0.01	0.14	8800.50	8875.63	8800.50	1012.82	0.00	0.11	61.00	28.00	0.00	1360.50	1479.66	14217456.00	1.39	9333.77	9183.00
13	3	6	5298.00	18010.00	155.00	0	Spot (Block13, Row6, Column3)	16542.73	15920.00	3675.83	0.02	0.22	8880.00	8979.42	8880.00	1082.04	0.00	0.12	99.00	97.00	0.00	7040.00	7662.73	10868574.00	6.99	10844.93	10922.00
13	4	6	5608.00	18014.00	185.50	0	Spot (Block13, Row6, Column4)	12021.91	11855.50	1593.17	0.01	0.13	8935.00	9024.06	8935.00	987.05	0.00	0.11	91.00	73.00	0.00	2920.50	3086.91	11661250.00	3.04	10387.98	10251.00
13	5	6	5906.00	18012.00	143.30	0	Spot (Block13, Row6, Column5)	23561.83	23410.50	5889.44	0.00	0.25	9120.00	9218.16	9120.00	1160.82	0.00	0.13	100.00	100.00	0.00	14290.50	14441.83	12959008.00	12.36	13353.86	12711.50
13	6	6	6202.00	18003.00	194.00	0	Spot (Block13, Row6, Column6)	11429.62	11289.00	1408.51	0.01	0.12	9204.00	9302.37	9204.00	1129.12	0.00	0.12	77.00	44.00	0.00	2085.00	2225.62	12126827.00	1.88	10122.10	9957.50
13	7	6	6505.00	18008.00	154.70	0	Spot (Block13, Row6, Column7)	16441.49	16058.00	3423.51	0.01	0.21	9309.00	9391.48	9309.00	995.98	0.00	0.11	99.00	98.00	0.00	6749.00	7132.49	10834943.00	7.08	11309.99	11418.00
13	8	6	6807.00	18009.00	155.20	0	Spot (Block13, Row6, Column8)	15249.96	15139.50	2590.59	0.00	0.17	9423.00	9557.59	9423.00	1533.38	0.01	0.16	98.00	82.00	0.00	5716.50	5826.96	10064974.00	3.71	11206.32	11145.00
13	1	7	4697.00	18315.00	205.50	0	Spot (Block13, Row7, Column1)	10167.41	10135.50	952.04	0.00	0.09	8889.00	8990.25	8889.00	1005.38	0.00	0.11	56.00	24.00	0.00	1246.50	1278.41	12221230.00	1.17	9336.42	9215.00
13	2	7	5013.00	18331.00	179.80	0	Spot (Block13, Row7, Column2)	11147.94	10911.00	2176.01	0.01	0.20	8928.00	8973.78	8928.00	1040.27	0.00	0.12	79.00	46.00	0.00	1983.00	2219.94	10111183.00	2.09	10212.80	10091.00
13	3	7	5305.00	18311.00	203.45	0	Spot (Block13, Row7, Column3)	10201.84	10182.50	1042.01	0.00	0.10	8960.00	9043.97	8960.00	1132.15	0.00	0.13	53.00	15.00	0.00	1222.50	1241.84	12038172.00	1.02	9557.42	9570.00
13	4	7	5604.00	18320.00	211.75	0	Spot (Block13, Row7, Column4)	10764.18	10561.00	1798.62	0.01	0.17	8916.00	9023.00	8916.00	978.70	0.01	0.11	69.00	40.00	0.00	1645.00	1848.18	13788909.00	1.78	9703.80	9579.50
13	5	7	5905.00	18318.00	222.15	0	Spot (Block13, Row7, Column5)	10775.43	10701.00	1114.52	0.00	0.10	9004.00	9116.28	9004.00	1122.29	0.01	0.12	69.00	32.00	0.00	1697.00	1771.43	15225686.00	1.48	9766.21	9693.00
13	6	7	6206.00	18314.00	218.90	0	Spot (Block13, Row7, Column6)	10614.35	10457.00	1049.86	0.01	0.10	9144.00	9239.67	9144.00	1068.60	0.00	0.12	59.00	26.00	0.00	1313.00	1470.35	14520425.00	1.29	9867.68	9899.00
13	7	7	6504.00	18311.00	110.50	0	Spot (Block13, Row7, Column7)	13513.82	13255.00	2129.43	0.01	0.16	9333.00	9410.40	9333.00	983.31	0.00	0.10	97.00	87.00	0.00	3922.00	4180.82	4256852.00	4.17	10839.08	10884.00
13	8	7	6805.00	18309.00	137.00	0	Spot (Block13, Row7, Column8)	21632.49	22169.00	3913.79	0.01	0.18	9412.00	9498.82	9412.00	1008.74	0.00	0.11	100.00	99.00	0.00	12757.00	12220.49	10902776.00	12.03	13016.31	12678.00
13	1	8	4696.00	18611.00	158.00	0	Spot (Block13, Row8, Column1)	64661.08	65535.00	4331.56	0.01	0.07	9192.00	9350.74	9192.00	1416.39	0.01	0.15	100.00	100.00	94.04	56343.00	55469.08	44487248.00	39.05	28384.30	23594.00
13	2	8	5013.00	18625.00	193.45	0	Spot (Block13, Row8, Column2)	11130.31	10851.50	1696.04	0.01	0.15	9156.50	9223.99	9156.50	984.71	0.00	0.11	73.00	42.00	0.00	1695.00	1973.81	11820390.00	1.94	9876.36	9762.00
13	3	8	5294.00	18614.00	150.15	0	Spot (Block13, Row8, Column3)	16679.55	16183.50	4151.79	0.01	0.25	9195.00	9240.88	9195.00	1001.26	0.00	0.11	99.00	96.00	0.00	6988.50	7484.55	10274604.00	7.43	11158.25	11042.00
13	4	8	5602.00	18615.00	176.60	0	Spot (Block13, Row8, Column4)	11746.35	11487.00	1526.87	0.01	0.13	9284.00	9334.26	9284.00	989.23	0.00	0.11	85.00	55.00	0.00	2203.00	2462.35	10289799.00	2.44	10365.14	10179.00
13	5	8	5889.00	18617.00	182.05	0	Spot (Block13, Row8, Column5)	11018.65	10818.50	1412.52	0.01	0.13	9234.50	9325.92	9234.50	952.29	0.00	0.10	70.00	42.00	0.00	1584.00	1784.15	10181232.00	1.78	10202.69	10165.00
13	6	8	6205.00	18612.00	186.00	0	Spot (Block13, Row8, Column6)	12275.69	12110.00	1660.23	0.01	0.14	9419.00	9501.84	9419.00	974.54	0.00	0.10	87.00	69.00	0.00	2691.00	2856.69	12005628.00	2.85	10378.36	10313.50
13	7	8	6493.00	18600.00	176.65	0	Spot (Block13, Row8, Column7)	16090.28	14143.00	8683.99	0.06	0.54	9664.00	9729.32	9664.00	1010.14	0.00	0.10	92.00	84.00	1.72	4479.00	6426.28	14014633.00	6.30	11601.89	11257.50
13	8	8	6812.00	18611.00	121.00	0	Spot (Block13, Row8, Column8)	28321.90	28032.50	5916.10	0.00	0.21	9960.00	10029.12	9960.00	1245.49	0.00	0.12	100.00	100.00	0.00	18072.50	18361.90	10932254.00	14.69	15566.03	14896.00
14	1	1	9205.00	16507.00	169.70	0	Spot (Block14, Row1, Column1)	63948.79	65535.00	6083.16	0.01	0.10	647.00	717.12	647.00	341.07	0.04	0.48	100.00	100.00	90.73	64888.00	63301.79	51031652.00	185.39	16535.88	14428.00
14	2	1	9518.00	16513.00	126.55	0	Spot (Block14, Row1, Column2)	700.57	700.00	50.43	0.00	0.07	605.00	658.99	605.00	346.23	0.04	0.53	0.00	0.00	0.00	95.00	95.57	297743.00	0.12	646.26	643.00
14	3	1	9805.00	16522.00	181.50	0	Spot (Block14, Row1, Column3)	702.54	699.00	64.56	0.00	0.09	570.00	577.72	570.00	94.72	0.01	0.16	69.00	20.00	0.00	129.00	132.54	649145.00	1.32	616.24	612.00
14	4	1	10084.00	16511.00	139.25	0	Spot (Block14, Row1, Column4)	639.78	643.00	26.54	0.00	0.04	565.00	570.58	565.00	46.02	0.00	0.08	85.00	24.00	0.00	78.00	74.78	335882.00	1.50	599.01	595.50
14	5	1	10395.00	16495.00	184.90	0	Spot (Block14, Row1, Column5)	638.45	636.00	37.45	0.00	0.06	566.00	570.01	566.00	174.50	0.00	0.31	0.00	0.00	0.00	70.00	72.45	614826.00	0.39	598.86	604.00
14	6	1	10765.00	16521.00	211.40	0	Spot (Block14, Row1, Column6)	616.85	585.00	189.54	0.02	0.31	547.00	549.10	547.00	41.63	0.00	0.08	47.00	25.00	0.00	38.00	69.85	787101.00	1.63	562.62	566.00
14	7	1	11015.00	16507.00	117.10	0	Spot (Block14, Row1, Column7)	1037.19	1018.00	158.85	0.01	0.15	532.00	533.57	532.00	35.37	0.00	0.07	100.00	100.00	0.00	486.00	505.19	372351.00	14.24	706.83	681.50
14	8	1	11310.00	16506.00	158.75	0	Spot (Block14, Row1, Column8)	980.09	988.50	132.58	0.00	0.14	503.00	506.21	503.00	34.73	0.00	0.07	100.00	100.00	0.00	485.50	477.09	678222.00	13.65	655.89	652.00
14	1	2	9201.00	16805.00	147.00	-50	Spot (Block14, Row2, Column1)	691.07	640.00	337.17	0.03	0.49	643.00	676.80	643.00	269.56	0.02	0.40	3.00	2.00	0.00	-3.00	48.07	408423.00	0.05	631.97	632.50
14	2	2	9504.00	16811.00	136.80	0	Spot (Block14, Row2, Column2)	840.06	845.50	89.12	0.00	0.11	590.00	600.37	590.00	184.42	0.01	0.31	76.00	10.00	0.00	255.50	250.06	425068.00	1.30	668.88	670.00
14	3	2	9802.00	16772.00	203.45	0	Spot (Block14, Row2, Column3)	608.51	608.00	24.96	0.00	0.04	571.00	577.60	571.00	94.44	0.00	0.16	1.00	0.00	0.00	37.00	37.51	711953.00	0.33	578.16	578.00
14	4	2	10102.00	16804.00	147.00	-50	Spot (Block14, Row2, Column4)	762.72	649.00	927.78	0.07	1.22	557.00	612.06	557.00	1454.40	0.04	2.38	2.00	1.00	0.00	92.00	205.72	447717.00	0.10	2961.39	620.00
14	5	2	10375.00	16773.00	246.50	0	Spot (Block14, Row2, Column5)	607.49	608.00	40.29	0.00	0.07	537.00	601.24	537.00	1509.55	0.05	2.51	0.00	0.00	0.00	71.00	70.49	1063718.00	0.00	579.21	578.50
14	6	2	10695.00	16783.00	136.70	0	Spot (Block14, Row2, Column6)	555.17	552.00	24.78	0.00	0.04	529.00	529.83	529.00	37.76	0.00	0.07	32.00	1.00	0.00	23.00	26.17	279808.00	0.67	551.39	551.00
14	7	2	11020.00	16805.00	144.55	0	Spot (Block14, Row2, Column7)	614.13	607.00	39.39	0.01	0.06	525.00	526.79	525.00	37.88	0.00	0.07	96.00	57.00	0.00	82.00	89.13	349441.00	2.31	574.47	572.00
14	8	2	11303.00	16803.00	147.00	-50	Spot (Block14, Row2, Column8)	501.62	498.00	37.52	0.00	0.07	492.00	492.68	492.00	36.71	0.00	0.07	21.00	7.00	0.00	6.00	9.62	295453.00	0.24	491.61	493.00
14	1	3	9201.00	17110.00	142.75	0	Spot (Block14, Row3, Column1)	1069.90	1042.00	147.47	0.01	0.14	650.00	648.54	650.00	65.50	0.00	0.10	99.00	99.00	0.00	392.00	419.90	591657.00	6.43	844.64	793.50
14	2	3	9505.00	17109.00	173.65	0	Spot (Block14, Row3, Column2)	638.92	639.00	30.66	0.00	0.05	579.00	584.31	579.00	95.38	0.00	0.16	13.00	0.00	0.00	60.00	59.92	540529.00	0.57	607.01	609.00
14	3	3	9793.00	17112.00	150.35	0	Spot (Block14, Row3, Column3)	733.66	720.00	129.60	0.01	0.18	557.00	560.72	557.00	93.29	0.00	0.17	95.00	27.00	0.00	163.00	176.66	456334.00	1.85	640.11	651.00
14	4	3	10091.00	17108.00	153.75	0	Spot (Block14, Row3, Column4)	666.49	667.00	69.55	0.00	0.10	520.00	563.43	520.00	1148.87	0.03	2.04	0.00	0.00	0.00	147.00	146.49	431886.00	0.09	582.83	588.00
14	5	3	10387.00	17077.00	161.45	0	Spot (Block14, Row3, Column5)	696.41	613.00	553.83	0.06	0.80	515.00	518.30	515.00	38.29	0.00	0.07	95.00	72.00	0.00	98.00	181.41	504199.00	4.65	579.98	560.50
14	6	3	10702.00	17104.00	147.00	-50	Spot (Block14, Row3, Column6)	676.30	578.00	687.73	0.07	1.02	509.00	512.49	509.00	44.47	0.00	0.09	69.00	30.00	0.00	69.00	167.30	398339.00	3.68	569.85	566.50
14	7	3	11029.00	17128.00	147.25	0	Spot (Block14, Row3, Column7)	737.45	635.00	491.75	0.06	0.67	492.00	496.81	492.00	39.04	0.00	0.08	84.00	74.00	0.00	143.00	245.45	437308.00	6.16	582.92	559.00
14	8	3	11363.00	17076.00	127.65	0	Spot (Block14, Row3, Column8)	521.99	519.00	28.32	0.00	0.05	476.00	477.86	476.00	41.17	0.00	0.09	51.00	13.00	0.00	43.00	45.99	228111.00	1.07	495.27	495.00
14	1	4	9205.00	17402.00	142.05	0	Spot (Block14, Row4, Column1)	914.01	906.50	113.38	0.00	0.12	658.00	652.36	658.00	75.65	0.00	0.12	93.00	81.00	0.00	248.50	256.01	504534.00	3.46	753.36	733.00
14	2	4	9456.00	17435.00	172.55	0	Spot (Block14, Row4, Column2)	609.80	610.00	28.73	0.00	0.05	575.00	581.18	575.00	52.99	0.00	0.09	25.00	0.00	0.00	35.00	34.80	505523.00	0.54	592.20	596.00
14	3	4	9807.00	17409.00	141.35	0	Spot (Block14, Row4, Column3)	1429.89	1398.00	283.35	0.01	0.20	532.00	533.47	532.00	43.70	0.00	0.08	100.00	100.00	0.00	866.00	897.89	776428.00	20.51	820.08	779.50
14	4	4	10101.00	17373.00	166.30	0	Spot (Block14, Row4, Column4)	596.67	590.00	53.01	0.00	0.09	505.00	509.54	505.00	38.68	0.00	0.08	84.00	54.00	0.00	85.00	91.67	458839.00	2.25	546.27	546.00
14	5	4	10384.00	17398.00	174.05	0	Spot (Block14, Row4, Column5)	537.57	538.00	28.85	0.00	0.05	491.00	492.76	491.00	35.31	0.00	0.07	66.00	19.00	0.00	47.00	46.57	455321.00	1.27	514.39	519.00
14	6	4	10690.00	17382.00	212.55	0	Spot (Block14, Row4, Column6)	564.14	566.00	47.94	0.00	0.08	481.00	516.38	481.00	762.92	0.03	1.48	0.00	0.00	0.00	85.00	83.14	727746.00	0.06	525.42	514.00
14	7	4	11019.00	17419.00	159.90	0	Spot (Block14, Row4, Column7)	679.59	687.00	97.89	0.00	0.14	476.00	509.35	476.00	736.58	0.03	1.45	0.00	0.00	0.00	211.00	203.59	478433.00	0.23	565.58	559.00
14	8	4	11301.00	17419.00	145.50	0	Spot (Block14, Row4, Column8)	3303.11	3189.00	1068.21	0.02	0.32	467.00	468.77	467.00	48.99	0.00	0.10	100.00	100.00	0.00	2722.00	2836.11	1905892.00	57.86	1204.37	1075.00
14	1	5	9201.00	17702.00	98.60	0	Spot (Block14, Row5, Column1)	862.40	861.00	86.14	0.00	0.10	643.00	644.81	643.00	146.45	0.00	0.23	76.00	23.00	0.00	218.00	219.40	217324.00	1.49	724.88	722.00
14	2	5	9487.00	17712.00	196.40	0	Spot (Block14, Row5, Column2)	683.35	676.00	131.51	0.00	0.19	584.00	588.67	584.00	45.18	0.00	0.08	77.00	50.00	0.00	92.00	99.35	748955.00	2.10	652.85	601.50
14	3	5	9767.00	17681.00	284.25	0	Spot (Block14, Row5, Column3)	595.65	598.00	44.93	0.00	0.08	538.00	540.47	538.00	47.14	0.00	0.09	63.00	15.00	0.00	60.00	57.65	1400977.00	1.17	552.29	551.00
14	4	5	10117.00	17715.00	160.25	0	Spot (Block14, Row5, Column4)	593.76	592.00	47.39	0.00	0.08	486.00	488.47	486.00	39.83	0.00	0.08	92.00	74.00	0.00	106.00	107.76	420380.00	2.64	514.12	503.50
14	5	5	10408.00	17709.00	141.35	0	Spot (Block14, Row5, Column5)	2104.40	2148.50	612.49	0.01	0.29	465.00	468.29	465.00	38.28	0.00	0.08	100.00	100.00	0.00	1683.50	1639.40	1140584.00	42.74	899.84	834.00
14	6	5	10661.00	17692.00	204.70	0	Spot (Block14, Row5, Column6)	512.64	516.00	39.06	0.00	0.08	459.00	494.73	459.00	752.38	0.03	1.52	0.00	0.00	0.00	57.00	53.64	609018.00	0.02	474.83	476.00
14	7	5	11003.00	17704.00	147.00	-50	Spot (Block14, Row5, Column7)	490.50	483.00	31.22	0.01	0.06	459.00	488.84	459.00	721.17	0.03	1.48	0.00	0.00	0.00	24.00	31.50	289888.00	0.00	488.65	482.00
14	8	5	11308.00	17715.00	146.90	0	Spot (Block14, Row5, Column8)	913.55	894.00	205.08	0.01	0.22	447.00	449.54	447.00	36.77	0.00	0.08	99.00	99.00	0.00	447.00	466.55	537168.00	12.62	572.81	556.50
14	1	6	9204.00	18004.00	147.60	0	Spot (Block14, Row6, Column1)	757.54	756.00	46.05	0.00	0.06	630.00	631.02	630.00	42.70	0.00	0.07	96.00	82.00	0.00	126.00	127.54	449223.00	2.96	689.25	689.00
14	2	6	9480.00	18023.00	228.60	0	Spot (Block14, Row6, Column2)	645.15	644.00	34.75	0.00	0.05	581.00	579.42	581.00	52.42	0.00	0.09	62.00	13.00	0.00	63.00	64.15	968370.00	1.25	616.40	616.00
14	3	6	9798.00	18004.00	157.10	0	Spot (Block14, Row6, Column3)	985.74	952.00	205.21	0.02	0.21	517.00	517.66	517.00	49.51	0.00	0.10	100.00	99.00	0.00	435.00	468.74	673261.00	9.45	676.45	669.00
14	4	6	10099.00	18009.00	175.80	0	Spot (Block14, Row6, Column4)	621.95	617.00	56.13	0.00	0.09	480.00	482.15	480.00	40.09	0.00	0.08	97.00	84.00	0.00	137.00	141.95	539851.00	3.49	533.03	529.00
14	5	6	10407.00	18015.00	138.00	0	Spot (Block14, Row6, Column5)	2140.38	2220.00	515.34	0.02	0.24	458.00	461.19	458.00	35.38	0.00	0.08	100.00	100.00	0.00	1762.00	1682.38	1104437.00	47.46	921.77	868.00
14	6	6	10703.00	18004.00	147.00	-50	Spot (Block14, Row6, Column6)	503.69	503.00	18.65	0.00	0.04	450.00	452.43	450.00	30.63	0.00	0.07	88.00	32.00	0.00	53.00	53.69	296675.00	1.67	496.82	497.00
14	7	6	11010.00	18012.00	158.55	0	Spot (Block14, Row6, Column7)	682.63	681.00	72.59	0.00	0.11	461.00	461.29	461.00	32.38	0.00	0.07	99.00	97.00	0.00	220.00	221.63	475111.00	6.84	529.05	524.00
14	8	6	11315.00	18010.00	148.25	0	Spot (Block14, Row6, Column8)	854.92	838.00	204.87	0.01	0.24	454.00	455.79	454.00	34.27	0.00	0.08	99.00	99.00	0.00	384.00	400.92	511242.00	11.64	576.69	547.00
14	1	7	9202.00	18306.00	147.00	-50	Spot (Block14, Row7, Column1)	644.56	647.00	22.05	0.00	0.03	638.00	710.79	638.00	302.10	0.05	0.43	0.00	0.00	0.00	9.00	6.56	380933.00	-0.22	637.22	639.00
14	2	7	9502.00	18306.00	147.00	-50	Spot (Block14, Row7, Column2)	613.18	609.00	32.71	0.00	0.05	586.00	584.19	586.00	64.58	0.00	0.11	14.00	0.00	0.00	23.00	27.18	361776.00	0.45	599.99	593.50
14	3	7	9802.00	18305.00	147.00	-50	Spot (Block14, Row7, Column3)	517.48	522.00	31.97	0.00	0.06	514.00	514.51	514.00	48.09	0.00	0.09	5.00	0.00	0.00	8.00	3.48	304796.00	0.06	489.35	493.00
14	4	7	10034.00	18272.00	227.05	0	Spot (Block14, Row7, Column4)	515.18	513.00	30.09	0.00	0.06	480.00	483.04	480.00	36.77	0.00	0.08	45.00	10.00	0.00	33.00	35.18	764019.00	0.87	491.71	495.00
14	5	7	10415.00	18309.00	183.95	0	Spot (Block14, Row7, Column5)	532.51	535.00	32.85	0.00	0.06	464.00	464.22	464.00	30.96	0.00	0.07	84.00	60.00	0.00	71.00	68.51	507486.00	2.21	489.05	488.00
14	6	7	10694.00	18308.00	146.80	0	Spot (Block14, Row7, Column6)	530.45	534.00	29.56	0.00	0.06	456.00	458.23	456.00	30.84	0.00	0.07	90.00	67.00	0.00	78.00	74.45	311375.00	2.34	495.46	496.00
14	7	7	11008.00	18304.00	99.20	0	Spot (Block14, Row7, Column7)	750.21	754.00	88.08	0.00	0.12	469.00	470.36	469.00	33.33	0.00	0.07	100.00	100.00	0.00	285.00	281.21	188302.00	8.40	578.96	566.50
14	8	7	11308.00	18306.00	120.50	0	Spot (Block14, Row7, Column8)	976.83	1013.50	106.81	0.02	0.11	490.00	497.20	490.00	62.35	0.01	0.13	100.00	99.00	0.00	523.50	486.83	377057.00	7.69	658.64	649.00
14	1	8	9203.00	18613.00	160.25	0	Spot (Block14, Row8, Column1)	63575.96	65535.00	7196.85	0.01	0.11	689.00	824.23	689.00	848.74	0.08	1.03	100.00	100.00	90.14	64846.00	62886.96	45139364.00	73.94	17126.85	13931.00
14	2	8	9532.00	18601.00	91.65	0	Spot (Block14, Row8, Column2)	935.17	704.00	901.57	0.12	0.96	571.00	603.60	571.00	232.75	0.02	0.39	20.00	9.00	0.00	133.00	364.17	197320.00	1.42	662.23	662.50
14	3	8	9796.00	18611.00	158.15	0	Spot (Block14, Row8, Column3)	811.87	796.00	126.46	0.01	0.16	543.00	544.25	543.00	44.20	0.00	0.08	100.00	93.00	0.00	253.00	268.87	558568.00	6.05	619.71	613.00
14	4	8	10108.00	18615.00	152.55	0	Spot (Block14, Row8, Column4)	633.81	633.50	39.67	0.00	0.06	515.00	515.42	515.00	41.38	0.00	0.08	97.00	81.00	0.00	118.50	118.81	404371.00	2.86	560.89	560.00
14	5	8	10403.00	18605.00	147.00	-50	Spot (Block14, Row8, Column5)	504.86	507.50	30.25	0.00	0.06	490.00	491.59	490.00	33.55	0.00	0.07	29.00	2.00	0.00	17.50	14.86	296857.00	0.40	511.24	510.00
14	6	8	10701.00	18597.00	194.95	0	Spot (Block14, Row8, Column6)	550.88	550.50	33.90	0.00	0.06	478.00	476.79	478.00	29.50	0.00	0.06	88.00	65.00	0.00	72.50	72.88	589442.00	2.51	498.45	497.50
14	7	8	11003.00	18610.00	166.45	0	Spot (Block14, Row8, Column7)	629.11	635.00	48.65	0.00	0.08	491.00	495.27	491.00	54.89	0.00	0.11	96.00	68.00	0.00	144.00	138.11	483153.00	2.44	540.54	542.00
14	8	8	11313.00	18608.00	125.60	0	Spot (Block14, Row8, Column8)	13115.87	12523.00	5293.74	0.02	0.40	525.00	531.71	525.00	70.97	0.01	0.13	100.00	100.00	0.00	11998.00	12590.87	5482434.00	177.31	3260.11	2999.00
15	1	1	13707.00	16504.00	170.70	0	Spot (Block15, Row1, Column1)	64220.57	65535.00	5454.12	0.01	0.08	2271.00	2371.14	2271.00	535.03	0.02	0.23	100.00	100.00	91.62	63264.00	61949.57	52083416.00	115.60	18704.20	16120.00
15	2	1	14001.00	16502.00	185.70	0	Spot (Block15, Row1, Column2)	2607.14	2558.00	365.54	0.01	0.14	2174.00	2243.20	2174.00	494.59	0.01	0.22	37.00	8.00	0.00	384.00	433.14	2523713.00	0.74	2339.38	2292.00
15	3	1	14297.00	16505.00	137.30	0	Spot (Block15, Row1, Column3)	2396.40	2311.50	316.07	0.02	0.13	1880.00	1914.48	1880.00	314.37	0.01	0.16	67.00	34.00	0.00	431.50	516.40	1226959.00	1.53	2119.08	2131.00
15	4	1	14601.00	16505.00	126.95	0	Spot (Block15, Row1, Column4)	2104.38	2073.00	222.30	0.01	0.11	1657.00	1695.91	1657.00	229.65	0.01	0.14	85.00	40.00	0.00	416.00	447.38	898572.00	1.78	1913.04	1888.50
15	5	1	14911.00	16494.00	160.10	0	Spot (Block15, Row1, Column5)	2317.27	2300.00	394.28	0.00	0.17	1594.00	1623.24	1594.00	225.46	0.01	0.14	90.00	69.00	0.00	706.00	723.27	1635996.00	3.08	1895.23	1878.00
15	6	1	15205.00	16505.00	147.00	-50	Spot (Block15, Row1, Column6)	1855.44	1837.00	226.69	0.00	0.12	1580.00	1583.87	1580.00	189.39	0.00	0.12	58.00	28.00	0.00	257.00	275.44	1092857.00	1.43	1665.71	1645.50
15	7	1	15520.00	16500.00	115.55	0	Spot (Block15, Row1, Column7)	3066.29	2815.50	1422.27	0.04	0.46	1498.00	1515.30	1498.00	153.56	0.00	0.10	100.00	98.00	0.00	1317.50	1568.29	1067068.00	10.10	2019.68	2036.00
15	8	1	15808.00	16499.00	182.65	0	Spot (Block15, Row1, Column8)	1981.65	1971.00	270.70	0.00	0.14	1349.00	1368.14	1349.00	149.11	0.01	0.11	99.00	88.00	0.00	622.00	632.65	1850864.00	4.11	1599.30	1592.00
15	1	2	13706.00	16820.00	178.00	0	Spot (Block15, Row2, Column1)	2548.12	2514.50	252.51	0.01	0.10	2262.00	2309.93	2262.00	373.28	0.01	0.16	36.00	4.00	0.00	252.50	286.12	2252538.00	0.64	2405.19	2374.50
15	2	2	13990.00	16808.00	122.50	0	Spot (Block15, Row2, Column2)	2747.71	2612.00	837.90	0.02	0.30	2017.00	2053.42	2017.00	274.68	0.01	0.13	88.00	57.00	0.00	595.00	730.71	1099085.00	2.53	2406.79	2425.50
15	3	2	14289.00	16831.00	165.30	0	Spot (Block15, Row2, Column3)	2172.87	2171.00	247.81	0.00	0.11	1764.00	1794.62	1764.00	233.96	0.01	0.13	73.00	38.00	0.00	407.00	408.87	1649210.00	1.62	2004.22	1992.00
15	4	2	14592.00	16807.00	128.70	0	Spot (Block15, Row2, Column4)	1932.80	1916.50	157.35	0.00	0.08	1597.00	1609.36	1597.00	170.01	0.00	0.11	84.00	45.00	0.00	319.50	335.80	858164.00	1.90	1788.16	1775.50
15	5	2	14914.00	16801.00	111.45	0	Spot (Block15, Row2, Column5)	1846.38	1829.00	187.49	0.00	0.10	1415.00	1425.05	1415.00	179.14	0.00	0.13	88.00	64.00	0.00	414.00	431.38	594535.00	2.35	1604.21	1575.00
15	6	2	15205.00	16805.00	147.00	-50	Spot (Block15, Row2, Column6)	1321.86	1290.50	130.18	0.01	0.10	1294.00	1306.84	1294.00	192.71	0.00	0.15	14.00	1.00	0.00	-3.50	27.86	777251.00	0.08	1294.43	1229.00
15	7	2	15493.00	16767.00	186.35	0	Spot (Block15, Row2, Column7)	1633.39	1627.00	119.81	0.00	0.07	1369.00	1350.20	1369.00	217.44	0.01	0.16	66.00	6.00	0.00	258.00	264.39	1595818.00	1.30	1520.33	1508.50
15	8	2	15805.00	16805.00	147.00	-50	Spot (Block15, Row2, Column8)	1370.48	1369.50	114.20	0.00	0.08	1221.00	1242.57	1221.00	169.92	0.01	0.14	38.00	5.00	0.00	148.50	149.48	808583.00	0.75	1301.61	1300.00
15	1	3	13703.00	17103.00	150.25	0	Spot (Block15, Row3, Column1)	3066.98	2966.50	439.81	0.01	0.14	2058.00	2096.98	2058.00	312.69	0.01	0.15	100.00	81.00	0.00	908.50	1008.98	1895393.00	3.10	2507.54	2531.00
15	2	3	14000.00	17103.00	124.70	0	Spot (Block15, Row3, Column2)	2195.62	2146.00	299.47	0.01	0.14	1807.00	1830.34	1807.00	236.98	0.01	0.13	77.00	22.00	0.00	339.00	388.62	913380.00	1.54	2030.49	2028.00
15	3	3	14291.00	17100.00	153.15	0	Spot (Block15, Row3, Column3)	2300.65	2224.00	281.36	0.01	0.12	1652.00	1670.36	1652.00	193.26	0.00	0.12	98.00	88.00	0.00	572.00	648.65	1483920.00	3.26	1913.11	1904.00
15	4	3	14610.00	17089.00	164.55	0	Spot (Block15, Row3, Column4)	1967.90	1947.50	208.04	0.00	0.11	1579.00	1593.17	1579.00	168.03	0.00	0.11	88.00	54.00	0.00	368.50	388.90	1475923.00	2.23	1769.56	1787.00
15	5	3	14903.00	17113.00	164.30	0	Spot (Block15, Row3, Column5)	2021.64	1965.00	305.09	0.01	0.15	1428.00	1436.75	1428.00	170.98	0.00	0.12	97.00	81.00	0.00	537.00	593.64	1508141.00	3.42	1632.73	1614.50
15	6	3	15205.00	17106.00	147.00	-50	Spot (Block15, Row3, Column6)	1291.53	1290.00	106.22	0.00	0.08	1150.00	1179.17	1150.00	170.07	0.01	0.14	38.00	3.00	0.00	140.00	141.53	759420.00	0.66	1239.86	1229.00
15	7	3	15505.00	17105.00	147.00	-50	Spot (Block15, Row3, Column7)	1144.82	1136.00	89.34	0.00	0.08	1041.00	1065.85	1041.00	134.27	0.01	0.13	30.00	6.00	0.00	95.00	103.82	673152.00	0.59	1063.91	1056.00
15	8	3	15803.00	17131.00	140.10	0	Spot (Block15, Row3, Column8)	1143.12	1126.00	121.38	0.01	0.11	1043.00	1050.97	1043.00	99.45	0.00	0.09	41.00	5.00	0.00	83.00	100.12	606997.00	0.93	1091.68	1095.00
15	1	4	13701.00	17401.00	158.25	0	Spot (Block15, Row4, Column1)	2222.87	2156.00	278.33	0.01	0.13	1783.00	1831.25	1783.00	278.84	0.01	0.15	67.00	24.00	0.00	373.00	439.87	1542675.00	1.40	1994.86	1982.00
15	2	4	14014.00	17387.00	155.50	0	Spot (Block15, Row4, Column2)	1739.58	1719.00	155.20	0.01	0.09	1580.00	1593.57	1580.00	196.67	0.00	0.12	42.00	7.00	0.00	139.00	159.58	1158559.00	0.74	1634.17	1608.50
15	3	4	14306.00	17405.00	149.05	0	Spot (Block15, Row4, Column3)	2657.35	2684.00	454.35	0.00	0.17	1429.00	1457.02	1429.00	163.91	0.01	0.11	100.00	100.00	0.00	1255.00	1228.35	1618328.00	7.32	1828.62	1820.00
15	4	4	14612.00	17378.00	191.95	0	Spot (Block15, Row4, Column4)	1507.72	1499.00	91.96	0.00	0.06	1393.00	1405.31	1393.00	150.96	0.00	0.11	29.00	5.00	0.00	106.00	114.72	1563507.00	0.68	1478.33	1485.00
15	5	4	14893.00	17394.00	176.15	0	Spot (Block15, Row4, Column5)	1689.69	1667.00	169.77	0.01	0.10	1341.00	1354.58	1341.00	149.31	0.00	0.11	92.00	56.00	0.00	326.00	348.69	1468342.00	2.24	1482.76	1483.00
15	6	4	15205.00	17405.00	193.35	0	Spot (Block15, Row4, Column6)	1800.42	1784.00	207.45	0.00	0.12	1204.00	1218.67	1204.00	131.11	0.01	0.11	99.00	96.00	0.00	580.00	596.42	1906650.00	4.44	1401.31	1390.00
15	7	4	15503.00	17427.00	153.00	0	Spot (Block15, Row4, Column7)	1641.56	1491.00	479.11	0.04	0.29	1089.00	1094.00	1089.00	128.31	0.00	0.12	96.00	86.00	0.00	402.00	552.56	1050597.00	4.27	1331.18	1308.00
15	8	4	15805.00	17415.00	149.50	0	Spot (Block15, Row4, Column8)	3478.46	3427.00	952.02	0.01	0.27	1012.00	1026.65	1012.00	90.74	0.01	0.09	100.00	100.00	0.00	2415.00	2466.46	2111425.00	27.02	1671.37	1604.00
15	1	5	13708.00	17711.00	101.20	0	Spot (Block15, Row5, Column1)	2347.53	2300.00	263.47	0.01	0.11	1661.00	1696.64	1661.00	202.42	0.01	0.12	98.00	87.00	0.00	639.00	686.53	612706.00	3.22	1938.17	1930.50
15	2	5	14003.00	17708.00	180.70	0	Spot (Block15, Row5, Column2)	1780.47	1740.50	220.19	0.01	0.12	1488.00	1500.37	1488.00	123.02	0.00	0.08	81.00	51.00	0.00	252.50	292.47	1630913.00	2.28	1617.79	1596.50
15	3	5	14292.00	17717.00	180.75	0	Spot (Block15, Row5, Column3)	1726.01	1688.50	199.49	0.01	0.12	1394.00	1396.43	1394.00	117.72	0.00	0.08	87.00	62.00	0.00	294.50	332.01	1584480.00	2.80	1512.58	1490.50
15	4	5	14614.00	17708.00	166.45	0	Spot (Block15, Row5, Column4)	1579.40	1582.00	116.75	0.00	0.07	1276.00	1286.67	1276.00	108.23	0.00	0.08	96.00	82.00	0.00	306.00	303.40	1212977.00	2.70	1422.85	1416.00
15	5	5	14909.00	17708.00	147.00	0	Spot (Block15, Row5, Column5)	6204.30	6232.00	2581.36	0.00	0.42	1225.00	1242.21	1225.00	114.01	0.01	0.09	100.00	100.00	0.00	5007.00	4979.30	3666743.00	43.52	2392.46	2301.00
15	6	5	15215.00	17700.00	189.35	0	Spot (Block15, Row5, Column6)	1387.29	1375.00	122.08	0.00	0.09	1196.00	1203.00	1196.00	81.01	0.00	0.07	80.00	54.00	0.00	179.00	191.29	1392844.00	2.28	1232.10	1235.00
15	7	5	15509.00	17701.00	173.45	0	Spot (Block15, Row5, Column7)	1547.96	1504.00	162.65	0.01	0.11	1186.00	1178.60	1186.00	98.92	0.00	0.08	99.00	85.00	0.00	318.00	361.96	1298738.00	3.73	1348.94	1331.00
15	8	5	15805.00	17717.00	151.50	0	Spot (Block15, Row5, Column8)	1955.00	1837.00	597.64	0.03	0.31	1044.00	1068.61	1044.00	111.58	0.01	0.10	98.00	96.00	0.00	793.00	911.00	1235563.00	7.94	1382.87	1330.50
15	1	6	13704.00	18015.00	177.90	0	Spot (Block15, Row6, Column1)	2068.83	2074.00	194.30	0.00	0.09	1694.00	1747.20	1694.00	240.47	0.01	0.14	70.00	34.00	0.00	380.00	374.83	1822639.00	1.34	1838.90	1816.00
15	2	6	13993.00	17994.00	222.30	0	Spot (Block15, Row6, Column2)	1746.59	1738.00	150.08	0.00	0.09	1501.00	1515.31	1501.00	124.75	0.00	0.08	78.00	48.00	0.00	237.00	245.59	2469677.00	1.85	1652.15	1601.00
15	3	6	14300.00	18003.00	163.00	0	Spot (Block15, Row6, Column3)	2490.19	2453.50	585.45	0.01	0.24	1397.00	1406.59	1397.00	216.87	0.00	0.15	100.00	91.00	0.00	1056.50	1093.19	1827797.00	5.00	1689.86	1687.00
15	4	6	14602.00	18003.00	173.40	0	Spot (Block15, Row6, Column4)	1687.22	1662.00	168.37	0.01	0.10	1260.00	1284.68	1260.00	213.02	0.01	0.17	90.00	43.00	0.00	402.00	427.22	1410515.00	1.89	1443.28	1443.00
15	5	6	14908.00	18007.00	146.65	0	Spot (Block15, Row6, Column5)	5078.40	4960.00	1933.92	0.01	0.38	1211.00	1222.43	1211.00	98.42	0.00	0.08	100.00	100.00	0.00	3749.00	3867.40	2991179.00	39.18	2148.24	2014.00
15	6	6	15201.00	17993.00	200.60	0	Spot (Block15, Row6, Column6)	1434.36	1436.00	138.34	0.00	0.10	1194.00	1203.06	1194.00	92.53	0.00	0.08	84.00	67.00	0.00	242.00	240.36	1633736.00	2.50	1272.38	1272.00
15	7	6	15512.00	17988.00	214.60	0	Spot (Block15, Row6, Column7)	1476.72	1476.00	145.41	0.00	0.10	1193.00	1192.25	1193.00	79.37	0.00	0.07	90.00	79.00	0.00	283.00	283.72	1938933.00	3.58	1304.19	1287.00
15	8	6	15796.00	18014.00	186.05	0	Spot (Block15, Row6, Column8)	1351.17	1354.00	118.37	0.00	0.09	1051.00	1068.98	1051.00	114.32	0.01	0.11	94.00	74.00	0.00	303.00	300.17	1317389.00	2.47	1176.22	1179.00
15	1	7	13711.00	18299.00	161.35	0	Spot (Block15, Row7, Column1)	2100.56	2080.00	193.67	0.00	0.09	1882.00	1980.75	1882.00	504.76	0.02	0.25	7.00	0.00	0.00	198.00	218.56	1518705.00	0.24	1916.51	1898.50
15	2	7	14009.00	18303.00	188.40	0	Spot (Block15, Row7, Column2)	1742.68	1713.00	146.48	0.01	0.08	1555.00	1592.31	1555.00	197.38	0.01	0.12	37.00	7.00	0.00	158.00	187.68	1739192.00	0.76	1641.35	1621.00
15	3	7	14305.00	18307.00	147.00	-50	Spot (Block15, Row7, Column3)	1546.59	1543.00	56.35	0.00	0.04	1428.00	1444.91	1428.00	224.63	0.01	0.16	5.00	0.00	0.00	115.00	118.59	909394.00	0.45	1547.86	1543.00
15	4	7	14599.00	18311.00	189.60	0	Spot (Block15, Row7, Column4)	1410.90	1416.00	81.03	0.00	0.06	1309.00	1332.90	1309.00	217.19	0.01	0.16	4.00	0.00	0.00	107.00	101.90	1426421.00	0.36	1326.50	1329.00
15	5	7	14912.00	18318.00	191.65	0	Spot (Block15, Row7, Column5)	1449.51	1449.50	92.08	0.00	0.06	1250.00	1253.51	1250.00	84.43	0.00	0.07	90.00	63.00	0.00	199.50	199.51	1498794.00	2.32	1318.98	1317.00
15	6	7	15215.00	18314.00	193.20	0	Spot (Block15, Row7, Column6)	1440.33	1435.00	100.69	0.00	0.07	1233.00	1235.36	1233.00	86.77	0.00	0.07	93.00	64.00	0.00	202.00	207.33	1523873.00	2.36	1307.14	1306.00
15	7	7	15503.00	18305.00	129.80	0	Spot (Block15, Row7, Column7)	1645.14	1592.00	224.16	0.01	0.14	1208.00	1211.69	1208.00	74.95	0.00	0.06	100.00	96.00	0.00	384.00	437.14	743603.00	5.78	1358.27	1349.00
15	8	7	15805.00	18314.00	105.85	0	Spot (Block15, Row7, Column8)	2010.52	2075.50	259.34	0.01	0.13	1129.00	1122.44	1129.00	125.00	0.00	0.11	100.00	100.00	0.00	946.50	881.52	579029.00	7.10	1460.26	1459.50
15	1	8	13703.00	18609.00	162.30	0	Spot (Block15, Row8, Column1)	63317.03	65535.00	7747.92	0.01	0.12	2647.50	2744.29	2647.50	818.60	0.02	0.30	100.00	100.00	89.18	62887.50	60669.53	46221880.00	74.00	19795.12	14976.50
15	2	8	14033.00	18615.00	105.15	0	Spot (Block15, Row8, Column2)	2982.50	2437.00	2375.15	0.09	0.80	1933.00	2021.41	1933.00	507.94	0.02	0.25	49.00	14.00	0.00	504.00	1049.50	855978.00	1.89	2276.53	2245.00
15	3	8	14291.00	18617.00	155.65	0	Spot (Block15, Row8, Column3)	2245.93	2208.00	320.32	0.01	0.14	1697.00	1721.10	1697.00	246.17	0.01	0.14	84.00	54.00	0.00	511.00	548.93	1500278.00	2.13	1877.27	1819.50
15	4	8	14605.00	18619.00	188.15	0	Spot (Block15, Row8, Column4)	1824.89	1794.00	165.20	0.01	0.09	1533.00	1547.97	1533.00	190.73	0.00	0.12	75.00	22.00	0.00	261.00	291.89	1808466.00	1.45	1616.18	1620.00
15	5	8	14896.00	18630.00	178.95	0	Spot (Block15, Row8, Column5)	1580.03	1570.00	95.56	0.00	0.06	1415.00	1422.66	1415.00	134.25	0.00	0.09	57.00	13.00	0.00	155.00	165.03	1422025.00	1.17	1497.77	1486.50
15	6	8	15213.00	18605.00	157.30	0	Spot (Block15, Row8, Column6)	1806.06	1794.00	156.98	0.00	0.09	1350.00	1350.50	1350.00	96.38	0.00	0.07	100.00	97.00	0.00	444.00	456.06	1226312.00	4.73	1549.70	1530.00
15	7	8	15503.00	18612.00	157.85	0	Spot (Block15, Row8, Column7)	1635.47	1615.50	148.32	0.01	0.09	1293.00	1303.92	1293.00	99.77	0.00	0.08	99.00	92.00	0.00	322.50	342.47	1131745.00	3.32	1465.75	1475.00
15	8	8	15817.00	18606.00	125.00	0	Spot (Block15, Row8, Column8)	11104.26	11233.50	3259.16	0.01	0.29	1201.00	1204.11	1201.00	119.94	0.00	0.10	100.00	100.00	0.00	10032.50	9903.26	4597165.00	82.54	3871.48	3586.00
16	1	1	18208.00	16498.00	167.00	0	Spot (Block16, Row1, Column1)	64447.08	65535.00	4445.68	0.01	0.07	5021.00	5100.31	5021.00	739.13	0.01	0.14	100.00	100.00	91.60	60514.00	59426.08	49882548.00	80.29	23237.91	21747.00
16	2	1	18504.00	16501.00	171.25	0	Spot (Block16, Row1, Column2)	7325.17	7237.00	1131.77	0.01	0.15	4882.00	4960.54	4882.00	654.01	0.01	0.13	97.00	84.00	0.00	2355.00	2443.17	5999318.00	3.62	5669.11	5672.50
16	3	1	18812.00	16499.00	195.50	0	Spot (Block16, Row1, Column3)	5750.27	5677.00	688.32	0.01	0.12	4753.00	4803.98	4753.00	530.20	0.00	0.11	71.00	42.00	0.00	924.00	997.27	6216037.00	1.78	5162.79	5096.00
16	4	1	19103.00	16507.00	180.60	0	Spot (Block16, Row1, Column4)	6732.98	6494.00	1088.47	0.02	0.16	4755.50	4779.78	4755.50	515.93	0.00	0.11	94.00	76.00	0.00	1738.50	1977.48	6160673.00	3.79	5306.59	5268.00
16	5	1	19407.00	16508.00	164.45	0	Spot (Block16, Row1, Column5)	7921.39	7360.00	1634.90	0.03	0.21	4835.00	4858.48	4835.00	519.63	0.00	0.11	99.00	94.00	0.00	2525.00	3086.39	5917277.00	5.89	5738.29	5760.00
16	6	1	19721.00	16501.00	112.05	0	Spot (Block16, Row1, Column6)	7354.26	7009.50	1430.54	0.02	0.19	5018.00	5054.12	5018.00	528.92	0.00	0.10	99.00	86.00	0.00	1991.50	2336.26	2397490.00	4.35	5856.92	5872.00
16	7	1	20013.00	16500.00	114.80	0	Spot (Block16, Row1, Column7)	10756.28	10579.00	1772.97	0.01	0.16	5184.00	5226.65	5184.00	558.92	0.00	0.11	100.00	100.00	0.00	5395.00	5572.28	3710916.00	9.89	7179.43	7076.50
16	8	1	20314.00	16497.00	193.75	0	Spot (Block16, Row1, Column8)	6992.49	6934.00	871.91	0.00	0.12	5419.50	5468.20	5419.50	578.54	0.00	0.11	87.00	65.00	0.00	1514.50	1572.99	7412037.00	2.63	5956.58	5924.50
16	1	2	18216.00	16796.00	149.40	0	Spot (Block16, Row2, Column1)	5579.44	5524.00	617.85	0.00	0.11	4870.00	4921.81	4870.00	615.44	0.00	0.13	51.00	23.00	0.00	654.00	709.44	3414615.00	1.07	5122.84	5047.00
16	2	2	18510.00	16800.00	143.75	0	Spot (Block16, Row2, Column2)	6478.72	6314.00	891.02	0.01	0.14	4812.00	4854.77	4812.00	517.14	0.00	0.11	95.00	75.00	0.00	1502.00	1666.72	3666957.00	3.14	5417.57	5445.50
16	3	2	18801.00	16804.00	199.80	0	Spot (Block16, Row2, Column3)	5932.55	5839.00	642.92	0.01	0.11	4813.00	4853.86	4813.00	507.67	0.00	0.10	81.00	50.00	0.00	1026.00	1119.55	6715649.00	2.12	5400.52	5366.00
16	4	2	19113.00	16807.00	201.85	0	Spot (Block16, Row2, Column4)	6082.12	6031.00	769.07	0.00	0.13	4879.00	4914.63	4879.00	538.15	0.00	0.11	80.00	52.00	0.00	1152.00	1203.12	7049183.00	2.17	5402.19	5422.00
16	5	2	19410.00	16805.00	165.55	0	Spot (Block16, Row2, Column5)	8510.97	8460.50	1375.72	0.00	0.16	4923.00	4944.52	4923.00	514.87	0.00	0.10	100.00	99.00	0.00	3537.50	3587.97	6485359.00	6.93	6141.89	6135.00
16	6	2	19703.00	16806.00	200.50	0	Spot (Block16, Row2, Column6)	5919.38	5871.50	671.37	0.00	0.11	4948.00	4990.68	4948.00	500.00	0.00	0.10	71.00	47.00	0.00	923.50	971.38	6759932.00	1.86	5489.29	5490.00
16	7	2	20008.00	16799.00	201.05	0	Spot (Block16, Row2, Column7)	5848.17	5760.50	593.59	0.01	0.10	5021.00	5079.67	5021.00	514.66	0.01	0.10	67.00	33.00	0.00	739.50	827.17	6713695.00	1.49	5283.13	5237.00
16	8	2	20305.00	16804.00	140.70	0	Spot (Block16, Row2, Column8)	6051.94	5939.00	722.70	0.01	0.12	5207.00	5244.36	5207.00	528.80	0.00	0.10	61.00	34.00	0.00	732.00	844.94	3237786.00	1.53	5626.26	5566.00
16	1	3	18208.00	17108.00	163.70	0	Spot (Block16, Row3, Column1)	7432.99	7404.00	1173.25	0.00	0.16	4850.00	4894.76	4850.00	549.36	0.00	0.11	98.00	90.00	0.00	2554.00	2582.99	5507844.00	4.62	5613.08	5530.50
16	2	3	18507.00	17105.00	175.95	0	Spot (Block16, Row3, Column2)	6143.63	6013.00	659.82	0.01	0.11	4916.50	4958.39	4916.50	519.77	0.00	0.10	84.00	55.00	0.00	1096.50	1227.13	5301949.00	2.28	5519.15	5500.00
16	3	3	18809.00	17100.00	161.90	0	Spot (Block16, Row3, Column3)	6992.31	6763.00	1351.58	0.01	0.19	4988.00	5059.28	4988.00	564.93	0.01	0.11	97.00	76.00	0.00	1775.00	2004.31	5097397.00	3.42	5725.21	5741.00
16	4	3	19108.00	17106.00	170.55	0	Spot (Block16, Row3, Column4)	8364.19	7995.50	1775.88	0.02	0.21	5040.00	5082.64	5040.00	549.70	0.00	0.11	99.00	95.00	0.00	2955.50	3324.19	6758265.00	5.97	5994.62	5929.00
16	5	3	19406.00	17108.00	177.35	0	Spot (Block16, Row3, Column5)	6991.48	6590.00	1944.17	0.03	0.28	5056.00	5076.74	5056.00	534.70	0.00	0.11	93.00	72.00	0.00	1534.00	1935.48	6166482.00	3.58	5586.00	5479.00
16	6	3	19709.00	17103.00	202.05	0	Spot (Block16, Row3, Column6)	6159.36	6116.00	646.75	0.00	0.11	5031.00	5081.17	5031.00	517.36	0.00	0.10	83.00	53.00	0.00	1085.00	1128.36	7138701.00	2.08	5394.29	5419.00
16	7	3	20012.00	17106.00	183.20	0	Spot (Block16, Row3, Column7)	6311.00	6218.50	753.92	0.01	0.12	5050.00	5119.59	5050.00	518.07	0.01	0.10	84.00	58.00	0.00	1168.50	1261.00	5932344.00	2.30	5516.24	5539.00
16	8	3	20308.00	17100.00	197.75	0	Spot (Block16, Row3, Column8)	5990.58	5913.50	621.15	0.01	0.10	5140.00	5188.60	5140.00	520.85	0.00	0.10	65.00	36.00	0.00	773.50	850.58	6637559.00	1.54	5425.09	5463.50
16	1	4	18208.00	17406.00	176.25	0	Spot (Block16, Row4, Column1)	8207.83	7797.00	1767.88	0.02	0.22	4986.00	5027.70	4986.00	589.05	0.00	0.12	98.00	90.00	0.00	2811.00	3221.83	7099774.00	5.40	5901.34	5914.00
16	2	4	18523.00	17404.00	224.05	0	Spot (Block16, Row4, Column2)	6224.56	6186.00	950.16	0.00	0.15	5092.00	5155.02	5092.00	590.12	0.01	0.11	73.00	46.00	0.00	1094.00	1132.56	8969598.00	1.81	5598.89	5591.00
16	3	4	18804.00	17403.00	151.30	0	Spot (Block16, Row4, Column3)	22713.13	21567.00	8454.07	0.02	0.37	5105.00	5182.96	5105.00	611.11	0.01	0.12	100.00	100.00	0.00	16462.00	17608.13	14286560.00	28.69	9188.71	8665.00
16	4	4	19096.00	17405.00	200.60	0	Spot (Block16, Row4, Column4)	6110.89	6028.50	642.06	0.01	0.11	5071.00	5128.89	5071.00	564.01	0.00	0.11	73.00	42.00	0.00	957.50	1039.89	6978639.00	1.74	5521.00	5482.00
16	5	4	19397.00	17393.00	188.15	0	Spot (Block16, Row4, Column5)	6287.99	6234.50	689.99	0.00	0.11	5093.50	5137.11	5093.50	566.31	0.00	0.11	82.00	50.00	0.00	1141.00	1194.49	6287992.00	2.03	5391.27	5369.50
16	6	4	19712.00	17411.00	203.75	0	Spot (Block16, Row4, Column6)	7407.53	7270.50	1260.31	0.01	0.17	5207.00	5258.98	5207.00	573.96	0.00	0.11	97.00	88.00	0.00	2063.50	2200.53	8755702.00	3.74	6032.65	5985.00
16	7	4	20007.00	17404.00	163.85	0	Spot (Block16, Row4, Column7)	7531.59	7261.00	1353.43	0.02	0.18	5252.00	5288.92	5252.00	560.75	0.00	0.11	97.00	86.00	0.00	2009.00	2279.59	5633630.00	4.00	6006.24	6029.50
16	8	4	20307.00	17408.00	163.15	0	Spot (Block16, Row4, Column8)	7943.43	7851.00	1174.29	0.01	0.15	5189.00	5234.47	5189.00	528.24	0.00	0.10	99.00	96.00	0.00	2662.00	2754.43	5830480.00	5.13	6055.89	6086.00
16	1	5	18210.00	17696.00	103.85	0	Spot (Block16, Row5, Column1)	11354.75	9486.00	7807.08	0.08	0.69	5198.50	5227.71	5198.50	597.52	0.00	0.11	100.00	99.00	1.08	4287.50	6156.25	3145265.00	10.25	7004.53	6879.00
16	2	5	18508.00	17706.00	199.90	0	Spot (Block16, Row5, Column2)	6498.69	6402.00	743.33	0.01	0.11	5253.00	5302.14	5253.00	567.42	0.00	0.11	81.00	50.00	0.00	1149.00	1245.69	7389012.00	2.11	5732.40	5769.00
16	3	5	18806.00	17705.00	196.85	0	Spot (Block16, Row5, Column3)	6922.66	6785.00	852.13	0.01	0.12	5184.00	5258.55	5184.00	584.49	0.01	0.11	93.00	74.00	0.00	1601.00	1738.66	7594154.00	2.85	5928.20	5958.00
16	4	5	19110.00	17706.00	191.05	0	Spot (Block16, Row5, Column4)	6661.25	6535.00	833.37	0.01	0.13	5081.00	5143.11	5081.00	582.83	0.01	0.11	92.00	63.00	0.00	1454.00	1580.25	6854422.00	2.60	5670.24	5647.00
16	5	5	19405.00	17702.00	148.10	0	Spot (Block16, Row5, Column5)	29693.79	28129.00	12493.16	0.02	0.42	5180.00	5244.47	5180.00	641.61	0.01	0.12	100.00	100.00	0.17	22949.00	24513.79	17727196.00	38.11	10835.10	10338.00
16	6	5	19711.00	17696.00	187.60	0	Spot (Block16, Row5, Column6)	6768.30	6690.50	729.96	0.01	0.11	5376.00	5435.64	5376.00	614.84	0.00	0.11	85.00	54.00	0.00	1314.50	1392.30	6727695.00	2.17	5942.72	5858.00
16	7	5	20008.00	17709.00	181.70	0	Spot (Block16, Row5, Column7)	6421.20	6329.00	654.20	0.01	0.10	5327.00	5381.43	5327.00	582.81	0.00	0.11	77.00	40.00	0.00	1002.00	1094.20	5946031.00	1.78	5869.00	5911.50
16	8	5	20308.00	17706.00	148.75	0	Spot (Block16, Row5, Column8)	9770.82	9471.00	2200.50	0.01	0.23	5210.00	5250.50	5210.00	535.52	0.00	0.10	99.00	97.00	0.00	4261.00	4560.82	5930890.00	8.44	6665.00	6560.00
16	1	6	18212.00	18009.00	199.85	0	Spot (Block16, Row6, Column1)	6621.73	6527.00	769.93	0.01	0.12	5206.00	5267.63	5206.00	581.48	0.01	0.11	88.00	62.00	0.00	1321.00	1415.73	7515663.00	2.33	5779.15	5715.00
16	2	6	18515.00	17999.00	210.95	0	Spot (Block16, Row6, Column2)	6664.59	6671.00	744.05	0.00	0.11	5276.00	5341.89	5276.00	572.84	0.01	0.11	87.00	59.00	0.00	1395.00	1388.59	8437371.00	2.31	5827.96	5738.00
16	3	6	18804.00	18002.00	158.85	0	Spot (Block16, Row6, Column3)	12407.16	11764.00	3912.83	0.02	0.32	5278.00	5338.69	5278.00	561.42	0.00	0.11	100.00	100.00	0.00	6486.00	7129.16	8635381.00	12.59	6931.80	6963.00
16	4	6	19109.00	18009.00	189.40	0	Spot (Block16, Row6, Column4)	7231.26	7096.00	969.00	0.01	0.13	5198.00	5261.95	5198.00	604.38	0.01	0.11	95.00	79.00	0.00	1898.00	2033.26	7267416.00	3.26	6035.58	6029.00
16	5	6	19408.00	18002.00	148.15	0	Spot (Block16, Row6, Column5)	19843.27	19354.50	6661.87	0.01	0.34	5216.00	5278.09	5216.00	626.62	0.01	0.12	100.00	100.00	0.00	14138.50	14627.27	11945649.00	23.24	8723.40	8368.50
16	6	6	19705.00	17989.00	193.05	0	Spot (Block16, Row6, Column6)	6213.31	6221.00	627.61	0.00	0.10	5286.00	5325.37	5286.00	574.73	0.00	0.11	63.00	37.00	0.00	935.00	927.31	6536403.00	1.54	5695.42	5598.00
16	7	6	20006.00	18007.00	171.50	0	Spot (Block16, Row6, Column7)	7727.42	7631.50	1202.93	0.01	0.16	5236.00	5286.79	5236.00	560.16	0.00	0.11	98.00	87.00	0.00	2395.50	2491.42	6336483.00	4.36	6138.78	6170.00
16	8	6	20316.00	18001.00	169.05	0	Spot (Block16, Row6, Column8)	7249.29	7104.00	1111.23	0.01	0.15	5220.00	5258.19	5220.00	520.75	0.00	0.10	94.00	79.00	0.00	1884.00	2029.29	5792185.00	3.82	5834.08	5849.00
16	1	7	18216.00	18303.00	203.40	0	Spot (Block16, Row7, Column1)	6449.65	6426.00	700.75	0.00	0.11	5228.00	5332.09	5228.00	715.45	0.01	0.13	70.00	39.00	0.00	1198.00	1221.65	7571888.00	1.56	5616.62	5540.00
16	2	7	18510.00	18305.00	197.00	0	Spot (Block16, Row7, Column2)	6206.13	6139.00	651.44	0.00	0.10	5258.00	5327.61	5258.00	560.44	0.01	0.11	67.00	39.00	0.00	881.00	948.13	6820533.00	1.57	5688.50	5666.00
16	3	7	18811.00	18309.00	217.25	0	Spot (Block16, Row7, Column3)	6176.29	6116.00	569.40	0.00	0.09	5237.50	5299.37	5237.50	535.33	0.01	0.10	71.00	40.00	0.00	878.50	938.79	8313286.00	1.64	5690.14	5581.50
16	4	7	19109.00	18298.00	202.05	0	Spot (Block16, Row7, Column4)	6280.62	6277.50	704.21	0.00	0.11	5158.00	5205.36	5158.00	494.02	0.00	0.09	79.00	55.00	0.00	1119.50	1122.62	7285517.00	2.18	5611.35	5571.00
16	5	7	19414.00	18315.00	210.40	0	Spot (Block16, Row7, Column5)	6324.34	6259.50	606.92	0.00	0.10	5112.50	5167.05	5112.50	513.29	0.00	0.10	87.00	57.00	0.00	1147.00	1211.84	7956024.00	2.25	5610.26	5573.00
16	6	7	19708.00	18302.00	195.75	0	Spot (Block16, Row7, Column6)	6280.13	6177.00	654.46	0.01	0.10	5071.00	5116.13	5071.00	490.61	0.00	0.10	87.00	60.00	0.00	1106.00	1209.13	6801382.00	2.37	5505.21	5420.00
16	7	7	20002.00	18302.00	171.60	0	Spot (Block16, Row7, Column7)	7672.33	7469.00	1447.50	0.01	0.19	5090.50	5129.64	5090.50	487.71	0.00	0.10	97.00	89.00	0.00	2378.50	2581.83	6268290.00	5.21	5852.26	5871.00
16	8	7	20313.00	18305.00	150.25	0	Spot (Block16, Row7, Column8)	8008.60	7891.00	865.64	0.01	0.11	5198.00	5259.17	5198.00	524.99	0.01	0.10	99.00	99.00	0.00	2693.00	2810.60	4949316.00	5.24	6277.63	6323.00
16	1	8	18203.00	18605.00	158.15	0	Spot (Block16, Row8, Column1)	64663.04	65535.00	4143.69	0.01	0.06	5483.00	5576.15	5483.00	759.63	0.01	0.14	100.00	100.00	93.59	60052.00	59180.04	44359264.00	77.78	24997.79	21717.00
16	2	8	18510.00	18603.00	193.85	0	Spot (Block16, Row8, Column2)	6574.68	6557.00	721.52	0.00	0.11	5434.00	5506.30	5434.00	635.71	0.01	0.12	71.00	40.00	0.00	1123.00	1140.68	7002037.00	1.68	5918.50	5811.00
16	3	8	18808.00	18602.00	170.40	0	Spot (Block16, Row8, Column3)	7457.98	7213.00	1216.32	0.01	0.16	5230.50	5297.68	5230.50	504.01	0.01	0.10	98.00	89.00	0.00	1982.50	2227.48	6048424.00	4.29	6026.18	6065.50
16	4	8	19110.00	18601.00	174.70	0	Spot (Block16, Row8, Column4)	6593.87	6482.00	730.93	0.01	0.11	5105.00	5166.39	5105.00	451.58	0.01	0.09	96.00	75.00	0.00	1377.00	1488.87	5624569.00	3.16	5658.75	5677.00
16	5	8	19399.00	18600.00	188.75	0	Spot (Block16, Row8, Column5)	6018.03	5971.00	575.36	0.00	0.10	5086.50	5137.11	5086.50	448.45	0.00	0.09	76.00	49.00	0.00	884.50	931.53	6024044.00	1.96	5577.70	5500.00
16	6	8	19707.00	18605.00	184.70	0	Spot (Block16, Row8, Column6)	6704.08	6598.00	969.36	0.01	0.14	5026.00	5065.35	5026.00	440.33	0.00	0.09	96.00	82.00	0.00	1572.00	1678.08	6395688.00	3.72	5676.84	5638.50
16	7	8	20020.00	18599.00	182.35	0	Spot (Block16, Row8, Column7)	6459.92	6407.00	827.54	0.00	0.13	5052.50	5083.88	5052.50	455.22	0.00	0.09	89.00	68.00	0.00	1354.50	1407.42	6046486.00	3.02	5607.77	5629.50
16	8	8	20317.00	18596.00	126.35	0	Spot (Block16, Row8, Column8)	17470.02	17758.00	3606.55	0.01	0.21	5252.00	5300.00	5252.00	510.23	0.00	0.10	100.00	100.00	0.00	12506.00	12218.02	7477167.00	23.85	8640.01	8196.00
17	1	1	4705.00	21011.00	167.00	0	Spot (Block17, Row1, Column1)	64871.20	65535.00	3013.55	0.00	0.05	13209.00	13418.45	13209.00	1521.10	0.01	0.11	100.00	100.00	93.80	52326.00	51662.20	50210820.00	33.83	30831.85	28279.00
17	2	1	5006.00	21015.00	145.85	0	Spot (Block17, Row1, Column2)	18221.83	18043.00	2381.33	0.00	0.13	12918.00	13080.24	12918.00	1277.53	0.01	0.10	100.00	98.00	0.00	5125.00	5303.83	10513996.00	4.02	14919.38	14712.00
17	3	1	5322.00	21027.00	197.60	0	Spot (Block17, Row1, Column3)	16583.67	15590.50	3915.05	0.03	0.24	12983.00	13152.32	12983.00	1419.31	0.01	0.11	81.00	44.00	0.27	2607.50	3600.67	18474212.00	2.42	14082.25	13938.00
17	4	1	5607.00	21018.00	180.85	0	Spot (Block17, Row1, Column4)	16903.63	16729.00	1923.04	0.00	0.11	13292.00	13515.95	13292.00	1509.94	0.01	0.11	89.00	56.00	0.00	3437.00	3611.63	15551342.00	2.24	14573.53	14571.50
17	5	1	5908.00	21014.00	147.35	0	Spot (Block17, Row1, Column5)	45163.53	44213.00	16745.32	0.01	0.37	13662.50	13958.26	13662.50	1516.99	0.01	0.11	100.00	100.00	23.44	30550.50	31501.03	26782112.00	20.57	20494.56	20114.50
17	6	1	6201.00	21014.00	149.70	0	Spot (Block17, Row1, Column6)	33538.46	31588.50	10337.05	0.03	0.31	14087.00	14397.70	14087.00	1566.74	0.01	0.11	100.00	100.00	0.82	17501.50	19451.46	20525532.00	12.22	18908.50	18453.00
17	7	1	6516.00	21011.00	111.90	0	Spot (Block17, Row1, Column7)	55176.77	57944.50	10421.65	0.02	0.19	14611.00	14822.71	14611.00	1244.37	0.01	0.08	100.00	100.00	34.05	43333.50	40565.77	17987644.00	32.43	27476.07	26561.00
17	8	1	6823.00	21008.00	204.70	0	Spot (Block17, Row1, Column8)	18260.70	17996.00	1375.54	0.01	0.08	15441.50	15603.10	15441.50	1624.44	0.00	0.10	86.00	31.00	0.00	2554.50	2819.20	21748484.00	1.64	16514.26	16476.00
17	1	2	4691.00	21309.00	114.75	0	Spot (Block17, Row2, Column1)	15423.72	15044.00	2120.72	0.01	0.14	12921.00	13085.62	12921.00	1406.80	0.01	0.11	88.00	12.00	0.00	2123.00	2502.72	5336608.00	1.66	14092.82	14128.00
17	2	2	5002.00	21317.00	133.95	0	Spot (Block17, Row2, Column2)	19218.05	19026.00	2300.44	0.00	0.12	12889.00	13056.41	12889.00	1403.50	0.01	0.11	100.00	98.00	0.00	6137.00	6329.05	9205446.00	4.39	15448.63	15461.00
17	3	2	5313.00	21319.00	209.35	0	Spot (Block17, Row2, Column3)	15586.91	15575.00	985.95	0.00	0.06	13040.00	13150.52	13040.00	749.83	0.00	0.06	99.00	88.00	0.00	2535.00	2546.91	19436876.00	3.25	14342.75	14232.00
17	4	2	5614.00	21309.00	235.90	0	Spot (Block17, Row2, Column4)	16890.42	16645.00	1913.27	0.01	0.11	13659.00	13770.84	13659.00	892.60	0.00	0.06	97.00	85.00	0.00	2986.00	3231.42	27058448.00	3.49	14978.33	14534.00
17	5	2	5915.00	21315.00	148.55	0	Spot (Block17, Row2, Column5)	28751.26	28266.00	5718.09	0.01	0.20	14124.00	14333.79	14124.00	1343.02	0.01	0.09	100.00	100.00	0.00	14142.00	14627.26	17250752.00	10.74	18532.35	17931.00
17	6	2	6205.00	21312.00	218.40	0	Spot (Block17, Row2, Column6)	16747.70	16575.50	1029.46	0.00	0.06	14158.00	14467.01	14158.00	1836.66	0.01	0.13	74.00	17.00	0.00	2417.50	2589.70	22843840.00	1.24	15472.06	15175.00
17	7	2	6516.00	21303.00	205.70	0	Spot (Block17, Row2, Column7)	17582.22	17102.00	2031.74	0.01	0.12	14273.50	14466.47	14273.50	1532.03	0.01	0.11	88.00	43.00	0.00	2828.50	3308.72	21133838.00	2.03	15465.80	15498.00
17	8	2	6815.00	21312.00	139.90	0	Spot (Block17, Row2, Column8)	16584.74	16473.00	903.36	0.00	0.05	14770.00	14911.66	14770.00	1587.48	0.00	0.11	55.00	9.00	0.00	1703.00	1814.74	8740160.00	1.05	15905.97	15813.50
17	1	3	4710.00	21619.00	148.15	0	Spot (Block17, Row3, Column1)	30473.63	28331.50	10714.82	0.03	0.35	12610.00	12739.82	12610.00	1048.87	0.00	0.08	100.00	100.00	0.00	15721.50	17863.63	18223236.00	16.91	16800.88	16238.00
17	2	3	5014.00	21617.00	207.30	0	Spot (Block17, Row3, Column2)	15096.21	15047.50	831.54	0.00	0.06	12822.00	12920.49	12822.00	748.84	0.00	0.06	98.00	82.00	0.00	2225.50	2274.21	18507952.00	2.91	13908.21	13974.50
17	3	3	5309.00	21609.00	195.35	0	Spot (Block17, Row3, Column3)	16869.14	16391.00	2966.21	0.01	0.18	13417.00	13525.54	13417.00	819.38	0.00	0.06	99.00	85.00	0.00	2974.00	3452.14	18286150.00	4.08	14758.66	14770.50
17	4	3	5616.00	21620.00	192.90	0	Spot (Block17, Row3, Column4)	19286.92	18428.00	2924.61	0.02	0.15	14269.00	14390.10	14269.00	1274.67	0.00	0.09	99.00	83.00	0.00	4159.00	5017.92	20309140.00	3.84	16207.45	15939.50
17	5	3	5923.00	21621.00	173.45	0	Spot (Block17, Row3, Column5)	19376.13	18302.50	5359.08	0.02	0.28	14625.50	14793.82	14625.50	1330.09	0.00	0.09	97.00	72.00	0.48	3677.00	4750.63	16237196.00	3.45	16578.30	16475.00
17	6	3	6204.00	21626.00	209.75	0	Spot (Block17, Row3, Column6)	17268.64	17060.00	1142.74	0.01	0.07	14485.50	14657.46	14485.50	1525.15	0.01	0.10	89.00	37.00	0.00	2574.50	2783.14	21672122.00	1.71	15948.57	15666.00
17	7	3	6513.00	21615.00	163.70	0	Spot (Block17, Row3, Column7)	24841.74	22628.00	7492.86	0.04	0.30	14264.00	14525.46	14264.00	1883.65	0.01	0.13	99.00	80.00	0.27	8364.00	10577.74	18432576.00	5.48	16986.83	16315.00
17	8	3	6797.00	21611.00	206.35	0	Spot (Block17, Row3, Column8)	17060.87	16521.50	3707.36	0.01	0.22	14577.00	14779.84	14577.00	1765.32	0.01	0.12	55.00	11.00	0.17	1944.50	2483.87	20643648.00	1.29	16526.42	15600.00
17	1	4	4701.00	21911.00	185.50	0	Spot (Block17, Row4, Column1)	17354.45	16547.50	3469.14	0.02	0.20	12326.00	12457.92	12326.00	1228.75	0.00	0.10	99.00	80.00	0.00	4221.50	5028.45	16799108.00	3.98	14019.67	13824.50
17	2	4	5000.00	21917.00	214.40	0	Spot (Block17, Row4, Column2)	14990.59	14927.00	636.21	0.00	0.04	12743.00	12906.30	12743.00	1448.27	0.01	0.11	90.00	16.00	0.00	2184.00	2247.59	19637668.00	1.44	13844.60	13820.00
17	3	4	5313.00	21915.00	144.10	0	Spot (Block17, Row4, Column3)	36753.18	35895.00	10517.90	0.01	0.29	13598.50	13840.21	13598.50	1839.70	0.01	0.13	100.00	100.00	1.76	22296.50	23154.68	20912572.00	12.45	20066.86	19313.00
17	4	4	5611.00	21907.00	217.10	0	Spot (Block17, Row4, Column4)	17390.28	16956.50	2779.58	0.01	0.16	14483.50	14726.54	14483.50	2135.85	0.01	0.15	67.00	5.00	0.07	2473.00	2906.78	23546428.00	1.25	15769.56	15807.00
17	5	4	5893.00	21904.00	224.85	0	Spot (Block17, Row4, Column5)	17823.80	17514.50	2360.47	0.01	0.13	14811.00	15061.98	14811.00	1587.20	0.01	0.11	84.00	33.00	0.00	2703.50	3012.80	25951440.00	1.74	16417.63	15536.00
17	6	4	6207.00	21911.00	175.95	0	Spot (Block17, Row4, Column6)	25423.30	25667.50	3091.83	0.00	0.12	14697.00	14841.83	14697.00	1328.34	0.00	0.09	100.00	100.00	0.00	10970.50	10726.30	22067424.00	7.97	17974.43	17889.00
17	7	4	6508.00	21913.00	146.75	0	Spot (Block17, Row4, Column7)	35995.87	33516.00	12334.56	0.03	0.34	14439.00	14629.54	14439.00	1263.58	0.01	0.09	100.00	100.00	2.22	19077.00	21556.87	21057588.00	16.91	19710.23	19577.00
17	8	4	6807.00	21923.00	143.60	0	Spot (Block17, Row4, Column8)	27196.07	26761.00	4428.61	0.01	0.16	14585.00	14806.19	14585.00	1459.75	0.01	0.10	100.00	99.00	0.00	12176.00	12611.07	15148210.00	8.49	19274.67	18883.50
17	1	5	4696.00	22222.00	102.15	0	Spot (Block17, Row5, Column1)	17524.74	18030.50	1720.54	0.01	0.10	12095.00	12261.92	12095.00	1463.30	0.01	0.12	97.00	86.00	0.00	5935.50	5429.74	4661580.00	3.60	14503.34	14156.00
17	2	5	5010.00	22209.00	211.35	0	Spot (Block17, Row5, Column2)	14554.17	14480.00	711.62	0.00	0.05	12530.50	12682.81	12530.50	1449.00	0.01	0.11	79.00	16.00	0.00	1949.50	2023.67	18527460.00	1.29	13417.58	13256.00
17	3	5	5324.00	22209.00	211.75	0	Spot (Block17, Row5, Column3)	16200.18	15953.50	1036.00	0.01	0.06	13630.00	13965.42	13630.00	2239.09	0.01	0.16	53.00	2.00	0.00	2323.50	2570.18	20768608.00	1.00	14665.50	14689.50
17	4	5	5608.00	22209.00	189.40	0	Spot (Block17, Row5, Column4)	17752.49	17595.00	1259.77	0.00	0.07	14390.50	14703.31	14390.50	2334.91	0.01	0.16	78.00	12.00	0.00	3204.50	3361.99	17912262.00	1.31	16741.14	16295.50
17	5	5	5914.00	22216.00	144.30	0	Spot (Block17, Row5, Column5)	57713.20	65535.00	10026.77	0.06	0.17	14716.00	15054.13	14716.00	2008.22	0.01	0.13	100.00	100.00	51.40	50819.00	42997.20	32896768.00	21.24	26162.13	25152.00
17	6	5	6209.00	22208.00	184.05	0	Spot (Block17, Row5, Column6)	17863.97	17531.00	2216.49	0.01	0.12	14551.00	14790.19	14551.00	1517.25	0.01	0.10	95.00	47.00	0.00	2980.00	3312.97	17024364.00	2.03	16340.38	16261.00
17	7	5	6518.00	22216.00	196.15	0	Spot (Block17, Row5, Column7)	18228.06	17985.00	1634.09	0.01	0.09	14279.00	14517.54	14279.00	1471.20	0.01	0.10	96.00	69.00	0.00	3706.00	3949.06	19832110.00	2.52	16150.61	16057.00
17	8	5	6809.00	22211.00	148.35	0	Spot (Block17, Row5, Column8)	44044.26	43321.00	15708.86	0.01	0.36	14589.00	14788.25	14589.00	1476.26	0.01	0.10	100.00	99.00	19.27	28732.00	29455.26	26514756.00	19.82	20702.52	19723.00
17	1	6	4707.00	22530.00	201.55	0	Spot (Block17, Row6, Column1)	14026.86	13997.00	661.82	0.00	0.05	11933.00	12160.00	11933.00	1607.72	0.01	0.13	75.00	5.00	0.00	2064.00	2093.86	16186996.00	1.16	13133.08	13050.50
17	2	6	5023.00	22511.00	194.70	0	Spot (Block17, Row6, Column2)	16313.17	15518.00	4567.25	0.02	0.28	12445.00	12654.32	12445.00	1483.15	0.01	0.12	96.00	54.00	0.19	3073.00	3868.17	17504036.00	2.47	14119.63	14239.50
17	3	6	5301.00	22511.00	139.60	0	Spot (Block17, Row6, Column3)	46792.26	48740.50	13406.47	0.02	0.29	13150.00	13481.21	13150.00	1732.09	0.01	0.13	100.00	100.00	12.83	35590.50	33642.26	24799956.00	19.23	23721.12	22509.50
17	4	6	5609.00	22515.00	183.45	0	Spot (Block17, Row6, Column4)	17976.35	17867.50	2051.89	0.00	0.11	13733.00	13972.90	13733.00	2009.16	0.01	0.14	82.00	51.00	0.00	4134.50	4243.35	17041584.00	1.99	15633.72	15234.50
17	5	6	5909.00	22513.00	144.90	0	Spot (Block17, Row6, Column5)	57601.49	65535.00	10471.90	0.06	0.18	14042.00	14348.36	14042.00	2033.93	0.01	0.14	100.00	100.00	52.01	51493.00	43559.49	33005900.00	21.27	25228.79	24191.00
17	6	6	6209.00	22508.00	192.65	0	Spot (Block17, Row6, Column6)	17858.79	16943.00	2757.12	0.02	0.15	13922.00	14135.60	13922.00	1518.38	0.01	0.11	90.00	49.00	0.00	3021.00	3936.79	18769596.00	2.45	15346.54	15196.00
17	7	6	6510.00	22512.00	147.85	0	Spot (Block17, Row6, Column7)	36017.91	35547.00	11676.12	0.01	0.32	13737.00	14024.60	13737.00	1727.57	0.01	0.12	100.00	100.00	0.84	21810.00	22280.91	21394644.00	12.73	19361.55	18816.50
17	8	6	6817.00	22512.00	145.15	0	Spot (Block17, Row6, Column8)	36970.70	38125.50	12485.49	0.01	0.34	14228.00	14443.46	14228.00	1826.16	0.01	0.13	100.00	100.00	1.58	23897.50	22742.70	21073312.00	12.34	20852.16	20093.50
17	1	7	4714.00	22807.00	196.05	0	Spot (Block17, Row7, Column1)	14546.05	13926.00	3220.26	0.02	0.22	11907.00	12061.26	11907.00	1016.20	0.01	0.08	97.00	49.00	0.00	2019.00	2639.05	15797006.00	2.45	13041.80	12946.00
17	2	7	5009.00	22818.00	222.80	0	Spot (Block17, Row7, Column2)	13914.15	13817.50	1905.64	0.00	0.14	11978.00	12138.27	11978.00	1129.39	0.01	0.09	88.00	22.00	0.07	1839.50	1936.15	19785908.00	1.57	13070.55	12634.00
17	3	7	5311.00	22818.00	220.35	0	Spot (Block17, Row7, Column3)	14453.38	14396.00	602.72	0.00	0.04	12612.00	12860.66	12612.00	1936.52	0.01	0.15	42.00	0.00	0.00	1784.00	1841.38	20133544.00	0.82	13463.29	13503.00
17	4	7	5617.00	22817.00	207.80	0	Spot (Block17, Row7, Column4)	14746.32	14760.00	684.06	0.00	0.05	12891.00	13085.78	12891.00	1665.88	0.01	0.13	59.00	1.00	0.00	1869.00	1855.32	18049500.00	1.00	14086.77	13955.50
17	5	7	5923.00	22810.00	204.75	0	Spot (Block17, Row7, Column5)	16418.84	16314.50	1086.13	0.00	0.07	13352.00	13527.84	13352.00	1318.57	0.01	0.10	96.00	62.00	0.00	2962.50	3066.84	19571250.00	2.19	14803.50	14816.00
17	6	7	6210.00	22818.00	208.55	0	Spot (Block17, Row7, Column6)	16550.39	16572.50	1077.45	0.00	0.07	13370.00	13581.07	13370.00	1447.04	0.01	0.11	95.00	60.00	0.00	3202.50	3180.39	20456272.00	2.05	14904.20	14857.00
17	7	7	6499.00	22810.00	151.70	0	Spot (Block17, Row7, Column7)	32581.18	31239.00	9909.88	0.02	0.30	13380.00	13643.12	13380.00	1459.00	0.01	0.11	100.00	100.00	0.16	17859.00	19201.18	20558720.00	12.98	18113.76	17815.50
17	8	7	6811.00	22813.00	147.00	-50	Spot (Block17, Row7, Column8)	13654.56	13544.00	592.15	0.00	0.04	14067.50	14246.59	14067.50	1546.07	0.01	0.11	0.00	0.00	0.00	-523.50	-412.94	8015227.00	-0.38	13767.11	13817.00
17	1	8	4698.00	23118.00	156.25	0	Spot (Block17, Row8, Column1)	64793.61	65535.00	3632.60	0.00	0.06	12054.00	12265.47	12054.00	1318.96	0.01	0.11	100.00	100.00	94.77	53481.00	52739.61	43347328.00	39.83	31719.41	29103.00
17	2	8	5016.00	23113.00	207.00	0	Spot (Block17, Row8, Column2)	14340.11	14217.50	847.77	0.00	0.06	12109.00	12338.26	12109.00	1325.21	0.01	0.11	87.00	28.00	0.00	2108.50	2231.11	17466252.00	1.51	12981.35	13020.00
17	3	8	5306.00	23115.00	147.75	0	Spot (Block17, Row8, Column3)	28622.66	26236.00	10414.82	0.04	0.36	12474.00	12705.39	12474.00	1695.52	0.01	0.13	100.00	96.00	0.34	13762.00	16148.66	17087728.00	9.39	16286.89	16169.00
17	4	8	5615.00	23110.00	194.55	0	Spot (Block17, Row8, Column4)	15344.52	15091.00	1691.06	0.01	0.11	12813.00	13008.61	12813.00	1579.89	0.01	0.12	77.00	25.00	0.00	2278.00	2531.52	16480013.00	1.48	13967.90	13948.50
17	5	8	5909.00	23134.00	188.35	0	Spot (Block17, Row8, Column5)	15226.60	15116.00	907.18	0.00	0.06	13286.00	13455.72	13286.00	1563.66	0.01	0.12	63.00	10.00	0.00	1830.00	1940.60	15120011.00	1.13	14384.17	14245.00
17	6	8	6215.00	23106.00	201.20	0	Spot (Block17, Row8, Column6)	16354.06	16417.00	1171.99	0.00	0.07	13509.00	13822.78	13509.00	2437.12	0.01	0.18	62.00	3.00	0.00	2908.00	2845.06	18839880.00	1.04	14795.50	14614.00
17	7	8	6509.00	23113.00	165.30	0	Spot (Block17, Row8, Column7)	21180.80	20929.00	3855.87	0.01	0.18	13860.50	14002.28	13860.50	1279.73	0.00	0.09	99.00	91.00	0.00	7068.50	7320.30	16139772.00	5.61	15813.43	15698.50
17	8	8	6819.00	23118.00	126.15	0	Spot (Block17, Row8, Column8)	48061.31	49553.00	10955.08	0.01	0.23	15006.00	15246.71	15006.00	1843.73	0.01	0.12	100.00	100.00	9.43	34547.00	33055.31	20378036.00	17.80	24499.10	22216.00
18	1	1	9209.00	21008.00	169.85	0	Spot (Block18, Row1, Column1)	64731.59	65535.00	3781.74	0.01	0.06	13104.00	13262.40	13104.00	813.17	0.01	0.06	100.00	100.00	94.27	52431.00	51627.59	51980004.00	63.29	30156.05	27946.00
18	2	1	9496.00	21013.00	177.90	0	Spot (Block18, Row1, Column2)	15817.33	15579.00	1126.36	0.01	0.07	13053.00	13168.02	13053.00	757.91	0.00	0.06	98.00	92.00	0.00	2526.00	2764.33	14014155.00	3.50	14341.20	14489.00
18	3	1	9809.00	21016.00	179.90	0	Spot (Block18, Row1, Column3)	15565.75	15610.50	965.96	0.00	0.06	13033.00	13101.73	13033.00	602.23	0.00	0.05	98.00	89.00	0.00	2577.50	2532.75	14133702.00	4.09	14147.51	14095.00
18	4	1	10096.00	21010.00	177.45	0	Spot (Block18, Row1, Column4)	15714.98	15518.50	1292.19	0.01	0.08	13060.00	13124.10	13060.00	643.46	0.00	0.05	97.00	85.00	0.00	2458.50	2654.98	13829185.00	4.03	14147.64	14090.50
18	5	1	10405.00	21011.00	176.20	0	Spot (Block18, Row1, Column5)	15678.77	15646.50	1106.10	0.00	0.07	12952.00	13040.90	12952.00	651.80	0.00	0.05	99.00	93.00	0.00	2694.50	2726.77	13609174.00	4.05	14188.66	14195.50
18	6	1	10700.00	21008.00	197.30	0	Spot (Block18, Row1, Column6)	15960.77	15860.00	1236.22	0.00	0.08	13010.00	13070.07	13010.00	670.64	0.00	0.05	99.00	91.00	0.00	2850.00	2950.77	17572812.00	4.31	14281.61	14340.50
18	7	1	11016.00	21008.00	121.10	0	Spot (Block18, Row1, Column7)	18968.41	18956.00	1725.05	0.00	0.09	13123.00	13175.08	13123.00	668.82	0.00	0.05	100.00	100.00	0.00	5833.00	5845.41	7340775.00	8.66	15214.15	15148.00
18	8	1	11306.00	21013.00	198.00	0	Spot (Block18, Row1, Column8)	15802.62	15668.00	1146.54	0.00	0.07	13122.50	13203.78	13122.50	636.45	0.00	0.05	99.00	87.00	0.00	2545.50	2680.12	17556716.00	4.08	14367.22	14205.50
18	1	2	9211.00	21310.00	125.65	0	Spot (Block18, Row2, Column1)	15018.27	14894.00	744.96	0.00	0.05	13123.00	13218.88	13123.00	739.97	0.00	0.06	95.00	65.00	0.00	1771.00	1895.27	6322691.00	2.43	13902.27	13883.00
18	2	2	9507.00	21308.00	140.40	0	Spot (Block18, Row2, Column2)	16722.90	16779.00	1181.09	0.00	0.07	13139.50	13236.51	13139.50	666.44	0.00	0.05	99.00	96.00	0.00	3639.50	3583.40	8963473.00	5.23	14895.55	14618.50
18	3	2	9798.00	21306.00	202.50	0	Spot (Block18, Row2, Column3)	15060.43	14979.00	786.62	0.00	0.05	13077.00	13177.15	13077.00	657.73	0.00	0.05	96.00	80.00	0.00	1902.00	1983.43	17500212.00	2.86	13981.66	13941.00
18	4	2	10103.00	21310.00	198.45	0	Spot (Block18, Row2, Column4)	15569.06	15484.00	919.24	0.00	0.06	13003.50	13091.22	13003.50	620.25	0.00	0.05	99.00	92.00	0.00	2480.50	2565.56	17328364.00	3.99	14279.58	14188.00
18	5	2	10409.00	21315.00	165.75	0	Spot (Block18, Row2, Column5)	18709.45	18521.00	1817.13	0.00	0.10	13064.00	13112.29	13064.00	649.81	0.00	0.05	100.00	99.00	0.00	5457.00	5645.45	14256600.00	8.61	15201.64	15089.00
18	6	2	10704.00	21310.00	179.95	0	Spot (Block18, Row2, Column6)	15888.44	15715.00	1038.25	0.00	0.07	13194.50	13253.34	13194.50	701.82	0.00	0.05	99.00	89.00	0.00	2520.50	2693.94	14394926.00	3.75	14533.09	14377.00
18	7	2	11004.00	21306.00	180.60	0	Spot (Block18, Row2, Column7)	16018.16	15912.00	854.44	0.00	0.05	13366.00	13446.92	13366.00	716.26	0.00	0.05	100.00	94.00	0.00	2546.00	2652.16	14592546.00	3.59	14743.43	14759.00
18	8	2	11304.00	21305.00	146.70	0	Spot (Block18, Row2, Column8)	14933.91	14883.00	718.71	0.00	0.05	13354.00	13420.28	13354.00	652.51	0.00	0.05	90.00	63.00	0.00	1529.00	1579.91	8751269.00	2.32	14266.26	14276.00
18	1	3	9210.00	21614.00	169.35	0	Spot (Block18, Row3, Column1)	17353.23	17102.50	1764.06	0.01	0.10	13252.00	13279.36	13252.00	665.62	0.00	0.05	99.00	94.00	0.00	3850.50	4101.23	13813168.00	6.12	14566.16	14600.00
18	2	3	9501.00	21610.00	190.65	0	Spot (Block18, Row3, Column2)	15754.18	15600.00	872.70	0.00	0.06	13277.00	13346.84	13277.00	621.36	0.00	0.05	99.00	97.00	0.00	2323.00	2477.18	16116524.00	3.87	14385.08	14375.00
18	3	3	9797.00	21605.00	181.50	0	Spot (Block18, Row3, Column3)	17068.46	16515.00	3094.44	0.01	0.18	13240.00	13324.25	13240.00	688.77	0.00	0.05	99.00	96.00	0.00	3275.00	3828.46	15771256.00	5.44	14743.69	14740.00
18	4	3	10104.00	21613.00	162.40	0	Spot (Block18, Row3, Column4)	18137.60	18247.50	1943.91	0.00	0.11	13178.00	13214.48	13178.00	671.03	0.00	0.05	99.00	99.00	0.00	5069.50	4959.60	13276724.00	7.34	14908.56	14860.00
18	5	3	10411.00	21607.00	172.25	0	Spot (Block18, Row3, Column5)	16681.51	16507.00	2171.59	0.00	0.13	13152.00	13186.17	13152.00	639.40	0.00	0.05	100.00	97.00	0.00	3355.00	3529.51	13745564.00	5.47	14586.46	14456.00
18	6	3	10711.00	21606.00	192.10	0	Spot (Block18, Row3, Column6)	16592.37	16426.00	1307.93	0.00	0.08	13351.00	13408.40	13351.00	649.34	0.00	0.05	99.00	95.00	0.00	3075.00	3241.37	17239468.00	4.90	14563.93	14596.00
18	7	3	11013.00	21612.00	154.85	0	Spot (Block18, Row3, Column7)	17777.06	17584.00	1569.77	0.00	0.09	13518.00	13572.13	13518.00	683.20	0.00	0.05	100.00	99.00	0.00	4066.00	4259.06	11732858.00	6.15	15157.65	15182.50
18	8	3	11307.00	21610.00	193.50	0	Spot (Block18, Row3, Column8)	15595.22	15510.50	867.77	0.00	0.06	13574.00	13619.32	13574.00	684.37	0.00	0.05	96.00	74.00	0.00	1936.50	2021.22	16530938.00	2.89	14488.34	14345.50
18	1	4	9209.00	21907.00	163.30	0	Spot (Block18, Row4, Column1)	18235.48	17911.50	2044.18	0.01	0.11	13191.00	13228.01	13191.00	648.33	0.00	0.05	100.00	98.00	0.00	4720.50	5044.48	13494258.00	7.72	14796.10	14724.00
18	2	4	9495.00	21914.00	205.65	0	Spot (Block18, Row4, Column2)	15642.15	15491.00	794.23	0.00	0.05	13294.00	13368.89	13294.00	702.95	0.00	0.05	99.00	92.00	0.00	2197.00	2348.15	18848794.00	3.23	14401.93	14490.00
18	3	4	9809.00	21912.00	140.60	0	Spot (Block18, Row4, Column3)	28419.20	28372.00	4797.51	0.00	0.17	13185.50	13288.94	13185.50	749.73	0.00	0.06	100.00	100.00	0.00	15186.50	15233.70	15147432.00	20.18	18120.54	17596.00
18	4	4	10097.00	21919.00	197.75	0	Spot (Block18, Row4, Column4)	15283.18	15135.50	850.30	0.00	0.06	13093.00	13167.87	13093.00	690.22	0.00	0.05	98.00	80.00	0.00	2042.50	2190.18	16933768.00	3.06	14179.51	14165.50
18	5	4	10387.00	21912.00	184.35	0	Spot (Block18, Row4, Column5)	15484.59	15425.00	957.85	0.00	0.06	13070.00	13130.71	13070.00	709.07	0.00	0.05	98.00	84.00	0.00	2355.00	2414.59	14694878.00	3.32	14228.21	14211.50
18	6	4	10711.00	21917.00	196.05	0	Spot (Block18, Row4, Column6)	17056.90	16937.00	1401.43	0.00	0.08	13231.00	13270.58	13231.00	678.14	0.00	0.05	99.00	98.00	0.00	3706.00	3825.90	18626116.00	5.58	14509.66	14642.00
18	7	4	11009.00	21904.00	167.40	0	Spot (Block18, Row4, Column7)	16619.09	16311.00	2129.05	0.01	0.13	13451.00	13502.52	13451.00	690.30	0.00	0.05	97.00	91.00	0.00	2860.00	3168.09	12929651.00	4.51	14752.44	14734.50
18	8	4	11306.00	21919.00	151.70	0	Spot (Block18, Row4, Column8)	17939.22	17914.00	1308.85	0.00	0.07	13387.00	13472.06	13387.00	679.91	0.00	0.05	100.00	100.00	0.00	4527.00	4552.22	11355525.00	6.57	15049.10	15170.00
18	1	5	9208.00	22211.00	123.20	0	Spot (Block18, Row5, Column1)	16568.77	16544.00	1213.31	0.00	0.07	13191.00	13249.04	13191.00	666.12	0.00	0.05	100.00	99.00	0.00	3353.00	3377.77	6627506.00	4.98	14703.97	14651.00
18	2	5	9496.00	22213.00	189.70	0	Spot (Block18, Row5, Column2)	15926.48	15753.00	1097.10	0.00	0.07	13254.00	13324.11	13254.00	649.64	0.00	0.05	100.00	90.00	0.00	2499.00	2672.48	16213158.00	4.01	14452.21	14440.00
18	3	5	9803.00	22208.00	189.30	0	Spot (Block18, Row5, Column3)	15867.22	15832.00	1070.71	0.00	0.07	13189.00	13275.46	13189.00	697.17	0.00	0.05	98.00	90.00	0.00	2643.00	2678.22	16041758.00	3.72	14403.00	14388.50
18	4	5	10103.00	22214.00	185.40	0	Spot (Block18, Row5, Column4)	16245.73	15944.00	1295.91	0.01	0.08	13188.00	13251.75	13188.00	668.17	0.00	0.05	99.00	94.00	0.00	2756.00	3057.73	15742115.00	4.48	14424.08	14370.00
18	5	5	10411.00	22213.00	142.10	0	Spot (Block18, Row5, Column5)	26223.94	26209.00	4417.91	0.00	0.17	13176.00	13275.49	13176.00	760.38	0.00	0.06	100.00	100.00	0.00	13033.00	13047.94	14344497.00	17.03	17200.03	16915.00
18	6	5	10716.00	22211.00	190.30	0	Spot (Block18, Row5, Column6)	15476.25	15298.00	953.94	0.01	0.06	13195.00	13265.29	13195.00	714.40	0.00	0.05	98.00	82.00	0.00	2103.00	2281.25	15832199.00	3.09	14171.42	14065.00
18	7	5	11009.00	22216.00	186.05	0	Spot (Block18, Row5, Column7)	15976.84	15821.50	1090.07	0.00	0.07	13304.00	13382.05	13304.00	692.54	0.00	0.05	97.00	89.00	0.00	2517.50	2672.84	15561447.00	3.75	14490.66	14497.00
18	8	5	11313.00	22209.00	161.15	0	Spot (Block18, Row5, Column8)	17349.52	17313.00	1625.94	0.00	0.09	13318.00	13424.98	13318.00	688.92	0.00	0.05	99.00	98.00	0.00	3995.00	4031.52	12422254.00	5.70	14755.73	14726.50
18	1	6	9210.00	22514.00	188.35	0	Spot (Block18, Row6, Column1)	16324.95	16249.00	1382.87	0.00	0.08	13185.50	13262.79	13185.50	683.48	0.00	0.05	99.00	92.00	0.00	3063.50	3139.45	16243328.00	4.48	14658.58	14665.00
18	2	6	9510.00	22508.00	194.55	0	Spot (Block18, Row6, Column2)	16021.77	16000.00	1042.02	0.00	0.07	13363.00	13456.86	13363.00	678.29	0.00	0.05	99.00	87.00	0.00	2637.00	2658.77	17191356.00	3.78	14632.03	14654.50
18	3	6	9805.00	22510.00	166.00	0	Spot (Block18, Row6, Column3)	18492.78	17988.00	2319.43	0.01	0.13	13229.00	13305.73	13229.00	696.82	0.00	0.05	100.00	99.00	0.00	4759.00	5263.78	14146977.00	7.44	14997.45	15078.50
18	4	6	10104.00	22510.00	190.65	0	Spot (Block18, Row6, Column4)	15581.65	15470.00	1077.54	0.00	0.07	13235.00	13284.49	13235.00	708.81	0.00	0.05	95.00	78.00	0.00	2235.00	2346.65	15940024.00	3.24	14135.52	14181.50
18	5	6	10412.00	22512.00	140.00	0	Spot (Block18, Row6, Column5)	24813.19	24752.50	3531.43	0.00	0.14	13252.00	13360.10	13252.00	767.97	0.00	0.06	100.00	100.00	0.00	11500.50	11561.19	13299868.00	14.91	17112.38	16728.00
18	6	6	10713.00	22509.00	193.20	0	Spot (Block18, Row6, Column6)	15250.17	15168.50	847.13	0.00	0.06	13225.00	13301.95	13225.00	725.64	0.00	0.05	96.00	71.00	0.00	1943.50	2025.17	16134682.00	2.68	14090.19	14019.00
18	7	6	11007.00	22510.00	165.65	0	Spot (Block18, Row6, Column7)	18453.76	18227.00	2052.02	0.01	0.11	13315.00	13377.57	13315.00	906.56	0.00	0.07	100.00	99.00	0.00	4912.00	5138.76	14024860.00	5.60	15197.71	15186.00
18	8	6	11316.00	22508.00	148.20	0	Spot (Block18, Row6, Column8)	19239.11	19075.00	1890.30	0.00	0.10	13460.50	13539.42	13460.50	884.06	0.00	0.07	100.00	99.00	0.00	5614.50	5778.61	11562703.00	6.45	15697.40	15515.00
18	1	7	9201.00	22809.00	201.10	0	Spot (Block18, Row7, Column1)	15011.31	14869.00	902.16	0.00	0.06	12975.00	13085.21	12975.00	797.68	0.00	0.06	93.00	64.00	0.00	1894.00	2036.31	17172944.00	2.41	14059.34	14083.00
18	2	7	9505.00	22811.00	206.15	0	Spot (Block18, Row7, Column2)	15330.81	15238.00	867.18	0.00	0.06	13052.00	13161.31	13052.00	690.43	0.00	0.05	99.00	84.00	0.00	2186.00	2278.81	18580948.00	3.14	14184.32	14228.00
18	3	7	9798.00	22812.00	210.25	0	Spot (Block18, Row7, Column3)	15376.79	15371.00	903.32	0.00	0.06	13031.00	13165.54	13031.00	715.67	0.00	0.05	97.00	83.00	0.00	2340.00	2345.79	19359386.00	3.09	14062.20	14094.50
18	4	7	10104.00	22816.00	198.30	0	Spot (Block18, Row7, Column4)	15119.60	15087.00	825.36	0.00	0.05	13159.00	13224.67	13159.00	717.94	0.00	0.05	96.00	71.00	0.00	1928.00	1960.60	16858360.00	2.64	13983.88	13956.00
18	5	7	10403.00	22821.00	195.60	0	Spot (Block18, Row7, Column5)	16162.70	16047.00	980.74	0.00	0.06	13315.50	13361.78	13315.50	751.28	0.00	0.06	98.00	93.00	0.00	2731.50	2847.20	17471870.00	3.73	14850.61	14913.50
18	6	7	10709.00	22819.00	198.15	0	Spot (Block18, Row7, Column6)	15774.79	15722.50	1142.37	0.00	0.07	13216.00	13270.73	13216.00	748.70	0.00	0.06	95.00	81.00	0.00	2506.50	2558.79	17478472.00	3.34	14178.73	14133.00
18	7	7	11001.00	22810.00	168.10	0	Spot (Block18, Row7, Column7)	16783.52	16578.00	1583.51	0.01	0.09	13130.50	13212.18	13130.50	920.83	0.00	0.07	100.00	90.00	0.00	3447.50	3653.02	13141498.00	3.88	14589.98	14583.00
18	8	7	11311.00	22818.00	149.95	0	Spot (Block18, Row7, Column8)	19320.96	19285.00	1574.77	0.00	0.08	13406.00	13465.22	13406.00	959.38	0.00	0.07	100.00	99.00	0.00	5879.00	5914.96	11940355.00	6.10	16036.84	15851.00
18	1	8	9204.00	23116.00	159.75	0	Spot (Block18, Row8, Column1)	64975.77	65535.00	2845.15	0.00	0.04	13126.00	13272.35	13126.00	950.59	0.00	0.07	100.00	100.00	94.31	52409.00	51849.77	45678404.00	54.39	30936.98	28128.00
18	2	8	9495.00	23111.00	201.60	0	Spot (Block18, Row8, Column2)	15576.22	15478.00	1141.01	0.00	0.07	12997.00	13135.03	12997.00	831.19	0.00	0.06	96.00	75.00	0.00	2481.00	2579.22	18037264.00	2.94	14248.49	14190.00
18	3	8	9801.00	23116.00	198.50	0	Spot (Block18, Row8, Column3)	15868.89	15608.00	1410.19	0.01	0.09	13134.00	13244.91	13134.00	813.68	0.00	0.06	96.00	75.00	0.00	2474.00	2734.89	17709684.00	3.22	14159.64	14191.50
18	4	8	10099.00	23105.00	171.75	0	Spot (Block18, Row8, Column4)	16961.98	16740.00	2578.20	0.01	0.15	13285.50	13374.83	13285.50	792.58	0.00	0.06	99.00	92.00	0.00	3454.50	3676.48	13959710.00	4.53	14603.87	14579.00
18	5	8	10398.00	23120.00	195.60	0	Spot (Block18, Row8, Column5)	15617.54	15392.00	926.25	0.01	0.06	13330.00	13401.41	13330.00	777.91	0.00	0.06	98.00	79.00	0.00	2062.00	2287.54	16851328.00	2.85	14254.77	14306.00
18	6	8	10704.00	23110.00	180.45	0	Spot (Block18, Row8, Column6)	17393.80	17248.50	1596.71	0.00	0.09	13272.00	13336.83	13272.00	811.60	0.00	0.06	99.00	95.00	0.00	3976.50	4121.80	15793573.00	5.00	14991.89	15012.00
18	7	8	11015.00	23111.00	181.90	0	Spot (Block18, Row8, Column7)	16188.10	16103.00	1267.27	0.00	0.08	13247.00	13337.86	13247.00	886.68	0.00	0.07	95.00	80.00	0.00	2856.00	2941.10	15022556.00	3.21	14358.16	14324.00
18	8	8	11318.00	23110.00	121.20	0	Spot (Block18, Row8, Column8)	46166.48	45944.00	9879.97	0.00	0.21	13665.50	13768.06	13665.50	979.10	0.00	0.07	100.00	100.00	7.16	32278.50	32500.98	18051116.00	33.09	23283.75	22117.00
19	1	1	13710.00	21005.00	170.30	0	Spot (Block19, Row1, Column1)	65121.39	65535.00	2284.02	0.00	0.04	19604.00	19769.43	19604.00	1387.22	0.00	0.07	100.00	100.00	94.99	45931.00	45517.39	52032532.00	32.69	36061.41	33170.00
19	2	1	14013.00	21010.00	175.00	0	Spot (Block19, Row1, Column2)	23990.03	23379.00	2835.69	0.01	0.12	19298.00	19414.72	19298.00	1309.11	0.00	0.07	96.00	81.00	0.00	4081.00	4692.03	20559456.00	3.49	21374.22	21103.00
19	3	1	14316.00	21011.00	193.55	0	Spot (Block19, Row1, Column3)	22264.71	22156.00	1553.93	0.00	0.07	19169.00	19214.03	19169.00	1195.68	0.00	0.06	88.00	62.00	0.00	2987.00	3095.71	23556068.00	2.55	20612.96	20447.00
19	4	1	14608.00	21004.00	182.85	0	Spot (Block19, Row1, Column4)	22436.60	22067.00	1754.13	0.01	0.08	18796.00	18864.33	18796.00	1232.51	0.00	0.07	95.00	70.00	0.00	3271.00	3640.60	21157708.00	2.90	20222.74	20082.00
19	5	1	14910.00	21006.00	171.20	0	Spot (Block19, Row1, Column5)	23841.46	23396.00	2680.79	0.01	0.11	18321.00	18401.28	18321.00	1106.33	0.00	0.06	99.00	90.00	0.00	5075.00	5520.46	19430780.00	4.92	20616.98	20418.50
19	6	1	15207.00	21003.00	198.00	0	Spot (Block19, Row1, Column6)	22206.61	21980.50	1657.89	0.00	0.07	18286.00	18424.75	18286.00	1110.26	0.00	0.06	98.00	85.00	0.00	3694.50	3920.61	24693712.00	3.41	20268.80	20206.50
19	7	1	15529.00	21006.00	118.10	0	Spot (Block19, Row1, Column7)	26472.58	25661.50	5425.00	0.01	0.20	18216.00	18301.16	18216.00	1098.01	0.00	0.06	100.00	100.00	0.82	7445.50	8256.58	9688965.00	7.44	21589.56	21713.50
19	8	1	15813.00	21007.00	194.65	0	Spot (Block19, Row1, Column8)	21991.71	21723.00	1492.38	0.01	0.07	17898.00	17950.70	17898.00	1033.77	0.00	0.06	99.00	92.00	0.00	3825.00	4093.71	23465134.00	3.91	19740.43	19690.00
19	1	2	13708.00	21315.00	137.10	0	Spot (Block19, Row2, Column1)	21860.21	21864.50	1198.83	0.00	0.05	19183.00	19291.22	19183.00	1287.55	0.00	0.07	86.00	51.00	0.00	2681.50	2677.21	11061268.00	2.00	20564.21	20460.00
19	2	2	14017.00	21302.00	141.85	0	Spot (Block19, Row2, Column2)	22186.10	21856.50	1395.54	0.01	0.06	18716.00	18773.14	18716.00	1143.17	0.00	0.06	97.00	84.00	0.00	3140.50	3470.10	12069238.00	2.99	20546.16	20634.50
19	3	2	14311.00	21312.00	197.60	0	Spot (Block19, Row2, Column3)	22248.64	22075.50	1424.31	0.00	0.06	18658.00	18696.64	18658.00	1100.20	0.00	0.06	98.00	81.00	0.00	3417.50	3590.64	24651468.00	3.23	20170.61	20176.00
19	4	2	14615.00	21307.00	194.85	0	Spot (Block19, Row2, Column4)	21837.22	21775.50	1338.15	0.00	0.06	18329.00	18412.07	18329.00	1061.62	0.00	0.06	97.00	84.00	0.00	3446.50	3508.22	23496858.00	3.23	19872.27	19715.00
19	5	2	14911.00	21310.00	188.95	0	Spot (Block19, Row2, Column5)	24852.13	24646.00	2691.93	0.00	0.11	18029.00	18144.65	18029.00	1032.47	0.00	0.06	100.00	99.00	0.00	6617.00	6823.13	25026096.00	6.50	20372.01	20363.50
19	6	2	15212.00	21311.00	193.10	0	Spot (Block19, Row2, Column6)	21529.11	21158.00	2391.81	0.01	0.11	18034.00	18106.93	18034.00	998.51	0.00	0.06	94.00	81.00	0.00	3124.00	3495.11	22584036.00	3.43	19678.66	19670.00
19	7	2	15514.00	21307.00	190.75	0	Spot (Block19, Row2, Column7)	20866.41	20780.50	1431.12	0.00	0.07	17923.50	17984.98	17923.50	994.95	0.00	0.06	95.00	67.00	0.00	2857.00	2942.91	21367186.00	2.90	19496.49	19395.00
19	8	2	15815.00	21293.00	158.50	0	Spot (Block19, Row2, Column8)	19995.82	19865.00	1047.60	0.00	0.05	17872.00	17927.74	17872.00	1031.88	0.00	0.06	85.00	47.00	0.00	1993.00	2123.82	13837107.00	2.00	18819.71	18753.00
19	1	3	13710.00	21608.00	163.35	0	Spot (Block19, Row3, Column1)	24501.10	24439.00	2187.83	0.00	0.09	18665.00	18751.40	18665.00	1238.72	0.00	0.07	98.00	94.00	0.00	5774.00	5836.10	18130818.00	4.64	20695.93	20724.50
19	2	3	14021.00	21608.00	182.60	0	Spot (Block19, Row3, Column2)	22422.46	22402.50	2294.57	0.00	0.10	18347.50	18430.48	18347.50	1157.91	0.00	0.06	95.00	79.00	0.00	4055.00	4074.96	20987422.00	3.45	19941.48	19868.00
19	3	3	14308.00	21607.00	182.25	0	Spot (Block19, Row3, Column3)	25524.26	25192.50	3362.55	0.01	0.13	18541.00	18600.24	18541.00	1130.73	0.00	0.06	99.00	97.00	0.00	6651.50	6983.26	23788628.00	6.12	20939.35	20988.00
19	4	3	14606.00	21605.00	183.00	0	Spot (Block19, Row3, Column4)	23102.12	22703.00	2038.80	0.01	0.09	18315.00	18349.29	18315.00	1095.13	0.00	0.06	99.00	91.00	0.00	4388.00	4787.12	21854600.00	4.34	20068.55	19951.50
19	5	3	14915.00	21608.00	174.10	0	Spot (Block19, Row3, Column5)	24537.29	24084.00	2937.72	0.01	0.12	18152.00	18272.04	18152.00	1088.42	0.00	0.06	99.00	97.00	0.00	5932.00	6385.29	20832152.00	5.76	20586.66	20414.00
19	6	3	15209.00	21608.00	185.20	0	Spot (Block19, Row3, Column6)	23485.91	23105.00	2448.05	0.01	0.10	18170.00	18296.31	18170.00	1073.31	0.00	0.06	99.00	92.00	0.00	4935.00	5315.91	22616940.00	4.84	20212.58	20070.00
19	7	3	15514.00	21612.00	184.90	0	Spot (Block19, Row3, Column7)	20951.10	20623.50	1441.81	0.01	0.07	17984.00	18097.21	17984.00	1045.57	0.00	0.06	94.00	70.00	0.00	2639.50	2967.10	20154956.00	2.73	19256.27	19147.00
19	8	3	15816.00	21609.00	188.05	0	Spot (Block19, Row3, Column8)	21393.16	21140.50	1465.05	0.01	0.07	18103.50	18171.88	18103.50	1022.11	0.00	0.06	97.00	81.00	0.00	3037.00	3289.66	21307576.00	3.15	19650.42	19488.00
19	1	4	13713.00	21910.00	187.25	0	Spot (Block19, Row4, Column1)	22740.88	22605.00	1861.63	0.00	0.08	18508.50	18595.23	18508.50	1202.45	0.00	0.06	95.00	83.00	0.00	4096.50	4232.38	22467986.00	3.45	20317.79	20316.00
19	2	4	14022.00	21913.00	201.25	0	Spot (Block19, Row4, Column2)	21420.79	21284.00	1422.01	0.00	0.07	18279.00	18349.97	18279.00	1132.61	0.00	0.06	97.00	66.00	0.00	3005.00	3141.79	24591084.00	2.71	19655.70	19504.00
19	3	4	14314.00	21910.00	164.75	0	Spot (Block19, Row4, Column3)	29053.26	29286.50	4274.98	0.00	0.15	18366.00	18462.67	18366.00	1215.97	0.00	0.07	100.00	99.00	0.00	10920.50	10687.26	21906160.00	8.71	21611.29	21505.00
19	4	4	14610.00	21918.00	198.90	0	Spot (Block19, Row4, Column4)	20986.96	20838.00	1195.28	0.00	0.06	18040.00	18182.04	18040.00	1179.69	0.00	0.06	95.00	62.00	0.00	2798.00	2946.96	23526374.00	2.38	19326.06	19310.00
19	5	4	14903.00	21913.00	189.95	0	Spot (Block19, Row4, Column5)	22411.93	22212.00	1957.71	0.00	0.09	17959.00	18141.29	17959.00	1146.28	0.00	0.06	98.00	85.00	0.00	4253.00	4452.93	22927416.00	3.73	19664.13	19624.50
19	6	4	15218.00	21914.00	192.55	0	Spot (Block19, Row4, Column6)	23601.99	23463.00	1658.93	0.00	0.07	18101.00	18250.68	18101.00	1071.58	0.00	0.06	100.00	99.00	0.00	5362.00	5500.99	24758474.00	4.99	20332.03	20167.00
19	7	4	15510.00	21913.00	181.95	0	Spot (Block19, Row4, Column7)	23508.31	22996.50	2865.72	0.01	0.12	18213.00	18309.19	18213.00	1060.47	0.00	0.06	98.00	91.00	0.00	4783.50	5295.31	21815714.00	4.90	19965.92	19856.00
19	8	4	15816.00	21918.00	181.85	0	Spot (Block19, Row4, Column8)	23135.60	22906.50	2028.06	0.00	0.09	18455.00	18607.12	18455.00	1088.28	0.00	0.06	98.00	91.00	0.00	4451.50	4680.60	21331024.00	4.16	20142.15	20270.00
19	1	5	13718.00	22210.00	110.55	0	Spot (Block19, Row5, Column1)	24829.69	24784.00	2214.29	0.00	0.09	18912.00	19013.75	18912.00	1199.63	0.00	0.06	100.00	96.00	0.00	5872.00	5917.69	7871011.00	4.85	21387.85	21099.00
19	2	5	14015.00	22207.00	195.40	0	Spot (Block19, Row5, Column2)	21932.12	21695.50	1393.50	0.00	0.06	18486.00	18560.78	18486.00	1166.23	0.00	0.06	97.00	76.00	0.00	3209.50	3446.12	23642820.00	2.89	20142.63	20121.00
19	3	5	14323.00	22209.00	184.65	0	Spot (Block19, Row5, Column3)	22426.13	22435.00	1625.45	0.00	0.07	18248.00	18320.60	18248.00	1156.02	0.00	0.06	99.00	82.00	0.00	4187.00	4178.13	21551510.00	3.55	20222.39	20034.00
19	4	5	14613.00	22201.00	184.70	0	Spot (Block19, Row5, Column4)	21867.74	21665.00	1673.38	0.00	0.08	18129.00	18252.83	18129.00	1159.62	0.00	0.06	96.00	77.00	0.00	3536.00	3738.74	20905552.00	3.12	19595.04	19647.00
19	5	5	14913.00	22206.00	152.00	0	Spot (Block19, Row5, Column5)	48213.39	48926.00	14630.74	0.01	0.30	18224.50	18413.69	18224.50	1251.29	0.00	0.07	100.00	100.00	26.98	30701.50	29988.89	30374600.00	23.82	25473.59	24871.00
19	6	5	15223.00	22208.00	188.75	0	Spot (Block19, Row5, Column6)	21987.88	21964.50	1651.78	0.00	0.08	18404.00	18482.53	18404.00	1152.02	0.00	0.06	94.00	75.00	0.00	3560.50	3583.88	22119796.00	3.04	19981.92	19940.00
19	7	5	15519.00	22208.00	191.10	0	Spot (Block19, Row5, Column7)	22557.62	22471.00	1689.63	0.00	0.07	18644.00	18736.28	18644.00	1187.34	0.00	0.06	97.00	77.00	0.00	3827.00	3913.62	23211796.00	3.22	20281.98	20174.00
19	8	5	15818.00	22210.00	155.10	0	Spot (Block19, Row5, Column8)	28013.24	27825.00	3615.16	0.00	0.13	18811.00	18942.44	18811.00	1173.45	0.00	0.06	100.00	99.00	0.00	9014.00	9202.24	18544756.00	7.73	21679.86	21954.00
19	1	6	13710.00	22513.00	192.15	0	Spot (Block19, Row6, Column1)	24372.65	24450.50	2293.32	0.00	0.09	18868.00	18940.50	18868.00	1200.80	0.00	0.06	99.00	91.00	0.00	5582.50	5504.65	25493790.00	4.52	21054.37	20992.50
19	2	6	14021.00	22509.00	188.15	0	Spot (Block19, Row6, Column2)	21989.79	21731.50	1550.18	0.01	0.07	18339.00	18431.32	18339.00	1146.50	0.00	0.06	94.00	81.00	0.00	3392.50	3650.79	21945822.00	3.10	20248.93	20251.00
19	3	6	14306.00	22510.00	170.20	0	Spot (Block19, Row6, Column3)	24617.08	24198.00	2645.32	0.01	0.11	18093.00	18198.35	18093.00	1141.94	0.00	0.06	99.00	98.00	0.00	6105.00	6524.08	19816744.00	5.62	20693.18	20587.00
19	4	6	14624.00	22511.00	171.55	0	Spot (Block19, Row6, Column4)	22987.06	22747.00	1801.47	0.00	0.08	18193.00	18317.94	18193.00	1180.07	0.00	0.06	99.00	91.00	0.00	4554.00	4794.06	18826414.00	3.96	20415.95	20378.50
19	5	6	14917.00	22512.00	149.30	0	Spot (Block19, Row6, Column5)	44284.52	42200.00	13079.79	0.02	0.30	18511.50	18620.53	18511.50	1263.61	0.00	0.07	100.00	100.00	11.76	23688.50	25773.02	27102200.00	20.31	25089.04	24874.50
19	6	6	15215.00	22506.00	197.60	0	Spot (Block19, Row6, Column6)	22182.33	22000.00	1645.00	0.00	0.07	18495.00	18577.10	18495.00	1186.79	0.00	0.06	96.00	76.00	0.00	3505.00	3687.33	24511476.00	3.04	20049.14	19967.00
19	7	6	15517.00	22512.00	181.95	0	Spot (Block19, Row6, Column7)	22293.12	21979.50	1607.20	0.01	0.07	18505.00	18593.41	18505.00	1178.48	0.00	0.06	98.00	78.00	0.00	3474.50	3788.12	20777184.00	3.14	20181.85	20084.00
19	8	6	15820.00	22513.00	182.40	0	Spot (Block19, Row6, Column8)	22390.15	22327.00	1690.38	0.00	0.08	18715.00	18832.95	18715.00	1233.21	0.00	0.07	93.00	75.00	0.00	3612.00	3675.15	20957188.00	2.88	20112.31	19920.50
19	1	7	13723.00	22814.00	206.90	0	Spot (Block19, Row7, Column1)	22379.12	22358.00	1749.22	0.00	0.08	18739.00	18837.71	18739.00	1346.49	0.00	0.07	93.00	63.00	0.00	3619.00	3640.12	27235376.00	2.63	20082.57	19864.00
19	2	7	14019.00	22812.00	199.70	0	Spot (Block19, Row7, Column2)	21709.50	21550.00	1403.20	0.00	0.06	18252.00	18346.99	18252.00	1146.57	0.00	0.06	98.00	77.00	0.00	3298.00	3457.50	24683670.00	2.93	19832.39	19816.00
19	3	7	14318.00	22813.00	215.50	0	Spot (Block19, Row7, Column3)	21310.06	21227.00	1322.95	0.00	0.06	18141.00	18227.33	18141.00	1145.95	0.00	0.06	97.00	68.00	0.00	3086.00	3169.06	28214524.00	2.69	19610.95	19433.00
19	4	7	14617.00	22812.00	197.10	0	Spot (Block19, Row7, Column4)	21547.33	21167.00	1590.19	0.01	0.07	18187.00	18278.96	18187.00	1116.10	0.00	0.06	96.00	73.00	0.00	2980.00	3360.33	23874450.00	2.93	19787.14	19795.00
19	5	7	14918.00	22810.00	203.80	0	Spot (Block19, Row7, Column5)	21642.58	21502.50	1511.59	0.00	0.07	18267.00	18320.71	18267.00	1224.00	0.00	0.07	96.00	67.00	0.00	3235.50	3375.58	25538226.00	2.71	19780.87	19748.00
19	6	7	15221.00	22813.00	200.30	0	Spot (Block19, Row7, Column6)	22022.15	21952.50	1441.34	0.00	0.07	18211.00	18299.47	18211.00	1130.39	0.00	0.06	99.00	84.00	0.00	3741.50	3811.15	25061192.00	3.29	20055.05	19922.00
19	7	7	15510.00	22808.00	192.45	0	Spot (Block19, Row7, Column7)	22183.78	21825.50	2084.38	0.01	0.09	18244.00	18356.93	18244.00	1123.91	0.00	0.06	94.00	78.00	0.00	3581.50	3939.78	23248580.00	3.40	19816.00	19723.00
19	8	7	15816.00	22809.00	147.00	-50	Spot (Block19, Row7, Column8)	19073.35	19057.00	1530.90	0.00	0.08	18747.00	18858.03	18747.00	1296.11	0.00	0.07	27.00	2.00	0.00	310.00	326.35	11196055.00	0.17	19191.13	18823.00
19	1	8	13704.00	23113.00	162.60	0	Spot (Block19, Row8, Column1)	64759.86	65535.00	3338.24	0.01	0.05	18955.00	19115.56	18955.00	1481.73	0.00	0.08	100.00	100.00	92.21	46580.00	45804.86	47404684.00	30.80	34705.57	32853.00
19	2	8	14020.00	23114.00	202.15	0	Spot (Block19, Row8, Column2)	21632.70	21452.00	1518.80	0.00	0.07	18488.00	18645.70	18488.00	1439.11	0.00	0.08	89.00	52.00	0.00	2964.00	3144.70	25158816.00	2.08	19786.71	19776.50
19	3	8	14313.00	23108.00	166.85	0	Spot (Block19, Row8, Column3)	24009.63	23850.00	2828.29	0.00	0.12	18371.00	18446.69	18371.00	1250.58	0.00	0.07	96.00	90.00	0.00	5479.00	5638.63	18559454.00	4.45	20521.62	20625.50
19	4	8	14617.00	23106.00	176.50	0	Spot (Block19, Row8, Column4)	22200.48	21992.50	1953.00	0.00	0.09	18403.50	18535.74	18403.50	1230.28	0.00	0.07	91.00	75.00	0.00	3589.00	3796.98	19358820.00	2.98	19791.49	19703.50
19	5	8	14910.00	23115.00	187.95	0	Spot (Block19, Row8, Column5)	21516.82	21268.50	1374.51	0.01	0.06	18303.00	18407.90	18303.00	1233.03	0.00	0.07	96.00	66.00	0.00	2965.50	3213.82	21344664.00	2.52	19935.72	19884.00
19	6	8	15217.00	23107.00	176.75	0	Spot (Block19, Row8, Column6)	25475.61	25558.00	3059.43	0.00	0.12	18225.00	18334.17	18225.00	1313.25	0.00	0.07	99.00	93.00	0.00	7333.00	7250.61	22214724.00	5.44	20760.88	20735.50
19	7	8	15515.00	23106.00	174.15	0	Spot (Block19, Row8, Column7)	22595.29	22525.00	1695.33	0.00	0.08	18486.50	18661.59	18486.50	1863.50	0.00	0.10	93.00	55.00	0.00	4038.50	4108.79	19138220.00	2.11	20247.67	20204.00
19	8	8	15824.00	23107.00	126.10	0	Spot (Block19, Row8, Column8)	36562.92	36454.00	5004.72	0.00	0.14	19252.00	19394.65	19252.00	1370.01	0.00	0.07	100.00	100.00	0.00	17202.00	17310.92	15356427.00	12.53	25101.26	24687.00
20	1	1	18214.00	21002.00	168.90	0	Spot (Block20, Row1, Column1)	65228.55	65535.00	1805.36	0.00	0.03	16616.00	16767.24	16616.00	1095.83	0.00	0.07	100.00	100.00	95.56	48919.00	48612.55	51400628.00	44.22	35146.61	34122.00
20	2	1	18507.00	21008.00	155.50	0	Spot (Block20, Row1, Column2)	30368.26	30145.00	6032.30	0.00	0.20	16132.00	16292.80	16132.00	1134.61	0.00	0.07	100.00	100.00	0.00	14013.00	14236.26	20103792.00	12.41	20208.37	19963.00
20	3	1	18815.00	21009.00	151.35	0	Spot (Block20, Row1, Column3)	34649.52	33309.00	9191.67	0.02	0.27	15940.00	16047.68	15940.00	990.86	0.00	0.06	100.00	100.00	0.48	17369.00	18709.52	21829192.00	18.77	20899.33	20412.50
20	4	1	19106.00	21005.00	163.50	0	Spot (Block20, Row1, Column4)	26117.10	26132.00	4605.40	0.00	0.18	15769.00	15929.71	15769.00	996.56	0.00	0.06	100.00	100.00	0.00	10363.00	10348.10	19405004.00	10.22	18709.02	18569.00
20	5	1	19411.00	21003.00	152.95	0	Spot (Block20, Row1, Column5)	44827.53	43844.50	14623.10	0.01	0.33	15410.00	15528.97	15410.00	943.75	0.00	0.06	100.00	100.00	17.39	28434.50	29417.53	28869040.00	31.04	22300.22	21799.00
20	6	1	19710.00	21002.00	152.10	0	Spot (Block20, Row1, Column6)	46587.81	46473.00	13266.26	0.00	0.28	15194.00	15373.60	15194.00	1074.72	0.01	0.07	100.00	100.00	17.38	31279.00	31393.81	29490200.00	29.04	23020.32	22299.00
20	7	1	20027.00	21001.00	117.25	0	Spot (Block20, Row1, Column7)	54538.66	55045.50	9295.92	0.00	0.17	15215.00	15412.93	15215.00	1310.23	0.01	0.09	100.00	100.00	25.28	39830.50	39323.66	19633960.00	29.86	27229.83	25463.50
20	8	1	20316.00	20996.00	203.40	0	Spot (Block20, Row1, Column8)	18204.47	18146.50	1053.74	0.00	0.06	15225.00	15367.20	15225.00	1103.92	0.00	0.07	98.00	77.00	0.00	2921.50	2979.47	21335624.00	2.57	16601.58	16539.50
20	1	2	18205.00	21312.00	132.20	0	Spot (Block20, Row2, Column1)	18913.47	18764.00	908.35	0.00	0.05	16502.00	16660.37	16502.00	1023.37	0.00	0.06	98.00	61.00	0.00	2262.00	2411.47	8870420.00	2.20	17622.57	17650.00
20	2	2	18514.00	21307.00	126.65	0	Spot (Block20, Row2, Column2)	40883.57	41487.00	7483.04	0.01	0.18	16352.50	16454.91	16352.50	1051.55	0.00	0.06	100.00	100.00	0.23	25134.50	24531.07	17457284.00	23.23	23980.31	23165.00
20	3	2	18813.00	21307.00	197.50	0	Spot (Block20, Row2, Column3)	19069.85	19009.50	1184.58	0.00	0.06	16013.00	16110.82	16013.00	988.35	0.00	0.06	98.00	79.00	0.00	2996.50	3056.85	21167520.00	2.99	17189.82	17129.00
20	4	2	19115.00	21305.00	178.60	0	Spot (Block20, Row2, Column4)	30272.93	29897.50	5751.55	0.01	0.19	15668.00	15856.78	15668.00	1121.59	0.01	0.07	100.00	100.00	0.00	14229.50	14604.93	26761278.00	12.85	20468.29	20096.00
20	5	2	19413.00	21306.00	169.35	0	Spot (Block20, Row2, Column5)	21731.33	21469.00	2098.59	0.01	0.10	15346.00	15467.16	15346.00	1011.04	0.00	0.07	100.00	99.00	0.00	6123.00	6385.33	17363336.00	6.20	17569.25	17429.00
20	6	2	19704.00	21305.00	192.80	0	Spot (Block20, Row2, Column6)	18453.05	18229.50	1503.18	0.01	0.08	15082.00	15177.51	15082.00	942.92	0.00	0.06	99.00	81.00	0.00	3147.50	3371.05	19375704.00	3.47	16466.72	16465.00
20	7	2	20011.00	21304.00	170.70	0	Spot (Block20, Row2, Column7)	22843.02	22020.00	3981.90	0.02	0.17	14868.00	14968.34	14868.00	786.39	0.00	0.05	100.00	100.00	0.00	7152.00	7975.02	18594218.00	10.01	17280.19	17295.00
20	8	2	20309.00	21303.00	145.50	0	Spot (Block20, Row2, Column8)	16886.13	16745.00	952.47	0.00	0.06	14845.00	14915.69	14845.00	641.57	0.00	0.04	97.00	80.00	0.00	1900.00	2041.13	9709528.00	3.07	15626.59	15529.00
20	1	3	18217.00	21605.00	150.30	0	Spot (Block20, Row3, Column1)	43627.13	41859.50	13336.86	0.02	0.31	16662.00	16806.22	16662.00	1039.25	0.00	0.06	100.00	100.00	10.97	25197.50	26965.13	27048900.00	25.81	23682.56	23723.50
20	2	3	18512.00	21609.00	182.45	0	Spot (Block20, Row3, Column2)	20312.87	20022.00	1591.79	0.01	0.08	16505.00	16619.62	16505.00	1027.76	0.00	0.06	97.00	89.00	0.00	3517.00	3807.87	18931596.00	3.59	18167.54	18138.00
20	3	3	18804.00	21604.00	171.40	0	Spot (Block20, Row3, Column3)	21272.07	21045.00	1875.83	0.00	0.09	16224.00	16362.06	16224.00	1101.78	0.00	0.07	99.00	95.00	0.00	4821.00	5048.07	17400548.00	4.46	18317.91	18181.00
20	4	3	19113.00	21604.00	149.55	0	Spot (Block20, Row3, Column4)	43806.33	42822.00	13728.43	0.01	0.31	15934.00	16064.88	15934.00	1109.37	0.00	0.07	100.00	100.00	12.07	26888.00	27872.33	26853348.00	25.01	22667.27	21642.00
20	5	3	19408.00	21607.00	172.55	0	Spot (Block20, Row3, Column5)	20596.20	20622.00	1728.11	0.00	0.08	15514.00	15625.99	15514.00	948.13	0.00	0.06	100.00	98.00	0.00	5108.00	5082.20	16991860.00	5.24	17611.06	17576.00
20	6	3	19718.00	21600.00	183.65	0	Spot (Block20, Row3, Column6)	20048.40	20048.00	1509.28	0.00	0.08	15165.00	15272.78	15165.00	757.65	0.00	0.05	100.00	99.00	0.00	4883.00	4883.40	18985848.00	6.30	17199.82	17260.00
20	7	3	20016.00	21604.00	148.65	0	Spot (Block20, Row3, Column7)	36904.23	35775.00	9870.14	0.01	0.27	14909.00	15078.88	14909.00	837.51	0.00	0.06	100.00	100.00	0.17	20866.00	21995.23	22253252.00	26.06	20699.66	19775.50
20	8	3	20312.00	21601.00	189.75	0	Spot (Block20, Row3, Column8)	16928.71	16880.00	962.67	0.00	0.06	14784.00	14887.65	14784.00	716.75	0.00	0.05	94.00	76.00	0.00	2096.00	2144.71	17267280.00	2.85	15617.43	15485.00
20	1	4	18216.00	21906.00	151.60	0	Spot (Block20, Row4, Column1)	45516.42	44779.50	14211.10	0.01	0.31	16646.00	16799.14	16646.00	1095.42	0.00	0.07	100.00	100.00	16.61	28133.50	28870.42	28766492.00	26.22	23574.31	23318.00
20	2	4	18521.00	21903.00	210.85	0	Spot (Block20, Row4, Column2)	21845.27	22005.00	1685.06	0.00	0.08	16524.00	16646.72	16524.00	1072.27	0.00	0.06	99.00	98.00	0.00	5481.00	5321.27	27634260.00	4.85	18631.63	18624.00
20	3	4	18812.00	21902.00	154.10	0	Spot (Block20, Row4, Column3)	62059.66	65535.00	6825.68	0.02	0.11	16415.50	16576.46	16415.50	1203.71	0.00	0.07	100.00	100.00	72.53	49119.50	45644.16	40215016.00	37.79	30721.47	29272.00
20	4	4	19110.00	21909.00	198.45	0	Spot (Block20, Row4, Column4)	19274.79	19073.00	1316.80	0.00	0.07	16164.50	16339.50	16164.50	1183.43	0.00	0.07	95.00	65.00	0.00	2908.50	3110.29	21395024.00	2.48	17582.15	17321.00
20	5	4	19396.00	21907.00	191.15	0	Spot (Block20, Row4, Column5)	19389.44	19189.00	1451.27	0.00	0.07	15610.00	15731.28	15610.00	952.42	0.00	0.06	99.00	94.00	0.00	3579.00	3779.44	20029278.00	3.84	17104.90	17020.00
20	6	4	19714.00	21902.00	190.60	0	Spot (Block20, Row4, Column6)	21208.52	20933.00	1599.59	0.01	0.08	15222.00	15346.10	15222.00	809.70	0.00	0.05	100.00	100.00	0.00	5711.00	5986.52	21696308.00	7.24	17577.14	17419.00
20	7	4	20008.00	21908.00	150.35	0	Spot (Block20, Row4, Column7)	36156.08	34888.50	10541.70	0.02	0.29	15084.00	15250.53	15084.00	933.80	0.00	0.06	100.00	100.00	0.81	19804.50	21072.08	22344452.00	22.39	20648.98	20091.00
20	8	4	20315.00	21908.00	160.10	0	Spot (Block20, Row4, Column8)	24923.14	24802.00	4458.45	0.00	0.18	14864.00	15002.79	14864.00	839.22	0.00	0.06	100.00	100.00	0.00	9938.00	10059.14	17670512.00	11.82	17433.62	17308.00
20	1	5	18214.00	22207.00	107.30	0	Spot (Block20, Row5, Column1)	33829.43	33280.50	5364.16	0.01	0.16	16727.00	16832.44	16727.00	1022.88	0.00	0.06	100.00	100.00	0.00	16553.50	17102.43	10081171.00	16.62	22300.15	21781.00
20	2	5	18510.00	22210.00	185.00	0	Spot (Block20, Row5, Column2)	20044.50	19740.50	1285.66	0.01	0.06	16587.00	16670.84	16587.00	920.72	0.00	0.06	99.00	93.00	0.00	3153.50	3457.50	19282812.00	3.66	18304.61	18289.00
20	3	5	18822.00	22205.00	196.20	0	Spot (Block20, Row5, Column3)	23331.52	23005.00	2616.31	0.01	0.11	16721.00	16861.31	16721.00	1181.26	0.00	0.07	100.00	98.00	0.00	6284.00	6610.52	25361376.00	5.48	19095.26	19046.00
20	4	5	19113.00	22204.00	162.80	0	Spot (Block20, Row5, Column4)	29052.50	28330.00	5979.82	0.01	0.21	16478.00	16626.66	16478.00	1130.11	0.00	0.07	100.00	100.00	0.00	11852.00	12574.50	21411700.00	11.00	20049.04	19915.00
20	5	5	19412.00	22209.00	154.60	0	Spot (Block20, Row5, Column5)	63443.25	65535.00	5054.36	0.01	0.08	15935.00	16138.27	15935.00	1174.15	0.01	0.07	100.00	100.00	80.18	49600.00	47508.25	41619152.00	40.29	31202.80	29778.00
20	6	5	19715.00	22206.00	163.65	0	Spot (Block20, Row5, Column6)	20392.56	20261.00	1818.30	0.00	0.09	15701.00	15831.76	15701.00	984.46	0.00	0.06	99.00	93.00	0.00	4560.00	4691.56	15192461.00	4.63	17660.02	17405.00
20	7	5	20018.00	22214.00	181.40	0	Spot (Block20, Row5, Column7)	20187.58	19997.00	1607.66	0.00	0.08	15480.00	15624.15	15480.00	976.74	0.00	0.06	100.00	97.00	0.00	4517.00	4707.58	18633128.00	4.67	17451.67	17382.00
20	8	5	20314.00	22206.00	147.50	0	Spot (Block20, Row5, Column8)	48086.27	48201.00	14452.71	0.00	0.30	15163.00	15309.50	15163.00	892.03	0.00	0.06	100.00	100.00	25.63	33038.00	32923.27	28515312.00	36.74	23827.47	22810.00
20	1	6	18219.00	22507.00	192.80	0	Spot (Block20, Row6, Column1)	22191.51	22120.00	1875.70	0.00	0.08	16937.00	17035.28	16937.00	1084.48	0.00	0.06	100.00	97.00	0.00	5183.00	5254.51	23367630.00	4.75	19334.52	19157.50
20	2	6	18520.00	22505.00	207.95	0	Spot (Block20, Row6, Column2)	21136.43	20952.00	1576.04	0.00	0.07	17031.00	17140.23	17031.00	1128.81	0.00	0.07	99.00	88.00	0.00	3921.00	4105.43	25976658.00	3.54	18667.84	18486.50
20	3	6	18805.00	22504.00	154.50	0	Spot (Block20, Row6, Column3)	56690.51	65535.00	11371.84	0.06	0.20	16818.00	17007.05	16818.00	1141.25	0.00	0.07	100.00	100.00	52.56	48717.00	39872.51	37642816.00	34.77	27033.57	26789.00
20	4	6	19110.00	22504.00	163.85	0	Spot (Block20, Row6, Column4)	24511.61	24035.50	3429.49	0.01	0.14	16432.50	16603.68	16432.50	1129.75	0.00	0.07	100.00	99.00	0.00	7603.00	8079.11	18236638.00	7.00	19090.76	19174.00
20	5	6	19411.00	22505.00	153.05	0	Spot (Block20, Row6, Column5)	60642.46	65535.00	8228.96	0.03	0.14	16075.00	16279.79	16075.00	1148.65	0.01	0.07	100.00	100.00	65.33	49460.00	44567.46	39175368.00	38.62	28277.92	27040.50
20	6	6	19713.00	22500.00	178.80	0	Spot (Block20, Row6, Column6)	22007.29	20796.00	3520.18	0.02	0.16	15861.00	16017.39	15861.00	1017.79	0.00	0.06	100.00	95.00	0.00	4935.00	6146.29	19762542.00	5.89	17897.56	17733.00
20	7	6	20015.00	22505.00	150.55	0	Spot (Block20, Row6, Column7)	44670.21	43856.00	13026.33	0.01	0.29	15607.00	15748.47	15607.00	1002.57	0.00	0.06	100.00	100.00	10.68	28249.00	29063.21	27606268.00	28.85	23079.07	22229.50
20	8	6	20322.00	22504.00	149.55	0	Spot (Block20, Row6, Column8)	44629.43	43365.00	12975.07	0.01	0.29	15307.00	15461.66	15307.00	938.90	0.00	0.06	100.00	100.00	10.11	28058.00	29322.43	27357916.00	31.07	23134.63	22159.00
20	1	7	18224.00	22805.00	210.45	0	Spot (Block20, Row7, Column1)	22704.21	22669.00	2043.01	0.00	0.09	17026.00	17158.45	17026.00	1172.19	0.00	0.07	99.00	96.00	0.00	5643.00	5678.21	28629990.00	4.73	19248.27	19251.00
20	2	7	18506.00	22795.00	223.45	0	Spot (Block20, Row7, Column2)	20083.24	19886.00	1391.55	0.00	0.07	16954.50	17055.50	16954.50	1063.87	0.00	0.06	94.00	75.00	0.00	2931.50	3128.74	28799348.00	2.85	18307.34	18228.50
20	3	7	18809.00	22805.00	200.40	0	Spot (Block20, Row7, Column3)	19711.24	19610.00	1347.28	0.00	0.07	16652.00	16798.15	16652.00	1091.08	0.00	0.06	97.00	77.00	0.00	2958.00	3059.24	22411668.00	2.67	18471.20	18525.00
20	4	7	19110.00	22809.00	206.00	0	Spot (Block20, Row7, Column4)	19231.37	18967.00	1356.55	0.01	0.07	16360.00	16466.33	16360.00	982.49	0.00	0.06	94.00	73.00	0.00	2607.00	2871.37	23231496.00	2.81	17524.09	17554.00
20	5	7	19416.00	22807.00	178.35	0	Spot (Block20, Row7, Column5)	29510.36	28804.00	5900.97	0.01	0.20	16147.00	16297.14	16147.00	1084.97	0.00	0.07	100.00	100.00	0.00	12657.00	13363.36	26411772.00	12.18	20621.45	20682.00
20	6	7	19718.00	22803.00	200.00	0	Spot (Block20, Row7, Column6)	20310.78	20033.00	1680.32	0.01	0.08	15975.00	16118.86	15975.00	996.72	0.00	0.06	100.00	95.00	0.00	4058.00	4335.78	23052736.00	4.21	17964.88	18090.50
20	7	7	20010.00	22807.00	152.50	0	Spot (Block20, Row7, Column7)	44242.34	43304.00	11232.17	0.01	0.25	15625.00	15786.29	15625.00	1023.64	0.00	0.06	100.00	100.00	7.06	27679.00	28617.34	28182412.00	27.80	23303.44	22588.50
20	8	7	20318.00	22810.00	158.40	0	Spot (Block20, Row7, Column8)	27007.37	27017.50	3012.66	0.00	0.11	15312.00	15452.41	15312.00	907.66	0.00	0.06	100.00	100.00	0.00	11705.50	11695.37	18635088.00	12.73	19381.63	18802.50
20	1	8	18210.00	23109.00	160.20	0	Spot (Block20, Row8, Column1)	64858.94	65535.00	3310.30	0.00	0.05	16999.00	17139.39	16999.00	1275.85	0.00	0.07	100.00	100.00	94.21	48536.00	47859.94	45920572.00	37.40	33574.79	31825.50
20	2	8	18515.00	23106.00	174.65	0	Spot (Block20, Row8, Column2)	24083.31	23109.00	3775.11	0.02	0.16	16870.00	16979.58	16870.00	1198.29	0.00	0.07	99.00	96.00	0.00	6239.00	7213.31	20591216.00	5.93	19124.48	19064.00
20	3	8	18810.00	23108.00	153.00	0	Spot (Block20, Row8, Column3)	37263.46	34325.00	11568.79	0.04	0.31	16648.00	16759.17	16648.00	1129.75	0.00	0.07	100.00	100.00	2.64	17677.00	20615.46	24034948.00	18.15	21375.76	21090.00
20	4	8	19113.00	23100.00	179.15	0	Spot (Block20, Row8, Column4)	20426.97	20344.00	1625.11	0.00	0.08	16460.00	16604.66	16460.00	1132.47	0.00	0.07	96.00	84.00	0.00	3884.00	3966.97	18363848.00	3.38	17827.21	17760.00
20	5	8	19405.00	23110.00	198.25	0	Spot (Block20, Row8, Column5)	19242.58	19101.00	1217.44	0.00	0.06	16254.00	16411.35	16254.00	1136.36	0.00	0.07	95.00	66.00	0.00	2847.00	2988.58	21340020.00	2.49	17559.21	17481.00
20	6	8	19716.00	23101.00	178.95	0	Spot (Block20, Row8, Column6)	22575.55	22685.00	2591.75	0.00	0.11	15994.00	16125.40	15994.00	960.37	0.00	0.06	100.00	98.00	0.00	6691.00	6581.55	20295420.00	6.72	18497.80	18333.00
20	7	8	20015.00	23101.00	149.45	0	Spot (Block20, Row8, Column7)	34580.71	33697.00	8269.65	0.01	0.24	15724.00	15863.20	15724.00	997.38	0.00	0.06	100.00	100.00	0.00	17973.00	18856.71	21059662.00	18.77	21033.65	20344.00
20	8	8	20317.00	23098.00	126.45	0	Spot (Block20, Row8, Column8)	28522.75	28482.00	3649.13	0.00	0.13	15377.00	15498.41	15377.00	890.42	0.00	0.06	100.00	100.00	0.00	13105.00	13145.75	12179215.00	14.63	19666.76	19499.00
21	1	1	4709.00	25513.00	165.80	0	Spot (Block21, Row1, Column1)	63584.14	65535.00	6683.63	0.01	0.11	771.00	856.43	771.00	374.02	0.05	0.44	100.00	100.00	89.53	64764.00	62813.14	48578764.00	167.71	15378.91	12955.00
21	2	1	5010.00	25508.00	147.00	-50	Spot (Block21, Row1, Column2)	893.61	905.00	70.40	0.01	0.08	819.00	876.42	819.00	322.55	0.03	0.37	0.00	0.00	0.00	86.00	74.61	527228.00	0.05	814.38	806.00
21	3	1	5310.00	25508.00	147.00	-50	Spot (Block21, Row1, Column3)	886.41	875.00	87.49	0.01	0.10	782.00	841.27	782.00	239.96	0.03	0.29	6.00	0.00	0.00	93.00	104.41	522980.00	0.19	844.89	853.00
21	4	1	5610.00	25508.00	147.00	-50	Spot (Block21, Row1, Column4)	830.24	809.00	65.36	0.01	0.08	773.00	814.02	773.00	204.55	0.02	0.25	3.00	0.00	0.00	36.00	57.24	490671.00	0.08	820.82	805.50
21	5	1	5911.00	25507.00	147.00	-50	Spot (Block21, Row1, Column5)	848.45	814.00	128.41	0.02	0.15	741.00	768.15	741.00	164.40	0.02	0.21	28.00	8.00	0.00	73.00	107.45	501432.00	0.49	811.59	802.00
21	6	1	6211.00	25507.00	147.00	-50	Spot (Block21, Row1, Column6)	814.15	811.00	72.81	0.00	0.09	709.00	748.83	709.00	157.49	0.02	0.21	30.00	0.00	0.00	102.00	105.15	481161.00	0.41	785.55	803.00
21	7	1	6511.00	25507.00	147.00	-50	Spot (Block21, Row1, Column7)	869.27	867.00	91.61	0.00	0.11	725.00	769.35	725.00	155.97	0.03	0.20	44.00	2.00	0.00	142.00	144.27	514606.00	0.64	746.17	747.00
21	8	1	6813.00	25505.00	166.35	0	Spot (Block21, Row1, Column8)	1163.13	1173.00	123.37	0.00	0.11	796.00	822.95	796.00	159.71	0.01	0.19	94.00	65.00	0.00	377.00	367.13	892123.00	2.13	909.86	890.00
21	1	2	4710.00	25809.00	147.00	-50	Spot (Block21, Row2, Column1)	586.55	580.50	42.90	0.00	0.07	554.00	606.49	554.00	263.31	0.04	0.43	0.00	0.00	0.00	26.50	32.55	344892.00	-0.08	573.05	585.50
21	2	2	5010.00	25808.00	147.00	-50	Spot (Block21, Row2, Column2)	583.62	586.00	36.18	0.00	0.06	561.00	568.14	561.00	79.04	0.01	0.14	2.00	0.00	0.00	25.00	22.62	344337.00	0.20	567.52	565.00
21	3	2	5287.00	25796.00	145.10	0	Spot (Block21, Row2, Column3)	623.04	622.50	28.80	0.00	0.05	572.00	577.86	572.00	60.54	0.00	0.10	37.00	0.00	0.00	50.50	51.04	355131.00	0.75	594.73	592.00
21	4	2	5592.00	25816.00	220.25	0	Spot (Block21, Row2, Column4)	587.58	588.00	19.06	0.00	0.03	569.00	577.49	569.00	57.31	0.01	0.10	2.00	0.00	0.00	19.00	18.58	815563.00	0.18	573.98	572.00
21	5	2	5917.00	25795.00	181.15	0	Spot (Block21, Row2, Column5)	613.60	612.00	28.73	0.00	0.05	570.00	576.11	570.00	59.04	0.00	0.10	29.00	0.00	0.00	42.00	43.60	563288.00	0.64	592.06	598.00
21	6	2	6188.00	25846.00	120.40	0	Spot (Block21, Row2, Column6)	614.45	621.00	23.26	0.00	0.04	572.00	572.36	572.00	45.49	0.00	0.08	55.00	0.00	0.00	49.00	42.45	236564.00	0.93	600.12	603.50
21	7	2	6511.00	25807.00	147.00	-50	Spot (Block21, Row2, Column7)	632.09	629.00	36.05	0.00	0.06	599.00	604.51	599.00	46.69	0.00	0.08	35.00	6.00	0.00	30.00	33.09	374832.00	0.59	621.70	615.00
21	8	2	6811.00	25807.00	147.00	-50	Spot (Block21, Row2, Column8)	662.89	660.00	26.92	0.00	0.04	664.00	669.99	664.00	70.48	0.00	0.11	0.00	0.00	0.00	-4.00	-1.11	393755.00	-0.10	649.40	647.00
21	1	3	4703.00	26108.00	193.35	0	Spot (Block21, Row3, Column1)	554.65	556.00	27.54	0.00	0.05	486.00	487.40	486.00	35.71	0.00	0.07	86.00	48.00	0.00	70.00	68.65	585159.00	1.88	509.09	509.00
21	2	3	5007.00	26137.00	210.45	0	Spot (Block21, Row3, Column2)	565.94	570.00	33.48	0.00	0.06	487.00	489.65	487.00	42.38	0.00	0.09	85.00	49.00	0.00	83.00	78.94	719873.00	1.80	522.16	517.00
21	3	3	5294.00	26094.00	176.10	0	Spot (Block21, Row3, Column3)	617.38	623.00	49.60	0.00	0.08	513.00	514.14	513.00	41.57	0.00	0.08	85.00	64.00	0.00	110.00	104.38	537121.00	2.48	559.22	557.50
21	4	3	5612.00	26085.00	197.25	0	Spot (Block21, Row3, Column4)	611.43	614.00	37.17	0.00	0.06	519.00	526.58	519.00	212.99	0.01	0.40	0.00	0.00	0.00	95.00	92.43	671345.00	0.40	553.55	557.50
21	5	3	5911.00	26108.00	147.00	-50	Spot (Block21, Row3, Column5)	602.08	599.00	25.16	0.00	0.04	512.00	523.08	512.00	194.20	0.01	0.37	0.00	0.00	0.00	87.00	90.08	355229.00	0.41	582.15	575.00
21	6	3	6211.00	26107.00	147.00	-50	Spot (Block21, Row3, Column6)	542.27	542.00	20.85	0.00	0.04	527.00	527.93	527.00	42.83	0.00	0.08	12.00	0.00	0.00	15.00	15.27	320481.00	0.33	552.52	552.00
21	7	3	6570.00	26055.00	235.35	0	Spot (Block21, Row3, Column7)	613.04	613.00	27.19	0.00	0.04	571.00	573.79	571.00	49.07	0.00	0.09	39.00	1.00	0.00	42.00	42.04	978410.00	0.80	588.88	592.00
21	8	3	6811.00	26107.00	147.00	-50	Spot (Block21, Row3, Column8)	745.07	747.00	58.55	0.00	0.08	674.00	690.10	674.00	111.60	0.01	0.16	25.00	0.00	0.00	73.00	71.07	443314.00	0.49	713.72	706.50
21	1	4	4718.00	26411.00	167.35	0	Spot (Block21, Row4, Column1)	504.75	503.00	29.52	0.00	0.06	447.00	448.12	447.00	27.27	0.00	0.06	83.00	50.00	0.00	56.00	57.75	393703.00	2.08	472.68	471.00
21	2	4	5071.00	26440.00	286.45	0	Spot (Block21, Row4, Column2)	505.06	506.00	39.99	0.00	0.08	460.00	481.25	460.00	312.41	0.02	0.65	0.00	0.00	0.00	46.00	45.06	1213662.00	0.08	479.75	466.00
21	3	4	5311.00	26414.00	148.35	0	Spot (Block21, Row4, Column3)	804.85	802.00	101.02	0.00	0.13	478.00	478.19	478.00	40.56	0.00	0.08	100.00	100.00	0.00	324.00	326.85	482910.00	8.05	582.71	585.00
21	4	4	5574.00	26388.00	256.00	0	Spot (Block21, Row4, Column4)	498.91	500.00	20.56	0.00	0.04	465.00	474.89	465.00	207.33	0.01	0.44	0.00	0.00	0.00	35.00	33.91	949423.00	0.12	476.68	476.00
21	5	4	5911.00	26408.00	147.00	-50	Spot (Block21, Row4, Column5)	482.01	473.00	31.66	0.01	0.07	467.00	476.40	467.00	194.85	0.01	0.41	0.00	0.00	0.00	6.00	15.01	283424.00	0.03	492.56	491.00
21	6	4	6219.00	26419.00	190.95	0	Spot (Block21, Row4, Column6)	554.16	552.00	47.27	0.00	0.09	468.00	468.30	468.00	38.68	0.00	0.08	82.00	53.00	0.00	84.00	86.16	574667.00	2.22	496.18	498.00
21	7	4	6494.00	26398.00	158.55	0	Spot (Block21, Row4, Column7)	550.35	553.00	26.34	0.00	0.05	511.00	509.05	511.00	54.38	0.00	0.11	28.00	0.00	0.00	42.00	39.35	381392.00	0.76	520.44	525.00
21	8	4	6810.00	26425.00	142.65	0	Spot (Block21, Row4, Column8)	3247.82	3196.00	986.56	0.01	0.30	670.00	727.48	670.00	220.06	0.04	0.30	100.00	100.00	0.00	2526.00	2577.82	1796046.00	11.45	1302.98	1239.50
21	1	5	4710.00	26709.00	147.00	-50	Spot (Block21, Row5, Column1)	436.24	433.00	27.64	0.00	0.06	433.00	434.21	433.00	27.26	0.00	0.06	19.00	5.00	0.00	0.00	3.24	256507.00	0.07	419.30	418.00
21	2	5	5010.00	26709.00	147.00	-50	Spot (Block21, Row5, Column2)	460.03	454.00	28.23	0.01	0.06	442.00	455.15	442.00	278.95	0.01	0.61	0.00	0.00	0.00	12.00	18.03	271415.00	0.02	470.60	470.50
21	3	5	5328.00	26695.00	175.70	0	Spot (Block21, Row5, Column3)	481.45	483.00	31.42	0.00	0.07	445.00	458.33	445.00	282.73	0.01	0.62	0.00	0.00	0.00	38.00	36.45	415009.00	0.08	469.52	471.00
21	4	5	5602.00	26710.00	146.95	0	Spot (Block21, Row5, Column4)	480.06	480.00	18.40	0.00	0.04	428.00	430.54	428.00	27.70	0.00	0.06	91.00	43.00	0.00	52.00	52.06	282276.00	1.79	459.41	459.00
21	5	5	5918.00	26713.00	138.35	0	Spot (Block21, Row5, Column5)	926.35	966.00	121.23	0.02	0.13	430.00	431.81	430.00	30.47	0.00	0.07	100.00	100.00	0.00	536.00	496.35	481704.00	16.23	585.41	570.00
21	6	5	6252.00	26708.00	195.55	0	Spot (Block21, Row5, Column6)	463.49	465.00	23.20	0.00	0.05	435.00	434.99	435.00	29.51	0.00	0.07	50.00	9.00	0.00	30.00	28.49	500573.00	0.97	443.15	440.00
21	7	5	6511.00	26707.00	147.00	-50	Spot (Block21, Row5, Column7)	506.64	509.00	25.52	0.00	0.05	486.00	490.71	486.00	56.19	0.00	0.11	4.00	0.00	0.00	23.00	20.64	301450.00	0.28	488.19	496.00
21	8	5	6812.00	26707.00	147.00	-50	Spot (Block21, Row5, Column8)	874.76	818.00	155.49	0.03	0.18	694.50	849.07	694.50	386.88	0.09	0.46	16.00	0.00	0.00	123.50	180.26	520481.00	0.07	825.92	766.00
21	1	6	4710.00	27009.00	147.00	-50	Spot (Block21, Row6, Column1)	434.31	433.00	18.79	0.00	0.04	427.00	427.86	427.00	28.34	0.00	0.07	15.00	0.00	0.00	6.00	7.31	255376.00	0.23	434.87	433.50
21	2	6	4995.00	27018.00	112.75	0	Spot (Block21, Row6, Column2)	470.84	473.00	17.25	0.00	0.04	424.00	426.23	424.00	27.97	0.00	0.07	83.00	37.00	0.00	49.00	46.84	156320.00	1.60	448.28	447.00
21	3	6	5308.00	27014.00	165.90	0	Spot (Block21, Row6, Column3)	509.48	507.00	28.35	0.00	0.06	427.00	428.30	427.00	27.17	0.00	0.06	96.00	85.00	0.00	80.00	82.48	390263.00	2.99	469.02	473.00
21	4	6	5618.00	27018.00	192.90	0	Spot (Block21, Row6, Column4)	480.05	478.00	23.59	0.00	0.05	425.00	428.43	425.00	30.51	0.00	0.07	84.00	37.00	0.00	53.00	55.05	502137.00	1.69	448.98	447.00
21	5	6	5914.00	27018.00	145.35	0	Spot (Block21, Row6, Column5)	832.46	859.00	102.92	0.01	0.12	430.50	433.69	430.50	32.45	0.00	0.07	100.00	100.00	0.00	428.50	401.96	478663.00	12.29	556.71	547.00
21	6	6	6211.00	27008.00	147.00	-50	Spot (Block21, Row6, Column6)	450.61	450.00	24.74	0.00	0.05	436.00	436.75	436.00	29.47	0.00	0.07	26.00	5.00	0.00	14.00	14.61	267213.00	0.47	443.56	443.00
21	7	6	6506.00	26984.00	134.95	0	Spot (Block21, Row6, Column7)	562.70	566.00	31.82	0.00	0.06	479.00	491.68	479.00	56.92	0.01	0.12	76.00	18.00	0.00	87.00	83.70	277411.00	1.25	519.12	521.00
21	8	6	6812.00	27007.00	147.00	-50	Spot (Block21, Row6, Column8)	964.15	924.00	174.65	0.02	0.18	801.00	986.50	801.00	528.09	0.09	0.54	1.00	0.00	0.00	123.00	163.15	574634.00	-0.04	911.34	840.50
21	1	7	4710.00	27309.00	147.00	-50	Spot (Block21, Row7, Column1)	428.35	426.00	19.89	0.00	0.05	440.00	476.69	440.00	205.81	0.03	0.43	0.00	0.00	0.00	-14.00	-11.65	251871.00	-0.23	433.80	433.00
21	2	7	5011.00	27309.00	147.00	-50	Spot (Block21, Row7, Column2)	412.46	411.00	24.63	0.00	0.06	417.00	420.50	417.00	30.34	0.00	0.07	7.00	0.00	0.00	-6.00	-4.54	243352.00	-0.27	413.14	416.00
21	3	7	5311.00	27309.00	147.00	-50	Spot (Block21, Row7, Column3)	445.80	446.00	32.18	0.00	0.07	427.00	432.43	427.00	53.98	0.01	0.12	14.00	0.00	0.00	19.00	18.80	262129.00	0.25	437.95	438.00
21	4	7	5611.00	27308.00	147.00	-50	Spot (Block21, Row7, Column4)	442.46	442.00	18.53	0.00	0.04	451.00	458.75	451.00	60.50	0.01	0.13	0.00	0.00	0.00	-9.00	-8.54	259726.00	-0.27	441.24	441.00
21	5	7	5911.00	27308.00	147.00	-50	Spot (Block21, Row7, Column5)	499.53	495.00	26.97	0.00	0.05	468.00	562.31	468.00	1572.85	0.08	2.80	0.00	0.00	0.00	27.00	31.53	293722.00	-0.04	500.10	499.00
21	6	7	6211.00	27308.00	147.00	-50	Spot (Block21, Row7, Column6)	509.32	503.00	34.72	0.01	0.07	476.00	619.46	476.00	1900.36	0.11	3.07	0.00	0.00	0.00	27.00	33.32	302027.00	-0.06	619.14	502.00
21	7	7	6528.00	27327.00	170.30	0	Spot (Block21, Row7, Column7)	610.15	612.00	43.18	0.00	0.07	521.00	589.71	521.00	1083.57	0.05	1.84	0.00	0.00	0.00	91.00	89.15	492389.00	0.02	558.06	557.00
21	8	7	6812.00	27307.00	147.00	-50	Spot (Block21, Row7, Column8)	803.66	790.50	112.74	0.01	0.14	931.00	1121.51	931.00	610.12	0.08	0.54	0.00	0.00	0.00	-140.50	-127.34	478981.00	-0.52	820.98	801.00
21	1	8	4708.00	27621.00	156.20	0	Spot (Block21, Row8, Column1)	63773.41	65535.00	6377.14	0.01	0.10	774.00	833.03	774.00	405.28	0.03	0.49	100.00	100.00	90.45	64761.00	62999.41	42728580.00	155.30	16167.61	14167.00
21	2	8	5011.00	27609.00	147.00	-50	Spot (Block21, Row8, Column2)	622.71	652.00	68.69	0.02	0.11	592.00	696.12	592.00	337.26	0.07	0.48	0.00	0.00	0.00	60.00	30.71	366779.00	-0.22	584.52	599.00
21	3	8	5311.00	27609.00	147.00	-50	Spot (Block21, Row8, Column3)	756.21	687.00	156.27	0.04	0.21	565.00	672.49	565.00	280.05	0.08	0.42	25.00	0.00	0.00	122.00	191.21	443895.00	0.30	688.41	673.00
21	4	8	5611.00	27609.00	147.00	-50	Spot (Block21, Row8, Column4)	723.34	717.00	58.38	0.00	0.08	617.00	720.27	617.00	297.26	0.07	0.41	0.00	0.00	0.00	100.00	106.34	426045.00	0.01	697.53	700.00
21	5	8	5911.00	27608.00	147.00	-50	Spot (Block21, Row8, Column5)	704.16	712.00	59.07	0.00	0.08	654.00	770.97	654.00	560.03	0.07	0.73	0.00	0.00	0.00	58.00	50.16	415455.00	-0.12	688.24	716.00
21	6	8	6212.00	27608.00	147.00	-50	Spot (Block21, Row8, Column6)	736.56	722.00	100.54	0.01	0.14	649.00	846.07	649.00	1766.01	0.12	2.09	0.00	0.00	0.00	73.00	87.56	436783.00	-0.06	696.56	665.00
21	7	8	6512.00	27608.00	147.00	-50	Spot (Block21, Row8, Column7)	779.63	777.50	73.93	0.00	0.09	719.00	801.41	719.00	1070.48	0.05	1.34	0.00	0.00	0.00	58.50	60.63	463102.00	-0.02	716.17	701.00
21	8	8	6825.00	27613.00	122.20	0	Spot (Block21, Row8, Column8)	14627.97	14583.00	4692.96	0.00	0.32	1247.00	1394.67	1247.00	682.01	0.05	0.49	100.00	100.00	0.00	13336.00	13380.97	5821931.00	19.40	4508.79	4033.00
22	1	1	9211.00	25512.00	176.50	0	Spot (Block22, Row1, Column1)	64836.00	65535.00	2797.20	0.00	0.04	34023.00	34220.31	34023.00	3099.01	0.00	0.09	100.00	100.00	92.43	31512.00	30813.00	56537596.00	9.88	45291.41	44464.00
22	2	1	9510.00	25519.00	168.00	0	Spot (Block22, Row1, Column2)	48911.32	48305.00	8343.15	0.01	0.17	33651.00	33864.07	33651.00	3115.50	0.00	0.09	95.00	86.00	6.39	14654.00	15260.32	38297608.00	4.83	38021.82	37967.00
22	3	1	9814.00	25520.00	160.35	0	Spot (Block22, Row1, Column3)	52343.18	50612.00	9628.93	0.01	0.18	33524.00	33674.14	33524.00	3078.99	0.00	0.09	98.00	91.00	20.59	17088.00	18819.18	37111452.00	6.06	39101.97	38684.00
22	4	1	10107.00	25514.00	160.45	0	Spot (Block22, Row1, Column4)	47345.01	47117.50	6636.68	0.00	0.14	33362.00	33544.18	33362.00	3122.31	0.00	0.09	96.00	88.00	1.55	13755.50	13983.01	33520268.00	4.42	37320.83	37239.00
22	5	1	10413.00	25513.00	158.55	0	Spot (Block22, Row1, Column5)	54765.22	55206.00	10172.49	0.00	0.19	33697.00	33894.73	33697.00	3332.24	0.00	0.10	98.00	92.00	34.78	21509.00	21068.22	37952540.00	6.26	39088.30	38729.00
22	6	1	10710.00	25511.00	154.80	0	Spot (Block22, Row1, Column6)	58901.27	63310.00	7886.19	0.03	0.13	33801.00	34039.60	33801.00	3407.45	0.00	0.10	99.00	99.00	44.76	29509.00	25100.27	38816240.00	7.30	41719.38	41706.00
22	7	1	11029.00	25513.00	119.95	0	Spot (Block22, Row1, Column7)	64473.89	65535.00	3124.18	0.01	0.05	33410.50	33622.39	33410.50	3087.33	0.00	0.09	100.00	100.00	83.86	32124.50	31063.39	24371244.00	9.99	46487.18	44514.00
22	8	1	11325.00	25516.00	204.15	0	Spot (Block22, Row1, Column8)	40222.20	39949.00	4101.07	0.00	0.10	33452.00	33675.00	33452.00	3024.46	0.00	0.09	81.00	55.00	0.00	6497.00	6770.20	47663300.00	2.16	36077.20	35465.00
22	1	2	9200.00	25822.00	219.40	0	Spot (Block22, Row2, Column1)	40001.68	39764.00	3652.81	0.00	0.09	34474.00	34664.74	34474.00	3101.50	0.00	0.09	73.00	40.00	0.00	5290.00	5527.68	55002312.00	1.72	36735.28	36550.00
22	2	2	9511.00	25816.00	132.85	0	Spot (Block22, Row2, Column2)	59832.03	64029.00	7153.38	0.03	0.12	34275.00	34412.91	34275.00	3115.65	0.00	0.09	100.00	99.00	43.64	29754.00	25557.03	28240892.00	8.16	43083.09	42955.00
22	3	2	9810.00	25813.00	187.65	0	Spot (Block22, Row2, Column3)	40986.18	40515.00	3972.00	0.01	0.10	34315.00	34455.61	34315.00	3215.02	0.00	0.09	79.00	48.00	0.00	6200.00	6671.18	40617288.00	2.03	37585.19	37455.00
22	4	2	10111.00	25814.00	195.30	0	Spot (Block22, Row2, Column4)	49926.88	48802.00	8167.74	0.01	0.16	34277.50	34472.34	34277.50	3187.10	0.00	0.09	96.00	86.00	6.98	14524.50	15649.38	53671492.00	4.85	39827.59	39872.00
22	5	2	10414.00	25820.00	154.45	0	Spot (Block22, Row2, Column5)	52111.41	51269.00	6081.94	0.01	0.12	34743.00	34943.27	34743.00	3317.45	0.00	0.09	99.00	98.00	5.90	16526.00	17368.41	34445684.00	5.18	41340.77	40836.00
22	6	2	10708.00	25815.00	155.45	0	Spot (Block22, Row2, Column6)	45505.82	45205.00	4850.03	0.00	0.11	34666.00	34938.54	34666.00	3418.47	0.00	0.10	95.00	79.00	0.30	10539.00	10839.82	30261352.00	3.09	39533.43	39598.00
22	7	2	11011.00	25813.00	178.30	0	Spot (Block22, Row2, Column7)	43475.49	43053.00	5624.31	0.00	0.13	33785.00	33951.05	33785.00	3052.63	0.00	0.09	89.00	70.00	0.45	9268.00	9690.49	38780160.00	3.12	37327.98	37080.50
22	8	2	11313.00	25810.00	144.15	0	Spot (Block22, Row2, Column8)	37781.66	37406.00	3472.70	0.00	0.09	33320.00	33466.55	33320.00	2972.94	0.00	0.09	62.00	31.00	0.00	4086.00	4461.66	21497758.00	1.45	35447.14	35387.00
22	1	3	9217.00	26116.00	154.30	0	Spot (Block22, Row3, Column1)	60329.27	65535.00	7246.00	0.04	0.12	35267.00	35460.62	35267.00	3269.37	0.00	0.09	100.00	99.00	55.69	30268.00	25062.27	39214368.00	7.61	42496.50	42105.00
22	2	3	9514.00	26117.00	188.10	0	Spot (Block22, Row3, Column2)	41063.21	41088.00	3855.77	0.00	0.09	34906.00	35132.76	34906.00	3212.72	0.00	0.09	75.00	47.00	0.00	6182.00	6157.21	40898976.00	1.85	37258.57	37184.00
22	3	3	9808.00	26105.00	170.80	0	Spot (Block22, Row3, Column3)	44272.23	43742.00	4927.58	0.01	0.11	34951.50	35186.75	34951.50	3320.20	0.00	0.09	90.00	66.00	0.12	8790.50	9320.73	36081872.00	2.74	38442.42	38176.50
22	4	3	10113.00	26114.00	148.90	0	Spot (Block22, Row3, Column4)	59968.20	65535.00	7222.15	0.04	0.12	34815.50	35048.71	34815.50	3279.49	0.00	0.09	100.00	99.00	51.49	30719.50	25152.70	36221092.00	7.60	42823.06	42811.50
22	5	3	10413.00	26112.00	165.15	0	Spot (Block22, Row3, Column5)	43731.33	43075.50	4833.05	0.01	0.11	34679.00	34873.14	34679.00	3161.90	0.00	0.09	91.00	68.00	0.13	8396.50	9052.33	32885940.00	2.80	38032.35	37523.50
22	6	3	10715.00	26114.00	179.20	0	Spot (Block22, Row3, Column6)	51482.84	51168.00	7906.40	0.00	0.15	34702.00	34928.54	34702.00	3191.22	0.00	0.09	98.00	91.00	8.04	16466.00	16780.84	46077228.00	5.19	40367.89	40387.00
22	7	3	11019.00	26116.00	153.90	0	Spot (Block22, Row3, Column7)	57607.48	61670.00	8811.34	0.03	0.15	34258.00	34463.32	34258.00	3164.24	0.00	0.09	99.00	98.00	43.32	27412.00	23349.48	37502752.00	7.31	40733.51	40738.50
22	8	3	11306.00	26111.00	190.50	0	Spot (Block22, Row3, Column8)	39750.57	39311.50	4142.16	0.00	0.10	33454.00	33685.95	33454.00	3115.00	0.00	0.09	79.00	44.00	0.00	5857.50	6296.57	40784040.00	1.95	35883.64	35563.00
22	1	4	9216.00	26416.00	154.95	0	Spot (Block22, Row4, Column1)	60133.90	65535.00	7150.39	0.04	0.12	37345.00	37564.96	37345.00	3684.07	0.00	0.10	99.00	95.00	51.67	28190.00	22788.90	39688716.00	6.13	43935.25	44258.50
22	2	4	9509.00	26428.00	204.90	0	Spot (Block22, Row4, Column2)	50600.99	49482.50	6611.97	0.01	0.13	36947.50	37257.24	36947.50	3767.38	0.00	0.10	97.00	80.00	5.28	12535.00	13653.49	60417600.00	3.54	42598.27	42432.00
22	3	4	9812.00	26413.00	154.15	0	Spot (Block22, Row4, Column3)	64974.15	65535.00	2539.30	0.00	0.04	35853.50	35955.46	35853.50	3792.98	0.00	0.11	100.00	100.00	93.52	29681.50	29120.65	42103636.00	7.65	47643.75	46148.00
22	4	4	10108.00	26422.00	189.20	0	Spot (Block22, Row4, Column4)	41835.81	41686.00	3954.79	0.00	0.09	35518.00	35779.63	35518.00	3430.86	0.00	0.10	78.00	40.00	0.00	6168.00	6317.81	42379660.00	1.77	38073.10	38158.00
22	5	4	10400.00	26419.00	177.25	0	Spot (Block22, Row4, Column5)	42712.92	42125.00	4799.06	0.01	0.11	36014.00	36261.73	36014.00	3733.49	0.00	0.10	71.00	42.00	0.11	6111.00	6698.92	37459224.00	1.73	38163.38	38051.50
22	6	4	10716.00	26420.00	194.60	0	Spot (Block22, Row4, Column6)	54221.88	53660.00	6004.93	0.00	0.11	37003.00	37255.30	37003.00	4094.56	0.00	0.11	98.00	94.00	9.25	16657.00	17218.88	58017476.00	4.14	43047.22	42610.00
22	7	4	11012.00	26417.00	151.35	0	Spot (Block22, Row4, Column7)	59091.66	64658.00	7969.14	0.04	0.13	37134.00	37479.96	37134.00	4351.79	0.00	0.12	98.00	91.00	46.96	27524.00	21957.66	36873492.00	4.97	42541.74	42173.00
22	8	4	11310.00	26432.00	162.55	0	Spot (Block22, Row4, Column8)	47096.31	46406.00	5849.22	0.01	0.12	36609.50	36935.92	36609.50	4282.26	0.00	0.12	86.00	60.00	1.50	9796.50	10486.81	34474516.00	2.37	39555.45	39615.00
22	1	5	9214.00	26712.00	106.55	0	Spot (Block22, Row5, Column1)	57919.61	58533.00	6184.64	0.00	0.11	38277.00	38595.02	38277.00	3455.51	0.00	0.09	98.00	96.00	22.45	20256.00	19642.61	17028368.00	5.59	44765.88	44773.00
22	2	5	9505.00	26720.00	162.70	0	Spot (Block22, Row5, Column2)	46215.91	45543.00	4467.57	0.01	0.10	37946.00	37659.99	37946.00	5020.24	0.00	0.13	75.00	32.00	0.27	7597.00	8269.91	34061120.00	1.70	41605.84	41309.00
22	3	5	9831.00	26727.00	167.35	0	Spot (Block22, Row5, Column3)	56434.82	58126.00	8563.94	0.01	0.15	36803.00	36511.71	36803.00	4926.41	0.00	0.13	93.00	84.00	27.04	21323.00	19631.82	44245116.00	4.04	43738.21	42573.00
22	4	5	10115.00	26712.00	151.00	0	Spot (Block22, Row5, Column4)	57459.02	59028.50	7745.02	0.01	0.13	37521.50	37866.21	37521.50	3671.63	0.00	0.10	98.00	93.00	32.32	21507.00	19937.52	36084452.00	5.34	43876.95	43776.00
22	5	5	10413.00	26712.00	159.50	0	Spot (Block22, Row5, Column5)	65089.96	65535.00	2034.17	0.00	0.03	39445.00	39701.08	39445.00	3931.33	0.00	0.10	100.00	100.00	93.05	26090.00	25644.96	45888864.00	6.46	49677.21	48397.00
22	6	5	10719.00	26718.00	154.55	0	Spot (Block22, Row5, Column6)	53355.98	53005.00	6231.16	0.00	0.12	41167.00	41433.64	41167.00	3981.63	0.00	0.10	89.00	75.00	6.86	11838.00	12188.98	35001576.00	2.99	44874.96	45197.50
22	7	5	11018.00	26716.00	158.00	0	Spot (Block22, Row5, Column7)	59148.57	59818.00	6131.73	0.00	0.10	41907.50	42186.65	41907.50	4126.75	0.00	0.10	97.00	90.00	29.61	17910.50	17241.07	40753572.00	4.11	48131.85	47721.00
22	8	5	11312.00	26716.00	154.00	0	Spot (Block22, Row5, Column8)	63928.82	65535.00	3763.29	0.01	0.06	41135.00	41397.98	41135.00	4241.48	0.00	0.10	100.00	98.00	78.43	24400.00	22793.82	41490176.00	5.31	49702.28	49010.00
22	1	6	9214.00	27009.00	164.40	0	Spot (Block22, Row6, Column1)	51677.07	51188.00	6727.63	0.00	0.13	37371.50	37563.69	37371.50	3430.70	0.00	0.09	96.00	85.00	6.52	13816.50	14305.57	38809532.00	4.11	42109.37	42076.00
22	2	6	9516.00	27014.00	183.50	0	Spot (Block22, Row6, Column2)	47984.91	47415.00	5376.22	0.01	0.11	38249.00	38151.30	38249.00	4385.40	0.00	0.11	84.00	53.00	0.95	9166.00	9735.91	45681608.00	2.24	42482.14	42585.50
22	3	6	9810.00	27016.00	153.65	0	Spot (Block22, Row6, Column3)	63694.09	65535.00	4394.90	0.01	0.07	38693.00	38571.83	38693.00	4802.25	0.00	0.12	99.00	98.00	76.19	26842.00	25001.09	41465232.00	5.23	47173.23	46790.00
22	4	6	10119.00	27014.00	152.90	0	Spot (Block22, Row6, Column4)	52281.51	51103.50	6442.36	0.01	0.12	39781.50	40025.52	39781.50	3858.72	0.00	0.10	92.00	75.00	6.83	11322.00	12500.01	33669332.00	3.18	42960.12	43095.00
22	5	6	10418.00	27014.00	159.60	0	Spot (Block22, Row6, Column5)	65076.21	65535.00	2109.53	0.00	0.03	41569.00	41812.61	41569.00	3914.88	0.00	0.09	100.00	99.00	93.71	23966.00	23507.21	45488708.00	5.94	50555.06	49826.00
22	6	6	10712.00	27013.00	153.90	0	Spot (Block22, Row6, Column6)	51037.69	50562.50	5416.45	0.00	0.11	42836.50	43023.33	42836.50	3770.78	0.00	0.09	79.00	51.00	3.55	7726.00	8201.19	33072456.00	2.13	45852.57	45650.00
22	7	6	11016.00	27010.00	156.85	0	Spot (Block22, Row6, Column7)	63490.67	65535.00	3985.47	0.01	0.06	43448.00	43694.10	43448.00	3875.23	0.00	0.09	99.00	98.00	70.15	22087.00	20042.67	43174060.00	5.11	50775.34	49806.00
22	8	6	11320.00	27014.00	155.55	0	Spot (Block22, Row6, Column8)	64452.00	65535.00	2932.40	0.01	0.05	43034.50	43315.48	43034.50	3878.69	0.00	0.09	100.00	99.00	82.36	22500.50	21417.50	43118788.00	5.45	51268.53	51347.50
22	1	7	9208.00	27320.00	190.70	0	Spot (Block22, Row7, Column1)	47598.64	47049.00	5651.34	0.01	0.12	37055.00	37193.11	37055.00	3249.71	0.00	0.09	90.00	75.00	1.27	9994.00	10543.64	48788608.00	3.20	40897.15	40657.00
22	2	7	9525.00	27322.00	194.05	0	Spot (Block22, Row7, Column2)	43522.58	43343.00	3808.72	0.00	0.09	38837.00	39058.07	38837.00	3729.94	0.00	0.10	56.00	24.00	0.09	4506.00	4685.58	46264500.00	1.20	41457.10	40914.00
22	3	7	9802.00	27323.00	205.00	0	Spot (Block22, Row7, Column3)	44881.52	44482.00	3857.48	0.00	0.09	41168.00	41445.88	41168.00	3789.63	0.00	0.09	46.00	16.00	0.00	3314.00	3713.52	53678264.00	0.91	42961.16	42399.00
22	4	7	10112.00	27320.00	202.75	0	Spot (Block22, Row7, Column4)	47604.09	47116.50	4588.38	0.00	0.10	42398.00	42696.21	42398.00	3988.27	0.00	0.09	56.00	26.00	0.34	4718.50	5206.09	55315960.00	1.23	44942.40	44730.50
22	5	7	10415.00	27316.00	179.05	0	Spot (Block22, Row7, Column5)	58847.45	60079.00	6627.33	0.01	0.11	43644.00	43845.68	43644.00	4058.04	0.00	0.09	93.00	81.00	32.48	16435.00	15203.45	52727620.00	3.70	48642.23	48044.00
22	6	7	10715.00	27317.00	168.75	0	Spot (Block22, Row7, Column6)	56700.54	56297.00	5940.46	0.00	0.10	44045.00	44295.98	44045.00	3974.35	0.00	0.09	92.00	76.00	15.90	12252.00	12655.54	44566732.00	3.12	49277.14	49094.50
22	7	7	11009.00	27315.00	158.60	0	Spot (Block22, Row7, Column7)	64493.98	65535.00	2893.16	0.01	0.04	43978.00	44199.20	43978.00	3878.34	0.00	0.09	99.00	99.00	82.17	21557.00	20515.98	44501272.00	5.23	52012.89	51959.50
22	8	7	11316.00	27316.00	171.15	0	Spot (Block22, Row7, Column8)	64830.53	65535.00	2546.61	0.00	0.04	43082.00	43368.19	43082.00	3818.10	0.00	0.09	100.00	99.00	88.98	22453.00	21748.53	52967096.00	5.62	51419.47	50567.00
22	1	8	9210.00	27617.00	165.25	0	Spot (Block22, Row8, Column1)	65248.26	65535.00	1649.77	0.00	0.03	37509.00	37631.42	37509.00	3469.64	0.00	0.09	100.00	100.00	94.99	28026.00	27739.26	49458676.00	7.96	47464.66	46464.00
22	2	8	9524.00	27621.00	183.75	0	Spot (Block22, Row8, Column2)	47049.28	46527.00	5341.53	0.00	0.11	39856.50	40169.30	39856.50	4033.90	0.00	0.10	71.00	40.00	0.74	6670.50	7192.78	44790948.00	1.71	42180.64	42071.50
22	3	8	9812.00	27616.00	147.55	0	Spot (Block22, Row8, Column3)	63413.39	65535.00	4154.32	0.01	0.07	42538.00	42839.25	42538.00	3794.66	0.00	0.09	100.00	98.00	70.83	22997.00	20875.39	38048356.00	5.42	50158.84	50397.50
22	4	8	10124.00	27608.00	145.20	0	Spot (Block22, Row8, Column4)	53074.55	52209.00	6328.35	0.01	0.12	43375.00	43610.58	43375.00	3925.63	0.00	0.09	81.00	56.00	6.94	8834.00	9699.55	30570984.00	2.41	47289.80	47420.00
22	5	8	10407.00	27608.00	166.65	0	Spot (Block22, Row8, Column5)	49822.79	49320.50	4952.85	0.00	0.10	44086.00	44326.77	44086.00	3857.97	0.00	0.09	63.00	34.00	2.06	5234.50	5736.79	38662472.00	1.42	46751.69	46447.50
22	6	8	10714.00	27613.00	148.40	0	Spot (Block22, Row8, Column6)	63976.95	65535.00	3145.69	0.01	0.05	43895.00	44114.74	43895.00	3949.30	0.00	0.09	100.00	99.00	68.50	21640.00	20081.95	38386500.00	5.03	51762.51	51898.50
22	7	8	11021.00	27612.00	144.45	0	Spot (Block22, Row8, Column7)	62641.36	65535.00	4686.26	0.02	0.07	43419.00	43674.46	43419.00	3921.88	0.00	0.09	98.00	97.00	58.66	22116.00	19222.36	35455296.00	4.84	50956.53	50985.50
22	8	8	11321.00	27606.00	127.85	0	Spot (Block22, Row8, Column8)	64801.44	65535.00	2458.08	0.00	0.04	42610.00	42834.89	42610.00	3806.13	0.00	0.09	100.00	100.00	86.30	22925.00	22191.44	28383208.00	5.77	51922.70	51436.00
23	1	1	13716.00	25508.00	168.05	0	Spot (Block23, Row1, Column1)	64022.64	65535.00	5806.19	0.01	0.09	1396.00	1399.89	1396.00	440.64	0.00	0.31	100.00	100.00	90.89	64139.00	62626.64	50578404.00	142.12	17115.29	14706.00
23	2	1	14012.00	25510.00	139.30	0	Spot (Block23, Row1, Column2)	1740.85	1750.00	148.09	0.00	0.09	1097.00	1154.12	1097.00	379.27	0.02	0.33	95.00	25.00	0.00	653.00	643.85	910465.00	1.55	1327.09	1305.00
23	3	1	14321.00	25508.00	155.05	0	Spot (Block23, Row1, Column3)	1489.48	1449.00	249.02	0.01	0.17	1014.00	1036.79	1014.00	277.12	0.01	0.27	71.00	35.00	0.00	435.00	475.48	984544.00	1.63	1175.78	1173.00
23	4	1	14615.00	25507.00	145.30	0	Spot (Block23, Row1, Column4)	1372.68	1393.00	154.59	0.01	0.11	997.00	1005.26	997.00	278.32	0.00	0.28	69.00	12.00	0.00	396.00	375.68	787921.00	1.32	1128.77	1117.00
23	5	1	14926.00	25500.00	166.80	0	Spot (Block23, Row1, Column5)	1815.36	1680.50	520.00	0.03	0.29	1019.00	1035.71	1019.00	230.58	0.01	0.22	90.00	65.00	0.00	661.50	796.36	1397825.00	3.38	1307.12	1205.00
23	6	1	15221.00	25495.00	160.95	0	Spot (Block23, Row1, Column6)	2262.71	2121.00	711.27	0.03	0.31	1111.00	1129.60	1111.00	248.10	0.01	0.22	95.00	78.00	0.00	1010.00	1151.71	1626889.00	4.57	1460.01	1338.00
23	7	1	15529.00	25510.00	111.05	0	Spot (Block23, Row1, Column7)	5140.38	4759.00	1382.87	0.03	0.27	1223.00	1248.08	1223.00	344.71	0.01	0.28	100.00	100.00	0.00	3536.00	3917.38	1650063.00	11.29	2693.36	2500.00
23	8	1	15826.00	25499.00	175.80	0	Spot (Block23, Row1, Column8)	2149.09	2094.00	326.80	0.01	0.15	1490.00	1490.07	1490.00	316.21	0.00	0.21	88.00	47.00	0.00	604.00	659.09	1854664.00	2.08	1684.57	1654.00
23	1	2	13736.00	25813.00	195.40	0	Spot (Block23, Row2, Column1)	1110.86	1108.00	71.39	0.00	0.06	955.00	1017.63	955.00	343.85	0.03	0.34	0.00	0.00	0.00	153.00	155.86	1200844.00	0.27	1033.37	1019.00
23	2	2	14013.00	25809.00	126.90	0	Spot (Block23, Row2, Column2)	1233.02	1255.00	111.53	0.01	0.09	823.00	848.61	823.00	160.82	0.01	0.19	96.00	76.00	0.00	432.00	410.02	528965.00	2.39	967.97	974.00
23	3	2	14329.00	25790.00	156.25	0	Spot (Block23, Row2, Column3)	924.75	933.50	56.73	0.00	0.06	781.00	790.34	781.00	137.16	0.01	0.17	58.00	0.00	0.00	152.50	143.75	621430.00	0.98	844.76	838.00
23	4	2	14619.00	25813.00	198.60	0	Spot (Block23, Row2, Column4)	965.02	987.00	84.27	0.01	0.09	747.00	750.29	747.00	78.61	0.00	0.10	95.00	69.00	0.00	240.00	218.02	1080826.00	2.73	822.43	821.00
23	5	2	14925.00	25810.00	165.80	0	Spot (Block23, Row2, Column5)	1245.32	1269.00	157.05	0.01	0.13	750.00	758.65	750.00	88.15	0.00	0.12	100.00	97.00	0.00	519.00	495.32	947691.00	5.52	907.53	897.00
23	6	2	15222.00	25794.00	181.00	0	Spot (Block23, Row2, Column6)	1038.39	1035.00	119.25	0.00	0.11	806.00	816.24	806.00	108.40	0.01	0.13	85.00	52.00	0.00	229.00	232.39	956360.00	2.05	884.71	878.00
23	7	2	15540.00	25792.00	191.05	0	Spot (Block23, Row2, Column7)	1071.53	1091.00	75.52	0.01	0.07	907.00	927.26	907.00	174.42	0.01	0.19	54.00	0.00	0.00	184.00	164.53	1103672.00	0.83	960.80	957.00
23	8	2	15823.00	25809.00	147.00	-50	Spot (Block23, Row2, Column8)	1263.43	1252.00	112.84	0.00	0.09	1122.50	1131.47	1122.50	200.61	0.00	0.18	33.00	0.00	0.00	129.50	140.93	744159.00	0.66	1145.84	1099.50
23	1	3	13714.00	26112.00	148.50	0	Spot (Block23, Row3, Column1)	1614.21	1660.50	286.76	0.01	0.18	867.00	875.83	867.00	135.57	0.00	0.15	100.00	99.00	0.00	793.50	747.21	971756.00	5.45	1089.38	1074.00
23	2	3	14028.00	26115.00	168.35	0	Spot (Block23, Row3, Column2)	922.16	932.50	63.03	0.00	0.07	741.00	751.05	741.00	74.48	0.01	0.10	93.00	69.00	0.00	191.50	181.16	724820.00	2.30	814.47	811.00
23	3	3	14310.00	26092.00	162.65	0	Spot (Block23, Row3, Column3)	1105.32	1117.00	361.49	0.00	0.33	700.00	710.71	700.00	107.11	0.01	0.15	90.00	80.00	0.00	417.00	405.32	807986.00	3.68	866.07	778.00
23	4	3	14620.00	26103.00	151.05	0	Spot (Block23, Row3, Column4)	1060.01	1071.00	118.28	0.00	0.11	670.00	674.79	670.00	48.05	0.00	0.07	99.00	99.00	0.00	401.00	390.01	661447.00	8.02	806.53	790.00
23	5	3	14932.00	26109.00	166.80	0	Spot (Block23, Row3, Column5)	978.90	986.00	109.35	0.00	0.11	667.00	672.70	667.00	64.01	0.00	0.10	99.00	95.00	0.00	319.00	311.90	756690.00	4.78	767.49	764.00
23	6	3	15229.00	26106.00	168.35	0	Spot (Block23, Row3, Column6)	1072.34	1086.00	128.33	0.01	0.12	706.00	712.31	706.00	66.82	0.00	0.09	98.00	96.00	0.00	380.00	366.34	842863.00	5.39	834.45	846.00
23	7	3	15520.00	26106.00	148.70	0	Spot (Block23, Row3, Column7)	1339.88	1376.50	176.59	0.01	0.13	788.00	793.95	788.00	79.72	0.00	0.10	100.00	99.00	0.00	588.50	551.88	809285.00	6.85	962.30	952.50
23	8	3	15836.00	26104.00	179.65	0	Spot (Block23, Row3, Column8)	1182.36	1184.00	90.93	0.00	0.08	967.00	996.92	967.00	160.16	0.01	0.16	70.00	14.00	0.00	217.00	215.36	1070035.00	1.16	1040.06	1039.50
23	1	4	13716.00	26411.00	152.15	0	Spot (Block23, Row4, Column1)	1391.62	1371.00	202.04	0.01	0.15	841.00	842.27	841.00	124.85	0.00	0.15	99.00	94.00	0.00	530.00	550.62	880896.00	4.40	989.95	971.00
23	2	4	14041.00	26416.00	209.15	0	Spot (Block23, Row4, Column2)	980.56	982.00	208.19	0.00	0.21	717.00	730.23	717.00	115.50	0.01	0.16	90.00	58.00	0.00	265.00	263.56	1225702.00	2.17	804.60	814.00
23	3	4	14315.00	26409.00	148.00	0	Spot (Block23, Row4, Column3)	2633.99	2635.50	735.11	0.00	0.28	682.00	695.56	682.00	129.25	0.01	0.19	100.00	100.00	0.00	1953.50	1951.99	1569857.00	15.00	1151.21	1079.00
23	4	4	14625.00	26423.00	165.30	0	Spot (Block23, Row4, Column4)	762.39	756.00	44.46	0.00	0.06	646.00	656.11	646.00	83.27	0.01	0.13	80.00	13.00	0.00	110.00	116.39	579420.00	1.28	687.64	690.00
23	5	4	14916.00	26415.00	169.35	0	Spot (Block23, Row4, Column5)	817.15	819.00	56.35	0.00	0.07	636.00	640.49	636.00	47.69	0.00	0.07	98.00	92.00	0.00	183.00	181.15	653723.00	3.70	696.41	699.00
23	6	4	15221.00	26405.00	197.85	0	Spot (Block23, Row4, Column6)	1225.53	1237.00	142.26	0.00	0.12	663.00	665.34	663.00	53.63	0.00	0.08	100.00	100.00	0.00	574.00	562.53	1356663.00	10.45	849.39	850.00
23	7	4	15508.00	26417.00	152.30	0	Spot (Block23, Row4, Column7)	1405.65	1306.00	523.01	0.03	0.37	728.00	740.58	728.00	108.92	0.01	0.15	99.00	93.00	0.00	578.00	677.65	891182.00	6.11	887.42	874.00
23	8	4	15818.00	26421.00	147.75	0	Spot (Block23, Row4, Column8)	3405.92	3494.00	800.66	0.01	0.24	913.00	931.48	913.00	239.52	0.01	0.26	100.00	100.00	0.00	2581.00	2492.92	2026521.00	10.33	1551.03	1418.00
23	1	5	13717.00	26705.00	97.65	0	Spot (Block23, Row5, Column1)	1206.55	1214.00	92.14	0.00	0.08	840.00	829.81	840.00	85.93	0.01	0.10	100.00	95.00	0.00	374.00	366.55	289572.00	4.38	994.07	980.00
23	2	5	14018.00	26710.00	161.40	0	Spot (Block23, Row5, Column2)	892.90	899.00	48.36	0.00	0.05	715.00	721.53	715.00	62.39	0.00	0.09	99.00	83.00	0.00	184.00	177.90	645564.00	2.75	787.92	791.00
23	3	5	14327.00	26716.00	163.50	0	Spot (Block23, Row5, Column3)	1178.42	1198.00	181.14	0.01	0.15	680.00	691.58	680.00	119.36	0.01	0.17	100.00	92.00	0.00	518.00	498.42	864960.00	4.08	837.60	835.00
23	4	5	14618.00	26715.00	177.45	0	Spot (Block23, Row5, Column4)	827.64	840.50	63.83	0.01	0.08	652.00	663.12	652.00	115.01	0.01	0.17	77.00	21.00	0.00	188.50	175.64	729982.00	1.43	734.26	712.00
23	5	5	14919.00	26712.00	143.00	0	Spot (Block23, Row5, Column5)	3683.61	3617.00	1269.26	0.01	0.34	640.00	650.46	640.00	59.83	0.01	0.09	100.00	100.00	0.00	2977.00	3043.61	2044402.00	50.70	1404.66	1266.50
23	6	5	15221.00	26724.00	198.05	0	Spot (Block23, Row5, Column6)	833.39	803.00	456.96	0.02	0.55	664.00	666.50	664.00	51.39	0.00	0.08	87.00	66.00	0.00	139.00	169.39	924225.00	3.25	710.22	707.00
23	7	5	15529.00	26706.00	169.10	0	Spot (Block23, Row5, Column7)	1139.72	1133.50	451.85	0.00	0.40	732.00	743.07	732.00	105.56	0.01	0.14	94.00	77.00	0.00	401.50	407.72	909499.00	3.76	1035.47	809.50
23	8	5	15829.00	26711.00	145.65	0	Spot (Block23, Row5, Column8)	2803.55	2533.00	2255.94	0.04	0.80	929.00	936.88	929.00	196.49	0.00	0.21	100.00	98.00	0.00	1604.00	1874.55	1617649.00	9.50	1397.32	1262.00
23	1	6	13724.00	27017.00	179.30	0	Spot (Block23, Row6, Column1)	1124.42	1135.00	132.92	0.00	0.12	817.00	815.61	817.00	77.91	0.00	0.10	99.00	82.00	0.00	318.00	307.42	1009733.00	3.96	921.88	920.00
23	2	6	14031.00	27006.00	182.30	0	Spot (Block23, Row6, Column2)	931.52	940.00	66.45	0.00	0.07	717.00	718.14	717.00	53.96	0.00	0.08	99.00	92.00	0.00	223.00	214.52	867248.00	3.95	803.32	800.00
23	3	6	14318.00	27013.00	152.20	0	Spot (Block23, Row6, Column3)	1422.34	1404.50	336.01	0.01	0.24	675.00	690.77	675.00	143.26	0.01	0.21	99.00	93.00	0.00	729.50	747.34	901763.00	5.11	880.62	856.00
23	4	6	14619.00	27011.00	164.60	0	Spot (Block23, Row6, Column4)	880.28	889.00	64.00	0.00	0.07	651.00	661.70	651.00	143.31	0.01	0.22	88.00	18.00	0.00	238.00	229.28	663731.00	1.53	731.81	731.00
23	5	6	14919.00	27009.00	143.90	0	Spot (Block23, Row6, Column5)	3172.59	3172.00	1026.68	0.00	0.32	647.00	651.79	647.00	56.86	0.00	0.09	100.00	100.00	0.00	2525.00	2525.59	1782997.00	44.34	1272.99	1173.50
23	6	6	15245.00	26998.00	222.60	0	Spot (Block23, Row6, Column6)	807.46	770.00	330.38	0.02	0.41	685.00	689.98	685.00	56.31	0.00	0.08	64.00	32.00	0.00	85.00	122.46	1149018.00	2.09	716.49	714.00
23	7	6	15527.00	27007.00	154.70	0	Spot (Block23, Row6, Column7)	1309.44	1328.50	230.12	0.01	0.18	766.00	771.18	766.00	78.98	0.00	0.10	100.00	95.00	0.00	562.50	543.44	848514.00	6.82	914.46	886.00
23	8	6	15826.00	27007.00	148.65	0	Spot (Block23, Row6, Column8)	1885.89	1883.00	329.02	0.00	0.17	932.00	932.47	932.00	122.60	0.00	0.13	100.00	98.00	0.00	951.00	953.89	1150392.00	7.78	1200.14	1141.50
23	1	7	13731.00	27334.00	183.70	0	Spot (Block23, Row7, Column1)	1430.28	1443.00	225.06	0.00	0.16	849.00	890.42	849.00	297.00	0.02	0.33	87.00	49.00	0.00	594.00	581.28	1354471.00	1.82	1030.77	1014.00
23	2	7	14021.00	27319.00	181.90	0	Spot (Block23, Row7, Column2)	852.70	854.00	47.84	0.00	0.06	736.00	752.65	736.00	90.70	0.01	0.12	71.00	8.00	0.00	118.00	116.70	790454.00	1.10	786.32	794.50
23	3	7	14310.00	27331.00	202.00	0	Spot (Block23, Row7, Column3)	794.05	768.00	273.15	0.01	0.34	676.00	687.56	676.00	61.49	0.01	0.09	76.00	24.00	0.00	92.00	118.05	920308.00	1.73	695.37	691.50
23	4	7	14622.00	27312.00	203.75	0	Spot (Block23, Row7, Column4)	758.29	759.50	49.22	0.00	0.06	659.00	659.55	659.00	42.33	0.00	0.06	87.00	64.00	0.00	100.50	99.29	891745.00	2.33	687.54	689.00
23	5	7	14926.00	27327.00	200.55	0	Spot (Block23, Row7, Column5)	869.20	857.00	92.58	0.01	0.11	671.00	677.30	671.00	55.46	0.00	0.08	98.00	85.00	0.00	186.00	198.20	992625.00	3.46	753.43	747.50
23	6	7	15232.00	27313.00	202.40	0	Spot (Block23, Row7, Column6)	912.67	912.00	98.98	0.00	0.11	723.00	733.30	723.00	69.61	0.01	0.09	89.00	70.00	0.00	189.00	189.67	1062352.00	2.58	779.63	778.00
23	7	7	15521.00	27318.00	156.90	0	Spot (Block23, Row7, Column7)	1703.27	1635.00	420.93	0.02	0.25	814.00	818.65	814.00	82.91	0.00	0.10	100.00	99.00	0.00	821.00	889.27	1151411.00	10.67	1081.09	994.50
23	8	7	15824.00	27310.00	147.00	-50	Spot (Block23, Row7, Column8)	938.33	941.00	28.22	0.00	0.03	945.00	956.38	945.00	108.95	0.01	0.11	0.00	0.00	0.00	-4.00	-6.67	552674.00	-0.17	929.24	932.00
23	1	8	13713.00	27620.00	159.05	0	Spot (Block23, Row8, Column1)	63984.57	65535.00	5935.63	0.01	0.09	897.00	970.78	897.00	350.53	0.03	0.36	100.00	100.00	90.49	64638.00	63087.57	44405708.00	179.77	16615.97	14063.00
23	2	8	14023.00	27612.00	147.00	-50	Spot (Block23, Row8, Column2)	1043.85	1043.50	77.40	0.00	0.07	841.00	902.17	841.00	350.72	0.03	0.39	1.00	0.00	0.00	202.50	202.85	617957.00	0.40	946.04	954.00
23	3	8	14318.00	27615.00	142.45	0	Spot (Block23, Row8, Column3)	1506.59	1418.00	380.94	0.03	0.25	761.00	770.26	761.00	203.38	0.01	0.26	99.00	92.00	0.00	657.00	745.59	831640.00	3.62	1091.73	1024.00
23	4	8	14617.00	27620.00	163.45	0	Spot (Block23, Row8, Column4)	1063.42	1069.00	105.93	0.00	0.10	735.00	735.82	735.00	68.55	0.00	0.09	99.00	94.00	0.00	334.00	328.42	789058.00	4.78	838.51	825.50
23	5	8	14917.00	27626.00	197.50	0	Spot (Block23, Row8, Column5)	863.56	864.50	64.90	0.00	0.08	760.00	761.48	760.00	73.91	0.00	0.10	70.00	18.00	0.00	104.50	103.56	956827.00	1.38	787.80	786.00
23	6	8	15224.00	27620.00	167.05	0	Spot (Block23, Row8, Column6)	1457.86	1497.00	231.98	0.01	0.16	806.00	818.11	806.00	237.18	0.01	0.29	96.00	75.00	0.00	691.00	651.86	1129844.00	2.70	981.98	984.00
23	7	8	15531.00	27610.00	159.35	0	Spot (Block23, Row8, Column7)	1444.99	1360.00	672.20	0.03	0.47	887.00	887.28	887.00	141.67	0.00	0.16	93.00	82.00	0.00	473.00	557.99	1010048.00	3.94	1048.11	1028.00
23	8	8	15825.00	27607.00	127.25	0	Spot (Block23, Row8, Column8)	12082.55	11878.00	3898.95	0.01	0.32	967.00	983.44	967.00	159.60	0.01	0.16	100.00	100.00	0.00	10911.00	11115.55	5219661.00	69.54	3583.72	3374.00
24	1	1	18220.00	25506.00	169.55	0	Spot (Block24, Row1, Column1)	64657.45	65535.00	3849.37	0.01	0.06	12381.00	12487.70	12381.00	1266.23	0.00	0.10	100.00	100.00	93.10	53154.00	52276.45	51532520.00	41.20	29759.81	27929.00
24	2	1	18512.00	25513.00	167.20	0	Spot (Block24, Row1, Column2)	23521.46	21727.00	6667.16	0.03	0.28	12278.00	12340.72	12278.00	1209.18	0.00	0.10	100.00	99.00	0.00	9449.00	11243.46	18393790.00	9.25	14898.69	14824.00
24	3	1	18817.00	25509.00	207.75	0	Spot (Block24, Row1, Column3)	15410.85	15029.00	2120.97	0.01	0.14	12010.00	12061.81	12010.00	1069.14	0.00	0.09	87.00	69.00	0.00	3019.00	3400.85	18955348.00	3.13	13035.90	13027.50
24	4	1	19111.00	25508.00	175.10	0	Spot (Block24, Row1, Column4)	18801.38	17869.00	3985.37	0.02	0.21	11830.00	11919.31	11830.00	1056.33	0.00	0.09	99.00	95.00	0.00	6039.00	6971.38	16037573.00	6.52	13538.13	13668.00
24	5	1	19418.00	25505.00	170.85	0	Spot (Block24, Row1, Column5)	20148.21	18433.00	5076.09	0.04	0.25	11829.00	11930.39	11829.00	1079.93	0.00	0.09	99.00	96.00	0.00	6604.00	8319.21	16420793.00	7.61	13933.17	14001.00
24	6	1	19721.00	25511.00	156.25	0	Spot (Block24, Row1, Column6)	31987.85	29712.00	10668.64	0.03	0.33	11870.00	11947.24	11870.00	1076.25	0.00	0.09	100.00	100.00	0.00	17842.00	20117.85	21527828.00	18.62	16643.83	16493.00
24	7	1	20032.00	25501.00	119.45	0	Spot (Block24, Row1, Column7)	26806.85	27002.00	4887.80	0.00	0.18	11732.00	11804.05	11732.00	1033.63	0.00	0.09	100.00	100.00	0.00	15270.00	15074.85	10186601.00	14.51	16059.23	15601.00
24	8	1	20320.00	25497.00	213.60	0	Spot (Block24, Row1, Column8)	14425.15	14281.50	1354.34	0.00	0.09	11564.00	11653.93	11564.00	989.64	0.00	0.08	94.00	74.00	0.00	2717.50	2861.15	18839244.00	2.80	12879.04	12838.50
24	1	2	18215.00	25810.00	222.20	0	Spot (Block24, Row2, Column1)	14665.31	14555.50	1317.19	0.00	0.09	12441.50	12510.41	12441.50	1158.44	0.00	0.09	75.00	45.00	0.00	2114.00	2223.81	20795398.00	1.86	13517.23	13387.00
24	2	2	18515.00	25808.00	141.40	0	Spot (Block24, Row2, Column2)	18257.19	18198.00	2180.28	0.00	0.12	12412.00	12453.81	12412.00	1102.37	0.00	0.09	99.00	97.00	0.00	5786.00	5845.19	9895396.00	5.26	14550.93	14487.00
24	3	2	18814.00	25809.00	200.10	0	Spot (Block24, Row2, Column3)	15319.62	15310.00	1462.09	0.00	0.10	12223.00	12259.95	12223.00	1099.88	0.00	0.09	90.00	70.00	0.00	3087.00	3096.62	17326484.00	2.78	13791.34	13674.50
24	4	2	19113.00	25808.00	203.65	0	Spot (Block24, Row2, Column4)	15732.86	15416.50	1620.80	0.01	0.10	11974.00	12034.57	11974.00	1079.42	0.00	0.09	98.00	82.00	0.00	3442.50	3758.86	18564770.00	3.43	13612.82	13515.00
24	5	2	19419.00	25807.00	206.35	0	Spot (Block24, Row2, Column5)	15143.67	14999.00	1384.93	0.00	0.09	11902.00	11934.61	11902.00	1039.48	0.00	0.09	97.00	81.00	0.00	3097.00	3241.67	18354148.00	3.09	13050.26	13058.00
24	6	2	19715.00	25805.00	196.45	0	Spot (Block24, Row2, Column6)	14389.37	14230.00	1268.53	0.00	0.09	11905.00	11925.41	11905.00	1047.57	0.00	0.09	89.00	56.00	0.00	2325.00	2484.37	15727580.00	2.35	13011.57	13115.00
24	7	2	20014.00	25804.00	192.50	0	Spot (Block24, Row2, Column7)	14618.76	14580.50	1561.50	0.00	0.11	11604.00	11641.38	11604.00	980.53	0.00	0.08	94.00	69.00	0.00	2976.50	3014.76	15320464.00	3.04	12966.29	12968.00
24	8	2	20320.00	25807.00	149.65	0	Spot (Block24, Row2, Column8)	13281.97	13242.50	1073.70	0.00	0.08	11375.00	11408.46	11375.00	924.02	0.00	0.08	77.00	51.00	0.00	1867.50	1906.97	8155130.00	2.03	12240.78	12221.50
24	1	3	18216.00	26108.00	162.15	0	Spot (Block24, Row3, Column1)	20120.92	19241.00	4227.16	0.02	0.21	12281.00	12392.89	12281.00	1122.60	0.00	0.09	100.00	97.00	0.00	6960.00	7839.92	14607790.00	6.88	14368.74	14318.50
24	2	3	18522.00	26108.00	193.80	0	Spot (Block24, Row3, Column2)	15293.92	15143.00	1517.63	0.00	0.10	12339.00	12399.16	12339.00	1101.49	0.00	0.09	88.00	65.00	0.00	2804.00	2954.92	16196265.00	2.63	13619.80	13503.50
24	3	3	18809.00	26099.00	191.75	0	Spot (Block24, Row3, Column3)	16533.92	16056.00	2572.18	0.01	0.16	12282.00	12378.20	12282.00	1215.90	0.00	0.10	92.00	75.00	0.00	3774.00	4251.92	17211816.00	3.42	13816.55	13630.50
24	4	3	19115.00	26108.00	149.30	0	Spot (Block24, Row3, Column4)	38260.68	36638.00	13084.96	0.02	0.34	12081.00	12152.79	12081.00	1130.41	0.00	0.09	100.00	100.00	2.45	24557.00	26179.68	23415552.00	23.10	18133.62	17490.50
24	5	3	19416.00	26103.00	167.50	0	Spot (Block24, Row3, Column5)	15799.95	15387.50	2355.05	0.01	0.15	11993.00	12005.44	11993.00	1112.03	0.00	0.09	96.00	78.00	0.00	3394.50	3806.95	12292363.00	3.41	13362.80	13370.00
24	6	3	19719.00	26104.00	193.85	0	Spot (Block24, Row3, Column6)	14026.11	13864.00	1146.64	0.01	0.08	11760.00	11773.84	11760.00	1000.71	0.00	0.08	87.00	52.00	0.00	2104.00	2266.11	14937806.00	2.25	12913.27	12861.50
24	7	3	20024.00	26109.00	180.00	0	Spot (Block24, Row3, Column7)	16057.34	15433.00	2680.12	0.02	0.17	11598.00	11618.18	11598.00	1001.59	0.00	0.09	94.00	82.00	0.00	3835.00	4459.34	14596118.00	4.43	13215.53	13221.00
24	8	3	20310.00	26105.00	189.15	0	Spot (Block24, Row3, Column8)	13227.97	13037.00	1226.86	0.01	0.09	11286.00	11317.11	11286.00	1058.12	0.00	0.09	76.00	41.00	0.00	1751.00	1941.97	13254429.00	1.81	12224.64	12348.00
24	1	4	18221.00	26411.00	149.30	0	Spot (Block24, Row4, Column1)	40812.64	39686.50	14302.35	0.01	0.35	12639.00	12732.53	12639.00	1263.46	0.00	0.10	100.00	100.00	6.70	27047.50	28173.64	24977368.00	22.22	19339.21	18859.00
24	2	4	18521.00	26409.00	193.20	0	Spot (Block24, Row4, Column2)	15884.01	15248.00	4346.72	0.02	0.27	12645.00	12724.88	12645.00	1247.06	0.00	0.10	83.00	53.00	0.38	2603.00	3239.01	16837056.00	2.53	14256.70	14181.00
24	3	4	18820.00	26409.00	154.10	0	Spot (Block24, Row4, Column3)	60064.56	65535.00	9417.04	0.04	0.16	12543.00	12634.62	12543.00	1268.74	0.00	0.10	100.00	100.00	67.02	52992.00	47521.56	39342628.00	37.38	25184.98	23893.00
24	4	4	19111.00	26413.00	208.60	0	Spot (Block24, Row4, Column4)	14881.08	14829.00	1260.58	0.00	0.08	12459.00	12538.28	12459.00	1252.62	0.00	0.10	81.00	44.00	0.00	2370.00	2422.08	18497188.00	1.87	13279.25	13178.00
24	5	4	19417.00	26411.00	152.85	0	Spot (Block24, Row4, Column5)	17334.31	15743.50	6810.26	0.04	0.39	12122.00	12247.15	12122.00	1235.02	0.00	0.10	94.00	71.00	0.16	3621.50	5212.31	11128625.00	4.12	14192.10	14111.00
24	6	4	19723.00	26408.00	198.00	0	Spot (Block24, Row4, Column6)	15416.39	15279.00	1396.12	0.00	0.09	11926.50	11973.90	11926.50	1086.42	0.00	0.09	97.00	84.00	0.00	3352.50	3489.89	17189264.00	3.17	13085.64	13154.00
24	7	4	20018.00	26409.00	176.05	0	Spot (Block24, Row4, Column7)	17020.90	16018.50	3441.86	0.03	0.20	11833.00	11828.91	11833.00	1052.80	0.00	0.09	95.00	81.00	0.00	4185.50	5187.90	14706062.00	4.93	13221.59	13216.00
24	8	4	20314.00	26412.00	165.30	0	Spot (Block24, Row4, Column8)	16573.25	16560.50	2214.94	0.00	0.13	11373.00	11432.09	11373.00	1092.97	0.00	0.10	99.00	93.00	0.00	5187.50	5200.25	12562520.00	4.70	13063.25	12951.50
24	1	5	18216.00	26708.00	106.35	0	Spot (Block24, Row5, Column1)	22679.24	22181.00	3191.80	0.01	0.14	12912.00	12994.08	12912.00	1181.91	0.00	0.09	100.00	100.00	0.00	9269.00	9767.24	6645017.00	8.19	16151.95	16096.00
24	2	5	18514.00	26707.00	192.40	0	Spot (Block24, Row5, Column2)	15704.50	15524.00	1372.39	0.01	0.09	12927.00	13008.17	12927.00	1135.84	0.00	0.09	88.00	60.00	0.00	2597.00	2777.50	16442612.00	2.37	14390.88	14303.00
24	3	5	18816.00	26714.00	203.35	0	Spot (Block24, Row5, Column3)	15792.82	15627.00	1378.79	0.00	0.09	13007.00	13085.96	13007.00	1275.86	0.00	0.10	86.00	52.00	0.00	2620.00	2785.82	18556562.00	2.12	14187.83	14040.00
24	4	5	19116.00	26706.00	161.90	0	Spot (Block24, Row5, Column4)	22785.65	21741.00	5279.77	0.02	0.23	12738.00	12828.12	12738.00	1184.59	0.00	0.09	100.00	98.00	0.00	9003.00	10047.65	16474024.00	8.41	15502.72	15635.00
24	5	5	19418.00	26707.00	151.90	0	Spot (Block24, Row5, Column5)	59863.18	65535.00	9542.56	0.04	0.16	12627.00	12748.60	12627.00	1284.09	0.00	0.10	100.00	100.00	67.67	52908.00	47236.18	37773988.00	36.69	26812.20	25819.00
24	6	5	19716.00	26704.00	204.00	0	Spot (Block24, Row5, Column6)	15128.84	15027.00	1335.77	0.00	0.09	12357.00	12443.38	12357.00	1149.05	0.00	0.09	88.00	62.00	0.00	2670.00	2771.84	17897420.00	2.34	13638.58	13507.00
24	7	5	20012.00	26706.00	195.80	0	Spot (Block24, Row5, Column7)	14222.12	14075.50	1299.58	0.00	0.09	12056.00	12065.83	12056.00	1073.90	0.00	0.09	77.00	47.00	0.00	2019.50	2166.12	15416783.00	2.01	12937.55	12850.00
24	8	5	20321.00	26708.00	153.50	0	Spot (Block24, Row5, Column8)	22284.78	21261.00	6165.19	0.02	0.28	11506.00	11547.20	11506.00	1026.21	0.00	0.09	99.00	99.00	0.00	9755.00	10778.78	14395967.00	10.46	14215.58	14191.00
24	1	6	18224.00	27006.00	204.85	0	Spot (Block24, Row6, Column1)	15353.41	15253.00	1397.00	0.00	0.09	12772.00	12866.25	12772.00	1156.99	0.00	0.09	81.00	54.00	0.00	2481.00	2581.41	18331984.00	2.15	14071.01	13890.50
24	2	6	18516.00	27005.00	215.80	0	Spot (Block24, Row6, Column2)	15440.77	15342.50	1332.02	0.00	0.09	13052.00	13122.04	13052.00	1219.90	0.00	0.09	80.00	46.00	0.00	2290.50	2388.77	20567112.00	1.90	14199.12	14173.00
24	3	6	18813.00	27005.00	150.40	0	Spot (Block24, Row6, Column3)	48160.02	49092.50	15174.31	0.01	0.32	13143.00	13230.81	13143.00	1270.53	0.00	0.10	100.00	100.00	28.73	35949.50	35017.02	29666748.00	27.49	21861.05	20534.00
24	4	6	19116.00	27006.00	185.10	0	Spot (Block24, Row6, Column4)	17337.31	17063.00	2320.52	0.01	0.13	12910.50	13006.57	12910.50	1241.97	0.00	0.10	91.00	76.00	0.00	4152.50	4426.81	16695834.00	3.49	14526.98	14507.50
24	5	6	19420.00	27008.00	149.25	0	Spot (Block24, Row6, Column5)	49514.04	51872.00	14959.22	0.02	0.30	12668.00	12766.03	12668.00	1252.66	0.00	0.10	100.00	100.00	33.01	39204.00	36846.04	30302792.00	29.34	22072.12	20925.00
24	6	6	19725.00	26999.00	204.35	0	Spot (Block24, Row6, Column6)	15624.63	15569.00	1482.41	0.00	0.09	12391.00	12465.27	12391.00	1116.25	0.00	0.09	94.00	73.00	0.00	3178.00	3233.63	18655788.00	2.83	13665.15	13595.00
24	7	6	20016.00	27003.00	171.45	0	Spot (Block24, Row6, Column7)	20494.36	19346.00	4626.07	0.03	0.23	11983.50	12022.06	11983.50	1059.10	0.00	0.09	99.00	97.00	0.00	7362.50	8510.86	16784878.00	8.00	14171.21	14094.00
24	8	6	20327.00	27006.00	154.45	0	Spot (Block24, Row6, Column8)	20531.64	19569.00	4358.98	0.02	0.21	11594.00	11638.83	11594.00	994.97	0.00	0.09	100.00	99.00	0.00	7975.00	8937.64	13489286.00	8.94	14031.72	13852.00
24	1	7	18221.00	27313.00	209.45	0	Spot (Block24, Row7, Column1)	15245.46	15142.00	1410.80	0.00	0.09	12626.00	12725.80	12626.00	1205.00	0.00	0.09	83.00	52.00	0.00	2516.00	2619.46	19102576.00	2.09	13823.84	13651.50
24	2	7	18525.00	27310.00	202.80	0	Spot (Block24, Row7, Column2)	15675.84	15622.00	1319.93	0.00	0.08	12972.00	12995.50	12972.00	1122.03	0.00	0.09	89.00	58.00	0.00	2650.00	2703.84	18403428.00	2.39	14276.61	14444.00
24	3	7	18811.00	27314.00	210.70	0	Spot (Block24, Row7, Column3)	15645.28	15580.00	1275.70	0.00	0.08	13101.50	13183.57	13101.50	1187.42	0.00	0.09	84.00	53.00	0.00	2478.50	2543.78	19822562.00	2.07	14296.48	14373.00
24	4	7	19109.00	27312.00	195.05	0	Spot (Block24, Row7, Column4)	15314.50	15237.00	1323.26	0.00	0.09	12830.00	12913.05	12830.00	1113.55	0.00	0.09	83.00	54.00	0.00	2407.00	2484.50	16417147.00	2.16	14119.49	14142.00
24	5	7	19419.00	27310.00	192.75	0	Spot (Block24, Row7, Column5)	16378.37	16159.50	1642.40	0.01	0.10	12558.00	12631.56	12558.00	1128.67	0.00	0.09	96.00	83.00	0.00	3601.50	3820.37	17197284.00	3.32	14276.05	14239.50
24	6	7	19711.00	27310.00	208.95	0	Spot (Block24, Row7, Column6)	14691.78	14513.00	1250.90	0.01	0.09	12199.00	12257.19	12199.00	1046.15	0.00	0.09	88.00	57.00	0.00	2314.00	2492.78	18232494.00	2.33	13247.14	13298.50
24	7	7	20011.00	27307.00	163.85	0	Spot (Block24, Row7, Column7)	20602.21	19488.00	4666.02	0.02	0.23	11863.00	11917.89	11863.00	1045.68	0.00	0.09	100.00	99.00	0.00	7625.00	8739.21	15245635.00	8.30	14354.81	14302.50
24	8	7	20316.00	27308.00	155.65	0	Spot (Block24, Row7, Column8)	17105.67	16944.00	1670.70	0.00	0.10	11657.00	11703.83	11657.00	1036.58	0.00	0.09	100.00	98.00	0.00	5287.00	5448.67	11358167.00	5.21	13904.39	13824.50
24	1	8	18215.00	27610.00	162.00	0	Spot (Block24, Row8, Column1)	64490.88	65535.00	4435.41	0.01	0.07	12575.00	12660.55	12575.00	1262.67	0.00	0.10	100.00	100.00	92.73	52960.00	51915.88	47014308.00	41.05	27887.80	25106.50
24	2	8	18523.00	27607.00	210.20	0	Spot (Block24, Row8, Column2)	15727.88	15526.00	1631.90	0.01	0.10	12736.50	12787.44	12736.50	1232.60	0.00	0.10	83.00	58.00	0.00	2789.50	2991.38	19832872.00	2.39	13870.31	13764.00
24	3	8	18813.00	27607.00	181.00	0	Spot (Block24, Row8, Column3)	18695.38	17983.50	3724.35	0.02	0.20	12781.50	12839.07	12781.50	1157.61	0.00	0.09	97.00	84.00	0.00	5202.00	5913.88	17162354.00	5.06	14778.98	14836.00
24	4	8	19116.00	27602.00	177.15	0	Spot (Block24, Row8, Column4)	16303.42	16066.00	1737.56	0.01	0.11	12669.00	12722.58	12669.00	1137.67	0.00	0.09	93.00	79.00	0.00	3397.00	3634.42	14347010.00	3.15	14054.80	13880.50
24	5	8	19407.00	27605.00	192.25	0	Spot (Block24, Row8, Column5)	14736.24	14679.50	1242.74	0.00	0.08	12339.00	12393.12	12339.00	1098.22	0.00	0.09	84.00	55.00	0.00	2340.50	2397.24	15414102.00	2.13	13502.01	13486.00
24	6	8	19710.00	27605.00	192.85	0	Spot (Block24, Row8, Column6)	14819.38	14660.00	1286.87	0.00	0.09	11935.00	12018.74	11935.00	1057.21	0.00	0.09	93.00	70.00	0.00	2725.00	2884.38	15545526.00	2.65	13217.20	13163.00
24	7	8	20020.00	27605.00	155.55	0	Spot (Block24, Row8, Column7)	21236.21	20565.00	4903.86	0.01	0.23	11660.00	11692.25	11660.00	1052.05	0.00	0.09	100.00	99.00	0.00	8905.00	9576.21	14185786.00	9.07	14374.31	14131.00
24	8	8	20329.00	27599.00	127.55	0	Spot (Block24, Row8, Column8)	31669.27	31547.00	6739.78	0.00	0.21	11629.00	11659.10	11629.00	1082.65	0.00	0.09	100.00	100.00	0.00	19918.00	20040.27	13776132.00	18.48	17093.85	16611.50
25	1	1	4717.00	30012.00	166.30	0	Spot (Block25, Row1, Column1)	63162.98	65535.00	7709.21	0.02	0.12	436.00	512.01	436.00	330.35	0.07	0.65	100.00	100.00	88.34	65099.00	62726.98	48762308.00	189.65	14153.94	12393.50
25	2	1	5004.00	30008.00	147.70	0	Spot (Block25, Row1, Column2)	476.29	477.00	20.84	0.00	0.04	418.00	459.62	418.00	261.77	0.04	0.57	0.00	0.00	0.00	59.00	58.29	282919.00	0.06	449.06	449.00
25	3	1	5318.00	30008.00	147.00	-50	Spot (Block25, Row1, Column3)	429.36	422.00	32.35	0.01	0.08	408.00	415.27	408.00	125.45	0.01	0.30	0.00	0.00	0.00	14.00	21.36	253324.00	0.11	430.99	420.00
25	4	1	5612.00	30015.00	131.10	0	Spot (Block25, Row1, Column4)	452.81	456.00	17.35	0.00	0.04	408.00	408.08	408.00	23.93	0.00	0.06	88.00	51.00	0.00	48.00	44.81	208747.00	1.87	432.85	434.50
25	5	1	5917.00	29986.00	199.00	0	Spot (Block25, Row1, Column5)	483.13	483.00	40.60	0.00	0.08	421.00	424.49	421.00	42.76	0.00	0.10	69.00	24.00	0.00	62.00	62.13	544001.00	1.37	440.60	443.00
25	6	1	6196.00	30010.00	188.05	0	Spot (Block25, Row1, Column6)	524.76	524.00	31.33	0.00	0.06	440.00	444.09	440.00	41.16	0.00	0.09	91.00	51.00	0.00	84.00	84.76	522656.00	1.96	481.00	486.00
25	7	1	6547.00	30042.00	215.45	0	Spot (Block25, Row1, Column7)	570.30	583.00	53.00	0.01	0.09	478.00	488.76	478.00	53.22	0.01	0.11	71.00	47.00	0.00	105.00	92.30	753931.00	1.53	514.23	508.00
25	8	1	6826.00	30008.00	168.20	0	Spot (Block25, Row1, Column8)	928.10	924.50	141.12	0.00	0.15	555.00	557.35	555.00	58.33	0.00	0.10	99.00	97.00	0.00	369.50	373.10	735058.00	6.36	651.07	646.00
25	1	2	4717.00	30308.00	147.00	-50	Spot (Block25, Row2, Column1)	548.64	542.00	42.09	0.01	0.08	432.00	492.07	432.00	256.24	0.06	0.52	0.00	0.00	0.00	110.00	116.64	324246.00	0.22	533.01	515.00
25	2	2	5018.00	30308.00	147.00	-50	Spot (Block25, Row2, Column2)	410.92	410.00	20.12	0.00	0.05	411.00	433.86	411.00	71.37	0.02	0.16	0.00	0.00	0.00	-1.00	-0.08	242445.00	-0.32	400.18	398.00
25	3	2	5287.00	30256.00	237.40	0	Spot (Block25, Row2, Column3)	422.65	418.00	25.33	0.00	0.06	397.00	404.24	397.00	130.84	0.01	0.32	0.00	0.00	0.00	21.00	25.65	689770.00	0.14	407.14	407.00
25	4	2	5625.00	30287.00	131.55	0	Spot (Block25, Row2, Column4)	470.81	470.00	28.28	0.00	0.06	404.00	405.88	404.00	29.11	0.00	0.07	90.00	57.00	0.00	66.00	66.81	218456.00	2.23	435.14	436.00
25	5	2	5915.00	30302.00	163.45	0	Spot (Block25, Row2, Column5)	507.95	505.00	33.33	0.00	0.07	431.00	432.20	431.00	40.31	0.00	0.09	86.00	43.00	0.00	74.00	76.95	375886.00	1.88	463.74	468.00
25	6	2	6236.00	30332.00	214.05	0	Spot (Block25, Row2, Column6)	496.13	502.00	26.61	0.01	0.05	463.00	465.11	463.00	36.66	0.00	0.08	53.00	3.00	0.00	39.00	33.13	645960.00	0.85	472.67	474.00
25	7	2	6519.00	30307.00	147.00	-50	Spot (Block25, Row2, Column7)	562.72	559.00	27.50	0.00	0.05	511.00	510.73	511.00	51.86	0.00	0.10	46.00	5.00	0.00	48.00	51.72	330878.00	1.00	554.21	554.00
25	8	2	6819.00	30306.00	147.00	-50	Spot (Block25, Row2, Column8)	587.84	590.00	23.35	0.00	0.04	574.00	584.29	574.00	96.48	0.01	0.17	0.00	0.00	0.00	16.00	13.84	347416.00	0.04	577.83	580.00
25	1	3	4718.00	30609.00	147.00	-50	Spot (Block25, Row3, Column1)	460.67	461.00	27.81	0.00	0.06	402.00	417.52	402.00	61.73	0.02	0.15	46.00	0.00	0.00	59.00	58.67	272256.00	0.70	433.14	434.00
25	2	3	5018.00	30608.00	147.00	-50	Spot (Block25, Row3, Column2)	436.55	440.00	21.22	0.00	0.05	399.00	414.48	399.00	59.75	0.02	0.14	14.00	0.00	0.00	41.00	37.55	256694.00	0.37	425.10	426.50
25	3	3	5330.00	30613.00	186.35	0	Spot (Block25, Row3, Column3)	463.72	465.00	37.67	0.00	0.08	394.00	398.06	394.00	36.24	0.00	0.09	76.00	48.00	0.00	71.00	69.72	453055.00	1.81	409.46	408.00
25	4	3	5623.00	30598.00	160.90	0	Spot (Block25, Row3, Column4)	457.60	458.00	26.32	0.00	0.06	420.00	425.95	420.00	46.01	0.01	0.11	40.00	0.00	0.00	38.00	37.60	327181.00	0.69	432.48	429.00
25	5	3	5943.00	30599.00	169.20	0	Spot (Block25, Row3, Column5)	565.15	560.00	47.23	0.00	0.08	471.00	470.10	471.00	37.01	0.00	0.08	90.00	61.00	0.00	89.00	94.15	448161.00	2.57	513.29	511.00
25	6	3	6252.00	30619.00	222.85	0	Spot (Block25, Row3, Column6)	545.20	544.00	32.52	0.00	0.06	496.00	500.49	496.00	38.05	0.00	0.08	61.00	19.00	0.00	48.00	49.20	775816.00	1.18	517.46	514.00
25	7	3	6544.00	30644.00	239.55	0	Spot (Block25, Row3, Column7)	628.83	634.00	45.36	0.00	0.07	528.00	527.61	528.00	42.08	0.00	0.08	87.00	70.00	0.00	106.00	100.83	1040088.00	2.41	561.98	555.00
25	8	3	6807.00	30629.00	152.95	0	Spot (Block25, Row3, Column8)	629.71	629.00	30.65	0.00	0.05	573.00	580.55	573.00	99.78	0.01	0.17	10.00	0.00	0.00	56.00	56.71	403647.00	0.49	591.46	589.50
25	1	4	4730.00	30910.00	174.15	0	Spot (Block25, Row4, Column1)	487.68	476.00	168.93	0.01	0.35	386.00	385.81	386.00	26.24	0.00	0.07	94.00	78.00	0.00	90.00	101.68	415989.00	3.88	413.63	411.00
25	2	4	5065.00	30915.00	186.20	0	Spot (Block25, Row4, Column2)	433.37	434.00	21.63	0.00	0.05	406.00	414.64	406.00	61.03	0.01	0.15	6.00	0.00	0.00	28.00	27.37	422536.00	0.31	423.41	424.00
25	3	4	5324.00	30920.00	143.70	0	Spot (Block25, Row4, Column3)	850.82	872.00	140.73	0.01	0.17	443.00	447.67	443.00	71.96	0.00	0.16	99.00	93.00	0.00	429.00	407.82	478163.00	5.60	562.47	555.00
25	4	4	5618.00	30908.00	147.00	-50	Spot (Block25, Row4, Column4)	511.62	511.00	22.56	0.00	0.04	475.00	469.80	475.00	51.17	0.00	0.11	22.00	0.00	0.00	36.00	36.62	300832.00	0.82	521.86	510.00
25	5	4	5888.00	30934.00	162.70	0	Spot (Block25, Row4, Column5)	540.96	542.00	22.74	0.00	0.04	489.00	488.53	489.00	35.11	0.00	0.07	74.00	20.00	0.00	53.00	51.96	395985.00	1.49	512.38	512.00
25	6	4	6219.00	30895.00	198.05	0	Spot (Block25, Row4, Column6)	621.74	610.50	64.51	0.01	0.10	482.00	483.47	482.00	43.12	0.00	0.09	94.00	78.00	0.00	128.50	139.74	688885.00	3.21	533.92	528.00
25	7	4	6477.00	30862.00	219.40	0	Spot (Block25, Row4, Column7)	593.89	584.00	159.50	0.01	0.27	497.00	498.45	497.00	57.06	0.00	0.11	73.00	24.00	0.00	87.00	96.89	821944.00	1.67	562.78	558.00
25	8	4	6812.00	30924.00	142.75	0	Spot (Block25, Row4, Column8)	2943.65	2933.50	962.18	0.00	0.33	557.00	564.40	557.00	71.30	0.01	0.13	100.00	100.00	0.00	2376.50	2386.65	1624897.00	33.37	1162.45	1080.00
25	1	5	4718.00	31209.00	147.00	-50	Spot (Block25, Row5, Column1)	441.23	441.00	34.32	0.00	0.08	404.00	404.22	404.00	33.52	0.00	0.08	53.00	23.00	0.00	37.00	37.23	260767.00	1.10	407.43	403.00
25	2	5	5012.00	31222.00	217.80	0	Spot (Block25, Row5, Column2)	477.99	480.00	32.57	0.00	0.07	436.00	438.75	436.00	64.46	0.00	0.15	27.00	0.00	0.00	44.00	41.99	650073.00	0.61	453.65	444.50
25	3	5	5308.00	31202.00	176.05	0	Spot (Block25, Row5, Column3)	530.93	530.00	34.92	0.00	0.07	472.00	474.06	472.00	57.23	0.00	0.12	50.00	6.00	0.00	58.00	58.93	460843.00	0.99	504.53	501.50
25	4	5	5626.00	31206.00	192.95	0	Spot (Block25, Row5, Column4)	568.06	566.00	34.30	0.00	0.06	493.00	491.73	493.00	32.94	0.00	0.07	88.00	58.00	0.00	73.00	75.06	595325.00	2.32	521.82	523.00
25	5	5	5915.00	31211.00	138.95	0	Spot (Block25, Row5, Column5)	1039.51	1055.00	139.15	0.01	0.13	481.00	477.83	481.00	41.47	0.00	0.09	100.00	100.00	0.00	574.00	558.51	542623.00	13.54	677.92	634.00
25	6	5	6192.00	31195.00	138.40	0	Spot (Block25, Row5, Column6)	509.77	510.00	25.98	0.00	0.05	462.00	462.60	462.00	33.81	0.00	0.07	71.00	22.00	0.00	48.00	47.77	263043.00	1.40	487.83	488.00
25	7	5	6519.00	31207.00	147.00	-50	Spot (Block25, Row5, Column7)	519.54	515.00	35.85	0.00	0.07	489.00	489.57	489.00	51.23	0.00	0.10	29.00	2.00	0.00	26.00	30.54	305491.00	0.59	478.70	480.50
25	8	5	6832.00	31216.00	146.45	0	Spot (Block25, Row5, Column8)	794.73	769.00	133.01	0.01	0.17	545.00	551.27	545.00	60.32	0.00	0.11	97.00	85.00	0.00	224.00	249.73	466509.00	4.04	627.92	613.50
25	1	6	4661.00	31511.00	242.20	0	Spot (Block25, Row6, Column1)	476.77	478.00	22.12	0.00	0.05	437.00	437.16	437.00	31.12	0.00	0.07	67.00	13.00	0.00	41.00	39.77	805270.00	1.27	454.64	453.00
25	2	6	4989.00	31486.00	247.90	0	Spot (Block25, Row6, Column2)	465.69	464.00	20.75	0.00	0.04	449.00	446.93	449.00	29.80	0.00	0.07	26.00	2.00	0.00	15.00	16.69	827058.00	0.63	452.94	454.00
25	3	6	5313.00	31498.00	162.25	0	Spot (Block25, Row6, Column3)	572.35	572.00	48.08	0.00	0.08	462.00	463.07	462.00	37.02	0.00	0.08	95.00	72.00	0.00	110.00	110.35	415525.00	2.95	510.75	509.50
25	4	6	5619.00	31499.00	156.55	0	Spot (Block25, Row6, Column4)	594.69	572.00	178.11	0.02	0.30	470.00	479.51	470.00	201.73	0.01	0.42	5.00	1.00	0.00	102.00	124.69	399629.00	0.57	518.69	518.00
25	5	6	5935.00	31520.00	139.75	0	Spot (Block25, Row6, Column5)	892.86	960.00	181.44	0.03	0.20	466.00	475.87	466.00	217.11	0.01	0.46	84.00	60.00	0.00	494.00	426.86	461607.00	1.92	635.50	562.00
25	6	6	6200.00	31519.00	185.55	0	Spot (Block25, Row6, Column6)	553.33	548.00	36.25	0.00	0.07	479.00	476.96	479.00	34.19	0.00	0.07	89.00	51.00	0.00	69.00	74.33	535072.00	2.23	510.33	509.00
25	7	6	6529.00	31525.00	165.90	0	Spot (Block25, Row6, Column7)	602.04	601.00	46.18	0.00	0.08	495.00	495.62	495.00	38.93	0.00	0.08	93.00	74.00	0.00	106.00	107.04	459357.00	2.73	552.15	549.50
25	8	6	6832.00	31513.00	147.90	0	Spot (Block25, Row6, Column8)	696.01	681.00	76.89	0.01	0.11	525.00	525.84	525.00	41.82	0.00	0.08	97.00	88.00	0.00	156.00	171.01	418305.00	4.07	593.21	587.00
25	1	7	4718.00	31809.00	147.00	-50	Spot (Block25, Row7, Column1)	489.13	491.00	32.61	0.00	0.07	458.00	482.34	458.00	230.86	0.02	0.48	0.00	0.00	0.00	33.00	31.13	288099.00	0.03	482.25	491.50
25	2	7	4993.00	31763.00	194.15	0	Spot (Block25, Row7, Column2)	480.64	471.00	86.79	0.01	0.18	442.00	444.72	442.00	37.65	0.00	0.08	38.00	11.00	0.00	29.00	38.64	512367.00	0.95	448.80	446.00
25	3	7	5318.00	31808.00	147.00	-50	Spot (Block25, Row7, Column3)	467.83	472.00	24.09	0.00	0.05	443.00	443.92	443.00	38.71	0.00	0.09	31.00	0.00	0.00	29.00	24.83	274617.00	0.62	469.44	472.00
25	4	7	5619.00	31808.00	147.00	-50	Spot (Block25, Row7, Column4)	478.02	474.00	69.48	0.00	0.15	457.00	462.35	457.00	135.43	0.01	0.29	1.00	0.00	0.00	17.00	21.02	280600.00	0.12	509.26	471.50
25	5	7	5955.00	31759.00	247.15	0	Spot (Block25, Row7, Column5)	494.80	489.00	93.07	0.01	0.19	460.00	469.12	460.00	165.63	0.01	0.35	0.00	0.00	0.00	29.00	34.80	873811.00	0.16	485.05	473.00
25	6	7	6235.00	31781.00	150.30	0	Spot (Block25, Row7, Column6)	521.41	523.00	19.90	0.00	0.04	469.00	466.46	469.00	60.98	0.00	0.13	37.00	0.00	0.00	54.00	52.41	321190.00	0.90	494.52	498.00
25	7	7	6546.00	31813.00	197.00	0	Spot (Block25, Row7, Column7)	554.31	555.00	42.40	0.00	0.08	486.00	485.17	486.00	30.91	0.00	0.06	81.00	57.00	0.00	69.00	68.31	608637.00	2.24	511.29	510.00
25	8	7	6819.00	31807.00	147.00	-50	Spot (Block25, Row7, Column8)	488.29	492.00	25.24	0.00	0.05	507.00	517.21	507.00	58.97	0.01	0.11	0.00	0.00	0.00	-15.00	-18.71	287117.00	-0.49	480.08	476.00
25	1	8	4711.00	32120.00	155.65	0	Spot (Block25, Row8, Column1)	62872.84	65535.00	8455.33	0.02	0.13	486.00	557.15	486.00	316.15	0.06	0.57	100.00	100.00	88.92	65049.00	62386.84	41999444.00	197.11	14636.38	12432.00
25	2	8	5089.00	32073.00	131.25	0	Spot (Block25, Row8, Column2)	499.30	496.00	25.07	0.00	0.05	442.00	453.42	442.00	133.01	0.01	0.29	0.00	0.00	0.00	54.00	57.30	230178.00	0.34	470.41	472.00
25	3	8	5306.00	32128.00	167.50	0	Spot (Block25, Row8, Column3)	496.53	500.00	29.54	0.00	0.06	438.00	440.25	438.00	31.99	0.00	0.07	81.00	48.00	0.00	62.00	58.53	388780.00	1.76	458.33	455.00
25	4	8	5613.00	32095.00	228.40	0	Spot (Block25, Row8, Column4)	479.93	481.00	28.15	0.00	0.06	442.00	449.56	442.00	137.78	0.01	0.31	0.00	0.00	0.00	39.00	37.93	719417.00	0.22	451.73	450.00
25	5	8	5919.00	32108.00	147.00	-50	Spot (Block25, Row8, Column5)	432.17	425.00	32.52	0.01	0.08	428.00	438.56	428.00	140.37	0.01	0.32	0.00	0.00	0.00	-3.00	4.17	254983.00	-0.05	440.99	436.00
25	6	8	6219.00	32108.00	147.00	-50	Spot (Block25, Row8, Column6)	444.29	441.00	27.66	0.00	0.06	432.00	436.79	432.00	55.86	0.00	0.13	6.00	0.00	0.00	9.00	12.29	261687.00	0.13	426.94	425.00
25	7	8	6509.00	32110.00	181.10	0	Spot (Block25, Row8, Column7)	537.63	532.00	43.67	0.00	0.08	467.00	466.81	467.00	51.05	0.00	0.11	60.00	26.00	0.00	65.00	70.63	493004.00	1.39	493.47	495.00
25	8	8	6827.00	32114.00	126.15	0	Spot (Block25, Row8, Column8)	11472.41	10833.50	4481.25	0.02	0.39	495.00	507.93	495.00	76.40	0.01	0.15	100.00	100.00	0.00	10338.50	10977.41	4841356.00	143.51	2705.07	2537.50
26	1	1	9218.00	30010.00	166.90	0	Spot (Block26, Row1, Column1)	64870.44	65535.00	3083.00	0.00	0.05	9563.00	9640.72	9563.00	1230.57	0.00	0.13	100.00	100.00	94.31	55972.00	55307.44	50145356.00	44.88	28138.83	25226.50
26	2	1	9511.00	30020.00	152.70	0	Spot (Block26, Row1, Column2)	20317.07	19864.00	4957.07	0.01	0.24	9559.00	9633.82	9559.00	1173.76	0.00	0.12	100.00	99.00	0.00	10305.00	10758.07	12982611.00	9.10	12425.62	12358.00
26	3	1	9822.00	30013.00	146.35	0	Spot (Block26, Row1, Column3)	20592.51	19766.00	6712.81	0.02	0.33	9399.00	9448.71	9399.00	1064.73	0.00	0.11	99.00	94.00	0.00	10367.00	11193.51	12046616.00	10.47	12130.45	11778.00
26	4	1	10111.00	30010.00	148.20	0	Spot (Block26, Row1, Column4)	18620.63	18349.50	4323.44	0.01	0.23	9570.00	9642.12	9570.00	1148.62	0.00	0.12	99.00	97.00	0.00	8779.50	9050.63	11172380.00	7.82	12174.95	11758.00
26	5	1	10416.00	30012.00	145.30	0	Spot (Block26, Row1, Column5)	45690.02	50391.00	19171.89	0.04	0.42	9883.00	9964.04	9883.00	1277.46	0.00	0.13	100.00	99.00	34.84	40508.00	35807.02	26226212.00	27.97	18408.33	17546.00
26	6	1	10719.00	30011.00	147.30	0	Spot (Block26, Row1, Column6)	40685.23	39764.00	15872.84	0.01	0.39	10203.00	10268.75	10203.00	1253.57	0.00	0.12	100.00	100.00	8.46	29561.00	30482.23	24045012.00	24.26	18167.76	16884.00
26	7	1	11023.00	30011.00	158.80	0	Spot (Block26, Row1, Column7)	55910.78	65535.00	13324.72	0.07	0.24	10427.00	10481.15	10427.00	1286.09	0.00	0.12	100.00	100.00	56.98	55108.00	45483.78	38858328.00	35.32	23158.10	21894.00
26	8	1	11319.00	30002.00	167.50	0	Spot (Block26, Row1, Column8)	13047.13	13079.50	1325.30	0.00	0.10	10893.00	10971.40	10893.00	1285.78	0.00	0.12	72.00	35.00	0.00	2186.50	2154.13	10176762.00	1.61	11771.84	11645.00
26	1	2	9205.00	30308.00	228.40	0	Spot (Block26, Row2, Column1)	10442.06	10397.00	1100.48	0.00	0.11	9138.00	9256.17	9138.00	1141.97	0.01	0.12	53.00	18.00	0.00	1259.00	1304.06	15683970.00	1.04	9653.75	9540.00
26	2	2	9517.00	30318.00	120.50	0	Spot (Block26, Row2, Column2)	24114.44	24248.00	5287.51	0.00	0.22	9325.00	9423.16	9325.00	1096.09	0.00	0.12	100.00	100.00	0.00	14923.00	14789.44	9308175.00	13.40	13816.37	13596.00
26	3	2	9814.00	30319.00	185.15	0	Spot (Block26, Row2, Column3)	11102.71	10942.00	1244.68	0.01	0.11	9362.00	9436.22	9362.00	1099.13	0.00	0.12	66.00	30.00	0.00	1580.00	1740.71	10725215.00	1.52	9954.29	9807.00
26	4	2	10120.00	30316.00	166.65	0	Spot (Block26, Row2, Column4)	17337.63	17238.00	3185.62	0.00	0.18	9535.00	9589.27	9535.00	1190.04	0.00	0.12	99.00	98.00	0.00	7703.00	7802.63	13384650.00	6.51	12158.89	12151.00
26	5	2	10421.00	30316.00	195.55	0	Spot (Block26, Row2, Column5)	16892.59	16750.50	2753.07	0.00	0.16	9561.50	9608.37	9561.50	1071.33	0.00	0.11	100.00	99.00	0.00	7189.00	7331.09	18277772.00	6.80	11883.85	11679.00
26	6	2	10710.00	30311.00	145.20	0	Spot (Block26, Row2, Column6)	14788.43	14400.00	2606.82	0.01	0.18	9662.50	9711.35	9662.50	1122.49	0.00	0.12	97.00	86.00	0.00	4737.50	5125.93	8473768.00	4.52	11314.70	11322.50
26	7	2	11019.00	30310.00	148.85	0	Spot (Block26, Row2, Column7)	16014.45	15444.00	3621.26	0.02	0.23	9686.00	9800.31	9686.00	1200.15	0.01	0.12	96.00	83.00	0.00	5758.00	6328.45	9624685.00	5.18	11445.05	11658.00
26	8	2	11318.00	30314.00	147.00	-50	Spot (Block26, Row2, Column8)	10813.60	10786.00	1182.94	0.00	0.11	9935.00	10019.82	9935.00	1204.22	0.00	0.12	39.00	11.00	0.00	851.00	878.60	6390837.00	0.66	10038.58	9698.00
26	1	3	9222.00	30616.00	144.65	0	Spot (Block26, Row3, Column1)	33594.36	31922.50	14051.91	0.02	0.42	8826.00	8897.00	8826.00	1039.58	0.00	0.12	100.00	99.00	1.60	23096.50	24768.36	18947220.00	23.76	14667.21	14426.00
26	2	3	9520.00	30614.00	171.25	0	Spot (Block26, Row3, Column2)	11751.18	11786.00	1325.90	0.00	0.11	9208.00	9280.91	9208.00	1135.40	0.00	0.12	87.00	57.00	0.00	2578.00	2543.18	9600713.00	2.18	10280.46	10165.00
26	3	3	9803.00	30612.00	163.30	0	Spot (Block26, Row3, Column3)	12654.70	12405.50	2119.04	0.01	0.17	9380.00	9473.41	9380.00	1175.45	0.00	0.12	86.00	64.00	0.00	3025.50	3274.70	9288550.00	2.71	10851.49	10860.00
26	4	3	10118.00	30616.00	143.95	0	Spot (Block26, Row3, Column4)	33663.26	32775.00	11984.48	0.01	0.36	9357.00	9433.34	9357.00	1167.55	0.00	0.12	100.00	100.00	0.54	23418.00	24306.26	18817764.00	20.75	15865.64	15157.00
26	5	3	10423.00	30612.00	163.90	0	Spot (Block26, Row3, Column5)	12369.86	12121.50	1967.99	0.01	0.16	9276.00	9378.44	9276.00	1121.68	0.00	0.12	86.00	65.00	0.00	2845.50	3093.86	9153699.00	2.67	10243.64	10218.00
26	6	3	10716.00	30623.00	171.65	0	Spot (Block26, Row3, Column6)	16103.65	15694.00	3066.52	0.01	0.19	9334.00	9419.04	9334.00	1120.00	0.00	0.12	99.00	96.00	0.00	6360.00	6769.65	13188891.00	5.97	11665.80	11499.00
26	7	3	11026.00	30613.00	144.50	0	Spot (Block26, Row3, Column7)	28283.21	27224.50	11376.31	0.02	0.40	9293.00	9345.72	9293.00	1057.94	0.00	0.11	99.00	97.00	0.00	17931.50	18990.21	16121427.00	17.90	13600.42	13161.50
26	8	3	11314.00	30621.00	167.00	0	Spot (Block26, Row3, Column8)	11656.31	11464.00	1483.40	0.01	0.13	9368.00	9446.99	9368.00	1090.86	0.00	0.12	77.00	47.00	0.00	2096.00	2288.31	9010327.00	2.03	10109.98	10190.00
26	1	4	9222.00	30916.00	145.35	0	Spot (Block26, Row4, Column1)	31858.86	30457.00	11413.05	0.02	0.36	8868.00	8930.12	8868.00	1050.69	0.00	0.12	100.00	100.00	0.00	21589.00	22990.86	18191410.00	21.82	14307.25	13676.00
26	2	4	9518.00	30937.00	201.50	0	Spot (Block26, Row4, Column2)	13158.67	13080.50	1979.27	0.00	0.15	9047.00	9147.34	9047.00	1142.38	0.00	0.12	95.00	80.00	0.00	4033.50	4111.67	15106150.00	3.51	10526.56	10512.50
26	3	4	9819.00	30912.00	144.85	0	Spot (Block26, Row4, Column3)	54658.98	65535.00	13831.47	0.08	0.25	9092.00	9224.60	9092.00	1162.87	0.01	0.13	100.00	100.00	50.61	56443.00	45566.98	31210500.00	39.07	20444.15	18708.00
26	4	4	10109.00	30909.00	190.25	0	Spot (Block26, Row4, Column4)	11228.11	11220.00	1583.62	0.00	0.14	8964.00	9100.61	8964.00	1140.67	0.01	0.13	76.00	48.00	0.00	2256.00	2264.11	11463905.00	1.87	10001.69	10049.00
26	5	4	10401.00	30908.00	192.65	0	Spot (Block26, Row4, Column5)	10515.07	10465.00	1364.55	0.00	0.13	8953.00	9025.48	8953.00	1146.96	0.00	0.13	60.00	28.00	0.00	1512.00	1562.07	10988247.00	1.30	9398.87	9455.00
26	6	4	10716.00	30904.00	199.80	0	Spot (Block26, Row4, Column6)	15992.16	15791.00	2507.07	0.01	0.16	9000.00	9036.90	9000.00	1145.87	0.00	0.13	99.00	99.00	0.00	6791.00	6992.16	18119124.00	6.07	11182.04	11135.00
26	7	4	11016.00	30910.00	148.60	0	Spot (Block26, Row4, Column7)	26167.01	23606.00	12284.77	0.04	0.47	9010.00	9040.99	9010.00	1087.41	0.00	0.12	99.00	97.00	0.00	14596.00	17157.01	15778704.00	15.75	13015.82	12473.00
26	8	4	11315.00	30920.00	152.10	0	Spot (Block26, Row4, Column8)	16708.63	16254.00	3795.94	0.01	0.23	9146.00	9190.39	9146.00	1130.34	0.00	0.12	99.00	96.00	0.00	7108.00	7562.63	10626687.00	6.65	11000.20	11131.00
26	1	5	9213.00	31215.00	96.00	0	Spot (Block26, Row5, Column1)	21004.95	21038.50	3166.19	0.00	0.15	9151.00	9239.70	9151.00	1133.96	0.00	0.12	100.00	100.00	0.00	11887.50	11853.95	4873149.00	10.38	13152.43	12631.00
26	2	5	9505.00	31209.00	181.90	0	Spot (Block26, Row5, Column2)	13202.48	13105.50	1810.48	0.00	0.14	9250.00	9325.08	9250.00	1074.21	0.00	0.12	96.00	80.00	0.00	3855.50	3952.48	12251900.00	3.61	10747.98	10806.00
26	3	5	9818.00	31232.00	177.40	0	Spot (Block26, Row5, Column3)	16788.56	16634.50	3173.37	0.00	0.19	9081.00	9191.35	9081.00	1170.71	0.01	0.13	99.00	96.00	0.00	7553.50	7707.56	14874667.00	6.49	11858.78	11691.00
26	4	5	10118.00	31214.00	146.85	0	Spot (Block26, Row5, Column4)	22531.59	21308.00	6891.39	0.02	0.31	8808.00	8908.53	8808.00	1148.83	0.00	0.13	100.00	99.00	0.00	12500.00	13723.59	13226042.00	11.86	12310.48	12105.00
26	5	5	10421.00	31215.00	148.65	0	Spot (Block26, Row5, Column5)	60794.30	65535.00	9192.99	0.03	0.15	8768.00	8872.13	8768.00	1228.84	0.01	0.14	100.00	100.00	72.14	56767.00	52026.30	36659268.00	42.25	23270.93	22355.50
26	6	5	10716.00	31217.00	172.35	0	Spot (Block26, Row5, Column6)	13270.52	12841.00	2419.39	0.01	0.18	8853.00	8916.84	8853.00	1101.20	0.00	0.12	93.00	81.00	0.00	3988.00	4417.52	10961449.00	3.95	10202.40	10064.50
26	7	5	11019.00	31228.00	184.35	0	Spot (Block26, Row5, Column7)	14045.74	13857.00	2337.42	0.01	0.17	9014.00	9079.57	9014.00	1148.06	0.00	0.13	96.00	87.00	0.00	4843.00	5031.74	13455817.00	4.33	10780.46	10700.00
26	8	5	11321.00	31213.00	147.35	0	Spot (Block26, Row5, Column8)	46820.34	54039.00	19612.72	0.06	0.42	8882.00	8958.81	8882.00	1109.84	0.00	0.12	100.00	100.00	41.32	45157.00	37938.34	27764632.00	34.11	17002.75	15698.00
26	1	6	9219.00	31521.00	179.15	0	Spot (Block26, Row6, Column1)	15246.59	14998.00	3233.31	0.01	0.21	9028.00	9117.41	9028.00	1076.77	0.00	0.12	99.00	92.00	0.00	5970.00	6218.59	13752428.00	5.69	11145.36	10986.50
26	2	6	9518.00	31517.00	194.50	0	Spot (Block26, Row6, Column2)	12825.74	12676.50	1778.72	0.01	0.14	9171.00	9255.87	9171.00	1145.80	0.00	0.12	93.00	75.00	0.00	3505.50	3654.74	13646587.00	3.12	10746.44	10613.50
26	3	6	9813.00	31511.00	147.75	0	Spot (Block26, Row6, Column3)	48358.74	51269.00	16749.43	0.03	0.35	9165.00	9266.81	9165.00	1263.93	0.00	0.14	100.00	100.00	36.77	42104.00	39193.74	29063792.00	30.93	18139.65	17114.00
26	4	6	10125.00	31518.00	166.25	0	Spot (Block26, Row6, Column4)	14505.48	13569.00	4892.45	0.03	0.34	8808.00	8903.81	8808.00	1176.18	0.00	0.13	95.00	84.00	0.26	4761.00	5697.48	11154711.00	4.76	10524.67	10391.00
26	5	6	10422.00	31516.00	150.30	0	Spot (Block26, Row6, Column5)	61843.74	65535.00	7974.63	0.03	0.13	8636.00	8781.45	8636.00	1219.46	0.01	0.14	100.00	100.00	77.17	56899.00	53207.74	38467132.00	43.51	24379.19	22189.00
26	6	6	10720.00	31520.00	175.65	0	Spot (Block26, Row6, Column6)	12015.78	11610.50	2165.52	0.01	0.18	8713.00	8841.34	8713.00	1139.60	0.01	0.13	85.00	63.00	0.00	2897.50	3302.78	10405663.00	2.79	9844.73	9853.00
26	7	6	11022.00	31513.00	148.25	0	Spot (Block26, Row6, Column7)	36847.43	33790.50	16004.65	0.04	0.43	8990.00	9070.63	8990.00	1190.84	0.00	0.13	100.00	99.00	5.83	24800.50	27857.43	22108484.00	23.33	15172.68	14150.00
26	8	6	11326.00	31514.00	147.75	0	Spot (Block26, Row6, Column8)	42936.77	44675.00	18647.93	0.02	0.43	8921.50	8975.94	8921.50	1173.95	0.00	0.13	100.00	100.00	22.86	35753.50	34015.27	25547508.00	28.93	16453.15	15293.00
26	1	7	9218.00	31831.00	193.70	0	Spot (Block26, Row7, Column1)	15741.07	15560.00	2662.72	0.01	0.17	9359.50	9469.41	9359.50	1258.16	0.01	0.13	99.00	95.00	0.00	6200.50	6381.57	16669793.00	4.98	11888.39	11785.00
26	2	7	9524.00	31819.00	187.25	0	Spot (Block26, Row7, Column2)	11520.03	11454.00	1664.91	0.00	0.14	8963.00	9031.87	8963.00	1076.49	0.00	0.12	83.00	57.00	0.00	2491.00	2557.03	11347229.00	2.31	9893.64	9969.00
26	3	7	9818.00	31814.00	212.35	0	Spot (Block26, Row7, Column3)	10276.86	10249.00	1096.02	0.00	0.11	8913.50	8998.88	8913.50	1173.05	0.00	0.13	54.00	19.00	0.00	1335.50	1363.36	13216039.00	1.09	9433.68	9284.00
26	4	7	10122.00	31814.00	186.25	0	Spot (Block26, Row7, Column4)	10658.47	10628.50	1256.72	0.00	0.12	8840.00	8889.89	8840.00	1071.99	0.00	0.12	70.00	37.00	0.00	1788.50	1818.47	10466613.00	1.65	9643.39	9592.00
26	5	7	10419.00	31817.00	169.90	0	Spot (Block26, Row7, Column5)	15980.21	15626.00	3299.86	0.01	0.21	8792.50	8857.93	8792.50	1119.72	0.00	0.13	99.00	96.00	0.00	6833.50	7187.71	12816130.00	6.36	11117.28	11241.50
26	6	7	10716.00	31822.00	175.05	0	Spot (Block26, Row7, Column6)	12760.27	12539.50	1777.51	0.01	0.14	8645.00	8705.34	8645.00	1096.58	0.00	0.13	96.00	85.00	0.00	3894.50	4115.27	10922793.00	3.70	10084.83	10222.00
26	7	7	11014.00	31822.00	147.75	0	Spot (Block26, Row7, Column7)	33937.73	33438.00	12019.62	0.01	0.35	8780.50	8829.82	8780.50	1119.22	0.00	0.13	100.00	100.00	1.01	24657.50	25157.23	20192952.00	22.43	15317.79	13930.50
26	8	7	11324.00	31818.00	157.30	0	Spot (Block26, Row7, Column8)	20989.29	20991.50	3690.64	0.00	0.18	8892.00	8951.76	8892.00	1159.56	0.00	0.13	100.00	100.00	0.00	12099.50	12097.29	14272718.00	10.38	12860.09	12381.00
26	1	8	9213.00	32118.00	156.10	0	Spot (Block26, Row8, Column1)	64408.56	65535.00	4440.88	0.01	0.07	9494.00	9613.56	9494.00	1268.55	0.01	0.13	100.00	100.00	91.48	56041.00	54914.56	43089728.00	43.20	27684.98	24637.50
26	2	8	9522.00	32121.00	174.90	0	Spot (Block26, Row8, Column2)	12449.08	12036.00	2202.74	0.01	0.18	9136.00	9232.71	9136.00	1184.14	0.00	0.13	83.00	63.00	0.00	2900.00	3313.08	10643964.00	2.72	10187.62	10353.50
26	3	8	9816.00	32116.00	144.15	0	Spot (Block26, Row8, Column3)	24522.18	23157.00	9402.94	0.02	0.38	9027.00	9096.75	9027.00	1155.56	0.00	0.13	99.00	97.00	0.00	14130.00	15495.18	13756945.00	13.35	12778.38	12370.00
26	4	8	10122.00	32121.00	155.85	0	Spot (Block26, Row8, Column4)	14039.16	13880.00	2391.65	0.00	0.17	9054.00	9107.00	9054.00	1138.89	0.00	0.13	98.00	89.00	0.00	4826.00	4985.16	9378158.00	4.33	10457.56	10414.50
26	5	8	10409.00	32125.00	193.05	0	Spot (Block26, Row8, Column5)	11194.48	11092.00	1371.49	0.00	0.12	9053.00	9122.91	9053.00	1123.89	0.00	0.12	77.00	43.00	0.00	2039.00	2141.48	11798983.00	1.84	9908.60	9810.00
26	6	8	10718.00	32113.00	158.25	0	Spot (Block26, Row8, Column6)	19404.63	19261.00	4503.85	0.00	0.23	9064.50	9132.39	9064.50	1221.33	0.00	0.13	100.00	99.00	0.00	10196.50	10340.13	13447408.00	8.41	11579.46	11554.00
26	7	8	11022.00	32113.00	144.00	0	Spot (Block26, Row8, Column7)	24673.04	23848.00	6858.12	0.01	0.28	9235.00	9301.14	9235.00	1221.55	0.00	0.13	100.00	100.00	0.00	14613.00	15438.04	13866251.00	12.58	13082.63	13097.00
26	8	8	11327.00	32115.00	124.65	0	Spot (Block26, Row8, Column8)	30081.37	29140.00	8184.62	0.01	0.27	9234.00	9345.04	9234.00	1167.40	0.01	0.12	100.00	100.00	0.00	19906.00	20847.37	12363441.00	17.76	14856.01	14492.00
27	1	1	13723.00	30012.00	167.75	0	Spot (Block27, Row1, Column1)	63871.45	65535.00	5938.12	0.01	0.09	1746.00	1835.62	1746.00	448.63	0.02	0.24	100.00	100.00	88.06	63789.00	62125.45	50267336.00	138.28	17954.05	15756.50
27	2	1	14031.00	30000.00	177.45	0	Spot (Block27, Row1, Column2)	1968.76	1928.00	193.10	0.01	0.10	1680.00	1747.01	1680.00	361.67	0.02	0.21	33.00	0.00	0.00	248.00	288.76	1726604.00	0.61	1791.51	1766.00
27	3	1	14321.00	30000.00	244.80	0	Spot (Block27, Row1, Column3)	1798.97	1782.00	165.18	0.00	0.09	1594.00	1637.82	1594.00	180.28	0.01	0.11	52.00	18.00	0.00	188.00	204.97	3119412.00	0.89	1641.32	1627.50
27	4	1	14619.00	30001.00	171.35	0	Spot (Block27, Row1, Column4)	1818.45	1813.00	146.13	0.00	0.08	1522.00	1550.77	1522.00	144.11	0.01	0.09	83.00	51.00	0.00	291.00	296.45	1483858.00	1.86	1661.46	1635.00
27	5	1	14913.00	30003.00	189.40	0	Spot (Block27, Row1, Column5)	1799.19	1777.00	180.78	0.01	0.10	1474.00	1480.82	1474.00	109.84	0.00	0.07	93.00	65.00	0.00	303.00	325.19	1829781.00	2.90	1615.99	1607.00
27	6	1	15225.00	30008.00	177.15	0	Spot (Block27, Row1, Column6)	1795.44	1776.00	182.55	0.00	0.10	1468.00	1472.30	1468.00	103.29	0.00	0.07	89.00	72.00	0.00	308.00	327.44	1576395.00	3.13	1593.75	1586.00
27	7	1	15529.00	30007.00	178.40	0	Spot (Block27, Row1, Column7)	1960.82	1944.00	203.76	0.00	0.10	1503.00	1520.96	1503.00	120.51	0.01	0.08	98.00	84.00	0.00	441.00	457.82	1752977.00	3.65	1660.93	1653.00
27	8	1	15830.00	30004.00	177.05	0	Spot (Block27, Row1, Column8)	2152.68	2109.00	238.96	0.01	0.11	1610.00	1623.50	1610.00	131.93	0.00	0.08	97.00	90.00	0.00	499.00	542.68	1883599.00	4.01	1783.85	1773.50
27	1	2	13689.00	30299.00	199.50	0	Spot (Block27, Row2, Column1)	1921.40	1897.50	155.90	0.01	0.08	1675.00	1706.40	1675.00	329.67	0.01	0.19	32.00	0.00	0.00	222.50	246.40	2159659.00	0.65	1835.01	1838.00
27	2	2	14022.00	30320.00	132.70	0	Spot (Block27, Row2, Column2)	1806.44	1789.00	152.92	0.00	0.08	1537.00	1553.68	1537.00	144.75	0.00	0.09	72.00	39.00	0.00	252.00	269.44	852641.00	1.75	1688.74	1687.00
27	3	2	14329.00	30308.00	220.30	0	Spot (Block27, Row2, Column3)	1801.46	1792.00	157.40	0.00	0.09	1497.00	1509.11	1497.00	103.72	0.00	0.07	92.00	69.00	0.00	295.00	304.46	2504030.00	2.82	1623.27	1602.00
27	4	2	14625.00	30312.00	216.35	0	Spot (Block27, Row2, Column4)	1752.59	1755.00	162.62	0.00	0.09	1464.00	1469.59	1464.00	102.45	0.00	0.07	86.00	66.00	0.00	291.00	288.59	2343207.00	2.76	1576.09	1553.50
27	5	2	14926.00	30308.00	207.05	0	Spot (Block27, Row2, Column5)	1621.73	1618.00	115.97	0.00	0.07	1426.00	1440.33	1426.00	98.31	0.00	0.07	74.00	48.00	0.00	192.00	195.73	1976893.00	1.85	1487.83	1484.00
27	6	2	15219.00	30323.00	183.75	0	Spot (Block27, Row2, Column6)	1642.11	1638.00	114.65	0.00	0.07	1434.00	1442.31	1434.00	103.60	0.00	0.07	84.00	48.00	0.00	204.00	208.11	1563286.00	1.93	1530.33	1522.00
27	7	2	15535.00	30298.00	201.70	0	Spot (Block27, Row2, Column7)	1724.44	1700.50	137.76	0.01	0.08	1455.00	1471.59	1455.00	135.64	0.00	0.09	83.00	40.00	0.00	245.50	269.44	1993457.00	1.86	1590.52	1563.00
27	8	2	15831.00	30318.00	145.75	0	Spot (Block27, Row2, Column8)	1712.26	1704.00	127.34	0.00	0.07	1514.00	1531.32	1514.00	115.12	0.00	0.08	75.00	36.00	0.00	190.00	198.26	993113.00	1.57	1624.74	1587.00
27	1	3	13733.00	30611.00	165.90	0	Spot (Block27, Row3, Column1)	1879.37	1825.50	204.72	0.01	0.11	1534.00	1552.23	1534.00	142.79	0.01	0.09	87.00	50.00	0.00	291.50	345.37	1428319.00	2.29	1719.59	1698.00
27	2	3	14020.00	30608.00	202.85	0	Spot (Block27, Row3, Column2)	1719.27	1693.00	143.99	0.01	0.08	1463.00	1472.54	1463.00	107.85	0.00	0.07	86.00	56.00	0.00	230.00	256.27	2014984.00	2.29	1556.35	1548.00
27	3	3	14322.00	30607.00	206.30	0	Spot (Block27, Row3, Column3)	1764.23	1755.00	188.44	0.00	0.11	1467.00	1475.75	1467.00	106.34	0.00	0.07	84.00	67.00	0.00	288.00	297.23	2145308.00	2.71	1553.83	1535.50
27	4	3	14635.00	30618.00	203.40	0	Spot (Block27, Row3, Column4)	1777.24	1765.00	174.40	0.00	0.10	1433.00	1445.34	1433.00	109.52	0.00	0.08	92.00	73.00	0.00	332.00	344.24	2090039.00	3.03	1561.54	1555.00
27	5	3	14920.00	30613.00	185.65	0	Spot (Block27, Row3, Column5)	1691.61	1686.00	151.63	0.00	0.09	1397.00	1405.57	1397.00	106.10	0.00	0.08	90.00	64.00	0.00	289.00	294.61	1644243.00	2.70	1536.54	1530.00
27	6	3	15234.00	30617.00	206.80	0	Spot (Block27, Row3, Column6)	1651.42	1654.50	117.99	0.00	0.07	1399.00	1407.01	1399.00	104.63	0.00	0.07	89.00	60.00	0.00	255.50	252.42	2014735.00	2.34	1532.20	1506.00
27	7	3	15534.00	30632.00	193.10	0	Spot (Block27, Row3, Column7)	1632.65	1604.00	152.07	0.01	0.09	1418.00	1428.30	1418.00	127.26	0.00	0.09	67.00	39.00	0.00	186.00	214.65	1719184.00	1.61	1509.42	1497.50
27	8	3	15840.00	30618.00	183.75	0	Spot (Block27, Row3, Column8)	1675.46	1665.00	132.69	0.00	0.08	1454.00	1457.03	1454.00	107.78	0.00	0.07	79.00	48.00	0.00	211.00	221.46	1593364.00	2.03	1531.01	1526.00
27	1	4	13732.00	30912.00	200.30	0	Spot (Block27, Row4, Column1)	1791.38	1745.00	187.06	0.01	0.10	1505.00	1531.29	1505.00	136.96	0.01	0.09	76.00	45.00	0.00	240.00	286.38	2035008.00	1.90	1618.29	1591.00
27	2	4	14030.00	30919.00	186.45	0	Spot (Block27, Row4, Column2)	1710.91	1704.00	168.99	0.00	0.10	1459.00	1466.28	1459.00	110.15	0.00	0.08	74.00	56.00	0.00	245.00	251.91	1669845.00	2.22	1560.07	1531.00
27	3	4	14324.00	30911.00	156.85	0	Spot (Block27, Row4, Column3)	2389.29	2348.00	404.35	0.01	0.17	1466.00	1473.68	1466.00	113.74	0.00	0.08	100.00	99.00	0.00	882.00	923.29	1617550.00	8.05	1754.23	1747.50
27	4	4	14603.00	30914.00	207.40	0	Spot (Block27, Row4, Column4)	1717.77	1692.00	168.29	0.01	0.10	1438.50	1451.78	1438.50	116.21	0.00	0.08	85.00	55.00	0.00	253.50	279.27	2099115.00	2.29	1553.89	1547.00
27	5	4	14915.00	30906.00	191.10	0	Spot (Block27, Row4, Column5)	1585.69	1584.50	95.25	0.00	0.06	1371.00	1377.01	1371.00	101.61	0.00	0.07	90.00	54.00	0.00	213.50	214.69	1633256.00	2.05	1489.70	1489.50
27	6	4	15232.00	30903.00	189.10	0	Spot (Block27, Row4, Column6)	1548.98	1531.00	110.49	0.01	0.07	1344.00	1356.75	1344.00	102.37	0.00	0.08	83.00	44.00	0.00	187.00	204.98	1562923.00	1.88	1431.00	1404.50
27	7	4	15517.00	30902.00	191.60	0	Spot (Block27, Row4, Column7)	1653.16	1610.00	162.16	0.01	0.10	1380.00	1389.16	1380.00	107.55	0.00	0.08	90.00	55.00	0.00	230.00	273.16	1715975.00	2.45	1506.62	1503.00
27	8	4	15823.00	30920.00	152.00	0	Spot (Block27, Row4, Column8)	3758.28	3639.00	891.17	0.01	0.24	1395.00	1413.07	1395.00	117.21	0.01	0.08	100.00	100.00	0.00	2244.00	2363.28	2375234.00	20.01	2052.40	2009.00
27	1	5	13712.00	31217.00	107.85	0	Spot (Block27, Row5, Column1)	1773.64	1761.50	165.74	0.00	0.09	1510.00	1535.03	1510.00	143.73	0.01	0.09	74.00	38.00	0.00	251.50	263.64	532093.00	1.66	1671.34	1634.50
27	2	5	14029.00	31207.00	191.60	0	Spot (Block27, Row5, Column2)	1740.39	1706.00	166.65	0.01	0.10	1428.00	1442.72	1428.00	112.01	0.00	0.08	90.00	67.00	0.00	278.00	312.39	1799565.00	2.66	1575.84	1575.50
27	3	5	14332.00	31216.00	206.65	0	Spot (Block27, Row5, Column3)	1765.30	1726.00	181.29	0.01	0.10	1434.00	1449.37	1434.00	117.15	0.00	0.08	93.00	68.00	0.00	292.00	331.30	2143080.00	2.70	1574.23	1564.00
27	4	5	14626.00	31214.00	196.40	0	Spot (Block27, Row5, Column4)	1793.10	1747.00	211.80	0.01	0.12	1416.00	1434.66	1416.00	117.99	0.01	0.08	92.00	69.00	0.00	331.00	377.10	1958063.00	3.04	1576.90	1582.00
27	5	5	14922.00	31207.00	155.60	0	Spot (Block27, Row5, Column5)	2382.94	2342.00	456.65	0.01	0.19	1359.00	1364.97	1359.00	114.96	0.00	0.08	99.00	98.00	0.00	983.00	1023.94	1577509.00	8.86	1650.15	1649.50
27	6	5	15243.00	31222.00	208.55	0	Spot (Block27, Row5, Column6)	1506.12	1496.00	131.24	0.00	0.09	1306.00	1320.74	1306.00	96.09	0.00	0.07	75.00	48.00	0.00	190.00	200.12	1867585.00	1.93	1397.50	1379.00
27	7	5	15534.00	31204.00	195.40	0	Spot (Block27, Row5, Column7)	1559.33	1548.00	117.45	0.00	0.08	1324.00	1336.41	1324.00	88.99	0.00	0.07	89.00	67.00	0.00	224.00	235.33	1682518.00	2.51	1422.56	1414.00
27	8	5	15821.00	31207.00	175.10	0	Spot (Block27, Row5, Column8)	1666.87	1683.00	188.38	0.00	0.11	1342.50	1355.39	1342.50	102.44	0.00	0.08	86.00	65.00	0.00	340.50	324.37	1420176.00	3.04	1411.76	1396.00
27	1	6	13729.00	31515.00	200.45	0	Spot (Block27, Row6, Column1)	1817.24	1791.00	175.51	0.01	0.10	1495.00	1514.92	1495.00	152.58	0.01	0.10	81.00	47.00	0.00	296.00	322.24	2066205.00	1.98	1639.57	1624.00
27	2	6	14017.00	31501.00	240.60	0	Spot (Block27, Row6, Column2)	1585.91	1552.00	162.87	0.01	0.10	1390.00	1401.86	1390.00	116.28	0.00	0.08	65.00	28.00	0.00	162.00	195.91	2651647.00	1.58	1436.51	1419.50
27	3	6	14318.00	31498.00	184.95	0	Spot (Block27, Row6, Column3)	1777.81	1733.00	197.98	0.01	0.11	1374.00	1374.83	1374.00	108.45	0.00	0.08	93.00	85.00	0.00	359.00	403.81	1710257.00	3.72	1524.78	1518.00
27	4	6	14625.00	31504.00	192.20	0	Spot (Block27, Row6, Column4)	1619.03	1589.00	136.02	0.01	0.08	1341.00	1355.75	1341.00	113.61	0.00	0.08	93.00	59.00	0.00	248.00	278.03	1688652.00	2.32	1479.90	1483.00
27	5	6	14922.00	31505.00	149.45	0	Spot (Block27, Row6, Column5)	2217.73	2143.00	367.70	0.01	0.17	1299.00	1317.14	1299.00	110.68	0.01	0.08	100.00	99.00	0.00	844.00	918.73	1355030.00	8.14	1589.19	1560.00
27	6	6	15247.00	31504.00	223.40	0	Spot (Block27, Row6, Column6)	1431.79	1417.00	112.70	0.00	0.08	1278.00	1285.72	1278.00	97.47	0.00	0.08	69.00	38.00	0.00	139.00	153.79	2046027.00	1.50	1321.21	1312.00
27	7	6	15525.00	31505.00	174.80	0	Spot (Block27, Row6, Column7)	1606.32	1592.00	167.10	0.00	0.10	1275.00	1274.84	1275.00	92.12	0.00	0.07	95.00	80.00	0.00	317.00	331.32	1376618.00	3.60	1386.48	1371.00
27	8	6	15832.00	31505.00	157.90	0	Spot (Block27, Row6, Column8)	1538.51	1525.00	146.04	0.00	0.09	1274.00	1276.29	1274.00	101.44	0.00	0.08	83.00	62.00	0.00	251.00	264.51	1060036.00	2.59	1367.53	1331.00
27	1	7	13733.00	31816.00	196.35	0	Spot (Block27, Row7, Column1)	1842.47	1782.00	422.60	0.01	0.23	1391.00	1427.89	1391.00	257.68	0.01	0.18	75.00	35.00	0.00	391.00	451.47	2006451.00	1.61	1598.08	1582.50
27	2	7	14015.00	31801.00	220.65	0	Spot (Block27, Row7, Column2)	1499.28	1485.00	141.49	0.00	0.09	1316.00	1331.68	1316.00	137.66	0.01	0.10	59.00	28.00	0.00	169.00	183.28	2088496.00	1.22	1410.38	1396.00
27	3	7	14322.00	31793.00	208.45	0	Spot (Block27, Row7, Column3)	1452.06	1444.00	105.48	0.00	0.07	1251.00	1262.27	1251.00	138.37	0.00	0.11	73.00	19.00	0.00	193.00	201.06	1800555.00	1.37	1379.10	1378.00
27	4	7	14629.00	31801.00	211.35	0	Spot (Block27, Row7, Column4)	1390.43	1377.00	160.03	0.00	0.12	1204.00	1200.02	1204.00	134.97	0.00	0.11	57.00	27.00	0.00	173.00	186.43	1768633.00	1.41	1289.10	1285.00
27	5	7	14933.00	31796.00	191.80	0	Spot (Block27, Row7, Column5)	1368.30	1365.00	92.17	0.00	0.07	1191.00	1185.68	1191.00	126.46	0.00	0.11	66.00	17.00	0.00	174.00	177.30	1417554.00	1.44	1269.12	1260.00
27	6	7	15230.00	31811.00	199.95	0	Spot (Block27, Row7, Column6)	1345.05	1333.50	93.19	0.00	0.07	1168.00	1150.96	1168.00	131.28	0.01	0.11	67.00	15.00	0.00	165.50	177.05	1525291.00	1.48	1245.41	1244.00
27	7	7	15532.00	31804.00	208.80	0	Spot (Block27, Row7, Column7)	1355.67	1324.50	132.78	0.01	0.10	1164.00	1154.09	1164.00	114.11	0.00	0.10	68.00	33.00	0.00	160.50	191.67	1686454.00	1.77	1219.44	1204.50
27	8	7	15826.00	31807.00	147.00	-50	Spot (Block27, Row7, Column8)	1207.77	1193.00	110.15	0.01	0.09	1179.00	1184.13	1179.00	103.26	0.00	0.09	27.00	4.00	0.00	14.00	28.77	716209.00	0.23	1176.46	1172.50
27	1	8	13715.00	32115.00	158.35	0	Spot (Block27, Row8, Column1)	64061.33	65535.00	5737.18	0.01	0.09	1216.00	1266.29	1216.00	463.01	0.02	0.37	100.00	100.00	89.49	64319.00	62845.33	43882424.00	135.62	19792.31	17063.00
27	2	8	14022.00	32095.00	217.90	0	Spot (Block27, Row8, Column2)	1314.66	1300.00	118.44	0.00	0.09	1162.00	1202.65	1162.00	357.99	0.01	0.30	5.00	0.00	0.00	138.00	152.66	1781366.00	0.31	1224.39	1202.50
27	3	8	14311.00	32098.00	191.55	0	Spot (Block27, Row8, Column3)	1260.54	1220.00	146.58	0.01	0.12	1050.00	1047.04	1050.00	145.00	0.00	0.14	57.00	26.00	0.00	170.00	210.54	1307184.00	1.47	1144.78	1141.00
27	4	8	14620.00	32086.00	191.60	0	Spot (Block27, Row8, Column4)	1166.26	1148.00	87.46	0.01	0.07	990.00	993.92	990.00	124.57	0.00	0.13	68.00	20.00	0.00	158.00	176.26	1207079.00	1.38	1057.67	1060.50
27	5	8	14910.00	32099.00	159.65	0	Spot (Block27, Row8, Column5)	1118.37	1104.00	61.86	0.01	0.06	986.00	988.24	986.00	110.64	0.00	0.11	57.00	7.00	0.00	118.00	132.37	783977.00	1.18	1074.14	1075.00
27	6	8	15241.00	32109.00	208.10	0	Spot (Block27, Row8, Column6)	1130.39	1124.00	60.71	0.00	0.05	1000.00	1004.71	1000.00	87.16	0.00	0.09	78.00	23.00	0.00	124.00	130.39	1390378.00	1.44	1051.73	1043.00
27	7	8	15519.00	32096.00	189.35	0	Spot (Block27, Row8, Column7)	1233.06	1228.00	92.93	0.00	0.08	1026.00	1040.27	1026.00	95.65	0.01	0.09	89.00	55.00	0.00	202.00	207.06	1242922.00	2.02	1099.52	1094.00
27	8	8	15832.00	32108.00	126.75	0	Spot (Block27, Row8, Column8)	10686.15	10739.00	3587.81	0.00	0.34	1103.00	1114.59	1103.00	113.33	0.00	0.10	100.00	100.00	0.00	9636.00	9583.15	4584357.00	84.46	3480.99	3191.00
28	1	1	18224.00	30005.00	166.45	0	Spot (Block28, Row1, Column1)	64816.23	65535.00	3508.96	0.00	0.05	7901.00	7990.82	7901.00	983.56	0.00	0.12	100.00	100.00	93.88	57634.00	56915.23	49779372.00	57.78	26489.42	24979.00
28	2	1	18518.00	30008.00	152.65	0	Spot (Block28, Row1, Column2)	30103.32	28703.50	12333.53	0.02	0.41	7763.00	7831.43	7763.00	953.65	0.00	0.12	100.00	100.00	0.47	20940.50	22340.32	19085504.00	23.35	12898.66	12536.50
28	3	1	18819.00	30005.00	156.65	0	Spot (Block28, Row1, Column3)	17163.90	15982.00	5418.33	0.03	0.32	7510.00	7589.42	7510.00	849.96	0.00	0.11	99.00	99.00	0.00	8472.00	9653.90	11568469.00	11.26	9877.41	9903.50
28	4	1	19116.00	30004.00	153.95	0	Spot (Block28, Row1, Column4)	19477.48	18345.50	6426.39	0.03	0.33	7388.50	7464.94	7388.50	831.03	0.00	0.11	100.00	100.00	0.00	10957.00	12088.98	12699320.00	14.46	10191.49	10020.00
28	5	1	19422.00	30007.00	151.55	0	Spot (Block28, Row1, Column5)	26851.36	24956.50	12302.19	0.03	0.46	7484.00	7529.86	7484.00	833.01	0.00	0.11	100.00	100.00	0.00	17472.50	19367.36	16862654.00	23.19	11766.31	11507.50
28	6	1	19722.00	30005.00	151.70	0	Spot (Block28, Row1, Column6)	31482.91	28623.00	13705.21	0.04	0.44	7546.00	7598.07	7546.00	868.72	0.00	0.11	100.00	100.00	0.00	21077.00	23936.91	19960156.00	27.49	12746.08	12521.00
28	7	1	20031.00	30003.00	159.55	0	Spot (Block28, Row1, Column7)	50549.11	58189.00	16579.52	0.06	0.33	7657.00	7727.57	7657.00	903.48	0.00	0.12	100.00	100.00	44.01	50532.00	42892.11	35839608.00	47.40	18157.19	16884.00
28	8	1	20330.00	30010.00	201.75	0	Spot (Block28, Row1, Column8)	10433.78	10307.00	1144.58	0.01	0.11	7750.00	7830.13	7750.00	840.27	0.00	0.11	96.00	81.00	0.00	2557.00	2683.78	12071880.00	3.10	8966.04	9024.00
28	1	2	18204.00	30312.00	213.80	0	Spot (Block28, Row2, Column1)	9033.07	9049.00	820.92	0.00	0.09	7777.00	7881.58	7777.00	926.82	0.01	0.12	62.00	24.00	0.00	1272.00	1256.07	11788159.00	1.24	8416.40	8372.00
28	2	2	18517.00	30309.00	129.15	0	Spot (Block28, Row2, Column2)	22010.34	22090.00	4808.47	0.00	0.22	7683.50	7752.68	7683.50	886.89	0.00	0.11	100.00	100.00	0.00	14406.50	14326.84	9838621.00	16.08	11798.65	11661.00
28	3	2	18822.00	30313.00	190.95	0	Spot (Block28, Row2, Column3)	9378.72	9371.00	905.80	0.00	0.10	7591.00	7655.44	7591.00	829.03	0.00	0.11	86.00	55.00	0.00	1780.00	1787.72	9650701.00	2.08	8350.91	8331.50
28	4	2	19121.00	30307.00	181.50	0	Spot (Block28, Row2, Column4)	14326.60	14057.00	2761.18	0.01	0.19	7418.00	7489.42	7418.00	831.18	0.00	0.11	100.00	99.00	0.00	6639.00	6908.60	13223456.00	8.23	9616.70	9643.00
28	5	2	19422.00	30309.00	196.40	0	Spot (Block28, Row2, Column5)	10523.12	10444.00	1224.47	0.00	0.12	7309.00	7357.80	7309.00	780.67	0.00	0.11	99.00	91.00	0.00	3135.00	3214.12	11480719.00	4.05	8536.16	8475.00
28	6	2	19719.00	30306.00	158.30	0	Spot (Block28, Row2, Column6)	13274.35	12866.00	3363.58	0.01	0.25	7349.50	7371.96	7349.50	772.72	0.00	0.10	100.00	96.00	0.00	5516.50	5924.85	9159299.00	7.64	9083.51	9073.50
28	7	2	20018.00	30307.00	169.45	0	Spot (Block28, Row2, Column7)	12430.06	11876.00	2595.88	0.02	0.21	7445.00	7480.77	7445.00	794.08	0.00	0.11	99.00	96.00	0.00	4431.00	4985.06	9968908.00	6.23	8774.05	8736.00
28	8	2	20319.00	30305.00	154.85	0	Spot (Block28, Row2, Column8)	8345.17	8218.50	703.69	0.01	0.08	7414.50	7457.21	7414.50	711.62	0.00	0.10	54.00	26.00	0.00	804.00	930.67	5541195.00	1.25	7891.36	7858.00
28	1	3	18223.00	30610.00	149.90	0	Spot (Block28, Row3, Column1)	33714.52	32170.00	13263.25	0.02	0.39	7770.50	7860.67	7770.50	911.13	0.01	0.12	100.00	100.00	0.98	24399.50	25944.02	20599584.00	28.38	13581.41	13252.00
28	2	3	18518.00	30614.00	194.40	0	Spot (Block28, Row3, Column2)	9484.41	9402.50	1087.98	0.00	0.11	7791.00	7861.94	7791.00	921.04	0.00	0.12	71.00	41.00	0.00	1611.50	1693.41	10167286.00	1.76	8527.36	8470.00
28	3	3	18816.00	30603.00	156.80	0	Spot (Block28, Row3, Column3)	14452.30	14000.00	3531.61	0.01	0.24	7681.00	7760.69	7681.00	921.84	0.00	0.12	99.00	98.00	0.00	6319.00	6771.30	9769753.00	7.26	9455.16	9433.00
28	4	3	19120.00	30609.00	150.80	0	Spot (Block28, Row3, Column4)	48327.43	54133.00	17933.61	0.05	0.37	7630.00	7683.45	7630.00	889.55	0.00	0.12	100.00	100.00	39.71	46503.00	40697.43	30059860.00	45.69	16911.28	15900.00
28	5	3	19431.00	30612.00	159.60	0	Spot (Block28, Row3, Column5)	12842.27	11969.50	4242.65	0.03	0.33	7387.00	7456.08	7387.00	818.32	0.00	0.11	99.00	93.00	0.00	4582.50	5455.27	9066644.00	6.58	9115.42	9076.50
28	6	3	19723.00	30603.00	190.90	0	Spot (Block28, Row3, Column6)	8756.12	8681.00	805.20	0.00	0.09	7391.00	7421.90	7391.00	746.82	0.00	0.10	73.00	40.00	0.00	1290.00	1365.12	9010053.00	1.79	8032.13	7925.00
28	7	3	20026.00	30606.00	147.35	0	Spot (Block28, Row3, Column7)	22057.01	21136.50	7895.45	0.02	0.36	7389.00	7413.55	7389.00	749.32	0.00	0.10	100.00	100.00	0.00	13747.50	14668.01	12969519.00	19.54	11031.21	10646.50
28	8	3	20327.00	30605.00	197.25	0	Spot (Block28, Row3, Column8)	8340.16	8317.00	777.40	0.00	0.09	7288.00	7330.59	7288.00	711.85	0.00	0.10	66.00	31.00	0.00	1029.00	1052.16	9199200.00	1.42	7765.62	7760.00
28	1	4	18225.00	30910.00	150.10	0	Spot (Block28, Row4, Column1)	48012.79	52818.00	17690.70	0.04	0.37	7814.00	7889.50	7814.00	956.04	0.00	0.12	100.00	100.00	36.70	45004.00	40198.79	29432032.00	41.97	17232.99	16090.50
28	2	4	18516.00	30903.00	203.30	0	Spot (Block28, Row4, Column2)	9475.62	9440.00	908.58	0.00	0.10	7866.00	7963.81	7866.00	987.31	0.01	0.12	73.00	32.00	0.00	1574.00	1609.62	11095947.00	1.53	8517.07	8470.00
28	3	4	18823.00	30906.00	159.45	0	Spot (Block28, Row4, Column3)	64568.99	65535.00	3938.32	0.01	0.06	7918.00	8004.63	7918.00	1056.36	0.00	0.13	100.00	100.00	91.21	57617.00	56650.99	45521576.00	53.55	25794.88	24910.50
28	4	4	19094.00	30957.00	234.55	0	Spot (Block28, Row4, Column4)	9628.71	9601.00	1105.87	0.00	0.11	7877.00	7994.50	7877.00	1044.76	0.01	0.13	72.00	34.00	0.00	1724.00	1751.71	15213367.00	1.56	8716.83	8725.50
28	5	4	19408.00	30905.00	179.80	0	Spot (Block28, Row4, Column5)	10041.11	9703.00	1934.05	0.01	0.19	7584.00	7669.96	7584.00	873.15	0.00	0.11	89.00	63.00	0.00	2119.00	2457.11	9107285.00	2.72	8433.63	8434.00
28	6	4	19725.00	30903.00	195.00	0	Spot (Block28, Row4, Column6)	11413.58	11260.00	1305.81	0.01	0.11	7488.00	7530.46	7488.00	751.56	0.00	0.10	100.00	98.00	0.00	3772.00	3925.58	12269601.00	5.17	9011.45	9046.00
28	7	4	20017.00	30910.00	148.30	0	Spot (Block28, Row4, Column7)	18718.28	17739.00	6877.96	0.02	0.37	7475.00	7507.20	7475.00	764.77	0.00	0.10	100.00	99.00	0.00	10264.00	11243.28	11230969.00	14.66	10222.79	9980.50
28	8	4	20324.00	30913.00	155.85	0	Spot (Block28, Row4, Column8)	13145.82	13003.00	2420.56	0.00	0.18	7457.50	7476.62	7457.50	773.82	0.00	0.10	100.00	99.00	0.00	5545.50	5688.32	8768264.00	7.33	9117.89	9138.50
28	1	5	18221.00	31210.00	107.40	0	Spot (Block28, Row5, Column1)	22029.83	21679.00	4632.92	0.01	0.21	7767.00	7838.67	7767.00	922.92	0.00	0.12	100.00	100.00	0.00	13912.00	14262.83	6542860.00	15.38	12291.01	11841.00
28	2	5	18518.00	31196.00	198.05	0	Spot (Block28, Row5, Column2)	9497.67	9420.00	912.04	0.00	0.10	7888.50	7942.54	7888.50	877.42	0.00	0.11	78.00	38.00	0.00	1531.50	1609.17	10589906.00	1.77	8695.65	8644.50
28	3	5	18820.00	31210.00	203.25	0	Spot (Block28, Row5, Column3)	9998.62	9791.00	1105.82	0.01	0.11	8101.00	8180.36	8101.00	1027.41	0.00	0.13	75.00	39.00	0.00	1690.00	1897.62	11818373.00	1.77	8874.20	8890.00
28	4	5	19125.00	31209.00	149.80	0	Spot (Block28, Row5, Column4)	23229.22	22691.00	7726.24	0.01	0.33	8027.50	8084.71	8027.50	922.37	0.00	0.11	100.00	99.00	0.00	14663.50	15201.72	14146597.00	16.42	11881.44	11555.50
28	5	5	19423.00	31207.00	156.75	0	Spot (Block28, Row5, Column5)	63213.32	65535.00	6021.95	0.02	0.10	7911.50	8039.72	7911.50	1083.80	0.01	0.13	100.00	100.00	82.67	57623.50	55301.82	42669388.00	50.91	24904.79	23580.50
28	6	5	19713.00	31218.00	195.05	0	Spot (Block28, Row5, Column6)	12708.60	11832.00	2915.03	0.03	0.23	7734.00	7807.19	7734.00	944.75	0.00	0.12	99.00	90.00	0.00	4098.00	4974.60	13687161.00	5.19	9345.75	9298.00
28	7	5	20017.00	31218.00	187.80	0	Spot (Block28, Row5, Column7)	9137.94	9036.00	857.66	0.00	0.09	7505.00	7568.56	7505.00	776.82	0.00	0.10	83.00	48.00	0.00	1531.00	1632.94	9046560.00	2.02	8185.17	8152.00
28	8	5	20324.00	31206.00	147.90	0	Spot (Block28, Row5, Column8)	30040.40	28147.00	13637.39	0.03	0.45	7516.50	7560.05	7516.50	783.74	0.00	0.10	100.00	100.00	0.17	20630.50	22523.90	17934116.00	28.68	12441.40	12034.00
28	1	6	18220.00	31503.00	199.30	0	Spot (Block28, Row6, Column1)	9302.15	9235.00	973.34	0.00	0.10	7740.00	7772.82	7740.00	835.39	0.00	0.11	74.00	45.00	0.00	1495.00	1562.15	10483527.00	1.83	8407.17	8389.00
28	2	6	18523.00	31505.00	211.05	0	Spot (Block28, Row6, Column2)	9295.76	9247.00	928.67	0.00	0.10	7839.00	7915.16	7839.00	900.12	0.00	0.11	67.00	35.00	0.00	1408.00	1456.76	11842796.00	1.53	8588.26	8497.00
28	3	6	18817.00	31504.00	150.20	0	Spot (Block28, Row6, Column3)	50564.36	59020.00	16797.23	0.07	0.33	8036.00	8118.25	8036.00	992.44	0.00	0.12	100.00	100.00	44.19	50984.00	42528.36	31350124.00	42.77	18558.92	17263.00
28	4	6	19122.00	31506.00	173.65	0	Spot (Block28, Row6, Column4)	11537.77	11424.50	1743.01	0.00	0.15	8017.00	8082.11	8017.00	970.75	0.00	0.12	95.00	78.00	0.00	3407.50	3520.77	9645574.00	3.56	9250.27	9258.00
28	5	6	19425.00	31507.00	154.35	0	Spot (Block28, Row6, Column5)	62760.05	65535.00	6590.30	0.02	0.11	8003.00	8118.07	8003.00	1140.70	0.01	0.14	100.00	100.00	79.08	57532.00	54757.05	40794400.00	47.90	24660.87	23241.50
28	6	6	19707.00	31535.00	204.80	0	Spot (Block28, Row6, Column6)	11467.76	11125.00	1846.03	0.01	0.16	7750.50	7875.85	7750.50	1110.38	0.01	0.14	97.00	77.00	0.00	3374.50	3717.26	13612227.00	3.23	9316.84	9279.50
28	7	6	20026.00	31505.00	150.75	0	Spot (Block28, Row6, Column7)	29025.50	27762.00	11257.71	0.02	0.39	7457.00	7526.54	7457.00	798.95	0.00	0.11	100.00	100.00	0.00	20305.00	21568.50	18140934.00	26.91	12064.23	11377.00
28	8	6	20330.00	31509.00	148.90	0	Spot (Block28, Row6, Column8)	32628.35	31399.00	13482.13	0.02	0.41	7481.50	7537.06	7481.50	789.04	0.00	0.10	100.00	100.00	0.83	23917.50	25146.85	19674900.00	31.80	13544.10	12482.00
28	1	7	18232.00	31807.00	195.35	0	Spot (Block28, Row7, Column1)	9120.77	9069.00	1000.68	0.00	0.11	7678.00	7757.61	7678.00	919.82	0.00	0.12	62.00	34.00	0.00	1391.00	1442.77	9823068.00	1.48	8264.34	8120.50
28	2	7	18525.00	31806.00	198.85	0	Spot (Block28, Row7, Column2)	9335.25	9230.00	1051.94	0.00	0.11	7656.00	7731.53	7656.00	796.67	0.00	0.10	80.00	49.00	0.00	1574.00	1679.25	10436812.00	2.01	8217.63	8190.50
28	3	7	18816.00	31809.00	203.35	0	Spot (Block28, Row7, Column3)	9105.14	9109.50	929.61	0.00	0.10	7806.00	7888.31	7806.00	889.76	0.00	0.11	64.00	31.00	0.00	1303.50	1299.14	10689429.00	1.37	8429.16	8374.00
28	4	7	19118.00	31811.00	190.50	0	Spot (Block28, Row7, Column4)	9259.82	9206.00	932.47	0.00	0.10	7748.00	7807.94	7748.00	839.01	0.00	0.11	72.00	41.00	0.00	1458.00	1511.82	9454277.00	1.73	8479.59	8393.00
28	5	7	19424.00	31805.00	188.00	0	Spot (Block28, Row7, Column5)	13649.40	13293.00	2777.33	0.01	0.20	7667.00	7762.89	7667.00	993.80	0.01	0.13	99.00	96.00	0.00	5626.00	5982.40	13553858.00	5.92	9753.04	9712.00
28	6	7	19716.00	31817.00	197.55	0	Spot (Block28, Row7, Column6)	8830.46	8696.50	858.91	0.01	0.10	7496.00	7564.05	7496.00	877.81	0.00	0.12	67.00	29.00	0.00	1200.50	1334.46	9801806.00	1.44	8192.20	8069.00
28	7	7	20021.00	31810.00	152.95	0	Spot (Block28, Row7, Column7)	29413.92	27132.00	11500.33	0.04	0.39	7449.00	7508.76	7449.00	811.16	0.00	0.11	100.00	100.00	0.00	19683.00	21964.92	18795494.00	27.00	12933.40	11350.50
28	8	7	20324.00	31812.00	144.45	0	Spot (Block28, Row7, Column8)	13941.75	13893.00	2689.02	0.00	0.19	7488.00	7543.75	7488.00	762.37	0.00	0.10	98.00	98.00	0.00	6405.00	6453.75	7904974.00	8.39	9448.42	9071.00
28	1	8	18218.00	32113.00	156.30	0	Spot (Block28, Row8, Column1)	64530.07	65535.00	4257.22	0.01	0.07	7915.00	7977.30	7915.00	1011.41	0.00	0.13	100.00	100.00	92.84	57620.00	56615.07	43235548.00	55.91	26615.61	23473.50
28	2	8	18527.00	32109.00	174.45	0	Spot (Block28, Row8, Column2)	11728.96	11171.00	2239.97	0.02	0.19	7765.00	7860.95	7765.00	937.50	0.01	0.12	97.00	80.00	0.00	3406.00	3963.96	9934428.00	4.13	8943.61	8959.00
28	3	8	18820.00	32109.00	156.65	0	Spot (Block28, Row8, Column3)	18978.86	17801.00	7384.90	0.03	0.39	7740.00	7804.87	7740.00	831.98	0.00	0.11	99.00	98.00	0.00	10061.00	11238.86	12772770.00	13.43	10329.58	10253.50
28	4	8	19113.00	32103.00	166.95	0	Spot (Block28, Row8, Column4)	9766.97	9545.50	1110.82	0.01	0.11	7633.00	7691.21	7633.00	816.77	0.00	0.11	90.00	65.00	0.00	1912.50	2133.97	7579167.00	2.54	8532.93	8527.00
28	5	8	19415.00	32111.00	189.55	0	Spot (Block28, Row8, Column5)	8927.48	8826.00	877.65	0.00	0.10	7385.00	7471.86	7385.00	804.26	0.01	0.11	73.00	46.00	0.00	1441.00	1542.48	8998896.00	1.81	8134.27	8060.00
28	6	8	19723.00	32105.00	203.35	0	Spot (Block28, Row8, Column6)	9066.69	8970.00	981.58	0.00	0.11	7329.00	7377.80	7329.00	755.94	0.00	0.10	84.00	54.00	0.00	1641.00	1737.69	10626160.00	2.23	8111.95	8121.00
28	7	8	20027.00	32107.00	151.90	0	Spot (Block28, Row8, Column7)	16956.98	16425.00	4436.47	0.01	0.26	7431.00	7461.89	7431.00	788.49	0.00	0.11	100.00	100.00	0.00	8994.00	9525.98	10716810.00	12.04	9782.83	9586.00
28	8	8	20332.00	32103.00	126.70	0	Spot (Block28, Row8, Column8)	21070.42	20469.00	5673.59	0.01	0.27	7424.00	7458.24	7424.00	774.76	0.00	0.10	100.00	100.00	0.00	13045.00	13646.42	9039211.00	17.57	11098.06	10785.50
29	1	1	4722.00	34515.00	165.80	0	Spot (Block29, Row1, Column1)	63329.73	65535.00	7450.20	0.01	0.12	433.00	498.06	433.00	305.86	0.06	0.61	100.00	100.00	87.96	65102.00	62896.73	48384396.00	205.43	13384.24	11856.00
29	2	1	5028.00	34520.00	215.35	0	Spot (Block29, Row1, Column2)	449.43	453.00	26.99	0.00	0.06	404.00	433.50	404.00	219.55	0.03	0.51	0.00	0.00	0.00	49.00	45.43	595497.00	0.07	418.46	420.00
29	3	1	5333.00	34549.00	188.50	0	Spot (Block29, Row1, Column3)	420.89	420.00	19.09	0.00	0.05	391.00	391.08	391.00	25.03	0.00	0.06	59.00	11.00	0.00	29.00	29.89	420885.00	1.19	399.62	398.00
29	4	1	5614.00	34531.00	210.45	0	Spot (Block29, Row1, Column4)	440.96	444.00	31.96	0.00	0.07	399.00	423.61	399.00	510.23	0.03	1.20	0.00	0.00	0.00	45.00	41.96	557371.00	0.03	402.86	402.00
29	5	1	5925.00	34517.00	147.00	-50	Spot (Block29, Row1, Column5)	480.14	476.00	28.90	0.00	0.06	405.00	428.48	405.00	477.37	0.02	1.11	0.00	0.00	0.00	71.00	75.14	283760.00	0.11	447.46	444.00
29	6	1	6228.00	34497.00	175.45	0	Spot (Block29, Row1, Column6)	493.57	495.00	36.09	0.00	0.07	415.00	421.11	415.00	36.79	0.01	0.09	85.00	56.00	0.00	80.00	78.57	424473.00	1.97	455.87	452.50
29	7	1	6525.00	34526.00	173.60	0	Spot (Block29, Row1, Column7)	592.15	595.00	61.06	0.00	0.10	443.00	444.25	443.00	38.39	0.00	0.09	98.00	84.00	0.00	152.00	149.15	497998.00	3.85	481.02	479.00
29	8	1	6828.00	34512.00	173.50	0	Spot (Block29, Row1, Column8)	795.28	809.00	101.26	0.01	0.13	544.00	562.38	544.00	106.23	0.01	0.19	90.00	64.00	0.00	265.00	251.28	664856.00	2.19	588.42	590.00
29	1	2	4725.00	34818.00	147.00	-50	Spot (Block29, Row2, Column1)	428.82	429.00	22.39	0.00	0.05	412.00	450.48	412.00	201.39	0.04	0.45	0.00	0.00	0.00	17.00	16.82	252148.00	-0.11	423.88	421.00
29	2	2	5023.00	34823.00	126.00	0	Spot (Block29, Row2, Column2)	478.71	480.00	24.33	0.00	0.05	405.00	406.59	405.00	26.42	0.00	0.06	96.00	80.00	0.00	75.00	73.71	201535.00	2.73	438.29	436.00
29	3	2	5308.00	34820.00	223.60	0	Spot (Block29, Row2, Column3)	420.71	421.00	19.80	0.00	0.05	397.00	398.10	397.00	25.89	0.00	0.07	46.00	8.00	0.00	24.00	23.71	604139.00	0.87	402.72	402.00
29	4	2	5602.00	34798.00	205.35	0	Spot (Block29, Row2, Column4)	425.51	428.00	27.17	0.00	0.06	399.00	400.59	399.00	30.39	0.00	0.08	46.00	10.00	0.00	29.00	26.51	509755.00	0.82	404.82	406.00
29	5	2	5927.00	34824.00	192.00	0	Spot (Block29, Row2, Column5)	468.45	466.00	25.23	0.00	0.05	403.00	404.77	403.00	29.73	0.00	0.07	93.00	55.00	0.00	63.00	65.45	487185.00	2.14	432.15	433.00
29	6	2	6213.00	34831.00	150.60	0	Spot (Block29, Row2, Column6)	459.88	453.00	30.88	0.01	0.07	410.00	410.24	410.00	25.90	0.00	0.06	77.00	39.00	0.00	43.00	49.88	286048.00	1.92	434.13	425.00
29	7	2	6522.00	34840.00	280.55	0	Spot (Block29, Row2, Column7)	481.46	484.00	29.00	0.00	0.06	441.00	443.03	441.00	36.03	0.00	0.08	58.00	12.00	0.00	43.00	40.46	1104951.00	1.07	453.48	453.00
29	8	2	6826.00	34816.00	147.00	-50	Spot (Block29, Row2, Column8)	513.82	509.00	24.37	0.00	0.05	540.00	555.57	540.00	97.56	0.01	0.18	0.00	0.00	0.00	-31.00	-26.18	303155.00	-0.43	514.12	508.00
29	1	3	4716.00	35113.00	157.55	0	Spot (Block29, Row3, Column1)	484.70	486.00	32.08	0.00	0.07	398.00	398.67	398.00	21.14	0.00	0.05	97.00	90.00	0.00	88.00	86.70	331533.00	4.07	424.66	424.00
29	2	3	5018.00	35133.00	147.65	0	Spot (Block29, Row3, Column2)	429.23	429.00	18.30	0.00	0.04	402.00	402.54	402.00	22.22	0.00	0.06	59.00	18.00	0.00	27.00	27.23	255391.00	1.20	415.43	416.00
29	3	3	5317.00	35103.00	175.00	0	Spot (Block29, Row3, Column3)	503.64	495.00	47.77	0.01	0.09	407.00	408.49	407.00	24.49	0.00	0.06	97.00	85.00	0.00	88.00	96.64	427085.00	3.89	444.92	445.00
29	4	3	5610.00	35131.00	182.60	0	Spot (Block29, Row3, Column4)	496.48	498.00	42.31	0.00	0.09	413.00	412.59	413.00	30.05	0.00	0.07	86.00	71.00	0.00	85.00	83.48	466194.00	2.79	445.77	439.00
29	5	3	5962.00	35086.00	167.50	0	Spot (Block29, Row3, Column5)	454.22	455.00	28.45	0.00	0.06	409.00	408.53	409.00	24.94	0.00	0.06	73.00	46.00	0.00	46.00	45.22	356112.00	1.83	425.96	423.00
29	6	3	6272.00	35101.00	263.40	0	Spot (Block29, Row3, Column6)	451.72	451.00	26.02	0.00	0.06	417.00	418.26	417.00	27.57	0.00	0.07	60.00	19.00	0.00	34.00	34.72	907048.00	1.21	434.87	437.50
29	7	3	6522.00	35093.00	166.80	0	Spot (Block29, Row3, Column7)	509.37	512.00	26.65	0.00	0.05	455.00	455.77	455.00	36.78	0.00	0.08	74.00	24.00	0.00	57.00	54.37	394764.00	1.46	467.32	476.00
29	8	3	6826.00	35116.00	147.00	-50	Spot (Block29, Row3, Column8)	593.83	596.00	46.66	0.00	0.08	543.00	577.71	543.00	138.41	0.03	0.24	0.00	0.00	0.00	53.00	50.83	352142.00	0.12	569.59	563.00
29	1	4	4717.00	35423.00	172.50	0	Spot (Block29, Row4, Column1)	504.06	505.00	36.92	0.00	0.07	403.00	405.65	403.00	27.69	0.00	0.07	97.00	86.00	0.00	102.00	101.06	418367.00	3.55	438.78	436.00
29	2	4	5025.00	35418.00	147.00	-50	Spot (Block29, Row4, Column2)	428.03	422.00	29.08	0.01	0.07	404.00	406.05	404.00	26.52	0.00	0.07	40.00	19.00	0.00	18.00	24.03	251679.00	0.83	424.84	416.00
29	3	4	5329.00	35417.00	141.05	0	Spot (Block29, Row4, Column3)	1023.58	1083.50	153.97	0.02	0.15	422.00	423.49	422.00	26.06	0.00	0.06	100.00	100.00	0.00	661.50	601.58	554779.00	23.03	590.86	579.00
29	4	4	5649.00	35356.00	141.90	0	Spot (Block29, Row4, Column4)	458.20	458.00	17.28	0.00	0.04	423.00	422.09	423.00	25.76	0.00	0.06	69.00	20.00	0.00	35.00	35.20	250176.00	1.40	445.10	444.50
29	5	4	5892.00	35440.00	193.40	0	Spot (Block29, Row4, Column5)	457.70	462.00	22.63	0.00	0.05	420.00	421.67	420.00	30.07	0.00	0.07	67.00	13.00	0.00	42.00	37.70	484708.00	1.20	435.23	435.50
29	6	4	6228.00	35417.00	201.90	0	Spot (Block29, Row4, Column6)	511.29	505.00	39.21	0.01	0.08	412.00	414.55	412.00	29.35	0.00	0.07	97.00	87.00	0.00	93.00	99.29	590032.00	3.30	442.69	445.00
29	7	4	6513.00	35396.00	201.70	0	Spot (Block29, Row4, Column7)	494.53	493.00	31.95	0.00	0.06	440.00	444.86	440.00	44.13	0.00	0.10	60.00	15.00	0.00	53.00	54.53	570682.00	1.13	451.32	449.50
29	8	4	6822.00	35426.00	138.55	0	Spot (Block29, Row4, Column8)	2806.93	2942.00	832.24	0.02	0.30	542.00	579.83	542.00	153.75	0.03	0.27	100.00	100.00	0.00	2400.00	2264.93	1462408.00	14.49	1135.06	1084.00
29	1	5	4725.00	35719.00	147.00	-50	Spot (Block29, Row5, Column1)	459.93	462.00	42.12	0.00	0.09	420.00	423.73	420.00	40.82	0.00	0.10	50.00	20.00	0.00	42.00	39.93	270440.00	0.89	418.01	417.00
29	2	5	5025.00	35718.00	147.00	-50	Spot (Block29, Row5, Column2)	436.23	439.00	20.74	0.00	0.05	409.00	408.41	409.00	26.12	0.00	0.06	56.00	8.00	0.00	30.00	27.23	256941.00	1.07	426.75	426.00
29	3	5	5340.00	35715.00	195.80	0	Spot (Block29, Row5, Column3)	460.55	459.00	27.29	0.00	0.06	424.00	424.99	424.00	23.53	0.00	0.06	66.00	32.00	0.00	35.00	36.55	501081.00	1.51	435.30	433.00
29	4	5	5626.00	35723.00	205.65	0	Spot (Block29, Row5, Column4)	497.18	501.00	33.38	0.00	0.07	426.00	426.73	426.00	23.53	0.00	0.06	90.00	73.00	0.00	75.00	71.18	598609.00	2.99	446.65	445.00
29	5	5	5925.00	35713.00	133.50	0	Spot (Block29, Row5, Column5)	1095.62	1113.00	122.39	0.01	0.11	427.00	431.62	427.00	31.85	0.00	0.07	100.00	100.00	0.00	686.00	668.62	520419.00	20.84	656.62	642.00
29	6	5	6207.00	35725.00	189.40	0	Spot (Block29, Row5, Column6)	488.83	488.00	30.49	0.00	0.06	423.00	427.47	423.00	35.93	0.00	0.08	81.00	43.00	0.00	65.00	65.83	491764.00	1.71	462.80	460.50
29	7	5	6527.00	35638.00	219.10	0	Spot (Block29, Row5, Column7)	453.93	453.00	25.10	0.00	0.06	434.00	436.31	434.00	37.78	0.00	0.09	25.00	0.00	0.00	19.00	19.93	623700.00	0.47	431.53	433.50
29	8	5	6829.00	35703.00	158.10	0	Spot (Block29, Row5, Column8)	629.85	625.00	67.36	0.00	0.11	496.00	533.33	496.00	115.42	0.03	0.22	56.00	9.00	0.00	129.00	133.85	432708.00	0.84	537.51	527.00
29	1	6	4725.00	36019.00	147.00	-50	Spot (Block29, Row6, Column1)	474.00	472.00	26.37	0.00	0.06	453.00	462.98	453.00	59.68	0.01	0.13	7.00	0.00	0.00	19.00	21.00	279186.00	0.18	478.62	475.00
29	2	6	5025.00	36019.00	147.00	-50	Spot (Block29, Row6, Column2)	434.33	440.00	24.26	0.01	0.06	423.00	422.03	423.00	29.13	0.00	0.07	25.00	0.00	0.00	17.00	11.33	255821.00	0.42	423.76	428.00
29	3	6	5323.00	36026.00	163.90	0	Spot (Block29, Row6, Column3)	610.93	609.00	61.19	0.00	0.10	432.00	435.71	432.00	34.66	0.00	0.08	99.00	95.00	0.00	177.00	178.93	454532.00	5.06	503.18	500.00
29	4	6	5623.00	36020.00	200.45	0	Spot (Block29, Row6, Column4)	513.39	509.50	44.37	0.00	0.09	440.00	446.98	440.00	40.61	0.01	0.09	77.00	37.00	0.00	69.50	73.39	585265.00	1.64	462.21	465.00
29	5	6	5927.00	36019.00	138.10	0	Spot (Block29, Row6, Column5)	1081.08	1121.50	165.82	0.02	0.15	441.00	453.86	441.00	59.30	0.01	0.13	100.00	100.00	0.00	680.50	640.08	555677.00	10.58	651.62	590.00
29	6	6	6226.00	36017.00	147.00	-50	Spot (Block29, Row6, Column6)	444.84	448.00	24.26	0.00	0.05	443.00	446.90	443.00	42.22	0.00	0.09	1.00	0.00	0.00	5.00	1.84	264237.00	-0.05	437.89	439.00
29	7	6	6529.00	36008.00	157.90	0	Spot (Block29, Row6, Column7)	615.56	622.00	46.00	0.00	0.07	441.00	446.41	441.00	42.05	0.01	0.09	99.00	95.00	0.00	181.00	174.56	421659.00	4.02	512.60	514.00
29	8	6	6819.00	36023.00	147.95	0	Spot (Block29, Row6, Column8)	618.06	621.00	41.51	0.00	0.07	475.00	494.94	475.00	75.49	0.02	0.15	92.00	45.00	0.00	146.00	143.06	368980.00	1.63	525.45	519.00
29	1	7	4725.00	36319.00	147.00	-50	Spot (Block29, Row7, Column1)	570.12	574.00	32.53	0.00	0.06	558.00	581.09	558.00	241.89	0.02	0.42	0.00	0.00	0.00	16.00	12.12	335228.00	-0.05	562.63	570.00
29	2	7	5026.00	36319.00	147.00	-50	Spot (Block29, Row7, Column2)	566.15	573.00	34.07	0.01	0.06	516.00	524.43	516.00	96.52	0.01	0.18	4.00	0.00	0.00	57.00	50.15	333464.00	0.43	527.59	513.00
29	3	7	5326.00	36318.00	147.00	-50	Spot (Block29, Row7, Column3)	563.63	547.00	52.81	0.01	0.09	542.50	578.20	542.50	143.86	0.03	0.25	0.00	0.00	0.00	4.50	21.13	330848.00	-0.10	587.15	568.00
29	4	7	5626.00	36318.00	147.00	-50	Spot (Block29, Row7, Column4)	630.33	629.00	54.45	0.00	0.09	574.00	640.02	574.00	196.61	0.05	0.31	0.00	0.00	0.00	55.00	56.33	370005.00	-0.05	626.52	646.00
29	5	7	5923.00	36355.00	191.25	0	Spot (Block29, Row7, Column5)	1091.56	1069.00	182.75	0.01	0.17	664.00	726.55	664.00	267.48	0.04	0.37	74.00	32.00	0.00	405.00	427.56	1123212.00	1.36	850.83	840.00
29	6	7	6226.00	36317.00	147.00	-50	Spot (Block29, Row7, Column6)	617.15	621.00	38.35	0.00	0.06	574.00	635.00	574.00	206.71	0.04	0.33	0.00	0.00	0.00	47.00	43.15	366586.00	-0.09	606.27	599.50
29	7	7	6508.00	36336.00	139.90	0	Spot (Block29, Row7, Column7)	977.26	878.00	262.00	0.05	0.27	575.00	627.74	575.00	203.99	0.04	0.32	74.00	34.00	0.00	303.00	402.26	521856.00	1.71	717.34	704.00
29	8	7	6826.00	36319.00	111.75	0	Spot (Block29, Row7, Column8)	1222.72	1217.00	109.62	0.00	0.09	573.00	588.42	573.00	130.20	0.01	0.22	100.00	99.00	0.00	644.00	649.72	399831.00	4.87	789.43	765.00
29	1	8	4717.00	36622.00	153.95	0	Spot (Block29, Row8, Column1)	63811.57	65535.00	6105.30	0.01	0.10	781.00	791.35	781.00	306.40	0.01	0.39	100.00	100.00	89.97	64754.00	63030.57	41350272.00	205.68	16035.13	15259.50
29	2	8	5034.00	36633.00	183.35	0	Spot (Block29, Row8, Column2)	985.45	984.00	137.87	0.00	0.14	771.50	757.82	771.50	211.12	0.01	0.28	50.00	10.00	0.00	212.50	213.95	928297.00	1.08	785.25	783.00
29	3	8	5325.00	36627.00	184.85	0	Spot (Block29, Row8, Column3)	1395.64	1237.00	376.04	0.05	0.27	860.00	878.18	860.00	186.10	0.01	0.21	90.00	50.00	0.00	377.00	535.64	1342605.00	2.78	1014.16	1000.50
29	4	8	5627.00	36630.00	207.40	0	Spot (Block29, Row8, Column4)	1429.09	1374.00	204.29	0.02	0.14	1142.00	1117.64	1142.00	280.23	0.01	0.25	38.00	12.00	0.00	232.00	287.09	1754925.00	1.11	1216.77	1244.00
29	5	8	5926.00	36618.00	147.00	-50	Spot (Block29, Row8, Column5)	1548.11	1537.00	119.24	0.00	0.08	1379.00	1284.46	1379.00	330.01	0.03	0.26	12.00	0.00	0.00	158.00	169.11	911834.00	0.80	1443.12	1438.00
29	6	8	6226.00	36640.00	238.20	0	Spot (Block29, Row8, Column6)	1573.17	1576.00	193.96	0.00	0.12	1461.00	1333.65	1461.00	419.84	0.04	0.31	7.00	0.00	0.00	115.00	112.17	2568981.00	0.57	1391.87	1405.00
29	7	8	6520.00	36635.00	154.25	0	Spot (Block29, Row8, Column7)	2365.22	2232.00	633.39	0.03	0.27	1277.00	1268.74	1277.00	471.87	0.00	0.37	87.00	50.00	0.00	955.00	1088.22	1553947.00	2.32	1621.80	1574.00
29	8	8	6831.00	36614.00	124.85	0	Spot (Block29, Row8, Column8)	11342.16	10934.50	3928.59	0.02	0.35	893.00	1026.09	893.00	414.06	0.06	0.40	100.00	100.00	0.00	10041.50	10449.16	4718340.00	24.91	3343.39	2753.00
30	1	1	9224.00	34512.00	164.35	0	Spot (Block30, Row1, Column1)	64365.09	65535.00	4631.20	0.01	0.07	6111.00	6226.20	6111.00	946.83	0.01	0.15	100.00	100.00	90.00	59424.00	58254.09	48274292.00	61.40	23544.43	20277.00
30	2	1	9509.00	34511.00	199.80	0	Spot (Block30, Row1, Column2)	7315.89	7204.00	866.62	0.01	0.12	6158.00	6260.04	6158.00	781.59	0.01	0.12	66.00	30.00	0.00	1046.00	1157.89	8296223.00	1.35	6702.00	6616.00
30	3	1	9831.00	34507.00	192.05	0	Spot (Block30, Row1, Column3)	7142.97	7194.00	794.42	0.00	0.11	6118.00	6202.77	6118.00	722.29	0.01	0.12	62.00	29.00	0.00	1076.00	1024.97	7421544.00	1.30	6699.35	6750.00
30	4	1	10121.00	34522.00	189.90	0	Spot (Block30, Row1, Column4)	7385.68	7393.00	918.16	0.00	0.12	6141.00	6208.02	6141.00	699.41	0.00	0.11	68.00	42.00	0.00	1252.00	1244.68	7555553.00	1.68	6636.45	6528.00
30	5	1	10429.00	34506.00	193.35	0	Spot (Block30, Row1, Column5)	7781.26	7689.00	889.16	0.01	0.11	6321.00	6382.94	6321.00	733.24	0.00	0.11	73.00	47.00	0.00	1368.00	1460.26	8232574.00	1.91	6947.93	6870.00
30	6	1	10720.00	34505.00	193.20	0	Spot (Block30, Row1, Column6)	7906.28	7851.00	937.55	0.00	0.12	6485.00	6526.02	6485.00	738.27	0.00	0.11	72.00	45.00	0.00	1366.00	1421.28	8356938.00	1.87	7080.00	7053.00
30	7	1	11029.00	34511.00	191.95	0	Spot (Block30, Row1, Column7)	7753.72	7666.00	945.33	0.00	0.12	6288.00	6377.78	6288.00	723.11	0.01	0.11	74.00	47.00	0.00	1378.00	1465.72	8056112.00	1.90	6892.92	6921.00
30	8	1	11330.00	34512.00	216.50	0	Spot (Block30, Row1, Column8)	7594.78	7483.00	916.49	0.01	0.12	6209.50	6266.60	6209.50	698.17	0.00	0.11	76.00	45.00	0.00	1273.50	1385.28	10192190.00	1.90	6775.06	6793.50
30	1	2	9225.00	34815.00	225.35	0	Spot (Block30, Row2, Column1)	7075.79	7062.00	752.05	0.00	0.11	6127.00	6212.20	6127.00	870.25	0.01	0.14	52.00	19.00	0.00	935.00	948.79	10337729.00	0.99	6586.85	6526.50
30	2	2	9522.00	34811.00	160.30	0	Spot (Block30, Row2, Column2)	7426.05	7391.00	801.43	0.00	0.11	6167.00	6235.67	6167.00	691.45	0.00	0.11	70.00	43.00	0.00	1224.00	1259.05	5279920.00	1.72	6546.20	6449.50
30	3	2	9819.00	34817.00	188.35	0	Spot (Block30, Row2, Column3)	7659.92	7671.00	866.65	0.00	0.11	6265.00	6350.61	6265.00	862.34	0.01	0.14	69.00	37.00	0.00	1406.00	1394.92	7644603.00	1.52	6979.22	6909.50
30	4	2	10120.00	34806.00	194.85	0	Spot (Block30, Row2, Column4)	7733.39	7705.00	908.72	0.00	0.12	6216.00	6282.05	6216.00	709.16	0.00	0.11	80.00	53.00	0.00	1489.00	1517.39	8313395.00	2.05	6915.41	6887.00
30	5	2	10425.00	34813.00	198.95	0	Spot (Block30, Row2, Column5)	8877.17	8780.00	1138.52	0.00	0.13	6357.00	6413.86	6357.00	733.43	0.00	0.11	98.00	81.00	0.00	2423.00	2520.17	9951304.00	3.36	7362.69	7362.50
30	6	2	10719.00	34808.00	179.15	0	Spot (Block30, Row2, Column6)	8222.12	8247.00	1450.91	0.00	0.18	6475.00	6516.55	6475.00	740.92	0.00	0.11	78.00	56.00	0.00	1772.00	1747.12	7408127.00	2.30	7375.32	7239.50
30	7	2	11025.00	34811.00	187.60	0	Spot (Block30, Row2, Column7)	7826.62	7726.00	972.33	0.01	0.12	6318.00	6414.70	6318.00	725.01	0.01	0.11	80.00	48.00	0.00	1408.00	1508.62	7740523.00	1.95	6971.23	7032.00
30	8	2	11321.00	34807.00	138.90	0	Spot (Block30, Row2, Column8)	7227.41	7163.00	758.03	0.00	0.10	6289.00	6368.10	6289.00	707.24	0.01	0.11	57.00	29.00	0.00	874.00	938.41	3801620.00	1.22	6673.93	6647.00
30	1	3	9232.00	35121.00	173.60	0	Spot (Block30, Row3, Column1)	8294.25	8071.00	2128.70	0.01	0.26	6161.00	6187.31	6161.00	690.28	0.00	0.11	85.00	66.00	0.00	1910.00	2133.25	6958880.00	3.05	6880.46	6900.00
30	2	3	9523.00	35117.00	194.55	0	Spot (Block30, Row3, Column2)	7397.61	7273.00	826.89	0.01	0.11	6201.50	6281.68	6201.50	938.29	0.01	0.15	56.00	21.00	0.00	1071.50	1196.11	7900649.00	1.19	6834.81	6771.00
30	3	3	9800.00	35101.00	109.65	0	Spot (Block30, Row3, Column3)	15294.23	9425.00	14358.71	0.21	0.94	6208.00	6318.59	6208.00	1073.92	0.01	0.17	92.00	75.00	4.82	3217.00	9086.23	4756506.00	8.36	10331.79	8460.00
30	4	3	10124.00	35109.00	172.80	0	Spot (Block30, Row3, Column4)	7528.32	7459.00	906.38	0.00	0.12	6130.00	6206.25	6130.00	883.70	0.01	0.14	68.00	32.00	0.00	1329.00	1398.32	6286149.00	1.50	6660.10	6577.00
30	5	3	10430.00	35109.00	144.75	0	Spot (Block30, Row3, Column5)	8348.28	8019.00	2040.31	0.02	0.24	6189.50	6240.14	6189.50	710.48	0.00	0.11	88.00	66.00	0.00	1829.50	2158.78	4783567.00	2.97	7226.77	7217.00
30	6	3	10730.00	35110.00	179.75	0	Spot (Block30, Row3, Column6)	7772.86	7795.50	876.99	0.00	0.11	6262.00	6321.83	6262.00	727.04	0.00	0.12	79.00	52.00	0.00	1533.50	1510.86	6980029.00	2.00	7138.70	7008.00
30	7	3	11025.00	35117.00	202.60	0	Spot (Block30, Row3, Column7)	7238.44	7189.50	860.02	0.00	0.12	6202.00	6294.34	6202.00	723.07	0.01	0.11	58.00	32.00	0.00	987.50	1036.44	8411069.00	1.31	6629.97	6583.00
30	8	3	11321.00	35108.00	188.10	0	Spot (Block30, Row3, Column8)	7494.15	7484.00	866.52	0.00	0.12	6168.50	6267.33	6168.50	705.99	0.01	0.11	73.00	45.00	0.00	1315.50	1325.65	7486657.00	1.74	6841.84	6889.50
30	1	4	9230.00	35419.00	190.80	0	Spot (Block30, Row4, Column1)	7865.88	7797.00	915.44	0.00	0.12	6244.00	6290.57	6244.00	702.42	0.00	0.11	82.00	56.00	0.00	1553.00	1621.88	8086125.00	2.24	6859.09	6746.00
30	2	4	9527.00	35413.00	215.90	0	Spot (Block30, Row4, Column2)	7503.67	7441.00	844.85	0.00	0.11	6236.00	6309.73	6236.00	830.79	0.01	0.13	66.00	32.00	0.00	1205.00	1267.67	9987382.00	1.44	6778.77	6703.50
30	3	4	9828.00	35417.00	159.35	0	Spot (Block30, Row4, Column3)	10139.93	9740.50	1920.14	0.02	0.19	6170.00	6244.25	6170.00	871.53	0.01	0.14	98.00	91.00	0.00	3570.50	3969.93	7138509.00	4.47	7381.03	7446.00
30	4	4	10118.00	35410.00	205.45	0	Spot (Block30, Row4, Column4)	7176.82	7129.00	723.87	0.00	0.10	6049.50	6121.16	6049.50	686.96	0.01	0.11	69.00	34.00	0.00	1079.50	1127.32	8612188.00	1.54	6491.59	6583.00
30	5	4	10412.00	35415.00	198.05	0	Spot (Block30, Row4, Column5)	7469.59	7402.00	1022.98	0.00	0.14	6065.00	6142.76	6065.00	705.64	0.01	0.11	72.00	46.00	0.00	1337.00	1404.59	8291245.00	1.88	6690.87	6633.00
30	6	4	10729.00	35411.00	201.55	0	Spot (Block30, Row4, Column6)	8618.56	8550.00	914.26	0.00	0.11	6200.00	6247.66	6200.00	728.42	0.00	0.12	98.00	85.00	0.00	2350.00	2418.56	9971673.00	3.25	7001.58	7074.00
30	7	4	11026.00	35415.00	205.55	0	Spot (Block30, Row4, Column7)	7848.19	7851.00	884.29	0.00	0.11	6357.00	6426.51	6357.00	744.80	0.00	0.12	78.00	50.00	0.00	1494.00	1491.19	9425676.00	1.91	6985.99	7009.00
30	8	4	11319.00	35422.00	170.00	0	Spot (Block30, Row4, Column8)	9185.43	9015.00	1441.71	0.01	0.16	6242.00	6319.13	6242.00	746.37	0.01	0.12	96.00	84.00	0.00	2773.00	2943.43	7394272.00	3.84	7337.53	7369.00
30	1	5	9223.00	35706.00	127.55	0	Spot (Block30, Row5, Column1)	7849.51	7796.50	868.52	0.00	0.11	6331.50	6405.76	6331.50	676.22	0.01	0.11	81.00	56.00	0.00	1465.00	1518.01	3422388.00	2.14	6913.50	6931.50
30	2	5	9524.00	35712.00	190.35	0	Spot (Block30, Row5, Column2)	8023.07	7975.50	944.48	0.00	0.12	6374.00	6439.27	6374.00	687.74	0.00	0.11	84.00	58.00	0.00	1601.50	1649.07	8183530.00	2.30	7143.52	7154.00
30	3	5	9826.00	35710.00	196.60	0	Spot (Block30, Row5, Column3)	7989.61	7851.50	970.17	0.01	0.12	6259.00	6318.97	6259.00	678.14	0.00	0.11	88.00	60.00	0.00	1592.50	1730.61	8724655.00	2.46	7145.80	7163.50
30	4	5	10127.00	35714.00	193.25	0	Spot (Block30, Row5, Column4)	7914.94	7853.50	879.29	0.00	0.11	6247.50	6318.44	6247.50	687.96	0.00	0.11	86.00	58.00	0.00	1606.00	1667.44	8342346.00	2.32	7052.99	6968.50
30	5	5	10428.00	35715.00	153.45	0	Spot (Block30, Row5, Column5)	10877.57	10689.00	1949.27	0.01	0.18	6229.00	6304.50	6229.00	711.92	0.01	0.11	99.00	98.00	0.00	4460.00	4648.57	7059542.00	6.42	7736.77	7675.00
30	6	5	10718.00	35714.00	184.45	0	Spot (Block30, Row5, Column6)	8298.70	7821.00	3931.93	0.03	0.47	6333.00	6401.11	6333.00	746.38	0.00	0.12	76.00	49.00	0.00	1488.00	1965.70	7958457.00	2.54	7136.06	7096.00
30	7	5	11030.00	35721.00	194.20	0	Spot (Block30, Row5, Column7)	7863.36	7784.00	831.87	0.00	0.11	6542.00	6600.22	6542.00	718.39	0.00	0.11	72.00	44.00	0.00	1242.00	1321.36	8374474.00	1.76	7333.47	7237.00
30	8	5	11324.00	35712.00	152.00	0	Spot (Block30, Row5, Column8)	8935.17	8643.00	1262.57	0.01	0.14	6413.00	6473.17	6413.00	724.86	0.00	0.11	97.00	83.00	0.00	2230.00	2522.17	5664896.00	3.40	7515.51	7504.50
30	1	6	9231.00	36008.00	220.55	0	Spot (Block30, Row6, Column1)	7567.13	7502.00	820.12	0.00	0.11	6227.00	6272.79	6227.00	674.21	0.00	0.11	75.00	47.00	0.00	1275.00	1340.13	10541018.00	1.92	6749.38	6618.00
30	2	6	9523.00	36003.00	212.95	0	Spot (Block30, Row6, Column2)	7383.51	7321.00	729.57	0.00	0.10	6253.50	6304.65	6253.50	653.87	0.00	0.10	68.00	39.00	0.00	1067.50	1130.01	9576410.00	1.65	6856.55	6866.50
30	3	6	9816.00	36009.00	179.70	0	Spot (Block30, Row6, Column3)	7861.42	7746.00	915.64	0.01	0.12	6154.00	6214.22	6154.00	651.79	0.00	0.10	86.00	65.00	0.00	1592.00	1707.42	7114587.00	2.53	6934.85	6989.00
30	4	6	10131.00	36011.00	191.80	0	Spot (Block30, Row6, Column4)	7705.70	7660.50	805.96	0.00	0.10	6165.00	6240.33	6165.00	658.20	0.01	0.11	88.00	58.00	0.00	1495.50	1540.70	7983105.00	2.23	6953.66	6990.00
30	5	6	10429.00	36015.00	155.25	0	Spot (Block30, Row6, Column5)	8968.20	8756.00	1247.81	0.01	0.14	6222.00	6290.22	6222.00	664.74	0.00	0.11	99.00	87.00	0.00	2534.00	2746.20	5981790.00	4.03	7153.92	7147.50
30	6	6	10730.00	36013.00	214.50	0	Spot (Block30, Row6, Column6)	7246.30	7206.00	760.32	0.00	0.10	6270.00	6329.66	6270.00	664.74	0.00	0.11	60.00	35.00	0.00	936.00	976.30	9528890.00	1.38	6660.02	6603.00
30	7	6	11026.00	36014.00	173.20	0	Spot (Block30, Row6, Column7)	8073.83	8050.00	898.16	0.00	0.11	6329.00	6398.38	6329.00	682.22	0.00	0.11	86.00	64.00	0.00	1721.00	1744.83	6757796.00	2.46	7044.26	6952.50
30	8	6	11332.00	36010.00	190.90	0	Spot (Block30, Row6, Column8)	7457.76	7307.00	1162.27	0.01	0.16	6215.00	6295.43	6215.00	707.55	0.01	0.11	69.00	36.00	0.00	1092.00	1242.76	7666577.00	1.64	6794.72	6855.00
30	1	7	9231.00	36308.00	209.05	0	Spot (Block30, Row7, Column1)	7407.05	7319.50	746.01	0.01	0.10	6148.00	6224.10	6148.00	705.72	0.01	0.11	73.00	42.00	0.00	1171.50	1259.05	9214370.00	1.68	6776.23	6774.00
30	2	7	9522.00	36315.00	195.60	0	Spot (Block30, Row7, Column2)	7331.61	7288.00	755.87	0.00	0.10	6178.00	6245.56	6178.00	619.90	0.00	0.10	70.00	44.00	0.00	1110.00	1153.61	7925467.00	1.75	6886.25	6794.00
30	3	7	9824.00	36314.00	209.80	0	Spot (Block30, Row7, Column3)	7303.35	7280.50	673.15	0.00	0.09	6135.00	6207.35	6135.00	629.73	0.01	0.10	73.00	43.00	0.00	1145.50	1168.35	9143800.00	1.74	6756.00	6712.00
30	4	7	10127.00	36316.00	203.45	0	Spot (Block30, Row7, Column4)	7316.75	7394.50	730.09	0.00	0.10	6168.00	6225.36	6168.00	661.94	0.00	0.11	69.00	45.00	0.00	1226.50	1148.75	8575237.00	1.65	6717.48	6678.50
30	5	7	10430.00	36321.00	203.00	0	Spot (Block30, Row7, Column5)	7415.79	7366.00	770.07	0.00	0.10	6234.00	6247.62	6234.00	656.27	0.00	0.11	65.00	42.00	0.00	1132.00	1181.79	8669054.00	1.78	6791.05	6690.50
30	6	7	10727.00	36315.00	196.05	0	Spot (Block30, Row7, Column6)	7775.35	7537.00	853.86	0.01	0.11	6301.00	6346.66	6301.00	676.22	0.00	0.11	85.00	44.00	0.00	1236.00	1474.35	8459584.00	2.11	7060.17	7054.50
30	7	7	11012.00	36310.00	188.80	0	Spot (Block30, Row7, Column7)	7868.21	7941.00	835.89	0.00	0.11	6335.00	6406.70	6335.00	685.42	0.00	0.11	78.00	57.00	0.00	1606.00	1533.21	7868208.00	2.13	7155.77	7027.50
30	8	7	11329.00	36315.00	129.05	0	Spot (Block30, Row7, Column8)	11799.17	11660.00	1622.48	0.01	0.14	6176.00	6252.17	6176.00	661.81	0.01	0.11	100.00	100.00	0.00	5484.00	5623.17	5168036.00	8.38	8153.92	8087.00
30	1	8	9218.00	36619.00	153.05	0	Spot (Block30, Row8, Column1)	64265.94	65535.00	5014.87	0.01	0.08	6209.00	6301.37	6209.00	768.08	0.01	0.12	100.00	100.00	91.46	59326.00	58056.94	41387640.00	75.47	23161.05	20217.00
30	2	8	9528.00	36621.00	214.45	0	Spot (Block30, Row8, Column2)	7386.68	7271.50	815.21	0.01	0.11	6187.50	6273.00	6187.50	687.76	0.01	0.11	71.00	36.00	0.00	1084.00	1199.18	9691319.00	1.62	6529.39	6486.50
30	3	8	9811.00	36612.00	188.35	0	Spot (Block30, Row8, Column3)	7838.59	7790.50	892.01	0.00	0.11	6154.50	6220.73	6154.50	610.89	0.00	0.10	88.00	69.00	0.00	1636.00	1684.09	7822910.00	2.65	6866.71	6807.50
30	4	8	10124.00	36606.00	167.60	0	Spot (Block30, Row8, Column4)	8223.23	8089.00	1001.24	0.01	0.12	6165.00	6225.70	6165.00	626.85	0.00	0.10	96.00	78.00	0.00	1924.00	2058.23	6389446.00	3.19	7020.32	7105.00
30	5	8	10423.00	36614.00	196.90	0	Spot (Block30, Row8, Column5)	7263.91	7160.00	760.79	0.01	0.10	6205.00	6210.02	6205.00	627.82	0.00	0.10	64.00	38.00	0.00	955.00	1058.91	7983037.00	1.68	6757.42	6741.00
30	6	8	10721.00	36619.00	187.05	0	Spot (Block30, Row8, Column6)	8044.10	7931.00	951.07	0.01	0.12	6342.00	6370.04	6342.00	665.02	0.00	0.10	85.00	62.00	0.00	1589.00	1702.10	7939526.00	2.52	7099.62	7072.00
30	7	8	11035.00	36619.00	172.30	0	Spot (Block30, Row8, Column7)	8034.83	8045.50	753.30	0.00	0.09	6457.00	6507.62	6457.00	679.50	0.00	0.10	88.00	59.00	0.00	1588.50	1577.83	6652840.00	2.25	7134.18	7093.50
30	8	8	11333.00	36612.00	123.10	0	Spot (Block30, Row8, Column8)	25224.64	25331.00	6901.54	0.00	0.27	6160.50	6240.26	6160.50	674.35	0.01	0.11	100.00	100.00	0.00	19170.50	19064.14	10014183.00	28.15	11851.87	11006.00
31	1	1	13723.00	34509.00	166.95	0	Spot (Block31, Row1, Column1)	63424.84	65535.00	6230.26	0.01	0.10	670.00	972.78	670.00	693.13	0.16	0.71	100.00	100.00	83.85	64865.00	62754.84	49091316.00	90.10	15972.81	14602.50
31	2	1	14023.00	34514.00	147.00	-50	Spot (Block31, Row1, Column2)	491.07	494.00	22.91	0.00	0.05	466.00	534.53	466.00	280.67	0.06	0.53	0.00	0.00	0.00	28.00	25.07	289238.00	-0.15	482.81	480.00
31	3	1	14323.00	34520.00	184.15	0	Spot (Block31, Row1, Column3)	458.33	456.00	25.93	0.00	0.06	418.00	424.17	418.00	32.98	0.01	0.08	58.00	19.00	0.00	38.00	40.33	438163.00	1.04	440.41	442.00
31	4	1	14608.00	34502.00	198.80	0	Spot (Block31, Row1, Column4)	424.73	426.00	19.43	0.00	0.05	405.00	406.64	405.00	33.09	0.00	0.08	24.00	0.00	0.00	21.00	19.73	476974.00	0.55	408.92	409.00
31	5	1	14934.00	34516.00	168.90	0	Spot (Block31, Row1, Column5)	467.89	472.00	33.49	0.00	0.07	402.00	404.17	402.00	34.67	0.00	0.09	79.00	50.00	0.00	70.00	65.89	371040.00	1.84	440.08	437.00
31	6	1	15238.00	34509.00	134.35	0	Spot (Block31, Row1, Column6)	452.32	451.00	22.84	0.00	0.05	392.00	392.20	392.00	27.38	0.00	0.07	94.00	56.00	0.00	59.00	60.32	221184.00	2.20	431.87	431.50
31	7	1	15526.00	34513.00	185.20	0	Spot (Block31, Row1, Column7)	519.77	519.00	49.76	0.00	0.10	388.00	388.63	388.00	27.61	0.00	0.07	98.00	91.00	0.00	131.00	131.77	502093.00	4.75	433.36	433.00
31	8	1	15826.00	34508.00	165.00	0	Spot (Block31, Row1, Column8)	690.46	688.00	96.46	0.00	0.14	410.00	408.88	410.00	30.93	0.00	0.08	100.00	98.00	0.00	278.00	280.46	521988.00	9.10	494.62	488.00
31	1	2	13723.00	34815.00	147.00	-50	Spot (Block31, Row2, Column1)	461.00	460.00	22.00	0.00	0.05	463.00	501.57	463.00	261.82	0.03	0.52	0.00	0.00	0.00	-3.00	-2.00	271990.00	-0.15	466.45	470.00
31	2	2	14025.00	34831.00	187.30	0	Spot (Block31, Row2, Column2)	455.74	457.00	27.89	0.00	0.06	420.00	422.41	420.00	30.31	0.00	0.07	58.00	20.00	0.00	37.00	35.74	450271.00	1.10	416.12	416.50
31	3	2	14288.00	34770.00	204.40	0	Spot (Block31, Row2, Column3)	435.43	435.00	19.91	0.00	0.05	407.00	408.18	407.00	23.19	0.00	0.06	59.00	20.00	0.00	28.00	28.43	517287.00	1.17	423.00	425.00
31	4	2	14647.00	34815.00	154.85	0	Spot (Block31, Row2, Column4)	438.46	441.00	27.12	0.00	0.06	393.00	394.04	393.00	31.36	0.00	0.08	74.00	26.00	0.00	48.00	45.46	287629.00	1.42	421.56	420.00
31	5	2	14937.00	34803.00	195.75	0	Spot (Block31, Row2, Column5)	440.42	440.00	23.16	0.00	0.05	385.00	387.31	385.00	32.45	0.00	0.08	85.00	30.00	0.00	55.00	55.42	477417.00	1.64	412.22	409.00
31	6	2	15239.00	34838.00	228.95	0	Spot (Block31, Row2, Column6)	395.79	397.00	21.55	0.00	0.05	374.00	374.74	374.00	23.04	0.00	0.06	48.00	12.00	0.00	23.00	21.79	597646.00	0.91	380.90	382.00
31	7	2	15498.00	34840.00	172.90	0	Spot (Block31, Row2, Column7)	415.30	415.00	23.52	0.00	0.06	380.00	382.11	380.00	27.52	0.00	0.07	63.00	21.00	0.00	35.00	35.30	345945.00	1.21	390.27	393.00
31	8	2	15825.00	34813.00	147.00	-50	Spot (Block31, Row2, Column8)	425.80	425.00	23.66	0.00	0.06	415.00	415.73	415.00	35.15	0.00	0.08	16.00	0.00	0.00	10.00	10.80	249942.00	0.29	414.79	414.00
31	1	3	13730.00	35114.00	179.70	0	Spot (Block31, Row3, Column1)	535.51	536.00	31.48	0.00	0.06	451.00	464.40	451.00	57.44	0.01	0.12	81.00	16.00	0.00	85.00	84.51	483032.00	1.24	478.05	478.50
31	2	3	14057.00	35090.00	139.20	0	Spot (Block31, Row3, Column2)	446.77	451.00	24.66	0.00	0.06	415.00	416.71	415.00	26.45	0.00	0.06	59.00	23.00	0.00	36.00	31.77	234108.00	1.14	439.12	441.00
31	3	3	14323.00	35104.00	165.10	0	Spot (Block31, Row3, Column3)	492.43	492.00	30.00	0.00	0.06	403.00	403.05	403.00	26.39	0.00	0.07	97.00	89.00	0.00	89.00	89.43	372274.00	3.39	439.15	440.50
31	4	3	14622.00	35125.00	169.35	0	Spot (Block31, Row3, Column4)	456.56	457.00	22.18	0.00	0.05	392.00	392.17	392.00	23.44	0.00	0.06	96.00	79.00	0.00	65.00	64.56	364336.00	2.75	420.33	423.00
31	5	3	14930.00	35120.00	176.80	0	Spot (Block31, Row3, Column5)	472.92	472.00	36.10	0.00	0.08	381.00	380.53	381.00	23.24	0.00	0.06	96.00	88.00	0.00	91.00	91.92	414281.00	3.98	417.22	414.00
31	6	3	15237.00	35121.00	183.35	0	Spot (Block31, Row3, Column6)	418.79	421.00	27.99	0.00	0.07	372.00	372.30	372.00	22.33	0.00	0.06	80.00	56.00	0.00	49.00	46.79	395335.00	2.08	393.70	396.00
31	7	3	15504.00	35098.00	230.45	0	Spot (Block31, Row3, Column7)	435.50	424.00	237.87	0.01	0.55	382.00	383.69	382.00	28.56	0.00	0.07	63.00	29.00	0.00	42.00	53.50	663273.00	1.81	390.62	392.00
31	8	3	15866.00	35083.00	195.10	0	Spot (Block31, Row3, Column8)	460.98	461.00	22.01	0.00	0.05	429.00	430.17	429.00	39.35	0.00	0.09	38.00	0.00	0.00	32.00	31.98	497858.00	0.78	436.63	436.50
31	1	4	13723.00	35415.00	147.00	-50	Spot (Block31, Row4, Column1)	788.79	789.00	77.12	0.00	0.10	601.00	658.43	601.00	207.09	0.04	0.31	43.00	0.00	0.00	188.00	187.79	465387.00	0.63	735.09	745.00
31	2	4	14024.00	35415.00	147.00	-50	Spot (Block31, Row4, Column2)	522.99	520.00	23.10	0.00	0.04	457.00	489.57	457.00	95.49	0.03	0.20	13.00	0.00	0.00	63.00	65.99	307521.00	0.35	517.52	509.00
31	3	4	14321.00	35411.00	146.35	0	Spot (Block31, Row4, Column3)	897.87	915.00	139.54	0.01	0.16	416.00	423.11	416.00	43.19	0.01	0.10	100.00	100.00	0.00	499.00	481.87	523458.00	10.99	568.90	558.00
31	4	4	14624.00	35414.00	147.00	-50	Spot (Block31, Row4, Column4)	522.88	435.00	578.50	0.08	1.11	397.00	397.58	397.00	25.52	0.00	0.06	73.00	27.00	0.00	38.00	125.88	307978.00	4.91	430.36	416.00
31	5	4	14911.00	35404.00	141.10	0	Spot (Block31, Row4, Column5)	419.94	422.00	20.46	0.00	0.05	392.00	390.66	392.00	27.72	0.00	0.07	54.00	8.00	0.00	30.00	27.94	225927.00	1.06	404.63	408.00
31	6	4	15222.00	35412.00	214.65	0	Spot (Block31, Row4, Column6)	436.27	437.00	26.20	0.00	0.06	387.00	386.58	387.00	28.71	0.00	0.07	75.00	39.00	0.00	50.00	49.27	570647.00	1.73	396.65	396.50
31	7	4	15539.00	35399.00	243.65	0	Spot (Block31, Row4, Column7)	427.99	430.00	29.44	0.00	0.07	399.00	400.34	399.00	32.35	0.00	0.08	47.00	11.00	0.00	31.00	28.99	735289.00	0.85	401.11	403.00
31	8	4	15826.00	35421.00	144.75	0	Spot (Block31, Row4, Column8)	2526.50	2567.00	705.52	0.01	0.28	437.00	442.29	437.00	45.14	0.01	0.10	100.00	100.00	0.00	2130.00	2089.50	1437579.00	46.18	997.51	935.00
[truncated: 429,042 more chars]
