# Supplementary material for: An antigen microarray protocol for COVID-19 serological analysis
Source: STAR Protoc. 2021 Aug 26;2(3):100815. doi: 10.1016/j.xpro.2021.100815 (PMC8387221; doi:10.1016/j.xpro.2021.100815)
Supplement: Data S8. Slide_quantifications, related to step quantification and statistical analysis 2.e [file mmc8.zip › RPPA0140_12860A01-D12_IgM_785/Joseph_2021-04-02_15h31m01_5μm_785nmGain000.txt]

ATF	1.0
30	28
"Checksum_ImageFile=de79368b08cf7ff4bb542265ab51d4d3"
"Checksum_ResultFile=f84efe6033a682c8d7d5f9a3c5ab156a"
"Type=Mapix Results 2"
"DateTime=2021/04/02 15:31:13"
"ConfigFile="
"GalFile=L:\RPPA Service\Platform_Projects\2021-02-09_JPL_CoV-Array-7\64 pad grid.gal"
"PixelSize=5"
"Wavelengths=785"
"ImageFiles=L:\RPPA Service\Platform_Projects\2021-03-24_JPL_CoV-Array-9\RPPA0140_12860A01-D12_IgM_785\Joseph_2021-04-02_15h31m01_5�m_785nmGain000.tif"
"GrinddingParameters=Find mode = Grid + Blocks + Spots | Max. diameter (% Dth) = 200.0 | Min. diameter (% Dth) = 50.0 | Max position offset (% pitch) = 30"
"QuantificationParameter=S/B border width (pixels) = 2.0 | Background diameter (pitch) = 2.0"
"JpegImage=L:\RPPA Service\Platform_Projects\2021-03-24_JPL_CoV-Array-9\RPPA0140_12860A01-D12_IgM_785\Joseph_2021-04-02_15h31m01_5�m_785nmGain000.jpg"
"FeatureType=Circular"
"Barcode="
"BackgroundSubtraction=LocalFeature"
"Normalization=None"
"ImageOrigin=4500, 2400"
"ImageSize=16300.0, 70500.0"
"JpegOrigin=4466, 2630"
"JpegBrightness=49"
"JpegContrast=100"
"JpegBalance=0"
"Creator=Mapix 9.0.0"
"Scanner=ir710IVD IR0H8_IVD 717045"
"Temperature=33.1"
"Comment="
"Velocity=35 l/s"
"LaserPower=20.0"
"PMTGain=0"
"BatchFilename=L:\RPPA Service\InnooScan\Batch methods\CoV_Array image_processing.mbt"
"Block"	"Column"	"Row"	"X"	"Y"	"Dia."	"Flags"	"ID"	"F785 Mean"	"F785 Median"	"F785 SD"	"F785 |log Mean/Median|"	"F785 CV"	"B785"	"B785 Mean"	"B785 Median"	"B785 SD"	"B785 |log Mean/Median|"	"B785 CV"	"% > B785+1SD"	"% > B785+2SD"	"F785 % Sat."	"F785 Median - B785"	"F785 Mean - B785"	"F785 Total Intensity"	"SNR 785"	"ExcludedMean 785"	"ExcludedMedian 785"
1	1	1	4670.00	2835.00	151.85	0	Spot (Block1, Row1, Column1)	2565.82	2443.00	1069.39	0.02	0.42	154.00	156.05	154.00	25.14	0.01	0.16	100.00	100.00	0.00	2289.00	2411.82	1624161.00	95.85	724.04	542.50
1	2	1	4968.00	2833.00	155.80	0	Spot (Block1, Row1, Column2)	179.38	179.00	13.63	0.00	0.08	148.00	148.95	148.00	19.80	0.00	0.13	82.00	28.00	0.00	31.00	31.38	119649.00	1.54	163.85	167.00
1	3	1	5322.00	2824.00	177.25	0	Spot (Block1, Row1, Column3)	160.18	163.00	17.87	0.01	0.11	134.00	136.50	134.00	16.15	0.01	0.12	72.00	41.00	0.00	29.00	26.18	141121.00	1.47	149.93	151.00
1	4	1	5566.00	2841.00	202.70	0	Spot (Block1, Row1, Column4)	158.07	159.00	13.58	0.00	0.09	139.00	141.40	139.00	17.06	0.01	0.12	58.00	12.00	0.00	20.00	19.07	184152.00	0.98	146.21	145.00
1	5	1	5867.00	2835.00	147.00	-50	Spot (Block1, Row1, Column5)	159.80	161.00	14.61	0.00	0.09	143.00	143.82	143.00	16.02	0.00	0.11	55.00	12.00	0.00	18.00	16.80	93483.00	1.00	150.00	152.00
1	6	1	6168.00	2866.00	148.75	0	Spot (Block1, Row1, Column6)	167.30	169.00	14.89	0.00	0.09	137.00	139.03	137.00	15.31	0.01	0.11	83.00	55.00	0.00	32.00	30.30	101883.00	1.85	150.85	149.00
1	7	1	6487.00	2845.00	231.40	0	Spot (Block1, Row1, Column7)	158.41	160.00	17.71	0.00	0.11	139.00	140.01	139.00	15.85	0.00	0.11	59.00	27.00	0.00	21.00	19.41	243640.00	1.16	144.92	140.00
1	8	1	6784.00	2826.00	237.10	0	Spot (Block1, Row1, Column8)	160.94	160.00	16.32	0.00	0.10	137.00	138.84	137.00	14.10	0.01	0.10	67.00	40.00	0.00	23.00	23.94	260563.00	1.57	146.20	144.50
1	1	2	4666.00	3136.00	147.00	-50	Spot (Block1, Row2, Column1)	152.30	153.00	10.90	0.00	0.07	150.00	151.40	150.00	17.32	0.00	0.11	8.00	0.00	0.00	3.00	2.30	89703.00	0.05	149.63	149.00
1	2	2	4966.00	3135.00	147.00	-50	Spot (Block1, Row2, Column2)	147.95	144.00	15.94	0.01	0.11	142.00	143.45	142.00	15.11	0.00	0.11	28.00	10.00	0.00	2.00	5.95	86993.00	0.30	142.40	141.00
1	3	2	5266.00	3135.00	147.00	-50	Spot (Block1, Row2, Column3)	142.57	140.00	15.01	0.01	0.11	137.00	140.05	137.00	15.97	0.01	0.11	29.00	2.00	0.00	3.00	5.57	84119.00	0.16	133.02	131.00
1	4	2	5566.00	3135.00	147.00	-50	Spot (Block1, Row2, Column4)	157.95	162.00	15.75	0.01	0.10	143.00	145.19	143.00	16.47	0.01	0.11	56.00	9.00	0.00	19.00	14.95	93349.00	0.77	158.07	157.00
1	5	2	5872.00	3136.00	218.75	0	Spot (Block1, Row2, Column5)	241.96	245.00	36.35	0.01	0.15	142.00	143.59	142.00	16.38	0.00	0.11	99.00	98.00	0.00	103.00	99.96	331964.00	6.00	176.72	178.00
1	6	2	6155.00	3131.00	208.60	0	Spot (Block1, Row2, Column6)	154.96	161.00	20.52	0.02	0.13	134.00	136.60	134.00	15.67	0.01	0.11	62.00	40.00	0.00	27.00	20.96	191372.00	1.17	143.77	141.50
1	7	2	6441.00	3146.00	187.60	0	Spot (Block1, Row2, Column7)	158.00	161.00	14.12	0.01	0.09	136.00	138.44	136.00	15.52	0.01	0.11	70.00	27.00	0.00	25.00	22.00	156740.00	1.26	146.54	141.50
1	8	2	6767.00	3134.00	147.00	-50	Spot (Block1, Row2, Column8)	144.49	140.00	17.46	0.01	0.12	137.00	138.47	137.00	14.60	0.00	0.11	32.00	16.00	0.00	3.00	7.49	85103.00	0.41	146.41	145.00
1	1	3	4647.00	3433.00	287.50	0	Spot (Block1, Row3, Column1)	158.20	159.00	17.05	0.00	0.11	142.00	142.07	142.00	16.93	0.00	0.12	51.00	16.00	0.00	17.00	16.20	383484.00	0.95	150.77	153.00
1	2	3	4966.00	3435.00	147.00	-50	Spot (Block1, Row3, Column2)	152.39	151.00	13.16	0.00	0.09	140.00	141.78	140.00	15.54	0.01	0.11	39.00	10.00	0.00	11.00	12.39	89607.00	0.68	154.11	154.00
1	3	3	5269.00	3431.00	158.85	0	Spot (Block1, Row3, Column3)	170.35	173.00	18.04	0.01	0.11	139.00	141.73	139.00	15.70	0.01	0.11	78.00	53.00	0.00	34.00	31.35	117884.00	1.82	153.20	155.00
1	4	3	5566.00	3436.00	189.70	0	Spot (Block1, Row3, Column4)	173.40	176.00	17.02	0.01	0.10	143.00	143.56	143.00	15.33	0.00	0.11	80.00	55.00	0.00	33.00	30.40	176523.00	1.95	154.75	156.50
1	5	3	5866.00	3435.00	147.00	-50	Spot (Block1, Row3, Column5)	158.92	162.00	14.21	0.01	0.09	143.00	143.41	143.00	15.97	0.00	0.11	58.00	11.00	0.00	19.00	15.92	93284.00	0.97	149.94	148.00
1	6	3	6127.00	3402.00	203.60	0	Spot (Block1, Row3, Column6)	156.00	157.00	12.18	0.00	0.08	138.00	140.41	138.00	16.57	0.01	0.12	56.00	9.00	0.00	19.00	18.00	182834.00	0.94	144.92	143.00
1	7	3	6467.00	3434.00	147.00	-50	Spot (Block1, Row3, Column7)	152.74	154.00	13.67	0.00	0.09	135.00	137.42	135.00	15.32	0.01	0.11	58.00	21.00	0.00	19.00	17.74	89812.00	1.00	143.66	142.00
1	8	3	6709.00	3458.00	133.20	0	Spot (Block1, Row3, Column8)	163.87	165.00	14.79	0.00	0.09	136.00	137.93	136.00	15.21	0.01	0.11	80.00	46.00	0.00	29.00	27.87	78496.00	1.71	144.90	145.00
1	1	4	4647.00	3771.00	283.90	0	Spot (Block1, Row4, Column1)	141.87	138.00	15.66	0.01	0.11	131.00	131.78	131.00	13.23	0.00	0.10	37.00	20.00	0.00	7.00	10.87	332554.00	0.76	131.60	130.00
1	2	4	4966.00	3735.00	147.00	-50	Spot (Block1, Row4, Column2)	144.61	145.00	10.04	0.00	0.07	135.00	137.37	135.00	15.08	0.01	0.11	28.00	1.00	0.00	10.00	9.61	85032.00	0.48	141.28	142.50
1	3	4	5258.00	3744.00	178.95	0	Spot (Block1, Row4, Column3)	196.87	198.00	15.55	0.00	0.08	138.00	140.04	138.00	14.58	0.01	0.10	98.00	96.00	0.00	60.00	58.87	177380.00	3.90	163.99	164.00
1	4	4	5566.00	3735.00	147.00	-50	Spot (Block1, Row4, Column4)	148.25	146.00	14.75	0.01	0.10	138.00	139.74	138.00	14.61	0.01	0.10	35.00	13.00	0.00	8.00	10.25	87467.00	0.58	148.08	147.00
1	5	4	5822.00	3723.00	168.90	0	Spot (Block1, Row4, Column5)	164.49	166.00	13.76	0.00	0.08	140.00	141.21	140.00	16.00	0.00	0.11	74.00	34.00	0.00	26.00	24.49	130933.00	1.46	154.46	156.00
1	6	4	6159.00	3718.00	224.75	0	Spot (Block1, Row4, Column6)	214.78	216.00	24.70	0.00	0.11	137.00	138.90	137.00	15.88	0.01	0.11	99.00	96.00	0.00	79.00	77.78	312072.00	4.78	167.67	167.00
1	7	4	6460.00	3768.00	114.80	0	Spot (Block1, Row4, Column7)	189.73	189.00	20.59	0.00	0.11	132.00	133.39	132.00	15.68	0.00	0.12	97.00	93.00	0.00	57.00	57.73	65836.00	3.59	161.14	159.00
1	8	4	6767.00	3725.00	187.65	0	Spot (Block1, Row4, Column8)	154.80	155.00	14.37	0.00	0.09	133.00	134.83	133.00	15.70	0.01	0.12	64.00	29.00	0.00	22.00	21.80	153557.00	1.27	139.70	139.00
1	1	5	4668.00	4059.00	159.25	0	Spot (Block1, Row5, Column1)	159.28	162.00	14.76	0.01	0.09	130.00	130.96	130.00	12.01	0.00	0.09	83.00	67.00	0.00	32.00	29.28	111015.00	2.36	142.01	141.00
1	2	5	4942.00	4026.00	223.90	0	Spot (Block1, Row5, Column2)	154.83	155.00	15.33	0.00	0.10	133.00	135.15	133.00	14.08	0.01	0.10	64.00	35.00	0.00	22.00	21.83	221401.00	1.40	141.38	139.00
1	3	5	5272.00	4078.00	159.45	0	Spot (Block1, Row5, Column3)	170.47	171.00	11.30	0.00	0.07	142.00	142.67	142.00	15.24	0.00	0.11	88.00	43.00	0.00	29.00	28.47	120010.00	1.82	155.32	157.50
1	4	5	5589.00	4008.00	182.65	0	Spot (Block1, Row5, Column4)	166.21	168.00	15.75	0.00	0.09	139.00	141.67	139.00	16.30	0.01	0.12	74.00	41.00	0.00	29.00	27.21	155408.00	1.51	152.73	152.00
1	5	5	5866.00	4035.00	174.45	0	Spot (Block1, Row5, Column5)	198.80	198.00	23.93	0.00	0.12	137.00	139.69	137.00	15.85	0.01	0.11	97.00	91.00	0.00	61.00	61.80	168778.00	3.73	163.36	162.00
1	6	5	6146.00	4077.00	170.15	0	Spot (Block1, Row5, Column6)	159.31	160.00	16.26	0.00	0.10	134.00	136.14	134.00	16.60	0.01	0.12	71.00	32.00	0.00	26.00	25.31	128400.00	1.40	147.32	148.00
1	7	5	6478.00	4011.00	160.75	0	Spot (Block1, Row5, Column7)	153.93	153.00	16.25	0.00	0.11	129.00	131.43	129.00	17.35	0.01	0.13	61.00	31.00	0.00	24.00	24.93	109904.00	1.30	135.80	135.00
1	8	5	6748.00	4080.00	209.95	0	Spot (Block1, Row5, Column8)	153.34	154.00	18.73	0.00	0.12	131.00	133.65	131.00	16.96	0.01	0.13	59.00	34.00	0.00	23.00	22.34	191672.00	1.16	144.10	140.50
1	1	6	4682.00	4324.00	193.30	0	Spot (Block1, Row6, Column1)	145.65	143.00	14.53	0.01	0.10	130.00	131.11	130.00	13.16	0.00	0.10	47.00	25.00	0.00	13.00	15.65	154097.00	1.10	133.41	132.50
1	2	6	5017.00	4308.00	235.20	0	Spot (Block1, Row6, Column2)	152.98	154.00	15.00	0.00	0.10	137.00	139.21	137.00	16.26	0.01	0.12	50.00	14.00	0.00	17.00	15.98	242326.00	0.85	142.49	143.00
1	3	6	5279.00	4331.00	187.80	0	Spot (Block1, Row6, Column3)	169.68	170.00	14.28	0.00	0.08	140.00	141.43	140.00	16.61	0.00	0.12	79.00	40.00	0.00	30.00	29.68	168830.00	1.70	153.13	151.00
1	4	6	5561.00	4336.00	114.80	0	Spot (Block1, Row6, Column4)	175.72	181.00	17.42	0.01	0.10	139.00	140.58	139.00	16.44	0.00	0.12	85.00	72.00	0.00	42.00	36.72	60976.00	2.14	158.73	166.00
1	5	6	5871.00	4347.00	154.65	0	Spot (Block1, Row6, Column5)	190.15	191.00	14.37	0.00	0.08	136.00	138.11	136.00	15.31	0.01	0.11	98.00	94.00	0.00	55.00	54.15	124927.00	3.40	157.85	158.00
1	6	6	6166.00	4348.00	198.35	0	Spot (Block1, Row6, Column6)	142.07	141.00	13.30	0.00	0.09	131.00	133.04	131.00	15.44	0.01	0.12	32.00	9.00	0.00	10.00	11.07	158413.00	0.59	132.61	132.00
1	7	6	6461.00	4317.00	290.00	0	Spot (Block1, Row6, Column7)	141.92	141.00	16.69	0.00	0.12	130.00	131.45	130.00	15.66	0.00	0.12	40.00	14.00	0.00	11.00	11.92	349965.00	0.67	125.63	125.00
1	8	6	6767.00	4334.00	147.00	-50	Spot (Block1, Row6, Column8)	146.59	144.00	19.05	0.01	0.13	134.00	136.94	134.00	16.48	0.01	0.12	42.00	19.00	0.00	10.00	12.59	86195.00	0.59	138.79	138.00
1	1	7	4665.00	4636.00	147.00	-50	Spot (Block1, Row7, Column1)	142.46	142.00	11.30	0.00	0.08	136.00	139.77	136.00	39.87	0.01	0.29	0.00	0.00	0.00	6.00	6.46	83911.00	0.07	141.40	143.00
1	2	7	4988.00	4625.00	174.20	0	Spot (Block1, Row7, Column2)	163.07	165.00	12.62	0.01	0.08	134.00	136.34	134.00	16.31	0.01	0.12	82.00	44.00	0.00	31.00	29.07	138772.00	1.64	154.89	156.00
1	3	7	5260.00	4631.00	183.40	0	Spot (Block1, Row7, Column3)	150.01	150.00	12.12	0.00	0.08	134.00	135.79	134.00	15.27	0.01	0.11	51.00	14.00	0.00	16.00	16.01	142060.00	0.93	145.12	143.00
1	4	7	5577.00	4628.00	162.25	0	Spot (Block1, Row7, Column4)	153.68	156.00	17.25	0.01	0.11	133.00	134.89	133.00	15.33	0.01	0.11	59.00	33.00	0.00	23.00	20.68	111263.00	1.23	145.56	144.50
1	5	7	5919.00	4608.00	246.15	0	Spot (Block1, Row7, Column5)	149.13	150.00	14.15	0.00	0.09	131.00	132.39	131.00	13.72	0.00	0.10	61.00	28.00	0.00	19.00	18.13	261282.00	1.22	139.62	136.00
1	6	7	6175.00	4597.00	218.85	0	Spot (Block1, Row7, Column6)	147.38	148.00	14.24	0.00	0.10	130.00	131.47	130.00	13.42	0.00	0.10	61.00	28.00	0.00	18.00	17.38	201609.00	1.19	134.71	134.00
1	7	7	6466.00	4627.00	189.05	0	Spot (Block1, Row7, Column7)	156.21	157.00	14.34	0.00	0.09	133.00	134.05	133.00	14.77	0.00	0.11	68.00	37.00	0.00	24.00	23.21	157777.00	1.50	145.84	145.00
1	8	7	6768.00	4629.00	175.05	0	Spot (Block1, Row7, Column8)	237.09	230.00	42.17	0.01	0.18	138.00	139.76	138.00	16.12	0.01	0.12	98.00	97.00	0.00	92.00	99.09	203190.00	6.04	171.65	176.50
1	1	8	4658.00	4951.00	140.05	0	Spot (Block1, Row8, Column1)	5778.67	3073.50	7683.87	0.27	1.33	141.00	145.71	141.00	40.99	0.01	0.28	100.00	100.00	0.00	2932.50	5637.67	3074250.00	137.44	1512.71	640.00
1	2	8	4985.00	4916.00	161.30	0	Spot (Block1, Row8, Column2)	152.12	152.00	14.69	0.00	0.10	138.00	141.73	138.00	27.99	0.01	0.20	21.00	0.00	0.00	14.00	14.12	109374.00	0.37	148.94	151.00
1	3	8	5263.00	4934.00	161.50	0	Spot (Block1, Row8, Column3)	179.16	182.00	24.80	0.01	0.14	134.00	137.30	134.00	16.53	0.01	0.12	86.00	74.00	0.00	48.00	45.16	129350.00	2.53	150.04	146.00
1	4	8	5556.00	4891.00	214.65	0	Spot (Block1, Row8, Column4)	150.58	153.00	13.53	0.01	0.09	133.00	136.33	133.00	16.93	0.01	0.12	59.00	8.00	0.00	20.00	17.58	198158.00	0.84	142.60	143.00
1	5	8	5866.00	4935.00	147.00	-50	Spot (Block1, Row8, Column5)	142.92	140.00	16.93	0.01	0.12	132.00	134.92	132.00	15.58	0.01	0.12	37.00	14.00	0.00	8.00	10.92	84322.00	0.51	143.20	141.50
1	6	8	6174.00	4984.00	200.15	0	Spot (Block1, Row8, Column6)	153.07	156.00	17.29	0.01	0.11	133.00	135.48	133.00	16.06	0.01	0.12	57.00	27.00	0.00	23.00	20.07	172821.00	1.10	143.56	143.00
1	7	8	6464.00	4921.00	227.85	0	Spot (Block1, Row8, Column7)	152.93	154.00	15.68	0.00	0.10	136.00	137.26	136.00	15.15	0.00	0.11	53.00	21.00	0.00	18.00	16.93	227718.00	1.03	145.37	142.00
1	8	8	6756.00	4939.00	164.55	0	Spot (Block1, Row8, Column8)	227.89	212.00	39.95	0.03	0.18	138.00	139.83	138.00	15.32	0.01	0.11	99.00	98.00	0.00	74.00	89.89	171147.00	5.75	168.22	169.00
2	1	1	9171.00	2839.00	152.25	0	Spot (Block2, Row1, Column1)	2149.13	2032.00	967.95	0.02	0.45	145.00	147.22	145.00	21.20	0.01	0.14	100.00	100.00	0.00	1887.00	2004.13	1368995.00	94.43	600.35	481.00
2	2	1	9513.00	2863.00	138.85	0	Spot (Block2, Row1, Column2)	161.24	164.00	19.02	0.01	0.12	141.00	144.15	141.00	19.46	0.01	0.13	54.00	21.00	0.00	23.00	20.24	84168.00	0.88	152.65	151.00
2	3	1	9747.00	2865.00	128.00	0	Spot (Block2, Row1, Column3)	166.05	170.00	18.88	0.01	0.11	141.00	144.81	141.00	19.40	0.01	0.13	66.00	26.00	0.00	29.00	25.05	73063.00	1.10	150.13	150.50
2	4	1	10071.00	2843.00	147.00	-50	Spot (Block2, Row1, Column4)	158.14	160.00	19.20	0.01	0.12	145.00	147.15	145.00	19.50	0.01	0.13	43.00	7.00	0.00	15.00	13.14	93461.00	0.56	159.22	166.00
2	5	1	10372.00	2842.00	147.00	-50	Spot (Block2, Row1, Column5)	162.29	162.00	11.46	0.00	0.07	148.00	149.04	148.00	18.24	0.00	0.12	35.00	2.00	0.00	14.00	14.29	96726.00	0.73	159.59	161.00
2	6	1	10672.00	2842.00	147.00	-50	Spot (Block2, Row1, Column6)	169.39	177.00	25.71	0.02	0.15	155.00	153.55	155.00	18.63	0.00	0.12	56.00	21.00	0.00	22.00	14.39	100788.00	0.85	169.23	171.00
2	7	1	10974.00	2844.00	172.55	0	Spot (Block2, Row1, Column7)	170.46	173.00	18.29	0.01	0.11	153.00	155.13	153.00	75.41	0.01	0.49	0.00	0.00	0.00	20.00	17.46	141479.00	0.20	162.03	165.00
2	8	1	11250.00	2832.00	156.30	0	Spot (Block2, Row1, Column8)	187.21	188.00	16.71	0.00	0.09	147.00	149.48	147.00	20.00	0.01	0.13	90.00	55.00	0.00	41.00	40.21	126370.00	1.89	171.69	175.00
2	1	2	9171.00	3143.00	147.00	-50	Spot (Block2, Row2, Column1)	151.89	152.00	16.64	0.00	0.11	139.00	142.18	139.00	20.19	0.01	0.14	33.00	4.00	0.00	13.00	12.89	89159.00	0.48	148.95	148.00
2	2	2	9471.00	3143.00	147.00	-50	Spot (Block2, Row2, Column2)	157.51	161.00	22.77	0.01	0.14	135.00	136.80	135.00	17.27	0.01	0.13	62.00	37.00	0.00	26.00	22.51	92459.00	1.20	137.28	139.00
2	3	2	9789.00	3162.00	192.40	0	Spot (Block2, Row2, Column3)	150.77	148.00	17.73	0.01	0.12	133.00	135.27	133.00	17.64	0.01	0.13	46.00	23.00	0.00	15.00	17.77	158304.00	0.88	141.47	138.00
2	4	2	10083.00	3169.00	213.70	0	Spot (Block2, Row2, Column4)	158.99	160.00	15.57	0.00	0.10	137.00	140.92	137.00	19.39	0.01	0.14	57.00	14.00	0.00	23.00	21.99	207488.00	0.93	143.85	143.00
2	5	2	10377.00	3140.00	202.90	0	Spot (Block2, Row2, Column5)	194.03	195.00	19.18	0.00	0.10	145.00	146.91	145.00	18.38	0.01	0.13	93.00	80.00	0.00	50.00	49.03	226625.00	2.56	160.22	161.00
2	6	2	10685.00	3166.00	165.75	0	Spot (Block2, Row2, Column6)	170.13	173.00	14.69	0.01	0.09	148.00	151.61	148.00	78.19	0.01	0.52	0.00	0.00	0.00	25.00	22.13	129806.00	0.24	158.12	161.00
2	7	2	10972.00	3142.00	147.00	-50	Spot (Block2, Row2, Column7)	163.60	162.00	19.35	0.00	0.12	151.00	153.78	151.00	76.71	0.01	0.50	0.00	0.00	0.00	11.00	12.60	96851.00	0.13	164.10	166.00
2	8	2	11254.00	3133.00	142.55	0	Spot (Block2, Row2, Column8)	171.91	174.00	14.85	0.01	0.09	147.00	148.32	147.00	20.32	0.00	0.14	73.00	9.00	0.00	27.00	24.91	95408.00	1.16	158.67	161.50
2	1	3	9228.00	3458.00	107.45	0	Spot (Block2, Row3, Column1)	186.05	190.00	15.89	0.01	0.09	131.00	133.99	131.00	17.95	0.01	0.13	96.00	88.00	0.00	59.00	55.05	55256.00	2.90	163.55	165.00
2	2	3	9471.00	3443.00	147.00	-50	Spot (Block2, Row3, Column2)	146.01	147.00	15.91	0.00	0.11	130.00	132.40	130.00	16.85	0.01	0.13	50.00	17.00	0.00	17.00	16.01	85705.00	0.81	144.17	142.00
2	3	3	9754.00	3422.00	113.10	0	Spot (Block2, Row3, Column3)	167.90	171.00	16.22	0.01	0.10	129.00	132.02	129.00	17.48	0.01	0.13	86.00	67.00	0.00	42.00	38.90	55911.00	2.05	150.79	153.00
2	4	3	10071.00	3443.00	147.00	-50	Spot (Block2, Row3, Column4)	160.69	163.00	18.73	0.01	0.12	131.00	133.99	131.00	16.84	0.01	0.13	72.00	47.00	0.00	32.00	29.69	94806.00	1.59	154.84	156.00
2	5	3	10344.00	3412.00	132.95	0	Spot (Block2, Row3, Column5)	170.41	172.00	14.94	0.00	0.09	137.00	139.88	137.00	17.45	0.01	0.12	82.00	51.00	0.00	35.00	33.41	80946.00	1.75	155.37	155.00
2	6	3	10672.00	3437.00	189.35	0	Spot (Block2, Row3, Column6)	159.57	163.00	16.61	0.01	0.10	137.00	139.13	137.00	17.37	0.01	0.12	65.00	26.00	0.00	26.00	22.57	162757.00	1.18	151.14	152.00
2	7	3	10972.00	3442.00	147.00	-50	Spot (Block2, Row3, Column7)	150.09	147.00	17.59	0.01	0.12	140.00	141.59	140.00	18.73	0.00	0.13	34.00	7.00	0.00	7.00	10.09	88852.00	0.45	145.43	143.00
2	8	3	11272.00	3442.00	147.00	-50	Spot (Block2, Row3, Column8)	151.83	152.00	17.29	0.00	0.11	140.00	141.71	140.00	19.17	0.01	0.14	34.00	5.00	0.00	12.00	11.83	90336.00	0.53	156.76	158.00
2	1	4	9167.00	3751.00	162.60	0	Spot (Block2, Row4, Column1)	155.33	157.00	14.48	0.00	0.09	129.00	130.81	129.00	16.02	0.01	0.12	73.00	40.00	0.00	28.00	26.33	113235.00	1.53	142.71	140.50
2	2	4	9466.00	3756.00	280.80	0	Spot (Block2, Row4, Column2)	139.10	136.00	16.98	0.01	0.12	127.00	130.49	127.00	16.09	0.01	0.12	33.00	15.00	0.00	9.00	12.10	301022.00	0.54	127.20	126.00
2	3	4	9782.00	3750.00	153.45	0	Spot (Block2, Row4, Column3)	185.03	186.00	21.58	0.00	0.12	129.00	131.83	129.00	17.32	0.01	0.13	98.00	86.00	0.00	57.00	56.03	119347.00	3.07	165.86	165.00
2	4	4	10051.00	3754.00	202.85	0	Spot (Block2, Row4, Column4)	146.04	143.00	15.28	0.01	0.10	131.00	133.68	131.00	18.49	0.01	0.14	35.00	11.00	0.00	12.00	15.04	171015.00	0.67	133.16	132.00
2	5	4	10371.00	3742.00	147.00	-50	Spot (Block2, Row4, Column5)	137.96	131.00	23.25	0.02	0.17	130.00	132.45	130.00	17.02	0.01	0.13	28.00	19.00	0.00	1.00	7.96	82086.00	0.32	134.97	130.00
2	6	4	10667.00	3747.00	219.30	0	Spot (Block2, Row4, Column6)	179.54	181.00	17.98	0.00	0.10	134.00	135.94	134.00	16.35	0.01	0.12	92.00	80.00	0.00	47.00	45.54	248478.00	2.67	147.73	145.00
2	7	4	10962.00	3668.00	219.05	0	Spot (Block2, Row4, Column7)	148.13	147.00	16.97	0.00	0.11	135.00	136.51	135.00	17.46	0.00	0.13	40.00	10.00	0.00	12.00	13.13	203234.00	0.67	135.48	133.00
2	8	4	11278.00	3730.00	210.05	0	Spot (Block2, Row4, Column8)	160.71	163.00	17.97	0.01	0.11	135.00	137.77	135.00	19.11	0.01	0.14	64.00	25.00	0.00	28.00	25.71	201206.00	1.20	142.71	140.00
2	1	5	9172.00	4023.00	150.30	0	Spot (Block2, Row5, Column1)	183.07	182.50	17.83	0.00	0.10	129.00	130.66	129.00	15.60	0.01	0.12	97.00	89.00	0.00	53.50	54.07	113138.00	3.36	155.36	155.00
2	2	5	9501.00	3988.00	281.95	0	Spot (Block2, Row5, Column2)	145.32	141.00	19.61	0.01	0.13	127.00	128.64	127.00	14.17	0.01	0.11	49.00	29.00	0.00	14.00	18.32	336997.00	1.18	138.23	137.00
2	3	5	9766.00	4039.00	154.55	0	Spot (Block2, Row5, Column3)	161.31	162.00	16.73	0.00	0.10	129.00	131.81	129.00	16.58	0.01	0.13	77.00	49.00	0.00	33.00	32.31	105983.00	1.78	150.02	148.50
2	4	5	10071.00	4043.00	147.00	-50	Spot (Block2, Row5, Column4)	147.76	141.00	21.57	0.02	0.15	131.00	133.00	131.00	16.28	0.01	0.12	36.00	20.00	0.00	10.00	16.76	87177.00	0.91	150.31	148.00
2	5	5	10370.00	4045.00	161.65	0	Spot (Block2, Row5, Column5)	194.58	195.00	17.08	0.00	0.09	132.00	134.04	132.00	17.77	0.01	0.13	97.00	95.00	0.00	63.00	62.58	141263.00	3.41	158.76	160.00
2	6	5	10610.00	4031.00	164.20	0	Spot (Block2, Row5, Column6)	157.67	158.00	16.97	0.00	0.11	135.00	137.63	135.00	16.79	0.01	0.12	64.00	29.00	0.00	23.00	22.67	117938.00	1.19	147.51	147.00
2	7	5	10972.00	4042.00	147.00	-50	Spot (Block2, Row5, Column7)	145.21	141.00	18.73	0.01	0.13	136.00	138.62	136.00	17.55	0.01	0.13	38.00	8.00	0.00	5.00	9.21	86543.00	0.38	153.38	155.00
2	8	5	11231.00	4034.00	185.20	0	Spot (Block2, Row5, Column8)	162.38	164.00	23.94	0.00	0.15	134.00	137.29	134.00	18.62	0.01	0.14	67.00	31.00	0.00	30.00	28.38	156857.00	1.35	153.54	155.50
2	1	6	9188.00	4346.00	217.80	0	Spot (Block2, Row6, Column1)	158.77	163.00	20.49	0.01	0.13	132.00	133.96	132.00	15.74	0.01	0.12	69.00	47.00	0.00	31.00	26.77	216085.00	1.58	139.72	138.00
2	2	6	9480.00	4334.00	169.60	0	Spot (Block2, Row6, Column2)	158.98	160.00	15.00	0.00	0.09	130.00	131.64	130.00	15.80	0.01	0.12	79.00	47.00	0.00	30.00	28.98	126548.00	1.73	139.31	137.00
2	3	6	9788.00	4323.00	227.85	0	Spot (Block2, Row6, Column3)	151.57	151.00	17.48	0.00	0.12	128.00	129.03	128.00	14.59	0.00	0.11	65.00	38.00	0.00	23.00	23.57	225834.00	1.54	136.56	136.00
2	4	6	10083.00	4335.00	201.20	0	Spot (Block2, Row6, Column4)	150.59	154.00	16.64	0.01	0.11	128.00	129.42	128.00	14.62	0.00	0.11	70.00	38.00	0.00	26.00	22.59	172730.00	1.45	140.06	140.00
2	5	6	10401.00	4314.00	200.45	0	Spot (Block2, Row6, Column5)	161.43	164.00	16.72	0.01	0.10	132.00	133.78	132.00	16.39	0.01	0.12	76.00	48.00	0.00	32.00	29.43	183871.00	1.69	145.73	141.00
2	6	6	10608.00	4371.00	119.30	0	Spot (Block2, Row6, Column6)	165.46	169.00	17.91	0.01	0.11	134.00	136.34	134.00	16.11	0.01	0.12	80.00	56.00	0.00	35.00	31.46	62710.00	1.81	147.20	147.00
2	7	6	10948.00	4343.00	115.10	0	Spot (Block2, Row6, Column7)	160.67	163.00	12.55	0.01	0.08	132.00	134.82	132.00	16.36	0.01	0.12	80.00	47.00	0.00	31.00	28.67	55269.00	1.58	151.89	150.50
2	8	6	11272.00	4342.00	147.00	-50	Spot (Block2, Row6, Column8)	153.46	153.00	19.04	0.00	0.12	135.00	136.94	135.00	17.67	0.01	0.13	51.00	20.00	0.00	18.00	18.46	91461.00	0.93	142.44	138.00
2	1	7	9170.00	4643.00	147.00	-50	Spot (Block2, Row7, Column1)	146.52	144.00	19.39	0.01	0.13	133.00	135.23	133.00	19.52	0.01	0.14	38.00	11.00	0.00	11.00	13.52	86448.00	0.58	144.90	139.00
2	2	7	9471.00	4643.00	147.00	-50	Spot (Block2, Row7, Column2)	142.66	136.00	25.33	0.02	0.18	129.00	131.03	129.00	17.59	0.01	0.13	38.00	23.00	0.00	7.00	13.66	83598.00	0.66	133.38	128.00
2	3	7	9776.00	4627.00	198.90	0	Spot (Block2, Row7, Column3)	145.22	142.00	20.28	0.01	0.14	126.00	127.20	126.00	16.15	0.00	0.13	47.00	28.00	0.00	16.00	19.22	163519.00	1.12	133.33	130.00
2	4	7	10086.00	4619.00	229.95	0	Spot (Block2, Row7, Column4)	148.01	148.00	13.36	0.00	0.09	129.00	130.57	129.00	15.49	0.01	0.12	60.00	20.00	0.00	19.00	19.01	225122.00	1.13	137.71	134.00
2	5	7	10393.00	4667.00	222.55	0	Spot (Block2, Row7, Column5)	146.06	143.50	15.56	0.01	0.11	129.00	131.41	129.00	15.96	0.01	0.12	47.00	22.00	0.00	14.50	17.06	207401.00	0.92	137.66	135.00
2	6	7	10704.00	4711.00	107.70	0	Spot (Block2, Row7, Column6)	166.62	168.00	9.17	0.00	0.06	134.00	135.73	134.00	15.92	0.01	0.12	95.00	61.00	0.00	34.00	32.62	49818.00	1.94	148.37	150.00
2	7	7	10996.00	4643.00	178.75	0	Spot (Block2, Row7, Column7)	174.37	175.00	14.72	0.00	0.08	133.00	134.99	133.00	17.28	0.01	0.13	93.00	72.00	0.00	42.00	41.37	156412.00	2.28	154.58	151.50
2	8	7	11266.00	4681.00	190.20	0	Spot (Block2, Row7, Column8)	175.88	173.00	39.22	0.01	0.22	134.00	136.74	134.00	18.78	0.01	0.14	67.00	51.00	0.00	39.00	41.88	179225.00	2.08	146.31	141.00
2	1	8	9169.00	4943.00	142.85	0	Spot (Block2, Row8, Column1)	3139.25	2283.00	2977.64	0.14	0.95	132.00	135.89	132.00	23.13	0.01	0.17	100.00	100.00	0.00	2151.00	3007.25	1739142.00	129.85	739.89	613.00
2	2	8	9471.00	4943.00	147.00	-50	Spot (Block2, Row8, Column2)	140.24	136.00	16.94	0.01	0.12	129.00	132.42	129.00	19.49	0.01	0.15	29.00	7.00	0.00	7.00	11.24	82181.00	0.40	136.52	133.00
2	3	8	9760.00	4931.00	201.20	0	Spot (Block2, Row8, Column3)	154.15	154.00	19.71	0.00	0.13	127.00	129.68	127.00	16.59	0.01	0.13	68.00	36.00	0.00	27.00	27.15	177123.00	1.48	137.23	133.00
2	4	8	10071.00	4943.00	147.00	-50	Spot (Block2, Row8, Column4)	143.10	140.00	19.38	0.01	0.14	131.00	133.64	131.00	16.43	0.01	0.12	37.00	18.00	0.00	9.00	12.10	83997.00	0.58	133.72	132.00
2	5	8	10383.00	4892.00	174.70	0	Spot (Block2, Row8, Column5)	161.54	163.00	18.53	0.00	0.11	130.00	131.44	130.00	14.93	0.00	0.11	79.00	54.00	0.00	33.00	31.54	136984.00	2.02	140.44	140.00
2	6	8	10642.00	4973.00	205.10	0	Spot (Block2, Row8, Column6)	152.97	152.00	16.54	0.00	0.11	132.00	133.13	132.00	14.71	0.00	0.11	63.00	31.00	0.00	20.00	20.97	182344.00	1.35	142.29	143.00
2	7	8	10972.00	4942.00	147.00	-50	Spot (Block2, Row8, Column7)	157.78	159.00	20.57	0.00	0.13	135.00	137.06	135.00	16.32	0.01	0.12	57.00	36.00	0.00	24.00	22.78	93878.00	1.27	144.70	140.00
2	8	8	11252.00	4943.00	178.20	0	Spot (Block2, Row8, Column8)	234.70	221.00	54.99	0.03	0.23	137.00	139.90	137.00	18.02	0.01	0.13	97.00	95.00	0.00	84.00	97.70	209354.00	5.26	170.79	173.00
3	1	1	13674.00	2836.00	154.10	0	Spot (Block3, Row1, Column1)	1960.41	1853.00	807.83	0.02	0.41	156.00	156.14	156.00	20.84	0.00	0.13	100.00	100.00	0.00	1697.00	1804.41	1280149.00	86.57	612.54	479.00
3	2	1	13962.00	2840.00	160.05	0	Spot (Block3, Row1, Column2)	278.80	283.00	50.02	0.01	0.18	148.00	151.57	148.00	21.58	0.01	0.14	100.00	99.00	0.00	135.00	130.80	195716.00	5.89	203.37	199.00
3	3	1	14302.00	2849.00	161.90	0	Spot (Block3, Row1, Column3)	184.94	185.00	15.99	0.00	0.09	149.00	151.26	149.00	19.72	0.01	0.13	87.00	41.00	0.00	36.00	35.94	134270.00	1.71	172.80	175.50
3	4	1	14563.00	2838.00	156.55	0	Spot (Block3, Row1, Column4)	268.22	273.50	44.53	0.01	0.17	153.00	152.73	153.00	19.35	0.00	0.13	100.00	97.00	0.00	120.50	115.22	180778.00	5.97	188.72	191.00
3	5	1	14878.00	2838.00	174.20	0	Spot (Block3, Row1, Column5)	262.25	277.00	41.60	0.02	0.16	159.00	159.23	159.00	19.45	0.00	0.12	99.00	95.00	0.00	118.00	103.25	222386.00	5.30	192.41	193.00
3	6	1	15174.00	2828.00	184.10	0	Spot (Block3, Row1, Column6)	270.04	275.00	47.82	0.01	0.18	165.00	163.58	165.00	18.43	0.00	0.11	99.00	96.00	0.00	110.00	105.04	258155.00	5.78	197.97	198.00
3	7	1	15480.00	2838.00	158.35	0	Spot (Block3, Row1, Column7)	479.10	468.00	134.09	0.01	0.28	166.00	164.54	166.00	18.98	0.00	0.12	100.00	99.00	0.00	302.00	313.10	331058.00	16.57	246.75	221.50
3	8	1	15786.00	2841.00	231.90	0	Spot (Block3, Row1, Column8)	186.42	188.00	18.67	0.00	0.10	160.00	159.19	160.00	19.29	0.00	0.12	69.00	25.00	0.00	28.00	26.42	288022.00	1.41	165.91	168.00
3	1	2	13676.00	3139.00	147.00	-50	Spot (Block3, Row2, Column1)	162.44	167.00	15.80	0.01	0.10	152.00	152.84	152.00	18.64	0.00	0.12	36.00	1.00	0.00	15.00	10.44	95680.00	0.52	161.26	162.00
3	2	2	13959.00	3150.00	129.90	0	Spot (Block3, Row2, Column2)	201.73	202.00	13.52	0.00	0.07	148.00	150.41	148.00	18.93	0.01	0.13	99.00	91.00	0.00	54.00	53.73	91384.00	2.71	176.86	179.00
3	3	2	14265.00	3134.00	192.80	0	Spot (Block3, Row2, Column3)	176.11	177.00	11.27	0.00	0.06	148.00	149.91	148.00	18.35	0.01	0.12	81.00	21.00	0.00	29.00	28.11	185265.00	1.43	161.17	164.00
3	4	2	14606.00	3160.00	195.80	0	Spot (Block3, Row2, Column4)	180.50	182.00	18.68	0.00	0.10	151.00	151.06	151.00	18.97	0.00	0.13	74.00	34.00	0.00	31.00	29.50	195483.00	1.55	168.78	173.00
3	5	2	14879.00	3130.00	203.65	0	Spot (Block3, Row2, Column5)	209.75	208.00	24.37	0.00	0.12	151.00	151.41	151.00	19.40	0.00	0.13	96.00	79.00	0.00	57.00	58.75	248553.00	3.01	174.26	174.00
3	6	2	15178.00	3128.00	174.15	0	Spot (Block3, Row2, Column6)	193.45	191.00	19.09	0.01	0.10	153.00	152.91	153.00	19.57	0.00	0.13	87.00	48.00	0.00	38.00	40.45	163853.00	2.07	166.61	166.00
3	7	2	15481.00	3157.00	265.60	0	Spot (Block3, Row2, Column7)	174.79	176.00	16.74	0.00	0.10	160.00	158.08	160.00	18.50	0.01	0.12	45.00	6.00	0.00	16.00	14.79	359025.00	0.90	164.05	167.50
3	8	2	15777.00	3137.00	147.00	-50	Spot (Block3, Row2, Column8)	181.60	184.00	14.48	0.01	0.08	160.00	158.50	160.00	18.34	0.00	0.12	62.00	14.00	0.00	24.00	21.60	108234.00	1.26	180.63	180.00
3	1	3	13673.00	3434.00	161.45	0	Spot (Block3, Row3, Column1)	237.89	228.00	35.99	0.02	0.15	149.00	149.60	149.00	16.90	0.00	0.11	99.00	98.00	0.00	79.00	88.89	171280.00	5.22	185.91	188.00
3	2	3	14021.00	3428.00	143.10	0	Spot (Block3, Row3, Column2)	192.11	193.00	16.56	0.00	0.09	151.00	151.65	151.00	18.74	0.00	0.12	94.00	64.00	0.00	42.00	41.11	106431.00	2.16	169.45	174.00
3	3	3	14265.00	3439.00	179.10	0	Spot (Block3, Row3, Column3)	198.65	196.00	34.73	0.01	0.17	153.00	153.20	153.00	19.75	0.00	0.13	91.00	57.00	0.00	43.00	45.65	175806.00	2.30	169.90	172.00
3	4	3	14568.00	3434.00	181.65	0	Spot (Block3, Row3, Column4)	256.62	253.00	60.99	0.01	0.24	152.00	150.51	152.00	19.19	0.00	0.13	98.00	92.00	0.00	101.00	104.62	237371.00	5.53	180.12	181.00
3	5	3	14851.00	3451.00	141.10	0	Spot (Block3, Row3, Column5)	182.89	183.00	12.77	0.00	0.07	150.00	150.28	150.00	19.58	0.00	0.13	88.00	30.00	0.00	33.00	32.89	98761.00	1.67	169.69	174.00
3	6	3	15216.00	3478.00	277.60	0	Spot (Block3, Row3, Column6)	158.18	156.00	21.75	0.01	0.14	145.00	147.80	145.00	19.11	0.01	0.13	39.00	14.00	0.00	11.00	13.18	355594.00	0.54	145.95	144.00
3	7	3	15492.00	3440.00	203.05	0	Spot (Block3, Row3, Column7)	194.48	194.00	22.67	0.00	0.12	152.00	152.62	152.00	17.61	0.00	0.12	88.00	64.00	0.00	42.00	42.48	227738.00	2.38	169.00	173.00
3	8	3	15747.00	3427.00	195.50	0	Spot (Block3, Row3, Column8)	172.90	173.00	14.74	0.00	0.09	158.00	156.44	158.00	18.25	0.00	0.12	40.00	7.00	0.00	15.00	14.90	186037.00	0.90	167.18	170.00
3	1	4	13674.00	3735.00	181.10	0	Spot (Block3, Row4, Column1)	265.13	266.50	63.90	0.00	0.24	149.00	149.29	149.00	19.08	0.00	0.13	99.00	96.00	0.00	117.50	116.13	245512.00	6.07	183.03	183.00
3	2	4	13983.00	3732.00	159.35	0	Spot (Block3, Row4, Column2)	178.83	181.00	18.04	0.01	0.10	151.00	152.10	151.00	19.83	0.00	0.13	71.00	27.00	0.00	30.00	27.83	125541.00	1.35	162.92	163.00
3	3	4	14272.00	3737.00	148.45	0	Spot (Block3, Row4, Column3)	564.12	552.00	175.73	0.01	0.31	156.00	155.29	156.00	20.11	0.00	0.13	100.00	100.00	0.00	396.00	408.12	342983.00	20.33	256.83	251.50
3	4	4	14576.00	3738.00	147.00	-50	Spot (Block3, Row4, Column4)	165.37	169.00	20.79	0.01	0.13	151.00	151.29	151.00	19.93	0.00	0.13	46.00	10.00	0.00	18.00	14.37	97073.00	0.71	164.99	169.00
3	5	4	14851.00	3775.00	118.25	0	Spot (Block3, Row4, Column5)	183.68	185.00	15.75	0.00	0.09	151.00	152.09	151.00	18.57	0.00	0.12	77.00	40.00	0.00	34.00	32.68	67226.00	1.70	166.15	167.00
3	6	4	15170.00	3728.00	222.10	0	Spot (Block3, Row4, Column6)	209.88	203.00	31.68	0.01	0.15	145.00	147.54	145.00	16.14	0.01	0.11	96.00	89.00	0.00	58.00	64.88	296767.00	3.86	163.11	164.00
3	7	4	15463.00	3748.00	193.10	0	Spot (Block3, Row4, Column7)	202.22	200.00	23.86	0.00	0.12	146.00	147.48	146.00	17.53	0.00	0.12	97.00	85.00	0.00	54.00	56.22	211925.00	3.12	167.34	169.00
3	8	4	15776.00	3751.00	168.75	0	Spot (Block3, Row4, Column8)	200.47	201.00	15.39	0.00	0.08	155.00	154.14	155.00	17.66	0.00	0.11	95.00	81.00	0.00	46.00	45.47	159173.00	2.62	176.31	180.00
3	1	5	13676.00	4042.00	153.95	0	Spot (Block3, Row5, Column1)	320.64	308.00	60.39	0.02	0.19	150.00	149.71	150.00	20.53	0.00	0.14	100.00	99.00	0.00	158.00	170.64	207777.00	8.33	205.00	204.00
3	2	5	13973.00	4023.00	144.60	0	Spot (Block3, Row5, Column2)	177.45	179.00	17.62	0.00	0.10	152.00	151.78	152.00	19.59	0.00	0.13	65.00	22.00	0.00	27.00	25.45	100968.00	1.31	158.43	159.00
3	3	5	14266.00	4029.00	282.00	0	Spot (Block3, Row5, Column3)	169.49	171.00	18.27	0.00	0.11	157.00	156.76	157.00	19.58	0.00	0.12	38.00	6.00	0.00	14.00	12.49	394402.00	0.65	159.40	161.00
3	4	5	14565.00	4021.00	173.45	0	Spot (Block3, Row5, Column4)	203.83	202.00	22.77	0.00	0.11	152.00	153.05	152.00	19.18	0.00	0.13	95.00	75.00	0.00	50.00	51.83	171014.00	2.65	171.20	174.00
3	5	5	14881.00	4035.00	147.30	0	Spot (Block3, Row5, Column5)	580.83	562.00	174.84	0.01	0.30	152.00	153.70	152.00	20.10	0.00	0.13	100.00	100.00	0.00	410.00	428.83	343850.00	21.25	265.50	256.00
3	6	5	15185.00	4046.00	198.95	0	Spot (Block3, Row5, Column6)	184.36	184.00	14.00	0.00	0.08	149.00	150.02	149.00	17.43	0.00	0.12	90.00	52.00	0.00	35.00	35.36	206295.00	1.97	162.69	164.00
3	7	5	15485.00	4048.00	184.65	0	Spot (Block3, Row5, Column7)	174.37	178.00	19.55	0.01	0.11	150.00	150.61	150.00	18.28	0.00	0.12	68.00	28.00	0.00	28.00	24.37	167044.00	1.30	160.01	161.00
3	8	5	15775.00	4039.00	175.15	0	Spot (Block3, Row5, Column8)	255.22	254.00	43.81	0.00	0.17	160.00	158.35	160.00	18.08	0.00	0.11	100.00	98.00	0.00	94.00	95.22	219746.00	5.36	191.69	194.00
3	1	6	13663.00	4373.00	197.65	0	Spot (Block3, Row6, Column1)	165.49	170.00	18.85	0.01	0.11	146.00	147.41	146.00	19.50	0.00	0.13	57.00	12.00	0.00	24.00	19.49	184022.00	0.93	151.27	154.00
3	2	6	13984.00	4336.00	211.15	0	Spot (Block3, Row6, Column2)	179.35	179.00	16.03	0.00	0.09	150.00	150.11	150.00	19.58	0.00	0.13	82.00	17.00	0.00	29.00	29.35	227242.00	1.49	165.42	168.00
3	3	6	14267.00	4333.00	160.95	0	Spot (Block3, Row6, Column3)	341.54	314.50	102.90	0.04	0.30	154.00	154.02	154.00	19.72	0.00	0.13	100.00	99.00	0.00	160.50	187.54	245226.00	9.51	200.92	198.00
3	4	6	14582.00	4316.00	200.25	0	Spot (Block3, Row6, Column4)	184.82	186.00	21.49	0.00	0.12	152.00	153.31	152.00	20.69	0.00	0.13	74.00	31.00	0.00	34.00	32.82	210329.00	1.52	159.47	160.00
3	5	6	14875.00	4332.00	145.90	0	Spot (Block3, Row6, Column5)	676.02	607.00	256.07	0.05	0.38	152.00	153.82	152.00	20.74	0.01	0.13	100.00	100.00	0.00	455.00	524.02	392769.00	25.18	281.90	263.00
3	6	6	15169.00	4299.00	78.15	0	Spot (Block3, Row6, Column6)	185.38	188.00	17.86	0.01	0.10	150.00	151.44	150.00	19.11	0.00	0.13	79.00	48.00	0.00	38.00	35.38	26509.00	1.78	172.07	173.00
3	7	6	15469.00	4343.00	168.75	0	Spot (Block3, Row6, Column7)	234.04	226.00	38.12	0.02	0.16	154.00	152.81	154.00	18.82	0.00	0.12	98.00	92.00	0.00	72.00	80.04	185125.00	4.32	185.91	187.50
3	8	6	15786.00	4326.00	183.05	0	Spot (Block3, Row6, Column8)	214.08	203.00	38.14	0.02	0.18	158.00	155.90	158.00	19.60	0.01	0.13	91.00	62.00	0.00	45.00	56.08	201664.00	2.97	176.72	178.00
3	1	7	13657.00	4637.00	213.00	0	Spot (Block3, Row7, Column1)	171.11	172.00	16.86	0.00	0.10	141.00	144.17	141.00	20.64	0.01	0.14	74.00	24.00	0.00	31.00	30.11	220392.00	1.31	157.64	158.00
3	2	7	13998.00	4610.00	263.45	0	Spot (Block3, Row7, Column2)	162.84	164.50	15.94	0.00	0.10	142.00	144.07	142.00	16.83	0.01	0.12	63.00	21.00	0.00	22.50	20.84	329262.00	1.12	150.54	149.00
3	3	7	14272.00	4624.00	208.25	0	Spot (Block3, Row7, Column3)	161.53	163.00	15.42	0.00	0.10	143.00	145.00	143.00	17.75	0.01	0.12	56.00	14.00	0.00	20.00	18.53	199811.00	0.93	150.57	150.00
3	4	7	14576.00	4638.00	147.00	-50	Spot (Block3, Row7, Column4)	154.76	157.00	14.66	0.01	0.09	142.00	143.58	142.00	18.33	0.00	0.13	39.00	2.00	0.00	15.00	12.76	90842.00	0.61	151.51	149.00
3	5	7	14870.00	4653.00	186.10	0	Spot (Block3, Row7, Column5)	185.42	187.00	21.37	0.00	0.12	151.00	151.93	151.00	19.54	0.00	0.13	81.00	42.00	0.00	36.00	34.42	180596.00	1.71	171.21	173.00
3	6	7	15194.00	4615.00	168.15	0	Spot (Block3, Row7, Column6)	178.64	181.00	18.61	0.01	0.10	150.00	149.90	150.00	18.49	0.00	0.12	77.00	35.00	0.00	31.00	28.64	140232.00	1.55	161.67	166.50
3	7	7	15472.00	4633.00	173.35	0	Spot (Block3, Row7, Column7)	262.57	270.50	54.08	0.01	0.21	153.00	152.77	153.00	20.22	0.00	0.13	99.00	92.00	0.00	117.50	109.57	219506.00	5.43	180.81	184.00
3	8	7	15785.00	4638.00	81.10	0	Spot (Block3, Row7, Column8)	451.70	302.00	535.32	0.17	1.19	160.00	157.99	160.00	21.41	0.01	0.14	100.00	98.00	0.00	142.00	291.70	71821.00	13.72	247.91	259.50
3	1	8	13673.00	4937.00	140.95	0	Spot (Block3, Row8, Column1)	3918.32	2804.00	4230.33	0.15	1.08	145.00	149.25	145.00	29.42	0.01	0.20	100.00	100.00	0.00	2659.00	3773.32	2123727.00	128.12	987.75	750.00
3	2	8	13977.00	4951.00	220.00	0	Spot (Block3, Row8, Column2)	166.81	167.00	18.44	0.00	0.11	141.00	144.76	141.00	21.49	0.01	0.15	58.00	18.00	0.00	26.00	25.81	230870.00	1.03	146.29	145.00
3	3	8	14274.00	4935.00	191.85	0	Spot (Block3, Row8, Column3)	198.68	199.00	23.53	0.00	0.12	140.00	143.19	140.00	19.88	0.01	0.14	93.00	84.00	0.00	59.00	58.68	205830.00	2.79	160.34	162.00
3	4	8	14580.00	4945.00	157.30	0	Spot (Block3, Row8, Column4)	177.88	183.00	18.23	0.01	0.10	147.00	147.96	147.00	19.87	0.00	0.13	83.00	35.00	0.00	36.00	30.88	120245.00	1.51	162.53	170.00
3	5	8	14876.00	4938.00	147.00	-50	Spot (Block3, Row8, Column5)	165.08	164.00	10.95	0.00	0.07	147.00	148.10	147.00	19.27	0.00	0.13	42.00	4.00	0.00	17.00	18.08	97396.00	0.88	159.20	161.00
3	6	8	15196.00	4937.00	199.25	0	Spot (Block3, Row8, Column6)	181.28	184.00	19.73	0.01	0.11	148.00	148.30	148.00	18.19	0.00	0.12	77.00	47.00	0.00	36.00	33.28	204479.00	1.81	156.42	157.50
3	7	8	15479.00	4951.00	191.45	0	Spot (Block3, Row8, Column7)	202.30	199.00	27.87	0.01	0.14	152.00	152.49	152.00	18.17	0.00	0.12	90.00	68.00	0.00	47.00	50.30	209790.00	2.74	160.15	160.00
3	8	8	15768.00	4935.00	159.45	0	Spot (Block3, Row8, Column8)	269.98	284.00	42.99	0.02	0.16	162.00	159.59	162.00	19.12	0.01	0.12	99.00	95.00	0.00	122.00	107.98	188179.00	5.77	188.98	192.00
4	1	1	18180.00	2836.00	154.55	0	Spot (Block4, Row1, Column1)	1805.98	1782.00	769.67	0.01	0.43	166.00	166.21	166.00	18.95	0.00	0.11	100.00	100.00	0.00	1616.00	1639.98	1190140.00	86.55	525.39	432.00
4	2	1	18467.00	2857.00	209.20	0	Spot (Block4, Row1, Column2)	183.67	186.00	17.31	0.01	0.09	162.00	161.00	162.00	18.27	0.00	0.11	61.00	21.00	0.00	24.00	21.67	229583.00	1.24	167.58	168.00
4	3	1	18772.00	2840.00	244.95	0	Spot (Block4, Row1, Column3)	181.53	182.00	19.64	0.00	0.11	157.00	155.65	157.00	17.45	0.00	0.11	64.00	32.00	0.00	25.00	24.53	314772.00	1.48	163.82	165.00
4	4	1	19079.00	2855.00	201.75	0	Spot (Block4, Row1, Column4)	186.71	187.00	13.87	0.00	0.07	156.00	156.08	156.00	18.63	0.00	0.12	83.00	30.00	0.00	31.00	30.71	216025.00	1.64	166.39	169.00
4	5	1	19374.00	2841.00	147.00	-50	Spot (Block4, Row1, Column5)	171.33	169.00	18.01	0.01	0.11	154.00	154.84	154.00	18.79	0.00	0.12	45.00	15.00	0.00	15.00	17.33	101084.00	0.88	175.20	174.00
4	6	1	19675.00	2844.00	184.45	0	Spot (Block4, Row1, Column6)	181.64	182.00	16.16	0.00	0.09	151.00	151.52	151.00	17.12	0.00	0.11	79.00	41.00	0.00	31.00	30.64	174195.00	1.76	161.33	163.50
4	7	1	19975.00	2846.00	174.35	0	Spot (Block4, Row1, Column7)	183.44	184.00	14.36	0.00	0.08	155.00	154.99	155.00	16.43	0.00	0.11	78.00	41.00	0.00	29.00	28.44	156471.00	1.73	166.93	168.00
4	8	1	20340.00	2873.00	218.45	0	Spot (Block4, Row1, Column8)	178.74	177.00	14.84	0.00	0.08	162.00	161.27	162.00	16.28	0.00	0.10	46.00	11.00	0.00	15.00	16.74	243624.00	1.07	168.11	171.00
4	1	2	18184.00	3146.00	241.30	0	Spot (Block4, Row2, Column1)	176.08	177.00	18.33	0.00	0.10	162.00	161.22	162.00	16.59	0.00	0.10	45.00	4.00	0.00	15.00	14.08	296163.00	0.90	167.97	167.00
4	2	2	18472.00	3148.00	146.90	0	Spot (Block4, Row2, Column2)	188.64	189.00	12.51	0.00	0.07	158.00	157.58	158.00	18.01	0.00	0.11	86.00	29.00	0.00	31.00	30.64	112053.00	1.72	171.49	174.00
4	3	2	18773.00	3130.00	223.40	0	Spot (Block4, Row2, Column3)	182.66	182.00	17.93	0.00	0.10	159.00	157.65	159.00	18.07	0.00	0.11	62.00	24.00	0.00	23.00	23.66	261745.00	1.38	170.82	171.00
4	4	2	19045.00	3154.00	164.80	0	Spot (Block4, Row2, Column4)	195.68	197.00	19.30	0.00	0.10	158.00	157.52	158.00	16.98	0.00	0.11	86.00	62.00	0.00	39.00	37.68	147546.00	2.25	172.09	172.00
4	5	2	19380.00	3153.00	232.85	0	Spot (Block4, Row2, Column5)	192.65	195.00	17.27	0.01	0.09	152.00	152.64	152.00	17.25	0.00	0.11	90.00	68.00	0.00	43.00	40.65	300927.00	2.32	164.32	167.00
4	6	2	19681.00	3122.00	262.90	0	Spot (Block4, Row2, Column6)	166.10	169.50	16.62	0.01	0.10	147.00	148.10	147.00	15.32	0.00	0.10	66.00	25.00	0.00	22.50	19.10	332874.00	1.18	152.93	151.50
4	7	2	19982.00	3135.00	154.85	0	Spot (Block4, Row2, Column7)	181.20	182.00	10.99	0.00	0.06	154.00	153.88	154.00	17.11	0.00	0.11	79.00	26.00	0.00	28.00	27.20	118867.00	1.60	167.82	168.00
4	8	2	20298.00	3169.00	199.75	0	Spot (Block4, Row2, Column8)	169.04	169.00	12.20	0.00	0.07	157.00	155.27	157.00	17.51	0.00	0.11	29.00	3.00	0.00	12.00	12.04	190171.00	0.79	161.56	161.00
4	1	3	18176.00	3425.00	181.70	0	Spot (Block4, Row3, Column1)	183.71	181.00	14.63	0.01	0.08	160.00	158.56	160.00	15.57	0.00	0.10	69.00	24.00	0.00	21.00	23.71	169933.00	1.62	168.90	169.00
4	2	3	18463.00	3419.00	198.25	0	Spot (Block4, Row3, Column2)	177.57	181.00	18.99	0.01	0.11	155.00	155.10	155.00	17.73	0.00	0.11	70.00	27.00	0.00	26.00	22.57	197460.00	1.27	169.26	173.00
4	3	3	18741.00	3444.00	212.20	0	Spot (Block4, Row3, Column3)	188.88	190.00	16.76	0.00	0.09	157.00	156.17	157.00	17.72	0.00	0.11	79.00	44.00	0.00	33.00	31.88	242898.00	1.85	167.14	168.00
4	4	3	19082.00	3436.00	178.45	0	Spot (Block4, Row3, Column4)	185.77	187.00	12.23	0.00	0.07	153.00	152.62	153.00	19.54	0.00	0.13	85.00	31.00	0.00	34.00	32.77	166080.00	1.70	170.93	173.00
4	5	3	19404.00	3444.00	217.25	0	Spot (Block4, Row3, Column5)	165.24	165.00	16.18	0.00	0.10	144.00	145.59	144.00	16.33	0.00	0.11	59.00	24.00	0.00	21.00	21.24	222248.00	1.20	157.10	155.00
4	6	3	19677.00	3448.00	214.45	0	Spot (Block4, Row3, Column6)	170.12	170.00	13.33	0.00	0.08	147.00	147.14	147.00	15.27	0.00	0.10	74.00	28.00	0.00	23.00	23.12	222511.00	1.50	160.46	161.00
4	7	3	20007.00	3433.00	222.10	0	Spot (Block4, Row3, Column7)	166.14	168.00	13.43	0.00	0.08	145.00	145.65	145.00	16.64	0.00	0.11	68.00	16.00	0.00	23.00	21.14	234919.00	1.23	152.07	152.00
4	8	3	20263.00	3418.00	274.15	0	Spot (Block4, Row3, Column8)	157.57	158.00	17.24	0.00	0.11	144.00	145.90	144.00	16.53	0.01	0.11	45.00	11.00	0.00	14.00	13.57	345557.00	0.71	144.74	144.00
4	1	4	18184.00	3733.00	170.10	0	Spot (Block4, Row4, Column1)	178.82	179.00	13.46	0.00	0.08	160.00	158.50	160.00	16.60	0.00	0.10	59.00	13.00	0.00	19.00	18.82	143953.00	1.22	167.74	170.00
4	2	4	18467.00	3725.00	196.35	0	Spot (Block4, Row4, Column2)	183.34	184.00	19.95	0.00	0.11	160.00	158.44	160.00	16.65	0.00	0.11	65.00	31.00	0.00	24.00	23.34	200569.00	1.50	169.57	172.00
4	3	4	18777.00	3752.00	217.40	0	Spot (Block4, Row4, Column3)	179.49	181.00	13.55	0.00	0.08	154.00	154.20	154.00	16.17	0.00	0.10	78.00	31.00	0.00	27.00	25.49	243389.00	1.56	160.25	162.00
4	4	4	19055.00	3767.00	233.55	0	Spot (Block4, Row4, Column4)	171.21	173.00	13.68	0.00	0.08	152.00	152.37	152.00	18.83	0.00	0.12	59.00	5.00	0.00	21.00	19.21	269137.00	1.00	160.41	162.00
4	5	4	19325.00	3763.00	206.45	0	Spot (Block4, Row4, Column5)	191.21	180.00	139.01	0.03	0.73	149.00	149.05	149.00	19.20	0.00	0.13	72.00	36.00	0.00	31.00	42.21	231749.00	2.20	166.35	164.00
4	6	4	19688.00	3765.00	186.15	0	Spot (Block4, Row4, Column6)	180.05	180.00	15.31	0.00	0.09	144.00	145.61	144.00	16.69	0.00	0.11	89.00	58.00	0.00	36.00	36.05	175186.00	2.06	164.04	163.00
4	7	4	19988.00	3739.00	190.50	0	Spot (Block4, Row4, Column7)	170.68	171.00	16.68	0.00	0.10	145.00	145.55	145.00	17.65	0.00	0.12	65.00	29.00	0.00	26.00	25.68	173928.00	1.42	154.16	153.00
4	8	4	20316.00	3743.00	217.50	0	Spot (Block4, Row4, Column8)	166.76	167.00	15.20	0.00	0.09	146.00	147.99	146.00	17.64	0.01	0.12	58.00	19.00	0.00	21.00	20.76	224965.00	1.06	156.67	159.00
4	1	5	18187.00	4058.00	283.10	0	Spot (Block4, Row5, Column1)	174.22	175.00	14.95	0.00	0.09	155.00	154.72	155.00	19.07	0.00	0.12	51.00	8.00	0.00	20.00	19.22	407325.00	1.02	155.89	154.50
4	2	5	18473.00	4042.00	147.00	-50	Spot (Block4, Row5, Column2)	173.64	173.00	12.49	0.00	0.07	161.00	159.91	161.00	17.41	0.00	0.11	30.00	6.00	0.00	12.00	12.64	102795.00	0.79	169.42	168.00
4	3	5	18738.00	4025.00	137.25	0	Spot (Block4, Row5, Column3)	193.78	193.00	18.92	0.00	0.10	159.00	158.68	159.00	17.49	0.00	0.11	81.00	48.00	0.00	34.00	34.78	98244.00	2.01	170.77	172.00
4	4	5	19074.00	4041.00	147.00	-50	Spot (Block4, Row5, Column4)	183.05	184.00	22.15	0.00	0.12	159.00	158.70	159.00	17.52	0.00	0.11	63.00	36.00	0.00	25.00	24.05	108180.00	1.39	171.59	175.00
4	5	5	19385.00	4030.00	159.75	0	Spot (Block4, Row5, Column5)	189.42	188.00	12.69	0.00	0.07	150.00	151.62	150.00	18.57	0.00	0.12	97.00	51.00	0.00	38.00	39.42	132976.00	2.04	173.08	173.00
4	6	5	19694.00	4041.00	213.60	0	Spot (Block4, Row5, Column6)	166.58	169.00	17.64	0.01	0.11	141.00	142.69	141.00	15.62	0.01	0.11	74.00	39.00	0.00	28.00	25.58	217724.00	1.53	153.68	156.00
4	7	5	19962.00	4036.00	235.80	0	Spot (Block4, Row5, Column7)	159.23	161.00	15.65	0.00	0.10	139.00	141.03	139.00	16.33	0.01	0.12	62.00	22.00	0.00	22.00	20.23	254772.00	1.11	147.25	146.00
4	8	5	20274.00	4025.00	196.10	0	Spot (Block4, Row5, Column8)	173.47	176.00	17.99	0.01	0.10	147.00	147.56	147.00	17.68	0.00	0.12	71.00	32.00	0.00	29.00	26.47	189083.00	1.47	153.69	153.00
4	1	6	18176.00	4375.00	206.50	0	Spot (Block4, Row6, Column1)	174.75	175.00	12.61	0.00	0.07	155.00	154.12	155.00	19.18	0.00	0.12	53.00	5.00	0.00	20.00	19.75	212676.00	1.08	167.46	169.00
4	2	6	18473.00	4342.00	147.00	-50	Spot (Block4, Row6, Column2)	174.77	177.00	14.35	0.01	0.08	154.00	154.38	154.00	18.72	0.00	0.12	65.00	9.00	0.00	23.00	20.77	103466.00	1.09	170.90	173.00
4	3	6	18774.00	4341.00	147.00	-50	Spot (Block4, Row6, Column3)	165.18	163.00	16.36	0.01	0.10	155.00	154.67	155.00	19.03	0.00	0.12	24.00	7.00	0.00	8.00	10.18	97622.00	0.55	170.50	171.00
4	4	6	19070.00	4360.00	179.10	0	Spot (Block4, Row6, Column4)	167.06	167.00	21.58	0.00	0.13	152.00	152.16	152.00	18.81	0.00	0.12	43.00	10.00	0.00	15.00	15.06	149356.00	0.79	157.72	157.00
4	5	6	19398.00	4340.00	133.80	0	Spot (Block4, Row6, Column5)	193.05	192.00	12.66	0.00	0.07	144.00	147.12	144.00	19.06	0.01	0.13	98.00	81.00	0.00	48.00	49.05	93437.00	2.41	177.21	179.00
4	6	6	19648.00	4321.00	191.80	0	Spot (Block4, Row6, Column6)	164.03	164.00	13.78	0.00	0.08	139.00	142.36	139.00	18.09	0.01	0.13	68.00	20.00	0.00	25.00	25.03	170261.00	1.20	153.79	154.00
4	7	6	19955.00	4310.00	260.05	0	Spot (Block4, Row6, Column7)	157.36	159.00	17.16	0.00	0.11	138.00	140.22	138.00	17.61	0.01	0.13	55.00	18.00	0.00	21.00	19.36	309053.00	0.97	146.93	143.00
4	8	6	20281.00	4310.00	189.30	0	Spot (Block4, Row6, Column8)	165.14	166.00	14.25	0.00	0.09	144.00	145.00	144.00	15.78	0.00	0.11	67.00	25.00	0.00	22.00	21.14	166296.00	1.28	150.36	149.00
4	1	7	18175.00	4634.00	218.65	0	Spot (Block4, Row7, Column1)	173.38	176.00	16.71	0.01	0.10	149.00	152.01	149.00	24.61	0.01	0.16	59.00	2.00	0.00	27.00	24.38	237007.00	0.87	158.32	161.00
4	2	7	18460.00	4643.00	152.75	0	Spot (Block4, Row7, Column2)	183.31	187.00	20.87	0.01	0.11	144.00	145.78	144.00	17.80	0.01	0.12	83.00	62.00	0.00	43.00	39.31	117133.00	2.11	157.56	161.00
4	3	7	18774.00	4641.00	147.00	-50	Spot (Block4, Row7, Column3)	156.96	158.00	12.65	0.00	0.08	145.00	146.26	145.00	18.02	0.00	0.12	33.00	2.00	0.00	13.00	11.96	92762.00	0.59	165.12	166.00
4	4	7	19068.00	4664.00	137.40	0	Spot (Block4, Row7, Column4)	178.94	185.00	19.90	0.01	0.11	142.00	143.97	142.00	17.93	0.01	0.12	82.00	66.00	0.00	43.00	36.94	90901.00	1.95	156.30	158.00
4	5	7	19356.00	4653.00	178.15	0	Spot (Block4, Row7, Column5)	172.60	175.00	13.89	0.01	0.08	140.00	143.60	140.00	18.66	0.01	0.13	85.00	41.00	0.00	35.00	32.60	153443.00	1.55	153.93	155.50
4	6	7	19667.00	4608.00	141.75	0	Spot (Block4, Row7, Column6)	170.57	172.00	13.62	0.00	0.08	138.00	140.70	138.00	18.33	0.01	0.13	85.00	41.00	0.00	34.00	32.57	93129.00	1.63	162.06	161.50
4	7	7	19965.00	4670.00	219.35	0	Spot (Block4, Row7, Column7)	160.88	162.00	20.29	0.00	0.13	137.00	139.61	137.00	16.74	0.01	0.12	67.00	34.00	0.00	25.00	23.88	220406.00	1.27	150.78	150.00
4	8	7	20282.00	4639.00	159.25	0	Spot (Block4, Row7, Column8)	206.11	210.00	14.79	0.01	0.07	141.00	144.23	141.00	17.17	0.01	0.12	99.00	97.00	0.00	69.00	65.11	144483.00	3.60	168.79	173.00
4	1	8	18170.00	4938.00	137.65	0	Spot (Block4, Row8, Column1)	4570.13	2936.00	4706.15	0.19	1.03	148.00	154.39	148.00	36.53	0.02	0.24	100.00	100.00	0.00	2788.00	4422.13	2344475.00	120.87	1584.15	1031.50
4	2	8	18447.00	4953.00	193.60	0	Spot (Block4, Row8, Column2)	170.27	171.00	16.32	0.00	0.10	140.00	144.70	140.00	25.07	0.01	0.17	65.00	6.00	0.00	31.00	30.27	179119.00	1.02	155.74	154.00
4	3	8	18774.00	4917.00	203.95	0	Spot (Block4, Row8, Column3)	172.99	172.50	19.63	0.00	0.11	137.00	139.93	137.00	16.45	0.01	0.12	81.00	55.00	0.00	35.50	35.99	203442.00	2.01	153.52	149.00
4	4	8	19079.00	4950.00	170.85	0	Spot (Block4, Row8, Column4)	157.48	158.00	14.28	0.00	0.09	136.00	141.01	136.00	70.47	0.02	0.50	0.00	0.00	0.00	22.00	21.48	127560.00	0.23	145.90	143.00
4	5	8	19374.00	4941.00	147.00	-50	Spot (Block4, Row8, Column5)	148.31	147.00	11.92	0.00	0.08	138.00	141.94	138.00	68.60	0.01	0.48	0.00	0.00	0.00	9.00	10.31	87352.00	0.09	154.23	158.00
4	6	8	19737.00	4930.00	154.50	0	Spot (Block4, Row8, Column6)	174.18	177.00	14.52	0.01	0.08	137.00	137.67	137.00	14.59	0.00	0.11	89.00	72.00	0.00	40.00	37.18	113914.00	2.50	154.23	151.50
4	7	8	19968.00	4926.00	203.35	0	Spot (Block4, Row8, Column7)	163.59	166.00	13.25	0.01	0.08	135.00	135.79	135.00	13.32	0.00	0.10	86.00	62.00	0.00	31.00	28.59	191404.00	2.09	147.75	146.00
4	8	8	20272.00	4939.00	174.05	0	Spot (Block4, Row8, Column8)	226.22	220.00	33.35	0.01	0.15	138.00	139.86	138.00	14.67	0.01	0.10	99.00	98.00	0.00	82.00	88.22	190707.00	5.89	163.96	165.00
5	1	1	4672.00	7340.00	150.70	0	Spot (Block5, Row1, Column1)	1817.53	1699.50	909.73	0.03	0.50	86.00	87.79	86.00	13.67	0.01	0.16	100.00	100.00	0.00	1613.50	1731.53	1134137.00	126.52	470.31	352.50
5	2	1	4943.00	7336.00	144.50	0	Spot (Block5, Row1, Column2)	108.80	108.00	11.42	0.00	0.10	84.00	85.26	84.00	12.32	0.01	0.14	83.00	47.00	0.00	24.00	24.80	61905.00	1.91	93.25	92.00
5	3	1	5263.00	7327.00	150.40	0	Spot (Block5, Row1, Column3)	122.18	117.00	17.09	0.02	0.14	84.00	85.38	84.00	11.36	0.01	0.13	99.00	83.00	0.00	33.00	38.18	76239.00	3.24	101.15	102.00
5	4	1	5561.00	7318.00	158.35	0	Spot (Block5, Row1, Column4)	99.21	99.00	6.90	0.00	0.07	86.00	86.80	86.00	10.87	0.00	0.13	61.00	10.00	0.00	13.00	13.21	68653.00	1.14	96.00	95.00
5	5	1	5867.00	7339.00	156.45	0	Spot (Block5, Row1, Column5)	290.46	284.00	120.06	0.01	0.41	87.00	86.87	87.00	10.63	0.00	0.12	100.00	100.00	0.00	197.00	203.46	196641.00	19.16	129.13	120.00
5	6	1	6176.00	7337.00	163.95	0	Spot (Block5, Row1, Column6)	229.06	216.00	63.41	0.03	0.28	88.00	88.53	88.00	12.29	0.00	0.14	100.00	99.00	0.00	128.00	141.06	169503.00	11.43	132.85	121.00
5	7	1	6479.00	7342.00	155.85	0	Spot (Block5, Row1, Column7)	622.96	557.50	351.79	0.05	0.56	88.00	89.37	88.00	13.40	0.01	0.15	100.00	100.00	0.00	469.50	534.96	416134.00	39.83	200.85	185.50
5	8	1	6779.00	7328.00	191.25	0	Spot (Block5, Row1, Column8)	104.44	103.00	11.05	0.01	0.11	93.00	93.34	93.00	12.76	0.00	0.14	45.00	10.00	0.00	10.00	11.44	107467.00	0.87	92.56	92.00
5	1	2	4668.00	7643.00	147.00	-50	Spot (Block5, Row2, Column1)	86.18	86.00	7.13	0.00	0.08	86.00	86.82	86.00	11.74	0.00	0.14	6.00	0.00	0.00	0.00	0.18	50585.00	-0.05	89.03	90.00
5	2	2	4965.00	7646.00	152.35	0	Spot (Block5, Row2, Column2)	123.82	124.00	16.56	0.00	0.13	84.00	83.98	84.00	9.85	0.00	0.12	97.00	90.00	0.00	40.00	39.82	78997.00	4.04	97.99	99.00
5	3	2	5269.00	7643.00	147.00	-50	Spot (Block5, Row2, Column3)	86.45	86.00	9.86	0.00	0.11	83.00	83.46	83.00	10.36	0.00	0.12	24.00	4.00	0.00	3.00	3.45	51089.00	0.29	91.46	92.00
5	4	2	5571.00	7645.00	188.35	0	Spot (Block5, Row2, Column4)	116.89	116.00	13.38	0.00	0.11	83.00	83.05	83.00	10.28	0.00	0.12	97.00	86.00	0.00	33.00	33.89	116536.00	3.29	96.60	97.00
5	5	2	5853.00	7642.00	222.00	0	Spot (Block5, Row2, Column5)	103.43	104.00	10.12	0.00	0.10	83.00	82.31	83.00	10.49	0.00	0.13	81.00	51.00	0.00	21.00	20.43	146044.00	2.01	91.90	92.00
5	6	2	6164.00	7642.00	174.80	0	Spot (Block5, Row2, Column6)	102.67	103.00	12.09	0.00	0.12	83.00	82.84	83.00	10.31	0.00	0.12	77.00	49.00	0.00	20.00	19.67	86861.00	1.92	89.94	91.50
5	7	2	6470.00	7642.00	147.00	-50	Spot (Block5, Row2, Column7)	99.19	98.00	10.52	0.01	0.11	86.00	86.63	86.00	12.42	0.00	0.14	49.00	15.00	0.00	12.00	13.19	58326.00	1.01	96.53	96.00
5	8	2	6770.00	7642.00	147.00	-50	Spot (Block5, Row2, Column8)	96.22	97.00	9.46	0.00	0.10	88.00	88.86	88.00	11.82	0.00	0.13	36.00	4.00	0.00	9.00	8.22	56577.00	0.62	95.68	95.00
5	1	3	4672.00	7944.00	152.90	0	Spot (Block5, Row3, Column1)	179.81	185.00	25.12	0.01	0.14	83.00	83.71	83.00	9.39	0.00	0.11	100.00	100.00	0.00	102.00	96.81	114900.00	10.24	116.50	113.00
5	2	3	4930.00	7974.00	154.15	0	Spot (Block5, Row3, Column2)	99.22	99.00	11.25	0.00	0.11	84.00	84.63	84.00	9.84	0.00	0.12	66.00	36.00	0.00	15.00	15.22	65089.00	1.48	91.97	91.00
5	3	3	5269.00	7943.00	147.00	-50	Spot (Block5, Row3, Column3)	92.37	92.00	7.15	0.00	0.08	87.00	87.24	87.00	11.99	0.00	0.14	20.00	0.00	0.00	5.00	5.37	54500.00	0.43	88.24	87.00
5	4	3	5559.00	7941.00	169.10	0	Spot (Block5, Row3, Column4)	167.37	176.00	34.90	0.02	0.21	82.00	82.43	82.00	9.98	0.00	0.12	99.00	98.00	0.00	94.00	85.37	132728.00	8.51	106.56	104.00
5	5	3	5872.00	7962.00	225.45	0	Spot (Block5, Row3, Column5)	91.53	91.00	9.40	0.00	0.10	82.00	81.82	82.00	10.64	0.00	0.13	45.00	9.00	0.00	9.00	9.53	133181.00	0.91	83.73	83.00
5	6	3	6151.00	7954.00	151.80	0	Spot (Block5, Row3, Column6)	104.42	105.00	10.08	0.00	0.10	86.00	87.64	86.00	12.55	0.01	0.14	70.00	25.00	0.00	19.00	18.42	65891.00	1.34	94.02	95.00
5	7	3	6468.00	7934.00	183.80	0	Spot (Block5, Row3, Column7)	139.94	136.00	24.91	0.01	0.18	87.00	87.67	87.00	13.25	0.00	0.15	98.00	83.00	0.00	49.00	52.94	133227.00	3.95	106.31	106.00
5	8	3	6770.00	7942.00	147.00	-50	Spot (Block5, Row3, Column8)	98.57	99.00	10.88	0.00	0.11	89.00	88.33	89.00	12.01	0.00	0.14	41.00	7.00	0.00	10.00	9.57	57958.00	0.85	92.43	92.50
5	1	4	4669.00	8251.00	175.45	0	Spot (Block5, Row4, Column1)	150.40	156.00	27.84	0.02	0.19	83.00	83.37	83.00	9.85	0.00	0.12	100.00	99.00	0.00	73.00	67.40	129343.00	6.80	103.18	103.00
5	2	4	4977.00	8236.00	188.95	0	Spot (Block5, Row4, Column2)	95.52	95.00	8.40	0.00	0.09	85.00	86.04	85.00	11.20	0.01	0.13	42.00	8.00	0.00	10.00	10.52	96857.00	0.85	91.55	92.00
5	3	4	5272.00	8238.00	146.65	0	Spot (Block5, Row4, Column3)	651.32	637.50	283.40	0.01	0.44	85.00	86.12	85.00	12.19	0.01	0.14	100.00	100.00	0.00	552.50	566.32	382979.00	46.35	206.02	185.00
5	4	4	5535.00	8296.00	146.75	0	Spot (Block5, Row4, Column4)	98.66	98.00	11.09	0.00	0.11	83.00	84.37	83.00	11.09	0.01	0.13	64.00	26.00	0.00	15.00	15.66	57423.00	1.29	92.73	95.00
5	5	4	5869.00	8243.00	147.00	-50	Spot (Block5, Row4, Column5)	89.89	90.00	12.45	0.00	0.14	87.00	87.67	87.00	12.98	0.00	0.15	22.00	4.00	0.00	3.00	2.89	52768.00	0.17	97.81	99.00
5	6	4	6190.00	8236.00	186.35	0	Spot (Block5, Row4, Column6)	117.51	115.00	15.59	0.01	0.13	89.00	90.17	89.00	12.31	0.01	0.14	84.00	55.00	0.00	26.00	28.51	114570.00	2.22	100.88	100.00
5	7	4	6471.00	8255.00	170.25	0	Spot (Block5, Row4, Column7)	144.04	137.00	30.46	0.02	0.21	86.00	87.08	86.00	12.08	0.01	0.14	98.00	87.00	0.00	51.00	58.04	116241.00	4.72	103.69	103.00
5	8	4	6771.00	8273.00	169.50	0	Spot (Block5, Row4, Column8)	119.90	117.00	18.58	0.01	0.15	88.00	87.80	88.00	10.55	0.00	0.12	89.00	69.00	0.00	29.00	31.90	96159.00	3.04	98.70	97.00
5	1	5	4678.00	8545.00	155.05	0	Spot (Block5, Row5, Column1)	112.95	114.00	9.27	0.00	0.08	84.00	84.35	84.00	9.75	0.00	0.12	98.00	83.00	0.00	30.00	28.95	74662.00	2.93	99.81	100.00
5	2	5	5007.00	8596.00	190.75	0	Spot (Block5, Row5, Column2)	98.36	99.00	9.50	0.00	0.10	86.00	86.64	86.00	10.40	0.00	0.12	57.00	19.00	0.00	13.00	12.36	101511.00	1.13	89.89	90.00
5	3	5	5288.00	8565.00	172.00	0	Spot (Block5, Row5, Column3)	113.79	114.00	12.26	0.00	0.11	85.00	86.41	85.00	12.40	0.01	0.14	89.00	61.00	0.00	29.00	28.79	93877.00	2.21	99.31	99.00
5	4	5	5583.00	8542.00	166.00	0	Spot (Block5, Row5, Column4)	157.43	173.00	32.79	0.04	0.21	85.00	85.57	85.00	11.47	0.00	0.13	99.00	94.00	0.00	88.00	72.43	120278.00	6.26	107.14	104.00
5	5	5	5871.00	8538.00	144.75	0	Spot (Block5, Row5, Column5)	1289.74	1293.50	609.74	0.00	0.47	89.00	91.39	89.00	17.06	0.01	0.19	100.00	100.00	0.00	1204.50	1200.74	732573.00	70.23	346.61	275.00
5	6	5	6169.00	8542.00	147.00	-50	Spot (Block5, Row5, Column6)	105.13	105.00	12.54	0.00	0.12	88.00	88.58	88.00	13.84	0.00	0.16	59.00	20.00	0.00	17.00	17.13	61609.00	1.20	96.52	96.00
5	7	5	6470.00	8542.00	147.00	-50	Spot (Block5, Row5, Column7)	99.06	100.00	11.06	0.00	0.11	87.00	87.52	87.00	11.43	0.00	0.13	55.00	18.00	0.00	13.00	12.06	58246.00	1.01	90.31	89.00
5	8	5	6769.00	8544.00	158.05	0	Spot (Block5, Row5, Column8)	268.07	221.00	120.80	0.08	0.45	87.00	88.10	87.00	11.16	0.01	0.13	100.00	100.00	0.00	134.00	181.07	183626.00	16.12	131.96	123.00
5	1	6	4689.00	8840.00	257.10	0	Spot (Block5, Row6, Column1)	94.59	94.00	12.67	0.00	0.13	84.00	83.68	84.00	10.02	0.00	0.12	48.00	23.00	0.00	10.00	10.59	181143.00	1.09	85.28	85.50
5	2	6	5018.00	8833.00	181.30	0	Spot (Block5, Row6, Column2)	100.37	101.00	9.56	0.00	0.10	86.00	87.75	86.00	12.16	0.01	0.14	58.00	14.00	0.00	15.00	14.37	92841.00	1.04	92.90	94.00
5	3	6	5270.00	8842.00	152.60	0	Spot (Block5, Row6, Column3)	512.25	476.00	241.27	0.03	0.47	87.00	89.46	87.00	12.91	0.01	0.14	100.00	100.00	0.00	389.00	425.25	328351.00	32.74	178.49	178.00
5	4	6	5585.00	8826.00	149.75	0	Spot (Block5, Row6, Column4)	121.60	117.00	18.54	0.02	0.15	85.00	87.13	85.00	15.45	0.01	0.18	90.00	54.00	0.00	32.00	36.60	74178.00	2.23	101.69	101.00
5	5	6	5872.00	8841.00	142.85	0	Spot (Block5, Row6, Column5)	1390.84	1334.00	700.78	0.02	0.50	85.00	87.99	85.00	17.39	0.02	0.20	100.00	100.00	0.00	1249.00	1305.84	766354.00	74.92	342.57	279.00
5	6	6	6170.00	8847.00	206.45	0	Spot (Block5, Row6, Column6)	96.73	97.00	8.74	0.00	0.09	83.00	84.07	83.00	12.48	0.01	0.15	57.00	9.00	0.00	14.00	13.73	117626.00	1.01	88.91	88.00
5	7	6	6475.00	8837.00	161.55	0	Spot (Block5, Row6, Column7)	246.08	253.50	72.87	0.01	0.30	88.00	87.72	88.00	12.67	0.00	0.14	100.00	100.00	0.00	165.50	158.08	177175.00	12.50	131.17	125.00
5	8	6	6775.00	8841.00	156.80	0	Spot (Block5, Row6, Column8)	259.55	263.00	98.14	0.01	0.38	88.00	88.67	88.00	11.73	0.00	0.13	99.00	99.00	0.00	175.00	171.55	175713.00	14.56	125.64	122.00
5	1	7	4647.00	9093.00	248.15	0	Spot (Block5, Row7, Column1)	94.89	96.00	9.70	0.01	0.10	82.00	82.96	82.00	11.61	0.01	0.14	59.00	11.00	0.00	14.00	12.89	169482.00	1.03	83.04	84.00
5	2	7	4941.00	9174.00	109.20	0	Spot (Block5, Row7, Column2)	105.30	105.00	9.78	0.00	0.09	82.00	82.65	82.00	9.94	0.00	0.12	93.00	64.00	0.00	23.00	23.30	32327.00	2.28	94.10	94.00
5	3	7	5269.00	9143.00	147.00	-50	Spot (Block5, Row7, Column3)	89.11	89.00	7.03	0.00	0.08	85.00	86.04	85.00	12.08	0.01	0.14	12.00	0.00	0.00	4.00	4.11	52308.00	0.25	91.53	91.00
5	4	7	5602.00	9135.00	204.65	0	Spot (Block5, Row7, Column4)	98.66	99.00	10.53	0.00	0.11	84.00	84.78	84.00	10.76	0.00	0.13	65.00	27.00	0.00	15.00	14.66	117005.00	1.29	87.90	87.00
5	5	7	5853.00	9125.00	207.75	0	Spot (Block5, Row7, Column5)	103.16	103.00	10.84	0.00	0.11	83.00	83.90	83.00	12.84	0.00	0.15	72.00	32.00	0.00	20.00	20.16	126677.00	1.50	87.65	88.00
5	6	7	6125.00	9099.00	167.65	0	Spot (Block5, Row7, Column6)	95.56	95.00	10.55	0.00	0.11	82.00	82.61	82.00	11.38	0.00	0.14	54.00	22.00	0.00	13.00	13.56	74444.00	1.14	86.48	87.00
5	7	7	6465.00	9143.00	154.65	0	Spot (Block5, Row7, Column7)	247.55	237.00	67.58	0.02	0.27	84.00	84.10	84.00	12.17	0.00	0.14	100.00	99.00	0.00	153.00	163.55	162890.00	13.44	127.56	114.00
5	8	7	6770.00	9142.00	147.00	-50	Spot (Block5, Row7, Column8)	99.65	99.00	14.86	0.00	0.15	86.00	87.02	86.00	11.36	0.01	0.13	54.00	25.00	0.00	13.00	13.65	58594.00	1.11	85.85	86.50
5	1	8	4670.00	9443.00	140.05	0	Spot (Block5, Row8, Column1)	2524.36	2421.00	1382.26	0.02	0.55	84.00	86.26	84.00	15.82	0.01	0.18	100.00	100.00	0.00	2337.00	2440.36	1342962.00	154.15	663.94	520.50
5	2	8	4947.00	9441.00	145.55	0	Spot (Block5, Row8, Column2)	96.34	96.00	10.16	0.00	0.11	83.00	84.13	83.00	13.33	0.01	0.16	47.00	12.00	0.00	13.00	13.34	55489.00	0.92	87.05	88.00
5	3	8	5266.00	9436.00	181.30	0	Spot (Block5, Row8, Column3)	134.44	129.00	25.85	0.02	0.19	83.00	84.13	83.00	11.18	0.01	0.13	97.00	87.00	0.00	46.00	51.44	124221.00	4.50	97.95	99.00
5	4	8	5569.00	9443.00	147.00	-50	Spot (Block5, Row8, Column4)	87.41	88.00	12.50	0.00	0.14	85.00	85.03	85.00	11.12	0.00	0.13	26.00	5.00	0.00	3.00	2.41	51745.00	0.21	85.12	87.00
5	5	8	5869.00	9443.00	147.00	-50	Spot (Block5, Row8, Column5)	88.04	89.00	11.01	0.00	0.13	84.00	84.35	84.00	10.40	0.00	0.12	30.00	4.00	0.00	5.00	4.04	51853.00	0.35	82.92	84.00
5	6	8	6150.00	9455.00	201.05	0	Spot (Block5, Row8, Column6)	105.85	106.00	13.60	0.00	0.13	83.00	83.04	83.00	10.12	0.00	0.12	80.00	55.00	0.00	23.00	22.85	120878.00	2.25	91.95	92.00
5	7	8	6489.00	9443.00	163.80	0	Spot (Block5, Row8, Column7)	124.55	119.00	20.85	0.02	0.17	85.00	85.12	85.00	11.43	0.00	0.13	96.00	79.00	0.00	34.00	39.55	92540.00	3.45	100.35	101.00
5	8	8	6766.00	9445.00	151.50	0	Spot (Block5, Row8, Column8)	192.19	195.00	39.67	0.01	0.21	85.00	85.13	85.00	10.85	0.00	0.13	99.00	98.00	0.00	110.00	107.19	121461.00	9.87	117.67	112.00
6	1	1	9173.00	7339.00	151.65	0	Spot (Block6, Row1, Column1)	1834.17	1681.00	862.71	0.04	0.47	212.00	214.42	212.00	21.91	0.00	0.10	100.00	100.00	0.00	1469.00	1622.17	1161032.00	73.92	597.19	549.50
6	2	1	9476.00	7352.00	168.05	0	Spot (Block6, Row1, Column2)	271.33	276.00	26.88	0.01	0.10	208.00	209.16	208.00	20.85	0.00	0.10	90.00	78.00	0.00	68.00	63.33	214081.00	2.98	229.71	227.00
6	3	1	9786.00	7347.00	182.60	0	Spot (Block6, Row1, Column3)	273.61	281.00	32.07	0.01	0.12	208.00	209.52	208.00	20.05	0.00	0.10	89.00	72.00	0.00	73.00	65.61	255829.00	3.20	234.90	230.00
6	4	1	10067.00	7342.00	169.20	0	Spot (Block6, Row1, Column4)	282.26	284.00	28.41	0.00	0.10	208.00	209.93	208.00	20.33	0.00	0.10	97.00	90.00	0.00	76.00	74.26	225805.00	3.56	234.10	231.00
6	5	1	10369.00	7340.00	164.80	0	Spot (Block6, Row1, Column5)	382.04	373.00	100.68	0.01	0.26	208.00	209.93	208.00	18.93	0.00	0.09	98.00	96.00	0.00	165.00	174.04	288057.00	9.09	252.13	244.00
6	6	1	10667.00	7346.00	168.60	0	Spot (Block6, Row1, Column6)	366.41	365.00	77.50	0.00	0.21	213.00	215.39	213.00	21.66	0.00	0.10	99.00	96.00	0.00	152.00	153.41	290932.00	6.97	264.16	267.00
6	7	1	10982.00	7338.00	160.35	0	Spot (Block6, Row1, Column7)	593.91	562.00	225.08	0.02	0.38	214.00	215.66	214.00	21.79	0.00	0.10	100.00	100.00	0.00	348.00	379.91	422273.00	17.36	306.89	289.00
6	8	1	11276.00	7316.00	149.00	0	Spot (Block6, Row1, Column8)	260.17	258.00	42.05	0.00	0.16	215.00	217.31	215.00	20.43	0.00	0.09	69.00	51.00	0.00	43.00	45.17	158445.00	2.10	230.01	223.00
6	1	2	9175.00	7656.00	109.10	0	Spot (Block6, Row2, Column1)	251.25	249.00	21.83	0.00	0.09	208.00	210.67	208.00	23.30	0.01	0.11	78.00	44.00	0.00	41.00	43.25	78139.00	1.74	235.76	233.50
6	2	2	9487.00	7648.00	142.15	0	Spot (Block6, Row2, Column2)	276.38	283.00	25.99	0.01	0.09	204.00	205.61	204.00	18.23	0.00	0.09	98.00	86.00	0.00	79.00	72.38	151178.00	3.88	239.93	231.00
6	3	2	9764.00	7608.00	101.70	0	Spot (Block6, Row2, Column3)	243.28	241.00	27.51	0.00	0.11	207.00	208.27	207.00	18.39	0.00	0.09	65.00	47.00	0.00	34.00	36.28	64712.00	1.90	223.30	219.00
6	4	2	10082.00	7643.00	142.30	0	Spot (Block6, Row2, Column4)	284.82	290.00	32.85	0.01	0.12	207.00	207.38	207.00	16.87	0.00	0.08	96.00	89.00	0.00	83.00	77.82	155795.00	4.59	240.06	230.50
6	5	2	10382.00	7633.00	200.10	0	Spot (Block6, Row2, Column5)	264.34	269.00	25.45	0.01	0.10	208.00	208.68	208.00	20.22	0.00	0.10	90.00	71.00	0.00	61.00	56.34	300557.00	2.75	230.80	226.00
6	6	2	10688.00	7657.00	130.35	0	Spot (Block6, Row2, Column6)	253.11	246.00	25.95	0.01	0.10	208.00	213.23	208.00	78.67	0.01	0.37	12.00	0.00	0.00	38.00	45.11	115420.00	0.51	235.96	228.50
6	7	2	10973.00	7621.00	204.30	0	Spot (Block6, Row2, Column7)	241.75	240.00	30.51	0.00	0.13	208.00	214.33	208.00	83.64	0.01	0.39	1.00	0.00	0.00	32.00	33.75	286720.00	0.33	221.45	219.00
6	8	2	11281.00	7571.00	217.15	0	Spot (Block6, Row2, Column8)	232.97	230.00	21.25	0.01	0.09	212.00	213.11	212.00	18.69	0.00	0.09	49.00	19.00	0.00	18.00	20.97	314048.00	1.06	213.90	212.50
6	1	3	9178.00	7940.00	160.25	0	Spot (Block6, Row3, Column1)	306.73	301.50	51.00	0.01	0.17	201.00	202.67	201.00	19.11	0.00	0.09	98.00	95.00	0.00	100.50	105.73	217781.00	5.44	235.24	228.00
6	2	3	9468.00	7968.00	239.95	0	Spot (Block6, Row3, Column2)	235.03	229.00	29.62	0.01	0.13	203.00	203.83	203.00	19.55	0.00	0.10	60.00	33.00	0.00	26.00	32.03	392030.00	1.60	212.18	208.00
6	3	3	9753.00	7942.00	198.70	0	Spot (Block6, Row3, Column3)	233.95	230.50	21.54	0.01	0.09	205.00	207.22	205.00	19.25	0.00	0.09	61.00	28.00	0.00	25.50	28.95	262494.00	1.39	217.97	216.00
6	4	3	10065.00	7941.00	178.45	0	Spot (Block6, Row3, Column4)	279.97	288.00	27.51	0.01	0.10	204.00	204.75	204.00	17.74	0.00	0.09	97.00	88.00	0.00	84.00	75.97	248894.00	4.24	234.01	225.00
6	5	3	10384.00	7944.00	157.35	0	Spot (Block6, Row3, Column5)	239.22	230.00	29.71	0.02	0.12	202.00	203.36	202.00	19.03	0.00	0.09	62.00	38.00	0.00	28.00	37.22	161475.00	1.88	219.48	214.50
6	6	3	10693.00	7948.00	174.20	0	Spot (Block6, Row3, Column6)	269.18	275.00	25.25	0.01	0.09	206.00	211.46	206.00	83.11	0.01	0.39	22.00	0.00	0.00	69.00	63.18	227997.00	0.69	232.82	230.00
6	7	3	10975.00	7966.00	195.85	0	Spot (Block6, Row3, Column7)	274.86	280.00	53.88	0.01	0.20	210.00	214.96	210.00	84.24	0.01	0.39	37.00	1.00	0.00	70.00	64.86	298495.00	0.71	234.27	220.00
6	8	3	11255.00	7953.00	147.60	0	Spot (Block6, Row3, Column8)	234.84	230.00	20.14	0.01	0.09	210.00	210.60	210.00	18.62	0.00	0.09	52.00	27.00	0.00	20.00	24.84	140197.00	1.30	222.38	219.00
6	1	4	9192.00	8253.00	173.55	0	Spot (Block6, Row4, Column1)	279.56	287.00	33.21	0.01	0.12	200.00	200.52	200.00	18.37	0.00	0.09	95.00	83.00	0.00	87.00	79.56	232875.00	4.30	233.25	227.00
6	2	4	9483.00	8228.00	194.15	0	Spot (Block6, Row4, Column2)	272.24	281.00	31.15	0.01	0.11	205.00	206.06	205.00	22.18	0.00	0.11	87.00	75.00	0.00	76.00	67.24	289661.00	2.98	238.41	230.00
6	3	4	9773.00	8240.00	166.70	0	Spot (Block6, Row4, Column3)	449.64	418.00	119.88	0.03	0.27	205.00	206.08	205.00	21.79	0.00	0.11	100.00	100.00	0.00	213.00	244.64	347119.00	11.18	270.93	278.00
6	4	4	10068.00	8240.00	232.40	0	Spot (Block6, Row4, Column4)	235.10	229.00	26.24	0.01	0.11	204.00	204.25	204.00	19.12	0.00	0.09	59.00	32.00	0.00	25.00	31.10	365808.00	1.61	219.39	221.00
6	5	4	10364.00	8251.00	175.90	0	Spot (Block6, Row4, Column5)	234.12	230.00	27.05	0.01	0.12	204.00	206.25	204.00	18.97	0.00	0.09	58.00	37.00	0.00	26.00	30.12	202984.00	1.47	214.84	210.00
6	6	4	10667.00	8227.00	216.95	0	Spot (Block6, Row4, Column6)	258.59	263.00	25.62	0.01	0.10	207.00	208.47	207.00	18.34	0.00	0.09	87.00	68.00	0.00	56.00	51.59	348585.00	2.73	224.85	224.00
6	7	4	10963.00	8240.00	174.10	0	Spot (Block6, Row4, Column7)	351.72	309.00	201.91	0.06	0.57	213.00	214.40	213.00	19.66	0.00	0.09	98.00	89.00	0.00	96.00	138.72	297904.00	6.99	254.16	252.00
6	8	4	11269.00	8250.00	170.35	0	Spot (Block6, Row4, Column8)	259.11	256.50	27.23	0.00	0.11	210.00	211.66	210.00	19.96	0.00	0.09	86.00	59.00	0.00	46.50	49.11	209358.00	2.38	235.04	235.00
6	1	5	9180.00	8545.00	166.50	0	Spot (Block6, Row5, Column1)	307.49	303.00	37.84	0.01	0.12	202.00	202.65	202.00	18.88	0.00	0.09	98.00	94.00	0.00	101.00	105.49	236154.00	5.55	243.46	236.00
6	2	5	9490.00	8541.00	197.40	0	Spot (Block6, Row5, Column2)	234.45	230.00	20.51	0.01	0.09	203.00	204.54	203.00	20.04	0.00	0.10	66.00	28.00	0.00	27.00	31.45	258838.00	1.49	218.96	220.00
6	3	5	9770.00	8527.00	170.55	0	Spot (Block6, Row5, Column3)	297.98	296.00	39.23	0.00	0.13	206.00	207.11	206.00	20.53	0.00	0.10	98.00	92.00	0.00	90.00	91.98	242556.00	4.43	249.28	248.00
6	4	5	10067.00	8533.00	156.85	0	Spot (Block6, Row5, Column4)	270.04	277.00	28.64	0.01	0.11	211.00	212.40	211.00	21.53	0.00	0.10	87.00	66.00	0.00	66.00	59.04	182544.00	2.68	233.02	227.00
6	5	5	10372.00	8540.00	148.30	0	Spot (Block6, Row5, Column5)	710.11	682.50	222.62	0.02	0.31	212.00	214.90	212.00	21.74	0.01	0.10	100.00	100.00	0.00	470.50	498.11	424644.00	22.77	350.85	312.00
6	6	5	10694.00	8571.00	115.40	0	Spot (Block6, Row5, Column6)	262.71	271.50	31.01	0.01	0.12	211.00	213.96	211.00	19.46	0.01	0.09	82.00	59.00	0.00	60.50	51.71	91950.00	2.50	234.10	228.00
6	7	5	10972.00	8532.00	180.35	0	Spot (Block6, Row5, Column7)	279.49	285.00	30.06	0.01	0.11	213.00	216.05	213.00	20.93	0.01	0.10	88.00	77.00	0.00	72.00	66.49	254896.00	3.03	251.82	242.00
6	8	5	11276.00	8544.00	160.05	0	Spot (Block6, Row5, Column8)	441.43	395.00	138.28	0.05	0.31	212.00	215.16	212.00	22.15	0.01	0.10	99.00	98.00	0.00	183.00	229.43	312972.00	10.22	278.54	280.50
6	1	6	9198.00	8857.00	197.20	0	Spot (Block6, Row6, Column1)	260.83	267.00	31.07	0.01	0.12	202.00	202.10	202.00	18.65	0.00	0.09	84.00	71.00	0.00	65.00	58.83	288483.00	3.15	220.86	218.00
6	2	6	9493.00	8833.00	190.20	0	Spot (Block6, Row6, Column2)	261.08	266.00	24.72	0.01	0.09	204.00	205.24	204.00	21.81	0.00	0.11	91.00	65.00	0.00	62.00	57.08	266567.00	2.56	226.67	221.00
6	3	6	9765.00	8843.00	149.75	0	Spot (Block6, Row6, Column3)	497.13	465.00	168.31	0.03	0.34	204.00	205.15	204.00	21.63	0.00	0.11	100.00	100.00	0.00	261.00	293.13	304743.00	13.50	284.04	272.00
6	4	6	10067.00	8840.00	157.15	0	Spot (Block6, Row6, Column4)	279.01	284.00	23.32	0.01	0.08	206.00	206.90	206.00	19.57	0.00	0.09	97.00	88.00	0.00	78.00	73.01	190567.00	3.69	234.54	230.00
6	5	6	10373.00	8838.00	145.55	0	Spot (Block6, Row6, Column5)	717.71	695.00	236.34	0.01	0.33	209.00	211.46	209.00	21.12	0.01	0.10	100.00	100.00	0.00	486.00	508.71	414839.00	23.98	336.72	311.00
6	6	6	10673.00	8843.00	208.90	0	Spot (Block6, Row6, Column6)	238.08	234.00	22.40	0.01	0.09	208.00	209.58	208.00	17.27	0.00	0.08	65.00	36.00	0.00	26.00	30.08	296646.00	1.65	218.06	214.00
6	7	6	10967.00	8847.00	168.30	0	Spot (Block6, Row6, Column7)	368.03	377.00	81.15	0.01	0.22	206.00	208.43	206.00	20.56	0.01	0.10	99.00	97.00	0.00	171.00	162.03	291482.00	7.76	260.48	261.50
6	8	6	11285.00	8844.00	157.50	0	Spot (Block6, Row6, Column8)	391.97	361.00	109.47	0.04	0.28	212.00	215.60	212.00	23.49	0.01	0.11	99.00	98.00	0.00	149.00	179.97	265361.00	7.51	271.31	274.50
6	1	7	9177.00	9117.00	216.65	0	Spot (Block6, Row7, Column1)	256.47	258.00	26.45	0.00	0.10	194.00	195.07	194.00	22.26	0.00	0.11	93.00	71.00	0.00	64.00	62.47	345728.00	2.76	219.92	214.50
6	2	7	9438.00	9109.00	128.70	0	Spot (Block6, Row7, Column2)	217.44	218.00	9.21	0.00	0.04	198.00	197.39	198.00	20.34	0.00	0.10	47.00	1.00	0.00	20.00	19.44	96980.00	0.99	206.76	207.00
6	3	7	9811.00	9133.00	226.50	0	Spot (Block6, Row7, Column3)	216.87	215.00	16.88	0.00	0.08	200.00	200.34	200.00	17.95	0.00	0.09	44.00	14.00	0.00	15.00	16.87	319013.00	0.92	202.02	202.00
6	4	7	10062.00	9140.00	193.75	0	Spot (Block6, Row7, Column4)	228.09	224.00	24.10	0.01	0.11	198.00	198.18	198.00	14.98	0.00	0.08	72.00	43.00	0.00	26.00	30.09	242001.00	2.00	208.63	209.00
6	5	7	10382.00	9125.00	230.75	0	Spot (Block6, Row7, Column5)	244.36	241.00	29.51	0.01	0.12	201.00	201.76	201.00	18.47	0.00	0.09	78.00	54.00	0.00	40.00	43.36	374113.00	2.31	208.05	208.00
6	6	7	10669.00	9141.00	189.80	0	Spot (Block6, Row7, Column6)	268.81	274.00	27.08	0.01	0.10	202.00	202.53	202.00	16.54	0.00	0.08	95.00	85.00	0.00	72.00	66.81	271494.00	4.01	228.21	224.00
6	7	7	10961.00	9143.00	165.30	0	Spot (Block6, Row7, Column7)	329.88	301.00	80.59	0.04	0.24	203.00	204.65	203.00	19.23	0.00	0.09	97.00	91.00	0.00	98.00	126.88	249722.00	6.51	242.31	232.00
6	8	7	11273.00	9149.00	153.45	0	Spot (Block6, Row7, Column8)	320.65	317.00	29.20	0.00	0.09	207.00	210.86	207.00	23.02	0.01	0.11	99.00	97.00	0.00	110.00	113.65	207781.00	4.77	260.60	266.00
6	1	8	9163.00	9445.00	144.45	0	Spot (Block6, Row8, Column1)	2686.83	1883.00	3257.85	0.15	1.21	193.00	193.24	193.00	22.94	0.00	0.12	100.00	100.00	0.00	1690.00	2493.83	1531491.00	108.72	775.91	476.00
6	2	8	9455.00	9448.00	206.65	0	Spot (Block6, Row8, Column2)	218.99	217.00	19.45	0.00	0.09	193.00	193.61	193.00	20.97	0.00	0.11	57.00	17.00	0.00	24.00	25.99	266734.00	1.21	204.22	202.00
6	3	8	9772.00	9441.00	185.95	0	Spot (Block6, Row8, Column3)	261.61	262.00	40.12	0.00	0.15	197.00	196.69	197.00	16.86	0.00	0.09	88.00	68.00	0.00	65.00	64.61	254289.00	3.85	210.69	211.00
6	4	8	10079.00	9444.00	174.65	0	Spot (Block6, Row8, Column4)	227.42	227.00	19.88	0.00	0.09	196.00	195.01	196.00	17.01	0.00	0.09	74.00	42.00	0.00	31.00	31.42	194444.00	1.91	210.19	209.00
6	5	8	10384.00	9440.00	282.45	0	Spot (Block6, Row8, Column5)	211.61	210.00	18.54	0.00	0.09	196.00	196.20	196.00	16.30	0.00	0.08	43.00	14.00	0.00	14.00	15.61	494102.00	0.94	200.69	198.00
6	6	8	10670.00	9434.00	168.60	0	Spot (Block6, Row8, Column6)	290.39	290.00	29.61	0.00	0.10	202.00	203.06	202.00	18.88	0.00	0.09	99.00	95.00	0.00	88.00	88.39	228538.00	4.62	240.69	231.00
6	7	8	10977.00	9450.00	173.75	0	Spot (Block6, Row8, Column7)	271.83	278.00	32.40	0.01	0.12	203.00	204.90	203.00	19.59	0.00	0.10	92.00	77.00	0.00	75.00	68.83	229423.00	3.42	228.84	228.00
6	8	8	11272.00	9447.00	164.90	0	Spot (Block6, Row8, Column8)	333.23	322.00	48.18	0.01	0.14	206.00	208.22	206.00	20.50	0.00	0.10	98.00	97.00	0.00	116.00	127.23	248259.00	6.10	249.54	244.00
7	1	1	13679.00	7338.00	155.55	0	Spot (Block7, Row1, Column1)	1657.06	1484.00	855.74	0.05	0.52	128.00	131.35	128.00	17.74	0.01	0.14	100.00	100.00	0.00	1356.00	1529.06	1105261.00	85.98	472.07	371.00
7	2	1	13984.00	7327.00	185.70	0	Spot (Block7, Row1, Column2)	150.40	147.50	21.75	0.01	0.14	129.00	131.64	129.00	17.93	0.01	0.14	50.00	33.00	0.00	18.50	21.40	146187.00	1.05	139.56	136.00
7	3	1	14283.00	7322.00	148.80	0	Spot (Block7, Row1, Column3)	150.24	151.00	14.85	0.00	0.10	126.00	127.66	126.00	17.15	0.01	0.13	62.00	29.00	0.00	25.00	24.24	91046.00	1.32	145.72	144.00
7	4	1	14542.00	7331.00	155.65	0	Spot (Block7, Row1, Column4)	145.76	146.00	13.47	0.00	0.09	125.00	126.56	125.00	16.74	0.01	0.13	62.00	18.00	0.00	21.00	20.76	97074.00	1.15	135.14	135.50
7	5	1	14900.00	7351.00	205.75	0	Spot (Block7, Row1, Column5)	143.06	139.00	18.70	0.01	0.13	122.00	123.93	122.00	15.49	0.01	0.13	53.00	30.00	0.00	17.00	21.06	172526.00	1.23	131.57	129.00
7	6	1	15156.00	7328.00	213.35	0	Spot (Block7, Row1, Column6)	142.61	139.00	16.43	0.01	0.12	123.00	124.94	123.00	14.97	0.01	0.12	53.00	27.00	0.00	16.00	19.61	184679.00	1.18	131.34	129.00
7	7	1	15505.00	7327.00	227.50	0	Spot (Block7, Row1, Column7)	157.59	154.00	22.67	0.01	0.14	129.00	130.75	129.00	16.01	0.01	0.12	62.00	40.00	0.00	25.00	28.59	235758.00	1.68	138.88	134.00
7	8	1	15775.00	7340.00	147.00	-50	Spot (Block7, Row1, Column8)	144.63	144.00	14.38	0.00	0.10	134.00	136.61	134.00	15.89	0.01	0.12	41.00	7.00	0.00	10.00	10.63	85765.00	0.50	146.20	146.00
7	1	2	13674.00	7708.00	234.80	0	Spot (Block7, Row2, Column1)	141.86	140.00	17.22	0.01	0.12	127.00	128.59	127.00	15.06	0.01	0.12	43.00	19.00	0.00	13.00	14.86	225558.00	0.88	132.50	132.00
7	2	2	13959.00	7663.00	160.15	0	Spot (Block7, Row2, Column2)	144.14	144.00	18.20	0.00	0.13	127.00	127.55	127.00	13.47	0.00	0.11	58.00	23.00	0.00	17.00	17.14	102197.00	1.23	132.19	130.00
7	3	2	14269.00	7616.00	169.40	0	Spot (Block7, Row2, Column3)	145.44	144.00	16.47	0.00	0.11	126.00	127.75	126.00	13.34	0.01	0.10	61.00	32.00	0.00	18.00	19.44	116208.00	1.33	134.90	134.00
7	4	2	14582.00	7645.00	219.70	0	Spot (Block7, Row2, Column4)	143.02	138.00	17.66	0.02	0.12	125.00	127.05	125.00	16.23	0.01	0.13	43.00	25.00	0.00	13.00	18.02	197656.00	0.98	136.38	133.00
7	5	2	14869.00	7621.00	211.15	0	Spot (Block7, Row2, Column5)	157.14	159.00	15.72	0.01	0.10	124.00	125.50	124.00	16.12	0.01	0.13	83.00	55.00	0.00	35.00	33.14	200040.00	1.96	139.04	136.00
7	6	2	15161.00	7656.00	101.60	0	Spot (Block7, Row2, Column6)	154.06	162.00	24.39	0.02	0.16	125.00	126.25	125.00	13.67	0.00	0.11	63.00	56.00	0.00	37.00	29.06	40518.00	2.04	141.08	137.00
7	7	2	15474.00	7640.00	147.00	-50	Spot (Block7, Row2, Column7)	132.56	129.00	19.03	0.01	0.14	127.00	128.90	127.00	15.08	0.01	0.12	34.00	12.00	0.00	2.00	5.56	78608.00	0.24	136.07	135.00
7	8	2	15775.00	7640.00	147.00	-50	Spot (Block7, Row2, Column8)	129.15	128.00	10.94	0.00	0.08	131.00	133.76	131.00	17.53	0.01	0.13	5.00	0.00	0.00	-3.00	-1.85	76583.00	-0.26	132.29	131.00
7	1	3	13687.00	7962.00	195.75	0	Spot (Block7, Row3, Column1)	162.97	166.00	15.44	0.01	0.09	124.00	125.05	124.00	13.43	0.00	0.11	92.00	77.00	0.00	42.00	38.97	176005.00	2.82	138.65	139.00
7	2	3	14023.00	7937.00	212.35	0	Spot (Block7, Row3, Column2)	140.75	139.00	16.25	0.01	0.12	124.00	124.60	124.00	12.87	0.00	0.10	55.00	26.00	0.00	15.00	16.75	181000.00	1.25	128.40	127.00
7	3	3	14261.00	7957.00	192.40	0	Spot (Block7, Row3, Column3)	151.51	152.00	18.38	0.00	0.12	127.00	127.67	127.00	13.20	0.00	0.10	69.00	48.00	0.00	25.00	24.51	158179.00	1.81	135.76	132.00
7	4	3	14569.00	7933.00	166.65	0	Spot (Block7, Row3, Column4)	149.37	145.00	18.41	0.01	0.12	125.00	125.97	125.00	14.60	0.00	0.12	62.00	37.00	0.00	20.00	24.37	115161.00	1.60	135.70	131.00
7	5	3	14924.00	7946.00	154.40	0	Spot (Block7, Row3, Column5)	156.30	158.00	14.38	0.00	0.09	126.00	126.75	126.00	14.37	0.00	0.11	82.00	56.00	0.00	32.00	30.30	103002.00	2.06	139.62	138.00
7	6	3	15173.00	7946.00	189.25	0	Spot (Block7, Row3, Column6)	147.88	147.00	13.74	0.00	0.09	125.00	125.31	125.00	13.53	0.00	0.11	69.00	38.00	0.00	22.00	22.88	149803.00	1.67	136.19	135.00
7	7	3	15431.00	7949.00	178.55	0	Spot (Block7, Row3, Column7)	135.31	135.00	14.74	0.00	0.11	123.00	123.80	123.00	14.40	0.00	0.12	41.00	11.00	0.00	12.00	12.31	120697.00	0.80	132.29	131.00
7	8	3	15775.00	7940.00	147.00	-50	Spot (Block7, Row3, Column8)	139.69	137.00	14.42	0.01	0.10	125.00	126.59	125.00	15.87	0.01	0.13	38.00	17.00	0.00	12.00	14.69	82834.00	0.83	132.49	129.00
7	1	4	13711.00	8205.00	220.85	0	Spot (Block7, Row4, Column1)	155.50	159.00	21.05	0.01	0.14	123.00	125.47	123.00	17.21	0.01	0.14	71.00	52.00	0.00	36.00	32.50	217227.00	1.74	133.13	131.00
7	2	4	13994.00	8227.00	221.00	0	Spot (Block7, Row4, Column2)	141.89	139.00	16.42	0.01	0.12	124.00	126.02	124.00	18.08	0.01	0.14	42.00	16.00	0.00	15.00	17.89	198641.00	0.88	128.12	126.00
7	3	4	14274.00	8252.00	242.35	0	Spot (Block7, Row4, Column3)	165.93	170.50	26.73	0.01	0.16	128.00	129.81	128.00	17.51	0.01	0.13	75.00	57.00	0.00	42.50	37.93	281422.00	2.06	133.66	132.00
7	4	4	14574.00	8241.00	147.00	-50	Spot (Block7, Row4, Column4)	134.85	131.00	16.03	0.01	0.12	126.00	127.48	126.00	16.22	0.01	0.13	29.00	11.00	0.00	5.00	8.85	79562.00	0.45	133.03	130.00
7	5	4	14900.00	8265.00	155.30	0	Spot (Block7, Row4, Column5)	150.11	149.00	22.04	0.00	0.15	127.00	128.01	127.00	15.10	0.00	0.12	57.00	42.00	0.00	22.00	23.11	100125.00	1.46	137.59	135.00
7	6	4	15182.00	8231.00	200.60	0	Spot (Block7, Row4, Column6)	155.99	159.00	16.79	0.01	0.11	125.00	125.32	125.00	14.47	0.00	0.12	79.00	59.00	0.00	34.00	30.99	178135.00	2.12	134.51	132.00
7	7	4	15484.00	8232.00	215.90	0	Spot (Block7, Row4, Column7)	144.38	143.00	17.04	0.00	0.12	122.00	123.12	122.00	14.79	0.00	0.12	63.00	34.00	0.00	21.00	22.38	192461.00	1.44	130.45	128.50
7	8	4	15778.00	8229.00	221.90	0	Spot (Block7, Row4, Column8)	156.25	158.00	18.91	0.00	0.12	125.00	126.67	125.00	15.31	0.01	0.12	74.00	54.00	0.00	33.00	31.25	220625.00	1.93	135.22	129.00
7	1	5	13717.00	8560.00	125.90	0	Spot (Block7, Row5, Column1)	156.73	158.00	20.05	0.00	0.13	129.00	130.61	129.00	17.08	0.01	0.13	62.00	39.00	0.00	29.00	27.73	65826.00	1.53	139.02	135.50
7	2	5	13954.00	8566.00	156.25	0	Spot (Block7, Row5, Column2)	145.61	145.00	13.89	0.00	0.10	128.00	129.61	128.00	17.46	0.01	0.13	45.00	14.00	0.00	17.00	17.61	97993.00	0.92	137.48	134.00
7	3	5	14273.00	8541.00	147.00	-50	Spot (Block7, Row5, Column3)	140.32	140.00	14.83	0.00	0.11	128.00	130.39	128.00	16.63	0.01	0.13	36.00	3.00	0.00	12.00	12.32	82366.00	0.60	139.93	139.00
7	4	5	14574.00	8541.00	147.00	-50	Spot (Block7, Row5, Column4)	148.37	152.00	19.24	0.01	0.13	129.00	131.23	129.00	16.85	0.01	0.13	56.00	28.00	0.00	23.00	19.37	87540.00	1.02	137.62	135.00
7	5	5	14876.00	8528.00	218.70	0	Spot (Block7, Row5, Column5)	163.41	165.00	27.79	0.00	0.17	125.00	127.36	125.00	16.49	0.01	0.13	74.00	58.00	0.00	40.00	38.41	224200.00	2.19	131.53	129.00
7	6	5	15174.00	8540.00	147.00	-50	Spot (Block7, Row5, Column6)	133.53	128.00	19.57	0.02	0.15	125.00	126.13	125.00	15.08	0.00	0.12	27.00	18.00	0.00	3.00	8.53	78517.00	0.49	127.99	127.00
7	7	5	15463.00	8519.00	213.05	0	Spot (Block7, Row5, Column7)	151.49	151.00	17.90	0.00	0.12	127.00	127.84	127.00	14.43	0.00	0.11	67.00	41.00	0.00	24.00	24.49	196181.00	1.64	139.62	137.00
7	8	5	15748.00	8521.00	138.35	0	Spot (Block7, Row5, Column8)	163.11	166.00	15.34	0.01	0.09	131.00	132.31	131.00	15.62	0.00	0.12	81.00	57.00	0.00	35.00	32.11	84817.00	1.97	149.23	148.00
7	1	6	13695.00	8827.00	182.80	0	Spot (Block7, Row6, Column1)	142.71	140.00	15.28	0.01	0.11	127.00	128.22	127.00	14.79	0.00	0.12	46.00	21.00	0.00	13.00	15.71	133579.00	0.98	135.83	132.00
7	2	6	13985.00	8851.00	186.75	0	Spot (Block7, Row6, Column2)	150.25	150.00	16.29	0.00	0.11	126.00	126.64	126.00	14.64	0.00	0.12	68.00	39.00	0.00	24.00	24.25	146944.00	1.61	138.19	135.00
7	3	6	14262.00	8866.00	233.75	0	Spot (Block7, Row6, Column3)	146.31	144.00	19.29	0.01	0.13	128.00	128.90	128.00	15.70	0.00	0.12	50.00	29.00	0.00	16.00	18.31	229409.00	1.11	135.27	132.50
7	4	6	14625.00	8867.00	146.55	0	Spot (Block7, Row6, Column4)	154.96	159.00	19.32	0.01	0.12	129.00	131.07	129.00	16.11	0.01	0.12	66.00	46.00	0.00	30.00	25.96	90651.00	1.48	141.25	136.00
7	5	6	14852.00	8859.00	181.75	0	Spot (Block7, Row6, Column5)	168.64	167.00	23.43	0.00	0.14	127.00	128.63	127.00	15.29	0.01	0.12	83.00	64.00	0.00	40.00	41.64	156501.00	2.62	146.18	144.00
7	6	6	15174.00	8840.00	147.00	-50	Spot (Block7, Row6, Column6)	142.64	142.00	12.74	0.00	0.09	126.00	128.43	126.00	16.31	0.01	0.13	47.00	13.00	0.00	16.00	16.64	83870.00	0.87	144.97	147.00
7	7	6	15474.00	8840.00	147.00	-50	Spot (Block7, Row6, Column7)	140.97	135.00	19.82	0.02	0.14	130.00	131.31	130.00	15.90	0.00	0.12	31.00	20.00	0.00	5.00	10.97	83316.00	0.61	144.28	140.00
7	8	6	15774.00	8852.00	253.65	0	Spot (Block7, Row6, Column8)	144.17	144.00	13.73	0.00	0.10	130.00	131.96	130.00	16.41	0.01	0.12	44.00	9.00	0.00	14.00	14.17	268583.00	0.74	133.76	132.00
7	1	7	13663.00	9136.00	203.25	0	Spot (Block7, Row7, Column1)	147.44	145.00	18.54	0.01	0.13	126.00	129.05	126.00	18.44	0.01	0.14	50.00	25.00	0.00	19.00	21.44	172952.00	1.00	134.16	131.00
7	2	7	13973.00	9141.00	147.00	-50	Spot (Block7, Row7, Column2)	138.18	137.00	12.87	0.00	0.09	124.00	126.32	124.00	16.57	0.01	0.13	38.00	9.00	0.00	13.00	14.18	81109.00	0.72	137.66	136.50
7	3	7	14273.00	9141.00	147.00	-50	Spot (Block7, Row7, Column3)	138.55	132.00	21.57	0.02	0.16	126.00	126.89	126.00	15.40	0.00	0.12	38.00	27.00	0.00	6.00	12.55	81331.00	0.76	142.30	136.00
7	4	7	14560.00	9133.00	187.75	0	Spot (Block7, Row7, Column4)	147.14	144.00	18.25	0.01	0.12	128.00	129.35	128.00	14.62	0.00	0.11	53.00	29.00	0.00	16.00	19.14	146113.00	1.22	141.60	140.00
7	5	7	14858.00	9168.00	105.90	0	Spot (Block7, Row7, Column5)	153.06	155.00	15.20	0.01	0.10	126.00	126.69	126.00	13.26	0.00	0.10	77.00	54.00	0.00	29.00	27.06	44388.00	1.99	141.88	140.00
7	6	7	15151.00	9116.00	172.15	0	Spot (Block7, Row7, Column6)	147.31	146.00	17.09	0.00	0.12	127.00	129.12	127.00	14.55	0.01	0.11	57.00	32.00	0.00	19.00	20.31	121381.00	1.25	136.37	134.50
7	7	7	15433.00	9126.00	165.60	0	Spot (Block7, Row7, Column7)	157.38	156.00	18.34	0.00	0.12	128.00	129.71	128.00	15.06	0.01	0.12	77.00	46.00	0.00	28.00	29.38	119612.00	1.84	145.37	137.50
7	8	7	15775.00	9140.00	147.00	-50	Spot (Block7, Row7, Column8)	127.95	128.00	7.96	0.00	0.06	127.00	129.73	127.00	16.32	0.01	0.13	2.00	0.00	0.00	1.00	0.95	75874.00	-0.11	125.23	124.00
7	1	8	13671.00	9442.00	143.60	0	Spot (Block7, Row8, Column1)	2579.73	2091.00	2672.05	0.09	1.04	127.00	131.32	127.00	21.62	0.01	0.16	100.00	100.00	0.00	1964.00	2452.73	1434330.00	113.27	654.82	486.50
7	2	8	13973.00	9441.00	147.00	-50	Spot (Block7, Row8, Column2)	136.40	134.00	19.00	0.01	0.14	125.00	127.71	125.00	17.82	0.01	0.14	35.00	12.00	0.00	9.00	11.40	80069.00	0.49	142.01	145.50
7	3	8	14270.00	9450.00	277.00	0	Spot (Block7, Row8, Column3)	133.71	134.00	15.70	0.00	0.12	125.00	126.88	125.00	15.48	0.01	0.12	32.00	8.00	0.00	9.00	8.71	299514.00	0.44	125.75	123.00
7	4	8	14541.00	9443.00	173.25	0	Spot (Block7, Row8, Column4)	148.81	148.00	18.17	0.00	0.12	126.00	127.77	126.00	14.23	0.01	0.11	63.00	39.00	0.00	22.00	22.81	124406.00	1.48	140.18	138.00
7	5	8	14847.00	9410.00	210.00	0	Spot (Block7, Row8, Column5)	148.89	147.00	21.16	0.01	0.14	127.00	127.99	127.00	13.31	0.00	0.10	59.00	41.00	0.00	20.00	21.89	186411.00	1.57	133.24	131.50
7	6	8	15178.00	9425.00	247.85	0	Spot (Block7, Row8, Column6)	153.90	153.00	17.73	0.00	0.12	128.00	129.43	128.00	14.79	0.00	0.11	69.00	43.00	0.00	25.00	25.90	272873.00	1.65	136.92	135.00
7	7	8	15459.00	9443.00	212.80	0	Spot (Block7, Row8, Column7)	155.58	158.00	16.46	0.01	0.11	129.00	131.20	129.00	14.61	0.01	0.11	76.00	47.00	0.00	29.00	26.58	201162.00	1.67	139.31	138.00
7	8	8	15766.00	9439.00	157.10	0	Spot (Block7, Row8, Column8)	244.76	239.50	40.27	0.01	0.16	130.00	131.81	130.00	16.34	0.01	0.12	99.00	98.00	0.00	109.50	114.76	167413.00	6.91	174.88	182.00
8	1	1	18179.00	7339.00	154.30	0	Spot (Block8, Row1, Column1)	1720.79	1578.00	773.26	0.04	0.45	154.00	154.21	154.00	19.82	0.00	0.13	100.00	100.00	0.00	1424.00	1566.79	1132277.00	79.03	479.88	378.00
8	2	1	18481.00	7342.00	147.00	-50	Spot (Block8, Row1, Column2)	169.83	170.00	17.84	0.00	0.11	150.00	150.44	150.00	17.91	0.00	0.12	54.00	18.00	0.00	20.00	19.83	100369.00	1.08	164.25	162.00
8	3	1	18816.00	7324.00	183.95	0	Spot (Block8, Row1, Column3)	168.42	170.00	13.98	0.00	0.08	147.00	148.03	147.00	16.59	0.00	0.11	67.00	19.00	0.00	23.00	21.42	160842.00	1.23	158.96	162.00
8	4	1	19086.00	7350.00	227.00	0	Spot (Block8, Row1, Column4)	162.12	164.00	16.55	0.01	0.10	142.00	144.52	142.00	16.64	0.01	0.12	59.00	22.00	0.00	22.00	20.12	239777.00	1.06	147.63	145.00
8	5	1	19357.00	7326.00	200.85	0	Spot (Block8, Row1, Column5)	166.88	168.00	20.72	0.00	0.12	135.00	137.54	135.00	15.70	0.01	0.11	77.00	52.00	0.00	33.00	31.88	190911.00	1.87	148.93	145.00
8	6	1	19682.00	7341.00	147.00	-50	Spot (Block8, Row1, Column6)	159.22	163.00	24.99	0.01	0.16	134.00	136.12	134.00	16.33	0.01	0.12	69.00	43.00	0.00	29.00	25.22	94259.00	1.41	154.95	155.00
8	7	1	19990.00	7329.00	213.95	0	Spot (Block8, Row1, Column7)	156.73	158.00	17.80	0.00	0.11	129.00	130.79	129.00	15.74	0.01	0.12	70.00	45.00	0.00	29.00	27.73	204689.00	1.65	139.12	135.00
8	8	1	20337.00	7303.00	128.45	0	Spot (Block8, Row1, Column8)	153.90	154.00	11.67	0.00	0.08	131.00	131.49	131.00	14.10	0.00	0.11	74.00	36.00	0.00	23.00	22.90	68332.00	1.59	138.51	138.00
8	1	2	18174.00	7666.00	209.85	0	Spot (Block8, Row2, Column1)	174.54	175.00	12.19	0.00	0.07	144.00	145.61	144.00	19.07	0.00	0.13	84.00	24.00	0.00	31.00	30.54	219224.00	1.52	157.21	161.00
8	2	2	18481.00	7642.00	147.00	-50	Spot (Block8, Row2, Column2)	165.61	168.00	11.97	0.01	0.07	145.00	146.87	145.00	18.69	0.01	0.13	66.00	2.00	0.00	23.00	20.61	97709.00	1.00	157.23	161.00
8	3	2	18810.00	7644.00	183.10	0	Spot (Block8, Row2, Column3)	184.42	186.00	16.33	0.00	0.09	146.00	147.09	146.00	17.60	0.00	0.12	88.00	61.00	0.00	40.00	38.42	174645.00	2.12	159.28	160.50
8	4	2	19072.00	7638.00	202.10	0	Spot (Block8, Row2, Column4)	162.16	164.50	15.23	0.01	0.09	139.00	141.83	139.00	17.14	0.01	0.12	67.00	22.00	0.00	25.50	23.16	187458.00	1.19	153.88	156.00
8	5	2	19389.00	7631.00	213.35	0	Spot (Block8, Row2, Column5)	181.82	184.00	19.16	0.01	0.11	136.00	137.51	136.00	15.36	0.00	0.11	92.00	81.00	0.00	48.00	45.82	236363.00	2.88	150.38	150.00
8	6	2	19682.00	7641.00	147.00	-50	Spot (Block8, Row2, Column6)	143.01	138.00	16.06	0.02	0.11	136.00	137.80	136.00	16.32	0.01	0.12	28.00	7.00	0.00	2.00	7.01	84664.00	0.32	140.53	140.00
8	7	2	20013.00	7651.00	232.50	0	Spot (Block8, Row2, Column7)	142.69	139.00	15.50	0.01	0.11	130.00	131.18	130.00	13.66	0.00	0.10	41.00	21.00	0.00	9.00	12.69	221169.00	0.84	134.99	133.00
8	8	2	20282.00	7640.00	147.00	-50	Spot (Block8, Row2, Column8)	142.06	141.00	14.85	0.00	0.10	131.00	131.97	131.00	13.21	0.00	0.10	39.00	18.00	0.00	10.00	11.06	83532.00	0.76	144.13	148.00
8	1	3	18183.00	7951.00	165.35	0	Spot (Block8, Row3, Column1)	182.07	182.00	12.91	0.00	0.07	140.00	141.87	140.00	16.95	0.01	0.12	96.00	75.00	0.00	42.00	42.07	137828.00	2.37	155.41	154.00
8	2	3	18481.00	7942.00	147.00	-50	Spot (Block8, Row3, Column2)	152.76	154.00	20.85	0.00	0.14	141.00	144.59	141.00	18.89	0.01	0.13	42.00	11.00	0.00	13.00	11.76	90283.00	0.43	163.42	166.00
8	3	3	18808.00	7910.00	146.35	0	Spot (Block8, Row3, Column3)	162.95	165.00	13.95	0.01	0.09	142.00	143.57	142.00	17.99	0.00	0.13	63.00	13.00	0.00	23.00	20.95	95002.00	1.08	150.39	150.00
8	4	3	19084.00	7929.00	145.50	0	Spot (Block8, Row3, Column4)	175.94	178.00	14.64	0.01	0.08	137.00	139.56	137.00	16.74	0.01	0.12	91.00	71.00	0.00	41.00	38.94	101870.00	2.17	155.21	155.00
8	5	3	19358.00	7939.00	194.20	0	Spot (Block8, Row3, Column5)	174.52	179.00	19.80	0.01	0.11	137.00	138.93	137.00	16.11	0.01	0.12	81.00	65.00	0.00	42.00	37.52	186216.00	2.21	153.63	147.00
8	6	3	19669.00	7897.00	223.60	0	Spot (Block8, Row3, Column6)	153.29	153.00	13.79	0.00	0.09	134.00	136.82	134.00	15.70	0.01	0.11	59.00	20.00	0.00	19.00	19.29	219210.00	1.05	148.57	147.00
8	7	3	20002.00	7908.00	162.05	0	Spot (Block8, Row3, Column7)	142.84	142.00	9.69	0.00	0.07	130.00	131.84	130.00	13.39	0.01	0.10	42.00	10.00	0.00	12.00	12.84	103560.00	0.82	138.85	138.00
8	8	3	20272.00	8022.00	156.15	0	Spot (Block8, Row3, Column8)	161.22	163.00	13.27	0.00	0.08	130.00	132.06	130.00	14.37	0.01	0.11	87.00	61.00	0.00	33.00	31.22	108337.00	2.03	144.90	141.00
8	1	4	18187.00	8245.00	187.45	0	Spot (Block8, Row4, Column1)	165.30	169.00	17.50	0.01	0.11	138.00	139.90	138.00	15.03	0.01	0.11	74.00	50.00	0.00	31.00	27.30	163649.00	1.69	147.40	147.00
8	2	4	18475.00	8239.00	226.85	0	Spot (Block8, Row4, Column2)	155.82	158.00	15.46	0.01	0.10	135.00	139.02	135.00	16.77	0.01	0.12	62.00	23.00	0.00	23.00	20.82	229990.00	1.00	141.87	140.50
8	3	4	18777.00	8243.00	188.80	0	Spot (Block8, Row4, Column3)	200.35	201.00	22.65	0.00	0.11	137.00	139.73	137.00	16.76	0.01	0.12	95.00	91.00	0.00	64.00	63.35	203153.00	3.62	163.53	165.00
8	4	4	19080.00	8241.00	206.40	0	Spot (Block8, Row4, Column4)	161.84	163.00	11.80	0.00	0.07	136.00	137.90	136.00	16.14	0.01	0.12	76.00	31.00	0.00	27.00	25.84	196316.00	1.48	149.81	147.00
8	5	4	19364.00	8246.00	179.55	0	Spot (Block8, Row4, Column5)	157.40	159.00	12.80	0.00	0.08	139.00	140.43	139.00	14.91	0.00	0.11	64.00	19.00	0.00	20.00	18.40	142293.00	1.14	147.83	147.00
8	6	4	19667.00	8230.00	227.75	0	Spot (Block8, Row4, Column6)	175.09	177.00	14.84	0.00	0.08	135.00	137.29	135.00	16.28	0.01	0.12	92.00	72.00	0.00	42.00	40.09	261241.00	2.32	149.06	148.00
8	7	4	19996.00	8242.00	176.00	0	Spot (Block8, Row4, Column7)	161.81	165.00	17.73	0.01	0.11	131.00	133.34	131.00	14.65	0.01	0.11	78.00	59.00	0.00	34.00	30.81	139804.00	1.94	145.03	143.00
8	8	4	20285.00	8252.00	148.00	0	Spot (Block8, Row4, Column8)	168.52	169.00	13.57	0.00	0.08	131.00	133.59	131.00	15.90	0.01	0.12	94.00	66.00	0.00	38.00	37.52	100606.00	2.20	152.25	150.00
8	1	5	18170.00	8543.00	192.65	0	Spot (Block8, Row5, Column1)	182.98	184.00	18.61	0.00	0.10	137.00	139.14	137.00	15.04	0.01	0.11	93.00	81.00	0.00	47.00	45.98	192493.00	2.91	155.32	157.00
8	2	5	18455.00	8548.00	185.15	0	Spot (Block8, Row5, Column2)	157.91	159.00	16.38	0.00	0.10	135.00	137.20	135.00	14.77	0.01	0.11	65.00	38.00	0.00	24.00	22.91	152227.00	1.40	142.21	141.00
8	3	5	18780.00	8537.00	229.00	0	Spot (Block8, Row5, Column3)	157.90	159.00	15.45	0.00	0.10	134.00	136.62	134.00	15.23	0.01	0.11	70.00	37.00	0.00	25.00	23.90	238436.00	1.40	143.36	141.00
8	4	5	19081.00	8541.00	147.00	-50	Spot (Block8, Row5, Column4)	147.67	149.50	14.26	0.01	0.10	139.00	140.29	139.00	15.90	0.00	0.11	39.00	3.00	0.00	10.50	8.67	87126.00	0.46	155.41	157.00
8	5	5	19393.00	8524.00	171.70	0	Spot (Block8, Row5, Column5)	192.34	192.00	16.84	0.00	0.09	140.00	141.60	140.00	15.30	0.00	0.11	97.00	93.00	0.00	52.00	52.34	158106.00	3.32	165.90	171.00
8	6	5	19675.00	8530.00	206.00	0	Spot (Block8, Row5, Column6)	154.44	155.00	15.64	0.00	0.10	136.00	137.24	136.00	14.90	0.00	0.11	56.00	26.00	0.00	19.00	18.44	186097.00	1.15	141.44	141.00
8	7	5	20044.00	8583.00	187.05	0	Spot (Block8, Row5, Column7)	148.03	144.00	15.71	0.01	0.11	133.00	134.11	133.00	13.86	0.00	0.10	46.00	27.00	0.00	11.00	15.03	145514.00	1.00	141.87	140.00
8	8	5	20293.00	8551.00	216.00	0	Spot (Block8, Row5, Column8)	170.28	173.00	17.97	0.01	0.11	132.00	132.87	132.00	13.45	0.00	0.10	87.00	76.00	0.00	41.00	38.28	226644.00	2.78	146.34	142.00
8	1	6	18203.00	8881.00	155.85	0	Spot (Block8, Row6, Column1)	165.49	166.00	13.14	0.00	0.08	141.00	142.27	141.00	15.18	0.00	0.11	75.00	33.00	0.00	25.00	24.49	110876.00	1.53	149.51	149.00
8	2	6	18447.00	8842.00	226.05	0	Spot (Block8, Row6, Column2)	158.93	160.00	15.06	0.00	0.09	139.00	141.72	139.00	16.44	0.01	0.12	59.00	24.00	0.00	21.00	19.93	233305.00	1.05	150.43	149.00
8	3	6	18757.00	8866.00	228.85	0	Spot (Block8, Row6, Column3)	161.17	162.00	19.84	0.00	0.12	136.00	139.03	136.00	17.48	0.01	0.13	66.00	33.00	0.00	26.00	25.17	242396.00	1.27	145.77	139.50
8	4	6	19075.00	8872.00	165.90	0	Spot (Block8, Row6, Column4)	167.37	168.00	17.95	0.00	0.11	134.00	135.64	134.00	14.27	0.01	0.11	84.00	63.00	0.00	34.00	33.37	128039.00	2.22	147.06	146.50
8	5	6	19373.00	8845.00	189.85	0	Spot (Block8, Row6, Column5)	169.14	172.00	18.42	0.01	0.11	139.00	140.69	139.00	15.92	0.01	0.11	74.00	51.00	0.00	33.00	30.14	171173.00	1.79	150.03	145.50
8	6	6	19682.00	8841.00	147.00	-50	Spot (Block8, Row6, Column6)	156.21	159.00	15.79	0.01	0.10	133.00	135.11	133.00	18.50	0.01	0.14	65.00	19.00	0.00	26.00	23.21	92163.00	1.14	143.46	142.00
8	7	6	20004.00	8860.00	198.40	0	Spot (Block8, Row6, Column7)	146.04	144.00	14.53	0.01	0.10	129.00	130.87	129.00	17.13	0.01	0.13	43.00	15.00	0.00	15.00	17.04	162105.00	0.89	137.17	134.50
8	8	6	20284.00	8816.00	192.20	0	Spot (Block8, Row6, Column8)	144.36	143.00	16.17	0.00	0.11	129.00	130.46	129.00	13.38	0.00	0.10	50.00	15.00	0.00	14.00	15.36	150567.00	1.04	132.17	132.00
8	1	7	18194.00	9115.00	194.50	0	Spot (Block8, Row7, Column1)	164.61	165.00	15.40	0.00	0.09	141.00	143.38	141.00	17.90	0.01	0.12	64.00	25.00	0.00	24.00	23.61	176622.00	1.19	154.30	153.00
8	2	7	18481.00	9142.00	147.00	-50	Spot (Block8, Row7, Column2)	148.69	156.00	18.92	0.02	0.13	140.00	142.43	140.00	17.37	0.01	0.12	42.00	4.00	0.00	16.00	8.69	87874.00	0.36	150.08	153.00
8	3	7	18781.00	9141.00	147.00	-50	Spot (Block8, Row7, Column3)	149.05	146.00	15.64	0.01	0.10	138.00	140.84	138.00	17.85	0.01	0.13	26.00	11.00	0.00	8.00	11.05	87938.00	0.46	154.55	153.00
8	4	7	19081.00	9141.00	147.00	-50	Spot (Block8, Row7, Column4)	147.14	146.00	11.42	0.00	0.08	134.00	136.21	134.00	16.19	0.01	0.12	37.00	4.00	0.00	12.00	13.14	86664.00	0.68	139.18	138.00
8	5	7	19382.00	9141.00	147.00	-50	Spot (Block8, Row7, Column5)	148.50	148.00	12.39	0.00	0.08	134.00	135.96	134.00	15.72	0.01	0.12	45.00	9.00	0.00	14.00	14.50	87616.00	0.80	148.63	146.00
8	6	7	19671.00	9167.00	170.85	0	Spot (Block8, Row7, Column6)	155.24	157.50	17.71	0.01	0.11	130.00	131.17	130.00	15.26	0.00	0.12	68.00	44.00	0.00	27.50	25.24	126369.00	1.58	143.22	142.50
8	7	7	19985.00	9140.00	173.50	0	Spot (Block8, Row7, Column7)	159.79	161.00	16.35	0.00	0.10	127.00	127.55	127.00	13.33	0.00	0.10	85.00	68.00	0.00	34.00	32.79	135025.00	2.42	142.53	142.00
8	8	7	20276.00	9137.00	193.80	0	Spot (Block8, Row7, Column8)	188.66	194.00	24.83	0.01	0.13	126.00	126.53	126.00	13.05	0.00	0.10	94.00	88.00	0.00	68.00	62.66	199227.00	4.76	149.01	146.00
8	1	8	18173.00	9438.00	143.50	0	Spot (Block8, Row8, Column1)	2662.74	2089.00	2211.82	0.11	0.83	138.00	142.77	138.00	24.88	0.01	0.17	100.00	100.00	0.00	1951.00	2524.74	1480484.00	101.30	801.33	480.00
8	2	8	18498.00	9407.00	198.40	0	Spot (Block8, Row8, Column2)	154.49	156.00	16.43	0.00	0.11	137.00	139.33	137.00	17.65	0.01	0.13	51.00	14.00	0.00	19.00	17.49	172725.00	0.86	142.31	139.00
8	3	8	18752.00	9436.00	198.40	0	Spot (Block8, Row8, Column3)	163.14	163.00	16.69	0.00	0.10	135.00	137.20	135.00	16.20	0.01	0.12	70.00	39.00	0.00	28.00	28.14	182066.00	1.60	147.35	147.00
8	4	8	19081.00	9441.00	147.00	-50	Spot (Block8, Row8, Column4)	149.71	148.00	16.42	0.00	0.11	134.00	136.23	134.00	16.50	0.01	0.12	45.00	15.00	0.00	14.00	15.71	88331.00	0.82	144.57	143.50
8	5	8	19401.00	9473.00	203.25	0	Spot (Block8, Row8, Column5)	153.19	156.00	18.14	0.01	0.12	129.00	131.24	129.00	14.14	0.01	0.11	72.00	44.00	0.00	27.00	24.19	179539.00	1.55	145.12	146.00
8	6	8	19678.00	9421.00	196.15	0	Spot (Block8, Row8, Column6)	148.74	153.00	18.84	0.01	0.13	126.00	126.89	126.00	12.99	0.00	0.10	68.00	52.00	0.00	27.00	22.74	161677.00	1.68	135.28	132.00
8	7	8	19977.00	9417.00	204.70	0	Spot (Block8, Row8, Column7)	147.13	141.00	25.82	0.02	0.18	125.00	125.77	125.00	13.62	0.00	0.11	54.00	37.00	0.00	16.00	22.13	174205.00	1.57	137.99	136.00
8	8	8	20263.00	9440.00	166.35	0	Spot (Block8, Row8, Column8)	239.22	237.50	38.86	0.00	0.16	126.00	127.12	126.00	13.89	0.00	0.11	99.00	98.00	0.00	111.50	113.22	183723.00	8.07	162.46	165.00
9	1	1	4676.00	11842.00	147.05	0	Spot (Block9, Row1, Column1)	2122.45	2066.00	924.92	0.01	0.44	171.00	169.97	171.00	21.63	0.00	0.13	100.00	100.00	0.00	1895.00	1951.45	1252244.00	90.29	707.45	539.00
9	2	1	4974.00	11842.00	178.05	0	Spot (Block9, Row1, Column2)	255.00	263.00	37.19	0.01	0.15	164.00	163.26	164.00	21.86	0.00	0.13	99.00	87.00	0.00	99.00	91.00	227204.00	4.20	195.09	195.00
9	3	1	5297.00	11844.00	202.40	0	Spot (Block9, Row1, Column3)	219.48	212.00	31.40	0.02	0.14	162.00	160.41	162.00	18.28	0.00	0.11	94.00	72.00	0.00	50.00	57.48	255473.00	3.23	179.44	181.00
9	4	1	5568.00	11852.00	188.90	0	Spot (Block9, Row1, Column4)	227.05	222.50	32.50	0.01	0.14	164.00	162.86	164.00	16.03	0.00	0.10	95.00	81.00	0.00	58.50	63.05	228866.00	4.01	182.56	185.00
9	5	1	5874.00	11841.00	150.45	0	Spot (Block9, Row1, Column5)	481.36	445.50	212.71	0.03	0.44	167.00	165.25	167.00	16.69	0.00	0.10	100.00	100.00	0.00	278.50	314.36	298442.00	18.94	239.05	227.00
9	6	1	6179.00	11842.00	163.60	0	Spot (Block9, Row1, Column6)	372.15	353.00	101.36	0.02	0.27	171.00	169.42	171.00	19.10	0.00	0.11	99.00	98.00	0.00	182.00	201.15	275766.00	10.61	226.82	216.00
9	7	1	6480.00	11841.00	154.50	0	Spot (Block9, Row1, Column7)	1254.75	1106.00	665.98	0.05	0.53	172.00	171.79	172.00	20.58	0.00	0.12	100.00	100.00	0.00	934.00	1082.75	823115.00	52.63	367.51	337.50
9	8	1	6789.00	11846.00	199.35	0	Spot (Block9, Row1, Column8)	197.06	196.00	14.52	0.00	0.07	174.00	172.68	174.00	18.13	0.00	0.11	60.00	20.00	0.00	22.00	23.06	220909.00	1.34	181.54	182.00
9	1	2	4676.00	12145.00	147.00	-50	Spot (Block9, Row2, Column1)	167.16	168.00	12.79	0.00	0.08	163.00	161.31	163.00	20.31	0.00	0.13	7.00	0.00	0.00	5.00	4.16	98460.00	0.29	168.63	169.00
9	2	2	4974.00	12142.00	128.70	0	Spot (Block9, Row2, Column2)	258.14	261.00	34.32	0.00	0.13	157.00	155.31	157.00	17.24	0.00	0.11	100.00	98.00	0.00	104.00	101.14	114873.00	5.96	195.75	193.00
9	3	2	5280.00	12136.00	237.35	0	Spot (Block9, Row2, Column3)	181.67	184.00	16.00	0.01	0.09	160.00	158.55	160.00	16.77	0.00	0.11	68.00	24.00	0.00	24.00	21.67	294480.00	1.38	161.53	164.00
9	4	2	5571.00	12128.00	199.65	0	Spot (Block9, Row2, Column4)	209.51	209.00	19.30	0.00	0.09	165.00	164.54	165.00	15.55	0.00	0.09	93.00	75.00	0.00	44.00	44.51	236745.00	2.89	181.61	183.50
9	5	2	5872.00	12144.00	205.95	0	Spot (Block9, Row2, Column5)	195.22	197.00	15.39	0.00	0.08	166.00	166.27	166.00	18.63	0.00	0.11	78.00	31.00	0.00	31.00	29.22	235830.00	1.55	174.53	174.50
9	6	2	6158.00	12136.00	216.70	0	Spot (Block9, Row2, Column6)	192.23	193.00	16.72	0.00	0.09	168.00	167.01	168.00	22.28	0.00	0.13	55.00	9.00	0.00	25.00	24.23	257594.00	1.13	173.93	177.00
9	7	2	6492.00	12137.00	200.55	0	Spot (Block9, Row2, Column7)	193.50	194.00	18.24	0.00	0.09	164.00	163.48	164.00	19.14	0.00	0.12	71.00	34.00	0.00	30.00	29.50	220198.00	1.57	172.85	175.00
9	8	2	6817.00	12157.00	258.40	0	Spot (Block9, Row2, Column8)	186.38	187.00	23.19	0.00	0.12	164.00	163.13	164.00	17.64	0.00	0.11	63.00	19.00	0.00	23.00	22.38	362317.00	1.32	166.38	171.00
9	1	3	4684.00	12448.00	161.20	0	Spot (Block9, Row3, Column1)	309.42	295.00	70.38	0.02	0.23	162.00	161.41	162.00	18.23	0.00	0.11	100.00	98.00	0.00	133.00	147.42	222161.00	8.12	195.64	194.00
9	2	3	4973.00	12455.00	201.25	0	Spot (Block9, Row3, Column2)	174.02	176.00	16.47	0.00	0.09	157.00	155.95	157.00	17.37	0.00	0.11	53.00	14.00	0.00	19.00	17.02	200466.00	1.04	160.10	162.00
9	3	3	5266.00	12434.00	195.05	0	Spot (Block9, Row3, Column3)	226.41	213.00	38.11	0.03	0.17	162.00	161.01	162.00	19.49	0.00	0.12	95.00	69.00	0.00	51.00	64.41	244075.00	3.36	179.25	180.00
9	4	3	5573.00	12441.00	160.75	0	Spot (Block9, Row3, Column4)	332.00	312.00	86.11	0.03	0.26	165.00	163.02	165.00	17.48	0.01	0.11	99.00	97.00	0.00	147.00	167.00	237051.00	9.67	206.08	200.00
9	5	3	5899.00	12440.00	230.20	0	Spot (Block9, Row3, Column5)	209.12	203.00	32.54	0.01	0.16	172.00	170.11	172.00	22.36	0.00	0.13	68.00	25.00	0.00	31.00	37.12	317857.00	1.74	184.24	185.00
9	6	3	6178.00	12444.00	147.00	-50	Spot (Block9, Row3, Column6)	183.26	185.00	18.72	0.00	0.10	174.00	172.32	174.00	19.60	0.00	0.11	26.00	4.00	0.00	11.00	9.26	107941.00	0.56	181.24	184.50
9	7	3	6474.00	12439.00	150.15	0	Spot (Block9, Row3, Column7)	287.70	285.00	60.30	0.00	0.21	168.00	166.10	168.00	16.91	0.00	0.10	98.00	93.00	0.00	117.00	119.70	176645.00	7.19	200.94	198.00
9	8	3	6834.00	12444.00	137.15	0	Spot (Block9, Row3, Column8)	199.14	199.00	10.88	0.00	0.05	167.00	165.98	167.00	18.30	0.00	0.11	89.00	35.00	0.00	32.00	32.14	100966.00	1.81	183.64	182.00
9	1	4	4675.00	12734.00	163.55	0	Spot (Block9, Row4, Column1)	333.44	301.00	89.17	0.04	0.27	164.00	163.34	164.00	18.25	0.00	0.11	100.00	99.00	0.00	137.00	169.44	247409.00	9.32	206.95	204.00
9	2	4	4964.00	12747.00	225.05	0	Spot (Block9, Row4, Column2)	173.94	175.00	12.05	0.00	0.07	156.00	156.91	156.00	19.05	0.00	0.12	49.00	2.00	0.00	19.00	17.94	251868.00	0.89	165.54	167.00
9	3	4	5276.00	12742.00	144.05	0	Spot (Block9, Row4, Column3)	1126.57	1049.00	477.66	0.03	0.42	161.00	161.42	161.00	20.13	0.00	0.12	100.00	100.00	0.00	888.00	965.57	630878.00	47.95	423.09	377.00
9	4	4	5548.00	12762.00	194.60	0	Spot (Block9, Row4, Column4)	184.79	185.00	11.76	0.00	0.06	165.00	163.38	165.00	18.92	0.00	0.12	52.00	7.00	0.00	20.00	19.79	196990.00	1.13	175.50	176.00
9	5	4	5885.00	12754.00	212.65	0	Spot (Block9, Row4, Column5)	200.79	198.00	18.44	0.01	0.09	169.00	167.68	169.00	21.32	0.00	0.13	73.00	19.00	0.00	29.00	31.79	260019.00	1.55	178.21	179.00
9	6	4	6186.00	12754.00	181.90	0	Spot (Block9, Row4, Column6)	193.15	193.00	18.48	0.00	0.10	168.00	167.20	168.00	17.46	0.00	0.10	68.00	28.00	0.00	25.00	25.15	179245.00	1.49	180.97	181.50
9	7	4	6473.00	12753.00	164.20	0	Spot (Block9, Row4, Column7)	358.28	314.00	132.48	0.06	0.37	167.00	166.55	167.00	16.17	0.00	0.10	99.00	95.00	0.00	147.00	191.28	267632.00	11.86	209.23	208.00
9	8	4	6775.00	12749.00	178.10	0	Spot (Block9, Row4, Column8)	227.71	216.00	37.52	0.02	0.16	169.00	168.74	169.00	15.13	0.00	0.09	96.00	80.00	0.00	47.00	58.71	200611.00	3.90	190.05	191.00
9	1	5	4679.00	13047.00	146.90	0	Spot (Block9, Row5, Column1)	369.00	373.00	88.45	0.00	0.24	162.00	160.69	162.00	17.39	0.00	0.11	100.00	100.00	0.00	211.00	207.00	216233.00	11.98	222.27	210.50
9	2	5	4989.00	13060.00	201.05	0	Spot (Block9, Row5, Column2)	181.31	181.00	13.20	0.00	0.07	157.00	156.02	157.00	14.89	0.00	0.10	78.00	35.00	0.00	24.00	24.31	207422.00	1.70	165.30	166.00
9	3	5	5303.00	13071.00	174.25	0	Spot (Block9, Row5, Column3)	188.60	188.00	16.15	0.00	0.09	160.00	159.36	160.00	16.80	0.00	0.11	77.00	38.00	0.00	28.00	28.60	159933.00	1.74	166.59	167.00
9	4	5	5573.00	13040.00	164.00	0	Spot (Block9, Row5, Column4)	261.27	269.50	46.52	0.01	0.18	168.00	166.56	168.00	19.37	0.00	0.12	98.00	87.00	0.00	101.50	93.27	194909.00	4.89	195.68	195.00
9	5	5	5873.00	13042.00	140.95	0	Spot (Block9, Row5, Column5)	3361.52	3004.50	1931.81	0.05	0.57	172.00	173.64	172.00	25.92	0.00	0.15	100.00	100.00	0.00	2832.50	3189.52	1815221.00	123.00	821.25	708.00
9	6	5	6164.00	13046.00	140.05	0	Spot (Block9, Row5, Column6)	203.58	198.00	21.06	0.01	0.10	165.00	164.71	165.00	20.17	0.00	0.12	83.00	35.00	0.00	33.00	38.58	107900.00	1.93	181.23	181.00
9	7	5	6476.00	13055.00	194.85	0	Spot (Block9, Row5, Column7)	188.10	190.00	16.86	0.00	0.09	165.00	164.25	165.00	18.37	0.00	0.11	65.00	20.00	0.00	25.00	23.10	202212.00	1.30	174.28	174.00
9	8	5	6776.00	13040.00	147.00	0	Spot (Block9, Row5, Column8)	672.95	588.50	345.92	0.06	0.51	169.00	168.18	169.00	17.37	0.00	0.10	100.00	100.00	0.00	419.50	503.95	397038.00	29.06	270.90	255.50
9	1	6	4676.00	13338.00	210.45	0	Spot (Block9, Row6, Column1)	181.48	183.00	13.24	0.00	0.07	163.00	160.99	163.00	17.28	0.01	0.11	57.00	8.00	0.00	20.00	18.48	229022.00	1.19	174.30	177.50
9	2	6	4987.00	13350.00	234.70	0	Spot (Block9, Row6, Column2)	179.16	179.00	14.58	0.00	0.08	159.00	157.64	159.00	17.18	0.00	0.11	57.00	15.00	0.00	20.00	20.16	284507.00	1.25	164.21	165.00
9	3	6	5268.00	13342.00	143.15	0	Spot (Block9, Row6, Column3)	772.94	766.00	329.44	0.00	0.43	161.00	159.61	161.00	18.22	0.00	0.11	100.00	100.00	0.00	605.00	611.94	428207.00	33.67	309.52	272.00
9	4	6	5573.00	13332.00	175.05	0	Spot (Block9, Row6, Column4)	213.11	210.00	26.14	0.01	0.12	167.00	167.32	167.00	25.75	0.00	0.15	85.00	34.00	0.00	43.00	46.11	181994.00	1.78	182.26	184.00
9	5	6	5875.00	13344.00	138.35	0	Spot (Block9, Row6, Column5)	4233.53	4016.00	2341.01	0.02	0.55	171.00	173.29	171.00	30.15	0.01	0.17	100.00	100.00	0.00	3845.00	4062.53	2171803.00	134.69	1017.62	769.00
9	6	6	6163.00	13318.00	166.35	0	Spot (Block9, Row6, Column6)	196.10	196.00	11.92	0.00	0.06	165.00	164.38	165.00	22.90	0.00	0.14	78.00	9.00	0.00	31.00	31.10	149821.00	1.39	179.43	182.50
9	7	6	6476.00	13341.00	144.15	0	Spot (Block9, Row6, Column7)	383.93	353.00	119.45	0.04	0.31	169.00	167.48	169.00	20.53	0.00	0.12	100.00	99.00	0.00	184.00	214.93	217688.00	10.54	224.28	216.00
9	8	6	6782.00	13343.00	145.55	0	Spot (Block9, Row6, Column8)	498.62	456.00	226.09	0.04	0.45	173.00	171.64	173.00	18.43	0.00	0.11	100.00	100.00	0.00	283.00	325.62	287702.00	17.74	250.83	242.00
9	1	7	4676.00	13645.00	147.00	-50	Spot (Block9, Row7, Column1)	181.04	181.00	9.59	0.00	0.05	166.00	167.63	166.00	38.03	0.00	0.23	0.00	0.00	0.00	15.00	15.04	106997.00	0.35	182.99	182.00
9	2	7	4976.00	13645.00	147.00	-50	Spot (Block9, Row7, Column2)	182.00	184.00	15.94	0.00	0.09	167.00	165.89	167.00	16.16	0.00	0.10	50.00	8.00	0.00	17.00	15.00	106833.00	1.00	177.33	179.00
9	3	7	5260.00	13650.00	212.50	0	Spot (Block9, Row7, Column3)	183.11	184.00	16.64	0.00	0.09	168.00	167.01	168.00	18.63	0.00	0.11	42.00	6.00	0.00	16.00	15.11	236941.00	0.86	174.71	177.00
9	4	7	5577.00	13644.00	147.00	-50	Spot (Block9, Row7, Column4)	177.21	179.00	15.42	0.00	0.09	165.00	162.98	165.00	18.52	0.01	0.11	38.00	1.00	0.00	14.00	12.21	104200.00	0.77	174.57	174.00
9	5	7	5887.00	13644.00	218.15	0	Spot (Block9, Row7, Column5)	200.73	200.00	17.43	0.00	0.09	163.00	162.92	163.00	22.90	0.00	0.14	81.00	30.00	0.00	37.00	37.73	272995.00	1.65	175.41	176.50
9	6	7	6175.00	13648.00	217.00	0	Spot (Block9, Row7, Column6)	189.03	189.00	14.27	0.00	0.08	163.00	162.22	163.00	18.76	0.00	0.12	67.00	22.00	0.00	26.00	26.03	254430.00	1.43	169.59	172.00
9	7	7	6473.00	13644.00	152.90	0	Spot (Block9, Row7, Column7)	473.56	434.00	158.60	0.04	0.33	168.00	167.01	168.00	20.37	0.00	0.12	100.00	100.00	0.00	266.00	305.56	304023.00	15.05	240.03	233.00
9	8	7	6778.00	13643.00	147.00	-50	Spot (Block9, Row7, Column8)	163.82	169.00	20.32	0.01	0.12	174.00	171.73	174.00	19.84	0.01	0.12	1.00	0.00	0.00	-5.00	-10.18	96328.00	-0.40	164.77	170.00
9	1	8	4674.00	13951.00	142.10	0	Spot (Block9, Row8, Column1)	5596.36	3825.00	5977.56	0.17	1.07	165.00	167.32	165.00	40.59	0.01	0.24	100.00	100.00	0.00	3660.00	5431.36	3072400.00	133.76	1488.83	838.00
9	2	8	4976.00	13923.00	187.60	0	Spot (Block9, Row8, Column2)	186.33	187.00	13.00	0.00	0.07	168.00	167.42	168.00	18.92	0.00	0.11	53.00	4.00	0.00	19.00	18.33	184844.00	1.00	176.81	178.50
9	3	8	5266.00	13936.00	158.30	0	Spot (Block9, Row8, Column3)	313.19	292.00	82.88	0.03	0.26	170.00	167.48	170.00	18.11	0.01	0.11	100.00	98.00	0.00	122.00	143.19	217040.00	8.05	212.54	209.00
9	4	8	5582.00	13948.00	201.60	0	Spot (Block9, Row8, Column4)	189.00	189.00	13.79	0.00	0.07	165.00	162.87	165.00	18.40	0.01	0.11	66.00	17.00	0.00	24.00	24.00	218293.00	1.42	175.70	176.00
9	5	8	5865.00	13948.00	247.80	0	Spot (Block9, Row8, Column5)	180.85	182.00	14.93	0.00	0.08	162.00	160.86	162.00	17.30	0.00	0.11	55.00	13.00	0.00	20.00	18.85	321015.00	1.16	167.02	168.00
9	6	8	6166.00	13932.00	204.90	0	Spot (Block9, Row8, Column6)	182.92	184.00	11.72	0.00	0.06	160.00	158.86	160.00	14.93	0.00	0.09	76.00	29.00	0.00	24.00	22.92	218039.00	1.61	167.08	169.00
9	7	8	6475.00	13941.00	168.65	0	Spot (Block9, Row8, Column7)	258.22	268.00	43.37	0.02	0.17	163.00	161.56	163.00	18.80	0.00	0.12	99.00	91.00	0.00	105.00	95.22	203478.00	5.14	188.39	189.00
9	8	8	6773.00	13949.00	176.60	0	Spot (Block9, Row8, Column8)	285.13	286.00	66.88	0.00	0.23	175.00	172.74	175.00	20.66	0.01	0.12	93.00	80.00	0.00	111.00	110.13	247776.00	5.44	198.20	197.00
10	1	1	9176.00	11842.00	153.60	0	Spot (Block10, Row1, Column1)	1657.07	1524.00	858.88	0.04	0.52	95.00	96.31	95.00	16.64	0.01	0.17	100.00	100.00	0.00	1429.00	1562.07	1068808.00	93.81	426.28	369.50
10	2	1	9473.00	11846.00	147.00	-50	Spot (Block10, Row1, Column2)	99.77	100.00	14.63	0.00	0.15	96.00	96.66	96.00	15.55	0.00	0.16	21.00	2.00	0.00	4.00	3.77	58762.00	0.20	98.87	97.00
10	3	1	9773.00	11846.00	147.00	-50	Spot (Block10, Row1, Column3)	98.49	99.00	10.61	0.00	0.11	99.00	98.41	99.00	12.68	0.00	0.13	10.00	0.00	0.00	0.00	-0.51	57915.00	0.01	102.58	103.00
10	4	1	10079.00	11843.00	172.60	0	Spot (Block10, Row1, Column4)	115.95	117.00	14.15	0.00	0.12	99.00	98.62	99.00	13.82	0.00	0.14	61.00	21.00	0.00	18.00	16.95	96589.00	1.25	104.41	104.50
10	5	1	10374.00	11846.00	147.00	-50	Spot (Block10, Row1, Column5)	104.27	104.00	10.43	0.00	0.10	100.00	100.03	100.00	12.65	0.00	0.13	23.00	1.00	0.00	4.00	4.27	61309.00	0.34	106.37	109.00
10	6	1	10667.00	11845.00	200.05	0	Spot (Block10, Row1, Column6)	115.02	115.00	12.56	0.00	0.11	97.00	97.13	97.00	11.20	0.00	0.12	70.00	32.00	0.00	18.00	18.02	130889.00	1.60	102.35	103.00
10	7	1	11011.00	11906.00	122.40	0	Spot (Block10, Row1, Column7)	120.56	121.00	10.68	0.00	0.09	98.00	98.95	98.00	11.95	0.00	0.12	86.00	48.00	0.00	23.00	22.56	47499.00	1.81	108.09	109.00
10	8	1	11274.00	11845.00	147.00	-50	Spot (Block10, Row1, Column8)	109.71	110.00	7.41	0.00	0.07	101.00	101.18	101.00	12.02	0.00	0.12	32.00	1.00	0.00	9.00	8.71	64617.00	0.71	103.93	106.00
10	1	2	9173.00	12147.00	147.00	-50	Spot (Block10, Row2, Column1)	97.46	98.00	10.18	0.00	0.10	95.00	95.76	95.00	13.84	0.00	0.14	13.00	0.00	0.00	3.00	2.46	57893.00	0.12	96.71	97.00
10	2	2	9416.00	12168.00	106.00	0	Spot (Block10, Row2, Column2)	117.24	117.00	10.42	0.00	0.09	94.00	94.13	94.00	11.00	0.00	0.12	87.00	50.00	0.00	23.00	23.24	33881.00	2.10	105.16	105.00
10	3	2	9773.00	12146.00	147.00	-50	Spot (Block10, Row2, Column3)	103.15	102.00	13.90	0.00	0.13	97.00	97.98	97.00	12.75	0.00	0.13	27.00	11.00	0.00	5.00	6.15	60653.00	0.41	111.96	109.00
10	4	2	10074.00	12146.00	147.00	-50	Spot (Block10, Row2, Column4)	106.06	106.00	14.63	0.00	0.14	98.00	98.34	98.00	12.79	0.00	0.13	41.00	10.00	0.00	8.00	8.06	62259.00	0.60	111.17	112.00
10	5	2	10332.00	12156.00	203.35	0	Spot (Block10, Row2, Column5)	113.93	113.00	12.01	0.00	0.11	98.00	98.58	98.00	11.29	0.00	0.11	64.00	26.00	0.00	15.00	15.93	133751.00	1.36	107.00	106.50
10	6	2	10647.00	12095.00	138.95	0	Spot (Block10, Row2, Column6)	108.77	108.00	7.57	0.00	0.07	96.00	96.61	96.00	10.96	0.00	0.11	57.00	12.00	0.00	12.00	12.77	56559.00	1.11	103.61	104.00
10	7	2	11006.00	12162.00	153.45	0	Spot (Block10, Row2, Column7)	113.33	113.00	10.46	0.00	0.09	97.00	97.16	97.00	10.80	0.00	0.11	71.00	31.00	0.00	16.00	16.33	72984.00	1.50	105.42	105.00
10	8	2	11274.00	12145.00	147.00	-50	Spot (Block10, Row2, Column8)	106.11	106.00	8.62	0.00	0.08	99.00	98.83	99.00	11.76	0.00	0.12	31.00	3.00	0.00	7.00	7.11	62605.00	0.62	106.86	106.00
10	1	3	9152.00	12459.00	181.80	0	Spot (Block10, Row3, Column1)	110.36	110.00	10.09	0.00	0.09	94.00	94.35	94.00	11.49	0.00	0.12	70.00	26.00	0.00	16.00	16.36	102307.00	1.39	99.46	99.00
10	2	3	9487.00	12473.00	206.85	0	Spot (Block10, Row3, Column2)	103.58	103.00	10.56	0.00	0.10	94.00	94.23	94.00	10.59	0.00	0.11	44.00	14.00	0.00	9.00	9.58	126058.00	0.88	96.30	98.00
10	3	3	9773.00	12446.00	147.00	-50	Spot (Block10, Row3, Column3)	105.78	106.00	10.69	0.00	0.10	97.00	96.89	97.00	11.17	0.00	0.12	41.00	9.00	0.00	9.00	8.78	62201.00	0.80	109.73	109.00
10	4	3	10073.00	12446.00	147.00	-50	Spot (Block10, Row3, Column4)	108.03	106.00	13.95	0.01	0.13	95.00	95.75	95.00	11.97	0.00	0.13	47.00	21.00	0.00	11.00	13.03	63414.00	1.03	107.44	108.00
10	5	3	10374.00	12446.00	147.00	-50	Spot (Block10, Row3, Column5)	103.85	102.00	17.58	0.01	0.17	97.00	97.35	97.00	11.58	0.00	0.12	32.00	9.00	0.00	5.00	6.85	61063.00	0.56	108.31	108.00
10	6	3	10641.00	12465.00	215.10	0	Spot (Block10, Row3, Column6)	111.63	111.50	11.58	0.00	0.10	97.00	97.73	97.00	11.62	0.00	0.12	60.00	23.00	0.00	14.50	14.63	147570.00	1.20	102.56	104.00
10	7	3	10896.00	12431.00	179.05	0	Spot (Block10, Row3, Column7)	106.44	106.00	9.37	0.00	0.09	97.00	97.07	97.00	11.20	0.00	0.12	39.00	7.00	0.00	9.00	9.44	95692.00	0.84	103.95	103.00
10	8	3	11274.00	12445.00	147.00	-50	Spot (Block10, Row3, Column8)	105.86	104.00	11.63	0.01	0.11	101.00	101.51	101.00	11.28	0.00	0.11	30.00	7.00	0.00	3.00	4.86	62354.00	0.39	103.31	103.00
10	1	4	9184.00	12767.00	188.00	0	Spot (Block10, Row4, Column1)	117.68	118.00	11.56	0.00	0.10	95.00	94.45	95.00	10.77	0.00	0.11	87.00	54.00	0.00	23.00	22.68	117209.00	2.16	108.51	109.00
10	2	4	9500.00	12752.00	205.35	0	Spot (Block10, Row4, Column2)	102.90	104.00	9.98	0.00	0.10	95.00	94.68	95.00	10.17	0.00	0.11	41.00	10.00	0.00	9.00	7.90	123172.00	0.81	97.33	98.00
10	3	4	9773.00	12739.00	159.05	0	Spot (Block10, Row4, Column3)	148.03	151.00	24.05	0.01	0.16	96.00	96.26	96.00	11.23	0.00	0.12	96.00	84.00	0.00	55.00	52.03	102878.00	4.61	112.10	111.00
10	4	4	10073.00	12746.00	147.00	-50	Spot (Block10, Row4, Column4)	98.66	99.00	9.82	0.00	0.10	96.00	96.12	96.00	12.36	0.00	0.13	15.00	2.00	0.00	3.00	2.66	57914.00	0.21	94.59	94.00
10	5	4	10404.00	12723.00	223.40	0	Spot (Block10, Row4, Column5)	109.23	109.00	10.54	0.00	0.10	96.00	96.40	96.00	12.45	0.00	0.13	52.00	15.00	0.00	13.00	13.23	156747.00	1.03	103.44	105.00
10	6	4	10684.00	12739.00	189.30	0	Spot (Block10, Row4, Column6)	134.36	132.00	18.27	0.01	0.14	98.00	97.95	98.00	12.29	0.00	0.13	96.00	75.00	0.00	34.00	36.36	135432.00	2.96	111.77	112.00
10	7	4	10938.00	12672.00	249.85	0	Spot (Block10, Row4, Column7)	108.84	108.00	12.72	0.00	0.12	101.00	100.78	101.00	11.99	0.00	0.12	35.00	11.00	0.00	7.00	7.84	197102.00	0.67	101.70	103.00
10	8	4	11264.00	12740.00	128.40	0	Spot (Block10, Row4, Column8)	129.92	122.00	20.80	0.03	0.16	103.00	102.39	103.00	12.77	0.00	0.12	72.00	34.00	0.00	19.00	26.92	56516.00	2.16	116.02	114.00
10	1	5	9195.00	13034.00	211.95	0	Spot (Block10, Row5, Column1)	114.30	114.00	14.17	0.00	0.12	96.00	95.39	96.00	10.47	0.00	0.11	67.00	43.00	0.00	18.00	18.30	146539.00	1.81	105.12	104.00
10	2	5	9472.00	13053.00	227.95	0	Spot (Block10, Row5, Column2)	107.35	108.00	9.18	0.00	0.09	97.00	97.29	97.00	11.73	0.00	0.12	47.00	7.00	0.00	11.00	10.35	160487.00	0.86	100.11	100.00
10	3	5	9787.00	13052.00	141.80	0	Spot (Block10, Row5, Column3)	115.18	116.00	13.86	0.00	0.12	96.00	96.56	96.00	11.57	0.00	0.12	71.00	35.00	0.00	20.00	19.18	62429.00	1.61	103.19	102.00
10	4	5	10073.00	13046.00	147.00	-50	Spot (Block10, Row5, Column4)	104.84	104.50	9.50	0.00	0.09	97.00	97.23	97.00	12.09	0.00	0.12	29.00	5.00	0.00	7.50	7.84	61438.00	0.63	103.93	105.00
10	5	5	10378.00	13045.00	176.00	0	Spot (Block10, Row5, Column5)	145.12	133.50	32.24	0.04	0.22	99.00	98.99	99.00	11.75	0.00	0.12	89.00	67.00	0.00	34.50	46.12	125670.00	3.93	110.11	111.00
10	6	5	10674.00	13046.00	147.00	-50	Spot (Block10, Row5, Column6)	102.38	103.00	20.03	0.00	0.20	99.00	98.66	99.00	12.59	0.00	0.13	16.00	1.00	0.00	4.00	3.38	60198.00	0.30	97.45	97.00
10	7	5	10965.00	13051.00	135.20	0	Spot (Block10, Row5, Column7)	118.18	119.00	11.18	0.00	0.09	97.00	97.16	97.00	13.03	0.00	0.13	73.00	31.00	0.00	22.00	21.18	58380.00	1.61	106.23	106.00
10	8	5	11309.00	13073.00	103.15	0	Spot (Block10, Row5, Column8)	149.12	150.00	20.88	0.00	0.14	99.00	98.89	99.00	13.22	0.00	0.13	97.00	82.00	0.00	51.00	50.12	40711.00	3.80	125.99	122.00
10	1	6	9194.00	13364.00	181.25	0	Spot (Block10, Row6, Column1)	104.55	104.00	10.58	0.00	0.10	95.00	95.31	95.00	11.04	0.00	0.12	40.00	12.00	0.00	9.00	9.55	96291.00	0.84	98.09	96.00
10	2	6	9473.00	13347.00	147.00	-50	Spot (Block10, Row6, Column2)	100.55	101.00	10.79	0.00	0.11	96.00	97.24	96.00	12.25	0.01	0.13	23.00	3.00	0.00	5.00	4.55	59629.00	0.27	107.95	109.00
10	3	6	9794.00	13373.00	194.75	0	Spot (Block10, Row6, Column3)	112.50	111.00	14.65	0.01	0.13	96.00	96.87	96.00	12.71	0.00	0.13	57.00	22.00	0.00	15.00	16.50	120713.00	1.23	103.47	103.00
10	4	6	10074.00	13328.00	207.20	0	Spot (Block10, Row6, Column4)	106.81	107.00	9.54	0.00	0.09	96.00	95.78	96.00	12.04	0.00	0.13	42.00	8.00	0.00	11.00	10.81	130624.00	0.92	102.16	102.00
10	5	6	10367.00	13342.00	210.45	0	Spot (Block10, Row6, Column5)	113.27	113.00	11.66	0.00	0.10	101.00	100.39	101.00	11.74	0.00	0.12	50.00	13.00	0.00	12.00	12.27	144075.00	1.10	102.36	101.50
10	6	6	10674.00	13346.00	147.00	-50	Spot (Block10, Row6, Column6)	103.53	103.00	9.37	0.00	0.09	100.00	100.01	100.00	13.23	0.00	0.13	16.00	0.00	0.00	3.00	3.53	60874.00	0.27	108.76	107.00
10	7	6	10950.00	13358.00	193.60	0	Spot (Block10, Row6, Column7)	109.05	109.00	10.90	0.00	0.10	96.00	96.54	96.00	12.72	0.00	0.13	52.00	13.00	0.00	13.00	13.05	115806.00	0.98	101.50	102.00
10	8	6	11315.00	13375.00	177.00	0	Spot (Block10, Row6, Column8)	107.83	107.00	12.53	0.00	0.12	96.00	96.49	96.00	12.93	0.00	0.13	43.00	10.00	0.00	11.00	11.83	94565.00	0.88	100.17	97.00
10	1	7	9198.00	13621.00	190.45	0	Spot (Block10, Row7, Column1)	105.89	106.00	9.97	0.00	0.09	91.00	91.40	91.00	12.05	0.00	0.13	58.00	17.00	0.00	15.00	14.89	108220.00	1.20	95.61	95.00
10	2	7	9434.00	13619.00	194.50	0	Spot (Block10, Row7, Column2)	109.68	110.00	12.46	0.00	0.11	94.00	94.63	94.00	12.18	0.00	0.13	59.00	21.00	0.00	16.00	15.68	117464.00	1.24	97.20	98.00
10	3	7	9773.00	13646.00	147.00	-50	Spot (Block10, Row7, Column3)	102.49	103.00	11.03	0.00	0.11	94.00	93.98	94.00	11.89	0.00	0.13	40.00	8.00	0.00	9.00	8.49	60367.00	0.72	105.87	107.00
10	4	7	10073.00	13646.00	147.00	-50	Spot (Block10, Row7, Column4)	105.16	103.00	15.26	0.01	0.15	95.00	95.10	95.00	11.78	0.00	0.12	42.00	20.00	0.00	8.00	10.16	61728.00	0.85	105.52	101.00
10	5	7	10374.00	13646.00	147.00	-50	Spot (Block10, Row7, Column5)	107.44	108.00	14.94	0.00	0.14	99.00	98.71	99.00	12.86	0.00	0.13	36.00	10.00	0.00	9.00	8.44	62962.00	0.68	109.61	110.00
10	6	7	10674.00	13646.00	147.00	-50	Spot (Block10, Row7, Column6)	107.21	106.00	10.20	0.00	0.10	100.00	99.97	100.00	13.07	0.00	0.13	29.00	2.00	0.00	6.00	7.21	63037.00	0.55	105.93	103.00
10	7	7	10974.00	13645.00	147.00	-50	Spot (Block10, Row7, Column7)	97.93	95.00	13.61	0.01	0.14	97.00	97.58	97.00	14.23	0.00	0.15	19.00	3.00	0.00	-2.00	0.93	57678.00	0.02	94.10	90.00
10	8	7	11284.00	13651.00	138.30	0	Spot (Block10, Row7, Column8)	147.89	149.00	16.84	0.00	0.11	95.00	95.66	95.00	14.44	0.00	0.15	99.00	92.00	0.00	54.00	52.89	76461.00	3.62	119.10	117.00
10	1	8	9171.00	13944.00	141.65	0	Spot (Block10, Row8, Column1)	3218.78	2512.00	3024.15	0.11	0.94	91.00	93.05	91.00	16.45	0.01	0.18	100.00	100.00	0.00	2421.00	3127.78	1747800.00	189.99	724.84	534.00
10	2	8	9479.00	13918.00	262.95	0	Spot (Block10, Row8, Column2)	104.04	104.00	12.90	0.00	0.12	94.00	94.33	94.00	13.93	0.00	0.15	40.00	8.00	0.00	10.00	10.04	209424.00	0.70	95.83	94.00
10	3	8	9766.00	14035.00	129.30	0	Spot (Block10, Row8, Column3)	110.80	110.00	11.53	0.00	0.10	94.00	94.21	94.00	11.37	0.00	0.12	64.00	32.00	0.00	16.00	16.80	49529.00	1.46	102.71	101.00
10	4	8	10073.00	13946.00	147.00	-50	Spot (Block10, Row8, Column4)	98.90	99.00	13.14	0.00	0.13	94.00	94.04	94.00	11.06	0.00	0.12	33.00	9.00	0.00	5.00	4.90	58055.00	0.44	98.50	99.00
10	5	8	10374.00	13946.00	147.00	-50	Spot (Block10, Row8, Column5)	100.40	100.00	8.46	0.00	0.08	95.00	95.75	95.00	12.51	0.00	0.13	21.00	0.00	0.00	5.00	5.40	58835.00	0.37	105.29	106.50
10	6	8	10674.00	13946.00	147.00	-50	Spot (Block10, Row8, Column6)	106.51	105.00	11.06	0.01	0.10	96.00	96.50	96.00	12.95	0.00	0.13	38.00	11.00	0.00	9.00	10.51	62627.00	0.77	102.89	102.00
10	7	8	10963.00	13882.00	200.15	0	Spot (Block10, Row8, Column7)	109.54	109.00	10.56	0.00	0.10	95.00	95.34	95.00	12.51	0.00	0.13	55.00	15.00	0.00	14.00	14.54	124548.00	1.14	99.88	99.00
10	8	8	11275.00	13948.00	161.80	0	Spot (Block10, Row8, Column8)	191.44	193.00	36.13	0.00	0.19	99.00	99.38	99.00	13.70	0.00	0.14	99.00	95.00	0.00	94.00	92.44	138796.00	6.72	130.56	123.00
11	1	1	13678.00	11843.00	154.40	0	Spot (Block11, Row1, Column1)	1540.74	1360.50	815.73	0.05	0.53	134.00	137.67	134.00	19.94	0.01	0.14	100.00	100.00	0.00	1226.50	1406.74	1007642.00	70.37	484.16	358.50
11	2	1	13983.00	11864.00	161.35	0	Spot (Block11, Row1, Column2)	160.50	161.00	18.18	0.00	0.11	131.00	134.52	131.00	19.94	0.01	0.15	69.00	33.00	0.00	30.00	29.50	115396.00	1.30	143.27	143.00
11	3	1	14289.00	11857.00	195.20	0	Spot (Block11, Row1, Column3)	159.23	163.50	24.70	0.01	0.16	126.00	128.46	126.00	18.52	0.01	0.14	65.00	50.00	0.00	37.50	33.23	171327.00	1.66	140.04	137.00
11	4	1	14544.00	11827.00	143.95	0	Spot (Block11, Row1, Column4)	153.02	153.00	22.00	0.00	0.14	126.00	127.56	126.00	15.61	0.01	0.12	64.00	46.00	0.00	27.00	27.02	85999.00	1.63	135.47	132.00
11	5	1	14896.00	11825.00	246.45	0	Spot (Block11, Row1, Column5)	148.74	147.00	19.79	0.01	0.13	127.00	129.01	127.00	15.40	0.01	0.12	58.00	34.00	0.00	20.00	21.74	261625.00	1.28	138.56	137.00
11	6	1	15178.00	11837.00	147.00	-50	Spot (Block11, Row1, Column6)	151.58	151.00	19.22	0.00	0.13	130.00	132.30	130.00	17.83	0.01	0.13	55.00	29.00	0.00	21.00	21.58	90036.00	1.08	147.66	146.50
11	7	1	15480.00	11855.00	205.30	0	Spot (Block11, Row1, Column7)	160.38	163.00	20.01	0.01	0.12	128.00	130.80	128.00	17.98	0.01	0.14	71.00	49.00	0.00	35.00	32.38	192293.00	1.65	135.76	133.00
11	8	1	15762.00	11820.00	214.80	0	Spot (Block11, Row1, Column8)	161.99	162.00	19.21	0.00	0.12	135.00	137.79	135.00	18.84	0.01	0.14	65.00	30.00	0.00	27.00	26.99	213503.00	1.28	143.87	142.00
11	1	2	13685.00	12147.00	169.80	0	Spot (Block11, Row2, Column1)	158.25	159.00	16.27	0.00	0.10	133.00	135.87	133.00	18.69	0.01	0.14	67.00	23.00	0.00	26.00	25.25	127073.00	1.20	151.88	151.00
11	2	2	13977.00	12138.00	147.00	-50	Spot (Block11, Row2, Column2)	148.18	150.00	15.27	0.01	0.10	130.00	133.12	130.00	18.04	0.01	0.14	51.00	14.00	0.00	20.00	18.18	87427.00	0.83	141.70	142.50
11	3	2	14277.00	12138.00	147.00	-50	Spot (Block11, Row2, Column3)	144.81	143.00	19.35	0.01	0.13	130.00	134.24	130.00	19.74	0.01	0.15	43.00	11.00	0.00	13.00	14.81	85726.00	0.54	146.62	142.00
11	4	2	14574.00	12150.00	128.90	0	Spot (Block11, Row2, Column4)	158.05	162.00	18.35	0.01	0.12	127.00	128.84	127.00	17.35	0.01	0.13	69.00	51.00	0.00	35.00	31.05	69858.00	1.68	140.28	137.00
11	5	2	14906.00	12132.00	202.95	0	Spot (Block11, Row2, Column5)	164.05	168.00	19.65	0.01	0.12	127.00	129.62	127.00	16.09	0.01	0.12	82.00	65.00	0.00	41.00	37.05	191934.00	2.14	142.71	142.50
11	6	2	15193.00	12168.00	116.15	0	Spot (Block11, Row2, Column6)	170.50	176.00	19.45	0.01	0.11	128.00	130.56	128.00	18.38	0.01	0.14	82.00	71.00	0.00	48.00	42.50	59847.00	2.17	149.15	142.00
11	7	2	15449.00	12131.00	239.75	0	Spot (Block11, Row2, Column7)	146.41	143.00	21.03	0.01	0.14	126.00	128.96	126.00	18.62	0.01	0.14	49.00	25.00	0.00	17.00	20.41	242302.00	0.94	136.67	135.50
11	8	2	15778.00	12137.00	147.00	-50	Spot (Block11, Row2, Column8)	151.94	153.00	20.49	0.00	0.13	133.00	135.97	133.00	19.22	0.01	0.14	50.00	19.00	0.00	20.00	18.94	89794.00	0.83	141.77	140.00
11	1	3	13668.00	12451.00	154.90	0	Spot (Block11, Row3, Column1)	164.71	168.00	18.09	0.01	0.11	130.00	133.03	130.00	17.02	0.01	0.13	78.00	55.00	0.00	38.00	34.71	108872.00	1.86	151.16	149.50
11	2	3	13964.00	12445.00	193.85	0	Spot (Block11, Row3, Column2)	152.91	154.00	22.34	0.00	0.15	130.00	133.36	130.00	18.80	0.01	0.14	55.00	33.00	0.00	24.00	22.91	162854.00	1.04	143.39	140.00
11	3	3	14299.00	12446.00	105.90	0	Spot (Block11, Row3, Column3)	169.87	175.50	19.17	0.01	0.11	131.00	134.14	131.00	19.57	0.01	0.15	80.00	52.00	0.00	44.50	38.87	48922.00	1.83	154.21	153.00
11	4	3	14577.00	12438.00	147.00	-50	Spot (Block11, Row3, Column4)	140.36	138.00	16.51	0.01	0.12	129.00	131.59	129.00	17.35	0.01	0.13	31.00	11.00	0.00	9.00	11.36	83373.00	0.51	140.79	138.00
11	5	3	14873.00	12450.00	199.50	0	Spot (Block11, Row3, Column5)	147.33	145.00	17.17	0.01	0.12	131.00	133.14	131.00	16.39	0.01	0.12	44.00	18.00	0.00	14.00	16.33	165600.00	0.87	138.30	135.00
11	6	3	15189.00	12396.00	253.60	0	Spot (Block11, Row3, Column6)	145.51	143.00	17.64	0.01	0.12	130.00	134.14	130.00	18.42	0.01	0.14	42.00	14.00	0.00	13.00	15.51	271526.00	0.62	138.39	136.00
11	7	3	15466.00	12458.00	188.95	0	Spot (Block11, Row3, Column7)	163.77	167.00	18.91	0.01	0.12	131.00	136.65	131.00	21.44	0.02	0.16	71.00	35.00	0.00	36.00	32.77	165240.00	1.26	147.83	143.00
11	8	3	15778.00	12437.00	147.00	-50	Spot (Block11, Row3, Column8)	148.62	149.00	13.79	0.00	0.09	134.00	137.88	134.00	19.37	0.01	0.14	40.00	2.00	0.00	15.00	14.62	87983.00	0.55	145.20	139.00
11	1	4	13676.00	12739.00	147.00	-50	Spot (Block11, Row4, Column1)	155.74	152.00	23.52	0.01	0.15	132.00	134.66	132.00	18.57	0.01	0.14	51.00	34.00	0.00	20.00	23.74	92042.00	1.14	151.20	156.00
11	2	4	13981.00	12721.00	200.90	0	Spot (Block11, Row4, Column2)	153.10	151.00	17.29	0.01	0.11	134.00	137.51	134.00	21.20	0.01	0.15	43.00	9.00	0.00	17.00	19.10	174988.00	0.74	141.81	135.00
11	3	4	14279.00	12704.00	155.30	0	Spot (Block11, Row4, Column3)	177.72	180.00	19.37	0.01	0.11	132.00	135.68	132.00	20.81	0.01	0.15	87.00	64.00	0.00	48.00	45.72	118187.00	2.02	156.10	160.00
11	4	4	14577.00	12738.00	147.00	-50	Spot (Block11, Row4, Column4)	147.77	144.00	17.53	0.01	0.12	134.00	137.09	134.00	19.90	0.01	0.15	36.00	9.00	0.00	10.00	13.77	87629.00	0.54	149.14	144.00
11	5	4	14866.00	12746.00	179.65	0	Spot (Block11, Row4, Column5)	168.33	167.00	50.46	0.00	0.30	133.00	136.42	133.00	18.66	0.01	0.14	68.00	42.00	0.00	34.00	35.33	152335.00	1.71	149.79	155.00
11	6	4	15181.00	12746.00	183.90	0	Spot (Block11, Row4, Column6)	173.79	176.00	16.46	0.01	0.09	133.00	136.27	133.00	17.85	0.01	0.13	89.00	67.00	0.00	43.00	40.79	164576.00	2.10	150.64	151.00
11	7	4	15493.00	12697.00	144.90	0	Spot (Block11, Row4, Column7)	170.05	171.00	26.04	0.00	0.15	135.00	139.32	135.00	19.17	0.01	0.14	75.00	46.00	0.00	36.00	35.05	96246.00	1.60	153.90	155.00
11	8	4	15775.00	12721.00	155.15	0	Spot (Block11, Row4, Column8)	177.92	181.00	16.53	0.01	0.09	134.00	137.09	134.00	17.77	0.01	0.13	90.00	74.00	0.00	47.00	43.92	117785.00	2.30	153.24	153.00
11	1	5	13681.00	13039.00	194.15	0	Spot (Block11, Row5, Column1)	163.23	165.50	20.04	0.01	0.12	131.00	133.46	131.00	17.71	0.01	0.13	73.00	48.00	0.00	34.50	32.23	174330.00	1.68	142.39	138.00
11	2	5	13946.00	13086.00	140.20	0	Spot (Block11, Row5, Column2)	171.00	173.00	14.98	0.01	0.09	132.00	135.34	132.00	19.24	0.01	0.14	87.00	57.00	0.00	41.00	39.00	90974.00	1.85	150.31	150.00
11	3	5	14277.00	13038.00	147.00	-50	Spot (Block11, Row5, Column3)	153.55	147.00	22.77	0.02	0.15	135.00	139.66	135.00	20.79	0.01	0.15	43.00	23.00	0.00	12.00	18.55	90746.00	0.67	155.81	146.00
11	4	5	14577.00	13038.00	147.00	-50	Spot (Block11, Row5, Column4)	155.46	156.00	20.74	0.00	0.13	135.00	138.43	135.00	18.58	0.01	0.13	53.00	22.00	0.00	21.00	20.46	92187.00	0.92	155.56	155.00
11	5	5	14883.00	13038.00	186.10	0	Spot (Block11, Row5, Column5)	185.21	186.00	16.10	0.00	0.09	133.00	136.66	133.00	18.58	0.01	0.14	97.00	86.00	0.00	53.00	52.21	180205.00	2.61	153.77	152.00
11	6	5	15160.00	13026.00	224.55	0	Spot (Block11, Row5, Column6)	154.53	156.00	18.91	0.00	0.12	135.00	138.47	135.00	18.34	0.01	0.13	53.00	17.00	0.00	21.00	19.53	223457.00	0.88	145.85	147.00
11	7	5	15518.00	13030.00	178.55	0	Spot (Block11, Row5, Column7)	173.01	175.00	18.00	0.00	0.10	134.00	137.89	134.00	17.77	0.01	0.13	86.00	62.00	0.00	41.00	39.01	154329.00	1.98	156.25	160.00
11	8	5	15799.00	13040.00	162.00	0	Spot (Block11, Row5, Column8)	175.98	181.00	19.86	0.01	0.11	132.00	135.71	132.00	17.56	0.01	0.13	86.00	76.00	0.00	49.00	43.98	128644.00	2.29	148.43	142.00
11	1	6	13666.00	13352.00	164.95	0	Spot (Block11, Row6, Column1)	168.76	170.50	14.58	0.00	0.09	129.00	133.68	129.00	19.92	0.02	0.15	90.00	54.00	0.00	41.50	39.76	126906.00	1.76	147.58	148.50
11	2	6	13980.00	13340.00	173.35	0	Spot (Block11, Row6, Column2)	157.77	160.00	15.34	0.01	0.10	130.00	133.41	130.00	18.15	0.01	0.14	74.00	31.00	0.00	30.00	27.77	132842.00	1.34	149.48	151.00
11	3	6	14280.00	13344.00	222.85	0	Spot (Block11, Row6, Column3)	157.57	161.00	22.27	0.01	0.14	131.00	134.14	131.00	17.83	0.01	0.13	66.00	39.00	0.00	30.00	26.57	225008.00	1.31	144.29	142.00
11	4	6	14592.00	13347.00	219.30	0	Spot (Block11, Row6, Column4)	150.81	151.00	14.63	0.00	0.10	133.00	135.39	133.00	16.05	0.01	0.12	53.00	16.00	0.00	18.00	17.81	208422.00	0.96	140.70	141.00
11	5	6	14864.00	13335.00	267.95	0	Spot (Block11, Row6, Column5)	151.11	150.00	18.58	0.00	0.12	130.00	133.09	130.00	17.17	0.01	0.13	54.00	28.00	0.00	20.00	21.11	315678.00	1.05	135.70	135.00
11	6	6	15123.00	13314.00	236.50	0	Spot (Block11, Row6, Column6)	156.75	156.00	20.16	0.00	0.13	132.00	134.52	132.00	17.26	0.01	0.13	59.00	33.00	0.00	24.00	24.75	252367.00	1.29	146.23	141.00
11	7	6	15512.00	13374.00	200.80	0	Spot (Block11, Row6, Column7)	149.12	149.00	16.12	0.00	0.11	132.00	134.95	132.00	16.07	0.01	0.12	50.00	18.00	0.00	17.00	17.12	170595.00	0.88	145.43	145.00
11	8	6	15775.00	13294.00	168.95	0	Spot (Block11, Row6, Column8)	160.83	165.00	16.79	0.01	0.10	135.00	137.93	135.00	16.77	0.01	0.12	71.00	41.00	0.00	30.00	25.83	127379.00	1.37	144.87	141.00
11	1	7	13699.00	13665.00	130.75	0	Spot (Block11, Row7, Column1)	170.44	173.00	13.81	0.01	0.08	130.00	136.44	130.00	34.83	0.02	0.26	73.00	0.00	0.00	43.00	40.44	78234.00	0.98	155.18	157.00
11	2	7	13977.00	13638.00	147.00	-50	Spot (Block11, Row7, Column2)	150.17	148.00	15.02	0.01	0.10	135.00	137.66	135.00	18.05	0.01	0.13	39.00	10.00	0.00	13.00	15.17	88749.00	0.69	155.36	154.00
11	3	7	14277.00	13638.00	147.00	-50	Spot (Block11, Row7, Column3)	158.10	162.00	16.77	0.01	0.11	133.00	135.77	133.00	17.08	0.01	0.13	73.00	32.00	0.00	29.00	25.10	93278.00	1.31	147.26	148.00
11	4	7	14577.00	13638.00	147.00	-50	Spot (Block11, Row7, Column4)	155.74	157.00	16.08	0.00	0.10	132.00	134.56	132.00	17.58	0.01	0.13	65.00	20.00	0.00	25.00	23.74	92354.00	1.20	147.67	147.00
11	5	7	14865.00	13600.00	200.00	0	Spot (Block11, Row7, Column5)	150.13	151.00	19.30	0.00	0.13	132.00	134.54	132.00	17.72	0.01	0.13	52.00	21.00	0.00	19.00	18.13	169642.00	0.88	141.09	141.00
11	6	7	15166.00	13643.00	185.60	0	Spot (Block11, Row7, Column6)	162.90	166.00	16.33	0.01	0.10	131.00	134.57	131.00	17.80	0.01	0.13	78.00	48.00	0.00	35.00	31.90	157692.00	1.59	144.40	141.00
11	7	7	15453.00	13665.00	150.15	0	Spot (Block11, Row7, Column7)	166.16	171.00	20.27	0.01	0.12	130.00	133.47	130.00	16.78	0.01	0.13	78.00	60.00	0.00	41.00	36.16	102189.00	1.95	147.51	141.50
11	8	7	15778.00	13637.00	147.00	-50	Spot (Block11, Row7, Column8)	139.42	137.00	13.62	0.01	0.10	135.00	139.35	135.00	19.22	0.01	0.14	16.00	1.00	0.00	2.00	4.42	82817.00	0.00	146.52	148.00
11	1	8	13679.00	13940.00	135.35	0	Spot (Block11, Row8, Column1)	4769.80	2684.00	6179.31	0.25	1.30	131.00	140.17	131.00	76.79	0.03	0.55	100.00	100.00	0.00	2553.00	4638.80	2361053.00	60.29	1541.66	762.00
11	2	8	13977.00	13938.00	147.00	-50	Spot (Block11, Row8, Column2)	146.26	143.00	18.28	0.01	0.13	132.00	134.32	132.00	17.81	0.01	0.13	39.00	16.00	0.00	11.00	14.26	86442.00	0.67	143.48	140.00
11	3	8	14248.00	13920.00	118.10	0	Spot (Block11, Row8, Column3)	165.31	167.00	16.86	0.00	0.10	131.00	133.03	131.00	16.28	0.01	0.12	81.00	58.00	0.00	36.00	34.31	60339.00	1.98	146.87	149.00
11	4	8	14603.00	13947.00	178.35	0	Spot (Block11, Row8, Column4)	157.28	157.00	19.66	0.00	0.13	130.00	132.61	130.00	15.15	0.01	0.11	68.00	44.00	0.00	27.00	27.28	139975.00	1.63	140.23	140.00
11	5	8	14869.00	13941.00	243.05	0	Spot (Block11, Row8, Column5)	149.96	149.00	19.10	0.00	0.13	131.00	134.89	131.00	17.21	0.01	0.13	51.00	25.00	0.00	18.00	18.96	255979.00	0.88	139.09	136.00
11	6	8	15186.00	13906.00	114.65	0	Spot (Block11, Row8, Column6)	181.79	182.00	22.67	0.00	0.12	132.00	136.49	132.00	18.75	0.01	0.14	92.00	76.00	0.00	50.00	49.79	62898.00	2.42	155.42	158.00
11	7	8	15478.00	13937.00	147.00	-50	Spot (Block11, Row8, Column7)	157.84	160.00	19.82	0.01	0.13	133.00	136.81	133.00	20.24	0.01	0.15	58.00	25.00	0.00	27.00	24.84	93754.00	1.04	137.98	131.00
11	8	8	15766.00	13949.00	173.45	0	Spot (Block11, Row8, Column8)	229.59	221.00	34.57	0.02	0.15	136.00	139.61	136.00	19.12	0.01	0.14	99.00	97.00	0.00	85.00	93.59	192165.00	4.71	174.55	175.00
12	1	1	18180.00	11840.00	155.55	0	Spot (Block12, Row1, Column1)	1981.44	1823.00	888.30	0.04	0.45	301.00	302.96	301.00	24.86	0.00	0.08	100.00	100.00	0.00	1522.00	1680.44	1325581.00	67.52	677.24	589.00
12	2	1	18471.00	11841.00	173.00	0	Spot (Block12, Row1, Column2)	378.38	386.00	37.72	0.01	0.10	296.00	297.35	296.00	26.34	0.00	0.09	90.00	76.00	0.00	90.00	82.38	313676.00	3.08	332.03	325.00
12	3	1	18789.00	11841.00	169.60	0	Spot (Block12, Row1, Column3)	343.84	337.00	30.88	0.01	0.09	296.00	296.33	296.00	25.01	0.00	0.08	69.00	43.00	0.00	41.00	47.84	274042.00	1.90	309.03	307.00
12	4	1	19070.00	11843.00	180.75	0	Spot (Block12, Row1, Column4)	376.11	383.00	35.26	0.01	0.09	299.00	300.49	299.00	23.57	0.00	0.08	88.00	78.00	0.00	84.00	77.11	344140.00	3.21	329.70	318.00
12	5	1	19370.00	11828.00	177.15	0	Spot (Block12, Row1, Column5)	347.65	337.00	35.64	0.01	0.10	299.00	300.17	299.00	22.89	0.00	0.08	74.00	44.00	0.00	38.00	48.65	303842.00	2.07	313.93	310.00
12	6	1	19683.00	11848.00	199.65	0	Spot (Block12, Row1, Column6)	356.72	354.00	39.13	0.00	0.11	301.00	301.77	301.00	21.52	0.00	0.07	76.00	53.00	0.00	53.00	55.72	402739.00	2.55	321.51	313.00
12	7	1	19989.00	11842.00	164.95	0	Spot (Block12, Row1, Column7)	412.75	394.00	59.50	0.02	0.14	300.00	301.06	300.00	20.72	0.00	0.07	97.00	92.00	0.00	94.00	112.75	312866.00	5.39	336.67	325.00
12	8	1	20291.00	11840.00	224.25	0	Spot (Block12, Row1, Column8)	329.81	322.00	28.37	0.01	0.09	301.00	302.51	301.00	20.13	0.00	0.07	50.00	28.00	0.00	21.00	28.81	477238.00	1.36	306.74	307.00
12	1	2	18172.00	12145.00	217.35	0	Spot (Block12, Row2, Column1)	335.05	328.00	37.61	0.01	0.11	295.00	297.03	295.00	25.27	0.00	0.09	58.00	35.00	0.00	33.00	40.05	453654.00	1.50	309.16	306.00
12	2	2	18477.00	12148.00	95.65	0	Spot (Block12, Row2, Column2)	364.17	374.50	33.52	0.01	0.09	296.00	297.15	296.00	24.64	0.00	0.08	85.00	65.00	0.00	78.50	68.17	83031.00	2.72	344.41	333.50
12	3	2	18773.00	12140.00	231.45	0	Spot (Block12, Row2, Column3)	327.57	317.00	32.36	0.01	0.10	299.00	299.20	299.00	23.57	0.00	0.08	42.00	25.00	0.00	18.00	28.57	505107.00	1.20	306.91	304.00
12	4	2	19065.00	12139.00	195.25	0	Spot (Block12, Row2, Column4)	334.26	327.00	29.18	0.01	0.09	301.00	301.91	301.00	20.89	0.00	0.07	60.00	31.00	0.00	26.00	33.26	360336.00	1.55	315.20	311.00
12	5	2	19382.00	12145.00	181.55	0	Spot (Block12, Row2, Column5)	408.15	401.00	41.10	0.01	0.10	300.00	301.85	300.00	22.68	0.00	0.08	97.00	94.00	0.00	101.00	108.15	376724.00	4.69	349.08	362.00
12	6	2	19666.00	12136.00	172.95	0	Spot (Block12, Row2, Column6)	358.45	363.00	36.21	0.01	0.10	300.00	301.85	300.00	21.95	0.00	0.07	82.00	62.00	0.00	63.00	58.45	298588.00	2.58	334.65	326.00
12	7	2	19961.00	12147.00	216.35	0	Spot (Block12, Row2, Column7)	330.77	320.00	31.97	0.01	0.10	299.00	299.52	299.00	19.00	0.00	0.06	55.00	31.00	0.00	21.00	31.77	443229.00	1.64	321.05	314.00
12	8	2	20255.00	12130.00	175.35	0	Spot (Block12, Row2, Column8)	338.33	334.00	28.38	0.01	0.08	302.00	303.39	302.00	18.52	0.00	0.06	72.00	41.00	0.00	32.00	36.33	291982.00	1.89	314.74	311.00
12	1	3	18175.00	12443.00	178.45	0	Spot (Block12, Row3, Column1)	349.89	339.00	36.24	0.01	0.10	294.00	294.25	294.00	22.73	0.00	0.08	79.00	49.00	0.00	45.00	55.89	312101.00	2.45	316.56	312.50
12	2	3	18453.00	12484.00	151.15	0	Spot (Block12, Row3, Column2)	340.55	329.00	36.91	0.01	0.11	294.00	294.61	294.00	23.55	0.00	0.08	62.00	44.00	0.00	35.00	46.55	213187.00	1.95	313.24	308.00
12	3	3	18756.00	12458.00	153.80	0	Spot (Block12, Row3, Column3)	333.83	330.00	30.42	0.01	0.09	292.00	291.70	292.00	25.19	0.00	0.09	67.00	35.00	0.00	38.00	41.83	216987.00	1.67	310.54	302.00
12	4	3	19078.00	12437.00	175.45	0	Spot (Block12, Row3, Column4)	373.63	382.00	42.64	0.01	0.11	293.00	293.67	293.00	23.80	0.00	0.08	90.00	72.00	0.00	89.00	80.63	321319.00	3.36	325.56	321.00
12	5	3	19392.00	12448.00	181.90	0	Spot (Block12, Row3, Column5)	361.77	369.00	38.63	0.01	0.11	298.00	299.13	298.00	22.47	0.00	0.08	80.00	65.00	0.00	71.00	63.77	335719.00	2.79	313.26	312.00
12	6	3	19662.00	12433.00	189.95	0	Spot (Block12, Row3, Column6)	358.94	370.00	32.90	0.01	0.09	300.00	302.45	300.00	23.98	0.00	0.08	80.00	64.00	0.00	70.00	58.94	365405.00	2.36	320.72	308.50
12	7	3	19991.00	12440.00	179.45	0	Spot (Block12, Row3, Column7)	347.70	344.00	33.24	0.00	0.10	299.00	300.25	299.00	22.05	0.00	0.07	75.00	50.00	0.00	45.00	48.70	314671.00	2.15	319.49	312.00
12	8	3	20285.00	12440.00	170.55	0	Spot (Block12, Row3, Column8)	347.60	339.00	29.76	0.01	0.09	303.00	305.55	303.00	23.59	0.00	0.08	69.00	44.00	0.00	36.00	44.60	279820.00	1.78	327.37	323.50
12	1	4	18164.00	12746.00	176.70	0	Spot (Block12, Row4, Column1)	365.96	374.00	42.47	0.01	0.12	293.00	293.07	293.00	21.90	0.00	0.07	91.00	71.00	0.00	81.00	72.96	318015.00	3.33	326.51	318.00
12	2	4	18460.00	12732.00	187.45	0	Spot (Block12, Row4, Column2)	326.45	321.00	23.41	0.01	0.07	294.00	292.86	294.00	20.75	0.00	0.07	64.00	26.00	0.00	27.00	32.45	323190.00	1.62	311.00	308.00
12	3	4	18781.00	12742.00	167.50	0	Spot (Block12, Row4, Column3)	489.37	483.00	84.89	0.01	0.17	289.00	287.40	289.00	23.09	0.00	0.08	100.00	98.00	0.00	194.00	200.37	382689.00	8.75	345.62	346.00
12	4	4	19070.00	12749.00	244.65	0	Spot (Block12, Row4, Column4)	320.76	316.00	25.05	0.01	0.08	288.00	286.65	288.00	30.89	0.00	0.11	44.00	14.00	0.00	28.00	32.76	555229.00	1.10	297.14	297.50
12	5	4	19398.00	12735.00	207.75	0	Spot (Block12, Row4, Column5)	352.72	344.00	35.37	0.01	0.10	297.00	298.39	297.00	30.09	0.00	0.10	65.00	45.00	0.00	47.00	55.72	433489.00	1.81	316.48	313.00
12	6	4	19682.00	12736.00	218.10	0	Spot (Block12, Row4, Column6)	386.30	391.00	31.43	0.01	0.08	305.00	305.29	305.00	23.63	0.00	0.08	93.00	86.00	0.00	86.00	81.30	527688.00	3.43	327.55	324.00
12	7	4	19982.00	12739.00	213.10	0	Spot (Block12, Row4, Column7)	356.66	365.00	31.81	0.01	0.09	302.00	303.07	302.00	20.62	0.00	0.07	78.00	63.00	0.00	63.00	54.66	462230.00	2.60	320.28	315.00
12	8	4	20290.00	12755.00	182.30	0	Spot (Block12, Row4, Column8)	349.34	346.00	29.27	0.00	0.08	306.00	307.19	306.00	19.60	0.00	0.06	72.00	50.00	0.00	40.00	43.34	325232.00	2.15	323.44	316.50
12	1	5	18188.00	13040.00	172.20	0	Spot (Block12, Row5, Column1)	383.03	386.00	45.25	0.00	0.12	290.00	289.10	290.00	24.11	0.00	0.08	91.00	84.00	0.00	96.00	93.03	316762.00	3.90	321.84	314.00
12	2	5	18453.00	13064.00	167.25	0	Spot (Block12, Row5, Column2)	340.52	331.00	38.18	0.01	0.11	294.00	293.61	294.00	23.38	0.00	0.08	67.00	41.00	0.00	37.00	46.52	263902.00	2.01	312.96	311.00
12	3	5	18785.00	13058.00	182.35	0	Spot (Block12, Row5, Column3)	346.63	334.00	43.89	0.02	0.13	295.00	294.11	295.00	21.60	0.00	0.07	73.00	46.00	0.00	39.00	51.63	323061.00	2.43	314.35	313.00
12	4	5	19058.00	13053.00	202.65	0	Spot (Block12, Row5, Column4)	319.13	313.00	25.69	0.01	0.08	293.00	292.75	293.00	24.97	0.00	0.09	39.00	14.00	0.00	20.00	26.13	371782.00	1.06	299.63	303.00
12	5	5	19385.00	13041.00	160.20	0	Spot (Block12, Row5, Column5)	521.71	506.00	100.39	0.01	0.19	299.00	299.87	299.00	28.93	0.00	0.10	99.00	98.00	0.00	207.00	222.71	370415.00	7.67	371.69	380.00
12	6	5	19661.00	13045.00	120.90	0	Spot (Block12, Row5, Column6)	358.04	364.00	41.99	0.01	0.12	305.00	305.75	305.00	24.61	0.00	0.08	65.00	53.00	0.00	59.00	53.04	138563.00	2.12	334.84	328.50
12	7	5	19983.00	13022.00	207.65	0	Spot (Block12, Row5, Column7)	331.22	323.00	27.70	0.01	0.08	304.00	304.26	304.00	22.65	0.00	0.07	45.00	28.00	0.00	19.00	27.22	407735.00	1.19	308.33	307.00
12	8	5	20275.00	13030.00	173.20	0	Spot (Block12, Row5, Column8)	383.43	388.00	34.72	0.01	0.09	306.00	307.79	306.00	21.01	0.00	0.07	91.00	82.00	0.00	82.00	77.43	320935.00	3.60	331.55	319.00
12	1	6	18173.00	13331.00	223.80	0	Spot (Block12, Row6, Column1)	338.77	330.00	35.68	0.01	0.11	294.00	292.25	294.00	23.65	0.00	0.08	69.00	37.00	0.00	36.00	44.77	486815.00	1.97	315.50	310.00
12	2	6	18492.00	13352.00	195.90	0	Spot (Block12, Row6, Column2)	355.90	358.00	31.42	0.00	0.09	296.00	297.15	296.00	23.55	0.00	0.08	87.00	60.00	0.00	62.00	59.90	388640.00	2.49	320.65	313.00
12	3	6	18771.00	13336.00	188.30	0	Spot (Block12, Row6, Column3)	376.36	381.00	35.16	0.01	0.09	300.00	302.49	300.00	24.74	0.00	0.08	91.00	77.00	0.00	81.00	76.36	376361.00	2.99	331.24	328.00
12	4	6	19107.00	13332.00	126.75	0	Spot (Block12, Row6, Column4)	369.37	367.00	44.49	0.00	0.12	302.00	303.16	302.00	22.75	0.00	0.08	81.00	66.00	0.00	65.00	67.37	159567.00	2.91	328.58	326.50
12	5	6	19379.00	13339.00	165.85	0	Spot (Block12, Row6, Column5)	489.56	477.00	92.43	0.01	0.19	303.00	304.02	303.00	23.41	0.00	0.08	99.00	96.00	0.00	174.00	186.56	373537.00	7.93	358.39	365.00
12	6	6	19688.00	13322.00	172.20	0	Spot (Block12, Row6, Column6)	340.74	327.00	35.00	0.02	0.10	305.00	306.44	305.00	23.79	0.00	0.08	47.00	38.00	0.00	22.00	35.74	281796.00	1.44	324.15	317.00
12	7	6	19987.00	13355.00	182.00	0	Spot (Block12, Row6, Column7)	366.99	375.00	31.04	0.01	0.08	303.00	303.56	303.00	21.41	0.00	0.07	86.00	72.00	0.00	72.00	63.99	340570.00	2.96	326.97	317.00
12	8	6	20290.00	13341.00	165.10	0	Spot (Block12, Row6, Column8)	369.38	380.00	31.45	0.01	0.09	303.00	304.05	303.00	21.17	0.00	0.07	84.00	77.00	0.00	77.00	66.38	279250.00	3.09	324.61	313.00
12	1	7	18203.00	13641.00	265.95	0	Spot (Block12, Row7, Column1)	317.30	314.00	25.45	0.00	0.08	295.00	295.05	295.00	27.29	0.00	0.09	31.00	10.00	0.00	19.00	22.30	652378.00	0.82	299.87	300.00
12	2	7	18492.00	13611.00	204.60	0	Spot (Block12, Row7, Column2)	336.95	330.00	31.61	0.01	0.09	297.00	297.76	297.00	22.99	0.00	0.08	66.00	36.00	0.00	33.00	39.95	400297.00	1.71	316.98	313.00
12	3	7	18781.00	13645.00	194.90	0	Spot (Block12, Row7, Column3)	342.51	331.00	36.78	0.01	0.11	299.00	299.51	299.00	20.91	0.00	0.07	66.00	39.00	0.00	32.00	43.51	368541.00	2.06	323.65	316.00
12	4	7	19084.00	13642.00	151.20	0	Spot (Block12, Row7, Column4)	363.58	371.00	37.36	0.01	0.10	301.00	302.68	301.00	22.86	0.00	0.08	83.00	70.00	0.00	70.00	62.58	228327.00	2.66	325.41	319.00
12	5	7	19380.00	13641.00	205.25	0	Spot (Block12, Row7, Column5)	350.63	352.00	27.14	0.00	0.08	302.00	303.21	302.00	21.62	0.00	0.07	79.00	57.00	0.00	50.00	48.63	420752.00	2.19	318.77	315.00
12	6	7	19682.00	13650.00	183.70	0	Spot (Block12, Row7, Column6)	347.37	340.00	34.25	0.01	0.10	304.00	304.78	304.00	22.15	0.00	0.07	61.00	45.00	0.00	36.00	43.37	328616.00	1.92	322.01	315.00
12	7	7	19965.00	13642.00	143.15	0	Spot (Block12, Row7, Column7)	371.46	377.00	37.90	0.01	0.10	305.00	306.21	305.00	22.50	0.00	0.07	85.00	66.00	0.00	72.00	66.46	208015.00	2.90	334.16	326.00
12	8	7	20285.00	13628.00	160.80	0	Spot (Block12, Row7, Column8)	470.83	484.00	59.91	0.01	0.13	311.00	314.20	311.00	25.13	0.00	0.08	98.00	97.00	0.00	173.00	159.83	335231.00	6.23	372.83	382.00
12	1	8	18169.00	13942.00	146.50	0	Spot (Block12, Row8, Column1)	2949.18	2285.00	2794.25	0.11	0.95	296.00	298.30	296.00	27.97	0.00	0.09	100.00	100.00	0.00	1989.00	2653.18	1722322.00	94.77	849.23	649.50
12	2	8	18490.00	13922.00	189.50	0	Spot (Block12, Row8, Column2)	334.54	322.00	36.87	0.02	0.11	297.00	298.14	297.00	25.44	0.00	0.09	49.00	29.00	0.00	25.00	37.54	337555.00	1.43	317.89	311.00
12	3	8	18777.00	13940.00	177.15	0	Spot (Block12, Row8, Column3)	357.09	362.00	29.59	0.01	0.08	295.00	295.51	295.00	21.19	0.00	0.07	89.00	68.00	0.00	67.00	62.09	313521.00	2.91	317.78	311.00
12	4	8	19069.00	13931.00	200.60	0	Spot (Block12, Row8, Column4)	336.67	325.00	33.51	0.02	0.10	298.00	299.91	298.00	23.52	0.00	0.08	54.00	36.00	0.00	27.00	38.67	384817.00	1.56	310.64	308.00
12	5	8	19413.00	13948.00	202.35	0	Spot (Block12, Row8, Column5)	337.88	329.00	30.14	0.01	0.09	300.00	301.76	300.00	23.52	0.00	0.08	59.00	31.00	0.00	29.00	37.88	391935.00	1.54	315.01	310.00
12	6	8	19687.00	13965.00	161.45	0	Spot (Block12, Row8, Column6)	371.27	382.00	35.14	0.01	0.09	303.00	304.28	303.00	24.31	0.00	0.08	81.00	67.00	0.00	79.00	68.27	267686.00	2.76	333.08	324.00
12	7	8	19973.00	13931.00	173.65	0	Spot (Block12, Row8, Column7)	371.97	378.00	39.78	0.01	0.11	309.00	310.85	309.00	21.96	0.00	0.07	80.00	62.00	0.00	69.00	62.97	313569.00	2.78	336.01	328.00
12	8	8	20275.00	13942.00	158.90	0	Spot (Block12, Row8, Column8)	470.12	480.00	69.28	0.01	0.15	318.00	322.12	318.00	23.86	0.01	0.07	99.00	96.00	0.00	162.00	152.12	328146.00	6.20	364.79	360.00
13	1	1	4679.00	16343.00	148.20	0	Spot (Block13, Row1, Column1)	2311.58	2146.50	1015.78	0.03	0.44	145.00	148.73	145.00	21.36	0.01	0.14	100.00	100.00	0.00	2001.50	2166.58	1382322.00	101.25	730.89	528.00
13	2	1	4974.00	16339.00	222.30	0	Spot (Block13, Row1, Column2)	174.67	178.00	19.45	0.01	0.11	137.00	140.87	137.00	18.81	0.01	0.13	82.00	57.00	0.00	41.00	37.67	247508.00	1.80	146.47	143.00
13	3	1	5270.00	16348.00	185.55	0	Spot (Block13, Row1, Column3)	157.44	160.00	22.18	0.01	0.14	137.00	138.86	137.00	15.74	0.01	0.11	60.00	35.00	0.00	23.00	20.44	152873.00	1.18	144.78	142.00
13	4	1	5585.00	16339.00	222.75	0	Spot (Block13, Row1, Column4)	165.37	168.00	16.17	0.01	0.10	139.00	141.03	139.00	16.71	0.01	0.12	73.00	36.00	0.00	29.00	26.37	235651.00	1.46	150.17	150.00
13	5	1	5897.00	16340.00	202.55	0	Spot (Block13, Row1, Column5)	194.98	196.00	26.83	0.00	0.14	135.00	138.09	135.00	18.75	0.01	0.14	94.00	82.00	0.00	61.00	59.98	226565.00	3.03	152.04	149.00
13	6	1	6193.00	16328.00	221.10	0	Spot (Block13, Row1, Column6)	175.65	176.00	24.76	0.00	0.14	135.00	137.28	135.00	17.02	0.01	0.12	85.00	61.00	0.00	41.00	40.65	245732.00	2.25	146.55	147.00
13	7	1	6487.00	16345.00	166.45	0	Spot (Block13, Row1, Column7)	194.97	194.00	19.98	0.00	0.10	135.00	137.67	135.00	16.38	0.01	0.12	97.00	93.00	0.00	59.00	59.97	150325.00	3.50	159.21	158.00
13	8	1	6780.00	16353.00	183.15	0	Spot (Block13, Row1, Column8)	165.76	170.00	15.48	0.01	0.09	136.00	137.47	136.00	15.74	0.00	0.11	77.00	55.00	0.00	34.00	29.76	156641.00	1.80	152.18	154.00
13	1	2	4664.00	16695.00	161.50	0	Spot (Block13, Row2, Column1)	165.91	170.00	15.98	0.01	0.10	141.00	144.93	141.00	18.09	0.01	0.12	76.00	22.00	0.00	29.00	24.91	119784.00	1.16	146.97	143.00
13	2	2	4973.00	16637.00	157.25	0	Spot (Block13, Row2, Column2)	170.97	174.00	17.85	0.01	0.10	136.00	139.30	136.00	16.58	0.01	0.12	82.00	60.00	0.00	38.00	34.97	116600.00	1.91	151.66	152.00
13	3	2	5304.00	16634.00	199.95	0	Spot (Block13, Row2, Column3)	162.28	164.00	19.06	0.00	0.12	136.00	138.54	136.00	16.98	0.01	0.12	68.00	39.00	0.00	28.00	26.28	183542.00	1.40	148.84	145.00
13	4	2	5601.00	16654.00	203.00	0	Spot (Block13, Row2, Column4)	156.41	157.00	15.53	0.00	0.10	137.00	138.74	137.00	16.52	0.01	0.12	56.00	18.00	0.00	20.00	19.41	183464.00	1.07	142.87	142.00
13	5	2	5876.00	16651.00	223.05	0	Spot (Block13, Row2, Column5)	181.10	186.00	19.87	0.01	0.11	135.00	136.85	135.00	16.62	0.01	0.12	87.00	78.00	0.00	51.00	46.10	258242.00	2.66	146.82	144.00
13	6	2	6159.00	16697.00	115.15	0	Spot (Block13, Row2, Column6)	180.93	180.00	19.77	0.00	0.11	135.00	137.34	135.00	16.45	0.01	0.12	93.00	69.00	0.00	45.00	45.93	63324.00	2.65	155.98	157.50
13	7	2	6504.00	16650.00	228.20	0	Spot (Block13, Row2, Column7)	146.51	143.00	16.89	0.01	0.12	132.00	133.74	132.00	15.89	0.01	0.12	41.00	19.00	0.00	11.00	14.51	218294.00	0.80	140.25	139.00
13	8	2	6780.00	16645.00	147.00	-50	Spot (Block13, Row2, Column8)	142.15	138.00	20.22	0.01	0.14	134.00	135.24	134.00	16.81	0.00	0.12	31.00	16.00	0.00	4.00	8.15	84293.00	0.41	137.25	134.00
13	1	3	4687.00	16929.00	181.90	0	Spot (Block13, Row3, Column1)	196.71	198.00	19.19	0.00	0.10	138.00	141.90	138.00	17.63	0.01	0.12	98.00	88.00	0.00	60.00	58.71	182941.00	3.11	163.99	165.50
13	2	3	4979.00	16952.00	234.20	0	Spot (Block13, Row3, Column2)	154.92	156.00	14.37	0.00	0.09	137.00	138.96	137.00	16.80	0.01	0.12	56.00	13.00	0.00	19.00	17.92	245077.00	0.95	140.41	139.00
13	3	3	5254.00	16944.00	124.35	0	Spot (Block13, Row3, Column3)	189.41	191.00	17.04	0.00	0.09	137.00	139.64	137.00	17.10	0.01	0.12	95.00	87.00	0.00	54.00	52.41	78227.00	2.91	167.53	171.50
13	4	3	5587.00	16952.00	190.05	0	Spot (Block13, Row3, Column4)	172.21	172.00	15.83	0.00	0.09	136.00	138.81	136.00	16.15	0.01	0.12	89.00	58.00	0.00	36.00	36.21	175657.00	2.07	151.67	154.00
13	5	3	5885.00	16948.00	181.00	0	Spot (Block13, Row3, Column5)	177.28	178.00	16.76	0.00	0.09	134.00	136.33	134.00	15.15	0.01	0.11	92.00	79.00	0.00	44.00	43.28	162742.00	2.70	152.85	154.00
13	6	3	6202.00	16909.00	139.55	0	Spot (Block13, Row3, Column6)	159.63	162.00	19.65	0.01	0.12	135.00	138.48	135.00	17.45	0.01	0.13	62.00	36.00	0.00	27.00	24.63	84125.00	1.21	149.65	149.00
13	7	3	6478.00	16915.00	206.05	0	Spot (Block13, Row3, Column7)	167.33	171.00	17.98	0.01	0.11	132.00	135.12	132.00	17.40	0.01	0.13	81.00	62.00	0.00	39.00	35.33	202306.00	1.85	149.43	149.00
13	8	3	6797.00	16930.00	218.15	0	Spot (Block13, Row3, Column8)	155.58	156.00	19.14	0.00	0.12	129.00	131.63	129.00	15.35	0.01	0.12	68.00	45.00	0.00	27.00	26.58	210960.00	1.56	135.71	134.00
13	1	4	4682.00	17262.00	203.30	0	Spot (Block13, Row4, Column1)	170.03	172.00	13.04	0.01	0.08	137.50	140.41	137.50	18.08	0.01	0.13	87.00	42.00	0.00	34.50	32.53	198931.00	1.64	154.88	155.50
13	2	4	4967.00	17313.00	178.00	0	Spot (Block13, Row4, Column2)	155.39	155.00	20.18	0.00	0.13	138.00	139.47	138.00	14.97	0.00	0.11	53.00	29.00	0.00	17.00	17.39	137986.00	1.06	147.11	145.00
13	3	4	5282.00	17249.00	179.90	0	Spot (Block13, Row4, Column3)	222.85	214.00	32.71	0.02	0.15	138.00	139.47	138.00	15.37	0.00	0.11	99.00	98.00	0.00	76.00	84.85	202348.00	5.42	171.22	174.00
13	4	4	5532.00	17293.00	229.30	0	Spot (Block13, Row4, Column4)	157.92	158.00	15.24	0.00	0.10	135.00	137.46	135.00	17.16	0.01	0.12	62.00	24.00	0.00	23.00	22.92	238613.00	1.19	146.99	145.00
13	5	4	5866.00	17234.00	208.95	0	Spot (Block13, Row4, Column5)	167.05	168.00	19.91	0.00	0.12	134.00	137.36	134.00	19.26	0.01	0.14	72.00	42.00	0.00	34.00	33.05	207146.00	1.54	142.93	142.00
13	6	4	6184.00	17242.00	197.85	0	Spot (Block13, Row4, Column6)	185.81	187.00	17.84	0.00	0.10	137.00	139.89	137.00	18.54	0.01	0.13	94.00	77.00	0.00	50.00	48.81	206064.00	2.48	157.09	157.00
13	7	4	6468.00	17257.00	155.75	0	Spot (Block13, Row4, Column7)	188.07	186.00	20.12	0.00	0.11	134.00	136.31	134.00	17.67	0.01	0.13	98.00	85.00	0.00	52.00	54.07	125634.00	2.93	159.19	156.00
13	8	4	6757.00	17266.00	210.45	0	Spot (Block13, Row4, Column8)	172.10	174.00	22.80	0.00	0.13	132.00	133.48	132.00	15.31	0.00	0.11	82.00	66.00	0.00	42.00	40.10	217189.00	2.52	146.06	144.50
13	1	5	4661.00	17536.00	165.05	0	Spot (Block13, Row5, Column1)	175.06	179.00	18.08	0.01	0.10	137.00	140.26	137.00	17.01	0.01	0.12	84.00	66.00	0.00	42.00	38.06	132519.00	2.05	152.76	151.00
13	2	5	4980.00	17563.00	140.30	0	Spot (Block13, Row5, Column2)	167.43	168.00	12.09	0.00	0.07	135.00	138.35	135.00	15.63	0.01	0.11	89.00	54.00	0.00	33.00	32.43	89074.00	1.86	153.26	151.00
13	3	5	5272.00	17525.00	195.10	0	Spot (Block13, Row5, Column3)	154.54	156.00	16.26	0.00	0.11	137.00	138.93	137.00	14.36	0.01	0.10	57.00	30.00	0.00	19.00	17.54	166598.00	1.09	146.30	142.00
13	4	5	5569.00	17570.00	134.00	0	Spot (Block13, Row5, Column4)	173.93	177.00	19.86	0.01	0.11	137.00	139.27	137.00	17.80	0.01	0.13	80.00	61.00	0.00	40.00	36.93	84702.00	1.95	155.22	156.00
13	5	5	5876.00	17546.00	168.50	0	Spot (Block13, Row5, Column5)	275.05	288.00	66.44	0.02	0.24	137.00	140.66	137.00	19.51	0.01	0.14	99.00	98.00	0.00	151.00	138.05	218116.00	6.89	173.77	177.00
13	6	5	6197.00	17555.00	200.40	0	Spot (Block13, Row5, Column6)	159.03	161.00	17.94	0.01	0.11	135.00	137.73	135.00	17.02	0.01	0.12	66.00	30.00	0.00	26.00	24.03	180978.00	1.25	152.70	150.50
13	7	5	6525.00	17604.00	188.85	0	Spot (Block13, Row5, Column7)	156.98	157.00	18.30	0.00	0.12	133.00	134.04	133.00	14.62	0.00	0.11	67.00	39.00	0.00	24.00	23.98	156975.00	1.57	141.85	141.00
13	8	5	6778.00	17544.00	163.35	0	Spot (Block13, Row5, Column8)	214.28	213.00	24.04	0.00	0.11	135.00	136.12	135.00	15.01	0.00	0.11	97.00	97.00	0.00	78.00	79.28	158139.00	5.21	158.45	162.00
13	1	6	4707.00	17800.00	201.65	0	Spot (Block13, Row6, Column1)	157.23	154.00	14.78	0.01	0.09	136.00	138.59	136.00	15.46	0.01	0.11	57.00	27.00	0.00	18.00	21.23	181761.00	1.21	149.88	145.00
13	2	6	4990.00	17830.00	181.50	0	Spot (Block13, Row6, Column2)	154.33	154.00	16.24	0.00	0.11	133.00	135.50	133.00	14.60	0.01	0.11	60.00	37.00	0.00	21.00	21.33	143835.00	1.29	143.06	140.00
13	3	6	5280.00	17847.00	167.90	0	Spot (Block13, Row6, Column3)	204.57	201.00	30.80	0.01	0.15	136.00	138.68	136.00	16.05	0.01	0.12	93.00	91.00	0.00	65.00	68.57	159974.00	4.10	164.57	169.50
13	4	6	5580.00	17812.00	187.90	0	Spot (Block13, Row6, Column4)	174.43	176.00	19.63	0.00	0.11	138.00	139.97	138.00	17.02	0.01	0.12	81.00	57.00	0.00	38.00	36.43	173554.00	2.02	155.37	155.00
13	5	6	5880.00	17842.00	154.15	0	Spot (Block13, Row6, Column5)	244.75	238.00	38.73	0.01	0.16	136.00	138.40	136.00	17.01	0.01	0.12	99.00	99.00	0.00	102.00	108.75	158843.00	6.25	180.30	184.00
13	6	6	6172.00	17839.00	190.65	0	Spot (Block13, Row6, Column6)	156.84	156.00	17.22	0.00	0.11	131.00	133.63	131.00	15.13	0.01	0.11	71.00	37.00	0.00	25.00	25.84	160757.00	1.53	150.33	150.00
13	7	6	6478.00	17839.00	155.80	0	Spot (Block13, Row6, Column7)	184.70	190.00	22.83	0.01	0.12	129.00	130.91	129.00	14.53	0.01	0.11	89.00	86.00	0.00	61.00	55.70	123192.00	3.70	151.80	147.00
13	8	6	6771.00	17843.00	182.00	0	Spot (Block13, Row6, Column8)	170.16	171.00	18.01	0.00	0.11	134.00	136.04	134.00	16.02	0.01	0.12	85.00	63.00	0.00	37.00	36.16	158083.00	2.13	145.78	144.00
13	1	7	4647.00	18135.00	208.15	0	Spot (Block13, Row7, Column1)	156.14	159.00	14.29	0.01	0.09	137.00	141.99	137.00	23.47	0.02	0.17	46.00	0.00	0.00	22.00	19.14	192986.00	0.60	150.37	150.00
13	2	7	4975.00	18147.00	177.25	0	Spot (Block13, Row7, Column2)	165.85	165.00	18.33	0.00	0.11	135.00	137.37	135.00	14.33	0.01	0.10	79.00	52.00	0.00	30.00	30.85	145618.00	1.99	150.02	148.00
13	3	7	5278.00	18146.00	147.00	-50	Spot (Block13, Row7, Column3)	149.56	146.00	18.81	0.01	0.13	139.00	141.74	139.00	15.18	0.01	0.11	39.00	22.00	0.00	7.00	10.56	87792.00	0.51	144.09	142.00
13	4	7	5553.00	18076.00	146.85	0	Spot (Block13, Row7, Column4)	166.10	167.00	13.95	0.00	0.08	138.00	140.45	138.00	15.97	0.01	0.11	80.00	42.00	0.00	29.00	28.10	97665.00	1.61	153.30	151.00
13	5	7	5907.00	18110.00	204.75	0	Spot (Block13, Row7, Column5)	155.48	153.00	20.35	0.01	0.13	131.00	132.68	131.00	16.03	0.01	0.12	61.00	33.00	0.00	22.00	24.48	185334.00	1.42	144.27	143.00
13	6	7	6181.00	18139.00	173.95	0	Spot (Block13, Row7, Column6)	147.86	147.00	16.32	0.00	0.11	130.00	132.06	130.00	15.25	0.01	0.12	53.00	25.00	0.00	17.00	17.86	125093.00	1.04	141.45	136.00
13	7	7	6477.00	18162.00	180.50	0	Spot (Block13, Row7, Column7)	181.65	178.00	24.67	0.01	0.14	131.00	132.92	131.00	15.13	0.01	0.11	94.00	80.00	0.00	47.00	50.65	165664.00	3.22	151.46	149.00
13	8	7	6779.00	18145.00	147.00	-50	Spot (Block13, Row7, Column8)	143.16	144.00	11.05	0.00	0.08	134.00	136.64	134.00	16.61	0.01	0.12	25.00	0.00	0.00	10.00	9.16	84891.00	0.39	134.05	134.00
13	1	8	4671.00	18445.00	136.20	0	Spot (Block13, Row8, Column1)	4639.85	3515.00	4011.51	0.12	0.86	143.00	148.10	143.00	28.24	0.02	0.19	100.00	100.00	0.00	3372.00	4496.85	2329206.00	159.04	1058.97	662.00
13	2	8	4990.00	18425.00	224.15	0	Spot (Block13, Row8, Column2)	168.85	172.00	17.32	0.01	0.10	140.00	143.69	140.00	18.69	0.01	0.13	75.00	34.00	0.00	32.00	28.85	243816.00	1.35	149.56	144.00
13	3	8	5266.00	18453.00	165.45	0	Spot (Block13, Row8, Column3)	198.30	196.00	19.44	0.01	0.10	140.00	142.44	140.00	16.61	0.01	0.12	98.00	94.00	0.00	56.00	58.30	149121.00	3.36	163.05	163.00
13	4	8	5582.00	18439.00	166.05	0	Spot (Block13, Row8, Column4)	170.84	173.00	17.41	0.01	0.10	140.00	142.34	140.00	17.51	0.01	0.12	78.00	43.00	0.00	33.00	30.84	130523.00	1.63	150.80	149.00
13	5	8	5879.00	18445.00	147.00	-50	Spot (Block13, Row8, Column5)	160.60	165.00	15.54	0.01	0.10	133.00	135.87	133.00	17.55	0.01	0.13	69.00	40.00	0.00	32.00	27.60	94593.00	1.41	153.27	151.00
13	6	8	6169.00	18443.00	206.05	0	Spot (Block13, Row8, Column6)	154.28	152.00	18.83	0.01	0.12	131.00	133.06	131.00	15.07	0.01	0.11	59.00	38.00	0.00	21.00	23.28	186058.00	1.41	138.78	136.00
13	7	8	6483.00	18454.00	176.50	0	Spot (Block13, Row8, Column7)	175.81	178.00	16.94	0.01	0.10	135.00	137.63	135.00	15.75	0.01	0.11	89.00	74.00	0.00	43.00	40.81	152601.00	2.42	154.01	148.00
13	8	8	6773.00	18451.00	154.80	0	Spot (Block13, Row8, Column8)	261.00	271.00	39.34	0.02	0.15	137.00	139.27	137.00	16.59	0.01	0.12	99.00	99.00	0.00	134.00	124.00	171998.00	7.34	183.02	186.00
14	1	1	9179.00	16340.00	149.45	0	Spot (Block14, Row1, Column1)	2157.02	2031.00	927.24	0.03	0.43	198.00	202.12	198.00	27.59	0.01	0.14	100.00	100.00	0.00	1833.00	1959.02	1313627.00	70.87	673.85	578.00
14	2	1	9473.00	16342.00	167.60	0	Spot (Block14, Row1, Column2)	275.34	283.00	35.49	0.01	0.13	198.00	198.78	198.00	22.75	0.00	0.11	89.00	77.00	0.00	85.00	77.34	215869.00	3.37	213.30	208.00
14	3	1	9788.00	16345.00	147.20	0	Spot (Block14, Row1, Column3)	356.80	353.00	90.65	0.00	0.25	199.00	199.53	199.00	16.84	0.00	0.08	99.00	96.00	0.00	154.00	157.80	211938.00	9.34	252.11	241.50
14	4	1	10073.00	16342.00	167.85	0	Spot (Block14, Row1, Column4)	266.46	272.00	26.44	0.01	0.10	202.00	202.35	202.00	17.18	0.00	0.08	97.00	80.00	0.00	70.00	64.46	208642.00	3.73	223.81	222.00
14	5	1	10381.00	16345.00	154.20	0	Spot (Block14, Row1, Column5)	591.20	506.00	282.76	0.07	0.48	203.00	204.48	203.00	18.68	0.00	0.09	100.00	99.00	0.00	303.00	388.20	388417.00	20.70	283.18	283.00
14	6	1	10678.00	16336.00	174.15	0	Spot (Block14, Row1, Column6)	460.07	392.00	180.73	0.07	0.39	208.00	209.22	208.00	21.13	0.00	0.10	100.00	99.00	0.00	184.00	252.07	389677.00	11.87	272.08	274.50
14	7	1	10983.00	16342.00	152.10	0	Spot (Block14, Row1, Column7)	1629.28	1387.00	823.92	0.07	0.51	210.00	212.30	210.00	24.63	0.00	0.12	100.00	100.00	0.00	1177.00	1419.28	1028077.00	57.53	520.20	454.00
14	8	1	11286.00	16322.00	222.90	0	Spot (Block14, Row1, Column8)	248.27	245.00	26.73	0.01	0.11	213.00	217.20	213.00	26.56	0.01	0.12	55.00	32.00	0.00	32.00	35.27	352550.00	1.17	223.93	216.00
14	1	2	9155.00	16653.00	218.30	0	Spot (Block14, Row2, Column1)	213.47	210.00	21.08	0.01	0.10	193.00	194.22	193.00	22.40	0.00	0.12	40.00	14.00	0.00	17.00	20.47	290741.00	0.86	202.84	201.00
14	2	2	9470.00	16650.00	119.25	0	Spot (Block14, Row2, Column2)	506.16	492.00	108.41	0.01	0.21	195.00	195.00	195.00	17.84	0.00	0.09	100.00	100.00	0.00	297.00	311.16	189302.00	17.44	300.86	289.50
14	3	2	9798.00	16632.00	167.95	0	Spot (Block14, Row2, Column3)	223.18	219.00	19.71	0.01	0.09	200.00	200.49	200.00	18.32	0.00	0.09	51.00	21.00	0.00	19.00	23.18	175418.00	1.24	211.59	212.00
14	4	2	10080.00	16644.00	177.55	0	Spot (Block14, Row2, Column4)	352.70	353.50	63.86	0.00	0.18	204.00	204.99	204.00	20.90	0.00	0.10	100.00	98.00	0.00	149.50	148.70	309674.00	7.07	255.18	256.00
14	5	2	10402.00	16653.00	201.25	0	Spot (Block14, Row2, Column5)	249.30	244.00	27.53	0.01	0.11	207.00	208.22	207.00	21.02	0.00	0.10	71.00	44.00	0.00	37.00	42.30	286201.00	1.95	219.30	218.00
14	6	2	10677.00	16659.00	180.10	0	Spot (Block14, Row2, Column6)	262.28	267.50	32.61	0.01	0.12	209.00	210.09	209.00	20.45	0.00	0.10	79.00	55.00	0.00	58.50	53.28	239195.00	2.55	232.47	224.00
14	7	2	10976.00	16640.00	188.60	0	Spot (Block14, Row2, Column7)	280.49	285.00	33.15	0.01	0.12	207.00	208.85	207.00	20.96	0.00	0.10	95.00	77.00	0.00	78.00	73.49	280486.00	3.42	233.87	227.00
14	8	2	11238.00	16662.00	142.15	0	Spot (Block14, Row2, Column8)	252.98	247.00	28.77	0.01	0.11	205.00	206.95	205.00	21.57	0.00	0.10	76.00	49.00	0.00	42.00	47.98	138127.00	2.13	234.59	227.00
14	1	3	9183.00	16948.00	153.65	0	Spot (Block14, Row3, Column1)	481.69	454.00	167.61	0.03	0.35	190.00	190.85	190.00	16.96	0.00	0.09	100.00	100.00	0.00	264.00	291.69	311172.00	17.15	265.67	272.00
14	2	3	9517.00	16954.00	145.55	0	Spot (Block14, Row3, Column2)	221.21	213.00	30.25	0.02	0.14	195.00	195.96	195.00	18.10	0.00	0.09	47.00	21.00	0.00	18.00	26.21	128301.00	1.39	208.10	207.00
14	3	3	9807.00	16923.00	238.90	0	Spot (Block14, Row3, Column3)	232.44	227.00	25.22	0.01	0.11	199.00	200.77	199.00	21.22	0.00	0.11	61.00	35.00	0.00	28.00	33.44	383066.00	1.49	215.11	207.00
14	4	3	10074.00	16942.00	152.05	0	Spot (Block14, Row3, Column4)	529.17	490.50	172.69	0.03	0.33	202.00	202.95	202.00	20.10	0.00	0.10	100.00	100.00	0.00	288.50	327.17	336553.00	16.23	286.99	285.50
14	5	3	10397.00	16943.00	194.00	0	Spot (Block14, Row3, Column5)	248.28	247.00	28.17	0.00	0.11	209.00	211.62	209.00	21.39	0.01	0.10	66.00	46.00	0.00	38.00	39.28	262185.00	1.71	228.81	224.00
14	6	3	10667.00	16941.00	115.75	0	Spot (Block14, Row3, Column6)	255.47	259.00	21.89	0.01	0.09	209.00	210.84	209.00	22.07	0.00	0.10	82.00	57.00	0.00	50.00	46.47	89927.00	2.02	236.23	229.00
14	7	3	10987.00	16953.00	155.45	0	Spot (Block14, Row3, Column7)	486.43	411.00	200.70	0.07	0.41	209.00	212.20	209.00	23.54	0.01	0.11	100.00	100.00	0.00	202.00	277.43	322017.00	11.65	287.93	281.00
14	8	3	11282.00	16938.00	177.85	0	Spot (Block14, Row3, Column8)	232.72	228.00	26.76	0.01	0.11	209.00	212.73	209.00	23.46	0.01	0.11	42.00	22.00	0.00	19.00	23.72	206887.00	0.85	224.25	221.00
14	1	4	9184.00	17246.00	150.45	0	Spot (Block14, Row4, Column1)	513.65	464.50	179.42	0.04	0.35	191.00	192.58	191.00	18.71	0.00	0.10	100.00	100.00	0.00	273.50	322.65	318464.00	17.16	268.77	270.00
14	2	4	9480.00	17245.00	147.00	-50	Spot (Block14, Row4, Column2)	208.75	207.00	17.03	0.00	0.08	196.00	198.85	196.00	24.49	0.01	0.12	16.00	4.00	0.00	11.00	12.75	122954.00	0.40	216.85	213.00
14	3	4	9780.00	17244.00	141.95	0	Spot (Block14, Row4, Column3)	1755.90	1694.00	700.74	0.02	0.40	202.00	204.69	202.00	23.25	0.01	0.11	100.00	100.00	0.00	1492.00	1553.90	960476.00	66.73	556.99	479.00
14	4	4	10088.00	17280.00	201.25	0	Spot (Block14, Row4, Column4)	233.34	228.00	24.41	0.01	0.10	200.00	201.73	200.00	18.89	0.00	0.09	69.00	36.00	0.00	28.00	33.34	267877.00	1.67	214.22	213.00
14	5	4	10373.00	17215.00	142.95	0	Spot (Block14, Row4, Column5)	271.70	280.00	28.22	0.01	0.10	205.00	207.98	205.00	23.75	0.01	0.11	88.00	73.00	0.00	75.00	66.70	151339.00	2.68	234.64	226.00
14	6	4	10666.00	17248.00	236.45	0	Spot (Block14, Row4, Column6)	242.44	236.00	28.25	0.01	0.12	208.00	209.97	208.00	20.73	0.00	0.10	60.00	39.00	0.00	28.00	34.44	390086.00	1.57	219.56	215.00
14	7	4	10980.00	17253.00	174.80	0	Spot (Block14, Row4, Column7)	426.49	365.00	167.96	0.07	0.39	209.00	212.46	209.00	22.27	0.01	0.10	99.00	98.00	0.00	156.00	217.49	363793.00	9.61	264.24	265.00
14	8	4	11278.00	17255.00	185.60	0	Spot (Block14, Row4, Column8)	283.39	288.00	35.12	0.01	0.12	212.00	215.70	212.00	23.96	0.01	0.11	89.00	84.00	0.00	76.00	71.39	274607.00	2.83	237.43	232.00
14	1	5	9178.00	17538.00	151.25	0	Spot (Block14, Row5, Column1)	371.71	371.00	90.99	0.00	0.24	193.00	194.40	193.00	19.06	0.00	0.10	98.00	97.00	0.00	178.00	178.71	232319.00	9.30	254.12	253.00
14	2	5	9486.00	17548.00	164.30	0	Spot (Block14, Row5, Column2)	237.31	237.00	21.27	0.00	0.09	197.00	198.96	197.00	19.28	0.00	0.10	83.00	51.00	0.00	40.00	40.31	177984.00	1.99	214.93	215.00
14	3	5	9775.00	17560.00	208.70	0	Spot (Block14, Row5, Column3)	230.61	223.00	28.19	0.01	0.12	202.00	203.66	202.00	19.21	0.00	0.09	53.00	26.00	0.00	21.00	28.61	285268.00	1.40	217.20	211.00
14	4	5	10074.00	17549.00	149.80	0	Spot (Block14, Row5, Column4)	350.57	347.00	61.73	0.00	0.18	200.00	202.56	200.00	20.82	0.01	0.10	100.00	98.00	0.00	147.00	150.57	213849.00	7.11	256.21	247.50
14	5	5	10380.00	17545.00	139.50	0	Spot (Block14, Row5, Column5)	2464.96	2333.00	1076.30	0.02	0.44	206.00	210.93	206.00	27.90	0.01	0.13	100.00	100.00	0.00	2127.00	2258.96	1294103.00	80.78	828.20	675.00
14	6	5	10673.00	17547.00	197.25	0	Spot (Block14, Row5, Column6)	281.31	286.00	36.58	0.01	0.13	210.00	211.59	210.00	20.27	0.00	0.10	89.00	80.00	0.00	76.00	71.31	309437.00	3.44	236.98	229.00
14	7	5	10969.00	17524.00	163.25	0	Spot (Block14, Row5, Column7)	248.36	246.00	25.97	0.00	0.10	210.00	212.57	210.00	21.42	0.01	0.10	64.00	43.00	0.00	36.00	38.36	183784.00	1.67	223.68	217.00
14	8	5	11277.00	17543.00	151.15	0	Spot (Block14, Row5, Column8)	816.88	679.50	474.35	0.08	0.58	210.00	212.86	210.00	21.80	0.01	0.10	100.00	100.00	0.00	469.50	606.88	511367.00	27.71	316.63	299.50
14	1	6	9190.00	17844.00	210.50	0	Spot (Block14, Row6, Column1)	213.84	212.00	16.10	0.00	0.08	193.00	192.91	193.00	18.23	0.00	0.09	51.00	14.00	0.00	19.00	20.84	270086.00	1.15	200.44	200.00
14	2	6	9455.00	17855.00	225.00	0	Spot (Block14, Row6, Column2)	211.90	210.00	19.49	0.00	0.09	195.00	195.70	195.00	18.88	0.00	0.10	43.00	12.00	0.00	15.00	16.90	308745.00	0.86	198.78	200.00
14	3	6	9773.00	17842.00	144.15	0	Spot (Block14, Row6, Column3)	974.56	948.00	406.52	0.01	0.42	202.00	202.86	202.00	20.89	0.00	0.10	100.00	100.00	0.00	746.00	772.56	549650.00	36.94	382.24	359.00
14	4	6	10083.00	17836.00	153.40	0	Spot (Block14, Row6, Column4)	285.17	287.00	30.27	0.00	0.11	203.00	207.19	203.00	25.99	0.01	0.13	94.00	85.00	0.00	84.00	82.17	183365.00	3.00	235.08	228.00
14	5	6	10379.00	17844.00	139.55	0	Spot (Block14, Row6, Column5)	3774.82	3564.50	1801.16	0.02	0.48	207.00	212.75	207.00	29.44	0.01	0.14	100.00	100.00	0.00	3357.50	3567.82	1978005.00	121.00	1099.99	979.00
14	6	6	10683.00	17813.00	146.20	0	Spot (Block14, Row6, Column6)	252.92	254.00	23.46	0.00	0.09	210.00	212.19	210.00	24.04	0.00	0.11	72.00	44.00	0.00	44.00	42.92	147199.00	1.69	229.92	228.00
14	7	6	10981.00	17842.00	145.85	0	Spot (Block14, Row6, Column7)	729.68	642.00	315.43	0.06	0.43	209.00	211.76	209.00	21.22	0.01	0.10	100.00	100.00	0.00	433.00	520.68	423944.00	24.41	334.06	311.00
14	8	6	11286.00	17847.00	146.20	0	Spot (Block14, Row6, Column8)	943.46	848.00	447.05	0.05	0.47	208.00	210.61	208.00	21.44	0.01	0.10	100.00	100.00	0.00	640.00	735.46	550037.00	34.18	389.94	364.00
14	1	7	9181.00	18188.00	205.10	0	Spot (Block14, Row7, Column1)	206.94	205.00	14.57	0.00	0.07	191.00	191.62	191.00	22.81	0.00	0.12	24.00	5.00	0.00	14.00	15.94	247702.00	0.67	193.76	194.00
14	2	7	9488.00	18121.00	128.15	0	Spot (Block14, Row7, Column2)	226.61	227.00	16.94	0.00	0.07	191.00	191.48	191.00	19.36	0.00	0.10	79.00	44.00	0.00	36.00	35.61	99936.00	1.81	209.67	207.00
14	3	7	9804.00	18148.00	186.15	0	Spot (Block14, Row7, Column3)	234.35	226.00	24.95	0.02	0.11	198.00	198.94	198.00	22.34	0.00	0.11	65.00	26.00	0.00	28.00	36.35	228258.00	1.59	214.24	213.00
14	4	7	10078.00	18153.00	222.75	0	Spot (Block14, Row7, Column4)	232.25	223.00	31.06	0.02	0.13	198.00	197.94	198.00	17.30	0.00	0.09	64.00	35.00	0.00	25.00	34.25	329797.00	1.98	209.51	206.00
14	5	7	10387.00	18139.00	167.95	0	Spot (Block14, Row7, Column5)	356.88	371.00	58.17	0.02	0.16	203.00	205.41	203.00	24.84	0.01	0.12	99.00	97.00	0.00	168.00	153.88	279082.00	6.10	262.01	264.00
14	6	7	10681.00	18145.00	147.00	-50	Spot (Block14, Row7, Column6)	212.13	210.00	22.40	0.00	0.11	204.00	204.96	204.00	21.49	0.00	0.10	14.00	4.00	0.00	6.00	8.13	125366.00	0.33	217.17	210.00
14	7	7	10977.00	18147.00	152.05	0	Spot (Block14, Row7, Column7)	641.78	587.00	314.98	0.04	0.49	201.00	202.83	201.00	22.31	0.00	0.11	100.00	99.00	0.00	386.00	440.78	406886.00	19.68	318.20	290.00
14	8	7	11293.00	18145.00	119.00	0	Spot (Block14, Row7, Column8)	276.94	280.00	38.79	0.00	0.14	203.00	203.96	203.00	21.76	0.00	0.11	88.00	75.00	0.00	77.00	73.94	102744.00	3.35	231.14	216.50
14	1	8	9168.00	18448.00	138.80	0	Spot (Block14, Row8, Column1)	3344.95	2738.00	3013.04	0.09	0.90	192.00	194.80	192.00	26.69	0.01	0.14	100.00	100.00	0.00	2546.00	3152.95	1742719.00	118.01	854.94	741.00
14	2	8	9478.00	18452.00	202.45	0	Spot (Block14, Row8, Column2)	247.27	235.00	35.06	0.02	0.14	192.00	192.96	192.00	22.01	0.00	0.11	80.00	49.00	0.00	43.00	55.27	286829.00	2.47	208.79	205.00
14	3	8	9770.00	18446.00	161.85	0	Spot (Block14, Row8, Column3)	381.60	359.00	155.94	0.03	0.41	195.00	195.45	195.00	19.44	0.00	0.10	89.00	80.00	0.00	164.00	186.60	276661.00	9.57	236.28	234.00
14	4	8	10091.00	18450.00	192.10	0	Spot (Block14, Row8, Column4)	218.15	216.00	27.40	0.00	0.13	198.00	198.19	198.00	17.75	0.00	0.09	50.00	15.00	0.00	18.00	20.15	227745.00	1.12	205.52	204.00
14	5	8	10382.00	18447.00	149.65	0	Spot (Block14, Row8, Column5)	217.71	217.00	16.42	0.00	0.08	201.00	200.27	201.00	18.53	0.00	0.09	44.00	8.00	0.00	16.00	16.71	133674.00	0.94	214.48	211.00
14	6	8	10706.00	18444.00	194.70	0	Spot (Block14, Row8, Column6)	236.07	231.00	25.96	0.01	0.11	200.00	199.86	200.00	19.85	0.00	0.10	73.00	35.00	0.00	31.00	36.07	253543.00	1.82	209.67	209.00
14	7	8	10979.00	18444.00	165.15	0	Spot (Block14, Row8, Column7)	298.51	292.50	50.42	0.01	0.17	198.00	199.39	198.00	19.63	0.00	0.10	98.00	89.00	0.00	94.50	100.51	226273.00	5.05	232.14	230.00
14	8	8	11272.00	18444.00	146.45	0	Spot (Block14, Row8, Column8)	362.70	358.00	56.47	0.01	0.16	204.00	205.86	204.00	22.02	0.00	0.11	99.00	98.00	0.00	154.00	158.70	212179.00	7.12	265.41	269.00
15	1	1	13682.00	16340.00	154.85	0	Spot (Block15, Row1, Column1)	1976.82	1746.50	983.75	0.05	0.50	277.00	272.29	277.00	33.98	0.01	0.12	100.00	100.00	0.00	1469.50	1699.82	1296795.00	50.17	674.66	564.50
15	2	1	13969.00	16341.00	199.25	0	Spot (Block15, Row1, Column2)	332.91	315.00	49.41	0.02	0.15	265.00	262.32	265.00	33.11	0.00	0.13	71.00	36.00	0.00	50.00	67.91	374854.00	2.13	285.18	286.00
15	3	1	14279.00	16343.00	211.20	0	Spot (Block15, Row1, Column3)	316.53	308.00	45.83	0.01	0.14	260.00	257.36	260.00	27.67	0.00	0.11	82.00	35.00	0.00	48.00	56.53	402309.00	2.14	277.39	283.50
15	4	1	14579.00	16343.00	207.45	0	Spot (Block15, Row1, Column4)	313.79	312.00	33.09	0.00	0.11	265.50	261.01	265.50	29.46	0.01	0.11	75.00	31.00	0.00	46.50	48.29	382819.00	1.79	271.08	275.00
15	5	1	14871.00	16352.00	191.00	0	Spot (Block15, Row1, Column5)	349.85	334.00	49.80	0.02	0.14	266.00	262.13	266.00	30.92	0.01	0.12	89.00	55.00	0.00	68.00	83.85	361050.00	2.84	293.80	293.00
15	6	1	15178.00	16335.00	214.50	0	Spot (Block15, Row1, Column6)	327.97	311.00	53.60	0.02	0.16	261.00	258.92	261.00	29.96	0.00	0.12	79.00	40.00	0.00	50.00	66.97	432587.00	2.30	277.47	279.00
15	7	1	15485.00	16340.00	153.35	0	Spot (Block15, Row1, Column7)	513.59	471.50	141.75	0.04	0.28	271.00	265.03	271.00	29.75	0.01	0.11	99.00	98.00	0.00	200.50	242.59	333832.00	8.36	353.32	327.50
15	8	1	15817.00	16323.00	261.25	0	Spot (Block15, Row1, Column8)	301.94	300.00	30.06	0.00	0.10	279.00	274.68	279.00	27.72	0.01	0.10	34.00	8.00	0.00	21.00	22.94	599053.00	0.98	280.42	283.00
15	1	2	13679.00	16644.00	147.00	-50	Spot (Block15, Row2, Column1)	296.57	299.00	16.60	0.00	0.06	273.00	266.97	273.00	31.15	0.01	0.12	31.00	0.00	0.00	26.00	23.57	174382.00	0.95	285.50	290.00
15	2	2	13983.00	16644.00	209.95	0	Spot (Block15, Row2, Column2)	304.00	306.00	35.34	0.00	0.12	264.00	259.16	264.00	30.24	0.01	0.12	66.00	18.00	0.00	42.00	40.00	382123.00	1.48	268.19	273.00
15	3	2	14279.00	16647.00	248.50	0	Spot (Block15, Row2, Column3)	297.54	296.00	32.28	0.00	0.11	258.00	257.19	258.00	29.97	0.00	0.12	66.00	15.00	0.00	38.00	39.54	531997.00	1.35	265.16	270.50
15	4	2	14582.00	16658.00	231.30	0	Spot (Block15, Row2, Column4)	310.76	308.00	27.45	0.00	0.09	259.00	258.59	259.00	27.35	0.00	0.11	85.00	40.00	0.00	49.00	51.76	478876.00	1.91	275.73	282.00
15	5	2	14872.00	16645.00	210.65	0	Spot (Block15, Row2, Column5)	346.06	332.50	43.36	0.02	0.13	252.00	255.52	252.00	28.17	0.01	0.11	99.00	78.00	0.00	80.50	94.06	437422.00	3.21	283.46	288.00
15	6	2	15163.00	16625.00	242.80	0	Spot (Block15, Row2, Column6)	285.95	287.00	22.63	0.00	0.08	256.00	256.37	256.00	28.93	0.00	0.11	55.00	5.00	0.00	31.00	29.95	487265.00	1.02	263.74	268.00
15	7	2	15500.00	16654.00	202.35	0	Spot (Block15, Row2, Column7)	303.12	301.00	26.12	0.00	0.09	267.00	261.30	267.00	28.21	0.01	0.11	62.00	11.00	0.00	34.00	36.12	354347.00	1.48	278.74	285.00
15	8	2	15784.00	16620.00	195.75	0	Spot (Block15, Row2, Column8)	311.25	304.00	42.53	0.01	0.14	275.00	270.31	275.00	28.10	0.01	0.10	51.00	14.00	0.00	29.00	36.25	338949.00	1.46	284.03	287.50
15	1	3	13680.00	16947.00	204.80	0	Spot (Block15, Row3, Column1)	321.24	311.00	50.05	0.01	0.16	268.00	261.61	268.00	30.93	0.01	0.12	68.00	31.00	0.00	43.00	53.24	382592.00	1.93	271.25	277.00
15	2	3	13978.00	16946.00	210.50	0	Spot (Block15, Row3, Column2)	307.73	303.00	31.84	0.01	0.10	268.00	259.90	268.00	30.32	0.01	0.12	60.00	15.00	0.00	35.00	39.73	388666.00	1.58	280.58	286.00
15	3	3	14264.00	16948.00	188.50	0	Spot (Block15, Row3, Column3)	312.96	306.00	67.55	0.01	0.22	273.00	266.99	273.00	30.32	0.01	0.11	55.00	14.00	0.00	33.00	39.96	312643.00	1.52	286.34	296.00
15	4	3	14578.00	16945.00	177.95	0	Spot (Block15, Row3, Column4)	347.23	325.00	51.25	0.03	0.15	270.00	266.01	270.00	29.17	0.01	0.11	89.00	47.00	0.00	55.00	77.23	305914.00	2.78	300.53	297.00
15	5	3	14874.00	16942.00	174.65	0	Spot (Block15, Row3, Column5)	298.45	297.00	27.75	0.00	0.09	259.00	257.48	259.00	27.37	0.00	0.11	71.00	19.00	0.00	38.00	39.45	251893.00	1.50	279.02	284.50
15	6	3	15130.00	16947.00	112.45	0	Spot (Block15, Row3, Column6)	289.35	289.00	27.56	0.00	0.10	258.00	257.19	258.00	26.90	0.00	0.10	65.00	1.00	0.00	31.00	31.35	95196.00	1.20	281.68	284.00
15	7	3	15489.00	16949.00	164.55	0	Spot (Block15, Row3, Column7)	339.01	327.00	42.12	0.02	0.12	268.00	264.24	268.00	27.14	0.01	0.10	86.00	53.00	0.00	59.00	71.01	254936.00	2.75	280.46	288.00
15	8	3	15781.00	16942.00	147.00	-50	Spot (Block15, Row3, Column8)	288.63	293.00	30.75	0.01	0.11	276.00	270.93	276.00	26.44	0.01	0.10	36.00	7.00	0.00	17.00	12.63	170293.00	0.67	290.83	292.50
15	1	4	13682.00	17239.00	215.65	0	Spot (Block15, Row4, Column1)	340.28	321.00	60.08	0.03	0.18	265.00	259.73	265.00	29.91	0.01	0.12	82.00	47.00	0.00	56.00	75.28	452229.00	2.69	270.35	279.00
15	2	4	13985.00	17243.00	220.35	0	Spot (Block15, Row4, Column2)	303.45	301.00	32.68	0.00	0.11	271.00	264.48	271.00	29.89	0.01	0.11	51.00	9.00	0.00	30.00	32.45	421797.00	1.30	281.24	286.00
15	3	4	14284.00	17246.00	157.25	0	Spot (Block15, Row4, Column3)	614.16	571.50	189.68	0.03	0.31	278.00	272.49	278.00	28.30	0.01	0.10	100.00	99.00	0.00	293.50	336.16	420085.00	12.07	352.29	336.00
15	4	4	14577.00	17242.00	194.45	0	Spot (Block15, Row4, Column4)	309.55	304.00	26.89	0.01	0.09	279.00	272.66	279.00	29.87	0.01	0.11	38.00	12.00	0.00	25.00	30.55	327503.00	1.24	285.44	288.00
15	5	4	14878.00	17241.00	187.25	0	Spot (Block15, Row4, Column5)	312.80	304.00	37.42	0.01	0.12	275.00	268.17	275.00	29.46	0.01	0.11	49.00	22.00	0.00	29.00	37.80	309672.00	1.52	287.86	290.00
15	6	4	15186.00	17245.00	197.00	0	Spot (Block15, Row4, Column6)	359.73	371.00	42.93	0.01	0.12	272.00	266.49	272.00	26.73	0.01	0.10	94.00	66.00	0.00	99.00	87.73	394625.00	3.49	298.32	299.00
15	7	4	15475.00	17243.00	194.80	0	Spot (Block15, Row4, Column7)	340.47	325.00	58.84	0.02	0.17	270.00	266.65	270.00	26.05	0.01	0.10	80.00	51.00	0.00	55.00	70.47	365664.00	2.83	278.21	282.00
15	8	4	15772.00	17258.00	193.35	0	Spot (Block15, Row4, Column8)	332.37	316.00	43.36	0.02	0.13	280.00	275.49	280.00	28.81	0.01	0.10	63.00	33.00	0.00	36.00	52.37	350323.00	1.97	295.12	293.00
15	1	5	13680.00	17537.00	181.55	0	Spot (Block15, Row5, Column1)	382.62	373.00	82.47	0.01	0.22	265.00	261.57	265.00	29.33	0.01	0.11	94.00	69.00	0.00	108.00	117.62	353540.00	4.13	297.27	296.50
15	2	5	13982.00	17535.00	213.25	0	Spot (Block15, Row5, Column2)	300.46	299.00	24.78	0.00	0.08	270.00	266.30	270.00	27.84	0.01	0.10	52.00	13.00	0.00	29.00	30.46	390297.00	1.23	281.22	281.00
15	3	5	14281.00	17544.00	219.55	0	Spot (Block15, Row5, Column3)	315.34	309.00	34.74	0.01	0.11	275.00	270.58	275.00	28.42	0.01	0.11	60.00	17.00	0.00	34.00	40.34	435484.00	1.58	282.81	290.00
15	4	5	14577.00	17557.00	199.30	0	Spot (Block15, Row5, Column4)	331.43	318.00	45.83	0.02	0.14	278.00	272.55	278.00	32.15	0.01	0.12	62.00	31.00	0.00	40.00	53.43	372532.00	1.83	294.08	296.50
15	5	5	14884.00	17544.00	148.70	0	Spot (Block15, Row5, Column5)	938.46	874.00	389.40	0.03	0.41	285.00	281.17	285.00	31.36	0.01	0.11	100.00	100.00	0.00	589.00	653.46	562137.00	20.96	460.30	410.00
15	6	5	15191.00	17548.00	157.25	0	Spot (Block15, Row5, Column6)	321.49	315.00	26.64	0.01	0.08	283.00	277.77	283.00	26.45	0.01	0.10	61.00	23.00	0.00	32.00	38.49	218932.00	1.65	300.77	299.00
15	7	5	15475.00	17559.00	222.40	0	Spot (Block15, Row5, Column7)	313.01	303.00	39.33	0.01	0.13	278.00	273.55	278.00	27.24	0.01	0.10	45.00	18.00	0.00	25.00	35.01	443530.00	1.45	281.05	284.50
15	8	5	15772.00	17544.00	161.00	0	Spot (Block15, Row5, Column8)	431.82	403.50	93.60	0.03	0.22	284.00	280.72	284.00	27.64	0.01	0.10	96.00	87.00	0.00	119.50	147.82	308317.00	5.47	318.88	313.00
15	1	6	13679.00	17853.00	119.05	0	Spot (Block15, Row6, Column1)	329.52	322.00	29.18	0.01	0.09	270.00	264.78	270.00	29.09	0.01	0.11	87.00	39.00	0.00	52.00	59.52	122912.00	2.23	298.43	301.00
15	2	6	14005.00	17845.00	198.15	0	Spot (Block15, Row6, Column2)	319.01	311.00	30.53	0.01	0.10	277.00	272.62	277.00	28.03	0.01	0.10	61.00	21.00	0.00	34.00	42.01	353142.00	1.65	287.36	288.00
15	3	6	14270.00	17839.00	165.85	0	Spot (Block15, Row6, Column3)	452.83	414.00	112.45	0.04	0.25	282.00	277.40	282.00	27.01	0.01	0.10	97.00	86.00	0.00	132.00	170.83	345508.00	6.49	323.24	312.50
15	4	6	14568.00	17833.00	189.10	0	Spot (Block15, Row6, Column4)	338.33	321.00	49.88	0.02	0.15	284.00	278.16	284.00	29.21	0.01	0.11	57.00	38.00	0.00	37.00	54.33	342053.00	2.06	302.17	298.00
15	5	6	14875.00	17844.00	145.35	0	Spot (Block15, Row6, Column5)	876.01	802.50	478.85	0.04	0.55	284.00	280.30	284.00	31.06	0.01	0.11	100.00	99.00	0.00	518.50	592.01	508084.00	19.18	446.34	408.00
15	6	6	15182.00	17841.00	216.30	0	Spot (Block15, Row6, Column6)	323.84	314.00	40.24	0.01	0.12	283.00	278.89	283.00	29.73	0.01	0.11	52.00	26.00	0.00	31.00	40.84	432968.00	1.51	300.87	305.00
15	7	6	15482.00	17851.00	169.10	0	Spot (Block15, Row6, Column7)	361.27	368.00	50.10	0.01	0.14	285.00	282.65	285.00	26.26	0.00	0.09	87.00	59.00	0.00	83.00	76.27	288293.00	2.99	304.59	297.00
15	8	6	15772.00	17847.00	166.85	0	Spot (Block15, Row6, Column8)	406.82	395.00	56.07	0.01	0.14	290.00	288.17	290.00	26.73	0.00	0.09	96.00	89.00	0.00	105.00	116.82	316911.00	4.44	330.91	322.00
15	1	7	13694.00	18153.00	209.10	0	Spot (Block15, Row7, Column1)	299.19	296.00	31.53	0.00	0.11	280.00	276.63	280.00	34.97	0.01	0.13	18.00	7.00	0.00	16.00	19.19	371001.00	0.65	291.41	293.50
15	2	7	14023.00	18139.00	133.85	0	Spot (Block15, Row7, Column2)	332.20	319.00	40.25	0.02	0.12	282.00	277.03	282.00	29.64	0.01	0.11	59.00	31.00	0.00	37.00	50.20	161117.00	1.86	304.92	298.00
15	3	7	14296.00	18174.00	191.60	0	Spot (Block15, Row7, Column3)	324.16	312.00	36.36	0.02	0.11	283.00	278.82	283.00	27.09	0.01	0.10	51.00	27.00	0.00	29.00	41.16	336157.00	1.67	300.47	299.00
15	4	7	14577.00	18146.00	154.85	0	Spot (Block15, Row7, Column4)	327.41	316.00	44.86	0.02	0.14	285.00	280.59	285.00	25.63	0.01	0.09	62.00	23.00	0.00	31.00	42.41	215437.00	1.83	305.13	303.00
15	5	7	14873.00	18142.00	155.70	0	Spot (Block15, Row7, Column5)	343.06	326.00	43.84	0.02	0.13	285.00	281.35	285.00	26.67	0.01	0.09	73.00	42.00	0.00	41.00	58.06	229165.00	2.31	306.96	303.00
15	6	7	15189.00	18135.00	156.80	0	Spot (Block15, Row7, Column6)	339.52	321.00	40.50	0.02	0.12	286.00	282.79	286.00	29.63	0.00	0.10	60.00	36.00	0.00	35.00	53.52	229176.00	1.91	306.10	300.00
15	7	7	15487.00	18134.00	180.75	0	Spot (Block15, Row7, Column7)	402.25	392.00	68.69	0.01	0.17	290.00	289.07	290.00	27.20	0.00	0.09	92.00	74.00	0.00	102.00	112.25	368461.00	4.16	324.54	310.00
15	8	7	15780.00	18142.00	147.00	-50	Spot (Block15, Row7, Column8)	294.35	295.00	13.64	0.00	0.05	296.00	295.27	296.00	25.81	0.00	0.09	1.00	0.00	0.00	-1.00	-1.65	173375.00	-0.04	288.52	292.50
15	1	8	13673.00	18451.00	139.50	0	Spot (Block15, Row8, Column1)	3993.06	2912.00	4882.73	0.14	1.22	285.00	282.30	285.00	34.14	0.00	0.12	100.00	100.00	0.00	2627.00	3708.06	2112331.00	108.69	1161.32	862.00
15	2	8	13968.00	18438.00	158.40	0	Spot (Block15, Row8, Column2)	335.06	322.00	49.72	0.02	0.15	284.00	281.00	284.00	31.13	0.00	0.11	63.00	30.00	0.00	38.00	51.06	232195.00	1.74	308.27	302.00
15	3	8	14294.00	18450.00	164.25	0	Spot (Block15, Row8, Column3)	362.34	351.00	66.61	0.01	0.18	283.00	279.51	283.00	26.03	0.01	0.09	73.00	52.00	0.00	68.00	79.34	271752.00	3.18	310.93	299.50
15	4	8	14586.00	18445.00	190.70	0	Spot (Block15, Row8, Column4)	324.32	313.00	37.31	0.02	0.12	284.00	279.91	284.00	25.01	0.01	0.09	57.00	26.00	0.00	29.00	40.32	331451.00	1.78	293.96	291.00
15	5	8	14857.00	18423.00	141.25	0	Spot (Block15, Row8, Column5)	334.56	322.00	41.39	0.02	0.12	287.00	283.01	287.00	25.64	0.01	0.09	71.00	33.00	0.00	35.00	47.56	182002.00	2.01	307.13	305.00
15	6	8	15196.00	18425.00	163.00	0	Spot (Block15, Row8, Column6)	344.57	329.00	36.21	0.02	0.11	290.00	288.62	290.00	26.27	0.00	0.09	69.00	44.00	0.00	39.00	54.57	253600.00	2.13	322.84	312.00
15	7	8	15464.00	18443.00	176.55	0	Spot (Block15, Row8, Column7)	372.45	382.00	36.67	0.01	0.10	295.00	294.02	295.00	25.03	0.00	0.09	87.00	75.00	0.00	87.00	77.45	323663.00	3.13	322.35	312.00
15	8	8	15771.00	18444.00	161.25	0	Spot (Block15, Row8, Column8)	419.54	395.00	75.29	0.03	0.18	299.00	299.23	299.00	27.05	0.00	0.09	96.00	84.00	0.00	96.00	120.54	300389.00	4.45	340.88	333.00
16	1	1	18182.00	16338.00	154.25	0	Spot (Block16, Row1, Column1)	1868.30	1690.00	867.30	0.04	0.46	107.00	108.78	107.00	18.04	0.01	0.17	100.00	100.00	0.00	1583.00	1761.30	1216261.00	97.52	524.36	395.00
16	2	1	18483.00	16358.00	168.00	0	Spot (Block16, Row1, Column2)	143.09	145.00	21.31	0.01	0.15	106.00	107.65	106.00	14.94	0.01	0.14	81.00	61.00	0.00	39.00	37.09	112322.00	2.37	116.04	114.00
16	3	1	18783.00	16340.00	147.00	-50	Spot (Block16, Row1, Column3)	116.35	115.00	13.27	0.01	0.11	104.00	103.69	104.00	11.33	0.00	0.11	46.00	21.00	0.00	11.00	12.35	68528.00	1.12	108.36	107.00
16	4	1	19065.00	16336.00	154.10	0	Spot (Block16, Row1, Column4)	139.55	139.00	15.69	0.00	0.11	104.00	104.39	104.00	11.10	0.00	0.11	95.00	74.00	0.00	35.00	35.55	91542.00	3.17	118.92	119.00
16	5	1	19380.00	16328.00	243.10	0	Spot (Block16, Row1, Column5)	126.89	124.00	18.67	0.01	0.15	105.00	104.94	105.00	11.22	0.00	0.11	67.00	42.00	0.00	19.00	21.89	216726.00	1.96	107.79	108.00
16	6	1	19680.00	16334.00	189.45	0	Spot (Block16, Row1, Column6)	131.53	128.00	15.40	0.01	0.12	110.00	110.23	110.00	11.52	0.00	0.10	74.00	33.00	0.00	18.00	21.53	132322.00	1.85	115.59	116.00
16	7	1	19991.00	16339.00	175.90	0	Spot (Block16, Row1, Column7)	185.35	191.00	25.43	0.01	0.14	112.00	112.56	112.00	11.20	0.00	0.10	97.00	94.00	0.00	79.00	73.35	159959.00	6.50	130.15	128.50
16	8	1	20284.00	16339.00	147.00	-50	Spot (Block16, Row1, Column8)	119.85	118.00	17.42	0.01	0.15	111.00	112.06	111.00	11.61	0.00	0.10	39.00	19.00	0.00	7.00	8.85	70472.00	0.67	131.08	127.00
16	1	2	18182.00	16640.00	147.00	-50	Spot (Block16, Row2, Column1)	115.85	116.00	8.46	0.00	0.07	105.00	106.24	105.00	14.55	0.01	0.14	34.00	1.00	0.00	11.00	10.85	68235.00	0.66	108.86	110.00
16	2	2	18482.00	16640.00	147.00	-50	Spot (Block16, Row2, Column2)	108.77	107.00	12.18	0.01	0.11	105.00	105.70	105.00	11.67	0.00	0.11	23.00	7.00	0.00	2.00	3.77	63957.00	0.26	110.73	113.00
16	3	2	18790.00	16632.00	211.10	0	Spot (Block16, Row2, Column3)	117.67	117.00	9.62	0.00	0.08	105.00	105.67	105.00	12.66	0.00	0.12	49.00	8.00	0.00	12.00	12.67	149560.00	0.95	109.33	110.00
16	4	2	19083.00	16640.00	147.00	-50	Spot (Block16, Row2, Column4)	116.56	116.00	10.02	0.00	0.09	109.00	108.74	109.00	12.44	0.00	0.11	26.00	5.00	0.00	7.00	7.56	68654.00	0.63	116.25	113.00
16	5	2	19379.00	16637.00	193.25	0	Spot (Block16, Row2, Column5)	126.57	127.00	12.27	0.00	0.10	106.00	106.04	106.00	11.54	0.00	0.11	77.00	41.00	0.00	21.00	20.57	133906.00	1.78	115.34	115.00
16	6	2	19655.00	16650.00	226.30	0	Spot (Block16, Row2, Column6)	120.77	121.00	13.81	0.00	0.11	107.00	106.44	107.00	11.63	0.00	0.11	57.00	20.00	0.00	14.00	13.77	177897.00	1.23	111.88	110.00
16	7	2	20015.00	16643.00	231.15	0	Spot (Block16, Row2, Column7)	122.46	122.00	9.52	0.00	0.08	108.00	107.80	108.00	9.92	0.00	0.09	68.00	27.00	0.00	14.00	14.46	187969.00	1.48	114.26	113.00
16	8	2	20264.00	16651.00	160.65	0	Spot (Block16, Row2, Column8)	120.78	120.00	11.19	0.00	0.09	112.00	112.50	112.00	11.59	0.00	0.10	37.00	12.00	0.00	8.00	8.78	86238.00	0.72	114.67	114.00
16	1	3	18219.00	16906.00	164.70	0	Spot (Block16, Row3, Column1)	127.28	125.00	16.04	0.01	0.13	104.00	103.87	104.00	11.98	0.00	0.12	78.00	40.00	0.00	21.00	23.28	95590.00	1.95	114.58	113.00
16	2	3	18470.00	16941.00	250.15	0	Spot (Block16, Row3, Column2)	120.72	122.00	15.69	0.00	0.13	103.00	103.18	103.00	12.24	0.00	0.12	63.00	35.00	0.00	19.00	17.72	218980.00	1.43	108.27	108.00
16	3	3	18783.00	16940.00	147.00	-50	Spot (Block16, Row3, Column3)	114.87	115.00	9.91	0.00	0.09	105.00	105.27	105.00	13.37	0.00	0.13	36.00	4.00	0.00	10.00	9.87	67658.00	0.72	112.44	113.00
16	4	3	19091.00	16949.00	211.05	0	Spot (Block16, Row3, Column4)	128.14	124.00	17.04	0.01	0.13	107.00	107.38	107.00	13.03	0.00	0.12	63.00	25.00	0.00	17.00	21.14	163256.00	1.59	115.82	117.00
16	5	3	19374.00	16951.00	167.35	0	Spot (Block16, Row3, Column5)	126.05	126.00	10.46	0.00	0.08	107.00	107.60	107.00	12.07	0.00	0.11	75.00	27.00	0.00	19.00	19.05	97812.00	1.53	115.69	115.50
16	6	3	19683.00	16939.00	147.00	-50	Spot (Block16, Row3, Column6)	104.99	104.00	10.32	0.00	0.10	107.00	107.22	107.00	11.61	0.00	0.11	11.00	1.00	0.00	-3.00	-2.01	61737.00	-0.19	116.72	117.00
16	7	3	19991.00	16957.00	194.15	0	Spot (Block16, Row3, Column7)	128.28	124.00	18.43	0.01	0.14	107.00	107.81	107.00	11.75	0.00	0.11	64.00	36.00	0.00	17.00	21.28	136489.00	1.74	115.79	113.00
16	8	3	20284.00	16939.00	147.00	-50	Spot (Block16, Row3, Column8)	118.06	118.00	8.40	0.00	0.07	110.00	110.72	110.00	11.76	0.00	0.11	32.00	4.00	0.00	8.00	8.06	69656.00	0.62	120.69	120.00
16	1	4	18173.00	17236.00	182.90	0	Spot (Block16, Row4, Column1)	134.05	132.00	16.33	0.01	0.12	104.00	104.58	104.00	12.71	0.00	0.12	86.00	57.00	0.00	28.00	30.05	125336.00	2.32	112.28	112.00
16	2	4	18475.00	17265.00	253.70	0	Spot (Block16, Row4, Column2)	116.59	117.00	13.08	0.00	0.11	106.00	106.09	106.00	13.42	0.00	0.13	42.00	8.00	0.00	11.00	10.59	218135.00	0.78	108.57	107.00
16	3	4	18779.00	17240.00	166.65	0	Spot (Block16, Row4, Column3)	239.35	225.50	53.79	0.03	0.22	109.00	108.16	109.00	12.74	0.00	0.12	100.00	99.00	0.00	116.50	130.35	184780.00	10.30	150.72	141.00
16	4	4	19083.00	17240.00	147.00	-50	Spot (Block16, Row4, Column4)	111.26	111.00	8.59	0.00	0.08	106.00	106.08	106.00	13.01	0.00	0.12	17.00	0.00	0.00	5.00	5.26	65533.00	0.40	110.68	111.00
16	5	4	19383.00	17239.00	147.00	-50	Spot (Block16, Row4, Column5)	111.22	111.00	9.30	0.00	0.08	107.00	107.01	107.00	13.09	0.00	0.12	15.00	1.00	0.00	4.00	4.22	65733.00	0.32	117.64	117.00
16	6	4	19672.00	17225.00	200.90	0	Spot (Block16, Row4, Column6)	133.53	132.00	14.99	0.01	0.11	110.00	110.69	110.00	10.93	0.00	0.10	81.00	50.00	0.00	22.00	23.53	153024.00	2.09	117.92	117.00
16	7	4	20022.00	17234.00	150.50	0	Spot (Block16, Row4, Column7)	132.66	128.00	18.17	0.02	0.14	109.00	109.96	109.00	11.90	0.00	0.11	72.00	40.00	0.00	19.00	23.66	82514.00	1.91	121.39	121.00
16	8	4	20287.00	17253.00	165.45	0	Spot (Block16, Row4, Column8)	170.82	172.00	31.48	0.00	0.18	110.00	110.09	110.00	12.29	0.00	0.11	98.00	86.00	0.00	62.00	60.82	129141.00	4.94	129.12	127.00
16	1	5	18189.00	17529.00	184.65	0	Spot (Block16, Row5, Column1)	141.90	140.00	18.23	0.01	0.13	108.00	108.00	108.00	12.21	0.00	0.11	87.00	64.00	0.00	32.00	33.90	136224.00	2.78	118.51	120.00
16	2	5	18482.00	17540.00	147.00	-50	Spot (Block16, Row5, Column2)	110.49	111.00	12.77	0.00	0.12	112.00	112.44	112.00	11.59	0.00	0.10	14.00	3.00	0.00	-1.00	-1.51	65080.00	-0.17	117.09	117.00
16	3	5	18803.00	17528.00	172.20	0	Spot (Block16, Row5, Column3)	125.38	125.00	10.12	0.00	0.08	111.00	111.39	111.00	12.02	0.00	0.11	54.00	16.00	0.00	14.00	14.38	103065.00	1.16	120.29	120.50
16	4	5	19064.00	17524.00	177.45	0	Spot (Block16, Row5, Column4)	117.35	116.00	13.10	0.01	0.11	106.00	105.94	106.00	12.19	0.00	0.12	39.00	12.00	0.00	10.00	11.35	103153.00	0.94	111.15	110.00
16	5	5	19385.00	17541.00	158.60	0	Spot (Block16, Row5, Column5)	308.38	286.50	104.90	0.03	0.34	106.00	106.37	106.00	12.64	0.00	0.12	100.00	99.00	0.00	180.50	202.38	213399.00	15.98	158.47	163.50
16	6	5	19675.00	17536.00	205.80	0	Spot (Block16, Row5, Column6)	125.60	125.00	10.41	0.00	0.08	108.00	109.25	108.00	10.00	0.00	0.09	78.00	39.00	0.00	17.00	17.60	151845.00	1.63	113.76	112.00
16	7	5	19993.00	17546.00	136.80	0	Spot (Block16, Row5, Column7)	129.91	126.00	15.19	0.01	0.12	108.00	108.46	108.00	10.68	0.00	0.10	78.00	39.00	0.00	18.00	21.91	65603.00	2.01	115.49	116.00
16	8	5	20302.00	17549.00	170.95	0	Spot (Block16, Row5, Column8)	151.32	152.00	21.48	0.00	0.14	110.00	110.30	110.00	11.71	0.00	0.11	94.00	74.00	0.00	42.00	41.32	123777.00	3.50	124.32	125.00
16	1	6	18182.00	17840.00	147.00	-50	Spot (Block16, Row6, Column1)	117.84	116.00	12.91	0.01	0.11	106.00	105.70	106.00	12.52	0.00	0.12	40.00	11.00	0.00	10.00	11.84	69523.00	0.97	115.76	113.00
16	2	6	18495.00	17871.00	102.95	0	Spot (Block16, Row6, Column2)	130.13	125.00	23.03	0.02	0.18	108.00	107.98	108.00	12.49	0.00	0.12	58.00	35.00	0.00	17.00	22.13	35656.00	1.77	117.02	114.50
16	3	6	18789.00	17844.00	159.80	0	Spot (Block16, Row6, Column3)	170.94	177.00	25.25	0.02	0.15	108.00	107.70	108.00	11.79	0.00	0.11	97.00	89.00	0.00	69.00	62.94	120343.00	5.36	138.22	136.00
16	4	6	19086.00	17807.00	162.20	0	Spot (Block16, Row6, Column4)	126.52	125.00	10.73	0.01	0.08	104.00	104.72	104.00	11.49	0.00	0.11	86.00	47.00	0.00	21.00	22.52	91857.00	1.90	112.65	113.00
16	5	6	19383.00	17840.00	167.35	0	Spot (Block16, Row6, Column5)	242.77	231.00	55.86	0.02	0.23	107.00	107.84	107.00	12.62	0.00	0.12	99.00	97.00	0.00	124.00	135.77	188145.00	10.69	149.04	140.00
16	6	6	19684.00	17856.00	209.80	0	Spot (Block16, Row6, Column6)	123.54	123.00	14.14	0.00	0.11	110.00	110.43	110.00	11.52	0.00	0.10	54.00	22.00	0.00	13.00	13.54	154801.00	1.14	118.56	115.00
16	7	6	20026.00	17839.00	181.55	0	Spot (Block16, Row6, Column7)	134.99	131.00	18.03	0.01	0.13	108.00	108.64	108.00	11.44	0.00	0.11	79.00	50.00	0.00	23.00	26.99	124592.00	2.30	118.79	116.00
16	8	6	20276.00	17859.00	188.70	0	Spot (Block16, Row6, Column8)	142.48	143.00	19.02	0.00	0.13	110.00	111.12	110.00	12.68	0.00	0.11	81.00	59.00	0.00	33.00	32.48	142481.00	2.47	117.41	115.00
16	1	7	18183.00	18155.00	220.60	0	Spot (Block16, Row7, Column1)	116.27	117.00	11.18	0.00	0.10	105.00	106.14	105.00	15.09	0.00	0.14	35.00	4.00	0.00	12.00	11.27	161849.00	0.67	108.03	107.00
16	2	7	18482.00	18140.00	147.00	-50	Spot (Block16, Row7, Column2)	114.30	117.00	16.00	0.01	0.14	105.00	104.62	105.00	11.19	0.00	0.11	51.00	22.00	0.00	12.00	9.30	67207.00	0.87	108.65	111.00
16	3	7	18755.00	18106.00	188.80	0	Spot (Block16, Row7, Column3)	119.72	120.00	8.69	0.00	0.07	108.00	107.77	108.00	11.24	0.00	0.10	50.00	10.00	0.00	12.00	11.72	120195.00	1.06	114.27	115.00
16	4	7	19083.00	18140.00	147.00	-50	Spot (Block16, Row7, Column4)	110.94	112.00	10.80	0.00	0.10	107.00	107.67	107.00	11.60	0.00	0.11	29.00	0.00	0.00	5.00	3.94	65346.00	0.28	108.78	110.00
16	5	7	19359.00	18157.00	179.50	0	Spot (Block16, Row7, Column5)	122.12	119.00	13.44	0.01	0.11	107.00	107.36	107.00	11.34	0.00	0.11	53.00	18.00	0.00	12.00	15.12	109907.00	1.30	116.21	116.00
16	6	7	19704.00	18099.00	147.95	0	Spot (Block16, Row7, Column6)	120.55	120.00	10.03	0.00	0.08	108.00	107.85	108.00	11.08	0.00	0.10	52.00	16.00	0.00	12.00	12.55	72088.00	1.15	112.84	113.00
16	7	7	19958.00	18128.00	212.65	0	Spot (Block16, Row7, Column7)	124.07	123.00	11.83	0.00	0.10	109.00	109.35	109.00	11.10	0.00	0.10	59.00	20.00	0.00	14.00	15.07	159928.00	1.33	112.94	112.00
16	8	7	20287.00	18133.00	192.60	0	Spot (Block16, Row7, Column8)	138.58	135.00	19.41	0.01	0.14	111.00	111.60	111.00	12.40	0.00	0.11	74.00	49.00	0.00	24.00	27.58	144257.00	2.18	116.02	116.00
16	1	8	18174.00	18438.00	144.90	0	Spot (Block16, Row8, Column1)	3870.47	2496.00	4272.70	0.19	1.10	107.00	109.17	107.00	20.16	0.01	0.18	100.00	100.00	0.00	2389.00	3763.47	2221652.00	186.54	896.76	546.00
16	2	8	18490.00	18436.00	138.30	0	Spot (Block16, Row8, Column2)	123.61	122.00	12.95	0.01	0.10	107.00	108.26	107.00	14.57	0.01	0.13	52.00	11.00	0.00	15.00	16.61	63907.00	1.05	114.30	114.00
16	3	8	18808.00	18491.00	125.80	0	Spot (Block16, Row8, Column3)	127.89	127.00	13.09	0.00	0.10	107.00	107.38	107.00	11.68	0.00	0.11	75.00	40.00	0.00	20.00	20.89	53714.00	1.76	116.17	118.00
16	4	8	19083.00	18440.00	147.00	-50	Spot (Block16, Row8, Column4)	112.54	111.00	11.37	0.01	0.10	108.00	108.52	108.00	12.88	0.00	0.12	21.00	4.00	0.00	3.00	4.54	66285.00	0.31	115.83	114.00
16	5	8	19383.00	18440.00	147.00	-50	Spot (Block16, Row8, Column5)	115.56	115.00	11.03	0.00	0.10	110.00	110.26	110.00	11.94	0.00	0.11	26.00	6.00	0.00	5.00	5.56	68067.00	0.44	112.11	113.00
16	6	8	19704.00	18435.00	214.70	0	Spot (Block16, Row8, Column6)	114.35	114.00	10.00	0.00	0.09	109.00	109.24	109.00	11.48	0.00	0.11	28.00	4.00	0.00	5.00	5.35	150596.00	0.44	106.37	108.00
16	7	8	19983.00	18439.00	147.00	-50	Spot (Block16, Row8, Column7)	119.78	120.00	10.42	0.00	0.09	110.00	110.71	110.00	10.98	0.00	0.10	48.00	11.00	0.00	10.00	9.78	70548.00	0.83	118.80	115.00
16	8	8	20266.00	18445.00	169.45	0	Spot (Block16, Row8, Column8)	232.96	219.00	51.12	0.03	0.22	112.00	112.39	112.00	12.90	0.00	0.11	100.00	98.00	0.00	107.00	120.96	186133.00	9.35	146.52	139.00
17	1	1	4682.00	20844.00	147.55	0	Spot (Block17, Row1, Column1)	2576.57	2413.00	1195.30	0.03	0.46	161.00	162.24	161.00	24.49	0.00	0.15	100.00	100.00	0.00	2252.00	2415.57	1530482.00	98.58	735.57	593.00
17	2	1	4985.00	20857.00	223.35	0	Spot (Block17, Row1, Column2)	180.66	181.00	18.49	0.00	0.10	155.00	155.13	155.00	22.15	0.00	0.14	58.00	17.00	0.00	26.00	25.66	258344.00	1.15	158.78	155.00
17	3	1	5274.00	20842.00	178.20	0	Spot (Block17, Row1, Column3)	194.47	195.00	24.21	0.00	0.12	154.00	152.95	154.00	15.49	0.00	0.10	88.00	71.00	0.00	41.00	40.47	173271.00	2.68	168.33	172.00
17	4	1	5559.00	20865.00	217.55	0	Spot (Block17, Row1, Column4)	175.77	179.00	16.73	0.01	0.10	152.00	151.82	152.00	15.48	0.00	0.10	74.00	37.00	0.00	27.00	23.77	237111.00	1.55	160.04	164.50
17	5	1	5874.00	20847.00	143.50	0	Spot (Block17, Row1, Column5)	393.57	378.00	116.51	0.02	0.30	158.00	156.08	158.00	17.15	0.01	0.11	100.00	100.00	0.00	220.00	235.57	220795.00	13.84	225.02	207.00
17	6	1	6181.00	20844.00	175.10	0	Spot (Block17, Row1, Column6)	263.63	257.00	62.57	0.01	0.24	158.00	157.16	158.00	17.73	0.00	0.11	99.00	92.00	0.00	99.00	105.63	226192.00	6.01	189.09	191.00
17	7	1	6483.00	20843.00	158.50	0	Spot (Block17, Row1, Column7)	396.68	381.00	110.58	0.02	0.28	154.00	154.59	154.00	18.76	0.00	0.12	100.00	100.00	0.00	227.00	242.68	276486.00	12.90	217.65	208.00
17	8	1	6811.00	20834.00	222.20	0	Spot (Block17, Row1, Column8)	179.54	182.00	17.21	0.01	0.10	151.00	151.25	151.00	18.44	0.00	0.12	74.00	34.00	0.00	31.00	28.54	254048.00	1.53	160.18	159.00
17	1	2	4647.00	21161.00	277.55	0	Spot (Block17, Row2, Column1)	174.45	176.00	15.95	0.00	0.09	158.00	158.06	158.00	19.87	0.00	0.13	44.00	5.00	0.00	18.00	16.45	392862.00	0.83	158.03	158.00
17	2	2	4967.00	21129.00	143.80	0	Spot (Block17, Row2, Column2)	191.48	191.00	13.04	0.00	0.07	154.00	153.59	154.00	17.69	0.00	0.12	93.00	55.00	0.00	37.00	37.48	107613.00	2.14	170.91	172.00
17	3	2	5300.00	21132.00	237.25	0	Spot (Block17, Row2, Column3)	176.18	176.00	13.45	0.00	0.08	156.00	155.23	156.00	17.37	0.00	0.11	59.00	15.00	0.00	20.00	20.18	285590.00	1.21	162.39	164.00
17	4	2	5583.00	21150.00	191.70	0	Spot (Block17, Row2, Column4)	188.14	190.00	15.83	0.00	0.08	157.00	156.92	157.00	16.63	0.00	0.11	83.00	48.00	0.00	33.00	31.14	194540.00	1.88	164.50	167.00
17	5	2	5876.00	21139.00	200.95	0	Spot (Block17, Row2, Column5)	202.05	203.00	16.68	0.00	0.08	156.00	156.27	156.00	17.56	0.00	0.11	96.00	74.00	0.00	47.00	46.05	231949.00	2.61	173.67	174.00
17	6	2	6181.00	21141.00	248.90	0	Spot (Block17, Row2, Column6)	171.75	173.00	13.03	0.00	0.08	158.00	156.81	158.00	17.70	0.00	0.11	40.00	2.00	0.00	15.00	13.75	308627.00	0.84	163.01	165.00
17	7	2	6511.00	21161.00	198.70	0	Spot (Block17, Row2, Column7)	173.96	175.00	14.69	0.00	0.08	152.00	152.94	152.00	16.84	0.00	0.11	65.00	24.00	0.00	23.00	21.96	195533.00	1.25	163.06	165.00
17	8	2	6817.00	21126.00	132.85	0	Spot (Block17, Row2, Column8)	179.29	181.00	19.40	0.00	0.11	144.00	146.14	144.00	18.15	0.01	0.12	79.00	52.00	0.00	37.00	35.29	85340.00	1.83	152.47	151.00
17	1	3	4682.00	21448.00	178.25	0	Spot (Block17, Row3, Column1)	256.48	238.00	60.59	0.03	0.24	157.00	156.21	157.00	16.80	0.00	0.11	99.00	93.00	0.00	81.00	99.48	229036.00	5.97	180.02	181.00
17	2	3	4985.00	21442.00	198.10	0	Spot (Block17, Row3, Column2)	177.37	179.00	17.77	0.00	0.10	156.00	155.99	156.00	18.71	0.00	0.12	63.00	17.00	0.00	23.00	21.37	196886.00	1.14	159.19	161.00
17	3	3	5280.00	21445.00	154.65	0	Spot (Block17, Row3, Column3)	194.35	195.00	14.00	0.00	0.07	157.00	157.02	157.00	16.53	0.00	0.11	92.00	63.00	0.00	38.00	37.35	128853.00	2.26	175.11	177.50
17	4	3	5562.00	21439.00	184.15	0	Spot (Block17, Row3, Column4)	200.98	202.00	18.68	0.00	0.09	160.00	159.73	160.00	16.58	0.00	0.10	92.00	67.00	0.00	42.00	40.98	191530.00	2.49	175.37	176.00
17	5	3	5910.00	21453.00	208.45	0	Spot (Block17, Row3, Column5)	183.18	185.00	15.38	0.00	0.08	157.00	156.49	157.00	17.07	0.00	0.11	77.00	30.00	0.00	28.00	26.18	226415.00	1.56	168.12	171.00
17	6	3	6188.00	21426.00	217.60	0	Spot (Block17, Row3, Column6)	176.99	178.00	16.24	0.00	0.09	156.00	156.59	156.00	18.50	0.00	0.12	60.00	14.00	0.00	22.00	20.99	240003.00	1.10	161.17	161.00
17	7	3	6482.00	21442.00	186.70	0	Spot (Block17, Row3, Column7)	210.97	205.00	32.10	0.01	0.15	152.00	152.58	152.00	19.19	0.00	0.13	92.00	75.00	0.00	53.00	58.97	206959.00	3.04	173.00	173.00
17	8	3	6757.00	21408.00	254.95	0	Spot (Block17, Row3, Column8)	172.87	175.00	15.20	0.01	0.09	149.00	150.06	149.00	19.85	0.00	0.13	64.00	15.00	0.00	26.00	23.87	324995.00	1.15	153.75	154.00
17	1	4	4673.00	21738.00	188.90	0	Spot (Block17, Row4, Column1)	196.79	198.00	13.33	0.00	0.07	159.00	158.88	159.00	17.15	0.00	0.11	91.00	62.00	0.00	39.00	37.79	198171.00	2.21	173.59	174.00
17	2	4	4979.00	21747.00	147.00	-50	Spot (Block17, Row4, Column2)	170.92	171.00	11.32	0.00	0.07	160.00	159.78	160.00	20.33	0.00	0.13	21.00	0.00	0.00	11.00	10.92	100674.00	0.55	178.66	181.00
17	3	4	5283.00	21747.00	171.90	0	Spot (Block17, Row4, Column3)	282.90	281.00	68.66	0.00	0.24	159.00	158.34	159.00	18.72	0.00	0.12	99.00	91.00	0.00	122.00	123.90	233674.00	6.65	186.42	187.00
17	4	4	5581.00	21744.00	167.70	0	Spot (Block17, Row4, Column4)	179.09	180.00	10.83	0.00	0.06	157.00	155.84	157.00	17.18	0.00	0.11	69.00	11.00	0.00	23.00	22.09	139513.00	1.35	168.43	169.50
17	5	4	5871.00	21737.00	228.65	0	Spot (Block17, Row4, Column5)	186.87	188.00	13.39	0.00	0.07	155.00	154.21	155.00	17.19	0.00	0.11	86.00	43.00	0.00	33.00	31.87	281046.00	1.90	169.02	173.00
17	6	4	6174.00	21758.00	205.65	0	Spot (Block17, Row4, Column6)	215.93	217.00	20.54	0.00	0.10	158.00	157.43	158.00	19.35	0.00	0.12	96.00	82.00	0.00	59.00	57.93	260196.00	3.02	176.07	178.50
17	7	4	6465.00	21747.00	209.60	0	Spot (Block17, Row4, Column7)	232.45	203.00	73.63	0.06	0.32	158.00	156.66	158.00	19.07	0.00	0.12	83.00	57.00	0.00	45.00	74.45	290098.00	3.97	169.54	168.50
17	8	4	6777.00	21754.00	153.15	0	Spot (Block17, Row4, Column8)	254.12	267.00	41.18	0.02	0.16	154.00	153.89	154.00	19.25	0.00	0.13	100.00	96.00	0.00	113.00	100.12	163146.00	5.21	188.33	190.00
17	1	5	4688.00	22054.00	150.45	0	Spot (Block17, Row5, Column1)	229.65	225.00	23.70	0.01	0.10	160.00	158.93	160.00	17.85	0.00	0.11	99.00	95.00	0.00	65.00	69.65	143073.00	3.96	194.08	194.00
17	2	5	4979.00	22047.00	147.00	-50	Spot (Block17, Row5, Column2)	167.25	168.00	13.49	0.00	0.08	158.00	157.42	158.00	20.36	0.00	0.13	20.00	1.00	0.00	10.00	9.25	98510.00	0.48	178.25	178.00
17	3	5	5279.00	22047.00	147.00	-50	Spot (Block17, Row5, Column3)	177.95	178.00	12.71	0.00	0.07	161.00	157.91	161.00	19.51	0.01	0.12	38.00	5.00	0.00	17.00	16.95	104637.00	1.03	177.36	177.50
17	4	5	5550.00	22043.00	197.70	0	Spot (Block17, Row5, Column4)	175.66	177.00	14.99	0.00	0.09	159.00	157.66	159.00	17.73	0.00	0.11	51.00	9.00	0.00	18.00	16.66	194459.00	1.02	163.06	167.50
17	5	5	5875.00	22048.00	139.10	0	Spot (Block17, Row5, Column5)	557.11	514.50	164.78	0.03	0.30	158.00	158.87	158.00	20.58	0.00	0.13	100.00	100.00	0.00	356.50	399.11	290814.00	19.35	275.90	267.00
17	6	5	6190.00	22064.00	252.95	0	Spot (Block17, Row5, Column6)	175.73	176.00	17.78	0.00	0.10	162.00	160.64	162.00	20.91	0.00	0.13	37.00	4.00	0.00	14.00	13.73	326337.00	0.72	165.65	166.00
17	7	5	6502.00	22033.00	177.15	0	Spot (Block17, Row5, Column7)	190.52	191.00	16.06	0.00	0.08	157.00	156.65	157.00	17.39	0.00	0.11	85.00	49.00	0.00	34.00	33.52	167660.00	1.95	174.35	175.00
17	8	5	6778.00	22050.00	156.00	0	Spot (Block17, Row5, Column8)	333.88	304.00	100.05	0.04	0.30	151.00	152.16	151.00	18.32	0.00	0.12	100.00	99.00	0.00	153.00	182.88	223701.00	9.92	196.92	192.00
17	1	6	4694.00	22360.00	172.45	0	Spot (Block17, Row6, Column1)	175.33	177.00	12.41	0.00	0.07	156.00	154.52	156.00	16.59	0.00	0.11	65.00	10.00	0.00	21.00	19.33	146048.00	1.25	171.16	173.00
17	2	6	4979.00	22347.00	209.15	0	Spot (Block17, Row6, Column2)	189.60	190.00	17.46	0.00	0.09	156.00	155.15	156.00	19.79	0.00	0.13	84.00	33.00	0.00	34.00	33.60	236622.00	1.74	168.01	170.00
17	3	6	5269.00	22346.00	150.45	0	Spot (Block17, Row6, Column3)	385.75	381.00	89.84	0.01	0.23	161.00	159.27	161.00	19.91	0.00	0.13	100.00	99.00	0.00	220.00	224.75	239166.00	11.38	219.54	211.00
17	4	6	5579.00	22326.00	197.20	0	Spot (Block17, Row6, Column4)	197.01	198.00	17.15	0.00	0.09	161.00	160.52	161.00	18.94	0.00	0.12	82.00	49.00	0.00	37.00	36.01	216909.00	1.93	168.83	168.00
17	5	6	5879.00	22345.00	137.45	0	Spot (Block17, Row6, Column5)	600.88	567.50	163.82	0.02	0.27	163.00	161.70	163.00	20.26	0.00	0.13	100.00	100.00	0.00	404.50	437.88	305248.00	21.68	283.43	273.00
17	6	6	6186.00	22347.00	221.75	0	Spot (Block17, Row6, Column6)	188.68	191.00	21.66	0.01	0.11	160.00	158.23	160.00	20.26	0.00	0.13	67.00	31.00	0.00	31.00	28.68	265661.00	1.50	166.32	168.00
17	7	6	6476.00	22348.00	175.45	0	Spot (Block17, Row6, Column7)	264.99	267.00	64.74	0.00	0.24	157.00	156.75	157.00	19.10	0.00	0.12	95.00	88.00	0.00	110.00	107.99	227625.00	5.67	182.37	184.00
17	8	6	6778.00	22345.00	157.10	0	Spot (Block17, Row6, Column8)	273.84	278.00	62.57	0.01	0.23	157.00	156.13	157.00	17.38	0.00	0.11	99.00	97.00	0.00	121.00	116.84	187036.00	6.77	193.21	191.00
17	1	7	4679.00	22630.00	153.60	0	Spot (Block17, Row7, Column1)	189.06	186.00	17.61	0.01	0.09	153.00	153.08	153.00	19.03	0.00	0.12	88.00	35.00	0.00	33.00	36.06	123078.00	1.89	173.79	173.00
17	2	7	4978.00	22688.00	228.50	0	Spot (Block17, Row7, Column2)	174.14	176.00	18.75	0.00	0.11	152.00	151.17	152.00	17.58	0.00	0.12	63.00	26.00	0.00	24.00	22.14	261211.00	1.31	155.05	156.00
17	3	7	5268.00	22646.00	206.30	0	Spot (Block17, Row7, Column3)	173.30	174.00	17.98	0.00	0.10	157.00	157.09	157.00	19.89	0.00	0.13	45.00	8.00	0.00	17.00	16.30	209341.00	0.81	160.98	163.00
17	4	7	5579.00	22646.00	147.00	-50	Spot (Block17, Row7, Column4)	168.76	171.00	16.15	0.01	0.10	160.00	158.56	160.00	18.37	0.00	0.12	28.00	3.00	0.00	11.00	8.76	99398.00	0.55	171.39	178.00
17	5	7	5887.00	22689.00	216.00	0	Spot (Block17, Row7, Column5)	178.71	180.00	16.71	0.00	0.09	159.00	157.71	159.00	18.74	0.00	0.12	55.00	14.00	0.00	21.00	19.71	238041.00	1.12	166.46	166.00
17	6	7	6166.00	22648.00	219.25	0	Spot (Block17, Row7, Column6)	185.38	186.00	12.68	0.00	0.07	157.00	155.49	157.00	19.70	0.00	0.13	80.00	17.00	0.00	29.00	28.38	255265.00	1.52	171.91	175.00
17	7	7	6468.00	22651.00	191.60	0	Spot (Block17, Row7, Column7)	232.70	212.00	51.97	0.04	0.22	159.00	157.65	159.00	19.11	0.00	0.12	96.00	76.00	0.00	53.00	73.70	241313.00	3.93	183.23	183.00
17	8	7	6780.00	22646.00	147.00	-50	Spot (Block17, Row7, Column8)	165.47	168.00	15.77	0.01	0.10	161.00	158.68	161.00	16.86	0.01	0.11	21.00	1.00	0.00	7.00	4.47	97295.00	0.40	163.26	166.00
17	1	8	4675.00	22952.00	135.90	0	Spot (Block17, Row8, Column1)	4460.93	3574.00	3828.70	0.10	0.86	154.00	154.48	154.00	22.43	0.00	0.15	100.00	100.00	0.00	3420.00	4306.93	2230467.00	191.95	892.55	662.00
17	2	8	4994.00	22948.00	285.05	0	Spot (Block17, Row8, Column2)	161.63	164.00	16.70	0.01	0.10	152.00	151.51	152.00	17.65	0.00	0.12	36.00	4.00	0.00	12.00	9.63	384195.00	0.57	148.53	147.00
17	3	8	5271.00	22950.00	185.10	0	Spot (Block17, Row8, Column3)	235.19	217.00	51.33	0.03	0.22	154.00	153.39	154.00	17.68	0.00	0.12	96.00	86.00	0.00	63.00	81.19	226963.00	4.63	174.14	174.00
17	4	8	5567.00	22941.00	277.75	0	Spot (Block17, Row8, Column4)	168.95	171.00	16.27	0.01	0.10	157.00	155.83	157.00	17.18	0.00	0.11	41.00	3.00	0.00	14.00	11.95	381142.00	0.76	157.43	159.00
17	5	8	5870.00	22940.00	207.35	0	Spot (Block17, Row8, Column5)	180.05	181.00	14.20	0.00	0.08	153.00	151.64	153.00	16.54	0.00	0.11	77.00	35.00	0.00	28.00	27.05	219477.00	1.72	166.02	168.00
17	6	8	6151.00	22945.00	269.80	0	Spot (Block17, Row8, Column6)	169.57	172.00	16.06	0.01	0.09	153.00	153.17	153.00	19.01	0.00	0.12	47.00	5.00	0.00	19.00	16.57	358808.00	0.86	152.05	157.50
17	7	8	6501.00	22942.00	207.95	0	Spot (Block17, Row8, Column7)	193.01	190.00	24.99	0.01	0.13	157.00	156.62	157.00	18.04	0.00	0.12	76.00	42.00	0.00	33.00	36.01	238364.00	2.02	165.46	164.00
17	8	8	6776.00	22953.00	148.30	0	Spot (Block17, Row8, Column8)	386.05	382.00	94.84	0.00	0.25	163.00	161.60	163.00	18.78	0.00	0.12	100.00	98.00	0.00	219.00	223.05	233949.00	11.95	213.73	206.00
18	1	1	9182.00	20845.00	150.25	0	Spot (Block18, Row1, Column1)	2342.25	2145.00	1072.44	0.04	0.46	140.00	145.61	140.00	23.69	0.02	0.16	100.00	100.00	0.00	2005.00	2202.25	1454540.00	92.72	645.40	492.00
18	2	1	9468.00	20837.00	168.95	0	Spot (Block18, Row1, Column2)	160.34	165.00	18.69	0.01	0.12	138.00	142.01	138.00	20.78	0.01	0.15	61.00	13.00	0.00	27.00	22.34	127949.00	0.88	146.66	146.00
18	3	1	9787.00	20850.00	212.95	0	Spot (Block18, Row1, Column3)	169.87	169.00	15.89	0.00	0.09	136.00	139.19	136.00	18.80	0.01	0.14	85.00	39.00	0.00	33.00	33.87	219813.00	1.63	151.19	154.00
18	4	1	10085.00	20846.00	147.00	-50	Spot (Block18, Row1, Column4)	153.07	154.00	18.88	0.00	0.12	138.00	141.33	138.00	19.29	0.01	0.14	44.00	13.00	0.00	16.00	15.07	90004.00	0.61	142.97	140.00
18	5	1	10357.00	20832.00	198.00	0	Spot (Block18, Row1, Column5)	165.04	169.00	21.14	0.01	0.13	140.00	142.55	140.00	19.56	0.01	0.14	64.00	24.00	0.00	29.00	25.04	184520.00	1.15	150.85	152.50
18	6	1	10633.00	20805.00	213.05	0	Spot (Block18, Row1, Column6)	159.76	162.00	17.49	0.01	0.11	140.00	142.20	140.00	18.16	0.01	0.13	56.00	20.00	0.00	22.00	19.76	207053.00	0.97	149.33	147.50
18	7	1	10987.00	20840.00	183.95	0	Spot (Block18, Row1, Column7)	187.05	189.00	19.52	0.00	0.10	136.00	139.18	136.00	18.07	0.01	0.13	92.00	84.00	0.00	53.00	51.05	177132.00	2.65	156.99	157.00
18	8	1	11246.00	20853.00	225.55	0	Spot (Block18, Row1, Column8)	167.44	171.00	21.22	0.01	0.13	144.00	146.47	144.00	19.89	0.01	0.14	60.00	24.00	0.00	27.00	23.44	244458.00	1.05	151.58	152.50
18	1	2	9184.00	21147.00	147.00	-50	Spot (Block18, Row2, Column1)	140.80	140.00	14.41	0.00	0.10	141.00	146.20	141.00	23.04	0.02	0.16	5.00	0.00	0.00	-1.00	-0.20	82788.00	-0.23	153.30	150.00
18	2	2	9468.00	21106.00	218.45	0	Spot (Block18, Row2, Column2)	156.43	154.00	19.23	0.01	0.12	137.00	140.26	137.00	18.88	0.01	0.13	48.00	19.00	0.00	17.00	19.43	214471.00	0.86	139.97	139.00
18	3	2	9740.00	21149.00	166.85	0	Spot (Block18, Row2, Column3)	169.02	172.00	16.05	0.01	0.09	139.00	142.09	139.00	19.37	0.01	0.14	77.00	31.00	0.00	33.00	30.02	131326.00	1.39	149.10	147.00
18	4	2	10092.00	21169.00	157.10	0	Spot (Block18, Row2, Column4)	170.96	172.50	24.72	0.00	0.14	142.00	145.64	142.00	20.37	0.01	0.14	66.00	28.00	0.00	30.50	28.96	116596.00	1.24	164.18	162.00
18	5	2	10396.00	21145.00	202.55	0	Spot (Block18, Row2, Column5)	175.64	175.00	19.49	0.00	0.11	140.00	144.18	140.00	21.11	0.01	0.15	76.00	34.00	0.00	35.00	35.64	204801.00	1.49	157.00	154.00
18	6	2	10679.00	21125.00	178.10	0	Spot (Block18, Row2, Column6)	173.15	178.00	18.21	0.01	0.11	138.00	141.90	138.00	19.25	0.01	0.14	78.00	52.00	0.00	40.00	35.15	152715.00	1.62	159.82	164.00
18	7	2	10987.00	21123.00	189.05	0	Spot (Block18, Row2, Column7)	175.98	177.00	15.95	0.00	0.09	140.00	144.05	140.00	19.69	0.01	0.14	83.00	43.00	0.00	37.00	35.98	177383.00	1.62	151.77	149.00
18	8	2	11285.00	21145.00	147.00	-50	Spot (Block18, Row2, Column8)	155.68	154.00	24.78	0.00	0.16	147.00	148.00	147.00	19.94	0.00	0.13	31.00	4.00	0.00	7.00	8.68	91850.00	0.39	165.73	166.00
18	1	3	9193.00	21440.00	165.25	0	Spot (Block18, Row3, Column1)	173.99	175.00	15.39	0.00	0.09	138.00	141.93	138.00	18.85	0.01	0.13	88.00	49.00	0.00	37.00	35.99	131707.00	1.70	159.56	159.00
18	2	3	9508.00	21429.00	222.50	0	Spot (Block18, Row3, Column2)	157.22	157.00	17.35	0.00	0.11	136.00	139.94	136.00	19.11	0.01	0.14	54.00	17.00	0.00	21.00	21.22	223091.00	0.90	144.79	142.00
18	3	3	9791.00	21451.00	192.80	0	Spot (Block18, Row3, Column3)	173.86	179.00	21.53	0.01	0.12	140.00	142.46	140.00	18.50	0.01	0.13	72.00	54.00	0.00	39.00	33.86	181856.00	1.70	158.16	159.50
18	4	3	10087.00	21445.00	175.05	0	Spot (Block18, Row3, Column4)	179.25	180.00	11.81	0.00	0.07	140.00	143.73	140.00	19.89	0.01	0.14	94.00	50.00	0.00	40.00	39.25	152904.00	1.79	163.99	167.00
18	5	3	10385.00	21446.00	147.00	-50	Spot (Block18, Row3, Column5)	169.62	175.00	22.38	0.01	0.13	144.00	147.18	144.00	20.56	0.01	0.14	66.00	27.00	0.00	31.00	25.62	100074.00	1.09	161.06	164.00
18	6	3	10706.00	21445.00	259.95	0	Spot (Block18, Row3, Column6)	164.79	166.00	20.78	0.00	0.13	147.00	147.97	147.00	20.05	0.00	0.14	48.00	14.00	0.00	19.00	17.79	323639.00	0.84	152.43	149.00
18	7	3	10986.00	21459.00	187.95	0	Spot (Block18, Row3, Column7)	170.48	173.00	16.14	0.01	0.09	142.00	144.96	142.00	20.34	0.01	0.14	75.00	23.00	0.00	31.00	28.48	169455.00	1.25	150.26	146.00
18	8	3	11285.00	21445.00	147.00	-50	Spot (Block18, Row3, Column8)	146.10	140.00	20.07	0.02	0.14	150.00	150.91	150.00	20.59	0.00	0.14	16.00	0.00	0.00	-10.00	-3.90	86052.00	-0.23	152.99	157.00
18	1	4	9187.00	21753.00	170.00	0	Spot (Block18, Row4, Column1)	180.43	183.00	21.28	0.01	0.12	140.00	143.11	140.00	19.72	0.01	0.14	86.00	60.00	0.00	43.00	40.43	145067.00	1.89	154.30	158.00
18	2	4	9484.00	21747.00	147.00	-50	Spot (Block18, Row4, Column2)	151.88	150.00	18.13	0.01	0.12	143.00	144.43	143.00	19.53	0.00	0.14	32.00	5.00	0.00	7.00	8.88	89154.00	0.38	163.14	164.00
18	3	4	9777.00	21745.00	156.55	0	Spot (Block18, Row4, Column3)	229.38	224.50	32.77	0.01	0.14	144.00	145.82	144.00	19.97	0.01	0.14	99.00	92.00	0.00	80.50	85.38	155061.00	4.18	179.82	178.50
18	4	4	10099.00	21698.00	219.65	0	Spot (Block18, Row4, Column4)	161.95	163.00	15.22	0.00	0.09	141.00	144.32	141.00	18.82	0.01	0.13	58.00	13.00	0.00	22.00	20.95	223816.00	0.94	152.50	155.00
18	5	4	10358.00	21729.00	207.00	0	Spot (Block18, Row4, Column5)	172.45	173.00	18.88	0.00	0.11	141.00	144.92	141.00	19.31	0.01	0.13	75.00	37.00	0.00	32.00	31.45	209866.00	1.43	160.44	160.50
18	6	4	10685.00	21729.00	231.20	0	Spot (Block18, Row4, Column6)	185.01	185.00	22.78	0.00	0.12	144.00	145.85	144.00	18.46	0.01	0.13	85.00	59.00	0.00	41.00	41.01	285105.00	2.12	154.44	151.00
18	7	4	10982.00	21750.00	145.60	0	Spot (Block18, Row4, Column7)	181.70	183.00	12.82	0.00	0.07	144.00	145.57	144.00	18.75	0.00	0.13	92.00	56.00	0.00	39.00	37.70	104842.00	1.93	166.62	171.00
18	8	4	11281.00	21747.00	231.55	0	Spot (Block18, Row4, Column8)	174.30	178.00	22.33	0.01	0.13	144.00	146.82	144.00	19.68	0.01	0.13	73.00	37.00	0.00	34.00	30.30	268429.00	1.40	152.67	153.00
18	1	5	9178.00	22069.00	170.40	0	Spot (Block18, Row5, Column1)	171.27	175.00	15.72	0.01	0.09	141.00	143.68	141.00	19.20	0.01	0.13	77.00	35.00	0.00	34.00	30.27	138383.00	1.44	149.58	152.00
18	2	5	9484.00	22047.00	147.00	-50	Spot (Block18, Row5, Column2)	164.03	166.00	21.26	0.01	0.13	146.00	147.45	146.00	19.43	0.00	0.13	51.00	19.00	0.00	20.00	18.03	96285.00	0.85	159.77	161.50
18	3	5	9786.00	22064.00	239.45	0	Spot (Block18, Row5, Column3)	167.95	170.00	19.32	0.01	0.12	147.00	148.89	147.00	20.85	0.01	0.14	57.00	11.00	0.00	23.00	20.95	277623.00	0.91	158.25	162.00
18	4	5	10071.00	22048.00	196.50	0	Spot (Block18, Row5, Column4)	173.90	175.00	14.07	0.00	0.08	145.00	147.90	145.00	18.96	0.01	0.13	81.00	27.00	0.00	30.00	28.90	189725.00	1.37	157.55	159.00
18	5	5	10392.00	22052.00	208.85	0	Spot (Block18, Row5, Column5)	203.48	198.00	34.55	0.01	0.17	143.00	146.08	143.00	20.57	0.01	0.14	90.00	75.00	0.00	55.00	60.48	252929.00	2.79	161.80	160.00
18	6	5	10697.00	22075.00	209.40	0	Spot (Block18, Row5, Column6)	168.81	172.00	16.01	0.01	0.09	141.00	144.35	141.00	19.69	0.01	0.14	76.00	22.00	0.00	31.00	27.81	211349.00	1.24	154.15	155.50
18	7	5	10999.00	22080.00	168.05	0	Spot (Block18, Row5, Column7)	179.88	181.00	18.40	0.00	0.10	141.00	144.18	141.00	18.23	0.01	0.13	85.00	58.00	0.00	40.00	38.88	141022.00	1.96	162.48	166.00
18	8	5	11272.00	22050.00	175.00	0	Spot (Block18, Row5, Column8)	188.17	187.00	18.18	0.00	0.10	142.00	144.76	142.00	18.41	0.01	0.13	95.00	70.00	0.00	45.00	46.17	159196.00	2.36	161.30	166.00
18	1	6	9201.00	22345.00	218.70	0	Spot (Block18, Row6, Column1)	153.09	156.00	17.52	0.01	0.11	142.00	143.94	142.00	17.68	0.01	0.12	42.00	5.00	0.00	14.00	11.09	209119.00	0.52	146.37	142.00
18	2	6	9487.00	22373.00	155.95	0	Spot (Block18, Row6, Column2)	174.19	174.00	13.24	0.00	0.08	145.00	146.49	145.00	19.40	0.00	0.13	76.00	23.00	0.00	29.00	29.19	116362.00	1.43	154.08	154.00
18	3	6	9789.00	22355.00	175.45	0	Spot (Block18, Row6, Column3)	195.28	196.00	20.81	0.00	0.11	146.00	148.18	146.00	19.87	0.01	0.13	92.00	71.00	0.00	50.00	49.28	168725.00	2.37	170.43	175.00
18	4	6	10103.00	22331.00	194.40	0	Spot (Block18, Row6, Column4)	166.87	169.00	15.50	0.01	0.09	150.00	150.50	150.00	20.12	0.00	0.13	45.00	2.00	0.00	19.00	16.87	178713.00	0.81	153.02	152.50
18	5	6	10384.00	22348.00	186.50	0	Spot (Block18, Row6, Column5)	214.95	211.00	32.59	0.01	0.15	143.00	146.02	143.00	20.27	0.01	0.14	95.00	84.00	0.00	68.00	71.95	210009.00	3.40	168.63	172.00
18	6	6	10644.00	22351.00	213.00	0	Spot (Block18, Row6, Column6)	157.15	158.00	21.18	0.00	0.13	142.00	145.09	142.00	18.94	0.01	0.13	46.00	11.00	0.00	16.00	15.15	203041.00	0.64	149.34	145.00
18	7	6	10972.00	22333.00	195.10	0	Spot (Block18, Row6, Column7)	188.15	191.00	19.72	0.01	0.10	145.00	147.03	145.00	18.90	0.01	0.13	88.00	69.00	0.00	46.00	43.15	202446.00	2.18	164.17	165.00
18	8	6	11285.00	22345.00	147.00	-50	Spot (Block18, Row6, Column8)	180.92	179.00	15.05	0.00	0.08	147.00	148.78	147.00	20.81	0.01	0.14	86.00	28.00	0.00	32.00	33.92	106561.00	1.54	160.43	166.00
18	1	7	9226.00	22624.00	140.30	0	Spot (Block18, Row7, Column1)	164.12	166.00	18.25	0.00	0.11	139.00	140.75	139.00	18.59	0.01	0.13	58.00	30.00	0.00	27.00	25.12	87642.00	1.26	151.10	154.00
18	2	7	9505.00	22693.00	140.75	0	Spot (Block18, Row7, Column2)	164.03	166.00	19.53	0.01	0.12	139.00	140.30	139.00	17.35	0.00	0.12	66.00	35.00	0.00	27.00	25.03	87921.00	1.37	151.87	151.00
18	3	7	9780.00	22676.00	223.55	0	Spot (Block18, Row7, Column3)	164.96	166.00	18.75	0.00	0.11	144.00	146.35	144.00	19.83	0.01	0.14	56.00	14.00	0.00	22.00	20.96	236553.00	0.94	149.51	150.00
18	4	7	10084.00	22646.00	147.00	-50	Spot (Block18, Row7, Column4)	162.46	165.00	17.41	0.01	0.11	151.00	151.13	151.00	20.63	0.00	0.14	36.00	2.00	0.00	14.00	11.46	95854.00	0.55	164.16	167.00
18	5	7	10406.00	22629.00	197.70	0	Spot (Block18, Row7, Column5)	173.13	176.00	16.79	0.01	0.10	140.00	144.15	140.00	19.15	0.01	0.13	81.00	42.00	0.00	36.00	33.13	191825.00	1.51	152.35	151.00
18	6	7	10680.00	22622.00	226.40	0	Spot (Block18, Row7, Column6)	162.18	164.00	16.78	0.00	0.10	142.00	144.10	142.00	17.72	0.01	0.12	60.00	17.00	0.00	22.00	20.18	239375.00	1.02	149.76	151.00
18	7	7	10961.00	22672.00	159.10	0	Spot (Block18, Row7, Column7)	181.30	181.00	15.79	0.00	0.09	149.00	149.79	149.00	19.17	0.00	0.13	77.00	37.00	0.00	32.00	32.30	127276.00	1.64	165.35	166.00
18	8	7	11285.00	22645.00	147.00	-50	Spot (Block18, Row7, Column8)	144.35	139.00	16.49	0.02	0.11	147.00	149.62	147.00	21.25	0.01	0.14	10.00	0.00	0.00	-8.00	-2.65	85167.00	-0.25	143.50	141.00
18	1	8	9170.00	22945.00	141.55	0	Spot (Block18, Row8, Column1)	4622.12	2844.00	6594.35	0.21	1.43	141.00	146.36	141.00	31.02	0.02	0.21	100.00	100.00	0.00	2703.00	4481.12	2509814.00	144.29	1046.00	477.00
18	2	8	9506.00	22960.00	159.20	0	Spot (Block18, Row8, Column2)	170.44	169.00	17.72	0.00	0.10	140.00	144.61	140.00	29.34	0.01	0.20	49.00	8.00	0.00	29.00	30.44	119139.00	0.88	151.90	147.00
18	3	8	9784.00	22946.00	147.00	-50	Spot (Block18, Row8, Column3)	166.55	172.00	21.84	0.01	0.13	144.00	146.65	144.00	18.88	0.01	0.13	62.00	28.00	0.00	28.00	22.55	97930.00	1.05	157.87	164.00
18	4	8	10084.00	22946.00	147.00	-50	Spot (Block18, Row8, Column4)	172.77	175.00	22.29	0.01	0.13	143.00	146.89	143.00	19.90	0.01	0.14	68.00	37.00	0.00	32.00	29.77	101934.00	1.30	153.74	144.50
18	5	8	10405.00	22963.00	210.20	0	Spot (Block18, Row8, Column5)	156.06	155.00	15.72	0.00	0.10	140.00	142.78	140.00	18.90	0.01	0.13	43.00	8.00	0.00	15.00	16.06	196478.00	0.70	148.61	146.00
18	6	8	10675.00	22952.00	171.15	0	Spot (Block18, Row8, Column6)	182.49	180.00	54.63	0.01	0.30	144.00	146.83	144.00	19.84	0.01	0.14	79.00	40.00	0.00	36.00	38.49	149461.00	1.80	161.15	159.50
18	7	8	11009.00	22931.00	193.15	0	Spot (Block18, Row8, Column7)	174.51	177.00	16.59	0.01	0.10	152.00	153.27	152.00	22.12	0.00	0.14	57.00	4.00	0.00	25.00	22.51	183406.00	0.96	160.10	163.00
18	8	8	11276.00	22949.00	136.95	0	Spot (Block18, Row8, Column8)	445.76	409.00	183.98	0.04	0.41	154.00	154.23	154.00	22.13	0.00	0.14	100.00	100.00	0.00	255.00	291.76	226001.00	13.17	275.60	265.00
19	1	1	13684.00	20841.00	152.30	0	Spot (Block19, Row1, Column1)	2342.19	2013.00	1258.38	0.07	0.54	204.00	208.54	204.00	25.11	0.01	0.12	100.00	100.00	0.00	1809.00	2138.19	1491975.00	84.99	680.61	589.00
19	2	1	13973.00	20830.00	149.55	0	Spot (Block19, Row1, Column2)	256.63	265.00	27.49	0.01	0.11	203.00	205.43	203.00	21.39	0.01	0.10	83.00	65.00	0.00	62.00	53.63	157315.00	2.39	220.05	216.00
19	3	1	14258.00	20833.00	113.15	0	Spot (Block19, Row1, Column3)	252.93	246.50	44.23	0.01	0.17	202.00	203.55	202.00	20.08	0.00	0.10	90.00	54.00	0.00	44.50	50.93	83974.00	2.46	232.22	228.00
19	4	1	14593.00	20828.00	175.15	0	Spot (Block19, Row1, Column4)	221.90	217.00	32.46	0.01	0.15	197.00	197.22	197.00	17.98	0.00	0.09	54.00	25.00	0.00	20.00	24.90	189503.00	1.37	206.06	206.00
19	5	1	14885.00	20857.00	199.45	0	Spot (Block19, Row1, Column5)	231.22	223.00	26.33	0.02	0.11	197.00	197.53	197.00	17.67	0.00	0.09	70.00	35.00	0.00	26.00	34.22	261283.00	1.91	203.45	201.00
19	6	1	15237.00	20910.00	156.70	0	Spot (Block19, Row1, Column6)	223.21	217.50	22.12	0.01	0.10	199.00	198.60	199.00	16.58	0.00	0.08	53.00	25.00	0.00	18.50	24.21	152227.00	1.48	207.06	207.00
19	7	1	15492.00	20848.00	184.40	0	Spot (Block19, Row1, Column7)	246.01	238.00	35.72	0.01	0.15	197.00	197.86	197.00	18.87	0.00	0.10	78.00	54.00	0.00	41.00	49.01	233714.00	2.55	217.40	212.50
19	8	1	15802.00	20856.00	246.90	0	Spot (Block19, Row1, Column8)	234.01	227.00	25.16	0.01	0.11	204.00	205.28	204.00	21.36	0.00	0.10	52.00	29.00	0.00	23.00	30.01	412557.00	1.35	211.16	208.00
19	1	2	13643.00	21197.00	236.50	0	Spot (Block19, Row2, Column1)	220.08	215.00	24.38	0.01	0.11	197.00	198.31	197.00	19.52	0.00	0.10	44.00	18.00	0.00	18.00	23.08	354330.00	1.12	199.76	201.50
19	2	2	13981.00	21126.00	108.40	0	Spot (Block19, Row2, Column2)	225.35	222.00	19.76	0.01	0.09	198.00	198.55	198.00	15.90	0.00	0.08	76.00	32.00	0.00	24.00	27.35	68732.00	1.69	213.76	212.00
19	3	2	14286.00	21124.00	162.60	0	Spot (Block19, Row2, Column3)	236.70	224.00	33.67	0.02	0.14	196.00	196.67	196.00	18.79	0.00	0.10	67.00	39.00	0.00	28.00	40.70	173267.00	2.13	212.84	211.00
19	4	2	14572.00	21161.00	220.40	0	Spot (Block19, Row2, Column4)	216.27	214.00	17.87	0.00	0.08	194.00	194.13	194.00	16.78	0.00	0.09	58.00	17.00	0.00	20.00	22.27	300837.00	1.32	199.38	200.00
19	5	2	14895.00	21143.00	183.80	0	Spot (Block19, Row2, Column5)	240.99	240.00	21.68	0.00	0.09	194.00	194.47	194.00	16.19	0.00	0.08	92.00	70.00	0.00	46.00	46.99	229181.00	2.87	209.81	210.00
19	6	2	15172.00	21141.00	203.40	0	Spot (Block19, Row2, Column6)	214.62	212.00	17.94	0.01	0.08	196.00	196.57	196.00	16.25	0.00	0.08	47.00	16.00	0.00	16.00	18.62	251746.00	1.11	206.16	203.00
19	7	2	15459.00	21139.00	185.45	0	Spot (Block19, Row2, Column7)	222.26	222.00	18.31	0.00	0.08	197.00	197.75	197.00	18.08	0.00	0.09	64.00	24.00	0.00	25.00	25.26	214922.00	1.36	207.34	204.00
19	8	2	15788.00	21135.00	177.90	0	Spot (Block19, Row2, Column8)	226.58	225.00	17.99	0.00	0.08	200.00	200.36	200.00	17.83	0.00	0.09	66.00	28.00	0.00	25.00	26.58	201199.00	1.47	212.68	212.00
19	1	3	13674.00	21443.00	165.40	0	Spot (Block19, Row3, Column1)	242.98	241.00	26.50	0.00	0.11	193.00	193.99	193.00	19.34	0.00	0.10	88.00	62.00	0.00	48.00	49.98	184665.00	2.53	207.77	203.50
19	2	3	13972.00	21433.00	210.85	0	Spot (Block19, Row3, Column2)	216.66	213.00	19.02	0.01	0.09	197.00	197.27	197.00	16.33	0.00	0.08	48.00	21.00	0.00	16.00	19.66	274939.00	1.19	205.28	204.00
19	3	3	14272.00	21450.00	173.10	0	Spot (Block19, Row3, Column3)	241.54	232.00	26.46	0.02	0.11	197.00	196.28	197.00	17.87	0.00	0.09	86.00	48.00	0.00	35.00	44.54	201924.00	2.53	214.12	213.00
19	4	3	14609.00	21421.00	145.35	0	Spot (Block19, Row3, Column4)	229.07	226.00	22.67	0.01	0.10	196.00	195.95	196.00	16.62	0.00	0.08	74.00	42.00	0.00	30.00	33.07	131713.00	1.99	213.49	212.00
19	5	3	14863.00	21458.00	150.05	0	Spot (Block19, Row3, Column5)	266.67	277.00	33.42	0.02	0.13	197.00	196.68	197.00	16.66	0.00	0.08	94.00	78.00	0.00	80.00	69.67	164533.00	4.20	230.76	221.00
19	6	3	15195.00	21446.00	217.45	0	Spot (Block19, Row3, Column6)	226.38	221.00	24.92	0.01	0.11	197.00	198.59	197.00	18.89	0.00	0.10	65.00	27.00	0.00	24.00	29.38	305387.00	1.47	205.40	206.00
19	7	3	15501.00	21498.00	158.95	0	Spot (Block19, Row3, Column7)	230.18	225.00	22.51	0.01	0.10	195.00	196.01	195.00	18.91	0.00	0.10	74.00	37.00	0.00	30.00	35.18	161589.00	1.81	212.52	209.00
19	8	3	15785.00	21441.00	201.90	0	Spot (Block19, Row3, Column8)	225.08	217.50	25.53	0.01	0.11	200.00	199.95	200.00	18.01	0.00	0.09	48.00	24.00	0.00	17.50	25.08	261096.00	1.40	207.33	205.00
19	1	4	13704.00	21769.00	197.55	0	Spot (Block19, Row4, Column1)	216.21	215.00	15.03	0.00	0.07	196.00	196.15	196.00	17.74	0.00	0.09	53.00	12.00	0.00	19.00	20.21	238049.00	1.13	206.89	204.00
19	2	4	13980.00	21743.00	228.60	0	Spot (Block19, Row4, Column2)	217.79	216.00	17.96	0.00	0.08	197.00	196.97	197.00	18.13	0.00	0.09	50.00	16.00	0.00	19.00	20.79	326678.00	1.15	208.43	206.00
19	3	4	14274.00	21743.00	186.05	0	Spot (Block19, Row4, Column3)	270.09	275.00	37.29	0.01	0.14	196.00	195.67	196.00	19.40	0.00	0.10	93.00	82.00	0.00	79.00	74.09	262529.00	3.84	227.12	224.50
19	4	4	14570.00	21774.00	212.00	0	Spot (Block19, Row4, Column4)	212.31	209.00	18.23	0.01	0.09	194.00	194.11	194.00	17.01	0.00	0.09	43.00	16.00	0.00	15.00	18.31	273248.00	1.07	205.41	200.00
19	5	4	14875.00	21751.00	161.35	0	Spot (Block19, Row4, Column5)	223.38	220.00	18.33	0.01	0.08	199.00	199.36	199.00	16.52	0.00	0.08	60.00	25.00	0.00	21.00	24.38	160837.00	1.45	208.37	208.00
19	6	4	15170.00	21766.00	157.60	0	Spot (Block19, Row4, Column6)	252.47	251.00	26.71	0.00	0.11	201.00	201.35	201.00	16.99	0.00	0.08	90.00	70.00	0.00	50.00	51.47	172942.00	3.01	218.98	215.00
19	7	4	15483.00	21745.00	197.20	0	Spot (Block19, Row4, Column7)	235.99	225.00	28.45	0.02	0.12	198.00	198.42	198.00	19.52	0.00	0.10	65.00	38.00	0.00	27.00	37.99	259117.00	1.92	211.90	208.50
19	8	4	15781.00	21753.00	212.75	0	Spot (Block19, Row4, Column8)	237.09	231.00	26.02	0.01	0.11	198.00	199.42	198.00	19.33	0.00	0.10	71.00	44.00	0.00	33.00	39.09	306326.00	1.95	206.56	205.00
19	1	5	13672.00	22058.00	140.00	0	Spot (Block19, Row5, Column1)	243.80	236.00	31.24	0.01	0.13	196.00	196.93	196.00	16.03	0.00	0.08	83.00	58.00	0.00	40.00	47.80	129702.00	2.92	219.25	213.50
19	2	5	13984.00	22048.00	147.00	-50	Spot (Block19, Row5, Column2)	211.39	209.00	16.90	0.00	0.08	195.00	195.90	195.00	18.46	0.00	0.09	33.00	9.00	0.00	14.00	16.39	124507.00	0.84	208.99	209.00
19	3	5	14322.00	22047.00	241.65	0	Spot (Block19, Row5, Column3)	224.70	219.00	24.34	0.01	0.11	197.00	197.45	197.00	18.84	0.00	0.10	60.00	21.00	0.00	22.00	27.70	381088.00	1.45	205.75	205.00
19	4	5	14559.00	22058.00	212.05	0	Spot (Block19, Row5, Column4)	223.77	217.00	23.38	0.01	0.10	196.00	196.62	196.00	16.65	0.00	0.08	63.00	28.00	0.00	21.00	27.77	286652.00	1.63	204.50	203.00
19	5	5	14885.00	22047.00	163.30	0	Spot (Block19, Row5, Column5)	385.96	375.50	105.64	0.01	0.27	196.00	196.68	196.00	16.61	0.00	0.08	99.00	98.00	0.00	179.50	189.96	284840.00	11.40	248.20	239.00
19	6	5	15190.00	22067.00	126.75	0	Spot (Block19, Row5, Column6)	222.38	220.00	16.36	0.00	0.07	201.00	202.22	201.00	18.44	0.00	0.09	50.00	14.00	0.00	19.00	21.38	95177.00	1.09	212.60	214.00
19	7	5	15485.00	22047.00	147.00	-50	Spot (Block19, Row5, Column7)	229.72	226.00	23.96	0.01	0.10	202.00	203.77	202.00	20.41	0.00	0.10	57.00	26.00	0.00	24.00	27.72	134387.00	1.27	236.52	227.00
19	8	5	15808.00	22033.00	182.30	0	Spot (Block19, Row5, Column8)	255.90	253.50	28.81	0.00	0.11	202.00	203.72	202.00	19.79	0.00	0.10	88.00	64.00	0.00	51.50	53.90	238499.00	2.64	224.35	224.00
19	1	6	13676.00	22338.00	183.60	0	Spot (Block19, Row6, Column1)	233.32	229.00	26.49	0.01	0.11	196.00	197.02	196.00	19.72	0.00	0.10	72.00	40.00	0.00	33.00	37.32	220720.00	1.84	208.82	208.00
19	2	6	14000.00	22334.00	215.20	0	Spot (Block19, Row6, Column2)	226.75	221.00	24.12	0.01	0.11	193.00	194.58	193.00	20.28	0.00	0.10	68.00	28.00	0.00	28.00	33.75	300450.00	1.59	208.09	207.00
19	3	6	14275.00	22334.00	164.75	0	Spot (Block19, Row6, Column3)	255.31	260.00	32.94	0.01	0.13	197.00	197.57	197.00	19.27	0.00	0.10	85.00	63.00	0.00	63.00	58.31	192758.00	3.00	213.83	206.00
19	4	6	14596.00	22318.00	170.30	0	Spot (Block19, Row6, Column4)	246.47	246.00	30.49	0.00	0.12	196.00	196.47	196.00	17.09	0.00	0.09	82.00	63.00	0.00	50.00	50.47	199148.00	2.93	219.26	216.00
19	5	6	14883.00	22345.00	156.80	0	Spot (Block19, Row6, Column5)	347.84	338.50	70.85	0.01	0.20	196.00	196.36	196.00	17.00	0.00	0.09	99.00	97.00	0.00	142.50	151.84	236532.00	8.91	242.57	234.50
19	6	6	15199.00	22360.00	217.15	0	Spot (Block19, Row6, Column6)	221.86	221.00	15.27	0.00	0.07	199.00	199.47	199.00	18.36	0.00	0.09	58.00	15.00	0.00	22.00	22.86	299072.00	1.22	212.59	210.00
19	7	6	15489.00	22365.00	177.30	0	Spot (Block19, Row6, Column7)	229.18	222.00	23.00	0.01	0.10	202.00	203.34	202.00	21.75	0.00	0.11	47.00	24.00	0.00	20.00	27.18	201223.00	1.19	221.76	217.00
19	8	6	15800.00	22348.00	181.10	0	Spot (Block19, Row6, Column8)	232.61	230.00	19.68	0.00	0.08	203.00	203.63	203.00	19.61	0.00	0.10	64.00	28.00	0.00	27.00	29.61	213537.00	1.48	211.26	210.00
19	1	7	13674.00	22683.00	204.25	0	Spot (Block19, Row7, Column1)	231.75	230.00	24.83	0.00	0.11	197.00	197.36	197.00	22.92	0.00	0.12	65.00	33.00	0.00	33.00	34.75	274394.00	1.50	210.11	209.50
19	2	7	14024.00	22645.00	169.60	0	Spot (Block19, Row7, Column2)	237.02	227.00	32.67	0.02	0.14	192.00	192.30	192.00	19.35	0.00	0.10	75.00	43.00	0.00	35.00	45.02	188901.00	2.31	204.26	201.50
19	3	7	14294.00	22646.00	277.65	0	Spot (Block19, Row7, Column3)	218.06	215.00	22.88	0.01	0.10	197.00	196.89	197.00	17.15	0.00	0.09	51.00	22.00	0.00	18.00	21.06	489985.00	1.23	198.37	199.00
19	4	7	14621.00	22625.00	162.95	0	Spot (Block19, Row7, Column4)	218.60	219.00	14.48	0.00	0.07	196.00	196.40	196.00	16.50	0.00	0.08	67.00	20.00	0.00	23.00	22.60	160887.00	1.34	201.38	200.00
19	5	7	14878.00	22623.00	225.30	0	Spot (Block19, Row7, Column5)	232.16	227.00	24.45	0.01	0.11	195.00	194.84	195.00	16.94	0.00	0.09	78.00	47.00	0.00	32.00	37.16	338261.00	2.20	209.68	206.00
19	6	7	15208.00	22613.00	132.80	0	Spot (Block19, Row7, Column6)	254.73	258.00	27.55	0.01	0.11	198.00	198.27	198.00	19.09	0.00	0.10	91.00	64.00	0.00	60.00	56.73	120233.00	2.96	223.70	223.00
19	7	7	15456.00	22690.00	109.50	0	Spot (Block19, Row7, Column7)	238.58	235.50	19.96	0.01	0.08	200.00	201.89	200.00	20.35	0.00	0.10	80.00	39.00	0.00	35.50	38.58	73960.00	1.80	223.07	219.00
19	8	7	15764.00	22644.00	161.90	0	Spot (Block19, Row7, Column8)	253.33	256.00	24.28	0.00	0.10	206.00	206.91	206.00	18.93	0.00	0.09	85.00	63.00	0.00	50.00	47.33	183666.00	2.45	218.24	216.00
19	1	8	13675.00	22948.00	139.55	0	Spot (Block19, Row8, Column1)	4412.52	3246.00	4902.02	0.13	1.11	198.00	200.68	198.00	28.04	0.01	0.14	100.00	100.00	0.00	3048.00	4214.52	2316571.00	150.19	1184.81	788.00
19	2	8	13986.00	22939.00	166.45	0	Spot (Block19, Row8, Column2)	220.26	215.00	21.58	0.01	0.10	194.00	194.98	194.00	22.75	0.00	0.12	44.00	15.00	0.00	21.00	26.26	169380.00	1.11	207.88	205.00
19	3	8	14265.00	22953.00	187.35	0	Spot (Block19, Row8, Column3)	245.37	242.00	30.06	0.01	0.12	197.00	196.61	197.00	17.75	0.00	0.09	82.00	58.00	0.00	45.00	48.37	242428.00	2.75	217.90	215.00
19	4	8	14557.00	22936.00	155.80	0	Spot (Block19, Row8, Column4)	221.25	217.50	19.60	0.01	0.09	200.00	199.77	200.00	15.89	0.00	0.08	55.00	26.00	0.00	17.50	21.25	147795.00	1.35	210.02	208.00
19	5	8	14904.00	22952.00	171.10	0	Spot (Block19, Row8, Column5)	238.42	233.00	22.22	0.01	0.09	196.00	196.13	196.00	17.44	0.00	0.09	89.00	55.00	0.00	37.00	42.42	194074.00	2.43	220.38	218.00
19	6	8	15209.00	22944.00	242.65	0	Spot (Block19, Row8, Column6)	229.80	222.00	27.37	0.02	0.12	196.00	196.59	196.00	17.40	0.00	0.09	70.00	35.00	0.00	26.00	33.80	390205.00	1.91	200.88	201.00
19	7	8	15477.00	22960.00	198.30	0	Spot (Block19, Row8, Column7)	223.28	216.00	26.65	0.01	0.12	197.00	198.24	197.00	18.96	0.00	0.10	50.00	27.00	0.00	19.00	26.28	248506.00	1.32	205.98	202.00
19	8	8	15766.00	22948.00	151.55	0	Spot (Block19, Row8, Column8)	328.18	309.00	60.95	0.03	0.19	207.00	208.64	207.00	23.53	0.00	0.11	98.00	95.00	0.00	102.00	121.18	205770.00	5.08	246.01	230.50
20	1	1	18186.00	20843.00	152.55	0	Spot (Block20, Row1, Column1)	2211.14	1970.00	1095.37	0.05	0.50	212.00	215.24	212.00	24.16	0.01	0.11	100.00	100.00	0.00	1758.00	1999.14	1404077.00	82.62	658.91	573.50
20	2	1	18473.00	20843.00	193.25	0	Spot (Block20, Row1, Column2)	298.01	300.00	36.77	0.00	0.12	213.00	217.45	213.00	25.28	0.01	0.12	90.00	86.00	0.00	87.00	85.01	312315.00	3.19	248.89	249.00
20	3	1	18790.00	20840.00	176.70	0	Spot (Block20, Row1, Column3)	357.19	329.00	81.17	0.04	0.23	227.00	236.61	227.00	37.75	0.02	0.16	98.00	65.00	0.00	102.00	130.19	313254.00	3.19	272.07	274.00
20	4	1	19080.00	20844.00	157.95	0	Spot (Block20, Row1, Column4)	326.39	314.00	32.66	0.02	0.10	234.00	241.84	234.00	34.68	0.01	0.14	98.00	73.00	0.00	80.00	92.39	222595.00	2.44	274.64	282.00
20	5	1	19383.00	20834.00	164.35	0	Spot (Block20, Row1, Column5)	495.58	472.00	154.59	0.02	0.31	221.00	225.60	221.00	26.50	0.01	0.12	100.00	100.00	0.00	251.00	274.58	370691.00	10.19	296.85	294.00
20	6	1	19678.00	20842.00	162.35	0	Spot (Block20, Row1, Column6)	467.87	452.00	137.29	0.01	0.29	212.00	215.93	212.00	22.97	0.01	0.11	100.00	99.00	0.00	240.00	255.87	341078.00	10.97	280.90	278.00
20	7	1	19990.00	20838.00	158.05	0	Spot (Block20, Row1, Column7)	610.79	571.50	178.20	0.03	0.29	210.00	211.86	210.00	18.11	0.00	0.09	100.00	100.00	0.00	361.50	400.79	422670.00	22.03	306.83	293.00
20	8	1	20286.00	20832.00	223.15	0	Spot (Block20, Row1, Column8)	234.94	230.00	21.99	0.01	0.09	209.00	210.26	209.00	17.23	0.00	0.08	60.00	26.00	0.00	21.00	25.94	335027.00	1.43	213.66	213.00
20	1	2	18224.00	21142.00	132.45	0	Spot (Block20, Row2, Column1)	251.48	252.00	23.65	0.00	0.09	209.00	213.12	209.00	23.46	0.01	0.11	74.00	45.00	0.00	43.00	42.48	118194.00	1.63	221.19	219.00
20	2	2	18479.00	21146.00	137.05	0	Spot (Block20, Row2, Column2)	390.67	397.00	49.50	0.01	0.13	208.00	210.06	208.00	19.98	0.00	0.10	100.00	100.00	0.00	189.00	182.67	198849.00	9.04	273.95	278.00
20	3	2	18801.00	21148.00	140.60	0	Spot (Block20, Row2, Column3)	247.41	243.00	22.20	0.01	0.09	210.00	211.76	210.00	19.23	0.00	0.09	75.00	41.00	0.00	33.00	37.41	133355.00	1.85	225.39	225.00
20	4	2	19092.00	21141.00	182.20	0	Spot (Block20, Row2, Column4)	309.15	300.00	34.70	0.01	0.11	211.00	213.77	211.00	19.40	0.01	0.09	99.00	96.00	0.00	89.00	98.15	286892.00	4.92	255.50	260.00
20	5	2	19396.00	21146.00	198.70	0	Spot (Block20, Row2, Column5)	273.25	281.00	34.91	0.01	0.13	205.00	207.51	205.00	19.69	0.01	0.09	91.00	76.00	0.00	76.00	68.25	305762.00	3.34	222.15	215.00
20	6	2	19668.00	21131.00	206.60	0	Spot (Block20, Row2, Column6)	239.61	237.00	20.65	0.00	0.09	205.00	205.51	205.00	16.26	0.00	0.08	81.00	48.00	0.00	32.00	34.61	290650.00	2.10	213.93	213.00
20	7	2	19974.00	21142.00	177.55	0	Spot (Block20, Row2, Column7)	277.92	280.00	33.80	0.00	0.12	207.00	208.40	207.00	16.82	0.00	0.08	97.00	82.00	0.00	73.00	70.92	245684.00	4.13	230.53	228.00
20	8	2	20284.00	21143.00	147.00	-50	Spot (Block20, Row2, Column8)	230.45	227.00	17.49	0.01	0.08	212.00	213.21	212.00	18.78	0.00	0.09	38.00	13.00	0.00	15.00	18.45	135507.00	0.92	233.04	224.00
20	1	3	18184.00	21445.00	159.75	0	Spot (Block20, Row3, Column1)	392.37	376.00	86.88	0.02	0.22	207.00	208.47	207.00	18.25	0.00	0.09	100.00	99.00	0.00	169.00	185.37	276230.00	10.08	268.79	276.00
20	2	3	18467.00	21461.00	190.75	0	Spot (Block20, Row3, Column2)	236.04	230.00	24.68	0.01	0.10	207.00	208.13	207.00	19.62	0.00	0.09	56.00	31.00	0.00	23.00	29.04	242883.00	1.42	221.26	219.00
20	3	3	18783.00	21444.00	147.00	-50	Spot (Block20, Row3, Column3)	301.40	241.00	325.29	0.10	1.08	210.00	211.89	210.00	20.80	0.00	0.10	64.00	43.00	0.00	31.00	91.40	176920.00	4.30	240.76	234.00
20	4	3	19082.00	21439.00	164.95	0	Spot (Block20, Row3, Column4)	401.09	386.00	89.94	0.02	0.22	208.00	209.07	208.00	17.88	0.00	0.09	100.00	98.00	0.00	178.00	193.09	303225.00	10.74	265.91	273.00
20	5	3	19388.00	21447.00	158.00	0	Spot (Block20, Row3, Column5)	272.05	278.00	26.21	0.01	0.10	203.00	203.39	203.00	15.83	0.00	0.08	96.00	86.00	0.00	75.00	69.05	188258.00	4.34	229.74	224.00
20	6	3	19688.00	21442.00	200.50	0	Spot (Block20, Row3, Column6)	257.57	260.00	22.82	0.00	0.09	203.00	202.91	203.00	14.52	0.00	0.07	95.00	83.00	0.00	57.00	54.57	294144.00	3.76	221.58	218.00
20	7	3	19991.00	21445.00	151.65	0	Spot (Block20, Row3, Column7)	388.54	394.00	72.15	0.01	0.19	207.00	207.75	207.00	15.64	0.00	0.08	100.00	99.00	0.00	187.00	181.54	245170.00	11.56	261.38	253.00
20	8	3	20266.00	21441.00	167.85	0	Spot (Block20, Row3, Column8)	241.84	241.00	20.39	0.00	0.08	210.00	209.95	210.00	17.92	0.00	0.09	70.00	43.00	0.00	31.00	31.84	189601.00	1.78	223.92	222.00
20	1	4	18184.00	21744.00	170.30	0	Spot (Block20, Row4, Column1)	381.49	365.00	98.12	0.02	0.26	211.00	212.98	211.00	17.55	0.00	0.08	99.00	98.00	0.00	154.00	170.49	306720.00	9.60	256.30	254.00
20	2	4	18474.00	21758.00	198.30	0	Spot (Block20, Row4, Column2)	260.10	263.00	24.80	0.00	0.10	210.00	212.37	210.00	19.41	0.00	0.09	87.00	69.00	0.00	53.00	50.10	289747.00	2.46	234.36	230.00
20	3	4	18783.00	21743.00	149.70	0	Spot (Block20, Row4, Column3)	976.96	948.00	370.27	0.01	0.38	213.00	214.75	213.00	22.41	0.00	0.10	100.00	100.00	0.00	735.00	763.96	600830.00	34.01	422.61	367.50
20	4	4	19087.00	21766.00	202.45	0	Spot (Block20, Row4, Column4)	239.28	233.00	24.51	0.01	0.10	208.00	209.14	208.00	21.18	0.00	0.10	55.00	32.00	0.00	25.00	31.28	277809.00	1.42	218.23	217.00
20	5	4	19336.00	21736.00	192.15	0	Spot (Block20, Row4, Column5)	230.88	224.00	24.80	0.01	0.11	205.00	205.93	205.00	19.09	0.00	0.09	49.00	31.00	0.00	19.00	25.88	240115.00	1.31	211.39	209.00
20	6	4	19692.00	21735.00	196.50	0	Spot (Block20, Row4, Column6)	256.42	260.00	25.46	0.01	0.10	206.00	205.90	206.00	15.05	0.00	0.07	89.00	72.00	0.00	54.00	50.42	278989.00	3.36	227.44	224.00
20	7	4	19987.00	21744.00	161.05	0	Spot (Block20, Row4, Column7)	357.73	354.00	76.43	0.00	0.21	207.00	207.14	207.00	15.78	0.00	0.08	99.00	99.00	0.00	147.00	150.73	255420.00	9.54	250.33	245.00
20	8	4	20279.00	21749.00	171.20	0	Spot (Block20, Row4, Column8)	310.16	306.00	37.88	0.01	0.12	209.00	208.46	209.00	15.88	0.00	0.08	98.00	96.00	0.00	97.00	101.16	253404.00	6.40	243.45	235.00
20	1	5	18187.00	22043.00	155.85	0	Spot (Block20, Row5, Column1)	464.83	464.00	109.44	0.00	0.24	212.00	213.69	212.00	18.48	0.00	0.09	100.00	100.00	0.00	252.00	252.83	310043.00	13.59	281.27	282.00
20	2	5	18465.00	22019.00	221.50	0	Spot (Block20, Row5, Column2)	233.29	230.00	17.45	0.01	0.07	209.00	211.00	209.00	18.12	0.00	0.09	58.00	22.00	0.00	21.00	24.29	327775.00	1.23	215.12	216.00
20	3	5	18797.00	22046.00	183.30	0	Spot (Block20, Row5, Column3)	274.13	276.50	22.31	0.00	0.08	215.00	216.39	215.00	19.93	0.00	0.09	95.00	78.00	0.00	61.50	59.13	258233.00	2.90	238.09	234.00
20	4	5	19081.00	22041.00	168.30	0	Spot (Block20, Row5, Column4)	312.03	303.00	38.92	0.01	0.12	215.00	215.26	215.00	21.20	0.00	0.10	99.00	95.00	0.00	88.00	97.03	245877.00	4.56	249.03	238.00
20	5	5	19386.00	22040.00	146.05	0	Spot (Block20, Row5, Column5)	1272.29	1238.00	497.74	0.01	0.39	210.00	213.00	210.00	23.19	0.01	0.11	100.00	100.00	0.00	1028.00	1062.29	739203.00	45.68	467.17	392.50
20	6	5	19690.00	22043.00	176.35	0	Spot (Block20, Row5, Column6)	246.88	240.00	28.58	0.01	0.12	210.00	211.89	210.00	19.10	0.00	0.09	67.00	42.00	0.00	30.00	36.88	214296.00	1.83	224.22	223.00
20	7	5	19994.00	22045.00	219.10	0	Spot (Block20, Row5, Column7)	252.41	250.00	24.26	0.00	0.10	207.00	208.18	207.00	18.55	0.00	0.09	84.00	58.00	0.00	43.00	45.41	344542.00	2.39	223.90	220.00
20	8	5	20287.00	22046.00	150.05	0	Spot (Block20, Row5, Column8)	495.09	474.00	138.45	0.02	0.28	208.00	209.25	208.00	17.53	0.00	0.08	100.00	100.00	0.00	266.00	287.09	306957.00	16.31	294.40	282.00
20	1	6	18159.00	22363.00	193.50	0	Spot (Block20, Row6, Column1)	258.86	260.00	29.99	0.00	0.12	211.00	217.51	211.00	111.31	0.01	0.51	2.00	0.00	0.00	49.00	47.86	274390.00	0.37	225.87	223.00
20	2	6	18483.00	22344.00	147.00	-50	Spot (Block20, Row6, Column2)	260.83	261.00	19.52	0.00	0.07	212.00	218.47	212.00	115.29	0.01	0.53	0.00	0.00	0.00	49.00	48.83	153630.00	0.37	258.72	251.50
20	3	6	18774.00	22341.00	153.25	0	Spot (Block20, Row6, Column3)	663.86	644.50	218.20	0.01	0.33	214.00	216.03	214.00	19.28	0.00	0.09	100.00	100.00	0.00	430.50	449.86	427527.00	23.23	313.76	298.00
20	4	6	19088.00	22333.00	174.85	0	Spot (Block20, Row6, Column4)	282.90	287.00	23.25	0.01	0.08	213.00	214.80	213.00	20.40	0.00	0.09	94.00	87.00	0.00	74.00	69.90	241032.00	3.34	248.35	245.00
20	5	6	19387.00	22343.00	148.80	0	Spot (Block20, Row6, Column5)	898.20	878.50	339.93	0.01	0.38	213.00	215.64	213.00	21.75	0.01	0.10	100.00	100.00	0.00	665.50	685.20	544309.00	31.38	384.21	369.00
20	6	6	19661.00	22333.00	154.95	0	Spot (Block20, Row6, Column6)	274.58	277.00	32.11	0.00	0.12	209.00	210.91	209.00	19.46	0.00	0.09	91.00	79.00	0.00	68.00	65.58	181499.00	3.27	233.55	226.00
20	7	6	19989.00	22341.00	152.15	0	Spot (Block20, Row6, Column7)	454.50	471.00	108.60	0.02	0.24	211.00	213.20	211.00	19.94	0.00	0.09	100.00	100.00	0.00	260.00	243.50	288608.00	12.10	295.46	281.00
20	8	6	20292.00	22344.00	153.25	0	Spot (Block20, Row6, Column8)	469.82	466.00	137.13	0.00	0.29	212.00	214.47	212.00	19.66	0.01	0.09	100.00	100.00	0.00	254.00	257.82	301622.00	12.99	279.50	274.00
20	1	7	18178.00	22646.00	173.25	0	Spot (Block20, Row7, Column1)	269.19	272.00	26.85	0.00	0.10	212.00	217.73	212.00	114.85	0.01	0.53	0.00	0.00	0.00	60.00	57.19	225316.00	0.45	235.63	230.00
20	2	7	18473.00	22632.00	216.85	0	Spot (Block20, Row7, Column2)	245.93	244.00	23.67	0.00	0.10	212.00	218.95	212.00	116.01	0.01	0.53	0.00	0.00	0.00	32.00	33.93	331018.00	0.23	221.55	218.00
20	3	7	18806.00	22649.00	152.20	0	Spot (Block20, Row7, Column3)	246.61	239.00	23.98	0.01	0.10	211.00	212.98	211.00	18.06	0.00	0.08	67.00	42.00	0.00	28.00	35.61	157090.00	1.86	233.88	226.00
20	4	7	19069.00	22659.00	179.85	0	Spot (Block20, Row7, Column4)	241.69	235.00	25.95	0.01	0.11	211.00	211.89	211.00	17.90	0.00	0.08	67.00	33.00	0.00	24.00	30.69	218485.00	1.67	227.95	225.00
20	5	7	19377.00	22634.00	186.75	0	Spot (Block20, Row7, Column5)	311.74	303.00	49.39	0.01	0.16	212.00	214.21	212.00	19.13	0.00	0.09	95.00	89.00	0.00	91.00	99.74	306754.00	5.10	245.25	245.00
20	6	7	19685.00	22621.00	195.20	0	Spot (Block20, Row7, Column6)	252.53	256.00	26.04	0.01	0.10	211.00	212.29	211.00	17.79	0.00	0.08	79.00	59.00	0.00	45.00	41.53	271469.00	2.26	225.43	221.00
20	7	7	19973.00	22643.00	152.20	0	Spot (Block20, Row7, Column7)	472.73	464.00	107.04	0.01	0.23	214.00	214.33	214.00	18.76	0.00	0.09	100.00	100.00	0.00	250.00	258.73	298293.00	13.77	289.96	285.00
20	8	7	20285.00	22646.00	150.65	0	Spot (Block20, Row7, Column8)	333.85	326.00	37.70	0.01	0.11	219.00	219.89	219.00	18.28	0.00	0.08	99.00	98.00	0.00	107.00	114.85	206318.00	6.24	264.77	269.00
20	1	8	18175.00	22946.00	142.50	0	Spot (Block20, Row8, Column1)	2905.35	2519.00	1992.69	0.06	0.69	217.00	219.31	217.00	24.41	0.00	0.11	100.00	100.00	0.00	2302.00	2688.35	1609562.00	110.04	920.71	835.00
20	2	8	18484.00	22949.00	171.05	0	Spot (Block20, Row8, Column2)	280.54	281.00	28.25	0.00	0.10	214.00	217.20	214.00	21.24	0.01	0.10	92.00	81.00	0.00	67.00	66.54	228082.00	2.98	238.04	235.00
20	3	8	18777.00	22939.00	159.90	0	Spot (Block20, Row8, Column3)	369.44	366.50	83.52	0.00	0.23	212.00	213.88	212.00	17.64	0.00	0.08	99.00	98.00	0.00	154.50	157.44	259350.00	8.82	258.07	267.00
20	4	8	19069.00	22955.00	199.50	0	Spot (Block20, Row8, Column4)	229.05	228.00	13.73	0.00	0.06	212.00	213.74	212.00	17.40	0.00	0.08	45.00	10.00	0.00	16.00	17.05	257453.00	0.88	212.84	211.50
20	5	8	19395.00	22949.00	191.60	0	Spot (Block20, Row8, Column5)	249.38	244.00	25.33	0.01	0.10	215.00	217.63	215.00	20.38	0.01	0.09	61.00	40.00	0.00	29.00	34.38	257609.00	1.56	240.75	236.00
20	6	8	19682.00	22957.00	188.00	0	Spot (Block20, Row8, Column6)	262.23	264.00	23.73	0.00	0.09	212.00	215.14	212.00	19.88	0.01	0.09	87.00	66.00	0.00	52.00	50.23	263280.00	2.37	235.94	231.00
20	7	8	19986.00	22946.00	167.00	0	Spot (Block20, Row8, Column7)	356.40	366.00	61.91	0.01	0.17	215.00	215.42	215.00	17.63	0.00	0.08	99.00	98.00	0.00	151.00	141.40	275851.00	8.00	256.39	266.00
20	8	8	20273.00	22951.00	168.45	0	Spot (Block20, Row8, Column8)	337.56	326.00	47.56	0.02	0.14	224.00	226.98	224.00	20.15	0.01	0.09	97.00	96.00	0.00	102.00	113.56	267348.00	5.49	259.42	257.00
21	1	1	4686.00	25346.00	147.10	0	Spot (Block21, Row1, Column1)	2584.80	2387.50	1202.14	0.03	0.47	138.00	141.78	138.00	20.70	0.01	0.15	100.00	100.00	0.00	2249.50	2446.80	1530202.00	118.00	697.41	561.00
21	2	1	4998.00	25355.00	137.45	0	Spot (Block21, Row1, Column2)	199.71	174.00	199.07	0.06	1.00	133.00	136.73	133.00	19.48	0.01	0.14	81.00	54.00	0.00	41.00	66.71	101254.00	3.23	162.62	163.00
21	3	1	5277.00	25323.00	274.70	0	Spot (Block21, Row1, Column3)	146.37	144.00	15.45	0.01	0.11	132.00	134.61	132.00	17.94	0.01	0.13	40.00	10.00	0.00	12.00	14.37	322023.00	0.66	136.42	131.00
21	4	1	5600.00	25367.00	206.35	0	Spot (Block21, Row1, Column4)	159.56	160.00	15.69	0.00	0.10	135.00	137.37	135.00	17.25	0.01	0.13	65.00	29.00	0.00	25.00	24.56	194024.00	1.29	149.69	148.00
21	5	1	5911.00	25307.00	209.70	0	Spot (Block21, Row1, Column5)	156.61	159.00	21.75	0.01	0.14	136.00	138.08	136.00	16.38	0.01	0.12	58.00	32.00	0.00	23.00	20.61	196390.00	1.13	142.43	139.00
21	6	1	6167.00	25365.00	207.40	0	Spot (Block21, Row1, Column6)	153.08	153.00	19.49	0.00	0.13	132.00	133.85	132.00	16.92	0.01	0.13	55.00	31.00	0.00	21.00	21.08	188137.00	1.14	140.22	136.00
21	7	1	6496.00	25313.00	263.40	0	Spot (Block21, Row1, Column7)	146.49	146.00	15.84	0.00	0.11	130.00	132.42	130.00	17.80	0.01	0.13	47.00	12.00	0.00	16.00	16.49	294746.00	0.79	136.50	135.00
21	8	1	6765.00	25351.00	203.70	0	Spot (Block21, Row1, Column8)	161.44	165.00	16.33	0.01	0.10	134.00	135.62	134.00	17.01	0.01	0.13	74.00	39.00	0.00	31.00	27.44	190337.00	1.52	147.01	149.00
21	1	2	4685.00	25652.00	147.00	-50	Spot (Block21, Row2, Column1)	148.92	151.00	11.15	0.01	0.07	137.00	140.90	137.00	18.72	0.01	0.13	32.00	0.00	0.00	14.00	11.92	87716.00	0.43	143.10	141.50
21	2	2	4985.00	25652.00	147.00	-50	Spot (Block21, Row2, Column2)	164.37	167.00	18.74	0.01	0.11	137.00	139.16	137.00	17.13	0.01	0.12	73.00	44.00	0.00	30.00	27.37	96815.00	1.47	147.68	146.00
21	3	2	5329.00	25664.00	245.70	0	Spot (Block21, Row2, Column3)	150.58	152.00	18.69	0.00	0.12	132.00	134.17	132.00	17.22	0.01	0.13	54.00	22.00	0.00	20.00	18.58	263210.00	0.95	136.95	135.00
21	4	2	5615.00	25664.00	259.85	0	Spot (Block21, Row2, Column4)	151.74	153.00	16.26	0.00	0.11	132.00	133.80	132.00	15.23	0.01	0.11	58.00	30.00	0.00	21.00	19.74	297564.00	1.18	135.60	134.00
21	5	2	5891.00	25661.00	225.40	0	Spot (Block21, Row2, Column5)	167.61	171.00	18.52	0.01	0.11	135.00	137.19	135.00	17.10	0.01	0.12	78.00	53.00	0.00	36.00	32.61	244038.00	1.78	141.11	139.00
21	6	2	6222.00	25708.00	113.55	0	Spot (Block21, Row2, Column6)	167.88	169.00	13.09	0.00	0.08	132.00	133.78	132.00	16.98	0.01	0.13	89.00	63.00	0.00	37.00	35.88	56406.00	2.01	150.77	148.00
21	7	2	6483.00	25651.00	221.25	0	Spot (Block21, Row2, Column7)	160.02	161.00	15.40	0.00	0.10	129.00	130.44	129.00	15.60	0.00	0.12	84.00	52.00	0.00	32.00	31.02	224031.00	1.90	141.21	139.00
21	8	2	6803.00	25644.00	181.30	0	Spot (Block21, Row2, Column8)	154.12	154.00	16.96	0.00	0.11	132.00	133.27	132.00	15.29	0.00	0.11	62.00	34.00	0.00	22.00	22.12	141635.00	1.36	144.26	141.00
21	1	3	4683.00	25955.00	172.75	0	Spot (Block21, Row3, Column1)	166.61	166.00	13.15	0.00	0.08	136.00	138.36	136.00	15.42	0.01	0.11	89.00	48.00	0.00	30.00	30.61	139120.00	1.83	151.17	150.00
21	2	3	4985.00	25972.00	121.25	0	Spot (Block21, Row3, Column2)	172.35	173.00	14.10	0.00	0.08	137.00	139.65	137.00	14.63	0.01	0.10	92.00	68.00	0.00	36.00	35.35	67733.00	2.23	152.17	153.00
21	3	3	5253.00	25961.00	198.05	0	Spot (Block21, Row3, Column3)	162.92	165.00	14.50	0.01	0.09	134.00	135.92	134.00	14.93	0.01	0.11	83.00	53.00	0.00	31.00	28.92	181488.00	1.81	146.82	146.00
21	4	3	5565.00	25934.00	248.55	0	Spot (Block21, Row3, Column4)	152.41	154.00	17.20	0.00	0.11	132.00	135.05	132.00	16.44	0.01	0.12	58.00	30.00	0.00	22.00	20.41	271594.00	1.06	140.91	135.00
21	5	3	5906.00	25939.00	198.30	0	Spot (Block21, Row3, Column5)	166.44	170.00	19.67	0.01	0.12	133.00	134.61	133.00	16.06	0.01	0.12	75.00	58.00	0.00	37.00	33.44	185084.00	1.98	138.04	133.00
21	6	3	6209.00	25971.00	162.75	0	Spot (Block21, Row3, Column6)	157.82	159.00	16.49	0.00	0.10	134.00	134.70	134.00	15.24	0.00	0.11	66.00	42.00	0.00	25.00	23.82	115679.00	1.52	148.89	146.50
21	7	3	6469.00	25951.00	179.35	0	Spot (Block21, Row3, Column7)	155.18	155.00	15.46	0.00	0.10	133.00	134.02	133.00	16.06	0.00	0.12	59.00	30.00	0.00	22.00	22.18	139509.00	1.32	143.57	142.00
21	8	3	6787.00	25951.00	147.00	-50	Spot (Block21, Row3, Column8)	145.38	147.00	17.86	0.00	0.12	133.00	134.55	133.00	15.81	0.01	0.12	48.00	15.00	0.00	14.00	12.38	85921.00	0.69	137.03	132.00
21	1	4	4671.00	26244.00	166.35	0	Spot (Block21, Row4, Column1)	171.08	173.00	15.87	0.00	0.09	138.00	140.70	138.00	14.72	0.01	0.10	84.00	67.00	0.00	35.00	33.08	131731.00	2.06	154.37	154.00
21	2	4	4988.00	26269.00	185.75	0	Spot (Block21, Row4, Column2)	158.98	162.00	19.78	0.01	0.12	136.00	138.24	136.00	15.46	0.01	0.11	62.00	43.00	0.00	26.00	22.98	154368.00	1.34	148.88	148.00
21	3	4	5284.00	26250.00	180.15	0	Spot (Block21, Row4, Column3)	176.76	181.00	18.66	0.01	0.11	133.00	135.67	133.00	15.23	0.01	0.11	89.00	81.00	0.00	48.00	43.76	160679.00	2.70	148.22	146.00
21	4	4	5525.00	26274.00	190.10	0	Spot (Block21, Row4, Column4)	160.83	160.00	14.75	0.00	0.09	135.00	137.31	135.00	15.36	0.01	0.11	74.00	37.00	0.00	25.00	25.83	163727.00	1.53	147.76	149.00
21	5	4	5888.00	26251.00	215.55	0	Spot (Block21, Row4, Column5)	164.21	168.00	16.65	0.01	0.10	138.00	140.52	138.00	16.08	0.01	0.11	73.00	43.00	0.00	30.00	26.21	217574.00	1.47	150.06	150.00
21	6	4	6181.00	26247.00	236.00	0	Spot (Block21, Row4, Column6)	167.56	169.00	14.40	0.00	0.09	138.00	139.45	138.00	14.19	0.00	0.10	84.00	56.00	0.00	31.00	29.56	268767.00	1.98	149.88	149.00
21	7	4	6496.00	26233.00	111.70	0	Spot (Block21, Row4, Column7)	178.39	182.00	16.90	0.01	0.09	136.00	137.70	136.00	15.82	0.01	0.11	87.00	80.00	0.00	46.00	42.39	57620.00	2.57	158.03	160.00
21	8	4	6789.00	26256.00	164.45	0	Spot (Block21, Row4, Column8)	170.11	174.00	19.81	0.01	0.12	133.00	134.85	133.00	15.25	0.01	0.11	77.00	65.00	0.00	41.00	37.11	127749.00	2.31	149.41	148.00
21	1	5	4693.00	26554.00	149.55	0	Spot (Block21, Row5, Column1)	169.53	173.00	16.18	0.01	0.10	135.00	137.32	135.00	16.06	0.01	0.12	82.00	65.00	0.00	38.00	34.53	104091.00	2.01	156.82	155.00
21	2	5	4985.00	26552.00	147.00	-50	Spot (Block21, Row5, Column2)	151.01	156.00	21.77	0.01	0.14	136.00	137.95	136.00	17.16	0.01	0.12	53.00	20.00	0.00	20.00	15.01	88791.00	0.76	158.46	161.00
21	3	5	5290.00	26540.00	247.25	0	Spot (Block21, Row5, Column3)	159.54	163.00	18.31	0.01	0.11	134.00	136.94	134.00	17.67	0.01	0.13	66.00	33.00	0.00	29.00	25.54	282062.00	1.28	137.57	137.00
21	4	5	5565.00	26551.00	188.65	0	Spot (Block21, Row5, Column4)	169.86	170.00	13.56	0.00	0.08	139.00	141.13	139.00	16.92	0.01	0.12	86.00	41.00	0.00	31.00	30.86	170028.00	1.70	152.24	153.50
21	5	5	5886.00	26548.00	180.55	0	Spot (Block21, Row5, Column5)	205.90	207.00	24.99	0.00	0.12	143.00	144.82	143.00	16.43	0.01	0.11	96.00	86.00	0.00	64.00	62.90	188402.00	3.72	167.88	170.00
21	6	5	6173.00	26543.00	247.80	0	Spot (Block21, Row5, Column6)	165.63	170.00	20.76	0.01	0.13	139.00	141.40	139.00	14.85	0.01	0.11	68.00	51.00	0.00	31.00	26.63	294161.00	1.63	146.86	143.00
21	7	5	6484.00	26560.00	137.85	0	Spot (Block21, Row5, Column7)	164.61	167.00	20.85	0.01	0.13	137.00	138.63	137.00	15.25	0.01	0.11	65.00	49.00	0.00	30.00	27.61	83784.00	1.70	150.40	143.00
21	8	5	6784.00	26543.00	177.45	0	Spot (Block21, Row5, Column8)	160.63	163.00	16.99	0.01	0.11	132.00	133.04	132.00	15.12	0.00	0.11	76.00	51.00	0.00	31.00	28.63	141517.00	1.82	141.89	140.00
21	1	6	4679.00	26850.00	177.70	0	Spot (Block21, Row6, Column1)	160.59	162.00	16.51	0.00	0.10	134.00	136.11	134.00	17.25	0.01	0.13	73.00	35.00	0.00	28.00	26.59	141479.00	1.42	144.66	143.00
21	2	6	5014.00	26849.00	247.90	0	Spot (Block21, Row6, Column2)	152.13	152.00	16.22	0.00	0.11	136.00	137.66	136.00	17.47	0.01	0.13	47.00	14.00	0.00	16.00	16.13	269415.00	0.83	138.03	134.00
21	3	6	5268.00	26804.00	283.60	0	Spot (Block21, Row6, Column3)	143.77	142.00	16.66	0.01	0.12	131.00	133.48	131.00	15.05	0.01	0.11	42.00	17.00	0.00	11.00	12.77	338015.00	0.68	129.72	129.50
21	4	6	5573.00	26847.00	200.95	0	Spot (Block21, Row6, Column4)	192.81	195.00	21.61	0.00	0.11	136.00	138.72	136.00	16.25	0.01	0.12	96.00	85.00	0.00	59.00	56.81	220579.00	3.33	155.41	155.50
21	5	6	5866.00	26835.00	191.35	0	Spot (Block21, Row6, Column5)	181.10	182.00	22.75	0.00	0.13	140.00	141.23	140.00	15.77	0.00	0.11	91.00	68.00	0.00	42.00	41.10	187441.00	2.53	155.49	158.00
21	6	6	6192.00	26873.00	200.70	0	Spot (Block21, Row6, Column6)	152.98	155.00	12.65	0.01	0.08	137.00	138.36	137.00	14.72	0.00	0.11	60.00	12.00	0.00	18.00	15.98	174851.00	0.99	148.58	146.00
21	7	6	6461.00	26858.00	199.55	0	Spot (Block21, Row6, Column7)	153.19	153.00	15.37	0.00	0.10	135.00	136.83	135.00	14.24	0.01	0.10	56.00	27.00	0.00	18.00	18.19	173413.00	1.15	143.80	144.00
21	8	6	6792.00	26824.00	167.40	0	Spot (Block21, Row6, Column8)	150.84	152.00	14.64	0.00	0.10	134.00	134.15	134.00	15.14	0.00	0.11	56.00	18.00	0.00	18.00	16.84	117048.00	1.10	140.31	140.00
21	1	7	4685.00	27152.00	147.00	-50	Spot (Block21, Row7, Column1)	145.04	142.00	14.52	0.01	0.10	137.00	140.12	137.00	20.35	0.01	0.15	22.00	1.00	0.00	5.00	8.04	84995.00	0.24	142.48	138.50
21	2	7	4985.00	27152.00	147.00	-50	Spot (Block21, Row7, Column2)	148.36	149.00	14.02	0.00	0.09	135.00	138.12	135.00	15.83	0.01	0.11	47.00	9.00	0.00	14.00	13.36	87238.00	0.65	146.02	144.00
21	3	7	5310.00	27190.00	191.90	0	Spot (Block21, Row7, Column3)	150.23	150.00	12.31	0.00	0.08	133.00	135.41	133.00	14.16	0.01	0.10	57.00	20.00	0.00	17.00	17.23	156392.00	1.05	138.26	135.00
21	4	7	5543.00	27192.00	228.90	0	Spot (Block21, Row7, Column4)	151.93	152.00	14.97	0.00	0.10	135.00	136.67	135.00	15.84	0.01	0.12	53.00	19.00	0.00	17.00	16.93	229413.00	0.96	141.88	138.00
21	5	7	5898.00	27153.00	221.70	0	Spot (Block21, Row7, Column5)	157.07	158.00	18.34	0.00	0.12	135.00	137.12	135.00	16.17	0.01	0.12	60.00	32.00	0.00	23.00	22.07	220685.00	1.23	142.57	140.00
21	6	7	6186.00	27151.00	147.00	-50	Spot (Block21, Row7, Column6)	148.28	151.00	16.74	0.01	0.11	132.00	134.79	132.00	15.15	0.01	0.11	54.00	24.00	0.00	19.00	16.28	87039.00	0.89	149.65	153.00
21	7	7	6473.00	27154.00	220.30	0	Spot (Block21, Row7, Column7)	150.16	150.00	15.73	0.00	0.10	131.00	133.24	131.00	14.75	0.01	0.11	58.00	30.00	0.00	19.00	19.16	208420.00	1.15	138.81	135.00
21	8	7	6782.00	27138.00	114.75	0	Spot (Block21, Row7, Column8)	199.82	200.00	16.45	0.00	0.08	134.50	136.27	134.50	16.01	0.01	0.12	98.00	96.00	0.00	65.50	65.32	69137.00	3.97	165.94	172.00
21	1	8	4674.00	27450.00	139.30	0	Spot (Block21, Row8, Column1)	3899.96	3055.00	4226.20	0.11	1.08	137.00	141.76	137.00	26.62	0.01	0.19	100.00	100.00	0.00	2918.00	3762.96	2043578.00	141.18	964.72	611.00
21	2	8	4980.00	27465.00	194.10	0	Spot (Block21, Row8, Column2)	158.27	158.00	14.16	0.00	0.09	136.00	139.29	136.00	22.09	0.01	0.16	49.00	6.00	0.00	22.00	22.27	168399.00	0.86	146.83	143.00
21	3	8	5314.00	27458.00	202.10	0	Spot (Block21, Row8, Column3)	160.50	163.00	15.91	0.01	0.10	136.00	137.65	136.00	14.97	0.01	0.11	73.00	42.00	0.00	27.00	24.50	186178.00	1.53	143.10	141.00
21	4	8	5582.00	27449.00	174.55	0	Spot (Block21, Row8, Column4)	168.33	170.00	14.10	0.00	0.08	137.00	138.65	137.00	15.53	0.01	0.11	83.00	55.00	0.00	33.00	31.33	142746.00	1.91	151.28	149.00
21	5	8	5879.00	27464.00	159.65	0	Spot (Block21, Row8, Column5)	168.40	169.00	14.30	0.00	0.08	137.00	139.02	137.00	15.86	0.01	0.11	86.00	52.00	0.00	32.00	31.40	118214.00	1.85	154.87	157.00
21	6	8	6213.00	27436.00	261.80	0	Spot (Block21, Row8, Column6)	151.25	149.00	19.95	0.01	0.13	134.00	136.38	134.00	16.22	0.01	0.12	48.00	26.00	0.00	15.00	17.25	301148.00	0.92	136.17	134.00
21	7	8	6486.00	27451.00	147.00	-50	Spot (Block21, Row8, Column7)	152.69	154.00	13.78	0.00	0.09	135.00	137.88	135.00	17.84	0.01	0.13	55.00	9.00	0.00	19.00	17.69	89479.00	0.83	143.24	139.00
21	8	8	6770.00	27446.00	163.15	0	Spot (Block21, Row8, Column8)	258.69	270.00	54.33	0.02	0.21	140.00	142.36	140.00	19.67	0.01	0.14	100.00	99.00	0.00	130.00	118.69	190139.00	5.91	184.23	188.00
22	1	1	9188.00	25344.00	147.90	0	Spot (Block22, Row1, Column1)	2602.07	2380.00	1440.19	0.04	0.55	304.00	310.13	304.00	36.30	0.01	0.12	100.00	100.00	0.00	2076.00	2298.07	1550831.00	63.14	921.44	711.00
22	2	1	9467.00	25361.00	172.45	0	Spot (Block22, Row1, Column2)	390.19	389.50	53.34	0.00	0.14	298.00	300.02	298.00	31.59	0.00	0.11	85.00	76.00	0.00	91.50	92.19	322298.00	2.85	329.10	319.50
22	3	1	9783.00	25344.00	190.15	0	Spot (Block22, Row1, Column3)	378.31	383.00	65.42	0.01	0.17	293.00	290.69	293.00	28.24	0.00	0.10	73.00	64.00	0.00	90.00	85.31	385121.00	3.10	305.87	303.00
22	4	1	10080.00	25369.00	198.00	0	Spot (Block22, Row1, Column4)	364.51	350.00	53.72	0.02	0.15	296.00	294.48	296.00	30.31	0.00	0.10	68.00	48.00	0.00	54.00	68.51	403514.00	2.31	315.69	310.50
22	5	1	10371.00	25343.00	157.65	0	Spot (Block22, Row1, Column5)	472.96	467.00	100.41	0.01	0.21	296.00	297.29	296.00	27.96	0.00	0.09	97.00	95.00	0.00	171.00	176.96	323031.00	6.28	356.53	355.00
22	6	1	10683.00	25346.00	175.40	0	Spot (Block22, Row1, Column6)	431.38	412.00	84.62	0.02	0.20	295.00	297.72	295.00	28.38	0.00	0.10	89.00	82.00	0.00	117.00	136.38	371422.00	4.71	339.96	318.00
22	7	1	10989.00	25343.00	155.40	0	Spot (Block22, Row1, Column7)	675.97	641.50	190.93	0.02	0.28	295.00	296.46	295.00	28.58	0.00	0.10	100.00	100.00	0.00	346.50	380.97	450195.00	13.28	407.54	398.00
22	8	1	11286.00	25300.00	128.60	0	Spot (Block22, Row1, Column8)	366.66	376.00	43.15	0.01	0.12	300.00	302.53	300.00	30.64	0.00	0.10	71.00	58.00	0.00	76.00	66.66	161697.00	2.09	341.72	322.00
22	1	2	9180.00	25648.00	147.00	-50	Spot (Block22, Row2, Column1)	332.08	318.00	38.62	0.02	0.12	301.00	305.90	301.00	28.58	0.01	0.09	36.00	26.00	0.00	17.00	31.08	194931.00	0.92	316.56	309.00
22	2	2	9475.00	25647.00	119.50	0	Spot (Block22, Row2, Column2)	497.15	491.50	77.70	0.00	0.16	299.00	300.33	299.00	27.15	0.00	0.09	99.00	98.00	0.00	192.50	198.15	186927.00	7.25	375.29	380.00
22	3	2	9787.00	25619.00	177.70	0	Spot (Block22, Row2, Column3)	354.38	339.00	54.46	0.02	0.15	300.00	301.54	300.00	32.50	0.00	0.11	52.00	46.00	0.00	39.00	54.38	313626.00	1.63	318.41	306.50
22	4	2	10086.00	25654.00	183.85	0	Spot (Block22, Row2, Column4)	432.78	410.00	76.72	0.02	0.18	299.00	300.98	299.00	30.34	0.00	0.10	90.00	87.00	0.00	111.00	133.78	412002.00	4.34	340.71	317.50
22	5	2	10391.00	25658.00	186.20	0	Spot (Block22, Row2, Column5)	425.87	405.00	62.18	0.02	0.15	294.00	293.57	294.00	28.87	0.00	0.10	98.00	91.00	0.00	111.00	131.87	413946.00	4.58	337.30	323.00
22	6	2	10692.00	25641.00	195.50	0	Spot (Block22, Row2, Column6)	350.28	331.00	54.47	0.02	0.16	292.00	292.74	292.00	29.22	0.00	0.10	56.00	44.00	0.00	39.00	58.28	377947.00	1.97	322.00	314.00
22	7	2	10974.00	25640.00	192.15	0	Spot (Block22, Row2, Column7)	352.84	335.00	49.82	0.02	0.14	299.00	300.83	299.00	29.10	0.00	0.10	52.00	47.00	0.00	36.00	53.84	368361.00	1.79	321.56	308.00
22	8	2	11250.00	25644.00	120.30	0	Spot (Block22, Row2, Column8)	362.24	375.50	56.50	0.02	0.16	300.00	302.96	300.00	31.09	0.00	0.10	58.00	55.00	0.00	75.50	62.24	138375.00	1.91	337.49	307.00
22	1	3	9188.00	25951.00	163.90	0	Spot (Block22, Row3, Column1)	530.41	466.00	183.75	0.06	0.35	300.00	303.15	300.00	27.62	0.00	0.09	98.00	96.00	0.00	166.00	230.41	394096.00	8.23	359.94	363.00
22	2	3	9497.00	25952.00	165.85	0	Spot (Block22, Row3, Column2)	351.13	340.00	44.36	0.01	0.13	298.00	299.63	298.00	26.19	0.00	0.09	63.00	45.00	0.00	42.00	53.13	267561.00	1.97	321.30	312.00
22	3	3	9783.00	25956.00	161.50	0	Spot (Block22, Row3, Column3)	360.53	371.00	46.09	0.01	0.13	296.00	298.73	296.00	30.04	0.00	0.10	67.00	54.00	0.00	75.00	64.53	259218.00	2.06	332.00	322.00
22	4	3	10082.00	25948.00	155.30	0	Spot (Block22, Row3, Column4)	467.01	468.00	101.97	0.00	0.22	294.00	295.61	294.00	31.79	0.00	0.11	93.00	87.00	0.00	174.00	173.01	310093.00	5.39	352.53	330.00
22	5	3	10373.00	25948.00	192.25	0	Spot (Block22, Row3, Column5)	339.46	328.00	33.57	0.01	0.10	294.00	292.82	294.00	28.77	0.00	0.10	56.00	35.00	0.00	34.00	45.46	353721.00	1.62	312.22	303.00
22	6	3	10687.00	25947.00	204.45	0	Spot (Block22, Row3, Column6)	393.75	394.00	64.45	0.00	0.16	293.00	293.66	293.00	30.63	0.00	0.10	83.00	70.00	0.00	101.00	100.75	465412.00	3.27	324.87	314.50
22	7	3	10987.00	25947.00	156.60	0	Spot (Block22, Row3, Column7)	440.75	406.00	87.79	0.04	0.20	295.00	296.70	295.00	26.93	0.00	0.09	95.00	86.00	0.00	111.00	145.75	300589.00	5.35	330.36	315.50
22	8	3	11278.00	25952.00	204.15	0	Spot (Block22, Row3, Column8)	353.98	351.00	37.54	0.00	0.11	298.00	301.47	298.00	31.15	0.01	0.10	66.00	44.00	0.00	53.00	55.98	419462.00	1.69	316.34	308.00
22	1	4	9189.00	26250.00	155.95	0	Spot (Block22, Row4, Column1)	470.87	461.00	94.74	0.01	0.20	302.00	305.32	302.00	32.98	0.00	0.11	96.00	93.00	0.00	159.00	168.87	315013.00	5.02	361.67	356.00
22	2	4	9469.00	26251.00	193.75	0	Spot (Block22, Row4, Column2)	404.10	394.00	54.75	0.01	0.14	300.00	302.74	300.00	29.85	0.00	0.10	96.00	88.00	0.00	94.00	104.10	429961.00	3.40	352.47	347.00
22	3	4	9785.00	26248.00	149.40	0	Spot (Block22, Row4, Column3)	894.94	859.00	361.16	0.02	0.40	296.00	298.54	296.00	27.26	0.00	0.09	100.00	100.00	0.00	563.00	598.94	548597.00	21.88	420.58	404.00
22	4	4	10077.00	26246.00	167.00	0	Spot (Block22, Row4, Column4)	360.83	370.00	47.38	0.01	0.13	293.00	292.96	293.00	29.80	0.00	0.10	71.00	56.00	0.00	77.00	67.83	279284.00	2.28	314.11	307.00
22	5	4	10364.00	26257.00	196.50	0	Spot (Block22, Row4, Column5)	346.95	332.00	43.46	0.02	0.13	294.00	295.78	294.00	31.94	0.00	0.11	55.00	43.00	0.00	38.00	52.95	378869.00	1.60	311.27	302.50
22	6	4	10683.00	26249.00	186.20	0	Spot (Block22, Row4, Column6)	403.14	396.00	46.98	0.01	0.12	294.00	296.63	294.00	28.83	0.00	0.10	95.00	89.00	0.00	102.00	109.14	392656.00	3.69	343.27	321.00
22	7	4	10980.00	26256.00	176.65	0	Spot (Block22, Row4, Column7)	425.83	396.00	100.76	0.03	0.24	293.00	292.34	293.00	28.11	0.00	0.10	94.00	85.00	0.00	103.00	132.83	370046.00	4.75	331.29	322.00
22	8	4	11288.00	26268.00	192.35	0	Spot (Block22, Row4, Column8)	354.95	360.00	42.20	0.01	0.12	299.00	301.36	299.00	32.31	0.00	0.11	55.00	48.00	0.00	61.00	55.95	370918.00	1.66	323.29	315.00
22	1	5	9186.00	26553.00	164.75	0	Spot (Block22, Row5, Column1)	479.95	473.00	114.22	0.01	0.24	303.00	307.33	303.00	30.69	0.01	0.10	95.00	89.00	0.00	170.00	176.95	361403.00	5.63	354.67	366.50
22	2	5	9468.00	26521.00	189.20	0	Spot (Block22, Row5, Column2)	365.95	377.50	58.91	0.01	0.16	303.00	307.81	303.00	32.35	0.01	0.11	62.00	53.00	0.00	74.50	62.95	369610.00	1.80	327.34	315.00
22	3	5	9783.00	26565.00	184.10	0	Spot (Block22, Row5, Column3)	452.16	426.00	79.44	0.03	0.18	299.00	304.17	299.00	29.18	0.01	0.10	97.00	91.00	0.00	127.00	153.16	430908.00	5.07	364.36	375.00
22	4	5	10079.00	26556.00	180.60	0	Spot (Block22, Row5, Column4)	385.44	369.00	78.13	0.02	0.20	296.00	298.59	296.00	30.11	0.00	0.10	78.00	60.00	0.00	73.00	89.44	352290.00	2.88	327.44	315.00
22	5	5	10386.00	26545.00	144.00	0	Spot (Block22, Row5, Column5)	1173.64	1120.00	455.22	0.02	0.39	295.00	298.82	295.00	34.37	0.01	0.12	100.00	100.00	0.00	825.00	878.64	665456.00	25.45	495.00	464.00
22	6	5	10681.00	26546.00	181.30	0	Spot (Block22, Row5, Column6)	367.07	376.00	52.52	0.01	0.14	295.00	297.67	295.00	32.77	0.00	0.11	75.00	59.00	0.00	81.00	72.07	338804.00	2.12	320.16	308.00
22	7	5	10967.00	26552.00	178.35	0	Spot (Block22, Row5, Column7)	384.84	389.00	59.19	0.00	0.15	296.00	296.57	296.00	31.48	0.00	0.11	81.00	71.00	0.00	93.00	88.84	343662.00	2.80	338.97	317.00
22	8	5	11284.00	26555.00	158.30	0	Spot (Block22, Row5, Column8)	530.89	484.00	154.44	0.04	0.29	298.00	300.15	298.00	33.76	0.00	0.11	98.00	96.00	0.00	186.00	232.89	364722.00	6.83	370.04	378.00
22	1	6	9190.00	26842.00	177.05	0	Spot (Block22, Row6, Column1)	411.43	400.00	72.96	0.01	0.18	306.00	312.45	306.00	31.82	0.01	0.10	83.00	77.00	0.00	94.00	105.43	360825.00	3.11	345.56	333.00
22	2	6	9491.00	26854.00	208.05	0	Spot (Block22, Row6, Column2)	385.18	388.00	54.05	0.00	0.14	306.00	313.25	306.00	34.56	0.01	0.11	77.00	66.00	0.00	82.00	79.18	473005.00	2.08	344.77	325.00
22	3	6	9775.00	26845.00	157.60	0	Spot (Block22, Row6, Column3)	574.19	502.50	168.98	0.06	0.29	301.00	307.26	301.00	34.31	0.01	0.11	98.00	97.00	0.00	201.50	273.19	391598.00	7.78	374.54	389.00
22	4	6	10076.00	26851.00	186.75	0	Spot (Block22, Row6, Column4)	370.15	371.00	50.88	0.00	0.14	296.00	299.38	296.00	29.91	0.00	0.10	78.00	63.00	0.00	75.00	74.15	363853.00	2.37	324.64	316.00
22	5	6	10383.00	26845.00	139.75	0	Spot (Block22, Row6, Column5)	1080.81	1032.50	369.53	0.02	0.34	294.00	296.47	294.00	32.97	0.00	0.11	100.00	100.00	0.00	738.50	786.81	572828.00	23.79	510.86	462.00
22	6	6	10687.00	26836.00	209.90	0	Spot (Block22, Row6, Column6)	339.15	325.00	37.41	0.02	0.11	296.00	296.57	296.00	29.34	0.00	0.10	49.00	35.00	0.00	29.00	43.15	426655.00	1.45	298.21	297.00
22	7	6	10988.00	26845.00	154.05	0	Spot (Block22, Row6, Column7)	489.59	473.00	101.36	0.01	0.21	300.00	303.94	300.00	31.74	0.01	0.10	99.00	98.00	0.00	173.00	189.59	319704.00	5.85	353.20	348.00
22	8	6	11294.00	26848.00	156.00	0	Spot (Block22, Row6, Column8)	519.25	485.00	132.40	0.03	0.25	301.00	306.81	301.00	35.55	0.01	0.12	98.00	93.00	0.00	184.00	218.25	347378.00	5.97	365.71	369.00
22	1	7	9176.00	27168.00	206.10	0	Spot (Block22, Row7, Column1)	418.91	402.00	69.57	0.02	0.17	308.00	320.29	308.00	44.95	0.02	0.14	88.00	56.00	0.00	94.00	110.91	503949.00	2.19	356.83	355.00
22	2	7	9475.00	27134.00	191.45	0	Spot (Block22, Row7, Column2)	356.42	361.00	41.32	0.01	0.12	305.00	312.28	305.00	32.47	0.01	0.10	59.00	44.00	0.00	56.00	51.42	369611.00	1.36	329.49	318.00
22	3	7	9785.00	27151.00	226.75	0	Spot (Block22, Row7, Column3)	340.32	316.00	55.35	0.03	0.16	301.00	306.22	301.00	33.67	0.01	0.11	38.00	31.00	0.00	15.00	39.32	501294.00	1.01	312.50	304.00
22	4	7	10071.00	27140.00	182.30	0	Spot (Block22, Row7, Column4)	357.87	363.00	43.84	0.01	0.12	295.00	298.31	295.00	30.44	0.00	0.10	67.00	52.00	0.00	68.00	62.87	333537.00	1.96	323.98	314.00
22	5	7	10389.00	27152.00	192.15	0	Spot (Block22, Row7, Column5)	405.70	397.00	78.70	0.01	0.19	293.00	295.31	293.00	29.97	0.00	0.10	84.00	77.00	0.00	104.00	112.70	423953.00	3.68	333.20	314.00
22	6	7	10670.00	27144.00	147.95	0	Spot (Block22, Row7, Column6)	425.54	401.00	100.75	0.03	0.24	297.00	299.09	297.00	31.23	0.00	0.10	93.00	87.00	0.00	104.00	128.54	253620.00	4.05	338.45	320.50
22	7	7	10981.00	27150.00	158.70	0	Spot (Block22, Row7, Column7)	536.26	505.50	131.43	0.03	0.25	302.00	307.56	302.00	35.50	0.01	0.12	98.00	94.00	0.00	203.50	234.26	372166.00	6.44	376.82	387.00
22	8	7	11287.00	27147.00	124.10	0	Spot (Block22, Row7, Column8)	561.89	534.00	123.42	0.02	0.22	304.00	310.57	304.00	35.32	0.01	0.11	99.00	98.00	0.00	230.00	257.89	225878.00	7.12	399.98	401.00
22	1	8	9170.00	27448.00	138.00	0	Spot (Block22, Row8, Column1)	4532.92	2916.00	5475.19	0.19	1.21	311.00	325.85	311.00	53.51	0.02	0.16	100.00	100.00	0.00	2605.00	4221.92	2325387.00	78.62	1382.13	832.00
22	2	8	9494.00	27445.00	203.40	0	Spot (Block22, Row8, Column2)	361.20	363.00	50.04	0.00	0.14	305.00	314.96	305.00	48.53	0.01	0.15	51.00	16.00	0.00	58.00	56.20	426574.00	0.95	321.41	311.00
22	3	8	9774.00	27446.00	177.15	0	Spot (Block22, Row8, Column3)	427.75	400.00	94.22	0.03	0.22	306.00	314.36	306.00	34.88	0.01	0.11	86.00	76.00	0.00	94.00	121.75	374282.00	3.25	340.64	333.50
22	4	8	10063.00	27441.00	185.25	0	Spot (Block22, Row8, Column4)	382.35	387.00	51.87	0.01	0.14	305.00	310.43	305.00	34.15	0.01	0.11	72.00	63.00	0.00	82.00	77.35	368970.00	2.11	342.20	324.50
22	5	8	10371.00	27427.00	149.30	0	Spot (Block22, Row8, Column5)	364.36	361.00	52.65	0.00	0.14	300.00	303.74	300.00	33.17	0.01	0.11	70.00	46.00	0.00	61.00	64.36	223714.00	1.83	327.77	325.00
22	6	8	10683.00	27460.00	178.40	0	Spot (Block22, Row8, Column6)	456.03	437.50	82.53	0.02	0.18	302.00	307.39	302.00	33.67	0.01	0.11	91.00	89.00	0.00	135.50	154.03	405864.00	4.41	364.93	375.00
22	7	8	10991.00	27449.00	163.45	0	Spot (Block22, Row8, Column7)	414.87	396.00	94.69	0.02	0.23	304.00	310.54	304.00	34.88	0.01	0.11	77.00	69.00	0.00	92.00	110.87	307006.00	2.99	344.35	330.00
22	8	8	11273.00	27451.00	144.50	0	Spot (Block22, Row8, Column8)	541.43	493.00	120.31	0.04	0.22	304.00	311.32	304.00	34.59	0.01	0.11	99.00	99.00	0.00	189.00	237.43	308616.00	6.65	391.42	392.00
23	1	1	13688.00	25345.00	152.85	0	Spot (Block23, Row1, Column1)	2356.74	2061.00	1260.56	0.06	0.53	235.00	242.53	235.00	33.65	0.01	0.14	100.00	100.00	0.00	1826.00	2121.74	1515383.00	62.82	686.67	555.50
23	2	1	13981.00	25354.00	183.35	0	Spot (Block23, Row1, Column2)	291.91	295.00	32.48	0.00	0.11	223.00	229.21	223.00	29.34	0.01	0.13	86.00	77.00	0.00	72.00	68.91	275566.00	2.14	250.18	255.00
23	3	1	14288.00	25342.00	228.85	0	Spot (Block23, Row1, Column3)	275.82	281.00	47.51	0.01	0.17	224.00	230.12	224.00	28.40	0.01	0.12	65.00	50.00	0.00	57.00	51.82	414838.00	1.61	244.88	238.00
23	4	1	14621.00	25353.00	142.45	0	Spot (Block23, Row1, Column4)	299.93	298.00	31.50	0.00	0.11	223.00	230.68	223.00	28.92	0.01	0.13	97.00	85.00	0.00	75.00	76.93	164664.00	2.40	262.21	272.00
23	5	1	14881.00	25343.00	182.20	0	Spot (Block23, Row1, Column5)	351.18	314.50	87.47	0.05	0.25	222.00	228.44	222.00	25.36	0.01	0.11	95.00	88.00	0.00	92.50	129.18	326595.00	4.84	265.09	268.00
23	6	1	15194.00	25346.00	176.20	0	Spot (Block23, Row1, Column6)	343.08	317.00	71.15	0.03	0.21	223.00	230.38	223.00	26.16	0.01	0.11	93.00	87.00	0.00	94.00	120.08	297448.00	4.31	265.58	271.00
23	7	1	15490.00	25347.00	175.40	0	Spot (Block23, Row1, Column7)	430.82	397.00	104.98	0.04	0.24	225.00	233.70	225.00	29.55	0.02	0.13	99.00	97.00	0.00	172.00	205.82	368349.00	6.67	294.73	288.00
23	8	1	15804.00	25356.00	208.10	0	Spot (Block23, Row1, Column8)	290.58	291.00	33.15	0.00	0.11	237.00	244.37	237.00	30.63	0.01	0.13	83.00	33.00	0.00	54.00	53.58	358282.00	1.51	261.39	265.00
23	1	2	13684.00	25655.00	197.90	0	Spot (Block23, Row2, Column1)	272.14	278.00	33.44	0.01	0.12	229.00	236.29	229.00	31.40	0.01	0.13	64.00	28.00	0.00	49.00	43.14	300719.00	1.14	241.47	239.00
23	2	2	13975.00	25659.00	154.30	0	Spot (Block23, Row2, Column2)	294.88	291.00	45.72	0.01	0.16	223.00	228.26	223.00	24.73	0.01	0.11	89.00	73.00	0.00	68.00	71.88	194032.00	2.69	248.13	244.00
23	3	2	14290.00	25646.00	219.80	0	Spot (Block23, Row2, Column3)	274.89	283.00	30.06	0.01	0.11	226.00	232.78	226.00	28.15	0.01	0.12	70.00	50.00	0.00	57.00	48.89	380443.00	1.50	252.77	249.50
23	4	2	14596.00	25654.00	146.05	0	Spot (Block23, Row2, Column4)	302.14	301.00	28.88	0.00	0.10	228.00	235.48	228.00	29.63	0.01	0.13	93.00	71.00	0.00	73.00	74.14	174333.00	2.25	265.19	266.00
23	5	2	14882.00	25639.00	221.40	0	Spot (Block23, Row2, Column5)	291.01	294.00	34.42	0.00	0.12	226.00	233.26	226.00	27.69	0.01	0.12	91.00	70.00	0.00	68.00	65.01	409736.00	2.09	252.66	253.00
23	6	2	15175.00	25644.00	156.90	0	Spot (Block23, Row2, Column6)	289.04	289.00	24.34	0.00	0.08	226.00	232.28	226.00	27.03	0.01	0.12	92.00	69.00	0.00	63.00	63.04	195103.00	2.10	259.10	260.00
23	7	2	15494.00	25658.00	205.95	0	Spot (Block23, Row2, Column7)	281.86	287.00	33.33	0.01	0.12	228.00	235.72	228.00	28.63	0.01	0.12	76.00	52.00	0.00	59.00	53.86	340203.00	1.61	253.57	253.00
23	8	2	15788.00	25647.00	147.00	-50	Spot (Block23, Row2, Column8)	265.23	274.00	31.20	0.01	0.12	235.00	241.66	235.00	28.84	0.01	0.12	59.00	24.00	0.00	39.00	30.23	156751.00	0.82	258.11	258.00
23	1	3	13694.00	25935.00	195.00	0	Spot (Block23, Row3, Column1)	324.87	300.00	70.90	0.03	0.22	225.00	230.38	225.00	26.89	0.01	0.12	94.00	77.00	0.00	75.00	99.87	351829.00	3.51	251.31	246.00
23	2	3	14008.00	25931.00	184.30	0	Spot (Block23, Row3, Column2)	284.15	288.00	32.87	0.01	0.12	224.00	230.60	224.00	27.59	0.01	0.12	82.00	66.00	0.00	64.00	60.15	270796.00	1.94	253.96	247.00
23	3	3	14287.00	25934.00	157.80	0	Spot (Block23, Row3, Column3)	299.78	299.00	43.64	0.00	0.15	221.00	228.88	221.00	30.40	0.02	0.13	89.00	75.00	0.00	78.00	78.78	206546.00	2.33	269.04	276.00
23	4	3	14586.00	25934.00	171.45	0	Spot (Block23, Row3, Column4)	331.30	317.00	62.51	0.02	0.19	222.00	228.92	222.00	27.36	0.01	0.12	94.00	92.00	0.00	95.00	109.30	272001.00	3.74	267.32	277.00
23	5	3	14890.00	25946.00	191.10	0	Spot (Block23, Row3, Column5)	258.64	256.00	32.21	0.00	0.12	223.00	229.02	223.00	26.14	0.01	0.11	55.00	33.00	0.00	33.00	35.64	266404.00	1.13	239.09	233.50
23	6	3	15188.00	25968.00	243.50	0	Spot (Block23, Row3, Column6)	256.30	259.00	27.93	0.00	0.11	223.00	229.04	223.00	26.55	0.01	0.12	56.00	31.00	0.00	36.00	33.30	438266.00	1.03	239.91	233.00
23	7	3	15481.00	25952.00	177.20	0	Spot (Block23, Row3, Column7)	308.88	299.00	51.32	0.01	0.17	227.00	235.39	227.00	27.68	0.02	0.12	92.00	75.00	0.00	72.00	81.88	272428.00	2.65	264.79	268.00
23	8	3	15788.00	25947.00	147.00	-50	Spot (Block23, Row3, Column8)	254.64	256.00	21.93	0.00	0.09	233.00	241.10	233.00	29.10	0.01	0.12	39.00	4.00	0.00	23.00	21.64	150494.00	0.47	242.94	234.00
23	1	4	13690.00	26255.00	185.90	0	Spot (Block23, Row4, Column1)	320.56	306.00	48.16	0.02	0.15	225.00	232.64	225.00	29.19	0.01	0.13	95.00	81.00	0.00	81.00	95.56	310941.00	3.01	257.76	261.00
23	2	4	13986.00	26266.00	205.20	0	Spot (Block23, Row4, Column2)	274.87	277.00	34.72	0.00	0.13	226.00	232.84	226.00	29.28	0.01	0.13	70.00	38.00	0.00	51.00	48.87	328749.00	1.44	250.59	247.50
23	3	4	14288.00	26245.00	159.20	0	Spot (Block23, Row4, Column3)	526.10	496.00	141.13	0.03	0.27	221.00	227.09	221.00	28.85	0.01	0.13	99.00	99.00	0.00	275.00	305.10	366692.00	10.37	313.86	306.00
23	4	4	14588.00	26243.00	224.45	0	Spot (Block23, Row4, Column4)	269.97	281.00	30.77	0.02	0.11	220.00	225.91	220.00	25.41	0.01	0.11	72.00	59.00	0.00	61.00	49.97	389030.00	1.73	238.33	223.50
23	5	4	14880.00	26254.00	208.15	0	Spot (Block23, Row4, Column5)	260.91	262.00	36.16	0.00	0.14	219.00	225.26	219.00	24.97	0.01	0.11	61.00	44.00	0.00	43.00	41.91	320664.00	1.43	232.69	230.00
23	6	4	15194.00	26237.00	198.50	0	Spot (Block23, Row4, Column6)	302.75	298.00	43.11	0.01	0.14	218.00	223.89	218.00	24.62	0.01	0.11	96.00	88.00	0.00	80.00	84.75	338475.00	3.20	255.46	252.00
23	7	4	15482.00	26253.00	168.20	0	Spot (Block23, Row4, Column7)	325.30	303.00	57.68	0.03	0.18	224.00	231.17	224.00	26.43	0.01	0.11	97.00	91.00	0.00	79.00	101.30	257316.00	3.56	272.10	280.00
23	8	4	15779.00	26249.00	139.60	0	Spot (Block23, Row4, Column8)	297.49	300.00	27.71	0.00	0.09	232.00	238.92	232.00	27.53	0.01	0.12	88.00	67.00	0.00	68.00	65.49	156776.00	2.13	268.05	272.00
23	1	5	13694.00	26545.00	199.70	0	Spot (Block23, Row5, Column1)	306.31	297.00	44.18	0.01	0.14	226.00	234.72	226.00	28.32	0.02	0.12	90.00	72.00	0.00	71.00	80.31	345522.00	2.53	253.93	258.00
23	2	5	13978.00	26539.00	247.30	0	Spot (Block23, Row5, Column2)	270.44	278.00	28.59	0.01	0.11	231.00	237.75	231.00	29.68	0.01	0.12	67.00	25.00	0.00	47.00	39.44	477603.00	1.10	247.56	242.00
23	3	5	14293.00	26540.00	210.95	0	Spot (Block23, Row5, Column3)	278.71	284.00	28.97	0.01	0.10	224.00	230.70	224.00	28.68	0.01	0.12	79.00	55.00	0.00	60.00	54.71	353408.00	1.67	250.14	239.00
23	4	5	14583.00	26567.00	179.25	0	Spot (Block23, Row5, Column4)	295.01	296.00	34.32	0.00	0.12	223.00	228.99	223.00	25.94	0.01	0.11	91.00	80.00	0.00	73.00	72.01	265513.00	2.55	260.77	269.50
23	5	5	14893.00	26543.00	159.25	0	Spot (Block23, Row5, Column5)	549.80	521.00	178.55	0.02	0.32	225.00	232.19	225.00	28.71	0.01	0.12	100.00	99.00	0.00	296.00	324.80	386509.00	11.06	306.44	299.00
23	6	5	15207.00	26556.00	238.25	0	Spot (Block23, Row5, Column6)	266.27	271.00	27.90	0.01	0.10	227.00	234.63	227.00	28.06	0.01	0.12	64.00	31.00	0.00	44.00	39.27	435092.00	1.13	248.12	241.00
23	7	5	15478.00	26550.00	182.50	0	Spot (Block23, Row5, Column7)	277.57	281.00	28.10	0.01	0.10	229.00	235.67	229.00	26.18	0.01	0.11	75.00	48.00	0.00	52.00	48.57	260086.00	1.60	257.64	257.00
23	8	5	15788.00	26552.00	172.55	0	Spot (Block23, Row5, Column8)	389.84	381.00	92.97	0.01	0.24	237.00	244.58	237.00	28.35	0.01	0.12	99.00	89.00	0.00	144.00	152.84	321231.00	5.12	283.52	288.00
23	1	6	13688.00	26861.00	189.45	0	Spot (Block23, Row6, Column1)	286.22	288.00	32.03	0.00	0.11	229.00	238.76	229.00	30.11	0.02	0.13	80.00	48.00	0.00	59.00	57.22	290797.00	1.58	261.60	263.00
23	2	6	14003.00	26848.00	186.50	0	Spot (Block23, Row6, Column2)	276.01	284.00	28.81	0.01	0.10	231.00	238.97	231.00	29.38	0.01	0.12	74.00	40.00	0.00	53.00	45.01	269666.00	1.26	254.59	260.00
23	3	6	14278.00	26843.00	167.75	0	Spot (Block23, Row6, Column3)	400.11	386.00	97.25	0.02	0.24	228.00	237.66	228.00	30.49	0.02	0.13	99.00	94.00	0.00	158.00	172.11	313685.00	5.33	280.12	286.00
23	4	6	14591.00	26858.00	170.00	0	Spot (Block23, Row6, Column4)	294.64	297.00	50.52	0.00	0.17	227.00	235.75	227.00	28.80	0.02	0.12	79.00	67.00	0.00	70.00	67.64	237772.00	2.04	253.69	243.50
23	5	6	14882.00	26847.00	153.05	0	Spot (Block23, Row6, Column5)	553.00	522.00	138.89	0.03	0.25	229.00	236.61	229.00	28.22	0.01	0.12	99.00	99.00	0.00	293.00	324.00	356131.00	11.21	312.57	299.00
23	6	6	15179.00	26839.00	182.60	0	Spot (Block23, Row6, Column6)	279.26	285.00	21.98	0.01	0.08	232.00	238.04	232.00	28.27	0.01	0.12	82.00	38.00	0.00	53.00	47.26	262223.00	1.46	262.59	263.00
23	7	6	15473.00	26845.00	165.00	0	Spot (Block23, Row6, Column7)	345.22	329.50	52.67	0.02	0.15	231.00	237.97	231.00	28.13	0.01	0.12	98.00	92.00	0.00	98.50	114.22	260989.00	3.81	280.41	286.00
23	8	6	15789.00	26844.00	145.95	0	Spot (Block23, Row6, Column8)	395.15	383.00	69.97	0.01	0.18	237.00	245.21	237.00	31.17	0.01	0.13	99.00	96.00	0.00	146.00	158.15	229979.00	4.81	297.96	291.00
23	1	7	13699.00	27148.00	170.90	0	Spot (Block23, Row7, Column1)	289.41	293.00	20.36	0.01	0.07	236.00	243.99	236.00	32.19	0.01	0.13	85.00	31.00	0.00	57.00	53.41	236158.00	1.41	269.05	275.00
23	2	7	13982.00	27184.00	166.05	0	Spot (Block23, Row7, Column2)	282.24	286.00	23.38	0.01	0.08	232.00	240.54	232.00	29.03	0.02	0.12	84.00	39.00	0.00	54.00	50.24	215913.00	1.44	252.43	251.50
23	3	7	14287.00	27148.00	147.00	-50	Spot (Block23, Row7, Column3)	273.99	285.00	27.66	0.02	0.10	236.00	245.51	236.00	31.74	0.02	0.13	66.00	14.00	0.00	49.00	37.99	162203.00	0.90	276.69	287.50
23	4	7	14572.00	27153.00	253.90	0	Spot (Block23, Row7, Column4)	264.83	273.00	29.61	0.01	0.11	229.00	239.59	229.00	31.40	0.02	0.13	59.00	20.00	0.00	44.00	35.83	494695.00	0.80	249.89	246.00
23	5	7	14895.00	27156.00	207.80	0	Spot (Block23, Row7, Column5)	283.52	288.00	30.89	0.01	0.11	225.00	232.30	225.00	27.40	0.01	0.12	81.00	67.00	0.00	63.00	58.52	348160.00	1.87	251.04	245.00
23	6	7	15196.00	27113.00	198.90	0	Spot (Block23, Row7, Column6)	274.66	280.00	24.47	0.01	0.09	232.00	238.39	232.00	28.58	0.01	0.12	75.00	28.00	0.00	48.00	42.66	308171.00	1.27	253.76	251.00
23	7	7	15481.00	27156.00	157.40	0	Spot (Block23, Row7, Column7)	368.64	364.00	86.23	0.01	0.23	235.00	241.17	235.00	29.30	0.01	0.12	96.00	80.00	0.00	129.00	133.64	251782.00	4.35	278.69	283.00
23	8	7	15797.00	27143.00	207.65	0	Spot (Block23, Row7, Column8)	332.06	319.00	47.25	0.02	0.14	237.00	244.18	237.00	30.66	0.01	0.13	95.00	79.00	0.00	82.00	95.06	408438.00	2.87	270.64	279.00
23	1	8	13683.00	27449.00	137.20	0	Spot (Block23, Row8, Column1)	4518.71	3484.00	3922.95	0.11	0.87	238.00	249.77	238.00	49.12	0.02	0.20	100.00	100.00	0.00	3246.00	4280.71	2295506.00	86.92	1426.81	895.00
23	2	8	13971.00	27448.00	202.35	0	Spot (Block23, Row8, Column2)	279.59	285.00	36.61	0.01	0.13	233.00	240.92	233.00	30.52	0.01	0.13	71.00	33.00	0.00	52.00	46.59	324048.00	1.27	253.37	251.00
23	3	8	14286.00	27451.00	176.75	0	Spot (Block23, Row8, Column3)	341.17	321.00	62.95	0.03	0.18	240.00	247.17	240.00	30.23	0.01	0.12	93.00	70.00	0.00	81.00	101.17	297163.00	3.11	279.21	283.00
23	4	8	14594.00	27444.00	211.30	0	Spot (Block23, Row8, Column4)	280.75	287.00	24.68	0.01	0.09	232.00	240.07	232.00	28.85	0.01	0.12	79.00	43.00	0.00	55.00	48.75	357389.00	1.41	255.52	252.50
23	5	8	14852.00	27438.00	183.80	0	Spot (Block23, Row8, Column5)	264.18	274.00	29.83	0.02	0.11	228.00	235.52	228.00	27.30	0.01	0.12	61.00	37.00	0.00	46.00	36.18	249912.00	1.05	237.23	229.00
23	6	8	15196.00	27428.00	182.15	0	Spot (Block23, Row8, Column6)	298.02	301.00	24.20	0.00	0.08	233.00	240.79	233.00	27.55	0.01	0.11	90.00	73.00	0.00	68.00	65.02	276566.00	2.08	273.66	277.00
23	7	8	15496.00	27444.00	224.05	0	Spot (Block23, Row8, Column7)	304.52	297.00	49.31	0.01	0.16	240.00	244.81	240.00	27.83	0.01	0.11	82.00	54.00	0.00	57.00	64.52	438809.00	2.15	264.96	272.50
23	8	8	15778.00	27450.00	170.85	0	Spot (Block23, Row8, Column8)	403.01	397.00	77.84	0.01	0.19	235.00	242.31	235.00	29.06	0.01	0.12	99.00	97.00	0.00	162.00	168.01	327243.00	5.53	288.48	292.00
24	1	1	18186.00	25343.00	153.05	0	Spot (Block24, Row1, Column1)	2069.23	1869.00	954.59	0.04	0.46	149.00	150.41	149.00	22.81	0.00	0.15	100.00	100.00	0.00	1720.00	1920.23	1318098.00	84.11	628.45	550.50
24	2	1	18480.00	25344.00	162.05	0	Spot (Block24, Row1, Column2)	213.16	209.00	25.14	0.01	0.12	141.00	144.50	141.00	19.50	0.01	0.13	99.00	94.00	0.00	68.00	72.16	155397.00	3.52	174.73	178.00
24	3	1	18801.00	25344.00	152.20	0	Spot (Block24, Row1, Column3)	174.85	177.00	13.20	0.01	0.08	140.00	142.65	140.00	16.92	0.01	0.12	90.00	64.00	0.00	37.00	34.85	111904.00	1.90	162.16	166.00
24	4	1	19082.00	25349.00	179.25	0	Spot (Block24, Row1, Column4)	192.05	190.00	16.45	0.00	0.09	145.00	146.17	145.00	17.56	0.00	0.12	98.00	73.00	0.00	45.00	47.05	172657.00	2.61	169.11	169.00
24	5	1	19383.00	25344.00	187.50	0	Spot (Block24, Row1, Column5)	202.78	203.00	24.49	0.00	0.12	148.00	148.45	148.00	17.19	0.00	0.12	93.00	83.00	0.00	55.00	54.78	200549.00	3.16	168.94	174.00
24	6	1	19689.00	25332.00	169.20	0	Spot (Block24, Row1, Column6)	271.29	283.00	53.26	0.02	0.20	147.00	148.91	147.00	20.10	0.01	0.13	99.00	97.00	0.00	136.00	124.29	216489.00	6.09	184.39	186.00
24	7	1	19987.00	25338.00	189.50	0	Spot (Block24, Row1, Column7)	235.67	222.00	47.45	0.03	0.20	146.00	148.11	146.00	17.43	0.01	0.12	98.00	94.00	0.00	76.00	89.67	239437.00	5.02	172.95	175.00
24	8	1	20292.00	25359.00	201.15	0	Spot (Block24, Row1, Column8)	174.02	175.00	14.86	0.00	0.09	147.00	149.02	147.00	17.41	0.01	0.12	74.00	33.00	0.00	28.00	27.02	200467.00	1.44	156.04	153.50
24	1	2	18158.00	25705.00	119.40	0	Spot (Block24, Row2, Column1)	180.61	184.00	21.41	0.01	0.12	146.00	147.39	146.00	17.93	0.00	0.12	75.00	54.00	0.00	38.00	34.61	67550.00	1.85	167.74	169.00
24	2	2	18463.00	25649.00	159.75	0	Spot (Block24, Row2, Column2)	186.78	187.00	12.14	0.00	0.06	143.00	144.64	143.00	16.92	0.00	0.12	97.00	82.00	0.00	44.00	43.78	132052.00	2.49	164.80	167.00
24	3	2	18773.00	25643.00	197.70	0	Spot (Block24, Row2, Column3)	167.69	170.00	17.10	0.01	0.10	143.00	143.93	143.00	16.73	0.00	0.12	68.00	35.00	0.00	27.00	24.69	185301.00	1.42	154.34	151.00
24	4	2	19096.00	25644.00	209.80	0	Spot (Block24, Row2, Column4)	172.08	171.00	16.39	0.00	0.10	145.00	145.21	145.00	17.58	0.00	0.12	71.00	30.00	0.00	26.00	27.08	215617.00	1.53	157.48	159.00
24	5	2	19418.00	25643.00	206.15	0	Spot (Block24, Row2, Column5)	167.74	169.00	15.63	0.00	0.09	145.00	145.73	145.00	15.99	0.00	0.11	65.00	34.00	0.00	24.00	22.74	202801.00	1.38	153.74	152.00
24	6	2	19689.00	25668.00	166.80	0	Spot (Block24, Row2, Column6)	167.83	170.00	16.36	0.01	0.10	143.00	145.87	143.00	19.57	0.01	0.13	67.00	18.00	0.00	27.00	24.83	129563.00	1.12	155.77	156.00
24	7	2	19995.00	25624.00	194.60	0	Spot (Block24, Row2, Column7)	178.61	179.00	14.55	0.00	0.08	144.00	145.88	144.00	16.56	0.01	0.11	89.00	53.00	0.00	35.00	34.61	192183.00	1.98	159.65	161.00
24	8	2	20283.00	25648.00	185.35	0	Spot (Block24, Row2, Column8)	162.10	163.00	13.04	0.00	0.08	149.00	148.61	149.00	15.19	0.00	0.10	45.00	7.00	0.00	14.00	13.10	156422.00	0.89	155.58	160.00
24	1	3	18199.00	25953.00	213.85	0	Spot (Block24, Row3, Column1)	186.24	188.00	20.57	0.00	0.11	142.00	143.38	142.00	18.31	0.00	0.13	88.00	68.00	0.00	46.00	44.24	243788.00	2.34	151.56	150.00
24	2	3	18448.00	25929.00	190.80	0	Spot (Block24, Row3, Column2)	165.24	165.00	18.16	0.00	0.11	145.00	145.37	145.00	16.06	0.00	0.11	58.00	24.00	0.00	20.00	20.24	169371.00	1.24	153.23	154.00
24	3	3	18776.00	25949.00	151.10	0	Spot (Block24, Row3, Column3)	201.78	199.00	17.14	0.01	0.08	143.00	143.88	143.00	17.37	0.00	0.12	99.00	95.00	0.00	56.00	58.78	125908.00	3.33	173.80	176.00
24	4	3	19084.00	25939.00	164.20	0	Spot (Block24, Row3, Column4)	303.02	294.00	85.48	0.01	0.28	139.00	141.26	139.00	16.99	0.01	0.12	100.00	99.00	0.00	155.00	164.02	226965.00	9.52	183.10	185.00
24	5	3	19393.00	25980.00	180.55	0	Spot (Block24, Row3, Column5)	162.40	165.00	12.94	0.01	0.08	142.00	143.39	142.00	15.91	0.00	0.11	66.00	21.00	0.00	23.00	20.40	148105.00	1.19	154.12	151.00
24	6	3	19691.00	25913.00	224.55	0	Spot (Block24, Row3, Column6)	161.59	164.00	14.99	0.01	0.09	139.00	141.66	139.00	16.38	0.01	0.12	65.00	27.00	0.00	25.00	22.59	232688.00	1.22	149.29	149.00
24	7	3	19972.00	25925.00	176.85	0	Spot (Block24, Row3, Column7)	185.97	187.00	16.49	0.00	0.09	143.00	144.77	143.00	16.47	0.01	0.11	96.00	72.00	0.00	44.00	42.97	162910.00	2.50	160.37	162.00
24	8	3	20288.00	25930.00	180.15	0	Spot (Block24, Row3, Column8)	172.17	174.00	14.43	0.00	0.08	151.00	150.52	151.00	15.92	0.00	0.11	72.00	25.00	0.00	23.00	21.17	156332.00	1.36	164.19	165.50
24	1	4	18196.00	26244.00	180.00	0	Spot (Block24, Row4, Column1)	285.79	277.00	80.44	0.01	0.28	144.00	145.82	144.00	19.41	0.01	0.13	99.00	97.00	0.00	133.00	141.79	260067.00	7.21	182.07	186.00
24	2	4	18460.00	26250.00	193.15	0	Spot (Block24, Row4, Column2)	173.82	175.00	18.65	0.00	0.11	147.00	148.55	147.00	18.21	0.00	0.12	68.00	29.00	0.00	28.00	26.82	183385.00	1.39	160.00	161.00
24	3	4	18787.00	26243.00	150.80	0	Spot (Block24, Row4, Column3)	792.40	741.00	345.11	0.03	0.44	141.00	143.36	141.00	19.39	0.01	0.14	100.00	100.00	0.00	600.00	651.40	496045.00	33.47	275.82	262.00
24	4	4	19081.00	26245.00	202.10	0	Spot (Block24, Row4, Column4)	167.42	169.00	16.86	0.00	0.10	136.00	139.18	136.00	16.55	0.01	0.12	81.00	48.00	0.00	33.00	31.42	194876.00	1.71	151.19	147.00
24	5	4	19389.00	26224.00	162.95	0	Spot (Block24, Row4, Column5)	172.16	171.00	18.46	0.00	0.11	140.00	142.92	140.00	17.55	0.01	0.12	82.00	37.00	0.00	31.00	32.16	127229.00	1.67	157.02	156.00
24	6	4	19683.00	26271.00	196.15	0	Spot (Block24, Row4, Column6)	173.47	176.00	14.51	0.01	0.08	139.00	141.81	139.00	16.51	0.01	0.12	90.00	60.00	0.00	37.00	34.47	188913.00	1.92	153.39	154.00
24	7	4	19996.00	26231.00	217.30	0	Spot (Block24, Row4, Column7)	180.99	183.00	18.67	0.00	0.10	145.00	146.33	145.00	16.97	0.00	0.12	83.00	58.00	0.00	38.00	35.99	245237.00	2.04	158.04	158.00
24	8	4	20292.00	26252.00	176.45	0	Spot (Block24, Row4, Column8)	202.44	203.00	15.22	0.00	0.08	151.00	151.48	151.00	16.49	0.00	0.11	98.00	89.00	0.00	52.00	51.44	176730.00	3.09	170.60	173.00
24	1	5	18194.00	26549.00	192.85	0	Spot (Block24, Row5, Column1)	248.10	220.00	72.50	0.05	0.29	149.00	149.07	149.00	17.49	0.00	0.12	98.00	90.00	0.00	71.00	99.10	261742.00	5.66	171.29	172.50
24	2	5	18488.00	26545.00	147.00	-50	Spot (Block24, Row5, Column2)	156.97	157.00	9.81	0.00	0.06	152.00	152.01	152.00	17.06	0.00	0.11	11.00	0.00	0.00	5.00	4.97	92457.00	0.29	157.02	158.00
24	3	5	18833.00	26582.00	152.45	0	Spot (Block24, Row5, Column3)	176.84	178.00	18.87	0.00	0.11	147.00	147.95	147.00	19.09	0.00	0.13	76.00	35.00	0.00	31.00	29.84	112468.00	1.51	161.02	162.50
24	4	5	19082.00	26555.00	171.50	0	Spot (Block24, Row5, Column4)	201.49	196.00	27.21	0.01	0.14	142.00	144.21	142.00	18.99	0.01	0.13	97.00	82.00	0.00	54.00	59.49	165022.00	3.02	166.88	168.00
24	5	5	19388.00	26547.00	149.00	0	Spot (Block24, Row5, Column5)	756.10	690.50	344.02	0.04	0.45	141.00	144.03	141.00	19.68	0.01	0.14	100.00	100.00	0.00	549.50	615.10	459711.00	31.11	296.74	270.50
24	6	5	19699.00	26538.00	206.30	0	Spot (Block24, Row5, Column6)	157.06	158.00	16.31	0.00	0.10	141.00	143.17	141.00	16.58	0.01	0.12	51.00	15.00	0.00	17.00	16.06	190672.00	0.84	148.20	146.00
24	7	5	20022.00	26573.00	190.30	0	Spot (Block24, Row5, Column7)	168.56	171.00	15.52	0.01	0.09	146.00	147.16	146.00	16.56	0.00	0.11	71.00	23.00	0.00	25.00	22.56	172779.00	1.29	156.89	157.00
24	8	5	20294.00	26532.00	167.00	0	Spot (Block24, Row5, Column8)	228.32	221.00	29.45	0.01	0.13	150.00	151.26	150.00	17.57	0.00	0.12	99.00	95.00	0.00	71.00	78.32	176492.00	4.39	185.12	185.00
24	1	6	18201.00	26870.00	201.20	0	Spot (Block24, Row6, Column1)	173.36	173.00	15.24	0.00	0.09	152.00	152.37	152.00	19.68	0.00	0.13	54.00	11.00	0.00	21.00	21.36	199018.00	1.07	157.23	159.50
24	2	6	18488.00	26845.00	147.00	-50	Spot (Block24, Row6, Column2)	177.39	180.00	15.94	0.01	0.09	156.00	155.38	156.00	18.78	0.00	0.12	64.00	14.00	0.00	24.00	21.39	104663.00	1.17	172.63	177.00
24	3	6	18780.00	26844.00	153.10	0	Spot (Block24, Row6, Column3)	393.31	376.00	115.09	0.02	0.29	152.00	152.57	152.00	18.33	0.00	0.12	100.00	100.00	0.00	224.00	241.31	254863.00	13.13	210.17	202.00
24	4	6	19091.00	26849.00	217.45	0	Spot (Block24, Row6, Column4)	176.34	178.00	18.83	0.00	0.11	148.00	150.05	148.00	18.89	0.01	0.13	74.00	30.00	0.00	30.00	28.34	238059.00	1.39	153.50	152.00
24	5	6	19385.00	26844.00	149.55	0	Spot (Block24, Row6, Column5)	423.41	392.00	142.27	0.03	0.34	144.00	146.94	144.00	18.15	0.01	0.12	100.00	100.00	0.00	248.00	279.41	257010.00	15.23	214.82	201.00
24	6	6	19701.00	26857.00	190.05	0	Spot (Block24, Row6, Column6)	175.04	176.00	10.59	0.00	0.06	144.00	146.11	144.00	16.74	0.01	0.11	90.00	42.00	0.00	32.00	31.04	178544.00	1.73	156.71	158.00
24	7	6	19987.00	26852.00	188.45	0	Spot (Block24, Row6, Column7)	198.44	197.00	27.23	0.00	0.14	147.00	147.85	147.00	16.67	0.00	0.11	93.00	79.00	0.00	50.00	51.44	200427.00	3.03	167.18	168.00
24	8	6	20281.00	26842.00	171.55	0	Spot (Block24, Row6, Column8)	220.63	208.00	41.32	0.03	0.19	149.00	149.67	149.00	16.94	0.00	0.11	98.00	91.00	0.00	59.00	71.63	181137.00	4.19	172.33	174.00
24	1	7	18218.00	27147.00	153.55	0	Spot (Block24, Row7, Column1)	171.75	172.00	11.98	0.00	0.07	157.00	156.67	157.00	21.76	0.00	0.14	27.00	0.00	0.00	15.00	14.75	110781.00	0.69	164.07	168.00
24	2	7	18505.00	27137.00	144.15	0	Spot (Block24, Row7, Column2)	185.18	188.00	17.92	0.01	0.10	155.00	154.72	155.00	18.30	0.00	0.12	75.00	42.00	0.00	33.00	30.18	104069.00	1.66	169.82	170.00
24	3	7	18782.00	27132.00	212.90	0	Spot (Block24, Row7, Column3)	171.15	172.00	15.17	0.00	0.09	154.00	154.38	154.00	17.16	0.00	0.11	50.00	13.00	0.00	18.00	17.15	220099.00	0.98	162.80	165.00
24	4	7	19088.00	27145.00	147.00	-50	Spot (Block24, Row7, Column4)	167.85	169.00	15.12	0.00	0.09	151.00	152.14	151.00	17.99	0.00	0.12	51.00	12.00	0.00	18.00	16.85	98863.00	0.87	165.36	167.00
24	5	7	19407.00	27136.00	220.25	0	Spot (Block24, Row7, Column5)	173.66	174.00	17.21	0.00	0.10	149.00	150.78	149.00	17.42	0.01	0.12	70.00	28.00	0.00	25.00	24.66	241043.00	1.31	157.58	158.00
24	6	7	19683.00	27157.00	147.80	0	Spot (Block24, Row7, Column6)	182.43	183.00	15.55	0.00	0.09	147.00	148.70	147.00	16.29	0.00	0.11	88.00	61.00	0.00	36.00	35.43	109461.00	2.07	162.46	165.00
24	7	7	19982.00	27145.00	180.70	0	Spot (Block24, Row7, Column7)	207.59	206.00	23.54	0.00	0.11	147.00	148.73	147.00	16.22	0.01	0.11	97.00	89.00	0.00	59.00	60.59	190567.00	3.63	170.78	171.00
24	8	7	20285.00	27124.00	204.50	0	Spot (Block24, Row7, Column8)	196.24	198.00	16.70	0.00	0.09	149.00	149.64	149.00	16.55	0.00	0.11	94.00	81.00	0.00	49.00	47.24	234109.00	2.81	162.78	165.00
24	1	8	18178.00	27448.00	141.00	0	Spot (Block24, Row8, Column1)	3259.02	2692.00	2369.00	0.08	0.73	164.00	163.99	164.00	22.31	0.00	0.14	100.00	100.00	0.00	2528.00	3095.02	1759871.00	138.72	864.27	692.00
24	2	8	18509.00	27410.00	152.45	0	Spot (Block24, Row8, Column2)	181.11	179.00	15.21	0.01	0.08	155.00	154.95	155.00	18.71	0.00	0.12	67.00	22.00	0.00	24.00	26.11	116455.00	1.40	165.45	166.00
24	3	8	18766.00	27435.00	200.25	0	Spot (Block24, Row8, Column3)	190.48	188.00	27.18	0.01	0.14	152.00	153.01	152.00	16.20	0.00	0.11	86.00	59.00	0.00	36.00	38.48	216770.00	2.31	161.16	165.00
24	4	8	19102.00	27446.00	213.75	0	Spot (Block24, Row8, Column4)	171.52	173.00	15.86	0.00	0.09	150.00	150.93	150.00	16.53	0.00	0.11	62.00	27.00	0.00	23.00	21.52	222290.00	1.25	153.39	156.00
24	5	8	19387.00	27425.00	278.95	0	Spot (Block24, Row8, Column5)	168.11	169.00	17.11	0.00	0.10	151.00	151.87	151.00	18.07	0.00	0.12	48.00	11.00	0.00	18.00	17.11	382283.00	0.90	155.16	154.00
24	6	8	19693.00	27408.00	223.70	0	Spot (Block24, Row8, Column6)	171.70	173.00	18.35	0.00	0.11	147.00	148.75	147.00	16.42	0.01	0.11	74.00	27.00	0.00	26.00	24.70	246560.00	1.40	157.09	159.00
24	7	8	19985.00	27439.00	208.30	0	Spot (Block24, Row8, Column7)	202.93	202.00	22.28	0.00	0.11	148.00	149.44	148.00	16.82	0.00	0.11	95.00	84.00	0.00	54.00	54.93	249812.00	3.18	164.44	165.00
24	8	8	20275.00	27448.00	159.50	0	Spot (Block24, Row8, Column8)	321.80	314.00	65.06	0.01	0.20	150.00	151.81	150.00	18.10	0.01	0.12	99.00	98.00	0.00	164.00	171.80	224292.00	9.39	198.28	197.00
25	1	1	4687.00	29846.00	147.05	0	Spot (Block25, Row1, Column1)	2652.34	2533.00	1219.34	0.02	0.46	148.00	151.09	148.00	20.81	0.01	0.14	100.00	100.00	0.00	2385.00	2504.34	1580796.00	120.17	674.49	568.00
25	2	1	4984.00	29848.00	138.80	0	Spot (Block25, Row1, Column2)	474.88	475.00	126.14	0.00	0.27	150.00	151.22	150.00	17.46	0.00	0.12	100.00	100.00	0.00	325.00	324.88	246935.00	18.53	244.14	215.00
25	3	1	5282.00	29850.00	170.45	0	Spot (Block25, Row1, Column3)	209.41	204.00	27.39	0.01	0.13	148.00	148.64	148.00	16.95	0.00	0.11	98.00	91.00	0.00	56.00	61.41	169412.00	3.58	170.70	171.00
25	4	1	5579.00	29846.00	154.30	0	Spot (Block25, Row1, Column4)	314.40	301.00	75.87	0.02	0.24	148.00	148.63	148.00	17.13	0.00	0.12	100.00	99.00	0.00	153.00	166.40	205302.00	9.68	193.16	194.00
25	5	1	5884.00	29854.00	146.90	0	Spot (Block25, Row1, Column5)	453.26	392.00	179.58	0.06	0.40	149.00	150.36	149.00	17.96	0.00	0.12	100.00	100.00	0.00	243.00	304.26	266515.00	16.87	204.40	201.00
25	6	1	6190.00	29843.00	171.50	0	Spot (Block25, Row1, Column6)	325.36	302.00	114.07	0.03	0.35	148.00	149.96	148.00	20.03	0.01	0.13	100.00	97.00	0.00	154.00	177.36	265822.00	8.76	189.98	189.00
25	7	1	6496.00	29844.00	148.85	0	Spot (Block25, Row1, Column7)	1046.03	907.00	542.75	0.06	0.52	155.00	154.93	155.00	20.45	0.00	0.13	100.00	100.00	0.00	752.00	891.03	631802.00	43.58	364.32	295.00
25	8	1	6787.00	29849.00	147.00	-50	Spot (Block25, Row1, Column8)	171.28	173.00	15.14	0.00	0.09	159.00	157.97	159.00	18.54	0.00	0.12	39.00	3.00	0.00	14.00	12.28	101229.00	0.72	175.97	176.00
25	1	2	4692.00	30124.00	259.00	0	Spot (Block25, Row2, Column1)	156.20	157.00	15.92	0.00	0.10	146.00	150.76	146.00	22.14	0.01	0.15	24.00	0.00	0.00	11.00	10.20	304272.00	0.25	144.28	143.00
25	2	2	4978.00	30149.00	131.00	0	Spot (Block25, Row2, Column2)	329.85	332.00	65.07	0.00	0.20	144.00	146.41	144.00	17.28	0.01	0.12	100.00	100.00	0.00	188.00	185.85	152389.00	10.61	206.77	202.50
25	3	2	5297.00	30167.00	177.80	0	Spot (Block25, Row2, Column3)	174.77	174.00	14.52	0.00	0.08	144.00	145.42	144.00	17.46	0.00	0.12	81.00	36.00	0.00	30.00	30.77	153801.00	1.68	159.15	159.00
25	4	2	5589.00	30150.00	207.70	0	Spot (Block25, Row2, Column4)	221.33	211.00	34.65	0.02	0.16	144.00	147.02	144.00	17.27	0.01	0.12	99.00	95.00	0.00	67.00	77.33	270905.00	4.30	175.65	179.00
25	5	2	5899.00	30165.00	214.85	0	Spot (Block25, Row2, Column5)	172.32	173.00	17.45	0.00	0.10	143.00	145.76	143.00	16.77	0.01	0.12	75.00	42.00	0.00	30.00	29.32	228323.00	1.58	160.73	161.00
25	6	2	6178.00	30149.00	156.15	0	Spot (Block25, Row2, Column6)	335.79	308.00	96.56	0.04	0.29	144.00	147.15	144.00	19.88	0.01	0.14	100.00	99.00	0.00	164.00	191.79	224643.00	9.49	196.63	194.00
25	7	2	6489.00	30133.00	195.25	0	Spot (Block25, Row2, Column7)	179.08	179.00	14.17	0.00	0.08	146.00	148.98	146.00	21.41	0.01	0.14	80.00	24.00	0.00	33.00	33.08	193046.00	1.41	162.08	164.00
25	8	2	6769.00	30150.00	191.25	0	Spot (Block25, Row2, Column8)	169.84	173.00	17.80	0.01	0.10	149.00	149.43	149.00	19.03	0.00	0.13	59.00	16.00	0.00	24.00	20.84	175273.00	1.07	154.68	160.00
25	1	3	4693.00	30448.00	138.75	0	Spot (Block25, Row3, Column1)	864.49	855.00	316.54	0.00	0.37	151.00	153.49	151.00	21.68	0.01	0.14	100.00	100.00	0.00	704.00	713.49	450399.00	32.79	331.01	274.50
25	2	3	5013.00	30469.00	193.90	0	Spot (Block25, Row3, Column2)	177.40	177.00	19.52	0.00	0.11	145.00	146.98	145.00	17.74	0.01	0.12	85.00	43.00	0.00	32.00	32.40	189286.00	1.71	156.46	160.00
25	3	3	5267.00	30442.00	185.95	0	Spot (Block25, Row3, Column3)	169.33	172.00	18.84	0.01	0.11	143.00	146.02	143.00	20.76	0.01	0.14	69.00	19.00	0.00	29.00	26.33	163574.00	1.12	146.48	147.50
25	4	3	5584.00	30448.00	146.60	0	Spot (Block25, Row3, Column4)	550.20	493.00	184.74	0.05	0.34	146.00	148.63	146.00	18.69	0.01	0.13	100.00	100.00	0.00	347.00	404.20	320219.00	21.48	239.21	234.50
25	5	3	5887.00	30431.00	141.80	0	Spot (Block25, Row3, Column5)	165.45	166.00	12.04	0.00	0.07	147.00	148.88	147.00	17.54	0.01	0.12	53.00	8.00	0.00	19.00	18.45	90172.00	0.94	157.90	158.00
25	6	3	6185.00	30460.00	219.80	0	Spot (Block25, Row3, Column6)	167.55	169.00	18.38	0.00	0.11	148.00	149.69	148.00	18.46	0.00	0.12	53.00	20.00	0.00	21.00	19.55	230550.00	0.97	153.70	151.00
25	7	3	6490.00	30447.00	157.55	0	Spot (Block25, Row3, Column7)	259.15	268.00	52.23	0.01	0.20	155.00	153.80	155.00	18.98	0.00	0.12	99.00	94.00	0.00	113.00	104.15	178039.00	5.55	192.02	193.00
25	8	3	6799.00	30424.00	223.25	0	Spot (Block25, Row3, Column8)	168.42	171.00	16.80	0.01	0.10	151.00	150.42	151.00	18.12	0.00	0.12	53.00	10.00	0.00	20.00	17.42	241172.00	0.99	152.19	149.00
25	1	4	4687.00	30745.00	142.90	0	Spot (Block25, Row4, Column1)	523.12	494.00	154.39	0.02	0.30	152.00	153.81	152.00	23.15	0.01	0.15	100.00	100.00	0.00	342.00	371.12	290333.00	15.95	254.36	237.00
25	2	4	4977.00	30728.00	191.45	0	Spot (Block25, Row4, Column2)	170.21	173.00	15.80	0.01	0.09	149.00	151.15	149.00	21.71	0.01	0.14	55.00	2.00	0.00	24.00	21.21	176334.00	0.88	157.50	163.00
25	3	4	5286.00	30748.00	138.55	0	Spot (Block25, Row4, Column3)	2096.77	1870.00	973.10	0.05	0.46	147.00	150.03	147.00	22.05	0.01	0.15	100.00	100.00	0.00	1723.00	1949.77	1090323.00	88.28	597.16	468.00
25	4	4	5591.00	30754.00	198.95	0	Spot (Block25, Row4, Column4)	182.84	182.00	15.01	0.00	0.08	154.00	153.81	154.00	20.12	0.00	0.13	70.00	20.00	0.00	28.00	28.84	204963.00	1.44	166.28	168.00
25	5	4	5880.00	30755.00	183.30	0	Spot (Block25, Row4, Column5)	183.98	184.00	14.38	0.00	0.08	152.00	152.47	152.00	18.95	0.00	0.12	80.00	35.00	0.00	32.00	31.98	174781.00	1.66	167.41	168.00
25	6	4	6192.00	30756.00	234.00	0	Spot (Block25, Row4, Column6)	178.52	178.00	15.96	0.00	0.09	149.00	151.06	149.00	17.36	0.01	0.11	80.00	34.00	0.00	29.00	29.52	280454.00	1.58	160.92	162.00
25	7	4	6478.00	30747.00	167.75	0	Spot (Block25, Row4, Column7)	282.60	259.00	89.72	0.04	0.32	152.00	152.03	152.00	18.66	0.00	0.12	100.00	94.00	0.00	107.00	130.60	222970.00	7.00	180.11	181.00
25	8	4	6787.00	30755.00	173.30	0	Spot (Block25, Row4, Column8)	199.79	200.00	13.17	0.00	0.07	153.00	152.41	153.00	18.27	0.00	0.12	98.00	78.00	0.00	47.00	46.79	167428.00	2.59	173.80	176.50
25	1	5	4685.00	31047.00	141.05	0	Spot (Block25, Row5, Column1)	865.82	776.00	423.52	0.05	0.49	156.00	157.34	156.00	22.69	0.00	0.14	100.00	100.00	0.00	620.00	709.82	466678.00	31.22	304.38	283.50
25	2	5	4986.00	31050.00	147.00	-50	Spot (Block25, Row5, Column2)	169.28	169.00	9.60	0.00	0.06	150.00	150.09	150.00	19.22	0.00	0.13	49.00	2.00	0.00	19.00	19.28	99708.00	1.00	166.45	169.00
25	3	5	5321.00	31054.00	195.80	0	Spot (Block25, Row5, Column3)	178.75	180.00	12.34	0.00	0.07	151.00	152.25	151.00	19.94	0.00	0.13	76.00	16.00	0.00	29.00	27.75	194296.00	1.33	165.14	168.00
25	4	5	5587.00	31049.00	154.90	0	Spot (Block25, Row5, Column4)	285.73	285.00	52.82	0.00	0.18	156.00	155.87	156.00	19.88	0.00	0.13	100.00	98.00	0.00	129.00	129.73	188298.00	6.53	194.37	195.00
25	5	5	5888.00	31050.00	137.70	0	Spot (Block25, Row5, Column5)	1934.59	1827.00	948.17	0.02	0.49	160.00	161.30	160.00	25.33	0.00	0.16	100.00	100.00	0.00	1667.00	1774.59	992445.00	70.00	550.73	468.00
25	6	5	6186.00	31044.00	150.65	0	Spot (Block25, Row5, Column6)	380.25	361.00	117.71	0.02	0.31	155.00	157.16	155.00	23.28	0.01	0.15	100.00	99.00	0.00	206.00	225.25	238035.00	9.58	213.41	206.00
25	7	5	6500.00	31031.00	223.05	0	Spot (Block25, Row5, Column7)	179.18	181.00	16.59	0.00	0.09	156.00	156.06	156.00	19.13	0.00	0.12	61.00	19.00	0.00	25.00	23.18	256050.00	1.21	162.74	166.00
25	8	5	6789.00	31050.00	145.75	0	Spot (Block25, Row5, Column8)	519.43	469.00	229.07	0.04	0.44	154.00	154.86	154.00	21.02	0.00	0.14	100.00	100.00	0.00	315.00	365.43	302829.00	17.34	234.15	218.00
25	1	6	4685.00	31346.00	133.80	0	Spot (Block25, Row6, Column1)	192.31	193.00	11.54	0.00	0.06	159.00	159.33	159.00	20.22	0.00	0.13	85.00	27.00	0.00	34.00	33.31	92307.00	1.63	180.37	181.00
25	2	6	4964.00	31365.00	200.10	0	Spot (Block25, Row6, Column2)	170.65	169.00	12.56	0.00	0.07	153.00	152.61	153.00	17.68	0.00	0.12	45.00	9.00	0.00	16.00	17.65	193000.00	1.02	161.45	163.00
25	3	6	5278.00	31345.00	138.95	0	Spot (Block25, Row6, Column3)	756.84	703.00	313.79	0.03	0.41	153.00	153.54	153.00	18.29	0.00	0.12	100.00	100.00	0.00	550.00	603.84	395068.00	32.99	288.48	263.00
25	4	6	5601.00	31335.00	208.45	0	Spot (Block25, Row6, Column4)	203.04	203.00	26.27	0.00	0.13	161.00	160.58	161.00	20.90	0.00	0.13	80.00	50.00	0.00	42.00	42.04	251366.00	2.03	175.42	174.00
25	5	6	5884.00	31352.00	137.05	0	Spot (Block25, Row6, Column5)	2644.34	2471.00	1377.84	0.03	0.52	162.00	163.86	162.00	26.28	0.00	0.16	100.00	100.00	0.00	2309.00	2482.34	1348611.00	94.37	637.97	520.00
25	6	6	6191.00	31340.00	188.05	0	Spot (Block25, Row6, Column6)	194.24	195.00	13.58	0.00	0.07	161.00	161.22	161.00	22.93	0.00	0.14	78.00	17.00	0.00	34.00	33.24	193657.00	1.44	177.23	178.00
25	7	6	6488.00	31347.00	146.40	0	Spot (Block25, Row6, Column7)	412.19	378.00	149.15	0.04	0.36	166.00	163.94	166.00	19.50	0.01	0.12	99.00	97.00	0.00	212.00	246.19	241133.00	12.73	216.77	209.00
25	8	6	6792.00	31352.00	152.20	0	Spot (Block25, Row6, Column8)	436.92	353.00	212.66	0.09	0.49	168.00	163.84	168.00	22.72	0.01	0.14	100.00	97.00	0.00	185.00	268.92	277882.00	12.02	220.58	214.00
25	1	7	4647.00	31672.00	292.50	0	Spot (Block25, Row7, Column1)	165.82	168.00	15.13	0.01	0.09	158.00	161.50	158.00	48.62	0.01	0.30	0.00	0.00	0.00	10.00	7.82	415214.00	0.09	158.43	161.00
25	2	7	4997.00	31644.00	229.60	0	Spot (Block25, Row7, Column2)	170.93	173.00	14.58	0.01	0.09	153.00	152.52	153.00	16.61	0.00	0.11	61.00	11.00	0.00	20.00	17.93	258791.00	1.11	157.53	157.00
25	3	7	5282.00	31677.00	203.85	0	Spot (Block25, Row7, Column3)	178.58	178.00	11.78	0.00	0.07	159.00	157.86	159.00	18.22	0.00	0.12	53.00	8.00	0.00	19.00	19.58	210369.00	1.14	166.18	166.00
25	4	7	5560.00	31641.00	141.40	0	Spot (Block25, Row7, Column4)	198.10	196.00	15.91	0.00	0.08	163.00	161.08	163.00	18.25	0.01	0.11	86.00	41.00	0.00	33.00	35.10	106972.00	2.03	177.20	178.00
25	5	7	5883.00	31655.00	194.45	0	Spot (Block25, Row7, Column5)	232.79	224.00	34.79	0.02	0.15	160.00	160.03	160.00	21.21	0.00	0.13	96.00	79.00	0.00	64.00	72.79	248853.00	3.43	189.35	186.00
25	6	7	6162.00	31677.00	177.85	0	Spot (Block25, Row7, Column6)	178.12	178.00	12.32	0.00	0.07	157.00	157.22	157.00	19.10	0.00	0.12	54.00	8.00	0.00	21.00	21.12	157811.00	1.09	166.57	168.00
25	7	7	6481.00	31649.00	143.80	0	Spot (Block25, Row7, Column7)	575.78	529.50	317.93	0.04	0.55	163.00	162.34	163.00	19.27	0.00	0.12	100.00	100.00	0.00	366.50	412.78	322439.00	21.45	278.33	227.00
25	8	7	6798.00	31652.00	191.40	0	Spot (Block25, Row7, Column8)	212.37	209.00	19.13	0.01	0.09	164.00	163.32	164.00	18.91	0.00	0.12	98.00	73.00	0.00	45.00	48.37	219592.00	2.59	185.08	188.00
25	1	8	4684.00	31957.00	132.20	0	Spot (Block25, Row8, Column1)	5553.75	4103.50	5180.82	0.13	0.93	164.00	166.87	164.00	43.95	0.01	0.26	100.00	100.00	0.00	3939.50	5389.75	2621371.00	122.58	1592.05	987.00
25	2	8	4996.00	31963.00	198.30	0	Spot (Block25, Row8, Column2)	187.34	187.00	16.99	0.00	0.09	159.00	158.30	159.00	19.84	0.00	0.13	71.00	25.00	0.00	28.00	28.34	208880.00	1.46	170.11	172.00
25	3	8	5285.00	31952.00	147.40	0	Spot (Block25, Row8, Column3)	277.80	276.00	63.20	0.00	0.23	155.00	155.66	155.00	18.52	0.00	0.12	99.00	96.00	0.00	121.00	122.80	164458.00	6.60	198.55	197.00
25	4	8	5570.00	31958.00	198.10	0	Spot (Block25, Row8, Column4)	177.41	178.00	13.42	0.00	0.08	163.00	160.89	163.00	18.61	0.01	0.12	37.00	4.00	0.00	15.00	14.41	197102.00	0.89	166.21	167.00
25	5	8	5869.00	31945.00	194.95	0	Spot (Block25, Row8, Column5)	188.76	190.00	11.63	0.00	0.06	160.00	158.90	160.00	18.66	0.00	0.12	81.00	23.00	0.00	30.00	28.76	203291.00	1.60	178.04	178.50
25	6	8	6212.00	31951.00	235.15	0	Spot (Block25, Row8, Column6)	185.51	186.00	13.94	0.00	0.08	159.00	157.82	159.00	16.96	0.00	0.11	79.00	30.00	0.00	27.00	26.51	294965.00	1.63	167.13	169.00
25	7	8	6490.00	31950.00	143.75	0	Spot (Block25, Row8, Column7)	530.81	490.00	196.98	0.03	0.37	160.00	159.27	160.00	18.30	0.00	0.11	100.00	100.00	0.00	330.00	370.81	298317.00	20.30	245.70	221.00
25	8	8	6788.00	31954.00	150.35	0	Spot (Block25, Row8, Column8)	309.36	297.00	66.61	0.02	0.22	165.00	163.32	165.00	18.51	0.00	0.11	100.00	99.00	0.00	132.00	144.36	190259.00	7.89	209.70	204.00
26	1	1	9189.00	29844.00	148.40	0	Spot (Block26, Row1, Column1)	2193.11	1955.00	1115.54	0.05	0.51	125.00	128.11	125.00	21.94	0.01	0.17	100.00	100.00	0.00	1830.00	2068.11	1307095.00	94.13	654.50	493.50
26	2	1	9483.00	29840.00	180.45	0	Spot (Block26, Row1, Column2)	202.58	200.00	31.41	0.01	0.16	124.00	125.90	124.00	15.84	0.01	0.13	98.00	94.00	0.00	76.00	78.58	184752.00	4.84	154.31	151.50
26	3	1	9796.00	29844.00	175.40	0	Spot (Block26, Row1, Column3)	176.64	180.00	24.67	0.01	0.14	123.00	125.70	123.00	16.24	0.01	0.13	90.00	80.00	0.00	57.00	53.64	152087.00	3.14	144.88	143.00
26	4	1	10073.00	29850.00	166.90	0	Spot (Block26, Row1, Column4)	173.23	177.00	18.11	0.01	0.10	124.00	125.35	124.00	16.42	0.00	0.13	93.00	79.00	0.00	53.00	49.23	134253.00	2.92	143.87	143.00
26	5	1	10388.00	29846.00	155.40	0	Spot (Block26, Row1, Column5)	309.02	279.00	122.96	0.04	0.40	123.00	124.47	123.00	17.62	0.01	0.14	100.00	99.00	0.00	156.00	186.02	204881.00	10.47	174.25	179.00
26	6	1	10682.00	29852.00	173.70	0	Spot (Block26, Row1, Column6)	264.21	261.50	74.44	0.00	0.28	125.00	127.26	125.00	16.91	0.01	0.13	100.00	99.00	0.00	136.50	139.21	220348.00	8.10	169.20	173.50
26	7	1	10992.00	29843.00	152.50	0	Spot (Block26, Row1, Column7)	557.52	485.00	252.85	0.06	0.45	130.00	132.14	130.00	16.86	0.01	0.13	100.00	100.00	0.00	355.00	427.52	353467.00	25.22	225.19	204.00
26	8	1	11293.00	29853.00	158.35	0	Spot (Block26, Row1, Column8)	168.80	172.00	16.25	0.01	0.10	131.00	133.73	131.00	17.26	0.01	0.13	87.00	58.00	0.00	41.00	37.80	116977.00	2.03	152.27	147.00
26	1	2	9183.00	30204.00	134.45	0	Spot (Block26, Row2, Column1)	152.26	152.00	17.01	0.00	0.11	127.00	128.94	127.00	17.00	0.01	0.13	68.00	35.00	0.00	25.00	25.26	74912.00	1.37	139.09	136.00
26	2	2	9484.00	30155.00	133.65	0	Spot (Block26, Row2, Column2)	200.17	199.00	20.60	0.00	0.10	123.00	124.78	123.00	15.48	0.01	0.12	98.00	96.00	0.00	76.00	77.17	97083.00	4.87	160.88	165.00
26	3	2	9790.00	30153.00	166.00	0	Spot (Block26, Row2, Column3)	156.72	159.00	17.15	0.01	0.11	123.00	124.22	123.00	13.81	0.00	0.11	85.00	61.00	0.00	36.00	33.72	119887.00	2.35	137.19	135.00
26	4	2	10076.00	30155.00	168.50	0	Spot (Block26, Row2, Column4)	178.13	182.00	19.79	0.01	0.11	127.00	127.81	127.00	14.81	0.00	0.12	92.00	85.00	0.00	55.00	51.13	139833.00	3.40	142.93	137.00
26	5	2	10390.00	30141.00	197.25	0	Spot (Block26, Row2, Column5)	177.43	181.00	22.39	0.01	0.13	124.00	125.50	124.00	15.91	0.01	0.13	94.00	87.00	0.00	57.00	53.43	195355.00	3.26	148.40	150.00
26	6	2	10683.00	30151.00	139.10	0	Spot (Block26, Row2, Column6)	165.78	170.00	17.45	0.01	0.11	123.00	124.10	123.00	15.31	0.00	0.12	89.00	74.00	0.00	47.00	42.78	86871.00	2.72	142.95	139.00
26	7	2	10980.00	30147.00	155.70	0	Spot (Block26, Row2, Column7)	180.55	183.00	16.87	0.01	0.09	126.00	126.99	126.00	16.04	0.00	0.13	94.00	90.00	0.00	57.00	54.55	120246.00	3.34	143.77	139.00
26	8	2	11285.00	30149.00	147.00	-50	Spot (Block26, Row2, Column8)	141.38	136.00	20.97	0.02	0.15	128.00	130.84	128.00	17.57	0.01	0.13	41.00	20.00	0.00	8.00	13.38	83837.00	0.60	149.94	150.50
26	1	3	9188.00	30449.00	168.10	0	Spot (Block26, Row3, Column1)	247.07	225.00	60.99	0.04	0.25	125.00	126.03	125.00	15.52	0.00	0.12	99.00	99.00	0.00	100.00	122.07	193457.00	7.80	164.43	170.00
26	2	3	9483.00	30451.00	147.00	-50	Spot (Block26, Row3, Column2)	136.67	133.00	17.98	0.01	0.13	124.00	125.48	124.00	15.32	0.01	0.12	31.00	16.00	0.00	9.00	12.67	80225.00	0.73	131.23	129.00
26	3	3	9741.00	30412.00	200.60	0	Spot (Block26, Row3, Column3)	141.83	139.00	17.56	0.01	0.12	122.00	123.00	122.00	13.78	0.00	0.11	58.00	29.00	0.00	17.00	19.83	162111.00	1.37	129.89	128.00
26	4	3	10078.00	30450.00	165.75	0	Spot (Block26, Row3, Column4)	251.35	256.00	54.60	0.01	0.22	125.00	125.73	125.00	14.80	0.00	0.12	100.00	99.00	0.00	131.00	126.35	192035.00	8.49	165.52	169.00
26	5	3	10358.00	30454.00	148.25	0	Spot (Block26, Row3, Column5)	142.87	141.00	15.87	0.01	0.11	123.00	123.70	123.00	14.82	0.00	0.12	58.00	29.00	0.00	18.00	19.87	85581.00	1.29	132.93	131.00
26	6	3	10687.00	30432.00	168.50	0	Spot (Block26, Row3, Column6)	167.80	174.00	20.76	0.02	0.12	120.00	120.37	120.00	13.93	0.00	0.12	91.00	79.00	0.00	54.00	47.80	132227.00	3.41	137.92	133.00
26	7	3	10989.00	30441.00	174.05	0	Spot (Block26, Row3, Column7)	208.15	198.00	48.36	0.02	0.23	120.00	120.93	120.00	14.57	0.00	0.12	97.00	91.00	0.00	78.00	88.15	176093.00	5.99	144.50	138.00
26	8	3	11248.00	30399.00	207.75	0	Spot (Block26, Row3, Column8)	148.58	146.00	17.50	0.01	0.12	123.00	124.90	123.00	17.92	0.01	0.14	61.00	34.00	0.00	23.00	25.58	182599.00	1.32	131.97	131.00
26	1	4	9184.00	30747.00	168.15	0	Spot (Block26, Row4, Column1)	249.53	237.00	60.48	0.02	0.24	127.00	128.63	127.00	16.83	0.01	0.13	97.00	96.00	0.00	110.00	122.53	195380.00	7.18	157.61	155.50
26	2	4	9481.00	30772.00	206.90	0	Spot (Block26, Row4, Column2)	169.05	171.00	17.09	0.00	0.10	126.00	128.60	126.00	16.59	0.01	0.13	90.00	74.00	0.00	45.00	43.05	206243.00	2.44	143.34	141.00
26	3	4	9788.00	30748.00	147.50	0	Spot (Block26, Row4, Column3)	569.51	519.00	214.92	0.04	0.38	120.00	122.39	120.00	16.46	0.01	0.13	100.00	100.00	0.00	399.00	449.51	337722.00	27.16	224.14	202.00
26	4	4	10051.00	30778.00	267.25	0	Spot (Block26, Row4, Column4)	139.79	139.00	16.76	0.00	0.12	122.00	123.91	122.00	16.56	0.01	0.13	51.00	19.00	0.00	17.00	17.79	291322.00	0.96	123.18	120.00
26	5	4	10384.00	30750.00	147.00	-50	Spot (Block26, Row4, Column5)	131.42	130.00	15.62	0.00	0.12	121.00	122.88	121.00	15.88	0.01	0.13	35.00	10.00	0.00	9.00	10.42	77407.00	0.54	132.79	130.00
26	6	4	10687.00	30746.00	218.35	0	Spot (Block26, Row4, Column6)	162.35	166.00	29.63	0.01	0.18	119.00	119.17	119.00	13.77	0.00	0.12	83.00	68.00	0.00	47.00	43.35	222090.00	3.14	129.49	127.00
26	7	4	10988.00	30751.00	176.45	0	Spot (Block26, Row4, Column7)	209.53	200.00	52.97	0.02	0.25	121.00	122.62	121.00	15.34	0.01	0.13	97.00	89.00	0.00	79.00	88.53	182293.00	5.66	145.36	138.00
26	8	4	11267.00	30750.00	185.65	0	Spot (Block26, Row4, Column8)	167.71	175.00	26.43	0.02	0.16	123.00	125.98	123.00	18.12	0.01	0.14	77.00	60.00	0.00	52.00	44.71	162680.00	2.30	141.35	136.00
26	1	5	9193.00	31050.00	173.40	0	Spot (Block26, Row5, Column1)	226.80	210.00	54.31	0.03	0.24	128.00	131.11	128.00	20.47	0.01	0.16	95.00	92.00	0.00	82.00	98.80	190511.00	4.67	154.61	150.00
26	2	5	9478.00	31065.00	149.60	0	Spot (Block26, Row5, Column2)	151.78	149.00	20.69	0.01	0.14	127.00	130.44	127.00	18.56	0.01	0.14	54.00	32.00	0.00	22.00	24.78	92588.00	1.15	139.29	136.00
26	3	5	9781.00	31057.00	193.55	0	Spot (Block26, Row5, Column3)	179.19	184.00	27.45	0.01	0.15	123.00	125.61	123.00	17.25	0.01	0.14	87.00	79.00	0.00	61.00	56.19	188869.00	3.11	138.16	139.50
26	4	5	10073.00	31040.00	179.80	0	Spot (Block26, Row5, Column4)	187.04	190.00	23.98	0.01	0.13	121.00	123.36	121.00	16.62	0.01	0.13	96.00	89.00	0.00	69.00	66.04	169644.00	3.83	146.46	142.00
26	5	5	10389.00	31048.00	143.90	0	Spot (Block26, Row5, Column5)	824.82	693.00	402.69	0.08	0.49	123.00	125.33	123.00	18.26	0.01	0.15	100.00	100.00	0.00	570.00	701.82	467671.00	38.30	277.73	252.00
26	6	5	10680.00	31044.00	142.40	0	Spot (Block26, Row5, Column6)	158.59	161.00	17.33	0.01	0.11	122.00	123.26	122.00	16.02	0.00	0.13	85.00	62.00	0.00	39.00	36.59	87703.00	2.21	137.56	134.00
26	7	5	10993.00	31036.00	228.10	0	Spot (Block26, Row5, Column7)	143.94	141.00	21.90	0.01	0.15	124.00	125.53	124.00	16.07	0.01	0.13	50.00	32.00	0.00	17.00	19.94	214904.00	1.15	126.80	123.00
26	8	5	11288.00	31046.00	148.95	0	Spot (Block26, Row5, Column8)	416.86	346.50	220.15	0.08	0.53	122.00	124.22	122.00	16.20	0.01	0.13	100.00	99.00	0.00	224.50	294.86	253452.00	18.06	183.19	186.00
26	1	6	9208.00	31367.00	174.60	0	Spot (Block26, Row6, Column1)	181.81	184.00	19.06	0.01	0.10	126.00	128.23	126.00	20.23	0.01	0.16	96.00	84.00	0.00	58.00	55.81	154536.00	2.65	150.75	151.00
26	2	6	9478.00	31346.00	237.25	0	Spot (Block26, Row6, Column2)	160.70	163.00	21.66	0.01	0.13	125.00	127.44	125.00	17.77	0.01	0.14	76.00	54.00	0.00	38.00	35.70	260330.00	1.87	134.63	132.00
26	3	6	9785.00	31352.00	162.65	0	Spot (Block26, Row6, Column3)	382.16	311.00	174.14	0.09	0.46	124.00	126.23	124.00	17.03	0.01	0.13	100.00	100.00	0.00	187.00	258.16	279356.00	15.03	184.15	186.00
26	4	6	10083.00	31350.00	182.65	0	Spot (Block26, Row6, Column4)	158.43	160.00	25.53	0.00	0.16	124.00	126.03	124.00	16.60	0.01	0.13	70.00	52.00	0.00	36.00	34.43	148293.00	1.95	136.54	132.00
26	5	6	10388.00	31350.00	138.60	0	Spot (Block26, Row6, Column5)	1240.52	1105.00	646.52	0.05	0.52	123.00	125.82	123.00	18.39	0.01	0.15	100.00	100.00	0.00	982.00	1117.52	643830.00	60.63	385.62	357.00
26	6	6	10685.00	31363.00	185.70	0	Spot (Block26, Row6, Column6)	152.98	152.00	18.13	0.00	0.12	123.00	123.82	123.00	15.53	0.00	0.13	76.00	45.00	0.00	29.00	29.98	148235.00	1.88	134.37	132.00
26	7	6	10983.00	31339.00	159.30	0	Spot (Block26, Row6, Column7)	291.89	270.00	104.76	0.03	0.36	123.00	124.41	123.00	16.93	0.00	0.14	100.00	99.00	0.00	147.00	168.89	203156.00	9.90	178.83	179.00
26	8	6	11290.00	31348.00	155.20	0	Spot (Block26, Row6, Column8)	317.79	287.00	120.67	0.04	0.38	123.00	125.17	123.00	17.57	0.01	0.14	100.00	100.00	0.00	164.00	194.79	210380.00	10.96	179.46	181.50
26	1	7	9201.00	31679.00	219.20	0	Spot (Block26, Row7, Column1)	177.55	182.00	25.78	0.01	0.15	130.50	133.79	130.50	22.29	0.01	0.17	79.00	60.00	0.00	51.50	47.05	244487.00	1.96	141.32	141.50
26	2	7	9518.00	31662.00	154.60	0	Spot (Block26, Row7, Column2)	157.46	158.00	19.66	0.00	0.12	124.00	126.45	124.00	18.98	0.01	0.15	74.00	44.00	0.00	34.00	33.46	102352.00	1.63	134.22	131.50
26	3	7	9783.00	31650.00	147.00	-50	Spot (Block26, Row7, Column3)	128.81	126.00	12.88	0.01	0.10	125.00	126.62	125.00	18.48	0.01	0.15	8.00	4.00	0.00	1.00	3.81	75870.00	0.12	131.46	129.00
26	4	7	10078.00	31620.00	191.60	0	Spot (Block26, Row7, Column4)	161.89	162.00	21.33	0.00	0.13	125.00	126.86	125.00	15.94	0.01	0.13	81.00	56.00	0.00	37.00	36.89	168367.00	2.20	148.80	144.00
26	5	7	10381.00	31657.00	173.15	0	Spot (Block26, Row7, Column5)	179.93	182.50	16.77	0.01	0.09	126.00	128.99	126.00	19.07	0.01	0.15	94.00	87.00	0.00	56.50	53.93	149702.00	2.67	150.85	151.50
26	6	7	10689.00	31643.00	166.80	0	Spot (Block26, Row7, Column6)	166.19	170.00	18.46	0.01	0.11	124.00	126.93	124.00	18.11	0.01	0.14	86.00	66.00	0.00	46.00	42.19	128295.00	2.17	141.54	139.00
26	7	7	10982.00	31651.00	161.95	0	Spot (Block26, Row7, Column7)	285.58	283.00	75.45	0.00	0.26	123.00	125.74	123.00	18.16	0.01	0.14	99.00	99.00	0.00	160.00	162.58	205905.00	8.80	173.93	181.00
26	8	7	11293.00	31652.00	214.60	0	Spot (Block26, Row7, Column8)	219.52	210.00	41.47	0.02	0.19	124.00	126.89	124.00	16.30	0.01	0.13	97.00	95.00	0.00	86.00	95.52	288451.00	5.68	150.40	149.00
26	1	8	9173.00	31950.00	139.35	0	Spot (Block26, Row8, Column1)	3322.52	2407.00	3696.08	0.14	1.11	132.00	138.06	132.00	23.78	0.02	0.17	100.00	100.00	0.00	2275.00	3190.52	1750968.00	133.92	828.80	554.00
26	2	8	9483.00	31951.00	147.00	-50	Spot (Block26, Row8, Column2)	152.39	158.00	29.08	0.02	0.19	130.00	133.38	130.00	22.89	0.01	0.17	54.00	30.00	0.00	28.00	22.39	89454.00	0.83	134.94	129.00
26	3	8	9779.00	31947.00	167.70	0	Spot (Block26, Row8, Column3)	207.84	199.00	42.06	0.02	0.20	127.00	129.38	127.00	18.39	0.01	0.14	96.00	86.00	0.00	72.00	80.84	162116.00	4.27	156.36	153.00
26	4	8	10084.00	31948.00	163.45	0	Spot (Block26, Row8, Column4)	170.42	172.00	17.01	0.00	0.10	126.00	128.17	126.00	17.13	0.01	0.13	94.00	75.00	0.00	46.00	44.42	126110.00	2.47	148.68	143.00
26	5	8	10402.00	31983.00	284.25	0	Spot (Block26, Row8, Column5)	145.46	142.00	20.85	0.01	0.14	127.00	130.25	127.00	17.88	0.01	0.14	46.00	25.00	0.00	15.00	18.46	342260.00	0.85	131.27	129.00
26	6	8	10696.00	31953.00	165.45	0	Spot (Block26, Row8, Column6)	203.35	199.00	27.97	0.01	0.14	129.00	132.15	129.00	17.58	0.01	0.13	97.00	96.00	0.00	70.00	74.35	154138.00	4.05	162.20	169.00
26	7	8	10990.00	31949.00	157.85	0	Spot (Block26, Row8, Column7)	225.75	216.00	42.19	0.02	0.19	127.00	130.48	127.00	18.49	0.01	0.14	98.00	95.00	0.00	89.00	98.75	154184.00	5.15	162.19	167.50
26	8	8	11282.00	31952.00	167.10	0	Spot (Block26, Row8, Column8)	269.03	271.00	67.75	0.00	0.25	126.00	129.23	126.00	16.86	0.01	0.13	100.00	99.00	0.00	145.00	143.03	209846.00	8.29	171.36	174.00
27	1	1	13689.00	29846.00	152.30	0	Spot (Block27, Row1, Column1)	2304.00	2189.00	1114.75	0.02	0.48	303.00	310.39	303.00	37.73	0.01	0.12	100.00	100.00	0.00	1886.00	2001.00	1467650.00	52.84	752.55	669.00
27	2	1	13987.00	29829.00	161.15	0	Spot (Block27, Row1, Column2)	363.24	375.00	43.55	0.01	0.12	294.00	294.92	294.00	33.64	0.00	0.11	69.00	56.00	0.00	81.00	69.24	259356.00	2.03	325.42	311.00
27	3	1	14294.00	29842.00	201.40	0	Spot (Block27, Row1, Column3)	315.24	306.00	28.69	0.01	0.09	286.00	284.21	286.00	29.79	0.00	0.10	30.00	15.00	0.00	20.00	29.24	362841.00	1.04	291.59	290.00
27	4	1	14580.00	29854.00	170.85	0	Spot (Block27, Row1, Column4)	335.90	324.00	37.81	0.02	0.11	289.00	287.61	289.00	27.88	0.00	0.10	63.00	33.00	0.00	35.00	46.90	272415.00	1.73	307.21	304.00
27	5	1	14890.00	29842.00	149.50	0	Spot (Block27, Row1, Column5)	428.58	409.00	64.41	0.02	0.15	295.00	293.52	295.00	27.60	0.00	0.09	98.00	97.00	0.00	114.00	133.58	262292.00	4.89	350.84	339.00
27	6	1	15198.00	29843.00	192.25	0	Spot (Block27, Row1, Column6)	402.23	392.00	72.47	0.01	0.18	292.00	291.19	292.00	25.17	0.00	0.09	86.00	78.00	0.00	100.00	110.23	418721.00	4.41	317.65	306.00
27	7	1	15493.00	29842.00	163.65	0	Spot (Block27, Row1, Column7)	545.91	521.50	131.52	0.02	0.24	296.00	296.22	296.00	27.89	0.00	0.09	99.00	94.00	0.00	225.50	249.91	402884.00	8.95	357.15	357.00
27	8	1	15786.00	29845.00	200.30	0	Spot (Block27, Row1, Column8)	344.35	328.00	40.36	0.02	0.12	298.00	298.96	298.00	25.06	0.00	0.08	54.00	41.00	0.00	30.00	46.35	391524.00	1.81	314.13	307.00
27	1	2	13666.00	30143.00	229.40	0	Spot (Block27, Row2, Column1)	329.32	322.00	29.09	0.01	0.09	301.00	304.96	301.00	34.31	0.01	0.11	26.00	14.00	0.00	21.00	28.32	498267.00	0.71	310.26	307.00
27	2	2	13988.00	30151.00	130.95	0	Spot (Block27, Row2, Column2)	372.28	375.00	40.57	0.00	0.11	291.00	288.86	291.00	29.43	0.00	0.10	90.00	68.00	0.00	84.00	81.28	171247.00	2.83	328.18	322.00
27	3	2	14283.00	30128.00	152.00	0	Spot (Block27, Row2, Column3)	353.58	361.00	41.15	0.01	0.12	292.00	290.80	292.00	27.97	0.00	0.10	75.00	54.00	0.00	69.00	61.58	223110.00	2.24	315.45	308.00
27	4	2	14580.00	30152.00	178.85	0	Spot (Block27, Row2, Column4)	361.38	368.00	38.66	0.01	0.11	293.00	291.49	293.00	27.06	0.00	0.09	81.00	62.00	0.00	75.00	68.38	324518.00	2.58	324.06	318.00
27	5	2	14886.00	30134.00	172.30	0	Spot (Block27, Row2, Column5)	356.16	357.00	45.91	0.00	0.13	294.00	291.80	294.00	29.96	0.00	0.10	71.00	51.00	0.00	63.00	62.16	295255.00	2.15	318.48	309.00
27	6	2	15170.00	30157.00	189.30	0	Spot (Block27, Row2, Column6)	326.73	313.00	39.60	0.02	0.12	292.00	290.81	292.00	27.71	0.00	0.10	40.00	25.00	0.00	21.00	34.73	328037.00	1.30	303.84	300.00
27	7	2	15491.00	30144.00	187.95	0	Spot (Block27, Row2, Column7)	343.13	328.00	40.52	0.02	0.12	294.00	293.97	294.00	27.03	0.00	0.09	59.00	38.00	0.00	34.00	49.13	341416.00	1.82	319.27	311.00
27	8	2	15784.00	30138.00	208.35	0	Spot (Block27, Row2, Column8)	320.82	316.00	23.35	0.01	0.07	296.00	296.80	296.00	23.04	0.00	0.08	42.00	15.00	0.00	20.00	24.82	396212.00	1.04	308.36	306.00
27	1	3	13683.00	30445.00	168.25	0	Spot (Block27, Row3, Column1)	387.27	399.00	55.34	0.01	0.14	297.00	296.03	297.00	28.67	0.00	0.10	79.00	70.00	0.00	102.00	90.27	303619.00	3.18	335.79	322.00
27	2	3	13983.00	30435.00	184.15	0	Spot (Block27, Row3, Column2)	328.21	316.00	34.61	0.02	0.11	292.00	288.66	292.00	26.44	0.00	0.09	45.00	28.00	0.00	24.00	36.21	312127.00	1.50	305.29	302.00
27	3	3	14270.00	30425.00	181.40	0	Spot (Block27, Row3, Column3)	353.69	356.00	42.88	0.00	0.12	296.00	294.92	296.00	27.27	0.00	0.09	64.00	51.00	0.00	60.00	57.69	327159.00	2.16	313.81	306.00
27	4	3	14600.00	30461.00	184.80	0	Spot (Block27, Row3, Column4)	365.45	376.00	45.84	0.01	0.13	295.00	292.17	295.00	29.44	0.00	0.10	72.00	61.00	0.00	81.00	70.45	350468.00	2.49	314.31	306.50
27	5	3	14891.00	30462.00	176.65	0	Spot (Block27, Row3, Column5)	352.68	350.00	49.20	0.00	0.14	294.00	292.02	294.00	28.05	0.00	0.10	64.00	49.00	0.00	56.00	58.68	308241.00	2.16	312.35	301.00
27	6	3	15171.00	30442.00	179.70	0	Spot (Block27, Row3, Column6)	356.81	366.00	38.33	0.01	0.11	293.00	293.13	293.00	26.56	0.00	0.09	79.00	54.00	0.00	73.00	63.81	322909.00	2.40	321.33	314.00
27	7	3	15492.00	30441.00	207.95	0	Spot (Block27, Row3, Column7)	339.61	324.00	41.99	0.02	0.12	294.00	293.89	294.00	22.23	0.00	0.08	59.00	39.00	0.00	30.00	45.61	419413.00	2.06	304.93	301.00
27	8	3	15785.00	30442.00	217.50	0	Spot (Block27, Row3, Column8)	323.53	316.00	34.33	0.01	0.11	296.00	295.35	296.00	23.61	0.00	0.08	42.00	19.00	0.00	20.00	27.53	438053.00	1.19	308.03	302.00
27	1	4	13689.00	30752.00	166.70	0	Spot (Block27, Row4, Column1)	368.48	371.00	56.00	0.00	0.15	296.00	295.40	296.00	26.95	0.00	0.09	74.00	63.00	0.00	75.00	72.48	284096.00	2.71	314.39	309.00
27	2	4	13971.00	30757.00	196.10	0	Spot (Block27, Row4, Column2)	359.92	366.00	46.24	0.01	0.13	291.00	289.92	291.00	27.78	0.00	0.10	77.00	53.00	0.00	75.00	68.92	391595.00	2.52	312.93	307.50
27	3	4	14281.00	30745.00	151.50	0	Spot (Block27, Row4, Column3)	619.77	579.00	163.11	0.03	0.26	294.00	294.28	294.00	27.77	0.00	0.09	100.00	100.00	0.00	285.00	325.77	389838.00	11.72	388.27	376.00
27	4	4	14566.00	30762.00	240.45	0	Spot (Block27, Row4, Column4)	338.16	320.00	44.39	0.02	0.13	296.00	296.87	296.00	24.86	0.00	0.08	49.00	34.00	0.00	24.00	42.16	565403.00	1.66	311.22	306.00
27	5	4	14878.00	30751.00	225.20	0	Spot (Block27, Row4, Column5)	331.85	317.00	41.97	0.02	0.13	296.00	297.11	296.00	29.14	0.00	0.10	38.00	29.00	0.00	21.00	35.85	482507.00	1.19	300.47	300.00
27	6	4	15180.00	30745.00	238.30	0	Spot (Block27, Row4, Column6)	344.51	327.00	50.07	0.02	0.15	296.00	296.43	296.00	26.30	0.00	0.09	54.00	40.00	0.00	31.00	48.51	562936.00	1.83	310.55	303.00
27	7	4	15493.00	30751.00	185.55	0	Spot (Block27, Row4, Column7)	364.24	369.50	51.21	0.01	0.14	298.00	299.87	298.00	27.41	0.00	0.09	70.00	55.00	0.00	71.50	66.24	352584.00	2.35	322.59	312.00
27	8	4	15767.00	30779.00	202.55	0	Spot (Block27, Row4, Column8)	341.05	321.00	45.42	0.03	0.13	300.00	301.50	300.00	28.09	0.00	0.09	44.00	38.00	0.00	21.00	41.05	396977.00	1.41	314.71	308.00
27	1	5	13696.00	31040.00	217.35	0	Spot (Block27, Row5, Column1)	345.30	326.00	49.71	0.02	0.14	297.00	298.08	297.00	25.26	0.00	0.08	52.00	41.00	0.00	29.00	48.30	465806.00	1.87	300.60	298.00
27	2	5	13976.00	31052.00	202.75	0	Spot (Block27, Row5, Column2)	341.37	333.00	39.54	0.01	0.12	296.00	297.82	296.00	26.65	0.00	0.09	59.00	41.00	0.00	37.00	45.37	398035.00	1.63	313.99	307.50
27	3	5	14279.00	31056.00	194.90	0	Spot (Block27, Row5, Column3)	363.59	370.00	48.72	0.01	0.13	296.00	298.02	296.00	30.09	0.00	0.10	67.00	55.00	0.00	74.00	67.59	390855.00	2.18	326.30	318.50
27	4	5	14590.00	31038.00	181.95	0	Spot (Block27, Row5, Column4)	367.94	378.00	57.54	0.01	0.16	300.00	303.83	300.00	28.72	0.01	0.09	61.00	54.00	0.00	78.00	67.94	341813.00	2.23	324.69	309.00
27	5	5	14891.00	31046.00	152.80	0	Spot (Block27, Row5, Column5)	703.29	677.00	202.54	0.02	0.29	300.00	305.39	300.00	30.91	0.01	0.10	100.00	100.00	0.00	377.00	403.29	448697.00	12.87	411.17	399.00
27	6	5	15200.00	31042.00	205.40	0	Spot (Block27, Row5, Column6)	350.60	341.00	39.30	0.01	0.11	297.00	300.09	297.00	29.86	0.00	0.10	62.00	44.00	0.00	44.00	53.60	419318.00	1.69	312.98	306.00
27	7	5	15483.00	31054.00	162.60	0	Spot (Block27, Row5, Column7)	353.94	352.00	32.79	0.00	0.09	297.00	298.89	297.00	27.58	0.00	0.09	76.00	49.00	0.00	55.00	56.94	260145.00	2.00	317.76	314.00
27	8	5	15788.00	31040.00	163.55	0	Spot (Block27, Row5, Column8)	446.66	411.00	93.64	0.04	0.21	301.00	303.05	301.00	29.07	0.00	0.10	94.00	85.00	0.00	110.00	145.66	330526.00	4.94	338.56	324.00
27	1	6	13673.00	31350.00	202.45	0	Spot (Block27, Row6, Column1)	368.43	378.00	38.65	0.01	0.10	300.00	303.92	300.00	29.50	0.01	0.10	78.00	64.00	0.00	78.00	68.43	429592.00	2.19	326.71	321.00
27	2	6	13994.00	31352.00	206.25	0	Spot (Block27, Row6, Column2)	349.81	331.00	44.17	0.02	0.13	299.00	301.86	299.00	26.90	0.00	0.09	57.00	41.00	0.00	32.00	50.81	424321.00	1.78	335.72	321.00
27	3	6	14274.00	31345.00	169.45	0	Spot (Block27, Row6, Column3)	462.46	452.00	96.10	0.01	0.21	300.00	303.36	300.00	30.52	0.00	0.10	96.00	94.00	0.00	152.00	162.46	367657.00	5.21	359.59	361.50
27	4	6	14588.00	31349.00	167.55	0	Spot (Block27, Row6, Column4)	398.14	400.00	36.96	0.00	0.09	301.00	302.35	301.00	29.47	0.00	0.10	92.00	85.00	0.00	99.00	97.14	309354.00	3.25	350.82	339.00
27	5	6	14896.00	31344.00	146.85	0	Spot (Block27, Row6, Column5)	758.33	740.00	266.52	0.01	0.35	301.00	303.40	301.00	32.25	0.00	0.11	100.00	99.00	0.00	439.00	457.33	444380.00	14.11	435.98	412.50
27	6	6	15180.00	31334.00	177.15	0	Spot (Block27, Row6, Column6)	354.67	366.00	34.09	0.01	0.10	298.00	300.31	298.00	30.05	0.00	0.10	64.00	53.00	0.00	68.00	56.67	311048.00	1.81	322.69	314.00
27	7	6	15485.00	31353.00	158.60	0	Spot (Block27, Row6, Column7)	457.99	443.00	88.63	0.01	0.19	297.00	297.72	297.00	26.50	0.00	0.09	98.00	95.00	0.00	146.00	160.99	316930.00	6.05	357.35	349.50
27	8	6	15799.00	31352.00	164.05	0	Spot (Block27, Row6, Column8)	463.76	420.00	89.69	0.04	0.19	303.00	304.44	303.00	26.00	0.00	0.09	98.00	95.00	0.00	117.00	160.76	346430.00	6.13	349.79	360.00
27	1	7	13696.00	31652.00	192.70	0	Spot (Block27, Row7, Column1)	377.84	385.00	37.86	0.01	0.10	302.00	306.82	302.00	29.94	0.01	0.10	86.00	68.00	0.00	83.00	75.84	395221.00	2.37	349.32	333.00
27	2	7	13984.00	31648.00	147.00	-50	Spot (Block27, Row7, Column2)	325.39	312.00	46.57	0.02	0.14	298.00	299.96	298.00	24.86	0.00	0.08	37.00	26.00	0.00	14.00	27.39	191655.00	1.02	307.05	301.00
27	3	7	14284.00	31648.00	147.00	-50	Spot (Block27, Row7, Column3)	314.53	305.00	35.67	0.01	0.11	298.00	301.52	298.00	29.52	0.01	0.10	26.00	17.00	0.00	7.00	16.53	185261.00	0.44	330.32	315.00
27	4	7	14600.00	31626.00	199.75	0	Spot (Block27, Row7, Column4)	340.50	322.00	42.26	0.02	0.12	298.00	298.10	298.00	31.73	0.00	0.11	42.00	32.00	0.00	24.00	42.50	384420.00	1.34	324.71	315.00
27	5	7	14889.00	31634.00	213.35	0	Spot (Block27, Row7, Column5)	346.74	326.00	45.24	0.03	0.13	297.00	297.08	297.00	29.19	0.00	0.10	49.00	39.00	0.00	29.00	49.74	452149.00	1.70	312.75	305.00
27	6	7	15170.00	31647.00	197.30	0	Spot (Block27, Row7, Column6)	349.13	334.00	45.68	0.02	0.13	293.00	292.42	293.00	25.84	0.00	0.09	64.00	44.00	0.00	41.00	56.13	385088.00	2.19	314.61	302.00
27	7	7	15481.00	31653.00	176.05	0	Spot (Block27, Row7, Column7)	413.15	399.50	63.02	0.01	0.15	294.00	292.36	294.00	25.24	0.00	0.09	94.00	88.00	0.00	105.50	119.15	356958.00	4.78	328.49	317.00
27	8	7	15782.00	31645.00	198.65	0	Spot (Block27, Row7, Column8)	399.26	392.00	48.45	0.01	0.12	299.00	299.97	299.00	25.48	0.00	0.08	94.00	88.00	0.00	93.00	100.26	446775.00	3.90	319.41	315.00
27	1	8	13682.00	31944.00	146.05	0	Spot (Block27, Row8, Column1)	4472.09	2811.50	4596.12	0.20	1.03	306.00	315.68	306.00	42.21	0.01	0.13	100.00	100.00	0.00	2505.50	4166.09	2602755.00	98.46	1252.02	757.00
27	2	8	13982.00	31967.00	150.50	0	Spot (Block27, Row8, Column2)	352.73	328.00	67.98	0.03	0.19	300.00	306.10	300.00	32.98	0.01	0.11	47.00	39.00	0.00	28.00	52.73	218695.00	1.41	324.61	314.00
27	3	8	14276.00	31945.00	175.35	0	Spot (Block27, Row8, Column3)	397.56	386.00	72.35	0.01	0.18	300.00	302.90	300.00	24.17	0.00	0.08	84.00	76.00	0.00	86.00	97.56	341500.00	3.92	333.01	326.00
27	4	8	14592.00	32006.00	116.75	0	Spot (Block27, Row8, Column4)	333.05	315.00	42.63	0.02	0.13	297.00	297.61	297.00	26.54	0.00	0.09	42.00	34.00	0.00	18.00	36.05	119564.00	1.33	322.16	312.50
27	5	8	14865.00	31955.00	168.15	0	Spot (Block27, Row8, Column5)	345.19	325.00	42.51	0.03	0.12	297.00	295.79	297.00	28.91	0.00	0.10	48.00	39.00	0.00	28.00	48.19	269597.00	1.71	329.00	315.00
27	6	8	15193.00	31956.00	209.60	0	Spot (Block27, Row8, Column6)	348.11	342.00	41.57	0.01	0.12	296.00	295.76	296.00	28.30	0.00	0.10	60.00	47.00	0.00	46.00	52.11	437228.00	1.85	312.55	308.00
27	7	8	15506.00	31952.00	190.35	0	Spot (Block27, Row8, Column7)	358.29	366.00	40.61	0.01	0.11	297.00	297.24	297.00	28.94	0.00	0.10	74.00	55.00	0.00	69.00	61.29	366885.00	2.11	313.37	305.00
27	8	8	15779.00	31951.00	151.20	0	Spot (Block27, Row8, Column8)	479.48	483.00	89.85	0.00	0.19	301.00	303.39	301.00	30.56	0.00	0.10	96.00	95.00	0.00	182.00	178.48	301112.00	5.76	354.05	341.50
28	1	1	18192.00	29841.00	151.80	0	Spot (Block28, Row1, Column1)	2081.37	1963.50	954.73	0.03	0.46	125.00	128.48	125.00	18.80	0.01	0.15	100.00	100.00	0.00	1838.50	1956.37	1311262.00	103.85	594.48	488.00
28	2	1	18489.00	29842.00	166.25	0	Spot (Block28, Row1, Column2)	249.04	249.00	50.75	0.00	0.20	121.00	122.70	121.00	14.94	0.01	0.12	99.00	98.00	0.00	128.00	128.04	190765.00	8.46	160.90	160.00
28	3	1	18784.00	29843.00	185.20	0	Spot (Block28, Row1, Column3)	181.54	186.00	21.82	0.01	0.12	121.00	121.49	121.00	11.48	0.00	0.09	96.00	92.00	0.00	65.00	60.54	175553.00	5.23	140.88	138.00
28	4	1	19079.00	29843.00	164.20	0	Spot (Block28, Row1, Column4)	212.73	210.00	27.63	0.01	0.13	123.00	122.55	123.00	11.94	0.00	0.10	98.00	96.00	0.00	87.00	89.73	158909.00	7.55	151.68	147.50
28	5	1	19389.00	29850.00	168.80	0	Spot (Block28, Row1, Column5)	238.71	214.00	63.71	0.05	0.27	121.00	121.82	121.00	12.54	0.00	0.10	98.00	97.00	0.00	93.00	117.71	188816.00	9.32	155.54	151.00
28	6	1	19693.00	29837.00	169.90	0	Spot (Block28, Row1, Column6)	275.89	274.00	73.53	0.00	0.27	119.00	119.60	119.00	13.61	0.00	0.11	100.00	99.00	0.00	155.00	156.89	221813.00	11.48	163.64	166.00
28	7	1	19996.00	29839.00	155.50	0	Spot (Block28, Row1, Column7)	597.05	551.00	232.97	0.03	0.39	117.00	118.57	117.00	14.29	0.01	0.12	100.00	100.00	0.00	434.00	480.05	397037.00	33.48	226.51	200.00
28	8	1	20304.00	29841.00	129.35	0	Spot (Block28, Row1, Column8)	152.96	154.00	18.25	0.00	0.12	121.00	121.46	121.00	11.96	0.00	0.10	83.00	62.00	0.00	33.00	31.96	68527.00	2.63	135.04	130.00
28	1	2	18188.00	30145.00	147.00	-50	Spot (Block28, Row2, Column1)	121.61	119.00	11.55	0.01	0.10	122.00	124.69	122.00	15.30	0.01	0.12	10.00	1.00	0.00	-3.00	-0.39	71869.00	-0.20	127.56	125.00
28	2	2	18495.00	30143.00	149.50	0	Spot (Block28, Row2, Column2)	197.62	199.00	19.85	0.00	0.10	118.00	118.89	118.00	12.42	0.00	0.10	100.00	98.00	0.00	81.00	79.62	121340.00	6.34	148.57	144.00
28	3	2	18780.00	30133.00	292.75	0	Spot (Block28, Row2, Column3)	129.73	128.00	15.71	0.01	0.12	119.00	119.32	119.00	12.78	0.00	0.11	39.00	16.00	0.00	9.00	10.73	326146.00	0.81	121.04	121.00
28	4	2	19082.00	30147.00	175.55	0	Spot (Block28, Row2, Column4)	172.05	174.00	21.98	0.00	0.13	123.00	123.24	123.00	13.61	0.00	0.11	93.00	80.00	0.00	51.00	49.05	148647.00	3.59	139.37	137.00
28	5	2	19403.00	30141.00	190.90	0	Spot (Block28, Row2, Column5)	142.04	139.00	13.61	0.01	0.10	121.00	121.44	121.00	12.00	0.00	0.10	71.00	39.00	0.00	18.00	21.04	146016.00	1.72	132.83	130.50
28	6	2	19687.00	30152.00	184.20	0	Spot (Block28, Row2, Column6)	155.29	155.00	21.06	0.00	0.14	119.00	119.36	119.00	12.64	0.00	0.11	86.00	64.00	0.00	36.00	36.29	147219.00	2.84	133.92	132.00
28	7	2	19981.00	30148.00	169.70	0	Spot (Block28, Row2, Column7)	164.79	165.00	18.35	0.00	0.11	116.00	117.22	116.00	14.34	0.00	0.12	95.00	83.00	0.00	49.00	48.79	132000.00	3.32	135.64	130.50
28	8	2	20268.00	30155.00	135.05	0	Spot (Block28, Row2, Column8)	131.61	130.00	11.11	0.01	0.08	119.00	119.00	119.00	12.96	0.00	0.11	43.00	13.00	0.00	11.00	12.61	64491.00	0.97	124.49	125.00
28	1	3	18194.00	30449.00	159.75	0	Spot (Block28, Row3, Column1)	273.36	278.00	66.74	0.01	0.24	121.00	122.17	121.00	13.06	0.00	0.11	100.00	100.00	0.00	157.00	152.36	191623.00	11.57	170.65	173.00
28	2	3	18471.00	30427.00	161.40	0	Spot (Block28, Row3, Column2)	149.05	147.00	15.87	0.01	0.11	119.00	119.52	119.00	13.12	0.00	0.11	86.00	56.00	0.00	28.00	30.05	106723.00	2.25	131.18	132.00
28	3	3	18782.00	30437.00	184.80	0	Spot (Block28, Row3, Column3)	174.82	178.00	18.42	0.01	0.11	119.00	120.10	119.00	16.19	0.00	0.13	97.00	86.00	0.00	59.00	55.82	166775.00	3.38	141.29	138.00
28	4	3	19087.00	30444.00	156.80	0	Spot (Block28, Row3, Column4)	461.31	438.50	187.04	0.02	0.41	120.00	120.96	120.00	14.61	0.00	0.12	100.00	100.00	0.00	318.50	341.31	312770.00	23.30	191.17	185.00
28	5	3	19395.00	30454.00	175.40	0	Spot (Block28, Row3, Column5)	145.51	148.00	18.90	0.01	0.13	118.00	118.40	118.00	12.77	0.00	0.11	72.00	55.00	0.00	30.00	27.51	125433.00	2.12	127.95	127.00
28	6	3	19734.00	30448.00	186.80	0	Spot (Block28, Row3, Column6)	133.41	133.00	11.72	0.00	0.09	119.00	119.42	119.00	12.61	0.00	0.11	53.00	20.00	0.00	14.00	14.41	131276.00	1.11	126.49	126.00
28	7	3	19995.00	30441.00	176.00	0	Spot (Block28, Row3, Column7)	209.64	201.00	39.26	0.02	0.19	118.00	118.50	118.00	14.07	0.00	0.12	99.00	95.00	0.00	83.00	91.64	181755.00	6.48	146.57	142.00
28	8	3	20290.00	30443.00	147.00	-50	Spot (Block28, Row3, Column8)	123.53	123.00	11.90	0.00	0.10	120.00	120.43	120.00	14.89	0.00	0.12	17.00	2.00	0.00	3.00	3.53	72882.00	0.21	130.71	129.50
28	1	4	18189.00	30743.00	158.20	0	Spot (Block28, Row4, Column1)	401.00	357.00	188.40	0.05	0.47	118.00	118.84	118.00	14.87	0.00	0.13	100.00	100.00	0.00	239.00	283.00	277092.00	18.98	188.30	183.00
28	2	4	18490.00	30754.00	235.80	0	Spot (Block28, Row4, Column2)	132.95	129.00	18.50	0.01	0.14	118.00	120.26	118.00	16.85	0.01	0.14	37.00	17.00	0.00	11.00	14.95	212723.00	0.75	122.32	123.00
28	3	4	18791.00	30744.00	148.35	0	Spot (Block28, Row4, Column3)	2254.04	2049.00	1237.55	0.04	0.55	118.00	121.23	118.00	19.44	0.01	0.16	100.00	100.00	0.00	1931.00	2136.04	1354676.00	109.74	569.39	467.00
28	4	4	19076.00	30750.00	223.60	0	Spot (Block28, Row4, Column4)	137.49	134.00	17.12	0.01	0.12	117.00	119.57	117.00	17.53	0.01	0.15	48.00	18.00	0.00	17.00	20.49	197713.00	1.02	122.26	121.00
28	5	4	19386.00	30749.00	186.50	0	Spot (Block28, Row4, Column5)	142.04	140.00	14.68	0.01	0.10	119.00	120.59	119.00	13.84	0.01	0.11	70.00	37.00	0.00	21.00	23.04	138773.00	1.55	125.77	125.00
28	6	4	19699.00	30731.00	209.45	0	Spot (Block28, Row4, Column6)	148.49	146.00	17.41	0.01	0.12	122.00	121.88	122.00	12.52	0.00	0.10	76.00	47.00	0.00	24.00	26.49	185460.00	2.13	129.15	130.00
28	7	4	19985.00	30747.00	173.95	0	Spot (Block28, Row4, Column7)	195.16	198.00	29.33	0.01	0.15	123.00	123.05	123.00	12.38	0.00	0.10	96.00	91.00	0.00	75.00	72.16	164328.00	5.83	148.01	139.00
28	8	4	20287.00	30752.00	178.45	0	Spot (Block28, Row4, Column8)	169.04	175.00	27.04	0.02	0.16	122.00	122.17	122.00	14.23	0.00	0.12	84.00	72.00	0.00	53.00	47.04	150957.00	3.29	134.73	133.00
28	1	5	18194.00	31044.00	154.30	0	Spot (Block28, Row5, Column1)	424.18	378.00	220.47	0.05	0.52	115.00	116.53	115.00	15.49	0.01	0.13	100.00	100.00	0.00	263.00	309.18	279112.00	19.87	173.53	172.00
28	2	5	18474.00	31022.00	181.05	0	Spot (Block28, Row5, Column2)	132.56	133.00	11.93	0.00	0.09	116.00	116.93	116.00	14.02	0.00	0.12	56.00	16.00	0.00	17.00	16.56	121823.00	1.12	121.41	122.00
28	3	5	18820.00	31050.00	171.75	0	Spot (Block28, Row5, Column3)	145.03	145.00	14.37	0.00	0.10	118.00	120.28	118.00	17.20	0.01	0.14	71.00	31.00	0.00	27.00	27.03	119070.00	1.44	130.43	128.00
28	4	5	19095.00	31055.00	178.50	0	Spot (Block28, Row5, Column4)	209.83	206.00	34.71	0.01	0.17	118.00	119.88	118.00	15.53	0.01	0.13	99.00	94.00	0.00	88.00	91.83	185489.00	5.79	149.57	145.00
28	5	5	19393.00	31049.00	146.95	0	Spot (Block28, Row5, Column5)	1723.61	1598.50	963.03	0.03	0.56	121.00	123.61	121.00	16.91	0.01	0.14	100.00	100.00	0.00	1477.50	1602.61	1013485.00	94.64	444.41	376.50
28	6	5	19697.00	31052.00	147.30	0	Spot (Block28, Row5, Column6)	162.13	163.00	17.51	0.00	0.11	122.00	123.81	122.00	13.70	0.01	0.11	92.00	72.00	0.00	41.00	40.13	96955.00	2.80	140.26	137.00
28	7	5	19989.00	31043.00	147.00	-50	Spot (Block28, Row5, Column7)	132.09	128.00	15.24	0.01	0.12	122.00	122.82	122.00	13.41	0.00	0.11	24.00	12.00	0.00	6.00	10.09	78064.00	0.69	123.69	122.00
28	8	5	20290.00	31049.00	159.15	0	Spot (Block28, Row5, Column8)	330.36	307.00	119.43	0.03	0.36	120.00	121.24	120.00	13.58	0.00	0.11	100.00	100.00	0.00	187.00	210.36	229597.00	15.40	179.51	181.00
28	1	6	18177.00	31341.00	224.70	0	Spot (Block28, Row6, Column1)	134.76	133.00	12.73	0.01	0.09	117.00	118.89	117.00	15.68	0.01	0.13	50.00	18.00	0.00	16.00	17.76	195129.00	1.01	122.83	124.00
28	2	6	18472.00	31378.00	209.90	0	Spot (Block28, Row6, Column2)	134.24	133.00	13.10	0.00	0.10	121.00	121.16	121.00	15.03	0.00	0.12	41.00	10.00	0.00	12.00	13.24	168471.00	0.87	122.88	122.00
28	3	6	18783.00	31343.00	151.30	0	Spot (Block28, Row6, Column3)	529.79	490.00	222.67	0.03	0.42	122.00	122.81	122.00	13.81	0.00	0.11	100.00	100.00	0.00	368.00	407.79	332710.00	29.48	214.62	195.00
28	4	6	19095.00	31364.00	190.00	0	Spot (Block28, Row6, Column4)	147.25	144.00	19.66	0.01	0.13	120.00	121.77	120.00	14.79	0.01	0.12	68.00	41.00	0.00	24.00	27.25	149756.00	1.72	130.29	130.00
28	5	6	19388.00	31344.00	144.55	0	Spot (Block28, Row6, Column5)	1274.18	1209.00	613.95	0.02	0.48	124.00	126.02	124.00	17.29	0.01	0.14	100.00	100.00	0.00	1085.00	1150.18	728832.00	66.41	342.94	284.00
28	6	6	19696.00	31354.00	146.80	0	Spot (Block28, Row6, Column6)	144.58	144.00	13.76	0.00	0.10	122.00	123.78	122.00	13.95	0.01	0.11	72.00	38.00	0.00	22.00	22.58	84869.00	1.49	133.50	131.00
28	7	6	19991.00	31344.00	163.85	0	Spot (Block28, Row6, Column7)	285.18	290.00	74.66	0.01	0.26	120.00	120.33	120.00	12.48	0.00	0.10	100.00	100.00	0.00	170.00	165.18	212173.00	13.21	167.71	173.00
28	8	6	20299.00	31344.00	169.35	0	Spot (Block28, Row6, Column8)	317.42	286.00	118.27	0.05	0.37	121.00	122.33	121.00	14.46	0.00	0.12	100.00	100.00	0.00	165.00	196.42	251711.00	13.49	162.86	164.00
28	1	7	18179.00	31611.00	202.45	0	Spot (Block28, Row7, Column1)	151.98	152.00	18.79	0.00	0.12	120.00	121.78	120.00	17.55	0.01	0.14	70.00	44.00	0.00	32.00	31.98	177062.00	1.72	135.05	134.00
28	2	7	18500.00	31647.00	152.95	0	Spot (Block28, Row7, Column2)	134.82	133.00	10.37	0.01	0.08	120.00	119.97	120.00	13.27	0.00	0.11	47.00	15.00	0.00	13.00	14.82	86552.00	1.12	124.24	124.00
28	3	7	18788.00	31644.00	147.00	-50	Spot (Block28, Row7, Column3)	130.54	127.00	14.82	0.01	0.11	122.00	123.62	122.00	14.08	0.01	0.11	28.00	12.00	0.00	5.00	8.54	76759.00	0.49	132.11	132.00
28	4	7	19086.00	31628.00	217.40	0	Spot (Block28, Row7, Column4)	133.09	133.00	12.41	0.00	0.09	120.00	121.10	120.00	12.61	0.00	0.10	51.00	17.00	0.00	13.00	13.09	179810.00	0.95	126.24	125.00
28	5	7	19387.00	31638.00	188.55	0	Spot (Block28, Row7, Column5)	174.29	177.00	19.56	0.01	0.11	122.00	122.77	122.00	16.39	0.00	0.13	95.00	80.00	0.00	55.00	52.29	176377.00	3.14	144.85	141.00
28	6	7	19717.00	31658.00	178.90	0	Spot (Block28, Row7, Column6)	132.28	131.00	18.63	0.00	0.14	119.00	118.94	119.00	12.28	0.00	0.10	49.00	14.00	0.00	12.00	13.28	118783.00	1.09	124.91	123.50
28	7	7	19981.00	31646.00	172.95	0	Spot (Block28, Row7, Column7)	274.67	277.00	80.85	0.00	0.29	118.00	118.35	118.00	12.94	0.00	0.11	99.00	98.00	0.00	159.00	156.67	227705.00	12.08	167.12	174.00
28	8	7	20301.00	31647.00	213.30	0	Spot (Block28, Row7, Column8)	182.70	186.00	22.73	0.01	0.12	120.00	121.51	120.00	14.78	0.01	0.12	96.00	90.00	0.00	66.00	62.70	237148.00	4.14	139.50	137.00
28	1	8	18187.00	31954.00	145.60	0	Spot (Block28, Row8, Column1)	4411.42	2845.50	5882.11	0.19	1.33	123.00	126.46	123.00	33.41	0.01	0.26	100.00	99.00	0.00	2722.50	4288.42	2558622.00	128.25	986.30	386.50
28	2	8	18492.00	31936.00	166.40	0	Spot (Block28, Row8, Column2)	144.55	144.00	18.21	0.00	0.13	118.00	119.93	118.00	14.85	0.01	0.12	69.00	43.00	0.00	26.00	26.55	110724.00	1.66	127.09	124.00
28	3	8	18781.00	31945.00	188.25	0	Spot (Block28, Row8, Column3)	184.02	187.00	36.41	0.01	0.20	121.00	121.79	121.00	13.56	0.00	0.11	89.00	80.00	0.00	66.00	63.02	183470.00	4.59	136.99	134.00
28	4	8	19077.00	31913.00	159.00	0	Spot (Block28, Row8, Column4)	145.96	144.50	15.14	0.00	0.10	119.00	119.93	119.00	13.42	0.00	0.11	78.00	47.00	0.00	25.50	26.96	102467.00	1.94	135.90	132.50
28	5	8	19386.00	31933.00	205.95	0	Spot (Block28, Row8, Column5)	138.38	137.00	11.88	0.00	0.09	118.00	119.02	118.00	13.48	0.00	0.11	68.00	31.00	0.00	19.00	20.38	166889.00	1.44	127.63	127.00
28	6	8	19649.00	31910.00	283.65	0	Spot (Block28, Row8, Column6)	127.99	126.00	14.70	0.01	0.11	117.00	117.71	117.00	12.59	0.00	0.11	40.00	15.00	0.00	9.00	10.99	301411.00	0.82	117.75	118.00
28	7	8	19995.00	31953.00	168.05	0	Spot (Block28, Row8, Column7)	202.21	201.00	32.20	0.00	0.16	116.00	117.68	116.00	12.72	0.01	0.11	99.00	95.00	0.00	85.00	86.21	158328.00	6.65	148.87	142.50
28	8	8	20276.00	31946.00	157.00	0	Spot (Block28, Row8, Column8)	228.55	218.00	38.35	0.02	0.17	117.00	118.83	117.00	13.78	0.01	0.12	100.00	99.00	0.00	101.00	111.55	154960.00	7.96	161.28	169.00
29	1	1	4687.00	34346.00	146.70	0	Spot (Block29, Row1, Column1)	2877.19	2598.00	1332.38	0.04	0.46	149.00	151.63	149.00	25.16	0.01	0.17	100.00	100.00	0.00	2449.00	2728.19	1694663.00	108.32	783.83	680.00
29	2	1	4982.00	34348.00	170.15	0	Spot (Block29, Row1, Column2)	233.72	222.00	40.55	0.02	0.17	140.00	143.23	140.00	18.50	0.01	0.13	100.00	97.00	0.00	82.00	93.72	188146.00	4.89	171.22	173.00
29	3	1	5294.00	34347.00	174.10	0	Spot (Block29, Row1, Column3)	264.18	237.00	84.04	0.05	0.32	136.00	138.30	136.00	15.35	0.01	0.11	99.00	97.00	0.00	101.00	128.18	222443.00	8.20	172.82	178.00
29	4	1	5578.00	34356.00	205.70	0	Spot (Block29, Row1, Column4)	187.79	192.00	22.79	0.01	0.12	133.00	136.61	133.00	18.11	0.01	0.13	89.00	80.00	0.00	59.00	54.79	225725.00	2.83	149.74	145.00
29	5	1	5885.00	34346.00	140.35	0	Spot (Block29, Row1, Column5)	1099.10	985.00	706.15	0.05	0.64	136.00	140.13	136.00	20.18	0.01	0.14	100.00	100.00	0.00	849.00	963.10	585819.00	47.52	307.22	268.00
29	6	1	6189.00	34343.00	148.85	0	Spot (Block29, Row1, Column6)	572.97	520.00	234.33	0.04	0.41	138.00	142.28	138.00	20.58	0.01	0.14	100.00	100.00	0.00	382.00	434.97	347792.00	20.93	245.37	219.00
29	7	1	6492.00	34350.00	147.40	0	Spot (Block29, Row1, Column7)	1757.80	1512.00	1037.29	0.07	0.59	137.00	140.69	137.00	20.51	0.01	0.15	100.00	100.00	0.00	1375.00	1620.80	1035346.00	78.83	495.85	374.00
29	8	1	6789.00	34347.00	147.00	-50	Spot (Block29, Row1, Column8)	145.27	141.00	15.88	0.01	0.11	138.00	141.14	138.00	20.40	0.01	0.14	27.00	0.00	0.00	3.00	7.27	85707.00	0.20	158.24	161.00
29	1	2	4687.00	34648.00	147.00	-50	Spot (Block29, Row2, Column1)	161.40	163.00	15.30	0.00	0.09	147.00	149.33	147.00	19.99	0.01	0.13	39.00	1.00	0.00	16.00	14.40	95385.00	0.60	157.12	162.00
29	2	2	4978.00	34648.00	124.45	0	Spot (Block29, Row2, Column2)	437.26	417.00	106.67	0.02	0.24	141.00	143.20	141.00	17.12	0.01	0.12	100.00	100.00	0.00	276.00	296.26	178402.00	17.18	224.35	209.00
29	3	2	5286.00	34665.00	228.10	0	Spot (Block29, Row2, Column3)	157.50	157.00	19.17	0.00	0.12	137.00	139.95	137.00	17.35	0.01	0.12	52.00	23.00	0.00	20.00	20.50	235938.00	1.01	143.14	142.00
29	4	2	5582.00	34643.00	191.05	0	Spot (Block29, Row2, Column4)	247.11	245.00	48.17	0.00	0.19	136.00	138.42	136.00	18.12	0.01	0.13	100.00	98.00	0.00	109.00	111.11	255015.00	6.00	176.64	178.00
29	5	2	5848.00	34648.00	120.60	0	Spot (Block29, Row2, Column5)	166.30	169.00	15.07	0.01	0.09	136.00	138.87	136.00	17.59	0.01	0.13	80.00	45.00	0.00	33.00	30.30	64190.00	1.56	152.63	153.00
29	6	2	6183.00	34648.00	156.25	0	Spot (Block29, Row2, Column6)	339.40	327.00	96.52	0.02	0.28	135.00	137.12	135.00	17.40	0.01	0.13	100.00	99.00	0.00	192.00	204.40	227398.00	11.63	191.07	191.00
29	7	2	6493.00	34642.00	176.05	0	Spot (Block29, Row2, Column7)	210.81	206.00	29.62	0.01	0.14	136.00	140.10	136.00	20.12	0.01	0.14	98.00	92.00	0.00	70.00	74.81	182559.00	3.52	166.73	173.00
29	8	2	6788.00	34647.00	147.00	-50	Spot (Block29, Row2, Column8)	151.56	151.00	17.61	0.00	0.12	139.00	142.45	139.00	20.21	0.01	0.14	31.00	7.00	0.00	12.00	12.56	89423.00	0.45	152.69	153.50
29	1	3	4690.00	34949.00	141.55	0	Spot (Block29, Row3, Column1)	1104.05	1055.00	521.15	0.02	0.47	144.00	147.24	144.00	19.54	0.01	0.13	100.00	100.00	0.00	911.00	960.05	606125.00	48.95	329.11	277.00
29	2	3	5017.00	34944.00	234.45	0	Spot (Block29, Row3, Column2)	157.92	158.00	16.32	0.00	0.10	141.00	144.58	141.00	18.35	0.01	0.13	46.00	11.00	0.00	17.00	16.92	250456.00	0.73	147.63	147.00
29	3	3	5273.00	34945.00	188.60	0	Spot (Block29, Row3, Column3)	190.13	192.00	20.06	0.00	0.11	137.00	141.07	137.00	17.77	0.01	0.13	94.00	81.00	0.00	55.00	53.13	190509.00	2.76	156.93	155.00
29	4	3	5586.00	34950.00	151.55	0	Spot (Block29, Row3, Column4)	430.82	374.00	169.08	0.06	0.39	135.00	137.98	135.00	17.25	0.01	0.13	100.00	100.00	0.00	239.00	295.82	271414.00	16.97	199.32	194.00
29	5	3	5887.00	34952.00	176.15	0	Spot (Block29, Row3, Column5)	186.20	189.00	17.13	0.01	0.09	135.00	136.72	135.00	17.27	0.01	0.13	93.00	87.00	0.00	54.00	51.20	162363.00	2.86	152.56	150.00
29	6	3	6198.00	34929.00	216.20	0	Spot (Block29, Row3, Column6)	154.28	154.00	14.88	0.00	0.10	132.00	135.07	132.00	17.29	0.01	0.13	59.00	23.00	0.00	22.00	22.28	206275.00	1.11	144.96	145.00
29	7	3	6485.00	34949.00	144.15	0	Spot (Block29, Row3, Column7)	426.32	361.00	200.51	0.07	0.47	132.00	135.99	132.00	19.17	0.01	0.14	100.00	96.00	0.00	229.00	294.32	241723.00	15.14	197.88	193.00
29	8	3	6788.00	34947.00	147.00	-50	Spot (Block29, Row3, Column8)	154.47	155.00	12.84	0.00	0.08	135.00	137.05	135.00	18.92	0.01	0.14	53.00	6.00	0.00	20.00	19.47	91140.00	0.92	155.56	156.50
29	1	4	4687.00	35247.00	140.35	0	Spot (Block29, Row4, Column1)	482.99	455.00	169.22	0.03	0.35	144.00	147.71	144.00	18.68	0.01	0.13	100.00	100.00	0.00	311.00	338.99	260812.00	17.95	227.69	203.50
29	2	4	4987.00	35248.00	147.00	-50	Spot (Block29, Row4, Column2)	145.79	146.50	15.36	0.00	0.11	141.00	144.19	141.00	18.21	0.01	0.13	23.00	0.00	0.00	5.50	4.79	86307.00	0.09	143.03	143.50
29	3	4	5287.00	35249.00	139.80	0	Spot (Block29, Row4, Column3)	1505.03	1371.50	733.22	0.04	0.49	137.00	141.09	137.00	19.49	0.01	0.14	100.00	100.00	0.00	1234.50	1368.03	794656.00	69.97	464.99	380.00
29	4	4	5592.00	35246.00	241.10	0	Spot (Block29, Row4, Column4)	160.90	161.00	17.38	0.00	0.11	138.00	141.54	138.00	17.13	0.01	0.12	60.00	29.00	0.00	23.00	22.90	269987.00	1.13	145.36	144.00
29	5	4	5869.00	35252.00	218.85	0	Spot (Block29, Row4, Column5)	169.31	168.00	16.04	0.00	0.09	138.00	142.27	138.00	19.11	0.01	0.13	79.00	27.00	0.00	30.00	31.31	231618.00	1.41	150.36	151.00
29	6	4	6184.00	35246.00	192.35	0	Spot (Block29, Row4, Column6)	181.52	183.00	14.41	0.00	0.08	138.00	141.73	138.00	18.90	0.01	0.13	93.00	70.00	0.00	45.00	43.52	190055.00	2.11	160.22	163.00
29	7	4	6480.00	35254.00	147.80	0	Spot (Block29, Row4, Column7)	527.08	448.00	291.22	0.07	0.55	135.00	138.23	135.00	18.12	0.01	0.13	100.00	100.00	0.00	313.00	392.08	314140.00	21.46	215.83	200.00
29	8	4	6779.00	35256.00	191.50	0	Spot (Block29, Row4, Column8)	248.62	240.00	64.01	0.02	0.26	135.00	137.33	135.00	17.14	0.01	0.12	97.00	94.00	0.00	105.00	113.62	257317.00	6.49	163.48	166.00
29	1	5	4689.00	35549.00	148.65	0	Spot (Block29, Row5, Column1)	404.11	372.00	162.53	0.04	0.40	148.00	148.84	148.00	18.12	0.00	0.12	100.00	100.00	0.00	224.00	256.11	242869.00	14.09	203.28	196.00
29	2	5	5025.00	35559.00	190.15	0	Spot (Block29, Row5, Column2)	161.80	162.00	14.32	0.00	0.09	138.00	140.43	138.00	17.30	0.01	0.12	67.00	21.00	0.00	24.00	23.80	164878.00	1.24	152.74	152.00
29	3	5	5291.00	35551.00	168.05	0	Spot (Block29, Row5, Column3)	173.09	173.00	12.18	0.00	0.07	140.00	144.08	140.00	21.71	0.01	0.15	86.00	19.00	0.00	33.00	33.09	136397.00	1.34	155.59	158.00
29	4	5	5594.00	35557.00	155.80	0	Spot (Block29, Row5, Column4)	337.83	304.50	126.20	0.05	0.37	145.00	147.56	145.00	20.49	0.01	0.14	100.00	98.00	0.00	159.50	192.83	226345.00	9.29	196.16	189.00
29	5	5	5886.00	35547.00	137.55	0	Spot (Block29, Row5, Column5)	3653.64	3253.50	1895.93	0.05	0.52	148.00	152.46	148.00	26.58	0.01	0.17	100.00	100.00	0.00	3105.50	3505.64	1870662.00	131.73	880.91	660.00
29	6	5	6185.00	35547.00	160.45	0	Spot (Block29, Row5, Column6)	340.38	298.00	136.71	0.06	0.40	143.00	147.46	143.00	21.61	0.01	0.15	100.00	98.00	0.00	155.00	197.38	240987.00	8.93	191.95	192.00
29	7	5	6488.00	35547.00	147.00	-50	Spot (Block29, Row5, Column7)	153.56	154.00	15.17	0.00	0.10	142.00	145.42	142.00	20.32	0.01	0.14	34.00	0.00	0.00	12.00	11.56	90756.00	0.40	151.52	151.00
29	8	5	6792.00	35550.00	139.25	0	Spot (Block29, Row5, Column8)	1389.95	1169.50	890.62	0.08	0.64	146.00	148.85	146.00	22.84	0.01	0.15	100.00	100.00	0.00	1023.50	1243.95	725556.00	54.34	386.15	361.50
29	1	6	4687.00	35848.00	147.00	-50	Spot (Block29, Row6, Column1)	168.63	170.00	13.37	0.00	0.08	143.00	145.09	143.00	20.04	0.01	0.14	67.00	12.00	0.00	27.00	25.63	99659.00	1.17	173.66	175.00
29	2	6	4981.00	35805.00	164.55	0	Spot (Block29, Row6, Column2)	161.21	164.00	18.44	0.01	0.11	139.00	142.73	139.00	19.05	0.01	0.13	61.00	21.00	0.00	25.00	22.21	121231.00	0.97	146.38	146.00
29	3	6	5279.00	35845.00	139.20	0	Spot (Block29, Row6, Column3)	1162.75	1047.00	577.52	0.05	0.50	138.00	142.60	138.00	21.84	0.01	0.15	100.00	100.00	0.00	909.00	1024.75	609280.00	46.70	385.13	286.00
29	4	6	5591.00	35837.00	184.05	0	Spot (Block29, Row6, Column4)	227.62	210.00	48.39	0.03	0.21	140.00	144.53	140.00	25.12	0.01	0.17	96.00	78.00	0.00	70.00	87.62	215788.00	3.31	168.25	171.50
29	5	6	5887.00	35848.00	138.35	0	Spot (Block29, Row6, Column5)	4838.02	4423.50	2420.80	0.04	0.50	141.00	147.77	141.00	31.33	0.02	0.21	100.00	100.00	0.00	4282.50	4697.02	2525448.00	149.70	1058.42	844.50
29	6	6	6188.00	35844.00	185.85	0	Spot (Block29, Row6, Column6)	220.89	214.00	35.99	0.01	0.16	141.00	146.27	141.00	26.31	0.02	0.18	96.00	79.00	0.00	73.00	79.89	214481.00	2.84	163.15	165.00
29	7	6	6493.00	35848.00	145.85	0	Spot (Block29, Row6, Column7)	755.70	687.00	402.65	0.04	0.53	141.00	145.50	141.00	22.76	0.01	0.16	100.00	100.00	0.00	546.00	614.70	439062.00	26.81	252.39	233.00
29	8	6	6795.00	35847.00	146.45	0	Spot (Block29, Row6, Column8)	829.90	718.50	501.57	0.06	0.60	150.00	152.72	150.00	24.20	0.01	0.16	100.00	96.00	0.00	568.50	679.90	484659.00	27.98	266.66	258.50
29	1	7	4697.00	36150.00	222.10	0	Spot (Block29, Row7, Column1)	152.25	153.00	17.72	0.00	0.12	135.00	139.34	135.00	21.76	0.01	0.16	45.00	7.00	0.00	18.00	17.25	215589.00	0.59	142.05	140.00
29	2	7	4983.00	36154.00	192.30	0	Spot (Block29, Row7, Column2)	165.72	166.00	15.54	0.00	0.09	135.00	137.49	135.00	17.04	0.01	0.12	77.00	42.00	0.00	31.00	30.72	172846.00	1.66	146.97	146.00
29	3	7	5330.00	36136.00	135.90	0	Spot (Block29, Row7, Column3)	160.39	162.00	16.34	0.00	0.10	137.00	139.39	137.00	18.42	0.01	0.13	65.00	25.00	0.00	25.00	23.39	79716.00	1.14	149.31	147.00
29	4	7	5576.00	36132.00	198.95	0	Spot (Block29, Row7, Column4)	157.78	159.00	13.96	0.00	0.09	135.00	136.23	135.00	15.85	0.00	0.12	71.00	28.00	0.00	24.00	22.78	177500.00	1.36	140.35	138.00
29	5	7	5888.00	36152.00	187.50	0	Spot (Block29, Row7, Column5)	229.11	220.00	38.88	0.02	0.17	132.00	135.87	132.00	22.47	0.01	0.17	98.00	94.00	0.00	88.00	97.11	227044.00	4.15	169.48	173.00
29	6	7	6169.00	36129.00	234.35	0	Spot (Block29, Row7, Column6)	155.52	159.00	21.26	0.01	0.14	132.00	135.75	132.00	18.70	0.01	0.14	60.00	32.00	0.00	27.00	23.52	246492.00	1.06	139.57	137.00
29	7	7	6477.00	36154.00	143.25	0	Spot (Block29, Row7, Column7)	633.74	583.50	293.61	0.04	0.46	135.00	138.49	135.00	19.86	0.01	0.14	100.00	100.00	0.00	448.50	498.74	354892.00	24.93	256.66	216.50
29	8	7	6798.00	36150.00	185.90	0	Spot (Block29, Row7, Column8)	228.22	220.00	31.24	0.02	0.14	141.00	143.90	141.00	19.21	0.01	0.13	99.00	98.00	0.00	79.00	87.22	222061.00	4.39	175.32	179.00
29	1	8	4686.00	36447.00	134.90	0	Spot (Block29, Row8, Column1)	8830.16	4881.50	10842.36	0.26	1.23	135.00	143.30	135.00	45.84	0.03	0.32	100.00	100.00	0.41	4746.50	8695.16	4291457.00	189.52	2023.10	998.00
29	2	8	4992.00	36456.00	192.40	0	Spot (Block29, Row8, Column2)	189.96	192.00	19.05	0.00	0.10	135.00	138.74	135.00	19.71	0.01	0.14	94.00	83.00	0.00	57.00	54.96	197936.00	2.60	155.36	156.00
29	3	8	5276.00	36447.00	145.35	0	Spot (Block29, Row8, Column3)	446.69	386.00	180.62	0.06	0.40	138.00	140.17	138.00	17.39	0.01	0.12	100.00	100.00	0.00	248.00	308.69	256847.00	17.63	217.05	208.00
29	4	8	5598.00	36447.00	176.40	0	Spot (Block29, Row8, Column4)	172.08	175.00	13.98	0.01	0.08	135.00	138.15	135.00	17.76	0.01	0.13	89.00	64.00	0.00	40.00	37.08	149362.00	1.91	150.12	150.00
29	5	8	5895.00	36459.00	209.90	0	Spot (Block29, Row8, Column5)	159.76	158.00	17.75	0.00	0.11	133.00	135.96	133.00	15.14	0.01	0.11	71.00	41.00	0.00	25.00	26.76	199854.00	1.57	143.80	143.00
29	6	8	6205.00	36453.00	199.80	0	Spot (Block29, Row8, Column6)	153.06	154.00	16.34	0.00	0.11	132.00	133.72	132.00	14.97	0.01	0.11	62.00	35.00	0.00	22.00	21.06	173109.00	1.29	143.84	141.00
29	7	8	6489.00	36450.00	141.05	0	Spot (Block29, Row8, Column7)	599.60	568.00	256.53	0.02	0.43	134.00	137.89	134.00	18.80	0.01	0.14	100.00	100.00	0.00	434.00	465.60	324985.00	24.56	245.16	212.00
29	8	8	6772.00	36461.00	149.15	0	Spot (Block29, Row8, Column8)	280.48	285.00	54.31	0.01	0.19	140.00	142.81	140.00	17.28	0.01	0.12	100.00	100.00	0.00	145.00	140.48	171094.00	7.97	190.35	190.00
30	1	1	9190.00	34345.00	148.80	0	Spot (Block30, Row1, Column1)	2158.72	1944.00	1045.05	0.05	0.48	107.00	107.86	107.00	17.21	0.00	0.16	100.00	100.00	0.00	1837.00	2051.72	1293072.00	119.13	591.84	462.50
30	2	1	9490.00	34346.00	147.00	-50	Spot (Block30, Row1, Column2)	120.32	119.00	10.91	0.00	0.09	106.00	106.82	106.00	15.85	0.00	0.15	41.00	6.00	0.00	13.00	14.32	70868.00	0.85	118.24	116.00
30	3	1	9790.00	34346.00	147.00	-50	Spot (Block30, Row1, Column3)	109.54	109.00	10.28	0.00	0.09	103.00	102.32	103.00	12.89	0.00	0.13	30.00	2.00	0.00	6.00	6.54	64412.00	0.56	106.20	106.00
30	4	1	10104.00	34350.00	189.30	0	Spot (Block30, Row1, Column4)	117.47	117.00	9.97	0.00	0.08	101.00	100.92	101.00	12.88	0.00	0.13	62.00	19.00	0.00	16.00	16.47	118408.00	1.28	109.88	110.00
30	5	1	10381.00	34376.00	186.75	0	Spot (Block30, Row1, Column5)	120.46	121.00	11.13	0.00	0.09	104.00	103.43	104.00	12.61	0.00	0.12	64.00	21.00	0.00	17.00	16.46	118409.00	1.35	111.35	111.00
30	6	1	10712.00	34340.00	131.55	0	Spot (Block30, Row1, Column6)	129.11	128.00	14.94	0.00	0.12	102.00	102.45	102.00	12.78	0.00	0.12	81.00	51.00	0.00	26.00	27.11	59906.00	2.09	114.71	114.00
30	7	1	10962.00	34395.00	139.95	0	Spot (Block30, Row1, Column7)	123.16	123.00	9.66	0.00	0.08	102.00	102.00	102.00	13.22	0.00	0.13	80.00	28.00	0.00	21.00	21.16	65277.00	1.60	109.52	109.00
30	8	1	11320.00	34340.00	251.80	0	Spot (Block30, Row1, Column8)	116.28	116.00	11.56	0.00	0.10	102.00	102.50	102.00	12.32	0.00	0.12	55.00	17.00	0.00	14.00	14.28	213366.00	1.12	107.38	108.00
30	1	2	9190.00	34646.00	147.00	-50	Spot (Block30, Row2, Column1)	108.52	108.00	10.34	0.00	0.10	107.00	107.68	107.00	15.97	0.00	0.15	9.00	1.00	0.00	1.00	1.52	63811.00	0.05	109.12	110.00
30	2	2	9490.00	34646.00	147.00	-50	Spot (Block30, Row2, Column2)	106.43	107.00	9.53	0.00	0.09	104.00	103.67	104.00	11.93	0.00	0.12	19.00	1.00	0.00	3.00	2.43	62796.00	0.23	102.43	103.50
30	3	2	9785.00	34591.00	156.80	0	Spot (Block30, Row2, Column3)	119.54	119.00	10.18	0.00	0.09	102.00	101.67	102.00	12.99	0.00	0.13	67.00	21.00	0.00	17.00	17.54	80689.00	1.38	111.53	111.00
30	4	2	10089.00	34622.00	195.20	0	Spot (Block30, Row2, Column4)	110.56	111.00	12.17	0.00	0.11	101.00	101.11	101.00	12.64	0.00	0.12	41.00	10.00	0.00	10.00	9.56	118745.00	0.75	104.50	104.00
30	5	2	10383.00	34664.00	237.30	0	Spot (Block30, Row2, Column5)	121.87	122.00	13.93	0.00	0.11	100.00	101.14	100.00	12.03	0.00	0.12	80.00	38.00	0.00	22.00	21.87	197666.00	1.72	110.81	113.00
30	6	2	10757.00	34682.00	161.20	0	Spot (Block30, Row2, Column6)	119.38	118.50	10.04	0.00	0.08	101.00	102.10	101.00	13.86	0.00	0.14	65.00	19.00	0.00	17.50	18.38	86195.00	1.25	114.21	114.00
30	7	2	11019.00	34612.00	210.10	0	Spot (Block30, Row2, Column7)	113.13	113.00	13.09	0.00	0.12	104.00	103.88	104.00	14.65	0.00	0.14	28.00	8.00	0.00	9.00	9.13	141860.00	0.63	102.94	103.00
30	8	2	11291.00	34645.00	147.00	-50	Spot (Block30, Row2, Column8)	107.46	107.00	9.69	0.00	0.09	104.00	104.23	104.00	15.24	0.00	0.15	9.00	0.00	0.00	3.00	3.46	63291.00	0.21	112.80	114.00
30	1	3	9154.00	34905.00	184.35	0	Spot (Block30, Row3, Column1)	116.32	116.00	11.85	0.00	0.10	101.00	101.35	101.00	12.99	0.00	0.13	59.00	17.00	0.00	15.00	15.32	111439.00	1.15	109.32	109.00
30	2	3	9535.00	34970.00	159.10	0	Spot (Block30, Row3, Column2)	112.91	113.00	10.55	0.00	0.09	101.00	101.51	101.00	11.70	0.00	0.12	51.00	15.00	0.00	12.00	11.91	78021.00	0.97	105.11	102.00
30	3	3	9794.00	34954.00	164.40	0	Spot (Block30, Row3, Column3)	148.24	126.00	138.60	0.07	0.93	101.00	101.05	101.00	13.09	0.00	0.13	71.00	47.00	0.00	25.00	47.24	111030.00	3.61	113.84	109.00
30	4	3	10088.00	34955.00	184.95	0	Spot (Block30, Row3, Column4)	118.92	118.00	17.56	0.00	0.15	101.00	100.82	101.00	12.55	0.00	0.12	66.00	21.00	0.00	17.00	17.92	114522.00	1.44	109.50	110.00
30	5	3	10406.00	34948.00	207.40	0	Spot (Block30, Row3, Column5)	115.29	114.00	14.61	0.00	0.13	98.00	98.96	98.00	11.14	0.00	0.11	62.00	32.00	0.00	16.00	17.29	141233.00	1.47	104.86	105.00
30	6	3	10699.00	34928.00	217.05	0	Spot (Block30, Row3, Column6)	111.15	111.00	11.97	0.00	0.11	101.00	100.83	101.00	12.19	0.00	0.12	38.00	9.00	0.00	10.00	10.15	149268.00	0.85	103.80	104.00
30	7	3	10991.00	34945.00	147.00	-50	Spot (Block30, Row3, Column7)	106.67	107.00	13.42	0.00	0.13	103.00	103.76	103.00	14.93	0.00	0.14	17.00	3.00	0.00	4.00	3.67	62613.00	0.19	103.21	105.00
30	8	3	11334.00	34970.00	227.10	0	Spot (Block30, Row3, Column8)	114.28	116.00	12.20	0.01	0.11	104.00	104.44	104.00	14.15	0.00	0.14	39.00	5.00	0.00	12.00	10.28	169245.00	0.70	107.13	110.00
30	1	4	9186.00	35190.00	207.70	0	Spot (Block30, Row4, Column1)	110.33	110.00	10.55	0.00	0.10	100.00	99.37	100.00	11.75	0.00	0.12	42.00	10.00	0.00	10.00	10.33	135263.00	0.93	105.33	106.00
30	2	4	9487.00	35257.00	209.90	0	Spot (Block30, Row4, Column2)	111.22	111.00	12.97	0.00	0.12	98.00	97.34	98.00	11.21	0.00	0.12	54.00	23.00	0.00	13.00	13.22	140583.00	1.24	103.48	106.00
30	3	4	9789.00	35251.00	142.95	0	Spot (Block30, Row4, Column3)	125.46	124.00	17.46	0.01	0.14	98.00	98.30	98.00	12.26	0.00	0.12	81.00	55.00	0.00	26.00	27.46	69879.00	2.21	110.67	111.00
30	4	4	10090.00	35246.00	147.00	-50	Spot (Block30, Row4, Column4)	112.80	113.00	12.03	0.00	0.11	99.00	99.37	99.00	11.56	0.00	0.12	57.00	17.00	0.00	14.00	13.80	66438.00	1.16	103.89	103.00
30	5	4	10407.00	35246.00	211.90	0	Spot (Block30, Row4, Column5)	107.96	108.00	11.24	0.00	0.10	98.00	98.10	98.00	11.67	0.00	0.12	44.00	9.00	0.00	10.00	9.96	137755.00	0.84	101.07	99.00
30	6	4	10697.00	35268.00	188.15	0	Spot (Block30, Row4, Column6)	138.24	133.00	22.52	0.02	0.16	100.00	100.63	100.00	13.30	0.00	0.13	86.00	62.00	0.00	33.00	38.24	138791.00	2.83	114.54	113.00
30	7	4	10991.00	35245.00	147.00	-50	Spot (Block30, Row4, Column7)	112.28	112.00	12.34	0.00	0.11	102.00	101.93	102.00	13.57	0.00	0.13	39.00	3.00	0.00	10.00	10.28	66020.00	0.76	110.47	110.00
30	8	4	11267.00	35269.00	178.40	0	Spot (Block30, Row4, Column8)	121.68	119.00	15.43	0.01	0.13	102.00	102.07	102.00	11.95	0.00	0.12	67.00	35.00	0.00	17.00	19.68	108786.00	1.64	112.21	108.00
30	1	5	9188.00	35526.00	146.40	0	Spot (Block30, Row5, Column1)	125.75	125.00	12.02	0.00	0.10	100.00	99.97	100.00	12.44	0.00	0.12	86.00	52.00	0.00	25.00	25.75	73562.00	2.07	112.34	113.00
30	2	5	9496.00	35590.00	250.50	0	Spot (Block30, Row5, Column2)	107.60	108.00	9.22	0.00	0.09	98.00	97.65	98.00	12.18	0.00	0.12	36.00	4.00	0.00	10.00	9.60	195719.00	0.82	101.95	103.00
30	3	5	9801.00	35528.00	215.70	0	Spot (Block30, Row5, Column3)	111.83	112.00	11.15	0.00	0.10	97.00	96.71	97.00	12.80	0.00	0.13	58.00	17.00	0.00	15.00	14.83	148628.00	1.18	103.53	103.00
30	4	5	10070.00	35491.00	248.15	0	Spot (Block30, Row5, Column4)	110.64	111.00	11.83	0.00	0.11	100.00	99.53	100.00	10.99	0.00	0.11	52.00	16.00	0.00	11.00	10.64	196820.00	1.01	103.17	104.00
30	5	5	10383.00	35536.00	218.00	0	Spot (Block30, Row5, Column5)	122.59	120.00	19.04	0.01	0.16	98.00	98.39	98.00	11.75	0.00	0.12	77.00	44.00	0.00	22.00	24.59	166725.00	2.06	105.06	105.00
30	6	5	10733.00	35514.00	144.05	0	Spot (Block30, Row5, Column6)	115.18	115.00	9.95	0.00	0.09	99.00	99.00	99.00	13.36	0.00	0.13	63.00	14.00	0.00	16.00	16.18	65308.00	1.21	107.95	109.00
30	7	5	11004.00	35581.00	206.35	0	Spot (Block30, Row5, Column7)	112.67	112.00	15.04	0.00	0.13	103.00	102.76	103.00	14.37	0.00	0.14	33.00	8.00	0.00	9.00	9.67	136335.00	0.69	106.69	106.00
30	8	5	11271.00	35543.00	123.45	0	Spot (Block30, Row5, Column8)	133.33	132.00	17.67	0.00	0.13	104.00	104.02	104.00	12.78	0.00	0.12	81.00	54.00	0.00	28.00	29.33	53733.00	2.29	120.20	121.00
30	1	6	9151.00	35860.00	132.00	0	Spot (Block30, Row6, Column1)	123.32	123.00	10.19	0.00	0.08	101.00	101.26	101.00	12.84	0.00	0.13	80.00	41.00	0.00	22.00	22.32	57713.00	1.72	113.38	113.00
30	2	6	9490.00	35846.00	147.00	-50	Spot (Block30, Row6, Column2)	111.17	111.00	10.27	0.00	0.09	101.00	101.16	101.00	13.48	0.00	0.13	35.00	5.00	0.00	10.00	10.17	65477.00	0.74	106.80	106.00
30	3	6	9762.00	35837.00	172.70	0	Spot (Block30, Row6, Column3)	110.50	110.00	8.91	0.00	0.08	99.00	99.46	99.00	13.20	0.00	0.13	40.00	4.00	0.00	11.00	11.50	91054.00	0.84	106.67	106.50
30	4	6	10083.00	35847.00	140.15	0	Spot (Block30, Row6, Column4)	119.32	120.00	9.06	0.00	0.08	99.00	98.51	99.00	12.11	0.00	0.12	75.00	33.00	0.00	21.00	20.32	63719.00	1.72	109.00	109.00
30	5	6	10387.00	35849.00	169.15	0	Spot (Block30, Row6, Column5)	139.25	137.00	18.95	0.01	0.14	100.00	100.24	100.00	13.03	0.00	0.13	91.00	73.00	0.00	37.00	39.25	110008.00	2.99	119.15	118.50
30	6	6	10629.00	35865.00	251.80	0	Spot (Block30, Row6, Column6)	112.84	112.00	12.37	0.00	0.11	100.00	100.23	100.00	13.72	0.00	0.14	46.00	10.00	0.00	12.00	12.84	207735.00	0.92	101.85	102.00
30	7	6	10987.00	35846.00	177.75	0	Spot (Block30, Row6, Column7)	126.44	125.00	13.11	0.00	0.10	103.00	103.59	103.00	13.95	0.00	0.13	76.00	32.00	0.00	22.00	23.44	112022.00	1.64	112.90	111.50
30	8	6	11291.00	35845.00	147.00	-50	Spot (Block30, Row6, Column8)	118.25	118.00	13.92	0.00	0.12	103.00	103.52	103.00	13.56	0.00	0.13	54.00	18.00	0.00	15.00	15.25	69652.00	1.09	109.41	109.50
30	1	7	9189.00	36146.00	147.00	-50	Spot (Block30, Row7, Column1)	111.39	111.00	9.21	0.00	0.08	104.00	105.25	104.00	13.74	0.01	0.13	27.00	0.00	0.00	7.00	7.39	65499.00	0.45	109.42	110.00
30	2	7	9490.00	36146.00	147.00	-50	Spot (Block30, Row7, Column2)	109.96	109.00	11.68	0.00	0.11	102.00	101.81	102.00	12.31	0.00	0.12	33.00	7.00	0.00	7.00	7.96	64656.00	0.66	108.58	109.00
30	3	7	9742.00	36128.00	210.15	0	Spot (Block30, Row7, Column3)	112.72	112.00	13.23	0.00	0.12	100.00	100.47	100.00	12.58	0.00	0.13	49.00	13.00	0.00	12.00	12.72	142592.00	0.97	107.20	108.00
30	4	7	10090.00	36146.00	147.00	-50	Spot (Block30, Row7, Column4)	108.47	109.00	10.14	0.00	0.09	101.00	101.16	101.00	12.64	0.00	0.12	31.00	3.00	0.00	8.00	7.47	63997.00	0.58	108.95	109.00
30	5	7	10390.00	36145.00	147.00	-50	Spot (Block30, Row7, Column5)	107.96	106.00	17.81	0.01	0.16	103.00	102.89	103.00	13.18	0.00	0.13	24.00	7.00	0.00	3.00	4.96	63805.00	0.38	104.71	103.00
30	6	7	10643.00	36141.00	176.15	0	Spot (Block30, Row7, Column6)	114.33	115.00	12.55	0.00	0.11	104.00	103.86	104.00	12.91	0.00	0.12	44.00	11.00	0.00	11.00	10.33	99123.00	0.81	105.19	106.00
30	7	7	11012.00	36113.00	135.45	0	Spot (Block30, Row7, Column7)	123.63	124.00	17.38	0.00	0.14	105.00	105.58	105.00	12.37	0.00	0.12	74.00	26.00	0.00	19.00	18.63	60824.00	1.46	115.60	115.50
30	8	7	11301.00	36145.00	191.00	0	Spot (Block30, Row7, Column8)	148.84	144.00	23.15	0.01	0.16	105.00	105.65	105.00	12.94	0.00	0.12	94.00	70.00	0.00	39.00	43.84	152859.00	3.34	117.62	116.00
30	1	8	9178.00	36450.00	138.25	0	Spot (Block30, Row8, Column1)	2408.51	2131.00	1303.00	0.05	0.54	105.00	106.85	105.00	18.27	0.01	0.17	100.00	100.00	0.00	2026.00	2303.51	1245198.00	125.98	622.01	496.00
30	2	8	9488.00	36438.00	238.40	0	Spot (Block30, Row8, Column2)	109.93	110.00	10.39	0.00	0.09	100.00	101.57	100.00	15.20	0.01	0.15	31.00	1.00	0.00	10.00	9.93	180278.00	0.55	101.27	102.00
30	3	8	9728.00	36453.00	185.10	0	Spot (Block30, Row8, Column3)	112.21	112.00	13.31	0.00	0.12	99.00	99.89	99.00	11.94	0.00	0.12	54.00	19.00	0.00	13.00	13.21	108054.00	1.03	104.66	103.00
30	4	8	10108.00	36439.00	179.95	0	Spot (Block30, Row8, Column4)	121.42	120.00	16.60	0.01	0.14	102.00	101.87	102.00	12.53	0.00	0.12	66.00	26.00	0.00	18.00	19.42	110373.00	1.56	111.44	112.00
30	5	8	10390.00	36445.00	147.00	-50	Spot (Block30, Row8, Column5)	114.07	115.00	11.46	0.00	0.10	103.00	102.89	103.00	13.46	0.00	0.13	43.00	6.00	0.00	12.00	11.07	67417.00	0.83	113.29	115.00
30	6	8	10697.00	36445.00	233.35	0	Spot (Block30, Row8, Column6)	112.55	112.00	12.75	0.00	0.11	104.00	104.93	104.00	14.04	0.00	0.13	32.00	5.00	0.00	8.00	8.55	176486.00	0.54	102.60	103.00
30	7	8	11024.00	36434.00	164.20	0	Spot (Block30, Row8, Column7)	137.90	136.00	15.88	0.01	0.12	106.00	106.43	106.00	13.09	0.00	0.12	86.00	58.00	0.00	30.00	31.90	103284.00	2.40	125.58	123.00
30	8	8	11278.00	36450.00	150.35	0	Spot (Block30, Row8, Column8)	259.50	274.00	68.88	0.02	0.27	109.00	108.98	109.00	13.20	0.00	0.12	100.00	99.00	0.00	165.00	150.50	160631.00	11.40	149.65	141.00
31	1	1	13692.00	34344.00	150.75	0	Spot (Block31, Row1, Column1)	2320.38	2199.50	1095.67	0.02	0.47	277.00	270.42	277.00	36.55	0.01	0.14	100.00	100.00	0.00	1922.50	2043.38	1447917.00	56.08	774.79	577.00
31	2	1	13984.00	34348.00	183.10	0	Spot (Block31, Row1, Column2)	323.60	311.00	36.98	0.02	0.11	273.00	267.33	273.00	32.20	0.01	0.12	61.00	28.00	0.00	38.00	50.60	304505.00	1.75	293.40	294.00
31	3	1	14288.00	34347.00	147.00	-50	Spot (Block31, Row1, Column3)	293.68	291.00	28.91	0.00	0.10	270.00	264.58	270.00	34.75	0.01	0.13	26.00	7.00	0.00	21.00	23.68	173856.00	0.84	282.14	289.50
31	4	1	14566.00	34373.00	158.70	0	Spot (Block31, Row1, Column4)	400.62	325.00	478.79	0.09	1.20	269.00	262.63	269.00	33.73	0.01	0.13	78.00	44.00	0.00	56.00	131.62	278830.00	4.09	308.54	301.00
31	5	1	14899.00	34353.00	187.00	0	Spot (Block31, Row1, Column5)	309.68	303.00	34.51	0.01	0.11	275.00	267.82	275.00	29.64	0.01	0.11	45.00	19.00	0.00	28.00	34.68	304726.00	1.41	289.68	289.00
31	6	1	15208.00	34343.00	186.35	0	Spot (Block31, Row1, Column6)	311.82	303.00	36.10	0.01	0.12	277.00	270.81	277.00	27.56	0.01	0.10	45.00	18.00	0.00	26.00	34.82	303714.00	1.49	292.14	292.00
31	7	1	15499.00	34342.00	185.60	0	Spot (Block31, Row1, Column7)	321.53	310.00	35.86	0.02	0.11	278.00	270.12	278.00	30.69	0.01	0.11	52.00	24.00	0.00	32.00	43.53	311883.00	1.68	292.28	294.00
31	8	1	15795.00	34334.00	193.85	0	Spot (Block31, Row1, Column8)	328.17	316.00	35.14	0.02	0.11	286.00	279.26	286.00	30.28	0.01	0.11	48.00	26.00	0.00	30.00	42.17	349503.00	1.62	303.77	303.00
31	1	2	13687.00	34647.00	147.00	-50	Spot (Block31, Row2, Column1)	291.69	292.00	31.26	0.00	0.11	282.00	275.31	282.00	30.47	0.01	0.11	15.00	9.00	0.00	10.00	9.69	173558.00	0.54	295.56	297.00
31	2	2	13951.00	34662.00	160.10	0	Spot (Block31, Row2, Column2)	293.98	296.00	22.47	0.00	0.08	268.00	263.75	268.00	30.45	0.01	0.12	44.00	3.00	0.00	28.00	25.98	208728.00	0.99	270.83	273.00
31	3	2	14290.00	34649.00	213.05	0	Spot (Block31, Row2, Column3)	307.17	301.00	38.96	0.01	0.13	270.00	264.87	270.00	33.46	0.01	0.13	42.00	10.00	0.00	31.00	37.17	398707.00	1.26	279.84	284.00
31	4	2	14583.00	34645.00	221.85	0	Spot (Block31, Row2, Column4)	307.85	303.00	32.10	0.01	0.10	269.00	263.57	269.00	32.93	0.01	0.12	52.00	15.00	0.00	34.00	38.85	433756.00	1.34	282.10	284.50
31	5	2	14887.00	34647.00	185.40	0	Spot (Block31, Row2, Column5)	326.66	318.00	34.43	0.01	0.11	271.00	264.86	271.00	28.80	0.01	0.11	76.00	39.00	0.00	47.00	55.66	313591.00	2.15	297.33	299.00
31	6	2	15186.00	34638.00	193.60	0	Spot (Block31, Row2, Column6)	301.75	301.00	21.18	0.00	0.07	275.00	267.27	275.00	27.82	0.01	0.10	43.00	6.00	0.00	26.00	26.75	319248.00	1.24	291.86	295.00
31	7	2	15465.00	34607.00	150.75	0	Spot (Block31, Row2, Column7)	326.80	315.00	40.75	0.02	0.12	278.00	269.90	278.00	29.39	0.01	0.11	61.00	34.00	0.00	37.00	48.80	203925.00	1.94	288.94	290.50
31	8	2	15772.00	34630.00	219.85	0	Spot (Block31, Row2, Column8)	298.47	299.00	22.33	0.00	0.07	282.00	276.16	282.00	28.22	0.01	0.10	16.00	2.00	0.00	17.00	16.47	413088.00	0.79	278.79	284.00
31	1	3	13697.00	34944.00	197.00	0	Spot (Block31, Row3, Column1)	317.78	312.00	29.34	0.01	0.09	275.00	269.05	275.00	31.53	0.01	0.12	61.00	20.00	0.00	37.00	42.78	347653.00	1.55	279.00	283.00
31	2	3	13986.00	34964.00	211.60	0	Spot (Block31, Row3, Column2)	296.44	297.50	29.18	0.00	0.10	266.00	262.08	266.00	30.31	0.01	0.12	52.00	7.00	0.00	31.50	30.44	378256.00	1.13	270.84	274.00
31	3	3	14275.00	34947.00	196.75	0	Spot (Block31, Row3, Column3)	310.37	306.00	36.07	0.01	0.12	276.00	269.93	276.00	30.43	0.01	0.11	48.00	15.00	0.00	30.00	34.37	339549.00	1.33	289.01	293.00
31	4	3	14567.00	34941.00	156.70	0	Spot (Block31, Row3, Column4)	326.03	318.00	32.89	0.01	0.10	278.00	271.62	278.00	31.97	0.01	0.12	65.00	26.00	0.00	40.00	48.03	220396.00	1.70	292.77	294.00
31	5	3	14896.00	34943.00	200.10	0	Spot (Block31, Row3, Column5)	328.63	316.00	39.15	0.02	0.12	277.00	271.18	277.00	28.64	0.01	0.11	67.00	32.00	0.00	39.00	51.63	373653.00	2.01	298.82	296.00
31	6	3	15195.00	34964.00	180.85	0	Spot (Block31, Row3, Column6)	304.61	299.00	24.52	0.01	0.08	275.00	268.84	275.00	28.58	0.01	0.11	39.00	13.00	0.00	24.00	29.61	278715.00	1.25	286.75	289.00
31	7	3	15480.00	34946.00	181.15	0	Spot (Block31, Row3, Column7)	311.16	305.00	27.16	0.01	0.09	280.00	272.58	280.00	28.64	0.01	0.11	39.00	13.00	0.00	25.00	31.16	285958.00	1.35	302.28	297.00
31	8	3	15789.00	34946.00	147.00	-50	Spot (Block31, Row3, Column8)	317.92	292.00	197.41	0.04	0.62	281.00	274.64	281.00	27.60	0.01	0.10	18.00	6.00	0.00	11.00	36.92	186939.00	1.57	289.73	292.00
31	1	4	13687.00	35248.00	147.00	-50	Spot (Block31, Row4, Column1)	310.68	302.00	40.31	0.01	0.13	269.00	264.39	269.00	30.67	0.01	0.12	53.00	23.00	0.00	33.00	41.68	185165.00	1.51	295.66	295.00
31	2	4	13992.00	35242.00	205.05	0	Spot (Block31, Row4, Column2)	306.76	302.00	30.76	0.01	0.10	264.00	262.03	264.00	30.89	0.00	0.12	65.00	16.00	0.00	38.00	42.76	365045.00	1.45	271.76	273.00
31	3	4	14284.00	35255.00	163.80	0	Spot (Block31, Row4, Column3)	387.74	389.00	73.31	0.00	0.19	272.00	265.49	272.00	30.44	0.01	0.11	91.00	69.00	0.00	117.00	115.74	290031.00	4.02	303.41	299.00
31	4	4	14580.00	35233.00	243.30	0	Spot (Block31, Row4, Column4)	304.33	301.00	26.98	0.00	0.09	278.00	270.57	278.00	31.32	0.01	0.12	29.00	8.00	0.00	23.00	26.33	521630.00	1.08	282.47	287.00
31	5	4	14862.00	35251.00	183.90	0	Spot (Block31, Row4, Column5)	316.16	305.00	38.37	0.02	0.12	277.00	270.41	277.00	31.87	0.01	0.12	44.00	19.00	0.00	28.00	39.16	299719.00	1.44	303.99	300.00
31	6	4	15212.00	35230.00	237.75	0	Spot (Block31, Row4, Column6)	305.63	300.00	31.32	0.01	0.10	274.00	268.01	274.00	28.08	0.01	0.10	42.00	13.00	0.00	26.00	31.63	497570.00	1.34	283.06	286.00
31	7	4	15486.00	35264.00	211.55	0	Spot (Block31, Row4, Column7)	310.81	305.00	27.17	0.01	0.09	279.00	272.64	279.00	27.27	0.01	0.10	44.00	14.00	0.00	26.00	31.81	395975.00	1.40	291.01	293.00
31	8	4	15814.00	35263.00	210.45	0	Spot (Block31, Row4, Column8)	299.91	300.00	20.39	0.00	0.07	280.00	274.35	280.00	27.85	0.01	0.10	28.00	5.00	0.00	20.00	19.91	378492.00	0.92	287.88	286.00
31	1	5	13682.00	35532.00	191.40	0	Spot (Block31, Row5, Column1)	327.90	312.00	50.61	0.02	0.15	278.00	271.52	278.00	33.89	0.01	0.12	51.00	28.00	0.00	34.00	49.90	339051.00	1.66	287.50	288.00
31	2	5	13985.00	35524.00	217.65	0	Spot (Block31, Row5, Column2)	295.78	295.00	28.69	0.00	0.10	270.00	264.99	270.00	30.85	0.01	0.12	36.00	8.00	0.00	25.00	25.78	401082.00	1.00	277.13	280.00
31	3	5	14304.00	35557.00	214.20	0	Spot (Block31, Row5, Column3)	320.71	308.00	36.03	0.02	0.11	277.00	270.19	277.00	28.51	0.01	0.11	54.00	24.00	0.00	31.00	43.71	420130.00	1.77	294.77	297.00
31	4	5	14611.00	35577.00	175.30	0	Spot (Block31, Row5, Column4)	320.08	309.00	38.38	0.02	0.12	280.00	274.55	280.00	28.45	0.01	0.10	51.00	30.00	0.00	29.00	40.08	274625.00	1.60	304.86	295.00
31	5	5	14893.00	35552.00	158.85	0	Spot (Block31, Row5, Column5)	402.42	399.00	53.47	0.00	0.13	278.00	271.50	278.00	29.79	0.01	0.11	95.00	85.00	0.00	121.00	124.42	281695.00	4.39	320.70	308.50
31	6	5	15194.00	35534.00	225.85	0	Spot (Block31, Row5, Column6)	299.75	298.00	35.89	0.00	0.12	277.00	271.25	277.00	30.71	0.01	0.11	29.00	8.00	0.00	21.00	22.75	439731.00	0.93	275.68	279.00
31	7	5	15483.00	35538.00	194.10	0	Spot (Block31, Row5, Column7)	320.01	314.00	35.02	0.01	0.11	279.00	275.05	279.00	28.99	0.01	0.11	64.00	22.00	0.00	35.00	41.01	340487.00	1.55	285.03	294.00
31	8	5	15806.00	35569.00	200.80	0	Spot (Block31, Row5, Column8)	320.75	311.00	36.12	0.01	0.11	278.00	273.16	278.00	28.67	0.01	0.10	56.00	25.00	0.00	33.00	42.75	367580.00	1.66	287.14	291.00
31	1	6	13680.00	35855.00	178.50	0	Spot (Block31, Row6, Column1)	323.12	308.00	42.78	0.02	0.13	281.00	273.61	281.00	36.28	0.01	0.13	34.00	21.00	0.00	27.00	42.12	285965.00	1.36	305.92	305.00
31	2	6	13998.00	35848.00	213.40	0	Spot (Block31, Row6, Column2)	297.15	300.00	25.62	0.00	0.09	275.00	268.70	275.00	30.59	0.01	0.11	37.00	4.00	0.00	25.00	22.15	384811.00	0.93	285.24	286.00
31	3	6	14275.00	35841.00	172.55	0	Spot (Block31, Row6, Column3)	331.32	313.00	39.28	0.02	0.12	278.00	273.74	278.00	27.05	0.01	0.10	63.00	34.00	0.00	35.00	53.32	275659.00	2.13	300.12	298.50
31	4	6	14576.00	35847.00	201.60	0	Spot (Block31, Row6, Column4)	320.89	310.00	31.86	0.01	0.10	278.00	272.22	278.00	28.47	0.01	0.10	58.00	22.00	0.00	32.00	42.89	369668.00	1.71	295.78	296.00
31	5	6	14891.00	35844.00	152.10	0	Spot (Block31, Row6, Column5)	370.31	366.00	101.78	0.01	0.27	280.00	274.12	280.00	27.54	0.01	0.10	84.00	60.00	0.00	86.00	90.31	235147.00	3.49	305.31	301.00
31	6	6	15204.00	35842.00	199.70	0	Spot (Block31, Row6, Column6)	310.02	302.00	31.49	0.01	0.10	279.00	272.67	279.00	30.62	0.01	0.11	31.00	14.00	0.00	23.00	31.02	351871.00	1.22	286.47	287.00
31	7	6	15528.00	35861.00	226.20	0	Spot (Block31, Row6, Column7)	305.78	301.00	28.13	0.01	0.09	281.00	275.24	281.00	32.33	0.01	0.12	26.00	10.00	0.00	20.00	24.78	448585.00	0.94	291.76	292.00
31	8	6	15792.00	35830.00	208.75	0	Spot (Block31, Row6, Column8)	304.78	297.00	42.98	0.01	0.14	284.00	279.33	284.00	27.60	0.01	0.10	25.00	13.00	0.00	13.00	20.78	378844.00	0.92	281.24	283.00
31	1	7	13678.00	36154.00	201.10	0	Spot (Block31, Row7, Column1)	303.11	302.00	37.04	0.00	0.12	279.00	271.27	279.00	34.33	0.01	0.13	24.00	6.00	0.00	23.00	24.11	346757.00	0.93	277.73	283.00
31	2	7	13991.00	36138.00	220.35	0	Spot (Block31, Row7, Column2)	294.33	293.00	27.69	0.00	0.09	265.00	260.66	265.00	31.33	0.01	0.12	40.00	7.00	0.00	28.00	29.33	410292.00	1.07	272.58	277.00
31	3	7	14288.00	36147.00	147.00	-50	Spot (Block31, Row7, Column3)	287.51	288.50	37.93	0.00	0.13	276.00	271.87	276.00	29.37	0.01	0.11	14.00	3.00	0.00	12.50	11.51	171356.00	0.53	295.24	296.00
31	4	7	14584.00	36147.00	188.10	0	Spot (Block31, Row7, Column4)	310.43	305.00	30.33	0.01	0.10	279.00	272.92	279.00	30.74	0.01	0.11	38.00	10.00	0.00	26.00	31.43	308568.00	1.22	288.96	290.50
31	5	7	14892.00	36155.00	232.50	0	Spot (Block31, Row7, Column5)	302.67	300.00	27.33	0.00	0.09	278.00	271.78	278.00	29.67	0.01	0.11	28.00	9.00	0.00	22.00	24.67	470050.00	1.04	278.08	286.00
31	6	7	15183.00	36130.00	225.25	0	Spot (Block31, Row7, Column6)	303.35	298.00	26.85	0.01	0.09	279.00	273.63	279.00	30.95	0.01	0.11	27.00	11.00	0.00	19.00	24.35	442277.00	0.96	284.32	283.00
31	7	7	15486.00	36135.00	209.00	0	Spot (Block31, Row7, Column7)	328.69	313.00	46.28	0.02	0.14	282.00	276.50	282.00	30.54	0.01	0.11	50.00	31.00	0.00	31.00	46.69	408890.00	1.71	293.26	292.00
31	8	7	15785.00	36152.00	196.10	0	Spot (Block31, Row7, Column8)	371.95	380.00	40.18	0.01	0.11	288.00	283.17	288.00	27.61	0.01	0.10	90.00	70.00	0.00	92.00	83.95	403934.00	3.22	318.49	309.00
31	1	8	13684.00	36448.00	140.30	0	Spot (Block31, Row8, Column1)	3745.94	2625.00	3837.72	0.15	1.02	286.00	283.39	286.00	37.51	0.00	0.13	100.00	100.00	0.00	2339.00	3459.94	1996587.00	92.30	1014.94	760.00
31	2	8	13969.00	36468.00	219.00	0	Spot (Block31, Row8, Column2)	297.17	295.00	34.56	0.00	0.12	275.00	271.70	275.00	37.14	0.01	0.14	21.00	6.00	0.00	20.00	22.17	407117.00	0.69	275.80	281.00
31	3	8	14302.00	36440.00	192.55	0	Spot (Block31, Row8, Column3)	305.51	304.00	25.62	0.00	0.08	273.00	267.88	273.00	31.36	0.01	0.12	48.00	9.00	0.00	31.00	32.51	320781.00	1.20	284.15	289.00
31	4	8	14573.00	36475.00	195.15	0	Spot (Block31, Row8, Column4)	311.45	305.00	30.64	0.01	0.10	281.00	273.65	281.00	31.09	0.01	0.11	35.00	16.00	0.00	24.00	30.45	335120.00	1.22	292.37	293.00
31	5	8	14888.00	36447.00	147.00	-50	Spot (Block31, Row8, Column5)	302.18	295.00	36.95	0.01	0.12	278.00	271.30	278.00	29.83	0.01	0.11	31.00	19.00	0.00	17.00	24.18	179798.00	1.04	309.53	302.00
31	6	8	15200.00	36452.00	194.55	0	Spot (Block31, Row8, Column6)	316.60	307.00	28.83	0.01	0.09	286.00	282.47	286.00	26.62	0.01	0.09	37.00	17.00	0.00	21.00	30.60	339075.00	1.28	296.59	297.00
31	7	8	15468.00	36440.00	221.40	0	Spot (Block31, Row8, Column7)	317.16	305.00	65.74	0.02	0.21	290.00	286.75	290.00	27.62	0.00	0.10	29.00	20.00	0.00	15.00	27.16	444338.00	1.10	302.97	297.00
31	8	8	15788.00	36449.00	174.00	0	Spot (Block31, Row8, Column8)	412.26	397.00	77.38	0.02	0.19	294.00	290.58	294.00	27.86	0.01	0.10	91.00	78.00	0.00	103.00	118.26	348768.00	4.37	324.29	315.00
32	1	1	18196.00	34341.00	154.15	0	Spot (Block32, Row1, Column1)	2319.93	2021.50	1049.54	0.06	0.45	386.00	383.80	386.00	44.13	0.00	0.11	100.00	100.00	0.00	1635.50	1933.93	1512594.00	43.87	831.91	753.00
32	2	1	18486.00	34333.00	208.40	0	Spot (Block32, Row1, Column2)	412.28	400.00	47.98	0.01	0.12	377.00	368.60	377.00	41.10	0.01	0.11	27.00	18.00	0.00	23.00	35.28	510816.00	1.06	385.24	389.00
32	3	1	18797.00	34333.00	207.85	0	Spot (Block32, Row1, Column3)	403.29	397.00	33.68	0.01	0.08	363.00	358.65	363.00	35.89	0.01	0.10	47.00	15.00	0.00	34.00	40.29	496857.00	1.24	380.40	374.00
32	4	1	19109.00	34328.00	193.20	0	Spot (Block32, Row1, Column4)	410.44	403.00	46.01	0.01	0.11	364.00	360.56	364.00	33.21	0.00	0.09	60.00	22.00	0.00	39.00	46.44	433421.00	1.50	373.12	379.00
32	5	1	19390.00	34343.00	147.00	-50	Spot (Block32, Row1, Column5)	402.41	396.00	35.82	0.01	0.09	362.00	358.88	362.00	35.79	0.00	0.10	46.00	16.00	0.00	34.00	40.41	236214.00	1.22	380.91	390.00
32	6	1	19687.00	34339.00	194.30	0	Spot (Block32, Row1, Column6)	421.27	411.00	36.69	0.01	0.09	355.00	354.97	355.00	35.54	0.00	0.10	83.00	33.00	0.00	56.00	66.27	449078.00	1.87	389.11	392.50
32	7	1	20002.00	34342.00	181.70	0	Spot (Block32, Row1, Column7)	422.78	409.00	37.04	0.01	0.09	364.00	359.79	364.00	31.72	0.01	0.09	78.00	31.00	0.00	45.00	58.78	392340.00	1.99	397.62	395.00
32	8	1	20308.00	34336.00	242.85	0	Spot (Block32, Row1, Column8)	414.12	404.00	38.95	0.01	0.09	374.00	366.48	374.00	32.79	0.01	0.09	45.00	20.00	0.00	30.00	40.12	701938.00	1.45	377.51	383.00
32	1	2	18184.00	34673.00	194.10	0	Spot (Block32, Row2, Column1)	400.20	400.00	21.80	0.00	0.05	377.00	367.13	377.00	39.57	0.01	0.11	13.00	2.00	0.00	23.00	23.20	427012.00	0.84	379.77	390.00
32	2	2	18470.00	34640.00	135.70	0	Spot (Block32, Row2, Column2)	428.74	424.00	37.21	0.00	0.09	368.00	361.07	368.00	38.18	0.01	0.11	70.00	30.00	0.00	56.00	60.74	213515.00	1.77	392.31	388.00
32	3	2	18795.00	34628.00	171.60	0	Spot (Block32, Row2, Column3)	393.75	392.00	39.02	0.00	0.10	346.00	351.44	346.00	38.60	0.01	0.11	58.00	17.00	0.00	46.00	47.75	322088.00	1.10	364.98	359.00
32	4	2	19088.00	34652.00	166.00	0	Spot (Block32, Row2, Column4)	384.49	390.00	23.12	0.01	0.06	346.00	353.17	346.00	40.65	0.01	0.12	58.00	1.00	0.00	44.00	38.49	294135.00	0.77	377.70	383.50
32	5	2	19402.00	34618.00	176.30	0	Spot (Block32, Row2, Column5)	417.64	408.00	38.91	0.01	0.09	344.00	356.87	344.00	78.83	0.02	0.22	33.00	1.00	0.00	64.00	73.64	363349.00	0.77	394.78	389.00
32	6	2	19675.00	34636.00	199.55	0	Spot (Block32, Row2, Column6)	384.46	388.00	24.54	0.00	0.06	329.00	339.24	329.00	33.35	0.01	0.10	81.00	37.00	0.00	59.00	55.46	433289.00	1.36	367.65	373.00
32	7	2	19977.00	34634.00	169.65	0	Spot (Block32, Row2, Column7)	389.57	393.00	22.54	0.00	0.06	337.00	344.49	337.00	30.48	0.01	0.09	87.00	35.00	0.00	56.00	52.57	310875.00	1.48	377.96	385.00
32	8	2	20292.00	34636.00	231.40	0	Spot (Block32, Row2, Column8)	410.57	401.00	39.18	0.01	0.10	370.00	361.74	370.00	32.00	0.01	0.09	49.00	21.00	0.00	31.00	40.57	633093.00	1.53	375.75	382.00
32	1	3	18208.00	34933.00	215.35	0	Spot (Block32, Row3, Column1)	401.72	396.00	43.56	0.01	0.11	355.00	356.46	355.00	40.21	0.00	0.11	51.00	17.00	0.00	41.00	46.72	532273.00	1.13	365.42	367.00
32	2	3	18485.00	34936.00	218.20	0	Spot (Block32, Row3, Column2)	399.40	398.00	40.85	0.00	0.10	357.00	355.34	357.00	38.45	0.00	0.11	55.00	13.00	0.00	41.00	42.40	542785.00	1.15	379.61	386.00
32	3	3	18776.00	34934.00	228.05	0	Spot (Block32, Row3, Column3)	397.75	394.00	74.99	0.00	0.19	332.00	343.48	332.00	38.45	0.01	0.11	76.00	26.00	0.00	62.00	65.75	593444.00	1.41	368.89	380.00
32	4	3	19082.00	34938.00	197.20	0	Spot (Block32, Row3, Column4)	386.38	390.00	40.63	0.00	0.11	324.00	335.83	324.00	36.63	0.02	0.11	76.00	35.00	0.00	66.00	62.38	427722.00	1.38	357.59	366.00
32	5	3	19396.00	34952.00	145.75	0	Spot (Block32, Row3, Column5)	406.55	402.00	38.07	0.00	0.09	323.00	340.30	323.00	77.44	0.02	0.23	55.00	5.00	0.00	79.00	83.55	234984.00	0.86	380.47	384.50
32	6	3	19708.00	34946.00	174.45	0	Spot (Block32, Row3, Column6)	412.90	404.00	45.67	0.01	0.11	322.00	330.95	322.00	30.71	0.01	0.09	90.00	81.00	0.00	82.00	90.90	350135.00	2.67	372.78	384.00
32	7	3	19994.00	34968.00	210.30	0	Spot (Block32, Row3, Column7)	369.37	377.00	29.77	0.01	0.08	334.00	342.23	334.00	33.29	0.01	0.10	60.00	10.00	0.00	43.00	35.37	465400.00	0.82	351.37	354.00
32	8	3	20310.00	34945.00	208.25	0	Spot (Block32, Row3, Column8)	400.86	396.00	25.94	0.01	0.06	370.00	361.88	370.00	34.95	0.01	0.10	30.00	8.00	0.00	26.00	30.86	492657.00	1.12	389.66	395.00
32	1	4	18185.00	35225.00	200.40	0	Spot (Block32, Row4, Column1)	399.57	397.00	48.36	0.00	0.12	333.00	346.37	333.00	39.13	0.02	0.11	75.00	32.00	0.00	64.00	66.57	452714.00	1.36	372.95	376.00
32	2	4	18479.00	35212.00	234.55	0	Spot (Block32, Row4, Column2)	396.99	394.00	44.63	0.00	0.11	337.00	347.17	337.00	37.19	0.01	0.11	78.00	23.00	0.00	57.00	59.99	629632.00	1.34	362.97	366.50
32	3	4	18785.00	35229.00	175.35	0	Spot (Block32, Row4, Column3)	431.52	413.00	49.47	0.02	0.11	327.00	338.93	327.00	37.93	0.02	0.11	98.00	62.00	0.00	86.00	104.52	372404.00	2.44	376.93	381.50
32	4	4	19080.00	35248.00	234.90	0	Spot (Block32, Row4, Column4)	365.96	367.00	46.48	0.00	0.13	318.00	328.94	318.00	35.04	0.01	0.11	56.00	28.00	0.00	49.00	47.96	582248.00	1.06	332.41	323.50
32	5	4	19379.00	35250.00	166.25	0	Spot (Block32, Row4, Column5)	386.96	390.00	38.24	0.00	0.10	313.00	320.45	313.00	29.77	0.01	0.09	85.00	74.00	0.00	77.00	73.96	296799.00	2.23	363.21	371.00
32	6	4	19703.00	35245.00	216.75	0	Spot (Block32, Row4, Column6)	386.73	390.00	36.83	0.00	0.10	316.00	324.11	316.00	30.56	0.01	0.09	85.00	71.00	0.00	74.00	70.73	519766.00	2.05	338.32	332.00
32	7	4	19979.00	35276.00	85.25	0	Spot (Block32, Row4, Column7)	767.48	471.00	1125.92	0.21	1.47	332.00	343.52	332.00	36.42	0.01	0.11	94.00	77.00	0.00	139.00	435.48	137379.00	11.64	419.10	404.00
32	8	4	20267.00	35244.00	191.80	0	Spot (Block32, Row4, Column8)	411.24	407.00	31.97	0.00	0.08	374.00	364.75	374.00	37.94	0.01	0.10	43.00	13.00	0.00	33.00	37.24	427689.00	1.23	375.14	383.50
32	1	5	18197.00	35557.00	178.75	0	Spot (Block32, Row5, Column1)	405.76	396.00	47.57	0.01	0.12	337.00	347.84	337.00	39.02	0.01	0.11	80.00	21.00	0.00	59.00	68.76	366807.00	1.48	372.09	379.00
32	2	5	18476.00	35525.00	203.70	0	Spot (Block32, Row5, Column2)	411.58	400.00	49.76	0.01	0.12	341.00	349.57	341.00	37.75	0.01	0.11	81.00	28.00	0.00	59.00	70.58	485661.00	1.64	373.70	382.00
32	3	5	18803.00	35569.00	210.95	0	Spot (Block32, Row5, Column3)	388.89	396.00	44.59	0.01	0.11	333.00	342.38	333.00	38.21	0.01	0.11	76.00	25.00	0.00	63.00	55.89	491950.00	1.22	371.49	382.00
32	4	5	19086.00	35522.00	223.55	0	Spot (Block32, Row5, Column4)	370.98	380.00	33.47	0.01	0.09	315.50	326.40	315.50	33.59	0.01	0.10	72.00	45.00	0.00	64.50	55.48	530508.00	1.33	346.63	340.50
32	5	5	19386.00	35545.00	187.80	0	Spot (Block32, Row5, Column5)	415.90	410.00	48.20	0.01	0.12	315.00	323.47	315.00	31.21	0.01	0.10	91.00	84.00	0.00	95.00	100.90	412571.00	2.96	352.65	348.50
32	6	5	19707.00	35542.00	182.80	0	Spot (Block32, Row5, Column6)	380.54	386.00	37.51	0.01	0.10	318.00	326.82	318.00	30.42	0.01	0.09	77.00	59.00	0.00	68.00	62.54	356189.00	1.77	349.19	338.00
32	7	5	20019.00	35526.00	241.80	0	Spot (Block32, Row5, Column7)	371.84	375.00	30.17	0.00	0.08	332.00	342.04	332.00	34.54	0.01	0.10	60.00	11.00	0.00	43.00	39.84	627674.00	0.86	346.52	337.00
32	8	5	20292.00	35568.00	196.05	0	Spot (Block32, Row5, Column8)	408.71	403.00	28.80	0.01	0.07	377.00	370.37	377.00	34.03	0.01	0.09	30.00	12.00	0.00	26.00	31.71	444673.00	1.13	383.03	387.00
32	1	6	18202.00	35837.00	183.45	0	Spot (Block32, Row6, Column1)	418.08	408.00	38.04	0.01	0.09	345.00	352.06	345.00	39.69	0.01	0.11	87.00	31.00	0.00	63.00	73.08	393831.00	1.66	384.22	391.00
32	2	6	18501.00	35841.00	245.60	0	Spot (Block32, Row6, Column2)	400.99	396.00	35.73	0.01	0.09	355.00	354.96	355.00	37.27	0.00	0.10	57.00	11.00	0.00	41.00	45.99	698933.00	1.24	373.38	381.00
32	3	6	18795.00	35837.00	224.75	0	Spot (Block32, Row6, Column3)	395.38	399.00	34.11	0.00	0.09	334.00	341.55	334.00	37.08	0.01	0.11	81.00	34.00	0.00	65.00	61.38	568560.00	1.45	369.07	383.00
32	4	6	19084.00	35846.00	200.75	0	Spot (Block32, Row6, Column4)	389.01	390.00	36.53	0.00	0.09	321.00	330.13	321.00	34.12	0.01	0.10	84.00	51.00	0.00	69.00	68.01	445416.00	1.73	359.04	362.00
32	5	6	19376.00	35839.00	155.55	0	Spot (Block32, Row6, Column5)	402.90	397.00	34.04	0.01	0.08	324.00	332.35	324.00	33.93	0.01	0.10	95.00	61.00	0.00	73.00	78.90	267926.00	2.08	360.99	363.00
32	6	6	19690.00	35870.00	156.10	0	Spot (Block32, Row6, Column6)	392.25	393.00	39.23	0.00	0.10	324.00	334.02	324.00	32.63	0.01	0.10	85.00	56.00	0.00	69.00	68.25	263199.00	1.78	360.79	372.00
32	7	6	19969.00	35840.00	179.35	0	Spot (Block32, Row6, Column7)	395.96	400.00	26.91	0.00	0.07	334.00	343.69	334.00	35.94	0.01	0.10	87.00	37.00	0.00	66.00	61.96	355180.00	1.45	361.79	367.00
32	8	6	20309.00	35862.00	206.55	0	Spot (Block32, Row6, Column8)	409.61	406.00	32.71	0.00	0.08	375.00	367.55	375.00	34.30	0.01	0.09	40.00	13.00	0.00	31.00	34.61	498086.00	1.23	373.76	381.00
32	1	7	18200.00	36151.00	233.30	0	Spot (Block32, Row7, Column1)	396.44	393.00	42.68	0.00	0.11	363.00	358.18	363.00	39.46	0.01	0.11	31.00	10.00	0.00	30.00	33.44	622014.00	0.97	375.85	382.00
32	2	7	18507.00	36138.00	201.55	0	Spot (Block32, Row7, Column2)	400.74	396.00	35.00	0.01	0.09	356.00	354.97	356.00	40.59	0.00	0.11	49.00	12.00	0.00	40.00	44.74	461256.00	1.13	383.70	387.00
32	3	7	18794.00	36136.00	185.45	0	Spot (Block32, Row7, Column3)	400.93	399.00	31.16	0.00	0.08	338.00	346.90	338.00	40.02	0.01	0.12	85.00	18.00	0.00	61.00	62.93	388904.00	1.35	371.52	381.00
32	4	7	19098.00	36157.00	224.90	0	Spot (Block32, Row7, Column4)	426.68	398.00	200.70	0.03	0.47	334.00	342.67	334.00	34.94	0.01	0.10	86.00	39.00	0.00	64.00	92.68	619539.00	2.40	363.36	374.00
32	5	7	19384.00	36157.00	199.75	0	Spot (Block32, Row7, Column5)	395.39	396.00	27.27	0.00	0.07	331.00	339.62	331.00	33.77	0.01	0.10	88.00	45.00	0.00	65.00	64.39	449158.00	1.65	371.17	378.50
32	6	7	19689.00	36143.00	208.50	0	Spot (Block32, Row7, Column6)	393.88	395.00	21.74	0.00	0.06	336.00	345.39	336.00	35.32	0.01	0.10	88.00	24.00	0.00	59.00	57.88	485649.00	1.37	361.83	364.00
32	7	7	19990.00	36158.00	250.95	0	Spot (Block32, Row7, Column7)	390.60	395.00	38.97	0.00	0.10	353.00	353.78	353.00	35.97	0.00	0.10	62.00	11.00	0.00	42.00	37.60	714021.00	1.02	356.80	368.00
32	8	7	20294.00	36150.00	202.75	0	Spot (Block32, Row7, Column8)	473.00	485.00	60.48	0.01	0.13	377.00	367.68	377.00	35.84	0.01	0.10	81.00	60.00	0.00	108.00	96.00	554824.00	2.94	381.80	393.00
32	1	8	18179.00	36445.00	142.70	0	Spot (Block32, Row8, Column1)	3100.73	2497.00	2883.97	0.09	0.93	383.00	378.56	383.00	46.78	0.01	0.12	100.00	100.00	0.00	2114.00	2717.73	1714701.00	58.19	991.73	849.00
32	2	8	18489.00	36456.00	183.45	0	Spot (Block32, Row8, Column2)	403.70	398.00	39.86	0.01	0.10	373.00	366.69	373.00	44.72	0.01	0.12	20.00	6.00	0.00	25.00	30.70	383115.00	0.83	384.01	390.00
32	3	8	18775.00	36449.00	196.55	0	Spot (Block32, Row8, Column3)	416.75	407.00	44.41	0.01	0.11	370.00	362.62	370.00	37.05	0.01	0.10	48.00	19.00	0.00	37.00	46.75	456345.00	1.46	382.40	388.00
32	4	8	19085.00	36434.00	191.00	0	Spot (Block32, Row8, Column4)	408.74	403.00	28.51	0.01	0.07	363.00	358.56	363.00	35.33	0.01	0.10	62.00	14.00	0.00	40.00	45.74	423863.00	1.42	385.02	389.00
32	5	8	19379.00	36448.00	233.80	0	Spot (Block32, Row8, Column5)	401.80	402.00	40.98	0.00	0.10	363.00	357.26	363.00	34.56	0.01	0.10	60.00	6.00	0.00	39.00	38.80	632035.00	1.29	361.50	364.00
32	6	8	19694.00	36444.00	193.45	0	Spot (Block32, Row8, Column6)	460.06	463.50	50.75	0.00	0.11	366.00	360.22	366.00	34.69	0.01	0.10	90.00	57.00	0.00	97.50	94.06	487664.00	2.88	400.45	399.00
32	7	8	19986.00	36441.00	194.25	0	Spot (Block32, Row8, Column7)	426.07	413.00	38.40	0.01	0.09	374.00	364.60	374.00	34.18	0.01	0.09	56.00	31.00	0.00	39.00	52.07	452912.00	1.80	384.88	390.00
32	8	8	20286.00	36449.00	168.30	0	Spot (Block32, Row8, Column8)	535.23	518.00	72.53	0.01	0.14	385.00	378.06	385.00	31.28	0.01	0.08	95.00	88.00	0.00	133.00	150.23	419619.00	5.03	423.23	413.00
33	1	1	4690.00	38846.00	146.65	0	Spot (Block33, Row1, Column1)	2873.01	2571.00	1372.70	0.05	0.48	149.00	155.69	149.00	30.96	0.02	0.20	100.00	100.00	0.00	2422.00	2724.01	1683584.00	87.77	754.25	659.00
33	2	1	4988.00	38828.00	155.20	0	Spot (Block33, Row1, Column2)	174.77	177.00	16.13	0.01	0.09	146.00	148.52	146.00	16.42	0.01	0.11	79.00	46.00	0.00	31.00	28.77	115695.00	1.60	158.96	162.00
33	3	1	5287.00	38857.00	181.50	0	Spot (Block33, Row1, Column3)	163.07	167.00	16.19	0.01	0.10	143.00	145.21	143.00	17.46	0.01	0.12	63.00	18.00	0.00	24.00	20.07	150679.00	1.02	157.46	161.00
33	4	1	5558.00	38862.00	125.00	0	Spot (Block33, Row1, Column4)	180.43	184.00	17.21	0.01	0.10	147.00	148.07	147.00	17.93	0.00	0.12	77.00	54.00	0.00	37.00	33.43	74700.00	1.80	159.19	162.50
33	5	1	5891.00	38847.00	147.00	-50	Spot (Block33, Row1, Column5)	175.86	177.00	8.99	0.00	0.05	156.00	154.98	156.00	17.24	0.00	0.11	62.00	3.00	0.00	21.00	19.86	104460.00	1.21	176.72	176.00
33	6	1	6237.00	38844.00	282.70	0	Spot (Block33, Row1, Column6)	168.19	170.00	14.84	0.00	0.09	158.00	155.98	158.00	17.97	0.01	0.12	32.00	1.00	0.00	12.00	10.19	392555.00	0.68	156.54	160.00
33	7	1	6500.00	38850.00	194.35	0	Spot (Block33, Row1, Column7)	175.56	176.00	15.48	0.00	0.09	153.00	153.54	153.00	17.46	0.00	0.11	67.00	22.00	0.00	23.00	22.56	187321.00	1.26	161.25	161.00
33	8	1	6794.00	38845.00	207.95	0	Spot (Block33, Row1, Column8)	187.73	188.00	11.13	0.00	0.06	163.00	161.68	163.00	17.92	0.00	0.11	75.00	16.00	0.00	25.00	24.73	230716.00	1.45	177.23	178.50
33	1	2	4690.00	39161.00	190.05	0	Spot (Block33, Row2, Column1)	169.04	171.00	12.71	0.01	0.08	143.00	146.60	143.00	19.31	0.01	0.13	75.00	15.00	0.00	28.00	26.04	171914.00	1.16	160.39	161.00
33	2	2	4991.00	39147.00	147.00	-50	Spot (Block33, Row2, Column2)	151.23	152.00	21.10	0.00	0.14	145.00	146.82	145.00	17.11	0.01	0.12	35.00	8.00	0.00	7.00	6.23	89377.00	0.26	150.13	144.00
33	3	2	5305.00	39160.00	222.00	0	Spot (Block33, Row2, Column3)	168.46	170.00	17.84	0.00	0.11	146.00	147.12	146.00	17.01	0.00	0.12	60.00	26.00	0.00	24.00	22.46	238038.00	1.25	157.26	158.00
33	4	2	5614.00	39132.00	226.30	0	Spot (Block33, Row2, Column4)	166.03	168.00	15.38	0.01	0.09	147.00	148.12	147.00	17.16	0.00	0.12	59.00	15.00	0.00	21.00	19.03	243899.00	1.04	156.97	160.00
33	5	2	5900.00	39161.00	240.55	0	Spot (Block33, Row2, Column5)	185.65	185.00	26.55	0.00	0.14	155.00	154.36	155.00	16.97	0.00	0.11	75.00	42.00	0.00	30.00	30.65	309670.00	1.84	157.06	158.00
33	6	2	6193.00	39161.00	198.30	0	Spot (Block33, Row2, Column6)	178.06	178.00	14.09	0.00	0.08	159.00	158.77	159.00	18.15	0.00	0.11	50.00	11.00	0.00	19.00	19.06	198898.00	1.06	170.48	168.00
33	7	2	6517.00	39108.00	261.15	0	Spot (Block33, Row2, Column7)	170.72	173.00	20.54	0.01	0.12	160.00	158.80	160.00	18.83	0.00	0.12	38.00	9.00	0.00	13.00	10.72	338370.00	0.63	159.75	159.00
33	8	2	6835.00	39120.00	128.55	0	Spot (Block33, Row2, Column8)	188.33	191.00	15.08	0.01	0.08	163.00	161.17	163.00	16.99	0.00	0.11	75.00	32.00	0.00	28.00	25.33	82300.00	1.60	178.38	180.00
33	1	3	4707.00	39458.00	169.25	0	Spot (Block33, Row3, Column1)	184.93	185.00	12.49	0.00	0.07	148.00	149.55	148.00	17.24	0.00	0.12	93.00	59.00	0.00	37.00	36.93	148312.00	2.05	169.26	170.00
33	2	3	4991.00	39447.00	147.00	-50	Spot (Block33, Row3, Column2)	165.54	164.00	19.23	0.00	0.12	152.00	151.99	152.00	16.58	0.00	0.11	45.00	16.00	0.00	12.00	13.54	97837.00	0.82	162.30	162.00
33	3	3	5256.00	39420.00	203.25	0	Spot (Block33, Row3, Column3)	176.13	176.00	15.93	0.00	0.09	156.00	155.49	156.00	17.47	0.00	0.11	54.00	20.00	0.00	20.00	20.13	207477.00	1.18	161.67	162.00
33	4	3	5595.00	39436.00	225.45	0	Spot (Block33, Row3, Column4)	185.47	185.00	13.21	0.00	0.07	157.00	157.11	157.00	17.17	0.00	0.11	81.00	31.00	0.00	28.00	28.47	270974.00	1.65	169.12	173.00
33	5	3	5880.00	39501.00	195.30	0	Spot (Block33, Row3, Column5)	173.85	176.00	18.14	0.01	0.10	154.00	154.38	154.00	17.06	0.00	0.11	58.00	22.00	0.00	22.00	19.85	187233.00	1.14	160.45	164.00
33	6	3	6188.00	39430.00	201.10	0	Spot (Block33, Row3, Column6)	180.49	181.00	16.67	0.00	0.09	161.00	159.99	161.00	17.79	0.00	0.11	57.00	15.00	0.00	20.00	19.49	207565.00	1.15	167.58	172.00
33	7	3	6517.00	39442.00	171.05	0	Spot (Block33, Row3, Column7)	186.66	187.00	10.60	0.00	0.06	167.00	165.06	167.00	17.03	0.01	0.10	60.00	8.00	0.00	20.00	19.66	151568.00	1.27	178.27	179.00
33	8	3	6788.00	39423.00	217.05	0	Spot (Block33, Row3, Column8)	185.35	186.00	15.48	0.00	0.08	165.00	163.49	165.00	16.61	0.00	0.10	63.00	18.00	0.00	21.00	20.35	249115.00	1.32	171.17	173.00
33	1	4	4686.00	39766.00	205.75	0	Spot (Block33, Row4, Column1)	173.36	175.00	13.22	0.00	0.08	155.00	153.86	155.00	17.69	0.00	0.11	58.00	7.00	0.00	20.00	18.36	208380.00	1.10	163.59	165.00
33	2	4	4976.00	39767.00	202.35	0	Spot (Block33, Row4, Column2)	175.40	176.00	16.73	0.00	0.10	155.00	154.16	155.00	16.24	0.00	0.11	61.00	22.00	0.00	21.00	20.40	202942.00	1.31	162.02	163.00
33	3	4	5273.00	39747.00	181.70	0	Spot (Block33, Row4, Column3)	198.79	200.00	14.47	0.00	0.07	160.00	159.64	160.00	17.02	0.00	0.11	92.00	62.00	0.00	40.00	38.79	184076.00	2.30	178.16	179.00
33	4	4	5592.00	39762.00	209.65	0	Spot (Block33, Row4, Column4)	176.34	178.00	15.16	0.00	0.09	159.00	158.90	159.00	17.40	0.00	0.11	55.00	9.00	0.00	19.00	17.34	222184.00	1.00	168.18	172.00
33	5	4	5862.00	39761.00	183.50	0	Spot (Block33, Row4, Column5)	178.35	179.00	10.45	0.00	0.06	155.00	154.39	155.00	16.44	0.00	0.11	76.00	17.00	0.00	24.00	23.35	168358.00	1.46	166.11	168.00
33	6	4	6175.00	39736.00	204.20	0	Spot (Block33, Row4, Column6)	195.01	198.00	22.08	0.01	0.11	156.00	156.41	156.00	16.89	0.00	0.11	85.00	65.00	0.00	42.00	39.01	231278.00	2.29	168.08	168.00
33	7	4	6466.00	39761.00	173.30	0	Spot (Block33, Row4, Column7)	194.49	194.00	15.56	0.00	0.08	163.00	162.16	163.00	18.85	0.00	0.12	80.00	35.00	0.00	31.00	31.49	163173.00	1.71	171.28	171.00
33	8	4	6805.00	39750.00	194.95	0	Spot (Block33, Row4, Column8)	197.39	198.00	14.09	0.00	0.07	166.00	163.77	166.00	19.42	0.01	0.12	81.00	29.00	0.00	32.00	31.39	214167.00	1.73	173.96	177.00
33	1	5	4692.00	40050.00	147.80	0	Spot (Block33, Row5, Column1)	198.67	199.00	12.05	0.00	0.06	158.00	155.63	158.00	18.26	0.01	0.12	96.00	62.00	0.00	41.00	40.67	117814.00	2.36	181.04	181.00
33	2	5	5001.00	40028.00	191.40	0	Spot (Block33, Row5, Column2)	182.70	183.00	11.91	0.00	0.07	159.00	156.64	159.00	16.24	0.01	0.10	74.00	23.00	0.00	24.00	23.70	188729.00	1.60	170.42	169.00
33	3	5	5291.00	40062.00	190.90	0	Spot (Block33, Row5, Column3)	185.61	187.00	15.90	0.00	0.09	162.00	160.05	162.00	17.06	0.01	0.11	66.00	26.00	0.00	25.00	23.61	191177.00	1.50	169.14	172.00
33	4	5	5595.00	40048.00	240.05	0	Spot (Block33, Row5, Column4)	173.24	172.00	15.20	0.00	0.09	157.00	155.90	157.00	18.63	0.00	0.12	39.00	9.00	0.00	15.00	16.24	287238.00	0.93	159.94	163.50
33	5	5	5887.00	40060.00	183.15	0	Spot (Block33, Row5, Column5)	206.79	206.00	22.77	0.00	0.11	159.00	157.65	159.00	18.18	0.00	0.12	92.00	68.00	0.00	47.00	47.79	194173.00	2.70	174.41	176.00
33	6	5	6220.00	40020.00	206.65	0	Spot (Block33, Row5, Column6)	185.63	186.00	13.03	0.00	0.07	164.00	162.45	164.00	16.02	0.00	0.10	66.00	20.00	0.00	22.00	21.63	224421.00	1.45	169.72	169.00
33	7	5	6469.00	40028.00	204.50	0	Spot (Block33, Row5, Column7)	187.22	189.00	15.45	0.00	0.08	163.00	161.24	163.00	18.42	0.00	0.11	66.00	21.00	0.00	26.00	24.22	222610.00	1.41	170.42	171.00
33	8	5	6785.00	40059.00	199.85	0	Spot (Block33, Row5, Column8)	184.09	186.00	17.11	0.00	0.09	162.00	160.85	162.00	18.88	0.00	0.12	59.00	19.00	0.00	24.00	22.09	207466.00	1.23	174.53	175.50
33	1	6	4686.00	40338.00	193.65	0	Spot (Block33, Row6, Column1)	182.79	181.00	13.32	0.00	0.07	156.00	154.68	156.00	17.34	0.00	0.11	76.00	24.00	0.00	25.00	26.79	193204.00	1.62	167.06	170.00
33	2	6	4953.00	40369.00	264.80	0	Spot (Block33, Row6, Column2)	163.37	166.00	16.29	0.01	0.10	158.00	156.63	158.00	16.84	0.00	0.11	26.00	2.00	0.00	8.00	5.37	333936.00	0.40	154.90	155.00
33	3	6	5268.00	40324.00	166.10	0	Spot (Block33, Row6, Column3)	181.12	180.00	14.49	0.00	0.08	161.00	158.31	161.00	17.56	0.01	0.11	54.00	16.00	0.00	19.00	20.12	138916.00	1.30	174.11	175.00
33	4	6	5594.00	40340.00	203.40	0	Spot (Block33, Row6, Column4)	182.25	182.00	14.44	0.00	0.08	158.00	156.74	158.00	18.19	0.00	0.12	66.00	18.00	0.00	24.00	24.25	215234.00	1.40	166.63	170.00
33	5	6	5882.00	40348.00	209.25	0	Spot (Block33, Row6, Column5)	184.30	186.00	15.01	0.00	0.08	163.00	160.97	163.00	17.69	0.01	0.11	64.00	15.00	0.00	23.00	21.30	230378.00	1.32	167.54	171.00
33	6	6	6192.00	40368.00	206.20	0	Spot (Block33, Row6, Column6)	176.57	178.00	14.94	0.00	0.08	162.00	161.07	162.00	17.53	0.00	0.11	47.00	6.00	0.00	16.00	14.57	212946.00	0.88	173.58	172.00
33	7	6	6491.00	40332.00	227.65	0	Spot (Block33, Row6, Column7)	176.29	178.00	16.98	0.00	0.10	159.00	157.77	159.00	17.56	0.00	0.11	53.00	12.00	0.00	19.00	17.29	262668.00	1.05	165.11	165.50
33	8	6	6784.00	40383.00	219.20	0	Spot (Block33, Row6, Column8)	166.69	167.00	11.87	0.00	0.07	163.00	160.63	163.00	19.24	0.01	0.12	9.00	0.00	0.00	4.00	3.69	229360.00	0.31	158.36	158.00
33	1	7	4697.00	40639.00	208.00	0	Spot (Block33, Row7, Column1)	186.31	187.00	17.53	0.00	0.09	160.00	158.98	160.00	18.61	0.00	0.12	64.00	28.00	0.00	27.00	26.31	229902.00	1.47	169.58	169.00
33	2	7	4991.00	40647.00	147.00	-50	Spot (Block33, Row7, Column2)	161.13	161.00	10.12	0.00	0.06	159.00	156.71	159.00	15.73	0.01	0.10	8.00	0.00	0.00	2.00	2.13	95065.00	0.28	170.58	171.00
33	3	7	5294.00	40658.00	197.40	0	Spot (Block33, Row7, Column3)	179.55	178.00	13.59	0.00	0.08	160.00	157.26	160.00	16.61	0.01	0.11	57.00	17.00	0.00	18.00	19.55	198228.00	1.34	171.42	171.00
33	4	7	5550.00	40640.00	189.35	0	Spot (Block33, Row7, Column4)	176.98	178.00	13.13	0.00	0.07	159.00	158.53	159.00	18.72	0.00	0.12	51.00	4.00	0.00	19.00	17.98	178754.00	0.99	166.94	168.50
33	5	7	5891.00	40647.00	147.00	-50	Spot (Block33, Row7, Column5)	182.95	187.00	26.37	0.01	0.14	161.00	160.54	161.00	18.57	0.00	0.12	70.00	13.00	0.00	26.00	21.95	108674.00	1.21	175.96	178.00
33	6	7	6203.00	40637.00	183.70	0	Spot (Block33, Row7, Column6)	180.29	179.00	14.80	0.00	0.08	158.00	157.49	158.00	17.36	0.00	0.11	58.00	22.00	0.00	21.00	22.29	170559.00	1.31	170.86	172.00
33	7	7	6513.00	40593.00	276.60	0	Spot (Block33, Row7, Column7)	171.30	172.00	18.47	0.00	0.11	155.00	154.58	155.00	18.17	0.00	0.12	47.00	14.00	0.00	17.00	16.30	382161.00	0.92	160.60	162.00
33	8	7	6784.00	40651.00	201.60	0	Spot (Block33, Row7, Column8)	203.56	204.00	16.90	0.00	0.08	162.00	160.14	162.00	19.16	0.01	0.12	89.00	59.00	0.00	42.00	41.56	234505.00	2.27	173.76	174.00
33	1	8	4684.00	40950.00	136.65	0	Spot (Block33, Row8, Column1)	4762.58	3275.00	5723.49	0.16	1.20	166.00	166.92	166.00	27.25	0.00	0.16	100.00	100.00	0.00	3109.00	4596.58	2390817.00	168.68	1098.35	770.00
33	2	8	4991.00	40956.00	212.30	0	Spot (Block33, Row8, Column2)	169.27	171.00	11.22	0.00	0.07	159.00	158.21	159.00	19.06	0.00	0.12	20.00	0.00	0.00	12.00	10.27	217177.00	0.58	161.18	164.00
33	3	8	5277.00	40943.00	223.10	0	Spot (Block33, Row8, Column3)	176.09	176.00	13.39	0.00	0.08	155.00	154.21	155.00	17.29	0.00	0.11	59.00	15.00	0.00	21.00	21.09	249689.00	1.27	165.24	167.00
33	4	8	5589.00	40934.00	185.10	0	Spot (Block33, Row8, Column4)	176.87	178.00	13.36	0.00	0.08	157.00	156.12	157.00	18.91	0.00	0.12	57.00	7.00	0.00	21.00	19.87	170684.00	1.10	167.18	171.00
33	5	8	5900.00	40946.00	201.30	0	Spot (Block33, Row8, Column5)	176.77	180.00	20.96	0.01	0.12	161.00	159.44	161.00	18.17	0.00	0.11	51.00	13.00	0.00	19.00	15.77	203643.00	0.95	167.61	168.00
33	6	8	6195.00	40952.00	165.35	0	Spot (Block33, Row8, Column6)	197.66	195.00	18.03	0.01	0.09	161.00	159.46	161.00	16.39	0.00	0.10	90.00	51.00	0.00	34.00	36.66	149828.00	2.33	182.09	183.00
33	7	8	6525.00	40946.00	252.60	0	Spot (Block33, Row8, Column7)	178.93	179.00	13.37	0.00	0.07	162.00	160.69	162.00	16.96	0.00	0.11	52.00	9.00	0.00	17.00	16.93	330660.00	1.08	171.12	173.00
33	8	8	6784.00	40955.00	160.60	0	Spot (Block33, Row8, Column8)	289.04	290.00	46.28	0.00	0.16	163.00	160.33	163.00	18.19	0.01	0.11	100.00	97.00	0.00	127.00	126.04	205507.00	7.08	198.84	199.00
34	1	1	9195.00	38846.00	147.60	0	Spot (Block34, Row1, Column1)	2478.82	2211.00	1168.02	0.05	0.47	276.00	273.12	276.00	30.92	0.00	0.11	100.00	100.00	0.00	1935.00	2202.82	1469943.00	71.33	822.17	668.00
[truncated: 369,002 more chars]
