# Supplementary material for: An antigen microarray protocol for COVID-19 serological analysis
Source: STAR Protoc. 2021 Aug 26;2(3):100815. doi: 10.1016/j.xpro.2021.100815 (PMC8387221; doi:10.1016/j.xpro.2021.100815)
Supplement: Data S8. Slide_quantifications, related to step quantification and statistical analysis 2.e [file mmc8.zip › RPPA0140_12860A01-D12_IgM_785/Joseph_2021-04-02_15h38m53_5μm_785nmGain001.txt]

ATF	1.0
30	28
"Checksum_ImageFile=9f3e288b10c013d6f9322b4033018e57"
"Checksum_ResultFile=aead1a7081329b5b91943a9eddd1ebcd"
"Type=Mapix Results 2"
"DateTime=2021/04/02 15:39:04"
"ConfigFile="
"GalFile=L:\RPPA Service\Platform_Projects\2021-02-09_JPL_CoV-Array-7\64 pad grid.gal"
"PixelSize=5"
"Wavelengths=785"
"ImageFiles=L:\RPPA Service\Platform_Projects\2021-03-24_JPL_CoV-Array-9\RPPA0140_12860A01-D12_IgM_785\Joseph_2021-04-02_15h38m53_5�m_785nmGain001.tif"
"GrinddingParameters=Find mode = Grid + Blocks + Spots | Max. diameter (% Dth) = 200.0 | Min. diameter (% Dth) = 50.0 | Max position offset (% pitch) = 30"
"QuantificationParameter=S/B border width (pixels) = 2.0 | Background diameter (pitch) = 2.0"
"JpegImage=L:\RPPA Service\Platform_Projects\2021-03-24_JPL_CoV-Array-9\RPPA0140_12860A01-D12_IgM_785\Joseph_2021-04-02_15h38m53_5�m_785nmGain001.jpg"
"FeatureType=Circular"
"Barcode="
"BackgroundSubtraction=LocalFeature"
"Normalization=None"
"ImageOrigin=3680, 2560"
"ImageSize=17760.0, 71040.0"
"JpegOrigin=4465, 2635"
"JpegBrightness=49"
"JpegContrast=57"
"JpegBalance=0"
"Creator=Mapix 9.0.0"
"Scanner=ir710IVD IR0H8_IVD 717045"
"Temperature=33.0"
"Comment="
"Velocity=35 l/s"
"LaserPower=20.0"
"PMTGain=1"
"BatchFilename=L:\RPPA Service\InnooScan\Batch methods\CoV_Array image_processing.mbt"
"Block"	"Column"	"Row"	"X"	"Y"	"Dia."	"Flags"	"ID"	"F785 Mean"	"F785 Median"	"F785 SD"	"F785 |log Mean/Median|"	"F785 CV"	"B785"	"B785 Mean"	"B785 Median"	"B785 SD"	"B785 |log Mean/Median|"	"B785 CV"	"% > B785+1SD"	"% > B785+2SD"	"F785 % Sat."	"F785 Median - B785"	"F785 Mean - B785"	"F785 Total Intensity"	"SNR 785"	"ExcludedMean 785"	"ExcludedMedian 785"
1	1	1	4668.00	2833.00	151.10	0	Spot (Block1, Row1, Column1)	10589.31	10107.50	4637.06	0.02	0.44	408.00	444.52	408.00	105.92	0.04	0.24	100.00	100.00	0.00	9699.50	10181.31	6607729.00	95.78	2829.24	1912.00
1	2	1	4982.00	2828.00	174.20	0	Spot (Block1, Row1, Column2)	489.29	496.00	58.55	0.01	0.12	401.00	420.01	401.00	69.36	0.02	0.17	72.00	15.00	0.00	95.00	88.29	412961.00	1.00	440.54	423.00
1	3	1	5283.00	2841.00	128.60	0	Spot (Block1, Row1, Column3)	440.29	411.00	53.14	0.03	0.12	392.00	389.04	392.00	43.04	0.00	0.11	40.00	36.00	0.00	19.00	48.29	195050.00	1.19	413.72	404.00
1	4	1	5556.00	2815.00	162.30	0	Spot (Block1, Row1, Column4)	492.15	489.00	45.92	0.00	0.09	398.00	402.88	398.00	52.57	0.01	0.13	85.00	20.00	0.00	91.00	94.15	357796.00	1.70	436.10	421.00
1	5	1	5874.00	2845.00	205.45	0	Spot (Block1, Row1, Column5)	451.70	426.00	58.94	0.03	0.13	399.00	407.90	399.00	59.56	0.01	0.15	48.00	8.00	0.00	27.00	52.70	543394.00	0.74	409.44	400.00
1	6	1	6167.00	2836.00	147.00	-50	Spot (Block1, Row1, Column6)	479.28	493.00	73.26	0.01	0.15	396.00	402.88	396.00	56.60	0.01	0.14	62.00	26.00	0.00	97.00	83.28	285171.00	1.35	456.25	461.00
1	7	1	6476.00	2835.00	153.75	0	Spot (Block1, Row1, Column7)	541.38	508.00	83.65	0.03	0.15	395.00	396.09	395.00	54.87	0.00	0.14	87.00	51.00	0.00	113.00	146.38	350271.00	2.65	455.47	442.50
1	8	1	6770.00	2821.00	187.50	0	Spot (Block1, Row1, Column8)	467.07	475.50	79.19	0.01	0.17	396.00	398.64	396.00	49.99	0.00	0.13	51.00	41.00	0.00	79.50	71.07	463334.00	1.37	426.81	405.50
1	1	2	4686.00	3122.00	216.95	0	Spot (Block1, Row2, Column1)	484.64	491.00	85.10	0.01	0.18	402.00	423.53	402.00	63.28	0.02	0.15	66.00	14.00	0.00	89.00	82.64	652320.00	0.97	456.86	466.00
1	2	2	4966.00	3137.00	147.00	-50	Spot (Block1, Row2, Column2)	426.62	413.00	47.84	0.01	0.11	393.00	395.45	393.00	51.64	0.00	0.13	30.00	13.00	0.00	20.00	33.62	252131.00	0.60	403.45	397.00
1	3	2	5285.00	3151.00	171.55	0	Spot (Block1, Row2, Column3)	444.57	425.00	54.80	0.02	0.12	392.00	390.02	392.00	43.87	0.00	0.11	45.00	37.00	0.00	33.00	52.57	364988.00	1.24	424.66	405.00
1	4	2	5555.00	3142.00	211.10	0	Spot (Block1, Row2, Column4)	457.29	476.00	53.42	0.02	0.12	395.00	403.70	395.00	48.44	0.01	0.12	54.00	38.00	0.00	81.00	62.29	579839.00	1.11	440.23	415.50
1	5	2	5868.00	3133.00	208.95	0	Spot (Block1, Row2, Column5)	785.03	747.00	165.30	0.02	0.21	396.00	401.61	396.00	53.93	0.01	0.13	99.00	98.00	0.00	351.00	389.03	977360.00	7.11	519.36	505.50
1	6	2	6177.00	3128.00	158.25	0	Spot (Block1, Row2, Column6)	474.10	492.00	49.52	0.02	0.10	396.00	397.21	396.00	52.82	0.00	0.13	70.00	31.00	0.00	96.00	78.10	327130.00	1.46	432.10	408.00
1	7	2	6448.00	3144.00	171.45	0	Spot (Block1, Row2, Column7)	442.19	411.00	69.44	0.03	0.16	393.00	386.74	393.00	51.32	0.01	0.13	44.00	30.00	0.00	18.00	49.19	363919.00	1.08	410.68	395.50
1	8	2	6776.00	3152.00	184.60	0	Spot (Block1, Row2, Column8)	434.11	408.00	56.81	0.03	0.13	395.00	391.50	395.00	51.92	0.00	0.13	38.00	14.00	0.00	13.00	39.11	415006.00	0.82	417.02	403.00
1	1	3	4670.00	3441.00	152.80	0	Spot (Block1, Row3, Column1)	540.66	518.50	66.71	0.02	0.12	399.00	403.98	399.00	44.85	0.01	0.11	93.00	84.00	0.00	119.50	141.66	348188.00	3.05	456.77	466.00
1	2	3	4983.00	3408.00	276.70	0	Spot (Block1, Row3, Column2)	419.31	401.00	49.17	0.02	0.12	394.00	391.74	394.00	48.58	0.00	0.12	24.00	13.00	0.00	7.00	25.31	935477.00	0.57	387.05	391.00
1	3	3	5264.00	3428.00	136.90	0	Spot (Block1, Row3, Column3)	556.56	552.50	100.23	0.00	0.18	393.00	392.84	393.00	45.98	0.00	0.12	93.00	87.00	0.00	159.50	163.56	282734.00	3.56	465.13	480.00
1	4	3	5554.00	3425.00	265.35	0	Spot (Block1, Row3, Column4)	454.43	434.50	71.97	0.02	0.16	395.00	398.17	395.00	52.96	0.00	0.13	48.00	23.00	0.00	39.50	59.43	932487.00	1.06	414.62	396.00
1	5	3	5877.00	3426.00	163.80	0	Spot (Block1, Row3, Column5)	478.31	486.00	74.87	0.01	0.16	394.00	398.37	394.00	52.13	0.00	0.13	61.00	35.00	0.00	92.00	84.31	355859.00	1.53	419.36	404.50
1	6	3	6183.00	3456.00	171.10	0	Spot (Block1, Row3, Column6)	457.24	477.50	63.17	0.02	0.14	392.00	390.38	392.00	52.54	0.00	0.13	52.00	30.00	0.00	85.50	65.24	373109.00	1.27	425.65	403.00
1	7	3	6467.00	3436.00	257.75	0	Spot (Block1, Row3, Column7)	415.87	393.00	62.67	0.02	0.15	389.00	379.21	389.00	57.57	0.01	0.15	26.00	11.00	0.00	4.00	26.87	804286.00	0.64	384.24	389.00
1	8	3	6752.00	3417.00	248.05	0	Spot (Block1, Row3, Column8)	417.42	399.00	56.47	0.02	0.14	393.00	391.39	393.00	54.06	0.00	0.14	24.00	7.00	0.00	6.00	24.42	745506.00	0.48	390.30	396.00
1	1	4	4672.00	3733.00	191.70	0	Spot (Block1, Row4, Column1)	446.06	422.50	58.49	0.02	0.13	393.00	387.09	393.00	38.90	0.01	0.10	44.00	38.00	0.00	29.50	53.06	461229.00	1.52	405.16	395.00
1	2	4	4979.00	3763.00	165.25	0	Spot (Block1, Row4, Column2)	429.07	407.00	49.92	0.02	0.12	391.00	387.28	391.00	45.64	0.00	0.12	33.00	20.00	0.00	16.00	38.07	325662.00	0.92	412.18	399.00
1	3	4	5259.00	3733.00	146.85	0	Spot (Block1, Row4, Column3)	690.05	698.00	118.55	0.00	0.17	394.00	393.39	394.00	44.78	0.00	0.11	100.00	98.00	0.00	304.00	296.05	402991.00	6.63	500.10	484.00
1	4	4	5567.00	3737.00	147.00	-50	Spot (Block1, Row4, Column4)	438.62	402.00	61.46	0.04	0.14	394.00	398.48	394.00	56.72	0.00	0.14	40.00	15.00	0.00	8.00	44.62	259661.00	0.71	431.66	400.50
1	5	4	5864.00	3751.00	233.15	0	Spot (Block1, Row4, Column5)	461.93	456.50	77.44	0.01	0.17	394.50	402.85	394.50	57.29	0.01	0.14	50.00	21.00	0.00	62.00	67.43	725224.00	1.03	417.36	399.00
1	6	4	6155.00	3722.00	208.45	0	Spot (Block1, Row4, Column6)	747.63	712.00	159.00	0.02	0.21	390.00	388.74	390.00	55.27	0.00	0.14	99.00	97.00	0.00	322.00	357.63	926317.00	6.49	503.16	497.00
1	7	4	6450.00	3753.00	141.20	0	Spot (Block1, Row4, Column7)	552.36	493.00	244.71	0.05	0.44	386.00	375.59	386.00	58.74	0.01	0.16	65.00	42.00	0.00	107.00	166.36	298274.00	3.01	446.42	397.50
1	8	4	6757.00	3745.00	146.00	0	Spot (Block1, Row4, Column8)	475.81	486.00	89.07	0.01	0.19	390.00	387.01	390.00	54.65	0.00	0.14	59.00	33.00	0.00	96.00	85.81	275967.00	1.62	438.07	409.50
1	1	5	4668.00	4037.00	154.50	0	Spot (Block1, Row5, Column1)	498.80	488.00	74.22	0.01	0.15	392.00	385.62	392.00	37.76	0.01	0.10	75.00	67.00	0.00	96.00	106.80	326214.00	3.00	425.67	411.00
1	2	5	4985.00	4042.00	254.15	0	Spot (Block1, Row5, Column2)	431.96	412.00	52.32	0.02	0.12	396.00	394.59	396.00	42.04	0.00	0.11	33.00	26.00	0.00	16.00	35.96	808620.00	0.89	418.07	403.00
1	3	5	5275.00	4046.00	213.45	0	Spot (Block1, Row5, Column3)	466.39	475.00	60.47	0.01	0.13	399.00	408.29	399.00	49.59	0.01	0.12	57.00	26.00	0.00	76.00	67.39	607700.00	1.17	422.69	409.00
1	4	5	5567.00	4037.00	147.00	-50	Spot (Block1, Row5, Column4)	490.97	504.00	70.11	0.01	0.14	397.00	407.73	397.00	52.22	0.01	0.13	68.00	52.00	0.00	107.00	93.97	290655.00	1.59	466.44	484.00
1	5	5	5862.00	4031.00	146.00	0	Spot (Block1, Row5, Column5)	673.84	691.00	141.05	0.01	0.21	393.00	396.24	393.00	47.52	0.00	0.12	98.00	88.00	0.00	298.00	280.84	391503.00	5.84	465.61	463.00
1	6	5	6151.00	4044.00	188.90	0	Spot (Block1, Row5, Column6)	439.43	417.00	69.16	0.02	0.16	390.00	382.92	390.00	50.26	0.01	0.13	40.00	23.00	0.00	27.00	49.43	442064.00	1.12	410.78	406.00
1	7	5	6483.00	4063.00	162.00	0	Spot (Block1, Row5, Column7)	433.42	413.00	54.90	0.02	0.13	380.00	366.93	380.00	48.59	0.02	0.13	40.00	30.00	0.00	33.00	53.42	314663.00	1.37	391.68	392.00
1	8	5	6778.00	4041.00	167.10	0	Spot (Block1, Row5, Column8)	463.49	483.00	75.88	0.02	0.16	386.00	373.52	386.00	51.10	0.01	0.14	54.00	45.00	0.00	97.00	77.49	359207.00	1.76	414.52	401.00
1	1	6	4658.00	4332.00	192.75	0	Spot (Block1, Row6, Column1)	424.34	413.00	35.59	0.01	0.08	389.00	381.37	389.00	36.60	0.01	0.10	35.00	22.00	0.00	24.00	35.34	443858.00	1.17	408.22	400.00
1	2	6	4975.00	4330.00	169.50	0	Spot (Block1, Row6, Column2)	459.86	476.00	54.31	0.01	0.12	398.00	399.21	398.00	40.81	0.00	0.10	59.00	47.00	0.00	78.00	61.86	365587.00	1.49	432.48	414.00
1	3	6	5258.00	4331.00	150.95	0	Spot (Block1, Row6, Column3)	494.48	490.00	59.04	0.00	0.12	399.00	406.68	399.00	45.90	0.01	0.11	78.00	49.00	0.00	91.00	95.48	309542.00	1.91	441.58	415.00
1	4	6	5568.00	4330.00	176.95	0	Spot (Block1, Row6, Column4)	446.54	415.00	58.62	0.03	0.13	395.00	397.80	395.00	50.12	0.00	0.13	43.00	23.00	0.00	20.00	51.54	390277.00	0.97	423.04	406.00
1	5	6	5874.00	4332.00	147.95	0	Spot (Block1, Row6, Column5)	598.50	595.00	106.34	0.00	0.18	389.00	380.38	389.00	49.42	0.01	0.13	97.00	88.00	0.00	206.00	209.50	357901.00	4.41	456.39	469.50
1	6	6	6194.00	4338.00	157.25	0	Spot (Block1, Row6, Column6)	415.82	409.00	50.12	0.01	0.12	379.00	366.92	379.00	48.32	0.01	0.13	27.00	17.00	0.00	30.00	36.82	282339.00	1.01	394.00	402.00
1	7	6	6479.00	4362.00	171.75	0	Spot (Block1, Row6, Column7)	428.32	403.00	57.53	0.03	0.13	379.00	366.80	379.00	49.85	0.01	0.14	31.00	28.00	0.00	24.00	49.32	352935.00	1.23	394.77	396.00
1	8	6	6788.00	4349.00	179.15	0	Spot (Block1, Row6, Column8)	450.71	417.00	66.22	0.03	0.15	388.00	379.81	388.00	55.75	0.01	0.15	46.00	19.00	0.00	29.00	62.71	405640.00	1.27	419.17	400.00
1	1	7	4666.00	4626.00	176.55	0	Spot (Block1, Row7, Column1)	407.09	400.00	43.92	0.01	0.11	391.00	387.01	391.00	79.18	0.00	0.20	12.00	0.00	0.00	9.00	16.09	355798.00	0.25	395.02	397.00
1	2	7	4984.00	4633.00	136.00	0	Spot (Block1, Row7, Column2)	436.23	409.00	57.18	0.03	0.13	393.00	389.36	393.00	40.50	0.00	0.10	37.00	28.00	0.00	16.00	43.23	216806.00	1.16	410.87	400.00
1	3	7	5253.00	4623.00	216.25	0	Spot (Block1, Row7, Column3)	436.93	414.00	50.18	0.02	0.11	394.00	390.89	394.00	43.93	0.00	0.11	37.00	24.00	0.00	20.00	42.93	584618.00	1.05	419.73	406.00
1	4	7	5578.00	4650.00	156.20	0	Spot (Block1, Row7, Column4)	437.73	414.00	57.02	0.02	0.13	390.00	382.44	390.00	43.10	0.01	0.11	40.00	33.00	0.00	24.00	47.73	292842.00	1.28	401.76	398.00
1	5	7	5873.00	4639.00	184.15	0	Spot (Block1, Row7, Column5)	433.54	413.00	52.22	0.02	0.12	384.00	372.18	384.00	46.60	0.01	0.13	41.00	31.00	0.00	29.00	49.54	413593.00	1.32	395.60	389.00
1	6	7	6160.00	4625.00	242.35	0	Spot (Block1, Row7, Column6)	409.42	397.00	58.50	0.01	0.14	378.00	366.72	378.00	47.47	0.01	0.13	23.00	19.00	0.00	19.00	31.42	693961.00	0.90	380.87	389.00
1	7	7	6469.00	4632.00	198.00	0	Spot (Block1, Row7, Column7)	450.91	414.00	78.25	0.04	0.17	385.00	373.54	385.00	52.81	0.01	0.14	43.00	32.00	0.00	29.00	65.91	499611.00	1.47	400.37	395.00
1	8	7	6768.00	4625.00	152.75	0	Spot (Block1, Row7, Column8)	902.82	886.00	203.43	0.01	0.23	393.00	391.43	393.00	56.75	0.00	0.14	100.00	100.00	0.00	493.00	509.82	576904.00	9.01	552.55	513.00
1	1	8	4659.00	4947.00	139.35	0	Spot (Block1, Row8, Column1)	20504.14	13672.50	18244.34	0.18	0.89	391.50	394.50	391.50	87.22	0.00	0.22	100.00	100.00	8.17	13281.00	20112.64	10785178.00	230.57	5247.59	2452.00
1	2	8	4965.00	4954.00	198.90	0	Spot (Block1, Row8, Column2)	438.00	417.00	49.25	0.02	0.11	394.00	397.31	394.00	81.06	0.00	0.20	30.00	1.00	0.00	23.00	44.00	487493.00	0.50	402.13	397.50
1	3	8	5254.00	4930.00	137.65	0	Spot (Block1, Row8, Column3)	512.38	485.00	244.15	0.02	0.48	394.00	389.32	394.00	42.81	0.01	0.11	76.00	60.00	0.00	91.00	118.38	260803.00	2.88	437.54	409.00
1	4	8	5564.00	4929.00	199.35	0	Spot (Block1, Row8, Column4)	435.96	411.00	55.04	0.03	0.13	391.00	383.76	391.00	42.28	0.01	0.11	38.00	31.00	0.00	20.00	44.96	487403.00	1.23	407.20	398.00
1	5	8	5868.00	4937.00	147.00	-50	Spot (Block1, Row8, Column5)	404.31	393.50	37.24	0.01	0.09	388.00	379.11	388.00	41.47	0.01	0.11	15.00	10.00	0.00	5.50	16.31	240161.00	0.61	396.84	395.00
1	6	8	6168.00	4936.00	147.00	-50	Spot (Block1, Row8, Column6)	432.98	405.00	64.18	0.03	0.15	384.00	370.93	384.00	47.29	0.02	0.13	35.00	27.00	0.00	21.00	48.98	255891.00	1.31	408.06	396.00
1	7	8	6468.00	4958.00	206.40	0	Spot (Block1, Row8, Column7)	422.76	396.00	67.27	0.03	0.16	387.00	376.04	387.00	48.65	0.01	0.13	29.00	19.00	0.00	9.00	35.76	511961.00	0.96	387.29	388.00
1	8	8	6756.00	4943.00	145.65	0	Spot (Block1, Row8, Column8)	827.48	768.00	212.21	0.03	0.26	393.00	394.64	393.00	52.13	0.00	0.13	100.00	99.00	0.00	375.00	434.48	479109.00	8.30	531.89	496.00
2	1	1	9171.00	2837.00	151.45	0	Spot (Block2, Row1, Column1)	8929.79	8288.50	4270.60	0.03	0.48	395.00	398.52	395.00	77.77	0.00	0.20	100.00	100.00	0.00	7893.50	8534.79	5590051.00	109.69	2449.95	2094.50
2	2	1	9479.00	2807.00	213.35	0	Spot (Block2, Row1, Column2)	440.53	409.00	74.84	0.03	0.17	393.00	390.40	393.00	71.58	0.00	0.18	40.00	8.00	0.00	16.00	47.53	572686.00	0.70	407.74	398.00
2	3	1	9774.00	2835.00	147.00	-50	Spot (Block2, Row1, Column3)	421.64	402.00	65.97	0.02	0.16	389.00	390.62	389.00	76.01	0.00	0.19	29.00	2.00	0.00	13.00	32.64	247923.00	0.41	405.94	392.00
2	4	1	10074.00	2835.00	147.00	-50	Spot (Block2, Row1, Column4)	454.70	403.00	97.31	0.05	0.21	393.00	407.10	393.00	75.24	0.02	0.18	46.00	16.00	0.00	10.00	61.70	269637.00	0.63	438.68	401.00
2	5	1	10375.00	2835.00	147.00	-50	Spot (Block2, Row1, Column5)	466.39	400.00	111.88	0.07	0.24	395.00	416.98	395.00	75.40	0.02	0.18	46.00	22.00	0.00	5.00	71.39	276572.00	0.66	438.11	395.50
2	6	1	10678.00	2856.00	180.05	0	Spot (Block2, Row1, Column6)	472.29	463.00	105.40	0.01	0.22	392.00	412.60	392.00	72.37	0.02	0.18	49.00	21.00	0.00	71.00	80.29	429316.00	0.82	460.83	449.00
2	7	1	10983.00	2824.00	139.90	0	Spot (Block2, Row1, Column7)	536.19	510.00	114.15	0.02	0.21	393.00	427.30	393.00	379.42	0.04	0.89	0.00	0.00	0.00	117.00	143.19	284179.00	0.29	476.49	492.00
2	8	1	11267.00	2833.00	184.30	0	Spot (Block2, Row1, Column8)	507.51	491.00	100.48	0.01	0.20	394.00	410.37	394.00	82.18	0.02	0.20	65.00	31.00	0.00	97.00	113.51	481120.00	1.18	450.06	421.00
2	1	2	9149.00	3144.00	145.45	0	Spot (Block2, Row2, Column1)	437.01	411.00	61.30	0.03	0.14	389.00	378.83	389.00	72.07	0.01	0.19	39.00	3.00	0.00	22.00	48.01	252157.00	0.81	397.77	398.00
2	2	2	9483.00	3137.00	186.00	0	Spot (Block2, Row2, Column2)	419.81	401.00	74.10	0.02	0.18	382.00	366.14	382.00	64.15	0.02	0.18	31.00	13.00	0.00	19.00	37.81	407216.00	0.84	397.22	393.00
2	3	2	9791.00	3149.00	204.50	0	Spot (Block2, Row2, Column3)	421.95	400.00	73.81	0.02	0.17	385.00	372.42	385.00	64.36	0.01	0.17	30.00	10.00	0.00	15.00	36.95	501695.00	0.77	386.57	395.50
2	4	2	10074.00	3135.00	147.00	-50	Spot (Block2, Row2, Column4)	397.42	392.00	86.83	0.01	0.22	388.00	385.39	388.00	70.60	0.00	0.18	24.00	7.00	0.00	4.00	9.42	235668.00	0.17	430.45	398.50
2	5	2	10373.00	3130.00	188.95	0	Spot (Block2, Row2, Column5)	629.90	601.00	145.12	0.02	0.23	391.00	391.93	391.00	68.77	0.00	0.18	92.00	71.00	0.00	210.00	238.90	633680.00	3.46	484.90	474.00
2	6	2	10678.00	3137.00	197.85	0	Spot (Block2, Row2, Column6)	446.94	408.50	91.68	0.04	0.21	392.00	415.82	392.00	406.16	0.03	0.98	0.00	0.00	0.00	16.50	54.94	496100.00	0.08	416.58	399.00
2	7	2	10976.00	3134.00	147.00	-50	Spot (Block2, Row2, Column7)	471.46	493.00	103.77	0.02	0.22	392.00	420.23	392.00	382.63	0.03	0.91	0.00	0.00	0.00	101.00	79.46	277220.00	0.13	488.22	496.50
2	8	2	11276.00	3134.00	147.00	-50	Spot (Block2, Row2, Column8)	435.04	390.00	96.55	0.05	0.22	394.00	402.01	394.00	77.17	0.01	0.19	43.00	10.00	0.00	-4.00	41.04	255805.00	0.43	413.36	385.00
2	1	3	9195.00	3462.00	151.95	0	Spot (Block2, Row3, Column1)	453.82	426.00	73.09	0.03	0.16	371.00	361.22	371.00	62.76	0.01	0.17	48.00	29.00	0.00	55.00	82.82	288628.00	1.48	396.23	394.00
2	2	3	9467.00	3426.00	202.35	0	Spot (Block2, Row3, Column2)	419.34	398.00	65.60	0.02	0.16	365.00	357.38	365.00	64.18	0.01	0.18	29.00	19.00	0.00	33.00	54.34	487689.00	0.97	397.19	394.00
2	3	3	9776.00	3441.00	215.75	0	Spot (Block2, Row3, Column3)	430.12	396.00	91.50	0.04	0.21	372.00	359.99	372.00	63.78	0.01	0.18	34.00	24.00	0.00	24.00	58.12	571626.00	1.10	385.26	391.00
2	4	3	10074.00	3435.00	147.00	-50	Spot (Block2, Row3, Column4)	424.46	392.00	88.32	0.03	0.21	381.00	370.35	381.00	66.26	0.01	0.18	33.00	19.00	0.00	11.00	43.46	251705.00	0.82	398.38	391.00
2	5	3	10375.00	3434.00	151.80	0	Spot (Block2, Row3, Column5)	471.91	462.00	133.63	0.01	0.28	385.00	373.79	385.00	64.91	0.01	0.17	50.00	21.00	0.00	77.00	86.91	297774.00	1.51	415.40	395.00
2	6	3	10669.00	3430.00	194.00	0	Spot (Block2, Row3, Column6)	473.91	486.00	104.39	0.01	0.22	385.00	377.83	385.00	72.96	0.01	0.19	55.00	22.00	0.00	101.00	88.91	505191.00	1.32	396.86	387.00
2	7	3	11010.00	3427.00	165.00	0	Spot (Block2, Row3, Column7)	446.67	411.50	77.71	0.04	0.17	392.00	393.66	392.00	74.77	0.00	0.19	44.00	8.00	0.00	19.50	54.67	337683.00	0.71	399.98	391.00
2	8	3	11276.00	3434.00	147.00	-50	Spot (Block2, Row3, Column8)	448.97	406.00	96.60	0.04	0.22	394.00	393.23	394.00	74.51	0.00	0.19	41.00	10.00	0.00	12.00	54.97	263997.00	0.75	451.60	471.00
2	1	4	9169.00	3730.00	182.95	0	Spot (Block2, Row4, Column1)	425.58	397.00	72.09	0.03	0.17	365.00	359.26	365.00	61.00	0.01	0.17	36.00	31.00	0.00	32.00	60.58	401750.00	1.09	391.99	387.00
2	2	4	9485.00	3751.00	197.70	0	Spot (Block2, Row4, Column2)	405.66	397.00	57.58	0.01	0.14	330.00	353.41	330.00	62.59	0.03	0.18	57.00	18.00	0.00	67.00	75.66	448656.00	0.83	372.86	376.00
2	3	4	9778.00	3744.00	152.10	0	Spot (Block2, Row4, Column3)	605.80	591.00	215.02	0.01	0.35	320.00	347.66	320.00	61.56	0.04	0.18	100.00	89.00	0.00	271.00	285.80	384685.00	4.19	449.95	409.00
2	4	4	10051.00	3739.00	215.30	0	Spot (Block2, Row4, Column4)	413.39	396.00	73.09	0.02	0.18	369.00	356.26	369.00	61.23	0.02	0.17	27.00	20.00	0.00	27.00	44.39	547737.00	0.93	372.33	388.00
2	5	4	10373.00	3740.00	196.10	0	Spot (Block2, Row4, Column5)	418.20	403.50	66.42	0.02	0.16	375.00	360.35	375.00	63.33	0.02	0.18	30.00	8.00	0.00	28.50	43.20	453325.00	0.91	394.26	397.00
2	6	4	10674.00	3734.00	201.80	0	Spot (Block2, Row4, Column6)	598.17	595.00	108.61	0.00	0.18	382.00	366.82	382.00	68.79	0.02	0.19	92.00	70.00	0.00	213.00	216.17	690886.00	3.36	428.42	414.00
2	7	4	10969.00	3729.00	167.30	0	Spot (Block2, Row4, Column7)	475.07	490.00	91.29	0.01	0.19	389.00	383.40	389.00	72.55	0.01	0.19	57.00	17.00	0.00	101.00	86.07	369603.00	1.26	411.87	390.00
2	8	4	11279.00	3748.00	185.00	0	Spot (Block2, Row4, Column8)	483.87	487.00	106.60	0.00	0.22	392.00	391.75	392.00	71.18	0.00	0.18	57.00	25.00	0.00	95.00	91.87	466931.00	1.29	430.17	392.00
2	1	5	9180.00	4047.00	174.70	0	Spot (Block2, Row5, Column1)	470.57	487.00	91.67	0.01	0.19	384.00	367.18	384.00	60.85	0.02	0.17	55.00	31.00	0.00	103.00	86.57	399512.00	1.70	399.98	390.00
2	2	5	9477.00	4023.00	193.30	0	Spot (Block2, Row5, Column2)	420.47	401.00	58.92	0.02	0.14	343.00	355.22	343.00	59.63	0.02	0.17	46.00	25.00	0.00	58.00	77.47	442337.00	1.09	392.46	397.50
2	3	5	9777.00	4030.00	207.50	0	Spot (Block2, Row5, Column3)	426.21	397.00	79.37	0.03	0.19	327.00	349.59	327.00	58.69	0.03	0.17	62.00	35.00	0.00	70.00	99.21	523388.00	1.31	385.87	387.00
2	4	5	10069.00	4046.00	157.85	0	Spot (Block2, Row5, Column4)	436.12	394.00	98.66	0.04	0.23	346.00	354.47	346.00	62.88	0.01	0.18	42.00	37.00	0.00	48.00	90.12	300922.00	1.30	387.27	388.00
2	5	5	10385.00	4035.00	166.50	0	Spot (Block2, Row5, Column5)	599.06	583.50	168.05	0.01	0.28	378.00	361.90	378.00	65.13	0.02	0.18	80.00	62.00	0.00	205.50	221.06	460076.00	3.64	432.79	404.00
2	6	5	10688.00	4047.00	231.75	0	Spot (Block2, Row5, Column6)	407.49	394.00	65.74	0.01	0.16	387.00	369.68	387.00	63.17	0.02	0.17	21.00	6.00	0.00	7.00	20.49	629163.00	0.60	377.44	385.50
2	7	5	10979.00	4044.00	203.45	0	Spot (Block2, Row5, Column7)	431.43	404.00	70.15	0.03	0.16	388.00	375.74	388.00	68.78	0.01	0.18	33.00	6.00	0.00	16.00	43.43	507788.00	0.81	392.32	392.00
2	8	5	11262.00	4032.00	152.20	0	Spot (Block2, Row5, Column8)	510.35	490.50	283.53	0.02	0.56	389.00	386.25	389.00	70.10	0.00	0.18	53.00	27.00	0.00	101.50	121.35	324581.00	1.77	418.27	392.00
2	1	6	9191.00	4307.00	157.90	0	Spot (Block2, Row6, Column1)	445.42	410.00	75.00	0.04	0.17	388.00	371.28	388.00	60.58	0.02	0.16	41.00	19.00	0.00	22.00	57.42	307340.00	1.22	402.45	398.00
2	2	6	9474.00	4335.00	147.00	-50	Spot (Block2, Row6, Column2)	422.45	402.00	70.68	0.02	0.17	381.00	363.51	381.00	59.85	0.02	0.16	35.00	17.00	0.00	21.00	41.45	248400.00	0.98	398.54	396.00
2	3	6	9770.00	4331.00	167.20	0	Spot (Block2, Row6, Column3)	453.81	467.00	81.76	0.01	0.18	335.00	353.20	335.00	58.33	0.02	0.17	75.00	50.00	0.00	132.00	118.81	350792.00	1.72	399.96	403.50
2	4	6	10082.00	4329.00	195.90	0	Spot (Block2, Row6, Column4)	412.40	392.00	71.02	0.02	0.17	329.00	352.89	329.00	61.33	0.03	0.17	52.00	28.00	0.00	63.00	83.40	447870.00	0.97	370.05	383.00
2	5	6	10378.00	4330.00	198.45	0	Spot (Block2, Row6, Column5)	468.12	474.00	98.19	0.01	0.21	369.00	358.09	369.00	63.92	0.01	0.18	52.00	32.00	0.00	105.00	99.12	524290.00	1.72	388.87	388.00
2	6	6	10670.00	4339.00	160.00	0	Spot (Block2, Row6, Column6)	433.64	399.00	91.61	0.04	0.21	381.00	365.06	381.00	62.50	0.02	0.17	36.00	19.00	0.00	18.00	52.64	305713.00	1.10	400.48	393.00
2	7	6	10972.00	4329.00	193.15	0	Spot (Block2, Row6, Column7)	453.52	416.00	90.07	0.04	0.20	387.00	370.74	387.00	61.77	0.02	0.17	47.00	20.00	0.00	29.00	66.52	479824.00	1.34	398.38	391.00
2	8	6	11276.00	4334.00	147.00	-50	Spot (Block2, Row6, Column8)	415.43	392.00	81.09	0.03	0.20	388.00	377.16	388.00	70.07	0.01	0.19	32.00	5.00	0.00	4.00	27.43	245101.00	0.55	402.56	394.00
2	1	7	9152.00	4627.00	214.35	0	Spot (Block2, Row7, Column1)	419.10	403.00	70.50	0.02	0.17	388.00	370.20	388.00	64.46	0.02	0.17	30.00	10.00	0.00	15.00	31.10	545672.00	0.76	377.26	388.00
2	2	7	9488.00	4644.00	185.10	0	Spot (Block2, Row7, Column2)	415.17	402.00	68.52	0.01	0.17	379.00	361.91	379.00	58.93	0.02	0.16	27.00	20.00	0.00	23.00	36.17	400636.00	0.90	390.31	394.00
2	3	7	9753.00	4622.00	181.55	0	Spot (Block2, Row7, Column3)	415.92	404.00	66.74	0.01	0.16	329.00	353.97	329.00	61.79	0.03	0.17	68.00	25.00	0.00	75.00	86.92	384307.00	1.00	391.90	397.00
2	4	7	10074.00	4613.00	192.55	0	Spot (Block2, Row7, Column4)	411.08	399.00	66.37	0.01	0.16	347.00	357.52	347.00	62.60	0.01	0.18	37.00	23.00	0.00	52.00	64.08	432458.00	0.86	382.36	395.00
2	5	7	10347.00	4616.00	180.60	0	Spot (Block2, Row7, Column5)	413.74	399.00	74.31	0.02	0.18	383.00	366.05	383.00	60.37	0.02	0.16	28.00	16.00	0.00	16.00	30.74	378571.00	0.79	388.29	394.00
2	6	7	10683.00	4642.00	172.25	0	Spot (Block2, Row7, Column6)	476.27	488.50	83.61	0.01	0.18	386.00	371.61	386.00	63.71	0.02	0.17	58.00	26.00	0.00	102.50	90.27	392447.00	1.64	415.66	402.00
2	7	7	11016.00	4620.00	131.95	0	Spot (Block2, Row7, Column7)	445.54	405.00	81.19	0.04	0.18	389.00	375.65	389.00	62.41	0.02	0.17	45.00	13.00	0.00	16.00	56.54	207621.00	1.12	419.81	396.00
2	8	7	11276.00	4636.00	110.50	0	Spot (Block2, Row7, Column8)	680.70	687.50	135.43	0.00	0.20	390.00	377.35	390.00	64.90	0.01	0.17	99.00	86.00	0.00	297.50	290.70	216464.00	4.67	495.51	483.00
2	1	8	9170.00	4941.00	143.60	0	Spot (Block2, Row8, Column1)	13091.66	9417.00	12285.57	0.14	0.94	381.00	368.72	381.00	76.35	0.01	0.21	100.00	100.00	1.24	9036.00	12710.66	7370602.00	166.63	2599.59	1894.00
2	2	8	9484.00	4949.00	178.70	0	Spot (Block2, Row8, Column2)	437.80	405.00	77.55	0.03	0.18	373.00	360.69	373.00	64.43	0.01	0.18	38.00	30.00	0.00	32.00	64.80	390955.00	1.20	411.23	396.50
2	3	8	9766.00	4940.00	187.85	0	Spot (Block2, Row8, Column3)	428.90	398.00	75.50	0.03	0.18	356.00	357.31	356.00	62.17	0.00	0.17	36.00	32.00	0.00	42.00	72.90	426752.00	1.15	386.95	388.50
2	4	8	10105.00	4940.00	173.75	0	Spot (Block2, Row8, Column4)	426.96	397.00	80.89	0.03	0.19	377.00	363.76	377.00	63.52	0.02	0.17	35.00	23.00	0.00	20.00	49.96	361209.00	0.99	405.04	394.00
2	5	8	10376.00	4935.00	147.00	-50	Spot (Block2, Row8, Column5)	404.73	395.00	64.49	0.01	0.16	382.00	368.07	382.00	61.37	0.02	0.17	23.00	7.00	0.00	13.00	22.73	237577.00	0.60	403.02	390.00
2	6	8	10685.00	4937.00	166.85	0	Spot (Block2, Row8, Column6)	456.81	462.00	80.04	0.00	0.18	386.00	373.73	386.00	63.61	0.01	0.17	51.00	21.00	0.00	76.00	70.81	352656.00	1.31	413.58	398.50
2	7	8	10970.00	4922.00	186.90	0	Spot (Block2, Row8, Column7)	425.26	396.00	80.39	0.03	0.19	387.00	376.37	387.00	62.83	0.01	0.17	33.00	12.00	0.00	9.00	38.26	419730.00	0.78	395.42	397.00
2	8	8	11265.00	4943.00	149.60	0	Spot (Block2, Row8, Column8)	907.89	798.50	399.37	0.06	0.44	391.00	384.52	391.00	64.23	0.01	0.17	99.00	96.00	0.00	407.50	516.89	552000.00	8.15	518.33	498.00
3	1	1	13675.00	2835.00	153.50	0	Spot (Block3, Row1, Column1)	7983.74	7485.00	3942.03	0.03	0.49	399.00	433.64	399.00	83.45	0.04	0.19	100.00	100.00	0.00	7086.00	7584.74	5197412.00	90.47	2046.18	1591.00
3	2	1	13963.00	2837.00	157.00	0	Spot (Block3, Row1, Column2)	960.65	922.50	290.94	0.02	0.30	397.00	424.13	397.00	80.14	0.03	0.19	99.00	91.00	0.00	525.50	563.65	657086.00	6.69	583.06	532.50
3	3	1	14282.00	2832.00	201.75	0	Spot (Block3, Row1, Column3)	523.41	504.00	135.17	0.02	0.26	395.00	418.81	395.00	81.39	0.03	0.19	65.00	34.00	0.00	109.00	128.41	605062.00	1.29	443.80	407.50
3	4	1	14567.00	2838.00	159.55	0	Spot (Block3, Row1, Column4)	864.76	825.00	242.05	0.02	0.28	397.00	419.63	397.00	78.71	0.02	0.19	99.00	90.00	0.00	428.00	467.76	610521.00	5.66	516.39	510.00
3	5	1	14870.00	2831.00	164.30	0	Spot (Block3, Row1, Column5)	781.90	707.00	262.27	0.04	0.34	405.00	441.14	405.00	83.91	0.04	0.19	93.00	81.00	0.00	302.00	376.90	587207.00	4.06	513.95	510.00
3	6	1	15169.00	2830.00	165.60	0	Spot (Block3, Row1, Column6)	1007.78	915.00	348.83	0.04	0.35	420.00	455.98	420.00	90.50	0.04	0.20	99.00	94.00	0.00	495.00	587.78	764905.00	6.10	583.54	532.00
3	7	1	15478.00	2834.00	155.10	0	Spot (Block3, Row1, Column7)	1799.95	1756.00	712.52	0.01	0.40	480.00	467.56	480.00	94.98	0.01	0.20	100.00	100.00	0.00	1276.00	1319.95	1189766.00	14.03	810.82	725.00
3	8	1	15784.00	2834.00	182.90	0	Spot (Block3, Row1, Column8)	577.30	587.00	105.38	0.01	0.18	477.00	465.05	477.00	92.44	0.01	0.20	55.00	21.00	0.00	110.00	100.30	547853.00	1.21	519.39	491.00
3	1	2	13630.00	3111.00	146.90	0	Spot (Block3, Row2, Column1)	492.39	498.00	95.98	0.00	0.19	398.00	426.93	398.00	79.08	0.03	0.19	62.00	24.00	0.00	100.00	94.39	289524.00	0.83	457.07	482.00
3	2	2	13971.00	3138.00	130.10	0	Spot (Block3, Row2, Column2)	645.43	605.00	140.75	0.03	0.22	396.00	419.07	396.00	73.39	0.02	0.18	97.00	74.00	0.00	209.00	249.43	291734.00	3.08	506.06	493.00
3	3	2	14266.00	3142.00	196.00	0	Spot (Block3, Row2, Column3)	508.15	494.00	111.19	0.01	0.22	395.00	416.33	395.00	79.98	0.02	0.19	65.00	27.00	0.00	99.00	113.15	554895.00	1.15	464.66	488.00
3	4	2	14580.00	3141.00	189.35	0	Spot (Block3, Row2, Column4)	546.70	505.00	108.31	0.03	0.20	397.00	418.88	397.00	78.94	0.02	0.19	77.00	42.00	0.00	108.00	149.70	552164.00	1.62	455.94	417.50
3	5	2	14871.00	3133.00	196.50	0	Spot (Block3, Row2, Column5)	714.78	692.00	163.82	0.01	0.23	399.00	424.89	399.00	75.44	0.03	0.18	98.00	87.00	0.00	293.00	315.78	778390.00	3.84	509.33	498.00
3	6	2	15165.00	3144.00	189.05	0	Spot (Block3, Row2, Column6)	550.16	514.00	123.70	0.03	0.22	400.00	430.15	400.00	80.84	0.03	0.19	73.00	45.00	0.00	114.00	150.16	551264.00	1.48	475.88	493.00
3	7	2	15475.00	3130.00	200.50	0	Spot (Block3, Row2, Column7)	547.07	497.00	122.94	0.04	0.22	408.00	448.65	408.00	89.68	0.04	0.20	49.00	36.00	0.00	89.00	139.07	620922.00	1.10	476.01	480.50
3	8	2	15774.00	3131.00	204.40	0	Spot (Block3, Row2, Column8)	514.20	493.00	99.69	0.02	0.19	414.00	456.29	414.00	90.79	0.04	0.20	38.00	24.00	0.00	79.00	100.20	611380.00	0.64	488.24	493.00
3	1	3	13681.00	3438.00	155.35	0	Spot (Block3, Row3, Column1)	811.72	707.00	241.78	0.06	0.30	395.00	418.19	395.00	70.58	0.02	0.17	100.00	98.00	0.00	312.00	416.72	539793.00	5.58	534.49	525.50
3	2	3	13984.00	3441.00	195.00	0	Spot (Block3, Row3, Column2)	523.45	498.00	106.49	0.02	0.20	396.00	421.05	396.00	72.56	0.03	0.17	72.00	37.00	0.00	102.00	127.45	562709.00	1.41	443.13	402.00
3	3	3	14275.00	3437.00	216.55	0	Spot (Block3, Row3, Column3)	547.75	499.00	225.53	0.04	0.41	396.00	423.10	396.00	79.61	0.03	0.19	67.00	37.00	0.00	103.00	151.75	733989.00	1.57	462.36	484.50
3	4	3	14563.00	3439.00	158.75	0	Spot (Block3, Row3, Column4)	932.15	889.00	322.41	0.02	0.35	396.00	426.15	396.00	81.40	0.03	0.19	97.00	89.00	0.00	493.00	536.15	646914.00	6.22	556.01	528.50
3	5	3	14884.00	3444.00	162.50	0	Spot (Block3, Row3, Column5)	566.56	564.00	117.42	0.00	0.21	396.00	424.65	396.00	78.51	0.03	0.18	81.00	50.00	0.00	168.00	170.56	416419.00	1.81	467.74	487.50
3	6	3	15169.00	3438.00	223.95	0	Spot (Block3, Row3, Column6)	492.28	492.00	87.25	0.00	0.18	398.00	426.28	398.00	74.50	0.03	0.17	65.00	20.00	0.00	94.00	94.28	707897.00	0.89	441.96	401.00
3	7	3	15486.00	3432.00	163.30	0	Spot (Block3, Row3, Column7)	664.72	629.00	174.61	0.02	0.26	406.00	444.80	406.00	82.03	0.04	0.18	86.00	65.00	0.00	223.00	258.72	487243.00	2.68	499.72	502.00
3	8	3	15767.00	3441.00	186.95	0	Spot (Block3, Row3, Column8)	511.74	499.00	82.83	0.01	0.16	412.00	449.29	412.00	83.47	0.04	0.19	55.00	26.00	0.00	87.00	99.74	503039.00	0.75	476.19	487.00
3	1	4	13675.00	3736.00	154.55	0	Spot (Block3, Row4, Column1)	957.79	863.00	336.98	0.05	0.35	395.00	421.93	395.00	74.68	0.03	0.18	100.00	98.00	0.00	468.00	562.79	631184.00	7.18	551.52	529.00
3	2	4	13973.00	3748.00	251.00	0	Spot (Block3, Row4, Column2)	479.46	479.00	106.37	0.00	0.22	396.00	425.74	396.00	75.90	0.03	0.18	53.00	22.00	0.00	83.00	83.46	875010.00	0.71	427.36	402.00
3	3	4	14273.00	3736.00	146.20	0	Spot (Block3, Row4, Column3)	2287.52	2184.00	792.10	0.02	0.35	399.00	431.13	399.00	77.77	0.03	0.18	100.00	100.00	0.00	1785.00	1888.52	1331339.00	23.87	927.74	818.50
3	4	4	14564.00	3731.00	218.80	0	Spot (Block3, Row4, Column4)	477.87	482.00	109.92	0.00	0.23	399.00	429.86	399.00	77.23	0.03	0.18	52.00	21.00	0.00	83.00	78.87	653246.00	0.62	427.67	399.50
3	5	4	14861.00	3736.00	170.80	0	Spot (Block3, Row4, Column5)	548.10	505.00	112.01	0.04	0.20	397.00	422.56	397.00	79.88	0.03	0.19	76.00	45.00	0.00	108.00	151.10	444512.00	1.57	460.37	432.50
3	6	4	15175.00	3731.00	196.15	0	Spot (Block3, Row4, Column6)	732.82	698.00	163.77	0.02	0.22	397.00	418.03	397.00	78.09	0.02	0.19	98.00	83.00	0.00	301.00	335.82	798038.00	4.03	513.10	487.00
3	7	4	15471.00	3738.00	152.25	0	Spot (Block3, Row4, Column7)	696.74	674.00	193.77	0.01	0.28	402.00	437.27	402.00	83.41	0.04	0.19	95.00	76.00	0.00	272.00	294.74	441734.00	3.11	518.13	495.00
3	8	4	15768.00	3727.00	169.50	0	Spot (Block3, Row4, Column8)	622.22	598.50	162.23	0.02	0.26	404.00	444.44	404.00	87.10	0.04	0.20	72.00	59.00	0.00	194.50	218.22	500263.00	2.04	499.96	487.00
3	1	5	13675.00	4036.00	149.50	0	Spot (Block3, Row5, Column1)	1215.18	1174.00	366.26	0.01	0.30	395.00	422.19	395.00	79.54	0.03	0.19	100.00	99.00	0.00	779.00	820.18	737614.00	9.97	620.89	616.00
3	2	5	13969.00	4037.00	186.40	0	Spot (Block3, Row5, Column2)	499.44	479.00	125.23	0.02	0.25	397.00	425.38	397.00	83.12	0.03	0.20	48.00	29.00	0.00	82.00	102.44	490447.00	0.89	435.96	397.50
3	3	5	14274.00	4034.00	192.05	0	Spot (Block3, Row5, Column3)	523.80	493.00	96.51	0.03	0.18	403.00	438.67	403.00	83.53	0.04	0.19	60.00	34.00	0.00	90.00	120.80	544751.00	1.02	475.40	484.00
3	4	5	14573.00	4023.00	192.30	0	Spot (Block3, Row5, Column4)	626.03	583.00	175.50	0.03	0.28	402.00	437.29	402.00	82.53	0.04	0.19	76.00	57.00	0.00	181.00	224.03	651072.00	2.29	515.91	492.00
3	5	5	14880.00	4032.00	146.50	0	Spot (Block3, Row5, Column5)	2439.96	2351.50	978.53	0.02	0.40	401.00	432.12	401.00	84.51	0.03	0.20	100.00	100.00	0.00	1950.50	2038.96	1424934.00	23.76	858.44	790.00
3	6	5	15179.00	4045.00	205.80	0	Spot (Block3, Row5, Column6)	532.78	493.00	128.40	0.03	0.24	397.00	422.02	397.00	78.63	0.03	0.19	65.00	36.00	0.00	96.00	135.78	642004.00	1.41	447.84	402.00
3	7	5	15483.00	4029.00	185.70	0	Spot (Block3, Row5, Column7)	520.59	499.00	96.51	0.02	0.19	402.00	435.60	402.00	83.55	0.03	0.19	64.00	33.00	0.00	97.00	118.59	504976.00	1.02	472.40	488.00
3	8	5	15772.00	4036.00	153.10	0	Spot (Block3, Row5, Column8)	899.96	841.00	276.78	0.03	0.31	406.00	442.23	406.00	82.21	0.04	0.19	100.00	97.00	0.00	435.00	493.96	576876.00	5.57	578.63	562.00
3	1	6	13671.00	4343.00	230.40	0	Spot (Block3, Row6, Column1)	493.90	494.00	93.04	0.00	0.19	394.00	414.26	394.00	76.16	0.02	0.18	66.00	24.00	0.00	100.00	99.90	755665.00	1.05	442.43	407.00
3	2	6	13966.00	4350.00	156.90	0	Spot (Block3, Row6, Column2)	504.77	499.00	99.25	0.00	0.20	396.00	426.11	396.00	87.73	0.03	0.21	65.00	29.00	0.00	103.00	108.77	342741.00	0.90	474.75	494.00
3	3	6	14267.00	4333.00	149.90	0	Spot (Block3, Row6, Column3)	1382.29	1329.50	484.86	0.02	0.35	400.00	432.79	400.00	88.09	0.03	0.20	100.00	99.00	0.00	929.50	982.29	854255.00	10.78	675.33	647.00
3	4	6	14576.00	4330.00	156.75	0	Spot (Block3, Row6, Column4)	628.08	601.00	141.12	0.02	0.22	400.00	431.02	400.00	84.87	0.03	0.20	86.00	66.00	0.00	201.00	228.08	426466.00	2.32	492.13	488.50
3	5	6	14873.00	4331.00	141.85	0	Spot (Block3, Row6, Column5)	2816.06	2633.00	1179.83	0.03	0.42	400.00	434.45	400.00	82.80	0.04	0.19	100.00	100.00	0.00	2233.00	2416.06	1540384.00	28.76	1049.96	884.00
3	6	6	15167.00	4340.00	211.50	0	Spot (Block3, Row6, Column6)	497.93	487.00	102.09	0.01	0.21	397.00	428.47	397.00	77.31	0.03	0.18	59.00	29.00	0.00	90.00	100.93	636352.00	0.90	438.82	406.50
3	7	6	15471.00	4335.00	159.35	0	Spot (Block3, Row6, Column7)	738.19	695.00	202.28	0.03	0.27	401.00	429.43	401.00	77.47	0.03	0.18	95.00	84.00	0.00	294.00	337.19	514515.00	3.99	506.47	509.00
3	8	6	15781.00	4332.00	157.00	0	Spot (Block3, Row6, Column8)	827.15	797.00	231.28	0.02	0.28	404.00	435.08	404.00	76.20	0.03	0.18	97.00	88.00	0.00	393.00	423.15	561636.00	5.14	524.27	507.00
3	1	7	13689.00	4632.00	229.00	0	Spot (Block3, Row7, Column1)	464.34	484.00	89.55	0.02	0.19	394.00	409.79	394.00	81.43	0.02	0.20	51.00	14.00	0.00	90.00	70.34	699767.00	0.67	412.44	393.00
3	2	7	13978.00	4645.00	208.65	0	Spot (Block3, Row7, Column2)	476.25	491.00	82.50	0.01	0.17	390.00	401.90	390.00	79.62	0.01	0.20	60.00	13.00	0.00	101.00	86.25	589118.00	0.93	414.76	388.00
3	3	7	14302.00	4630.00	218.30	0	Spot (Block3, Row7, Column3)	460.41	426.50	96.85	0.03	0.21	393.00	405.82	393.00	80.23	0.01	0.20	44.00	18.00	0.00	33.50	67.41	625233.00	0.68	436.06	401.00
3	4	7	14566.00	4649.00	180.90	0	Spot (Block3, Row7, Column4)	479.45	495.00	92.95	0.01	0.19	395.00	410.96	395.00	68.64	0.02	0.17	60.00	21.00	0.00	100.00	84.45	439654.00	1.00	434.89	401.50
3	5	7	14887.00	4630.00	163.30	0	Spot (Block3, Row7, Column5)	541.17	504.00	95.95	0.03	0.18	395.00	422.57	395.00	74.44	0.03	0.18	81.00	41.00	0.00	109.00	146.17	399387.00	1.59	474.69	483.00
3	6	7	15168.00	4640.00	208.60	0	Spot (Block3, Row7, Column6)	507.00	496.00	100.29	0.01	0.20	395.00	421.67	395.00	75.51	0.03	0.18	68.00	31.00	0.00	101.00	112.00	627664.00	1.13	447.39	402.00
3	7	7	15471.00	4638.00	158.05	0	Spot (Block3, Row7, Column7)	970.76	885.00	435.86	0.04	0.45	398.00	425.22	398.00	78.38	0.03	0.18	98.00	91.00	0.00	487.00	572.76	668854.00	6.96	553.40	530.00
3	8	7	15775.00	4634.00	147.00	-50	Spot (Block3, Row7, Column8)	998.56	681.00	1705.83	0.17	1.71	405.00	437.80	405.00	81.26	0.03	0.19	87.00	70.00	0.00	276.00	593.56	588153.00	6.90	479.26	486.50
3	1	8	13672.00	4936.00	141.05	0	Spot (Block3, Row8, Column1)	15381.39	12265.50	13571.97	0.10	0.88	397.00	417.24	397.00	98.99	0.02	0.24	100.00	100.00	2.77	11868.50	14984.39	8336712.00	151.16	3756.56	2951.50
3	2	8	13981.00	4927.00	208.75	0	Spot (Block3, Row8, Column2)	457.18	417.00	81.63	0.04	0.18	392.00	401.47	392.00	77.43	0.01	0.19	46.00	14.00	0.00	25.00	65.18	569191.00	0.72	407.31	392.00
3	3	8	14265.00	4936.00	180.20	0	Spot (Block3, Row8, Column3)	601.49	572.00	171.22	0.02	0.28	390.00	390.22	390.00	70.75	0.00	0.18	83.00	58.00	0.00	182.00	211.49	548562.00	2.99	442.46	421.00
3	4	8	14556.00	4927.00	134.95	0	Spot (Block3, Row8, Column4)	503.22	500.00	95.25	0.00	0.19	394.00	405.45	394.00	70.43	0.01	0.17	66.00	31.00	0.00	106.00	109.22	244567.00	1.39	468.97	478.00
3	5	8	14876.00	4911.00	204.75	0	Spot (Block3, Row8, Column5)	470.58	485.00	86.65	0.01	0.18	395.00	420.53	395.00	73.13	0.03	0.17	52.00	17.00	0.00	90.00	75.58	560929.00	0.68	451.01	408.00
3	6	8	15199.00	4925.00	156.30	0	Spot (Block3, Row8, Column6)	515.61	489.00	120.29	0.02	0.23	394.00	422.44	394.00	75.83	0.03	0.18	65.00	33.00	0.00	95.00	121.61	345973.00	1.23	465.84	480.00
3	7	8	15483.00	4941.00	165.45	0	Spot (Block3, Row8, Column7)	684.48	682.00	150.31	0.00	0.22	398.00	426.12	398.00	77.26	0.03	0.18	97.00	77.00	0.00	284.00	286.48	519524.00	3.34	516.05	501.50
3	8	8	15768.00	4941.00	158.85	0	Spot (Block3, Row8, Column8)	927.83	923.00	264.49	0.00	0.29	411.00	449.05	411.00	89.52	0.04	0.20	99.00	93.00	0.00	512.00	516.83	648555.00	5.35	584.71	580.50
4	1	1	18180.00	2835.00	154.35	0	Spot (Block4, Row1, Column1)	7457.92	6638.00	3785.15	0.05	0.51	478.00	470.55	478.00	96.24	0.01	0.20	100.00	100.00	0.00	6160.00	6979.92	4929687.00	72.60	1828.02	1553.00
4	2	1	18481.00	2849.00	166.20	0	Spot (Block4, Row1, Column2)	555.34	574.00	94.79	0.01	0.17	476.00	465.79	476.00	90.93	0.01	0.20	51.00	14.00	0.00	98.00	79.34	425948.00	0.98	506.83	500.00
4	3	1	18749.00	2848.00	159.05	0	Spot (Block4, Row1, Column3)	535.16	507.00	86.99	0.02	0.16	422.00	454.64	422.00	80.97	0.03	0.18	56.00	30.00	0.00	85.00	113.16	373009.00	0.99	478.08	494.00
4	4	1	19092.00	2836.00	183.35	0	Spot (Block4, Row1, Column4)	539.91	509.00	101.74	0.03	0.19	413.00	443.98	413.00	80.89	0.03	0.18	72.00	37.00	0.00	96.00	126.91	508058.00	1.19	482.03	488.00
4	5	1	19392.00	2853.00	204.90	0	Spot (Block4, Row1, Column5)	534.54	498.00	129.95	0.03	0.24	409.00	439.39	409.00	82.88	0.03	0.19	58.00	33.00	0.00	89.00	125.54	637170.00	1.15	474.29	480.00
4	6	1	19682.00	2835.00	204.85	0	Spot (Block4, Row1, Column6)	518.77	499.00	87.18	0.02	0.17	408.00	435.84	408.00	63.13	0.03	0.14	75.00	33.00	0.00	91.00	110.77	616815.00	1.31	465.85	481.00
4	7	1	19982.00	2830.00	195.80	0	Spot (Block4, Row1, Column7)	552.27	521.00	71.98	0.03	0.13	409.00	438.75	409.00	76.48	0.03	0.17	85.00	46.00	0.00	112.00	143.27	598111.00	1.48	488.11	492.00
4	8	1	20284.00	2822.00	228.90	0	Spot (Block4, Row1, Column8)	508.59	499.00	68.37	0.01	0.13	419.00	448.33	419.00	78.13	0.03	0.17	52.00	18.00	0.00	80.00	89.59	768487.00	0.77	462.26	481.50
4	1	2	18182.00	3129.00	182.00	0	Spot (Block4, Row2, Column1)	525.47	497.00	131.79	0.02	0.25	438.00	460.62	438.00	97.29	0.02	0.21	35.00	11.00	0.00	59.00	87.47	486589.00	0.67	488.62	486.50
4	2	2	18486.00	3150.00	139.80	0	Spot (Block4, Row2, Column2)	543.27	494.00	142.02	0.04	0.26	478.00	464.47	478.00	86.69	0.01	0.19	36.00	8.00	0.00	16.00	65.27	286849.00	0.91	506.18	489.50
4	3	2	18802.00	3148.00	113.25	0	Spot (Block4, Row2, Column3)	671.49	618.00	195.65	0.04	0.29	483.00	467.95	483.00	82.64	0.01	0.18	78.00	46.00	0.00	135.00	188.49	222934.00	2.46	555.29	525.50
4	4	2	19084.00	3133.00	153.85	0	Spot (Block4, Row2, Column4)	543.31	508.00	71.75	0.03	0.13	434.00	455.47	434.00	67.97	0.02	0.15	54.00	43.00	0.00	74.00	109.31	352605.00	1.29	514.71	496.00
4	5	2	19381.00	3138.00	194.10	0	Spot (Block4, Row2, Column5)	610.86	602.00	99.14	0.01	0.16	410.00	434.90	410.00	62.10	0.03	0.14	95.00	71.00	0.00	192.00	200.86	648125.00	2.83	515.77	503.50
4	6	2	19668.00	3137.00	169.40	0	Spot (Block4, Row2, Column6)	496.24	496.00	56.31	0.00	0.11	403.00	426.50	403.00	59.29	0.02	0.14	77.00	21.00	0.00	93.00	93.24	398979.00	1.18	463.84	477.00
4	7	2	19984.00	3133.00	214.75	0	Spot (Block4, Row2, Column7)	508.83	499.00	67.17	0.01	0.13	401.00	425.27	401.00	75.37	0.03	0.18	75.00	25.00	0.00	98.00	107.83	671651.00	1.11	450.84	424.50
4	8	2	20279.00	3162.00	255.40	0	Spot (Block4, Row2, Column8)	471.72	487.00	68.78	0.01	0.15	405.00	428.74	405.00	81.73	0.02	0.19	51.00	5.00	0.00	82.00	66.72	891557.00	0.53	448.60	425.00
4	1	3	18178.00	3443.00	160.75	0	Spot (Block4, Row3, Column1)	585.62	594.00	107.16	0.01	0.18	416.00	449.84	416.00	88.63	0.03	0.20	70.00	50.00	0.00	178.00	169.62	419301.00	1.53	511.64	494.00
4	2	3	18477.00	3445.00	238.70	0	Spot (Block4, Row3, Column2)	516.75	499.00	93.28	0.02	0.18	419.00	452.63	419.00	86.64	0.03	0.19	42.00	25.00	0.00	80.00	97.75	846429.00	0.74	474.87	487.00
4	3	3	18780.00	3440.00	179.90	0	Spot (Block4, Row3, Column3)	552.98	502.00	97.95	0.04	0.18	438.00	456.58	438.00	79.40	0.02	0.17	47.00	35.00	0.00	64.00	114.98	497686.00	1.21	502.99	492.00
4	4	3	19074.00	3442.00	219.40	0	Spot (Block4, Row3, Column4)	502.72	492.00	72.13	0.01	0.14	414.00	442.42	414.00	63.84	0.03	0.14	69.00	24.00	0.00	78.00	88.72	691739.00	0.94	461.49	477.00
4	5	3	19390.00	3431.00	191.30	0	Spot (Block4, Row3, Column5)	488.33	498.00	79.38	0.01	0.16	406.00	423.96	406.00	60.40	0.02	0.14	63.00	22.00	0.00	92.00	82.33	503471.00	1.07	457.74	434.00
4	6	3	19682.00	3402.00	179.00	0	Spot (Block4, Row3, Column6)	478.26	491.00	53.97	0.01	0.11	401.00	415.97	401.00	49.14	0.02	0.12	70.00	35.00	0.00	90.00	77.26	431388.00	1.27	458.10	476.00
4	7	3	19991.00	3448.00	265.30	0	Spot (Block4, Row3, Column7)	480.41	493.00	63.53	0.01	0.13	400.00	412.05	400.00	53.37	0.01	0.13	67.00	32.00	0.00	93.00	80.41	982920.00	1.28	434.51	406.00
4	8	3	20292.00	3441.00	225.70	0	Spot (Block4, Row3, Column8)	476.27	486.00	54.56	0.01	0.11	401.00	418.60	401.00	54.37	0.02	0.13	67.00	17.00	0.00	85.00	75.27	696307.00	1.06	436.29	411.00
4	1	4	18202.00	3729.00	158.50	0	Spot (Block4, Row4, Column1)	541.18	508.00	91.22	0.03	0.17	417.00	451.36	417.00	102.71	0.03	0.23	44.00	14.00	0.00	91.00	124.18	375578.00	0.87	488.83	484.00
4	2	4	18475.00	3720.00	236.60	0	Spot (Block4, Row4, Column2)	518.05	500.00	97.87	0.02	0.19	408.00	445.21	408.00	101.79	0.04	0.23	41.00	18.00	0.00	92.00	110.05	833537.00	0.72	467.69	483.50
4	3	4	18786.00	3730.00	167.20	0	Spot (Block4, Row4, Column3)	628.25	604.00	105.24	0.02	0.17	407.00	437.69	407.00	74.86	0.03	0.17	96.00	74.00	0.00	197.00	221.25	485640.00	2.55	515.06	500.00
4	4	4	19063.00	3746.00	195.40	0	Spot (Block4, Row4, Column4)	503.10	496.00	85.76	0.01	0.17	405.00	442.35	405.00	293.48	0.04	0.66	2.00	0.00	0.00	91.00	98.10	544357.00	0.21	462.43	471.00
4	5	4	19380.00	3736.00	147.00	-50	Spot (Block4, Row4, Column5)	475.65	485.00	72.50	0.01	0.15	403.00	435.70	403.00	289.54	0.03	0.66	0.00	0.00	0.00	82.00	72.65	279209.00	0.14	473.58	486.00
4	6	4	19674.00	3732.00	200.15	0	Spot (Block4, Row4, Column6)	568.03	582.50	85.70	0.01	0.15	398.00	412.15	398.00	83.92	0.02	0.20	86.00	54.00	0.00	184.50	170.03	646422.00	1.86	458.12	452.50
4	7	4	19975.00	3733.00	169.50	0	Spot (Block4, Row4, Column7)	538.18	505.00	83.94	0.03	0.16	399.00	412.09	399.00	58.88	0.01	0.14	86.00	44.00	0.00	106.00	139.18	429471.00	2.14	450.25	429.00
4	8	4	20272.00	3741.00	185.80	0	Spot (Block4, Row4, Column8)	542.15	524.00	82.60	0.01	0.15	401.00	416.21	401.00	59.69	0.02	0.14	83.00	51.00	0.00	123.00	141.15	526969.00	2.11	457.29	425.50
4	1	5	18196.00	4058.00	243.00	0	Spot (Block4, Row5, Column1)	510.96	488.00	152.13	0.02	0.30	405.00	440.64	405.00	93.66	0.04	0.21	37.00	26.00	0.00	83.00	105.96	870671.00	0.75	473.58	474.50
4	2	5	18468.00	4036.00	192.90	0	Spot (Block4, Row5, Column2)	503.30	495.00	84.74	0.01	0.17	400.00	429.76	400.00	82.74	0.03	0.19	67.00	20.00	0.00	95.00	103.30	526953.00	0.89	476.38	483.00
4	3	5	18784.00	4044.00	189.95	0	Spot (Block4, Row5, Column3)	516.66	489.00	101.54	0.02	0.20	406.00	434.51	406.00	69.04	0.03	0.16	64.00	31.00	0.00	83.00	110.66	524928.00	1.19	466.97	476.50
4	4	5	19077.00	4020.00	167.60	0	Spot (Block4, Row5, Column4)	510.46	507.00	62.56	0.00	0.12	405.00	439.07	405.00	289.04	0.04	0.66	0.00	0.00	0.00	102.00	105.46	398158.00	0.25	465.68	483.50
4	5	5	19374.00	4033.00	152.70	0	Spot (Block4, Row5, Column5)	642.85	604.50	111.26	0.03	0.17	401.00	433.12	401.00	286.85	0.03	0.66	36.00	0.00	0.00	203.50	241.85	411426.00	0.73	488.67	496.00
4	6	5	19683.00	4031.00	227.45	0	Spot (Block4, Row5, Column6)	468.86	479.00	88.74	0.01	0.19	397.00	411.71	397.00	76.57	0.02	0.19	52.00	11.00	0.00	82.00	71.86	697192.00	0.75	412.68	398.00
4	7	5	19995.00	4034.00	169.95	0	Spot (Block4, Row5, Column7)	494.47	495.00	69.43	0.00	0.14	399.00	409.25	399.00	50.40	0.01	0.12	70.00	43.00	0.00	96.00	95.47	397553.00	1.69	442.74	433.50
4	8	5	20283.00	4030.00	154.15	0	Spot (Block4, Row5, Column8)	556.24	559.00	101.10	0.00	0.18	402.00	412.52	402.00	50.27	0.01	0.12	88.00	73.00	0.00	157.00	154.24	363223.00	2.86	454.91	430.50
4	1	6	18166.00	4335.00	215.30	0	Spot (Block4, Row6, Column1)	507.20	491.00	136.93	0.01	0.27	400.00	422.52	400.00	68.11	0.02	0.16	63.00	26.00	0.00	91.00	107.20	672035.00	1.24	443.09	408.00
4	2	6	18484.00	4331.00	202.50	0	Spot (Block4, Row6, Column2)	512.05	495.00	89.66	0.01	0.18	398.00	416.85	398.00	58.14	0.02	0.14	74.00	32.00	0.00	97.00	114.05	597052.00	1.64	449.92	425.00
4	3	6	18769.00	4341.00	217.80	0	Spot (Block4, Row6, Column3)	502.98	491.50	79.84	0.01	0.16	399.00	420.35	399.00	64.91	0.02	0.15	73.00	27.00	0.00	92.50	103.98	681033.00	1.27	431.88	408.00
4	4	6	19068.00	4333.00	189.10	0	Spot (Block4, Row6, Column4)	525.47	494.50	146.54	0.03	0.28	398.00	414.00	398.00	67.82	0.02	0.16	75.00	32.00	0.00	96.50	127.47	530720.00	1.64	442.80	412.00
4	5	6	19387.00	4343.00	163.80	0	Spot (Block4, Row6, Column5)	555.83	517.00	95.40	0.03	0.17	396.00	405.64	396.00	63.96	0.01	0.16	93.00	48.00	0.00	121.00	159.83	411316.00	2.35	486.37	452.00
4	6	6	19672.00	4337.00	193.60	0	Spot (Block4, Row6, Column6)	467.14	491.00	55.63	0.02	0.12	396.00	401.59	396.00	64.13	0.01	0.16	60.00	6.00	0.00	95.00	71.14	490502.00	1.02	427.48	404.00
4	7	6	19984.00	4317.00	214.40	0	Spot (Block4, Row6, Column7)	469.98	487.00	66.72	0.02	0.14	397.00	399.62	397.00	56.80	0.00	0.14	58.00	20.00	0.00	90.00	72.98	615674.00	1.24	431.25	401.00
4	8	6	20305.00	4332.00	142.15	0	Spot (Block4, Row6, Column8)	490.72	486.00	101.37	0.00	0.21	404.00	417.92	404.00	71.07	0.01	0.17	60.00	15.00	0.00	82.00	86.72	270877.00	1.02	447.25	415.50
4	1	7	18153.00	4644.00	191.85	0	Spot (Block4, Row7, Column1)	496.99	499.00	119.45	0.00	0.24	402.00	434.03	402.00	117.85	0.03	0.27	28.00	5.00	0.00	97.00	94.99	516868.00	0.53	458.54	479.00
4	2	7	18498.00	4636.00	175.75	0	Spot (Block4, Row7, Column2)	505.45	500.50	83.26	0.00	0.16	397.00	416.05	397.00	81.72	0.02	0.20	69.00	30.00	0.00	103.50	108.45	436711.00	1.09	448.36	429.00
4	3	7	18775.00	4625.00	203.60	0	Spot (Block4, Row7, Column3)	485.33	487.00	81.44	0.00	0.17	396.00	407.11	396.00	56.32	0.01	0.14	63.00	25.00	0.00	91.00	89.33	575112.00	1.39	439.32	410.50
4	4	7	19067.00	4675.00	165.95	0	Spot (Block4, Row7, Column4)	474.29	449.00	129.41	0.02	0.27	393.00	395.92	393.00	56.39	0.00	0.14	49.00	26.00	0.00	56.00	81.29	363783.00	1.39	430.22	402.00
4	5	7	19385.00	4625.00	213.70	0	Spot (Block4, Row7, Column5)	463.59	481.00	57.80	0.02	0.12	392.00	390.57	392.00	61.25	0.00	0.16	61.00	8.00	0.00	89.00	71.59	604058.00	1.19	431.92	406.00
4	6	7	19681.00	4632.00	234.05	0	Spot (Block4, Row7, Column6)	444.49	420.00	61.43	0.02	0.14	391.00	385.80	391.00	61.71	0.01	0.16	42.00	10.00	0.00	29.00	53.49	699177.00	0.95	415.21	397.00
4	7	7	19971.00	4647.00	221.30	0	Spot (Block4, Row7, Column7)	440.03	409.00	116.54	0.03	0.26	392.00	387.83	392.00	58.42	0.00	0.15	32.00	12.00	0.00	17.00	48.03	617809.00	0.89	404.79	402.00
4	8	7	20275.00	4632.00	142.45	0	Spot (Block4, Row7, Column8)	673.71	671.00	105.02	0.00	0.16	400.00	406.87	400.00	51.96	0.01	0.13	100.00	98.00	0.00	271.00	273.71	372564.00	5.14	516.13	506.00
4	1	8	18170.00	4935.00	138.80	0	Spot (Block4, Row8, Column1)	18149.40	12056.00	16366.78	0.18	0.90	401.00	435.57	401.00	116.27	0.04	0.27	100.00	100.00	4.41	11655.00	17748.40	9455836.00	152.35	5790.00	3692.50
4	2	8	18489.00	4959.00	199.60	0	Spot (Block4, Row8, Column2)	484.73	484.00	236.15	0.00	0.49	395.00	403.99	395.00	75.45	0.01	0.19	54.00	12.00	0.00	89.00	89.73	544838.00	1.07	430.71	403.00
4	3	8	18766.00	4933.00	161.45	0	Spot (Block4, Row8, Column3)	522.64	500.00	140.74	0.02	0.27	391.00	388.11	391.00	56.04	0.00	0.14	83.00	45.00	0.00	109.00	131.64	375254.00	2.40	429.65	416.00
4	4	8	19062.00	4934.00	173.90	0	Spot (Block4, Row8, Column4)	459.90	468.50	51.52	0.01	0.11	385.00	387.98	385.00	286.15	0.00	0.74	0.00	0.00	0.00	83.50	74.90	387233.00	0.25	423.85	401.50
4	5	8	19385.00	4905.00	196.50	0	Spot (Block4, Row8, Column5)	428.82	408.00	59.52	0.02	0.14	383.00	382.72	383.00	295.50	0.00	0.77	0.00	0.00	0.00	25.00	45.82	469988.00	0.16	387.41	394.00
4	6	8	19680.00	4933.00	213.05	0	Spot (Block4, Row8, Column6)	430.05	411.00	48.50	0.02	0.11	372.00	366.05	372.00	62.43	0.01	0.17	32.00	9.00	0.00	39.00	58.05	556053.00	1.03	385.27	391.50
4	7	8	19972.00	4928.00	192.05	0	Spot (Block4, Row8, Column7)	434.02	415.00	48.97	0.02	0.11	380.00	370.47	380.00	52.88	0.01	0.14	36.00	21.00	0.00	35.00	54.02	450076.00	1.20	397.37	395.00
4	8	8	20270.00	4932.00	156.90	0	Spot (Block4, Row8, Column8)	772.91	737.00	213.51	0.02	0.28	395.00	396.95	395.00	49.39	0.00	0.12	99.00	98.00	0.00	342.00	377.91	525578.00	7.61	491.40	491.50
5	1	1	4673.00	7337.00	149.50	0	Spot (Block5, Row1, Column1)	7718.38	6665.00	4300.22	0.06	0.56	190.00	192.87	190.00	30.22	0.01	0.16	100.00	100.00	0.00	6475.00	7528.38	4723646.00	249.03	1885.26	1501.50
5	2	1	4965.00	7345.00	175.85	0	Spot (Block5, Row1, Column2)	256.68	265.00	39.07	0.01	0.15	183.00	184.45	183.00	25.48	0.00	0.14	85.00	67.00	0.00	82.00	73.68	222538.00	2.83	208.03	202.00
5	3	1	5271.00	7334.00	161.50	0	Spot (Block5, Row1, Column3)	314.42	298.00	67.42	0.02	0.21	185.00	183.98	185.00	16.68	0.00	0.09	99.00	95.00	0.00	113.00	129.42	226385.00	7.82	220.82	215.00
5	4	1	5557.00	7334.00	183.55	0	Spot (Block5, Row1, Column4)	242.90	233.00	33.14	0.02	0.14	187.00	186.99	187.00	19.57	0.00	0.10	87.00	57.00	0.00	46.00	55.90	229301.00	2.86	205.69	203.50
5	5	1	5870.00	7337.00	146.80	0	Spot (Block5, Row1, Column5)	1140.31	1005.00	764.16	0.05	0.67	193.00	193.93	193.00	23.45	0.00	0.12	100.00	100.00	0.00	812.00	947.31	670500.00	40.35	354.91	311.50
5	6	1	6173.00	7338.00	149.60	0	Spot (Block5, Row1, Column6)	854.64	811.00	375.63	0.02	0.44	198.00	200.22	198.00	25.84	0.00	0.13	100.00	100.00	0.00	613.00	656.64	525606.00	25.33	392.18	363.00
5	7	1	6477.00	7337.00	150.80	0	Spot (Block5, Row1, Column7)	2745.40	2348.50	1730.55	0.07	0.63	204.00	208.63	204.00	29.13	0.01	0.14	100.00	100.00	0.00	2144.50	2541.40	1691166.00	87.07	779.49	653.00
5	8	1	6775.00	7340.00	146.80	0	Spot (Block5, Row1, Column8)	253.93	255.00	23.14	0.00	0.09	208.00	215.68	208.00	31.26	0.02	0.14	68.00	27.00	0.00	47.00	45.93	149057.00	1.22	225.89	222.00
5	1	2	4675.00	7640.00	198.80	0	Spot (Block5, Row2, Column1)	203.74	204.00	12.91	0.00	0.06	183.00	184.34	183.00	29.45	0.00	0.16	26.00	0.00	0.00	21.00	20.74	226764.00	0.66	189.90	191.50
5	2	2	4968.00	7642.00	123.50	0	Spot (Block5, Row2, Column2)	376.58	382.00	69.99	0.01	0.19	178.00	176.73	178.00	18.95	0.00	0.11	100.00	100.00	0.00	204.00	198.58	150630.00	10.55	236.89	226.00
5	3	2	5281.00	7664.00	188.00	0	Spot (Block5, Row2, Column3)	207.58	206.00	18.77	0.00	0.09	180.00	179.37	180.00	15.70	0.00	0.09	77.00	33.00	0.00	26.00	27.58	205503.00	1.80	192.40	189.00
5	4	2	5577.00	7642.00	189.70	0	Spot (Block5, Row2, Column4)	297.13	299.00	53.19	0.00	0.18	183.00	182.35	183.00	18.12	0.00	0.10	99.00	90.00	0.00	116.00	114.13	303071.00	6.34	210.75	209.00
5	5	2	5871.00	7632.00	213.15	0	Spot (Block5, Row2, Column5)	252.97	259.00	34.88	0.01	0.14	184.00	183.20	184.00	19.39	0.00	0.11	93.00	71.00	0.00	75.00	68.97	327346.00	3.60	201.12	199.00
5	6	2	6174.00	7644.00	153.45	0	Spot (Block5, Row2, Column6)	252.87	248.00	35.52	0.01	0.14	188.00	189.16	188.00	19.86	0.00	0.10	94.00	69.00	0.00	60.00	64.87	164110.00	3.21	212.05	208.00
5	7	2	6467.00	7643.00	162.25	0	Spot (Block5, Row2, Column7)	265.44	267.50	39.68	0.00	0.15	194.00	194.90	194.00	20.21	0.00	0.10	95.00	74.00	0.00	73.50	71.44	192176.00	3.49	224.68	219.50
5	8	2	6775.00	7640.00	147.00	-50	Spot (Block5, Row2, Column8)	212.19	210.00	18.24	0.00	0.09	196.00	196.37	196.00	18.46	0.00	0.09	40.00	12.00	0.00	14.00	16.19	124770.00	0.86	220.11	219.00
5	1	3	4677.00	7944.00	146.95	0	Spot (Block5, Row3, Column1)	596.56	561.00	218.88	0.03	0.37	178.00	177.18	178.00	20.21	0.00	0.11	100.00	100.00	0.00	383.00	418.56	350777.00	20.75	281.71	276.00
5	2	3	4998.00	7948.00	178.35	0	Spot (Block5, Row3, Column2)	202.95	202.00	16.70	0.00	0.08	177.00	175.40	177.00	16.83	0.00	0.10	72.00	31.00	0.00	25.00	25.95	181231.00	1.64	190.31	192.00
5	3	3	5275.00	7941.00	199.45	0	Spot (Block5, Row3, Column3)	219.96	212.00	40.74	0.02	0.19	181.00	181.68	181.00	18.94	0.00	0.10	80.00	33.00	0.00	31.00	38.96	247900.00	2.02	192.92	193.00
5	4	3	5568.00	7945.00	151.35	0	Spot (Block5, Row3, Column4)	520.10	445.50	207.58	0.07	0.40	184.00	183.85	184.00	17.86	0.00	0.10	100.00	99.00	0.00	261.50	336.10	325584.00	18.82	259.41	260.00
5	5	3	5863.00	7945.00	178.55	0	Spot (Block5, Row3, Column5)	220.89	220.00	19.43	0.00	0.09	184.00	183.67	184.00	19.35	0.00	0.11	80.00	43.00	0.00	36.00	36.89	197699.00	1.92	193.13	192.00
5	6	3	6163.00	7944.00	190.20	0	Spot (Block5, Row3, Column6)	273.60	285.00	31.30	0.02	0.11	197.00	200.45	197.00	27.88	0.01	0.14	86.00	74.00	0.00	88.00	76.60	278247.00	2.62	221.08	214.50
5	7	3	6484.00	7936.00	149.75	0	Spot (Block5, Row3, Column7)	429.93	365.00	176.11	0.07	0.41	196.00	199.53	196.00	26.62	0.01	0.13	99.00	96.00	0.00	169.00	233.93	264404.00	8.65	270.08	258.00
5	8	3	6805.00	7958.00	220.65	0	Spot (Block5, Row3, Column8)	220.18	217.00	19.73	0.01	0.09	194.00	194.26	194.00	19.69	0.00	0.10	60.00	15.00	0.00	23.00	26.18	307154.00	1.32	202.13	202.00
5	1	4	4675.00	8240.00	153.20	0	Spot (Block5, Row4, Column1)	470.92	416.00	169.91	0.05	0.36	176.00	174.53	176.00	17.57	0.00	0.10	100.00	99.00	0.00	240.00	294.92	305629.00	16.87	241.38	232.50
5	2	4	4961.00	8230.00	249.30	0	Spot (Block5, Row4, Column2)	219.25	215.00	25.29	0.01	0.12	181.00	179.83	181.00	19.19	0.00	0.11	78.00	41.00	0.00	34.00	38.25	393995.00	2.05	191.25	191.00
5	3	4	5271.00	8237.00	143.20	0	Spot (Block5, Row4, Column3)	2647.10	2538.50	1431.94	0.02	0.54	186.00	186.94	186.00	21.40	0.00	0.11	100.00	100.00	0.00	2352.50	2461.10	1461202.00	114.95	793.69	730.50
5	4	4	5565.00	8254.00	186.60	0	Spot (Block5, Row4, Column4)	217.78	212.00	23.04	0.01	0.11	186.00	186.70	186.00	19.00	0.00	0.10	65.00	29.00	0.00	26.00	31.78	213645.00	1.64	194.04	193.00
5	5	4	5875.00	8243.00	208.70	0	Spot (Block5, Row4, Column5)	224.46	219.00	29.91	0.01	0.13	191.00	192.39	191.00	21.00	0.00	0.11	63.00	25.00	0.00	28.00	33.46	277212.00	1.53	202.09	201.00
5	6	4	6173.00	8235.00	198.80	0	Spot (Block5, Row4, Column6)	319.01	308.00	40.74	0.02	0.13	199.00	201.84	199.00	25.03	0.01	0.12	98.00	96.00	0.00	109.00	120.01	356334.00	4.68	250.70	238.00
5	7	4	6476.00	8245.00	148.20	0	Spot (Block5, Row4, Column7)	484.99	435.00	234.29	0.05	0.48	192.00	195.26	192.00	26.21	0.01	0.13	94.00	89.00	0.00	243.00	292.99	290992.00	11.05	274.98	270.00
5	8	4	6780.00	8233.00	171.75	0	Spot (Block5, Row4, Column8)	307.21	291.00	62.16	0.02	0.20	197.00	196.65	197.00	19.15	0.00	0.10	99.00	92.00	0.00	94.00	110.21	253141.00	5.77	230.76	223.50
5	1	5	4680.00	8543.00	167.20	0	Spot (Block5, Row5, Column1)	311.02	299.00	73.00	0.02	0.23	180.00	178.05	180.00	15.96	0.00	0.09	99.00	92.00	0.00	119.00	131.02	241041.00	8.33	211.07	208.00
5	2	5	4973.00	8568.00	152.45	0	Spot (Block5, Row5, Column2)	215.22	214.00	17.44	0.00	0.08	186.00	185.47	186.00	16.11	0.00	0.09	77.00	38.00	0.00	28.00	29.22	137523.00	1.85	194.60	195.00
5	3	5	5272.00	8534.00	181.40	0	Spot (Block5, Row5, Column3)	261.24	267.00	39.13	0.01	0.15	191.00	192.07	191.00	20.62	0.00	0.11	93.00	66.00	0.00	76.00	70.24	240867.00	3.35	219.22	214.00
5	4	5	5572.00	8541.00	154.00	0	Spot (Block5, Row5, Column4)	445.01	390.50	166.33	0.06	0.37	189.00	190.16	189.00	19.04	0.00	0.10	100.00	99.00	0.00	201.50	256.01	289255.00	13.38	247.88	239.00
5	5	5	5870.00	8535.00	143.50	0	Spot (Block5, Row5, Column5)	5569.82	5285.50	2970.11	0.02	0.53	197.00	203.75	197.00	34.04	0.01	0.17	100.00	100.00	0.00	5088.50	5372.82	3130239.00	157.63	1222.28	946.00
5	6	5	6154.00	8540.00	171.15	0	Spot (Block5, Row5, Column6)	274.67	282.00	36.85	0.01	0.13	195.00	196.55	195.00	25.05	0.00	0.13	91.00	72.00	0.00	87.00	79.67	223855.00	3.12	224.86	216.00
5	7	5	6482.00	8555.00	195.60	0	Spot (Block5, Row5, Column7)	220.58	216.00	23.17	0.01	0.11	191.00	190.75	191.00	18.30	0.00	0.10	71.00	23.00	0.00	25.00	29.58	238442.00	1.63	201.94	200.00
5	8	5	6772.00	8537.00	146.50	0	Spot (Block5, Row5, Column8)	1071.07	845.00	766.06	0.10	0.72	195.00	195.15	195.00	19.00	0.00	0.10	100.00	100.00	0.00	650.00	876.07	625504.00	46.09	336.83	296.00
5	1	6	4675.00	8852.00	188.10	0	Spot (Block5, Row6, Column1)	226.45	223.00	22.06	0.01	0.10	183.00	182.01	183.00	15.92	0.00	0.09	93.00	66.00	0.00	40.00	43.45	225542.00	2.79	196.55	195.00
5	2	6	4941.00	8843.00	237.35	0	Spot (Block5, Row6, Column2)	214.51	213.00	15.57	0.00	0.07	186.00	186.68	186.00	19.18	0.00	0.10	71.00	22.00	0.00	27.00	28.51	348156.00	1.45	196.45	196.00
5	3	6	5269.00	8843.00	145.30	0	Spot (Block5, Row6, Column3)	2124.93	1902.00	1205.77	0.05	0.57	189.00	191.63	189.00	22.62	0.01	0.12	100.00	100.00	0.00	1713.00	1935.93	1217585.00	85.46	608.33	477.00
5	4	6	5572.00	8837.00	162.45	0	Spot (Block5, Row6, Column4)	319.92	304.00	59.72	0.02	0.19	188.00	190.58	188.00	27.19	0.01	0.14	97.00	89.00	0.00	116.00	131.92	234181.00	4.76	224.46	219.50
5	5	6	5873.00	8839.00	141.35	0	Spot (Block5, Row6, Column5)	5782.15	5654.00	3083.74	0.01	0.53	192.00	198.49	192.00	38.14	0.01	0.19	100.00	100.00	0.00	5462.00	5590.15	3133925.00	146.40	1370.97	1050.00
5	6	6	6179.00	8841.00	176.75	0	Spot (Block5, Row6, Column6)	246.39	250.00	35.43	0.01	0.14	190.00	191.62	190.00	26.02	0.00	0.14	69.00	51.00	0.00	60.00	56.39	214605.00	2.10	210.07	206.00
5	7	6	6472.00	8839.00	148.25	0	Spot (Block5, Row6, Column7)	830.10	671.50	448.02	0.09	0.54	191.00	191.78	191.00	21.13	0.00	0.11	100.00	100.00	0.00	480.50	639.10	499721.00	30.21	332.39	300.00
5	8	6	6778.00	8836.00	147.40	0	Spot (Block5, Row6, Column8)	945.42	814.00	562.95	0.06	0.60	191.00	190.73	191.00	20.00	0.00	0.10	100.00	100.00	0.00	623.00	754.42	562522.00	37.73	344.58	295.00
5	1	7	4672.00	9134.00	172.65	0	Spot (Block5, Row7, Column1)	240.89	230.00	30.11	0.02	0.12	182.00	183.45	182.00	30.62	0.00	0.17	81.00	40.00	0.00	48.00	58.89	200658.00	1.88	206.06	207.00
5	2	7	4982.00	9160.00	250.80	0	Spot (Block5, Row7, Column2)	209.05	207.00	21.46	0.00	0.10	183.00	182.05	183.00	15.56	0.00	0.09	71.00	28.00	0.00	24.00	26.05	380896.00	1.74	184.90	182.00
5	3	7	5283.00	9135.00	203.90	0	Spot (Block5, Row7, Column3)	208.95	204.00	20.20	0.01	0.10	185.00	185.52	185.00	19.96	0.00	0.11	49.00	18.00	0.00	19.00	23.95	246765.00	1.17	193.05	193.00
5	4	7	5588.00	9143.00	180.00	0	Spot (Block5, Row7, Column4)	213.75	210.00	19.56	0.01	0.09	184.00	183.61	184.00	18.00	0.00	0.10	76.00	21.00	0.00	26.00	29.75	193871.00	1.67	194.72	196.00
5	5	7	5877.00	9140.00	182.50	0	Spot (Block5, Row7, Column5)	290.40	295.00	52.12	0.01	0.18	186.00	187.08	186.00	26.20	0.00	0.14	96.00	76.00	0.00	109.00	104.40	271232.00	3.94	216.87	215.00
5	6	7	6161.00	9143.00	243.55	0	Spot (Block5, Row7, Column6)	214.31	212.00	19.98	0.00	0.09	187.00	187.97	187.00	21.91	0.00	0.12	58.00	17.00	0.00	25.00	27.31	367320.00	1.20	195.16	195.00
5	7	7	6469.00	9141.00	147.15	0	Spot (Block5, Row7, Column7)	893.28	800.00	430.55	0.05	0.48	185.00	184.94	185.00	22.93	0.00	0.12	100.00	99.00	0.00	615.00	708.28	527929.00	30.89	351.31	293.50
5	8	7	6822.00	9124.00	153.75	0	Spot (Block5, Row7, Column8)	239.74	206.00	79.06	0.07	0.33	187.00	186.23	187.00	19.68	0.00	0.11	48.00	26.00	0.00	19.00	52.74	154392.00	2.72	205.55	197.50
5	1	8	4670.00	9441.00	140.40	0	Spot (Block5, Row8, Column1)	10529.67	9635.00	6388.57	0.04	0.61	189.00	191.95	189.00	33.26	0.01	0.17	100.00	100.00	0.00	9446.00	10340.67	5601787.00	310.86	2440.98	1608.00
5	2	8	4983.00	9432.00	170.80	0	Spot (Block5, Row8, Column2)	235.49	228.00	27.06	0.01	0.11	187.00	188.54	187.00	25.02	0.00	0.13	79.00	38.00	0.00	41.00	48.49	191457.00	1.88	200.57	200.00
5	3	8	5268.00	9436.00	151.75	0	Spot (Block5, Row8, Column3)	442.59	395.50	174.93	0.05	0.40	187.00	186.12	187.00	16.46	0.00	0.09	100.00	99.00	0.00	208.50	255.59	278831.00	15.58	248.88	247.00
5	4	8	5560.00	9443.00	181.30	0	Spot (Block5, Row8, Column4)	220.27	216.00	29.18	0.01	0.13	186.00	185.29	186.00	15.40	0.00	0.08	74.00	49.00	0.00	30.00	34.27	202865.00	2.27	195.79	193.00
5	5	8	5855.00	9433.00	208.30	0	Spot (Block5, Row8, Column5)	215.58	213.00	20.46	0.01	0.09	188.00	188.14	188.00	17.17	0.00	0.09	68.00	27.00	0.00	25.00	27.58	266242.00	1.60	195.82	195.00
5	6	8	6182.00	9427.00	175.65	0	Spot (Block5, Row8, Column6)	267.28	280.00	31.38	0.02	0.12	185.00	184.99	185.00	18.44	0.00	0.10	98.00	89.00	0.00	95.00	82.28	230395.00	4.46	212.61	206.00
5	7	8	6473.00	9442.00	152.85	0	Spot (Block5, Row8, Column7)	362.25	341.00	92.77	0.03	0.26	183.00	182.77	183.00	23.63	0.00	0.13	99.00	98.00	0.00	158.00	179.25	232202.00	7.60	235.30	233.00
5	8	8	6764.00	9442.00	145.50	0	Spot (Block5, Row8, Column8)	658.85	638.00	266.74	0.01	0.40	187.00	186.38	187.00	23.12	0.00	0.12	100.00	100.00	0.00	451.00	471.85	380158.00	20.44	304.82	282.00
6	1	1	9175.00	7337.00	150.65	0	Spot (Block6, Row1, Column1)	7930.54	7228.00	4157.48	0.04	0.52	605.00	660.64	605.00	137.30	0.04	0.21	100.00	100.00	0.00	6623.00	7325.54	4948660.00	52.95	2409.87	2055.50
6	2	1	9474.00	7345.00	162.75	0	Spot (Block6, Row1, Column2)	1000.23	983.00	229.98	0.01	0.23	598.00	649.30	598.00	138.27	0.04	0.21	87.00	63.00	0.00	385.00	402.23	735169.00	2.54	788.42	801.00
6	3	1	9781.00	7339.00	187.10	0	Spot (Block6, Row1, Column3)	834.66	805.00	204.81	0.02	0.25	591.00	637.25	591.00	131.87	0.03	0.21	61.00	41.00	0.00	214.00	243.66	821308.00	1.50	695.19	677.00
6	4	1	10066.00	7345.00	173.85	0	Spot (Block6, Row1, Column4)	951.62	912.00	208.19	0.02	0.22	597.00	643.45	597.00	137.92	0.03	0.21	84.00	62.00	0.00	315.00	354.62	806970.00	2.23	746.16	700.00
6	5	1	10373.00	7335.00	157.25	0	Spot (Block6, Row1, Column5)	1476.87	1321.00	613.26	0.05	0.42	606.00	655.45	606.00	140.83	0.03	0.21	94.00	85.00	0.00	715.00	870.87	1002793.00	5.83	825.57	820.50
6	6	1	10671.00	7336.00	157.20	0	Spot (Block6, Row1, Column6)	1435.78	1314.00	503.51	0.04	0.35	678.00	677.32	678.00	145.65	0.00	0.22	92.00	83.00	0.00	636.00	757.78	977764.00	5.21	867.30	853.00
6	7	1	10979.00	7336.00	155.85	0	Spot (Block6, Row1, Column7)	2532.24	2356.00	1057.75	0.03	0.42	680.00	686.13	680.00	146.25	0.00	0.21	100.00	99.00	0.00	1676.00	1852.24	1694071.00	12.62	1100.12	1034.50
6	8	1	11289.00	7332.00	193.55	0	Spot (Block6, Row1, Column8)	817.14	779.50	189.10	0.02	0.23	676.00	682.98	676.00	146.47	0.00	0.21	40.00	22.00	0.00	103.50	141.14	866167.00	0.92	745.00	695.00
6	1	2	9179.00	7642.00	204.00	0	Spot (Block6, Row2, Column1)	727.61	690.00	154.42	0.02	0.21	600.00	652.78	600.00	146.99	0.04	0.23	40.00	19.00	0.00	90.00	127.61	860036.00	0.51	704.43	696.00
6	2	2	9470.00	7635.00	127.50	0	Spot (Block6, Row2, Column2)	964.99	917.00	192.97	0.02	0.20	590.00	632.14	590.00	126.98	0.03	0.20	93.00	69.00	0.00	327.00	374.99	420737.00	2.62	745.03	713.00
6	3	2	9774.00	7644.00	207.15	0	Spot (Block6, Row2, Column3)	734.57	693.50	169.37	0.02	0.23	588.00	625.77	588.00	125.62	0.03	0.20	45.00	22.00	0.00	105.50	146.57	894709.00	0.87	649.20	602.00
6	4	2	10075.00	7636.00	217.30	0	Spot (Block6, Row2, Column4)	828.80	791.00	174.54	0.02	0.21	591.00	630.41	591.00	126.31	0.03	0.20	66.00	40.00	0.00	200.00	237.80	1119709.00	1.57	696.17	685.00
6	5	2	10383.00	7626.00	220.20	0	Spot (Block6, Row2, Column5)	832.25	791.00	184.15	0.02	0.22	596.00	640.63	596.00	127.35	0.03	0.20	65.00	42.00	0.00	195.00	236.25	1155161.00	1.50	690.65	685.00
6	6	2	10655.00	7638.00	188.25	0	Spot (Block6, Row2, Column6)	777.06	782.50	151.34	0.00	0.19	658.00	661.92	658.00	137.18	0.00	0.21	45.00	16.00	0.00	124.50	119.06	775505.00	0.84	696.64	686.00
6	7	2	10989.00	7622.00	164.05	0	Spot (Block6, Row2, Column7)	812.72	800.00	163.33	0.01	0.20	672.00	684.46	672.00	400.35	0.01	0.58	5.00	0.00	0.00	128.00	140.72	607102.00	0.32	713.92	683.00
6	8	2	11288.00	7634.00	219.50	0	Spot (Block6, Row2, Column8)	763.53	704.00	161.87	0.04	0.21	665.00	667.75	665.00	139.11	0.00	0.21	40.00	13.00	0.00	39.00	98.53	1052905.00	0.69	704.54	675.00
6	1	3	9176.00	7945.00	182.35	0	Spot (Block6, Row3, Column1)	957.13	882.00	267.51	0.04	0.28	591.00	616.64	591.00	124.34	0.02	0.20	83.00	58.00	0.00	291.00	366.13	894915.00	2.74	732.19	722.50
6	2	3	9487.00	7948.00	229.15	0	Spot (Block6, Row3, Column2)	754.73	708.00	163.23	0.03	0.22	592.00	632.88	592.00	126.99	0.03	0.20	48.00	27.00	0.00	116.00	162.73	1140391.00	0.96	668.80	596.00
6	3	3	9770.00	7943.00	281.25	0	Spot (Block6, Row3, Column3)	730.07	689.00	177.74	0.03	0.24	592.00	633.35	592.00	129.28	0.03	0.20	41.00	23.00	0.00	97.00	138.07	1685741.00	0.75	656.21	605.00
6	4	3	10071.00	7941.00	159.40	0	Spot (Block6, Row3, Column4)	990.31	964.50	230.32	0.01	0.23	592.00	637.96	592.00	129.66	0.03	0.20	90.00	70.00	0.00	372.50	398.31	695196.00	2.72	742.58	699.00
6	5	3	10381.00	7941.00	212.25	0	Spot (Block6, Row3, Column5)	770.87	780.00	173.83	0.01	0.23	590.00	631.09	590.00	130.65	0.03	0.21	51.00	29.00	0.00	190.00	180.87	987488.00	1.07	688.36	672.00
6	6	3	10676.00	7939.00	178.10	0	Spot (Block6, Row3, Column6)	873.48	832.50	200.21	0.02	0.23	595.00	644.48	595.00	153.54	0.03	0.24	65.00	38.00	0.00	237.50	278.48	772153.00	1.49	726.51	695.00
6	7	3	10975.00	7963.00	177.25	0	Spot (Block6, Row3, Column7)	993.56	887.00	318.45	0.05	0.32	611.00	675.97	611.00	405.88	0.04	0.60	37.00	11.00	0.00	276.00	382.56	872347.00	0.78	804.41	703.00
6	8	3	11273.00	7934.00	196.90	0	Spot (Block6, Row3, Column8)	794.96	780.00	162.05	0.01	0.20	600.00	656.90	600.00	138.36	0.04	0.21	57.00	32.00	0.00	180.00	194.96	868895.00	1.00	735.82	712.00
6	1	4	9177.00	8229.00	196.50	0	Spot (Block6, Row4, Column1)	864.80	814.00	221.83	0.03	0.26	587.00	602.59	587.00	124.47	0.01	0.21	72.00	47.00	0.00	227.00	277.80	944363.00	2.11	670.80	674.00
6	2	4	9475.00	8230.00	210.85	0	Spot (Block6, Row4, Column2)	842.40	801.00	185.33	0.02	0.22	589.00	628.26	589.00	133.57	0.03	0.21	68.00	44.00	0.00	212.00	253.40	1067324.00	1.60	720.40	695.00
6	3	4	9772.00	8240.00	158.20	0	Spot (Block6, Row4, Column3)	1825.90	1748.00	645.03	0.02	0.35	595.00	638.33	595.00	131.24	0.03	0.21	100.00	98.00	0.00	1153.00	1230.90	1261700.00	9.05	904.93	909.00
6	4	4	10061.00	8239.00	200.10	0	Spot (Block6, Row4, Column4)	781.85	774.00	166.79	0.00	0.21	595.00	636.89	595.00	128.21	0.03	0.20	53.00	28.00	0.00	179.00	186.85	885839.00	1.13	733.52	687.00
6	5	4	10364.00	8241.00	195.20	0	Spot (Block6, Row4, Column5)	762.60	731.00	143.78	0.02	0.19	593.00	635.62	593.00	131.14	0.03	0.21	50.00	24.00	0.00	138.00	169.60	822843.00	0.97	699.64	687.00
6	6	4	10672.00	8236.00	192.00	0	Spot (Block6, Row4, Column6)	871.95	870.50	185.04	0.00	0.21	594.00	639.11	594.00	130.80	0.03	0.20	75.00	50.00	0.00	276.50	277.95	905081.00	1.78	750.55	762.50
6	7	4	10966.00	8247.00	171.95	0	Spot (Block6, Row4, Column7)	1248.70	1026.50	1067.96	0.09	0.86	596.00	650.81	596.00	135.32	0.04	0.21	86.00	69.00	0.00	430.50	652.70	1023936.00	4.42	780.99	784.00
6	8	4	11283.00	8252.00	195.60	0	Spot (Block6, Row4, Column8)	820.59	781.00	186.54	0.02	0.23	667.00	664.73	667.00	136.21	0.00	0.20	41.00	23.00	0.00	114.00	153.59	887063.00	1.14	710.10	685.00
6	1	5	9180.00	8543.00	149.10	0	Spot (Block6, Row5, Column1)	1183.73	1116.00	289.97	0.03	0.24	589.00	614.37	589.00	122.94	0.02	0.20	98.00	92.00	0.00	527.00	594.73	719705.00	4.63	812.65	830.00
6	2	5	9471.00	8546.00	208.50	0	Spot (Block6, Row5, Column2)	766.43	769.00	146.59	0.00	0.19	588.00	627.89	588.00	129.52	0.03	0.21	53.00	25.00	0.00	181.00	178.43	952668.00	1.07	663.96	618.00
6	3	5	9773.00	8526.00	193.70	0	Spot (Block6, Row5, Column3)	943.12	903.00	229.99	0.02	0.24	593.00	634.32	593.00	130.98	0.03	0.21	79.00	60.00	0.00	310.00	350.12	996873.00	2.36	716.51	690.50
6	4	5	10072.00	8541.00	199.95	0	Spot (Block6, Row5, Column4)	793.43	771.00	186.80	0.01	0.24	597.00	641.77	597.00	134.01	0.03	0.21	53.00	30.00	0.00	174.00	196.43	900541.00	1.13	679.53	680.00
6	5	5	10372.00	8539.00	152.05	0	Spot (Block6, Row5, Column5)	2701.42	2386.50	1109.81	0.05	0.41	607.00	654.53	607.00	136.58	0.03	0.21	100.00	99.00	0.00	1779.50	2094.42	1723507.00	14.99	1098.00	1077.50
6	6	5	10681.00	8548.00	205.65	0	Spot (Block6, Row5, Column6)	772.30	774.00	160.58	0.00	0.21	593.00	644.58	593.00	132.03	0.04	0.20	52.00	29.00	0.00	181.00	179.30	928299.00	0.97	714.89	690.00
6	7	5	10973.00	8548.00	204.00	0	Spot (Block6, Row5, Column7)	869.71	812.00	205.34	0.03	0.24	668.00	667.49	668.00	135.04	0.00	0.20	53.00	30.00	0.00	144.00	201.71	1028872.00	1.50	714.64	686.00
6	8	5	11273.00	8541.00	154.00	0	Spot (Block6, Row5, Column8)	1714.98	1426.50	803.99	0.08	0.47	664.00	666.03	664.00	133.53	0.00	0.20	96.00	86.00	0.00	762.50	1050.98	1118164.00	7.86	879.68	845.50
6	1	6	9182.00	8840.00	168.05	0	Spot (Block6, Row6, Column1)	895.38	886.00	186.64	0.00	0.21	589.00	621.15	589.00	125.14	0.02	0.20	80.00	55.00	0.00	297.00	306.38	700190.00	2.19	721.34	686.00
6	2	6	9480.00	8840.00	204.40	0	Spot (Block6, Row6, Column2)	808.26	791.00	180.25	0.01	0.22	589.00	628.01	589.00	154.63	0.03	0.25	61.00	32.00	0.00	202.00	219.26	965867.00	1.17	691.76	680.50
6	3	6	9767.00	8833.00	150.35	0	Spot (Block6, Row6, Column3)	1878.88	1670.00	776.37	0.05	0.41	591.00	630.46	591.00	155.42	0.03	0.25	100.00	99.00	0.00	1079.00	1287.88	1172423.00	8.03	938.19	939.50
6	4	6	10089.00	8843.00	173.90	0	Spot (Block6, Row6, Column4)	850.79	810.00	190.21	0.02	0.22	595.00	633.42	595.00	134.24	0.03	0.21	73.00	43.00	0.00	215.00	255.79	717216.00	1.62	716.07	689.00
6	5	6	10373.00	8836.00	146.05	0	Spot (Block6, Row6, Column5)	2948.10	2781.00	1198.71	0.03	0.41	602.00	649.67	602.00	139.81	0.03	0.22	100.00	99.00	0.00	2179.00	2346.10	1718745.00	16.44	1223.59	1100.00
6	6	6	10690.00	8826.00	185.90	0	Spot (Block6, Row6, Column6)	828.02	799.00	182.19	0.02	0.22	602.00	655.54	602.00	138.09	0.04	0.21	64.00	40.00	0.00	197.00	226.02	804008.00	1.25	743.93	699.00
6	7	6	10975.00	8841.00	173.30	0	Spot (Block6, Row6, Column7)	1268.35	1150.00	485.25	0.04	0.38	668.00	665.34	668.00	135.87	0.00	0.20	88.00	72.00	0.00	482.00	600.35	1066686.00	4.44	790.22	802.50
6	8	6	11282.00	8841.00	157.50	0	Spot (Block6, Row6, Column8)	1549.96	1339.00	659.13	0.06	0.43	671.00	665.48	671.00	132.51	0.00	0.20	94.00	84.00	0.00	668.00	878.96	1061720.00	6.67	840.62	816.00
6	1	7	9179.00	9130.00	200.35	0	Spot (Block6, Row7, Column1)	841.34	805.50	176.75	0.02	0.21	588.00	603.99	588.00	125.99	0.01	0.21	69.00	46.00	0.00	217.50	253.34	955764.00	1.88	670.32	657.00
6	2	7	9454.00	9138.00	200.95	0	Spot (Block6, Row7, Column2)	691.69	687.00	138.30	0.00	0.20	582.00	603.44	582.00	147.97	0.02	0.25	30.00	9.00	0.00	105.00	109.69	793364.00	0.60	644.21	603.00
6	3	7	9788.00	9139.00	225.45	0	Spot (Block6, Row7, Column3)	709.02	689.00	125.79	0.01	0.18	587.00	619.05	587.00	154.25	0.02	0.25	33.00	8.00	0.00	102.00	122.02	1034457.00	0.58	624.88	586.00
6	4	7	10082.00	9148.00	193.55	0	Spot (Block6, Row7, Column4)	756.41	692.50	152.50	0.04	0.20	588.00	620.80	588.00	130.57	0.02	0.21	47.00	25.00	0.00	104.50	168.41	800282.00	1.04	669.19	668.50
6	5	7	10372.00	9139.00	205.25	0	Spot (Block6, Row7, Column5)	814.38	777.00	180.06	0.02	0.22	588.00	632.48	588.00	136.33	0.03	0.22	60.00	38.00	0.00	189.00	226.38	971555.00	1.33	718.97	695.00
6	6	7	10661.00	9146.00	207.55	0	Spot (Block6, Row7, Column6)	816.75	785.00	172.07	0.02	0.21	594.00	641.84	594.00	131.89	0.03	0.21	66.00	39.00	0.00	191.00	222.75	1001340.00	1.33	674.49	678.00
6	7	7	10967.00	9141.00	152.25	0	Spot (Block6, Row7, Column7)	1257.33	1221.00	397.35	0.01	0.32	597.00	640.27	597.00	127.38	0.03	0.20	94.00	86.00	0.00	624.00	660.33	793374.00	4.84	808.74	810.00
6	8	7	11276.00	9133.00	150.85	0	Spot (Block6, Row7, Column8)	1169.26	1152.50	243.59	0.01	0.21	614.00	656.66	614.00	133.17	0.03	0.20	98.00	91.00	0.00	538.50	555.26	731957.00	3.85	801.21	802.00
6	1	8	9163.00	9441.00	144.10	0	Spot (Block6, Row8, Column1)	11257.72	8540.00	11250.15	0.12	1.00	587.00	592.10	587.00	122.65	0.00	0.21	100.00	100.00	1.59	7953.00	10670.72	6383130.00	86.96	2734.01	1718.00
6	2	8	9468.00	9441.00	199.30	0	Spot (Block6, Row8, Column2)	718.65	696.00	143.39	0.01	0.20	585.00	598.10	585.00	123.56	0.01	0.21	41.00	22.00	0.00	111.00	133.65	811360.00	0.98	660.63	684.00
6	3	8	9777.00	9441.00	190.25	0	Spot (Block6, Row8, Column3)	863.49	796.00	268.54	0.04	0.31	586.00	601.40	586.00	119.10	0.01	0.20	61.00	43.00	0.00	210.00	277.49	882484.00	2.20	668.27	667.50
6	4	8	10075.00	9441.00	161.80	0	Spot (Block6, Row8, Column4)	837.39	802.00	165.97	0.02	0.20	587.00	608.22	587.00	120.77	0.02	0.20	69.00	45.00	0.00	215.00	250.39	606273.00	1.90	674.10	678.00
6	5	8	10367.00	9434.00	221.45	0	Spot (Block6, Row8, Column5)	713.39	685.00	158.65	0.02	0.22	590.00	617.26	590.00	122.20	0.02	0.20	40.00	22.00	0.00	95.00	123.39	1004457.00	0.79	632.77	585.00
6	6	8	10669.00	9436.00	179.50	0	Spot (Block6, Row8, Column6)	952.65	882.00	235.30	0.03	0.25	594.00	628.40	594.00	117.63	0.02	0.19	85.00	63.00	0.00	288.00	358.65	862151.00	2.76	731.94	704.00
6	7	8	10976.00	9432.00	147.00	0	Spot (Block6, Row8, Column7)	982.80	958.00	241.22	0.01	0.25	595.00	637.49	595.00	123.94	0.03	0.19	84.00	66.00	0.00	363.00	387.80	580835.00	2.79	753.94	709.00
6	8	8	11267.00	9444.00	149.80	0	Spot (Block6, Row8, Column8)	1195.17	1112.00	321.97	0.03	0.27	596.00	646.86	596.00	129.72	0.04	0.20	99.00	88.00	0.00	516.00	599.17	737417.00	4.23	812.59	809.00
7	1	1	13678.00	7336.00	154.65	0	Spot (Block7, Row1, Column1)	7094.91	6208.00	3946.81	0.06	0.56	321.00	349.29	321.00	63.86	0.04	0.18	100.00	100.00	0.00	5887.00	6773.91	4675544.00	105.63	1803.66	1259.00
7	2	1	13972.00	7350.00	183.50	0	Spot (Block7, Row1, Column2)	430.24	395.50	95.32	0.04	0.22	317.00	342.00	317.00	55.50	0.03	0.16	72.00	37.00	0.00	78.50	113.24	405284.00	1.59	366.75	374.00
7	3	1	14278.00	7341.00	147.00	-50	Spot (Block7, Row1, Column3)	368.48	385.00	48.61	0.02	0.13	317.00	342.44	317.00	54.91	0.03	0.16	59.00	6.00	0.00	68.00	51.48	216300.00	0.47	385.27	399.00
7	4	1	14566.00	7347.00	174.70	0	Spot (Block7, Row1, Column4)	393.88	397.00	58.50	0.00	0.15	321.00	343.97	321.00	52.94	0.03	0.15	72.00	17.00	0.00	76.00	72.88	335196.00	0.94	380.88	393.00
7	5	1	14873.00	7356.00	188.70	0	Spot (Block7, Row1, Column5)	391.15	388.00	75.24	0.00	0.19	322.00	343.83	322.00	53.28	0.03	0.15	67.00	16.00	0.00	66.00	69.15	392716.00	0.89	373.95	383.00
7	6	1	15189.00	7350.00	242.40	0	Spot (Block7, Row1, Column6)	397.33	395.00	70.82	0.00	0.18	319.00	345.36	319.00	58.48	0.03	0.17	70.00	21.00	0.00	76.00	78.33	673875.00	0.89	354.55	332.00
7	7	1	15482.00	7363.00	206.30	0	Spot (Block7, Row1, Column7)	407.89	397.00	64.95	0.01	0.16	365.00	359.01	365.00	57.90	0.01	0.16	25.00	19.00	0.00	32.00	42.89	492326.00	0.84	372.90	379.00
7	8	1	15764.00	7339.00	216.50	0	Spot (Block7, Row1, Column8)	426.36	396.00	73.02	0.03	0.17	384.00	367.91	384.00	59.68	0.02	0.16	34.00	22.00	0.00	12.00	42.36	571744.00	0.98	389.88	385.00
7	1	2	13678.00	7641.00	147.00	-50	Spot (Block7, Row2, Column1)	371.47	385.00	47.51	0.02	0.13	314.00	342.06	314.00	60.64	0.04	0.18	61.00	6.00	0.00	71.00	57.47	219169.00	0.49	383.29	392.00
7	2	2	13965.00	7646.00	156.00	0	Spot (Block7, Row2, Column2)	397.81	397.00	59.11	0.00	0.15	312.00	337.37	312.00	55.83	0.03	0.17	76.00	18.00	0.00	85.00	85.81	266132.00	1.08	366.38	384.00
7	3	2	14275.00	7647.00	207.35	0	Spot (Block7, Row2, Column3)	399.78	393.00	81.97	0.01	0.21	309.00	332.10	309.00	53.19	0.03	0.16	70.00	27.00	0.00	84.00	90.78	490132.00	1.27	355.31	348.50
7	4	2	14583.00	7632.00	230.00	0	Spot (Block7, Row2, Column4)	386.33	393.00	56.56	0.01	0.15	314.00	337.35	314.00	54.04	0.03	0.16	70.00	13.00	0.00	79.00	72.33	587991.00	0.91	341.12	317.00
7	5	2	14874.00	7634.00	210.20	0	Spot (Block7, Row2, Column5)	449.89	414.00	80.04	0.04	0.18	326.00	349.58	326.00	53.57	0.03	0.15	90.00	44.00	0.00	88.00	123.89	565516.00	1.87	379.48	386.00
7	6	2	15180.00	7640.00	147.00	-50	Spot (Block7, Row2, Column6)	393.83	393.00	63.16	0.00	0.16	326.00	348.04	326.00	52.74	0.03	0.15	69.00	18.00	0.00	67.00	67.83	233544.00	0.87	396.49	390.50
7	7	2	15480.00	7640.00	147.00	-50	Spot (Block7, Row2, Column7)	382.58	397.00	56.90	0.02	0.15	324.00	348.26	324.00	53.73	0.03	0.15	66.00	11.00	0.00	73.00	58.58	226867.00	0.64	384.17	399.00
7	8	2	15793.00	7650.00	225.55	0	Spot (Block7, Row2, Column8)	392.68	394.00	64.21	0.00	0.16	366.00	357.84	366.00	55.20	0.01	0.15	19.00	10.00	0.00	28.00	26.68	572128.00	0.63	364.50	380.00
7	1	3	13672.00	7935.00	151.75	0	Spot (Block7, Row3, Column1)	434.24	402.00	75.01	0.03	0.17	319.00	344.08	319.00	55.21	0.03	0.16	87.00	39.00	0.00	83.00	115.24	275306.00	1.63	385.84	394.50
7	2	3	13984.00	7940.00	233.15	0	Spot (Block7, Row3, Column2)	382.34	387.00	63.52	0.01	0.17	314.50	340.84	314.50	55.68	0.03	0.16	65.00	16.00	0.00	72.50	67.84	599892.00	0.75	348.36	319.00
7	3	3	14252.00	7928.00	217.60	0	Spot (Block7, Row3, Column3)	420.60	395.00	86.85	0.03	0.21	309.00	332.77	309.00	53.15	0.03	0.16	80.00	35.00	0.00	86.00	111.60	571601.00	1.65	354.52	345.50
7	4	3	14586.00	7926.00	233.80	0	Spot (Block7, Row3, Column4)	396.81	394.00	73.82	0.00	0.19	311.00	335.29	311.00	54.81	0.03	0.16	70.00	21.00	0.00	83.00	85.81	626568.00	1.12	334.64	312.00
7	5	3	14902.00	7949.00	153.65	0	Spot (Block7, Row3, Column5)	421.12	404.00	56.85	0.02	0.14	317.00	341.54	317.00	53.57	0.03	0.16	91.00	26.00	0.00	87.00	104.12	272041.00	1.49	400.23	404.00
7	6	3	15186.00	7929.00	165.65	0	Spot (Block7, Row3, Column6)	412.51	393.00	72.47	0.02	0.18	319.00	339.74	319.00	50.42	0.03	0.15	83.00	28.00	0.00	74.00	93.51	314336.00	1.44	378.26	386.00
7	7	3	15481.00	7941.00	216.00	0	Spot (Block7, Row3, Column7)	386.70	391.00	56.54	0.00	0.15	319.00	339.24	319.00	47.63	0.03	0.14	72.00	19.00	0.00	72.00	67.70	514692.00	1.00	373.75	387.00
7	8	3	15772.00	7925.00	198.90	0	Spot (Block7, Row3, Column8)	404.96	394.00	76.06	0.01	0.19	331.00	351.93	331.00	56.16	0.03	0.16	60.00	25.00	0.00	63.00	73.96	455173.00	0.94	367.85	330.00
7	1	4	13691.00	8241.00	183.10	0	Spot (Block7, Row4, Column1)	418.96	401.00	84.68	0.02	0.20	316.00	340.82	316.00	52.11	0.03	0.15	75.00	35.00	0.00	85.00	102.96	392564.00	1.50	365.21	388.00
7	2	4	13975.00	8239.00	240.75	0	Spot (Block7, Row4, Column2)	379.69	391.00	65.01	0.01	0.17	313.00	339.73	313.00	54.66	0.04	0.16	63.00	16.00	0.00	78.00	66.69	634462.00	0.73	337.74	311.00
7	3	4	14284.00	8239.00	156.85	0	Spot (Block7, Row4, Column3)	527.87	507.00	109.07	0.02	0.21	317.00	344.59	317.00	59.13	0.04	0.17	97.00	73.00	0.00	190.00	210.87	357365.00	3.10	422.95	407.00
7	4	4	14580.00	8242.00	216.50	0	Spot (Block7, Row4, Column4)	385.85	394.00	48.57	0.01	0.13	324.00	348.84	324.00	60.64	0.03	0.17	63.00	8.00	0.00	70.00	61.85	516652.00	0.61	366.26	380.50
7	5	4	14865.00	8245.00	214.80	0	Spot (Block7, Row4, Column5)	410.44	404.00	58.92	0.01	0.14	315.00	340.30	315.00	55.88	0.03	0.16	84.00	26.00	0.00	89.00	95.44	541372.00	1.26	368.06	382.00
7	6	4	15170.00	8248.00	203.25	0	Spot (Block7, Row4, Column6)	444.65	419.00	75.94	0.03	0.17	312.00	332.86	312.00	48.50	0.03	0.15	91.00	55.00	0.00	107.00	132.65	522469.00	2.30	366.54	378.50
7	7	4	15488.00	8248.00	172.10	0	Spot (Block7, Row4, Column7)	389.46	394.00	51.70	0.01	0.13	317.00	337.09	317.00	49.56	0.03	0.15	72.00	16.00	0.00	77.00	72.46	319746.00	1.06	368.84	386.00
7	8	4	15786.00	8259.00	192.40	0	Spot (Block7, Row4, Column8)	423.48	401.00	76.93	0.02	0.18	332.00	351.26	332.00	58.79	0.02	0.17	65.00	31.00	0.00	69.00	91.48	443379.00	1.23	379.88	385.50
7	1	5	13679.00	8543.00	180.20	0	Spot (Block7, Row5, Column1)	470.83	478.00	96.95	0.01	0.21	315.00	340.26	315.00	54.72	0.03	0.16	95.00	54.00	0.00	163.00	155.83	427983.00	2.39	383.29	391.00
7	2	5	13971.00	8532.00	193.60	0	Spot (Block7, Row5, Column2)	408.89	398.00	64.79	0.01	0.16	322.00	346.10	322.00	55.34	0.03	0.16	75.00	22.00	0.00	76.00	86.89	431379.00	1.13	358.71	332.00
7	3	5	14273.00	8549.00	182.30	0	Spot (Block7, Row5, Column3)	433.00	403.00	69.12	0.03	0.16	341.00	353.60	341.00	57.76	0.02	0.16	53.00	37.00	0.00	62.00	92.00	403985.00	1.37	397.18	395.00
7	4	5	14568.00	8542.00	191.25	0	Spot (Block7, Row5, Column4)	413.76	397.00	68.62	0.02	0.17	365.00	359.46	365.00	59.57	0.01	0.17	26.00	21.00	0.00	32.00	48.76	427831.00	0.91	374.43	389.50
7	5	5	14888.00	8534.00	151.90	0	Spot (Block7, Row5, Column5)	553.04	513.00	134.28	0.03	0.24	327.00	350.07	327.00	58.04	0.03	0.17	94.00	77.00	0.00	186.00	226.04	350076.00	3.50	416.76	398.50
7	6	5	15151.00	8560.00	184.85	0	Spot (Block7, Row5, Column6)	396.44	401.00	54.97	0.00	0.14	319.00	345.05	319.00	54.67	0.03	0.16	76.00	15.00	0.00	82.00	77.44	381377.00	0.94	359.79	369.00
7	7	5	15495.00	8535.00	227.00	0	Spot (Block7, Row5, Column7)	395.13	390.00	61.87	0.01	0.16	323.00	346.79	323.00	55.70	0.03	0.16	64.00	18.00	0.00	67.00	72.13	583205.00	0.87	361.12	373.00
7	8	5	15777.00	8534.00	223.55	0	Spot (Block7, Row5, Column8)	406.14	394.00	71.78	0.01	0.18	338.00	352.18	338.00	57.36	0.02	0.16	48.00	25.00	0.00	56.00	68.14	581595.00	0.94	363.06	380.50
7	1	6	13686.00	8830.00	198.35	0	Spot (Block7, Row6, Column1)	435.16	404.00	77.69	0.03	0.18	320.00	345.91	320.00	58.97	0.03	0.17	79.00	39.00	0.00	84.00	115.16	483895.00	1.51	374.07	387.00
7	2	6	13999.00	8841.00	187.35	0	Spot (Block7, Row6, Column2)	422.01	398.00	74.47	0.03	0.18	335.00	353.28	335.00	57.52	0.02	0.16	56.00	34.00	0.00	63.00	87.01	418210.00	1.19	395.76	391.00
7	3	6	14275.00	8837.00	173.20	0	Spot (Block7, Row6, Column3)	449.67	410.00	84.43	0.04	0.19	358.00	358.23	358.00	56.64	0.00	0.16	47.00	36.00	0.00	52.00	91.67	375922.00	1.61	399.57	395.50
7	4	6	14566.00	8833.00	177.65	0	Spot (Block7, Row6, Column4)	434.42	408.00	65.81	0.03	0.15	370.00	360.78	370.00	59.07	0.01	0.16	39.00	32.00	0.00	38.00	64.42	384024.00	1.25	391.19	397.00
7	5	6	14879.00	8845.00	159.05	0	Spot (Block7, Row6, Column5)	535.22	504.00	108.17	0.03	0.20	377.00	362.48	377.00	56.55	0.02	0.16	79.00	58.00	0.00	127.00	158.22	371443.00	3.05	417.48	406.00
7	6	6	15180.00	8840.00	147.00	-50	Spot (Block7, Row6, Column6)	388.11	396.00	45.84	0.01	0.12	348.00	356.60	348.00	56.20	0.01	0.16	34.00	6.00	0.00	48.00	40.11	228596.00	0.56	413.79	403.00
7	7	6	15472.00	8830.00	213.60	0	Spot (Block7, Row6, Column7)	418.29	392.00	88.99	0.03	0.21	335.00	352.26	335.00	57.00	0.02	0.16	49.00	29.00	0.00	57.00	83.29	544616.00	1.16	372.26	386.50
7	8	6	15787.00	8845.00	204.95	0	Spot (Block7, Row6, Column8)	401.63	396.00	56.95	0.01	0.14	359.00	356.81	359.00	57.68	0.00	0.16	23.00	15.00	0.00	37.00	42.63	478739.00	0.78	380.71	392.00
7	1	7	13685.00	9139.00	240.70	0	Spot (Block7, Row7, Column1)	394.24	391.00	80.08	0.00	0.20	321.00	348.08	321.00	63.44	0.04	0.18	59.00	21.00	0.00	70.00	73.24	659172.00	0.73	348.18	327.00
7	2	7	14010.00	9123.00	133.40	0	Spot (Block7, Row7, Column2)	415.52	403.00	66.70	0.01	0.16	333.00	352.60	333.00	57.04	0.02	0.16	67.00	29.00	0.00	70.00	82.52	199867.00	1.10	381.65	388.00
7	3	7	14285.00	9171.00	170.70	0	Spot (Block7, Row7, Column3)	418.24	399.00	60.81	0.02	0.15	325.00	348.38	325.00	57.23	0.03	0.16	78.00	28.00	0.00	74.00	93.24	339195.00	1.22	375.55	376.00
7	4	7	14579.00	9136.00	199.45	0	Spot (Block7, Row7, Column4)	408.40	397.00	63.74	0.01	0.16	331.00	348.35	331.00	53.13	0.02	0.15	73.00	22.00	0.00	66.00	77.40	461488.00	1.13	382.52	390.00
7	5	7	14895.00	9142.00	185.65	0	Spot (Block7, Row7, Column5)	420.78	402.00	63.95	0.02	0.15	366.00	357.79	366.00	54.52	0.01	0.15	33.00	22.00	0.00	36.00	54.78	408578.00	1.16	390.97	400.00
7	6	7	15178.00	9143.00	186.20	0	Spot (Block7, Row7, Column6)	407.22	398.00	58.06	0.01	0.14	339.00	354.67	339.00	55.48	0.02	0.16	55.00	21.00	0.00	59.00	68.22	396631.00	0.95	381.31	387.50
7	7	7	15478.00	9140.00	189.40	0	Spot (Block7, Row7, Column7)	406.62	400.00	54.35	0.01	0.13	338.00	350.90	338.00	52.63	0.02	0.15	69.00	22.00	0.00	62.00	68.62	409463.00	1.06	379.78	393.50
7	8	7	15781.00	9139.00	147.00	-50	Spot (Block7, Row7, Column8)	362.51	371.00	55.01	0.01	0.15	365.00	356.81	365.00	54.36	0.01	0.15	11.00	1.00	0.00	6.00	-2.49	214241.00	0.10	331.83	308.00
7	1	8	13672.00	9439.00	144.55	0	Spot (Block7, Row8, Column1)	10413.32	7931.00	10384.06	0.12	1.00	322.00	350.47	322.00	70.18	0.04	0.20	100.00	100.00	1.05	7609.00	10091.32	5925178.00	143.39	2198.06	1551.00
7	2	8	13981.00	9441.00	195.35	0	Spot (Block7, Row8, Column2)	394.14	397.00	50.92	0.00	0.13	318.00	342.68	318.00	54.00	0.03	0.16	76.00	13.00	0.00	79.00	76.14	426463.00	0.95	368.44	384.00
7	3	8	14270.00	9436.00	202.90	0	Spot (Block7, Row8, Column3)	408.52	399.00	57.36	0.01	0.14	315.00	335.83	315.00	48.22	0.03	0.14	83.00	35.00	0.00	84.00	93.52	478376.00	1.51	367.57	371.00
7	4	8	14551.00	9435.00	210.80	0	Spot (Block7, Row8, Column4)	420.05	403.00	85.54	0.02	0.20	316.00	335.17	316.00	46.25	0.03	0.14	81.00	42.00	0.00	87.00	104.05	532204.00	1.84	366.11	378.00
7	5	8	14868.00	9424.00	214.15	0	Spot (Block7, Row8, Column5)	405.92	397.00	55.27	0.01	0.14	319.00	339.77	319.00	48.11	0.03	0.14	87.00	21.00	0.00	78.00	86.92	532567.00	1.37	368.79	386.00
7	6	8	15182.00	9450.00	190.00	0	Spot (Block7, Row8, Column6)	445.61	394.00	102.27	0.05	0.23	321.00	344.20	321.00	53.46	0.03	0.16	73.00	43.00	0.00	73.00	124.61	452290.00	1.90	371.45	381.00
7	7	8	15507.00	9441.00	203.15	0	Spot (Block7, Row8, Column7)	414.36	405.00	67.20	0.01	0.16	356.00	353.77	356.00	54.94	0.00	0.16	43.00	20.00	0.00	49.00	58.36	485635.00	1.10	381.28	391.00
7	8	8	15759.00	9440.00	148.40	0	Spot (Block7, Row8, Column8)	893.91	820.50	270.95	0.04	0.30	378.00	360.85	378.00	53.65	0.02	0.15	100.00	99.00	0.00	442.50	515.91	534559.00	9.94	524.28	511.00
8	1	1	18181.00	7336.00	152.60	0	Spot (Block8, Row1, Column1)	7458.96	6880.00	3612.21	0.04	0.48	398.00	422.98	398.00	73.11	0.03	0.17	100.00	100.00	0.00	6482.00	7060.96	4743900.00	96.24	2314.08	1782.00
8	2	1	18488.00	7336.00	188.65	0	Spot (Block8, Row1, Column2)	524.18	501.00	80.23	0.02	0.15	398.00	418.61	398.00	68.41	0.02	0.16	82.00	37.00	0.00	103.00	126.18	525756.00	1.54	451.15	428.00
8	3	1	18779.00	7345.00	197.60	0	Spot (Block8, Row1, Column3)	476.31	494.00	59.74	0.02	0.13	396.00	413.37	396.00	62.37	0.02	0.15	64.00	14.00	0.00	98.00	80.31	525375.00	1.01	435.94	396.00
8	4	1	19079.00	7330.00	176.05	0	Spot (Block8, Row1, Column4)	502.86	489.00	74.91	0.01	0.15	394.00	402.41	394.00	47.75	0.01	0.12	80.00	48.00	0.00	95.00	108.86	436484.00	2.10	442.64	414.00
8	5	1	19347.00	7329.00	244.25	0	Spot (Block8, Row1, Column5)	445.45	410.00	96.99	0.04	0.22	395.00	394.39	395.00	45.69	0.00	0.12	40.00	30.00	0.00	15.00	50.45	767071.00	1.12	417.55	400.00
8	6	1	19670.00	7334.00	174.00	0	Spot (Block8, Row1, Column6)	447.26	415.00	157.10	0.03	0.35	385.00	376.00	385.00	48.12	0.01	0.13	36.00	24.00	0.00	30.00	62.26	379721.00	1.48	397.22	391.00
8	7	1	19978.00	7333.00	190.70	0	Spot (Block8, Row1, Column7)	436.87	414.00	56.18	0.02	0.13	371.00	360.59	371.00	44.46	0.01	0.12	48.00	37.00	0.00	43.00	65.87	448666.00	1.72	385.48	390.00
8	8	1	20280.00	7349.00	219.90	0	Spot (Block8, Row1, Column8)	424.32	404.00	59.88	0.02	0.14	345.00	352.68	345.00	41.51	0.01	0.12	79.00	29.00	0.00	59.00	79.32	585135.00	1.73	375.25	385.00
8	1	2	18199.00	7648.00	236.95	0	Spot (Block8, Row2, Column1)	454.25	417.00	80.49	0.04	0.18	396.00	411.84	396.00	63.49	0.02	0.15	47.00	12.00	0.00	21.00	58.25	735423.00	0.67	424.27	398.00
8	2	2	18485.00	7643.00	127.20	0	Spot (Block8, Row2, Column2)	493.78	487.00	80.07	0.01	0.16	395.00	408.11	395.00	53.35	0.01	0.13	68.00	35.00	0.00	92.00	98.78	211832.00	1.61	454.12	412.50
8	3	2	18771.00	7641.00	145.75	0	Spot (Block8, Row2, Column3)	484.79	490.00	70.01	0.00	0.14	394.00	407.15	394.00	52.44	0.01	0.13	67.00	40.00	0.00	96.00	90.79	281180.00	1.48	448.61	416.00
8	4	2	19047.00	7635.00	197.40	0	Spot (Block8, Row2, Column4)	482.61	488.00	60.85	0.00	0.13	395.00	402.88	395.00	48.38	0.01	0.12	69.00	45.00	0.00	93.00	87.61	529906.00	1.65	456.22	445.50
8	5	2	19380.00	7626.00	195.30	0	Spot (Block8, Row2, Column5)	541.02	506.00	79.39	0.03	0.15	392.00	389.02	392.00	44.65	0.00	0.11	97.00	82.00	0.00	114.00	149.02	583219.00	3.40	448.14	431.00
8	6	2	19678.00	7622.00	192.85	0	Spot (Block8, Row2, Column6)	453.40	435.00	53.73	0.02	0.12	383.00	372.99	383.00	44.59	0.01	0.12	52.00	45.00	0.00	52.00	70.40	473800.00	1.80	413.49	402.00
8	7	2	19978.00	7634.00	147.00	-50	Spot (Block8, Row2, Column7)	422.70	399.00	187.92	0.03	0.44	373.00	362.62	373.00	39.53	0.01	0.11	31.00	17.00	0.00	26.00	49.70	249391.00	1.52	417.50	405.00
8	8	2	20294.00	7665.00	225.50	0	Spot (Block8, Row2, Column8)	400.40	398.00	28.97	0.00	0.07	376.00	365.49	376.00	36.72	0.01	0.10	20.00	7.00	0.00	22.00	24.40	586182.00	0.95	375.79	384.00
8	1	3	18181.00	7928.00	187.85	0	Spot (Block8, Row3, Column1)	528.96	504.00	100.02	0.02	0.19	392.00	392.76	392.00	53.08	0.00	0.14	78.00	56.00	0.00	112.00	136.96	525790.00	2.57	441.60	410.00
8	2	3	18461.00	7934.00	252.30	0	Spot (Block8, Row3, Column2)	436.89	411.00	66.52	0.03	0.15	392.00	395.64	392.00	55.27	0.00	0.14	35.00	12.00	0.00	19.00	44.89	805620.00	0.75	404.73	400.00
8	3	3	18776.00	7941.00	192.40	0	Spot (Block8, Row3, Column3)	479.56	491.00	78.01	0.01	0.16	395.00	399.64	395.00	54.93	0.01	0.14	63.00	32.00	0.00	96.00	84.56	500661.00	1.45	438.44	414.00
8	4	3	19082.00	7932.00	223.30	0	Spot (Block8, Row3, Column4)	473.59	480.00	73.19	0.01	0.15	393.00	391.95	393.00	47.28	0.00	0.12	60.00	43.00	0.00	87.00	80.59	679122.00	1.73	415.15	403.00
8	5	3	19382.00	7924.00	210.10	0	Spot (Block8, Row3, Column5)	453.68	432.50	70.04	0.02	0.15	390.00	387.32	390.00	61.71	0.00	0.16	47.00	14.00	0.00	42.50	63.68	568916.00	1.08	408.64	398.00
8	6	3	19656.00	7920.00	203.35	0	Spot (Block8, Row3, Column6)	434.42	412.00	56.47	0.02	0.13	384.00	374.13	384.00	61.73	0.01	0.17	36.00	10.00	0.00	28.00	50.42	509576.00	0.98	398.07	397.00
8	7	3	19997.00	7916.00	219.00	0	Spot (Block8, Row3, Column7)	404.32	404.00	43.59	0.00	0.11	374.00	362.38	374.00	40.50	0.01	0.11	28.00	12.00	0.00	30.00	30.32	554724.00	1.04	380.68	389.00
8	8	3	20285.00	7922.00	178.15	0	Spot (Block8, Row3, Column8)	423.42	406.00	47.18	0.02	0.11	380.00	368.36	380.00	35.20	0.01	0.10	34.00	27.00	0.00	26.00	43.42	376847.00	1.56	390.12	391.00
8	1	4	18165.00	8227.00	166.35	0	Spot (Block8, Row4, Column1)	490.81	491.00	73.72	0.00	0.15	392.00	391.91	392.00	51.31	0.00	0.13	68.00	45.00	0.00	99.00	98.81	377435.00	1.93	422.37	399.00
8	2	4	18487.00	8229.00	193.20	0	Spot (Block8, Row4, Column2)	432.30	408.00	61.44	0.03	0.14	390.00	382.37	390.00	52.41	0.01	0.14	37.00	14.00	0.00	18.00	42.30	456513.00	0.95	418.22	396.00
8	3	4	18772.00	8243.00	178.60	0	Spot (Block8, Row4, Column3)	619.74	595.00	133.65	0.02	0.22	391.00	385.91	391.00	51.35	0.01	0.13	92.00	83.00	0.00	204.00	228.74	554666.00	4.55	456.46	468.00
8	4	4	19069.00	8237.00	206.00	0	Spot (Block8, Row4, Column4)	436.26	415.00	48.37	0.02	0.11	388.00	379.89	388.00	46.02	0.01	0.12	39.00	24.00	0.00	27.00	48.26	526998.00	1.22	417.58	402.00
8	5	4	19366.00	8246.00	163.70	0	Spot (Block8, Row4, Column5)	463.40	480.00	63.41	0.02	0.14	387.00	380.45	387.00	61.03	0.01	0.16	56.00	21.00	0.00	93.00	76.40	341526.00	1.36	429.50	406.00
8	6	4	19673.00	8219.00	208.10	0	Spot (Block8, Row4, Column6)	497.49	485.00	81.91	0.01	0.16	383.00	372.70	383.00	62.99	0.01	0.17	68.00	32.00	0.00	102.00	114.49	611913.00	1.98	405.16	400.00
8	7	4	19977.00	8229.00	191.20	0	Spot (Block8, Row4, Column7)	460.52	473.00	54.27	0.01	0.12	371.00	361.64	371.00	39.86	0.01	0.11	78.00	54.00	0.00	102.00	89.52	474333.00	2.48	404.11	397.00
8	8	4	20279.00	8245.00	183.45	0	Spot (Block8, Row4, Column8)	462.92	477.00	55.53	0.01	0.12	378.00	370.81	378.00	77.49	0.01	0.21	55.00	6.00	0.00	99.00	84.92	438386.00	1.19	407.44	402.00
8	1	5	18176.00	8552.00	150.25	0	Spot (Block8, Row5, Column1)	525.02	495.50	95.70	0.03	0.18	392.00	392.49	392.00	50.82	0.00	0.13	83.00	54.00	0.00	103.50	133.02	326560.00	2.61	472.28	485.00
8	2	5	18451.00	8551.00	197.00	0	Spot (Block8, Row5, Column2)	437.68	412.00	53.42	0.03	0.12	388.00	380.58	388.00	47.66	0.01	0.13	38.00	28.00	0.00	24.00	49.68	480135.00	1.20	410.78	400.00
8	3	5	18785.00	8530.00	187.30	0	Spot (Block8, Row5, Column3)	443.72	422.00	62.74	0.02	0.14	388.00	377.56	388.00	46.61	0.01	0.12	42.00	26.00	0.00	34.00	55.72	436179.00	1.42	404.89	402.00
8	4	5	19086.00	8542.00	211.85	0	Spot (Block8, Row5, Column4)	450.86	432.00	61.29	0.02	0.14	387.00	379.00	387.00	47.17	0.01	0.12	49.00	39.00	0.00	45.00	63.86	577103.00	1.52	400.98	398.00
8	5	5	19377.00	8529.00	155.40	0	Spot (Block8, Row5, Column5)	603.44	591.50	121.08	0.01	0.20	388.00	377.94	388.00	44.45	0.01	0.12	96.00	88.00	0.00	203.50	215.44	401893.00	5.07	448.64	436.50
8	6	5	19676.00	8505.00	190.10	0	Spot (Block8, Row5, Column6)	442.06	417.00	74.53	0.03	0.17	383.00	370.63	383.00	42.84	0.01	0.12	42.00	35.00	0.00	34.00	59.06	449576.00	1.67	385.79	391.00
8	7	5	19977.00	8535.00	187.60	0	Spot (Block8, Row5, Column7)	427.12	411.00	41.68	0.02	0.10	379.00	368.33	379.00	40.94	0.01	0.11	38.00	26.00	0.00	32.00	48.12	423708.00	1.44	384.73	391.50
8	8	5	20288.00	8550.00	151.85	0	Spot (Block8, Row5, Column8)	537.21	504.00	106.37	0.03	0.20	383.00	374.35	383.00	38.89	0.01	0.10	83.00	77.00	0.00	121.00	154.21	341667.00	4.19	437.86	420.50
8	1	6	18161.00	8840.00	209.70	0	Spot (Block8, Row6, Column1)	440.17	407.00	71.82	0.03	0.16	390.00	389.86	390.00	49.98	0.00	0.13	41.00	30.00	0.00	17.00	50.17	550648.00	1.01	412.96	396.50
8	2	6	18501.00	8830.00	201.25	0	Spot (Block8, Row6, Column2)	448.21	418.00	67.49	0.03	0.15	387.00	382.62	387.00	50.00	0.00	0.13	46.00	38.00	0.00	31.00	61.21	516342.00	1.31	411.20	397.00
8	3	6	18771.00	8834.00	180.20	0	Spot (Block8, Row6, Column3)	482.59	485.50	69.48	0.00	0.14	387.00	376.58	387.00	47.23	0.01	0.13	68.00	54.00	0.00	98.50	95.59	439156.00	2.24	416.17	403.00
8	4	6	19075.00	8828.00	179.35	0	Spot (Block8, Row6, Column4)	476.16	485.00	75.49	0.01	0.16	385.00	374.35	385.00	44.60	0.01	0.12	68.00	58.00	0.00	100.00	91.16	428547.00	2.28	425.05	413.00
8	5	6	19375.00	8835.00	171.80	0	Spot (Block8, Row6, Column5)	534.36	517.00	69.25	0.01	0.13	387.00	375.17	387.00	46.53	0.01	0.12	89.00	84.00	0.00	130.00	147.36	438707.00	3.42	425.68	410.00
8	6	6	19666.00	8817.00	206.40	0	Spot (Block8, Row6, Column6)	410.79	401.00	46.25	0.01	0.11	385.00	375.76	385.00	71.78	0.01	0.19	19.00	0.00	0.00	16.00	25.79	497057.00	0.49	399.16	397.00
8	7	6	19987.00	8853.00	172.40	0	Spot (Block8, Row6, Column7)	452.49	429.00	122.90	0.02	0.27	382.00	371.41	382.00	71.47	0.01	0.19	46.00	4.00	0.00	47.00	70.49	372399.00	1.13	408.84	403.00
8	8	6	20285.00	8832.00	171.90	0	Spot (Block8, Row6, Column8)	463.64	478.00	73.87	0.01	0.16	383.00	371.68	383.00	45.44	0.01	0.12	60.00	51.00	0.00	95.00	80.64	381575.00	2.02	410.66	406.00
8	1	7	18183.00	9128.00	252.05	0	Spot (Block8, Row7, Column1)	428.46	401.00	65.49	0.03	0.15	388.00	386.57	388.00	58.20	0.00	0.15	34.00	16.00	0.00	13.00	40.46	787088.00	0.72	386.20	383.50
8	2	7	18493.00	9128.00	196.05	0	Spot (Block8, Row7, Column2)	446.47	417.00	65.66	0.03	0.15	388.00	380.59	388.00	47.70	0.01	0.13	44.00	36.00	0.00	29.00	58.47	485312.00	1.38	417.17	399.50
8	3	7	18763.00	9153.00	245.55	0	Spot (Block8, Row7, Column3)	429.93	405.00	61.04	0.03	0.14	388.00	376.60	388.00	44.36	0.01	0.12	36.00	32.00	0.00	17.00	41.93	748500.00	1.20	397.44	394.00
8	4	7	19082.00	9127.00	209.50	0	Spot (Block8, Row7, Column4)	439.59	416.00	59.46	0.02	0.14	385.00	369.62	385.00	45.89	0.02	0.12	41.00	35.00	0.00	31.00	54.59	552121.00	1.52	390.88	392.00
8	5	7	19386.00	9127.00	208.45	0	Spot (Block8, Row7, Column5)	426.45	406.00	54.09	0.02	0.13	383.00	370.82	383.00	46.12	0.01	0.12	33.00	24.00	0.00	23.00	43.45	529657.00	1.21	388.60	393.00
8	6	7	19708.00	9161.00	127.30	0	Spot (Block8, Row7, Column6)	481.33	478.50	147.31	0.00	0.31	373.00	364.19	373.00	42.56	0.01	0.12	80.00	62.00	0.00	105.50	108.33	207933.00	2.75	410.63	406.00
8	7	7	19966.00	9132.00	193.75	0	Spot (Block8, Row7, Column7)	430.66	407.00	55.83	0.02	0.13	365.00	359.06	365.00	41.92	0.01	0.12	51.00	32.00	0.00	42.00	65.66	453053.00	1.71	384.47	386.00
8	8	7	20283.00	9136.00	159.75	0	Spot (Block8, Row7, Column8)	595.43	589.00	92.80	0.00	0.16	361.00	359.51	361.00	45.81	0.00	0.13	99.00	97.00	0.00	228.00	234.43	420968.00	5.15	440.96	425.50
8	1	8	18173.00	9436.00	143.05	0	Spot (Block8, Row8, Column1)	11218.67	9005.00	9303.45	0.10	0.83	390.00	388.12	390.00	71.33	0.00	0.18	100.00	100.00	0.54	8615.00	10828.67	6215145.00	151.85	3125.21	2074.00
8	2	8	18470.00	9426.00	185.25	0	Spot (Block8, Row8, Column2)	424.33	413.00	66.14	0.01	0.16	392.00	383.94	392.00	49.47	0.01	0.13	34.00	18.00	0.00	21.00	32.33	410755.00	0.82	399.69	398.50
8	3	8	18768.00	9431.00	147.65	0	Spot (Block8, Row8, Column3)	484.13	483.00	93.43	0.00	0.19	388.00	375.53	388.00	44.07	0.01	0.12	67.00	56.00	0.00	95.00	96.13	289512.00	2.46	410.47	400.50
8	4	8	19076.00	9435.00	198.05	0	Spot (Block8, Row8, Column4)	426.39	407.00	53.91	0.02	0.13	382.00	369.74	382.00	44.22	0.01	0.12	32.00	22.00	0.00	25.00	44.39	472867.00	1.28	390.03	394.00
8	5	8	19366.00	9437.00	187.65	0	Spot (Block8, Row8, Column5)	427.09	406.00	49.17	0.02	0.12	362.00	358.08	362.00	40.54	0.00	0.11	57.00	29.00	0.00	44.00	65.09	422824.00	1.70	390.76	392.00
8	6	8	19687.00	9431.00	218.60	0	Spot (Block8, Row8, Column6)	398.82	396.00	39.28	0.00	0.10	343.00	351.36	343.00	40.58	0.01	0.12	75.00	13.00	0.00	53.00	55.82	547183.00	1.17	368.23	374.00
8	7	8	19978.00	9431.00	198.75	0	Spot (Block8, Row8, Column7)	409.17	397.00	100.16	0.01	0.24	338.00	347.44	338.00	39.55	0.01	0.11	78.00	22.00	0.00	59.00	71.17	459092.00	1.56	361.29	371.00
8	8	8	20270.00	9435.00	153.95	0	Spot (Block8, Row8, Column8)	798.86	739.50	215.63	0.03	0.27	336.00	347.44	336.00	38.14	0.01	0.11	100.00	99.00	0.00	403.50	462.86	524054.00	11.84	463.21	461.00
9	1	1	4676.00	11841.00	147.35	0	Spot (Block9, Row1, Column1)	9048.34	9012.50	4414.52	0.00	0.49	495.00	499.05	495.00	62.46	0.00	0.13	100.00	100.00	0.00	8517.50	8553.34	5356617.00	136.87	2531.56	2024.00
9	2	1	4978.00	11846.00	148.95	0	Spot (Block9, Row1, Column2)	932.85	885.00	189.60	0.02	0.20	487.00	479.31	487.00	60.44	0.01	0.13	100.00	99.00	0.00	398.00	445.85	568107.00	7.50	606.35	601.00
9	3	1	5278.00	11839.00	166.40	0	Spot (Block9, Row1, Column3)	708.52	687.00	160.79	0.01	0.23	479.00	465.09	479.00	53.62	0.01	0.12	85.00	75.00	0.00	208.00	229.52	543437.00	4.54	526.21	514.00
9	4	1	5567.00	11846.00	170.20	0	Spot (Block9, Row1, Column4)	745.95	708.00	152.95	0.02	0.21	481.00	467.70	481.00	56.82	0.01	0.12	95.00	89.00	0.00	227.00	264.95	601232.00	4.90	558.58	532.50
9	5	1	5875.00	11840.00	147.00	0	Spot (Block9, Row1, Column5)	2005.48	1713.00	1112.25	0.07	0.55	486.00	477.03	486.00	63.75	0.01	0.13	100.00	100.00	0.00	1227.00	1519.48	1189251.00	23.98	767.14	743.50
9	6	1	6172.00	11838.00	151.45	0	Spot (Block9, Row1, Column6)	1451.93	1294.00	604.76	0.05	0.42	493.00	490.38	493.00	70.57	0.00	0.14	100.00	98.00	0.00	801.00	958.93	911809.00	13.62	737.65	714.00
9	7	1	6481.00	11839.00	152.10	0	Spot (Block9, Row1, Column7)	5340.84	4459.00	3295.92	0.08	0.62	498.00	505.04	498.00	71.09	0.01	0.14	100.00	100.00	0.00	3961.00	4842.84	3391434.00	68.02	1387.79	1195.50
9	8	1	6785.00	11838.00	194.85	0	Spot (Block9, Row1, Column8)	622.91	607.00	94.40	0.01	0.15	496.00	503.69	496.00	65.12	0.01	0.13	74.00	41.00	0.00	111.00	126.91	669625.00	1.83	555.20	562.00
9	1	2	4672.00	12131.00	200.15	0	Spot (Block9, Row2, Column1)	539.33	520.00	45.63	0.02	0.08	484.00	473.61	484.00	56.37	0.01	0.12	36.00	12.00	0.00	36.00	55.33	613758.00	1.17	515.08	507.00
9	2	2	4969.00	12143.00	126.05	0	Spot (Block9, Row2, Column2)	856.00	850.00	172.65	0.00	0.20	450.00	454.69	450.00	50.30	0.00	0.11	100.00	100.00	0.00	400.00	406.00	362087.00	7.98	582.94	585.00
9	3	2	5285.00	12136.00	176.10	0	Spot (Block9, Row2, Column3)	568.67	589.00	75.06	0.02	0.13	446.00	456.10	446.00	52.73	0.01	0.12	76.00	56.00	0.00	143.00	122.67	493604.00	2.13	507.97	497.00
9	4	2	5574.00	12143.00	190.70	0	Spot (Block9, Row2, Column4)	658.68	633.00	101.64	0.02	0.15	479.00	467.54	479.00	53.00	0.01	0.11	89.00	78.00	0.00	154.00	179.68	673831.00	3.61	530.14	516.00
9	5	2	5866.00	12135.00	188.45	0	Spot (Block9, Row2, Column5)	607.33	589.00	86.23	0.01	0.14	485.00	487.17	485.00	78.23	0.00	0.16	71.00	31.00	0.00	104.00	122.33	605504.00	1.54	537.25	515.00
9	6	2	6137.00	12140.00	236.05	0	Spot (Block9, Row2, Column6)	559.68	520.50	94.35	0.03	0.17	489.00	492.17	489.00	85.96	0.00	0.17	44.00	16.00	0.00	31.50	70.68	902212.00	0.79	501.17	494.00
9	7	2	6473.00	12128.00	184.85	0	Spot (Block9, Row2, Column7)	608.54	595.00	111.12	0.01	0.18	486.00	477.47	486.00	65.17	0.01	0.14	64.00	35.00	0.00	109.00	122.54	585415.00	2.01	503.71	492.00
9	8	2	6806.00	12159.00	215.80	0	Spot (Block9, Row2, Column8)	558.22	507.00	165.52	0.04	0.30	490.00	487.30	490.00	62.73	0.00	0.13	43.00	21.00	0.00	17.00	68.22	744107.00	1.13	506.84	496.00
9	1	3	4680.00	12446.00	148.20	0	Spot (Block9, Row3, Column1)	1206.29	1092.00	464.82	0.04	0.39	478.00	468.12	478.00	49.96	0.01	0.11	100.00	100.00	0.00	614.00	728.29	722568.00	14.77	650.69	632.00
9	2	3	4965.00	12445.00	213.05	0	Spot (Block9, Row3, Column2)	551.68	519.00	72.64	0.03	0.13	440.00	450.60	440.00	47.82	0.01	0.11	82.00	46.00	0.00	79.00	111.68	716078.00	2.11	483.29	491.00
9	3	3	5266.00	12433.00	157.35	0	Spot (Block9, Row3, Column3)	878.17	787.50	302.74	0.05	0.34	474.00	465.18	474.00	54.03	0.01	0.12	99.00	95.00	0.00	313.50	404.17	597157.00	7.64	563.15	540.00
9	4	3	5574.00	12441.00	147.30	0	Spot (Block9, Row3, Column4)	1273.85	1193.00	474.25	0.03	0.37	484.00	472.78	484.00	54.73	0.01	0.12	100.00	100.00	0.00	709.00	789.85	755394.00	14.64	658.71	641.00
9	5	3	5884.00	12434.00	147.30	0	Spot (Block9, Row3, Column5)	768.57	700.50	173.96	0.04	0.23	500.00	517.21	500.00	86.37	0.01	0.17	94.00	62.00	0.00	200.50	268.57	453456.00	2.91	602.40	592.00
9	6	3	6174.00	12441.00	147.00	-50	Spot (Block9, Row3, Column6)	593.01	594.00	82.62	0.00	0.14	499.00	512.60	499.00	94.19	0.01	0.18	50.00	16.00	0.00	95.00	94.01	349284.00	0.85	558.99	519.00
9	7	3	6474.00	12441.00	160.15	0	Spot (Block9, Row3, Column7)	935.37	815.50	364.77	0.06	0.39	485.00	473.78	485.00	65.91	0.01	0.14	92.00	86.00	0.00	330.50	450.37	660373.00	7.00	567.79	573.50
9	8	3	6780.00	12452.00	191.80	0	Spot (Block9, Row3, Column8)	570.46	580.00	85.24	0.01	0.15	491.00	489.80	491.00	63.72	0.00	0.13	55.00	18.00	0.00	89.00	79.46	592139.00	1.27	533.62	511.00
9	1	4	4679.00	12740.00	145.40	0	Spot (Block9, Row4, Column1)	1288.24	1208.50	482.63	0.03	0.37	473.00	465.11	473.00	48.63	0.01	0.10	100.00	99.00	0.00	735.50	815.24	744602.00	16.93	649.39	615.00
9	2	4	4970.00	12743.00	240.60	0	Spot (Block9, Row4, Column2)	513.30	505.00	49.95	0.01	0.10	442.00	454.00	442.00	53.03	0.01	0.12	67.00	22.00	0.00	63.00	71.30	857208.00	1.12	473.44	490.00
9	3	4	5277.00	12740.00	143.10	0	Spot (Block9, Row4, Column3)	4571.01	4165.50	2248.17	0.04	0.49	471.00	463.67	471.00	55.92	0.01	0.12	100.00	100.00	0.00	3694.50	4100.01	2550623.00	73.45	1301.37	1185.50
9	4	4	5560.00	12748.00	199.70	0	Spot (Block9, Row4, Column4)	541.20	525.00	51.85	0.01	0.10	478.00	467.84	478.00	56.74	0.01	0.12	43.00	22.00	0.00	47.00	63.20	612092.00	1.29	492.25	491.00
9	5	4	5884.00	12733.00	179.80	0	Spot (Block9, Row4, Column5)	663.59	629.00	110.03	0.02	0.17	494.00	503.00	494.00	83.71	0.01	0.17	76.00	49.00	0.00	135.00	169.59	601875.00	1.92	558.99	578.00
9	6	4	6179.00	12741.00	181.40	0	Spot (Block9, Row4, Column6)	608.17	596.00	96.57	0.01	0.16	489.00	488.25	489.00	73.59	0.00	0.15	71.00	32.00	0.00	107.00	119.17	560732.00	1.63	538.21	519.00
9	7	4	6472.00	12746.00	161.85	0	Spot (Block9, Row4, Column7)	1274.43	993.50	686.88	0.11	0.54	481.00	469.60	481.00	62.79	0.01	0.13	95.00	92.00	0.00	512.50	793.43	922688.00	12.82	614.79	605.00
9	8	4	6776.00	12748.00	165.65	0	Spot (Block9, Row4, Column8)	726.55	691.00	158.33	0.02	0.22	493.00	493.57	493.00	65.63	0.00	0.13	89.00	64.00	0.00	198.00	233.55	551454.00	3.55	546.87	527.00
9	1	5	4678.00	13041.00	140.85	0	Spot (Block9, Row5, Column1)	1367.96	1301.00	451.05	0.02	0.33	472.00	465.18	472.00	48.73	0.01	0.10	100.00	100.00	0.00	829.00	895.96	735962.00	18.53	685.19	664.50
9	2	5	4982.00	13038.00	231.40	0	Spot (Block9, Row5, Column2)	534.71	512.00	57.01	0.02	0.11	454.00	455.65	454.00	47.72	0.00	0.10	63.00	38.00	0.00	58.00	80.71	822913.00	1.66	488.95	490.00
9	3	5	5268.00	13045.00	170.25	0	Spot (Block9, Row5, Column3)	574.16	580.50	72.54	0.00	0.13	477.00	469.93	477.00	60.34	0.01	0.13	64.00	29.00	0.00	103.50	97.16	463920.00	1.73	517.23	506.50
9	4	5	5573.00	13049.00	157.50	0	Spot (Block9, Row5, Column4)	953.86	867.00	353.33	0.04	0.37	487.00	484.61	487.00	77.88	0.00	0.16	97.00	83.00	0.00	380.00	466.86	653397.00	6.03	605.63	589.50
9	5	5	5873.00	13039.00	140.90	0	Spot (Block9, Row5, Column5)	14522.10	13089.00	8856.29	0.05	0.61	492.00	510.82	492.00	108.73	0.02	0.21	100.00	100.00	0.00	12597.00	14030.10	7827413.00	128.86	2866.16	2258.50
9	6	5	6177.00	13044.00	185.55	0	Spot (Block9, Row5, Column6)	596.73	588.00	93.78	0.01	0.16	481.00	474.25	481.00	74.21	0.01	0.16	65.00	26.00	0.00	107.00	115.73	580022.00	1.65	507.56	498.00
9	7	5	6460.00	13043.00	237.20	0	Spot (Block9, Row5, Column7)	522.09	501.00	70.01	0.02	0.13	480.00	465.90	480.00	62.05	0.01	0.13	33.00	17.00	0.00	21.00	42.09	844736.00	0.91	485.92	493.00
9	8	5	6774.00	13040.00	145.35	0	Spot (Block9, Row5, Column8)	2889.24	2390.00	1825.57	0.08	0.63	490.00	488.51	490.00	68.85	0.00	0.14	100.00	100.00	0.00	1900.00	2399.24	1675758.00	34.87	962.51	869.00
9	1	6	4669.00	13353.00	232.00	0	Spot (Block9, Row6, Column1)	519.89	505.00	53.26	0.01	0.10	470.00	463.18	470.00	47.73	0.01	0.10	35.00	22.00	0.00	35.00	49.89	804796.00	1.19	484.64	490.00
9	2	6	4987.00	13334.00	201.80	0	Spot (Block9, Row6, Column2)	538.78	516.00	50.39	0.02	0.09	466.00	462.56	466.00	54.77	0.00	0.12	45.00	33.00	0.00	50.00	72.78	621755.00	1.39	507.73	501.00
9	3	6	5268.00	13339.00	141.40	0	Spot (Block9, Row6, Column3)	3220.24	2868.50	1648.55	0.05	0.51	479.00	471.86	479.00	58.77	0.01	0.12	100.00	100.00	0.00	2389.50	2741.24	1745372.00	46.77	1011.57	893.00
9	4	6	5584.00	13344.00	166.75	0	Spot (Block9, Row6, Column4)	703.51	667.00	164.55	0.02	0.23	486.00	488.81	486.00	82.07	0.00	0.17	86.00	53.00	0.00	181.00	217.51	542410.00	2.62	542.41	519.50
9	5	6	5876.00	13342.00	138.05	0	Spot (Block9, Row6, Column5)	18001.33	17017.00	10556.97	0.02	0.59	488.00	499.99	488.00	105.97	0.01	0.21	100.00	100.00	0.00	16529.00	17513.33	9324689.00	165.15	3578.06	2543.50
9	6	6	6167.00	13341.00	217.50	0	Spot (Block9, Row6, Column6)	568.33	573.00	93.40	0.00	0.16	479.00	469.44	479.00	73.32	0.01	0.16	52.00	21.00	0.00	94.00	89.33	770091.00	1.35	498.13	493.00
9	7	6	6473.00	13336.00	146.20	0	Spot (Block9, Row6, Column7)	1486.26	1286.50	684.05	0.06	0.46	486.00	472.91	486.00	62.89	0.01	0.13	100.00	99.00	0.00	800.50	1000.26	867974.00	16.11	669.59	627.50
9	8	6	6783.00	13339.00	145.00	0	Spot (Block9, Row6, Column8)	2018.93	1622.00	1123.87	0.10	0.56	489.00	488.24	489.00	69.03	0.00	0.14	100.00	100.00	0.00	1133.00	1529.93	1156846.00	22.17	808.92	755.50
9	1	7	4664.00	13637.00	223.40	0	Spot (Block9, Row7, Column1)	533.67	518.00	52.12	0.01	0.10	474.00	474.52	474.00	137.30	0.00	0.29	5.00	0.00	0.00	44.00	59.67	763146.00	0.43	493.69	495.00
9	2	7	4979.00	13655.00	233.10	0	Spot (Block9, Row7, Column2)	533.67	514.00	53.18	0.02	0.10	466.00	457.48	466.00	44.51	0.01	0.10	55.00	36.00	0.00	48.00	67.67	837334.00	1.71	473.43	483.00
9	3	7	5271.00	13646.00	201.60	0	Spot (Block9, Row7, Column3)	548.21	526.00	57.61	0.02	0.11	478.00	469.20	478.00	52.35	0.01	0.11	48.00	35.00	0.00	48.00	70.21	632633.00	1.51	507.40	503.00
9	4	7	5568.00	13629.00	213.35	0	Spot (Block9, Row7, Column4)	543.60	522.00	66.88	0.02	0.12	479.00	468.93	479.00	49.35	0.01	0.11	49.00	41.00	0.00	43.00	64.60	707767.00	1.51	500.07	497.00
9	5	7	5883.00	13644.00	215.60	0	Spot (Block9, Row7, Column5)	635.51	607.00	108.59	0.02	0.17	484.00	475.00	484.00	61.92	0.01	0.13	79.00	49.00	0.00	123.00	151.51	843328.00	2.59	525.72	509.00
9	6	7	6172.00	13642.00	221.45	0	Spot (Block9, Row7, Column6)	558.49	521.00	87.53	0.03	0.16	476.00	463.18	476.00	60.17	0.01	0.13	47.00	28.00	0.00	45.00	82.49	784118.00	1.58	489.44	493.50
9	7	7	6474.00	13643.00	148.00	0	Spot (Block9, Row7, Column7)	1890.14	1727.00	855.29	0.04	0.45	487.00	478.78	487.00	65.17	0.01	0.14	100.00	100.00	0.00	1240.00	1403.14	1128412.00	21.66	831.98	766.00
9	8	7	6776.00	13641.00	147.00	-50	Spot (Block9, Row7, Column8)	492.32	493.00	71.40	0.00	0.15	493.00	498.01	493.00	68.29	0.00	0.14	22.00	1.00	0.00	0.00	-0.68	288992.00	-0.08	471.49	484.00
9	1	8	4673.00	13948.00	140.95	0	Spot (Block9, Row8, Column1)	21720.32	16458.50	17639.89	0.12	0.81	488.00	494.40	488.00	134.38	0.01	0.27	100.00	100.00	5.95	15970.50	21232.32	11685534.00	157.96	6704.02	3139.00
9	2	8	4966.00	13947.00	209.25	0	Spot (Block9, Row8, Column2)	560.43	565.50	71.47	0.00	0.13	479.00	472.10	479.00	60.82	0.01	0.13	56.00	18.00	0.00	86.50	81.43	700539.00	1.45	488.74	492.00
9	3	8	5269.00	13939.00	160.40	0	Spot (Block9, Row8, Column3)	1082.34	933.00	470.69	0.06	0.43	481.00	468.82	481.00	52.66	0.01	0.11	100.00	96.00	0.00	452.00	601.34	765212.00	11.65	612.91	609.00
9	4	8	5569.00	13935.00	184.45	0	Spot (Block9, Row8, Column4)	582.86	578.50	87.09	0.00	0.15	483.00	470.30	483.00	51.23	0.01	0.11	62.00	42.00	0.00	95.50	99.86	559549.00	2.20	494.93	496.00
9	5	8	5861.00	13942.00	199.55	0	Spot (Block9, Row8, Column5)	549.18	532.00	56.40	0.01	0.10	477.00	466.40	477.00	52.20	0.01	0.11	50.00	38.00	0.00	55.00	72.18	622221.00	1.59	510.72	501.00
9	6	8	6182.00	13943.00	189.90	0	Spot (Block9, Row8, Column6)	598.12	593.50	93.69	0.00	0.16	479.00	469.35	479.00	58.71	0.01	0.13	67.00	45.00	0.00	114.50	119.12	610085.00	2.19	529.66	512.00
9	7	8	6479.00	13938.00	153.05	0	Spot (Block9, Row8, Column7)	896.62	853.00	248.60	0.02	0.28	489.00	484.57	489.00	63.26	0.00	0.13	97.00	91.00	0.00	364.00	407.62	578318.00	6.51	601.39	609.00
9	8	8	6768.00	13948.00	148.20	0	Spot (Block9, Row8, Column8)	1088.69	1076.00	286.89	0.01	0.26	495.00	507.11	495.00	71.28	0.01	0.14	99.00	97.00	0.00	581.00	593.69	657566.00	8.16	658.86	628.00
10	1	1	9176.00	11839.00	152.50	0	Spot (Block10, Row1, Column1)	7152.00	6072.00	3955.57	0.07	0.55	222.00	230.37	222.00	33.95	0.02	0.15	100.00	100.00	0.00	5850.00	6930.00	4584435.00	203.89	1410.97	1086.00
10	2	1	9502.00	11858.00	157.25	0	Spot (Block10, Row1, Column2)	270.40	276.00	28.69	0.01	0.11	220.00	227.55	220.00	29.32	0.01	0.13	71.00	46.00	0.00	56.00	50.40	184144.00	1.46	251.67	253.00
10	3	1	9788.00	11828.00	219.60	0	Spot (Block10, Row1, Column3)	259.99	268.00	28.86	0.01	0.11	222.00	228.98	222.00	27.17	0.01	0.12	63.00	34.00	0.00	46.00	37.99	360082.00	1.14	235.93	225.00
10	4	1	10065.00	11847.00	206.30	0	Spot (Block10, Row1, Column4)	281.03	288.00	34.37	0.01	0.12	228.00	236.38	228.00	28.83	0.02	0.12	77.00	54.00	0.00	60.00	53.03	341175.00	1.55	254.00	248.50
10	5	1	10376.00	11839.00	147.00	-50	Spot (Block10, Row1, Column5)	262.15	273.00	33.16	0.02	0.13	231.00	239.78	231.00	33.70	0.02	0.14	63.00	7.00	0.00	42.00	31.15	154931.00	0.66	255.54	256.50
10	6	1	10657.00	11818.00	182.50	0	Spot (Block10, Row1, Column6)	291.40	292.50	32.63	0.00	0.11	228.00	235.10	228.00	30.89	0.01	0.13	86.00	57.00	0.00	64.50	63.40	271583.00	1.82	260.41	271.50
10	7	1	10976.00	11836.00	179.05	0	Spot (Block10, Row1, Column7)	280.71	286.00	29.85	0.01	0.11	228.00	236.32	228.00	29.59	0.02	0.13	76.00	47.00	0.00	58.00	52.71	253201.00	1.50	254.87	251.00
10	8	1	11262.00	11835.00	215.60	0	Spot (Block10, Row1, Column8)	278.89	284.00	31.68	0.01	0.11	235.00	244.19	235.00	32.77	0.02	0.13	75.00	15.00	0.00	49.00	43.89	370643.00	1.06	255.96	260.00
10	1	2	9160.00	12123.00	214.90	0	Spot (Block10, Row2, Column1)	246.21	236.00	34.24	0.02	0.14	219.00	224.85	219.00	28.85	0.01	0.13	42.00	28.00	0.00	17.00	27.21	325247.00	0.74	233.18	226.00
10	2	2	9460.00	12119.00	154.35	0	Spot (Block10, Row2, Column2)	269.46	276.50	30.98	0.01	0.11	218.00	222.93	218.00	23.07	0.01	0.10	75.00	60.00	0.00	58.50	51.46	178384.00	2.02	237.99	229.00
10	3	2	9762.00	12133.00	186.35	0	Spot (Block10, Row2, Column3)	259.91	268.50	33.36	0.01	0.13	221.00	226.32	221.00	25.51	0.01	0.11	58.00	46.00	0.00	47.50	38.91	254188.00	1.32	238.62	227.00
10	4	2	10076.00	12146.00	213.50	0	Spot (Block10, Row2, Column4)	281.38	284.00	26.17	0.00	0.09	223.00	230.13	223.00	26.13	0.01	0.11	88.00	70.00	0.00	61.00	58.38	365225.00	1.96	253.76	250.00
10	5	2	10381.00	12141.00	194.50	0	Spot (Block10, Row2, Column5)	303.14	294.00	43.18	0.01	0.14	227.00	235.19	227.00	28.69	0.02	0.12	94.00	69.00	0.00	67.00	76.14	324362.00	2.37	260.67	267.00
10	6	2	10687.00	12163.00	172.65	0	Spot (Block10, Row2, Column6)	266.44	275.00	29.01	0.01	0.11	231.00	238.39	231.00	28.74	0.01	0.12	64.00	25.00	0.00	44.00	35.44	221411.00	0.98	252.37	254.00
10	7	2	10977.00	12138.00	147.00	-50	Spot (Block10, Row2, Column7)	249.95	240.00	36.64	0.02	0.15	229.00	236.11	229.00	28.45	0.01	0.12	39.00	18.00	0.00	11.00	20.95	147721.00	0.49	263.15	269.00
10	8	2	11274.00	12140.00	220.00	0	Spot (Block10, Row2, Column8)	266.74	279.00	36.33	0.02	0.14	226.00	235.54	226.00	30.93	0.02	0.13	59.00	38.00	0.00	53.00	40.74	367304.00	1.01	247.80	235.00
10	1	3	9199.00	12434.00	199.85	0	Spot (Block10, Row3, Column1)	269.49	278.00	28.52	0.01	0.11	217.00	221.64	217.00	23.59	0.01	0.11	78.00	63.00	0.00	61.00	52.49	304528.00	2.03	234.58	229.00
10	2	3	9465.00	12433.00	152.05	0	Spot (Block10, Row3, Column2)	271.31	280.00	31.86	0.01	0.12	218.00	224.97	218.00	26.45	0.01	0.12	73.00	62.00	0.00	62.00	53.31	172282.00	1.75	243.98	234.00
10	3	3	9792.00	12427.00	176.05	0	Spot (Block10, Row3, Column3)	263.19	266.00	24.22	0.00	0.09	225.00	231.69	225.00	28.16	0.01	0.12	70.00	21.00	0.00	41.00	38.19	228974.00	1.12	251.14	243.50
10	4	3	10074.00	12441.00	162.75	0	Spot (Block10, Row3, Column4)	322.91	301.00	57.65	0.03	0.18	227.00	233.42	227.00	26.22	0.01	0.11	98.00	90.00	0.00	74.00	95.91	237663.00	3.41	265.15	275.00
10	5	3	10395.00	12449.00	170.55	0	Spot (Block10, Row3, Column5)	280.27	290.00	35.35	0.01	0.13	225.00	233.00	225.00	28.49	0.02	0.12	76.00	61.00	0.00	65.00	55.27	226179.00	1.66	265.29	277.00
10	6	3	10673.00	12436.00	177.65	0	Spot (Block10, Row3, Column6)	282.80	289.00	30.86	0.01	0.11	224.00	232.64	224.00	28.72	0.02	0.12	83.00	64.00	0.00	65.00	58.80	249149.00	1.75	256.93	249.00
10	7	3	10970.00	12455.00	219.30	0	Spot (Block10, Row3, Column7)	276.28	283.00	34.15	0.01	0.12	221.00	229.11	221.00	28.90	0.02	0.13	78.00	57.00	0.00	62.00	55.28	378222.00	1.63	246.62	237.00
10	8	3	11289.00	12497.00	172.55	0	Spot (Block10, Row3, Column8)	277.82	284.00	36.58	0.01	0.13	226.00	234.52	226.00	30.15	0.02	0.13	79.00	43.00	0.00	58.00	51.82	231145.00	1.44	251.18	235.00
10	1	4	9174.00	12740.00	219.85	0	Spot (Block10, Row4, Column1)	289.02	288.00	50.00	0.00	0.17	217.00	220.97	217.00	22.41	0.01	0.10	82.00	70.00	0.00	71.00	72.02	397694.00	3.04	238.24	232.00
10	2	4	9452.00	12754.00	241.45	0	Spot (Block10, Row4, Column2)	260.78	267.00	29.17	0.01	0.11	224.00	231.18	224.00	26.14	0.01	0.11	61.00	35.00	0.00	43.00	36.78	438889.00	1.13	240.96	238.00
10	3	4	9780.00	12742.00	167.55	0	Spot (Block10, Row4, Column3)	464.57	435.00	125.29	0.03	0.27	225.00	232.50	225.00	27.62	0.01	0.12	100.00	99.00	0.00	210.00	239.57	362361.00	8.40	298.87	293.00
10	4	4	10076.00	12739.00	147.00	-50	Spot (Block10, Row4, Column4)	242.82	234.00	28.54	0.02	0.12	223.00	229.13	223.00	28.02	0.01	0.12	38.00	15.00	0.00	11.00	19.82	143261.00	0.49	244.18	238.00
10	5	4	10374.00	12750.00	207.40	0	Spot (Block10, Row4, Column5)	276.68	281.00	24.39	0.01	0.09	224.00	230.65	224.00	28.97	0.01	0.13	82.00	49.00	0.00	57.00	52.68	336717.00	1.59	251.86	253.50
10	6	4	10681.00	12739.00	203.25	0	Spot (Block10, Row4, Column6)	327.79	308.00	48.26	0.03	0.15	220.00	227.07	220.00	27.10	0.01	0.12	98.00	96.00	0.00	88.00	107.79	383837.00	3.72	268.83	280.00
10	7	4	10954.00	12739.00	186.70	0	Spot (Block10, Row4, Column7)	276.40	284.00	37.80	0.01	0.14	219.00	226.03	219.00	25.48	0.01	0.11	78.00	66.00	0.00	65.00	57.40	270317.00	1.98	253.46	259.00
10	8	4	11278.00	12751.00	185.10	0	Spot (Block10, Row4, Column8)	315.04	304.00	48.38	0.02	0.15	227.00	236.10	227.00	30.08	0.02	0.13	91.00	76.00	0.00	77.00	88.04	303380.00	2.62	260.05	257.00
10	1	5	9184.00	13044.00	169.60	0	Spot (Block10, Row5, Column1)	327.38	314.00	50.57	0.02	0.15	215.00	218.55	215.00	21.32	0.01	0.10	99.00	96.00	0.00	99.00	112.38	261578.00	5.11	263.02	254.00
10	2	5	9473.00	13038.00	245.25	0	Spot (Block10, Row5, Column2)	250.95	245.00	33.00	0.01	0.13	219.00	224.02	219.00	25.38	0.01	0.11	50.00	33.00	0.00	26.00	31.95	436902.00	1.06	228.39	223.00
10	3	5	9789.00	13036.00	213.00	0	Spot (Block10, Row5, Column3)	274.72	283.00	30.95	0.01	0.11	222.00	228.05	222.00	26.81	0.01	0.12	79.00	63.00	0.00	61.00	52.72	355765.00	1.74	236.86	226.50
10	4	5	10085.00	13009.00	178.50	0	Spot (Block10, Row5, Column4)	276.37	280.00	31.00	0.01	0.11	221.00	227.93	221.00	33.06	0.01	0.15	80.00	34.00	0.00	59.00	55.37	245144.00	1.47	240.65	240.50
10	5	5	10374.00	13039.00	160.45	0	Spot (Block10, Row5, Column5)	453.22	423.00	117.23	0.03	0.26	222.00	230.56	222.00	33.28	0.02	0.14	99.00	99.00	0.00	201.00	231.22	321784.00	6.69	292.76	289.00
10	6	5	10666.00	13050.00	204.05	0	Spot (Block10, Row5, Column6)	264.40	273.00	33.96	0.01	0.13	220.00	226.82	220.00	27.56	0.01	0.12	64.00	46.00	0.00	53.00	44.40	312788.00	1.36	241.97	230.00
10	7	5	10960.00	13022.00	191.55	0	Spot (Block10, Row5, Column7)	275.79	282.00	31.43	0.01	0.11	223.00	229.69	223.00	29.15	0.01	0.13	72.00	51.00	0.00	59.00	52.79	286265.00	1.58	252.37	256.00
10	8	5	11286.00	13042.00	179.30	0	Spot (Block10, Row5, Column8)	284.97	292.00	31.48	0.01	0.11	225.00	233.66	225.00	29.34	0.02	0.13	78.00	67.00	0.00	67.00	59.97	257609.00	1.75	260.21	265.50
10	1	6	9173.00	13374.00	215.25	0	Spot (Block10, Row6, Column1)	255.42	251.00	32.40	0.01	0.13	211.00	214.04	211.00	21.73	0.01	0.10	65.00	48.00	0.00	40.00	44.42	338427.00	1.90	225.24	217.00
10	2	6	9486.00	13356.00	196.25	0	Spot (Block10, Row6, Column2)	279.76	283.50	31.88	0.01	0.11	214.00	219.07	214.00	25.11	0.01	0.11	87.00	76.00	0.00	69.50	65.76	304380.00	2.42	247.74	240.00
10	3	6	9769.00	13336.00	194.30	0	Spot (Block10, Row6, Column3)	298.18	295.50	43.18	0.00	0.14	220.00	225.54	220.00	24.41	0.01	0.11	89.00	82.00	0.00	75.50	78.18	319055.00	2.98	251.98	242.00
10	4	6	10078.00	13328.00	198.50	0	Spot (Block10, Row6, Column4)	283.77	291.00	27.81	0.01	0.10	222.00	230.12	222.00	32.65	0.02	0.14	84.00	55.00	0.00	69.00	61.77	316966.00	1.64	252.70	261.00
10	5	6	10374.00	13344.00	160.60	0	Spot (Block10, Row6, Column5)	341.05	318.00	57.78	0.03	0.17	222.00	231.16	222.00	33.64	0.02	0.15	96.00	88.00	0.00	96.00	119.05	243170.00	3.27	265.75	276.00
10	6	6	10706.00	13324.00	187.60	0	Spot (Block10, Row6, Column6)	286.38	293.00	29.31	0.01	0.10	221.00	228.48	221.00	29.37	0.01	0.13	86.00	71.00	0.00	72.00	65.38	283518.00	1.97	247.17	245.00
10	7	6	10984.00	13326.00	167.40	0	Spot (Block10, Row6, Column7)	264.41	273.00	27.09	0.01	0.10	224.00	232.03	224.00	31.52	0.02	0.14	67.00	19.00	0.00	49.00	40.41	205184.00	1.03	250.47	247.00
10	8	6	11284.00	13355.00	246.90	0	Spot (Block10, Row6, Column8)	260.44	266.00	30.48	0.01	0.12	223.00	230.89	223.00	28.01	0.02	0.12	62.00	28.00	0.00	43.00	37.44	459419.00	1.05	244.91	244.50
10	1	7	9218.00	13648.00	179.20	0	Spot (Block10, Row7, Column1)	243.81	241.00	20.59	0.01	0.08	211.00	215.45	211.00	29.36	0.01	0.14	51.00	14.00	0.00	30.00	32.81	219921.00	0.97	230.60	228.00
10	2	7	9470.00	13634.00	212.25	0	Spot (Block10, Row7, Column2)	259.19	262.50	32.53	0.01	0.13	214.00	218.04	214.00	22.27	0.01	0.10	64.00	51.00	0.00	48.50	45.19	333831.00	1.85	231.67	223.00
10	3	7	9809.00	13629.00	201.30	0	Spot (Block10, Row7, Column3)	257.93	268.00	33.51	0.02	0.13	221.00	225.65	221.00	25.12	0.01	0.11	60.00	45.00	0.00	47.00	36.93	296364.00	1.29	230.47	217.00
10	4	7	10080.00	13604.00	204.20	0	Spot (Block10, Row7, Column4)	264.94	275.00	34.17	0.02	0.13	220.00	223.79	220.00	22.80	0.01	0.10	62.00	54.00	0.00	55.00	44.94	314219.00	1.80	238.56	227.00
10	5	7	10370.00	13620.00	193.45	0	Spot (Block10, Row7, Column5)	271.36	278.00	27.56	0.01	0.10	219.00	225.17	219.00	26.37	0.01	0.12	77.00	58.00	0.00	59.00	52.36	285469.00	1.75	240.94	232.00
10	6	7	10675.00	13640.00	161.75	0	Spot (Block10, Row7, Column6)	272.18	278.00	27.71	0.01	0.10	221.00	227.93	221.00	28.51	0.01	0.13	74.00	49.00	0.00	57.00	51.18	198144.00	1.55	251.67	245.00
10	7	7	10939.00	13612.00	173.65	0	Spot (Block10, Row7, Column7)	264.35	268.00	27.24	0.01	0.10	222.00	228.43	222.00	28.79	0.01	0.13	68.00	34.00	0.00	46.00	42.35	222584.00	1.25	244.82	242.50
10	8	7	11283.00	13640.00	134.45	0	Spot (Block10, Row7, Column8)	390.07	377.00	81.56	0.01	0.21	222.00	229.36	222.00	28.44	0.01	0.12	99.00	99.00	0.00	155.00	168.07	190746.00	5.65	282.62	288.00
10	1	8	9170.00	13941.00	140.35	0	Spot (Block10, Row8, Column1)	13746.14	10044.00	12669.72	0.14	0.92	210.00	218.53	210.00	42.05	0.02	0.19	100.00	100.00	2.44	9834.00	13536.14	7312948.00	321.72	2902.93	2153.00
10	2	8	9443.00	13912.00	235.40	0	Spot (Block10, Row8, Column2)	241.01	231.00	28.21	0.02	0.12	213.00	218.92	213.00	35.07	0.01	0.16	36.00	10.00	0.00	18.00	28.01	384166.00	0.63	227.29	219.00
10	3	8	9792.00	13941.00	230.30	0	Spot (Block10, Row8, Column3)	252.50	249.00	31.52	0.01	0.12	214.00	218.40	214.00	24.04	0.01	0.11	59.00	39.00	0.00	35.00	38.50	385827.00	1.42	226.45	221.00
10	4	8	10085.00	13938.00	231.85	0	Spot (Block10, Row8, Column4)	253.83	255.00	36.17	0.00	0.14	218.00	222.71	218.00	23.76	0.01	0.11	55.00	45.00	0.00	37.00	35.83	391908.00	1.31	225.56	220.00
10	5	8	10373.00	13950.00	214.05	0	Spot (Block10, Row8, Column5)	255.33	258.00	30.49	0.00	0.12	218.00	223.83	218.00	26.73	0.01	0.12	64.00	29.00	0.00	40.00	37.33	334743.00	1.18	234.67	227.00
10	6	8	10668.00	13937.00	177.45	0	Spot (Block10, Row8, Column6)	258.81	251.00	41.73	0.01	0.16	218.00	224.19	218.00	27.44	0.01	0.12	52.00	38.00	0.00	33.00	40.81	228273.00	1.26	247.65	242.50
10	7	8	10987.00	13949.00	262.65	0	Spot (Block10, Row8, Column7)	246.71	237.00	31.13	0.02	0.13	222.00	228.82	222.00	28.27	0.01	0.12	43.00	22.00	0.00	15.00	24.71	494653.00	0.63	224.14	219.00
10	8	8	11270.00	13945.00	147.50	0	Spot (Block10, Row8, Column8)	695.24	621.00	263.24	0.05	0.38	224.00	233.53	224.00	30.30	0.02	0.13	100.00	100.00	0.00	397.00	471.24	412276.00	15.24	355.98	328.00
11	1	1	13678.00	11840.00	153.90	0	Spot (Block11, Row1, Column1)	6632.71	5740.00	3738.30	0.06	0.56	386.00	378.82	386.00	59.67	0.01	0.16	100.00	100.00	0.00	5354.00	6246.71	4311260.00	104.82	1693.32	1253.00
11	2	1	13990.00	11841.00	196.75	0	Spot (Block11, Row1, Column2)	436.79	406.00	89.40	0.03	0.20	361.00	360.95	361.00	54.73	0.00	0.15	40.00	32.00	0.00	45.00	75.79	479154.00	1.39	378.65	390.00
11	3	1	14280.00	11825.00	200.30	0	Spot (Block11, Row1, Column3)	435.27	409.00	67.84	0.03	0.16	350.00	357.47	350.00	50.86	0.01	0.14	62.00	35.00	0.00	59.00	85.27	494036.00	1.53	395.58	393.00
11	4	1	14582.00	11859.00	153.90	0	Spot (Block11, Row1, Column4)	437.06	402.00	73.88	0.04	0.17	373.00	363.84	373.00	50.46	0.01	0.14	37.00	31.00	0.00	29.00	64.06	283216.00	1.45	398.01	393.50
11	5	1	14879.00	11839.00	147.00	-50	Spot (Block11, Row1, Column5)	428.32	404.00	65.71	0.03	0.15	382.00	372.07	382.00	48.39	0.01	0.13	35.00	31.00	0.00	22.00	46.32	252281.00	1.16	412.61	394.00
11	6	1	15170.00	11830.00	197.65	0	Spot (Block11, Row1, Column6)	428.83	409.00	57.78	0.02	0.13	378.00	368.93	378.00	50.08	0.01	0.14	33.00	21.00	0.00	31.00	50.83	474286.00	1.20	401.31	397.00
11	7	1	15490.00	11843.00	167.05	0	Spot (Block11, Row1, Column7)	462.78	476.00	73.75	0.01	0.16	385.00	376.14	385.00	48.91	0.01	0.13	52.00	47.00	0.00	91.00	77.78	358193.00	1.77	414.92	399.00
11	8	1	15788.00	11839.00	210.05	0	Spot (Block11, Row1, Column8)	478.24	479.00	81.68	0.00	0.17	395.00	398.88	395.00	57.21	0.00	0.14	57.00	26.00	0.00	84.00	83.24	601627.00	1.39	417.45	402.00
11	1	2	13648.00	12168.00	248.40	0	Spot (Block11, Row2, Column1)	407.92	397.00	60.40	0.01	0.15	372.00	362.35	372.00	54.23	0.01	0.15	22.00	15.00	0.00	25.00	35.92	730171.00	0.84	372.73	382.00
11	2	2	14000.00	12131.00	201.55	0	Spot (Block11, Row2, Column2)	401.50	400.00	58.46	0.00	0.15	333.00	351.04	333.00	52.54	0.02	0.15	70.00	17.00	0.00	67.00	68.50	462128.00	0.96	371.57	380.00
11	3	2	14288.00	12140.00	201.00	0	Spot (Block11, Row2, Column3)	414.26	401.00	54.71	0.01	0.13	342.00	355.73	342.00	53.11	0.02	0.15	61.00	23.00	0.00	59.00	72.26	474740.00	1.10	385.33	383.50
11	4	2	14566.00	12128.00	215.90	0	Spot (Block11, Row2, Column4)	415.92	403.00	52.65	0.01	0.13	346.00	355.52	346.00	47.17	0.01	0.13	71.00	23.00	0.00	57.00	69.92	554004.00	1.28	385.49	389.00
11	5	2	14884.00	12133.00	190.20	0	Spot (Block11, Row2, Column5)	484.03	478.00	99.36	0.01	0.21	357.00	357.25	357.00	48.70	0.00	0.14	75.00	60.00	0.00	121.00	127.03	493224.00	2.60	401.27	399.00
11	6	2	15183.00	12149.00	203.10	0	Spot (Block11, Row2, Column6)	444.26	435.00	58.05	0.01	0.13	377.00	366.52	377.00	49.29	0.01	0.13	53.00	39.00	0.00	58.00	67.26	519786.00	1.58	398.71	395.00
11	7	2	15493.00	12140.00	204.45	0	Spot (Block11, Row2, Column7)	440.85	407.00	64.65	0.03	0.15	383.00	372.87	383.00	44.78	0.01	0.12	41.00	37.00	0.00	24.00	57.85	523293.00	1.52	401.94	394.00
11	8	2	15787.00	12158.00	267.45	0	Spot (Block11, Row2, Column8)	424.94	407.00	55.22	0.02	0.13	390.00	384.54	390.00	46.81	0.01	0.12	31.00	19.00	0.00	17.00	34.94	885998.00	0.86	383.30	393.00
11	1	3	13674.00	12440.00	210.45	0	Spot (Block11, Row3, Column1)	444.41	417.00	65.14	0.03	0.15	366.00	359.90	366.00	52.10	0.01	0.14	49.00	39.00	0.00	51.00	78.41	560401.00	1.62	393.90	393.00
11	2	3	13986.00	12447.00	228.75	0	Spot (Block11, Row3, Column2)	433.83	403.00	68.75	0.03	0.16	375.00	364.84	375.00	53.61	0.01	0.15	37.00	31.00	0.00	28.00	58.83	653341.00	1.29	391.60	395.00
11	3	3	14278.00	12425.00	227.50	0	Spot (Block11, Row3, Column3)	432.91	406.00	71.14	0.03	0.16	374.00	364.67	374.00	52.68	0.01	0.14	37.00	29.00	0.00	32.00	58.91	642437.00	1.30	390.40	388.00
11	4	3	14582.00	12439.00	185.10	0	Spot (Block11, Row3, Column4)	438.14	408.00	81.06	0.03	0.19	374.00	363.24	374.00	52.38	0.01	0.14	42.00	36.00	0.00	34.00	64.14	421931.00	1.43	387.28	390.00
11	5	3	14870.00	12448.00	181.35	0	Spot (Block11, Row3, Column5)	460.94	425.00	109.42	0.04	0.24	381.00	371.12	381.00	52.40	0.01	0.14	48.00	39.00	0.00	44.00	79.94	424530.00	1.71	407.28	403.00
11	6	3	15193.00	12433.00	195.20	0	Spot (Block11, Row3, Column6)	440.23	418.00	61.85	0.02	0.14	385.00	377.44	385.00	51.09	0.01	0.14	43.00	28.00	0.00	33.00	55.23	474563.00	1.23	405.16	397.00
11	7	3	15490.00	12469.00	192.15	0	Spot (Block11, Row3, Column7)	435.60	413.00	53.32	0.02	0.12	385.00	377.67	385.00	46.18	0.01	0.12	35.00	28.00	0.00	28.00	50.60	453891.00	1.25	405.31	402.00
11	8	3	15765.00	12465.00	199.05	0	Spot (Block11, Row3, Column8)	441.36	415.00	69.70	0.03	0.16	389.00	388.00	389.00	48.69	0.00	0.13	44.00	28.00	0.00	26.00	52.36	492113.00	1.10	411.17	397.00
11	1	4	13679.00	12736.00	198.95	0	Spot (Block11, Row4, Column1)	447.99	425.00	68.63	0.02	0.15	367.00	360.12	367.00	53.85	0.01	0.15	51.00	40.00	0.00	58.00	80.99	500400.00	1.63	400.41	393.50
11	2	4	13979.00	12718.00	144.75	0	Spot (Block11, Row4, Column2)	432.66	411.00	55.47	0.02	0.13	384.00	373.20	384.00	54.94	0.01	0.15	38.00	15.00	0.00	27.00	48.66	247913.00	1.08	408.15	396.00
11	3	4	14279.00	12741.00	175.95	0	Spot (Block11, Row4, Column3)	498.95	501.00	90.59	0.00	0.18	384.00	373.70	384.00	50.40	0.01	0.13	65.00	59.00	0.00	117.00	114.95	433086.00	2.49	432.85	411.00
11	4	4	14582.00	12721.00	267.05	0	Spot (Block11, Row4, Column4)	419.17	402.00	57.63	0.02	0.14	385.00	373.52	385.00	52.30	0.01	0.14	28.00	10.00	0.00	17.00	34.17	871874.00	0.87	382.05	387.00
11	5	4	14840.00	12729.00	169.10	0	Spot (Block11, Row4, Column5)	495.80	472.00	284.54	0.02	0.57	389.00	382.41	389.00	54.98	0.01	0.14	56.00	29.00	0.00	83.00	106.80	394656.00	2.06	417.40	398.00
11	6	4	15169.00	12742.00	221.00	0	Spot (Block11, Row4, Column6)	487.85	490.00	79.88	0.00	0.16	386.00	378.65	386.00	54.32	0.01	0.14	66.00	45.00	0.00	104.00	101.85	683477.00	2.01	397.16	394.00
11	7	4	15478.00	12754.00	209.70	0	Spot (Block11, Row4, Column7)	468.43	483.00	73.54	0.01	0.16	384.00	379.48	384.00	49.37	0.01	0.13	57.00	50.00	0.00	99.00	84.43	585065.00	1.80	399.65	393.00
11	8	4	15780.00	12735.00	176.30	0	Spot (Block11, Row4, Column8)	494.66	492.00	82.78	0.00	0.17	390.00	388.98	390.00	48.24	0.00	0.12	65.00	55.00	0.00	102.00	104.66	429362.00	2.19	439.23	413.00
11	1	5	13695.00	13029.00	174.65	0	Spot (Block11, Row5, Column1)	483.33	486.00	91.54	0.00	0.19	372.00	361.27	372.00	51.21	0.01	0.14	61.00	55.00	0.00	114.00	111.33	414213.00	2.38	415.62	402.50
11	2	5	13994.00	13053.00	156.55	0	Spot (Block11, Row5, Column2)	463.78	475.50	73.43	0.01	0.16	385.00	373.31	385.00	49.89	0.01	0.13	53.00	44.00	0.00	90.50	78.78	312590.00	1.81	418.81	399.00
11	3	5	14279.00	13044.00	222.75	0	Spot (Block11, Row5, Column3)	444.09	418.00	73.11	0.03	0.16	386.00	375.63	386.00	52.39	0.01	0.14	39.00	24.00	0.00	32.00	58.09	631937.00	1.31	393.67	395.00
11	4	5	14580.00	13037.00	167.50	0	Spot (Block11, Row5, Column4)	474.04	484.00	83.58	0.01	0.18	391.00	383.29	391.00	50.12	0.01	0.13	59.00	41.00	0.00	93.00	83.04	369755.00	1.81	438.34	412.00
11	5	5	14882.00	13039.00	158.40	0	Spot (Block11, Row5, Column5)	546.20	522.00	103.06	0.02	0.19	391.00	386.49	391.00	50.57	0.01	0.13	82.00	70.00	0.00	131.00	155.20	379061.00	3.16	449.07	426.00
11	6	5	15167.00	13027.00	242.60	0	Spot (Block11, Row5, Column6)	440.32	411.00	74.40	0.03	0.17	385.00	376.38	385.00	49.70	0.01	0.13	41.00	34.00	0.00	26.00	55.32	746782.00	1.29	383.13	387.50
11	7	5	15486.00	13043.00	201.70	0	Spot (Block11, Row5, Column7)	443.76	410.00	72.33	0.03	0.16	387.00	382.49	387.00	51.70	0.01	0.14	38.00	30.00	0.00	23.00	56.76	511217.00	1.19	406.01	393.00
11	8	5	15792.00	13037.00	180.30	0	Spot (Block11, Row5, Column8)	482.93	483.00	92.58	0.00	0.19	391.00	390.33	391.00	48.30	0.00	0.12	58.00	46.00	0.00	92.00	91.93	439462.00	1.92	428.31	407.50
11	1	6	13676.00	13337.00	198.70	0	Spot (Block11, Row6, Column1)	435.87	411.00	68.68	0.03	0.16	375.00	364.59	375.00	50.34	0.01	0.14	40.00	34.00	0.00	36.00	60.87	489041.00	1.42	396.34	392.00
11	2	6	13990.00	13329.00	211.15	0	Spot (Block11, Row6, Column2)	428.15	407.00	73.44	0.02	0.17	378.00	366.17	378.00	48.47	0.01	0.13	36.00	29.00	0.00	29.00	50.15	544606.00	1.28	405.78	400.00
11	3	6	14259.00	13338.00	213.80	0	Spot (Block11, Row6, Column3)	440.44	418.00	59.39	0.02	0.13	386.00	373.79	386.00	51.60	0.01	0.14	42.00	26.00	0.00	32.00	54.44	576089.00	1.29	387.59	393.50
11	4	6	14590.00	13336.00	205.90	0	Spot (Block11, Row6, Column4)	430.94	404.00	64.38	0.03	0.15	393.00	384.66	393.00	49.91	0.01	0.13	34.00	17.00	0.00	11.00	37.94	519285.00	0.93	399.32	394.50
11	5	6	14883.00	13335.00	192.90	0	Spot (Block11, Row6, Column5)	492.52	485.00	76.60	0.01	0.16	391.00	382.88	391.00	44.44	0.01	0.12	74.00	56.00	0.00	94.00	101.52	518619.00	2.47	425.56	406.00
11	6	6	15175.00	13332.00	221.60	0	Spot (Block11, Row6, Column6)	442.38	408.00	73.96	0.04	0.17	390.00	382.04	390.00	47.90	0.01	0.13	39.00	30.00	0.00	18.00	52.38	625531.00	1.26	405.33	397.00
11	7	6	15468.00	13335.00	180.80	0	Spot (Block11, Row6, Column7)	461.20	454.00	66.11	0.01	0.14	390.00	383.38	390.00	48.65	0.01	0.13	51.00	34.00	0.00	64.00	71.20	421998.00	1.60	426.34	411.00
11	8	6	15769.00	13326.00	140.85	0	Spot (Block11, Row6, Column8)	435.46	404.00	64.12	0.03	0.15	392.00	389.44	392.00	48.88	0.00	0.13	35.00	19.00	0.00	12.00	43.46	233843.00	0.94	424.05	405.00
11	1	7	13642.00	13664.00	284.05	0	Spot (Block11, Row7, Column1)	402.11	397.00	65.96	0.01	0.16	368.00	369.44	368.00	103.41	0.00	0.28	16.00	1.00	0.00	29.00	34.11	948968.00	0.32	369.78	384.00
11	2	7	13986.00	13641.00	224.30	0	Spot (Block11, Row7, Column2)	414.61	399.00	55.45	0.02	0.13	353.00	358.72	353.00	48.96	0.01	0.14	46.00	25.00	0.00	46.00	61.61	599937.00	1.14	385.40	389.00
11	3	7	14288.00	13630.00	218.20	0	Spot (Block11, Row7, Column3)	439.71	415.00	67.86	0.03	0.15	382.00	370.36	382.00	50.84	0.01	0.14	41.00	31.00	0.00	33.00	57.71	598008.00	1.36	410.89	404.00
11	4	7	14580.00	13639.00	147.00	-50	Spot (Block11, Row7, Column4)	425.42	397.00	69.05	0.03	0.16	385.00	374.38	385.00	51.23	0.01	0.14	33.00	19.00	0.00	12.00	40.42	252272.00	1.00	421.01	399.50
11	5	7	14892.00	13641.00	272.45	0	Spot (Block11, Row7, Column5)	425.94	408.00	67.63	0.02	0.16	386.00	377.18	386.00	47.44	0.01	0.13	32.00	20.00	0.00	22.00	39.94	920874.00	1.03	374.70	389.00
11	6	7	15180.00	13632.00	215.70	0	Spot (Block11, Row7, Column6)	444.85	420.00	60.75	0.02	0.14	388.00	378.13	388.00	45.44	0.01	0.12	43.00	32.00	0.00	32.00	56.85	590755.00	1.47	398.86	397.00
11	7	7	15475.00	13641.00	211.65	0	Spot (Block11, Row7, Column7)	436.15	407.00	60.86	0.03	0.14	389.00	378.71	389.00	46.19	0.01	0.12	36.00	30.00	0.00	18.00	47.15	556097.00	1.24	403.37	398.00
11	8	7	15781.00	13638.00	147.00	-50	Spot (Block11, Row7, Column8)	388.44	395.00	37.56	0.01	0.10	393.00	390.29	393.00	51.07	0.00	0.13	7.00	0.00	0.00	2.00	-4.56	228014.00	-0.04	373.77	382.00
11	1	8	13678.00	13938.00	138.30	0	Spot (Block11, Row8, Column1)	17346.97	11191.50	17412.96	0.19	1.00	381.00	388.48	381.00	202.32	0.01	0.52	100.00	100.00	6.18	10810.50	16965.97	8985729.00	83.82	5645.14	2784.00
11	2	8	13986.00	13946.00	230.55	0	Spot (Block11, Row8, Column2)	415.26	400.00	58.20	0.02	0.14	372.00	363.86	372.00	52.27	0.01	0.14	26.00	20.00	0.00	28.00	43.26	635343.00	0.98	371.87	386.00
11	3	8	14277.00	13935.00	230.00	0	Spot (Block11, Row8, Column3)	434.15	412.00	59.51	0.02	0.14	367.00	359.70	367.00	47.93	0.01	0.13	47.00	30.00	0.00	45.00	67.15	659046.00	1.55	390.27	393.00
11	4	8	14570.00	13943.00	180.60	0	Spot (Block11, Row8, Column4)	429.53	404.00	54.54	0.03	0.13	377.00	364.55	377.00	50.54	0.01	0.14	36.00	23.00	0.00	27.00	52.53	392162.00	1.29	385.54	389.00
11	5	8	14870.00	13940.00	203.25	0	Spot (Block11, Row8, Column5)	423.97	402.00	58.08	0.02	0.14	381.00	371.15	381.00	46.21	0.01	0.12	32.00	26.00	0.00	21.00	42.97	500703.00	1.14	388.31	390.00
11	6	8	15185.00	13910.00	156.35	0	Spot (Block11, Row8, Column6)	519.66	500.00	171.68	0.02	0.33	388.00	378.26	388.00	50.84	0.01	0.13	69.00	59.00	0.00	112.00	131.66	349733.00	2.78	460.09	413.00
11	7	8	15483.00	13944.00	167.15	0	Spot (Block11, Row8, Column7)	457.81	466.00	57.15	0.01	0.12	391.00	386.33	391.00	50.83	0.01	0.13	52.00	35.00	0.00	75.00	66.81	353890.00	1.41	424.19	404.50
11	8	8	15772.00	13945.00	158.45	0	Spot (Block11, Row8, Column8)	786.47	772.00	202.84	0.01	0.26	395.00	398.46	395.00	52.15	0.00	0.13	99.00	96.00	0.00	377.00	391.47	545812.00	7.44	495.51	492.00
12	1	1	18180.00	11837.00	154.40	0	Spot (Block12, Row1, Column1)	8404.63	7790.00	4008.09	0.03	0.48	975.00	983.15	975.00	186.47	0.00	0.19	100.00	100.00	0.00	6815.00	7429.63	5463009.00	39.80	2730.38	2360.50
12	2	1	18476.00	11846.00	176.70	0	Spot (Block12, Row1, Column2)	1320.53	1285.00	262.90	0.01	0.20	974.00	972.29	974.00	169.60	0.00	0.17	70.00	45.00	0.00	311.00	346.53	1155463.00	2.05	1075.48	1064.00
12	3	1	18789.00	11839.00	188.90	0	Spot (Block12, Row1, Column3)	1104.82	1085.50	202.64	0.01	0.18	970.00	965.49	970.00	160.32	0.00	0.17	39.00	20.00	0.00	115.50	134.82	1109242.00	0.87	1080.06	1087.00
12	4	1	19078.00	11842.00	190.65	0	Spot (Block12, Row1, Column4)	1256.02	1251.00	216.20	0.00	0.17	971.00	968.14	971.00	162.90	0.00	0.17	66.00	41.00	0.00	280.00	285.02	1289934.00	1.77	1067.09	1069.00
12	5	1	19377.00	11834.00	184.15	0	Spot (Block12, Row1, Column5)	1166.42	1109.50	231.08	0.02	0.20	968.00	971.42	968.00	158.13	0.00	0.16	47.00	23.00	0.00	141.50	198.42	1108097.00	1.23	1037.96	985.50
12	6	1	19677.00	11838.00	200.85	0	Spot (Block12, Row1, Column6)	1211.50	1204.00	204.07	0.00	0.17	975.00	979.84	975.00	158.09	0.00	0.16	58.00	38.00	0.00	229.00	236.50	1385956.00	1.47	1050.81	1002.00
12	7	1	19987.00	11832.00	171.80	0	Spot (Block12, Row1, Column7)	1432.22	1404.00	285.79	0.01	0.20	985.00	992.95	985.00	158.63	0.00	0.16	81.00	64.00	0.00	419.00	447.22	1171553.00	2.77	1133.35	1130.00
12	8	1	20285.00	11841.00	191.65	0	Spot (Block12, Row1, Column8)	1209.95	1204.50	206.41	0.00	0.17	982.00	1002.40	982.00	149.95	0.01	0.15	61.00	37.00	0.00	222.50	227.95	1253507.00	1.38	1097.26	1089.00
12	1	2	18190.00	12138.00	225.90	0	Spot (Block12, Row2, Column1)	1097.25	1065.00	240.39	0.01	0.22	983.00	978.98	983.00	171.21	0.00	0.17	32.00	14.00	0.00	82.00	114.25	1605272.00	0.69	1016.60	1000.00
12	2	2	18485.00	12130.00	143.65	0	Spot (Block12, Row2, Column2)	1139.02	1097.00	179.82	0.02	0.16	978.00	969.56	978.00	167.18	0.00	0.17	44.00	22.00	0.00	119.00	161.02	636712.00	1.01	1041.36	1013.50
12	3	2	18779.00	12143.00	184.20	0	Spot (Block12, Row2, Column3)	1180.67	1169.00	207.67	0.00	0.18	964.00	962.36	964.00	161.19	0.00	0.17	51.00	33.00	0.00	205.00	216.67	1127537.00	1.35	1056.13	1006.50
12	4	2	19079.00	12123.00	209.05	0	Spot (Block12, Row2, Column4)	1143.40	1096.50	195.54	0.02	0.17	977.50	971.55	977.50	160.50	0.00	0.17	46.00	24.00	0.00	119.00	165.90	1420098.00	1.07	1031.35	1004.00
12	5	2	19382.00	12141.00	202.20	0	Spot (Block12, Row2, Column5)	1388.34	1372.50	232.21	0.00	0.17	977.00	981.05	977.00	163.26	0.00	0.17	84.00	55.00	0.00	395.50	411.34	1610478.00	2.49	1147.99	1130.50
12	6	2	19675.00	12132.00	200.35	0	Spot (Block12, Row2, Column6)	1165.82	1129.50	192.30	0.01	0.16	980.00	983.52	980.00	155.59	0.00	0.16	49.00	30.00	0.00	149.50	185.82	1329031.00	1.17	1014.16	974.00
12	7	2	19985.00	12137.00	238.05	0	Spot (Block12, Row2, Column7)	1112.61	1083.00	172.42	0.01	0.15	978.00	979.81	978.00	155.40	0.00	0.16	37.00	19.00	0.00	105.00	134.61	1811332.00	0.85	1010.46	987.50
12	8	2	20269.00	12143.00	196.70	0	Spot (Block12, Row2, Column8)	1135.44	1098.00	200.04	0.01	0.18	985.00	1001.70	985.00	155.17	0.01	0.15	45.00	26.00	0.00	113.00	150.44	1241041.00	0.86	1086.60	1093.00
12	1	3	18187.00	12434.00	206.35	0	Spot (Block12, Row3, Column1)	1175.79	1132.00	234.98	0.02	0.20	901.00	954.31	901.00	168.83	0.02	0.18	62.00	34.00	0.00	231.00	274.79	1427408.00	1.31	1010.13	996.00
12	2	3	18490.00	12440.00	205.35	0	Spot (Block12, Row3, Column2)	1130.60	1091.00	191.19	0.02	0.17	958.50	961.56	958.50	167.21	0.00	0.17	43.00	24.00	0.00	132.50	172.10	1357855.00	1.01	1069.38	1058.00
12	3	3	18777.00	12429.00	194.80	0	Spot (Block12, Row3, Column3)	1149.50	1101.00	163.09	0.02	0.14	964.00	964.47	964.00	158.93	0.00	0.16	44.00	24.00	0.00	137.00	185.50	1232265.00	1.16	1072.46	1088.00
12	4	3	19084.00	12426.00	172.25	0	Spot (Block12, Row3, Column4)	1310.78	1293.00	246.48	0.01	0.19	941.00	959.59	941.00	154.85	0.01	0.16	76.00	58.00	0.00	352.00	369.78	1084019.00	2.27	1067.73	1030.00
12	5	3	19385.00	12443.00	193.60	0	Spot (Block12, Row3, Column5)	1212.15	1176.00	205.65	0.01	0.17	976.00	973.53	976.00	156.65	0.00	0.16	57.00	32.00	0.00	200.00	236.15	1287308.00	1.52	1088.36	1106.00
12	6	3	19684.00	12431.00	209.55	0	Spot (Block12, Row3, Column6)	1137.81	1106.00	169.43	0.01	0.15	979.00	983.60	979.00	153.52	0.00	0.16	44.00	23.00	0.00	127.00	158.81	1425674.00	1.00	1059.56	1074.50
12	7	3	19986.00	12431.00	194.80	0	Spot (Block12, Row3, Column7)	1146.05	1105.50	174.80	0.02	0.15	979.00	983.51	979.00	146.26	0.00	0.15	47.00	26.00	0.00	126.50	167.05	1233151.00	1.11	1055.72	991.00
12	8	3	20286.00	12442.00	199.70	0	Spot (Block12, Row3, Column8)	1130.89	1090.50	184.08	0.02	0.16	984.00	995.61	984.00	149.18	0.01	0.15	40.00	24.00	0.00	106.50	146.89	1282426.00	0.91	1050.02	990.50
12	1	4	18183.00	12743.00	177.60	0	Spot (Block12, Row4, Column1)	1257.37	1199.50	230.60	0.02	0.18	901.00	948.97	901.00	164.78	0.02	0.17	76.00	45.00	0.00	298.50	356.37	1111514.00	1.87	1102.59	1107.00
12	2	4	18479.00	12746.00	214.00	0	Spot (Block12, Row4, Column2)	1086.60	1085.50	201.15	0.00	0.19	895.00	949.78	895.00	158.23	0.03	0.17	53.00	34.00	0.00	190.50	191.60	1425625.00	0.86	1004.67	987.50
12	3	4	18781.00	12743.00	156.60	0	Spot (Block12, Row4, Column3)	1843.25	1740.00	475.10	0.03	0.26	896.00	942.79	896.00	155.08	0.02	0.16	99.00	97.00	0.00	844.00	947.25	1244196.00	5.81	1166.49	1157.00
12	4	4	19080.00	12741.00	192.70	0	Spot (Block12, Row4, Column4)	1062.92	1003.50	192.66	0.02	0.18	893.00	940.37	893.00	153.53	0.02	0.16	49.00	32.00	0.00	110.50	169.92	1118197.00	0.80	1007.09	974.00
12	5	4	19355.00	12741.00	228.50	0	Spot (Block12, Row4, Column5)	1128.47	1101.00	198.57	0.01	0.18	963.00	963.69	963.00	155.31	0.00	0.16	45.00	23.00	0.00	138.00	165.47	1693840.00	1.06	1099.94	996.50
12	6	4	19681.00	12733.00	195.30	0	Spot (Block12, Row4, Column6)	1408.55	1381.00	237.14	0.01	0.17	974.00	979.47	974.00	150.50	0.00	0.15	89.00	65.00	0.00	407.00	434.55	1519827.00	2.85	1176.39	1154.00
12	7	4	19983.00	12741.00	196.90	0	Spot (Block12, Row4, Column7)	1221.76	1207.00	189.80	0.01	0.16	979.00	987.55	979.00	147.11	0.00	0.15	63.00	37.00	0.00	228.00	242.76	1339051.00	1.59	1069.31	1087.50
12	8	4	20272.00	12736.00	189.50	0	Spot (Block12, Row4, Column8)	1170.23	1176.00	176.47	0.00	0.15	987.00	1007.93	987.00	149.65	0.01	0.15	51.00	28.00	0.00	189.00	183.23	1191293.00	1.08	1054.34	1007.00
12	1	5	18188.00	13040.00	167.40	0	Spot (Block12, Row5, Column1)	1423.28	1400.50	269.38	0.01	0.19	902.00	955.08	902.00	172.96	0.02	0.18	91.00	71.00	0.00	498.50	521.28	1104462.00	2.71	1091.29	1018.00
12	2	5	18475.00	13045.00	213.75	0	Spot (Block12, Row5, Column2)	1132.68	1110.00	189.82	0.01	0.17	890.00	949.34	890.00	169.29	0.03	0.18	64.00	31.00	0.00	220.00	242.68	1479286.00	1.08	1037.03	991.50
12	3	5	18780.00	13046.00	224.85	0	Spot (Block12, Row5, Column3)	1065.43	1020.00	188.83	0.02	0.18	896.00	948.47	896.00	164.77	0.02	0.17	46.00	19.00	0.00	124.00	169.43	1543809.00	0.71	994.79	993.50
12	4	5	19083.00	13037.00	180.55	0	Spot (Block12, Row5, Column4)	1168.09	1170.00	186.29	0.00	0.16	899.00	947.88	899.00	159.30	0.02	0.17	70.00	36.00	0.00	271.00	269.09	1069972.00	1.38	1036.13	1006.50
12	5	5	19384.00	13042.00	161.45	0	Spot (Block12, Row5, Column5)	1856.77	1778.50	513.54	0.02	0.28	985.00	978.06	985.00	165.82	0.00	0.17	97.00	85.00	0.00	793.50	871.77	1336875.00	5.30	1227.95	1219.00
12	6	5	19684.00	13035.00	201.45	0	Spot (Block12, Row5, Column6)	1178.79	1181.00	199.07	0.00	0.17	977.00	978.39	977.00	160.84	0.00	0.16	54.00	31.00	0.00	204.00	201.79	1356788.00	1.25	1093.91	1102.50
12	7	5	19973.00	13047.00	193.95	0	Spot (Block12, Row5, Column7)	1143.22	1113.00	164.97	0.01	0.14	980.00	985.28	980.00	150.85	0.00	0.15	47.00	20.00	0.00	133.00	163.22	1214095.00	1.05	1045.69	989.00
12	8	5	20285.00	13034.00	147.50	0	Spot (Block12, Row5, Column8)	1434.09	1410.50	218.79	0.01	0.15	989.00	1007.38	989.00	150.87	0.01	0.15	94.00	70.00	0.00	421.50	445.09	848979.00	2.83	1191.61	1217.50
12	1	6	18176.00	13338.00	182.65	0	Spot (Block12, Row6, Column1)	1167.49	1176.00	200.59	0.00	0.17	903.00	957.30	903.00	181.06	0.03	0.19	63.00	31.00	0.00	273.00	264.49	1089266.00	1.16	1114.88	1100.00
12	2	6	18481.00	13347.00	205.90	0	Spot (Block12, Row6, Column2)	1148.74	1118.00	189.35	0.01	0.16	964.00	968.45	964.00	177.87	0.00	0.18	48.00	22.00	0.00	154.00	184.74	1383079.00	1.01	1057.64	1001.50
12	3	6	18775.00	13341.00	185.45	0	Spot (Block12, Row6, Column3)	1356.49	1307.50	257.99	0.02	0.19	968.00	969.36	968.00	170.88	0.00	0.18	78.00	49.00	0.00	339.50	388.49	1313086.00	2.27	1115.00	1095.00
12	4	6	19092.00	13335.00	189.25	0	Spot (Block12, Row6, Column4)	1157.51	1122.00	201.68	0.01	0.17	963.00	965.75	963.00	166.94	0.00	0.17	48.00	27.00	0.00	159.00	194.51	1164452.00	1.15	1071.42	1090.50
12	5	6	19383.00	13338.00	166.05	0	Spot (Block12, Row6, Column5)	1703.44	1619.00	422.84	0.02	0.25	982.00	980.94	982.00	167.65	0.00	0.17	93.00	83.00	0.00	637.00	721.44	1299726.00	4.31	1189.93	1207.00
12	6	6	19687.00	13330.00	199.75	0	Spot (Block12, Row6, Column6)	1134.72	1096.50	179.85	0.01	0.16	977.00	988.97	977.00	166.25	0.01	0.17	44.00	20.00	0.00	119.50	157.72	1286768.00	0.88	1047.01	986.50
12	7	6	19983.00	13347.00	186.40	0	Spot (Block12, Row6, Column7)	1171.64	1184.00	179.00	0.00	0.15	982.00	988.79	982.00	145.62	0.00	0.15	53.00	30.00	0.00	202.00	189.64	1144691.00	1.26	1066.86	1041.00
12	8	6	20292.00	13339.00	190.10	0	Spot (Block12, Row6, Column8)	1197.66	1187.50	201.97	0.00	0.17	988.00	1009.85	988.00	149.37	0.01	0.15	56.00	34.00	0.00	199.50	209.66	1219217.00	1.26	1073.17	1090.00
12	1	7	18185.00	13650.00	221.65	0	Spot (Block12, Row7, Column1)	1110.02	1080.00	210.68	0.01	0.19	979.00	969.03	979.00	184.73	0.00	0.19	38.00	11.00	0.00	101.00	131.02	1557354.00	0.76	1003.63	970.50
12	2	7	18494.00	13630.00	192.20	0	Spot (Block12, Row7, Column2)	1142.27	1124.00	203.04	0.01	0.18	970.00	967.67	970.00	172.14	0.00	0.18	47.00	23.00	0.00	154.00	172.27	1192532.00	1.01	1047.07	980.00
12	3	7	18774.00	13641.00	219.85	0	Spot (Block12, Row7, Column3)	1130.57	1090.00	182.95	0.02	0.16	965.00	969.18	965.00	161.87	0.00	0.17	44.00	23.00	0.00	125.00	165.57	1562453.00	1.00	998.53	980.00
12	4	7	19098.00	13621.00	202.15	0	Spot (Block12, Row7, Column4)	1133.85	1106.00	217.30	0.01	0.19	982.00	981.51	982.00	160.26	0.00	0.16	43.00	26.00	0.00	124.00	151.85	1310735.00	0.95	1055.04	1021.00
12	5	7	19380.00	13629.00	217.60	0	Spot (Block12, Row7, Column5)	1159.48	1159.00	185.07	0.00	0.16	983.00	992.37	983.00	164.65	0.00	0.17	50.00	26.00	0.00	176.00	176.48	1569942.00	1.01	1037.12	996.00
12	6	7	19676.00	13644.00	202.25	0	Spot (Block12, Row7, Column6)	1151.65	1111.00	173.54	0.02	0.15	982.00	995.31	982.00	160.88	0.01	0.16	48.00	24.00	0.00	129.00	169.65	1339372.00	0.97	1103.75	1103.50
12	7	7	19988.00	13639.00	189.10	0	Spot (Block12, Row7, Column7)	1208.14	1186.00	197.24	0.01	0.16	988.00	1001.85	988.00	147.70	0.01	0.15	58.00	38.00	0.00	198.00	220.14	1217804.00	1.40	1094.02	1083.00
12	8	7	20281.00	13631.00	155.30	0	Spot (Block12, Row7, Column8)	1699.50	1637.00	308.97	0.02	0.18	999.00	1037.44	999.00	153.07	0.02	0.15	99.00	93.00	0.00	638.00	700.50	1125069.00	4.33	1269.40	1279.00
12	1	8	18169.00	13940.00	147.35	0	Spot (Block12, Row8, Column1)	12112.64	9079.00	11048.44	0.13	0.91	984.00	978.65	984.00	190.49	0.00	0.19	100.00	100.00	1.35	8095.00	11128.64	7158572.00	58.45	3224.22	2333.50
12	2	8	18483.00	13946.00	203.20	0	Spot (Block12, Row8, Column2)	1129.65	1074.00	229.26	0.02	0.20	975.00	970.62	975.00	181.27	0.00	0.19	40.00	19.00	0.00	99.00	154.65	1323954.00	0.88	1051.53	1003.00
12	3	8	18776.00	13932.00	197.45	0	Spot (Block12, Row8, Column3)	1174.48	1153.00	220.63	0.01	0.19	902.00	954.39	902.00	155.61	0.02	0.16	62.00	40.00	0.00	251.00	272.48	1302497.00	1.41	1042.43	998.50
12	4	8	19075.00	13930.00	190.20	0	Spot (Block12, Row8, Column4)	1154.09	1106.00	205.43	0.02	0.18	970.00	967.54	970.00	154.02	0.00	0.16	48.00	28.00	0.00	136.00	184.09	1176016.00	1.21	1071.89	1071.00
12	5	8	19371.00	13933.00	207.75	0	Spot (Block12, Row8, Column5)	1162.46	1179.00	192.95	0.01	0.17	980.00	988.81	980.00	159.47	0.00	0.16	51.00	28.00	0.00	199.00	182.46	1429831.00	1.09	1059.38	999.00
12	6	8	19674.00	13935.00	190.50	0	Spot (Block12, Row8, Column6)	1170.79	1163.00	181.41	0.00	0.15	983.00	999.04	983.00	159.57	0.01	0.16	50.00	27.00	0.00	180.00	187.79	1197715.00	1.08	1088.61	1089.00
12	7	8	19980.00	13938.00	195.10	0	Spot (Block12, Row8, Column7)	1180.37	1104.00	218.44	0.03	0.19	989.00	1006.66	989.00	152.60	0.01	0.15	49.00	33.00	0.00	115.00	191.37	1268902.00	1.14	1110.45	1086.50
12	8	8	20272.00	13944.00	166.60	0	Spot (Block12, Row8, Column8)	1682.22	1662.50	366.09	0.01	0.22	1008.00	1050.81	1008.00	157.12	0.02	0.15	96.00	81.00	0.00	654.50	674.22	1298676.00	4.02	1211.32	1201.00
13	1	1	4679.00	16340.00	147.45	0	Spot (Block13, Row1, Column1)	10122.60	9345.00	4991.65	0.03	0.49	409.00	428.76	409.00	60.45	0.02	0.14	100.00	100.00	0.00	8936.00	9713.60	6002704.00	160.37	2519.32	1793.00
13	2	1	4979.00	16339.00	193.35	0	Spot (Block13, Row1, Column2)	518.29	498.00	79.16	0.02	0.15	400.00	407.36	400.00	47.85	0.01	0.12	84.00	52.00	0.00	98.00	118.29	548874.00	2.32	450.83	452.50
13	3	1	5277.00	16345.00	147.00	-50	Spot (Block13, Row1, Column3)	461.73	475.00	62.32	0.01	0.13	394.00	393.54	394.00	42.09	0.00	0.11	55.00	48.00	0.00	81.00	67.73	271498.00	1.62	453.20	470.00
13	4	1	5579.00	16352.00	192.20	0	Spot (Block13, Row1, Column4)	489.07	489.00	75.95	0.00	0.16	392.00	390.24	392.00	39.95	0.00	0.10	72.00	65.00	0.00	97.00	97.07	512543.00	2.47	423.03	404.50
13	5	1	5880.00	16341.00	167.20	0	Spot (Block13, Row1, Column5)	643.73	596.00	174.41	0.03	0.27	393.00	391.92	393.00	47.57	0.00	0.12	88.00	83.00	0.00	203.00	250.73	498888.00	5.29	458.78	439.50
13	6	1	6179.00	16331.00	186.40	0	Spot (Block13, Row1, Column6)	558.20	523.50	111.17	0.03	0.20	391.00	386.33	391.00	50.20	0.01	0.13	85.00	64.00	0.00	132.50	167.20	544802.00	3.42	449.89	454.00
13	7	1	6490.00	16339.00	154.50	0	Spot (Block13, Row1, Column7)	664.43	652.00	149.97	0.01	0.23	392.00	387.09	392.00	44.28	0.01	0.11	98.00	95.00	0.00	260.00	272.43	440516.00	6.26	473.05	451.50
13	8	1	6788.00	16341.00	246.45	0	Spot (Block13, Row1, Column8)	429.58	407.00	66.64	0.02	0.16	389.00	386.24	389.00	43.36	0.00	0.11	35.00	26.00	0.00	18.00	40.58	753481.00	1.00	389.87	390.00
13	1	2	4651.00	16646.00	228.90	0	Spot (Block13, Row2, Column1)	469.23	483.00	49.69	0.01	0.11	402.00	412.51	402.00	47.79	0.01	0.12	63.00	26.00	0.00	81.00	67.23	707604.00	1.19	431.50	415.00
13	2	2	4976.00	16646.00	144.00	0	Spot (Block13, Row2, Column2)	499.36	483.00	69.96	0.01	0.14	398.00	401.04	398.00	40.67	0.00	0.10	84.00	57.00	0.00	85.00	101.36	280143.00	2.42	428.83	420.00
13	3	2	5288.00	16638.00	170.05	0	Spot (Block13, Row2, Column3)	475.90	479.00	77.56	0.00	0.16	392.00	389.59	392.00	43.32	0.00	0.11	58.00	50.00	0.00	87.00	83.90	383098.00	1.99	422.91	395.50
13	4	2	5586.00	16645.00	194.40	0	Spot (Block13, Row2, Column4)	447.12	422.00	56.30	0.03	0.13	389.00	385.68	389.00	44.29	0.00	0.11	43.00	34.00	0.00	33.00	58.12	478865.00	1.39	404.42	402.00
13	5	2	5879.00	16642.00	191.65	0	Spot (Block13, Row2, Column5)	605.10	590.00	112.69	0.01	0.19	390.00	386.29	390.00	45.75	0.00	0.12	95.00	88.00	0.00	200.00	215.10	626279.00	4.78	442.25	422.00
13	6	2	6181.00	16646.00	216.80	0	Spot (Block13, Row2, Column6)	443.65	413.00	67.94	0.03	0.15	391.00	387.45	391.00	49.79	0.00	0.13	41.00	26.00	0.00	22.00	52.65	596260.00	1.13	396.61	397.00
13	7	2	6473.00	16651.00	209.85	0	Spot (Block13, Row2, Column7)	460.24	465.00	67.07	0.00	0.15	386.00	380.44	386.00	48.42	0.01	0.13	52.00	43.00	0.00	79.00	74.24	578062.00	1.65	415.07	402.00
13	8	2	6781.00	16659.00	170.55	0	Spot (Block13, Row2, Column8)	435.88	407.00	74.00	0.03	0.17	385.00	376.12	385.00	47.89	0.01	0.13	39.00	32.00	0.00	22.00	50.88	352629.00	1.25	414.26	399.00
13	1	3	4686.00	16945.00	159.55	0	Spot (Block13, Row3, Column1)	637.40	615.00	139.02	0.02	0.22	398.00	403.89	398.00	37.49	0.01	0.09	95.00	90.00	0.00	217.00	239.40	448089.00	6.23	476.22	484.00
13	2	3	4981.00	16933.00	193.45	0	Spot (Block13, Row3, Column2)	465.70	468.00	56.02	0.00	0.12	398.00	399.77	398.00	49.45	0.00	0.12	57.00	23.00	0.00	70.00	67.70	490844.00	1.33	424.13	412.00
13	3	3	5274.00	16948.00	156.40	0	Spot (Block13, Row3, Column3)	504.40	496.00	73.05	0.01	0.14	395.00	395.50	395.00	51.39	0.00	0.13	76.00	48.00	0.00	101.00	109.40	339968.00	2.12	445.41	438.50
13	4	3	5585.00	16943.00	170.35	0	Spot (Block13, Row3, Column4)	494.21	485.00	88.14	0.01	0.18	390.00	386.19	390.00	41.76	0.00	0.11	75.00	62.00	0.00	95.00	104.21	399815.00	2.59	415.82	405.00
13	5	3	5882.00	16935.00	149.50	0	Spot (Block13, Row3, Column5)	523.12	487.00	92.01	0.03	0.18	389.00	383.35	389.00	41.37	0.01	0.11	83.00	71.00	0.00	98.00	134.12	321719.00	3.38	415.67	405.00
13	6	3	6179.00	16944.00	147.00	-50	Spot (Block13, Row3, Column6)	447.72	423.50	68.20	0.02	0.15	391.00	388.03	391.00	45.26	0.00	0.12	47.00	37.00	0.00	32.50	56.72	264153.00	1.32	432.37	413.00
13	7	3	6481.00	16959.00	162.30	0	Spot (Block13, Row3, Column7)	502.46	496.00	70.15	0.01	0.14	385.00	380.82	385.00	47.33	0.00	0.12	77.00	67.00	0.00	111.00	117.46	365286.00	2.57	436.19	412.00
13	8	3	6801.00	16931.00	256.85	0	Spot (Block13, Row3, Column8)	415.41	405.00	60.76	0.01	0.15	386.00	374.71	386.00	46.13	0.01	0.12	27.00	17.00	0.00	19.00	29.41	795094.00	0.88	384.53	391.00
13	1	4	4673.00	17258.00	171.05	0	Spot (Block13, Row4, Column1)	537.43	519.00	91.69	0.02	0.17	395.00	397.59	395.00	37.34	0.00	0.09	82.00	78.00	0.00	124.00	142.43	439082.00	3.75	449.71	429.00
13	2	4	4986.00	17269.00	209.40	0	Spot (Block13, Row4, Column2)	452.94	433.50	96.12	0.02	0.21	393.00	390.55	393.00	47.93	0.00	0.12	47.00	23.00	0.00	40.50	59.94	567079.00	1.30	419.02	410.00
13	3	4	5283.00	17242.00	145.10	0	Spot (Block13, Row4, Column3)	840.31	791.00	183.09	0.03	0.22	395.00	394.08	395.00	48.39	0.00	0.12	100.00	99.00	0.00	396.00	445.31	478135.00	9.22	527.07	502.00
13	4	4	5570.00	17250.00	225.50	0	Spot (Block13, Row4, Column4)	445.72	422.00	58.08	0.02	0.13	392.00	390.35	392.00	43.78	0.00	0.11	44.00	34.00	0.00	30.00	53.72	651198.00	1.26	416.62	408.00
13	5	4	5869.00	17242.00	185.45	0	Spot (Block13, Row4, Column5)	506.98	505.00	72.95	0.00	0.14	390.00	384.49	390.00	47.39	0.01	0.12	74.00	68.00	0.00	115.00	116.98	491775.00	2.58	426.62	406.00
13	6	4	6174.00	17236.00	183.00	0	Spot (Block13, Row4, Column6)	634.05	611.00	123.79	0.02	0.20	388.00	378.68	388.00	46.04	0.01	0.12	98.00	89.00	0.00	223.00	246.05	598543.00	5.55	454.30	445.00
13	7	4	6476.00	17251.00	157.05	0	Spot (Block13, Row4, Column7)	620.73	593.00	138.31	0.02	0.22	384.00	376.57	384.00	48.05	0.01	0.13	97.00	91.00	0.00	209.00	236.73	421479.00	5.08	453.70	444.00
13	8	4	6773.00	17243.00	162.65	0	Spot (Block13, Row4, Column8)	555.86	564.00	112.46	0.01	0.20	386.00	378.83	386.00	46.97	0.01	0.12	85.00	67.00	0.00	178.00	169.86	405219.00	3.77	435.12	419.50
13	1	5	4674.00	17542.00	145.55	0	Spot (Block13, Row5, Column1)	568.31	579.00	80.04	0.01	0.14	397.00	396.06	397.00	36.97	0.00	0.09	97.00	94.00	0.00	182.00	171.31	329618.00	4.66	459.38	472.50
13	2	5	4991.00	17564.00	164.80	0	Spot (Block13, Row5, Column2)	449.63	425.00	60.38	0.02	0.13	393.00	389.14	393.00	39.40	0.00	0.10	44.00	40.00	0.00	32.00	56.63	338571.00	1.54	407.13	398.00
13	3	5	5268.00	17540.00	179.65	0	Spot (Block13, Row5, Column3)	475.72	492.00	50.48	0.01	0.11	394.00	395.05	394.00	40.84	0.00	0.10	72.00	63.00	0.00	98.00	81.72	431005.00	1.98	432.14	410.00
13	4	5	5576.00	17547.00	150.30	0	Spot (Block13, Row5, Column4)	539.27	517.00	85.97	0.02	0.16	398.00	402.69	398.00	46.58	0.01	0.12	85.00	67.00	0.00	119.00	141.27	333807.00	2.93	460.00	434.00
13	5	5	5879.00	17540.00	149.30	0	Spot (Block13, Row5, Column5)	1024.94	1017.00	348.28	0.00	0.34	395.00	394.50	395.00	51.79	0.00	0.13	100.00	99.00	0.00	622.00	629.94	619065.00	12.17	548.91	527.00
13	6	5	6185.00	17540.00	210.15	0	Spot (Block13, Row5, Column6)	448.20	414.00	67.18	0.03	0.15	387.00	378.43	387.00	48.32	0.01	0.13	42.00	36.00	0.00	27.00	61.20	562494.00	1.44	415.89	403.00
13	7	5	6489.00	17549.00	180.40	0	Spot (Block13, Row5, Column7)	455.49	434.00	74.07	0.02	0.16	385.00	378.13	385.00	48.52	0.01	0.13	50.00	39.00	0.00	49.00	70.49	414039.00	1.59	400.02	399.00
13	8	5	6782.00	17536.00	141.80	0	Spot (Block13, Row5, Column8)	769.52	733.50	200.14	0.02	0.26	388.00	383.66	388.00	52.81	0.00	0.14	100.00	96.00	0.00	345.50	381.52	418620.00	7.31	492.41	490.00
13	1	6	4670.00	17845.00	193.60	0	Spot (Block13, Row6, Column1)	454.69	460.00	42.02	0.01	0.09	392.00	391.57	392.00	39.83	0.00	0.10	61.00	44.00	0.00	68.00	62.69	482883.00	1.58	427.43	415.00
13	2	6	4992.00	17844.00	211.65	0	Spot (Block13, Row6, Column2)	431.41	413.00	42.77	0.02	0.10	393.00	389.35	393.00	35.48	0.00	0.09	33.00	27.00	0.00	20.00	38.41	551342.00	1.19	405.83	400.00
13	3	6	5266.00	17838.00	147.35	0	Spot (Block13, Row6, Column3)	711.38	693.50	141.31	0.01	0.20	396.00	395.37	396.00	41.56	0.00	0.11	99.00	99.00	0.00	297.50	315.38	419716.00	7.60	501.08	492.50
13	4	6	5578.00	17843.00	150.55	0	Spot (Block13, Row6, Column4)	552.77	557.00	82.96	0.00	0.15	397.00	398.52	397.00	47.17	0.00	0.12	88.00	80.00	0.00	160.00	155.77	343268.00	3.27	451.27	430.00
13	5	6	5876.00	17840.00	145.05	0	Spot (Block13, Row6, Column5)	899.21	854.00	230.99	0.02	0.26	394.00	393.11	394.00	44.25	0.00	0.11	100.00	99.00	0.00	460.00	505.21	515247.00	11.44	512.90	520.00
13	6	6	6180.00	17842.00	220.60	0	Spot (Block13, Row6, Column6)	441.66	401.50	79.70	0.04	0.18	388.00	382.08	388.00	41.89	0.01	0.11	38.00	34.00	0.00	13.50	53.66	617437.00	1.42	391.33	388.00
13	7	6	6472.00	17847.00	165.60	0	Spot (Block13, Row6, Column7)	568.23	543.00	148.83	0.02	0.26	387.00	381.03	387.00	44.55	0.01	0.12	78.00	71.00	0.00	156.00	181.23	429583.00	4.20	415.51	402.00
13	8	6	6785.00	17844.00	143.80	0	Spot (Block13, Row6, Column8)	598.52	580.00	104.12	0.01	0.17	387.00	382.83	387.00	51.77	0.00	0.14	97.00	80.00	0.00	193.00	211.52	336967.00	4.17	462.15	450.00
13	1	7	4686.00	18153.00	213.10	0	Spot (Block13, Row7, Column1)	462.26	461.50	65.29	0.00	0.14	393.00	401.69	393.00	58.08	0.01	0.14	52.00	17.00	0.00	68.50	69.26	597237.00	1.04	421.32	403.50
13	2	7	4983.00	18152.00	248.70	0	Spot (Block13, Row7, Column2)	458.66	467.00	49.90	0.01	0.11	395.00	394.61	395.00	31.00	0.00	0.08	62.00	52.00	0.00	72.00	63.66	823291.00	2.07	417.27	403.00
13	3	7	5280.00	18128.00	176.70	0	Spot (Block13, Row7, Column3)	443.45	423.50	46.79	0.02	0.11	397.00	395.67	397.00	41.53	0.00	0.10	42.00	31.00	0.00	26.50	46.45	387573.00	1.15	419.44	406.00
13	4	7	5585.00	18142.00	176.30	0	Spot (Block13, Row7, Column4)	446.86	421.00	55.89	0.03	0.13	394.00	389.20	394.00	42.85	0.01	0.11	47.00	34.00	0.00	27.00	52.86	388769.00	1.35	417.66	405.00
13	5	7	5873.00	18143.00	194.75	0	Spot (Block13, Row7, Column5)	442.50	420.00	52.01	0.02	0.12	391.00	384.60	391.00	43.56	0.01	0.11	42.00	29.00	0.00	29.00	51.50	474807.00	1.33	413.70	401.00
13	6	7	6181.00	18146.00	255.90	0	Spot (Block13, Row7, Column6)	413.24	403.00	49.07	0.01	0.12	384.00	375.22	384.00	43.80	0.01	0.12	22.00	15.00	0.00	19.00	29.24	785978.00	0.87	376.29	381.50
13	7	7	6468.00	18153.00	214.40	0	Spot (Block13, Row7, Column7)	474.60	470.50	94.51	0.00	0.20	388.00	380.32	388.00	46.49	0.01	0.12	53.00	45.00	0.00	82.50	86.60	621730.00	2.03	400.30	395.00
13	8	7	6780.00	18143.00	147.00	-50	Spot (Block13, Row7, Column8)	390.79	388.00	46.78	0.00	0.12	389.00	379.49	389.00	49.06	0.01	0.13	13.00	4.00	0.00	-1.00	1.79	230173.00	0.23	377.55	376.00
13	1	8	4671.00	18444.00	135.65	0	Spot (Block13, Row8, Column1)	19069.70	15536.00	14087.34	0.09	0.74	400.00	414.59	400.00	69.83	0.02	0.17	100.00	100.00	3.41	15136.00	18669.70	9515778.00	267.14	4339.70	3174.00
13	2	8	4973.00	18444.00	217.55	0	Spot (Block13, Row8, Column2)	449.26	433.00	51.61	0.02	0.11	397.00	405.37	397.00	43.19	0.01	0.11	47.00	35.00	0.00	36.00	52.26	606948.00	1.02	427.36	402.00
13	3	8	5270.00	18440.00	152.70	0	Spot (Block13, Row8, Column3)	634.08	591.00	140.01	0.03	0.22	398.00	402.30	398.00	40.62	0.00	0.10	95.00	94.00	0.00	193.00	236.08	406445.00	5.71	454.45	434.50
13	4	8	5583.00	18448.00	158.95	0	Spot (Block13, Row8, Column4)	500.04	492.00	69.58	0.01	0.14	396.00	397.14	396.00	43.27	0.00	0.11	75.00	61.00	0.00	96.00	104.04	349525.00	2.38	441.42	417.50
13	5	8	5837.00	18446.00	115.30	0	Spot (Block13, Row8, Column5)	484.03	493.00	42.44	0.01	0.09	393.00	391.28	393.00	44.80	0.00	0.11	80.00	61.00	0.00	100.00	91.03	167474.00	2.07	433.20	415.50
13	6	8	6179.00	18428.00	173.60	0	Spot (Block13, Row8, Column6)	477.68	481.00	80.90	0.00	0.17	388.00	379.91	388.00	47.20	0.01	0.12	56.00	49.00	0.00	93.00	89.68	402687.00	2.07	403.24	403.00
13	7	8	6473.00	18450.00	165.80	0	Spot (Block13, Row8, Column7)	538.46	513.00	91.21	0.02	0.17	389.00	381.91	389.00	49.25	0.01	0.13	87.00	67.00	0.00	124.00	149.46	411925.00	3.18	430.35	412.00
13	8	8	6771.00	18447.00	145.80	0	Spot (Block13, Row8, Column8)	930.15	928.00	266.48	0.00	0.29	389.00	378.57	389.00	48.41	0.01	0.13	100.00	99.00	0.00	539.00	541.15	537626.00	11.39	515.22	497.00
14	1	1	9179.00	16337.00	149.70	0	Spot (Block14, Row1, Column1)	9098.07	8197.00	4531.01	0.05	0.50	589.00	617.06	589.00	133.02	0.02	0.22	100.00	100.00	0.00	7608.00	8509.07	5586216.00	63.76	2640.85	2085.50
14	2	1	9473.00	16341.00	157.90	0	Spot (Block14, Row1, Column2)	1009.50	1001.00	260.27	0.00	0.26	589.00	614.80	589.00	141.50	0.02	0.23	81.00	65.00	0.00	412.00	420.50	692514.00	2.79	706.90	696.00
14	3	1	9780.00	16343.00	150.70	0	Spot (Block14, Row1, Column3)	1315.38	1192.00	511.46	0.04	0.39	590.00	602.24	590.00	136.33	0.01	0.23	95.00	82.00	0.00	602.00	725.38	816851.00	5.23	789.43	760.00
14	4	1	10074.00	16346.00	178.85	0	Spot (Block14, Row1, Column4)	893.81	883.00	213.20	0.01	0.24	592.00	610.56	592.00	120.77	0.01	0.20	74.00	54.00	0.00	291.00	301.81	801747.00	2.35	695.06	697.00
14	5	1	10381.00	16343.00	147.65	0	Spot (Block14, Row1, Column5)	2538.62	2074.00	1495.98	0.09	0.59	600.00	635.99	600.00	124.23	0.03	0.20	97.00	93.00	0.00	1474.00	1938.62	1520632.00	15.32	955.30	914.00
14	6	1	10673.00	16338.00	157.55	0	Spot (Block14, Row1, Column6)	1901.36	1687.00	788.82	0.05	0.41	626.00	659.08	626.00	133.28	0.02	0.20	100.00	99.00	0.00	1061.00	1275.36	1296727.00	9.32	947.86	943.00
14	7	1	10983.00	16340.00	151.90	0	Spot (Block14, Row1, Column7)	6847.28	6074.50	3913.37	0.05	0.57	609.00	657.97	609.00	138.74	0.03	0.21	100.00	100.00	0.00	5465.50	6238.28	4341176.00	44.61	1851.03	1555.00
14	8	1	11278.00	16333.00	194.10	0	Spot (Block14, Row1, Column8)	848.91	812.00	171.50	0.02	0.20	678.00	687.49	678.00	150.30	0.01	0.22	48.00	24.00	0.00	134.00	170.91	901538.00	1.07	751.94	782.00
14	1	2	9188.00	16643.00	211.80	0	Spot (Block14, Row2, Column1)	664.04	666.00	124.66	0.00	0.19	586.00	601.13	586.00	125.19	0.01	0.21	29.00	11.00	0.00	80.00	78.04	847974.00	0.50	648.17	611.00
14	2	2	9473.00	16645.00	119.55	0	Spot (Block14, Row2, Column2)	1949.91	1854.50	462.79	0.02	0.24	586.00	595.45	586.00	121.23	0.01	0.20	100.00	100.00	0.00	1268.50	1363.91	729266.00	11.17	1060.42	1020.00
14	3	2	9790.00	16647.00	207.40	0	Spot (Block14, Row2, Column3)	688.85	677.00	145.83	0.01	0.21	588.00	595.41	588.00	118.92	0.01	0.20	33.00	19.00	0.00	89.00	100.85	845912.00	0.79	633.07	610.00
14	4	2	10078.00	16640.00	176.35	0	Spot (Block14, Row2, Column4)	1265.77	1239.00	322.84	0.01	0.26	593.00	614.11	593.00	123.25	0.02	0.20	98.00	91.00	0.00	646.00	672.77	1097419.00	5.29	778.84	751.00
14	5	2	10386.00	16652.00	204.65	0	Spot (Block14, Row2, Column5)	790.33	781.00	171.69	0.01	0.22	597.00	640.52	597.00	133.11	0.03	0.21	54.00	30.00	0.00	184.00	193.33	937335.00	1.13	724.26	691.00
14	6	2	10674.00	16646.00	167.95	0	Spot (Block14, Row2, Column6)	930.82	883.50	224.53	0.02	0.24	599.00	644.75	599.00	134.33	0.03	0.21	80.00	54.00	0.00	284.50	331.82	726041.00	2.13	733.34	701.50
14	7	2	10981.00	16637.00	157.90	0	Spot (Block14, Row2, Column7)	1005.57	979.00	218.65	0.01	0.22	596.00	636.10	596.00	130.97	0.03	0.21	92.00	73.00	0.00	383.00	409.57	691832.00	2.82	754.86	717.50
14	8	2	11267.00	16641.00	185.50	0	Spot (Block14, Row2, Column8)	757.25	698.00	146.15	0.04	0.19	599.00	650.08	599.00	134.43	0.04	0.21	46.00	24.00	0.00	99.00	158.25	731501.00	0.80	713.94	690.00
14	1	3	9183.00	16949.00	147.45	0	Spot (Block14, Row3, Column1)	2134.74	1862.00	1037.60	0.06	0.49	583.00	582.61	583.00	117.21	0.00	0.20	100.00	97.00	0.00	1279.00	1551.74	1265898.00	13.24	909.03	888.50
14	2	3	9488.00	16962.00	219.75	0	Spot (Block14, Row3, Column2)	701.36	691.00	129.22	0.01	0.18	584.00	594.26	584.00	123.53	0.01	0.21	40.00	18.00	0.00	107.00	117.36	969282.00	0.87	637.71	592.00
14	3	3	9773.00	16937.00	208.50	0	Spot (Block14, Row3, Column3)	737.47	689.00	168.22	0.03	0.23	588.00	613.71	588.00	128.38	0.02	0.21	42.00	25.00	0.00	101.00	149.47	917414.00	0.96	669.58	680.00
14	4	3	10077.00	16940.00	144.90	0	Spot (Block14, Row3, Column4)	2165.98	1969.00	841.85	0.04	0.39	591.00	628.32	591.00	126.58	0.03	0.20	100.00	99.00	0.00	1378.00	1574.98	1234609.00	12.15	1002.54	980.00
14	5	3	10398.00	16953.00	175.55	0	Spot (Block14, Row3, Column5)	826.28	797.00	182.99	0.02	0.22	594.00	651.72	594.00	135.58	0.04	0.21	64.00	40.00	0.00	203.00	232.28	709778.00	1.29	749.99	701.00
14	6	3	10678.00	16929.00	200.25	0	Spot (Block14, Row3, Column6)	787.40	777.00	170.01	0.01	0.22	599.00	649.10	599.00	135.76	0.03	0.21	56.00	32.00	0.00	178.00	188.40	896850.00	1.02	683.96	677.00
14	7	3	10984.00	16946.00	146.60	0	Spot (Block14, Row3, Column7)	2161.23	1942.50	1012.20	0.05	0.47	596.00	638.96	596.00	130.61	0.03	0.20	99.00	97.00	0.00	1346.50	1565.23	1262159.00	11.66	969.04	955.00
14	8	3	11287.00	16946.00	213.45	0	Spot (Block14, Row3, Column8)	737.61	695.00	157.43	0.03	0.21	606.00	651.39	606.00	131.21	0.03	0.20	43.00	21.00	0.00	89.00	131.61	960366.00	0.66	671.49	680.50
14	1	4	9185.00	17244.00	146.05	0	Spot (Block14, Row4, Column1)	2100.52	2053.00	844.43	0.01	0.40	583.00	579.13	583.00	116.27	0.00	0.20	100.00	100.00	0.00	1470.00	1517.52	1228806.00	13.09	921.37	906.00
14	2	4	9479.00	17245.00	223.65	0	Spot (Block14, Row4, Column2)	718.39	694.00	127.68	0.02	0.18	584.00	595.41	584.00	124.95	0.01	0.21	41.00	16.00	0.00	110.00	134.39	1033051.00	0.98	630.86	597.00
14	3	4	9781.00	17243.00	140.35	0	Spot (Block14, Row4, Column3)	7369.26	7167.00	3108.82	0.01	0.42	592.00	630.15	592.00	132.10	0.03	0.21	100.00	100.00	0.00	6575.00	6777.26	3942555.00	51.01	2414.43	1895.00
14	4	4	10089.00	17248.00	238.05	0	Spot (Block14, Row4, Column4)	703.49	684.00	140.78	0.01	0.20	591.00	634.69	591.00	127.36	0.03	0.20	37.00	16.00	0.00	93.00	112.49	1148090.00	0.54	642.82	594.50
14	5	4	10377.00	17236.00	199.95	0	Spot (Block14, Row4, Column5)	789.29	799.00	148.67	0.01	0.19	594.00	647.19	594.00	138.77	0.04	0.21	61.00	28.00	0.00	205.00	195.29	896639.00	1.02	728.34	700.00
14	6	4	10674.00	17249.00	175.95	0	Spot (Block14, Row4, Column6)	821.14	797.00	146.35	0.01	0.18	605.00	653.82	605.00	132.96	0.03	0.20	68.00	34.00	0.00	192.00	216.14	713567.00	1.26	738.26	700.00
14	7	4	10978.00	17250.00	152.35	0	Spot (Block14, Row4, Column7)	1800.07	1502.00	869.10	0.08	0.48	603.00	650.62	603.00	129.97	0.03	0.20	99.00	91.00	0.00	899.00	1197.07	1152046.00	8.84	879.66	900.00
14	8	4	11276.00	17255.00	173.10	0	Spot (Block14, Row4, Column8)	970.67	926.00	242.01	0.02	0.25	609.00	654.32	609.00	130.01	0.03	0.20	83.00	60.00	0.00	317.00	361.67	812449.00	2.43	761.46	752.50
14	1	5	9184.00	17544.00	150.30	0	Spot (Block14, Row5, Column1)	1431.99	1358.50	517.64	0.02	0.36	581.00	569.84	581.00	117.06	0.01	0.21	100.00	89.00	0.00	777.50	850.99	882106.00	7.37	793.11	788.50
14	2	5	9483.00	17536.00	191.70	0	Spot (Block14, Row5, Column2)	720.92	695.00	148.52	0.02	0.21	584.00	590.49	584.00	118.37	0.00	0.20	45.00	25.00	0.00	111.00	136.92	746150.00	1.10	667.93	680.00
14	3	5	9785.00	17553.00	182.70	0	Spot (Block14, Row5, Column3)	774.58	798.50	131.56	0.01	0.17	592.00	632.53	592.00	122.94	0.03	0.19	55.00	26.00	0.00	206.50	182.58	725008.00	1.16	700.43	695.00
14	4	5	10081.00	17547.00	157.10	0	Spot (Block14, Row5, Column4)	1188.47	1092.00	362.71	0.04	0.31	591.00	639.05	591.00	134.60	0.03	0.21	94.00	82.00	0.00	501.00	597.47	809351.00	4.08	773.42	733.50
14	5	5	10381.00	17543.00	139.50	0	Spot (Block14, Row5, Column5)	10573.42	10185.00	5109.43	0.02	0.48	599.00	656.61	599.00	151.93	0.04	0.23	100.00	100.00	0.00	9586.00	9974.42	5572192.00	65.27	3061.77	2418.00
14	6	5	10679.00	17540.00	184.20	0	Spot (Block14, Row5, Column6)	942.11	882.00	239.62	0.03	0.25	602.00	650.54	602.00	137.50	0.03	0.21	81.00	50.00	0.00	280.00	340.11	902545.00	2.12	729.10	706.00
14	7	5	10976.00	17540.00	213.25	0	Spot (Block14, Row5, Column7)	766.55	765.00	153.43	0.00	0.20	599.00	638.75	599.00	127.31	0.03	0.20	51.00	25.00	0.00	166.00	167.55	998052.00	1.00	675.92	674.50
14	8	5	11282.00	17542.00	146.45	0	Spot (Block14, Row5, Column8)	3485.19	2753.50	2240.91	0.10	0.64	600.00	650.31	600.00	132.33	0.03	0.20	100.00	98.00	0.00	2153.50	2885.19	2049289.00	21.42	1174.54	1040.50
14	1	6	9176.00	17837.00	216.60	0	Spot (Block14, Row6, Column1)	661.17	618.00	123.47	0.03	0.19	581.00	568.77	581.00	109.72	0.01	0.19	43.00	15.00	0.00	37.00	80.17	887287.00	0.84	585.02	587.50
14	2	6	9492.00	17852.00	234.65	0	Spot (Block14, Row6, Column2)	687.98	684.00	142.37	0.00	0.21	585.00	591.20	585.00	121.93	0.00	0.21	38.00	18.00	0.00	99.00	102.98	1082875.00	0.79	619.98	590.50
14	3	6	9773.00	17842.00	142.40	0	Spot (Block14, Row6, Column3)	4207.32	4143.00	1935.99	0.01	0.46	594.00	630.09	594.00	125.21	0.03	0.20	100.00	100.00	0.00	3549.00	3613.32	2301405.00	28.57	1481.98	1205.00
14	4	6	10088.00	17842.00	186.30	0	Spot (Block14, Row6, Column4)	883.71	873.00	196.71	0.01	0.22	597.00	646.81	597.00	138.66	0.03	0.21	74.00	49.00	0.00	276.00	286.71	865149.00	1.71	701.84	693.50
14	5	6	10380.00	17842.00	139.80	0	Spot (Block14, Row6, Column5)	16188.07	15240.00	8356.75	0.03	0.52	601.00	656.68	601.00	149.47	0.04	0.23	100.00	100.00	0.00	14639.00	15587.07	8482550.00	103.91	4283.57	3231.00
14	6	6	10673.00	17838.00	176.10	0	Spot (Block14, Row6, Column6)	846.03	809.00	156.05	0.02	0.18	595.00	642.08	595.00	136.95	0.03	0.21	73.00	43.00	0.00	214.00	251.03	731813.00	1.49	747.66	749.00
14	7	6	10980.00	17841.00	148.75	0	Spot (Block14, Row6, Column7)	3009.62	2724.50	1450.15	0.04	0.48	594.00	633.68	594.00	133.19	0.03	0.21	100.00	100.00	0.00	2130.50	2415.62	1811794.00	17.84	1074.15	992.00
14	8	6	11286.00	17845.00	144.35	0	Spot (Block14, Row6, Column8)	4181.51	3719.00	2399.62	0.05	0.57	597.00	642.79	597.00	128.56	0.03	0.20	100.00	100.00	0.00	3122.00	3584.51	2383463.00	27.52	1296.82	1166.00
14	1	7	9190.00	18152.00	190.80	0	Spot (Block14, Row7, Column1)	661.30	663.50	132.09	0.00	0.20	585.00	578.45	585.00	114.69	0.00	0.20	39.00	16.00	0.00	78.50	76.30	678494.00	0.72	616.10	593.00
14	2	7	9516.00	18152.00	172.55	0	Spot (Block14, Row7, Column2)	697.47	688.00	130.79	0.01	0.19	582.00	577.88	582.00	109.30	0.00	0.19	47.00	30.00	0.00	106.00	115.47	579600.00	1.09	626.12	591.50
14	3	7	9787.00	18143.00	202.60	0	Spot (Block14, Row7, Column3)	739.35	698.00	150.42	0.02	0.20	590.00	605.66	590.00	119.97	0.01	0.20	45.00	26.00	0.00	108.00	149.35	860603.00	1.11	662.17	680.50
14	4	7	10076.00	18144.00	198.25	0	Spot (Block14, Row7, Column4)	734.81	689.00	150.48	0.03	0.20	592.00	619.54	592.00	125.60	0.02	0.20	41.00	20.00	0.00	97.00	142.81	819317.00	0.92	673.46	678.00
14	5	7	10381.00	18138.00	186.35	0	Spot (Block14, Row7, Column5)	1168.30	1095.50	299.73	0.03	0.26	594.00	635.44	594.00	133.83	0.03	0.21	96.00	85.00	0.00	501.50	574.30	1137921.00	3.98	827.09	820.00
14	6	7	10672.00	18128.00	203.60	0	Spot (Block14, Row7, Column6)	751.72	712.50	134.03	0.02	0.18	588.00	623.35	588.00	132.15	0.03	0.21	48.00	22.00	0.00	124.50	163.72	881016.00	0.97	666.05	625.00
14	7	7	10978.00	18146.00	150.65	0	Spot (Block14, Row7, Column7)	2642.03	2249.50	1503.83	0.07	0.57	587.00	611.50	587.00	128.12	0.02	0.21	100.00	99.00	0.00	1662.50	2055.03	1648626.00	15.85	1117.98	988.00
14	8	7	11290.00	18142.00	125.15	0	Spot (Block14, Row7, Column8)	935.06	902.50	210.15	0.02	0.22	597.00	639.45	597.00	126.46	0.03	0.20	83.00	62.00	0.00	305.50	338.06	387116.00	2.34	745.45	708.50
14	1	8	9169.00	18446.00	138.10	0	Spot (Block14, Row8, Column1)	14280.17	11795.00	10984.05	0.08	0.77	589.00	594.64	589.00	124.27	0.00	0.21	100.00	100.00	1.94	11206.00	13691.17	7354289.00	110.13	3648.04	2744.00
14	2	8	9478.00	18443.00	202.25	0	Spot (Block14, Row8, Column2)	784.25	755.00	198.23	0.02	0.25	586.00	584.14	586.00	114.65	0.00	0.20	58.00	34.00	0.00	169.00	198.25	907375.00	1.75	631.07	594.00
14	3	8	9772.00	18440.00	151.15	0	Spot (Block14, Row8, Column3)	1610.41	1359.00	855.70	0.07	0.53	586.00	586.73	586.00	112.29	0.00	0.19	93.00	86.00	0.00	773.00	1024.41	1008118.00	9.12	820.24	800.50
14	4	8	10078.00	18439.00	196.80	0	Spot (Block14, Row8, Column4)	708.53	690.00	141.20	0.01	0.20	585.00	588.49	585.00	117.95	0.00	0.20	43.00	19.00	0.00	105.00	123.53	777254.00	1.02	659.67	635.00
14	5	8	10358.00	18437.00	185.00	0	Spot (Block14, Row8, Column5)	718.95	690.00	146.94	0.02	0.20	585.00	600.60	585.00	119.66	0.01	0.20	41.00	26.00	0.00	105.00	133.95	685877.00	0.99	652.10	631.50
14	6	8	10674.00	18449.00	199.50	0	Spot (Block14, Row8, Column6)	764.79	706.00	162.21	0.03	0.21	587.00	604.47	587.00	119.80	0.01	0.20	49.00	28.00	0.00	119.00	177.79	861915.00	1.34	674.44	678.00
14	7	8	10980.00	18438.00	190.70	0	Spot (Block14, Row8, Column7)	945.34	892.50	306.09	0.02	0.32	586.00	604.69	586.00	124.61	0.01	0.21	74.00	54.00	0.00	306.50	359.34	968026.00	2.73	694.54	698.00
14	8	8	11274.00	18448.00	161.65	0	Spot (Block14, Row8, Column8)	1171.75	1091.50	338.94	0.03	0.29	597.00	642.13	597.00	134.48	0.03	0.21	97.00	81.00	0.00	494.50	574.75	848346.00	3.94	772.39	759.00
15	1	1	13683.00	16337.00	151.80	0	Spot (Block15, Row1, Column1)	8539.08	7533.50	4339.21	0.05	0.51	868.00	873.61	868.00	189.64	0.00	0.22	100.00	100.00	0.00	6665.50	7671.08	5379620.00	40.42	2763.02	2364.50
15	2	1	13976.00	16346.00	173.95	0	Spot (Block15, Row1, Column2)	1161.90	1111.00	287.21	0.02	0.25	793.00	840.84	793.00	175.53	0.03	0.21	69.00	46.00	0.00	318.00	368.90	981805.00	1.83	930.37	873.00
15	3	1	14289.00	16339.00	234.05	0	Spot (Block15, Row1, Column3)	1042.82	1017.50	251.37	0.01	0.24	785.00	826.09	785.00	166.54	0.02	0.20	59.00	36.00	0.00	232.50	257.82	1645571.00	1.30	886.10	861.00
15	4	1	14572.00	16343.00	215.45	0	Spot (Block15, Row1, Column4)	1061.13	1016.50	251.94	0.02	0.24	787.00	834.09	787.00	170.83	0.03	0.20	59.00	36.00	0.00	229.50	274.13	1404942.00	1.33	914.80	900.00
15	5	1	14879.00	16340.00	179.90	0	Spot (Block15, Row1, Column5)	1264.13	1200.00	362.84	0.02	0.29	784.00	828.63	784.00	166.19	0.02	0.20	78.00	58.00	0.00	416.00	480.13	1137714.00	2.62	925.75	896.00
15	6	1	15183.00	16336.00	199.00	0	Spot (Block15, Row1, Column6)	1173.87	1117.00	300.08	0.02	0.26	784.00	829.95	784.00	163.41	0.02	0.20	75.00	51.00	0.00	333.00	389.87	1320608.00	2.10	938.36	893.00
15	7	1	15485.00	16338.00	167.05	0	Spot (Block15, Row1, Column7)	1753.54	1611.00	645.88	0.04	0.37	789.00	847.34	789.00	170.99	0.03	0.20	95.00	87.00	0.00	822.00	964.54	1351983.00	5.30	1061.43	1033.00
15	8	1	15788.00	16337.00	195.00	0	Spot (Block15, Row1, Column8)	1092.87	1073.50	229.31	0.01	0.21	884.00	892.27	884.00	184.11	0.00	0.21	50.00	24.00	0.00	189.50	208.87	1169367.00	1.09	968.12	974.50
15	1	2	13678.00	16643.00	147.00	-50	Spot (Block15, Row2, Column1)	926.40	886.00	187.08	0.02	0.20	804.00	851.31	804.00	185.86	0.02	0.22	35.00	10.00	0.00	82.00	122.40	543796.00	0.40	931.62	895.00
15	2	2	13969.00	16639.00	148.25	0	Spot (Block15, Row2, Column2)	1138.02	1112.00	286.45	0.01	0.25	788.00	823.14	788.00	176.38	0.02	0.21	69.00	46.00	0.00	324.00	350.02	675982.00	1.79	937.89	949.00
15	3	2	14272.00	16634.00	211.95	0	Spot (Block15, Row2, Column3)	1037.65	987.50	235.00	0.02	0.23	789.00	837.58	789.00	176.56	0.03	0.21	55.00	29.00	0.00	198.50	248.65	1330263.00	1.13	905.33	887.00
15	4	2	14582.00	16648.00	222.70	0	Spot (Block15, Row2, Column4)	1035.64	1006.00	253.21	0.01	0.24	789.00	836.82	789.00	174.35	0.03	0.21	55.00	32.00	0.00	217.00	246.64	1467501.00	1.14	879.10	883.00
15	5	2	14878.00	16641.00	218.20	0	Spot (Block15, Row2, Column5)	1183.47	1161.00	265.07	0.01	0.22	789.00	824.60	789.00	170.43	0.02	0.21	75.00	51.00	0.00	372.00	394.47	1615430.00	2.11	926.86	899.00
15	6	2	15172.00	16633.00	196.80	0	Spot (Block15, Row2, Column6)	999.08	994.00	213.25	0.00	0.21	785.00	809.20	785.00	162.61	0.01	0.20	56.00	31.00	0.00	209.00	214.08	1095993.00	1.17	905.70	903.00
15	7	2	15476.00	16633.00	202.35	0	Spot (Block15, Row2, Column7)	1014.38	966.00	229.39	0.02	0.23	789.00	833.76	789.00	172.03	0.02	0.21	51.00	26.00	0.00	177.00	225.38	1176685.00	1.05	920.47	893.00
15	8	2	15776.00	16631.00	183.45	0	Spot (Block15, Row2, Column8)	1049.13	998.00	245.38	0.02	0.23	877.00	877.02	877.00	182.79	0.00	0.21	42.00	16.00	0.00	121.00	172.13	991426.00	0.94	941.49	892.50
15	1	3	13688.00	16946.00	166.80	0	Spot (Block15, Row3, Column1)	1230.82	1209.00	265.57	0.01	0.22	799.00	843.71	799.00	179.26	0.02	0.21	79.00	59.00	0.00	410.00	431.82	950190.00	2.16	959.02	936.00
15	2	3	13988.00	16959.00	172.85	0	Spot (Block15, Row3, Column2)	1060.49	1006.00	257.46	0.02	0.24	793.00	840.00	793.00	173.53	0.03	0.21	60.00	33.00	0.00	213.00	267.49	886571.00	1.27	915.46	879.00
15	3	3	14287.00	16941.00	141.95	0	Spot (Block15, Row3, Column3)	1189.37	1102.50	542.52	0.03	0.46	800.00	856.90	800.00	176.83	0.03	0.21	63.00	45.00	0.00	302.50	389.37	649398.00	1.88	1036.47	993.00
15	4	3	14570.00	16942.00	185.35	0	Spot (Block15, Row3, Column4)	1267.47	1204.00	317.59	0.02	0.25	799.00	858.31	799.00	180.00	0.03	0.21	84.00	56.00	0.00	405.00	468.47	1226909.00	2.27	963.60	913.00
15	5	3	14884.00	16939.00	178.45	0	Spot (Block15, Row3, Column5)	1040.66	1006.50	200.30	0.01	0.19	793.00	834.29	793.00	172.70	0.02	0.21	65.00	29.00	0.00	213.50	247.66	922026.00	1.19	932.66	896.00
15	6	3	15190.00	16953.00	178.65	0	Spot (Block15, Row3, Column6)	941.43	896.00	189.08	0.02	0.20	792.00	820.01	792.00	163.50	0.02	0.20	43.00	22.00	0.00	104.00	149.43	839760.00	0.74	888.37	889.00
15	7	3	15488.00	16940.00	180.55	0	Spot (Block15, Row3, Column7)	1162.29	1114.00	283.04	0.02	0.24	798.00	842.44	798.00	172.30	0.02	0.20	67.00	46.00	0.00	316.00	364.29	1058849.00	1.86	961.49	941.50
15	8	3	15780.00	16946.00	205.95	0	Spot (Block15, Row3, Column8)	1016.56	981.00	219.10	0.02	0.22	878.00	876.95	878.00	174.12	0.00	0.20	41.00	21.00	0.00	103.00	138.56	1229020.00	0.80	917.46	885.00
15	1	4	13688.00	17247.00	164.00	0	Spot (Block15, Row4, Column1)	1353.56	1327.00	336.27	0.01	0.25	795.00	850.61	795.00	178.58	0.03	0.21	85.00	69.00	0.00	532.00	558.56	1004342.00	2.82	1038.36	997.00
15	2	4	13982.00	17243.00	209.00	0	Spot (Block15, Row4, Column2)	1048.98	1013.00	227.32	0.02	0.22	805.00	858.77	805.00	172.34	0.03	0.20	58.00	31.00	0.00	208.00	243.98	1308077.00	1.10	945.75	898.00
15	3	4	14281.00	17241.00	151.10	0	Spot (Block15, Row4, Column3)	2568.10	2406.00	894.25	0.03	0.35	872.00	873.23	872.00	178.29	0.00	0.20	99.00	99.00	0.00	1534.00	1696.10	1605061.00	9.51	1319.03	1336.00
15	4	4	14584.00	17243.00	239.80	0	Spot (Block15, Row4, Column4)	1012.77	989.00	209.78	0.01	0.21	869.00	873.59	869.00	185.87	0.00	0.21	39.00	17.00	0.00	120.00	143.77	1679172.00	0.75	909.32	892.00
15	5	4	14875.00	17241.00	189.20	0	Spot (Block15, Row4, Column5)	1078.57	1016.00	234.96	0.03	0.22	821.00	864.60	821.00	175.90	0.02	0.20	53.00	34.00	0.00	195.00	257.57	1088273.00	1.22	984.07	1009.00
15	6	4	15180.00	17233.00	203.25	0	Spot (Block15, Row4, Column6)	1234.33	1198.50	254.56	0.01	0.21	802.00	848.87	802.00	165.33	0.02	0.19	83.00	58.00	0.00	396.50	432.33	1449099.00	2.33	998.91	980.00
15	7	4	15483.00	17246.00	158.25	0	Spot (Block15, Row4, Column7)	1343.48	1286.00	307.11	0.02	0.23	809.00	859.81	809.00	177.06	0.03	0.21	91.00	66.00	0.00	477.00	534.48	925657.00	2.73	1011.74	1006.00
15	8	4	15773.00	17252.00	193.80	0	Spot (Block15, Row4, Column8)	1113.86	1103.00	245.08	0.00	0.22	881.00	894.52	881.00	181.89	0.01	0.20	54.00	26.00	0.00	222.00	232.86	1181801.00	1.21	980.20	963.00
15	1	5	13686.00	17544.00	158.15	0	Spot (Block15, Row5, Column1)	1484.96	1404.00	417.31	0.02	0.28	809.00	865.15	809.00	186.02	0.03	0.22	92.00	80.00	0.00	595.00	675.96	1023138.00	3.33	1066.80	1050.00
15	2	5	13970.00	17543.00	200.65	0	Spot (Block15, Row5, Column2)	1012.17	984.00	239.58	0.01	0.24	846.00	865.24	846.00	175.73	0.01	0.20	43.00	21.00	0.00	138.00	166.17	1154885.00	0.84	930.35	886.00
15	3	5	14282.00	17545.00	188.15	0	Spot (Block15, Row5, Column3)	1084.52	1059.00	220.40	0.01	0.20	875.00	887.60	875.00	185.43	0.01	0.21	49.00	24.00	0.00	184.00	209.52	1076928.00	1.06	994.81	969.00
15	4	5	14578.00	17548.00	172.25	0	Spot (Block15, Row5, Column4)	1168.68	1118.00	272.67	0.02	0.23	880.00	895.61	880.00	187.85	0.01	0.21	56.00	35.00	0.00	238.00	288.68	959483.00	1.45	991.09	971.50
15	5	5	14883.00	17539.00	148.80	0	Spot (Block15, Row5, Column5)	3797.64	3403.50	1785.58	0.05	0.47	881.00	894.73	881.00	189.35	0.01	0.21	99.00	99.00	0.00	2522.50	2916.64	2293775.00	15.33	1551.88	1431.50
15	6	5	15183.00	17543.00	200.90	0	Spot (Block15, Row5, Column6)	1102.24	1069.00	222.78	0.01	0.20	874.00	883.16	874.00	186.53	0.00	0.21	51.00	27.00	0.00	195.00	228.24	1258762.00	1.17	987.31	982.00
15	7	5	15488.00	17545.00	200.60	0	Spot (Block15, Row5, Column7)	1055.76	1009.00	225.41	0.02	0.21	878.00	892.24	878.00	184.11	0.01	0.21	46.00	18.00	0.00	131.00	177.76	1206733.00	0.89	943.17	892.00
15	8	5	15781.00	17545.00	154.55	0	Spot (Block15, Row5, Column8)	1711.66	1616.00	523.74	0.02	0.31	889.00	918.07	889.00	183.78	0.01	0.20	95.00	79.00	0.00	727.00	822.66	1127981.00	4.32	1132.25	1131.00
15	1	6	13681.00	17853.00	196.60	0	Spot (Block15, Row6, Column1)	1034.66	1001.00	231.47	0.01	0.22	842.50	867.91	842.50	183.10	0.01	0.21	46.00	25.00	0.00	158.50	192.16	1132950.00	0.91	940.74	902.50
15	2	6	13989.00	17847.00	217.25	0	Spot (Block15, Row6, Column2)	1016.86	987.00	215.00	0.01	0.21	861.00	872.32	861.00	187.81	0.01	0.22	41.00	19.00	0.00	126.00	155.86	1372755.00	0.77	939.24	903.00
15	3	6	14272.00	17839.00	149.95	0	Spot (Block15, Row6, Column3)	1710.65	1631.00	457.98	0.02	0.27	881.00	903.16	881.00	191.89	0.01	0.21	96.00	86.00	0.00	750.00	829.65	1053760.00	4.21	1168.31	1176.00
15	4	6	14585.00	17839.00	141.90	0	Spot (Block15, Row6, Column4)	1351.39	1290.50	329.86	0.02	0.24	884.00	907.02	884.00	186.79	0.01	0.21	82.00	59.00	0.00	406.50	467.39	743265.00	2.38	1097.28	1053.00
15	5	6	14875.00	17843.00	148.70	0	Spot (Block15, Row6, Column5)	3511.48	2849.50	2554.09	0.09	0.73	882.00	901.46	882.00	189.11	0.01	0.21	99.00	99.00	0.00	1967.50	2629.48	2120932.00	13.80	1639.85	1490.00
15	6	6	15181.00	17848.00	221.25	0	Spot (Block15, Row6, Column6)	1046.52	1008.00	218.30	0.02	0.21	880.00	900.88	880.00	189.67	0.01	0.21	45.00	17.00	0.00	128.00	166.52	1467218.00	0.77	977.02	990.00
15	7	6	15475.00	17850.00	184.95	0	Spot (Block15, Row6, Column7)	1197.81	1169.00	258.19	0.01	0.22	885.00	923.53	885.00	191.16	0.02	0.21	57.00	37.00	0.00	284.00	312.81	1153488.00	1.43	1048.81	1064.00
15	8	6	15785.00	17847.00	188.10	0	Spot (Block15, Row6, Column8)	1294.57	1283.00	299.08	0.00	0.23	897.00	950.41	897.00	195.51	0.03	0.21	71.00	48.00	0.00	386.00	397.57	1288093.00	1.76	1032.88	997.00
15	1	7	13670.00	18141.00	199.50	0	Spot (Block15, Row7, Column1)	1060.58	1069.00	198.39	0.00	0.19	875.00	895.26	875.00	193.87	0.01	0.22	50.00	15.00	0.00	194.00	185.58	1193147.00	0.85	971.92	985.00
15	2	7	13984.00	18134.00	194.20	0	Spot (Block15, Row7, Column2)	1044.64	999.00	233.68	0.02	0.22	865.00	875.21	865.00	185.56	0.01	0.21	43.00	23.00	0.00	134.00	179.64	1114628.00	0.91	971.32	894.00
15	3	7	14284.00	18144.00	221.85	0	Spot (Block15, Row7, Column3)	1079.93	1036.00	282.70	0.02	0.26	882.00	901.29	882.00	190.60	0.01	0.21	47.00	19.00	0.00	154.00	197.93	1521624.00	0.94	950.95	907.00
15	4	7	14575.00	18139.00	208.90	0	Spot (Block15, Row7, Column4)	1075.97	995.00	342.95	0.03	0.32	882.00	905.86	882.00	188.55	0.01	0.21	46.00	25.00	0.00	113.00	193.97	1337436.00	0.90	973.96	934.00
15	5	7	14883.00	18139.00	192.35	0	Spot (Block15, Row7, Column5)	1157.30	1117.50	240.29	0.02	0.21	880.00	903.50	880.00	186.66	0.01	0.21	58.00	30.00	0.00	237.50	277.30	1208220.00	1.36	1015.72	993.00
15	6	7	15175.00	18141.00	219.10	0	Spot (Block15, Row7, Column6)	1114.55	1079.00	241.14	0.01	0.22	884.00	915.42	884.00	193.69	0.02	0.21	50.00	24.00	0.00	195.00	230.55	1526934.00	1.03	961.05	957.50
15	7	7	15474.00	18142.00	211.65	0	Spot (Block15, Row7, Column7)	1324.89	1283.00	337.33	0.01	0.25	893.00	950.49	893.00	199.84	0.03	0.21	69.00	48.00	0.00	390.00	431.89	1687904.00	1.87	1086.03	1087.00
15	8	7	15782.00	18142.00	147.00	-50	Spot (Block15, Row7, Column8)	967.38	980.00	170.31	0.01	0.18	961.00	968.38	961.00	199.65	0.00	0.21	15.00	0.00	0.00	19.00	6.38	576557.00	-0.01	965.68	985.50
15	1	8	13673.00	18448.00	139.40	0	Spot (Block15, Row8, Column1)	15962.05	12786.00	13727.38	0.10	0.86	886.00	911.21	886.00	194.24	0.01	0.21	100.00	100.00	3.62	11900.00	15076.05	8380078.00	77.49	4657.29	3615.50
15	2	8	13975.00	18440.00	163.05	0	Spot (Block15, Row8, Column2)	1111.61	1085.00	354.33	0.01	0.32	882.00	900.71	882.00	187.85	0.01	0.21	51.00	25.00	0.00	203.00	229.61	830374.00	1.12	986.34	978.00
15	3	8	14273.00	18443.00	176.60	0	Spot (Block15, Row8, Column3)	1331.04	1279.00	347.94	0.02	0.26	881.00	904.13	881.00	185.60	0.01	0.21	74.00	51.00	0.00	398.00	450.04	1159335.00	2.30	1059.96	1011.00
15	4	8	14579.00	18447.00	229.90	0	Spot (Block15, Row8, Column4)	1031.75	983.00	212.29	0.02	0.21	884.00	921.18	884.00	192.52	0.02	0.21	39.00	14.00	0.00	99.00	147.75	1568263.00	0.57	927.79	887.50
15	5	8	14881.00	18460.00	207.20	0	Spot (Block15, Row8, Column5)	1093.96	1085.00	220.74	0.00	0.20	883.00	916.55	883.00	191.86	0.02	0.21	53.00	20.00	0.00	202.00	210.96	1333537.00	0.92	1002.22	1000.00
15	6	8	15184.00	18429.00	216.65	0	Spot (Block15, Row8, Column6)	1094.06	1073.00	239.38	0.01	0.22	881.00	914.85	881.00	193.40	0.02	0.21	49.00	24.00	0.00	192.00	213.06	1468227.00	0.93	972.62	968.00
15	7	8	15488.00	18445.00	179.95	0	Spot (Block15, Row8, Column7)	1206.12	1184.00	263.72	0.01	0.22	883.00	931.38	883.00	192.61	0.02	0.21	60.00	40.00	0.00	301.00	323.12	1096364.00	1.43	1040.91	1002.00
15	8	8	15772.00	18446.00	164.85	0	Spot (Block15, Row8, Column8)	1552.12	1483.00	364.50	0.02	0.23	901.00	958.59	901.00	197.98	0.03	0.21	92.00	74.00	0.00	582.00	651.12	1162536.00	3.00	1096.85	1069.00
16	1	1	18183.00	16336.00	153.05	0	Spot (Block16, Row1, Column1)	8063.67	7766.00	4169.01	0.02	0.52	271.00	268.94	271.00	44.84	0.00	0.17	100.00	100.00	0.00	7495.00	7792.67	5128494.00	173.83	2198.08	1791.00
16	2	1	18489.00	16349.00	182.45	0	Spot (Block16, Row1, Column2)	328.92	312.00	45.18	0.02	0.14	275.00	268.65	275.00	33.37	0.01	0.12	55.00	31.00	0.00	37.00	53.92	309517.00	1.81	298.45	293.00
16	3	1	18787.00	16336.00	180.90	0	Spot (Block16, Row1, Column3)	323.00	314.00	37.66	0.01	0.12	272.00	265.30	272.00	29.46	0.01	0.11	76.00	26.00	0.00	42.00	51.00	297163.00	1.96	291.02	294.00
16	4	1	19066.00	16339.00	166.70	0	Spot (Block16, Row1, Column4)	343.89	332.00	44.45	0.02	0.13	270.00	264.57	270.00	27.56	0.01	0.10	84.00	53.00	0.00	62.00	73.89	264794.00	2.88	292.66	286.00
16	5	1	19369.00	16335.00	165.30	0	Spot (Block16, Row1, Column5)	391.60	390.00	67.46	0.00	0.17	278.00	273.72	278.00	25.43	0.01	0.09	91.00	76.00	0.00	112.00	113.60	296831.00	4.63	313.23	301.00
16	6	1	19684.00	16330.00	184.55	0	Spot (Block16, Row1, Column6)	385.08	376.00	79.57	0.01	0.21	283.00	281.16	283.00	25.11	0.00	0.09	84.00	63.00	0.00	93.00	102.08	369675.00	4.14	307.84	304.00
16	7	1	19990.00	16332.00	157.05	0	Spot (Block16, Row1, Column7)	572.53	552.00	151.71	0.02	0.26	281.00	278.37	281.00	24.71	0.00	0.09	100.00	99.00	0.00	271.00	291.53	391037.00	11.90	352.42	332.00
16	8	1	20286.00	16337.00	192.40	0	Spot (Block16, Row1, Column8)	351.30	345.00	33.09	0.01	0.09	285.00	282.69	285.00	24.72	0.00	0.09	90.00	62.00	0.00	60.00	66.30	364647.00	2.77	311.98	303.00
16	1	2	18169.00	16621.00	202.95	0	Spot (Block16, Row2, Column1)	291.75	294.00	16.43	0.00	0.06	271.00	266.86	271.00	37.69	0.01	0.14	13.00	0.00	0.00	23.00	20.75	341053.00	0.66	281.00	288.00
16	2	2	18450.00	16613.00	173.00	0	Spot (Block16, Row2, Column2)	309.09	300.00	32.58	0.01	0.11	271.00	265.01	271.00	29.26	0.01	0.11	49.00	15.00	0.00	29.00	38.09	257785.00	1.51	289.24	291.00
16	3	2	18764.00	16638.00	229.80	0	Spot (Block16, Row2, Column3)	300.17	296.00	34.90	0.01	0.12	270.00	263.91	270.00	29.47	0.01	0.11	39.00	11.00	0.00	26.00	30.17	455055.00	1.23	279.41	286.00
16	4	2	19085.00	16655.00	209.25	0	Spot (Block16, Row2, Column4)	301.84	298.00	29.90	0.01	0.10	273.00	265.98	273.00	28.20	0.01	0.11	41.00	11.00	0.00	25.00	28.84	376093.00	1.27	277.51	283.00
16	5	2	19384.00	16634.00	215.50	0	Spot (Block16, Row2, Column5)	326.11	309.00	44.36	0.02	0.14	275.00	269.55	275.00	26.85	0.01	0.10	65.00	29.00	0.00	34.00	51.11	433727.00	2.11	285.05	287.50
16	6	2	19683.00	16637.00	147.00	-50	Spot (Block16, Row2, Column6)	315.54	307.00	29.90	0.01	0.09	279.00	275.48	279.00	28.04	0.01	0.10	48.00	21.00	0.00	28.00	36.54	188063.00	1.43	310.34	296.00
16	7	2	19979.00	16640.00	212.60	0	Spot (Block16, Row2, Column7)	318.51	312.00	29.80	0.01	0.09	282.00	277.96	282.00	27.92	0.01	0.10	56.00	17.00	0.00	30.00	36.51	412474.00	1.45	295.95	296.00
16	8	2	20326.00	16624.00	192.45	0	Spot (Block16, Row2, Column8)	309.33	304.00	33.18	0.01	0.11	286.00	281.56	286.00	26.48	0.01	0.09	32.00	17.00	0.00	18.00	23.33	324180.00	1.05	289.54	294.00
16	1	3	18182.00	16949.00	184.30	0	Spot (Block16, Row3, Column1)	346.79	328.00	52.36	0.02	0.15	265.00	260.47	265.00	27.60	0.01	0.11	94.00	57.00	0.00	63.00	81.79	330145.00	3.13	293.33	297.00
16	2	3	18479.00	16925.00	204.15	0	Spot (Block16, Row3, Column2)	308.15	305.00	29.67	0.00	0.10	262.00	258.69	262.00	28.92	0.01	0.11	79.00	22.00	0.00	43.00	46.15	367320.00	1.71	277.98	283.50
16	3	3	18790.00	16917.00	178.60	0	Spot (Block16, Row3, Column3)	316.02	309.00	37.41	0.01	0.12	263.00	260.20	263.00	30.42	0.00	0.12	75.00	29.00	0.00	46.00	53.02	282525.00	1.84	286.81	289.00
16	4	3	19083.00	16928.00	178.95	0	Spot (Block16, Row3, Column4)	362.86	359.50	70.45	0.00	0.19	270.00	262.94	270.00	28.89	0.01	0.11	85.00	53.00	0.00	89.50	92.86	325852.00	3.46	291.99	295.00
16	5	3	19386.00	16932.00	144.80	0	Spot (Block16, Row3, Column5)	337.62	325.00	40.24	0.02	0.12	271.00	264.42	271.00	26.17	0.01	0.10	83.00	51.00	0.00	54.00	66.62	191766.00	2.80	298.27	297.00
16	6	3	19680.00	16949.00	277.45	0	Spot (Block16, Row3, Column6)	302.30	297.00	30.44	0.01	0.10	277.00	272.22	277.00	25.45	0.01	0.09	36.00	11.00	0.00	20.00	25.30	678372.00	1.18	282.58	284.00
16	7	3	20000.00	16956.00	228.05	0	Spot (Block16, Row3, Column7)	318.66	310.00	31.66	0.01	0.10	280.00	275.91	280.00	27.34	0.01	0.10	55.00	20.00	0.00	30.00	38.66	476079.00	1.56	287.93	290.00
16	8	3	20282.00	16930.00	216.50	0	Spot (Block16, Row3, Column8)	319.17	309.00	34.74	0.01	0.11	285.00	279.27	285.00	26.17	0.01	0.09	45.00	21.00	0.00	24.00	34.17	428329.00	1.52	289.11	290.00
16	1	4	18191.00	17241.00	182.25	0	Spot (Block16, Row4, Column1)	376.44	375.00	73.21	0.00	0.19	270.00	264.24	270.00	27.21	0.01	0.10	89.00	65.00	0.00	105.00	106.44	350461.00	4.12	294.40	293.00
16	2	4	18469.00	17242.00	230.50	0	Spot (Block16, Row4, Column2)	295.25	295.00	29.40	0.00	0.10	266.00	261.96	266.00	30.26	0.01	0.12	45.00	8.00	0.00	29.00	29.25	451140.00	1.10	268.23	275.50
16	3	4	18779.00	17239.00	152.55	0	Spot (Block16, Row4, Column3)	869.53	826.50	324.80	0.02	0.37	257.00	257.96	257.00	31.10	0.00	0.12	100.00	99.00	0.00	569.50	612.53	554760.00	19.66	410.26	387.50
16	4	4	19084.00	17256.00	234.60	0	Spot (Block16, Row4, Column4)	290.57	291.00	24.25	0.00	0.08	258.00	256.87	258.00	28.77	0.00	0.11	62.00	7.00	0.00	33.00	32.57	459972.00	1.17	271.59	276.00
16	5	4	19369.00	17247.00	164.10	0	Spot (Block16, Row4, Column5)	299.48	298.00	21.33	0.00	0.07	271.00	264.66	271.00	27.48	0.01	0.10	47.00	8.00	0.00	27.00	28.48	224014.00	1.27	285.13	288.00
16	6	4	19687.00	17233.00	213.50	0	Spot (Block16, Row4, Column6)	354.69	345.00	46.90	0.01	0.13	282.00	276.71	282.00	25.56	0.01	0.09	84.00	54.00	0.00	63.00	72.69	461809.00	3.05	300.64	301.00
16	7	4	19984.00	17246.00	173.90	0	Spot (Block16, Row4, Column7)	364.92	374.00	48.43	0.01	0.13	285.00	281.50	285.00	23.71	0.01	0.08	88.00	66.00	0.00	89.00	79.92	309814.00	3.52	309.29	303.00
16	8	4	20284.00	17243.00	143.70	0	Spot (Block16, Row4, Column8)	570.24	575.00	156.64	0.00	0.27	284.00	278.73	284.00	24.99	0.01	0.09	100.00	98.00	0.00	291.00	286.24	321614.00	11.66	357.34	351.00
16	1	5	18179.00	17543.00	155.05	0	Spot (Block16, Row5, Column1)	410.95	394.50	67.31	0.02	0.16	271.00	265.37	271.00	28.34	0.01	0.11	98.00	86.00	0.00	123.50	139.95	271224.00	5.14	311.84	306.50
16	2	5	18461.00	17545.00	189.25	0	Spot (Block16, Row5, Column2)	314.29	305.50	34.96	0.01	0.11	276.00	272.41	276.00	41.21	0.01	0.15	31.00	14.00	0.00	29.50	38.29	318061.00	1.02	291.30	293.00
16	3	5	18802.00	17546.00	158.30	0	Spot (Block16, Row5, Column3)	337.89	325.00	35.86	0.02	0.11	268.00	266.51	268.00	41.50	0.00	0.16	84.00	32.00	0.00	57.00	69.89	235173.00	1.72	307.10	305.00
16	4	5	19102.00	17536.00	201.75	0	Spot (Block16, Row5, Column4)	296.03	296.00	28.92	0.00	0.10	260.00	257.87	260.00	28.33	0.00	0.11	69.00	11.00	0.00	36.00	36.03	341909.00	1.35	268.42	276.00
16	5	5	19388.00	17535.00	151.45	0	Spot (Block16, Row5, Column5)	1195.62	1037.00	555.29	0.06	0.46	275.00	269.45	275.00	28.32	0.01	0.11	100.00	100.00	0.00	762.00	920.62	754437.00	32.70	465.81	414.00
16	6	5	19692.00	17547.00	191.85	0	Spot (Block16, Row5, Column6)	322.18	314.00	33.63	0.01	0.10	282.00	277.57	282.00	25.05	0.01	0.09	66.00	22.00	0.00	32.00	40.18	334749.00	1.78	298.51	300.00
16	7	5	19986.00	17552.00	199.35	0	Spot (Block16, Row5, Column7)	331.86	319.00	36.62	0.02	0.11	284.00	280.73	284.00	24.90	0.01	0.09	66.00	37.00	0.00	35.00	47.86	374341.00	2.05	302.97	302.00
16	8	5	20284.00	17544.00	157.30	0	Spot (Block16, Row5, Column8)	452.20	416.00	96.92	0.04	0.21	285.00	282.71	285.00	22.47	0.00	0.08	98.00	95.00	0.00	131.00	167.20	305685.00	7.54	322.95	314.50
16	1	6	18160.00	17827.00	111.65	0	Spot (Block16, Row6, Column1)	326.58	312.00	61.98	0.02	0.19	272.00	265.61	272.00	28.14	0.01	0.11	57.00	40.00	0.00	40.00	54.58	104504.00	2.17	303.07	297.00
16	2	6	18451.00	17830.00	176.40	0	Spot (Block16, Row6, Column2)	305.90	299.00	35.91	0.01	0.12	277.00	273.40	277.00	40.51	0.01	0.15	17.00	8.00	0.00	22.00	28.90	266132.00	0.80	285.07	282.00
16	3	6	18769.00	17839.00	146.85	0	Spot (Block16, Row6, Column3)	518.63	482.00	130.83	0.03	0.25	280.00	274.88	280.00	41.56	0.01	0.15	99.00	98.00	0.00	202.00	238.63	304956.00	5.86	377.65	372.00
16	4	6	19089.00	17841.00	242.45	0	Spot (Block16, Row6, Column4)	318.98	308.00	43.20	0.02	0.14	275.00	269.10	275.00	30.83	0.01	0.11	55.00	23.00	0.00	33.00	43.98	542259.00	1.62	282.65	288.00
16	5	6	19380.00	17839.00	148.05	0	Spot (Block16, Row6, Column5)	857.03	805.00	336.50	0.03	0.39	279.00	273.59	279.00	27.32	0.01	0.10	100.00	99.00	0.00	526.00	578.03	512501.00	21.36	414.55	375.50
16	6	6	19676.00	17828.00	195.90	0	Spot (Block16, Row6, Column6)	298.56	296.00	22.17	0.00	0.07	282.00	277.31	282.00	23.08	0.01	0.08	21.00	6.00	0.00	14.00	16.56	324239.00	0.92	287.60	286.00
16	7	6	19975.00	17843.00	191.15	0	Spot (Block16, Row6, Column7)	346.89	319.00	56.73	0.04	0.16	284.00	279.42	284.00	24.80	0.01	0.09	65.00	43.00	0.00	35.00	62.89	356946.00	2.72	290.85	292.00
16	8	6	20293.00	17843.00	165.25	0	Spot (Block16, Row6, Column8)	384.80	389.00	52.82	0.00	0.14	291.00	288.54	291.00	24.76	0.00	0.09	89.00	70.00	0.00	98.00	93.80	290908.00	3.89	318.92	315.00
16	1	7	18192.00	18141.00	253.95	0	Spot (Block16, Row7, Column1)	301.53	301.00	36.52	0.00	0.12	278.00	272.06	278.00	31.23	0.01	0.11	28.00	10.00	0.00	23.00	23.53	562950.00	0.94	270.75	280.00
16	2	7	18485.00	18116.00	165.55	0	Spot (Block16, Row7, Column2)	306.26	302.00	23.25	0.01	0.08	276.00	269.41	276.00	26.81	0.01	0.10	49.00	12.00	0.00	26.00	30.26	233675.00	1.37	285.04	285.00
16	3	7	18782.00	18137.00	203.10	0	Spot (Block16, Row7, Column3)	298.15	298.00	26.76	0.00	0.09	278.00	271.71	278.00	29.27	0.01	0.11	23.00	5.00	0.00	20.00	20.15	350624.00	0.90	287.12	294.00
16	4	7	19125.00	18119.00	230.00	0	Spot (Block16, Row7, Column4)	306.68	303.00	21.01	0.01	0.07	277.00	272.07	277.00	29.01	0.01	0.11	42.00	8.00	0.00	26.00	29.68	464613.00	1.19	288.88	287.00
16	5	7	19389.00	18132.00	212.00	0	Spot (Block16, Row7, Column5)	311.26	303.50	32.02	0.01	0.10	277.00	270.48	277.00	27.96	0.01	0.10	46.00	15.00	0.00	26.50	34.26	399652.00	1.46	286.24	288.00
16	6	7	19677.00	18122.00	204.85	0	Spot (Block16, Row7, Column6)	313.82	308.00	33.54	0.01	0.11	278.00	272.24	278.00	23.95	0.01	0.09	63.00	22.00	0.00	30.00	35.82	371568.00	1.74	282.98	287.00
16	7	7	19990.00	18148.00	175.40	0	Spot (Block16, Row7, Column7)	383.08	381.00	74.27	0.00	0.19	284.00	279.61	284.00	22.61	0.01	0.08	85.00	68.00	0.00	97.00	99.08	330602.00	4.58	311.84	302.00
16	8	7	20281.00	18135.00	164.20	0	Spot (Block16, Row7, Column8)	432.83	417.00	59.97	0.02	0.14	293.00	291.06	293.00	24.41	0.00	0.08	97.00	95.00	0.00	124.00	139.83	323757.00	5.81	336.83	316.50
16	1	8	18175.00	18437.00	144.45	0	Spot (Block16, Row8, Column1)	15727.90	10410.00	15664.42	0.18	1.00	279.00	277.97	279.00	57.37	0.00	0.21	100.00	100.00	4.06	10131.00	15448.90	8901990.00	269.29	3163.82	1906.00
16	2	8	18484.00	18461.00	209.20	0	Spot (Block16, Row8, Column2)	305.00	303.00	27.71	0.00	0.09	277.00	272.76	277.00	35.93	0.01	0.13	28.00	8.00	0.00	26.00	28.00	379111.00	0.90	272.78	279.50
16	3	8	18776.00	18446.00	190.85	0	Spot (Block16, Row8, Column3)	330.65	315.00	47.69	0.02	0.14	277.00	271.33	277.00	26.90	0.01	0.10	67.00	36.00	0.00	38.00	53.65	339913.00	2.21	290.15	289.00
16	4	8	19070.00	18449.00	193.00	0	Spot (Block16, Row8, Column4)	322.60	311.00	35.78	0.02	0.11	277.00	271.67	277.00	28.55	0.01	0.11	62.00	28.00	0.00	34.00	45.60	339050.00	1.78	284.91	292.00
16	5	8	19401.00	18413.00	171.50	0	Spot (Block16, Row8, Column5)	298.21	297.00	22.79	0.00	0.08	274.00	267.94	274.00	27.82	0.01	0.10	37.00	1.00	0.00	23.00	24.21	244235.00	1.09	284.73	288.00
16	6	8	19688.00	18438.00	190.50	0	Spot (Block16, Row8, Column6)	327.09	311.00	40.63	0.02	0.12	279.00	272.78	279.00	25.66	0.01	0.09	63.00	28.00	0.00	32.00	48.09	335268.00	2.12	292.95	291.00
16	7	8	19978.00	18445.00	159.75	0	Spot (Block16, Row8, Column7)	357.23	366.50	39.68	0.01	0.11	283.00	279.86	283.00	22.28	0.00	0.08	89.00	66.00	0.00	83.50	74.23	250772.00	3.47	303.60	298.00
16	8	8	20273.00	18438.00	157.40	0	Spot (Block16, Row8, Column8)	853.38	808.00	294.05	0.02	0.34	289.00	288.61	289.00	26.12	0.00	0.09	100.00	100.00	0.00	519.00	564.38	582859.00	21.62	404.35	392.00
17	1	1	4682.00	20843.00	146.55	0	Spot (Block17, Row1, Column1)	11100.50	10241.00	5546.66	0.04	0.50	468.00	465.03	468.00	99.63	0.00	0.21	100.00	100.00	0.00	9773.00	10632.50	6538194.00	106.75	2758.17	1915.00
17	2	1	4989.00	20849.00	203.85	0	Spot (Block17, Row1, Column2)	557.68	519.00	92.36	0.03	0.17	427.00	452.89	427.00	101.94	0.03	0.23	46.00	18.00	0.00	92.00	130.68	663080.00	1.03	477.18	488.00
17	3	1	5288.00	20841.00	169.20	0	Spot (Block17, Row1, Column3)	554.94	518.50	91.23	0.03	0.16	421.00	445.60	421.00	63.31	0.02	0.14	83.00	45.00	0.00	97.50	133.94	442846.00	1.73	473.30	484.00
17	4	1	5569.00	20862.00	152.95	0	Spot (Block17, Row1, Column4)	575.42	583.00	89.45	0.01	0.16	429.00	451.21	429.00	56.45	0.02	0.13	87.00	56.00	0.00	154.00	146.42	368847.00	2.20	503.21	495.50
17	5	1	5876.00	20842.00	144.85	0	Spot (Block17, Row1, Column5)	1464.99	1380.00	673.97	0.03	0.46	427.00	450.88	427.00	59.94	0.02	0.13	100.00	100.00	0.00	953.00	1037.99	830649.00	16.92	660.13	632.50
17	6	1	6179.00	20842.00	160.60	0	Spot (Block17, Row1, Column6)	1000.55	873.50	388.72	0.06	0.39	412.00	440.90	412.00	63.10	0.03	0.14	100.00	98.00	0.00	461.50	588.55	710390.00	8.87	585.23	596.00
17	7	1	6486.00	20841.00	147.75	0	Spot (Block17, Row1, Column7)	1578.22	1444.50	639.46	0.04	0.41	405.00	431.33	405.00	62.26	0.03	0.14	100.00	100.00	0.00	1039.50	1173.22	950086.00	18.42	733.22	676.50
17	8	1	6791.00	20835.00	229.75	0	Spot (Block17, Row1, Column8)	499.20	492.00	61.65	0.01	0.12	404.00	426.41	404.00	58.72	0.02	0.14	76.00	22.00	0.00	88.00	95.20	755791.00	1.24	459.93	449.00
17	1	2	4679.00	21140.00	240.30	0	Spot (Block17, Row2, Column1)	512.81	504.00	54.55	0.01	0.11	481.00	471.89	481.00	95.92	0.01	0.20	14.00	1.00	0.00	23.00	31.81	851771.00	0.43	485.97	494.00
17	2	2	4975.00	21144.00	151.65	0	Spot (Block17, Row2, Column2)	653.76	603.50	122.99	0.03	0.19	429.00	451.77	429.00	80.67	0.02	0.18	92.00	59.00	0.00	174.50	224.76	411871.00	2.50	518.64	506.00
17	3	2	5300.00	21137.00	218.85	0	Spot (Block17, Row2, Column3)	522.43	505.00	75.38	0.01	0.14	420.00	443.76	420.00	56.43	0.02	0.13	88.00	27.00	0.00	85.00	102.43	714687.00	1.39	491.67	495.00
17	4	2	5590.00	21130.00	174.40	0	Spot (Block17, Row2, Column4)	569.02	587.00	89.20	0.01	0.16	432.00	452.63	432.00	59.13	0.02	0.13	78.00	56.00	0.00	155.00	137.02	485370.00	1.97	509.46	494.50
17	5	2	5878.00	21141.00	186.70	0	Spot (Block17, Row2, Column5)	702.35	691.00	134.82	0.01	0.19	425.00	450.52	425.00	62.74	0.03	0.14	97.00	86.00	0.00	266.00	277.35	686900.00	4.01	529.19	505.00
17	6	2	6176.00	21158.00	244.85	0	Spot (Block17, Row2, Column6)	497.26	488.00	77.38	0.01	0.16	413.00	442.15	413.00	65.24	0.03	0.15	63.00	24.00	0.00	75.00	84.26	862252.00	0.84	468.84	466.00
17	7	2	6475.00	21144.00	196.15	0	Spot (Block17, Row2, Column7)	517.70	492.00	83.47	0.02	0.16	405.00	427.81	405.00	58.30	0.02	0.14	77.00	32.00	0.00	87.00	112.70	564807.00	1.54	476.41	490.50
17	8	2	6789.00	21146.00	228.00	0	Spot (Block17, Row2, Column8)	472.61	485.00	68.07	0.01	0.14	401.00	418.23	401.00	53.08	0.02	0.13	58.00	24.00	0.00	84.00	71.61	703720.00	1.02	420.76	401.00
17	1	3	4681.00	21442.00	146.55	0	Spot (Block17, Row3, Column1)	1036.13	916.50	394.64	0.05	0.38	473.00	466.05	473.00	80.24	0.01	0.17	99.00	94.00	0.00	443.50	563.13	609243.00	7.10	616.65	610.50
17	2	3	4989.00	21427.00	214.15	0	Spot (Block17, Row3, Column2)	532.87	515.00	64.00	0.01	0.12	426.00	450.29	426.00	79.02	0.02	0.18	59.00	25.00	0.00	89.00	106.87	698590.00	1.04	480.79	494.00
17	3	3	5278.00	21434.00	210.70	0	Spot (Block17, Row3, Column3)	538.34	506.00	84.59	0.03	0.16	419.00	444.20	419.00	60.55	0.03	0.14	84.00	37.00	0.00	87.00	119.34	681005.00	1.55	469.51	488.00
17	4	3	5579.00	21438.00	170.00	0	Spot (Block17, Row3, Column4)	611.73	598.00	110.31	0.01	0.18	424.00	447.67	424.00	57.99	0.02	0.13	93.00	63.00	0.00	174.00	187.73	490610.00	2.83	519.18	508.00
17	5	3	5883.00	21451.00	212.85	0	Spot (Block17, Row3, Column5)	546.91	506.00	133.63	0.03	0.24	419.00	442.81	419.00	61.23	0.02	0.14	83.00	37.00	0.00	87.00	127.91	704419.00	1.70	502.64	497.00
17	6	3	6192.00	21446.00	223.75	0	Spot (Block17, Row3, Column6)	503.86	497.00	60.99	0.01	0.12	416.00	440.48	416.00	63.83	0.02	0.14	75.00	22.00	0.00	81.00	87.86	720522.00	0.99	461.67	469.50
17	7	3	6485.00	21454.00	178.85	0	Spot (Block17, Row3, Column7)	673.25	600.00	208.51	0.05	0.31	409.00	435.11	409.00	58.63	0.03	0.13	96.00	73.00	0.00	191.00	264.25	595826.00	4.06	491.50	497.00
17	8	3	6778.00	21454.00	200.65	0	Spot (Block17, Row3, Column8)	503.30	495.00	80.07	0.01	0.16	404.00	426.34	404.00	67.97	0.02	0.16	72.00	24.00	0.00	91.00	99.30	573261.00	1.13	460.64	447.50
17	1	4	4679.00	21748.00	181.90	0	Spot (Block17, Row4, Column1)	616.47	596.00	99.31	0.01	0.16	458.00	457.79	458.00	67.06	0.00	0.15	75.00	52.00	0.00	138.00	158.47	572085.00	2.37	509.03	503.00
17	2	4	4986.00	21755.00	231.95	0	Spot (Block17, Row4, Column2)	514.39	505.00	75.68	0.01	0.15	428.00	450.65	428.00	77.57	0.02	0.17	49.00	10.00	0.00	77.00	86.39	796277.00	0.82	483.69	494.00
17	3	4	5279.00	21744.00	149.95	0	Spot (Block17, Row4, Column3)	1098.01	1052.00	340.99	0.02	0.31	422.00	448.57	422.00	80.03	0.03	0.18	100.00	99.00	0.00	630.00	676.01	673079.00	8.11	602.52	589.50
17	4	4	5574.00	21757.00	234.95	0	Spot (Block17, Row4, Column4)	493.16	492.00	57.98	0.00	0.12	418.00	445.03	418.00	76.81	0.03	0.17	45.00	15.00	0.00	74.00	75.16	783138.00	0.63	453.02	462.50
17	5	4	5877.00	21736.00	217.65	0	Spot (Block17, Row4, Column5)	518.43	501.00	82.84	0.01	0.16	414.00	436.47	414.00	55.33	0.02	0.13	84.00	27.00	0.00	87.00	104.43	704028.00	1.48	477.74	488.00
17	6	4	6179.00	21741.00	183.60	0	Spot (Block17, Row4, Column6)	737.22	699.00	155.86	0.02	0.21	416.00	439.48	416.00	61.90	0.02	0.14	99.00	94.00	0.00	283.00	321.22	701096.00	4.81	527.96	521.00
17	7	4	6475.00	21749.00	149.10	0	Spot (Block17, Row4, Column7)	1056.55	939.00	438.29	0.05	0.41	421.00	446.09	421.00	64.34	0.03	0.14	100.00	94.00	0.00	518.00	635.55	640268.00	9.49	579.42	579.00
17	8	4	6784.00	21748.00	149.95	0	Spot (Block17, Row4, Column8)	891.00	840.00	268.45	0.03	0.30	409.00	436.33	409.00	73.90	0.03	0.17	99.00	98.00	0.00	431.00	482.00	550638.00	6.15	562.53	565.50
17	1	5	4687.00	22046.00	147.05	0	Spot (Block17, Row5, Column1)	750.14	689.00	150.44	0.04	0.20	429.00	448.81	429.00	67.26	0.02	0.15	99.00	96.00	0.00	260.00	321.14	443331.00	4.48	549.83	543.00
17	2	5	4981.00	22060.00	193.30	0	Spot (Block17, Row5, Column2)	509.60	498.00	39.63	0.01	0.08	419.00	442.93	419.00	64.72	0.02	0.15	85.00	16.00	0.00	79.00	90.60	537118.00	1.03	495.25	495.00
17	3	5	5293.00	22049.00	200.15	0	Spot (Block17, Row5, Column3)	525.03	508.00	59.04	0.01	0.11	423.00	445.83	423.00	71.98	0.02	0.16	71.00	28.00	0.00	85.00	102.03	596434.00	1.10	487.27	490.50
17	4	5	5584.00	22048.00	192.70	0	Spot (Block17, Row5, Column4)	534.19	506.00	65.42	0.02	0.12	415.00	443.11	415.00	95.22	0.03	0.21	45.00	15.00	0.00	91.00	119.19	561970.00	0.96	484.33	489.00
17	5	5	5876.00	22043.00	137.30	0	Spot (Block17, Row5, Column5)	2068.21	1998.50	727.78	0.01	0.35	415.00	444.69	415.00	87.83	0.03	0.20	100.00	100.00	0.00	1583.50	1653.21	1054788.00	18.48	885.52	755.50
17	6	5	6213.00	22050.00	204.40	0	Spot (Block17, Row5, Column6)	506.85	495.00	72.93	0.01	0.14	418.00	441.40	418.00	57.37	0.02	0.13	69.00	27.00	0.00	77.00	88.85	603150.00	1.14	479.52	491.50
17	7	5	6477.00	22048.00	195.85	0	Spot (Block17, Row5, Column7)	574.42	581.00	99.61	0.00	0.17	422.00	446.07	422.00	61.79	0.02	0.14	82.00	55.00	0.00	159.00	152.42	622676.00	2.08	495.03	489.00
17	8	5	6780.00	22043.00	145.45	0	Spot (Block17, Row5, Column8)	1225.09	1109.00	525.06	0.04	0.43	414.00	439.65	414.00	64.45	0.03	0.15	100.00	100.00	0.00	695.00	811.09	706877.00	12.19	618.74	605.00
17	1	6	4663.00	22328.00	270.05	0	Spot (Block17, Row6, Column1)	483.58	486.00	54.54	0.00	0.11	418.00	437.87	418.00	49.65	0.02	0.11	64.00	15.00	0.00	68.00	65.58	1028089.00	0.92	439.52	421.00
17	2	6	4987.00	22337.00	218.20	0	Spot (Block17, Row6, Column2)	541.28	512.00	80.66	0.02	0.15	414.00	434.63	414.00	51.89	0.02	0.12	90.00	45.00	0.00	98.00	127.28	742639.00	2.06	483.48	491.50
17	3	6	5274.00	22344.00	141.70	0	Spot (Block17, Row6, Column3)	1485.65	1459.00	466.28	0.01	0.31	422.00	443.07	422.00	52.94	0.02	0.12	100.00	100.00	0.00	1037.00	1063.65	806707.00	19.69	692.47	639.00
17	4	6	5578.00	22336.00	201.95	0	Spot (Block17, Row6, Column4)	562.47	520.00	104.22	0.03	0.19	423.00	449.38	423.00	93.37	0.03	0.21	51.00	21.00	0.00	97.00	139.47	649087.00	1.21	493.53	492.00
17	5	6	5880.00	22341.00	138.35	0	Spot (Block17, Row6, Column5)	2314.53	2141.50	844.95	0.03	0.37	421.00	452.28	421.00	93.56	0.03	0.21	100.00	100.00	0.00	1720.50	1893.53	1194300.00	19.90	917.25	833.00
17	6	6	6195.00	22346.00	164.30	0	Spot (Block17, Row6, Column6)	573.65	576.00	94.21	0.00	0.16	418.00	443.58	418.00	60.74	0.03	0.14	93.00	56.00	0.00	158.00	155.65	429088.00	2.14	508.43	499.00
17	7	6	6484.00	22342.00	148.10	0	Spot (Block17, Row6, Column7)	1052.29	977.50	430.88	0.03	0.41	417.00	443.01	417.00	64.87	0.03	0.15	100.00	99.00	0.00	560.50	635.29	629272.00	9.39	594.21	586.50
17	8	6	6786.00	22343.00	147.20	0	Spot (Block17, Row6, Column8)	987.17	899.00	379.39	0.04	0.38	409.00	432.00	409.00	62.06	0.02	0.14	100.00	96.00	0.00	490.00	578.17	584402.00	8.95	551.10	519.00
17	1	7	4678.00	22636.00	208.00	0	Spot (Block17, Row7, Column1)	505.45	498.00	98.19	0.01	0.19	415.00	433.43	415.00	53.93	0.02	0.12	77.00	21.00	0.00	83.00	90.45	623724.00	1.34	465.33	480.00
17	2	7	4986.00	22649.00	203.80	0	Spot (Block17, Row7, Column2)	481.67	492.00	46.76	0.01	0.10	408.00	424.15	408.00	47.45	0.02	0.11	71.00	29.00	0.00	84.00	73.67	568367.00	1.21	460.63	471.00
17	3	7	5297.00	22634.00	265.10	0	Spot (Block17, Row7, Column3)	501.45	496.00	59.80	0.00	0.12	414.00	434.38	414.00	50.68	0.02	0.12	81.00	23.00	0.00	82.00	87.45	1023955.00	1.32	460.75	482.50
17	4	7	5572.00	22629.00	236.85	0	Spot (Block17, Row7, Column4)	517.82	496.00	116.86	0.02	0.23	411.00	431.59	411.00	57.97	0.02	0.13	76.00	28.00	0.00	85.00	106.82	838345.00	1.49	467.00	476.00
17	5	7	5883.00	22649.00	222.55	0	Spot (Block17, Row7, Column5)	520.06	497.00	80.16	0.02	0.15	413.00	436.04	413.00	61.98	0.02	0.14	77.00	27.00	0.00	84.00	107.06	738485.00	1.36	468.93	486.00
17	6	7	6187.00	22642.00	208.90	0	Spot (Block17, Row7, Column6)	548.05	509.00	90.65	0.03	0.17	416.00	440.18	416.00	58.69	0.02	0.13	84.00	43.00	0.00	93.00	132.05	683420.00	1.84	490.55	491.00
17	7	7	6476.00	22650.00	144.00	0	Spot (Block17, Row7, Column7)	954.03	875.00	308.10	0.04	0.32	412.00	439.22	412.00	71.48	0.03	0.16	99.00	96.00	0.00	463.00	542.03	539029.00	7.20	588.00	525.00
17	8	7	6783.00	22643.00	147.00	-50	Spot (Block17, Row7, Column8)	437.48	419.00	44.53	0.02	0.10	411.00	439.72	411.00	71.30	0.03	0.16	22.00	0.00	0.00	8.00	26.48	256802.00	-0.03	418.20	407.00
17	1	8	4675.00	22950.00	135.90	0	Spot (Block17, Row8, Column1)	18211.89	15344.00	13550.79	0.07	0.74	420.00	443.53	420.00	62.78	0.02	0.14	100.00	100.00	3.22	14924.00	17791.89	9051309.00	283.02	3733.32	2696.00
17	2	8	4975.00	22928.00	182.90	0	Spot (Block17, Row8, Column2)	506.51	490.00	69.78	0.01	0.14	412.00	430.67	412.00	52.16	0.02	0.12	81.00	25.00	0.00	78.00	94.51	478653.00	1.45	452.78	443.00
17	3	8	5279.00	22948.00	158.20	0	Spot (Block17, Row8, Column3)	883.28	776.00	357.70	0.06	0.40	413.00	432.35	413.00	48.64	0.02	0.11	100.00	94.00	0.00	363.00	470.28	608582.00	9.27	557.47	517.00
17	4	8	5564.00	22940.00	224.15	0	Spot (Block17, Row8, Column4)	507.70	498.00	77.65	0.01	0.15	409.00	427.46	409.00	49.68	0.02	0.12	80.00	34.00	0.00	89.00	98.70	733622.00	1.62	467.56	466.00
17	5	8	5866.00	22946.00	249.70	0	Spot (Block17, Row8, Column5)	497.64	492.00	77.17	0.00	0.16	411.00	427.24	411.00	47.62	0.02	0.11	76.00	28.00	0.00	81.00	86.64	899236.00	1.48	431.81	416.00
17	6	8	6188.00	22958.00	240.55	0	Spot (Block17, Row8, Column6)	503.81	496.00	82.58	0.01	0.16	414.00	436.18	414.00	64.17	0.02	0.15	69.00	24.00	0.00	82.00	89.81	842378.00	1.05	450.58	426.00
17	7	8	6479.00	22943.00	169.05	0	Spot (Block17, Row8, Column7)	670.94	630.00	168.43	0.03	0.25	414.00	440.11	414.00	73.05	0.03	0.17	92.00	71.00	0.00	216.00	256.94	533396.00	3.16	499.32	486.50
17	8	8	6771.00	22947.00	139.00	0	Spot (Block17, Row8, Column8)	1563.43	1489.00	484.91	0.02	0.31	422.00	451.07	422.00	95.54	0.03	0.21	100.00	100.00	0.00	1067.00	1141.43	816112.00	11.64	782.89	739.00
18	1	1	9183.00	20843.00	148.65	0	Spot (Block18, Row1, Column1)	10125.98	9350.50	5204.35	0.03	0.51	399.00	415.19	399.00	76.43	0.02	0.18	100.00	100.00	0.00	8951.50	9726.98	6136341.00	127.06	2763.80	2215.00
18	2	1	9492.00	20861.00	209.65	0	Spot (Block18, Row1, Column2)	459.37	427.00	84.57	0.03	0.18	394.00	405.45	394.00	72.70	0.01	0.18	48.00	12.00	0.00	33.00	65.37	576053.00	0.74	409.66	399.00
18	3	1	9764.00	20843.00	208.75	0	Spot (Block18, Row1, Column3)	464.85	475.00	78.66	0.01	0.17	392.00	393.72	392.00	59.14	0.00	0.15	53.00	18.00	0.00	83.00	72.85	576885.00	1.20	409.74	398.00
18	4	1	10078.00	20860.00	138.35	0	Spot (Block18, Row1, Column4)	493.24	497.00	86.40	0.00	0.18	394.00	398.55	394.00	62.47	0.00	0.16	64.00	26.00	0.00	103.00	99.24	255003.00	1.52	443.28	410.00
18	5	1	10378.00	20845.00	184.40	0	Spot (Block18, Row1, Column5)	489.45	498.00	84.45	0.01	0.17	395.00	401.08	395.00	60.25	0.01	0.15	68.00	26.00	0.00	103.00	94.45	467911.00	1.47	450.23	415.50
18	6	1	10678.00	20840.00	195.40	0	Spot (Block18, Row1, Column6)	502.35	487.00	99.09	0.01	0.20	396.00	407.79	396.00	66.02	0.01	0.16	68.00	28.00	0.00	91.00	106.35	542040.00	1.43	425.86	403.00
18	7	1	10986.00	20847.00	156.05	0	Spot (Block18, Row1, Column7)	585.56	580.00	117.69	0.00	0.20	398.00	411.93	398.00	65.04	0.01	0.16	92.00	61.00	0.00	182.00	187.56	392327.00	2.67	469.12	477.00
18	8	1	11282.00	20839.00	212.30	0	Spot (Block18, Row1, Column8)	498.39	500.00	92.41	0.00	0.19	399.00	420.80	399.00	67.41	0.02	0.16	66.00	27.00	0.00	101.00	99.39	642424.00	1.15	457.57	478.00
18	1	2	9189.00	21172.00	190.30	0	Spot (Block18, Row2, Column1)	445.18	411.50	72.25	0.03	0.16	394.00	395.13	394.00	63.84	0.00	0.16	40.00	8.00	0.00	17.50	51.18	454088.00	0.78	420.13	401.00
18	2	2	9478.00	21150.00	140.30	0	Spot (Block18, Row2, Column2)	510.56	493.00	92.73	0.02	0.18	391.00	395.38	391.00	61.42	0.00	0.16	73.00	38.00	0.00	102.00	119.56	272129.00	1.88	450.19	421.00
18	3	2	9797.00	21143.00	192.20	0	Spot (Block18, Row2, Column3)	475.80	478.00	93.12	0.00	0.20	391.00	393.93	391.00	59.38	0.00	0.15	57.00	24.00	0.00	87.00	84.80	492932.00	1.38	424.85	399.00
18	4	2	10082.00	21152.00	212.40	0	Spot (Block18, Row2, Column4)	483.21	494.00	78.97	0.01	0.16	393.00	400.12	393.00	64.62	0.01	0.16	63.00	21.00	0.00	101.00	90.21	619956.00	1.29	440.64	405.50
18	5	2	10387.00	21138.00	192.00	0	Spot (Block18, Row2, Column5)	515.54	500.00	82.67	0.01	0.16	393.00	399.02	393.00	66.34	0.01	0.17	76.00	33.00	0.00	107.00	122.54	535131.00	1.76	433.89	418.00
18	6	2	10672.00	21148.00	190.95	0	Spot (Block18, Row2, Column6)	457.18	422.00	78.05	0.03	0.17	394.00	400.97	394.00	66.73	0.01	0.17	48.00	12.00	0.00	28.00	63.18	470443.00	0.84	428.97	404.00
18	7	2	10988.00	21139.00	199.40	0	Spot (Block18, Row2, Column7)	474.89	483.00	85.59	0.01	0.18	395.00	407.94	395.00	63.60	0.01	0.16	57.00	21.00	0.00	88.00	79.89	534722.00	1.05	447.55	424.00
18	8	2	11282.00	21157.00	200.35	0	Spot (Block18, Row2, Column8)	474.18	477.00	83.17	0.00	0.18	396.00	412.69	396.00	65.92	0.02	0.16	55.00	17.00	0.00	81.00	78.18	532982.00	0.93	420.34	397.00
18	1	3	9188.00	21445.00	191.70	0	Spot (Block18, Row3, Column1)	493.26	494.00	102.82	0.00	0.21	394.00	394.24	394.00	58.68	0.00	0.15	60.00	36.00	0.00	100.00	99.26	511014.00	1.69	410.85	396.00
18	2	3	9500.00	21446.00	173.25	0	Spot (Block18, Row3, Column2)	453.50	425.00	76.09	0.03	0.17	394.00	400.61	394.00	61.77	0.01	0.15	47.00	13.00	0.00	31.00	59.50	380033.00	0.86	440.98	407.00
18	3	3	9787.00	21436.00	188.95	0	Spot (Block18, Row3, Column3)	495.55	495.00	83.08	0.00	0.17	396.00	408.06	396.00	65.09	0.01	0.16	71.00	22.00	0.00	99.00	99.55	502491.00	1.34	449.36	419.00
18	4	3	10073.00	21441.00	169.25	0	Spot (Block18, Row3, Column4)	559.42	519.50	124.67	0.03	0.22	398.00	412.93	398.00	66.55	0.02	0.16	80.00	48.00	0.00	121.50	161.42	446419.00	2.20	464.47	479.00
18	5	3	10387.00	21449.00	164.80	0	Spot (Block18, Row3, Column5)	521.06	497.00	112.37	0.02	0.22	397.00	416.48	397.00	71.54	0.02	0.17	67.00	33.00	0.00	100.00	124.06	391838.00	1.46	458.02	411.00
18	6	3	10697.00	21455.00	193.20	0	Spot (Block18, Row3, Column6)	515.62	496.00	81.60	0.02	0.16	396.00	414.46	396.00	71.41	0.02	0.17	81.00	30.00	0.00	100.00	119.62	544497.00	1.42	466.56	480.00
18	7	3	10978.00	21440.00	138.90	0	Spot (Block18, Row3, Column7)	509.01	505.00	68.30	0.00	0.13	397.00	417.65	397.00	68.37	0.02	0.16	79.00	28.00	0.00	108.00	112.01	265195.00	1.34	464.09	477.50
18	8	3	11284.00	21443.00	147.00	-50	Spot (Block18, Row3, Column8)	458.58	421.00	76.08	0.04	0.17	397.00	421.34	397.00	70.21	0.03	0.17	48.00	13.00	0.00	24.00	61.58	269186.00	0.53	460.51	423.50
18	1	4	9174.00	21747.00	177.05	0	Spot (Block18, Row4, Column1)	502.32	489.00	103.56	0.01	0.21	393.00	392.11	393.00	57.54	0.00	0.15	67.00	33.00	0.00	96.00	109.32	441033.00	1.92	431.36	408.50
18	2	4	9472.00	21716.00	264.65	0	Spot (Block18, Row4, Column2)	434.87	408.00	69.41	0.03	0.16	395.00	403.85	395.00	66.94	0.01	0.17	36.00	6.00	0.00	13.00	39.87	882790.00	0.46	412.07	401.50
18	3	4	9785.00	21744.00	140.75	0	Spot (Block18, Row4, Column3)	815.91	781.00	183.46	0.02	0.22	398.00	414.07	398.00	67.43	0.02	0.16	100.00	98.00	0.00	383.00	417.91	436511.00	5.96	574.91	576.00
18	4	4	10081.00	21745.00	207.55	0	Spot (Block18, Row4, Column4)	494.76	498.00	85.72	0.00	0.17	397.00	413.89	397.00	67.84	0.02	0.16	65.00	24.00	0.00	101.00	97.76	606581.00	1.19	451.99	421.00
18	5	4	10366.00	21757.00	182.15	0	Spot (Block18, Row4, Column5)	525.78	495.00	102.92	0.03	0.20	398.00	417.54	398.00	65.58	0.02	0.16	71.00	37.00	0.00	97.00	127.78	490025.00	1.65	464.08	477.00
18	6	4	10673.00	21743.00	196.60	0	Spot (Block18, Row4, Column6)	550.81	501.00	109.45	0.04	0.20	399.00	418.78	399.00	67.41	0.02	0.16	84.00	44.00	0.00	102.00	151.81	600388.00	1.96	468.86	472.50
18	7	4	10974.00	21745.00	193.25	0	Spot (Block18, Row4, Column7)	516.49	495.00	104.87	0.02	0.20	397.00	418.26	397.00	68.37	0.02	0.16	69.00	33.00	0.00	98.00	119.49	544382.00	1.44	454.92	478.00
18	8	4	11270.00	21759.00	145.05	0	Spot (Block18, Row4, Column8)	634.01	596.00	152.82	0.03	0.24	397.00	420.29	397.00	68.39	0.02	0.16	94.00	71.00	0.00	199.00	237.01	365189.00	3.13	512.98	496.50
18	1	5	9181.00	22056.00	165.60	0	Spot (Block18, Row5, Column1)	512.49	500.50	92.60	0.01	0.18	389.00	386.09	389.00	58.65	0.00	0.15	77.00	43.00	0.00	111.50	123.49	389492.00	2.16	446.17	424.00
18	2	5	9453.00	22054.00	167.35	0	Spot (Block18, Row5, Column2)	470.58	485.00	87.28	0.01	0.19	391.00	394.28	391.00	62.33	0.00	0.16	56.00	26.00	0.00	94.00	79.58	365169.00	1.22	443.05	402.50
18	3	5	9790.00	22044.00	185.45	0	Spot (Block18, Row5, Column3)	505.16	501.00	90.57	0.00	0.18	397.00	415.31	397.00	63.23	0.02	0.15	68.00	32.00	0.00	104.00	108.16	487985.00	1.42	449.55	409.00
18	4	5	10086.00	22041.00	172.85	0	Spot (Block18, Row5, Column4)	523.28	498.00	91.48	0.02	0.17	398.00	418.30	398.00	66.14	0.02	0.16	79.00	32.00	0.00	100.00	125.28	434848.00	1.59	472.64	493.00
18	5	5	10386.00	22041.00	150.45	0	Spot (Block18, Row5, Column5)	726.50	696.00	170.61	0.02	0.23	399.00	420.45	399.00	65.97	0.02	0.16	99.00	89.00	0.00	297.00	327.50	451159.00	4.64	498.76	490.00
18	6	5	10679.00	22055.00	218.90	0	Spot (Block18, Row5, Column6)	490.41	486.00	99.47	0.00	0.20	400.00	422.91	400.00	65.58	0.02	0.16	62.00	25.00	0.00	86.00	90.41	669896.00	1.03	428.13	398.00
18	7	5	10997.00	22024.00	214.00	0	Spot (Block18, Row5, Column7)	487.00	491.50	98.54	0.00	0.20	396.00	416.49	396.00	68.25	0.02	0.16	60.00	25.00	0.00	95.50	91.00	637966.00	1.03	441.35	399.00
18	8	5	11297.00	22048.00	215.05	0	Spot (Block18, Row5, Column8)	504.18	489.00	105.09	0.01	0.21	398.00	419.73	398.00	68.00	0.02	0.16	66.00	30.00	0.00	91.00	106.18	663502.00	1.24	439.36	398.00
18	1	6	9185.00	22336.00	181.30	0	Spot (Block18, Row6, Column1)	480.75	489.00	85.06	0.01	0.18	391.00	388.91	391.00	58.30	0.00	0.15	57.00	32.00	0.00	98.00	89.75	441811.00	1.58	419.21	403.00
18	2	6	9489.00	22350.00	291.05	0	Spot (Block18, Row6, Column2)	426.40	398.00	73.82	0.03	0.17	390.00	393.43	390.00	60.10	0.00	0.15	29.00	11.00	0.00	8.00	36.40	1055334.00	0.55	396.08	392.00
18	3	6	9770.00	22350.00	190.75	0	Spot (Block18, Row6, Column3)	541.45	504.00	97.68	0.03	0.18	396.00	408.33	396.00	62.47	0.01	0.15	87.00	40.00	0.00	108.00	145.45	557689.00	2.13	458.35	474.00
18	4	6	10081.00	22336.00	202.25	0	Spot (Block18, Row6, Column4)	517.02	494.00	92.55	0.02	0.18	399.00	418.80	399.00	66.68	0.02	0.16	76.00	31.00	0.00	95.00	118.02	599225.00	1.47	463.37	478.50
18	5	6	10387.00	22340.00	147.25	0	Spot (Block18, Row6, Column5)	745.09	713.00	172.95	0.02	0.23	400.00	423.02	400.00	66.69	0.02	0.16	98.00	86.00	0.00	313.00	345.09	440350.00	4.83	528.76	501.00
18	6	6	10673.00	22337.00	203.45	0	Spot (Block18, Row6, Column6)	507.49	489.00	100.76	0.02	0.20	400.00	426.02	400.00	69.95	0.03	0.16	66.00	30.00	0.00	89.00	107.49	597829.00	1.16	453.13	425.50
18	7	6	10987.00	22334.00	159.90	0	Spot (Block18, Row6, Column7)	564.45	529.00	109.02	0.03	0.19	401.00	426.86	401.00	67.24	0.03	0.16	87.00	49.00	0.00	128.00	163.45	397938.00	2.05	464.13	434.00
18	8	6	11288.00	22337.00	173.00	0	Spot (Block18, Row6, Column8)	586.33	585.50	123.12	0.00	0.21	400.00	422.24	400.00	65.53	0.02	0.16	84.00	58.00	0.00	185.50	186.33	486658.00	2.50	471.58	474.50
18	1	7	9192.00	22625.00	149.80	0	Spot (Block18, Row7, Column1)	458.11	476.00	71.74	0.02	0.16	395.00	397.04	395.00	59.93	0.00	0.15	54.00	13.00	0.00	81.00	63.11	282651.00	1.02	437.28	410.50
18	2	7	9498.00	22628.00	249.30	0	Spot (Block18, Row7, Column2)	438.00	406.00	73.30	0.03	0.17	393.00	397.10	393.00	59.44	0.00	0.15	36.00	11.00	0.00	13.00	45.00	788837.00	0.69	409.10	397.50
18	3	7	9819.00	22626.00	150.70	0	Spot (Block18, Row7, Column3)	488.14	494.00	86.11	0.01	0.18	393.00	405.30	393.00	64.14	0.01	0.16	65.00	20.00	0.00	101.00	95.14	302647.00	1.29	443.98	401.00
18	4	7	10089.00	22652.00	203.70	0	Spot (Block18, Row7, Column4)	482.73	489.00	82.26	0.01	0.17	394.00	406.83	394.00	61.24	0.01	0.15	63.00	21.00	0.00	95.00	88.73	566725.00	1.24	454.37	426.00
18	5	7	10389.00	22642.00	217.00	0	Spot (Block18, Row7, Column5)	491.23	491.00	91.70	0.00	0.19	396.00	410.88	396.00	65.74	0.02	0.16	64.00	24.00	0.00	95.00	95.23	661688.00	1.22	455.95	437.50
18	6	7	10695.00	22635.00	193.75	0	Spot (Block18, Row7, Column6)	505.55	492.00	87.27	0.01	0.17	395.00	411.83	395.00	67.98	0.02	0.17	72.00	28.00	0.00	97.00	110.55	537401.00	1.38	477.19	485.00
18	7	7	10964.00	22654.00	181.70	0	Spot (Block18, Row7, Column7)	517.95	502.00	89.00	0.01	0.17	395.00	410.47	395.00	67.34	0.02	0.16	78.00	33.00	0.00	107.00	122.95	482209.00	1.60	467.61	443.00
18	8	7	11284.00	22643.00	147.00	-50	Spot (Block18, Row7, Column8)	411.54	397.00	63.45	0.02	0.15	398.00	420.63	398.00	74.55	0.02	0.18	24.00	0.00	0.00	-1.00	13.54	242399.00	-0.12	415.57	395.00
18	1	8	9172.00	22944.00	139.35	0	Spot (Block18, Row8, Column1)	17317.22	12476.00	16346.03	0.14	0.94	398.00	416.14	398.00	84.81	0.02	0.20	100.00	100.00	5.93	12078.00	16919.22	9056906.00	199.29	3903.31	1885.50
18	2	8	9478.00	22942.00	207.60	0	Spot (Block18, Row8, Column2)	464.02	471.50	77.07	0.01	0.17	394.00	404.84	394.00	78.45	0.01	0.19	49.00	13.00	0.00	77.50	70.02	570740.00	0.75	433.97	404.50
18	3	8	9785.00	22957.00	163.10	0	Spot (Block18, Row8, Column3)	493.82	488.00	78.70	0.01	0.16	394.00	407.47	394.00	63.64	0.01	0.16	71.00	23.00	0.00	94.00	99.82	363451.00	1.36	444.01	419.00
18	4	8	10095.00	22940.00	169.15	0	Spot (Block18, Row8, Column4)	496.43	495.00	81.95	0.00	0.17	393.00	404.42	393.00	62.09	0.01	0.15	70.00	24.00	0.00	102.00	103.43	392673.00	1.48	447.25	402.00
18	5	8	10376.00	22952.00	232.00	0	Spot (Block18, Row8, Column5)	458.71	461.00	82.08	0.00	0.18	393.00	400.13	393.00	63.86	0.01	0.16	50.00	16.00	0.00	68.00	65.71	710995.00	0.92	397.29	392.00
18	6	8	10672.00	22934.00	197.65	0	Spot (Block18, Row8, Column6)	546.19	493.50	292.38	0.04	0.54	395.00	404.76	395.00	63.94	0.01	0.16	81.00	31.00	0.00	98.50	151.19	602994.00	2.21	441.24	429.50
18	7	8	10971.00	22933.00	187.30	0	Spot (Block18, Row8, Column7)	501.01	492.00	97.51	0.01	0.19	394.00	404.10	394.00	64.58	0.01	0.16	64.00	29.00	0.00	98.00	107.01	493496.00	1.50	434.89	403.00
18	8	8	11275.00	22947.00	133.10	0	Spot (Block18, Row8, Column8)	1812.75	1533.00	1406.12	0.07	0.78	400.00	421.19	400.00	73.97	0.02	0.18	100.00	100.00	0.00	1133.00	1412.75	861054.00	18.81	1056.66	912.50
19	1	1	13684.00	20839.00	151.50	0	Spot (Block19, Row1, Column1)	10086.52	8674.00	6512.63	0.07	0.65	599.00	649.18	599.00	141.13	0.03	0.22	100.00	100.00	0.16	8075.00	9487.52	6354509.00	66.87	2688.46	2040.00
19	2	1	13983.00	20844.00	203.05	0	Spot (Block19, Row1, Column2)	736.42	699.00	153.78	0.02	0.21	590.00	625.58	590.00	131.64	0.03	0.21	45.00	20.00	0.00	109.00	146.42	861614.00	0.84	683.03	690.00
19	3	1	14285.00	20821.00	118.70	0	Spot (Block19, Row1, Column3)	789.89	702.00	316.04	0.05	0.40	590.00	613.61	590.00	119.71	0.02	0.20	47.00	34.00	0.00	112.00	199.89	290680.00	1.47	676.17	683.00
19	4	1	14572.00	20826.00	170.55	0	Spot (Block19, Row1, Column4)	742.32	695.00	172.07	0.03	0.23	586.00	601.94	586.00	117.43	0.01	0.20	47.00	31.00	0.00	109.00	156.32	600534.00	1.20	673.60	677.00
19	5	1	14877.00	20832.00	166.75	0	Spot (Block19, Row1, Column5)	762.34	711.50	148.19	0.03	0.19	587.00	599.09	587.00	113.44	0.01	0.19	53.00	33.00	0.00	124.50	175.34	588527.00	1.44	658.01	614.00
19	6	1	15196.00	20828.00	196.60	0	Spot (Block19, Row1, Column6)	714.52	685.00	122.15	0.02	0.17	590.00	599.27	590.00	115.71	0.01	0.19	39.00	19.00	0.00	95.00	124.52	781683.00	1.00	634.49	599.00
19	7	1	15492.00	20839.00	210.50	0	Spot (Block19, Row1, Column7)	787.42	764.00	190.43	0.01	0.24	590.00	607.35	590.00	114.15	0.01	0.19	60.00	31.00	0.00	174.00	197.42	991356.00	1.58	654.67	609.00
19	8	1	15782.00	20834.00	213.00	0	Spot (Block19, Row1, Column8)	746.34	705.00	145.90	0.02	0.20	595.00	632.54	595.00	120.39	0.03	0.19	47.00	24.00	0.00	110.00	151.34	965763.00	0.95	679.66	687.00
19	1	2	13667.00	21142.00	186.45	0	Spot (Block19, Row2, Column1)	711.18	691.00	141.82	0.01	0.20	589.00	613.65	589.00	131.95	0.02	0.22	38.00	13.00	0.00	102.00	122.18	692685.00	0.74	666.62	682.50
19	2	2	13955.00	21161.00	143.15	0	Spot (Block19, Row2, Column2)	692.19	692.00	130.55	0.00	0.19	587.00	599.76	587.00	118.12	0.01	0.20	42.00	25.00	0.00	105.00	105.19	385550.00	0.78	642.85	588.00
19	3	2	14288.00	21136.00	179.60	0	Spot (Block19, Row2, Column3)	724.36	685.00	140.54	0.02	0.19	585.00	590.59	585.00	110.36	0.00	0.19	45.00	32.00	0.00	100.00	139.36	654100.00	1.21	663.65	646.00
19	4	2	14580.00	21143.00	208.65	0	Spot (Block19, Row2, Column4)	689.11	677.00	141.30	0.01	0.21	580.00	574.60	580.00	106.86	0.00	0.19	44.00	25.00	0.00	97.00	109.11	853116.00	1.07	627.81	595.00
19	5	2	14886.00	21133.00	186.15	0	Spot (Block19, Row2, Column5)	770.16	785.50	133.67	0.01	0.17	581.00	583.50	581.00	108.90	0.00	0.19	64.00	43.00	0.00	204.50	189.16	750134.00	1.71	651.81	591.50
19	6	2	15184.00	21147.00	198.25	0	Spot (Block19, Row2, Column6)	699.80	688.50	142.47	0.01	0.20	585.00	589.43	585.00	115.27	0.00	0.20	41.00	21.00	0.00	103.50	114.80	778179.00	0.96	635.21	592.00
19	7	2	15481.00	21135.00	215.40	0	Spot (Block19, Row2, Column7)	706.73	685.00	130.42	0.01	0.18	590.00	603.18	590.00	115.41	0.01	0.19	36.00	22.00	0.00	95.00	116.73	938535.00	0.90	636.93	590.50
19	8	2	15793.00	21139.00	149.15	0	Spot (Block19, Row2, Column8)	718.05	701.00	144.24	0.01	0.20	592.50	624.26	592.50	117.55	0.02	0.19	44.00	24.00	0.00	108.50	125.55	434418.00	0.80	695.45	693.00
19	1	3	13687.00	21445.00	195.60	0	Spot (Block19, Row3, Column1)	748.31	706.50	161.76	0.02	0.22	585.00	590.97	585.00	118.83	0.00	0.20	50.00	27.00	0.00	121.50	163.31	811165.00	1.32	647.37	611.00
19	2	3	14000.00	21449.00	203.35	0	Spot (Block19, Row3, Column2)	696.87	697.00	132.71	0.00	0.19	585.00	584.81	585.00	117.92	0.00	0.20	45.00	17.00	0.00	112.00	111.87	821612.00	0.95	640.30	605.00
19	3	3	14272.00	21439.00	180.65	0	Spot (Block19, Row3, Column3)	800.95	773.00	190.36	0.02	0.24	584.00	580.43	584.00	111.02	0.00	0.19	61.00	40.00	0.00	189.00	216.95	732867.00	1.99	677.83	687.00
19	4	3	14599.00	21433.00	214.45	0	Spot (Block19, Row3, Column4)	708.24	691.00	147.84	0.01	0.21	580.00	575.94	580.00	111.57	0.00	0.19	49.00	24.00	0.00	111.00	128.24	932758.00	1.19	599.21	583.00
19	5	3	14887.00	21449.00	184.20	0	Spot (Block19, Row3, Column5)	801.44	772.00	168.07	0.02	0.21	579.00	582.70	579.00	110.20	0.00	0.19	66.00	40.00	0.00	193.00	222.44	763768.00	1.98	664.32	599.00
19	6	3	15179.00	21447.00	167.35	0	Spot (Block19, Row3, Column6)	796.33	793.00	166.48	0.00	0.21	586.00	593.91	586.00	114.24	0.01	0.19	62.00	40.00	0.00	207.00	210.33	617954.00	1.77	669.89	624.00
19	7	3	15492.00	21441.00	192.80	0	Spot (Block19, Row3, Column7)	716.60	697.00	123.79	0.01	0.17	590.00	605.54	590.00	113.79	0.01	0.19	46.00	28.00	0.00	107.00	126.60	751713.00	0.98	661.11	666.50
19	8	3	15798.00	21443.00	204.95	0	Spot (Block19, Row3, Column8)	728.83	696.50	130.79	0.02	0.18	592.00	623.46	592.00	114.15	0.02	0.18	44.00	24.00	0.00	104.50	136.83	868771.00	0.92	660.18	670.00
19	1	4	13679.00	21739.00	189.70	0	Spot (Block19, Row4, Column1)	723.34	698.00	133.46	0.02	0.18	585.00	589.13	585.00	113.98	0.00	0.19	49.00	23.00	0.00	113.00	138.34	734915.00	1.18	638.95	596.00
19	2	4	13962.00	21750.00	278.65	0	Spot (Block19, Row4, Column2)	649.50	616.00	138.33	0.02	0.21	583.00	579.90	583.00	111.69	0.00	0.19	38.00	18.00	0.00	33.00	66.50	1474358.00	0.62	598.17	590.00
19	3	4	14286.00	21749.00	192.50	0	Spot (Block19, Row4, Column3)	832.57	805.00	190.18	0.01	0.23	584.00	580.71	584.00	109.38	0.00	0.19	73.00	50.00	0.00	221.00	248.57	871701.00	2.30	678.65	691.00
19	4	4	14567.00	21753.00	201.05	0	Spot (Block19, Row4, Column4)	718.89	700.00	127.71	0.01	0.18	580.00	578.45	580.00	109.79	0.00	0.19	56.00	32.00	0.00	120.00	138.89	824571.00	1.28	634.97	603.00
19	5	4	14877.00	21755.00	201.05	0	Spot (Block19, Row4, Column5)	728.14	699.00	132.83	0.02	0.18	581.00	585.60	581.00	114.28	0.00	0.20	51.00	28.00	0.00	118.00	147.14	837358.00	1.25	668.95	681.50
19	6	4	15193.00	21743.00	195.05	0	Spot (Block19, Row4, Column6)	813.01	798.00	156.51	0.01	0.19	586.00	594.95	586.00	113.17	0.01	0.19	67.00	43.00	0.00	212.00	227.01	877243.00	1.93	688.12	695.50
19	7	4	15484.00	21744.00	147.65	0	Spot (Block19, Row4, Column7)	796.81	811.00	152.27	0.01	0.19	588.00	603.53	588.00	114.67	0.01	0.19	64.00	45.00	0.00	223.00	208.81	472506.00	1.69	668.35	678.00
19	8	4	15772.00	21760.00	186.30	0	Spot (Block19, Row4, Column8)	769.80	775.00	149.55	0.00	0.19	590.00	615.88	590.00	115.05	0.02	0.19	57.00	35.00	0.00	185.00	179.80	754402.00	1.34	657.47	675.00
19	1	5	13689.00	22044.00	168.45	0	Spot (Block19, Row5, Column1)	782.53	763.00	151.29	0.01	0.19	587.00	595.33	587.00	113.74	0.01	0.19	61.00	30.00	0.00	176.00	195.53	615072.00	1.65	662.74	632.00
19	2	5	13989.00	22044.00	194.75	0	Spot (Block19, Row5, Column2)	717.41	694.00	143.83	0.01	0.20	587.00	589.12	587.00	113.07	0.00	0.19	45.00	26.00	0.00	107.00	130.41	771221.00	1.13	648.90	591.00
19	3	5	14296.00	22049.00	236.50	0	Spot (Block19, Row5, Column3)	698.29	689.00	140.41	0.01	0.20	587.00	594.33	587.00	109.68	0.01	0.18	43.00	25.00	0.00	102.00	111.29	1125643.00	0.95	627.85	586.00
19	4	5	14593.00	22035.00	230.65	0	Spot (Block19, Row5, Column4)	686.18	686.00	140.34	0.00	0.20	585.00	583.32	585.00	110.36	0.00	0.19	45.00	26.00	0.00	101.00	101.18	1047104.00	0.93	617.56	596.00
19	5	5	14883.00	22042.00	155.15	0	Spot (Block19, Row5, Column5)	1529.08	1377.00	578.35	0.05	0.38	585.00	589.94	585.00	116.44	0.00	0.20	100.00	92.00	0.00	792.00	944.08	1015308.00	8.07	819.43	796.00
19	6	5	15182.00	22041.00	202.75	0	Spot (Block19, Row5, Column6)	737.98	710.00	152.46	0.02	0.21	583.00	597.91	583.00	118.89	0.01	0.20	55.00	31.00	0.00	127.00	154.98	861221.00	1.18	647.83	594.00
19	7	5	15475.00	22032.00	200.05	0	Spot (Block19, Row5, Column7)	744.13	701.00	151.55	0.03	0.20	584.00	603.46	584.00	120.62	0.01	0.20	48.00	25.00	0.00	117.00	160.13	847567.00	1.17	634.75	587.00
19	8	5	15786.00	22041.00	157.90	0	Spot (Block19, Row5, Column8)	865.21	892.50	170.32	0.01	0.20	590.00	620.50	590.00	123.53	0.02	0.20	79.00	55.00	0.00	302.50	275.21	595267.00	1.98	688.89	696.00
19	1	6	13689.00	22334.00	184.65	0	Spot (Block19, Row6, Column1)	748.91	709.00	159.22	0.02	0.21	585.00	594.68	585.00	114.73	0.01	0.19	52.00	31.00	0.00	124.00	163.91	718949.00	1.34	676.48	601.50
19	2	6	13987.00	22325.00	193.45	0	Spot (Block19, Row6, Column2)	721.89	698.00	157.92	0.01	0.22	589.00	600.66	589.00	117.77	0.01	0.20	46.00	29.00	0.00	109.00	132.89	765206.00	1.03	649.21	603.00
19	3	6	14272.00	22336.00	171.45	0	Spot (Block19, Row6, Column3)	816.99	787.00	174.69	0.02	0.21	588.00	605.03	588.00	118.22	0.01	0.20	65.00	38.00	0.00	199.00	228.99	666663.00	1.79	694.86	680.00
19	4	6	14586.00	22319.00	146.20	0	Spot (Block19, Row6, Column4)	779.67	801.00	153.76	0.01	0.20	588.00	590.88	588.00	113.57	0.00	0.19	56.00	41.00	0.00	213.00	191.67	452986.00	1.66	672.90	673.00
19	5	6	14880.00	22342.00	150.25	0	Spot (Block19, Row6, Column5)	1282.80	1235.00	376.91	0.02	0.29	587.00	591.60	587.00	113.56	0.00	0.19	99.00	95.00	0.00	648.00	695.80	796617.00	6.09	772.52	746.00
19	6	6	15179.00	22340.00	194.75	0	Spot (Block19, Row6, Column6)	702.23	683.00	133.47	0.01	0.19	585.00	600.79	585.00	120.46	0.01	0.20	35.00	19.00	0.00	98.00	117.23	759809.00	0.84	618.48	590.50
19	7	6	15492.00	22335.00	202.60	0	Spot (Block19, Row6, Column7)	721.89	692.00	137.74	0.02	0.19	584.00	611.83	584.00	120.78	0.02	0.20	43.00	18.00	0.00	108.00	137.89	841728.00	0.91	641.88	594.50
19	8	6	15799.00	22343.00	138.60	0	Spot (Block19, Row6, Column8)	783.42	794.00	134.30	0.01	0.17	589.00	628.99	589.00	121.27	0.03	0.19	57.00	28.00	0.00	205.00	194.42	406596.00	1.27	727.02	702.00
19	1	7	13681.00	22648.00	176.50	0	Spot (Block19, Row7, Column1)	701.53	699.00	134.01	0.00	0.19	588.00	600.03	588.00	121.41	0.01	0.20	44.00	19.00	0.00	111.00	113.53	612437.00	0.84	660.53	673.00
19	2	7	13999.00	22639.00	232.45	0	Spot (Block19, Row7, Column2)	694.99	679.00	165.76	0.01	0.24	585.00	601.20	585.00	122.46	0.01	0.20	38.00	21.00	0.00	94.00	109.99	1082800.00	0.77	623.87	586.00
19	3	7	14280.00	22639.00	206.70	0	Spot (Block19, Row7, Column3)	728.64	692.00	136.27	0.02	0.19	585.00	598.78	585.00	116.09	0.01	0.19	45.00	24.00	0.00	107.00	143.64	885295.00	1.12	654.13	639.50
19	4	7	14580.00	22649.00	185.85	0	Spot (Block19, Row7, Column4)	725.62	692.00	155.08	0.02	0.21	588.00	598.44	588.00	113.26	0.01	0.19	46.00	26.00	0.00	104.00	137.62	703851.00	1.12	656.44	596.00
19	5	7	14883.00	22634.00	190.40	0	Spot (Block19, Row7, Column5)	709.50	689.00	137.24	0.01	0.19	588.00	596.70	588.00	110.79	0.01	0.19	42.00	27.00	0.00	101.00	121.50	723686.00	1.02	661.46	603.50
19	6	7	15189.00	22633.00	193.80	0	Spot (Block19, Row7, Column6)	719.58	697.00	142.56	0.01	0.20	588.00	600.66	588.00	115.16	0.01	0.19	47.00	23.00	0.00	109.00	131.58	767076.00	1.03	663.00	696.50
19	7	7	15470.00	22648.00	177.70	0	Spot (Block19, Row7, Column7)	748.32	705.00	153.40	0.03	0.20	586.00	609.31	586.00	118.14	0.02	0.19	50.00	28.00	0.00	119.00	162.32	660766.00	1.18	653.68	610.00
19	8	7	15787.00	22650.00	138.30	0	Spot (Block19, Row7, Column8)	877.62	887.00	173.25	0.00	0.20	589.00	628.03	589.00	119.11	0.03	0.19	80.00	55.00	0.00	298.00	288.62	453732.00	2.10	692.70	690.00
19	1	8	13676.00	22946.00	139.50	0	Spot (Block19, Row8, Column1)	17246.79	13827.00	14420.31	0.10	0.84	595.00	631.28	595.00	138.55	0.03	0.22	100.00	100.00	3.41	13232.00	16651.79	9106308.00	119.92	4287.01	3202.50
19	2	8	13997.00	22950.00	73.90	0	Spot (Block19, Row8, Column2)	753.55	789.00	99.18	0.02	0.13	590.00	615.87	590.00	124.80	0.02	0.20	57.00	18.00	0.00	199.00	163.55	96455.00	1.10	688.51	673.50
19	3	8	14274.00	22934.00	205.45	0	Spot (Block19, Row8, Column3)	728.64	700.50	134.03	0.02	0.18	588.00	602.10	588.00	116.52	0.01	0.19	47.00	17.00	0.00	112.50	140.64	875823.00	1.09	644.91	609.00
19	4	8	14590.00	22935.00	195.15	0	Spot (Block19, Row8, Column4)	697.57	689.00	131.07	0.01	0.19	589.00	598.43	589.00	114.07	0.01	0.19	39.00	18.00	0.00	100.00	108.57	754770.00	0.87	622.41	591.00
19	5	8	14881.00	22932.00	203.60	0	Spot (Block19, Row8, Column5)	680.52	674.00	131.72	0.00	0.19	589.00	599.78	589.00	114.33	0.01	0.19	36.00	20.00	0.00	85.00	91.52	801648.00	0.71	648.33	605.00
19	6	8	15191.00	22940.00	144.10	0	Spot (Block19, Row8, Column6)	839.60	813.00	151.11	0.01	0.18	589.00	605.10	589.00	115.58	0.01	0.19	74.00	47.00	0.00	224.00	250.60	475215.00	2.03	702.69	676.50
19	7	8	15496.00	22940.00	176.75	0	Spot (Block19, Row8, Column7)	743.87	708.00	148.82	0.02	0.20	588.00	608.49	588.00	114.03	0.01	0.19	51.00	28.00	0.00	120.00	155.87	646427.00	1.19	669.68	687.00
19	8	8	15776.00	22946.00	152.65	0	Spot (Block19, Row8, Column8)	1242.94	1235.00	315.17	0.00	0.25	592.00	628.44	592.00	117.81	0.03	0.19	100.00	89.00	0.00	643.00	650.94	789265.00	5.22	829.30	830.50
20	1	1	18187.00	20840.00	150.75	0	Spot (Block20, Row1, Column1)	9567.45	8685.00	5752.64	0.04	0.60	677.00	671.49	677.00	119.56	0.00	0.18	100.00	100.00	0.00	8008.00	8890.45	5970086.00	74.41	2789.39	2231.50
20	2	1	18484.00	20839.00	170.65	0	Spot (Block20, Row1, Column2)	1102.52	1063.00	268.99	0.02	0.24	677.00	677.88	677.00	121.74	0.00	0.18	90.00	70.00	0.00	386.00	425.52	895243.00	3.49	813.42	761.00
20	3	1	18789.00	20833.00	152.65	0	Spot (Block20, Row1, Column3)	1466.55	1373.50	466.54	0.03	0.32	703.00	744.81	703.00	166.51	0.03	0.22	96.00	81.00	0.00	670.50	763.55	938590.00	4.33	957.44	923.50
20	4	1	19067.00	20836.00	153.70	0	Spot (Block20, Row1, Column4)	1116.57	1077.00	269.94	0.02	0.24	714.00	757.80	714.00	166.45	0.03	0.22	82.00	53.00	0.00	363.00	402.57	720185.00	2.16	881.70	893.50
20	5	1	19389.00	20834.00	155.00	0	Spot (Block20, Row1, Column5)	1942.61	1642.00	895.08	0.07	0.46	688.00	698.26	688.00	120.08	0.01	0.17	98.00	92.00	0.00	954.00	1254.61	1287953.00	10.36	1034.82	967.00
20	6	1	19685.00	20837.00	155.80	0	Spot (Block20, Row1, Column6)	1731.49	1622.50	599.77	0.03	0.35	617.00	659.29	617.00	105.94	0.03	0.16	100.00	100.00	0.00	1005.50	1114.49	1156635.00	10.12	898.37	846.50
20	7	1	19989.00	20836.00	154.35	0	Spot (Block20, Row1, Column7)	2471.55	2283.00	957.44	0.03	0.39	620.00	653.64	620.00	95.45	0.02	0.15	100.00	100.00	0.00	1663.00	1851.55	1616393.00	19.04	1091.38	1029.00
20	8	1	20288.00	20836.00	179.80	0	Spot (Block20, Row1, Column8)	788.60	792.00	108.33	0.00	0.14	685.00	671.53	685.00	96.80	0.01	0.14	56.00	26.00	0.00	107.00	103.60	715256.00	1.21	731.72	706.50
20	1	2	18183.00	21136.00	187.90	0	Spot (Block20, Row2, Column1)	749.72	699.00	138.89	0.03	0.19	600.00	648.22	600.00	118.45	0.03	0.18	46.00	24.00	0.00	99.00	149.72	747468.00	0.86	707.77	687.00
20	2	2	18478.00	21141.00	133.70	0	Spot (Block20, Row2, Column2)	1342.71	1271.00	319.27	0.02	0.24	599.00	639.93	599.00	106.31	0.03	0.17	100.00	99.00	0.00	672.00	743.71	645842.00	6.61	848.30	831.50
20	3	2	18788.00	21143.00	188.70	0	Spot (Block20, Row2, Column3)	749.94	708.50	120.21	0.02	0.16	608.00	649.48	608.00	110.12	0.03	0.17	46.00	21.00	0.00	100.50	141.94	752940.00	0.91	670.83	676.00
20	4	2	19091.00	21142.00	178.95	0	Spot (Block20, Row2, Column4)	1124.58	1084.50	268.83	0.02	0.24	614.00	652.18	614.00	104.30	0.03	0.16	94.00	87.00	0.00	470.50	510.58	1007622.00	4.53	801.68	786.50
20	5	2	19392.00	21138.00	202.00	0	Spot (Block20, Row2, Column5)	817.82	787.00	138.58	0.02	0.17	607.00	644.90	607.00	94.54	0.03	0.15	75.00	44.00	0.00	180.00	210.82	948674.00	1.83	693.81	690.00
20	6	2	19692.00	21137.00	162.10	0	Spot (Block20, Row2, Column6)	794.71	799.50	110.90	0.00	0.14	600.00	634.69	600.00	88.46	0.02	0.14	76.00	63.00	0.00	199.50	194.71	580138.00	1.81	696.69	686.50
20	7	2	19993.00	21139.00	168.60	0	Spot (Block20, Row2, Column7)	945.18	899.00	197.61	0.02	0.21	604.00	637.86	604.00	89.60	0.02	0.14	95.00	77.00	0.00	295.00	341.18	748580.00	3.43	740.37	703.00
20	8	2	20282.00	21138.00	208.30	0	Spot (Block20, Row2, Column8)	729.91	698.00	99.10	0.02	0.14	616.00	655.08	616.00	94.92	0.03	0.14	41.00	26.00	0.00	82.00	113.91	905083.00	0.79	677.63	685.50
20	1	3	18192.00	21445.00	159.45	0	Spot (Block20, Row3, Column1)	1386.17	1284.00	468.11	0.03	0.34	604.00	647.34	604.00	119.12	0.03	0.18	99.00	92.00	0.00	680.00	782.17	975861.00	6.20	848.77	841.50
20	2	3	18503.00	21449.00	148.35	0	Spot (Block20, Row3, Column2)	791.52	783.00	159.80	0.00	0.20	597.00	642.10	597.00	117.23	0.03	0.18	57.00	38.00	0.00	186.00	194.52	474121.00	1.27	729.90	701.00
20	3	3	18796.00	21421.00	159.90	0	Spot (Block20, Row3, Column3)	991.53	806.00	1354.67	0.09	1.37	601.00	643.18	601.00	108.79	0.03	0.17	67.00	42.00	0.00	205.00	390.53	702996.00	3.20	786.81	789.50
20	4	3	19082.00	21438.00	148.15	0	Spot (Block20, Row3, Column4)	1567.78	1422.00	570.57	0.04	0.36	598.00	627.65	598.00	103.49	0.02	0.16	100.00	95.00	0.00	824.00	969.78	939103.00	9.08	924.14	933.00
20	5	3	19388.00	21444.00	151.15	0	Spot (Block20, Row3, Column5)	844.59	807.50	161.97	0.02	0.19	596.00	625.72	596.00	96.56	0.02	0.15	80.00	56.00	0.00	211.50	248.59	528711.00	2.27	669.76	663.00
20	6	3	19696.00	21443.00	186.75	0	Spot (Block20, Row3, Column6)	792.87	797.00	115.05	0.00	0.15	595.00	626.14	595.00	90.22	0.02	0.14	78.00	62.00	0.00	202.00	197.87	777806.00	1.85	690.20	684.00
20	7	3	19990.00	21442.00	152.05	0	Spot (Block20, Row3, Column7)	1356.00	1238.00	460.52	0.04	0.34	601.00	626.71	601.00	86.77	0.02	0.14	100.00	99.00	0.00	637.00	755.00	856989.00	8.40	818.37	786.50
20	8	3	20294.00	21439.00	185.35	0	Spot (Block20, Row3, Column8)	752.71	769.00	104.63	0.01	0.14	608.00	641.74	608.00	85.71	0.02	0.13	60.00	48.00	0.00	161.00	144.71	725610.00	1.29	685.62	694.00
20	1	4	18186.00	21743.00	148.20	0	Spot (Block20, Row4, Column1)	1482.28	1384.00	474.57	0.03	0.32	613.00	656.18	613.00	123.06	0.03	0.19	98.00	92.00	0.00	771.00	869.28	890852.00	6.71	912.88	944.00
20	2	4	18479.00	21746.00	199.20	0	Spot (Block20, Row4, Column2)	811.93	795.00	150.30	0.01	0.19	603.00	645.17	603.00	111.98	0.03	0.17	66.00	39.00	0.00	192.00	208.93	915045.00	1.49	754.99	719.50
20	3	4	18784.00	21739.00	149.20	0	Spot (Block20, Row4, Column3)	4040.19	3651.00	1879.17	0.04	0.47	601.00	643.91	601.00	111.94	0.03	0.17	100.00	100.00	0.00	3050.00	3439.19	2452394.00	30.34	1473.82	1222.00
20	4	4	19068.00	21751.00	187.10	0	Spot (Block20, Row4, Column4)	738.78	698.00	123.00	0.02	0.17	595.00	623.91	595.00	107.89	0.02	0.17	46.00	37.00	0.00	103.00	143.78	727701.00	1.06	709.17	698.50
20	5	4	19366.00	21743.00	189.55	0	Spot (Block20, Row4, Column5)	750.24	716.00	118.49	0.02	0.16	594.00	623.35	594.00	98.64	0.02	0.16	63.00	38.00	0.00	122.00	156.24	762993.00	1.29	674.10	689.00
20	6	4	19694.00	21736.00	208.15	0	Spot (Block20, Row4, Column6)	813.83	788.00	143.38	0.01	0.18	595.00	620.79	595.00	90.03	0.02	0.15	75.00	55.00	0.00	193.00	218.83	1003448.00	2.14	663.61	636.00
20	7	4	19981.00	21747.00	157.50	0	Spot (Block20, Row4, Column7)	1323.63	1228.00	473.21	0.03	0.36	604.00	630.76	604.00	87.45	0.02	0.14	99.00	94.00	0.00	624.00	719.63	910656.00	7.92	773.84	737.50
20	8	4	20281.00	21746.00	158.35	0	Spot (Block20, Row4, Column8)	1047.17	1016.00	233.71	0.01	0.22	621.00	648.64	621.00	85.32	0.02	0.13	95.00	88.00	0.00	395.00	426.17	725690.00	4.67	739.75	713.00
20	1	5	18185.00	22043.00	157.55	0	Spot (Block20, Row5, Column1)	1602.89	1436.00	587.18	0.05	0.37	603.00	652.37	603.00	114.78	0.03	0.18	99.00	99.00	0.00	833.00	999.89	1093168.00	8.28	873.38	886.00
20	2	5	18477.00	22046.00	198.45	0	Spot (Block20, Row5, Column2)	758.46	778.00	132.36	0.01	0.17	617.00	655.02	617.00	108.62	0.03	0.17	50.00	25.00	0.00	161.00	141.46	847956.00	0.95	692.19	683.50
20	3	5	18784.00	22042.00	190.15	0	Spot (Block20, Row5, Column3)	899.58	875.00	166.73	0.01	0.19	632.00	658.16	632.00	110.20	0.02	0.17	82.00	55.00	0.00	243.00	267.58	915776.00	2.19	778.47	789.00
20	4	5	19080.00	22042.00	164.95	0	Spot (Block20, Row5, Column4)	1034.30	1003.00	243.31	0.01	0.24	606.00	645.81	606.00	106.54	0.03	0.16	94.00	75.00	0.00	397.00	428.30	781930.00	3.65	727.49	695.50
20	5	5	19388.00	22041.00	145.85	0	Spot (Block20, Row5, Column5)	5263.83	4848.00	2522.85	0.04	0.48	604.00	644.33	604.00	104.48	0.03	0.16	100.00	100.00	0.00	4244.00	4659.83	3047757.00	44.22	1652.77	1354.00
20	6	5	19692.00	22048.00	182.90	0	Spot (Block20, Row5, Column6)	788.10	780.00	181.99	0.00	0.23	601.00	636.94	601.00	94.40	0.03	0.15	56.00	45.00	0.00	179.00	187.10	740022.00	1.60	694.54	679.00
20	7	5	19984.00	22047.00	190.10	0	Spot (Block20, Row5, Column7)	747.60	706.00	117.57	0.02	0.16	605.00	640.03	605.00	89.56	0.02	0.14	58.00	35.00	0.00	101.00	142.60	762552.00	1.20	685.23	695.00
20	8	5	20287.00	22043.00	152.90	0	Spot (Block20, Row5, Column8)	1851.08	1711.00	785.25	0.03	0.42	620.00	649.73	620.00	83.81	0.02	0.13	100.00	99.00	0.00	1091.00	1231.08	1184689.00	14.33	872.53	838.00
20	1	6	18168.00	22340.00	191.15	0	Spot (Block20, Row6, Column1)	857.83	816.00	170.86	0.02	0.20	617.00	673.21	617.00	484.68	0.04	0.72	9.00	0.00	0.00	199.00	240.83	884423.00	0.38	734.09	703.50
20	2	6	18515.00	22352.00	219.95	0	Spot (Block20, Row6, Column2)	766.09	760.00	147.46	0.00	0.19	609.00	672.09	609.00	511.91	0.04	0.76	0.00	0.00	0.00	151.00	157.09	1061802.00	0.18	701.68	686.00
20	3	6	18776.00	22338.00	148.45	0	Spot (Block20, Row6, Column3)	2644.33	2417.50	1109.07	0.04	0.42	631.50	659.88	631.50	110.98	0.02	0.17	100.00	100.00	0.00	1786.00	2012.83	1597173.00	17.88	1118.95	1066.00
20	4	6	19088.00	22343.00	157.00	0	Spot (Block20, Row6, Column4)	985.82	981.00	177.66	0.00	0.18	624.00	658.44	624.00	106.35	0.02	0.16	94.00	76.00	0.00	357.00	361.82	668385.00	3.08	749.92	731.50
20	5	6	19387.00	22341.00	144.70	0	Spot (Block20, Row6, Column5)	3813.32	3629.50	1577.23	0.02	0.41	622.00	658.30	622.00	101.55	0.02	0.15	100.00	100.00	0.00	3007.50	3191.32	2158340.00	31.07	1453.98	1256.00
20	6	6	19686.00	22343.00	175.55	0	Spot (Block20, Row6, Column6)	858.52	819.00	178.65	0.02	0.21	603.00	645.64	603.00	96.27	0.03	0.15	75.00	56.00	0.00	216.00	255.52	739190.00	2.21	734.26	702.00
20	7	6	19987.00	22338.00	150.60	0	Spot (Block20, Row6, Column7)	1669.25	1538.00	541.58	0.04	0.32	615.00	650.38	615.00	91.59	0.02	0.14	100.00	100.00	0.00	923.00	1054.25	1033263.00	11.12	945.68	945.00
20	8	6	20295.00	22343.00	148.35	0	Spot (Block20, Row6, Column8)	1826.94	1716.50	680.16	0.03	0.37	658.00	655.93	658.00	79.66	0.00	0.12	100.00	100.00	0.00	1058.50	1168.94	1096161.00	14.70	975.40	933.00
20	1	7	18180.00	22641.00	217.35	0	Spot (Block20, Row7, Column1)	842.08	802.00	153.75	0.02	0.18	663.00	682.27	663.00	493.19	0.01	0.72	1.00	0.00	0.00	139.00	179.08	1135960.00	0.32	719.54	688.50
20	2	7	18494.00	22657.00	199.45	0	Spot (Block20, Row7, Column2)	754.59	706.00	136.50	0.03	0.18	598.00	667.71	598.00	526.44	0.05	0.79	0.00	0.00	0.00	108.00	156.59	854195.00	0.17	674.83	688.00
20	3	7	18787.00	22645.00	227.85	0	Spot (Block20, Row7, Column3)	727.19	696.00	122.75	0.02	0.17	600.00	647.08	600.00	107.42	0.03	0.17	45.00	23.00	0.00	96.00	127.19	1084965.00	0.75	680.91	687.00
20	4	7	19091.00	22653.00	177.70	0	Spot (Block20, Row7, Column4)	754.18	766.00	104.46	0.01	0.14	602.00	646.37	602.00	102.75	0.03	0.16	57.00	31.00	0.00	164.00	152.18	667445.00	1.05	697.95	695.50
20	5	7	19383.00	22639.00	179.80	0	Spot (Block20, Row7, Column5)	1118.71	1076.00	240.77	0.02	0.22	665.00	662.71	665.00	108.27	0.00	0.16	98.00	87.00	0.00	411.00	453.71	1012436.00	4.21	811.86	807.50
20	6	7	19687.00	22637.00	203.70	0	Spot (Block20, Row7, Column6)	804.19	789.00	138.57	0.01	0.17	621.00	656.61	621.00	99.00	0.02	0.15	65.00	35.00	0.00	168.00	183.19	945726.00	1.49	715.78	693.50
20	7	7	19973.00	22640.00	154.25	0	Spot (Block20, Row7, Column7)	1690.39	1578.00	558.72	0.03	0.33	619.00	654.51	619.00	92.39	0.02	0.14	100.00	100.00	0.00	959.00	1071.39	1108893.00	11.21	907.50	911.00
20	8	7	20287.00	22642.00	147.45	0	Spot (Block20, Row7, Column8)	1239.52	1210.00	241.93	0.01	0.20	681.00	671.29	681.00	87.67	0.01	0.13	98.00	95.00	0.00	529.00	558.52	744954.00	6.48	869.85	827.00
20	1	8	18176.00	22945.00	144.00	0	Spot (Block20, Row8, Column1)	12443.57	10678.50	8545.69	0.07	0.69	674.00	673.28	674.00	129.38	0.00	0.19	100.00	100.00	0.70	10004.50	11769.57	7067945.00	90.97	3081.65	2608.00
20	2	8	18484.00	22944.00	169.15	0	Spot (Block20, Row8, Column2)	903.29	895.00	191.04	0.00	0.21	662.00	663.95	662.00	117.08	0.00	0.18	70.00	49.00	0.00	233.00	241.29	714506.00	2.04	762.04	786.00
20	3	8	18773.00	22939.00	153.85	0	Spot (Block20, Row8, Column3)	1385.68	1264.00	479.68	0.04	0.35	615.00	652.47	615.00	106.11	0.03	0.16	100.00	94.00	0.00	649.00	770.68	902075.00	6.91	825.29	811.00
20	4	8	19103.00	22940.00	199.20	0	Spot (Block20, Row8, Column4)	773.06	765.00	130.46	0.00	0.17	625.00	655.00	625.00	103.03	0.02	0.16	52.00	27.00	0.00	140.00	148.06	869690.00	1.15	707.88	691.50
20	5	8	19377.00	22944.00	177.10	0	Spot (Block20, Row8, Column5)	764.81	783.00	120.68	0.01	0.16	681.00	673.97	681.00	106.39	0.00	0.16	48.00	20.00	0.00	102.00	83.81	674563.00	0.85	725.01	693.00
20	6	8	19687.00	22935.00	188.10	0	Spot (Block20, Row8, Column6)	865.04	858.50	174.99	0.00	0.20	672.00	667.48	672.00	105.72	0.00	0.16	64.00	47.00	0.00	186.50	193.04	859851.00	1.87	753.89	745.50
20	7	8	19987.00	22941.00	151.05	0	Spot (Block20, Row8, Column7)	1287.78	1264.50	309.99	0.01	0.24	672.00	662.74	672.00	91.03	0.01	0.14	99.00	98.00	0.00	592.50	615.78	806150.00	6.87	823.99	824.00
20	8	8	20274.00	22944.00	155.65	0	Spot (Block20, Row8, Column8)	1222.66	1203.00	263.33	0.01	0.22	686.50	693.50	686.50	94.31	0.00	0.14	99.00	91.00	0.00	516.50	536.16	817957.00	5.61	814.53	790.00
21	1	1	4688.00	25345.00	147.35	0	Spot (Block21, Row1, Column1)	10773.24	10022.00	5484.63	0.03	0.51	393.00	398.47	393.00	56.08	0.01	0.14	100.00	100.00	0.00	9629.00	10380.24	6356211.00	185.01	2727.85	2263.50
21	2	1	4998.00	25365.00	76.95	0	Spot (Block21, Row1, Column2)	1080.13	542.00	1551.62	0.30	1.44	391.00	393.80	391.00	46.85	0.00	0.12	96.00	80.00	0.00	151.00	689.13	152298.00	14.65	507.81	498.50
21	3	1	5309.00	25353.00	162.35	0	Spot (Block21, Row1, Column3)	442.36	424.00	46.50	0.02	0.11	387.00	382.27	387.00	32.95	0.01	0.09	55.00	35.00	0.00	37.00	55.36	322926.00	1.82	413.49	407.00
21	4	1	5585.00	25361.00	179.30	0	Spot (Block21, Row1, Column4)	447.54	424.00	54.44	0.02	0.12	388.00	380.54	388.00	31.77	0.01	0.08	54.00	41.00	0.00	36.00	59.54	402790.00	2.11	408.76	401.00
21	5	1	5889.00	25334.00	198.50	0	Spot (Block21, Row1, Column5)	467.10	481.00	47.75	0.01	0.10	389.00	384.89	389.00	34.60	0.00	0.09	74.00	59.00	0.00	92.00	78.10	518947.00	2.38	427.35	408.00
21	6	1	6188.00	25348.00	192.60	0	Spot (Block21, Row1, Column6)	430.13	412.00	52.85	0.02	0.12	386.00	379.11	386.00	37.50	0.01	0.10	42.00	33.00	0.00	26.00	44.13	450342.00	1.36	402.50	395.50
21	7	1	6513.00	25323.00	180.20	0	Spot (Block21, Row1, Column7)	441.51	423.50	52.72	0.02	0.12	385.00	378.98	385.00	39.55	0.01	0.10	49.00	41.00	0.00	38.50	56.51	401778.00	1.58	400.49	399.50
21	8	1	6790.00	25335.00	216.20	0	Spot (Block21, Row1, Column8)	454.14	422.50	64.59	0.03	0.14	392.00	389.57	392.00	50.55	0.00	0.13	47.00	35.00	0.00	30.50	62.14	607644.00	1.28	414.56	403.00
21	1	2	4684.00	25667.00	215.55	0	Spot (Block21, Row2, Column1)	433.34	415.50	45.77	0.02	0.11	392.00	395.05	392.00	42.65	0.00	0.11	32.00	20.00	0.00	23.50	41.34	575476.00	0.90	403.86	401.00
21	2	2	4967.00	25628.00	160.35	0	Spot (Block21, Row2, Column2)	424.19	415.00	33.46	0.01	0.08	391.00	392.00	391.00	37.12	0.00	0.09	24.00	16.00	0.00	24.00	33.19	302022.00	0.87	401.85	400.00
21	3	2	5301.00	25654.00	202.55	0	Spot (Block21, Row2, Column3)	464.87	452.50	65.75	0.01	0.14	386.00	379.19	386.00	32.14	0.01	0.08	68.00	50.00	0.00	66.50	78.87	540181.00	2.67	402.19	399.00
21	4	2	5574.00	25643.00	245.20	0	Spot (Block21, Row2, Column4)	422.84	409.00	43.36	0.01	0.10	385.00	376.28	385.00	33.47	0.01	0.09	36.00	24.00	0.00	24.00	37.84	735319.00	1.39	388.86	392.50
21	5	2	5892.00	25638.00	186.25	0	Spot (Block21, Row2, Column5)	499.54	492.00	73.62	0.01	0.15	385.00	378.20	385.00	37.45	0.01	0.10	88.00	69.00	0.00	107.00	114.54	487548.00	3.24	425.90	418.00
21	6	2	6188.00	25642.00	204.40	0	Spot (Block21, Row2, Column6)	430.65	413.00	46.09	0.02	0.11	387.00	380.33	387.00	38.80	0.01	0.10	38.00	30.00	0.00	26.00	43.65	510756.00	1.30	408.08	401.00
21	7	2	6479.00	25634.00	163.95	0	Spot (Block21, Row2, Column7)	431.74	417.00	45.16	0.02	0.10	386.00	377.18	386.00	37.29	0.01	0.10	42.00	27.00	0.00	31.00	45.74	322081.00	1.46	412.03	405.00
21	8	2	6779.00	25663.00	234.25	0	Spot (Block21, Row2, Column8)	419.76	403.00	50.10	0.02	0.12	386.00	374.47	386.00	44.75	0.01	0.12	28.00	17.00	0.00	17.00	33.76	663638.00	1.01	386.31	387.00
21	1	3	4689.00	25933.00	162.40	0	Spot (Block21, Row3, Column1)	491.23	496.00	56.21	0.00	0.11	393.00	392.50	393.00	31.93	0.00	0.08	84.00	74.00	0.00	103.00	98.23	359086.00	3.09	429.28	416.00
21	2	3	4978.00	25946.00	186.30	0	Spot (Block21, Row3, Column2)	460.28	474.00	56.10	0.01	0.12	389.00	385.51	389.00	34.97	0.00	0.09	62.00	54.00	0.00	85.00	71.28	447853.00	2.14	420.27	412.00
21	3	3	5278.00	25928.00	149.45	0	Spot (Block21, Row3, Column3)	483.69	480.50	58.14	0.00	0.12	387.00	382.23	387.00	36.09	0.01	0.09	80.00	67.00	0.00	93.50	96.69	296988.00	2.81	422.87	411.50
21	4	3	5591.00	25944.00	207.80	0	Spot (Block21, Row3, Column4)	452.45	441.00	51.95	0.01	0.11	384.00	378.61	384.00	35.85	0.01	0.09	62.00	47.00	0.00	57.00	68.45	556966.00	2.06	400.76	398.00
21	5	3	5891.00	25967.00	181.75	0	Spot (Block21, Row3, Column5)	457.79	452.00	59.49	0.01	0.13	381.00	374.41	381.00	40.09	0.01	0.11	59.00	48.00	0.00	71.00	76.79	423912.00	2.08	423.53	406.50
21	6	3	6165.00	25965.00	188.55	0	Spot (Block21, Row3, Column6)	450.23	425.50	53.75	0.02	0.12	382.00	373.85	382.00	41.68	0.01	0.11	51.00	41.00	0.00	43.50	68.23	448426.00	1.83	406.61	400.00
21	7	3	6471.00	25922.00	193.55	0	Spot (Block21, Row3, Column7)	430.84	412.00	51.38	0.02	0.12	382.00	372.08	382.00	41.24	0.01	0.11	36.00	24.00	0.00	30.00	48.84	455832.00	1.43	403.97	399.00
21	8	3	6793.00	25921.00	247.95	0	Spot (Block21, Row3, Column8)	411.66	397.00	48.32	0.02	0.12	381.00	370.61	381.00	42.72	0.01	0.12	25.00	20.00	0.00	16.00	30.66	732760.00	0.96	380.47	389.00
21	1	4	4681.00	26263.00	171.20	0	Spot (Block21, Row4, Column1)	473.87	480.00	41.16	0.01	0.09	392.00	391.46	392.00	31.91	0.00	0.08	86.00	70.00	0.00	88.00	81.87	387154.00	2.58	437.86	426.00
21	2	4	4976.00	26235.00	198.20	0	Spot (Block21, Row4, Column2)	436.63	419.00	44.65	0.02	0.10	390.00	384.52	390.00	32.68	0.01	0.08	47.00	32.00	0.00	29.00	46.63	485971.00	1.59	408.83	401.00
21	3	4	5288.00	26245.00	170.35	0	Spot (Block21, Row4, Column3)	515.33	505.00	67.41	0.01	0.13	389.00	385.01	389.00	37.00	0.00	0.10	89.00	78.00	0.00	116.00	126.33	415874.00	3.52	433.35	420.00
21	4	4	5585.00	26253.00	242.70	0	Spot (Block21, Row4, Column4)	445.13	425.00	54.47	0.02	0.12	394.00	393.59	394.00	39.13	0.00	0.10	46.00	38.00	0.00	31.00	51.13	757616.00	1.32	412.20	403.50
21	5	4	5874.00	26250.00	220.75	0	Spot (Block21, Row4, Column5)	479.33	487.00	55.18	0.01	0.12	391.00	388.40	391.00	39.31	0.00	0.10	75.00	64.00	0.00	96.00	88.33	666742.00	2.31	428.39	411.00
21	6	4	6184.00	26254.00	188.15	0	Spot (Block21, Row4, Column6)	514.66	496.00	69.89	0.02	0.14	391.00	385.52	391.00	41.83	0.01	0.11	88.00	78.00	0.00	105.00	123.66	511574.00	3.09	426.00	413.00
21	7	4	6503.00	26260.00	229.30	0	Spot (Block21, Row4, Column7)	436.47	417.00	51.38	0.02	0.12	386.00	378.39	386.00	43.95	0.01	0.12	38.00	26.00	0.00	31.00	50.47	659938.00	1.32	388.26	392.00
21	8	4	6777.00	26238.00	234.55	0	Spot (Block21, Row4, Column8)	450.23	422.00	75.54	0.03	0.17	383.00	372.61	383.00	43.44	0.01	0.12	47.00	36.00	0.00	39.00	67.23	710466.00	1.79	389.91	390.00
21	1	5	4689.00	26540.00	202.35	0	Spot (Block21, Row5, Column1)	485.94	494.00	49.25	0.01	0.10	393.00	391.53	393.00	32.19	0.00	0.08	81.00	74.00	0.00	101.00	92.94	567575.00	2.93	422.60	408.00
21	2	5	4987.00	26554.00	226.00	0	Spot (Block21, Row5, Column2)	428.53	416.00	44.74	0.01	0.10	388.00	381.21	388.00	32.00	0.01	0.08	43.00	23.00	0.00	28.00	40.53	627796.00	1.48	397.13	394.00
21	3	5	5308.00	26551.00	199.20	0	Spot (Block21, Row5, Column3)	450.89	433.00	56.16	0.02	0.12	390.00	386.14	390.00	34.92	0.00	0.09	54.00	43.00	0.00	43.00	60.89	508608.00	1.85	415.81	410.00
21	4	5	5582.00	26542.00	153.20	0	Spot (Block21, Row5, Column4)	487.31	490.00	50.74	0.00	0.10	397.00	398.66	397.00	36.53	0.00	0.09	80.00	72.00	0.00	93.00	90.31	312853.00	2.43	435.05	422.00
21	5	5	5887.00	26541.00	168.05	0	Spot (Block21, Row5, Column5)	597.24	588.00	105.56	0.01	0.18	402.00	406.05	402.00	35.92	0.00	0.09	96.00	92.00	0.00	186.00	195.24	470622.00	5.32	464.05	476.50
21	6	5	6165.00	26535.00	177.50	0	Spot (Block21, Row5, Column6)	484.46	488.00	53.55	0.00	0.11	400.00	403.65	400.00	39.19	0.00	0.10	73.00	59.00	0.00	88.00	84.46	425353.00	2.06	447.96	440.00
21	7	5	6505.00	26542.00	240.25	0	Spot (Block21, Row5, Column7)	422.96	402.00	53.03	0.02	0.13	391.00	386.59	391.00	40.58	0.00	0.10	28.00	23.00	0.00	11.00	31.96	704232.00	0.90	394.17	393.00
21	8	5	6779.00	26546.00	156.95	0	Spot (Block21, Row5, Column8)	449.57	423.00	56.34	0.03	0.13	379.00	369.83	379.00	40.08	0.01	0.11	51.00	46.00	0.00	44.00	70.57	303910.00	1.99	403.08	396.00
21	1	6	4688.00	26856.00	192.30	0	Spot (Block21, Row6, Column1)	460.45	471.00	32.35	0.01	0.07	388.00	385.69	388.00	28.16	0.00	0.07	87.00	65.00	0.00	83.00	72.45	480253.00	2.66	415.86	409.00
21	2	6	4965.00	26845.00	251.60	0	Spot (Block21, Row6, Column2)	426.39	410.00	45.84	0.02	0.11	383.00	376.38	383.00	29.91	0.01	0.08	46.00	29.00	0.00	27.00	43.39	784981.00	1.67	383.64	383.00
21	3	6	5295.00	26823.00	186.10	0	Spot (Block21, Row6, Column3)	463.46	472.00	39.11	0.01	0.08	386.00	378.00	386.00	33.91	0.01	0.09	83.00	57.00	0.00	86.00	77.46	451869.00	2.52	415.52	408.00
21	4	6	5593.00	26839.00	146.40	0	Spot (Block21, Row6, Column4)	690.33	661.00	152.64	0.02	0.22	395.00	394.14	395.00	36.96	0.00	0.09	99.00	97.00	0.00	266.00	295.33	401771.00	8.01	501.15	482.00
21	5	6	5895.00	26830.00	154.95	0	Spot (Block21, Row6, Column5)	525.25	513.00	76.84	0.01	0.15	401.00	404.71	401.00	38.32	0.00	0.09	87.00	81.00	0.00	112.00	124.25	349289.00	3.15	474.26	481.00
21	6	6	6200.00	26835.00	159.95	0	Spot (Block21, Row6, Column6)	466.03	478.00	46.06	0.01	0.10	398.00	401.47	398.00	39.43	0.00	0.10	64.00	50.00	0.00	80.00	68.03	328085.00	1.64	446.13	417.00
21	7	6	6472.00	26847.00	170.35	0	Spot (Block21, Row6, Column7)	465.68	480.00	54.39	0.01	0.12	388.00	383.76	388.00	38.86	0.00	0.10	64.00	55.00	0.00	92.00	77.68	377669.00	2.11	422.23	407.00
21	8	6	6804.00	26828.00	198.90	0	Spot (Block21, Row6, Column8)	420.62	410.00	39.11	0.01	0.09	383.00	375.31	383.00	37.97	0.01	0.10	37.00	20.00	0.00	27.00	37.62	469832.00	1.19	401.44	399.50
21	1	7	4683.00	27138.00	187.35	0	Spot (Block21, Row7, Column1)	434.11	420.50	46.15	0.01	0.11	385.00	384.26	385.00	38.71	0.00	0.10	45.00	28.00	0.00	35.50	49.11	428905.00	1.29	409.34	405.00
21	2	7	4973.00	27150.00	215.45	0	Spot (Block21, Row7, Column2)	425.09	414.00	33.05	0.01	0.08	384.00	379.91	384.00	29.04	0.00	0.08	50.00	25.00	0.00	30.00	41.09	564514.00	1.56	398.33	395.50
21	3	7	5306.00	27147.00	257.25	0	Spot (Block21, Row7, Column3)	436.27	424.00	39.97	0.01	0.09	386.00	377.86	386.00	33.21	0.01	0.09	55.00	33.00	0.00	38.00	50.27	838514.00	1.76	396.12	398.00
21	4	7	5584.00	27148.00	204.15	0	Spot (Block21, Row7, Column4)	460.82	477.00	46.09	0.01	0.10	392.00	390.23	392.00	34.20	0.00	0.09	65.00	54.00	0.00	85.00	68.82	545605.00	2.06	433.69	407.00
21	5	7	5894.00	27141.00	216.85	0	Spot (Block21, Row7, Column5)	460.95	452.00	53.91	0.01	0.12	392.00	391.12	392.00	32.77	0.00	0.08	68.00	48.00	0.00	60.00	68.95	619519.00	2.13	417.68	411.00
21	6	7	6189.00	27156.00	231.05	0	Spot (Block21, Row7, Column6)	451.39	444.50	51.51	0.01	0.11	389.00	385.61	389.00	32.75	0.00	0.08	57.00	48.00	0.00	55.50	62.39	692429.00	2.01	415.63	401.00
21	7	7	6486.00	27148.00	235.15	0	Spot (Block21, Row7, Column7)	436.45	416.00	52.10	0.02	0.12	386.00	381.38	386.00	37.88	0.01	0.10	44.00	33.00	0.00	30.00	50.45	693953.00	1.45	394.54	395.00
21	8	7	6784.00	27147.00	104.00	0	Spot (Block21, Row7, Column8)	658.47	665.00	90.75	0.00	0.14	393.00	390.84	393.00	41.31	0.00	0.11	100.00	98.00	0.00	272.00	265.47	181079.00	6.48	481.92	479.00
21	1	8	4677.00	27449.00	137.75	0	Spot (Block21, Row8, Column1)	15888.92	13696.00	12188.18	0.06	0.77	391.00	392.81	391.00	54.34	0.00	0.14	100.00	100.00	2.72	13305.00	15497.92	8166903.00	285.18	3847.18	2440.00
21	2	8	5013.00	27452.00	153.45	0	Spot (Block21, Row8, Column2)	465.69	480.50	45.53	0.01	0.10	390.00	390.40	390.00	42.69	0.00	0.11	65.00	52.00	0.00	90.50	75.69	298971.00	1.76	423.73	411.00
21	3	8	5268.00	27450.00	183.40	0	Spot (Block21, Row8, Column3)	467.87	482.00	42.40	0.01	0.09	389.00	387.18	389.00	27.27	0.00	0.07	83.00	66.00	0.00	93.00	78.87	444005.00	2.96	418.85	411.50
21	4	8	5584.00	27451.00	211.05	0	Spot (Block21, Row8, Column4)	454.68	448.50	46.75	0.01	0.10	392.00	390.77	392.00	28.82	0.00	0.07	66.00	49.00	0.00	56.50	62.68	577440.00	2.22	415.24	404.50
21	5	8	5881.00	27463.00	200.00	0	Spot (Block21, Row8, Column5)	464.67	462.00	69.80	0.00	0.15	391.00	388.96	391.00	30.68	0.00	0.08	65.00	52.00	0.00	71.00	73.67	528792.00	2.47	429.81	411.00
21	6	8	6194.00	27453.00	216.85	0	Spot (Block21, Row8, Column6)	446.67	438.00	45.96	0.01	0.10	389.00	384.93	389.00	31.14	0.00	0.08	60.00	46.00	0.00	49.00	57.67	599880.00	1.98	400.40	395.00
21	7	8	6488.00	27440.00	203.50	0	Spot (Block21, Row8, Column7)	435.94	414.00	57.97	0.02	0.13	391.00	386.87	391.00	38.04	0.00	0.10	41.00	34.00	0.00	23.00	44.94	512668.00	1.29	404.46	399.00
21	8	8	6776.00	27449.00	148.20	0	Spot (Block21, Row8, Column8)	1002.34	979.00	287.09	0.01	0.29	398.00	403.39	398.00	45.04	0.01	0.11	100.00	100.00	0.00	581.00	604.34	602404.00	13.30	545.62	535.00
22	1	1	9186.00	25342.00	147.30	0	Spot (Block22, Row1, Column1)	10913.05	9579.00	6243.06	0.06	0.57	986.00	1017.08	986.00	204.83	0.01	0.20	100.00	100.00	0.00	8593.00	9927.05	6471438.00	48.31	3161.66	2606.50
22	2	1	9487.00	25354.00	164.95	0	Spot (Block22, Row1, Column2)	1402.95	1391.00	284.86	0.00	0.20	969.00	975.05	969.00	192.03	0.00	0.20	79.00	54.00	0.00	422.00	433.95	1063433.00	2.23	1135.91	1111.00
22	3	1	9786.00	25345.00	185.05	0	Spot (Block22, Row1, Column3)	1379.98	1347.00	339.05	0.01	0.25	914.50	961.19	914.50	187.27	0.02	0.19	79.00	57.00	0.00	432.50	465.48	1331685.00	2.24	1079.96	1076.00
22	4	1	10079.00	25357.00	183.10	0	Spot (Block22, Row1, Column4)	1312.35	1286.50	260.09	0.01	0.20	959.00	966.55	959.00	193.59	0.00	0.20	74.00	39.00	0.00	327.50	353.35	1233612.00	1.79	1137.80	1113.50
22	5	1	10381.00	25344.00	178.80	0	Spot (Block22, Row1, Column5)	1539.82	1437.50	490.63	0.03	0.32	892.00	957.92	892.00	196.29	0.03	0.20	83.00	63.00	0.00	545.50	647.82	1379677.00	2.96	1108.60	1113.50
22	6	1	10681.00	25339.00	175.75	0	Spot (Block22, Row1, Column6)	1629.79	1541.00	456.66	0.02	0.28	926.00	969.10	926.00	201.22	0.02	0.21	86.00	71.00	0.00	615.00	703.79	1404876.00	3.28	1102.62	1102.00
22	7	1	10989.00	25343.00	155.85	0	Spot (Block22, Row1, Column7)	2651.29	2446.50	944.42	0.03	0.36	973.00	981.81	973.00	206.48	0.00	0.21	99.00	97.00	0.00	1473.50	1678.29	1771065.00	8.09	1375.87	1373.00
22	8	1	11289.00	25346.00	228.20	0	Spot (Block22, Row1, Column8)	1144.33	1101.00	229.15	0.02	0.20	982.00	997.81	982.00	202.13	0.01	0.20	43.00	15.00	0.00	119.00	162.33	1715350.00	0.72	1010.95	974.00
22	1	2	9174.00	25650.00	206.85	0	Spot (Block22, Row2, Column1)	1181.09	1185.00	234.18	0.00	0.20	981.00	1011.13	981.00	197.94	0.01	0.20	51.00	22.00	0.00	204.00	200.09	1435029.00	0.86	1113.19	1094.50
22	2	2	9476.00	25646.00	127.50	0	Spot (Block22, Row2, Column2)	1842.42	1789.50	416.09	0.01	0.23	961.00	972.35	961.00	196.13	0.01	0.20	99.00	90.00	0.00	828.50	881.42	803294.00	4.44	1250.47	1257.50
22	3	2	9787.00	25645.00	203.00	0	Spot (Block22, Row2, Column3)	1177.40	1196.00	238.68	0.01	0.20	959.00	973.28	959.00	210.93	0.01	0.22	53.00	22.00	0.00	237.00	218.40	1375209.00	0.97	1051.45	1003.50
22	4	2	10090.00	25641.00	189.55	0	Spot (Block22, Row2, Column4)	1463.59	1411.00	334.95	0.02	0.23	976.00	978.66	976.00	212.31	0.00	0.22	80.00	51.00	0.00	435.00	487.59	1479687.00	2.28	1140.26	1104.00
22	5	2	10389.00	25650.00	200.95	0	Spot (Block22, Row2, Column5)	1452.93	1413.50	294.80	0.01	0.20	964.00	972.48	964.00	204.16	0.00	0.21	81.00	58.00	0.00	449.50	488.93	1662152.00	2.35	1133.03	1113.00
22	6	2	10683.00	25643.00	223.80	0	Spot (Block22, Row2, Column6)	1186.22	1201.00	269.89	0.01	0.23	951.00	968.78	951.00	212.29	0.01	0.22	53.00	27.00	0.00	250.00	235.22	1704591.00	1.02	1022.25	999.00
22	7	2	10994.00	25644.00	188.25	0	Spot (Block22, Row2, Column7)	1248.76	1203.00	241.96	0.02	0.19	965.00	981.39	965.00	215.69	0.01	0.22	55.00	30.00	0.00	238.00	283.76	1237525.00	1.24	1100.69	1103.00
22	8	2	11269.00	25661.00	248.00	0	Spot (Block22, Row2, Column8)	1113.92	1081.00	224.94	0.01	0.20	979.00	998.08	979.00	210.40	0.01	0.21	38.00	12.00	0.00	102.00	134.92	1978318.00	0.55	1040.16	995.00
22	1	3	9191.00	25946.00	153.35	0	Spot (Block22, Row3, Column1)	2019.21	1853.00	647.00	0.04	0.32	985.00	1007.86	985.00	189.99	0.01	0.19	93.00	88.00	0.00	868.00	1034.21	1304409.00	5.32	1229.71	1227.50
22	2	3	9498.00	25950.00	201.50	0	Spot (Block22, Row3, Column2)	1182.22	1179.00	239.17	0.00	0.20	969.00	981.54	969.00	197.19	0.01	0.20	51.00	23.00	0.00	210.00	213.22	1361920.00	1.02	1055.43	989.00
22	3	3	9787.00	25959.00	214.05	0	Spot (Block22, Row3, Column3)	1186.01	1169.00	231.34	0.01	0.20	956.00	976.57	956.00	204.68	0.01	0.21	50.00	22.00	0.00	213.00	230.01	1550113.00	1.02	1092.51	1086.00
22	4	3	10084.00	25943.00	173.25	0	Spot (Block22, Row3, Column4)	1628.13	1563.00	464.57	0.02	0.29	957.00	974.05	957.00	204.96	0.01	0.21	82.00	66.00	0.00	606.00	671.13	1367629.00	3.19	1145.65	1113.00
22	5	3	10395.00	25939.00	196.00	0	Spot (Block22, Row3, Column5)	1182.76	1184.00	237.59	0.00	0.20	955.00	978.54	955.00	201.66	0.01	0.21	53.00	23.00	0.00	229.00	227.76	1288022.00	1.01	1010.53	959.00
22	6	3	10680.00	25950.00	202.60	0	Spot (Block22, Row3, Column6)	1357.43	1323.00	289.71	0.01	0.21	963.00	984.09	963.00	206.79	0.01	0.21	69.00	46.00	0.00	360.00	394.43	1589550.00	1.81	1145.39	1152.00
22	7	3	10989.00	25945.00	151.35	0	Spot (Block22, Row3, Column7)	1757.45	1658.00	498.36	0.03	0.28	972.00	986.78	972.00	201.69	0.01	0.20	89.00	75.00	0.00	686.00	785.45	1101921.00	3.82	1182.16	1137.50
22	8	3	11282.00	25942.00	191.05	0	Spot (Block22, Row3, Column8)	1221.01	1198.50	234.89	0.01	0.19	977.00	1007.54	977.00	207.21	0.01	0.21	53.00	27.00	0.00	221.50	244.01	1257640.00	1.03	1092.55	1089.00
22	1	4	9188.00	26247.00	160.90	0	Spot (Block22, Row4, Column1)	1696.04	1642.00	440.93	0.01	0.26	995.00	1029.06	995.00	191.64	0.01	0.19	88.00	73.00	0.00	647.00	701.04	1207583.00	3.48	1188.10	1161.50
22	2	4	9468.00	26261.00	216.35	0	Spot (Block22, Row4, Column2)	1413.39	1378.00	291.93	0.01	0.21	988.00	1009.09	988.00	194.93	0.01	0.19	77.00	50.00	0.00	390.00	425.39	1886882.00	2.07	1198.51	1176.00
22	3	4	9785.00	26246.00	144.65	0	Spot (Block22, Row4, Column3)	3886.79	3612.50	1594.89	0.03	0.41	961.00	975.18	961.00	188.81	0.01	0.19	99.00	99.00	0.00	2651.50	2925.79	2223245.00	15.42	1532.70	1506.50
22	4	4	10082.00	26249.00	208.30	0	Spot (Block22, Row4, Column4)	1139.19	1101.00	228.70	0.01	0.20	905.00	959.33	905.00	186.01	0.03	0.19	52.00	27.00	0.00	196.00	234.19	1410321.00	0.97	1027.86	985.00
22	5	4	10382.00	26254.00	192.30	0	Spot (Block22, Row4, Column5)	1176.97	1169.00	224.98	0.00	0.19	913.50	971.19	913.50	194.15	0.03	0.20	52.00	33.00	0.00	255.50	263.47	1229932.00	1.06	1073.44	1096.50
22	6	4	10689.00	26250.00	209.40	0	Spot (Block22, Row4, Column6)	1364.75	1295.00	250.81	0.02	0.18	932.00	970.67	932.00	190.57	0.02	0.20	84.00	45.00	0.00	363.00	432.75	1693651.00	2.07	1113.39	1098.00
22	7	4	10980.00	26249.00	156.75	0	Spot (Block22, Row4, Column7)	1657.44	1530.00	513.80	0.03	0.31	964.00	979.89	964.00	193.48	0.01	0.20	87.00	75.00	0.00	566.00	693.44	1115458.00	3.50	1122.51	1126.00
22	8	4	11278.00	26258.00	197.50	0	Spot (Block22, Row4, Column8)	1246.95	1226.00	254.21	0.01	0.20	971.00	999.43	971.00	202.18	0.01	0.20	62.00	25.00	0.00	255.00	275.95	1376632.00	1.22	1078.67	1081.00
22	1	5	9194.00	26545.00	158.70	0	Spot (Block22, Row5, Column1)	1768.68	1738.00	446.11	0.01	0.25	1011.00	1052.40	1011.00	197.37	0.02	0.19	90.00	74.00	0.00	727.00	757.68	1218619.00	3.63	1264.49	1250.50
22	2	5	9479.00	26541.00	187.45	0	Spot (Block22, Row5, Column2)	1319.62	1304.00	260.46	0.01	0.20	991.00	1030.10	991.00	195.56	0.02	0.19	61.00	42.00	0.00	313.00	328.62	1303786.00	1.48	1144.63	1106.00
22	3	5	9786.00	26554.00	197.90	0	Spot (Block22, Row5, Column3)	1567.74	1508.00	319.42	0.02	0.20	974.00	988.72	974.00	194.12	0.01	0.20	91.00	75.00	0.00	534.00	593.74	1735489.00	2.98	1197.88	1227.50
22	4	5	10087.00	26543.00	184.55	0	Spot (Block22, Row5, Column4)	1405.08	1363.50	335.63	0.01	0.24	949.50	969.31	949.50	195.86	0.01	0.20	74.00	52.00	0.00	414.00	455.58	1337639.00	2.22	1103.40	1082.00
22	5	5	10385.00	26543.00	141.30	0	Spot (Block22, Row5, Column5)	4821.89	4511.00	2167.75	0.03	0.45	976.00	982.48	976.00	197.06	0.00	0.20	100.00	100.00	0.00	3535.00	3845.89	2603821.00	19.48	1820.82	1606.50
22	6	5	10695.00	26543.00	199.55	0	Spot (Block22, Row5, Column6)	1219.06	1184.00	352.28	0.01	0.29	976.00	982.36	976.00	191.43	0.00	0.19	54.00	23.00	0.00	208.00	243.06	1369001.00	1.24	1056.51	994.00
22	7	5	10981.00	26546.00	177.75	0	Spot (Block22, Row5, Column7)	1365.54	1309.00	264.58	0.02	0.19	973.00	987.37	973.00	200.01	0.01	0.20	76.00	42.00	0.00	336.00	392.54	1208503.00	1.89	1116.67	1086.00
22	8	5	11287.00	26543.00	151.95	0	Spot (Block22, Row5, Column8)	2072.18	1884.00	683.31	0.04	0.33	971.00	998.53	971.00	207.38	0.01	0.21	97.00	89.00	0.00	913.00	1101.18	1313760.00	5.18	1272.71	1257.50
22	1	6	9191.00	26845.00	186.65	0	Spot (Block22, Row6, Column1)	1435.67	1395.00	290.71	0.01	0.20	995.00	1043.58	995.00	196.46	0.02	0.19	77.00	51.00	0.00	400.00	440.67	1401210.00	2.00	1216.61	1187.00
22	2	6	9489.00	26845.00	208.65	0	Spot (Block22, Row6, Column2)	1360.03	1320.00	278.75	0.01	0.20	989.00	1039.35	989.00	198.34	0.02	0.19	67.00	40.00	0.00	331.00	371.03	1686436.00	1.62	1186.77	1190.00
22	3	6	9772.00	26844.00	154.45	0	Spot (Block22, Row6, Column3)	2402.06	2183.50	871.49	0.04	0.36	985.00	1021.31	985.00	199.07	0.02	0.19	99.00	91.00	0.00	1198.50	1417.06	1575751.00	6.94	1345.51	1332.00
22	4	6	10098.00	26839.00	159.00	0	Spot (Block22, Row6, Column4)	1387.62	1391.00	296.03	0.00	0.21	982.00	999.62	982.00	199.71	0.01	0.20	75.00	51.00	0.00	409.00	405.62	968556.00	1.94	1156.29	1201.00
22	5	6	10384.00	26843.00	142.65	0	Spot (Block22, Row6, Column5)	4291.86	3897.50	1794.77	0.04	0.42	985.00	1000.39	985.00	204.57	0.01	0.20	100.00	100.00	0.00	2912.50	3306.86	2369107.00	16.09	1746.89	1664.00
22	6	6	10678.00	26858.00	171.00	0	Spot (Block22, Row6, Column6)	1166.15	1182.00	211.56	0.01	0.18	976.00	985.72	976.00	197.98	0.00	0.20	51.00	18.00	0.00	206.00	190.15	949243.00	0.91	1080.69	1045.00
22	7	6	10985.00	26843.00	162.45	0	Spot (Block22, Row6, Column7)	1704.02	1602.00	465.08	0.03	0.27	978.00	1005.49	978.00	201.23	0.01	0.20	88.00	73.00	0.00	624.00	726.02	1240530.00	3.47	1195.91	1217.00
22	8	6	11290.00	26851.00	149.20	0	Spot (Block22, Row6, Column8)	2075.00	1906.00	643.20	0.04	0.31	980.00	1018.62	980.00	209.64	0.02	0.21	96.00	88.00	0.00	926.00	1095.00	1259526.00	5.04	1297.48	1344.50
22	1	7	9180.00	27155.00	206.45	0	Spot (Block22, Row7, Column1)	1479.78	1431.00	290.41	0.01	0.20	1016.00	1062.79	1016.00	196.52	0.02	0.18	82.00	52.00	0.00	415.00	463.78	1794970.00	2.12	1212.28	1204.50
22	2	7	9490.00	27136.00	231.60	0	Spot (Block22, Row7, Column2)	1220.92	1168.00	249.89	0.02	0.20	989.00	1033.14	989.00	193.54	0.02	0.19	47.00	28.00	0.00	179.00	231.92	1881436.00	0.97	1060.03	993.00
22	3	7	9797.00	27150.00	197.65	0	Spot (Block22, Row7, Column3)	1202.70	1193.50	251.41	0.00	0.21	987.00	1037.79	987.00	194.58	0.02	0.19	52.00	27.00	0.00	206.50	215.70	1325372.00	0.85	1146.81	1142.50
22	4	7	10076.00	27142.00	181.75	0	Spot (Block22, Row7, Column4)	1211.80	1179.00	227.91	0.01	0.19	981.00	1018.82	981.00	195.95	0.02	0.19	50.00	27.00	0.00	198.00	230.80	1120916.00	0.98	1129.56	1097.00
22	5	7	10382.00	27146.00	196.85	0	Spot (Block22, Row7, Column5)	1392.83	1357.00	305.05	0.01	0.22	974.00	997.30	974.00	192.39	0.01	0.19	75.00	49.00	0.00	383.00	418.83	1536294.00	2.06	1159.50	1125.00
22	6	7	10681.00	27144.00	207.85	0	Spot (Block22, Row7, Column6)	1332.24	1273.00	694.28	0.02	0.52	978.00	995.16	978.00	189.04	0.01	0.19	62.00	36.00	0.00	295.00	354.24	1639989.00	1.78	1063.63	1003.00
22	7	7	10983.00	27149.00	160.10	0	Spot (Block22, Row7, Column7)	1938.33	1889.00	549.46	0.01	0.28	986.00	1025.56	986.00	201.52	0.02	0.20	95.00	83.00	0.00	903.00	952.33	1368459.00	4.53	1276.83	1269.00
22	8	7	11287.00	27146.00	116.50	0	Spot (Block22, Row7, Column8)	2229.26	2161.00	438.96	0.01	0.20	994.00	1045.94	994.00	212.25	0.02	0.20	100.00	99.00	0.00	1167.00	1235.26	793617.00	5.58	1491.70	1489.00
22	1	8	9174.00	27447.00	137.40	0	Spot (Block22, Row8, Column1)	17046.74	13012.00	14705.55	0.12	0.86	1080.00	1097.41	1080.00	222.63	0.01	0.20	100.00	100.00	4.28	11932.00	15966.74	8762023.00	71.64	4660.34	3119.00
22	2	8	9489.00	27447.00	184.95	0	Spot (Block22, Row8, Column2)	1286.13	1219.00	259.15	0.02	0.20	988.00	1048.89	988.00	216.25	0.03	0.21	52.00	34.00	0.00	231.00	298.13	1235972.00	1.10	1151.25	1089.50
22	3	8	9775.00	27443.00	158.95	0	Spot (Block22, Row8, Column3)	1715.29	1599.00	486.33	0.03	0.28	986.00	1044.75	986.00	200.01	0.03	0.19	89.00	71.00	0.00	613.00	729.29	1192125.00	3.35	1238.61	1229.00
22	4	8	10081.00	27442.00	152.15	0	Spot (Block22, Row8, Column4)	1415.24	1396.00	250.27	0.01	0.18	982.00	1038.19	982.00	206.05	0.02	0.20	76.00	50.00	0.00	414.00	433.24	897265.00	1.83	1178.11	1080.00
22	5	8	10374.00	27446.00	201.90	0	Spot (Block22, Row8, Column5)	1264.21	1273.00	241.60	0.00	0.19	976.00	1015.43	976.00	201.05	0.02	0.20	59.00	35.00	0.00	297.00	288.21	1465221.00	1.24	1127.39	1105.50
22	6	8	10687.00	27448.00	194.15	0	Spot (Block22, Row8, Column6)	1523.32	1477.50	354.68	0.01	0.23	983.00	1010.85	983.00	189.64	0.01	0.19	84.00	61.00	0.00	494.50	540.32	1614723.00	2.70	1175.47	1188.00
22	7	8	10991.00	27447.00	157.50	0	Spot (Block22, Row8, Column7)	1614.18	1578.00	363.24	0.01	0.23	988.00	1031.57	988.00	199.11	0.02	0.19	87.00	75.00	0.00	590.00	626.18	1102487.00	2.93	1204.78	1148.00
22	8	8	11279.00	27448.00	153.25	0	Spot (Block22, Row8, Column8)	1989.53	1957.50	551.37	0.01	0.28	992.00	1034.39	992.00	200.44	0.02	0.19	99.00	88.00	0.00	965.50	997.53	1289216.00	4.77	1253.37	1271.00
23	1	1	13688.00	25342.00	150.65	0	Spot (Block23, Row1, Column1)	10263.22	9013.00	5953.40	0.06	0.58	775.00	778.20	775.00	157.46	0.00	0.20	100.00	100.00	0.00	8238.00	9488.22	6414514.00	60.24	2988.21	2381.00
23	2	1	13982.00	25347.00	204.95	0	Spot (Block23, Row1, Column2)	914.96	886.00	200.59	0.01	0.22	697.00	740.56	697.00	146.28	0.03	0.20	57.00	31.00	0.00	189.00	217.96	1085138.00	1.19	812.35	798.50
23	3	1	14282.00	25342.00	204.80	0	Spot (Block23, Row1, Column3)	933.18	894.00	206.40	0.02	0.22	690.00	736.37	690.00	148.52	0.03	0.20	60.00	35.00	0.00	204.00	243.18	1107680.00	1.33	786.26	772.00
23	4	1	14576.00	25343.00	188.60	0	Spot (Block23, Row1, Column4)	939.91	901.00	205.40	0.02	0.22	689.00	734.57	689.00	142.45	0.03	0.19	62.00	44.00	0.00	212.00	250.91	943670.00	1.44	822.98	791.00
23	5	1	14887.00	25340.00	171.30	0	Spot (Block23, Row1, Column5)	1280.78	1130.50	450.03	0.05	0.35	691.00	734.35	691.00	137.54	0.03	0.19	86.00	72.00	0.00	439.50	589.78	1047675.00	3.97	840.29	808.50
23	6	1	15190.00	25343.00	170.80	0	Spot (Block23, Row1, Column6)	1225.44	1127.00	358.76	0.04	0.29	696.00	736.63	696.00	139.64	0.02	0.19	88.00	72.00	0.00	431.00	529.44	993828.00	3.50	860.38	813.50
23	7	1	15493.00	25340.00	159.10	0	Spot (Block23, Row1, Column7)	1685.69	1612.00	542.08	0.02	0.32	699.00	745.58	699.00	138.18	0.03	0.19	99.00	93.00	0.00	913.00	986.69	1179982.00	6.80	1007.30	1012.00
23	8	1	15784.00	25327.00	193.45	0	Spot (Block23, Row1, Column8)	910.67	876.00	187.43	0.02	0.21	712.00	755.62	712.00	135.44	0.03	0.18	58.00	35.00	0.00	164.00	198.67	967128.00	1.14	810.96	788.50
23	1	2	13684.00	25645.00	147.00	-50	Spot (Block23, Row2, Column1)	843.85	784.50	199.52	0.03	0.24	711.00	756.51	711.00	149.03	0.03	0.20	43.00	28.00	0.00	73.50	132.85	497871.00	0.59	829.53	787.00
23	2	2	13979.00	25650.00	127.35	0	Spot (Block23, Row2, Column2)	1113.43	1074.00	238.25	0.02	0.21	703.00	745.60	703.00	144.01	0.03	0.19	90.00	57.00	0.00	371.00	410.43	479889.00	2.55	884.35	877.00
23	3	2	14276.00	25643.00	203.10	0	Spot (Block23, Row2, Column3)	898.69	878.00	192.21	0.01	0.21	697.00	743.16	697.00	156.67	0.03	0.21	53.00	29.00	0.00	181.00	201.69	1052370.00	0.99	811.41	808.00
23	4	2	14588.00	25650.00	200.35	0	Spot (Block23, Row2, Column4)	943.91	904.00	189.27	0.02	0.20	688.00	727.04	688.00	151.26	0.02	0.21	68.00	38.00	0.00	216.00	255.91	1074169.00	1.43	840.58	789.50
23	5	2	14884.00	25637.00	191.40	0	Spot (Block23, Row2, Column5)	1007.60	996.50	204.74	0.00	0.20	684.00	721.57	684.00	137.90	0.02	0.19	79.00	56.00	0.00	312.50	323.60	1043872.00	2.07	831.99	811.00
23	6	2	15171.00	25634.00	217.70	0	Spot (Block23, Row2, Column6)	875.77	878.00	174.52	0.00	0.20	691.00	735.10	691.00	137.16	0.03	0.19	53.00	31.00	0.00	187.00	184.77	1184040.00	1.03	792.54	780.00
23	7	2	15490.00	25647.00	183.85	0	Spot (Block23, Row2, Column7)	898.99	897.00	182.44	0.00	0.20	691.00	739.46	691.00	141.38	0.03	0.19	56.00	37.00	0.00	206.00	207.99	855843.00	1.13	822.46	793.00
23	8	2	15806.00	25661.00	159.80	0	Spot (Block23, Row2, Column8)	847.04	790.00	153.16	0.03	0.18	698.00	750.40	698.00	146.49	0.03	0.20	45.00	22.00	0.00	92.00	149.04	598854.00	0.66	822.00	789.00
23	1	3	13692.00	25947.00	166.30	0	Spot (Block23, Row3, Column1)	1235.46	1144.50	360.45	0.03	0.29	699.00	749.85	699.00	145.55	0.03	0.19	88.00	70.00	0.00	445.50	536.46	953779.00	3.34	873.64	870.00
23	2	3	13978.00	25953.00	196.95	0	Spot (Block23, Row3, Column2)	890.88	885.00	177.76	0.00	0.20	697.00	739.59	697.00	140.58	0.03	0.19	55.00	34.00	0.00	188.00	193.88	976407.00	1.08	830.56	791.00
23	3	3	14264.00	25930.00	188.10	0	Spot (Block23, Row3, Column3)	931.84	894.00	221.00	0.02	0.24	693.00	731.04	693.00	145.10	0.02	0.20	64.00	35.00	0.00	201.00	238.84	923454.00	1.38	784.28	786.00
23	4	3	14582.00	25945.00	173.95	0	Spot (Block23, Row3, Column4)	1113.47	1038.50	322.33	0.03	0.29	685.00	711.86	685.00	139.60	0.02	0.20	82.00	63.00	0.00	353.50	428.47	937542.00	2.88	815.10	807.00
23	5	3	14896.00	25941.00	176.05	0	Spot (Block23, Row3, Column5)	908.22	890.00	172.09	0.01	0.19	689.00	717.03	689.00	138.19	0.02	0.19	61.00	36.00	0.00	201.00	219.22	783792.00	1.38	792.47	796.00
23	6	3	15198.00	25925.00	208.25	0	Spot (Block23, Row3, Column6)	864.18	839.00	157.16	0.01	0.18	697.00	738.14	697.00	136.34	0.02	0.18	50.00	26.00	0.00	142.00	167.18	1065535.00	0.92	762.88	733.00
23	7	3	15485.00	25947.00	176.90	0	Spot (Block23, Row3, Column7)	1058.75	989.00	280.77	0.03	0.27	689.00	728.85	689.00	140.72	0.02	0.19	81.00	55.00	0.00	300.00	369.75	927461.00	2.34	814.77	804.50
23	8	3	15818.00	25945.00	168.15	0	Spot (Block23, Row3, Column8)	886.90	889.00	160.21	0.00	0.18	694.00	737.31	694.00	140.45	0.03	0.19	57.00	29.00	0.00	195.00	192.90	693553.00	1.07	804.54	792.50
23	1	4	13696.00	26251.00	184.85	0	Spot (Block23, Row4, Column1)	1109.00	1077.00	265.75	0.01	0.24	696.00	746.74	696.00	143.95	0.03	0.19	82.00	62.00	0.00	381.00	413.00	1066858.00	2.52	847.16	799.00
23	2	4	13983.00	26250.00	208.25	0	Spot (Block23, Row4, Column2)	887.61	885.00	165.39	0.00	0.19	696.00	739.22	696.00	137.49	0.03	0.19	53.00	31.00	0.00	189.00	191.61	1091757.00	1.08	801.22	785.00
23	3	4	14290.00	26244.00	158.05	0	Spot (Block23, Row4, Column3)	1921.37	1780.00	618.49	0.03	0.32	694.00	734.74	694.00	141.25	0.02	0.19	99.00	98.00	0.00	1086.00	1227.37	1308452.00	8.40	1044.97	1031.00
23	4	4	14577.00	26243.00	215.90	0	Spot (Block23, Row4, Column4)	830.04	793.50	165.89	0.02	0.20	687.00	711.34	687.00	138.56	0.02	0.19	41.00	22.00	0.00	106.50	143.04	1105615.00	0.86	765.80	781.50
23	5	4	14872.00	26239.00	201.70	0	Spot (Block23, Row4, Column5)	825.50	799.00	165.98	0.01	0.20	691.00	712.40	691.00	131.29	0.01	0.18	42.00	20.00	0.00	108.00	134.50	953450.00	0.86	758.51	773.00
23	6	4	15182.00	26244.00	193.90	0	Spot (Block23, Row4, Column6)	1006.14	994.00	210.37	0.01	0.21	687.00	714.67	687.00	133.20	0.02	0.19	77.00	58.00	0.00	307.00	319.14	1069532.00	2.19	787.41	777.00
23	7	4	15488.00	26252.00	162.50	0	Spot (Block23, Row4, Column7)	1164.53	1112.00	336.29	0.02	0.29	690.00	729.85	690.00	134.79	0.02	0.18	85.00	67.00	0.00	422.00	474.53	846614.00	3.22	872.89	922.50
23	8	4	15789.00	26253.00	154.75	0	Spot (Block23, Row4, Column8)	1022.20	1006.00	201.22	0.01	0.20	699.00	741.48	699.00	134.72	0.03	0.18	82.00	58.00	0.00	307.00	323.20	672607.00	2.08	824.14	802.50
23	1	5	13690.00	26541.00	181.10	0	Spot (Block23, Row5, Column1)	1072.48	1006.00	248.74	0.03	0.23	699.00	746.78	699.00	141.48	0.03	0.19	83.00	56.00	0.00	307.00	373.48	984533.00	2.30	858.69	885.50
23	2	5	13976.00	26549.00	212.55	0	Spot (Block23, Row5, Column2)	907.07	886.00	169.76	0.01	0.19	696.00	743.05	696.00	135.60	0.03	0.18	62.00	33.00	0.00	190.00	211.07	1169208.00	1.21	796.62	788.00
23	3	5	14285.00	26545.00	189.15	0	Spot (Block23, Row5, Column3)	917.56	890.00	176.57	0.01	0.19	694.00	740.50	694.00	138.70	0.03	0.19	62.00	39.00	0.00	196.00	223.56	923061.00	1.28	799.02	782.00
23	4	5	14586.00	26546.00	182.70	0	Spot (Block23, Row5, Column4)	1006.46	983.00	244.29	0.01	0.24	690.00	727.07	690.00	136.14	0.02	0.19	72.00	53.00	0.00	293.00	316.46	938023.00	2.05	778.39	766.00
23	5	5	14888.00	26541.00	154.10	0	Spot (Block23, Row5, Column5)	2094.98	2020.00	730.09	0.02	0.35	690.00	729.93	690.00	145.90	0.02	0.20	99.00	99.00	0.00	1330.00	1404.98	1365927.00	9.36	1040.48	1053.00
23	6	5	15191.00	26537.00	202.20	0	Spot (Block23, Row5, Column6)	887.48	874.50	169.65	0.01	0.19	691.00	730.95	691.00	138.59	0.02	0.19	55.00	30.00	0.00	183.50	196.48	1024151.00	1.13	801.39	786.50
23	7	5	15486.00	26553.00	200.40	0	Spot (Block23, Row5, Column7)	884.58	851.00	179.06	0.02	0.20	693.00	742.62	693.00	141.25	0.03	0.19	51.00	30.00	0.00	158.00	191.58	1007532.00	1.00	783.20	778.00
23	8	5	15784.00	26541.00	155.45	0	Spot (Block23, Row5, Column8)	1540.27	1431.00	517.65	0.03	0.34	702.00	752.96	702.00	140.17	0.03	0.19	95.00	88.00	0.00	729.00	838.27	1025822.00	5.62	946.85	916.00
23	1	6	13681.00	26854.00	204.75	0	Spot (Block23, Row6, Column1)	873.84	873.50	164.67	0.00	0.19	704.00	750.51	704.00	145.09	0.03	0.19	51.00	28.00	0.00	169.50	169.84	1043369.00	0.85	814.31	787.50
23	2	6	13987.00	26855.00	228.50	0	Spot (Block23, Row6, Column2)	882.17	871.00	177.42	0.01	0.20	699.00	745.97	699.00	142.51	0.03	0.19	52.00	28.00	0.00	172.00	183.17	1325023.00	0.96	792.92	789.00
23	3	6	14274.00	26842.00	166.55	0	Spot (Block23, Row6, Column3)	1478.04	1351.50	507.35	0.04	0.34	702.00	750.19	702.00	138.55	0.03	0.18	96.00	86.00	0.00	649.50	776.04	1138094.00	5.25	940.68	927.00
23	4	6	14592.00	26851.00	190.65	0	Spot (Block23, Row6, Column4)	954.06	914.00	192.74	0.02	0.20	700.00	746.05	700.00	139.79	0.03	0.19	68.00	45.00	0.00	214.00	254.06	979821.00	1.49	815.08	795.50
23	5	6	14887.00	26846.00	150.75	0	Spot (Block23, Row6, Column5)	2110.41	2014.00	681.74	0.02	0.32	700.00	753.70	700.00	151.43	0.03	0.20	100.00	99.00	0.00	1314.00	1410.41	1319008.00	8.96	1056.45	1072.00
23	6	6	15182.00	26843.00	193.20	0	Spot (Block23, Row6, Column6)	909.49	873.00	165.82	0.02	0.18	704.00	757.83	704.00	150.58	0.03	0.20	58.00	26.00	0.00	169.00	205.49	954962.00	1.01	845.34	797.50
23	7	6	15488.00	26845.00	170.95	0	Spot (Block23, Row6, Column7)	1287.40	1197.00	366.81	0.03	0.28	713.00	763.27	713.00	146.11	0.03	0.19	91.00	76.00	0.00	484.00	574.40	1046660.00	3.59	898.72	913.00
23	8	6	15787.00	26852.00	157.75	0	Spot (Block23, Row6, Column8)	1393.17	1305.50	433.48	0.03	0.31	776.00	776.39	776.00	148.39	0.00	0.19	90.00	70.00	0.00	529.50	617.17	958502.00	4.16	947.23	944.50
23	1	7	13673.00	27142.00	206.35	0	Spot (Block23, Row7, Column1)	925.24	895.00	158.40	0.01	0.17	767.00	774.09	767.00	155.98	0.00	0.20	41.00	20.00	0.00	128.00	158.24	1118610.00	0.97	854.00	876.00
23	2	7	13994.00	27147.00	211.85	0	Spot (Block23, Row7, Column2)	896.76	888.00	153.74	0.00	0.17	700.00	749.10	700.00	139.08	0.03	0.19	57.00	30.00	0.00	188.00	196.76	1148753.00	1.06	799.55	774.50
23	3	7	14276.00	27149.00	191.45	0	Spot (Block23, Row7, Column3)	901.21	880.00	181.13	0.01	0.20	767.00	766.12	767.00	142.93	0.00	0.19	39.00	20.00	0.00	113.00	134.21	935457.00	0.95	816.42	788.00
23	4	7	14598.00	27140.00	194.35	0	Spot (Block23, Row7, Column4)	879.61	878.00	164.19	0.00	0.19	765.00	770.48	765.00	145.16	0.00	0.19	34.00	14.00	0.00	113.00	114.61	940300.00	0.75	854.26	810.50
23	5	7	14888.00	27141.00	192.90	0	Spot (Block23, Row7, Column5)	1004.87	986.00	207.17	0.01	0.21	756.00	766.66	756.00	141.01	0.01	0.18	60.00	40.00	0.00	230.00	248.87	1054104.00	1.69	869.63	817.00
23	6	7	15186.00	27147.00	207.15	0	Spot (Block23, Row7, Column6)	893.74	891.00	142.57	0.00	0.16	741.00	764.84	741.00	140.36	0.01	0.18	55.00	24.00	0.00	150.00	152.74	1093039.00	0.92	813.72	782.00
23	7	7	15483.00	27144.00	169.35	0	Spot (Block23, Row7, Column7)	1298.98	1242.00	359.13	0.02	0.28	705.00	760.81	705.00	141.96	0.03	0.19	98.00	81.00	0.00	537.00	593.98	1031392.00	3.79	900.95	893.00
23	8	7	15802.00	27138.00	198.00	0	Spot (Block23, Row7, Column8)	1217.32	1183.00	235.24	0.01	0.19	779.00	776.87	779.00	151.00	0.00	0.19	92.00	63.00	0.00	404.00	438.32	1351224.00	2.92	895.56	897.00
23	1	8	13684.00	27447.00	137.25	0	Spot (Block23, Row8, Column1)	18194.43	14271.00	14429.18	0.11	0.79	791.00	822.89	791.00	202.42	0.02	0.25	100.00	100.00	3.73	13480.00	17403.43	9260963.00	85.82	5511.64	3435.00
23	2	8	13993.00	27443.00	208.85	0	Spot (Block23, Row8, Column2)	913.21	896.00	185.12	0.01	0.20	767.00	769.74	767.00	143.95	0.00	0.19	44.00	22.00	0.00	129.00	146.21	1138773.00	1.00	793.45	752.50
23	3	8	14272.00	27441.00	166.85	0	Spot (Block23, Row8, Column3)	1200.46	1115.00	336.18	0.03	0.28	761.00	765.43	761.00	138.98	0.00	0.18	79.00	60.00	0.00	354.00	439.46	926753.00	3.13	880.10	883.00
23	4	8	14588.00	27430.00	138.45	0	Spot (Block23, Row8, Column4)	974.69	920.00	201.93	0.03	0.21	726.00	761.81	726.00	147.88	0.02	0.19	62.00	42.00	0.00	194.00	248.69	504889.00	1.44	871.72	874.00
23	5	8	14882.00	27443.00	205.05	0	Spot (Block23, Row8, Column5)	903.06	882.00	196.93	0.01	0.22	710.00	758.67	710.00	147.15	0.03	0.19	57.00	33.00	0.00	172.00	193.06	1076444.00	0.98	815.92	793.00
23	6	8	15189.00	27443.00	207.55	0	Spot (Block23, Row8, Column6)	920.94	884.00	188.57	0.02	0.20	773.00	770.81	773.00	143.57	0.00	0.19	41.00	23.00	0.00	111.00	147.94	1130910.00	1.05	820.94	780.00
23	7	8	15494.00	27433.00	171.80	0	Spot (Block23, Row8, Column7)	1064.12	1011.50	212.92	0.02	0.20	774.00	775.12	774.00	146.62	0.00	0.19	74.00	39.00	0.00	237.50	290.12	872579.00	1.97	858.49	822.50
23	8	8	15784.00	27447.00	159.45	0	Spot (Block23, Row8, Column8)	1486.67	1421.50	448.87	0.02	0.30	775.00	773.83	775.00	144.17	0.00	0.19	94.00	82.00	0.00	646.50	711.67	1037696.00	4.94	951.65	913.00
24	1	1	18186.00	25341.00	152.60	0	Spot (Block24, Row1, Column1)	8754.92	8123.00	4520.49	0.03	0.52	396.00	402.23	396.00	53.71	0.01	0.13	100.00	100.00	0.00	7727.00	8358.92	5594394.00	155.51	2312.75	1661.00
24	2	1	18482.00	25350.00	160.25	0	Spot (Block24, Row1, Column2)	713.67	665.50	190.94	0.03	0.27	398.00	407.11	398.00	46.15	0.01	0.11	100.00	97.00	0.00	267.50	315.67	503848.00	6.64	502.53	492.00
24	3	1	18790.00	25349.00	176.20	0	Spot (Block24, Row1, Column3)	525.26	511.00	70.99	0.01	0.14	396.00	396.86	396.00	37.55	0.00	0.09	87.00	84.00	0.00	115.00	129.26	456980.00	3.42	441.78	414.00
24	4	1	19088.00	25344.00	176.10	0	Spot (Block24, Row1, Column4)	584.42	563.00	134.33	0.02	0.23	398.00	400.21	398.00	39.83	0.00	0.10	90.00	86.00	0.00	165.00	186.42	506694.00	4.63	455.65	468.00
24	5	1	19382.00	25336.00	180.55	0	Spot (Block24, Row1, Column5)	639.91	591.00	152.08	0.03	0.24	402.00	410.97	402.00	41.57	0.01	0.10	98.00	93.00	0.00	189.00	237.91	586153.00	5.51	478.73	484.00
24	6	1	19689.00	25340.00	165.75	0	Spot (Block24, Row1, Column6)	910.60	834.00	325.35	0.04	0.36	403.00	412.09	403.00	68.32	0.01	0.17	99.00	92.00	0.00	431.00	507.60	692057.00	7.30	526.47	517.00
24	7	1	19991.00	25338.00	156.05	0	Spot (Block24, Row1, Column7)	915.92	867.50	258.68	0.02	0.28	402.00	409.81	402.00	38.99	0.01	0.10	100.00	100.00	0.00	465.50	513.92	613665.00	12.98	578.72	560.00
24	8	1	20301.00	25347.00	220.65	0	Spot (Block24, Row1, Column8)	473.93	490.00	52.77	0.01	0.11	404.00	412.80	404.00	38.50	0.01	0.09	66.00	57.00	0.00	86.00	69.93	661607.00	1.59	421.30	409.00
24	1	2	18182.00	25643.00	204.70	0	Spot (Block24, Row2, Column1)	458.58	459.50	61.35	0.00	0.13	400.00	407.52	400.00	47.50	0.01	0.12	51.00	27.00	0.00	59.50	58.58	543881.00	1.08	430.51	412.00
24	2	2	18478.00	25651.00	150.05	0	Spot (Block24, Row2, Column2)	555.58	520.50	80.70	0.03	0.15	401.00	410.79	401.00	43.86	0.01	0.11	97.00	78.00	0.00	119.50	154.58	343350.00	3.30	470.17	463.00
24	3	2	18782.00	25642.00	199.70	0	Spot (Block24, Row2, Column3)	476.31	480.00	61.64	0.00	0.13	398.00	404.24	398.00	43.27	0.01	0.11	64.00	45.00	0.00	82.00	78.31	538227.00	1.67	416.35	400.50
24	4	2	19081.00	25651.00	179.30	0	Spot (Block24, Row2, Column4)	512.82	499.00	62.73	0.01	0.12	395.00	395.45	395.00	38.64	0.00	0.10	90.00	83.00	0.00	104.00	117.82	461539.00	3.04	430.97	415.00
24	5	2	19388.00	25647.00	194.30	0	Spot (Block24, Row2, Column5)	503.14	502.00	60.42	0.00	0.12	395.00	395.06	395.00	36.41	0.00	0.09	83.00	76.00	0.00	107.00	108.14	532318.00	2.97	423.33	406.00
24	6	2	19689.00	25646.00	181.75	0	Spot (Block24, Row2, Column6)	475.40	471.00	54.60	0.00	0.11	397.00	400.71	397.00	69.50	0.00	0.17	53.00	12.00	0.00	74.00	78.40	439741.00	1.07	423.49	411.00
24	7	2	19976.00	25644.00	179.80	0	Spot (Block24, Row2, Column7)	485.68	488.00	45.95	0.00	0.09	402.00	407.95	402.00	36.87	0.01	0.09	81.00	69.00	0.00	86.00	83.68	440510.00	2.11	434.84	416.00
24	8	2	20307.00	25635.00	193.70	0	Spot (Block24, Row2, Column8)	457.51	469.00	42.13	0.01	0.09	406.00	415.15	406.00	36.78	0.01	0.09	54.00	42.00	0.00	63.00	51.51	484964.00	1.15	444.35	425.50
24	1	3	18188.00	25944.00	176.20	0	Spot (Block24, Row3, Column1)	607.63	597.00	121.07	0.01	0.20	401.00	411.31	401.00	43.81	0.01	0.11	94.00	84.00	0.00	196.00	206.63	526818.00	4.48	464.34	463.00
24	2	3	18493.00	25946.00	196.75	0	Spot (Block24, Row3, Column2)	488.33	491.00	53.17	0.00	0.11	401.00	408.36	401.00	40.80	0.01	0.10	81.00	62.00	0.00	90.00	87.33	535699.00	1.96	433.18	417.00
24	3	3	18774.00	25940.00	161.55	0	Spot (Block24, Row3, Column3)	547.90	497.00	113.89	0.04	0.21	398.00	403.98	398.00	43.53	0.01	0.11	90.00	69.00	0.00	99.00	149.90	397775.00	3.31	446.08	426.50
24	4	3	19081.00	25940.00	153.85	0	Spot (Block24, Row3, Column4)	1082.97	1040.50	413.13	0.02	0.38	395.00	396.75	395.00	40.85	0.00	0.10	100.00	100.00	0.00	645.50	687.97	706097.00	16.80	558.33	511.00
24	5	3	19391.00	25946.00	156.25	0	Spot (Block24, Row3, Column5)	500.64	501.00	61.00	0.00	0.12	394.00	392.14	394.00	36.97	0.00	0.09	81.00	75.00	0.00	107.00	106.64	335431.00	2.93	442.27	422.00
24	6	3	19696.00	25947.00	200.65	0	Spot (Block24, Row3, Column6)	462.16	476.00	56.02	0.01	0.12	396.00	397.20	396.00	35.05	0.00	0.09	58.00	52.00	0.00	80.00	66.16	527789.00	1.85	421.91	406.00
24	7	3	19987.00	25944.00	178.25	0	Spot (Block24, Row3, Column7)	535.48	516.50	72.54	0.02	0.14	400.00	404.32	400.00	33.33	0.00	0.08	91.00	87.00	0.00	116.50	135.48	476574.00	3.93	441.32	420.00
24	8	3	20283.00	25945.00	169.90	0	Spot (Block24, Row3, Column8)	507.73	502.50	51.21	0.00	0.10	406.00	414.93	406.00	36.53	0.01	0.09	85.00	79.00	0.00	96.50	101.73	408217.00	2.54	458.53	461.00
24	1	4	18188.00	26244.00	152.45	0	Spot (Block24, Row4, Column1)	1220.37	1125.00	448.43	0.04	0.37	402.00	416.18	402.00	48.14	0.02	0.12	100.00	100.00	0.00	723.00	818.37	777374.00	16.70	616.04	613.00
24	2	4	18481.00	26235.00	208.90	0	Spot (Block24, Row4, Column2)	475.09	484.00	58.32	0.01	0.12	401.00	408.05	401.00	44.35	0.01	0.11	68.00	40.00	0.00	83.00	74.09	591011.00	1.51	436.50	422.50
24	3	4	18788.00	26243.00	146.55	0	Spot (Block24, Row4, Column3)	3229.32	3032.50	1648.88	0.03	0.51	399.00	402.81	399.00	44.12	0.00	0.11	100.00	100.00	0.00	2633.50	2830.32	1885920.00	64.07	1134.99	875.00
24	4	4	19087.00	26244.00	186.85	0	Spot (Block24, Row4, Column4)	467.44	477.50	45.12	0.01	0.10	396.00	397.41	396.00	40.74	0.00	0.10	65.00	50.00	0.00	81.50	71.44	460891.00	1.72	425.96	416.00
24	5	4	19368.00	26264.00	182.30	0	Spot (Block24, Row4, Column5)	481.43	490.00	105.45	0.01	0.22	393.00	391.56	393.00	40.15	0.00	0.10	66.00	61.00	0.00	97.00	88.43	447733.00	2.24	432.37	418.50
24	6	4	19689.00	26240.00	202.10	0	Spot (Block24, Row4, Column6)	503.95	503.00	55.27	0.00	0.11	392.00	390.68	392.00	36.29	0.00	0.09	85.00	79.00	0.00	111.00	111.95	586097.00	3.12	425.43	412.00
24	7	4	19980.00	26244.00	179.75	0	Spot (Block24, Row4, Column7)	532.34	505.00	87.44	0.02	0.16	397.00	399.39	397.00	34.05	0.00	0.09	89.00	80.00	0.00	108.00	135.34	480169.00	3.90	446.43	424.00
24	8	4	20293.00	26254.00	164.70	0	Spot (Block24, Row4, Column8)	616.85	591.00	94.73	0.02	0.15	405.00	414.57	405.00	36.04	0.01	0.09	99.00	98.00	0.00	186.00	211.85	465721.00	5.61	469.83	472.00
24	1	5	18191.00	26542.00	152.45	0	Spot (Block24, Row5, Column1)	1062.46	952.00	435.07	0.05	0.41	406.00	420.97	406.00	48.77	0.02	0.12	100.00	100.00	0.00	546.00	656.46	674660.00	13.15	553.02	531.00
24	2	5	18477.00	26548.00	200.65	0	Spot (Block24, Row5, Column2)	483.51	491.00	58.89	0.01	0.12	400.00	410.08	400.00	45.39	0.01	0.11	69.00	50.00	0.00	91.00	83.51	551202.00	1.62	414.19	405.00
24	3	5	18804.00	26558.00	183.70	0	Spot (Block24, Row5, Column3)	473.17	494.00	58.03	0.02	0.12	400.00	407.00	400.00	43.33	0.01	0.11	64.00	58.00	0.00	94.00	73.17	449515.00	1.53	430.98	415.00
24	4	5	19092.00	26542.00	175.25	0	Spot (Block24, Row5, Column4)	622.39	582.00	142.81	0.03	0.23	398.00	401.26	398.00	38.63	0.00	0.10	96.00	93.00	0.00	184.00	224.39	534631.00	5.72	464.20	452.00
24	5	5	19388.00	26542.00	146.40	0	Spot (Block24, Row5, Column5)	2970.58	2724.00	1477.23	0.04	0.50	395.00	399.98	395.00	42.73	0.01	0.11	100.00	100.00	0.00	2329.00	2575.58	1737791.00	60.16	986.11	860.00
24	6	5	19694.00	26541.00	199.25	0	Spot (Block24, Row5, Column6)	457.77	450.00	55.14	0.01	0.12	391.00	389.54	391.00	34.89	0.00	0.09	62.00	46.00	0.00	59.00	66.77	516359.00	1.96	408.04	403.00
24	7	5	19985.00	26555.00	173.80	0	Spot (Block24, Row5, Column7)	484.67	490.00	39.05	0.00	0.08	399.00	399.66	399.00	33.59	0.00	0.08	88.00	75.00	0.00	91.00	85.67	411484.00	2.53	441.01	430.00
24	8	5	20292.00	26544.00	152.55	0	Spot (Block24, Row5, Column8)	714.20	676.00	173.48	0.02	0.24	412.00	424.64	412.00	40.59	0.01	0.10	100.00	98.00	0.00	264.00	302.20	455658.00	7.13	509.61	505.00
24	1	6	18185.00	26850.00	167.60	0	Spot (Block24, Row6, Column1)	511.11	500.00	63.31	0.01	0.12	411.00	429.49	411.00	53.32	0.02	0.12	81.00	28.00	0.00	89.00	100.11	399178.00	1.53	483.83	487.00
24	2	6	18467.00	26850.00	232.45	0	Spot (Block24, Row6, Column2)	491.83	492.00	68.72	0.00	0.14	404.00	419.24	404.00	50.87	0.02	0.12	70.00	30.00	0.00	88.00	87.83	764299.00	1.43	449.20	451.00
24	3	6	18781.00	26842.00	147.80	0	Spot (Block24, Row6, Column3)	1415.10	1274.50	595.77	0.05	0.42	405.00	415.87	405.00	44.82	0.01	0.11	100.00	100.00	0.00	869.50	1010.10	851888.00	22.29	654.74	628.00
24	4	6	19083.00	26835.00	204.15	0	Spot (Block24, Row6, Column4)	526.17	507.00	79.65	0.02	0.15	403.00	410.77	403.00	39.11	0.01	0.10	84.00	74.00	0.00	104.00	123.17	624560.00	2.95	439.60	423.00
24	5	6	19387.00	26839.00	146.15	0	Spot (Block24, Row6, Column5)	1616.44	1481.00	694.62	0.04	0.43	403.00	412.28	403.00	41.17	0.01	0.10	100.00	100.00	0.00	1078.00	1213.44	942384.00	29.25	677.74	651.50
24	6	6	19687.00	26849.00	206.90	0	Spot (Block24, Row6, Column6)	484.22	481.00	68.20	0.00	0.14	402.00	407.09	402.00	36.14	0.01	0.09	72.00	55.00	0.00	79.00	82.22	591715.00	2.13	434.27	419.00
24	7	6	19983.00	26849.00	160.90	0	Spot (Block24, Row6, Column7)	665.95	654.00	140.31	0.01	0.21	405.00	410.86	405.00	36.06	0.01	0.09	99.00	96.00	0.00	249.00	260.95	477489.00	7.07	488.12	486.00
24	8	6	20293.00	26840.00	160.20	0	Spot (Block24, Row6, Column8)	698.61	668.00	212.55	0.02	0.30	414.00	426.19	414.00	41.31	0.01	0.10	100.00	91.00	0.00	254.00	284.61	495318.00	6.59	504.78	500.00
24	1	7	18189.00	27156.00	192.25	0	Spot (Block24, Row7, Column1)	498.25	494.00	60.90	0.00	0.12	415.00	435.89	415.00	57.89	0.02	0.13	73.00	21.00	0.00	79.00	83.25	521170.00	1.08	463.40	480.50
24	2	7	18484.00	27156.00	196.45	0	Spot (Block24, Row7, Column2)	474.97	486.00	53.58	0.01	0.11	408.00	422.04	408.00	48.63	0.01	0.12	61.00	26.00	0.00	78.00	66.97	517719.00	1.09	437.45	425.00
24	3	7	18808.00	27138.00	216.95	0	Spot (Block24, Row7, Column3)	464.37	476.00	56.78	0.01	0.12	407.00	417.69	407.00	42.23	0.01	0.10	57.00	34.00	0.00	69.00	57.37	623185.00	1.11	436.52	421.00
24	4	7	19087.00	27138.00	194.25	0	Spot (Block24, Row7, Column4)	497.17	493.00	51.37	0.00	0.10	406.00	416.44	406.00	40.47	0.01	0.10	81.00	59.00	0.00	87.00	91.17	526995.00	1.99	446.81	446.50
24	5	7	19391.00	27137.00	170.75	0	Spot (Block24, Row7, Column5)	546.34	521.00	68.68	0.02	0.13	406.00	416.07	406.00	38.57	0.01	0.09	95.00	84.00	0.00	115.00	140.34	442534.00	3.38	470.71	480.00
24	6	7	19687.00	27135.00	179.75	0	Spot (Block24, Row7, Column6)	499.93	494.00	51.57	0.01	0.10	411.00	420.74	411.00	36.33	0.01	0.09	86.00	64.00	0.00	83.00	88.93	453937.00	2.18	450.32	437.00
24	7	7	19986.00	27145.00	154.35	0	Spot (Block24, Row7, Column7)	734.18	684.00	182.31	0.03	0.25	412.00	422.48	412.00	38.32	0.01	0.09	100.00	99.00	0.00	272.00	322.18	480891.00	8.13	507.95	500.00
24	8	7	20289.00	27135.00	184.30	0	Spot (Block24, Row7, Column8)	627.36	593.00	87.41	0.02	0.14	417.00	430.17	417.00	41.15	0.01	0.10	99.00	97.00	0.00	176.00	210.36	601012.00	4.79	495.33	489.00
24	1	8	18180.00	27446.00	142.40	0	Spot (Block24, Row8, Column1)	13441.36	10798.00	10475.54	0.10	0.78	418.00	445.47	418.00	68.04	0.03	0.15	100.00	100.00	0.54	10380.00	13023.36	7406188.00	190.99	3170.25	2368.00
24	2	8	18489.00	27444.00	206.35	0	Spot (Block24, Row8, Column2)	513.12	499.00	66.67	0.01	0.13	412.00	429.69	412.00	52.35	0.02	0.12	79.00	30.00	0.00	87.00	101.12	621394.00	1.59	455.88	471.00
24	3	8	18778.00	27443.00	168.90	0	Spot (Block24, Row8, Column3)	590.55	565.00	122.44	0.02	0.21	408.00	420.07	408.00	42.28	0.01	0.10	97.00	78.00	0.00	157.00	182.55	468310.00	4.03	469.79	477.50
24	4	8	19091.00	27442.00	191.50	0	Spot (Block24, Row8, Column4)	531.75	513.00	63.01	0.02	0.12	407.00	415.86	407.00	38.09	0.01	0.09	91.00	82.00	0.00	106.00	124.75	550894.00	3.04	461.89	476.00
24	5	8	19387.00	27453.00	198.60	0	Spot (Block24, Row8, Column5)	484.05	488.00	53.50	0.00	0.11	406.00	415.82	406.00	36.59	0.01	0.09	75.00	60.00	0.00	82.00	78.05	542133.00	1.86	449.99	438.50
24	6	8	19677.00	27442.00	194.10	0	Spot (Block24, Row8, Column6)	509.31	499.00	50.93	0.01	0.10	408.00	417.22	408.00	36.71	0.01	0.09	91.00	74.00	0.00	91.00	101.31	537836.00	2.51	451.66	457.50
24	7	8	19987.00	27445.00	151.25	0	Spot (Block24, Row8, Column7)	697.84	682.00	154.80	0.01	0.22	412.00	424.27	412.00	40.99	0.01	0.10	100.00	99.00	0.00	270.00	285.84	439637.00	6.67	509.51	507.00
24	8	8	20275.00	27440.00	150.70	0	Spot (Block24, Row8, Column8)	1174.14	1115.00	335.58	0.02	0.29	420.00	435.67	420.00	43.57	0.02	0.10	100.00	100.00	0.00	695.00	754.14	729138.00	16.95	612.64	576.00
25	1	1	4687.00	29845.00	145.80	0	Spot (Block25, Row1, Column1)	11301.91	10402.00	5657.08	0.04	0.50	407.00	421.98	407.00	56.03	0.02	0.13	100.00	100.00	0.00	9995.00	10894.91	6555107.00	194.19	2848.85	2223.00
25	2	1	4986.00	29847.00	142.75	0	Spot (Block25, Row1, Column2)	1764.20	1597.50	715.10	0.04	0.41	405.00	416.06	405.00	48.11	0.01	0.12	100.00	100.00	0.00	1192.50	1359.20	966781.00	28.02	724.69	699.00
25	3	1	5290.00	29846.00	172.15	0	Spot (Block25, Row1, Column3)	616.19	585.00	142.59	0.02	0.23	402.00	414.80	402.00	42.20	0.01	0.10	94.00	85.00	0.00	183.00	214.19	508971.00	4.77	460.72	477.00
25	4	1	5580.00	29848.00	142.45	0	Spot (Block25, Row1, Column4)	1288.30	1191.00	485.89	0.03	0.38	403.00	419.60	403.00	50.20	0.02	0.12	100.00	100.00	0.00	788.00	885.30	708566.00	17.30	601.98	577.50
25	5	1	5886.00	29851.00	139.60	0	Spot (Block25, Row1, Column5)	1816.43	1605.00	1023.73	0.05	0.56	404.00	422.16	404.00	55.50	0.02	0.13	100.00	100.00	0.00	1201.00	1412.43	960891.00	25.12	724.55	636.00
25	6	1	6189.00	29841.00	150.55	0	Spot (Block25, Row1, Column6)	1376.90	1244.00	587.60	0.04	0.43	408.00	430.49	408.00	64.67	0.02	0.15	100.00	100.00	0.00	836.00	968.90	849547.00	14.63	656.12	619.00
25	7	1	6494.00	29843.00	147.65	0	Spot (Block25, Row1, Column7)	4375.80	3729.50	2488.27	0.07	0.57	411.00	434.97	411.00	66.51	0.02	0.15	100.00	100.00	0.00	3318.50	3964.80	2607975.00	59.25	1261.66	1102.00
25	8	1	6790.00	29832.00	218.20	0	Spot (Block25, Row1, Column8)	518.09	496.00	82.51	0.02	0.16	424.00	448.34	424.00	61.62	0.02	0.14	66.00	31.00	0.00	72.00	94.09	703573.00	1.13	469.30	460.50
25	1	2	4689.00	30153.00	229.30	0	Spot (Block25, Row2, Column1)	483.74	490.00	43.41	0.01	0.09	408.00	423.86	408.00	54.24	0.02	0.13	74.00	11.00	0.00	82.00	75.74	730924.00	1.10	436.74	423.00
25	2	2	4978.00	30146.00	123.65	0	Spot (Block25, Row2, Column2)	1200.01	1210.00	355.77	0.00	0.30	406.00	419.72	406.00	45.11	0.01	0.11	100.00	100.00	0.00	804.00	794.01	489606.00	17.30	633.53	634.00
25	3	2	5291.00	30136.00	221.75	0	Spot (Block25, Row2, Column3)	480.40	492.00	55.29	0.01	0.12	401.00	410.45	401.00	41.83	0.01	0.10	69.00	59.00	0.00	91.00	79.40	675919.00	1.67	426.74	409.00
25	4	2	5584.00	30150.00	188.85	0	Spot (Block25, Row2, Column4)	713.04	694.00	174.27	0.01	0.24	401.00	417.57	401.00	52.92	0.02	0.13	98.00	90.00	0.00	293.00	312.04	715183.00	5.58	499.04	492.00
25	5	2	5896.00	30139.00	188.20	0	Spot (Block25, Row2, Column5)	525.48	498.00	83.04	0.02	0.16	401.00	413.13	401.00	50.37	0.01	0.12	84.00	46.00	0.00	97.00	124.48	524433.00	2.23	450.80	438.00
25	6	2	6182.00	30146.00	143.70	0	Spot (Block25, Row2, Column6)	1327.36	1192.00	521.79	0.05	0.39	404.00	412.75	404.00	48.22	0.01	0.12	100.00	100.00	0.00	788.00	923.36	740667.00	18.97	616.05	598.50
25	7	2	6485.00	30144.00	166.75	0	Spot (Block25, Row2, Column7)	596.37	582.00	108.35	0.01	0.18	403.00	416.52	403.00	54.53	0.01	0.13	92.00	72.00	0.00	179.00	193.37	458608.00	3.30	466.00	458.50
25	8	2	6785.00	30136.00	186.00	0	Spot (Block25, Row2, Column8)	491.27	494.00	56.39	0.00	0.11	401.00	415.79	401.00	54.63	0.02	0.13	79.00	19.00	0.00	93.00	90.27	478493.00	1.38	463.27	479.00
25	1	3	4691.00	30448.00	138.20	0	Spot (Block25, Row3, Column1)	3535.04	3325.50	1476.44	0.03	0.42	422.00	442.68	422.00	53.30	0.02	0.12	100.00	100.00	0.00	2903.50	3113.04	1824081.00	58.02	1132.35	1039.00
25	2	3	4986.00	30451.00	132.85	0	Spot (Block25, Row3, Column2)	583.22	554.50	256.68	0.02	0.44	410.00	426.63	410.00	48.22	0.02	0.11	96.00	59.00	0.00	144.50	173.22	276445.00	3.25	481.15	492.00
25	3	3	5281.00	30432.00	184.00	0	Spot (Block25, Row3, Column3)	523.08	500.00	117.58	0.02	0.22	402.00	419.10	402.00	54.81	0.02	0.13	85.00	33.00	0.00	98.00	121.08	495880.00	1.90	463.38	473.00
25	4	3	5585.00	30444.00	138.90	0	Spot (Block25, Row3, Column4)	2236.45	2030.00	995.41	0.04	0.45	404.00	422.47	404.00	55.71	0.02	0.13	100.00	100.00	0.00	1626.00	1832.45	1151772.00	32.56	861.42	757.00
25	5	3	5883.00	30444.00	222.70	0	Spot (Block25, Row3, Column5)	487.25	493.00	70.25	0.01	0.14	403.00	418.04	403.00	52.25	0.02	0.12	70.00	28.00	0.00	90.00	84.25	694326.00	1.32	440.03	427.00
25	6	3	6190.00	30436.00	220.40	0	Spot (Block25, Row3, Column6)	492.73	494.00	71.01	0.00	0.14	404.00	419.58	404.00	50.61	0.02	0.12	73.00	28.00	0.00	90.00	88.73	684889.00	1.45	433.38	414.00
25	7	3	6491.00	30448.00	154.55	0	Spot (Block25, Row3, Column7)	920.13	829.50	337.01	0.05	0.37	401.00	416.50	401.00	53.37	0.02	0.13	100.00	96.00	0.00	428.50	519.13	605444.00	9.44	537.64	533.00
25	8	3	6790.00	30448.00	208.55	0	Spot (Block25, Row3, Column8)	467.15	485.50	62.12	0.02	0.13	400.00	413.33	400.00	56.07	0.01	0.14	59.00	14.00	0.00	85.50	67.15	577401.00	0.96	430.16	413.00
25	1	4	4685.00	30743.00	138.95	0	Spot (Block25, Row4, Column1)	2191.28	2078.00	927.80	0.02	0.42	425.00	448.52	425.00	57.41	0.02	0.13	100.00	100.00	0.00	1653.00	1766.28	1141657.00	30.36	875.90	799.00
25	2	4	4992.00	30742.00	222.35	0	Spot (Block25, Row4, Column2)	480.08	491.00	47.71	0.01	0.10	408.00	427.70	408.00	58.96	0.02	0.14	72.00	8.00	0.00	83.00	72.08	676918.00	0.89	441.11	424.00
25	3	4	5285.00	30747.00	138.10	0	Spot (Block25, Row4, Column3)	8546.88	7846.00	4343.56	0.04	0.51	407.00	429.53	407.00	66.39	0.02	0.15	100.00	100.00	0.00	7439.00	8139.88	4418737.00	122.27	2229.59	1702.00
25	4	4	5583.00	30746.00	195.95	0	Spot (Block25, Row4, Column4)	527.64	505.00	86.45	0.02	0.16	412.00	436.90	412.00	62.89	0.03	0.14	78.00	34.00	0.00	93.00	115.64	573020.00	1.44	476.17	490.00
25	5	4	5877.00	30760.00	215.65	0	Spot (Block25, Row4, Column5)	493.08	493.50	58.70	0.00	0.12	408.00	430.88	408.00	62.34	0.02	0.14	71.00	20.00	0.00	85.50	85.08	654813.00	1.00	472.13	488.50
25	6	4	6188.00	30748.00	200.80	0	Spot (Block25, Row4, Column6)	548.10	522.00	78.27	0.02	0.14	405.00	427.34	405.00	57.92	0.02	0.14	92.00	50.00	0.00	117.00	143.10	626479.00	2.09	462.09	464.00
25	7	4	6476.00	30748.00	153.45	0	Spot (Block25, Row4, Column7)	994.60	807.50	468.04	0.09	0.47	404.00	425.52	404.00	57.22	0.02	0.13	100.00	95.00	0.00	403.50	590.60	642509.00	9.95	554.38	534.50
25	8	4	6782.00	30755.00	157.45	0	Spot (Block25, Row4, Column8)	666.47	644.00	149.50	0.01	0.22	404.00	426.65	404.00	59.74	0.02	0.14	95.00	78.00	0.00	240.00	262.47	456530.00	4.01	497.79	492.00
25	1	5	4685.00	31045.00	138.85	0	Spot (Block25, Row5, Column1)	3591.12	3057.00	2045.19	0.07	0.57	429.00	449.75	429.00	54.37	0.02	0.12	100.00	100.00	0.00	2628.00	3162.12	1856608.00	57.78	1175.50	1024.00
25	2	5	4976.00	31017.00	227.50	0	Spot (Block25, Row5, Column2)	473.68	482.00	45.33	0.01	0.10	410.00	426.95	410.00	48.27	0.02	0.11	63.00	20.00	0.00	72.00	63.68	703894.00	0.97	443.65	423.50
25	3	5	5284.00	31057.00	161.75	0	Spot (Block25, Row5, Column3)	538.77	510.00	65.84	0.02	0.12	416.00	437.66	416.00	58.36	0.02	0.13	91.00	40.00	0.00	94.00	122.77	388991.00	1.73	483.29	492.00
25	4	5	5588.00	31050.00	144.40	0	Spot (Block25, Row5, Column4)	1070.94	969.50	360.40	0.04	0.34	419.00	443.64	419.00	61.28	0.02	0.14	100.00	99.00	0.00	550.50	651.94	610433.00	10.24	592.30	575.00
25	5	5	5888.00	31048.00	136.45	0	Spot (Block25, Row5, Column5)	8389.26	7701.50	4527.07	0.04	0.54	428.00	455.85	428.00	75.01	0.03	0.16	100.00	100.00	0.00	7273.50	7961.26	4211410.00	105.76	2128.57	1532.50
25	6	5	6185.00	31045.00	148.25	0	Spot (Block25, Row5, Column6)	1409.97	1313.00	567.05	0.03	0.40	418.00	447.22	418.00	68.42	0.03	0.15	100.00	100.00	0.00	895.00	991.97	838930.00	14.07	653.17	626.00
25	7	5	6484.00	31045.00	190.90	0	Spot (Block25, Row5, Column7)	533.49	503.00	74.29	0.03	0.14	418.00	446.58	418.00	64.28	0.03	0.14	81.00	38.00	0.00	85.00	115.49	550561.00	1.35	491.40	489.00
25	8	5	6789.00	31045.00	142.30	0	Spot (Block25, Row5, Column8)	2092.84	1832.00	1198.31	0.06	0.57	419.00	446.41	419.00	62.62	0.03	0.14	100.00	97.00	0.00	1413.00	1673.84	1153156.00	26.29	765.66	688.50
25	1	6	4673.00	31350.00	197.25	0	Spot (Block25, Row6, Column1)	543.72	527.50	56.92	0.01	0.10	465.00	459.80	465.00	53.47	0.00	0.12	54.00	39.00	0.00	62.50	78.72	597010.00	1.57	492.82	490.00
25	2	6	4999.00	31331.00	222.80	0	Spot (Block25, Row6, Column2)	480.65	491.00	53.13	0.01	0.11	416.00	435.60	416.00	49.33	0.02	0.11	68.00	16.00	0.00	75.00	64.65	684449.00	0.91	449.69	437.00
25	3	6	5276.00	31342.00	137.75	0	Spot (Block25, Row6, Column3)	3046.88	2829.50	1575.07	0.03	0.52	420.00	443.03	420.00	55.83	0.02	0.13	100.00	100.00	0.00	2409.50	2626.88	1566095.00	46.64	1031.55	849.00
25	4	6	5593.00	31350.00	162.50	0	Spot (Block25, Row6, Column4)	704.82	686.00	143.62	0.01	0.20	440.00	457.38	440.00	68.64	0.02	0.15	94.00	86.00	0.00	246.00	264.82	515927.00	3.61	540.44	518.00
25	5	6	5885.00	31351.00	135.65	0	Spot (Block25, Row6, Column5)	11089.63	10175.00	5947.89	0.04	0.54	478.00	471.88	478.00	78.95	0.01	0.17	100.00	100.00	0.00	9697.00	10611.63	5511546.00	134.49	2470.43	1804.00
25	6	6	6190.00	31351.00	211.35	0	Spot (Block25, Row6, Column6)	567.25	560.00	94.73	0.01	0.17	481.00	468.35	481.00	71.13	0.01	0.15	51.00	18.00	0.00	79.00	86.25	720972.00	1.39	512.73	502.00
25	7	6	6488.00	31347.00	143.50	0	Spot (Block25, Row6, Column7)	1559.67	1388.50	701.28	0.05	0.45	478.00	465.66	478.00	67.52	0.01	0.15	100.00	98.00	0.00	910.50	1081.67	873413.00	16.20	726.20	725.00
25	8	6	6794.00	31349.00	144.00	0	Spot (Block25, Row6, Column8)	1947.03	1645.50	1079.43	0.07	0.55	450.00	458.69	450.00	68.75	0.01	0.15	100.00	100.00	0.00	1195.50	1497.03	1098127.00	21.65	757.79	716.50
25	1	7	4681.00	31634.00	195.90	0	Spot (Block25, Row7, Column1)	541.51	523.00	56.00	0.02	0.10	473.00	465.48	473.00	104.16	0.01	0.22	37.00	0.00	0.00	50.00	68.51	587537.00	0.73	494.60	498.00
25	2	7	4991.00	31639.00	216.55	0	Spot (Block25, Row7, Column2)	519.69	510.00	67.64	0.01	0.13	417.00	434.94	417.00	46.32	0.02	0.11	83.00	50.00	0.00	93.00	102.69	695864.00	1.83	469.44	485.00
25	3	7	5299.00	31634.00	175.60	0	Spot (Block25, Row7, Column3)	520.29	501.00	53.69	0.02	0.10	421.00	444.46	421.00	54.04	0.02	0.12	90.00	29.00	0.00	80.00	99.29	450049.00	1.40	478.92	484.00
25	4	7	5593.00	31640.00	184.75	0	Spot (Block25, Row7, Column4)	541.45	513.00	72.33	0.02	0.13	455.00	458.00	455.00	71.12	0.00	0.16	44.00	20.00	0.00	58.00	86.45	519251.00	1.17	495.24	496.00
25	5	7	5888.00	31645.00	164.70	0	Spot (Block25, Row7, Column5)	844.00	803.00	192.10	0.02	0.23	481.00	474.05	481.00	80.21	0.01	0.17	98.00	84.00	0.00	322.00	363.00	635529.00	4.61	606.08	593.50
25	6	7	6169.00	31636.00	210.40	0	Spot (Block25, Row7, Column6)	524.67	505.00	69.85	0.02	0.13	476.00	463.07	476.00	63.22	0.01	0.14	35.00	13.00	0.00	29.00	48.67	662654.00	0.97	483.24	490.00
25	7	7	6484.00	31648.00	141.50	0	Spot (Block25, Row7, Column7)	2237.86	1906.00	1563.36	0.07	0.70	468.00	459.86	468.00	67.32	0.01	0.15	100.00	100.00	0.00	1438.00	1769.86	1210681.00	26.41	960.63	784.00
25	8	7	6791.00	31648.00	189.60	0	Spot (Block25, Row7, Column8)	678.28	664.00	142.54	0.01	0.21	452.00	456.81	452.00	64.34	0.00	0.14	91.00	72.00	0.00	212.00	226.28	690486.00	3.44	516.75	506.00
25	1	8	4684.00	31954.00	132.70	0	Spot (Block25, Row8, Column1)	21325.94	17946.50	15113.70	0.07	0.71	479.00	475.93	479.00	112.70	0.00	0.24	100.00	100.00	5.86	17467.50	20846.94	10193798.00	185.00	5477.94	3654.00
25	2	8	4995.00	31946.00	194.80	0	Spot (Block25, Row8, Column2)	561.31	522.00	91.02	0.03	0.16	434.00	452.69	434.00	56.04	0.02	0.12	81.00	45.00	0.00	88.00	127.31	602847.00	1.94	479.36	484.00
25	3	8	5278.00	31944.00	156.05	0	Spot (Block25, Row8, Column3)	934.25	796.00	399.61	0.07	0.43	426.00	447.65	426.00	53.70	0.02	0.12	100.00	92.00	0.00	370.00	508.25	626882.00	9.06	547.08	535.00
25	4	8	5575.00	31955.00	183.30	0	Spot (Block25, Row8, Column4)	540.51	510.00	73.83	0.03	0.14	443.00	453.97	443.00	66.71	0.01	0.15	50.00	36.00	0.00	67.00	97.51	512948.00	1.30	489.28	485.50
25	5	8	5891.00	31943.00	187.70	0	Spot (Block25, Row8, Column5)	567.52	560.00	86.90	0.01	0.15	475.00	463.89	475.00	70.28	0.01	0.15	50.00	20.00	0.00	85.00	92.52	564683.00	1.47	506.96	497.00
25	6	8	6188.00	31956.00	242.00	0	Spot (Block25, Row8, Column6)	523.28	502.00	79.96	0.02	0.15	444.00	455.15	444.00	59.82	0.01	0.13	48.00	30.00	0.00	58.00	79.28	883828.00	1.14	472.63	490.00
25	7	8	6492.00	31946.00	139.25	0	Spot (Block25, Row8, Column7)	2189.69	2010.00	1065.51	0.04	0.49	437.00	455.85	437.00	66.05	0.02	0.14	100.00	100.00	0.00	1573.00	1752.69	1162727.00	26.25	806.68	741.00
25	8	8	6780.00	31959.00	155.00	0	Spot (Block25, Row8, Column8)	1069.81	995.00	347.84	0.03	0.33	478.00	464.99	478.00	67.89	0.01	0.15	99.00	98.00	0.00	517.00	591.81	713561.00	8.91	613.41	613.00
26	1	1	9189.00	29842.00	147.65	0	Spot (Block26, Row1, Column1)	9451.07	8532.00	5217.21	0.04	0.55	316.00	340.73	316.00	64.75	0.03	0.19	100.00	100.00	0.00	8216.00	9135.07	5613938.00	140.69	2429.67	1597.00
26	2	1	9482.00	29846.00	153.10	0	Spot (Block26, Row1, Column2)	654.46	578.50	195.40	0.05	0.30	311.00	333.71	311.00	55.05	0.03	0.16	100.00	97.00	0.00	267.50	343.46	417546.00	5.83	422.69	419.00
26	3	1	9789.00	29849.00	156.95	0	Spot (Block26, Row1, Column3)	556.45	501.00	158.74	0.05	0.29	308.00	329.06	308.00	49.87	0.03	0.15	99.00	85.00	0.00	193.00	248.45	375048.00	4.56	392.63	400.00
26	4	1	10077.00	29853.00	150.70	0	Spot (Block26, Row1, Column4)	573.04	546.50	151.48	0.02	0.26	308.00	326.79	308.00	47.17	0.03	0.14	100.00	92.00	0.00	238.50	265.04	357577.00	5.22	411.22	403.00
26	5	1	10386.00	29846.00	146.30	0	Spot (Block26, Row1, Column5)	1204.82	949.00	667.72	0.10	0.55	311.00	330.58	311.00	49.26	0.03	0.15	100.00	100.00	0.00	638.00	893.82	704820.00	17.75	507.83	475.00
26	6	1	10688.00	29844.00	157.60	0	Spot (Block26, Row1, Column6)	969.13	924.00	413.76	0.02	0.43	321.00	345.24	321.00	57.52	0.03	0.17	100.00	98.00	0.00	603.00	648.13	664820.00	10.85	499.14	494.00
26	7	1	10992.00	29841.00	149.50	0	Spot (Block26, Row1, Column7)	2337.99	1955.00	1322.41	0.08	0.57	369.00	360.74	369.00	64.52	0.01	0.18	100.00	100.00	0.00	1586.00	1968.99	1433186.00	30.65	799.95	684.00
26	8	1	11300.00	29863.00	199.40	0	Spot (Block26, Row1, Column8)	453.07	417.00	81.92	0.04	0.18	384.00	371.79	384.00	62.48	0.01	0.17	46.00	23.00	0.00	33.00	69.07	510606.00	1.30	401.45	392.00
26	1	2	9163.00	30135.00	258.55	0	Spot (Block26, Row2, Column1)	383.37	388.00	61.74	0.01	0.16	315.00	338.69	315.00	60.12	0.03	0.18	65.00	11.00	0.00	73.00	68.37	742211.00	0.74	350.70	337.50
26	2	2	9481.00	30145.00	131.55	0	Spot (Block26, Row2, Column2)	681.14	644.00	165.37	0.02	0.24	305.00	326.00	305.00	52.17	0.03	0.16	99.00	98.00	0.00	339.00	376.14	315367.00	6.81	438.31	417.00
26	3	2	9778.00	30149.00	196.85	0	Spot (Block26, Row2, Column3)	411.28	399.00	71.06	0.01	0.17	304.00	323.61	304.00	51.10	0.03	0.16	80.00	41.00	0.00	95.00	107.28	450768.00	1.72	360.84	370.00
26	4	2	10090.00	30147.00	172.30	0	Spot (Block26, Row2, Column4)	546.05	508.00	120.97	0.03	0.22	307.00	324.35	307.00	47.06	0.02	0.15	97.00	87.00	0.00	201.00	239.05	452675.00	4.71	392.89	391.00
26	5	2	10390.00	30149.00	187.70	0	Spot (Block26, Row2, Column5)	524.69	490.00	115.70	0.03	0.22	308.00	323.57	308.00	44.37	0.02	0.14	98.00	87.00	0.00	182.00	216.69	518395.00	4.53	398.65	393.00
26	6	2	10673.00	30151.00	173.90	0	Spot (Block26, Row2, Column6)	435.34	409.00	84.88	0.03	0.19	310.00	332.28	310.00	52.80	0.03	0.16	84.00	44.00	0.00	99.00	125.34	366992.00	1.95	372.97	382.00
26	7	2	10989.00	30148.00	167.55	0	Spot (Block26, Row2, Column7)	481.87	452.00	120.82	0.03	0.25	315.00	341.05	315.00	56.63	0.03	0.17	90.00	51.00	0.00	137.00	166.87	373931.00	2.49	384.44	391.00
26	8	2	11286.00	30145.00	147.00	-50	Spot (Block26, Row2, Column8)	411.07	395.50	84.87	0.02	0.21	363.00	356.66	363.00	61.58	0.01	0.17	29.00	22.00	0.00	32.50	48.07	242533.00	0.88	385.53	387.50
26	1	3	9193.00	30448.00	142.95	0	Spot (Block26, Row3, Column1)	958.28	859.00	459.04	0.05	0.48	319.00	337.47	319.00	45.97	0.02	0.14	100.00	98.00	0.00	540.00	639.28	528013.00	13.50	485.52	469.00
26	2	3	9495.00	30415.00	235.05	0	Spot (Block26, Row3, Column2)	372.54	384.00	51.77	0.01	0.14	310.00	326.59	310.00	47.17	0.02	0.14	63.00	17.00	0.00	74.00	62.54	592704.00	0.97	338.24	318.50
26	3	3	9773.00	30440.00	208.45	0	Spot (Block26, Row3, Column3)	383.05	386.00	65.57	0.00	0.17	305.00	320.74	305.00	47.36	0.02	0.15	64.00	31.00	0.00	81.00	78.05	471920.00	1.32	334.79	313.00
26	4	3	10081.00	30444.00	147.20	0	Spot (Block26, Row3, Column4)	911.10	851.00	342.94	0.03	0.38	304.00	319.83	304.00	45.82	0.02	0.14	100.00	99.00	0.00	547.00	607.10	538463.00	12.90	466.47	433.50
26	5	3	10390.00	30448.00	201.45	0	Spot (Block26, Row3, Column5)	406.83	398.00	82.73	0.01	0.20	305.00	317.88	305.00	42.95	0.02	0.14	74.00	58.00	0.00	93.00	101.83	469074.00	2.07	349.26	322.00
26	6	3	10689.00	30441.00	168.80	0	Spot (Block26, Row3, Column6)	516.98	492.00	128.39	0.02	0.25	307.00	323.89	307.00	46.41	0.02	0.14	94.00	76.00	0.00	185.00	209.98	407895.00	4.16	373.65	380.50
26	7	3	10988.00	30443.00	147.75	0	Spot (Block26, Row3, Column7)	730.18	648.00	290.22	0.05	0.40	313.00	333.99	313.00	51.45	0.03	0.15	99.00	89.00	0.00	335.00	417.18	432999.00	7.70	428.52	408.50
26	8	3	11288.00	30449.00	201.25	0	Spot (Block26, Row3, Column8)	403.25	386.00	74.70	0.02	0.19	323.00	345.02	323.00	55.58	0.03	0.16	62.00	24.00	0.00	63.00	80.25	464946.00	1.05	372.28	381.00
26	1	4	9189.00	30746.00	141.30	0	Spot (Block26, Row4, Column1)	936.53	876.00	311.60	0.03	0.33	321.00	340.22	321.00	46.42	0.03	0.14	100.00	99.00	0.00	555.00	615.53	506663.00	12.85	508.89	487.50
26	2	4	9477.00	30763.00	228.85	0	Spot (Block26, Row4, Column2)	459.52	416.00	102.52	0.04	0.22	312.00	328.06	312.00	46.67	0.02	0.14	93.00	57.00	0.00	104.00	147.52	692963.00	2.82	377.34	386.00
26	3	4	9788.00	30746.00	143.60	0	Spot (Block26, Row4, Column3)	2285.48	2200.00	1065.36	0.02	0.47	309.00	327.27	309.00	49.37	0.02	0.15	100.00	100.00	0.00	1891.00	1976.48	1275296.00	39.66	766.28	646.50
26	4	4	10061.00	30745.00	165.70	0	Spot (Block26, Row4, Column4)	379.32	390.00	55.42	0.01	0.15	306.00	325.02	306.00	48.07	0.03	0.15	62.00	33.00	0.00	84.00	73.32	290176.00	1.13	352.88	334.00
26	5	4	10384.00	30724.00	150.10	0	Spot (Block26, Row4, Column5)	403.57	397.00	60.46	0.01	0.15	306.00	319.60	306.00	42.23	0.02	0.13	82.00	60.00	0.00	91.00	97.57	247387.00	1.99	370.09	381.00
26	6	4	10688.00	30745.00	192.60	0	Spot (Block26, Row4, Column6)	560.07	513.00	204.17	0.04	0.36	307.00	319.33	307.00	41.81	0.02	0.13	99.00	95.00	0.00	206.00	253.07	587510.00	5.76	391.67	387.00
26	7	4	10988.00	30750.00	158.85	0	Spot (Block26, Row4, Column7)	728.15	616.00	365.03	0.07	0.50	309.00	322.15	309.00	46.69	0.02	0.14	96.00	87.00	0.00	307.00	419.15	506062.00	8.70	417.17	407.50
26	8	4	11282.00	30751.00	159.65	0	Spot (Block26, Row4, Column8)	531.28	492.00	135.60	0.03	0.26	313.00	333.59	313.00	51.51	0.03	0.15	98.00	72.00	0.00	179.00	218.28	375617.00	3.84	393.80	392.00
26	1	5	9203.00	31050.00	159.30	0	Spot (Block26, Row5, Column1)	787.74	712.50	319.12	0.04	0.41	324.00	346.46	324.00	80.13	0.03	0.23	93.00	87.00	0.00	388.50	463.74	549845.00	5.51	465.01	409.00
26	2	5	9476.00	31029.00	211.35	0	Spot (Block26, Row5, Column2)	425.90	402.00	67.64	0.03	0.16	316.00	338.63	316.00	85.00	0.03	0.25	52.00	24.00	0.00	86.00	109.90	540889.00	1.03	375.34	380.00
26	3	5	9777.00	31065.00	177.25	0	Spot (Block26, Row5, Column3)	548.67	502.00	115.05	0.04	0.21	315.00	337.22	315.00	53.52	0.03	0.16	99.00	92.00	0.00	187.00	233.67	483929.00	3.95	411.69	405.00
26	4	5	10085.00	31049.00	150.85	0	Spot (Block26, Row5, Column4)	655.37	605.00	212.81	0.03	0.32	312.00	331.34	312.00	49.38	0.03	0.15	100.00	93.00	0.00	293.00	343.37	407641.00	6.56	429.09	411.50
26	5	5	10388.00	31046.00	138.90	0	Spot (Block26, Row5, Column5)	3572.73	3319.00	1729.71	0.03	0.48	310.00	328.64	310.00	50.87	0.03	0.15	100.00	100.00	0.00	3009.00	3262.73	1861394.00	63.78	1165.33	940.00
26	6	5	10683.00	31045.00	147.20	0	Spot (Block26, Row5, Column6)	460.36	479.00	90.64	0.02	0.20	309.00	325.23	309.00	45.83	0.02	0.14	88.00	65.00	0.00	170.00	151.36	272071.00	2.95	372.59	379.00
26	7	5	10974.00	31043.00	159.90	0	Spot (Block26, Row5, Column7)	444.10	408.50	77.09	0.04	0.17	309.00	323.58	309.00	47.33	0.02	0.15	92.00	55.00	0.00	99.50	135.10	314422.00	2.55	366.23	381.50
26	8	5	11289.00	31046.00	145.70	0	Spot (Block26, Row5, Column8)	1716.97	1345.00	1118.14	0.11	0.65	310.00	329.74	310.00	51.47	0.03	0.16	100.00	98.00	0.00	1035.00	1406.97	994123.00	26.95	556.23	509.00
26	1	6	9186.00	31345.00	193.30	0	Spot (Block26, Row6, Column1)	502.61	485.00	107.81	0.02	0.21	332.00	351.66	332.00	79.63	0.02	0.23	80.00	44.00	0.00	153.00	170.61	531256.00	1.90	404.91	401.00
26	2	6	9486.00	31354.00	176.50	0	Spot (Block26, Row6, Column2)	459.11	407.00	98.90	0.05	0.22	328.00	345.71	328.00	53.18	0.02	0.15	84.00	46.00	0.00	79.00	131.11	398508.00	2.13	386.80	383.00
26	3	6	9784.00	31347.00	143.30	0	Spot (Block26, Row6, Column3)	1730.83	1596.00	844.70	0.04	0.49	319.00	339.52	319.00	51.78	0.03	0.15	100.00	100.00	0.00	1277.00	1411.83	970993.00	26.87	622.34	572.00
26	4	6	10092.00	31344.00	148.80	0	Spot (Block26, Row6, Column4)	510.88	480.50	128.88	0.03	0.25	320.00	341.29	320.00	54.83	0.03	0.16	97.00	65.00	0.00	160.50	190.88	309595.00	3.09	389.45	396.00
26	5	6	10389.00	31347.00	138.15	0	Spot (Block26, Row6, Column5)	5233.31	4927.00	2905.87	0.03	0.56	321.00	342.42	321.00	56.33	0.03	0.16	100.00	100.00	0.00	4606.00	4912.31	2705619.00	86.82	1451.69	1196.00
26	6	6	10697.00	31340.00	155.55	0	Spot (Block26, Row6, Column6)	435.79	406.00	74.66	0.03	0.17	316.00	335.46	316.00	50.61	0.03	0.15	88.00	41.00	0.00	90.00	119.79	290238.00	1.98	374.52	381.50
26	7	6	10987.00	31340.00	147.45	0	Spot (Block26, Row6, Column7)	976.63	863.00	479.26	0.05	0.49	314.00	334.87	314.00	50.59	0.03	0.15	100.00	99.00	0.00	549.00	662.63	578167.00	12.69	501.09	476.50
26	8	6	11293.00	31348.00	142.95	0	Spot (Block26, Row6, Column8)	1291.38	1187.50	685.01	0.04	0.53	312.00	335.39	312.00	52.59	0.03	0.16	100.00	100.00	0.00	875.50	979.38	715426.00	18.18	571.98	542.00
26	1	7	9187.00	31662.00	219.80	0	Spot (Block26, Row7, Column1)	526.27	502.00	115.25	0.02	0.22	352.00	360.52	352.00	63.29	0.01	0.18	76.00	66.00	0.00	150.00	174.27	730466.00	2.62	426.09	406.00
26	2	7	9490.00	31653.00	205.85	0	Spot (Block26, Row7, Column2)	398.86	394.00	66.53	0.01	0.17	323.00	343.78	323.00	52.10	0.03	0.15	69.00	22.00	0.00	71.00	75.86	479824.00	1.06	358.84	357.50
26	3	7	9768.00	31642.00	249.40	0	Spot (Block26, Row7, Column3)	376.87	386.00	57.55	0.01	0.15	315.00	336.32	315.00	52.29	0.03	0.16	60.00	14.00	0.00	71.00	61.87	678737.00	0.78	336.95	318.00
26	4	7	10085.00	31641.00	173.80	0	Spot (Block26, Row7, Column4)	491.78	480.00	97.04	0.01	0.20	323.00	345.66	323.00	55.84	0.03	0.16	96.00	68.00	0.00	157.00	168.78	417033.00	2.62	400.71	395.00
26	5	7	10393.00	31649.00	176.30	0	Spot (Block26, Row7, Column5)	535.53	487.00	125.72	0.04	0.23	334.00	352.19	334.00	58.20	0.02	0.17	92.00	76.00	0.00	153.00	201.53	465379.00	3.15	411.72	398.00
26	6	7	10670.00	31653.00	228.25	0	Spot (Block26, Row7, Column6)	426.79	397.00	84.46	0.03	0.20	335.00	351.66	335.00	53.72	0.02	0.15	62.00	30.00	0.00	62.00	91.79	638047.00	1.40	379.93	386.00
26	7	7	10985.00	31648.00	147.15	0	Spot (Block26, Row7, Column7)	1076.23	1022.00	435.51	0.02	0.40	323.00	344.83	323.00	54.46	0.03	0.16	99.00	98.00	0.00	699.00	753.23	633900.00	13.43	511.74	480.00
26	8	7	11293.00	31647.00	188.15	0	Spot (Block26, Row7, Column8)	690.11	670.50	150.25	0.01	0.22	314.00	336.68	314.00	53.43	0.03	0.16	100.00	99.00	0.00	356.50	376.11	687347.00	6.62	451.95	445.50
26	1	8	9175.00	31948.00	138.50	0	Spot (Block26, Row8, Column1)	13346.31	9923.00	12453.36	0.13	0.93	360.00	367.33	360.00	77.24	0.01	0.21	100.00	100.00	2.12	9563.00	12986.31	6913389.00	168.04	3232.91	2058.00
26	2	8	9481.00	31945.00	182.40	0	Spot (Block26, Row8, Column2)	460.81	438.00	88.31	0.02	0.19	332.00	353.65	332.00	66.82	0.03	0.19	77.00	46.00	0.00	106.00	128.81	429933.00	1.60	382.86	390.00
26	3	8	9779.00	31944.00	154.00	0	Spot (Block26, Row8, Column3)	765.99	641.00	352.21	0.08	0.46	323.00	344.27	323.00	51.10	0.03	0.15	95.00	90.00	0.00	318.00	442.99	503257.00	8.25	425.49	417.00
26	4	8	10079.00	31935.00	148.35	0	Spot (Block26, Row8, Column4)	485.14	473.00	99.30	0.01	0.20	335.00	352.02	335.00	61.68	0.02	0.18	74.00	58.00	0.00	138.00	150.14	292056.00	2.16	404.59	384.00
26	5	8	10400.00	31951.00	232.70	0	Spot (Block26, Row8, Column5)	388.30	392.00	62.03	0.00	0.16	327.00	349.06	327.00	57.09	0.03	0.16	58.00	16.00	0.00	65.00	61.30	606531.00	0.69	359.54	365.00
26	6	8	10687.00	31950.00	170.85	0	Spot (Block26, Row8, Column6)	623.88	591.00	180.22	0.02	0.29	349.00	355.10	349.00	55.95	0.01	0.16	92.00	82.00	0.00	242.00	274.88	510336.00	4.80	420.74	403.00
26	7	8	10994.00	31948.00	144.60	0	Spot (Block26, Row8, Column7)	734.90	732.00	237.17	0.00	0.32	344.00	355.75	344.00	55.47	0.01	0.16	97.00	90.00	0.00	388.00	390.90	420360.00	6.84	445.47	424.00
26	8	8	11280.00	31951.00	146.45	0	Spot (Block26, Row8, Column8)	1085.56	1006.00	443.76	0.03	0.41	334.00	353.54	334.00	57.74	0.02	0.16	100.00	100.00	0.00	672.00	751.56	635052.00	12.68	539.24	526.00
27	1	1	13690.00	29843.00	151.15	0	Spot (Block27, Row1, Column1)	9708.62	8435.50	4989.95	0.06	0.51	1001.00	1040.21	1001.00	227.45	0.02	0.22	100.00	100.00	0.00	7434.50	8707.62	6077599.00	38.11	2970.81	2540.50
27	2	1	13989.00	29843.00	156.70	0	Spot (Block27, Row1, Column2)	1243.57	1220.00	275.03	0.01	0.22	978.50	985.11	978.50	211.02	0.00	0.21	57.00	34.00	0.00	241.50	265.07	839410.00	1.22	1117.04	1079.00
27	3	1	14288.00	29839.00	177.15	0	Spot (Block27, Row1, Column3)	1160.52	1101.00	256.83	0.02	0.22	888.00	944.82	888.00	193.74	0.03	0.21	54.00	34.00	0.00	213.00	272.52	1014291.00	1.11	1033.66	985.00
27	4	1	14572.00	29849.00	164.70	0	Spot (Block27, Row1, Column4)	1170.09	1096.00	285.96	0.03	0.24	898.00	949.56	898.00	198.25	0.02	0.21	49.00	36.00	0.00	198.00	272.09	879906.00	1.11	998.88	976.50
27	5	1	14886.00	29842.00	150.45	0	Spot (Block27, Row1, Column5)	1535.46	1503.00	403.40	0.01	0.26	891.00	940.85	891.00	191.91	0.02	0.20	86.00	66.00	0.00	612.00	644.46	958126.00	3.10	1102.80	1101.50
27	6	1	15190.00	29838.00	194.45	0	Spot (Block27, Row1, Column6)	1389.00	1311.00	383.84	0.03	0.28	892.00	952.85	892.00	192.13	0.03	0.20	79.00	55.00	0.00	419.00	497.00	1487624.00	2.27	1053.53	1013.00
27	7	1	15493.00	29839.00	162.90	0	Spot (Block27, Row1, Column7)	2075.42	1847.00	729.96	0.05	0.35	961.00	973.59	961.00	212.43	0.01	0.22	96.00	85.00	0.00	886.00	1114.42	1525437.00	5.19	1228.83	1239.50
27	8	1	15787.00	29844.00	206.00	0	Spot (Block27, Row1, Column8)	1206.16	1189.00	238.97	0.01	0.20	975.00	982.91	975.00	195.14	0.00	0.20	54.00	23.00	0.00	214.00	231.16	1459456.00	1.14	1061.67	1020.50
27	1	2	13690.00	30143.00	211.15	0	Spot (Block27, Row2, Column1)	1113.61	1094.00	250.09	0.01	0.22	976.00	998.97	976.00	222.94	0.01	0.22	40.00	14.00	0.00	118.00	137.61	1417631.00	0.51	1050.56	1011.00
27	2	2	13984.00	30145.00	160.20	0	Spot (Block27, Row2, Column2)	1217.12	1190.00	232.96	0.01	0.19	889.00	954.39	889.00	199.60	0.03	0.21	64.00	41.00	0.00	301.00	328.12	862938.00	1.32	1049.56	1018.00
27	3	2	14300.00	30144.00	179.15	0	Spot (Block27, Row2, Column3)	1159.82	1116.00	245.92	0.02	0.21	893.00	951.82	893.00	195.11	0.03	0.20	54.00	32.00	0.00	223.00	266.82	1039198.00	1.07	1037.67	981.00
27	4	2	14595.00	30143.00	207.90	0	Spot (Block27, Row2, Column4)	1186.17	1143.50	242.83	0.02	0.20	896.00	956.46	896.00	200.58	0.03	0.21	56.00	32.00	0.00	247.50	290.17	1458995.00	1.15	1051.30	975.00
27	5	2	14891.00	30148.00	191.40	0	Spot (Block27, Row2, Column5)	1246.60	1231.00	232.32	0.01	0.19	891.00	943.38	891.00	194.42	0.02	0.21	66.00	48.00	0.00	340.00	355.60	1287733.00	1.56	1090.87	1072.00
27	6	2	15181.00	30135.00	226.35	0	Spot (Block27, Row2, Column6)	1106.03	1095.50	218.57	0.00	0.20	888.00	937.91	888.00	186.70	0.02	0.20	54.00	25.00	0.00	207.50	218.03	1625869.00	0.90	1031.47	1011.00
27	7	2	15485.00	30149.00	194.65	0	Spot (Block27, Row2, Column7)	1133.73	1089.50	242.80	0.02	0.21	888.00	950.57	888.00	206.39	0.03	0.22	48.00	25.00	0.00	201.50	245.73	1215354.00	0.89	1055.86	994.50
27	8	2	15794.00	30148.00	206.25	0	Spot (Block27, Row2, Column8)	1122.11	1089.00	219.48	0.01	0.20	898.00	958.89	898.00	196.07	0.03	0.20	48.00	26.00	0.00	191.00	224.11	1357750.00	0.83	1006.05	968.00
27	1	3	13686.00	30450.00	173.90	0	Spot (Block27, Row3, Column1)	1380.31	1348.00	342.85	0.01	0.25	909.00	972.69	909.00	210.01	0.03	0.22	74.00	51.00	0.00	439.00	471.31	1163602.00	1.94	1120.17	1095.00
27	2	3	14001.00	30441.00	149.60	0	Spot (Block27, Row3, Column2)	1099.90	1101.00	239.17	0.00	0.22	884.00	947.89	884.00	195.85	0.03	0.21	54.00	22.00	0.00	217.00	215.90	676439.00	0.78	1063.66	1009.50
27	3	3	14274.00	30437.00	195.80	0	Spot (Block27, Row3, Column3)	1162.19	1102.50	231.77	0.02	0.20	902.00	958.90	902.00	191.81	0.03	0.20	51.00	33.00	0.00	200.50	260.19	1259817.00	1.06	1057.02	1002.50
27	4	3	14585.00	30438.00	191.85	0	Spot (Block27, Row3, Column4)	1261.46	1217.00	293.50	0.02	0.23	943.00	967.64	943.00	199.54	0.01	0.21	59.00	35.00	0.00	274.00	318.46	1313179.00	1.47	1088.31	1001.00
27	5	3	14896.00	30446.00	184.00	0	Spot (Block27, Row3, Column5)	1189.24	1186.00	231.07	0.00	0.19	904.00	959.87	904.00	193.96	0.03	0.20	59.00	36.00	0.00	282.00	285.24	1128589.00	1.18	1053.10	1082.50
27	6	3	15194.00	30436.00	213.80	0	Spot (Block27, Row3, Column6)	1178.05	1159.50	252.05	0.01	0.21	894.00	951.65	894.00	185.74	0.03	0.20	60.00	35.00	0.00	265.50	284.05	1540893.00	1.22	1034.16	994.50
27	7	3	15495.00	30446.00	191.50	0	Spot (Block27, Row3, Column7)	1234.04	1170.00	274.38	0.02	0.22	889.00	945.75	889.00	186.90	0.03	0.20	61.00	40.00	0.00	281.00	345.04	1277233.00	1.54	1059.01	1008.00
27	8	3	15792.00	30438.00	204.95	0	Spot (Block27, Row3, Column8)	1118.11	1075.00	213.72	0.02	0.19	897.00	952.76	897.00	191.25	0.03	0.20	46.00	25.00	0.00	178.00	221.11	1332788.00	0.86	1030.87	987.00
27	1	4	13694.00	30747.00	193.05	0	Spot (Block27, Row4, Column1)	1286.73	1240.00	287.57	0.02	0.22	906.00	967.21	906.00	206.82	0.03	0.21	66.00	40.00	0.00	334.00	380.73	1360069.00	1.54	1067.07	1010.00
27	2	4	13988.00	30741.00	203.00	0	Spot (Block27, Row4, Column2)	1180.83	1183.00	245.50	0.00	0.21	894.00	953.31	894.00	195.19	0.03	0.20	56.00	36.00	0.00	289.00	286.83	1382750.00	1.17	1017.89	977.00
27	3	4	14288.00	30744.00	165.10	0	Spot (Block27, Row4, Column3)	2132.91	1981.00	774.38	0.03	0.36	913.00	964.00	913.00	199.80	0.02	0.21	98.00	91.00	0.00	1068.00	1219.91	1618876.00	5.85	1213.95	1215.50
27	4	4	14587.00	30742.00	201.50	0	Spot (Block27, Row4, Column4)	1191.51	1187.00	234.87	0.00	0.20	967.00	982.39	967.00	204.78	0.01	0.21	52.00	22.00	0.00	220.00	224.51	1377380.00	1.02	1084.46	1091.50
27	5	4	14883.00	30749.00	206.00	0	Spot (Block27, Row4, Column5)	1188.25	1169.00	259.39	0.01	0.22	972.00	988.00	972.00	204.87	0.01	0.21	48.00	26.00	0.00	197.00	216.25	1434214.00	0.98	1041.73	973.00
27	6	4	15187.00	30731.00	196.05	0	Spot (Block27, Row4, Column6)	1233.28	1203.50	232.12	0.01	0.19	964.50	979.77	964.50	198.37	0.01	0.20	59.00	28.00	0.00	239.00	268.78	1339347.00	1.28	1071.67	1040.50
27	7	4	15491.00	30752.00	155.15	0	Spot (Block27, Row4, Column7)	1372.87	1311.00	293.27	0.02	0.21	966.00	977.21	966.00	190.82	0.01	0.20	73.00	47.00	0.00	345.00	406.87	908839.00	2.07	1102.82	1066.00
27	8	4	15778.00	30751.00	208.05	0	Spot (Block27, Row4, Column8)	1176.61	1179.00	240.97	0.00	0.20	971.00	980.53	971.00	197.74	0.00	0.20	50.00	21.00	0.00	208.00	205.61	1449578.00	0.99	1045.12	992.00
27	1	5	13700.00	31041.00	188.85	0	Spot (Block27, Row5, Column1)	1272.02	1248.00	286.22	0.01	0.23	907.00	965.02	907.00	197.90	0.03	0.21	64.00	43.00	0.00	341.00	365.02	1278381.00	1.55	1065.72	1021.00
27	2	5	13992.00	31045.00	179.40	0	Spot (Block27, Row5, Column2)	1152.98	1102.00	233.79	0.02	0.20	910.00	969.01	910.00	199.16	0.03	0.21	49.00	28.00	0.00	192.00	242.98	1039985.00	0.92	1062.58	1026.00
27	3	5	14290.00	31047.00	174.25	0	Spot (Block27, Row5, Column3)	1307.72	1282.50	275.64	0.01	0.21	968.00	985.12	968.00	206.82	0.01	0.21	64.00	38.00	0.00	314.50	339.72	1101099.00	1.56	1097.68	1045.00
27	4	5	14592.00	31032.00	187.35	0	Spot (Block27, Row5, Column4)	1288.21	1275.00	262.47	0.00	0.20	977.00	1005.85	977.00	209.05	0.01	0.21	60.00	35.00	0.00	298.00	311.21	1275328.00	1.35	1111.90	1106.00
27	5	5	14893.00	31045.00	153.45	0	Spot (Block27, Row5, Column5)	2591.15	2444.00	890.39	0.03	0.34	984.00	1017.25	984.00	207.76	0.01	0.20	99.00	96.00	0.00	1460.00	1607.15	1668702.00	7.58	1374.08	1367.00
27	6	5	15199.00	31042.00	187.90	0	Spot (Block27, Row5, Column6)	1190.14	1185.00	225.96	0.00	0.19	987.00	1015.27	987.00	206.33	0.01	0.20	47.00	20.00	0.00	198.00	203.14	1183002.00	0.85	1138.89	1121.00
27	7	5	15494.00	31043.00	181.10	0	Spot (Block27, Row5, Column7)	1206.71	1185.50	249.39	0.01	0.21	987.00	1005.69	987.00	197.61	0.01	0.20	50.00	26.00	0.00	198.50	219.71	1107764.00	1.02	1110.99	1090.00
27	8	5	15790.00	31045.00	154.00	0	Spot (Block27, Row5, Column8)	1673.73	1557.00	460.83	0.03	0.28	987.00	1000.53	987.00	202.48	0.01	0.20	89.00	72.00	0.00	570.00	686.73	1099639.00	3.32	1146.33	1120.00
27	1	6	13691.00	31341.00	209.75	0	Spot (Block27, Row6, Column1)	1178.01	1202.00	267.65	0.01	0.23	968.00	985.25	968.00	207.18	0.01	0.21	52.00	25.00	0.00	234.00	210.01	1478407.00	0.93	1067.96	1033.00
27	2	6	13990.00	31336.00	232.90	0	Spot (Block27, Row6, Column2)	1183.58	1185.00	250.09	0.00	0.21	937.00	975.57	937.00	209.81	0.02	0.22	52.00	24.00	0.00	248.00	246.58	1848754.00	0.99	1023.40	989.00
27	3	6	14276.00	31343.00	168.10	0	Spot (Block27, Row6, Column3)	1723.19	1590.50	494.03	0.03	0.29	969.00	991.64	969.00	213.94	0.01	0.22	90.00	68.00	0.00	621.50	754.19	1354427.00	3.42	1165.91	1142.00
27	4	6	14589.00	31333.00	183.70	0	Spot (Block27, Row6, Column4)	1295.32	1303.00	249.08	0.00	0.19	981.00	1004.07	981.00	207.93	0.01	0.21	61.00	35.00	0.00	322.00	314.32	1229255.00	1.40	1124.70	1112.00
27	5	6	14892.00	31344.00	148.90	0	Spot (Block27, Row6, Column5)	2973.63	2713.50	1172.80	0.04	0.39	987.00	1012.38	987.00	210.66	0.01	0.21	99.00	99.00	0.00	1726.50	1986.63	1807966.00	9.31	1473.56	1467.50
27	6	6	15191.00	31342.00	147.00	-50	Spot (Block27, Row6, Column6)	1213.25	1214.00	247.94	0.00	0.20	994.00	1024.61	994.00	204.91	0.01	0.20	55.00	28.00	0.00	220.00	219.25	717029.00	0.92	1227.58	1232.00
27	7	6	15490.00	31346.00	150.70	0	Spot (Block27, Row6, Column7)	1673.68	1599.00	410.51	0.02	0.25	991.00	1010.72	991.00	205.53	0.01	0.20	90.00	74.00	0.00	608.00	682.68	1042704.00	3.23	1197.95	1140.00
27	8	6	15798.00	31345.00	157.65	0	Spot (Block27, Row6, Column8)	1621.82	1572.00	407.64	0.01	0.25	988.00	999.05	988.00	202.93	0.00	0.20	84.00	65.00	0.00	584.00	633.82	1112571.00	3.07	1130.07	1106.00
27	1	7	13686.00	31639.00	227.55	0	Spot (Block27, Row7, Column1)	1202.27	1185.00	239.61	0.01	0.20	980.00	1010.99	980.00	218.42	0.01	0.22	47.00	23.00	0.00	205.00	222.27	1786572.00	0.88	1088.45	1081.00
27	2	7	13995.00	31627.00	192.10	0	Spot (Block27, Row7, Column2)	1119.32	1097.00	223.86	0.01	0.20	960.00	969.14	960.00	201.11	0.00	0.21	43.00	16.00	0.00	137.00	159.32	1170805.00	0.75	1041.83	987.00
27	3	7	14293.00	31645.00	215.00	0	Spot (Block27, Row7, Column3)	1138.38	1100.00	236.67	0.01	0.21	973.00	978.91	973.00	202.11	0.00	0.21	45.00	19.00	0.00	127.00	165.38	1506083.00	0.79	1010.27	963.50
27	4	7	14584.00	31647.00	184.90	0	Spot (Block27, Row7, Column4)	1147.35	1095.00	239.10	0.02	0.21	979.00	986.68	979.00	200.86	0.00	0.20	44.00	19.00	0.00	116.00	168.35	1096866.00	0.80	1107.42	1105.00
27	5	7	14887.00	31648.00	208.45	0	Spot (Block27, Row7, Column5)	1168.06	1168.00	226.83	0.00	0.19	975.00	980.10	975.00	201.64	0.00	0.21	49.00	20.00	0.00	193.00	193.06	1450725.00	0.93	1052.85	994.00
27	6	7	15195.00	31647.00	207.75	0	Spot (Block27, Row7, Column6)	1173.69	1161.00	209.49	0.00	0.18	982.00	999.16	982.00	197.12	0.01	0.20	48.00	19.00	0.00	179.00	191.69	1443636.00	0.89	1082.58	1047.00
27	7	7	15479.00	31641.00	163.10	0	Spot (Block27, Row7, Column7)	1538.42	1479.00	414.25	0.02	0.27	982.00	992.81	982.00	192.11	0.00	0.19	80.00	60.00	0.00	497.00	556.42	1135355.00	2.84	1154.21	1126.00
27	8	7	15798.00	31643.00	189.05	0	Spot (Block27, Row7, Column8)	1404.90	1383.00	287.81	0.01	0.20	976.00	989.46	976.00	193.82	0.01	0.20	71.00	53.00	0.00	407.00	428.90	1421761.00	2.14	1102.27	1091.50
27	1	8	13682.00	31942.00	144.05	0	Spot (Block27, Row8, Column1)	18159.24	12388.00	16492.94	0.17	0.91	1006.00	1058.13	1006.00	244.79	0.02	0.23	100.00	99.00	5.03	11382.00	17153.24	10114699.00	69.86	6384.82	2981.00
27	2	8	13994.00	31933.00	179.20	0	Spot (Block27, Row8, Column2)	1218.94	1217.50	256.34	0.00	0.21	984.00	1006.85	984.00	219.25	0.01	0.22	52.00	25.00	0.00	233.50	234.94	1094610.00	0.97	1095.98	1030.00
27	3	8	14285.00	31947.00	188.00	0	Spot (Block27, Row8, Column3)	1255.82	1214.00	293.83	0.01	0.23	974.00	979.59	974.00	202.86	0.00	0.21	58.00	31.00	0.00	240.00	281.82	1248283.00	1.36	1076.10	1036.50
27	4	8	14584.00	31931.00	163.30	0	Spot (Block27, Row8, Column4)	1222.03	1218.00	228.49	0.00	0.19	974.00	976.86	974.00	201.83	0.00	0.21	57.00	27.00	0.00	244.00	248.03	903080.00	1.21	1015.47	991.00
27	5	8	14892.00	31943.00	182.10	0	Spot (Block27, Row8, Column5)	1128.77	1076.50	217.79	0.02	0.19	963.00	973.44	963.00	196.75	0.00	0.20	39.00	19.00	0.00	113.50	165.77	1049752.00	0.79	1093.38	1068.50
27	6	8	15194.00	31940.00	187.95	0	Spot (Block27, Row8, Column6)	1220.02	1198.50	282.35	0.01	0.23	980.00	994.16	980.00	197.79	0.01	0.20	54.00	32.00	0.00	218.50	240.02	1207815.00	1.14	1116.29	1076.00
27	7	8	15502.00	31944.00	145.00	0	Spot (Block27, Row8, Column7)	1360.80	1305.00	314.63	0.02	0.23	982.50	1004.60	982.50	200.48	0.01	0.20	63.00	46.00	0.00	322.50	378.30	779740.00	1.78	1203.50	1150.00
27	8	8	15784.00	31950.00	156.25	0	Spot (Block27, Row8, Column8)	1630.66	1553.50	438.61	0.02	0.27	985.00	1016.53	985.00	207.63	0.01	0.20	85.00	70.00	0.00	568.50	645.66	1092540.00	2.96	1216.17	1197.00
28	1	1	18191.00	29840.00	152.60	0	Spot (Block28, Row1, Column1)	8669.37	7453.00	4798.55	0.07	0.55	311.00	326.11	311.00	47.84	0.02	0.15	100.00	100.00	0.00	7142.00	8358.37	5548399.00	174.41	1997.65	1605.00
28	2	1	18487.00	29843.00	151.45	0	Spot (Block28, Row1, Column2)	857.33	802.00	316.79	0.03	0.37	307.00	314.69	307.00	35.33	0.01	0.11	100.00	100.00	0.00	495.00	550.33	537547.00	15.36	451.03	424.00
28	3	1	18790.00	29840.00	158.65	0	Spot (Block28, Row1, Column3)	571.27	512.00	158.30	0.05	0.28	305.00	310.40	305.00	30.81	0.01	0.10	100.00	97.00	0.00	207.00	266.27	393603.00	8.47	383.41	388.50
28	4	1	19088.00	29842.00	157.90	0	Spot (Block28, Row1, Column4)	685.46	609.00	233.78	0.05	0.34	306.00	311.72	306.00	32.43	0.01	0.10	99.00	99.00	0.00	303.00	379.46	473654.00	11.53	412.21	402.00
28	5	1	19387.00	29844.00	151.60	0	Spot (Block28, Row1, Column5)	881.56	756.00	429.31	0.07	0.49	305.00	311.70	305.00	30.26	0.01	0.10	100.00	100.00	0.00	451.00	576.56	558029.00	18.83	429.14	421.50
28	6	1	19692.00	29840.00	155.60	0	Spot (Block28, Row1, Column6)	977.53	860.00	465.74	0.06	0.48	302.00	308.13	302.00	29.61	0.01	0.10	100.00	100.00	0.00	558.00	675.53	652011.00	22.61	461.24	434.00
28	7	1	19996.00	29840.00	153.80	0	Spot (Block28, Row1, Column7)	2366.17	2221.00	1194.75	0.03	0.50	301.00	306.65	301.00	29.68	0.01	0.10	100.00	100.00	0.00	1920.00	2065.17	1530910.00	69.39	737.40	609.50
28	8	1	20289.00	29848.00	215.15	0	Spot (Block28, Row1, Column8)	371.89	382.00	33.12	0.01	0.09	308.00	313.35	308.00	28.79	0.01	0.09	77.00	65.00	0.00	74.00	63.89	492377.00	2.03	327.45	318.00
28	1	2	18216.00	30158.00	198.80	0	Spot (Block28, Row2, Column1)	368.73	382.00	44.76	0.02	0.12	308.00	319.37	308.00	40.98	0.02	0.13	65.00	40.00	0.00	74.00	60.73	414821.00	1.20	340.34	328.00
28	2	2	18489.00	30144.00	134.35	0	Spot (Block28, Row2, Column2)	648.35	612.00	157.56	0.03	0.24	306.00	311.87	306.00	31.54	0.01	0.10	100.00	98.00	0.00	306.00	342.35	317045.00	10.67	412.73	400.00
28	3	2	18779.00	30133.00	193.20	0	Spot (Block28, Row2, Column3)	359.12	370.00	39.21	0.01	0.11	308.00	316.07	308.00	33.38	0.01	0.11	60.00	45.00	0.00	62.00	51.12	378517.00	1.29	331.14	322.00
28	4	2	19093.00	30140.00	179.85	0	Spot (Block28, Row2, Column4)	546.15	501.00	121.80	0.04	0.22	308.00	317.10	308.00	34.97	0.01	0.11	99.00	98.00	0.00	193.00	238.15	495355.00	6.55	384.91	391.00
28	5	2	19396.00	30135.00	202.20	0	Spot (Block28, Row2, Column5)	415.78	400.00	52.67	0.02	0.13	304.00	310.32	304.00	30.55	0.01	0.10	94.00	90.00	0.00	96.00	111.78	482302.00	3.45	340.45	331.50
28	6	2	19678.00	30141.00	166.90	0	Spot (Block28, Row2, Column6)	463.77	457.00	83.33	0.01	0.18	305.00	311.26	305.00	27.96	0.01	0.09	98.00	94.00	0.00	152.00	158.77	357564.00	5.45	358.55	370.00
28	7	2	19990.00	30137.00	166.90	0	Spot (Block28, Row2, Column7)	468.10	454.00	100.33	0.01	0.21	305.00	310.84	305.00	28.19	0.01	0.09	97.00	91.00	0.00	149.00	163.10	362307.00	5.58	352.61	343.50
28	8	2	20295.00	30140.00	183.50	0	Spot (Block28, Row2, Column8)	361.60	366.50	42.62	0.01	0.12	306.00	309.35	306.00	23.49	0.00	0.08	71.00	55.00	0.00	60.50	55.60	343520.00	2.22	328.99	319.00
28	1	3	18189.00	30444.00	152.30	0	Spot (Block28, Row3, Column1)	1019.66	952.50	407.84	0.03	0.40	306.00	314.94	306.00	34.73	0.01	0.11	100.00	100.00	0.00	646.50	713.66	650540.00	20.29	482.53	447.00
28	2	3	18470.00	30440.00	200.75	0	Spot (Block28, Row3, Column2)	358.39	368.00	49.14	0.01	0.14	302.00	309.16	302.00	32.22	0.01	0.10	58.00	50.00	0.00	66.00	56.39	409285.00	1.53	325.45	309.00
28	3	3	18783.00	30440.00	159.05	0	Spot (Block28, Row3, Column3)	544.38	505.00	117.19	0.03	0.22	306.00	315.24	306.00	38.18	0.01	0.12	99.00	98.00	0.00	199.00	238.38	377797.00	6.00	390.78	395.00
28	4	3	19088.00	30442.00	146.70	0	Spot (Block28, Row3, Column4)	1897.24	1715.00	970.62	0.04	0.51	307.00	315.12	307.00	34.52	0.01	0.11	100.00	100.00	0.00	1408.00	1590.24	1117477.00	45.84	686.18	577.00
28	5	3	19395.00	30440.00	161.55	0	Spot (Block28, Row3, Column5)	463.78	469.00	90.85	0.00	0.20	304.00	308.85	304.00	30.19	0.01	0.10	96.00	91.00	0.00	165.00	159.78	334384.00	5.13	359.33	366.00
28	6	3	19710.00	30439.00	193.30	0	Spot (Block28, Row3, Column6)	346.88	337.00	38.65	0.01	0.11	306.00	309.44	306.00	24.36	0.00	0.08	53.00	45.00	0.00	31.00	40.88	368731.00	1.54	322.99	313.00
28	7	3	19995.00	30439.00	151.65	0	Spot (Block28, Row3, Column7)	769.64	722.50	268.89	0.03	0.35	307.00	310.95	307.00	27.08	0.01	0.09	100.00	100.00	0.00	415.50	462.64	486414.00	16.94	425.69	408.00
28	8	3	20321.00	30451.00	245.90	0	Spot (Block28, Row3, Column8)	359.02	364.50	37.87	0.01	0.11	308.00	313.52	308.00	28.28	0.01	0.09	61.00	50.00	0.00	56.50	51.02	627568.00	1.61	316.34	309.00
28	1	4	18190.00	30744.00	148.60	0	Spot (Block28, Row4, Column1)	1714.08	1409.00	953.32	0.09	0.56	305.00	313.81	305.00	32.11	0.01	0.10	100.00	100.00	0.00	1104.00	1409.08	1037016.00	43.60	634.30	557.00
28	2	4	18490.00	30751.00	192.10	0	Spot (Block28, Row4, Column2)	360.67	372.00	42.30	0.01	0.12	302.00	311.13	302.00	41.32	0.01	0.13	58.00	41.00	0.00	70.00	58.67	376184.00	1.20	317.30	308.00
28	3	4	18791.00	30742.00	147.45	0	Spot (Block28, Row4, Column3)	9366.59	8505.00	5599.17	0.04	0.60	305.00	315.23	305.00	47.74	0.01	0.15	100.00	100.00	0.00	8200.00	9061.59	5591855.00	189.61	2053.71	1509.00
28	4	4	19075.00	30755.00	184.60	0	Spot (Block28, Row4, Column4)	377.16	386.00	62.03	0.01	0.16	306.00	313.23	306.00	38.51	0.01	0.12	69.00	52.00	0.00	80.00	71.16	362073.00	1.66	334.91	319.00
28	5	4	19376.00	30739.00	187.55	0	Spot (Block28, Row4, Column5)	390.15	390.00	54.55	0.00	0.14	305.00	310.31	305.00	34.54	0.01	0.11	82.00	74.00	0.00	85.00	85.15	386642.00	2.31	346.13	329.00
28	6	4	19691.00	30747.00	212.20	0	Spot (Block28, Row4, Column6)	426.57	413.00	58.18	0.01	0.14	303.00	307.62	303.00	29.58	0.01	0.10	94.00	89.00	0.00	110.00	123.57	547721.00	4.02	339.75	325.00
28	7	4	19985.00	30745.00	153.60	0	Spot (Block28, Row4, Column7)	665.80	582.00	248.37	0.06	0.37	306.00	312.31	306.00	28.36	0.01	0.09	99.00	99.00	0.00	276.00	359.80	434765.00	12.46	396.81	391.00
28	8	4	20288.00	30741.00	167.20	0	Spot (Block28, Row4, Column8)	508.17	495.00	102.79	0.01	0.20	307.00	312.13	307.00	25.69	0.01	0.08	99.00	98.00	0.00	188.00	201.17	395356.00	7.63	370.69	384.00
28	1	5	18193.00	31045.00	148.60	0	Spot (Block28, Row5, Column1)	1788.48	1424.00	1192.04	0.10	0.67	303.00	311.89	303.00	34.61	0.01	0.11	100.00	100.00	0.00	1121.00	1485.48	1078456.00	42.66	580.70	482.00
28	2	5	18509.00	31042.00	187.60	0	Spot (Block28, Row5, Column2)	351.30	340.50	41.71	0.01	0.12	303.00	310.05	303.00	34.48	0.01	0.11	51.00	39.00	0.00	37.50	48.30	347790.00	1.20	332.53	321.00
28	3	5	18791.00	31042.00	215.70	0	Spot (Block28, Row5, Column3)	365.81	378.00	43.09	0.01	0.12	307.00	316.48	307.00	43.71	0.01	0.14	57.00	34.00	0.00	71.00	58.81	486168.00	1.13	323.48	313.50
28	4	5	19090.00	31047.00	159.75	0	Spot (Block28, Row5, Column4)	713.48	632.00	238.69	0.05	0.33	304.00	311.32	304.00	35.65	0.01	0.11	99.00	99.00	0.00	328.00	409.48	503719.00	11.28	405.25	402.00
28	5	5	19393.00	31048.00	146.55	0	Spot (Block28, Row5, Column5)	7145.07	6468.00	4500.73	0.04	0.63	307.00	316.61	307.00	45.10	0.01	0.14	100.00	100.00	0.00	6161.00	6838.07	4179866.00	151.40	1628.90	1225.00
28	6	5	19695.00	31036.00	179.90	0	Spot (Block28, Row5, Column6)	473.99	468.00	107.09	0.01	0.23	304.00	311.18	304.00	34.38	0.01	0.11	89.00	84.00	0.00	164.00	169.99	429913.00	4.74	350.48	330.00
28	7	5	20000.00	31036.00	189.95	0	Spot (Block28, Row5, Column7)	367.71	377.00	40.56	0.01	0.11	306.00	311.14	306.00	28.45	0.01	0.09	67.00	58.00	0.00	71.00	61.71	373226.00	1.99	331.26	321.00
28	8	5	20292.00	31039.00	148.50	0	Spot (Block28, Row5, Column8)	1155.01	1058.00	591.80	0.04	0.51	307.00	313.13	307.00	30.09	0.01	0.10	100.00	100.00	0.00	751.00	848.01	695317.00	27.98	489.23	467.50
28	1	6	18190.00	31345.00	212.20	0	Spot (Block28, Row6, Column1)	367.70	374.00	44.53	0.01	0.12	310.00	320.18	310.00	39.05	0.01	0.12	61.00	34.00	0.00	64.00	57.70	473960.00	1.22	334.72	321.00
28	2	6	18482.00	31356.00	192.70	0	Spot (Block28, Row6, Column2)	363.27	376.50	35.54	0.02	0.10	313.00	325.87	313.00	41.34	0.02	0.13	60.00	19.00	0.00	63.50	50.27	378528.00	0.90	335.22	324.00
28	3	6	18783.00	31340.00	146.05	0	Spot (Block28, Row6, Column3)	2055.59	1816.00	1117.68	0.05	0.54	311.00	321.80	311.00	39.61	0.01	0.12	100.00	100.00	0.00	1505.00	1744.59	1188130.00	43.77	728.48	570.00
28	4	6	19097.00	31350.00	184.20	0	Spot (Block28, Row6, Column4)	423.33	405.00	72.12	0.02	0.17	306.00	316.49	306.00	41.43	0.01	0.13	88.00	71.00	0.00	99.00	117.33	402163.00	2.58	342.13	325.00
28	5	6	19387.00	31342.00	144.00	0	Spot (Block28, Row6, Column5)	5274.70	4943.50	2832.03	0.03	0.54	307.00	316.68	307.00	44.19	0.01	0.14	100.00	100.00	0.00	4636.50	4967.70	2943282.00	112.19	1459.79	1226.50
28	6	6	19706.00	31347.00	186.45	0	Spot (Block28, Row6, Column6)	397.30	395.00	42.83	0.00	0.11	305.00	309.27	305.00	31.36	0.01	0.10	91.00	79.00	0.00	90.00	92.30	390146.00	2.81	335.62	326.00
28	7	6	19990.00	31341.00	149.50	0	Spot (Block28, Row6, Column7)	1064.72	984.00	437.79	0.03	0.41	307.00	312.35	307.00	29.69	0.01	0.10	100.00	100.00	0.00	677.00	757.72	647349.00	25.34	473.94	453.50
28	8	6	20298.00	31342.00	150.75	0	Spot (Block28, Row6, Column8)	1228.76	1093.00	602.38	0.05	0.49	307.00	313.16	307.00	29.61	0.01	0.09	100.00	100.00	0.00	786.00	921.76	764286.00	30.93	511.57	466.00
28	1	7	18185.00	31613.00	214.85	0	Spot (Block28, Row7, Column1)	389.74	393.00	47.42	0.00	0.12	311.00	323.49	311.00	49.83	0.02	0.15	76.00	18.00	0.00	82.00	78.74	516408.00	1.33	340.65	325.50
28	2	7	18481.00	31632.00	182.45	0	Spot (Block28, Row7, Column2)	381.25	389.00	46.46	0.01	0.12	311.00	319.68	311.00	35.10	0.01	0.11	71.00	58.00	0.00	78.00	70.25	356090.00	1.75	343.57	331.00
28	3	7	18777.00	31632.00	194.50	0	Spot (Block28, Row7, Column3)	346.27	329.00	39.64	0.02	0.11	308.00	316.96	308.00	35.48	0.01	0.11	43.00	33.00	0.00	21.00	38.27	367739.00	0.83	329.29	310.50
28	4	7	19102.00	31639.00	183.70	0	Spot (Block28, Row7, Column4)	359.63	356.00	52.77	0.00	0.15	306.00	311.83	306.00	28.97	0.01	0.09	56.00	47.00	0.00	50.00	53.63	339847.00	1.65	325.01	317.00
28	5	7	19392.00	31639.00	177.45	0	Spot (Block28, Row7, Column5)	537.22	499.00	121.02	0.03	0.23	305.00	309.99	305.00	32.03	0.01	0.10	99.00	98.00	0.00	194.00	232.22	473287.00	7.09	372.80	383.00
28	6	7	19712.00	31626.00	192.20	0	Spot (Block28, Row7, Column6)	352.04	347.00	35.02	0.01	0.10	305.00	307.63	305.00	26.40	0.00	0.09	60.00	46.00	0.00	42.00	47.04	365770.00	1.68	321.48	313.00
28	7	7	19989.00	31643.00	149.25	0	Spot (Block28, Row7, Column7)	1063.99	980.00	416.87	0.04	0.39	304.00	307.94	304.00	27.66	0.01	0.09	100.00	100.00	0.00	676.00	759.99	650099.00	27.34	514.60	421.00
28	8	7	20299.00	31643.00	184.55	0	Spot (Block28, Row7, Column8)	604.05	591.00	101.69	0.01	0.17	308.00	312.36	308.00	28.82	0.01	0.09	100.00	100.00	0.00	283.00	296.05	579886.00	10.12	415.73	394.00
28	1	8	18186.00	31951.00	145.05	0	Spot (Block28, Row8, Column1)	16236.82	11812.00	16096.93	0.14	0.99	313.00	330.74	313.00	74.04	0.02	0.22	100.00	100.00	5.24	11499.00	15923.82	9303698.00	214.84	3779.47	2016.00
28	2	8	18494.00	31951.00	184.30	0	Spot (Block28, Row8, Column2)	424.89	401.00	74.15	0.03	0.17	308.00	316.63	308.00	35.29	0.01	0.11	88.00	77.00	0.00	93.00	116.89	406198.00	3.07	349.50	330.00
28	3	8	18787.00	31941.00	160.40	0	Spot (Block28, Row8, Column3)	566.39	482.00	198.70	0.07	0.35	306.00	312.30	306.00	31.39	0.01	0.10	99.00	99.00	0.00	176.00	260.39	403836.00	8.09	378.98	386.00
28	4	8	19101.00	31939.00	180.85	0	Spot (Block28, Row8, Column4)	378.38	391.00	39.35	0.01	0.10	304.00	307.86	304.00	26.65	0.01	0.09	79.00	72.00	0.00	87.00	74.38	346978.00	2.65	343.98	328.00
28	5	8	19380.00	31934.00	207.90	0	Spot (Block28, Row8, Column5)	348.15	337.00	37.85	0.01	0.11	301.00	303.39	301.00	25.19	0.00	0.08	62.00	43.00	0.00	36.00	47.15	426132.00	1.78	316.23	304.00
28	6	8	19687.00	31936.00	177.40	0	Spot (Block28, Row8, Column6)	362.16	377.00	37.41	0.02	0.10	303.00	305.53	303.00	25.42	0.00	0.08	75.00	60.00	0.00	74.00	59.16	319424.00	2.23	323.19	311.00
28	7	8	19995.00	31945.00	153.75	0	Spot (Block28, Row8, Column7)	631.50	605.00	154.72	0.02	0.25	305.00	309.37	305.00	27.92	0.01	0.09	100.00	99.00	0.00	300.00	326.50	413631.00	11.54	387.02	388.50
28	8	8	20278.00	31941.00	147.45	0	Spot (Block28, Row8, Column8)	794.51	767.00	217.49	0.02	0.27	309.00	314.72	309.00	28.49	0.01	0.09	100.00	100.00	0.00	458.00	485.51	473528.00	16.84	440.41	406.00
29	1	1	4688.00	34345.00	145.95	0	Spot (Block29, Row1, Column1)	12046.50	11200.00	5989.55	0.03	0.50	413.00	432.76	413.00	58.87	0.02	0.14	100.00	100.00	0.00	10787.00	11633.50	6950833.00	197.28	3002.49	2322.00
29	2	1	4986.00	34347.00	147.00	0	Spot (Block29, Row1, Column2)	796.17	741.00	214.43	0.03	0.27	402.00	409.45	402.00	40.64	0.01	0.10	99.00	99.00	0.00	339.00	394.17	470535.00	9.52	510.11	507.00
29	3	1	5291.00	34347.00	144.55	0	Spot (Block29, Row1, Column3)	1052.30	911.00	435.39	0.06	0.41	394.00	392.93	394.00	34.08	0.00	0.09	100.00	100.00	0.00	517.00	658.30	595603.00	19.35	556.71	543.00
29	4	1	5572.00	34358.00	162.25	0	Spot (Block29, Row1, Column4)	627.03	588.00	168.80	0.03	0.27	386.00	381.59	386.00	38.79	0.00	0.10	96.00	90.00	0.00	202.00	241.03	455226.00	6.33	438.44	428.00
29	5	1	5887.00	34345.00	139.40	0	Spot (Block29, Row1, Column5)	4632.08	3759.00	3291.96	0.09	0.71	387.00	383.72	387.00	42.78	0.00	0.11	100.00	100.00	0.00	3372.00	4245.08	2431843.00	99.31	1159.01	998.00
29	6	1	6188.00	34343.00	146.95	0	Spot (Block29, Row1, Column6)	2240.63	1995.50	1118.08	0.05	0.50	390.00	389.83	390.00	47.87	0.00	0.12	100.00	100.00	0.00	1605.50	1850.63	1321974.00	38.66	789.32	671.00
29	7	1	6492.00	34348.00	146.80	0	Spot (Block29, Row1, Column7)	7457.61	6233.00	4982.86	0.08	0.67	386.00	386.37	386.00	45.59	0.00	0.12	100.00	100.00	0.00	5847.00	7071.61	4422364.00	155.11	1889.82	1219.00
29	8	1	6789.00	34357.00	218.50	0	Spot (Block29, Row1, Column8)	454.79	438.50	53.47	0.02	0.12	389.00	388.08	389.00	40.30	0.00	0.10	53.00	42.00	0.00	49.50	65.79	619421.00	1.66	411.70	401.00
29	1	2	4683.00	34643.00	222.85	0	Spot (Block29, Row2, Column1)	448.09	438.00	38.83	0.01	0.09	407.00	417.90	407.00	44.06	0.01	0.11	42.00	10.00	0.00	31.00	41.09	637180.00	0.69	428.96	419.00
29	2	2	4978.00	34647.00	115.25	0	Spot (Block29, Row2, Column2)	1750.92	1657.00	496.84	0.02	0.28	397.00	399.05	397.00	36.93	0.00	0.09	100.00	100.00	0.00	1260.00	1353.92	609319.00	36.61	803.41	720.50
29	3	2	5291.00	34643.00	218.45	0	Spot (Block29, Row2, Column3)	462.05	474.00	46.07	0.01	0.10	390.00	388.20	390.00	36.23	0.00	0.09	71.00	55.00	0.00	84.00	72.05	633013.00	2.04	411.57	402.00
29	4	2	5580.00	34650.00	191.20	0	Spot (Block29, Row2, Column4)	772.01	705.00	227.61	0.04	0.29	385.00	382.76	385.00	39.76	0.00	0.10	99.00	98.00	0.00	320.00	387.01	795172.00	9.79	498.44	496.00
29	5	2	5884.00	34646.00	186.40	0	Spot (Block29, Row2, Column5)	482.92	489.50	66.92	0.01	0.14	384.00	381.35	384.00	41.41	0.00	0.11	72.00	63.00	0.00	105.50	98.92	470365.00	2.45	413.81	403.00
29	6	2	6181.00	34646.00	138.70	0	Spot (Block29, Row2, Column6)	1383.81	1291.50	573.47	0.03	0.41	387.00	386.78	387.00	41.78	0.00	0.11	100.00	100.00	0.00	904.50	996.81	722347.00	23.86	625.54	584.00
29	7	2	6491.00	34645.00	148.90	0	Spot (Block29, Row2, Column7)	725.17	660.50	194.57	0.04	0.27	389.00	390.07	389.00	41.77	0.00	0.11	100.00	98.00	0.00	271.50	336.17	439456.00	8.02	477.01	480.00
29	8	2	6805.00	34646.00	231.75	0	Spot (Block29, Row2, Column8)	432.52	419.00	40.94	0.01	0.09	391.00	387.33	391.00	32.77	0.00	0.08	44.00	31.00	0.00	28.00	41.52	667381.00	1.38	400.45	401.00
29	1	3	4692.00	34948.00	138.25	0	Spot (Block29, Row3, Column1)	4669.66	4293.00	2520.91	0.04	0.54	408.00	417.55	408.00	40.43	0.01	0.10	100.00	100.00	0.00	3885.00	4261.66	2428224.00	105.16	1374.00	1049.00
29	2	3	4985.00	34955.00	159.35	0	Spot (Block29, Row3, Column2)	523.96	513.00	64.95	0.01	0.12	397.00	399.00	397.00	35.60	0.00	0.09	92.00	80.00	0.00	116.00	126.96	366249.00	3.51	437.87	427.00
29	3	3	5271.00	34941.00	146.30	0	Spot (Block29, Row3, Column3)	759.00	747.00	194.13	0.01	0.26	391.00	391.46	391.00	38.26	0.00	0.10	99.00	98.00	0.00	356.00	368.00	442496.00	9.61	487.42	488.00
29	4	3	5589.00	34949.00	141.15	0	Spot (Block29, Row3, Column4)	1748.78	1536.00	860.36	0.06	0.49	391.00	389.02	391.00	36.22	0.00	0.09	100.00	100.00	0.00	1145.00	1357.78	942593.00	37.54	707.41	666.00
29	5	3	5896.00	34943.00	160.20	0	Spot (Block29, Row3, Column5)	576.87	575.00	112.67	0.00	0.20	390.00	386.94	390.00	36.83	0.00	0.10	93.00	87.00	0.00	185.00	186.87	409576.00	5.16	448.61	433.00
29	6	3	6182.00	34949.00	245.50	0	Spot (Block29, Row3, Column6)	430.78	419.00	38.84	0.01	0.09	389.00	387.74	389.00	34.59	0.00	0.09	43.00	26.00	0.00	30.00	41.78	749563.00	1.24	393.44	398.00
29	7	3	6485.00	34946.00	139.10	0	Spot (Block29, Row3, Column7)	1728.74	1516.00	950.73	0.06	0.55	391.00	391.27	391.00	38.86	0.00	0.10	100.00	100.00	0.00	1125.00	1337.74	900672.00	34.42	709.61	653.50
29	8	3	6801.00	34937.00	191.45	0	Spot (Block29, Row3, Column8)	454.94	439.00	55.83	0.02	0.12	394.00	393.31	394.00	37.33	0.00	0.09	53.00	44.00	0.00	45.00	60.94	471321.00	1.65	415.38	406.00
29	1	4	4687.00	35245.00	137.40	0	Spot (Block29, Row4, Column1)	1934.68	1735.00	938.96	0.05	0.49	412.00	424.67	412.00	44.02	0.01	0.10	100.00	100.00	0.00	1323.00	1522.68	994427.00	34.30	785.91	667.00
29	2	4	4984.00	35251.00	199.80	0	Spot (Block29, Row4, Column2)	459.29	468.00	39.60	0.01	0.09	398.00	399.53	398.00	35.62	0.00	0.09	66.00	48.00	0.00	70.00	61.29	520370.00	1.68	426.25	410.00
29	3	4	5287.00	35247.00	139.40	0	Spot (Block29, Row4, Column3)	6571.97	5939.00	3669.83	0.04	0.56	394.00	395.10	394.00	42.42	0.00	0.11	100.00	100.00	0.00	5545.00	6177.97	3496287.00	145.63	1791.69	1347.50
29	4	4	5589.00	35257.00	208.40	0	Spot (Block29, Row4, Column4)	477.74	486.50	60.45	0.01	0.13	396.00	397.37	396.00	43.63	0.00	0.11	66.00	53.00	0.00	90.50	81.74	591440.00	1.84	415.39	405.50
29	5	4	5870.00	35258.00	186.85	0	Spot (Block29, Row4, Column5)	489.01	491.00	57.01	0.00	0.12	398.00	405.43	398.00	53.48	0.01	0.13	76.00	25.00	0.00	93.00	91.01	479717.00	1.56	439.40	429.00
29	6	4	6203.00	35243.00	183.35	0	Spot (Block29, Row4, Column6)	531.13	506.00	63.48	0.02	0.12	397.00	404.50	397.00	42.85	0.01	0.11	95.00	82.00	0.00	109.00	134.13	500859.00	2.96	446.82	431.50
29	7	4	6484.00	35252.00	143.20	0	Spot (Block29, Row4, Column7)	2256.31	1849.00	1508.02	0.09	0.67	396.00	399.58	396.00	39.04	0.00	0.10	100.00	100.00	0.00	1453.00	1860.31	1263534.00	47.56	738.75	674.00
29	8	4	6785.00	35250.00	147.95	0	Spot (Block29, Row4, Column8)	985.69	901.00	338.65	0.04	0.34	398.00	404.63	398.00	45.59	0.01	0.11	100.00	100.00	0.00	503.00	587.69	584516.00	12.75	548.24	526.00
29	1	5	4689.00	35546.00	140.60	0	Spot (Block29, Row5, Column1)	1622.30	1339.50	839.47	0.08	0.52	415.00	428.10	415.00	42.43	0.01	0.10	100.00	100.00	0.00	924.50	1207.30	866306.00	28.15	681.18	630.00
29	2	5	4974.00	35535.00	184.25	0	Spot (Block29, Row5, Column2)	483.35	491.00	42.37	0.01	0.09	396.00	398.33	396.00	34.62	0.00	0.09	84.00	69.00	0.00	95.00	87.35	461596.00	2.46	436.52	422.00
29	3	5	5298.00	35543.00	164.70	0	Spot (Block29, Row5, Column3)	495.06	494.00	52.05	0.00	0.11	396.00	400.13	396.00	42.10	0.00	0.11	83.00	68.00	0.00	98.00	99.06	372283.00	2.25	422.29	416.00
29	4	5	5588.00	35549.00	141.20	0	Spot (Block29, Row5, Column4)	1388.77	1315.00	632.02	0.02	0.46	403.00	412.86	403.00	52.27	0.01	0.13	100.00	100.00	0.00	912.00	985.77	751326.00	18.67	633.20	587.00
29	5	5	5887.00	35545.00	137.00	0	Spot (Block29, Row5, Column5)	15079.54	14020.00	8524.80	0.03	0.57	408.00	431.54	408.00	72.94	0.02	0.17	100.00	100.00	0.00	13612.00	14671.54	7720723.00	200.83	3176.88	2308.50
29	6	5	6190.00	35546.00	143.05	0	Spot (Block29, Row5, Column6)	1465.47	1330.00	569.12	0.04	0.39	407.00	423.12	407.00	55.92	0.02	0.13	100.00	100.00	0.00	923.00	1058.47	817734.00	18.64	666.89	613.00
29	7	5	6487.00	35542.00	200.95	0	Spot (Block29, Row5, Column7)	481.09	485.00	57.26	0.00	0.12	402.00	415.11	402.00	52.73	0.01	0.13	66.00	21.00	0.00	83.00	79.09	551331.00	1.25	435.11	420.50
29	8	5	6793.00	35547.00	138.60	0	Spot (Block29, Row5, Column8)	6033.38	5069.00	4247.86	0.08	0.70	409.00	427.99	409.00	57.84	0.02	0.14	100.00	100.00	0.00	4660.00	5624.38	3155455.00	96.92	1317.24	1081.00
29	1	6	4680.00	35836.00	258.95	0	Spot (Block29, Row6, Column1)	460.72	472.00	45.04	0.01	0.10	408.00	412.23	408.00	48.13	0.00	0.12	54.00	15.00	0.00	64.00	52.72	896101.00	1.01	418.71	410.00
29	2	6	4981.00	35862.00	203.80	0	Spot (Block29, Row6, Column2)	452.89	449.00	39.47	0.00	0.09	389.00	387.21	389.00	35.51	0.00	0.09	66.00	44.00	0.00	60.00	63.89	535771.00	1.85	417.85	408.00
29	3	6	5281.00	35844.00	138.20	0	Spot (Block29, Row6, Column3)	4768.59	4393.50	2616.76	0.04	0.55	393.00	396.25	393.00	37.15	0.00	0.09	100.00	100.00	0.00	4000.50	4375.59	2460590.00	117.69	1430.32	1032.00
29	4	6	5591.00	35841.00	148.90	0	Spot (Block29, Row6, Column4)	792.22	767.00	207.97	0.01	0.26	397.00	409.32	397.00	56.34	0.01	0.14	99.00	97.00	0.00	370.00	395.22	483256.00	6.80	498.57	497.00
29	5	6	5887.00	35845.00	138.35	0	Spot (Block29, Row6, Column5)	20021.27	19433.00	10929.89	0.01	0.55	404.00	426.37	404.00	79.58	0.02	0.19	100.00	100.00	0.00	19029.00	19617.27	10310952.00	246.23	4160.53	3172.00
29	6	6	6186.00	35842.00	186.35	0	Spot (Block29, Row6, Column6)	643.06	576.50	196.02	0.05	0.30	406.00	421.12	406.00	67.43	0.02	0.16	89.00	58.00	0.00	170.50	237.06	627631.00	3.29	479.84	485.00
29	7	6	6492.00	35846.00	140.00	0	Spot (Block29, Row6, Column7)	3292.59	2794.00	1954.85	0.07	0.59	398.00	406.75	398.00	59.10	0.01	0.15	100.00	100.00	0.00	2396.00	2894.59	1754951.00	48.83	950.35	770.00
29	8	6	6794.00	35845.00	142.00	0	Spot (Block29, Row6, Column8)	3618.12	2985.00	2381.04	0.08	0.66	405.00	420.52	405.00	60.10	0.02	0.14	100.00	100.00	0.00	2580.00	3213.12	1986346.00	53.20	1005.04	783.00
29	1	7	4693.00	36141.00	184.15	0	Spot (Block29, Row7, Column1)	451.54	442.00	46.34	0.01	0.10	394.00	395.53	394.00	48.94	0.00	0.12	49.00	22.00	0.00	48.00	57.54	431674.00	1.14	420.45	413.00
29	2	7	4986.00	36160.00	206.60	0	Spot (Block29, Row7, Column2)	459.57	445.50	56.91	0.01	0.12	385.00	381.29	385.00	30.82	0.00	0.08	69.00	49.00	0.00	60.50	74.57	556995.00	2.54	401.97	404.00
29	3	7	5283.00	36160.00	233.70	0	Spot (Block29, Row7, Column3)	436.24	428.00	36.29	0.01	0.08	388.00	387.18	388.00	32.44	0.00	0.08	58.00	32.00	0.00	40.00	48.24	685777.00	1.51	400.65	401.00
29	4	7	5591.00	36146.00	196.35	0	Spot (Block29, Row7, Column4)	466.84	479.00	46.92	0.01	0.10	389.00	385.58	389.00	33.90	0.00	0.09	74.00	60.00	0.00	90.00	77.84	508389.00	2.40	412.94	406.00
29	5	7	5890.00	36147.00	171.90	0	Spot (Block29, Row7, Column5)	773.86	723.00	199.98	0.03	0.26	389.00	392.04	389.00	56.36	0.00	0.14	100.00	98.00	0.00	334.00	384.86	637663.00	6.77	515.27	510.00
29	6	7	6202.00	36138.00	196.55	0	Spot (Block29, Row7, Column6)	435.98	422.00	47.54	0.01	0.11	388.00	384.79	388.00	43.48	0.00	0.11	42.00	28.00	0.00	34.00	47.98	476963.00	1.18	409.55	401.00
29	7	7	6477.00	36151.00	142.10	0	Spot (Block29, Row7, Column7)	2648.08	2418.00	1418.00	0.04	0.54	386.00	383.74	386.00	50.09	0.00	0.13	100.00	100.00	0.00	2032.00	2262.08	1445851.00	45.20	940.07	763.50
29	8	7	6796.00	36149.00	183.30	0	Spot (Block29, Row7, Column8)	756.19	718.00	144.60	0.02	0.19	393.00	395.73	393.00	43.62	0.00	0.11	100.00	99.00	0.00	325.00	363.19	713842.00	8.26	507.04	501.00
29	1	8	4684.00	36447.00	134.70	0	Spot (Block29, Row8, Column1)	27364.00	20345.00	20264.85	0.13	0.74	393.00	403.58	393.00	101.60	0.01	0.25	100.00	100.00	13.37	19952.00	26971.00	13298905.00	265.35	6794.05	3781.50
29	2	8	4999.00	36445.00	178.55	0	Spot (Block29, Row8, Column2)	605.47	578.50	143.47	0.02	0.24	392.00	393.04	392.00	46.11	0.00	0.12	93.00	78.00	0.00	186.50	213.47	540082.00	4.61	435.50	422.00
29	3	8	5278.00	36446.00	140.20	0	Spot (Block29, Row8, Column3)	1699.94	1540.00	905.58	0.04	0.53	392.00	392.58	392.00	37.05	0.00	0.09	100.00	100.00	0.00	1148.00	1307.94	907768.00	35.28	644.60	590.00
29	4	8	5590.00	36441.00	158.80	0	Spot (Block29, Row8, Column4)	504.49	489.00	68.24	0.01	0.14	389.00	387.12	389.00	36.02	0.00	0.09	91.00	72.00	0.00	100.00	115.49	350116.00	3.26	430.03	423.50
29	5	8	5875.00	36452.00	162.20	0	Spot (Block29, Row8, Column5)	453.40	438.00	45.49	0.02	0.10	389.00	385.55	389.00	33.22	0.00	0.09	65.00	45.00	0.00	49.00	64.40	329620.00	2.04	408.34	402.00
29	6	8	6203.00	36459.00	149.85	0	Spot (Block29, Row8, Column6)	469.20	485.00	42.82	0.01	0.09	387.00	381.98	387.00	37.56	0.01	0.10	78.00	63.00	0.00	98.00	82.20	287153.00	2.32	422.64	414.00
29	7	8	6490.00	36448.00	138.85	0	Spot (Block29, Row8, Column7)	2334.37	2100.00	1237.50	0.05	0.53	387.00	382.45	387.00	44.04	0.01	0.12	100.00	100.00	0.00	1713.00	1947.37	1213872.00	44.32	794.96	692.00
29	8	8	6776.00	36454.00	148.10	0	Spot (Block29, Row8, Column8)	992.17	984.50	317.69	0.00	0.32	395.00	396.10	395.00	42.41	0.00	0.11	100.00	100.00	0.00	589.50	597.17	595302.00	14.05	541.95	517.00
30	1	1	9190.00	34343.00	147.60	0	Spot (Block30, Row1, Column1)	9289.85	8227.00	4978.94	0.05	0.54	259.00	261.46	259.00	40.22	0.00	0.15	100.00	100.00	0.00	7968.00	9030.85	5508881.00	224.47	2375.74	1789.00
30	2	1	9481.00	34364.00	166.75	0	Spot (Block30, Row1, Column2)	304.09	306.00	22.94	0.00	0.08	254.00	255.76	254.00	34.60	0.00	0.14	86.00	8.00	0.00	52.00	50.09	234756.00	1.40	281.49	285.00
30	3	1	9793.00	34356.00	206.40	0	Spot (Block30, Row1, Column3)	280.25	285.00	27.59	0.01	0.10	246.00	249.15	246.00	27.58	0.01	0.11	64.00	23.00	0.00	39.00	34.25	338257.00	1.13	271.14	276.00
30	4	1	10074.00	34341.00	195.65	0	Spot (Block30, Row1, Column4)	290.18	291.00	25.76	0.00	0.09	248.00	251.04	248.00	27.27	0.01	0.11	75.00	28.00	0.00	43.00	42.18	314262.00	1.43	265.11	270.00
30	5	1	10395.00	34334.00	132.25	0	Spot (Block30, Row1, Column5)	309.95	307.00	23.68	0.00	0.08	254.00	255.27	254.00	29.42	0.00	0.12	91.00	38.00	0.00	53.00	55.95	147225.00	1.86	290.67	292.00
30	6	1	10708.00	34338.00	184.05	0	Spot (Block30, Row1, Column6)	299.45	300.00	22.41	0.00	0.07	264.00	260.09	264.00	29.00	0.01	0.11	67.00	10.00	0.00	36.00	35.45	284779.00	1.36	279.36	284.00
30	7	1	10992.00	34350.00	199.50	0	Spot (Block30, Row1, Column7)	305.36	299.00	33.93	0.01	0.11	262.00	258.60	262.00	26.07	0.01	0.10	74.00	22.00	0.00	37.00	43.36	344751.00	1.79	278.50	283.00
30	8	1	11281.00	34329.00	210.75	0	Spot (Block30, Row1, Column8)	302.94	303.00	24.09	0.00	0.08	262.00	258.04	262.00	28.37	0.01	0.11	76.00	19.00	0.00	41.00	40.94	383520.00	1.58	275.33	280.00
30	1	2	9129.00	34607.00	152.60	0	Spot (Block30, Row2, Column1)	290.80	293.00	20.06	0.00	0.07	259.00	260.28	259.00	38.00	0.00	0.15	41.00	0.00	0.00	34.00	31.80	185530.00	0.80	269.40	277.00
30	2	2	9503.00	34617.00	174.00	0	Spot (Block30, Row2, Column2)	279.45	281.00	17.22	0.00	0.06	253.00	253.16	253.00	30.40	0.00	0.12	41.00	1.00	0.00	28.00	26.45	235297.00	0.86	265.07	267.00
30	3	2	9790.00	34626.00	129.60	0	Spot (Block30, Row2, Column3)	312.25	305.00	27.71	0.01	0.09	247.00	249.37	247.00	28.52	0.00	0.11	95.00	51.00	0.00	58.00	65.25	140514.00	2.20	285.85	290.00
30	4	2	10073.00	34655.00	206.10	0	Spot (Block30, Row2, Column4)	285.16	286.00	15.75	0.00	0.06	249.00	250.49	249.00	27.29	0.00	0.11	72.00	11.00	0.00	37.00	36.16	344190.00	1.27	270.24	274.00
30	5	2	10400.00	34650.00	181.05	0	Spot (Block30, Row2, Column5)	359.30	360.00	55.43	0.00	0.15	257.00	254.93	257.00	31.46	0.00	0.12	97.00	79.00	0.00	103.00	102.30	329482.00	3.32	299.55	300.00
30	6	2	10698.00	34638.00	125.10	0	Spot (Block30, Row2, Column6)	302.42	301.00	23.22	0.00	0.08	268.00	261.54	268.00	30.49	0.01	0.12	58.00	12.00	0.00	33.00	34.42	125200.00	1.34	290.46	294.00
30	7	2	10994.00	34635.00	175.35	0	Spot (Block30, Row2, Column7)	296.50	295.00	20.54	0.00	0.07	257.00	256.13	257.00	28.92	0.00	0.11	72.00	11.00	0.00	38.00	39.50	255288.00	1.40	280.20	283.00
30	8	2	11307.00	34675.00	291.25	0	Spot (Block30, Row2, Column8)	275.74	283.00	28.87	0.01	0.10	250.00	252.42	250.00	30.69	0.00	0.12	53.00	5.00	0.00	33.00	25.74	686043.00	0.76	245.53	243.00
30	1	3	9206.00	34933.00	129.70	0	Spot (Block30, Row3, Column1)	312.66	306.00	29.42	0.01	0.09	250.00	251.93	250.00	28.01	0.00	0.11	93.00	49.00	0.00	56.00	62.66	140385.00	2.17	291.22	292.00
30	2	3	9497.00	34945.00	164.00	0	Spot (Block30, Row3, Column2)	295.22	298.00	19.71	0.00	0.07	249.00	250.32	249.00	27.52	0.00	0.11	86.00	33.00	0.00	49.00	46.22	220236.00	1.63	268.67	268.00
30	3	3	9805.00	34942.00	175.40	0	Spot (Block30, Row3, Column3)	419.52	302.00	629.02	0.14	1.50	248.00	249.58	248.00	28.74	0.00	0.12	88.00	44.00	0.00	54.00	171.52	357849.00	5.91	280.18	284.00
30	4	3	10084.00	34945.00	192.80	0	Spot (Block30, Row3, Column4)	291.05	295.00	21.39	0.01	0.07	238.00	244.17	238.00	28.87	0.01	0.12	87.00	48.00	0.00	57.00	53.05	305308.00	1.62	258.36	261.00
30	5	3	10385.00	34939.00	163.75	0	Spot (Block30, Row3, Column5)	303.66	297.00	48.88	0.01	0.16	241.00	245.05	241.00	28.03	0.01	0.11	92.00	48.00	0.00	56.00	62.66	226230.00	2.09	271.75	275.00
30	6	3	10704.00	34941.00	146.10	0	Spot (Block30, Row3, Column6)	304.12	301.00	23.00	0.00	0.08	250.00	251.44	250.00	30.28	0.00	0.12	91.00	23.00	0.00	51.00	54.12	176996.00	1.74	289.33	291.00
30	7	3	10988.00	34956.00	170.20	0	Spot (Block30, Row3, Column7)	288.28	287.00	18.52	0.00	0.06	253.00	254.13	253.00	29.59	0.00	0.12	62.00	6.00	0.00	34.00	35.28	232638.00	1.15	280.34	282.00
30	8	3	11291.00	34950.00	219.30	0	Spot (Block30, Row3, Column8)	290.98	292.00	27.07	0.00	0.09	255.00	255.32	255.00	30.27	0.00	0.12	63.00	14.00	0.00	37.00	35.98	400968.00	1.18	258.78	252.50
30	1	4	9150.00	35253.00	169.80	0	Spot (Block30, Row4, Column1)	298.83	296.00	29.15	0.00	0.10	244.00	248.65	244.00	28.98	0.01	0.12	93.00	38.00	0.00	52.00	54.83	239065.00	1.73	271.53	275.00
30	2	4	9472.00	35253.00	173.00	0	Spot (Block30, Row4, Column2)	290.18	292.00	15.66	0.00	0.05	247.00	249.75	247.00	28.29	0.00	0.11	81.00	20.00	0.00	45.00	43.18	242301.00	1.43	275.60	278.00
30	3	4	9799.00	35252.00	180.70	0	Spot (Block30, Row4, Column3)	339.66	326.00	50.96	0.02	0.15	253.00	252.97	253.00	30.48	0.00	0.12	91.00	64.00	0.00	73.00	86.66	310793.00	2.84	288.85	290.50
30	4	4	10077.00	35245.00	191.80	0	Spot (Block30, Row4, Column4)	290.08	292.00	21.75	0.00	0.07	248.00	250.88	248.00	30.05	0.01	0.12	77.00	13.00	0.00	44.00	42.08	301680.00	1.30	265.80	273.00
30	5	4	10375.00	35252.00	181.65	0	Spot (Block30, Row4, Column5)	279.10	280.00	21.72	0.00	0.08	238.00	244.14	238.00	25.29	0.01	0.10	75.00	34.00	0.00	42.00	41.10	258170.00	1.38	257.83	255.00
30	6	4	10693.00	35244.00	208.25	0	Spot (Block30, Row4, Column6)	320.35	312.00	32.69	0.01	0.10	243.00	247.90	243.00	27.00	0.01	0.11	99.00	74.00	0.00	69.00	77.35	395630.00	2.68	279.12	282.00
30	7	4	10988.00	35256.00	136.25	0	Spot (Block30, Row4, Column7)	311.78	311.00	22.35	0.00	0.07	249.00	252.57	249.00	28.61	0.01	0.11	96.00	56.00	0.00	62.00	62.78	155576.00	2.07	286.54	288.00
30	8	4	11286.00	35247.00	168.65	0	Spot (Block30, Row4, Column8)	346.33	327.00	49.98	0.02	0.14	255.00	256.83	255.00	30.00	0.00	0.12	96.00	62.00	0.00	72.00	91.33	274989.00	2.98	292.15	293.00
30	1	5	9203.00	35538.00	167.25	0	Spot (Block30, Row5, Column1)	334.77	318.00	50.97	0.02	0.15	248.00	250.92	248.00	29.05	0.01	0.12	94.00	64.00	0.00	70.00	86.77	259110.00	2.89	283.06	282.00
30	2	5	9504.00	35549.00	178.70	0	Spot (Block30, Row5, Column2)	305.60	303.00	20.62	0.00	0.07	253.00	253.52	253.00	28.15	0.00	0.11	89.00	39.00	0.00	50.00	52.60	270761.00	1.85	282.67	284.00
30	3	5	9783.00	35559.00	190.65	0	Spot (Block30, Row5, Column3)	299.23	300.00	33.14	0.00	0.11	258.00	255.28	258.00	28.87	0.00	0.11	77.00	16.00	0.00	42.00	41.23	306411.00	1.52	276.36	282.00
30	4	5	10085.00	35565.00	164.70	0	Spot (Block30, Row5, Column4)	297.01	297.00	25.44	0.00	0.09	252.00	252.44	252.00	26.72	0.00	0.11	79.00	36.00	0.00	45.00	45.01	222758.00	1.67	275.23	280.00
30	5	5	10385.00	35545.00	154.90	0	Spot (Block30, Row5, Column5)	381.35	378.00	100.97	0.00	0.26	244.00	247.75	244.00	26.39	0.01	0.11	99.00	93.00	0.00	134.00	137.35	253600.00	5.06	291.42	293.00
30	6	5	10694.00	35553.00	186.10	0	Spot (Block30, Row5, Column6)	292.39	291.00	30.19	0.00	0.10	245.00	249.40	245.00	28.51	0.01	0.11	84.00	22.00	0.00	46.00	47.39	284493.00	1.51	265.63	269.00
30	7	5	10996.00	35548.00	190.85	0	Spot (Block30, Row5, Column7)	297.92	296.00	28.86	0.00	0.10	251.00	254.25	251.00	29.55	0.01	0.12	77.00	20.00	0.00	45.00	46.92	306266.00	1.48	271.19	273.00
30	8	5	11291.00	35529.00	205.70	0	Spot (Block30, Row5, Column8)	301.08	298.00	29.24	0.00	0.10	259.00	258.89	259.00	30.77	0.00	0.12	68.00	14.00	0.00	39.00	42.08	362803.00	1.37	273.91	276.00
30	1	6	9209.00	35849.00	209.35	0	Spot (Block30, Row6, Column1)	287.86	287.00	27.39	0.00	0.10	252.00	252.55	252.00	25.77	0.00	0.10	70.00	19.00	0.00	35.00	35.86	358673.00	1.37	271.70	280.00
30	2	6	9490.00	35852.00	193.90	0	Spot (Block30, Row6, Column2)	281.91	287.00	22.45	0.01	0.08	251.00	251.96	251.00	25.88	0.00	0.10	68.00	16.00	0.00	36.00	30.91	298826.00	1.16	261.73	259.00
30	3	6	9781.00	35835.00	175.05	0	Spot (Block30, Row6, Column3)	305.45	304.50	26.71	0.00	0.09	243.00	246.89	243.00	26.86	0.01	0.11	90.00	66.00	0.00	61.50	62.45	261465.00	2.18	273.99	278.50
30	4	6	10093.00	35833.00	177.25	0	Spot (Block30, Row6, Column4)	299.71	299.00	23.05	0.00	0.08	252.00	252.35	252.00	27.93	0.00	0.11	85.00	28.00	0.00	47.00	47.71	264340.00	1.70	279.70	282.00
30	5	6	10392.00	35833.00	148.00	0	Spot (Block30, Row6, Column5)	362.62	368.00	64.32	0.01	0.18	255.00	254.14	255.00	28.79	0.00	0.11	98.00	73.00	0.00	113.00	107.62	219025.00	3.77	297.89	296.00
30	6	6	10711.00	35851.00	222.05	0	Spot (Block30, Row6, Column6)	285.89	291.00	28.14	0.01	0.10	242.00	246.39	242.00	29.31	0.01	0.12	76.00	28.00	0.00	49.00	43.89	403103.00	1.35	264.64	270.00
30	7	6	10988.00	35847.00	203.15	0	Spot (Block30, Row6, Column7)	296.10	297.00	21.74	0.00	0.07	250.00	252.43	250.00	31.19	0.00	0.12	82.00	16.00	0.00	47.00	46.10	346440.00	1.40	269.01	275.00
30	8	6	11293.00	35861.00	175.60	0	Spot (Block30, Row6, Column8)	300.82	298.00	25.97	0.00	0.09	264.00	259.76	264.00	28.64	0.01	0.11	64.00	14.00	0.00	34.00	36.82	259007.00	1.43	275.48	275.00
30	1	7	9185.00	36140.00	204.85	0	Spot (Block30, Row7, Column1)	288.78	290.00	23.71	0.00	0.08	249.00	252.97	249.00	31.96	0.01	0.13	69.00	9.00	0.00	41.00	39.78	346827.00	1.12	271.45	269.00
30	2	7	9498.00	36152.00	199.25	0	Spot (Block30, Row7, Column2)	286.42	287.00	54.92	0.00	0.19	243.00	246.53	243.00	26.06	0.01	0.11	74.00	28.00	0.00	44.00	43.42	322504.00	1.53	262.14	265.50
30	3	7	9770.00	36116.00	263.50	0	Spot (Block30, Row7, Column3)	270.47	276.00	25.99	0.01	0.10	238.00	242.62	238.00	26.31	0.01	0.11	63.00	24.00	0.00	38.00	32.47	546626.00	1.06	249.56	249.50
30	4	7	10090.00	36148.00	208.75	0	Spot (Block30, Row7, Column4)	289.78	291.00	23.11	0.00	0.08	251.00	252.45	251.00	29.08	0.00	0.12	73.00	16.00	0.00	40.00	38.78	357873.00	1.28	269.64	277.00
30	5	7	10404.00	36158.00	212.40	0	Spot (Block30, Row7, Column5)	288.86	293.00	21.92	0.01	0.08	253.00	253.58	253.00	28.26	0.00	0.11	72.00	12.00	0.00	40.00	35.86	371179.00	1.25	267.32	273.00
30	6	7	10682.00	36135.00	219.80	0	Spot (Block30, Row7, Column6)	284.77	288.00	20.49	0.00	0.07	248.00	248.55	248.00	30.77	0.00	0.12	70.00	6.00	0.00	40.00	36.77	394128.00	1.18	263.10	269.00
30	7	7	10974.00	36141.00	213.25	0	Spot (Block30, Row7, Column7)	287.95	290.00	20.48	0.00	0.07	255.00	252.61	255.00	32.44	0.00	0.13	57.00	3.00	0.00	35.00	32.95	374042.00	1.09	258.85	266.00
30	8	7	11294.00	36145.00	191.25	0	Spot (Block30, Row7, Column8)	446.32	436.50	70.63	0.01	0.16	264.00	259.40	264.00	31.35	0.01	0.12	99.00	95.00	0.00	172.50	182.32	460602.00	5.96	323.79	309.00
30	1	8	9180.00	36449.00	139.20	0	Spot (Block30, Row8, Column1)	10003.57	9418.00	6135.45	0.03	0.61	269.00	268.14	269.00	42.93	0.00	0.16	100.00	100.00	0.00	9149.00	9734.57	5201856.00	226.78	2397.90	1830.00
30	2	8	9516.00	36443.00	179.65	0	Spot (Block30, Row8, Column2)	288.39	290.00	23.25	0.00	0.08	253.00	254.23	253.00	34.26	0.00	0.13	57.00	4.00	0.00	37.00	35.39	260708.00	1.00	272.25	280.00
30	3	8	9815.00	36447.00	169.15	0	Spot (Block30, Row8, Column3)	300.87	295.00	28.24	0.01	0.09	241.00	245.51	241.00	27.17	0.01	0.11	95.00	49.00	0.00	54.00	59.87	238887.00	2.04	274.20	279.00
30	4	8	10093.00	36420.00	175.75	0	Spot (Block30, Row8, Column4)	315.93	306.00	35.55	0.01	0.11	246.00	250.38	246.00	27.38	0.01	0.11	95.00	62.00	0.00	60.00	69.93	273281.00	2.39	279.40	278.00
30	5	8	10370.00	36471.00	218.45	0	Spot (Block30, Row8, Column5)	288.36	290.00	15.44	0.00	0.05	246.00	249.60	246.00	27.06	0.01	0.11	84.00	20.00	0.00	44.00	42.36	392742.00	1.43	271.43	273.00
30	6	8	10695.00	36456.00	242.25	0	Spot (Block30, Row8, Column6)	307.81	302.00	37.65	0.01	0.12	249.00	251.22	249.00	28.96	0.00	0.12	83.00	43.00	0.00	53.00	58.81	521435.00	1.95	268.43	269.00
30	7	8	11006.00	36443.00	170.50	0	Spot (Block30, Row8, Column7)	339.19	321.00	54.85	0.02	0.16	263.00	258.85	263.00	31.58	0.01	0.12	88.00	44.00	0.00	58.00	76.19	275080.00	2.54	296.07	294.00
30	8	8	11279.00	36449.00	145.70	0	Spot (Block30, Row8, Column8)	993.07	901.00	373.25	0.04	0.38	272.00	266.25	272.00	30.31	0.01	0.11	100.00	100.00	0.00	629.00	721.07	575982.00	23.98	423.34	394.00
31	1	1	13693.00	34343.00	150.25	0	Spot (Block31, Row1, Column1)	9718.36	8352.00	5133.56	0.07	0.53	870.00	881.85	870.00	179.41	0.01	0.20	100.00	100.00	0.00	7482.00	8848.36	6035100.00	49.25	3026.23	2568.00
31	2	1	13991.00	34344.00	184.60	0	Spot (Block31, Row1, Column2)	1076.90	1005.50	219.78	0.03	0.20	864.00	869.14	864.00	171.45	0.00	0.20	48.00	31.00	0.00	141.50	212.90	1031671.00	1.21	922.53	884.50
31	3	1	14297.00	34330.00	193.30	0	Spot (Block31, Row1, Column3)	1000.64	982.50	190.72	0.01	0.19	840.50	865.14	840.50	172.40	0.01	0.20	40.00	19.00	0.00	142.00	160.14	1054674.00	0.79	894.28	879.50
31	4	1	14591.00	34345.00	147.00	-50	Spot (Block31, Row1, Column4)	1191.03	1000.50	1325.11	0.08	1.11	816.00	862.30	816.00	168.84	0.02	0.20	53.00	31.00	0.00	184.50	375.03	697946.00	1.95	1675.87	991.00
31	5	1	14892.00	34333.00	204.05	0	Spot (Block31, Row1, Column5)	1033.52	983.50	201.90	0.02	0.20	792.00	845.60	792.00	156.11	0.03	0.18	61.00	31.00	0.00	191.50	241.52	1219549.00	1.20	888.51	892.00
31	6	1	15191.00	34336.00	222.30	0	Spot (Block31, Row1, Column6)	1008.79	991.00	195.58	0.01	0.19	864.00	864.14	864.00	160.70	0.00	0.19	41.00	19.00	0.00	127.00	144.79	1426436.00	0.90	890.79	884.00
31	7	1	15506.00	34345.00	156.80	0	Spot (Block31, Row1, Column7)	1147.40	1117.00	203.74	0.01	0.18	871.00	876.92	871.00	164.54	0.00	0.19	68.00	38.00	0.00	246.00	276.40	777936.00	1.64	961.30	905.00
31	8	1	15795.00	34338.00	223.95	0	Spot (Block31, Row1, Column8)	1086.30	1082.00	225.53	0.00	0.21	883.00	902.17	883.00	164.85	0.01	0.18	52.00	28.00	0.00	199.00	203.30	1563185.00	1.12	950.92	912.00
31	1	2	13685.00	34647.00	215.50	0	Spot (Block31, Row2, Column1)	1000.20	993.00	171.32	0.00	0.17	846.00	867.89	846.00	165.10	0.01	0.19	43.00	16.00	0.00	147.00	154.20	1329264.00	0.80	906.98	881.00
31	2	2	13991.00	34631.00	145.70	0	Spot (Block31, Row2, Column2)	1011.04	980.00	187.91	0.01	0.19	787.00	837.85	787.00	156.70	0.03	0.19	59.00	35.00	0.00	193.00	224.04	585393.00	1.11	906.07	855.00
31	3	2	14298.00	34640.00	194.60	0	Spot (Block31, Row2, Column3)	1035.09	999.50	189.72	0.02	0.18	797.00	844.94	797.00	155.18	0.03	0.18	61.00	36.00	0.00	202.50	238.09	1109615.00	1.23	911.80	874.00
31	4	2	14603.00	34655.00	210.35	0	Spot (Block31, Row2, Column4)	1002.37	973.00	209.80	0.01	0.21	866.00	871.67	866.00	173.88	0.00	0.20	38.00	20.00	0.00	107.00	136.37	1261983.00	0.75	905.93	881.00
31	5	2	14890.00	34638.00	184.00	0	Spot (Block31, Row2, Column5)	1110.73	1094.00	239.26	0.01	0.22	802.00	855.15	802.00	166.31	0.03	0.19	62.00	42.00	0.00	292.00	308.73	1057418.00	1.54	972.79	961.00
31	6	2	15194.00	34643.00	144.10	0	Spot (Block31, Row2, Column6)	1029.91	982.00	221.53	0.02	0.22	810.00	856.73	810.00	155.13	0.02	0.18	56.00	32.00	0.00	172.00	219.91	586020.00	1.12	921.70	869.00
31	7	2	15489.00	34638.00	182.10	0	Spot (Block31, Row2, Column7)	1044.25	993.00	202.76	0.02	0.19	863.00	868.57	863.00	153.85	0.00	0.18	43.00	26.00	0.00	130.00	181.25	966976.00	1.14	954.70	903.00
31	8	2	15796.00	34632.00	241.50	0	Spot (Block31, Row2, Column8)	962.04	907.00	170.16	0.03	0.18	877.00	879.00	877.00	163.94	0.00	0.19	26.00	9.00	0.00	30.00	85.04	1618143.00	0.51	903.78	895.00
31	1	3	13685.00	34949.00	167.10	0	Spot (Block31, Row3, Column1)	1093.03	1055.50	234.62	0.02	0.21	795.00	852.42	795.00	157.01	0.03	0.18	71.00	40.00	0.00	260.50	298.03	848188.00	1.53	931.22	886.00
31	2	3	13995.00	34944.00	206.90	0	Spot (Block31, Row3, Column2)	1010.73	997.00	200.43	0.01	0.20	790.00	847.27	790.00	154.64	0.03	0.18	56.00	34.00	0.00	207.00	220.73	1226014.00	1.06	937.91	902.50
31	3	3	14280.00	34937.00	196.05	0	Spot (Block31, Row3, Column3)	1048.23	986.00	214.26	0.03	0.20	811.00	863.75	811.00	161.29	0.03	0.19	55.00	32.00	0.00	175.00	237.23	1142571.00	1.14	925.12	873.50
31	4	3	14590.00	34943.00	183.60	0	Spot (Block31, Row3, Column4)	1114.51	1079.50	228.69	0.01	0.21	872.00	874.73	872.00	162.43	0.00	0.19	56.00	37.00	0.00	207.50	242.51	1054328.00	1.48	1000.66	979.00
31	5	3	14898.00	34956.00	203.05	0	Spot (Block31, Row3, Column5)	1059.59	1003.00	207.79	0.02	0.20	876.50	872.55	876.50	161.37	0.00	0.18	47.00	28.00	0.00	126.50	183.09	1239718.00	1.16	993.10	1010.00
31	6	3	15208.00	34941.00	233.55	0	Spot (Block31, Row3, Column6)	1022.58	992.00	195.65	0.01	0.19	879.00	874.15	879.00	158.45	0.00	0.18	40.00	21.00	0.00	113.00	143.58	1604426.00	0.94	909.73	890.00
31	7	3	15492.00	34945.00	147.00	-50	Spot (Block31, Row3, Column7)	1035.26	987.00	170.72	0.02	0.16	872.00	878.72	872.00	158.15	0.00	0.18	39.00	21.00	0.00	115.00	163.26	607695.00	0.99	1017.86	989.00
31	8	3	15793.00	34944.00	147.00	-50	Spot (Block31, Row3, Column8)	1087.56	1000.00	573.09	0.04	0.53	878.00	880.95	878.00	159.30	0.00	0.18	41.00	22.00	0.00	122.00	209.56	637309.00	1.30	939.78	891.50
31	1	4	13687.00	35247.00	184.85	0	Spot (Block31, Row4, Column1)	1066.55	1010.00	214.61	0.02	0.20	801.00	860.69	801.00	158.55	0.03	0.18	61.00	36.00	0.00	209.00	265.55	1017493.00	1.30	914.91	878.00
31	2	4	13996.00	35252.00	207.75	0	Spot (Block31, Row4, Column2)	1019.64	990.00	191.21	0.01	0.19	799.00	858.37	799.00	156.35	0.03	0.18	61.00	37.00	0.00	191.00	220.64	1252119.00	1.03	923.50	892.50
31	3	4	14288.00	35243.00	166.70	0	Spot (Block31, Row4, Column3)	1400.40	1359.00	323.69	0.01	0.23	828.00	865.59	828.00	156.22	0.02	0.18	92.00	80.00	0.00	531.00	572.40	1078305.00	3.42	1033.18	1018.00
31	4	4	14587.00	35259.00	209.05	0	Spot (Block31, Row4, Column4)	998.41	969.00	190.38	0.01	0.19	870.00	867.16	870.00	152.65	0.00	0.18	35.00	20.00	0.00	99.00	128.41	1242028.00	0.86	915.04	887.00
31	5	4	14871.00	35253.00	192.35	0	Spot (Block31, Row4, Column5)	1041.75	980.50	216.27	0.03	0.21	874.00	870.81	874.00	157.09	0.00	0.18	42.00	25.00	0.00	106.50	167.75	1085505.00	1.09	936.66	895.00
31	6	4	15192.00	35249.00	194.00	0	Spot (Block31, Row4, Column6)	1109.62	1079.00	213.08	0.01	0.19	873.00	868.74	873.00	157.01	0.00	0.18	58.00	36.00	0.00	206.00	236.62	1178417.00	1.53	948.09	980.50
31	7	4	15478.00	35241.00	218.45	0	Spot (Block31, Row4, Column7)	1033.09	1002.00	200.58	0.01	0.19	881.00	890.95	881.00	158.97	0.00	0.18	44.00	22.00	0.00	121.00	152.09	1415333.00	0.89	924.39	894.00
31	8	4	15782.00	35252.00	193.60	0	Spot (Block31, Row4, Column8)	1037.14	999.00	186.33	0.02	0.18	879.00	888.98	879.00	159.89	0.00	0.18	44.00	24.00	0.00	120.00	158.14	1089002.00	0.93	925.15	879.00
31	1	5	13692.00	35546.00	168.95	0	Spot (Block31, Row5, Column1)	1148.22	1110.00	213.91	0.01	0.19	862.00	872.32	862.00	157.27	0.01	0.18	67.00	45.00	0.00	248.00	286.22	913986.00	1.75	980.47	982.00
31	2	5	13990.00	35550.00	207.80	0	Spot (Block31, Row5, Column2)	974.81	957.00	194.22	0.01	0.20	806.00	858.80	806.00	150.88	0.03	0.18	50.00	28.00	0.00	151.00	168.81	1192193.00	0.77	896.16	874.50
31	3	5	14296.00	35550.00	222.70	0	Spot (Block31, Row5, Column3)	1063.90	1045.00	202.01	0.01	0.19	870.00	872.19	870.00	157.58	0.00	0.18	50.00	31.00	0.00	175.00	193.90	1512871.00	1.22	934.87	884.50
31	4	5	14588.00	35543.00	193.10	0	Spot (Block31, Row5, Column4)	1083.63	1079.00	221.47	0.00	0.20	876.00	880.35	876.00	158.88	0.00	0.18	54.00	32.00	0.00	203.00	207.63	1141059.00	1.28	963.99	953.00
31	5	5	14891.00	35545.00	162.00	0	Spot (Block31, Row5, Column5)	1417.80	1371.00	343.95	0.01	0.24	877.00	880.74	877.00	157.42	0.00	0.18	86.00	66.00	0.00	494.00	540.80	1032157.00	3.41	1034.08	1021.00
31	6	5	15206.00	35545.00	212.10	0	Spot (Block31, Row5, Column6)	1038.90	998.00	183.92	0.02	0.18	880.00	882.34	880.00	159.19	0.00	0.18	43.00	23.00	0.00	118.00	158.90	1331876.00	0.98	954.87	902.00
31	7	5	15483.00	35566.00	223.15	0	Spot (Block31, Row5, Column7)	1039.76	988.00	171.46	0.02	0.16	884.00	903.74	884.00	160.05	0.01	0.18	42.00	21.00	0.00	104.00	155.76	1485821.00	0.85	969.40	975.00
31	8	5	15793.00	35544.00	179.65	0	Spot (Block31, Row5, Column8)	1150.82	1110.00	230.56	0.02	0.20	887.00	910.36	887.00	162.38	0.01	0.18	63.00	34.00	0.00	223.00	263.82	1041488.00	1.48	968.70	965.00
31	1	6	13698.00	35852.00	200.25	0	Spot (Block31, Row6, Column1)	1035.20	993.00	201.38	0.02	0.19	860.00	862.64	860.00	155.17	0.00	0.18	45.00	27.00	0.00	133.00	175.20	1179089.00	1.11	942.82	880.00
31	2	6	13993.00	35843.00	202.40	0	Spot (Block31, Row6, Column2)	995.59	978.00	194.75	0.01	0.20	807.00	856.51	807.00	150.00	0.03	0.18	53.00	32.00	0.00	171.00	188.59	1156875.00	0.93	909.29	890.00
31	3	6	14285.00	35834.00	174.95	0	Spot (Block31, Row6, Column3)	1162.85	1129.00	222.58	0.01	0.19	870.00	873.97	870.00	156.57	0.00	0.18	69.00	43.00	0.00	259.00	292.85	998886.00	1.85	1015.97	991.00
31	4	6	14589.00	35843.00	188.45	0	Spot (Block31, Row6, Column4)	1128.64	1084.00	212.05	0.02	0.19	879.00	887.46	879.00	158.24	0.00	0.18	62.00	35.00	0.00	205.00	249.64	1134285.00	1.52	993.61	977.00
31	5	6	14888.00	35845.00	145.85	0	Spot (Block31, Row6, Column5)	1469.06	1412.00	480.34	0.02	0.33	883.00	887.28	883.00	155.83	0.00	0.18	93.00	76.00	0.00	529.00	586.06	847646.00	3.73	1112.21	1116.00
31	6	6	15203.00	35846.00	200.95	0	Spot (Block31, Row6, Column6)	1073.60	1080.00	188.39	0.00	0.18	879.00	886.64	879.00	156.36	0.00	0.18	54.00	29.00	0.00	201.00	194.60	1227127.00	1.20	1001.96	988.00
31	7	6	15484.00	35847.00	184.50	0	Spot (Block31, Row6, Column7)	1112.85	1088.00	210.39	0.01	0.19	883.00	898.33	883.00	156.12	0.01	0.17	58.00	29.00	0.00	205.00	229.85	1061657.00	1.37	975.57	973.00
31	8	6	15790.00	35846.00	177.60	0	Spot (Block31, Row6, Column8)	1065.80	1010.50	183.74	0.02	0.17	887.00	912.50	887.00	157.61	0.01	0.17	47.00	23.00	0.00	123.50	178.80	940038.00	0.97	930.14	896.00
31	1	7	13705.00	36144.00	207.75	0	Spot (Block31, Row7, Column1)	993.62	986.00	205.93	0.00	0.21	799.00	857.30	799.00	164.04	0.03	0.19	54.00	26.00	0.00	187.00	194.62	1215195.00	0.83	950.63	990.50
31	2	7	13994.00	36141.00	204.90	0	Spot (Block31, Row7, Column2)	982.56	980.00	192.25	0.00	0.20	789.00	833.55	789.00	151.74	0.02	0.18	52.00	30.00	0.00	191.00	193.56	1174162.00	0.98	910.27	898.50
31	3	7	14288.00	36140.00	185.50	0	Spot (Block31, Row7, Column3)	1011.27	996.00	169.77	0.01	0.17	806.00	857.02	806.00	155.03	0.03	0.18	63.00	28.00	0.00	190.00	205.27	977897.00	0.99	937.78	888.00
31	4	7	14588.00	36140.00	226.65	0	Spot (Block31, Row7, Column4)	1005.52	989.00	187.09	0.01	0.19	870.00	872.31	870.00	158.83	0.00	0.18	39.00	17.00	0.00	119.00	135.52	1481127.00	0.84	923.73	896.50
31	5	7	14903.00	36143.00	192.15	0	Spot (Block31, Row7, Column5)	1060.98	1017.50	211.84	0.02	0.20	881.00	882.67	881.00	164.48	0.00	0.19	49.00	28.00	0.00	136.50	179.98	1103416.00	1.08	999.26	976.00
31	6	7	15201.00	36126.00	211.55	0	Spot (Block31, Row7, Column6)	1043.57	1006.00	192.53	0.02	0.18	880.00	886.61	880.00	155.59	0.00	0.18	44.00	22.00	0.00	126.00	163.57	1332641.00	1.01	957.48	896.50
31	7	7	15482.00	36162.00	197.15	0	Spot (Block31, Row7, Column7)	1047.84	1002.00	205.37	0.02	0.20	886.00	911.69	886.00	272.32	0.01	0.30	28.00	2.00	0.00	116.00	161.84	1157858.00	0.50	970.54	901.00
31	8	7	15793.00	36144.00	196.05	0	Spot (Block31, Row7, Column8)	1323.35	1276.50	245.07	0.02	0.19	890.00	923.05	890.00	159.44	0.02	0.17	89.00	60.00	0.00	386.50	433.35	1434515.00	2.51	1027.17	1021.00
31	1	8	13684.00	36446.00	140.85	0	Spot (Block31, Row8, Column1)	15059.87	11236.00	13637.72	0.13	0.91	877.00	906.05	877.00	183.16	0.01	0.20	100.00	100.00	2.79	10359.00	14182.87	8102211.00	77.28	4015.54	2812.00
31	2	8	13988.00	36437.00	220.85	0	Spot (Block31, Row8, Column2)	998.23	981.50	240.99	0.01	0.24	812.50	859.49	812.50	160.43	0.02	0.19	52.00	23.00	0.00	169.00	185.73	1395524.00	0.86	879.75	882.00
31	3	8	14274.00	36449.00	159.55	0	Spot (Block31, Row8, Column3)	1048.06	1012.00	187.13	0.02	0.18	811.00	857.26	811.00	153.98	0.02	0.18	67.00	34.00	0.00	201.00	237.06	734692.00	1.24	929.00	870.00
31	4	8	14600.00	36451.00	188.20	0	Spot (Block31, Row8, Column4)	1015.21	988.00	228.17	0.01	0.22	856.00	864.88	856.00	162.72	0.00	0.19	43.00	25.00	0.00	132.00	159.21	1011148.00	0.92	933.40	922.50
31	5	8	14890.00	36441.00	194.80	0	Spot (Block31, Row8, Column5)	1020.65	996.00	179.03	0.01	0.18	882.00	886.93	882.00	168.83	0.00	0.19	39.00	16.00	0.00	114.00	138.65	1096174.00	0.79	949.70	893.00
31	6	8	15196.00	36453.00	191.20	0	Spot (Block31, Row8, Column6)	1088.17	1095.00	178.93	0.00	0.16	884.00	906.28	884.00	265.46	0.01	0.29	31.00	2.00	0.00	211.00	204.17	1121901.00	0.69	1013.25	1014.00
31	7	8	15525.00	36447.00	194.35	0	Spot (Block31, Row8, Column7)	1080.83	1056.00	207.41	0.01	0.19	890.00	930.50	890.00	265.25	0.02	0.29	31.00	7.00	0.00	166.00	190.83	1154326.00	0.57	985.85	985.00
31	8	8	15788.00	36448.00	156.15	0	Spot (Block31, Row8, Column8)	1578.93	1528.50	398.14	0.01	0.25	914.00	956.24	914.00	169.34	0.02	0.18	93.00	78.00	0.00	614.50	664.93	1057885.00	3.68	1121.37	1107.50
32	1	1	18196.00	34340.00	153.10	0	Spot (Block32, Row1, Column1)	9932.27	9121.00	5012.83	0.04	0.50	1288.00	1293.64	1288.00	229.23	0.00	0.18	100.00	100.00	0.00	7833.00	8644.27	6406317.00	37.69	3112.39	2569.50
32	2	1	18480.00	34336.00	207.00	0	Spot (Block32, Row1, Column2)	1423.52	1373.00	242.56	0.02	0.17	1198.00	1244.34	1198.00	221.21	0.02	0.18	43.00	24.00	0.00	175.00	225.52	1736696.00	0.81	1322.19	1280.50
32	3	1	18796.00	34343.00	175.25	0	Spot (Block32, Row1, Column3)	1387.00	1365.50	259.16	0.01	0.19	1180.00	1201.30	1180.00	204.78	0.01	0.17	46.00	22.00	0.00	185.50	207.00	1184495.00	0.91	1312.71	1288.00
32	4	1	19095.00	34331.00	221.70	0	Spot (Block32, Row1, Column4)	1348.26	1308.00	218.32	0.01	0.16	1180.00	1197.06	1180.00	195.85	0.01	0.16	47.00	15.00	0.00	128.00	168.26	1898352.00	0.77	1261.83	1274.00
32	5	1	19385.00	34336.00	169.90	0	Spot (Block32, Row1, Column5)	1416.05	1399.00	216.79	0.01	0.15	1181.00	1196.74	1181.00	188.43	0.01	0.16	59.00	24.00	0.00	218.00	235.05	1130004.00	1.16	1336.39	1296.00
32	6	1	19702.00	34339.00	202.55	0	Spot (Block32, Row1, Column6)	1402.42	1372.00	212.56	0.01	0.15	1181.00	1201.20	1181.00	188.92	0.01	0.16	50.00	22.00	0.00	191.00	221.42	1633817.00	1.07	1274.70	1284.00
32	7	1	20001.00	34337.00	197.20	0	Spot (Block32, Row1, Column7)	1471.58	1479.00	218.02	0.00	0.15	1184.00	1213.21	1184.00	194.37	0.01	0.16	62.00	32.00	0.00	295.00	287.58	1633449.00	1.33	1374.21	1389.50
32	8	1	20298.00	34335.00	210.00	0	Spot (Block32, Row1, Column8)	1497.07	1481.00	231.24	0.00	0.15	1196.00	1243.33	1196.00	192.09	0.02	0.15	60.00	34.00	0.00	285.00	301.07	1877324.00	1.32	1341.17	1310.00
32	1	2	18182.00	34648.00	210.30	0	Spot (Block32, Row2, Column1)	1397.55	1391.50	204.06	0.00	0.15	1205.00	1252.62	1205.00	211.64	0.02	0.17	41.00	17.00	0.00	186.50	192.55	1766500.00	0.68	1319.71	1302.00
32	2	2	18471.00	34636.00	138.55	0	Spot (Block32, Row2, Column2)	1461.91	1489.00	279.56	0.01	0.19	1189.00	1223.99	1189.00	199.83	0.01	0.16	56.00	38.00	0.00	300.00	272.91	758729.00	1.19	1358.28	1322.00
32	3	2	18795.00	34642.00	189.95	0	Spot (Block32, Row2, Column3)	1418.13	1393.00	224.17	0.01	0.16	1174.00	1181.84	1174.00	192.84	0.00	0.16	56.00	28.00	0.00	219.00	244.13	1445070.00	1.23	1303.52	1285.00
32	4	2	19098.00	34644.00	177.40	0	Spot (Block32, Row2, Column4)	1370.07	1301.50	231.27	0.02	0.17	1113.00	1157.95	1113.00	210.91	0.02	0.18	48.00	24.00	0.00	188.50	257.07	1200185.00	1.01	1292.58	1270.00
32	5	2	19399.00	34622.00	204.70	0	Spot (Block32, Row2, Column5)	1454.57	1421.00	229.64	0.01	0.16	1168.00	1192.91	1168.00	364.89	0.01	0.31	36.00	2.00	0.00	253.00	286.57	1725122.00	0.72	1269.27	1193.00
32	6	2	19688.00	34644.00	191.25	0	Spot (Block32, Row2, Column6)	1335.08	1307.00	191.25	0.01	0.14	1101.00	1149.08	1101.00	170.80	0.02	0.15	59.00	27.00	0.00	206.00	234.08	1373798.00	1.09	1233.07	1203.00
32	7	2	19995.00	34634.00	205.90	0	Spot (Block32, Row2, Column7)	1334.36	1291.00	214.63	0.01	0.16	1169.00	1176.02	1169.00	186.15	0.00	0.16	43.00	20.00	0.00	122.00	165.36	1609233.00	0.85	1259.76	1235.00
32	8	2	20308.00	34643.00	202.00	0	Spot (Block32, Row2, Column8)	1425.03	1407.00	206.33	0.01	0.14	1191.00	1231.16	1191.00	182.93	0.01	0.15	60.00	26.00	0.00	216.00	234.03	1645905.00	1.06	1324.21	1300.00
32	1	3	18198.00	34948.00	167.25	0	Spot (Block32, Row3, Column1)	1524.56	1490.00	257.72	0.01	0.17	1194.00	1234.77	1194.00	208.20	0.01	0.17	59.00	35.00	0.00	296.00	330.56	1192209.00	1.39	1386.93	1359.00
32	2	3	18479.00	34948.00	195.75	0	Spot (Block32, Row3, Column2)	1384.13	1382.00	222.85	0.00	0.16	1187.00	1211.03	1187.00	197.92	0.01	0.16	49.00	21.00	0.00	195.00	197.13	1500392.00	0.87	1302.88	1297.00
32	3	3	18763.00	34934.00	196.60	0	Spot (Block32, Row3, Column3)	1399.90	1397.00	374.36	0.00	0.27	1108.00	1156.97	1108.00	184.72	0.02	0.16	56.00	35.00	0.00	289.00	291.90	1531488.00	1.32	1271.34	1286.00
32	4	3	19101.00	34951.00	179.10	0	Spot (Block32, Row3, Column4)	1300.36	1284.00	218.54	0.01	0.17	1085.00	1110.41	1085.00	184.93	0.01	0.17	52.00	26.00	0.00	199.00	215.36	1166420.00	1.03	1219.01	1190.00
32	5	3	19385.00	34962.00	183.40	0	Spot (Block32, Row3, Column5)	1355.80	1311.50	230.21	0.01	0.17	1086.00	1130.97	1086.00	369.05	0.02	0.33	27.00	2.00	0.00	225.50	269.80	1279875.00	0.61	1207.73	1196.00
32	6	3	19700.00	34945.00	192.00	0	Spot (Block32, Row3, Column6)	1345.26	1320.00	229.62	0.01	0.17	1087.00	1103.49	1087.00	159.29	0.01	0.14	61.00	40.00	0.00	233.00	258.26	1404456.00	1.52	1207.80	1194.00
32	7	3	20012.00	34936.00	218.80	0	Spot (Block32, Row3, Column7)	1309.03	1296.00	215.43	0.00	0.16	1102.00	1148.01	1102.00	179.06	0.02	0.16	53.00	24.00	0.00	194.00	207.03	1799911.00	0.90	1167.14	1186.00
32	8	3	20295.00	34932.00	235.10	0	Spot (Block32, Row3, Column8)	1331.83	1297.00	200.26	0.01	0.15	1190.00	1214.48	1190.00	182.16	0.01	0.15	41.00	15.00	0.00	107.00	141.83	2124270.00	0.64	1237.84	1213.50
32	1	4	18195.00	35234.00	183.65	0	Spot (Block32, Row4, Column1)	1436.49	1410.00	236.91	0.01	0.16	1184.00	1212.35	1184.00	211.42	0.01	0.17	54.00	27.00	0.00	226.00	252.49	1367539.00	1.06	1317.10	1300.50
32	2	4	18493.00	35244.00	207.85	0	Spot (Block32, Row4, Column2)	1396.83	1396.50	225.95	0.00	0.16	1165.00	1180.30	1165.00	196.69	0.01	0.17	54.00	26.00	0.00	231.50	231.83	1718099.00	1.10	1300.70	1295.00
32	3	4	18790.00	35243.00	170.15	0	Spot (Block32, Row4, Column3)	1551.35	1532.00	266.23	0.01	0.17	1091.00	1134.78	1091.00	181.96	0.02	0.16	86.00	60.00	0.00	441.00	460.35	1248835.00	2.29	1305.32	1299.00
32	4	4	19084.00	35257.00	218.40	0	Spot (Block32, Row4, Column4)	1267.52	1244.50	201.43	0.01	0.16	1080.00	1095.88	1080.00	176.86	0.01	0.16	49.00	25.00	0.00	164.50	187.52	1728895.00	0.97	1167.93	1121.00
32	5	4	19372.00	35243.00	202.00	0	Spot (Block32, Row4, Column5)	1277.08	1277.50	196.73	0.00	0.15	1073.00	1078.69	1073.00	167.19	0.00	0.15	53.00	29.00	0.00	204.50	204.08	1473750.00	1.19	1152.85	1151.00
32	6	4	19706.00	35238.00	197.60	0	Spot (Block32, Row4, Column6)	1373.38	1314.50	210.39	0.02	0.15	1088.00	1101.84	1088.00	172.41	0.01	0.16	67.00	33.00	0.00	226.50	285.38	1516213.00	1.57	1221.65	1207.50
32	7	4	19979.00	35269.00	83.60	0	Spot (Block32, Row4, Column7)	3025.67	1566.00	5257.60	0.29	1.74	1096.00	1141.74	1096.00	187.31	0.02	0.16	66.00	54.00	0.00	470.00	1929.67	517390.00	10.06	1432.55	1393.50
32	8	4	20296.00	35247.00	202.55	0	Spot (Block32, Row4, Column8)	1372.78	1350.50	206.20	0.01	0.15	1184.00	1211.62	1184.00	189.32	0.01	0.16	47.00	20.00	0.00	166.50	188.78	1595176.00	0.85	1258.80	1279.00
32	1	5	18207.00	35547.00	167.80	0	Spot (Block32, Row5, Column1)	1472.54	1412.00	254.58	0.02	0.17	1173.00	1193.31	1173.00	204.46	0.01	0.17	56.00	34.00	0.00	239.00	299.54	1160362.00	1.37	1334.73	1300.50
32	2	5	18490.00	35521.00	219.55	0	Spot (Block32, Row5, Column2)	1394.49	1379.00	242.51	0.00	0.17	1169.00	1185.17	1169.00	193.91	0.01	0.16	52.00	27.00	0.00	210.00	225.49	1925793.00	1.08	1260.02	1180.00
32	3	5	18790.00	35554.00	192.20	0	Spot (Block32, Row5, Column3)	1360.29	1309.00	208.28	0.02	0.15	1102.00	1147.24	1102.00	182.83	0.02	0.16	55.00	31.00	0.00	207.00	258.29	1421507.00	1.17	1264.21	1207.00
32	4	5	19090.00	35543.00	202.60	0	Spot (Block32, Row5, Column4)	1284.68	1294.00	190.02	0.00	0.15	1086.00	1096.02	1086.00	173.52	0.00	0.16	56.00	23.00	0.00	208.00	198.68	1496647.00	1.09	1154.24	1101.50
32	5	5	19394.00	35538.00	184.05	0	Spot (Block32, Row5, Column5)	1419.92	1385.00	260.77	0.01	0.18	1075.00	1080.34	1075.00	167.95	0.00	0.16	71.00	43.00	0.00	310.00	344.92	1360287.00	2.02	1193.77	1187.00
32	6	5	19704.00	35538.00	201.75	0	Spot (Block32, Row5, Column6)	1293.44	1268.50	234.48	0.01	0.18	1080.00	1090.64	1080.00	163.42	0.00	0.15	51.00	31.00	0.00	188.50	213.44	1490040.00	1.24	1198.37	1180.00
32	7	5	20001.00	35558.00	190.25	0	Spot (Block32, Row5, Column7)	1341.19	1330.00	212.19	0.00	0.16	1091.00	1130.94	1091.00	172.32	0.02	0.15	65.00	37.00	0.00	239.00	250.19	1369359.00	1.22	1228.19	1191.00
32	8	5	20303.00	35554.00	179.35	0	Spot (Block32, Row5, Column8)	1436.52	1395.00	189.87	0.01	0.13	1185.00	1213.61	1185.00	178.28	0.01	0.15	62.00	27.00	0.00	210.00	251.52	1294300.00	1.25	1305.19	1299.00
32	1	6	18196.00	35845.00	186.75	0	Spot (Block32, Row6, Column1)	1498.46	1472.00	273.01	0.01	0.18	1171.00	1185.57	1171.00	200.80	0.01	0.17	58.00	42.00	0.00	301.00	327.46	1465497.00	1.56	1343.85	1304.00
32	2	6	18496.00	35842.00	215.45	0	Spot (Block32, Row6, Column2)	1413.65	1393.00	235.93	0.01	0.17	1176.00	1186.95	1176.00	190.41	0.00	0.16	56.00	29.00	0.00	217.00	237.65	1868840.00	1.19	1293.14	1283.00
32	3	6	18793.00	35838.00	193.45	0	Spot (Block32, Row6, Column3)	1398.26	1375.00	223.17	0.01	0.16	1107.00	1158.60	1107.00	183.88	0.02	0.16	59.00	37.00	0.00	268.00	291.26	1475162.00	1.30	1266.61	1241.50
32	4	6	19093.00	35847.00	204.60	0	Spot (Block32, Row6, Column4)	1335.29	1318.50	214.01	0.01	0.16	1095.00	1132.15	1095.00	181.03	0.01	0.16	60.00	28.00	0.00	223.50	240.29	1586327.00	1.12	1235.45	1192.00
32	5	6	19399.00	35840.00	166.00	0	Spot (Block32, Row6, Column5)	1406.74	1396.00	227.79	0.00	0.16	1085.00	1104.77	1085.00	174.05	0.01	0.16	69.00	41.00	0.00	311.00	321.74	1078972.00	1.73	1225.45	1207.00
32	6	6	19690.00	35837.00	211.85	0	Spot (Block32, Row6, Column6)	1254.20	1205.00	186.93	0.02	0.15	1079.00	1097.93	1079.00	163.31	0.01	0.15	47.00	26.00	0.00	126.00	175.20	1615412.00	0.96	1159.60	1160.00
32	7	6	20010.00	35846.00	195.05	0	Spot (Block32, Row6, Column7)	1324.50	1295.00	212.05	0.01	0.16	1099.00	1147.17	1099.00	167.76	0.02	0.15	57.00	29.00	0.00	196.00	225.50	1425158.00	1.06	1194.58	1183.00
32	8	6	20307.00	35848.00	191.15	0	Spot (Block32, Row6, Column8)	1414.35	1395.50	202.27	0.01	0.14	1192.00	1229.41	1192.00	179.97	0.01	0.15	56.00	24.00	0.00	203.50	222.35	1459607.00	1.03	1295.13	1272.00
32	1	7	18201.00	36149.00	198.45	0	Spot (Block32, Row7, Column1)	1374.52	1315.50	251.17	0.02	0.18	1180.00	1194.13	1180.00	203.08	0.01	0.17	44.00	20.00	0.00	135.50	194.52	1531220.00	0.89	1298.07	1299.00
32	2	7	18502.00	36140.00	214.50	0	Spot (Block32, Row7, Column2)	1358.08	1305.00	228.47	0.02	0.17	1175.00	1181.78	1175.00	188.75	0.00	0.16	46.00	20.00	0.00	130.00	183.08	1784514.00	0.93	1285.15	1286.00
32	3	7	18788.00	36147.00	201.65	0	Spot (Block32, Row7, Column3)	1413.73	1397.00	202.20	0.01	0.14	1176.00	1185.31	1176.00	193.58	0.00	0.16	57.00	23.00	0.00	221.00	237.73	1627205.00	1.18	1288.90	1281.00
32	4	7	19096.00	36120.00	123.35	0	Spot (Block32, Row7, Column4)	1866.76	1507.00	2122.13	0.09	1.14	1178.00	1192.75	1178.00	202.57	0.01	0.17	65.00	38.00	0.00	329.00	688.76	756038.00	3.33	1421.51	1405.50
32	5	7	19388.00	36160.00	210.05	0	Spot (Block32, Row7, Column5)	1357.89	1302.00	197.75	0.02	0.15	1148.00	1171.07	1148.00	197.15	0.01	0.17	46.00	21.00	0.00	154.00	209.89	1705511.00	0.95	1242.26	1218.00
32	6	7	19697.00	36146.00	208.15	0	Spot (Block32, Row7, Column6)	1367.00	1378.00	213.72	0.00	0.16	1109.00	1157.22	1109.00	183.27	0.02	0.16	57.00	33.00	0.00	269.00	258.00	1695076.00	1.14	1256.86	1207.00
32	7	7	19983.00	36157.00	182.20	0	Spot (Block32, Row7, Column7)	1370.36	1300.00	210.48	0.02	0.15	1177.00	1188.19	1177.00	178.24	0.00	0.15	48.00	23.00	0.00	123.00	193.36	1274436.00	1.02	1273.11	1272.50
32	8	7	20295.00	36153.00	184.80	0	Spot (Block32, Row7, Column8)	1750.66	1678.00	299.86	0.02	0.17	1202.00	1242.28	1202.00	177.55	0.01	0.14	91.00	68.00	0.00	476.00	548.66	1684139.00	2.86	1425.79	1434.00
32	1	8	18179.00	36443.00	143.40	0	Spot (Block32, Row8, Column1)	12658.42	10091.00	11449.29	0.10	0.90	1224.00	1265.91	1224.00	221.01	0.01	0.17	100.00	100.00	2.14	8867.00	11434.42	7101375.00	51.55	3590.47	2693.50
32	2	8	18503.00	36454.00	201.45	0	Spot (Block32, Row8, Column2)	1424.27	1384.00	249.35	0.01	0.18	1189.00	1229.50	1189.00	203.51	0.01	0.17	48.00	28.00	0.00	195.00	235.27	1645027.00	0.96	1301.77	1276.00
32	3	8	18783.00	36452.00	206.50	0	Spot (Block32, Row8, Column3)	1430.18	1395.00	247.32	0.01	0.17	1185.00	1218.97	1185.00	199.13	0.01	0.16	53.00	28.00	0.00	210.00	245.18	1730518.00	1.06	1314.87	1312.00
32	4	8	19083.00	36431.00	180.70	0	Spot (Block32, Row8, Column4)	1434.68	1400.00	223.36	0.01	0.16	1189.00	1226.77	1189.00	208.50	0.01	0.17	50.00	26.00	0.00	211.00	245.68	1314171.00	1.00	1311.20	1299.00
32	5	8	19391.00	36446.00	219.50	0	Spot (Block32, Row8, Column5)	1387.23	1396.00	235.38	0.00	0.17	1184.00	1211.83	1184.00	198.28	0.01	0.16	52.00	21.00	0.00	212.00	203.23	1910218.00	0.88	1250.98	1181.00
32	6	8	19695.00	36443.00	192.15	0	Spot (Block32, Row8, Column6)	1649.84	1601.00	291.49	0.01	0.18	1186.00	1219.72	1186.00	187.23	0.01	0.15	86.00	54.00	0.00	415.00	463.84	1720787.00	2.30	1384.57	1375.00
32	7	8	20001.00	36434.00	156.85	0	Spot (Block32, Row8, Column7)	1477.58	1492.00	220.64	0.00	0.15	1187.00	1227.26	1187.00	177.29	0.01	0.14	68.00	36.00	0.00	305.00	290.58	1003280.00	1.41	1381.04	1380.50
32	8	8	20286.00	36445.00	169.10	0	Spot (Block32, Row8, Column8)	1915.69	1869.00	361.48	0.01	0.19	1257.50	1265.10	1257.50	183.58	0.00	0.15	93.00	77.00	0.00	611.50	658.19	1522973.00	3.54	1441.25	1420.00
33	1	1	4691.00	38844.00	145.95	0	Spot (Block33, Row1, Column1)	12082.85	10746.00	6167.28	0.05	0.51	425.00	479.03	425.00	136.71	0.05	0.29	100.00	100.00	0.00	10321.00	11657.85	7008051.00	84.88	3033.30	2482.00
33	2	1	4996.00	38861.00	209.25	0	Spot (Block33, Row1, Column2)	484.86	488.00	69.66	0.00	0.14	405.00	413.73	405.00	43.05	0.01	0.10	67.00	46.00	0.00	83.00	79.86	606074.00	1.65	442.96	423.50
33	3	1	5299.00	38832.00	206.15	0	Spot (Block33, Row1, Column3)	470.28	484.00	45.15	0.01	0.10	406.00	413.82	406.00	34.63	0.01	0.08	67.00	56.00	0.00	78.00	64.28	570454.00	1.63	444.17	431.00
33	4	1	5583.00	38852.00	198.15	0	Spot (Block33, Row1, Column4)	489.87	490.00	48.13	0.00	0.10	409.00	423.15	409.00	42.36	0.01	0.10	76.00	45.00	0.00	81.00	80.87	545715.00	1.57	447.67	432.00
33	5	1	5880.00	38844.00	211.45	0	Spot (Block33, Row1, Column5)	490.90	495.50	67.31	0.00	0.14	408.00	424.87	408.00	46.15	0.02	0.11	68.00	44.00	0.00	87.50	82.90	627366.00	1.43	449.66	420.50
33	6	1	6195.00	38850.00	228.70	0	Spot (Block33, Row1, Column6)	509.55	493.00	128.00	0.01	0.25	411.00	430.29	411.00	50.49	0.02	0.12	70.00	31.00	0.00	82.00	98.55	763810.00	1.57	456.62	462.00
33	7	1	6487.00	38829.00	203.55	0	Spot (Block33, Row1, Column7)	526.98	515.00	75.14	0.01	0.14	418.00	443.62	418.00	60.49	0.03	0.14	81.00	35.00	0.00	97.00	108.98	618673.00	1.38	473.64	483.50
33	8	1	6801.00	38851.00	189.55	0	Spot (Block33, Row1, Column8)	550.86	530.00	66.25	0.02	0.12	474.00	463.59	474.00	62.91	0.01	0.14	48.00	25.00	0.00	56.00	76.86	559669.00	1.39	499.77	496.00
33	1	2	4697.00	39150.00	229.85	0	Spot (Block33, Row2, Column1)	458.08	465.00	39.11	0.01	0.09	413.00	439.13	413.00	86.26	0.03	0.20	13.00	0.00	0.00	52.00	45.08	694452.00	0.22	437.90	425.00
33	2	2	4995.00	39140.00	146.15	0	Spot (Block33, Row2, Column2)	460.19	471.00	47.36	0.01	0.10	405.00	411.32	405.00	35.31	0.01	0.09	54.00	47.00	0.00	66.00	55.19	272893.00	1.38	439.58	415.00
33	3	2	5302.00	39157.00	211.25	0	Spot (Block33, Row2, Column3)	471.08	481.00	44.85	0.01	0.10	408.00	417.24	408.00	35.44	0.01	0.08	67.00	53.00	0.00	73.00	63.08	602981.00	1.52	441.77	426.00
33	4	2	5582.00	39152.00	219.65	0	Spot (Block33, Row2, Column4)	501.31	504.00	56.36	0.00	0.11	415.00	431.75	415.00	45.40	0.02	0.11	77.00	46.00	0.00	89.00	86.31	695814.00	1.53	472.28	484.00
33	5	2	5905.00	39152.00	185.85	0	Spot (Block33, Row2, Column5)	565.71	574.00	81.88	0.01	0.14	416.00	435.33	416.00	50.60	0.02	0.12	97.00	62.00	0.00	158.00	149.71	550435.00	2.58	507.81	506.00
33	6	2	6195.00	39153.00	197.35	0	Spot (Block33, Row2, Column6)	525.34	509.00	66.29	0.01	0.13	416.00	435.07	416.00	50.07	0.02	0.12	85.00	44.00	0.00	93.00	109.34	578404.00	1.80	474.06	476.50
33	7	2	6491.00	39137.00	211.50	0	Spot (Block33, Row2, Column7)	516.35	502.00	69.53	0.01	0.13	417.00	439.10	417.00	57.30	0.02	0.13	82.00	25.00	0.00	85.00	99.35	657834.00	1.35	472.82	484.00
33	8	2	6802.00	39162.00	199.25	0	Spot (Block33, Row2, Column8)	524.42	506.00	56.29	0.02	0.11	430.00	451.48	430.00	60.88	0.02	0.13	76.00	30.00	0.00	76.00	94.42	589446.00	1.20	481.08	486.00
33	1	3	4686.00	39461.00	195.30	0	Spot (Block33, Row3, Column1)	516.77	500.00	59.16	0.01	0.11	417.00	457.66	417.00	110.42	0.04	0.24	26.00	1.00	0.00	83.00	99.77	558114.00	0.54	466.35	475.00
33	2	3	4999.00	39446.00	191.15	0	Spot (Block33, Row3, Column2)	500.17	501.00	51.69	0.00	0.10	411.00	423.41	411.00	37.43	0.01	0.09	82.00	72.00	0.00	90.00	89.17	516177.00	2.05	468.32	471.50
33	3	3	5287.00	39445.00	199.75	0	Spot (Block33, Row3, Column3)	524.86	501.00	69.52	0.02	0.13	420.00	433.78	420.00	42.04	0.01	0.10	97.00	43.00	0.00	81.00	104.86	594669.00	2.17	479.59	483.00
33	4	3	5591.00	39441.00	209.20	0	Spot (Block33, Row3, Column4)	535.41	505.00	67.35	0.03	0.13	417.00	433.01	417.00	47.83	0.02	0.11	93.00	43.00	0.00	88.00	118.41	670873.00	2.14	475.58	485.00
33	5	3	5891.00	39450.00	208.40	0	Spot (Block33, Row3, Column5)	542.54	520.00	67.91	0.02	0.13	413.00	433.09	413.00	52.01	0.02	0.12	91.00	51.00	0.00	107.00	129.54	669498.00	2.10	477.29	484.50
33	6	3	6203.00	39443.00	205.30	0	Spot (Block33, Row3, Column6)	527.80	504.00	73.20	0.02	0.14	420.00	441.64	420.00	58.57	0.02	0.13	83.00	33.00	0.00	84.00	107.80	631251.00	1.47	466.06	479.00
33	7	3	6489.00	39438.00	193.50	0	Spot (Block33, Row3, Column7)	514.14	500.50	70.01	0.01	0.14	430.00	446.70	430.00	57.07	0.02	0.13	70.00	26.00	0.00	70.50	84.14	544984.00	1.18	491.34	492.00
33	8	3	6790.00	39446.00	227.00	0	Spot (Block33, Row3, Column8)	515.50	500.00	69.33	0.01	0.13	447.00	457.12	447.00	63.13	0.01	0.14	35.00	24.00	0.00	53.00	68.50	762431.00	0.92	476.13	492.00
33	1	4	4691.00	39739.00	224.95	0	Spot (Block33, Row4, Column1)	513.52	501.00	52.74	0.01	0.10	427.00	469.72	427.00	115.94	0.04	0.25	25.00	0.00	0.00	74.00	86.52	745635.00	0.38	457.93	463.00
33	2	4	4992.00	39742.00	213.15	0	Spot (Block33, Row4, Column2)	507.78	503.00	39.96	0.00	0.08	419.00	432.94	419.00	41.88	0.01	0.10	90.00	50.00	0.00	84.00	88.78	654530.00	1.79	469.32	479.00
[truncated: 384,366 more chars]
