# Supplementary material for: An antigen microarray protocol for COVID-19 serological analysis
Source: STAR Protoc. 2021 Aug 26;2(3):100815. doi: 10.1016/j.xpro.2021.100815 (PMC8387221; doi:10.1016/j.xpro.2021.100815)
Supplement: Data S8. Slide_quantifications, related to step quantification and statistical analysis 2.e [file mmc8.zip › RPPA0140_12860A01-D12_IgM_785/Joseph_2021-04-02_15h46m49_5μm_785nmGain005.txt]

ATF	1.0
30	28
"Checksum_ImageFile=9c6664835de46c1b5efd3db631e4463e"
"Checksum_ResultFile=8ab5ba1761d3a74343f6de7f34d31fff"
"Type=Mapix Results 2"
"DateTime=2021/04/02 15:47:01"
"ConfigFile="
"GalFile=L:\RPPA Service\Platform_Projects\2021-02-09_JPL_CoV-Array-7\64 pad grid.gal"
"PixelSize=5"
"Wavelengths=785"
"ImageFiles=L:\RPPA Service\Platform_Projects\2021-03-24_JPL_CoV-Array-9\RPPA0140_12860A01-D12_IgM_785\Joseph_2021-04-02_15h46m49_5�m_785nmGain005.tif"
"GrinddingParameters=Find mode = Grid + Blocks + Spots | Max. diameter (% Dth) = 200.0 | Min. diameter (% Dth) = 50.0 | Max position offset (% pitch) = 30"
"QuantificationParameter=S/B border width (pixels) = 2.0 | Background diameter (pitch) = 2.0"
"JpegImage=L:\RPPA Service\Platform_Projects\2021-03-24_JPL_CoV-Array-9\RPPA0140_12860A01-D12_IgM_785\Joseph_2021-04-02_15h46m49_5�m_785nmGain005.jpg"
"FeatureType=Circular"
"Barcode="
"BackgroundSubtraction=LocalFeature"
"Normalization=None"
"ImageOrigin=3680, 2560"
"ImageSize=17760.0, 71040.0"
"JpegOrigin=4460, 2630"
"JpegBrightness=47"
"JpegContrast=35"
"JpegBalance=0"
"Creator=Mapix 9.0.0"
"Scanner=ir710IVD IR0H8_IVD 717045"
"Temperature=33.0"
"Comment="
"Velocity=35 l/s"
"LaserPower=20.0"
"PMTGain=5"
"BatchFilename=L:\RPPA Service\InnooScan\Batch methods\CoV_Array image_processing.mbt"
"Block"	"Column"	"Row"	"X"	"Y"	"Dia."	"Flags"	"ID"	"F785 Mean"	"F785 Median"	"F785 SD"	"F785 |log Mean/Median|"	"F785 CV"	"B785"	"B785 Mean"	"B785 Median"	"B785 SD"	"B785 |log Mean/Median|"	"B785 CV"	"% > B785+1SD"	"% > B785+2SD"	"F785 % Sat."	"F785 Median - B785"	"F785 Mean - B785"	"F785 Total Intensity"	"SNR 785"	"ExcludedMean 785"	"ExcludedMedian 785"
1	1	1	4667.00	2833.00	150.80	0	Spot (Block1, Row1, Column1)	23839.10	22231.00	10854.01	0.03	0.46	885.00	909.33	885.00	249.58	0.01	0.27	100.00	100.00	0.00	21346.00	22954.10	14827921.00	91.87	6378.93	5354.00
1	2	1	4961.00	2840.00	155.95	0	Spot (Block1, Row1, Column2)	1042.49	1017.00	114.33	0.01	0.11	831.00	863.18	831.00	145.31	0.02	0.17	72.00	21.00	0.00	186.00	211.49	697429.00	1.23	887.22	886.00
1	3	1	5271.00	2845.00	179.70	0	Spot (Block1, Row1, Column3)	845.32	813.00	89.26	0.02	0.11	786.00	789.74	786.00	83.27	0.00	0.11	40.00	15.00	0.00	27.00	59.32	765015.00	0.67	790.27	791.00
1	4	1	5562.00	2816.00	171.40	0	Spot (Block1, Row1, Column4)	987.42	987.00	129.53	0.00	0.13	802.00	825.42	802.00	96.10	0.01	0.12	62.00	46.00	0.00	185.00	185.42	806724.00	1.69	888.33	889.00
1	5	1	5855.00	2845.00	167.20	0	Spot (Block1, Row1, Column5)	968.88	911.00	147.72	0.03	0.15	808.00	841.31	808.00	105.04	0.02	0.12	49.00	27.00	0.00	103.00	160.88	752823.00	1.21	884.90	873.50
1	6	1	6170.00	2837.00	184.75	0	Spot (Block1, Row1, Column6)	981.79	984.00	124.01	0.00	0.13	795.00	819.04	795.00	99.46	0.01	0.12	75.00	44.00	0.00	189.00	186.79	942523.00	1.64	876.17	888.00
1	7	1	6477.00	2833.00	167.05	0	Spot (Block1, Row1, Column7)	1099.54	1097.00	174.76	0.00	0.16	794.00	814.12	794.00	102.31	0.01	0.13	85.00	68.00	0.00	303.00	305.54	855441.00	2.79	907.99	908.00
1	8	1	6773.00	2823.00	226.80	0	Spot (Block1, Row1, Column8)	937.21	900.00	126.95	0.02	0.14	797.00	815.74	797.00	97.62	0.01	0.12	54.00	33.00	0.00	103.00	140.21	1384262.00	1.24	843.69	864.50
1	1	2	4670.00	3131.00	218.10	0	Spot (Block1, Row2, Column1)	976.02	977.00	139.51	0.00	0.14	873.00	869.81	873.00	113.38	0.00	0.13	42.00	6.00	0.00	104.00	103.02	1323478.00	0.94	907.72	898.50
1	2	2	4974.00	3144.00	133.35	0	Spot (Block1, Row2, Column2)	944.97	907.00	111.78	0.02	0.12	795.00	810.82	795.00	87.06	0.01	0.11	67.00	34.00	0.00	112.00	149.97	456422.00	1.54	852.37	825.00
1	3	2	5270.00	3131.00	236.55	0	Spot (Block1, Row2, Column3)	870.10	884.00	70.92	0.01	0.08	787.00	795.58	787.00	84.13	0.00	0.11	55.00	13.00	0.00	97.00	83.10	1405209.00	0.89	820.10	800.00
1	4	2	5559.00	3142.00	210.75	0	Spot (Block1, Row2, Column4)	930.07	903.00	104.87	0.01	0.11	804.00	832.26	804.00	101.88	0.02	0.12	47.00	21.00	0.00	99.00	126.07	1171890.00	0.96	879.55	890.00
1	5	2	5870.00	3136.00	208.65	0	Spot (Block1, Row2, Column5)	1664.66	1613.00	340.31	0.01	0.20	807.00	838.24	807.00	107.65	0.02	0.13	99.00	99.00	0.00	806.00	857.66	2064184.00	7.68	1079.53	1069.00
1	6	2	6152.00	3138.00	192.65	0	Spot (Block1, Row2, Column6)	924.69	906.00	105.09	0.01	0.11	798.00	819.50	798.00	103.02	0.01	0.13	53.00	26.00	0.00	108.00	126.69	966304.00	1.02	860.13	822.00
1	7	2	6467.00	3134.00	147.00	-50	Spot (Block1, Row2, Column7)	889.34	883.00	145.93	0.00	0.16	790.00	801.91	790.00	101.14	0.01	0.13	45.00	23.00	0.00	93.00	99.34	523819.00	0.86	850.45	809.00
1	8	2	6771.00	3116.00	242.15	0	Spot (Block1, Row2, Column8)	877.77	889.00	113.78	0.01	0.13	788.00	798.32	788.00	101.09	0.01	0.13	49.00	20.00	0.00	101.00	89.77	1482546.00	0.79	823.23	796.00
1	1	3	4656.00	3431.00	172.90	0	Spot (Block1, Row3, Column1)	1083.56	1070.00	141.92	0.01	0.13	805.00	823.59	805.00	86.43	0.01	0.10	96.00	75.00	0.00	265.00	278.56	902604.00	3.01	919.85	901.00
1	2	3	4992.00	3414.00	94.70	0	Spot (Block1, Row3, Column2)	953.70	949.00	63.38	0.00	0.07	793.00	800.43	793.00	98.01	0.00	0.12	85.00	33.00	0.00	156.00	160.70	216489.00	1.56	886.76	895.00
1	3	3	5257.00	3440.00	139.45	0	Spot (Block1, Row3, Column3)	1097.52	1051.50	245.02	0.02	0.22	796.00	807.54	796.00	90.89	0.01	0.11	95.00	79.00	0.00	255.50	301.52	577298.00	3.19	922.66	904.00
1	4	3	5563.00	3434.00	173.50	0	Spot (Block1, Row3, Column4)	1058.18	1029.00	147.09	0.01	0.14	803.00	819.81	803.00	89.94	0.01	0.11	89.00	68.00	0.00	226.00	255.18	886753.00	2.65	897.28	905.00
1	5	3	5872.00	3431.00	153.05	0	Spot (Block1, Row3, Column5)	1052.93	1060.00	130.95	0.00	0.12	806.00	831.49	806.00	94.08	0.01	0.11	84.00	65.00	0.00	254.00	246.93	673878.00	2.35	918.48	900.00
1	6	3	6170.00	3424.00	153.40	0	Spot (Block1, Row3, Column6)	937.92	902.00	107.89	0.02	0.12	802.00	821.45	802.00	95.69	0.01	0.12	54.00	31.00	0.00	100.00	135.92	610586.00	1.22	889.76	889.00
1	7	3	6452.00	3445.00	176.20	0	Spot (Block1, Row3, Column7)	923.70	899.00	128.21	0.01	0.14	790.00	798.36	790.00	99.36	0.00	0.12	59.00	31.00	0.00	109.00	133.70	803622.00	1.26	850.49	845.50
1	8	3	6781.00	3433.00	267.85	0	Spot (Block1, Row3, Column8)	863.45	840.00	115.30	0.01	0.13	786.00	793.42	786.00	102.50	0.00	0.13	38.00	14.00	0.00	54.00	77.45	1805465.00	0.68	794.88	783.00
1	1	4	4660.00	3728.00	184.95	0	Spot (Block1, Row4, Column1)	939.36	919.00	149.58	0.01	0.16	783.00	779.66	783.00	71.31	0.00	0.09	72.00	47.00	0.00	136.00	156.36	905546.00	2.24	802.92	791.00
1	2	4	4967.00	3747.00	218.00	0	Spot (Block1, Row4, Column2)	857.37	868.00	83.60	0.01	0.10	784.00	783.73	784.00	99.52	0.00	0.13	39.00	9.00	0.00	84.00	73.37	1169458.00	0.74	800.61	797.00
1	3	4	5265.00	3734.00	155.45	0	Spot (Block1, Row4, Column3)	1408.87	1380.00	276.91	0.01	0.20	799.00	811.89	799.00	94.02	0.01	0.12	99.00	96.00	0.00	581.00	609.87	939716.00	6.35	970.71	976.00
1	4	4	5591.00	3732.00	236.00	0	Spot (Block1, Row4, Column4)	886.79	884.00	188.14	0.00	0.21	800.00	817.93	800.00	92.65	0.01	0.11	42.00	20.00	0.00	84.00	86.79	1425956.00	0.74	832.80	809.50
1	5	4	5843.00	3734.00	215.80	0	Spot (Block1, Row4, Column5)	917.10	903.00	127.97	0.01	0.14	805.00	828.78	805.00	101.08	0.01	0.12	46.00	20.00	0.00	98.00	112.10	1218832.00	0.87	860.19	867.50
1	6	4	6156.00	3720.00	207.25	0	Spot (Block1, Row4, Column6)	1640.62	1585.00	306.95	0.01	0.19	799.00	815.28	799.00	101.80	0.01	0.12	100.00	99.00	0.00	786.00	841.62	2008122.00	8.11	1112.04	1104.00
1	7	4	6450.00	3750.00	134.90	0	Spot (Block1, Row4, Column7)	1207.22	1014.00	688.40	0.08	0.57	786.00	782.73	786.00	96.21	0.00	0.12	77.00	60.00	0.00	228.00	421.22	592743.00	4.41	950.85	895.50
1	8	4	6766.00	3748.00	192.15	0	Spot (Block1, Row4, Column8)	934.51	903.00	164.55	0.01	0.18	778.00	779.19	778.00	104.40	0.00	0.13	60.00	36.00	0.00	125.00	156.51	971886.00	1.49	831.96	804.50
1	1	5	4671.00	4030.00	176.25	0	Spot (Block1, Row5, Column1)	1008.82	989.00	139.42	0.01	0.14	780.00	776.54	780.00	80.88	0.00	0.10	89.00	65.00	0.00	209.00	228.82	874648.00	2.87	848.89	821.00
1	2	5	4960.00	4041.00	241.50	0	Spot (Block1, Row5, Column2)	906.58	897.00	99.57	0.00	0.11	790.00	791.15	790.00	77.67	0.00	0.10	68.00	31.00	0.00	107.00	116.58	1526686.00	1.49	824.73	801.00
1	3	5	5276.00	4042.00	218.15	0	Spot (Block1, Row5, Column3)	944.67	917.00	107.34	0.01	0.11	803.00	825.79	803.00	87.74	0.01	0.11	71.00	37.00	0.00	114.00	141.67	1290413.00	1.35	856.71	816.00
1	4	5	5579.00	4027.00	178.10	0	Spot (Block1, Row5, Column4)	1011.78	990.00	127.02	0.01	0.13	803.00	828.03	803.00	97.33	0.01	0.12	75.00	44.00	0.00	187.00	208.78	902509.00	1.89	910.13	895.50
1	5	5	5863.00	4029.00	147.80	0	Spot (Block1, Row5, Column5)	1456.25	1404.00	298.65	0.02	0.21	797.00	812.42	797.00	103.35	0.01	0.13	100.00	94.00	0.00	607.00	659.25	869379.00	6.23	998.82	974.50
1	6	5	6170.00	4022.00	213.30	0	Spot (Block1, Row5, Column6)	887.27	896.00	104.49	0.00	0.12	788.00	787.45	788.00	102.66	0.00	0.13	53.00	17.00	0.00	108.00	99.27	1154342.00	0.97	813.24	796.00
1	7	5	6469.00	4040.00	214.65	0	Spot (Block1, Row5, Column7)	879.83	887.00	116.05	0.00	0.13	771.00	762.38	771.00	96.41	0.00	0.13	56.00	24.00	0.00	116.00	108.83	1156094.00	1.22	827.31	814.00
1	8	5	6770.00	4036.00	179.50	0	Spot (Block1, Row5, Column8)	983.45	963.00	179.61	0.01	0.18	771.00	765.23	771.00	98.79	0.00	0.13	76.00	49.00	0.00	192.00	212.45	889036.00	2.21	832.84	800.00
1	1	6	4671.00	4338.00	209.70	0	Spot (Block1, Row6, Column1)	842.67	822.00	80.52	0.01	0.10	771.00	764.09	771.00	71.04	0.00	0.09	43.00	16.00	0.00	51.00	71.67	1057556.00	1.11	790.24	792.00
1	2	6	4984.00	4318.00	235.70	0	Spot (Block1, Row6, Column2)	906.34	892.00	97.20	0.01	0.11	794.00	797.61	794.00	79.82	0.00	0.10	62.00	32.00	0.00	98.00	112.34	1451054.00	1.36	847.96	821.00
1	3	6	5262.00	4330.00	203.70	0	Spot (Block1, Row6, Column3)	1007.60	985.00	139.46	0.01	0.14	795.00	809.66	795.00	85.41	0.01	0.11	84.00	58.00	0.00	190.00	212.60	1182926.00	2.32	863.94	846.50
1	4	6	5561.00	4317.00	209.80	0	Spot (Block1, Row6, Column4)	931.89	897.00	140.86	0.02	0.15	793.00	804.48	793.00	95.48	0.01	0.12	55.00	33.00	0.00	104.00	138.89	1170458.00	1.33	858.32	843.00
1	5	6	5872.00	4335.00	146.40	0	Spot (Block1, Row6, Column5)	1263.87	1259.50	227.70	0.00	0.18	787.00	787.82	787.00	99.83	0.00	0.13	97.00	86.00	0.00	472.50	476.87	740628.00	4.77	918.96	897.00
1	6	6	6147.00	4359.00	159.05	0	Spot (Block1, Row6, Column6)	866.49	886.50	105.51	0.01	0.12	767.00	766.17	767.00	104.20	0.00	0.14	55.00	20.00	0.00	119.50	99.49	604808.00	0.96	809.72	788.50
1	7	6	6479.00	4344.00	146.45	0	Spot (Block1, Row6, Column7)	951.60	921.00	131.59	0.01	0.14	715.00	755.03	715.00	101.01	0.02	0.13	84.00	51.00	0.00	206.00	236.60	560490.00	1.95	887.57	885.00
1	8	6	6790.00	4345.00	165.70	0	Spot (Block1, Row6, Column8)	928.93	908.00	141.42	0.01	0.15	778.00	776.66	778.00	103.63	0.00	0.13	67.00	37.00	0.00	130.00	150.93	708771.00	1.47	874.83	885.50
1	1	7	4655.00	4638.00	209.15	0	Spot (Block1, Row7, Column1)	859.42	867.00	85.65	0.00	0.10	770.00	774.07	770.00	124.29	0.00	0.16	31.00	4.00	0.00	97.00	89.42	1068263.00	0.69	808.42	795.00
1	2	7	4987.00	4626.00	213.00	0	Spot (Block1, Row7, Column2)	867.80	874.00	89.69	0.00	0.10	783.00	776.64	783.00	79.99	0.00	0.10	54.00	18.00	0.00	91.00	84.80	1119463.00	1.14	821.64	809.00
1	3	7	5260.00	4632.00	217.30	0	Spot (Block1, Row7, Column3)	880.31	888.00	101.93	0.00	0.12	786.00	788.28	786.00	90.20	0.00	0.11	56.00	23.00	0.00	102.00	94.31	1187536.00	1.02	815.27	798.50
1	4	7	5563.00	4643.00	170.35	0	Spot (Block1, Row7, Column4)	888.56	886.00	123.23	0.00	0.14	779.00	776.23	779.00	89.15	0.00	0.11	57.00	29.00	0.00	107.00	109.56	720621.00	1.26	849.41	812.00
1	5	7	5860.00	4633.00	180.85	0	Spot (Block1, Row7, Column5)	858.12	833.50	96.00	0.01	0.11	777.00	766.78	777.00	89.37	0.01	0.12	49.00	14.00	0.00	56.50	81.12	786039.00	1.02	823.94	809.00
1	6	7	6152.00	4635.00	216.00	0	Spot (Block1, Row7, Column6)	851.19	818.00	114.34	0.02	0.13	711.00	745.10	711.00	97.68	0.02	0.13	54.00	26.00	0.00	107.00	140.19	1132932.00	1.09	772.03	781.00
1	7	7	6465.00	4641.00	186.95	0	Spot (Block1, Row7, Column7)	938.44	905.00	146.10	0.02	0.16	715.00	755.44	715.00	107.33	0.02	0.14	71.00	42.00	0.00	190.00	223.44	918731.00	1.71	833.61	799.50
1	8	7	6768.00	4624.00	159.25	0	Spot (Block1, Row7, Column8)	1894.17	1840.50	409.88	0.01	0.22	780.00	788.79	780.00	110.04	0.00	0.14	100.00	99.00	0.00	1060.50	1114.17	1325920.00	10.05	1160.60	1148.00
1	1	8	4660.00	4944.00	139.60	0	Spot (Block1, Row8, Column1)	36339.88	32109.00	18880.56	0.05	0.52	784.00	793.20	784.00	149.87	0.01	0.19	100.00	100.00	20.50	31325.00	35555.88	18787744.00	237.19	11595.22	7272.50
1	2	8	4973.00	4940.00	210.00	0	Spot (Block1, Row8, Column2)	893.20	890.00	123.90	0.00	0.14	786.00	791.56	786.00	132.19	0.00	0.17	33.00	5.00	0.00	104.00	107.20	1120965.00	0.77	824.56	797.00
1	3	8	5251.00	4925.00	149.00	0	Spot (Block1, Row8, Column3)	1125.38	1014.00	666.89	0.05	0.59	786.00	785.63	786.00	93.21	0.00	0.12	72.00	57.00	0.00	228.00	339.38	685354.00	3.65	901.82	884.50
1	4	8	5575.00	4934.00	173.20	0	Spot (Block1, Row8, Column4)	939.76	900.00	134.18	0.02	0.14	787.00	787.41	787.00	95.64	0.00	0.12	59.00	37.00	0.00	113.00	152.76	789397.00	1.59	845.67	808.50
1	5	8	5867.00	4935.00	147.00	-50	Spot (Block1, Row8, Column5)	838.75	811.50	93.74	0.01	0.11	780.00	769.51	780.00	95.76	0.01	0.12	45.00	10.00	0.00	31.50	58.75	491506.00	0.72	855.27	821.50
1	6	8	6170.00	4952.00	215.95	0	Spot (Block1, Row8, Column6)	861.70	829.50	115.15	0.02	0.13	765.00	761.46	765.00	102.87	0.00	0.14	48.00	17.00	0.00	64.50	96.70	1149503.00	0.97	793.49	789.50
1	7	8	6471.00	4927.00	163.40	0	Spot (Block1, Row8, Column7)	916.36	894.00	152.39	0.01	0.17	772.00	771.73	772.00	111.50	0.00	0.14	55.00	28.00	0.00	122.00	144.36	675360.00	1.30	846.79	808.50
1	8	8	6757.00	4941.00	149.35	0	Spot (Block1, Row8, Column8)	1764.11	1697.50	466.42	0.02	0.26	789.00	809.64	789.00	120.24	0.01	0.15	100.00	98.00	0.00	908.50	975.11	1079637.00	7.94	1030.99	1026.50
2	1	1	9171.00	2837.00	150.40	0	Spot (Block2, Row1, Column1)	21083.30	19412.00	10410.52	0.04	0.49	794.00	821.11	794.00	137.67	0.01	0.17	100.00	100.00	0.00	18618.00	20289.30	13113816.00	147.18	5741.74	4630.50
2	2	1	9470.00	2847.00	177.50	0	Spot (Block2, Row1, Column2)	935.18	896.00	131.85	0.02	0.14	785.00	801.70	785.00	124.10	0.01	0.15	42.00	19.00	0.00	111.00	150.18	828568.00	1.08	868.64	863.50
2	3	1	9797.00	2822.00	235.15	0	Spot (Block2, Row1, Column3)	894.10	891.50	124.78	0.00	0.14	793.00	810.48	793.00	118.32	0.01	0.15	39.00	12.00	0.00	98.50	101.10	1416248.00	0.71	825.82	800.50
2	4	1	10066.00	2852.00	163.35	0	Spot (Block2, Row1, Column4)	1019.82	991.00	151.89	0.01	0.15	800.00	827.97	800.00	123.55	0.01	0.15	67.00	41.00	0.00	191.00	219.82	753645.00	1.55	908.54	882.00
2	5	1	10376.00	2850.00	200.15	0	Spot (Block2, Row1, Column5)	985.74	984.50	147.34	0.00	0.15	808.00	850.69	808.00	128.13	0.02	0.15	57.00	30.00	0.00	176.50	177.74	1117834.00	1.05	886.16	884.00
2	6	1	10670.00	2841.00	193.90	0	Spot (Block2, Row1, Column6)	1003.47	987.00	171.66	0.01	0.17	834.00	864.15	834.00	127.26	0.02	0.15	59.00	35.00	0.00	153.00	169.47	1068695.00	1.09	910.08	884.50
2	7	1	10979.00	2843.00	181.25	0	Spot (Block2, Row1, Column7)	1047.48	990.00	184.36	0.02	0.18	829.00	897.39	829.00	823.19	0.03	0.92	0.00	0.00	0.00	161.00	218.48	962633.00	0.18	956.44	914.50
2	8	1	11278.00	2833.00	206.45	0	Spot (Block2, Row1, Column8)	1069.04	1027.00	185.68	0.02	0.17	808.00	859.13	808.00	138.07	0.03	0.16	73.00	42.00	0.00	219.00	261.04	1294607.00	1.52	933.15	913.00
2	1	2	9176.00	3131.00	203.10	0	Spot (Block2, Row2, Column1)	884.47	874.00	128.43	0.01	0.15	776.00	781.44	776.00	128.44	0.00	0.16	34.00	13.00	0.00	98.00	108.47	1034826.00	0.80	837.81	797.00
2	2	2	9478.00	3167.00	180.70	0	Spot (Block2, Row2, Column2)	875.95	880.00	133.38	0.00	0.15	768.00	771.43	768.00	111.88	0.00	0.15	50.00	19.00	0.00	112.00	107.95	801492.00	0.93	810.48	789.50
2	3	2	9774.00	3134.00	212.90	0	Spot (Block2, Row2, Column3)	889.23	880.00	132.27	0.00	0.15	771.00	769.17	771.00	112.05	0.00	0.15	47.00	22.00	0.00	109.00	118.23	1153334.00	1.07	808.95	796.50
2	4	2	10088.00	3148.00	225.30	0	Spot (Block2, Row2, Column4)	904.55	887.50	144.89	0.01	0.16	782.00	794.80	782.00	123.66	0.01	0.16	41.00	20.00	0.00	105.50	122.55	1317022.00	0.89	856.17	805.00
2	5	2	10376.00	3137.00	191.45	0	Spot (Block2, Row2, Column5)	1291.10	1270.00	230.97	0.01	0.18	793.00	818.39	793.00	119.56	0.01	0.15	98.00	89.00	0.00	477.00	498.10	1337575.00	3.95	975.39	984.00
2	6	2	10675.00	3127.00	167.90	0	Spot (Block2, Row2, Column6)	1005.10	986.00	138.87	0.01	0.14	806.00	880.92	806.00	835.64	0.04	0.95	0.00	0.00	0.00	180.00	199.10	785988.00	0.15	921.68	889.50
2	7	2	10975.00	3137.00	147.00	-50	Spot (Block2, Row2, Column7)	966.54	975.50	143.44	0.00	0.15	811.00	885.79	811.00	825.48	0.04	0.93	0.00	0.00	0.00	164.50	155.54	568325.00	0.10	980.47	999.50
2	8	2	11276.00	3137.00	147.00	-50	Spot (Block2, Row2, Column8)	921.31	892.00	141.28	0.01	0.15	798.00	843.37	798.00	129.71	0.02	0.15	38.00	14.00	0.00	94.00	123.31	543574.00	0.60	925.24	894.00
2	1	3	9186.00	3437.00	152.35	0	Spot (Block2, Row3, Column1)	984.95	967.50	164.99	0.01	0.17	717.00	755.65	717.00	116.31	0.02	0.15	83.00	51.00	0.00	250.50	267.95	626430.00	1.97	854.78	810.50
2	2	3	9463.00	3437.00	202.75	0	Spot (Block2, Row3, Column2)	849.61	808.00	129.68	0.02	0.15	710.00	744.86	710.00	108.37	0.02	0.15	47.00	24.00	0.00	98.00	139.61	990646.00	0.97	800.95	786.50
2	3	3	9771.00	3429.00	200.00	0	Spot (Block2, Row3, Column3)	900.81	883.00	132.75	0.01	0.15	710.00	745.39	710.00	108.29	0.02	0.15	68.00	32.00	0.00	173.00	190.81	1021520.00	1.44	784.90	784.00
2	4	3	10069.00	3440.00	192.55	0	Spot (Block2, Row3, Column4)	951.51	901.00	167.30	0.02	0.18	720.00	760.05	720.00	120.69	0.02	0.16	70.00	42.00	0.00	181.00	231.51	995276.00	1.59	808.35	790.00
2	5	3	10382.00	3435.00	174.95	0	Spot (Block2, Row3, Column5)	969.21	900.50	308.49	0.03	0.32	774.00	776.74	774.00	124.96	0.00	0.16	50.00	29.00	0.00	126.50	195.21	821894.00	1.54	871.55	878.50
2	6	3	10685.00	3431.00	170.05	0	Spot (Block2, Row3, Column6)	971.68	982.00	134.59	0.00	0.14	789.00	804.50	789.00	124.80	0.01	0.16	56.00	29.00	0.00	193.00	182.68	784143.00	1.34	891.19	895.00
2	7	3	10958.00	3421.00	192.55	0	Spot (Block2, Row3, Column7)	892.14	878.00	152.42	0.01	0.17	794.00	827.71	794.00	129.36	0.02	0.16	32.00	15.00	0.00	84.00	98.14	934070.00	0.50	860.50	891.00
2	8	3	11272.00	3425.00	185.75	0	Spot (Block2, Row3, Column8)	946.39	908.00	134.43	0.02	0.14	795.00	829.00	795.00	125.12	0.02	0.15	45.00	20.00	0.00	113.00	151.39	919891.00	0.94	905.94	892.50
2	1	4	9181.00	3746.00	193.50	0	Spot (Block2, Row4, Column1)	898.75	884.00	136.52	0.01	0.15	708.00	742.15	708.00	101.31	0.02	0.14	68.00	32.00	0.00	176.00	190.75	949978.00	1.55	815.59	800.00
2	2	4	9467.00	3740.00	220.50	0	Spot (Block2, Row4, Column2)	822.16	802.00	129.75	0.01	0.16	702.00	730.69	702.00	103.42	0.02	0.14	47.00	27.00	0.00	100.00	120.16	1146095.00	0.88	736.46	709.00
2	3	4	9775.00	3736.00	163.05	0	Spot (Block2, Row4, Column3)	1270.05	1174.00	440.53	0.03	0.35	704.00	733.21	704.00	106.58	0.02	0.15	99.00	93.00	0.00	470.00	566.05	936024.00	5.04	886.55	889.50
2	4	4	10077.00	3727.00	252.35	0	Spot (Block2, Row4, Column4)	795.70	788.00	116.33	0.00	0.15	705.00	741.45	705.00	114.64	0.02	0.15	30.00	10.00	0.00	83.00	90.70	1467271.00	0.47	749.80	718.00
2	5	4	10367.00	3738.00	212.70	0	Spot (Block2, Row4, Column5)	882.55	873.00	155.50	0.00	0.18	707.00	747.01	707.00	114.27	0.02	0.15	54.00	30.00	0.00	166.00	175.55	1135843.00	1.19	776.34	776.00
2	6	4	10675.00	3735.00	188.05	0	Spot (Block2, Row4, Column6)	1287.06	1283.00	235.77	0.00	0.18	776.00	773.56	776.00	121.27	0.00	0.16	99.00	83.00	0.00	507.00	511.06	1275473.00	4.23	972.42	930.50
2	7	4	10967.00	3731.00	149.15	0	Spot (Block2, Row4, Column7)	1017.83	988.00	219.79	0.01	0.22	781.00	794.40	781.00	124.62	0.01	0.16	58.00	38.00	0.00	207.00	236.83	621896.00	1.79	884.18	881.00
2	8	4	11272.00	3747.00	178.30	0	Spot (Block2, Row4, Column8)	1009.08	996.00	183.32	0.01	0.18	782.00	803.02	782.00	131.23	0.01	0.16	60.00	39.00	0.00	214.00	227.08	898085.00	1.57	894.37	887.00
2	1	5	9174.00	4042.00	166.60	0	Spot (Block2, Row5, Column1)	997.05	968.00	182.87	0.01	0.18	710.00	745.75	710.00	104.92	0.02	0.14	84.00	58.00	0.00	258.00	287.05	766734.00	2.40	829.17	800.00
2	2	5	9475.00	4026.00	191.50	0	Spot (Block2, Row5, Column2)	864.82	866.00	152.36	0.00	0.18	704.00	736.64	704.00	109.94	0.02	0.15	54.00	28.00	0.00	162.00	160.82	897686.00	1.17	794.46	786.00
2	3	5	9777.00	4039.00	155.05	0	Spot (Block2, Row5, Column3)	945.62	933.00	151.58	0.01	0.16	701.00	734.13	701.00	109.88	0.02	0.15	75.00	51.00	0.00	232.00	244.62	624107.00	1.92	842.19	805.00
2	4	5	10083.00	4017.00	196.40	0	Spot (Block2, Row5, Column4)	874.78	875.00	151.69	0.00	0.17	709.00	742.94	709.00	112.22	0.02	0.15	53.00	29.00	0.00	166.00	165.78	957011.00	1.17	806.70	785.50
2	5	5	10371.00	4045.00	161.45	0	Spot (Block2, Row5, Column5)	1288.95	1214.00	318.65	0.03	0.25	764.00	761.82	764.00	113.57	0.00	0.15	96.00	81.00	0.00	450.00	524.95	929332.00	4.64	871.75	860.50
2	6	5	10685.00	4034.00	184.05	0	Spot (Block2, Row5, Column6)	921.39	902.00	156.42	0.01	0.17	777.00	776.76	777.00	120.34	0.00	0.15	53.00	23.00	0.00	125.00	144.39	879928.00	1.20	873.57	888.00
2	7	5	10981.00	4033.00	205.00	0	Spot (Block2, Row5, Column7)	932.07	901.00	157.28	0.01	0.17	776.00	786.29	776.00	123.50	0.01	0.16	50.00	27.00	0.00	125.00	156.07	1114759.00	1.18	850.73	870.50
2	8	5	11265.00	4026.00	150.95	0	Spot (Block2, Row5, Column8)	1169.46	1089.00	613.52	0.03	0.52	779.00	789.91	779.00	119.53	0.01	0.15	69.00	54.00	0.00	310.00	390.46	730915.00	3.18	909.24	877.50
2	1	6	9169.00	4342.00	207.65	0	Spot (Block2, Row6, Column1)	904.44	890.00	138.72	0.01	0.15	712.00	750.10	712.00	116.44	0.02	0.16	65.00	32.00	0.00	178.00	192.44	1111556.00	1.33	812.46	792.50
2	2	6	9472.00	4339.00	221.40	0	Spot (Block2, Row6, Column2)	873.09	877.00	142.08	0.00	0.16	699.00	734.95	699.00	113.89	0.02	0.15	55.00	29.00	0.00	178.00	174.09	1224950.00	1.21	783.04	773.50
2	3	6	9766.00	4341.00	214.90	0	Spot (Block2, Row6, Column3)	891.19	814.00	179.50	0.04	0.20	700.00	733.93	700.00	109.72	0.02	0.15	50.00	33.00	0.00	114.00	191.19	1176373.00	1.43	772.19	769.00
2	4	6	10073.00	4346.00	185.25	0	Spot (Block2, Row6, Column4)	880.88	882.00	144.52	0.00	0.16	701.00	737.34	701.00	108.34	0.02	0.15	53.00	29.00	0.00	181.00	179.88	850932.00	1.32	800.55	775.50
2	5	6	10383.00	4339.00	169.00	0	Spot (Block2, Row6, Column5)	1042.71	990.00	215.27	0.02	0.21	718.00	750.68	718.00	112.69	0.02	0.15	85.00	63.00	0.00	272.00	324.71	828952.00	2.59	845.46	831.00
2	6	6	10679.00	4336.00	202.45	0	Spot (Block2, Row6, Column6)	875.07	886.00	133.38	0.01	0.15	767.00	766.39	767.00	117.67	0.00	0.15	50.00	19.00	0.00	119.00	108.07	1021205.00	0.92	808.34	791.00
2	7	6	10974.00	4336.00	147.40	0	Spot (Block2, Row6, Column7)	991.55	994.50	192.19	0.00	0.19	773.00	774.04	773.00	119.59	0.00	0.15	56.00	43.00	0.00	221.50	218.55	586997.00	1.82	891.37	868.00
2	8	6	11283.00	4326.00	152.30	0	Spot (Block2, Row6, Column8)	911.49	885.50	150.32	0.01	0.16	780.00	784.09	780.00	122.75	0.00	0.16	38.00	19.00	0.00	105.50	131.49	577882.00	1.04	861.43	878.50
2	1	7	9167.00	4642.00	193.05	0	Spot (Block2, Row7, Column1)	910.71	879.00	149.04	0.02	0.16	714.00	756.28	714.00	127.95	0.02	0.17	61.00	35.00	0.00	165.00	196.71	952601.00	1.21	820.91	792.00
2	2	7	9475.00	4633.00	195.05	0	Spot (Block2, Row7, Column2)	883.85	885.00	143.42	0.00	0.16	700.00	737.85	700.00	112.07	0.02	0.15	60.00	34.00	0.00	185.00	183.85	953669.00	1.30	770.66	770.00
2	3	7	9760.00	4641.00	190.65	0	Spot (Block2, Row7, Column3)	871.99	866.00	160.51	0.00	0.18	700.00	737.04	700.00	110.55	0.02	0.15	52.00	29.00	0.00	166.00	171.99	892921.00	1.22	803.71	780.00
2	4	7	10085.00	4637.00	241.50	0	Spot (Block2, Row7, Column4)	828.05	806.00	121.61	0.01	0.15	696.00	733.31	696.00	112.69	0.02	0.15	48.00	17.00	0.00	110.00	132.05	1396089.00	0.84	744.90	706.50
2	5	7	10395.00	4632.00	203.60	0	Spot (Block2, Row7, Column5)	840.06	801.00	124.07	0.02	0.15	699.00	737.75	699.00	114.06	0.02	0.15	44.00	21.00	0.00	102.00	141.06	987906.00	0.90	802.47	796.50
2	6	7	10671.00	4651.00	208.65	0	Spot (Block2, Row7, Column6)	887.39	879.00	146.82	0.00	0.17	711.00	754.30	711.00	118.11	0.03	0.16	55.00	28.00	0.00	168.00	176.39	1103020.00	1.13	823.27	791.00
2	7	7	10955.00	4639.00	176.55	0	Spot (Block2, Row7, Column7)	908.51	891.00	157.47	0.01	0.17	777.00	770.74	777.00	118.28	0.00	0.15	47.00	29.00	0.00	114.00	131.51	791310.00	1.16	851.34	814.00
2	8	7	11278.00	4638.00	109.40	0	Spot (Block2, Row7, Column8)	1521.38	1500.50	279.10	0.01	0.18	782.00	781.43	782.00	126.85	0.00	0.16	100.00	97.00	0.00	718.50	739.38	474671.00	5.83	1050.71	1021.50
2	1	8	9169.00	4941.00	143.90	0	Spot (Block2, Row8, Column1)	26686.90	23076.00	17416.37	0.06	0.65	712.00	764.41	712.00	161.41	0.03	0.21	100.00	100.00	9.17	22364.00	25974.90	15131474.00	160.60	5414.15	4252.00
2	2	8	9480.00	4965.00	229.55	0	Spot (Block2, Row8, Column2)	835.08	794.00	150.90	0.02	0.18	713.00	750.48	713.00	125.28	0.02	0.17	43.00	22.00	0.00	81.00	122.08	1260965.00	0.68	761.07	763.00
2	3	8	9772.00	4941.00	178.90	0	Spot (Block2, Row8, Column3)	959.50	919.00	207.44	0.02	0.22	703.00	738.25	703.00	112.64	0.02	0.15	69.00	48.00	0.00	216.00	256.50	863553.00	1.96	814.56	789.00
2	4	8	10081.00	4946.00	188.05	0	Spot (Block2, Row8, Column4)	899.53	891.00	156.45	0.00	0.17	699.00	739.09	699.00	122.16	0.02	0.17	58.00	36.00	0.00	192.00	200.53	897734.00	1.31	809.36	793.00
2	5	8	10363.00	4930.00	196.40	0	Spot (Block2, Row8, Column5)	865.71	865.00	150.39	0.00	0.17	708.00	748.42	708.00	117.60	0.02	0.16	51.00	26.00	0.00	157.00	157.71	943620.00	1.00	813.75	788.50
2	6	8	10678.00	4952.00	199.25	0	Spot (Block2, Row8, Column6)	933.94	896.50	168.96	0.02	0.18	746.00	757.71	746.00	116.76	0.01	0.15	65.00	36.00	0.00	150.50	187.94	1053482.00	1.51	802.79	782.50
2	7	8	10981.00	4946.00	206.40	0	Spot (Block2, Row8, Column7)	886.90	876.00	136.73	0.01	0.15	776.00	769.97	776.00	122.57	0.00	0.16	37.00	19.00	0.00	100.00	110.90	1074917.00	0.95	800.50	791.00
2	8	8	11263.00	4941.00	150.75	0	Spot (Block2, Row8, Column8)	2084.40	1947.00	844.77	0.03	0.41	790.00	796.49	790.00	128.72	0.00	0.16	99.00	98.00	0.00	1157.00	1294.40	1296498.00	10.01	1092.37	1034.00
3	1	1	13674.00	2835.00	152.85	0	Spot (Block3, Row1, Column1)	18918.00	17333.50	9251.47	0.04	0.49	888.00	918.62	888.00	167.41	0.01	0.18	100.00	100.00	0.00	16445.50	18030.00	12221028.00	107.52	4569.57	3245.00
3	2	1	13970.00	2838.00	163.45	0	Spot (Block3, Row1, Column2)	2021.43	1876.00	664.61	0.03	0.33	878.00	891.94	878.00	155.50	0.01	0.17	99.00	97.00	0.00	998.00	1143.43	1497879.00	7.26	1143.60	1160.00
3	3	1	14284.00	2835.00	198.45	0	Spot (Block3, Row1, Column3)	1133.99	1095.00	228.40	0.02	0.20	879.00	883.83	879.00	145.59	0.00	0.16	57.00	40.00	0.00	216.00	254.99	1260996.00	1.72	962.27	962.50
3	4	1	14568.00	2839.00	154.40	0	Spot (Block3, Row1, Column4)	1984.29	1982.50	507.50	0.00	0.26	884.00	897.40	884.00	148.21	0.01	0.17	99.00	93.00	0.00	1098.50	1100.29	1297726.00	7.33	1172.10	1155.00
3	5	1	14871.00	2830.00	161.85	0	Spot (Block3, Row1, Column5)	1698.13	1569.50	505.60	0.03	0.30	893.00	927.18	893.00	150.81	0.02	0.16	98.00	86.00	0.00	676.50	805.13	1232840.00	5.11	1128.41	1124.00
3	6	1	15170.00	2829.00	160.35	0	Spot (Block3, Row1, Column6)	2295.96	2167.50	783.17	0.03	0.34	952.00	969.30	952.00	165.02	0.01	0.17	99.00	98.00	0.00	1215.50	1343.96	1634726.00	8.04	1288.67	1290.00
3	7	1	15477.00	2834.00	157.05	0	Spot (Block3, Row1, Column7)	4031.00	3761.00	1663.76	0.03	0.41	977.00	991.92	977.00	163.44	0.01	0.16	100.00	100.00	0.00	2784.00	3054.00	2741078.00	18.59	1695.55	1605.00
3	8	1	15768.00	2845.00	189.50	0	Spot (Block3, Row1, Column8)	1184.54	1184.00	194.20	0.00	0.16	963.00	970.69	963.00	156.50	0.00	0.16	53.00	33.00	0.00	221.00	221.54	1195199.00	1.37	1084.66	1091.00
3	1	2	13650.00	3148.00	217.75	0	Spot (Block3, Row2, Column1)	992.70	968.00	171.64	0.01	0.17	878.00	889.26	878.00	150.09	0.01	0.17	36.00	17.00	0.00	90.00	114.70	1343120.00	0.69	930.32	890.00
3	2	2	13968.00	3141.00	138.50	0	Spot (Block3, Row2, Column2)	1354.29	1343.00	246.88	0.00	0.18	873.00	875.77	873.00	139.75	0.00	0.16	93.00	76.00	0.00	470.00	481.29	704233.00	3.42	1035.72	1009.00
3	3	2	14285.00	3135.00	179.30	0	Spot (Block3, Row2, Column3)	1104.30	1075.00	275.03	0.01	0.25	868.00	871.02	868.00	145.28	0.00	0.17	55.00	31.00	0.00	207.00	236.30	989450.00	1.61	988.22	995.00
3	4	2	14577.00	3139.00	170.30	0	Spot (Block3, Row2, Column4)	1171.33	1173.50	178.40	0.00	0.15	880.00	884.33	880.00	141.93	0.00	0.16	74.00	50.00	0.00	293.50	291.33	944088.00	2.02	1005.40	998.00
3	5	2	14869.00	3130.00	190.60	0	Spot (Block3, Row2, Column5)	1583.34	1503.50	331.25	0.02	0.21	888.00	892.67	888.00	135.34	0.00	0.15	99.00	94.00	0.00	615.50	695.34	1621344.00	5.10	1127.02	1104.00
3	6	2	15156.00	3130.00	197.30	0	Spot (Block3, Row2, Column6)	1158.70	1105.00	238.81	0.02	0.21	894.00	920.66	894.00	141.90	0.01	0.15	62.00	39.00	0.00	211.00	264.70	1275727.00	1.68	983.51	979.00
3	7	2	15483.00	3136.00	191.80	0	Spot (Block3, Row2, Column7)	1190.81	1192.50	209.42	0.00	0.18	900.00	950.81	900.00	148.46	0.02	0.16	74.00	48.00	0.00	292.50	290.81	1236060.00	1.62	1054.02	1073.00
3	8	2	15764.00	3144.00	188.70	0	Spot (Block3, Row2, Column8)	1123.06	1101.00	174.60	0.01	0.16	903.00	951.81	903.00	150.98	0.02	0.16	65.00	35.00	0.00	198.00	220.06	1121936.00	1.13	1048.47	1013.50
3	1	3	13678.00	3438.00	151.70	0	Spot (Block3, Row3, Column1)	1812.50	1738.00	477.54	0.02	0.26	876.00	887.37	876.00	146.86	0.01	0.17	99.00	94.00	0.00	862.00	936.50	1140062.00	6.30	1155.86	1143.50
3	2	3	13992.00	3451.00	158.35	0	Spot (Block3, Row3, Column2)	1112.00	1096.00	230.21	0.01	0.21	881.00	893.58	881.00	141.64	0.01	0.16	58.00	37.00	0.00	215.00	231.00	770618.00	1.54	1008.25	988.00
3	3	3	14264.00	3431.00	197.45	0	Spot (Block3, Row3, Column3)	1170.78	1072.00	573.63	0.04	0.49	885.00	910.09	885.00	146.52	0.01	0.16	55.00	34.00	0.00	187.00	285.78	1291369.00	1.78	1010.03	994.50
3	4	3	14567.00	3436.00	151.25	0	Spot (Block3, Row3, Column4)	2221.75	2104.00	638.67	0.02	0.29	883.00	897.54	883.00	141.17	0.01	0.16	100.00	99.00	0.00	1221.00	1338.75	1395256.00	9.38	1246.58	1230.00
3	5	3	14872.00	3442.00	177.70	0	Spot (Block3, Row3, Column5)	1174.31	1108.50	251.01	0.03	0.21	884.00	889.95	884.00	137.14	0.00	0.15	66.00	45.00	0.00	224.50	290.31	1033397.00	2.07	969.58	970.50
3	6	3	15174.00	3428.00	184.75	0	Spot (Block3, Row3, Column6)	1074.07	1074.00	182.69	0.00	0.17	885.00	898.91	885.00	132.65	0.01	0.15	53.00	33.00	0.00	189.00	189.07	1032177.00	1.32	1008.81	1001.00
3	7	3	15479.00	3437.00	173.25	0	Spot (Block3, Row3, Column7)	1372.50	1297.50	354.19	0.02	0.26	889.00	922.96	889.00	140.71	0.02	0.15	80.00	64.00	0.00	408.50	483.50	1147413.00	3.19	1030.57	1001.00
3	8	3	15773.00	3441.00	206.60	0	Spot (Block3, Row3, Column8)	1111.21	1097.00	194.61	0.01	0.18	894.00	932.68	894.00	147.80	0.02	0.16	59.00	38.00	0.00	203.00	217.21	1350116.00	1.21	1023.78	1006.00
3	1	4	13676.00	3736.00	152.05	0	Spot (Block3, Row4, Column1)	2110.69	2029.00	661.65	0.02	0.31	879.00	890.16	879.00	152.31	0.01	0.17	99.00	98.00	0.00	1150.00	1231.69	1338176.00	8.01	1264.46	1278.00
3	2	4	13985.00	3739.00	196.80	0	Spot (Block3, Row4, Column2)	1111.96	1102.00	178.15	0.00	0.16	885.00	905.22	885.00	150.42	0.01	0.17	61.00	37.00	0.00	217.00	226.96	1217599.00	1.37	1000.16	993.50
3	3	4	14272.00	3737.00	146.20	0	Spot (Block3, Row4, Column3)	5246.24	4976.00	1904.73	0.02	0.36	888.00	924.19	888.00	155.06	0.02	0.17	100.00	100.00	0.00	4088.00	4358.24	3063804.00	27.87	1961.99	1755.50
3	4	4	14574.00	3743.00	253.75	0	Spot (Block3, Row4, Column4)	1033.15	1010.00	177.60	0.01	0.17	886.00	914.04	886.00	146.76	0.01	0.16	43.00	18.00	0.00	124.00	147.15	1926816.00	0.81	902.97	883.00
3	5	4	14866.00	3740.00	202.25	0	Spot (Block3, Row4, Column5)	1152.65	1127.50	235.84	0.01	0.20	878.00	890.70	878.00	145.67	0.01	0.16	65.00	45.00	0.00	249.50	274.65	1337075.00	1.80	974.31	969.50
3	6	4	15175.00	3734.00	197.85	0	Spot (Block3, Row4, Column6)	1597.73	1553.50	297.24	0.01	0.19	879.00	883.50	879.00	133.39	0.00	0.15	99.00	96.00	0.00	674.50	718.73	1767094.00	5.35	1082.17	1071.00
3	7	4	15467.00	3741.00	165.10	0	Spot (Block3, Row4, Column7)	1451.06	1361.50	376.52	0.03	0.26	885.00	903.28	885.00	140.55	0.01	0.16	90.00	76.00	0.00	476.50	566.06	1091194.00	3.90	1043.90	1013.00
3	8	4	15778.00	3737.00	159.95	0	Spot (Block3, Row4, Column8)	1321.15	1308.00	283.06	0.00	0.21	898.00	930.69	898.00	146.33	0.02	0.16	79.00	62.00	0.00	410.00	423.15	935372.00	2.67	1027.64	988.00
3	1	5	13675.00	4036.00	148.55	0	Spot (Block3, Row5, Column1)	2651.82	2468.00	856.32	0.03	0.32	873.00	883.56	873.00	150.98	0.01	0.17	100.00	99.00	0.00	1595.00	1778.82	1596396.00	11.71	1367.70	1365.00
3	2	5	13985.00	4041.00	201.10	0	Spot (Block3, Row5, Column2)	1083.47	1063.00	266.01	0.01	0.25	874.00	889.86	874.00	148.45	0.01	0.17	51.00	34.00	0.00	189.00	209.47	1245989.00	1.30	939.41	882.00
3	3	5	14271.00	4037.00	180.80	0	Spot (Block3, Row5, Column3)	1174.53	1161.00	203.73	0.01	0.17	890.00	923.07	890.00	152.20	0.02	0.16	71.00	44.00	0.00	271.00	284.53	1075867.00	1.65	1051.67	1039.00
3	4	5	14570.00	4033.00	176.45	0	Spot (Block3, Row5, Column4)	1385.20	1354.00	342.08	0.01	0.25	891.00	927.45	891.00	147.02	0.02	0.16	81.00	67.00	0.00	463.00	494.20	1203737.00	3.11	1043.29	1007.00
3	5	5	14880.00	4033.00	144.80	0	Spot (Block3, Row5, Column5)	5484.05	5195.00	2167.13	0.02	0.40	887.00	910.88	887.00	156.36	0.01	0.17	100.00	100.00	0.00	4308.00	4597.05	3147845.00	29.25	1898.91	1740.00
3	6	5	15174.00	4038.00	158.35	0	Spot (Block3, Row5, Column6)	1194.58	1188.00	228.69	0.00	0.19	873.00	878.09	873.00	141.76	0.00	0.16	71.00	51.00	0.00	315.00	321.58	825455.00	2.23	984.82	987.50
3	7	5	15476.00	4037.00	216.20	0	Spot (Block3, Row5, Column7)	1043.94	997.00	182.69	0.02	0.17	881.00	892.15	881.00	142.12	0.01	0.16	44.00	25.00	0.00	116.00	162.94	1392618.00	1.07	933.14	902.50
3	8	5	15769.00	4035.00	156.45	0	Spot (Block3, Row5, Column8)	1959.33	1790.50	686.07	0.04	0.35	898.00	928.21	898.00	145.01	0.01	0.16	94.00	89.00	0.00	892.50	1061.33	1316669.00	7.11	1127.17	1103.00
3	1	6	13678.00	4343.00	147.35	0	Spot (Block3, Row6, Column1)	1134.87	1114.50	205.86	0.01	0.18	856.00	874.56	856.00	145.98	0.01	0.17	69.00	45.00	0.00	258.50	278.87	674112.00	1.78	1014.67	978.00
3	2	6	13967.00	4344.00	193.95	0	Spot (Block3, Row6, Column2)	1055.58	1039.50	161.68	0.01	0.15	867.00	875.97	867.00	144.13	0.00	0.16	50.00	27.00	0.00	172.50	188.58	1123137.00	1.25	963.19	906.00
3	3	6	14264.00	4332.00	152.25	0	Spot (Block3, Row6, Column3)	3090.51	2973.00	1173.15	0.02	0.38	884.00	899.21	884.00	149.73	0.01	0.17	100.00	100.00	0.00	2089.00	2206.51	1968653.00	14.64	1394.32	1345.00
3	4	6	14573.00	4325.00	174.30	0	Spot (Block3, Row6, Column4)	1309.84	1286.00	273.79	0.01	0.21	888.00	911.76	888.00	149.27	0.01	0.16	81.00	62.00	0.00	398.00	421.84	1110741.00	2.67	1019.74	1007.00
3	5	6	14873.00	4331.00	142.80	0	Spot (Block3, Row6, Column5)	6312.76	6240.00	2675.94	0.01	0.42	884.00	897.01	884.00	155.50	0.01	0.17	100.00	100.00	0.00	5356.00	5428.76	3490954.00	34.83	2215.20	1843.00
3	6	6	15179.00	4326.00	200.50	0	Spot (Block3, Row6, Column6)	1076.20	1075.00	178.51	0.00	0.17	872.00	875.03	872.00	141.08	0.00	0.16	53.00	32.00	0.00	203.00	204.20	1227940.00	1.43	954.96	900.00
3	7	6	15472.00	4335.00	164.15	0	Spot (Block3, Row6, Column7)	1649.35	1591.00	457.79	0.02	0.28	883.00	896.87	883.00	147.72	0.01	0.16	98.00	86.00	0.00	708.00	766.35	1232063.00	5.09	1081.75	1068.00
3	8	6	15779.00	4331.00	159.40	0	Spot (Block3, Row6, Column8)	1702.73	1594.50	529.49	0.03	0.31	892.00	921.62	892.00	147.83	0.01	0.16	94.00	82.00	0.00	702.50	810.73	1191910.00	5.28	1116.83	1063.00
3	1	7	13678.00	4634.00	201.55	0	Spot (Block3, Row7, Column1)	1022.73	994.00	191.27	0.01	0.19	804.00	858.53	804.00	152.23	0.03	0.18	61.00	31.00	0.00	190.00	218.73	1179203.00	1.08	930.16	900.00
3	2	7	13985.00	4636.00	205.45	0	Spot (Block3, Row7, Column2)	976.97	950.00	185.82	0.01	0.19	795.00	840.89	795.00	138.67	0.02	0.16	51.00	32.00	0.00	155.00	181.97	1171386.00	0.98	892.03	887.50
3	3	7	14271.00	4635.00	238.65	0	Spot (Block3, Row7, Column3)	950.01	903.00	151.43	0.02	0.16	791.00	839.49	791.00	140.87	0.03	0.17	44.00	22.00	0.00	112.00	159.01	1561811.00	0.78	867.05	840.00
3	4	7	14588.00	4640.00	219.60	0	Spot (Block3, Row7, Column4)	951.79	895.00	165.37	0.03	0.17	797.00	852.58	797.00	146.63	0.03	0.17	45.00	23.00	0.00	98.00	154.79	1313472.00	0.68	887.44	882.00
3	5	7	14881.00	4636.00	214.85	0	Spot (Block3, Row7, Column5)	1124.40	1084.00	221.79	0.02	0.20	856.00	867.08	856.00	148.59	0.01	0.17	60.00	41.00	0.00	228.00	268.40	1483089.00	1.73	943.55	886.50
3	6	7	15172.00	4633.00	198.30	0	Spot (Block3, Row7, Column6)	1049.69	997.00	196.71	0.02	0.19	865.00	870.43	865.00	142.02	0.00	0.16	48.00	28.00	0.00	132.00	184.69	1173555.00	1.26	920.94	893.00
3	7	7	15471.00	4636.00	171.15	0	Spot (Block3, Row7, Column7)	2016.33	1853.50	874.18	0.04	0.43	881.00	892.76	881.00	148.34	0.01	0.17	97.00	91.00	0.00	972.50	1135.33	1649357.00	7.57	1127.07	1131.00
3	8	7	15776.00	4636.00	147.00	-50	Spot (Block3, Row7, Column8)	2134.64	1450.00	3706.65	0.17	1.74	890.00	928.59	890.00	152.18	0.02	0.16	79.00	70.00	0.00	560.00	1244.64	1250898.00	7.93	952.25	885.50
3	1	8	13672.00	4937.00	141.75	0	Spot (Block3, Row8, Column1)	30678.38	27886.50	17371.72	0.04	0.57	835.50	877.10	835.50	196.17	0.02	0.22	100.00	100.00	11.44	27051.00	29842.88	16627683.00	151.92	8087.35	6212.50
3	2	8	13982.00	4939.00	194.10	0	Spot (Block3, Row8, Column2)	1015.18	987.00	186.78	0.01	0.18	796.00	844.42	796.00	155.04	0.03	0.18	59.00	29.00	0.00	191.00	219.18	1078119.00	1.10	890.74	874.00
3	3	8	14270.00	4932.00	161.25	0	Spot (Block3, Row8, Column3)	1375.37	1311.50	355.12	0.02	0.26	787.00	805.62	787.00	132.19	0.01	0.16	98.00	86.00	0.00	524.50	588.37	987513.00	4.31	971.56	941.00
3	4	8	14581.00	4944.00	184.40	0	Spot (Block3, Row8, Column4)	1030.18	993.00	195.53	0.02	0.19	796.00	833.14	796.00	140.34	0.02	0.17	67.00	33.00	0.00	197.00	234.18	986914.00	1.40	912.32	878.00
3	5	8	14868.00	4940.00	218.75	0	Spot (Block3, Row8, Column5)	1020.68	989.00	179.80	0.01	0.18	806.00	856.01	806.00	145.20	0.03	0.17	62.00	35.00	0.00	183.00	214.68	1398336.00	1.13	903.99	889.00
3	6	8	15174.00	4936.00	184.65	0	Spot (Block3, Row8, Column6)	1113.39	1083.00	195.68	0.01	0.18	871.00	878.46	871.00	150.03	0.00	0.17	58.00	37.00	0.00	212.00	242.39	1071081.00	1.57	955.25	900.00
3	7	8	15482.00	4942.00	157.75	0	Spot (Block3, Row8, Column7)	1497.63	1478.00	307.28	0.01	0.21	885.00	906.59	885.00	154.38	0.01	0.17	94.00	84.00	0.00	593.00	612.63	1027372.00	3.83	1076.53	1055.00
3	8	8	15768.00	4938.00	155.45	0	Spot (Block3, Row8, Column8)	2101.13	2010.00	574.72	0.02	0.27	893.00	946.43	893.00	173.73	0.03	0.18	99.00	95.00	0.00	1117.00	1208.13	1397251.00	6.65	1213.23	1203.50
4	1	1	18180.00	2834.00	154.70	0	Spot (Block4, Row1, Column1)	17295.40	15540.00	8785.59	0.05	0.51	982.00	1000.51	982.00	191.88	0.01	0.19	100.00	100.00	0.00	14558.00	16313.40	11501441.00	84.92	3990.84	3581.00
4	2	1	18475.00	2836.00	204.05	0	Spot (Block4, Row1, Column2)	1154.07	1114.50	171.92	0.02	0.15	916.00	966.47	916.00	162.56	0.02	0.17	64.00	28.00	0.00	198.50	238.07	1366416.00	1.15	998.82	981.00
4	3	1	18763.00	2848.00	195.10	0	Spot (Block4, Row1, Column3)	1077.46	1068.00	172.24	0.00	0.16	911.00	952.57	911.00	143.73	0.02	0.15	51.00	24.00	0.00	157.00	166.46	1160424.00	0.87	989.44	971.00
4	4	1	19071.00	2847.00	184.50	0	Spot (Block4, Row1, Column4)	1139.82	1102.00	180.71	0.01	0.16	897.00	930.03	897.00	161.24	0.02	0.17	67.00	23.00	0.00	205.00	242.82	1086253.00	1.30	1019.22	1005.00
4	5	1	19393.00	2828.00	202.70	0	Spot (Block4, Row1, Column5)	1102.94	1013.00	354.28	0.04	0.32	891.00	911.90	891.00	165.56	0.01	0.18	48.00	17.00	0.00	122.00	211.94	1287131.00	1.15	947.07	908.00
4	6	1	19677.00	2833.00	225.70	0	Spot (Block4, Row1, Column6)	1055.22	1033.00	146.24	0.01	0.14	890.00	899.08	890.00	114.83	0.00	0.13	56.00	28.00	0.00	143.00	165.22	1540627.00	1.36	934.53	908.00
4	7	1	19979.00	2830.00	175.90	0	Spot (Block4, Row1, Column7)	1165.34	1182.00	154.05	0.01	0.13	895.00	918.64	895.00	180.28	0.01	0.20	67.00	30.00	0.00	287.00	270.34	1010353.00	1.37	1025.82	1004.00
4	8	1	20279.00	2827.00	205.50	0	Spot (Block4, Row1, Column8)	1115.30	1112.00	149.13	0.00	0.13	903.00	936.80	903.00	177.66	0.02	0.19	57.00	19.00	0.00	209.00	212.30	1337250.00	1.00	990.03	982.50
4	1	2	18167.00	3112.00	185.05	0	Spot (Block4, Row2, Column1)	1140.85	1093.50	250.47	0.02	0.22	977.00	988.85	977.00	201.33	0.01	0.20	40.00	6.00	0.00	116.50	163.85	1090649.00	0.75	1041.64	998.50
4	2	2	18489.00	3151.00	124.75	0	Spot (Block4, Row2, Column2)	1161.05	1106.00	278.90	0.02	0.24	915.00	960.55	915.00	160.67	0.02	0.17	65.00	23.00	0.00	191.00	246.05	484157.00	1.25	1030.55	1009.00
4	3	2	18784.00	3131.00	185.65	0	Spot (Block4, Row2, Column3)	1244.08	1206.00	334.65	0.01	0.27	915.00	961.23	915.00	163.75	0.02	0.17	72.00	42.00	0.00	291.00	329.08	1207997.00	1.73	1070.59	1044.00
4	4	2	19059.00	3147.00	214.20	0	Spot (Block4, Row2, Column4)	1104.67	1081.00	174.28	0.01	0.16	901.00	942.97	901.00	142.32	0.02	0.15	57.00	30.00	0.00	180.00	203.67	1449331.00	1.14	1002.90	978.00
4	5	2	19381.00	3140.00	194.85	0	Spot (Block4, Row2, Column5)	1304.78	1296.00	184.13	0.00	0.14	891.00	905.03	891.00	131.65	0.01	0.15	97.00	79.00	0.00	405.00	413.78	1397416.00	3.04	1057.45	1039.00
4	6	2	19675.00	3131.00	187.75	0	Spot (Block4, Row2, Column6)	1039.21	1006.00	137.56	0.01	0.13	885.00	889.18	885.00	129.70	0.00	0.15	47.00	18.00	0.00	121.00	154.21	1031937.00	1.16	954.95	982.00
4	7	2	19972.00	3146.00	220.70	0	Spot (Block4, Row2, Column7)	1020.74	993.00	150.51	0.01	0.15	884.00	892.22	884.00	186.53	0.00	0.21	36.00	2.00	0.00	109.00	136.74	1424950.00	0.69	924.28	899.00
4	8	2	20292.00	3168.00	205.60	0	Spot (Block4, Row2, Column8)	972.35	972.00	122.71	0.00	0.13	888.00	902.92	888.00	202.23	0.01	0.22	22.00	0.00	0.00	84.00	84.35	1164877.00	0.34	920.68	896.00
4	1	3	18178.00	3427.00	148.80	0	Spot (Block4, Row3, Column1)	1245.28	1201.00	217.77	0.02	0.17	910.00	956.02	910.00	180.53	0.02	0.19	73.00	42.00	0.00	291.00	335.28	755883.00	1.60	1089.60	1013.00
4	2	3	18473.00	3441.00	224.85	0	Spot (Block4, Row3, Column2)	1110.73	1090.00	209.67	0.01	0.19	908.00	953.56	908.00	169.17	0.02	0.18	54.00	19.00	0.00	182.00	202.73	1611670.00	0.93	984.98	979.00
4	3	3	18775.00	3432.00	194.80	0	Spot (Block4, Row3, Column3)	1196.28	1185.00	193.01	0.00	0.16	905.00	951.95	905.00	157.77	0.02	0.17	72.00	37.00	0.00	280.00	291.28	1282415.00	1.55	1072.60	1016.50
4	4	3	19081.00	3437.00	255.20	0	Spot (Block4, Row3, Column4)	1064.35	1033.00	162.92	0.01	0.15	896.00	926.84	896.00	141.54	0.01	0.15	49.00	27.00	0.00	137.00	168.35	2009495.00	0.97	963.46	952.00
4	5	3	19368.00	3429.00	195.50	0	Spot (Block4, Row3, Column5)	1089.15	1084.50	155.62	0.00	0.14	889.00	894.25	889.00	137.32	0.00	0.15	56.00	32.00	0.00	195.50	200.15	1178462.00	1.42	954.93	918.00
4	6	3	19680.00	3431.00	212.05	0	Spot (Block4, Row3, Column6)	1005.46	989.00	115.10	0.01	0.11	867.00	866.79	867.00	127.15	0.00	0.15	44.00	15.00	0.00	122.00	138.46	1290010.00	1.09	940.29	930.00
4	7	3	19978.00	3436.00	225.65	0	Spot (Block4, Row3, Column7)	1002.76	991.00	123.18	0.01	0.12	869.00	867.83	869.00	103.15	0.00	0.12	61.00	28.00	0.00	122.00	133.76	1464033.00	1.31	911.76	903.00
4	8	3	20277.00	3444.00	197.80	0	Spot (Block4, Row3, Column8)	1002.38	987.00	116.65	0.01	0.12	882.00	881.42	882.00	115.49	0.00	0.13	44.00	17.00	0.00	105.00	120.38	1110639.00	1.05	950.56	919.50
4	1	4	18185.00	3737.00	188.85	0	Spot (Block4, Row4, Column1)	1122.68	1096.00	178.04	0.01	0.16	900.00	939.80	900.00	200.23	0.02	0.21	47.00	14.00	0.00	196.00	222.68	1120430.00	0.91	973.76	924.00
4	2	4	18484.00	3742.00	237.20	0	Spot (Block4, Row4, Column2)	1113.18	1096.50	165.51	0.01	0.15	893.00	933.01	893.00	195.61	0.02	0.21	53.00	16.00	0.00	203.50	220.18	1810031.00	0.92	982.80	985.00
4	3	4	18774.00	3735.00	194.85	0	Spot (Block4, Row4, Column3)	1218.93	1182.00	211.75	0.01	0.17	892.00	921.16	892.00	142.38	0.01	0.15	80.00	51.00	0.00	290.00	326.93	1315222.00	2.09	1031.94	1003.00
4	4	4	19063.00	3746.00	243.80	0	Spot (Block4, Row4, Column4)	1020.81	996.00	158.83	0.01	0.16	892.00	940.72	892.00	711.16	0.02	0.76	0.00	0.00	0.00	104.00	128.81	1755785.00	0.11	923.35	897.00
4	5	4	19378.00	3736.00	147.00	-50	Spot (Block4, Row4, Column5)	1085.31	1059.00	216.04	0.01	0.20	878.00	911.71	878.00	665.14	0.02	0.73	1.00	0.00	0.00	181.00	207.31	637076.00	0.26	1029.76	991.00
4	6	4	19675.00	3737.00	200.10	0	Spot (Block4, Row4, Column6)	1195.83	1182.00	172.07	0.01	0.14	819.00	854.86	819.00	166.10	0.02	0.19	93.00	57.00	0.00	363.00	376.83	1358464.00	2.05	960.86	948.00
4	7	4	19973.00	3727.00	164.80	0	Spot (Block4, Row4, Column7)	1175.54	1161.00	169.60	0.01	0.14	850.00	863.93	850.00	133.84	0.01	0.15	89.00	60.00	0.00	311.00	325.54	879307.00	2.33	979.07	978.00
4	8	4	20268.00	3741.00	167.80	0	Spot (Block4, Row4, Column8)	1096.76	1092.00	134.67	0.00	0.12	880.00	879.73	880.00	142.23	0.00	0.16	63.00	32.00	0.00	212.00	216.76	862056.00	1.53	951.73	916.00
4	1	5	18185.00	4038.00	153.95	0	Spot (Block4, Row5, Column1)	1281.07	1259.00	205.95	0.01	0.16	897.00	940.83	897.00	246.27	0.02	0.26	71.00	31.00	0.00	362.00	384.07	828853.00	1.38	1027.89	999.00
4	2	5	18472.00	4012.00	221.25	0	Spot (Block4, Row5, Column2)	1083.83	1084.00	195.76	0.00	0.18	887.00	910.09	887.00	226.65	0.01	0.25	36.00	6.00	0.00	197.00	196.83	1516283.00	0.77	954.22	918.50
4	3	5	18766.00	4037.00	159.45	0	Spot (Block4, Row5, Column3)	1168.85	1157.50	255.28	0.00	0.22	883.00	894.40	883.00	156.47	0.01	0.17	69.00	43.00	0.00	274.50	285.85	822872.00	1.75	1031.00	999.00
4	4	5	19078.00	4032.00	187.90	0	Spot (Block4, Row5, Column4)	1076.28	1084.00	136.79	0.00	0.13	885.00	917.45	885.00	658.84	0.02	0.72	0.00	0.00	0.00	199.00	191.28	1069822.00	0.24	950.36	907.50
4	5	5	19382.00	4031.00	163.05	0	Spot (Block4, Row5, Column5)	1340.63	1293.00	244.26	0.02	0.18	868.00	900.21	868.00	653.81	0.02	0.73	20.00	0.00	0.00	425.00	472.63	985365.00	0.67	1034.29	1020.50
4	6	5	19688.00	4042.00	227.25	0	Spot (Block4, Row5, Column6)	983.99	973.00	158.16	0.00	0.16	807.00	845.15	807.00	157.20	0.02	0.19	52.00	18.00	0.00	166.00	176.99	1462216.00	0.88	854.37	838.00
4	7	5	19973.00	4032.00	191.35	0	Spot (Block4, Row5, Column7)	1023.21	1002.00	137.92	0.01	0.13	809.00	842.79	809.00	129.37	0.02	0.15	67.00	37.00	0.00	193.00	214.21	1058000.00	1.39	909.15	903.50
4	8	5	20275.00	4033.00	205.10	0	Spot (Block4, Row5, Column8)	1056.43	1017.00	174.93	0.02	0.17	831.00	858.97	831.00	126.49	0.01	0.15	67.00	39.00	0.00	186.00	225.43	1264548.00	1.56	929.53	908.00
4	1	6	18185.00	4326.00	236.75	0	Spot (Block4, Row6, Column1)	1039.83	986.00	295.83	0.02	0.28	890.00	915.78	890.00	219.23	0.01	0.24	28.00	4.00	0.00	96.00	149.83	1681401.00	0.57	919.73	890.00
4	2	6	18480.00	4321.00	194.35	0	Spot (Block4, Row6, Column2)	1072.58	1068.00	169.73	0.00	0.16	875.00	881.57	875.00	201.93	0.00	0.23	48.00	13.00	0.00	193.00	197.58	1148730.00	0.95	988.68	976.00
4	3	6	18771.00	4333.00	193.20	0	Spot (Block4, Row6, Column3)	1100.89	1084.00	158.31	0.01	0.14	873.00	879.82	873.00	155.26	0.00	0.18	60.00	28.00	0.00	211.00	227.89	1154830.00	1.42	989.64	987.00
4	4	6	19086.00	4345.00	162.40	0	Spot (Block4, Row6, Column4)	1134.75	1093.00	336.30	0.02	0.30	826.00	856.73	826.00	142.01	0.02	0.17	78.00	43.00	0.00	267.00	308.75	827236.00	1.96	972.43	923.00
4	5	6	19380.00	4341.00	148.55	0	Spot (Block4, Row6, Column5)	1231.36	1204.00	174.04	0.01	0.14	806.00	839.95	806.00	157.63	0.02	0.19	96.00	71.00	0.00	398.00	425.36	741281.00	2.48	1005.77	981.00
4	6	6	19673.00	4308.00	236.35	0	Spot (Block4, Row6, Column6)	939.16	900.00	171.98	0.02	0.18	800.00	837.91	800.00	181.04	0.02	0.22	38.00	5.00	0.00	100.00	139.16	1512053.00	0.56	873.69	812.50
4	7	6	19990.00	4328.00	201.80	0	Spot (Block4, Row6, Column7)	967.70	958.00	201.40	0.00	0.21	796.00	819.48	796.00	143.42	0.01	0.18	51.00	15.00	0.00	162.00	171.70	1117699.00	1.03	903.21	885.00
4	8	6	20301.00	4342.00	199.85	0	Spot (Block4, Row6, Column8)	992.25	971.00	177.15	0.01	0.18	862.00	864.95	862.00	165.95	0.00	0.19	29.00	10.00	0.00	109.00	130.25	1125217.00	0.77	877.58	879.00
4	1	7	18186.00	4636.00	235.00	0	Spot (Block4, Row7, Column1)	1037.03	995.00	239.81	0.02	0.23	882.00	898.09	882.00	244.32	0.01	0.27	26.00	1.00	0.00	113.00	155.03	1649915.00	0.57	958.48	894.50
4	2	7	18503.00	4647.00	228.20	0	Spot (Block4, Row7, Column2)	987.44	976.00	170.20	0.01	0.17	822.00	862.85	822.00	176.37	0.02	0.20	39.00	15.00	0.00	154.00	165.44	1478191.00	0.71	879.55	881.00
4	3	7	18773.00	4622.00	199.10	0	Spot (Block4, Row7, Column3)	1023.84	990.00	177.91	0.01	0.17	807.00	849.59	807.00	141.11	0.02	0.17	66.00	33.00	0.00	183.00	216.84	1152841.00	1.23	946.28	921.00
4	4	7	19085.00	4662.00	154.70	0	Spot (Block4, Row7, Column4)	1054.04	992.00	369.73	0.03	0.35	801.00	825.95	801.00	111.89	0.01	0.14	64.00	38.00	0.00	191.00	253.04	690394.00	2.04	902.64	886.00
4	5	7	19386.00	4647.00	219.30	0	Spot (Block4, Row7, Column5)	936.17	899.00	189.26	0.02	0.20	791.00	805.77	791.00	157.95	0.01	0.20	40.00	8.00	0.00	108.00	145.17	1290036.00	0.83	858.23	866.00
4	6	7	19674.00	4631.00	226.05	0	Spot (Block4, Row7, Column6)	915.61	897.00	105.51	0.01	0.12	784.00	791.91	784.00	171.77	0.00	0.22	35.00	3.00	0.00	113.00	131.61	1342277.00	0.72	824.60	788.00
4	7	7	19967.00	4657.00	252.85	0	Spot (Block4, Row7, Column7)	921.67	896.00	259.41	0.01	0.28	784.00	789.14	784.00	144.34	0.00	0.18	36.00	10.00	0.00	112.00	137.67	1703239.00	0.92	791.16	776.00
4	8	7	20279.00	4632.00	148.00	0	Spot (Block4, Row7, Column8)	1398.48	1358.00	239.68	0.01	0.17	809.00	837.75	809.00	113.70	0.02	0.14	100.00	98.00	0.00	549.00	589.48	834891.00	4.93	1061.42	1068.00
4	1	8	18170.00	4936.00	140.60	0	Spot (Block4, Row8, Column1)	33068.22	28274.00	18538.98	0.07	0.56	887.00	903.48	887.00	216.85	0.01	0.24	100.00	100.00	16.07	27387.00	32181.22	17691512.00	148.33	10177.95	6388.00
4	2	8	18478.00	4950.00	219.60	0	Spot (Block4, Row8, Column2)	1006.09	955.50	493.47	0.02	0.49	799.00	839.56	799.00	185.92	0.02	0.22	44.00	13.00	0.00	156.50	207.09	1386392.00	0.90	906.52	874.50
4	3	8	18768.00	4923.00	176.05	0	Spot (Block4, Row8, Column3)	1072.45	1010.00	298.81	0.03	0.28	793.00	806.25	793.00	140.33	0.01	0.17	69.00	41.00	0.00	217.00	279.45	925523.00	1.90	892.24	876.00
4	4	8	19086.00	4946.00	162.90	0	Spot (Block4, Row8, Column4)	961.19	920.00	136.42	0.02	0.14	787.00	817.40	787.00	784.10	0.02	0.96	0.00	0.00	0.00	133.00	174.19	704553.00	0.18	869.20	878.00
4	5	8	19368.00	4921.00	183.45	0	Spot (Block4, Row8, Column5)	872.76	893.00	110.67	0.01	0.13	765.00	794.06	765.00	834.18	0.02	1.05	0.00	0.00	0.00	128.00	107.76	822140.00	0.09	828.35	803.00
4	6	8	19685.00	4931.00	270.45	0	Spot (Block4, Row8, Column6)	870.43	820.00	224.81	0.03	0.26	712.00	743.31	712.00	110.34	0.02	0.15	49.00	23.00	0.00	108.00	158.43	1855752.00	1.15	758.05	725.00
4	7	8	19986.00	4936.00	232.60	0	Spot (Block4, Row8, Column7)	866.98	852.50	163.52	0.01	0.19	773.00	764.31	773.00	90.35	0.00	0.12	48.00	24.00	0.00	79.50	93.98	1343815.00	1.14	828.60	779.00
4	8	8	20270.00	4936.00	150.45	0	Spot (Block4, Row8, Column8)	1743.30	1726.00	435.23	0.00	0.25	800.00	821.08	800.00	110.96	0.01	0.14	99.00	99.00	0.00	926.00	943.30	1075618.00	8.31	1040.94	1023.00
5	1	1	4673.00	7337.00	150.05	0	Spot (Block5, Row1, Column1)	17189.35	15496.50	9572.60	0.05	0.56	358.00	362.86	358.00	56.75	0.01	0.16	100.00	100.00	0.00	15138.50	16831.35	10691778.00	296.51	3801.16	2823.00
5	2	1	4961.00	7343.00	190.15	0	Spot (Block5, Row1, Column2)	471.21	464.50	78.90	0.01	0.17	336.00	346.11	336.00	52.35	0.01	0.15	91.00	55.00	0.00	128.50	135.21	480637.00	2.39	379.18	385.00
5	3	1	5279.00	7334.00	169.25	0	Spot (Block5, Row1, Column3)	575.35	494.00	181.25	0.07	0.32	337.00	343.24	337.00	32.82	0.01	0.10	100.00	96.00	0.00	157.00	238.35	456249.00	7.07	406.65	402.00
5	4	1	5562.00	7341.00	152.50	0	Spot (Block5, Row1, Column4)	481.98	479.00	66.44	0.00	0.14	350.00	354.51	350.00	36.92	0.01	0.10	97.00	77.00	0.00	129.00	131.98	306542.00	3.45	396.34	398.50
5	5	1	5872.00	7336.00	144.95	0	Spot (Block5, Row1, Column5)	2639.62	2290.50	1797.11	0.06	0.68	368.00	366.27	368.00	41.14	0.00	0.11	100.00	100.00	0.00	1922.50	2271.62	1499302.00	55.26	868.23	587.00
5	6	1	6173.00	7335.00	149.60	0	Spot (Block5, Row1, Column6)	1850.95	1633.00	946.37	0.05	0.51	385.00	379.70	385.00	49.41	0.01	0.13	100.00	100.00	0.00	1248.00	1465.95	1136483.00	29.78	758.24	650.50
5	7	1	6478.00	7337.00	152.10	0	Spot (Block5, Row1, Column7)	6210.97	5538.50	3948.88	0.05	0.64	392.00	398.13	392.00	70.73	0.01	0.18	100.00	100.00	0.00	5146.50	5818.97	3925336.00	82.18	1553.15	1344.50
5	8	1	6782.00	7346.00	199.80	0	Spot (Block5, Row1, Column8)	466.51	471.50	53.69	0.00	0.12	399.00	411.24	399.00	69.38	0.01	0.17	51.00	8.00	0.00	72.50	67.51	530883.00	0.80	424.00	408.00
5	1	2	4656.00	7642.00	220.55	0	Spot (Block5, Row2, Column1)	377.62	381.00	19.44	0.00	0.05	330.00	341.71	330.00	50.18	0.02	0.15	50.00	0.00	0.00	51.00	47.62	527906.00	0.72	354.07	353.00
5	2	2	4972.00	7641.00	129.15	0	Spot (Block5, Row2, Column2)	793.67	768.00	182.66	0.01	0.23	317.00	323.95	317.00	34.74	0.01	0.11	100.00	99.00	0.00	451.00	476.67	354769.00	13.52	445.88	417.00
5	3	2	5263.00	7645.00	210.30	0	Spot (Block5, Row2, Column3)	371.93	374.00	36.91	0.00	0.10	320.00	328.14	320.00	31.06	0.01	0.09	66.00	41.00	0.00	54.00	51.93	468638.00	1.41	332.56	322.50
5	4	2	5575.00	7636.00	176.00	0	Spot (Block5, Row2, Column4)	647.16	641.00	144.78	0.00	0.22	339.00	346.75	339.00	37.72	0.01	0.11	100.00	98.00	0.00	302.00	308.16	557851.00	7.96	439.04	429.00
5	5	2	5864.00	7632.00	206.30	0	Spot (Block5, Row2, Column5)	514.71	498.00	75.80	0.01	0.15	334.00	344.08	334.00	35.57	0.01	0.10	99.00	94.00	0.00	164.00	180.71	623832.00	4.80	405.37	404.00
5	6	2	6168.00	7650.00	158.10	0	Spot (Block5, Row2, Column6)	487.57	480.00	82.09	0.01	0.17	338.00	348.25	338.00	36.96	0.01	0.11	100.00	80.00	0.00	142.00	149.57	335935.00	3.77	392.69	394.00
5	7	2	6468.00	7640.00	168.70	0	Spot (Block5, Row2, Column7)	488.00	485.00	79.40	0.00	0.16	362.00	361.48	362.00	47.70	0.00	0.13	85.00	65.00	0.00	123.00	126.00	386494.00	2.65	397.16	401.00
5	8	2	6780.00	7647.00	177.55	0	Spot (Block5, Row2, Column8)	407.48	405.00	34.41	0.00	0.08	369.00	362.12	369.00	37.54	0.01	0.10	45.00	13.00	0.00	36.00	38.48	361027.00	1.21	386.62	385.00
5	1	3	4675.00	7943.00	147.50	0	Spot (Block5, Row3, Column1)	1244.48	1178.50	530.07	0.02	0.43	321.00	328.07	321.00	29.20	0.01	0.09	100.00	100.00	0.00	857.50	923.48	736730.00	31.38	524.17	483.50
5	2	3	4979.00	7950.00	197.20	0	Spot (Block5, Row3, Column2)	410.02	403.00	45.02	0.01	0.11	321.00	326.14	321.00	26.52	0.01	0.08	92.00	80.00	0.00	82.00	89.02	451019.00	3.16	355.68	361.00
5	3	3	5260.00	7940.00	190.75	0	Spot (Block5, Row3, Column3)	423.84	411.00	67.92	0.01	0.16	327.00	337.21	327.00	37.85	0.01	0.11	92.00	61.00	0.00	84.00	96.84	433584.00	2.29	364.19	372.00
5	4	3	5568.00	7939.00	144.95	0	Spot (Block5, Row3, Column4)	1173.53	1007.00	509.15	0.07	0.43	334.00	341.88	334.00	34.66	0.01	0.10	100.00	100.00	0.00	673.00	839.53	672432.00	24.00	559.70	552.00
5	5	3	5883.00	7945.00	151.75	0	Spot (Block5, Row3, Column5)	442.54	435.00	46.70	0.01	0.11	335.00	342.86	335.00	34.44	0.01	0.10	98.00	77.00	0.00	100.00	107.54	280571.00	2.89	388.30	385.00
5	6	3	6171.00	7954.00	201.00	0	Spot (Block5, Row3, Column6)	503.78	502.00	65.23	0.00	0.13	373.00	379.41	373.00	61.20	0.01	0.16	83.00	55.00	0.00	129.00	130.78	575826.00	2.03	431.02	417.00
5	7	3	6478.00	7941.00	144.05	0	Spot (Block5, Row3, Column7)	939.61	868.00	392.24	0.03	0.42	376.00	379.24	376.00	57.21	0.00	0.15	95.00	92.00	0.00	492.00	563.61	532761.00	9.80	546.43	496.00
5	8	3	6782.00	7949.00	288.30	0	Spot (Block5, Row3, Column8)	402.40	398.00	42.36	0.00	0.11	375.00	367.62	375.00	39.19	0.01	0.11	29.00	13.00	0.00	23.00	27.40	977430.00	0.89	362.08	375.00
5	1	4	4672.00	8239.00	147.95	0	Spot (Block5, Row4, Column1)	1095.55	1006.50	443.55	0.04	0.40	322.00	328.50	322.00	28.46	0.01	0.09	100.00	100.00	0.00	684.50	773.55	652946.00	26.95	522.56	476.50
5	2	4	4976.00	8233.00	207.35	0	Spot (Block5, Row4, Column2)	434.10	429.00	37.21	0.01	0.09	330.00	339.56	330.00	34.85	0.01	0.10	98.00	82.00	0.00	99.00	104.10	531336.00	2.71	376.34	378.50
5	3	4	5271.00	8238.00	143.30	0	Spot (Block5, Row4, Column3)	6138.93	5571.00	3591.64	0.04	0.59	339.00	349.74	339.00	40.75	0.01	0.12	100.00	100.00	0.00	5232.00	5799.93	3394828.00	142.08	1767.84	1317.00
5	4	4	5557.00	8244.00	213.65	0	Spot (Block5, Row4, Column4)	415.67	406.00	38.11	0.01	0.09	335.00	345.26	335.00	37.74	0.01	0.11	93.00	44.00	0.00	71.00	80.67	541197.00	1.87	369.92	375.00
5	5	4	5875.00	8247.00	219.10	0	Spot (Block5, Row4, Column5)	429.10	414.00	83.82	0.02	0.20	358.00	360.47	358.00	51.38	0.00	0.14	57.00	22.00	0.00	56.00	71.10	589578.00	1.34	384.79	382.00
5	6	4	6176.00	8241.00	194.65	0	Spot (Block5, Row4, Column6)	671.39	675.00	104.58	0.00	0.16	384.00	389.58	384.00	57.21	0.01	0.15	99.00	96.00	0.00	291.00	287.39	719059.00	4.93	490.06	486.00
5	7	4	6473.00	8246.00	144.40	0	Spot (Block5, Row4, Column7)	1126.48	1021.00	590.78	0.04	0.52	359.00	370.48	359.00	60.79	0.01	0.16	98.00	90.00	0.00	662.00	767.48	636463.00	12.44	548.91	485.00
5	8	4	6775.00	8244.00	168.15	0	Spot (Block5, Row4, Column8)	653.68	592.00	172.78	0.04	0.26	381.00	371.81	381.00	40.95	0.01	0.11	97.00	95.00	0.00	211.00	272.68	513141.00	6.88	431.53	424.00
5	1	5	4678.00	8540.00	157.80	0	Spot (Block5, Row5, Column1)	636.39	591.00	170.39	0.03	0.27	325.00	331.49	325.00	29.96	0.01	0.09	100.00	99.00	0.00	266.00	311.39	438471.00	10.18	411.02	405.00
5	2	5	4975.00	8543.00	188.00	0	Spot (Block5, Row5, Column2)	419.74	418.00	33.21	0.00	0.08	332.00	338.53	332.00	31.36	0.01	0.09	95.00	84.00	0.00	86.00	87.74	417643.00	2.59	376.03	385.00
5	3	5	5279.00	8538.00	170.70	0	Spot (Block5, Row5, Column3)	549.21	549.50	96.13	0.00	0.18	355.00	359.32	355.00	41.80	0.01	0.12	100.00	89.00	0.00	194.50	194.21	444864.00	4.54	424.02	417.00
5	4	5	5573.00	8542.00	147.10	0	Spot (Block5, Row5, Column4)	970.27	837.50	408.05	0.06	0.42	353.00	357.73	353.00	44.94	0.01	0.13	100.00	100.00	0.00	484.50	617.27	576341.00	13.63	484.35	475.50
5	5	5	5871.00	8536.00	143.75	0	Spot (Block5, Row5, Column5)	12707.99	11879.00	6849.48	0.03	0.54	372.00	376.91	372.00	74.50	0.01	0.20	100.00	100.00	0.00	11507.00	12335.99	7116473.00	165.52	2947.78	2433.00
5	6	5	6165.00	8535.00	156.50	0	Spot (Block5, Row5, Column6)	570.55	572.50	84.45	0.00	0.15	371.00	369.39	371.00	51.00	0.00	0.14	97.00	87.00	0.00	201.50	199.55	383412.00	3.94	439.20	420.00
5	7	5	6483.00	8529.00	190.05	0	Spot (Block5, Row5, Column7)	447.54	438.00	44.06	0.01	0.10	358.00	359.02	358.00	41.51	0.00	0.12	85.00	48.00	0.00	80.00	89.54	453358.00	2.13	390.90	394.00
5	8	5	6771.00	8538.00	147.15	0	Spot (Block5, Row5, Column8)	2436.78	2008.50	1668.93	0.08	0.68	372.00	366.67	372.00	40.40	0.01	0.11	100.00	100.00	0.00	1636.50	2064.78	1432829.00	51.24	763.42	603.50
5	1	6	4677.00	8844.00	219.85	0	Spot (Block5, Row6, Column1)	429.28	413.00	54.08	0.02	0.13	329.00	335.23	329.00	32.46	0.01	0.10	93.00	69.00	0.00	84.00	100.28	594129.00	2.90	364.33	368.00
5	2	6	4975.00	8841.00	231.55	0	Spot (Block5, Row6, Column2)	428.93	417.00	42.41	0.01	0.10	333.00	341.34	333.00	36.43	0.01	0.11	95.00	67.00	0.00	84.00	95.93	660978.00	2.40	374.33	380.00
5	3	6	5270.00	8843.00	144.65	0	Spot (Block5, Row6, Column3)	4818.66	4294.00	2784.94	0.05	0.58	358.00	361.03	358.00	40.66	0.00	0.11	100.00	100.00	0.00	3936.00	4460.66	2751456.00	109.63	1192.89	869.00
5	4	6	5570.00	8840.00	147.95	0	Spot (Block5, Row6, Column4)	684.66	685.00	142.78	0.00	0.21	360.00	365.30	360.00	52.08	0.01	0.14	99.00	97.00	0.00	325.00	324.66	406689.00	6.13	450.78	425.50
5	5	6	5872.00	8839.00	142.60	0	Spot (Block5, Row6, Column5)	13155.84	12310.50	7342.84	0.03	0.56	349.00	367.46	349.00	73.89	0.02	0.20	100.00	100.00	0.00	11961.50	12806.84	7262023.00	173.07	2804.07	2051.00
5	6	6	6169.00	8843.00	185.15	0	Spot (Block5, Row6, Column6)	465.67	475.00	61.84	0.01	0.13	345.00	355.41	345.00	56.00	0.01	0.16	88.00	58.00	0.00	130.00	120.67	449370.00	1.97	386.43	385.50
5	7	6	6475.00	8839.00	146.70	0	Spot (Block5, Row6, Column7)	1881.80	1657.50	978.11	0.06	0.52	360.00	361.15	360.00	44.98	0.00	0.12	100.00	100.00	0.00	1297.50	1521.80	1102735.00	33.81	665.90	579.00
5	8	6	6778.00	8838.00	145.30	0	Spot (Block5, Row6, Column8)	2231.55	1868.50	1413.16	0.08	0.63	367.00	364.44	367.00	42.90	0.00	0.12	100.00	100.00	0.00	1501.50	1864.55	1285375.00	43.52	732.65	658.00
5	1	7	4667.00	9135.00	210.65	0	Spot (Block5, Row7, Column1)	441.07	433.00	51.65	0.01	0.12	328.00	340.54	328.00	58.72	0.02	0.17	86.00	43.00	0.00	105.00	113.07	555744.00	1.71	370.30	375.00
5	2	7	4980.00	9147.00	154.25	0	Spot (Block5, Row7, Column2)	424.77	415.50	54.73	0.01	0.13	334.00	339.57	334.00	27.29	0.01	0.08	99.00	88.00	0.00	81.50	90.77	275248.00	3.12	382.63	384.00
5	3	7	5262.00	9132.00	210.10	0	Spot (Block5, Row7, Column3)	390.52	396.00	22.61	0.01	0.06	340.00	346.26	340.00	32.30	0.01	0.09	84.00	26.00	0.00	56.00	50.52	494399.00	1.37	366.61	373.00
5	4	7	5568.00	9135.00	210.55	0	Spot (Block5, Row7, Column4)	426.13	413.00	34.63	0.01	0.08	344.00	349.25	344.00	31.43	0.01	0.09	98.00	63.00	0.00	69.00	82.13	537776.00	2.45	384.01	385.50
5	5	7	5876.00	9135.00	184.55	0	Spot (Block5, Row7, Column5)	556.75	563.00	94.04	0.00	0.17	344.00	352.97	344.00	46.30	0.01	0.13	99.00	87.00	0.00	219.00	212.75	533926.00	4.40	412.04	405.00
5	6	7	6174.00	9139.00	224.35	0	Spot (Block5, Row7, Column6)	444.33	428.00	57.58	0.02	0.13	340.00	349.60	340.00	39.95	0.01	0.11	92.00	55.00	0.00	88.00	104.33	643394.00	2.37	383.28	385.00
5	7	7	6468.00	9142.00	146.05	0	Spot (Block5, Row7, Column7)	1938.24	1750.00	1002.00	0.04	0.52	354.00	357.77	354.00	45.07	0.00	0.13	100.00	100.00	0.00	1396.00	1584.24	1128056.00	35.07	741.03	552.00
5	8	7	6780.00	9146.00	78.20	0	Spot (Block5, Row7, Column8)	658.09	687.50	148.73	0.02	0.23	363.00	362.07	363.00	42.77	0.00	0.12	99.00	92.00	0.00	324.50	295.09	96081.00	6.92	464.57	426.50
5	1	8	4670.00	9442.00	140.35	0	Spot (Block5, Row8, Column1)	24012.03	21720.50	14254.96	0.04	0.59	351.00	359.97	351.00	65.12	0.01	0.18	100.00	100.00	1.88	21369.50	23661.03	12774401.00	363.23	5508.88	4015.00
5	2	8	4980.00	9430.00	181.55	0	Spot (Block5, Row8, Column2)	452.43	426.00	63.86	0.03	0.14	345.00	352.10	345.00	46.42	0.01	0.13	82.00	46.00	0.00	81.00	107.43	421209.00	2.16	387.14	383.00
5	3	8	5263.00	9442.00	147.10	0	Spot (Block5, Row8, Column3)	929.96	823.50	484.63	0.05	0.52	338.00	344.69	338.00	32.88	0.01	0.10	100.00	99.00	0.00	485.50	591.96	552398.00	17.80	486.23	441.00
5	4	8	5574.00	9446.00	203.90	0	Spot (Block5, Row8, Column4)	433.34	411.00	56.76	0.02	0.13	338.00	345.73	338.00	32.82	0.01	0.09	93.00	59.00	0.00	73.00	95.34	511771.00	2.67	370.51	377.00
5	5	8	5840.00	9412.00	112.80	0	Spot (Block5, Row8, Column5)	434.70	414.00	58.74	0.02	0.14	349.00	352.79	349.00	36.68	0.00	0.10	91.00	43.00	0.00	65.00	85.70	143886.00	2.23	387.06	394.00
5	6	8	6176.00	9442.00	190.50	0	Spot (Block5, Row8, Column6)	491.97	492.00	76.91	0.00	0.16	350.00	353.25	350.00	37.03	0.00	0.10	95.00	71.00	0.00	142.00	141.97	505255.00	3.75	390.55	394.00
5	7	8	6478.00	9438.00	146.15	0	Spot (Block5, Row8, Column7)	830.09	837.00	222.65	0.00	0.27	340.00	349.02	340.00	46.17	0.01	0.13	100.00	100.00	0.00	497.00	490.09	482281.00	10.42	485.59	463.00
5	8	8	6765.00	9443.00	143.40	0	Spot (Block5, Row8, Column8)	1429.19	1376.00	623.94	0.02	0.44	351.00	355.49	351.00	45.47	0.01	0.13	100.00	100.00	0.00	1025.00	1078.19	806061.00	23.62	600.55	549.50
6	1	1	9175.00	7338.00	151.35	0	Spot (Block6, Row1, Column1)	18399.15	16489.00	9729.30	0.05	0.53	1380.00	1414.98	1380.00	276.08	0.01	0.20	100.00	100.00	0.00	15109.00	17019.15	11573067.00	61.52	4842.98	3716.00
6	2	1	9471.00	7341.00	166.95	0	Spot (Block6, Row1, Column2)	2121.52	2014.00	489.52	0.02	0.23	1348.50	1372.21	1348.50	253.23	0.01	0.18	85.00	66.00	0.00	665.50	773.02	1642053.00	2.96	1596.22	1630.00
6	3	1	9785.00	7343.00	204.45	0	Spot (Block6, Row1, Column3)	1805.76	1722.00	396.83	0.02	0.22	1373.00	1386.05	1373.00	259.74	0.00	0.19	58.00	36.00	0.00	349.00	432.76	2145247.00	1.62	1485.04	1505.00
6	4	1	10073.00	7345.00	179.90	0	Spot (Block6, Row1, Column4)	2022.41	1917.50	465.37	0.02	0.23	1380.00	1404.08	1380.00	264.90	0.01	0.19	78.00	50.00	0.00	537.50	642.41	1832301.00	2.33	1588.40	1580.00
6	5	1	10370.00	7338.00	159.70	0	Spot (Block6, Row1, Column5)	3244.33	2712.50	1449.38	0.08	0.45	1390.00	1416.76	1390.00	265.46	0.01	0.19	93.00	84.00	0.00	1322.50	1854.33	2277517.00	6.88	1770.82	1795.00
6	6	1	10673.00	7334.00	177.25	0	Spot (Block6, Row1, Column6)	2891.80	2522.00	1110.53	0.06	0.38	1404.00	1448.37	1404.00	273.13	0.01	0.19	94.00	80.00	0.00	1118.00	1487.80	2518754.00	5.28	1730.82	1725.00
6	7	1	10981.00	7338.00	156.75	0	Spot (Block6, Row1, Column7)	5610.54	5007.50	2550.83	0.05	0.45	1476.00	1480.49	1476.00	282.71	0.00	0.19	100.00	99.00	0.00	3531.50	4134.54	3781502.00	14.61	2299.38	2168.50
6	8	1	11284.00	7337.00	200.05	0	Spot (Block6, Row1, Column8)	1804.35	1769.50	327.63	0.01	0.18	1462.50	1475.36	1462.50	280.73	0.00	0.19	51.00	28.00	0.00	307.00	341.85	2049742.00	1.17	1589.64	1583.50
6	1	2	9175.00	7646.00	211.00	0	Spot (Block6, Row2, Column1)	1552.50	1514.00	297.59	0.01	0.19	1353.00	1387.70	1353.00	298.83	0.01	0.22	34.00	8.00	0.00	161.00	199.50	1967023.00	0.55	1407.33	1313.00
6	2	2	9468.00	7642.00	127.50	0	Spot (Block6, Row2, Column2)	2127.37	2111.50	352.07	0.00	0.17	1290.00	1338.55	1290.00	239.76	0.02	0.18	97.00	81.00	0.00	821.50	837.37	931787.00	3.29	1672.61	1682.00
6	3	2	9778.00	7633.00	209.80	0	Spot (Block6, Row2, Column3)	1582.64	1570.00	306.46	0.00	0.19	1294.00	1348.33	1294.00	247.81	0.02	0.18	51.00	27.00	0.00	276.00	288.64	1987795.00	0.95	1410.46	1379.50
6	4	2	10072.00	7640.00	197.15	0	Spot (Block6, Row2, Column4)	1781.43	1697.00	331.20	0.02	0.19	1306.00	1362.33	1306.00	252.47	0.02	0.19	72.00	38.00	0.00	391.00	475.43	1954228.00	1.66	1541.98	1520.50
6	5	2	10380.00	7636.00	190.10	0	Spot (Block6, Row2, Column5)	1920.28	1897.00	349.21	0.01	0.18	1378.00	1387.87	1378.00	256.21	0.00	0.18	72.00	50.00	0.00	519.00	542.28	1951009.00	2.08	1593.46	1579.00
6	6	2	10671.00	7637.00	175.40	0	Spot (Block6, Row2, Column6)	1710.11	1690.50	300.32	0.01	0.18	1384.00	1406.06	1384.00	264.50	0.01	0.19	54.00	27.00	0.00	306.50	326.11	1470697.00	1.15	1540.70	1492.50
6	7	2	10975.00	7624.00	213.05	0	Spot (Block6, Row2, Column7)	1725.18	1720.50	295.27	0.00	0.17	1401.00	1478.21	1401.00	861.72	0.02	0.58	1.00	0.00	0.00	319.50	324.18	2246187.00	0.29	1515.57	1494.00
6	8	2	11269.00	7644.00	230.05	0	Spot (Block6, Row2, Column8)	1666.06	1628.00	300.11	0.01	0.18	1400.00	1451.47	1400.00	273.58	0.02	0.19	46.00	21.00	0.00	228.00	266.06	2527411.00	0.78	1485.60	1471.00
6	1	3	9175.00	7946.00	167.25	0	Spot (Block6, Row3, Column1)	2241.25	2098.50	594.96	0.03	0.27	1291.00	1336.10	1291.00	260.88	0.01	0.20	90.00	77.00	0.00	807.50	950.25	1734727.00	3.47	1566.36	1565.00
6	2	3	9475.00	7960.00	219.05	0	Spot (Block6, Row3, Column2)	1626.27	1601.50	313.77	0.01	0.19	1294.00	1343.87	1294.00	246.01	0.02	0.18	56.00	31.00	0.00	307.50	332.27	2224739.00	1.15	1465.67	1460.00
6	3	3	9766.00	7938.00	212.15	0	Spot (Block6, Row3, Column3)	1718.63	1699.00	311.46	0.00	0.18	1365.00	1374.01	1365.00	251.60	0.00	0.18	57.00	33.00	0.00	334.00	353.63	2210152.00	1.37	1471.90	1386.00
6	4	3	10069.00	7937.00	167.85	0	Spot (Block6, Row3, Column4)	2111.19	2027.00	457.33	0.02	0.22	1301.00	1357.75	1301.00	250.77	0.02	0.18	92.00	75.00	0.00	726.00	810.19	1650953.00	3.00	1561.24	1535.50
6	5	3	10377.00	7946.00	182.45	0	Spot (Block6, Row3, Column5)	1717.98	1705.00	312.00	0.00	0.18	1362.00	1379.26	1362.00	256.75	0.01	0.19	55.00	32.00	0.00	343.00	355.98	1604593.00	1.32	1537.77	1520.50
6	6	3	10680.00	7941.00	166.95	0	Spot (Block6, Row3, Column6)	1985.13	1981.00	351.82	0.00	0.18	1382.00	1411.35	1382.00	467.06	0.01	0.33	60.00	20.00	0.00	599.00	603.13	1530534.00	1.23	1558.76	1495.50
6	7	3	10972.00	7963.00	181.70	0	Spot (Block6, Row3, Column7)	2126.48	1961.00	732.70	0.04	0.34	1391.00	1447.82	1391.00	847.14	0.02	0.59	37.00	10.00	0.00	570.00	735.48	1964867.00	0.80	1574.21	1525.00
6	8	3	11268.00	7943.00	213.70	0	Spot (Block6, Row3, Column8)	1674.07	1681.00	283.02	0.00	0.17	1384.00	1405.52	1384.00	265.59	0.01	0.19	52.00	24.00	0.00	297.00	290.07	2181316.00	1.01	1486.95	1487.00
6	1	4	9178.00	8243.00	171.05	0	Spot (Block6, Row4, Column1)	2041.24	1972.00	445.01	0.01	0.22	1288.00	1316.21	1288.00	243.83	0.01	0.19	89.00	69.00	0.00	684.00	753.24	1659526.00	2.97	1505.43	1485.00
6	2	4	9469.00	8230.00	203.65	0	Spot (Block6, Row4, Column2)	1908.98	1868.00	350.34	0.01	0.18	1299.00	1348.62	1299.00	251.57	0.02	0.19	86.00	55.00	0.00	569.00	609.98	2265963.00	2.23	1581.54	1540.00
6	3	4	9773.00	8237.00	155.80	0	Spot (Block6, Row4, Column3)	4185.40	3922.50	1429.64	0.03	0.34	1370.00	1383.91	1370.00	253.38	0.00	0.18	100.00	99.00	0.00	2552.50	2815.40	2795848.00	11.06	2038.55	2047.00
6	4	4	10070.00	8240.00	212.65	0	Spot (Block6, Row4, Column4)	1637.35	1601.00	264.93	0.01	0.16	1320.50	1371.16	1320.50	258.94	0.02	0.19	55.00	26.00	0.00	280.50	316.85	2120369.00	1.03	1493.17	1482.00
6	5	4	10373.00	8240.00	185.95	0	Spot (Block6, Row4, Column5)	1658.67	1600.00	288.75	0.02	0.17	1369.00	1384.21	1369.00	254.13	0.00	0.18	46.00	21.00	0.00	231.00	289.67	1613884.00	1.08	1506.00	1486.00
6	6	4	10674.00	8243.00	208.95	0	Spot (Block6, Row4, Column6)	1875.55	1876.50	352.32	0.00	0.19	1384.00	1410.79	1384.00	260.85	0.01	0.18	69.00	45.00	0.00	492.50	491.55	2333181.00	1.78	1553.11	1519.00
6	7	4	10969.00	8245.00	175.05	0	Spot (Block6, Row4, Column7)	2808.97	2272.00	2425.46	0.09	0.86	1391.00	1420.52	1391.00	268.19	0.01	0.19	86.00	73.00	0.00	881.00	1417.97	2415715.00	5.18	1685.13	1689.50
6	8	4	11273.00	8250.00	203.40	0	Spot (Block6, Row4, Column8)	1744.39	1713.50	360.50	0.01	0.21	1383.00	1408.27	1383.00	270.72	0.01	0.19	54.00	30.00	0.00	330.50	361.39	2047913.00	1.24	1501.30	1489.00
6	1	5	9181.00	8541.00	158.60	0	Spot (Block6, Row5, Column1)	2504.35	2426.00	662.46	0.01	0.26	1285.00	1315.32	1285.00	236.55	0.01	0.18	98.00	90.00	0.00	1141.00	1219.35	1745530.00	5.03	1592.60	1560.00
6	2	5	9478.00	8539.00	212.60	0	Spot (Block6, Row5, Column2)	1609.07	1597.00	303.01	0.00	0.19	1290.00	1330.71	1290.00	247.96	0.01	0.19	55.00	28.00	0.00	307.00	319.07	2070879.00	1.12	1401.69	1368.50
6	3	5	9776.00	8535.00	190.75	0	Spot (Block6, Row5, Column3)	2069.42	2017.00	394.98	0.01	0.19	1334.00	1367.23	1334.00	251.43	0.01	0.18	93.00	66.00	0.00	683.00	735.42	2127365.00	2.79	1601.56	1606.00
6	4	5	10078.00	8542.00	197.75	0	Spot (Block6, Row5, Column4)	1732.34	1697.00	319.33	0.01	0.18	1358.00	1377.91	1358.00	263.75	0.01	0.19	61.00	30.00	0.00	339.00	374.34	1924633.00	1.34	1497.56	1479.50
6	5	5	10372.00	8540.00	148.80	0	Spot (Block6, Row5, Column5)	6381.65	5832.50	2606.47	0.04	0.41	1385.00	1413.39	1385.00	270.72	0.01	0.19	100.00	100.00	0.00	4447.50	4996.65	3867282.00	18.35	2658.68	2449.00
6	6	5	10690.00	8546.00	179.20	0	Spot (Block6, Row5, Column6)	1741.35	1694.00	341.55	0.01	0.20	1384.00	1418.49	1384.00	263.87	0.01	0.19	55.00	32.00	0.00	310.00	357.35	1570695.00	1.22	1577.06	1480.00
6	7	5	10980.00	8536.00	175.10	0	Spot (Block6, Row5, Column7)	1968.68	1895.00	358.21	0.02	0.18	1399.00	1449.98	1399.00	273.67	0.02	0.19	79.00	46.00	0.00	496.00	569.68	1691092.00	1.90	1662.16	1609.50
6	8	5	11274.00	8541.00	152.85	0	Spot (Block6, Row5, Column8)	3952.45	3365.00	1803.81	0.07	0.46	1390.00	1431.26	1390.00	274.89	0.01	0.19	97.00	93.00	0.00	1975.00	2562.45	2541423.00	9.17	1997.68	1982.00
6	1	6	9186.00	8842.00	197.70	0	Spot (Block6, Row6, Column1)	1847.74	1827.00	362.30	0.00	0.20	1288.00	1328.29	1288.00	236.43	0.01	0.18	77.00	57.00	0.00	539.00	559.74	2052843.00	2.20	1518.55	1507.00
6	2	6	9471.00	8837.00	209.00	0	Spot (Block6, Row6, Column2)	1688.09	1670.00	335.48	0.00	0.20	1302.00	1354.52	1302.00	334.23	0.02	0.25	51.00	23.00	0.00	368.00	386.09	2103362.00	1.00	1490.08	1485.50
6	3	6	9767.00	8837.00	150.95	0	Spot (Block6, Row6, Column3)	4183.19	3945.00	1586.43	0.03	0.38	1314.00	1366.12	1314.00	335.55	0.02	0.25	99.00	95.00	0.00	2631.00	2869.19	2610313.00	8.40	1948.23	1962.00
6	4	6	10075.00	8846.00	206.80	0	Spot (Block6, Row6, Column4)	1736.14	1708.00	344.86	0.01	0.20	1310.00	1353.73	1310.00	252.86	0.01	0.19	65.00	38.00	0.00	398.00	426.14	2105936.00	1.51	1452.11	1410.00
6	5	6	10374.00	8836.00	146.60	0	Spot (Block6, Row6, Column5)	6708.35	6207.00	2705.39	0.03	0.40	1385.00	1399.19	1385.00	270.72	0.00	0.19	100.00	100.00	0.00	4822.00	5323.35	3924382.00	19.61	2579.34	2277.00
6	6	6	10678.00	8836.00	200.05	0	Spot (Block6, Row6, Column6)	1725.95	1689.50	353.77	0.01	0.20	1380.00	1403.91	1380.00	265.02	0.01	0.19	53.00	31.00	0.00	309.50	345.95	1960679.00	1.22	1459.89	1372.00
6	7	6	10972.00	8843.00	147.50	0	Spot (Block6, Row6, Column7)	3184.15	2888.50	1155.95	0.04	0.36	1392.00	1435.16	1392.00	270.43	0.01	0.19	99.00	87.00	0.00	1496.50	1792.15	1904119.00	6.47	1920.90	1955.00
6	8	6	11279.00	8841.00	154.45	0	Spot (Block6, Row6, Column8)	3554.02	3090.50	1536.15	0.06	0.43	1389.00	1441.82	1389.00	279.97	0.02	0.19	94.00	89.00	0.00	1701.50	2165.02	2338548.00	7.54	1874.41	1959.00
6	1	7	9176.00	9126.00	218.65	0	Spot (Block6, Row7, Column1)	1796.49	1734.00	354.98	0.02	0.20	1282.00	1304.29	1282.00	246.04	0.01	0.19	77.00	43.00	0.00	452.00	514.49	2464786.00	2.00	1479.40	1486.50
6	2	7	9450.00	9128.00	195.10	0	Spot (Block6, Row7, Column2)	1509.48	1455.00	286.27	0.02	0.19	1286.00	1328.27	1286.00	334.30	0.01	0.25	33.00	7.00	0.00	169.00	223.48	1627216.00	0.54	1431.71	1384.00
6	3	7	9784.00	9134.00	219.40	0	Spot (Block6, Row7, Column3)	1509.88	1473.00	266.94	0.01	0.18	1294.00	1342.64	1294.00	336.91	0.02	0.25	35.00	3.00	0.00	179.00	215.88	2074578.00	0.50	1417.93	1384.00
6	4	7	10076.00	9132.00	207.95	0	Spot (Block6, Row7, Column4)	1557.41	1514.50	291.85	0.01	0.19	1282.50	1312.50	1282.50	241.33	0.01	0.18	49.00	28.00	0.00	232.00	274.91	1918724.00	1.01	1436.46	1404.00
6	5	7	10373.00	9138.00	192.85	0	Spot (Block6, Row7, Column5)	1752.79	1709.00	334.70	0.01	0.19	1323.00	1365.69	1323.00	256.17	0.01	0.19	63.00	36.00	0.00	386.00	429.79	1835168.00	1.51	1553.18	1485.00
6	6	7	10673.00	9140.00	197.20	0	Spot (Block6, Row7, Column6)	1845.96	1810.00	332.75	0.01	0.18	1368.00	1382.89	1368.00	258.06	0.00	0.19	71.00	42.00	0.00	442.00	477.96	2030559.00	1.79	1576.51	1591.00
6	7	7	10968.00	9142.00	156.10	0	Spot (Block6, Row7, Column7)	2896.53	2723.50	905.34	0.03	0.31	1374.00	1387.24	1374.00	258.21	0.00	0.19	96.00	88.00	0.00	1349.50	1522.53	1940677.00	5.85	1804.10	1839.00
6	8	7	11276.00	9138.00	149.50	0	Spot (Block6, Row7, Column8)	2513.39	2505.00	487.43	0.00	0.19	1373.00	1408.85	1373.00	269.11	0.01	0.19	98.00	95.00	0.00	1132.00	1140.39	1543220.00	4.10	1739.58	1736.00
6	1	8	9164.00	9441.00	143.85	0	Spot (Block6, Row8, Column1)	23615.53	19425.00	16448.29	0.08	0.70	1260.00	1278.00	1260.00	242.83	0.01	0.19	100.00	100.00	6.16	18165.00	22355.53	13413623.00	91.99	5672.69	3728.00
6	2	8	9470.00	9442.00	199.40	0	Spot (Block6, Row8, Column2)	1583.54	1588.00	306.40	0.00	0.19	1272.00	1285.40	1272.00	248.42	0.00	0.19	54.00	28.00	0.00	316.00	311.54	1784646.00	1.20	1423.99	1415.00
6	3	8	9770.00	9438.00	180.15	0	Spot (Block6, Row8, Column3)	1997.22	1820.50	609.49	0.04	0.31	1250.00	1278.43	1250.00	248.49	0.01	0.19	82.00	58.00	0.00	570.50	747.22	1817470.00	2.89	1476.72	1446.00
6	4	8	10071.00	9429.00	200.10	0	Spot (Block6, Row8, Column4)	1670.62	1663.50	325.65	0.00	0.19	1238.00	1274.63	1238.00	239.87	0.01	0.19	69.00	43.00	0.00	425.50	432.62	1897824.00	1.65	1464.05	1477.50
6	5	8	10365.00	9440.00	199.95	0	Spot (Block6, Row8, Column5)	1573.88	1506.00	288.28	0.02	0.18	1287.00	1321.55	1287.00	254.29	0.01	0.19	48.00	24.00	0.00	219.00	286.88	1780058.00	0.99	1437.99	1385.50
6	6	8	10682.00	9438.00	189.15	0	Spot (Block6, Row8, Column6)	2008.36	1951.00	453.70	0.01	0.23	1298.00	1349.84	1298.00	252.56	0.02	0.19	81.00	64.00	0.00	653.00	710.36	2036482.00	2.61	1577.89	1543.00
6	7	8	10972.00	9441.00	167.65	0	Spot (Block6, Row8, Column7)	2082.10	2048.50	436.44	0.01	0.21	1358.00	1370.52	1358.00	257.64	0.00	0.19	86.00	66.00	0.00	690.50	724.10	1636528.00	2.76	1561.70	1525.00
6	8	8	11267.00	9443.00	157.50	0	Spot (Block6, Row8, Column8)	2597.82	2470.50	741.95	0.02	0.29	1372.00	1391.84	1372.00	267.07	0.01	0.19	95.00	85.00	0.00	1098.50	1225.82	1782107.00	4.52	1701.49	1668.00
7	1	1	13677.00	7335.00	154.65	0	Spot (Block7, Row1, Column1)	16229.08	14194.00	9237.62	0.06	0.57	693.00	718.14	693.00	125.76	0.02	0.18	100.00	100.00	0.00	13501.00	15536.08	10613821.00	123.34	4418.19	3019.50
7	2	1	13980.00	7340.00	193.30	0	Spot (Block7, Row1, Column2)	873.85	814.00	191.31	0.03	0.22	687.00	698.10	687.00	120.20	0.01	0.17	51.00	28.00	0.00	127.00	186.85	923660.00	1.46	780.46	787.00
7	3	1	14270.00	7335.00	164.85	0	Spot (Block7, Row1, Column3)	798.30	794.00	133.77	0.00	0.17	684.00	691.78	684.00	111.38	0.00	0.16	49.00	22.00	0.00	110.00	114.30	599527.00	0.96	757.16	716.00
7	4	1	14568.00	7336.00	177.40	0	Spot (Block7, Row1, Column4)	844.11	803.00	147.36	0.02	0.17	690.00	697.22	690.00	109.34	0.00	0.16	52.00	32.00	0.00	113.00	154.11	746193.00	1.34	759.02	756.50
7	5	1	14889.00	7349.00	202.80	0	Spot (Block7, Row1, Column5)	876.80	872.00	182.70	0.00	0.21	689.00	703.03	689.00	111.84	0.01	0.16	61.00	31.00	0.00	183.00	187.80	1026728.00	1.55	754.86	717.50
7	6	1	15172.00	7338.00	233.10	0	Spot (Block7, Row1, Column6)	842.06	804.00	136.87	0.02	0.16	691.00	713.02	691.00	112.37	0.01	0.16	50.00	27.00	0.00	113.00	151.06	1315293.00	1.15	735.35	698.50
7	7	1	15482.00	7342.00	175.65	0	Spot (Block7, Row1, Column7)	944.31	910.00	182.48	0.02	0.19	702.00	740.49	702.00	119.18	0.02	0.16	66.00	47.00	0.00	208.00	242.31	815881.00	1.71	818.14	805.50
7	8	1	15791.00	7337.00	196.50	0	Spot (Block7, Row1, Column8)	919.97	891.00	153.42	0.01	0.17	778.00	775.10	778.00	120.93	0.00	0.16	45.00	22.00	0.00	113.00	141.97	1011969.00	1.20	835.08	797.50
7	1	2	13678.00	7643.00	224.65	0	Spot (Block7, Row2, Column1)	805.89	791.00	138.53	0.01	0.17	687.00	698.67	687.00	116.66	0.01	0.17	43.00	20.00	0.00	104.00	118.89	1166130.00	0.92	737.43	698.00
7	2	2	13978.00	7643.00	160.90	0	Spot (Block7, Row2, Column2)	811.04	798.00	107.01	0.01	0.13	686.00	696.34	686.00	116.27	0.01	0.17	44.00	16.00	0.00	112.00	125.04	582329.00	0.99	750.78	717.50
7	3	2	14287.00	7638.00	245.90	0	Spot (Block7, Row2, Column3)	809.16	796.00	140.20	0.01	0.17	686.00	693.44	686.00	115.88	0.00	0.17	47.00	24.00	0.00	110.00	123.16	1416031.00	1.00	724.82	699.50
7	4	2	14571.00	7631.00	226.85	0	Spot (Block7, Row2, Column4)	796.81	786.00	133.48	0.01	0.17	686.00	692.62	686.00	107.76	0.00	0.16	44.00	22.00	0.00	100.00	110.81	1175293.00	0.97	724.75	693.50
7	5	2	14886.00	7634.00	206.90	0	Spot (Block7, Row2, Column5)	931.13	891.00	165.20	0.02	0.18	688.00	707.36	688.00	115.32	0.01	0.16	71.00	41.00	0.00	203.00	243.13	1136911.00	1.94	789.47	776.00
7	6	2	15175.00	7632.00	196.05	0	Spot (Block7, Row2, Column6)	856.26	854.00	123.24	0.00	0.14	688.00	696.65	688.00	106.75	0.01	0.15	60.00	28.00	0.00	166.00	168.26	932469.00	1.50	780.73	784.00
7	7	2	15501.00	7639.00	276.45	0	Spot (Block7, Row2, Column7)	777.09	780.00	136.08	0.00	0.18	690.00	698.33	690.00	108.61	0.01	0.16	41.00	18.00	0.00	90.00	87.09	1733690.00	0.73	739.22	712.50
7	8	2	15776.00	7636.00	220.70	0	Spot (Block7, Row2, Column8)	836.64	796.00	129.05	0.02	0.15	703.00	736.07	703.00	120.74	0.02	0.16	43.00	19.00	0.00	93.00	133.64	1167949.00	0.83	755.50	714.50
7	1	3	13675.00	7946.00	163.25	0	Spot (Block7, Row3, Column1)	920.49	896.00	152.66	0.01	0.17	689.00	705.21	689.00	114.19	0.01	0.16	74.00	40.00	0.00	207.00	231.49	683000.00	1.89	785.61	797.50
7	2	3	13970.00	7933.00	189.95	0	Spot (Block7, Row3, Column2)	835.02	796.00	136.49	0.02	0.16	686.00	706.92	686.00	113.02	0.01	0.16	47.00	31.00	0.00	110.00	149.02	848385.00	1.13	805.69	797.00
7	3	3	14256.00	7927.00	231.65	0	Spot (Block7, Row3, Column3)	835.28	795.50	180.60	0.02	0.22	685.00	702.23	685.00	110.35	0.01	0.16	50.00	31.00	0.00	110.50	150.28	1289669.00	1.21	753.82	786.00
7	4	3	14568.00	7948.00	160.25	0	Spot (Block7, Row3, Column4)	890.84	868.50	143.94	0.01	0.16	685.00	702.25	685.00	109.77	0.01	0.16	61.00	35.00	0.00	183.50	205.84	632498.00	1.72	781.13	776.00
7	5	3	14884.00	7942.00	128.65	0	Spot (Block7, Row3, Column5)	924.37	910.00	174.88	0.01	0.19	688.00	714.01	688.00	117.39	0.02	0.16	66.00	45.00	0.00	222.00	236.37	410421.00	1.79	855.72	874.00
7	6	3	15171.00	7938.00	170.40	0	Spot (Block7, Row3, Column6)	906.43	883.00	175.65	0.01	0.19	691.00	710.13	691.00	117.72	0.01	0.17	58.00	39.00	0.00	192.00	215.43	733302.00	1.67	782.59	781.00
7	7	3	15477.00	7939.00	147.00	-50	Spot (Block7, Row3, Column7)	771.58	764.00	110.81	0.00	0.14	690.00	696.37	690.00	109.16	0.00	0.16	36.00	14.00	0.00	74.00	81.58	453688.00	0.69	746.73	711.50
7	8	3	15785.00	7938.00	228.85	0	Spot (Block7, Row3, Column8)	816.34	795.00	150.79	0.01	0.18	700.00	728.15	700.00	116.20	0.02	0.16	42.00	19.00	0.00	95.00	116.34	1229411.00	0.76	752.82	766.00
7	1	4	13670.00	8232.00	202.65	0	Spot (Block7, Row4, Column1)	884.97	859.50	170.50	0.01	0.19	692.00	715.85	692.00	123.73	0.01	0.17	53.00	33.00	0.00	167.50	192.97	1031871.00	1.37	785.28	791.00
7	2	4	13982.00	8247.00	222.25	0	Spot (Block7, Row4, Column2)	833.33	787.00	144.73	0.02	0.17	686.00	712.48	686.00	118.96	0.02	0.17	44.00	27.00	0.00	101.00	147.33	1175001.00	1.02	761.45	741.00
7	3	4	14276.00	8242.00	162.95	0	Spot (Block7, Row4, Column3)	1106.32	1077.00	223.21	0.01	0.20	686.00	706.18	686.00	114.94	0.01	0.16	98.00	80.00	0.00	391.00	420.32	813148.00	3.48	829.25	811.50
7	4	4	14569.00	8245.00	198.95	0	Spot (Block7, Row4, Column4)	791.22	789.00	128.65	0.00	0.16	687.00	706.95	687.00	115.63	0.01	0.16	41.00	15.00	0.00	102.00	104.22	881421.00	0.73	738.64	700.00
7	5	4	14861.00	8245.00	187.95	0	Spot (Block7, Row4, Column5)	873.11	874.50	158.37	0.00	0.18	688.00	712.09	688.00	114.76	0.01	0.16	59.00	32.00	0.00	186.50	185.11	867870.00	1.40	792.05	784.00
7	6	4	15173.00	8238.00	205.35	0	Spot (Block7, Row4, Column6)	960.85	979.00	172.63	0.01	0.18	688.00	704.27	688.00	114.54	0.01	0.16	79.00	54.00	0.00	291.00	272.85	1150133.00	2.24	787.22	789.00
7	7	4	15461.00	8232.00	185.10	0	Spot (Block7, Row4, Column7)	806.25	788.00	123.40	0.01	0.15	690.00	699.30	690.00	106.63	0.01	0.15	42.00	26.00	0.00	98.00	116.25	773190.00	1.00	749.66	712.50
7	8	4	15770.00	8243.00	181.20	0	Spot (Block7, Row4, Column8)	890.28	879.00	168.62	0.01	0.19	696.00	722.15	696.00	112.46	0.02	0.16	58.00	32.00	0.00	183.00	194.28	818164.00	1.50	760.40	764.00
7	1	5	13675.00	8547.00	170.40	0	Spot (Block7, Row5, Column1)	998.62	988.00	205.99	0.00	0.21	692.00	719.45	692.00	125.75	0.02	0.17	76.00	57.00	0.00	296.00	306.62	806888.00	2.22	806.83	777.00
7	2	5	13982.00	8534.00	173.30	0	Spot (Block7, Row5, Column2)	883.27	805.50	166.23	0.04	0.19	693.00	728.29	693.00	124.60	0.02	0.17	49.00	28.00	0.00	112.50	190.27	740180.00	1.24	812.34	795.50
7	3	5	14280.00	8533.00	181.40	0	Spot (Block7, Row5, Column3)	887.89	873.00	153.72	0.01	0.17	695.00	728.62	695.00	122.79	0.02	0.17	57.00	34.00	0.00	178.00	192.89	819523.00	1.30	815.55	787.50
7	4	5	14571.00	8537.00	168.95	0	Spot (Block7, Row5, Column4)	867.68	879.00	146.68	0.01	0.17	695.00	723.63	695.00	119.75	0.02	0.17	52.00	25.00	0.00	184.00	172.68	692411.00	1.20	784.60	777.00
7	5	5	14887.00	8535.00	181.85	0	Spot (Block7, Row5, Column5)	1092.19	998.50	285.52	0.04	0.26	694.00	716.22	694.00	111.47	0.01	0.16	85.00	68.00	0.00	304.50	398.19	1009186.00	3.37	816.75	801.00
7	6	5	15167.00	8532.00	194.90	0	Spot (Block7, Row5, Column6)	825.56	783.00	153.48	0.02	0.19	691.00	706.17	691.00	107.59	0.01	0.15	45.00	32.00	0.00	92.00	134.56	883344.00	1.11	747.70	699.00
7	7	5	15481.00	8544.00	197.60	0	Spot (Block7, Row5, Column7)	891.10	889.00	160.15	0.00	0.18	691.00	712.18	691.00	115.27	0.01	0.16	57.00	36.00	0.00	198.00	200.10	986447.00	1.55	785.09	775.00
7	8	5	15783.00	8539.00	194.10	0	Spot (Block7, Row5, Column8)	905.07	884.00	169.05	0.01	0.19	697.00	727.99	697.00	117.17	0.02	0.16	59.00	37.00	0.00	187.00	208.07	964807.00	1.51	793.89	785.00
7	1	6	13693.00	8843.00	199.70	0	Spot (Block7, Row6, Column1)	892.68	866.00	176.24	0.01	0.20	690.00	714.65	690.00	123.56	0.02	0.17	58.00	33.00	0.00	176.00	202.68	1013188.00	1.44	797.03	784.00
7	2	6	13975.00	8846.00	214.35	0	Spot (Block7, Row6, Column2)	878.27	879.00	163.78	0.00	0.19	694.00	730.88	694.00	121.90	0.02	0.17	54.00	30.00	0.00	185.00	184.27	1153170.00	1.21	758.74	761.00
7	3	6	14273.00	8836.00	164.30	0	Spot (Block7, Row6, Column3)	972.53	976.50	170.98	0.00	0.18	697.00	740.57	697.00	120.32	0.03	0.16	76.00	51.00	0.00	279.50	275.53	729398.00	1.93	841.06	794.00
7	4	6	14569.00	8842.00	206.25	0	Spot (Block7, Row6, Column4)	858.22	818.50	156.82	0.02	0.18	697.00	731.30	697.00	122.48	0.02	0.17	49.00	26.00	0.00	121.50	161.22	1040162.00	1.04	782.81	778.50
7	5	6	14875.00	8842.00	163.40	0	Spot (Block7, Row6, Column5)	1117.37	1078.00	228.50	0.02	0.20	694.00	722.94	694.00	117.51	0.02	0.16	97.00	80.00	0.00	384.00	423.37	826853.00	3.36	818.40	816.00
7	6	6	15163.00	8845.00	215.60	0	Spot (Block7, Row6, Column6)	841.47	799.00	142.99	0.02	0.17	696.00	723.87	696.00	115.60	0.02	0.16	47.00	25.00	0.00	103.00	145.47	1119161.00	1.02	782.97	788.00
7	7	6	15473.00	8829.00	171.75	0	Spot (Block7, Row6, Column7)	898.49	885.00	163.80	0.01	0.18	693.00	726.26	693.00	120.60	0.02	0.17	61.00	34.00	0.00	192.00	205.49	739460.00	1.43	817.28	782.50
7	8	6	15801.00	8851.00	161.70	0	Spot (Block7, Row6, Column8)	902.15	889.00	135.82	0.01	0.15	700.00	742.07	700.00	124.08	0.03	0.17	62.00	35.00	0.00	189.00	202.15	651350.00	1.29	859.78	880.50
7	1	7	13675.00	9130.00	216.00	0	Spot (Block7, Row7, Column1)	825.05	791.00	147.70	0.02	0.18	694.00	721.15	694.00	137.67	0.02	0.19	38.00	20.00	0.00	97.00	131.05	1100618.00	0.75	748.55	717.00
7	2	7	13982.00	9150.00	177.10	0	Spot (Block7, Row7, Column2)	856.03	799.00	152.94	0.03	0.18	695.00	725.74	695.00	120.11	0.02	0.17	47.00	26.00	0.00	104.00	161.03	753305.00	1.08	791.89	778.00
7	3	7	14288.00	9142.00	191.95	0	Spot (Block7, Row7, Column3)	839.98	800.00	124.84	0.02	0.15	696.00	730.68	696.00	114.52	0.02	0.16	45.00	21.00	0.00	104.00	143.98	870218.00	0.95	789.48	789.00
7	4	7	14577.00	9141.00	184.20	0	Spot (Block7, Row7, Column4)	873.88	886.00	180.03	0.01	0.21	694.00	726.68	694.00	119.50	0.02	0.16	52.00	32.00	0.00	192.00	179.88	828442.00	1.23	799.72	789.00
7	5	7	14890.00	9146.00	198.25	0	Spot (Block7, Row7, Column5)	846.12	795.00	140.72	0.03	0.17	691.00	727.01	691.00	126.26	0.02	0.17	45.00	20.00	0.00	104.00	155.12	940881.00	0.94	804.37	801.00
7	6	7	15165.00	9142.00	173.55	0	Spot (Block7, Row7, Column6)	901.61	892.00	137.74	0.00	0.15	694.00	724.88	694.00	120.19	0.02	0.17	64.00	36.00	0.00	198.00	207.61	758257.00	1.47	806.63	790.00
7	7	7	15473.00	9144.00	203.60	0	Spot (Block7, Row7, Column7)	898.53	889.50	158.53	0.00	0.18	693.00	727.29	693.00	122.68	0.02	0.17	59.00	33.00	0.00	196.50	205.53	1058464.00	1.40	792.45	785.00
7	8	7	15778.00	9139.00	147.00	-50	Spot (Block7, Row7, Column8)	751.61	778.00	109.59	0.01	0.15	701.00	745.49	701.00	127.74	0.03	0.17	18.00	2.00	0.00	77.00	50.61	442701.00	0.05	755.28	779.00
7	1	8	13671.00	9439.00	144.20	0	Spot (Block7, Row8, Column1)	22140.38	18960.00	15501.50	0.07	0.70	693.00	721.52	693.00	146.51	0.02	0.20	100.00	100.00	5.29	18267.00	21447.38	12553593.00	146.19	4691.96	3568.00
7	2	8	13976.00	9447.00	156.65	0	Spot (Block7, Row8, Column2)	842.54	804.00	120.83	0.02	0.14	690.00	712.18	690.00	127.66	0.01	0.18	46.00	19.00	0.00	114.00	152.54	569559.00	1.02	798.00	799.00
7	3	8	14291.00	9443.00	168.85	0	Spot (Block7, Row8, Column3)	861.86	801.00	161.22	0.03	0.19	691.00	714.76	691.00	120.74	0.01	0.17	46.00	26.00	0.00	110.00	170.86	685178.00	1.22	760.51	755.50
7	4	8	14566.00	9436.00	197.00	0	Spot (Block7, Row8, Column4)	915.00	887.00	167.82	0.01	0.18	689.00	713.55	689.00	116.60	0.02	0.16	66.00	40.00	0.00	198.00	226.00	1006505.00	1.73	772.64	706.00
7	5	8	14870.00	9447.00	197.90	0	Spot (Block7, Row8, Column5)	854.16	799.00	143.32	0.03	0.17	689.00	714.60	689.00	119.61	0.02	0.17	49.00	26.00	0.00	110.00	165.16	947262.00	1.17	767.79	770.00
7	6	8	15180.00	9440.00	191.00	0	Spot (Block7, Row8, Column6)	1007.41	955.00	225.52	0.02	0.22	690.00	713.40	690.00	118.11	0.01	0.17	81.00	54.00	0.00	265.00	317.41	1036621.00	2.49	812.17	800.50
7	7	8	15483.00	9431.00	200.25	0	Spot (Block7, Row8, Column7)	891.22	892.00	160.19	0.00	0.18	692.00	724.54	692.00	120.43	0.02	0.17	60.00	33.00	0.00	200.00	199.22	1014203.00	1.38	793.29	782.00
7	8	8	15758.00	9439.00	148.50	0	Spot (Block7, Row8, Column8)	1981.85	1923.00	623.07	0.01	0.31	699.00	743.06	699.00	125.72	0.03	0.17	100.00	100.00	0.00	1224.00	1282.85	1193071.00	9.85	1093.79	1026.00
8	1	1	18181.00	7337.00	153.20	0	Spot (Block8, Row1, Column1)	16914.46	15831.50	8472.57	0.03	0.50	881.00	878.84	881.00	148.67	0.00	0.17	100.00	100.00	0.00	14950.50	16033.46	10859084.00	107.86	4874.84	3915.50
8	2	1	18477.00	7345.00	192.75	0	Spot (Block8, Row1, Column2)	1093.24	1087.00	182.25	0.00	0.17	873.00	873.22	873.00	147.55	0.00	0.17	58.00	34.00	0.00	214.00	220.24	1150086.00	1.49	929.75	898.50
8	3	1	18783.00	7352.00	187.80	0	Spot (Block8, Row1, Column3)	1016.60	985.00	170.37	0.01	0.17	867.00	864.76	867.00	133.26	0.00	0.15	42.00	22.00	0.00	118.00	149.60	1009482.00	1.14	931.08	881.50
8	4	1	19072.00	7339.00	187.10	0	Spot (Block8, Row1, Column4)	1065.12	1045.50	165.28	0.01	0.16	796.00	835.15	796.00	115.53	0.02	0.14	79.00	51.00	0.00	249.50	269.12	1052342.00	1.99	934.82	915.00
8	5	1	19377.00	7341.00	190.45	0	Spot (Block8, Row1, Column5)	991.02	917.50	333.76	0.03	0.34	789.00	805.25	789.00	116.92	0.01	0.15	54.00	24.00	0.00	128.50	202.02	1016785.00	1.59	865.68	859.00
8	6	1	19671.00	7332.00	221.05	0	Spot (Block8, Row1, Column6)	919.23	890.00	287.89	0.01	0.31	720.00	757.11	720.00	103.17	0.02	0.14	68.00	31.00	0.00	170.00	199.23	1286001.00	1.57	801.42	791.50
8	7	1	19977.00	7331.00	164.45	0	Spot (Block8, Row1, Column7)	929.39	909.00	115.00	0.01	0.12	699.00	717.20	699.00	87.74	0.01	0.12	92.00	65.00	0.00	210.00	230.39	689608.00	2.42	795.78	791.00
8	8	1	20286.00	7344.00	213.80	0	Spot (Block8, Row1, Column8)	836.56	807.00	112.09	0.02	0.13	696.00	707.27	696.00	88.36	0.01	0.12	71.00	39.00	0.00	111.00	140.56	1093380.00	1.46	757.44	750.00
8	1	2	18173.00	7630.00	190.05	0	Spot (Block8, Row2, Column1)	957.36	898.00	150.77	0.03	0.16	805.00	855.74	805.00	140.38	0.03	0.16	46.00	22.00	0.00	93.00	152.36	970763.00	0.72	912.59	888.00
8	2	2	18474.00	7646.00	155.30	0	Spot (Block8, Row2, Column2)	1007.71	1004.50	155.56	0.00	0.15	808.00	846.33	808.00	127.01	0.02	0.15	62.00	33.00	0.00	196.50	199.71	669118.00	1.27	912.31	893.00
8	3	2	18794.00	7640.00	158.15	0	Spot (Block8, Row2, Column3)	1045.63	1012.00	246.19	0.01	0.24	819.00	852.99	819.00	117.27	0.02	0.14	66.00	44.00	0.00	193.00	226.63	719392.00	1.64	993.84	1013.00
8	4	2	19071.00	7630.00	232.45	0	Spot (Block8, Row2, Column4)	969.65	923.00	165.25	0.02	0.17	797.00	832.14	797.00	119.44	0.02	0.14	50.00	29.00	0.00	126.00	172.65	1511687.00	1.15	853.20	812.00
8	5	2	19383.00	7630.00	185.10	0	Spot (Block8, Row2, Column5)	1176.13	1181.00	181.90	0.00	0.15	787.00	807.63	787.00	139.48	0.01	0.17	96.00	70.00	0.00	394.00	389.13	1134962.00	2.64	990.99	986.50
8	6	2	19664.00	7629.00	189.90	0	Spot (Block8, Row2, Column6)	939.73	905.00	165.03	0.02	0.18	722.00	757.90	722.00	103.73	0.02	0.14	66.00	44.00	0.00	183.00	217.73	951942.00	1.75	818.12	788.00
8	7	2	19979.00	7643.00	219.90	0	Spot (Block8, Row2, Column7)	834.82	785.00	304.47	0.03	0.36	702.00	722.37	702.00	75.22	0.01	0.10	56.00	31.00	0.00	83.00	132.82	1152884.00	1.49	741.30	709.00
8	8	2	20284.00	7641.00	195.20	0	Spot (Block8, Row2, Column8)	827.92	798.00	105.59	0.02	0.13	704.00	723.73	704.00	77.41	0.01	0.11	61.00	39.00	0.00	94.00	123.92	894153.00	1.35	766.46	770.50
8	1	3	18175.00	7936.00	187.15	0	Spot (Block8, Row3, Column1)	1088.57	1067.00	208.73	0.01	0.19	789.00	810.96	789.00	119.31	0.01	0.15	71.00	52.00	0.00	278.00	299.57	1072246.00	2.33	921.59	895.00
8	2	3	18472.00	7953.00	207.50	0	Spot (Block8, Row3, Column2)	937.23	893.50	123.63	0.02	0.13	790.00	809.05	790.00	116.75	0.01	0.14	43.00	20.00	0.00	103.50	147.23	1149044.00	1.10	870.74	880.00
8	3	3	18768.00	7931.00	204.10	0	Spot (Block8, Row3, Column3)	989.67	993.00	144.82	0.00	0.15	796.00	823.38	796.00	117.13	0.01	0.14	62.00	32.00	0.00	197.00	193.67	1171764.00	1.42	891.25	889.00
8	4	3	19073.00	7936.00	196.85	0	Spot (Block8, Row3, Column4)	1011.34	999.00	151.26	0.01	0.15	794.00	817.18	794.00	134.78	0.01	0.16	62.00	36.00	0.00	205.00	217.34	1105394.00	1.44	917.13	913.00
8	5	3	19375.00	7927.00	168.30	0	Spot (Block8, Row3, Column5)	1028.04	1006.00	149.83	0.01	0.15	789.00	802.79	789.00	161.64	0.01	0.20	69.00	29.00	0.00	217.00	239.04	810094.00	1.39	898.78	879.50
8	6	3	19676.00	7944.00	188.45	0	Spot (Block8, Row3, Column6)	883.99	878.00	111.07	0.00	0.13	729.00	762.74	729.00	135.00	0.02	0.18	54.00	19.00	0.00	149.00	154.99	884877.00	0.90	828.91	814.00
8	7	3	19989.00	7932.00	236.55	0	Spot (Block8, Row3, Column7)	796.63	789.00	87.66	0.00	0.11	705.00	728.25	705.00	77.83	0.01	0.11	56.00	26.00	0.00	84.00	91.63	1288146.00	0.88	741.43	724.00
8	8	3	20286.00	7933.00	201.55	0	Spot (Block8, Row3, Column8)	855.81	818.00	120.38	0.02	0.14	707.00	730.62	707.00	77.11	0.01	0.11	75.00	45.00	0.00	111.00	148.81	984178.00	1.62	791.80	798.50
8	1	4	18165.00	8245.00	213.50	0	Spot (Block8, Row4, Column1)	977.07	976.00	144.50	0.00	0.15	784.00	793.33	784.00	112.62	0.01	0.14	66.00	37.00	0.00	192.00	193.07	1275075.00	1.63	838.05	810.00
8	2	4	18472.00	8232.00	218.45	0	Spot (Block8, Row4, Column2)	930.60	901.00	144.82	0.01	0.16	784.00	790.03	784.00	108.09	0.00	0.14	54.00	36.00	0.00	117.00	146.60	1274926.00	1.30	835.40	803.00
8	3	4	18779.00	8233.00	177.20	0	Spot (Block8, Row4, Column3)	1337.65	1287.50	321.54	0.02	0.24	791.00	802.36	791.00	110.19	0.01	0.14	96.00	84.00	0.00	496.50	546.65	1169109.00	4.86	933.36	921.50
8	4	4	19071.00	8249.00	208.80	0	Spot (Block8, Row4, Column4)	949.65	910.50	145.02	0.02	0.15	791.00	802.36	791.00	108.93	0.01	0.14	56.00	31.00	0.00	119.50	158.65	1175672.00	1.35	876.23	891.00
8	5	4	19369.00	8246.00	177.35	0	Spot (Block8, Row4, Column5)	986.12	986.00	137.89	0.00	0.14	784.00	786.58	784.00	138.25	0.00	0.18	56.00	28.00	0.00	202.00	202.12	867786.00	1.44	887.19	895.00
8	6	4	19681.00	8222.00	191.05	0	Spot (Block8, Row4, Column6)	1118.08	1094.00	167.21	0.01	0.15	764.00	764.13	764.00	130.04	0.00	0.17	91.00	65.00	0.00	330.00	354.08	1153855.00	2.72	882.30	874.00
8	7	4	19974.00	8236.00	168.75	0	Spot (Block8, Row4, Column7)	920.49	897.00	125.82	0.01	0.14	719.00	745.99	719.00	79.69	0.02	0.11	83.00	61.00	0.00	178.00	201.49	726266.00	2.19	803.19	790.00
8	8	4	20275.00	8247.00	188.20	0	Spot (Block8, Row4, Column8)	972.52	974.00	132.77	0.00	0.14	716.00	750.32	716.00	153.18	0.02	0.20	78.00	31.00	0.00	258.00	256.52	968626.00	1.45	797.18	790.00
8	1	5	18176.00	8531.00	188.40	0	Spot (Block8, Row5, Column1)	1077.65	1076.00	197.58	0.00	0.18	781.00	790.81	781.00	119.53	0.01	0.15	77.00	58.00	0.00	295.00	296.65	1076568.00	2.40	889.35	884.00
8	2	5	18463.00	8541.00	209.30	0	Spot (Block8, Row5, Column2)	946.97	910.00	128.92	0.02	0.14	779.00	777.98	779.00	112.13	0.00	0.14	62.00	30.00	0.00	131.00	167.97	1182764.00	1.51	832.18	799.00
8	3	5	18783.00	8533.00	210.65	0	Spot (Block8, Row5, Column3)	939.70	912.00	123.62	0.01	0.13	781.00	777.24	781.00	101.39	0.00	0.13	68.00	40.00	0.00	131.00	158.70	1187783.00	1.60	842.82	822.00
8	4	5	19081.00	8532.00	201.20	0	Spot (Block8, Row5, Column4)	951.85	925.00	142.09	0.01	0.15	778.00	775.76	778.00	101.76	0.00	0.13	71.00	45.00	0.00	147.00	173.85	1092723.00	1.73	818.66	789.50
8	5	5	19375.00	8535.00	158.05	0	Spot (Block8, Row5, Column5)	1291.62	1264.00	256.93	0.01	0.20	772.00	764.01	772.00	97.17	0.00	0.13	97.00	92.00	0.00	492.00	519.62	883470.00	5.43	921.25	888.00
8	6	5	19686.00	8528.00	197.20	0	Spot (Block8, Row5, Column6)	928.59	895.00	181.92	0.02	0.20	742.00	755.52	742.00	89.45	0.01	0.12	68.00	38.00	0.00	153.00	186.59	1024230.00	1.93	819.29	802.00
8	7	5	19973.00	8546.00	193.65	0	Spot (Block8, Row5, Column7)	860.32	877.00	92.46	0.01	0.11	763.00	759.22	763.00	118.64	0.00	0.16	49.00	6.00	0.00	114.00	97.32	910220.00	0.85	803.97	795.00
8	8	5	20277.00	8546.00	149.00	0	Spot (Block8, Row5, Column8)	1061.93	1003.50	181.16	0.02	0.17	776.00	760.38	776.00	80.48	0.01	0.11	91.00	73.00	0.00	227.50	285.93	647780.00	3.75	850.79	824.50
8	1	6	18181.00	8846.00	204.40	0	Spot (Block8, Row6, Column1)	962.09	980.00	138.00	0.01	0.14	788.00	798.49	788.00	121.31	0.01	0.15	53.00	28.00	0.00	192.00	174.09	1143929.00	1.35	888.04	880.00
8	2	6	18489.00	8835.00	229.60	0	Spot (Block8, Row6, Column2)	937.97	900.00	137.06	0.02	0.15	784.00	782.17	784.00	116.34	0.00	0.15	49.00	25.00	0.00	116.00	153.97	1421031.00	1.34	848.28	810.00
8	3	6	18766.00	8842.00	200.40	0	Spot (Block8, Row6, Column3)	1004.02	981.50	147.46	0.01	0.15	776.00	771.73	776.00	103.99	0.00	0.13	79.00	49.00	0.00	205.50	228.02	1146590.00	2.23	876.11	884.00
8	4	6	19070.00	8830.00	214.00	0	Spot (Block8, Row6, Column4)	939.73	905.00	142.61	0.02	0.15	772.00	769.13	772.00	103.42	0.00	0.13	68.00	37.00	0.00	133.00	167.73	1230108.00	1.65	820.96	798.00
8	5	6	19380.00	8836.00	161.85	0	Spot (Block8, Row6, Column5)	1148.96	1097.00	190.68	0.02	0.17	734.00	754.55	734.00	98.24	0.01	0.13	98.00	90.00	0.00	363.00	414.96	834142.00	4.01	870.41	873.50
8	6	6	19661.00	8829.00	205.00	0	Spot (Block8, Row6, Column6)	885.80	878.50	123.82	0.00	0.14	711.00	746.47	711.00	170.59	0.02	0.23	48.00	11.00	0.00	167.50	174.80	1059421.00	0.82	787.09	784.00
8	7	6	19990.00	8837.00	203.15	0	Spot (Block8, Row6, Column7)	914.97	875.00	307.14	0.02	0.34	716.00	748.85	716.00	167.06	0.02	0.22	43.00	15.00	0.00	159.00	198.97	1072340.00	0.99	800.27	787.50
8	8	6	20271.00	8841.00	161.75	0	Spot (Block8, Row6, Column8)	939.07	894.00	270.82	0.02	0.29	718.00	747.86	718.00	108.42	0.02	0.14	84.00	33.00	0.00	176.00	221.07	677069.00	1.76	828.40	814.00
8	1	7	18193.00	9134.00	214.55	0	Spot (Block8, Row7, Column1)	971.79	981.50	153.75	0.00	0.16	788.00	795.33	788.00	131.02	0.00	0.16	54.00	29.00	0.00	193.50	183.79	1280816.00	1.35	871.24	811.00
8	2	7	18500.00	9140.00	184.80	0	Spot (Block8, Row7, Column2)	938.43	902.00	136.11	0.02	0.15	777.50	773.60	777.50	116.00	0.00	0.15	53.00	30.00	0.00	124.50	160.93	902767.00	1.42	839.08	799.00
8	3	7	18774.00	9132.00	203.85	0	Spot (Block8, Row7, Column3)	912.68	898.00	121.00	0.01	0.13	777.00	775.62	777.00	111.67	0.00	0.14	57.00	22.00	0.00	121.00	135.68	1072394.00	1.23	839.42	816.50
8	4	7	19089.00	9169.00	145.35	0	Spot (Block8, Row7, Column4)	916.74	899.00	131.36	0.01	0.14	777.00	777.66	777.00	108.26	0.00	0.14	59.00	36.00	0.00	122.00	139.74	530792.00	1.28	843.24	776.50
8	5	7	19390.00	9142.00	189.55	0	Spot (Block8, Row7, Column5)	904.02	883.00	126.67	0.01	0.14	712.00	748.96	712.00	100.53	0.02	0.13	66.00	33.00	0.00	171.00	192.02	911256.00	1.54	817.07	791.00
8	6	7	19684.00	9136.00	212.70	0	Spot (Block8, Row7, Column6)	884.19	880.00	206.56	0.00	0.23	700.00	722.79	700.00	82.21	0.01	0.11	69.00	53.00	0.00	180.00	184.19	1143260.00	1.96	770.51	764.50
8	7	7	19974.00	9138.00	204.40	0	Spot (Block8, Row7, Column7)	858.92	819.00	125.65	0.02	0.15	700.00	719.48	700.00	79.80	0.01	0.11	77.00	45.00	0.00	119.00	158.92	1020398.00	1.75	773.85	783.00
8	8	7	20281.00	9136.00	154.70	0	Spot (Block8, Row7, Column8)	1262.60	1211.00	200.88	0.02	0.16	699.00	718.95	699.00	108.15	0.01	0.15	100.00	98.00	0.00	512.00	563.60	829531.00	5.03	902.88	896.00
8	1	8	18172.00	9438.00	143.15	0	Spot (Block8, Row8, Column1)	24539.84	21681.00	15044.22	0.05	0.61	787.00	792.47	787.00	164.87	0.00	0.21	100.00	100.00	5.44	20894.00	23752.84	13521450.00	144.04	7253.85	5296.50
8	2	8	18473.00	9431.00	169.40	0	Spot (Block8, Row8, Column2)	922.48	895.00	135.65	0.01	0.15	773.00	772.15	773.00	132.88	0.00	0.17	44.00	16.00	0.00	122.00	149.48	737982.00	1.13	846.61	821.00
8	3	8	18772.00	9432.00	189.20	0	Spot (Block8, Row8, Column3)	972.03	935.50	154.52	0.02	0.16	760.00	759.77	760.00	115.33	0.00	0.15	78.00	45.00	0.00	175.50	212.03	987587.00	1.84	848.41	875.50
8	4	8	19084.00	9432.00	160.30	0	Spot (Block8, Row8, Column4)	932.51	901.00	136.37	0.01	0.15	719.00	755.14	719.00	104.13	0.02	0.14	71.00	42.00	0.00	182.00	213.51	660218.00	1.70	829.41	807.00
8	5	8	19380.00	9448.00	208.20	0	Spot (Block8, Row8, Column5)	854.72	815.00	138.38	0.02	0.16	703.00	731.26	703.00	97.11	0.02	0.13	57.00	39.00	0.00	112.00	151.72	1054723.00	1.27	801.84	797.00
8	6	8	19675.00	9428.00	214.70	0	Spot (Block8, Row8, Column6)	855.40	869.50	108.30	0.01	0.13	696.00	708.09	696.00	82.86	0.01	0.12	78.00	51.00	0.00	173.50	159.40	1129131.00	1.78	765.55	781.00
8	7	8	19983.00	9426.00	181.85	0	Spot (Block8, Row8, Column7)	864.83	801.00	348.02	0.03	0.40	694.00	700.56	694.00	79.13	0.00	0.11	71.00	38.00	0.00	107.00	170.83	803423.00	2.08	778.66	791.00
8	8	8	20269.00	9436.00	148.10	0	Spot (Block8, Row8, Column8)	1780.23	1681.00	468.66	0.02	0.26	695.00	698.86	695.00	76.13	0.00	0.11	100.00	100.00	0.00	986.00	1085.23	1068140.00	14.20	1022.26	1005.00
9	1	1	4676.00	11842.00	147.30	0	Spot (Block9, Row1, Column1)	20166.07	18213.00	9951.59	0.04	0.49	1001.00	1030.27	1001.00	129.44	0.01	0.13	100.00	100.00	0.00	17212.00	19165.07	11958479.00	147.84	5568.27	3995.00
9	2	1	4981.00	11846.00	154.65	0	Spot (Block9, Row1, Column2)	1951.50	1912.50	501.92	0.01	0.26	983.00	992.11	983.00	122.36	0.00	0.12	98.00	97.00	0.00	929.50	968.50	1287993.00	7.84	1236.09	1227.00
9	3	1	5281.00	11845.00	175.10	0	Spot (Block9, Row1, Column3)	1445.80	1367.00	321.77	0.02	0.22	983.00	984.85	983.00	106.79	0.00	0.11	95.00	73.00	0.00	384.00	462.80	1237604.00	4.32	1133.31	1118.00
9	4	1	5564.00	11842.00	153.35	0	Spot (Block9, Row1, Column4)	1765.84	1701.00	389.32	0.02	0.22	991.00	992.86	991.00	106.28	0.00	0.11	99.00	97.00	0.00	710.00	774.84	1137203.00	7.27	1217.02	1188.50
9	5	1	5876.00	11841.00	144.85	0	Spot (Block9, Row1, Column5)	4721.00	4042.00	2742.79	0.07	0.58	998.00	1013.13	998.00	119.44	0.01	0.12	100.00	100.00	0.00	3044.00	3723.00	2695693.00	31.04	1730.92	1610.00
9	6	1	6173.00	11839.00	155.10	0	Spot (Block9, Row1, Column6)	3165.53	2782.00	1350.92	0.06	0.43	999.00	1030.76	999.00	135.02	0.01	0.13	100.00	100.00	0.00	1783.00	2166.53	2092415.00	15.81	1481.58	1488.50
9	7	1	6480.00	11839.00	152.15	0	Spot (Block9, Row1, Column7)	12123.58	10344.00	7648.07	0.07	0.63	1004.00	1046.59	1004.00	153.95	0.02	0.15	100.00	100.00	0.00	9340.00	11119.58	7722719.00	71.95	3002.83	2399.00
9	8	1	6769.00	11844.00	206.25	0	Spot (Block9, Row1, Column8)	1259.95	1244.00	179.41	0.01	0.14	1062.00	1062.46	1062.00	144.27	0.00	0.14	55.00	26.00	0.00	182.00	197.95	1524536.00	1.37	1119.12	1092.00
9	1	2	4669.00	12148.00	243.05	0	Spot (Block9, Row2, Column1)	1066.52	1065.00	110.26	0.00	0.10	970.00	970.67	970.00	100.24	0.00	0.10	48.00	18.00	0.00	95.00	96.52	1823743.00	0.96	979.22	975.00
9	2	2	4971.00	12141.00	129.85	0	Spot (Block9, Row2, Column2)	1806.68	1756.00	375.70	0.01	0.21	911.00	937.16	911.00	91.85	0.01	0.10	100.00	100.00	0.00	845.00	895.68	814814.00	9.47	1200.79	1207.00
9	3	2	5268.00	12147.00	192.40	0	Spot (Block9, Row2, Column3)	1172.74	1179.00	159.64	0.00	0.14	919.00	950.45	919.00	100.64	0.01	0.11	80.00	56.00	0.00	260.00	253.74	1222000.00	2.21	1049.65	1027.50
9	4	2	5574.00	12146.00	194.05	0	Spot (Block9, Row2, Column4)	1391.38	1345.00	216.76	0.01	0.16	949.00	963.86	949.00	103.22	0.01	0.11	98.00	88.00	0.00	396.00	442.38	1481818.00	4.14	1101.70	1093.00
9	5	2	5879.00	12141.00	181.50	0	Spot (Block9, Row2, Column5)	1295.66	1294.00	174.96	0.00	0.14	994.00	1019.48	994.00	153.12	0.01	0.15	78.00	46.00	0.00	300.00	301.66	1194597.00	1.80	1119.37	1093.00
9	6	2	6161.00	12139.00	216.90	0	Spot (Block9, Row2, Column6)	1221.59	1185.00	180.61	0.01	0.15	993.00	1025.75	993.00	170.28	0.01	0.17	59.00	22.00	0.00	192.00	228.59	1643043.00	1.15	1080.23	1081.00
9	7	2	6481.00	12141.00	183.30	0	Spot (Block9, Row2, Column7)	1276.34	1242.50	197.25	0.01	0.15	981.00	988.66	981.00	132.12	0.00	0.13	78.00	49.00	0.00	261.50	295.34	1202312.00	2.18	1108.16	1100.00
9	8	2	6776.00	12142.00	147.00	-50	Spot (Block9, Row2, Column8)	1119.63	1089.00	129.23	0.01	0.12	992.00	1029.40	992.00	183.40	0.02	0.18	32.00	4.00	0.00	97.00	127.63	666181.00	0.49	1133.77	1098.00
9	1	3	4682.00	12444.00	146.85	0	Spot (Block9, Row3, Column1)	2650.54	2427.00	1021.28	0.04	0.39	936.00	956.05	936.00	94.23	0.01	0.10	100.00	100.00	0.00	1491.00	1714.54	1555867.00	17.98	1359.51	1322.50
9	2	3	4976.00	12440.00	204.30	0	Spot (Block9, Row3, Column2)	1142.68	1119.00	132.24	0.01	0.12	908.00	938.82	908.00	100.80	0.01	0.11	82.00	53.00	0.00	211.00	234.68	1357501.00	2.02	998.19	997.00
9	3	3	5267.00	12435.00	156.05	0	Spot (Block9, Row3, Column3)	1944.18	1750.00	737.21	0.05	0.38	942.00	966.48	942.00	115.48	0.01	0.12	99.00	95.00	0.00	808.00	1002.18	1300655.00	8.47	1198.97	1218.00
9	4	3	5572.00	12441.00	147.45	0	Spot (Block9, Row3, Column4)	2854.16	2483.00	1162.72	0.06	0.41	942.00	966.83	942.00	116.09	0.01	0.12	100.00	100.00	0.00	1541.00	1912.16	1706786.00	16.26	1396.98	1362.50
9	5	3	5883.00	12444.00	153.80	0	Spot (Block9, Row3, Column5)	1637.02	1564.00	388.52	0.02	0.24	1031.00	1067.06	1031.00	180.29	0.01	0.17	90.00	69.00	0.00	533.00	606.02	1068971.00	3.16	1230.05	1231.00
9	6	3	6176.00	12442.00	147.00	-50	Spot (Block9, Row3, Column6)	1229.07	1199.00	152.52	0.01	0.12	1010.00	1054.54	1010.00	188.00	0.02	0.18	50.00	15.00	0.00	189.00	219.07	725153.00	0.93	1170.35	1141.00
9	7	3	6476.00	12441.00	148.65	0	Spot (Block9, Row3, Column7)	2203.76	1929.00	885.24	0.06	0.40	963.00	971.34	963.00	125.02	0.00	0.13	100.00	94.00	0.00	966.00	1240.76	1337681.00	9.86	1259.64	1270.50
9	8	3	6781.00	12438.00	213.90	0	Spot (Block9, Row3, Column8)	1141.55	1106.00	136.43	0.01	0.12	994.00	1034.09	994.00	188.15	0.02	0.18	41.00	5.00	0.00	112.00	147.55	1488580.00	0.57	1059.56	1076.00
9	1	4	4676.00	12741.00	142.95	0	Spot (Block9, Row4, Column1)	2949.53	2751.00	1101.83	0.03	0.37	943.00	962.96	943.00	94.62	0.01	0.10	100.00	100.00	0.00	1808.00	2006.53	1634042.00	20.99	1453.09	1370.00
9	2	4	4981.00	12739.00	228.15	0	Spot (Block9, Row4, Column2)	1089.57	1084.00	118.04	0.00	0.11	915.00	942.07	915.00	95.59	0.01	0.10	69.00	35.00	0.00	169.00	174.57	1627819.00	1.54	993.61	990.00
9	3	4	5276.00	12740.00	143.30	0	Spot (Block9, Row4, Column3)	10731.26	10274.00	5435.15	0.02	0.51	924.00	962.08	924.00	115.77	0.02	0.12	100.00	100.00	0.00	9350.00	9807.26	5998776.00	84.38	2947.09	2668.00
9	4	4	5564.00	12759.00	217.85	0	Spot (Block9, Row4, Column4)	1126.04	1105.00	130.58	0.01	0.12	972.00	969.32	972.00	110.88	0.00	0.11	60.00	37.00	0.00	133.00	154.04	1530290.00	1.41	1022.82	998.00
9	5	4	5878.00	12743.00	208.25	0	Spot (Block9, Row4, Column5)	1358.44	1312.00	228.50	0.02	0.17	1004.00	1039.34	1004.00	171.12	0.02	0.16	81.00	43.00	0.00	308.00	354.44	1681745.00	1.86	1186.49	1195.00
9	6	4	6181.00	12747.00	180.40	0	Spot (Block9, Row4, Column6)	1308.08	1288.50	169.91	0.01	0.13	985.50	1002.36	985.50	138.52	0.01	0.14	86.00	59.00	0.00	303.00	322.58	1195589.00	2.21	1112.04	1095.00
9	7	4	6471.00	12748.00	153.60	0	Spot (Block9, Row4, Column7)	3047.23	2283.00	1720.58	0.13	0.56	975.00	981.37	975.00	116.42	0.00	0.12	100.00	99.00	0.00	1308.00	2072.23	1974605.00	17.74	1316.32	1306.50
9	8	4	6767.00	12747.00	169.25	0	Spot (Block9, Row4, Column8)	1546.39	1499.00	311.40	0.01	0.20	995.00	1028.02	995.00	133.03	0.01	0.13	94.00	83.00	0.00	504.00	551.39	1243294.00	3.90	1171.22	1142.00
9	1	5	4679.00	13042.00	139.10	0	Spot (Block9, Row5, Column1)	3074.13	2946.00	937.03	0.02	0.30	940.00	958.14	940.00	89.14	0.01	0.09	100.00	100.00	0.00	2006.00	2134.13	1604696.00	23.74	1528.87	1481.00
9	2	5	4974.00	13041.00	223.35	0	Spot (Block9, Row5, Column2)	1138.16	1114.00	102.48	0.01	0.09	922.00	943.80	922.00	81.11	0.01	0.09	91.00	70.00	0.00	192.00	216.16	1633260.00	2.40	1001.97	994.00
9	3	5	5283.00	13042.00	200.85	0	Spot (Block9, Row5, Column3)	1213.89	1198.00	151.16	0.01	0.12	961.00	970.66	961.00	113.51	0.00	0.12	82.00	54.00	0.00	237.00	252.89	1389902.00	2.14	1085.56	1070.00
9	4	5	5568.00	13043.00	147.70	0	Spot (Block9, Row5, Column4)	2203.22	1955.50	780.95	0.05	0.35	987.00	999.79	987.00	145.50	0.01	0.15	100.00	94.00	0.00	968.50	1216.22	1317528.00	8.27	1280.48	1228.00
9	5	5	5873.00	13040.00	140.70	0	Spot (Block9, Row5, Column5)	33205.61	31897.00	19802.03	0.02	0.60	1007.00	1068.57	1007.00	215.45	0.03	0.20	100.00	100.00	6.90	30890.00	32198.61	17798220.00	149.16	6759.60	5177.00
9	6	5	6173.00	13038.00	207.40	0	Spot (Block9, Row5, Column6)	1226.64	1185.00	192.61	0.01	0.16	981.00	995.09	981.00	144.92	0.01	0.15	63.00	35.00	0.00	204.00	245.64	1497723.00	1.60	1054.86	1070.00
9	7	5	6473.00	13047.00	224.25	0	Spot (Block9, Row5, Column7)	1137.91	1108.00	116.50	0.01	0.10	986.00	993.46	986.00	123.51	0.00	0.12	48.00	19.00	0.00	122.00	151.91	1637449.00	1.17	1030.40	1014.00
9	8	5	6775.00	13040.00	144.60	0	Spot (Block9, Row5, Column8)	6741.12	5413.00	4423.82	0.10	0.66	997.00	1032.81	997.00	135.15	0.02	0.13	99.00	99.00	0.00	4416.00	5744.12	3862661.00	42.24	1918.20	1706.50
9	1	6	4677.00	13338.00	222.10	0	Spot (Block9, Row6, Column1)	1154.20	1122.50	137.69	0.01	0.12	935.00	955.29	935.00	86.74	0.01	0.09	77.00	55.00	0.00	187.50	219.20	1629737.00	2.29	1033.97	1013.00
9	2	6	4998.00	13342.00	229.55	0	Spot (Block9, Row6, Column2)	1102.75	1098.00	111.02	0.00	0.10	946.00	963.21	946.00	106.09	0.01	0.11	65.00	34.00	0.00	152.00	156.75	1678388.00	1.32	989.85	982.50
9	3	6	5268.00	13340.00	141.50	0	Spot (Block9, Row6, Column3)	7391.15	6923.50	3865.70	0.03	0.52	981.00	991.00	981.00	118.20	0.00	0.12	100.00	100.00	0.00	5942.50	6410.15	4006001.00	54.15	2239.71	1917.00
9	4	6	5584.00	13341.00	163.70	0	Spot (Block9, Row6, Column4)	1523.16	1517.00	291.19	0.00	0.19	989.00	1015.06	989.00	181.79	0.01	0.18	91.00	67.00	0.00	528.00	534.16	1131706.00	2.79	1134.76	1112.00
9	5	6	5876.00	13342.00	138.00	0	Spot (Block9, Row6, Column5)	38967.18	38569.00	20951.73	0.00	0.54	1000.00	1052.69	1000.00	210.44	0.02	0.20	100.00	100.00	21.04	37569.00	37967.18	20185048.00	180.17	7822.87	5475.00
9	6	6	6177.00	13344.00	171.75	0	Spot (Block9, Row6, Column6)	1316.42	1284.50	210.24	0.01	0.16	986.00	1002.54	986.00	147.85	0.01	0.15	75.00	50.00	0.00	298.50	330.42	1087363.00	2.12	1114.77	1095.50
9	7	6	6474.00	13339.00	144.80	0	Spot (Block9, Row6, Column7)	3340.96	3183.50	1453.54	0.02	0.44	993.00	1006.70	993.00	132.37	0.01	0.13	100.00	100.00	0.00	2190.50	2347.96	1911029.00	17.63	1511.89	1506.50
9	8	6	6783.00	13342.00	142.85	0	Spot (Block9, Row6, Column8)	4694.31	3969.00	2678.81	0.07	0.57	1004.00	1039.92	1004.00	140.85	0.02	0.14	100.00	99.00	0.00	2965.00	3690.31	2591260.00	25.95	1773.58	1600.00
9	1	7	4673.00	13644.00	217.25	0	Spot (Block9, Row7, Column1)	1112.53	1095.00	113.23	0.01	0.10	974.00	983.22	974.00	160.42	0.00	0.16	35.00	6.00	0.00	121.00	138.53	1497472.00	0.81	1035.77	1007.00
9	2	7	4981.00	13635.00	232.25	0	Spot (Block9, Row7, Column2)	1111.05	1097.00	112.36	0.01	0.10	965.00	961.86	965.00	90.13	0.00	0.09	68.00	35.00	0.00	132.00	146.05	1726564.00	1.66	1024.58	1005.50
9	3	7	5268.00	13635.00	222.75	0	Spot (Block9, Row7, Column3)	1139.69	1119.50	110.20	0.01	0.10	985.00	995.57	985.00	117.58	0.00	0.12	60.00	15.00	0.00	134.50	154.69	1622912.00	1.23	1054.69	1073.50
9	4	7	5573.00	13653.00	236.40	0	Spot (Block9, Row7, Column4)	1133.48	1102.00	138.66	0.01	0.12	985.00	986.09	985.00	106.22	0.00	0.11	56.00	27.00	0.00	117.00	148.48	1821496.00	1.39	1031.18	1000.00
9	5	7	5879.00	13645.00	197.05	0	Spot (Block9, Row7, Column5)	1399.39	1398.00	201.50	0.00	0.14	988.00	999.85	988.00	139.42	0.01	0.14	89.00	73.00	0.00	410.00	411.39	1537925.00	2.87	1155.02	1109.00
9	6	7	6179.00	13637.00	201.65	0	Spot (Block9, Row7, Column6)	1179.45	1181.00	130.75	0.00	0.11	988.00	992.84	988.00	122.07	0.00	0.12	59.00	28.00	0.00	193.00	191.45	1361087.00	1.53	1085.76	1089.00
9	7	7	6474.00	13644.00	145.40	0	Spot (Block9, Row7, Column7)	4374.12	3829.50	2044.94	0.06	0.47	992.00	1006.73	992.00	122.69	0.01	0.12	100.00	100.00	0.00	2837.50	3382.12	2536987.00	27.45	1882.05	1604.00
9	8	7	6777.00	13642.00	147.00	-50	Spot (Block9, Row7, Column8)	1063.86	1039.50	131.92	0.01	0.12	1015.00	1057.90	1015.00	141.29	0.02	0.13	23.00	2.00	0.00	24.50	48.86	629804.00	0.04	1016.60	986.50
9	1	8	4671.00	13947.00	140.75	0	Spot (Block9, Row8, Column1)	39489.60	39137.50	20897.36	0.00	0.53	998.00	1025.76	998.00	174.72	0.01	0.17	100.00	100.00	24.26	38139.50	38491.60	21324452.00	220.15	11744.90	6396.50
9	2	8	4971.00	13942.00	197.60	0	Spot (Block9, Row8, Column2)	1205.61	1185.00	170.77	0.01	0.14	984.00	989.91	984.00	128.45	0.00	0.13	60.00	36.00	0.00	201.00	221.61	1339428.00	1.68	1088.13	1078.00
9	3	8	5271.00	13938.00	147.25	0	Spot (Block9, Row8, Column3)	2590.47	2303.00	1203.85	0.05	0.46	987.00	993.71	987.00	116.30	0.00	0.12	98.00	94.00	0.00	1316.00	1603.47	1530965.00	13.73	1331.75	1320.00
9	4	8	5574.00	13943.00	200.55	0	Spot (Block9, Row8, Column4)	1212.34	1189.00	172.16	0.01	0.14	984.00	983.18	984.00	115.39	0.00	0.12	66.00	42.00	0.00	205.00	228.34	1383281.00	1.99	1043.43	1003.00
9	5	8	5865.00	13944.00	210.75	0	Spot (Block9, Row8, Column5)	1146.63	1114.00	154.76	0.01	0.13	984.00	982.06	984.00	118.02	0.00	0.12	53.00	29.00	0.00	130.00	162.63	1449345.00	1.39	1027.06	999.00
9	6	8	6187.00	13942.00	227.45	0	Spot (Block9, Row8, Column6)	1180.07	1177.00	160.41	0.00	0.14	987.00	991.70	987.00	122.09	0.00	0.12	63.00	31.00	0.00	190.00	193.07	1758309.00	1.54	1035.10	1002.00
9	7	8	6474.00	13944.00	159.65	0	Spot (Block9, Row8, Column7)	1912.60	1768.00	602.03	0.03	0.31	994.00	1020.51	994.00	127.53	0.01	0.12	99.00	89.00	0.00	774.00	918.60	1340735.00	6.99	1233.81	1226.50
9	8	8	6766.00	13943.00	146.30	0	Spot (Block9, Row8, Column8)	2419.50	2363.00	618.91	0.01	0.26	1050.00	1072.87	1050.00	146.27	0.01	0.14	100.00	100.00	0.00	1313.00	1369.50	1412987.00	9.21	1464.46	1445.50
10	1	1	9177.00	11840.00	151.40	0	Spot (Block10, Row1, Column1)	16670.75	15103.00	9297.66	0.04	0.56	447.00	456.92	447.00	62.68	0.01	0.14	100.00	100.00	0.00	14656.00	16223.75	10535917.00	258.70	3584.19	2516.00
10	2	1	9466.00	11848.00	188.75	0	Spot (Block10, Row1, Column2)	522.67	515.00	42.40	0.01	0.08	440.00	448.84	440.00	49.00	0.01	0.11	84.00	32.00	0.00	75.00	82.67	525280.00	1.51	480.06	489.00
10	3	1	9773.00	11832.00	199.75	0	Spot (Block10, Row1, Column3)	500.92	497.00	30.91	0.00	0.06	445.00	448.66	445.00	39.51	0.00	0.09	75.00	15.00	0.00	52.00	55.92	567537.00	1.32	476.10	483.00
10	4	1	10068.00	11843.00	205.15	0	Spot (Block10, Row1, Column4)	548.04	536.00	49.58	0.01	0.09	451.00	454.44	451.00	41.72	0.00	0.09	89.00	50.00	0.00	85.00	97.04	654363.00	2.24	497.44	493.00
10	5	1	10389.00	11837.00	203.45	0	Spot (Block10, Row1, Column5)	536.28	523.00	43.89	0.01	0.08	461.00	459.66	461.00	40.90	0.00	0.09	77.00	36.00	0.00	62.00	75.28	628521.00	1.87	498.23	493.50
10	6	1	10670.00	11838.00	190.80	0	Spot (Block10, Row1, Column6)	574.75	573.00	70.80	0.00	0.12	460.00	458.27	460.00	43.21	0.00	0.09	89.00	58.00	0.00	113.00	114.75	590845.00	2.70	492.39	490.00
10	7	1	10973.00	11838.00	200.10	0	Spot (Block10, Row1, Column7)	564.22	555.50	75.53	0.01	0.13	459.00	456.80	459.00	41.48	0.00	0.09	77.00	53.00	0.00	96.50	105.22	640954.00	2.59	485.49	487.00
10	8	1	11276.00	11851.00	211.80	0	Spot (Block10, Row1, Column8)	549.73	543.00	49.68	0.01	0.09	478.00	473.27	478.00	46.40	0.00	0.10	64.00	36.00	0.00	65.00	71.73	704755.00	1.65	490.00	491.00
10	1	2	9159.00	12148.00	202.75	0	Spot (Block10, Row2, Column1)	498.92	494.00	37.99	0.00	0.08	437.00	446.44	437.00	47.37	0.01	0.11	66.00	13.00	0.00	57.00	61.92	581240.00	1.11	464.49	465.00
10	2	2	9472.00	12142.00	146.80	0	Spot (Block10, Row2, Column2)	502.60	496.00	42.83	0.01	0.09	432.00	438.99	432.00	33.97	0.01	0.08	84.00	44.00	0.00	64.00	70.60	297540.00	1.87	468.70	463.00
10	3	2	9767.00	12146.00	197.15	0	Spot (Block10, Row2, Column3)	511.92	506.00	41.70	0.01	0.08	436.00	443.24	436.00	36.58	0.01	0.08	84.00	44.00	0.00	70.00	75.92	565163.00	1.88	472.51	477.00
10	4	2	10091.00	12142.00	193.25	0	Spot (Block10, Row2, Column4)	531.16	519.00	44.55	0.01	0.08	446.00	449.37	446.00	38.57	0.00	0.09	89.00	45.00	0.00	73.00	85.16	558776.00	2.12	481.90	481.50
10	5	2	10383.00	12142.00	189.80	0	Spot (Block10, Row2, Column5)	668.45	675.00	88.41	0.00	0.13	456.00	457.23	456.00	38.51	0.00	0.08	98.00	94.00	0.00	219.00	212.45	681155.00	5.48	533.04	519.50
10	6	2	10668.00	12160.00	164.45	0	Spot (Block10, Row2, Column6)	538.08	522.00	45.48	0.01	0.08	458.00	457.33	458.00	41.12	0.00	0.09	77.00	42.00	0.00	64.00	80.08	404097.00	1.96	518.88	507.00
10	7	2	10974.00	12149.00	206.15	0	Spot (Block10, Row2, Column7)	548.72	541.00	62.21	0.01	0.11	461.00	459.82	461.00	41.37	0.00	0.09	77.00	49.00	0.00	80.00	87.72	663952.00	2.15	501.59	501.00
10	8	2	11290.00	12134.00	177.00	0	Spot (Block10, Row2, Column8)	542.08	532.00	39.46	0.01	0.07	478.00	473.70	478.00	43.49	0.00	0.09	60.00	34.00	0.00	54.00	64.08	474866.00	1.57	515.27	510.00
10	1	3	9185.00	12447.00	156.65	0	Spot (Block10, Row3, Column1)	548.67	535.50	52.99	0.01	0.10	435.00	442.39	435.00	37.91	0.01	0.09	96.00	74.00	0.00	100.50	113.67	371996.00	2.80	492.22	494.00
10	2	3	9471.00	12436.00	220.10	0	Spot (Block10, Row3, Column2)	516.44	505.00	50.70	0.01	0.10	435.00	443.66	435.00	41.54	0.01	0.09	85.00	34.00	0.00	70.00	81.44	716304.00	1.75	468.70	471.00
10	3	3	9747.00	12430.00	221.05	0	Spot (Block10, Row3, Column3)	495.32	491.00	56.65	0.00	0.11	436.00	446.24	436.00	46.25	0.01	0.10	61.00	18.00	0.00	55.00	59.32	696423.00	1.06	454.67	459.00
10	4	3	10081.00	12443.00	183.80	0	Spot (Block10, Row3, Column4)	627.04	587.50	127.30	0.03	0.20	452.00	454.58	452.00	43.10	0.00	0.09	93.00	71.00	0.00	135.50	175.04	593184.00	4.00	501.70	500.00
10	5	3	10389.00	12447.00	210.15	0	Spot (Block10, Row3, Column5)	535.78	526.00	52.58	0.01	0.10	465.00	462.39	465.00	37.27	0.00	0.08	68.00	43.00	0.00	61.00	70.78	672407.00	1.97	484.99	486.00
10	6	3	10667.00	12450.00	173.70	0	Spot (Block10, Row3, Column6)	549.43	537.00	57.38	0.01	0.10	468.00	463.24	468.00	37.01	0.00	0.08	80.00	44.00	0.00	69.00	81.43	462616.00	2.33	497.05	498.00
10	7	3	10974.00	12435.00	209.70	0	Spot (Block10, Row3, Column7)	494.74	497.00	41.01	0.00	0.08	458.00	457.40	458.00	41.94	0.00	0.09	43.00	7.00	0.00	39.00	36.74	618923.00	0.89	463.43	475.00
10	8	3	11271.00	12446.00	182.90	0	Spot (Block10, Row3, Column8)	525.95	510.00	46.64	0.01	0.09	470.00	464.26	470.00	40.99	0.01	0.09	49.00	29.00	0.00	40.00	55.95	492288.00	1.50	493.70	492.00
10	1	4	9181.00	12746.00	169.20	0	Spot (Block10, Row4, Column1)	642.90	606.00	121.49	0.03	0.19	440.00	446.94	440.00	39.88	0.01	0.09	98.00	86.00	0.00	166.00	202.90	513038.00	4.91	501.21	499.00
10	2	4	9483.00	12767.00	150.65	0	Spot (Block10, Row4, Column2)	547.49	537.50	52.29	0.01	0.10	462.00	460.79	462.00	44.71	0.00	0.10	76.00	45.00	0.00	75.50	85.49	341636.00	1.94	502.72	502.00
10	3	4	9778.00	12740.00	156.05	0	Spot (Block10, Row4, Column3)	1037.76	1036.00	262.73	0.00	0.25	441.00	450.20	441.00	50.04	0.01	0.11	100.00	100.00	0.00	595.00	596.76	695302.00	11.74	595.72	588.50
10	4	4	10075.00	12741.00	147.00	-50	Spot (Block10, Row4, Column4)	508.84	503.00	39.11	0.01	0.08	434.00	444.90	434.00	47.69	0.01	0.11	86.00	20.00	0.00	69.00	74.84	299705.00	1.34	509.49	508.00
10	5	4	10384.00	12763.00	155.00	0	Spot (Block10, Row4, Column5)	544.75	527.00	61.98	0.01	0.11	461.00	458.56	461.00	42.93	0.00	0.09	77.00	38.00	0.00	66.00	83.75	358446.00	2.01	500.67	499.00
10	6	4	10678.00	12744.00	192.45	0	Spot (Block10, Row4, Column6)	687.66	685.00	99.68	0.00	0.14	467.00	461.77	467.00	39.11	0.00	0.08	99.00	96.00	0.00	218.00	220.66	718603.00	5.78	539.69	528.00
10	7	4	10970.00	12750.00	178.15	0	Spot (Block10, Row4, Column7)	549.02	541.00	59.45	0.01	0.11	462.00	459.97	462.00	43.29	0.00	0.09	78.00	48.00	0.00	79.00	87.02	485881.00	2.06	514.23	502.50
10	8	4	11271.00	12747.00	176.60	0	Spot (Block10, Row4, Column8)	640.67	628.00	86.10	0.01	0.13	475.00	470.30	475.00	41.67	0.00	0.09	95.00	79.00	0.00	153.00	165.67	560582.00	4.09	523.19	511.00
10	1	5	9184.00	13035.00	160.70	0	Spot (Block10, Row5, Column1)	683.80	661.00	129.02	0.01	0.19	429.00	438.58	429.00	36.81	0.01	0.08	99.00	97.00	0.00	232.00	254.80	487552.00	6.66	516.87	509.50
10	2	5	9481.00	13021.00	195.55	0	Spot (Block10, Row5, Column2)	520.58	509.00	51.53	0.01	0.10	449.00	452.66	449.00	37.01	0.00	0.08	83.00	33.00	0.00	60.00	71.58	562227.00	1.84	472.25	475.50
10	3	5	9777.00	13040.00	196.00	0	Spot (Block10, Row5, Column3)	530.13	518.00	41.70	0.01	0.08	447.00	450.72	447.00	39.86	0.00	0.09	90.00	41.00	0.00	71.00	83.13	575719.00	1.99	488.61	489.00
10	4	5	10061.00	13010.00	192.60	0	Spot (Block10, Row5, Column4)	517.26	508.00	54.18	0.01	0.10	434.00	444.88	434.00	86.16	0.01	0.19	36.00	4.00	0.00	74.00	83.26	541050.00	0.84	478.16	480.00
10	5	5	10376.00	13042.00	151.05	0	Spot (Block10, Row5, Column5)	1045.42	976.00	302.05	0.03	0.29	451.00	456.23	451.00	87.13	0.01	0.19	100.00	98.00	0.00	525.00	594.42	655479.00	6.76	596.23	576.00
10	6	5	10681.00	13037.00	248.20	0	Spot (Block10, Row5, Column6)	495.24	494.00	39.35	0.00	0.08	458.00	458.70	458.00	39.93	0.00	0.09	42.00	10.00	0.00	36.00	37.24	884503.00	0.92	462.41	464.50
10	7	5	10972.00	13021.00	184.10	0	Spot (Block10, Row5, Column7)	539.77	521.00	55.87	0.02	0.10	459.00	460.33	459.00	45.25	0.00	0.10	65.00	40.00	0.00	62.00	80.77	512237.00	1.76	500.01	494.00
10	8	5	11287.00	13028.00	177.85	0	Spot (Block10, Row5, Column8)	563.05	561.00	50.81	0.00	0.09	473.00	470.03	473.00	46.72	0.00	0.10	75.00	46.00	0.00	88.00	90.05	499987.00	1.99	514.37	511.00
10	1	6	9195.00	13341.00	216.40	0	Spot (Block10, Row6, Column1)	501.67	495.00	51.90	0.01	0.10	420.00	428.02	420.00	35.26	0.01	0.08	82.00	56.00	0.00	75.00	81.67	671239.00	2.09	447.59	433.00
10	2	6	9467.00	13338.00	189.55	0	Spot (Block10, Row6, Column2)	539.34	534.00	61.97	0.00	0.11	436.00	443.38	436.00	36.96	0.01	0.08	90.00	67.00	0.00	98.00	103.34	546886.00	2.60	477.16	482.00
10	3	6	9767.00	13337.00	183.35	0	Spot (Block10, Row6, Column3)	627.12	600.00	107.70	0.02	0.17	453.00	453.71	453.00	37.33	0.00	0.08	95.00	84.00	0.00	147.00	174.12	592003.00	4.65	507.31	502.00
10	4	6	10084.00	13337.00	177.75	0	Spot (Block10, Row6, Column4)	548.59	529.00	56.89	0.02	0.10	446.00	454.19	446.00	85.46	0.01	0.19	48.00	7.00	0.00	83.00	102.59	486048.00	1.10	502.72	496.00
10	5	6	10374.00	13342.00	158.85	0	Spot (Block10, Row6, Column5)	678.69	634.00	128.77	0.03	0.19	453.00	457.72	453.00	86.73	0.00	0.19	90.00	51.00	0.00	181.00	225.69	472366.00	2.55	522.51	509.00
10	6	6	10680.00	13346.00	201.80	0	Spot (Block10, Row6, Column6)	554.98	543.00	61.75	0.01	0.11	454.00	456.76	454.00	38.11	0.00	0.08	89.00	55.00	0.00	89.00	100.98	643217.00	2.58	511.48	502.50
10	7	6	10979.00	13367.00	217.55	0	Spot (Block10, Row6, Column7)	520.19	505.00	48.80	0.01	0.09	442.00	451.27	442.00	44.20	0.01	0.10	80.00	29.00	0.00	63.00	78.19	704856.00	1.56	482.08	484.00
10	8	6	11269.00	13357.00	202.55	0	Spot (Block10, Row6, Column8)	529.43	517.00	46.11	0.01	0.09	449.00	454.23	449.00	44.86	0.01	0.10	81.00	34.00	0.00	68.00	80.43	617319.00	1.68	493.06	492.00
10	1	7	9177.00	13634.00	217.75	0	Spot (Block10, Row7, Column1)	483.13	491.00	45.21	0.01	0.09	416.00	429.42	416.00	64.42	0.01	0.15	61.00	6.00	0.00	75.00	67.13	654163.00	0.83	440.84	434.50
10	2	7	9477.00	13630.00	195.25	0	Spot (Block10, Row7, Column2)	499.72	500.00	45.75	0.00	0.09	429.00	437.73	429.00	37.44	0.01	0.09	80.00	45.00	0.00	71.00	70.72	538693.00	1.66	463.93	469.50
10	3	7	9772.00	13661.00	241.50	0	Spot (Block10, Row7, Column3)	510.92	506.00	41.73	0.00	0.08	434.00	442.31	434.00	35.91	0.01	0.08	90.00	50.00	0.00	72.00	76.92	859374.00	1.91	475.20	482.00
10	4	7	10061.00	13641.00	202.35	0	Spot (Block10, Row7, Column4)	520.30	512.00	42.00	0.01	0.08	430.00	440.94	430.00	41.18	0.01	0.09	93.00	48.00	0.00	82.00	90.30	604072.00	1.93	473.23	474.00
10	5	7	10374.00	13616.00	199.85	0	Spot (Block10, Row7, Column5)	525.68	514.00	50.81	0.01	0.10	439.00	446.30	439.00	42.90	0.01	0.10	84.00	42.00	0.00	75.00	86.68	592963.00	1.85	489.39	481.00
10	6	7	10674.00	13659.00	150.75	0	Spot (Block10, Row7, Column6)	522.27	504.00	49.64	0.02	0.10	444.00	448.49	444.00	42.24	0.00	0.09	85.00	26.00	0.00	60.00	78.27	324853.00	1.75	504.04	502.50
10	7	7	10955.00	13652.00	181.50	0	Spot (Block10, Row7, Column7)	524.13	508.00	58.36	0.01	0.11	430.00	438.66	430.00	40.11	0.01	0.09	92.00	46.00	0.00	78.00	94.13	483248.00	2.13	491.47	492.00
10	8	7	11279.00	13635.00	136.50	0	Spot (Block10, Row7, Column8)	856.12	856.00	149.93	0.00	0.18	431.00	442.29	431.00	42.71	0.01	0.10	100.00	100.00	0.00	425.00	425.12	428062.00	9.69	568.44	571.00
10	1	8	9170.00	13943.00	141.00	0	Spot (Block10, Row8, Column1)	27866.35	24515.00	17564.71	0.06	0.63	411.00	429.23	411.00	78.91	0.02	0.18	100.00	100.00	8.19	24104.00	27455.35	14964230.00	347.69	6341.42	4799.00
10	2	8	9475.00	13928.00	221.80	0	Spot (Block10, Row8, Column2)	496.58	498.00	40.76	0.00	0.08	420.00	433.73	420.00	66.41	0.01	0.15	68.00	8.00	0.00	78.00	76.58	699181.00	0.95	447.33	454.00
10	3	8	9771.00	13936.00	186.85	0	Spot (Block10, Row8, Column3)	534.69	525.50	58.91	0.01	0.11	423.00	434.49	423.00	37.18	0.01	0.09	89.00	73.00	0.00	102.50	111.69	526134.00	2.70	465.71	474.00
10	4	8	10073.00	13944.00	198.95	0	Spot (Block10, Row8, Column4)	517.60	508.00	53.93	0.01	0.10	425.00	436.77	425.00	39.56	0.01	0.09	86.00	54.00	0.00	83.00	92.60	578682.00	2.04	459.93	454.00
10	5	8	10372.00	13939.00	233.35	0	Spot (Block10, Row8, Column5)	492.62	492.00	51.71	0.00	0.10	430.00	440.67	430.00	41.53	0.01	0.09	71.00	22.00	0.00	62.00	62.62	770465.00	1.25	450.82	442.50
10	6	8	10675.00	13944.00	225.60	0	Spot (Block10, Row8, Column6)	509.64	506.00	45.00	0.00	0.09	433.00	443.58	433.00	41.03	0.01	0.09	82.00	35.00	0.00	73.00	76.64	745599.00	1.61	463.41	468.00
10	7	8	10983.00	13931.00	186.35	0	Spot (Block10, Row8, Column7)	486.69	486.00	45.62	0.00	0.09	433.00	444.87	433.00	43.66	0.01	0.10	64.00	16.00	0.00	53.00	53.69	475005.00	0.96	452.52	456.00
10	8	8	11267.00	13945.00	145.50	0	Spot (Block10, Row8, Column8)	1488.81	1380.00	500.59	0.03	0.34	460.00	460.00	460.00	48.50	0.00	0.11	100.00	100.00	0.00	920.00	1028.81	863509.00	21.21	722.39	676.00
11	1	1	13678.00	11841.00	153.65	0	Spot (Block11, Row1, Column1)	15565.50	13920.00	8632.98	0.05	0.55	776.00	780.88	776.00	119.06	0.00	0.15	100.00	100.00	0.00	13144.00	14789.50	10086446.00	124.18	3792.93	3027.00
11	2	1	13978.00	11835.00	178.55	0	Spot (Block11, Row1, Column2)	981.51	925.00	236.38	0.03	0.24	732.00	759.04	732.00	106.02	0.02	0.14	77.00	47.00	0.00	193.00	249.51	876492.00	2.10	860.39	886.50
11	3	1	14277.00	11832.00	181.70	0	Spot (Block11, Row1, Column3)	889.63	879.00	109.68	0.01	0.12	716.00	746.41	716.00	96.05	0.02	0.13	66.00	33.00	0.00	163.00	173.63	825574.00	1.49	824.44	808.00
11	4	1	14580.00	11830.00	176.35	0	Spot (Block11, Row1, Column4)	896.17	885.00	117.61	0.01	0.13	718.00	746.41	718.00	94.18	0.02	0.13	66.00	35.00	0.00	167.00	178.17	779672.00	1.59	811.20	793.00
11	5	1	14865.00	11834.00	200.00	0	Spot (Block11, Row1, Column5)	884.73	898.00	97.65	0.01	0.11	721.00	748.35	721.00	93.20	0.02	0.12	71.00	40.00	0.00	177.00	163.73	1000628.00	1.46	799.81	785.00
11	6	1	15180.00	11841.00	202.35	0	Spot (Block11, Row1, Column6)	891.07	897.00	102.29	0.00	0.11	733.00	756.54	733.00	93.11	0.01	0.12	66.00	32.00	0.00	164.00	158.07	1036314.00	1.44	820.31	796.00
11	7	1	15497.00	11832.00	189.30	0	Spot (Block11, Row1, Column7)	926.59	900.00	123.48	0.01	0.13	777.00	776.70	777.00	94.96	0.00	0.12	70.00	37.00	0.00	123.00	149.59	945125.00	1.58	837.19	818.50
11	8	1	15788.00	11832.00	223.75	0	Spot (Block11, Row1, Column8)	966.08	945.00	140.86	0.01	0.15	802.00	822.87	802.00	106.02	0.01	0.13	59.00	31.00	0.00	143.00	164.08	1382467.00	1.35	861.87	869.00
11	1	2	13673.00	12140.00	206.50	0	Spot (Block11, Row2, Column1)	864.96	823.00	121.56	0.02	0.14	741.00	756.98	741.00	100.62	0.01	0.13	48.00	23.00	0.00	82.00	123.96	1047468.00	1.07	794.71	795.00
11	2	2	13981.00	12129.00	152.55	0	Spot (Block11, Row2, Column2)	861.99	872.50	114.09	0.01	0.13	716.00	745.06	716.00	90.01	0.02	0.12	56.00	36.00	0.00	156.50	145.99	553400.00	1.30	803.51	790.00
11	3	2	14284.00	12154.00	195.10	0	Spot (Block11, Row2, Column3)	876.34	867.00	118.35	0.00	0.14	709.00	739.83	709.00	91.05	0.02	0.12	62.00	38.00	0.00	158.00	167.34	946444.00	1.50	797.18	789.00
11	4	2	14567.00	12141.00	185.90	0	Spot (Block11, Row2, Column4)	875.72	882.00	105.78	0.00	0.12	709.00	735.51	709.00	90.06	0.02	0.12	72.00	44.00	0.00	173.00	166.72	851201.00	1.56	813.90	799.50
11	5	2	14886.00	12141.00	192.15	0	Spot (Block11, Row2, Column5)	1012.17	984.50	207.55	0.01	0.21	707.00	728.84	707.00	87.07	0.01	0.12	95.00	78.00	0.00	277.50	305.17	1054684.00	3.25	847.10	823.50
11	6	2	15180.00	12155.00	209.10	0	Spot (Block11, Row2, Column6)	891.01	888.00	115.09	0.00	0.13	710.00	736.65	710.00	84.06	0.02	0.11	75.00	54.00	0.00	178.00	181.01	1107530.00	1.84	778.67	791.00
11	7	2	15471.00	12136.00	209.30	0	Spot (Block11, Row2, Column7)	875.61	875.00	123.76	0.00	0.14	732.00	754.90	732.00	89.59	0.01	0.12	58.00	30.00	0.00	143.00	143.61	1097134.00	1.35	810.75	791.50
11	8	2	15778.00	12135.00	199.95	0	Spot (Block11, Row2, Column8)	920.16	890.00	126.31	0.01	0.14	785.00	787.05	785.00	95.49	0.00	0.12	56.00	35.00	0.00	105.00	135.16	1044387.00	1.39	852.66	821.00
11	1	3	13682.00	12439.00	167.90	0	Spot (Block11, Row3, Column1)	969.19	984.00	142.45	0.01	0.15	739.00	759.67	739.00	97.54	0.01	0.13	76.00	55.00	0.00	245.00	230.19	758875.00	2.15	842.05	807.00
11	2	3	13987.00	12442.00	193.25	0	Spot (Block11, Row3, Column2)	930.51	890.00	137.88	0.02	0.15	770.00	765.19	770.00	92.25	0.00	0.12	65.00	38.00	0.00	120.00	160.51	975179.00	1.79	840.51	821.00
11	3	3	14279.00	12430.00	180.85	0	Spot (Block11, Row3, Column3)	957.87	972.00	133.64	0.01	0.14	734.00	754.72	734.00	93.17	0.01	0.12	76.00	53.00	0.00	238.00	223.87	878367.00	2.18	844.03	803.00
11	4	3	14585.00	12459.00	205.45	0	Spot (Block11, Row3, Column4)	898.93	890.00	114.58	0.00	0.13	719.00	747.54	719.00	92.13	0.02	0.12	70.00	43.00	0.00	171.00	179.93	1080510.00	1.64	796.01	786.50
11	5	3	14891.00	12445.00	193.50	0	Spot (Block11, Row3, Column5)	946.94	911.00	177.22	0.02	0.19	726.00	753.99	726.00	91.45	0.02	0.12	79.00	51.00	0.00	185.00	220.94	1005648.00	2.11	817.97	798.00
11	6	3	15185.00	12439.00	200.10	0	Spot (Block11, Row3, Column6)	919.96	899.00	122.52	0.01	0.13	761.00	761.27	761.00	87.23	0.00	0.11	68.00	38.00	0.00	138.00	158.96	1043236.00	1.82	828.84	806.00
11	7	3	15482.00	12443.00	192.80	0	Spot (Block11, Row3, Column7)	901.47	885.00	123.78	0.01	0.14	782.00	781.54	782.00	89.35	0.00	0.11	60.00	32.00	0.00	103.00	119.47	942040.00	1.34	831.78	802.00
11	8	3	15782.00	12442.00	200.40	0	Spot (Block11, Row3, Column8)	927.36	919.00	112.55	0.00	0.12	793.00	799.90	793.00	91.75	0.00	0.11	71.00	40.00	0.00	126.00	134.36	1054413.00	1.39	871.43	891.00
11	1	4	13670.00	12733.00	172.70	0	Spot (Block11, Row4, Column1)	927.00	886.00	156.42	0.02	0.17	756.00	762.35	756.00	94.47	0.00	0.12	68.00	37.00	0.00	130.00	171.00	771268.00	1.74	836.72	804.00
11	2	4	13979.00	12723.00	223.40	0	Spot (Block11, Row4, Column2)	920.58	891.00	137.99	0.01	0.15	776.00	775.64	776.00	99.62	0.00	0.13	60.00	35.00	0.00	115.00	144.58	1320109.00	1.45	845.04	816.50
11	3	4	14276.00	12738.00	179.55	0	Spot (Block11, Row4, Column3)	1015.88	992.50	154.09	0.01	0.15	764.00	767.98	764.00	100.33	0.00	0.13	84.00	60.00	0.00	228.50	251.88	916324.00	2.47	867.23	870.50
11	4	4	14575.00	12742.00	216.90	0	Spot (Block11, Row4, Column4)	918.77	899.00	127.84	0.01	0.14	756.00	764.25	756.00	97.50	0.00	0.13	69.00	36.00	0.00	143.00	162.77	1237588.00	1.58	811.33	790.00
11	5	4	14865.00	12738.00	180.45	0	Spot (Block11, Row4, Column5)	1055.21	974.00	617.95	0.03	0.59	783.00	786.42	783.00	99.71	0.00	0.13	72.00	46.00	0.00	191.00	272.21	963409.00	2.70	884.71	884.00
11	6	4	15175.00	12739.00	193.00	0	Spot (Block11, Row4, Column6)	1087.54	1067.00	166.50	0.01	0.15	786.00	789.07	786.00	91.09	0.00	0.12	94.00	74.00	0.00	281.00	301.54	1145178.00	3.28	885.11	898.00
11	7	4	15473.00	12752.00	166.20	0	Spot (Block11, Row4, Column7)	1000.47	983.00	153.30	0.01	0.15	791.00	797.51	791.00	87.67	0.00	0.11	82.00	57.00	0.00	192.00	209.47	768362.00	2.32	880.25	882.00
11	8	4	15781.00	12747.00	153.90	0	Spot (Block11, Row4, Column8)	1060.31	1013.00	150.78	0.02	0.14	797.00	811.14	797.00	90.82	0.01	0.11	90.00	62.00	0.00	216.00	263.31	686020.00	2.74	916.81	903.00
11	1	5	13671.00	13037.00	150.25	0	Spot (Block11, Row5, Column1)	1023.83	995.00	134.32	0.01	0.13	769.00	767.60	769.00	93.95	0.00	0.12	90.00	69.00	0.00	226.00	254.83	630680.00	2.73	865.77	866.50
11	2	5	13981.00	13039.00	195.25	0	Spot (Block11, Row5, Column2)	947.05	922.00	128.30	0.01	0.14	772.00	771.41	772.00	102.00	0.00	0.13	70.00	42.00	0.00	150.00	175.05	1019970.00	1.72	839.16	810.00
11	3	5	14273.00	13051.00	200.65	0	Spot (Block11, Row5, Column3)	956.76	904.00	157.71	0.02	0.16	772.00	767.92	772.00	103.96	0.00	0.14	62.00	43.00	0.00	132.00	184.76	1091662.00	1.82	813.28	792.50
11	4	5	14570.00	13041.00	237.35	0	Spot (Block11, Row5, Column4)	893.76	884.00	127.14	0.00	0.14	777.00	779.26	777.00	102.25	0.00	0.13	53.00	27.00	0.00	107.00	116.76	1453246.00	1.12	815.65	791.00
11	5	5	14879.00	13033.00	164.75	0	Spot (Block11, Row5, Column5)	1129.76	1096.00	188.00	0.01	0.17	793.00	806.15	793.00	99.92	0.01	0.12	91.00	71.00	0.00	303.00	336.76	850708.00	3.24	921.11	902.50
11	6	5	15178.00	13035.00	164.65	0	Spot (Block11, Row5, Column6)	962.56	964.00	129.94	0.00	0.13	792.00	797.39	792.00	94.88	0.00	0.12	61.00	44.00	0.00	172.00	170.56	724807.00	1.74	870.29	856.00
11	7	5	15479.00	13041.00	191.35	0	Spot (Block11, Row5, Column7)	945.03	901.00	143.52	0.02	0.15	791.00	792.03	791.00	93.72	0.00	0.12	60.00	39.00	0.00	110.00	154.03	976212.00	1.63	856.85	863.00
11	8	5	15784.00	13034.00	186.20	0	Spot (Block11, Row5, Column8)	1002.53	984.00	172.94	0.01	0.17	797.00	807.87	797.00	93.30	0.01	0.12	69.00	50.00	0.00	187.00	205.53	976460.00	2.09	887.74	889.00
11	1	6	13670.00	13347.00	177.55	0	Spot (Block11, Row6, Column1)	938.14	885.00	150.60	0.03	0.16	767.00	766.11	767.00	95.84	0.00	0.13	65.00	39.00	0.00	118.00	171.14	832127.00	1.79	854.49	815.00
11	2	6	13976.00	13342.00	214.85	0	Spot (Block11, Row6, Column2)	897.43	892.00	115.19	0.00	0.13	765.00	764.83	765.00	99.45	0.00	0.13	61.00	31.00	0.00	127.00	132.43	1179219.00	1.33	809.47	788.00
11	3	6	14273.00	13335.00	201.40	0	Spot (Block11, Row6, Column3)	938.68	900.00	141.25	0.02	0.15	765.00	764.51	765.00	97.54	0.00	0.13	70.00	40.00	0.00	135.00	173.68	1083233.00	1.79	843.80	820.00
11	4	6	14574.00	13337.00	194.30	0	Spot (Block11, Row6, Column4)	961.93	920.50	169.34	0.02	0.18	779.00	778.16	779.00	97.72	0.00	0.13	63.00	46.00	0.00	141.50	182.93	1025413.00	1.88	833.25	799.00
11	5	6	14876.00	13335.00	203.75	0	Spot (Block11, Row6, Column5)	1012.18	965.50	171.08	0.02	0.17	788.00	792.80	788.00	97.20	0.00	0.12	74.00	45.00	0.00	177.50	224.18	1192352.00	2.26	863.98	867.50
11	6	6	15180.00	13338.00	214.70	0	Spot (Block11, Row6, Column6)	948.16	910.00	130.43	0.02	0.14	788.00	791.62	788.00	97.96	0.00	0.12	62.00	44.00	0.00	122.00	160.16	1252523.00	1.60	855.86	816.00
11	7	6	15478.00	13342.00	190.75	0	Spot (Block11, Row6, Column7)	961.32	936.00	140.46	0.01	0.15	785.00	786.00	785.00	97.01	0.00	0.12	68.00	44.00	0.00	151.00	176.32	987274.00	1.81	850.29	816.50
11	8	6	15777.00	13338.00	202.35	0	Spot (Block11, Row6, Column8)	886.49	881.00	119.11	0.00	0.13	794.00	804.12	794.00	97.93	0.01	0.12	44.00	22.00	0.00	87.00	92.49	1028334.00	0.84	833.62	796.00
11	1	7	13684.00	13635.00	233.55	0	Spot (Block11, Row7, Column1)	877.51	878.00	124.87	0.00	0.14	725.00	757.83	725.00	114.00	0.02	0.15	54.00	24.00	0.00	153.00	152.51	1382074.00	1.05	793.54	792.00
11	2	7	13988.00	13642.00	205.80	0	Spot (Block11, Row7, Column2)	869.94	873.00	113.76	0.00	0.13	728.00	756.25	728.00	99.11	0.02	0.13	56.00	22.00	0.00	145.00	141.94	1046532.00	1.15	813.91	794.00
11	3	7	14281.00	13627.00	211.55	0	Spot (Block11, Row7, Column3)	943.63	908.00	124.66	0.02	0.13	736.00	757.72	736.00	94.94	0.01	0.13	79.00	46.00	0.00	172.00	207.63	1204072.00	1.96	832.44	812.00
11	4	7	14582.00	13633.00	257.60	0	Spot (Block11, Row7, Column4)	855.38	811.00	121.65	0.02	0.14	771.00	761.71	771.00	87.15	0.01	0.11	45.00	21.00	0.00	40.00	84.38	1652597.00	1.07	792.30	787.00
11	5	7	14873.00	13636.00	216.65	0	Spot (Block11, Row7, Column5)	900.13	887.00	119.74	0.01	0.13	775.00	769.87	775.00	90.34	0.00	0.12	61.00	27.00	0.00	112.00	125.13	1205274.00	1.44	850.02	808.50
11	6	7	15179.00	13649.00	214.35	0	Spot (Block11, Row7, Column6)	927.34	897.00	135.67	0.01	0.15	774.00	774.12	774.00	95.00	0.00	0.12	66.00	38.00	0.00	123.00	153.34	1215739.00	1.61	829.95	797.00
11	7	7	15470.00	13642.00	228.90	0	Spot (Block11, Row7, Column7)	919.90	893.00	118.55	0.01	0.13	786.00	789.21	786.00	99.90	0.00	0.13	57.00	32.00	0.00	107.00	133.90	1387205.00	1.31	826.33	802.00
11	8	7	15780.00	13638.00	147.00	-50	Spot (Block11, Row7, Column8)	816.95	790.00	129.72	0.01	0.16	797.00	817.81	797.00	109.49	0.01	0.13	25.00	10.00	0.00	-7.00	19.95	482001.00	-0.01	784.16	782.00
11	1	8	13675.00	13940.00	140.50	0	Spot (Block11, Row8, Column1)	30707.35	26212.00	18830.43	0.07	0.61	730.00	771.59	730.00	198.97	0.02	0.26	100.00	100.00	14.63	25482.00	29977.35	16367016.00	150.45	9349.51	5836.00
11	2	8	13986.00	13955.00	204.20	0	Spot (Block11, Row8, Column2)	876.82	892.00	128.78	0.01	0.15	723.00	758.15	723.00	118.49	0.02	0.16	58.00	30.00	0.00	169.00	153.82	1039032.00	1.00	792.59	772.50
11	3	8	14274.00	13944.00	200.70	0	Spot (Block11, Row8, Column3)	941.08	910.50	148.12	0.01	0.16	719.00	749.82	719.00	98.25	0.02	0.13	74.00	47.00	0.00	191.50	222.08	1070950.00	1.95	799.58	786.00
11	4	8	14587.00	13937.00	194.10	0	Spot (Block11, Row8, Column4)	909.66	893.00	118.94	0.01	0.13	726.00	753.88	726.00	97.44	0.02	0.13	71.00	35.00	0.00	167.00	183.66	960604.00	1.60	791.98	787.50
11	5	8	14883.00	13944.00	181.10	0	Spot (Block11, Row8, Column5)	902.85	904.00	112.66	0.00	0.12	742.00	756.81	742.00	96.78	0.01	0.13	64.00	32.00	0.00	162.00	160.85	827917.00	1.51	824.64	791.00
11	6	8	15187.00	13923.00	197.95	0	Spot (Block11, Row8, Column6)	974.71	916.50	269.94	0.03	0.28	765.00	765.03	765.00	99.17	0.00	0.13	68.00	47.00	0.00	151.50	209.71	1081929.00	2.11	858.30	808.50
11	7	8	15483.00	13919.00	207.30	0	Spot (Block11, Row8, Column7)	909.91	899.00	123.57	0.01	0.14	784.00	790.94	784.00	108.06	0.00	0.14	54.00	29.00	0.00	115.00	125.91	1112817.00	1.10	840.64	818.00
11	8	8	15768.00	13942.00	149.00	0	Spot (Block11, Row8, Column8)	1850.94	1739.00	517.92	0.03	0.28	801.00	827.21	801.00	119.67	0.01	0.14	100.00	99.00	0.00	938.00	1049.94	1127224.00	8.55	1135.70	1089.00
12	1	1	18180.00	11838.00	153.70	0	Spot (Block12, Row1, Column1)	19341.09	17870.00	9202.15	0.03	0.48	2119.00	2157.73	2119.00	329.11	0.01	0.15	100.00	100.00	0.00	15751.00	17222.09	12533029.00	52.21	6093.40	4930.00
12	2	1	18478.00	11840.00	200.40	0	Spot (Block12, Row1, Column2)	2741.43	2674.50	472.85	0.01	0.17	2081.00	2104.64	2081.00	315.14	0.00	0.15	76.00	46.00	0.00	593.50	660.43	3125228.00	2.02	2345.29	2293.00
12	3	1	18793.00	11845.00	203.70	0	Spot (Block12, Row1, Column3)	2434.76	2419.00	352.68	0.00	0.14	2069.00	2085.20	2069.00	296.75	0.00	0.14	55.00	28.00	0.00	350.00	365.76	2870577.00	1.18	2250.78	2206.00
12	4	1	19076.00	11843.00	200.10	0	Spot (Block12, Row1, Column4)	2723.76	2652.00	444.94	0.01	0.16	2078.00	2099.78	2078.00	287.41	0.00	0.14	77.00	49.00	0.00	574.00	645.76	3091471.00	2.17	2303.85	2324.00
12	5	1	19381.00	11839.00	194.95	0	Spot (Block12, Row1, Column5)	2537.06	2471.00	452.18	0.01	0.18	2089.00	2120.02	2089.00	285.63	0.01	0.13	58.00	34.00	0.00	382.00	448.06	2727338.00	1.46	2272.07	2225.00
12	6	1	19682.00	11829.00	196.60	0	Spot (Block12, Row1, Column6)	2656.47	2614.00	380.33	0.01	0.14	2092.00	2134.31	2092.00	279.11	0.01	0.13	74.00	47.00	0.00	522.00	564.47	2898206.00	1.87	2320.43	2317.50
12	7	1	19986.00	11836.00	193.40	0	Spot (Block12, Row1, Column7)	3044.77	2979.00	549.57	0.01	0.18	2095.00	2139.18	2095.00	281.56	0.01	0.13	90.00	73.00	0.00	884.00	949.77	3203102.00	3.22	2430.19	2438.00
12	8	1	20282.00	11833.00	205.45	0	Spot (Block12, Row1, Column8)	2584.35	2566.00	411.99	0.00	0.16	2097.00	2137.83	2097.00	276.07	0.01	0.13	64.00	42.00	0.00	469.00	487.35	3096053.00	1.62	2368.22	2362.00
12	1	2	18189.00	12134.00	210.15	0	Spot (Block12, Row2, Column1)	2477.84	2402.00	541.28	0.01	0.22	2086.00	2120.89	2086.00	320.45	0.01	0.15	49.00	24.00	0.00	316.00	391.84	3112167.00	1.11	2243.21	2182.00
12	2	2	18482.00	12132.00	184.70	0	Spot (Block12, Row2, Column2)	2393.33	2345.50	355.53	0.01	0.15	2073.00	2083.65	2073.00	303.03	0.00	0.15	49.00	24.00	0.00	272.50	320.33	2288022.00	1.02	2186.69	2149.50
12	3	2	18784.00	12137.00	207.10	0	Spot (Block12, Row2, Column3)	2483.20	2474.00	362.10	0.00	0.15	2049.00	2074.79	2049.00	305.82	0.01	0.15	58.00	33.00	0.00	425.00	434.20	3034476.00	1.34	2247.53	2294.00
12	4	2	19086.00	12134.00	198.20	0	Spot (Block12, Row2, Column4)	2527.35	2504.50	344.29	0.00	0.14	2083.00	2118.47	2083.00	296.89	0.01	0.14	60.00	35.00	0.00	421.50	444.35	2815471.00	1.38	2303.88	2302.00
12	5	2	19381.00	12140.00	197.75	0	Spot (Block12, Row2, Column5)	3052.19	2984.00	466.71	0.01	0.15	2093.00	2123.32	2093.00	291.05	0.01	0.14	95.00	77.00	0.00	891.00	959.19	3384874.00	3.19	2452.61	2431.00
12	6	2	19670.00	12135.00	194.05	0	Spot (Block12, Row2, Column6)	2544.56	2471.00	349.90	0.01	0.14	2100.00	2138.17	2100.00	293.82	0.01	0.14	60.00	34.00	0.00	371.00	444.56	2717592.00	1.38	2312.49	2282.50
12	7	2	19975.00	12138.00	196.30	0	Spot (Block12, Row2, Column7)	2509.06	2483.50	316.09	0.00	0.13	2095.00	2142.76	2095.00	287.44	0.01	0.13	57.00	31.00	0.00	388.50	414.06	2739891.00	1.27	2339.80	2298.50
12	8	2	20284.00	12147.00	211.00	0	Spot (Block12, Row2, Column8)	2486.24	2470.00	356.61	0.00	0.14	2106.00	2151.73	2106.00	278.53	0.01	0.13	53.00	34.00	0.00	364.00	380.24	3145099.00	1.20	2315.96	2271.00
12	1	3	18186.00	12436.00	191.05	0	Spot (Block12, Row3, Column1)	2631.72	2570.00	437.67	0.01	0.17	2048.00	2076.02	2048.00	313.68	0.01	0.15	68.00	41.00	0.00	522.00	583.72	2710672.00	1.77	2263.80	2303.50
12	2	3	18482.00	12445.00	208.20	0	Spot (Block12, Row3, Column2)	2482.03	2472.00	391.54	0.00	0.16	2043.00	2067.80	2043.00	307.96	0.01	0.15	56.00	35.00	0.00	429.00	439.03	3062820.00	1.35	2226.70	2200.00
12	3	3	18774.00	12434.00	193.55	0	Spot (Block12, Row3, Column3)	2489.40	2457.00	361.00	0.01	0.15	2029.00	2062.75	2029.00	300.52	0.01	0.15	63.00	32.00	0.00	428.00	460.40	2641252.00	1.42	2283.21	2248.50
12	4	3	19083.00	12434.00	191.45	0	Spot (Block12, Row3, Column4)	2788.35	2730.50	481.78	0.01	0.17	2041.50	2077.65	2041.50	299.40	0.01	0.14	80.00	62.00	0.00	689.00	746.85	2877580.00	2.37	2379.14	2314.00
12	5	3	19387.00	12440.00	215.15	0	Spot (Block12, Row3, Column5)	2582.99	2538.00	433.16	0.01	0.17	2087.00	2123.73	2087.00	302.85	0.01	0.14	61.00	36.00	0.00	451.00	495.99	3417295.00	1.52	2273.01	2285.50
12	6	3	19684.00	12432.00	199.05	0	Spot (Block12, Row3, Column6)	2529.44	2508.00	341.80	0.00	0.14	2132.00	2159.71	2132.00	308.51	0.01	0.14	57.00	26.00	0.00	376.00	397.44	2845622.00	1.20	2365.63	2305.00
12	7	3	19984.00	12431.00	199.90	0	Spot (Block12, Row3, Column7)	2464.03	2469.50	328.38	0.00	0.13	2106.00	2150.71	2106.00	295.02	0.01	0.14	53.00	27.00	0.00	363.50	358.03	2784356.00	1.06	2298.93	2309.00
12	8	3	20280.00	12440.00	198.70	0	Spot (Block12, Row3, Column8)	2482.70	2435.00	337.96	0.01	0.14	2169.00	2175.54	2169.00	296.77	0.00	0.14	47.00	23.00	0.00	266.00	313.70	2760761.00	1.04	2306.87	2280.00
12	1	4	18182.00	12749.00	175.45	0	Spot (Block12, Row4, Column1)	2728.38	2697.50	420.30	0.00	0.15	2069.00	2082.10	2069.00	317.72	0.00	0.15	78.00	48.00	0.00	628.50	659.38	2330035.00	2.03	2318.06	2283.00
12	2	4	18479.00	12739.00	201.40	0	Spot (Block12, Row4, Column2)	2402.68	2350.50	342.70	0.01	0.14	2032.00	2065.77	2032.00	304.88	0.01	0.15	51.00	24.00	0.00	318.50	370.68	2763083.00	1.11	2217.77	2221.00
12	3	4	18781.00	12742.00	156.10	0	Spot (Block12, Row4, Column3)	4174.37	3995.50	991.56	0.02	0.24	2006.00	2038.59	2006.00	291.05	0.01	0.14	99.00	98.00	0.00	1989.50	2168.37	2796826.00	7.34	2636.68	2669.00
12	4	4	19071.00	12734.00	223.55	0	Spot (Block12, Row4, Column4)	2301.57	2255.00	318.77	0.01	0.14	2007.00	2056.19	2007.00	397.89	0.01	0.19	36.00	6.00	0.00	248.00	294.57	3305055.00	0.62	2119.24	2083.00
12	5	4	19402.00	12735.00	233.80	0	Spot (Block12, Row4, Column5)	2453.13	2445.50	366.18	0.00	0.15	2085.00	2124.27	2085.00	418.87	0.01	0.20	44.00	10.00	0.00	360.50	368.13	3851416.00	0.79	2218.81	2176.00
12	6	4	19683.00	12734.00	196.95	0	Spot (Block12, Row4, Column6)	3115.23	3062.50	403.78	0.01	0.13	2113.00	2154.41	2113.00	299.98	0.01	0.14	99.00	84.00	0.00	949.50	1002.23	3420526.00	3.20	2538.79	2516.50
12	7	4	19978.00	12744.00	168.10	0	Spot (Block12, Row4, Column7)	2679.04	2664.00	347.48	0.00	0.13	2142.00	2163.79	2142.00	288.14	0.00	0.13	71.00	44.00	0.00	522.00	537.04	2103047.00	1.79	2371.43	2306.50
12	8	4	20272.00	12747.00	189.70	0	Spot (Block12, Row4, Column8)	2576.37	2574.50	349.47	0.00	0.14	2193.00	2205.08	2193.00	288.36	0.00	0.13	57.00	33.00	0.00	381.50	383.37	2622747.00	1.29	2331.41	2316.00
12	1	5	18184.00	13036.00	158.45	0	Spot (Block12, Row5, Column1)	3229.01	3163.00	601.68	0.01	0.19	2092.00	2118.22	2092.00	325.15	0.01	0.15	95.00	73.00	0.00	1071.00	1137.01	2231248.00	3.42	2428.51	2418.00
12	2	5	18472.00	13044.00	206.95	0	Spot (Block12, Row5, Column2)	2433.48	2390.50	323.98	0.01	0.13	2070.00	2084.33	2070.00	306.16	0.00	0.15	52.00	24.00	0.00	320.50	363.48	2973709.00	1.14	2190.86	2140.00
12	3	5	18791.00	13050.00	212.50	0	Spot (Block12, Row5, Column3)	2443.69	2423.00	332.20	0.00	0.14	2008.00	2054.06	2008.00	291.51	0.01	0.14	60.00	33.00	0.00	415.00	435.69	3147475.00	1.34	2195.55	2160.00
12	4	5	19078.00	13041.00	183.55	0	Spot (Block12, Row5, Column4)	2462.99	2431.00	309.74	0.01	0.13	1996.00	2050.59	1996.00	294.76	0.01	0.14	68.00	36.00	0.00	435.00	466.99	2327524.00	1.40	2239.13	2239.00
12	5	5	19384.00	13038.00	155.30	0	Spot (Block12, Row5, Column5)	4421.40	4236.00	1176.66	0.02	0.27	2092.00	2126.64	2092.00	392.51	0.01	0.18	99.00	92.00	0.00	2144.00	2329.40	2931385.00	5.85	2713.01	2717.00
12	6	5	19679.00	13040.00	198.20	0	Spot (Block12, Row5, Column6)	2564.77	2559.00	333.61	0.00	0.13	2112.50	2155.76	2112.50	302.73	0.01	0.14	62.00	35.00	0.00	446.50	452.27	2844325.00	1.35	2338.87	2323.00
12	7	5	19974.00	13044.00	206.00	0	Spot (Block12, Row5, Column7)	2487.94	2442.00	365.12	0.01	0.15	2113.00	2160.92	2113.00	281.10	0.01	0.13	51.00	33.00	0.00	329.00	374.94	3007921.00	1.16	2259.60	2237.50
12	8	5	20282.00	13033.00	153.00	0	Spot (Block12, Row5, Column8)	3039.34	3016.00	452.14	0.00	0.15	2183.00	2210.99	2183.00	293.48	0.01	0.13	90.00	64.00	0.00	833.00	856.34	1942136.00	2.82	2521.27	2506.00
12	1	6	18183.00	13341.00	173.10	0	Spot (Block12, Row6, Column1)	2537.23	2504.50	354.19	0.01	0.14	2083.00	2111.59	2083.00	316.16	0.01	0.15	58.00	35.00	0.00	421.50	454.23	2121124.00	1.35	2350.91	2294.50
12	2	6	18478.00	13340.00	208.15	0	Spot (Block12, Row6, Column2)	2502.30	2485.50	352.45	0.00	0.14	2082.00	2120.58	2082.00	314.22	0.01	0.15	56.00	31.00	0.00	403.50	420.30	3087839.00	1.21	2304.70	2292.00
12	3	6	18773.00	13341.00	174.70	0	Spot (Block12, Row6, Column3)	2968.40	2922.00	550.87	0.01	0.19	2062.00	2100.17	2062.00	304.59	0.01	0.15	87.00	68.00	0.00	860.00	906.40	2520174.00	2.85	2367.76	2332.00
12	4	6	19085.00	13336.00	191.85	0	Spot (Block12, Row6, Column4)	2575.59	2570.50	387.76	0.00	0.15	2066.00	2105.30	2066.00	303.17	0.01	0.14	64.00	39.00	0.00	504.50	509.59	2683766.00	1.55	2299.70	2291.00
12	5	6	19379.00	13337.00	153.75	0	Spot (Block12, Row6, Column5)	3915.96	3721.50	870.76	0.02	0.22	2101.00	2141.41	2101.00	303.56	0.01	0.14	99.00	94.00	0.00	1620.50	1814.96	2521875.00	5.85	2701.96	2695.00
12	6	6	19680.00	13333.00	201.05	0	Spot (Block12, Row6, Column6)	2490.15	2465.00	363.11	0.00	0.15	2112.00	2157.21	2112.00	289.76	0.01	0.13	54.00	29.00	0.00	353.00	378.15	2861183.00	1.15	2320.55	2319.50
12	7	6	19980.00	13347.00	198.35	0	Spot (Block12, Row6, Column7)	2626.89	2602.50	366.01	0.00	0.14	2109.00	2158.32	2109.00	283.39	0.01	0.13	68.00	43.00	0.00	493.50	517.89	2926351.00	1.65	2404.00	2435.50
12	8	6	20288.00	13347.00	177.15	0	Spot (Block12, Row6, Column8)	2555.53	2519.00	338.32	0.01	0.13	2179.00	2212.14	2179.00	292.24	0.01	0.13	57.00	26.00	0.00	340.00	376.53	2248868.00	1.18	2341.84	2331.50
12	1	7	18191.00	13643.00	199.40	0	Spot (Block12, Row7, Column1)	2460.10	2371.00	494.04	0.02	0.20	2075.00	2095.09	2075.00	312.44	0.00	0.15	47.00	27.00	0.00	296.00	385.10	2777449.00	1.17	2215.50	2195.00
12	2	7	18478.00	13633.00	199.50	0	Spot (Block12, Row7, Column2)	2534.17	2487.00	378.00	0.01	0.15	2081.00	2115.96	2081.00	309.02	0.01	0.15	57.00	31.00	0.00	406.00	453.17	2868683.00	1.35	2383.20	2399.00
12	3	7	18784.00	13643.00	217.20	0	Spot (Block12, Row7, Column3)	2506.51	2495.50	361.18	0.00	0.14	2095.00	2137.09	2095.00	308.38	0.01	0.14	56.00	32.00	0.00	400.50	411.51	3383782.00	1.20	2258.02	2176.50
12	4	7	19081.00	13626.00	193.30	0	Spot (Block12, Row7, Column4)	2509.37	2482.00	359.10	0.00	0.14	2093.50	2144.12	2093.50	302.93	0.01	0.14	54.00	31.00	0.00	388.50	415.87	2642367.00	1.21	2344.88	2292.00
12	5	7	19382.00	13629.00	215.20	0	Spot (Block12, Row7, Column5)	2526.46	2507.50	353.08	0.00	0.14	2104.00	2142.77	2104.00	299.20	0.01	0.14	58.00	33.00	0.00	403.50	422.46	3345038.00	1.28	2295.92	2269.50
12	6	7	19674.00	13634.00	210.15	0	Spot (Block12, Row7, Column6)	2526.55	2485.00	338.26	0.01	0.13	2106.00	2141.30	2106.00	287.55	0.01	0.13	56.00	32.00	0.00	379.00	420.55	3175875.00	1.34	2315.45	2306.50
12	7	7	19970.00	13641.00	194.35	0	Spot (Block12, Row7, Column7)	2679.37	2638.00	364.64	0.01	0.14	2116.00	2165.05	2116.00	284.51	0.01	0.13	74.00	45.00	0.00	522.00	563.37	2866926.00	1.81	2351.50	2348.00
12	8	7	20284.00	13634.00	160.20	0	Spot (Block12, Row7, Column8)	3679.20	3639.00	540.38	0.00	0.15	2199.00	2234.88	2199.00	291.32	0.01	0.13	100.00	98.00	0.00	1440.00	1480.20	2593833.00	4.96	2769.66	2738.00
12	1	8	18170.00	13941.00	146.70	0	Spot (Block12, Row8, Column1)	25396.97	22097.50	15719.23	0.06	0.62	2084.00	2110.34	2084.00	337.54	0.01	0.16	100.00	100.00	6.14	20013.50	23312.97	14882625.00	68.99	7229.48	5650.00
12	2	8	18489.00	13937.00	192.30	0	Spot (Block12, Row8, Column2)	2517.64	2486.50	430.03	0.01	0.17	2095.00	2123.43	2095.00	323.50	0.01	0.15	54.00	30.00	0.00	391.50	422.64	2623378.00	1.22	2301.30	2265.00
12	3	8	18780.00	13938.00	181.60	0	Spot (Block12, Row8, Column3)	2613.14	2602.00	418.93	0.00	0.16	2096.00	2123.34	2096.00	314.72	0.01	0.15	64.00	38.00	0.00	506.00	517.14	2411925.00	1.56	2354.71	2333.00
12	4	8	19080.00	13932.00	175.35	0	Spot (Block12, Row8, Column4)	2615.38	2606.00	404.15	0.00	0.15	2092.00	2134.87	2092.00	317.39	0.01	0.15	61.00	39.00	0.00	514.00	523.38	2230921.00	1.51	2348.62	2293.00
12	5	8	19377.00	13939.00	273.55	0	Spot (Block12, Row8, Column5)	2323.97	2266.00	355.91	0.01	0.15	2091.00	2133.95	2091.00	306.08	0.01	0.14	39.00	17.00	0.00	175.00	232.97	5066264.00	0.62	2170.91	2082.50
12	6	8	19688.00	13948.00	175.75	0	Spot (Block12, Row8, Column6)	2627.13	2624.00	380.21	0.00	0.14	2122.00	2161.65	2122.00	306.67	0.01	0.14	66.00	41.00	0.00	502.00	505.13	2269839.00	1.52	2351.23	2311.00
12	7	8	19987.00	13935.00	180.65	0	Spot (Block12, Row8, Column7)	2693.61	2629.00	392.85	0.01	0.15	2189.00	2204.92	2189.00	299.63	0.00	0.14	66.00	34.00	0.00	440.00	504.61	2472738.00	1.63	2350.25	2328.00
12	8	8	20271.00	13939.00	151.45	0	Spot (Block12, Row8, Column8)	3946.95	3922.00	755.04	0.00	0.19	2240.50	2261.56	2240.50	303.14	0.00	0.13	99.00	93.00	0.00	1681.50	1706.45	2498421.00	5.56	2692.48	2667.00
13	1	1	4679.00	16340.00	147.15	0	Spot (Block13, Row1, Column1)	23185.29	20613.00	11720.50	0.05	0.51	880.00	883.74	880.00	106.84	0.00	0.12	100.00	100.00	0.00	19733.00	22305.29	13702507.00	208.73	5892.79	4441.00
13	2	1	4978.00	16338.00	151.60	0	Spot (Block13, Row1, Column2)	1128.74	1095.00	153.63	0.01	0.14	822.00	845.69	822.00	88.55	0.01	0.10	95.00	77.00	0.00	273.00	306.74	709977.00	3.20	936.16	908.00
13	3	1	5272.00	16351.00	154.10	0	Spot (Block13, Row1, Column3)	1034.98	1026.00	106.73	0.00	0.10	800.00	806.63	800.00	69.31	0.00	0.09	93.00	80.00	0.00	226.00	234.98	670665.00	3.29	895.77	890.00
13	4	1	5581.00	16345.00	179.60	0	Spot (Block13, Row1, Column4)	995.43	983.00	113.35	0.01	0.11	796.00	802.27	796.00	74.64	0.00	0.09	90.00	59.00	0.00	187.00	199.43	899867.00	2.59	866.79	863.00
13	5	1	5874.00	16342.00	165.90	0	Spot (Block13, Row1, Column5)	1393.62	1353.00	345.05	0.01	0.25	796.00	810.18	796.00	90.63	0.01	0.11	98.00	91.00	0.00	557.00	597.62	1064723.00	6.44	954.38	923.00
13	6	1	6175.00	16332.00	206.45	0	Spot (Block13, Row1, Column6)	1129.87	1059.00	259.47	0.03	0.23	791.00	799.19	791.00	92.35	0.00	0.12	88.00	67.00	0.00	268.00	338.87	1373926.00	3.58	895.18	884.00
13	7	1	6483.00	16339.00	177.95	0	Spot (Block13, Row1, Column7)	1326.34	1265.00	345.28	0.02	0.26	783.00	785.27	783.00	83.48	0.00	0.11	97.00	86.00	0.00	482.00	543.34	1173811.00	6.48	916.46	913.00
13	8	1	6789.00	16341.00	200.55	0	Spot (Block13, Row1, Column8)	1013.29	990.00	171.38	0.01	0.17	789.00	793.48	789.00	84.73	0.00	0.11	82.00	57.00	0.00	201.00	224.29	1160219.00	2.59	863.63	870.00
13	1	2	4675.00	16643.00	239.65	0	Spot (Block13, Row2, Column1)	917.18	902.00	82.41	0.01	0.09	828.00	853.17	828.00	88.13	0.01	0.10	37.00	12.00	0.00	74.00	89.18	1514268.00	0.73	871.47	881.00
13	2	2	4980.00	16643.00	131.25	0	Spot (Block13, Row2, Column2)	1059.24	1076.00	105.52	0.01	0.10	799.00	817.00	799.00	80.29	0.01	0.10	93.00	82.00	0.00	277.00	260.24	489368.00	3.02	927.54	914.00
13	3	2	5287.00	16637.00	184.75	0	Spot (Block13, Row2, Column3)	993.86	979.00	133.16	0.01	0.13	792.00	798.43	792.00	77.22	0.00	0.10	89.00	60.00	0.00	187.00	201.86	948145.00	2.53	898.86	877.00
13	4	2	5575.00	16643.00	171.25	0	Spot (Block13, Row2, Column4)	985.52	987.00	132.40	0.00	0.13	792.00	797.80	792.00	75.10	0.00	0.09	84.00	60.00	0.00	195.00	193.52	804183.00	2.50	867.07	851.50
13	5	2	5876.00	16647.00	185.85	0	Spot (Block13, Row2, Column5)	1359.36	1310.00	233.37	0.02	0.17	793.00	803.79	793.00	92.82	0.01	0.12	99.00	96.00	0.00	517.00	566.36	1324017.00	5.99	961.47	946.00
13	6	2	6195.00	16647.00	201.70	0	Spot (Block13, Row2, Column6)	942.92	900.00	137.65	0.02	0.15	789.00	797.83	789.00	104.83	0.00	0.13	53.00	32.00	0.00	111.00	153.92	1090963.00	1.38	861.13	814.50
13	7	2	6480.00	16639.00	202.30	0	Spot (Block13, Row2, Column7)	914.90	894.00	121.94	0.01	0.13	785.00	786.56	785.00	95.53	0.00	0.12	60.00	23.00	0.00	109.00	129.90	1067690.00	1.34	813.92	799.00
13	8	2	6798.00	16651.00	226.80	0	Spot (Block13, Row2, Column8)	867.34	872.00	114.44	0.00	0.13	787.00	788.51	787.00	83.47	0.00	0.11	50.00	22.00	0.00	85.00	80.34	1281060.00	0.94	818.42	792.50
13	1	3	4687.00	16945.00	148.30	0	Spot (Block13, Row3, Column1)	1441.66	1369.00	313.48	0.02	0.22	815.00	837.50	815.00	74.42	0.01	0.09	99.00	99.00	0.00	554.00	626.66	866436.00	8.12	996.27	979.00
13	2	3	4975.00	16950.00	183.80	0	Spot (Block13, Row3, Column2)	993.52	991.00	123.32	0.00	0.12	797.00	813.98	797.00	97.70	0.01	0.12	86.00	48.00	0.00	194.00	196.52	947821.00	1.84	882.51	888.50
13	3	3	5276.00	16944.00	147.60	0	Spot (Block13, Row3, Column3)	1070.37	1072.50	116.76	0.00	0.11	795.00	809.61	795.00	102.61	0.01	0.13	95.00	68.00	0.00	277.50	275.37	637941.00	2.54	910.46	898.00
13	4	3	5576.00	16944.00	162.15	0	Spot (Block13, Row3, Column4)	1152.32	1126.50	213.23	0.01	0.19	792.00	798.75	792.00	84.75	0.00	0.11	96.00	82.00	0.00	334.50	360.32	836584.00	4.17	905.36	892.00
13	5	3	5873.00	16941.00	136.75	0	Spot (Block13, Row3, Column5)	1115.08	1085.00	176.03	0.01	0.16	790.00	793.21	790.00	82.11	0.00	0.10	96.00	83.00	0.00	295.00	325.08	563117.00	3.92	911.64	892.00
13	6	3	6173.00	16935.00	181.75	0	Spot (Block13, Row3, Column6)	975.87	962.50	129.26	0.01	0.13	792.00	797.57	792.00	86.65	0.00	0.11	85.00	49.00	0.00	170.50	183.87	903656.00	2.06	868.21	880.00
13	7	3	6484.00	16951.00	154.45	0	Spot (Block13, Row3, Column7)	1081.69	990.00	218.45	0.04	0.20	788.00	790.39	788.00	91.65	0.00	0.12	91.00	61.00	0.00	202.00	293.69	710669.00	3.18	879.36	883.00
13	8	3	6769.00	16935.00	213.95	0	Spot (Block13, Row3, Column8)	890.36	885.00	108.16	0.00	0.12	779.00	778.91	779.00	84.63	0.00	0.11	58.00	26.00	0.00	106.00	111.36	1165485.00	1.32	833.93	796.00
13	1	4	4675.00	17246.00	174.60	0	Spot (Block13, Row4, Column1)	1092.49	1100.00	135.03	0.00	0.12	801.00	813.53	801.00	69.95	0.01	0.09	95.00	86.00	0.00	299.00	291.49	931892.00	3.99	915.86	907.00
13	2	4	4983.00	17261.00	199.20	0	Spot (Block13, Row4, Column2)	929.42	897.00	223.46	0.02	0.24	790.00	799.22	790.00	91.16	0.01	0.11	68.00	22.00	0.00	107.00	139.42	1048389.00	1.43	858.24	874.00
13	3	4	5282.00	17245.00	143.80	0	Spot (Block13, Row4, Column3)	1894.07	1913.00	419.24	0.00	0.22	794.00	805.11	794.00	85.53	0.01	0.11	100.00	100.00	0.00	1119.00	1100.07	1068255.00	12.73	1098.27	1057.00
13	4	4	5580.00	17261.00	237.50	0	Spot (Block13, Row4, Column4)	906.46	897.00	94.57	0.00	0.10	794.00	803.58	794.00	74.23	0.01	0.09	68.00	33.00	0.00	103.00	112.46	1473001.00	1.39	833.80	820.00
13	5	4	5864.00	17236.00	185.40	0	Spot (Block13, Row4, Column5)	1049.54	998.50	186.72	0.02	0.18	793.00	800.94	793.00	87.11	0.00	0.11	87.00	63.00	0.00	205.50	256.54	1015959.00	2.85	888.16	874.00
13	6	4	6181.00	17239.00	191.60	0	Spot (Block13, Row4, Column6)	1323.11	1318.00	221.02	0.00	0.17	780.00	780.06	780.00	82.32	0.00	0.11	99.00	96.00	0.00	538.00	543.11	1370738.00	6.60	942.54	917.00
13	7	4	6475.00	17245.00	167.15	0	Spot (Block13, Row4, Column7)	1254.15	1170.00	331.40	0.03	0.26	775.00	774.68	775.00	84.79	0.00	0.11	96.00	86.00	0.00	395.00	479.15	973217.00	5.65	909.02	902.00
13	8	4	6776.00	17245.00	169.30	0	Spot (Block13, Row4, Column8)	1140.08	1099.00	217.48	0.02	0.19	778.00	774.76	778.00	84.39	0.00	0.11	94.00	79.00	0.00	321.00	362.08	908646.00	4.33	898.49	886.00
13	1	5	4678.00	17544.00	138.40	0	Spot (Block13, Row5, Column1)	1247.73	1204.50	175.31	0.02	0.14	798.00	804.49	798.00	71.14	0.00	0.09	100.00	99.00	0.00	406.50	449.73	646323.00	6.23	973.26	948.00
13	2	5	4966.00	17542.00	197.60	0	Spot (Block13, Row5, Column2)	917.76	907.00	80.83	0.01	0.09	791.00	793.09	791.00	70.71	0.00	0.09	79.00	35.00	0.00	116.00	126.76	1015047.00	1.76	858.98	864.00
13	3	5	5286.00	17558.00	140.75	0	Spot (Block13, Row5, Column3)	980.35	993.00	107.94	0.01	0.11	800.00	810.90	800.00	72.70	0.01	0.09	80.00	58.00	0.00	193.00	180.35	526446.00	2.33	882.76	887.50
13	4	5	5575.00	17553.00	183.00	0	Spot (Block13, Row5, Column4)	1030.16	1000.00	151.05	0.01	0.15	804.00	824.22	804.00	88.51	0.01	0.11	86.00	57.00	0.00	196.00	226.16	973501.00	2.33	897.02	880.00
13	5	5	5879.00	17543.00	140.00	0	Spot (Block13, Row5, Column5)	2366.78	2317.00	618.13	0.01	0.26	799.00	816.63	799.00	100.41	0.01	0.12	100.00	100.00	0.00	1518.00	1567.78	1254391.00	15.44	1271.43	1253.50
13	6	5	6178.00	17543.00	165.35	0	Spot (Block13, Row5, Column6)	1000.92	992.50	142.21	0.00	0.14	779.00	778.55	779.00	90.70	0.00	0.12	79.00	56.00	0.00	213.50	221.92	758695.00	2.45	853.68	840.00
13	7	5	6490.00	17561.00	192.70	0	Spot (Block13, Row5, Column7)	910.14	884.00	177.96	0.01	0.20	748.00	761.11	748.00	84.24	0.01	0.11	61.00	36.00	0.00	136.00	162.14	957464.00	1.77	819.01	802.00
13	8	5	6779.00	17538.00	145.05	0	Spot (Block13, Row5, Column8)	1644.80	1597.00	434.05	0.01	0.26	775.00	771.86	775.00	95.33	0.00	0.12	100.00	99.00	0.00	822.00	869.80	944118.00	9.16	1021.90	983.00
13	1	6	4682.00	17832.00	210.70	0	Spot (Block13, Row6, Column1)	916.83	905.00	95.48	0.01	0.10	796.00	802.99	796.00	89.20	0.00	0.11	65.00	25.00	0.00	109.00	120.83	1166207.00	1.28	848.79	811.00
13	2	6	4993.00	17833.00	246.00	0	Spot (Block13, Row6, Column2)	895.62	893.00	85.64	0.00	0.10	794.00	795.40	794.00	67.77	0.00	0.09	66.00	25.00	0.00	99.00	101.62	1564645.00	1.48	813.69	804.00
13	3	6	5269.00	17842.00	156.20	0	Spot (Block13, Row6, Column3)	1479.29	1428.00	333.20	0.02	0.23	798.00	808.07	798.00	76.73	0.01	0.09	100.00	98.00	0.00	630.00	681.29	995563.00	8.75	992.79	1002.00
13	4	6	5578.00	17841.00	145.55	0	Spot (Block13, Row6, Column4)	1150.58	1105.00	170.49	0.02	0.15	799.00	812.56	799.00	93.78	0.01	0.12	97.00	87.00	0.00	306.00	351.58	665035.00	3.60	946.10	931.00
13	5	6	5879.00	17842.00	136.55	0	Spot (Block13, Row6, Column5)	2038.37	1954.00	412.81	0.02	0.20	796.00	806.46	796.00	89.40	0.01	0.11	100.00	100.00	0.00	1158.00	1242.37	1033452.00	13.78	1186.01	1160.00
13	6	6	6180.00	17839.00	189.50	0	Spot (Block13, Row6, Column6)	981.59	972.00	144.54	0.00	0.15	778.00	774.26	778.00	84.08	0.00	0.11	79.00	54.00	0.00	194.00	203.59	991406.00	2.47	850.93	875.00
13	7	6	6478.00	17847.00	164.10	0	Spot (Block13, Row6, Column7)	1208.24	1192.00	245.68	0.01	0.20	760.00	764.16	760.00	83.78	0.00	0.11	98.00	87.00	0.00	432.00	448.24	898927.00	5.30	888.99	889.00
13	8	6	6782.00	17840.00	145.55	0	Spot (Block13, Row6, Column8)	1223.18	1172.00	270.10	0.02	0.22	782.00	780.00	782.00	92.04	0.00	0.12	98.00	85.00	0.00	390.00	441.18	705776.00	4.82	924.94	911.00
13	1	7	4686.00	18136.00	227.05	0	Spot (Block13, Row7, Column1)	931.69	906.00	112.82	0.01	0.12	807.00	830.06	807.00	119.74	0.01	0.14	36.00	9.00	0.00	99.00	124.69	1377974.00	0.85	874.01	857.00
13	2	7	4993.00	18155.00	200.75	0	Spot (Block13, Row7, Column2)	950.91	927.00	98.45	0.01	0.10	802.00	811.50	802.00	73.17	0.01	0.09	79.00	45.00	0.00	125.00	148.91	1089740.00	1.91	895.48	892.50
13	3	7	5283.00	18132.00	212.85	0	Spot (Block13, Row7, Column3)	912.26	896.00	95.66	0.01	0.10	792.00	799.77	792.00	86.40	0.00	0.11	64.00	33.00	0.00	104.00	120.26	1180470.00	1.30	847.21	841.50
13	4	7	5588.00	18163.00	232.35	0	Spot (Block13, Row7, Column4)	881.60	878.00	98.45	0.00	0.11	786.00	786.52	786.00	76.85	0.00	0.10	55.00	23.00	0.00	92.00	95.60	1365606.00	1.24	814.30	806.00
13	5	7	5866.00	18143.00	214.00	0	Spot (Block13, Row7, Column5)	921.87	901.00	112.71	0.01	0.12	788.00	783.70	788.00	75.29	0.00	0.10	73.00	31.00	0.00	113.00	133.87	1201197.00	1.84	827.73	815.00
13	6	7	6183.00	18144.00	166.95	0	Spot (Block13, Row7, Column6)	909.35	895.00	107.38	0.01	0.12	780.00	772.95	780.00	82.64	0.00	0.11	63.00	37.00	0.00	115.00	129.35	703834.00	1.65	825.26	806.00
13	7	7	6470.00	18155.00	193.60	0	Spot (Block13, Row7, Column7)	1063.90	1005.00	253.29	0.02	0.24	770.00	771.13	770.00	84.51	0.00	0.11	79.00	60.00	0.00	235.00	293.90	1128796.00	3.46	862.79	814.50
13	8	7	6780.00	18143.00	147.00	-50	Spot (Block13, Row7, Column8)	819.52	796.00	103.01	0.01	0.13	779.00	779.85	779.00	91.68	0.00	0.12	23.00	8.00	0.00	17.00	40.52	483515.00	0.43	798.44	797.00
13	1	8	4669.00	18444.00	136.10	0	Spot (Block13, Row8, Column1)	37461.80	36159.00	17411.61	0.02	0.46	848.00	867.33	848.00	133.90	0.01	0.15	100.00	100.00	14.83	35311.00	36613.80	18693464.00	273.29	9052.39	7384.00
13	2	8	4970.00	18440.00	200.20	0	Spot (Block13, Row8, Column2)	1011.68	996.00	111.93	0.01	0.11	818.00	844.34	818.00	95.52	0.01	0.11	72.00	42.00	0.00	178.00	193.68	1145221.00	1.75	903.44	883.50
13	3	8	5271.00	18442.00	153.75	0	Spot (Block13, Row8, Column3)	1371.34	1275.50	323.81	0.03	0.24	808.00	825.65	808.00	85.07	0.01	0.10	100.00	96.00	0.00	467.50	563.34	885887.00	6.41	977.81	972.50
13	4	8	5571.00	18449.00	187.90	0	Spot (Block13, Row8, Column4)	1007.88	985.00	152.58	0.01	0.15	801.00	819.43	801.00	91.54	0.01	0.11	72.00	50.00	0.00	184.00	206.88	1001833.00	2.06	881.51	869.00
13	5	8	5876.00	18436.00	208.35	0	Spot (Block13, Row8, Column5)	912.44	901.00	95.38	0.01	0.10	796.00	802.11	796.00	88.03	0.00	0.11	63.00	27.00	0.00	105.00	116.44	1131421.00	1.25	853.33	855.00
13	6	8	6179.00	18436.00	129.25	0	Spot (Block13, Row8, Column6)	1091.27	1099.00	137.30	0.00	0.13	791.00	792.14	791.00	90.29	0.00	0.11	95.00	80.00	0.00	308.00	300.27	486708.00	3.31	910.30	890.00
13	7	8	6476.00	18446.00	166.00	0	Spot (Block13, Row8, Column7)	1074.34	1050.00	186.90	0.01	0.17	788.00	788.25	788.00	87.97	0.00	0.11	90.00	68.00	0.00	262.00	286.34	820792.00	3.25	857.45	815.00
13	8	8	6771.00	18448.00	143.70	0	Spot (Block13, Row8, Column8)	2124.43	2112.50	561.51	0.00	0.26	784.00	783.65	784.00	83.25	0.00	0.11	100.00	100.00	0.00	1328.50	1340.43	1185430.00	16.10	1131.46	1065.00
14	1	1	9179.00	16339.00	148.80	0	Spot (Block14, Row1, Column1)	21269.51	19180.50	10956.70	0.04	0.52	1289.00	1331.12	1289.00	223.08	0.01	0.17	100.00	100.00	0.00	17891.50	19980.51	12931863.00	89.38	6052.46	4638.00
14	2	1	9471.00	16340.00	153.15	0	Spot (Block14, Row1, Column2)	2206.80	2113.00	500.52	0.02	0.23	1286.00	1308.88	1286.00	255.85	0.01	0.20	92.00	78.00	0.00	827.00	920.80	1423383.00	3.51	1540.17	1516.00
14	3	1	9784.00	16344.00	144.15	0	Spot (Block14, Row1, Column3)	3023.63	2710.00	1175.09	0.05	0.39	1285.00	1310.85	1285.00	254.54	0.01	0.19	99.00	87.00	0.00	1425.00	1738.63	1711377.00	6.73	1750.21	1659.00
14	4	1	10075.00	16348.00	159.55	0	Spot (Block14, Row1, Column4)	2028.59	1979.00	412.62	0.01	0.20	1285.00	1324.50	1285.00	211.29	0.01	0.16	91.00	78.00	0.00	694.00	743.59	1422039.00	3.33	1513.65	1475.00
14	5	1	10380.00	16343.00	146.75	0	Spot (Block14, Row1, Column5)	5846.16	4730.00	3532.76	0.09	0.60	1346.00	1371.21	1346.00	231.07	0.01	0.17	100.00	95.00	0.00	3384.00	4500.16	3431697.00	19.37	2210.93	2073.00
14	6	1	10674.00	16338.00	152.75	0	Spot (Block14, Row1, Column6)	4481.03	4071.00	1841.06	0.04	0.41	1379.00	1410.55	1379.00	232.34	0.01	0.16	100.00	100.00	0.00	2692.00	3102.03	2863381.00	13.22	2164.25	2078.00
14	7	1	10984.00	16340.00	151.45	0	Spot (Block14, Row1, Column7)	16003.79	13943.00	9313.58	0.06	0.58	1371.00	1413.25	1371.00	245.66	0.01	0.17	100.00	100.00	0.00	12572.00	14632.79	10066382.00	59.39	4201.02	3445.00
14	8	1	11285.00	16344.00	200.95	0	Spot (Block14, Row1, Column8)	1795.75	1772.00	305.27	0.01	0.17	1391.00	1456.13	1391.00	259.42	0.02	0.18	65.00	33.00	0.00	381.00	404.75	2050752.00	1.31	1599.00	1599.50
14	1	2	9169.00	16638.00	201.50	0	Spot (Block14, Row2, Column1)	1448.23	1425.00	220.87	0.01	0.15	1218.00	1265.31	1218.00	204.16	0.02	0.16	50.00	21.00	0.00	207.00	230.23	1666916.00	0.90	1348.05	1299.00
14	2	2	9472.00	16645.00	127.65	0	Spot (Block14, Row2, Column2)	4018.96	3938.00	1072.57	0.01	0.27	1261.00	1267.48	1261.00	199.18	0.00	0.16	100.00	100.00	0.00	2677.00	2757.96	1752265.00	13.81	1980.58	1933.50
14	3	2	9785.00	16661.00	172.80	0	Spot (Block14, Row2, Column3)	1555.23	1518.00	241.70	0.01	0.16	1281.00	1303.02	1281.00	207.75	0.01	0.16	56.00	30.00	0.00	237.00	274.23	1293953.00	1.21	1439.71	1412.50
14	4	2	10080.00	16643.00	173.45	0	Spot (Block14, Row2, Column4)	2807.43	2772.00	666.84	0.01	0.24	1294.00	1340.35	1294.00	222.32	0.02	0.17	100.00	98.00	0.00	1478.00	1513.43	2361048.00	6.60	1777.03	1726.00
14	5	2	10388.00	16643.00	193.40	0	Spot (Block14, Row2, Column5)	1717.79	1680.00	279.26	0.01	0.16	1363.00	1386.82	1363.00	238.09	0.01	0.17	56.00	32.00	0.00	317.00	354.79	1808835.00	1.39	1495.79	1470.00
14	6	2	10672.00	16641.00	195.45	0	Spot (Block14, Row2, Column6)	1899.61	1849.00	401.66	0.01	0.21	1371.00	1394.23	1371.00	234.80	0.01	0.17	75.00	50.00	0.00	478.00	528.61	2047782.00	2.15	1560.74	1587.00
14	7	2	10983.00	16640.00	173.90	0	Spot (Block14, Row2, Column7)	2121.51	2010.00	499.21	0.02	0.24	1320.00	1371.27	1320.00	226.38	0.02	0.17	88.00	74.00	0.00	690.00	801.51	1788436.00	3.31	1587.32	1607.50
14	8	2	11275.00	16634.00	209.10	0	Spot (Block14, Row2, Column8)	1639.56	1615.00	255.64	0.01	0.16	1367.00	1397.77	1367.00	234.19	0.01	0.17	53.00	25.00	0.00	248.00	272.56	2031412.00	1.03	1476.99	1473.50
14	1	3	9183.00	16949.00	147.30	0	Spot (Block14, Row3, Column1)	4654.21	4095.00	2292.39	0.06	0.49	1205.00	1255.79	1205.00	198.23	0.02	0.16	100.00	99.00	0.00	2890.00	3449.21	2759946.00	17.14	1968.72	1953.00
14	2	3	9487.00	16958.00	169.45	0	Spot (Block14, Row3, Column2)	1568.26	1524.50	234.24	0.01	0.15	1241.00	1270.78	1241.00	201.68	0.01	0.16	65.00	35.00	0.00	283.50	327.26	1257743.00	1.47	1408.92	1366.00
14	3	3	9772.00	16935.00	167.45	0	Spot (Block14, Row3, Column3)	1685.91	1695.00	292.80	0.00	0.17	1293.00	1333.31	1293.00	220.06	0.01	0.17	64.00	44.00	0.00	402.00	392.91	1311640.00	1.60	1522.63	1514.00
14	4	3	10078.00	16940.00	144.85	0	Spot (Block14, Row3, Column4)	4915.78	4630.00	1956.75	0.03	0.40	1314.00	1362.53	1314.00	220.20	0.02	0.16	100.00	100.00	0.00	3316.00	3601.78	2811828.00	16.14	2182.61	2052.00
14	5	3	10390.00	16945.00	178.95	0	Spot (Block14, Row3, Column5)	1765.20	1707.00	300.57	0.01	0.17	1384.00	1413.76	1384.00	233.37	0.01	0.17	60.00	38.00	0.00	323.00	381.20	1581622.00	1.51	1599.30	1594.00
14	6	3	10683.00	16938.00	195.30	0	Spot (Block14, Row3, Column6)	1657.51	1610.50	292.14	0.01	0.18	1375.00	1401.88	1375.00	225.73	0.01	0.16	51.00	27.00	0.00	235.50	282.51	1786798.00	1.13	1547.70	1538.00
14	7	3	10983.00	16946.00	144.35	0	Spot (Block14, Row3, Column7)	4817.61	4141.50	2338.67	0.07	0.49	1353.00	1376.92	1353.00	222.56	0.01	0.16	100.00	99.00	0.00	2788.50	3464.61	2736402.00	15.46	2151.68	1998.50
14	8	3	11286.00	16935.00	216.35	0	Spot (Block14, Row3, Column8)	1588.01	1578.00	256.19	0.00	0.16	1371.00	1395.53	1371.00	225.38	0.01	0.16	45.00	21.00	0.00	207.00	217.01	2124763.00	0.85	1439.58	1371.00
14	1	4	9185.00	17243.00	143.60	0	Spot (Block14, Row4, Column1)	4844.14	4632.00	1944.26	0.02	0.40	1207.00	1253.18	1207.00	194.85	0.02	0.16	100.00	100.00	0.00	3425.00	3637.14	2736937.00	18.43	2038.79	1901.00
14	2	4	9484.00	17240.00	223.65	0	Spot (Block14, Row4, Column2)	1488.84	1482.00	204.34	0.00	0.14	1255.00	1279.34	1255.00	221.46	0.01	0.17	51.00	17.00	0.00	227.00	233.84	2140947.00	0.95	1374.97	1377.00
14	3	4	9781.00	17242.00	140.60	0	Spot (Block14, Row4, Column3)	17240.01	16700.50	7617.96	0.01	0.44	1292.50	1336.14	1292.50	225.65	0.01	0.17	100.00	100.00	0.00	15408.00	15947.51	9275123.00	70.48	5109.62	4037.50
14	4	4	10077.00	17250.00	219.35	0	Spot (Block14, Row4, Column4)	1574.92	1588.50	250.96	0.00	0.16	1307.00	1352.13	1307.00	215.71	0.01	0.16	56.00	28.00	0.00	281.50	267.92	2170243.00	1.03	1384.34	1363.00
14	5	4	10374.00	17231.00	186.05	0	Spot (Block14, Row4, Column5)	1727.74	1695.00	306.22	0.01	0.18	1376.00	1385.54	1376.00	227.31	0.00	0.16	56.00	33.00	0.00	319.00	351.74	1682816.00	1.51	1568.20	1532.00
14	6	4	10678.00	17250.00	200.40	0	Spot (Block14, Row4, Column6)	1728.65	1703.50	276.14	0.01	0.16	1373.50	1395.76	1373.50	216.67	0.01	0.16	65.00	37.00	0.00	330.00	355.15	1974121.00	1.54	1507.95	1498.00
14	7	4	10979.00	17248.00	151.20	0	Spot (Block14, Row4, Column7)	4218.94	3488.50	2150.80	0.08	0.51	1366.00	1387.11	1366.00	223.42	0.01	0.16	99.00	96.00	0.00	2122.50	2852.94	2649496.00	12.68	2006.45	1965.50
14	8	4	11271.00	17242.00	199.80	0	Spot (Block14, Row4, Column8)	1907.75	1812.00	447.62	0.02	0.23	1370.00	1389.41	1370.00	227.95	0.01	0.16	70.00	49.00	0.00	442.00	537.75	2163390.00	2.27	1531.15	1497.50
14	1	5	9183.00	17544.00	154.45	0	Spot (Block14, Row5, Column1)	3078.59	2774.50	1134.19	0.05	0.37	1193.00	1230.49	1193.00	189.61	0.01	0.15	100.00	99.00	0.00	1581.50	1885.59	2025711.00	9.75	1609.37	1601.00
14	2	5	9487.00	17535.00	209.50	0	Spot (Block14, Row5, Column2)	1511.52	1495.00	213.71	0.00	0.14	1244.00	1270.81	1244.00	201.15	0.01	0.16	60.00	24.00	0.00	251.00	267.52	1884863.00	1.20	1386.93	1392.00
14	3	5	9781.00	17542.00	207.00	0	Spot (Block14, Row5, Column3)	1665.85	1670.00	278.52	0.00	0.17	1290.00	1335.98	1290.00	225.77	0.02	0.17	64.00	39.00	0.00	380.00	375.85	2032340.00	1.46	1474.81	1452.00
14	4	5	10079.00	17545.00	152.30	0	Spot (Block14, Row5, Column4)	2629.41	2535.00	778.36	0.02	0.30	1295.00	1350.48	1295.00	233.44	0.02	0.17	99.00	92.00	0.00	1240.00	1334.41	1674935.00	5.48	1719.57	1752.00
14	5	5	10382.00	17543.00	139.25	0	Spot (Block14, Row5, Column5)	24470.98	23472.00	12180.50	0.02	0.50	1385.00	1412.83	1385.00	262.09	0.01	0.19	100.00	100.00	0.00	22087.00	23085.98	12847263.00	87.98	7102.92	5328.00
14	6	5	10680.00	17544.00	185.80	0	Spot (Block14, Row5, Column6)	1961.70	1963.50	445.22	0.00	0.23	1375.00	1399.53	1375.00	231.24	0.01	0.17	74.00	59.00	0.00	588.50	586.70	1906770.00	2.43	1593.53	1588.00
14	7	5	10968.00	17545.00	188.75	0	Spot (Block14, Row5, Column7)	1654.42	1624.00	266.47	0.01	0.16	1325.00	1371.08	1325.00	227.88	0.01	0.17	59.00	33.00	0.00	299.00	329.42	1657725.00	1.24	1503.64	1496.00
14	8	5	11280.00	17542.00	145.95	0	Spot (Block14, Row5, Column8)	7999.38	6749.00	5079.95	0.07	0.64	1357.00	1376.84	1357.00	231.16	0.01	0.17	100.00	100.00	0.00	5392.00	6642.38	4655641.00	28.65	2494.29	2327.00
14	1	6	9184.00	17835.00	206.05	0	Spot (Block14, Row6, Column1)	1464.88	1491.00	224.03	0.01	0.15	1185.00	1208.80	1185.00	187.16	0.01	0.15	64.00	33.00	0.00	306.00	279.88	1771039.00	1.37	1324.52	1298.00
14	2	6	9486.00	17840.00	205.00	0	Spot (Block14, Row6, Column2)	1513.39	1499.00	236.55	0.00	0.16	1235.00	1270.19	1235.00	217.83	0.01	0.17	56.00	26.00	0.00	264.00	278.39	1805471.00	1.12	1416.48	1402.00
14	3	6	9773.00	17841.00	141.60	0	Spot (Block14, Row6, Column3)	9506.21	9225.00	4484.76	0.01	0.47	1286.00	1333.88	1286.00	230.94	0.02	0.17	100.00	100.00	0.00	7939.00	8220.21	5152363.00	35.39	3364.37	2968.00
14	4	6	10080.00	17844.00	180.55	0	Spot (Block14, Row6, Column4)	1940.24	1845.00	375.09	0.02	0.19	1300.00	1371.67	1300.00	248.22	0.02	0.18	87.00	58.00	0.00	545.00	640.24	1763674.00	2.29	1523.62	1509.00
14	5	6	10379.00	17842.00	139.35	0	Spot (Block14, Row6, Column5)	37199.05	37206.00	18741.23	0.00	0.50	1380.00	1413.22	1380.00	263.17	0.01	0.19	100.00	100.00	10.10	35826.00	35819.05	19529540.00	135.98	9630.23	7052.00
14	6	6	10684.00	17840.00	189.15	0	Spot (Block14, Row6, Column6)	1740.31	1711.50	278.86	0.01	0.16	1324.00	1377.20	1324.00	241.97	0.02	0.18	71.00	39.00	0.00	387.50	416.31	1754228.00	1.50	1531.86	1495.00
14	7	6	10980.00	17842.00	145.25	0	Spot (Block14, Row6, Column7)	7061.72	6470.50	3367.16	0.04	0.48	1304.00	1355.91	1304.00	230.61	0.02	0.17	100.00	100.00	0.00	5166.50	5757.72	4053428.00	24.74	2610.05	2368.50
14	8	6	11287.00	17845.00	144.70	0	Spot (Block14, Row6, Column8)	9474.92	7941.50	5456.79	0.08	0.58	1354.00	1373.67	1354.00	232.48	0.01	0.17	100.00	100.00	0.00	6587.50	8120.92	5381755.00	34.85	2962.87	2463.00
14	1	7	9179.00	18139.00	211.40	0	Spot (Block14, Row7, Column1)	1419.76	1401.50	218.24	0.01	0.15	1183.00	1219.76	1183.00	207.32	0.01	0.17	52.00	26.00	0.00	218.50	236.76	1805940.00	0.96	1273.14	1208.00
14	2	7	9493.00	18150.00	217.10	0	Spot (Block14, Row7, Column2)	1441.03	1405.00	246.46	0.01	0.17	1181.00	1214.33	1181.00	195.91	0.01	0.16	56.00	29.00	0.00	224.00	260.03	1936751.00	1.16	1282.87	1249.00
14	3	7	9779.00	18141.00	225.30	0	Spot (Block14, Row7, Column3)	1513.45	1500.00	267.78	0.00	0.18	1261.00	1286.73	1261.00	219.65	0.01	0.17	54.00	27.00	0.00	239.00	252.45	2206612.00	1.03	1383.93	1376.00
14	4	7	10078.00	18138.00	204.75	0	Spot (Block14, Row7, Column4)	1566.38	1525.50	249.41	0.01	0.16	1282.00	1319.67	1282.00	212.51	0.01	0.16	54.00	31.00	0.00	243.50	284.38	1860855.00	1.16	1406.12	1396.00
14	5	7	10379.00	18138.00	186.65	0	Spot (Block14, Row7, Column5)	2523.56	2356.50	610.35	0.03	0.24	1296.00	1352.70	1296.00	231.59	0.02	0.17	99.00	95.00	0.00	1060.50	1227.56	2478138.00	5.06	1744.19	1711.00
14	6	7	10678.00	18135.00	207.40	0	Spot (Block14, Row7, Column6)	1595.23	1567.00	272.75	0.01	0.17	1289.00	1336.01	1289.00	222.63	0.02	0.17	53.00	30.00	0.00	278.00	306.23	1950963.00	1.16	1427.90	1400.50
14	7	7	10978.00	18146.00	147.65	0	Spot (Block14, Row7, Column7)	6018.31	5156.50	3401.00	0.07	0.57	1288.00	1326.29	1288.00	225.11	0.01	0.17	100.00	98.00	0.00	3868.50	4730.31	3562840.00	20.84	2474.64	1961.00
14	8	7	11286.00	18144.00	134.85	0	Spot (Block14, Row7, Column8)	1885.35	1819.00	310.66	0.02	0.16	1304.00	1355.16	1304.00	233.95	0.02	0.17	90.00	57.00	0.00	515.00	581.35	925707.00	2.27	1500.89	1458.00
14	1	8	9170.00	18445.00	138.50	0	Spot (Block14, Row8, Column1)	30307.01	29140.50	15312.82	0.02	0.51	1206.00	1263.80	1206.00	222.22	0.02	0.18	100.00	100.00	6.03	27934.50	29101.01	15577803.00	130.69	8516.93	6312.00
14	2	8	9479.00	18444.00	193.05	0	Spot (Block14, Row8, Column2)	1765.14	1692.50	401.69	0.02	0.23	1189.00	1239.56	1189.00	217.34	0.02	0.18	78.00	59.00	0.00	503.50	576.14	1853397.00	2.42	1365.65	1322.00
14	3	8	9768.00	18440.00	154.90	0	Spot (Block14, Row8, Column3)	3596.81	2847.00	1875.31	0.10	0.52	1196.00	1254.68	1196.00	205.72	0.02	0.16	99.00	95.00	0.00	1651.00	2400.81	2370297.00	11.39	1693.96	1716.00
14	4	8	10086.00	18435.00	194.25	0	Spot (Block14, Row8, Column4)	1523.51	1451.00	287.64	0.02	0.19	1253.00	1274.63	1253.00	207.67	0.01	0.16	48.00	30.00	0.00	198.00	270.51	1628628.00	1.20	1377.38	1335.50
14	5	8	10380.00	18442.00	193.05	0	Spot (Block14, Row8, Column5)	1518.48	1481.00	257.10	0.01	0.17	1272.00	1298.83	1272.00	214.20	0.01	0.16	49.00	25.00	0.00	209.00	246.48	1605029.00	1.03	1424.87	1401.50
14	6	8	10677.00	18437.00	172.95	0	Spot (Block14, Row8, Column6)	1657.55	1615.50	268.91	0.01	0.16	1271.00	1307.28	1271.00	212.42	0.01	0.16	67.00	41.00	0.00	344.50	386.55	1365818.00	1.65	1481.64	1411.50
14	7	8	10978.00	18442.00	145.20	0	Spot (Block14, Row8, Column7)	2541.08	2498.00	653.61	0.01	0.26	1283.00	1319.76	1283.00	218.32	0.01	0.17	100.00	90.00	0.00	1215.00	1258.08	1461123.00	5.59	1603.81	1612.00
14	8	8	11273.00	18444.00	150.45	0	Spot (Block14, Row8, Column8)	2810.63	2741.00	760.24	0.01	0.27	1347.00	1379.15	1347.00	243.56	0.01	0.18	98.00	95.00	0.00	1394.00	1463.63	1728535.00	5.88	1713.94	1662.00
15	1	1	13683.00	16338.00	151.35	0	Spot (Block15, Row1, Column1)	19840.10	17962.00	10040.28	0.04	0.51	1869.00	1905.06	1869.00	335.47	0.01	0.18	100.00	100.00	0.00	16093.00	17971.10	12479422.00	53.46	6343.58	5794.50
15	2	1	13974.00	16343.00	187.20	0	Spot (Block15, Row1, Column2)	2470.53	2376.00	551.10	0.02	0.22	1792.00	1839.46	1792.00	324.38	0.01	0.18	73.00	42.00	0.00	584.00	678.53	2433473.00	1.95	1989.37	1990.00
15	3	1	14278.00	16347.00	177.15	0	Spot (Block15, Row1, Column3)	2492.18	2422.50	462.87	0.01	0.19	1788.00	1836.33	1788.00	307.19	0.01	0.17	77.00	52.00	0.00	634.50	704.18	2188132.00	2.13	2044.21	2013.00
15	4	1	14573.00	16342.00	200.65	0	Spot (Block15, Row1, Column4)	2387.54	2331.00	439.91	0.01	0.18	1796.00	1839.85	1796.00	308.21	0.01	0.17	70.00	42.00	0.00	535.00	591.54	2728962.00	1.78	1958.43	1976.00
15	5	1	14880.00	16340.00	178.40	0	Spot (Block15, Row1, Column5)	2730.11	2620.50	734.05	0.02	0.27	1796.00	1828.19	1796.00	300.85	0.01	0.16	80.00	61.00	0.00	824.50	934.11	2413413.00	3.00	2116.18	2111.00
15	6	1	15180.00	16337.00	195.00	0	Spot (Block15, Row1, Column6)	2540.79	2481.50	532.30	0.01	0.21	1792.00	1825.66	1792.00	305.27	0.01	0.17	80.00	56.00	0.00	689.50	748.79	2733895.00	2.34	2081.27	2085.50
15	7	1	15486.00	16339.00	157.80	0	Spot (Block15, Row1, Column7)	3966.30	3643.00	1451.13	0.04	0.37	1840.50	1878.09	1840.50	323.57	0.01	0.17	98.00	92.00	0.00	1802.50	2125.80	2716917.00	6.45	2446.55	2462.00
15	8	1	15792.00	16333.00	205.30	0	Spot (Block15, Row1, Column8)	2363.00	2331.00	363.86	0.01	0.15	1921.00	1957.85	1921.00	320.62	0.01	0.16	56.00	30.00	0.00	410.00	442.00	2828508.00	1.26	2139.03	2113.00
15	1	2	13670.00	16646.00	206.85	0	Spot (Block15, Row2, Column1)	2111.95	2067.00	331.68	0.01	0.16	1806.00	1859.76	1806.00	325.75	0.01	0.18	42.00	19.00	0.00	261.00	305.95	2574470.00	0.77	1982.67	1925.00
15	2	2	13971.00	16643.00	137.80	0	Spot (Block15, Row2, Column2)	2537.37	2516.50	353.21	0.00	0.14	1761.00	1795.37	1761.00	306.54	0.01	0.17	93.00	62.00	0.00	755.50	776.37	1299135.00	2.42	2076.75	2112.00
15	3	2	14283.00	16646.00	196.30	0	Spot (Block15, Row2, Column3)	2326.66	2322.00	396.32	0.00	0.17	1783.00	1839.87	1783.00	305.81	0.01	0.17	67.00	44.00	0.00	539.00	543.66	2533734.00	1.59	2084.18	2073.00
15	4	2	14579.00	16647.00	202.90	0	Spot (Block15, Row2, Column4)	2355.59	2329.00	395.37	0.00	0.17	1788.00	1849.83	1788.00	315.23	0.01	0.17	71.00	41.00	0.00	541.00	567.59	2748975.00	1.60	2074.83	2050.00
15	5	2	14883.00	16639.00	197.60	0	Spot (Block15, Row2, Column5)	2721.90	2681.50	465.77	0.01	0.17	1781.00	1818.39	1781.00	312.53	0.01	0.17	93.00	70.00	0.00	900.50	940.90	3004972.00	2.89	2132.17	2183.50
15	6	2	15175.00	16633.00	177.90	0	Spot (Block15, Row2, Column6)	2216.84	2196.00	368.18	0.00	0.17	1778.00	1805.86	1778.00	298.79	0.01	0.17	58.00	35.00	0.00	418.00	438.84	1961904.00	1.38	2045.43	2004.00
15	7	2	15476.00	16635.00	169.90	0	Spot (Block15, Row2, Column7)	2319.51	2256.00	406.07	0.01	0.18	1794.00	1835.10	1794.00	309.15	0.01	0.17	64.00	39.00	0.00	462.00	525.51	1864883.00	1.57	2047.55	2048.00
15	8	2	15789.00	16643.00	215.30	0	Spot (Block15, Row2, Column8)	2202.90	2114.00	437.97	0.02	0.20	1876.00	1897.10	1876.00	320.26	0.00	0.17	45.00	19.00	0.00	238.00	326.90	2923242.00	0.95	1995.60	1979.00
15	1	3	13681.00	16946.00	158.85	0	Spot (Block15, Row3, Column1)	2827.31	2728.00	601.87	0.02	0.21	1790.00	1827.45	1790.00	309.59	0.01	0.17	92.00	72.00	0.00	938.00	1037.31	1970636.00	3.23	2084.25	2063.00
15	2	3	13988.00	16954.00	199.15	0	Spot (Block15, Row3, Column2)	2283.94	2220.00	517.99	0.01	0.23	1788.00	1824.19	1788.00	305.26	0.01	0.17	61.00	33.00	0.00	432.00	495.94	2553443.00	1.51	1986.70	2001.00
15	3	3	14286.00	16937.00	146.05	0	Spot (Block15, Row3, Column3)	2655.53	2431.50	1203.31	0.04	0.45	1807.50	1862.81	1807.50	324.65	0.01	0.17	75.00	47.00	0.00	624.00	848.03	1550831.00	2.44	2208.61	2215.00
15	4	3	14580.00	16946.00	176.95	0	Spot (Block15, Row3, Column4)	2861.82	2692.00	683.25	0.03	0.24	1795.00	1862.46	1795.00	332.75	0.02	0.18	91.00	68.00	0.00	897.00	1066.82	2498365.00	3.00	2201.73	2200.50
15	5	3	14887.00	16945.00	198.05	0	Spot (Block15, Row3, Column5)	2187.63	2133.50	387.60	0.01	0.18	1770.00	1812.03	1770.00	310.73	0.01	0.17	56.00	29.00	0.00	363.50	417.63	2428268.00	1.21	1921.23	1950.00
15	6	3	15184.00	16948.00	182.75	0	Spot (Block15, Row3, Column6)	2145.96	2121.00	330.94	0.01	0.15	1750.00	1793.86	1750.00	293.95	0.01	0.16	57.00	29.00	0.00	371.00	395.96	2006468.00	1.20	1906.80	1850.00
15	7	3	15489.00	16947.00	190.95	0	Spot (Block15, Row3, Column7)	2488.28	2456.00	462.83	0.01	0.19	1783.00	1843.32	1783.00	311.32	0.01	0.17	79.00	55.00	0.00	673.00	705.28	2557948.00	2.07	2039.47	1980.50
15	8	3	15790.00	16944.00	171.70	0	Spot (Block15, Row3, Column8)	2256.20	2204.00	386.38	0.01	0.17	1860.00	1883.37	1860.00	304.49	0.01	0.16	55.00	31.00	0.00	344.00	396.20	1852339.00	1.22	2061.47	1988.00
15	1	4	13687.00	17249.00	170.65	0	Spot (Block15, Row4, Column1)	2872.50	2740.00	717.91	0.02	0.25	1808.00	1854.88	1808.00	311.88	0.01	0.17	87.00	72.00	0.00	932.00	1064.50	2338216.00	3.26	2127.27	2098.00
15	2	4	13987.00	17244.00	205.85	0	Spot (Block15, Row4, Column2)	2279.31	2293.00	386.35	0.00	0.17	1804.00	1857.86	1804.00	316.65	0.01	0.17	61.00	39.00	0.00	489.00	475.31	2753403.00	1.33	1969.97	1887.50
15	3	4	14282.00	17243.00	154.80	0	Spot (Block15, Row4, Column3)	5608.51	5193.00	2051.33	0.03	0.37	1848.00	1882.96	1848.00	330.61	0.01	0.18	100.00	100.00	0.00	3345.00	3760.51	3696007.00	11.27	2634.88	2664.00
15	4	4	14568.00	17243.00	214.95	0	Spot (Block15, Row4, Column4)	2234.98	2231.00	358.40	0.00	0.16	1847.00	1885.25	1847.00	329.06	0.01	0.17	54.00	25.00	0.00	384.00	387.98	2947945.00	1.06	2045.18	1998.00
15	5	4	14867.00	17241.00	210.45	0	Spot (Block15, Row4, Column5)	2308.07	2258.00	406.66	0.01	0.18	1807.00	1873.27	1807.00	322.55	0.02	0.17	60.00	34.00	0.00	451.00	501.07	2912781.00	1.35	2015.21	1917.00
15	6	4	15179.00	17239.00	207.65	0	Spot (Block15, Row4, Column6)	2769.48	2681.00	469.57	0.01	0.17	1786.00	1849.35	1786.00	306.67	0.02	0.17	97.00	74.00	0.00	895.00	983.48	3384299.00	3.00	2138.55	2159.00
15	7	4	15482.00	17245.00	176.40	0	Spot (Block15, Row4, Column7)	2765.68	2604.00	648.05	0.03	0.23	1803.00	1865.92	1803.00	314.54	0.01	0.17	85.00	66.00	0.00	801.00	962.68	2406141.00	2.86	2199.37	2228.50
15	8	4	15787.00	17249.00	199.35	0	Spot (Block15, Row4, Column8)	2470.01	2405.00	469.13	0.01	0.19	1887.00	1927.28	1887.00	313.30	0.01	0.16	73.00	35.00	0.00	518.00	583.01	2786169.00	1.73	2133.64	2156.00
15	1	5	13687.00	17541.00	155.60	0	Spot (Block15, Row5, Column1)	3389.10	3266.00	895.23	0.02	0.26	1865.00	1884.94	1865.00	317.83	0.00	0.17	97.00	86.00	0.00	1401.00	1524.10	2263920.00	4.73	2264.06	2243.00
15	2	5	13977.00	17549.00	201.85	0	Spot (Block15, Row5, Column2)	2246.34	2216.50	376.98	0.01	0.17	1806.00	1868.48	1806.00	310.12	0.01	0.17	59.00	34.00	0.00	410.50	440.34	2596769.00	1.22	1976.23	1891.00
15	3	5	14279.00	17539.00	198.20	0	Spot (Block15, Row5, Column3)	2399.14	2379.00	402.33	0.00	0.17	1880.00	1907.30	1880.00	311.31	0.01	0.16	63.00	38.00	0.00	499.00	519.14	2658245.00	1.58	2077.88	2068.50
15	4	5	14588.00	17531.00	183.95	0	Spot (Block15, Row5, Column4)	2551.72	2456.50	483.56	0.02	0.19	1882.00	1925.64	1882.00	317.35	0.01	0.16	73.00	44.00	0.00	574.50	669.72	2419032.00	1.97	2139.04	2110.00
15	5	5	14884.00	17540.00	147.80	0	Spot (Block15, Row5, Column5)	8682.65	7734.00	4199.68	0.05	0.48	1924.00	1963.80	1924.00	339.86	0.01	0.17	99.00	99.00	0.00	5810.00	6758.65	5183541.00	19.77	3438.58	3146.50
15	6	5	15180.00	17544.00	156.75	0	Spot (Block15, Row5, Column6)	2436.86	2392.00	392.03	0.01	0.16	1885.00	1929.27	1885.00	332.91	0.01	0.17	64.00	41.00	0.00	507.00	551.86	1640008.00	1.52	2155.62	2094.00
15	7	5	15475.00	17547.00	165.65	0	Spot (Block15, Row5, Column7)	2334.19	2265.00	393.00	0.01	0.17	1885.00	1926.69	1885.00	316.26	0.01	0.16	56.00	31.00	0.00	380.00	449.19	1773988.00	1.29	2135.91	2043.50
15	8	5	15782.00	17545.00	154.55	0	Spot (Block15, Row5, Column8)	3799.64	3455.00	1121.15	0.04	0.30	1955.00	1981.69	1955.00	323.13	0.01	0.16	98.00	89.00	0.00	1500.00	1844.64	2484967.00	5.63	2477.54	2495.00
15	1	6	13676.00	17841.00	212.20	0	Spot (Block15, Row6, Column1)	2228.34	2148.00	371.17	0.02	0.17	1858.00	1885.57	1858.00	316.28	0.01	0.17	47.00	25.00	0.00	290.00	370.34	2858959.00	1.08	2028.41	1986.00
15	2	6	13981.00	17841.00	218.55	0	Spot (Block15, Row6, Column2)	2236.33	2231.00	405.42	0.00	0.18	1819.00	1868.53	1819.00	303.56	0.01	0.16	56.00	32.00	0.00	412.00	417.33	3050356.00	1.21	1959.39	1916.00
15	3	6	14275.00	17838.00	179.65	0	Spot (Block15, Row6, Column3)	3371.57	3155.00	1040.52	0.03	0.31	1886.00	1923.45	1886.00	319.33	0.01	0.17	90.00	78.00	0.00	1269.00	1485.57	3047901.00	4.53	2295.06	2294.50
15	4	6	14577.00	17840.00	176.85	0	Spot (Block15, Row6, Column4)	2650.48	2579.00	627.80	0.01	0.24	1912.00	1961.95	1912.00	324.00	0.01	0.17	76.00	52.00	0.00	667.00	738.48	2321823.00	2.13	2238.47	2229.50
15	5	6	14876.00	17844.00	148.05	0	Spot (Block15, Row6, Column5)	8075.48	6769.00	5876.97	0.08	0.73	1942.00	1975.29	1942.00	330.34	0.01	0.17	100.00	99.00	0.00	4827.00	6133.48	4845290.00	18.47	3404.13	2904.00
15	6	6	15185.00	17847.00	210.10	0	Spot (Block15, Row6, Column6)	2287.73	2289.00	396.99	0.00	0.17	1891.00	1951.68	1891.00	323.63	0.01	0.17	54.00	27.00	0.00	398.00	396.73	2880249.00	1.04	2084.27	2090.00
15	7	6	15483.00	17843.00	197.90	0	Spot (Block15, Row6, Column7)	2519.45	2483.00	446.35	0.01	0.18	1971.00	1999.57	1971.00	334.52	0.01	0.17	62.00	36.00	0.00	512.00	548.45	2799110.00	1.55	2182.29	2125.50
15	8	6	15784.00	17844.00	161.55	0	Spot (Block15, Row6, Column8)	3105.37	2992.50	633.09	0.02	0.20	2038.00	2071.80	2038.00	344.21	0.01	0.17	88.00	69.00	0.00	954.50	1067.37	2242074.00	3.00	2367.10	2345.50
15	1	7	13676.00	18138.00	206.55	0	Spot (Block15, Row7, Column1)	2271.17	2265.50	364.08	0.00	0.16	1905.00	1955.14	1905.00	348.89	0.01	0.18	50.00	18.00	0.00	360.50	366.17	2757198.00	0.91	2100.53	2104.50
15	2	7	13988.00	18140.00	197.35	0	Spot (Block15, Row7, Column2)	2287.11	2281.00	378.58	0.00	0.17	1870.00	1898.08	1870.00	314.52	0.01	0.17	57.00	34.00	0.00	411.00	417.11	2522683.00	1.24	2109.02	2134.00
15	3	7	14283.00	18146.00	201.95	0	Spot (Block15, Row7, Column3)	2356.00	2321.00	574.12	0.01	0.24	1906.00	1948.40	1906.00	330.28	0.01	0.17	56.00	30.00	0.00	415.00	450.00	2723538.00	1.23	2201.97	2218.50
15	4	7	14574.00	18140.00	191.70	0	Spot (Block15, Row7, Column4)	2420.90	2367.00	770.44	0.01	0.32	1978.00	1991.76	1978.00	331.33	0.00	0.17	53.00	27.00	0.00	389.00	442.90	2520158.00	1.30	2222.86	2222.00
15	5	7	14887.00	18148.00	198.90	0	Spot (Block15, Row7, Column5)	2564.60	2509.00	443.37	0.01	0.17	1961.50	1989.29	1961.50	326.74	0.01	0.16	70.00	39.00	0.00	547.50	603.10	2882611.00	1.76	2223.45	2164.00
15	6	7	15177.00	18144.00	215.65	0	Spot (Block15, Row7, Column6)	2383.32	2347.00	395.85	0.01	0.17	1938.00	1983.15	1938.00	336.09	0.01	0.17	56.00	28.00	0.00	409.00	445.32	3165055.00	1.19	2173.06	2154.00
15	7	7	15473.00	18142.00	165.05	0	Spot (Block15, Row7, Column7)	3209.51	3137.00	741.96	0.01	0.23	2005.00	2045.87	2005.00	347.32	0.01	0.17	91.00	75.00	0.00	1132.00	1204.51	2410340.00	3.35	2443.26	2433.00
15	8	7	15782.00	18142.00	147.00	-50	Spot (Block15, Row7, Column8)	2123.05	2091.00	367.08	0.01	0.17	2082.00	2091.64	2082.00	345.31	0.00	0.17	22.00	4.00	0.00	9.00	41.05	1261089.00	0.09	2063.41	2081.50
15	1	8	13672.00	18448.00	140.65	0	Spot (Block15, Row8, Column1)	31132.67	30124.50	17271.93	0.01	0.55	1980.00	1998.87	1980.00	363.39	0.00	0.18	100.00	100.00	9.85	28144.50	29152.67	16749376.00	80.17	9116.55	7158.00
15	2	8	13981.00	18439.00	214.90	0	Spot (Block15, Row8, Column2)	2365.37	2295.00	671.35	0.01	0.28	1907.50	1963.04	1907.50	346.20	0.01	0.18	53.00	22.00	0.00	387.50	457.87	3127018.00	1.16	2071.30	2011.00
15	3	8	14275.00	18441.00	169.90	0	Spot (Block15, Row8, Column3)	2986.55	2861.00	742.87	0.02	0.25	1968.00	1982.43	1968.00	344.51	0.00	0.17	82.00	61.00	0.00	893.00	1018.55	2410142.00	2.91	2264.88	2186.50
15	4	8	14580.00	18436.00	182.30	0	Spot (Block15, Row8, Column4)	2477.96	2424.00	391.92	0.01	0.16	1990.00	2007.62	1990.00	344.58	0.00	0.17	59.00	32.00	0.00	434.00	487.96	2304506.00	1.36	2129.39	2083.00
15	5	8	14873.00	18439.00	202.40	0	Spot (Block15, Row8, Column5)	2406.04	2339.00	438.83	0.01	0.18	1966.00	1997.40	1966.00	336.43	0.01	0.17	54.00	25.00	0.00	373.00	440.04	2798227.00	1.21	2231.32	2217.50
15	6	8	15189.00	18436.00	201.65	0	Spot (Block15, Row8, Column6)	2483.57	2425.50	435.30	0.01	0.18	1970.00	1997.50	1970.00	327.84	0.01	0.16	59.00	38.00	0.00	455.50	513.57	2861078.00	1.48	2171.89	2131.00
15	7	8	15485.00	18441.00	195.75	0	Spot (Block15, Row8, Column7)	2614.55	2549.00	474.87	0.01	0.18	1987.00	2035.26	1987.00	332.26	0.01	0.16	69.00	43.00	0.00	562.00	627.55	2831555.00	1.74	2270.00	2226.00
15	8	8	15771.00	18442.00	155.50	0	Spot (Block15, Row8, Column8)	3537.90	3439.00	758.94	0.01	0.21	2018.00	2074.99	2018.00	342.34	0.01	0.16	97.00	86.00	0.00	1421.00	1519.90	2342087.00	4.27	2435.95	2458.00
16	1	1	18183.00	16336.00	153.35	0	Spot (Block16, Row1, Column1)	18228.82	16920.00	9608.81	0.03	0.53	513.00	529.36	513.00	64.51	0.01	0.12	100.00	100.00	0.00	16407.00	17715.82	11702902.00	274.38	4602.93	3824.00
16	2	1	18479.00	16344.00	172.05	0	Spot (Block16, Row1, Column2)	718.20	698.50	112.83	0.01	0.16	512.00	522.43	512.00	51.69	0.01	0.10	96.00	79.00	0.00	186.50	206.20	594672.00	3.79	576.36	577.00
16	3	1	18787.00	16328.00	190.60	0	Spot (Block16, Row1, Column3)	604.51	595.00	43.93	0.01	0.07	511.00	518.99	511.00	41.16	0.01	0.08	92.00	52.00	0.00	84.00	93.51	620829.00	2.08	552.78	546.00
16	4	1	19073.00	16351.00	163.85	0	Spot (Block16, Row1, Column4)	708.11	681.00	114.41	0.02	0.16	514.00	519.67	514.00	37.22	0.00	0.07	98.00	90.00	0.00	167.00	194.11	527540.00	5.06	581.48	581.00
16	5	1	19381.00	16332.00	192.90	0	Spot (Block16, Row1, Column5)	732.25	714.00	119.48	0.01	0.16	524.00	530.71	524.00	38.21	0.01	0.07	97.00	86.00	0.00	190.00	208.25	766668.00	5.27	581.70	584.00
16	6	1	19680.00	16332.00	187.15	0	Spot (Block16, Row1, Column6)	790.25	780.00	140.72	0.01	0.18	541.00	548.83	541.00	42.90	0.01	0.08	98.00	89.00	0.00	239.00	249.25	780764.00	5.63	612.72	611.00
16	7	1	19987.00	16334.00	156.50	0	Spot (Block16, Row1, Column7)	1217.40	1113.50	352.26	0.04	0.29	562.00	560.74	562.00	40.63	0.00	0.07	99.00	99.00	0.00	551.50	655.40	825395.00	16.16	737.11	719.00
16	8	1	20283.00	16339.00	197.15	0	Spot (Block16, Row1, Column8)	689.61	683.00	58.42	0.00	0.08	570.00	568.29	570.00	37.29	0.00	0.07	95.00	76.00	0.00	113.00	119.61	758574.00	3.25	630.91	617.00
16	1	2	18199.00	16661.00	181.60	0	Spot (Block16, Row2, Column1)	582.85	582.00	51.99	0.00	0.09	507.00	515.92	507.00	50.75	0.01	0.10	64.00	27.00	0.00	75.00	75.85	539133.00	1.32	548.42	537.00
16	2	2	18480.00	16630.00	162.85	0	Spot (Block16, Row2, Column2)	615.61	607.50	47.97	0.01	0.08	509.00	517.80	509.00	43.58	0.01	0.08	90.00	64.00	0.00	98.50	106.61	454318.00	2.24	552.19	552.00
16	3	2	18786.00	16645.00	199.25	0	Spot (Block16, Row2, Column3)	629.32	622.00	52.24	0.01	0.08	511.00	521.70	511.00	44.79	0.01	0.09	91.00	72.00	0.00	111.00	118.32	706101.00	2.40	567.47	575.00
16	4	2	19093.00	16629.00	184.60	0	Spot (Block16, Row2, Column4)	612.66	606.00	47.30	0.00	0.08	513.00	520.88	513.00	39.61	0.01	0.08	91.00	67.00	0.00	93.00	99.66	589383.00	2.32	562.69	569.00
16	5	2	19385.00	16645.00	212.60	0	Spot (Block16, Row2, Column5)	707.84	701.00	73.55	0.00	0.10	515.00	522.00	515.00	35.88	0.01	0.07	99.00	97.00	0.00	186.00	192.84	915237.00	5.18	595.83	590.50
16	6	2	19676.00	16651.00	196.60	0	Spot (Block16, Row2, Column6)	635.79	620.50	52.84	0.01	0.08	527.00	534.69	527.00	38.78	0.01	0.07	95.00	72.00	0.00	93.50	108.79	693016.00	2.61	574.83	579.50
16	7	2	19983.00	16619.00	169.65	0	Spot (Block16, Row2, Column7)	663.44	663.00	59.05	0.00	0.09	548.00	549.71	548.00	41.69	0.00	0.08	91.00	66.00	0.00	115.00	115.44	530092.00	2.73	600.45	606.00
16	8	2	20282.00	16634.00	199.70	0	Spot (Block16, Row2, Column8)	628.08	619.00	44.44	0.01	0.07	561.00	561.60	561.00	36.59	0.00	0.07	76.00	37.00	0.00	58.00	67.08	711610.00	1.82	607.69	601.00
16	1	3	18189.00	16941.00	157.05	0	Spot (Block16, Row3, Column1)	749.68	725.00	115.56	0.01	0.15	504.00	509.29	504.00	38.02	0.00	0.07	99.00	98.00	0.00	221.00	245.68	511284.00	6.32	593.28	592.00
16	2	3	18475.00	16944.00	204.00	0	Spot (Block16, Row3, Column2)	601.73	600.00	44.69	0.00	0.07	508.00	513.10	508.00	36.78	0.00	0.07	90.00	76.00	0.00	92.00	93.73	712451.00	2.41	545.00	531.00
16	3	3	18769.00	16941.00	180.20	0	Spot (Block16, Row3, Column3)	622.67	619.00	52.65	0.00	0.08	515.00	526.16	515.00	43.63	0.01	0.08	89.00	64.00	0.00	104.00	107.67	566630.00	2.21	553.37	557.00
16	4	3	19082.00	16939.00	158.10	0	Spot (Block16, Row3, Column4)	799.98	780.00	139.70	0.01	0.17	511.00	519.37	511.00	41.41	0.01	0.08	99.00	98.00	0.00	269.00	288.98	552786.00	6.78	602.27	599.00
16	5	3	19389.00	16940.00	188.60	0	Spot (Block16, Row3, Column5)	639.97	638.00	58.18	0.00	0.09	517.00	524.50	517.00	37.67	0.01	0.07	93.00	80.00	0.00	121.00	122.97	642526.00	3.07	574.92	578.00
16	6	3	19672.00	16941.00	199.90	0	Spot (Block16, Row3, Column6)	638.52	625.00	52.57	0.01	0.08	526.00	536.15	526.00	40.37	0.01	0.08	94.00	69.00	0.00	99.00	112.52	724080.00	2.54	577.15	581.50
16	7	3	20002.00	16946.00	181.85	0	Spot (Block16, Row3, Column7)	671.75	681.00	57.13	0.01	0.09	546.00	547.37	546.00	42.81	0.00	0.08	95.00	68.00	0.00	135.00	125.75	623383.00	2.91	594.46	594.00
16	8	3	20280.00	16927.00	221.75	0	Spot (Block16, Row3, Column8)	633.21	627.00	41.32	0.00	0.07	553.00	555.19	553.00	40.37	0.00	0.07	85.00	44.00	0.00	74.00	80.21	892188.00	1.93	587.67	591.00
16	1	4	18187.00	17239.00	183.45	0	Spot (Block16, Row4, Column1)	779.08	768.00	146.15	0.01	0.19	505.00	511.43	505.00	40.14	0.01	0.08	99.00	96.00	0.00	263.00	274.08	736229.00	6.67	590.71	593.00
16	2	4	18471.00	17241.00	222.30	0	Spot (Block16, Row4, Column2)	604.27	603.00	48.24	0.00	0.08	508.00	517.18	508.00	39.18	0.01	0.08	86.00	68.00	0.00	95.00	96.27	854432.00	2.22	551.96	537.00
16	3	4	18780.00	17239.00	151.85	0	Spot (Block16, Row4, Column3)	1857.52	1698.00	681.56	0.04	0.37	513.00	522.36	513.00	43.71	0.01	0.08	100.00	100.00	0.00	1185.00	1344.52	1175809.00	30.55	851.70	744.50
16	4	4	19081.00	17249.00	210.40	0	Spot (Block16, Row4, Column4)	569.74	574.00	39.41	0.00	0.07	507.00	511.37	507.00	41.67	0.00	0.08	66.00	31.00	0.00	67.00	62.74	719581.00	1.40	534.41	525.00
16	5	4	19383.00	17229.00	202.50	0	Spot (Block16, Row4, Column5)	607.49	601.00	51.88	0.00	0.09	510.00	516.90	510.00	40.90	0.01	0.08	85.00	63.00	0.00	91.00	97.49	706514.00	2.21	549.21	547.00
16	6	4	19689.00	17240.00	204.80	0	Spot (Block16, Row4, Column6)	739.75	728.00	73.04	0.01	0.10	528.00	535.36	528.00	42.20	0.01	0.08	99.00	98.00	0.00	200.00	211.75	884002.00	4.84	619.99	614.00
16	7	4	19990.00	17242.00	180.45	0	Spot (Block16, Row4, Column7)	733.44	711.00	115.24	0.01	0.16	547.00	549.18	547.00	42.54	0.00	0.08	95.00	84.00	0.00	164.00	186.44	668893.00	4.33	614.59	604.00
16	8	4	20283.00	17243.00	144.25	0	Spot (Block16, Row4, Column8)	1159.90	1051.00	373.53	0.04	0.32	554.00	555.78	554.00	43.87	0.00	0.08	100.00	99.00	0.00	497.00	605.90	657666.00	13.77	716.05	698.00
16	1	5	18183.00	17543.00	150.20	0	Spot (Block16, Row5, Column1)	927.57	909.00	148.66	0.01	0.16	507.00	514.05	507.00	41.74	0.01	0.08	100.00	99.00	0.00	402.00	420.57	574167.00	9.91	655.96	627.00
16	2	5	18474.00	17537.00	216.85	0	Spot (Block16, Row5, Column2)	612.20	606.00	57.22	0.00	0.09	515.00	530.39	515.00	92.06	0.01	0.17	47.00	9.00	0.00	91.00	97.20	822801.00	0.89	559.56	563.00
16	3	5	18801.00	17545.00	159.95	0	Spot (Block16, Row5, Column3)	660.35	669.00	71.20	0.01	0.11	522.00	538.04	522.00	88.85	0.01	0.17	71.00	25.00	0.00	147.00	138.35	466868.00	1.38	593.20	587.00
16	4	5	19074.00	17539.00	167.70	0	Spot (Block16, Row5, Column4)	638.67	627.00	74.57	0.01	0.12	513.00	518.85	513.00	44.77	0.00	0.09	84.00	64.00	0.00	114.00	125.67	497524.00	2.68	548.81	537.00
16	5	5	19385.00	17537.00	147.65	0	Spot (Block16, Row5, Column5)	2680.09	2499.00	1233.46	0.03	0.46	516.00	524.55	516.00	47.99	0.01	0.09	100.00	100.00	0.00	1983.00	2164.09	1581254.00	44.92	1098.26	971.00
16	6	5	19684.00	17547.00	179.15	0	Spot (Block16, Row5, Column6)	645.22	648.00	47.55	0.00	0.07	520.00	527.66	520.00	40.30	0.01	0.08	95.00	83.00	0.00	128.00	125.22	580698.00	2.92	566.72	570.00
16	7	5	19978.00	17541.00	187.05	0	Spot (Block16, Row5, Column7)	679.95	687.00	53.97	0.00	0.08	533.00	540.67	533.00	40.42	0.01	0.07	98.00	85.00	0.00	154.00	146.95	669069.00	3.45	588.98	591.00
16	8	5	20291.00	17542.00	155.45	0	Spot (Block16, Row5, Column8)	947.15	889.00	221.84	0.03	0.23	549.00	552.81	549.00	42.87	0.00	0.08	100.00	99.00	0.00	340.00	398.15	630803.00	9.20	668.75	641.50
16	1	6	18183.00	17844.00	188.35	0	Spot (Block16, Row6, Column1)	641.62	630.00	55.11	0.01	0.09	506.00	510.05	506.00	38.77	0.00	0.08	95.00	89.00	0.00	124.00	135.62	642263.00	3.39	565.76	576.00
16	2	6	18459.00	17836.00	175.90	0	Spot (Block16, Row6, Column2)	581.20	588.00	45.47	0.01	0.08	518.00	531.02	518.00	90.92	0.01	0.17	20.00	0.00	0.00	70.00	63.20	500991.00	0.55	555.05	549.00
16	3	6	18775.00	17841.00	149.55	0	Spot (Block16, Row6, Column3)	1086.81	1010.00	309.05	0.03	0.28	530.00	544.35	530.00	87.85	0.01	0.16	100.00	92.00	0.00	480.00	556.81	667301.00	6.17	727.53	689.00
16	4	6	19095.00	17848.00	181.50	0	Spot (Block16, Row6, Column4)	690.65	696.00	84.01	0.00	0.12	520.00	530.72	520.00	45.49	0.01	0.09	94.00	79.00	0.00	176.00	170.65	637474.00	3.52	571.84	569.00
16	5	6	19381.00	17839.00	145.15	0	Spot (Block16, Row6, Column5)	1903.62	1767.00	687.11	0.03	0.36	519.00	530.37	519.00	43.68	0.01	0.08	100.00	100.00	0.00	1248.00	1384.62	1088873.00	31.44	891.67	833.50
16	6	6	19675.00	17849.00	188.45	0	Spot (Block16, Row6, Column6)	613.13	607.00	36.83	0.00	0.06	520.00	528.22	520.00	36.00	0.01	0.07	95.00	73.00	0.00	87.00	93.13	611907.00	2.36	571.61	577.00
16	7	6	19983.00	17836.00	175.55	0	Spot (Block16, Row6, Column7)	725.01	701.00	97.00	0.01	0.13	535.00	542.18	535.00	36.84	0.01	0.07	98.00	89.00	0.00	166.00	190.01	621337.00	4.96	590.99	589.00
16	8	6	20295.00	17835.00	176.40	0	Spot (Block16, Row6, Column8)	741.89	702.00	109.02	0.02	0.15	561.00	560.41	561.00	41.61	0.00	0.07	95.00	83.00	0.00	141.00	180.89	646184.00	4.36	616.95	608.00
16	1	7	18176.00	18140.00	190.65	0	Spot (Block16, Row7, Column1)	637.58	628.00	63.70	0.01	0.10	517.00	529.56	517.00	54.45	0.01	0.10	88.00	51.00	0.00	111.00	120.58	652881.00	1.98	577.07	581.00
16	2	7	18490.00	18141.00	184.00	0	Spot (Block16, Row7, Column2)	608.95	605.00	47.93	0.00	0.08	519.00	528.50	519.00	44.30	0.01	0.08	85.00	47.00	0.00	86.00	89.95	580332.00	1.82	570.48	582.00
16	3	7	18789.00	18172.00	183.50	0	Spot (Block16, Row7, Column3)	613.14	606.00	43.48	0.01	0.07	519.00	528.53	519.00	41.12	0.01	0.08	90.00	55.00	0.00	87.00	94.14	576968.00	2.06	572.08	577.00
16	4	7	19081.00	18138.00	190.80	0	Spot (Block16, Row7, Column4)	624.75	614.00	60.16	0.01	0.10	520.00	530.11	520.00	40.61	0.01	0.08	85.00	63.00	0.00	94.00	104.75	641622.00	2.33	566.77	564.50
16	5	7	19379.00	18137.00	183.80	0	Spot (Block16, Row7, Column5)	651.62	640.00	55.91	0.01	0.09	518.00	526.62	518.00	36.50	0.01	0.07	98.00	90.00	0.00	122.00	133.62	617732.00	3.42	578.50	583.00
16	6	7	19674.00	18139.00	201.20	0	Spot (Block16, Row7, Column6)	640.37	623.00	64.84	0.01	0.10	522.00	531.90	522.00	39.46	0.01	0.07	91.00	69.00	0.00	101.00	118.37	734508.00	2.75	565.15	566.00
16	7	7	19976.00	18134.00	182.65	0	Spot (Block16, Row7, Column7)	776.93	744.00	152.33	0.02	0.20	535.00	544.21	535.00	41.37	0.01	0.08	99.00	87.00	0.00	209.00	241.93	726432.00	5.63	608.15	606.00
16	8	7	20282.00	18135.00	155.40	0	Spot (Block16, Row7, Column8)	944.02	953.00	94.06	0.00	0.10	576.00	572.75	576.00	45.73	0.00	0.08	100.00	99.00	0.00	377.00	368.02	625887.00	8.12	705.28	686.50
16	1	8	18174.00	18438.00	144.70	0	Spot (Block16, Row8, Column1)	29334.62	24060.00	19557.73	0.09	0.67	532.00	548.68	532.00	91.91	0.01	0.17	100.00	100.00	14.31	23528.00	28802.62	16808734.00	313.21	6330.69	3900.00
16	2	8	18487.00	18442.00	216.20	0	Spot (Block16, Row8, Column2)	617.05	607.00	48.34	0.01	0.08	527.00	538.87	527.00	59.28	0.01	0.11	79.00	25.00	0.00	80.00	90.05	826853.00	1.32	574.57	579.00
16	3	8	18777.00	18445.00	227.00	0	Spot (Block16, Row8, Column3)	644.26	616.00	89.39	0.02	0.14	521.00	530.84	521.00	41.59	0.01	0.08	86.00	59.00	0.00	95.00	123.26	956088.00	2.73	541.55	528.50
16	4	8	19074.00	18440.00	184.05	0	Spot (Block16, Row8, Column4)	631.40	619.00	58.44	0.01	0.09	518.00	527.45	518.00	39.27	0.01	0.07	90.00	73.00	0.00	101.00	113.40	601727.00	2.65	560.55	555.50
16	5	8	19379.00	18419.00	232.25	0	Spot (Block16, Row8, Column5)	584.54	589.00	42.19	0.00	0.07	519.00	528.47	519.00	40.69	0.01	0.08	73.00	33.00	0.00	70.00	65.54	910122.00	1.38	543.03	537.00
16	6	8	19680.00	18430.00	208.75	0	Spot (Block16, Row8, Column6)	641.11	624.00	70.87	0.01	0.11	532.00	538.93	532.00	39.26	0.01	0.07	89.00	58.00	0.00	92.00	109.11	793059.00	2.60	554.19	558.50
16	7	8	19984.00	18430.00	166.70	0	Spot (Block16, Row8, Column7)	690.84	696.00	63.25	0.00	0.09	544.00	551.53	544.00	43.77	0.01	0.08	98.00	80.00	0.00	152.00	146.84	534709.00	3.18	601.04	597.00
16	8	8	20270.00	18438.00	150.70	0	Spot (Block16, Row8, Column8)	1904.46	1786.00	683.95	0.03	0.36	584.00	581.34	584.00	48.10	0.00	0.08	100.00	100.00	0.00	1202.00	1320.46	1182669.00	27.51	847.96	805.00
17	1	1	4681.00	20842.00	146.30	0	Spot (Block17, Row1, Column1)	25476.76	22964.00	13187.03	0.05	0.52	928.00	958.67	928.00	196.61	0.01	0.21	100.00	100.00	0.00	22036.00	24548.76	14878429.00	124.71	6558.81	4345.00
17	2	1	4976.00	20848.00	197.45	0	Spot (Block17, Row1, Column2)	1177.37	1131.00	198.33	0.02	0.17	904.00	930.21	904.00	197.24	0.01	0.21	56.00	27.00	0.00	227.00	273.37	1302172.00	1.25	996.11	973.00
17	3	1	5287.00	20843.00	196.20	0	Spot (Block17, Row1, Column3)	1185.56	1112.50	198.97	0.03	0.17	903.00	917.48	903.00	114.52	0.01	0.12	84.00	46.00	0.00	209.50	282.56	1292263.00	2.34	1004.37	1007.00
17	4	1	5564.00	20846.00	190.80	0	Spot (Block17, Row1, Column4)	1128.54	1085.00	167.18	0.02	0.15	905.00	917.59	905.00	80.96	0.01	0.09	82.00	55.00	0.00	180.00	223.54	1155628.00	2.61	980.50	982.00
17	5	1	5876.00	20845.00	143.90	0	Spot (Block17, Row1, Column5)	3205.85	2860.00	1476.65	0.05	0.46	911.00	933.92	911.00	102.33	0.01	0.11	100.00	100.00	0.00	1949.00	2294.85	1820923.00	22.20	1375.62	1309.00
17	6	1	6182.00	20840.00	156.05	0	Spot (Block17, Row1, Column6)	2262.95	2056.00	825.13	0.04	0.36	909.00	931.19	909.00	107.84	0.01	0.12	100.00	99.00	0.00	1147.00	1353.95	1518438.00	12.35	1218.56	1184.00
17	7	1	6486.00	20841.00	151.05	0	Spot (Block17, Row1, Column7)	3458.41	3262.50	1393.47	0.03	0.40	896.00	908.92	896.00	113.69	0.01	0.13	100.00	100.00	0.00	2366.50	2562.41	2158047.00	22.43	1441.92	1404.00
17	8	1	6780.00	20837.00	228.30	0	Spot (Block17, Row1, Column8)	1028.44	998.50	129.99	0.01	0.13	893.00	897.14	893.00	94.22	0.00	0.11	56.00	31.00	0.00	105.50	135.44	1542656.00	1.39	928.57	910.00
17	1	2	4657.00	21149.00	214.15	0	Spot (Block17, Row2, Column1)	1120.33	1103.00	115.28	0.01	0.10	953.00	976.62	953.00	197.06	0.01	0.20	31.00	3.00	0.00	150.00	167.33	1469877.00	0.73	1036.02	1008.50
17	2	2	4971.00	21141.00	154.45	0	Spot (Block17, Row2, Column2)	1371.83	1323.00	216.04	0.02	0.16	913.00	938.36	913.00	149.57	0.01	0.16	97.00	74.00	0.00	410.00	458.83	898546.00	2.90	1074.32	1076.00
17	3	2	5294.00	21141.00	234.10	0	Spot (Block17, Row2, Column3)	1110.36	1100.00	133.46	0.00	0.12	911.00	930.34	911.00	98.45	0.01	0.11	79.00	44.00	0.00	189.00	199.36	1754367.00	1.83	998.74	978.00
17	4	2	5586.00	21145.00	206.20	0	Spot (Block17, Row2, Column4)	1175.73	1185.50	126.29	0.00	0.11	911.00	933.33	911.00	89.51	0.01	0.10	93.00	69.00	0.00	274.50	264.73	1422637.00	2.71	1046.75	1017.00
17	5	2	5877.00	21143.00	187.55	0	Spot (Block17, Row2, Column5)	1448.26	1434.00	212.58	0.00	0.15	913.00	938.05	913.00	106.41	0.01	0.11	99.00	95.00	0.00	521.00	535.26	1433778.00	4.79	1108.31	1110.00
17	6	2	6175.00	21147.00	210.80	0	Spot (Block17, Row2, Column6)	1095.89	1084.00	122.78	0.00	0.11	907.00	928.01	907.00	118.49	0.01	0.13	68.00	27.00	0.00	177.00	188.89	1383013.00	1.42	994.21	987.00
17	7	2	6474.00	21140.00	207.25	0	Spot (Block17, Row2, Column7)	1068.29	1070.00	125.37	0.00	0.12	884.00	887.47	884.00	101.21	0.00	0.11	72.00	42.00	0.00	186.00	184.29	1302248.00	1.79	988.00	991.00
17	8	2	6788.00	21142.00	198.80	0	Spot (Block17, Row2, Column8)	1012.83	994.00	128.08	0.01	0.13	877.00	872.39	877.00	83.51	0.00	0.10	70.00	28.00	0.00	117.00	135.83	1135382.00	1.68	925.64	906.00
17	1	3	4680.00	21444.00	144.85	0	Spot (Block17, Row3, Column1)	2281.23	2022.50	863.10	0.05	0.38	968.00	972.28	968.00	150.14	0.00	0.15	99.00	99.00	0.00	1054.50	1313.23	1304864.00	8.72	1232.37	1227.00
17	2	3	4976.00	21436.00	212.35	0	Spot (Block17, Row3, Column2)	1098.93	1080.00	104.01	0.01	0.09	910.00	935.18	910.00	149.72	0.01	0.16	66.00	12.00	0.00	170.00	188.93	1409924.00	1.09	979.41	982.50
17	3	3	5275.00	21445.00	209.75	0	Spot (Block17, Row3, Column3)	1097.98	1085.50	129.39	0.00	0.12	903.00	925.59	903.00	110.54	0.01	0.12	73.00	30.00	0.00	182.50	194.98	1374668.00	1.56	994.33	996.00
17	4	3	5582.00	21445.00	204.15	0	Spot (Block17, Row3, Column4)	1214.77	1176.00	181.82	0.01	0.15	910.00	937.59	910.00	117.00	0.01	0.12	88.00	57.00	0.00	266.00	304.77	1434640.00	2.37	1037.96	1024.00
17	5	3	5882.00	21449.00	214.55	0	Spot (Block17, Row3, Column5)	1167.28	1105.00	289.09	0.02	0.25	906.00	928.23	906.00	129.98	0.01	0.14	72.00	43.00	0.00	199.00	261.28	1537313.00	1.84	1069.19	1001.00
17	6	3	6176.00	21441.00	216.60	0	Spot (Block17, Row3, Column6)	1078.34	1066.00	122.78	0.00	0.11	896.00	914.77	896.00	120.19	0.01	0.13	60.00	27.00	0.00	170.00	182.34	1441740.00	1.36	985.59	981.00
17	7	3	6488.00	21446.00	163.90	0	Spot (Block17, Row3, Column7)	1570.93	1349.50	565.91	0.07	0.36	894.00	905.47	894.00	101.53	0.01	0.11	96.00	82.00	0.00	455.50	676.93	1168769.00	6.55	1074.41	1063.00
17	8	3	6774.00	21443.00	206.30	0	Spot (Block17, Row3, Column8)	1034.45	1015.00	99.84	0.01	0.10	889.00	895.79	889.00	121.57	0.00	0.14	51.00	15.00	0.00	126.00	145.45	1250652.00	1.14	957.29	940.00
17	1	4	4673.00	21741.00	166.00	0	Spot (Block17, Row4, Column1)	1270.37	1223.00	202.17	0.02	0.16	922.00	941.28	922.00	115.57	0.01	0.12	93.00	63.00	0.00	301.00	348.37	971831.00	2.85	1066.67	1064.50
17	2	4	4971.00	21761.00	217.10	0	Spot (Block17, Row4, Column2)	1092.67	1084.00	193.91	0.00	0.18	902.00	922.63	902.00	123.05	0.01	0.13	65.00	22.00	0.00	182.00	190.67	1472913.00	1.38	991.45	982.00
17	3	4	5282.00	21744.00	144.30	0	Spot (Block17, Row4, Column3)	2473.14	2376.00	801.98	0.02	0.32	905.00	932.26	905.00	162.52	0.01	0.17	100.00	99.00	0.00	1471.00	1568.14	1399798.00	9.48	1318.31	1215.50
17	4	4	5574.00	21746.00	223.20	0	Spot (Block17, Row4, Column4)	1074.70	1082.00	88.61	0.00	0.08	905.00	933.68	905.00	174.49	0.01	0.19	51.00	2.00	0.00	177.00	169.70	1535744.00	0.81	981.74	989.00
17	5	4	5876.00	21740.00	200.80	0	Spot (Block17, Row4, Column5)	1134.42	1094.00	176.09	0.02	0.16	905.00	925.40	905.00	114.87	0.01	0.12	78.00	36.00	0.00	189.00	229.42	1300049.00	1.82	1031.08	1005.50
17	6	4	6173.00	21741.00	182.70	0	Spot (Block17, Row4, Column6)	1543.59	1525.00	257.27	0.01	0.17	900.00	919.96	900.00	127.27	0.01	0.14	99.00	97.00	0.00	625.00	643.59	1441717.00	4.90	1121.73	1106.00
17	7	4	6476.00	21750.00	144.70	0	Spot (Block17, Row4, Column7)	2321.56	2024.00	933.55	0.06	0.40	910.00	936.59	910.00	133.89	0.01	0.14	100.00	98.00	0.00	1114.00	1411.56	1330252.00	10.34	1260.08	1209.00
17	8	4	6785.00	21748.00	144.40	0	Spot (Block17, Row4, Column8)	2035.93	1880.00	635.23	0.03	0.31	906.00	932.04	906.00	133.74	0.01	0.14	100.00	99.00	0.00	974.00	1129.93	1160479.00	8.25	1218.20	1192.50
17	1	5	4685.00	22045.00	147.40	0	Spot (Block17, Row5, Column1)	1659.31	1606.50	329.91	0.01	0.20	909.00	926.86	909.00	110.32	0.01	0.12	99.00	96.00	0.00	697.50	750.31	982312.00	6.64	1115.03	1099.00
17	2	5	4980.00	22029.00	201.10	0	Spot (Block17, Row5, Column2)	1080.51	1058.00	265.56	0.01	0.25	895.00	902.97	895.00	90.27	0.00	0.10	78.00	41.00	0.00	163.00	185.51	1237186.00	1.97	994.12	981.00
17	3	5	5287.00	22045.00	199.45	0	Spot (Block17, Row5, Column3)	1109.23	1097.00	109.48	0.00	0.10	900.00	919.08	900.00	151.12	0.01	0.16	67.00	19.00	0.00	197.00	209.23	1253428.00	1.26	1025.45	1008.00
17	4	5	5575.00	22052.00	184.65	0	Spot (Block17, Row5, Column4)	1156.50	1160.00	131.30	0.00	0.11	901.00	924.50	901.00	183.59	0.01	0.20	73.00	21.00	0.00	259.00	255.50	1107924.00	1.26	1007.60	996.50
17	5	5	5875.00	22044.00	138.95	0	Spot (Block17, Row5, Column5)	4644.86	4299.00	1777.48	0.03	0.38	907.00	934.59	907.00	164.19	0.01	0.18	100.00	100.00	0.00	3392.00	3737.86	2419973.00	22.60	1876.52	1622.00
17	6	5	6195.00	22041.00	236.50	0	Spot (Block17, Row5, Column6)	1050.30	1024.00	128.41	0.01	0.12	903.00	921.19	903.00	88.54	0.01	0.10	64.00	40.00	0.00	121.00	147.30	1695189.00	1.46	946.25	922.50
17	7	5	6486.00	22041.00	197.70	0	Spot (Block17, Row5, Column7)	1173.93	1163.50	165.16	0.00	0.14	902.00	917.90	902.00	99.50	0.01	0.11	92.00	67.00	0.00	261.50	271.93	1296018.00	2.57	1036.87	1014.00
17	8	5	6780.00	22045.00	145.55	0	Spot (Block17, Row5, Column8)	2725.37	2375.00	1149.46	0.06	0.42	897.00	914.31	897.00	116.36	0.01	0.13	100.00	100.00	0.00	1478.00	1828.37	1583442.00	15.56	1274.70	1274.00
17	1	6	4695.00	22337.00	218.90	0	Spot (Block17, Row6, Column1)	1041.24	1010.00	103.84	0.01	0.10	901.00	911.56	901.00	82.33	0.01	0.09	74.00	34.00	0.00	109.00	140.24	1426505.00	1.58	961.86	956.00
17	2	6	4979.00	22344.00	223.25	0	Spot (Block17, Row6, Column2)	1138.08	1116.00	162.61	0.01	0.14	892.00	899.93	892.00	97.81	0.00	0.11	88.00	68.00	0.00	224.00	246.08	1629728.00	2.43	988.40	976.00
17	3	6	5274.00	22344.00	139.05	0	Spot (Block17, Row6, Column3)	3290.07	3237.50	1104.01	0.01	0.34	900.00	914.46	900.00	92.87	0.01	0.10	100.00	100.00	0.00	2337.50	2390.07	1717416.00	25.58	1557.19	1477.00
17	4	6	5580.00	22344.00	194.85	0	Spot (Block17, Row6, Column4)	1230.96	1180.00	196.91	0.02	0.16	909.00	939.05	909.00	182.45	0.01	0.19	70.00	36.00	0.00	271.00	321.96	1325743.00	1.60	1025.38	1001.00
17	5	6	5880.00	22341.00	137.95	0	Spot (Block17, Row6, Column5)	5107.60	5046.00	1713.09	0.01	0.34	910.00	946.13	910.00	186.86	0.02	0.20	100.00	100.00	0.00	4136.00	4197.60	2630416.00	22.27	1892.46	1689.00
17	6	6	6187.00	22351.00	184.10	0	Spot (Block17, Row6, Column6)	1208.99	1196.00	194.17	0.00	0.16	900.00	916.86	900.00	100.92	0.01	0.11	91.00	69.00	0.00	296.00	308.99	1146124.00	2.89	1041.31	1023.00
17	7	6	6484.00	22342.00	144.80	0	Spot (Block17, Row6, Column7)	2528.69	2250.00	1033.04	0.05	0.41	899.00	915.95	899.00	105.31	0.01	0.11	100.00	100.00	0.00	1351.00	1629.69	1446411.00	15.31	1255.22	1213.00
17	8	6	6787.00	22344.00	148.40	0	Spot (Block17, Row6, Column8)	2198.17	2060.00	924.95	0.03	0.42	890.00	899.90	890.00	113.96	0.00	0.13	97.00	92.00	0.00	1170.00	1308.17	1321098.00	11.39	1185.52	1186.00
17	1	7	4666.00	22643.00	215.90	0	Spot (Block17, Row7, Column1)	1056.84	1004.00	190.56	0.02	0.18	894.00	904.40	894.00	107.29	0.01	0.12	52.00	21.00	0.00	110.00	162.84	1410888.00	1.42	965.31	951.00
17	2	7	5003.00	22653.00	213.75	0	Spot (Block17, Row7, Column2)	997.54	994.00	85.10	0.00	0.09	887.00	885.83	887.00	84.63	0.00	0.10	66.00	25.00	0.00	107.00	110.54	1298801.00	1.32	932.78	910.00
17	3	7	5295.00	22633.00	222.40	0	Spot (Block17, Row7, Column3)	1047.86	1022.00	104.23	0.01	0.10	899.00	909.95	899.00	82.58	0.01	0.09	77.00	43.00	0.00	123.00	148.86	1485867.00	1.67	957.48	956.00
17	4	7	5570.00	22631.00	212.00	0	Spot (Block17, Row7, Column4)	1106.16	1082.00	234.98	0.01	0.21	899.00	911.67	899.00	114.52	0.01	0.13	65.00	29.00	0.00	183.00	207.16	1421416.00	1.70	982.85	977.00
17	5	7	5892.00	22643.00	211.05	0	Spot (Block17, Row7, Column5)	1129.00	1097.00	145.02	0.01	0.13	898.00	917.76	898.00	130.59	0.01	0.14	70.00	40.00	0.00	199.00	231.00	1437220.00	1.62	979.70	976.00
17	6	7	6176.00	22646.00	225.15	0	Spot (Block17, Row7, Column6)	1126.30	1089.00	144.84	0.01	0.13	891.00	911.18	891.00	108.98	0.01	0.12	77.00	43.00	0.00	198.00	235.30	1638760.00	1.97	970.02	962.50
17	7	7	6479.00	22649.00	153.65	0	Spot (Block17, Row7, Column7)	1984.41	1873.00	679.60	0.03	0.34	896.00	917.04	896.00	129.43	0.01	0.14	98.00	94.00	0.00	977.00	1088.41	1287880.00	8.25	1170.69	1159.50
17	8	7	6781.00	22643.00	147.00	-50	Spot (Block17, Row7, Column8)	924.22	898.50	82.16	0.01	0.09	895.00	917.09	895.00	128.13	0.01	0.14	13.00	0.00	0.00	3.50	29.22	543441.00	0.06	900.53	891.00
17	1	8	4675.00	22949.00	136.20	0	Spot (Block17, Row8, Column1)	36561.50	35595.00	19119.47	0.01	0.52	895.00	915.64	895.00	120.67	0.01	0.13	100.00	100.00	15.23	34700.00	35666.50	18244212.00	295.40	8114.72	5987.00
17	2	8	4985.00	22942.00	190.75	0	Spot (Block17, Row8, Column2)	1054.32	1020.50	106.28	0.01	0.10	891.00	895.73	891.00	96.19	0.00	0.11	74.00	36.00	0.00	129.50	163.32	1081728.00	1.65	980.76	976.00
17	3	8	5279.00	22950.00	149.85	0	Spot (Block17, Row8, Column3)	2033.55	1910.50	854.45	0.03	0.42	895.50	900.90	895.50	89.83	0.00	0.10	100.00	96.00	0.00	1015.00	1138.05	1232332.00	12.61	1202.60	1082.50
17	4	8	5560.00	22931.00	220.75	0	Spot (Block17, Row8, Column4)	1047.79	1002.00	228.90	0.02	0.22	895.00	902.44	895.00	95.36	0.00	0.11	57.00	33.00	0.00	107.00	152.79	1460623.00	1.52	947.35	912.00
17	5	8	5875.00	22936.00	214.25	0	Spot (Block17, Row8, Column5)	1061.96	1029.50	137.07	0.01	0.13	893.00	903.52	893.00	106.21	0.01	0.12	62.00	29.00	0.00	136.50	168.96	1395411.00	1.49	971.18	966.00
17	6	8	6184.00	22943.00	195.60	0	Spot (Block17, Row8, Column6)	1146.82	1106.00	166.73	0.02	0.15	887.00	903.33	887.00	152.66	0.01	0.17	69.00	39.00	0.00	219.00	259.82	1239713.00	1.59	1031.17	994.50
17	7	8	6483.00	22946.00	162.10	0	Spot (Block17, Row8, Column7)	1438.32	1337.00	342.73	0.03	0.24	894.00	915.94	894.00	151.71	0.01	0.17	90.00	71.00	0.00	443.00	544.32	1041342.00	3.44	1041.61	1015.50
17	8	8	6770.00	22948.00	138.50	0	Spot (Block17, Row8, Column8)	3549.29	3393.00	1157.72	0.02	0.33	906.00	948.99	906.00	201.49	0.02	0.21	100.00	100.00	0.00	2487.00	2643.29	1834981.00	12.91	1695.37	1572.50
18	1	1	9183.00	20843.00	148.55	0	Spot (Block18, Row1, Column1)	23481.57	21749.50	12022.33	0.03	0.51	848.00	864.88	848.00	126.33	0.01	0.15	100.00	100.00	0.00	20901.50	22633.57	14135903.00	179.03	6396.32	5213.00
18	2	1	9482.00	20845.00	177.30	0	Spot (Block18, Row1, Column2)	1043.08	1001.00	158.44	0.02	0.15	812.00	842.50	812.00	106.33	0.02	0.13	75.00	42.00	0.00	189.00	231.08	921041.00	1.89	927.45	902.50
18	3	1	9767.00	20839.00	203.00	0	Spot (Block18, Row1, Column3)	968.67	956.00	126.91	0.01	0.13	805.00	826.26	805.00	84.61	0.01	0.10	69.00	45.00	0.00	151.00	163.67	1127534.00	1.68	883.70	888.50
18	4	1	10075.00	20849.00	181.60	0	Spot (Block18, Row1, Column4)	1022.00	997.00	131.16	0.01	0.13	805.00	823.23	805.00	86.18	0.01	0.10	87.00	65.00	0.00	192.00	217.00	953527.00	2.31	900.64	888.50
18	5	1	10394.00	20838.00	194.95	0	Spot (Block18, Row1, Column5)	980.56	978.00	126.43	0.00	0.13	810.00	828.11	810.00	88.05	0.01	0.11	68.00	46.00	0.00	168.00	170.56	1055084.00	1.73	872.55	885.50
18	6	1	10690.00	20841.00	198.25	0	Spot (Block18, Row1, Column6)	1051.99	1016.00	165.59	0.02	0.16	812.00	835.20	812.00	94.67	0.01	0.11	79.00	53.00	0.00	204.00	239.99	1168766.00	2.29	883.48	876.00
18	7	1	10995.00	20842.00	167.50	0	Spot (Block18, Row1, Column7)	1219.67	1200.50	216.02	0.01	0.18	820.00	846.33	820.00	99.88	0.01	0.12	95.00	78.00	0.00	380.50	399.67	948904.00	3.74	966.63	941.00
18	8	1	11283.00	20840.00	214.55	0	Spot (Block18, Row1, Column8)	1035.18	1003.00	162.84	0.01	0.16	874.00	871.38	874.00	101.97	0.00	0.12	64.00	35.00	0.00	129.00	161.18	1365408.00	1.61	913.12	892.50
18	1	2	9172.00	21151.00	251.95	0	Spot (Block18, Row2, Column1)	908.70	892.00	109.12	0.01	0.12	805.00	832.73	805.00	113.44	0.01	0.14	37.00	12.00	0.00	87.00	103.70	1672005.00	0.67	814.91	805.00
18	2	2	9479.00	21130.00	163.65	0	Spot (Block18, Row2, Column2)	1006.94	988.00	136.77	0.01	0.14	804.00	826.19	804.00	89.88	0.01	0.11	76.00	52.00	0.00	184.00	202.94	748153.00	2.01	911.68	899.00
18	3	2	9783.00	21143.00	198.85	0	Spot (Block18, Row2, Column3)	968.29	953.00	115.38	0.01	0.12	804.00	819.76	804.00	83.60	0.01	0.10	76.00	44.00	0.00	149.00	164.29	1087391.00	1.78	886.58	880.50
18	4	2	10082.00	21143.00	198.00	0	Spot (Block18, Row2, Column4)	1037.42	1019.00	120.71	0.01	0.12	812.00	832.71	812.00	91.20	0.01	0.11	83.00	60.00	0.00	207.00	225.42	1153610.00	2.24	893.66	879.00
18	5	2	10388.00	21140.00	185.10	0	Spot (Block18, Row2, Column5)	1107.85	1090.00	159.53	0.01	0.14	810.00	830.19	810.00	91.01	0.01	0.11	90.00	74.00	0.00	280.00	297.85	1070181.00	3.05	964.03	966.00
18	6	2	10688.00	21147.00	194.65	0	Spot (Block18, Row2, Column6)	994.46	998.50	136.21	0.00	0.14	805.00	832.81	805.00	99.64	0.01	0.12	69.00	46.00	0.00	193.50	189.46	1062088.00	1.62	901.84	883.00
18	7	2	10984.00	21141.00	210.95	0	Spot (Block18, Row2, Column7)	994.80	975.00	135.32	0.01	0.14	802.00	829.26	802.00	100.50	0.01	0.12	70.00	35.00	0.00	173.00	192.80	1261409.00	1.65	902.42	889.00
18	8	2	11289.00	21123.00	209.15	0	Spot (Block18, Row2, Column8)	981.43	967.00	178.37	0.01	0.18	815.00	842.34	815.00	102.17	0.01	0.12	53.00	31.00	0.00	152.00	166.43	1218936.00	1.36	900.21	896.00
18	1	3	9184.00	21452.00	167.70	0	Spot (Block18, Row3, Column1)	1065.68	1022.00	176.53	0.02	0.17	799.00	813.88	799.00	86.95	0.01	0.11	88.00	66.00	0.00	223.00	266.68	831231.00	2.90	892.59	888.00
18	2	3	9478.00	21451.00	198.25	0	Spot (Block18, Row3, Column2)	969.86	936.00	135.95	0.02	0.14	810.00	831.85	810.00	90.56	0.01	0.11	60.00	36.00	0.00	126.00	159.86	1081398.00	1.52	879.55	860.50
18	3	3	9782.00	21447.00	199.15	0	Spot (Block18, Row3, Column3)	1030.14	990.50	148.83	0.02	0.14	821.00	848.38	821.00	94.71	0.01	0.11	75.00	41.00	0.00	169.50	209.14	1157874.00	1.92	927.33	907.50
18	4	3	10085.00	21446.00	198.85	0	Spot (Block18, Row3, Column4)	1123.95	1074.00	208.29	0.02	0.19	828.00	853.51	828.00	95.57	0.01	0.11	83.00	60.00	0.00	246.00	295.95	1256574.00	2.83	948.76	914.00
18	5	3	10389.00	21445.00	193.25	0	Spot (Block18, Row3, Column5)	1069.60	1015.00	181.50	0.02	0.17	868.00	864.51	868.00	95.24	0.00	0.11	69.00	45.00	0.00	147.00	201.60	1128423.00	2.15	931.51	905.00
18	6	3	10681.00	21436.00	201.25	0	Spot (Block18, Row3, Column6)	1048.87	1008.50	150.70	0.02	0.14	873.00	865.69	873.00	99.11	0.00	0.11	63.00	44.00	0.00	135.50	175.87	1206203.00	1.85	941.15	908.00
18	7	3	10977.00	21458.00	192.20	0	Spot (Block18, Row3, Column7)	1090.24	1074.00	165.00	0.01	0.15	829.00	853.75	829.00	100.91	0.01	0.12	85.00	53.00	0.00	245.00	261.24	1131672.00	2.34	960.69	968.50
18	8	3	11296.00	21447.00	221.35	0	Spot (Block18, Row3, Column8)	974.94	970.00	129.00	0.00	0.13	840.00	856.95	840.00	101.79	0.01	0.12	53.00	23.00	0.00	130.00	134.94	1367846.00	1.16	886.63	889.00
18	1	4	9182.00	21742.00	180.75	0	Spot (Block18, Row4, Column1)	1073.15	1026.50	181.99	0.02	0.17	799.00	813.69	799.00	82.79	0.01	0.10	89.00	68.00	0.00	227.50	274.15	985149.00	3.13	903.89	882.50
18	2	4	9487.00	21740.00	202.40	0	Spot (Block18, Row4, Column2)	1003.66	999.00	125.66	0.00	0.13	816.00	842.70	816.00	96.14	0.01	0.11	65.00	44.00	0.00	183.00	187.66	1168261.00	1.67	927.71	903.00
18	3	4	9785.00	21746.00	153.65	0	Spot (Block18, Row4, Column3)	1685.88	1655.00	374.24	0.01	0.22	879.00	875.91	879.00	104.51	0.00	0.12	99.00	99.00	0.00	776.00	806.88	1095819.00	7.75	1110.64	1125.50
18	4	4	10080.00	21746.00	220.35	0	Spot (Block18, Row4, Column4)	1003.49	986.00	136.82	0.01	0.14	871.00	873.06	871.00	102.37	0.00	0.12	56.00	31.00	0.00	115.00	132.49	1393852.00	1.27	910.94	894.00
18	5	4	10372.00	21747.00	214.45	0	Spot (Block18, Row4, Column5)	1052.53	1012.00	140.48	0.02	0.13	878.00	880.13	878.00	104.04	0.00	0.12	64.00	42.00	0.00	134.00	174.53	1372505.00	1.66	947.32	908.50
18	6	4	10685.00	21747.00	186.40	0	Spot (Block18, Row4, Column6)	1166.39	1109.50	184.82	0.02	0.16	887.00	887.67	887.00	100.45	0.00	0.11	81.00	57.00	0.00	222.50	279.39	1147727.00	2.77	1020.39	997.50
18	7	4	10982.00	21746.00	143.00	0	Spot (Block18, Row4, Column7)	1159.78	1132.00	180.89	0.01	0.16	880.00	879.15	880.00	109.40	0.00	0.12	81.00	60.00	0.00	252.00	279.78	641356.00	2.57	1009.23	983.00
18	8	4	11270.00	21756.00	152.25	0	Spot (Block18, Row4, Column8)	1326.58	1284.00	280.85	0.01	0.21	876.00	874.78	876.00	110.19	0.00	0.13	95.00	76.00	0.00	408.00	450.58	843708.00	4.10	1037.74	1020.00
18	1	5	9194.00	22050.00	158.15	0	Spot (Block18, Row5, Column1)	1052.16	1018.00	155.49	0.01	0.15	795.00	806.80	795.00	83.26	0.01	0.10	87.00	68.00	0.00	223.00	257.16	718623.00	2.95	908.49	892.50
18	2	5	9488.00	22039.00	228.30	0	Spot (Block18, Row5, Column2)	975.10	951.00	137.69	0.01	0.14	806.00	835.39	806.00	102.85	0.02	0.12	56.00	31.00	0.00	145.00	169.10	1461668.00	1.36	870.12	874.00
18	3	5	9790.00	22046.00	190.65	0	Spot (Block18, Row5, Column3)	1081.14	1059.00	153.79	0.01	0.14	872.00	876.05	872.00	111.37	0.00	0.13	69.00	40.00	0.00	187.00	209.14	1104926.00	1.84	938.97	903.00
18	4	5	10077.00	22040.00	174.40	0	Spot (Block18, Row5, Column4)	1104.64	1088.00	172.84	0.01	0.16	871.00	876.90	871.00	103.42	0.00	0.12	72.00	52.00	0.00	217.00	233.64	936733.00	2.20	963.25	919.50
18	5	5	10388.00	22045.00	156.10	0	Spot (Block18, Row5, Column5)	1600.59	1520.00	341.03	0.02	0.21	884.00	892.14	884.00	108.11	0.00	0.12	98.00	97.00	0.00	636.00	716.59	1067596.00	6.55	1073.17	1078.00
18	6	5	10694.00	22053.00	216.85	0	Spot (Block18, Row5, Column6)	1050.59	1003.00	161.55	0.02	0.15	887.00	891.41	887.00	105.16	0.00	0.12	55.00	35.00	0.00	116.00	163.59	1411995.00	1.51	934.12	909.00
18	7	5	10980.00	22039.00	202.40	0	Spot (Block18, Row5, Column7)	1084.81	1089.50	159.17	0.00	0.15	884.00	882.82	884.00	108.86	0.00	0.12	67.00	44.00	0.00	205.50	200.81	1262724.00	1.86	965.73	984.00
18	8	5	11287.00	22047.00	166.50	0	Spot (Block18, Row5, Column8)	1146.18	1100.00	194.54	0.02	0.17	873.00	872.73	873.00	110.07	0.00	0.13	83.00	52.00	0.00	227.00	273.18	889434.00	2.48	995.92	991.50
18	1	6	9185.00	22341.00	184.60	0	Spot (Block18, Row6, Column1)	1006.95	983.00	143.83	0.01	0.14	799.00	814.65	799.00	87.58	0.01	0.11	77.00	53.00	0.00	184.00	207.95	966670.00	2.20	907.18	892.00
18	2	6	9481.00	22343.00	180.80	0	Spot (Block18, Row6, Column2)	988.02	980.00	137.43	0.00	0.14	800.00	822.39	800.00	95.33	0.01	0.12	68.00	45.00	0.00	180.00	188.02	908981.00	1.74	902.59	892.50
18	3	6	9779.00	22341.00	186.00	0	Spot (Block18, Row6, Column3)	1209.62	1183.00	208.67	0.01	0.17	819.00	850.54	819.00	102.04	0.02	0.12	95.00	76.00	0.00	364.00	390.62	1175750.00	3.52	962.92	958.00
18	4	6	10084.00	22351.00	181.30	0	Spot (Block18, Row6, Column4)	1064.13	1069.00	142.80	0.00	0.13	872.00	873.10	872.00	105.66	0.00	0.12	67.00	47.00	0.00	197.00	192.13	980061.00	1.81	960.51	915.50
18	5	6	10383.00	22343.00	155.30	0	Spot (Block18, Row6, Column5)	1583.91	1559.00	325.37	0.01	0.21	882.00	885.45	882.00	114.60	0.00	0.13	99.00	95.00	0.00	677.00	701.91	1050135.00	6.09	1072.80	1057.50
18	6	6	10692.00	22346.00	198.05	0	Spot (Block18, Row6, Column6)	1056.33	1006.00	134.44	0.02	0.13	876.00	876.77	876.00	111.27	0.00	0.13	61.00	39.00	0.00	130.00	180.33	1174642.00	1.61	962.71	950.00
18	7	6	10989.00	22338.00	159.50	0	Spot (Block18, Row6, Column7)	1234.53	1197.00	216.65	0.01	0.18	875.00	875.67	875.00	109.02	0.00	0.12	90.00	71.00	0.00	322.00	359.53	865404.00	3.29	1008.82	1005.00
18	8	6	11289.00	22345.00	186.90	0	Spot (Block18, Row6, Column8)	1139.26	1093.00	211.52	0.02	0.19	872.00	873.52	872.00	112.26	0.00	0.13	75.00	48.00	0.00	221.00	267.26	1118756.00	2.37	941.90	913.00
18	1	7	9188.00	22647.00	210.95	0	Spot (Block18, Row7, Column1)	932.00	901.00	100.42	0.01	0.11	799.00	821.72	799.00	112.64	0.01	0.14	44.00	16.00	0.00	102.00	133.00	1183640.00	0.98	898.81	893.00
18	2	7	9491.00	22641.00	245.65	0	Spot (Block18, Row7, Column2)	927.77	901.50	126.78	0.01	0.14	794.00	813.58	794.00	96.21	0.01	0.12	57.00	34.00	0.00	107.50	133.77	1618029.00	1.19	818.23	803.00
18	3	7	9781.00	22638.00	218.35	0	Spot (Block18, Row7, Column3)	976.35	974.00	128.06	0.00	0.13	809.00	835.50	809.00	100.44	0.01	0.12	58.00	33.00	0.00	165.00	167.35	1329783.00	1.40	868.29	872.00
18	4	7	10098.00	22642.00	207.60	0	Spot (Block18, Row7, Column4)	1028.27	996.00	135.81	0.01	0.13	828.00	853.00	828.00	105.57	0.01	0.12	71.00	40.00	0.00	168.00	200.27	1263741.00	1.66	914.31	895.00
18	5	7	10387.00	22651.00	243.90	0	Spot (Block18, Row7, Column5)	1024.52	1005.00	151.21	0.01	0.15	822.00	849.52	822.00	109.88	0.01	0.13	73.00	40.00	0.00	183.00	202.52	1758073.00	1.59	883.31	884.00
18	6	7	10684.00	22636.00	208.85	0	Spot (Block18, Row7, Column6)	1058.84	1011.00	131.30	0.02	0.12	843.00	856.57	843.00	111.80	0.01	0.13	78.00	47.00	0.00	168.00	215.84	1316144.00	1.81	940.97	913.00
18	7	7	10973.00	22649.00	191.10	0	Spot (Block18, Row7, Column7)	1092.05	1072.00	182.53	0.01	0.17	869.50	871.27	869.50	113.86	0.00	0.13	68.00	40.00	0.00	202.50	222.55	1123715.00	1.94	949.92	910.00
18	8	7	11285.00	22643.00	147.00	-50	Spot (Block18, Row7, Column8)	817.68	800.00	116.07	0.01	0.14	875.00	877.06	875.00	113.67	0.00	0.13	6.00	0.00	0.00	-75.00	-57.32	481616.00	-0.52	859.88	813.50
18	1	8	9172.00	22946.00	139.45	0	Spot (Block18, Row8, Column1)	32417.90	30835.00	18763.16	0.02	0.58	826.00	865.20	826.00	152.07	0.02	0.18	100.00	100.00	11.60	30009.00	31591.90	17051816.00	207.49	9012.21	5338.00
18	2	8	9487.00	22937.00	196.95	0	Spot (Block18, Row8, Column2)	976.71	965.50	129.19	0.01	0.13	803.00	841.97	803.00	139.86	0.02	0.17	53.00	20.00	0.00	162.50	173.71	1082190.00	0.96	868.18	872.50
18	3	8	9781.00	22947.00	172.25	0	Spot (Block18, Row8, Column3)	1038.55	1014.00	137.09	0.01	0.13	801.00	831.93	801.00	104.50	0.02	0.13	78.00	51.00	0.00	213.00	237.55	851610.00	1.98	939.96	922.50
18	4	8	10080.00	22934.00	184.90	0	Spot (Block18, Row8, Column4)	1039.51	1006.00	132.97	0.01	0.13	808.00	840.97	808.00	109.17	0.02	0.13	77.00	45.00	0.00	198.00	231.51	998970.00	1.82	922.34	894.00
18	5	8	10368.00	22948.00	202.65	0	Spot (Block18, Row8, Column5)	985.23	991.00	122.77	0.00	0.12	807.00	839.02	807.00	109.72	0.02	0.13	63.00	31.00	0.00	184.00	178.23	1146805.00	1.33	919.82	897.50
18	6	8	10678.00	22947.00	195.90	0	Spot (Block18, Row8, Column6)	1152.52	1082.00	588.90	0.03	0.51	828.50	857.75	828.50	118.00	0.02	0.14	77.00	53.00	0.00	253.50	324.02	1249333.00	2.50	943.85	911.50
18	7	8	10984.00	22934.00	189.45	0	Spot (Block18, Row8, Column7)	1042.07	1008.00	144.63	0.01	0.14	869.00	874.98	869.00	122.03	0.00	0.14	58.00	27.00	0.00	139.00	173.07	1053531.00	1.37	940.27	900.00
18	8	8	11274.00	22948.00	134.45	0	Spot (Block18, Row8, Column8)	4081.65	3469.50	2981.42	0.07	0.73	882.00	893.00	882.00	123.67	0.01	0.14	100.00	100.00	0.00	2587.50	3199.65	1983680.00	25.78	2178.92	1876.00
19	1	1	13684.00	20840.00	151.45	0	Spot (Block19, Row1, Column1)	22711.15	19875.00	12620.89	0.06	0.56	1369.00	1384.87	1369.00	226.86	0.01	0.16	100.00	100.00	0.95	18506.00	21342.15	14285314.00	94.01	5795.53	4406.50
19	2	1	13970.00	20837.00	190.95	0	Spot (Block19, Row1, Column2)	1583.75	1564.00	251.71	0.01	0.16	1287.00	1330.96	1287.00	208.42	0.01	0.16	58.00	31.00	0.00	277.00	296.75	1631264.00	1.21	1440.71	1398.00
19	3	1	14276.00	20842.00	189.10	0	Spot (Block19, Row1, Column3)	1555.68	1489.00	439.90	0.02	0.28	1274.00	1292.19	1274.00	180.41	0.01	0.14	56.00	29.00	0.00	215.00	281.68	1568128.00	1.46	1391.73	1366.50
19	4	1	14579.00	20840.00	167.75	0	Spot (Block19, Row1, Column4)	1574.98	1501.00	318.80	0.02	0.20	1280.00	1296.41	1280.00	186.89	0.01	0.14	56.00	34.00	0.00	221.00	294.98	1226910.00	1.49	1427.22	1383.00
19	5	1	14888.00	20838.00	195.95	0	Spot (Block19, Row1, Column5)	1552.33	1510.00	263.11	0.01	0.17	1273.00	1277.62	1273.00	182.22	0.00	0.14	60.00	35.00	0.00	237.00	279.33	1688938.00	1.51	1352.50	1316.50
19	6	1	15187.00	20830.00	197.30	0	Spot (Block19, Row1, Column6)	1543.95	1548.00	225.61	0.00	0.15	1261.00	1268.28	1261.00	178.50	0.00	0.14	64.00	39.00	0.00	287.00	282.95	1702979.00	1.54	1371.67	1389.00
19	7	1	15493.00	20837.00	183.00	0	Spot (Block19, Row1, Column7)	1789.92	1689.00	431.86	0.03	0.24	1273.00	1307.46	1273.00	195.47	0.01	0.15	81.00	53.00	0.00	416.00	516.92	1678946.00	2.47	1424.18	1407.00
19	8	1	15788.00	20840.00	208.95	0	Spot (Block19, Row1, Column8)	1577.18	1518.00	231.17	0.02	0.15	1298.00	1352.48	1298.00	194.84	0.02	0.14	53.00	30.00	0.00	220.00	279.18	1960431.00	1.15	1471.15	1484.00
19	1	2	13676.00	21145.00	205.45	0	Spot (Block19, Row2, Column1)	1502.63	1490.50	247.61	0.00	0.16	1284.00	1329.76	1284.00	213.32	0.02	0.16	48.00	24.00	0.00	206.50	218.63	1806158.00	0.81	1406.25	1377.00
19	2	2	13983.00	21142.00	139.40	0	Spot (Block19, Row2, Column2)	1522.68	1509.00	190.48	0.00	0.13	1268.00	1286.38	1268.00	192.43	0.01	0.15	63.00	22.00	0.00	241.00	254.68	799405.00	1.23	1406.80	1394.50
19	3	2	14282.00	21149.00	201.90	0	Spot (Block19, Row2, Column3)	1528.26	1509.00	221.05	0.01	0.14	1241.00	1265.78	1241.00	181.79	0.01	0.14	62.00	35.00	0.00	268.00	287.26	1763614.00	1.44	1372.34	1384.50
19	4	2	14597.00	21138.00	168.95	0	Spot (Block19, Row2, Column4)	1491.00	1460.50	220.10	0.01	0.15	1241.00	1262.72	1241.00	179.35	0.01	0.14	52.00	32.00	0.00	219.50	250.00	1192799.00	1.27	1408.09	1385.50
19	5	2	14888.00	21140.00	182.90	0	Spot (Block19, Row2, Column5)	1671.37	1665.00	264.43	0.00	0.16	1210.00	1252.50	1210.00	174.48	0.01	0.14	84.00	63.00	0.00	455.00	461.37	1569421.00	2.40	1426.14	1392.00
19	6	2	15188.00	21143.00	204.25	0	Spot (Block19, Row2, Column6)	1463.79	1396.00	224.24	0.02	0.15	1215.00	1256.53	1215.00	174.87	0.01	0.14	52.00	29.00	0.00	181.00	248.79	1738986.00	1.19	1327.89	1315.00
19	7	2	15470.00	21144.00	191.75	0	Spot (Block19, Row2, Column7)	1527.89	1483.50	220.77	0.01	0.14	1267.00	1282.86	1267.00	181.17	0.01	0.14	55.00	30.00	0.00	216.50	260.89	1582896.00	1.35	1436.41	1407.00
19	8	2	15786.00	21140.00	210.80	0	Spot (Block19, Row2, Column8)	1531.91	1482.00	211.70	0.01	0.14	1289.00	1332.41	1289.00	185.94	0.01	0.14	52.00	26.00	0.00	193.00	242.91	1937860.00	1.07	1376.48	1346.00
19	1	3	13686.00	21447.00	171.50	0	Spot (Block19, Row3, Column1)	1683.01	1635.00	292.06	0.01	0.17	1254.00	1276.84	1254.00	196.34	0.01	0.15	73.00	48.00	0.00	381.00	429.01	1376700.00	2.07	1418.59	1374.00
19	2	3	13991.00	21445.00	190.75	0	Spot (Block19, Row3, Column2)	1522.46	1463.50	241.48	0.02	0.16	1201.00	1256.65	1201.00	183.90	0.02	0.15	68.00	32.00	0.00	262.50	321.46	1558998.00	1.45	1335.00	1296.00
19	3	3	14267.00	21438.00	180.85	0	Spot (Block19, Row3, Column3)	1656.78	1595.00	304.39	0.02	0.18	1199.00	1252.55	1199.00	186.46	0.02	0.15	84.00	54.00	0.00	396.00	457.78	1524234.00	2.17	1407.76	1399.00
19	4	3	14578.00	21440.00	196.50	0	Spot (Block19, Row3, Column4)	1503.63	1491.00	229.54	0.00	0.15	1198.00	1251.59	1198.00	187.77	0.02	0.15	59.00	39.00	0.00	293.00	305.63	1643468.00	1.34	1379.64	1369.00
19	5	3	14882.00	21440.00	176.90	0	Spot (Block19, Row3, Column5)	1652.97	1589.00	307.43	0.02	0.19	1234.00	1262.30	1234.00	183.54	0.01	0.15	81.00	46.00	0.00	355.00	418.97	1451307.00	2.13	1435.50	1424.00
19	6	3	15184.00	21444.00	187.60	0	Spot (Block19, Row3, Column6)	1619.82	1593.00	241.06	0.01	0.15	1269.00	1274.33	1269.00	180.06	0.00	0.14	72.00	43.00	0.00	324.00	350.82	1600378.00	1.92	1409.40	1400.00
19	7	3	15493.00	21442.00	183.55	0	Spot (Block19, Row3, Column7)	1538.04	1507.50	221.72	0.01	0.14	1278.00	1289.11	1278.00	179.45	0.00	0.14	61.00	33.00	0.00	229.50	260.04	1451910.00	1.39	1422.06	1392.00
19	8	3	15787.00	21435.00	201.45	0	Spot (Block19, Row3, Column8)	1511.70	1491.00	231.90	0.01	0.15	1296.00	1332.31	1296.00	187.90	0.01	0.14	51.00	25.00	0.00	195.00	215.70	1739967.00	0.95	1382.64	1361.00
19	1	4	13680.00	21744.00	192.25	0	Spot (Block19, Row4, Column1)	1570.67	1580.00	247.55	0.00	0.16	1197.00	1256.42	1197.00	185.99	0.02	0.15	70.00	51.00	0.00	383.00	373.67	1635072.00	1.69	1411.21	1394.00
19	2	4	13987.00	21742.00	218.55	0	Spot (Block19, Row4, Column2)	1470.90	1448.50	211.84	0.01	0.14	1196.00	1246.00	1196.00	177.62	0.02	0.14	60.00	30.00	0.00	252.50	274.90	2018069.00	1.27	1344.09	1309.00
19	3	4	14280.00	21752.00	161.40	0	Spot (Block19, Row4, Column3)	1992.52	1952.50	391.06	0.01	0.20	1256.00	1268.62	1256.00	191.00	0.00	0.15	94.00	80.00	0.00	696.50	736.52	1430627.00	3.79	1498.18	1513.50
19	4	4	14578.00	21758.00	193.25	0	Spot (Block19, Row4, Column4)	1502.14	1481.00	213.71	0.01	0.14	1248.00	1265.10	1248.00	189.73	0.01	0.15	56.00	28.00	0.00	233.00	254.14	1578751.00	1.25	1379.63	1392.50
19	5	4	14871.00	21749.00	200.00	0	Spot (Block19, Row4, Column5)	1552.42	1511.50	250.31	0.01	0.16	1272.00	1272.41	1272.00	179.51	0.00	0.14	59.00	35.00	0.00	239.50	280.42	1754231.00	1.56	1420.49	1418.00
19	6	4	15185.00	21740.00	196.70	0	Spot (Block19, Row4, Column6)	1730.85	1694.00	288.25	0.01	0.17	1264.00	1273.07	1264.00	184.21	0.00	0.14	85.00	56.00	0.00	430.00	466.85	1900469.00	2.49	1417.24	1432.00
19	7	4	15477.00	21741.00	171.85	0	Spot (Block19, Row4, Column7)	1704.50	1719.50	324.91	0.00	0.19	1284.00	1302.25	1284.00	188.29	0.01	0.14	67.00	54.00	0.00	435.50	420.50	1397692.00	2.14	1439.18	1400.00
19	8	4	15779.00	21754.00	172.15	0	Spot (Block19, Row4, Column8)	1745.78	1722.00	258.28	0.01	0.15	1289.00	1333.17	1289.00	195.17	0.01	0.15	79.00	56.00	0.00	433.00	456.78	1442015.00	2.11	1488.40	1418.00
19	1	5	13693.00	22037.00	171.90	0	Spot (Block19, Row5, Column1)	1659.91	1602.00	264.60	0.02	0.16	1235.00	1266.96	1235.00	182.21	0.01	0.14	79.00	50.00	0.00	367.00	424.91	1361126.00	2.16	1432.80	1388.50
19	2	5	13988.00	22044.00	198.20	0	Spot (Block19, Row5, Column2)	1463.94	1419.00	217.33	0.01	0.15	1200.00	1256.55	1200.00	180.78	0.02	0.14	59.00	29.00	0.00	219.00	263.94	1627905.00	1.15	1337.73	1304.50
19	3	5	14278.00	22046.00	212.00	0	Spot (Block19, Row5, Column3)	1493.51	1442.50	224.28	0.02	0.15	1256.00	1271.57	1256.00	187.82	0.01	0.15	49.00	27.00	0.00	186.50	237.51	1917666.00	1.18	1358.27	1359.50
19	4	5	14590.00	22040.00	184.25	0	Spot (Block19, Row5, Column4)	1550.86	1509.00	226.73	0.01	0.15	1271.00	1275.23	1271.00	187.00	0.00	0.15	60.00	34.00	0.00	238.00	279.86	1482625.00	1.47	1406.73	1382.00
19	5	5	14886.00	22044.00	150.25	0	Spot (Block19, Row5, Column5)	3382.40	3086.50	1309.87	0.04	0.39	1277.00	1279.93	1277.00	186.80	0.00	0.15	100.00	99.00	0.00	1809.50	2105.40	2070026.00	11.26	1797.00	1744.00
19	6	5	15184.00	22042.00	206.40	0	Spot (Block19, Row5, Column6)	1535.46	1517.00	198.40	0.01	0.13	1269.00	1272.59	1269.00	181.33	0.00	0.14	62.00	29.00	0.00	248.00	266.46	1864050.00	1.45	1377.17	1312.00
19	7	5	15478.00	22050.00	223.65	0	Spot (Block19, Row5, Column7)	1517.27	1491.00	231.98	0.01	0.15	1279.00	1298.78	1279.00	196.28	0.01	0.15	53.00	26.00	0.00	212.00	238.27	2180319.00	1.11	1377.73	1388.00
19	8	5	15790.00	22043.00	149.05	0	Spot (Block19, Row5, Column8)	1972.90	1952.00	354.87	0.00	0.18	1294.00	1338.89	1294.00	194.74	0.01	0.15	95.00	75.00	0.00	658.00	678.90	1199522.00	3.26	1546.03	1536.50
19	1	6	13679.00	22345.00	214.10	0	Spot (Block19, Row6, Column1)	1621.16	1581.00	258.57	0.01	0.16	1269.00	1276.95	1269.00	193.13	0.00	0.15	66.00	40.00	0.00	312.00	352.16	2126960.00	1.78	1420.90	1390.00
19	2	6	13983.00	22340.00	223.90	0	Spot (Block19, Row6, Column2)	1467.46	1467.00	224.45	0.00	0.15	1233.00	1269.27	1233.00	192.00	0.01	0.15	54.00	22.00	0.00	234.00	234.46	2111668.00	1.03	1358.12	1328.50
19	3	6	14278.00	22341.00	183.10	0	Spot (Block19, Row6, Column3)	1689.68	1642.00	298.16	0.01	0.18	1254.00	1273.90	1254.00	187.36	0.01	0.15	77.00	50.00	0.00	388.00	435.68	1584919.00	2.22	1433.57	1405.00
19	4	6	14583.00	22340.00	180.70	0	Spot (Block19, Row6, Column4)	1580.75	1527.50	236.82	0.01	0.15	1270.00	1282.70	1270.00	190.62	0.00	0.15	63.00	29.00	0.00	257.50	310.75	1444801.00	1.56	1437.05	1441.50
19	5	6	14881.00	22343.00	146.75	0	Spot (Block19, Row6, Column5)	2951.10	2752.50	892.10	0.03	0.30	1276.00	1286.94	1276.00	184.31	0.00	0.14	100.00	99.00	0.00	1476.50	1675.10	1729342.00	9.03	1720.55	1690.00
19	6	6	15188.00	22337.00	202.80	0	Spot (Block19, Row6, Column6)	1489.38	1475.50	216.79	0.00	0.15	1267.00	1280.29	1267.00	178.78	0.00	0.14	53.00	23.00	0.00	208.50	222.38	1739590.00	1.17	1397.99	1375.50
19	7	6	15488.00	22349.00	173.25	0	Spot (Block19, Row6, Column7)	1631.32	1608.00	232.79	0.01	0.14	1279.00	1302.04	1279.00	186.67	0.01	0.14	71.00	45.00	0.00	329.00	352.32	1368677.00	1.76	1459.93	1414.00
19	8	6	15801.00	22332.00	175.90	0	Spot (Block19, Row6, Column8)	1533.36	1487.00	228.52	0.01	0.15	1296.00	1342.29	1296.00	194.42	0.02	0.14	49.00	27.00	0.00	191.00	237.36	1330958.00	0.98	1415.31	1377.00
19	1	7	13686.00	22652.00	218.20	0	Spot (Block19, Row7, Column1)	1508.90	1493.50	241.74	0.00	0.16	1270.00	1288.51	1270.00	208.92	0.01	0.16	52.00	27.00	0.00	223.50	238.90	2058140.00	1.05	1300.89	1271.00
19	2	7	13995.00	22647.00	188.80	0	Spot (Block19, Row7, Column2)	1528.62	1498.50	241.77	0.01	0.16	1261.00	1274.74	1261.00	185.85	0.00	0.15	58.00	34.00	0.00	237.50	267.62	1534733.00	1.37	1398.61	1391.00
19	3	7	14283.00	22648.00	203.00	0	Spot (Block19, Row7, Column3)	1532.93	1501.00	222.83	0.01	0.15	1274.00	1287.02	1274.00	185.07	0.00	0.14	57.00	32.00	0.00	227.00	258.93	1790460.00	1.33	1412.27	1403.00
19	4	7	14594.00	22643.00	199.15	0	Spot (Block19, Row7, Column4)	1527.47	1491.00	210.44	0.01	0.14	1271.00	1282.85	1271.00	183.23	0.00	0.14	59.00	31.00	0.00	220.00	256.47	1709236.00	1.33	1400.95	1388.50
19	5	7	14895.00	22645.00	211.00	0	Spot (Block19, Row7, Column5)	1502.71	1481.00	240.81	0.01	0.16	1275.00	1282.40	1275.00	179.69	0.00	0.14	53.00	30.00	0.00	206.00	227.71	1906939.00	1.23	1410.54	1387.00
19	6	7	15185.00	22647.00	208.50	0	Spot (Block19, Row7, Column6)	1504.10	1488.00	195.16	0.00	0.13	1245.00	1267.53	1245.00	182.15	0.01	0.14	58.00	30.00	0.00	243.00	259.10	1862076.00	1.30	1376.36	1379.00
19	7	7	15467.00	22647.00	203.10	0	Spot (Block19, Row7, Column7)	1594.49	1570.50	257.66	0.01	0.16	1275.00	1287.85	1275.00	186.15	0.00	0.14	62.00	38.00	0.00	295.50	319.49	1862360.00	1.65	1410.70	1389.00
19	8	7	15787.00	22644.00	140.65	0	Spot (Block19, Row7, Column8)	1824.96	1807.00	316.19	0.00	0.17	1299.00	1338.71	1299.00	194.87	0.01	0.15	86.00	57.00	0.00	508.00	525.96	974526.00	2.50	1535.61	1522.50
19	1	8	13674.00	22947.00	139.70	0	Spot (Block19, Row8, Column1)	33929.09	31418.00	17982.07	0.03	0.53	1289.00	1335.04	1289.00	243.81	0.02	0.18	100.00	100.00	13.17	30129.00	32640.09	17778860.00	133.69	9810.99	7517.00
19	2	8	13970.00	22942.00	182.90	0	Spot (Block19, Row8, Column2)	1472.58	1449.00	232.31	0.01	0.16	1273.00	1292.69	1273.00	212.11	0.01	0.16	45.00	20.00	0.00	176.00	199.58	1378333.00	0.85	1386.30	1394.00
19	3	8	14279.00	22941.00	192.25	0	Spot (Block19, Row8, Column3)	1618.02	1577.00	291.54	0.01	0.18	1275.00	1286.42	1275.00	195.74	0.00	0.15	63.00	40.00	0.00	302.00	343.02	1692449.00	1.69	1416.62	1375.00
19	4	8	14584.00	22944.00	170.25	0	Spot (Block19, Row8, Column4)	1581.09	1564.00	244.79	0.00	0.15	1274.00	1290.06	1274.00	192.36	0.01	0.15	61.00	35.00	0.00	290.00	307.09	1274356.00	1.51	1422.34	1391.00
19	5	8	14883.00	22927.00	205.90	0	Spot (Block19, Row8, Column5)	1495.64	1486.50	243.31	0.00	0.16	1276.00	1285.13	1276.00	187.48	0.00	0.15	52.00	24.00	0.00	210.50	219.64	1800748.00	1.12	1376.09	1374.50
19	6	8	15186.00	22939.00	187.25	0	Spot (Block19, Row8, Column6)	1723.30	1673.00	301.83	0.01	0.18	1267.00	1279.48	1267.00	190.05	0.00	0.15	83.00	54.00	0.00	406.00	456.30	1700894.00	2.34	1404.99	1416.00
19	7	8	15492.00	22936.00	183.10	0	Spot (Block19, Row8, Column7)	1578.09	1557.50	251.80	0.01	0.16	1280.00	1301.86	1280.00	194.14	0.01	0.15	59.00	36.00	0.00	277.50	298.09	1483409.00	1.42	1424.01	1400.00
19	8	8	15776.00	22946.00	151.60	0	Spot (Block19, Row8, Column8)	2618.81	2490.00	666.98	0.02	0.25	1303.00	1345.98	1303.00	198.26	0.01	0.15	99.00	93.00	0.00	1187.00	1315.81	1649851.00	6.42	1687.42	1636.00
20	1	1	18186.00	20841.00	150.95	0	Spot (Block20, Row1, Column1)	21519.66	19919.50	11489.81	0.03	0.53	1394.00	1414.54	1394.00	212.43	0.01	0.15	100.00	100.00	0.96	18525.50	20125.66	13385229.00	94.64	6448.48	5135.00
20	2	1	18482.00	20841.00	170.60	0	Spot (Block20, Row1, Column2)	2419.75	2302.00	588.09	0.02	0.24	1420.00	1453.18	1420.00	218.55	0.01	0.15	95.00	81.00	0.00	882.00	999.75	1962420.00	4.42	1809.99	1666.00
20	3	1	18791.00	20839.00	154.15	0	Spot (Block20, Row1, Column3)	3244.43	2986.00	1003.38	0.04	0.31	1556.00	1598.71	1556.00	299.90	0.01	0.19	99.00	92.00	0.00	1430.00	1688.43	2121855.00	5.49	1983.58	1986.50
20	4	1	19073.00	20836.00	153.15	0	Spot (Block20, Row1, Column4)	2424.09	2349.50	421.33	0.01	0.17	1580.00	1627.29	1580.00	298.17	0.01	0.18	92.00	68.00	0.00	769.50	844.09	1556265.00	2.67	1921.65	1930.00
20	5	1	19388.00	20833.00	154.85	0	Spot (Block20, Row1, Column5)	4388.21	3612.00	2037.29	0.08	0.46	1461.00	1494.07	1461.00	234.06	0.01	0.16	100.00	98.00	0.00	2151.00	2927.21	2896216.00	12.37	2281.77	2016.50
20	6	1	19683.00	20838.00	154.15	0	Spot (Block20, Row1, Column6)	3922.46	3514.50	1452.67	0.05	0.37	1383.00	1393.83	1383.00	193.32	0.00	0.14	100.00	100.00	0.00	2131.50	2539.46	2565290.00	13.08	2020.88	1919.00
20	7	1	19990.00	20836.00	154.20	0	Spot (Block20, Row1, Column7)	5548.09	5013.00	2203.35	0.04	0.40	1350.00	1367.63	1350.00	160.17	0.01	0.12	100.00	100.00	0.00	3663.00	4198.09	3606260.00	26.10	2360.46	2071.00
20	8	1	20296.00	20840.00	195.45	0	Spot (Block20, Row1, Column8)	1646.78	1607.00	207.66	0.01	0.13	1376.00	1392.60	1376.00	151.03	0.01	0.11	64.00	42.00	0.00	231.00	270.78	1780166.00	1.68	1521.60	1484.00
20	1	2	18177.00	21141.00	230.40	0	Spot (Block20, Row2, Column1)	1552.28	1505.00	211.17	0.01	0.14	1375.00	1388.16	1375.00	206.62	0.00	0.15	43.00	14.00	0.00	130.00	177.28	2374981.00	0.79	1397.63	1367.50
20	2	2	18477.00	21141.00	127.40	0	Spot (Block20, Row2, Column2)	3140.20	3055.50	655.45	0.01	0.21	1339.00	1365.48	1339.00	192.07	0.01	0.14	100.00	100.00	0.00	1716.50	1801.20	1375406.00	9.24	1865.94	1868.00
20	3	2	18793.00	21148.00	196.60	0	Spot (Block20, Row2, Column3)	1601.07	1588.00	197.44	0.00	0.12	1372.00	1379.56	1372.00	174.60	0.00	0.13	57.00	28.00	0.00	216.00	229.07	1746764.00	1.27	1496.37	1487.00
20	4	2	19089.00	21142.00	176.85	0	Spot (Block20, Row2, Column4)	2474.39	2471.00	487.88	0.00	0.20	1379.00	1381.01	1379.00	165.17	0.00	0.12	99.00	97.00	0.00	1092.00	1095.39	2172513.00	6.62	1730.32	1721.50
20	5	2	19389.00	21139.00	192.55	0	Spot (Block20, Row2, Column5)	1859.66	1817.00	226.94	0.01	0.12	1316.00	1352.12	1316.00	160.08	0.01	0.12	99.00	81.00	0.00	501.00	543.66	1952640.00	3.17	1517.74	1522.00
20	6	2	19690.00	21138.00	177.10	0	Spot (Block20, Row2, Column6)	1648.72	1607.00	210.71	0.01	0.13	1305.00	1333.88	1305.00	153.12	0.01	0.11	77.00	48.00	0.00	302.00	343.72	1440981.00	2.06	1453.11	1428.50
20	7	2	19983.00	21142.00	182.65	0	Spot (Block20, Row2, Column7)	1973.76	1878.00	447.50	0.02	0.23	1310.00	1347.93	1310.00	154.62	0.01	0.11	91.00	74.00	0.00	568.00	663.76	1843496.00	4.05	1502.90	1497.00
20	8	2	20289.00	21128.00	216.75	0	Spot (Block20, Row2, Column8)	1550.08	1503.00	190.24	0.01	0.12	1336.00	1366.83	1336.00	145.90	0.01	0.11	57.00	30.00	0.00	167.00	214.08	2080210.00	1.26	1427.38	1400.00
20	1	3	18188.00	21445.00	150.10	0	Spot (Block20, Row3, Column1)	3238.82	2971.00	1063.89	0.04	0.33	1378.00	1398.55	1378.00	198.24	0.01	0.14	100.00	97.00	0.00	1593.00	1860.82	1978918.00	9.28	1907.48	1877.00
20	2	3	18498.00	21446.00	174.95	0	Spot (Block20, Row3, Column2)	1607.14	1595.00	206.98	0.00	0.13	1304.00	1364.08	1304.00	196.65	0.02	0.14	61.00	37.00	0.00	291.00	303.14	1380531.00	1.24	1490.73	1484.00
20	3	3	18791.00	21419.00	146.80	0	Spot (Block20, Row3, Column3)	2298.72	1727.00	3932.98	0.12	1.71	1327.00	1365.45	1327.00	176.84	0.01	0.13	79.00	57.00	0.00	400.00	971.72	1349348.00	5.28	1636.67	1621.00
20	4	3	19081.00	21441.00	153.10	0	Spot (Block20, Row3, Column4)	3424.92	3259.50	1283.28	0.02	0.37	1318.00	1354.27	1318.00	154.61	0.01	0.11	99.00	99.00	0.00	1941.50	2106.92	2185097.00	13.39	1840.94	1826.50
20	5	3	19389.00	21438.00	157.20	0	Spot (Block20, Row3, Column5)	1826.44	1773.00	306.00	0.01	0.17	1299.00	1332.82	1299.00	151.79	0.01	0.11	96.00	78.00	0.00	474.00	527.44	1241979.00	3.25	1494.20	1503.00
20	6	3	19683.00	21443.00	191.30	0	Spot (Block20, Row3, Column6)	1702.47	1675.50	216.55	0.01	0.13	1303.00	1339.96	1303.00	155.37	0.01	0.12	89.00	58.00	0.00	372.50	399.47	1753540.00	2.33	1495.25	1500.00
20	7	3	19993.00	21445.00	150.05	0	Spot (Block20, Row3, Column7)	3099.49	2863.00	1010.05	0.03	0.33	1316.00	1352.89	1316.00	149.68	0.01	0.11	100.00	99.00	0.00	1547.00	1783.49	1906187.00	11.67	1793.06	1754.00
20	8	3	20285.00	21443.00	199.60	0	Spot (Block20, Row3, Column8)	1530.33	1492.50	187.84	0.01	0.12	1314.00	1356.72	1314.00	151.52	0.01	0.11	58.00	35.00	0.00	178.50	216.33	1729271.00	1.15	1424.49	1388.00
20	1	4	18188.00	21744.00	160.50	0	Spot (Block20, Row4, Column1)	3165.77	2890.00	1093.64	0.04	0.35	1382.00	1409.69	1382.00	206.82	0.01	0.15	99.00	95.00	0.00	1508.00	1783.77	2250862.00	8.49	1799.54	1775.00
20	2	4	18475.00	21743.00	227.50	0	Spot (Block20, Row4, Column2)	1761.06	1737.00	250.14	0.01	0.14	1370.00	1383.83	1370.00	185.74	0.00	0.13	76.00	49.00	0.00	367.00	391.06	2615175.00	2.03	1465.84	1415.00
20	3	4	18784.00	21739.00	147.90	0	Spot (Block20, Row4, Column3)	9307.01	8641.00	4282.00	0.03	0.46	1370.00	1377.64	1370.00	178.77	0.00	0.13	100.00	100.00	0.00	7271.00	7937.01	5519056.00	44.36	3616.75	3020.50
20	4	4	19074.00	21748.00	192.35	0	Spot (Block20, Row4, Column4)	1571.42	1531.00	195.29	0.01	0.12	1306.00	1343.74	1306.00	163.01	0.01	0.12	65.00	36.00	0.00	225.00	265.42	1638989.00	1.40	1477.98	1421.00
20	5	4	19361.00	21748.00	186.65	0	Spot (Block20, Row4, Column5)	1589.56	1577.00	214.22	0.00	0.13	1292.00	1318.47	1292.00	155.31	0.01	0.12	69.00	44.00	0.00	285.00	297.56	1559362.00	1.75	1422.81	1413.50
20	6	4	19690.00	21738.00	194.55	0	Spot (Block20, Row4, Column6)	1812.53	1773.00	238.70	0.01	0.13	1299.00	1325.40	1299.00	145.45	0.01	0.11	98.00	81.00	0.00	474.00	513.53	1941220.00	3.35	1525.43	1518.50
20	7	4	19984.00	21745.00	149.95	0	Spot (Block20, Row4, Column7)	3126.35	2869.00	1101.17	0.04	0.35	1317.00	1349.47	1317.00	148.80	0.01	0.11	100.00	99.00	0.00	1552.00	1809.35	1919580.00	11.94	1783.75	1779.00
20	8	4	20283.00	21743.00	158.25	0	Spot (Block20, Row4, Column8)	2251.16	2161.00	467.79	0.02	0.21	1326.00	1359.73	1326.00	153.95	0.01	0.11	99.00	95.00	0.00	835.00	925.16	1551047.00	5.79	1580.56	1557.00
20	1	5	18185.00	22043.00	148.75	0	Spot (Block20, Row5, Column1)	3722.09	3346.00	1328.22	0.05	0.36	1383.00	1401.97	1383.00	204.48	0.01	0.15	100.00	99.00	0.00	1963.00	2339.09	2255585.00	11.35	1990.46	1940.50
20	2	5	18490.00	22042.00	196.90	0	Spot (Block20, Row5, Column2)	1642.61	1601.50	220.75	0.01	0.13	1383.00	1394.72	1383.00	182.33	0.00	0.13	58.00	32.00	0.00	218.50	259.61	1797012.00	1.36	1509.77	1483.50
20	3	5	18781.00	22039.00	193.50	0	Spot (Block20, Row5, Column3)	1965.85	1904.00	311.42	0.01	0.16	1381.00	1390.02	1381.00	174.32	0.00	0.13	93.00	78.00	0.00	523.00	584.85	2083805.00	3.30	1606.94	1594.00
20	4	5	19083.00	22041.00	159.95	0	Spot (Block20, Row5, Column4)	2322.48	2179.00	571.83	0.03	0.25	1369.00	1369.57	1369.00	172.90	0.00	0.13	98.00	91.00	0.00	810.00	953.48	1644314.00	5.51	1632.95	1626.00
20	5	5	19387.00	22040.00	145.85	0	Spot (Block20, Row5, Column5)	12083.23	11222.00	5826.39	0.03	0.48	1313.00	1350.11	1313.00	176.71	0.01	0.13	100.00	100.00	0.00	9909.00	10770.23	7020358.00	60.74	3600.04	3121.00
20	6	5	19686.00	22044.00	189.70	0	Spot (Block20, Row5, Column6)	1642.31	1598.00	307.82	0.01	0.19	1313.00	1339.22	1313.00	158.13	0.01	0.12	71.00	44.00	0.00	285.00	329.31	1663658.00	1.92	1455.33	1442.50
20	7	5	19990.00	22041.00	184.40	0	Spot (Block20, Row5, Column7)	1684.88	1629.50	253.95	0.01	0.15	1310.00	1347.11	1310.00	151.55	0.01	0.11	84.00	52.00	0.00	319.50	374.88	1614119.00	2.23	1468.33	1458.50
20	8	5	20288.00	22044.00	151.15	0	Spot (Block20, Row5, Column8)	4245.57	3826.00	1737.17	0.05	0.41	1373.00	1378.23	1373.00	154.78	0.00	0.11	100.00	100.00	0.00	2453.00	2872.57	2666216.00	18.53	1987.07	1971.00
20	1	6	18173.00	22341.00	189.90	0	Spot (Block20, Row6, Column1)	1819.81	1809.00	269.85	0.00	0.15	1387.00	1459.54	1387.00	1199.77	0.02	0.82	0.00	0.00	0.00	422.00	432.81	1861665.00	0.30	1530.01	1497.00
20	2	6	18522.00	22341.00	206.30	0	Spot (Block20, Row6, Column2)	1663.50	1598.00	267.27	0.02	0.16	1391.00	1456.01	1391.00	1287.22	0.02	0.88	0.00	0.00	0.00	207.00	272.50	2011171.00	0.16	1522.99	1467.50
20	3	6	18776.00	22339.00	147.60	0	Spot (Block20, Row6, Column3)	5987.85	5572.50	2514.81	0.03	0.42	1377.00	1386.06	1377.00	180.44	0.00	0.13	100.00	100.00	0.00	4195.50	4610.85	3568756.00	25.50	2476.31	2262.00
20	4	6	19086.00	22339.00	157.50	0	Spot (Block20, Row6, Column4)	2039.80	2016.00	284.37	0.01	0.14	1378.50	1391.91	1378.50	182.65	0.00	0.13	97.00	84.00	0.00	637.50	661.30	1389101.00	3.55	1587.10	1576.50
20	5	6	19387.00	22342.00	144.65	0	Spot (Block20, Row6, Column5)	8563.64	8193.00	3689.14	0.02	0.43	1371.00	1380.29	1371.00	179.36	0.00	0.13	100.00	100.00	0.00	6822.00	7192.64	4821328.00	40.05	3146.28	2974.00
20	6	6	19683.00	22337.00	157.55	0	Spot (Block20, Row6, Column6)	1910.62	1876.00	343.05	0.01	0.18	1330.00	1354.92	1330.00	158.32	0.01	0.12	89.00	73.00	0.00	546.00	580.62	1314507.00	3.51	1555.17	1520.50
20	7	6	19986.00	22341.00	150.95	0	Spot (Block20, Row6, Column7)	3712.95	3437.00	1278.17	0.03	0.34	1360.00	1367.83	1360.00	154.03	0.00	0.11	100.00	100.00	0.00	2077.00	2352.95	2324306.00	15.23	1939.91	1888.50
20	8	6	20292.00	22343.00	149.40	0	Spot (Block20, Row6, Column8)	4032.85	3836.00	1392.12	0.02	0.35	1382.00	1398.58	1382.00	155.65	0.01	0.11	100.00	100.00	0.00	2454.00	2650.85	2472140.00	16.92	2051.79	1965.50
20	1	7	18162.00	22642.00	193.55	0	Spot (Block20, Row7, Column1)	1878.68	1798.00	351.03	0.02	0.19	1395.00	1479.84	1395.00	1212.86	0.03	0.82	1.00	0.00	0.00	403.00	483.68	1976368.00	0.33	1595.82	1503.50
20	2	7	18490.00	22640.00	212.50	0	Spot (Block20, Row7, Column2)	1590.11	1569.00	214.50	0.01	0.13	1381.00	1438.90	1381.00	1311.38	0.02	0.91	0.00	0.00	0.00	188.00	209.11	2057602.00	0.12	1464.80	1491.00
20	3	7	18785.00	22647.00	224.90	0	Spot (Block20, Row7, Column3)	1540.02	1493.00	197.37	0.01	0.13	1373.00	1374.23	1373.00	173.78	0.00	0.13	43.00	22.00	0.00	120.00	167.02	2229943.00	0.95	1380.73	1373.00
20	4	7	19097.00	22636.00	215.45	0	Spot (Block20, Row7, Column4)	1557.26	1497.00	223.41	0.02	0.14	1369.00	1377.95	1369.00	172.08	0.00	0.12	44.00	25.00	0.00	128.00	188.26	2061813.00	1.04	1428.18	1392.50
20	5	7	19387.00	22639.00	194.80	0	Spot (Block20, Row7, Column5)	2240.76	2156.00	478.53	0.02	0.21	1374.00	1387.87	1374.00	175.14	0.00	0.13	96.00	87.00	0.00	782.00	866.76	2406576.00	4.87	1624.99	1640.00
20	6	7	19682.00	22639.00	192.90	0	Spot (Block20, Row7, Column6)	1726.53	1694.50	282.85	0.01	0.16	1368.00	1376.87	1368.00	154.49	0.00	0.11	77.00	54.00	0.00	326.50	358.53	1812855.00	2.26	1530.01	1533.00
20	7	7	19975.00	22642.00	150.90	0	Spot (Block20, Row7, Column7)	3810.05	3717.00	1069.45	0.01	0.28	1376.00	1389.07	1376.00	162.99	0.00	0.12	100.00	100.00	0.00	2341.00	2434.05	2385090.00	14.85	2043.14	1968.50
20	8	7	20287.00	22644.00	146.50	0	Spot (Block20, Row7, Column8)	2670.48	2618.00	442.31	0.01	0.17	1394.00	1420.41	1394.00	167.67	0.01	0.12	99.00	98.00	0.00	1224.00	1276.48	1567572.00	7.46	1892.19	1900.50
20	1	8	18175.00	22946.00	142.25	0	Spot (Block20, Row8, Column1)	27212.83	25230.00	14709.02	0.03	0.54	1398.00	1454.95	1398.00	234.65	0.02	0.16	100.00	100.00	4.73	23832.00	25814.83	14967057.00	109.77	8459.78	6629.50
20	2	8	18487.00	22940.00	178.15	0	Spot (Block20, Row8, Column2)	1886.09	1895.00	338.08	0.00	0.18	1388.00	1420.23	1388.00	209.94	0.01	0.15	77.00	56.00	0.00	507.00	498.09	1682393.00	2.22	1561.06	1566.00
20	3	8	18773.00	22939.00	151.85	0	Spot (Block20, Row8, Column3)	3061.96	2742.00	1099.21	0.05	0.36	1387.00	1401.86	1387.00	181.12	0.00	0.13	100.00	94.00	0.00	1355.00	1674.96	1932099.00	9.17	1810.04	1798.00
20	4	8	19072.00	22941.00	193.40	0	Spot (Block20, Row8, Column4)	1689.16	1679.50	228.05	0.00	0.14	1387.00	1403.75	1387.00	172.83	0.01	0.12	68.00	40.00	0.00	292.50	302.16	1780378.00	1.65	1511.94	1475.50
20	5	8	19376.00	22952.00	191.55	0	Spot (Block20, Row8, Column5)	1680.51	1700.00	220.18	0.01	0.13	1391.00	1422.06	1391.00	178.29	0.01	0.13	62.00	35.00	0.00	309.00	289.51	1737643.00	1.45	1570.39	1516.50
20	6	8	19685.00	22937.00	197.55	0	Spot (Block20, Row8, Column6)	1804.66	1761.50	240.63	0.01	0.13	1377.00	1407.26	1377.00	172.96	0.01	0.12	87.00	56.00	0.00	384.50	427.66	1992341.00	2.30	1565.17	1583.50
20	7	8	19986.00	22942.00	149.50	0	Spot (Block20, Row8, Column7)	2938.50	2785.00	760.29	0.02	0.26	1384.00	1412.01	1384.00	167.56	0.01	0.12	100.00	100.00	0.00	1401.00	1554.50	1801298.00	9.11	1820.15	1795.50
20	8	8	20273.00	22942.00	148.80	0	Spot (Block20, Row8, Column8)	2728.02	2592.00	651.15	0.02	0.24	1468.00	1473.11	1468.00	185.88	0.00	0.13	99.00	95.00	0.00	1124.00	1260.02	1653181.00	6.75	1815.14	1838.00
21	1	1	4687.00	25345.00	146.60	0	Spot (Block21, Row1, Column1)	24927.35	22796.50	12997.66	0.04	0.52	789.00	800.91	789.00	101.54	0.01	0.13	100.00	100.00	0.00	22007.50	24138.35	14607426.00	237.61	6184.12	4872.50
21	2	1	4999.00	25356.00	84.45	0	Spot (Block21, Row1, Column2)	2234.13	1174.00	3886.33	0.28	1.74	791.00	800.54	791.00	81.88	0.01	0.10	100.00	98.00	0.00	383.00	1443.13	390972.00	17.51	1065.85	1041.00
21	3	1	5292.00	25345.00	197.90	0	Spot (Block21, Row1, Column3)	901.41	899.00	76.17	0.00	0.08	773.00	773.07	773.00	60.34	0.00	0.08	77.00	54.00	0.00	126.00	128.41	997861.00	2.13	826.70	813.50
21	4	1	5579.00	25345.00	191.15	0	Spot (Block21, Row1, Column4)	904.84	893.00	78.31	0.01	0.09	764.00	760.64	764.00	50.37	0.00	0.07	91.00	69.00	0.00	129.00	140.84	931988.00	2.86	827.11	820.00
21	5	1	5894.00	25342.00	210.25	0	Spot (Block21, Row1, Column5)	905.14	899.00	90.07	0.00	0.10	776.00	771.88	776.00	57.63	0.00	0.07	72.00	54.00	0.00	123.00	129.14	1136858.00	2.31	836.65	820.00
21	6	1	6178.00	25345.00	219.90	0	Spot (Block21, Row1, Column6)	907.13	902.00	74.13	0.00	0.08	769.00	765.40	769.00	58.63	0.00	0.08	82.00	59.00	0.00	133.00	138.13	1253650.00	2.42	813.41	805.50
21	7	1	6490.00	25338.00	182.90	0	Spot (Block21, Row1, Column7)	937.26	918.00	93.45	0.01	0.10	765.00	764.42	765.00	59.00	0.00	0.08	89.00	69.00	0.00	153.00	172.26	877280.00	2.93	825.90	815.00
21	8	1	6790.00	25337.00	209.75	0	Spot (Block21, Row1, Column8)	985.74	986.00	97.60	0.00	0.10	790.00	792.00	790.00	67.74	0.00	0.09	91.00	65.00	0.00	196.00	195.74	1236118.00	2.86	864.53	849.50
21	1	2	4678.00	25643.00	217.25	0	Spot (Block21, Row2, Column1)	901.92	890.00	71.73	0.01	0.08	797.00	802.11	797.00	78.93	0.00	0.10	65.00	19.00	0.00	93.00	104.92	1220298.00	1.26	842.58	831.00
21	2	2	4964.00	25644.00	150.40	0	Spot (Block21, Row2, Column2)	908.16	897.00	73.41	0.01	0.08	795.00	797.63	795.00	66.18	0.00	0.08	75.00	28.00	0.00	102.00	113.16	559429.00	1.67	843.83	823.00
21	3	2	5282.00	25661.00	201.05	0	Spot (Block21, Row2, Column3)	954.99	945.00	97.00	0.00	0.10	772.00	767.24	772.00	55.98	0.00	0.07	91.00	79.00	0.00	173.00	182.99	1094424.00	3.35	845.96	831.00
21	4	2	5599.00	25642.00	229.30	0	Spot (Block21, Row2, Column4)	879.28	883.00	71.18	0.00	0.08	759.00	759.05	759.00	56.26	0.00	0.07	80.00	57.00	0.00	124.00	120.28	1331227.00	2.14	790.15	786.00
21	5	2	5882.00	25643.00	195.75	0	Spot (Block21, Row2, Column5)	1043.03	1010.00	138.37	0.01	0.13	770.00	769.00	770.00	64.57	0.00	0.08	98.00	80.00	0.00	240.00	273.03	1130641.00	4.24	878.53	866.00
21	6	2	6193.00	25646.00	207.25	0	Spot (Block21, Row2, Column6)	887.93	888.00	71.52	0.00	0.08	757.00	762.10	757.00	65.20	0.00	0.09	77.00	51.00	0.00	131.00	130.93	1085942.00	1.93	827.89	808.00
21	7	2	6482.00	25640.00	212.40	0	Spot (Block21, Row2, Column7)	863.21	871.00	71.00	0.00	0.08	757.00	760.84	757.00	55.52	0.00	0.07	72.00	51.00	0.00	114.00	106.21	1112678.00	1.84	820.00	803.00
21	8	2	6786.00	25658.00	198.30	0	Spot (Block21, Row2, Column8)	891.76	885.00	90.65	0.00	0.10	782.00	780.55	782.00	63.33	0.00	0.08	65.00	32.00	0.00	103.00	109.76	997877.00	1.76	842.06	822.00
21	1	3	4690.00	25945.00	195.95	0	Spot (Block21, Row3, Column1)	952.85	951.00	96.42	0.00	0.10	795.00	796.02	795.00	60.05	0.00	0.08	86.00	59.00	0.00	156.00	157.85	1038603.00	2.61	871.24	854.00
21	2	3	4987.00	25945.00	192.95	0	Spot (Block21, Row3, Column2)	946.32	945.00	84.09	0.00	0.09	791.00	788.98	791.00	56.07	0.00	0.07	88.00	68.00	0.00	154.00	155.32	999314.00	2.81	855.10	861.00
21	3	3	5280.00	25951.00	187.90	0	Spot (Block21, Row3, Column3)	985.11	988.50	88.44	0.00	0.09	782.00	779.13	782.00	57.25	0.00	0.07	96.00	82.00	0.00	206.50	203.11	979204.00	3.60	882.67	873.00
21	4	3	5588.00	25943.00	200.45	0	Spot (Block21, Row3, Column4)	941.48	933.00	71.42	0.00	0.08	783.00	780.60	783.00	68.98	0.00	0.09	89.00	58.00	0.00	150.00	158.48	1072342.00	2.33	850.41	828.00
21	5	3	5891.00	25944.00	195.10	0	Spot (Block21, Row3, Column5)	945.62	910.00	117.79	0.02	0.12	776.00	778.56	776.00	74.36	0.00	0.10	83.00	45.00	0.00	134.00	169.62	1018430.00	2.25	847.96	842.00
21	6	3	6185.00	25945.00	203.25	0	Spot (Block21, Row3, Column6)	912.75	898.00	85.78	0.01	0.09	771.00	772.01	771.00	61.10	0.00	0.08	80.00	54.00	0.00	127.00	141.75	1075219.00	2.30	839.86	837.50
21	7	3	6492.00	25945.00	181.25	0	Spot (Block21, Row3, Column7)	913.01	887.00	120.45	0.01	0.13	775.00	773.07	775.00	58.00	0.00	0.08	69.00	47.00	0.00	112.00	138.01	840884.00	2.41	840.05	828.00
21	8	3	6788.00	25931.00	177.05	0	Spot (Block21, Row3, Column8)	905.53	902.00	84.57	0.00	0.09	781.00	778.34	781.00	59.19	0.00	0.08	71.00	51.00	0.00	121.00	124.53	792337.00	2.15	844.36	824.00
21	1	4	4690.00	26241.00	187.05	0	Spot (Block21, Row4, Column1)	974.59	981.00	83.52	0.00	0.09	802.00	808.24	802.00	67.27	0.00	0.08	91.00	64.00	0.00	179.00	172.59	958997.00	2.47	905.98	901.00
21	2	4	4994.00	26245.00	189.05	0	Spot (Block21, Row4, Column2)	919.10	906.00	80.52	0.01	0.09	780.00	780.29	780.00	62.69	0.00	0.08	81.00	50.00	0.00	126.00	139.10	920021.00	2.21	844.14	828.00
21	3	4	5291.00	26242.00	170.80	0	Spot (Block21, Row4, Column3)	1103.36	1075.00	168.37	0.01	0.15	784.00	783.14	784.00	51.81	0.00	0.07	98.00	93.00	0.00	291.00	319.36	893724.00	6.18	896.96	898.00
21	4	4	5585.00	26259.00	210.00	0	Spot (Block21, Row4, Column4)	956.20	958.50	91.73	0.00	0.10	801.00	810.67	801.00	68.87	0.01	0.08	83.00	53.00	0.00	157.50	155.20	1199079.00	2.11	898.32	897.50
21	5	4	5859.00	26250.00	217.10	0	Spot (Block21, Row4, Column5)	990.11	980.00	96.49	0.00	0.10	805.00	817.03	805.00	73.63	0.01	0.09	95.00	61.00	0.00	175.00	185.11	1333678.00	2.35	900.52	898.00
21	6	4	6193.00	26245.00	184.25	0	Spot (Block21, Row4, Column6)	1086.27	1085.00	122.68	0.00	0.11	800.00	803.92	800.00	66.96	0.00	0.08	98.00	90.00	0.00	285.00	286.27	1041734.00	4.22	924.93	898.00
21	7	4	6484.00	26249.00	201.10	0	Spot (Block21, Row4, Column7)	955.34	946.50	90.65	0.00	0.09	792.00	792.44	792.00	63.68	0.00	0.08	85.00	58.00	0.00	154.50	163.34	1096726.00	2.56	873.46	874.00
21	8	4	6771.00	26252.00	165.25	0	Spot (Block21, Row4, Column8)	1048.45	1028.00	133.78	0.01	0.13	775.00	774.69	775.00	62.72	0.00	0.08	95.00	88.00	0.00	253.00	273.45	790529.00	4.36	879.70	867.50
21	1	5	4692.00	26546.00	184.05	0	Spot (Block21, Row5, Column1)	1011.67	999.00	105.14	0.01	0.10	800.00	805.49	800.00	64.13	0.00	0.08	96.00	73.00	0.00	199.00	211.67	957036.00	3.21	893.18	892.00
21	2	5	4992.00	26541.00	205.70	0	Spot (Block21, Row5, Column2)	909.92	905.00	61.79	0.00	0.07	783.00	782.04	783.00	61.86	0.00	0.08	84.00	48.00	0.00	122.00	126.92	1091900.00	2.07	841.63	845.00
21	3	5	5312.00	26549.00	197.30	0	Spot (Block21, Row5, Column3)	916.86	902.00	78.49	0.01	0.09	784.00	783.20	784.00	54.94	0.00	0.07	86.00	59.00	0.00	118.00	132.86	1010381.00	2.43	855.30	854.50
21	4	5	5585.00	26541.00	178.25	0	Spot (Block21, Row5, Column4)	974.12	975.00	90.23	0.00	0.09	805.00	816.87	805.00	67.92	0.01	0.08	91.00	57.00	0.00	170.00	169.12	865023.00	2.32	892.08	892.00
21	5	5	5886.00	26551.00	175.95	0	Spot (Block21, Row5, Column5)	1237.11	1190.00	235.90	0.02	0.19	822.00	835.43	822.00	65.62	0.01	0.08	99.00	93.00	0.00	368.00	415.11	1067627.00	6.12	950.99	937.50
21	6	5	6181.00	26538.00	214.50	0	Spot (Block21, Row5, Column6)	988.09	977.00	99.62	0.00	0.10	810.00	820.23	810.00	65.08	0.01	0.08	93.00	60.00	0.00	167.00	178.09	1298351.00	2.58	879.76	874.00
21	7	5	6488.00	26557.00	204.65	0	Spot (Block21, Row5, Column7)	940.29	917.00	86.29	0.01	0.09	786.00	785.24	786.00	64.33	0.00	0.08	91.00	52.00	0.00	131.00	154.29	1117069.00	2.41	876.28	883.00
21	8	5	6784.00	26548.00	156.15	0	Spot (Block21, Row5, Column8)	1008.90	993.00	104.19	0.01	0.10	770.00	771.60	770.00	58.81	0.00	0.08	98.00	88.00	0.00	223.00	238.90	677980.00	4.03	843.32	826.00
21	1	6	4677.00	26843.00	213.10	0	Spot (Block21, Row6, Column1)	925.77	922.50	71.05	0.00	0.08	784.00	784.15	784.00	45.62	0.00	0.06	88.00	77.00	0.00	138.50	141.77	1197949.00	3.10	828.70	826.00
21	2	6	4972.00	26840.00	210.40	0	Spot (Block21, Row6, Column2)	934.88	910.00	124.15	0.01	0.13	779.00	777.16	779.00	48.73	0.00	0.06	86.00	72.00	0.00	131.00	155.88	1175146.00	3.24	831.50	826.00
21	3	6	5277.00	26842.00	210.90	0	Spot (Block21, Row6, Column3)	896.54	897.00	65.55	0.00	0.07	779.00	777.87	779.00	53.48	0.00	0.07	80.00	57.00	0.00	118.00	117.54	1142192.00	2.22	813.32	800.00
21	4	6	5587.00	26843.00	147.15	0	Spot (Block21, Row6, Column4)	1461.58	1333.00	415.18	0.04	0.28	795.00	800.95	795.00	64.13	0.00	0.08	99.00	98.00	0.00	538.00	666.58	865253.00	10.30	968.32	955.50
21	5	6	5888.00	26846.00	179.95	0	Spot (Block21, Row6, Column5)	1091.95	1089.00	136.41	0.00	0.12	808.00	820.61	808.00	67.23	0.01	0.08	97.00	84.00	0.00	281.00	283.95	991490.00	4.04	928.77	917.00
21	6	6	6183.00	26844.00	192.25	0	Spot (Block21, Row6, Column6)	990.38	984.00	98.26	0.00	0.10	804.00	809.82	804.00	65.63	0.00	0.08	92.00	64.00	0.00	180.00	186.38	1032964.00	2.75	912.03	892.00
21	7	6	6466.00	26854.00	180.00	0	Spot (Block21, Row6, Column7)	924.87	911.00	89.00	0.01	0.10	779.00	777.48	779.00	60.58	0.00	0.08	78.00	55.00	0.00	132.00	145.87	840704.00	2.43	852.49	834.00
21	8	6	6779.00	26844.00	166.65	0	Spot (Block21, Row6, Column8)	910.97	902.00	87.07	0.00	0.10	780.00	776.07	780.00	58.09	0.00	0.07	76.00	54.00	0.00	122.00	130.97	703268.00	2.32	834.96	814.00
21	1	7	4692.00	27141.00	201.60	0	Spot (Block21, Row7, Column1)	914.83	908.50	62.43	0.00	0.07	784.00	787.66	784.00	70.31	0.00	0.09	82.00	39.00	0.00	124.50	130.83	1053889.00	1.81	839.22	843.50
21	2	7	4982.00	27160.00	212.00	0	Spot (Block21, Row7, Column2)	896.84	894.00	60.12	0.00	0.07	782.00	778.98	782.00	54.61	0.00	0.07	85.00	52.00	0.00	112.00	114.84	1155134.00	2.16	829.44	818.00
21	3	7	5288.00	27163.00	206.80	0	Spot (Block21, Row7, Column3)	937.72	924.00	70.25	0.01	0.07	782.00	780.46	782.00	55.76	0.00	0.07	93.00	74.00	0.00	142.00	155.72	1140269.00	2.82	861.81	872.00
21	4	7	5585.00	27148.00	214.75	0	Spot (Block21, Row7, Column4)	950.11	945.00	68.93	0.00	0.07	794.00	796.67	794.00	56.13	0.00	0.07	93.00	70.00	0.00	151.00	156.11	1255092.00	2.73	864.62	869.50
21	5	7	5888.00	27146.00	218.55	0	Spot (Block21, Row7, Column5)	952.08	935.00	112.12	0.01	0.12	801.00	806.88	801.00	58.59	0.00	0.07	84.00	56.00	0.00	134.00	151.08	1304351.00	2.48	871.96	860.00
21	6	7	6177.00	27133.00	226.20	0	Spot (Block21, Row7, Column6)	903.41	905.00	65.40	0.00	0.07	796.00	794.78	796.00	61.26	0.00	0.08	76.00	35.00	0.00	109.00	107.41	1329816.00	1.77	852.06	849.00
21	7	7	6480.00	27158.00	194.45	0	Spot (Block21, Row7, Column7)	916.63	901.00	90.93	0.01	0.10	774.00	771.79	774.00	60.05	0.00	0.08	80.00	55.00	0.00	127.00	142.63	981715.00	2.41	858.87	816.00
21	8	7	6783.00	27141.00	98.25	0	Spot (Block21, Row7, Column8)	1433.99	1424.50	176.57	0.00	0.12	792.00	794.46	792.00	72.22	0.00	0.09	100.00	100.00	0.00	632.50	641.99	358497.00	8.86	1032.26	986.50
21	1	8	4678.00	27449.00	138.25	0	Spot (Block21, Row8, Column1)	32617.93	31511.00	17506.71	0.01	0.54	782.00	795.02	782.00	96.13	0.01	0.12	100.00	100.00	8.54	30729.00	31835.93	16798236.00	331.04	7594.23	5401.00
21	2	8	4991.00	27449.00	202.40	0	Spot (Block21, Row8, Column2)	921.76	910.00	63.23	0.01	0.07	788.00	792.12	788.00	77.85	0.00	0.10	85.00	31.00	0.00	122.00	133.76	1069243.00	1.67	835.32	818.00
21	3	8	5274.00	27443.00	199.35	0	Spot (Block21, Row8, Column3)	961.17	945.00	86.91	0.01	0.09	794.00	794.74	794.00	62.20	0.00	0.08	92.00	58.00	0.00	151.00	167.17	1084203.00	2.68	868.69	877.00
21	4	8	5583.00	27435.00	203.75	0	Spot (Block21, Row8, Column4)	970.99	978.00	92.26	0.00	0.10	796.00	797.81	796.00	56.46	0.00	0.07	90.00	76.00	0.00	182.00	174.99	1146745.00	3.07	859.36	854.00
21	5	8	5872.00	27450.00	212.55	0	Spot (Block21, Row8, Column5)	935.46	915.00	82.78	0.01	0.09	801.00	803.50	801.00	66.85	0.00	0.08	84.00	42.00	0.00	114.00	134.46	1207679.00	1.97	863.45	845.00
21	6	8	6193.00	27440.00	184.30	0	Spot (Block21, Row8, Column6)	973.01	980.00	95.65	0.00	0.10	792.00	789.89	792.00	63.14	0.00	0.08	88.00	68.00	0.00	188.00	181.01	930200.00	2.90	870.51	869.00
21	7	8	6494.00	27456.00	207.45	0	Spot (Block21, Row8, Column7)	901.78	901.00	75.55	0.00	0.08	782.50	781.80	782.50	67.07	0.00	0.09	74.00	36.00	0.00	118.50	119.28	1107380.00	1.79	821.02	807.50
21	8	8	6776.00	27449.00	148.05	0	Spot (Block21, Row8, Column8)	2112.40	2000.00	691.35	0.02	0.33	804.00	814.65	804.00	84.24	0.01	0.10	100.00	99.00	0.00	1196.00	1308.40	1261101.00	15.40	1123.69	1086.00
22	1	1	9185.00	25342.00	147.25	0	Spot (Block22, Row1, Column1)	25177.62	23047.00	13750.37	0.04	0.55	2191.00	2227.62	2191.00	339.97	0.01	0.15	100.00	100.00	1.01	20856.00	22986.62	14930327.00	67.51	7561.81	6456.00
22	2	1	9485.00	25354.00	173.60	0	Spot (Block22, Row1, Column2)	3056.05	2958.50	549.46	0.01	0.18	2089.00	2130.52	2089.00	320.50	0.01	0.15	90.00	70.00	0.00	869.50	967.05	2579303.00	2.89	2488.48	2468.00
22	3	1	9785.00	25343.00	179.90	0	Spot (Block22, Row1, Column3)	3070.01	2914.00	747.63	0.02	0.24	2058.00	2087.59	2058.00	318.37	0.01	0.15	83.00	60.00	0.00	856.00	1012.01	2772223.00	3.09	2309.12	2226.00
22	4	1	10079.00	25354.00	194.95	0	Spot (Block22, Row1, Column4)	2782.46	2746.50	523.42	0.01	0.19	2081.00	2111.72	2081.00	316.17	0.01	0.15	74.00	53.00	0.00	665.50	701.46	2993930.00	2.12	2332.17	2300.00
22	5	1	10381.00	25342.00	155.15	0	Spot (Block22, Row1, Column5)	3702.16	3270.00	1106.69	0.05	0.30	2088.00	2110.96	2088.00	322.73	0.00	0.15	95.00	85.00	0.00	1182.00	1614.16	2447125.00	4.93	2493.06	2490.50
22	6	1	10684.00	25340.00	166.15	0	Spot (Block22, Row1, Column6)	3705.18	3490.00	1001.40	0.03	0.27	2084.00	2113.35	2084.00	333.08	0.01	0.16	97.00	83.00	0.00	1406.00	1621.18	2834464.00	4.78	2528.85	2537.50
22	7	1	10990.00	25343.00	155.35	0	Spot (Block22, Row1, Column7)	6075.13	5463.00	2239.73	0.05	0.37	2096.00	2139.13	2096.00	326.46	0.01	0.15	100.00	99.00	0.00	3367.00	3979.13	4021736.00	12.06	2992.96	2933.00
22	8	1	11291.00	25340.00	221.75	0	Spot (Block22, Row1, Column8)	2535.56	2480.00	373.46	0.01	0.15	2107.00	2163.56	2107.00	330.29	0.01	0.15	53.00	28.00	0.00	373.00	428.56	3570066.00	1.13	2292.59	2283.00
22	1	2	9173.00	25652.00	197.85	0	Spot (Block22, Row2, Column1)	2482.48	2465.50	355.65	0.00	0.14	2188.00	2210.23	2188.00	320.72	0.00	0.15	47.00	18.00	0.00	277.50	294.48	2755556.00	0.85	2335.86	2283.00
22	2	2	9478.00	25647.00	124.45	0	Spot (Block22, Row2, Column2)	4158.48	4003.50	914.71	0.02	0.22	2094.00	2141.48	2094.00	308.65	0.01	0.14	99.00	97.00	0.00	1909.50	2064.48	1704976.00	6.53	2741.66	2719.00
22	3	2	9787.00	25642.00	206.70	0	Spot (Block22, Row2, Column3)	2568.78	2547.50	359.16	0.00	0.14	2100.00	2148.96	2100.00	383.14	0.01	0.18	56.00	22.00	0.00	447.50	468.78	3133915.00	1.10	2299.88	2248.50
22	4	2	10088.00	25645.00	189.10	0	Spot (Block22, Row2, Column4)	3167.73	3058.00	590.67	0.02	0.19	2151.50	2180.90	2151.50	386.27	0.01	0.18	87.00	58.00	0.00	906.50	1016.23	3189903.00	2.55	2560.72	2601.00
22	5	2	10386.00	25653.00	194.50	0	Spot (Block22, Row2, Column5)	3213.32	3159.00	515.54	0.01	0.16	2111.50	2138.76	2111.50	326.10	0.01	0.15	95.00	80.00	0.00	1047.50	1101.82	3438257.00	3.30	2505.33	2547.00
22	6	2	10686.00	25641.00	192.25	0	Spot (Block22, Row2, Column6)	2655.13	2581.00	421.02	0.01	0.16	2089.00	2116.10	2089.00	319.93	0.01	0.15	65.00	41.00	0.00	492.00	566.13	2758676.00	1.68	2357.81	2312.00
22	7	2	10991.00	25641.00	217.45	0	Spot (Block22, Row2, Column7)	2642.59	2615.00	446.09	0.00	0.17	2096.00	2139.50	2096.00	320.93	0.01	0.15	64.00	39.00	0.00	519.00	546.59	3575426.00	1.57	2253.54	2251.00
22	8	2	11279.00	25651.00	210.30	0	Spot (Block22, Row2, Column8)	2561.22	2568.00	417.41	0.00	0.16	2120.00	2168.67	2120.00	343.45	0.01	0.16	55.00	30.00	0.00	448.00	441.22	3227136.00	1.14	2335.31	2330.00
22	1	3	9187.00	25946.00	152.70	0	Spot (Block22, Row3, Column1)	4608.07	4112.50	1618.84	0.05	0.35	2188.00	2213.28	2188.00	332.14	0.00	0.15	99.00	90.00	0.00	1924.50	2420.07	2930731.00	7.21	2683.02	2683.50
22	2	3	9492.00	25953.00	185.65	0	Spot (Block22, Row3, Column2)	2610.12	2555.00	383.74	0.01	0.15	2109.00	2163.63	2109.00	322.52	0.01	0.15	60.00	34.00	0.00	446.00	501.12	2534422.00	1.38	2379.42	2391.00
22	3	3	9779.00	25935.00	197.75	0	Spot (Block22, Row3, Column3)	2640.73	2603.00	413.23	0.01	0.16	2111.00	2167.14	2111.00	392.62	0.01	0.18	60.00	27.00	0.00	492.00	529.73	2912730.00	1.21	2388.31	2352.50
22	4	3	10081.00	25947.00	157.30	0	Spot (Block22, Row3, Column4)	3839.02	3579.00	959.67	0.03	0.25	2114.00	2166.33	2114.00	387.19	0.01	0.18	98.00	86.00	0.00	1465.00	1725.02	2614376.00	4.32	2653.09	2644.00
22	5	3	10393.00	25947.00	200.75	0	Spot (Block22, Row3, Column5)	2590.74	2562.50	404.31	0.00	0.16	2102.00	2139.81	2102.00	319.55	0.01	0.15	61.00	32.00	0.00	460.50	488.74	2958621.00	1.41	2259.13	2276.50
22	6	3	10681.00	25943.00	200.10	0	Spot (Block22, Row3, Column6)	2967.07	2874.00	507.69	0.01	0.17	2100.00	2134.17	2100.00	316.88	0.01	0.15	86.00	65.00	0.00	774.00	867.07	3379488.00	2.63	2449.87	2449.00
22	7	3	10988.00	25947.00	154.95	0	Spot (Block22, Row3, Column7)	3836.90	3546.00	1043.26	0.03	0.27	2102.50	2146.44	2102.50	331.90	0.01	0.15	98.00	88.00	0.00	1443.50	1734.40	2536190.00	5.09	2589.60	2561.00
22	8	3	11279.00	25941.00	205.45	0	Spot (Block22, Row3, Column8)	2613.37	2555.00	434.18	0.01	0.17	2175.00	2201.71	2175.00	338.09	0.01	0.15	52.00	32.00	0.00	380.00	438.37	3138663.00	1.22	2344.97	2273.00
22	1	4	9186.00	26245.00	157.25	0	Spot (Block22, Row4, Column1)	3942.87	3747.00	1012.97	0.02	0.26	2204.00	2251.90	2204.00	350.80	0.01	0.16	95.00	85.00	0.00	1543.00	1738.87	2700865.00	4.82	2674.95	2714.00
22	2	4	9475.00	26258.00	218.05	0	Spot (Block22, Row4, Column2)	3120.17	3043.00	511.13	0.01	0.16	2182.00	2220.93	2182.00	345.78	0.01	0.16	88.00	62.00	0.00	861.00	938.17	4227827.00	2.60	2586.45	2425.00
22	3	4	9785.00	26246.00	141.45	0	Spot (Block22, Row4, Column3)	9205.21	8845.00	3805.34	0.02	0.41	2117.00	2158.55	2117.00	330.62	0.01	0.15	100.00	100.00	0.00	6728.00	7088.21	4980019.00	21.31	3873.74	3396.00
22	4	4	10069.00	26256.00	201.25	0	Spot (Block22, Row4, Column4)	2549.66	2527.00	362.91	0.00	0.14	2101.00	2124.81	2101.00	326.97	0.00	0.15	58.00	32.00	0.00	426.00	448.66	2924462.00	1.30	2309.41	2311.00
22	5	4	10378.00	26251.00	216.95	0	Spot (Block22, Row4, Column5)	2542.54	2470.00	391.52	0.01	0.15	2088.50	2120.39	2088.50	324.77	0.01	0.15	54.00	30.00	0.00	381.50	454.04	3422259.00	1.30	2311.32	2273.00
22	6	4	10689.00	26250.00	197.25	0	Spot (Block22, Row4, Column6)	3122.40	3101.00	497.89	0.00	0.16	2088.00	2123.34	2088.00	311.53	0.01	0.15	92.00	78.00	0.00	1013.00	1034.40	3437759.00	3.21	2461.83	2494.00
22	7	4	10982.00	26253.00	171.75	0	Spot (Block22, Row4, Column7)	3485.65	3140.50	1156.40	0.05	0.33	2098.00	2143.09	2098.00	329.36	0.01	0.15	89.00	74.00	0.00	1042.50	1387.65	2872174.00	4.08	2441.45	2440.00
22	8	4	11282.00	26255.00	196.05	0	Spot (Block22, Row4, Column8)	2750.27	2700.00	465.45	0.01	0.17	2158.00	2204.67	2158.00	345.07	0.01	0.16	67.00	37.00	0.00	542.00	592.27	2986795.00	1.58	2409.68	2444.00
22	1	5	9186.00	26548.00	148.30	0	Spot (Block22, Row5, Column1)	4037.23	3747.50	1039.73	0.03	0.26	2264.00	2295.26	2264.00	348.94	0.01	0.15	98.00	89.00	0.00	1483.50	1773.23	2446559.00	4.99	2728.74	2709.00
22	2	5	9475.00	26538.00	194.90	0	Spot (Block22, Row5, Column2)	2776.82	2728.00	385.38	0.01	0.14	2248.00	2274.18	2248.00	350.90	0.01	0.15	62.00	28.00	0.00	480.00	528.82	2976755.00	1.43	2467.74	2434.50
22	3	5	9783.00	26556.00	191.05	0	Spot (Block22, Row5, Column3)	3382.55	3293.00	621.62	0.01	0.18	2181.00	2192.36	2181.00	326.94	0.00	0.15	96.00	80.00	0.00	1112.00	1201.55	3480641.00	3.64	2621.19	2666.00
22	4	5	10087.00	26547.00	174.80	0	Spot (Block22, Row5, Column4)	3148.75	3050.50	701.83	0.01	0.22	2099.00	2131.32	2099.00	318.26	0.01	0.15	85.00	69.00	0.00	951.50	1049.75	2676437.00	3.20	2447.47	2470.00
22	5	5	10385.00	26544.00	142.00	0	Spot (Block22, Row5, Column5)	11080.38	10603.00	4773.43	0.02	0.43	2092.00	2129.32	2092.00	332.38	0.01	0.16	100.00	100.00	0.00	8511.00	8988.38	6105292.00	26.93	3846.80	3540.50
22	6	5	10693.00	26542.00	200.45	0	Spot (Block22, Row5, Column6)	2703.02	2533.50	728.32	0.03	0.27	2078.00	2121.68	2078.00	318.81	0.01	0.15	65.00	39.00	0.00	455.50	625.02	3081446.00	1.82	2418.56	2391.50
22	7	5	10983.00	26549.00	168.85	0	Spot (Block22, Row5, Column7)	3053.68	2986.00	521.89	0.01	0.17	2092.00	2147.37	2092.00	324.86	0.01	0.15	90.00	69.00	0.00	894.00	961.68	2415464.00	2.79	2481.53	2427.00
22	8	5	11290.00	26544.00	148.60	0	Spot (Block22, Row5, Column8)	4718.20	4355.00	1572.51	0.03	0.33	2172.00	2202.55	2172.00	340.96	0.01	0.15	99.00	95.00	0.00	2183.00	2546.20	2821483.00	7.38	2813.63	2756.00
22	1	6	9183.00	26847.00	197.00	0	Spot (Block22, Row6, Column1)	3139.24	3012.50	575.21	0.02	0.18	2268.00	2296.02	2268.00	343.29	0.01	0.15	83.00	54.00	0.00	744.50	871.24	3446888.00	2.46	2674.68	2713.00
22	2	6	9484.00	26849.00	196.85	0	Spot (Block22, Row6, Column2)	2975.31	2939.00	434.61	0.01	0.15	2258.00	2285.57	2258.00	341.73	0.01	0.15	74.00	49.00	0.00	681.00	717.31	3269868.00	2.02	2644.37	2517.50
22	3	6	9773.00	26845.00	146.25	0	Spot (Block22, Row6, Column3)	5582.23	5061.00	1906.36	0.04	0.34	2204.00	2233.36	2204.00	332.99	0.01	0.15	100.00	99.00	0.00	2857.00	3378.23	3254438.00	10.06	3099.01	3092.50
22	4	6	10082.00	26842.00	181.95	0	Spot (Block22, Row6, Column4)	2936.82	2863.00	606.66	0.01	0.21	2133.00	2174.62	2133.00	329.19	0.01	0.15	75.00	56.00	0.00	730.00	803.82	2725365.00	2.32	2463.65	2406.00
22	5	6	10384.00	26843.00	139.15	0	Spot (Block22, Row6, Column5)	10176.56	9609.00	4131.00	0.02	0.41	2108.00	2163.40	2108.00	344.27	0.01	0.16	100.00	100.00	0.00	7501.00	8068.56	5312165.00	23.28	4223.61	3652.00
22	6	6	10683.00	26851.00	195.45	0	Spot (Block22, Row6, Column6)	2527.58	2497.00	355.38	0.01	0.14	2088.00	2137.68	2088.00	324.78	0.01	0.15	57.00	28.00	0.00	409.00	439.58	2734840.00	1.20	2349.13	2308.00
22	7	6	10987.00	26843.00	172.05	0	Spot (Block22, Row6, Column7)	3676.26	3347.00	1068.34	0.04	0.29	2156.00	2188.52	2156.00	331.75	0.01	0.15	92.00	77.00	0.00	1191.00	1520.26	3032917.00	4.48	2526.41	2508.50
22	8	6	11289.00	26849.00	152.75	0	Spot (Block22, Row6, Column8)	4599.37	4136.50	1512.30	0.05	0.33	2201.00	2236.80	2201.00	349.26	0.01	0.16	98.00	89.00	0.00	1935.50	2398.37	2952796.00	6.76	2778.39	2710.00
22	1	7	9181.00	27156.00	205.40	0	Spot (Block22, Row7, Column1)	3300.38	3180.00	525.71	0.02	0.16	2294.00	2333.12	2294.00	367.41	0.01	0.16	92.00	62.00	0.00	886.00	1006.38	3957156.00	2.63	2706.14	2737.50
22	2	7	9493.00	27150.00	202.80	0	Spot (Block22, Row7, Column2)	2712.06	2684.00	385.93	0.00	0.14	2226.00	2267.69	2226.00	332.94	0.01	0.15	60.00	33.00	0.00	458.00	486.06	3164973.00	1.33	2457.27	2504.00
22	3	7	9791.00	27146.00	218.75	0	Spot (Block22, Row7, Column3)	2617.08	2560.00	405.05	0.01	0.15	2201.00	2245.04	2201.00	325.84	0.01	0.15	51.00	29.00	0.00	359.00	416.08	3593248.00	1.14	2346.23	2345.00
22	4	7	10083.00	27154.00	224.05	0	Spot (Block22, Row7, Column4)	2611.87	2607.00	384.30	0.00	0.15	2184.00	2216.24	2184.00	326.48	0.01	0.15	58.00	27.00	0.00	423.00	427.87	3771540.00	1.21	2333.52	2291.00
22	5	7	10388.00	27149.00	206.05	0	Spot (Block22, Row7, Column5)	3038.18	2981.00	568.16	0.01	0.19	2183.00	2192.77	2183.00	332.17	0.00	0.15	80.00	58.00	0.00	798.00	855.18	3661012.00	2.55	2514.23	2524.50
22	6	7	10684.00	27147.00	200.40	0	Spot (Block22, Row7, Column6)	3014.03	2858.00	1418.41	0.02	0.47	2182.00	2198.55	2182.00	341.62	0.00	0.16	74.00	49.00	0.00	676.00	832.03	3435990.00	2.39	2504.08	2484.00
22	7	7	10979.00	27149.00	154.85	0	Spot (Block22, Row7, Column7)	4466.44	4387.00	1173.29	0.01	0.26	2194.00	2237.22	2194.00	349.10	0.01	0.16	98.00	91.00	0.00	2193.00	2272.44	2952319.00	6.39	2799.28	2836.00
22	8	7	11284.00	27148.00	118.40	0	Spot (Block22, Row7, Column8)	4880.61	4855.00	932.30	0.00	0.19	2255.00	2284.87	2255.00	356.13	0.01	0.16	100.00	99.00	0.00	2600.00	2625.61	1791183.00	7.29	3210.17	3190.50
22	1	8	9175.00	27448.00	138.10	0	Spot (Block22, Row8, Column1)	32912.29	30543.00	18102.15	0.03	0.55	2371.00	2405.72	2371.00	390.97	0.01	0.16	100.00	100.00	12.45	28172.00	30541.29	16916920.00	78.03	10368.90	7170.00
22	2	8	9491.00	27448.00	189.30	0	Spot (Block22, Row8, Column2)	2716.51	2635.50	429.04	0.01	0.16	2267.00	2300.41	2267.00	361.65	0.01	0.16	50.00	28.00	0.00	368.50	449.51	2749105.00	1.15	2489.23	2484.00
22	3	8	9780.00	27447.00	155.60	0	Spot (Block22, Row8, Column3)	3923.88	3688.50	1041.08	0.03	0.27	2243.00	2287.67	2243.00	328.86	0.01	0.14	94.00	86.00	0.00	1445.50	1680.88	2605453.00	4.98	2764.78	2772.00
22	4	8	10079.00	27444.00	171.90	0	Spot (Block22, Row8, Column4)	2978.93	2899.00	485.59	0.01	0.16	2254.00	2284.72	2254.00	339.93	0.01	0.15	77.00	47.00	0.00	645.00	724.93	2451662.00	2.04	2536.49	2522.00
22	5	8	10380.00	27449.00	198.60	0	Spot (Block22, Row8, Column5)	2688.38	2700.00	375.80	0.00	0.14	2216.00	2248.48	2216.00	341.07	0.01	0.15	61.00	31.00	0.00	484.00	472.38	2997545.00	1.29	2451.00	2372.00
22	6	8	10684.00	27447.00	151.10	0	Spot (Block22, Row8, Column6)	3712.79	3577.00	617.04	0.02	0.17	2210.00	2243.77	2210.00	343.69	0.01	0.15	98.00	93.00	0.00	1367.00	1502.79	2331635.00	4.27	2783.55	2720.00
22	7	8	10991.00	27445.00	176.65	0	Spot (Block22, Row8, Column7)	3374.56	3174.00	783.67	0.03	0.23	2237.00	2273.52	2237.00	362.77	0.01	0.16	85.00	66.00	0.00	937.00	1137.56	2939241.00	3.04	2634.53	2723.00
22	8	8	11277.00	27448.00	149.70	0	Spot (Block22, Row8, Column8)	4567.17	4392.50	1150.61	0.02	0.25	2224.00	2269.03	2224.00	351.36	0.01	0.15	99.00	94.00	0.00	2168.50	2343.17	2795107.00	6.54	2895.67	2905.00
23	1	1	13689.00	25343.00	151.15	0	Spot (Block23, Row1, Column1)	23518.52	21045.00	13176.10	0.05	0.56	1626.00	1665.78	1626.00	270.49	0.01	0.16	100.00	100.00	0.96	19419.00	21892.52	14628521.00	80.79	7013.12	5403.00
23	2	1	13978.00	25350.00	201.35	0	Spot (Block23, Row1, Column2)	2048.97	1990.00	383.81	0.01	0.19	1524.00	1578.10	1524.00	243.94	0.02	0.15	71.00	48.00	0.00	466.00	524.97	2360410.00	1.93	1722.11	1727.50
23	3	1	14285.00	25347.00	205.90	0	Spot (Block23, Row1, Column3)	2047.19	2000.50	378.59	0.01	0.18	1502.00	1571.13	1502.00	252.85	0.02	0.16	74.00	49.00	0.00	498.50	545.19	2464820.00	1.88	1755.04	1708.50
23	4	1	14585.00	25339.00	192.00	0	Spot (Block23, Row1, Column4)	1992.25	1958.00	299.57	0.01	0.15	1547.00	1575.80	1547.00	243.62	0.01	0.15	72.00	40.00	0.00	411.00	445.25	2073933.00	1.71	1739.42	1755.50
23	5	1	14886.00	25343.00	162.50	0	Spot (Block23, Row1, Column5)	2993.37	2645.50	1034.97	0.05	0.35	1501.00	1564.73	1501.00	229.86	0.02	0.15	98.00	88.00	0.00	1144.50	1492.37	2179172.00	6.22	1918.27	1891.00
23	6	1	15186.00	25340.00	172.00	0	Spot (Block23, Row1, Column6)	2744.65	2563.00	761.32	0.03	0.28	1565.50	1590.73	1565.50	252.42	0.01	0.16	94.00	81.00	0.00	997.50	1179.15	2272568.00	4.57	1881.56	1847.00
23	7	1	15491.00	25342.00	157.30	0	Spot (Block23, Row1, Column7)	3697.39	3540.00	1206.45	0.02	0.33	1542.00	1577.78	1542.00	246.39	0.01	0.16	99.00	95.00	0.00	1998.00	2155.39	2517925.00	8.60	2195.70	2164.50
23	8	1	15797.00	25337.00	210.30	0	Spot (Block23, Row1, Column8)	1954.89	1900.50	288.93	0.01	0.15	1568.00	1597.36	1568.00	226.19	0.01	0.14	65.00	38.00	0.00	332.50	386.89	2486615.00	1.58	1687.42	1675.00
23	1	2	13676.00	25630.00	225.50	0	Spot (Block23, Row2, Column1)	1826.94	1779.00	271.99	0.01	0.15	1581.00	1619.69	1581.00	254.45	0.01	0.16	42.00	19.00	0.00	198.00	245.94	2658202.00	0.81	1714.99	1671.00
23	2	2	13975.00	25646.00	124.45	0	Spot (Block23, Row2, Column2)	2516.93	2478.50	421.44	0.01	0.17	1555.00	1588.32	1555.00	246.48	0.01	0.16	99.00	84.00	0.00	923.50	961.93	1042011.00	3.77	1885.48	1862.00
23	3	2	14294.00	25646.00	196.40	0	Spot (Block23, Row2, Column3)	1974.96	1925.00	272.39	0.01	0.14	1574.00	1612.39	1574.00	257.76	0.01	0.16	68.00	28.00	0.00	351.00	400.96	2154684.00	1.41	1777.21	1785.00
23	4	2	14583.00	25651.00	183.65	0	Spot (Block23, Row2, Column4)	2117.65	2093.50	315.53	0.00	0.15	1574.00	1595.82	1574.00	235.48	0.01	0.15	79.00	56.00	0.00	519.50	543.65	2003297.00	2.22	1812.40	1770.00
23	5	2	14891.00	25644.00	193.75	0	Spot (Block23, Row2, Column5)	2197.81	2160.00	338.58	0.01	0.15	1542.00	1569.30	1542.00	230.87	0.01	0.15	94.00	63.00	0.00	618.00	655.81	2340667.00	2.72	1855.72	1874.00
23	6	2	15184.00	25643.00	192.00	0	Spot (Block23, Row2, Column6)	1940.02	1897.00	270.08	0.01	0.14	1563.00	1582.39	1563.00	238.60	0.01	0.15	62.00	32.00	0.00	334.00	377.02	2027326.00	1.50	1748.32	1670.00
23	7	2	15488.00	25643.00	194.35	0	Spot (Block23, Row2, Column7)	1982.59	1932.50	302.40	0.01	0.15	1547.00	1579.08	1547.00	232.01	0.01	0.15	69.00	40.00	0.00	385.50	435.59	2113441.00	1.74	1705.56	1691.00
23	8	2	15787.00	25657.00	192.35	0	Spot (Block23, Row2, Column8)	1803.38	1788.00	271.01	0.00	0.15	1549.00	1573.47	1549.00	223.83	0.01	0.14	54.00	24.00	0.00	239.00	254.38	1879124.00	1.03	1741.86	1740.00
23	1	3	13687.00	25948.00	172.20	0	Spot (Block23, Row3, Column1)	2674.35	2503.00	734.51	0.03	0.27	1585.00	1611.23	1585.00	239.24	0.01	0.15	93.00	77.00	0.00	918.00	1089.35	2206340.00	4.44	1905.57	1909.50
23	2	3	13987.00	25944.00	201.05	0	Spot (Block23, Row3, Column2)	1943.67	1906.50	277.67	0.01	0.14	1586.00	1615.24	1586.00	243.42	0.01	0.15	61.00	31.00	0.00	320.50	357.67	2223559.00	1.35	1739.23	1716.50
23	3	3	14273.00	25941.00	162.85	0	Spot (Block23, Row3, Column3)	2120.04	2007.00	524.70	0.02	0.25	1577.00	1607.03	1577.00	269.77	0.01	0.17	70.00	37.00	0.00	430.00	543.04	1562466.00	1.90	1857.17	1826.50
23	4	3	14579.00	25946.00	180.15	0	Spot (Block23, Row3, Column4)	2406.21	2269.00	542.73	0.03	0.23	1523.50	1563.50	1523.50	228.81	0.01	0.15	92.00	76.00	0.00	745.50	882.71	2192056.00	3.68	1801.09	1801.00
23	5	3	14899.00	25959.00	201.75	0	Spot (Block23, Row3, Column5)	1867.14	1840.00	301.16	0.01	0.16	1493.00	1546.48	1493.00	238.29	0.02	0.15	62.00	31.00	0.00	347.00	374.14	2154676.00	1.35	1696.11	1687.00
23	6	3	15200.00	25943.00	188.20	0	Spot (Block23, Row3, Column6)	1909.02	1863.00	267.14	0.01	0.14	1534.00	1570.40	1534.00	239.89	0.01	0.15	62.00	36.00	0.00	329.00	375.02	1907108.00	1.41	1702.38	1656.00
23	7	3	15485.00	25945.00	174.30	0	Spot (Block23, Row3, Column7)	2295.44	2140.00	551.82	0.03	0.24	1564.00	1585.68	1564.00	235.14	0.01	0.15	82.00	60.00	0.00	576.00	731.44	1953422.00	3.02	1757.94	1732.50
23	8	3	15800.00	25951.00	193.05	0	Spot (Block23, Row3, Column8)	1807.44	1791.00	281.84	0.00	0.16	1572.00	1591.47	1572.00	235.83	0.01	0.15	45.00	25.00	0.00	219.00	235.44	1914076.00	0.92	1735.27	1714.00
23	1	4	13693.00	26246.00	173.00	0	Spot (Block23, Row4, Column1)	2495.39	2369.50	577.62	0.02	0.23	1586.00	1627.28	1586.00	259.13	0.01	0.16	91.00	72.00	0.00	783.50	909.39	2081159.00	3.35	1859.07	1837.50
23	2	4	13985.00	26251.00	206.10	0	Spot (Block23, Row4, Column2)	1967.04	1905.50	295.26	0.01	0.15	1586.50	1617.63	1586.50	237.36	0.01	0.15	61.00	36.00	0.00	319.00	380.54	2380118.00	1.47	1765.64	1737.00
23	3	4	14289.00	26242.00	157.95	0	Spot (Block23, Row4, Column3)	4233.00	3906.00	1432.56	0.03	0.34	1578.00	1598.72	1578.00	269.03	0.01	0.17	100.00	99.00	0.00	2328.00	2655.00	2929237.00	9.79	2230.85	2147.00
23	4	4	14571.00	26264.00	211.45	0	Spot (Block23, Row4, Column4)	1801.03	1797.00	271.83	0.00	0.15	1493.00	1541.31	1493.00	253.59	0.01	0.16	55.00	27.00	0.00	304.00	308.03	2298108.00	1.02	1627.20	1587.00
23	5	4	14867.00	26247.00	203.95	0	Spot (Block23, Row4, Column5)	1824.09	1788.00	268.73	0.01	0.15	1475.00	1525.89	1475.00	231.44	0.01	0.15	59.00	33.00	0.00	313.00	349.09	2141484.00	1.29	1665.11	1602.50
23	6	4	15184.00	26241.00	211.90	0	Spot (Block23, Row4, Column6)	2126.00	2065.00	337.90	0.01	0.16	1495.00	1547.69	1495.00	232.63	0.02	0.15	92.00	66.00	0.00	570.00	631.00	2719156.00	2.49	1704.30	1698.00
23	7	4	15483.00	26250.00	163.95	0	Spot (Block23, Row4, Column7)	2556.95	2268.00	803.54	0.05	0.31	1534.00	1569.95	1534.00	233.68	0.01	0.15	89.00	74.00	0.00	734.00	1022.95	1907483.00	4.22	1792.64	1788.00
23	8	4	15786.00	26247.00	181.75	0	Spot (Block23, Row4, Column8)	2142.03	2114.50	366.30	0.01	0.17	1571.00	1595.85	1571.00	236.17	0.01	0.15	78.00	61.00	0.00	543.50	571.03	1992084.00	2.31	1736.22	1707.00
23	1	5	13688.00	26545.00	180.80	0	Spot (Block23, Row5, Column1)	2315.45	2234.00	512.76	0.02	0.22	1582.00	1622.01	1582.00	249.09	0.01	0.15	80.00	63.00	0.00	652.00	733.45	2114009.00	2.78	1792.63	1779.00
23	2	5	13998.00	26535.00	198.60	0	Spot (Block23, Row5, Column2)	1920.34	1884.00	270.30	0.01	0.14	1578.00	1611.51	1578.00	231.25	0.01	0.14	60.00	32.00	0.00	306.00	342.34	2141183.00	1.34	1788.39	1777.00
23	3	5	14289.00	26551.00	210.00	0	Spot (Block23, Row5, Column3)	1995.52	1939.00	320.04	0.01	0.16	1588.00	1612.12	1588.00	245.00	0.01	0.15	57.00	37.00	0.00	351.00	407.52	2504381.00	1.56	1754.23	1712.00
23	4	5	14584.00	26547.00	182.15	0	Spot (Block23, Row5, Column4)	2178.80	2120.50	421.89	0.01	0.19	1533.00	1574.02	1533.00	247.38	0.01	0.16	83.00	60.00	0.00	587.50	645.80	2021931.00	2.44	1749.99	1723.50
23	5	5	14888.00	26541.00	150.30	0	Spot (Block23, Row5, Column5)	4764.70	4661.50	1665.61	0.01	0.35	1531.00	1577.75	1531.00	252.46	0.01	0.16	100.00	100.00	0.00	3130.50	3233.70	2954113.00	12.62	2307.43	2215.00
23	6	5	15192.00	26550.00	209.45	0	Spot (Block23, Row5, Column6)	1934.54	1889.00	325.43	0.01	0.17	1542.00	1577.46	1542.00	223.62	0.01	0.14	65.00	39.00	0.00	347.00	392.54	2412367.00	1.60	1665.95	1620.00
23	7	5	15487.00	26536.00	186.25	0	Spot (Block23, Row5, Column7)	1952.91	1910.50	289.75	0.01	0.15	1574.00	1603.12	1574.00	233.34	0.01	0.15	61.00	36.00	0.00	336.50	378.91	1906041.00	1.50	1735.50	1696.00
23	8	5	15783.00	26547.00	155.10	0	Spot (Block23, Row5, Column8)	3355.46	3052.00	1095.45	0.04	0.33	1585.00	1635.90	1585.00	240.92	0.01	0.15	99.00	93.00	0.00	1467.00	1770.46	2221312.00	7.14	2084.80	2086.00
23	1	6	13680.00	26851.00	210.05	0	Spot (Block23, Row6, Column1)	1937.17	1887.00	271.75	0.01	0.14	1585.00	1633.97	1585.00	252.17	0.01	0.15	56.00	30.00	0.00	302.00	352.17	2433084.00	1.20	1763.97	1736.00
23	2	6	13989.00	26842.00	210.80	0	Spot (Block23, Row6, Column2)	1956.86	1930.50	300.85	0.01	0.15	1577.00	1617.88	1577.00	239.25	0.01	0.15	64.00	34.00	0.00	353.50	379.86	2473476.00	1.42	1786.36	1783.50
23	3	6	14278.00	26842.00	154.70	0	Spot (Block23, Row6, Column3)	3519.71	3340.50	1083.59	0.02	0.31	1592.00	1639.81	1592.00	245.91	0.01	0.15	100.00	96.00	0.00	1748.50	1927.71	2315972.00	7.64	2061.29	2012.00
23	4	6	14590.00	26852.00	198.10	0	Spot (Block23, Row6, Column4)	2061.67	2020.00	375.59	0.01	0.18	1592.00	1628.66	1592.00	256.29	0.01	0.16	67.00	40.00	0.00	428.00	469.67	2290516.00	1.69	1763.97	1780.50
23	5	6	14886.00	26845.00	147.20	0	Spot (Block23, Row6, Column5)	4811.08	4525.00	1559.30	0.03	0.32	1589.00	1616.37	1589.00	252.77	0.01	0.16	100.00	99.00	0.00	2936.00	3222.08	2843346.00	12.64	2378.25	2267.00
23	6	6	15184.00	26841.00	192.05	0	Spot (Block23, Row6, Column6)	1994.86	1969.50	281.88	0.01	0.14	1582.00	1618.60	1582.00	246.11	0.01	0.15	69.00	37.00	0.00	387.50	412.86	2082631.00	1.53	1747.00	1680.00
23	7	6	15485.00	26845.00	164.50	0	Spot (Block23, Row6, Column7)	2881.80	2735.50	745.18	0.02	0.26	1585.00	1641.38	1585.00	241.18	0.02	0.15	98.00	88.00	0.00	1150.50	1296.80	2172876.00	5.14	1899.33	1915.00
23	8	6	15789.00	26850.00	168.70	0	Spot (Block23, Row6, Column8)	2980.93	2709.50	992.59	0.04	0.33	1665.00	1685.47	1665.00	250.74	0.01	0.15	90.00	77.00	0.00	1044.50	1315.93	2354934.00	5.17	1957.99	2043.00
23	1	7	13685.00	27153.00	209.25	0	Spot (Block23, Row7, Column1)	1954.16	1915.50	273.90	0.01	0.14	1636.00	1687.98	1636.00	272.87	0.01	0.16	50.00	19.00	0.00	279.50	318.16	2434882.00	0.98	1761.47	1676.00
23	2	7	13993.00	27151.00	221.85	0	Spot (Block23, Row7, Column2)	1942.26	1882.00	325.70	0.01	0.17	1585.00	1629.79	1585.00	235.95	0.01	0.14	57.00	32.00	0.00	297.00	357.26	2734709.00	1.32	1709.27	1637.00
23	3	7	14277.00	27154.00	192.40	0	Spot (Block23, Row7, Column3)	1958.29	1963.00	275.34	0.00	0.14	1614.00	1662.53	1614.00	249.98	0.01	0.15	62.00	30.00	0.00	349.00	344.29	2056204.00	1.18	1825.14	1806.00
23	4	7	14592.00	27143.00	175.60	0	Spot (Block23, Row7, Column4)	1980.99	1952.00	297.47	0.01	0.15	1599.00	1655.41	1599.00	249.19	0.02	0.15	59.00	39.00	0.00	353.00	381.99	1705631.00	1.31	1774.00	1760.00
23	5	7	14880.00	27146.00	226.75	0	Spot (Block23, Row7, Column5)	2080.47	2021.00	367.11	0.01	0.18	1586.00	1635.19	1586.00	241.45	0.01	0.15	75.00	43.00	0.00	435.00	494.47	3066606.00	1.84	1750.64	1708.00
23	6	7	15190.00	27150.00	196.20	0	Spot (Block23, Row7, Column6)	1987.60	1988.00	270.38	0.00	0.14	1607.00	1653.38	1607.00	238.93	0.01	0.14	64.00	38.00	0.00	381.00	380.60	2172442.00	1.40	1855.80	1813.50
23	7	7	15477.00	27144.00	165.30	0	Spot (Block23, Row7, Column7)	2980.58	2794.00	833.26	0.03	0.28	1603.00	1666.66	1603.00	247.43	0.02	0.15	97.00	89.00	0.00	1191.00	1377.58	2259278.00	5.31	1973.95	1951.00
23	8	7	15798.00	27136.00	186.30	0	Spot (Block23, Row7, Column8)	2787.85	2700.50	412.98	0.01	0.15	1668.00	1693.33	1668.00	250.65	0.01	0.15	99.00	97.00	0.00	1032.50	1119.85	2715369.00	4.37	2082.06	2119.00
23	1	8	13683.00	27447.00	137.30	0	Spot (Block23, Row8, Column1)	36086.63	34550.00	18436.99	0.02	0.51	1721.00	1786.71	1721.00	346.98	0.02	0.19	100.00	100.00	15.66	32829.00	34365.63	18440292.00	98.85	11390.76	7858.00
23	2	8	13986.00	27451.00	200.55	0	Spot (Block23, Row8, Column2)	2076.47	2095.00	318.06	0.00	0.15	1623.00	1665.24	1623.00	246.01	0.01	0.15	71.00	46.00	0.00	472.00	453.47	2369255.00	1.67	1798.68	1782.00
23	3	8	14274.00	27443.00	157.35	0	Spot (Block23, Row8, Column3)	2666.28	2497.00	722.19	0.03	0.27	1600.00	1651.22	1600.00	251.57	0.01	0.15	93.00	80.00	0.00	897.00	1066.28	1818406.00	4.04	1942.26	2005.50
23	4	8	14591.00	27427.00	159.60	0	Spot (Block23, Row8, Column4)	1999.96	1970.00	330.54	0.01	0.17	1589.00	1641.29	1589.00	257.06	0.01	0.16	62.00	37.00	0.00	381.00	410.96	1413973.00	1.40	1799.40	1782.50
23	5	8	14875.00	27447.00	214.65	0	Spot (Block23, Row8, Column5)	1940.81	1909.00	298.19	0.01	0.15	1591.00	1641.72	1591.00	242.86	0.01	0.15	60.00	27.00	0.00	318.00	349.81	2559922.00	1.23	1745.42	1717.50
23	6	8	15188.00	27441.00	191.20	0	Spot (Block23, Row8, Column6)	2086.36	2041.00	331.57	0.01	0.16	1644.50	1668.12	1644.50	233.11	0.01	0.14	68.00	42.00	0.00	396.50	441.86	2153127.00	1.79	1871.88	1886.50
23	7	8	15491.00	27446.00	178.20	0	Spot (Block23, Row8, Column7)	2357.26	2333.00	420.97	0.00	0.18	1664.00	1677.12	1664.00	239.04	0.00	0.14	84.00	67.00	0.00	669.00	693.26	2095600.00	2.85	1864.62	1825.00
23	8	8	15783.00	27446.00	153.70	0	Spot (Block23, Row8, Column8)	3433.22	3261.00	960.23	0.02	0.28	1674.00	1690.47	1674.00	259.90	0.00	0.15	99.00	97.00	0.00	1587.00	1759.22	2228163.00	6.71	2176.51	2154.00
24	1	1	18186.00	25341.00	152.40	0	Spot (Block24, Row1, Column1)	20013.48	17792.00	10538.25	0.05	0.53	814.00	838.53	814.00	100.24	0.01	0.12	100.00	100.00	0.00	16978.00	19199.48	12668531.00	191.29	5224.89	3721.00
24	2	1	18481.00	25350.00	157.40	0	Spot (Block24, Row1, Column2)	1568.12	1510.00	375.61	0.02	0.24	817.00	836.83	817.00	80.77	0.01	0.10	99.00	98.00	0.00	693.00	751.12	1067891.00	9.05	1015.32	1007.00
24	3	1	18789.00	25346.00	189.00	0	Spot (Block24, Row1, Column3)	1018.67	996.50	120.53	0.01	0.12	811.00	823.66	811.00	64.53	0.01	0.08	92.00	69.00	0.00	185.50	207.67	1024780.00	3.02	896.56	899.50
24	4	1	19079.00	25345.00	160.30	0	Spot (Block24, Row1, Column4)	1305.93	1246.00	263.99	0.02	0.20	813.00	826.86	813.00	64.11	0.01	0.08	100.00	99.00	0.00	433.00	492.93	925905.00	7.47	969.53	971.00
24	5	1	19384.00	25346.00	169.00	0	Spot (Block24, Row1, Column5)	1368.21	1282.50	342.24	0.03	0.25	823.00	838.91	823.00	65.80	0.01	0.08	100.00	94.00	0.00	459.50	545.21	1083626.00	8.04	989.58	1000.00
24	6	1	19688.00	25340.00	158.20	0	Spot (Block24, Row1, Column6)	2015.50	1789.00	712.44	0.05	0.35	823.00	842.63	823.00	161.76	0.01	0.19	99.00	97.00	0.00	966.00	1192.50	1390692.00	7.25	1098.39	1066.00
24	7	1	19992.00	25341.00	157.50	0	Spot (Block24, Row1, Column7)	1995.77	1899.00	630.95	0.02	0.32	815.00	828.05	815.00	56.96	0.01	0.07	100.00	100.00	0.00	1084.00	1180.77	1367099.00	20.50	1127.87	1098.50
24	8	1	20298.00	25343.00	207.20	0	Spot (Block24, Row1, Column8)	1009.66	1002.00	102.82	0.00	0.10	837.00	843.30	837.00	55.50	0.00	0.07	87.00	73.00	0.00	165.00	172.66	1231787.00	3.00	886.76	882.50
24	1	2	18179.00	25663.00	199.55	0	Spot (Block24, Row2, Column1)	939.27	917.00	82.48	0.01	0.09	831.00	849.38	831.00	83.31	0.01	0.10	51.00	21.00	0.00	86.00	108.27	1060441.00	1.08	895.21	898.00
24	2	2	18477.00	25649.00	132.85	0	Spot (Block24, Row2, Column2)	1200.31	1183.00	149.26	0.01	0.12	832.00	849.62	832.00	72.05	0.01	0.08	100.00	99.00	0.00	351.00	368.31	566547.00	4.87	1015.70	1011.50
24	3	2	18779.00	25640.00	197.15	0	Spot (Block24, Row2, Column3)	992.65	987.00	89.67	0.00	0.09	813.00	826.21	813.00	73.46	0.01	0.09	91.00	62.00	0.00	174.00	179.65	1090927.00	2.27	914.04	908.00
24	4	2	19089.00	25649.00	183.15	0	Spot (Block24, Row2, Column4)	1048.46	1016.50	99.74	0.01	0.10	804.00	814.62	804.00	67.32	0.01	0.08	99.00	88.00	0.00	212.50	244.46	993937.00	3.47	927.63	914.00
24	5	2	19393.00	25639.00	193.80	0	Spot (Block24, Row2, Column5)	1086.48	1089.00	109.59	0.00	0.10	800.00	808.41	800.00	60.39	0.00	0.07	98.00	94.00	0.00	289.00	286.48	1151671.00	4.60	907.67	904.00
24	6	2	19691.00	25639.00	199.50	0	Spot (Block24, Row2, Column6)	1002.19	995.00	100.40	0.00	0.10	808.00	822.67	808.00	173.48	0.01	0.21	58.00	7.00	0.00	187.00	194.19	1128471.00	1.03	876.52	879.00
24	7	2	19985.00	25647.00	204.10	0	Spot (Block24, Row2, Column7)	983.32	967.00	117.83	0.01	0.12	816.00	826.73	816.00	55.30	0.01	0.07	84.00	58.00	0.00	151.00	167.32	1166212.00	2.83	868.51	852.00
24	8	2	20284.00	25637.00	198.05	0	Spot (Block24, Row2, Column8)	954.75	950.50	48.12	0.00	0.05	838.00	843.14	838.00	53.28	0.00	0.06	95.00	53.00	0.00	112.50	116.75	1059778.00	2.09	898.46	898.00
24	1	3	18189.00	25942.00	180.90	0	Spot (Block24, Row3, Column1)	1218.75	1156.00	240.20	0.02	0.20	851.00	857.57	851.00	75.01	0.00	0.09	95.00	86.00	0.00	305.00	367.75	1118809.00	4.82	947.55	946.00
24	2	3	18492.00	25939.00	191.70	0	Spot (Block24, Row3, Column2)	1049.82	1022.00	117.72	0.01	0.11	851.00	854.70	851.00	65.22	0.00	0.08	90.00	72.00	0.00	171.00	198.82	1088665.00	2.99	922.47	912.00
24	3	3	18779.00	25942.00	158.35	0	Spot (Block24, Row3, Column3)	1202.22	1190.00	234.44	0.00	0.20	815.00	828.28	815.00	70.97	0.01	0.09	99.00	90.00	0.00	375.00	387.22	833138.00	5.27	931.36	919.50
24	4	3	19085.00	25941.00	151.90	0	Spot (Block24, Row3, Column4)	2382.05	2244.00	874.93	0.03	0.37	801.00	808.47	801.00	60.54	0.00	0.07	100.00	100.00	0.00	1443.00	1581.05	1512599.00	25.99	1220.39	1120.00
24	5	3	19391.00	25941.00	196.05	0	Spot (Block24, Row3, Column5)	963.43	919.00	106.39	0.02	0.11	797.00	799.51	797.00	58.06	0.00	0.07	91.00	52.00	0.00	122.00	166.43	1047247.00	2.82	846.07	853.00
24	6	3	19700.00	25940.00	193.65	0	Spot (Block24, Row3, Column6)	935.92	916.00	72.48	0.01	0.08	802.00	806.34	802.00	56.60	0.00	0.07	88.00	50.00	0.00	114.00	133.92	993008.00	2.29	873.46	880.00
24	7	3	19985.00	25941.00	173.40	0	Spot (Block24, Row3, Column7)	1086.10	1030.00	176.87	0.02	0.16	822.00	829.54	822.00	55.90	0.00	0.07	97.00	83.00	0.00	208.00	264.10	913414.00	4.59	895.20	900.00
24	8	3	20301.00	25933.00	169.65	0	Spot (Block24, Row3, Column8)	1003.91	997.00	72.50	0.00	0.07	868.00	862.51	868.00	59.04	0.00	0.07	85.00	59.00	0.00	129.00	135.91	804133.00	2.40	937.16	924.50
24	1	4	18189.00	26245.00	148.70	0	Spot (Block24, Row4, Column1)	2674.47	2503.00	974.71	0.03	0.36	872.00	873.85	872.00	78.90	0.00	0.09	100.00	100.00	0.00	1631.00	1802.47	1607359.00	22.82	1363.97	1288.00
24	2	4	18483.00	26239.00	192.60	0	Spot (Block24, Row4, Column2)	999.10	997.00	86.42	0.00	0.09	850.00	859.97	850.00	75.63	0.01	0.09	76.00	46.00	0.00	147.00	149.10	1049060.00	1.84	926.37	913.00
24	3	4	18788.00	26242.00	146.60	0	Spot (Block24, Row4, Column3)	7338.61	6758.50	3723.89	0.04	0.51	812.00	826.91	812.00	74.13	0.01	0.09	100.00	100.00	0.00	5946.50	6526.61	4315105.00	87.85	2377.80	1908.00
24	4	4	19084.00	26243.00	214.70	0	Spot (Block24, Row4, Column4)	965.25	942.00	91.86	0.01	0.10	799.00	806.19	799.00	63.84	0.00	0.08	88.00	55.00	0.00	143.00	166.25	1277022.00	2.49	886.89	890.00
24	5	4	19373.00	26239.00	184.30	0	Spot (Block24, Row4, Column5)	1003.36	967.00	257.61	0.02	0.26	803.00	808.76	803.00	66.45	0.00	0.08	91.00	59.00	0.00	164.00	200.36	960219.00	2.93	881.74	884.00
24	6	4	19691.00	26234.00	205.95	0	Spot (Block24, Row4, Column6)	1043.70	1018.00	100.55	0.01	0.10	802.00	806.60	802.00	57.69	0.00	0.07	99.00	94.00	0.00	216.00	241.70	1259743.00	4.11	887.15	891.00
24	7	4	19981.00	26249.00	182.75	0	Spot (Block24, Row4, Column7)	1168.16	1104.00	210.35	0.02	0.18	811.00	821.79	811.00	57.24	0.01	0.07	98.00	93.00	0.00	293.00	357.16	1093402.00	6.05	914.61	912.00
24	8	4	20291.00	26254.00	161.80	0	Spot (Block24, Row4, Column8)	1293.54	1283.00	180.12	0.00	0.14	875.00	868.16	875.00	63.69	0.00	0.07	99.00	97.00	0.00	408.00	418.54	930052.00	6.68	1003.96	1006.00
24	1	5	18188.00	26542.00	148.20	0	Spot (Block24, Row5, Column1)	2326.86	2012.50	989.08	0.06	0.43	878.00	881.41	878.00	78.60	0.00	0.09	100.00	100.00	0.00	1134.50	1448.86	1400769.00	18.39	1252.30	1196.50
24	2	5	18486.00	26544.00	187.20	0	Spot (Block24, Row5, Column2)	1028.93	1008.00	95.30	0.01	0.09	850.00	859.30	850.00	67.66	0.00	0.08	87.00	65.00	0.00	158.00	178.93	1016581.00	2.51	955.48	963.50
24	3	5	18794.00	26549.00	201.10	0	Spot (Block24, Row5, Column3)	1025.66	1004.00	99.68	0.01	0.10	822.00	838.97	822.00	76.00	0.01	0.09	93.00	71.00	0.00	182.00	203.66	1178482.00	2.46	907.72	895.00
24	4	5	19086.00	26544.00	164.30	0	Spot (Block24, Row5, Column4)	1369.29	1275.00	321.44	0.03	0.23	809.00	821.68	809.00	68.64	0.01	0.08	100.00	98.00	0.00	466.00	560.29	1022856.00	7.98	967.54	959.50
24	5	5	19389.00	26543.00	146.15	0	Spot (Block24, Row5, Column5)	6923.00	6303.00	3629.59	0.04	0.52	807.00	818.26	807.00	73.59	0.01	0.09	100.00	100.00	0.00	5496.00	6116.00	4022262.00	82.96	2279.89	1738.00
24	6	5	19693.00	26535.00	197.65	0	Spot (Block24, Row5, Column6)	972.42	968.00	87.66	0.00	0.09	807.00	814.91	807.00	60.15	0.00	0.07	93.00	67.00	0.00	161.00	165.42	1073555.00	2.62	882.50	880.00
24	7	5	19991.00	26549.00	189.70	0	Spot (Block24, Row5, Column7)	989.77	992.00	80.02	0.00	0.08	815.00	828.37	815.00	56.85	0.01	0.07	94.00	69.00	0.00	177.00	174.77	1002633.00	2.84	882.79	887.00
24	8	5	20293.00	26542.00	147.45	0	Spot (Block24, Row5, Column8)	1606.80	1508.00	358.07	0.03	0.22	886.00	882.45	886.00	67.97	0.00	0.08	100.00	99.00	0.00	622.00	720.80	954438.00	10.66	1111.32	1062.00
24	1	6	18189.00	26856.00	190.35	0	Spot (Block24, Row6, Column1)	1068.82	1057.00	133.88	0.00	0.13	889.00	893.04	889.00	73.79	0.00	0.08	77.00	51.00	0.00	168.00	179.82	1092339.00	2.38	960.00	938.00
24	2	6	18476.00	26852.00	198.25	0	Spot (Block24, Row6, Column2)	1050.48	1017.50	101.16	0.01	0.10	883.00	885.88	883.00	82.48	0.00	0.09	83.00	45.00	0.00	134.50	167.48	1172331.00	2.00	961.29	969.50
24	3	6	18781.00	26843.00	146.60	0	Spot (Block24, Row6, Column3)	3285.76	3072.00	1289.10	0.03	0.39	866.00	872.55	866.00	82.17	0.00	0.09	100.00	100.00	0.00	2206.00	2419.76	1932029.00	29.37	1428.38	1349.00
24	4	6	19089.00	26840.00	170.75	0	Spot (Block24, Row6, Column4)	1154.59	1106.00	165.07	0.02	0.14	844.00	855.85	844.00	69.85	0.01	0.08	99.00	90.00	0.00	262.00	310.59	931758.00	4.28	966.40	974.50
24	5	6	19385.00	26841.00	144.65	0	Spot (Block24, Row6, Column5)	3724.73	3523.50	1567.65	0.02	0.42	827.00	845.62	827.00	75.14	0.01	0.09	100.00	100.00	0.00	2696.50	2897.73	2130543.00	38.32	1493.58	1353.50
24	6	6	19685.00	26843.00	200.45	0	Spot (Block24, Row6, Column6)	999.47	989.00	88.34	0.00	0.09	818.00	830.40	818.00	62.48	0.01	0.08	95.00	72.00	0.00	171.00	181.47	1140394.00	2.71	895.54	891.00
24	7	6	19985.00	26845.00	161.75	0	Spot (Block24, Row6, Column7)	1419.74	1407.00	287.30	0.00	0.20	831.00	844.78	831.00	60.19	0.01	0.07	100.00	99.00	0.00	576.00	588.74	1034990.00	9.55	980.06	976.00
24	8	6	20296.00	26841.00	151.05	0	Spot (Block24, Row6, Column8)	1598.75	1528.50	431.12	0.02	0.27	885.00	882.91	885.00	61.14	0.00	0.07	100.00	100.00	0.00	643.50	713.75	997618.00	11.71	1096.03	1073.00
24	1	7	18184.00	27148.00	186.85	0	Spot (Block24, Row7, Column1)	1069.55	1045.00	109.83	0.01	0.10	898.00	912.00	898.00	95.20	0.01	0.10	77.00	38.00	0.00	147.00	171.55	1053504.00	1.65	968.06	963.00
24	2	7	18490.00	27154.00	196.65	0	Spot (Block24, Row7, Column2)	1029.51	1009.00	98.72	0.01	0.10	882.00	881.38	882.00	76.55	0.00	0.09	80.00	40.00	0.00	127.00	147.51	1128345.00	1.94	940.30	955.00
24	3	7	18798.00	27152.00	213.20	0	Spot (Block24, Row7, Column3)	1007.44	999.00	83.52	0.00	0.08	877.00	874.48	877.00	75.32	0.00	0.09	74.00	33.00	0.00	122.00	130.44	1303630.00	1.77	915.96	908.00
24	4	7	19093.00	27148.00	199.20	0	Spot (Block24, Row7, Column4)	994.88	987.00	76.38	0.00	0.08	877.00	870.78	877.00	61.16	0.00	0.07	72.00	38.00	0.00	110.00	117.88	1123221.00	2.03	939.84	933.50
24	5	7	19374.00	27138.00	198.75	0	Spot (Block24, Row7, Column5)	1078.35	1069.00	112.40	0.00	0.10	864.00	866.52	864.00	66.03	0.00	0.08	92.00	72.00	0.00	205.00	214.35	1204520.00	3.21	944.63	927.00
24	6	7	19676.00	27148.00	222.55	0	Spot (Block24, Row7, Column6)	1000.72	997.00	78.43	0.00	0.08	841.00	857.61	841.00	67.07	0.01	0.08	88.00	64.00	0.00	156.00	159.72	1420015.00	2.13	900.49	896.00
24	7	7	19985.00	27149.00	160.05	0	Spot (Block24, Row7, Column7)	1527.72	1491.00	358.10	0.01	0.23	855.00	860.35	855.00	65.85	0.00	0.08	100.00	98.00	0.00	636.00	672.72	1077041.00	10.13	1048.59	1007.00
24	8	7	20290.00	27138.00	194.05	0	Spot (Block24, Row7, Column8)	1295.76	1300.00	139.53	0.00	0.11	880.00	878.86	880.00	62.10	0.00	0.07	99.00	97.00	0.00	420.00	415.76	1383874.00	6.71	1008.19	996.00
24	1	8	18180.00	27446.00	142.40	0	Spot (Block24, Row8, Column1)	28573.44	24624.00	16650.69	0.06	0.58	910.00	935.49	910.00	113.86	0.01	0.12	100.00	100.00	8.38	23714.00	27663.44	15686817.00	242.74	6988.01	5033.00
24	2	8	18484.00	27447.00	192.55	0	Spot (Block24, Row8, Column2)	1084.85	1082.00	123.60	0.00	0.11	889.00	894.87	889.00	88.34	0.00	0.10	84.00	57.00	0.00	193.00	195.85	1138009.00	2.15	951.09	926.50
24	3	8	18778.00	27451.00	165.15	0	Spot (Block24, Row8, Column3)	1271.66	1201.50	216.67	0.02	0.17	885.00	882.50	885.00	71.00	0.00	0.08	99.00	90.00	0.00	316.50	386.66	958828.00	5.48	992.37	986.50
24	4	8	19089.00	27441.00	179.25	0	Spot (Block24, Row8, Column4)	1081.10	1061.00	118.85	0.01	0.11	869.00	866.61	869.00	67.66	0.00	0.08	90.00	67.00	0.00	192.00	212.10	971908.00	3.17	943.84	945.00
24	5	8	19373.00	27435.00	200.40	0	Spot (Block24, Row8, Column5)	1039.90	1001.00	115.56	0.02	0.11	869.00	868.30	869.00	67.32	0.00	0.08	81.00	48.00	0.00	132.00	170.90	1186524.00	2.55	953.60	941.00
24	6	8	19690.00	27435.00	179.55	0	Spot (Block24, Row8, Column6)	1067.07	1061.00	101.39	0.00	0.10	859.00	862.08	859.00	62.02	0.00	0.07	94.00	80.00	0.00	202.00	208.07	962501.00	3.31	955.37	971.00
24	7	8	19992.00	27438.00	161.20	0	Spot (Block24, Row8, Column7)	1485.10	1416.00	362.15	0.02	0.24	869.00	868.68	869.00	66.52	0.00	0.08	100.00	97.00	0.00	547.00	616.10	1070754.00	9.27	1020.80	999.00
24	8	8	20277.00	27443.00	147.75	0	Spot (Block24, Row8, Column8)	2668.07	2507.00	751.14	0.03	0.28	894.00	895.72	894.00	66.56	0.00	0.07	100.00	100.00	0.00	1613.00	1774.07	1600844.00	26.63	1317.61	1234.00
25	1	1	4687.00	29845.00	146.00	0	Spot (Block25, Row1, Column1)	26412.63	24593.00	13500.94	0.03	0.51	876.00	881.70	876.00	109.08	0.00	0.12	100.00	100.00	0.00	23717.00	25536.63	15345737.00	234.06	6341.56	5237.50
25	2	1	4985.00	29847.00	138.75	0	Spot (Block25, Row1, Column2)	4129.05	3926.00	1748.19	0.02	0.42	862.00	868.89	862.00	91.19	0.00	0.10	100.00	100.00	0.00	3064.00	3267.05	2147106.00	35.75	1652.98	1471.00
25	3	1	5289.00	29849.00	160.00	0	Spot (Block25, Row1, Column3)	1364.69	1217.00	340.15	0.05	0.25	837.00	858.64	837.00	83.78	0.01	0.10	99.00	94.00	0.00	380.00	527.69	960741.00	6.04	996.19	997.00
25	4	1	5581.00	29848.00	142.25	0	Spot (Block25, Row1, Column4)	2803.80	2512.50	1166.71	0.05	0.42	861.00	865.84	861.00	93.98	0.00	0.11	100.00	100.00	0.00	1651.50	1942.80	1536482.00	20.62	1298.99	1273.50
25	5	1	5885.00	29851.00	142.65	0	Spot (Block25, Row1, Column5)	4047.53	3370.00	2280.23	0.08	0.56	880.00	881.19	880.00	105.23	0.00	0.12	100.00	100.00	0.00	2490.00	3167.53	2238286.00	30.09	1390.72	1297.00
25	6	1	6187.00	29839.00	153.10	0	Spot (Block25, Row1, Column6)	3024.40	2680.00	1323.44	0.05	0.44	886.00	896.93	886.00	122.17	0.01	0.14	100.00	100.00	0.00	1794.00	2138.40	1941665.00	17.41	1349.88	1301.00
25	7	1	6494.00	29843.00	147.40	0	Spot (Block25, Row1, Column7)	10225.80	8922.50	6098.98	0.06	0.60	889.00	901.51	889.00	122.85	0.01	0.14	100.00	100.00	0.00	8033.50	9336.80	6074124.00	75.90	2742.46	2212.00
25	8	1	6798.00	29840.00	207.35	0	Spot (Block25, Row1, Column8)	1112.86	1101.00	135.11	0.00	0.12	904.00	930.41	904.00	115.51	0.01	0.12	69.00	36.00	0.00	197.00	208.86	1357691.00	1.58	987.29	985.00
25	1	2	4681.00	30145.00	224.65	0	Spot (Block25, Row2, Column1)	964.62	966.00	85.69	0.00	0.09	860.00	871.10	860.00	105.36	0.01	0.12	50.00	12.00	0.00	106.00	104.62	1397740.00	0.89	911.89	902.00
25	2	2	4976.00	30146.00	120.70	0	Spot (Block25, Row2, Column2)	2543.89	2522.50	638.93	0.00	0.25	836.00	860.71	836.00	88.48	0.01	0.10	100.00	100.00	0.00	1686.50	1707.89	981941.00	19.02	1326.28	1279.00
25	3	2	5297.00	30147.00	225.60	0	Spot (Block25, Row2, Column3)	990.69	986.00	101.76	0.00	0.10	821.00	846.71	821.00	81.88	0.01	0.10	77.00	51.00	0.00	165.00	169.69	1448392.00	1.76	901.07	896.00
25	4	2	5586.00	30149.00	194.65	0	Spot (Block25, Row2, Column4)	1482.21	1377.50	368.22	0.03	0.25	824.00	848.86	824.00	85.95	0.01	0.10	100.00	98.00	0.00	553.50	658.21	1588924.00	7.37	1041.59	1033.50
25	5	2	5890.00	30147.00	201.65	0	Spot (Block25, Row2, Column5)	1074.26	1052.00	158.09	0.01	0.15	829.00	853.60	829.00	87.29	0.01	0.10	80.00	55.00	0.00	223.00	245.26	1237542.00	2.53	905.13	893.00
25	6	2	6181.00	30145.00	139.10	0	Spot (Block25, Row2, Column6)	3103.60	2981.50	1177.40	0.02	0.38	849.00	855.93	849.00	88.88	0.00	0.10	100.00	100.00	0.00	2132.50	2254.60	1613871.00	25.29	1488.76	1366.50
25	7	2	6489.00	30142.00	174.85	0	Spot (Block25, Row2, Column7)	1202.28	1170.00	218.37	0.01	0.18	858.00	864.27	858.00	103.65	0.00	0.12	87.00	71.00	0.00	312.00	344.28	1019535.00	3.26	946.17	913.00
25	8	2	6794.00	30138.00	218.55	0	Spot (Block25, Row2, Column8)	983.03	987.00	132.40	0.00	0.13	868.00	862.26	868.00	94.32	0.00	0.11	56.00	28.00	0.00	119.00	115.03	1338885.00	1.28	901.63	894.00
25	1	3	4691.00	30448.00	137.90	0	Spot (Block25, Row3, Column1)	7721.00	7432.50	3300.63	0.02	0.43	892.00	899.10	892.00	95.02	0.00	0.11	100.00	100.00	0.00	6540.50	6829.00	3984036.00	71.79	2477.93	2112.50
25	2	3	4990.00	30459.00	203.90	0	Spot (Block25, Row3, Column2)	1069.84	1007.00	392.81	0.03	0.37	861.00	867.08	861.00	90.23	0.00	0.10	72.00	38.00	0.00	146.00	208.84	1273109.00	2.25	951.54	964.00
25	3	3	5282.00	30438.00	217.30	0	Spot (Block25, Row3, Column3)	1012.30	986.00	193.57	0.01	0.19	835.00	859.34	835.00	95.41	0.01	0.11	61.00	32.00	0.00	151.00	177.30	1370658.00	1.60	907.82	890.50
25	4	3	5585.00	30445.00	137.70	0	Spot (Block25, Row3, Column4)	5064.71	4877.00	2146.77	0.02	0.42	863.00	867.61	863.00	89.62	0.00	0.10	100.00	100.00	0.00	4014.00	4201.71	2577939.00	46.83	1981.44	1734.00
25	5	3	5890.00	30448.00	188.90	0	Spot (Block25, Row3, Column5)	1021.01	993.00	120.40	0.01	0.12	864.00	863.85	864.00	84.68	0.00	0.10	69.00	35.00	0.00	129.00	157.01	1024072.00	1.86	930.98	923.00
25	6	3	6186.00	30435.00	178.50	0	Spot (Block25, Row3, Column6)	1078.45	1078.00	127.44	0.00	0.12	877.00	873.82	877.00	95.75	0.00	0.11	81.00	53.00	0.00	201.00	201.45	965210.00	2.14	971.16	985.00
25	7	3	6491.00	30446.00	147.05	0	Spot (Block25, Row3, Column7)	2030.63	1791.00	803.52	0.05	0.40	878.00	874.37	878.00	97.61	0.00	0.11	98.00	91.00	0.00	913.00	1152.63	1200104.00	11.85	1116.81	1086.00
25	8	3	6792.00	30441.00	207.35	0	Spot (Block25, Row3, Column8)	979.51	964.00	135.51	0.01	0.14	834.00	857.44	834.00	96.37	0.01	0.11	54.00	28.00	0.00	130.00	145.51	1200878.00	1.27	924.39	901.00
25	1	4	4687.00	30743.00	138.40	0	Spot (Block25, Row4, Column1)	4917.02	4808.00	2128.14	0.01	0.43	900.00	916.82	900.00	92.09	0.01	0.10	100.00	100.00	0.00	3908.00	4017.02	2547018.00	43.44	1797.03	1634.50
25	2	4	4990.00	30749.00	219.65	0	Spot (Block25, Row4, Column2)	1038.52	1013.00	102.07	0.01	0.10	874.00	878.76	874.00	92.55	0.00	0.11	75.00	42.00	0.00	139.00	164.52	1431078.00	1.73	934.47	914.00
25	3	4	5286.00	30747.00	137.95	0	Spot (Block25, Row4, Column3)	19929.61	19073.00	10644.49	0.02	0.53	855.00	870.32	855.00	106.65	0.01	0.12	100.00	100.00	0.00	18218.00	19074.61	10283676.00	178.71	5004.37	3830.00
25	4	4	5579.00	30759.00	199.05	0	Spot (Block25, Row4, Column4)	1117.56	1094.00	164.07	0.01	0.15	885.00	890.47	885.00	102.65	0.00	0.12	83.00	50.00	0.00	209.00	232.56	1248310.00	2.21	965.12	978.50
25	5	4	5872.00	30752.00	208.95	0	Spot (Block25, Row4, Column5)	1052.73	1064.00	92.91	0.00	0.09	889.00	898.50	889.00	106.38	0.00	0.12	70.00	33.00	0.00	175.00	163.73	1313804.00	1.45	972.37	987.00
25	6	4	6193.00	30741.00	188.25	0	Spot (Block25, Row4, Column6)	1130.29	1097.00	141.39	0.01	0.13	892.00	898.73	892.00	100.84	0.00	0.11	87.00	51.00	0.00	205.00	238.29	1131416.00	2.30	1010.65	1000.00
25	7	4	6480.00	30752.00	139.05	0	Spot (Block25, Row4, Column7)	2498.28	2234.00	1183.99	0.05	0.47	888.00	892.25	888.00	95.79	0.00	0.11	100.00	96.00	0.00	1346.00	1610.28	1309098.00	16.77	1284.78	1221.50
25	8	4	6789.00	30751.00	144.45	0	Spot (Block25, Row4, Column8)	1477.46	1452.00	275.53	0.01	0.19	883.00	886.12	883.00	101.36	0.00	0.11	100.00	97.00	0.00	569.00	594.46	845108.00	5.83	1093.03	1080.00
25	1	5	4685.00	31045.00	137.95	0	Spot (Block25, Row5, Column1)	8275.64	7278.00	4825.18	0.06	0.58	902.00	919.41	902.00	93.45	0.01	0.10	100.00	100.00	0.00	6376.00	7373.64	4237127.00	78.72	2481.39	2117.00
25	2	5	4983.00	31049.00	211.65	0	Spot (Block25, Row5, Column2)	1027.90	1009.00	99.32	0.01	0.10	876.00	877.01	876.00	77.86	0.00	0.09	76.00	40.00	0.00	133.00	151.90	1313652.00	1.94	956.03	956.00
25	3	5	5292.00	31050.00	187.55	0	Spot (Block25, Row5, Column3)	1064.74	1077.00	124.72	0.00	0.12	879.00	886.16	879.00	98.68	0.00	0.11	73.00	50.00	0.00	198.00	185.74	1051968.00	1.81	948.49	931.50
25	4	5	5588.00	31050.00	142.20	0	Spot (Block25, Row5, Column4)	2459.55	2246.00	902.60	0.04	0.37	893.00	917.04	893.00	116.94	0.01	0.13	100.00	99.00	0.00	1353.00	1566.55	1347832.00	13.19	1261.31	1183.50
25	5	5	5887.00	31048.00	136.55	0	Spot (Block25, Row5, Column5)	18991.77	17522.00	10233.92	0.03	0.54	910.00	955.23	910.00	138.89	0.02	0.15	100.00	100.00	0.00	16612.00	18081.77	9552859.00	129.86	4707.47	3884.50
25	6	5	6185.00	31045.00	144.45	0	Spot (Block25, Row5, Column6)	3251.75	2924.00	1280.65	0.05	0.39	911.00	942.63	911.00	119.35	0.01	0.13	100.00	100.00	0.00	2013.00	2340.75	1850248.00	19.35	1449.64	1411.00
25	7	5	6490.00	31043.00	210.35	0	Spot (Block25, Row5, Column7)	1072.56	1057.00	132.76	0.01	0.12	905.00	932.24	905.00	111.68	0.01	0.12	54.00	25.00	0.00	152.00	167.56	1352494.00	1.26	983.58	986.00
25	8	5	6789.00	31045.00	139.40	0	Spot (Block25, Row5, Column8)	4829.87	4162.00	2764.78	0.06	0.57	904.00	924.59	904.00	106.68	0.01	0.12	100.00	100.00	0.00	3258.00	3925.87	2535680.00	36.61	1810.84	1514.00
25	1	6	4683.00	31349.00	217.45	0	Spot (Block25, Row6, Column1)	1130.06	1104.00	116.23	0.01	0.10	915.00	934.09	915.00	94.87	0.01	0.10	84.00	49.00	0.00	189.00	215.06	1522187.00	2.07	1028.40	1006.50
25	2	6	4980.00	31348.00	224.00	0	Spot (Block25, Row6, Column2)	1028.80	1011.00	95.90	0.01	0.09	881.00	881.17	881.00	77.67	0.00	0.09	76.00	41.00	0.00	130.00	147.80	1482498.00	1.90	955.25	953.00
25	3	6	5277.00	31342.00	136.80	0	Spot (Block25, Row6, Column3)	7074.47	6519.50	3596.91	0.04	0.51	889.00	902.36	889.00	89.90	0.01	0.10	100.00	100.00	0.00	5630.50	6185.47	3537237.00	68.66	2301.77	1769.00
25	4	6	5590.00	31345.00	155.00	0	Spot (Block25, Row6, Column4)	1527.24	1498.00	300.20	0.01	0.20	914.00	945.20	914.00	120.63	0.01	0.13	99.00	90.00	0.00	584.00	613.24	1017140.00	4.83	1091.26	1073.50
25	5	6	5885.00	31350.00	135.75	0	Spot (Block25, Row6, Column5)	25483.28	23013.00	14070.87	0.04	0.55	959.00	981.16	959.00	142.28	0.01	0.15	100.00	100.00	0.00	22054.00	24524.28	12690674.00	172.21	5418.62	4640.50
25	6	6	6193.00	31347.00	220.60	0	Spot (Block25, Row6, Column6)	1211.63	1189.00	181.74	0.01	0.15	959.00	970.88	959.00	125.84	0.01	0.13	75.00	40.00	0.00	230.00	252.63	1689015.00	1.91	1042.23	1006.00
25	7	6	6487.00	31348.00	139.60	0	Spot (Block25, Row6, Column7)	3669.89	3419.50	1692.51	0.03	0.46	979.00	974.17	979.00	120.68	0.00	0.12	100.00	100.00	0.00	2440.50	2690.89	1952384.00	22.34	1618.24	1526.50
25	8	6	6792.00	31348.00	140.05	0	Spot (Block25, Row6, Column8)	4415.04	3905.50	2436.22	0.05	0.55	971.50	965.51	971.50	117.05	0.00	0.12	100.00	100.00	0.00	2934.00	3443.54	2366461.00	29.47	1741.28	1534.00
25	1	7	4681.00	31644.00	206.30	0	Spot (Block25, Row7, Column1)	1084.97	1082.00	112.53	0.00	0.10	927.00	950.87	927.00	138.83	0.01	0.15	55.00	14.00	0.00	155.00	157.97	1312818.00	0.97	993.60	990.00
25	2	7	4987.00	31645.00	210.00	0	Spot (Block25, Row7, Column2)	1094.17	1086.00	117.31	0.00	0.11	888.00	889.34	888.00	72.64	0.00	0.08	89.00	64.00	0.00	198.00	206.17	1372084.00	2.82	968.79	974.00
25	3	7	5293.00	31652.00	230.00	0	Spot (Block25, Row7, Column3)	1050.67	1030.00	109.30	0.01	0.10	896.00	910.06	896.00	86.14	0.01	0.09	73.00	47.00	0.00	134.00	154.67	1598066.00	1.63	958.12	931.50
25	4	7	5585.00	31652.00	193.95	0	Spot (Block25, Row7, Column4)	1135.23	1105.50	121.40	0.01	0.11	911.00	937.28	911.00	121.08	0.01	0.13	76.00	41.00	0.00	194.50	224.23	1207886.00	1.63	1028.75	1007.50
25	5	7	5891.00	31648.00	185.65	0	Spot (Block25, Row7, Column5)	1649.34	1569.00	360.24	0.02	0.22	925.00	967.16	925.00	142.26	0.02	0.15	99.00	94.00	0.00	644.00	724.34	1598210.00	4.80	1223.09	1225.00
25	6	7	6178.00	31636.00	224.30	0	Spot (Block25, Row7, Column6)	1130.83	1102.00	134.47	0.01	0.12	912.00	952.16	912.00	113.70	0.02	0.12	72.00	41.00	0.00	190.00	218.83	1627263.00	1.57	1002.69	991.00
25	7	7	6483.00	31648.00	141.20	0	Spot (Block25, Row7, Column7)	5172.91	4590.00	3735.46	0.05	0.72	964.00	969.60	964.00	126.14	0.00	0.13	100.00	100.00	0.00	3626.00	4208.91	2798544.00	33.32	2035.67	1511.00
25	8	7	6792.00	31642.00	187.20	0	Spot (Block25, Row7, Column8)	1480.69	1399.50	258.08	0.02	0.17	980.00	981.50	980.00	121.95	0.00	0.12	98.00	84.00	0.00	419.50	500.69	1468848.00	4.09	1124.70	1102.00
25	1	8	4682.00	31953.00	133.40	0	Spot (Block25, Row8, Column1)	40865.59	40731.00	17324.62	0.00	0.42	976.00	984.67	976.00	158.87	0.00	0.16	100.00	100.00	19.25	39755.00	39889.59	19533796.00	251.03	11108.95	8370.00
25	2	8	4990.00	31951.00	197.35	0	Spot (Block25, Row8, Column2)	1176.85	1157.00	161.07	0.01	0.14	908.00	933.24	908.00	107.10	0.01	0.11	81.00	56.00	0.00	249.00	268.85	1300414.00	2.27	1014.38	1001.00
25	3	8	5280.00	31943.00	152.90	0	Spot (Block25, Row8, Column3)	2125.46	1852.00	913.45	0.06	0.43	898.00	919.01	898.00	95.16	0.01	0.10	100.00	99.00	0.00	954.00	1227.46	1366672.00	12.68	1146.18	1148.00
25	4	8	5580.00	31941.00	202.00	0	Spot (Block25, Row8, Column4)	1088.47	1078.50	119.33	0.00	0.11	901.00	929.30	901.00	126.43	0.01	0.14	60.00	28.00	0.00	177.50	187.47	1264797.00	1.26	1008.67	992.00
25	5	8	5883.00	31945.00	210.20	0	Spot (Block25, Row8, Column5)	1168.08	1117.00	145.64	0.02	0.12	917.00	950.61	917.00	126.70	0.02	0.13	81.00	41.00	0.00	200.00	251.08	1471778.00	1.72	1059.33	1070.00
25	6	8	6186.00	31947.00	213.90	0	Spot (Block25, Row8, Column6)	1116.41	1100.00	144.47	0.01	0.13	917.00	950.57	917.00	111.07	0.02	0.12	67.00	39.00	0.00	183.00	199.41	1453561.00	1.49	1008.82	994.50
25	7	8	6490.00	31945.00	138.95	0	Spot (Block25, Row8, Column7)	4868.67	4635.50	2392.62	0.02	0.49	960.00	963.67	960.00	125.22	0.00	0.13	100.00	100.00	0.00	3675.50	3908.67	2541447.00	31.18	1891.96	1700.50
25	8	8	6782.00	31954.00	145.70	0	Spot (Block25, Row8, Column8)	2501.76	2386.00	747.34	0.02	0.30	980.00	981.86	980.00	127.43	0.00	0.13	100.00	100.00	0.00	1406.00	1521.76	1446019.00	11.93	1364.42	1335.00
26	1	1	9190.00	29842.00	147.70	0	Spot (Block26, Row1, Column1)	21955.20	19237.00	12558.75	0.06	0.57	695.00	712.46	695.00	114.46	0.01	0.16	100.00	100.00	0.00	18542.00	21260.20	13019434.00	185.59	5791.15	3920.00
26	2	1	9484.00	29847.00	149.65	0	Spot (Block26, Row1, Column2)	1466.76	1469.00	366.11	0.00	0.25	690.00	692.34	690.00	85.41	0.00	0.12	100.00	99.00	0.00	779.00	776.76	900589.00	9.07	878.19	847.00
26	3	1	9794.00	29843.00	162.40	0	Spot (Block26, Row1, Column3)	1164.90	1033.00	364.99	0.05	0.31	679.00	676.26	679.00	78.36	0.00	0.12	94.00	82.00	0.00	354.00	485.90	851539.00	6.24	782.16	766.00
26	4	1	10080.00	29845.00	152.70	0	Spot (Block26, Row1, Column4)	1228.45	1199.00	292.40	0.01	0.24	678.00	673.22	678.00	73.61	0.00	0.11	99.00	94.00	0.00	521.00	550.45	788664.00	7.54	802.91	800.00
26	5	1	10385.00	29850.00	144.90	0	Spot (Block26, Row1, Column5)	2885.62	2287.00	1730.10	0.10	0.60	688.00	684.19	688.00	79.24	0.00	0.12	100.00	100.00	0.00	1599.00	2197.62	1650574.00	27.78	1117.03	1031.00
26	6	1	10688.00	29841.00	155.25	0	Spot (Block26, Row1, Column6)	2214.32	2031.00	970.12	0.04	0.44	703.00	724.05	703.00	97.80	0.01	0.14	100.00	100.00	0.00	1328.00	1511.32	1468096.00	15.24	1044.73	1010.50
26	7	1	10991.00	29841.00	150.05	0	Spot (Block26, Row1, Column7)	5322.92	4711.00	3000.85	0.05	0.56	736.00	758.83	736.00	107.79	0.01	0.14	100.00	100.00	0.00	3975.00	4586.92	3284241.00	42.34	1751.29	1494.00
26	8	1	11291.00	29842.00	221.20	0	Spot (Block26, Row1, Column8)	932.02	903.00	128.25	0.01	0.14	774.00	770.80	774.00	98.34	0.00	0.13	67.00	38.00	0.00	129.00	158.02	1307630.00	1.64	825.58	803.00
26	1	2	9178.00	30172.00	187.05	0	Spot (Block26, Row2, Column1)	769.70	775.00	82.93	0.00	0.11	693.00	701.65	693.00	89.36	0.01	0.13	45.00	14.00	0.00	82.00	76.70	760465.00	0.76	731.41	708.00
26	2	2	9481.00	30146.00	125.80	0	Spot (Block26, Row2, Column2)	1487.49	1513.00	316.58	0.01	0.21	684.00	680.59	684.00	79.35	0.00	0.12	100.00	100.00	0.00	829.00	803.49	626234.00	10.17	927.36	907.50
26	3	2	9789.00	30149.00	195.60	0	Spot (Block26, Row2, Column3)	811.31	800.00	107.13	0.01	0.13	665.00	662.98	665.00	75.38	0.00	0.11	70.00	41.00	0.00	135.00	146.31	880268.00	1.97	710.02	699.00
26	4	2	10093.00	30148.00	178.60	0	Spot (Block26, Row2, Column4)	1094.28	1063.00	199.88	0.01	0.18	675.00	671.05	675.00	75.53	0.00	0.11	99.00	91.00	0.00	388.00	419.28	978289.00	5.60	827.83	816.00
26	5	2	10389.00	30148.00	191.55	0	Spot (Block26, Row2, Column5)	1103.67	1051.50	225.54	0.02	0.20	678.00	674.58	678.00	77.00	0.00	0.11	99.00	94.00	0.00	373.50	425.67	1141195.00	5.57	800.73	801.00
26	6	2	10681.00	30143.00	173.70	0	Spot (Block26, Row2, Column6)	953.16	924.00	163.78	0.01	0.17	681.00	684.43	681.00	90.84	0.00	0.13	89.00	67.00	0.00	243.00	272.16	804463.00	2.96	783.11	784.00
26	7	2	10990.00	30145.00	149.30	0	Spot (Block26, Row2, Column7)	1067.73	1002.00	215.98	0.03	0.20	697.00	712.73	697.00	99.91	0.01	0.14	94.00	82.00	0.00	305.00	370.73	643841.00	3.55	825.81	801.50
26	8	2	11303.00	30142.00	189.55	0	Spot (Block26, Row2, Column8)	834.55	809.00	107.66	0.01	0.13	709.00	736.55	709.00	92.67	0.02	0.13	55.00	30.00	0.00	100.00	125.55	848737.00	1.06	809.36	791.00
26	1	3	9193.00	30446.00	145.15	0	Spot (Block26, Row3, Column1)	2231.04	1964.00	1010.21	0.06	0.45	689.00	695.21	689.00	84.16	0.00	0.12	100.00	100.00	0.00	1275.00	1542.04	1278384.00	18.25	1014.38	993.00
26	2	3	9493.00	30446.00	187.45	0	Spot (Block26, Row3, Column2)	829.93	802.00	108.95	0.01	0.13	683.00	683.18	683.00	79.32	0.00	0.12	76.00	38.00	0.00	119.00	146.93	821627.00	1.85	741.53	732.50
26	3	3	9775.00	30438.00	194.80	0	Spot (Block26, Row3, Column3)	816.81	799.00	134.71	0.01	0.16	675.00	674.47	675.00	82.44	0.00	0.12	64.00	36.00	0.00	124.00	141.81	877252.00	1.73	696.52	677.00
26	4	3	10081.00	30443.00	142.40	0	Spot (Block26, Row3, Column4)	2121.22	2006.00	765.68	0.02	0.36	666.00	667.12	666.00	79.66	0.00	0.12	100.00	100.00	0.00	1340.00	1455.22	1164552.00	18.25	1033.60	1006.00
26	5	3	10390.00	30444.00	192.60	0	Spot (Block26, Row3, Column5)	843.95	803.00	134.02	0.02	0.16	638.00	654.83	638.00	71.76	0.01	0.11	85.00	64.00	0.00	165.00	205.95	885306.00	2.64	712.64	700.50
26	6	3	10688.00	30448.00	180.25	0	Spot (Block26, Row3, Column6)	1021.86	966.00	203.98	0.02	0.20	659.00	660.89	659.00	74.93	0.00	0.11	96.00	86.00	0.00	307.00	362.86	930911.00	4.82	773.48	766.00
26	7	3	10989.00	30441.00	146.15	0	Spot (Block26, Row3, Column7)	1645.17	1478.50	656.97	0.05	0.40	683.00	681.29	683.00	81.27	0.00	0.12	100.00	95.00	0.00	795.50	962.17	957487.00	11.86	890.28	854.00
26	8	3	11284.00	30442.00	177.90	0	Spot (Block26, Row3, Column8)	872.28	881.00	123.27	0.00	0.14	697.00	714.25	697.00	90.78	0.01	0.13	75.00	50.00	0.00	184.00	175.28	775460.00	1.74	773.21	739.00
26	1	4	9190.00	30745.00	146.40	0	Spot (Block26, Row4, Column1)	1976.60	1833.00	721.75	0.03	0.37	691.00	699.55	691.00	86.54	0.01	0.12	100.00	100.00	0.00	1142.00	1285.60	1156313.00	14.76	1014.88	988.00
26	2	4	9478.00	30763.00	211.80	0	Spot (Block26, Row4, Column2)	991.52	981.50	148.80	0.00	0.15	687.00	690.54	687.00	84.83	0.00	0.12	96.00	84.00	0.00	294.50	304.52	1265179.00	3.55	818.08	791.00
26	3	4	9789.00	30747.00	142.40	0	Spot (Block26, Row4, Column3)	5081.12	4584.50	2318.66	0.04	0.46	667.00	671.81	667.00	84.28	0.00	0.13	100.00	100.00	0.00	3917.50	4414.12	2814941.00	52.32	1679.67	1430.00
26	4	4	10081.00	30770.00	216.05	0	Spot (Block26, Row4, Column4)	760.20	740.50	103.69	0.01	0.14	640.00	658.90	640.00	81.42	0.01	0.12	54.00	26.00	0.00	100.50	120.20	1012585.00	1.24	695.91	690.00
26	5	4	10375.00	30746.00	211.60	0	Spot (Block26, Row4, Column5)	811.35	788.00	114.79	0.01	0.14	621.00	643.11	621.00	73.40	0.02	0.11	87.00	63.00	0.00	167.00	190.35	1035277.00	2.29	686.01	680.00
26	6	4	10686.00	30746.00	194.40	0	Spot (Block26, Row4, Column6)	1179.39	1109.00	400.38	0.03	0.34	626.00	644.88	626.00	66.78	0.01	0.10	99.00	99.00	0.00	483.00	553.39	1256051.00	8.00	794.35	780.00
26	7	4	10984.00	30750.00	154.25	0	Spot (Block26, Row4, Column7)	1620.70	1393.00	755.77	0.07	0.47	660.00	662.19	660.00	76.12	0.00	0.11	94.00	90.00	0.00	733.00	960.70	1068042.00	12.59	828.67	830.00
26	8	4	11287.00	30749.00	158.30	0	Spot (Block26, Row4, Column8)	1137.20	1053.00	280.57	0.03	0.25	688.00	689.29	688.00	80.65	0.00	0.12	96.00	91.00	0.00	365.00	449.20	789219.00	5.55	803.33	802.50
26	1	5	9195.00	31046.00	145.30	0	Spot (Block26, Row5, Column1)	1862.51	1747.50	631.25	0.03	0.34	700.00	716.26	700.00	176.40	0.01	0.25	100.00	98.00	0.00	1047.50	1162.51	1069083.00	6.50	1028.99	964.00
26	2	5	9491.00	31039.00	196.40	0	Spot (Block26, Row5, Column2)	917.18	896.00	131.20	0.01	0.14	694.00	708.05	694.00	188.47	0.01	0.27	57.00	15.00	0.00	202.00	223.18	1002479.00	1.11	768.65	752.00
26	3	5	9783.00	31055.00	182.80	0	Spot (Block26, Row5, Column3)	1143.55	1141.50	232.76	0.00	0.20	685.00	688.51	685.00	88.69	0.00	0.13	97.00	89.00	0.00	456.50	458.55	1074934.00	5.13	828.11	804.00
26	4	5	10083.00	31049.00	148.25	0	Spot (Block26, Row5, Column4)	1430.06	1310.00	412.91	0.04	0.29	648.00	661.31	648.00	79.96	0.01	0.12	100.00	100.00	0.00	662.00	782.06	856605.00	9.61	889.13	836.00
26	5	5	10388.00	31046.00	141.50	0	Spot (Block26, Row5, Column5)	8077.00	7746.50	3961.98	0.02	0.49	630.00	655.82	630.00	86.11	0.02	0.13	100.00	100.00	0.00	7116.50	7447.00	4377733.00	86.18	2298.74	1803.00
26	6	5	10702.00	31045.00	165.70	0	Spot (Block26, Row5, Column6)	952.19	887.00	200.42	0.03	0.21	627.00	652.14	627.00	82.62	0.02	0.13	92.00	77.00	0.00	260.00	325.19	725572.00	3.63	745.15	740.00
26	7	5	10981.00	31053.00	168.90	0	Spot (Block26, Row5, Column7)	931.15	908.50	158.83	0.01	0.17	667.00	668.60	667.00	84.14	0.00	0.13	88.00	66.00	0.00	241.50	264.15	741193.00	3.12	759.70	747.00
26	8	5	11288.00	31044.00	142.15	0	Spot (Block26, Row5, Column8)	4044.73	3397.50	2671.40	0.08	0.66	683.00	681.25	683.00	82.63	0.00	0.12	100.00	100.00	0.00	2714.50	3361.73	2216511.00	40.71	1349.40	1100.50
26	1	6	9187.00	31348.00	177.00	0	Spot (Block26, Row6, Column1)	1102.71	1077.50	203.78	0.01	0.18	703.00	722.87	703.00	177.56	0.01	0.25	87.00	52.00	0.00	374.50	399.71	970383.00	2.14	849.51	836.50
26	2	6	9488.00	31360.00	196.55	0	Spot (Block26, Row6, Column2)	949.13	930.50	152.86	0.01	0.16	700.00	713.08	700.00	80.91	0.01	0.11	86.00	70.00	0.00	230.50	249.13	1036452.00	2.92	773.78	785.00
26	3	6	9784.00	31346.00	141.55	0	Spot (Block26, Row6, Column3)	3988.23	3685.00	1932.65	0.03	0.48	693.00	698.78	693.00	96.16	0.00	0.14	100.00	100.00	0.00	2992.00	3295.23	2161622.00	34.21	1385.46	1237.00
26	4	6	10089.00	31344.00	157.00	0	Spot (Block26, Row6, Column4)	1085.33	1057.00	220.40	0.01	0.20	686.00	692.29	686.00	100.74	0.00	0.15	96.00	78.00	0.00	371.00	399.33	732600.00	3.90	804.02	800.50
26	5	6	10390.00	31346.00	138.45	0	Spot (Block26, Row6, Column5)	11882.00	11221.50	6659.40	0.02	0.56	685.00	693.64	685.00	99.34	0.01	0.14	100.00	100.00	0.00	10536.50	11197.00	6154877.00	112.63	3016.26	2422.00
26	6	6	10690.00	31338.00	212.50	0	Spot (Block26, Row6, Column6)	875.14	813.00	165.39	0.03	0.19	679.00	684.60	679.00	92.02	0.00	0.13	77.00	44.00	0.00	134.00	196.14	1127186.00	2.07	754.11	769.50
26	7	6	10986.00	31344.00	146.70	0	Spot (Block26, Row6, Column7)	2314.36	2028.50	1091.12	0.06	0.47	684.00	686.00	684.00	89.13	0.00	0.13	100.00	100.00	0.00	1344.50	1630.36	1356217.00	18.27	1006.05	980.50
26	8	6	11292.00	31347.00	142.30	0	Spot (Block26, Row6, Column8)	2975.08	2733.00	1622.90	0.04	0.55	685.00	682.66	685.00	83.07	0.00	0.12	100.00	100.00	0.00	2048.00	2290.08	1624392.00	27.60	1174.23	1079.50
26	1	7	9187.00	31662.00	198.85	0	Spot (Block26, Row7, Column1)	1184.34	1168.00	213.50	0.01	0.18	725.00	753.34	725.00	111.22	0.02	0.15	95.00	85.00	0.00	443.00	459.34	1327640.00	3.88	917.83	892.00
26	2	7	9487.00	31649.00	198.70	0	Spot (Block26, Row7, Column2)	869.07	835.50	128.85	0.02	0.15	703.00	720.92	703.00	99.56	0.01	0.14	60.00	32.00	0.00	132.50	166.07	975095.00	1.49	772.11	772.50
26	3	7	9763.00	31637.00	214.05	0	Spot (Block26, Row7, Column3)	774.68	778.00	87.40	0.00	0.11	697.00	704.06	697.00	93.43	0.00	0.13	41.00	9.00	0.00	81.00	77.68	1013284.00	0.76	718.44	700.00
26	4	7	10086.00	31644.00	177.40	0	Spot (Block26, Row7, Column4)	1073.29	1062.00	187.29	0.00	0.17	695.00	709.52	695.00	94.28	0.01	0.13	97.00	84.00	0.00	367.00	378.29	943418.00	3.86	874.98	830.00
26	5	7	10392.00	31655.00	178.95	0	Spot (Block26, Row7, Column5)	1118.26	1079.00	233.89	0.02	0.21	697.00	713.89	697.00	94.21	0.01	0.13	97.00	85.00	0.00	382.00	421.26	1003082.00	4.29	820.55	801.00
26	6	7	10682.00	31653.00	194.60	0	Spot (Block26, Row7, Column6)	957.98	916.00	181.03	0.02	0.19	692.00	704.02	692.00	86.23	0.01	0.12	85.00	64.00	0.00	224.00	265.98	1020245.00	2.94	781.75	772.50
26	7	7	10984.00	31648.00	142.40	0	Spot (Block26, Row7, Column7)	2485.06	2339.00	937.99	0.03	0.38	692.00	701.08	692.00	84.91	0.01	0.12	100.00	100.00	0.00	1647.00	1793.06	1371752.00	21.01	1147.88	1081.00
26	8	7	11293.00	31644.00	185.15	0	Spot (Block26, Row7, Column8)	1659.09	1618.00	342.55	0.01	0.21	691.00	699.57	691.00	83.43	0.01	0.12	100.00	100.00	0.00	927.00	968.09	1602681.00	11.50	989.50	972.50
26	1	8	9178.00	31949.00	137.90	0	Spot (Block26, Row8, Column1)	27362.35	23809.00	16929.58	0.06	0.62	764.00	775.91	764.00	128.75	0.01	0.17	100.00	100.00	7.56	23045.00	26598.35	14118970.00	206.49	6351.94	4393.00
26	2	8	9488.00	31947.00	148.10	0	Spot (Block26, Row8, Column2)	1016.84	1005.00	164.81	0.01	0.16	708.00	736.70	708.00	108.63	0.02	0.15	86.00	63.00	0.00	297.00	308.84	610106.00	2.58	837.79	808.00
26	3	8	9777.00	31944.00	153.35	0	Spot (Block26, Row8, Column3)	1680.88	1414.00	740.14	0.08	0.44	695.00	709.74	695.00	89.75	0.01	0.13	99.00	98.00	0.00	719.00	985.88	1082488.00	10.82	911.29	915.50
26	4	8	10081.00	31944.00	171.80	0	Spot (Block26, Row8, Column4)	988.49	972.00	170.58	0.01	0.17	698.00	720.26	698.00	116.44	0.01	0.16	86.00	55.00	0.00	274.00	290.49	811548.00	2.30	814.10	804.00
26	5	8	10382.00	31957.00	203.45	0	Spot (Block26, Row8, Column5)	844.48	811.00	114.41	0.02	0.14	697.00	714.21	697.00	92.14	0.01	0.13	64.00	39.00	0.00	114.00	147.48	993112.00	1.41	765.07	772.00
26	6	8	10685.00	31949.00	176.40	0	Spot (Block26, Row8, Column6)	1314.60	1246.00	356.82	0.02	0.27	698.00	717.34	698.00	91.56	0.01	0.13	98.00	94.00	0.00	548.00	616.60	1147642.00	6.52	889.05	884.50
26	7	8	10990.00	31946.00	147.05	0	Spot (Block26, Row8, Column7)	1683.41	1643.00	450.41	0.01	0.27	697.00	713.92	697.00	89.19	0.01	0.12	100.00	100.00	0.00	946.00	986.41	994897.00	10.87	992.94	989.00
26	8	8	11280.00	31951.00	146.75	0	Spot (Block26, Row8, Column8)	2362.14	2132.50	853.05	0.04	0.36	701.00	726.01	701.00	92.09	0.02	0.13	100.00	100.00	0.00	1431.50	1661.14	1384212.00	17.77	1121.74	1097.00
27	1	1	13689.00	29843.00	150.05	0	Spot (Block27, Row1, Column1)	23367.86	21166.00	12215.90	0.04	0.52	2215.50	2267.19	2215.50	388.55	0.01	0.17	100.00	100.00	0.00	18950.50	21152.36	14254394.00	54.31	7841.15	6709.00
27	2	1	13986.00	29847.00	200.65	0	Spot (Block27, Row1, Column2)	2580.47	2513.00	438.03	0.01	0.17	2095.00	2142.33	2095.00	370.53	0.01	0.17	53.00	31.00	0.00	418.00	485.47	2952053.00	1.18	2272.56	2283.00
27	3	1	14290.00	29843.00	180.05	0	Spot (Block27, Row1, Column3)	2551.52	2506.00	408.56	0.01	0.16	2053.00	2077.09	2053.00	346.13	0.01	0.17	60.00	31.00	0.00	453.00	498.52	2311677.00	1.37	2330.18	2329.50
27	4	1	14588.00	29853.00	192.75	0	Spot (Block27, Row1, Column4)	2446.52	2461.00	374.14	0.00	0.15	2004.00	2045.55	2004.00	339.85	0.01	0.17	57.00	29.00	0.00	457.00	442.52	2554163.00	1.18	2190.03	2174.00
27	5	1	14890.00	29840.00	154.20	0	Spot (Block27, Row1, Column5)	3446.99	3278.00	892.57	0.02	0.26	2028.00	2067.61	2028.00	339.82	0.01	0.16	91.00	76.00	0.00	1250.00	1418.99	2268117.00	4.06	2483.71	2460.50
27	6	1	15190.00	29840.00	176.95	0	Spot (Block27, Row1, Column6)	3130.19	3080.00	693.62	0.01	0.22	2092.00	2105.36	2092.00	344.80	0.00	0.16	83.00	62.00	0.00	988.00	1038.19	2742050.00	2.97	2398.98	2346.00
27	7	1	15494.00	29839.00	154.45	0	Spot (Block27, Row1, Column7)	4854.96	4531.00	1712.85	0.03	0.35	2101.00	2135.18	2101.00	392.44	0.01	0.18	99.00	91.00	0.00	2430.00	2753.96	3199419.00	6.93	2820.73	2749.50
27	8	1	15793.00	29838.00	224.60	0	Spot (Block27, Row1, Column8)	2512.37	2456.00	403.63	0.01	0.16	2109.00	2161.16	2109.00	349.83	0.01	0.16	49.00	28.00	0.00	347.00	403.37	3635398.00	1.00	2214.16	2174.00
27	1	2	13685.00	30140.00	199.10	0	Spot (Block27, Row2, Column1)	2490.89	2482.00	362.38	0.00	0.15	2117.00	2170.06	2117.00	370.52	0.01	0.17	49.00	19.00	0.00	365.00	373.89	2777341.00	0.87	2353.04	2349.00
27	2	2	13988.00	30144.00	170.80	0	Spot (Block27, Row2, Column2)	2516.66	2407.00	469.77	0.02	0.19	1999.00	2048.08	1999.00	337.32	0.01	0.16	55.00	36.00	0.00	408.00	517.66	2046043.00	1.39	2120.00	2098.00
27	3	2	14284.00	30144.00	203.20	0	Spot (Block27, Row2, Column3)	2473.41	2445.00	396.64	0.01	0.16	1992.00	2045.15	1992.00	344.14	0.01	0.17	60.00	29.00	0.00	453.00	481.41	2921092.00	1.24	2281.97	2237.50
27	4	2	14598.00	30145.00	204.50	0	Spot (Block27, Row2, Column4)	2588.61	2505.00	424.02	0.01	0.16	2006.00	2063.10	2006.00	346.61	0.01	0.17	61.00	39.00	0.00	499.00	582.61	3075268.00	1.52	2275.67	2266.00
27	5	2	14894.00	30144.00	204.30	0	Spot (Block27, Row2, Column5)	2611.24	2606.00	401.89	0.00	0.15	2000.00	2056.41	2000.00	340.98	0.01	0.17	70.00	43.00	0.00	606.00	611.24	3107379.00	1.63	2276.38	2256.00
27	6	2	15182.00	30141.00	216.70	0	Spot (Block27, Row2, Column6)	2354.64	2268.00	398.39	0.02	0.17	2012.00	2052.67	2012.00	339.44	0.01	0.17	42.00	22.00	0.00	256.00	342.64	3162287.00	0.89	2112.76	2080.00
27	7	2	15486.00	30150.00	194.55	0	Spot (Block27, Row2, Column7)	2556.46	2514.50	404.21	0.01	0.16	2030.00	2067.80	2030.00	393.05	0.01	0.19	57.00	28.00	0.00	484.50	526.46	2740528.00	1.24	2255.95	2155.00
27	8	2	15783.00	30135.00	204.30	0	Spot (Block27, Row2, Column8)	2377.20	2370.00	346.46	0.00	0.15	2052.00	2081.40	2052.00	331.10	0.01	0.16	48.00	18.00	0.00	318.00	325.20	2828869.00	0.89	2232.26	2216.00
27	1	3	13690.00	30445.00	148.90	0	Spot (Block27, Row3, Column1)	3159.78	3125.00	634.00	0.00	0.20	2061.50	2101.05	2061.50	349.39	0.01	0.17	90.00	71.00	0.00	1063.50	1098.28	1908509.00	3.03	2489.47	2490.00
27	2	3	13993.00	30443.00	195.85	0	Spot (Block27, Row3, Column2)	2425.56	2380.50	380.05	0.01	0.16	1991.00	2046.66	1991.00	338.22	0.01	0.17	53.00	31.00	0.00	389.50	434.56	2629303.00	1.12	2267.19	2218.00
27	3	3	14275.00	30428.00	198.85	0	Spot (Block27, Row3, Column3)	2526.70	2542.00	411.17	0.00	0.16	2037.00	2086.11	2037.00	353.15	0.01	0.17	60.00	33.00	0.00	505.00	489.70	2832430.00	1.25	2280.02	2182.50
27	4	3	14592.00	30445.00	197.25	0	Spot (Block27, Row3, Column4)	2809.53	2792.00	523.88	0.00	0.19	2032.00	2084.79	2032.00	349.51	0.01	0.17	76.00	54.00	0.00	760.00	777.53	3087672.00	2.07	2339.89	2392.00
27	5	3	14893.00	30450.00	189.55	0	Spot (Block27, Row3, Column5)	2532.02	2499.00	356.22	0.01	0.14	2047.00	2087.83	2047.00	348.60	0.01	0.17	59.00	30.00	0.00	452.00	485.02	2557338.00	1.27	2323.75	2289.00
27	6	3	15191.00	30444.00	193.90	0	Spot (Block27, Row3, Column6)	2573.69	2597.00	394.48	0.00	0.15	2053.00	2084.50	2053.00	338.49	0.01	0.16	61.00	38.00	0.00	544.00	520.69	2735828.00	1.45	2340.24	2331.00
27	7	3	15493.00	30450.00	167.60	0	Spot (Block27, Row3, Column7)	2871.12	2802.00	547.51	0.01	0.19	2014.00	2065.69	2014.00	337.77	0.01	0.16	83.00	58.00	0.00	788.00	857.12	2236599.00	2.38	2257.02	2210.00
27	8	3	15801.00	30444.00	219.60	0	Spot (Block27, Row3, Column8)	2384.15	2334.00	411.23	0.01	0.17	2033.00	2074.31	2033.00	331.88	0.01	0.16	48.00	24.00	0.00	301.00	351.15	3282968.00	0.93	2139.96	2078.00
27	1	4	13694.00	30748.00	188.75	0	Spot (Block27, Row4, Column1)	2778.08	2726.00	513.58	0.01	0.18	2067.00	2100.31	2067.00	343.67	0.01	0.16	70.00	48.00	0.00	659.00	711.08	2791973.00	1.97	2358.33	2319.00
27	2	4	13990.00	30751.00	212.05	0	Spot (Block27, Row4, Column2)	2560.06	2534.00	407.61	0.00	0.16	2038.50	2079.17	2038.50	349.91	0.01	0.17	59.00	35.00	0.00	495.50	521.56	3284551.00	1.37	2267.34	2187.50
27	3	4	14289.00	30742.00	150.95	0	Spot (Block27, Row4, Column3)	5351.87	5117.50	1796.65	0.02	0.34	2080.00	2117.16	2080.00	357.54	0.01	0.17	100.00	96.00	0.00	3037.50	3271.87	3350272.00	9.05	2947.36	3014.00
27	4	4	14584.00	30744.00	219.25	0	Spot (Block27, Row4, Column4)	2546.75	2497.00	384.95	0.01	0.15	2087.00	2138.34	2087.00	358.44	0.01	0.17	54.00	27.00	0.00	410.00	459.75	3501777.00	1.14	2317.76	2321.00
27	5	4	14867.00	30750.00	198.85	0	Spot (Block27, Row4, Column5)	2574.80	2554.00	403.02	0.00	0.16	2094.00	2157.91	2094.00	352.31	0.01	0.16	58.00	34.00	0.00	460.00	480.80	2891495.00	1.18	2362.45	2299.00
27	6	4	15188.00	30740.00	198.45	0	Spot (Block27, Row4, Column6)	2754.26	2731.50	415.83	0.00	0.15	2075.00	2128.60	2075.00	340.26	0.01	0.16	73.00	48.00	0.00	656.50	679.26	3068249.00	1.84	2354.21	2328.00
27	7	4	15485.00	30758.00	183.15	0	Spot (Block27, Row4, Column7)	2845.87	2799.00	543.20	0.01	0.19	2079.00	2111.98	2079.00	333.09	0.01	0.16	75.00	53.00	0.00	720.00	766.87	2672269.00	2.20	2349.55	2377.00
27	8	4	15795.00	30747.00	190.10	0	Spot (Block27, Row4, Column8)	2594.16	2563.00	447.04	0.01	0.17	2077.00	2114.08	2077.00	334.10	0.01	0.16	61.00	37.00	0.00	486.00	517.16	2638263.00	1.44	2288.62	2301.00
27	1	5	13693.00	31042.00	171.85	0	Spot (Block27, Row5, Column1)	2809.98	2754.50	490.34	0.01	0.17	2089.00	2126.48	2089.00	349.35	0.01	0.16	75.00	47.00	0.00	665.50	720.98	2304185.00	1.96	2342.93	2291.00
27	2	5	13989.00	31049.00	196.10	0	Spot (Block27, Row5, Column2)	2475.02	2423.50	382.99	0.01	0.15	2076.00	2096.44	2076.00	343.68	0.00	0.16	50.00	27.00	0.00	347.50	399.02	2697775.00	1.10	2251.76	2232.00
27	3	5	14293.00	31047.00	196.90	0	Spot (Block27, Row5, Column3)	2774.84	2656.00	477.41	0.02	0.17	2093.00	2132.51	2093.00	359.37	0.01	0.17	70.00	41.00	0.00	563.00	681.84	3041225.00	1.79	2386.47	2372.50
27	4	5	14598.00	31047.00	193.25	0	Spot (Block27, Row5, Column4)	2790.69	2746.50	438.41	0.01	0.16	2109.00	2170.66	2109.00	359.47	0.01	0.17	75.00	41.00	0.00	637.50	681.69	2935805.00	1.72	2415.53	2417.50
27	5	5	14890.00	31044.00	148.40	0	Spot (Block27, Row5, Column5)	6029.99	5551.50	1992.15	0.04	0.33	2183.50	2214.56	2183.50	358.82	0.01	0.16	100.00	100.00	0.00	3368.00	3846.49	3617992.00	10.63	3181.29	3184.00
27	6	5	15187.00	31041.00	213.40	0	Spot (Block27, Row5, Column6)	2588.10	2575.00	395.17	0.00	0.15	2165.00	2182.57	2165.00	359.48	0.00	0.16	53.00	23.00	0.00	410.00	423.10	3361941.00	1.13	2352.56	2327.00
27	7	5	15493.00	31043.00	197.05	0	Spot (Block27, Row5, Column7)	2586.70	2554.00	400.01	0.01	0.15	2091.00	2151.34	2091.00	341.87	0.01	0.16	59.00	34.00	0.00	463.00	495.70	2845366.00	1.27	2315.01	2270.00
27	8	5	15789.00	31043.00	163.85	0	Spot (Block27, Row5, Column8)	3590.21	3267.00	1047.44	0.04	0.29	2095.00	2154.35	2095.00	333.62	0.01	0.15	91.00	77.00	0.00	1172.00	1495.21	2674703.00	4.30	2457.15	2423.00
27	1	6	13681.00	31346.00	204.05	0	Spot (Block27, Row6, Column1)	2600.63	2591.00	445.44	0.00	0.17	2094.00	2144.39	2094.00	361.61	0.01	0.17	56.00	37.00	0.00	497.00	506.63	3079146.00	1.26	2360.77	2399.00
27	2	6	13987.00	31337.00	216.40	0	Spot (Block27, Row6, Column2)	2571.22	2536.50	395.50	0.01	0.15	2091.00	2116.69	2091.00	344.28	0.01	0.16	57.00	33.00	0.00	445.50	480.22	3450582.00	1.32	2243.63	2259.00
27	3	6	14279.00	31343.00	156.15	0	Spot (Block27, Row6, Column3)	3978.23	3639.00	1097.55	0.04	0.28	2113.00	2147.02	2113.00	353.32	0.01	0.16	98.00	89.00	0.00	1526.00	1865.23	2673368.00	5.18	2643.38	2649.00
27	4	6	14592.00	31341.00	187.60	0	Spot (Block27, Row6, Column4)	2761.35	2687.00	457.53	0.01	0.17	2100.00	2157.49	2100.00	355.60	0.01	0.16	67.00	41.00	0.00	587.00	661.35	2742019.00	1.70	2416.60	2384.00
27	5	6	14893.00	31344.00	147.15	0	Spot (Block27, Row6, Column5)	6863.78	6304.00	2692.94	0.04	0.39	2135.00	2182.20	2135.00	359.89	0.01	0.16	100.00	99.00	0.00	4169.00	4728.78	4063358.00	13.01	3260.77	3150.50
27	6	6	15199.00	31338.00	202.30	0	Spot (Block27, Row6, Column6)	2595.79	2570.00	397.84	0.00	0.15	2172.00	2181.34	2172.00	351.77	0.00	0.16	51.00	27.00	0.00	398.00	423.79	3013709.00	1.18	2405.00	2391.50
27	7	6	15493.00	31347.00	157.15	0	Spot (Block27, Row6, Column7)	3546.43	3384.50	845.34	0.02	0.24	2118.00	2174.23	2118.00	340.82	0.01	0.16	95.00	82.00	0.00	1266.50	1428.43	2425755.00	4.03	2537.84	2546.50
27	8	6	15797.00	31345.00	151.40	0	Spot (Block27, Row6, Column8)	3683.10	3596.50	910.92	0.01	0.25	2115.00	2174.32	2115.00	333.51	0.01	0.15	92.00	84.00	0.00	1481.50	1568.10	2320355.00	4.52	2590.16	2618.50
27	1	7	13682.00	31648.00	206.95	0	Spot (Block27, Row7, Column1)	2768.54	2727.50	473.32	0.01	0.17	2126.50	2183.56	2126.50	370.71	0.01	0.17	67.00	40.00	0.00	601.00	642.04	3383156.00	1.58	2421.47	2361.50
27	2	7	13999.00	31641.00	213.45	0	Spot (Block27, Row7, Column2)	2432.62	2414.50	377.90	0.00	0.16	2079.00	2110.44	2079.00	347.79	0.01	0.16	48.00	20.00	0.00	335.50	353.62	3167267.00	0.93	2188.25	2145.00
27	3	7	14286.00	31644.00	201.30	0	Spot (Block27, Row7, Column3)	2496.59	2429.00	377.57	0.01	0.15	2089.00	2109.58	2089.00	348.72	0.00	0.17	49.00	25.00	0.00	340.00	407.59	2866086.00	1.11	2261.71	2249.50
27	4	7	14583.00	31642.00	202.15	0	Spot (Block27, Row7, Column4)	2498.20	2506.50	410.84	0.00	0.16	2080.00	2121.21	2080.00	346.61	0.01	0.16	54.00	29.00	0.00	426.50	418.20	2897917.00	1.09	2275.37	2269.00
27	5	7	14889.00	31644.00	194.70	0	Spot (Block27, Row7, Column5)	2598.01	2580.00	414.72	0.00	0.16	2089.50	2138.05	2089.50	349.36	0.01	0.16	58.00	36.00	0.00	490.50	508.51	2792863.00	1.32	2363.87	2265.00
27	6	7	15181.00	31639.00	204.35	0	Spot (Block27, Row7, Column6)	2563.34	2508.00	372.41	0.01	0.15	2094.00	2141.12	2094.00	337.67	0.01	0.16	56.00	31.00	0.00	414.00	469.34	3042688.00	1.25	2298.92	2281.50
27	7	7	15481.00	31642.00	177.20	0	Spot (Block27, Row7, Column7)	3139.78	2993.50	696.99	0.02	0.22	2098.00	2135.98	2098.00	337.42	0.01	0.16	85.00	65.00	0.00	895.50	1041.78	2763008.00	2.97	2443.76	2411.00
27	8	7	15796.00	31639.00	197.70	0	Spot (Block27, Row7, Column8)	3017.06	2965.00	467.18	0.01	0.15	2119.00	2160.95	2119.00	338.52	0.01	0.16	89.00	62.00	0.00	846.00	898.06	3336873.00	2.53	2374.74	2376.00
27	1	8	13681.00	31945.00	143.90	0	Spot (Block27, Row8, Column1)	33756.86	30062.00	20423.49	0.05	0.61	2212.50	2284.36	2212.50	404.25	0.01	0.18	100.00	100.00	17.81	27849.50	31544.36	19140176.00	77.85	9409.41	5940.50
27	2	8	13992.00	31940.00	197.90	0	Spot (Block27, Row8, Column2)	2576.12	2605.00	447.82	0.00	0.17	2121.00	2170.36	2121.00	374.11	0.01	0.17	56.00	28.00	0.00	484.00	455.12	2856912.00	1.08	2359.98	2291.00
27	3	8	14287.00	31946.00	186.25	0	Spot (Block27, Row8, Column3)	2781.64	2715.00	556.24	0.01	0.20	2086.00	2123.68	2086.00	355.61	0.01	0.17	72.00	41.00	0.00	629.00	695.64	2723228.00	1.85	2362.44	2378.00
27	4	8	14586.00	31939.00	161.55	0	Spot (Block27, Row8, Column4)	2583.75	2584.50	416.82	0.00	0.16	2088.00	2124.45	2088.00	344.82	0.01	0.16	57.00	35.00	0.00	496.50	495.75	1860302.00	1.33	2302.40	2241.00
27	5	8	14889.00	31937.00	191.80	0	Spot (Block27, Row8, Column5)	2460.44	2444.00	384.92	0.00	0.16	2088.00	2128.16	2088.00	337.75	0.01	0.16	51.00	24.00	0.00	356.00	372.44	2563779.00	0.98	2269.14	2226.50
27	6	8	15197.00	31949.00	190.55	0	Spot (Block27, Row8, Column6)	2727.29	2705.00	433.54	0.00	0.16	2093.00	2133.65	2093.00	331.80	0.01	0.16	71.00	45.00	0.00	612.00	634.29	2781838.00	1.79	2367.91	2357.50
27	7	8	15499.00	31947.00	174.85	0	Spot (Block27, Row8, Column7)	2829.78	2829.50	518.90	0.00	0.18	2122.00	2166.75	2122.00	353.59	0.01	0.16	72.00	50.00	0.00	707.50	707.78	2399651.00	1.88	2393.90	2391.00
27	8	8	15780.00	31948.00	149.00	0	Spot (Block27, Row8, Column8)	3741.99	3687.00	977.06	0.01	0.26	2181.00	2212.08	2181.00	362.37	0.01	0.16	93.00	82.00	0.00	1506.00	1560.99	2267643.00	4.22	2636.01	2625.00
28	1	1	18192.00	29839.00	152.00	0	Spot (Block28, Row1, Column1)	20054.68	18137.00	10924.40	0.04	0.54	673.00	674.96	673.00	82.63	0.00	0.12	100.00	100.00	0.00	17464.00	19381.68	12774829.00	234.54	4501.11	3595.50
28	2	1	18486.00	29845.00	149.60	0	Spot (Block28, Row1, Column2)	1915.09	1694.00	774.76	0.05	0.40	639.00	654.58	639.00	67.96	0.01	0.10	100.00	100.00	0.00	1055.00	1276.09	1162459.00	18.55	966.11	966.50
28	3	1	18793.00	29841.00	152.80	0	Spot (Block28, Row1, Column3)	1252.08	1165.50	351.16	0.03	0.28	624.00	637.47	624.00	54.98	0.01	0.09	100.00	99.00	0.00	541.50	628.08	798827.00	11.18	828.98	818.00
28	4	1	19081.00	29844.00	155.00	0	Spot (Block28, Row1, Column4)	1480.25	1384.00	516.66	0.03	0.35	633.00	643.94	633.00	54.63	0.01	0.08	100.00	100.00	0.00	751.00	847.25	978446.00	15.31	817.96	809.00
28	5	1	19389.00	29845.00	149.50	0	Spot (Block28, Row1, Column5)	1929.90	1666.00	950.06	0.06	0.49	620.00	633.73	620.00	56.88	0.01	0.09	100.00	100.00	0.00	1046.00	1309.90	1175312.00	22.79	927.14	841.50
28	6	1	19693.00	29839.00	155.20	0	Spot (Block28, Row1, Column6)	2268.55	2005.00	1055.42	0.05	0.47	616.00	630.20	616.00	57.15	0.01	0.09	100.00	100.00	0.00	1389.00	1652.55	1499511.00	28.67	983.47	929.00
28	7	1	19997.00	29838.00	152.25	0	Spot (Block28, Row1, Column7)	5594.98	5205.00	2896.51	0.03	0.52	610.00	623.88	610.00	57.73	0.01	0.09	100.00	100.00	0.00	4595.00	4984.98	3547220.00	86.11	1731.35	1471.00
28	8	1	20296.00	29840.00	206.85	0	Spot (Block28, Row1, Column8)	754.11	749.00	56.39	0.00	0.07	635.00	642.68	635.00	50.54	0.01	0.08	93.00	55.00	0.00	114.00	119.11	916241.00	2.20	675.83	681.00
28	1	2	18178.00	30152.00	196.40	0	Spot (Block28, Row2, Column1)	711.86	704.00	69.43	0.00	0.10	644.00	655.79	644.00	71.70	0.01	0.11	38.00	17.00	0.00	60.00	67.86	778777.00	0.78	666.54	676.00
28	2	2	18488.00	30141.00	128.80	0	Spot (Block28, Row2, Column2)	1442.21	1416.50	301.78	0.01	0.21	622.00	638.64	622.00	58.40	0.01	0.09	100.00	100.00	0.00	794.50	820.21	643227.00	13.76	865.84	855.00
28	3	2	18802.00	30135.00	221.55	0	Spot (Block28, Row2, Column3)	724.48	721.00	57.83	0.00	0.08	617.00	633.38	617.00	57.12	0.01	0.09	83.00	41.00	0.00	104.00	107.48	1021517.00	1.60	668.36	678.00
28	4	2	19089.00	30143.00	186.90	0	Spot (Block28, Row2, Column4)	1102.67	1071.00	222.45	0.01	0.20	623.00	635.79	623.00	59.35	0.01	0.09	100.00	97.00	0.00	448.00	479.67	1087234.00	7.87	795.51	784.50
28	5	2	19390.00	30134.00	188.50	0	Spot (Block28, Row2, Column5)	876.09	889.00	87.67	0.01	0.10	609.00	620.56	609.00	55.55	0.01	0.09	99.00	95.00	0.00	280.00	267.09	873464.00	4.60	723.32	709.00
28	6	2	19684.00	30136.00	164.65	0	Spot (Block28, Row2, Column6)	934.39	894.50	180.91	0.02	0.19	604.00	612.91	604.00	50.73	0.01	0.08	99.00	96.00	0.00	290.50	330.39	702659.00	6.34	716.53	704.00
28	7	2	19990.00	30141.00	168.65	0	Spot (Block28, Row2, Column7)	962.87	905.00	186.34	0.03	0.19	609.00	618.15	609.00	49.73	0.01	0.08	100.00	98.00	0.00	296.00	353.87	757781.00	6.93	709.75	706.00
28	8	2	20301.00	30117.00	243.90	0	Spot (Block28, Row2, Column8)	705.22	695.00	56.22	0.01	0.08	629.00	635.77	629.00	46.37	0.00	0.07	74.00	26.00	0.00	66.00	76.22	1211567.00	1.50	661.85	666.00
28	1	3	18191.00	30444.00	148.85	0	Spot (Block28, Row3, Column1)	2272.08	2204.00	867.76	0.01	0.38	620.00	635.87	620.00	60.92	0.01	0.10	100.00	100.00	0.00	1584.00	1652.08	1374611.00	26.86	1035.07	952.00
28	2	3	18489.00	30439.00	217.95	0	Spot (Block28, Row3, Column2)	737.65	715.00	86.61	0.01	0.12	607.00	617.86	607.00	53.35	0.01	0.09	85.00	51.00	0.00	108.00	130.65	1002472.00	2.25	650.58	632.00
28	3	3	18781.00	30439.00	157.00	0	Spot (Block28, Row3, Column3)	1101.85	1066.00	250.70	0.01	0.23	611.00	628.86	611.00	64.65	0.01	0.10	100.00	99.00	0.00	455.00	490.85	749256.00	7.32	768.55	768.00
28	4	3	19088.00	30441.00	145.55	0	Spot (Block28, Row3, Column4)	4445.18	4131.00	2403.44	0.03	0.54	615.00	629.15	615.00	60.56	0.01	0.10	100.00	100.00	0.00	3516.00	3830.18	2564871.00	63.01	1525.54	1286.00
28	5	3	19392.00	30446.00	160.05	0	Spot (Block28, Row3, Column5)	940.18	906.00	161.39	0.02	0.17	604.00	610.96	604.00	52.65	0.00	0.09	99.00	95.00	0.00	302.00	336.18	667531.00	6.25	708.89	704.00
28	6	3	19690.00	30436.00	180.35	0	Spot (Block28, Row3, Column6)	718.13	709.00	45.68	0.01	0.06	604.00	608.30	604.00	44.78	0.00	0.07	95.00	67.00	0.00	105.00	114.13	654936.00	2.45	658.05	669.50
28	7	3	19995.00	30442.00	147.60	0	Spot (Block28, Row3, Column7)	1675.58	1528.00	694.52	0.04	0.41	611.00	619.67	611.00	44.69	0.01	0.07	100.00	100.00	0.00	917.00	1064.58	996968.00	23.63	867.47	794.00
28	8	3	20308.00	30448.00	197.75	0	Spot (Block28, Row3, Column8)	707.45	705.00	50.43	0.00	0.07	618.00	629.03	618.00	42.26	0.01	0.07	86.00	54.00	0.00	87.00	89.45	785980.00	1.86	653.25	652.00
28	1	4	18190.00	30743.00	146.45	0	Spot (Block28, Row4, Column1)	3930.74	3314.00	2198.40	0.07	0.56	614.00	626.92	614.00	59.99	0.01	0.10	100.00	100.00	0.00	2700.00	3316.74	2283761.00	55.07	1436.20	1145.00
28	2	4	18489.00	30746.00	213.95	0	Spot (Block28, Row4, Column2)	735.50	721.00	73.27	0.01	0.10	604.00	618.14	604.00	74.98	0.01	0.12	80.00	39.00	0.00	117.00	131.50	961304.00	1.57	674.43	677.50
28	3	4	18792.00	30742.00	147.40	0	Spot (Block28, Row4, Column3)	21572.22	19151.00	13138.66	0.05	0.61	610.00	628.76	610.00	82.67	0.01	0.13	100.00	100.00	0.00	18541.00	20962.22	12921759.00	253.33	4585.51	3341.50
28	4	4	19076.00	30745.00	190.10	0	Spot (Block28, Row4, Column4)	772.33	767.00	127.33	0.00	0.16	617.00	631.86	617.00	65.88	0.01	0.10	90.00	55.00	0.00	150.00	155.33	781599.00	2.13	692.23	682.00
28	5	4	19371.00	30741.00	188.00	0	Spot (Block28, Row4, Column5)	784.91	777.00	102.23	0.00	0.13	613.00	620.30	613.00	57.41	0.01	0.09	91.00	70.00	0.00	164.00	171.91	783337.00	2.87	682.51	693.00
28	6	4	19696.00	30739.00	197.00	0	Spot (Block28, Row4, Column6)	900.01	894.00	108.16	0.00	0.12	616.00	624.72	616.00	46.34	0.01	0.07	99.00	98.00	0.00	278.00	284.01	988213.00	5.94	742.47	716.00
28	7	4	19992.00	30745.00	146.85	0	Spot (Block28, Row4, Column7)	1480.09	1429.00	546.95	0.02	0.37	616.00	630.02	616.00	46.63	0.01	0.07	100.00	100.00	0.00	813.00	864.09	868810.00	18.23	840.87	807.50
28	8	4	20287.00	30749.00	155.85	0	Spot (Block28, Row4, Column8)	1130.47	1104.00	186.27	0.01	0.16	616.00	630.32	616.00	46.50	0.01	0.07	100.00	99.00	0.00	488.00	514.47	754023.00	10.75	774.34	767.50
28	1	5	18194.00	31044.00	147.35	0	Spot (Block28, Row5, Column1)	3916.43	3105.00	2578.99	0.10	0.66	613.00	628.87	613.00	57.73	0.01	0.09	100.00	100.00	0.00	2492.00	3303.43	2310691.00	56.94	1300.44	1164.00
28	2	5	18486.00	31049.00	184.40	0	Spot (Block28, Row5, Column2)	717.01	714.00	67.08	0.00	0.09	608.00	617.86	608.00	50.42	0.01	0.08	82.00	55.00	0.00	106.00	109.01	685465.00	1.97	657.01	642.00
28	3	5	18790.00	31051.00	196.35	0	Spot (Block28, Row5, Column3)	736.60	718.00	66.95	0.01	0.09	615.00	632.87	615.00	74.40	0.01	0.12	78.00	34.00	0.00	103.00	121.60	802890.00	1.39	671.11	676.00
28	4	5	19093.00	31047.00	150.70	0	Spot (Block28, Row5, Column4)	1635.88	1541.00	545.36	0.03	0.33	616.00	632.23	616.00	68.62	0.01	0.11	100.00	100.00	0.00	925.00	1019.88	1014243.00	14.63	882.91	861.50
28	5	5	19394.00	31047.00	146.45	0	Spot (Block28, Row5, Column5)	16315.37	14757.00	10505.52	0.04	0.64	614.00	632.55	614.00	79.43	0.01	0.13	100.00	100.00	0.00	14143.00	15701.37	9560808.00	197.45	3446.79	2492.00
28	6	5	19695.00	31040.00	162.85	0	Spot (Block28, Row5, Column6)	1020.77	977.00	216.80	0.02	0.21	614.00	628.03	614.00	56.27	0.01	0.09	100.00	95.00	0.00	363.00	406.77	748225.00	6.98	729.20	711.00
28	7	5	19990.00	31045.00	189.30	0	Spot (Block28, Row5, Column7)	711.65	704.00	52.56	0.00	0.07	616.00	629.45	616.00	48.34	0.01	0.08	86.00	40.00	0.00	88.00	95.65	718057.00	1.70	657.74	660.00
28	8	5	20295.00	31040.00	147.70	0	Spot (Block28, Row5, Column8)	2593.20	2273.50	1367.01	0.06	0.53	623.00	636.52	623.00	50.20	0.01	0.08	100.00	100.00	0.00	1650.50	1970.20	1540359.00	38.97	1026.01	945.00
28	1	6	18180.00	31352.00	185.65	0	Spot (Block28, Row6, Column1)	779.28	787.00	68.12	0.00	0.09	647.00	649.84	647.00	61.74	0.00	0.10	81.00	59.00	0.00	140.00	132.28	755899.00	2.10	699.28	694.00
28	2	6	18480.00	31342.00	208.75	0	Spot (Block28, Row6, Column2)	747.16	729.00	66.45	0.01	0.09	634.00	647.81	634.00	65.54	0.01	0.10	76.00	38.00	0.00	95.00	113.16	927969.00	1.52	670.50	679.00
28	3	6	18783.00	31339.00	144.85	0	Spot (Block28, Row6, Column3)	4702.84	4119.50	2615.61	0.06	0.56	632.00	649.08	632.00	65.00	0.01	0.10	100.00	100.00	0.00	3487.50	4070.84	2699432.00	62.37	1519.24	1244.00
28	4	6	19098.00	31344.00	163.95	0	Spot (Block28, Row6, Column4)	932.17	896.00	156.72	0.02	0.17	629.00	647.95	629.00	71.48	0.01	0.11	99.00	87.00	0.00	267.00	303.17	694470.00	3.98	737.13	728.00
28	5	6	19388.00	31342.00	142.90	0	Spot (Block28, Row6, Column5)	12337.87	11535.50	6681.65	0.03	0.54	617.00	638.27	617.00	82.35	0.01	0.13	100.00	100.00	0.00	10918.50	11720.87	6785829.00	142.08	3360.39	2888.50
28	6	6	19693.00	31339.00	220.15	0	Spot (Block28, Row6, Column6)	747.81	712.00	101.15	0.02	0.14	609.00	623.85	609.00	56.14	0.01	0.09	82.00	44.00	0.00	103.00	138.81	1037215.00	2.21	659.20	666.00
28	7	6	19989.00	31341.00	148.55	0	Spot (Block28, Row6, Column7)	2375.43	2132.00	1003.17	0.05	0.42	614.00	626.97	614.00	49.75	0.01	0.08	100.00	100.00	0.00	1518.00	1761.43	1432387.00	35.15	1065.52	969.00
28	8	6	20301.00	31340.00	147.50	0	Spot (Block28, Row6, Column8)	2831.96	2472.00	1415.25	0.06	0.50	620.00	632.76	620.00	48.52	0.01	0.08	100.00	100.00	0.00	1852.00	2211.96	1685014.00	45.33	1141.31	1038.50
28	1	7	18170.00	31610.00	175.50	0	Spot (Block28, Row7, Column1)	797.58	801.00	72.42	0.00	0.09	663.00	662.06	663.00	78.09	0.00	0.12	71.00	36.00	0.00	138.00	134.58	686714.00	1.74	719.93	712.00
28	2	7	18482.00	31629.00	193.95	0	Spot (Block28, Row7, Column2)	763.22	777.00	73.01	0.01	0.10	625.00	641.97	625.00	58.60	0.01	0.09	89.00	57.00	0.00	152.00	138.22	810539.00	2.07	686.14	687.00
28	3	7	18787.00	31638.00	187.40	0	Spot (Block28, Row7, Column3)	694.43	693.00	50.59	0.00	0.07	617.00	634.19	617.00	59.02	0.01	0.09	69.00	13.00	0.00	76.00	77.43	686095.00	1.02	652.15	646.50
28	4	7	19104.00	31647.00	197.80	0	Spot (Block28, Row7, Column4)	757.59	763.00	51.57	0.00	0.07	618.00	631.20	618.00	52.90	0.01	0.08	96.00	69.00	0.00	145.00	139.59	838653.00	2.39	680.02	688.00
28	5	7	19391.00	31644.00	181.00	0	Spot (Block28, Row7, Column5)	1161.45	1138.00	278.14	0.01	0.24	617.00	632.48	617.00	60.97	0.01	0.10	99.00	98.00	0.00	521.00	544.45	1066214.00	8.68	791.99	773.00
28	6	7	19679.00	31639.00	208.20	0	Spot (Block28, Row7, Column6)	726.00	713.00	53.48	0.01	0.07	603.00	614.38	603.00	51.56	0.01	0.08	95.00	58.00	0.00	110.00	123.00	892981.00	2.16	661.12	669.50
28	7	7	19990.00	31644.00	151.75	0	Spot (Block28, Row7, Column7)	2303.05	2155.00	939.44	0.03	0.41	608.00	621.53	608.00	52.69	0.01	0.08	100.00	100.00	0.00	1547.00	1695.05	1453223.00	31.91	1034.31	882.50
28	8	7	20296.00	31644.00	186.65	0	Spot (Block28, Row7, Column8)	1224.45	1178.00	226.41	0.02	0.18	619.00	628.24	619.00	43.44	0.01	0.07	100.00	99.00	0.00	559.00	605.45	1203632.00	13.73	810.51	788.00
28	1	8	18185.00	31949.00	144.45	0	Spot (Block28, Row8, Column1)	30495.03	28494.50	19521.00	0.03	0.64	668.00	673.17	668.00	118.93	0.00	0.18	100.00	100.00	14.21	27826.50	29827.03	17382176.00	250.76	6873.88	4101.00
28	2	8	18491.00	31945.00	221.05	0	Spot (Block28, Row8, Column2)	815.26	757.00	168.67	0.03	0.21	624.00	639.96	624.00	64.11	0.01	0.10	82.00	50.00	0.00	133.00	191.26	1140548.00	2.73	671.96	676.00
28	3	8	18780.00	31943.00	153.05	0	Spot (Block28, Row8, Column3)	1284.21	1175.50	446.88	0.04	0.35	609.00	620.25	609.00	50.87	0.01	0.08	100.00	99.00	0.00	566.50	675.21	829602.00	13.05	762.68	744.50
28	4	8	19084.00	31944.00	162.05	0	Spot (Block28, Row8, Column4)	794.74	784.00	90.61	0.01	0.11	608.00	618.50	608.00	46.36	0.01	0.07	95.00	87.00	0.00	176.00	186.74	580953.00	3.80	675.93	677.00
28	5	8	19392.00	31933.00	197.45	0	Spot (Block28, Row8, Column5)	739.32	725.00	70.60	0.01	0.10	603.00	609.49	603.00	44.26	0.00	0.07	91.00	73.00	0.00	122.00	136.32	815472.00	2.93	654.78	648.00
28	6	8	19693.00	31937.00	195.30	0	Spot (Block28, Row8, Column6)	725.71	710.00	61.72	0.01	0.09	600.00	605.46	600.00	41.39	0.00	0.07	92.00	77.00	0.00	110.00	125.71	780861.00	2.91	644.92	635.00
28	7	8	19996.00	31944.00	150.65	0	Spot (Block28, Row8, Column7)	1366.96	1332.50	371.15	0.01	0.27	607.00	617.83	607.00	47.54	0.01	0.08	100.00	100.00	0.00	725.50	759.96	850249.00	15.76	796.54	774.00
28	8	8	20278.00	31943.00	147.35	0	Spot (Block28, Row8, Column8)	1752.09	1647.00	517.80	0.03	0.30	618.00	627.33	618.00	40.60	0.01	0.06	100.00	100.00	0.00	1029.00	1134.09	1047750.00	27.70	920.69	874.00
29	1	1	4688.00	34344.00	146.15	0	Spot (Block29, Row1, Column1)	27038.90	25181.00	13302.53	0.03	0.49	882.00	898.77	882.00	123.28	0.01	0.14	100.00	100.00	0.00	24299.00	26156.90	15628482.00	212.03	6514.53	5413.00
29	2	1	4987.00	34348.00	145.35	0	Spot (Block29, Row1, Column2)	1755.09	1703.50	517.26	0.01	0.29	814.00	832.89	814.00	89.27	0.01	0.11	100.00	100.00	0.00	889.50	941.09	1003914.00	10.33	1040.13	1015.00
29	3	1	5290.00	34348.00	145.15	0	Spot (Block29, Row1, Column3)	2278.49	2020.00	1042.88	0.05	0.46	796.00	799.64	796.00	66.84	0.00	0.08	100.00	100.00	0.00	1224.00	1482.49	1310129.00	22.13	1113.53	1072.00
29	4	1	5575.00	34353.00	151.55	0	Spot (Block29, Row1, Column4)	1421.31	1296.00	365.71	0.04	0.26	784.00	786.11	784.00	71.13	0.00	0.09	100.00	98.00	0.00	512.00	637.31	898265.00	8.93	950.96	924.00
29	5	1	5887.00	34344.00	138.80	0	Spot (Block29, Row1, Column5)	10621.85	9273.50	7626.40	0.06	0.72	783.00	785.34	783.00	71.53	0.00	0.09	100.00	100.00	0.00	8490.50	9838.85	5502117.00	137.51	2754.88	2092.50
29	6	1	6189.00	34342.00	146.15	0	Spot (Block29, Row1, Column6)	5098.90	4375.50	2734.49	0.07	0.54	778.00	787.22	778.00	90.11	0.01	0.11	100.00	100.00	0.00	3597.50	4320.90	2967557.00	47.85	1672.71	1441.50
29	7	1	6492.00	34345.00	146.70	0	Spot (Block29, Row1, Column7)	17034.02	14640.00	11043.98	0.07	0.65	778.00	786.18	778.00	90.87	0.00	0.12	100.00	100.00	0.00	13862.00	16256.02	10016004.00	178.81	3977.49	3200.50
29	8	1	6792.00	34364.00	181.20	0	Spot (Block29, Row1, Column8)	975.17	987.00	101.17	0.01	0.10	793.00	799.40	793.00	78.07	0.00	0.10	86.00	61.00	0.00	194.00	182.17	899110.00	2.25	877.40	875.00
29	1	2	4677.00	34661.00	233.20	0	Spot (Block29, Row2, Column1)	959.41	949.50	65.93	0.00	0.07	840.00	859.41	840.00	90.05	0.01	0.10	59.00	15.00	0.00	109.50	119.41	1500516.00	1.11	884.64	888.00
29	2	2	4978.00	34647.00	116.80	0	Spot (Block29, Row2, Column2)	3893.55	3724.00	1183.41	0.02	0.30	804.00	817.41	804.00	75.49	0.01	0.09	100.00	100.00	0.00	2920.00	3089.55	1397785.00	40.75	1584.01	1450.50
29	3	2	5287.00	34643.00	178.45	0	Spot (Block29, Row2, Column3)	1025.30	1009.00	125.95	0.01	0.12	784.00	792.44	784.00	78.98	0.00	0.10	92.00	65.00	0.00	225.00	241.30	918672.00	2.95	876.79	877.00
29	4	2	5583.00	34649.00	185.00	0	Spot (Block29, Row2, Column4)	1739.42	1586.50	516.63	0.04	0.30	770.00	777.28	770.00	77.63	0.00	0.10	100.00	100.00	0.00	816.50	969.42	1676805.00	12.39	1091.83	1093.00
29	5	2	5886.00	34645.00	184.10	0	Spot (Block29, Row2, Column5)	1026.92	1000.00	126.13	0.01	0.12	777.00	777.45	777.00	71.20	0.00	0.09	98.00	83.00	0.00	223.00	249.92	981739.00	3.50	861.65	845.00
29	6	2	6181.00	34645.00	140.45	0	Spot (Block29, Row2, Column6)	2936.52	2715.50	1229.67	0.03	0.42	779.00	783.34	779.00	72.56	0.00	0.09	100.00	100.00	0.00	1936.50	2157.52	1568104.00	29.67	1290.18	1229.50
29	7	2	6489.00	34646.00	147.65	0	Spot (Block29, Row2, Column7)	1601.77	1466.00	512.07	0.04	0.32	777.00	782.71	777.00	80.88	0.00	0.10	100.00	99.00	0.00	689.00	824.77	956258.00	10.13	974.53	969.00
29	8	2	6798.00	34679.00	232.35	0	Spot (Block29, Row2, Column8)	870.69	872.00	70.51	0.00	0.08	792.00	793.81	792.00	67.22	0.00	0.08	57.00	15.00	0.00	80.00	78.69	1352180.00	1.14	816.09	804.00
29	1	3	4692.00	34948.00	138.00	0	Spot (Block29, Row3, Column1)	10595.52	9772.00	5798.81	0.04	0.55	831.00	848.16	831.00	73.62	0.01	0.09	100.00	100.00	0.00	8941.00	9764.52	5477882.00	132.41	3067.41	2583.00
29	2	3	4986.00	34966.00	185.80	0	Spot (Block29, Row3, Column2)	1012.81	992.00	110.55	0.01	0.11	804.00	812.43	804.00	76.89	0.00	0.09	94.00	63.00	0.00	188.00	208.81	981412.00	2.61	882.05	875.00
29	3	3	5271.00	34942.00	145.20	0	Spot (Block29, Row3, Column3)	1641.24	1567.00	424.32	0.02	0.26	784.00	789.39	784.00	73.62	0.00	0.09	100.00	100.00	0.00	783.00	857.24	933866.00	11.57	1010.73	989.00
29	4	3	5588.00	34948.00	138.45	0	Spot (Block29, Row3, Column4)	4089.46	3872.00	1944.30	0.02	0.48	786.00	791.62	786.00	77.83	0.00	0.10	100.00	100.00	0.00	3086.00	3303.46	2126517.00	42.37	1545.44	1334.00
29	5	3	5893.00	34948.00	151.20	0	Spot (Block29, Row3, Column5)	1254.99	1209.00	239.07	0.02	0.19	797.00	802.74	797.00	69.90	0.00	0.09	100.00	96.00	0.00	412.00	457.99	785624.00	6.47	946.03	938.00
29	6	3	6183.00	34957.00	182.90	0	Spot (Block29, Row3, Column6)	930.43	920.00	77.20	0.00	0.08	789.00	796.09	789.00	69.12	0.00	0.09	80.00	45.00	0.00	131.00	141.43	872745.00	1.94	862.04	862.50
29	7	3	6486.00	34945.00	141.75	0	Spot (Block29, Row3, Column7)	3760.33	3173.00	2161.98	0.07	0.57	787.00	790.50	787.00	71.72	0.00	0.09	100.00	100.00	0.00	2386.00	2973.33	2041861.00	41.41	1354.95	1318.00
29	8	3	6793.00	34941.00	197.50	0	Spot (Block29, Row3, Column8)	930.85	913.00	81.80	0.01	0.09	794.00	796.51	794.00	70.19	0.00	0.09	80.00	39.00	0.00	119.00	136.85	1028584.00	1.91	855.00	830.00
29	1	4	4687.00	35246.00	137.05	0	Spot (Block29, Row4, Column1)	4305.52	4009.00	2072.34	0.03	0.48	837.00	852.59	837.00	75.23	0.01	0.09	100.00	100.00	0.00	3172.00	3468.52	2182897.00	45.90	1757.44	1444.00
29	2	4	4993.00	35256.00	203.20	0	Spot (Block29, Row4, Column2)	903.27	896.00	72.65	0.00	0.08	800.00	805.43	800.00	77.33	0.00	0.10	64.00	23.00	0.00	96.00	103.27	1058629.00	1.27	847.84	856.00
29	3	4	5287.00	35246.00	140.00	0	Spot (Block29, Row4, Column3)	14695.79	13295.00	8323.23	0.04	0.57	784.00	788.19	784.00	75.35	0.00	0.10	100.00	100.00	0.00	12511.00	13911.79	7818163.00	184.57	3906.29	3392.00
29	4	4	5583.00	35252.00	208.95	0	Spot (Block29, Row4, Column4)	996.78	984.00	111.44	0.01	0.11	799.00	805.61	799.00	71.57	0.00	0.09	90.00	60.00	0.00	185.00	197.78	1241985.00	2.67	863.90	869.00
29	5	4	5880.00	35254.00	204.75	0	Spot (Block29, Row4, Column5)	1001.52	991.00	92.11	0.00	0.09	811.00	829.66	811.00	96.28	0.01	0.12	85.00	42.00	0.00	180.00	190.52	1196812.00	1.79	902.37	891.00
29	6	4	6196.00	35243.00	186.30	0	Spot (Block29, Row4, Column6)	1091.43	1072.00	158.03	0.01	0.14	806.00	820.50	806.00	79.35	0.01	0.10	94.00	78.00	0.00	266.00	285.43	1065234.00	3.41	891.32	898.00
29	7	4	6484.00	35251.00	144.05	0	Spot (Block29, Row4, Column7)	5086.76	3830.00	3499.46	0.12	0.69	802.00	816.28	802.00	81.93	0.01	0.10	100.00	100.00	0.00	3028.00	4284.76	2894366.00	52.12	1473.09	1330.00
29	8	4	6787.00	35252.00	145.25	0	Spot (Block29, Row4, Column8)	2210.90	2058.50	745.90	0.03	0.34	804.00	818.88	804.00	86.78	0.01	0.11	100.00	100.00	0.00	1254.50	1406.90	1273477.00	16.04	1138.31	1082.00
29	1	5	4689.00	35546.00	138.05	0	Spot (Block29, Row5, Column1)	3682.90	3195.50	1926.16	0.06	0.52	859.00	865.84	859.00	79.40	0.00	0.09	100.00	100.00	0.00	2336.50	2823.90	1900376.00	35.48	1561.07	1329.50
29	2	5	4990.00	35548.00	190.55	0	Spot (Block29, Row5, Column2)	964.05	971.00	79.38	0.00	0.08	800.00	806.21	800.00	62.07	0.00	0.08	92.00	63.00	0.00	171.00	164.05	984298.00	2.54	872.39	882.50
29	3	5	5288.00	35544.00	181.05	0	Spot (Block29, Row5, Column3)	989.33	993.00	94.08	0.00	0.10	795.00	802.32	795.00	77.98	0.00	0.10	89.00	64.00	0.00	198.00	194.33	908203.00	2.40	879.80	886.00
29	4	5	5589.00	35548.00	139.30	0	Spot (Block29, Row5, Column4)	3126.32	2845.50	1490.67	0.04	0.48	816.00	835.96	816.00	103.02	0.01	0.12	100.00	100.00	0.00	2029.50	2310.32	1631937.00	22.23	1394.74	1280.00
29	5	5	5887.00	35545.00	137.15	0	Spot (Block29, Row5, Column5)	34155.55	31778.00	19177.05	0.03	0.56	844.00	875.40	844.00	141.26	0.02	0.16	100.00	100.00	7.42	30934.00	33311.55	17487656.00	235.59	7133.53	5031.00
29	6	5	6189.00	35545.00	146.25	0	Spot (Block29, Row5, Column6)	3100.54	2853.00	1327.83	0.04	0.43	830.00	851.12	830.00	98.58	0.01	0.12	100.00	100.00	0.00	2023.00	2270.54	1816917.00	22.82	1298.64	1244.00
29	7	5	6496.00	35547.00	190.05	0	Spot (Block29, Row5, Column7)	981.69	970.00	113.81	0.01	0.12	821.00	847.51	821.00	93.53	0.01	0.11	68.00	30.00	0.00	149.00	160.69	999357.00	1.43	888.49	879.00
29	8	5	6793.00	35546.00	138.20	0	Spot (Block29, Row5, Column8)	13382.35	10592.00	9753.42	0.10	0.73	850.00	867.65	850.00	102.59	0.01	0.12	100.00	100.00	0.00	9742.00	12532.35	6932056.00	121.99	3088.51	2347.50
29	1	6	4654.00	35851.00	207.80	0	Spot (Block29, Row6, Column1)	953.21	952.50	66.29	0.00	0.07	831.00	862.36	831.00	143.18	0.02	0.17	39.00	1.00	0.00	121.50	122.21	1172448.00	0.63	894.59	903.00
29	2	6	4989.00	35844.00	182.30	0	Spot (Block29, Row6, Column2)	911.07	904.00	68.60	0.00	0.08	787.00	789.86	787.00	65.52	0.00	0.08	78.00	39.00	0.00	117.00	124.07	853674.00	1.85	860.94	854.00
29	3	6	5281.00	35844.00	138.60	0	Spot (Block29, Row6, Column3)	10643.91	9913.00	5957.19	0.03	0.56	791.00	798.01	791.00	78.18	0.00	0.10	100.00	100.00	0.00	9122.00	9852.91	5534832.00	125.94	3019.44	2362.00
29	4	6	5592.00	35846.00	142.15	0	Spot (Block29, Row6, Column4)	1711.42	1577.00	427.25	0.04	0.25	810.00	831.15	810.00	121.69	0.01	0.15	100.00	99.00	0.00	767.00	901.42	934433.00	7.23	1054.07	1021.00
29	5	6	5888.00	35845.00	138.65	0	Spot (Block29, Row6, Column5)	41667.35	43301.00	20235.34	0.02	0.49	825.00	858.90	825.00	158.25	0.02	0.18	100.00	100.00	25.05	42476.00	40842.35	21625428.00	257.88	8995.07	7207.50
29	6	6	6188.00	35844.00	171.85	0	Spot (Block29, Row6, Column6)	1429.28	1280.00	418.90	0.05	0.29	818.00	844.25	818.00	122.43	0.01	0.15	97.00	88.00	0.00	462.00	611.28	1182012.00	4.78	1001.34	1007.00
29	7	6	6493.00	35847.00	139.10	0	Spot (Block29, Row6, Column7)	7264.24	6463.50	4204.99	0.05	0.58	810.00	839.11	810.00	107.83	0.02	0.13	100.00	100.00	0.00	5653.50	6454.24	3850047.00	59.59	2118.82	1775.00
29	8	6	6795.00	35846.00	141.30	0	Spot (Block29, Row6, Column8)	8287.91	6788.00	5410.93	0.09	0.65	834.00	865.42	834.00	114.21	0.02	0.13	100.00	100.00	0.00	5954.00	7453.91	4483758.00	64.99	2309.64	1941.00
29	1	7	4694.00	36137.00	203.60	0	Spot (Block29, Row7, Column1)	915.85	912.00	61.13	0.00	0.07	802.00	813.28	802.00	103.80	0.01	0.13	57.00	3.00	0.00	110.00	113.85	1075205.00	0.99	852.83	854.00
29	2	7	4999.00	36155.00	189.95	0	Spot (Block29, Row7, Column2)	951.97	928.00	99.36	0.01	0.10	775.00	775.48	775.00	55.47	0.00	0.07	91.00	72.00	0.00	153.00	176.97	968157.00	3.18	828.29	822.00
29	3	7	5289.00	36152.00	223.00	0	Spot (Block29, Row7, Column3)	888.98	894.00	64.06	0.00	0.07	781.00	786.10	781.00	67.48	0.00	0.09	73.00	27.00	0.00	113.00	107.98	1265910.00	1.52	810.25	806.00
29	4	7	5595.00	36142.00	179.85	0	Spot (Block29, Row7, Column4)	956.56	943.50	107.21	0.01	0.11	786.00	783.01	786.00	62.67	0.00	0.08	82.00	57.00	0.00	157.50	170.56	866647.00	2.77	851.20	833.50
29	5	7	5890.00	36145.00	178.65	0	Spot (Block29, Row7, Column5)	1602.27	1477.00	461.69	0.04	0.29	785.00	795.14	785.00	121.06	0.01	0.15	100.00	96.00	0.00	692.00	817.27	1418009.00	6.67	1033.96	1032.00
29	6	7	6196.00	36143.00	207.05	0	Spot (Block29, Row7, Column6)	922.06	914.00	60.64	0.00	0.07	777.00	780.15	777.00	86.34	0.00	0.11	84.00	29.00	0.00	137.00	145.06	1123990.00	1.64	842.52	827.50
29	7	7	6477.00	36151.00	139.35	0	Spot (Block29, Row7, Column7)	6167.97	5776.50	3235.79	0.03	0.52	779.00	784.22	779.00	87.32	0.00	0.11	100.00	100.00	0.00	4997.50	5388.97	3244352.00	61.66	2106.27	1699.00
29	8	7	6798.00	36152.00	178.65	0	Spot (Block29, Row7, Column8)	1664.49	1664.50	300.23	0.00	0.18	804.00	813.48	804.00	73.91	0.01	0.09	100.00	100.00	0.00	860.50	860.49	1491384.00	11.51	1056.73	1025.00
29	1	8	4683.00	36449.00	135.05	0	Spot (Block29, Row8, Column1)	44746.82	49162.00	19592.80	0.04	0.44	801.00	826.91	801.00	155.73	0.01	0.19	100.00	100.00	33.06	48361.00	43945.82	22060264.00	282.03	11551.57	7477.00
29	2	8	4993.00	36445.00	171.90	0	Spot (Block29, Row8, Column2)	1325.01	1228.50	360.26	0.03	0.27	793.00	801.79	793.00	83.71	0.00	0.10	99.00	90.00	0.00	435.50	532.01	1091805.00	6.25	932.31	924.50
29	3	8	5279.00	36445.00	139.10	0	Spot (Block29, Row8, Column3)	3780.89	3205.00	2115.15	0.07	0.56	795.00	801.21	795.00	66.38	0.00	0.08	100.00	100.00	0.00	2410.00	2985.89	1984965.00	44.89	1414.36	1223.00
29	4	8	5592.00	36450.00	161.70	0	Spot (Block29, Row8, Column4)	1062.67	1069.00	124.55	0.00	0.12	786.00	783.32	786.00	62.52	0.00	0.08	97.00	88.00	0.00	283.00	276.67	762998.00	4.47	869.60	867.00
29	5	8	5881.00	36448.00	185.00	0	Spot (Block29, Row8, Column5)	948.47	930.00	98.72	0.01	0.10	785.00	781.45	785.00	64.50	0.00	0.08	87.00	58.00	0.00	145.00	163.47	915269.00	2.59	845.08	846.00
29	6	8	6181.00	36446.00	184.50	0	Spot (Block29, Row8, Column6)	900.28	895.00	90.73	0.00	0.10	768.00	763.36	768.00	66.78	0.00	0.09	71.00	46.00	0.00	127.00	132.28	863367.00	2.05	816.88	808.50
29	7	8	6490.00	36448.00	138.45	0	Spot (Block29, Row8, Column7)	5313.98	5025.50	2874.51	0.02	0.54	772.00	773.06	772.00	75.45	0.00	0.10	100.00	100.00	0.00	4253.50	4541.98	2752640.00	60.19	1707.92	1392.50
29	8	8	6778.00	36454.00	147.90	0	Spot (Block29, Row8, Column8)	2096.45	1969.00	642.36	0.03	0.31	806.00	819.87	806.00	79.34	0.01	0.10	100.00	100.00	0.00	1163.00	1290.45	1249484.00	16.09	1107.19	1085.00
30	1	1	9191.00	34342.00	147.70	0	Spot (Block30, Row1, Column1)	21260.94	19532.00	11613.77	0.04	0.55	503.00	515.15	503.00	72.83	0.01	0.14	100.00	100.00	0.00	19029.00	20757.94	12692782.00	284.85	4812.24	3561.00
30	2	1	9481.00	34334.00	158.05	0	Spot (Block30, Row1, Column2)	626.38	622.00	59.72	0.00	0.10	496.00	500.12	496.00	56.80	0.00	0.11	88.00	60.00	0.00	126.00	130.38	430322.00	2.22	548.10	537.00
30	3	1	9806.00	34331.00	212.80	0	Spot (Block30, Row1, Column3)	554.41	548.00	47.88	0.01	0.09	490.00	489.33	490.00	40.88	0.00	0.08	59.00	38.00	0.00	58.00	64.41	715188.00	1.59	508.30	506.00
30	4	1	10068.00	34345.00	161.55	0	Spot (Block30, Row1, Column4)	602.09	597.00	53.09	0.00	0.09	492.00	491.74	492.00	36.41	0.00	0.07	91.00	79.00	0.00	105.00	110.09	434706.00	3.03	526.41	514.50
30	5	1	10388.00	34329.00	156.95	0	Spot (Block30, Row1, Column5)	577.11	582.00	49.32	0.00	0.09	495.00	495.85	495.00	33.71	0.00	0.07	87.00	66.00	0.00	87.00	82.11	389546.00	2.41	539.50	533.00
30	6	1	10688.00	34344.00	191.90	0	Spot (Block30, Row1, Column6)	585.95	588.00	51.25	0.00	0.09	496.00	495.92	496.00	35.78	0.00	0.07	84.00	65.00	0.00	92.00	89.95	608220.00	2.52	534.57	522.00
30	7	1	11013.00	34357.00	192.40	0	Spot (Block30, Row1, Column7)	612.33	605.00	66.31	0.01	0.11	501.00	502.57	501.00	40.40	0.00	0.08	87.00	71.00	0.00	104.00	111.33	636818.00	2.72	546.99	545.00
30	8	1	11287.00	34339.00	198.20	0	Spot (Block30, Row1, Column8)	638.52	631.00	60.21	0.01	0.09	510.00	513.51	510.00	37.94	0.00	0.07	93.00	84.00	0.00	121.00	128.52	710033.00	3.29	560.17	568.00
30	1	2	9171.00	34640.00	181.75	0	Spot (Block30, Row2, Column1)	595.05	596.00	46.43	0.00	0.08	496.00	501.66	496.00	59.10	0.00	0.12	78.00	31.00	0.00	100.00	99.05	551012.00	1.58	548.73	545.50
30	2	2	9490.00	34640.00	139.20	0	Spot (Block30, Row2, Column2)	589.33	593.00	45.61	0.00	0.08	489.00	486.21	489.00	34.98	0.00	0.07	90.00	74.00	0.00	104.00	100.33	308222.00	2.95	528.55	523.00
30	3	2	9798.00	34633.00	185.65	0	Spot (Block30, Row2, Column3)	576.23	579.00	45.32	0.00	0.08	485.00	481.31	485.00	41.18	0.00	0.09	82.00	61.00	0.00	94.00	91.23	558365.00	2.30	525.95	517.00
30	4	2	10098.00	34647.00	175.75	0	Spot (Block30, Row2, Column4)	570.28	576.00	47.36	0.00	0.08	487.00	484.38	487.00	37.72	0.00	0.08	81.00	58.00	0.00	89.00	83.28	490441.00	2.28	546.07	534.00
30	5	2	10389.00	34648.00	193.55	0	Spot (Block30, Row2, Column5)	687.18	683.00	86.32	0.00	0.13	489.00	488.07	489.00	35.84	0.00	0.07	99.00	99.00	0.00	194.00	198.18	730471.00	5.55	566.73	568.00
30	6	2	10686.00	34652.00	163.90	0	Spot (Block30, Row2, Column6)	580.49	580.00	40.76	0.00	0.07	492.00	492.04	492.00	35.02	0.00	0.07	93.00	66.00	0.00	88.00	88.49	429559.00	2.53	539.01	535.00
30	7	2	11000.00	34653.00	197.60	0	Spot (Block30, Row2, Column7)	587.47	587.00	46.56	0.00	0.08	496.00	497.98	496.00	36.10	0.00	0.07	87.00	70.00	0.00	91.00	91.47	649739.00	2.48	540.83	529.00
30	8	2	11287.00	34629.00	240.95	0	Spot (Block30, Row2, Column8)	571.15	573.00	43.49	0.00	0.08	504.00	509.62	504.00	38.97	0.00	0.08	71.00	41.00	0.00	69.00	67.15	957822.00	1.58	527.97	524.00
30	1	3	9197.00	34929.00	164.55	0	Spot (Block30, Row3, Column1)	666.53	664.00	72.56	0.00	0.11	492.00	491.47	492.00	31.32	0.00	0.06	99.00	95.00	0.00	172.00	174.53	499897.00	5.59	555.62	543.00
30	2	3	9480.00	34948.00	195.55	0	Spot (Block30, Row3, Column2)	571.21	565.00	50.93	0.00	0.09	486.00	484.33	486.00	37.56	0.00	0.08	85.00	52.00	0.00	79.00	85.21	618052.00	2.31	526.17	522.50
30	3	3	9798.00	34940.00	160.70	0	Spot (Block30, Row3, Column3)	979.09	628.00	1639.52	0.19	1.67	488.00	485.92	488.00	39.33	0.00	0.08	99.00	92.00	0.00	140.00	491.09	700049.00	12.54	573.28	576.00
30	4	3	10074.00	34940.00	163.35	0	Spot (Block30, Row3, Column4)	593.36	593.00	55.74	0.00	0.09	489.00	487.80	489.00	37.44	0.00	0.08	86.00	69.00	0.00	104.00	104.36	439084.00	2.82	531.80	521.00
30	5	3	10395.00	34945.00	167.60	0	Spot (Block30, Row3, Column5)	604.29	586.50	99.50	0.01	0.16	482.00	480.58	482.00	36.34	0.00	0.08	95.00	74.00	0.00	104.50	122.29	471347.00	3.40	535.21	528.00
30	6	3	10704.00	34939.00	190.00	0	Spot (Block30, Row3, Column6)	582.31	585.00	46.44	0.00	0.08	486.00	484.76	486.00	34.08	0.00	0.07	90.00	71.00	0.00	99.00	96.31	592205.00	2.86	529.50	518.00
30	7	3	10996.00	34948.00	214.60	0	Spot (Block30, Row3, Column7)	556.18	545.00	59.64	0.01	0.11	490.00	489.01	490.00	33.59	0.00	0.07	66.00	42.00	0.00	55.00	66.18	729710.00	2.00	513.18	510.00
30	8	3	11293.00	34946.00	205.30	0	Spot (Block30, Row3, Column8)	585.75	589.00	53.41	0.00	0.09	493.00	493.25	493.00	36.61	0.00	0.07	81.00	63.00	0.00	96.00	92.75	701724.00	2.53	523.73	515.00
30	1	4	9205.00	35249.00	255.15	0	Spot (Block30, Row4, Column1)	554.45	548.50	49.53	0.00	0.09	485.00	483.70	485.00	32.46	0.00	0.07	76.00	49.00	0.00	63.50	69.45	1047914.00	2.18	504.43	500.00
30	2	4	9491.00	35233.00	202.45	0	Spot (Block30, Row4, Column2)	552.06	543.00	43.11	0.01	0.08	479.00	478.17	479.00	34.95	0.00	0.07	81.00	46.00	0.00	64.00	73.06	640939.00	2.11	516.61	508.00
30	3	4	9785.00	35241.00	156.50	0	Spot (Block30, Row4, Column3)	761.33	772.00	96.20	0.01	0.13	487.00	485.49	487.00	35.46	0.00	0.07	100.00	99.00	0.00	285.00	274.33	513901.00	7.78	577.44	575.00
30	4	4	10088.00	35230.00	247.95	0	Spot (Block30, Row4, Column4)	537.90	530.00	50.82	0.01	0.09	487.00	484.40	487.00	36.79	0.00	0.08	54.00	33.00	0.00	43.00	50.90	957464.00	1.45	490.81	486.00
30	5	4	10390.00	35259.00	212.85	0	Spot (Block30, Row4, Column5)	568.64	575.00	53.83	0.00	0.09	478.00	476.18	478.00	36.35	0.00	0.08	80.00	63.00	0.00	97.00	90.64	737529.00	2.54	513.05	503.00
30	6	4	10698.00	35240.00	218.80	0	Spot (Block30, Row4, Column6)	642.60	626.00	85.52	0.01	0.13	478.00	474.64	478.00	34.90	0.00	0.07	96.00	89.00	0.00	148.00	164.60	879073.00	4.81	509.11	507.00
30	7	4	10990.00	35243.00	203.95	0	Spot (Block30, Row4, Column7)	555.62	543.00	58.97	0.01	0.11	480.00	478.61	480.00	35.68	0.00	0.07	72.00	44.00	0.00	63.00	75.62	656747.00	2.16	503.66	503.00
30	8	4	11289.00	35252.00	160.35	0	Spot (Block30, Row4, Column8)	749.44	747.00	82.45	0.00	0.11	495.00	496.88	495.00	37.92	0.00	0.08	99.00	97.00	0.00	252.00	254.44	532850.00	6.66	573.14	565.00
30	1	5	9198.00	35553.00	180.90	0	Spot (Block30, Row5, Column1)	635.99	629.00	82.14	0.00	0.13	489.00	488.90	489.00	35.45	0.00	0.07	88.00	78.00	0.00	140.00	146.99	585749.00	4.15	534.52	521.00
30	2	5	9514.00	35561.00	159.50	0	Spot (Block30, Row5, Column2)	581.83	583.00	44.71	0.00	0.08	493.00	492.71	493.00	36.95	0.00	0.07	86.00	66.00	0.00	90.00	88.83	407284.00	2.41	536.02	535.00
30	3	5	9794.00	35552.00	183.10	0	Spot (Block30, Row5, Column3)	610.84	609.00	54.43	0.00	0.09	493.00	492.75	493.00	36.67	0.00	0.07	91.00	83.00	0.00	116.00	117.84	574191.00	3.22	538.91	531.00
30	4	5	10088.00	35533.00	162.75	0	Spot (Block30, Row5, Column4)	620.85	613.00	47.00	0.01	0.08	490.00	488.71	490.00	38.78	0.00	0.08	97.00	90.00	0.00	123.00	130.85	455081.00	3.41	546.67	541.00
30	5	5	10386.00	35545.00	147.20	0	Spot (Block30, Row5, Column5)	836.78	794.00	245.66	0.02	0.29	486.00	484.94	486.00	36.68	0.00	0.08	99.00	97.00	0.00	308.00	350.78	494535.00	9.59	588.92	575.00
30	6	5	10686.00	35545.00	202.65	0	Spot (Block30, Row5, Column6)	550.95	551.00	45.75	0.00	0.08	482.00	479.63	482.00	35.36	0.00	0.07	72.00	48.00	0.00	69.00	68.95	645164.00	2.02	504.78	502.00
30	7	5	10999.00	35552.00	155.50	0	Spot (Block30, Row5, Column7)	577.25	583.00	50.78	0.00	0.09	489.00	486.65	489.00	38.36	0.00	0.08	79.00	64.00	0.00	94.00	88.25	382715.00	2.36	514.12	503.00
30	8	5	11279.00	35555.00	189.15	0	Spot (Block30, Row5, Column8)	626.70	616.00	75.66	0.01	0.12	504.00	505.72	504.00	38.06	0.00	0.08	91.00	77.00	0.00	112.00	122.70	628577.00	3.18	552.54	553.00
30	1	6	9192.00	35840.00	235.05	0	Spot (Block30, Row6, Column1)	560.19	563.00	42.68	0.00	0.08	489.00	487.96	489.00	36.75	0.00	0.08	75.00	50.00	0.00	74.00	71.19	891827.00	1.97	504.09	500.50
30	2	6	9484.00	35852.00	201.70	0	Spot (Block30, Row6, Column2)	547.60	541.00	45.87	0.01	0.08	489.00	487.00	489.00	37.87	0.00	0.08	64.00	32.00	0.00	52.00	58.60	630289.00	1.60	518.80	516.50
30	3	6	9787.00	35846.00	199.10	0	Spot (Block30, Row6, Column3)	576.23	585.00	45.12	0.01	0.08	492.00	491.47	492.00	34.89	0.00	0.07	84.00	67.00	0.00	93.00	84.23	648830.00	2.43	513.09	508.00
30	4	6	10082.00	35856.00	196.45	0	Spot (Block30, Row6, Column4)	597.67	591.00	61.39	0.00	0.10	495.00	495.04	495.00	37.66	0.00	0.08	84.00	67.00	0.00	96.00	102.67	653847.00	2.73	533.35	529.50
30	5	6	10396.00	35851.00	162.90	0	Spot (Block30, Row6, Column5)	680.69	677.00	79.20	0.00	0.12	487.00	487.77	487.00	35.23	0.00	0.07	99.00	95.00	0.00	190.00	193.69	496224.00	5.48	564.32	564.00
30	6	6	10692.00	35839.00	179.55	0	Spot (Block30, Row6, Column6)	554.23	552.00	47.89	0.00	0.09	481.00	479.25	481.00	31.91	0.00	0.07	80.00	54.00	0.00	71.00	73.23	499915.00	2.35	505.49	505.50
30	7	6	10998.00	35831.00	175.10	0	Spot (Block30, Row6, Column7)	608.10	594.00	65.14	0.01	0.11	492.00	491.37	492.00	35.47	0.00	0.07	92.00	74.00	0.00	102.00	116.10	521141.00	3.29	531.60	527.00
30	8	6	11308.00	35863.00	150.10	0	Spot (Block30, Row6, Column8)	598.48	601.00	36.34	0.00	0.06	503.00	504.50	503.00	37.56	0.00	0.07	91.00	74.00	0.00	98.00	95.48	369861.00	2.50	553.92	553.50
30	1	7	9175.00	36156.00	181.30	0	Spot (Block30, Row7, Column1)	568.61	571.00	37.30	0.00	0.07	493.00	496.39	493.00	53.91	0.00	0.11	70.00	19.00	0.00	78.00	75.61	523688.00	1.34	526.08	518.00
30	2	7	9496.00	36170.00	166.45	0	Spot (Block30, Row7, Column2)	582.77	554.00	176.51	0.02	0.30	490.00	489.27	490.00	37.67	0.00	0.08	68.00	43.00	0.00	64.00	92.77	448732.00	2.48	528.34	516.00
30	3	7	9804.00	36141.00	233.15	0	Spot (Block30, Row7, Column3)	557.05	558.00	51.70	0.00	0.09	489.00	486.92	489.00	32.01	0.00	0.07	75.00	52.00	0.00	69.00	68.05	874017.00	2.19	513.90	506.00
30	4	7	10087.00	36159.00	182.60	0	Spot (Block30, Row7, Column4)	587.00	589.00	46.45	0.00	0.08	492.00	492.26	492.00	31.85	0.00	0.06	91.00	77.00	0.00	97.00	95.00	548844.00	2.97	534.53	530.00
30	5	7	10401.00	36162.00	207.40	0	Spot (Block30, Row7, Column5)	588.45	595.00	46.26	0.00	0.08	490.00	490.13	490.00	34.91	0.00	0.07	85.00	75.00	0.00	105.00	98.45	720855.00	2.82	525.84	522.00
30	6	7	10689.00	36142.00	217.20	0	Spot (Block30, Row7, Column6)	577.07	579.00	49.16	0.00	0.09	487.00	486.39	487.00	39.42	0.00	0.08	83.00	64.00	0.00	92.00	90.07	779039.00	2.30	519.02	513.50
30	7	7	10973.00	36151.00	193.60	0	Spot (Block30, Row7, Column7)	608.51	600.50	64.44	0.01	0.11	499.00	500.26	499.00	43.15	0.00	0.09	85.00	62.00	0.00	101.50	109.51	640148.00	2.51	538.65	531.00
30	8	7	11294.00	36149.00	188.05	0	Spot (Block30, Row7, Column8)	876.90	868.00	141.21	0.00	0.16	507.00	512.85	507.00	43.00	0.00	0.08	100.00	99.00	0.00	361.00	369.90	870760.00	8.47	639.36	618.50
30	1	8	9179.00	36448.00	138.70	0	Spot (Block30, Row8, Column1)	22758.67	21016.00	12669.68	0.03	0.56	501.00	513.35	501.00	73.31	0.01	0.14	100.00	100.00	1.35	20515.00	22257.67	11811749.00	303.43	5380.51	4503.00
30	2	8	9483.00	36441.00	188.70	0	Spot (Block30, Row8, Column2)	579.29	583.00	52.47	0.00	0.09	495.00	499.79	495.00	51.60	0.00	0.10	74.00	30.00	0.00	88.00	84.29	582184.00	1.54	528.09	519.00
30	3	8	9785.00	36439.00	201.15	0	Spot (Block30, Row8, Column3)	588.52	593.00	55.38	0.00	0.09	492.00	492.67	492.00	42.36	0.00	0.09	80.00	61.00	0.00	101.00	96.52	672674.00	2.26	528.46	514.00
30	4	8	10104.00	36436.00	154.70	0	Spot (Block30, Row8, Column4)	648.89	630.00	85.59	0.01	0.13	493.00	495.15	493.00	37.88	0.00	0.08	97.00	84.00	0.00	137.00	155.89	428265.00	4.06	556.26	551.00
30	5	8	10392.00	36446.00	188.20	0	Spot (Block30, Row8, Column5)	588.02	592.00	48.70	0.00	0.08	493.00	495.28	493.00	35.22	0.00	0.07	86.00	72.00	0.00	99.00	95.02	586254.00	2.63	538.75	526.50
30	6	8	10691.00	36447.00	189.10	0	Spot (Block30, Row8, Column6)	656.98	648.00	82.03	0.01	0.12	498.00	500.58	498.00	37.34	0.00	0.07	97.00	86.00	0.00	150.00	158.98	666179.00	4.19	552.61	548.00
30	7	8	11010.00	36448.00	184.80	0	Spot (Block30, Row8, Column7)	639.45	619.00	68.73	0.01	0.11	506.00	511.87	506.00	43.74	0.01	0.09	96.00	81.00	0.00	113.00	133.45	616426.00	2.92	566.69	574.00
30	8	8	11279.00	36449.00	144.60	0	Spot (Block30, Row8, Column8)	2127.59	2004.00	810.02	0.03	0.38	515.00	523.06	515.00	42.91	0.01	0.08	100.00	100.00	0.00	1489.00	1612.59	1216980.00	37.39	857.27	780.00
31	1	1	13693.00	34343.00	149.80	0	Spot (Block31, Row1, Column1)	22398.20	19508.00	12300.69	0.06	0.55	1867.00	1893.58	1867.00	311.47	0.01	0.16	100.00	100.00	0.33	17641.00	20531.20	13774895.00	65.83	6721.98	5536.00
31	2	1	13980.00	34342.00	162.60	0	Spot (Block31, Row1, Column2)	2380.82	2388.00	376.16	0.00	0.16	1828.00	1874.16	1828.00	296.66	0.01	0.16	69.00	46.00	0.00	560.00	552.82	1745138.00	1.71	2049.43	1962.00
31	3	1	14287.00	34332.00	186.40	0	Spot (Block31, Row1, Column3)	2108.20	2096.00	285.02	0.00	0.14	1796.00	1858.32	1796.00	314.82	0.01	0.17	47.00	15.00	0.00	300.00	312.20	2059713.00	0.79	1951.28	1894.00
31	4	1	14552.00	34368.00	77.15	0	Spot (Block31, Row1, Column4)	5540.41	2629.50	9976.11	0.32	1.80	1793.00	1855.39	1793.00	323.70	0.01	0.17	80.00	62.00	0.68	836.50	3747.41	808900.00	11.38	2608.76	2430.00
31	5	1	14886.00	34329.00	204.15	0	Spot (Block31, Row1, Column5)	2184.57	2154.00	330.67	0.01	0.15	1777.00	1832.98	1777.00	291.92	0.01	0.16	59.00	27.00	0.00	377.00	407.57	2593086.00	1.20	1906.58	1902.00
31	6	1	15195.00	34340.00	209.10	0	Spot (Block31, Row1, Column6)	2214.71	2165.50	346.25	0.01	0.16	1777.00	1830.05	1777.00	282.12	0.01	0.15	60.00	32.00	0.00	388.50	437.71	2759523.00	1.36	2010.72	2006.50
31	7	1	15506.00	34338.00	169.35	0	Spot (Block31, Row1, Column7)	2489.75	2476.00	379.95	0.00	0.15	1831.50	1875.38	1831.50	283.85	0.01	0.15	81.00	59.00	0.00	644.50	658.25	1991796.00	2.16	2128.33	2083.00
31	8	1	15799.00	34341.00	202.60	0	Spot (Block31, Row1, Column8)	2365.48	2335.50	361.86	0.01	0.15	1883.00	1917.21	1883.00	280.37	0.01	0.15	66.00	37.00	0.00	452.50	482.48	2753422.00	1.60	2107.17	2105.00
31	1	2	13683.00	34650.00	201.45	0	Spot (Block31, Row2, Column1)	2217.66	2175.50	315.30	0.01	0.14	1879.00	1893.03	1879.00	306.32	0.00	0.16	48.00	24.00	0.00	296.50	338.66	2554740.00	1.06	2014.57	1999.00
31	2	2	13981.00	34642.00	147.30	0	Spot (Block31, Row2, Column2)	2188.07	2144.00	325.33	0.01	0.15	1776.00	1805.83	1776.00	276.89	0.01	0.15	57.00	35.00	0.00	368.00	412.07	1301900.00	1.38	1923.09	1872.50
31	3	2	14297.00	34640.00	197.20	0	Spot (Block31, Row2, Column3)	2229.67	2210.50	318.84	0.00	0.14	1773.00	1800.24	1773.00	264.45	0.01	0.15	69.00	39.00	0.00	437.50	456.67	2443713.00	1.62	1982.83	1902.00
31	4	2	14595.00	34652.00	227.60	0	Spot (Block31, Row2, Column4)	2212.78	2188.00	347.21	0.00	0.16	1787.00	1837.73	1787.00	283.24	0.01	0.15	60.00	34.00	0.00	401.00	425.78	3290404.00	1.32	1928.12	1858.00
31	5	2	14892.00	34641.00	193.60	0	Spot (Block31, Row2, Column5)	2385.61	2323.00	363.78	0.01	0.15	1780.00	1830.37	1780.00	281.07	0.01	0.15	75.00	48.00	0.00	543.00	605.61	2516820.00	1.98	2087.42	2090.00
31	6	2	15189.00	34651.00	189.40	0	Spot (Block31, Row2, Column6)	2209.79	2187.00	330.50	0.00	0.15	1778.00	1840.24	1778.00	285.63	0.01	0.16	62.00	34.00	0.00	409.00	431.79	2225257.00	1.29	2028.84	1995.00
31	7	2	15490.00	34648.00	193.45	0	Spot (Block31, Row2, Column7)	2235.35	2215.00	349.63	0.00	0.16	1785.00	1844.91	1785.00	280.23	0.01	0.15	63.00	40.00	0.00	430.00	450.35	2367239.00	1.39	2121.34	2111.00
31	8	2	15803.00	34634.00	231.40	0	Spot (Block31, Row2, Column8)	2103.21	2102.00	300.67	0.00	0.14	1852.00	1878.10	1852.00	281.08	0.01	0.15	45.00	16.00	0.00	250.00	251.21	3238948.00	0.80	1930.30	1865.50
31	1	3	13689.00	34950.00	170.90	0	Spot (Block31, Row3, Column1)	2410.99	2365.00	430.71	0.01	0.18	1814.00	1857.68	1814.00	286.87	0.01	0.15	74.00	47.00	0.00	551.00	596.99	1952898.00	1.93	1996.47	1991.50
31	2	3	13988.00	34943.00	194.60	0	Spot (Block31, Row3, Column2)	2162.87	2109.50	337.01	0.01	0.16	1773.00	1806.66	1773.00	267.29	0.01	0.15	58.00	33.00	0.00	336.50	389.87	2322918.00	1.33	1985.20	1930.50
31	3	3	14282.00	34945.00	216.95	0	Spot (Block31, Row3, Column3)	2228.31	2182.50	408.39	0.01	0.18	1782.00	1832.05	1782.00	276.59	0.01	0.15	61.00	37.00	0.00	400.50	446.31	2999299.00	1.43	1949.63	1959.00
31	4	3	14590.00	34941.00	203.50	0	Spot (Block31, Row3, Column4)	2306.96	2309.00	393.24	0.00	0.17	1810.00	1863.03	1810.00	272.78	0.01	0.15	67.00	45.00	0.00	499.00	496.96	2715289.00	1.63	2009.41	1987.50
31	5	3	14896.00	34949.00	201.40	0	Spot (Block31, Row3, Column5)	2316.85	2259.50	386.78	0.01	0.17	1841.00	1881.95	1841.00	271.65	0.01	0.14	64.00	41.00	0.00	418.50	475.85	2664382.00	1.60	2048.23	1990.00
31	6	3	15195.00	34934.00	223.05	0	Spot (Block31, Row3, Column6)	2231.94	2208.00	312.94	0.00	0.14	1809.00	1874.58	1809.00	280.57	0.02	0.15	63.00	34.00	0.00	399.00	422.94	3193908.00	1.27	1995.57	1975.50
31	7	3	15483.00	34947.00	209.95	0	Spot (Block31, Row3, Column7)	2244.26	2253.50	328.37	0.00	0.15	1779.00	1843.40	1779.00	280.16	0.02	0.15	65.00	41.00	0.00	474.50	465.26	2818786.00	1.43	2020.76	1982.50
31	8	3	15801.00	34952.00	166.15	0	Spot (Block31, Row3, Column8)	2355.38	2205.50	1096.59	0.03	0.47	1799.00	1854.98	1799.00	268.67	0.01	0.14	59.00	39.00	0.00	406.50	556.38	1799512.00	1.86	2036.10	2016.00
31	1	4	13688.00	35247.00	186.45	0	Spot (Block31, Row4, Column1)	2264.88	2231.00	329.67	0.01	0.15	1800.00	1853.25	1800.00	282.64	0.01	0.15	69.00	35.00	0.00	431.00	464.88	2217319.00	1.46	2035.56	2077.00
31	2	4	13987.00	35252.00	191.35	0	Spot (Block31, Row4, Column2)	2161.33	2117.50	309.53	0.01	0.14	1789.00	1838.59	1789.00	272.67	0.01	0.15	56.00	31.00	0.00	328.50	372.33	2234817.00	1.18	1974.20	1905.00
31	3	4	14297.00	35240.00	165.25	0	Spot (Block31, Row4, Column3)	3002.36	2957.00	624.27	0.01	0.21	1811.00	1861.02	1811.00	278.89	0.01	0.15	94.00	82.00	0.00	1146.00	1191.36	2275787.00	4.09	2191.57	2169.50
31	4	4	14583.00	35248.00	210.75	0	Spot (Block31, Row4, Column4)	2176.18	2120.00	314.24	0.01	0.14	1810.00	1859.57	1810.00	272.67	0.01	0.15	54.00	29.00	0.00	310.00	366.18	2757226.00	1.16	1991.91	1959.00
31	5	4	14869.00	35240.00	193.85	0	Spot (Block31, Row4, Column5)	2239.24	2203.00	351.74	0.01	0.16	1809.00	1857.09	1809.00	262.64	0.01	0.14	64.00	37.00	0.00	394.00	430.24	2382547.00	1.46	2029.08	2003.00
31	6	4	15194.00	35245.00	195.50	0	Spot (Block31, Row4, Column6)	2340.13	2307.00	358.00	0.01	0.15	1812.00	1866.58	1812.00	281.14	0.01	0.15	69.00	44.00	0.00	495.00	528.13	2524996.00	1.68	2031.36	1993.00
31	7	4	15480.00	35241.00	209.75	0	Spot (Block31, Row4, Column7)	2277.07	2264.00	333.64	0.00	0.15	1844.00	1878.77	1844.00	282.41	0.01	0.15	62.00	32.00	0.00	420.00	433.07	2837232.00	1.41	2019.34	1992.00
31	8	4	15788.00	35246.00	198.00	0	Spot (Block31, Row4, Column8)	2180.15	2186.00	341.35	0.00	0.16	1864.00	1891.53	1864.00	269.57	0.01	0.14	51.00	24.00	0.00	322.00	316.15	2422149.00	1.07	2025.79	2024.00
31	1	5	13699.00	35544.00	176.40	0	Spot (Block31, Row5, Column1)	2449.66	2401.00	423.24	0.01	0.17	1838.00	1873.35	1838.00	280.63	0.01	0.15	77.00	50.00	0.00	563.00	611.66	2133653.00	2.05	2117.46	2073.00
31	2	5	13989.00	35547.00	190.30	0	Spot (Block31, Row5, Column2)	2137.13	2100.00	289.58	0.01	0.14	1796.00	1839.77	1796.00	277.65	0.01	0.15	52.00	26.00	0.00	304.00	341.13	2175597.00	1.07	2061.16	2076.50
31	3	5	14302.00	35553.00	194.95	0	Spot (Block31, Row5, Column3)	2348.87	2305.00	353.70	0.01	0.15	1839.50	1868.43	1839.50	282.30	0.01	0.15	69.00	40.00	0.00	465.50	509.37	2510947.00	1.70	2041.53	2077.00
31	4	5	14588.00	35547.00	181.80	0	Spot (Block31, Row5, Column4)	2341.55	2279.00	348.39	0.01	0.15	1881.00	1891.75	1881.00	270.35	0.00	0.14	68.00	37.00	0.00	398.00	460.55	2170616.00	1.66	2089.61	2077.50
31	5	5	14893.00	35545.00	164.65	0	Spot (Block31, Row5, Column5)	3055.64	2967.00	657.35	0.01	0.22	1863.00	1880.30	1863.00	276.20	0.00	0.15	94.00	84.00	0.00	1104.00	1192.64	2307008.00	4.26	2182.86	2222.00
31	6	5	15193.00	35541.00	189.45	0	Spot (Block31, Row5, Column6)	2230.25	2196.00	340.14	0.01	0.15	1858.00	1884.90	1858.00	287.93	0.01	0.15	55.00	27.00	0.00	338.00	372.25	2259245.00	1.20	2048.40	2027.00
31	7	5	15487.00	35547.00	191.70	0	Spot (Block31, Row5, Column7)	2297.83	2320.00	341.93	0.00	0.15	1877.00	1907.48	1877.00	283.78	0.01	0.15	63.00	37.00	0.00	443.00	420.83	2380553.00	1.38	2126.26	2163.00
31	8	5	15796.00	35546.00	156.90	0	Spot (Block31, Row5, Column8)	2499.91	2460.00	418.61	0.01	0.17	1895.00	1933.40	1895.00	280.92	0.01	0.15	74.00	50.00	0.00	565.00	604.91	1692439.00	2.02	2043.27	2042.00
31	1	6	13694.00	35843.00	207.30	0	Spot (Block31, Row6, Column1)	2207.00	2202.00	338.65	0.00	0.15	1809.00	1861.79	1809.00	279.54	0.01	0.15	59.00	32.00	0.00	393.00	398.00	2692544.00	1.23	2042.95	2058.00
31	2	6	14001.00	35843.00	197.85	0	Spot (Block31, Row6, Column2)	2164.77	2145.00	337.14	0.00	0.16	1785.00	1820.90	1785.00	275.17	0.01	0.15	57.00	31.00	0.00	360.00	379.77	2398567.00	1.25	2019.98	1972.00
31	3	6	14282.00	35841.00	192.00	0	Spot (Block31, Row6, Column3)	2383.71	2315.00	394.89	0.01	0.17	1824.00	1861.01	1824.00	287.48	0.01	0.15	69.00	43.00	0.00	491.00	559.71	2474287.00	1.82	2048.42	2025.50
31	4	6	14593.00	35842.00	191.65	0	Spot (Block31, Row6, Column4)	2376.98	2353.00	373.37	0.00	0.16	1887.00	1905.68	1887.00	262.53	0.00	0.14	66.00	44.00	0.00	466.00	489.98	2464924.00	1.80	2139.70	2096.00
31	5	6	14889.00	35848.00	153.10	0	Spot (Block31, Row6, Column5)	3053.53	2853.00	1073.15	0.03	0.35	1879.00	1896.96	1879.00	264.93	0.00	0.14	98.00	89.00	0.00	974.00	1174.53	1957315.00	4.37	2258.78	2240.00
31	6	6	15192.00	35839.00	210.95	0	Spot (Block31, Row6, Column6)	2262.96	2257.00	335.21	0.00	0.15	1876.00	1901.46	1876.00	275.48	0.01	0.14	57.00	39.00	0.00	381.00	386.96	2862649.00	1.31	2075.52	2066.00
31	7	6	15490.00	35847.00	188.55	0	Spot (Block31, Row6, Column7)	2406.02	2345.00	374.84	0.01	0.16	1884.00	1909.45	1884.00	268.77	0.01	0.14	71.00	42.00	0.00	461.00	522.02	2408424.00	1.85	2156.50	2170.00
31	8	6	15798.00	35847.00	166.80	0	Spot (Block31, Row6, Column8)	2314.75	2314.50	313.19	0.00	0.14	1895.00	1930.56	1895.00	277.39	0.01	0.14	62.00	36.00	0.00	419.50	419.75	1791616.00	1.39	2079.71	1999.00
31	1	7	13691.00	36147.00	199.45	0	Spot (Block31, Row7, Column1)	2190.48	2135.00	334.24	0.01	0.15	1797.00	1854.91	1797.00	286.43	0.01	0.15	54.00	30.00	0.00	338.00	393.48	2481815.00	1.17	2014.45	1998.00
31	2	7	13996.00	36138.00	199.00	0	Spot (Block31, Row7, Column2)	2172.73	2171.00	355.68	0.00	0.16	1765.00	1798.26	1765.00	270.74	0.01	0.15	59.00	38.00	0.00	406.00	407.73	2444325.00	1.38	1952.44	1842.00
31	3	7	14289.00	36145.00	218.65	0	Spot (Block31, Row7, Column3)	2166.81	2115.00	326.42	0.01	0.15	1784.00	1828.38	1784.00	273.17	0.01	0.15	56.00	33.00	0.00	331.00	382.81	2957691.00	1.24	1956.04	1921.00
31	4	7	14587.00	36144.00	217.80	0	Spot (Block31, Row7, Column4)	2202.57	2175.00	304.28	0.01	0.14	1809.00	1863.20	1809.00	266.71	0.01	0.14	58.00	30.00	0.00	366.00	393.57	2986684.00	1.27	2002.19	1993.00
31	5	7	14890.00	36143.00	207.45	0	Spot (Block31, Row7, Column5)	2250.14	2258.00	364.19	0.00	0.16	1805.00	1864.94	1805.00	267.89	0.01	0.14	62.00	42.00	0.00	453.00	445.14	2763168.00	1.44	2067.02	2090.00
31	6	7	15195.00	36141.00	219.70	0	Spot (Block31, Row7, Column6)	2227.23	2191.50	359.02	0.01	0.16	1868.00	1898.04	1868.00	281.53	0.01	0.15	53.00	30.00	0.00	323.50	359.23	3073572.00	1.17	2029.51	2007.00
31	7	7	15483.00	36151.00	201.00	0	Spot (Block31, Row7, Column7)	2321.97	2328.00	331.04	0.00	0.14	1900.00	1958.60	1900.00	511.87	0.01	0.26	40.00	2.00	0.00	428.00	421.97	2663297.00	0.71	2096.62	2099.00
31	8	7	15801.00	36147.00	190.80	0	Spot (Block31, Row7, Column8)	2864.67	2773.00	445.84	0.01	0.16	1931.00	1970.88	1931.00	303.41	0.01	0.15	95.00	75.00	0.00	842.00	933.67	2944878.00	2.95	2278.47	2264.00
31	1	8	13684.00	36447.00	140.30	0	Spot (Block31, Row8, Column1)	30065.56	27968.00	18300.36	0.03	0.61	1918.00	1966.02	1918.00	340.27	0.01	0.17	100.00	100.00	12.01	26050.00	28147.56	16024946.00	82.58	8850.01	6411.00
31	2	8	13983.00	36436.00	196.10	0	Spot (Block31, Row8, Column2)	2181.22	2168.00	461.05	0.00	0.21	1796.00	1851.88	1796.00	306.38	0.01	0.17	55.00	27.00	0.00	372.00	385.22	2370986.00	1.07	1956.18	1905.00
31	3	8	14279.00	36449.00	208.20	0	Spot (Block31, Row8, Column3)	2158.81	2103.00	325.80	0.01	0.15	1783.00	1829.39	1783.00	279.66	0.01	0.15	57.00	28.00	0.00	320.00	375.81	2655331.00	1.18	1988.78	1972.00
31	4	8	14598.00	36434.00	171.80	0	Spot (Block31, Row8, Column4)	2210.21	2164.00	331.72	0.01	0.15	1797.00	1855.62	1797.00	282.58	0.01	0.15	54.00	30.00	0.00	367.00	413.21	1823422.00	1.25	2012.38	1972.00
31	5	8	14893.00	36439.00	206.55	0	Spot (Block31, Row8, Column5)	2218.19	2203.00	337.54	0.00	0.15	1845.00	1877.57	1845.00	289.53	0.01	0.15	56.00	31.00	0.00	358.00	373.19	2699534.00	1.18	2028.71	2034.00
31	6	8	15196.00	36444.00	197.30	0	Spot (Block31, Row8, Column6)	2332.23	2258.00	369.64	0.01	0.16	1883.00	1942.41	1883.00	499.08	0.01	0.26	41.00	10.00	0.00	375.00	449.23	2572448.00	0.78	2053.07	2005.00
31	7	8	15526.00	36438.00	187.75	0	Spot (Block31, Row8, Column7)	2366.08	2360.00	382.15	0.00	0.16	1973.00	2020.44	1973.00	506.34	0.01	0.25	40.00	4.00	0.00	387.00	393.08	2351880.00	0.68	2148.17	2136.00
31	8	8	15785.00	36450.00	152.10	0	Spot (Block31, Row8, Column8)	3449.23	3331.00	749.85	0.02	0.22	1998.00	2052.29	1998.00	323.34	0.01	0.16	97.00	88.00	0.00	1333.00	1451.23	2197162.00	4.32	2456.39	2503.00
32	1	1	18195.00	34340.00	151.35	0	Spot (Block32, Row1, Column1)	22650.93	20382.00	11317.35	0.05	0.50	2721.00	2782.96	2721.00	412.52	0.01	0.15	100.00	100.00	0.00	17661.00	19929.93	14247433.00	48.16	7158.15	5786.00
32	2	1	18493.00	34340.00	211.55	0	Spot (Block32, Row1, Column2)	3059.93	3015.00	440.70	0.01	0.14	2619.00	2673.50	2619.00	373.89	0.01	0.14	52.00	27.00	0.00	396.00	440.93	3895288.00	1.03	2754.15	2758.00
32	3	1	18794.00	34341.00	193.75	0	Spot (Block32, Row1, Column3)	2969.78	2943.00	409.68	0.00	0.14	2568.00	2606.64	2568.00	350.42	0.01	0.13	51.00	24.00	0.00	375.00	401.78	3162816.00	1.04	2792.52	2780.00
32	4	1	19086.00	34338.00	193.50	0	Spot (Block32, Row1, Column4)	3032.95	3010.00	384.01	0.00	0.13	2556.00	2590.60	2556.00	345.63	0.01	0.13	59.00	27.00	0.00	454.00	476.95	3202800.00	1.28	2831.20	2842.00
32	5	1	19397.00	34339.00	184.10	0	Spot (Block32, Row1, Column5)	3104.92	3078.50	393.80	0.00	0.13	2541.00	2561.52	2541.00	325.66	0.00	0.13	66.00	40.00	0.00	537.50	563.92	2949673.00	1.67	2826.90	2739.50
32	6	1	19697.00	34332.00	204.50	0	Spot (Block32, Row1, Column6)	3036.41	3019.00	349.95	0.00	0.12	2535.00	2562.52	2535.00	329.30	0.00	0.13	63.00	33.00	0.00	484.00	501.41	3589032.00	1.44	2795.66	2785.00
32	7	1	20004.00	34341.00	166.30	0	Spot (Block32, Row1, Column7)	3240.46	3237.00	466.30	0.00	0.14	2571.00	2603.30	2571.00	326.76	0.01	0.13	73.00	51.00	0.00	666.00	669.46	2491911.00	1.95	2941.95	2932.50
32	8	1	20298.00	34340.00	205.25	0	Spot (Block32, Row1, Column8)	3149.27	3126.00	381.01	0.00	0.12	2631.00	2664.43	2631.00	324.69	0.01	0.12	61.00	39.00	0.00	495.00	518.27	3785419.00	1.49	2864.93	2880.00
32	1	2	18191.00	34641.00	204.25	0	Spot (Block32, Row2, Column1)	3009.44	2963.50	420.20	0.01	0.14	2673.00	2703.61	2673.00	380.52	0.00	0.14	41.00	17.00	0.00	290.50	336.44	3569199.00	0.80	2891.96	2878.00
32	2	2	18479.00	34639.00	152.90	0	Spot (Block32, Row2, Column2)	3106.06	3129.00	394.44	0.00	0.13	2584.00	2632.20	2584.00	354.57	0.01	0.13	62.00	34.00	0.00	545.00	522.06	2009621.00	1.34	2854.83	2892.00
32	3	2	18789.00	34641.00	199.40	0	Spot (Block32, Row2, Column3)	3010.74	2993.00	420.32	0.00	0.14	2502.00	2556.39	2502.00	334.61	0.01	0.13	60.00	37.00	0.00	491.00	508.74	3399126.00	1.36	2774.00	2741.50
32	4	2	19094.00	34631.00	214.80	0	Spot (Block32, Row2, Column4)	2856.89	2795.00	401.60	0.01	0.14	2463.00	2487.78	2463.00	331.90	0.00	0.13	50.00	27.00	0.00	332.00	393.89	3773957.00	1.11	2645.52	2606.00
32	5	2	19401.00	34620.00	215.70	0	Spot (Block32, Row2, Column5)	3055.42	2969.00	442.34	0.01	0.14	2478.00	2545.10	2478.00	814.25	0.01	0.32	31.00	0.00	0.00	491.00	577.42	4060657.00	0.63	2739.38	2649.50
32	6	2	19689.00	34636.00	202.05	0	Spot (Block32, Row2, Column6)	2845.36	2835.00	357.93	0.00	0.13	2404.00	2444.37	2404.00	311.74	0.01	0.13	56.00	35.00	0.00	431.00	441.36	3283547.00	1.29	2613.32	2599.00
32	7	2	20010.00	34642.00	186.35	0	Spot (Block32, Row2, Column7)	2893.66	2882.00	340.10	0.00	0.12	2470.00	2504.41	2470.00	309.38	0.01	0.12	57.00	31.00	0.00	412.00	423.66	2835782.00	1.26	2716.99	2660.00
32	8	2	20307.00	34640.00	201.45	0	Spot (Block32, Row2, Column8)	3007.93	2993.00	349.56	0.00	0.12	2571.50	2619.26	2571.50	316.38	0.01	0.12	58.00	31.00	0.00	421.50	436.43	3471146.00	1.23	2831.79	2788.50
32	1	3	18198.00	34941.00	159.30	0	Spot (Block32, Row3, Column1)	3330.63	3257.50	432.96	0.01	0.13	2582.00	2622.58	2582.00	362.95	0.01	0.14	80.00	46.00	0.00	675.50	748.63	2344765.00	1.95	2912.90	2841.00
32	2	3	18487.00	34942.00	189.95	0	Spot (Block32, Row3, Column2)	3035.80	2971.50	366.37	0.01	0.12	2564.00	2595.40	2564.00	355.57	0.01	0.14	55.00	27.00	0.00	407.50	471.80	3096518.00	1.24	2850.16	2836.00
32	3	3	18764.00	34931.00	213.70	0	Spot (Block32, Row3, Column3)	3006.75	2922.00	796.90	0.01	0.27	2455.00	2490.34	2455.00	334.77	0.01	0.13	60.00	35.00	0.00	467.00	551.75	3932833.00	1.54	2708.44	2710.00
32	4	3	19089.00	34941.00	190.55	0	Spot (Block32, Row3, Column4)	2800.86	2767.00	363.03	0.01	0.13	2357.00	2380.99	2357.00	311.15	0.00	0.13	59.00	35.00	0.00	410.00	443.86	2865275.00	1.35	2568.41	2518.00
32	5	3	19396.00	34962.00	177.95	0	Spot (Block32, Row3, Column5)	2889.86	2878.00	490.64	0.00	0.17	2346.00	2432.14	2346.00	800.65	0.02	0.33	28.00	2.00	0.00	532.00	543.86	2566200.00	0.57	2646.52	2628.00
32	6	3	19692.00	34943.00	195.30	0	Spot (Block32, Row3, Column6)	2947.33	2913.50	395.46	0.01	0.13	2315.00	2360.76	2315.00	292.04	0.01	0.12	78.00	51.00	0.00	598.50	632.33	3177220.00	2.01	2606.51	2590.50
32	7	3	20012.00	34944.00	193.00	0	Spot (Block32, Row3, Column7)	2744.64	2711.50	318.36	0.01	0.12	2404.00	2451.76	2404.00	317.12	0.01	0.13	49.00	23.00	0.00	307.50	340.64	2898338.00	0.92	2611.29	2589.00
32	8	3	20299.00	34941.00	202.85	0	Spot (Block32, Row3, Column8)	2951.64	2927.50	356.69	0.00	0.12	2550.00	2589.95	2550.00	323.44	0.01	0.12	53.00	30.00	0.00	377.50	401.64	3441615.00	1.12	2702.84	2697.00
32	1	4	18195.00	35241.00	208.15	0	Spot (Block32, Row4, Column1)	3047.90	3012.00	439.22	0.01	0.14	2490.00	2545.99	2490.00	356.52	0.01	0.14	61.00	38.00	0.00	522.00	557.90	3751959.00	1.41	2757.51	2703.00
32	2	4	18487.00	35231.00	193.65	0	Spot (Block32, Row4, Column2)	3015.07	2983.00	402.27	0.00	0.13	2494.00	2539.93	2494.00	347.67	0.01	0.14	60.00	35.00	0.00	489.00	521.07	3168839.00	1.37	2836.84	2817.50
32	3	4	18787.00	35239.00	187.35	0	Spot (Block32, Row4, Column3)	3223.65	3164.50	510.75	0.01	0.16	2386.00	2435.91	2386.00	329.15	0.01	0.14	83.00	60.00	0.00	778.50	837.65	3191414.00	2.39	2697.72	2679.00
32	4	4	19090.00	35246.00	209.65	0	Spot (Block32, Row4, Column4)	2723.97	2701.50	326.50	0.00	0.12	2288.00	2332.25	2288.00	298.63	0.01	0.13	60.00	31.00	0.00	413.50	435.97	3410408.00	1.31	2514.71	2514.00
32	5	4	19373.00	35238.00	199.00	0	Spot (Block32, Row4, Column5)	2762.32	2746.00	363.84	0.00	0.13	2280.00	2302.23	2280.00	290.02	0.00	0.13	68.00	40.00	0.00	466.00	482.32	3107610.00	1.59	2500.77	2515.50
32	6	4	19698.00	35243.00	188.25	0	Spot (Block32, Row4, Column6)	2955.19	2945.00	391.23	0.00	0.13	2299.00	2341.66	2299.00	302.99	0.01	0.13	78.00	53.00	0.00	646.00	656.19	2955191.00	2.02	2640.62	2646.00
32	7	4	19979.00	35270.00	78.25	0	Spot (Block32, Row4, Column7)	7207.08	3504.00	11505.77	0.31	1.60	2402.00	2443.00	2402.00	320.07	0.01	0.13	84.00	71.00	1.41	1102.00	4805.08	1023405.00	14.88	3199.96	3144.00
32	8	4	20303.00	35244.00	190.20	0	Spot (Block32, Row4, Column8)	2982.94	2991.00	355.80	0.00	0.12	2553.00	2588.98	2553.00	324.97	0.01	0.13	59.00	32.00	0.00	438.00	429.94	3033650.00	1.21	2768.20	2694.00
32	1	5	18197.00	35543.00	185.90	0	Spot (Block32, Row5, Column1)	3146.23	3103.50	453.16	0.01	0.14	2504.00	2555.38	2504.00	355.83	0.01	0.14	69.00	41.00	0.00	599.50	642.23	3077011.00	1.66	2866.97	2917.50
32	2	5	18493.00	35536.00	204.15	0	Spot (Block32, Row5, Column2)	3018.58	2987.50	391.07	0.00	0.13	2503.00	2556.17	2503.00	349.86	0.01	0.14	60.00	33.00	0.00	484.50	515.58	3567957.00	1.32	2679.07	2603.00
32	3	5	18786.00	35554.00	197.25	0	Spot (Block32, Row5, Column3)	2960.86	2918.00	380.42	0.01	0.13	2381.00	2432.97	2381.00	324.47	0.01	0.13	69.00	39.00	0.00	537.00	579.86	3265829.00	1.63	2615.69	2584.00
32	4	5	19092.00	35543.00	197.65	0	Spot (Block32, Row5, Column4)	2720.94	2699.00	352.91	0.00	0.13	2288.00	2332.58	2288.00	295.63	0.01	0.13	60.00	31.00	0.00	411.00	432.94	3012079.00	1.31	2533.55	2574.00
32	5	5	19397.00	35539.00	191.80	0	Spot (Block32, Row5, Column5)	2985.00	2956.50	456.35	0.00	0.15	2279.00	2303.76	2279.00	284.71	0.00	0.12	81.00	62.00	0.00	677.50	706.00	3098435.00	2.39	2506.51	2459.00
32	6	5	19689.00	35547.00	204.00	0	Spot (Block32, Row5, Column6)	2766.38	2748.00	495.16	0.00	0.18	2288.00	2324.12	2288.00	276.92	0.01	0.12	64.00	42.00	0.00	460.00	478.38	3256034.00	1.60	2455.11	2438.00
32	7	5	20004.00	35547.00	209.45	0	Spot (Block32, Row5, Column7)	2747.26	2681.00	324.83	0.01	0.12	2398.00	2429.08	2398.00	295.45	0.01	0.12	47.00	26.00	0.00	283.00	349.26	3436828.00	1.08	2523.45	2487.00
32	8	5	20309.00	35546.00	179.60	0	Spot (Block32, Row5, Column8)	3079.65	3028.50	403.40	0.01	0.13	2544.00	2592.83	2544.00	324.72	0.01	0.13	63.00	38.00	0.00	484.50	535.65	2790162.00	1.50	2736.09	2709.00
32	1	6	18191.00	35843.00	197.70	0	Spot (Block32, Row6, Column1)	3153.28	3141.00	441.42	0.00	0.14	2521.00	2560.80	2521.00	354.20	0.01	0.14	66.00	43.00	0.00	620.00	632.28	3487527.00	1.67	2879.49	2881.00
32	2	6	18498.00	35838.00	195.05	0	Spot (Block32, Row6, Column2)	3044.27	3015.00	376.88	0.00	0.12	2502.00	2554.89	2502.00	344.13	0.01	0.13	63.00	37.00	0.00	513.00	542.27	3287817.00	1.42	2849.82	2794.00
32	3	6	18785.00	35840.00	199.60	0	Spot (Block32, Row6, Column3)	2983.68	2994.00	417.00	0.00	0.14	2442.50	2481.50	2442.50	330.72	0.01	0.13	63.00	39.00	0.00	551.50	541.18	3362606.00	1.52	2666.26	2635.00
32	4	6	19099.00	35841.00	186.65	0	Spot (Block32, Row6, Column4)	2800.64	2722.00	376.07	0.01	0.13	2369.00	2405.57	2369.00	316.28	0.01	0.13	53.00	31.00	0.00	353.00	431.64	2741829.00	1.25	2659.63	2667.50
[truncated: 401,603 more chars]
