# Supplementary material for: An antigen microarray protocol for COVID-19 serological analysis
Source: STAR Protoc. 2021 Aug 26;2(3):100815. doi: 10.1016/j.xpro.2021.100815 (PMC8387221; doi:10.1016/j.xpro.2021.100815)
Supplement: Data S8. Slide_quantifications, related to step quantification and statistical analysis 2.e [file mmc8.zip › RPPA0140_12860A01-D12_IgM_785/Joseph_2021-04-02_15h54m46_785nmGain010.txt]

ATF	1.0
30	28
"Checksum_ImageFile=7a298c0fba2b9e9af8c6b82cf0eb6617"
"Checksum_ResultFile=6308eb670d85e9c4f16e1d356f53a559"
"Type=Mapix Results 2"
"DateTime=2021/04/02 15:54:58"
"ConfigFile="
"GalFile=L:\RPPA Service\Platform_Projects\2021-02-09_JPL_CoV-Array-7\64 pad grid.gal"
"PixelSize=5"
"Wavelengths=785"
"ImageFiles=L:\RPPA Service\Platform_Projects\2021-03-24_JPL_CoV-Array-9\RPPA0140_12860A01-D12_IgM_785\Joseph_2021-04-02_15h54m46_785nmGain010.tif"
"GrinddingParameters=Find mode = Grid + Blocks + Spots | Max. diameter (% Dth) = 200.0 | Min. diameter (% Dth) = 50.0 | Max position offset (% pitch) = 30"
"QuantificationParameter=S/B border width (pixels) = 2.0 | Background diameter (pitch) = 2.0"
"JpegImage=L:\RPPA Service\Platform_Projects\2021-03-24_JPL_CoV-Array-9\RPPA0140_12860A01-D12_IgM_785\Joseph_2021-04-02_15h54m46_785nmGain010.jpg"
"FeatureType=Circular"
"Barcode="
"BackgroundSubtraction=LocalFeature"
"Normalization=None"
"ImageOrigin=3680, 2560"
"ImageSize=17760.0, 71040.0"
"JpegOrigin=4465, 2630"
"JpegBrightness=46"
"JpegContrast=28"
"JpegBalance=0"
"Creator=Mapix 9.0.0"
"Scanner=ir710IVD IR0H8_IVD 717045"
"Temperature=33.0"
"Comment="
"Velocity=35 l/s"
"LaserPower=20.0"
"PMTGain=10"
"BatchFilename=L:\RPPA Service\InnooScan\Batch methods\CoV_Array image_processing.mbt"
"Block"	"Column"	"Row"	"X"	"Y"	"Dia."	"Flags"	"ID"	"F785 Mean"	"F785 Median"	"F785 SD"	"F785 |log Mean/Median|"	"F785 CV"	"B785"	"B785 Mean"	"B785 Median"	"B785 SD"	"B785 |log Mean/Median|"	"B785 CV"	"% > B785+1SD"	"% > B785+2SD"	"F785 % Sat."	"F785 Median - B785"	"F785 Mean - B785"	"F785 Total Intensity"	"SNR 785"	"ExcludedMean 785"	"ExcludedMedian 785"
1	1	1	4667.00	2833.00	150.90	0	Spot (Block1, Row1, Column1)	36225.41	34634.00	16007.01	0.02	0.44	1305.00	1354.28	1305.00	406.18	0.02	0.30	100.00	100.00	4.02	33329.00	34920.41	22532236.00	85.85	9718.41	7823.00
1	2	1	4947.00	2833.00	153.65	0	Spot (Block1, Row1, Column2)	1538.08	1494.00	184.23	0.01	0.12	1280.00	1306.81	1280.00	369.13	0.01	0.28	22.00	0.00	0.00	214.00	258.08	992062.00	0.63	1396.47	1368.00
1	3	1	5293.00	2840.00	172.35	0	Spot (Block1, Row1, Column3)	1291.11	1279.50	118.79	0.00	0.09	1186.00	1186.79	1186.00	109.79	0.00	0.09	41.00	14.00	0.00	93.50	105.11	1071619.00	0.95	1223.72	1205.00
1	4	1	5562.00	2816.00	170.65	0	Spot (Block1, Row1, Column4)	1473.19	1454.00	155.11	0.01	0.11	1207.50	1234.65	1207.50	131.33	0.01	0.11	78.00	46.00	0.00	246.50	265.69	1190340.00	1.82	1305.75	1288.00
1	5	1	5868.00	2842.00	166.15	0	Spot (Block1, Row1, Column5)	1481.22	1474.00	186.09	0.00	0.13	1251.00	1261.25	1251.00	141.86	0.00	0.11	58.00	32.00	0.00	223.00	230.22	1133133.00	1.55	1316.21	1288.00
1	6	1	6158.00	2828.00	216.30	0	Spot (Block1, Row1, Column6)	1423.55	1399.00	167.51	0.01	0.12	1207.00	1240.80	1207.00	129.45	0.01	0.10	65.00	38.00	0.00	192.00	216.55	1900442.00	1.41	1264.26	1242.00
1	7	1	6471.00	2832.00	168.15	0	Spot (Block1, Row1, Column7)	1644.22	1597.00	231.65	0.01	0.14	1204.00	1222.71	1204.00	126.35	0.01	0.10	97.00	72.00	0.00	393.00	440.22	1298930.00	3.34	1359.26	1330.50
1	8	1	6770.00	2832.00	204.90	0	Spot (Block1, Row1, Column8)	1392.25	1380.00	162.16	0.00	0.12	1200.00	1220.77	1200.00	131.16	0.01	0.11	55.00	32.00	0.00	180.00	192.25	1662343.00	1.31	1284.11	1283.00
1	1	2	4670.00	3145.00	229.30	0	Spot (Block1, Row2, Column1)	1409.49	1390.00	204.22	0.01	0.14	1279.00	1289.68	1279.00	150.65	0.00	0.12	34.00	12.00	0.00	111.00	130.49	2114229.00	0.80	1329.32	1303.00
1	2	2	4966.00	3135.00	147.00	-50	Spot (Block1, Row2, Column2)	1323.42	1291.50	125.50	0.01	0.09	1206.00	1221.99	1206.00	122.56	0.01	0.10	36.00	17.00	0.00	85.50	117.42	778169.00	0.83	1232.11	1201.00
1	3	2	5271.00	3145.00	197.60	0	Spot (Block1, Row2, Column3)	1346.09	1324.00	129.61	0.01	0.10	1196.00	1205.09	1196.00	112.51	0.00	0.09	57.00	24.00	0.00	128.00	150.09	1488781.00	1.25	1233.98	1211.50
1	4	2	5569.00	3143.00	195.60	0	Spot (Block1, Row2, Column4)	1429.56	1399.50	164.54	0.01	0.12	1232.00	1254.21	1232.00	137.46	0.01	0.11	63.00	36.00	0.00	167.50	197.56	1541067.00	1.28	1346.59	1371.50
1	5	2	5869.00	3136.00	204.70	0	Spot (Block1, Row2, Column5)	2596.56	2514.00	459.14	0.01	0.18	1239.00	1258.81	1239.00	149.44	0.01	0.12	100.00	100.00	0.00	1275.00	1357.56	3089903.00	8.95	1722.75	1695.00
1	6	2	6162.00	3132.00	196.95	0	Spot (Block1, Row2, Column6)	1441.94	1411.00	149.43	0.01	0.10	1195.00	1215.48	1195.00	123.73	0.01	0.10	76.00	46.00	0.00	216.00	246.94	1597675.00	1.83	1301.25	1291.50
1	7	2	6460.00	3147.00	178.35	0	Spot (Block1, Row2, Column7)	1371.20	1358.00	150.22	0.00	0.11	1187.00	1190.68	1187.00	115.53	0.00	0.10	58.00	34.00	0.00	171.00	184.20	1224480.00	1.56	1287.15	1291.00
1	8	2	6791.00	3130.00	222.25	0	Spot (Block1, Row2, Column8)	1313.03	1291.00	144.03	0.01	0.11	1198.00	1210.17	1198.00	126.14	0.00	0.10	37.00	16.00	0.00	93.00	115.03	1857944.00	0.82	1225.73	1200.50
1	1	3	4661.00	3422.00	170.70	0	Spot (Block1, Row3, Column1)	1598.05	1561.00	211.85	0.01	0.13	1211.00	1236.06	1211.00	114.06	0.01	0.09	92.00	77.00	0.00	350.00	387.05	1292819.00	3.17	1367.19	1388.00
1	2	3	4969.00	3452.00	152.35	0	Spot (Block1, Row3, Column2)	1356.47	1313.50	131.14	0.01	0.10	1192.00	1204.73	1192.00	142.68	0.00	0.12	48.00	19.00	0.00	121.50	164.47	865427.00	1.06	1268.98	1260.50
1	3	3	5264.00	3426.00	143.60	0	Spot (Block1, Row3, Column3)	1684.11	1605.00	341.48	0.02	0.20	1199.00	1221.62	1199.00	130.64	0.01	0.11	99.00	76.00	0.00	406.00	485.11	949839.00	3.54	1437.94	1427.00
1	4	3	5556.00	3424.00	179.25	0	Spot (Block1, Row3, Column4)	1559.52	1523.50	188.87	0.01	0.12	1211.00	1239.76	1211.00	159.06	0.01	0.13	84.00	49.00	0.00	312.50	348.52	1406688.00	2.01	1394.65	1395.00
1	5	3	5869.00	3425.00	176.90	0	Spot (Block1, Row3, Column5)	1510.93	1488.00	225.36	0.01	0.15	1204.00	1238.60	1204.00	130.59	0.01	0.11	73.00	54.00	0.00	284.00	306.93	1322066.00	2.09	1318.16	1295.00
1	6	3	6171.00	3426.00	215.15	0	Spot (Block1, Row3, Column6)	1354.20	1349.00	141.16	0.00	0.10	1188.00	1199.88	1188.00	125.42	0.00	0.10	54.00	26.00	0.00	161.00	166.20	1791605.00	1.23	1269.17	1287.00
1	7	3	6451.00	3445.00	151.70	0	Spot (Block1, Row3, Column7)	1356.15	1328.00	146.29	0.01	0.11	1180.00	1183.34	1180.00	132.82	0.00	0.11	52.00	25.00	0.00	148.00	176.15	858446.00	1.30	1258.93	1236.00
1	8	3	6786.00	3426.00	174.90	0	Spot (Block1, Row3, Column8)	1376.74	1379.00	183.00	0.00	0.13	1187.00	1202.28	1187.00	133.25	0.01	0.11	56.00	34.00	0.00	192.00	189.74	1174360.00	1.31	1288.52	1287.00
1	1	4	4667.00	3736.00	169.40	0	Spot (Block1, Row4, Column1)	1458.22	1407.00	200.50	0.02	0.14	1184.00	1182.34	1184.00	101.12	0.00	0.09	85.00	58.00	0.00	223.00	274.22	1169490.00	2.73	1268.63	1242.00
1	2	4	4956.00	3748.00	225.15	0	Spot (Block1, Row4, Column2)	1258.52	1234.00	110.26	0.01	0.09	1184.00	1186.75	1184.00	147.67	0.00	0.12	19.00	4.00	0.00	50.00	74.52	1828634.00	0.49	1194.39	1184.00
1	3	4	5267.00	3732.00	145.70	0	Spot (Block1, Row4, Column3)	2213.49	2175.00	359.79	0.01	0.16	1197.00	1222.77	1197.00	136.02	0.01	0.11	99.00	99.00	0.00	978.00	1016.49	1279400.00	7.28	1536.17	1559.00
1	4	4	5542.00	3745.00	165.45	0	Spot (Block1, Row4, Column4)	1365.61	1388.00	128.69	0.01	0.09	1193.00	1222.19	1193.00	159.38	0.01	0.13	52.00	19.00	0.00	195.00	172.61	1039226.00	0.90	1320.39	1289.50
1	5	4	5863.00	3743.00	216.80	0	Spot (Block1, Row4, Column5)	1409.44	1390.00	161.13	0.01	0.11	1197.00	1228.05	1197.00	169.99	0.01	0.14	59.00	15.00	0.00	193.00	212.44	1894284.00	1.07	1305.02	1294.50
1	6	4	6158.00	3721.00	210.95	0	Spot (Block1, Row4, Column6)	2495.83	2426.00	438.00	0.01	0.18	1190.00	1197.58	1190.00	139.93	0.00	0.12	100.00	99.00	0.00	1236.00	1305.83	3164713.00	9.28	1638.51	1641.00
1	7	4	6443.00	3751.00	152.00	0	Spot (Block1, Row4, Column7)	1791.26	1477.00	1025.41	0.08	0.57	1118.00	1153.99	1118.00	133.25	0.01	0.12	97.00	71.00	0.00	359.00	673.26	1128495.00	4.78	1415.55	1351.00
1	8	4	6765.00	3743.00	157.95	0	Spot (Block1, Row4, Column8)	1547.90	1515.00	192.88	0.01	0.12	1167.00	1173.95	1167.00	135.70	0.00	0.12	91.00	67.00	0.00	348.00	380.90	1064953.00	2.76	1286.31	1241.00
1	1	5	4667.00	4038.00	148.25	0	Spot (Block1, Row5, Column1)	1591.18	1584.00	187.10	0.00	0.12	1142.00	1158.85	1142.00	108.05	0.01	0.09	98.00	91.00	0.00	442.00	449.18	962665.00	4.00	1320.90	1310.00
1	2	5	4978.00	4046.00	202.00	0	Spot (Block1, Row5, Column2)	1356.02	1309.00	143.14	0.02	0.11	1192.00	1206.97	1192.00	124.13	0.01	0.10	48.00	25.00	0.00	117.00	164.02	1568915.00	1.20	1272.46	1258.00
1	3	5	5286.00	4041.00	201.25	0	Spot (Block1, Row5, Column3)	1426.20	1383.00	152.40	0.01	0.11	1212.00	1246.42	1212.00	131.06	0.01	0.11	69.00	32.00	0.00	171.00	214.20	1635855.00	1.37	1335.48	1290.50
1	4	5	5568.00	4031.00	187.05	0	Spot (Block1, Row5, Column4)	1450.83	1411.00	156.68	0.01	0.11	1193.00	1223.08	1193.00	126.62	0.01	0.10	78.00	44.00	0.00	218.00	257.83	1427621.00	1.80	1320.13	1304.00
1	5	5	5862.00	4032.00	167.15	0	Spot (Block1, Row5, Column5)	2031.46	1948.50	495.21	0.02	0.24	1192.00	1206.79	1192.00	129.24	0.01	0.11	96.00	89.00	0.00	756.50	839.46	1584538.00	6.38	1419.14	1410.50
1	6	5	6168.00	4025.00	212.80	0	Spot (Block1, Row5, Column6)	1328.53	1301.50	171.88	0.01	0.13	1148.00	1162.73	1148.00	128.59	0.01	0.11	61.00	30.00	0.00	153.50	180.53	1716460.00	1.29	1207.96	1193.00
1	7	5	6484.00	4050.00	183.05	0	Spot (Block1, Row5, Column7)	1323.72	1300.50	163.86	0.01	0.12	1099.00	1122.28	1099.00	115.49	0.01	0.10	70.00	39.00	0.00	201.50	224.72	1252237.00	1.74	1192.08	1180.00
1	8	5	6773.00	4036.00	190.90	0	Spot (Block1, Row5, Column8)	1386.54	1351.50	285.66	0.01	0.21	1103.00	1141.08	1103.00	125.82	0.01	0.11	71.00	49.00	0.00	248.50	283.54	1425358.00	1.95	1221.53	1191.00
1	1	6	4686.00	4332.00	231.10	0	Spot (Block1, Row6, Column1)	1252.79	1226.00	107.54	0.01	0.09	1111.00	1129.02	1111.00	93.32	0.01	0.08	61.00	30.00	0.00	115.00	141.79	1928050.00	1.33	1161.37	1171.00
1	2	6	4969.00	4328.00	228.55	0	Spot (Block1, Row6, Column2)	1357.42	1320.00	138.04	0.01	0.10	1182.00	1191.84	1182.00	121.84	0.00	0.10	53.00	26.00	0.00	138.00	175.42	2037487.00	1.36	1233.79	1206.00
1	3	6	5263.00	4327.00	181.35	0	Spot (Block1, Row6, Column3)	1567.30	1549.50	200.93	0.00	0.13	1197.00	1226.33	1197.00	124.79	0.01	0.10	87.00	70.00	0.00	352.50	370.30	1445054.00	2.73	1363.59	1356.00
1	4	6	5560.00	4323.00	208.45	0	Spot (Block1, Row6, Column4)	1381.43	1357.50	165.15	0.01	0.12	1185.00	1197.04	1185.00	126.68	0.00	0.11	57.00	31.00	0.00	172.50	196.43	1701927.00	1.46	1290.28	1285.00
1	5	6	5869.00	4335.00	151.50	0	Spot (Block1, Row6, Column5)	1885.88	1824.50	292.57	0.01	0.16	1165.00	1168.57	1165.00	140.81	0.00	0.12	98.00	95.00	0.00	659.50	720.88	1188106.00	5.09	1389.45	1418.00
1	6	6	6184.00	4349.00	187.75	0	Spot (Block1, Row6, Column6)	1249.45	1211.00	129.93	0.01	0.10	1103.00	1132.04	1103.00	145.00	0.01	0.13	45.00	17.00	0.00	108.00	146.45	1233207.00	0.81	1197.81	1189.00
1	7	6	6466.00	4336.00	175.35	0	Spot (Block1, Row6, Column7)	1381.24	1381.00	164.23	0.00	0.12	1095.00	1115.58	1095.00	123.99	0.01	0.11	83.00	54.00	0.00	286.00	286.24	1186487.00	2.14	1229.23	1216.00
1	8	6	6772.00	4333.00	172.35	0	Spot (Block1, Row6, Column8)	1381.73	1377.00	195.26	0.00	0.14	1105.00	1146.66	1105.00	133.96	0.02	0.12	74.00	50.00	0.00	272.00	276.73	1145456.00	1.75	1242.99	1207.00
1	1	7	4671.00	4633.00	204.05	0	Spot (Block1, Row7, Column1)	1303.25	1293.00	121.76	0.00	0.09	1107.00	1143.77	1107.00	149.27	0.01	0.13	66.00	21.00	0.00	186.00	196.25	1543048.00	1.07	1204.22	1190.00
1	2	7	4976.00	4633.00	207.35	0	Spot (Block1, Row7, Column2)	1307.75	1304.00	115.13	0.00	0.09	1140.00	1161.82	1140.00	114.81	0.01	0.10	66.00	33.00	0.00	164.00	167.75	1598066.00	1.27	1248.57	1226.50
1	3	7	5267.00	4619.00	200.15	0	Spot (Block1, Row7, Column3)	1307.95	1294.00	123.09	0.00	0.09	1179.00	1183.32	1179.00	120.20	0.00	0.10	44.00	16.00	0.00	115.00	128.95	1488447.00	1.04	1223.06	1193.00
1	4	7	5574.00	4631.00	193.35	0	Spot (Block1, Row7, Column4)	1339.48	1308.00	154.83	0.01	0.12	1152.00	1160.72	1152.00	122.83	0.00	0.11	65.00	36.00	0.00	156.00	187.48	1414494.00	1.46	1234.58	1211.00
1	5	7	5846.00	4631.00	238.10	0	Spot (Block1, Row7, Column5)	1259.90	1229.50	140.22	0.01	0.11	1101.00	1132.64	1101.00	113.12	0.01	0.10	51.00	25.00	0.00	128.50	158.90	2063710.00	1.12	1169.73	1172.00
1	6	7	6158.00	4624.00	239.55	0	Spot (Block1, Row7, Column6)	1268.34	1244.00	167.24	0.01	0.13	1085.00	1106.96	1085.00	122.45	0.01	0.11	57.00	27.00	0.00	159.00	183.34	2091493.00	1.32	1143.94	1123.00
1	7	7	6465.00	4647.00	197.05	0	Spot (Block1, Row7, Column7)	1371.29	1324.50	219.49	0.02	0.16	1090.00	1117.24	1090.00	133.68	0.01	0.12	77.00	45.00	0.00	234.50	281.29	1505678.00	1.90	1203.78	1205.50
1	8	7	6769.00	4625.00	158.80	0	Spot (Block1, Row7, Column8)	2955.24	2902.00	589.55	0.01	0.20	1174.00	1178.75	1174.00	155.03	0.00	0.13	100.00	100.00	0.00	1728.00	1781.24	2039115.00	11.46	1726.65	1704.00
1	1	8	4661.00	4943.00	139.50	0	Spot (Block1, Row8, Column1)	47406.83	50993.00	17153.68	0.03	0.36	1151.00	1184.42	1151.00	196.39	0.01	0.17	100.00	100.00	33.08	49842.00	46255.83	25078340.00	235.36	13954.90	9641.00
1	2	8	4986.00	4966.00	205.80	0	Spot (Block1, Row8, Column2)	1362.80	1321.00	192.38	0.01	0.14	1180.00	1188.32	1180.00	164.12	0.00	0.14	48.00	14.00	0.00	141.00	182.80	1640812.00	1.06	1254.85	1214.50
1	3	8	5259.00	4929.00	164.40	0	Spot (Block1, Row8, Column3)	1589.65	1403.50	921.00	0.05	0.58	1173.00	1179.73	1173.00	131.59	0.00	0.11	66.00	45.00	0.00	230.50	416.65	1192240.00	3.12	1302.85	1279.00
1	4	8	5570.00	4945.00	177.85	0	Spot (Block1, Row8, Column4)	1364.37	1370.00	166.02	0.00	0.12	1128.00	1161.33	1128.00	131.72	0.01	0.11	69.00	46.00	0.00	242.00	236.37	1207467.00	1.54	1236.08	1194.50
1	5	8	5860.00	4925.00	217.55	0	Spot (Block1, Row8, Column5)	1294.49	1292.00	136.86	0.00	0.11	1095.00	1132.88	1095.00	127.53	0.01	0.11	63.00	30.00	0.00	197.00	199.49	1754029.00	1.27	1192.93	1200.00
1	6	8	6158.00	4935.00	200.55	0	Spot (Block1, Row8, Column6)	1329.97	1290.00	192.58	0.01	0.14	1091.00	1123.54	1091.00	126.92	0.01	0.11	66.00	38.00	0.00	199.00	238.97	1518825.00	1.63	1206.34	1201.00
1	7	8	6455.00	4934.00	200.95	0	Spot (Block1, Row8, Column7)	1353.29	1295.00	237.43	0.02	0.18	1110.00	1150.89	1110.00	135.66	0.02	0.12	62.00	40.00	0.00	185.00	243.29	1548167.00	1.49	1228.40	1199.00
1	8	8	6759.00	4940.00	145.45	0	Spot (Block1, Row8, Column8)	2828.67	2732.00	748.33	0.02	0.26	1187.00	1208.65	1187.00	157.09	0.01	0.13	100.00	100.00	0.00	1545.00	1641.67	1637797.00	10.31	1617.41	1591.50
2	1	1	9172.00	2836.00	150.55	0	Spot (Block2, Row1, Column1)	32552.73	30948.00	16062.38	0.02	0.49	1192.00	1230.97	1192.00	197.11	0.01	0.16	100.00	100.00	2.58	29756.00	31360.73	20182712.00	158.91	9072.35	7752.00
2	2	1	9474.00	2840.00	189.45	0	Spot (Block2, Row1, Column2)	1442.40	1401.00	190.83	0.01	0.13	1189.00	1221.05	1189.00	159.92	0.01	0.13	63.00	34.00	0.00	212.00	253.40	1449616.00	1.38	1314.71	1302.00
2	3	1	9790.00	2848.00	187.60	0	Spot (Block2, Row1, Column3)	1420.85	1395.50	192.75	0.01	0.14	1192.00	1218.48	1192.00	147.57	0.01	0.12	60.00	37.00	0.00	203.50	228.85	1409485.00	1.37	1319.15	1284.00
2	4	1	10066.00	2845.00	198.80	0	Spot (Block2, Row1, Column4)	1433.21	1393.00	198.76	0.01	0.14	1200.00	1237.08	1200.00	157.62	0.01	0.13	59.00	32.00	0.00	193.00	233.21	1599464.00	1.24	1297.91	1282.00
2	5	1	10375.00	2832.00	209.50	0	Spot (Block2, Row1, Column5)	1507.91	1487.00	187.37	0.01	0.12	1271.00	1280.75	1271.00	159.14	0.00	0.12	61.00	34.00	0.00	216.00	236.91	1878857.00	1.43	1345.57	1291.00
2	6	1	10666.00	2830.00	198.85	0	Spot (Block2, Row1, Column6)	1542.94	1495.00	209.43	0.01	0.14	1285.00	1305.83	1285.00	168.88	0.01	0.13	62.00	33.00	0.00	210.00	257.94	1725012.00	1.40	1397.42	1358.50
2	7	1	10973.00	2840.00	160.10	0	Spot (Block2, Row1, Column7)	1651.12	1585.00	243.02	0.02	0.15	1292.00	1374.11	1292.00	1315.90	0.03	0.96	0.00	0.00	0.00	293.00	359.12	1164039.00	0.21	1483.44	1485.00
2	8	1	11272.00	2839.00	196.65	0	Spot (Block2, Row1, Column8)	1669.93	1677.50	275.86	0.00	0.17	1283.00	1305.29	1283.00	176.97	0.01	0.14	75.00	52.00	0.00	394.50	386.93	1826907.00	2.06	1488.62	1513.00
2	1	2	9183.00	3148.00	220.65	0	Spot (Block2, Row2, Column1)	1321.29	1292.00	170.28	0.01	0.13	1178.00	1186.38	1178.00	164.36	0.00	0.14	39.00	15.00	0.00	114.00	143.29	1845845.00	0.82	1227.75	1191.00
2	2	2	9476.00	3144.00	137.55	0	Spot (Block2, Row2, Column2)	1389.71	1397.00	158.03	0.00	0.11	1166.00	1173.71	1166.00	143.12	0.00	0.12	67.00	28.00	0.00	231.00	223.71	712920.00	1.51	1241.49	1209.00
2	3	2	9780.00	3132.00	202.60	0	Spot (Block2, Row2, Column3)	1339.65	1309.50	194.22	0.01	0.14	1171.00	1173.25	1171.00	148.39	0.00	0.13	47.00	25.00	0.00	138.50	168.65	1559353.00	1.12	1202.78	1161.00
2	4	2	10089.00	3135.00	183.80	0	Spot (Block2, Row2, Column4)	1394.23	1381.00	201.53	0.00	0.14	1183.00	1198.80	1183.00	150.89	0.01	0.13	55.00	35.00	0.00	198.00	211.23	1331488.00	1.30	1288.48	1266.50
2	5	2	10376.00	3134.00	193.25	0	Spot (Block2, Row2, Column5)	2002.15	1960.00	351.55	0.01	0.18	1195.00	1235.33	1195.00	158.59	0.01	0.13	99.00	97.00	0.00	765.00	807.15	2112268.00	4.84	1497.70	1515.00
2	6	2	10671.00	3136.00	152.60	0	Spot (Block2, Row2, Column6)	1444.21	1388.50	210.19	0.02	0.15	1261.00	1326.87	1261.00	1341.48	0.02	1.01	0.00	0.00	0.00	127.50	183.21	921408.00	0.09	1343.15	1293.00
2	7	2	10975.00	3138.00	147.00	-50	Spot (Block2, Row2, Column7)	1458.46	1399.00	198.44	0.02	0.14	1277.00	1347.85	1277.00	1340.41	0.02	0.99	0.00	0.00	0.00	122.00	181.46	857573.00	0.08	1487.83	1412.00
2	8	2	11261.00	3141.00	202.85	0	Spot (Block2, Row2, Column8)	1447.94	1429.00	217.18	0.01	0.15	1269.00	1276.42	1269.00	177.94	0.00	0.14	48.00	24.00	0.00	160.00	178.94	1689749.00	0.96	1374.48	1398.00
2	1	3	9178.00	3440.00	184.90	0	Spot (Block2, Row3, Column1)	1405.11	1383.50	209.73	0.01	0.15	1098.00	1137.45	1098.00	149.76	0.02	0.13	76.00	44.00	0.00	285.50	307.11	1354530.00	1.79	1212.41	1207.00
2	2	3	9482.00	3439.00	218.60	0	Spot (Block2, Row3, Column2)	1304.67	1287.00	170.99	0.01	0.13	1090.00	1122.66	1090.00	151.41	0.01	0.13	58.00	33.00	0.00	197.00	214.67	1778269.00	1.20	1188.78	1178.00
2	3	3	9772.00	3437.00	148.70	0	Spot (Block2, Row3, Column3)	1387.38	1389.00	189.09	0.00	0.14	1094.00	1134.50	1094.00	152.06	0.02	0.13	75.00	47.00	0.00	295.00	293.38	843527.00	1.66	1266.68	1187.50
2	4	3	10076.00	3423.00	200.15	0	Spot (Block2, Row3, Column4)	1388.10	1353.00	185.47	0.01	0.13	1130.00	1159.56	1130.00	154.43	0.01	0.13	62.00	35.00	0.00	223.00	258.10	1575488.00	1.48	1218.00	1197.00
2	5	3	10379.00	3431.00	149.55	0	Spot (Block2, Row3, Column5)	1556.84	1490.00	480.05	0.02	0.31	1165.00	1175.11	1165.00	161.63	0.00	0.14	68.00	50.00	0.00	325.00	391.84	952784.00	2.36	1374.57	1301.00
2	6	3	10681.00	3442.00	185.00	0	Spot (Block2, Row3, Column6)	1456.12	1404.00	221.90	0.02	0.15	1179.00	1196.63	1179.00	166.01	0.01	0.14	64.00	38.00	0.00	225.00	277.12	1393506.00	1.56	1302.91	1270.00
2	7	3	10987.00	3447.00	194.75	0	Spot (Block2, Row3, Column7)	1367.05	1377.50	198.71	0.00	0.15	1189.00	1227.52	1189.00	169.22	0.01	0.14	51.00	25.00	0.00	188.50	178.05	1460008.00	0.82	1314.60	1281.00
2	8	3	11263.00	3435.00	188.80	0	Spot (Block2, Row3, Column8)	1432.41	1406.00	189.87	0.01	0.13	1206.00	1248.91	1206.00	173.99	0.02	0.14	58.00	27.00	0.00	200.00	226.41	1438136.00	1.05	1339.13	1311.00
2	1	4	9183.00	3749.00	185.20	0	Spot (Block2, Row4, Column1)	1367.07	1349.00	164.47	0.01	0.12	1086.00	1113.52	1086.00	142.32	0.01	0.13	77.00	46.00	0.00	263.00	281.07	1321958.00	1.78	1222.01	1198.00
2	2	4	9463.00	3738.00	196.60	0	Spot (Block2, Row4, Column2)	1307.33	1282.00	176.11	0.01	0.13	1078.50	1095.86	1078.50	140.25	0.01	0.13	61.00	37.00	0.00	203.50	228.83	1427599.00	1.51	1154.09	1110.00
2	3	4	9771.00	3738.00	152.05	0	Spot (Block2, Row4, Column3)	2052.34	1967.00	664.61	0.02	0.32	1084.00	1105.71	1084.00	144.88	0.01	0.13	100.00	99.00	0.00	883.00	968.34	1295028.00	6.53	1419.34	1422.50
2	4	4	10073.00	3747.00	199.20	0	Spot (Block2, Row4, Column4)	1286.98	1282.50	152.75	0.00	0.12	1090.00	1116.08	1090.00	142.39	0.01	0.13	55.00	33.00	0.00	192.50	196.98	1451711.00	1.20	1180.06	1164.00
2	5	4	10349.00	3747.00	194.45	0	Spot (Block2, Row4, Column5)	1305.31	1304.00	174.66	0.00	0.13	1094.00	1123.49	1094.00	145.96	0.01	0.13	60.00	30.00	0.00	210.00	211.31	1396685.00	1.25	1167.75	1125.00
2	6	4	10676.00	3736.00	197.15	0	Spot (Block2, Row4, Column6)	1901.23	1884.00	315.15	0.00	0.17	1103.00	1142.69	1103.00	149.33	0.02	0.13	99.00	97.00	0.00	781.00	798.23	2089448.00	5.08	1354.85	1353.00
2	7	4	10966.00	3718.00	166.25	0	Spot (Block2, Row4, Column7)	1520.69	1467.00	336.56	0.02	0.22	1175.00	1190.59	1175.00	162.53	0.01	0.14	66.00	45.00	0.00	292.00	345.69	1160289.00	2.03	1327.32	1286.50
2	8	4	11269.00	3741.00	185.20	0	Spot (Block2, Row4, Column8)	1522.24	1500.00	218.82	0.01	0.14	1194.00	1235.60	1194.00	186.77	0.01	0.15	67.00	43.00	0.00	306.00	328.24	1470484.00	1.53	1311.22	1286.00
2	1	5	9174.00	4041.00	156.90	0	Spot (Block2, Row5, Column1)	1501.08	1479.00	215.35	0.01	0.14	1088.00	1123.99	1088.00	141.23	0.01	0.13	89.00	74.00	0.00	391.00	413.08	1014731.00	2.67	1273.80	1288.00
2	2	5	9466.00	4047.00	201.60	0	Spot (Block2, Row5, Column2)	1319.48	1278.50	197.78	0.01	0.15	1082.00	1100.45	1082.00	133.52	0.01	0.12	60.00	40.00	0.00	196.50	237.48	1520037.00	1.64	1238.47	1185.00
2	3	5	9774.00	4036.00	195.85	0	Spot (Block2, Row5, Column3)	1340.79	1288.00	214.59	0.02	0.16	1087.00	1105.23	1087.00	135.16	0.01	0.12	64.00	42.00	0.00	201.00	253.79	1452072.00	1.74	1215.82	1194.50
2	4	5	10080.00	4036.00	166.30	0	Spot (Block2, Row5, Column4)	1366.83	1311.00	197.73	0.02	0.14	1091.00	1112.55	1091.00	138.37	0.01	0.12	69.00	47.00	0.00	220.00	275.83	1049724.00	1.84	1228.15	1198.00
2	5	5	10372.00	4044.00	165.90	0	Spot (Block2, Row5, Column5)	1859.25	1781.00	433.91	0.02	0.23	1090.00	1116.15	1090.00	140.74	0.01	0.13	95.00	92.00	0.00	691.00	769.25	1424187.00	5.28	1331.91	1328.50
2	6	5	10675.00	4027.00	184.25	0	Spot (Block2, Row5, Column6)	1396.10	1366.00	221.65	0.01	0.16	1100.00	1134.43	1100.00	141.19	0.01	0.12	72.00	47.00	0.00	266.00	296.10	1330486.00	1.85	1219.75	1187.00
2	7	5	10975.00	4028.00	203.60	0	Spot (Block2, Row5, Column7)	1355.51	1321.00	198.54	0.01	0.15	1165.00	1169.98	1165.00	154.96	0.00	0.13	50.00	29.00	0.00	156.00	190.51	1598150.00	1.20	1223.01	1184.00
2	8	5	11268.00	4027.00	149.35	0	Spot (Block2, Row5, Column8)	1710.55	1547.50	880.42	0.04	0.51	1180.00	1196.40	1180.00	166.29	0.01	0.14	75.00	53.00	0.00	367.50	530.55	1046857.00	3.09	1346.68	1308.50
2	1	6	9177.00	4348.00	184.80	0	Spot (Block2, Row6, Column1)	1392.52	1375.00	193.83	0.01	0.14	1091.00	1129.90	1091.00	145.87	0.02	0.13	78.00	48.00	0.00	284.00	301.52	1331246.00	1.80	1260.18	1189.00
2	2	6	9481.00	4339.00	202.50	0	Spot (Block2, Row6, Column2)	1308.59	1292.00	170.00	0.01	0.13	1087.00	1113.79	1087.00	145.41	0.01	0.13	63.00	37.00	0.00	205.00	221.59	1524505.00	1.34	1196.05	1189.00
2	3	6	9763.00	4331.00	185.90	0	Spot (Block2, Row6, Column3)	1423.56	1388.50	212.34	0.01	0.15	1086.00	1111.18	1086.00	139.84	0.01	0.13	82.00	58.00	0.00	302.50	337.56	1383702.00	2.23	1228.16	1196.00
2	4	6	10075.00	4335.00	172.30	0	Spot (Block2, Row6, Column4)	1323.10	1299.00	204.25	0.01	0.15	1088.00	1113.70	1088.00	144.76	0.01	0.13	63.00	35.00	0.00	211.00	235.10	1099494.00	1.45	1243.16	1275.50
2	5	6	10380.00	4339.00	178.15	0	Spot (Block2, Row6, Column5)	1499.15	1465.50	275.44	0.01	0.18	1089.00	1117.37	1089.00	143.59	0.01	0.13	81.00	64.00	0.00	376.50	410.15	1322251.00	2.66	1251.21	1197.00
2	6	6	10691.00	4345.00	180.95	0	Spot (Block2, Row6, Column6)	1351.55	1305.00	232.99	0.02	0.17	1103.00	1138.77	1103.00	146.43	0.01	0.13	64.00	43.00	0.00	202.00	248.55	1240726.00	1.45	1236.43	1210.00
2	7	6	10980.00	4339.00	185.75	0	Spot (Block2, Row6, Column7)	1428.79	1389.00	209.66	0.01	0.15	1147.00	1159.90	1147.00	158.51	0.00	0.14	66.00	42.00	0.00	242.00	281.79	1387352.00	1.70	1264.77	1262.00
2	8	6	11272.00	4351.00	171.25	0	Spot (Block2, Row6, Column8)	1351.03	1301.00	210.29	0.02	0.16	1172.00	1174.00	1172.00	165.79	0.00	0.14	47.00	27.00	0.00	129.00	179.03	1102439.00	1.07	1254.60	1197.00
2	1	7	9171.00	4636.00	208.85	0	Spot (Block2, Row7, Column1)	1321.41	1284.00	182.42	0.01	0.14	1092.00	1127.86	1092.00	166.03	0.01	0.15	59.00	27.00	0.00	192.00	229.41	1642512.00	1.17	1225.64	1204.00
2	2	7	9482.00	4641.00	208.05	0	Spot (Block2, Row7, Column2)	1295.11	1272.50	194.57	0.01	0.15	1083.00	1101.95	1083.00	148.89	0.01	0.14	54.00	34.00	0.00	189.50	212.11	1603341.00	1.30	1175.52	1111.00
2	3	7	9774.00	4636.00	217.40	0	Spot (Block2, Row7, Column3)	1274.99	1241.00	172.22	0.01	0.14	1084.00	1107.68	1084.00	149.89	0.01	0.14	51.00	26.00	0.00	157.00	190.99	1719958.00	1.12	1179.54	1132.00
2	4	7	10072.00	4636.00	208.80	0	Spot (Block2, Row7, Column4)	1250.83	1207.50	179.14	0.02	0.14	1086.00	1114.88	1086.00	160.33	0.01	0.14	47.00	23.00	0.00	121.50	164.83	1558528.00	0.85	1186.81	1178.50
2	5	7	10379.00	4637.00	210.95	0	Spot (Block2, Row7, Column5)	1301.84	1272.00	182.93	0.01	0.14	1089.00	1128.12	1089.00	159.35	0.02	0.14	56.00	27.00	0.00	183.00	212.84	1640324.00	1.09	1205.74	1183.00
2	6	7	10661.00	4641.00	197.10	0	Spot (Block2, Row7, Column6)	1353.55	1322.50	190.21	0.01	0.14	1095.00	1140.98	1095.00	162.00	0.02	0.14	66.00	32.00	0.00	227.50	258.55	1483495.00	1.31	1256.85	1196.00
2	7	7	10972.00	4635.00	218.80	0	Spot (Block2, Row7, Column7)	1339.26	1281.50	203.20	0.02	0.15	1107.00	1154.08	1107.00	161.62	0.02	0.14	54.00	31.00	0.00	174.50	232.26	1829423.00	1.15	1208.26	1178.00
2	8	7	11279.00	4640.00	109.90	0	Spot (Block2, Row7, Column8)	2296.31	2250.50	403.45	0.01	0.18	1171.00	1179.13	1171.00	172.15	0.00	0.15	100.00	98.00	0.00	1079.50	1125.31	716450.00	6.49	1611.85	1557.00
2	1	8	9169.00	4940.00	144.65	0	Spot (Block2, Row8, Column1)	36920.33	34964.50	18804.70	0.02	0.51	1095.00	1149.06	1095.00	227.14	0.02	0.20	100.00	100.00	15.73	33869.50	35825.33	21118492.00	157.49	8257.47	6243.00
2	2	8	9472.00	4932.00	251.40	0	Spot (Block2, Row8, Column2)	1269.69	1259.00	195.22	0.00	0.15	1083.00	1119.56	1083.00	176.67	0.01	0.16	49.00	19.00	0.00	176.00	186.69	2326064.00	0.85	1154.45	1128.00
2	3	8	9769.00	4942.00	178.35	0	Spot (Block2, Row8, Column3)	1386.00	1374.50	285.77	0.00	0.21	1085.00	1115.17	1085.00	157.76	0.01	0.14	69.00	43.00	0.00	289.50	301.00	1236316.00	1.72	1194.48	1172.00
2	4	8	10092.00	4952.00	199.05	0	Spot (Block2, Row8, Column4)	1334.26	1291.00	212.98	0.01	0.16	1089.00	1125.62	1089.00	178.96	0.01	0.16	58.00	30.00	0.00	202.00	245.26	1497042.00	1.17	1217.88	1181.00
2	5	8	10369.00	4946.00	164.20	0	Spot (Block2, Row8, Column5)	1339.53	1309.50	202.47	0.01	0.15	1101.00	1145.07	1101.00	174.44	0.02	0.15	58.00	26.00	0.00	208.50	238.53	1001965.00	1.11	1240.61	1193.00
2	6	8	10675.00	4952.00	162.90	0	Spot (Block2, Row8, Column6)	1492.24	1498.00	232.87	0.00	0.16	1095.00	1147.12	1095.00	173.27	0.02	0.15	78.00	57.00	0.00	403.00	397.24	1098286.00	1.99	1335.86	1289.50
2	7	8	10979.00	4934.00	205.15	0	Spot (Block2, Row8, Column7)	1349.26	1300.00	208.37	0.02	0.15	1107.00	1156.58	1107.00	176.62	0.02	0.15	54.00	27.00	0.00	193.00	242.26	1617764.00	1.09	1249.92	1274.00
2	8	8	11262.00	4941.00	154.95	0	Spot (Block2, Row8, Column8)	3096.05	2871.00	1223.79	0.03	0.40	1178.00	1190.61	1178.00	187.65	0.00	0.16	99.00	97.00	0.00	1693.00	1918.05	2043394.00	10.15	1604.38	1567.50
3	1	1	13674.00	2834.00	153.35	0	Spot (Block3, Row1, Column1)	29326.44	26668.00	14276.69	0.04	0.49	1374.00	1385.64	1374.00	215.00	0.00	0.16	100.00	100.00	0.31	25294.00	27952.44	19062188.00	129.96	7149.28	5577.00
3	2	1	13968.00	2839.00	153.70	0	Spot (Block3, Row1, Column2)	3247.52	3179.50	853.01	0.01	0.26	1307.00	1355.19	1307.00	211.24	0.02	0.16	100.00	100.00	0.00	1872.50	1940.52	2117385.00	8.96	1888.38	1903.00
3	3	1	14280.00	2844.00	169.50	0	Spot (Block3, Row1, Column3)	1770.79	1731.00	306.84	0.01	0.17	1295.00	1329.11	1295.00	186.67	0.01	0.14	77.00	58.00	0.00	436.00	475.79	1411321.00	2.37	1426.61	1408.00
3	4	1	14565.00	2837.00	151.65	0	Spot (Block3, Row1, Column4)	3066.81	2930.00	803.69	0.02	0.26	1296.00	1345.79	1296.00	193.37	0.02	0.14	100.00	100.00	0.00	1634.00	1770.81	1950494.00	8.90	1783.27	1777.00
3	5	1	14872.00	2830.00	163.75	0	Spot (Block3, Row1, Column5)	2566.87	2297.00	805.26	0.05	0.31	1371.00	1399.75	1371.00	203.76	0.01	0.15	97.00	88.00	0.00	926.00	1195.87	1907186.00	5.73	1637.63	1606.00
3	6	1	15175.00	2829.00	157.25	0	Spot (Block3, Row1, Column6)	3447.03	3205.00	1067.12	0.03	0.31	1419.00	1463.73	1419.00	216.66	0.01	0.15	100.00	99.00	0.00	1786.00	2028.03	2326745.00	9.15	2008.34	1960.50
3	7	1	15477.00	2835.00	153.15	0	Spot (Block3, Row1, Column7)	6401.54	5901.00	2501.94	0.04	0.39	1479.00	1507.11	1479.00	223.54	0.01	0.15	100.00	100.00	0.00	4422.00	4922.54	4109789.00	21.89	2692.21	2357.00
3	8	1	15783.00	2829.00	195.30	0	Spot (Block3, Row1, Column8)	1843.61	1807.00	290.12	0.01	0.16	1474.00	1487.87	1474.00	198.07	0.00	0.13	68.00	44.00	0.00	333.00	369.61	1989256.00	1.80	1584.14	1580.50
3	1	2	13668.00	3141.00	208.40	0	Spot (Block3, Row2, Column1)	1511.05	1498.00	222.61	0.00	0.15	1301.00	1356.36	1301.00	197.10	0.02	0.15	49.00	24.00	0.00	197.00	210.05	1870683.00	0.78	1467.08	1417.00
3	2	2	13966.00	3141.00	130.85	0	Spot (Block3, Row2, Column2)	2077.56	2076.00	349.28	0.00	0.17	1287.00	1320.58	1287.00	185.76	0.01	0.14	98.00	91.00	0.00	789.00	790.56	955676.00	4.08	1588.20	1562.00
3	3	2	14279.00	3140.00	199.35	0	Spot (Block3, Row2, Column3)	1600.11	1561.00	331.47	0.01	0.21	1288.00	1312.55	1288.00	183.90	0.01	0.14	60.00	38.00	0.00	273.00	312.11	1792122.00	1.56	1447.60	1406.50
3	4	2	14582.00	3142.00	205.30	0	Spot (Block3, Row2, Column4)	1741.70	1746.00	295.30	0.00	0.17	1292.00	1325.20	1292.00	180.69	0.01	0.14	78.00	59.00	0.00	454.00	449.70	2081334.00	2.31	1446.84	1394.00
3	5	2	14871.00	3130.00	200.10	0	Spot (Block3, Row2, Column5)	2311.48	2263.50	468.27	0.01	0.20	1295.00	1336.10	1295.00	175.41	0.01	0.13	99.00	93.00	0.00	968.50	1016.48	2625844.00	5.56	1590.90	1588.00
3	6	2	15172.00	3135.00	194.00	0	Spot (Block3, Row2, Column6)	1787.50	1752.00	278.31	0.01	0.16	1348.00	1373.42	1348.00	186.24	0.01	0.14	81.00	53.00	0.00	404.00	439.50	1900111.00	2.22	1514.15	1484.50
3	7	2	15475.00	3143.00	204.45	0	Spot (Block3, Row2, Column7)	1745.13	1706.00	284.85	0.01	0.16	1391.00	1437.66	1391.00	207.59	0.01	0.14	60.00	39.00	0.00	315.00	354.13	2073209.00	1.48	1543.62	1549.00
3	8	2	15765.00	3140.00	210.85	0	Spot (Block3, Row2, Column8)	1654.16	1650.00	233.20	0.00	0.14	1408.00	1454.91	1408.00	195.59	0.01	0.13	53.00	34.00	0.00	242.00	246.16	2099129.00	1.02	1550.57	1576.50
3	1	3	13676.00	3437.00	157.30	0	Spot (Block3, Row3, Column1)	2675.27	2502.00	798.89	0.03	0.30	1300.00	1345.59	1300.00	181.99	0.01	0.14	99.00	93.00	0.00	1202.00	1375.27	1829885.00	7.31	1695.38	1719.50
3	2	3	13990.00	3439.00	206.55	0	Spot (Block3, Row3, Column2)	1632.84	1598.00	280.48	0.01	0.17	1294.00	1341.52	1294.00	184.65	0.02	0.14	67.00	42.00	0.00	304.00	338.84	1982266.00	1.58	1453.69	1422.50
3	3	3	14265.00	3426.00	181.50	0	Spot (Block3, Row3, Column3)	1909.06	1779.00	801.66	0.03	0.42	1358.00	1373.18	1358.00	197.52	0.00	0.14	73.00	51.00	0.00	421.00	551.06	1760150.00	2.71	1521.09	1481.00
3	4	3	14567.00	3440.00	151.30	0	Spot (Block3, Row3, Column4)	3435.94	3327.00	1104.19	0.01	0.32	1319.00	1357.67	1319.00	188.01	0.01	0.14	99.00	99.00	0.00	2008.00	2116.94	2157768.00	11.05	1861.95	1822.00
3	5	3	14875.00	3435.00	180.60	0	Spot (Block3, Row3, Column5)	1783.58	1709.00	327.70	0.02	0.18	1291.00	1334.07	1291.00	180.56	0.01	0.14	83.00	60.00	0.00	418.00	492.58	1635546.00	2.49	1463.66	1405.00
3	6	3	15179.00	3439.00	193.40	0	Spot (Block3, Row3, Column6)	1589.98	1570.00	233.67	0.01	0.15	1292.00	1348.71	1292.00	192.07	0.02	0.14	57.00	34.00	0.00	278.00	297.98	1688558.00	1.26	1468.00	1489.00
3	7	3	15476.00	3433.00	165.40	0	Spot (Block3, Row3, Column7)	2146.78	2020.00	479.18	0.03	0.22	1367.00	1388.58	1367.00	199.73	0.01	0.14	91.00	80.00	0.00	653.00	779.78	1625114.00	3.80	1628.17	1659.50
3	8	3	15774.00	3440.00	203.55	0	Spot (Block3, Row3, Column8)	1662.89	1677.00	237.79	0.00	0.14	1386.00	1416.32	1386.00	192.64	0.01	0.14	62.00	35.00	0.00	291.00	276.89	1962211.00	1.28	1511.06	1489.00
3	1	4	13675.00	3735.00	152.15	0	Spot (Block3, Row4, Column1)	3141.14	3011.00	972.03	0.02	0.31	1301.00	1344.98	1301.00	193.65	0.01	0.14	99.00	99.00	0.00	1710.00	1840.14	1997764.00	9.28	1759.50	1705.00
3	2	4	13974.00	3741.00	208.90	0	Spot (Block3, Row4, Column2)	1632.03	1598.00	233.98	0.01	0.14	1315.00	1361.24	1315.00	191.77	0.02	0.14	65.00	37.00	0.00	283.00	317.03	2018824.00	1.41	1439.53	1411.00
3	3	4	14273.00	3736.00	146.05	0	Spot (Block3, Row4, Column3)	8123.24	7653.00	3014.03	0.03	0.37	1371.00	1394.40	1371.00	198.02	0.01	0.14	100.00	100.00	0.00	6282.00	6752.24	4719605.00	33.98	3072.84	2629.00
3	4	4	14565.00	3740.00	197.65	0	Spot (Block3, Row4, Column4)	1618.24	1591.50	226.64	0.01	0.14	1363.00	1381.19	1363.00	201.90	0.01	0.15	55.00	24.00	0.00	228.50	255.24	1786535.00	1.17	1510.91	1500.00
3	5	4	14865.00	3740.00	193.30	0	Spot (Block3, Row4, Column5)	1724.76	1686.00	282.87	0.01	0.16	1295.00	1347.40	1295.00	195.48	0.02	0.15	78.00	50.00	0.00	391.00	429.76	1824795.00	1.93	1463.48	1450.00
3	6	4	15176.00	3732.00	193.35	0	Spot (Block3, Row4, Column6)	2428.30	2427.00	430.28	0.00	0.18	1292.00	1338.07	1292.00	191.58	0.02	0.14	99.00	99.00	0.00	1135.00	1136.30	2549710.00	5.69	1678.17	1686.50
3	7	4	15475.00	3740.00	183.25	0	Spot (Block3, Row4, Column7)	2089.37	1963.00	577.75	0.03	0.28	1311.00	1357.25	1311.00	193.97	0.02	0.14	89.00	73.00	0.00	652.00	778.37	1978631.00	3.77	1509.75	1505.00
3	8	4	15770.00	3744.00	172.85	0	Spot (Block3, Row4, Column8)	1978.07	1931.50	351.58	0.01	0.18	1366.00	1382.51	1366.00	190.62	0.01	0.14	89.00	73.00	0.00	565.50	612.07	1649711.00	3.12	1536.63	1505.00
3	1	5	13676.00	4035.00	149.50	0	Spot (Block3, Row5, Column1)	4046.92	3908.00	1182.95	0.02	0.29	1289.00	1326.88	1289.00	197.77	0.01	0.15	100.00	100.00	0.00	2619.00	2757.92	2456479.00	13.75	1992.82	1938.00
3	2	5	13983.00	4032.00	220.95	0	Spot (Block3, Row5, Column2)	1607.41	1579.00	284.92	0.01	0.18	1295.00	1338.73	1295.00	184.57	0.01	0.14	63.00	37.00	0.00	284.00	312.41	2248765.00	1.46	1393.25	1370.50
3	3	5	14275.00	4032.00	192.00	0	Spot (Block3, Row5, Column3)	1701.94	1705.00	251.33	0.00	0.15	1375.00	1388.91	1375.00	198.02	0.00	0.14	64.00	37.00	0.00	330.00	326.94	1775128.00	1.58	1540.71	1498.50
3	4	5	14573.00	4031.00	165.00	0	Spot (Block3, Row5, Column4)	2168.84	2052.00	462.87	0.02	0.21	1375.00	1388.46	1375.00	202.02	0.00	0.15	95.00	81.00	0.00	677.00	793.84	1628799.00	3.86	1628.34	1601.00
3	5	5	14880.00	4033.00	145.75	0	Spot (Block3, Row5, Column5)	8538.43	8187.00	3266.53	0.02	0.38	1370.00	1379.38	1370.00	213.39	0.00	0.15	100.00	100.00	0.00	6817.00	7168.43	4935215.00	33.55	2910.53	2570.50
3	6	5	15170.00	4039.00	175.50	0	Spot (Block3, Row5, Column6)	1810.49	1761.00	297.90	0.01	0.16	1298.00	1338.30	1298.00	192.81	0.01	0.14	85.00	62.00	0.00	463.00	512.49	1558831.00	2.45	1472.90	1427.50
3	7	5	15478.00	4037.00	191.40	0	Spot (Block3, Row5, Column7)	1638.39	1604.50	254.44	0.01	0.16	1304.00	1342.95	1304.00	186.49	0.01	0.14	62.00	44.00	0.00	300.50	334.39	1694100.00	1.58	1468.01	1456.50
3	8	5	15768.00	4035.00	150.85	0	Spot (Block3, Row5, Column8)	3041.92	2821.00	951.70	0.03	0.31	1375.00	1381.37	1375.00	190.15	0.00	0.14	99.00	97.00	0.00	1446.00	1666.92	1898161.00	8.73	1775.13	1777.00
3	1	6	13675.00	4347.00	178.80	0	Spot (Block3, Row6, Column1)	1598.74	1588.50	236.78	0.00	0.15	1280.00	1309.49	1280.00	195.62	0.01	0.15	60.00	38.00	0.00	308.50	318.74	1435671.00	1.48	1441.64	1380.00
3	2	6	13978.00	4333.00	196.00	0	Spot (Block3, Row6, Column2)	1612.36	1600.00	210.25	0.00	0.13	1290.00	1324.31	1290.00	193.02	0.01	0.15	67.00	41.00	0.00	310.00	322.36	1751028.00	1.49	1439.76	1396.00
3	3	6	14267.00	4333.00	149.20	0	Spot (Block3, Row6, Column3)	4807.87	4645.00	1739.79	0.01	0.36	1307.00	1346.03	1307.00	200.13	0.01	0.15	100.00	100.00	0.00	3338.00	3500.87	2932799.00	17.30	2188.98	2093.50
3	4	6	14574.00	4331.00	158.85	0	Spot (Block3, Row6, Column4)	2030.38	1997.00	366.68	0.01	0.18	1317.00	1353.40	1317.00	199.31	0.01	0.15	97.00	77.00	0.00	680.00	713.38	1415176.00	3.40	1544.60	1506.00
3	5	6	14873.00	4331.00	142.55	0	Spot (Block3, Row6, Column5)	9751.06	9697.00	3981.08	0.00	0.41	1308.00	1348.84	1308.00	210.03	0.01	0.16	100.00	100.00	0.00	8389.00	8443.06	5392335.00	40.00	3386.19	2792.00
3	6	6	15175.00	4336.00	191.65	0	Spot (Block3, Row6, Column6)	1614.95	1599.50	274.26	0.00	0.17	1292.00	1331.70	1292.00	197.93	0.01	0.15	60.00	42.00	0.00	307.50	322.95	1676315.00	1.43	1434.02	1389.00
3	7	6	15474.00	4339.00	159.00	0	Spot (Block3, Row6, Column7)	2558.61	2513.50	685.83	0.01	0.27	1299.00	1343.55	1299.00	186.74	0.01	0.14	98.00	92.00	0.00	1214.50	1259.61	1775673.00	6.51	1651.14	1649.50
3	8	6	15783.00	4334.00	156.60	0	Spot (Block3, Row6, Column8)	2598.45	2444.00	835.42	0.03	0.32	1369.00	1377.24	1369.00	195.21	0.00	0.14	94.00	85.00	0.00	1075.00	1229.45	1753952.00	6.26	1685.94	1628.00
3	1	7	13678.00	4631.00	207.75	0	Spot (Block3, Row7, Column1)	1531.45	1507.00	198.49	0.01	0.13	1273.00	1293.40	1273.00	217.27	0.01	0.17	54.00	20.00	0.00	234.00	258.45	1872967.00	1.10	1388.74	1387.00
3	2	7	13983.00	4637.00	207.90	0	Spot (Block3, Row7, Column2)	1470.40	1469.00	242.49	0.00	0.16	1253.00	1273.29	1253.00	185.20	0.01	0.15	52.00	26.00	0.00	216.00	217.40	1820357.00	1.06	1373.21	1369.50
3	3	7	14278.00	4635.00	234.30	0	Spot (Block3, Row7, Column3)	1450.23	1414.00	191.63	0.01	0.13	1209.00	1265.67	1209.00	190.99	0.02	0.15	52.00	24.00	0.00	205.00	241.23	2294266.00	0.97	1311.61	1268.00
3	4	7	14582.00	4648.00	189.05	0	Spot (Block3, Row7, Column4)	1493.30	1475.50	223.44	0.01	0.15	1239.00	1269.37	1239.00	189.57	0.01	0.15	54.00	30.00	0.00	236.50	254.30	1514203.00	1.18	1366.07	1320.50
3	5	7	14876.00	4633.00	200.20	0	Spot (Block3, Row7, Column5)	1716.59	1652.00	284.81	0.02	0.17	1268.00	1289.33	1268.00	197.12	0.01	0.15	79.00	47.00	0.00	384.00	448.59	1953484.00	2.17	1456.52	1420.00
3	6	7	15171.00	4634.00	194.40	0	Spot (Block3, Row7, Column6)	1612.40	1586.00	247.79	0.01	0.15	1278.00	1305.38	1278.00	196.60	0.01	0.15	64.00	40.00	0.00	308.00	334.40	1725264.00	1.56	1434.20	1405.00
3	7	7	15470.00	4635.00	154.75	0	Spot (Block3, Row7, Column7)	3397.06	3153.00	1454.41	0.03	0.43	1296.00	1342.64	1296.00	194.82	0.02	0.15	100.00	100.00	0.00	1857.00	2101.06	2245458.00	10.55	1853.29	1836.50
3	8	7	15776.00	4636.00	147.00	-50	Spot (Block3, Row7, Column8)	3275.93	2341.00	5871.28	0.15	1.79	1373.00	1390.67	1373.00	211.08	0.01	0.15	79.00	68.00	0.34	968.00	1902.93	1922970.00	8.93	1436.87	1367.00
3	1	8	13671.00	4937.00	142.40	0	Spot (Block3, Row8, Column1)	41906.96	43859.00	18030.83	0.02	0.43	1277.00	1312.12	1277.00	292.17	0.01	0.22	100.00	100.00	19.67	42582.00	40629.96	23007016.00	138.94	12234.45	9632.00
3	2	8	13970.00	4936.00	196.45	0	Spot (Block3, Row8, Column2)	1531.71	1488.00	238.93	0.01	0.16	1205.00	1265.34	1205.00	216.78	0.02	0.17	59.00	31.00	0.00	283.00	326.71	1669565.00	1.23	1374.59	1369.00
3	3	8	14270.00	4932.00	177.65	0	Spot (Block3, Row8, Column3)	1916.51	1795.00	479.20	0.03	0.25	1182.00	1225.09	1182.00	185.42	0.02	0.15	91.00	73.00	0.00	613.00	734.51	1698032.00	3.73	1447.82	1420.50
3	4	8	14573.00	4935.00	184.30	0	Spot (Block3, Row8, Column4)	1550.15	1511.00	242.25	0.01	0.16	1217.00	1264.98	1217.00	192.01	0.02	0.15	63.00	43.00	0.00	294.00	333.15	1483498.00	1.49	1332.21	1286.00
3	5	8	14870.00	4925.00	194.05	0	Spot (Block3, Row8, Column5)	1488.17	1488.00	232.88	0.00	0.16	1274.00	1285.77	1274.00	199.90	0.00	0.16	52.00	20.00	0.00	214.00	214.17	1587877.00	1.01	1380.12	1345.50
3	6	8	15182.00	4941.00	189.35	0	Spot (Block3, Row8, Column6)	1651.87	1604.00	285.01	0.01	0.17	1280.00	1310.54	1280.00	201.69	0.01	0.15	69.00	39.00	0.00	324.00	371.87	1678302.00	1.69	1446.60	1413.00
3	7	8	15482.00	4944.00	166.00	0	Spot (Block3, Row8, Column7)	2230.40	2100.00	471.48	0.03	0.21	1298.00	1349.77	1298.00	204.73	0.02	0.15	97.00	87.00	0.00	802.00	932.40	1708487.00	4.30	1597.83	1594.00
3	8	8	15768.00	4936.00	155.75	0	Spot (Block3, Row8, Column8)	3274.95	3107.00	957.02	0.02	0.29	1383.00	1409.10	1383.00	230.07	0.01	0.16	99.00	99.00	0.00	1724.00	1891.95	2184393.00	8.11	1778.51	1758.00
4	1	1	18180.00	2834.00	154.50	0	Spot (Block4, Row1, Column1)	26363.02	24243.00	13381.97	0.04	0.51	1485.00	1509.30	1485.00	277.07	0.01	0.18	100.00	100.00	0.15	22758.00	24878.02	17478684.00	89.70	6193.34	5507.00
4	2	1	18474.00	2839.00	156.65	0	Spot (Block4, Row1, Column2)	1759.27	1731.00	228.07	0.01	0.13	1411.00	1462.04	1411.00	240.22	0.02	0.16	64.00	28.00	0.00	320.00	348.27	1183992.00	1.24	1547.70	1503.00
4	3	1	18765.00	2845.00	182.50	0	Spot (Block4, Row1, Column3)	1654.27	1612.00	209.35	0.01	0.13	1396.00	1439.21	1396.00	215.25	0.01	0.15	50.00	16.00	0.00	216.00	258.27	1550052.00	1.00	1535.46	1490.00
4	4	1	19073.00	2837.00	177.55	0	Spot (Block4, Row1, Column4)	1709.67	1681.00	279.30	0.01	0.16	1379.00	1405.19	1379.00	259.15	0.01	0.18	54.00	20.00	0.00	302.00	330.67	1507928.00	1.17	1547.23	1484.00
4	5	1	19388.00	2858.00	184.30	0	Spot (Block4, Row1, Column5)	1682.56	1622.50	528.66	0.02	0.31	1362.00	1380.27	1362.00	267.56	0.01	0.19	48.00	11.00	0.00	260.50	320.56	1611891.00	1.13	1497.27	1480.50
4	6	1	19677.00	2842.00	201.75	0	Spot (Block4, Row1, Column6)	1633.35	1600.00	193.03	0.01	0.12	1311.00	1347.10	1311.00	163.74	0.01	0.12	75.00	45.00	0.00	289.00	322.35	1888156.00	1.75	1455.32	1432.50
4	7	1	19979.00	2835.00	191.35	0	Spot (Block4, Row1, Column7)	1724.34	1691.00	215.20	0.01	0.12	1319.00	1357.13	1319.00	261.36	0.01	0.19	68.00	29.00	0.00	372.00	405.34	1777798.00	1.41	1475.55	1483.00
4	8	1	20282.00	2824.00	174.30	0	Spot (Block4, Row1, Column8)	1687.16	1660.50	203.18	0.01	0.12	1381.00	1396.53	1381.00	261.26	0.00	0.19	52.00	16.00	0.00	279.50	306.16	1423961.00	1.11	1514.49	1503.00
4	1	2	18174.00	3129.00	216.00	0	Spot (Block4, Row2, Column1)	1729.87	1698.00	404.58	0.01	0.23	1405.00	1468.94	1405.00	295.82	0.02	0.20	49.00	8.00	0.00	293.00	324.87	2307652.00	0.88	1548.67	1496.00
4	2	2	18491.00	3139.00	155.05	0	Spot (Block4, Row2, Column2)	1729.57	1693.00	406.90	0.01	0.24	1402.00	1453.83	1402.00	227.94	0.02	0.16	56.00	22.00	0.00	291.00	327.57	1144978.00	1.21	1515.45	1499.00
4	3	2	18803.00	3139.00	112.40	0	Spot (Block4, Row2, Column3)	2016.65	1903.00	638.57	0.03	0.32	1406.00	1461.21	1406.00	217.80	0.02	0.15	86.00	55.00	0.00	497.00	610.65	663478.00	2.55	1717.30	1675.00
4	4	2	19075.00	3144.00	194.20	0	Spot (Block4, Row2, Column4)	1716.50	1689.00	219.99	0.01	0.13	1391.00	1429.76	1391.00	193.66	0.01	0.14	61.00	40.00	0.00	298.00	325.50	1834942.00	1.48	1546.06	1508.00
4	5	2	19378.00	3135.00	195.55	0	Spot (Block4, Row2, Column5)	1914.26	1865.50	312.67	0.01	0.16	1324.00	1363.26	1324.00	191.07	0.01	0.14	97.00	71.00	0.00	541.50	590.26	2071232.00	2.88	1530.91	1508.00
4	6	2	19673.00	3129.00	179.90	0	Spot (Block4, Row2, Column6)	1563.59	1522.50	160.70	0.01	0.10	1293.00	1318.31	1293.00	181.79	0.01	0.14	68.00	25.00	0.00	229.50	270.59	1419739.00	1.35	1416.88	1398.00
4	7	2	19979.00	3134.00	206.75	0	Spot (Block4, Row2, Column7)	1551.57	1554.50	224.70	0.00	0.14	1294.00	1320.01	1294.00	276.91	0.01	0.21	48.00	2.00	0.00	260.50	257.57	1883601.00	0.84	1400.88	1391.00
4	8	2	20281.00	3164.00	245.50	0	Spot (Block4, Row2, Column8)	1500.52	1433.50	253.61	0.02	0.17	1306.00	1348.94	1306.00	301.39	0.01	0.22	22.00	3.00	0.00	127.50	194.52	2616915.00	0.50	1423.91	1374.00
4	1	3	18186.00	3432.00	180.65	0	Spot (Block4, Row3, Column1)	1800.00	1767.00	278.22	0.01	0.15	1386.00	1424.01	1386.00	253.31	0.01	0.18	67.00	34.00	0.00	381.00	414.00	1650596.00	1.48	1548.82	1527.00
4	2	3	18473.00	3437.00	239.50	0	Spot (Block4, Row3, Column2)	1643.92	1602.00	292.38	0.01	0.18	1389.00	1432.39	1389.00	254.55	0.01	0.18	44.00	10.00	0.00	213.00	254.92	2728906.00	0.83	1474.58	1428.00
4	3	3	18770.00	3435.00	199.85	0	Spot (Block4, Row3, Column3)	1770.37	1710.50	247.48	0.01	0.14	1394.00	1435.43	1394.00	221.16	0.01	0.15	67.00	36.00	0.00	316.50	376.37	1993441.00	1.51	1586.26	1584.50
4	4	3	19070.00	3433.00	208.90	0	Spot (Block4, Row3, Column4)	1639.39	1595.00	219.01	0.01	0.13	1353.00	1370.84	1353.00	174.82	0.01	0.13	66.00	38.00	0.00	242.00	286.39	2034488.00	1.54	1440.93	1433.50
4	5	3	19374.00	3433.00	175.00	0	Spot (Block4, Row3, Column5)	1690.60	1681.00	229.02	0.00	0.14	1293.00	1325.70	1293.00	193.78	0.01	0.15	76.00	50.00	0.00	388.00	397.60	1448845.00	1.88	1448.94	1414.50
4	6	3	19684.00	3437.00	180.20	0	Spot (Block4, Row3, Column6)	1511.95	1514.00	174.42	0.00	0.12	1270.00	1283.91	1270.00	187.40	0.00	0.15	61.00	23.00	0.00	244.00	241.95	1378896.00	1.22	1394.12	1403.50
4	7	3	19981.00	3435.00	234.30	0	Spot (Block4, Row3, Column7)	1471.88	1472.00	173.04	0.00	0.12	1273.00	1281.16	1273.00	143.90	0.00	0.11	56.00	27.00	0.00	199.00	198.88	2329983.00	1.33	1317.31	1306.00
4	8	3	20270.00	3451.00	214.65	0	Spot (Block4, Row3, Column8)	1494.56	1501.00	164.34	0.00	0.11	1288.00	1300.29	1288.00	138.44	0.00	0.11	63.00	34.00	0.00	213.00	206.56	1971330.00	1.40	1378.69	1374.50
4	1	4	18180.00	3723.00	197.60	0	Spot (Block4, Row4, Column1)	1669.88	1629.50	232.13	0.01	0.14	1384.00	1418.56	1384.00	319.41	0.01	0.23	35.00	7.00	0.00	245.50	285.88	1843549.00	0.79	1511.91	1486.00
4	2	4	18491.00	3732.00	183.30	0	Spot (Block4, Row4, Column2)	1695.57	1684.00	213.31	0.00	0.13	1382.00	1418.95	1382.00	302.14	0.01	0.21	49.00	9.00	0.00	302.00	313.57	1597226.00	0.92	1588.33	1573.50
4	3	4	18772.00	3737.00	166.10	0	Spot (Block4, Row4, Column3)	1984.01	1918.00	312.85	0.01	0.16	1366.00	1381.91	1366.00	207.51	0.01	0.15	94.00	73.00	0.00	552.00	618.01	1531653.00	2.90	1601.95	1608.00
4	4	4	19061.00	3740.00	213.25	0	Spot (Block4, Row4, Column4)	1561.04	1534.00	240.20	0.01	0.15	1303.00	1382.44	1303.00	1001.84	0.03	0.72	0.00	0.00	0.00	231.00	258.04	2029358.00	0.18	1415.49	1386.50
4	5	4	19377.00	3736.00	147.00	-50	Spot (Block4, Row4, Column5)	1607.24	1567.00	240.48	0.01	0.15	1286.00	1350.59	1286.00	973.99	0.02	0.72	1.00	0.00	0.00	281.00	321.24	956309.00	0.26	1528.14	1497.00
4	6	4	19681.00	3735.00	199.45	0	Spot (Block4, Row4, Column6)	1812.90	1785.00	211.23	0.01	0.12	1223.00	1268.09	1223.00	250.26	0.02	0.20	96.00	61.00	0.00	562.00	589.90	2041330.00	2.18	1438.63	1416.00
4	7	4	19974.00	3727.00	176.15	0	Spot (Block4, Row4, Column7)	1687.97	1639.00	283.69	0.01	0.17	1265.00	1279.66	1265.00	187.65	0.01	0.15	84.00	49.00	0.00	374.00	422.97	1461785.00	2.18	1359.76	1352.00
4	8	4	20268.00	3744.00	213.80	0	Spot (Block4, Row4, Column8)	1554.45	1516.00	201.56	0.01	0.13	1286.00	1296.49	1286.00	189.42	0.00	0.15	65.00	23.00	0.00	230.00	268.45	2031671.00	1.36	1364.54	1377.00
4	1	5	18181.00	4048.00	151.75	0	Spot (Block4, Row5, Column1)	1899.45	1881.00	289.88	0.00	0.15	1374.00	1407.53	1374.00	361.79	0.01	0.26	66.00	27.00	0.00	507.00	525.45	1194755.00	1.36	1622.34	1604.00
4	2	5	18468.00	4029.00	194.70	0	Spot (Block4, Row5, Column2)	1644.98	1579.00	340.92	0.02	0.21	1313.00	1370.14	1313.00	322.74	0.02	0.24	40.00	8.00	0.00	266.00	331.98	1765067.00	0.85	1464.25	1444.50
4	3	5	18771.00	4045.00	197.30	0	Spot (Block4, Row5, Column3)	1637.63	1578.00	267.90	0.02	0.16	1301.50	1342.95	1301.50	203.32	0.01	0.15	60.00	33.00	0.00	276.50	336.13	1806306.00	1.45	1420.06	1386.50
4	4	5	19076.00	4035.00	214.75	0	Spot (Block4, Row5, Column4)	1529.53	1496.50	189.02	0.01	0.12	1293.00	1353.57	1293.00	999.18	0.02	0.74	0.00	0.00	0.00	203.50	236.53	2025102.00	0.18	1339.70	1316.50
4	5	5	19380.00	4032.00	163.45	0	Spot (Block4, Row5, Column5)	2000.62	1956.00	379.91	0.01	0.19	1285.00	1340.13	1285.00	974.53	0.02	0.73	23.00	0.00	0.00	671.00	715.62	1478455.00	0.68	1506.42	1502.00
4	6	5	19688.00	4036.00	201.40	0	Spot (Block4, Row5, Column6)	1510.43	1504.50	200.36	0.00	0.13	1223.00	1264.11	1223.00	228.97	0.01	0.18	61.00	18.00	0.00	281.50	287.43	1736993.00	1.08	1338.83	1297.50
4	7	5	19974.00	4038.00	172.85	0	Spot (Block4, Row5, Column7)	1509.90	1470.50	170.94	0.01	0.11	1252.00	1271.69	1252.00	187.23	0.01	0.15	58.00	21.00	0.00	218.50	257.90	1259260.00	1.27	1365.29	1344.00
4	8	5	20268.00	4033.00	168.50	0	Spot (Block4, Row5, Column8)	1680.82	1612.00	266.65	0.02	0.16	1279.00	1278.82	1279.00	159.10	0.00	0.12	90.00	54.00	0.00	333.00	401.82	1329529.00	2.53	1422.50	1419.50
4	1	6	18185.00	4323.00	209.25	0	Spot (Block4, Row6, Column1)	1631.22	1580.00	422.09	0.01	0.26	1296.00	1350.43	1296.00	292.89	0.02	0.22	48.00	8.00	0.00	284.00	335.22	2034135.00	0.96	1465.95	1366.50
4	2	6	18470.00	4332.00	211.65	0	Spot (Block4, Row6, Column2)	1585.09	1571.00	216.89	0.00	0.14	1285.00	1306.70	1285.00	268.02	0.01	0.21	52.00	15.00	0.00	286.00	300.09	2028913.00	1.04	1423.56	1403.50
4	3	6	18760.00	4332.00	182.60	0	Spot (Block4, Row6, Column3)	1630.59	1586.50	232.84	0.01	0.14	1285.00	1301.52	1285.00	193.68	0.01	0.15	68.00	38.00	0.00	301.50	345.59	1526234.00	1.70	1427.88	1401.50
4	4	6	19067.00	4336.00	187.45	0	Spot (Block4, Row6, Column4)	1645.36	1592.00	486.72	0.01	0.30	1270.00	1284.38	1270.00	197.06	0.00	0.15	74.00	39.00	0.00	322.00	375.36	1627265.00	1.83	1439.94	1404.00
4	5	6	19380.00	4335.00	147.35	0	Spot (Block4, Row6, Column5)	1778.63	1769.00	203.33	0.00	0.11	1215.00	1258.78	1215.00	219.03	0.02	0.17	99.00	69.00	0.00	554.00	563.63	1051172.00	2.37	1518.92	1529.00
4	6	6	19674.00	4314.00	220.15	0	Spot (Block4, Row6, Column6)	1416.98	1392.00	157.58	0.01	0.11	1213.00	1261.18	1213.00	262.20	0.02	0.21	36.00	3.00	0.00	179.00	203.98	1963931.00	0.59	1309.81	1280.00
4	7	6	19972.00	4322.00	189.65	0	Spot (Block4, Row6, Column7)	1486.23	1468.50	256.86	0.01	0.17	1202.00	1233.28	1202.00	220.59	0.01	0.18	53.00	13.00	0.00	266.50	284.23	1515957.00	1.15	1299.47	1282.50
4	8	6	20288.00	4331.00	184.55	0	Spot (Block4, Row6, Column8)	1490.25	1452.50	298.72	0.01	0.20	1244.00	1265.95	1244.00	257.79	0.01	0.20	40.00	5.00	0.00	208.50	246.25	1421698.00	0.87	1353.28	1303.00
4	1	7	18157.00	4643.00	173.30	0	Spot (Block4, Row7, Column1)	1623.08	1580.50	392.62	0.01	0.24	1291.00	1346.88	1291.00	358.18	0.02	0.27	35.00	2.00	0.00	289.50	332.08	1356891.00	0.77	1470.95	1412.00
4	2	7	18507.00	4646.00	181.00	0	Spot (Block4, Row7, Column2)	1477.97	1451.00	211.68	0.01	0.14	1260.00	1281.89	1260.00	268.57	0.01	0.21	35.00	8.00	0.00	191.00	217.97	1359733.00	0.73	1368.25	1322.00
4	3	7	18777.00	4631.00	236.55	0	Spot (Block4, Row7, Column3)	1454.87	1404.50	266.43	0.02	0.18	1222.00	1258.73	1222.00	177.91	0.01	0.14	50.00	29.00	0.00	182.50	232.87	2353981.00	1.10	1318.44	1276.50
4	4	7	19080.00	4668.00	120.20	0	Spot (Block4, Row7, Column4)	1618.51	1502.00	664.17	0.03	0.41	1206.00	1241.37	1206.00	167.57	0.01	0.13	70.00	40.00	0.00	296.00	412.51	616651.00	2.25	1409.98	1382.00
4	5	7	19387.00	4649.00	194.25	0	Spot (Block4, Row7, Column5)	1408.77	1390.00	205.41	0.01	0.15	1187.00	1209.00	1187.00	233.86	0.01	0.19	38.00	7.00	0.00	203.00	221.77	1503160.00	0.85	1348.02	1258.00
4	6	7	19680.00	4629.00	186.25	0	Spot (Block4, Row7, Column6)	1408.42	1384.00	158.65	0.01	0.11	1179.00	1192.17	1179.00	247.96	0.00	0.21	36.00	5.00	0.00	205.00	229.42	1373205.00	0.87	1323.89	1310.00
4	7	7	19971.00	4651.00	215.25	0	Spot (Block4, Row7, Column7)	1383.70	1309.50	433.11	0.02	0.31	1170.00	1179.86	1170.00	204.03	0.00	0.17	41.00	13.00	0.00	139.50	213.70	1829246.00	1.00	1304.38	1241.00
4	8	7	20281.00	4630.00	151.95	0	Spot (Block4, Row7, Column8)	2084.21	2051.00	348.67	0.01	0.17	1201.00	1226.54	1201.00	154.09	0.01	0.13	99.00	98.00	0.00	850.00	883.21	1319302.00	5.57	1550.61	1542.00
4	1	8	18170.00	4937.00	141.90	0	Spot (Block4, Row8, Column1)	43635.89	43213.00	17689.95	0.00	0.41	1295.00	1345.38	1295.00	292.63	0.02	0.22	100.00	100.00	26.73	41918.00	42340.89	23999848.00	144.52	12921.58	9911.00
4	2	8	18476.00	4980.00	114.60	0	Spot (Block4, Row8, Column2)	1770.84	1524.00	1397.09	0.07	0.79	1201.00	1239.75	1201.00	246.53	0.01	0.20	63.00	21.00	0.00	323.00	569.84	610940.00	2.15	1408.38	1374.50
4	3	8	18767.00	4918.00	188.35	0	Spot (Block4, Row8, Column3)	1613.48	1509.00	502.67	0.03	0.31	1184.00	1185.93	1184.00	182.13	0.00	0.15	70.00	45.00	0.00	325.00	429.48	1615098.00	2.35	1316.53	1287.00
4	4	8	19075.00	4933.00	163.10	0	Spot (Block4, Row8, Column4)	1403.48	1395.00	150.92	0.00	0.11	1152.00	1209.10	1152.00	1091.22	0.02	0.90	0.00	0.00	0.00	243.00	251.48	1034364.00	0.18	1263.05	1222.00
4	5	8	19370.00	4921.00	199.30	0	Spot (Block4, Row8, Column5)	1281.08	1290.00	166.78	0.00	0.13	1101.00	1177.75	1101.00	1126.40	0.03	0.96	0.00	0.00	0.00	189.00	180.08	1438649.00	0.09	1176.02	1179.00
4	6	8	19700.00	4930.00	231.05	0	Spot (Block4, Row8, Column6)	1312.48	1277.50	308.47	0.01	0.24	1098.00	1121.93	1098.00	173.19	0.01	0.15	51.00	20.00	0.00	179.50	214.48	2021224.00	1.10	1167.62	1107.00
4	7	8	19979.00	4932.00	226.15	0	Spot (Block4, Row8, Column7)	1306.63	1286.00	169.84	0.01	0.13	1097.00	1123.68	1097.00	124.48	0.01	0.11	64.00	34.00	0.00	189.00	209.63	1922052.00	1.47	1186.60	1110.00
4	8	8	20271.00	4934.00	153.15	0	Spot (Block4, Row8, Column8)	2566.70	2563.00	670.95	0.00	0.26	1190.00	1208.93	1190.00	165.82	0.01	0.14	100.00	98.00	0.00	1373.00	1376.70	1655524.00	8.19	1547.02	1542.00
5	1	1	4673.00	7338.00	149.75	0	Spot (Block5, Row1, Column1)	26762.69	24189.00	14561.17	0.04	0.54	512.00	525.08	512.00	92.67	0.01	0.18	100.00	100.00	0.81	23677.00	26250.69	16459052.00	283.13	6190.27	4724.50
5	2	1	4972.00	7343.00	175.75	0	Spot (Block5, Row1, Column2)	726.97	709.00	124.43	0.01	0.17	494.00	499.04	494.00	78.41	0.00	0.16	91.00	67.00	0.00	215.00	232.97	627379.00	2.91	550.30	544.00
5	3	1	5272.00	7338.00	167.15	0	Spot (Block5, Row1, Column3)	883.21	817.00	240.81	0.03	0.27	485.00	485.12	485.00	40.22	0.00	0.08	100.00	98.00	0.00	332.00	398.21	688018.00	9.90	581.57	582.00
5	4	1	5568.00	7339.00	177.30	0	Spot (Block5, Row1, Column4)	689.09	684.00	74.32	0.00	0.11	499.00	504.09	499.00	46.68	0.00	0.09	99.00	92.00	0.00	185.00	190.09	605709.00	3.96	563.06	571.00
5	5	1	5871.00	7337.00	145.50	0	Spot (Block5, Row1, Column5)	3995.84	3290.50	2741.18	0.08	0.69	519.00	527.49	519.00	52.97	0.01	0.10	100.00	100.00	0.00	2771.50	3476.84	2285621.00	65.48	1230.50	1004.00
5	6	1	6173.00	7336.00	152.30	0	Spot (Block5, Row1, Column6)	2802.14	2378.00	1526.35	0.07	0.54	532.00	543.23	532.00	66.76	0.01	0.12	100.00	100.00	0.00	1846.00	2270.14	1773753.00	33.84	1026.39	950.00
5	7	1	6478.00	7336.00	152.30	0	Spot (Block5, Row1, Column7)	9525.65	8276.00	6088.73	0.06	0.64	563.00	581.30	563.00	97.11	0.01	0.17	100.00	100.00	0.00	7713.00	8962.65	6039259.00	92.11	2451.47	1936.00
5	8	1	6783.00	7327.00	163.40	0	Spot (Block5, Row1, Column8)	725.57	712.00	75.89	0.01	0.10	595.00	621.31	595.00	111.40	0.02	0.18	56.00	7.00	0.00	117.00	130.57	534746.00	0.94	644.38	625.00
5	1	2	4667.00	7623.00	220.45	0	Spot (Block5, Row2, Column1)	548.78	552.00	28.21	0.00	0.05	491.00	500.01	491.00	91.07	0.01	0.18	11.00	0.00	0.00	61.00	57.78	763902.00	0.54	514.33	511.00
5	2	2	4969.00	7642.00	125.40	0	Spot (Block5, Row2, Column2)	1190.49	1188.00	238.07	0.00	0.20	471.00	471.00	471.00	54.99	0.00	0.12	100.00	99.00	0.00	717.00	719.49	494055.00	13.08	669.08	649.50
5	3	2	5263.00	7647.00	178.50	0	Spot (Block5, Row2, Column3)	578.80	583.50	45.65	0.00	0.08	476.00	473.28	476.00	37.59	0.00	0.08	90.00	74.00	0.00	107.50	102.80	518608.00	2.81	510.06	501.50
5	4	2	5580.00	7643.00	184.20	0	Spot (Block5, Row2, Column4)	938.63	929.00	195.37	0.00	0.21	488.00	491.99	488.00	44.87	0.00	0.09	100.00	100.00	0.00	441.00	450.63	896388.00	9.95	617.68	605.50
5	5	2	5859.00	7633.00	208.90	0	Spot (Block5, Row2, Column5)	741.40	731.00	92.22	0.01	0.12	489.00	492.48	489.00	45.74	0.00	0.09	99.00	97.00	0.00	242.00	252.40	920821.00	5.44	583.41	578.00
5	6	2	6163.00	7641.00	162.95	0	Spot (Block5, Row2, Column6)	739.62	705.00	133.52	0.02	0.18	496.00	502.78	496.00	49.54	0.01	0.10	98.00	88.00	0.00	209.00	243.62	542139.00	4.78	575.38	569.00
5	7	2	6468.00	7637.00	157.15	0	Spot (Block5, Row2, Column7)	781.94	758.00	152.83	0.01	0.20	508.00	519.94	508.00	56.71	0.01	0.11	99.00	84.00	0.00	250.00	273.94	531720.00	4.62	599.53	599.00
5	8	2	6774.00	7637.00	239.80	0	Spot (Block5, Row2, Column8)	598.24	598.00	49.23	0.00	0.08	522.00	531.53	522.00	46.85	0.01	0.09	77.00	28.00	0.00	76.00	76.24	993073.00	1.42	537.41	533.00
5	1	3	4676.00	7941.00	144.65	0	Spot (Block5, Row3, Column1)	1943.49	1901.00	814.80	0.01	0.42	478.00	480.16	478.00	41.81	0.00	0.09	100.00	100.00	0.00	1423.00	1465.49	1107787.00	35.00	807.03	749.50
5	2	3	4976.00	7944.00	179.65	0	Spot (Block5, Row3, Column2)	585.50	590.00	58.34	0.00	0.10	481.00	479.13	481.00	33.00	0.00	0.07	90.00	73.00	0.00	109.00	104.50	531044.00	3.22	512.47	507.00
5	3	3	5269.00	7952.00	184.25	0	Spot (Block5, Row3, Column3)	636.36	606.00	138.26	0.02	0.22	492.00	496.37	492.00	48.22	0.00	0.10	94.00	68.00	0.00	114.00	144.36	605818.00	2.90	538.23	533.50
5	4	3	5567.00	7940.00	146.40	0	Spot (Block5, Row3, Column4)	1744.90	1501.00	679.10	0.07	0.39	498.00	500.22	498.00	44.11	0.00	0.09	100.00	100.00	0.00	1003.00	1246.90	1019023.00	28.22	804.44	755.00
5	5	3	5876.00	7953.00	198.35	0	Spot (Block5, Row3, Column5)	606.17	599.00	81.44	0.01	0.13	495.00	497.12	495.00	46.10	0.00	0.09	84.00	62.00	0.00	104.00	111.17	678306.00	2.37	522.20	511.50
5	6	3	6180.00	7944.00	196.65	0	Spot (Block5, Row3, Column6)	785.94	779.00	124.77	0.00	0.16	518.00	548.06	518.00	88.79	0.02	0.16	98.00	72.00	0.00	261.00	267.94	859822.00	2.68	629.19	618.00
5	7	3	6479.00	7941.00	146.20	0	Spot (Block5, Row3, Column7)	1446.69	1270.00	622.17	0.06	0.43	517.00	545.48	517.00	80.09	0.02	0.15	100.00	100.00	0.00	753.00	929.69	844866.00	11.25	782.68	735.00
5	8	3	6784.00	7941.00	223.35	0	Spot (Block5, Row3, Column8)	607.20	599.00	52.74	0.01	0.09	521.00	532.47	521.00	49.28	0.01	0.09	78.00	31.00	0.00	78.00	86.20	867692.00	1.52	551.05	548.00
5	1	4	4671.00	8239.00	146.65	0	Spot (Block5, Row4, Column1)	1636.59	1518.00	675.48	0.03	0.41	477.00	479.40	477.00	38.72	0.00	0.08	100.00	100.00	0.00	1041.00	1159.59	957403.00	29.88	778.43	701.00
5	2	4	4978.00	8245.00	198.75	0	Spot (Block5, Row4, Column2)	629.31	618.50	55.48	0.01	0.09	488.00	489.18	488.00	43.50	0.00	0.09	98.00	88.00	0.00	130.50	141.31	703566.00	3.22	547.18	550.00
5	3	4	5271.00	8238.00	144.50	0	Spot (Block5, Row4, Column3)	9392.59	8933.00	5362.78	0.02	0.57	501.50	510.97	501.50	54.12	0.01	0.11	100.00	100.00	0.00	8431.50	8891.09	5344386.00	164.12	2298.08	1784.00
5	4	4	5562.00	8244.00	200.05	0	Spot (Block5, Row4, Column4)	609.44	610.00	35.31	0.00	0.06	502.00	506.57	502.00	51.60	0.00	0.10	92.00	57.00	0.00	108.00	107.44	690497.00	1.99	550.48	552.00
5	5	4	5865.00	8240.00	201.05	0	Spot (Block5, Row4, Column5)	633.21	607.00	170.03	0.02	0.27	512.00	529.39	512.00	73.56	0.01	0.14	73.00	27.00	0.00	95.00	121.21	724394.00	1.41	555.44	547.00
5	6	4	6176.00	8236.00	197.05	0	Spot (Block5, Row4, Column6)	988.66	975.50	133.69	0.01	0.14	555.00	569.14	555.00	82.23	0.01	0.14	99.00	98.00	0.00	420.50	433.66	1085553.00	5.10	747.69	737.00
5	7	4	6475.00	8247.00	146.10	0	Spot (Block5, Row4, Column7)	1667.29	1394.00	916.57	0.08	0.55	519.50	547.57	519.50	79.44	0.02	0.15	100.00	97.00	0.00	874.50	1147.79	970361.00	14.09	813.24	764.00
5	8	4	6777.00	8245.00	164.90	0	Spot (Block5, Row4, Column8)	1013.91	970.50	235.34	0.02	0.23	542.00	550.49	542.00	51.39	0.01	0.09	99.00	98.00	0.00	428.50	471.91	762457.00	9.02	684.15	667.50
5	1	5	4675.00	8538.00	147.40	0	Spot (Block5, Row5, Column1)	1014.26	978.00	261.71	0.02	0.26	479.00	478.24	479.00	36.58	0.00	0.08	100.00	100.00	0.00	499.00	535.26	601459.00	14.65	614.32	584.00
5	2	5	4976.00	8545.00	183.40	0	Spot (Block5, Row5, Column2)	599.19	598.00	45.92	0.00	0.08	503.00	505.31	503.00	43.75	0.00	0.09	88.00	58.00	0.00	95.00	96.19	566233.00	2.15	542.49	541.00
5	3	5	5275.00	8550.00	165.15	0	Spot (Block5, Row5, Column3)	846.63	813.00	227.47	0.02	0.27	518.00	528.95	518.00	58.13	0.01	0.11	99.00	89.00	0.00	295.00	328.63	639208.00	5.47	624.43	601.00
5	4	5	5576.00	8544.00	147.20	0	Spot (Block5, Row5, Column4)	1542.92	1435.50	629.18	0.03	0.41	507.00	516.70	507.00	58.89	0.01	0.11	100.00	100.00	0.00	928.50	1035.92	910322.00	17.43	752.61	697.00
5	5	5	5870.00	8536.00	143.75	0	Spot (Block5, Row5, Column5)	19805.67	18716.00	10592.64	0.02	0.53	530.00	558.90	530.00	109.00	0.02	0.20	100.00	100.00	0.00	18186.00	19275.67	11190202.00	176.58	4014.92	3108.00
5	6	5	6162.00	8531.00	175.05	0	Spot (Block5, Row5, Column6)	830.89	796.00	162.16	0.02	0.20	529.00	548.75	529.00	70.77	0.02	0.13	98.00	84.00	0.00	267.00	301.89	712075.00	3.99	629.46	612.00
5	7	5	6479.00	8544.00	192.50	0	Spot (Block5, Row5, Column7)	659.81	661.00	70.40	0.00	0.11	512.00	524.41	512.00	54.59	0.01	0.10	92.00	64.00	0.00	149.00	147.81	691477.00	2.48	561.22	552.00
5	8	5	6773.00	8538.00	145.15	0	Spot (Block5, Row5, Column8)	3840.67	3277.00	2618.17	0.07	0.68	524.00	536.10	524.00	50.65	0.01	0.09	100.00	100.00	0.00	2753.00	3316.67	2208387.00	65.24	1094.91	925.00
5	1	6	4676.00	8843.00	208.90	0	Spot (Block5, Row6, Column1)	634.96	608.00	75.80	0.02	0.12	484.00	484.17	484.00	54.28	0.00	0.11	94.00	62.00	0.00	124.00	150.96	793062.00	2.78	537.64	543.00
5	2	6	4971.00	8837.00	197.95	0	Spot (Block5, Row6, Column2)	614.67	608.00	50.88	0.00	0.08	507.00	514.85	507.00	49.45	0.01	0.10	87.00	52.00	0.00	101.00	107.67	685976.00	2.02	559.03	564.50
5	3	6	5270.00	8843.00	144.15	0	Spot (Block5, Row6, Column3)	7453.38	6648.00	4393.10	0.05	0.59	514.00	527.28	514.00	59.52	0.01	0.11	100.00	100.00	0.00	6134.00	6939.38	4226069.00	116.36	1901.99	1432.00
5	4	6	5570.00	8833.00	167.40	0	Spot (Block5, Row6, Column4)	964.12	908.00	244.75	0.03	0.25	505.00	523.48	505.00	79.54	0.02	0.15	99.00	94.00	0.00	403.00	459.12	746229.00	5.54	625.64	621.00
5	5	6	5872.00	8839.00	142.45	0	Spot (Block5, Row6, Column5)	20582.62	19030.00	11589.24	0.03	0.56	509.00	541.51	509.00	109.26	0.03	0.20	100.00	100.00	0.00	18521.00	20073.62	11423351.00	183.43	4182.56	3135.50
5	6	6	6174.00	8834.00	199.75	0	Spot (Block5, Row6, Column6)	653.76	626.00	98.01	0.02	0.15	506.00	524.74	506.00	80.26	0.02	0.15	78.00	35.00	0.00	120.00	147.76	739399.00	1.61	564.59	566.00
5	7	6	6474.00	8840.00	147.10	0	Spot (Block5, Row6, Column7)	2898.75	2536.00	1590.03	0.06	0.55	509.00	523.98	509.00	65.11	0.01	0.12	100.00	100.00	0.00	2027.00	2389.75	1707365.00	36.47	999.72	890.50
5	8	6	6777.00	8838.00	146.50	0	Spot (Block5, Row6, Column8)	3488.15	2833.00	2134.38	0.09	0.61	510.00	523.79	510.00	63.75	0.01	0.12	100.00	100.00	0.00	2323.00	2978.15	2058009.00	46.50	1065.13	945.50
5	1	7	4672.00	9141.00	187.45	0	Spot (Block5, Row7, Column1)	672.37	674.00	85.45	0.00	0.13	486.00	491.48	486.00	77.71	0.00	0.16	90.00	59.00	0.00	188.00	186.37	667662.00	2.33	545.45	541.00
5	2	7	4974.00	9151.00	177.75	0	Spot (Block5, Row7, Column2)	588.81	592.00	48.13	0.00	0.08	494.00	492.92	494.00	31.50	0.00	0.06	91.00	81.00	0.00	98.00	94.81	521684.00	3.04	530.70	528.00
5	3	7	5250.00	9152.00	216.30	0	Spot (Block5, Row7, Column3)	568.52	578.00	44.40	0.01	0.08	497.00	500.25	497.00	44.43	0.00	0.09	68.00	42.00	0.00	81.00	71.52	760112.00	1.54	521.98	513.00
5	4	7	5579.00	9147.00	216.40	0	Spot (Block5, Row7, Column4)	577.95	586.50	51.04	0.01	0.09	496.00	498.76	496.00	45.14	0.00	0.09	71.00	50.00	0.00	90.50	81.95	773297.00	1.75	523.80	509.00
5	5	7	5874.00	9140.00	194.45	0	Spot (Block5, Row7, Column5)	829.48	808.50	158.51	0.01	0.19	501.00	510.91	501.00	73.29	0.01	0.14	100.00	89.00	0.00	307.50	328.48	887544.00	4.35	611.29	603.00
5	6	7	6172.00	9141.00	210.95	0	Spot (Block5, Row7, Column6)	623.43	618.00	68.25	0.00	0.11	504.00	512.72	504.00	55.67	0.01	0.11	82.00	52.00	0.00	114.00	119.43	793625.00	1.99	547.65	535.50
5	7	7	6469.00	9141.00	146.05	0	Spot (Block5, Row7, Column7)	2950.88	2602.00	1470.73	0.05	0.50	501.00	510.88	501.00	59.07	0.01	0.12	100.00	100.00	0.00	2101.00	2449.88	1714459.00	41.31	1106.48	850.00
5	8	7	6773.00	9140.00	147.00	-50	Spot (Block5, Row7, Column8)	670.86	568.00	237.18	0.07	0.35	502.00	511.40	502.00	59.40	0.01	0.12	52.00	35.00	0.00	66.00	168.86	394467.00	2.68	492.21	494.50
5	1	8	4670.00	9441.00	141.25	0	Spot (Block5, Row8, Column1)	34673.89	34174.00	17683.41	0.01	0.51	495.00	507.41	495.00	85.01	0.01	0.17	100.00	100.00	9.24	33679.00	34178.89	18758604.00	401.91	7159.85	4874.00
5	2	8	4975.00	9440.00	184.60	0	Spot (Block5, Row8, Column2)	667.24	648.00	91.78	0.01	0.14	498.00	504.05	498.00	60.19	0.01	0.12	91.00	59.00	0.00	150.00	169.24	640551.00	2.71	548.60	541.00
5	3	8	5267.00	9442.00	147.15	0	Spot (Block5, Row8, Column3)	1438.14	1238.50	693.39	0.06	0.48	493.00	494.46	493.00	42.06	0.00	0.09	100.00	100.00	0.00	745.50	945.14	860005.00	22.44	663.34	623.00
5	4	8	5570.00	9433.00	190.00	0	Spot (Block5, Row8, Column4)	659.57	644.00	87.84	0.01	0.13	494.00	496.26	494.00	49.92	0.00	0.10	95.00	77.00	0.00	150.00	165.57	671447.00	3.27	541.75	540.00
5	5	8	5849.00	9424.00	233.90	0	Spot (Block5, Row8, Column5)	573.82	576.00	64.19	0.00	0.11	503.00	509.16	503.00	47.94	0.01	0.09	64.00	30.00	0.00	73.00	70.82	904343.00	1.35	518.93	507.00
5	6	8	6183.00	9440.00	179.90	0	Spot (Block5, Row8, Column6)	774.31	763.00	133.72	0.01	0.17	502.00	508.34	502.00	41.79	0.01	0.08	100.00	98.00	0.00	261.00	272.31	701529.00	6.36	597.46	594.50
5	7	8	6475.00	9438.00	146.25	0	Spot (Block5, Row8, Column7)	1142.11	1132.50	317.74	0.00	0.28	499.00	505.04	499.00	52.16	0.01	0.10	100.00	100.00	0.00	633.50	643.11	666994.00	12.21	676.32	628.00
5	8	8	6764.00	9442.00	143.40	0	Spot (Block5, Row8, Column8)	2289.36	2121.00	910.12	0.03	0.40	499.50	505.21	499.50	51.75	0.00	0.10	100.00	100.00	0.00	1621.50	1789.86	1284331.00	34.48	924.11	874.00
6	1	1	9175.00	7338.00	151.40	0	Spot (Block6, Row1, Column1)	28286.85	25782.50	14982.64	0.04	0.53	2103.00	2138.06	2103.00	355.59	0.01	0.17	100.00	100.00	0.64	23679.50	26183.85	17764152.00	73.54	7897.47	6790.00
6	2	1	9472.00	7345.00	164.30	0	Spot (Block6, Row1, Column2)	3149.59	3112.50	629.66	0.01	0.20	2042.00	2077.53	2042.00	342.34	0.01	0.16	87.00	72.00	0.00	1070.50	1107.59	2362191.00	3.13	2385.60	2308.50
6	3	1	9783.00	7342.00	188.30	0	Spot (Block6, Row1, Column3)	2793.77	2718.00	559.63	0.01	0.20	2012.00	2073.71	2012.00	340.20	0.01	0.16	75.00	52.00	0.00	706.00	781.77	2790979.00	2.12	2285.78	2189.50
6	4	1	10070.00	7343.00	170.35	0	Spot (Block6, Row1, Column4)	3141.59	2988.50	652.51	0.02	0.21	2091.00	2133.63	2091.00	341.53	0.01	0.16	87.00	71.00	0.00	897.50	1050.59	2538402.00	2.95	2436.99	2465.00
6	5	1	10371.00	7338.00	155.65	0	Spot (Block6, Row1, Column5)	5103.54	4339.00	2224.12	0.07	0.44	2110.00	2158.85	2110.00	344.23	0.01	0.16	98.00	91.00	0.00	2229.00	2993.54	3393856.00	8.55	2749.96	2786.50
6	6	1	10673.00	7336.00	161.40	0	Spot (Block6, Row1, Column6)	4698.31	4230.50	1701.36	0.05	0.36	2179.00	2201.51	2179.00	354.18	0.00	0.16	97.00	89.00	0.00	2051.50	2519.31	3401576.00	7.05	2778.19	2724.50
6	7	1	10980.00	7338.00	155.70	0	Spot (Block6, Row1, Column7)	8601.64	7612.00	3837.82	0.05	0.45	2198.00	2228.25	2198.00	361.09	0.01	0.16	100.00	100.00	0.00	5414.00	6403.64	5737294.00	17.65	3701.62	3374.00
6	8	1	11271.00	7333.00	210.15	0	Spot (Block6, Row1, Column8)	2704.89	2679.00	450.35	0.00	0.17	2198.00	2231.99	2198.00	360.43	0.01	0.16	58.00	30.00	0.00	481.00	506.89	3402757.00	1.31	2391.69	2391.00
6	1	2	9177.00	7643.00	209.35	0	Spot (Block6, Row2, Column1)	2377.62	2326.00	391.57	0.01	0.16	2046.50	2091.91	2046.50	421.50	0.01	0.20	40.00	10.00	0.00	279.50	331.12	2981534.00	0.68	2184.51	2120.00
6	2	2	9467.00	7641.00	132.45	0	Spot (Block6, Row2, Column2)	3202.88	3186.00	540.17	0.00	0.17	1990.50	2023.95	1990.50	323.03	0.01	0.16	97.00	82.00	0.00	1195.50	1212.38	1502151.00	3.65	2474.67	2406.00
6	3	2	9772.00	7638.00	207.25	0	Spot (Block6, Row2, Column3)	2422.26	2388.00	395.76	0.01	0.16	1992.00	2039.54	1992.00	329.97	0.01	0.16	56.00	27.00	0.00	396.00	430.26	2964843.00	1.16	2187.92	2194.00
6	4	2	10071.00	7643.00	170.75	0	Spot (Block6, Row2, Column4)	2859.71	2831.00	442.21	0.00	0.15	2031.50	2073.14	2031.50	342.93	0.01	0.17	82.00	60.00	0.00	799.50	828.21	2322087.00	2.29	2394.57	2359.00
6	5	2	10381.00	7634.00	198.90	0	Spot (Block6, Row2, Column5)	2850.03	2797.00	441.30	0.01	0.15	2064.00	2093.49	2064.00	342.47	0.01	0.16	84.00	53.00	0.00	733.00	786.03	3183478.00	2.21	2319.67	2292.00
6	6	2	10668.00	7632.00	197.15	0	Spot (Block6, Row2, Column6)	2562.35	2540.50	408.12	0.00	0.16	2093.00	2134.42	2093.00	343.83	0.01	0.16	56.00	32.00	0.00	447.50	469.35	2813462.00	1.24	2296.18	2203.00
6	7	2	10980.00	7622.00	219.40	0	Spot (Block6, Row2, Column7)	2579.95	2590.00	433.60	0.00	0.17	2140.00	2233.99	2140.00	1356.49	0.02	0.61	2.00	0.00	0.00	450.00	439.95	3552592.00	0.26	2259.50	2196.00
6	8	2	11268.00	7642.00	221.30	0	Spot (Block6, Row2, Column8)	2537.33	2497.50	396.26	0.01	0.16	2159.00	2192.98	2159.00	348.64	0.01	0.16	49.00	24.00	0.00	338.50	378.33	3552257.00	0.99	2317.57	2279.00
6	1	3	9176.00	7944.00	157.80	0	Spot (Block6, Row3, Column1)	3572.11	3355.00	935.14	0.03	0.26	1981.00	2015.44	1981.00	354.72	0.01	0.18	92.00	84.00	0.00	1374.00	1591.11	2461183.00	4.39	2392.98	2362.00
6	2	3	9478.00	7960.00	230.40	0	Spot (Block6, Row3, Column2)	2449.18	2363.00	427.97	0.02	0.17	2002.00	2045.91	2002.00	329.29	0.01	0.16	53.00	29.00	0.00	361.00	447.18	3734993.00	1.22	2186.47	2212.00
6	3	3	9765.00	7939.00	221.65	0	Spot (Block6, Row3, Column3)	2528.83	2488.00	408.83	0.01	0.16	2071.00	2085.47	2071.00	331.66	0.00	0.16	57.00	30.00	0.00	417.00	457.83	3553002.00	1.34	2186.96	2160.00
6	4	3	10072.00	7939.00	157.75	0	Spot (Block6, Row3, Column4)	3264.59	3190.50	689.23	0.01	0.21	2021.00	2063.23	2021.00	333.37	0.01	0.16	93.00	80.00	0.00	1169.50	1243.59	2252568.00	3.60	2407.53	2434.00
6	5	3	10382.00	7945.00	187.50	0	Spot (Block6, Row3, Column5)	2597.29	2585.00	448.83	0.00	0.17	2013.00	2067.82	2013.00	337.91	0.01	0.16	65.00	42.00	0.00	572.00	584.29	2573912.00	1.57	2323.30	2286.00
6	6	3	10675.00	7939.00	184.70	0	Spot (Block6, Row3, Column6)	2892.92	2804.00	475.74	0.01	0.16	2068.00	2109.60	2068.00	494.61	0.01	0.23	71.00	33.00	0.00	736.00	824.92	2780097.00	1.58	2424.19	2347.00
6	7	3	10974.00	7964.00	179.15	0	Spot (Block6, Row3, Column7)	3317.23	3077.00	1045.32	0.03	0.32	2098.00	2193.84	2098.00	1327.46	0.02	0.61	35.00	13.00	0.00	979.00	1219.23	2968917.00	0.85	2539.94	2366.50
6	8	3	11273.00	7944.00	197.55	0	Spot (Block6, Row3, Column8)	2571.92	2544.00	408.47	0.00	0.16	2093.00	2146.82	2093.00	351.26	0.01	0.16	60.00	33.00	0.00	451.00	478.92	2841973.00	1.21	2405.13	2416.00
6	1	4	9180.00	8240.00	167.80	0	Spot (Block6, Row4, Column1)	3068.16	3009.00	647.55	0.01	0.21	1960.00	1993.28	1960.00	329.23	0.01	0.17	91.00	74.00	0.00	1049.00	1108.16	2402372.00	3.26	2336.76	2322.00
6	2	4	9471.00	8230.00	214.40	0	Spot (Block6, Row4, Column2)	2854.82	2828.00	482.50	0.00	0.17	2035.50	2075.10	2035.50	336.17	0.01	0.16	80.00	58.00	0.00	792.50	819.32	3751229.00	2.32	2372.01	2316.00
6	3	4	9772.00	8241.00	150.55	0	Spot (Block6, Row4, Column3)	6685.12	6208.50	2268.33	0.03	0.34	2095.00	2112.08	2095.00	344.36	0.00	0.16	100.00	99.00	0.00	4113.50	4590.12	4171517.00	13.28	3204.75	3137.00
6	4	4	10068.00	8237.00	208.25	0	Spot (Block6, Row4, Column4)	2491.64	2499.00	360.52	0.00	0.14	2079.00	2092.73	2079.00	340.18	0.00	0.16	56.00	25.00	0.00	420.00	412.64	3089630.00	1.17	2225.55	2184.50
6	5	4	10367.00	8232.00	185.45	0	Spot (Block6, Row4, Column5)	2570.29	2537.50	389.96	0.01	0.15	2069.00	2088.99	2069.00	343.43	0.00	0.16	61.00	31.00	0.00	468.50	501.29	2472619.00	1.40	2281.27	2207.50
6	6	4	10673.00	8237.00	204.85	0	Spot (Block6, Row4, Column6)	2917.52	2898.50	476.19	0.00	0.16	2071.00	2105.40	2071.00	344.59	0.01	0.16	83.00	57.00	0.00	827.50	846.52	3466017.00	2.36	2314.59	2248.50
6	7	4	10966.00	8246.00	190.15	0	Spot (Block6, Row4, Column7)	3976.14	3149.00	3421.58	0.10	0.86	2084.00	2136.69	2084.00	359.20	0.01	0.17	84.00	66.00	0.00	1065.00	1892.14	4051684.00	5.12	2506.14	2472.50
6	8	4	11270.00	8251.00	210.50	0	Spot (Block6, Row4, Column8)	2635.59	2603.00	484.60	0.01	0.18	2098.00	2142.44	2098.00	354.50	0.01	0.17	60.00	34.00	0.00	505.00	537.59	3328744.00	1.39	2289.29	2208.50
6	1	5	9179.00	8545.00	152.85	0	Spot (Block6, Row5, Column1)	3855.96	3598.50	961.33	0.03	0.25	1987.00	2020.72	1987.00	329.40	0.01	0.16	98.00	94.00	0.00	1611.50	1868.96	2498661.00	5.57	2516.93	2529.00
6	2	5	9471.00	8545.00	197.80	0	Spot (Block6, Row5, Column2)	2504.25	2477.50	379.25	0.00	0.15	2011.00	2048.16	2011.00	328.67	0.01	0.16	63.00	33.00	0.00	466.50	493.25	2774705.00	1.39	2329.65	2291.00
6	3	5	9774.00	8532.00	200.25	0	Spot (Block6, Row5, Column3)	3092.86	3010.00	559.13	0.01	0.18	2080.00	2092.60	2080.00	352.95	0.00	0.17	89.00	68.00	0.00	930.00	1012.86	3519671.00	2.83	2425.85	2415.00
6	4	5	10079.00	8540.00	189.30	0	Spot (Block6, Row5, Column4)	2718.64	2707.50	464.45	0.00	0.17	2072.00	2105.63	2072.00	365.98	0.01	0.17	68.00	41.00	0.00	635.50	646.64	2734947.00	1.67	2330.11	2320.00
6	5	5	10373.00	8539.00	147.50	0	Spot (Block6, Row5, Column5)	9926.19	9316.00	3987.83	0.03	0.40	2102.00	2145.69	2102.00	369.29	0.01	0.17	100.00	100.00	0.00	7214.00	7824.19	5886228.00	21.07	4037.69	3417.00
6	6	5	10684.00	8543.00	196.80	0	Spot (Block6, Row5, Column6)	2659.64	2652.00	428.50	0.00	0.16	2105.00	2150.16	2105.00	346.53	0.01	0.16	65.00	36.00	0.00	547.00	554.64	2914966.00	1.47	2342.68	2375.00
6	7	5	10972.00	8550.00	198.60	0	Spot (Block6, Row5, Column7)	2959.30	2892.50	548.91	0.01	0.19	2141.00	2187.62	2141.00	359.88	0.01	0.16	79.00	52.00	0.00	751.50	818.30	3308498.00	2.14	2435.96	2497.00
6	8	5	11274.00	8542.00	154.90	0	Spot (Block6, Row5, Column8)	6101.51	5079.50	2890.71	0.08	0.47	2142.50	2187.75	2142.50	367.17	0.01	0.17	99.00	93.00	0.00	2937.00	3959.01	4014792.00	10.66	2941.08	2940.00
6	1	6	9187.00	8839.00	203.10	0	Spot (Block6, Row6, Column1)	2793.99	2797.50	465.13	0.00	0.17	1988.50	2035.29	1988.50	326.42	0.01	0.16	83.00	61.00	0.00	809.00	805.49	3268969.00	2.32	2284.15	2237.00
6	2	6	9481.00	8836.00	209.25	0	Spot (Block6, Row6, Column2)	2590.78	2554.00	417.05	0.01	0.16	2005.00	2056.37	2005.00	453.30	0.01	0.22	57.00	23.00	0.00	549.00	585.78	3230703.00	1.18	2274.09	2306.00
6	3	6	9767.00	8835.00	150.45	0	Spot (Block6, Row6, Column3)	6601.22	6365.50	2595.02	0.02	0.39	2029.00	2074.83	2029.00	456.08	0.01	0.22	100.00	99.00	0.00	4336.50	4572.22	4105956.00	9.92	2978.92	2994.00
6	4	6	10079.00	8843.00	201.00	0	Spot (Block6, Row6, Column4)	2694.58	2685.00	490.95	0.00	0.18	2032.00	2080.47	2032.00	358.25	0.01	0.17	67.00	43.00	0.00	653.00	662.58	3096071.00	1.71	2310.96	2282.00
6	5	6	10374.00	8836.00	146.10	0	Spot (Block6, Row6, Column5)	10547.37	9762.00	4263.63	0.03	0.40	2081.00	2134.77	2081.00	381.14	0.01	0.18	100.00	100.00	0.00	7681.00	8466.37	6096380.00	22.07	4160.39	3575.00
6	6	6	10680.00	8834.00	201.10	0	Spot (Block6, Row6, Column6)	2634.09	2610.00	410.79	0.00	0.16	2097.00	2141.56	2097.00	354.87	0.01	0.17	60.00	34.00	0.00	513.00	537.09	3016028.00	1.39	2348.19	2301.50
6	7	6	10974.00	8843.00	157.50	0	Spot (Block6, Row6, Column7)	4756.64	4287.50	1829.04	0.05	0.38	2107.00	2164.62	2107.00	351.33	0.01	0.16	96.00	91.00	0.00	2180.50	2649.64	3244026.00	7.38	2707.90	2728.00
6	8	6	11282.00	8839.00	148.70	0	Spot (Block6, Row6, Column8)	5793.77	4954.00	2533.81	0.07	0.44	2172.00	2208.14	2172.00	360.87	0.01	0.16	99.00	95.00	0.00	2782.00	3621.77	3499437.00	9.94	2998.88	2993.00
6	1	7	9173.00	9127.00	213.15	0	Spot (Block6, Row7, Column1)	2766.39	2697.00	465.86	0.01	0.17	1925.00	1977.45	1925.00	345.59	0.01	0.17	87.00	55.00	0.00	772.00	841.39	3593539.00	2.28	2270.80	2257.00
6	2	7	9446.00	9141.00	190.65	0	Spot (Block6, Row7, Column2)	2299.14	2274.00	374.06	0.00	0.16	1902.00	1973.39	1902.00	452.06	0.02	0.23	40.00	11.00	0.00	372.00	397.14	2361221.00	0.72	2121.43	2140.50
6	3	7	9779.00	9141.00	203.85	0	Spot (Block6, Row7, Column3)	2308.98	2288.00	360.44	0.00	0.16	1954.00	1997.74	1954.00	446.85	0.01	0.22	41.00	5.00	0.00	334.00	354.98	2731521.00	0.70	2182.13	2180.00
6	4	7	10084.00	9138.00	218.55	0	Spot (Block6, Row7, Column4)	2379.19	2338.00	417.55	0.01	0.18	1969.00	2002.29	1969.00	336.73	0.01	0.17	51.00	30.00	0.00	369.00	410.19	3249974.00	1.12	2177.06	2195.00
6	5	7	10374.00	9140.00	206.60	0	Spot (Block6, Row7, Column5)	2662.38	2634.50	437.10	0.00	0.16	2005.50	2073.26	2005.50	365.33	0.01	0.18	70.00	41.00	0.00	629.00	656.88	3226808.00	1.61	2270.57	2246.00
6	6	7	10669.00	9138.00	206.40	0	Spot (Block6, Row7, Column6)	2709.70	2638.00	463.43	0.01	0.17	2062.00	2092.17	2062.00	357.74	0.01	0.17	71.00	40.00	0.00	576.00	647.70	3281451.00	1.73	2292.88	2241.00
6	7	7	10966.00	9142.00	155.80	0	Spot (Block6, Row7, Column7)	4409.07	3986.00	1420.36	0.04	0.32	2066.00	2098.53	2066.00	348.79	0.01	0.17	99.00	98.00	0.00	1920.00	2343.07	2945256.00	6.62	2673.86	2674.00
6	8	7	11275.00	9134.00	152.55	0	Spot (Block6, Row7, Column8)	3753.87	3671.50	674.71	0.01	0.18	2091.00	2145.70	2091.00	354.80	0.01	0.17	99.00	96.00	0.00	1580.50	1662.87	2417495.00	4.53	2631.41	2719.00
6	1	8	9165.00	9441.00	144.10	0	Spot (Block6, Row8, Column1)	33301.20	31279.00	18633.55	0.03	0.56	1889.00	1930.22	1889.00	347.49	0.01	0.18	100.00	100.00	11.80	29390.00	31412.20	18915112.00	90.28	8673.66	6281.50
6	2	8	9476.00	9440.00	210.70	0	Spot (Block6, Row8, Column2)	2361.05	2302.50	413.06	0.01	0.17	1873.00	1912.88	1873.00	341.03	0.01	0.18	57.00	31.00	0.00	429.50	488.05	2993807.00	1.31	2014.67	1933.00
6	3	8	9773.00	9436.00	171.55	0	Spot (Block6, Row8, Column3)	3120.04	2836.00	965.06	0.04	0.31	1884.00	1929.43	1884.00	326.29	0.01	0.17	85.00	72.00	0.00	952.00	1236.04	2555312.00	3.65	2204.47	2208.00
6	4	8	10073.00	9435.00	197.00	0	Spot (Block6, Row8, Column4)	2453.03	2464.00	442.57	0.00	0.18	1893.00	1941.48	1893.00	313.03	0.01	0.16	63.00	46.00	0.00	571.00	560.03	2695883.00	1.63	2138.40	2074.00
6	5	8	10363.00	9434.00	200.40	0	Spot (Block6, Row8, Column5)	2352.47	2309.00	374.39	0.01	0.16	1970.00	2009.12	1970.00	345.44	0.01	0.17	48.00	23.00	0.00	339.00	382.47	2679459.00	0.99	2207.57	2188.50
6	6	8	10676.00	9434.00	175.70	0	Spot (Block6, Row8, Column6)	3216.70	3115.00	623.97	0.01	0.19	2000.00	2049.92	2000.00	357.73	0.01	0.17	93.00	75.00	0.00	1115.00	1216.70	2772796.00	3.26	2455.80	2450.00
6	7	8	10975.00	9440.00	169.05	0	Spot (Block6, Row8, Column7)	3121.49	3045.50	614.44	0.01	0.20	2023.00	2069.64	2023.00	346.01	0.01	0.17	88.00	72.00	0.00	1022.50	1098.49	2465975.00	3.04	2379.01	2323.50
6	8	8	11265.00	9444.00	158.10	0	Spot (Block6, Row8, Column8)	3905.09	3684.50	1078.45	0.03	0.28	2089.00	2114.17	2089.00	347.25	0.01	0.16	97.00	85.00	0.00	1595.50	1816.09	2678895.00	5.16	2505.04	2554.50
7	1	1	13678.00	7336.00	154.70	0	Spot (Block7, Row1, Column1)	25029.87	21137.00	14156.17	0.07	0.57	1078.00	1087.85	1078.00	181.37	0.00	0.17	100.00	100.00	0.30	20059.00	23951.87	16494681.00	132.01	6007.60	4354.00
7	2	1	13978.00	7344.00	210.90	0	Spot (Block7, Row1, Column2)	1273.77	1201.00	236.03	0.03	0.19	1002.00	1054.63	1002.00	158.94	0.02	0.15	60.00	33.00	0.00	199.00	271.77	1618957.00	1.38	1106.49	1084.00
7	3	1	14269.00	7327.00	225.35	0	Spot (Block7, Row1, Column3)	1166.95	1178.00	170.54	0.00	0.15	996.00	1042.57	996.00	148.66	0.02	0.14	53.00	24.00	0.00	182.00	170.95	1695578.00	0.84	1087.31	1077.00
7	4	1	14568.00	7333.00	165.25	0	Spot (Block7, Row1, Column4)	1316.31	1292.00	183.28	0.01	0.14	1000.00	1046.30	1000.00	147.25	0.02	0.14	83.00	49.00	0.00	292.00	316.31	993813.00	1.83	1174.89	1101.50
7	5	1	14895.00	7357.00	202.00	0	Spot (Block7, Row1, Column5)	1310.75	1261.00	270.77	0.02	0.21	1013.00	1057.30	1013.00	146.06	0.02	0.14	74.00	39.00	0.00	248.00	297.75	1515229.00	1.74	1171.50	1127.00
7	6	1	15181.00	7327.00	208.15	0	Spot (Block7, Row1, Column6)	1234.72	1194.00	195.39	0.01	0.16	1029.00	1066.91	1029.00	142.45	0.02	0.13	59.00	36.00	0.00	165.00	205.72	1526109.00	1.18	1131.71	1126.00
7	7	1	15489.00	7334.00	191.85	0	Spot (Block7, Row1, Column7)	1343.17	1284.00	238.28	0.02	0.18	1083.00	1098.35	1083.00	148.12	0.01	0.13	60.00	36.00	0.00	201.00	260.17	1398237.00	1.65	1176.43	1189.00
7	8	1	15790.00	7337.00	188.25	0	Spot (Block7, Row1, Column8)	1321.38	1297.00	176.43	0.01	0.13	1110.00	1145.52	1110.00	163.04	0.01	0.14	55.00	22.00	0.00	187.00	211.38	1316094.00	1.08	1263.91	1244.00
7	1	2	13676.00	7640.00	147.00	-50	Spot (Block7, Row2, Column1)	1147.20	1084.00	162.38	0.02	0.14	1063.50	1071.15	1063.50	166.31	0.00	0.16	31.00	8.00	0.00	20.50	83.70	675701.00	0.46	1149.63	1079.00
7	2	2	13994.00	7641.00	134.85	0	Spot (Block7, Row2, Column2)	1287.19	1333.50	225.36	0.02	0.18	1023.00	1058.30	1023.00	153.96	0.01	0.15	65.00	50.00	0.00	310.50	264.19	630721.00	1.49	1180.68	1098.00
7	3	2	14258.00	7636.00	204.60	0	Spot (Block7, Row2, Column3)	1217.65	1194.00	183.56	0.01	0.15	1005.00	1056.01	1005.00	161.65	0.02	0.15	60.00	33.00	0.00	189.00	212.65	1450223.00	1.00	1128.20	1092.50
7	4	2	14581.00	7641.00	148.15	0	Spot (Block7, Row2, Column4)	1277.80	1277.00	193.19	0.00	0.15	1007.00	1053.17	1007.00	156.98	0.02	0.15	66.00	35.00	0.00	270.00	270.80	770514.00	1.43	1134.59	1124.50
7	5	2	14886.00	7638.00	201.90	0	Spot (Block7, Row2, Column5)	1447.88	1406.00	255.83	0.01	0.18	1044.00	1062.70	1044.00	147.01	0.01	0.14	81.00	60.00	0.00	362.00	403.88	1669410.00	2.62	1204.75	1138.00
7	6	2	15180.00	7643.00	184.50	0	Spot (Block7, Row2, Column6)	1237.32	1198.00	187.80	0.01	0.15	1016.00	1058.64	1016.00	143.02	0.02	0.14	62.00	38.00	0.00	182.00	221.32	1186587.00	1.25	1156.54	1144.50
7	7	2	15493.00	7628.00	188.00	0	Spot (Block7, Row2, Column7)	1215.18	1194.00	159.44	0.01	0.13	1010.50	1049.74	1010.50	141.22	0.02	0.13	65.00	29.00	0.00	183.50	204.68	1210322.00	1.17	1119.23	1094.00
7	8	2	15774.00	7648.00	225.35	0	Spot (Block7, Row2, Column8)	1235.01	1194.00	179.23	0.01	0.15	1084.00	1092.71	1084.00	157.18	0.00	0.14	41.00	21.00	0.00	110.00	151.01	1795709.00	0.91	1128.95	1096.00
7	1	3	13682.00	7946.00	162.05	0	Spot (Block7, Row3, Column1)	1407.96	1360.00	246.85	0.02	0.18	1024.00	1055.92	1024.00	150.59	0.01	0.14	80.00	52.00	0.00	336.00	383.96	1017954.00	2.34	1174.51	1155.00
7	2	3	13974.00	7943.00	212.65	0	Spot (Block7, Row3, Column2)	1241.27	1186.00	189.95	0.02	0.15	1015.00	1056.29	1015.00	149.42	0.02	0.14	56.00	34.00	0.00	171.00	226.27	1597515.00	1.24	1164.47	1196.50
7	3	3	14266.00	7926.00	192.45	0	Spot (Block7, Row3, Column3)	1275.43	1227.00	245.75	0.02	0.19	1017.00	1060.12	1017.00	150.98	0.02	0.14	69.00	31.00	0.00	210.00	258.43	1327722.00	1.43	1148.35	1114.00
7	4	3	14583.00	7942.00	164.75	0	Spot (Block7, Row3, Column4)	1350.00	1337.00	181.59	0.00	0.13	1014.00	1056.24	1014.00	152.66	0.02	0.14	83.00	50.00	0.00	323.00	336.00	1016553.00	1.92	1190.20	1180.00
7	5	3	14875.00	7943.00	184.95	0	Spot (Block7, Row3, Column5)	1348.42	1302.00	225.71	0.02	0.17	1027.50	1061.98	1027.50	146.24	0.01	0.14	72.00	47.00	0.00	274.50	320.92	1299877.00	1.96	1182.91	1156.50
7	6	3	15183.00	7925.00	198.00	0	Spot (Block7, Row3, Column6)	1329.46	1301.50	195.33	0.01	0.15	1026.00	1058.81	1026.00	139.40	0.01	0.13	77.00	49.00	0.00	275.50	303.46	1475696.00	1.94	1179.57	1168.50
7	7	3	15473.00	7926.00	192.65	0	Spot (Block7, Row3, Column7)	1213.44	1198.00	171.10	0.01	0.14	1006.50	1041.71	1006.50	137.88	0.01	0.13	61.00	37.00	0.00	191.50	206.94	1269263.00	1.25	1120.05	1097.50
7	8	3	15781.00	7930.00	205.55	0	Spot (Block7, Row3, Column8)	1245.63	1193.00	181.12	0.02	0.15	1068.00	1078.68	1068.00	152.65	0.00	0.14	45.00	28.00	0.00	125.00	177.63	1499737.00	1.09	1144.66	1113.00
7	1	4	13681.00	8239.00	171.05	0	Spot (Block7, Row4, Column1)	1382.58	1372.00	204.60	0.00	0.15	1062.00	1061.90	1062.00	153.53	0.00	0.14	76.00	50.00	0.00	310.00	320.58	1124034.00	2.09	1197.75	1185.50
7	2	4	13983.00	8241.00	211.20	0	Spot (Block7, Row4, Column2)	1245.46	1214.00	185.19	0.01	0.15	1013.00	1056.84	1013.00	158.37	0.02	0.15	62.00	30.00	0.00	201.00	232.46	1581737.00	1.19	1137.60	1083.50
7	3	4	14280.00	8240.00	161.05	0	Spot (Block7, Row4, Column3)	1710.27	1688.50	307.45	0.01	0.18	1020.00	1062.48	1020.00	155.02	0.02	0.15	98.00	90.00	0.00	668.50	690.27	1224553.00	4.18	1269.53	1231.00
7	4	4	14579.00	8247.00	210.10	0	Spot (Block7, Row4, Column4)	1232.33	1201.00	180.06	0.01	0.15	1008.00	1057.34	1008.00	157.78	0.02	0.15	63.00	32.00	0.00	193.00	224.33	1549037.00	1.11	1122.36	1093.00
7	5	4	14867.00	8242.00	205.30	0	Spot (Block7, Row4, Column5)	1276.52	1216.00	192.43	0.02	0.15	1007.00	1054.33	1007.00	150.72	0.02	0.14	75.00	30.00	0.00	209.00	269.52	1525445.00	1.47	1162.45	1180.00
7	6	4	15175.00	8247.00	197.25	0	Spot (Block7, Row4, Column6)	1407.40	1373.00	227.10	0.01	0.16	1001.00	1048.04	1001.00	140.86	0.02	0.13	90.00	63.00	0.00	372.00	406.40	1545323.00	2.55	1189.41	1183.50
7	7	4	15474.00	8246.00	192.55	0	Spot (Block7, Row4, Column7)	1241.89	1198.00	198.58	0.02	0.16	1008.00	1048.08	1008.00	137.74	0.02	0.13	62.00	37.00	0.00	190.00	233.89	1308950.00	1.41	1106.07	1085.00
7	8	4	15771.00	8245.00	167.30	0	Spot (Block7, Row4, Column8)	1418.87	1382.00	231.25	0.01	0.16	1079.00	1079.07	1079.00	148.38	0.00	0.14	74.00	51.00	0.00	303.00	339.87	1102460.00	2.29	1165.94	1147.00
7	1	5	13675.00	8534.00	182.00	0	Spot (Block7, Row5, Column1)	1455.54	1394.00	259.58	0.02	0.18	1063.00	1069.29	1063.00	160.78	0.00	0.15	83.00	52.00	0.00	331.00	392.54	1363843.00	2.40	1203.47	1211.00
7	2	5	13984.00	8555.00	207.15	0	Spot (Block7, Row5, Column2)	1305.92	1272.00	208.76	0.01	0.16	1080.00	1089.98	1080.00	168.00	0.00	0.15	53.00	24.00	0.00	192.00	225.92	1587995.00	1.29	1189.78	1191.00
7	3	5	14279.00	8542.00	186.40	0	Spot (Block7, Row5, Column3)	1344.72	1309.00	181.91	0.01	0.14	1083.00	1095.61	1083.00	163.33	0.01	0.15	70.00	30.00	0.00	226.00	261.72	1316477.00	1.53	1227.23	1214.00
7	4	5	14575.00	8536.00	180.90	0	Spot (Block7, Row5, Column4)	1329.75	1296.00	240.99	0.01	0.18	1076.00	1086.97	1076.00	162.62	0.00	0.15	59.00	37.00	0.00	220.00	253.75	1220713.00	1.49	1192.33	1183.00
7	5	5	14885.00	8535.00	167.05	0	Spot (Block7, Row5, Column5)	1709.52	1640.00	358.65	0.02	0.21	1077.00	1078.73	1077.00	158.25	0.00	0.15	92.00	82.00	0.00	563.00	632.52	1328300.00	3.99	1235.28	1227.50
7	6	5	15176.00	8544.00	197.85	0	Spot (Block7, Row5, Column6)	1239.15	1216.00	166.90	0.01	0.13	1065.00	1067.97	1065.00	149.85	0.00	0.14	50.00	20.00	0.00	151.00	174.15	1368019.00	1.14	1124.29	1100.00
7	7	5	15480.00	8531.00	173.60	0	Spot (Block7, Row5, Column7)	1282.76	1252.00	217.22	0.01	0.17	1013.00	1060.94	1013.00	147.41	0.02	0.14	63.00	37.00	0.00	239.00	269.76	1081366.00	1.50	1112.41	1076.00
7	8	5	15771.00	8540.00	213.60	0	Spot (Block7, Row5, Column8)	1311.62	1290.00	218.09	0.01	0.17	1078.00	1087.14	1078.00	161.35	0.00	0.15	57.00	33.00	0.00	212.00	233.62	1709043.00	1.39	1141.92	1092.00
7	1	6	13680.00	8850.00	202.10	0	Spot (Block7, Row6, Column1)	1370.00	1322.00	240.42	0.02	0.18	1061.00	1071.35	1061.00	158.65	0.00	0.15	66.00	44.00	0.00	261.00	309.00	1593307.00	1.88	1210.85	1200.00
7	2	6	13987.00	8846.00	202.25	0	Spot (Block7, Row6, Column2)	1319.25	1291.50	217.50	0.01	0.16	1084.00	1110.57	1084.00	167.56	0.01	0.15	60.00	32.00	0.00	207.50	235.25	1532973.00	1.25	1192.94	1166.50
7	3	6	14268.00	8842.00	170.50	0	Spot (Block7, Row6, Column3)	1500.98	1488.00	266.72	0.00	0.18	1088.00	1118.25	1088.00	165.40	0.01	0.15	78.00	55.00	0.00	400.00	412.98	1217295.00	2.31	1270.71	1243.00
7	4	6	14576.00	8835.00	189.70	0	Spot (Block7, Row6, Column4)	1326.16	1282.00	228.38	0.01	0.17	1083.00	1107.15	1083.00	168.43	0.01	0.15	57.00	31.00	0.00	199.00	243.16	1344722.00	1.30	1239.72	1213.00
7	5	6	14871.00	8838.00	171.30	0	Spot (Block7, Row6, Column5)	1621.59	1596.50	245.74	0.01	0.15	1085.00	1101.54	1085.00	163.08	0.01	0.15	95.00	78.00	0.00	511.50	536.59	1323215.00	3.19	1280.74	1270.00
7	6	6	15178.00	8834.00	203.05	0	Spot (Block7, Row6, Column6)	1233.16	1200.00	172.96	0.01	0.14	1078.00	1088.13	1078.00	155.21	0.00	0.14	43.00	22.00	0.00	122.00	155.16	1445260.00	0.93	1171.22	1171.00
7	7	6	15481.00	8843.00	213.05	0	Spot (Block7, Row6, Column7)	1292.75	1249.00	218.08	0.01	0.17	1059.00	1079.31	1059.00	151.25	0.01	0.14	52.00	34.00	0.00	190.00	233.75	1674107.00	1.41	1162.48	1172.00
7	8	6	15774.00	8839.00	204.65	0	Spot (Block7, Row6, Column8)	1286.44	1273.50	175.92	0.00	0.14	1089.00	1118.10	1089.00	155.65	0.01	0.14	53.00	30.00	0.00	184.50	197.44	1538588.00	1.08	1173.81	1186.00
7	1	7	13681.00	9138.00	213.10	0	Spot (Block7, Row7, Column1)	1209.25	1183.00	191.21	0.01	0.16	995.00	1049.47	995.00	176.00	0.02	0.17	54.00	25.00	0.00	188.00	214.25	1558726.00	0.91	1136.91	1108.00
7	2	7	13976.00	9136.00	213.25	0	Spot (Block7, Row7, Column2)	1266.11	1231.00	203.41	0.01	0.16	1061.00	1072.80	1061.00	166.51	0.00	0.16	50.00	28.00	0.00	170.00	205.11	1634549.00	1.16	1129.42	1080.00
7	3	7	14290.00	9149.00	228.15	0	Spot (Block7, Row7, Column3)	1229.81	1207.00	191.79	0.01	0.16	1076.00	1090.92	1076.00	166.30	0.01	0.15	46.00	18.00	0.00	131.00	153.81	1831187.00	0.84	1158.20	1109.00
7	4	7	14570.00	9134.00	213.95	0	Spot (Block7, Row7, Column4)	1262.25	1203.00	188.25	0.02	0.15	1082.00	1091.41	1082.00	160.39	0.00	0.15	47.00	27.00	0.00	121.00	180.25	1651021.00	1.07	1159.47	1110.00
7	5	7	14868.00	9141.00	195.80	0	Spot (Block7, Row7, Column5)	1310.71	1295.00	186.48	0.01	0.14	1085.00	1095.86	1085.00	163.39	0.00	0.15	59.00	32.00	0.00	210.00	225.71	1420811.00	1.31	1206.82	1187.00
7	6	7	15167.00	9148.00	194.95	0	Spot (Block7, Row7, Column6)	1332.12	1293.50	203.98	0.01	0.15	1078.00	1088.43	1078.00	158.40	0.00	0.15	62.00	38.00	0.00	215.50	254.12	1428028.00	1.54	1192.76	1174.00
7	7	7	15467.00	9142.00	207.35	0	Spot (Block7, Row7, Column7)	1292.77	1274.00	203.18	0.01	0.16	1070.00	1080.91	1070.00	155.45	0.00	0.14	55.00	30.00	0.00	204.00	222.77	1584935.00	1.36	1180.55	1162.00
7	8	7	15778.00	9139.00	147.00	-50	Spot (Block7, Row7, Column8)	1135.93	1102.00	166.73	0.01	0.15	1089.00	1110.22	1089.00	162.02	0.01	0.15	24.00	7.00	0.00	13.00	46.93	666791.00	0.16	1083.67	1066.00
7	1	8	13670.00	9439.00	145.50	0	Spot (Block7, Row8, Column1)	31351.27	28517.00	17932.36	0.04	0.57	1002.00	1059.72	1002.00	195.23	0.02	0.18	100.00	100.00	9.48	27515.00	30349.27	18183760.00	155.16	6494.25	4874.00
7	2	8	13987.00	9440.00	212.45	0	Spot (Block7, Row8, Column2)	1209.86	1184.50	194.83	0.01	0.16	1002.00	1052.33	1002.00	169.93	0.02	0.16	55.00	24.00	0.00	182.50	207.86	1558297.00	0.93	1126.98	1099.00
7	3	8	14270.00	9447.00	191.20	0	Spot (Block7, Row8, Column3)	1297.03	1280.50	216.43	0.01	0.17	1008.00	1063.22	1008.00	167.69	0.02	0.16	68.00	36.00	0.00	272.50	289.03	1338534.00	1.39	1189.24	1187.00
7	4	8	14581.00	9435.00	167.60	0	Spot (Block7, Row8, Column4)	1410.74	1395.50	266.43	0.00	0.19	1014.00	1067.19	1014.00	169.08	0.02	0.16	74.00	56.00	0.00	381.50	396.74	1097552.00	2.03	1193.10	1194.00
7	5	8	14863.00	9439.00	197.65	0	Spot (Block7, Row8, Column5)	1275.71	1278.00	203.93	0.00	0.16	1065.00	1072.78	1065.00	167.72	0.00	0.16	52.00	30.00	0.00	213.00	210.71	1412206.00	1.21	1185.67	1188.00
7	6	8	15182.00	9435.00	203.50	0	Spot (Block7, Row8, Column6)	1414.14	1368.00	269.59	0.01	0.19	1061.00	1070.89	1061.00	164.25	0.00	0.15	72.00	46.00	0.00	307.00	353.14	1657372.00	2.09	1187.75	1188.00
7	7	8	15480.00	9447.00	181.25	0	Spot (Block7, Row8, Column7)	1308.06	1304.00	224.78	0.00	0.17	1076.00	1085.89	1076.00	165.84	0.00	0.15	57.00	36.00	0.00	228.00	232.06	1204724.00	1.34	1227.13	1226.50
7	8	8	15761.00	9441.00	146.90	0	Spot (Block7, Row8, Column8)	3051.22	2790.00	998.59	0.04	0.33	1087.00	1108.88	1087.00	170.14	0.01	0.15	100.00	100.00	0.00	1703.00	1964.22	1794118.00	11.42	1667.81	1584.00
8	1	1	18181.00	7336.00	152.65	0	Spot (Block8, Row1, Column1)	26396.94	24134.50	13189.49	0.04	0.50	1290.00	1324.89	1290.00	218.52	0.01	0.16	100.00	100.00	0.00	22844.50	25106.94	16735658.00	114.74	7909.60	7029.00
8	2	1	18480.00	7351.00	151.25	0	Spot (Block8, Row1, Column2)	1704.46	1696.00	207.42	0.00	0.12	1291.00	1317.29	1291.00	218.61	0.01	0.17	81.00	41.00	0.00	405.00	413.46	1061878.00	1.77	1471.70	1471.00
8	3	1	18796.00	7344.00	180.05	0	Spot (Block8, Row1, Column3)	1488.71	1482.00	174.16	0.00	0.12	1284.00	1292.05	1284.00	193.01	0.00	0.15	51.00	18.00	0.00	198.00	204.71	1353240.00	1.02	1419.31	1397.00
8	4	1	19081.00	7339.00	202.05	0	Spot (Block8, Row1, Column4)	1552.91	1502.00	230.53	0.01	0.15	1209.00	1251.00	1209.00	148.21	0.01	0.12	78.00	49.00	0.00	293.00	343.91	1802925.00	2.04	1313.27	1276.50
8	5	1	19367.00	7341.00	189.30	0	Spot (Block8, Row1, Column5)	1469.60	1395.00	514.29	0.02	0.35	1182.00	1197.82	1182.00	147.48	0.01	0.12	63.00	43.00	0.00	213.00	287.60	1487237.00	1.84	1289.30	1270.00
8	6	1	19666.00	7334.00	245.10	0	Spot (Block8, Row1, Column6)	1330.41	1295.00	409.67	0.01	0.31	1103.00	1129.01	1103.00	130.21	0.01	0.12	58.00	35.00	0.00	192.00	227.41	2310920.00	1.55	1196.93	1173.00
8	7	1	19976.00	7333.00	171.15	0	Spot (Block8, Row1, Column7)	1350.40	1315.00	166.61	0.01	0.12	1059.00	1063.91	1059.00	128.53	0.00	0.12	80.00	49.00	0.00	256.00	291.40	1103274.00	2.23	1174.27	1167.00
8	8	1	20282.00	7342.00	205.40	0	Spot (Block8, Row1, Column8)	1294.52	1274.00	206.63	0.01	0.16	1026.00	1047.87	1026.00	127.43	0.01	0.12	77.00	47.00	0.00	248.00	268.52	1546947.00	1.94	1139.78	1120.00
8	1	2	18177.00	7643.00	185.00	0	Spot (Block8, Row2, Column1)	1466.12	1404.50	203.53	0.02	0.14	1270.00	1280.92	1270.00	188.14	0.00	0.15	49.00	22.00	0.00	134.50	196.12	1398678.00	0.98	1455.29	1410.00
8	2	2	18482.00	7640.00	145.15	0	Spot (Block8, Row2, Column2)	1482.15	1480.50	175.04	0.00	0.12	1236.00	1259.33	1236.00	168.39	0.01	0.13	60.00	28.00	0.00	244.50	246.15	850756.00	1.32	1364.32	1356.00
8	3	2	18784.00	7643.00	184.00	0	Spot (Block8, Row2, Column3)	1588.06	1554.00	314.05	0.01	0.20	1216.00	1251.32	1216.00	157.85	0.01	0.13	77.00	51.00	0.00	338.00	372.06	1513425.00	2.13	1383.41	1380.00
8	4	2	19072.00	7627.00	194.55	0	Spot (Block8, Row2, Column4)	1495.24	1491.50	196.34	0.00	0.13	1205.00	1243.65	1205.00	149.74	0.01	0.12	74.00	46.00	0.00	286.50	290.24	1587948.00	1.68	1348.06	1315.00
8	5	2	19383.00	7630.00	192.20	0	Spot (Block8, Row2, Column5)	1757.34	1711.00	284.13	0.01	0.16	1185.00	1203.47	1185.00	151.43	0.01	0.13	97.00	81.00	0.00	526.00	572.34	1832906.00	3.66	1411.60	1411.00
8	6	2	19668.00	7631.00	179.20	0	Spot (Block8, Row2, Column6)	1466.24	1439.00	220.35	0.01	0.15	1105.00	1133.03	1105.00	137.93	0.01	0.12	84.00	64.00	0.00	334.00	361.24	1319612.00	2.42	1259.61	1266.00
8	7	2	19975.00	7638.00	206.30	0	Spot (Block8, Row2, Column7)	1270.11	1208.00	388.03	0.02	0.31	1082.00	1079.80	1082.00	107.47	0.00	0.10	60.00	30.00	0.00	126.00	188.11	1536831.00	1.77	1136.70	1110.00
8	8	2	20279.00	7637.00	203.30	0	Spot (Block8, Row2, Column8)	1268.20	1286.00	122.21	0.01	0.10	1084.00	1081.95	1084.00	101.38	0.00	0.09	78.00	49.00	0.00	202.00	184.20	1483796.00	1.84	1177.83	1171.50
8	1	3	18180.00	7933.00	164.70	0	Spot (Block8, Row3, Column1)	1696.24	1667.00	250.14	0.01	0.15	1198.00	1236.19	1198.00	158.03	0.01	0.13	96.00	74.00	0.00	469.00	498.24	1278963.00	2.91	1388.59	1403.00
8	2	3	18477.00	7942.00	191.60	0	Spot (Block8, Row3, Column2)	1452.21	1413.50	199.58	0.01	0.14	1191.00	1212.22	1191.00	147.42	0.01	0.12	67.00	41.00	0.00	222.50	261.21	1507398.00	1.63	1333.81	1296.50
8	3	3	18770.00	7930.00	199.65	0	Spot (Block8, Row3, Column3)	1512.72	1495.00	225.18	0.01	0.15	1192.00	1214.82	1192.00	150.65	0.01	0.12	72.00	50.00	0.00	303.00	320.72	1706345.00	1.98	1322.17	1293.00
8	4	3	19079.00	7938.00	181.15	0	Spot (Block8, Row3, Column4)	1531.35	1508.50	209.67	0.01	0.14	1193.00	1212.15	1193.00	142.10	0.01	0.12	80.00	58.00	0.00	315.50	338.35	1408840.00	2.25	1328.19	1298.50
8	5	3	19362.00	7926.00	197.50	0	Spot (Block8, Row3, Column5)	1483.98	1409.00	449.28	0.02	0.30	1176.00	1194.70	1176.00	209.57	0.01	0.18	57.00	26.00	0.00	233.00	307.98	1636825.00	1.38	1355.22	1294.50
8	6	3	19678.00	7941.00	190.00	0	Spot (Block8, Row3, Column6)	1341.09	1306.00	165.89	0.01	0.12	1100.00	1128.01	1100.00	203.62	0.01	0.18	50.00	20.00	0.00	206.00	241.09	1367916.00	1.05	1222.93	1190.00
8	7	3	19986.00	7945.00	172.15	0	Spot (Block8, Row3, Column7)	1251.96	1205.00	155.30	0.02	0.12	1084.00	1082.28	1084.00	112.01	0.00	0.10	53.00	31.00	0.00	121.00	167.96	1034119.00	1.51	1163.40	1115.50
8	8	3	20281.00	7933.00	210.30	0	Spot (Block8, Row3, Column8)	1262.90	1236.00	126.81	0.01	0.10	1089.00	1096.05	1089.00	111.53	0.00	0.10	67.00	30.00	0.00	147.00	173.90	1595045.00	1.50	1174.17	1186.00
8	1	4	18171.00	8243.00	182.65	0	Spot (Block8, Row4, Column1)	1494.68	1488.50	210.23	0.00	0.14	1188.00	1204.07	1188.00	151.66	0.01	0.13	73.00	48.00	0.00	300.50	306.68	1390050.00	1.92	1344.69	1335.00
8	2	4	18481.00	8234.00	203.60	0	Spot (Block8, Row4, Column2)	1388.69	1385.00	198.78	0.00	0.14	1180.00	1183.69	1180.00	143.37	0.00	0.12	57.00	33.00	0.00	205.00	208.69	1640042.00	1.43	1282.07	1269.00
8	3	4	18781.00	8236.00	179.45	0	Spot (Block8, Row4, Column3)	1961.42	1891.00	409.49	0.02	0.21	1179.00	1185.71	1179.00	141.66	0.00	0.12	99.00	91.00	0.00	712.00	782.42	1769197.00	5.48	1403.84	1412.00
8	4	4	19065.00	8237.00	214.60	0	Spot (Block8, Row4, Column4)	1395.74	1391.00	171.76	0.00	0.12	1176.00	1184.03	1176.00	137.29	0.00	0.12	58.00	38.00	0.00	215.00	219.74	1828425.00	1.54	1249.42	1215.50
8	5	4	19362.00	8240.00	171.00	0	Spot (Block8, Row4, Column5)	1480.77	1475.00	176.50	0.00	0.12	1125.00	1165.52	1125.00	206.26	0.02	0.18	75.00	33.00	0.00	350.00	355.77	1214234.00	1.53	1327.74	1303.00
8	6	4	19678.00	8225.00	201.30	0	Spot (Block8, Row4, Column6)	1636.94	1606.00	228.97	0.01	0.14	1096.00	1118.41	1096.00	204.11	0.01	0.18	91.00	66.00	0.00	510.00	540.94	1882483.00	2.54	1293.94	1268.00
8	7	4	19983.00	8243.00	198.00	0	Spot (Block8, Row4, Column7)	1359.76	1304.00	195.45	0.02	0.14	1086.00	1085.32	1086.00	110.97	0.00	0.10	77.00	49.00	0.00	218.00	273.76	1512048.00	2.47	1215.27	1200.00
8	8	4	20272.00	8246.00	189.05	0	Spot (Block8, Row4, Column8)	1411.89	1375.00	200.01	0.01	0.14	1094.00	1114.57	1094.00	245.89	0.01	0.22	57.00	21.00	0.00	281.00	317.89	1426008.00	1.21	1198.94	1185.00
8	1	5	18183.00	8537.00	187.20	0	Spot (Block8, Row5, Column1)	1615.23	1541.00	298.96	0.02	0.19	1187.00	1197.14	1187.00	156.18	0.00	0.13	82.00	56.00	0.00	354.00	428.23	1595852.00	2.68	1328.74	1319.50
8	2	5	18476.00	8538.00	207.65	0	Spot (Block8, Row5, Column2)	1374.64	1348.00	171.24	0.01	0.12	1174.00	1172.54	1174.00	140.12	0.00	0.12	51.00	32.00	0.00	174.00	200.64	1688055.00	1.44	1228.71	1215.00
8	3	5	18786.00	8539.00	201.10	0	Spot (Block8, Row5, Column3)	1419.52	1397.00	183.33	0.01	0.13	1125.00	1158.40	1125.00	138.14	0.01	0.12	81.00	47.00	0.00	272.00	294.52	1631024.00	1.89	1280.75	1262.50
8	4	5	19080.00	8539.00	188.85	0	Spot (Block8, Row5, Column4)	1421.58	1402.00	159.59	0.01	0.11	1115.00	1153.65	1115.00	130.45	0.01	0.11	90.00	60.00	0.00	287.00	306.58	1425840.00	2.05	1273.85	1272.00
8	5	5	19385.00	8534.00	172.55	0	Spot (Block8, Row5, Column5)	1887.83	1847.50	427.63	0.01	0.23	1104.00	1138.10	1104.00	127.84	0.01	0.11	95.00	92.00	0.00	743.50	783.83	1574453.00	5.86	1325.50	1299.00
8	6	5	19679.00	8526.00	212.50	0	Spot (Block8, Row5, Column6)	1372.50	1374.00	222.90	0.00	0.16	1097.00	1112.70	1097.00	115.56	0.01	0.10	78.00	54.00	0.00	277.00	275.50	1766403.00	2.25	1187.54	1165.50
8	7	5	19977.00	8535.00	198.75	0	Spot (Block8, Row5, Column7)	1292.46	1289.00	144.81	0.00	0.11	1089.00	1100.78	1089.00	115.45	0.00	0.10	67.00	33.00	0.00	200.00	203.46	1450143.00	1.66	1175.52	1169.50
8	8	5	20279.00	8549.00	174.80	0	Spot (Block8, Row5, Column8)	1557.24	1519.00	251.85	0.01	0.16	1095.00	1120.83	1095.00	119.06	0.01	0.11	92.00	78.00	0.00	424.00	462.24	1334553.00	3.67	1261.54	1259.00
8	1	6	18180.00	8843.00	198.65	0	Spot (Block8, Row6, Column1)	1485.85	1484.00	205.17	0.00	0.14	1187.00	1197.86	1187.00	161.01	0.00	0.13	72.00	44.00	0.00	297.00	298.85	1661184.00	1.79	1303.59	1293.00
8	2	6	18481.00	8843.00	206.45	0	Spot (Block8, Row6, Column2)	1439.88	1410.00	181.15	0.01	0.13	1173.00	1173.86	1173.00	148.89	0.00	0.13	66.00	45.00	0.00	237.00	266.88	1742253.00	1.79	1303.46	1283.00
8	3	6	18773.00	8841.00	206.80	0	Spot (Block8, Row6, Column3)	1470.20	1419.50	238.97	0.02	0.16	1127.00	1156.72	1127.00	138.51	0.01	0.12	79.00	51.00	0.00	292.50	343.20	1787759.00	2.26	1274.77	1225.00
8	4	6	19076.00	8834.00	180.25	0	Spot (Block8, Row6, Column4)	1441.48	1415.00	200.43	0.01	0.14	1107.00	1143.92	1107.00	128.62	0.01	0.11	81.00	65.00	0.00	308.00	334.48	1313189.00	2.31	1294.85	1291.00
8	5	6	19381.00	8836.00	154.65	0	Spot (Block8, Row6, Column5)	1752.04	1700.00	292.43	0.01	0.17	1106.00	1135.64	1106.00	127.69	0.01	0.11	99.00	94.00	0.00	594.00	646.04	1154593.00	4.83	1342.20	1317.50
8	6	6	19663.00	8841.00	198.05	0	Spot (Block8, Row6, Column6)	1305.52	1273.50	157.04	0.01	0.12	1096.00	1123.67	1096.00	305.52	0.01	0.27	29.00	0.00	0.00	177.50	209.52	1454345.00	0.60	1203.45	1187.00
8	7	6	19993.00	8842.00	189.05	0	Spot (Block8, Row6, Column7)	1394.28	1382.00	473.60	0.00	0.34	1095.00	1124.01	1095.00	305.52	0.01	0.27	44.00	2.00	0.00	287.00	299.28	1412405.00	0.88	1222.89	1187.00
8	8	6	20281.00	8836.00	209.45	0	Spot (Block8, Row6, Column8)	1331.40	1293.50	254.77	0.01	0.19	1096.00	1116.18	1096.00	151.01	0.01	0.14	67.00	25.00	0.00	197.50	235.40	1669571.00	1.43	1174.68	1167.50
8	1	7	18175.00	9124.00	216.85	0	Spot (Block8, Row7, Column1)	1386.77	1379.00	197.10	0.00	0.14	1178.00	1192.50	1178.00	183.43	0.01	0.15	53.00	23.00	0.00	201.00	208.77	1861045.00	1.06	1270.24	1260.00
8	2	7	18478.00	9135.00	211.65	0	Spot (Block8, Row7, Column2)	1367.83	1346.00	175.83	0.01	0.13	1108.00	1155.40	1108.00	148.16	0.02	0.13	71.00	34.00	0.00	238.00	259.83	1745351.00	1.43	1234.23	1218.50
8	3	7	18774.00	9139.00	202.15	0	Spot (Block8, Row7, Column3)	1348.15	1298.00	172.45	0.02	0.13	1100.00	1144.78	1100.00	141.03	0.02	0.12	67.00	39.00	0.00	198.00	248.15	1570590.00	1.44	1249.54	1218.00
8	4	7	19076.00	9133.00	196.65	0	Spot (Block8, Row7, Column4)	1363.35	1323.50	163.03	0.01	0.12	1096.00	1129.35	1096.00	129.19	0.01	0.11	77.00	47.00	0.00	227.50	267.35	1494236.00	1.81	1256.44	1273.00
8	5	7	19374.00	9138.00	184.75	0	Spot (Block8, Row7, Column5)	1363.76	1317.00	165.16	0.02	0.12	1095.00	1116.72	1095.00	126.08	0.01	0.11	73.00	49.00	0.00	222.00	268.76	1311938.00	1.96	1270.07	1241.00
8	6	7	19683.00	9142.00	213.55	0	Spot (Block8, Row7, Column6)	1314.57	1277.50	316.24	0.01	0.24	1081.00	1083.50	1081.00	116.99	0.00	0.11	61.00	38.00	0.00	196.50	233.57	1711572.00	1.98	1162.58	1145.00
8	7	7	19967.00	9147.00	188.55	0	Spot (Block8, Row7, Column7)	1307.20	1276.00	176.08	0.01	0.13	1077.00	1074.00	1077.00	119.12	0.00	0.11	64.00	39.00	0.00	199.00	230.20	1320267.00	1.96	1172.72	1175.00
8	8	7	20281.00	9132.00	153.50	0	Spot (Block8, Row7, Column8)	1943.27	1887.00	330.35	0.01	0.17	1083.00	1081.38	1083.00	144.77	0.00	0.13	100.00	98.00	0.00	804.00	860.27	1249524.00	5.95	1380.78	1393.00
8	1	8	18171.00	9438.00	143.35	0	Spot (Block8, Row8, Column1)	35125.39	32985.00	17134.19	0.03	0.49	1166.00	1181.27	1166.00	227.55	0.01	0.19	100.00	100.00	10.63	31819.00	33959.39	19494628.00	149.17	10399.17	6944.00
8	2	8	18475.00	9442.00	201.00	0	Spot (Block8, Row8, Column2)	1321.94	1301.00	189.17	0.01	0.14	1097.00	1154.14	1097.00	180.92	0.02	0.16	56.00	26.00	0.00	204.00	224.94	1516266.00	0.93	1233.23	1185.00
8	3	8	18769.00	9430.00	200.80	0	Spot (Block8, Row8, Column3)	1379.82	1322.50	230.99	0.02	0.17	1090.00	1129.68	1090.00	153.99	0.02	0.14	66.00	40.00	0.00	232.50	289.82	1572991.00	1.62	1236.18	1209.00
8	4	8	19084.00	9429.00	188.50	0	Spot (Block8, Row8, Column4)	1349.01	1301.00	189.64	0.02	0.14	1083.00	1103.75	1083.00	137.15	0.01	0.12	68.00	44.00	0.00	218.00	266.01	1347659.00	1.79	1231.19	1208.00
8	5	8	19373.00	9437.00	195.35	0	Spot (Block8, Row8, Column5)	1263.85	1235.00	188.14	0.01	0.15	1081.00	1086.07	1081.00	125.86	0.00	0.12	53.00	28.00	0.00	154.00	182.85	1359898.00	1.41	1156.15	1102.50
8	6	8	19673.00	9428.00	186.60	0	Spot (Block8, Row8, Column6)	1302.34	1292.50	169.47	0.00	0.13	1034.00	1058.22	1034.00	117.46	0.01	0.11	79.00	56.00	0.00	258.50	268.34	1276298.00	2.08	1178.89	1167.00
8	7	8	19977.00	9435.00	173.95	0	Spot (Block8, Row8, Column7)	1334.72	1270.50	537.60	0.02	0.40	1009.00	1041.74	1009.00	120.05	0.01	0.12	85.00	54.00	0.00	261.50	325.72	1131839.00	2.44	1117.60	1108.50
8	8	8	20271.00	9435.00	147.20	0	Spot (Block8, Row8, Column8)	2711.38	2700.00	697.93	0.00	0.26	1014.00	1047.39	1014.00	121.51	0.01	0.12	100.00	100.00	0.00	1686.00	1697.38	1599716.00	13.69	1520.93	1476.50
9	1	1	4676.00	11841.00	147.30	0	Spot (Block9, Row1, Column1)	31584.57	29119.00	15625.64	0.04	0.49	1510.00	1549.28	1510.00	192.62	0.01	0.12	100.00	100.00	1.87	27609.00	30074.57	18571740.00	155.93	9498.33	7361.00
9	2	1	4979.00	11847.00	152.15	0	Spot (Block9, Row1, Column2)	2999.83	2923.50	686.38	0.01	0.23	1475.00	1490.62	1475.00	172.99	0.00	0.12	100.00	99.00	0.00	1448.50	1524.83	1901894.00	8.72	1903.03	1923.00
9	3	1	5284.00	11841.00	175.35	0	Spot (Block9, Row1, Column3)	2207.65	2088.50	550.07	0.02	0.25	1419.00	1459.73	1419.00	154.30	0.01	0.11	92.00	82.00	0.00	669.50	788.65	1898576.00	4.85	1658.64	1647.00
9	4	1	5569.00	11843.00	149.85	0	Spot (Block9, Row1, Column4)	2709.31	2629.00	561.50	0.01	0.21	1471.00	1478.02	1471.00	154.87	0.00	0.10	100.00	99.00	0.00	1158.00	1238.31	1666223.00	7.95	1792.10	1795.50
9	5	1	5875.00	11840.00	144.60	0	Spot (Block9, Row1, Column5)	7195.32	6159.00	4286.58	0.07	0.60	1496.00	1517.19	1496.00	172.88	0.01	0.11	100.00	100.00	0.00	4663.00	5699.32	4108529.00	32.84	2522.34	2300.00
9	6	1	6172.00	11837.00	152.60	0	Spot (Block9, Row1, Column6)	4945.05	4546.00	2196.97	0.04	0.44	1504.00	1544.27	1504.00	204.87	0.01	0.13	100.00	100.00	0.00	3042.00	3441.05	3174725.00	16.60	2254.31	2209.50
9	7	1	6480.00	11840.00	151.65	0	Spot (Block9, Row1, Column7)	19428.86	16303.50	12221.49	0.08	0.63	1531.00	1579.02	1531.00	225.85	0.01	0.14	100.00	100.00	0.00	14772.50	17897.86	12240179.00	79.03	4802.24	4033.00
9	8	1	6785.00	11835.00	211.25	0	Spot (Block9, Row1, Column8)	1924.95	1891.00	247.88	0.01	0.13	1577.00	1595.70	1577.00	195.85	0.01	0.12	67.00	42.00	0.00	314.00	347.95	2454314.00	1.68	1721.95	1729.00
9	1	2	4663.00	12146.00	226.80	0	Spot (Block9, Row2, Column1)	1622.85	1603.00	151.63	0.01	0.09	1419.00	1448.49	1419.00	143.50	0.01	0.10	64.00	31.00	0.00	184.00	203.85	2398568.00	1.22	1496.68	1493.00
9	2	2	4969.00	12142.00	127.15	0	Spot (Block9, Row2, Column2)	2780.67	2696.00	516.90	0.01	0.19	1394.00	1411.71	1394.00	130.34	0.01	0.09	100.00	100.00	0.00	1302.00	1386.67	1198470.00	10.50	1848.73	1819.00
9	3	2	5274.00	12151.00	213.00	0	Spot (Block9, Row2, Column3)	1714.60	1707.50	192.31	0.00	0.11	1391.00	1421.18	1391.00	135.93	0.01	0.10	82.00	64.00	0.00	316.50	323.60	2218692.00	2.16	1503.53	1494.50
9	4	2	5572.00	12142.00	196.10	0	Spot (Block9, Row2, Column4)	2090.36	2034.00	319.46	0.01	0.15	1395.00	1427.73	1395.00	141.86	0.01	0.10	97.00	91.00	0.00	639.00	695.36	2280586.00	4.67	1624.26	1602.00
9	5	2	5872.00	12141.00	194.90	0	Spot (Block9, Row2, Column5)	1931.89	1871.00	242.37	0.01	0.13	1487.00	1529.54	1487.00	224.83	0.01	0.15	81.00	43.00	0.00	384.00	444.89	2069057.00	1.79	1655.16	1641.50
9	6	2	6159.00	12134.00	178.90	0	Spot (Block9, Row2, Column6)	1942.44	1885.50	253.20	0.01	0.13	1502.00	1553.74	1502.00	237.37	0.01	0.15	76.00	38.00	0.00	383.50	440.44	1724891.00	1.64	1708.83	1705.00
9	7	2	6482.00	12136.00	196.75	0	Spot (Block9, Row2, Column7)	1880.49	1826.00	296.26	0.01	0.16	1448.00	1478.80	1448.00	187.25	0.01	0.13	77.00	50.00	0.00	378.00	432.49	2062898.00	2.15	1599.23	1587.00
9	8	2	6797.00	12146.00	223.55	0	Spot (Block9, Row2, Column8)	1773.52	1708.00	447.79	0.02	0.25	1494.00	1530.00	1494.00	182.00	0.01	0.12	58.00	29.00	0.00	214.00	279.52	2529034.00	1.34	1593.99	1585.50
9	1	3	4682.00	12445.00	145.30	0	Spot (Block9, Row3, Column1)	4042.59	3523.00	1681.43	0.06	0.42	1400.00	1414.03	1400.00	130.12	0.00	0.09	100.00	100.00	0.00	2123.00	2642.59	2336619.00	20.20	1981.91	1899.50
9	2	3	4973.00	12438.00	197.30	0	Spot (Block9, Row3, Column2)	1685.32	1657.00	175.77	0.01	0.10	1375.00	1381.50	1375.00	128.66	0.00	0.09	87.00	55.00	0.00	282.00	310.32	1863964.00	2.36	1510.76	1504.50
9	3	3	5268.00	12441.00	149.30	0	Spot (Block9, Row3, Column3)	2947.77	2729.50	954.00	0.03	0.32	1396.00	1427.52	1396.00	156.89	0.01	0.11	100.00	98.00	0.00	1333.50	1551.77	1804034.00	9.69	1834.62	1805.00
9	4	3	5573.00	12441.00	146.30	0	Spot (Block9, Row3, Column4)	4296.61	3936.00	1779.13	0.04	0.41	1400.00	1435.13	1400.00	155.90	0.01	0.11	100.00	100.00	0.00	2536.00	2896.61	2504923.00	18.35	2048.04	2015.00
9	5	3	5887.00	12441.00	166.70	0	Spot (Block9, Row3, Column5)	2402.27	2235.50	614.19	0.03	0.26	1555.00	1604.50	1555.00	267.85	0.01	0.17	91.00	65.00	0.00	680.50	847.27	1854549.00	2.98	1879.58	1888.50
9	6	3	6177.00	12441.00	147.00	-50	Spot (Block9, Row3, Column6)	1811.12	1809.00	281.29	0.00	0.16	1561.00	1600.81	1561.00	273.32	0.01	0.17	48.00	15.00	0.00	248.00	250.12	1075806.00	0.77	1836.24	1859.50
9	7	3	6478.00	12438.00	154.95	0	Spot (Block9, Row3, Column7)	3270.49	2785.00	1358.90	0.07	0.42	1438.00	1463.01	1438.00	166.58	0.01	0.11	100.00	94.00	0.00	1347.00	1832.49	2155253.00	10.85	1821.61	1801.00
9	8	3	6782.00	12446.00	219.85	0	Spot (Block9, Row3, Column8)	1752.14	1703.00	222.52	0.01	0.13	1500.00	1535.22	1500.00	176.57	0.01	0.12	55.00	31.00	0.00	203.00	252.14	2428466.00	1.23	1615.03	1583.00
9	1	4	4676.00	12741.00	144.75	0	Spot (Block9, Row4, Column1)	4464.79	4211.00	1778.31	0.03	0.40	1403.00	1428.78	1403.00	138.61	0.01	0.10	100.00	100.00	0.00	2808.00	3061.79	2535999.00	21.90	2084.23	2080.00
9	2	4	4970.00	12746.00	219.00	0	Spot (Block9, Row4, Column2)	1652.68	1628.50	155.50	0.01	0.09	1377.00	1393.75	1377.00	145.23	0.01	0.10	77.00	47.00	0.00	251.50	275.68	2264167.00	1.78	1482.62	1464.50
9	3	4	5277.00	12739.00	143.20	0	Spot (Block9, Row4, Column3)	16489.51	14869.50	8405.11	0.04	0.51	1392.00	1422.32	1392.00	162.98	0.01	0.11	100.00	100.00	0.00	13477.50	15097.51	9234125.00	92.45	4393.99	3735.00
9	4	4	5568.00	12754.00	223.30	0	Spot (Block9, Row4, Column4)	1662.74	1642.00	166.70	0.01	0.10	1409.00	1450.82	1409.00	165.20	0.01	0.11	69.00	28.00	0.00	233.00	253.74	2384365.00	1.28	1519.20	1509.00
9	5	4	5879.00	12742.00	208.05	0	Spot (Block9, Row4, Column5)	2011.07	1945.00	353.94	0.01	0.18	1508.00	1553.26	1508.00	244.75	0.01	0.16	80.00	41.00	0.00	437.00	503.07	2485687.00	1.87	1759.56	1781.00
9	6	4	6178.00	12741.00	178.80	0	Spot (Block9, Row4, Column6)	1960.79	1904.00	271.70	0.01	0.14	1484.00	1503.09	1484.00	204.03	0.01	0.14	85.00	51.00	0.00	420.00	476.79	1754906.00	2.24	1677.50	1665.00
9	7	4	6473.00	12747.00	152.65	0	Spot (Block9, Row4, Column7)	4753.30	3685.50	2634.04	0.11	0.55	1437.00	1469.37	1437.00	170.84	0.01	0.12	100.00	100.00	0.00	2248.50	3316.30	3013591.00	19.22	2024.77	2035.50
9	8	4	6776.00	12743.00	163.00	0	Spot (Block9, Row4, Column8)	2390.65	2323.00	475.51	0.01	0.20	1506.00	1546.14	1506.00	180.19	0.01	0.12	96.00	86.00	0.00	817.00	884.65	1749957.00	4.69	1759.83	1767.00
9	1	5	4679.00	13042.00	138.80	0	Spot (Block9, Row5, Column1)	4750.01	4590.50	1528.61	0.01	0.32	1404.00	1432.55	1404.00	138.63	0.01	0.10	100.00	100.00	0.00	3186.50	3346.01	2460506.00	23.93	2374.58	2216.50
9	2	5	4983.00	13035.00	223.70	0	Spot (Block9, Row5, Column2)	1629.16	1594.00	160.68	0.01	0.10	1392.00	1403.82	1392.00	120.79	0.00	0.09	74.00	42.00	0.00	202.00	237.16	2345991.00	1.87	1472.65	1448.00
9	3	5	5284.00	13047.00	205.70	0	Spot (Block9, Row5, Column3)	1785.94	1753.00	213.70	0.01	0.12	1404.00	1453.29	1404.00	169.62	0.01	0.12	86.00	50.00	0.00	349.00	381.94	2146694.00	1.96	1602.34	1607.00
9	4	5	5572.00	13041.00	147.65	0	Spot (Block9, Row5, Column4)	3395.92	3146.00	1224.73	0.03	0.36	1478.00	1501.09	1478.00	203.89	0.01	0.14	99.00	94.00	0.00	1668.00	1917.92	2040947.00	9.29	1859.39	1912.00
9	5	5	5873.00	13040.00	141.95	0	Spot (Block9, Row5, Column5)	43508.53	46553.50	21541.09	0.03	0.50	1513.00	1587.11	1513.00	296.11	0.02	0.19	100.00	100.00	34.62	45040.50	41995.53	23755760.00	141.57	9640.33	7062.00
9	6	5	6177.00	13045.00	185.70	0	Spot (Block9, Row5, Column6)	1930.69	1930.00	287.04	0.00	0.15	1417.00	1470.58	1417.00	204.81	0.02	0.14	80.00	64.00	0.00	513.00	513.69	1880494.00	2.25	1603.05	1587.00
9	7	5	6484.00	13047.00	217.75	0	Spot (Block9, Row5, Column7)	1701.35	1690.00	210.38	0.00	0.12	1426.00	1472.16	1426.00	176.19	0.01	0.12	61.00	38.00	0.00	264.00	275.35	2298528.00	1.30	1486.82	1453.00
9	8	5	6775.00	13040.00	145.70	0	Spot (Block9, Row5, Column8)	10427.35	8326.50	7006.93	0.10	0.67	1496.00	1530.75	1496.00	187.50	0.01	0.12	100.00	100.00	0.00	6830.50	8931.35	6047865.00	47.45	2919.65	2708.00
9	1	6	4684.00	13344.00	210.35	0	Spot (Block9, Row6, Column1)	1684.06	1683.50	150.44	0.00	0.09	1408.00	1435.85	1408.00	125.74	0.01	0.09	83.00	55.00	0.00	275.50	276.06	2118545.00	1.97	1546.47	1517.00
9	2	6	4988.00	13337.00	198.95	0	Spot (Block9, Row6, Column2)	1700.52	1680.00	194.91	0.01	0.11	1409.00	1446.62	1409.00	151.32	0.01	0.10	70.00	41.00	0.00	271.00	291.52	1918190.00	1.68	1566.06	1572.50
9	3	6	5269.00	13340.00	140.45	0	Spot (Block9, Row6, Column3)	11576.88	10683.50	6171.77	0.03	0.53	1420.00	1470.51	1420.00	168.13	0.02	0.11	100.00	100.00	0.00	9263.50	10156.88	6182053.00	60.11	3793.79	3078.50
9	4	6	5579.00	13339.00	176.65	0	Spot (Block9, Row6, Column4)	2258.24	2114.00	477.23	0.03	0.21	1481.00	1511.45	1481.00	233.25	0.01	0.15	94.00	69.00	0.00	633.00	777.24	1966926.00	3.20	1686.34	1692.00
9	5	6	5875.00	13342.00	139.00	0	Spot (Block9, Row6, Column5)	48185.18	59886.00	20283.57	0.09	0.42	1497.00	1552.54	1497.00	287.96	0.02	0.19	100.00	100.00	45.00	58389.00	46688.18	25056416.00	161.94	11979.38	8729.50
9	6	6	6175.00	13339.00	192.35	0	Spot (Block9, Row6, Column6)	1806.95	1776.00	262.91	0.01	0.15	1446.00	1479.85	1446.00	205.23	0.01	0.14	63.00	40.00	0.00	330.00	360.95	1891874.00	1.59	1568.55	1538.50
9	7	6	6475.00	13338.00	147.60	0	Spot (Block9, Row6, Column7)	4929.74	4243.00	2248.46	0.07	0.46	1480.00	1499.00	1480.00	191.32	0.01	0.13	100.00	100.00	0.00	2763.00	3449.74	2928265.00	17.93	2138.41	2068.00
9	8	6	6783.00	13342.00	145.55	0	Spot (Block9, Row6, Column8)	7106.37	6036.00	4233.49	0.07	0.60	1502.00	1550.38	1502.00	201.84	0.01	0.13	100.00	100.00	0.00	4534.00	5604.37	4071952.00	27.53	2539.47	2329.00
9	1	7	4674.00	13645.00	201.90	0	Spot (Block9, Row7, Column1)	1744.66	1716.00	172.94	0.01	0.10	1410.00	1452.63	1410.00	185.59	0.01	0.13	77.00	45.00	0.00	306.00	334.66	2027296.00	1.57	1598.99	1573.00
9	2	7	4980.00	13642.00	204.45	0	Spot (Block9, Row7, Column2)	1698.99	1681.50	173.35	0.00	0.10	1401.00	1435.80	1401.00	131.99	0.01	0.09	82.00	54.00	0.00	280.50	297.99	2018402.00	1.99	1594.54	1598.50
9	3	7	5275.00	13632.00	206.55	0	Spot (Block9, Row7, Column3)	1712.55	1696.00	165.56	0.00	0.10	1453.00	1470.14	1453.00	164.93	0.01	0.11	66.00	31.00	0.00	243.00	259.55	2084170.00	1.47	1577.91	1591.00
9	4	7	5571.00	13643.00	215.55	0	Spot (Block9, Row7, Column4)	1717.52	1697.00	177.37	0.01	0.10	1407.00	1452.53	1407.00	159.34	0.01	0.11	76.00	41.00	0.00	290.00	310.52	2279146.00	1.66	1560.33	1540.00
9	5	7	5879.00	13639.00	209.45	0	Spot (Block9, Row7, Column5)	2023.95	1982.50	325.38	0.01	0.16	1464.00	1480.42	1464.00	190.47	0.00	0.13	87.00	70.00	0.00	518.50	559.95	2525895.00	2.85	1663.33	1616.00
9	6	7	6170.00	13641.00	212.55	0	Spot (Block9, Row7, Column6)	1761.18	1713.50	201.92	0.01	0.11	1478.00	1485.03	1478.00	176.15	0.00	0.12	66.00	30.00	0.00	235.50	283.18	2271928.00	1.57	1586.43	1567.50
9	7	7	6473.00	13644.00	145.40	0	Spot (Block9, Row7, Column7)	6636.66	5999.00	3130.97	0.04	0.47	1493.00	1511.15	1493.00	187.94	0.01	0.12	100.00	100.00	0.00	4506.00	5143.66	3816082.00	27.27	2777.75	2289.00
9	8	7	6777.00	13641.00	147.00	-50	Spot (Block9, Row7, Column8)	1555.75	1519.50	180.40	0.01	0.12	1552.50	1574.92	1552.50	202.16	0.01	0.13	14.00	2.00	0.00	-33.00	3.25	924117.00	-0.09	1508.27	1474.50
9	1	8	4669.00	13945.00	142.25	0	Spot (Block9, Row8, Column1)	49106.42	58920.50	18884.78	0.08	0.38	1478.00	1508.33	1478.00	220.91	0.01	0.15	100.00	100.00	44.02	57442.50	47628.42	27106900.00	215.46	12366.72	8383.00
9	2	8	4976.00	13943.00	194.80	0	Spot (Block9, Row8, Column2)	1834.33	1787.00	244.19	0.01	0.13	1472.00	1482.30	1472.00	175.18	0.00	0.12	76.00	42.00	0.00	315.00	362.33	1968232.00	2.01	1629.66	1651.50
9	3	8	5270.00	13939.00	148.80	0	Spot (Block9, Row8, Column3)	3998.55	3507.00	1835.27	0.06	0.46	1476.00	1473.26	1476.00	156.37	0.00	0.11	100.00	94.00	0.00	2031.00	2522.55	2411125.00	16.15	1991.77	1953.00
9	4	8	5581.00	13943.00	190.70	0	Spot (Block9, Row8, Column4)	1840.23	1816.00	205.16	0.01	0.11	1431.00	1461.60	1431.00	164.08	0.01	0.11	90.00	61.00	0.00	385.00	409.23	1889915.00	2.31	1606.79	1608.50
9	5	8	5867.00	13943.00	221.05	0	Spot (Block9, Row8, Column5)	1700.04	1702.50	210.24	0.00	0.12	1473.00	1475.55	1473.00	163.63	0.00	0.11	57.00	32.00	0.00	229.50	227.04	2369854.00	1.37	1562.72	1589.50
9	6	8	6179.00	13936.00	207.55	0	Spot (Block9, Row8, Column6)	1811.44	1805.00	226.46	0.00	0.13	1481.00	1484.87	1481.00	169.93	0.00	0.11	72.00	48.00	0.00	324.00	330.44	2222632.00	1.92	1581.54	1570.00
9	7	8	6477.00	13942.00	150.45	0	Spot (Block9, Row8, Column7)	3030.30	2876.00	837.53	0.02	0.28	1493.00	1515.51	1493.00	187.13	0.01	0.12	99.00	99.00	0.00	1383.00	1537.30	1866666.00	8.09	1920.41	1936.50
9	8	8	6766.00	13944.00	148.65	0	Spot (Block9, Row8, Column8)	3652.09	3573.00	950.57	0.01	0.26	1571.00	1587.63	1571.00	206.94	0.00	0.13	100.00	99.00	0.00	2002.00	2081.09	2202209.00	9.98	2137.22	2111.00
10	1	1	9177.00	11840.00	151.55	0	Spot (Block10, Row1, Column1)	25977.09	23187.00	14518.92	0.05	0.56	673.00	677.28	673.00	85.18	0.00	0.13	100.00	100.00	0.32	22514.00	25304.09	16417521.00	297.00	5579.09	4115.00
10	2	1	9484.00	11839.00	193.00	0	Spot (Block10, Row1, Column2)	767.67	758.00	74.92	0.01	0.10	654.00	660.79	654.00	65.75	0.00	0.10	71.00	34.00	0.00	104.00	113.67	806050.00	1.63	698.07	699.50
10	3	1	9787.00	11841.00	212.65	0	Spot (Block10, Row1, Column3)	746.77	731.00	68.29	0.01	0.09	647.00	652.46	647.00	47.38	0.00	0.07	81.00	44.00	0.00	84.00	99.77	960343.00	1.99	695.80	695.00
10	4	1	10074.00	11841.00	202.05	0	Spot (Block10, Row1, Column4)	802.69	789.00	88.51	0.01	0.11	672.00	671.54	672.00	50.25	0.00	0.07	82.00	61.00	0.00	117.00	130.69	929514.00	2.61	707.05	706.00
10	5	1	10375.00	11837.00	191.35	0	Spot (Block10, Row1, Column5)	808.56	806.50	77.24	0.00	0.10	688.00	685.79	688.00	53.90	0.00	0.08	78.00	60.00	0.00	118.50	120.56	834429.00	2.28	721.84	715.00
10	6	1	10673.00	11831.00	205.70	0	Spot (Block10, Row1, Column6)	816.09	791.00	91.39	0.01	0.11	680.00	679.76	680.00	53.47	0.00	0.08	85.00	54.00	0.00	111.00	136.09	980935.00	2.55	723.79	724.00
10	7	1	10972.00	11841.00	190.10	0	Spot (Block10, Row1, Column7)	848.30	825.00	92.93	0.01	0.11	679.00	675.95	679.00	55.35	0.00	0.08	89.00	73.00	0.00	146.00	169.30	867813.00	3.11	747.72	729.50
10	8	1	11280.00	11835.00	201.80	0	Spot (Block10, Row1, Column8)	824.08	813.00	76.38	0.01	0.09	703.00	707.15	703.00	61.42	0.00	0.09	78.00	42.00	0.00	110.00	121.08	955111.00	1.90	752.60	756.50
10	1	2	9178.00	12160.00	204.45	0	Spot (Block10, Row2, Column1)	706.38	701.00	46.61	0.00	0.07	639.00	648.47	639.00	62.32	0.01	0.10	49.00	12.00	0.00	62.00	67.38	840592.00	0.93	699.64	699.00
10	2	2	9461.00	12144.00	122.90	0	Spot (Block10, Row2, Column2)	734.52	719.00	46.70	0.01	0.06	641.00	646.80	641.00	48.27	0.00	0.07	85.00	38.00	0.00	78.00	93.52	296012.00	1.82	695.75	690.00
10	3	2	9780.00	12146.00	168.15	0	Spot (Block10, Row2, Column3)	765.97	771.00	54.59	0.00	0.07	652.00	658.90	652.00	52.10	0.00	0.08	88.00	57.00	0.00	119.00	113.97	599753.00	2.06	717.14	716.00
10	4	2	10074.00	12143.00	230.30	0	Spot (Block10, Row2, Column4)	783.74	785.00	72.58	0.00	0.09	670.00	670.05	670.00	51.96	0.00	0.08	79.00	60.00	0.00	115.00	113.74	1193634.00	2.19	708.24	700.00
10	5	2	10384.00	12149.00	195.40	0	Spot (Block10, Row2, Column5)	926.33	902.00	100.91	0.01	0.11	678.00	676.85	678.00	49.87	0.00	0.07	98.00	95.00	0.00	224.00	248.33	1005064.00	5.00	753.06	747.00
10	6	2	10676.00	12130.00	174.95	0	Spot (Block10, Row2, Column6)	801.04	794.00	54.65	0.00	0.07	675.00	675.79	675.00	50.68	0.00	0.07	92.00	64.00	0.00	119.00	126.04	686491.00	2.47	745.38	737.00
10	7	2	10966.00	12142.00	217.35	0	Spot (Block10, Row2, Column7)	780.98	776.00	87.14	0.00	0.11	678.00	674.28	678.00	53.79	0.00	0.08	65.00	44.00	0.00	98.00	102.98	1058227.00	1.98	713.52	707.00
10	8	2	11265.00	12144.00	181.45	0	Spot (Block10, Row2, Column8)	781.78	779.00	81.84	0.00	0.10	689.00	685.62	689.00	55.51	0.00	0.08	60.00	32.00	0.00	90.00	92.78	721587.00	1.73	748.35	733.50
10	1	3	9182.00	12456.00	194.80	0	Spot (Block10, Row3, Column1)	801.00	789.00	84.64	0.01	0.11	638.00	643.75	638.00	46.48	0.00	0.07	95.00	80.00	0.00	151.00	163.00	857868.00	3.38	702.86	711.00
10	2	3	9467.00	12439.00	211.05	0	Spot (Block10, Row3, Column2)	760.83	765.50	47.51	0.00	0.06	636.00	642.56	636.00	48.68	0.00	0.08	96.00	67.00	0.00	129.50	124.83	964729.00	2.43	686.92	691.50
10	3	3	9781.00	12440.00	183.50	0	Spot (Block10, Row3, Column3)	782.13	782.00	57.50	0.00	0.07	663.00	663.14	663.00	54.52	0.00	0.08	84.00	58.00	0.00	119.00	119.13	743810.00	2.18	716.83	706.00
10	4	3	10080.00	12436.00	169.10	0	Spot (Block10, Row3, Column4)	991.91	961.00	168.54	0.01	0.17	669.00	667.99	669.00	53.07	0.00	0.08	100.00	93.00	0.00	292.00	322.91	788565.00	6.10	786.12	782.00
10	5	3	10377.00	12438.00	206.25	0	Spot (Block10, Row3, Column5)	785.85	790.00	67.31	0.00	0.09	673.00	671.92	673.00	46.24	0.00	0.07	79.00	63.00	0.00	117.00	112.85	947739.00	2.46	711.83	705.50
10	6	3	10664.00	12445.00	198.35	0	Spot (Block10, Row3, Column6)	796.63	792.00	77.45	0.00	0.10	675.00	672.76	675.00	49.44	0.00	0.07	80.00	61.00	0.00	117.00	121.63	885058.00	2.51	709.70	709.00
10	7	3	10981.00	12434.00	179.20	0	Spot (Block10, Row3, Column7)	756.70	743.00	66.80	0.01	0.09	674.00	669.46	674.00	53.19	0.00	0.08	60.00	35.00	0.00	69.00	82.70	681033.00	1.64	714.10	697.00
10	8	3	11287.00	12451.00	177.20	0	Spot (Block10, Row3, Column8)	802.18	795.00	68.36	0.00	0.09	683.00	680.49	683.00	54.14	0.00	0.08	82.00	54.00	0.00	112.00	119.18	705114.00	2.25	741.23	727.00
10	1	4	9173.00	12744.00	165.80	0	Spot (Block10, Row4, Column1)	977.33	936.00	188.03	0.02	0.19	641.00	647.31	641.00	46.47	0.00	0.07	99.00	97.00	0.00	295.00	336.33	747654.00	7.10	738.73	725.00
10	2	4	9488.00	12750.00	232.45	0	Spot (Block10, Row4, Column2)	755.40	750.00	54.27	0.00	0.07	659.00	658.84	659.00	52.71	0.00	0.08	75.00	44.00	0.00	91.00	96.40	1175399.00	1.83	696.12	697.00
10	3	4	9775.00	12739.00	156.45	0	Spot (Block10, Row4, Column3)	1548.75	1457.00	453.96	0.03	0.29	667.00	663.36	667.00	51.76	0.00	0.08	100.00	100.00	0.00	790.00	881.75	1042306.00	17.10	880.00	865.00
10	4	4	10076.00	12748.00	237.80	0	Spot (Block10, Row4, Column4)	734.18	722.00	58.88	0.01	0.08	648.00	652.93	648.00	53.46	0.00	0.08	68.00	33.00	0.00	74.00	86.18	1198922.00	1.52	672.76	683.50
10	5	4	10369.00	12749.00	208.95	0	Spot (Block10, Row4, Column5)	783.03	787.00	60.95	0.00	0.08	659.00	660.05	659.00	49.06	0.00	0.07	88.00	66.00	0.00	128.00	124.03	970180.00	2.51	702.82	697.50
10	6	4	10676.00	12740.00	191.40	0	Spot (Block10, Row4, Column6)	1010.04	994.00	135.54	0.01	0.13	670.00	666.24	670.00	45.25	0.00	0.07	99.00	99.00	0.00	324.00	340.04	1045390.00	7.60	794.80	787.00
10	7	4	10973.00	12739.00	195.85	0	Spot (Block10, Row4, Column7)	795.72	788.00	95.26	0.00	0.12	672.00	666.34	672.00	48.91	0.00	0.07	78.00	63.00	0.00	116.00	123.72	861765.00	2.65	711.35	706.00
10	8	4	11275.00	12754.00	154.30	0	Spot (Block10, Row4, Column8)	983.21	966.00	118.86	0.01	0.12	683.00	678.94	683.00	52.91	0.00	0.08	98.00	97.00	0.00	283.00	300.21	649901.00	5.75	786.96	786.50
10	1	5	9181.00	13045.00	173.75	0	Spot (Block10, Row5, Column1)	965.97	932.50	208.48	0.02	0.22	630.00	639.35	630.00	42.48	0.01	0.07	98.00	94.00	0.00	302.50	335.97	811411.00	7.69	711.48	708.50
10	2	5	9480.00	13031.00	200.70	0	Spot (Block10, Row5, Column2)	800.82	796.00	67.35	0.00	0.08	661.00	657.40	661.00	46.05	0.00	0.07	94.00	75.00	0.00	135.00	139.82	916135.00	3.11	717.42	709.00
10	3	5	9768.00	13033.00	183.70	0	Spot (Block10, Row5, Column3)	807.54	800.00	71.56	0.00	0.09	670.00	665.60	670.00	53.25	0.00	0.08	89.00	68.00	0.00	130.00	137.54	766351.00	2.67	733.79	723.00
10	4	5	10055.00	13048.00	127.80	0	Spot (Block10, Row5, Column4)	805.36	802.50	57.78	0.00	0.07	651.00	661.74	651.00	111.98	0.01	0.17	80.00	8.00	0.00	151.50	154.36	351137.00	1.28	771.99	778.00
10	5	5	10375.00	13039.00	157.55	0	Spot (Block10, Row5, Column5)	1501.70	1457.00	439.20	0.01	0.29	662.00	667.76	662.00	109.95	0.00	0.16	100.00	96.00	0.00	795.00	839.70	1016648.00	7.58	853.95	827.00
10	6	5	10690.00	13057.00	209.25	0	Spot (Block10, Row5, Column6)	792.67	797.00	70.60	0.00	0.09	675.00	673.20	675.00	51.93	0.00	0.08	79.00	65.00	0.00	122.00	117.67	989250.00	2.30	726.66	716.00
10	7	5	10985.00	13040.00	207.40	0	Spot (Block10, Row5, Column7)	797.67	792.00	59.95	0.00	0.08	679.00	675.83	679.00	49.11	0.00	0.07	88.00	63.00	0.00	113.00	118.67	973159.00	2.48	722.09	713.00
10	8	5	11276.00	13038.00	176.65	0	Spot (Block10, Row5, Column8)	851.42	842.00	92.49	0.00	0.11	686.00	681.59	686.00	54.79	0.00	0.08	87.00	70.00	0.00	156.00	165.42	743290.00	3.10	755.10	731.00
10	1	6	9188.00	13350.00	213.35	0	Spot (Block10, Row6, Column1)	747.84	743.00	60.14	0.00	0.08	616.00	624.02	616.00	46.53	0.01	0.07	92.00	71.00	0.00	127.00	131.84	972194.00	2.66	672.95	674.00
10	2	6	9485.00	13348.00	209.55	0	Spot (Block10, Row6, Column2)	784.02	777.00	79.14	0.00	0.10	645.00	648.25	645.00	49.10	0.00	0.08	92.00	63.00	0.00	132.00	139.02	980810.00	2.77	705.09	700.00
10	3	6	9765.00	13342.00	173.45	0	Spot (Block10, Row6, Column3)	933.80	873.00	188.28	0.03	0.20	665.00	661.47	665.00	51.49	0.00	0.08	98.00	87.00	0.00	208.00	268.80	782527.00	5.29	747.51	732.50
10	4	6	10084.00	13347.00	184.55	0	Spot (Block10, Row6, Column4)	780.01	775.00	76.32	0.00	0.10	669.00	670.65	669.00	109.65	0.00	0.16	47.00	6.00	0.00	106.00	111.01	747250.00	1.00	709.78	704.00
10	5	6	10369.00	13338.00	164.50	0	Spot (Block10, Row6, Column5)	959.66	913.00	176.29	0.02	0.18	671.00	671.81	671.00	107.98	0.00	0.16	85.00	57.00	0.00	242.00	288.66	718787.00	2.67	752.08	740.00
10	6	6	10686.00	13339.00	195.60	0	Spot (Block10, Row6, Column6)	806.94	800.00	67.38	0.00	0.08	659.00	663.26	659.00	56.50	0.00	0.09	91.00	71.00	0.00	141.00	147.94	871499.00	2.54	734.14	719.00
10	7	6	10966.00	13343.00	185.75	0	Spot (Block10, Row6, Column7)	781.95	779.00	77.38	0.00	0.10	665.00	664.07	665.00	58.07	0.00	0.09	74.00	48.00	0.00	114.00	116.95	757705.00	2.03	725.27	712.00
10	8	6	11281.00	13348.00	191.50	0	Spot (Block10, Row6, Column8)	770.37	776.00	58.56	0.00	0.08	679.00	671.81	679.00	54.03	0.00	0.08	65.00	41.00	0.00	97.00	91.37	796566.00	1.82	726.43	712.00
10	1	7	9184.00	13641.00	217.50	0	Spot (Block10, Row7, Column1)	715.95	708.00	53.87	0.00	0.08	606.00	619.74	606.00	84.35	0.01	0.14	71.00	14.00	0.00	102.00	109.95	964387.00	1.14	655.51	663.00
10	2	7	9491.00	13637.00	179.20	0	Spot (Block10, Row7, Column2)	736.37	722.00	57.59	0.01	0.08	622.00	633.30	622.00	54.53	0.01	0.09	86.00	44.00	0.00	100.00	114.37	664210.00	1.89	691.06	688.50
10	3	7	9777.00	13632.00	200.75	0	Spot (Block10, Row7, Column3)	763.98	765.00	65.37	0.00	0.09	653.00	653.39	653.00	53.92	0.00	0.08	78.00	52.00	0.00	112.00	110.98	872469.00	2.05	698.77	699.00
10	4	7	10082.00	13641.00	168.30	0	Spot (Block10, Row7, Column4)	779.26	782.00	66.66	0.00	0.09	668.00	665.19	668.00	50.93	0.00	0.08	83.00	59.00	0.00	114.00	111.26	617957.00	2.24	724.93	718.00
10	5	7	10353.00	13639.00	145.10	0	Spot (Block10, Row7, Column5)	778.67	776.00	57.27	0.00	0.07	671.00	667.34	671.00	52.00	0.00	0.08	81.00	50.00	0.00	105.00	107.67	446955.00	2.14	734.71	725.00
10	6	7	10670.00	13643.00	214.55	0	Spot (Block10, Row7, Column6)	762.18	764.00	50.16	0.00	0.07	655.00	656.34	655.00	54.40	0.00	0.08	87.00	50.00	0.00	109.00	107.18	1004559.00	1.95	686.38	684.00
10	7	7	10969.00	13658.00	195.05	0	Spot (Block10, Row7, Column7)	750.09	737.00	66.90	0.01	0.09	639.00	642.84	639.00	53.07	0.00	0.08	85.00	46.00	0.00	98.00	111.09	806343.00	2.02	699.37	694.50
10	8	7	11285.00	13639.00	132.10	0	Spot (Block10, Row7, Column8)	1268.16	1259.00	223.47	0.00	0.18	656.00	655.96	656.00	54.88	0.00	0.08	100.00	100.00	0.00	603.00	612.16	602378.00	11.16	846.53	814.00
10	1	8	9170.00	13943.00	141.95	0	Spot (Block10, Row8, Column1)	38754.23	37897.00	19690.52	0.01	0.51	607.00	626.86	607.00	103.47	0.01	0.17	100.00	100.00	18.90	37290.00	38147.23	21121124.00	368.49	8915.35	6660.00
10	2	8	9487.00	13943.00	231.30	0	Spot (Block10, Row8, Column2)	709.06	698.00	65.64	0.01	0.09	612.00	631.76	612.00	92.02	0.01	0.15	42.00	9.00	0.00	86.00	97.06	1091248.00	0.84	657.05	637.50
10	3	8	9776.00	13949.00	192.40	0	Spot (Block10, Row8, Column3)	754.76	738.00	76.35	0.01	0.10	624.00	636.00	624.00	54.18	0.01	0.09	89.00	52.00	0.00	114.00	130.76	788722.00	2.19	680.48	685.00
10	4	8	10084.00	13932.00	173.35	0	Spot (Block10, Row8, Column4)	783.72	780.00	89.93	0.00	0.11	644.00	650.37	644.00	52.26	0.00	0.08	89.00	57.00	0.00	136.00	139.72	659891.00	2.55	713.48	700.00
10	5	8	10363.00	13945.00	190.95	0	Spot (Block10, Row8, Column5)	741.85	729.00	59.36	0.01	0.08	652.00	656.28	652.00	56.97	0.00	0.09	67.00	38.00	0.00	77.00	89.85	761878.00	1.50	696.39	692.00
10	6	8	10670.00	13946.00	202.10	0	Spot (Block10, Row8, Column6)	767.15	775.00	75.63	0.00	0.10	655.00	657.03	655.00	56.81	0.00	0.09	76.00	52.00	0.00	120.00	112.15	890666.00	1.94	701.73	696.00
10	7	8	10966.00	13944.00	176.05	0	Spot (Block10, Row8, Column7)	782.61	784.00	85.45	0.00	0.11	661.00	660.36	661.00	58.81	0.00	0.09	74.00	52.00	0.00	123.00	121.61	676174.00	2.08	690.31	681.00
10	8	8	11268.00	13944.00	148.20	0	Spot (Block10, Row8, Column8)	2252.71	2108.00	819.80	0.03	0.36	672.00	673.93	672.00	66.81	0.00	0.10	100.00	100.00	0.00	1436.00	1580.71	1351625.00	23.63	1037.30	977.00
11	1	1	13678.00	11840.00	154.10	0	Spot (Block11, Row1, Column1)	24082.29	21254.00	13261.78	0.05	0.55	1168.00	1178.43	1168.00	161.67	0.00	0.14	100.00	100.00	0.00	20086.00	22914.29	15725739.00	141.67	5676.05	4744.00
11	2	1	13982.00	11831.00	155.90	0	Spot (Block11, Row1, Column2)	1435.49	1381.00	327.17	0.02	0.23	1107.00	1146.01	1107.00	146.79	0.02	0.13	77.00	42.00	0.00	274.00	328.49	958908.00	1.97	1244.22	1209.00
11	3	1	14285.00	11840.00	138.60	0	Spot (Block11, Row1, Column3)	1353.61	1326.00	118.53	0.01	0.09	1094.00	1116.58	1094.00	131.80	0.01	0.12	83.00	46.00	0.00	232.00	259.61	697109.00	1.80	1253.00	1273.00
11	4	1	14576.00	11844.00	166.45	0	Spot (Block11, Row1, Column4)	1366.83	1332.00	173.91	0.01	0.13	1087.00	1101.27	1087.00	122.06	0.01	0.11	83.00	50.00	0.00	245.00	279.83	1049727.00	2.18	1219.10	1192.00
11	5	1	14886.00	11838.00	192.95	0	Spot (Block11, Row1, Column5)	1289.75	1269.00	173.93	0.01	0.13	1090.00	1108.10	1090.00	119.45	0.01	0.11	60.00	31.00	0.00	179.00	199.75	1351656.00	1.52	1203.37	1180.50
11	6	1	15182.00	11837.00	210.80	0	Spot (Block11, Row1, Column6)	1332.32	1301.00	147.34	0.01	0.11	1100.00	1128.79	1100.00	125.92	0.01	0.11	69.00	42.00	0.00	201.00	232.32	1697373.00	1.62	1192.37	1180.50
11	7	1	15496.00	11832.00	182.05	0	Spot (Block11, Row1, Column7)	1422.95	1412.00	159.34	0.00	0.11	1113.00	1149.12	1113.00	133.25	0.01	0.12	85.00	59.00	0.00	299.00	309.95	1321922.00	2.05	1295.29	1283.00
11	8	1	15788.00	11838.00	204.60	0	Spot (Block11, Row1, Column8)	1485.47	1466.00	192.42	0.01	0.13	1201.00	1223.56	1201.00	150.26	0.01	0.12	76.00	41.00	0.00	265.00	284.47	1766218.00	1.74	1321.97	1292.00
11	1	2	13663.00	12137.00	215.70	0	Spot (Block11, Row2, Column1)	1263.29	1252.50	140.12	0.00	0.11	1103.00	1134.76	1103.00	138.52	0.01	0.12	50.00	20.00	0.00	149.50	160.29	1680176.00	0.93	1176.98	1181.50
11	2	2	13967.00	12135.00	135.90	0	Spot (Block11, Row2, Column2)	1333.88	1310.00	147.26	0.01	0.11	1095.00	1120.22	1095.00	123.75	0.01	0.11	67.00	42.00	0.00	215.00	238.88	664272.00	1.73	1244.11	1239.00
11	3	2	14280.00	12144.00	197.65	0	Spot (Block11, Row2, Column3)	1322.90	1280.00	156.75	0.01	0.12	1091.00	1107.88	1091.00	122.28	0.01	0.11	71.00	38.00	0.00	189.00	231.90	1460477.00	1.76	1189.11	1196.00
11	4	2	14574.00	12144.00	195.00	0	Spot (Block11, Row2, Column4)	1296.50	1287.00	152.66	0.00	0.12	1075.00	1076.47	1075.00	110.22	0.00	0.10	72.00	45.00	0.00	212.00	221.50	1401518.00	2.00	1172.36	1159.00
11	5	2	14886.00	12135.00	206.35	0	Spot (Block11, Row2, Column5)	1485.97	1437.50	254.41	0.01	0.17	1077.00	1079.61	1077.00	109.83	0.00	0.10	96.00	78.00	0.00	360.50	408.97	1800991.00	3.70	1177.26	1170.00
11	6	2	15177.00	12143.00	200.25	0	Spot (Block11, Row2, Column6)	1340.55	1304.00	166.05	0.01	0.12	1088.00	1108.01	1088.00	124.03	0.01	0.11	72.00	45.00	0.00	216.00	252.55	1525550.00	1.87	1197.92	1189.00
11	7	2	15468.00	12140.00	203.70	0	Spot (Block11, Row2, Column7)	1330.83	1304.50	150.67	0.01	0.11	1097.00	1127.04	1097.00	131.08	0.01	0.12	68.00	42.00	0.00	207.50	233.83	1567714.00	1.55	1238.67	1198.00
11	8	2	15777.00	12143.00	206.85	0	Spot (Block11, Row2, Column8)	1370.54	1366.00	149.63	0.00	0.11	1167.00	1168.07	1167.00	131.64	0.00	0.11	61.00	29.00	0.00	199.00	203.54	1663834.00	1.54	1254.91	1271.50
11	1	3	13681.00	12436.00	185.15	0	Spot (Block11, Row3, Column1)	1407.90	1378.00	200.94	0.01	0.14	1099.00	1122.96	1099.00	123.49	0.01	0.11	78.00	58.00	0.00	279.00	308.90	1358627.00	2.31	1239.76	1204.00
11	2	3	13984.00	12436.00	203.40	0	Spot (Block11, Row3, Column2)	1385.92	1375.50	175.84	0.00	0.13	1102.00	1133.06	1102.00	122.88	0.01	0.11	79.00	53.00	0.00	273.50	283.92	1627072.00	2.06	1272.12	1266.00
11	3	3	14273.00	12435.00	203.10	0	Spot (Block11, Row3, Column3)	1416.26	1382.00	192.71	0.01	0.14	1101.00	1127.75	1101.00	119.51	0.01	0.11	82.00	59.00	0.00	281.00	315.26	1661275.00	2.41	1250.89	1223.00
11	4	3	14587.00	12441.00	220.50	0	Spot (Block11, Row3, Column4)	1318.26	1294.00	176.73	0.01	0.13	1097.00	1116.38	1097.00	117.46	0.01	0.11	66.00	42.00	0.00	197.00	221.26	1832380.00	1.72	1156.79	1120.00
11	5	3	14883.00	12443.00	193.30	0	Spot (Block11, Row3, Column5)	1401.46	1371.00	348.89	0.01	0.25	1098.00	1114.90	1098.00	118.69	0.01	0.11	78.00	53.00	0.00	273.00	303.46	1474339.00	2.41	1208.06	1192.00
11	6	3	15185.00	12438.00	186.60	0	Spot (Block11, Row3, Column6)	1390.11	1370.00	162.95	0.01	0.12	1099.00	1127.20	1099.00	124.20	0.01	0.11	84.00	54.00	0.00	271.00	291.11	1363697.00	2.12	1233.48	1215.00
11	7	3	15477.00	12426.00	193.95	0	Spot (Block11, Row3, Column7)	1341.75	1287.00	171.13	0.02	0.13	1115.00	1147.24	1115.00	125.93	0.01	0.11	70.00	42.00	0.00	172.00	226.75	1422250.00	1.54	1248.18	1212.50
11	8	3	15776.00	12438.00	218.40	0	Spot (Block11, Row3, Column8)	1363.78	1308.00	174.54	0.02	0.13	1174.00	1168.72	1174.00	122.21	0.00	0.10	54.00	30.00	0.00	134.00	189.78	1865645.00	1.60	1211.62	1208.00
11	1	4	13670.00	12746.00	187.65	0	Spot (Block11, Row4, Column1)	1339.03	1291.00	179.19	0.02	0.13	1104.00	1134.18	1104.00	134.77	0.01	0.12	65.00	38.00	0.00	187.00	235.03	1328315.00	1.52	1235.71	1196.00
11	2	4	13987.00	12732.00	203.25	0	Spot (Block11, Row4, Column2)	1387.78	1373.00	189.10	0.00	0.14	1110.00	1145.23	1110.00	136.62	0.01	0.12	75.00	47.00	0.00	263.00	277.78	1623699.00	1.78	1280.44	1257.50
11	3	4	14278.00	12743.00	181.80	0	Spot (Block11, Row4, Column3)	1574.46	1524.00	246.44	0.01	0.16	1111.00	1144.97	1111.00	126.24	0.01	0.11	94.00	76.00	0.00	413.00	463.46	1461096.00	3.40	1295.29	1279.50
11	4	4	14588.00	12747.00	198.00	0	Spot (Block11, Row4, Column4)	1400.09	1388.00	175.47	0.00	0.13	1108.00	1145.27	1108.00	126.89	0.01	0.11	80.00	55.00	0.00	280.00	292.09	1558305.00	2.01	1273.55	1256.00
11	5	4	14850.00	12735.00	174.15	0	Spot (Block11, Row4, Column5)	1621.50	1488.50	945.63	0.04	0.58	1149.00	1165.97	1149.00	127.12	0.01	0.11	89.00	64.00	0.00	339.50	472.50	1375033.00	3.58	1299.60	1278.50
11	6	4	15176.00	12744.00	191.20	0	Spot (Block11, Row4, Column6)	1606.14	1595.00	173.34	0.00	0.11	1152.00	1165.77	1152.00	133.56	0.01	0.11	99.00	85.00	0.00	443.00	454.14	1652723.00	3.30	1362.18	1326.00
11	7	4	15479.00	12735.00	165.50	0	Spot (Block11, Row4, Column7)	1475.99	1458.00	220.22	0.01	0.15	1171.00	1175.69	1171.00	134.97	0.00	0.11	71.00	51.00	0.00	287.00	304.99	1126182.00	2.22	1328.16	1302.00
11	8	4	15777.00	12755.00	180.85	0	Spot (Block11, Row4, Column8)	1525.73	1533.50	186.06	0.00	0.12	1180.00	1186.71	1180.00	139.97	0.00	0.12	83.00	64.00	0.00	353.50	345.73	1400621.00	2.42	1310.94	1314.50
11	1	5	13689.00	13042.00	166.85	0	Spot (Block11, Row5, Column1)	1511.26	1480.00	232.44	0.01	0.15	1099.00	1127.52	1099.00	133.87	0.01	0.12	89.00	69.00	0.00	381.00	412.26	1169714.00	2.87	1270.34	1256.00
11	2	5	13983.00	13048.00	186.90	0	Spot (Block11, Row5, Column2)	1375.87	1307.00	195.09	0.02	0.14	1100.00	1133.48	1100.00	138.01	0.01	0.12	73.00	44.00	0.00	207.00	275.87	1351106.00	1.76	1250.25	1208.50
11	3	5	14284.00	13035.00	201.40	0	Spot (Block11, Row5, Column3)	1425.69	1394.50	203.38	0.01	0.14	1100.00	1137.18	1100.00	129.24	0.01	0.11	79.00	57.00	0.00	294.50	325.69	1642392.00	2.23	1266.68	1217.00
11	4	5	14581.00	13043.00	201.60	0	Spot (Block11, Row5, Column4)	1400.08	1387.00	183.95	0.00	0.13	1127.00	1164.10	1127.00	137.12	0.01	0.12	78.00	46.00	0.00	260.00	273.08	1615694.00	1.72	1228.62	1214.50
11	5	5	14880.00	13029.00	163.00	0	Spot (Block11, Row5, Column5)	1716.28	1665.00	291.94	0.01	0.17	1176.00	1193.65	1176.00	140.51	0.01	0.12	94.00	78.00	0.00	489.00	540.28	1268330.00	3.72	1335.32	1321.50
11	6	5	15169.00	13035.00	187.35	0	Spot (Block11, Row5, Column6)	1444.48	1410.00	194.56	0.01	0.13	1171.50	1185.04	1171.50	137.25	0.00	0.12	68.00	46.00	0.00	238.50	272.98	1424262.00	1.89	1324.71	1296.00
11	7	5	15474.00	13047.00	191.65	0	Spot (Block11, Row5, Column7)	1419.29	1395.00	184.41	0.01	0.13	1170.00	1178.10	1170.00	138.10	0.00	0.12	67.00	38.00	0.00	225.00	249.29	1471808.00	1.75	1269.01	1287.00
11	8	5	15777.00	13043.00	190.75	0	Spot (Block11, Row5, Column8)	1503.37	1486.50	226.37	0.00	0.15	1171.00	1184.41	1171.00	146.81	0.00	0.12	73.00	53.00	0.00	315.50	332.37	1548472.00	2.17	1298.14	1293.00
11	1	6	13676.00	13344.00	215.85	0	Spot (Block11, Row6, Column1)	1343.37	1300.50	175.96	0.01	0.13	1086.00	1110.96	1086.00	136.70	0.01	0.12	69.00	40.00	0.00	214.50	257.37	1786682.00	1.70	1223.72	1209.00
11	2	6	13987.00	13335.00	224.15	0	Spot (Block11, Row6, Column2)	1318.63	1283.00	182.32	0.01	0.14	1092.00	1118.40	1092.00	131.44	0.01	0.12	63.00	40.00	0.00	191.00	226.63	1896191.00	1.52	1177.00	1122.00
11	3	6	14263.00	13343.00	219.70	0	Spot (Block11, Row6, Column3)	1374.83	1338.50	216.01	0.01	0.16	1106.00	1144.19	1106.00	132.71	0.01	0.12	71.00	47.00	0.00	232.50	268.83	1905511.00	1.74	1222.91	1183.00
11	4	6	14592.00	13337.00	190.15	0	Spot (Block11, Row6, Column4)	1398.42	1388.00	194.53	0.00	0.14	1117.50	1153.54	1117.50	129.90	0.01	0.11	75.00	53.00	0.00	270.50	280.92	1429190.00	1.89	1263.18	1271.00
11	5	6	14876.00	13334.00	169.15	0	Spot (Block11, Row6, Column5)	1588.00	1538.50	224.27	0.01	0.14	1165.00	1168.88	1165.00	133.55	0.00	0.11	95.00	72.00	0.00	373.50	423.00	1264046.00	3.14	1321.99	1315.00
11	6	6	15180.00	13347.00	224.00	0	Spot (Block11, Row6, Column6)	1349.53	1302.00	173.69	0.02	0.13	1143.00	1163.23	1143.00	130.06	0.01	0.11	60.00	27.00	0.00	159.00	206.53	1936582.00	1.43	1240.99	1198.00
11	7	6	15475.00	13339.00	199.50	0	Spot (Block11, Row6, Column7)	1414.53	1391.00	151.09	0.01	0.11	1116.00	1155.40	1116.00	129.95	0.02	0.11	90.00	56.00	0.00	275.00	298.53	1585688.00	1.99	1260.56	1235.50
11	8	6	15792.00	13339.00	196.60	0	Spot (Block11, Row6, Column8)	1356.35	1361.00	162.87	0.00	0.12	1169.00	1181.87	1169.00	149.91	0.00	0.13	54.00	27.00	0.00	192.00	187.35	1479783.00	1.16	1216.64	1196.00
11	1	7	13683.00	13642.00	195.05	0	Spot (Block11, Row7, Column1)	1340.99	1297.50	191.59	0.01	0.14	1087.00	1118.44	1087.00	189.19	0.01	0.17	57.00	30.00	0.00	210.50	253.99	1440227.00	1.18	1213.55	1186.50
11	2	7	13975.00	13636.00	200.35	0	Spot (Block11, Row7, Column2)	1302.30	1265.00	165.49	0.01	0.13	1091.00	1120.16	1091.00	132.43	0.01	0.12	58.00	33.00	0.00	174.00	211.30	1484618.00	1.38	1184.19	1182.00
11	3	7	14280.00	13637.00	214.15	0	Spot (Block11, Row7, Column3)	1360.14	1317.00	175.80	0.01	0.13	1114.00	1146.23	1114.00	141.03	0.01	0.12	66.00	40.00	0.00	203.00	246.14	1784503.00	1.52	1262.13	1278.50
11	4	7	14582.00	13632.00	211.30	0	Spot (Block11, Row7, Column4)	1351.31	1321.00	185.66	0.01	0.14	1110.00	1144.53	1110.00	145.09	0.01	0.13	69.00	33.00	0.00	211.00	241.31	1725628.00	1.43	1227.75	1216.00
11	5	7	14876.00	13646.00	221.00	0	Spot (Block11, Row7, Column5)	1349.25	1299.00	171.56	0.02	0.13	1109.00	1146.43	1109.00	138.98	0.01	0.12	71.00	33.00	0.00	190.00	240.25	1887596.00	1.46	1214.53	1204.00
11	6	7	15178.00	13635.00	206.70	0	Spot (Block11, Row7, Column6)	1450.79	1429.00	184.68	0.01	0.13	1113.00	1148.32	1113.00	143.62	0.01	0.13	83.00	55.00	0.00	316.00	337.79	1764165.00	2.11	1251.46	1202.00
11	7	7	15481.00	13630.00	225.20	0	Spot (Block11, Row7, Column7)	1368.10	1364.00	177.38	0.00	0.13	1116.00	1154.75	1116.00	140.87	0.01	0.12	71.00	41.00	0.00	248.00	252.10	1994694.00	1.51	1217.87	1198.00
11	8	7	15780.00	13639.00	147.00	-50	Spot (Block11, Row7, Column8)	1193.12	1193.00	119.60	0.00	0.10	1182.00	1197.88	1182.00	155.58	0.01	0.13	11.00	0.00	0.00	11.00	11.12	705135.00	-0.03	1244.36	1218.50
11	1	8	13674.00	13943.00	140.85	0	Spot (Block11, Row8, Column1)	41567.53	42143.50	18293.47	0.01	0.44	1092.00	1138.61	1092.00	225.14	0.02	0.20	100.00	100.00	22.30	41051.50	40475.53	22363416.00	179.57	12616.64	9749.00
11	2	8	13968.00	13951.00	180.40	0	Spot (Block11, Row8, Column2)	1328.49	1292.50	169.53	0.01	0.13	1087.00	1114.77	1087.00	151.83	0.01	0.14	66.00	36.00	0.00	205.50	241.49	1211581.00	1.41	1211.34	1196.00
11	3	8	14273.00	13936.00	200.10	0	Spot (Block11, Row8, Column3)	1351.79	1308.00	197.91	0.01	0.15	1095.00	1121.23	1095.00	139.03	0.01	0.12	69.00	40.00	0.00	213.00	256.79	1536984.00	1.66	1220.49	1209.00
11	4	8	14580.00	13936.00	186.80	0	Spot (Block11, Row8, Column4)	1379.93	1362.00	195.77	0.01	0.14	1089.00	1123.68	1089.00	145.14	0.01	0.13	72.00	46.00	0.00	273.00	290.93	1350952.00	1.77	1230.98	1195.00
11	5	8	14873.00	13935.00	197.85	0	Spot (Block11, Row8, Column5)	1319.55	1300.50	188.71	0.01	0.14	1099.00	1138.98	1099.00	145.96	0.02	0.13	60.00	37.00	0.00	201.50	220.55	1462062.00	1.24	1245.89	1228.00
11	6	8	15187.00	13940.00	199.50	0	Spot (Block11, Row8, Column6)	1456.60	1401.00	435.28	0.02	0.30	1112.00	1152.73	1112.00	150.41	0.02	0.13	80.00	45.00	0.00	289.00	344.60	1644504.00	2.02	1277.71	1282.00
11	7	8	15485.00	13949.00	221.05	0	Spot (Block11, Row8, Column7)	1353.32	1305.00	200.21	0.02	0.15	1168.00	1179.02	1168.00	158.20	0.00	0.13	46.00	24.00	0.00	137.00	185.32	1890589.00	1.10	1213.78	1160.00
11	8	8	15771.00	13943.00	154.55	0	Spot (Block11, Row8, Column8)	2737.15	2630.00	724.86	0.02	0.26	1191.00	1224.66	1191.00	170.97	0.01	0.14	100.00	99.00	0.00	1439.00	1546.15	1798307.00	8.85	1556.07	1559.50
12	1	1	18181.00	11838.00	153.25	0	Spot (Block12, Row1, Column1)	30032.67	27825.00	14206.02	0.03	0.47	3208.00	3248.74	3208.00	457.71	0.01	0.14	100.00	100.00	0.47	24617.00	26824.67	19341044.00	58.52	9675.51	8724.00
12	2	1	18478.00	11842.00	188.45	0	Spot (Block12, Row1, Column2)	4320.54	4291.00	673.61	0.00	0.16	3168.00	3208.45	3168.00	431.25	0.01	0.13	84.00	63.00	0.00	1123.00	1152.54	4350783.00	2.58	3630.70	3614.00
12	3	1	18781.00	11843.00	198.10	0	Spot (Block12, Row1, Column3)	3680.21	3646.00	485.56	0.00	0.13	3140.00	3172.43	3140.00	395.71	0.00	0.12	56.00	32.00	0.00	506.00	540.21	4092399.00	1.28	3347.92	3281.00
12	4	1	19078.00	11842.00	194.65	0	Spot (Block12, Row1, Column4)	4117.85	4011.00	643.11	0.01	0.16	3142.00	3175.28	3142.00	387.12	0.00	0.12	81.00	56.00	0.00	869.00	975.85	4397862.00	2.43	3540.34	3521.00
12	5	1	19372.00	11832.00	191.25	0	Spot (Block12, Row1, Column5)	3900.81	3824.50	700.90	0.01	0.18	3150.00	3183.45	3150.00	394.17	0.00	0.12	71.00	41.00	0.00	674.50	750.81	4033441.00	1.82	3434.89	3415.00
12	6	1	19681.00	11833.00	181.30	0	Spot (Block12, Row1, Column6)	4088.95	4090.00	533.64	0.00	0.13	3168.00	3209.21	3168.00	388.84	0.01	0.12	80.00	61.00	0.00	922.00	920.95	3778193.00	2.26	3599.62	3617.00
12	7	1	19988.00	11833.00	171.15	0	Spot (Block12, Row1, Column7)	4722.07	4520.00	846.67	0.02	0.18	3190.00	3237.22	3190.00	369.00	0.01	0.11	96.00	85.00	0.00	1330.00	1532.07	3848490.00	4.02	3663.68	3664.00
12	8	1	20285.00	11835.00	204.90	0	Spot (Block12, Row1, Column8)	3929.73	3876.00	542.42	0.01	0.14	3198.00	3240.16	3198.00	357.09	0.01	0.11	73.00	47.00	0.00	678.00	731.73	4703883.00	1.93	3581.46	3524.00
12	1	2	18187.00	12137.00	216.90	0	Spot (Block12, Row2, Column1)	3740.12	3668.00	916.26	0.01	0.24	3126.00	3177.73	3126.00	442.42	0.01	0.14	55.00	26.00	0.00	542.00	614.12	5049167.00	1.27	3365.63	3319.00
12	2	2	18478.00	12142.00	153.05	0	Spot (Block12, Row2, Column2)	3812.89	3860.50	434.95	0.01	0.11	3086.00	3148.53	3086.00	421.71	0.01	0.13	70.00	42.00	0.00	774.50	726.89	2440252.00	1.58	3460.27	3432.50
12	3	2	18777.00	12140.00	199.15	0	Spot (Block12, Row2, Column3)	3788.37	3724.50	470.06	0.01	0.12	3091.00	3144.45	3091.00	393.84	0.01	0.13	69.00	40.00	0.00	633.50	697.37	4265703.00	1.63	3435.63	3449.50
12	4	2	19081.00	12125.00	203.25	0	Spot (Block12, Row2, Column4)	3801.75	3769.00	446.96	0.00	0.12	3157.00	3183.57	3157.00	391.84	0.00	0.12	64.00	38.00	0.00	612.00	644.75	4459454.00	1.58	3417.55	3378.00
12	5	2	19383.00	12138.00	198.10	0	Spot (Block12, Row2, Column5)	4713.96	4677.50	627.21	0.00	0.13	3165.00	3202.38	3165.00	394.04	0.01	0.12	99.00	88.00	0.00	1512.50	1548.96	5241929.00	3.84	3718.47	3676.00
12	6	2	19675.00	12132.00	209.65	0	Spot (Block12, Row2, Column6)	3724.79	3668.00	492.46	0.01	0.13	3159.00	3204.53	3159.00	390.51	0.01	0.12	56.00	34.00	0.00	509.00	565.79	4667166.00	1.33	3459.83	3435.00
12	7	2	19975.00	12134.00	215.00	0	Spot (Block12, Row2, Column7)	3696.73	3709.00	427.77	0.00	0.12	3177.00	3211.31	3177.00	375.43	0.00	0.12	59.00	32.00	0.00	532.00	519.73	4868589.00	1.29	3378.32	3339.00
12	8	2	20273.00	12136.00	217.25	0	Spot (Block12, Row2, Column8)	3712.68	3674.00	450.50	0.00	0.12	3189.00	3234.29	3189.00	361.63	0.01	0.11	58.00	33.00	0.00	485.00	523.68	5008401.00	1.32	3404.97	3418.00
12	1	3	18186.00	12438.00	191.20	0	Spot (Block12, Row3, Column1)	4050.38	4013.00	598.57	0.00	0.15	3056.00	3101.09	3056.00	409.50	0.01	0.13	82.00	55.00	0.00	957.00	994.38	4171893.00	2.32	3392.06	3362.00
12	2	3	18480.00	12442.00	225.30	0	Spot (Block12, Row3, Column2)	3610.56	3581.00	482.11	0.00	0.13	3052.00	3098.95	3052.00	400.41	0.01	0.13	58.00	32.00	0.00	529.00	558.56	5249753.00	1.28	3269.48	3255.50
12	3	3	18772.00	12431.00	201.40	0	Spot (Block12, Row3, Column3)	3736.13	3705.00	474.22	0.00	0.13	3054.00	3083.42	3054.00	394.58	0.00	0.13	66.00	39.00	0.00	651.00	682.13	4289075.00	1.65	3335.41	3335.00
12	4	3	19081.00	12432.00	188.40	0	Spot (Block12, Row3, Column4)	4182.65	4086.00	669.84	0.01	0.16	3074.00	3119.14	3074.00	406.88	0.01	0.13	86.00	64.00	0.00	1012.00	1108.65	4203559.00	2.61	3543.50	3616.50
12	5	3	19385.00	12441.00	174.30	0	Spot (Block12, Row3, Column5)	4082.14	3989.00	594.14	0.01	0.15	3172.00	3201.74	3172.00	407.28	0.00	0.13	78.00	50.00	0.00	817.00	910.14	3453490.00	2.16	3571.95	3599.00
12	6	3	19678.00	12434.00	195.90	0	Spot (Block12, Row3, Column6)	3793.62	3802.00	466.02	0.00	0.12	3187.00	3220.93	3187.00	385.00	0.00	0.12	62.00	39.00	0.00	615.00	606.62	4112284.00	1.49	3544.94	3604.00
12	7	3	19987.00	12439.00	194.65	0	Spot (Block12, Row3, Column7)	3733.52	3716.00	451.41	0.00	0.12	3189.50	3215.21	3189.50	385.52	0.00	0.12	58.00	33.00	0.00	526.50	544.02	3994866.00	1.34	3435.69	3350.00
12	8	3	20280.00	12432.00	201.75	0	Spot (Block12, Row3, Column8)	3662.03	3645.00	413.84	0.00	0.11	3212.00	3246.71	3212.00	374.76	0.00	0.12	53.00	25.00	0.00	433.00	450.03	4240635.00	1.11	3472.52	3491.00
12	1	4	18177.00	12744.00	196.50	0	Spot (Block12, Row4, Column1)	3989.28	3922.00	605.87	0.01	0.15	3058.00	3097.38	3058.00	402.76	0.01	0.13	83.00	53.00	0.00	864.00	931.28	4340339.00	2.21	3471.48	3521.00
12	2	4	18477.00	12746.00	222.20	0	Spot (Block12, Row4, Column2)	3635.68	3583.00	450.60	0.01	0.12	3024.00	3080.68	3024.00	393.64	0.01	0.13	62.00	35.00	0.00	559.00	611.68	5140846.00	1.41	3221.04	3203.00
12	3	4	18778.00	12739.00	156.40	0	Spot (Block12, Row4, Column3)	6214.26	5959.50	1527.13	0.02	0.25	2992.00	3032.23	2992.00	393.67	0.01	0.13	100.00	98.00	0.00	2967.50	3222.26	4188410.00	8.08	3955.53	3948.50
12	4	4	19073.00	12735.00	205.20	0	Spot (Block12, Row4, Column4)	3569.03	3526.50	457.75	0.01	0.13	2985.00	3049.49	2985.00	558.37	0.01	0.18	49.00	16.00	0.00	541.50	584.03	4268565.00	0.93	3297.06	3261.00
12	5	4	19369.00	12741.00	202.60	0	Spot (Block12, Row4, Column5)	3725.65	3700.00	450.55	0.00	0.12	3118.00	3171.19	3118.00	559.15	0.01	0.18	51.00	11.00	0.00	582.00	607.65	4332930.00	0.99	3350.12	3349.00
12	6	4	19684.00	12735.00	200.25	0	Spot (Block12, Row4, Column6)	4600.42	4525.00	577.39	0.01	0.13	3180.00	3220.48	3180.00	391.92	0.01	0.12	99.00	86.00	0.00	1345.00	1420.42	5203071.00	3.52	3805.61	3785.00
12	7	4	19974.00	12741.00	201.35	0	Spot (Block12, Row4, Column7)	3875.63	3850.00	466.37	0.00	0.12	3172.00	3214.87	3172.00	403.07	0.01	0.13	71.00	40.00	0.00	678.00	703.63	4472479.00	1.64	3423.64	3408.00
12	8	4	20276.00	12745.00	189.00	0	Spot (Block12, Row4, Column8)	3812.12	3758.50	446.26	0.01	0.12	3231.00	3272.37	3231.00	392.53	0.01	0.12	63.00	33.00	0.00	527.50	581.12	3827370.00	1.38	3484.62	3506.00
12	1	5	18184.00	13036.00	169.05	0	Spot (Block12, Row5, Column1)	4703.93	4676.50	759.67	0.00	0.16	3084.00	3124.29	3084.00	417.94	0.01	0.13	95.00	84.00	0.00	1592.50	1619.93	3725513.00	3.78	3596.14	3553.00
12	2	5	18474.00	13040.00	192.30	0	Spot (Block12, Row5, Column2)	3693.65	3727.00	482.86	0.00	0.13	3069.00	3098.03	3069.00	402.03	0.00	0.13	64.00	39.00	0.00	658.00	624.65	3867251.00	1.48	3446.62	3409.50
12	3	5	18779.00	13045.00	201.65	0	Spot (Block12, Row5, Column3)	3625.76	3593.50	472.86	0.00	0.13	3002.00	3054.31	3002.00	402.36	0.01	0.13	64.00	35.00	0.00	591.50	623.76	4184126.00	1.42	3298.66	3299.50
12	4	5	19084.00	13041.00	197.55	0	Spot (Block12, Row5, Column4)	3621.86	3568.00	458.51	0.01	0.13	2990.00	3056.63	2990.00	405.32	0.01	0.13	69.00	33.00	0.00	578.00	631.86	3994909.00	1.39	3249.18	3269.00
12	5	5	19384.00	13040.00	150.05	0	Spot (Block12, Row5, Column5)	6840.60	6643.50	1619.39	0.01	0.24	3134.50	3178.28	3134.50	483.35	0.01	0.15	100.00	99.00	0.00	3509.00	3706.10	4186450.00	7.58	4209.85	4085.50
12	6	5	19673.00	13040.00	187.30	0	Spot (Block12, Row5, Column6)	3854.15	3803.00	478.39	0.01	0.12	3176.00	3211.67	3176.00	401.49	0.00	0.13	66.00	36.00	0.00	627.00	678.15	3811758.00	1.60	3538.45	3532.00
12	7	5	19981.00	13038.00	190.60	0	Spot (Block12, Row5, Column7)	3713.03	3700.00	442.82	0.00	0.12	3165.00	3205.40	3165.00	390.86	0.01	0.12	60.00	31.00	0.00	535.00	548.03	3809565.00	1.30	3552.08	3604.00
12	8	5	20284.00	13035.00	159.15	0	Spot (Block12, Row5, Column8)	4502.95	4462.00	622.69	0.00	0.14	3223.00	3271.79	3223.00	381.79	0.01	0.12	96.00	76.00	0.00	1239.00	1279.95	3129550.00	3.22	3702.84	3696.00
12	1	6	18187.00	13345.00	203.80	0	Spot (Block12, Row6, Column1)	3696.60	3661.50	479.15	0.00	0.13	3073.00	3122.68	3073.00	430.70	0.01	0.14	61.00	33.00	0.00	588.50	623.60	4369380.00	1.33	3418.17	3416.50
12	2	6	18476.00	13344.00	201.15	0	Spot (Block12, Row6, Column2)	3694.23	3674.00	481.27	0.00	0.13	3107.00	3156.31	3107.00	417.94	0.01	0.13	58.00	33.00	0.00	567.00	587.23	4233585.00	1.29	3434.85	3466.00
12	3	6	18771.00	13341.00	176.95	0	Spot (Block12, Row6, Column3)	4393.03	4286.00	736.69	0.01	0.17	3120.00	3162.53	3120.00	416.44	0.01	0.13	90.00	65.00	0.00	1166.00	1273.03	3839506.00	2.95	3661.14	3656.50
12	4	6	19078.00	13338.00	197.05	0	Spot (Block12, Row6, Column4)	3839.98	3824.50	449.88	0.00	0.12	3092.00	3142.87	3092.00	416.62	0.01	0.13	68.00	41.00	0.00	732.50	747.98	4216298.00	1.67	3485.49	3492.00
12	5	6	19382.00	13336.00	153.35	0	Spot (Block12, Row6, Column5)	5986.61	5803.50	1392.36	0.01	0.23	3118.00	3173.62	3118.00	415.99	0.01	0.13	99.00	98.00	0.00	2685.50	2868.61	3843401.00	6.76	3879.47	3838.00
12	6	6	19686.00	13336.00	213.20	0	Spot (Block12, Row6, Column6)	3733.26	3706.50	422.25	0.00	0.11	3174.00	3212.72	3174.00	404.91	0.01	0.13	61.00	27.00	0.00	532.50	559.26	4845767.00	1.29	3372.37	3395.00
12	7	6	19980.00	13341.00	184.85	0	Spot (Block12, Row6, Column7)	3955.66	3912.00	489.67	0.00	0.12	3180.00	3212.64	3180.00	391.40	0.00	0.12	77.00	46.00	0.00	732.00	775.66	3809298.00	1.90	3586.04	3601.50
12	8	6	20286.00	13343.00	172.65	0	Spot (Block12, Row6, Column8)	3886.36	3834.00	503.33	0.01	0.13	3247.00	3281.80	3247.00	381.84	0.00	0.12	67.00	37.00	0.00	587.00	639.36	3229564.00	1.58	3536.80	3579.50
12	1	7	18174.00	13642.00	211.00	0	Spot (Block12, Row7, Column1)	3698.36	3610.00	619.14	0.01	0.17	3075.00	3142.98	3075.00	451.23	0.01	0.14	56.00	26.00	0.00	535.00	623.36	4693223.00	1.23	3273.95	3226.00
12	2	7	18485.00	13637.00	207.95	0	Spot (Block12, Row7, Column2)	3770.51	3731.00	503.53	0.00	0.13	3116.00	3179.17	3116.00	415.25	0.01	0.13	62.00	35.00	0.00	615.00	654.51	4652811.00	1.42	3402.26	3389.00
12	3	7	18776.00	13641.00	219.15	0	Spot (Block12, Row7, Column3)	3675.93	3671.00	447.60	0.00	0.12	3164.00	3206.29	3164.00	412.10	0.01	0.13	53.00	26.00	0.00	507.00	511.93	5047046.00	1.14	3422.62	3404.00
12	4	7	19081.00	13634.00	213.85	0	Spot (Block12, Row7, Column4)	3741.63	3680.00	457.05	0.01	0.12	3121.00	3185.11	3121.00	413.24	0.01	0.13	59.00	30.00	0.00	559.00	620.63	4897796.00	1.35	3409.50	3395.50
12	5	7	19380.00	13629.00	206.65	0	Spot (Block12, Row7, Column5)	3795.69	3734.50	488.34	0.01	0.13	3129.00	3185.30	3129.00	407.01	0.01	0.13	66.00	36.00	0.00	605.50	666.69	4600377.00	1.50	3435.41	3413.00
12	6	7	19684.00	13629.00	206.00	0	Spot (Block12, Row7, Column6)	3828.08	3806.00	474.49	0.00	0.12	3174.00	3208.28	3174.00	397.11	0.00	0.12	64.00	39.00	0.00	632.00	654.08	4628145.00	1.56	3509.25	3499.00
12	7	7	19977.00	13644.00	195.90	0	Spot (Block12, Row7, Column7)	3948.53	3901.00	494.15	0.01	0.13	3209.00	3239.07	3209.00	395.04	0.00	0.12	70.00	44.00	0.00	692.00	739.53	4280204.00	1.80	3496.37	3508.00
12	8	7	20285.00	13633.00	162.20	0	Spot (Block12, Row7, Column8)	5565.42	5563.50	683.91	0.00	0.12	3307.00	3348.13	3307.00	410.19	0.01	0.12	99.00	98.00	0.00	2256.50	2258.42	4062756.00	5.41	4081.99	4052.50
12	1	8	18171.00	13942.00	146.50	0	Spot (Block12, Row8, Column1)	36323.50	33194.50	18458.53	0.04	0.51	3125.00	3193.34	3125.00	461.49	0.01	0.14	100.00	100.00	13.31	30069.50	33198.50	21285636.00	71.79	11042.09	7828.00
12	2	8	18488.00	13943.00	197.25	0	Spot (Block12, Row8, Column2)	3822.55	3739.00	624.01	0.01	0.16	3140.00	3186.03	3140.00	439.08	0.01	0.14	60.00	32.00	0.00	599.00	682.55	4204806.00	1.45	3429.36	3435.00
12	3	8	18778.00	13938.00	179.20	0	Spot (Block12, Row8, Column3)	3925.09	3870.00	575.64	0.01	0.15	3113.00	3174.07	3113.00	419.84	0.01	0.13	72.00	42.00	0.00	757.00	812.09	3540434.00	1.79	3434.59	3329.00
12	4	8	19075.00	13933.00	183.65	0	Spot (Block12, Row8, Column4)	3922.48	3868.50	498.33	0.01	0.13	3144.00	3187.13	3144.00	413.88	0.01	0.13	72.00	41.00	0.00	724.50	778.48	3726354.00	1.78	3591.70	3609.00
12	5	8	19364.00	13935.00	221.25	0	Spot (Block12, Row8, Column5)	3696.39	3630.50	432.70	0.01	0.12	3179.50	3220.31	3179.50	413.07	0.01	0.13	52.00	26.00	0.00	451.00	516.89	5174951.00	1.15	3355.94	3300.50
12	6	8	19689.00	13945.00	200.35	0	Spot (Block12, Row8, Column6)	3896.98	3878.00	495.79	0.00	0.13	3192.00	3238.29	3192.00	399.86	0.01	0.12	71.00	42.00	0.00	686.00	704.98	4430864.00	1.65	3515.67	3514.00
12	7	8	19987.00	13942.00	200.60	0	Spot (Block12, Row8, Column7)	3929.91	3902.50	500.16	0.00	0.13	3253.50	3284.11	3253.50	413.96	0.00	0.13	64.00	37.00	0.00	649.00	676.41	4480092.00	1.56	3488.19	3458.50
12	8	8	20271.00	13942.00	166.20	0	Spot (Block12, Row8, Column8)	5569.84	5357.00	1291.18	0.02	0.23	3372.00	3398.64	3372.00	427.89	0.00	0.13	95.00	87.00	0.00	1985.00	2197.84	4272065.00	5.07	3899.28	3830.00
13	1	1	4678.00	16341.00	146.85	0	Spot (Block13, Row1, Column1)	36067.38	33434.00	17854.60	0.03	0.50	1288.00	1309.43	1288.00	169.81	0.01	0.13	100.00	100.00	6.32	32146.00	34779.38	21099452.00	204.69	9554.29	7693.00
13	2	1	4970.00	16342.00	159.35	0	Spot (Block13, Row1, Column2)	1660.69	1614.50	221.37	0.01	0.13	1223.00	1251.26	1223.00	138.92	0.01	0.11	92.00	75.00	0.00	391.50	437.69	1169129.00	2.95	1394.06	1394.00
13	3	1	5275.00	16347.00	211.55	0	Spot (Block13, Row1, Column3)	1433.04	1395.00	193.54	0.01	0.14	1185.00	1199.10	1185.00	110.10	0.01	0.09	75.00	47.00	0.00	210.00	248.04	1825696.00	2.12	1288.37	1295.00
13	4	1	5578.00	16342.00	185.60	0	Spot (Block13, Row1, Column4)	1477.55	1451.00	207.59	0.01	0.14	1182.00	1192.15	1182.00	116.47	0.00	0.10	77.00	57.00	0.00	269.00	295.55	1425840.00	2.45	1290.35	1272.00
13	5	1	5881.00	16342.00	152.80	0	Spot (Block13, Row1, Column5)	2187.27	1992.50	551.03	0.04	0.25	1199.00	1219.88	1199.00	126.17	0.01	0.10	100.00	97.00	0.00	793.50	988.27	1395477.00	7.67	1470.19	1461.00
13	6	1	6172.00	16334.00	181.00	0	Spot (Block13, Row1, Column6)	1814.22	1727.00	405.19	0.02	0.22	1193.00	1207.45	1193.00	129.53	0.01	0.11	97.00	76.00	0.00	534.00	621.22	1665454.00	4.68	1353.94	1330.00
13	7	1	6481.00	16339.00	150.50	0	Spot (Block13, Row1, Column7)	2204.18	2169.50	480.02	0.01	0.22	1176.00	1179.40	1176.00	110.46	0.00	0.09	100.00	100.00	0.00	993.50	1028.18	1371003.00	9.28	1492.98	1454.00
13	8	1	6787.00	16344.00	212.95	0	Spot (Block13, Row1, Column8)	1508.77	1496.50	218.48	0.00	0.14	1176.00	1179.84	1176.00	109.93	0.00	0.09	86.00	67.00	0.00	320.50	332.77	1958388.00	2.99	1300.16	1293.00
13	1	2	4660.00	16658.00	229.45	0	Spot (Block13, Row2, Column1)	1401.75	1397.00	100.14	0.00	0.07	1258.00	1273.45	1258.00	130.31	0.01	0.10	54.00	9.00	0.00	139.00	143.75	2123645.00	0.98	1315.62	1303.00
13	2	2	4970.00	16646.00	142.20	0	Spot (Block13, Row2, Column2)	1589.93	1589.00	200.95	0.00	0.13	1205.00	1224.15	1205.00	115.24	0.01	0.09	88.00	74.00	0.00	384.00	384.93	869694.00	3.17	1360.54	1326.00
13	3	2	5274.00	16639.00	184.05	0	Spot (Block13, Row2, Column3)	1476.02	1413.00	198.92	0.02	0.13	1178.00	1186.24	1178.00	109.72	0.00	0.09	85.00	55.00	0.00	235.00	298.02	1406646.00	2.64	1333.99	1309.00
13	4	2	5583.00	16644.00	186.50	0	Spot (Block13, Row2, Column4)	1476.47	1474.50	186.79	0.00	0.13	1178.00	1181.35	1178.00	104.25	0.00	0.09	90.00	73.00	0.00	296.50	298.47	1443986.00	2.83	1303.31	1290.50
13	5	2	5879.00	16645.00	179.75	0	Spot (Block13, Row2, Column5)	2059.53	2023.50	335.85	0.01	0.16	1189.00	1202.58	1189.00	124.66	0.00	0.10	100.00	99.00	0.00	834.50	870.53	1853573.00	6.87	1475.48	1449.00
13	6	2	6186.00	16647.00	191.05	0	Spot (Block13, Row2, Column6)	1432.75	1402.50	198.47	0.01	0.14	1179.00	1187.57	1179.00	135.25	0.00	0.11	66.00	41.00	0.00	223.50	253.75	1478594.00	1.81	1261.24	1237.00
13	7	2	6478.00	16647.00	200.65	0	Spot (Block13, Row2, Column7)	1412.50	1401.00	165.78	0.00	0.12	1160.00	1170.96	1160.00	135.50	0.00	0.12	70.00	41.00	0.00	241.00	252.50	1613078.00	1.78	1243.69	1201.00
13	8	2	6780.00	16640.00	222.55	0	Spot (Block13, Row2, Column8)	1330.14	1295.00	153.96	0.01	0.12	1157.00	1166.99	1157.00	112.13	0.00	0.10	62.00	36.00	0.00	138.00	173.14	1895453.00	1.46	1214.10	1204.50
13	1	3	4686.00	16943.00	152.30	0	Spot (Block13, Row3, Column1)	2106.06	2019.00	477.23	0.02	0.23	1226.00	1246.84	1226.00	103.03	0.01	0.08	99.00	97.00	0.00	793.00	880.06	1337345.00	8.34	1476.43	1477.00
13	2	3	4976.00	16940.00	196.30	0	Spot (Block13, Row3, Column2)	1452.84	1409.00	195.73	0.01	0.13	1201.00	1224.51	1201.00	165.57	0.01	0.14	66.00	25.00	0.00	208.00	251.84	1583591.00	1.38	1328.69	1312.50
13	3	3	5276.00	16939.00	200.70	0	Spot (Block13, Row3, Column3)	1474.95	1433.00	183.91	0.01	0.12	1171.00	1186.98	1171.00	165.05	0.01	0.14	73.00	40.00	0.00	262.00	303.95	1688819.00	1.74	1279.71	1268.00
13	4	3	5575.00	16946.00	160.10	0	Spot (Block13, Row3, Column4)	1700.53	1612.00	345.89	0.02	0.20	1170.00	1175.81	1170.00	111.46	0.00	0.09	95.00	86.00	0.00	442.00	530.53	1205678.00	4.71	1323.51	1315.00
13	5	3	5877.00	16947.00	151.10	0	Spot (Block13, Row3, Column5)	1672.28	1670.50	212.23	0.00	0.13	1184.00	1189.03	1184.00	117.66	0.00	0.10	94.00	87.00	0.00	486.50	488.28	1043505.00	4.11	1359.85	1312.50
13	6	3	6177.00	16952.00	200.90	0	Spot (Block13, Row3, Column6)	1420.03	1396.00	179.38	0.01	0.13	1176.00	1184.39	1176.00	131.15	0.00	0.11	76.00	38.00	0.00	220.00	244.03	1633029.00	1.80	1279.37	1288.50
13	7	3	6487.00	16951.00	144.40	0	Spot (Block13, Row3, Column7)	1653.60	1607.50	270.75	0.01	0.16	1166.00	1174.52	1166.00	132.11	0.00	0.11	99.00	77.00	0.00	441.50	487.60	935936.00	3.63	1368.01	1321.00
13	8	3	6792.00	16952.00	213.65	0	Spot (Block13, Row3, Column8)	1331.85	1302.50	136.57	0.01	0.10	1171.00	1172.23	1171.00	115.04	0.00	0.10	58.00	28.00	0.00	131.50	160.85	1723414.00	1.39	1221.76	1206.50
13	1	4	4682.00	17244.00	165.05	0	Spot (Block13, Row4, Column1)	1662.14	1640.00	244.58	0.01	0.15	1198.00	1213.95	1198.00	107.55	0.01	0.09	97.00	86.00	0.00	442.00	464.14	1258239.00	4.17	1351.37	1323.00
13	2	4	4995.00	17275.00	158.35	0	Spot (Block13, Row4, Column2)	1432.46	1367.00	441.72	0.02	0.31	1183.00	1199.46	1183.00	152.63	0.01	0.13	59.00	16.00	0.00	184.00	249.46	981233.00	1.53	1310.65	1314.00
13	3	4	5280.00	17245.00	144.50	0	Spot (Block13, Row4, Column3)	2843.72	2776.50	691.43	0.01	0.24	1175.00	1187.78	1175.00	152.03	0.00	0.13	100.00	99.00	0.00	1601.50	1668.72	1626610.00	10.89	1577.65	1555.00
13	4	4	5566.00	17255.00	220.70	0	Spot (Block13, Row4, Column4)	1388.71	1386.00	132.11	0.00	0.10	1169.00	1177.37	1169.00	112.20	0.00	0.10	80.00	46.00	0.00	217.00	219.71	1934472.00	1.88	1229.55	1214.00
13	5	4	5862.00	17251.00	196.10	0	Spot (Block13, Row4, Column5)	1550.16	1509.50	249.04	0.01	0.16	1179.00	1185.90	1179.00	125.91	0.00	0.11	85.00	65.00	0.00	330.50	371.16	1683470.00	2.89	1305.32	1295.00
13	6	4	6178.00	17243.00	189.65	0	Spot (Block13, Row4, Column6)	1956.47	1910.50	318.85	0.01	0.16	1159.00	1165.91	1159.00	112.40	0.00	0.10	100.00	99.00	0.00	751.50	797.47	1983857.00	7.03	1413.11	1415.50
13	7	4	6476.00	17244.00	154.30	0	Spot (Block13, Row4, Column7)	2000.93	1962.50	517.81	0.01	0.26	1160.00	1165.69	1160.00	112.91	0.00	0.10	98.00	95.00	0.00	802.50	840.93	1312612.00	7.40	1382.41	1384.00
13	8	4	6775.00	17247.00	157.05	0	Spot (Block13, Row4, Column8)	1801.48	1785.00	307.78	0.00	0.17	1178.00	1176.16	1178.00	115.13	0.00	0.10	97.00	93.00	0.00	607.00	623.48	1226805.00	5.43	1313.83	1299.00
13	1	5	4679.00	17544.00	144.75	0	Spot (Block13, Row5, Column1)	1876.95	1858.50	260.54	0.00	0.14	1189.00	1191.73	1189.00	111.60	0.00	0.09	100.00	98.00	0.00	669.50	687.95	1073616.00	6.14	1401.53	1383.00
13	2	5	4979.00	17554.00	189.50	0	Spot (Block13, Row5, Column2)	1369.90	1363.00	168.79	0.00	0.12	1173.00	1173.19	1173.00	96.92	0.00	0.08	75.00	49.00	0.00	190.00	196.90	1387707.00	2.03	1284.03	1288.00
13	3	5	5269.00	17535.00	188.75	0	Spot (Block13, Row5, Column3)	1437.38	1397.00	166.56	0.01	0.12	1187.00	1194.30	1187.00	104.57	0.00	0.09	79.00	50.00	0.00	210.00	250.38	1435941.00	2.32	1271.36	1268.00
13	4	5	5585.00	17559.00	183.25	0	Spot (Block13, Row5, Column4)	1577.87	1544.00	219.24	0.01	0.14	1190.00	1207.80	1190.00	126.21	0.01	0.10	87.00	71.00	0.00	354.00	387.87	1498973.00	2.93	1373.59	1307.00
13	5	5	5880.00	17541.00	141.05	0	Spot (Block13, Row5, Column5)	3664.52	3613.00	1050.39	0.01	0.29	1186.00	1203.51	1186.00	136.29	0.01	0.11	100.00	100.00	0.00	2427.00	2478.52	1978840.00	18.06	1796.23	1691.00
13	6	5	6169.00	17545.00	198.40	0	Spot (Block13, Row5, Column6)	1439.33	1385.00	213.39	0.02	0.15	1157.00	1168.13	1157.00	118.25	0.00	0.10	76.00	46.00	0.00	228.00	282.33	1599098.00	2.29	1268.76	1274.00
13	7	5	6501.00	17545.00	192.20	0	Spot (Block13, Row5, Column7)	1393.48	1353.00	301.56	0.01	0.22	1122.00	1148.29	1122.00	122.12	0.01	0.11	74.00	47.00	0.00	231.00	271.48	1457581.00	2.01	1219.17	1213.00
13	8	5	6778.00	17539.00	144.40	0	Spot (Block13, Row5, Column8)	2487.42	2392.00	658.73	0.02	0.26	1160.00	1165.63	1160.00	134.03	0.00	0.11	100.00	99.00	0.00	1232.00	1327.42	1420315.00	9.86	1480.96	1443.00
13	1	6	4668.00	17865.00	195.80	0	Spot (Block13, Row6, Column1)	1358.89	1374.50	120.17	0.00	0.09	1181.00	1186.27	1181.00	125.64	0.00	0.11	61.00	23.00	0.00	193.50	177.89	1470322.00	1.37	1262.71	1264.00
13	2	6	4980.00	17839.00	220.70	0	Spot (Block13, Row6, Column2)	1337.22	1320.00	98.36	0.01	0.07	1170.00	1165.60	1170.00	90.43	0.00	0.08	76.00	43.00	0.00	150.00	167.22	1858741.00	1.90	1248.67	1241.50
13	3	6	5268.00	17844.00	147.55	0	Spot (Block13, Row6, Column3)	2344.79	2246.00	544.42	0.02	0.23	1183.00	1190.47	1183.00	110.41	0.00	0.09	100.00	99.00	0.00	1063.00	1161.79	1390462.00	10.46	1537.12	1489.00
13	4	6	5578.00	17839.00	148.35	0	Spot (Block13, Row6, Column4)	1744.99	1685.00	260.36	0.02	0.15	1188.00	1199.97	1188.00	132.47	0.00	0.11	98.00	92.00	0.00	497.00	556.99	1045249.00	4.11	1409.18	1406.00
13	5	6	5876.00	17842.00	138.65	0	Spot (Block13, Row6, Column5)	3024.36	2843.00	717.70	0.03	0.24	1168.00	1176.08	1168.00	132.07	0.00	0.11	100.00	100.00	0.00	1675.00	1856.36	1578717.00	13.99	1742.28	1689.00
13	6	6	6175.00	17845.00	208.80	0	Spot (Block13, Row6, Column6)	1401.91	1383.00	201.98	0.01	0.14	1121.00	1148.88	1121.00	109.43	0.01	0.10	79.00	58.00	0.00	262.00	280.91	1732756.00	2.31	1251.00	1206.00
13	7	6	6479.00	17843.00	154.25	0	Spot (Block13, Row6, Column7)	1890.78	1830.00	387.83	0.01	0.21	1115.00	1142.21	1115.00	117.63	0.01	0.10	99.00	94.00	0.00	715.00	775.78	1230900.00	6.36	1331.85	1319.00
13	8	6	6784.00	17843.00	143.05	0	Spot (Block13, Row6, Column8)	1855.27	1753.00	379.55	0.02	0.20	1125.00	1155.94	1125.00	138.93	0.01	0.12	99.00	94.00	0.00	628.00	730.27	1031528.00	5.03	1334.75	1308.50
13	1	7	4683.00	18153.00	217.60	0	Spot (Block13, Row7, Column1)	1404.46	1391.00	187.66	0.00	0.13	1204.00	1236.70	1204.00	176.79	0.01	0.14	53.00	12.00	0.00	187.00	200.46	1903049.00	0.95	1303.61	1282.00
13	2	7	4988.00	18158.00	232.35	0	Spot (Block13, Row7, Column2)	1384.40	1380.00	140.25	0.00	0.10	1187.00	1191.96	1187.00	97.94	0.00	0.08	74.00	48.00	0.00	193.00	197.40	2148591.00	1.96	1275.57	1273.50
13	3	7	5281.00	18145.00	225.70	0	Spot (Block13, Row7, Column3)	1344.17	1328.00	93.36	0.01	0.07	1183.00	1191.09	1183.00	114.34	0.00	0.10	65.00	22.00	0.00	145.00	161.17	1963829.00	1.34	1224.63	1205.00
13	4	7	5590.00	18145.00	189.75	0	Spot (Block13, Row7, Column4)	1391.98	1402.00	143.67	0.00	0.10	1175.00	1173.79	1175.00	111.12	0.00	0.09	78.00	51.00	0.00	227.00	216.98	1415643.00	1.96	1253.20	1220.50
13	5	7	5876.00	18145.00	220.45	0	Spot (Block13, Row7, Column5)	1347.02	1304.00	145.92	0.01	0.11	1126.00	1146.60	1126.00	108.72	0.01	0.09	78.00	41.00	0.00	178.00	221.02	1875056.00	1.84	1213.20	1199.50
13	6	7	6176.00	18148.00	212.65	0	Spot (Block13, Row7, Column6)	1330.71	1303.00	129.37	0.01	0.10	1116.00	1143.66	1116.00	115.36	0.01	0.10	71.00	42.00	0.00	187.00	214.71	1716615.00	1.62	1204.09	1172.00
13	7	7	6472.00	18151.00	196.30	0	Spot (Block13, Row7, Column7)	1545.15	1480.00	305.33	0.02	0.20	1116.00	1143.85	1116.00	112.79	0.01	0.10	89.00	76.00	0.00	364.00	429.15	1685754.00	3.56	1264.28	1226.00
13	8	7	6779.00	18145.00	147.00	-50	Spot (Block13, Row7, Column8)	1189.65	1169.00	168.17	0.01	0.14	1132.00	1157.72	1132.00	135.28	0.01	0.12	23.00	10.00	0.00	37.00	57.65	699515.00	0.24	1142.32	1111.00
13	1	8	4668.00	18444.00	136.65	0	Spot (Block13, Row8, Column1)	49297.59	54091.00	16618.22	0.04	0.34	1242.00	1276.41	1242.00	181.58	0.01	0.14	100.00	100.00	34.52	52849.00	48055.59	24846108.00	264.46	12780.58	10512.00
13	2	8	4983.00	18440.00	201.55	0	Spot (Block13, Row8, Column2)	1438.52	1405.00	142.75	0.01	0.10	1212.00	1245.33	1212.00	144.09	0.01	0.12	70.00	28.00	0.00	193.00	226.52	1657171.00	1.34	1318.78	1303.00
13	3	8	5267.00	18443.00	150.85	0	Spot (Block13, Row8, Column3)	2067.84	1947.00	492.68	0.03	0.24	1200.00	1222.83	1200.00	120.87	0.01	0.10	98.00	96.00	0.00	747.00	867.84	1286198.00	6.99	1407.04	1405.00
13	4	8	5571.00	18443.00	160.75	0	Spot (Block13, Row8, Column4)	1560.89	1521.00	186.98	0.01	0.12	1196.00	1207.46	1196.00	119.29	0.00	0.10	94.00	69.00	0.00	325.00	364.89	1112917.00	2.96	1342.44	1310.50
13	5	8	5878.00	18442.00	230.70	0	Spot (Block13, Row8, Column5)	1328.46	1300.00	140.30	0.01	0.11	1183.00	1182.53	1183.00	117.36	0.00	0.10	49.00	20.00	0.00	117.00	145.46	2032549.00	1.24	1211.67	1195.00
13	6	8	6179.00	18436.00	147.30	0	Spot (Block13, Row8, Column6)	1570.89	1562.00	214.20	0.00	0.14	1170.50	1175.76	1170.50	140.63	0.00	0.12	87.00	69.00	0.00	391.50	400.39	931538.00	2.81	1330.36	1291.50
13	7	8	6485.00	18450.00	161.15	0	Spot (Block13, Row8, Column7)	1584.36	1557.50	206.60	0.01	0.13	1150.00	1162.65	1150.00	124.94	0.00	0.11	96.00	80.00	0.00	407.50	434.36	1137568.00	3.38	1308.61	1296.00
13	8	8	6769.00	18448.00	146.15	0	Spot (Block13, Row8, Column8)	3135.30	3105.00	894.07	0.00	0.29	1152.00	1158.37	1152.00	115.81	0.00	0.10	100.00	100.00	0.00	1953.00	1983.30	1815341.00	17.07	1631.14	1609.00
14	1	1	9179.00	16339.00	148.80	0	Spot (Block14, Row1, Column1)	33527.99	31018.00	17127.90	0.03	0.51	1980.00	2021.68	1980.00	311.42	0.01	0.15	100.00	100.00	4.17	29038.00	31547.99	20083284.00	101.17	10353.87	9031.00
14	2	1	9472.00	16344.00	161.55	0	Spot (Block14, Row1, Column2)	3191.83	3076.00	711.16	0.02	0.22	1949.00	1976.94	1949.00	373.78	0.01	0.19	91.00	73.00	0.00	1127.00	1242.83	2301306.00	3.25	2244.39	2261.00
14	3	1	9782.00	16344.00	150.95	0	Spot (Block14, Row1, Column3)	4480.83	3957.00	1737.53	0.05	0.39	1903.00	1953.14	1903.00	365.50	0.01	0.19	100.00	91.00	0.00	2054.00	2577.83	2796038.00	6.92	2490.20	2484.00
14	4	1	10073.00	16349.00	180.90	0	Spot (Block14, Row1, Column4)	2891.77	2745.00	595.19	0.02	0.21	1963.00	1985.27	1963.00	282.56	0.00	0.14	88.00	73.00	0.00	782.00	928.77	2651757.00	3.21	2200.59	2213.00
14	5	1	10380.00	16344.00	146.60	0	Spot (Block14, Row1, Column5)	9184.69	7592.00	5503.61	0.08	0.60	2017.00	2061.40	2017.00	311.73	0.01	0.15	100.00	99.00	0.00	5575.00	7167.69	5373041.00	22.85	3362.67	3250.00
14	6	1	10675.00	16337.00	152.15	0	Spot (Block14, Row1, Column6)	6929.84	6109.00	2978.40	0.05	0.43	2086.00	2126.87	2086.00	324.91	0.01	0.15	100.00	100.00	0.00	4023.00	4843.84	4421235.00	14.78	3245.34	3189.50
14	7	1	10983.00	16340.00	151.90	0	Spot (Block14, Row1, Column7)	24886.38	21969.00	14692.90	0.05	0.59	2109.00	2163.15	2109.00	333.29	0.01	0.15	100.00	100.00	0.47	19860.00	22777.38	15802850.00	68.18	6353.74	5266.00
14	8	1	11285.00	16340.00	213.65	0	Spot (Block14, Row1, Column8)	2624.78	2565.00	378.62	0.01	0.14	2188.00	2227.03	2188.00	333.44	0.01	0.15	51.00	30.00	0.00	377.00	436.78	3422712.00	1.19	2366.18	2295.00
14	1	2	9165.00	16642.00	198.95	0	Spot (Block14, Row2, Column1)	2198.95	2173.00	290.29	0.01	0.13	1902.00	1943.07	1902.00	280.84	0.01	0.14	49.00	23.00	0.00	271.00	296.95	2469417.00	0.91	2082.37	2101.00
14	2	2	9472.00	16647.00	119.65	0	Spot (Block14, Row2, Column2)	6615.28	6459.50	1636.08	0.01	0.25	1895.00	1936.70	1895.00	280.06	0.01	0.14	100.00	100.00	0.00	4564.50	4720.28	2513807.00	16.71	3207.63	3045.50
14	3	2	9791.00	16655.00	206.45	0	Spot (Block14, Row2, Column3)	2259.09	2239.50	322.32	0.00	0.14	1910.00	1954.21	1910.00	282.18	0.01	0.14	53.00	27.00	0.00	329.50	349.09	2742538.00	1.08	2082.64	2076.50
14	4	2	10078.00	16642.00	180.00	0	Spot (Block14, Row2, Column4)	4134.97	4035.00	951.11	0.01	0.23	1974.00	2015.04	1974.00	294.86	0.01	0.15	100.00	99.00	0.00	2061.00	2160.97	3762823.00	7.19	2673.98	2684.50
14	5	2	10387.00	16644.00	212.35	0	Spot (Block14, Row2, Column5)	2549.33	2516.00	365.06	0.01	0.14	2083.00	2118.62	2083.00	331.19	0.01	0.16	61.00	27.00	0.00	433.00	466.33	3280988.00	1.30	2242.36	2206.00
14	6	2	10669.00	16643.00	156.80	0	Spot (Block14, Row2, Column6)	3100.77	3029.50	552.48	0.01	0.18	2098.00	2135.28	2098.00	329.73	0.01	0.15	89.00	70.00	0.00	931.50	1002.77	2096119.00	2.93	2430.52	2381.00
14	7	2	10978.00	16642.00	174.35	0	Spot (Block14, Row2, Column7)	3158.72	3019.50	653.11	0.02	0.21	2075.00	2093.74	2075.00	305.56	0.00	0.15	89.00	75.00	0.00	944.50	1083.72	2678592.00	3.49	2406.53	2401.00
14	8	2	11273.00	16645.00	197.75	0	Spot (Block14, Row2, Column8)	2480.59	2487.00	363.96	0.00	0.15	2080.00	2122.58	2080.00	304.64	0.01	0.14	57.00	32.00	0.00	407.00	400.59	2750971.00	1.18	2304.80	2284.00
14	1	3	9183.00	16949.00	144.85	0	Spot (Block14, Row3, Column1)	7398.07	6420.50	3484.37	0.06	0.47	1884.00	1912.33	1884.00	261.26	0.01	0.14	99.00	99.00	0.00	4536.50	5514.07	4231696.00	21.00	3184.52	2908.00
14	2	3	9488.00	16953.00	186.35	0	Spot (Block14, Row3, Column2)	2398.67	2371.00	333.22	0.01	0.14	1894.00	1945.18	1894.00	276.55	0.01	0.14	67.00	42.00	0.00	477.00	504.67	2338702.00	1.64	2150.52	2097.00
14	3	3	9777.00	16940.00	187.45	0	Spot (Block14, Row3, Column3)	2552.90	2495.50	362.54	0.01	0.14	1978.00	2008.84	1978.00	300.89	0.01	0.15	72.00	42.00	0.00	517.50	574.90	2527370.00	1.81	2243.39	2265.50
14	4	3	10079.00	16941.00	143.20	0	Spot (Block14, Row3, Column4)	7706.24	7435.00	2984.33	0.02	0.39	2018.00	2063.42	2018.00	299.27	0.01	0.15	100.00	100.00	0.00	5417.00	5688.24	4315494.00	18.85	3351.34	3125.00
14	5	3	10394.00	16944.00	198.55	0	Spot (Block14, Row3, Column5)	2679.36	2670.50	399.06	0.00	0.15	2091.00	2142.86	2091.00	321.88	0.01	0.15	67.00	44.00	0.00	579.50	588.36	2974086.00	1.67	2319.80	2265.00
14	6	3	10682.00	16947.00	212.30	0	Spot (Block14, Row3, Column6)	2534.60	2528.00	353.77	0.00	0.14	2107.00	2152.49	2107.00	326.74	0.01	0.15	57.00	32.00	0.00	421.00	427.60	3249353.00	1.17	2282.86	2211.00
14	7	3	10983.00	16946.00	145.95	0	Spot (Block14, Row3, Column7)	7490.30	6740.00	3524.30	0.05	0.47	2090.00	2113.97	2090.00	310.44	0.00	0.15	100.00	99.00	0.00	4650.00	5400.30	4366844.00	17.32	3204.46	3115.50
14	8	3	11281.00	16952.00	205.90	0	Spot (Block14, Row3, Column8)	2439.88	2406.00	345.91	0.01	0.14	2092.00	2143.06	2092.00	305.18	0.01	0.14	51.00	24.00	0.00	314.00	347.88	2940051.00	0.97	2213.73	2192.00
14	1	4	9184.00	17245.00	143.30	0	Spot (Block14, Row4, Column1)	7540.54	7233.00	3012.04	0.02	0.40	1872.00	1890.69	1872.00	268.22	0.00	0.14	100.00	100.00	0.00	5361.00	5668.54	4222700.00	21.06	3084.03	2811.50
14	2	4	9487.00	17244.00	234.70	0	Spot (Block14, Row4, Column2)	2239.24	2198.50	323.58	0.01	0.14	1899.50	1956.59	1899.50	299.13	0.01	0.15	50.00	25.00	0.00	299.00	339.74	3555918.00	0.94	1972.76	1929.50
14	3	4	9782.00	17243.00	140.00	0	Spot (Block14, Row4, Column3)	26770.10	25321.50	12074.41	0.02	0.45	1995.00	2036.01	1995.00	315.98	0.01	0.16	100.00	100.00	0.00	23326.50	24775.10	14295232.00	78.28	8139.01	6249.00
14	4	4	10082.00	17242.00	216.40	0	Spot (Block14, Row4, Column4)	2350.45	2336.00	313.48	0.00	0.13	1996.00	2044.29	1996.00	302.73	0.01	0.15	53.00	25.00	0.00	340.00	354.45	3163709.00	1.01	2185.93	2161.00
14	5	4	10370.00	17243.00	189.20	0	Spot (Block14, Row4, Column5)	2587.22	2512.00	427.97	0.01	0.17	2030.00	2083.58	2030.00	321.99	0.01	0.15	67.00	35.00	0.00	482.00	557.22	2615675.00	1.56	2300.77	2296.00
14	6	4	10677.00	17247.00	199.80	0	Spot (Block14, Row4, Column6)	2704.62	2699.00	369.12	0.00	0.14	2083.00	2121.11	2083.00	303.18	0.01	0.14	78.00	51.00	0.00	616.00	621.62	3039993.00	1.92	2328.84	2305.00
14	7	4	10977.00	17250.00	148.85	0	Spot (Block14, Row4, Column7)	6572.92	5289.00	3408.45	0.09	0.52	2091.00	2122.34	2091.00	312.11	0.01	0.15	100.00	97.00	0.00	3198.00	4481.92	3996336.00	14.26	3120.81	3099.50
14	8	4	11275.00	17247.00	153.70	0	Spot (Block14, Row4, Column8)	3255.25	3224.50	569.07	0.00	0.17	2092.00	2130.47	2092.00	306.82	0.01	0.14	96.00	81.00	0.00	1132.50	1163.25	2109404.00	3.67	2457.64	2443.00
14	1	5	9185.00	17544.00	145.30	0	Spot (Block14, Row5, Column1)	5095.52	4586.50	1855.55	0.05	0.36	1818.00	1859.60	1818.00	261.42	0.01	0.14	100.00	100.00	0.00	2768.50	3277.52	2945209.00	12.38	2717.90	2583.50
14	2	5	9494.00	17540.00	223.50	0	Spot (Block14, Row5, Column2)	2226.86	2191.00	308.15	0.01	0.14	1897.00	1932.63	1897.00	279.41	0.01	0.14	51.00	25.00	0.00	294.00	329.86	3195548.00	1.05	2106.74	2088.00
14	3	5	9780.00	17551.00	209.40	0	Spot (Block14, Row5, Column3)	2483.72	2430.00	361.87	0.01	0.15	1991.00	2041.49	1991.00	311.15	0.01	0.15	62.00	38.00	0.00	439.00	492.72	3102166.00	1.42	2221.95	2228.00
14	4	5	10079.00	17542.00	149.90	0	Spot (Block14, Row5, Column4)	4080.42	3766.00	1173.08	0.03	0.29	1998.00	2048.80	1998.00	330.09	0.01	0.16	99.00	94.00	0.00	1768.00	2082.42	2521700.00	6.15	2612.01	2661.00
14	5	5	10381.00	17543.00	139.40	0	Spot (Block14, Row5, Column5)	37682.21	37027.00	17983.81	0.01	0.48	2073.00	2113.74	2073.00	362.73	0.01	0.17	100.00	100.00	9.26	34954.00	35609.21	19933940.00	98.06	10834.78	7998.00
14	6	5	10680.00	17542.00	177.70	0	Spot (Block14, Row5, Column6)	3083.41	3021.00	554.05	0.01	0.18	2069.00	2100.29	2069.00	295.51	0.01	0.14	91.00	77.00	0.00	952.00	1014.41	2734984.00	3.33	2401.96	2418.00
14	7	5	10979.00	17542.00	199.20	0	Spot (Block14, Row5, Column7)	2485.07	2469.00	408.65	0.00	0.16	2074.00	2095.73	2074.00	307.18	0.00	0.15	56.00	33.00	0.00	395.00	411.07	2800676.00	1.27	2324.87	2338.00
14	8	5	11279.00	17543.00	146.20	0	Spot (Block14, Row5, Column8)	12487.81	10421.00	8037.03	0.08	0.64	2081.00	2116.90	2081.00	321.53	0.01	0.15	100.00	99.00	0.00	8340.00	10406.81	7255416.00	32.26	3883.13	3571.00
14	1	6	9175.00	17845.00	205.80	0	Spot (Block14, Row6, Column1)	2272.02	2205.00	329.66	0.01	0.15	1777.00	1816.68	1777.00	254.73	0.01	0.14	70.00	43.00	0.00	428.00	495.02	2728701.00	1.79	2011.33	1972.00
14	2	6	9487.00	17842.00	211.45	0	Spot (Block14, Row6, Column2)	2296.00	2277.50	319.10	0.00	0.14	1867.00	1911.84	1867.00	300.86	0.01	0.16	58.00	31.00	0.00	410.50	429.00	2934291.00	1.28	2032.81	2000.00
14	3	6	9772.00	17842.00	141.60	0	Spot (Block14, Row6, Column3)	15291.44	14778.00	7306.15	0.01	0.48	1988.00	2028.32	1988.00	310.74	0.01	0.15	100.00	100.00	0.00	12790.00	13303.44	8257379.00	42.68	5315.10	4474.00
14	4	6	10082.00	17846.00	162.15	0	Spot (Block14, Row6, Column4)	2987.93	2862.00	568.41	0.02	0.19	2026.00	2075.41	2026.00	342.05	0.01	0.16	85.00	65.00	0.00	836.00	961.93	2172226.00	2.67	2350.91	2359.00
14	5	6	10379.00	17842.00	140.80	0	Spot (Block14, Row6, Column5)	47817.42	54969.00	18883.64	0.06	0.39	2091.00	2131.23	2091.00	372.35	0.01	0.17	100.00	100.00	39.81	52878.00	45726.42	25582452.00	122.70	13228.97	11122.00
14	6	6	10680.00	17845.00	193.45	0	Spot (Block14, Row6, Column6)	2651.24	2584.00	444.10	0.01	0.17	2074.00	2102.59	2074.00	329.51	0.01	0.16	64.00	35.00	0.00	510.00	577.24	2818265.00	1.67	2293.81	2285.00
14	7	6	10981.00	17842.00	145.55	0	Spot (Block14, Row6, Column7)	10641.86	9838.00	5152.20	0.03	0.48	2016.00	2063.05	2016.00	310.18	0.01	0.15	100.00	100.00	0.00	7822.00	8625.86	6129711.00	27.66	4038.03	3448.00
14	8	6	11287.00	17846.00	145.20	0	Spot (Block14, Row6, Column8)	14657.38	12879.50	8524.07	0.06	0.58	2054.00	2090.31	2054.00	314.26	0.01	0.15	100.00	100.00	0.00	10825.50	12603.38	8413339.00	39.99	4320.27	3722.00
14	1	7	9181.00	18142.00	212.10	0	Spot (Block14, Row7, Column1)	2146.76	2100.00	272.66	0.01	0.13	1776.00	1817.77	1776.00	266.14	0.01	0.15	60.00	31.00	0.00	324.00	370.76	2747857.00	1.24	1886.93	1832.00
14	2	7	9495.00	18140.00	206.50	0	Spot (Block14, Row7, Column2)	2169.82	2111.00	299.09	0.01	0.14	1800.00	1849.85	1800.00	264.47	0.01	0.14	55.00	31.00	0.00	311.00	369.82	2623318.00	1.21	2039.47	2012.00
14	3	7	9780.00	18147.00	203.70	0	Spot (Block14, Row7, Column3)	2325.58	2320.00	331.46	0.00	0.14	1919.00	1965.34	1919.00	292.65	0.01	0.15	59.00	32.00	0.00	401.00	406.58	2732555.00	1.23	2185.45	2190.00
14	4	7	10080.00	18137.00	193.65	0	Spot (Block14, Row7, Column4)	2356.24	2324.00	374.57	0.01	0.16	1965.00	1993.60	1965.00	294.46	0.01	0.15	55.00	33.00	0.00	359.00	391.24	2497617.00	1.23	2238.06	2204.00
14	5	7	10379.00	18144.00	184.90	0	Spot (Block14, Row7, Column5)	3866.18	3708.00	936.70	0.02	0.24	2011.00	2047.67	2011.00	331.34	0.01	0.16	99.00	92.00	0.00	1697.00	1855.18	3719265.00	5.49	2722.35	2714.50
14	6	7	10669.00	18136.00	218.75	0	Spot (Block14, Row7, Column6)	2374.29	2301.50	344.43	0.01	0.15	1990.50	2026.62	1990.50	313.75	0.01	0.15	49.00	25.00	0.00	311.00	383.79	3252776.00	1.11	2129.18	2115.00
14	7	7	10978.00	18146.00	146.30	0	Spot (Block14, Row7, Column7)	9544.79	8642.00	5256.50	0.04	0.55	1974.00	1995.28	1974.00	306.87	0.00	0.15	100.00	100.00	0.00	6668.00	7570.79	5574159.00	24.60	3992.55	3146.00
14	8	7	11290.00	18146.00	125.30	0	Spot (Block14, Row7, Column8)	2857.94	2804.00	423.22	0.01	0.15	2011.00	2054.50	2011.00	314.89	0.01	0.15	93.00	67.00	0.00	793.00	846.94	1197478.00	2.55	2387.99	2442.00
14	1	8	9170.00	18445.00	138.95	0	Spot (Block14, Row8, Column1)	42943.78	44183.00	17596.88	0.01	0.41	1863.00	1886.86	1863.00	304.41	0.01	0.16	100.00	100.00	18.76	42320.00	41080.78	22202012.00	134.87	12353.46	9917.00
14	2	8	9482.00	18446.00	186.60	0	Spot (Block14, Row8, Column2)	2726.33	2650.00	609.39	0.01	0.22	1832.00	1869.49	1832.00	279.57	0.01	0.15	83.00	67.00	0.00	818.00	894.33	2677254.00	3.06	2114.77	2116.00
14	3	8	9771.00	18440.00	148.85	0	Spot (Block14, Row8, Column3)	5684.02	4768.00	2914.42	0.08	0.51	1857.00	1881.96	1857.00	273.49	0.01	0.15	99.00	92.00	0.00	2911.00	3827.02	3438835.00	13.90	2617.74	2534.00
14	4	8	10082.00	18441.00	181.80	0	Spot (Block14, Row8, Column4)	2335.31	2332.00	347.66	0.00	0.15	1870.50	1905.00	1870.50	283.61	0.01	0.15	66.00	41.00	0.00	461.50	464.81	2164836.00	1.52	2079.94	2049.00
14	5	8	10373.00	18438.00	214.05	0	Spot (Block14, Row8, Column5)	2228.12	2166.00	330.24	0.01	0.15	1907.00	1948.66	1907.00	286.58	0.01	0.15	47.00	24.00	0.00	259.00	321.12	2916610.00	0.98	2017.54	1976.00
14	6	8	10677.00	18444.00	180.35	0	Spot (Block14, Row8, Column6)	2487.86	2415.00	364.80	0.01	0.15	1898.00	1952.81	1898.00	277.60	0.01	0.14	73.00	48.00	0.00	517.00	589.86	2268932.00	1.93	2208.80	2138.50
14	7	8	10980.00	18442.00	166.70	0	Spot (Block14, Row8, Column7)	3458.35	3274.00	958.76	0.02	0.28	1911.00	1965.65	1911.00	293.53	0.01	0.15	95.00	87.00	0.00	1363.00	1547.35	2659472.00	5.09	2327.91	2394.00
14	8	8	11273.00	18448.00	150.60	0	Spot (Block14, Row8, Column8)	4295.59	4134.00	1243.89	0.02	0.29	2010.00	2062.00	2010.00	329.64	0.01	0.16	100.00	97.00	0.00	2124.00	2285.59	2667564.00	6.78	2617.56	2609.00
15	1	1	13682.00	16339.00	150.40	0	Spot (Block15, Row1, Column1)	31061.13	27967.00	15930.13	0.05	0.51	2868.00	2905.77	2868.00	464.54	0.01	0.16	100.00	100.00	2.88	25099.00	28193.13	19382164.00	60.61	10005.91	8568.00
15	2	1	13977.00	16344.00	154.20	0	Spot (Block15, Row1, Column2)	4147.53	3978.00	770.27	0.02	0.19	2773.00	2811.46	2773.00	430.24	0.01	0.15	91.00	76.00	0.00	1205.00	1374.53	2687602.00	3.11	3164.65	3069.50
15	3	1	14283.00	16343.00	183.65	0	Spot (Block15, Row1, Column3)	3659.84	3618.00	596.89	0.00	0.16	2745.00	2794.15	2745.00	407.74	0.01	0.15	78.00	54.00	0.00	873.00	914.84	3458552.00	2.12	3077.11	3002.50
15	4	1	14573.00	16347.00	192.70	0	Spot (Block15, Row1, Column4)	3617.77	3534.50	610.98	0.01	0.17	2766.00	2795.64	2766.00	409.95	0.00	0.15	74.00	47.00	0.00	768.50	851.77	3776953.00	2.01	3092.98	3110.00
15	5	1	14883.00	16343.00	189.95	0	Spot (Block15, Row1, Column5)	4030.28	3759.00	1015.18	0.03	0.25	2711.50	2771.11	2711.50	408.29	0.01	0.15	82.00	63.00	0.00	1047.50	1318.78	4098799.00	3.08	3141.67	3192.50
15	6	1	15183.00	16340.00	184.55	0	Spot (Block15, Row1, Column6)	3983.89	3887.00	814.29	0.01	0.20	2748.00	2778.16	2748.00	406.86	0.00	0.15	86.00	67.00	0.00	1139.00	1235.89	3820555.00	2.96	3146.00	3081.00
15	7	1	15485.00	16341.00	159.55	0	Spot (Block15, Row1, Column7)	6217.52	5501.50	2396.27	0.05	0.39	2824.00	2854.05	2824.00	414.66	0.00	0.15	99.00	96.00	0.00	2677.50	3393.52	4352262.00	8.11	3703.70	3731.00
15	8	1	15787.00	16332.00	190.20	0	Spot (Block15, Row1, Column8)	3667.44	3654.00	506.50	0.00	0.14	2935.00	2974.47	2935.00	418.12	0.01	0.14	68.00	41.00	0.00	719.00	732.44	3748126.00	1.66	3361.84	3386.50
15	1	2	13665.00	16644.00	210.65	0	Spot (Block15, Row2, Column1)	3231.16	3191.50	467.79	0.01	0.14	2743.00	2801.05	2743.00	433.43	0.01	0.15	51.00	23.00	0.00	448.50	488.16	4084189.00	0.99	2978.81	2990.00
15	2	2	13970.00	16646.00	137.20	0	Spot (Block15, Row2, Column2)	3894.03	3747.00	557.84	0.02	0.14	2686.00	2740.76	2686.00	407.69	0.01	0.15	94.00	75.00	0.00	1061.00	1208.03	1966487.00	2.83	3105.42	3113.00
15	3	2	14281.00	16641.00	207.50	0	Spot (Block15, Row2, Column3)	3480.65	3440.00	541.62	0.01	0.16	2738.00	2797.00	2738.00	408.15	0.01	0.15	68.00	43.00	0.00	702.00	742.65	4249877.00	1.67	3082.50	3079.50
15	4	2	14582.00	16650.00	200.85	0	Spot (Block15, Row2, Column4)	3592.74	3590.00	517.05	0.00	0.14	2760.00	2800.94	2760.00	414.76	0.01	0.15	77.00	50.00	0.00	830.00	832.74	4113693.00	1.91	3115.10	3103.00
15	5	2	14885.00	16641.00	206.25	0	Spot (Block15, Row2, Column5)	4117.91	4077.00	613.69	0.00	0.15	2685.00	2747.30	2685.00	420.18	0.01	0.15	98.00	82.00	0.00	1392.00	1432.91	4990902.00	3.26	3166.13	3186.00
15	6	2	15185.00	16634.00	200.30	0	Spot (Block15, Row2, Column6)	3306.39	3302.00	465.57	0.00	0.14	2680.00	2729.25	2680.00	397.38	0.01	0.15	64.00	37.00	0.00	622.00	626.39	3742829.00	1.45	2979.39	2925.50
15	7	2	15484.00	16637.00	192.50	0	Spot (Block15, Row2, Column7)	3447.10	3409.50	575.26	0.00	0.17	2772.00	2805.46	2772.00	411.13	0.01	0.15	62.00	38.00	0.00	637.50	675.10	3626354.00	1.56	3083.07	3093.00
15	8	2	15784.00	16645.00	215.75	0	Spot (Block15, Row2, Column8)	3434.85	3356.50	696.69	0.01	0.20	2860.00	2902.48	2860.00	433.00	0.01	0.15	55.00	24.00	0.00	496.50	574.85	4568350.00	1.23	3101.33	3081.00
15	1	3	13684.00	16946.00	167.30	0	Spot (Block15, Row3, Column1)	4237.68	4150.00	905.89	0.01	0.21	2689.00	2760.58	2689.00	402.89	0.01	0.15	91.00	78.00	0.00	1461.00	1548.68	3275729.00	3.67	3178.68	3168.00
15	2	3	13984.00	16950.00	191.90	0	Spot (Block15, Row3, Column2)	3518.55	3423.50	773.88	0.01	0.22	2717.00	2762.68	2717.00	395.63	0.01	0.14	70.00	46.00	0.00	706.50	801.55	3652254.00	1.91	3108.70	3098.00
15	3	3	14280.00	16935.00	172.50	0	Spot (Block15, Row3, Column3)	3881.06	3652.50	1656.55	0.03	0.43	2767.00	2817.24	2767.00	423.83	0.01	0.15	75.00	51.00	0.00	885.50	1114.06	3229045.00	2.51	3235.39	3278.00
15	4	3	14578.00	16939.00	178.80	0	Spot (Block15, Row3, Column4)	4305.03	3975.00	1014.92	0.03	0.24	2769.00	2828.85	2769.00	439.84	0.01	0.16	91.00	75.00	0.00	1206.00	1536.03	3844394.00	3.36	3221.76	3202.50
15	5	3	14876.00	16946.00	188.55	0	Spot (Block15, Row3, Column5)	3430.13	3404.00	547.29	0.00	0.16	2701.00	2763.44	2701.00	410.30	0.01	0.15	68.00	41.00	0.00	703.00	729.13	3447282.00	1.62	3026.40	3024.00
15	6	3	15186.00	16944.00	190.55	0	Spot (Block15, Row3, Column6)	3267.93	3214.50	428.83	0.01	0.13	2690.00	2739.44	2690.00	395.77	0.01	0.14	58.00	34.00	0.00	524.50	577.93	3339823.00	1.34	2989.62	2965.50
15	7	3	15481.00	16948.00	164.50	0	Spot (Block15, Row3, Column7)	4028.31	3870.00	660.29	0.02	0.16	2753.00	2801.66	2753.00	425.49	0.01	0.15	91.00	71.00	0.00	1117.00	1275.31	3017205.00	2.88	3179.71	3183.00
15	8	3	15791.00	16947.00	201.40	0	Spot (Block15, Row3, Column8)	3381.94	3360.00	504.01	0.00	0.15	2816.00	2881.57	2816.00	423.21	0.01	0.15	56.00	32.00	0.00	544.00	565.94	3885847.00	1.18	3030.30	2992.00
15	1	4	13686.00	17246.00	186.85	0	Spot (Block15, Row4, Column1)	4326.39	4044.00	1047.80	0.03	0.24	2750.00	2792.36	2750.00	396.19	0.01	0.14	89.00	76.00	0.00	1294.00	1576.39	4244193.00	3.87	3294.67	3333.00
15	2	4	13985.00	17231.00	212.75	0	Spot (Block15, Row4, Column2)	3455.61	3379.50	509.87	0.01	0.15	2775.00	2813.18	2775.00	414.66	0.01	0.15	65.00	36.00	0.00	604.50	680.61	4464652.00	1.55	3112.57	3120.00
15	3	4	14280.00	17244.00	153.85	0	Spot (Block15, Row4, Column3)	8759.58	8065.00	3217.50	0.04	0.37	2799.00	2873.27	2799.00	447.96	0.01	0.16	100.00	100.00	0.00	5266.00	5960.58	5720004.00	13.14	4088.56	4067.00
15	4	4	14568.00	17255.00	199.20	0	Spot (Block15, Row4, Column4)	3450.59	3451.00	487.50	0.00	0.14	2811.00	2884.85	2811.00	436.39	0.01	0.15	61.00	35.00	0.00	640.00	639.59	3861214.00	1.30	3099.96	3016.00
15	5	4	14868.00	17243.00	199.00	0	Spot (Block15, Row4, Column5)	3535.73	3504.50	539.52	0.00	0.15	2817.50	2883.72	2817.50	442.33	0.01	0.15	67.00	35.00	0.00	687.00	718.23	3981227.00	1.47	3157.50	3087.50
15	6	4	15182.00	17238.00	206.30	0	Spot (Block15, Row4, Column6)	4199.57	4076.00	634.08	0.01	0.15	2787.00	2824.78	2787.00	408.01	0.01	0.14	97.00	83.00	0.00	1289.00	1412.57	5073086.00	3.37	3256.20	3255.00
15	7	4	15485.00	17244.00	192.80	0	Spot (Block15, Row4, Column7)	4032.27	3871.00	905.33	0.02	0.22	2797.00	2847.49	2797.00	424.09	0.01	0.15	80.00	61.00	0.00	1074.00	1235.27	4241948.00	2.79	3183.49	3213.00
15	8	4	15781.00	17248.00	189.45	0	Spot (Block15, Row4, Column8)	3795.85	3706.00	732.57	0.01	0.19	2878.00	2943.68	2878.00	434.48	0.01	0.15	75.00	47.00	0.00	828.00	917.85	3852787.00	1.96	3185.63	3095.50
15	1	5	13686.00	17541.00	160.85	0	Spot (Block15, Row5, Column1)	5131.81	4810.00	1407.47	0.03	0.27	2835.00	2872.78	2835.00	415.92	0.01	0.14	96.00	91.00	0.00	1975.00	2296.81	3658984.00	5.43	3460.24	3460.00
15	2	5	13984.00	17549.00	204.15	0	Spot (Block15, Row5, Column2)	3421.42	3416.00	559.62	0.00	0.16	2809.00	2854.67	2809.00	411.40	0.01	0.14	61.00	35.00	0.00	607.00	612.42	4068063.00	1.38	3092.24	3057.00
15	3	5	14279.00	17542.00	202.30	0	Spot (Block15, Row5, Column3)	3593.97	3560.00	522.46	0.00	0.15	2882.00	2934.34	2882.00	431.45	0.01	0.15	67.00	35.00	0.00	678.00	711.97	4183386.00	1.53	3175.67	3157.00
15	4	5	14586.00	17539.00	190.55	0	Spot (Block15, Row5, Column4)	3915.16	3849.50	646.13	0.01	0.17	2899.50	2961.95	2899.50	439.87	0.01	0.15	80.00	53.00	0.00	950.00	1015.66	3993460.00	2.17	3291.28	3276.00
15	5	5	14885.00	17543.00	148.50	0	Spot (Block15, Row5, Column5)	13417.83	12300.00	6508.62	0.04	0.49	2933.00	2981.68	2933.00	467.68	0.01	0.16	100.00	100.00	0.00	9367.00	10484.83	8064116.00	22.31	5302.50	4585.00
15	6	5	15183.00	17547.00	199.85	0	Spot (Block15, Row5, Column6)	3555.18	3473.50	515.04	0.01	0.14	2887.00	2924.52	2887.00	435.30	0.01	0.15	63.00	34.00	0.00	586.50	668.18	4031577.00	1.45	3197.32	3204.00
15	7	5	15487.00	17548.00	202.10	0	Spot (Block15, Row5, Column7)	3526.86	3502.00	509.41	0.00	0.14	2879.00	2927.15	2879.00	426.90	0.01	0.15	65.00	34.00	0.00	623.00	647.86	4087632.00	1.40	3073.17	3009.00
15	8	5	15782.00	17542.00	154.25	0	Spot (Block15, Row5, Column8)	5973.26	5402.50	1801.00	0.04	0.30	3000.00	3039.05	3000.00	446.68	0.01	0.15	99.00	93.00	0.00	2402.50	2973.26	3870672.00	6.57	3806.86	3900.00
15	1	6	13679.00	17848.00	205.60	0	Spot (Block15, Row6, Column1)	3467.05	3466.00	468.66	0.00	0.14	2824.50	2876.12	2824.50	412.81	0.01	0.14	66.00	34.00	0.00	641.50	642.55	4163924.00	1.43	3065.79	3028.00
15	2	6	13981.00	17843.00	208.50	0	Spot (Block15, Row6, Column2)	3440.72	3419.00	509.67	0.00	0.15	2864.00	2895.28	2864.00	426.42	0.00	0.15	57.00	31.00	0.00	555.00	576.72	4266494.00	1.28	3103.17	3083.00
15	3	6	14273.00	17840.00	160.00	0	Spot (Block15, Row6, Column3)	5713.71	5371.00	1596.25	0.03	0.28	2903.00	2953.35	2903.00	434.70	0.01	0.15	98.00	95.00	0.00	2468.00	2810.71	4022451.00	6.35	3669.12	3699.00
15	4	6	14587.00	17838.00	166.35	0	Spot (Block15, Row6, Column4)	4101.31	3968.00	876.29	0.01	0.21	2943.00	2990.53	2943.00	452.43	0.01	0.15	84.00	58.00	0.00	1025.00	1158.31	3166214.00	2.46	3362.14	3341.50
15	5	6	14877.00	17844.00	146.85	0	Spot (Block15, Row6, Column5)	12626.29	11021.50	8158.84	0.06	0.65	2949.00	2988.25	2949.00	447.41	0.01	0.15	100.00	100.00	0.85	8072.50	9677.29	7424258.00	21.54	5380.12	4285.00
15	6	6	15183.00	17843.00	204.45	0	Spot (Block15, Row6, Column6)	3542.19	3538.50	481.27	0.00	0.14	2943.00	2968.35	2943.00	424.62	0.00	0.14	62.00	31.00	0.00	595.50	599.19	4208126.00	1.35	3204.58	3156.50
15	7	6	15488.00	17847.00	202.75	0	Spot (Block15, Row6, Column7)	3949.18	3874.00	671.12	0.01	0.17	3003.00	3042.15	3003.00	446.19	0.01	0.15	75.00	48.00	0.00	871.00	946.18	4600795.00	2.03	3290.84	3279.00
15	8	6	15781.00	17849.00	174.45	0	Spot (Block15, Row6, Column8)	4527.30	4367.00	911.08	0.02	0.20	3090.50	3142.68	3090.50	454.41	0.01	0.14	88.00	67.00	0.00	1276.50	1436.80	3857263.00	3.05	3509.25	3477.50
15	1	7	13682.00	18146.00	233.55	0	Spot (Block15, Row7, Column1)	3392.43	3335.50	522.82	0.01	0.15	2908.00	2961.10	2908.00	465.94	0.01	0.16	47.00	20.00	0.00	427.50	484.43	5312548.00	0.93	3102.72	2998.00
15	2	7	13983.00	18148.00	196.65	0	Spot (Block15, Row7, Column2)	3490.62	3408.00	496.84	0.01	0.14	2872.00	2915.24	2872.00	432.52	0.01	0.15	58.00	30.00	0.00	536.00	618.62	3808268.00	1.33	3165.52	3138.00
15	3	7	14284.00	18143.00	213.85	0	Spot (Block15, Row7, Column3)	3545.82	3449.00	775.47	0.01	0.22	2923.00	2978.79	2923.00	445.56	0.01	0.15	54.00	31.00	0.00	526.00	622.82	4634393.00	1.27	3191.64	3084.00
15	4	7	14583.00	18138.00	195.35	0	Spot (Block15, Row7, Column4)	3659.21	3560.00	964.78	0.01	0.26	2938.50	2989.09	2938.50	447.24	0.01	0.15	60.00	32.00	0.00	621.50	720.71	3948284.00	1.50	3298.17	3260.00
15	5	7	14886.00	18147.00	201.20	0	Spot (Block15, Row7, Column5)	3929.94	3840.00	646.89	0.01	0.16	2956.50	2992.10	2956.50	430.04	0.01	0.14	79.00	51.00	0.00	883.50	973.44	4499786.00	2.18	3323.23	3333.00
15	6	7	15181.00	18138.00	207.40	0	Spot (Block15, Row7, Column6)	3661.66	3583.00	508.01	0.01	0.14	2976.00	3019.62	2976.00	427.68	0.01	0.14	62.00	35.00	0.00	607.00	685.66	4481867.00	1.50	3326.15	3267.00
15	7	7	15474.00	18144.00	184.25	0	Spot (Block15, Row7, Column7)	4668.67	4376.00	1124.41	0.03	0.24	3072.00	3126.62	3072.00	446.96	0.01	0.14	89.00	76.00	0.00	1304.00	1596.67	4472588.00	3.45	3650.39	3601.00
15	8	7	15782.00	18143.00	147.00	-50	Spot (Block15, Row7, Column8)	3263.19	3262.00	460.29	0.00	0.14	3142.00	3183.47	3142.00	451.01	0.01	0.14	28.00	3.00	0.00	120.00	121.19	1938336.00	0.18	3144.30	3059.50
15	1	8	13673.00	18447.00	140.90	0	Spot (Block15, Row8, Column1)	42843.48	45095.00	18515.49	0.02	0.43	2991.00	3022.04	2991.00	479.37	0.00	0.16	100.00	100.00	21.15	42104.00	39852.48	23092728.00	83.07	13524.12	11549.00
15	2	8	13979.00	18442.00	202.70	0	Spot (Block15, Row8, Column2)	3585.88	3471.00	1000.30	0.01	0.28	2910.00	2961.53	2910.00	451.82	0.01	0.15	56.00	31.00	0.00	561.00	675.88	4184727.00	1.38	3240.48	3187.00
15	3	8	14281.00	18439.00	171.50	0	Spot (Block15, Row8, Column3)	4459.83	4377.00	1017.95	0.01	0.23	2957.00	2993.60	2957.00	438.64	0.01	0.15	84.00	72.00	0.00	1420.00	1502.83	3643678.00	3.34	3385.72	3314.00
15	4	8	14575.00	18446.00	176.75	0	Spot (Block15, Row8, Column4)	3639.15	3549.00	553.22	0.01	0.15	2988.00	3020.23	2988.00	448.26	0.00	0.15	56.00	35.00	0.00	561.00	651.15	3169702.00	1.38	3223.12	3111.00
15	5	8	14881.00	18439.00	204.20	0	Spot (Block15, Row8, Column5)	3617.62	3584.00	563.40	0.00	0.16	2984.00	3008.17	2984.00	439.50	0.00	0.15	58.00	32.00	0.00	600.00	633.62	4290498.00	1.39	3344.34	3289.00
15	6	8	15186.00	18438.00	191.25	0	Spot (Block15, Row8, Column6)	3834.02	3742.00	545.13	0.01	0.14	2992.00	3033.34	2992.00	433.98	0.01	0.14	74.00	38.00	0.00	750.00	842.02	3960544.00	1.84	3359.33	3353.00
15	7	8	15487.00	18440.00	178.20	0	Spot (Block15, Row8, Column7)	3973.19	3879.00	589.75	0.01	0.15	3052.00	3099.27	3052.00	445.16	0.01	0.14	76.00	46.00	0.00	827.00	921.19	3536139.00	1.96	3440.87	3467.50
15	8	8	15772.00	18446.00	159.25	0	Spot (Block15, Row8, Column8)	5276.42	5151.50	1096.16	0.01	0.21	3109.00	3165.06	3109.00	457.40	0.01	0.14	97.00	89.00	0.00	2042.50	2167.42	3704044.00	4.62	3737.25	3772.00
16	1	1	18183.00	16338.00	153.05	0	Spot (Block16, Row1, Column1)	28592.77	26122.50	15289.59	0.04	0.53	769.00	780.65	769.00	96.92	0.01	0.12	100.00	100.00	1.41	25353.50	27823.77	18242200.00	286.97	7472.66	6404.50
16	2	1	18483.00	16341.00	189.80	0	Spot (Block16, Row1, Column2)	1021.98	988.00	156.41	0.01	0.15	770.00	773.81	770.00	72.54	0.00	0.09	87.00	68.00	0.00	218.00	251.98	1035268.00	3.42	840.68	830.00
16	3	1	18790.00	16340.00	212.75	0	Spot (Block16, Row1, Column3)	879.46	880.00	73.44	0.00	0.08	770.00	769.91	770.00	48.97	0.00	0.06	76.00	57.00	0.00	110.00	109.46	1138898.00	2.24	800.94	800.00
16	4	1	19083.00	16342.00	161.40	0	Spot (Block16, Row1, Column4)	1047.03	1034.50	136.61	0.01	0.13	771.00	769.54	771.00	49.80	0.00	0.06	96.00	91.00	0.00	263.50	276.03	755958.00	5.57	847.25	851.50
16	5	1	19382.00	16339.00	162.20	0	Spot (Block16, Row1, Column5)	1184.14	1136.00	216.78	0.02	0.18	792.00	791.75	792.00	57.46	0.00	0.07	99.00	95.00	0.00	344.00	392.14	859687.00	6.83	884.06	880.00
16	6	1	19683.00	16338.00	162.25	0	Spot (Block16, Row1, Column6)	1273.41	1206.00	261.64	0.02	0.21	808.00	815.27	808.00	57.12	0.00	0.07	100.00	99.00	0.00	398.00	465.41	925767.00	8.02	980.20	958.50
16	7	1	19988.00	16336.00	160.10	0	Spot (Block16, Row1, Column7)	1799.81	1713.50	556.64	0.02	0.31	815.00	822.39	815.00	53.64	0.00	0.07	100.00	100.00	0.00	898.50	984.81	1274264.00	18.22	1042.69	1019.00
16	8	1	20280.00	16335.00	197.00	0	Spot (Block16, Row1, Column8)	1025.54	1020.50	105.73	0.00	0.10	827.00	831.87	827.00	51.28	0.00	0.06	95.00	78.00	0.00	193.50	198.54	1126044.00	3.78	892.25	886.00
16	1	2	18180.00	16641.00	202.15	0	Spot (Block16, Row2, Column1)	874.29	875.00	56.74	0.00	0.06	764.00	767.71	764.00	71.25	0.00	0.09	74.00	21.00	0.00	111.00	110.29	1015920.00	1.50	817.23	805.00
16	2	2	18482.00	16633.00	143.15	0	Spot (Block16, Row2, Column2)	981.59	977.00	105.14	0.00	0.11	771.00	769.84	771.00	57.99	0.00	0.08	94.00	79.00	0.00	206.00	210.59	540856.00	3.65	858.44	843.00
16	3	2	18789.00	16638.00	187.40	0	Spot (Block16, Row2, Column3)	941.10	923.00	87.27	0.01	0.09	770.00	768.98	770.00	52.36	0.00	0.07	95.00	76.00	0.00	153.00	171.10	930748.00	3.29	849.34	832.00
16	4	2	19084.00	16634.00	195.60	0	Spot (Block16, Row2, Column4)	926.55	914.00	74.54	0.01	0.08	772.00	770.20	772.00	45.89	0.00	0.06	93.00	81.00	0.00	142.00	154.55	1007165.00	3.41	820.02	815.00
16	5	2	19390.00	16642.00	204.65	0	Spot (Block16, Row2, Column5)	1059.49	1048.00	107.23	0.00	0.10	783.00	779.05	783.00	50.48	0.00	0.06	98.00	96.00	0.00	265.00	276.49	1253373.00	5.56	882.10	880.00
16	6	2	19694.00	16634.00	213.40	0	Spot (Block16, Row2, Column6)	967.00	982.00	61.71	0.01	0.06	804.00	805.69	804.00	51.20	0.00	0.06	95.00	83.00	0.00	178.00	163.00	1256137.00	3.15	849.63	847.50
16	7	2	19987.00	16636.00	173.95	0	Spot (Block16, Row2, Column7)	962.64	977.00	73.97	0.01	0.08	814.00	820.84	814.00	52.75	0.00	0.06	86.00	71.00	0.00	163.00	148.64	810540.00	2.69	887.64	895.00
16	8	2	20285.00	16633.00	216.25	0	Spot (Block16, Row2, Column8)	942.57	936.00	47.37	0.00	0.05	833.00	838.70	833.00	56.84	0.00	0.07	89.00	44.00	0.00	103.00	109.57	1259269.00	1.83	876.04	880.00
16	1	3	18189.00	16943.00	170.50	0	Spot (Block16, Row3, Column1)	1068.74	1042.00	151.70	0.01	0.14	752.00	755.57	752.00	47.36	0.00	0.06	99.00	94.00	0.00	290.00	316.74	863542.00	6.61	868.07	859.00
16	2	3	18489.00	16946.00	201.60	0	Spot (Block16, Row3, Column2)	913.33	907.00	78.78	0.00	0.09	765.00	765.34	765.00	53.99	0.00	0.07	87.00	74.00	0.00	142.00	148.33	1057637.00	2.74	818.08	815.00
16	3	3	18778.00	16933.00	189.95	0	Spot (Block16, Row3, Column3)	922.53	900.00	92.87	0.01	0.10	769.00	767.75	769.00	59.04	0.00	0.08	84.00	58.00	0.00	131.00	153.53	940055.00	2.62	825.15	817.00
16	4	3	19079.00	16937.00	161.90	0	Spot (Block16, Row3, Column4)	1193.87	1170.00	207.02	0.01	0.17	762.00	761.55	762.00	52.07	0.00	0.07	100.00	98.00	0.00	408.00	431.87	866747.00	8.30	890.87	897.00
16	5	3	19387.00	16947.00	178.00	0	Spot (Block16, Row3, Column5)	965.85	976.00	87.89	0.00	0.09	781.00	778.15	781.00	53.74	0.00	0.07	94.00	82.00	0.00	195.00	184.85	857679.00	3.49	848.22	848.50
16	6	3	19685.00	16940.00	195.15	0	Spot (Block16, Row3, Column6)	976.91	976.00	68.33	0.00	0.07	804.00	804.60	804.00	49.48	0.00	0.06	97.00	86.00	0.00	172.00	172.91	1053113.00	3.48	888.70	889.50
16	7	3	19987.00	16955.00	182.80	0	Spot (Block16, Row3, Column7)	986.69	990.00	78.10	0.00	0.08	820.00	822.51	820.00	51.86	0.00	0.06	93.00	76.00	0.00	170.00	166.69	921566.00	3.17	873.76	880.00
16	8	3	20287.00	16933.00	195.30	0	Spot (Block16, Row3, Column8)	954.06	941.50	68.94	0.01	0.07	831.00	834.61	831.00	51.26	0.00	0.06	87.00	56.00	0.00	110.50	123.06	1028481.00	2.33	889.57	880.00
16	1	4	18183.00	17234.00	191.50	0	Spot (Block16, Row4, Column1)	1090.28	1054.50	209.44	0.01	0.19	751.00	756.45	751.00	52.17	0.00	0.07	96.00	88.00	0.00	303.50	339.28	1127347.00	6.40	847.53	853.00
16	2	4	18483.00	17241.00	206.45	0	Spot (Block16, Row4, Column2)	901.35	897.00	79.44	0.00	0.09	767.00	769.41	767.00	56.96	0.00	0.07	83.00	59.00	0.00	130.00	134.35	1092442.00	2.32	832.92	819.00
16	3	4	18781.00	17241.00	154.80	0	Spot (Block16, Row4, Column3)	2745.49	2556.00	1138.62	0.03	0.41	761.00	769.91	761.00	66.41	0.01	0.09	100.00	100.00	0.00	1795.00	1984.49	1809278.00	29.75	1198.55	1143.00
16	4	4	19058.00	17254.00	218.10	0	Spot (Block16, Row4, Column4)	843.82	844.00	53.19	0.00	0.06	747.00	756.99	747.00	61.07	0.01	0.08	71.00	36.00	0.00	97.00	96.82	1145062.00	1.42	773.77	767.00
16	5	4	19366.00	17235.00	175.70	0	Spot (Block16, Row4, Column5)	904.58	895.00	62.60	0.00	0.07	767.00	767.32	767.00	51.69	0.00	0.07	92.00	71.00	0.00	128.00	137.58	782458.00	2.66	815.78	816.00
16	6	4	19686.00	17234.00	192.25	0	Spot (Block16, Row4, Column6)	1126.17	1109.00	97.54	0.01	0.09	797.00	799.57	797.00	52.19	0.00	0.07	100.00	100.00	0.00	312.00	329.17	1175725.00	6.26	939.48	932.00
16	7	4	19980.00	17245.00	182.15	0	Spot (Block16, Row4, Column7)	1104.19	1062.00	180.89	0.02	0.16	811.00	815.68	811.00	52.52	0.00	0.06	99.00	91.00	0.00	251.00	293.19	1034630.00	5.49	905.53	907.00
16	8	4	20284.00	17246.00	147.00	0	Spot (Block16, Row4, Column8)	1765.26	1567.00	680.00	0.05	0.39	812.00	818.31	812.00	54.14	0.00	0.07	100.00	100.00	0.00	755.00	953.26	1039741.00	17.49	1034.21	1001.00
16	1	5	18188.00	17545.00	153.70	0	Spot (Block16, Row5, Column1)	1291.33	1249.00	256.04	0.01	0.20	755.00	757.80	755.00	51.29	0.00	0.07	100.00	99.00	0.00	494.00	536.33	840653.00	10.40	931.47	916.00
16	2	5	18469.00	17536.00	202.45	0	Spot (Block16, Row5, Column2)	908.77	906.00	72.80	0.00	0.08	782.00	789.61	782.00	111.47	0.00	0.14	61.00	8.00	0.00	124.00	126.77	1057803.00	1.07	826.86	818.00
16	3	5	18791.00	17530.00	145.85	0	Spot (Block16, Row5, Column3)	1035.33	1016.00	92.37	0.01	0.09	782.00	791.18	782.00	113.53	0.01	0.14	95.00	54.00	0.00	234.00	253.33	601526.00	2.15	915.55	917.50
16	4	5	19093.00	17540.00	192.85	0	Spot (Block16, Row5, Column4)	918.08	904.00	88.49	0.01	0.10	767.00	765.92	767.00	55.78	0.00	0.07	87.00	62.00	0.00	137.00	151.08	971331.00	2.73	816.65	809.00
16	5	5	19387.00	17534.00	148.80	0	Spot (Block16, Row5, Column5)	4092.57	3891.50	2021.17	0.02	0.49	774.00	776.60	774.00	61.67	0.00	0.08	100.00	100.00	0.00	3117.50	3318.57	2471914.00	53.77	1639.44	1323.00
16	6	5	19680.00	17537.00	177.00	0	Spot (Block16, Row5, Column6)	969.67	973.00	83.79	0.00	0.09	796.00	798.70	796.00	53.45	0.00	0.07	93.00	73.00	0.00	177.00	173.67	849432.00	3.20	866.17	866.50
16	7	5	19983.00	17541.00	203.05	0	Spot (Block16, Row5, Column7)	951.06	940.00	81.02	0.01	0.09	810.00	813.25	810.00	47.59	0.00	0.06	88.00	66.00	0.00	130.00	141.06	1114646.00	2.90	843.82	835.00
16	8	5	20287.00	17543.00	158.35	0	Spot (Block16, Row5, Column8)	1394.78	1283.50	353.14	0.04	0.25	815.00	823.76	815.00	48.09	0.00	0.06	100.00	98.00	0.00	468.50	579.78	965187.00	11.87	954.92	939.50
16	1	6	18190.00	17847.00	207.10	0	Spot (Block16, Row6, Column1)	901.48	884.00	94.38	0.01	0.10	761.00	761.53	761.00	52.15	0.00	0.07	83.00	56.00	0.00	123.00	140.48	1101607.00	2.68	811.86	804.50
16	2	6	18486.00	17852.00	209.15	0	Spot (Block16, Row6, Column2)	911.37	908.00	71.86	0.00	0.08	778.00	786.22	778.00	115.53	0.00	0.15	62.00	8.00	0.00	130.00	133.37	1137394.00	1.08	844.23	845.50
16	3	6	18775.00	17841.00	152.80	0	Spot (Block16, Row6, Column3)	1638.45	1521.00	444.82	0.03	0.27	792.00	801.03	792.00	110.56	0.00	0.14	99.00	98.00	0.00	729.00	846.45	1050249.00	7.57	1047.51	1031.00
16	4	6	19088.00	17850.00	171.15	0	Spot (Block16, Row6, Column4)	1011.12	1005.00	97.51	0.00	0.10	784.00	782.10	784.00	60.55	0.00	0.08	96.00	82.00	0.00	221.00	227.12	827096.00	3.78	874.50	871.00
16	5	6	19382.00	17840.00	146.75	0	Spot (Block16, Row6, Column5)	2882.39	2718.50	1156.98	0.03	0.40	774.00	778.17	774.00	63.83	0.00	0.08	100.00	100.00	0.00	1944.50	2108.39	1689079.00	32.96	1295.53	1171.00
16	6	6	19685.00	17852.00	199.90	0	Spot (Block16, Row6, Column6)	919.71	902.00	74.10	0.01	0.08	794.00	792.48	794.00	49.88	0.00	0.06	87.00	58.00	0.00	108.00	125.71	1046630.00	2.55	845.70	842.50
16	7	6	19987.00	17840.00	160.40	0	Spot (Block16, Row6, Column7)	1103.43	1078.00	149.12	0.01	0.14	809.00	809.99	809.00	46.60	0.00	0.06	98.00	95.00	0.00	269.00	294.43	781229.00	6.30	909.07	907.50
16	8	6	20287.00	17841.00	161.05	0	Spot (Block16, Row6, Column8)	1156.20	1120.50	168.70	0.01	0.15	824.00	832.06	824.00	48.69	0.00	0.06	99.00	95.00	0.00	296.50	332.20	830149.00	6.66	926.38	914.00
16	1	7	18192.00	18141.00	196.60	0	Spot (Block16, Row7, Column1)	909.16	897.00	81.00	0.01	0.09	767.00	770.15	767.00	71.27	0.00	0.09	79.00	40.00	0.00	130.00	142.16	995526.00	1.95	825.73	820.50
16	2	7	18484.00	18144.00	203.55	0	Spot (Block16, Row7, Column2)	884.94	888.00	55.89	0.00	0.06	765.00	761.87	765.00	49.59	0.00	0.07	89.00	68.00	0.00	123.00	119.94	1050423.00	2.48	806.18	799.50
16	3	7	18770.00	18138.00	212.65	0	Spot (Block16, Row7, Column3)	868.15	867.00	62.41	0.00	0.07	779.00	775.32	779.00	55.20	0.00	0.07	64.00	36.00	0.00	88.00	89.15	1114706.00	1.68	811.33	811.00
16	4	7	19092.00	18129.00	186.95	0	Spot (Block16, Row7, Column4)	901.38	897.00	55.76	0.00	0.06	777.00	774.68	777.00	54.07	0.00	0.07	87.00	66.00	0.00	120.00	124.38	889658.00	2.34	840.88	832.50
16	5	7	19378.00	18133.00	205.30	0	Spot (Block16, Row7, Column5)	903.09	903.00	76.12	0.00	0.08	772.00	772.08	772.00	54.92	0.00	0.07	82.00	65.00	0.00	131.00	131.09	1081900.00	2.39	814.23	805.00
16	6	7	19677.00	18130.00	211.40	0	Spot (Block16, Row7, Column6)	918.54	908.00	60.35	0.01	0.07	794.00	790.31	794.00	51.25	0.00	0.06	88.00	61.00	0.00	114.00	124.54	1170226.00	2.50	838.08	833.50
16	7	7	19982.00	18143.00	163.75	0	Spot (Block16, Row7, Column7)	1201.74	1169.00	197.55	0.01	0.16	802.00	805.00	802.00	49.40	0.00	0.06	99.00	97.00	0.00	367.00	399.74	890487.00	8.03	930.99	928.00
16	8	7	20280.00	18134.00	159.60	0	Spot (Block16, Row7, Column8)	1398.93	1382.00	188.57	0.01	0.13	823.00	836.92	823.00	62.06	0.01	0.07	100.00	99.00	0.00	559.00	575.93	980648.00	9.06	1043.25	1030.00
16	1	8	18174.00	18440.00	145.40	0	Spot (Block16, Row8, Column1)	39270.87	38092.00	19980.30	0.01	0.51	782.00	792.78	782.00	117.28	0.01	0.15	100.00	100.00	23.57	37310.00	38488.87	22659380.00	328.10	8769.03	5659.00
16	2	8	18472.00	18451.00	191.30	0	Spot (Block16, Row8, Column2)	912.04	904.00	79.12	0.00	0.09	779.00	779.67	779.00	84.60	0.00	0.11	72.00	33.00	0.00	125.00	133.04	943048.00	1.56	836.86	815.00
16	3	8	18769.00	18447.00	188.60	0	Spot (Block16, Row8, Column3)	999.06	982.00	129.07	0.01	0.13	781.00	772.32	781.00	54.16	0.00	0.07	93.00	85.00	0.00	201.00	218.06	997062.00	4.19	848.21	844.00
16	4	8	19083.00	18436.00	176.70	0	Spot (Block16, Row8, Column4)	954.14	966.00	80.93	0.01	0.08	783.00	778.97	783.00	53.74	0.00	0.07	91.00	81.00	0.00	183.00	171.14	833918.00	3.26	846.93	850.00
16	5	8	19374.00	18437.00	198.10	0	Spot (Block16, Row8, Column5)	869.19	866.50	58.56	0.00	0.07	777.00	774.20	777.00	49.99	0.00	0.06	70.00	43.00	0.00	89.50	92.19	966535.00	1.90	828.15	822.00
16	6	8	19683.00	18433.00	182.50	0	Spot (Block16, Row8, Column6)	946.39	931.00	78.26	0.01	0.08	788.00	785.50	788.00	52.14	0.00	0.07	93.00	80.00	0.00	143.00	158.39	882985.00	3.09	853.32	859.00
16	7	8	19981.00	18452.00	179.65	0	Spot (Block16, Row8, Column7)	987.01	977.50	100.51	0.00	0.10	802.00	804.83	802.00	54.71	0.00	0.07	92.00	73.00	0.00	175.50	185.01	894233.00	3.33	866.84	860.00
16	8	8	20271.00	18437.00	148.80	0	Spot (Block16, Row8, Column8)	2869.10	2812.00	1001.95	0.01	0.35	825.00	839.37	825.00	64.49	0.01	0.08	100.00	100.00	0.00	1987.00	2044.10	1738677.00	31.47	1363.67	1252.50
17	1	1	4681.00	20842.00	146.85	0	Spot (Block17, Row1, Column1)	38043.41	35554.00	18385.55	0.03	0.48	1395.00	1430.03	1395.00	307.89	0.01	0.22	100.00	100.00	11.64	34159.00	36648.41	22559816.00	118.92	9429.26	6852.00
17	2	1	4979.00	20853.00	197.00	0	Spot (Block17, Row1, Column2)	1776.89	1710.00	301.62	0.02	0.17	1378.00	1403.93	1378.00	301.19	0.01	0.21	54.00	24.00	0.00	332.00	398.89	1952800.00	1.24	1504.86	1490.00
17	3	1	5284.00	20850.00	200.60	0	Spot (Block17, Row1, Column3)	1715.72	1629.50	268.07	0.02	0.16	1355.00	1364.54	1355.00	145.17	0.00	0.11	87.00	45.00	0.00	274.50	360.72	1952491.00	2.42	1485.29	1479.00
17	4	1	5574.00	20842.00	181.65	0	Spot (Block17, Row1, Column4)	1742.44	1694.50	229.81	0.01	0.13	1360.00	1363.67	1360.00	102.46	0.00	0.08	93.00	77.00	0.00	334.50	382.44	1610013.00	3.70	1505.85	1498.50
17	5	1	5876.00	20844.00	144.30	0	Spot (Block17, Row1, Column5)	4977.86	4461.00	2313.89	0.05	0.46	1389.00	1408.72	1389.00	153.28	0.01	0.11	100.00	100.00	0.00	3072.00	3588.86	2837379.00	23.29	2081.95	1934.00
17	6	1	6181.00	20842.00	155.70	0	Spot (Block17, Row1, Column6)	3519.77	3133.00	1363.12	0.05	0.39	1388.00	1406.33	1388.00	169.36	0.01	0.12	100.00	99.00	0.00	1745.00	2131.77	2351204.00	12.48	1830.49	1825.50
17	7	1	6485.00	20842.00	150.30	0	Spot (Block17, Row1, Column7)	5434.73	4884.00	2279.46	0.05	0.42	1319.00	1356.63	1319.00	168.76	0.01	0.12	100.00	100.00	0.00	3565.00	4115.73	3380402.00	24.17	2219.86	2127.00
17	8	1	6792.00	20841.00	229.65	0	Spot (Block17, Row1, Column8)	1547.54	1534.00	142.32	0.00	0.09	1304.00	1329.55	1304.00	133.13	0.01	0.10	76.00	44.00	0.00	230.00	243.54	2352265.00	1.64	1379.52	1365.00
17	1	2	4665.00	21153.00	227.50	0	Spot (Block17, Row2, Column1)	1647.16	1608.00	154.25	0.01	0.09	1406.00	1454.30	1406.00	345.55	0.01	0.24	21.00	1.00	0.00	202.00	241.16	2454261.00	0.56	1537.79	1494.00
17	2	2	4974.00	21143.00	154.75	0	Spot (Block17, Row2, Column2)	2014.43	1922.50	315.67	0.02	0.16	1380.50	1402.24	1380.50	254.80	0.01	0.18	93.00	53.00	0.00	542.00	633.93	1329527.00	2.40	1643.49	1613.00
17	3	2	5288.00	21137.00	227.05	0	Spot (Block17, Row2, Column3)	1646.43	1619.00	171.27	0.01	0.10	1365.00	1375.21	1365.00	143.95	0.00	0.10	73.00	46.00	0.00	254.00	281.43	2436723.00	1.88	1502.94	1473.00
17	4	2	5589.00	21145.00	212.25	0	Spot (Block17, Row2, Column4)	1731.82	1747.00	161.26	0.00	0.09	1374.00	1380.13	1374.00	131.58	0.00	0.10	91.00	67.00	0.00	373.00	357.82	2232319.00	2.67	1510.80	1496.50
17	5	2	5879.00	21143.00	183.50	0	Spot (Block17, Row2, Column5)	2225.97	2209.00	307.81	0.00	0.14	1389.00	1409.40	1389.00	155.01	0.01	0.11	100.00	97.00	0.00	820.00	836.97	2116899.00	5.27	1661.61	1652.50
17	6	2	6183.00	21139.00	215.20	0	Spot (Block17, Row2, Column6)	1669.48	1662.00	175.23	0.00	0.10	1387.00	1400.69	1387.00	179.23	0.00	0.13	68.00	32.00	0.00	275.00	282.48	2207058.00	1.50	1495.24	1488.00
17	7	2	6476.00	21149.00	215.10	0	Spot (Block17, Row2, Column7)	1659.74	1622.00	172.93	0.01	0.10	1309.00	1339.35	1309.00	148.01	0.01	0.11	92.00	54.00	0.00	313.00	350.74	2194172.00	2.16	1450.58	1445.00
17	8	2	6789.00	21136.00	222.90	0	Spot (Block17, Row2, Column8)	1475.72	1478.00	170.76	0.00	0.12	1298.00	1310.45	1298.00	99.61	0.00	0.08	63.00	42.00	0.00	180.00	177.72	2099949.00	1.66	1367.55	1360.00
17	1	3	4677.00	21443.00	162.60	0	Spot (Block17, Row3, Column1)	3168.54	2600.00	1429.81	0.09	0.45	1408.00	1443.49	1408.00	245.62	0.01	0.17	99.00	84.00	0.00	1192.00	1760.54	2313036.00	7.02	1745.78	1738.50
17	2	3	4980.00	21444.00	214.05	0	Spot (Block17, Row3, Column2)	1680.71	1684.00	169.97	0.00	0.10	1372.00	1394.99	1372.00	246.01	0.01	0.18	61.00	12.00	0.00	312.00	308.71	2203413.00	1.16	1462.95	1462.00
17	3	3	5279.00	21442.00	184.90	0	Spot (Block17, Row3, Column3)	1730.70	1678.00	237.79	0.01	0.14	1366.00	1380.56	1366.00	170.33	0.00	0.12	81.00	44.00	0.00	312.00	364.70	1663201.00	2.06	1518.34	1504.00
17	4	3	5584.00	21442.00	193.80	0	Spot (Block17, Row3, Column4)	1840.60	1807.50	244.24	0.01	0.13	1378.00	1386.26	1378.00	189.85	0.00	0.14	90.00	59.00	0.00	429.50	462.60	1954720.00	2.39	1572.17	1585.00
17	5	3	5890.00	21444.00	212.75	0	Spot (Block17, Row3, Column5)	1721.68	1649.00	393.16	0.02	0.23	1381.00	1394.53	1381.00	200.85	0.00	0.14	66.00	28.00	0.00	268.00	340.68	2226128.00	1.63	1568.34	1482.00
17	6	3	6184.00	21449.00	206.20	0	Spot (Block17, Row3, Column6)	1626.67	1602.00	151.84	0.01	0.09	1379.00	1394.24	1379.00	185.44	0.00	0.13	64.00	21.00	0.00	223.00	247.67	1968273.00	1.25	1500.71	1503.00
17	7	3	6486.00	21447.00	169.55	0	Spot (Block17, Row3, Column7)	2266.67	1910.00	800.06	0.07	0.35	1362.00	1376.60	1362.00	151.62	0.00	0.11	97.00	79.00	0.00	548.00	904.67	1817873.00	5.87	1602.85	1590.00
17	8	3	6780.00	21434.00	223.50	0	Spot (Block17, Row3, Column8)	1571.19	1572.00	162.24	0.00	0.10	1318.00	1356.91	1318.00	190.18	0.01	0.14	59.00	19.00	0.00	254.00	253.19	2254657.00	1.13	1423.66	1415.00
17	1	4	4679.00	21735.00	187.40	0	Spot (Block17, Row4, Column1)	1876.60	1777.00	309.12	0.02	0.16	1394.00	1414.21	1394.00	191.59	0.01	0.14	91.00	49.00	0.00	383.00	482.60	1852205.00	2.41	1569.93	1589.00
17	2	4	4984.00	21757.00	229.75	0	Spot (Block17, Row4, Column2)	1631.61	1590.00	294.17	0.01	0.18	1354.00	1373.66	1354.00	206.29	0.01	0.15	63.00	12.00	0.00	236.00	277.61	2476778.00	1.25	1490.70	1472.00
17	3	4	5283.00	21745.00	146.05	0	Spot (Block17, Row4, Column3)	3826.32	3689.50	1211.80	0.02	0.32	1376.00	1392.73	1376.00	246.79	0.01	0.18	100.00	99.00	0.00	2313.50	2450.32	2219265.00	9.86	2006.21	1947.50
17	4	4	5574.00	21744.00	213.25	0	Spot (Block17, Row4, Column4)	1633.30	1612.00	124.96	0.01	0.08	1378.00	1398.67	1378.00	266.35	0.01	0.19	43.00	1.00	0.00	234.00	255.30	2124926.00	0.88	1507.36	1479.00
17	5	4	5870.00	21745.00	194.05	0	Spot (Block17, Row4, Column5)	1724.32	1702.50	272.10	0.01	0.16	1369.00	1379.59	1369.00	179.60	0.00	0.13	85.00	39.00	0.00	333.50	355.32	1841576.00	1.92	1578.42	1573.00
17	6	4	6177.00	21744.00	182.30	0	Spot (Block17, Row4, Column6)	2305.42	2194.00	414.35	0.02	0.18	1378.00	1388.63	1378.00	183.00	0.00	0.13	99.00	97.00	0.00	816.00	927.42	2148656.00	5.01	1683.55	1694.50
17	7	4	6475.00	21750.00	145.55	0	Spot (Block17, Row4, Column7)	3550.39	3130.00	1541.90	0.05	0.43	1388.00	1412.74	1388.00	189.60	0.01	0.13	97.00	89.00	0.00	1742.00	2162.39	2069878.00	11.27	1814.17	1773.00
17	8	4	6782.00	21748.00	146.50	0	Spot (Block17, Row4, Column8)	3059.66	2707.00	1107.59	0.05	0.36	1367.00	1387.16	1367.00	212.60	0.01	0.15	99.00	98.00	0.00	1340.00	1692.66	1802138.00	7.87	1789.83	1792.00
17	1	5	4685.00	22044.00	152.55	0	Spot (Block17, Row5, Column1)	2452.94	2430.00	517.61	0.00	0.21	1360.00	1380.77	1360.00	198.86	0.01	0.14	99.00	92.00	0.00	1070.00	1092.94	1567430.00	5.39	1632.24	1623.00
17	2	5	4977.00	22025.00	201.75	0	Spot (Block17, Row5, Column2)	1632.42	1595.00	321.58	0.01	0.20	1335.00	1358.51	1335.00	160.79	0.01	0.12	71.00	40.00	0.00	260.00	297.42	1883808.00	1.70	1468.00	1419.50
17	3	5	5290.00	22052.00	210.05	0	Spot (Block17, Row5, Column3)	1642.15	1623.00	139.78	0.01	0.09	1366.00	1379.95	1366.00	208.69	0.00	0.15	66.00	15.00	0.00	257.00	276.15	2054330.00	1.26	1486.50	1479.50
17	4	5	5583.00	22055.00	203.40	0	Spot (Block17, Row5, Column4)	1681.14	1637.00	172.27	0.01	0.10	1358.00	1382.56	1358.00	260.88	0.01	0.19	54.00	15.00	0.00	279.00	323.14	1966939.00	1.14	1495.12	1473.00
17	5	5	5877.00	22044.00	137.55	0	Spot (Block17, Row5, Column5)	7329.95	6952.50	2564.22	0.02	0.35	1374.00	1393.70	1374.00	228.01	0.01	0.16	100.00	100.00	0.00	5578.50	5955.95	3767596.00	26.04	2913.82	2629.50
17	6	5	6192.00	22047.00	228.70	0	Spot (Block17, Row5, Column6)	1604.48	1584.00	169.68	0.01	0.11	1372.00	1371.47	1372.00	130.50	0.00	0.10	67.00	35.00	0.00	212.00	232.48	2411527.00	1.79	1459.42	1464.00
17	7	5	6484.00	22034.00	197.15	0	Spot (Block17, Row5, Column7)	1813.30	1778.50	276.23	0.01	0.15	1372.00	1384.70	1372.00	151.45	0.00	0.11	94.00	71.00	0.00	406.50	441.30	1994628.00	2.83	1578.51	1582.00
17	8	5	6781.00	22042.00	146.70	0	Spot (Block17, Row5, Column8)	4248.64	3633.00	1915.81	0.07	0.45	1344.00	1369.27	1344.00	155.50	0.01	0.11	100.00	100.00	0.00	2289.00	2904.64	2515194.00	18.52	1922.93	1918.50
17	1	6	4677.00	22340.00	213.20	0	Spot (Block17, Row6, Column1)	1577.86	1573.00	126.64	0.00	0.08	1317.00	1345.46	1317.00	128.17	0.01	0.10	85.00	49.00	0.00	256.00	260.86	2048065.00	1.81	1443.41	1411.50
17	2	6	4983.00	22340.00	219.50	0	Spot (Block17, Row6, Column2)	1696.97	1641.00	232.42	0.01	0.14	1315.00	1351.45	1315.00	152.15	0.01	0.11	95.00	53.00	0.00	326.00	381.97	2329938.00	2.27	1484.09	1445.50
17	3	6	5274.00	22344.00	143.15	0	Spot (Block17, Row6, Column3)	4927.19	4756.00	1767.98	0.02	0.36	1350.00	1372.86	1350.00	135.46	0.01	0.10	100.00	100.00	0.00	3406.00	3577.19	2744446.00	26.24	2144.34	2019.50
17	4	6	5577.00	22342.00	210.45	0	Spot (Block17, Row6, Column4)	1784.79	1672.50	298.45	0.03	0.17	1374.00	1399.02	1374.00	261.14	0.01	0.19	55.00	28.00	0.00	298.50	410.79	2266681.00	1.48	1512.71	1511.00
17	5	6	5880.00	22342.00	137.10	0	Spot (Block17, Row6, Column5)	7980.99	7982.00	2648.61	0.00	0.33	1384.00	1417.35	1384.00	262.94	0.01	0.19	100.00	100.00	0.00	6598.00	6596.99	4062322.00	24.96	3062.63	2625.00
17	6	6	6194.00	22347.00	205.10	0	Spot (Block17, Row6, Column6)	1740.10	1668.00	315.41	0.02	0.18	1369.50	1378.73	1369.50	148.16	0.00	0.11	81.00	50.00	0.00	298.50	370.60	2074201.00	2.44	1516.69	1498.00
17	7	6	6483.00	22347.00	146.85	0	Spot (Block17, Row6, Column7)	3649.94	3270.00	1552.88	0.05	0.43	1359.00	1378.99	1359.00	167.12	0.01	0.12	100.00	100.00	0.00	1911.00	2290.94	2160764.00	13.59	1844.47	1846.00
17	8	6	6787.00	22346.00	144.95	0	Spot (Block17, Row6, Column8)	3467.53	3226.00	1441.78	0.03	0.42	1314.00	1354.67	1314.00	165.90	0.01	0.12	100.00	94.00	0.00	1912.00	2153.53	1979961.00	12.74	1792.25	1780.00
17	1	7	4676.00	22641.00	219.80	0	Spot (Block17, Row7, Column1)	1587.44	1563.00	287.12	0.01	0.18	1302.00	1324.97	1302.00	145.24	0.01	0.11	79.00	41.00	0.00	261.00	285.44	2195429.00	1.81	1418.87	1400.50
17	2	7	4984.00	22646.00	215.30	0	Spot (Block17, Row7, Column2)	1509.58	1503.00	130.02	0.00	0.09	1294.00	1310.36	1294.00	116.69	0.01	0.09	80.00	35.00	0.00	209.00	215.58	2000188.00	1.71	1420.12	1409.00
17	3	7	5283.00	22634.00	227.20	0	Spot (Block17, Row7, Column3)	1594.41	1589.00	152.39	0.00	0.10	1322.00	1352.26	1322.00	132.07	0.01	0.10	84.00	50.00	0.00	267.00	272.41	2364507.00	1.83	1451.09	1449.00
17	4	7	5565.00	22623.00	216.95	0	Spot (Block17, Row7, Column4)	1636.35	1588.00	382.07	0.01	0.23	1329.00	1351.07	1329.00	165.38	0.01	0.12	79.00	28.00	0.00	259.00	307.35	2197619.00	1.73	1460.20	1427.50
17	5	7	5890.00	22646.00	211.20	0	Spot (Block17, Row7, Column5)	1684.57	1656.00	206.27	0.01	0.12	1345.00	1368.99	1345.00	188.63	0.01	0.14	73.00	35.00	0.00	311.00	339.57	2137721.00	1.67	1473.47	1458.50
17	6	7	6182.00	22644.00	219.15	0	Spot (Block17, Row7, Column6)	1720.35	1695.00	201.16	0.01	0.12	1334.00	1359.17	1334.00	151.56	0.01	0.11	87.00	63.00	0.00	361.00	386.35	2358602.00	2.38	1496.22	1480.00
17	7	7	6478.00	22649.00	149.20	0	Spot (Block17, Row7, Column7)	3129.53	2790.50	1125.70	0.05	0.36	1336.00	1368.65	1336.00	188.31	0.01	0.14	99.00	98.00	0.00	1454.50	1793.53	1890238.00	9.35	1842.72	1789.00
17	8	7	6782.00	22643.00	147.00	-50	Spot (Block17, Row7, Column8)	1317.23	1302.00	121.28	0.01	0.09	1369.00	1379.84	1369.00	192.64	0.00	0.14	2.00	0.00	0.00	-67.00	-51.77	778481.00	-0.33	1312.85	1295.00
17	1	8	4675.00	22949.00	136.85	0	Spot (Block17, Row8, Column1)	47161.46	55276.00	19252.70	0.07	0.41	1318.00	1361.90	1318.00	188.99	0.01	0.14	100.00	100.00	36.98	53958.00	45843.46	23722316.00	242.34	12826.92	9766.50
17	2	8	4983.00	22948.00	214.10	0	Spot (Block17, Row8, Column2)	1565.84	1563.00	149.82	0.00	0.10	1304.00	1329.27	1304.00	147.03	0.01	0.11	80.00	35.00	0.00	259.00	261.84	2049689.00	1.61	1412.65	1400.00
17	3	8	5276.00	22950.00	156.95	0	Spot (Block17, Row8, Column3)	2945.88	2488.50	1264.54	0.07	0.43	1319.00	1346.83	1319.00	135.46	0.01	0.10	100.00	99.00	0.00	1169.50	1626.88	2014982.00	11.80	1735.27	1634.00
17	4	8	5564.00	22935.00	224.90	0	Spot (Block17, Row8, Column4)	1566.38	1506.00	311.25	0.02	0.20	1319.00	1348.39	1319.00	136.00	0.01	0.10	69.00	31.00	0.00	187.00	247.38	2282214.00	1.60	1431.51	1396.00
17	5	8	5891.00	22938.00	242.30	0	Spot (Block17, Row8, Column5)	1587.95	1579.00	224.37	0.00	0.14	1309.00	1337.04	1309.00	131.63	0.01	0.10	81.00	52.00	0.00	270.00	278.95	2685218.00	1.91	1430.40	1405.00
17	6	8	6178.00	22941.00	220.15	0	Spot (Block17, Row8, Column6)	1620.90	1599.00	233.94	0.01	0.14	1316.00	1351.42	1316.00	203.09	0.01	0.15	65.00	26.00	0.00	283.00	304.90	2253053.00	1.33	1482.20	1391.00
17	7	8	6482.00	22945.00	152.20	0	Spot (Block17, Row8, Column7)	2201.99	2083.50	469.02	0.02	0.21	1348.00	1369.80	1348.00	207.06	0.01	0.15	97.00	79.00	0.00	735.50	853.99	1404869.00	4.02	1580.64	1591.50
17	8	8	6771.00	22948.00	138.35	0	Spot (Block17, Row8, Column8)	5362.33	5204.50	1705.09	0.01	0.32	1383.00	1409.29	1383.00	295.73	0.01	0.21	100.00	100.00	0.00	3821.50	3979.33	2788412.00	13.37	2478.66	2350.00
18	1	1	9183.00	20843.00	148.45	0	Spot (Block18, Row1, Column1)	36292.98	33847.00	18035.40	0.03	0.50	1277.00	1299.33	1277.00	183.62	0.01	0.14	100.00	100.00	10.23	32570.00	35015.98	21993608.00	190.58	9485.94	7281.00
18	2	1	9485.00	20846.00	202.50	0	Spot (Block18, Row1, Column2)	1489.70	1469.00	188.47	0.01	0.13	1228.00	1256.78	1228.00	146.79	0.01	0.12	71.00	34.00	0.00	241.00	261.70	1735500.00	1.59	1324.33	1310.50
18	3	1	9773.00	20844.00	193.95	0	Spot (Block18, Row1, Column3)	1488.30	1438.00	207.72	0.01	0.14	1210.00	1229.78	1210.00	116.45	0.01	0.09	77.00	48.00	0.00	228.00	278.30	1589501.00	2.22	1292.36	1285.00
18	4	1	10076.00	20842.00	179.65	0	Spot (Block18, Row1, Column4)	1512.49	1486.50	186.05	0.01	0.12	1205.00	1229.49	1205.00	116.31	0.01	0.09	82.00	60.00	0.00	281.50	307.49	1367294.00	2.43	1360.38	1333.00
18	5	1	10385.00	20830.00	203.40	0	Spot (Block18, Row1, Column5)	1485.41	1459.50	181.16	0.01	0.12	1219.00	1244.83	1219.00	114.07	0.01	0.09	79.00	52.00	0.00	240.50	266.41	1755753.00	2.11	1296.06	1287.00
18	6	1	10683.00	20840.00	201.35	0	Spot (Block18, Row1, Column6)	1540.99	1464.00	222.40	0.02	0.14	1262.00	1263.80	1262.00	122.94	0.00	0.10	73.00	40.00	0.00	202.00	278.99	1772144.00	2.25	1375.16	1375.00
18	7	1	10993.00	20842.00	169.05	0	Spot (Block18, Row1, Column7)	1922.52	1875.00	317.38	0.01	0.17	1285.00	1289.66	1285.00	129.36	0.00	0.10	97.00	88.00	0.00	590.00	637.52	1532246.00	4.89	1452.53	1427.50
18	8	1	11281.00	20836.00	211.75	0	Spot (Block18, Row1, Column8)	1554.53	1529.00	216.12	0.01	0.14	1291.00	1315.46	1291.00	144.63	0.01	0.11	64.00	45.00	0.00	238.00	263.53	1983576.00	1.65	1412.71	1389.00
18	1	2	9170.00	21153.00	204.45	0	Spot (Block18, Row2, Column1)	1408.12	1391.00	134.19	0.01	0.10	1217.00	1247.71	1217.00	146.33	0.01	0.12	61.00	19.00	0.00	174.00	191.12	1677076.00	1.10	1329.24	1319.00
18	2	2	9478.00	21147.00	138.90	0	Spot (Block18, Row2, Column2)	1631.46	1595.00	184.20	0.01	0.11	1210.00	1233.79	1210.00	126.60	0.01	0.10	96.00	84.00	0.00	385.00	421.46	851622.00	3.14	1383.46	1375.00
18	3	2	9791.00	21141.00	184.70	0	Spot (Block18, Row2, Column3)	1481.71	1486.50	179.39	0.00	0.12	1209.00	1235.38	1209.00	124.42	0.01	0.10	77.00	53.00	0.00	277.50	272.71	1419476.00	1.98	1356.18	1324.50
18	4	2	10085.00	21148.00	199.10	0	Spot (Block18, Row2, Column4)	1526.59	1488.00	194.99	0.01	0.13	1216.00	1247.02	1216.00	123.27	0.01	0.10	81.00	56.00	0.00	272.00	310.59	1706729.00	2.27	1400.55	1387.00
18	5	2	10385.00	21141.00	191.70	0	Spot (Block18, Row2, Column5)	1621.58	1589.00	218.68	0.01	0.13	1206.00	1239.49	1206.00	123.35	0.01	0.10	96.00	73.00	0.00	383.00	415.58	1684826.00	3.10	1381.67	1348.00
18	6	2	10671.00	21135.00	190.15	0	Spot (Block18, Row2, Column6)	1506.24	1477.00	160.10	0.01	0.11	1207.00	1244.25	1207.00	125.80	0.01	0.10	85.00	56.00	0.00	270.00	299.24	1533349.00	2.08	1363.23	1319.00
18	7	2	10987.00	21146.00	196.75	0	Spot (Block18, Row2, Column7)	1504.87	1457.00	201.74	0.01	0.13	1263.00	1268.94	1263.00	128.94	0.00	0.10	65.00	34.00	0.00	194.00	241.87	1650839.00	1.83	1353.57	1349.50
18	8	2	11290.00	21146.00	208.30	0	Spot (Block18, Row2, Column8)	1529.18	1488.00	281.08	0.01	0.18	1275.00	1278.28	1275.00	136.36	0.00	0.11	62.00	40.00	0.00	213.00	254.18	1887004.00	1.84	1388.15	1382.00
18	1	3	9186.00	21446.00	150.90	0	Spot (Block18, Row3, Column1)	1648.99	1591.00	197.07	0.02	0.12	1210.00	1229.50	1210.00	114.09	0.01	0.09	97.00	88.00	0.00	381.00	438.99	1030618.00	3.68	1379.43	1349.00
18	2	3	9490.00	21443.00	173.35	0	Spot (Block18, Row3, Column2)	1468.87	1485.00	158.67	0.00	0.11	1225.00	1246.49	1225.00	121.60	0.01	0.10	73.00	53.00	0.00	260.00	243.87	1230914.00	1.83	1345.06	1305.50
18	3	3	9773.00	21447.00	186.75	0	Spot (Block18, Row3, Column3)	1585.36	1562.00	250.48	0.01	0.16	1268.00	1277.01	1268.00	132.72	0.00	0.10	75.00	53.00	0.00	294.00	317.36	1556824.00	2.32	1408.26	1396.00
18	4	3	10084.00	21443.00	178.35	0	Spot (Block18, Row3, Column4)	1739.50	1698.00	257.27	0.01	0.15	1283.00	1296.07	1283.00	131.02	0.00	0.10	92.00	75.00	0.00	415.00	456.50	1548158.00	3.38	1464.29	1476.00
18	5	3	10373.00	21450.00	192.20	0	Spot (Block18, Row3, Column5)	1590.07	1563.00	208.39	0.01	0.13	1280.00	1291.93	1280.00	131.77	0.00	0.10	80.00	53.00	0.00	283.00	310.07	1658438.00	2.26	1400.48	1384.00
18	6	3	10689.00	21440.00	209.45	0	Spot (Block18, Row3, Column6)	1598.96	1586.00	192.35	0.00	0.12	1274.00	1283.93	1274.00	133.99	0.00	0.10	83.00	60.00	0.00	312.00	324.96	1997105.00	2.35	1363.34	1348.00
18	7	3	10978.00	21446.00	188.10	0	Spot (Block18, Row3, Column7)	1611.10	1558.00	241.87	0.01	0.15	1277.00	1288.54	1277.00	140.45	0.00	0.11	75.00	50.00	0.00	281.00	334.10	1606262.00	2.30	1416.92	1395.00
18	8	3	11291.00	21449.00	228.15	0	Spot (Block18, Row3, Column8)	1425.62	1395.00	155.93	0.01	0.11	1277.00	1292.35	1277.00	148.98	0.01	0.12	41.00	19.00	0.00	118.00	148.62	2128456.00	0.89	1298.75	1295.00
18	1	4	9184.00	21748.00	187.55	0	Spot (Block18, Row4, Column1)	1588.92	1557.50	243.39	0.01	0.15	1204.00	1224.42	1204.00	113.24	0.01	0.09	86.00	68.00	0.00	353.50	384.92	1573026.00	3.22	1321.01	1289.00
18	2	4	9473.00	21748.00	202.80	0	Spot (Block18, Row4, Column2)	1455.05	1436.00	173.66	0.01	0.12	1253.00	1271.90	1253.00	130.55	0.01	0.10	61.00	32.00	0.00	183.00	202.05	1696591.00	1.40	1351.40	1341.00
18	3	4	9785.00	21746.00	150.10	0	Spot (Block18, Row4, Column3)	2567.45	2507.00	485.91	0.01	0.19	1286.00	1312.48	1286.00	144.31	0.01	0.11	100.00	99.00	0.00	1221.00	1281.45	1581552.00	8.70	1719.20	1722.00
18	4	4	10076.00	21750.00	221.45	0	Spot (Block18, Row4, Column4)	1545.77	1510.50	163.57	0.01	0.11	1288.00	1315.19	1288.00	144.96	0.01	0.11	71.00	45.00	0.00	222.50	257.77	2173346.00	1.59	1390.81	1369.00
18	5	4	10372.00	21739.00	202.55	0	Spot (Block18, Row4, Column5)	1600.43	1589.00	172.23	0.00	0.11	1295.00	1322.33	1295.00	140.48	0.01	0.11	81.00	53.00	0.00	294.00	305.43	1866098.00	1.98	1412.54	1389.00
18	6	4	10683.00	21743.00	197.55	0	Spot (Block18, Row4, Column6)	1785.30	1778.00	223.04	0.00	0.12	1294.00	1323.95	1294.00	138.78	0.01	0.10	96.00	81.00	0.00	484.00	491.30	1965611.00	3.32	1479.63	1477.00
18	7	4	10983.00	21750.00	174.55	0	Spot (Block18, Row4, Column7)	1700.81	1669.00	263.39	0.01	0.15	1286.00	1309.92	1286.00	143.34	0.01	0.11	85.00	66.00	0.00	383.00	414.81	1454196.00	2.73	1479.84	1480.50
18	8	4	11270.00	21755.00	147.35	0	Spot (Block18, Row4, Column8)	2043.49	1957.00	449.96	0.02	0.22	1288.00	1311.21	1288.00	143.41	0.01	0.11	99.00	89.00	0.00	669.00	755.49	1209748.00	5.11	1607.67	1572.00
18	1	5	9188.00	22056.00	161.35	0	Spot (Block18, Row5, Column1)	1626.24	1560.50	254.20	0.02	0.16	1193.00	1216.02	1193.00	119.94	0.01	0.10	92.00	77.00	0.00	367.50	433.24	1167643.00	3.42	1357.76	1358.00
18	2	5	9491.00	22045.00	209.35	0	Spot (Block18, Row5, Column2)	1505.91	1478.00	189.82	0.01	0.13	1225.00	1255.77	1225.00	126.35	0.01	0.10	78.00	50.00	0.00	253.00	280.91	1871840.00	1.98	1348.55	1312.00
18	3	5	9786.00	22046.00	202.45	0	Spot (Block18, Row5, Column3)	1594.89	1579.00	189.41	0.00	0.12	1291.00	1316.55	1291.00	139.98	0.01	0.11	79.00	51.00	0.00	288.00	303.89	1851666.00	1.99	1450.18	1432.00
18	4	5	10083.00	22039.00	197.40	0	Spot (Block18, Row5, Column4)	1602.70	1585.00	219.76	0.00	0.14	1293.00	1317.06	1293.00	147.21	0.01	0.11	75.00	49.00	0.00	292.00	309.70	1766178.00	1.94	1399.09	1394.00
18	5	5	10387.00	22043.00	154.00	0	Spot (Block18, Row5, Column5)	2485.96	2455.00	561.40	0.01	0.23	1304.00	1329.36	1304.00	146.84	0.01	0.11	100.00	97.00	0.00	1151.00	1181.96	1618363.00	7.88	1619.88	1612.50
18	6	5	10689.00	22056.00	221.90	0	Spot (Block18, Row5, Column6)	1593.08	1572.00	212.57	0.01	0.13	1302.00	1334.36	1302.00	145.91	0.01	0.11	69.00	44.00	0.00	270.00	291.08	2246248.00	1.77	1422.65	1396.00
18	7	5	10992.00	22051.00	196.70	0	Spot (Block18, Row5, Column7)	1630.87	1600.00	214.04	0.01	0.13	1291.00	1310.58	1291.00	143.06	0.01	0.11	77.00	54.00	0.00	309.00	339.87	1785804.00	2.24	1472.92	1409.00
18	8	5	11286.00	22046.00	159.50	0	Spot (Block18, Row5, Column8)	1747.92	1686.00	239.09	0.02	0.14	1295.00	1317.28	1295.00	146.01	0.01	0.11	95.00	68.00	0.00	391.00	452.92	1235780.00	2.95	1506.55	1490.50
18	1	6	9188.00	22347.00	186.05	0	Spot (Block18, Row6, Column1)	1513.43	1489.00	224.07	0.01	0.15	1193.00	1216.74	1193.00	122.91	0.01	0.10	79.00	57.00	0.00	296.00	320.43	1478623.00	2.41	1322.10	1291.00
18	2	6	9493.00	22342.00	195.90	0	Spot (Block18, Row6, Column2)	1468.22	1420.00	164.24	0.01	0.11	1214.00	1246.76	1214.00	128.26	0.01	0.10	75.00	43.00	0.00	206.00	254.22	1598887.00	1.73	1346.11	1312.00
18	3	6	9782.00	22340.00	155.10	0	Spot (Block18, Row6, Column3)	1892.95	1836.00	315.21	0.01	0.17	1285.00	1295.33	1285.00	137.31	0.00	0.11	97.00	85.00	0.00	551.00	607.95	1251238.00	4.35	1503.41	1502.00
18	4	6	10072.00	22337.00	187.70	0	Spot (Block18, Row6, Column4)	1652.09	1618.00	220.31	0.01	0.13	1289.00	1314.16	1289.00	145.53	0.01	0.11	84.00	57.00	0.00	329.00	363.09	1648786.00	2.32	1507.93	1483.50
18	5	6	10383.00	22345.00	144.55	0	Spot (Block18, Row6, Column5)	2480.42	2433.00	437.93	0.01	0.18	1292.00	1321.27	1292.00	150.78	0.01	0.11	100.00	99.00	0.00	1141.00	1188.42	1418802.00	7.69	1697.18	1656.50
18	6	6	10690.00	22342.00	198.10	0	Spot (Block18, Row6, Column6)	1599.67	1589.00	198.72	0.00	0.12	1290.00	1319.52	1290.00	147.25	0.01	0.11	76.00	52.00	0.00	299.00	309.67	1775639.00	1.90	1414.62	1400.50
18	7	6	10982.00	22345.00	168.00	0	Spot (Block18, Row6, Column7)	1870.47	1814.00	335.35	0.01	0.18	1292.00	1313.12	1292.00	143.69	0.01	0.11	93.00	79.00	0.00	522.00	578.47	1462706.00	3.88	1519.42	1510.00
18	8	6	11289.00	22347.00	162.55	0	Spot (Block18, Row6, Column8)	1845.45	1790.00	280.55	0.01	0.15	1291.00	1308.16	1291.00	148.02	0.01	0.11	94.00	82.00	0.00	499.00	554.45	1349025.00	3.63	1503.30	1512.00
18	1	7	9175.00	22646.00	201.90	0	Spot (Block18, Row7, Column1)	1449.99	1402.50	171.74	0.01	0.12	1205.00	1242.79	1205.00	159.81	0.01	0.13	63.00	28.00	0.00	197.50	244.99	1679087.00	1.30	1309.04	1291.00
18	2	7	9488.00	22650.00	215.30	0	Spot (Block18, Row7, Column2)	1428.68	1412.00	163.36	0.01	0.11	1202.00	1231.56	1202.00	136.03	0.01	0.11	66.00	43.00	0.00	210.00	226.68	1898720.00	1.45	1300.60	1272.50
18	3	7	9797.00	22643.00	220.30	0	Spot (Block18, Row7, Column3)	1459.59	1411.50	173.60	0.01	0.12	1248.00	1267.02	1248.00	141.85	0.01	0.11	55.00	30.00	0.00	163.50	211.59	2034672.00	1.36	1320.16	1289.50
18	4	7	10082.00	22648.00	200.85	0	Spot (Block18, Row7, Column4)	1551.04	1525.50	184.20	0.01	0.12	1276.00	1288.34	1276.00	146.16	0.00	0.11	70.00	44.00	0.00	249.50	275.04	1771289.00	1.80	1412.64	1383.50
18	5	7	10381.00	22645.00	207.30	0	Spot (Block18, Row7, Column5)	1551.53	1516.50	215.25	0.01	0.14	1279.00	1293.29	1279.00	146.79	0.00	0.11	66.00	44.00	0.00	237.50	272.53	1902180.00	1.76	1427.75	1403.50
18	6	7	10677.00	22644.00	210.95	0	Spot (Block18, Row7, Column6)	1564.55	1541.00	208.51	0.01	0.13	1277.00	1285.49	1277.00	145.68	0.00	0.11	72.00	46.00	0.00	264.00	287.55	1980717.00	1.92	1385.65	1364.00
18	7	7	10967.00	22645.00	181.20	0	Spot (Block18, Row7, Column7)	1681.25	1677.00	218.95	0.00	0.13	1270.00	1280.93	1270.00	149.79	0.00	0.12	89.00	64.00	0.00	407.00	411.25	1546748.00	2.67	1428.22	1398.50
18	8	7	11284.00	22645.00	147.00	-50	Spot (Block18, Row7, Column8)	1281.30	1274.00	119.65	0.00	0.09	1293.00	1312.40	1293.00	160.54	0.01	0.12	10.00	0.00	0.00	-19.00	-11.70	753405.00	-0.19	1311.52	1294.00
18	1	8	9173.00	22947.00	139.90	0	Spot (Block18, Row8, Column1)	43402.94	46298.00	19704.40	0.03	0.45	1278.00	1300.88	1278.00	215.38	0.01	0.17	100.00	100.00	27.31	45020.00	42124.94	23047056.00	195.48	12168.64	7778.00
18	2	8	9487.00	22953.00	194.50	0	Spot (Block18, Row8, Column2)	1470.94	1467.00	185.24	0.00	0.13	1217.00	1260.75	1217.00	192.91	0.02	0.15	54.00	26.00	0.00	250.00	253.94	1568017.00	1.09	1331.47	1289.00
18	3	8	9773.00	22945.00	215.85	0	Spot (Block18, Row8, Column3)	1463.75	1449.50	205.38	0.00	0.14	1220.00	1252.99	1220.00	148.66	0.01	0.12	64.00	36.00	0.00	229.50	243.75	1952638.00	1.42	1316.68	1281.50
18	4	8	10072.00	22932.00	169.10	0	Spot (Block18, Row8, Column4)	1601.27	1597.00	186.92	0.00	0.12	1255.00	1267.58	1255.00	148.67	0.00	0.12	84.00	59.00	0.00	342.00	346.27	1277815.00	2.24	1409.78	1383.50
18	5	8	10380.00	22952.00	201.35	0	Spot (Block18, Row8, Column5)	1483.55	1477.00	197.05	0.00	0.13	1260.50	1271.27	1260.50	145.58	0.00	0.11	56.00	34.00	0.00	216.50	223.05	1700149.00	1.46	1354.84	1301.00
18	6	8	10684.00	22956.00	200.90	0	Spot (Block18, Row8, Column6)	1710.05	1593.00	970.56	0.03	0.57	1266.00	1275.41	1266.00	150.45	0.00	0.12	74.00	55.00	0.00	327.00	444.05	1954583.00	2.89	1398.33	1377.00
18	7	8	10985.00	22948.00	185.35	0	Spot (Block18, Row8, Column7)	1574.75	1535.00	206.52	0.01	0.13	1276.00	1290.34	1276.00	167.14	0.00	0.13	70.00	38.00	0.00	259.00	298.75	1522780.00	1.70	1401.40	1382.00
18	8	8	11274.00	22948.00	132.85	0	Spot (Block18, Row8, Column8)	6327.43	5296.00	4716.55	0.08	0.75	1304.00	1344.36	1304.00	182.39	0.01	0.14	100.00	100.00	0.00	3992.00	5023.43	2992876.00	27.32	3581.94	3201.00
19	1	1	13685.00	20840.00	151.35	0	Spot (Block19, Row1, Column1)	34535.49	31550.00	17412.94	0.04	0.50	2063.00	2105.62	2063.00	313.80	0.01	0.15	100.00	100.00	7.47	29487.00	32472.49	21722868.00	103.35	9186.06	7101.50
19	2	1	13980.00	20845.00	195.00	0	Spot (Block19, Row1, Column2)	2459.70	2426.00	358.44	0.01	0.15	1984.00	2017.14	1984.00	273.78	0.01	0.14	66.00	42.00	0.00	442.00	475.70	2651561.00	1.62	2154.26	2110.50
19	3	1	14278.00	20830.00	163.00	0	Spot (Block19, Row1, Column3)	2426.57	2310.00	825.61	0.02	0.34	1930.00	1962.85	1930.00	244.27	0.01	0.12	67.00	41.00	0.00	380.00	496.57	1788380.00	1.90	2167.71	2116.50
19	4	1	14574.00	20835.00	201.30	0	Spot (Block19, Row1, Column4)	2360.07	2297.00	403.10	0.01	0.17	1895.00	1931.51	1895.00	241.35	0.01	0.12	74.00	40.00	0.00	402.00	465.07	2706999.00	1.78	2101.31	2087.00
19	5	1	14886.00	20837.00	186.15	0	Spot (Block19, Row1, Column5)	2407.50	2322.50	371.69	0.02	0.15	1895.00	1921.59	1895.00	231.04	0.01	0.12	70.00	47.00	0.00	427.50	512.50	2354536.00	2.10	2071.39	2044.00
19	6	1	15197.00	20837.00	197.25	0	Spot (Block19, Row1, Column6)	2263.67	2209.00	308.36	0.01	0.14	1897.00	1935.07	1897.00	236.41	0.01	0.12	59.00	35.00	0.00	312.00	366.67	2526255.00	1.39	2103.88	2047.00
19	7	1	15491.00	20844.00	181.20	0	Spot (Block19, Row1, Column7)	2705.27	2578.00	622.20	0.02	0.23	1943.00	1975.73	1943.00	256.07	0.01	0.13	90.00	62.00	0.00	635.00	762.27	2486143.00	2.85	2218.98	2215.50
19	8	1	15786.00	20842.00	194.80	0	Spot (Block19, Row1, Column8)	2491.26	2447.00	338.58	0.01	0.14	1975.00	2023.70	1975.00	262.84	0.01	0.13	75.00	43.00	0.00	472.00	516.26	2665648.00	1.78	2197.50	2170.00
19	1	2	13654.00	21146.00	204.00	0	Spot (Block19, Row2, Column1)	2269.26	2288.00	300.68	0.00	0.13	1972.00	1997.97	1972.00	275.47	0.01	0.14	53.00	23.00	0.00	316.00	297.26	2691341.00	0.98	2114.85	2104.00
19	2	2	13976.00	21147.00	139.25	0	Spot (Block19, Row2, Column2)	2264.37	2205.00	290.20	0.01	0.13	1885.00	1929.33	1885.00	245.81	0.01	0.13	61.00	33.00	0.00	320.00	379.37	1200118.00	1.36	2113.68	2100.00
19	3	2	14277.00	21143.00	197.95	0	Spot (Block19, Row2, Column3)	2300.12	2249.00	279.22	0.01	0.12	1882.00	1919.17	1882.00	244.99	0.01	0.13	72.00	35.00	0.00	367.00	418.12	2557736.00	1.55	2099.41	2105.50
19	4	2	14589.00	21147.00	210.40	0	Spot (Block19, Row2, Column4)	2252.14	2253.00	288.79	0.00	0.13	1867.00	1883.28	1867.00	233.39	0.00	0.12	66.00	39.00	0.00	386.00	385.14	2833193.00	1.58	2030.47	2029.00
19	5	2	14890.00	21138.00	178.90	0	Spot (Block19, Row2, Column5)	2462.26	2391.00	302.81	0.01	0.12	1859.00	1868.36	1859.00	221.56	0.00	0.12	94.00	63.00	0.00	532.00	603.26	2206183.00	2.68	2142.22	2153.00
19	6	2	15183.00	21144.00	198.10	0	Spot (Block19, Row2, Column6)	2233.84	2189.00	315.70	0.01	0.14	1868.00	1892.57	1868.00	230.67	0.01	0.12	59.00	39.00	0.00	321.00	365.84	2475090.00	1.48	2055.96	2066.00
19	7	2	15490.00	21142.00	199.40	0	Spot (Block19, Row2, Column7)	2255.34	2213.00	289.10	0.01	0.13	1896.00	1942.52	1896.00	249.23	0.01	0.13	59.00	31.00	0.00	317.00	359.34	2544019.00	1.26	2061.35	1988.00
19	8	2	15789.00	21131.00	214.30	0	Spot (Block19, Row2, Column8)	2323.75	2319.00	341.63	0.00	0.15	1971.00	2010.22	1971.00	246.05	0.01	0.12	58.00	33.00	0.00	348.00	352.75	3055729.00	1.27	2113.79	2074.00
19	1	3	13690.00	21447.00	173.15	0	Spot (Block19, Row3, Column1)	2583.04	2595.00	381.06	0.00	0.15	1887.00	1923.42	1887.00	239.41	0.01	0.12	87.00	68.00	0.00	708.00	696.04	2162008.00	2.76	2149.70	2190.00
19	2	3	13982.00	21446.00	194.80	0	Spot (Block19, Row3, Column2)	2295.05	2276.00	310.07	0.00	0.14	1870.00	1887.17	1870.00	233.93	0.00	0.12	68.00	41.00	0.00	406.00	425.05	2460291.00	1.74	2067.59	2067.00
19	3	3	14272.00	21439.00	189.95	0	Spot (Block19, Row3, Column3)	2504.13	2454.00	435.42	0.01	0.17	1870.00	1883.95	1870.00	235.48	0.00	0.12	83.00	60.00	0.00	584.00	634.13	2559225.00	2.63	2057.06	2036.00
19	4	3	14586.00	21437.00	192.70	0	Spot (Block19, Row3, Column4)	2317.71	2301.50	322.70	0.00	0.14	1859.00	1879.93	1859.00	241.97	0.00	0.13	66.00	44.00	0.00	442.50	458.71	2419689.00	1.81	2025.75	2009.50
19	5	3	14886.00	21446.00	189.40	0	Spot (Block19, Row3, Column5)	2532.27	2466.00	463.39	0.01	0.18	1870.00	1890.70	1870.00	243.35	0.00	0.13	84.00	56.00	0.00	596.00	662.27	2562658.00	2.64	2125.59	2121.00
19	6	3	15185.00	21438.00	189.85	0	Spot (Block19, Row3, Column6)	2452.50	2396.50	345.48	0.01	0.14	1879.00	1908.73	1879.00	232.33	0.01	0.12	85.00	57.00	0.00	517.50	573.50	2486836.00	2.34	2111.82	2104.50
19	7	3	15492.00	21454.00	171.60	0	Spot (Block19, Row3, Column7)	2330.13	2250.50	327.45	0.02	0.14	1895.00	1941.76	1895.00	242.20	0.01	0.12	62.00	38.00	0.00	355.50	435.13	1920028.00	1.60	2105.05	2071.00
19	8	3	15785.00	21443.00	196.15	0	Spot (Block19, Row3, Column8)	2354.54	2359.00	289.79	0.00	0.12	1972.00	1993.08	1972.00	251.70	0.00	0.13	62.00	33.00	0.00	387.00	382.54	2554674.00	1.44	2174.52	2105.50
19	1	4	13687.00	21744.00	200.85	0	Spot (Block19, Row4, Column1)	2305.99	2278.50	328.35	0.01	0.14	1867.00	1890.81	1867.00	247.64	0.01	0.13	66.00	43.00	0.00	411.50	438.99	2638048.00	1.68	2053.61	2058.50
19	2	4	13988.00	21751.00	205.05	0	Spot (Block19, Row4, Column2)	2272.51	2253.00	271.47	0.00	0.12	1855.00	1879.20	1855.00	244.98	0.01	0.13	70.00	37.00	0.00	398.00	417.51	2713377.00	1.61	2048.80	2007.50
19	3	4	14288.00	21745.00	168.85	0	Spot (Block19, Row4, Column3)	2926.31	2805.00	497.30	0.02	0.17	1868.00	1894.13	1868.00	248.86	0.01	0.13	97.00	90.00	0.00	937.00	1058.31	2320566.00	4.15	2230.51	2228.00
19	4	4	14570.00	21751.00	183.60	0	Spot (Block19, Row4, Column4)	2270.99	2222.00	323.34	0.01	0.14	1874.00	1905.62	1874.00	253.41	0.01	0.13	59.00	37.00	0.00	348.00	396.99	2155169.00	1.44	2113.30	2068.00
19	5	4	14868.00	21736.00	195.75	0	Spot (Block19, Row4, Column5)	2385.76	2330.00	356.63	0.01	0.15	1901.00	1943.92	1901.00	255.85	0.01	0.13	67.00	42.00	0.00	429.00	484.76	2588554.00	1.73	2129.10	2080.00
19	6	4	15187.00	21742.00	196.05	0	Spot (Block19, Row4, Column6)	2599.11	2586.00	378.04	0.00	0.15	1882.00	1932.41	1882.00	242.06	0.01	0.13	92.00	68.00	0.00	704.00	717.11	2838232.00	2.75	2186.73	2199.50
19	7	4	15476.00	21746.00	203.85	0	Spot (Block19, Row4, Column7)	2425.69	2370.50	389.56	0.01	0.16	1892.50	1954.15	1892.50	245.66	0.01	0.13	74.00	48.00	0.00	478.00	533.19	2862310.00	1.92	2161.78	2157.00
19	8	4	15777.00	21760.00	178.85	0	Spot (Block19, Row4, Column8)	2536.66	2480.50	335.95	0.01	0.13	1978.00	1997.60	1978.00	257.85	0.00	0.13	80.00	48.00	0.00	502.50	558.66	2277920.00	2.09	2233.91	2246.00
19	1	5	13687.00	22045.00	182.35	0	Spot (Block19, Row5, Column1)	2477.09	2440.50	367.70	0.01	0.15	1862.00	1889.32	1862.00	259.44	0.01	0.14	82.00	55.00	0.00	578.50	615.09	2318552.00	2.27	2158.52	2139.00
19	2	5	13981.00	22056.00	200.05	0	Spot (Block19, Row5, Column2)	2217.55	2190.00	321.48	0.01	0.14	1844.00	1877.29	1844.00	257.61	0.01	0.14	58.00	35.00	0.00	346.00	373.55	2521349.00	1.32	1976.51	1998.00
19	3	5	14289.00	22044.00	201.05	0	Spot (Block19, Row5, Column3)	2317.09	2291.00	304.63	0.00	0.13	1883.00	1922.29	1883.00	264.77	0.01	0.14	64.00	40.00	0.00	408.00	434.09	2653067.00	1.49	2107.39	2055.00
19	4	5	14585.00	22047.00	205.35	0	Spot (Block19, Row5, Column4)	2259.93	2238.00	315.95	0.00	0.14	1891.00	1929.31	1891.00	258.98	0.01	0.13	59.00	30.00	0.00	347.00	368.93	2705137.00	1.28	2024.06	2012.00
19	5	5	14885.00	22044.00	148.40	0	Spot (Block19, Row5, Column5)	5333.80	4931.00	2059.67	0.03	0.39	1903.00	1945.78	1903.00	262.04	0.01	0.13	99.00	99.00	0.00	3028.00	3430.80	3184276.00	12.93	2807.21	2755.00
19	6	5	15184.00	22045.00	209.60	0	Spot (Block19, Row5, Column6)	2313.00	2269.00	307.35	0.01	0.13	1884.00	1935.63	1884.00	249.67	0.01	0.13	66.00	39.00	0.00	385.00	429.00	2879681.00	1.51	2073.98	2046.00
19	7	5	15485.00	22044.00	209.90	0	Spot (Block19, Row5, Column7)	2330.19	2300.00	293.60	0.01	0.13	1877.00	1932.50	1877.00	248.95	0.01	0.13	74.00	44.00	0.00	423.00	453.19	2919725.00	1.60	2079.08	2068.00
19	8	5	15791.00	22046.00	160.50	0	Spot (Block19, Row5, Column8)	2925.55	2890.00	573.52	0.01	0.20	1963.00	1990.21	1963.00	255.56	0.01	0.13	94.00	77.00	0.00	927.00	962.55	2082990.00	3.66	2287.24	2236.00
19	1	6	13685.00	22344.00	208.25	0	Spot (Block19, Row6, Column1)	2462.47	2459.00	353.57	0.00	0.14	1882.00	1920.77	1882.00	256.37	0.01	0.13	79.00	57.00	0.00	577.00	580.47	3031296.00	2.11	2115.54	2091.50
19	2	6	13985.00	22349.00	220.30	0	Spot (Block19, Row6, Column2)	2241.83	2212.00	295.79	0.01	0.13	1876.00	1899.39	1876.00	252.53	0.01	0.13	63.00	31.00	0.00	336.00	365.83	3107180.00	1.36	2060.80	2021.00
19	3	6	14279.00	22337.00	194.35	0	Spot (Block19, Row6, Column3)	2485.30	2456.00	420.87	0.01	0.17	1893.00	1936.25	1893.00	258.42	0.01	0.13	76.00	54.00	0.00	563.00	592.30	2649332.00	2.12	2123.43	2079.00
19	4	6	14586.00	22351.00	193.45	0	Spot (Block19, Row6, Column4)	2382.72	2363.50	322.18	0.00	0.14	1897.00	1937.32	1897.00	258.55	0.01	0.13	68.00	43.00	0.00	466.50	485.72	2511384.00	1.72	2115.09	2080.00
19	5	6	14882.00	22345.00	149.10	0	Spot (Block19, Row6, Column5)	4429.45	4271.00	1385.39	0.02	0.31	1904.00	1936.85	1904.00	269.66	0.01	0.14	100.00	96.00	0.00	2367.00	2525.45	2693104.00	9.24	2615.76	2579.00
19	6	6	15194.00	22340.00	199.55	0	Spot (Block19, Row6, Column6)	2267.17	2234.00	291.77	0.01	0.13	1885.00	1926.09	1885.00	258.77	0.01	0.13	59.00	36.00	0.00	349.00	382.17	2550570.00	1.32	2090.06	2088.00
19	7	6	15487.00	22345.00	192.75	0	Spot (Block19, Row6, Column7)	2367.80	2288.00	336.86	0.01	0.14	1888.00	1940.96	1888.00	251.55	0.01	0.13	73.00	41.00	0.00	400.00	479.80	2483823.00	1.70	2122.53	2102.00
19	8	6	15799.00	22353.00	192.55	0	Spot (Block19, Row6, Column8)	2303.68	2283.00	295.84	0.00	0.13	1969.00	2004.20	1969.00	268.22	0.01	0.13	54.00	26.00	0.00	314.00	334.68	2418868.00	1.12	2183.08	2163.50
19	1	7	13694.00	22643.00	222.30	0	Spot (Block19, Row7, Column1)	2296.95	2263.00	309.92	0.01	0.13	1888.00	1940.98	1888.00	291.32	0.01	0.15	60.00	27.00	0.00	375.00	408.95	3250185.00	1.22	2043.06	2010.00
19	2	7	13993.00	22645.00	204.80	0	Spot (Block19, Row7, Column2)	2246.41	2197.00	317.04	0.01	0.14	1893.00	1926.77	1893.00	258.49	0.01	0.13	55.00	32.00	0.00	304.00	353.41	2682213.00	1.24	2109.75	2132.00
19	3	7	14274.00	22638.00	209.75	0	Spot (Block19, Row7, Column3)	2301.93	2268.00	312.58	0.01	0.14	1906.00	1948.02	1906.00	255.68	0.01	0.13	61.00	35.00	0.00	362.00	395.93	2872804.00	1.38	2096.98	2074.00
19	4	7	14589.00	22641.00	200.45	0	Spot (Block19, Row7, Column4)	2303.23	2280.50	299.02	0.00	0.13	1895.00	1935.58	1895.00	249.61	0.01	0.13	66.00	39.00	0.00	385.50	408.23	2625684.00	1.47	2102.00	2090.00
19	5	7	14881.00	22641.00	203.25	0	Spot (Block19, Row7, Column5)	2337.58	2282.50	306.34	0.01	0.13	1887.50	1929.21	1887.50	262.19	0.01	0.14	68.00	35.00	0.00	395.00	450.08	2739641.00	1.56	2128.68	2087.00
19	6	7	15182.00	22640.00	202.00	0	Spot (Block19, Row7, Column6)	2332.38	2317.00	302.52	0.00	0.13	1883.00	1927.27	1883.00	264.47	0.01	0.14	69.00	38.00	0.00	434.00	449.38	2698562.00	1.53	2148.49	2178.00
19	7	7	15475.00	22650.00	195.90	0	Spot (Block19, Row7, Column7)	2388.58	2307.00	400.91	0.02	0.17	1895.00	1948.32	1895.00	262.98	0.01	0.13	67.00	42.00	0.00	412.00	493.58	2601160.00	1.67	2190.43	2191.50
19	8	7	15788.00	22647.00	138.05	0	Spot (Block19, Row7, Column8)	2830.79	2873.50	425.88	0.01	0.15	1982.00	2018.86	1982.00	264.93	0.01	0.13	90.00	70.00	0.00	891.50	848.79	1472009.00	3.06	2300.52	2256.00
19	1	8	13673.00	22948.00	139.90	0	Spot (Block19, Row8, Column1)	45920.09	49470.00	18256.44	0.03	0.40	1965.00	2006.12	1965.00	337.81	0.01	0.17	100.00	100.00	28.49	47505.00	43955.09	24337760.00	130.00	13797.68	10023.00
19	2	8	13988.00	22942.00	206.65	0	Spot (Block19, Row8, Column2)	2253.74	2204.00	315.61	0.01	0.14	1891.00	1952.17	1891.00	303.30	0.01	0.16	52.00	23.00	0.00	313.00	362.74	2733790.00	0.99	2013.00	1958.00
19	3	8	14283.00	22950.00	163.65	0	Spot (Block19, Row8, Column3)	2594.79	2560.00	418.24	0.01	0.16	1918.00	1959.22	1918.00	276.82	0.01	0.14	83.00	57.00	0.00	642.00	676.79	1925335.00	2.30	2190.59	2135.00
19	4	8	14585.00	22941.00	177.40	0	Spot (Block19, Row8, Column4)	2388.70	2347.00	326.17	0.01	0.14	1902.00	1946.53	1902.00	271.05	0.01	0.14	69.00	40.00	0.00	445.00	486.70	2099664.00	1.63	2167.72	2084.50
19	5	8	14878.00	22938.00	200.40	0	Spot (Block19, Row8, Column5)	2253.74	2201.00	355.12	0.01	0.16	1889.00	1936.12	1889.00	264.02	0.01	0.14	54.00	36.00	0.00	312.00	364.74	2567011.00	1.20	2132.20	2097.00
19	6	8	15188.00	22948.00	180.55	0	Spot (Block19, Row8, Column6)	2642.19	2600.00	390.10	0.01	0.15	1899.00	1943.25	1899.00	262.55	0.01	0.14	89.00	70.00	0.00	701.00	743.19	2409674.00	2.66	2218.72	2179.00
19	7	8	15494.00	22941.00	191.50	0	Spot (Block19, Row8, Column7)	2382.25	2360.00	325.77	0.00	0.14	1908.00	1958.26	1908.00	269.87	0.01	0.14	66.00	41.00	0.00	452.00	474.25	2468010.00	1.57	2123.32	2133.00
19	8	8	15775.00	22944.00	151.25	0	Spot (Block19, Row8, Column8)	3981.51	3787.00	910.07	0.02	0.23	1991.00	2037.97	1991.00	280.91	0.01	0.14	100.00	99.00	0.00	1796.00	1990.51	2488442.00	6.92	2540.93	2511.00
20	1	1	18187.00	20841.00	150.70	0	Spot (Block20, Row1, Column1)	32985.66	30323.00	16283.87	0.04	0.49	2093.00	2140.62	2093.00	286.00	0.01	0.13	100.00	100.00	3.69	28230.00	30892.66	20583076.00	107.85	9976.71	8293.00
20	2	1	18484.00	20842.00	170.00	0	Spot (Block20, Row1, Column2)	3678.66	3583.00	911.12	0.01	0.25	2128.00	2174.99	2128.00	313.80	0.01	0.14	94.00	82.00	0.00	1455.00	1550.66	2950289.00	4.79	2669.66	2458.50
20	3	1	18792.00	20837.00	152.70	0	Spot (Block20, Row1, Column3)	4893.90	4593.00	1551.96	0.03	0.32	2353.00	2418.44	2353.00	448.68	0.01	0.19	99.00	87.00	0.00	2240.00	2540.90	3122307.00	5.52	3101.32	2971.50
20	4	1	19082.00	20837.00	156.85	0	Spot (Block20, Row1, Column4)	3656.74	3544.00	702.91	0.01	0.19	2405.00	2457.63	2405.00	434.35	0.01	0.18	90.00	65.00	0.00	1139.00	1251.74	2493895.00	2.76	2802.87	2773.50
20	5	1	19386.00	20833.00	153.75	0	Spot (Block20, Row1, Column5)	6845.86	6011.00	3312.14	0.06	0.48	2208.00	2252.51	2208.00	336.38	0.01	0.15	100.00	99.00	0.00	3803.00	4637.86	4449811.00	13.66	3319.68	3151.00
20	6	1	19684.00	20836.00	154.30	0	Spot (Block20, Row1, Column6)	5979.34	5377.50	2254.96	0.05	0.38	2062.00	2098.33	2062.00	278.31	0.01	0.13	100.00	100.00	0.00	3315.50	3917.34	3910488.00	13.94	3027.62	2938.00
20	7	1	19991.00	20836.00	153.25	0	Spot (Block20, Row1, Column7)	8539.21	8143.00	3443.93	0.02	0.40	2009.00	2052.05	2009.00	227.18	0.01	0.11	100.00	100.00	0.00	6134.00	6530.21	5490713.00	28.56	3784.61	3397.00
20	8	1	20295.00	20834.00	213.05	0	Spot (Block20, Row1, Column8)	2471.19	2459.00	261.16	0.00	0.11	2073.00	2101.58	2073.00	210.19	0.01	0.10	69.00	46.00	0.00	386.00	398.19	3224903.00	1.76	2256.62	2226.50
20	1	2	18179.00	21149.00	212.90	0	Spot (Block20, Row2, Column1)	2385.77	2331.50	309.69	0.01	0.13	2014.00	2073.37	2014.00	273.78	0.01	0.13	56.00	26.00	0.00	317.50	371.77	3096731.00	1.14	2162.83	2176.00
20	2	2	18478.00	21141.00	130.30	0	Spot (Block20, Row2, Column2)	4597.18	4547.00	992.50	0.00	0.22	1998.00	2048.84	1998.00	253.29	0.01	0.12	100.00	100.00	0.00	2549.00	2599.18	2096315.00	10.06	2718.99	2687.00
20	3	2	18785.00	21147.00	178.05	0	Spot (Block20, Row2, Column3)	2435.49	2420.50	274.40	0.00	0.11	2056.00	2079.93	2056.00	243.63	0.01	0.12	63.00	34.00	0.00	364.50	379.49	2162716.00	1.46	2239.96	2200.00
20	4	2	19088.00	21138.00	170.50	0	Spot (Block20, Row2, Column4)	3806.48	3690.00	739.77	0.01	0.19	2072.00	2085.46	2072.00	225.93	0.00	0.11	99.00	99.00	0.00	1618.00	1734.48	3087058.00	7.62	2572.20	2556.00
20	5	2	19388.00	21138.00	193.20	0	Spot (Block20, Row2, Column5)	2786.91	2749.50	341.18	0.01	0.12	2008.00	2046.11	2008.00	218.45	0.01	0.11	99.00	80.00	0.00	741.50	778.91	2931829.00	3.39	2295.20	2275.00
20	6	2	19680.00	21138.00	188.80	0	Spot (Block20, Row2, Column6)	2467.50	2404.50	329.26	0.01	0.13	1997.00	2010.61	1997.00	199.02	0.00	0.10	76.00	50.00	0.00	407.50	470.50	2477369.00	2.30	2126.44	2102.50
20	7	2	19986.00	21136.00	160.10	0	Spot (Block20, Row2, Column7)	3218.16	3146.00	624.45	0.01	0.19	2001.00	2031.38	2001.00	213.03	0.01	0.10	99.00	93.00	0.00	1145.00	1217.16	2281676.00	5.57	2405.18	2376.00
20	8	2	20293.00	21141.00	205.35	0	Spot (Block20, Row2, Column8)	2338.91	2303.00	259.15	0.01	0.11	2041.00	2072.54	2041.00	211.25	0.01	0.10	59.00	29.00	0.00	262.00	297.91	2802015.00	1.26	2164.64	2141.00
20	1	3	18190.00	21445.00	156.30	0	Spot (Block20, Row3, Column1)	4732.18	4139.00	1620.07	0.06	0.34	2070.00	2094.76	2070.00	257.05	0.01	0.12	100.00	99.00	0.00	2069.00	2662.18	3180023.00	10.26	2693.56	2662.00
20	2	3	18493.00	21454.00	197.95	0	Spot (Block20, Row3, Column2)	2370.96	2320.00	261.33	0.01	0.11	2007.00	2062.44	2007.00	259.46	0.01	0.13	58.00	25.00	0.00	313.00	363.96	2629391.00	1.19	2209.46	2206.00
20	3	3	18790.00	21417.00	134.30	0	Spot (Block20, Row3, Column3)	3647.85	2594.00	6243.24	0.15	1.71	2012.00	2052.37	2012.00	251.88	0.01	0.12	86.00	58.00	0.41	582.00	1635.85	1758266.00	6.33	2488.97	2507.50
20	4	3	19082.00	21440.00	148.40	0	Spot (Block20, Row3, Column4)	5354.29	5007.50	1947.65	0.03	0.36	1997.00	2025.31	1997.00	229.05	0.01	0.11	100.00	99.00	0.00	3010.50	3357.29	3212573.00	14.53	2979.77	2888.50
20	5	3	19389.00	21442.00	169.50	0	Spot (Block20, Row3, Column5)	2676.42	2605.00	477.41	0.01	0.18	1981.00	1998.22	1981.00	207.19	0.00	0.10	93.00	73.00	0.00	624.00	695.42	2133110.00	3.27	2244.60	2237.00
20	6	3	19688.00	21439.00	198.75	0	Spot (Block20, Row3, Column6)	2501.95	2477.00	311.82	0.00	0.12	1980.00	1993.52	1980.00	202.92	0.00	0.10	81.00	65.00	0.00	497.00	521.95	2804687.00	2.51	2194.99	2158.00
20	7	3	19993.00	21446.00	148.40	0	Spot (Block20, Row3, Column7)	4830.79	4536.00	1529.60	0.03	0.32	1990.00	2013.97	1990.00	202.04	0.01	0.10	100.00	100.00	0.00	2546.00	2840.79	2912965.00	13.94	2823.27	2760.00
20	8	3	20290.00	21446.00	184.35	0	Spot (Block20, Row3, Column8)	2341.14	2309.00	240.76	0.01	0.10	2006.00	2047.10	2006.00	203.33	0.01	0.10	62.00	36.00	0.00	303.00	335.14	2240475.00	1.45	2194.45	2180.50
20	1	4	18188.00	21745.00	152.25	0	Spot (Block20, Row4, Column1)	5145.29	4796.50	1709.63	0.03	0.33	2096.00	2128.32	2096.00	279.62	0.01	0.13	100.00	100.00	0.00	2700.50	3049.29	3282698.00	10.79	2851.89	2819.00
20	2	4	18477.00	21751.00	208.75	0	Spot (Block20, Row4, Column2)	2671.16	2660.50	357.68	0.00	0.13	2072.00	2083.47	2072.00	250.29	0.00	0.12	78.00	57.00	0.00	588.50	599.16	3322928.00	2.35	2322.29	2311.50
20	3	4	18784.00	21739.00	148.45	0	Spot (Block20, Row4, Column3)	14277.43	13323.00	6698.31	0.03	0.47	2035.00	2072.10	2035.00	261.85	0.01	0.13	100.00	100.00	0.00	11288.00	12242.43	8580734.00	46.61	5088.66	4164.00
20	4	4	19076.00	21749.00	192.55	0	Spot (Block20, Row4, Column4)	2393.26	2395.00	267.44	0.00	0.11	1991.00	2022.64	1991.00	234.09	0.01	0.12	70.00	38.00	0.00	404.00	402.26	2510528.00	1.58	2231.68	2184.00
20	5	4	19368.00	21742.00	175.35	0	Spot (Block20, Row4, Column5)	2444.81	2389.00	322.28	0.01	0.13	1949.50	1978.29	1949.50	212.76	0.01	0.11	80.00	52.00	0.00	439.50	495.31	2095204.00	2.19	2131.89	2080.00
20	6	4	19690.00	21740.00	194.40	0	Spot (Block20, Row4, Column6)	2766.47	2694.00	332.07	0.01	0.12	1956.00	1978.03	1956.00	202.32	0.00	0.10	99.00	90.00	0.00	738.00	810.47	2965661.00	3.90	2264.10	2267.00
20	7	4	19985.00	21747.00	148.25	0	Spot (Block20, Row4, Column7)	4746.41	4274.50	1657.13	0.05	0.35	1982.00	2008.64	1982.00	208.31	0.01	0.10	99.00	99.00	0.00	2292.50	2764.41	2857337.00	13.14	2672.83	2619.00
20	8	4	20280.00	21742.00	158.15	0	Spot (Block20, Row4, Column8)	3424.12	3270.00	692.08	0.02	0.20	2005.00	2042.63	2005.00	205.51	0.01	0.10	99.00	93.00	0.00	1265.00	1419.12	2359219.00	6.72	2432.23	2413.00
20	1	5	18185.00	22042.00	147.70	0	Spot (Block20, Row5, Column1)	5862.53	5403.00	2191.60	0.04	0.37	2080.00	2105.92	2080.00	283.45	0.01	0.13	100.00	100.00	0.00	3323.00	3782.53	3470616.00	13.25	3043.83	2926.50
20	2	5	18482.00	22035.00	203.55	0	Spot (Block20, Row5, Column2)	2444.38	2396.00	317.05	0.01	0.13	2056.00	2082.60	2056.00	256.70	0.01	0.12	59.00	32.00	0.00	340.00	388.38	2864812.00	1.41	2221.64	2208.00
20	3	5	18783.00	22042.00	195.00	0	Spot (Block20, Row5, Column3)	2930.29	2855.00	428.50	0.01	0.15	2072.00	2092.45	2072.00	253.65	0.00	0.12	95.00	75.00	0.00	783.00	858.29	3144201.00	3.30	2433.51	2429.50
20	4	5	19082.00	22041.00	148.20	0	Spot (Block20, Row5, Column4)	3657.40	3498.50	877.27	0.02	0.24	2026.00	2066.53	2026.00	243.18	0.01	0.12	100.00	93.00	0.00	1472.50	1631.40	2209067.00	6.54	2505.44	2459.00
20	5	5	19387.00	22040.00	145.75	0	Spot (Block20, Row5, Column5)	18718.85	17497.00	9218.50	0.03	0.49	1991.00	2030.77	1991.00	243.62	0.01	0.12	100.00	100.00	0.00	15506.00	16727.85	10894373.00	68.50	5302.05	4645.50
20	6	5	19694.00	22040.00	211.25	0	Spot (Block20, Row5, Column6)	2434.91	2371.00	471.97	0.01	0.19	1986.00	2005.07	1986.00	203.11	0.00	0.10	76.00	46.00	0.00	385.00	448.91	3102070.00	2.12	2168.05	2165.50
20	7	5	19988.00	22043.00	192.65	0	Spot (Block20, Row5, Column7)	2475.38	2422.50	314.92	0.01	0.13	1989.00	2019.85	1989.00	215.81	0.01	0.11	79.00	50.00	0.00	433.50	486.38	2584292.00	2.11	2176.70	2182.00
20	8	5	20288.00	22043.00	146.10	0	Spot (Block20, Row5, Column8)	6762.01	6188.00	2763.46	0.04	0.41	2007.50	2040.18	2007.50	212.95	0.01	0.10	100.00	100.00	0.00	4180.50	4754.51	3928726.00	22.17	3229.43	2941.00
20	1	6	18174.00	22343.00	181.35	0	Spot (Block20, Row6, Column1)	2709.44	2708.50	338.42	0.00	0.12	2087.00	2192.11	2087.00	1648.91	0.02	0.75	0.00	0.00	0.00	621.50	622.44	2487267.00	0.31	2386.49	2392.00
20	2	6	18521.00	22340.00	190.55	0	Spot (Block20, Row6, Column2)	2535.21	2492.00	319.44	0.01	0.13	2065.00	2165.99	2065.00	1740.19	0.02	0.80	0.00	0.00	0.00	427.00	470.21	2588450.00	0.21	2317.43	2263.00
20	3	6	18776.00	22340.00	147.05	0	Spot (Block20, Row6, Column3)	9283.03	8520.00	4013.89	0.04	0.43	2080.00	2095.43	2080.00	255.17	0.00	0.12	100.00	100.00	0.00	6440.00	7203.03	5495553.00	28.17	3918.87	3747.50
20	4	6	19087.00	22344.00	175.15	0	Spot (Block20, Row6, Column4)	3020.21	2936.00	551.03	0.01	0.18	2075.50	2089.47	2075.50	241.02	0.00	0.12	94.00	76.00	0.00	860.50	944.71	2573215.00	3.86	2390.27	2336.00
20	5	6	19387.00	22341.00	143.70	0	Spot (Block20, Row6, Column5)	13271.89	12510.50	5866.71	0.03	0.44	2012.00	2063.58	2012.00	253.84	0.01	0.12	100.00	100.00	0.00	10498.50	11259.89	7405717.00	44.16	4980.54	4016.00
20	6	6	19679.00	22341.00	170.85	0	Spot (Block20, Row6, Column6)	2825.89	2701.00	552.43	0.02	0.20	2004.00	2034.18	2004.00	218.93	0.01	0.11	95.00	75.00	0.00	697.00	821.89	2297449.00	3.62	2281.72	2274.00
20	7	6	19987.00	22339.00	150.85	0	Spot (Block20, Row6, Column7)	5627.77	5011.50	1983.49	0.05	0.35	2005.00	2041.30	2005.00	214.64	0.01	0.11	100.00	100.00	0.00	3006.50	3622.77	3522984.00	16.71	2937.89	2842.00
20	8	6	20293.00	22343.00	148.95	0	Spot (Block20, Row6, Column8)	6159.21	5726.00	2252.16	0.03	0.37	2073.00	2085.30	2073.00	219.28	0.00	0.11	100.00	100.00	0.00	3653.00	4086.21	3750958.00	18.58	3014.75	2901.50
20	1	7	18172.00	22645.00	210.55	0	Spot (Block20, Row7, Column1)	2793.67	2702.00	525.60	0.01	0.19	2085.00	2215.01	2085.00	1694.47	0.03	0.76	2.00	0.00	0.00	617.00	708.67	3517225.00	0.34	2374.45	2302.50
20	2	7	18493.00	22644.00	206.10	0	Spot (Block20, Row7, Column2)	2420.96	2371.00	362.42	0.01	0.15	2051.00	2161.32	2051.00	1800.79	0.02	0.83	0.00	0.00	0.00	320.00	369.96	2922094.00	0.14	2226.50	2238.00
20	3	7	18791.00	22643.00	201.70	0	Spot (Block20, Row7, Column3)	2437.87	2409.00	291.10	0.01	0.12	2066.00	2089.98	2066.00	241.89	0.01	0.12	59.00	35.00	0.00	343.00	371.87	2808430.00	1.44	2258.92	2223.00
20	4	7	19093.00	22644.00	210.80	0	Spot (Block20, Row7, Column4)	2383.07	2367.00	273.89	0.00	0.11	2038.00	2070.04	2038.00	232.65	0.01	0.11	62.00	32.00	0.00	329.00	345.07	3024113.00	1.35	2205.32	2181.50
20	5	7	19384.00	22638.00	182.40	0	Spot (Block20, Row7, Column5)	3581.65	3517.50	714.10	0.01	0.20	2031.00	2074.93	2031.00	243.04	0.01	0.12	99.00	96.00	0.00	1486.50	1550.65	3338102.00	6.20	2505.78	2490.00
20	6	7	19684.00	22641.00	205.95	0	Spot (Block20, Row7, Column6)	2568.49	2494.00	408.68	0.01	0.16	2010.00	2061.57	2010.00	225.25	0.01	0.11	86.00	53.00	0.00	484.00	558.49	3097598.00	2.25	2267.33	2288.00
20	7	7	19974.00	22642.00	149.30	0	Spot (Block20, Row7, Column7)	5979.91	5670.50	1900.39	0.02	0.32	2050.00	2076.55	2050.00	223.45	0.01	0.11	100.00	100.00	0.00	3620.50	3929.91	3659702.00	17.47	3134.03	3010.00
20	8	7	20285.00	22642.00	145.70	0	Spot (Block20, Row7, Column8)	4127.30	4108.00	631.17	0.00	0.15	2113.00	2145.28	2113.00	225.75	0.01	0.11	100.00	99.00	0.00	1995.00	2014.30	2381454.00	8.78	2887.33	2820.50
20	1	8	18175.00	22946.00	143.15	0	Spot (Block20, Row8, Column1)	39471.80	38274.50	17312.34	0.01	0.44	2116.00	2181.60	2116.00	321.24	0.01	0.15	100.00	100.00	14.29	36158.50	37355.80	22104284.00	116.08	11660.33	9271.00
20	2	8	18488.00	22943.00	207.80	0	Spot (Block20, Row8, Column2)	2743.42	2707.00	485.40	0.01	0.18	2089.00	2130.87	2089.00	289.23	0.01	0.14	74.00	52.00	0.00	618.00	654.42	3374402.00	2.12	2254.94	2189.50
20	3	8	18774.00	22939.00	149.55	0	Spot (Block20, Row8, Column3)	4772.29	4159.50	1791.10	0.06	0.38	2090.00	2124.67	2090.00	261.73	0.01	0.12	99.00	92.00	0.00	2069.50	2682.29	2892009.00	10.12	2752.37	2756.50
20	4	8	19087.00	22942.00	176.55	0	Spot (Block20, Row8, Column4)	2601.33	2596.50	291.95	0.00	0.11	2080.00	2115.47	2080.00	249.85	0.01	0.12	80.00	52.00	0.00	516.50	521.33	2273562.00	1.94	2355.49	2323.00
20	5	8	19378.00	22946.00	199.70	0	Spot (Block20, Row8, Column5)	2501.78	2440.00	308.52	0.01	0.12	2093.00	2128.43	2093.00	251.58	0.01	0.12	61.00	37.00	0.00	347.00	408.78	2837019.00	1.48	2341.73	2313.00
20	6	8	19685.00	22938.00	181.40	0	Spot (Block20, Row8, Column6)	2824.99	2804.00	378.22	0.00	0.13	2089.00	2126.14	2089.00	245.09	0.01	0.12	90.00	72.00	0.00	715.00	735.99	2604640.00	2.85	2344.28	2302.00
20	7	8	19985.00	22944.00	147.60	0	Spot (Block20, Row8, Column7)	4489.84	4512.50	1057.85	0.00	0.24	2097.00	2131.80	2097.00	231.62	0.01	0.11	100.00	99.00	0.00	2415.50	2392.84	2666964.00	10.18	2819.72	2800.50
20	8	8	20275.00	22944.00	148.85	0	Spot (Block20, Row8, Column8)	4217.07	4076.50	820.06	0.01	0.19	2187.00	2214.74	2187.00	237.91	0.01	0.11	100.00	100.00	0.00	1889.50	2030.07	2538676.00	8.42	2810.66	2823.00
21	1	1	4688.00	25345.00	147.00	0	Spot (Block21, Row1, Column1)	37348.49	34831.00	18328.47	0.03	0.49	1161.00	1186.88	1161.00	143.20	0.01	0.12	100.00	100.00	10.73	33670.00	36187.49	21923628.00	252.53	9571.42	7203.00
21	2	1	4984.00	25346.00	147.00	-50	Spot (Block21, Row1, Column2)	2017.84	1485.00	3123.90	0.13	1.55	1149.00	1171.98	1149.00	119.24	0.01	0.10	97.00	78.00	0.00	336.00	868.84	1186490.00	7.09	1341.72	1341.00
21	3	1	5290.00	25351.00	198.75	0	Spot (Block21, Row1, Column3)	1328.13	1304.00	116.40	0.01	0.09	1137.00	1151.22	1137.00	81.52	0.01	0.07	80.00	51.00	0.00	167.00	191.13	1480862.00	2.17	1225.91	1214.00
21	4	1	5565.00	25348.00	131.00	0	Spot (Block21, Row1, Column4)	1484.10	1477.50	143.17	0.00	0.10	1132.00	1140.31	1132.00	73.13	0.00	0.06	100.00	97.00	0.00	345.50	352.10	679719.00	4.70	1306.43	1304.00
21	5	1	5887.00	25341.00	219.20	0	Spot (Block21, Row1, Column5)	1351.57	1344.50	125.95	0.00	0.09	1143.00	1154.74	1143.00	83.60	0.00	0.07	82.00	60.00	0.00	201.50	208.57	1862461.00	2.35	1217.66	1206.00
21	6	1	6182.00	25335.00	225.70	0	Spot (Block21, Row1, Column6)	1359.92	1360.00	111.90	0.00	0.08	1130.00	1141.68	1130.00	72.72	0.00	0.06	91.00	77.00	0.00	230.00	229.92	1988197.00	3.00	1207.15	1193.00
21	7	1	6488.00	25336.00	200.45	0	Spot (Block21, Row1, Column7)	1360.79	1379.00	105.50	0.01	0.08	1137.00	1149.62	1137.00	79.00	0.00	0.07	89.00	74.00	0.00	242.00	223.79	1549937.00	2.67	1236.32	1215.50
21	8	1	6786.00	25340.00	200.90	0	Spot (Block21, Row1, Column8)	1445.76	1430.00	133.92	0.00	0.09	1183.00	1187.86	1183.00	88.34	0.00	0.07	92.00	71.00	0.00	247.00	262.76	1658290.00	2.92	1270.46	1269.00
21	1	2	4677.00	25650.00	219.55	0	Spot (Block21, Row2, Column1)	1329.82	1315.00	85.67	0.00	0.06	1169.00	1183.15	1169.00	124.82	0.01	0.11	69.00	9.00	0.00	146.00	160.82	1832493.00	1.17	1223.96	1226.00
21	2	2	4973.00	25649.00	146.40	0	Spot (Block21, Row2, Column2)	1346.33	1314.00	126.45	0.01	0.09	1155.00	1164.25	1155.00	91.27	0.00	0.08	87.00	44.00	0.00	159.00	191.33	784910.00	1.99	1242.88	1221.00
21	3	2	5287.00	25653.00	195.65	0	Spot (Block21, Row2, Column3)	1427.66	1399.00	168.10	0.01	0.12	1122.00	1132.01	1122.00	76.64	0.00	0.07	97.00	83.00	0.00	277.00	305.66	1543305.00	3.86	1259.44	1229.00
21	4	2	5590.00	25638.00	249.80	0	Spot (Block21, Row2, Column4)	1312.09	1310.00	99.56	0.00	0.08	1130.00	1136.74	1130.00	70.41	0.00	0.06	85.00	66.00	0.00	180.00	182.09	2367017.00	2.49	1172.21	1178.50
21	5	2	5888.00	25643.00	184.55	0	Spot (Block21, Row2, Column5)	1608.64	1602.00	180.80	0.00	0.11	1129.00	1145.18	1129.00	89.01	0.01	0.08	100.00	96.00	0.00	473.00	479.64	1545905.00	5.21	1318.16	1292.00
21	6	2	6181.00	25637.00	221.90	0	Spot (Block21, Row2, Column6)	1325.66	1305.00	115.07	0.01	0.09	1127.00	1140.95	1127.00	85.71	0.01	0.08	82.00	53.00	0.00	178.00	198.66	1866524.00	2.16	1223.88	1213.00
21	7	2	6487.00	25649.00	195.00	0	Spot (Block21, Row2, Column7)	1305.55	1292.00	106.04	0.00	0.08	1124.00	1138.72	1124.00	78.18	0.01	0.07	82.00	54.00	0.00	168.00	181.55	1399551.00	2.13	1222.65	1220.00
21	8	2	6796.00	25640.00	233.45	0	Spot (Block21, Row2, Column8)	1282.47	1271.50	115.71	0.00	0.09	1134.00	1150.75	1134.00	84.09	0.01	0.07	61.00	36.00	0.00	137.50	148.47	2016046.00	1.57	1206.82	1190.00
21	1	3	4696.00	25953.00	161.35	0	Spot (Block21, Row3, Column1)	1525.64	1514.00	137.22	0.00	0.09	1168.00	1172.64	1168.00	85.56	0.00	0.07	97.00	89.00	0.00	346.00	357.64	1093886.00	4.13	1294.63	1273.00
21	2	3	4989.00	25941.00	199.90	0	Spot (Block21, Row3, Column2)	1436.28	1418.00	116.22	0.01	0.08	1141.00	1150.86	1141.00	82.52	0.00	0.07	98.00	88.00	0.00	277.00	295.28	1628740.00	3.46	1272.29	1273.00
21	3	3	5271.00	25952.00	209.70	0	Spot (Block21, Row3, Column3)	1412.84	1391.00	143.46	0.01	0.10	1125.00	1135.72	1125.00	80.64	0.00	0.07	96.00	82.00	0.00	266.00	287.84	1774528.00	3.44	1252.01	1249.00
21	4	3	5583.00	25940.00	217.00	0	Spot (Block21, Row3, Column4)	1378.42	1380.00	100.69	0.00	0.07	1138.00	1147.38	1138.00	92.81	0.00	0.08	92.00	66.00	0.00	242.00	240.42	1856736.00	2.49	1245.04	1228.00
21	5	3	5893.00	25954.00	208.55	0	Spot (Block21, Row3, Column5)	1420.43	1392.00	148.98	0.01	0.10	1148.00	1161.22	1148.00	106.15	0.00	0.09	89.00	63.00	0.00	244.00	272.43	1755657.00	2.44	1243.04	1219.00
21	6	3	6186.00	25950.00	212.75	0	Spot (Block21, Row3, Column6)	1345.69	1339.50	121.64	0.00	0.09	1143.00	1156.42	1143.00	88.52	0.01	0.08	79.00	55.00	0.00	196.50	202.69	1738626.00	2.14	1223.82	1209.50
21	7	3	6488.00	25951.00	195.00	0	Spot (Block21, Row3, Column7)	1339.60	1316.00	151.02	0.01	0.11	1134.00	1145.44	1134.00	75.24	0.00	0.07	87.00	64.00	0.00	182.00	205.60	1440073.00	2.58	1247.27	1245.00
21	8	3	6783.00	25939.00	197.35	0	Spot (Block21, Row3, Column8)	1318.80	1300.00	136.45	0.01	0.10	1116.00	1131.31	1116.00	78.45	0.01	0.07	86.00	63.00	0.00	184.00	202.80	1453317.00	2.39	1222.67	1217.00
21	1	4	4686.00	26244.00	181.35	0	Spot (Block21, Row4, Column1)	1423.68	1415.00	110.85	0.00	0.08	1186.00	1192.19	1186.00	94.52	0.00	0.08	91.00	67.00	0.00	229.00	237.68	1308358.00	2.45	1293.90	1291.00
21	2	4	4984.00	26249.00	196.65	0	Spot (Block21, Row4, Column2)	1364.25	1329.00	136.91	0.01	0.10	1142.00	1153.48	1142.00	88.41	0.00	0.08	88.00	51.00	0.00	187.00	222.25	1493851.00	2.38	1270.88	1260.00
21	3	4	5292.00	26247.00	168.35	0	Spot (Block21, Row4, Column3)	1653.51	1613.00	239.80	0.01	0.15	1146.00	1153.94	1146.00	69.72	0.00	0.06	99.00	97.00	0.00	467.00	507.51	1311233.00	7.17	1304.27	1298.50
21	4	4	5581.00	26260.00	208.55	0	Spot (Block21, Row4, Column4)	1392.67	1394.00	83.73	0.00	0.06	1169.00	1177.83	1169.00	100.04	0.00	0.08	95.00	61.00	0.00	225.00	223.67	1724131.00	2.15	1276.28	1275.00
21	5	4	5873.00	26252.00	213.35	0	Spot (Block21, Row4, Column5)	1510.27	1492.00	124.13	0.01	0.08	1196.00	1206.90	1196.00	112.49	0.00	0.09	97.00	75.00	0.00	296.00	314.27	1949759.00	2.70	1353.99	1344.00
21	6	4	6191.00	26245.00	184.20	0	Spot (Block21, Row4, Column6)	1596.06	1582.00	141.91	0.00	0.09	1182.00	1185.01	1182.00	94.30	0.00	0.08	99.00	95.00	0.00	400.00	414.06	1525835.00	4.36	1383.85	1374.00
21	7	4	6476.00	26254.00	200.10	0	Spot (Block21, Row4, Column7)	1389.83	1372.00	124.94	0.01	0.09	1151.00	1158.96	1151.00	82.11	0.00	0.07	91.00	66.00	0.00	221.00	238.83	1577460.00	2.81	1260.88	1274.00
21	8	4	6785.00	26260.00	163.10	0	Spot (Block21, Row4, Column8)	1555.32	1559.50	208.60	0.00	0.13	1123.00	1137.26	1123.00	79.36	0.01	0.07	98.00	89.00	0.00	436.50	432.32	1150936.00	5.27	1289.84	1266.00
21	1	5	4685.00	26549.00	167.20	0	Spot (Block21, Row5, Column1)	1552.87	1521.00	165.03	0.01	0.11	1173.00	1182.54	1173.00	93.72	0.00	0.08	99.00	90.00	0.00	348.00	379.87	1205025.00	3.95	1335.91	1328.00
21	2	5	4989.00	26536.00	194.75	0	Spot (Block21, Row5, Column2)	1342.51	1343.00	74.78	0.00	0.06	1145.00	1154.84	1145.00	89.43	0.00	0.08	91.00	60.00	0.00	198.00	197.51	1440515.00	2.10	1254.79	1249.50
21	3	5	5292.00	26554.00	204.55	0	Spot (Block21, Row5, Column3)	1365.60	1358.00	123.72	0.00	0.09	1151.00	1157.48	1151.00	73.35	0.00	0.06	92.00	76.00	0.00	207.00	214.60	1612770.00	2.84	1234.27	1231.00
21	4	5	5582.00	26535.00	213.95	0	Spot (Block21, Row5, Column4)	1438.93	1421.00	107.61	0.01	0.07	1191.00	1203.11	1191.00	91.05	0.00	0.08	95.00	71.00	0.00	230.00	247.93	1879239.00	2.59	1290.65	1291.00
21	5	5	5887.00	26544.00	169.35	0	Spot (Block21, Row5, Column5)	1896.92	1829.50	329.10	0.02	0.17	1218.00	1235.70	1218.00	97.16	0.01	0.08	99.00	97.00	0.00	611.50	678.92	1506156.00	6.81	1455.48	1456.00
21	6	5	6183.00	26542.00	222.65	0	Spot (Block21, Row5, Column6)	1474.03	1480.00	145.24	0.00	0.10	1195.00	1206.96	1195.00	90.69	0.00	0.08	92.00	77.00	0.00	285.00	279.03	2088694.00	2.94	1333.49	1325.50
21	7	5	6488.00	26547.00	221.35	0	Spot (Block21, Row5, Column7)	1377.35	1379.00	122.28	0.00	0.09	1140.00	1148.87	1140.00	81.78	0.00	0.07	91.00	74.00	0.00	239.00	237.35	1937933.00	2.79	1234.39	1235.00
21	8	5	6783.00	26547.00	176.80	0	Spot (Block21, Row5, Column8)	1433.53	1428.00	162.56	0.00	0.11	1118.00	1127.40	1118.00	74.36	0.00	0.07	96.00	85.00	0.00	310.00	315.53	1258636.00	4.12	1236.00	1243.00
21	1	6	4682.00	26837.00	221.60	0	Spot (Block21, Row6, Column1)	1380.52	1371.50	98.66	0.00	0.07	1145.00	1150.35	1145.00	66.34	0.00	0.06	98.00	87.00	0.00	226.50	235.52	1927211.00	3.47	1246.70	1257.50
21	2	6	4988.00	26842.00	223.60	0	Spot (Block21, Row6, Column2)	1336.84	1322.00	172.42	0.00	0.13	1124.00	1131.15	1124.00	62.03	0.00	0.05	95.00	77.00	0.00	198.00	212.84	1909005.00	3.32	1219.14	1204.50
21	3	6	5280.00	26844.00	193.95	0	Spot (Block21, Row6, Column3)	1396.08	1398.00	115.10	0.00	0.08	1130.00	1142.20	1130.00	75.37	0.00	0.07	96.00	83.00	0.00	268.00	266.08	1488226.00	3.37	1237.72	1235.00
21	4	6	5589.00	26841.00	151.10	0	Spot (Block21, Row6, Column4)	2172.17	1963.00	599.67	0.04	0.28	1187.00	1193.63	1187.00	85.61	0.00	0.07	100.00	99.00	0.00	776.00	985.17	1359779.00	11.43	1433.89	1427.50
21	5	6	5887.00	26841.00	173.35	0	Spot (Block21, Row6, Column5)	1687.76	1663.00	214.55	0.01	0.13	1203.00	1219.84	1203.00	91.22	0.01	0.07	99.00	92.00	0.00	460.00	484.76	1405905.00	5.13	1393.90	1386.00
21	6	6	6190.00	26847.00	208.40	0	Spot (Block21, Row6, Column6)	1402.58	1401.00	108.09	0.00	0.08	1184.00	1190.92	1184.00	83.37	0.00	0.07	89.00	66.00	0.00	217.00	218.58	1736392.00	2.54	1302.03	1280.00
21	7	6	6474.00	26844.00	193.90	0	Spot (Block21, Row6, Column7)	1447.50	1440.50	131.35	0.00	0.09	1136.00	1144.12	1136.00	73.97	0.00	0.06	96.00	89.00	0.00	304.50	311.50	1543039.00	4.10	1282.19	1280.00
21	8	6	6787.00	26842.00	150.65	0	Spot (Block21, Row6, Column8)	1377.19	1376.00	121.08	0.00	0.09	1129.50	1143.12	1129.50	86.00	0.01	0.08	90.00	77.00	0.00	246.50	247.69	852480.00	2.72	1256.05	1240.00
21	1	7	4688.00	27146.00	242.60	0	Spot (Block21, Row7, Column1)	1285.01	1286.00	88.87	0.00	0.07	1137.00	1154.44	1137.00	110.71	0.01	0.10	66.00	23.00	0.00	149.00	148.01	2184524.00	1.18	1167.91	1158.00
21	2	7	4978.00	27152.00	217.80	0	Spot (Block21, Row7, Column2)	1343.43	1349.00	78.91	0.00	0.06	1132.00	1139.31	1132.00	68.10	0.00	0.06	95.00	82.00	0.00	217.00	211.43	1827071.00	3.00	1216.13	1210.50
21	3	7	5289.00	27149.00	230.95	0	Spot (Block21, Row7, Column3)	1376.44	1382.00	95.05	0.00	0.07	1139.00	1150.93	1139.00	77.70	0.00	0.07	95.00	78.00	0.00	243.00	237.44	2115588.00	2.90	1236.53	1226.50
21	4	7	5585.00	27150.00	204.10	0	Spot (Block21, Row7, Column4)	1370.86	1368.50	94.78	0.00	0.07	1173.00	1173.34	1173.00	76.56	0.00	0.07	92.00	62.00	0.00	195.50	197.86	1631326.00	2.58	1281.66	1283.00
21	5	7	5887.00	27150.00	222.95	0	Spot (Block21, Row7, Column5)	1387.80	1382.50	140.79	0.00	0.10	1185.00	1184.94	1185.00	78.38	0.00	0.07	92.00	66.00	0.00	197.50	202.80	1976221.00	2.59	1269.61	1274.00
21	6	7	6179.00	27141.00	215.75	0	Spot (Block21, Row7, Column6)	1406.80	1393.00	118.96	0.00	0.08	1168.00	1166.76	1168.00	79.91	0.00	0.07	94.00	73.00	0.00	225.00	238.80	1868229.00	3.00	1272.12	1257.00
21	7	7	6478.00	27136.00	212.45	0	Spot (Block21, Row7, Column7)	1348.38	1320.00	101.18	0.01	0.08	1135.00	1143.14	1135.00	73.28	0.00	0.06	95.00	76.00	0.00	185.00	213.38	1734019.00	2.80	1248.35	1237.50
21	8	7	6780.00	27145.00	103.25	0	Spot (Block21, Row7, Column8)	2046.13	2043.00	209.11	0.00	0.10	1178.00	1184.81	1178.00	100.75	0.00	0.09	100.00	100.00	0.00	865.00	868.13	562686.00	8.55	1513.19	1471.00
21	1	8	4679.00	27450.00	139.00	0	Spot (Block21, Row8, Column1)	44288.91	46260.50	19207.93	0.02	0.43	1145.00	1170.77	1145.00	145.42	0.01	0.12	100.00	100.00	29.31	45115.50	43143.91	23118904.00	296.51	11272.23	7870.00
21	2	8	4989.00	27441.00	214.15	0	Spot (Block21, Row8, Column2)	1348.20	1333.00	92.04	0.00	0.07	1161.00	1172.54	1161.00	110.16	0.00	0.09	83.00	34.00	0.00	172.00	187.20	1768833.00	1.59	1225.45	1222.50
21	3	8	5271.00	27449.00	179.25	0	Spot (Block21, Row8, Column3)	1474.65	1450.00	158.82	0.01	0.11	1180.00	1182.49	1180.00	81.50	0.00	0.07	94.00	77.00	0.00	270.00	294.65	1324238.00	3.58	1307.90	1295.50
21	4	8	5580.00	27445.00	199.50	0	Spot (Block21, Row8, Column4)	1433.21	1422.00	109.58	0.00	0.08	1181.00	1179.54	1181.00	75.77	0.00	0.06	96.00	78.00	0.00	241.00	252.21	1616663.00	3.35	1271.61	1265.50
21	5	8	5885.00	27444.00	203.85	0	Spot (Block21, Row8, Column5)	1378.65	1339.00	214.95	0.01	0.16	1183.00	1181.53	1183.00	77.54	0.00	0.07	91.00	50.00	0.00	156.00	195.65	1639214.00	2.54	1310.32	1243.00
21	6	8	6186.00	27447.00	206.35	0	Spot (Block21, Row8, Column6)	1360.24	1353.50	112.61	0.00	0.08	1171.00	1170.75	1171.00	81.34	0.00	0.07	82.00	53.00	0.00	182.50	189.24	1648610.00	2.33	1247.25	1242.00
21	7	8	6490.00	27448.00	208.00	0	Spot (Block21, Row8, Column7)	1344.63	1318.00	108.33	0.01	0.08	1154.00	1165.17	1154.00	91.95	0.00	0.08	83.00	44.00	0.00	164.00	190.63	1657924.00	1.95	1229.09	1215.00
21	8	8	6776.00	27450.00	148.15	0	Spot (Block21, Row8, Column8)	3187.92	3086.00	995.13	0.01	0.31	1192.00	1206.35	1192.00	111.86	0.01	0.09	100.00	100.00	0.00	1894.00	1995.92	1906375.00	17.71	1648.76	1611.00
22	1	1	9187.00	25342.00	147.15	0	Spot (Block22, Row1, Column1)	37529.48	35847.50	18512.64	0.02	0.49	3340.00	3383.08	3340.00	471.23	0.01	0.14	100.00	100.00	12.88	32507.50	34189.48	22442708.00	72.46	10976.09	8753.00
22	2	1	9483.00	25352.00	172.50	0	Spot (Block22, Row1, Column2)	4567.50	4443.50	763.88	0.01	0.17	3190.00	3245.59	3190.00	444.91	0.01	0.14	89.00	74.00	0.00	1253.50	1377.50	3791023.00	2.97	3777.35	3811.00
22	3	1	9787.00	25345.00	189.45	0	Spot (Block22, Row1, Column3)	4641.89	4376.00	1175.63	0.03	0.25	3126.00	3188.37	3126.00	422.54	0.01	0.13	84.00	69.00	0.00	1250.00	1515.89	4702238.00	3.44	3634.24	3551.00
22	4	1	10076.00	25357.00	197.50	0	Spot (Block22, Row1, Column4)	4214.97	4158.50	681.36	0.01	0.16	3208.00	3242.51	3208.00	407.07	0.00	0.13	78.00	57.00	0.00	950.50	1006.97	4644896.00	2.39	3637.11	3639.50
22	5	1	10380.00	25345.00	156.20	0	Spot (Block22, Row1, Column5)	5655.78	5239.00	1585.31	0.03	0.28	3192.00	3214.87	3192.00	416.16	0.00	0.13	99.00	88.00	0.00	2047.00	2463.78	3795030.00	5.87	3856.05	3878.50
22	6	1	10685.00	25341.00	164.40	0	Spot (Block22, Row1, Column6)	5776.47	5486.00	1479.86	0.02	0.26	3199.00	3233.81	3199.00	429.35	0.00	0.13	98.00	91.00	0.00	2287.00	2577.47	4332350.00	5.92	3791.42	3722.00
22	7	1	10990.00	25344.00	154.30	0	Spot (Block22, Row1, Column7)	9422.09	8671.00	3418.36	0.04	0.36	3229.50	3270.90	3229.50	429.79	0.01	0.13	100.00	99.00	0.00	5441.50	6192.59	6209159.00	14.31	4737.07	4652.00
22	8	1	11292.00	25343.00	221.45	0	Spot (Block22, Row1, Column8)	3894.95	3870.00	504.80	0.00	0.13	3240.00	3286.60	3240.00	442.56	0.01	0.13	61.00	32.00	0.00	630.00	654.95	5468511.00	1.37	3488.56	3441.00
22	1	2	9175.00	25655.00	205.50	0	Spot (Block22, Row2, Column1)	3789.03	3731.00	497.48	0.01	0.13	3314.00	3351.51	3314.00	442.99	0.00	0.13	49.00	27.00	0.00	417.00	475.03	4558204.00	0.99	3583.56	3539.50
22	2	2	9477.00	25647.00	122.85	0	Spot (Block22, Row2, Column2)	6318.88	6028.00	1245.39	0.02	0.20	3183.00	3233.23	3183.00	431.65	0.01	0.13	100.00	98.00	0.00	2845.00	3135.88	2489638.00	7.15	4275.27	4190.50
22	3	2	9788.00	25645.00	206.65	0	Spot (Block22, Row2, Column3)	3922.13	3871.00	557.77	0.01	0.14	3164.00	3237.52	3164.00	572.77	0.01	0.18	55.00	26.00	0.00	707.00	758.13	4757548.00	1.20	3459.83	3415.00
22	4	2	10091.00	25645.00	191.55	0	Spot (Block22, Row2, Column4)	4928.73	4854.00	899.15	0.01	0.18	3228.00	3281.81	3228.00	570.00	0.01	0.17	89.00	73.00	0.00	1626.00	1700.73	5101237.00	2.89	3960.69	3847.50
22	5	2	10384.00	25651.00	197.35	0	Spot (Block22, Row2, Column5)	4930.19	4782.00	845.72	0.01	0.17	3226.00	3253.50	3226.00	431.14	0.00	0.13	98.00	86.00	0.00	1556.00	1704.19	5437998.00	3.89	3829.71	3797.00
22	6	2	10683.00	25644.00	189.15	0	Spot (Block22, Row2, Column6)	4037.45	4041.00	540.30	0.00	0.13	3213.00	3248.85	3213.00	426.26	0.00	0.13	70.00	48.00	0.00	828.00	824.45	4069746.00	1.85	3582.83	3577.50
22	7	2	10993.00	25644.00	205.35	0	Spot (Block22, Row2, Column7)	4061.59	3994.50	550.59	0.01	0.14	3237.00	3278.42	3237.00	432.40	0.01	0.13	74.00	43.00	0.00	757.50	824.59	4882027.00	1.81	3493.38	3508.00
22	8	2	11287.00	25651.00	213.60	0	Spot (Block22, Row2, Column8)	3844.17	3789.00	509.78	0.01	0.13	3254.00	3311.14	3254.00	432.03	0.01	0.13	56.00	33.00	0.00	535.00	590.17	4974354.00	1.23	3523.11	3506.00
22	1	3	9188.00	25948.00	150.85	0	Spot (Block22, Row3, Column1)	7108.90	6425.00	2254.73	0.04	0.32	3306.00	3347.01	3306.00	434.33	0.01	0.13	99.00	98.00	0.00	3119.00	3802.90	4421735.00	8.66	4225.64	4319.00
22	2	3	9487.00	25950.00	190.00	0	Spot (Block22, Row3, Column2)	3822.27	3823.50	512.86	0.00	0.13	3222.00	3260.19	3222.00	416.71	0.01	0.13	60.00	31.00	0.00	601.50	600.27	3883423.00	1.35	3550.32	3578.50
22	3	3	9783.00	25943.00	194.10	0	Spot (Block22, Row3, Column3)	4011.25	3964.00	523.13	0.01	0.13	3198.00	3252.94	3198.00	566.40	0.01	0.17	63.00	25.00	0.00	766.00	813.25	4259948.00	1.34	3591.56	3546.00
22	4	3	10082.00	25945.00	164.15	0	Spot (Block22, Row3, Column4)	5818.06	5526.50	1559.94	0.02	0.27	3186.00	3239.86	3186.00	566.79	0.01	0.17	97.00	83.00	0.00	2340.50	2632.06	4351908.00	4.55	3912.14	3950.00
22	5	3	10389.00	25947.00	209.50	0	Spot (Block22, Row3, Column5)	3912.32	3854.00	537.66	0.01	0.14	3184.00	3231.54	3184.00	441.51	0.01	0.14	65.00	35.00	0.00	670.00	728.32	4906053.00	1.54	3464.17	3434.50
22	6	3	10684.00	25945.00	184.60	0	Spot (Block22, Row3, Column6)	4702.21	4538.00	722.97	0.02	0.15	3193.00	3243.62	3193.00	448.99	0.01	0.14	96.00	80.00	0.00	1345.00	1509.21	4509416.00	3.25	3819.36	3829.50
22	7	3	10988.00	25947.00	156.30	0	Spot (Block22, Row3, Column7)	5853.38	5556.00	1523.67	0.02	0.26	3223.50	3275.22	3223.50	458.17	0.01	0.14	97.00	88.00	0.00	2332.50	2629.88	3933472.00	5.63	3872.13	3878.00
22	8	3	11285.00	25944.00	205.05	0	Spot (Block22, Row3, Column8)	4026.86	3995.00	531.37	0.00	0.13	3275.00	3334.87	3275.00	465.76	0.01	0.14	62.00	38.00	0.00	720.00	751.86	4836262.00	1.49	3589.15	3517.50
22	1	4	9185.00	26247.00	157.30	0	Spot (Block22, Row4, Column1)	5993.36	5495.00	1503.73	0.04	0.25	3391.00	3419.58	3391.00	468.67	0.00	0.14	98.00	91.00	0.00	2104.00	2602.36	4093462.00	5.49	4024.92	4143.00
22	2	4	9478.00	26253.00	221.15	0	Spot (Block22, Row4, Column2)	4738.76	4680.50	712.84	0.01	0.15	3305.00	3359.25	3305.00	468.63	0.01	0.14	92.00	71.00	0.00	1375.50	1433.76	6643746.00	2.94	3891.53	3865.00
22	3	4	9785.00	26246.00	142.15	0	Spot (Block22, Row4, Column3)	13986.74	13285.00	5609.93	0.02	0.40	3205.00	3255.14	3205.00	437.31	0.01	0.13	100.00	100.00	0.00	10080.00	10781.74	7664736.00	24.54	5783.28	5253.00
22	4	4	10078.00	26245.00	203.90	0	Spot (Block22, Row4, Column4)	3924.25	3872.00	487.11	0.01	0.12	3164.00	3210.98	3164.00	437.87	0.01	0.14	72.00	38.00	0.00	708.00	760.25	4638467.00	1.63	3463.45	3424.00
22	5	4	10377.00	26243.00	205.65	0	Spot (Block22, Row4, Column5)	3910.20	3842.00	551.26	0.01	0.14	3169.00	3219.63	3169.00	439.29	0.01	0.14	66.00	40.00	0.00	673.00	741.20	4700065.00	1.57	3544.05	3472.00
22	6	4	10688.00	26249.00	198.95	0	Spot (Block22, Row4, Column6)	4773.92	4708.00	687.87	0.01	0.14	3170.00	3225.63	3170.00	433.52	0.01	0.13	99.00	86.00	0.00	1538.00	1603.92	5346786.00	3.57	3768.43	3773.00
22	7	4	10982.00	26250.00	176.70	0	Spot (Block22, Row4, Column7)	5278.75	4765.50	1707.71	0.04	0.32	3184.00	3229.81	3184.00	455.26	0.01	0.14	87.00	72.00	0.00	1581.50	2094.75	4603073.00	4.50	3707.64	3647.00
22	8	4	11287.00	26250.00	196.40	0	Spot (Block22, Row4, Column8)	4121.85	4040.00	632.29	0.01	0.15	3279.50	3316.41	3279.50	457.23	0.00	0.14	70.00	41.00	0.00	760.50	842.35	4492815.00	1.76	3596.80	3609.00
22	1	5	9186.00	26545.00	154.80	0	Spot (Block22, Row5, Column1)	6084.15	5843.50	1568.05	0.02	0.26	3426.50	3478.25	3426.50	464.27	0.01	0.13	98.00	90.00	0.00	2417.00	2657.65	4003371.00	5.61	4070.04	4109.00
22	2	5	9476.00	26540.00	200.50	0	Spot (Block22, Row5, Column2)	4302.03	4195.00	585.51	0.01	0.14	3388.50	3439.06	3388.50	463.67	0.01	0.13	73.00	43.00	0.00	806.50	913.53	4900008.00	1.86	3729.20	3643.00
22	3	5	9783.00	26556.00	189.85	0	Spot (Block22, Row5, Column3)	5328.67	5187.00	950.59	0.01	0.18	3281.00	3325.49	3281.00	454.26	0.01	0.14	98.00	90.00	0.00	1906.00	2047.67	5424581.00	4.41	4034.00	4064.00
22	4	5	10084.00	26543.00	178.70	0	Spot (Block22, Row5, Column4)	4757.72	4586.00	960.40	0.02	0.20	3153.50	3215.28	3153.50	442.46	0.01	0.14	90.00	74.00	0.00	1432.50	1604.22	4239125.00	3.49	3692.25	3638.00
22	5	5	10385.00	26543.00	141.70	0	Spot (Block22, Row5, Column5)	17419.42	15995.00	7766.24	0.04	0.45	3185.50	3233.49	3185.50	457.86	0.01	0.14	100.00	100.00	0.00	12809.50	14233.92	9458747.00	30.98	6459.39	5506.00
22	6	5	10689.00	26538.00	190.65	0	Spot (Block22, Row5, Column6)	4206.58	4060.00	1223.04	0.02	0.29	3177.00	3227.53	3177.00	433.46	0.01	0.13	77.00	50.00	0.00	883.00	1029.58	4303333.00	2.26	3570.77	3515.00
22	7	5	10985.00	26549.00	177.90	0	Spot (Block22, Row5, Column7)	4549.10	4411.00	675.80	0.01	0.15	3199.00	3244.68	3199.00	450.52	0.01	0.14	93.00	74.00	0.00	1212.00	1350.10	4007758.00	2.90	3816.89	3865.00
22	8	5	11288.00	26545.00	147.20	0	Spot (Block22, Row5, Column8)	7244.54	6635.00	2408.17	0.04	0.33	3314.00	3333.62	3314.00	460.57	0.00	0.14	99.00	94.00	0.00	3321.00	3930.54	4281523.00	8.49	4180.59	4183.00
22	1	6	9191.00	26848.00	190.10	0	Spot (Block22, Row6, Column1)	4802.03	4737.00	781.56	0.01	0.16	3398.50	3459.77	3398.50	442.11	0.01	0.13	90.00	73.00	0.00	1338.50	1403.53	4902872.00	3.04	3980.53	3914.50
22	2	6	9487.00	26849.00	211.80	0	Spot (Block22, Row6, Column2)	4546.42	4487.00	582.26	0.01	0.13	3427.00	3474.05	3427.00	439.81	0.01	0.13	89.00	60.00	0.00	1060.00	1119.42	5819421.00	2.44	3890.41	3877.50
22	3	6	9774.00	26844.00	146.70	0	Spot (Block22, Row6, Column3)	8455.79	7703.50	2970.35	0.04	0.35	3351.00	3396.13	3351.00	456.19	0.01	0.13	100.00	99.00	0.00	4352.50	5104.79	4972002.00	11.09	4583.14	4603.00
22	4	6	10087.00	26842.00	189.65	0	Spot (Block22, Row6, Column4)	4368.98	4321.00	826.64	0.00	0.19	3233.00	3287.71	3233.00	448.79	0.01	0.14	79.00	56.00	0.00	1088.00	1135.98	4447624.00	2.41	3791.79	3792.00
22	5	6	10384.00	26843.00	140.95	0	Spot (Block22, Row6, Column5)	15654.67	14838.00	6372.82	0.02	0.41	3219.00	3265.37	3219.00	452.85	0.01	0.14	100.00	100.00	0.00	11619.00	12435.67	8422212.00	27.36	6176.23	5893.00
22	6	6	10683.00	26853.00	215.50	0	Spot (Block22, Row6, Column6)	3842.83	3822.00	472.33	0.00	0.12	3199.00	3238.59	3199.00	439.74	0.01	0.14	63.00	28.00	0.00	623.00	643.83	5099433.00	1.37	3447.31	3475.00
22	7	6	10985.00	26844.00	163.15	0	Spot (Block22, Row6, Column7)	5902.96	5530.00	1600.86	0.03	0.27	3299.00	3320.57	3299.00	461.15	0.00	0.14	96.00	87.00	0.00	2231.00	2603.96	4368193.00	5.60	3865.67	3840.00
22	8	6	11289.00	26848.00	147.15	0	Spot (Block22, Row6, Column8)	7330.86	6809.00	2239.56	0.03	0.31	3343.50	3382.14	3343.50	474.33	0.00	0.14	99.00	98.00	0.00	3465.50	3987.36	4325205.00	8.32	4325.58	4352.00
22	1	7	9181.00	27155.00	210.00	0	Spot (Block22, Row7, Column1)	4970.32	4929.00	710.57	0.00	0.14	3466.00	3525.16	3466.00	492.12	0.01	0.14	93.00	75.00	0.00	1463.00	1504.32	6232779.00	2.94	4023.54	4050.50
22	2	7	9497.00	27145.00	214.15	0	Spot (Block22, Row7, Column2)	4087.01	4064.50	523.91	0.00	0.13	3400.00	3442.66	3400.00	436.03	0.01	0.13	62.00	37.00	0.00	664.50	687.01	5345809.00	1.48	3739.23	3706.50
22	3	7	9787.00	27147.00	210.85	0	Spot (Block22, Row7, Column3)	4021.36	4021.00	569.23	0.00	0.14	3377.50	3418.03	3377.50	447.21	0.01	0.13	60.00	33.00	0.00	643.50	643.86	5115167.00	1.35	3639.19	3600.00
22	4	7	10083.00	27146.00	203.90	0	Spot (Block22, Row7, Column4)	4054.42	4030.00	516.77	0.00	0.13	3297.00	3347.35	3297.00	442.34	0.01	0.13	65.00	41.00	0.00	733.00	757.42	4780165.00	1.60	3636.27	3566.00
22	5	7	10391.00	27150.00	191.50	0	Spot (Block22, Row7, Column5)	4792.58	4718.00	787.34	0.01	0.16	3253.00	3302.26	3253.00	457.39	0.01	0.14	92.00	77.00	0.00	1465.00	1539.58	4945945.00	3.26	3847.84	3821.00
22	6	7	10682.00	27145.00	198.45	0	Spot (Block22, Row7, Column6)	4618.41	4340.50	2160.67	0.03	0.47	3273.00	3305.98	3273.00	447.36	0.00	0.14	83.00	62.00	0.00	1067.50	1345.41	5163387.00	2.93	3842.27	3777.50
22	7	7	10980.00	27149.00	154.85	0	Spot (Block22, Row7, Column7)	6795.16	6677.50	1778.86	0.01	0.26	3378.00	3413.73	3378.00	468.52	0.00	0.14	99.00	97.00	0.00	3299.50	3417.16	4511989.00	7.22	4278.45	4253.00
22	8	7	11285.00	27146.00	117.15	0	Spot (Block22, Row7, Column8)	7629.74	7426.00	1368.48	0.01	0.18	3416.00	3463.50	3416.00	478.85	0.01	0.14	100.00	100.00	0.00	4010.00	4213.74	2746706.00	8.70	4886.20	4784.00
22	1	8	9175.00	27449.00	138.50	0	Spot (Block22, Row8, Column1)	44724.98	46922.00	18303.03	0.02	0.41	3582.00	3649.29	3582.00	539.04	0.01	0.15	100.00	100.00	27.41	43340.00	41142.98	23167636.00	76.20	13878.82	10730.00
22	2	8	9486.00	27450.00	197.00	0	Spot (Block22, Row8, Column2)	4191.80	4130.00	572.62	0.01	0.14	3431.00	3488.88	3431.00	494.50	0.01	0.14	66.00	32.00	0.00	699.00	760.80	4598406.00	1.42	3849.57	3855.00
22	3	8	9780.00	27443.00	159.65	0	Spot (Block22, Row8, Column3)	5862.03	5439.00	1572.77	0.03	0.27	3411.00	3461.54	3411.00	453.87	0.01	0.13	98.00	88.00	0.00	2028.00	2451.03	4126870.00	5.29	4113.21	4143.00
22	4	8	10077.00	27442.00	188.60	0	Spot (Block22, Row8, Column4)	4415.05	4359.00	618.10	0.01	0.14	3402.00	3442.35	3402.00	462.55	0.01	0.13	82.00	52.00	0.00	957.00	1013.05	4459205.00	2.10	3772.26	3795.50
22	5	8	10378.00	27447.00	199.65	0	Spot (Block22, Row8, Column5)	4111.51	4124.00	579.56	0.00	0.14	3372.00	3405.90	3372.00	469.22	0.00	0.14	61.00	39.00	0.00	752.00	739.51	4637779.00	1.50	3745.86	3726.00
22	6	8	10685.00	27449.00	182.40	0	Spot (Block22, Row8, Column6)	5181.47	5046.00	933.72	0.01	0.18	3337.00	3382.03	3337.00	467.09	0.01	0.14	93.00	83.00	0.00	1709.00	1844.47	4880946.00	3.85	3990.12	3968.50
22	7	8	10991.00	27447.00	155.15	0	Spot (Block22, Row8, Column7)	5526.63	5464.00	1002.52	0.00	0.18	3395.00	3429.80	3395.00	468.66	0.00	0.14	98.00	89.00	0.00	2069.00	2131.63	3669681.00	4.47	4042.10	3992.00
22	8	8	11276.00	27448.00	147.60	0	Spot (Block22, Row8, Column8)	7026.17	6914.50	1674.32	0.01	0.24	3399.00	3442.09	3399.00	464.29	0.01	0.13	100.00	99.00	0.00	3515.50	3627.17	4159492.00	7.72	4323.21	4300.50
23	1	1	13689.00	25343.00	151.40	0	Spot (Block23, Row1, Column1)	35580.33	32633.00	18457.42	0.04	0.52	2485.00	2538.55	2485.00	396.59	0.01	0.16	100.00	100.00	10.54	30148.00	33095.33	22273352.00	83.31	10440.68	9025.50
23	2	1	13981.00	25346.00	186.90	0	Spot (Block23, Row1, Column2)	3146.16	3067.00	529.57	0.01	0.17	2366.00	2405.41	2366.00	348.42	0.01	0.14	76.00	50.00	0.00	701.00	780.16	3098966.00	2.13	2656.75	2628.50
23	3	1	14292.00	25341.00	204.10	0	Spot (Block23, Row1, Column3)	3128.17	3037.50	549.15	0.01	0.18	2342.00	2389.64	2342.00	344.52	0.01	0.14	77.00	50.00	0.00	695.50	786.17	3697502.00	2.14	2632.55	2593.00
23	4	1	14582.00	25345.00	189.35	0	Spot (Block23, Row1, Column4)	3110.70	3081.00	425.34	0.00	0.14	2368.00	2399.56	2368.00	326.56	0.01	0.14	81.00	54.00	0.00	713.00	742.70	3144921.00	2.18	2701.77	2767.00
23	5	1	14888.00	25344.00	162.35	0	Spot (Block23, Row1, Column5)	4526.82	3995.00	1543.19	0.05	0.34	2369.00	2393.57	2369.00	299.70	0.00	0.13	97.00	89.00	0.00	1626.00	2157.82	3300054.00	7.12	2929.98	3012.00
23	6	1	15186.00	25340.00	162.70	0	Spot (Block23, Row1, Column6)	4249.78	3934.50	1142.37	0.03	0.27	2392.00	2430.05	2392.00	332.82	0.01	0.14	97.00	89.00	0.00	1542.50	1857.78	3119338.00	5.47	2910.37	2926.00
23	7	1	15492.00	25342.00	155.05	0	Spot (Block23, Row1, Column7)	5787.15	5512.00	1873.26	0.02	0.32	2386.00	2426.72	2386.00	340.25	0.01	0.14	99.00	99.00	0.00	3126.00	3401.15	3807947.00	9.88	3377.16	3218.00
23	8	1	15798.00	25336.00	214.60	0	Spot (Block23, Row1, Column8)	2942.34	2921.50	407.69	0.00	0.14	2401.00	2444.59	2401.00	313.65	0.01	0.13	66.00	38.00	0.00	520.50	541.34	3872114.00	1.59	2618.57	2588.00
23	1	2	13671.00	25634.00	231.65	0	Spot (Block23, Row2, Column1)	2789.08	2776.00	377.88	0.00	0.14	2399.00	2452.26	2399.00	339.16	0.01	0.14	51.00	23.00	0.00	377.00	390.08	4297967.00	0.99	2517.23	2421.00
23	2	2	13979.00	25651.00	127.55	0	Spot (Block23, Row2, Column2)	3737.70	3616.00	561.30	0.01	0.15	2366.00	2405.18	2366.00	342.76	0.01	0.14	99.00	96.00	0.00	1250.00	1371.70	1610947.00	3.89	2906.10	2922.00
23	3	2	14291.00	25642.00	188.30	0	Spot (Block23, Row2, Column3)	3032.92	2961.50	459.99	0.01	0.15	2380.00	2422.76	2380.00	360.49	0.01	0.15	70.00	41.00	0.00	581.50	652.92	3038982.00	1.69	2707.65	2677.50
23	4	2	14585.00	25647.00	178.40	0	Spot (Block23, Row2, Column4)	3209.22	3202.00	425.09	0.00	0.13	2387.00	2411.93	2387.00	331.25	0.00	0.14	84.00	59.00	0.00	815.00	822.22	2869039.00	2.41	2849.95	2796.00
23	5	2	14888.00	25644.00	195.10	0	Spot (Block23, Row2, Column5)	3288.75	3210.00	478.85	0.01	0.15	2366.00	2394.81	2366.00	308.70	0.01	0.13	93.00	70.00	0.00	844.00	922.75	3535404.00	2.90	2690.26	2627.00
23	6	2	15176.00	25638.00	197.55	0	Spot (Block23, Row2, Column6)	2978.42	2967.00	437.90	0.00	0.15	2367.00	2394.12	2367.00	309.86	0.00	0.13	68.00	48.00	0.00	600.00	611.42	3291157.00	1.89	2714.66	2664.50
23	7	2	15485.00	25644.00	196.15	0	Spot (Block23, Row2, Column7)	2975.28	2922.00	438.27	0.01	0.15	2364.00	2396.95	2364.00	320.99	0.01	0.13	72.00	42.00	0.00	558.00	611.28	3246030.00	1.80	2575.58	2504.00
23	8	2	15791.00	25658.00	202.95	0	Spot (Block23, Row2, Column8)	2725.69	2708.00	313.84	0.00	0.12	2344.00	2394.41	2344.00	317.28	0.01	0.13	55.00	24.00	0.00	364.00	381.69	3189053.00	1.04	2533.31	2507.00
23	1	3	13689.00	25946.00	164.70	0	Spot (Block23, Row3, Column1)	4180.72	3845.00	1182.40	0.04	0.28	2376.00	2418.59	2376.00	327.25	0.01	0.14	98.00	86.00	0.00	1469.00	1804.72	3143903.00	5.38	2908.60	2942.00
23	2	3	13991.00	25946.00	189.05	0	Spot (Block23, Row3, Column2)	2967.60	2939.50	348.30	0.00	0.12	2377.00	2420.43	2377.00	327.50	0.01	0.14	71.00	43.00	0.00	562.50	590.60	2991343.00	1.67	2678.70	2645.00
23	3	3	14275.00	25931.00	173.80	0	Spot (Block23, Row3, Column3)	3219.52	3102.00	737.12	0.02	0.23	2385.00	2420.98	2385.00	361.14	0.01	0.15	76.00	49.00	0.00	717.00	834.52	2714053.00	2.21	2785.33	2731.50
23	4	3	14581.00	25939.00	163.20	0	Spot (Block23, Row3, Column4)	3752.17	3550.00	822.13	0.02	0.22	2310.50	2355.48	2310.50	298.68	0.01	0.13	98.00	87.00	0.00	1239.50	1441.67	2769102.00	4.68	2765.74	2759.00
23	5	3	14891.00	25948.00	193.30	0	Spot (Block23, Row3, Column5)	2888.80	2880.00	387.74	0.00	0.13	2282.00	2341.56	2282.00	305.75	0.01	0.13	75.00	49.00	0.00	598.00	606.80	3050571.00	1.79	2573.26	2537.00
23	6	3	15200.00	25950.00	196.25	0	Spot (Block23, Row3, Column6)	2835.47	2810.00	370.39	0.00	0.13	2304.00	2358.87	2304.00	304.40	0.01	0.13	66.00	42.00	0.00	506.00	531.47	3099172.00	1.57	2591.56	2582.00
23	7	3	15488.00	25941.00	159.15	0	Spot (Block23, Row3, Column7)	3646.06	3543.00	819.63	0.01	0.22	2348.00	2387.75	2348.00	312.74	0.01	0.13	91.00	77.00	0.00	1195.00	1298.06	2555885.00	4.02	2731.99	2679.00
23	8	3	15799.00	25950.00	204.80	0	Spot (Block23, Row3, Column8)	2739.30	2700.00	343.06	0.01	0.13	2345.00	2394.02	2345.00	302.29	0.01	0.13	53.00	26.00	0.00	355.00	394.30	3267982.00	1.14	2558.57	2538.00
23	1	4	13691.00	26246.00	166.85	0	Spot (Block23, Row4, Column1)	3917.18	3747.00	898.98	0.02	0.23	2400.00	2449.98	2400.00	354.89	0.01	0.14	96.00	81.00	0.00	1347.00	1517.18	3024065.00	4.13	2805.73	2810.00
23	2	4	13988.00	26247.00	203.10	0	Spot (Block23, Row4, Column2)	2969.09	2975.00	377.19	0.00	0.13	2386.00	2432.50	2386.00	325.17	0.01	0.13	71.00	42.00	0.00	589.00	583.09	3470867.00	1.65	2679.19	2685.00
23	3	4	14288.00	26242.00	157.25	0	Spot (Block23, Row4, Column3)	6583.42	6142.50	2332.97	0.03	0.35	2366.00	2406.12	2366.00	357.78	0.01	0.15	99.00	98.00	0.00	3776.50	4217.42	4489894.00	11.68	3337.88	3186.00
23	4	4	14579.00	26255.00	219.30	0	Spot (Block23, Row4, Column4)	2710.73	2692.00	324.43	0.00	0.12	2280.00	2325.89	2280.00	340.44	0.01	0.15	57.00	23.00	0.00	412.00	430.73	3710995.00	1.13	2361.85	2363.00
23	5	4	14873.00	26250.00	201.35	0	Spot (Block23, Row4, Column5)	2826.01	2773.50	366.10	0.01	0.13	2268.00	2310.07	2268.00	296.09	0.01	0.13	70.00	43.00	0.00	505.50	558.01	3249909.00	1.74	2570.06	2563.00
23	6	4	15183.00	26245.00	199.95	0	Spot (Block23, Row4, Column6)	3275.39	3209.00	462.89	0.01	0.14	2284.00	2332.33	2284.00	298.42	0.01	0.13	98.00	76.00	0.00	925.00	991.39	3707738.00	3.16	2594.67	2587.00
23	7	4	15483.00	26249.00	163.85	0	Spot (Block23, Row4, Column7)	3863.00	3558.00	1138.00	0.04	0.29	2356.00	2393.08	2356.00	312.27	0.01	0.13	90.00	80.00	0.00	1202.00	1507.00	2870210.00	4.71	2767.19	2820.00
23	8	4	15788.00	26253.00	190.80	0	Spot (Block23, Row4, Column8)	3131.89	3069.00	534.49	0.01	0.17	2395.00	2438.66	2395.00	306.76	0.01	0.13	76.00	56.00	0.00	674.00	736.89	3228979.00	2.26	2613.39	2582.50
23	1	5	13686.00	26541.00	164.80	0	Spot (Block23, Row5, Column1)	3690.43	3592.50	656.91	0.01	0.18	2414.00	2460.86	2414.00	330.61	0.01	0.13	95.00	83.00	0.00	1178.50	1276.43	2775203.00	3.72	2850.37	2841.00
23	2	5	13979.00	26540.00	196.85	0	Spot (Block23, Row5, Column2)	2887.33	2847.00	362.83	0.01	0.13	2385.00	2431.59	2385.00	312.57	0.01	0.13	62.00	37.00	0.00	462.00	502.33	3173171.00	1.46	2613.17	2580.50
23	3	5	14286.00	26554.00	195.70	0	Spot (Block23, Row5, Column3)	3039.17	2997.50	418.00	0.01	0.14	2392.00	2420.77	2392.00	331.41	0.01	0.14	70.00	47.00	0.00	605.50	647.17	3288380.00	1.87	2676.73	2669.00
23	4	5	14582.00	26544.00	196.85	0	Spot (Block23, Row5, Column4)	3176.89	3036.00	656.08	0.02	0.21	2311.00	2359.67	2311.00	326.70	0.01	0.14	79.00	56.00	0.00	725.00	865.89	3472344.00	2.50	2574.18	2589.00
23	5	5	14889.00	26541.00	151.55	0	Spot (Block23, Row5, Column5)	7299.56	6904.50	2579.73	0.02	0.35	2295.00	2362.61	2295.00	349.59	0.01	0.15	100.00	99.00	0.00	4609.50	5004.56	4584123.00	14.12	3436.62	3330.00
23	6	5	15188.00	26543.00	211.70	0	Spot (Block23, Row5, Column6)	2876.69	2828.00	369.67	0.01	0.13	2299.00	2368.05	2299.00	310.81	0.01	0.13	74.00	41.00	0.00	529.00	577.69	3673530.00	1.64	2560.26	2541.00
23	7	5	15496.00	26544.00	197.00	0	Spot (Block23, Row5, Column7)	2885.84	2845.00	386.15	0.01	0.13	2375.00	2425.82	2375.00	322.25	0.01	0.13	63.00	31.00	0.00	470.00	510.84	3168655.00	1.43	2606.65	2586.00
23	8	5	15787.00	26544.00	148.50	0	Spot (Block23, Row5, Column8)	5349.99	4960.50	1735.91	0.03	0.32	2416.00	2470.75	2416.00	320.43	0.01	0.13	100.00	93.00	0.00	2544.50	2933.99	3209996.00	8.99	3201.45	3232.00
23	1	6	13691.00	26846.00	196.85	0	Spot (Block23, Row6, Column1)	3002.71	2982.00	346.03	0.00	0.12	2412.00	2473.42	2412.00	319.56	0.01	0.13	74.00	42.00	0.00	570.00	590.71	3296976.00	1.66	2761.53	2785.00
23	2	6	13988.00	26849.00	213.35	0	Spot (Block23, Row6, Column2)	2972.41	2927.00	411.14	0.01	0.14	2434.00	2467.44	2434.00	321.12	0.01	0.13	66.00	35.00	0.00	493.00	538.41	3864138.00	1.57	2730.05	2751.00
23	3	6	14280.00	26841.00	157.30	0	Spot (Block23, Row6, Column3)	5315.64	4911.00	1735.75	0.03	0.33	2452.00	2475.25	2452.00	344.43	0.00	0.14	99.00	96.00	0.00	2459.00	2863.64	3619954.00	8.25	3141.96	3165.00
23	4	6	14595.00	26843.00	178.15	0	Spot (Block23, Row6, Column4)	3228.53	3104.00	517.83	0.02	0.16	2389.00	2434.91	2389.00	356.65	0.01	0.15	82.00	50.00	0.00	715.00	839.53	2860474.00	2.23	2711.76	2712.50
23	5	6	14888.00	26845.00	147.25	0	Spot (Block23, Row6, Column5)	7496.72	7238.00	2428.69	0.02	0.32	2400.00	2451.54	2400.00	356.56	0.01	0.15	100.00	100.00	0.00	4838.00	5096.72	4423064.00	14.15	3730.01	3580.00
23	6	6	15187.00	26845.00	205.70	0	Spot (Block23, Row6, Column6)	2998.92	2964.50	408.03	0.01	0.14	2390.00	2450.53	2390.00	344.91	0.01	0.14	69.00	40.00	0.00	574.50	608.92	3622691.00	1.59	2650.83	2614.00
23	7	6	15484.00	26847.00	156.15	0	Spot (Block23, Row6, Column7)	4574.58	4232.00	1212.52	0.03	0.27	2409.00	2474.21	2409.00	332.77	0.01	0.13	99.00	99.00	0.00	1823.00	2165.58	3074121.00	6.31	2997.47	3074.00
23	8	6	15789.00	26849.00	152.05	0	Spot (Block23, Row6, Column8)	4821.52	4433.50	1495.56	0.04	0.31	2471.00	2521.76	2471.00	329.35	0.01	0.13	97.00	91.00	0.00	1962.50	2350.52	3076130.00	6.98	3091.53	3101.00
23	1	7	13682.00	27148.00	206.30	0	Spot (Block23, Row7, Column1)	2991.76	2937.00	389.71	0.01	0.13	2493.00	2544.21	2493.00	371.43	0.01	0.15	57.00	26.00	0.00	444.00	498.76	3617034.00	1.20	2742.29	2727.00
23	2	7	13994.00	27155.00	217.65	0	Spot (Block23, Row7, Column2)	2898.00	2858.00	465.56	0.01	0.16	2431.00	2465.64	2431.00	323.22	0.01	0.13	60.00	30.00	0.00	427.00	467.00	3938376.00	1.34	2576.00	2598.50
23	3	7	14287.00	27153.00	187.00	0	Spot (Block23, Row7, Column3)	2980.15	2902.00	401.74	0.01	0.13	2479.00	2509.96	2479.00	347.14	0.01	0.14	57.00	33.00	0.00	423.00	501.15	2932465.00	1.35	2900.31	2882.50
23	4	7	14592.00	27146.00	192.15	0	Spot (Block23, Row7, Column4)	2948.14	2899.00	388.99	0.01	0.13	2439.00	2484.01	2439.00	347.81	0.01	0.14	58.00	30.00	0.00	460.00	509.14	3054271.00	1.33	2717.76	2684.50
23	5	7	14879.00	27147.00	194.75	0	Spot (Block23, Row7, Column5)	3266.11	3194.50	443.96	0.01	0.14	2471.00	2492.41	2471.00	314.75	0.00	0.13	87.00	59.00	0.00	723.50	795.11	3501273.00	2.46	2824.13	2745.50
23	6	7	15189.00	27144.00	210.00	0	Spot (Block23, Row7, Column6)	2947.22	2858.50	396.83	0.01	0.13	2467.00	2491.35	2467.00	312.56	0.00	0.13	56.00	35.00	0.00	391.50	480.22	3695809.00	1.46	2622.41	2598.00
23	7	7	15483.00	27146.00	156.70	0	Spot (Block23, Row7, Column7)	4723.70	4443.00	1126.65	0.03	0.24	2469.00	2508.55	2469.00	326.50	0.01	0.13	99.00	98.00	0.00	1974.00	2254.70	3188496.00	6.78	3095.25	3099.00
23	8	7	15799.00	27136.00	187.15	0	Spot (Block23, Row7, Column8)	4207.18	4214.00	553.97	0.00	0.13	2483.00	2534.41	2483.00	322.99	0.01	0.13	99.00	98.00	0.00	1731.00	1724.18	4156691.00	5.18	3060.01	2969.00
23	1	8	13681.00	27448.00	138.45	0	Spot (Block23, Row8, Column1)	47966.43	53056.00	17734.57	0.04	0.37	2622.00	2678.36	2622.00	473.37	0.01	0.18	100.00	100.00	33.85	50434.00	45344.43	24942668.00	95.67	15641.15	11019.50
23	2	8	13981.00	27445.00	212.70	0	Spot (Block23, Row8, Column2)	3068.06	3051.00	417.16	0.00	0.14	2461.00	2493.64	2461.00	357.00	0.01	0.14	68.00	41.00	0.00	590.00	607.06	3960869.00	1.61	2663.96	2655.00
23	3	8	14274.00	27443.00	154.95	0	Spot (Block23, Row8, Column3)	4124.92	3871.00	978.42	0.03	0.24	2449.00	2485.22	2449.00	347.69	0.01	0.14	95.00	86.00	0.00	1422.00	1675.92	2714195.00	4.72	3020.90	3039.00
23	4	8	14583.00	27435.00	149.85	0	Spot (Block23, Row8, Column4)	3075.68	3011.50	427.87	0.01	0.14	2431.00	2483.63	2431.00	353.71	0.01	0.14	70.00	41.00	0.00	580.50	644.68	1894618.00	1.67	2769.81	2706.00
23	5	8	14880.00	27447.00	216.75	0	Spot (Block23, Row8, Column5)	2905.22	2875.00	452.44	0.00	0.16	2471.00	2495.97	2471.00	334.74	0.00	0.13	54.00	31.00	0.00	404.00	434.22	3898809.00	1.22	2616.36	2570.00
23	6	8	15194.00	27449.00	194.55	0	Spot (Block23, Row8, Column6)	3147.28	3121.00	417.74	0.00	0.13	2494.00	2527.02	2494.00	336.83	0.01	0.13	73.00	43.00	0.00	627.00	653.28	3377029.00	1.84	2862.08	2818.50
23	7	8	15490.00	27441.00	158.70	0	Spot (Block23, Row8, Column7)	3594.01	3607.50	605.95	0.00	0.17	2510.00	2541.68	2510.00	332.87	0.01	0.13	88.00	73.00	0.00	1097.50	1084.01	2501432.00	3.16	2813.29	2781.00
23	8	8	15781.00	27448.00	154.55	0	Spot (Block23, Row8, Column8)	5241.97	5194.00	1524.07	0.00	0.29	2497.00	2542.11	2497.00	359.41	0.01	0.14	100.00	98.00	0.00	2697.00	2744.97	3443977.00	7.51	3171.75	3164.50
24	1	1	18186.00	25341.00	152.50	0	Spot (Block24, Row1, Column1)	30747.62	27520.50	16156.97	0.05	0.53	1216.00	1246.47	1216.00	153.41	0.01	0.12	100.00	100.00	1.58	26304.50	29531.62	19494004.00	192.30	7846.08	6226.00
24	2	1	18482.00	25345.00	161.95	0	Spot (Block24, Row1, Column2)	2282.09	2153.00	631.03	0.03	0.28	1218.00	1237.97	1218.00	113.37	0.01	0.09	99.00	98.00	0.00	935.00	1064.09	1652231.00	9.21	1491.33	1489.00
24	3	1	18790.00	25346.00	182.40	0	Spot (Block24, Row1, Column3)	1535.37	1488.00	176.91	0.01	0.12	1216.00	1226.39	1216.00	79.55	0.00	0.06	96.00	86.00	0.00	272.00	319.37	1432501.00	3.88	1344.93	1340.00
24	4	1	19077.00	25344.00	162.05	0	Spot (Block24, Row1, Column4)	1991.99	1909.00	407.76	0.02	0.20	1229.00	1243.45	1229.00	80.96	0.01	0.07	99.00	98.00	0.00	680.00	762.99	1442199.00	9.25	1443.66	1446.50
24	5	1	19384.00	25337.00	166.60	0	Spot (Block24, Row1, Column5)	2105.50	1962.00	502.57	0.03	0.24	1234.00	1251.50	1234.00	88.82	0.01	0.07	100.00	99.00	0.00	728.00	871.50	1625446.00	9.61	1473.30	1472.50
24	6	1	19688.00	25342.00	161.85	0	Spot (Block24, Row1, Column6)	3079.16	2813.50	1120.60	0.04	0.36	1218.00	1253.09	1218.00	300.64	0.01	0.24	100.00	91.00	0.00	1595.50	1861.16	2229315.00	6.07	1649.39	1606.50
24	7	1	19992.00	25340.00	155.20	0	Spot (Block24, Row1, Column7)	3109.75	3008.00	981.98	0.01	0.32	1215.00	1231.74	1215.00	83.80	0.01	0.07	100.00	100.00	0.00	1793.00	1894.75	2055544.00	22.41	1652.76	1577.00
24	8	1	20293.00	25350.00	188.45	0	Spot (Block24, Row1, Column8)	1519.88	1480.50	150.28	0.01	0.10	1245.00	1254.20	1245.00	77.92	0.00	0.06	95.00	77.00	0.00	235.50	274.88	1519883.00	3.41	1358.40	1347.00
24	1	2	18185.00	25657.00	205.50	0	Spot (Block24, Row2, Column1)	1433.41	1426.50	107.72	0.00	0.08	1239.00	1260.62	1239.00	124.64	0.01	0.10	78.00	28.00	0.00	187.50	194.41	1717225.00	1.39	1348.76	1369.50
24	2	2	18483.00	25641.00	144.45	0	Spot (Block24, Row2, Column2)	1765.05	1748.50	210.67	0.00	0.12	1232.00	1247.69	1232.00	88.65	0.01	0.07	99.00	98.00	0.00	516.50	533.05	999020.00	5.84	1434.51	1414.00
24	3	2	18779.00	25645.00	184.40	0	Spot (Block24, Row2, Column3)	1523.74	1528.00	128.07	0.00	0.08	1204.00	1216.20	1204.00	84.05	0.00	0.07	95.00	86.00	0.00	324.00	319.74	1458224.00	3.66	1352.86	1359.00
24	4	2	19090.00	25647.00	185.90	0	Spot (Block24, Row2, Column4)	1575.94	1583.00	160.53	0.00	0.10	1208.00	1219.69	1208.00	83.13	0.00	0.07	98.00	90.00	0.00	375.00	367.94	1539698.00	4.29	1385.01	1360.00
24	5	2	19396.00	25637.00	191.10	0	Spot (Block24, Row2, Column5)	1588.92	1578.50	146.52	0.00	0.09	1207.00	1214.87	1207.00	79.87	0.00	0.07	98.00	94.00	0.00	371.50	381.92	1639768.00	4.68	1340.78	1321.00
24	6	2	19693.00	25646.00	214.05	0	Spot (Block24, Row2, Column6)	1428.16	1401.00	112.88	0.01	0.08	1201.00	1225.00	1201.00	324.57	0.01	0.26	17.00	0.00	0.00	200.00	227.16	1868033.00	0.63	1293.62	1296.00
24	7	2	19989.00	25646.00	189.90	0	Spot (Block24, Row2, Column7)	1520.71	1494.50	153.91	0.01	0.10	1211.00	1221.87	1211.00	72.85	0.00	0.06	95.00	86.00	0.00	283.50	309.71	1545038.00	4.10	1340.72	1346.00
24	8	2	20294.00	25654.00	203.95	0	Spot (Block24, Row2, Column8)	1426.60	1420.00	90.64	0.00	0.06	1253.00	1258.15	1253.00	69.01	0.00	0.05	85.00	66.00	0.00	167.00	173.60	1693373.00	2.44	1319.12	1292.00
24	1	3	18188.00	25942.00	165.05	0	Spot (Block24, Row3, Column1)	1907.73	1855.00	385.14	0.01	0.20	1244.00	1261.23	1244.00	101.90	0.01	0.08	100.00	92.00	0.00	611.00	663.73	1440336.00	6.34	1428.86	1407.00
24	2	3	18489.00	25955.00	184.80	0	Spot (Block24, Row3, Column2)	1546.98	1506.00	148.16	0.01	0.10	1225.00	1244.87	1225.00	93.74	0.01	0.08	95.00	83.00	0.00	281.00	321.98	1489738.00	3.22	1411.98	1414.00
24	3	3	18776.00	25944.00	161.65	0	Spot (Block24, Row3, Column3)	1773.33	1666.00	374.66	0.03	0.21	1196.00	1211.45	1196.00	103.27	0.01	0.09	99.00	95.00	0.00	470.00	577.33	1283888.00	5.44	1392.16	1377.00
24	4	3	19084.00	25939.00	153.30	0	Spot (Block24, Row3, Column4)	3538.94	3277.00	1359.12	0.03	0.38	1190.00	1196.73	1190.00	89.46	0.00	0.07	100.00	100.00	0.00	2087.00	2348.94	2289693.00	26.18	1699.60	1565.00
24	5	3	19393.00	25946.00	186.65	0	Spot (Block24, Row3, Column5)	1480.23	1477.00	144.99	0.00	0.10	1191.00	1195.15	1191.00	79.04	0.00	0.07	94.00	81.00	0.00	286.00	289.23	1449148.00	3.61	1307.02	1295.00
24	6	3	19688.00	25942.00	209.55	0	Spot (Block24, Row3, Column6)	1370.88	1373.50	88.12	0.00	0.06	1192.00	1194.58	1192.00	70.00	0.00	0.06	90.00	63.00	0.00	181.50	178.88	1713600.00	2.52	1265.55	1280.00
24	7	3	19989.00	25939.00	168.45	0	Spot (Block24, Row3, Column7)	1679.21	1636.00	212.82	0.01	0.13	1212.00	1221.99	1212.00	75.30	0.00	0.06	99.00	96.00	0.00	424.00	467.21	1321535.00	6.07	1380.31	1380.00
24	8	3	20289.00	25934.00	199.30	0	Spot (Block24, Row3, Column8)	1452.04	1419.00	135.67	0.01	0.09	1262.00	1266.55	1262.00	75.85	0.00	0.06	79.00	51.00	0.00	157.00	190.04	1633544.00	2.45	1321.05	1304.00
24	1	4	18190.00	26244.00	153.05	0	Spot (Block24, Row4, Column1)	3921.44	3712.50	1459.85	0.02	0.37	1276.00	1290.28	1276.00	113.97	0.00	0.09	100.00	100.00	0.00	2436.50	2645.44	2541092.00	23.09	1850.58	1787.00
24	2	4	18484.00	26249.00	212.55	0	Spot (Block24, Row4, Column2)	1472.12	1464.00	111.38	0.00	0.08	1247.00	1265.36	1247.00	114.77	0.01	0.09	88.00	45.00	0.00	217.00	225.12	1900503.00	1.80	1344.37	1331.00
24	3	4	18788.00	26242.00	146.30	0	Spot (Block24, Row4, Column3)	11320.78	10342.00	5989.91	0.04	0.53	1198.00	1213.92	1198.00	112.44	0.01	0.09	100.00	100.00	0.00	9144.00	10122.78	6611333.00	89.89	3604.49	2810.00
24	4	4	19091.00	26244.00	199.85	0	Spot (Block24, Row4, Column4)	1390.56	1375.00	125.78	0.00	0.09	1185.00	1192.34	1185.00	90.21	0.00	0.08	83.00	53.00	0.00	190.00	205.56	1575508.00	2.20	1272.24	1276.00
24	5	4	19370.00	26242.00	188.45	0	Spot (Block24, Row4, Column5)	1478.36	1420.00	381.95	0.02	0.26	1185.00	1188.53	1185.00	80.04	0.00	0.07	92.00	73.00	0.00	235.00	293.36	1472449.00	3.62	1283.78	1280.50
24	6	4	19693.00	26238.00	201.40	0	Spot (Block24, Row4, Column6)	1567.06	1560.00	160.95	0.00	0.10	1183.00	1181.50	1183.00	68.66	0.00	0.06	99.00	95.00	0.00	377.00	384.06	1800554.00	5.62	1306.22	1305.00
24	7	4	19986.00	26243.00	171.05	0	Spot (Block24, Row4, Column7)	1777.45	1690.00	335.29	0.02	0.19	1206.00	1218.38	1206.00	84.46	0.00	0.07	100.00	96.00	0.00	484.00	571.45	1448618.00	6.62	1388.44	1374.00
24	8	4	20292.00	26252.00	165.35	0	Spot (Block24, Row4, Column8)	1913.87	1892.00	283.68	0.00	0.15	1288.00	1286.93	1288.00	89.76	0.00	0.07	100.00	98.00	0.00	604.00	625.87	1446889.00	6.98	1476.05	1470.50
24	1	5	18193.00	26544.00	154.75	0	Spot (Block24, Row5, Column1)	3360.32	2789.00	1504.07	0.08	0.45	1289.00	1302.54	1289.00	109.58	0.00	0.08	100.00	100.00	0.00	1500.00	2071.32	2211088.00	18.78	1722.11	1681.00
24	2	5	18487.00	26534.00	194.80	0	Spot (Block24, Row5, Column2)	1481.37	1479.00	122.50	0.00	0.08	1264.50	1267.83	1264.50	94.02	0.00	0.07	83.00	55.00	0.00	214.50	216.87	1593951.00	2.27	1359.90	1350.50
24	3	5	18796.00	26542.00	208.15	0	Spot (Block24, Row5, Column3)	1499.69	1484.00	127.54	0.00	0.09	1215.00	1233.19	1215.00	109.47	0.01	0.09	92.00	67.00	0.00	269.00	284.69	1855116.00	2.43	1327.60	1318.50
24	4	5	19087.00	26542.00	185.10	0	Spot (Block24, Row5, Column4)	1956.24	1809.50	504.56	0.03	0.26	1195.00	1209.05	1195.00	97.37	0.01	0.08	99.00	94.00	0.00	614.50	761.24	1877990.00	7.67	1391.80	1382.00
24	5	5	19389.00	26543.00	146.45	0	Spot (Block24, Row5, Column5)	10472.03	9465.00	5428.14	0.04	0.52	1197.00	1212.05	1197.00	101.37	0.01	0.08	100.00	100.00	0.00	8268.00	9275.03	6105194.00	91.34	3643.21	2691.00
24	6	5	19691.00	26534.00	205.50	0	Spot (Block24, Row5, Column6)	1410.61	1408.00	125.72	0.00	0.09	1189.00	1192.20	1189.00	76.23	0.00	0.06	91.00	74.00	0.00	219.00	221.61	1696961.00	2.87	1264.40	1261.50
24	7	5	19992.00	26543.00	194.15	0	Spot (Block24, Row5, Column7)	1439.51	1425.00	109.19	0.00	0.08	1212.00	1226.71	1212.00	84.19	0.01	0.07	91.00	73.00	0.00	213.00	227.51	1535959.00	2.53	1295.17	1300.00
24	8	5	20295.00	26540.00	154.60	0	Spot (Block24, Row5, Column8)	2330.90	2254.00	522.23	0.01	0.22	1295.00	1296.43	1295.00	92.64	0.00	0.07	100.00	99.00	0.00	959.00	1035.90	1536065.00	11.17	1581.80	1555.00
24	1	6	18190.00	26847.00	215.35	0	Spot (Block24, Row6, Column1)	1553.70	1537.00	134.92	0.00	0.09	1293.00	1304.03	1293.00	105.81	0.00	0.08	87.00	58.00	0.00	244.00	260.70	2058647.00	2.36	1378.31	1370.00
24	2	6	18481.00	26846.00	216.10	0	Spot (Block24, Row6, Column2)	1556.84	1562.00	138.56	0.00	0.09	1281.00	1289.69	1281.00	94.97	0.00	0.07	92.00	72.00	0.00	281.00	275.84	2079935.00	2.81	1392.47	1380.00
24	3	6	18780.00	26844.00	148.05	0	Spot (Block24, Row6, Column3)	4904.02	4556.00	2055.92	0.03	0.42	1260.00	1267.68	1260.00	104.62	0.00	0.08	100.00	100.00	0.00	3296.00	3644.02	2927702.00	34.76	2139.42	1906.50
24	4	6	19093.00	26840.00	178.50	0	Spot (Block24, Row6, Column4)	1766.78	1716.00	235.35	0.01	0.13	1240.50	1257.63	1240.50	104.09	0.01	0.08	99.00	94.00	0.00	475.50	526.28	1575964.00	4.89	1412.37	1415.00
24	5	6	19386.00	26841.00	144.55	0	Spot (Block24, Row6, Column5)	5751.53	5135.50	2459.68	0.05	0.43	1238.00	1255.22	1238.00	100.03	0.01	0.08	100.00	100.00	0.00	3897.50	4513.53	3255366.00	44.95	2344.54	2164.00
24	6	6	19684.00	26843.00	191.75	0	Spot (Block24, Row6, Column6)	1527.50	1509.00	130.97	0.01	0.09	1240.00	1248.42	1240.00	80.47	0.00	0.06	96.00	81.00	0.00	269.00	287.50	1590127.00	3.47	1349.94	1335.00
24	7	6	19986.00	26845.00	151.75	0	Spot (Block24, Row6, Column7)	2244.59	2169.00	502.77	0.01	0.22	1261.00	1262.82	1261.00	85.45	0.00	0.07	100.00	100.00	0.00	908.00	983.59	1420825.00	11.49	1555.82	1530.00
24	8	6	20294.00	26842.00	149.25	0	Spot (Block24, Row6, Column8)	2351.90	2239.00	759.67	0.02	0.32	1297.50	1304.93	1297.50	88.35	0.00	0.07	100.00	99.00	0.00	941.50	1054.40	1437009.00	11.85	1588.08	1585.00
24	1	7	18192.00	27145.00	199.40	0	Spot (Block24, Row7, Column1)	1584.88	1576.00	150.01	0.00	0.09	1313.00	1341.52	1313.00	136.09	0.01	0.10	83.00	45.00	0.00	263.00	271.88	1790913.00	1.79	1422.95	1410.50
24	2	7	18480.00	27150.00	199.80	0	Spot (Block24, Row7, Column2)	1501.80	1495.00	116.22	0.00	0.08	1293.00	1305.32	1293.00	91.73	0.00	0.07	83.00	59.00	0.00	202.00	208.80	1697036.00	2.14	1414.35	1382.00
24	3	7	18791.00	27141.00	211.70	0	Spot (Block24, Row7, Column3)	1491.84	1493.00	113.51	0.00	0.08	1283.00	1294.47	1283.00	102.34	0.00	0.08	82.00	52.00	0.00	210.00	208.84	1902101.00	1.93	1359.67	1345.00
24	4	7	19085.00	27147.00	207.05	0	Spot (Block24, Row7, Column4)	1486.19	1478.00	127.93	0.00	0.09	1267.00	1272.15	1267.00	79.01	0.00	0.06	88.00	64.00	0.00	211.00	219.19	1816130.00	2.71	1365.11	1360.00
24	5	7	19386.00	27139.00	208.05	0	Spot (Block24, Row7, Column5)	1606.12	1582.00	150.33	0.01	0.09	1269.00	1274.86	1269.00	84.77	0.00	0.07	97.00	87.00	0.00	313.00	337.12	1981949.00	3.91	1404.73	1394.00
24	6	7	19681.00	27143.00	212.05	0	Spot (Block24, Row7, Column6)	1477.83	1474.00	92.07	0.00	0.06	1279.00	1281.42	1279.00	78.44	0.00	0.06	94.00	62.00	0.00	195.00	198.83	1888665.00	2.50	1357.31	1355.00
24	7	7	19988.00	27147.00	158.10	0	Spot (Block24, Row7, Column7)	2230.60	2165.00	549.26	0.01	0.25	1278.00	1278.60	1278.00	81.31	0.00	0.06	99.00	98.00	0.00	887.00	952.60	1541343.00	11.71	1568.72	1538.00
24	8	7	20290.00	27136.00	185.50	0	Spot (Block24, Row7, Column8)	1955.82	1921.50	176.64	0.01	0.09	1293.00	1300.53	1293.00	83.67	0.00	0.06	100.00	100.00	0.00	628.50	662.82	1897147.00	7.83	1541.56	1533.50
24	1	8	18180.00	27446.00	143.20	0	Spot (Block24, Row8, Column1)	39427.35	39158.00	18225.55	0.00	0.46	1372.00	1389.86	1372.00	166.82	0.01	0.12	100.00	100.00	16.61	37786.00	38055.35	22079396.00	228.02	9090.65	7046.00
24	2	8	18486.00	27436.00	201.20	0	Spot (Block24, Row8, Column2)	1613.73	1587.00	188.03	0.01	0.12	1309.00	1332.37	1309.00	142.90	0.01	0.11	81.00	49.00	0.00	278.00	304.73	1855786.00	1.97	1419.03	1416.00
24	3	8	18773.00	27447.00	173.40	0	Spot (Block24, Row8, Column3)	1886.38	1775.00	323.87	0.03	0.17	1298.00	1311.33	1298.00	107.82	0.00	0.08	98.00	93.00	0.00	477.00	588.38	1575130.00	5.33	1515.84	1522.00
24	4	8	19086.00	27438.00	185.15	0	Spot (Block24, Row8, Column4)	1604.06	1598.00	156.85	0.00	0.10	1286.00	1290.84	1286.00	94.60	0.00	0.07	94.00	79.00	0.00	312.00	318.06	1538295.00	3.31	1411.18	1404.00
24	5	8	19382.00	27456.00	208.20	0	Spot (Block24, Row8, Column5)	1493.05	1471.00	124.18	0.01	0.08	1285.00	1285.78	1285.00	89.09	0.00	0.07	89.00	53.00	0.00	186.00	208.05	1848398.00	2.33	1373.90	1370.50
24	6	8	19697.00	27440.00	177.25	0	Spot (Block24, Row8, Column6)	1565.26	1543.00	154.43	0.01	0.10	1282.00	1282.74	1282.00	81.31	0.00	0.06	93.00	73.00	0.00	261.00	283.26	1380561.00	3.47	1416.18	1400.50
24	7	8	19991.00	27440.00	154.75	0	Spot (Block24, Row8, Column7)	2287.78	2253.50	499.16	0.01	0.22	1279.00	1284.14	1279.00	85.58	0.00	0.07	100.00	99.00	0.00	974.50	1008.78	1505357.00	11.73	1533.26	1508.00
24	8	8	20276.00	27442.00	148.00	0	Spot (Block24, Row8, Column8)	4044.78	3862.00	1224.37	0.02	0.30	1313.00	1328.47	1313.00	100.29	0.01	0.08	100.00	100.00	0.00	2549.00	2731.78	2434956.00	27.09	2000.90	1941.00
25	1	1	4687.00	29845.00	146.30	0	Spot (Block25, Row1, Column1)	39147.78	38033.00	18665.22	0.01	0.48	1279.00	1306.09	1279.00	161.29	0.01	0.12	100.00	100.00	13.92	36754.00	37868.78	22784080.00	234.62	9433.89	7890.00
25	2	1	4986.00	29846.00	138.55	0	Spot (Block25, Row1, Column2)	6221.31	5673.50	2693.40	0.04	0.43	1278.00	1288.03	1278.00	127.55	0.00	0.10	100.00	100.00	0.00	4395.50	4943.31	3247523.00	38.68	2458.38	2187.00
25	3	1	5288.00	29847.00	166.40	0	Spot (Block25, Row1, Column3)	2025.01	1826.50	547.28	0.04	0.27	1274.00	1282.90	1274.00	118.41	0.00	0.09	97.00	86.00	0.00	552.50	751.01	1555206.00	6.27	1455.06	1439.50
25	4	1	5581.00	29848.00	142.80	0	Spot (Block25, Row1, Column4)	4369.14	4003.00	1750.93	0.04	0.40	1277.00	1287.39	1277.00	126.86	0.00	0.10	100.00	100.00	0.00	2726.00	3092.14	2420503.00	24.29	1915.21	1849.00
25	5	1	5885.00	29851.00	139.25	0	Spot (Block25, Row1, Column5)	6345.89	5719.00	3547.31	0.05	0.56	1293.00	1314.04	1293.00	139.26	0.01	0.11	100.00	100.00	0.00	4426.00	5052.89	3318902.00	36.13	2418.64	2167.50
25	6	1	6188.00	29841.00	149.05	0	Spot (Block25, Row1, Column6)	4818.53	4114.00	2195.42	0.07	0.46	1311.00	1341.74	1311.00	167.23	0.01	0.12	100.00	100.00	0.00	2803.00	3507.53	2939304.00	20.79	2081.63	1980.50
25	7	1	6494.00	29843.00	147.05	0	Spot (Block25, Row1, Column7)	15873.51	13600.00	9457.30	0.07	0.60	1312.00	1348.58	1312.00	170.82	0.01	0.13	100.00	100.00	0.00	12288.00	14561.51	9349495.00	85.03	4391.92	3871.00
25	8	1	6799.00	29839.00	215.35	0	Spot (Block25, Row1, Column8)	1624.82	1597.00	206.85	0.01	0.13	1378.00	1390.85	1378.00	156.95	0.00	0.11	62.00	32.00	0.00	219.00	246.82	2157767.00	1.49	1469.27	1446.00
25	1	2	4673.00	30149.00	220.60	0	Spot (Block25, Row2, Column1)	1445.85	1428.00	114.65	0.01	0.08	1282.00	1298.19	1282.00	136.61	0.01	0.11	51.00	17.00	0.00	146.00	163.85	2015511.00	1.08	1341.89	1334.00
25	2	2	4978.00	30146.00	123.85	0	Spot (Block25, Row2, Column2)	3914.14	3905.50	991.69	0.00	0.25	1270.00	1280.08	1270.00	119.34	0.00	0.09	100.00	100.00	0.00	2635.50	2644.14	1596969.00	22.07	1994.02	1964.00
25	3	2	5292.00	30155.00	197.75	0	Spot (Block25, Row2, Column3)	1511.81	1488.50	136.55	0.01	0.09	1246.00	1262.95	1246.00	110.06	0.01	0.09	89.00	61.00	0.00	242.50	265.81	1672058.00	2.26	1374.42	1354.00
25	4	2	5588.00	30147.00	198.65	0	Spot (Block25, Row2, Column4)	2271.96	2165.00	566.40	0.02	0.25	1267.00	1279.61	1267.00	136.50	0.00	0.11	99.00	97.00	0.00	898.00	1004.96	2540051.00	7.27	1631.33	1613.50
25	5	2	5892.00	30144.00	187.55	0	Spot (Block25, Row2, Column5)	1653.38	1623.50	202.14	0.01	0.12	1261.00	1269.64	1261.00	126.83	0.00	0.10	96.00	68.00	0.00	362.50	392.38	1640151.00	3.03	1385.10	1383.50
25	6	2	6182.00	30145.00	140.45	0	Spot (Block25, Row2, Column6)	4563.92	4515.00	1807.87	0.00	0.40	1273.00	1281.38	1273.00	129.31	0.00	0.10	100.00	100.00	0.00	3242.00	3290.92	2432571.00	25.38	2081.32	1904.00
25	7	2	6488.00	30143.00	198.60	0	Spot (Block25, Row2, Column7)	1744.24	1664.00	318.94	0.02	0.18	1282.00	1294.05	1282.00	145.44	0.00	0.11	85.00	63.00	0.00	382.00	462.24	1948319.00	3.10	1464.15	1463.00
25	8	2	6794.00	30143.00	221.10	0	Spot (Block25, Row2, Column8)	1495.09	1470.00	156.36	0.01	0.10	1285.00	1294.60	1285.00	129.98	0.00	0.10	62.00	31.00	0.00	185.00	210.09	2094628.00	1.54	1365.04	1375.00
25	1	3	4691.00	30448.00	137.90	0	Spot (Block25, Row3, Column1)	11927.50	11576.00	5171.12	0.01	0.43	1318.00	1344.06	1318.00	128.20	0.01	0.10	100.00	100.00	0.00	10258.00	10609.50	6166520.00	82.55	3717.81	3018.00
25	2	3	4983.00	30456.00	171.40	0	Spot (Block25, Row3, Column2)	1702.13	1603.00	636.11	0.03	0.37	1289.00	1301.18	1289.00	122.71	0.00	0.09	88.00	64.00	0.00	314.00	413.13	1394042.00	3.27	1476.33	1490.00
25	3	3	5277.00	30432.00	199.90	0	Spot (Block25, Row3, Column3)	1564.45	1504.00	318.66	0.02	0.20	1273.00	1281.75	1273.00	142.82	0.00	0.11	73.00	39.00	0.00	231.00	291.45	1767824.00	1.98	1378.49	1379.50
25	4	3	5586.00	30445.00	138.40	0	Spot (Block25, Row3, Column4)	7727.09	7035.00	3434.93	0.04	0.44	1282.00	1294.59	1282.00	152.31	0.00	0.12	100.00	100.00	0.00	5753.00	6445.09	4002632.00	42.23	2749.41	2312.00
25	5	3	5885.00	30452.00	203.85	0	Spot (Block25, Row3, Column5)	1541.28	1506.00	153.00	0.01	0.10	1285.00	1289.86	1285.00	136.46	0.00	0.11	78.00	39.00	0.00	221.00	256.28	1815622.00	1.84	1394.96	1397.00
25	6	3	6190.00	30441.00	214.55	0	Spot (Block25, Row3, Column6)	1547.86	1501.00	161.04	0.01	0.10	1288.00	1297.16	1288.00	126.72	0.00	0.10	75.00	44.00	0.00	213.00	259.86	2035439.00	1.98	1390.49	1382.00
25	7	3	6493.00	30445.00	153.40	0	Spot (Block25, Row3, Column7)	3027.93	2710.00	1176.57	0.05	0.39	1285.00	1296.56	1285.00	133.16	0.00	0.10	100.00	99.00	0.00	1425.00	1742.93	1959072.00	13.00	1647.14	1632.50
25	8	3	6786.00	30435.00	216.90	0	Spot (Block25, Row3, Column8)	1472.07	1459.00	158.01	0.00	0.11	1275.00	1287.04	1275.00	130.39	0.00	0.10	59.00	30.00	0.00	184.00	197.07	1976991.00	1.42	1324.44	1307.00
25	1	4	4688.00	30743.00	138.40	0	Spot (Block25, Row4, Column1)	7662.35	6838.00	3595.48	0.05	0.47	1325.00	1352.75	1325.00	131.09	0.01	0.10	100.00	100.00	0.00	5513.00	6337.35	3999747.00	48.13	2863.57	2559.00
25	2	4	4981.00	30746.00	202.15	0	Spot (Block25, Row4, Column2)	1518.93	1494.00	132.21	0.01	0.09	1295.00	1308.55	1295.00	132.05	0.00	0.10	70.00	36.00	0.00	199.00	223.93	1760438.00	1.59	1419.53	1402.00
25	3	4	5286.00	30747.00	137.90	0	Spot (Block25, Row4, Column3)	31186.37	29258.00	16421.12	0.03	0.53	1291.00	1307.40	1291.00	159.24	0.01	0.12	100.00	100.00	2.14	27967.00	29895.37	15998607.00	187.63	7859.04	5815.00
25	4	4	5577.00	30761.00	191.10	0	Spot (Block25, Row4, Column4)	1693.07	1639.50	248.30	0.01	0.15	1309.00	1336.45	1309.00	162.01	0.01	0.12	82.00	50.00	0.00	330.50	384.07	1747249.00	2.20	1431.85	1415.00
25	5	4	5879.00	30758.00	205.30	0	Spot (Block25, Row4, Column5)	1563.31	1516.00	156.64	0.01	0.10	1312.00	1334.01	1312.00	141.96	0.01	0.11	76.00	38.00	0.00	204.00	251.31	1872850.00	1.62	1453.87	1459.00
25	6	4	6189.00	30744.00	203.10	0	Spot (Block25, Row4, Column6)	1692.55	1679.00	198.56	0.00	0.12	1305.00	1326.16	1305.00	124.05	0.01	0.09	93.00	73.00	0.00	374.00	387.55	1993829.00	2.95	1436.10	1437.00
25	7	4	6482.00	30751.00	144.40	0	Spot (Block25, Row4, Column7)	3674.71	3014.00	1720.57	0.09	0.47	1298.00	1322.72	1298.00	126.85	0.01	0.10	100.00	100.00	0.00	1716.00	2376.71	2076211.00	18.54	1765.15	1741.00
25	8	4	6789.00	30755.00	157.15	0	Spot (Block25, Row4, Column8)	2150.54	2070.00	408.43	0.02	0.19	1296.00	1324.50	1296.00	134.08	0.01	0.10	100.00	95.00	0.00	774.00	854.54	1451616.00	6.16	1593.24	1608.00
25	1	5	4685.00	31046.00	137.75	0	Spot (Block25, Row5, Column1)	12839.74	11387.00	7583.22	0.05	0.59	1341.00	1361.75	1341.00	127.30	0.01	0.09	100.00	100.00	0.00	10046.00	11498.74	6535426.00	90.17	3885.41	3202.50
25	2	5	4972.00	31054.00	204.00	0	Spot (Block25, Row5, Column2)	1513.05	1497.00	127.26	0.00	0.08	1292.00	1302.29	1292.00	115.29	0.00	0.09	76.00	40.00	0.00	205.00	221.05	1782368.00	1.83	1407.06	1394.00
25	3	5	5286.00	31041.00	207.00	0	Spot (Block25, Row5, Column3)	1592.66	1596.00	143.90	0.00	0.09	1298.00	1324.28	1298.00	143.33	0.01	0.11	82.00	56.00	0.00	298.00	294.66	1939858.00	1.87	1426.62	1394.50
25	4	5	5588.00	31049.00	141.50	0	Spot (Block25, Row5, Column4)	3612.02	3349.00	1257.56	0.03	0.35	1331.00	1362.87	1331.00	147.56	0.01	0.11	100.00	100.00	0.00	2018.00	2281.02	1961329.00	15.24	1912.13	1846.00
25	5	5	5887.00	31048.00	136.55	0	Spot (Block25, Row5, Column5)	29842.72	27140.00	16155.41	0.04	0.54	1385.00	1408.11	1385.00	186.09	0.01	0.13	100.00	100.00	0.99	25755.00	28457.72	15070573.00	152.80	7193.12	5310.00
25	6	5	6185.00	31043.00	143.25	0	Spot (Block25, Row5, Column6)	4892.15	4810.50	1940.77	0.01	0.40	1376.00	1390.41	1376.00	163.27	0.00	0.12	100.00	100.00	0.00	3434.50	3516.15	2739605.00	21.45	2147.43	2109.00
25	7	5	6489.00	31052.00	215.10	0	Spot (Block25, Row5, Column7)	1589.96	1583.00	165.58	0.00	0.10	1373.00	1380.82	1373.00	152.15	0.00	0.11	59.00	30.00	0.00	210.00	216.96	2098747.00	1.37	1430.88	1396.00
25	8	5	6789.00	31045.00	139.95	0	Spot (Block25, Row5, Column8)	7452.14	6493.50	4338.24	0.06	0.58	1373.00	1377.12	1373.00	142.38	0.00	0.10	100.00	100.00	0.00	5120.50	6079.14	3949634.00	42.67	2791.46	2442.00
25	1	6	4683.00	31347.00	205.95	0	Spot (Block25, Row6, Column1)	1654.06	1634.00	148.39	0.01	0.09	1377.00	1387.41	1377.00	127.13	0.00	0.09	83.00	50.00	0.00	257.00	277.06	1991493.00	2.10	1507.25	1493.50
25	2	6	4988.00	31341.00	214.85	0	Spot (Block25, Row6, Column2)	1531.05	1506.00	135.80	0.01	0.09	1304.00	1317.45	1304.00	114.99	0.00	0.09	75.00	41.00	0.00	202.00	227.05	2017926.00	1.86	1423.36	1401.00
25	3	6	5277.00	31343.00	136.90	0	Spot (Block25, Row6, Column3)	10404.96	9546.50	5312.16	0.04	0.51	1310.00	1341.19	1310.00	134.45	0.01	0.10	100.00	100.00	0.00	8236.50	9094.96	5285719.00	67.41	3378.76	2829.50
25	4	6	5591.00	31344.00	163.70	0	Spot (Block25, Row6, Column4)	2157.76	2097.00	384.20	0.01	0.18	1380.00	1400.82	1380.00	171.16	0.01	0.12	98.00	89.00	0.00	717.00	777.76	1607530.00	4.42	1618.30	1608.00
25	5	6	5885.00	31350.00	135.90	0	Spot (Block25, Row6, Column5)	38000.86	35805.50	19360.62	0.03	0.51	1405.00	1455.13	1405.00	206.18	0.02	0.14	100.00	100.00	14.06	34400.50	36595.86	18924456.00	177.25	8643.07	7004.00
25	6	6	6186.00	31351.00	209.80	0	Spot (Block25, Row6, Column6)	1801.39	1727.00	267.17	0.02	0.15	1397.00	1439.40	1397.00	171.42	0.01	0.12	83.00	48.00	0.00	330.00	404.39	2262541.00	2.11	1571.62	1564.00
25	7	6	6487.00	31348.00	138.65	0	Spot (Block25, Row6, Column7)	5593.94	4945.00	2562.46	0.05	0.46	1398.00	1437.22	1398.00	163.15	0.01	0.11	100.00	100.00	0.00	3547.00	4195.94	2948006.00	25.48	2396.81	2237.00
25	8	6	6793.00	31349.00	139.30	0	Spot (Block25, Row6, Column8)	6843.79	6058.00	3808.08	0.05	0.56	1393.00	1423.34	1393.00	157.17	0.01	0.11	100.00	100.00	0.00	4665.00	5450.79	3599833.00	34.49	2797.96	2427.50
25	1	7	4687.00	31645.00	212.20	0	Spot (Block25, Row7, Column1)	1572.48	1562.50	121.59	0.00	0.08	1387.00	1405.68	1387.00	182.06	0.01	0.13	47.00	8.00	0.00	175.50	185.48	2028505.00	0.92	1446.01	1428.00
25	2	7	4987.00	31654.00	200.30	0	Spot (Block25, Row7, Column2)	1634.17	1622.00	157.94	0.00	0.10	1306.00	1321.27	1306.00	100.97	0.01	0.08	90.00	79.00	0.00	316.00	328.17	1861319.00	3.10	1465.42	1456.00
25	3	7	5288.00	31652.00	217.05	0	Spot (Block25, Row7, Column3)	1554.51	1561.50	133.36	0.00	0.09	1332.00	1359.01	1332.00	130.33	0.01	0.10	73.00	42.00	0.00	229.50	222.51	2104811.00	1.50	1430.67	1408.00
25	4	7	5583.00	31650.00	206.55	0	Spot (Block25, Row7, Column4)	1664.76	1626.00	206.04	0.01	0.12	1387.00	1406.76	1387.00	203.17	0.01	0.14	54.00	28.00	0.00	239.00	277.76	2021016.00	1.27	1517.88	1489.00
25	5	7	5887.00	31646.00	166.65	0	Spot (Block25, Row7, Column5)	2676.10	2635.00	568.53	0.01	0.21	1403.00	1455.72	1403.00	233.72	0.02	0.16	100.00	93.00	0.00	1232.00	1273.10	2057918.00	5.22	1883.92	1842.00
25	6	7	6184.00	31635.00	231.95	0	Spot (Block25, Row7, Column6)	1641.46	1604.00	177.99	0.01	0.11	1391.00	1423.62	1391.00	168.89	0.01	0.12	64.00	32.00	0.00	213.00	250.46	2547545.00	1.29	1468.40	1466.00
25	7	7	6483.00	31648.00	140.45	0	Spot (Block25, Row7, Column7)	8012.46	6934.00	6002.68	0.06	0.75	1398.00	1440.03	1398.00	179.59	0.01	0.12	100.00	100.00	0.00	5536.00	6614.46	4310702.00	36.60	3132.91	2323.00
25	8	7	6791.00	31640.00	183.50	0	Spot (Block25, Row7, Column8)	2217.52	2226.00	313.00	0.00	0.14	1410.00	1450.84	1410.00	164.20	0.01	0.11	99.00	93.00	0.00	816.00	807.52	2095552.00	4.67	1734.62	1698.50
25	1	8	4681.00	31952.00	134.25	0	Spot (Block25, Row8, Column1)	52633.63	60535.00	15495.88	0.06	0.29	1417.00	1453.21	1417.00	210.33	0.01	0.14	100.00	100.00	43.96	59118.00	51216.63	25264272.00	243.33	16720.30	12347.00
25	2	8	4992.00	31945.00	188.95	0	Spot (Block25, Row8, Column2)	1807.55	1753.50	271.30	0.01	0.15	1382.00	1387.07	1382.00	152.05	0.00	0.11	83.00	60.00	0.00	371.50	425.55	1807549.00	2.77	1540.86	1513.00
25	3	8	5278.00	31946.00	144.25	0	Spot (Block25, Row8, Column3)	3389.39	3060.00	1380.84	0.04	0.41	1368.00	1374.65	1368.00	134.67	0.00	0.10	100.00	100.00	0.00	1692.00	2021.39	1901448.00	14.96	1830.91	1814.00
25	4	8	5585.00	31935.00	188.05	0	Spot (Block25, Row8, Column4)	1659.06	1654.00	175.33	0.00	0.11	1380.00	1395.86	1380.00	196.75	0.00	0.14	69.00	27.00	0.00	274.00	279.06	1647444.00	1.34	1494.22	1481.50
25	5	8	5879.00	31951.00	217.55	0	Spot (Block25, Row8, Column5)	1710.86	1697.00	206.16	0.00	0.12	1394.00	1431.92	1394.00	205.54	0.01	0.14	63.00	31.00	0.00	303.00	316.86	2311366.00	1.36	1529.38	1496.00
25	6	8	6186.00	31945.00	210.20	0	Spot (Block25, Row8, Column6)	1723.65	1706.00	191.31	0.00	0.11	1386.00	1405.42	1386.00	150.52	0.01	0.11	82.00	56.00	0.00	320.00	337.65	2173522.00	2.11	1535.18	1494.50
25	7	8	6491.00	31946.00	138.70	0	Spot (Block25, Row8, Column7)	7474.65	6743.00	3647.57	0.04	0.49	1392.00	1421.44	1392.00	170.90	0.01	0.12	100.00	100.00	0.00	5351.00	6082.65	3894293.00	35.42	2823.36	2547.00
25	8	8	6781.00	31955.00	144.55	0	Spot (Block25, Row8, Column8)	3854.44	3702.50	1189.08	0.02	0.31	1412.00	1451.99	1412.00	158.03	0.01	0.11	100.00	100.00	0.00	2290.50	2442.44	2197033.00	15.20	2062.47	1996.50
26	1	1	9189.00	29843.00	148.25	0	Spot (Block26, Row1, Column1)	33451.64	30313.00	18260.32	0.04	0.55	1019.00	1054.18	1019.00	151.65	0.01	0.14	100.00	100.00	6.68	29294.00	32432.64	20037576.00	213.64	8262.52	5475.50
26	2	1	9482.00	29846.00	156.25	0	Spot (Block26, Row1, Column2)	2110.69	1999.00	535.29	0.02	0.25	1011.00	1033.65	1011.00	120.32	0.01	0.12	100.00	99.00	0.00	988.00	1099.69	1412049.00	8.95	1320.63	1304.00
26	3	1	9789.00	29848.00	157.70	0	Spot (Block26, Row1, Column3)	1839.39	1674.00	556.88	0.04	0.30	996.00	1011.14	996.00	102.67	0.01	0.10	100.00	99.00	0.00	678.00	843.39	1261820.00	8.07	1214.32	1222.00
26	4	1	10078.00	29847.00	153.55	0	Spot (Block26, Row1, Column4)	1819.36	1816.00	403.42	0.00	0.22	996.00	1013.31	996.00	102.39	0.01	0.10	99.00	98.00	0.00	820.00	823.36	1173488.00	7.87	1230.88	1233.00
26	5	1	10387.00	29849.00	144.05	0	Spot (Block26, Row1, Column5)	4356.12	3559.00	2479.25	0.09	0.57	999.00	1028.34	999.00	123.45	0.01	0.12	100.00	100.00	0.00	2560.00	3357.12	2461206.00	26.96	1679.80	1570.50
26	6	1	10687.00	29841.00	151.10	0	Spot (Block26, Row1, Column6)	3461.91	3043.00	1411.03	0.06	0.41	1075.00	1085.47	1075.00	137.22	0.00	0.13	100.00	100.00	0.00	1968.00	2386.91	2170618.00	17.32	1686.88	1556.00
26	7	1	10991.00	29841.00	148.55	0	Spot (Block26, Row1, Column7)	8200.00	6958.50	4770.06	0.07	0.58	1103.00	1134.92	1103.00	147.29	0.01	0.13	100.00	100.00	0.00	5855.50	7097.00	4985601.00	47.97	2752.57	2412.00
26	8	1	11296.00	29842.00	212.70	0	Spot (Block26, Row1, Column8)	1430.64	1387.00	188.40	0.01	0.13	1121.00	1156.94	1121.00	143.04	0.01	0.12	87.00	43.00	0.00	266.00	309.64	1842668.00	1.91	1283.31	1278.00
26	1	2	9173.00	30149.00	225.25	0	Spot (Block26, Row2, Column1)	1142.74	1105.00	119.81	0.01	0.10	1018.00	1047.45	1018.00	133.59	0.01	0.13	43.00	15.00	0.00	87.00	124.74	1668397.00	0.71	1053.25	1027.00
26	2	2	9481.00	30145.00	127.55	0	Spot (Block26, Row2, Column2)	2258.22	2221.50	464.75	0.01	0.21	1007.00	1022.78	1007.00	105.52	0.01	0.10	100.00	100.00	0.00	1214.50	1251.22	971036.00	11.71	1383.32	1366.50
26	3	2	9787.00	30142.00	198.65	0	Spot (Block26, Row2, Column3)	1205.91	1188.00	151.72	0.01	0.13	995.00	1003.47	995.00	95.03	0.00	0.09	78.00	51.00	0.00	193.00	210.91	1355439.00	2.13	1082.70	1080.50
26	4	2	10090.00	30145.00	173.50	0	Spot (Block26, Row2, Column4)	1714.18	1647.00	320.29	0.02	0.19	990.00	1009.21	990.00	109.18	0.01	0.11	99.00	98.00	0.00	657.00	724.18	1448485.00	6.46	1238.30	1223.50
26	5	2	10391.00	30146.00	189.85	0	Spot (Block26, Row2, Column5)	1683.98	1644.00	291.32	0.01	0.17	998.00	1020.53	998.00	117.32	0.01	0.11	99.00	97.00	0.00	646.00	685.98	1719346.00	5.66	1210.59	1192.50
26	6	2	10680.00	30141.00	174.05	0	Spot (Block26, Row2, Column6)	1429.81	1368.00	241.48	0.02	0.17	1008.00	1038.47	1008.00	119.15	0.01	0.11	95.00	77.00	0.00	360.00	421.81	1211045.00	3.28	1163.61	1130.00
26	7	2	10985.00	30140.00	154.35	0	Spot (Block26, Row2, Column7)	1576.10	1502.00	295.73	0.02	0.19	1027.00	1057.82	1027.00	125.20	0.01	0.12	97.00	86.00	0.00	475.00	549.10	1041805.00	4.14	1215.21	1207.50
26	8	2	11308.00	30136.00	217.15	0	Spot (Block26, Row2, Column8)	1275.78	1281.00	135.43	0.00	0.11	1083.00	1094.94	1083.00	128.65	0.00	0.12	61.00	28.00	0.00	198.00	192.78	1722307.00	1.41	1180.11	1186.50
26	1	3	9192.00	30445.00	144.10	0	Spot (Block26, Row3, Column1)	3326.62	3112.50	1515.08	0.03	0.46	1003.00	1026.64	1003.00	104.99	0.01	0.10	100.00	100.00	0.00	2109.50	2323.62	1882865.00	21.91	1554.43	1471.00
26	2	3	9484.00	30437.00	171.85	0	Spot (Block26, Row3, Column2)	1284.68	1284.00	183.45	0.00	0.14	999.00	1018.04	999.00	104.96	0.01	0.10	80.00	63.00	0.00	285.00	285.68	1063714.00	2.54	1136.83	1112.00
26	3	3	9774.00	30431.00	195.95	0	Spot (Block26, Row3, Column3)	1231.37	1187.00	181.70	0.02	0.15	991.00	1005.42	991.00	107.84	0.01	0.11	76.00	42.00	0.00	196.00	240.37	1338496.00	2.10	1072.33	1068.00
26	4	3	10080.00	30441.00	144.95	0	Spot (Block26, Row3, Column4)	3126.05	3065.00	1160.97	0.01	0.37	986.00	996.77	986.00	109.77	0.00	0.11	100.00	100.00	0.00	2079.00	2140.05	1794355.00	19.40	1495.94	1465.50
26	5	3	10391.00	30446.00	209.45	0	Spot (Block26, Row3, Column5)	1228.44	1198.00	178.72	0.01	0.15	976.00	982.90	976.00	106.37	0.00	0.11	78.00	53.00	0.00	222.00	252.44	1538008.00	2.31	1043.12	1030.50
26	6	3	10683.00	30446.00	188.70	0	Spot (Block26, Row3, Column6)	1504.48	1428.00	289.02	0.02	0.19	985.00	988.01	985.00	99.07	0.00	0.10	98.00	89.00	0.00	443.00	519.48	1510501.00	5.21	1136.95	1109.00
26	7	3	10988.00	30444.00	148.70	0	Spot (Block26, Row3, Column7)	2426.65	2235.00	920.69	0.04	0.38	1000.00	1012.64	1000.00	107.02	0.01	0.11	100.00	99.00	0.00	1235.00	1426.65	1463267.00	13.21	1300.97	1266.50
26	8	3	11283.00	30438.00	197.45	0	Spot (Block26, Row3, Column8)	1321.26	1281.00	195.02	0.01	0.15	1030.00	1051.16	1030.00	116.34	0.01	0.11	83.00	53.00	0.00	251.00	291.26	1457352.00	2.32	1145.83	1130.50
26	1	4	9188.00	30746.00	143.15	0	Spot (Block26, Row4, Column1)	3239.68	3031.00	1154.07	0.03	0.36	1019.00	1051.33	1019.00	106.46	0.01	0.10	100.00	100.00	0.00	2012.00	2220.68	1810980.00	20.56	1573.85	1500.00
26	2	4	9477.00	30768.00	206.65	0	Spot (Block26, Row4, Column2)	1497.95	1465.00	222.09	0.01	0.15	1009.00	1036.79	1009.00	117.19	0.01	0.11	98.00	89.00	0.00	456.00	488.95	1815517.00	3.94	1223.97	1186.00
26	3	4	9788.00	30745.00	141.75	0	Spot (Block26, Row4, Column3)	8115.57	7347.00	3736.85	0.04	0.46	994.00	1009.76	994.00	112.86	0.01	0.11	100.00	100.00	0.00	6353.00	7121.57	4431102.00	62.96	2751.12	2329.50
26	4	4	10084.00	30755.00	171.70	0	Spot (Block26, Row4, Column4)	1178.20	1197.00	139.34	0.01	0.12	983.00	991.67	983.00	104.84	0.00	0.11	68.00	51.00	0.00	214.00	195.20	967299.00	1.78	1059.23	1036.00
26	5	4	10377.00	30742.00	199.25	0	Spot (Block26, Row4, Column5)	1191.85	1190.00	134.86	0.00	0.11	953.00	960.14	953.00	90.63	0.00	0.09	85.00	62.00	0.00	237.00	238.85	1339642.00	2.56	1059.12	1074.00
26	6	4	10689.00	30744.00	193.45	0	Spot (Block26, Row4, Column6)	1746.56	1673.00	609.07	0.02	0.35	969.00	967.93	969.00	94.14	0.00	0.10	100.00	98.00	0.00	704.00	777.56	1849604.00	8.27	1233.70	1202.00
26	7	4	10985.00	30749.00	150.65	0	Spot (Block26, Row4, Column7)	2582.98	2144.50	1255.90	0.08	0.49	990.00	994.87	990.00	103.60	0.00	0.10	100.00	99.00	0.00	1154.50	1592.98	1596282.00	15.33	1281.82	1255.00
26	8	4	11286.00	30753.00	148.55	0	Spot (Block26, Row4, Column8)	1785.31	1710.00	353.41	0.02	0.20	1006.00	1029.78	1006.00	111.88	0.01	0.11	100.00	99.00	0.00	704.00	779.31	1080115.00	6.75	1257.85	1233.00
26	1	5	9192.00	31051.00	144.60	0	Spot (Block26, Row5, Column1)	2867.86	2600.00	978.88	0.04	0.34	1046.00	1075.83	1046.00	255.27	0.01	0.24	100.00	98.00	0.00	1554.00	1821.86	1631812.00	7.02	1510.88	1447.00
26	2	5	9484.00	31037.00	204.85	0	Spot (Block26, Row5, Column2)	1344.37	1289.00	211.27	0.02	0.16	1023.00	1064.42	1023.00	275.15	0.02	0.26	47.00	16.00	0.00	266.00	321.37	1599798.00	1.02	1163.77	1160.00
26	3	5	9781.00	31058.00	172.30	0	Spot (Block26, Row5, Column3)	1829.87	1794.00	334.41	0.01	0.18	1006.00	1038.64	1006.00	133.48	0.01	0.13	100.00	98.00	0.00	788.00	823.87	1509646.00	5.93	1333.14	1326.00
26	4	5	10084.00	31049.00	148.75	0	Spot (Block26, Row5, Column4)	2243.50	2112.00	707.81	0.03	0.32	989.00	1004.31	989.00	108.49	0.01	0.11	100.00	100.00	0.00	1123.00	1254.50	1352831.00	11.42	1327.27	1328.00
26	5	5	10388.00	31047.00	139.10	0	Spot (Block26, Row5, Column5)	12779.74	12325.00	6677.08	0.02	0.52	974.00	983.86	974.00	116.75	0.00	0.12	100.00	100.00	0.00	11351.00	11805.74	6696583.00	101.03	3977.86	3188.00
26	6	5	10690.00	31055.00	190.75	0	Spot (Block26, Row5, Column6)	1330.01	1288.50	235.91	0.01	0.18	972.00	974.72	972.00	105.09	0.00	0.11	90.00	73.00	0.00	316.50	358.01	1367250.00	3.38	1093.54	1074.00
26	7	5	10992.00	31046.00	166.10	0	Spot (Block26, Row5, Column7)	1445.66	1391.50	240.26	0.02	0.17	984.00	998.43	984.00	110.79	0.01	0.11	96.00	85.00	0.00	407.50	461.66	1110264.00	4.04	1152.56	1119.50
26	8	5	11288.00	31046.00	143.20	0	Spot (Block26, Row5, Column8)	6163.43	5295.00	4090.04	0.07	0.66	999.00	1021.20	999.00	114.30	0.01	0.11	100.00	99.00	0.00	4296.00	5164.43	3457682.00	44.99	2067.83	1771.00
26	1	6	9185.00	31351.00	197.10	0	Spot (Block26, Row6, Column1)	1589.56	1560.00	303.84	0.01	0.19	1035.50	1069.96	1035.50	259.95	0.01	0.24	83.00	50.00	0.00	524.50	554.06	1745340.00	2.00	1249.43	1259.50
26	2	6	9487.00	31357.00	186.30	0	Spot (Block26, Row6, Column2)	1418.10	1388.50	210.95	0.01	0.15	1027.00	1060.45	1027.00	122.27	0.01	0.12	93.00	73.00	0.00	361.50	391.10	1372723.00	2.93	1176.35	1178.00
26	3	6	9783.00	31346.00	141.95	0	Spot (Block26, Row6, Column3)	6189.90	5724.00	3053.17	0.03	0.49	1017.00	1054.12	1017.00	130.88	0.02	0.12	100.00	100.00	0.00	4707.00	5172.90	3379683.00	39.24	2174.96	2002.00
26	4	6	10087.00	31346.00	151.10	0	Spot (Block26, Row6, Column4)	1695.85	1644.00	321.64	0.01	0.19	1007.00	1043.07	1007.00	142.52	0.02	0.14	99.00	93.00	0.00	637.00	688.85	1063298.00	4.58	1250.55	1227.00
26	5	6	10389.00	31346.00	137.85	0	Spot (Block26, Row6, Column5)	18737.75	17372.00	10635.68	0.03	0.57	1000.00	1034.22	1000.00	145.11	0.01	0.14	100.00	100.00	0.00	16372.00	17737.75	9612464.00	122.00	4789.77	3595.00
26	6	6	10689.00	31343.00	183.05	0	Spot (Block26, Row6, Column6)	1300.76	1246.50	215.56	0.02	0.17	986.00	1004.35	986.00	118.88	0.01	0.12	85.00	53.00	0.00	260.50	314.76	1222715.00	2.49	1085.84	1070.00
26	7	6	10987.00	31343.00	147.50	0	Spot (Block26, Row6, Column7)	3561.68	3121.00	1746.51	0.06	0.49	986.00	1006.63	986.00	121.11	0.01	0.12	100.00	100.00	0.00	2135.00	2575.68	2126325.00	21.10	1513.05	1423.00
26	8	6	11292.00	31348.00	142.35	0	Spot (Block26, Row6, Column8)	4491.18	3805.00	2477.37	0.07	0.55	995.00	1012.25	995.00	109.95	0.01	0.11	100.00	100.00	0.00	2810.00	3496.18	2456673.00	31.64	1770.34	1612.00
26	1	7	9188.00	31665.00	204.75	0	Spot (Block26, Row7, Column1)	1745.28	1732.00	321.56	0.00	0.18	1086.00	1105.73	1086.00	151.62	0.01	0.14	96.00	84.00	0.00	646.00	659.28	2082122.00	4.22	1348.79	1304.00
26	2	7	9488.00	31645.00	173.75	0	Spot (Block26, Row7, Column2)	1307.22	1313.00	154.74	0.00	0.12	1037.00	1061.17	1037.00	118.09	0.01	0.11	80.00	59.00	0.00	276.00	270.22	1101985.00	2.08	1160.42	1158.50
26	3	7	9781.00	31643.00	214.80	0	Spot (Block26, Row7, Column3)	1142.45	1108.00	107.56	0.01	0.09	1011.00	1042.25	1011.00	117.15	0.01	0.11	44.00	15.00	0.00	97.00	131.45	1504608.00	0.86	1086.83	1067.50
26	4	7	10085.00	31641.00	185.85	0	Spot (Block26, Row7, Column4)	1563.83	1521.00	221.34	0.01	0.14	1022.00	1057.86	1022.00	137.51	0.01	0.13	99.00	90.00	0.00	499.00	541.83	1521610.00	3.68	1326.80	1305.50
26	5	7	10391.00	31648.00	164.55	0	Spot (Block26, Row7, Column5)	1758.80	1743.00	327.57	0.00	0.19	1023.00	1062.98	1023.00	151.01	0.02	0.14	98.00	92.00	0.00	720.00	735.80	1319102.00	4.61	1290.87	1266.50
26	6	7	10679.00	31650.00	198.60	0	Spot (Block26, Row7, Column6)	1485.27	1445.00	236.35	0.01	0.16	1016.00	1051.71	1016.00	133.93	0.02	0.13	96.00	81.00	0.00	429.00	469.27	1654595.00	3.24	1232.71	1216.00
26	7	7	10984.00	31648.00	145.60	0	Spot (Block26, Row7, Column7)	3679.04	3473.50	1392.92	0.02	0.38	1013.00	1041.62	1013.00	133.17	0.01	0.13	100.00	100.00	0.00	2460.50	2666.04	2119125.00	19.81	1646.01	1556.00
26	8	7	11293.00	31645.00	185.05	0	Spot (Block26, Row7, Column8)	2427.03	2373.00	429.48	0.01	0.18	1017.00	1042.00	1017.00	122.18	0.01	0.12	100.00	100.00	0.00	1356.00	1410.03	2339659.00	11.34	1518.65	1485.00
26	1	8	9177.00	31950.00	138.45	0	Spot (Block26, Row8, Column1)	38876.86	39105.00	19308.59	0.00	0.50	1098.50	1133.43	1098.50	181.54	0.01	0.16	100.00	100.00	18.02	38006.50	37778.36	20060508.00	207.91	10106.78	7118.00
26	2	8	9486.00	31947.00	148.40	0	Spot (Block26, Row8, Column2)	1518.44	1511.50	224.98	0.00	0.15	1066.00	1080.24	1066.00	143.93	0.01	0.13	92.00	70.00	0.00	445.50	452.44	920177.00	3.04	1219.12	1209.00
26	3	8	9778.00	31945.00	146.65	0	Spot (Block26, Row8, Column3)	2694.00	2405.00	1190.78	0.05	0.44	1016.00	1047.50	1016.00	121.37	0.01	0.12	100.00	97.00	0.00	1389.00	1678.00	1565212.00	13.57	1394.22	1367.00
26	4	8	10086.00	31942.00	134.90	0	Spot (Block26, Row8, Column4)	1663.34	1649.50	251.21	0.00	0.15	1058.00	1074.30	1058.00	161.35	0.01	0.15	97.00	88.00	0.00	591.50	605.34	808381.00	3.65	1329.59	1303.00
26	5	8	10391.00	31956.00	182.60	0	Spot (Block26, Row8, Column5)	1337.91	1306.50	181.50	0.01	0.14	1054.00	1067.07	1054.00	130.26	0.01	0.12	77.00	47.00	0.00	252.50	283.91	1249612.00	2.08	1230.00	1194.00
26	6	8	10684.00	31947.00	156.90	0	Spot (Block26, Row8, Column6)	2156.88	2092.00	530.43	0.01	0.25	1071.00	1077.01	1071.00	131.00	0.00	0.12	100.00	98.00	0.00	1021.00	1085.88	1464523.00	8.24	1438.12	1416.00
26	7	8	10988.00	31948.00	144.75	0	Spot (Block26, Row8, Column7)	2522.36	2486.00	661.44	0.01	0.26	1078.00	1082.40	1078.00	131.66	0.00	0.12	100.00	99.00	0.00	1408.00	1444.36	1440268.00	10.94	1461.60	1456.00
26	8	8	11281.00	31950.00	146.40	0	Spot (Block26, Row8, Column8)	3590.64	3413.00	1423.52	0.02	0.40	1038.00	1064.74	1038.00	129.97	0.01	0.12	100.00	100.00	0.00	2375.00	2552.64	2089753.00	19.43	1647.59	1601.00
27	1	1	13689.00	29842.00	149.30	0	Spot (Block27, Row1, Column1)	35450.58	31717.50	17897.89	0.05	0.50	3422.00	3456.00	3422.00	532.49	0.00	0.15	100.00	100.00	7.05	28295.50	32028.58	21624888.00	60.09	11949.74	9703.00
27	2	1	13988.00	29841.00	177.90	0	Spot (Block27, Row1, Column2)	4062.37	4065.00	572.03	0.00	0.14	3218.00	3274.17	3218.00	484.11	0.01	0.15	70.00	44.00	0.00	847.00	844.37	3611446.00	1.63	3576.36	3538.00
27	3	1	14288.00	29843.00	198.45	0	Spot (Block27, Row1, Column3)	3778.62	3754.00	550.90	0.00	0.15	3098.00	3150.17	3098.00	437.76	0.01	0.14	63.00	36.00	0.00	656.00	680.62	4228275.00	1.44	3382.58	3322.00
27	4	1	14584.00	29851.00	172.70	0	Spot (Block27, Row1, Column4)	3811.43	3742.00	518.13	0.01	0.14	3073.00	3104.16	3073.00	425.36	0.00	0.14	66.00	39.00	0.00	669.00	738.43	3174921.00	1.66	3362.03	3294.00
27	5	1	14889.00	29839.00	160.00	0	Spot (Block27, Row1, Column5)	5080.63	4654.00	1388.65	0.04	0.27	3089.00	3120.39	3089.00	425.67	0.00	0.14	91.00	80.00	0.00	1565.00	1991.63	3592006.00	4.61	3678.56	3658.00
27	6	1	15194.00	29838.00	185.25	0	Spot (Block27, Row1, Column6)	4649.16	4501.00	1014.36	0.01	0.22	3151.00	3190.63	3151.00	456.65	0.01	0.14	86.00	70.00	0.00	1350.00	1498.16	4495740.00	3.19	3644.82	3717.00
27	7	1	15493.00	29837.00	156.80	0	Spot (Block27, Row1, Column7)	7400.96	6668.00	2561.55	0.05	0.35	3203.00	3242.69	3203.00	569.45	0.01	0.18	99.00	92.00	0.00	3465.00	4197.96	5003051.00	7.30	4299.49	4179.50
27	8	1	15792.00	29838.00	210.65	0	Spot (Block27, Row1, Column8)	3871.71	3851.00	517.52	0.00	0.13	3237.00	3271.27	3237.00	468.97	0.00	0.14	57.00	33.00	0.00	614.00	634.71	4905457.00	1.28	3541.52	3480.50
27	1	2	13681.00	30144.00	200.65	0	Spot (Block27, Row2, Column1)	3776.62	3804.00	536.47	0.00	0.14	3279.00	3315.00	3279.00	499.28	0.00	0.15	51.00	21.00	0.00	525.00	497.62	4316679.00	0.92	3601.01	3633.00
27	2	2	13987.00	30142.00	149.90	0	Spot (Block27, Row2, Column2)	4063.97	4002.00	580.06	0.01	0.14	3081.00	3136.55	3081.00	438.85	0.01	0.14	79.00	53.00	0.00	921.00	982.97	2491212.00	2.11	3482.80	3449.50
27	3	2	14296.00	30140.00	194.95	0	Spot (Block27, Row2, Column3)	3766.13	3742.00	527.43	0.00	0.14	3079.00	3131.86	3079.00	434.54	0.01	0.14	60.00	37.00	0.00	663.00	687.13	4048593.00	1.46	3437.31	3455.00
27	4	2	14598.00	30145.00	197.25	0	Spot (Block27, Row2, Column4)	4047.80	4046.00	565.93	0.00	0.14	3112.00	3157.33	3112.00	432.95	0.01	0.14	75.00	54.00	0.00	934.00	935.80	4448532.00	2.06	3514.76	3505.00
27	5	2	14890.00	30146.00	196.15	0	Spot (Block27, Row2, Column5)	4035.62	3986.00	534.41	0.01	0.13	3097.00	3122.31	3097.00	430.36	0.00	0.14	79.00	51.00	0.00	889.00	938.62	4390755.00	2.12	3529.98	3546.00
27	6	2	15186.00	30141.00	201.90	0	Spot (Block27, Row2, Column6)	3679.01	3683.50	509.48	0.00	0.14	3084.50	3121.89	3084.50	443.34	0.01	0.14	55.00	34.00	0.00	599.00	594.51	4245578.00	1.26	3365.05	3358.00
27	7	2	15486.00	30152.00	209.45	0	Spot (Block27, Row2, Column7)	3796.58	3725.00	537.63	0.01	0.14	3109.00	3168.79	3109.00	562.17	0.01	0.18	54.00	19.00	0.00	616.00	687.58	4757113.00	1.12	3309.92	3272.50
27	8	2	15794.00	30145.00	216.90	0	Spot (Block27, Row2, Column8)	3648.46	3668.00	461.51	0.00	0.13	3112.50	3166.89	3112.50	441.42	0.01	0.14	57.00	26.00	0.00	555.50	535.96	4907178.00	1.09	3395.31	3381.00
27	1	3	13688.00	30442.00	160.15	0	Spot (Block27, Row3, Column1)	4740.52	4549.50	934.89	0.02	0.20	3142.00	3199.49	3142.00	467.56	0.01	0.15	93.00	78.00	0.00	1407.50	1598.52	3365769.00	3.30	3691.37	3721.00
27	2	3	13998.00	30440.00	181.85	0	Spot (Block27, Row3, Column2)	3662.43	3688.00	529.51	0.00	0.14	3065.00	3093.70	3065.00	432.24	0.00	0.14	58.00	34.00	0.00	623.00	597.43	3398737.00	1.32	3383.08	3366.00
27	3	3	14278.00	30430.00	200.75	0	Spot (Block27, Row3, Column3)	3864.96	3812.00	533.79	0.01	0.14	3111.00	3162.69	3111.00	456.30	0.01	0.14	66.00	38.00	0.00	701.00	753.96	4413787.00	1.54	3453.44	3396.00
27	4	3	14590.00	30444.00	175.90	0	Spot (Block27, Row3, Column4)	4490.52	4392.00	743.11	0.01	0.17	3172.00	3214.91	3172.00	442.64	0.01	0.14	90.00	66.00	0.00	1220.00	1318.52	3893277.00	2.88	3666.68	3610.50
27	5	3	14892.00	30449.00	174.85	0	Spot (Block27, Row3, Column5)	3887.90	3910.00	507.65	0.00	0.13	3150.00	3187.50	3150.00	444.26	0.01	0.14	68.00	38.00	0.00	760.00	737.90	3304715.00	1.58	3567.78	3523.00
27	6	3	15188.00	30441.00	202.70	0	Spot (Block27, Row3, Column6)	3859.98	3818.00	479.67	0.00	0.12	3100.00	3141.75	3100.00	439.90	0.01	0.14	69.00	38.00	0.00	718.00	759.98	4493017.00	1.63	3469.84	3388.00
27	7	3	15493.00	30448.00	187.40	0	Spot (Block27, Row3, Column7)	4214.72	4142.00	759.87	0.01	0.18	3110.00	3150.44	3110.00	436.51	0.01	0.14	79.00	60.00	0.00	1032.00	1104.72	4151496.00	2.44	3498.06	3511.00
27	8	3	15798.00	30440.00	213.35	0	Spot (Block27, Row3, Column8)	3625.73	3578.00	492.11	0.01	0.14	3129.00	3172.55	3129.00	429.86	0.01	0.14	52.00	26.00	0.00	449.00	496.73	4709824.00	1.05	3303.25	3269.00
27	1	4	13694.00	30746.00	186.85	0	Spot (Block27, Row4, Column1)	4279.04	4178.00	703.14	0.01	0.16	3148.00	3181.41	3148.00	443.79	0.00	0.14	84.00	61.00	0.00	1030.00	1131.04	4189178.00	2.47	3520.14	3473.50
27	2	4	13991.00	30747.00	216.40	0	Spot (Block27, Row4, Column2)	3922.22	3864.50	525.87	0.01	0.13	3097.00	3128.55	3097.00	450.53	0.00	0.14	72.00	42.00	0.00	767.50	825.22	5255772.00	1.76	3435.19	3365.00
27	3	4	14291.00	30744.00	154.20	0	Spot (Block27, Row4, Column3)	8079.06	7560.50	2754.08	0.03	0.34	3159.00	3190.18	3159.00	470.48	0.00	0.15	100.00	99.00	0.00	4401.50	4920.06	5299866.00	10.39	4297.57	4301.00
27	4	4	14578.00	30747.00	209.10	0	Spot (Block27, Row4, Column4)	3850.39	3796.00	521.23	0.01	0.14	3198.00	3250.09	3198.00	471.51	0.01	0.15	59.00	32.00	0.00	598.00	652.39	4809136.00	1.27	3468.24	3397.00
27	5	4	14872.00	30745.00	203.70	0	Spot (Block27, Row4, Column5)	3965.02	3898.00	553.70	0.01	0.14	3228.00	3275.09	3228.00	466.62	0.01	0.14	61.00	35.00	0.00	670.00	737.02	4662858.00	1.48	3615.27	3558.50
27	6	4	15186.00	30741.00	204.15	0	Spot (Block27, Row4, Column6)	4074.52	3975.00	576.52	0.01	0.14	3179.00	3212.58	3179.00	447.00	0.00	0.14	72.00	46.00	0.00	796.00	895.52	4840528.00	1.93	3516.01	3520.00
27	7	4	15484.00	30752.00	182.15	0	Spot (Block27, Row4, Column7)	4364.34	4228.00	820.77	0.01	0.19	3153.00	3197.05	3153.00	432.79	0.01	0.14	84.00	63.00	0.00	1075.00	1211.34	4054469.00	2.70	3660.29	3715.00
27	8	4	15792.00	30753.00	205.85	0	Spot (Block27, Row4, Column8)	3890.81	3854.00	596.41	0.00	0.15	3165.00	3211.55	3165.00	446.68	0.01	0.14	62.00	39.00	0.00	689.00	725.81	4680643.00	1.52	3485.84	3483.50
27	1	5	13691.00	31045.00	184.40	0	Spot (Block27, Row5, Column1)	4240.73	4090.00	711.37	0.02	0.17	3190.50	3240.52	3190.50	464.22	0.01	0.14	78.00	47.00	0.00	899.50	1050.23	4062618.00	2.15	3485.66	3515.00
27	2	5	13994.00	31052.00	197.70	0	Spot (Block27, Row5, Column2)	3856.81	3785.00	548.07	0.01	0.14	3167.00	3187.35	3167.00	460.73	0.00	0.14	61.00	33.00	0.00	618.00	689.81	4261776.00	1.45	3440.10	3369.00
27	3	5	14289.00	31049.00	197.75	0	Spot (Block27, Row5, Column3)	4255.62	4211.00	563.72	0.00	0.13	3195.00	3229.75	3195.00	471.57	0.00	0.15	86.00	55.00	0.00	1016.00	1060.62	4698210.00	2.18	3617.70	3582.00
27	4	5	14595.00	31047.00	183.20	0	Spot (Block27, Row5, Column4)	4353.33	4248.50	690.92	0.01	0.16	3255.00	3305.72	3255.00	473.97	0.01	0.14	81.00	52.00	0.00	993.50	1098.33	4092135.00	2.21	3648.23	3605.00
27	5	5	14891.00	31044.00	147.70	0	Spot (Block27, Row5, Column5)	9354.20	8750.00	3047.49	0.03	0.33	3320.00	3371.38	3320.00	484.68	0.01	0.14	100.00	99.00	0.00	5430.00	6034.20	5584460.00	12.34	4915.15	4771.00
27	6	5	15192.00	31038.00	202.80	0	Spot (Block27, Row5, Column6)	3979.32	3924.00	571.82	0.01	0.14	3248.50	3300.36	3248.50	465.00	0.01	0.14	58.00	37.00	0.00	675.50	730.82	4643862.00	1.46	3624.58	3584.00
27	7	5	15496.00	31043.00	197.70	0	Spot (Block27, Row5, Column7)	3907.81	3885.00	513.33	0.00	0.13	3196.00	3270.12	3196.00	460.78	0.01	0.14	64.00	34.00	0.00	689.00	711.81	4325947.00	1.38	3595.65	3571.00
27	8	5	15790.00	31043.00	153.25	0	Spot (Block27, Row5, Column8)	5747.51	5264.00	1678.86	0.04	0.29	3227.50	3275.99	3227.50	464.86	0.01	0.14	96.00	84.00	0.00	2036.50	2520.01	3718642.00	5.32	3902.10	3948.50
27	1	6	13679.00	31346.00	200.35	0	Spot (Block27, Row6, Column1)	3962.90	3946.00	532.66	0.00	0.13	3244.00	3295.45	3244.00	487.65	0.01	0.15	60.00	35.00	0.00	702.00	718.90	4505816.00	1.37	3567.91	3540.50
27	2	6	13989.00	31343.00	193.60	0	Spot (Block27, Row6, Column2)	3994.99	4025.50	548.60	0.00	0.14	3202.00	3231.93	3202.00	475.17	0.00	0.15	66.00	42.00	0.00	823.50	792.99	4242676.00	1.61	3646.91	3623.50
27	3	6	14279.00	31342.00	156.55	0	Spot (Block27, Row6, Column3)	6095.98	5741.00	1646.20	0.03	0.27	3211.00	3251.94	3211.00	463.86	0.01	0.14	98.00	92.00	0.00	2530.00	2884.98	4114785.00	6.13	3967.54	4112.00
27	4	6	14593.00	31338.00	187.25	0	Spot (Block27, Row6, Column4)	4248.62	4134.00	600.55	0.01	0.14	3225.00	3284.74	3225.00	464.02	0.01	0.14	84.00	49.00	0.00	909.00	1023.62	4210382.00	2.08	3621.09	3634.00
27	5	6	14894.00	31345.00	145.50	0	Spot (Block27, Row6, Column5)	10787.82	10042.00	4297.61	0.03	0.40	3285.00	3336.85	3285.00	470.03	0.01	0.14	100.00	100.00	0.00	6757.00	7502.82	6235362.00	15.85	5080.03	4759.00
27	6	6	15196.00	31346.00	207.55	0	Spot (Block27, Row6, Column6)	3935.63	3903.00	514.58	0.00	0.13	3271.00	3321.78	3271.00	461.71	0.01	0.14	61.00	32.00	0.00	632.00	664.63	4805403.00	1.33	3518.62	3415.00
27	7	6	15491.00	31343.00	157.00	0	Spot (Block27, Row6, Column7)	5440.84	5145.00	1317.34	0.02	0.24	3222.00	3286.07	3222.00	471.20	0.01	0.14	94.00	83.00	0.00	1923.00	2218.84	3688887.00	4.57	3886.66	3882.50
27	8	6	15795.00	31345.00	156.20	0	Spot (Block27, Row6, Column8)	5548.91	5142.50	1361.31	0.03	0.25	3265.00	3298.60	3265.00	465.66	0.00	0.14	97.00	85.00	0.00	1877.50	2283.91	3717769.00	4.83	3809.09	3918.00
27	1	7	13689.00	31653.00	208.30	0	Spot (Block27, Row7, Column1)	4155.89	4180.00	575.99	0.00	0.14	3330.00	3350.93	3330.00	510.86	0.00	0.15	66.00	39.00	0.00	850.00	825.89	5132530.00	1.58	3619.02	3690.00
27	2	7	13991.00	31639.00	215.95	0	Spot (Block27, Row7, Column2)	3681.81	3690.00	504.91	0.00	0.14	3160.00	3206.96	3160.00	467.72	0.01	0.15	54.00	22.00	0.00	530.00	521.81	4911540.00	1.02	3435.95	3464.00
27	3	7	14287.00	31645.00	221.25	0	Spot (Block27, Row7, Column3)	3658.26	3578.00	503.53	0.01	0.14	3128.50	3189.23	3128.50	468.68	0.01	0.15	49.00	25.00	0.00	449.50	529.76	5150834.00	1.00	3341.11	3315.50
27	4	7	14582.00	31641.00	208.10	0	Spot (Block27, Row7, Column4)	3685.99	3670.00	514.92	0.00	0.14	3146.00	3189.65	3146.00	449.46	0.01	0.14	54.00	28.00	0.00	524.00	539.99	4570624.00	1.10	3354.94	3291.00
27	5	7	14889.00	31638.00	204.60	0	Spot (Block27, Row7, Column5)	3946.53	3947.00	515.58	0.00	0.13	3205.00	3247.99	3205.00	445.38	0.01	0.14	65.00	39.00	0.00	742.00	741.53	4704259.00	1.57	3551.98	3447.00
27	6	7	15186.00	31636.00	213.15	0	Spot (Block27, Row7, Column6)	3922.63	3873.00	549.71	0.01	0.14	3187.00	3237.05	3187.00	445.48	0.01	0.14	62.00	38.00	0.00	686.00	735.63	5064120.00	1.54	3527.98	3461.00
27	7	7	15479.00	31643.00	156.20	0	Spot (Block27, Row7, Column7)	5184.49	4995.00	1093.25	0.02	0.21	3182.00	3231.50	3182.00	453.67	0.01	0.14	94.00	88.00	0.00	1813.00	2002.49	3468421.00	4.30	3805.88	3794.00
27	8	7	15792.00	31642.00	190.80	0	Spot (Block27, Row7, Column8)	4615.10	4528.00	674.57	0.01	0.15	3201.00	3250.51	3201.00	444.78	0.01	0.14	96.00	71.00	0.00	1327.00	1414.10	4744323.00	3.07	3729.14	3705.00
27	1	8	13680.00	31947.00	142.75	0	Spot (Block27, Row8, Column1)	44380.79	47059.50	19422.92	0.03	0.44	3434.00	3472.64	3434.00	544.87	0.00	0.16	100.00	100.00	31.59	43625.50	40946.79	24587076.00	75.08	13510.60	10148.00
27	2	8	13992.00	31947.00	200.00	0	Spot (Block27, Row8, Column2)	3880.74	3881.00	549.49	0.00	0.14	3239.00	3296.22	3239.00	507.60	0.01	0.15	57.00	25.00	0.00	642.00	641.74	4396881.00	1.15	3474.02	3391.00
27	3	8	14288.00	31947.00	185.25	0	Spot (Block27, Row8, Column3)	4312.70	4135.00	859.60	0.02	0.20	3146.00	3216.79	3146.00	484.05	0.01	0.15	80.00	51.00	0.00	989.00	1166.70	4140192.00	2.26	3555.29	3636.50
27	4	8	14592.00	31942.00	187.50	0	Spot (Block27, Row8, Column4)	3846.41	3816.50	557.83	0.00	0.15	3131.00	3193.77	3131.00	468.92	0.01	0.15	64.00	36.00	0.00	685.50	715.41	3838717.00	1.39	3441.67	3387.00
27	5	8	14877.00	31948.00	201.10	0	Spot (Block27, Row8, Column5)	3699.77	3669.00	481.14	0.00	0.13	3165.00	3199.04	3165.00	455.42	0.00	0.14	51.00	27.00	0.00	504.00	534.77	4247334.00	1.10	3423.03	3390.00
27	6	8	15198.00	31949.00	193.90	0	Spot (Block27, Row8, Column6)	4088.71	3996.00	585.32	0.01	0.14	3190.00	3226.22	3190.00	456.55	0.00	0.14	73.00	44.00	0.00	806.00	898.71	4350389.00	1.89	3535.07	3613.00
27	7	8	15496.00	31946.00	172.25	0	Spot (Block27, Row8, Column7)	4325.70	4186.00	704.95	0.01	0.16	3190.00	3244.43	3190.00	468.71	0.01	0.14	84.00	52.00	0.00	996.00	1135.70	3551396.00	2.31	3592.55	3626.00
27	8	8	15780.00	31947.00	165.70	0	Spot (Block27, Row8, Column8)	5407.61	5136.50	1422.60	0.02	0.26	3259.00	3306.03	3259.00	471.00	0.01	0.14	93.00	82.00	0.00	1877.50	2148.61	4120599.00	4.46	3876.78	3853.00
28	1	1	18192.00	29840.00	151.90	0	Spot (Block28, Row1, Column1)	30704.75	26961.00	16709.54	0.06	0.54	973.00	991.79	973.00	118.72	0.01	0.12	100.00	100.00	2.83	25988.00	29731.75	19497532.00	250.29	6915.66	5536.00
28	2	1	18487.00	29846.00	148.00	0	Spot (Block28, Row1, Column2)	2927.79	2668.00	1204.27	0.04	0.41	938.00	957.40	938.00	88.90	0.01	0.09	100.00	100.00	0.00	1730.00	1989.79	1753746.00	22.16	1483.58	1416.00
28	3	1	18794.00	29846.00	158.10	0	Spot (Block28, Row1, Column3)	1892.46	1735.00	582.15	0.04	0.31	940.00	951.65	940.00	70.86	0.01	0.07	100.00	99.00	0.00	795.00	952.46	1303907.00	13.28	1168.59	1161.00
28	4	1	19081.00	29842.00	149.85	0	Spot (Block28, Row1, Column4)	2272.49	2151.50	760.09	0.02	0.33	938.00	949.08	938.00	73.85	0.01	0.08	100.00	100.00	0.00	1213.50	1334.49	1395310.00	17.92	1281.28	1267.00
28	5	1	19388.00	29845.00	148.25	0	Spot (Block28, Row1, Column5)	3003.30	2591.00	1490.79	0.06	0.50	915.00	926.55	915.00	70.34	0.01	0.08	100.00	100.00	0.00	1676.00	2088.30	1801981.00	29.52	1410.70	1324.00
28	6	1	19692.00	29838.00	152.70	0	Spot (Block28, Row1, Column6)	3535.16	3084.00	1729.31	0.06	0.49	904.00	915.49	904.00	71.06	0.01	0.08	100.00	100.00	0.00	2180.00	2631.16	2258969.00	36.86	1583.33	1481.00
28	7	1	19996.00	29839.00	151.70	0	Spot (Block28, Row1, Column7)	8463.54	7702.00	4387.55	0.04	0.52	905.00	917.60	905.00	73.71	0.01	0.08	100.00	100.00	0.00	6797.00	7558.54	5323569.00	102.38	2717.21	2376.00
28	8	1	20297.00	29839.00	199.60	0	Spot (Block28, Row1, Column8)	1137.70	1120.50	102.50	0.01	0.09	924.00	933.43	924.00	64.64	0.00	0.07	95.00	74.00	0.00	196.50	213.70	1290152.00	3.16	1005.40	999.50
28	1	2	18175.00	30145.00	198.95	0	Spot (Block28, Row2, Column1)	1074.30	1081.00	84.01	0.00	0.08	953.00	965.52	953.00	105.29	0.01	0.11	60.00	16.00	0.00	128.00	121.30	1198919.00	1.03	1014.86	998.50
28	2	2	18487.00	30144.00	129.35	0	Spot (Block28, Row2, Column2)	2155.80	2157.50	414.33	0.00	0.19	916.00	931.30	916.00	74.59	0.01	0.08	100.00	100.00	0.00	1241.50	1239.80	970109.00	16.42	1310.60	1283.00
28	3	2	18791.00	30134.00	190.10	0	Spot (Block28, Row2, Column3)	1129.97	1114.00	97.52	0.01	0.09	930.00	944.11	930.00	76.79	0.01	0.08	92.00	68.00	0.00	184.00	199.97	1149181.00	2.42	1013.68	1002.00
28	4	2	19091.00	30139.00	183.45	0	Spot (Block28, Row2, Column4)	1674.87	1621.00	332.60	0.01	0.20	937.00	950.49	937.00	74.96	0.01	0.08	100.00	100.00	0.00	684.00	737.87	1582749.00	9.66	1176.36	1178.50
28	5	2	19396.00	30138.00	198.00	0	Spot (Block28, Row2, Column5)	1241.97	1224.00	111.34	0.01	0.09	918.00	928.84	918.00	71.54	0.01	0.08	100.00	97.00	0.00	306.00	323.97	1379834.00	4.38	1051.77	1034.50
28	6	2	19685.00	30142.00	165.70	0	Spot (Block28, Row2, Column6)	1449.18	1411.00	274.92	0.01	0.19	907.00	911.90	907.00	63.17	0.00	0.07	99.00	98.00	0.00	504.00	542.18	1104276.00	8.51	1042.96	1040.50
28	7	2	19991.00	30141.00	160.05	0	Spot (Block28, Row2, Column7)	1477.41	1443.50	310.58	0.01	0.21	908.00	916.96	908.00	68.34	0.00	0.07	100.00	98.00	0.00	535.50	569.41	1051915.00	8.20	1076.66	1074.00
28	8	2	20301.00	30136.00	228.60	0	Spot (Block28, Row2, Column8)	1029.41	1022.00	64.22	0.00	0.06	925.00	929.76	925.00	60.20	0.00	0.06	77.00	39.00	0.00	97.00	104.41	1547203.00	1.66	949.43	946.00
28	1	3	18191.00	30443.00	149.65	0	Spot (Block28, Row3, Column1)	3350.85	3184.50	1417.93	0.02	0.42	927.00	945.78	927.00	86.12	0.01	0.09	100.00	100.00	0.00	2257.50	2423.85	2057422.00	27.93	1507.39	1399.00
28	2	3	18490.00	30439.00	197.30	0	Spot (Block28, Row3, Column2)	1088.82	1067.00	117.81	0.01	0.11	908.00	920.39	908.00	76.58	0.01	0.08	85.00	52.00	0.00	159.00	180.82	1198796.00	2.20	960.15	978.00
28	3	3	18784.00	30437.00	161.70	0	Spot (Block28, Row3, Column3)	1649.39	1530.50	438.13	0.03	0.27	919.00	939.21	919.00	100.78	0.01	0.11	99.00	96.00	0.00	611.50	730.39	1187563.00	7.05	1121.71	1092.50
28	4	3	19089.00	30440.00	146.50	0	Spot (Block28, Row3, Column4)	6654.55	6103.00	3697.34	0.04	0.56	920.00	938.67	920.00	81.51	0.01	0.09	100.00	100.00	0.00	5183.00	5734.55	3892912.00	70.13	2086.23	1918.00
28	5	3	19394.00	30441.00	156.10	0	Spot (Block28, Row3, Column5)	1435.63	1348.00	256.00	0.03	0.18	907.00	911.05	907.00	68.03	0.00	0.07	100.00	99.00	0.00	441.00	528.63	961869.00	7.71	1077.34	1077.50
28	6	3	19694.00	30445.00	208.80	0	Spot (Block28, Row3, Column6)	1047.96	1042.50	64.91	0.00	0.06	903.00	906.95	903.00	60.49	0.00	0.07	94.00	59.00	0.00	139.50	144.96	1295281.00	2.33	963.65	963.00
28	7	3	19995.00	30442.00	147.90	0	Spot (Block28, Row3, Column7)	2565.80	2404.00	992.12	0.03	0.39	905.00	917.05	905.00	62.82	0.01	0.07	100.00	100.00	0.00	1499.00	1660.80	1531780.00	26.24	1308.71	1266.00
28	8	3	20304.00	30456.00	193.85	0	Spot (Block28, Row3, Column8)	1078.51	1083.00	72.28	0.00	0.07	917.00	927.27	917.00	58.83	0.00	0.06	93.00	70.00	0.00	166.00	161.51	1146458.00	2.57	990.19	992.50
28	1	4	18189.00	30742.00	147.65	0	Spot (Block28, Row4, Column1)	6017.08	5240.00	3322.69	0.06	0.55	920.00	937.91	920.00	83.02	0.01	0.09	100.00	100.00	0.00	4320.00	5097.08	3580161.00	61.18	1994.74	1744.50
28	2	4	18500.00	30749.00	221.25	0	Spot (Block28, Row4, Column2)	1065.93	1071.00	86.88	0.00	0.08	900.00	914.84	900.00	109.15	0.01	0.12	70.00	26.00	0.00	171.00	165.93	1492295.00	1.38	978.28	977.00
28	3	4	18791.00	30742.00	147.75	0	Spot (Block28, Row4, Column3)	32865.38	29961.50	19900.94	0.04	0.61	912.00	934.92	912.00	124.52	0.01	0.13	100.00	100.00	9.50	29049.50	31953.38	19719272.00	256.43	6937.19	5324.00
28	4	4	19080.00	30739.00	225.70	0	Spot (Block28, Row4, Column4)	1068.38	1042.00	161.05	0.01	0.15	912.00	930.48	912.00	97.63	0.01	0.10	69.00	14.00	0.00	130.00	156.38	1563036.00	1.41	971.09	978.00
28	5	4	19372.00	30748.00	207.65	0	Spot (Block28, Row4, Column5)	1122.59	1110.00	120.34	0.00	0.11	901.00	910.88	901.00	87.67	0.00	0.10	91.00	62.00	0.00	209.00	221.59	1378544.00	2.41	967.21	981.50
28	6	4	19698.00	30741.00	193.50	0	Spot (Block28, Row4, Column6)	1360.61	1335.00	147.56	0.01	0.11	903.00	909.76	903.00	60.02	0.00	0.07	100.00	99.00	0.00	432.00	457.61	1435446.00	7.51	1062.56	1051.00
28	7	4	19988.00	30747.00	147.55	0	Spot (Block28, Row4, Column7)	2240.94	2125.00	793.77	0.02	0.35	913.00	925.29	913.00	62.33	0.01	0.07	100.00	100.00	0.00	1212.00	1327.94	1340083.00	21.11	1248.53	1204.50
28	8	4	20285.00	30748.00	155.35	0	Spot (Block28, Row4, Column8)	1644.15	1615.50	335.95	0.01	0.20	926.00	937.39	926.00	73.09	0.01	0.08	100.00	99.00	0.00	689.50	718.15	1088430.00	9.67	1140.04	1141.00
28	1	5	18195.00	31045.00	148.20	0	Spot (Block28, Row5, Column1)	6045.46	4938.00	4074.38	0.09	0.67	907.00	920.71	907.00	78.36	0.01	0.09	100.00	100.00	0.00	4031.00	5138.46	3621229.00	65.40	1876.34	1607.50
28	2	5	18494.00	31050.00	205.50	0	Spot (Block28, Row5, Column2)	1066.01	1063.00	84.94	0.00	0.08	900.00	907.60	900.00	71.26	0.00	0.08	91.00	54.00	0.00	163.00	166.01	1281343.00	2.22	963.94	965.00
28	3	5	18801.00	31047.00	208.55	0	Spot (Block28, Row5, Column3)	1130.44	1109.00	119.31	0.01	0.11	913.00	933.95	913.00	101.75	0.01	0.11	82.00	46.00	0.00	196.00	217.44	1404010.00	1.93	993.00	990.00
28	4	5	19093.00	31046.00	149.95	0	Spot (Block28, Row5, Column4)	2544.78	2395.00	831.24	0.03	0.33	916.00	936.92	916.00	106.20	0.01	0.11	100.00	100.00	0.00	1479.00	1628.78	1572671.00	15.14	1313.86	1289.00
28	5	5	19393.00	31048.00	146.55	0	Spot (Block28, Row5, Column5)	25301.79	22928.00	16333.37	0.04	0.65	912.00	932.72	912.00	118.25	0.01	0.13	100.00	100.00	0.34	22016.00	24389.79	14801548.00	206.08	5582.27	4329.00
28	6	5	19699.00	31042.00	157.85	0	Spot (Block28, Row5, Column6)	1574.84	1536.50	287.82	0.01	0.18	906.00	913.74	906.00	67.58	0.00	0.07	100.00	99.00	0.00	630.50	668.84	1083492.00	9.78	1096.35	1074.00
28	7	5	20002.00	31052.00	195.00	0	Spot (Block28, Row5, Column7)	1081.85	1081.50	79.59	0.00	0.07	914.00	926.76	914.00	76.74	0.01	0.08	91.00	60.00	0.00	167.50	167.85	1157578.00	2.02	994.17	994.00
28	8	5	20295.00	31042.00	145.90	0	Spot (Block28, Row5, Column8)	4019.85	3530.00	2160.48	0.06	0.54	928.00	937.91	928.00	78.70	0.00	0.08	100.00	100.00	0.00	2602.00	3091.85	2331514.00	39.16	1619.12	1388.00
28	1	6	18186.00	31342.00	207.75	0	Spot (Block28, Row6, Column1)	1112.59	1101.00	97.64	0.00	0.09	927.00	943.31	927.00	77.70	0.01	0.08	89.00	60.00	0.00	174.00	185.59	1370716.00	2.18	987.64	999.00
28	2	6	18481.00	31349.00	212.20	0	Spot (Block28, Row6, Column2)	1127.15	1108.00	99.04	0.01	0.09	941.00	950.12	941.00	83.33	0.00	0.09	84.00	50.00	0.00	167.00	186.15	1448383.00	2.12	1022.73	1002.00
28	3	6	18783.00	31340.00	145.30	0	Spot (Block28, Row6, Column3)	7217.05	6549.00	3965.45	0.04	0.55	940.00	954.76	940.00	91.10	0.01	0.10	100.00	100.00	0.00	5609.00	6277.05	4149801.00	68.74	2286.12	1809.00
28	4	6	19093.00	31346.00	177.30	0	Spot (Block28, Row6, Column4)	1352.71	1320.00	221.46	0.01	0.16	926.00	946.93	926.00	102.99	0.01	0.11	96.00	79.00	0.00	394.00	426.71	1191734.00	3.94	1065.30	1043.00
28	5	6	19388.00	31343.00	143.40	0	Spot (Block28, Row6, Column5)	18647.63	17432.00	10211.69	0.03	0.55	917.00	940.80	917.00	113.73	0.01	0.12	100.00	100.00	0.00	16515.00	17730.63	10368081.00	155.69	4780.06	3604.50
28	6	6	19695.00	31338.00	190.05	0	Spot (Block28, Row6, Column6)	1167.28	1130.50	143.19	0.01	0.12	909.00	920.45	909.00	73.25	0.01	0.08	95.00	71.00	0.00	221.50	258.28	1185952.00	3.37	999.77	999.00
28	7	6	19989.00	31340.00	149.75	0	Spot (Block28, Row6, Column7)	3475.86	3055.50	1543.17	0.06	0.44	908.00	921.84	908.00	75.96	0.01	0.08	100.00	100.00	0.00	2147.50	2567.86	2113324.00	33.62	1489.44	1371.00
28	8	6	20299.00	31342.00	147.65	0	Spot (Block28, Row6, Column8)	4292.74	3911.00	2133.78	0.04	0.50	918.00	930.43	918.00	71.22	0.01	0.08	100.00	100.00	0.00	2993.00	3374.74	2537009.00	47.21	1734.84	1494.00
28	1	7	18189.00	31618.00	227.55	0	Spot (Block28, Row7, Column1)	1153.70	1157.00	113.38	0.00	0.10	973.00	971.87	973.00	101.26	0.00	0.10	75.00	45.00	0.00	184.00	180.70	1709785.00	1.80	1035.48	1021.00
28	2	7	18480.00	31625.00	228.95	0	Spot (Block28, Row7, Column2)	1085.59	1086.00	81.83	0.00	0.08	943.00	945.92	943.00	76.88	0.00	0.08	75.00	42.00	0.00	143.00	142.59	1632732.00	1.82	1004.90	1001.00
28	3	7	18784.00	31644.00	211.85	0	Spot (Block28, Row7, Column3)	1035.71	1020.00	65.55	0.01	0.06	919.00	936.08	919.00	87.23	0.01	0.09	60.00	22.00	0.00	101.00	116.71	1330888.00	1.14	968.74	968.00
28	4	7	19102.00	31643.00	197.30	0	Spot (Block28, Row7, Column4)	1100.29	1093.00	97.03	0.00	0.09	910.00	919.44	910.00	71.34	0.00	0.08	91.00	65.00	0.00	183.00	190.29	1220219.00	2.54	985.45	984.00
28	5	7	19390.00	31641.00	187.20	0	Spot (Block28, Row7, Column5)	1648.53	1636.00	350.21	0.00	0.21	913.00	927.84	913.00	84.91	0.01	0.09	100.00	99.00	0.00	723.00	735.53	1625453.00	8.49	1146.96	1125.00
28	6	7	19692.00	31633.00	201.15	0	Spot (Block28, Row7, Column6)	1084.98	1083.00	81.10	0.00	0.07	905.00	912.84	905.00	68.42	0.00	0.07	92.00	70.00	0.00	178.00	179.98	1243385.00	2.52	983.77	980.00
28	7	7	19990.00	31644.00	151.70	0	Spot (Block28, Row7, Column7)	3377.33	3147.50	1436.76	0.03	0.43	903.00	912.94	903.00	74.96	0.00	0.08	100.00	100.00	0.00	2244.50	2474.33	2134473.00	32.88	1505.69	1271.00
28	8	7	20298.00	31644.00	185.00	0	Spot (Block28, Row7, Column8)	1860.30	1856.00	292.56	0.00	0.16	922.00	931.67	922.00	63.71	0.00	0.07	100.00	100.00	0.00	934.00	938.30	1795190.00	14.58	1255.69	1259.50
28	1	8	18184.00	31948.00	144.15	0	Spot (Block28, Row8, Column1)	40814.89	43970.00	20053.11	0.03	0.49	976.00	989.17	976.00	166.01	0.01	0.17	100.00	100.00	22.93	42994.00	39838.89	23142136.00	239.89	10385.53	6418.50
28	2	8	18493.00	31943.00	164.35	0	Spot (Block28, Row8, Column2)	1372.83	1287.50	227.35	0.03	0.17	924.00	943.69	924.00	92.29	0.01	0.10	99.00	96.00	0.00	363.50	448.83	1029624.00	4.65	1075.68	1077.00
28	3	8	18779.00	31938.00	152.80	0	Spot (Block28, Row8, Column3)	1910.39	1714.00	672.82	0.05	0.35	914.00	926.70	914.00	73.62	0.01	0.08	100.00	99.00	0.00	800.00	996.39	1228378.00	13.36	1157.63	1117.00
28	4	8	19091.00	31932.00	192.30	0	Spot (Block28, Row8, Column4)	1126.77	1113.50	94.94	0.01	0.08	906.00	912.97	906.00	67.90	0.00	0.07	97.00	78.00	0.00	207.50	220.77	1169584.00	3.15	1004.77	1002.00
28	5	8	19386.00	31945.00	202.50	0	Spot (Block28, Row8, Column5)	1054.29	1029.50	91.86	0.01	0.09	899.00	903.33	899.00	61.87	0.00	0.07	88.00	53.00	0.00	130.50	155.29	1227189.00	2.44	953.07	953.50
28	6	8	19697.00	31938.00	201.85	0	Spot (Block28, Row8, Column6)	1076.98	1084.00	97.25	0.00	0.09	891.00	892.12	891.00	59.07	0.00	0.07	87.00	70.00	0.00	193.00	185.98	1242833.00	3.13	947.22	937.50
28	7	8	19993.00	31943.00	147.95	0	Spot (Block28, Row8, Column7)	2083.26	1976.00	562.17	0.02	0.27	897.00	903.90	897.00	67.66	0.00	0.07	100.00	100.00	0.00	1079.00	1186.26	1241620.00	17.43	1226.18	1193.00
28	8	8	20279.00	31941.00	145.55	0	Spot (Block28, Row8, Column8)	2661.31	2546.00	777.86	0.02	0.29	916.00	921.78	916.00	60.49	0.00	0.07	100.00	100.00	0.00	1630.00	1745.31	1530252.00	28.76	1409.70	1309.50
29	1	1	4688.00	34344.00	146.05	0	Spot (Block29, Row1, Column1)	40429.69	38940.00	18667.62	0.02	0.46	1299.00	1337.04	1299.00	185.23	0.01	0.14	100.00	100.00	19.52	37641.00	39130.69	23408892.00	211.05	9940.46	7515.00
29	2	1	4988.00	34345.00	145.15	0	Spot (Block29, Row1, Column2)	2653.31	2489.00	857.91	0.03	0.32	1223.00	1246.14	1223.00	121.22	0.01	0.10	100.00	100.00	0.00	1266.00	1430.31	1520346.00	11.61	1582.86	1541.00
29	3	1	5290.00	34344.00	142.30	0	Spot (Block29, Row1, Column3)	3667.43	3132.50	1765.27	0.07	0.48	1187.00	1192.99	1187.00	93.00	0.00	0.08	100.00	100.00	0.00	1945.50	2480.43	2024424.00	26.61	1738.70	1626.00
29	4	1	5579.00	34346.00	157.65	0	Spot (Block29, Row1, Column4)	2088.23	1930.00	611.08	0.03	0.29	1134.00	1157.35	1134.00	101.85	0.01	0.09	100.00	99.00	0.00	796.00	954.23	1430439.00	9.14	1369.14	1363.50
29	5	1	5887.00	34345.00	139.45	0	Spot (Block29, Row1, Column5)	16578.17	13714.00	11959.87	0.08	0.72	1133.00	1157.75	1133.00	112.26	0.01	0.10	100.00	100.00	0.00	12581.00	15445.17	8686963.00	137.36	4184.92	3528.50
29	6	1	6189.00	34343.00	146.55	0	Spot (Block29, Row1, Column6)	8041.60	6725.00	4318.07	0.08	0.54	1158.00	1174.08	1158.00	117.84	0.01	0.10	100.00	100.00	0.00	5567.00	6883.60	4704338.00	58.28	2725.34	2384.00
29	7	1	6493.00	34345.00	146.75	0	Spot (Block29, Row1, Column7)	27105.89	23658.00	17598.13	0.06	0.65	1143.00	1165.07	1143.00	118.78	0.01	0.10	100.00	100.00	1.88	22515.00	25962.89	15884053.00	218.39	6133.11	4891.50
29	8	1	6797.00	34356.00	219.60	0	Spot (Block29, Row1, Column8)	1400.39	1378.00	148.25	0.01	0.11	1172.00	1183.45	1172.00	106.87	0.00	0.09	80.00	47.00	0.00	206.00	228.39	1938138.00	2.03	1220.96	1213.00
29	1	2	4675.00	34651.00	211.00	0	Spot (Block29, Row2, Column1)	1420.04	1405.50	85.06	0.00	0.06	1252.00	1271.10	1252.00	132.82	0.01	0.10	64.00	12.00	0.00	153.50	168.04	1800608.00	1.12	1348.49	1337.00
29	2	2	4979.00	34646.00	115.70	0	Spot (Block29, Row2, Column2)	6080.76	5823.50	1815.02	0.02	0.30	1196.00	1215.69	1196.00	103.57	0.01	0.09	100.00	100.00	0.00	4627.50	4884.76	2140427.00	46.97	2457.26	2346.00
29	3	2	5279.00	34647.00	190.75	0	Spot (Block29, Row2, Column3)	1476.31	1453.00	163.61	0.01	0.11	1168.00	1181.70	1168.00	103.50	0.01	0.09	92.00	70.00	0.00	285.00	308.31	1519119.00	2.85	1282.33	1290.50
29	4	2	5585.00	34650.00	181.30	0	Spot (Block29, Row2, Column4)	2647.16	2527.00	786.36	0.02	0.30	1130.00	1153.55	1130.00	108.12	0.01	0.09	100.00	100.00	0.00	1397.00	1517.16	2464510.00	13.81	1614.79	1599.50
29	5	2	5887.00	34643.00	203.25	0	Spot (Block29, Row2, Column5)	1508.28	1487.00	170.40	0.01	0.11	1131.00	1152.59	1131.00	104.32	0.01	0.09	97.00	84.00	0.00	356.00	377.28	1767708.00	3.41	1254.37	1238.00
29	6	2	6182.00	34646.00	138.85	0	Spot (Block29, Row2, Column6)	4526.55	4215.00	1906.93	0.03	0.42	1140.00	1158.85	1140.00	102.06	0.01	0.09	100.00	100.00	0.00	3075.00	3386.55	2371910.00	33.00	1927.37	1792.00
29	7	2	6492.00	34644.00	148.90	0	Spot (Block29, Row2, Column7)	2489.09	2217.00	825.41	0.05	0.33	1146.00	1166.71	1146.00	118.05	0.01	0.10	100.00	99.00	0.00	1071.00	1343.09	1513368.00	11.20	1450.87	1432.00
29	8	2	6799.00	34648.00	226.50	0	Spot (Block29, Row2, Column8)	1318.44	1309.00	103.89	0.00	0.08	1170.00	1170.83	1170.00	88.80	0.00	0.08	72.00	36.00	0.00	139.00	148.44	1938105.00	1.66	1234.19	1223.00
29	1	3	4692.00	34948.00	138.10	0	Spot (Block29, Row3, Column1)	16390.27	15207.00	9076.88	0.03	0.55	1256.00	1272.59	1256.00	114.29	0.01	0.09	100.00	100.00	0.00	13951.00	15134.27	8457380.00	132.27	4625.21	3931.00
29	2	3	4983.00	34955.00	195.55	0	Spot (Block29, Row3, Column2)	1577.90	1510.00	214.27	0.02	0.14	1202.00	1219.48	1202.00	103.81	0.01	0.09	97.00	74.00	0.00	308.00	375.90	1705707.00	3.45	1352.79	1361.50
29	3	3	5271.00	34943.00	141.50	0	Spot (Block29, Row3, Column3)	2567.73	2527.00	681.13	0.01	0.27	1180.00	1191.64	1180.00	97.85	0.00	0.08	100.00	100.00	0.00	1347.00	1387.73	1389140.00	14.06	1592.96	1585.50
29	4	3	5589.00	34947.00	138.10	0	Spot (Block29, Row3, Column4)	6347.86	5873.00	3111.85	0.03	0.49	1173.00	1188.09	1173.00	100.72	0.01	0.08	100.00	100.00	0.00	4700.00	5174.86	3275494.00	51.23	2320.71	2041.00
29	5	3	5893.00	34945.00	156.55	0	Spot (Block29, Row3, Column5)	1868.95	1758.00	396.45	0.03	0.21	1177.00	1183.65	1177.00	88.60	0.00	0.07	100.00	96.00	0.00	581.00	691.95	1261541.00	7.73	1375.53	1338.50
29	6	3	6186.00	34955.00	219.15	0	Spot (Block29, Row3, Column6)	1379.08	1379.00	116.08	0.00	0.08	1177.00	1180.40	1177.00	93.87	0.00	0.08	83.00	55.00	0.00	202.00	202.08	1890721.00	2.12	1234.02	1208.00
29	7	3	6486.00	34946.00	139.75	0	Spot (Block29, Row3, Column7)	6094.11	4923.50	3594.02	0.09	0.59	1171.00	1181.57	1171.00	108.72	0.00	0.09	100.00	100.00	0.00	3752.50	4923.11	3229877.00	45.19	2284.60	2019.50
29	8	3	6792.00	34944.00	201.00	0	Spot (Block29, Row3, Column8)	1411.47	1405.00	115.29	0.00	0.08	1189.00	1197.02	1189.00	100.25	0.00	0.08	85.00	57.00	0.00	216.00	222.47	1618951.00	2.14	1286.68	1283.00
29	1	4	4686.00	35245.00	138.15	0	Spot (Block29, Row4, Column1)	6773.34	6556.00	3334.31	0.01	0.49	1282.00	1293.85	1282.00	115.49	0.00	0.09	100.00	100.00	0.00	5274.00	5491.34	3488272.00	47.44	2525.40	2144.00
29	2	4	4983.00	35246.00	208.50	0	Spot (Block29, Row4, Column2)	1355.53	1351.50	101.31	0.00	0.07	1195.00	1207.30	1195.00	110.03	0.00	0.09	65.00	22.00	0.00	156.50	160.53	1678143.00	1.35	1280.73	1287.00
29	3	4	5287.00	35246.00	139.45	0	Spot (Block29, Row4, Column3)	23158.26	20889.50	13164.64	0.04	0.57	1180.00	1188.95	1180.00	111.80	0.00	0.09	100.00	100.00	0.00	19709.50	21978.26	12320196.00	196.51	6066.09	4550.50
29	4	4	5586.00	35259.00	202.60	0	Spot (Block29, Row4, Column4)	1513.90	1477.00	174.20	0.01	0.12	1199.00	1214.67	1199.00	104.18	0.01	0.09	93.00	69.00	0.00	278.00	314.90	1768231.00	2.87	1313.87	1308.00
29	5	4	5881.00	35247.00	191.65	0	Spot (Block29, Row4, Column5)	1571.49	1533.00	198.81	0.01	0.13	1216.00	1241.39	1216.00	135.53	0.01	0.11	87.00	63.00	0.00	317.00	355.49	1626490.00	2.44	1370.75	1380.50
29	6	4	6193.00	35246.00	178.30	0	Spot (Block29, Row4, Column6)	1722.58	1685.00	231.34	0.01	0.13	1216.00	1240.13	1216.00	110.45	0.01	0.09	99.00	94.00	0.00	469.00	506.58	1536541.00	4.37	1409.46	1416.50
29	7	4	6484.00	35252.00	141.95	0	Spot (Block29, Row4, Column7)	8148.15	6528.00	5628.12	0.10	0.69	1201.00	1223.00	1201.00	113.69	0.01	0.09	100.00	100.00	0.00	5327.00	6947.15	4457037.00	60.91	2580.54	2109.00
29	8	4	6788.00	35254.00	146.60	0	Spot (Block29, Row4, Column8)	3418.18	3173.50	1171.65	0.03	0.34	1206.00	1229.35	1206.00	120.19	0.01	0.10	100.00	100.00	0.00	1967.50	2212.18	1996215.00	18.21	1773.47	1720.00
29	1	5	4689.00	35546.00	138.60	0	Spot (Block29, Row5, Column1)	5623.63	5015.00	2962.18	0.05	0.53	1297.00	1302.93	1297.00	112.85	0.00	0.09	100.00	100.00	0.00	3718.00	4326.63	2901792.00	38.29	2343.91	2121.00
29	2	5	4978.00	35552.00	191.00	0	Spot (Block29, Row5, Column2)	1453.83	1432.00	117.66	0.01	0.08	1194.00	1198.88	1194.00	89.87	0.00	0.07	95.00	73.00	0.00	238.00	259.83	1495990.00	2.84	1329.12	1301.00
29	3	5	5299.00	35546.00	177.85	0	Spot (Block29, Row5, Column3)	1535.67	1517.00	164.91	0.01	0.11	1198.00	1211.58	1198.00	115.81	0.00	0.10	92.00	67.00	0.00	319.00	337.67	1359064.00	2.80	1301.58	1301.50
29	4	5	5591.00	35548.00	139.55	0	Spot (Block29, Row5, Column4)	4909.70	4507.00	2317.77	0.04	0.47	1234.00	1260.79	1234.00	149.00	0.01	0.12	100.00	100.00	0.00	3273.00	3675.70	2597229.00	24.49	2078.98	1877.00
29	5	5	5888.00	35545.00	137.70	0	Spot (Block29, Row5, Column5)	45055.21	50226.00	20336.75	0.05	0.45	1285.00	1319.08	1285.00	210.30	0.01	0.16	100.00	100.00	37.09	48941.00	43770.21	23203532.00	207.97	10566.86	7683.00
29	6	5	6191.00	35546.00	140.55	0	Spot (Block29, Row5, Column6)	5121.03	4555.50	2107.11	0.05	0.41	1274.00	1290.71	1274.00	144.74	0.01	0.11	100.00	100.00	0.00	3281.50	3847.03	2744871.00	26.46	2222.97	2067.00
29	7	5	6489.00	35546.00	193.10	0	Spot (Block29, Row5, Column7)	1503.22	1501.00	129.62	0.00	0.09	1256.00	1276.39	1256.00	136.68	0.01	0.11	79.00	38.00	0.00	245.00	247.22	1587397.00	1.66	1349.29	1325.00
29	8	5	6793.00	35547.00	138.20	0	Spot (Block29, Row5, Column8)	20913.25	17786.00	15104.80	0.07	0.72	1282.00	1310.94	1282.00	159.70	0.01	0.12	100.00	100.00	0.00	16504.00	19631.25	10833065.00	122.74	4741.39	3421.00
29	1	6	4681.00	35840.00	219.45	0	Spot (Block29, Row6, Column1)	1446.27	1455.00	87.35	0.00	0.06	1245.00	1256.49	1245.00	129.24	0.00	0.10	79.00	26.00	0.00	210.00	201.27	1987172.00	1.47	1326.40	1313.00
29	2	6	4995.00	35839.00	187.75	0	Spot (Block29, Row6, Column2)	1381.82	1382.00	106.01	0.00	0.08	1172.00	1176.88	1172.00	100.35	0.00	0.09	83.00	52.00	0.00	210.00	209.82	1365234.00	2.04	1276.58	1257.50
29	3	6	5280.00	35843.00	138.40	0	Spot (Block29, Row6, Column3)	16599.82	15512.00	9227.55	0.03	0.56	1185.00	1201.48	1185.00	118.08	0.01	0.10	100.00	100.00	0.00	14327.00	15414.82	8565508.00	130.41	4667.98	3834.00
29	4	6	5591.00	35844.00	146.05	0	Spot (Block29, Row6, Column4)	2617.62	2514.00	689.32	0.02	0.26	1216.00	1251.91	1216.00	176.52	0.01	0.14	100.00	98.00	0.00	1298.00	1401.62	1515603.00	7.74	1575.41	1557.00
29	5	6	5888.00	35845.00	139.25	0	Spot (Block29, Row6, Column5)	50973.03	65384.00	18370.65	0.11	0.36	1241.00	1288.18	1241.00	233.01	0.02	0.18	100.00	100.00	49.90	64143.00	49732.03	26659044.00	213.23	13562.27	10601.50
29	6	6	6185.00	35845.00	169.50	0	Spot (Block29, Row6, Column6)	2290.08	2083.00	689.46	0.04	0.30	1232.00	1272.99	1232.00	189.35	0.01	0.15	99.00	88.00	0.00	851.00	1058.08	1818320.00	5.37	1552.05	1534.50
29	7	6	6492.00	35846.00	139.25	0	Spot (Block29, Row6, Column7)	11518.84	10512.00	6957.54	0.04	0.60	1219.00	1258.23	1219.00	159.44	0.01	0.13	100.00	100.00	0.00	9293.00	10299.84	6070428.00	64.35	3378.54	2738.00
29	8	6	6795.00	35846.00	141.40	0	Spot (Block29, Row6, Column8)	12931.50	10618.00	8542.16	0.09	0.66	1267.00	1299.18	1267.00	174.92	0.01	0.13	100.00	100.00	0.00	9351.00	11664.50	7008875.00	66.50	3362.39	2631.00
29	1	7	4699.00	36143.00	204.65	0	Spot (Block29, Row7, Column1)	1369.90	1370.00	100.53	0.00	0.07	1174.00	1193.25	1174.00	148.87	0.01	0.12	65.00	11.00	0.00	196.00	195.90	1634288.00	1.19	1262.50	1252.00
29	2	7	5000.00	36154.00	189.80	0	Spot (Block29, Row7, Column2)	1425.14	1374.00	168.79	0.02	0.12	1143.00	1147.20	1143.00	71.48	0.00	0.06	96.00	78.00	0.00	231.00	282.14	1446513.00	3.89	1237.80	1228.00
29	3	7	5288.00	36139.00	214.75	0	Spot (Block29, Row7, Column3)	1327.55	1325.50	82.67	0.00	0.06	1145.00	1158.41	1145.00	100.24	0.01	0.09	82.00	42.00	0.00	180.50	182.55	1757673.00	1.69	1207.01	1194.00
29	4	7	5589.00	36139.00	207.40	0	Spot (Block29, Row7, Column4)	1373.72	1354.00	140.01	0.01	0.10	1159.00	1167.70	1159.00	90.01	0.00	0.08	82.00	53.00	0.00	195.00	214.72	1675933.00	2.29	1234.27	1230.00
29	5	7	5890.00	36147.00	173.40	0	Spot (Block29, Row7, Column5)	2525.50	2404.00	714.24	0.02	0.28	1131.00	1171.36	1131.00	168.85	0.02	0.14	100.00	99.00	0.00	1273.00	1394.50	2116368.00	8.02	1564.67	1573.00
29	6	7	6183.00	36141.00	209.30	0	Spot (Block29, Row7, Column6)	1327.07	1314.00	109.92	0.00	0.08	1117.00	1151.28	1117.00	118.70	0.01	0.10	76.00	40.00	0.00	197.00	210.07	1658843.00	1.48	1214.55	1207.00
29	7	7	6478.00	36151.00	140.30	0	Spot (Block29, Row7, Column7)	9328.25	8661.50	4888.80	0.03	0.52	1154.00	1174.37	1154.00	122.58	0.01	0.10	100.00	100.00	0.00	7507.50	8174.25	4981284.00	66.52	3134.20	2436.00
29	8	7	6797.00	36151.00	176.80	0	Spot (Block29, Row7, Column8)	2510.59	2493.50	450.17	0.00	0.18	1203.00	1220.67	1203.00	117.52	0.01	0.10	100.00	100.00	0.00	1290.50	1307.59	2204295.00	10.98	1594.66	1553.50
29	1	8	4683.00	36450.00	136.30	0	Spot (Block29, Row8, Column1)	53300.03	65535.00	16326.56	0.09	0.31	1180.00	1213.81	1180.00	223.59	0.01	0.18	100.00	100.00	54.09	64355.00	52120.03	26703468.00	232.95	15298.72	10738.00
29	2	8	4993.00	36451.00	156.20	0	Spot (Block29, Row8, Column2)	2048.97	1880.00	492.53	0.04	0.24	1169.50	1185.69	1169.50	125.44	0.01	0.11	100.00	94.00	0.00	710.50	879.47	1374857.00	6.88	1393.68	1374.00
29	3	8	5279.00	36445.00	138.65	0	Spot (Block29, Row8, Column3)	5785.73	5163.50	3159.67	0.05	0.55	1180.00	1193.24	1180.00	99.38	0.00	0.08	100.00	100.00	0.00	3983.50	4605.73	2997007.00	46.21	2231.74	1899.00
29	4	8	5589.00	36448.00	150.90	0	Spot (Block29, Row8, Column4)	1654.20	1659.00	157.64	0.00	0.10	1165.00	1172.85	1165.00	88.72	0.00	0.08	99.00	97.00	0.00	494.00	489.20	1035532.00	5.43	1331.93	1307.50
29	5	8	5883.00	36451.00	186.90	0	Spot (Block29, Row8, Column5)	1430.02	1389.00	153.62	0.01	0.11	1135.00	1151.70	1135.00	98.04	0.01	0.09	95.00	71.00	0.00	254.00	295.02	1407140.00	2.84	1272.02	1261.00
29	6	8	6195.00	36450.00	210.95	0	Spot (Block29, Row8, Column6)	1328.65	1322.50	109.13	0.00	0.08	1108.00	1126.08	1108.00	87.21	0.01	0.08	87.00	66.00	0.00	214.50	220.65	1682077.00	2.32	1178.52	1161.00
29	7	8	6490.00	36448.00	138.70	0	Spot (Block29, Row8, Column7)	8132.24	7692.00	4416.53	0.02	0.54	1144.00	1165.11	1144.00	112.33	0.01	0.10	100.00	100.00	0.00	6548.00	6988.24	4220635.00	62.02	2693.48	2300.00
29	8	8	6779.00	36454.00	146.55	0	Spot (Block29, Row8, Column8)	3280.33	2960.50	999.17	0.04	0.30	1209.00	1223.77	1209.00	115.60	0.01	0.09	100.00	100.00	0.00	1751.50	2071.33	1915715.00	17.79	1643.81	1600.00
30	1	1	9191.00	34342.00	147.45	0	Spot (Block30, Row1, Column1)	33234.10	30175.00	18033.94	0.04	0.54	751.00	768.16	751.00	110.14	0.01	0.14	100.00	100.00	6.06	29424.00	32483.10	19741092.00	294.77	7855.48	5830.00
30	2	1	9494.00	34339.00	149.25	0	Spot (Block30, Row1, Column2)	881.98	880.00	69.51	0.00	0.08	736.00	746.32	736.00	78.78	0.01	0.11	83.00	40.00	0.00	144.00	145.98	534479.00	1.72	811.71	803.00
30	3	1	9800.00	34342.00	215.90	0	Spot (Block30, Row1, Column3)	820.03	807.00	82.06	0.01	0.10	714.00	719.45	714.00	42.13	0.00	0.06	80.00	57.00	0.00	93.00	106.03	1089817.00	2.39	744.35	738.00
30	4	1	10072.00	34356.00	197.20	0	Spot (Block30, Row1, Column4)	855.40	861.00	52.83	0.00	0.06	715.00	717.57	715.00	44.35	0.00	0.06	95.00	85.00	0.00	146.00	140.40	945221.00	3.11	761.10	766.00
30	5	1	10405.00	34349.00	195.15	0	Spot (Block30, Row1, Column5)	876.98	868.00	81.10	0.00	0.09	716.00	721.01	716.00	50.63	0.00	0.07	95.00	77.00	0.00	152.00	160.98	951527.00	3.08	793.29	791.00
30	6	1	10695.00	34326.00	217.55	0	Spot (Block30, Row1, Column6)	863.02	849.00	74.30	0.01	0.09	727.00	733.54	727.00	54.48	0.00	0.07	90.00	56.00	0.00	122.00	136.02	1166799.00	2.38	775.83	774.50
30	7	1	10996.00	34346.00	173.95	0	Spot (Block30, Row1, Column7)	960.77	952.00	88.53	0.00	0.09	729.00	737.91	729.00	52.63	0.01	0.07	99.00	95.00	0.00	223.00	231.77	813768.00	4.23	829.70	823.00
30	8	1	11291.00	34347.00	202.55	0	Spot (Block30, Row1, Column8)	912.17	895.00	95.12	0.01	0.10	740.00	747.32	740.00	49.09	0.00	0.07	94.00	75.00	0.00	155.00	172.17	1061763.00	3.36	827.68	816.00
30	1	2	9164.00	34643.00	225.75	0	Spot (Block30, Row2, Column1)	843.44	842.00	57.70	0.00	0.07	733.00	743.57	733.00	86.77	0.01	0.12	66.00	14.00	0.00	109.00	110.44	1233954.00	1.15	775.02	778.00
30	2	2	9470.00	34634.00	128.90	0	Spot (Block30, Row2, Column2)	895.34	898.00	54.60	0.00	0.06	716.00	718.66	716.00	47.72	0.00	0.07	99.00	93.00	0.00	182.00	179.34	396637.00	3.70	808.46	809.00
30	3	2	9804.00	34634.00	203.45	0	Spot (Block30, Row2, Column3)	860.56	849.00	75.57	0.01	0.09	709.00	712.68	709.00	48.25	0.00	0.07	94.00	76.00	0.00	140.00	151.56	1017185.00	3.06	764.75	763.00
30	4	2	10095.00	34647.00	203.70	0	Spot (Block30, Row2, Column4)	849.96	859.00	57.56	0.00	0.07	710.00	713.19	710.00	45.23	0.00	0.06	93.00	78.00	0.00	149.00	139.96	998701.00	3.02	772.12	772.00
30	5	2	10388.00	34645.00	197.30	0	Spot (Block30, Row2, Column5)	1031.57	1031.00	143.31	0.00	0.14	707.00	712.02	707.00	43.59	0.00	0.06	99.00	97.00	0.00	324.00	324.57	1133691.00	7.33	810.93	797.00
30	6	2	10698.00	34642.00	188.70	0	Spot (Block30, Row2, Column6)	901.78	901.00	70.87	0.00	0.08	715.00	721.55	715.00	50.55	0.00	0.07	99.00	86.00	0.00	186.00	186.78	909893.00	3.57	794.50	793.00
30	7	2	10990.00	34643.00	201.00	0	Spot (Block30, Row2, Column7)	889.94	885.00	69.17	0.00	0.08	733.00	738.55	733.00	49.62	0.00	0.07	97.00	78.00	0.00	152.00	156.94	1021655.00	3.05	788.33	784.00
30	8	2	11281.00	34644.00	199.20	0	Spot (Block30, Row2, Column8)	867.64	860.00	66.65	0.00	0.08	745.00	748.85	745.00	45.11	0.00	0.06	94.00	65.00	0.00	115.00	122.64	974365.00	2.63	803.75	799.00
30	1	3	9185.00	34947.00	178.95	0	Spot (Block30, Row3, Column1)	916.41	891.00	112.56	0.01	0.12	714.00	718.34	714.00	43.35	0.00	0.06	98.00	87.00	0.00	177.00	202.41	822935.00	4.57	784.22	781.00
30	2	3	9487.00	34949.00	184.10	0	Spot (Block30, Row3, Column2)	875.50	882.00	74.99	0.00	0.09	711.00	714.10	711.00	46.78	0.00	0.07	94.00	84.00	0.00	171.00	164.50	829978.00	3.45	796.56	798.00
30	3	3	9800.00	34940.00	144.70	0	Spot (Block30, Row3, Column3)	1617.14	951.50	3110.79	0.23	1.92	715.00	719.21	715.00	51.35	0.00	0.07	100.00	98.00	0.00	236.50	902.14	925003.00	17.49	937.14	850.00
30	4	3	10087.00	34947.00	212.50	0	Spot (Block30, Row3, Column4)	843.04	828.00	64.36	0.01	0.08	711.00	713.72	711.00	45.86	0.00	0.06	96.00	73.00	0.00	117.00	132.04	1082467.00	2.82	764.38	767.50
30	5	3	10403.00	34952.00	186.65	0	Spot (Block30, Row3, Column5)	903.02	887.00	194.08	0.01	0.21	706.00	708.65	706.00	39.66	0.00	0.06	97.00	90.00	0.00	181.00	197.02	886764.00	4.90	768.81	767.00
30	6	3	10693.00	34949.00	179.90	0	Spot (Block30, Row3, Column6)	908.15	903.00	84.31	0.00	0.09	712.00	716.93	712.00	43.25	0.00	0.06	98.00	93.00	0.00	191.00	196.15	823689.00	4.42	806.42	802.00
30	7	3	10989.00	34941.00	192.20	0	Spot (Block30, Row3, Column7)	843.17	827.00	76.24	0.01	0.09	728.00	735.21	728.00	51.78	0.00	0.07	88.00	46.00	0.00	99.00	115.17	880274.00	2.08	778.02	777.50
30	8	3	11298.00	34956.00	175.05	0	Spot (Block30, Row3, Column8)	903.79	895.00	68.96	0.00	0.08	759.00	758.41	759.00	49.40	0.00	0.07	94.00	72.00	0.00	136.00	144.79	773647.00	2.94	827.99	817.00
30	1	4	9194.00	35232.00	197.20	0	Spot (Block30, Row4, Column1)	883.34	884.00	71.29	0.00	0.08	707.00	713.51	707.00	44.32	0.00	0.06	95.00	90.00	0.00	177.00	176.34	968146.00	3.83	788.83	786.00
30	2	4	9500.00	35249.00	202.80	0	Spot (Block30, Row4, Column2)	851.83	854.00	65.52	0.00	0.08	709.00	712.54	709.00	44.46	0.00	0.06	92.00	79.00	0.00	145.00	142.83	999195.00	3.13	768.38	772.00
30	3	4	9786.00	35241.00	150.30	0	Spot (Block30, Row4, Column3)	1188.69	1172.00	182.39	0.01	0.15	717.00	721.86	717.00	49.11	0.00	0.07	100.00	99.00	0.00	455.00	471.69	735800.00	9.50	872.85	861.00
30	4	4	10082.00	35250.00	218.75	0	Spot (Block30, Row4, Column4)	829.31	812.00	68.45	0.01	0.08	708.00	712.53	708.00	53.80	0.00	0.08	89.00	47.00	0.00	104.00	121.31	1132841.00	2.17	758.65	759.00
30	5	4	10388.00	35243.00	169.20	0	Spot (Block30, Row4, Column5)	838.83	832.00	54.71	0.00	0.07	704.00	705.26	704.00	52.65	0.00	0.07	93.00	67.00	0.00	128.00	134.83	668550.00	2.54	774.45	772.00
30	6	4	10699.00	35243.00	201.75	0	Spot (Block30, Row4, Column6)	1003.16	1005.00	106.52	0.00	0.11	710.00	711.30	710.00	45.24	0.00	0.06	99.00	99.00	0.00	295.00	293.16	1161659.00	6.45	814.52	807.00
30	7	4	10993.00	35262.00	147.95	0	Spot (Block30, Row4, Column7)	937.09	929.00	64.06	0.00	0.07	723.00	731.22	723.00	53.57	0.00	0.07	98.00	95.00	0.00	206.00	214.09	560377.00	3.84	815.31	820.00
30	8	4	11282.00	35252.00	148.70	0	Spot (Block30, Row4, Column8)	1119.05	1086.00	175.46	0.01	0.16	751.00	756.41	751.00	53.63	0.00	0.07	99.00	98.00	0.00	335.00	368.05	682621.00	6.76	879.56	870.00
30	1	5	9200.00	35541.00	156.50	0	Spot (Block30, Row5, Column1)	945.77	913.00	109.49	0.02	0.12	725.50	730.16	725.50	50.17	0.00	0.07	99.00	93.00	0.00	187.50	220.27	638395.00	4.30	811.20	814.00
30	2	5	9499.00	35542.00	191.05	0	Spot (Block30, Row5, Column2)	873.83	884.00	66.67	0.01	0.08	720.00	724.62	720.00	47.76	0.00	0.07	92.00	78.00	0.00	164.00	153.83	899172.00	3.12	783.23	780.00
30	3	5	9793.00	35555.00	192.95	0	Spot (Block30, Row5, Column3)	870.58	868.00	72.49	0.00	0.08	721.00	726.45	721.00	46.15	0.00	0.06	94.00	77.00	0.00	147.00	149.58	919337.00	3.12	782.44	787.50
30	4	5	10093.00	35555.00	171.65	0	Spot (Block30, Row5, Column4)	879.90	873.00	83.45	0.00	0.09	718.00	722.82	718.00	52.43	0.00	0.07	92.00	70.00	0.00	155.00	161.90	723275.00	3.00	763.09	764.50
30	5	5	10388.00	35546.00	145.25	0	Spot (Block30, Row5, Column5)	1310.21	1290.00	346.02	0.01	0.26	716.00	719.37	716.00	52.02	0.00	0.07	100.00	100.00	0.00	574.00	594.21	754679.00	11.36	901.38	878.00
30	6	5	10695.00	35560.00	188.40	0	Spot (Block30, Row5, Column6)	871.72	882.00	72.49	0.01	0.08	715.00	720.75	715.00	46.57	0.00	0.06	93.00	79.00	0.00	167.00	156.72	869103.00	3.24	778.72	774.00
30	7	5	10989.00	35533.00	190.70	0	Spot (Block30, Row5, Column7)	878.73	885.00	70.36	0.00	0.08	725.00	731.90	725.00	51.27	0.00	0.07	93.00	72.00	0.00	160.00	153.73	898945.00	2.86	777.08	780.00
30	8	5	11288.00	35543.00	168.10	0	Spot (Block30, Row5, Column8)	963.61	963.00	94.79	0.00	0.10	739.00	742.87	739.00	47.63	0.00	0.06	99.00	91.00	0.00	224.00	224.61	760285.00	4.63	840.03	841.00
30	1	6	9192.00	35854.00	213.30	0	Spot (Block30, Row6, Column1)	883.96	884.00	65.04	0.00	0.07	721.00	728.01	721.00	50.71	0.00	0.07	97.00	78.00	0.00	163.00	162.96	1148260.00	3.07	799.94	801.00
30	2	6	9496.00	35848.00	222.95	0	Spot (Block30, Row6, Column2)	835.52	830.00	60.96	0.00	0.07	718.00	724.93	718.00	47.80	0.00	0.07	88.00	62.00	0.00	112.00	117.52	1187276.00	2.31	757.90	756.50
30	3	6	9783.00	35836.00	181.80	0	Spot (Block30, Row6, Column3)	896.33	891.00	88.81	0.00	0.10	722.00	727.72	722.00	44.18	0.00	0.06	96.00	80.00	0.00	169.00	174.33	828207.00	3.82	795.66	784.00
30	4	6	10102.00	35859.00	183.85	0	Spot (Block30, Row6, Column4)	894.47	903.00	73.06	0.00	0.08	729.00	735.46	729.00	46.22	0.00	0.06	93.00	81.00	0.00	174.00	165.47	847953.00	3.44	808.17	802.00
30	5	6	10392.00	35844.00	157.60	0	Spot (Block30, Row6, Column5)	1047.82	1036.50	128.77	0.00	0.12	736.00	741.64	736.00	46.46	0.00	0.06	100.00	96.00	0.00	300.50	311.82	722996.00	6.59	850.09	839.00
30	6	6	10701.00	35840.00	154.70	0	Spot (Block30, Row6, Column6)	886.56	881.00	76.44	0.00	0.09	726.00	731.48	726.00	47.26	0.00	0.06	94.00	79.00	0.00	155.00	160.56	585129.00	3.28	811.98	809.00
30	7	6	10990.00	35860.00	182.90	0	Spot (Block30, Row6, Column7)	895.94	891.00	81.21	0.00	0.09	723.00	730.12	723.00	50.59	0.00	0.07	96.00	76.00	0.00	168.00	172.94	844876.00	3.28	790.92	792.00
30	8	6	11316.00	35850.00	191.40	0	Spot (Block30, Row6, Column8)	894.85	900.00	72.35	0.00	0.08	737.00	741.88	737.00	48.38	0.00	0.07	91.00	80.00	0.00	163.00	157.85	926168.00	3.16	801.57	794.00
30	1	7	9192.00	36149.00	229.90	0	Spot (Block30, Row7, Column1)	831.10	827.00	57.45	0.00	0.07	717.00	731.09	717.00	78.95	0.01	0.11	71.00	21.00	0.00	110.00	114.10	1263265.00	1.27	745.74	736.50
30	2	7	9489.00	36146.00	193.45	0	Spot (Block30, Row7, Column2)	841.01	810.00	211.63	0.02	0.25	712.00	716.08	712.00	45.85	0.00	0.06	89.00	55.00	0.00	98.00	129.01	893153.00	2.72	759.92	753.00
30	3	7	9799.00	36131.00	200.85	0	Spot (Block30, Row7, Column3)	821.51	808.00	60.45	0.01	0.07	714.00	717.75	714.00	43.39	0.00	0.06	91.00	63.00	0.00	94.00	107.51	942269.00	2.39	777.76	784.00
30	4	7	10096.00	36155.00	215.20	0	Spot (Block30, Row7, Column4)	837.10	835.00	54.81	0.00	0.07	722.00	725.97	722.00	49.95	0.00	0.07	89.00	58.00	0.00	113.00	115.10	1111675.00	2.23	767.67	765.00
30	5	7	10396.00	36148.00	189.65	0	Spot (Block30, Row7, Column5)	883.12	888.00	64.75	0.00	0.07	726.00	730.71	726.00	52.29	0.00	0.07	97.00	74.00	0.00	162.00	157.12	894604.00	2.91	806.00	805.00
30	6	7	10692.00	36140.00	195.50	0	Spot (Block30, Row7, Column6)	874.29	867.00	77.55	0.00	0.09	729.00	735.94	729.00	64.07	0.00	0.09	88.00	56.00	0.00	138.00	145.29	942488.00	2.16	798.44	802.50
30	7	7	10960.00	36145.00	175.45	0	Spot (Block30, Row7, Column7)	871.73	868.00	70.94	0.00	0.08	729.00	737.01	729.00	63.45	0.00	0.09	88.00	57.00	0.00	139.00	142.73	752306.00	2.12	780.83	782.00
30	8	7	11295.00	36147.00	185.30	0	Spot (Block30, Row7, Column8)	1330.35	1321.00	171.93	0.00	0.13	748.00	752.78	748.00	61.45	0.00	0.08	100.00	100.00	0.00	573.00	582.35	1286449.00	9.40	951.66	915.00
30	1	8	9180.00	36449.00	139.10	0	Spot (Block30, Row8, Column1)	34438.94	33140.50	17602.44	0.02	0.51	756.00	769.58	756.00	117.32	0.01	0.15	100.00	100.00	5.58	32384.50	33682.94	17908268.00	286.98	8471.59	6732.00
30	2	8	9491.00	36458.00	208.15	0	Spot (Block30, Row8, Column2)	837.41	836.00	55.47	0.00	0.07	723.00	733.83	723.00	75.76	0.01	0.10	78.00	24.00	0.00	113.00	114.41	1034199.00	1.37	780.47	790.00
30	3	8	9797.00	36447.00	202.45	0	Spot (Block30, Row8, Column3)	863.31	845.00	102.93	0.01	0.12	713.00	713.67	713.00	46.28	0.00	0.06	88.00	65.00	0.00	132.00	150.31	1001440.00	3.23	768.17	776.00
30	4	8	10096.00	36438.00	180.05	0	Spot (Block30, Row8, Column4)	955.24	940.00	150.13	0.01	0.16	726.00	728.80	726.00	48.50	0.00	0.07	90.00	74.00	0.00	214.00	229.24	869271.00	4.67	783.93	769.00
30	5	8	10382.00	36449.00	218.35	0	Spot (Block30, Row8, Column5)	849.02	837.00	83.01	0.01	0.10	724.00	728.79	724.00	47.93	0.00	0.07	81.00	59.00	0.00	113.00	125.02	1155510.00	2.51	758.08	743.50
30	6	8	10702.00	36444.00	174.05	0	Spot (Block30, Row8, Column6)	984.98	990.00	119.62	0.00	0.12	732.00	739.91	732.00	66.96	0.00	0.09	97.00	81.00	0.00	258.00	252.98	829352.00	3.66	827.03	821.00
30	7	8	10992.00	36448.00	158.30	0	Spot (Block30, Row8, Column7)	1013.67	1008.00	101.88	0.00	0.10	760.00	767.22	760.00	70.76	0.00	0.09	95.00	85.00	0.00	248.00	253.67	703486.00	3.48	882.62	876.00
30	8	8	11279.00	36450.00	143.95	0	Spot (Block30, Row8, Column8)	3338.68	3145.00	1361.52	0.03	0.41	774.00	776.64	774.00	65.54	0.00	0.08	100.00	100.00	0.00	2371.00	2564.68	1879679.00	39.09	1300.34	1240.00
31	1	1	13693.00	34343.00	149.15	0	Spot (Block31, Row1, Column1)	34651.93	30859.50	17905.23	0.05	0.52	2841.00	2887.19	2841.00	430.86	0.01	0.15	100.00	100.00	8.17	28018.50	31810.93	21207028.00	73.72	10668.74	8665.50
31	2	1	13989.00	34347.00	190.65	0	Spot (Block31, Row1, Column2)	3563.99	3497.50	535.13	0.01	0.15	2805.00	2850.19	2805.00	384.85	0.01	0.14	74.00	43.00	0.00	692.50	758.99	3649523.00	1.85	3074.04	3018.50
31	3	1	14292.00	34346.00	207.80	0	Spot (Block31, Row1, Column3)	3214.05	3197.00	460.10	0.00	0.14	2745.00	2804.37	2745.00	422.70	0.01	0.15	51.00	25.00	0.00	452.00	469.05	3959708.00	0.97	2941.42	2931.00
31	4	1	14577.00	34351.00	176.55	0	Spot (Block31, Row1, Column4)	4212.84	3485.50	5343.72	0.08	1.27	2720.00	2782.68	2720.00	410.81	0.01	0.15	68.00	46.00	0.34	765.50	1492.84	3673599.00	3.48	3072.38	3086.00
31	5	1	14892.00	34338.00	191.40	0	Spot (Block31, Row1, Column5)	3438.33	3356.00	476.71	0.01	0.14	2733.00	2784.13	2733.00	362.30	0.01	0.13	74.00	43.00	0.00	623.00	705.33	3551795.00	1.81	3009.33	3023.00
31	6	1	15195.00	34338.00	206.10	0	Spot (Block31, Row1, Column6)	3387.02	3335.00	468.83	0.01	0.14	2750.00	2807.93	2750.00	373.11	0.01	0.13	66.00	39.00	0.00	585.00	637.02	4088138.00	1.55	3030.40	3002.00
31	7	1	15500.00	34344.00	172.05	0	Spot (Block31, Row1, Column7)	3714.25	3685.00	506.65	0.00	0.14	2838.50	2868.54	2838.50	381.51	0.00	0.13	80.00	54.00	0.00	846.50	875.75	3071683.00	2.22	3214.50	3181.00
31	8	1	15800.00	34340.00	203.65	0	Spot (Block31, Row1, Column8)	3648.00	3639.00	540.30	0.00	0.15	2884.00	2926.92	2884.00	388.39	0.01	0.13	68.00	48.00	0.00	755.00	764.00	4311939.00	1.86	3132.54	3110.50
31	1	2	13678.00	34641.00	198.30	0	Spot (Block31, Row2, Column1)	3320.81	3310.00	456.63	0.00	0.14	2836.00	2886.18	2836.00	420.60	0.01	0.15	53.00	24.00	0.00	474.00	484.81	3709343.00	1.03	3101.74	3070.50
31	2	2	13988.00	34628.00	135.50	0	Spot (Block31, Row2, Column2)	3244.01	3205.00	435.68	0.01	0.13	2691.00	2744.05	2691.00	367.33	0.01	0.13	58.00	37.00	0.00	514.00	553.01	1612272.00	1.36	3019.03	2982.00
31	3	2	14291.00	34638.00	203.70	0	Spot (Block31, Row2, Column3)	3271.42	3178.50	379.69	0.01	0.12	2694.00	2750.85	2694.00	378.32	0.01	0.14	61.00	30.00	0.00	484.50	577.42	3853735.00	1.38	2964.31	2988.00
31	4	2	14594.00	34651.00	205.60	0	Spot (Block31, Row2, Column4)	3344.62	3324.50	449.66	0.00	0.13	2737.00	2793.34	2737.00	371.94	0.01	0.13	62.00	39.00	0.00	587.50	607.62	4026921.00	1.48	3029.71	3012.50
31	5	2	14896.00	34639.00	205.35	0	Spot (Block31, Row2, Column5)	3600.31	3552.50	501.35	0.01	0.14	2728.00	2794.20	2728.00	366.02	0.01	0.13	82.00	57.00	0.00	824.50	872.31	4327572.00	2.20	3062.67	3038.50
31	6	2	15192.00	34642.00	195.50	0	Spot (Block31, Row2, Column6)	3327.64	3286.00	456.72	0.01	0.14	2756.00	2803.75	2756.00	373.62	0.01	0.13	58.00	37.00	0.00	530.00	571.64	3590528.00	1.40	3044.36	3039.50
31	7	2	15490.00	34645.00	186.65	0	Spot (Block31, Row2, Column7)	3492.25	3443.00	529.47	0.01	0.15	2789.50	2828.92	2789.50	373.17	0.01	0.13	67.00	45.00	0.00	653.50	702.75	3425899.00	1.78	3197.30	3155.00
31	8	2	15800.00	34646.00	217.65	0	Spot (Block31, Row2, Column8)	3226.23	3214.00	392.93	0.00	0.12	2843.00	2879.18	2843.00	387.33	0.01	0.13	48.00	17.00	0.00	371.00	383.23	4358635.00	0.90	3004.79	3025.50
31	1	3	13697.00	34944.00	166.30	0	Spot (Block31, Row3, Column1)	3714.87	3650.00	592.97	0.01	0.16	2778.00	2836.50	2778.00	392.97	0.01	0.14	82.00	55.00	0.00	872.00	936.87	2853023.00	2.24	3164.05	3176.00
31	2	3	13987.00	34950.00	192.60	0	Spot (Block31, Row3, Column2)	3282.76	3245.00	393.16	0.01	0.12	2725.00	2782.84	2725.00	372.54	0.01	0.13	60.00	33.00	0.00	520.00	557.76	3453460.00	1.34	2982.47	2947.00
31	3	3	14283.00	34943.00	175.40	0	Spot (Block31, Row3, Column3)	3643.53	3565.00	581.71	0.01	0.16	2778.00	2827.03	2778.00	387.73	0.01	0.14	82.00	50.00	0.00	787.00	865.53	3122507.00	2.11	3175.65	3160.00
31	4	3	14592.00	34942.00	193.60	0	Spot (Block31, Row3, Column4)	3618.04	3615.00	500.02	0.00	0.14	2818.00	2865.15	2818.00	385.35	0.01	0.13	72.00	52.00	0.00	797.00	800.04	3806175.00	1.95	3173.91	3146.00
31	5	3	14899.00	34946.00	197.00	0	Spot (Block31, Row3, Column5)	3543.63	3485.00	461.60	0.01	0.13	2832.00	2867.00	2832.00	385.75	0.01	0.13	73.00	39.00	0.00	653.00	711.63	3887366.00	1.75	3101.17	3015.00
31	6	3	15196.00	34947.00	201.75	0	Spot (Block31, Row3, Column6)	3471.38	3450.50	456.57	0.00	0.13	2831.00	2871.11	2831.00	393.93	0.01	0.14	66.00	39.00	0.00	619.50	640.38	4005972.00	1.52	3119.10	3026.00
31	7	3	15487.00	34949.00	210.65	0	Spot (Block31, Row3, Column7)	3354.25	3304.00	408.85	0.01	0.12	2834.00	2879.61	2834.00	385.64	0.01	0.13	56.00	30.00	0.00	470.00	520.25	4239767.00	1.23	3024.74	2968.00
31	8	3	15806.00	34965.00	90.80	0	Spot (Block31, Row3, Column8)	4328.04	3601.00	3387.96	0.08	0.78	2877.00	2908.25	2877.00	390.33	0.00	0.13	73.00	49.00	0.00	724.00	1451.04	878593.00	3.64	3387.06	3372.50
31	1	4	13692.00	35246.00	185.75	0	Spot (Block31, Row4, Column1)	3532.61	3488.00	461.01	0.01	0.13	2769.00	2837.01	2769.00	390.94	0.01	0.14	71.00	47.00	0.00	719.00	763.61	3447830.00	1.78	3205.40	3139.50
31	2	4	13984.00	35246.00	213.05	0	Spot (Block31, Row4, Column2)	3279.27	3258.00	391.60	0.00	0.12	2740.00	2791.90	2740.00	363.33	0.01	0.13	59.00	33.00	0.00	518.00	539.27	4253214.00	1.34	3034.64	3013.00
31	3	4	14293.00	35240.00	160.90	0	Spot (Block31, Row4, Column3)	4853.64	4809.50	978.99	0.00	0.20	2807.00	2858.60	2807.00	381.70	0.01	0.13	98.00	93.00	0.00	2002.50	2046.64	3465502.00	5.23	3418.45	3423.00
31	4	4	14578.00	35240.00	204.20	0	Spot (Block31, Row4, Column4)	3432.15	3384.00	461.53	0.01	0.13	2822.00	2867.10	2822.00	386.47	0.01	0.13	62.00	37.00	0.00	562.00	610.15	4067092.00	1.46	3115.12	3124.50
31	5	4	14870.00	35240.00	197.30	0	Spot (Block31, Row4, Column5)	3459.80	3410.00	490.73	0.01	0.14	2799.00	2844.63	2799.00	377.13	0.01	0.13	65.00	39.00	0.00	611.00	660.80	3805779.00	1.63	3072.59	3014.00
31	6	4	15191.00	35242.00	201.15	0	Spot (Block31, Row4, Column6)	3624.43	3604.00	473.20	0.00	0.13	2794.00	2849.12	2794.00	374.61	0.01	0.13	79.00	53.00	0.00	810.00	830.43	4157219.00	2.07	3138.05	3068.00
31	7	4	15481.00	35241.00	196.95	0	Spot (Block31, Row4, Column7)	3476.97	3498.00	460.91	0.00	0.13	2853.00	2892.34	2853.00	369.66	0.01	0.13	65.00	44.00	0.00	645.00	623.97	3821189.00	1.58	3124.22	3101.00
31	8	4	15791.00	35252.00	177.90	0	Spot (Block31, Row4, Column8)	3438.03	3382.00	412.15	0.01	0.12	2874.00	2915.23	2874.00	371.99	0.01	0.13	61.00	34.00	0.00	508.00	564.03	3049531.00	1.41	3160.50	3165.00
31	1	5	13695.00	35545.00	175.70	0	Spot (Block31, Row5, Column1)	3796.73	3700.00	629.77	0.01	0.17	2774.00	2840.41	2774.00	384.61	0.01	0.14	85.00	58.00	0.00	926.00	1022.73	3287966.00	2.49	3214.53	3233.00
31	2	5	13997.00	35541.00	191.95	0	Spot (Block31, Row5, Column2)	3352.76	3300.50	456.44	0.01	0.14	2730.00	2787.76	2730.00	367.83	0.01	0.13	64.00	41.00	0.00	570.50	622.76	3473459.00	1.54	3076.95	2996.00
31	3	5	14295.00	35547.00	202.30	0	Spot (Block31, Row5, Column3)	3594.38	3537.00	489.43	0.01	0.14	2800.00	2848.56	2800.00	374.98	0.01	0.13	76.00	49.00	0.00	737.00	794.38	4173070.00	1.99	3220.72	3301.00
31	4	5	14596.00	35544.00	194.65	0	Spot (Block31, Row5, Column4)	3566.23	3505.50	468.69	0.01	0.13	2837.00	2887.73	2837.00	392.15	0.01	0.14	70.00	41.00	0.00	668.50	729.23	3823003.00	1.73	3194.19	3169.50
31	5	5	14893.00	35545.00	156.25	0	Spot (Block31, Row5, Column5)	4903.50	4676.50	987.79	0.02	0.20	2833.00	2885.27	2833.00	396.20	0.01	0.14	99.00	94.00	0.00	1843.50	2070.50	3304956.00	5.09	3452.63	3462.00
31	6	5	15198.00	35542.00	186.50	0	Spot (Block31, Row5, Column6)	3411.10	3360.00	457.03	0.01	0.13	2808.00	2866.03	2808.00	373.27	0.01	0.13	63.00	35.00	0.00	552.00	603.10	3339468.00	1.46	3092.27	3027.00
31	7	5	15492.00	35544.00	198.40	0	Spot (Block31, Row5, Column7)	3537.65	3490.00	480.91	0.01	0.14	2860.00	2917.70	2860.00	384.05	0.01	0.13	66.00	42.00	0.00	630.00	677.65	3940947.00	1.61	3134.26	3112.00
31	8	5	15797.00	35543.00	171.45	0	Spot (Block31, Row5, Column8)	3853.60	3756.00	605.73	0.01	0.16	2873.00	2923.58	2873.00	380.55	0.01	0.13	85.00	57.00	0.00	883.00	980.60	3152247.00	2.44	3216.74	3167.50
31	1	6	13687.00	35845.00	195.50	0	Spot (Block31, Row6, Column1)	3455.64	3409.00	460.27	0.01	0.13	2776.50	2827.87	2776.50	387.44	0.01	0.14	64.00	40.00	0.00	632.50	679.14	3735551.00	1.62	3166.55	3121.00
31	2	6	13998.00	35847.00	206.40	0	Spot (Block31, Row6, Column2)	3360.12	3331.50	444.18	0.00	0.13	2723.00	2772.73	2723.00	366.32	0.01	0.13	65.00	42.00	0.00	608.50	637.12	4065743.00	1.60	3040.43	2973.50
31	3	6	14284.00	35839.00	194.05	0	Spot (Block31, Row6, Column3)	3714.88	3655.00	566.25	0.01	0.15	2792.00	2834.73	2792.00	361.29	0.01	0.13	82.00	57.00	0.00	863.00	922.88	3967488.00	2.44	3156.17	3139.00
31	4	6	14588.00	35838.00	184.75	0	Spot (Block31, Row6, Column4)	3707.30	3609.00	488.80	0.01	0.13	2852.00	2901.65	2852.00	376.77	0.01	0.13	84.00	50.00	0.00	757.00	855.30	3562715.00	2.14	3224.70	3145.00
31	5	6	14890.00	35847.00	162.90	0	Spot (Block31, Row6, Column5)	4528.50	4332.50	1532.64	0.02	0.34	2870.00	2914.52	2870.00	393.42	0.01	0.13	95.00	83.00	0.00	1462.50	1658.50	3314863.00	4.10	3424.67	3475.00
31	6	6	15194.00	35837.00	202.65	0	Spot (Block31, Row6, Column6)	3442.95	3370.00	467.45	0.01	0.14	2862.00	2897.21	2862.00	381.29	0.01	0.13	58.00	36.00	0.00	508.00	580.95	4021365.00	1.43	3140.29	3070.50
31	7	6	15491.00	35844.00	187.80	0	Spot (Block31, Row6, Column7)	3605.34	3534.50	468.50	0.01	0.13	2838.00	2896.15	2838.00	382.54	0.01	0.13	76.00	44.00	0.00	696.50	767.34	3583713.00	1.85	3195.20	3164.50
31	8	6	15798.00	35849.00	212.05	0	Spot (Block31, Row6, Column8)	3332.58	3314.00	428.57	0.00	0.13	2882.00	2933.03	2882.00	396.73	0.01	0.14	51.00	23.00	0.00	432.00	450.58	4269038.00	1.01	3005.22	2944.00
31	1	7	13691.00	36150.00	197.25	0	Spot (Block31, Row7, Column1)	3280.00	3231.50	425.66	0.01	0.13	2773.00	2815.89	2773.00	401.60	0.01	0.14	54.00	28.00	0.00	458.50	507.00	3614558.00	1.16	3063.62	3061.00
31	2	7	14002.00	36151.00	204.70	0	Spot (Block31, Row7, Column2)	3210.96	3186.50	442.24	0.00	0.14	2675.00	2724.01	2675.00	370.11	0.01	0.14	58.00	33.00	0.00	511.50	535.96	3814625.00	1.32	2929.33	2848.50
31	3	7	14296.00	36143.00	219.15	0	Spot (Block31, Row7, Column3)	3269.44	3279.50	406.85	0.00	0.12	2752.00	2790.77	2752.00	364.65	0.01	0.13	62.00	33.00	0.00	527.50	517.44	4511827.00	1.31	2869.84	2826.50
31	4	7	14592.00	36146.00	190.10	0	Spot (Block31, Row7, Column4)	3351.86	3332.00	438.98	0.00	0.13	2798.00	2849.61	2798.00	371.85	0.01	0.13	60.00	35.00	0.00	534.00	553.86	3432302.00	1.35	3116.59	3076.00
31	5	7	14899.00	36142.00	205.55	0	Spot (Block31, Row7, Column5)	3406.26	3388.00	425.21	0.00	0.12	2817.50	2861.08	2817.50	381.25	0.01	0.13	63.00	37.00	0.00	570.50	588.76	4107955.00	1.43	3061.64	3004.00
31	6	7	15190.00	36141.00	210.20	0	Spot (Block31, Row7, Column6)	3423.79	3380.00	454.18	0.01	0.13	2842.00	2876.27	2842.00	385.30	0.01	0.13	60.00	36.00	0.00	538.00	581.79	4310555.00	1.42	3133.71	3112.00
31	7	7	15477.00	36147.00	189.40	0	Spot (Block31, Row7, Column7)	3464.94	3462.00	480.21	0.00	0.14	2892.00	2942.88	2892.00	859.26	0.01	0.29	27.00	1.00	0.00	570.00	572.94	3520383.00	0.61	3146.78	3084.50
31	8	7	15800.00	36149.00	192.00	0	Spot (Block31, Row7, Column8)	4382.23	4283.00	644.81	0.01	0.15	2968.00	2992.15	2968.00	403.35	0.00	0.13	96.00	83.00	0.00	1315.00	1414.23	4570665.00	3.45	3463.19	3541.00
31	1	8	13684.00	36448.00	140.80	0	Spot (Block31, Row8, Column1)	41137.07	43236.00	19090.39	0.02	0.46	2910.00	2972.54	2910.00	456.66	0.01	0.15	100.00	100.00	20.30	40326.00	38227.07	22090688.00	83.57	11848.18	9205.00
31	2	8	13991.00	36438.00	203.50	0	Spot (Block31, Row8, Column2)	3363.83	3240.00	765.62	0.02	0.23	2751.00	2811.59	2751.00	402.71	0.01	0.14	59.00	27.00	0.00	489.00	612.83	3939046.00	1.37	2962.02	2931.00
31	3	8	14274.00	36438.00	205.15	0	Spot (Block31, Row8, Column3)	3291.35	3277.00	431.35	0.00	0.13	2703.00	2761.33	2703.00	363.82	0.01	0.13	68.00	36.00	0.00	574.00	588.35	3939747.00	1.46	2968.35	2983.00
31	4	8	14598.00	36440.00	204.10	0	Spot (Block31, Row8, Column4)	3288.97	3263.50	446.61	0.00	0.14	2770.00	2798.62	2770.00	371.50	0.00	0.13	59.00	32.00	0.00	493.50	518.97	3900715.00	1.32	2940.59	2893.50
31	5	8	14886.00	36447.00	208.25	0	Spot (Block31, Row8, Column5)	3318.63	3315.00	423.20	0.00	0.13	2776.00	2827.08	2776.00	381.95	0.01	0.14	60.00	34.00	0.00	539.00	542.63	4105147.00	1.29	3000.90	2935.00
31	6	8	15197.00	36447.00	212.70	0	Spot (Block31, Row8, Column6)	3435.20	3393.50	453.31	0.01	0.13	2876.00	2937.26	2876.00	853.58	0.01	0.29	28.00	0.00	0.00	517.50	559.20	4410791.00	0.58	3075.86	3070.00
31	7	8	15526.00	36443.00	183.20	0	Spot (Block31, Row8, Column7)	3600.15	3514.00	505.44	0.01	0.14	2997.00	3044.81	2997.00	840.29	0.01	0.28	32.00	0.00	0.00	517.00	603.15	3387742.00	0.66	3239.46	3164.50
31	8	8	15784.00	36444.00	162.55	0	Spot (Block31, Row8, Column8)	5146.00	4950.00	1168.30	0.02	0.23	3056.00	3087.43	3056.00	413.95	0.00	0.13	97.00	90.00	0.00	1894.00	2090.00	3782313.00	4.97	3594.52	3612.50
32	1	1	18195.00	34340.00	151.75	0	Spot (Block32, Row1, Column1)	34476.20	31709.00	16858.30	0.04	0.49	4235.00	4260.74	4235.00	553.47	0.00	0.13	100.00	100.00	5.71	27474.00	30241.20	21720032.00	54.59	10715.62	9233.00
32	2	1	18478.00	34337.00	198.55	0	Spot (Block32, Row1, Column2)	4710.70	4702.00	551.80	0.00	0.12	4081.00	4099.71	4081.00	510.69	0.00	0.12	56.00	27.00	0.00	621.00	629.70	5266566.00	1.20	4316.08	4260.00
32	3	1	18790.00	34342.00	200.95	0	Spot (Block32, Row1, Column3)	4566.44	4501.50	515.70	0.01	0.11	3933.00	3967.14	3933.00	463.56	0.00	0.12	57.00	29.00	0.00	568.50	633.44	5233136.00	1.29	4277.00	4306.50
32	4	1	19082.00	34336.00	196.40	0	Spot (Block32, Row1, Column4)	4606.92	4583.00	516.54	0.00	0.11	3902.00	3946.68	3902.00	462.22	0.00	0.12	62.00	36.00	0.00	681.00	704.92	5035368.00	1.43	4249.94	4197.00
32	5	1	19392.00	34345.00	194.00	0	Spot (Block32, Row1, Column5)	4658.98	4636.00	478.77	0.00	0.10	3845.00	3897.43	3845.00	459.09	0.01	0.12	73.00	41.00	0.00	791.00	813.98	4943181.00	1.66	4247.29	4247.00
32	6	1	19700.00	34336.00	203.05	0	Spot (Block32, Row1, Column6)	4600.29	4630.00	492.22	0.00	0.11	3816.00	3872.00	3816.00	444.19	0.01	0.11	69.00	43.00	0.00	814.00	784.29	5377740.00	1.64	4221.98	4237.00
32	7	1	20004.00	34336.00	197.40	0	Spot (Block32, Row1, Column7)	4786.81	4711.00	603.60	0.01	0.13	3883.00	3935.80	3883.00	447.14	0.01	0.11	74.00	46.00	0.00	828.00	903.81	5270283.00	1.90	4430.45	4375.00
[truncated: 411,591 more chars]
