# Supplementary material for: An antigen microarray protocol for COVID-19 serological analysis
Source: STAR Protoc. 2021 Aug 26;2(3):100815. doi: 10.1016/j.xpro.2021.100815 (PMC8387221; doi:10.1016/j.xpro.2021.100815)
Supplement: Data S8. Slide_quantifications, related to step quantification and statistical analysis 2.e [file mmc8.zip › RPPA0140_12860A01-D12_IgM_785/Joseph_2021-04-02_16h02m42_785nmGain020.txt]

ATF	1.0
30	28
"Checksum_ImageFile=246ecefac2d18ef8a28c12485cb730e7"
"Checksum_ResultFile=50f7f9e9121aaa43e9dc41144d4aacad"
"Type=Mapix Results 2"
"DateTime=2021/04/02 16:02:55"
"ConfigFile="
"GalFile=L:\RPPA Service\Platform_Projects\2021-02-09_JPL_CoV-Array-7\64 pad grid.gal"
"PixelSize=5"
"Wavelengths=785"
"ImageFiles=L:\RPPA Service\Platform_Projects\2021-03-24_JPL_CoV-Array-9\RPPA0140_12860A01-D12_IgM_785\Joseph_2021-04-02_16h02m42_785nmGain020.tif"
"GrinddingParameters=Find mode = Grid + Blocks + Spots | Max. diameter (% Dth) = 200.0 | Min. diameter (% Dth) = 50.0 | Max position offset (% pitch) = 30"
"QuantificationParameter=S/B border width (pixels) = 2.0 | Background diameter (pitch) = 2.0"
"JpegImage=L:\RPPA Service\Platform_Projects\2021-03-24_JPL_CoV-Array-9\RPPA0140_12860A01-D12_IgM_785\Joseph_2021-04-02_16h02m42_785nmGain020.jpg"
"FeatureType=Circular"
"Barcode="
"BackgroundSubtraction=LocalFeature"
"Normalization=None"
"ImageOrigin=3680, 2560"
"ImageSize=17760.0, 71040.0"
"JpegOrigin=4460, 2635"
"JpegBrightness=44"
"JpegContrast=20"
"JpegBalance=0"
"Creator=Mapix 9.0.0"
"Scanner=ir710IVD IR0H8_IVD 717045"
"Temperature=32.9"
"Comment="
"Velocity=35 l/s"
"LaserPower=20.0"
"PMTGain=20"
"BatchFilename=L:\RPPA Service\InnooScan\Batch methods\CoV_Array image_processing.mbt"
"Block"	"Column"	"Row"	"X"	"Y"	"Dia."	"Flags"	"ID"	"F785 Mean"	"F785 Median"	"F785 SD"	"F785 |log Mean/Median|"	"F785 CV"	"B785"	"B785 Mean"	"B785 Median"	"B785 SD"	"B785 |log Mean/Median|"	"B785 CV"	"% > B785+1SD"	"% > B785+2SD"	"F785 % Sat."	"F785 Median - B785"	"F785 Mean - B785"	"F785 Total Intensity"	"SNR 785"	"ExcludedMean 785"	"ExcludedMedian 785"
1	1	1	4667.00	2833.00	152.35	0	Spot (Block1, Row1, Column1)	52014.77	59386.00	15123.93	0.06	0.29	2200.00	2281.31	2200.00	645.06	0.02	0.28	100.00	100.00	43.13	57186.00	49814.77	32925596.00	77.10	14980.95	11121.50
1	2	1	4959.00	2842.00	144.45	0	Spot (Block1, Row1, Column2)	2668.60	2675.00	281.56	0.00	0.11	2148.00	2185.58	2148.00	332.01	0.01	0.15	68.00	33.00	0.00	527.00	520.60	1513099.00	1.45	2390.49	2376.50
1	3	1	5273.00	2831.00	138.75	0	Spot (Block1, Row1, Column3)	2169.38	2116.00	181.17	0.01	0.08	1989.00	2015.85	1989.00	194.33	0.01	0.10	42.00	13.00	0.00	127.00	180.38	1134586.00	0.79	2044.78	2018.00
1	4	1	5563.00	2818.00	172.00	0	Spot (Block1, Row1, Column4)	2484.20	2440.00	252.96	0.01	0.10	2065.00	2092.20	2065.00	232.95	0.01	0.11	73.00	35.00	0.00	375.00	419.20	2044498.00	1.68	2232.64	2209.00
1	5	1	5866.00	2844.00	171.45	0	Spot (Block1, Row1, Column5)	2451.69	2430.50	269.16	0.00	0.11	2091.00	2136.24	2091.00	241.58	0.01	0.11	63.00	33.00	0.00	339.50	360.69	2005485.00	1.31	2258.19	2268.00
1	6	1	6172.00	2837.00	203.95	0	Spot (Block1, Row1, Column6)	2489.16	2475.50	243.33	0.00	0.10	2059.00	2082.42	2059.00	200.57	0.00	0.10	83.00	52.00	0.00	416.50	430.16	2927250.00	2.03	2244.17	2213.50
1	7	1	6471.00	2833.00	160.25	0	Spot (Block1, Row1, Column7)	2834.57	2799.00	346.27	0.01	0.12	2062.00	2080.11	2062.00	199.63	0.00	0.10	96.00	84.00	0.00	737.00	772.57	2009708.00	3.78	2336.18	2323.00
1	8	1	6771.00	2834.00	176.45	0	Spot (Block1, Row1, Column8)	2511.30	2472.50	288.35	0.01	0.11	2068.00	2075.72	2068.00	193.12	0.00	0.09	81.00	53.00	0.00	404.50	443.30	2184833.00	2.26	2230.35	2196.00
1	1	2	4673.00	3148.00	230.70	0	Spot (Block1, Row2, Column1)	2382.44	2325.00	312.60	0.01	0.13	2165.00	2184.06	2165.00	229.15	0.00	0.10	37.00	11.00	0.00	160.00	217.44	3652275.00	0.87	2279.55	2282.00
1	2	2	4955.00	3148.00	119.85	0	Spot (Block1, Row2, Column2)	2355.33	2367.50	183.87	0.00	0.08	2031.00	2054.74	2031.00	196.27	0.01	0.10	72.00	39.00	0.00	336.50	324.33	885605.00	1.53	2170.48	2182.00
1	3	2	5273.00	3138.00	202.00	0	Spot (Block1, Row2, Column3)	2254.71	2207.00	196.97	0.01	0.09	1993.00	2017.52	1993.00	175.65	0.01	0.09	61.00	30.00	0.00	214.00	261.71	2601936.00	1.35	2107.38	2086.00
1	4	2	5569.00	3153.00	220.30	0	Spot (Block1, Row2, Column4)	2392.56	2367.00	204.52	0.00	0.09	2081.00	2115.92	2081.00	244.41	0.01	0.12	58.00	19.00	0.00	286.00	311.56	3332838.00	1.13	2235.61	2229.00
1	5	2	5869.00	3138.00	208.15	0	Spot (Block1, Row2, Column5)	4540.53	4545.00	805.54	0.00	0.18	2088.00	2128.10	2088.00	254.11	0.01	0.12	100.00	100.00	0.00	2457.00	2452.53	5598471.00	9.49	2817.03	2788.50
1	6	2	6148.00	3131.00	210.25	0	Spot (Block1, Row2, Column6)	2361.96	2333.00	228.98	0.01	0.10	2021.00	2063.33	2021.00	199.49	0.01	0.10	72.00	33.00	0.00	312.00	340.96	2973705.00	1.50	2167.51	2181.00
1	7	2	6461.00	3143.00	197.85	0	Spot (Block1, Row2, Column7)	2277.75	2258.50	236.21	0.00	0.10	1996.00	2030.56	1996.00	192.97	0.01	0.10	62.00	27.00	0.00	262.50	281.75	2523752.00	1.28	2114.53	2086.50
1	8	2	6764.00	3137.00	213.65	0	Spot (Block1, Row2, Column8)	2242.32	2217.00	201.43	0.00	0.09	2012.00	2048.68	2012.00	187.72	0.01	0.09	53.00	27.00	0.00	205.00	230.32	2919498.00	1.03	2131.64	2100.50
1	1	3	4657.00	3425.00	176.80	0	Spot (Block1, Row3, Column1)	2744.63	2671.00	337.06	0.01	0.12	2077.50	2093.58	2077.50	195.93	0.00	0.09	96.00	80.00	0.00	593.50	667.13	2398804.00	3.32	2361.83	2381.00
1	2	3	4960.00	3428.00	209.55	0	Spot (Block1, Row3, Column2)	2189.20	2171.00	186.83	0.00	0.09	1995.00	2031.95	1995.00	253.63	0.01	0.12	33.00	7.00	0.00	176.00	194.20	2743070.00	0.62	2105.03	2092.00
1	3	3	5267.00	3427.00	139.85	0	Spot (Block1, Row3, Column3)	2911.74	2773.50	691.55	0.02	0.24	2012.00	2055.83	2012.00	220.45	0.01	0.11	99.00	88.00	0.00	761.50	899.74	1554870.00	3.88	2423.40	2398.00
1	4	3	5560.00	3435.00	198.75	0	Spot (Block1, Row3, Column4)	2563.32	2517.00	296.79	0.01	0.12	2070.00	2096.39	2070.00	276.02	0.01	0.13	79.00	32.00	0.00	447.00	493.32	2860665.00	1.69	2224.46	2168.00
1	5	3	5875.00	3431.00	176.50	0	Spot (Block1, Row3, Column5)	2576.93	2540.50	294.86	0.01	0.11	2078.00	2105.98	2078.00	196.47	0.01	0.09	83.00	57.00	0.00	462.50	498.93	2241932.00	2.40	2222.28	2190.00
1	6	3	6170.00	3433.00	183.85	0	Spot (Block1, Row3, Column6)	2368.97	2281.00	253.49	0.02	0.11	2017.00	2051.03	2017.00	190.41	0.01	0.09	64.00	41.00	0.00	264.00	351.97	2255255.00	1.67	2152.41	2072.00
1	7	3	6447.00	3430.00	192.55	0	Spot (Block1, Row3, Column7)	2252.64	2214.00	235.55	0.01	0.10	1989.00	2018.33	1989.00	206.26	0.01	0.10	53.00	28.00	0.00	225.00	263.64	2369781.00	1.14	2116.53	2101.00
1	8	3	6776.00	3418.00	179.10	0	Spot (Block1, Row3, Column8)	2360.69	2311.50	242.56	0.01	0.10	2002.00	2046.99	2002.00	194.06	0.01	0.09	70.00	39.00	0.00	309.50	358.69	2124624.00	1.62	2216.51	2182.00
1	1	4	4665.00	3734.00	202.25	0	Spot (Block1, Row4, Column1)	2378.33	2348.50	355.95	0.01	0.15	1988.00	2002.42	1988.00	167.53	0.00	0.08	72.00	53.00	0.00	360.50	390.33	2768375.00	2.24	2097.12	2071.00
1	2	4	4966.00	3745.00	207.15	0	Spot (Block1, Row4, Column2)	2215.99	2196.00	167.96	0.00	0.08	1997.00	2028.21	1997.00	261.82	0.01	0.13	37.00	2.00	0.00	199.00	218.99	2696855.00	0.72	2118.64	2094.00
1	3	4	5265.00	3734.00	148.30	0	Spot (Block1, Row4, Column3)	3808.39	3816.00	650.36	0.00	0.17	2066.00	2087.95	2066.00	224.82	0.00	0.11	100.00	99.00	0.00	1750.00	1742.39	2273611.00	7.65	2591.91	2600.50
1	4	4	5572.00	3745.00	195.00	0	Spot (Block1, Row4, Column4)	2319.00	2323.50	215.65	0.00	0.09	2076.00	2102.77	2076.00	274.53	0.01	0.13	45.00	5.00	0.00	247.50	243.00	2485972.00	0.79	2236.82	2199.00
1	5	4	5863.00	3740.00	215.05	0	Spot (Block1, Row4, Column5)	2436.56	2402.50	298.74	0.01	0.12	2067.00	2096.90	2067.00	283.19	0.01	0.14	57.00	25.00	0.00	335.50	369.56	3226009.00	1.20	2223.55	2187.00
1	6	4	6156.00	3721.00	212.00	0	Spot (Block1, Row4, Column6)	4337.33	4286.00	777.93	0.01	0.18	2003.00	2043.63	2003.00	226.33	0.01	0.11	100.00	100.00	0.00	2283.00	2334.33	5547448.00	10.13	2717.64	2678.00
1	7	4	6449.00	3753.00	140.50	0	Spot (Block1, Row4, Column7)	3169.60	2604.00	1946.51	0.09	0.61	1962.00	1983.47	1962.00	223.37	0.00	0.11	91.00	66.00	0.00	642.00	1207.60	1695734.00	5.31	2502.62	2369.00
1	8	4	6767.00	3738.00	164.25	0	Spot (Block1, Row4, Column8)	2592.24	2573.00	322.42	0.00	0.12	1989.00	2018.54	1989.00	216.96	0.01	0.11	85.00	68.00	0.00	584.00	603.24	1920852.00	2.64	2241.49	2183.00
1	1	5	4670.00	4029.00	151.90	0	Spot (Block1, Row5, Column1)	2815.02	2811.00	342.17	0.00	0.12	1982.00	1994.48	1982.00	198.36	0.00	0.10	98.00	93.00	0.00	829.00	833.02	1781908.00	4.14	2237.33	2228.00
1	2	5	4974.00	4050.00	203.85	0	Spot (Block1, Row5, Column2)	2384.68	2372.00	219.53	0.00	0.09	2058.00	2073.25	2058.00	188.56	0.00	0.09	71.00	37.00	0.00	314.00	326.68	2823461.00	1.65	2201.50	2170.00
1	3	5	5275.00	4045.00	205.50	0	Spot (Block1, Row5, Column3)	2478.36	2455.00	242.52	0.00	0.10	2106.00	2141.01	2106.00	189.61	0.01	0.09	74.00	42.00	0.00	349.00	372.36	2976511.00	1.78	2262.86	2218.00
1	4	5	5552.00	4031.00	184.20	0	Spot (Block1, Row5, Column4)	2589.25	2572.50	272.84	0.00	0.11	2084.00	2114.09	2084.00	192.67	0.01	0.09	86.00	69.00	0.00	488.50	505.25	2464963.00	2.47	2341.12	2311.00
1	5	5	5862.00	4030.00	155.70	0	Spot (Block1, Row5, Column5)	3672.88	3644.00	693.25	0.00	0.19	2037.00	2067.97	2037.00	206.31	0.01	0.10	100.00	99.00	0.00	1607.00	1635.88	2453485.00	7.78	2469.01	2469.00
1	6	5	6168.00	4034.00	212.05	0	Spot (Block1, Row5, Column6)	2320.61	2314.00	207.55	0.00	0.09	1973.00	1990.41	1973.00	212.95	0.00	0.11	73.00	35.00	0.00	341.00	347.61	2972696.00	1.55	2095.80	2093.00
1	7	5	6479.00	4050.00	194.00	0	Spot (Block1, Row5, Column7)	2286.14	2242.00	312.43	0.01	0.14	1889.00	1925.13	1889.00	190.19	0.01	0.10	79.00	45.00	0.00	353.00	397.14	2439314.00	1.90	2037.87	2008.00
1	8	5	6771.00	4033.00	169.60	0	Spot (Block1, Row5, Column8)	2482.12	2420.00	490.49	0.01	0.20	1956.00	1972.60	1956.00	207.47	0.00	0.11	82.00	60.00	0.00	464.00	526.12	1990664.00	2.46	2079.85	2073.00
1	1	6	4668.00	4337.00	197.90	0	Spot (Block1, Row6, Column1)	2182.76	2160.00	198.52	0.00	0.09	1945.50	1961.71	1945.50	167.42	0.00	0.09	56.00	29.00	0.00	214.50	237.26	2427227.00	1.32	2054.17	2008.50
1	2	6	4981.00	4329.00	206.85	0	Spot (Block1, Row6, Column2)	2329.94	2297.00	214.66	0.01	0.09	2035.00	2059.11	2035.00	186.58	0.01	0.09	66.00	31.00	0.00	262.00	294.94	2826218.00	1.45	2177.24	2146.00
1	3	6	5262.00	4329.00	185.40	0	Spot (Block1, Row6, Column3)	2648.82	2594.00	337.97	0.01	0.13	2080.00	2097.30	2080.00	183.39	0.00	0.09	88.00	68.00	0.00	514.00	568.82	2564053.00	3.01	2257.90	2284.00
1	4	6	5564.00	4322.00	207.15	0	Spot (Block1, Row6, Column4)	2377.95	2342.00	223.01	0.01	0.09	2016.00	2047.91	2016.00	197.64	0.01	0.10	78.00	36.00	0.00	326.00	361.95	2915366.00	1.67	2213.16	2179.00
1	5	6	5872.00	4338.00	154.80	0	Spot (Block1, Row6, Column5)	3233.50	3169.00	544.46	0.01	0.17	1985.00	2000.69	1985.00	237.37	0.00	0.12	99.00	93.00	0.00	1184.00	1248.50	2124410.00	5.19	2348.02	2331.50
1	6	6	6187.00	4338.00	191.65	0	Spot (Block1, Row6, Column6)	2173.32	2170.00	242.02	0.00	0.11	1907.00	1945.20	1907.00	244.25	0.01	0.13	50.00	20.00	0.00	263.00	266.32	2247210.00	0.93	2060.42	2016.50
1	7	6	6463.00	4341.00	158.15	0	Spot (Block1, Row6, Column7)	2382.75	2351.00	280.71	0.01	0.12	1886.00	1922.43	1886.00	195.85	0.01	0.10	85.00	58.00	0.00	465.00	496.75	1636952.00	2.35	2090.50	2072.00
1	8	6	6781.00	4348.00	157.65	0	Spot (Block1, Row6, Column8)	2379.81	2327.50	249.96	0.01	0.11	1982.00	2005.95	1982.00	216.80	0.01	0.11	71.00	38.00	0.00	345.50	397.81	1632550.00	1.72	2268.96	2180.50
1	1	7	4667.00	4625.00	222.50	0	Spot (Block1, Row7, Column1)	2189.79	2165.00	206.91	0.00	0.09	1915.00	1958.27	1915.00	233.53	0.01	0.12	51.00	21.00	0.00	250.00	274.79	3111688.00	0.99	2016.35	2004.50
1	2	7	4976.00	4620.00	175.75	0	Spot (Block1, Row7, Column2)	2295.23	2298.00	222.73	0.00	0.10	1976.00	1989.38	1976.00	188.83	0.00	0.09	66.00	41.00	0.00	322.00	319.23	1983075.00	1.62	2183.82	2170.50
1	3	7	5253.00	4619.00	216.45	0	Spot (Block1, Row7, Column3)	2292.08	2279.00	253.59	0.00	0.11	1990.00	2014.13	1990.00	182.92	0.01	0.09	69.00	34.00	0.00	289.00	302.08	3066808.00	1.52	2115.06	2074.00
1	4	7	5561.00	4632.00	206.40	0	Spot (Block1, Row7, Column4)	2278.84	2253.00	230.24	0.00	0.10	1966.00	1978.40	1966.00	191.60	0.00	0.10	64.00	37.00	0.00	287.00	312.84	2757401.00	1.57	2070.55	2085.00
1	5	7	5868.00	4630.00	183.60	0	Spot (Block1, Row7, Column5)	2257.00	2222.50	234.11	0.01	0.10	1915.00	1948.66	1915.00	200.23	0.01	0.10	67.00	36.00	0.00	307.50	342.00	2135122.00	1.54	2078.70	2054.00
1	6	7	6155.00	4640.00	217.60	0	Spot (Block1, Row7, Column6)	2207.91	2185.00	249.21	0.00	0.11	1896.00	1920.41	1896.00	194.23	0.01	0.10	63.00	37.00	0.00	289.00	311.91	2996128.00	1.48	2023.40	1996.50
1	7	7	6461.00	4649.00	188.10	0	Spot (Block1, Row7, Column7)	2427.56	2397.00	284.46	0.01	0.12	1908.00	1945.24	1908.00	215.84	0.01	0.11	86.00	57.00	0.00	489.00	519.56	2422705.00	2.23	2125.73	2111.00
1	8	7	6768.00	4626.00	153.20	0	Spot (Block1, Row7, Column8)	5236.04	5181.00	899.33	0.00	0.17	2002.00	2041.75	2002.00	241.49	0.01	0.12	100.00	100.00	0.00	3179.00	3234.04	3366776.00	13.23	3158.02	3186.00
1	1	8	4662.00	4943.00	141.30	0	Spot (Block1, Row8, Column1)	59252.32	65535.00	11273.77	0.04	0.19	1969.00	2006.66	1969.00	292.81	0.01	0.15	100.00	100.00	66.30	63566.00	57283.32	32174244.00	195.50	19438.80	16570.00
1	2	8	4982.00	4951.00	206.65	0	Spot (Block1, Row8, Column2)	2258.39	2184.50	341.69	0.01	0.15	1983.00	2008.58	1983.00	236.59	0.01	0.12	45.00	17.00	0.00	201.50	275.39	2746199.00	1.06	2071.84	2053.50
1	3	8	5262.00	4927.00	141.90	0	Spot (Block1, Row8, Column3)	2947.76	2525.00	1865.14	0.07	0.63	1986.00	2005.02	1986.00	197.86	0.00	0.10	96.00	74.00	0.00	539.00	961.76	1600632.00	4.76	2278.23	2248.00
1	4	8	5559.00	4938.00	185.85	0	Spot (Block1, Row8, Column4)	2310.10	2250.00	243.27	0.01	0.11	1965.00	1980.98	1965.00	201.21	0.00	0.10	69.00	33.00	0.00	285.00	345.10	2245421.00	1.64	2117.30	2088.00
1	5	8	5844.00	4936.00	219.30	0	Spot (Block1, Row8, Column5)	2146.04	2105.00	215.23	0.01	0.10	1903.00	1948.17	1903.00	196.39	0.01	0.10	51.00	23.00	0.00	202.00	243.04	2952952.00	1.01	2039.93	2068.00
1	6	8	6179.00	4940.00	180.45	0	Spot (Block1, Row8, Column6)	2317.06	2274.00	313.71	0.01	0.14	1902.00	1941.28	1902.00	210.52	0.01	0.11	69.00	42.00	0.00	372.00	415.06	2115472.00	1.78	2158.62	2158.00
1	7	8	6466.00	4938.00	208.70	0	Spot (Block1, Row8, Column7)	2286.04	2235.00	338.24	0.01	0.15	1974.00	1991.00	1974.00	229.18	0.00	0.12	52.00	33.00	0.00	261.00	312.04	2843831.00	1.29	2117.67	1982.50
1	8	8	6756.00	4940.00	145.50	0	Spot (Block1, Row8, Column8)	4876.55	4686.00	1288.62	0.02	0.26	2057.00	2079.59	2057.00	255.35	0.00	0.12	100.00	99.00	0.00	2629.00	2819.55	2808891.00	10.95	2841.25	2792.50
2	1	1	9172.00	2838.00	152.25	0	Spot (Block2, Row1, Column1)	48334.58	52352.00	17133.47	0.03	0.35	2088.00	2129.58	2088.00	301.63	0.01	0.14	100.00	100.00	36.48	50264.00	46246.58	30741004.00	153.18	14031.13	11923.50
2	2	1	9480.00	2843.00	187.15	0	Spot (Block2, Row1, Column2)	2484.72	2474.00	303.25	0.00	0.12	2067.00	2089.30	2067.00	252.97	0.00	0.12	66.00	39.00	0.00	407.00	417.72	2442478.00	1.56	2243.76	2228.50
2	3	1	9782.00	2833.00	169.90	0	Spot (Block2, Row1, Column3)	2395.70	2389.50	288.75	0.00	0.12	2072.00	2091.17	2072.00	243.57	0.00	0.12	53.00	34.00	0.00	317.50	323.70	1926139.00	1.25	2252.76	2177.50
2	4	1	10072.00	2834.00	186.10	0	Spot (Block2, Row1, Column4)	2511.80	2463.00	308.10	0.01	0.12	2122.00	2153.42	2122.00	250.47	0.01	0.12	58.00	34.00	0.00	341.00	389.80	2456545.00	1.43	2314.57	2280.00
2	5	1	10385.00	2842.00	178.20	0	Spot (Block2, Row1, Column5)	2657.98	2616.00	327.26	0.01	0.12	2190.00	2215.76	2190.00	260.98	0.01	0.12	68.00	42.00	0.00	426.00	467.98	2376231.00	1.69	2422.64	2380.50
2	6	1	10670.00	2836.00	194.15	0	Spot (Block2, Row1, Column6)	2581.21	2524.50	315.30	0.01	0.12	2204.00	2243.07	2204.00	267.23	0.01	0.12	55.00	32.00	0.00	320.50	377.21	2756735.00	1.27	2378.46	2301.00
2	7	1	10971.00	2833.00	161.20	0	Spot (Block2, Row1, Column7)	2811.31	2750.50	345.49	0.01	0.12	2255.00	2350.80	2255.00	1820.76	0.02	0.77	0.00	0.00	0.00	495.50	556.31	2029764.00	0.25	2417.23	2413.50
2	8	1	11267.00	2829.00	186.80	0	Spot (Block2, Row1, Column8)	2941.54	2878.00	444.40	0.01	0.15	2233.00	2265.67	2233.00	259.83	0.01	0.11	88.00	60.00	0.00	645.00	708.54	2894476.00	2.60	2471.87	2404.00
2	1	2	9178.00	3137.00	230.90	0	Spot (Block2, Row2, Column1)	2289.99	2282.00	263.22	0.00	0.11	1978.00	2032.74	1978.00	264.47	0.01	0.13	54.00	22.00	0.00	304.00	311.99	3517431.00	0.97	2102.37	2079.50
2	2	2	9462.00	3147.00	129.45	0	Spot (Block2, Row2, Column2)	2361.22	2370.00	264.62	0.00	0.11	1964.00	2000.73	1964.00	231.99	0.01	0.12	69.00	42.00	0.00	406.00	397.22	1057825.00	1.55	2170.43	2137.00
2	3	2	9783.00	3139.00	211.05	0	Spot (Block2, Row2, Column3)	2301.84	2274.00	308.20	0.01	0.13	1981.00	2011.72	1981.00	236.09	0.01	0.12	54.00	31.00	0.00	293.00	320.84	2921037.00	1.23	2159.23	2200.50
2	4	2	10075.00	3144.00	178.55	0	Spot (Block2, Row2, Column4)	2401.13	2371.00	270.42	0.01	0.11	2039.00	2056.92	2039.00	234.96	0.00	0.11	60.00	37.00	0.00	332.00	362.13	2124996.00	1.46	2211.09	2186.00
2	5	2	10374.00	3136.00	190.35	0	Spot (Block2, Row2, Column5)	3434.28	3349.00	509.56	0.01	0.15	2096.00	2116.73	2096.00	249.98	0.00	0.12	99.00	99.00	0.00	1253.00	1338.28	3496097.00	5.27	2666.43	2656.00
2	6	2	10668.00	3136.00	191.70	0	Spot (Block2, Row2, Column6)	2472.67	2423.00	306.18	0.01	0.12	2145.00	2259.45	2145.00	1918.56	0.02	0.85	0.00	0.00	0.00	278.00	327.67	2561686.00	0.11	2292.75	2303.00
2	7	2	10975.00	3137.00	147.00	-50	Spot (Block2, Row2, Column7)	2591.88	2567.00	353.78	0.00	0.14	2171.00	2288.19	2171.00	1851.32	0.02	0.81	0.00	0.00	0.00	396.00	420.88	1521433.00	0.16	2582.82	2464.00
2	8	2	11274.00	3138.00	183.95	0	Spot (Block2, Row2, Column8)	2496.56	2464.50	327.15	0.01	0.13	2175.50	2201.99	2175.50	253.92	0.01	0.12	53.00	28.00	0.00	289.00	321.06	2381721.00	1.16	2377.33	2333.00
2	1	3	9178.00	3447.00	160.30	0	Spot (Block2, Row3, Column1)	2526.21	2471.00	306.91	0.01	0.12	1908.00	1948.54	1908.00	211.17	0.01	0.11	96.00	72.00	0.00	563.00	618.21	1798658.00	2.74	2176.93	2225.50
2	2	3	9485.00	3443.00	193.45	0	Spot (Block2, Row3, Column2)	2261.91	2229.00	293.19	0.01	0.13	1891.00	1928.45	1891.00	224.53	0.01	0.12	63.00	37.00	0.00	338.00	370.91	2399889.00	1.49	2066.50	2034.00
2	3	3	9766.00	3437.00	176.60	0	Spot (Block2, Row3, Column3)	2456.40	2411.00	331.09	0.01	0.13	1896.00	1930.01	1896.00	214.73	0.01	0.11	86.00	57.00	0.00	515.00	560.40	2141978.00	2.45	2149.90	2143.50
2	4	3	10070.00	3427.00	216.50	0	Spot (Block2, Row3, Column4)	2353.81	2314.00	326.64	0.01	0.14	1956.00	1973.54	1956.00	224.89	0.00	0.11	64.00	38.00	0.00	358.00	397.81	3158814.00	1.69	2095.74	2077.50
2	5	3	10373.00	3433.00	153.45	0	Spot (Block2, Row3, Column5)	2666.94	2614.00	767.16	0.01	0.29	1990.00	2019.49	1990.00	241.05	0.01	0.12	83.00	60.00	0.00	624.00	676.94	1725511.00	2.69	2298.23	2261.00
2	6	3	10680.00	3433.00	190.55	0	Spot (Block2, Row3, Column6)	2448.80	2439.00	283.76	0.00	0.12	2039.00	2069.60	2039.00	242.73	0.01	0.12	68.00	37.00	0.00	400.00	409.80	2500220.00	1.56	2189.92	2148.00
2	7	3	10984.00	3436.00	191.60	0	Spot (Block2, Row3, Column7)	2371.07	2346.00	296.98	0.00	0.13	2077.00	2111.59	2077.00	248.09	0.01	0.12	50.00	25.00	0.00	269.00	294.07	2463542.00	1.05	2320.13	2238.00
2	8	3	11256.00	3441.00	178.40	0	Spot (Block2, Row3, Column8)	2498.91	2481.00	362.26	0.00	0.14	2086.00	2124.11	2086.00	238.34	0.01	0.11	64.00	43.00	0.00	395.00	412.91	2236524.00	1.57	2305.59	2294.00
2	1	4	9177.00	3745.00	193.10	0	Spot (Block2, Row4, Column1)	2322.67	2302.50	248.98	0.00	0.11	1894.00	1929.53	1894.00	203.69	0.01	0.11	79.00	50.00	0.00	408.50	428.67	2457384.00	1.93	2080.67	2082.50
2	2	4	9476.00	3731.00	204.55	0	Spot (Block2, Row4, Column2)	2265.04	2224.00	250.63	0.01	0.11	1888.00	1908.20	1888.00	219.01	0.00	0.11	68.00	36.00	0.00	336.00	377.04	2690868.00	1.63	2065.36	2023.00
2	3	4	9773.00	3738.00	151.20	0	Spot (Block2, Row4, Column3)	3475.77	3262.50	1073.86	0.03	0.31	1881.00	1902.56	1881.00	219.77	0.00	0.12	100.00	99.00	0.00	1381.50	1594.77	2175829.00	7.16	2400.12	2371.00
2	4	4	10079.00	3753.00	204.85	0	Spot (Block2, Row4, Column4)	2170.67	2119.50	255.64	0.01	0.12	1890.00	1927.61	1890.00	221.20	0.01	0.11	50.00	28.00	0.00	229.50	280.67	2591774.00	1.10	2031.32	1994.00
2	5	4	10359.00	3741.00	174.30	0	Spot (Block2, Row4, Column5)	2325.93	2294.00	336.88	0.01	0.14	1913.00	1949.52	1913.00	225.15	0.01	0.12	74.00	39.00	0.00	381.00	412.93	1984019.00	1.67	2116.89	2093.50
2	6	4	10675.00	3736.00	194.35	0	Spot (Block2, Row4, Column6)	3329.13	3259.00	499.86	0.01	0.15	1967.00	1997.86	1967.00	231.16	0.01	0.12	99.00	98.00	0.00	1292.00	1362.13	3558838.00	5.76	2409.43	2380.50
2	7	4	10972.00	3723.00	159.20	0	Spot (Block2, Row4, Column7)	2635.76	2538.00	492.04	0.02	0.19	2049.00	2070.73	2049.00	240.50	0.00	0.12	75.00	50.00	0.00	489.00	586.76	1847666.00	2.35	2295.19	2281.00
2	8	4	11269.00	3745.00	165.55	0	Spot (Block2, Row4, Column8)	2816.10	2808.00	385.02	0.00	0.14	2079.00	2113.47	2079.00	264.90	0.01	0.13	86.00	65.00	0.00	729.00	737.10	2143052.00	2.65	2317.87	2278.50
2	1	5	9181.00	4039.00	145.15	0	Spot (Block2, Row5, Column1)	2739.03	2661.00	377.68	0.01	0.14	1913.00	1954.70	1913.00	218.90	0.01	0.11	97.00	88.00	0.00	748.00	826.03	1569467.00	3.58	2215.35	2230.00
2	2	5	9472.00	4029.00	208.75	0	Spot (Block2, Row5, Column2)	2233.00	2169.50	334.53	0.01	0.15	1887.00	1912.32	1887.00	215.36	0.01	0.11	59.00	32.00	0.00	282.50	346.00	2773384.00	1.49	2020.12	1978.50
2	3	5	9777.00	4039.00	187.55	0	Spot (Block2, Row5, Column3)	2420.82	2385.00	316.05	0.01	0.13	1872.00	1895.27	1872.00	211.21	0.01	0.11	87.00	62.00	0.00	513.00	548.82	2401449.00	2.49	2117.61	2103.50
2	4	5	10073.00	4039.00	191.60	0	Spot (Block2, Row5, Column4)	2341.63	2290.00	305.68	0.01	0.13	1888.00	1916.35	1888.00	213.95	0.01	0.11	75.00	46.00	0.00	402.00	453.63	2423590.00	1.99	2113.99	2121.00
2	5	5	10372.00	4043.00	156.25	0	Spot (Block2, Row5, Column5)	3492.74	3435.00	687.59	0.01	0.20	1908.00	1947.95	1908.00	223.94	0.01	0.11	99.00	98.00	0.00	1527.00	1584.74	2336643.00	6.90	2357.18	2381.00
2	6	5	10689.00	4031.00	178.95	0	Spot (Block2, Row5, Column6)	2378.60	2315.50	281.14	0.01	0.12	1951.00	1983.56	1951.00	232.59	0.01	0.12	70.00	38.00	0.00	364.50	427.60	2140743.00	1.70	2195.71	2174.50
2	7	5	10980.00	4038.00	191.70	0	Spot (Block2, Row5, Column7)	2471.68	2441.50	284.26	0.01	0.12	1987.00	2046.34	1987.00	243.49	0.01	0.12	75.00	47.00	0.00	454.50	484.68	2560660.00	1.75	2227.37	2174.50
2	8	5	11262.00	4023.00	156.90	0	Spot (Block2, Row5, Column8)	2940.49	2650.00	1619.86	0.05	0.55	2048.00	2076.75	2048.00	238.01	0.01	0.11	83.00	64.00	0.00	602.00	892.49	1984828.00	3.63	2358.82	2331.00
2	1	6	9173.00	4336.00	202.40	0	Spot (Block2, Row6, Column1)	2304.36	2273.00	288.64	0.01	0.13	1897.00	1950.89	1897.00	227.83	0.01	0.12	70.00	40.00	0.00	376.00	407.36	2673062.00	1.55	2083.10	2092.50
2	2	6	9474.00	4339.00	211.00	0	Spot (Block2, Row6, Column2)	2253.56	2249.00	279.53	0.00	0.12	1880.00	1907.56	1880.00	217.16	0.01	0.11	64.00	43.00	0.00	369.00	373.56	2862026.00	1.59	2044.39	2043.00
2	3	6	9768.00	4336.00	195.15	0	Spot (Block2, Row6, Column3)	2417.35	2378.50	345.68	0.01	0.14	1874.00	1891.70	1874.00	214.50	0.00	0.11	82.00	58.00	0.00	504.50	543.35	2610733.00	2.45	2066.04	2072.00
2	4	6	10085.00	4332.00	177.20	0	Spot (Block2, Row6, Column4)	2305.55	2268.00	288.89	0.01	0.13	1884.00	1903.10	1884.00	219.46	0.00	0.12	70.00	42.00	0.00	384.00	421.55	2033494.00	1.83	2096.56	2020.00
2	5	6	10376.00	4337.00	186.45	0	Spot (Block2, Row6, Column5)	2621.93	2528.00	452.71	0.02	0.17	1903.00	1941.97	1903.00	231.02	0.01	0.12	87.00	69.00	0.00	625.00	718.93	2559000.00	2.94	2150.34	2126.00
2	6	6	10681.00	4338.00	200.25	0	Spot (Block2, Row6, Column6)	2301.69	2255.00	391.69	0.01	0.17	1927.00	1967.99	1927.00	237.60	0.01	0.12	61.00	32.00	0.00	328.00	374.69	2617020.00	1.40	2150.20	2159.00
2	7	6	10980.00	4336.00	184.05	0	Spot (Block2, Row6, Column7)	2436.01	2360.00	330.15	0.01	0.14	1972.00	2005.04	1972.00	233.96	0.01	0.12	70.00	42.00	0.00	388.00	464.01	2321521.00	1.84	2200.61	2172.00
2	8	6	11285.00	4342.00	168.25	0	Spot (Block2, Row6, Column8)	2407.82	2412.50	282.14	0.00	0.12	1981.00	2026.04	1981.00	241.27	0.01	0.12	72.00	43.00	0.00	431.50	426.82	1882919.00	1.58	2224.14	2187.50
2	1	7	9167.00	4634.00	205.30	0	Spot (Block2, Row7, Column1)	2301.30	2262.00	283.24	0.01	0.12	1903.00	1952.73	1903.00	254.98	0.01	0.13	63.00	32.00	0.00	359.00	398.30	2759258.00	1.37	2093.12	2051.00
2	2	7	9478.00	4636.00	194.30	0	Spot (Block2, Row7, Column2)	2226.76	2202.00	265.62	0.00	0.12	1892.00	1925.23	1892.00	234.87	0.01	0.12	59.00	33.00	0.00	310.00	334.76	2380403.00	1.28	2045.13	2013.50
2	3	7	9775.00	4630.00	221.60	0	Spot (Block2, Row7, Column3)	2257.74	2206.50	298.17	0.01	0.13	1873.00	1892.99	1873.00	238.38	0.00	0.13	61.00	35.00	0.00	333.50	384.74	3169872.00	1.53	2002.44	1976.00
2	4	7	10073.00	4643.00	206.50	0	Spot (Block2, Row7, Column4)	2240.45	2212.00	278.56	0.01	0.12	1872.00	1898.54	1872.00	236.64	0.01	0.12	62.00	35.00	0.00	340.00	368.45	2722147.00	1.44	1983.00	1957.00
2	5	7	10380.00	4637.00	212.55	0	Spot (Block2, Row7, Column5)	2237.43	2197.50	279.19	0.01	0.12	1889.00	1938.20	1889.00	239.09	0.01	0.12	60.00	29.00	0.00	308.50	348.43	2895228.00	1.25	2032.29	1995.00
2	6	7	10664.00	4637.00	206.40	0	Spot (Block2, Row7, Column6)	2381.30	2353.00	292.85	0.01	0.12	1897.00	1955.30	1897.00	238.77	0.01	0.12	76.00	47.00	0.00	456.00	484.30	2895660.00	1.78	2126.93	2107.50
2	7	7	10959.00	4648.00	209.55	0	Spot (Block2, Row7, Column7)	2352.10	2290.00	328.53	0.01	0.14	1961.00	1989.35	1961.00	242.73	0.01	0.12	59.00	36.00	0.00	329.00	391.10	2926013.00	1.49	2136.04	2061.00
2	8	7	11278.00	4640.00	110.15	0	Spot (Block2, Row7, Column8)	4079.52	3985.00	592.93	0.01	0.15	1978.00	2021.53	1978.00	261.94	0.01	0.13	100.00	100.00	0.00	2007.00	2101.52	1293207.00	7.86	2795.07	2856.00
2	1	8	9169.00	4941.00	145.30	0	Spot (Block2, Row8, Column1)	51393.92	62284.00	17128.67	0.08	0.33	1929.00	1993.35	1929.00	356.74	0.01	0.18	100.00	100.00	45.93	60355.00	49464.92	29654488.00	138.48	14530.77	10542.00
2	2	8	9473.00	4944.00	208.20	0	Spot (Block2, Row8, Column2)	2238.24	2206.50	289.99	0.01	0.13	1911.00	1955.82	1911.00	276.52	0.01	0.14	54.00	23.00	0.00	295.50	327.24	2761992.00	1.02	2061.32	2065.00
2	3	8	9767.00	4935.00	197.00	0	Spot (Block2, Row8, Column3)	2377.69	2230.00	540.91	0.03	0.23	1864.00	1893.75	1864.00	244.81	0.01	0.13	63.00	40.00	0.00	366.00	513.69	2610700.00	1.98	2107.07	2066.50
2	4	8	10080.00	4941.00	204.25	0	Spot (Block2, Row8, Column4)	2311.10	2295.00	311.96	0.00	0.13	1874.00	1919.94	1874.00	302.38	0.01	0.16	62.00	27.00	0.00	421.00	437.10	2743279.00	1.29	2052.09	2022.00
2	5	8	10363.00	4931.00	202.00	0	Spot (Block2, Row8, Column5)	2283.53	2263.00	287.01	0.00	0.13	1880.00	1943.06	1880.00	265.84	0.01	0.14	62.00	33.00	0.00	383.00	403.53	2642042.00	1.28	2078.66	2024.00
2	6	8	10674.00	4949.00	201.85	0	Spot (Block2, Row8, Column6)	2463.52	2397.00	368.88	0.01	0.15	1898.00	1958.77	1898.00	259.89	0.01	0.13	80.00	47.00	0.00	499.00	565.52	2855219.00	1.94	2119.74	2095.00
2	7	8	10974.00	4939.00	186.70	0	Spot (Block2, Row8, Column7)	2365.59	2308.50	363.28	0.01	0.15	1976.00	2009.71	1976.00	263.97	0.01	0.13	55.00	32.00	0.00	332.50	389.59	2318280.00	1.35	2147.94	2184.50
2	8	8	11261.00	4942.00	147.95	0	Spot (Block2, Row8, Column8)	5640.73	5210.00	2293.04	0.03	0.41	2010.00	2068.08	2010.00	285.22	0.01	0.14	100.00	100.00	0.00	3200.00	3630.73	3401358.00	12.53	2904.14	2816.00
3	1	1	13674.00	2835.00	154.45	0	Spot (Block3, Row1, Column1)	45707.96	47082.00	17552.65	0.01	0.38	2323.00	2375.90	2323.00	335.11	0.01	0.14	100.00	100.00	31.00	44759.00	43384.96	30076036.00	129.31	11724.79	9204.00
3	2	1	13969.00	2840.00	154.40	0	Spot (Block3, Row1, Column2)	5738.24	5667.00	1597.06	0.01	0.28	2289.00	2331.17	2289.00	314.22	0.01	0.13	100.00	100.00	0.00	3378.00	3449.24	3792979.00	10.84	3156.78	3183.50
3	3	1	14277.00	2842.00	178.05	0	Spot (Block3, Row1, Column3)	3055.54	3000.00	511.16	0.01	0.17	2273.00	2304.94	2273.00	272.56	0.01	0.12	83.00	60.00	0.00	727.00	782.54	2719435.00	2.75	2526.99	2472.50
3	4	1	14566.00	2838.00	149.90	0	Spot (Block3, Row1, Column4)	5364.55	5270.00	1235.14	0.01	0.23	2310.00	2343.86	2310.00	280.60	0.01	0.12	100.00	99.00	0.00	2960.00	3054.55	3309929.00	10.77	3175.98	3082.00
3	5	1	14872.00	2832.00	158.15	0	Spot (Block3, Row1, Column5)	4708.18	4226.00	1454.15	0.05	0.31	2391.00	2438.25	2391.00	301.47	0.01	0.12	99.00	91.00	0.00	1835.00	2317.18	3243938.00	7.53	2992.71	2985.00
3	6	1	15173.00	2832.00	156.65	0	Spot (Block3, Row1, Column6)	6108.73	5823.00	1928.21	0.02	0.32	2493.00	2532.95	2493.00	311.53	0.01	0.12	100.00	100.00	0.00	3330.00	3615.73	4141718.00	11.48	3389.66	3322.00
3	7	1	15477.00	2836.00	154.40	0	Spot (Block3, Row1, Column7)	11406.89	10705.50	4528.57	0.03	0.40	2552.00	2589.80	2552.00	311.70	0.01	0.12	100.00	100.00	0.00	8153.50	8854.89	7460103.00	28.29	4636.42	4184.00
3	8	1	15775.00	2829.00	201.20	0	Spot (Block3, Row1, Column8)	3194.07	3191.00	393.11	0.00	0.12	2490.00	2536.67	2490.00	306.83	0.01	0.12	83.00	55.00	0.00	701.00	704.07	3666794.00	2.14	2819.89	2798.00
3	1	2	13660.00	3143.00	211.00	0	Spot (Block3, Row2, Column1)	2557.14	2526.50	305.80	0.01	0.12	2286.00	2317.51	2286.00	304.39	0.01	0.13	45.00	13.00	0.00	240.50	271.14	3247562.00	0.79	2414.96	2405.00
3	2	2	13968.00	3143.00	138.95	0	Spot (Block3, Row2, Column2)	3511.68	3491.50	529.45	0.00	0.15	2222.00	2269.87	2222.00	272.28	0.01	0.12	99.00	96.00	0.00	1269.50	1289.68	1847143.00	4.56	2651.64	2706.50
3	3	2	14280.00	3143.00	187.15	0	Spot (Block3, Row2, Column3)	2846.61	2790.00	607.24	0.01	0.21	2265.00	2283.64	2265.00	262.31	0.00	0.11	76.00	50.00	0.00	525.00	581.61	2798217.00	2.15	2487.18	2477.00
3	4	2	14579.00	3142.00	169.75	0	Spot (Block3, Row2, Column4)	3204.94	3147.00	407.51	0.01	0.13	2288.00	2315.42	2288.00	275.58	0.01	0.12	97.00	80.00	0.00	859.00	916.94	2567156.00	3.23	2617.78	2626.00
3	5	2	14870.00	3130.00	188.20	0	Spot (Block3, Row2, Column5)	4171.47	4107.00	674.46	0.01	0.16	2296.00	2346.91	2296.00	270.47	0.01	0.12	100.00	99.00	0.00	1811.00	1875.47	4142272.00	6.75	2974.85	2927.00
3	6	2	15172.00	3139.00	171.35	0	Spot (Block3, Row2, Column6)	3234.18	3133.50	476.73	0.01	0.15	2376.00	2410.32	2376.00	278.24	0.01	0.12	92.00	66.00	0.00	757.50	858.18	2658499.00	2.96	2710.89	2699.00
3	7	2	15475.00	3140.00	179.00	0	Spot (Block3, Row2, Column7)	3153.32	3066.00	449.42	0.01	0.14	2442.00	2483.30	2442.00	290.26	0.01	0.12	84.00	56.00	0.00	624.00	711.32	2812760.00	2.31	2722.64	2713.00
3	8	2	15780.00	3130.00	209.65	0	Spot (Block3, Row2, Column8)	2852.31	2781.50	374.27	0.01	0.13	2435.00	2487.74	2435.00	281.88	0.01	0.11	56.00	35.00	0.00	346.50	417.31	3559683.00	1.29	2703.41	2684.00
3	1	3	13676.00	3438.00	153.05	0	Spot (Block3, Row3, Column1)	4756.66	4500.00	1341.83	0.02	0.28	2292.00	2330.04	2292.00	282.72	0.01	0.12	100.00	98.00	0.00	2208.00	2464.66	3058532.00	8.58	2921.37	2851.50
3	2	3	13982.00	3444.00	199.90	0	Spot (Block3, Row3, Column2)	2782.41	2722.00	446.18	0.01	0.16	2293.00	2330.65	2293.00	282.47	0.01	0.12	65.00	37.00	0.00	429.00	489.41	3155255.00	1.60	2503.09	2465.00
3	3	3	14274.00	3436.00	191.85	0	Spot (Block3, Row3, Column3)	3281.32	3069.00	1272.28	0.03	0.39	2352.00	2378.02	2352.00	303.71	0.00	0.13	85.00	59.00	0.00	717.00	929.32	3406015.00	2.97	2706.31	2695.00
3	4	3	14567.00	3439.00	154.15	0	Spot (Block3, Row3, Column4)	5834.85	5623.00	1753.20	0.02	0.30	2318.50	2361.32	2318.50	300.55	0.01	0.13	100.00	100.00	0.00	3304.50	3516.35	3780985.00	11.56	3184.86	3162.00
3	5	3	14872.00	3445.00	186.50	0	Spot (Block3, Row3, Column5)	3012.86	2924.50	473.34	0.01	0.16	2281.00	2324.64	2281.00	282.55	0.01	0.12	86.00	56.00	0.00	643.50	731.86	2964657.00	2.44	2566.08	2558.50
3	6	3	15177.00	3445.00	199.65	0	Spot (Block3, Row3, Column6)	2766.67	2737.00	341.05	0.00	0.12	2294.00	2339.39	2294.00	264.71	0.01	0.11	67.00	40.00	0.00	443.00	472.67	3126334.00	1.61	2459.63	2470.00
3	7	3	15480.00	3434.00	175.70	0	Spot (Block3, Row3, Column7)	3723.89	3573.00	896.77	0.02	0.24	2378.00	2420.45	2378.00	289.10	0.01	0.12	90.00	77.00	0.00	1195.00	1345.89	3209992.00	4.51	2783.96	2777.00
3	8	3	15782.00	3438.00	198.85	0	Spot (Block3, Row3, Column8)	2892.21	2885.00	337.93	0.00	0.12	2408.00	2463.40	2408.00	288.41	0.01	0.12	68.00	39.00	0.00	477.00	484.21	3242169.00	1.49	2653.64	2621.50
3	1	4	13674.00	3735.00	148.95	0	Spot (Block3, Row4, Column1)	5929.95	5599.00	1735.64	0.02	0.29	2323.00	2357.79	2323.00	294.00	0.01	0.12	100.00	100.00	0.00	3276.00	3606.95	3575759.00	12.15	3335.67	3218.50
3	2	4	13979.00	3733.00	197.05	0	Spot (Block3, Row4, Column2)	2784.91	2792.00	328.74	0.00	0.12	2367.00	2391.19	2367.00	309.92	0.00	0.13	61.00	27.00	0.00	425.00	417.91	3060617.00	1.27	2593.58	2586.00
3	3	4	14273.00	3736.00	146.20	0	Spot (Block3, Row4, Column3)	14499.76	13686.00	5296.86	0.03	0.37	2394.00	2428.18	2394.00	316.87	0.01	0.13	100.00	100.00	0.00	11292.00	12105.76	8453362.00	38.10	5369.35	4435.00
3	4	4	14569.00	3738.00	207.10	0	Spot (Block3, Row4, Column4)	2861.73	2821.00	347.92	0.01	0.12	2389.00	2419.73	2389.00	314.67	0.01	0.13	62.00	33.00	0.00	432.00	472.73	3499892.00	1.40	2628.74	2617.00
3	5	4	14868.00	3741.00	188.70	0	Spot (Block3, Row4, Column5)	3057.59	2984.00	460.98	0.01	0.15	2302.00	2349.75	2302.00	298.06	0.01	0.13	84.00	55.00	0.00	682.00	755.59	3072881.00	2.37	2613.58	2598.00
3	6	4	15176.00	3734.00	194.10	0	Spot (Block3, Row4, Column6)	4247.64	4194.50	655.74	0.01	0.15	2283.00	2318.16	2283.00	275.88	0.01	0.12	100.00	99.00	0.00	1911.50	1964.64	4527987.00	6.99	2879.43	2894.50
3	7	4	15472.00	3741.00	160.90	0	Spot (Block3, Row4, Column7)	4015.60	3738.00	1023.02	0.03	0.25	2340.00	2376.38	2340.00	287.88	0.01	0.12	99.00	91.00	0.00	1398.00	1675.60	2883204.00	5.69	2722.88	2682.50
3	8	4	15772.00	3737.00	168.95	0	Spot (Block3, Row4, Column8)	3428.98	3316.00	616.93	0.01	0.18	2395.00	2438.35	2395.00	296.58	0.01	0.12	94.00	71.00	0.00	921.00	1033.98	2756902.00	3.34	2730.41	2741.00
3	1	5	13675.00	4036.00	146.45	0	Spot (Block3, Row5, Column1)	7522.95	7235.00	2277.93	0.02	0.30	2279.00	2315.61	2279.00	293.89	0.01	0.13	100.00	100.00	0.00	4956.00	5243.95	4400924.00	17.72	3516.95	3358.00
3	2	5	13981.00	4034.00	201.60	0	Spot (Block3, Row5, Column2)	2862.16	2742.00	537.86	0.02	0.19	2307.00	2357.27	2307.00	295.96	0.01	0.13	65.00	38.00	0.00	435.00	555.16	3302937.00	1.71	2526.68	2519.50
3	3	5	14287.00	4031.00	195.50	0	Spot (Block3, Row5, Column3)	3006.63	2972.50	436.40	0.00	0.15	2395.00	2436.28	2395.00	317.65	0.01	0.13	70.00	45.00	0.00	577.50	611.63	3247162.00	1.80	2666.33	2696.50
3	4	5	14574.00	4033.00	163.95	0	Spot (Block3, Row5, Column4)	3873.28	3746.00	776.42	0.01	0.20	2387.00	2427.26	2387.00	314.18	0.01	0.13	97.00	88.00	0.00	1359.00	1486.28	2885593.00	4.60	2863.36	2837.00
3	5	5	14880.00	4033.00	145.30	0	Spot (Block3, Row5, Column5)	15198.53	14459.00	5918.60	0.02	0.39	2360.00	2393.54	2360.00	326.43	0.01	0.14	100.00	100.00	0.00	12099.00	12838.53	8739152.00	39.23	5249.32	4541.50
3	6	5	15172.00	4042.00	188.80	0	Spot (Block3, Row5, Column6)	3084.68	3049.00	481.78	0.01	0.16	2282.00	2324.65	2282.00	294.51	0.01	0.13	84.00	65.00	0.00	767.00	802.68	3118615.00	2.58	2551.96	2515.50
3	7	5	15486.00	4040.00	197.70	0	Spot (Block3, Row5, Column7)	2874.65	2832.50	411.65	0.01	0.14	2291.00	2344.83	2291.00	290.84	0.01	0.12	72.00	45.00	0.00	541.50	583.65	3185117.00	1.82	2573.24	2521.50
3	8	5	15770.00	4036.00	151.80	0	Spot (Block3, Row5, Column8)	5478.78	5365.00	1650.09	0.01	0.30	2379.00	2422.56	2379.00	295.43	0.01	0.12	100.00	98.00	0.00	2986.00	3099.78	3446153.00	10.35	3105.21	3079.00
3	1	6	13674.00	4342.00	198.40	0	Spot (Block3, Row6, Column1)	2806.13	2768.50	371.43	0.01	0.13	2248.00	2271.52	2248.00	287.41	0.00	0.13	70.00	44.00	0.00	520.50	558.13	3120420.00	1.86	2469.02	2387.00
3	2	6	13983.00	4338.00	199.50	0	Spot (Block3, Row6, Column2)	2797.52	2769.00	373.88	0.00	0.13	2280.00	2311.90	2280.00	292.44	0.01	0.13	66.00	41.00	0.00	489.00	517.52	3161192.00	1.66	2487.87	2390.00
3	3	6	14266.00	4334.00	148.10	0	Spot (Block3, Row6, Column3)	8576.70	8434.50	2977.09	0.01	0.35	2316.00	2363.43	2316.00	304.23	0.01	0.13	100.00	100.00	0.00	6118.50	6260.70	5128867.00	20.42	3867.36	3487.00
3	4	6	14571.00	4329.00	183.00	0	Spot (Block3, Row6, Column4)	3320.78	3173.00	608.75	0.02	0.18	2331.00	2373.32	2331.00	325.22	0.01	0.14	88.00	68.00	0.00	842.00	989.78	3118215.00	2.91	2654.75	2630.00
3	5	6	14873.00	4331.00	142.90	0	Spot (Block3, Row6, Column5)	17345.21	16952.50	7177.29	0.01	0.41	2300.00	2360.82	2300.00	330.96	0.01	0.14	100.00	100.00	0.00	14652.50	15045.21	9609245.00	45.28	6132.79	5031.00
3	6	6	15177.00	4336.00	189.15	0	Spot (Block3, Row6, Column6)	2816.93	2768.00	406.18	0.01	0.14	2279.00	2320.69	2279.00	297.99	0.01	0.13	68.00	39.00	0.00	489.00	537.93	2839467.00	1.67	2496.22	2476.50
3	7	6	15474.00	4337.00	161.15	0	Spot (Block3, Row6, Column7)	4515.39	4284.00	1200.01	0.02	0.27	2294.00	2341.68	2294.00	297.67	0.01	0.13	99.00	96.00	0.00	1990.00	2221.39	3223988.00	7.30	2887.96	2880.00
3	8	6	15780.00	4336.00	150.15	0	Spot (Block3, Row6, Column8)	4862.24	4550.50	1310.25	0.03	0.27	2377.00	2430.74	2377.00	356.30	0.01	0.15	100.00	96.00	0.00	2173.50	2485.24	2995142.00	6.82	3114.95	3078.00
3	1	7	13677.00	4633.00	208.85	0	Spot (Block3, Row7, Column1)	2664.87	2644.00	335.15	0.00	0.13	2204.00	2256.26	2204.00	323.92	0.01	0.14	60.00	29.00	0.00	440.00	460.87	3320432.00	1.26	2412.87	2373.50
3	2	7	13980.00	4640.00	190.30	0	Spot (Block3, Row7, Column2)	2647.23	2664.50	361.25	0.00	0.14	2182.00	2220.04	2182.00	277.82	0.01	0.13	64.00	43.00	0.00	482.50	465.23	2700173.00	1.54	2454.19	2447.00
3	3	7	14275.00	4634.00	207.60	0	Spot (Block3, Row7, Column3)	2638.13	2595.00	343.75	0.01	0.13	2192.00	2226.44	2192.00	283.28	0.01	0.13	62.00	35.00	0.00	403.00	446.13	3221162.00	1.45	2417.34	2384.00
3	4	7	14581.00	4643.00	201.90	0	Spot (Block3, Row7, Column4)	2596.64	2551.00	347.44	0.01	0.13	2192.00	2228.24	2192.00	288.75	0.01	0.13	56.00	31.00	0.00	359.00	404.64	2991328.00	1.28	2446.76	2393.00
3	5	7	14878.00	4636.00	205.40	0	Spot (Block3, Row7, Column5)	3018.61	2913.50	437.19	0.02	0.14	2193.00	2255.81	2193.00	301.83	0.01	0.13	92.00	61.00	0.00	720.50	825.61	3616295.00	2.53	2508.71	2516.50
3	6	7	15168.00	4640.00	211.30	0	Spot (Block3, Row7, Column6)	2689.35	2633.00	324.49	0.01	0.12	2255.00	2287.79	2255.00	298.89	0.01	0.13	62.00	28.00	0.00	378.00	434.35	3420856.00	1.34	2443.41	2416.00
3	7	7	15472.00	4637.00	153.75	0	Spot (Block3, Row7, Column7)	6099.67	5499.50	2420.67	0.04	0.40	2309.00	2368.29	2309.00	344.68	0.01	0.15	100.00	99.00	0.00	3190.50	3790.67	3952584.00	10.83	3306.94	3167.00
3	8	7	15786.00	4631.00	77.85	0	Spot (Block3, Row7, Column8)	11267.31	6519.00	13914.77	0.24	1.23	2423.00	2469.62	2423.00	395.15	0.01	0.16	100.00	100.00	4.14	4096.00	8844.31	1633760.00	22.26	5473.65	5260.00
3	1	8	13670.00	4938.00	144.70	0	Spot (Block3, Row8, Column1)	55153.86	65535.00	14926.37	0.07	0.27	2218.00	2285.62	2218.00	475.91	0.01	0.21	100.00	100.00	56.54	63317.00	52935.86	31603384.00	111.09	15257.97	12895.00
3	2	8	13976.00	4931.00	192.75	0	Spot (Block3, Row8, Column2)	2708.90	2648.00	365.69	0.01	0.13	2171.00	2203.27	2171.00	318.22	0.01	0.14	66.00	38.00	0.00	477.00	537.90	2833511.00	1.59	2404.09	2413.50
3	3	8	14271.00	4936.00	157.45	0	Spot (Block3, Row8, Column3)	3668.52	3494.00	906.35	0.02	0.25	2101.00	2137.50	2101.00	275.39	0.01	0.13	99.00	92.00	0.00	1393.00	1567.52	2505598.00	5.56	2567.68	2560.00
3	4	8	14573.00	4927.00	198.85	0	Spot (Block3, Row8, Column4)	2695.86	2604.50	392.08	0.01	0.15	2166.00	2181.83	2166.00	281.58	0.00	0.13	70.00	41.00	0.00	438.50	529.86	3024750.00	1.83	2388.30	2366.50
3	5	8	14853.00	4950.00	207.35	0	Spot (Block3, Row8, Column5)	2603.67	2533.00	366.64	0.01	0.14	2191.00	2239.68	2191.00	297.47	0.01	0.13	55.00	31.00	0.00	342.00	412.67	3184294.00	1.22	2338.46	2294.50
3	6	8	15176.00	4939.00	187.30	0	Spot (Block3, Row8, Column6)	2961.08	2900.00	482.52	0.01	0.16	2278.00	2312.25	2278.00	315.92	0.01	0.14	72.00	49.00	0.00	622.00	683.08	2925548.00	2.05	2551.83	2497.00
3	7	8	15480.00	4941.00	157.10	0	Spot (Block3, Row8, Column7)	4068.82	3922.00	818.37	0.02	0.20	2338.00	2382.30	2338.00	326.64	0.01	0.14	99.00	94.00	0.00	1584.00	1730.82	2762727.00	5.16	2886.11	2855.00
3	8	8	15768.00	4936.00	147.60	0	Spot (Block3, Row8, Column8)	5886.29	5753.00	1561.08	0.01	0.27	2428.00	2482.52	2428.00	389.93	0.01	0.16	100.00	99.00	0.00	3325.00	3458.29	3520004.00	8.73	3380.02	3378.50
4	1	1	18180.00	2834.00	155.10	0	Spot (Block4, Row1, Column1)	43346.07	43141.00	18384.83	0.00	0.42	2514.00	2574.54	2514.00	466.44	0.01	0.18	100.00	100.00	26.09	40627.00	40832.07	28912000.00	87.41	10814.36	9340.00
4	2	1	18472.00	2842.00	177.00	0	Spot (Block4, Row1, Column2)	3023.64	2983.50	355.66	0.01	0.12	2449.00	2499.20	2449.00	462.57	0.01	0.19	61.00	20.00	0.00	534.50	574.64	2648709.00	1.13	2676.48	2679.00
4	3	1	18768.00	2843.00	179.10	0	Spot (Block4, Row1, Column3)	2894.73	2794.50	484.89	0.02	0.17	2412.00	2478.71	2412.00	341.64	0.01	0.14	56.00	23.00	0.00	382.50	482.73	2599464.00	1.22	2638.62	2634.00
4	4	1	19080.00	2832.00	189.10	0	Spot (Block4, Row1, Column4)	2898.23	2846.00	431.10	0.01	0.15	2360.00	2405.96	2360.00	397.45	0.01	0.17	59.00	24.00	0.00	486.00	538.23	2909825.00	1.24	2596.93	2609.00
4	5	1	19379.00	2835.00	200.30	0	Spot (Block4, Row1, Column5)	2851.72	2698.00	891.83	0.02	0.31	2300.00	2360.68	2300.00	451.73	0.01	0.19	43.00	9.00	0.00	398.00	551.72	3233847.00	1.09	2521.21	2482.00
4	6	1	19681.00	2832.00	202.95	0	Spot (Block4, Row1, Column6)	2803.84	2782.00	293.96	0.00	0.10	2286.00	2322.74	2286.00	302.77	0.01	0.13	73.00	37.00	0.00	496.00	517.84	3266472.00	1.59	2501.64	2455.50
4	7	1	19984.00	2836.00	207.90	0	Spot (Block4, Row1, Column7)	2896.38	2863.00	350.16	0.01	0.12	2297.00	2346.15	2297.00	483.54	0.01	0.21	59.00	14.00	0.00	566.00	599.38	3548065.00	1.14	2503.00	2474.00
4	8	1	20280.00	2825.00	197.50	0	Spot (Block4, Row1, Column8)	2825.10	2768.00	296.18	0.01	0.10	2387.00	2425.57	2387.00	487.38	0.01	0.20	37.00	4.00	0.00	381.00	438.10	3113258.00	0.82	2529.49	2506.00
4	1	2	18174.00	3144.00	195.15	0	Spot (Block4, Row2, Column1)	2924.76	2862.50	613.01	0.01	0.21	2468.00	2517.00	2468.00	511.34	0.01	0.20	39.00	3.00	0.00	394.50	456.76	3152891.00	0.80	2718.36	2731.00
4	2	2	18489.00	3146.00	142.15	0	Spot (Block4, Row2, Column2)	2991.02	2819.00	734.57	0.03	0.25	2443.00	2491.54	2443.00	390.24	0.01	0.16	48.00	25.00	0.00	376.00	548.02	1639081.00	1.28	2617.26	2593.00
4	3	2	18799.00	3147.00	118.90	0	Spot (Block4, Row2, Column3)	3473.58	3189.00	1158.81	0.04	0.33	2460.00	2503.73	2460.00	362.08	0.01	0.14	75.00	50.00	0.00	729.00	1013.58	1271332.00	2.68	3016.86	2956.00
4	4	2	19065.00	3139.00	202.35	0	Spot (Block4, Row2, Column4)	2887.70	2827.00	345.88	0.01	0.12	2390.00	2439.50	2390.00	302.48	0.01	0.12	64.00	34.00	0.00	437.00	497.70	3367063.00	1.48	2537.73	2491.00
4	5	2	19380.00	3136.00	195.65	0	Spot (Block4, Row2, Column5)	3364.17	3278.00	498.61	0.01	0.15	2299.00	2340.67	2299.00	347.43	0.01	0.15	98.00	74.00	0.00	979.00	1065.17	3643392.00	2.95	2711.45	2716.00
4	6	2	19672.00	3132.00	195.35	0	Spot (Block4, Row2, Column6)	2697.68	2680.50	300.17	0.00	0.11	2260.00	2284.30	2260.00	335.33	0.00	0.15	56.00	22.00	0.00	420.50	437.68	2902703.00	1.23	2424.31	2404.50
4	7	2	19984.00	3143.00	187.85	0	Spot (Block4, Row2, Column7)	2731.57	2681.50	357.77	0.01	0.13	2221.00	2275.48	2221.00	501.13	0.01	0.22	44.00	1.00	0.00	460.50	510.57	2709719.00	0.91	2449.70	2410.00
4	8	2	20270.00	3163.00	253.90	0	Spot (Block4, Row2, Column8)	2541.92	2484.00	453.86	0.01	0.18	2258.00	2305.95	2258.00	548.48	0.01	0.24	17.00	1.00	0.00	226.00	283.92	4761015.00	0.43	2413.80	2311.00
4	1	3	18177.00	3435.00	197.00	0	Spot (Block4, Row3, Column1)	2994.58	2914.00	405.43	0.01	0.14	2387.00	2455.25	2387.00	460.90	0.01	0.19	59.00	20.00	0.00	527.00	607.58	3282064.00	1.17	2570.39	2564.00
4	2	3	18468.00	3440.00	222.35	0	Spot (Block4, Row3, Column2)	2930.26	2817.00	568.19	0.02	0.19	2400.00	2481.85	2400.00	444.20	0.01	0.18	47.00	15.00	0.00	417.00	530.26	4158046.00	1.01	2650.51	2582.00
4	3	3	18770.00	3431.00	200.15	0	Spot (Block4, Row3, Column3)	3021.72	3011.00	367.76	0.00	0.12	2428.00	2485.92	2428.00	354.36	0.01	0.14	69.00	38.00	0.00	583.00	593.72	3432674.00	1.51	2664.38	2611.50
4	4	3	19072.00	3434.00	214.55	0	Spot (Block4, Row3, Column4)	2843.88	2802.00	301.28	0.01	0.11	2332.00	2373.48	2332.00	276.91	0.01	0.12	74.00	41.00	0.00	470.00	511.88	3742551.00	1.70	2506.75	2489.00
4	5	3	19371.00	3429.00	179.35	0	Spot (Block4, Row3, Column5)	2831.89	2783.00	372.41	0.01	0.13	2258.00	2283.79	2258.00	315.33	0.00	0.14	74.00	42.00	0.00	525.00	573.89	2551531.00	1.74	2531.40	2557.00
4	6	3	19688.00	3433.00	164.05	0	Spot (Block4, Row3, Column6)	2689.53	2694.00	225.05	0.00	0.08	2196.00	2229.02	2196.00	304.50	0.01	0.14	76.00	30.00	0.00	498.00	493.53	2001009.00	1.51	2489.95	2472.00
4	7	3	19982.00	3445.00	212.60	0	Spot (Block4, Row3, Column7)	2576.16	2573.00	309.57	0.00	0.12	2193.00	2218.44	2193.00	214.25	0.01	0.10	67.00	40.00	0.00	380.00	383.16	3323242.00	1.67	2327.90	2281.50
4	8	3	20272.00	3449.00	206.15	0	Spot (Block4, Row3, Column8)	2589.87	2558.00	312.75	0.01	0.12	2195.00	2235.63	2195.00	205.75	0.01	0.09	70.00	42.00	0.00	363.00	394.87	3141517.00	1.72	2377.00	2301.00
4	1	4	18179.00	3728.00	209.10	0	Spot (Block4, Row4, Column1)	2896.09	2860.00	357.68	0.01	0.12	2394.00	2470.56	2394.00	542.55	0.01	0.22	41.00	5.00	0.00	466.00	502.09	3588259.00	0.78	2562.97	2565.50
4	2	4	18481.00	3735.00	197.65	0	Spot (Block4, Row4, Column2)	2881.89	2853.50	379.74	0.00	0.13	2404.00	2482.53	2404.00	512.65	0.01	0.21	42.00	5.00	0.00	449.50	477.89	3187368.00	0.78	2686.63	2692.50
4	3	4	18775.00	3732.00	162.10	0	Spot (Block4, Row4, Column3)	3573.81	3485.00	449.86	0.01	0.13	2390.00	2425.67	2390.00	340.73	0.01	0.14	97.00	90.00	0.00	1095.00	1183.81	2594588.00	3.37	2789.28	2751.00
4	4	4	19061.00	3735.00	201.25	0	Spot (Block4, Row4, Column4)	2691.56	2640.50	376.03	0.01	0.14	2324.00	2437.93	2324.00	1825.76	0.02	0.75	1.00	0.00	0.00	316.50	367.56	3100682.00	0.14	2516.82	2487.00
4	5	4	19377.00	3735.00	147.00	-50	Spot (Block4, Row4, Column5)	2764.66	2669.50	500.82	0.02	0.18	2229.00	2349.18	2229.00	1769.79	0.02	0.75	1.00	1.00	0.00	440.50	535.66	1625621.00	0.23	2690.75	2631.00
4	6	4	19678.00	3736.00	194.85	0	Spot (Block4, Row4, Column6)	3176.39	3085.00	351.52	0.01	0.11	2162.00	2194.97	2162.00	427.42	0.01	0.19	98.00	60.00	0.00	923.00	1014.39	3395562.00	2.30	2613.16	2613.50
4	7	4	19972.00	3735.00	200.05	0	Spot (Block4, Row4, Column7)	2854.44	2763.50	548.19	0.01	0.19	2180.00	2209.26	2180.00	323.96	0.01	0.15	74.00	43.00	0.00	583.50	674.44	3259775.00	1.99	2394.05	2381.50
4	8	4	20270.00	3738.00	194.95	0	Spot (Block4, Row4, Column8)	2749.36	2667.50	364.93	0.01	0.13	2204.00	2252.00	2204.00	331.88	0.01	0.15	66.00	32.00	0.00	463.50	545.36	2952815.00	1.50	2384.25	2375.00
4	1	5	18181.00	4046.00	179.45	0	Spot (Block4, Row5, Column1)	3130.48	3081.50	434.49	0.01	0.14	2374.00	2456.53	2374.00	665.61	0.01	0.27	53.00	12.00	0.00	707.50	756.48	2823696.00	1.01	2671.86	2647.00
4	2	5	18470.00	4025.00	197.20	0	Spot (Block4, Row5, Column2)	2951.26	2892.00	497.99	0.01	0.17	2315.00	2395.23	2315.00	594.54	0.01	0.25	47.00	2.00	0.00	577.00	636.26	3249332.00	0.94	2622.22	2604.50
4	3	5	18773.00	4039.00	189.50	0	Spot (Block4, Row5, Column3)	2895.98	2840.00	448.40	0.01	0.15	2298.00	2354.72	2298.00	340.99	0.01	0.14	69.00	35.00	0.00	542.00	597.98	2927832.00	1.59	2647.07	2660.00
4	4	5	19079.00	4021.00	201.20	0	Spot (Block4, Row5, Column4)	2704.51	2688.00	307.52	0.00	0.11	2274.00	2389.69	2274.00	1824.92	0.02	0.76	0.00	0.00	0.00	414.00	430.51	3110185.00	0.17	2458.79	2399.00
4	5	5	19377.00	4029.00	157.10	0	Spot (Block4, Row5, Column5)	3593.77	3549.00	562.55	0.01	0.16	2212.00	2346.41	2212.00	1780.98	0.03	0.76	20.00	0.00	0.00	1337.00	1381.77	2450951.00	0.70	2632.99	2612.00
4	6	5	19688.00	4038.00	218.65	0	Spot (Block4, Row5, Column6)	2611.36	2588.00	387.35	0.00	0.15	2140.00	2182.88	2140.00	383.38	0.01	0.18	56.00	16.00	0.00	448.00	471.36	3580172.00	1.12	2321.17	2291.00
4	7	5	19977.00	4032.00	188.55	0	Spot (Block4, Row5, Column7)	2688.25	2645.00	306.99	0.01	0.11	2162.00	2186.65	2162.00	306.24	0.00	0.14	70.00	33.00	0.00	483.00	526.25	2720507.00	1.64	2399.76	2390.00
4	8	5	20275.00	4032.00	175.60	0	Spot (Block4, Row5, Column8)	2953.14	2875.00	594.68	0.01	0.20	2194.00	2227.58	2194.00	294.62	0.01	0.13	85.00	60.00	0.00	681.00	759.14	2542651.00	2.46	2396.80	2403.50
4	1	6	18177.00	4329.00	219.85	0	Spot (Block4, Row6, Column1)	2841.22	2704.00	836.95	0.02	0.29	2311.00	2382.59	2311.00	564.63	0.01	0.24	36.00	7.00	0.00	393.00	530.22	3926571.00	0.81	2499.15	2362.50
4	2	6	18470.00	4332.00	213.20	0	Spot (Block4, Row6, Column2)	2757.15	2695.00	346.27	0.01	0.13	2264.00	2298.13	2264.00	519.48	0.01	0.23	40.00	7.00	0.00	431.00	493.15	3578784.00	0.88	2442.93	2430.00
4	3	6	18764.00	4329.00	205.20	0	Spot (Block4, Row6, Column3)	2769.88	2686.00	333.22	0.01	0.12	2196.00	2247.36	2196.00	321.72	0.01	0.14	76.00	34.00	0.00	490.00	573.88	3321088.00	1.62	2427.85	2417.00
4	4	6	19070.00	4334.00	193.95	0	Spot (Block4, Row6, Column4)	2798.25	2663.00	853.84	0.02	0.31	2180.00	2234.66	2180.00	372.40	0.01	0.17	64.00	24.00	0.00	483.00	618.25	2980135.00	1.51	2397.19	2405.00
4	5	6	19379.00	4334.00	146.60	0	Spot (Block4, Row6, Column5)	3113.53	3126.00	353.77	0.00	0.11	2141.00	2203.60	2141.00	424.92	0.01	0.19	93.00	61.00	0.00	985.00	972.53	1827640.00	2.14	2683.45	2663.00
4	6	6	19683.00	4309.00	211.80	0	Spot (Block4, Row6, Column6)	2494.93	2472.50	339.82	0.00	0.14	2090.00	2160.84	2090.00	505.62	0.01	0.23	35.00	1.00	0.00	382.50	404.93	3193510.00	0.66	2313.26	2223.50
4	7	6	19990.00	4322.00	213.50	0	Spot (Block4, Row6, Column7)	2518.58	2407.00	558.58	0.02	0.22	2079.00	2119.94	2079.00	388.79	0.01	0.18	43.00	12.00	0.00	328.00	439.58	3279187.00	1.03	2293.59	2225.50
4	8	6	20292.00	4332.00	167.80	0	Spot (Block4, Row6, Column8)	2664.04	2609.00	431.24	0.01	0.16	2180.00	2215.36	2180.00	459.75	0.01	0.21	44.00	2.00	0.00	429.00	484.04	2091270.00	0.98	2381.35	2328.00
4	1	7	18184.00	4634.00	197.85	0	Spot (Block4, Row7, Column1)	2824.37	2761.00	691.60	0.01	0.24	2276.00	2355.52	2276.00	603.77	0.01	0.26	40.00	2.00	0.00	485.00	548.37	3120931.00	0.78	2549.76	2513.50
4	2	7	18501.00	4638.00	175.30	0	Spot (Block4, Row7, Column2)	2620.79	2553.00	334.59	0.01	0.13	2181.00	2229.54	2181.00	482.20	0.01	0.22	40.00	5.00	0.00	372.00	439.79	2238153.00	0.81	2439.56	2349.50
4	3	7	18775.00	4630.00	209.85	0	Spot (Block4, Row7, Column3)	2614.80	2597.00	419.81	0.00	0.16	2109.00	2162.70	2109.00	327.34	0.01	0.15	66.00	27.00	0.00	488.00	505.80	3276349.00	1.38	2386.82	2289.00
4	4	7	19082.00	4663.00	160.20	0	Spot (Block4, Row7, Column4)	2777.03	2616.50	1007.73	0.03	0.36	2087.00	2123.61	2087.00	300.25	0.01	0.14	76.00	44.00	0.00	529.50	690.03	1977247.00	2.18	2437.14	2408.50
4	5	7	19395.00	4636.00	219.85	0	Spot (Block4, Row7, Column5)	2463.59	2392.00	413.18	0.01	0.17	2033.00	2088.14	2033.00	442.36	0.01	0.21	42.00	2.00	0.00	359.00	430.59	3402214.00	0.85	2158.00	2144.50
4	6	7	19669.00	4632.00	215.10	0	Spot (Block4, Row7, Column6)	2399.42	2344.00	286.97	0.01	0.12	1993.00	2049.65	1993.00	475.69	0.01	0.23	33.00	6.00	0.00	351.00	406.42	3176832.00	0.74	2193.35	2094.00
4	7	7	19967.00	4650.00	212.50	0	Spot (Block4, Row7, Column7)	2427.03	2386.50	697.89	0.01	0.29	1978.00	2022.49	1978.00	386.22	0.01	0.19	52.00	7.00	0.00	408.50	449.03	3130866.00	1.05	2220.22	2071.00
4	8	7	20280.00	4632.00	150.10	0	Spot (Block4, Row7, Column8)	3712.85	3627.00	622.03	0.01	0.17	2095.00	2135.11	2095.00	296.17	0.01	0.14	100.00	99.00	0.00	1532.00	1617.85	2290828.00	5.33	2716.58	2697.00
4	1	8	18169.00	4938.00	144.55	0	Spot (Block4, Row8, Column1)	56907.18	65535.00	13079.99	0.06	0.23	2239.00	2326.42	2239.00	466.14	0.02	0.20	100.00	100.00	58.14	63296.00	54668.18	32494240.00	117.09	16797.84	11445.50
4	2	8	18474.00	4950.00	204.20	0	Spot (Block4, Row8, Column2)	2599.24	2485.00	1450.45	0.02	0.56	2093.00	2152.27	2093.00	420.77	0.01	0.20	46.00	5.00	0.00	392.00	506.24	3100897.00	1.06	2293.84	2248.00
4	3	8	18759.00	4920.00	182.75	0	Spot (Block4, Row8, Column3)	2768.02	2576.00	878.29	0.03	0.32	2014.00	2054.58	2014.00	331.42	0.01	0.16	79.00	38.00	0.00	562.00	754.02	2610245.00	2.15	2313.85	2243.00
4	4	8	19075.00	4936.00	203.65	0	Spot (Block4, Row8, Column4)	2389.32	2379.00	278.51	0.00	0.12	1969.00	2088.63	1969.00	1878.00	0.03	0.90	0.00	0.00	0.00	410.00	420.32	2812224.00	0.16	2151.54	2107.00
4	5	8	19366.00	4919.00	180.40	0	Spot (Block4, Row8, Column5)	2272.09	2272.00	210.10	0.00	0.09	1915.00	2042.28	1915.00	1885.23	0.03	0.92	0.00	0.00	0.00	357.00	357.09	2072149.00	0.12	2104.01	2078.00
4	6	8	19685.00	4921.00	193.60	0	Spot (Block4, Row8, Column6)	2333.47	2270.50	309.38	0.01	0.13	1898.00	1945.64	1898.00	360.43	0.01	0.19	52.00	19.00	0.00	372.50	435.47	2473473.00	1.08	2076.69	1989.00
4	7	8	19988.00	4929.00	208.50	0	Spot (Block4, Row8, Column7)	2268.75	2227.00	257.94	0.01	0.11	1909.00	1961.05	1909.00	313.77	0.01	0.16	50.00	18.00	0.00	318.00	359.75	2797369.00	0.98	2149.50	2056.00
4	8	8	20268.00	4937.00	150.55	0	Spot (Block4, Row8, Column8)	4653.65	4613.00	1140.51	0.00	0.25	2065.00	2090.97	2065.00	294.91	0.01	0.14	100.00	100.00	0.00	2548.00	2588.65	2903877.00	8.69	2729.76	2673.00
5	1	1	4674.00	7338.00	151.15	0	Spot (Block5, Row1, Column1)	42488.43	42755.00	19370.24	0.00	0.46	858.00	877.69	858.00	152.88	0.01	0.17	100.00	100.00	26.72	41897.00	41630.43	26555412.00	272.19	9456.49	7636.50
5	2	1	4970.00	7339.00	174.50	0	Spot (Block5, Row1, Column2)	1202.62	1170.00	201.24	0.01	0.17	823.00	841.72	823.00	139.00	0.01	0.17	90.00	59.00	0.00	347.00	379.62	1028238.00	2.60	934.76	928.50
5	3	1	5275.00	7336.00	164.30	0	Spot (Block5, Row1, Column3)	1482.78	1365.50	447.09	0.04	0.30	818.00	827.56	818.00	61.54	0.01	0.07	100.00	99.00	0.00	547.50	664.78	1112083.00	10.65	967.88	959.00
5	4	1	5570.00	7342.00	168.90	0	Spot (Block5, Row1, Column4)	1139.76	1110.00	164.99	0.01	0.14	833.00	844.96	833.00	72.06	0.01	0.09	97.00	82.00	0.00	277.00	306.76	898133.00	4.09	927.97	926.50
5	5	1	5871.00	7338.00	145.70	0	Spot (Block5, Row1, Column5)	7244.91	6004.00	4927.88	0.08	0.68	876.00	886.48	876.00	89.98	0.01	0.10	100.00	100.00	0.00	5128.00	6368.91	4194802.00	70.67	2063.09	1848.00
5	6	1	6174.00	7336.00	153.65	0	Spot (Block5, Row1, Column6)	5074.25	4230.00	2746.52	0.08	0.54	908.50	922.31	908.50	111.06	0.01	0.12	100.00	100.00	0.00	3321.50	4165.75	3318559.00	37.39	1706.80	1571.00
5	7	1	6478.00	7337.00	152.20	0	Spot (Block5, Row1, Column7)	17177.73	14597.50	11157.21	0.07	0.65	924.00	980.10	924.00	167.38	0.03	0.17	100.00	100.00	0.00	13673.50	16253.73	10890683.00	96.77	4226.67	3502.00
5	8	1	6782.00	7333.00	180.80	0	Spot (Block5, Row1, Column8)	1189.72	1171.00	115.42	0.01	0.10	987.00	1024.71	987.00	171.60	0.02	0.17	54.00	13.00	0.00	184.00	202.72	1089788.00	0.96	1076.91	1059.00
5	1	2	4665.00	7629.00	224.25	0	Spot (Block5, Row2, Column1)	920.83	916.00	64.77	0.00	0.07	806.00	822.84	806.00	142.73	0.01	0.17	27.00	1.00	0.00	110.00	114.83	1333358.00	0.69	839.91	839.00
5	2	2	4971.00	7643.00	125.40	0	Spot (Block5, Row2, Column2)	1953.39	1873.00	448.39	0.02	0.23	770.00	774.47	770.00	92.60	0.00	0.12	100.00	100.00	0.00	1103.00	1183.39	822376.00	12.73	1117.62	1066.50
5	3	2	5268.00	7641.00	197.60	0	Spot (Block5, Row2, Column3)	928.82	918.00	75.99	0.01	0.08	783.00	788.30	783.00	58.27	0.00	0.07	87.00	63.00	0.00	135.00	145.82	1027270.00	2.41	813.60	811.00
5	4	2	5582.00	7645.00	177.70	0	Spot (Block5, Row2, Column4)	1640.38	1609.00	354.20	0.01	0.22	812.00	827.19	812.00	67.77	0.01	0.08	100.00	100.00	0.00	797.00	828.38	1451733.00	12.00	1059.92	1059.00
5	5	2	5864.00	7633.00	207.65	0	Spot (Block5, Row2, Column5)	1254.90	1246.00	174.39	0.00	0.14	815.00	828.62	815.00	70.59	0.01	0.09	99.00	97.00	0.00	431.00	439.90	1541020.00	6.04	959.56	964.50
5	6	2	6169.00	7640.00	159.10	0	Spot (Block5, Row2, Column6)	1290.24	1259.00	237.79	0.01	0.18	836.00	849.23	836.00	79.56	0.01	0.09	99.00	93.00	0.00	423.00	454.24	896718.00	5.54	971.83	971.00
5	7	2	6471.00	7639.00	162.85	0	Spot (Block5, Row2, Column7)	1328.24	1305.50	233.35	0.01	0.18	869.00	877.81	869.00	87.29	0.00	0.10	99.00	88.00	0.00	436.50	459.24	974926.00	5.16	986.48	978.50
5	8	2	6775.00	7651.00	232.55	0	Spot (Block5, Row2, Column8)	1004.27	1002.00	72.45	0.00	0.07	886.00	893.90	886.00	68.31	0.00	0.08	74.00	35.00	0.00	116.00	118.27	1563649.00	1.62	920.03	908.00
5	1	3	4674.00	7943.00	144.85	0	Spot (Block5, Row3, Column1)	3388.95	3225.00	1508.38	0.02	0.45	781.00	786.70	781.00	60.67	0.00	0.08	100.00	100.00	0.00	2444.00	2607.95	1945259.00	42.89	1357.95	1275.00
5	2	3	4976.00	7949.00	224.65	0	Spot (Block5, Row3, Column2)	947.60	930.00	97.63	0.01	0.10	774.00	777.20	774.00	56.52	0.00	0.07	86.00	66.00	0.00	156.00	173.60	1371181.00	3.01	817.97	824.00
5	3	3	5263.00	7947.00	193.85	0	Spot (Block5, Row3, Column3)	1072.97	1015.00	239.10	0.02	0.22	804.00	813.80	804.00	88.98	0.01	0.11	92.00	65.00	0.00	211.00	268.97	1136271.00	2.91	878.33	881.50
5	4	3	5567.00	7940.00	145.60	0	Spot (Block5, Row3, Column4)	3050.15	2738.00	1292.66	0.05	0.42	825.00	836.87	825.00	61.19	0.01	0.07	100.00	100.00	0.00	1913.00	2225.15	1766034.00	36.17	1309.27	1204.00
5	5	3	5865.00	7950.00	183.20	0	Spot (Block5, Row3, Column5)	1031.98	1019.00	101.41	0.01	0.10	829.00	833.42	829.00	59.88	0.00	0.07	95.00	80.00	0.00	190.00	202.98	979349.00	3.32	903.09	902.00
5	6	3	6173.00	7942.00	207.90	0	Spot (Block5, Row3, Column6)	1276.17	1280.00	188.21	0.00	0.15	887.00	922.65	887.00	142.75	0.02	0.15	93.00	67.00	0.00	393.00	389.17	1573522.00	2.48	1048.81	1024.00
5	7	3	6478.00	7942.00	145.50	0	Spot (Block5, Row3, Column7)	2498.54	2372.00	1088.52	0.02	0.44	884.00	918.62	884.00	132.86	0.02	0.14	100.00	96.00	0.00	1488.00	1614.54	1431664.00	11.89	1345.30	1240.00
5	8	3	6779.00	7950.00	217.25	0	Spot (Block5, Row3, Column8)	1044.18	1032.00	75.34	0.01	0.07	903.00	908.52	903.00	83.00	0.00	0.09	81.00	35.00	0.00	129.00	141.18	1404418.00	1.63	951.52	936.00
5	1	4	4671.00	8240.00	147.25	0	Spot (Block5, Row4, Column1)	2861.53	2740.50	1176.13	0.02	0.41	785.00	790.21	785.00	56.82	0.00	0.07	100.00	100.00	0.00	1955.50	2076.53	1694025.00	36.46	1308.12	1234.00
5	2	4	4975.00	8236.00	212.65	0	Spot (Block5, Row4, Column2)	1064.78	1060.00	106.85	0.00	0.10	800.00	810.01	800.00	76.63	0.01	0.09	97.00	84.00	0.00	260.00	264.78	1372495.00	3.32	898.76	901.00
5	3	4	5271.00	8238.00	144.35	0	Spot (Block5, Row4, Column3)	17030.96	15688.50	9842.55	0.04	0.58	828.00	849.75	828.00	89.05	0.01	0.10	100.00	100.00	0.00	14860.50	16202.96	9639521.00	181.71	4122.70	3239.00
5	4	4	5566.00	8240.00	196.50	0	Spot (Block5, Row4, Column4)	1028.88	1034.00	76.17	0.00	0.07	837.00	851.78	837.00	75.25	0.01	0.09	92.00	71.00	0.00	197.00	191.88	1122509.00	2.35	923.81	901.00
5	5	4	5860.00	8234.00	223.30	0	Spot (Block5, Row4, Column5)	1064.46	1025.00	290.39	0.02	0.27	870.00	902.14	870.00	121.39	0.02	0.13	64.00	23.00	0.00	155.00	194.46	1527494.00	1.34	929.96	920.00
5	6	4	6177.00	8240.00	201.35	0	Spot (Block5, Row4, Column6)	1705.93	1676.50	252.57	0.01	0.15	937.00	970.50	937.00	132.74	0.02	0.14	100.00	97.00	0.00	739.50	768.93	1958404.00	5.54	1241.50	1212.50
5	7	4	6472.00	8247.00	145.00	0	Spot (Block5, Row4, Column7)	3085.25	2762.50	1709.23	0.05	0.55	890.00	926.58	890.00	140.10	0.02	0.15	100.00	91.00	0.00	1872.50	2195.25	1746251.00	15.41	1466.52	1367.00
5	8	4	6773.00	8247.00	156.90	0	Spot (Block5, Row4, Column8)	1843.81	1769.50	420.55	0.02	0.23	926.00	930.88	926.00	89.54	0.00	0.10	100.00	99.00	0.00	843.50	917.81	1246415.00	10.20	1147.15	1135.50
5	1	5	4675.00	8536.00	143.30	0	Spot (Block5, Row5, Column1)	1752.43	1672.50	490.04	0.02	0.28	799.00	804.67	799.00	55.87	0.00	0.07	100.00	100.00	0.00	873.50	953.43	981362.00	16.96	1045.77	985.00
5	2	5	4981.00	8547.00	188.85	0	Spot (Block5, Row5, Column2)	984.61	988.00	61.12	0.00	0.06	825.00	834.98	825.00	62.30	0.01	0.07	97.00	76.00	0.00	163.00	159.61	998395.00	2.40	894.38	894.00
5	3	5	5274.00	8540.00	176.50	0	Spot (Block5, Row5, Column3)	1407.62	1412.00	296.56	0.00	0.21	858.00	874.02	858.00	88.82	0.01	0.10	100.00	96.00	0.00	554.00	549.62	1227441.00	6.01	1045.08	1031.00
5	4	5	5575.00	8541.00	147.50	0	Spot (Block5, Row5, Column4)	2636.18	2339.00	1171.78	0.05	0.44	849.00	865.08	849.00	93.37	0.01	0.11	100.00	100.00	0.00	1490.00	1787.18	1563252.00	18.97	1234.25	1196.00
5	5	5	5870.00	8536.00	143.95	0	Spot (Block5, Row5, Column5)	34916.73	33894.50	18477.72	0.01	0.53	901.00	945.51	901.00	177.96	0.02	0.19	100.00	100.00	5.85	32993.50	34015.73	19693072.00	190.89	7564.35	5600.50
5	6	5	6169.00	8535.00	166.70	0	Spot (Block5, Row5, Column6)	1469.81	1404.50	289.91	0.02	0.20	901.00	928.74	901.00	123.13	0.01	0.13	99.00	87.00	0.00	503.50	568.81	1131752.00	4.39	1085.41	1082.50
5	7	5	6480.00	8539.00	180.05	0	Spot (Block5, Row5, Column7)	1156.05	1137.00	126.05	0.01	0.11	874.00	885.05	874.00	93.67	0.01	0.11	96.00	76.00	0.00	263.00	282.05	1040444.00	2.89	975.45	969.00
5	8	5	6773.00	8539.00	144.90	0	Spot (Block5, Row5, Column8)	6985.31	6087.00	4725.78	0.06	0.68	898.00	909.27	898.00	89.04	0.01	0.10	100.00	100.00	0.00	5189.00	6087.31	4002584.00	68.24	1919.07	1747.50
5	1	6	4675.00	8843.00	198.60	0	Spot (Block5, Row6, Column1)	1094.60	1090.00	132.82	0.00	0.12	805.00	812.76	805.00	86.11	0.00	0.11	97.00	75.00	0.00	285.00	289.60	1220475.00	3.27	912.85	901.00
5	2	6	4977.00	8833.00	235.30	0	Spot (Block5, Row6, Column2)	1024.99	1013.00	85.00	0.01	0.08	839.00	852.09	839.00	78.84	0.01	0.09	89.00	60.00	0.00	174.00	185.99	1627678.00	2.19	905.53	904.00
5	3	6	5270.00	8843.00	145.50	0	Spot (Block5, Row6, Column3)	13426.04	12219.00	8101.95	0.04	0.60	866.00	881.90	866.00	93.04	0.01	0.11	100.00	100.00	0.00	11353.00	12560.04	7719972.00	134.82	3268.23	2449.00
5	4	6	5574.00	8835.00	158.25	0	Spot (Block5, Row6, Column4)	1669.97	1644.50	407.06	0.01	0.24	841.00	869.55	841.00	126.01	0.01	0.14	100.00	94.00	0.00	803.50	828.97	1145600.00	6.35	1045.55	1045.00
5	5	6	5872.00	8839.00	142.70	0	Spot (Block5, Row6, Column5)	35759.91	34125.00	19191.10	0.02	0.54	848.00	897.87	848.00	170.13	0.02	0.19	100.00	100.00	8.83	33277.00	34911.91	19846796.00	204.92	7109.91	5639.00
5	6	6	6173.00	8842.00	186.50	0	Spot (Block5, Row6, Column6)	1153.75	1125.00	127.09	0.01	0.11	856.00	875.26	856.00	119.58	0.01	0.14	95.00	63.00	0.00	269.00	297.75	1130677.00	2.33	956.33	961.00
5	7	6	6474.00	8839.00	146.60	0	Spot (Block5, Row6, Column7)	5208.31	4670.50	2859.58	0.05	0.55	853.00	871.48	853.00	98.35	0.01	0.11	100.00	100.00	0.00	3817.50	4355.31	3062489.00	44.10	1703.11	1606.00
5	8	6	6778.00	8839.00	145.80	0	Spot (Block5, Row6, Column8)	6057.93	5221.00	3785.67	0.06	0.62	872.00	883.99	872.00	102.11	0.01	0.12	100.00	100.00	0.00	4349.00	5185.93	3489369.00	50.67	1816.24	1613.00
5	1	7	4675.00	9138.00	215.10	0	Spot (Block5, Row7, Column1)	1087.39	1084.50	120.38	0.00	0.11	801.00	822.43	801.00	135.48	0.01	0.16	87.00	54.00	0.00	283.50	286.39	1439710.00	1.96	915.81	908.00
5	2	7	4976.00	9132.00	204.75	0	Spot (Block5, Row7, Column2)	986.57	981.50	75.21	0.00	0.08	821.00	824.41	821.00	53.77	0.00	0.07	97.00	76.00	0.00	160.50	165.57	1172046.00	3.02	887.54	885.50
5	3	7	5264.00	9144.00	209.80	0	Spot (Block5, Row7, Column3)	989.32	988.50	78.64	0.00	0.08	845.00	856.07	845.00	66.17	0.01	0.08	82.00	57.00	0.00	143.50	144.32	1238626.00	2.01	895.15	890.00
5	4	7	5568.00	9143.00	209.25	0	Spot (Block5, Row7, Column4)	998.50	1003.00	76.41	0.00	0.08	836.00	848.56	836.00	69.38	0.01	0.08	88.00	64.00	0.00	167.00	162.50	1249121.00	2.16	909.69	903.00
5	5	7	5875.00	9139.00	199.40	0	Spot (Block5, Row7, Column5)	1374.02	1316.00	263.92	0.02	0.19	844.00	859.86	844.00	96.67	0.01	0.11	99.00	90.00	0.00	472.00	530.02	1540275.00	5.32	1030.05	1005.50
5	6	7	6171.00	9143.00	229.70	0	Spot (Block5, Row7, Column6)	1039.35	1020.00	105.48	0.01	0.10	855.00	865.55	855.00	80.50	0.01	0.09	84.00	52.00	0.00	165.00	184.35	1576691.00	2.16	909.73	905.00
5	7	7	6468.00	9142.00	146.95	0	Spot (Block5, Row7, Column7)	5214.41	4589.50	2734.63	0.06	0.52	838.00	859.94	838.00	91.78	0.01	0.11	100.00	100.00	0.00	3751.50	4376.41	3086928.00	47.44	1930.18	1465.00
5	8	7	6774.00	9140.00	147.00	-50	Spot (Block5, Row7, Column8)	1122.99	922.00	412.36	0.09	0.37	865.00	874.24	865.00	95.69	0.00	0.11	39.00	29.00	0.00	57.00	257.99	660318.00	2.60	858.18	861.50
5	1	8	4670.00	9441.00	142.25	0	Spot (Block5, Row8, Column1)	49764.74	58170.00	17856.05	0.07	0.36	844.00	869.97	844.00	156.11	0.01	0.18	100.00	100.00	44.00	57326.00	48920.74	27370768.00	313.21	11632.99	8019.50
5	2	8	4980.00	9438.00	187.30	0	Spot (Block5, Row8, Column2)	1112.46	1091.00	142.06	0.01	0.13	841.00	854.42	841.00	98.02	0.01	0.11	91.00	66.00	0.00	250.00	271.46	1098001.00	2.63	944.96	937.00
5	3	8	5267.00	9439.00	147.15	0	Spot (Block5, Row8, Column3)	2497.49	2196.00	1188.93	0.06	0.48	848.00	857.27	848.00	66.26	0.00	0.08	100.00	100.00	0.00	1348.00	1649.49	1471023.00	24.75	1171.84	1141.00
5	4	8	5569.00	9438.00	165.20	0	Spot (Block5, Row8, Column4)	1138.23	1100.00	135.69	0.01	0.12	843.00	856.20	843.00	76.63	0.01	0.09	98.00	86.00	0.00	257.00	295.23	859360.00	3.68	968.08	972.00
5	5	8	5868.00	9439.00	213.75	0	Spot (Block5, Row8, Column5)	1010.73	1003.00	89.16	0.00	0.09	866.00	870.48	866.00	73.84	0.00	0.08	84.00	39.00	0.00	137.00	144.73	1320017.00	1.90	919.69	908.00
5	6	8	6179.00	9438.00	199.60	0	Spot (Block5, Row8, Column6)	1244.78	1179.00	234.75	0.02	0.19	863.00	865.83	863.00	67.65	0.00	0.08	98.00	88.00	0.00	316.00	381.78	1406605.00	5.60	991.93	985.00
5	7	8	6477.00	9439.00	148.30	0	Spot (Block5, Row8, Column7)	2080.47	1989.50	618.28	0.02	0.30	846.00	857.97	846.00	93.55	0.01	0.11	100.00	100.00	0.00	1143.50	1234.47	1248280.00	13.07	1159.99	1115.50
5	8	8	6765.00	9442.00	143.90	0	Spot (Block5, Row8, Column8)	4051.79	3726.00	1713.68	0.04	0.42	856.00	865.61	856.00	93.52	0.00	0.11	100.00	100.00	0.00	2870.00	3195.79	2285208.00	34.07	1606.73	1466.50
6	1	1	9175.00	7338.00	152.65	0	Spot (Block6, Row1, Column1)	44501.16	44959.00	18490.37	0.00	0.42	3710.00	3761.77	3710.00	555.33	0.01	0.15	100.00	100.00	30.11	41249.00	40791.16	28525424.00	73.36	12795.44	10899.00
6	2	1	9472.00	7345.00	183.80	0	Spot (Block6, Row1, Column2)	5395.12	5116.00	1220.74	0.02	0.23	3601.00	3639.31	3601.00	501.59	0.00	0.14	86.00	71.00	0.00	1515.00	1794.12	5109183.00	3.50	4227.06	4240.00
6	3	1	9779.00	7339.00	205.15	0	Spot (Block6, Row1, Column3)	4736.49	4517.00	949.20	0.02	0.20	3596.00	3644.70	3596.00	489.83	0.01	0.13	72.00	46.00	0.00	921.00	1140.49	5688522.00	2.23	4070.46	4083.50
6	4	1	10072.00	7344.00	159.50	0	Spot (Block6, Row1, Column4)	5739.80	5648.50	1028.06	0.01	0.18	3666.00	3714.49	3666.00	501.83	0.01	0.14	98.00	85.00	0.00	1982.50	2073.80	4017859.00	4.04	4420.34	4462.00
6	5	1	10373.00	7339.00	150.95	0	Spot (Block6, Row1, Column5)	9348.21	8222.00	3997.77	0.06	0.43	3737.00	3788.30	3737.00	523.81	0.01	0.14	99.00	94.00	0.00	4485.00	5611.21	5842629.00	10.61	4898.85	4971.50
6	6	1	10671.00	7336.00	158.90	0	Spot (Block6, Row1, Column6)	8584.76	7742.00	3133.83	0.04	0.37	3841.00	3876.05	3841.00	541.42	0.00	0.14	97.00	91.00	0.00	3901.00	4743.76	6009329.00	8.70	4941.96	4901.00
6	7	1	10980.00	7338.00	156.50	0	Spot (Block6, Row1, Column7)	15539.51	13873.00	6845.38	0.05	0.44	3917.00	3936.70	3917.00	560.22	0.00	0.14	100.00	100.00	0.00	9956.00	11622.51	10473629.00	20.71	6234.29	5926.00
6	8	1	11274.00	7343.00	220.35	0	Spot (Block6, Row1, Column8)	4657.38	4604.00	607.75	0.01	0.13	3892.00	3924.99	3892.00	543.11	0.00	0.14	58.00	28.00	0.00	712.00	765.38	6487727.00	1.35	4123.81	4121.00
6	1	2	9172.00	7641.00	207.00	0	Spot (Block6, Row2, Column1)	4163.46	4173.00	601.11	0.00	0.14	3628.00	3692.66	3628.00	675.31	0.01	0.18	43.00	6.00	0.00	545.00	535.46	5075255.00	0.70	3923.18	3828.00
6	2	2	9469.00	7639.00	129.70	0	Spot (Block6, Row2, Column2)	5638.00	5506.00	821.75	0.01	0.15	3531.00	3570.37	3531.00	482.36	0.00	0.14	99.00	92.00	0.00	1975.00	2107.00	2503270.00	4.29	4353.69	4318.00
6	3	2	9777.00	7648.00	188.95	0	Spot (Block6, Row2, Column3)	4333.27	4300.00	577.94	0.00	0.13	3539.50	3580.20	3539.50	474.71	0.00	0.13	63.00	40.00	0.00	760.50	793.77	4393935.00	1.59	4010.11	3989.00
6	4	2	10077.00	7645.00	190.80	0	Spot (Block6, Row2, Column4)	4933.21	4960.00	726.49	0.00	0.15	3590.00	3631.49	3590.00	478.41	0.00	0.13	85.00	67.00	0.00	1370.00	1343.21	5061469.00	2.72	4176.45	4183.00
6	5	2	10380.00	7630.00	197.55	0	Spot (Block6, Row2, Column5)	5061.82	4964.00	705.87	0.01	0.14	3620.00	3681.98	3620.00	499.74	0.01	0.14	93.00	69.00	0.00	1344.00	1441.82	5573063.00	2.76	4145.40	4168.00
6	6	2	10669.00	7633.00	190.40	0	Spot (Block6, Row2, Column6)	4542.36	4466.00	612.33	0.01	0.13	3709.00	3749.92	3709.00	528.28	0.00	0.14	66.00	36.00	0.00	757.00	833.36	4628660.00	1.50	4061.58	3976.00
6	7	2	10980.00	7624.00	198.35	0	Spot (Block6, Row2, Column7)	4700.63	4671.00	651.94	0.00	0.14	3818.00	3935.44	3818.00	1912.87	0.01	0.49	5.00	0.00	0.00	853.00	882.63	5213004.00	0.40	4085.71	3986.00
6	8	2	11280.00	7636.00	214.10	0	Spot (Block6, Row2, Column8)	4523.42	4510.00	597.45	0.00	0.13	3830.00	3864.77	3830.00	513.44	0.00	0.13	57.00	32.00	0.00	680.00	693.42	5930198.00	1.28	4064.87	4052.00
6	1	3	9181.00	7943.00	163.30	0	Spot (Block6, Row3, Column1)	6191.46	5853.50	1639.63	0.02	0.26	3471.50	3529.64	3471.50	509.91	0.01	0.14	98.00	87.00	0.00	2382.00	2719.96	4569295.00	5.22	4132.09	4041.00
6	2	3	9481.00	7951.00	206.85	0	Spot (Block6, Row3, Column2)	4506.98	4467.00	601.77	0.00	0.13	3550.00	3610.33	3550.00	493.17	0.01	0.14	75.00	47.00	0.00	917.00	956.98	5480483.00	1.82	3926.78	3950.00
6	3	3	9771.00	7941.00	204.30	0	Spot (Block6, Row3, Column3)	4493.95	4440.00	608.06	0.01	0.14	3615.00	3675.53	3615.00	516.27	0.01	0.14	66.00	41.00	0.00	825.00	878.95	5329821.00	1.59	4010.76	4024.00
6	4	3	10069.00	7938.00	181.65	0	Spot (Block6, Row3, Column4)	5505.31	5281.50	1169.83	0.02	0.21	3567.00	3617.26	3567.00	485.71	0.01	0.13	92.00	78.00	0.00	1714.50	1938.31	5097916.00	3.89	4190.02	4188.50
6	5	3	10378.00	7946.00	195.95	0	Spot (Block6, Row3, Column5)	4568.04	4520.50	652.08	0.00	0.14	3551.00	3614.08	3551.00	479.30	0.01	0.13	74.00	50.00	0.00	969.50	1017.04	4960888.00	1.99	3957.32	3926.00
6	6	3	10676.00	7939.00	189.50	0	Spot (Block6, Row3, Column6)	5076.68	4971.00	783.40	0.01	0.15	3599.00	3695.47	3599.00	1107.96	0.01	0.30	64.00	20.00	0.00	1372.00	1477.68	5112215.00	1.25	4108.15	4092.00
6	7	3	10974.00	7965.00	184.25	0	Spot (Block6, Row3, Column7)	5758.97	5169.50	1873.72	0.05	0.33	3731.00	3843.64	3731.00	1909.03	0.01	0.50	37.00	19.00	0.00	1438.50	2027.97	5494055.00	1.00	4307.71	4195.00
6	8	3	11274.00	7942.00	205.45	0	Spot (Block6, Row3, Column8)	4493.71	4484.00	607.45	0.00	0.14	3729.00	3792.64	3729.00	522.07	0.01	0.14	62.00	32.00	0.00	755.00	764.71	5383463.00	1.34	4069.22	4052.50
6	1	4	9178.00	8240.00	172.80	0	Spot (Block6, Row4, Column1)	5328.03	5154.50	1086.52	0.01	0.20	3453.00	3496.68	3453.00	464.69	0.01	0.13	92.00	79.00	0.00	1701.50	1875.03	4443581.00	3.94	3961.30	3974.00
6	2	4	9472.00	8231.00	210.85	0	Spot (Block6, Row4, Column2)	5121.69	5038.00	686.79	0.01	0.13	3587.50	3634.38	3587.50	502.34	0.01	0.14	95.00	75.00	0.00	1450.50	1534.19	6509672.00	2.96	4219.31	4243.50
6	3	4	9772.00	8241.00	153.20	0	Spot (Block6, Row4, Column3)	11884.36	11095.00	4029.66	0.03	0.34	3684.00	3732.41	3684.00	514.33	0.01	0.14	100.00	100.00	0.00	7411.00	8200.36	7617873.00	15.85	5585.35	5466.00
6	4	4	10068.00	8241.00	204.00	0	Spot (Block6, Row4, Column4)	4438.28	4406.00	555.00	0.00	0.13	3626.00	3679.78	3626.00	515.95	0.01	0.14	63.00	36.00	0.00	780.00	812.28	5241605.00	1.47	4136.25	4057.50
6	5	4	10366.00	8240.00	191.35	0	Spot (Block6, Row4, Column5)	4531.58	4542.00	629.36	0.00	0.14	3616.00	3675.28	3616.00	506.69	0.01	0.14	67.00	44.00	0.00	926.00	915.58	4676595.00	1.69	4045.71	4023.00
6	6	4	10677.00	8236.00	201.30	0	Spot (Block6, Row4, Column6)	5180.18	5100.00	705.69	0.01	0.14	3675.00	3719.69	3675.00	514.74	0.01	0.14	94.00	70.00	0.00	1425.00	1505.18	5946843.00	2.84	4218.20	4270.00
6	7	4	10967.00	8247.00	161.35	0	Spot (Block6, Row4, Column7)	8181.88	6606.50	6480.27	0.09	0.79	3759.00	3798.23	3759.00	528.69	0.00	0.14	95.00	88.00	0.55	2847.50	4422.88	5923681.00	8.29	4710.99	4637.50
6	8	4	11274.00	8247.00	163.20	0	Spot (Block6, Row4, Column8)	5070.27	5021.50	827.41	0.00	0.16	3753.00	3812.06	3753.00	523.78	0.01	0.14	80.00	64.00	0.00	1268.50	1317.27	3751998.00	2.40	4178.73	4105.50
6	1	5	9180.00	8542.00	153.00	0	Spot (Block6, Row5, Column1)	6956.83	6856.00	1646.56	0.01	0.24	3491.00	3526.99	3491.00	485.27	0.00	0.14	100.00	98.00	0.00	3365.00	3465.83	4445416.00	7.07	4424.40	4505.00
6	2	5	9480.00	8542.00	207.50	0	Spot (Block6, Row5, Column2)	4281.90	4246.00	579.34	0.00	0.14	3547.00	3580.61	3547.00	472.16	0.00	0.13	62.00	36.00	0.00	699.00	734.90	5258167.00	1.49	3847.62	3793.50
6	3	5	9774.00	8532.00	198.90	0	Spot (Block6, Row5, Column3)	5555.56	5363.50	943.96	0.02	0.17	3616.00	3658.97	3616.00	496.92	0.01	0.14	96.00	85.00	0.00	1747.50	1939.56	6255560.00	3.82	4289.12	4224.00
6	4	5	10070.00	8538.00	188.20	0	Spot (Block6, Row5, Column4)	4723.25	4654.50	716.73	0.01	0.15	3613.00	3687.11	3613.00	533.39	0.01	0.14	75.00	47.00	0.00	1041.50	1110.25	4713804.00	1.94	4088.07	4047.00
6	5	5	10372.00	8541.00	148.00	0	Spot (Block6, Row5, Column5)	17993.70	16961.50	7301.82	0.03	0.41	3708.00	3769.51	3708.00	557.41	0.01	0.15	100.00	100.00	0.00	13253.50	14285.70	10760235.00	25.52	7191.47	6062.00
6	6	5	10681.00	8546.00	208.30	0	Spot (Block6, Row5, Column6)	4484.99	4419.50	661.90	0.01	0.15	3706.00	3765.24	3706.00	518.25	0.01	0.14	58.00	32.00	0.00	713.50	778.99	5552421.00	1.39	4048.45	3968.00
6	7	5	10977.00	8544.00	182.80	0	Spot (Block6, Row5, Column7)	5237.54	5209.00	791.48	0.00	0.15	3834.00	3870.48	3834.00	547.09	0.00	0.14	86.00	61.00	0.00	1375.00	1403.54	4902334.00	2.50	4367.82	4427.00
6	8	5	11273.00	8541.00	148.60	0	Spot (Block6, Row5, Column8)	11378.15	9960.00	5210.08	0.06	0.46	3807.00	3852.45	3807.00	540.29	0.01	0.14	99.00	95.00	0.00	6153.00	7571.15	6883780.00	13.93	5495.93	5288.00
6	1	6	9182.00	8843.00	185.85	0	Spot (Block6, Row6, Column1)	5052.15	4949.00	776.92	0.01	0.15	3497.00	3541.27	3497.00	495.24	0.01	0.14	94.00	75.00	0.00	1452.00	1555.15	4910691.00	3.05	4228.80	4160.00
6	2	6	9476.00	8839.00	208.15	0	Spot (Block6, Row6, Column2)	4539.38	4460.00	621.12	0.01	0.14	3544.00	3607.66	3544.00	699.06	0.01	0.19	61.00	27.00	0.00	916.00	995.38	5597051.00	1.33	4011.07	3940.00
6	3	6	9767.00	8837.00	149.85	0	Spot (Block6, Row6, Column3)	11744.19	11167.50	4740.73	0.02	0.40	3560.00	3621.80	3560.00	687.24	0.01	0.19	99.00	99.00	0.00	7607.50	8184.19	7210932.00	11.82	5279.79	5165.50
6	4	6	10075.00	8845.00	200.55	0	Spot (Block6, Row6, Column4)	4721.44	4639.00	774.50	0.01	0.16	3580.00	3624.52	3580.00	505.53	0.01	0.14	76.00	52.00	0.00	1059.00	1141.44	5368282.00	2.17	3915.73	3938.00
6	5	6	10374.00	8836.00	146.15	0	Spot (Block6, Row6, Column5)	18916.30	17716.50	7601.25	0.03	0.40	3681.00	3729.98	3681.00	543.60	0.01	0.15	100.00	100.00	0.00	14035.50	15235.30	10971452.00	27.94	7169.92	6345.00
6	6	6	10685.00	8837.00	211.35	0	Spot (Block6, Row6, Column6)	4555.72	4471.00	646.58	0.01	0.14	3709.00	3741.79	3709.00	521.21	0.00	0.14	65.00	36.00	0.00	762.00	846.72	5803990.00	1.56	4004.89	3997.00
6	7	6	10973.00	8843.00	157.95	0	Spot (Block6, Row6, Column7)	8409.26	7233.00	3265.83	0.07	0.39	3769.00	3792.55	3769.00	549.58	0.00	0.14	98.00	90.00	0.00	3464.00	4640.26	5777159.00	8.40	4739.59	4711.00
6	8	6	11281.00	8840.00	149.80	0	Spot (Block6, Row6, Column8)	10055.34	8994.00	4422.90	0.05	0.44	3799.50	3848.00	3799.50	547.57	0.01	0.14	99.00	94.00	0.00	5194.50	6255.84	6163925.00	11.34	5171.04	5054.50
6	1	7	9172.00	9124.00	199.35	0	Spot (Block6, Row7, Column1)	4951.86	4834.00	748.29	0.01	0.15	3426.00	3462.29	3426.00	507.11	0.00	0.15	92.00	71.00	0.00	1408.00	1525.86	5590651.00	2.94	4047.15	3973.00
6	2	7	9445.00	9135.00	173.55	0	Spot (Block6, Row7, Column2)	4026.60	3981.00	509.04	0.00	0.13	3407.00	3495.96	3407.00	699.20	0.01	0.20	43.00	6.00	0.00	574.00	619.60	3402475.00	0.76	3754.53	3655.00
6	3	7	9779.00	9145.00	209.55	0	Spot (Block6, Row7, Column3)	4101.80	4091.00	526.57	0.00	0.13	3505.00	3552.94	3505.00	690.01	0.01	0.19	43.00	6.00	0.00	586.00	596.80	5119041.00	0.80	3768.45	3665.00
6	4	7	10084.00	9139.00	202.45	0	Spot (Block6, Row7, Column4)	4218.37	4170.00	600.53	0.01	0.14	3461.00	3504.78	3461.00	493.21	0.01	0.14	60.00	35.00	0.00	709.00	757.37	4922843.00	1.45	3880.64	3844.00
6	5	7	10373.00	9141.00	210.25	0	Spot (Block6, Row7, Column5)	4658.61	4593.00	696.27	0.01	0.15	3611.00	3655.20	3611.00	520.71	0.01	0.14	74.00	45.00	0.00	982.00	1047.61	5874510.00	1.93	4028.67	3967.50
6	6	7	10669.00	9141.00	194.30	0	Spot (Block6, Row7, Column6)	4914.26	4878.00	656.80	0.00	0.13	3642.00	3687.68	3642.00	526.20	0.01	0.14	89.00	59.00	0.00	1236.00	1272.26	5233684.00	2.33	4162.49	4164.00
6	7	7	10967.00	9142.00	156.10	0	Spot (Block6, Row7, Column7)	7813.79	7257.50	2443.04	0.03	0.31	3632.00	3676.23	3632.00	533.76	0.01	0.15	99.00	98.00	0.00	3625.50	4181.79	5235242.00	7.75	4685.02	4808.50
6	8	7	11275.00	9134.00	150.55	0	Spot (Block6, Row7, Column8)	6869.90	6856.50	1035.41	0.00	0.15	3736.00	3777.26	3736.00	533.97	0.00	0.14	99.00	98.00	0.00	3120.50	3133.90	4231858.00	5.79	4800.17	4780.00
6	1	8	9167.00	9440.00	144.35	0	Spot (Block6, Row8, Column1)	48255.67	56123.50	18305.24	0.07	0.38	3302.00	3372.27	3302.00	522.20	0.01	0.15	100.00	100.00	40.46	52821.50	44953.67	27312868.00	85.95	14223.21	10337.00
6	2	8	9474.00	9436.00	212.85	0	Spot (Block6, Row8, Column2)	4074.87	4039.00	604.29	0.00	0.15	3294.00	3365.00	3294.00	503.14	0.01	0.15	64.00	35.00	0.00	745.00	780.87	5268811.00	1.41	3658.85	3640.50
6	3	8	9773.00	9436.00	175.15	0	Spot (Block6, Row8, Column3)	5482.53	5007.00	1635.45	0.04	0.30	3338.00	3400.52	3338.00	486.11	0.01	0.14	89.00	73.00	0.00	1669.00	2144.53	4698528.00	4.28	3920.83	3965.00
6	4	8	10072.00	9438.00	200.05	0	Spot (Block6, Row8, Column4)	4307.33	4271.00	671.89	0.00	0.16	3382.00	3418.93	3382.00	487.98	0.00	0.14	73.00	45.00	0.00	889.00	925.33	4893127.00	1.82	3693.09	3630.00
6	5	8	10370.00	9441.00	203.95	0	Spot (Block6, Row8, Column5)	4166.09	4138.00	551.06	0.00	0.13	3479.00	3527.58	3479.00	524.56	0.01	0.15	57.00	27.00	0.00	659.00	687.09	4915982.00	1.22	3788.81	3736.00
6	6	8	10676.00	9436.00	184.75	0	Spot (Block6, Row8, Column6)	5472.35	5424.00	1006.57	0.00	0.18	3558.50	3604.08	3558.50	520.29	0.01	0.14	94.00	78.00	0.00	1865.50	1913.85	5237039.00	3.59	4221.78	4261.00
6	7	8	10973.00	9436.00	179.50	0	Spot (Block6, Row8, Column7)	5393.98	5168.50	1181.24	0.02	0.22	3574.00	3629.67	3574.00	532.58	0.01	0.15	84.00	70.00	0.00	1594.50	1819.98	4876159.00	3.31	4157.76	4119.00
6	8	8	11265.00	9441.00	148.50	0	Spot (Block6, Row8, Column8)	7315.41	7135.50	2073.00	0.01	0.28	3683.50	3714.26	3683.50	548.66	0.00	0.15	99.00	94.00	0.00	3452.00	3631.91	4389248.00	6.56	4777.44	4837.00
7	1	1	13678.00	7336.00	155.15	0	Spot (Block7, Row1, Column1)	41124.38	39552.00	19663.02	0.02	0.48	1822.00	1866.19	1822.00	281.85	0.01	0.15	100.00	100.00	25.23	37730.00	39302.38	27224500.00	139.29	10661.20	7761.50
7	2	1	13977.00	7343.00	180.20	0	Spot (Block7, Row1, Column2)	2328.62	2235.00	333.03	0.02	0.14	1798.00	1834.11	1798.00	233.63	0.01	0.13	80.00	46.00	0.00	437.00	530.62	2123701.00	2.12	2011.52	1975.50
7	3	1	14285.00	7341.00	189.55	0	Spot (Block7, Row1, Column3)	2098.94	2088.00	287.00	0.00	0.14	1784.00	1808.63	1784.00	207.56	0.01	0.11	60.00	35.00	0.00	304.00	314.94	2126230.00	1.40	1976.23	1985.00
7	4	1	14576.00	7329.00	169.25	0	Spot (Block7, Row1, Column4)	2277.60	2246.00	319.81	0.01	0.14	1779.00	1810.87	1779.00	216.29	0.01	0.12	76.00	52.00	0.00	467.00	498.60	1806140.00	2.16	1984.17	1978.00
7	5	1	14880.00	7351.00	200.15	0	Spot (Block7, Row1, Column5)	2241.82	2203.00	472.07	0.01	0.21	1788.00	1820.79	1788.00	219.01	0.01	0.12	71.00	47.00	0.00	415.00	453.82	2544467.00	1.92	1975.69	1906.50
7	6	1	15178.00	7333.00	214.35	0	Spot (Block7, Row1, Column6)	2136.60	2140.00	283.98	0.00	0.13	1788.00	1835.64	1788.00	234.15	0.01	0.13	63.00	34.00	0.00	352.00	348.60	2801084.00	1.29	1942.42	1959.50
7	7	1	15486.00	7337.00	192.35	0	Spot (Block7, Row1, Column7)	2415.89	2436.00	348.42	0.00	0.14	1863.00	1881.46	1863.00	238.11	0.00	0.13	76.00	58.00	0.00	573.00	552.89	2512526.00	2.24	2074.77	2065.00
7	8	1	15789.00	7330.00	212.15	0	Spot (Block7, Row1, Column8)	2342.64	2259.00	326.00	0.02	0.14	1910.00	1956.52	1910.00	248.29	0.01	0.13	62.00	38.00	0.00	349.00	432.64	3014980.00	1.56	2075.23	2023.00
7	1	2	13680.00	7645.00	227.45	0	Spot (Block7, Row2, Column1)	2013.14	1969.00	259.64	0.01	0.13	1796.00	1824.32	1796.00	251.93	0.01	0.14	41.00	15.00	0.00	173.00	217.14	2985480.00	0.75	1917.86	1894.00
7	2	2	13986.00	7631.00	190.85	0	Spot (Block7, Row2, Column2)	2023.50	1994.00	274.02	0.01	0.14	1796.00	1823.88	1796.00	215.64	0.01	0.12	47.00	21.00	0.00	198.00	227.50	2082181.00	0.93	1827.68	1788.00
7	3	2	14272.00	7639.00	209.05	0	Spot (Block7, Row2, Column3)	2119.48	2087.00	265.57	0.01	0.13	1781.00	1811.72	1781.00	212.88	0.01	0.12	58.00	37.00	0.00	306.00	338.48	2636637.00	1.45	1929.25	1884.50
7	4	2	14587.00	7646.00	194.55	0	Spot (Block7, Row2, Column4)	2122.43	2073.00	277.44	0.01	0.13	1774.00	1813.16	1774.00	225.14	0.01	0.12	58.00	34.00	0.00	299.00	348.43	2260391.00	1.37	2002.43	2003.50
7	5	2	14881.00	7637.00	198.50	0	Spot (Block7, Row2, Column5)	2508.90	2479.00	335.33	0.01	0.13	1788.00	1838.34	1788.00	229.75	0.01	0.12	98.00	72.00	0.00	691.00	720.90	2799932.00	2.92	2107.70	2134.00
7	6	2	15186.00	7632.00	168.95	0	Spot (Block7, Row2, Column6)	2225.02	2218.00	296.77	0.00	0.13	1780.00	1816.15	1780.00	222.91	0.01	0.12	74.00	49.00	0.00	438.00	445.02	1777794.00	1.83	2021.56	1980.00
7	7	2	15488.00	7631.00	204.05	0	Spot (Block7, Row2, Column7)	2098.01	2088.00	235.66	0.00	0.11	1782.00	1812.64	1782.00	218.59	0.01	0.12	64.00	29.00	0.00	306.00	316.01	2481949.00	1.31	1908.55	1888.00
7	8	2	15774.00	7645.00	225.65	0	Spot (Block7, Row2, Column8)	2116.81	2098.00	263.73	0.00	0.12	1855.00	1888.95	1855.00	244.68	0.01	0.13	49.00	24.00	0.00	243.00	261.81	3096893.00	0.93	1914.52	1869.00
7	1	3	13675.00	7953.00	184.45	0	Spot (Block7, Row3, Column1)	2306.98	2241.00	315.66	0.01	0.14	1789.00	1828.41	1789.00	231.21	0.01	0.13	82.00	48.00	0.00	452.00	517.98	2214701.00	2.07	1963.61	1923.00
7	2	3	13973.00	7943.00	200.65	0	Spot (Block7, Row3, Column2)	2161.39	2107.00	279.97	0.01	0.13	1801.00	1841.08	1801.00	224.78	0.01	0.12	60.00	36.00	0.00	306.00	360.39	2466143.00	1.42	2035.85	2008.00
7	3	3	14261.00	7929.00	196.20	0	Spot (Block7, Row3, Column3)	2266.44	2197.00	346.85	0.01	0.15	1786.00	1831.16	1786.00	228.11	0.01	0.12	75.00	46.00	0.00	411.00	480.44	2468150.00	1.91	2022.13	2002.00
7	4	3	14577.00	7946.00	182.80	0	Spot (Block7, Row3, Column4)	2255.69	2195.50	339.48	0.01	0.15	1787.00	1833.42	1787.00	224.53	0.01	0.12	72.00	46.00	0.00	408.50	468.69	2111323.00	1.88	1972.86	1952.50
7	5	3	14881.00	7940.00	183.65	0	Spot (Block7, Row3, Column5)	2268.39	2194.00	336.34	0.01	0.15	1800.00	1848.48	1800.00	232.41	0.01	0.13	72.00	43.00	0.00	394.00	468.39	2157238.00	1.81	2085.48	2059.00
7	6	3	15185.00	7943.00	212.65	0	Spot (Block7, Row3, Column6)	2249.83	2256.50	285.76	0.00	0.13	1784.00	1823.65	1784.00	223.02	0.01	0.12	77.00	51.00	0.00	472.50	465.83	2911282.00	1.91	1981.61	1979.00
7	7	3	15484.00	7934.00	216.10	0	Spot (Block7, Row3, Column7)	2079.53	2069.00	256.57	0.00	0.12	1776.00	1808.32	1776.00	206.06	0.01	0.11	58.00	35.00	0.00	293.00	303.53	2780330.00	1.32	1933.24	1904.00
7	8	3	15782.00	7936.00	206.30	0	Spot (Block7, Row3, Column8)	2185.37	2161.00	271.52	0.00	0.12	1836.00	1871.42	1836.00	235.54	0.01	0.13	61.00	32.00	0.00	325.00	349.37	2642109.00	1.33	2008.59	1962.00
7	1	4	13683.00	8235.00	166.95	0	Spot (Block7, Row4, Column1)	2414.03	2341.00	334.34	0.01	0.14	1803.00	1860.28	1803.00	239.79	0.01	0.13	89.00	57.00	0.00	538.00	611.03	1868456.00	2.31	2083.84	2040.00
7	2	4	13974.00	8243.00	228.05	0	Spot (Block7, Row4, Column2)	2184.59	2163.50	289.43	0.00	0.13	1845.50	1873.25	1845.50	235.16	0.01	0.13	54.00	36.00	0.00	318.00	339.09	3268151.00	1.32	1934.84	1888.00
7	3	4	14279.00	8241.00	169.30	0	Spot (Block7, Row4, Column3)	2967.35	2879.00	545.50	0.01	0.18	1795.00	1855.56	1795.00	228.66	0.01	0.12	97.00	91.00	0.00	1084.00	1172.35	2364980.00	4.86	2160.15	2115.50
7	4	4	14574.00	8236.00	183.25	0	Spot (Block7, Row4, Column4)	2148.51	2116.00	249.07	0.01	0.12	1784.00	1835.59	1784.00	218.57	0.01	0.12	67.00	36.00	0.00	332.00	364.51	2019603.00	1.43	2040.82	2011.00
7	5	4	14866.00	8241.00	201.40	0	Spot (Block7, Row4, Column5)	2227.80	2226.00	299.39	0.00	0.13	1793.00	1841.27	1793.00	218.97	0.01	0.12	73.00	49.00	0.00	433.00	434.80	2559746.00	1.77	2000.01	1980.00
7	6	4	15172.00	8237.00	204.05	0	Spot (Block7, Row4, Column6)	2438.87	2382.50	337.95	0.01	0.14	1784.00	1819.50	1784.00	214.73	0.01	0.12	93.00	71.00	0.00	598.50	654.87	2872990.00	2.88	1979.03	1983.00
7	7	4	15466.00	8239.00	187.85	0	Spot (Block7, Row4, Column7)	2151.51	2106.00	277.79	0.01	0.13	1782.00	1815.45	1782.00	205.40	0.01	0.11	70.00	38.00	0.00	324.00	369.51	2138599.00	1.64	1950.13	1944.00
7	8	4	15770.00	8250.00	195.85	0	Spot (Block7, Row4, Column8)	2313.00	2283.00	353.24	0.01	0.15	1846.00	1871.37	1846.00	221.95	0.01	0.12	73.00	49.00	0.00	437.00	467.00	2514232.00	1.99	1964.47	1877.50
7	1	5	13678.00	8535.00	214.40	0	Spot (Block7, Row5, Column1)	2362.37	2331.00	450.29	0.01	0.19	1802.00	1849.37	1802.00	237.60	0.01	0.13	70.00	54.00	0.00	529.00	560.37	3115972.00	2.16	1985.78	1943.00
7	2	5	13975.00	8544.00	199.70	0	Spot (Block7, Row5, Column2)	2323.41	2281.00	324.09	0.01	0.14	1849.50	1875.57	1849.50	235.41	0.01	0.13	71.00	46.00	0.00	431.50	473.91	2613832.00	1.90	2059.13	2072.50
7	3	5	14284.00	8540.00	188.75	0	Spot (Block7, Row5, Column3)	2305.26	2272.00	307.01	0.01	0.13	1871.00	1889.95	1871.00	238.04	0.00	0.13	68.00	41.00	0.00	401.00	434.26	2309871.00	1.74	2121.72	2089.00
7	4	5	14575.00	8548.00	182.80	0	Spot (Block7, Row5, Column4)	2291.61	2239.00	304.86	0.01	0.13	1850.00	1883.05	1850.00	232.70	0.01	0.12	70.00	41.00	0.00	389.00	441.61	2151818.00	1.76	2055.26	2031.00
7	5	5	14884.00	8538.00	157.80	0	Spot (Block7, Row5, Column5)	3125.39	3040.50	638.13	0.01	0.20	1817.00	1867.83	1817.00	231.00	0.01	0.12	98.00	94.00	0.00	1223.50	1308.39	2144019.00	5.44	2237.59	2226.00
7	6	5	15170.00	8534.00	176.45	0	Spot (Block7, Row5, Column6)	2174.77	2193.00	233.45	0.00	0.11	1798.00	1844.25	1798.00	223.39	0.01	0.12	68.00	41.00	0.00	395.00	376.77	1898573.00	1.48	1946.72	1867.50
7	7	5	15481.00	8541.00	211.00	0	Spot (Block7, Row5, Column7)	2191.28	2165.50	297.08	0.01	0.14	1796.00	1843.14	1796.00	219.27	0.01	0.12	65.00	42.00	0.00	369.50	395.28	2782925.00	1.59	1918.24	1883.00
7	8	5	15781.00	8545.00	158.15	0	Spot (Block7, Row5, Column8)	2408.72	2405.00	302.36	0.00	0.13	1881.00	1909.96	1881.00	235.44	0.01	0.12	81.00	58.00	0.00	524.00	527.72	1659608.00	2.12	2087.39	2065.00
7	1	6	13687.00	8840.00	208.20	0	Spot (Block7, Row6, Column1)	2348.14	2306.00	340.65	0.01	0.15	1786.00	1830.58	1786.00	230.92	0.01	0.13	80.00	56.00	0.00	520.00	562.14	2906993.00	2.24	2007.88	1985.00
7	2	6	13980.00	8842.00	199.85	0	Spot (Block7, Row6, Column2)	2302.65	2278.00	285.98	0.00	0.12	1864.00	1899.31	1864.00	254.10	0.01	0.13	68.00	38.00	0.00	414.00	438.65	2613513.00	1.59	2058.83	2005.50
7	3	6	14273.00	8838.00	166.85	0	Spot (Block7, Row6, Column3)	2571.46	2525.00	334.55	0.01	0.13	1882.00	1919.22	1882.00	260.80	0.01	0.14	91.00	64.00	0.00	643.00	689.46	1982598.00	2.50	2190.24	2193.50
7	4	6	14564.00	8827.00	177.85	0	Spot (Block7, Row6, Column4)	2298.52	2271.50	309.57	0.01	0.13	1876.00	1915.40	1876.00	254.80	0.01	0.13	64.00	39.00	0.00	395.50	422.52	2045683.00	1.50	2045.13	1986.50
7	5	6	14871.00	8838.00	161.05	0	Spot (Block7, Row6, Column5)	2837.21	2741.50	460.55	0.01	0.16	1865.00	1898.21	1865.00	246.12	0.01	0.13	98.00	86.00	0.00	876.50	972.21	2025768.00	3.82	2183.65	2159.00
7	6	6	15172.00	8845.00	209.00	0	Spot (Block7, Row6, Column6)	2105.93	2069.00	258.66	0.01	0.12	1825.00	1866.62	1825.00	227.93	0.01	0.12	51.00	27.00	0.00	244.00	280.93	2619774.00	1.05	1951.57	1973.00
7	7	6	15482.00	8839.00	197.95	0	Spot (Block7, Row6, Column7)	2259.88	2234.50	290.79	0.00	0.13	1860.00	1871.69	1860.00	231.10	0.00	0.12	64.00	39.00	0.00	374.50	399.88	2503942.00	1.68	2049.40	2066.00
7	8	6	15785.00	8836.00	194.40	0	Spot (Block7, Row6, Column8)	2239.00	2216.00	293.51	0.00	0.13	1899.00	1930.82	1899.00	247.57	0.01	0.13	58.00	34.00	0.00	317.00	340.00	2397965.00	1.24	2095.49	2013.00
7	1	7	13679.00	9137.00	214.80	0	Spot (Block7, Row7, Column1)	2190.85	2179.50	284.43	0.00	0.13	1792.00	1848.28	1792.00	260.99	0.01	0.14	63.00	35.00	0.00	387.50	398.85	2887543.00	1.31	1984.77	1965.50
7	2	7	13979.00	9148.00	202.75	0	Spot (Block7, Row7, Column2)	2193.81	2150.00	263.12	0.01	0.12	1838.50	1869.73	1838.50	251.47	0.01	0.13	58.00	29.00	0.00	311.50	355.31	2555786.00	1.29	2038.70	1978.50
7	3	7	14281.00	9139.00	202.75	0	Spot (Block7, Row7, Column3)	2202.16	2168.00	345.68	0.01	0.16	1855.00	1880.48	1855.00	258.04	0.01	0.14	55.00	32.00	0.00	313.00	347.16	2572126.00	1.25	2025.18	1996.50
7	4	7	14573.00	9136.00	193.40	0	Spot (Block7, Row7, Column4)	2229.17	2201.50	291.26	0.01	0.13	1834.00	1880.40	1834.00	260.44	0.01	0.14	60.00	35.00	0.00	367.50	395.17	2340631.00	1.34	2061.90	1987.50
7	5	7	14876.00	9139.00	203.30	0	Spot (Block7, Row7, Column5)	2249.78	2206.00	343.51	0.01	0.15	1846.00	1880.49	1846.00	252.21	0.01	0.13	57.00	38.00	0.00	360.00	403.78	2643495.00	1.46	2061.83	2004.00
7	6	7	15180.00	9140.00	214.45	0	Spot (Block7, Row7, Column6)	2239.54	2211.00	299.98	0.01	0.13	1854.50	1877.50	1854.50	240.45	0.01	0.13	60.00	38.00	0.00	356.50	385.04	2949477.00	1.51	2037.86	2013.50
7	7	7	15471.00	9136.00	202.60	0	Spot (Block7, Row7, Column7)	2224.47	2167.00	323.73	0.01	0.15	1857.00	1875.51	1857.00	231.42	0.00	0.12	57.00	32.00	0.00	310.00	367.47	2595960.00	1.51	2007.58	1981.00
7	8	7	15779.00	9139.00	147.00	-50	Spot (Block7, Row7, Column8)	1961.72	1932.00	243.60	0.01	0.12	1884.00	1910.63	1884.00	252.52	0.01	0.13	24.00	5.00	0.00	48.00	77.72	1153490.00	0.20	1901.56	1884.00
7	1	8	13670.00	9440.00	145.60	0	Spot (Block7, Row8, Column1)	46457.43	51453.00	19028.54	0.04	0.41	1809.00	1859.69	1809.00	290.81	0.01	0.16	100.00	100.00	35.88	49644.00	44648.43	26806088.00	153.36	11800.64	9595.00
7	2	8	13981.00	9438.00	202.45	0	Spot (Block7, Row8, Column2)	2112.22	2089.00	291.73	0.00	0.14	1797.00	1836.16	1797.00	267.84	0.01	0.15	52.00	28.00	0.00	292.00	315.22	2448060.00	1.03	1963.44	1899.00
7	3	8	14273.00	9431.00	201.95	0	Spot (Block7, Row8, Column3)	2173.36	2168.50	332.71	0.00	0.15	1794.00	1839.71	1794.00	251.08	0.01	0.14	59.00	38.00	0.00	374.50	379.36	2508057.00	1.33	1999.52	1917.00
7	4	8	14577.00	9434.00	180.70	0	Spot (Block7, Row8, Column4)	2434.34	2405.00	419.91	0.01	0.17	1800.00	1852.90	1800.00	254.87	0.01	0.14	77.00	58.00	0.00	605.00	634.34	2229858.00	2.28	2032.89	2032.00
7	5	8	14869.00	9437.00	196.75	0	Spot (Block7, Row8, Column5)	2176.51	2145.50	312.01	0.01	0.14	1786.00	1843.25	1786.00	250.77	0.01	0.14	62.00	39.00	0.00	359.50	390.51	2381099.00	1.33	1992.96	1998.00
7	6	8	15183.00	9438.00	182.10	0	Spot (Block7, Row8, Column6)	2563.99	2574.00	425.84	0.00	0.17	1801.00	1854.29	1801.00	243.08	0.01	0.13	87.00	72.00	0.00	773.00	762.99	2381943.00	2.92	2049.32	1971.00
7	7	8	15472.00	9444.00	190.15	0	Spot (Block7, Row8, Column7)	2258.60	2245.00	316.92	0.00	0.14	1852.00	1872.66	1852.00	249.58	0.00	0.13	63.00	37.00	0.00	393.00	406.60	2308289.00	1.55	2073.33	2076.00
7	8	8	15761.00	9439.00	148.65	0	Spot (Block7, Row8, Column8)	5442.19	5207.50	1712.06	0.02	0.31	1872.00	1905.93	1872.00	252.71	0.01	0.13	100.00	99.00	0.00	3335.50	3570.19	3276197.00	13.99	2798.17	2691.00
8	1	1	18181.00	7336.00	153.90	0	Spot (Block8, Row1, Column1)	42742.23	42010.50	18507.53	0.01	0.43	2232.00	2285.45	2232.00	341.46	0.01	0.15	100.00	100.00	23.38	39778.50	40510.23	27782596.00	118.48	11693.12	8831.00
8	2	1	18480.00	7341.00	196.90	0	Spot (Block8, Row1, Column2)	2753.72	2723.00	352.31	0.00	0.13	2206.50	2263.00	2206.50	349.72	0.01	0.15	67.00	30.00	0.00	516.50	547.22	3018074.00	1.40	2403.85	2393.00
8	3	1	18788.00	7348.00	194.50	0	Spot (Block8, Row1, Column3)	2583.40	2559.50	276.54	0.00	0.11	2176.00	2214.26	2176.00	308.26	0.01	0.14	61.00	22.00	0.00	383.50	407.40	2769407.00	1.20	2353.55	2306.00
8	4	1	19078.00	7340.00	196.85	0	Spot (Block8, Row1, Column4)	2726.07	2701.00	364.09	0.00	0.13	2107.00	2154.12	2107.00	221.95	0.01	0.10	86.00	61.00	0.00	594.00	619.07	2987777.00	2.58	2380.42	2378.00
8	5	1	19366.00	7338.00	208.15	0	Spot (Block8, Row1, Column5)	2524.62	2453.50	797.67	0.01	0.32	2037.50	2071.11	2037.50	257.14	0.01	0.12	64.00	39.00	0.00	416.00	487.12	3120435.00	1.76	2176.52	2144.00
8	6	1	19665.00	7336.00	228.85	0	Spot (Block8, Row1, Column6)	2356.73	2302.50	778.31	0.01	0.33	1895.00	1937.70	1895.00	244.76	0.01	0.13	70.00	39.00	0.00	407.50	461.73	3544517.00	1.71	2030.42	2001.00
8	7	1	19981.00	7336.00	188.15	0	Spot (Block8, Row1, Column7)	2328.30	2282.00	292.02	0.01	0.13	1791.00	1813.68	1791.00	205.54	0.01	0.11	89.00	61.00	0.00	491.00	537.30	2328303.00	2.50	1977.21	1930.50
8	8	1	20283.00	7340.00	217.00	0	Spot (Block8, Row1, Column8)	2222.82	2194.00	303.06	0.01	0.14	1785.00	1800.52	1785.00	217.90	0.00	0.12	80.00	44.00	0.00	409.00	437.82	2987470.00	1.94	1926.58	1925.00
8	1	2	18179.00	7646.00	222.20	0	Spot (Block8, Row2, Column1)	2564.25	2523.00	311.81	0.01	0.12	2177.00	2204.26	2177.00	293.11	0.01	0.13	56.00	26.00	0.00	346.00	387.25	3628408.00	1.23	2326.59	2305.50
8	2	2	18474.00	7647.00	146.45	0	Spot (Block8, Row2, Column2)	2663.27	2671.00	292.16	0.00	0.11	2145.00	2165.12	2145.00	254.29	0.00	0.12	77.00	51.00	0.00	526.00	518.27	1560678.00	1.96	2402.79	2357.00
8	3	2	18780.00	7644.00	191.30	0	Spot (Block8, Row2, Column3)	2697.79	2610.00	443.16	0.01	0.16	2122.00	2163.30	2122.00	243.87	0.01	0.11	84.00	50.00	0.00	488.00	575.79	2776029.00	2.19	2395.14	2397.50
8	4	2	19084.00	7642.00	204.05	0	Spot (Block8, Row2, Column4)	2592.56	2582.00	281.14	0.00	0.11	2088.00	2137.00	2088.00	227.89	0.01	0.11	81.00	55.00	0.00	494.00	504.56	3054041.00	2.00	2319.97	2301.00
8	5	2	19381.00	7629.00	190.30	0	Spot (Block8, Row2, Column5)	3033.72	2996.00	366.59	0.01	0.12	2002.00	2053.08	2002.00	253.96	0.01	0.12	99.00	96.00	0.00	994.00	1031.72	3097428.00	3.86	2474.17	2467.00
8	6	2	19661.00	7640.00	201.40	0	Spot (Block8, Row2, Column6)	2433.50	2370.00	341.69	0.01	0.14	1891.00	1935.87	1891.00	236.07	0.01	0.12	79.00	50.00	0.00	479.00	542.50	2796092.00	2.11	2096.50	2070.00
8	7	2	19981.00	7640.00	206.60	0	Spot (Block8, Row2, Column7)	2186.72	2094.00	706.77	0.02	0.32	1806.00	1834.09	1806.00	174.93	0.01	0.10	67.00	39.00	0.00	288.00	380.72	2661240.00	2.02	1951.56	1903.00
8	8	2	20275.00	7635.00	220.25	0	Spot (Block8, Row2, Column8)	2115.46	2086.00	193.50	0.01	0.09	1802.00	1833.25	1802.00	160.79	0.01	0.09	78.00	42.00	0.00	284.00	313.46	2927797.00	1.76	1952.12	1934.50
8	1	3	18181.00	7938.00	190.20	0	Spot (Block8, Row3, Column1)	2792.27	2666.00	470.06	0.02	0.17	2084.00	2114.70	2084.00	241.82	0.01	0.11	87.00	64.00	0.00	582.00	708.27	2862077.00	2.80	2352.65	2345.50
8	2	3	18477.00	7952.00	197.90	0	Spot (Block8, Row3, Column2)	2493.43	2454.00	289.21	0.01	0.12	2075.00	2101.61	2075.00	236.35	0.01	0.11	69.00	38.00	0.00	379.00	418.43	2787659.00	1.66	2260.05	2277.50
8	3	3	18772.00	7933.00	192.65	0	Spot (Block8, Row3, Column3)	2573.77	2540.00	330.59	0.01	0.13	2080.00	2109.99	2080.00	235.38	0.01	0.11	77.00	48.00	0.00	460.00	493.77	2684446.00	1.97	2313.71	2332.00
8	4	3	19072.00	7929.00	209.75	0	Spot (Block8, Row3, Column4)	2579.79	2521.50	313.48	0.01	0.12	2066.00	2088.93	2066.00	225.73	0.00	0.11	84.00	50.00	0.00	455.50	513.79	3224739.00	2.17	2209.50	2210.00
8	5	3	19370.00	7929.00	207.60	0	Spot (Block8, Row3, Column5)	2537.93	2498.00	503.29	0.01	0.20	2003.00	2045.39	2003.00	339.80	0.01	0.17	67.00	28.00	0.00	495.00	534.93	3098807.00	1.45	2349.26	2171.00
8	6	3	19665.00	7938.00	202.20	0	Spot (Block8, Row3, Column6)	2262.88	2256.00	232.54	0.00	0.10	1898.00	1941.65	1898.00	339.88	0.01	0.18	51.00	11.00	0.00	358.00	364.88	2622674.00	0.95	2046.00	1996.00
8	7	3	19992.00	7934.00	203.30	0	Spot (Block8, Row3, Column7)	2113.70	2083.00	219.57	0.01	0.10	1836.00	1859.72	1836.00	181.86	0.01	0.10	61.00	33.00	0.00	247.00	277.70	2475139.00	1.40	1938.70	1898.00
8	8	3	20276.00	7935.00	207.05	0	Spot (Block8, Row3, Column8)	2198.78	2189.00	174.68	0.00	0.08	1868.00	1879.55	1868.00	173.28	0.00	0.09	81.00	41.00	0.00	321.00	330.78	2689107.00	1.84	2027.27	1995.00
8	1	4	18175.00	8236.00	196.00	0	Spot (Block8, Row4, Column1)	2556.18	2497.50	317.78	0.01	0.12	2077.00	2095.90	2077.00	234.96	0.00	0.11	74.00	46.00	0.00	420.50	479.18	2770896.00	1.96	2280.23	2283.00
8	2	4	18484.00	8232.00	201.85	0	Spot (Block8, Row4, Column2)	2423.95	2371.50	306.12	0.01	0.13	2012.00	2060.80	2012.00	229.15	0.01	0.11	67.00	40.00	0.00	359.50	411.95	2802082.00	1.58	2242.73	2199.00
8	3	4	18779.00	8236.00	166.05	0	Spot (Block8, Row4, Column3)	3675.64	3583.00	738.91	0.01	0.20	2035.00	2071.35	2035.00	234.48	0.01	0.11	99.00	98.00	0.00	1548.00	1640.64	2819216.00	6.84	2493.48	2512.00
8	4	4	19071.00	8241.00	211.40	0	Spot (Block8, Row4, Column4)	2420.73	2404.50	262.70	0.00	0.11	2008.00	2053.41	2008.00	218.78	0.01	0.11	73.00	45.00	0.00	396.50	412.73	3084007.00	1.68	2191.44	2173.50
8	5	4	19365.00	8246.00	160.90	0	Spot (Block8, Row4, Column5)	2624.95	2584.00	343.51	0.01	0.13	1985.00	2008.38	1985.00	323.21	0.01	0.16	79.00	43.00	0.00	599.00	639.95	1884713.00	1.91	2317.11	2287.50
8	6	4	19680.00	8222.00	202.25	0	Spot (Block8, Row4, Column6)	2828.35	2759.50	371.53	0.01	0.13	1896.00	1936.17	1896.00	325.73	0.01	0.17	98.00	73.00	0.00	863.50	932.35	3292199.00	2.74	2232.97	2251.50
8	7	4	19979.00	8245.00	194.70	0	Spot (Block8, Row4, Column7)	2343.18	2293.00	310.00	0.01	0.13	1874.00	1885.40	1874.00	176.73	0.00	0.09	82.00	57.00	0.00	419.00	469.18	2530639.00	2.59	2081.77	2063.00
8	8	4	20280.00	8247.00	188.65	0	Spot (Block8, Row4, Column8)	2464.12	2422.00	305.75	0.01	0.12	1889.00	1925.67	1889.00	463.39	0.01	0.24	58.00	16.00	0.00	533.00	575.12	2466585.00	1.16	2116.30	2098.00
8	1	5	18184.00	8535.00	157.80	0	Spot (Block8, Row5, Column1)	2969.56	2900.00	442.88	0.01	0.15	2063.00	2083.20	2063.00	230.87	0.00	0.11	97.00	83.00	0.00	837.00	906.56	2034146.00	3.84	2441.75	2418.00
8	2	5	18478.00	8545.00	190.70	0	Spot (Block8, Row5, Column2)	2445.90	2411.00	303.51	0.01	0.12	1991.00	2034.18	1991.00	215.05	0.01	0.11	74.00	48.00	0.00	420.00	454.90	2504599.00	1.91	2181.82	2100.00
8	3	5	18778.00	8532.00	194.55	0	Spot (Block8, Row5, Column3)	2427.37	2367.00	291.19	0.01	0.12	1982.00	2021.50	1982.00	213.57	0.01	0.11	76.00	45.00	0.00	385.00	445.37	2585153.00	1.90	2223.47	2275.00
8	4	5	19075.00	8536.00	198.45	0	Spot (Block8, Row5, Column4)	2405.89	2376.00	279.22	0.01	0.12	1972.00	1999.81	1972.00	201.59	0.01	0.10	76.00	50.00	0.00	404.00	433.89	2680163.00	2.01	2123.64	2093.00
8	5	5	19382.00	8536.00	152.80	0	Spot (Block8, Row5, Column5)	3533.38	3488.50	698.10	0.01	0.20	1948.50	1965.09	1948.50	192.08	0.00	0.10	100.00	99.00	0.00	1540.00	1584.88	2268429.00	8.16	2468.97	2432.50
8	6	5	19684.00	8534.00	204.80	0	Spot (Block8, Row5, Column6)	2336.72	2309.00	420.32	0.01	0.18	1884.00	1912.60	1884.00	179.65	0.01	0.09	80.00	58.00	0.00	425.00	452.72	2794716.00	2.36	2117.17	2069.00
8	7	5	19981.00	8535.00	199.25	0	Spot (Block8, Row5, Column7)	2220.87	2170.50	243.52	0.01	0.11	1884.00	1905.55	1884.00	184.92	0.00	0.10	72.00	39.00	0.00	286.50	336.87	2500702.00	1.71	2027.36	2022.00
8	8	5	20284.00	8539.00	174.85	0	Spot (Block8, Row5, Column8)	2698.22	2600.50	409.90	0.02	0.15	1889.00	1924.08	1889.00	186.92	0.01	0.10	98.00	92.00	0.00	711.50	809.22	2315071.00	4.14	2192.83	2221.00
8	1	6	18176.00	8844.00	202.65	0	Spot (Block8, Row6, Column1)	2525.99	2492.00	287.77	0.01	0.11	2047.00	2069.64	2047.00	231.89	0.00	0.11	77.00	47.00	0.00	445.00	478.99	2942779.00	1.97	2314.74	2297.00
8	2	6	18480.00	8833.00	211.20	0	Spot (Block8, Row6, Column2)	2452.62	2448.00	288.46	0.00	0.12	1993.00	2031.64	1993.00	223.50	0.01	0.11	76.00	50.00	0.00	455.00	459.62	3114822.00	1.88	2248.97	2231.00
8	3	6	18769.00	8833.00	185.70	0	Spot (Block8, Row6, Column3)	2592.50	2523.00	351.63	0.01	0.14	1977.00	2005.46	1977.00	218.74	0.01	0.11	88.00	62.00	0.00	546.00	615.50	2514722.00	2.68	2239.16	2242.00
8	4	6	19076.00	8828.00	192.55	0	Spot (Block8, Row6, Column4)	2460.59	2414.50	334.80	0.01	0.14	1947.00	1963.44	1947.00	200.84	0.00	0.10	83.00	55.00	0.00	467.50	513.59	2573772.00	2.48	2169.74	2168.00
8	5	6	19376.00	8838.00	148.90	0	Spot (Block8, Row6, Column5)	3013.22	3036.00	398.26	0.00	0.13	1897.00	1935.54	1897.00	195.72	0.01	0.10	100.00	99.00	0.00	1139.00	1116.22	1829023.00	5.51	2288.04	2270.00
8	6	6	19660.00	8836.00	193.55	0	Spot (Block8, Row6, Column6)	2263.84	2222.00	221.19	0.01	0.10	1889.00	1923.90	1889.00	489.45	0.01	0.25	33.00	0.00	0.00	333.00	374.84	2395143.00	0.69	2032.42	2014.00
8	7	6	19993.00	8838.00	202.65	0	Spot (Block8, Row6, Column7)	2386.34	2282.00	833.65	0.02	0.35	1884.00	1915.48	1884.00	493.28	0.01	0.26	41.00	2.00	0.00	398.00	502.34	2770541.00	0.95	2055.87	2048.00
8	8	6	20279.00	8833.00	181.25	0	Spot (Block8, Row6, Column8)	2350.05	2290.50	550.48	0.01	0.23	1871.00	1886.23	1871.00	231.45	0.00	0.12	82.00	39.00	0.00	419.50	479.05	2157343.00	2.00	2077.04	2077.00
8	1	7	18178.00	9135.00	216.65	0	Spot (Block8, Row7, Column1)	2454.23	2453.00	271.17	0.00	0.11	2004.00	2054.70	2004.00	282.42	0.01	0.14	66.00	34.00	0.00	449.00	450.23	3286220.00	1.41	2260.42	2221.50
8	2	7	18480.00	9132.00	206.85	0	Spot (Block8, Row7, Column2)	2392.57	2389.00	265.42	0.00	0.11	1988.00	2009.15	1988.00	228.38	0.00	0.11	69.00	42.00	0.00	401.00	404.57	2926109.00	1.68	2140.75	2122.00
8	3	7	18779.00	9141.00	202.85	0	Spot (Block8, Row7, Column3)	2349.31	2320.00	250.21	0.01	0.11	1969.00	1982.62	1969.00	230.55	0.00	0.12	66.00	33.00	0.00	351.00	380.31	2751044.00	1.59	2198.62	2182.00
8	4	7	19078.00	9135.00	205.50	0	Spot (Block8, Row7, Column4)	2328.81	2274.00	255.70	0.01	0.11	1896.00	1935.59	1896.00	209.12	0.01	0.11	80.00	41.00	0.00	378.00	432.81	2799235.00	1.88	2098.78	2101.00
8	5	7	19375.00	9141.00	210.20	0	Spot (Block8, Row7, Column5)	2261.10	2222.00	260.17	0.01	0.12	1884.00	1905.05	1884.00	193.74	0.00	0.10	69.00	45.00	0.00	338.00	377.10	2851249.00	1.84	2128.95	2099.00
8	6	7	19679.00	9139.00	210.40	0	Spot (Block8, Row7, Column6)	2280.45	2246.00	502.38	0.01	0.22	1835.00	1860.50	1835.00	194.31	0.01	0.10	77.00	52.00	0.00	411.00	445.45	2875648.00	2.16	2025.31	1976.00
8	7	7	19965.00	9135.00	207.40	0	Spot (Block8, Row7, Column7)	2184.15	2128.50	252.96	0.01	0.12	1792.00	1828.14	1792.00	183.21	0.01	0.10	80.00	45.00	0.00	336.50	392.15	2664667.00	1.94	1957.44	1907.00
8	8	7	20284.00	9132.00	157.25	0	Spot (Block8, Row7, Column8)	3381.48	3367.50	459.09	0.00	0.14	1800.00	1836.96	1800.00	266.96	0.01	0.15	100.00	100.00	0.00	1567.50	1581.48	2306169.00	5.79	2320.20	2309.00
8	1	8	18171.00	9438.00	144.15	0	Spot (Block8, Row8, Column1)	50590.27	57953.00	16534.53	0.06	0.33	1998.00	2051.38	1998.00	332.69	0.01	0.16	100.00	100.00	43.34	55955.00	48592.27	28482500.00	145.90	15658.53	12315.00
8	2	8	18473.00	9430.00	195.65	0	Spot (Block8, Row8, Column2)	2312.53	2299.50	281.28	0.00	0.12	1975.00	2002.95	1975.00	278.57	0.01	0.14	55.00	28.00	0.00	324.50	337.53	2502156.00	1.11	2207.65	2190.00
8	3	8	18769.00	9431.00	206.60	0	Spot (Block8, Row8, Column3)	2398.99	2344.00	346.48	0.01	0.14	1906.00	1944.90	1906.00	230.24	0.01	0.12	72.00	47.00	0.00	438.00	492.99	2909980.00	1.97	2115.22	2080.50
8	4	8	19087.00	9431.00	180.70	0	Spot (Block8, Row8, Column4)	2337.15	2311.00	259.72	0.00	0.11	1883.00	1896.80	1883.00	209.85	0.00	0.11	80.00	51.00	0.00	428.00	454.15	2138495.00	2.10	2114.88	2106.50
8	5	8	19373.00	9429.00	194.75	0	Spot (Block8, Row8, Column5)	2233.38	2192.00	329.28	0.01	0.15	1845.00	1863.67	1845.00	202.42	0.00	0.11	68.00	40.00	0.00	347.00	388.38	2391947.00	1.83	2069.28	2084.00
8	6	8	19674.00	9427.00	203.25	0	Spot (Block8, Row8, Column6)	2192.45	2192.50	263.58	0.00	0.12	1790.00	1808.37	1790.00	195.62	0.00	0.11	75.00	51.00	0.00	402.50	402.45	2560778.00	1.96	1983.59	1993.50
8	7	8	19977.00	9430.00	196.30	0	Spot (Block8, Row8, Column7)	2244.18	2110.00	841.13	0.03	0.37	1772.00	1783.68	1772.00	182.09	0.00	0.10	79.00	45.00	0.00	338.00	472.18	2446152.00	2.53	1934.93	1945.00
8	8	8	20269.00	9434.00	149.75	0	Spot (Block8, Row8, Column8)	4601.11	4442.50	1226.34	0.02	0.27	1782.00	1792.24	1782.00	181.17	0.00	0.10	100.00	99.00	0.00	2660.50	2819.11	2797475.00	15.50	2550.37	2413.00
9	1	1	4676.00	11841.00	148.05	0	Spot (Block9, Row1, Column1)	47677.87	51986.50	17261.80	0.04	0.36	2620.00	2681.96	2620.00	324.67	0.01	0.12	100.00	100.00	35.67	49366.50	45057.87	28606904.00	138.59	14425.13	11595.00
9	2	1	4976.00	11848.00	150.50	0	Spot (Block9, Row1, Column2)	5508.90	5437.00	1270.35	0.01	0.23	2540.00	2588.09	2540.00	284.92	0.01	0.11	100.00	100.00	0.00	2897.00	2968.90	3421028.00	10.25	3397.34	3392.50
9	3	1	5283.00	11842.00	174.35	0	Spot (Block9, Row1, Column3)	3910.28	3620.00	993.44	0.03	0.25	2516.00	2561.67	2516.00	255.02	0.01	0.10	94.00	82.00	0.00	1104.00	1394.28	3304187.00	5.29	2894.57	2892.00
9	4	1	5569.00	11841.00	156.50	0	Spot (Block9, Row1, Column4)	4738.60	4603.50	1069.72	0.01	0.23	2573.00	2595.42	2573.00	247.99	0.00	0.10	100.00	99.00	0.00	2030.50	2165.60	3203292.00	8.64	3093.64	3098.00
9	5	1	5876.00	11840.00	145.55	0	Spot (Block9, Row1, Column5)	12947.85	11057.50	7821.08	0.07	0.60	2622.00	2650.19	2622.00	272.91	0.00	0.10	100.00	100.00	0.00	8435.50	10325.85	7457961.00	37.73	4401.92	3997.00
9	6	1	6173.00	11837.00	153.15	0	Spot (Block9, Row1, Column6)	9013.57	7844.50	3913.07	0.06	0.43	2681.00	2719.40	2681.00	326.66	0.01	0.12	100.00	100.00	0.00	5163.50	6332.57	5732632.00	19.27	4103.25	3767.50
9	7	1	6481.00	11839.00	151.95	0	Spot (Block9, Row1, Column7)	33734.29	28067.00	20055.66	0.08	0.59	2722.00	2772.55	2722.00	365.41	0.01	0.13	100.00	100.00	11.36	25345.00	31012.29	21387608.00	84.73	8360.27	7100.00
9	8	1	6785.00	11835.00	216.50	0	Spot (Block9, Row1, Column8)	3331.43	3270.00	383.19	0.01	0.12	2751.00	2787.32	2751.00	303.04	0.01	0.11	76.00	41.00	0.00	519.00	580.43	4460787.00	1.80	2972.39	2985.00
9	1	2	4669.00	12146.00	216.60	0	Spot (Block9, Row2, Column1)	2870.25	2862.00	235.53	0.00	0.08	2481.00	2522.16	2481.00	255.84	0.01	0.10	66.00	32.00	0.00	381.00	389.25	3837523.00	1.36	2664.21	2688.50
9	2	2	4971.00	12142.00	124.75	0	Spot (Block9, Row2, Column2)	5073.67	5115.50	795.71	0.00	0.16	2408.00	2452.02	2408.00	218.56	0.01	0.09	100.00	100.00	0.00	2707.50	2665.67	2070058.00	12.00	3259.70	3200.50
9	3	2	5276.00	12146.00	201.75	0	Spot (Block9, Row2, Column3)	3000.94	2957.50	320.21	0.01	0.11	2456.00	2488.70	2456.00	235.38	0.01	0.09	85.00	53.00	0.00	501.50	544.94	3457080.00	2.18	2729.02	2696.00
9	4	2	5576.00	12142.00	195.60	0	Spot (Block9, Row2, Column4)	3683.98	3636.00	534.52	0.01	0.15	2491.00	2526.16	2491.00	233.17	0.01	0.09	98.00	91.00	0.00	1145.00	1192.98	3986061.00	4.97	2894.35	2903.50
9	5	2	5878.00	12143.00	181.55	0	Spot (Block9, Row2, Column5)	3441.48	3401.00	400.44	0.01	0.12	2630.00	2698.70	2630.00	370.51	0.01	0.14	88.00	52.00	0.00	771.00	811.48	3183366.00	2.00	2964.10	2959.00
9	6	2	6158.00	12136.00	182.25	0	Spot (Block9, Row2, Column6)	3373.12	3336.00	448.45	0.00	0.13	2640.00	2711.36	2640.00	403.62	0.01	0.15	72.00	39.00	0.00	696.00	733.12	3133627.00	1.64	3026.71	2980.50
9	7	2	6481.00	12140.00	202.60	0	Spot (Block9, Row2, Column7)	3326.03	3257.50	503.86	0.01	0.15	2568.00	2589.16	2568.00	307.57	0.00	0.12	80.00	54.00	0.00	689.50	758.03	3884801.00	2.40	2805.67	2800.00
9	8	2	6809.00	12151.00	254.10	0	Spot (Block9, Row2, Column8)	3043.96	2963.00	777.49	0.01	0.26	2658.00	2691.22	2658.00	277.11	0.01	0.10	52.00	26.00	0.00	305.00	385.96	5719601.00	1.27	2724.08	2704.00
9	1	3	4681.00	12444.00	145.50	0	Spot (Block9, Row3, Column1)	7234.18	6620.00	3107.40	0.04	0.43	2461.00	2485.51	2461.00	228.90	0.00	0.09	100.00	100.00	0.00	4159.00	4773.18	4159655.00	20.75	3518.15	3463.00
9	2	3	4979.00	12444.00	211.90	0	Spot (Block9, Row3, Column2)	2916.23	2839.00	292.14	0.01	0.10	2395.00	2438.24	2395.00	229.37	0.01	0.09	86.00	47.00	0.00	444.00	521.23	3753188.00	2.08	2603.23	2552.00
9	3	3	5267.00	12442.00	151.35	0	Spot (Block9, Row3, Column3)	5325.88	4819.00	1998.23	0.04	0.38	2470.00	2517.91	2470.00	275.34	0.01	0.11	99.00	98.00	0.00	2349.00	2855.88	3323349.00	10.20	3114.01	3031.50
9	4	3	5573.00	12441.00	144.55	0	Spot (Block9, Row3, Column4)	8058.65	7324.50	3263.59	0.04	0.40	2498.00	2536.34	2498.00	249.55	0.01	0.10	100.00	100.00	0.00	4826.50	5560.65	4577316.00	22.13	3820.44	3668.00
9	5	3	5880.00	12436.00	153.65	0	Spot (Block9, Row3, Column5)	4478.25	4263.50	1018.97	0.02	0.23	2759.00	2837.85	2759.00	446.88	0.01	0.16	98.00	78.00	0.00	1504.50	1719.25	2892947.00	3.67	3336.85	3332.50
9	6	3	6176.00	12441.00	147.00	-50	Spot (Block9, Row3, Column6)	3240.18	3174.00	402.57	0.01	0.12	2712.00	2800.43	2712.00	480.65	0.01	0.17	47.00	14.00	0.00	462.00	528.18	1901985.00	0.91	3148.64	3055.00
9	7	3	6476.00	12439.00	148.35	0	Spot (Block9, Row3, Column7)	6108.43	5547.50	2607.61	0.04	0.43	2529.00	2556.37	2529.00	290.79	0.00	0.11	100.00	95.00	0.00	3018.50	3579.43	3677273.00	12.22	3274.75	3281.00
9	8	3	6784.00	12434.00	217.45	0	Spot (Block9, Row3, Column8)	3083.34	3060.00	325.97	0.00	0.11	2646.00	2685.01	2646.00	278.86	0.01	0.10	63.00	33.00	0.00	414.00	437.34	4168675.00	1.43	2832.73	2831.00
9	1	4	4677.00	12741.00	142.05	0	Spot (Block9, Row4, Column1)	8088.09	7696.00	3240.98	0.02	0.40	2486.00	2523.31	2486.00	248.53	0.01	0.10	100.00	100.00	0.00	5210.00	5602.09	4416097.00	22.39	3744.24	3635.00
9	2	4	4973.00	12746.00	220.60	0	Spot (Block9, Row4, Column2)	2886.20	2834.50	258.56	0.01	0.09	2408.00	2468.04	2408.00	254.30	0.01	0.10	80.00	38.00	0.00	426.50	478.20	4023365.00	1.64	2592.66	2604.50
9	3	4	5276.00	12740.00	143.05	0	Spot (Block9, Row4, Column3)	30471.35	27947.00	15729.59	0.04	0.52	2474.00	2524.58	2474.00	284.04	0.01	0.11	100.00	100.00	0.72	25473.00	27997.35	17003016.00	98.39	8024.47	6920.50
9	4	4	5564.00	12750.00	211.25	0	Spot (Block9, Row4, Column4)	2936.29	2893.00	265.12	0.01	0.09	2510.00	2565.65	2510.00	281.80	0.01	0.11	64.00	28.00	0.00	383.00	426.29	3743769.00	1.32	2692.45	2689.00
9	5	4	5881.00	12741.00	199.30	0	Spot (Block9, Row4, Column5)	3668.63	3572.00	586.72	0.01	0.16	2698.00	2746.02	2698.00	393.48	0.01	0.14	90.00	56.00	0.00	874.00	970.63	4134549.00	2.34	3114.40	3086.00
9	6	4	6178.00	12744.00	180.20	0	Spot (Block9, Row4, Column6)	3445.66	3444.00	354.49	0.00	0.10	2604.00	2649.26	2604.00	349.78	0.01	0.13	89.00	65.00	0.00	840.00	841.66	3132105.00	2.28	2939.12	2926.00
9	7	4	6474.00	12747.00	148.25	0	Spot (Block9, Row4, Column7)	8750.07	7209.50	4900.54	0.08	0.56	2545.00	2579.41	2545.00	282.19	0.01	0.11	100.00	98.00	0.00	4664.50	6205.07	5250044.00	21.87	3741.49	3568.00
9	8	4	6775.00	12745.00	163.75	0	Spot (Block9, Row4, Column8)	4323.52	4232.00	889.37	0.01	0.21	2694.00	2721.01	2694.00	291.40	0.00	0.11	98.00	89.00	0.00	1538.00	1629.52	3229667.00	5.50	3125.14	3070.00
9	1	5	4680.00	13042.00	139.75	0	Spot (Block9, Row5, Column1)	8537.37	8102.50	2741.41	0.02	0.32	2487.00	2511.54	2487.00	227.99	0.00	0.09	100.00	100.00	0.00	5615.50	6050.37	4473584.00	26.43	4108.62	3737.00
9	2	5	4983.00	13045.00	215.20	0	Spot (Block9, Row5, Column2)	2945.75	2935.00	269.85	0.00	0.09	2438.00	2470.91	2438.00	215.23	0.01	0.09	85.00	60.00	0.00	497.00	507.75	3903120.00	2.21	2648.75	2595.50
9	3	5	5281.00	13049.00	195.45	0	Spot (Block9, Row5, Column3)	3172.55	3133.00	390.71	0.01	0.12	2513.00	2564.56	2513.00	282.13	0.01	0.11	87.00	54.00	0.00	620.00	659.55	3416840.00	2.16	2870.48	2857.00
9	4	5	5573.00	13041.00	147.50	0	Spot (Block9, Row5, Column4)	6083.59	5565.00	2209.42	0.04	0.36	2594.00	2646.53	2594.00	361.10	0.01	0.14	100.00	99.00	0.00	2971.00	3489.59	3595399.00	9.52	3443.47	3438.50
9	5	5	5873.00	13040.00	144.10	0	Spot (Block9, Row5, Column5)	52775.76	65535.00	17806.07	0.09	0.34	2682.00	2793.11	2682.00	492.64	0.02	0.18	100.00	100.00	55.54	62853.00	50093.76	30029608.00	101.46	13099.74	10080.00
9	6	5	6176.00	13041.00	183.85	0	Spot (Block9, Row5, Column6)	3448.24	3355.00	508.98	0.01	0.15	2576.00	2610.63	2576.00	323.32	0.01	0.12	85.00	61.00	0.00	779.00	872.24	3279277.00	2.59	2882.88	2858.00
9	7	5	6479.00	13044.00	206.80	0	Spot (Block9, Row5, Column7)	3013.91	2982.00	345.93	0.00	0.11	2572.00	2605.83	2572.00	293.43	0.01	0.11	61.00	32.00	0.00	410.00	441.91	3655867.00	1.39	2802.30	2826.00
9	8	5	6776.00	13039.00	143.75	0	Spot (Block9, Row5, Column8)	19217.45	15681.00	12750.85	0.09	0.66	2649.00	2696.95	2649.00	310.89	0.01	0.12	100.00	100.00	0.00	13032.00	16568.45	10896293.00	53.14	5346.53	4656.00
9	1	6	4674.00	13345.00	223.35	0	Spot (Block9, Row6, Column1)	2967.40	2903.00	268.02	0.01	0.09	2481.00	2491.60	2481.00	199.30	0.00	0.08	90.00	55.00	0.00	422.00	486.40	4264152.00	2.39	2662.87	2644.00
9	2	6	4977.00	13344.00	206.10	0	Spot (Block9, Row6, Column2)	2952.19	2937.00	237.95	0.00	0.08	2469.00	2503.99	2469.00	248.46	0.01	0.10	81.00	46.00	0.00	468.00	483.19	3583956.00	1.80	2712.02	2667.00
9	3	6	5269.00	13339.00	140.65	0	Spot (Block9, Row6, Column3)	20805.71	19420.50	10943.26	0.03	0.53	2529.00	2582.36	2529.00	285.13	0.01	0.11	100.00	100.00	0.00	16891.50	18276.71	11151859.00	63.91	6439.30	5328.00
9	4	6	5581.00	13338.00	157.60	0	Spot (Block9, Row6, Column4)	4189.45	3993.00	845.73	0.02	0.20	2613.00	2666.22	2613.00	374.64	0.01	0.14	98.00	82.00	0.00	1380.00	1576.45	2873960.00	4.07	3026.58	3042.00
9	5	6	5875.00	13342.00	142.40	0	Spot (Block9, Row6, Column5)	55941.74	65535.00	15299.13	0.07	0.27	2636.00	2740.92	2636.00	476.15	0.02	0.17	100.00	100.00	64.08	62899.00	53305.74	30991936.00	111.73	14707.82	11732.50
9	6	6	6171.00	13336.00	210.50	0	Spot (Block9, Row6, Column6)	3240.11	3160.00	471.19	0.01	0.15	2586.00	2621.61	2586.00	350.37	0.01	0.13	68.00	39.00	0.00	574.00	654.11	4095501.00	1.77	2775.92	2741.50
9	7	6	6474.00	13341.00	144.45	0	Spot (Block9, Row6, Column7)	9147.80	8408.00	4098.03	0.04	0.45	2613.00	2644.27	2613.00	308.83	0.01	0.12	100.00	100.00	0.00	5795.00	6534.80	5223393.00	21.06	3973.80	3786.00
9	8	6	6783.00	13341.00	144.15	0	Spot (Block9, Row6, Column8)	13036.06	11601.00	7585.32	0.05	0.58	2701.00	2730.59	2701.00	320.65	0.00	0.12	100.00	100.00	0.00	8900.00	10335.06	7352338.00	32.14	4597.06	4066.00
9	1	7	4672.00	13640.00	224.00	0	Spot (Block9, Row7, Column1)	2921.99	2888.50	246.93	0.01	0.08	2489.00	2529.96	2489.00	282.78	0.01	0.11	69.00	26.00	0.00	399.50	432.99	4190129.00	1.39	2635.52	2606.50
9	2	7	4981.00	13647.00	204.95	0	Spot (Block9, Row7, Column2)	2953.60	2905.50	279.31	0.01	0.09	2477.00	2501.95	2477.00	210.94	0.00	0.08	81.00	51.00	0.00	428.50	476.60	3502971.00	2.14	2720.45	2704.00
9	3	7	5280.00	13638.00	213.60	0	Spot (Block9, Row7, Column3)	3001.00	2990.00	264.54	0.00	0.09	2511.00	2578.57	2511.00	280.85	0.01	0.11	75.00	36.00	0.00	479.00	490.00	3916299.00	1.50	2757.68	2774.00
9	4	7	5572.00	13640.00	204.85	0	Spot (Block9, Row7, Column4)	3005.26	2981.00	307.70	0.00	0.10	2527.00	2571.05	2527.00	263.72	0.01	0.10	73.00	39.00	0.00	454.00	478.26	3579266.00	1.65	2778.92	2779.00
9	5	7	5878.00	13645.00	203.85	0	Spot (Block9, Row7, Column5)	3556.32	3524.00	497.01	0.00	0.14	2567.00	2589.37	2567.00	289.57	0.00	0.11	93.00	76.00	0.00	957.00	989.32	4192905.00	3.34	2966.96	2966.00
9	6	7	6178.00	13636.00	213.65	0	Spot (Block9, Row7, Column6)	3080.54	3071.00	323.30	0.00	0.10	2566.00	2586.85	2566.00	285.99	0.00	0.11	71.00	43.00	0.00	505.00	514.54	4013940.00	1.73	2806.59	2775.50
9	7	7	6473.00	13644.00	146.10	0	Spot (Block9, Row7, Column7)	12036.24	10925.00	5454.53	0.04	0.45	2607.00	2649.17	2607.00	315.33	0.01	0.12	100.00	100.00	0.00	8318.00	9429.24	6993056.00	29.77	4848.97	4185.00
9	8	7	6777.00	13641.00	147.00	-50	Spot (Block9, Row7, Column8)	2742.64	2720.00	286.53	0.00	0.10	2731.00	2768.66	2731.00	335.40	0.01	0.12	16.00	1.00	0.00	-11.00	11.64	1620898.00	-0.08	2615.96	2550.50
9	1	8	4668.00	13944.00	144.30	0	Spot (Block9, Row8, Column1)	58100.49	65535.00	12777.42	0.05	0.22	2565.00	2616.37	2565.00	350.87	0.01	0.13	100.00	100.00	67.02	62970.00	55535.49	33117528.00	158.13	16790.25	13428.00
9	2	8	4974.00	13939.00	203.50	0	Spot (Block9, Row8, Column2)	3122.78	3105.00	336.66	0.00	0.11	2529.00	2574.84	2529.00	289.00	0.01	0.11	78.00	49.00	0.00	576.00	593.78	3697366.00	1.90	2768.14	2731.00
9	3	8	5269.00	13940.00	148.80	0	Spot (Block9, Row8, Column3)	7090.48	6043.00	3279.70	0.07	0.46	2544.00	2578.50	2544.00	256.82	0.01	0.10	100.00	96.00	0.00	3499.00	4546.48	4261381.00	17.57	3506.63	3541.00
9	4	8	5574.00	13942.00	199.80	0	Spot (Block9, Row8, Column4)	3185.84	3100.00	439.85	0.01	0.14	2504.00	2553.64	2504.00	269.20	0.01	0.11	82.00	52.00	0.00	596.00	681.84	3615934.00	2.35	2776.96	2760.00
9	5	8	5865.00	13943.00	218.85	0	Spot (Block9, Row8, Column5)	2952.59	2910.00	298.11	0.01	0.10	2515.00	2553.46	2515.00	255.72	0.01	0.10	69.00	38.00	0.00	395.00	437.59	4039138.00	1.56	2696.31	2654.00
9	6	8	6180.00	13936.00	200.35	0	Spot (Block9, Row8, Column6)	3201.77	3181.00	379.72	0.00	0.12	2564.00	2586.10	2564.00	274.82	0.00	0.11	79.00	54.00	0.00	617.00	637.77	3646811.00	2.24	2870.75	2824.50
9	7	8	6477.00	13942.00	146.60	0	Spot (Block9, Row8, Column7)	5398.24	5124.50	1389.23	0.02	0.26	2652.00	2676.26	2652.00	307.18	0.00	0.11	100.00	99.00	0.00	2472.50	2746.24	3174166.00	8.86	3379.69	3387.50
9	8	8	6768.00	13943.00	147.75	0	Spot (Block9, Row8, Column8)	6522.84	6164.00	1813.14	0.02	0.28	2765.00	2799.65	2765.00	339.29	0.01	0.12	100.00	99.00	0.00	3399.00	3757.84	3887615.00	10.97	3696.90	3601.00
10	1	1	9177.00	11840.00	152.55	0	Spot (Block10, Row1, Column1)	42017.45	41013.50	19744.40	0.01	0.47	1135.00	1162.08	1135.00	145.46	0.01	0.13	100.00	100.00	26.80	39878.50	40882.45	26807288.00	280.87	9453.02	7002.50
10	2	1	9473.00	11843.00	199.90	0	Spot (Block10, Row1, Column2)	1366.95	1312.00	151.48	0.02	0.11	1111.00	1129.71	1111.00	97.59	0.01	0.09	90.00	51.00	0.00	201.00	255.95	1550120.00	2.43	1202.70	1194.00
10	3	1	9782.00	11848.00	209.85	0	Spot (Block10, Row1, Column3)	1275.68	1271.00	65.51	0.00	0.05	1115.00	1126.37	1115.00	72.16	0.00	0.06	92.00	56.00	0.00	156.00	160.68	1606081.00	2.07	1185.20	1185.00
10	4	1	10073.00	11837.00	205.65	0	Spot (Block10, Row1, Column4)	1375.55	1374.50	118.44	0.00	0.09	1143.00	1150.48	1143.00	71.96	0.00	0.06	92.00	76.00	0.00	231.50	232.55	1650656.00	3.13	1220.39	1216.00
10	5	1	10378.00	11843.00	181.90	0	Spot (Block10, Row1, Column5)	1422.26	1410.00	126.79	0.00	0.09	1163.00	1163.82	1163.00	72.57	0.00	0.06	92.00	79.00	0.00	247.00	259.26	1318439.00	3.56	1264.79	1247.00
10	6	1	10668.00	11837.00	183.20	0	Spot (Block10, Row1, Column6)	1428.79	1370.50	152.68	0.02	0.11	1170.00	1173.07	1170.00	80.64	0.00	0.07	95.00	67.00	0.00	200.50	258.79	1345918.00	3.17	1274.81	1262.00
10	7	1	10978.00	11846.00	197.85	0	Spot (Block10, Row1, Column7)	1484.37	1471.00	155.29	0.00	0.10	1162.00	1167.18	1162.00	74.81	0.00	0.06	97.00	85.00	0.00	309.00	322.37	1646166.00	4.24	1282.56	1262.50
10	8	1	11281.00	11839.00	202.60	0	Spot (Block10, Row1, Column8)	1484.57	1477.00	126.48	0.00	0.09	1198.00	1205.33	1198.00	88.68	0.00	0.07	97.00	82.00	0.00	279.00	286.57	1728037.00	3.15	1343.03	1339.00
10	1	2	9174.00	12138.00	245.45	0	Spot (Block10, Row2, Column1)	1222.48	1217.00	79.59	0.00	0.07	1103.00	1117.67	1103.00	106.39	0.01	0.10	55.00	9.00	0.00	114.00	119.48	2130775.00	0.99	1117.97	1109.00
10	2	2	9471.00	12144.00	165.00	0	Spot (Block10, Row2, Column2)	1250.38	1252.00	75.56	0.00	0.06	1100.00	1105.35	1100.00	59.07	0.00	0.05	91.00	68.00	0.00	152.00	150.38	946537.00	2.46	1155.45	1146.00
10	3	2	9787.00	12143.00	217.20	0	Spot (Block10, Row2, Column3)	1301.57	1301.00	92.70	0.00	0.07	1113.00	1119.50	1113.00	74.43	0.00	0.07	92.00	66.00	0.00	188.00	188.57	1755817.00	2.45	1168.00	1174.00
10	4	2	10072.00	12135.00	217.60	0	Spot (Block10, Row2, Column4)	1311.61	1298.00	97.06	0.00	0.07	1140.00	1146.10	1140.00	76.35	0.00	0.07	84.00	53.00	0.00	158.00	171.61	1774602.00	2.17	1205.46	1204.00
10	5	2	10379.00	12146.00	199.10	0	Spot (Block10, Row2, Column5)	1650.69	1619.00	198.02	0.01	0.12	1160.00	1161.10	1160.00	73.28	0.00	0.06	99.00	96.00	0.00	459.00	490.69	1845466.00	6.68	1303.79	1277.50
10	6	2	10671.00	12132.00	198.65	0	Spot (Block10, Row2, Column6)	1366.30	1365.00	112.46	0.00	0.08	1153.00	1156.65	1153.00	79.57	0.00	0.07	90.00	64.00	0.00	212.00	213.30	1532986.00	2.63	1243.42	1260.00
10	7	2	10982.00	12143.00	224.95	0	Spot (Block10, Row2, Column7)	1322.82	1317.00	123.00	0.00	0.09	1142.00	1149.56	1142.00	78.36	0.00	0.07	81.00	57.00	0.00	175.00	180.82	1919411.00	2.21	1206.47	1206.00
10	8	2	11284.00	12139.00	204.45	0	Spot (Block10, Row2, Column8)	1353.59	1339.00	92.75	0.00	0.07	1173.00	1176.34	1173.00	75.59	0.00	0.06	88.00	56.00	0.00	166.00	180.59	1612123.00	2.34	1255.34	1255.00
10	1	3	9179.00	12445.00	196.00	0	Spot (Block10, Row3, Column1)	1385.26	1359.00	146.57	0.01	0.11	1101.00	1108.71	1101.00	65.35	0.00	0.06	95.00	87.00	0.00	258.00	284.26	1509931.00	4.23	1201.76	1203.00
10	2	3	9480.00	12442.00	189.60	0	Spot (Block10, Row3, Column2)	1314.09	1307.00	102.51	0.00	0.08	1110.00	1117.64	1110.00	67.72	0.00	0.06	91.00	71.00	0.00	197.00	204.09	1321977.00	2.90	1242.36	1235.50
10	3	3	9767.00	12440.00	200.10	0	Spot (Block10, Row3, Column3)	1336.21	1342.00	102.18	0.00	0.08	1130.00	1138.34	1130.00	78.59	0.00	0.07	88.00	72.00	0.00	212.00	206.21	1523280.00	2.52	1244.09	1244.00
10	4	3	10080.00	12441.00	179.55	0	Spot (Block10, Row3, Column4)	1690.68	1624.50	267.57	0.02	0.16	1140.00	1149.00	1140.00	76.47	0.00	0.07	98.00	98.00	0.00	484.50	550.68	1528374.00	7.08	1319.22	1307.00
10	5	3	10380.00	12448.00	178.05	0	Spot (Block10, Row3, Column5)	1409.90	1381.00	133.20	0.01	0.09	1164.00	1163.27	1164.00	78.55	0.00	0.07	95.00	75.00	0.00	217.00	245.90	1249169.00	3.14	1294.53	1283.00
10	6	3	10673.00	12451.00	188.15	0	Spot (Block10, Row3, Column6)	1401.37	1383.00	127.16	0.01	0.09	1165.00	1164.52	1165.00	77.83	0.00	0.07	94.00	67.00	0.00	218.00	236.37	1401370.00	3.04	1262.10	1264.00
10	7	3	10974.00	12441.00	202.70	0	Spot (Block10, Row3, Column7)	1318.34	1301.00	98.88	0.01	0.08	1152.00	1156.11	1152.00	77.29	0.00	0.07	84.00	46.00	0.00	149.00	166.34	1534548.00	2.10	1231.65	1231.00
10	8	3	11273.00	12436.00	189.20	0	Spot (Block10, Row3, Column8)	1360.43	1347.00	92.19	0.00	0.07	1173.00	1179.57	1173.00	77.83	0.00	0.07	91.00	59.00	0.00	174.00	187.43	1374036.00	2.32	1242.91	1236.00
10	1	4	9183.00	12747.00	158.35	0	Spot (Block10, Row4, Column1)	1694.58	1621.00	288.82	0.02	0.17	1117.00	1127.89	1117.00	75.64	0.00	0.07	100.00	99.00	0.00	504.00	577.58	1176039.00	7.49	1341.56	1338.00
10	2	4	9475.00	12751.00	202.20	0	Spot (Block10, Row4, Column2)	1415.24	1408.50	88.80	0.00	0.06	1133.00	1143.09	1133.00	71.12	0.00	0.06	99.00	96.00	0.00	275.50	282.24	1641681.00	3.83	1260.59	1271.50
10	3	4	9780.00	12740.00	155.70	0	Spot (Block10, Row4, Column3)	2710.20	2596.50	837.62	0.02	0.31	1134.00	1140.99	1134.00	79.96	0.00	0.07	100.00	100.00	0.00	1462.50	1576.20	1810415.00	19.62	1542.90	1519.00
10	4	4	10070.00	12748.00	215.60	0	Spot (Block10, Row4, Column4)	1293.98	1300.00	86.55	0.00	0.07	1122.00	1130.58	1122.00	76.98	0.00	0.07	85.00	64.00	0.00	178.00	171.98	1719706.00	2.12	1190.05	1189.50
10	5	4	10365.00	12736.00	212.05	0	Spot (Block10, Row4, Column5)	1346.46	1332.00	113.28	0.00	0.08	1133.00	1141.24	1133.00	74.53	0.00	0.07	90.00	65.00	0.00	199.00	213.46	1724815.00	2.75	1209.03	1187.00
10	6	4	10678.00	12742.00	199.20	0	Spot (Block10, Row4, Column6)	1764.31	1741.00	222.62	0.01	0.13	1158.00	1159.39	1158.00	74.80	0.00	0.06	99.00	99.00	0.00	583.00	606.31	1986608.00	8.09	1330.38	1311.00
10	7	4	10968.00	12740.00	197.10	0	Spot (Block10, Row4, Column7)	1348.62	1316.50	127.99	0.01	0.09	1150.00	1155.39	1150.00	78.99	0.00	0.07	82.00	52.00	0.00	166.50	198.62	1480780.00	2.45	1221.23	1214.50
10	8	4	11275.00	12749.00	154.40	0	Spot (Block10, Row4, Column8)	1725.73	1695.50	224.49	0.01	0.13	1179.00	1185.53	1179.00	81.03	0.00	0.07	100.00	99.00	0.00	516.50	546.73	1138980.00	6.67	1392.01	1389.00
10	1	5	9181.00	13042.00	174.15	0	Spot (Block10, Row5, Column1)	1659.08	1578.00	331.00	0.02	0.20	1106.00	1113.82	1106.00	73.79	0.00	0.07	98.00	92.00	0.00	472.00	553.08	1396947.00	7.39	1282.80	1281.00
10	2	5	9479.00	13047.00	203.45	0	Spot (Block10, Row5, Column2)	1355.05	1348.00	99.62	0.00	0.07	1122.00	1129.26	1122.00	72.14	0.00	0.06	94.00	83.00	0.00	226.00	233.05	1592186.00	3.13	1220.83	1211.00
10	3	5	9780.00	13039.00	194.80	0	Spot (Block10, Row5, Column3)	1356.69	1361.00	103.05	0.00	0.08	1129.00	1134.40	1129.00	80.59	0.00	0.07	94.00	76.00	0.00	232.00	227.69	1455731.00	2.76	1239.61	1235.00
10	4	5	10054.00	13043.00	182.40	0	Spot (Block10, Row5, Column4)	1354.79	1326.00	136.93	0.01	0.10	1121.00	1136.38	1121.00	187.70	0.01	0.17	56.00	14.00	0.00	205.00	233.79	1264018.00	1.16	1221.57	1200.00
10	5	5	10378.00	13042.00	153.50	0	Spot (Block10, Row5, Column5)	2743.56	2507.00	884.47	0.04	0.32	1140.00	1158.96	1140.00	182.18	0.01	0.16	100.00	99.00	0.00	1367.00	1603.56	1766855.00	8.70	1536.78	1495.50
10	6	5	10682.00	13053.00	182.40	0	Spot (Block10, Row5, Column6)	1354.67	1321.00	123.57	0.01	0.09	1166.00	1172.14	1166.00	77.02	0.00	0.07	82.00	50.00	0.00	155.00	188.67	1263903.00	2.37	1275.12	1258.50
10	7	5	10979.00	13042.00	179.55	0	Spot (Block10, Row5, Column7)	1402.21	1394.00	106.89	0.00	0.08	1158.00	1165.02	1158.00	79.78	0.00	0.07	95.00	74.00	0.00	236.00	244.21	1269001.00	2.97	1297.54	1278.00
10	8	5	11278.00	13039.00	192.95	0	Spot (Block10, Row5, Column8)	1439.29	1407.00	160.27	0.01	0.11	1175.00	1182.03	1175.00	88.16	0.00	0.07	91.00	68.00	0.00	232.00	264.29	1515576.00	2.92	1295.24	1287.00
10	1	6	9184.00	13344.00	226.80	0	Spot (Block10, Row6, Column1)	1304.98	1291.00	134.30	0.00	0.10	1077.00	1082.80	1077.00	75.56	0.00	0.07	88.00	65.00	0.00	214.00	227.98	1923534.00	2.94	1157.62	1152.00
10	2	6	9475.00	13341.00	208.80	0	Spot (Block10, Row6, Column2)	1357.70	1362.00	124.82	0.00	0.09	1097.00	1103.79	1097.00	69.10	0.00	0.06	93.00	83.00	0.00	265.00	260.70	1679473.00	3.67	1201.49	1198.00
10	3	6	9770.00	13336.00	176.30	0	Spot (Block10, Row6, Column3)	1661.67	1553.00	328.09	0.03	0.20	1121.00	1131.25	1121.00	78.75	0.00	0.07	99.00	96.00	0.00	432.00	540.67	1437344.00	6.74	1288.78	1283.00
10	4	6	10095.00	13349.00	184.60	0	Spot (Block10, Row6, Column4)	1358.28	1363.00	120.64	0.00	0.09	1134.00	1150.72	1134.00	186.84	0.01	0.16	56.00	10.00	0.00	229.00	224.28	1303947.00	1.11	1261.47	1243.00
10	5	6	10382.00	13343.00	156.05	0	Spot (Block10, Row6, Column5)	1760.61	1697.00	284.45	0.02	0.16	1137.00	1155.97	1137.00	189.10	0.01	0.16	99.00	78.00	0.00	560.00	623.61	1176086.00	3.20	1357.82	1339.50
10	6	6	10678.00	13346.00	205.25	0	Spot (Block10, Row6, Column6)	1338.94	1340.50	101.63	0.00	0.08	1146.00	1151.14	1146.00	84.06	0.00	0.07	85.00	60.00	0.00	194.50	192.94	1604054.00	2.23	1250.08	1249.50
10	7	6	10979.00	13326.00	186.65	0	Spot (Block10, Row6, Column7)	1361.38	1362.00	116.93	0.00	0.09	1147.00	1150.87	1147.00	83.41	0.00	0.07	84.00	63.00	0.00	215.00	214.38	1328705.00	2.52	1266.40	1263.00
10	8	6	11276.00	13332.00	180.65	0	Spot (Block10, Row6, Column8)	1363.21	1373.00	87.41	0.00	0.06	1156.00	1160.01	1156.00	74.85	0.00	0.06	92.00	76.00	0.00	217.00	207.21	1248701.00	2.71	1247.82	1231.50
10	1	7	9182.00	13637.00	199.65	0	Spot (Block10, Row7, Column1)	1256.81	1257.00	100.39	0.00	0.08	1060.00	1074.77	1060.00	149.37	0.01	0.14	68.00	17.00	0.00	197.00	196.81	1412659.00	1.22	1127.45	1126.50
10	2	7	9485.00	13649.00	199.75	0	Spot (Block10, Row7, Column2)	1277.30	1270.00	96.43	0.00	0.08	1081.00	1081.42	1081.00	73.41	0.00	0.07	92.00	66.00	0.00	189.00	196.30	1442067.00	2.67	1161.07	1157.50
10	3	7	9771.00	13651.00	204.10	0	Spot (Block10, Row7, Column3)	1277.98	1273.00	95.18	0.00	0.07	1104.00	1108.66	1104.00	81.76	0.00	0.07	84.00	51.00	0.00	169.00	173.98	1514410.00	2.07	1194.37	1187.00
10	4	7	10075.00	13634.00	200.80	0	Spot (Block10, Row7, Column4)	1348.22	1339.00	121.85	0.00	0.09	1122.00	1126.86	1122.00	81.40	0.00	0.07	91.00	67.00	0.00	217.00	226.22	1535624.00	2.72	1260.32	1249.00
10	5	7	10370.00	13631.00	205.70	0	Spot (Block10, Row7, Column5)	1299.20	1294.00	89.08	0.00	0.07	1115.00	1123.02	1115.00	79.68	0.00	0.07	88.00	61.00	0.00	179.00	184.20	1562937.00	2.21	1199.14	1191.50
10	6	7	10671.00	13640.00	207.00	0	Spot (Block10, Row7, Column6)	1334.09	1314.00	113.06	0.01	0.08	1097.00	1108.78	1097.00	84.34	0.00	0.08	94.00	72.00	0.00	217.00	237.09	1630261.00	2.67	1210.18	1214.50
10	7	7	10961.00	13633.00	169.95	0	Spot (Block10, Row7, Column7)	1363.42	1368.50	130.15	0.00	0.10	1105.00	1113.31	1105.00	82.76	0.00	0.07	93.00	77.00	0.00	263.50	258.42	1098917.00	3.02	1218.33	1200.00
10	8	7	11284.00	13639.00	132.25	0	Spot (Block10, Row7, Column8)	2229.78	2187.00	364.83	0.01	0.16	1123.00	1133.59	1123.00	87.60	0.00	0.08	100.00	100.00	0.00	1064.00	1106.78	1059145.00	12.51	1445.25	1407.00
10	1	8	9171.00	13943.00	143.25	0	Spot (Block10, Row8, Column1)	51120.75	64812.00	17617.52	0.10	0.34	1048.00	1082.42	1048.00	182.54	0.01	0.17	100.00	100.00	48.93	63764.00	50072.75	28627796.00	274.13	12425.45	8371.00
10	2	8	9478.00	13943.00	212.25	0	Spot (Block10, Row8, Column2)	1238.55	1218.00	90.48	0.01	0.07	1062.00	1077.42	1062.00	148.60	0.01	0.14	54.00	11.00	0.00	156.00	176.55	1589057.00	1.08	1115.34	1102.00
10	3	8	9779.00	13946.00	170.70	0	Spot (Block10, Row8, Column3)	1344.42	1312.50	163.54	0.01	0.12	1087.00	1087.38	1087.00	82.45	0.00	0.08	85.00	69.00	0.00	225.50	257.42	1091671.00	3.12	1204.11	1189.00
10	4	8	10077.00	13943.00	173.80	0	Spot (Block10, Row8, Column4)	1371.30	1390.50	151.38	0.01	0.11	1089.00	1097.60	1089.00	88.42	0.00	0.08	89.00	76.00	0.00	301.50	282.30	1151888.00	3.10	1218.40	1207.00
10	5	8	10371.00	13945.00	213.40	0	Spot (Block10, Row8, Column5)	1248.10	1222.00	98.50	0.01	0.08	1092.00	1102.80	1092.00	83.20	0.00	0.08	76.00	43.00	0.00	130.00	156.10	1626276.00	1.75	1128.45	1112.00
10	6	8	10673.00	13944.00	169.25	0	Spot (Block10, Row8, Column6)	1377.01	1358.00	132.31	0.01	0.10	1101.00	1114.40	1101.00	85.49	0.01	0.08	96.00	79.00	0.00	257.00	276.01	1093344.00	3.07	1244.05	1234.00
10	7	8	10971.00	13944.00	179.45	0	Spot (Block10, Row8, Column7)	1357.34	1324.00	127.94	0.01	0.09	1113.00	1130.29	1113.00	100.76	0.01	0.09	88.00	53.00	0.00	211.00	244.34	1225676.00	2.25	1234.06	1225.00
10	8	8	11268.00	13948.00	147.70	0	Spot (Block10, Row8, Column8)	4068.66	3744.00	1580.27	0.04	0.39	1142.00	1158.32	1142.00	110.58	0.01	0.10	100.00	100.00	0.00	2602.00	2926.66	2412717.00	26.32	1975.28	1732.00
11	1	1	13678.00	11841.00	154.55	0	Spot (Block11, Row1, Column1)	40195.79	37992.00	19397.54	0.02	0.48	2006.00	2052.55	2006.00	259.36	0.01	0.13	100.00	100.00	21.46	35986.00	38189.79	26408776.00	147.07	9775.59	8317.00
11	2	1	13985.00	11839.00	176.25	0	Spot (Block11, Row1, Column2)	2432.03	2379.00	457.17	0.01	0.19	1954.00	1977.89	1954.00	219.21	0.01	0.11	69.00	48.00	0.00	425.00	478.03	2118297.00	2.07	2158.27	2144.00
11	3	1	14275.00	11847.00	205.70	0	Spot (Block11, Row1, Column3)	2244.03	2218.00	206.62	0.01	0.09	1890.00	1921.54	1890.00	202.56	0.01	0.11	72.00	41.00	0.00	328.00	354.03	2704054.00	1.59	2093.15	2075.00
11	4	1	14576.00	11841.00	188.35	0	Spot (Block11, Row1, Column4)	2338.93	2300.00	252.03	0.01	0.11	1871.00	1887.73	1871.00	201.27	0.00	0.11	88.00	56.00	0.00	429.00	467.93	2345947.00	2.24	2059.51	2036.00
11	5	1	14872.00	11839.00	198.35	0	Spot (Block11, Row1, Column5)	2277.31	2250.00	251.24	0.01	0.11	1891.00	1909.67	1891.00	184.58	0.00	0.10	78.00	48.00	0.00	359.00	386.31	2539203.00	1.99	2057.74	2061.00
11	6	1	15187.00	11832.00	219.60	0	Spot (Block11, Row1, Column6)	2300.41	2276.00	251.84	0.00	0.11	1909.00	1950.70	1909.00	191.18	0.01	0.10	77.00	46.00	0.00	367.00	391.41	3190675.00	1.83	2063.93	2073.50
11	7	1	15492.00	11838.00	217.05	0	Spot (Block11, Row1, Column7)	2386.38	2381.00	273.52	0.00	0.11	1978.00	1998.90	1978.00	187.95	0.00	0.09	76.00	55.00	0.00	403.00	408.38	3223994.00	2.06	2106.36	2074.00
11	8	1	15787.00	11840.00	198.05	0	Spot (Block11, Row1, Column8)	2534.72	2494.00	296.44	0.01	0.12	2072.00	2106.66	2072.00	221.17	0.01	0.10	75.00	46.00	0.00	422.00	462.72	2816071.00	1.94	2284.77	2249.00
11	1	2	13671.00	12138.00	224.65	0	Spot (Block11, Row2, Column1)	2272.59	2276.00	227.22	0.00	0.10	1926.00	1964.43	1926.00	231.43	0.01	0.12	67.00	33.00	0.00	350.00	346.59	3288444.00	1.33	2016.85	1983.00
11	2	2	13968.00	12142.00	165.20	0	Spot (Block11, Row2, Column2)	2254.57	2200.50	228.00	0.01	0.10	1897.00	1941.22	1897.00	197.27	0.01	0.10	71.00	38.00	0.00	303.50	357.57	1699949.00	1.59	2049.40	2059.00
11	3	2	14276.00	12140.00	203.90	0	Spot (Block11, Row2, Column3)	2290.06	2233.00	229.04	0.01	0.10	1880.00	1905.44	1880.00	185.83	0.01	0.10	86.00	47.00	0.00	353.00	410.06	2704557.00	2.07	2034.85	2012.00
11	4	2	14575.00	12134.00	205.50	0	Spot (Block11, Row2, Column4)	2227.28	2174.00	231.30	0.01	0.10	1866.00	1878.03	1866.00	186.49	0.00	0.10	77.00	39.00	0.00	308.00	361.28	2674959.00	1.87	2049.88	2065.50
11	5	2	14884.00	12140.00	183.55	0	Spot (Block11, Row2, Column5)	2715.63	2672.50	398.10	0.01	0.15	1868.00	1886.46	1868.00	189.65	0.00	0.10	100.00	94.00	0.00	804.50	847.63	2585280.00	4.37	2293.53	2286.00
11	6	2	15181.00	12146.00	195.05	0	Spot (Block11, Row2, Column6)	2324.49	2247.00	281.06	0.01	0.12	1897.00	1931.60	1897.00	182.70	0.01	0.09	81.00	47.00	0.00	350.00	427.49	2501153.00	2.15	2081.83	2071.00
11	7	2	15488.00	12142.00	205.40	0	Spot (Block11, Row2, Column7)	2283.73	2254.00	250.58	0.01	0.11	1940.50	1964.96	1940.50	176.31	0.01	0.09	67.00	45.00	0.00	313.50	343.23	2735912.00	1.81	2094.66	2087.00
11	8	2	15788.00	12141.00	222.10	0	Spot (Block11, Row2, Column8)	2346.90	2306.00	258.02	0.01	0.11	1999.00	2039.07	1999.00	198.47	0.01	0.10	66.00	38.00	0.00	307.00	347.90	3309124.00	1.55	2175.41	2181.00
11	1	3	13684.00	12439.00	182.60	0	Spot (Block11, Row3, Column1)	2482.52	2464.00	312.30	0.00	0.13	1904.00	1952.19	1904.00	208.70	0.01	0.11	88.00	66.00	0.00	560.00	578.52	2331082.00	2.54	2167.40	2186.00
11	2	3	13980.00	12438.00	194.50	0	Spot (Block11, Row3, Column2)	2431.05	2390.00	272.57	0.01	0.11	1928.00	1965.17	1928.00	205.38	0.01	0.10	87.00	56.00	0.00	462.00	503.05	2606086.00	2.27	2215.86	2180.00
11	3	3	14267.00	12436.00	220.40	0	Spot (Block11, Row3, Column3)	2369.86	2310.50	301.51	0.01	0.13	1906.00	1946.28	1906.00	191.59	0.01	0.10	84.00	52.00	0.00	404.50	463.86	3298848.00	2.21	2084.06	2043.00
11	4	3	14585.00	12446.00	202.30	0	Spot (Block11, Row3, Column4)	2278.84	2245.50	251.23	0.01	0.11	1905.00	1944.28	1905.00	189.96	0.01	0.10	71.00	43.00	0.00	340.50	373.84	2648014.00	1.76	2089.44	2077.00
11	5	3	14884.00	12440.00	182.45	0	Spot (Block11, Row3, Column5)	2503.15	2418.00	607.28	0.02	0.24	1900.00	1942.44	1900.00	196.26	0.01	0.10	87.00	63.00	0.00	518.00	603.15	2345447.00	2.86	2203.89	2213.00
11	6	3	15192.00	12445.00	187.05	0	Spot (Block11, Row3, Column6)	2407.47	2363.00	294.03	0.01	0.12	1910.00	1955.91	1910.00	192.36	0.01	0.10	87.00	60.00	0.00	453.00	497.47	2371353.00	2.35	2165.47	2177.00
11	7	3	15472.00	12441.00	195.60	0	Spot (Block11, Row3, Column7)	2317.94	2297.00	249.57	0.00	0.11	1975.00	1989.85	1975.00	185.53	0.00	0.09	68.00	44.00	0.00	322.00	342.94	2510325.00	1.77	2149.48	2099.00
11	8	3	15783.00	12441.00	200.45	0	Spot (Block11, Row3, Column8)	2438.06	2406.50	260.93	0.01	0.11	2014.00	2049.83	2014.00	204.40	0.01	0.10	74.00	47.00	0.00	392.50	424.06	2779388.00	1.90	2209.00	2182.00
11	1	4	13687.00	12740.00	186.40	0	Spot (Block11, Row4, Column1)	2432.68	2395.00	299.84	0.01	0.12	1955.00	1975.24	1955.00	204.84	0.00	0.10	78.00	54.00	0.00	440.00	477.68	2393758.00	2.23	2204.14	2191.00
11	2	4	13974.00	12742.00	221.55	0	Spot (Block11, Row4, Column2)	2400.05	2341.00	287.55	0.01	0.12	1981.00	1999.27	1981.00	209.83	0.00	0.10	71.00	42.00	0.00	360.00	419.05	3381676.00	1.91	2148.41	2158.00
11	3	4	14279.00	12738.00	178.15	0	Spot (Block11, Row4, Column3)	2838.70	2788.00	376.63	0.01	0.13	1984.00	2005.38	1984.00	209.85	0.00	0.10	96.00	88.00	0.00	804.00	854.70	2509413.00	3.97	2311.25	2260.00
11	4	4	14578.00	12743.00	210.75	0	Spot (Block11, Row4, Column4)	2411.20	2363.00	267.48	0.01	0.11	1980.00	2009.89	1980.00	199.70	0.01	0.10	83.00	46.00	0.00	383.00	431.20	3047752.00	2.01	2170.19	2174.00
11	5	4	14860.00	12735.00	195.70	0	Spot (Block11, Row4, Column5)	2829.78	2587.50	1805.52	0.04	0.64	1989.00	2022.84	1989.00	209.97	0.01	0.10	92.00	70.00	0.00	598.50	840.78	3078798.00	3.84	2319.72	2301.00
11	6	4	15178.00	12739.00	199.75	0	Spot (Block11, Row4, Column6)	2868.31	2874.00	354.78	0.00	0.12	1979.00	2006.21	1979.00	199.17	0.01	0.10	99.00	94.00	0.00	895.00	889.31	3246932.00	4.33	2290.30	2288.00
11	7	4	15479.00	12745.00	218.15	0	Spot (Block11, Row4, Column7)	2477.18	2416.00	336.47	0.01	0.14	2000.00	2032.14	2000.00	192.75	0.01	0.09	79.00	54.00	0.00	416.00	477.18	3366490.00	2.31	2149.35	2143.00
11	8	4	15781.00	12746.00	181.25	0	Spot (Block11, Row4, Column8)	2636.51	2592.00	306.82	0.01	0.12	2065.00	2083.11	2065.00	206.74	0.00	0.10	89.00	64.00	0.00	527.00	571.51	2433503.00	2.68	2237.02	2211.00
11	1	5	13683.00	13040.00	168.55	0	Spot (Block11, Row5, Column1)	2642.76	2558.00	352.56	0.01	0.13	1950.00	1969.35	1950.00	205.54	0.00	0.10	95.00	76.00	0.00	608.00	692.76	2082492.00	3.28	2216.41	2216.00
11	2	5	13991.00	13037.00	191.95	0	Spot (Block11, Row5, Column2)	2478.16	2478.00	261.63	0.00	0.11	1980.00	1998.80	1980.00	215.64	0.00	0.11	84.00	55.00	0.00	498.00	498.16	2567369.00	2.22	2209.91	2168.50
11	3	5	14275.00	13042.00	194.45	0	Spot (Block11, Row5, Column3)	2534.01	2515.00	275.05	0.00	0.11	1993.00	2018.00	1993.00	198.45	0.01	0.10	90.00	65.00	0.00	522.00	541.01	2703785.00	2.60	2262.75	2262.00
11	4	5	14578.00	13042.00	195.10	0	Spot (Block11, Row5, Column4)	2489.98	2432.00	298.74	0.01	0.12	2000.00	2044.29	2000.00	216.88	0.01	0.11	83.00	49.00	0.00	432.00	489.98	2666771.00	2.06	2201.74	2210.00
11	5	5	14882.00	13037.00	171.45	0	Spot (Block11, Row5, Column5)	2978.38	2909.50	465.63	0.01	0.16	2051.00	2074.85	2051.00	223.94	0.01	0.11	96.00	80.00	0.00	858.50	927.38	2430354.00	4.03	2384.80	2397.50
11	6	5	15182.00	13035.00	189.60	0	Spot (Block11, Row5, Column6)	2549.40	2532.50	321.67	0.00	0.13	2051.00	2058.26	2051.00	211.08	0.00	0.10	76.00	55.00	0.00	481.50	498.40	2585091.00	2.33	2277.36	2226.00
11	7	5	15480.00	13040.00	206.75	0	Spot (Block11, Row5, Column7)	2433.89	2394.00	284.75	0.01	0.12	2025.00	2050.51	2025.00	190.31	0.01	0.09	74.00	48.00	0.00	369.00	408.89	2954738.00	2.01	2202.02	2185.00
11	8	5	15777.00	13036.00	178.65	0	Spot (Block11, Row5, Column8)	2680.42	2612.50	378.82	0.01	0.14	2062.00	2085.86	2062.00	209.25	0.00	0.10	91.00	68.00	0.00	550.50	618.42	2396292.00	2.84	2358.83	2341.00
11	1	6	13673.00	13346.00	207.85	0	Spot (Block11, Row6, Column1)	2400.90	2378.00	291.03	0.00	0.12	1926.00	1960.95	1926.00	213.89	0.01	0.11	77.00	53.00	0.00	452.00	474.90	2955512.00	2.06	2167.14	2176.00
11	2	6	13987.00	13334.00	207.45	0	Spot (Block11, Row6, Column2)	2365.14	2288.00	275.61	0.01	0.12	1928.00	1958.98	1928.00	216.63	0.01	0.11	76.00	44.00	0.00	360.00	437.14	2902028.00	1.87	2178.25	2181.50
11	3	6	14274.00	13340.00	199.80	0	Spot (Block11, Row6, Column3)	2467.83	2459.00	276.76	0.00	0.11	1973.00	1988.02	1973.00	205.33	0.00	0.10	84.00	62.00	0.00	486.00	494.83	2776311.00	2.34	2174.41	2154.50
11	4	6	14579.00	13338.00	176.05	0	Spot (Block11, Row6, Column4)	2547.21	2533.00	279.89	0.00	0.11	1984.00	2022.31	1984.00	220.03	0.01	0.11	87.00	62.00	0.00	549.00	563.21	2200786.00	2.39	2313.98	2306.00
11	5	6	14881.00	13340.00	177.50	0	Spot (Block11, Row6, Column5)	2806.47	2731.00	408.88	0.01	0.15	2001.00	2050.42	2001.00	224.48	0.01	0.11	94.00	79.00	0.00	730.00	805.47	2472497.00	3.37	2313.45	2329.00
11	6	6	15177.00	13332.00	235.55	0	Spot (Block11, Row6, Column6)	2332.74	2284.00	270.51	0.01	0.12	2017.00	2050.32	2017.00	209.90	0.01	0.10	59.00	31.00	0.00	267.00	315.74	3713724.00	1.35	2118.82	2082.00
11	7	6	15474.00	13336.00	199.10	0	Spot (Block11, Row6, Column7)	2482.30	2479.00	271.13	0.00	0.11	2015.00	2043.36	2015.00	204.42	0.01	0.10	81.00	56.00	0.00	464.00	467.30	2787627.00	2.15	2218.92	2226.00
11	8	6	15784.00	13335.00	193.35	0	Spot (Block11, Row6, Column8)	2380.40	2327.00	248.04	0.01	0.10	2051.00	2074.58	2051.00	208.29	0.00	0.10	63.00	35.00	0.00	276.00	329.40	2501802.00	1.47	2178.97	2140.50
11	1	7	13679.00	13639.00	175.75	0	Spot (Block11, Row7, Column1)	2352.85	2317.00	279.47	0.01	0.12	1925.00	1973.64	1925.00	262.03	0.01	0.13	64.00	33.00	0.00	392.00	427.85	2037566.00	1.45	2196.05	2183.00
11	2	7	13982.00	13631.00	204.85	0	Spot (Block11, Row7, Column2)	2310.43	2280.00	257.90	0.01	0.11	1900.00	1941.79	1900.00	210.06	0.01	0.11	75.00	43.00	0.00	380.00	410.43	2751724.00	1.75	2102.11	2094.00
11	3	7	14282.00	13632.00	215.55	0	Spot (Block11, Row7, Column3)	2387.36	2353.50	299.72	0.01	0.13	1927.00	1958.30	1927.00	217.54	0.01	0.11	76.00	49.00	0.00	426.50	460.36	3170411.00	1.97	2116.38	2107.50
11	4	7	14577.00	13641.00	211.05	0	Spot (Block11, Row7, Column4)	2362.63	2337.00	264.78	0.00	0.11	1961.00	1987.75	1961.00	226.95	0.01	0.11	68.00	40.00	0.00	376.00	401.63	3009989.00	1.65	2188.78	2181.00
11	5	7	14874.00	13639.00	210.45	0	Spot (Block11, Row7, Column5)	2427.00	2398.00	281.54	0.01	0.12	1985.00	2016.68	1985.00	226.97	0.01	0.11	73.00	45.00	0.00	413.00	442.00	3055588.00	1.81	2247.95	2271.00
11	6	7	15178.00	13642.00	200.20	0	Spot (Block11, Row7, Column6)	2501.18	2471.50	267.26	0.01	0.11	2002.00	2026.72	2002.00	213.25	0.01	0.11	86.00	57.00	0.00	469.50	499.18	2846346.00	2.22	2250.37	2214.00
11	7	7	15473.00	13640.00	209.35	0	Spot (Block11, Row7, Column7)	2416.59	2379.50	255.14	0.01	0.11	2010.00	2040.33	2010.00	216.86	0.01	0.11	72.00	41.00	0.00	369.50	406.59	3006232.00	1.73	2210.24	2214.50
11	8	7	15781.00	13639.00	147.00	-50	Spot (Block11, Row7, Column8)	2057.59	2002.00	209.88	0.01	0.10	2076.00	2093.56	2076.00	231.29	0.00	0.11	13.00	2.00	0.00	-74.00	-18.41	1211923.00	-0.16	2061.27	2018.00
11	1	8	13672.00	13944.00	142.85	0	Spot (Block11, Row8, Column1)	55241.28	65535.00	14350.53	0.07	0.26	1929.00	1990.08	1929.00	304.63	0.01	0.15	100.00	100.00	55.04	63606.00	53312.28	30714364.00	174.81	17674.25	14442.00
11	2	8	13982.00	13950.00	188.20	0	Spot (Block11, Row8, Column2)	2264.57	2199.00	286.16	0.01	0.13	1897.00	1955.50	1897.00	260.07	0.01	0.13	54.00	31.00	0.00	302.00	367.57	2255513.00	1.19	2080.32	2058.50
11	3	8	14278.00	13932.00	201.30	0	Spot (Block11, Row8, Column3)	2420.62	2416.00	307.30	0.00	0.13	1895.00	1938.67	1895.00	233.48	0.01	0.12	81.00	54.00	0.00	521.00	525.62	2776449.00	2.06	2156.33	2098.50
11	4	8	14580.00	13937.00	184.20	0	Spot (Block11, Row8, Column4)	2454.09	2419.00	327.75	0.01	0.13	1896.00	1946.79	1896.00	231.78	0.01	0.12	82.00	56.00	0.00	523.00	558.09	2341201.00	2.19	2172.57	2148.50
11	5	8	14867.00	13940.00	198.15	0	Spot (Block11, Row8, Column5)	2323.73	2290.00	277.51	0.01	0.12	1947.00	1977.56	1947.00	232.69	0.01	0.12	61.00	37.00	0.00	343.00	376.73	2581666.00	1.49	2131.84	2124.00
11	6	8	15186.00	13922.00	186.95	0	Spot (Block11, Row8, Column6)	2590.33	2460.00	927.11	0.02	0.36	1981.00	2007.77	1981.00	225.31	0.01	0.11	73.00	51.00	0.00	479.00	609.33	2548887.00	2.59	2225.37	2204.00
11	7	8	15478.00	13938.00	195.95	0	Spot (Block11, Row8, Column7)	2445.72	2415.00	254.62	0.01	0.10	2004.00	2039.34	2004.00	229.84	0.01	0.11	80.00	43.00	0.00	411.00	441.72	2656057.00	1.77	2163.95	2158.00
11	8	8	15771.00	13943.00	152.55	0	Spot (Block11, Row8, Column8)	4813.37	4606.00	1350.21	0.02	0.28	2112.00	2133.38	2112.00	247.24	0.00	0.12	100.00	100.00	0.00	2494.00	2701.37	3061302.00	10.84	2758.38	2740.50
12	1	1	18180.00	11838.00	154.30	0	Spot (Block12, Row1, Column1)	47169.09	49201.00	17142.88	0.02	0.36	5693.00	5746.03	5693.00	672.64	0.00	0.12	100.00	100.00	33.23	43508.00	41476.09	30801624.00	61.58	16259.90	13098.00
12	2	1	18479.00	11841.00	186.35	0	Spot (Block12, Row1, Column2)	7565.89	7473.00	1101.85	0.01	0.15	5559.00	5627.52	5559.00	632.25	0.01	0.11	90.00	71.00	0.00	1914.00	2006.89	7384312.00	3.07	6309.80	6204.50
12	3	1	18781.00	11843.00	205.45	0	Spot (Block12, Row1, Column3)	6456.53	6497.00	701.62	0.00	0.11	5488.00	5558.25	5488.00	593.48	0.01	0.11	62.00	40.00	0.00	1009.00	968.53	7741380.00	1.51	5902.14	5819.00
12	4	1	19074.00	11842.00	192.60	0	Spot (Block12, Row1, Column4)	7367.97	7246.00	1053.14	0.01	0.14	5492.00	5552.54	5492.00	578.69	0.00	0.10	89.00	73.00	0.00	1754.00	1875.97	7743736.00	3.14	6275.69	6341.00
12	5	1	19373.00	11836.00	187.95	0	Spot (Block12, Row1, Column5)	6880.01	6783.00	1116.92	0.01	0.16	5541.00	5591.17	5541.00	589.25	0.00	0.11	79.00	53.00	0.00	1242.00	1339.01	6859367.00	2.19	6095.17	5963.50
12	6	1	19684.00	11832.00	200.65	0	Spot (Block12, Row1, Column6)	6922.04	6846.00	822.28	0.00	0.12	5575.00	5629.36	5575.00	584.76	0.00	0.10	80.00	58.00	0.00	1271.00	1347.04	7918812.00	2.21	6127.81	6145.00
12	7	1	19987.00	11834.00	183.40	0	Spot (Block12, Row1, Column7)	8106.86	7954.00	1351.09	0.01	0.17	5608.00	5663.06	5608.00	579.89	0.00	0.10	95.00	83.00	0.00	2346.00	2498.86	7620446.00	4.21	6297.90	6336.00
12	8	1	20280.00	11833.00	210.45	0	Spot (Block12, Row1, Column8)	6929.42	6849.00	965.18	0.01	0.14	5616.00	5660.14	5616.00	578.47	0.00	0.10	76.00	53.00	0.00	1233.00	1313.42	8751856.00	2.19	6208.42	6162.00
12	1	2	18191.00	12138.00	216.70	0	Spot (Block12, Row2, Column1)	6671.86	6562.00	1399.93	0.01	0.21	5569.00	5626.06	5569.00	646.54	0.00	0.11	64.00	38.00	0.00	993.00	1102.86	8960306.00	1.62	6052.25	5991.00
12	2	2	18478.00	12140.00	154.80	0	Spot (Block12, Row2, Column2)	6651.04	6592.00	700.87	0.00	0.11	5526.00	5568.29	5526.00	616.44	0.00	0.11	74.00	40.00	0.00	1066.00	1125.04	4389684.00	1.76	6096.06	6127.00
12	3	2	18788.00	12134.00	205.80	0	Spot (Block12, Row2, Column3)	6593.78	6521.00	692.33	0.00	0.10	5484.00	5544.86	5484.00	604.14	0.00	0.11	71.00	44.00	0.00	1037.00	1109.78	7958688.00	1.74	6022.98	5967.50
12	4	2	19084.00	12136.00	210.00	0	Spot (Block12, Row2, Column4)	6577.22	6579.00	698.60	0.00	0.11	5528.00	5583.04	5528.00	578.27	0.00	0.10	69.00	45.00	0.00	1051.00	1049.22	8267560.00	1.72	5989.62	5956.00
12	5	2	19382.00	12140.00	200.50	0	Spot (Block12, Row2, Column5)	8146.05	8068.00	958.85	0.00	0.12	5581.00	5625.64	5581.00	577.57	0.00	0.10	99.00	94.00	0.00	2487.00	2565.05	9310935.00	4.36	6449.77	6464.00
12	6	2	19674.00	12137.00	198.35	0	Spot (Block12, Row2, Column6)	6765.84	6701.00	730.50	0.00	0.11	5583.00	5630.36	5583.00	575.92	0.00	0.10	77.00	48.00	0.00	1118.00	1182.84	7550680.00	1.97	6132.01	6140.00
12	7	2	19981.00	12130.00	206.15	0	Spot (Block12, Row2, Column7)	6543.89	6489.00	670.80	0.00	0.10	5591.00	5641.16	5591.00	581.87	0.00	0.10	64.00	40.00	0.00	898.00	952.89	7911561.00	1.55	5979.33	5911.00
12	8	2	20272.00	12138.00	210.90	0	Spot (Block12, Row2, Column8)	6595.21	6604.00	660.00	0.00	0.10	5629.00	5671.08	5629.00	564.64	0.00	0.10	68.00	42.00	0.00	975.00	966.21	8356136.00	1.64	6049.76	6019.00
12	1	3	18185.00	12438.00	199.35	0	Spot (Block12, Row3, Column1)	7017.93	6913.00	995.31	0.01	0.14	5474.00	5497.73	5474.00	599.78	0.00	0.11	83.00	57.00	0.00	1439.00	1543.93	7909207.00	2.53	6001.01	6024.00
12	2	3	18484.00	12436.00	195.90	0	Spot (Block12, Row3, Column2)	6600.29	6534.50	691.90	0.00	0.10	5501.00	5515.39	5501.00	598.03	0.00	0.11	76.00	42.00	0.00	1033.50	1099.29	7154710.00	1.81	6016.43	6037.00
12	3	3	18771.00	12426.00	201.35	0	Spot (Block12, Row3, Column3)	6666.20	6650.00	784.63	0.00	0.12	5435.00	5491.73	5435.00	587.02	0.00	0.11	76.00	52.00	0.00	1215.00	1231.20	7659468.00	2.00	6084.75	6100.00
12	4	3	19083.00	12434.00	187.25	0	Spot (Block12, Row3, Column4)	7411.49	7181.00	1124.90	0.01	0.15	5483.00	5505.84	5483.00	596.40	0.00	0.11	90.00	73.00	0.00	1698.00	1928.49	7285499.00	3.20	6171.72	6176.00
12	5	3	19386.00	12442.00	192.05	0	Spot (Block12, Row3, Column5)	7074.87	6910.00	1022.04	0.01	0.14	5574.00	5616.91	5574.00	589.91	0.00	0.11	88.00	57.00	0.00	1336.00	1500.87	7336643.00	2.47	6101.44	6049.00
12	6	3	19682.00	12432.00	206.80	0	Spot (Block12, Row3, Column6)	6611.18	6581.00	689.06	0.00	0.10	5585.00	5653.35	5585.00	569.98	0.01	0.10	72.00	43.00	0.00	996.00	1026.18	8078857.00	1.68	6057.69	6005.00
12	7	3	19988.00	12436.00	200.80	0	Spot (Block12, Row3, Column7)	6501.06	6425.00	657.11	0.01	0.10	5575.00	5654.31	5575.00	572.65	0.01	0.10	63.00	37.00	0.00	850.00	926.06	7430715.00	1.48	6017.20	6041.00
12	8	3	20282.00	12435.00	197.55	0	Spot (Block12, Row3, Column8)	6593.75	6568.00	589.74	0.00	0.09	5641.00	5702.04	5641.00	552.55	0.00	0.10	71.00	38.00	0.00	927.00	952.75	7286092.00	1.61	6122.38	6071.00
12	1	4	18182.00	12742.00	194.55	0	Spot (Block12, Row4, Column1)	7158.61	7022.00	1018.75	0.01	0.14	5503.00	5527.51	5503.00	633.30	0.00	0.11	87.00	60.00	0.00	1519.00	1655.61	7602445.00	2.58	6210.29	6140.00
12	2	4	18478.00	12743.00	204.25	0	Spot (Block12, Row4, Column2)	6599.14	6574.00	696.88	0.00	0.11	5460.00	5494.97	5460.00	611.33	0.00	0.11	73.00	44.00	0.00	1114.00	1139.14	7819975.00	1.81	5972.74	5992.00
12	3	4	18781.00	12740.00	155.85	0	Spot (Block12, Row4, Column3)	11323.67	11002.00	2751.62	0.01	0.24	5343.00	5398.27	5343.00	600.82	0.00	0.11	100.00	100.00	0.00	5659.00	5980.67	7575534.00	9.86	6984.59	6951.50
12	4	4	19071.00	12738.00	204.60	0	Spot (Block12, Row4, Column4)	6304.44	6272.50	677.00	0.00	0.11	5324.00	5419.56	5324.00	1009.94	0.01	0.19	47.00	6.00	0.00	948.50	980.44	7502287.00	0.88	5835.91	5877.00
12	5	4	19368.00	12741.00	197.35	0	Spot (Block12, Row4, Column5)	6649.99	6573.00	666.09	0.01	0.10	5548.00	5619.44	5548.00	1009.34	0.01	0.18	50.00	11.00	0.00	1025.00	1101.99	7334937.00	1.02	5988.46	5938.50
12	6	4	19684.00	12735.00	202.90	0	Spot (Block12, Row4, Column6)	8152.15	7991.50	930.26	0.01	0.11	5670.00	5716.79	5670.00	579.32	0.00	0.10	99.00	93.00	0.00	2321.50	2482.15	9603237.00	4.20	6594.92	6550.00
12	7	4	19977.00	12741.00	181.30	0	Spot (Block12, Row4, Column7)	7048.64	6968.50	819.45	0.00	0.12	5643.00	5726.70	5643.00	593.14	0.01	0.10	84.00	56.00	0.00	1325.50	1405.64	6498844.00	2.23	6310.24	6297.50
12	8	4	20274.00	12736.00	177.05	0	Spot (Block12, Row4, Column8)	6891.79	6879.00	670.17	0.00	0.10	5721.00	5801.48	5721.00	588.39	0.01	0.10	80.00	49.00	0.00	1158.00	1170.79	6030312.00	1.85	6115.07	6053.00
12	1	5	18186.00	13038.00	154.80	0	Spot (Block12, Row5, Column1)	8668.09	8492.00	1166.32	0.01	0.13	5580.50	5594.18	5580.50	652.74	0.00	0.12	99.00	97.00	0.00	2911.50	3087.59	5720939.00	4.71	6617.78	6630.50
12	2	5	18474.00	13039.00	201.40	0	Spot (Block12, Row5, Column2)	6552.46	6514.50	655.78	0.00	0.10	5495.00	5551.68	5495.00	652.14	0.00	0.12	69.00	35.00	0.00	1019.50	1057.46	7548434.00	1.53	6028.88	6034.50
12	3	5	18777.00	13045.00	211.75	0	Spot (Block12, Row5, Column3)	6345.25	6249.50	681.70	0.01	0.11	5365.50	5428.48	5365.50	596.19	0.01	0.11	68.00	35.00	0.00	884.00	979.75	8159989.00	1.54	5789.38	5752.50
12	4	5	19081.00	13043.00	189.05	0	Spot (Block12, Row5, Column4)	6590.58	6566.00	756.26	0.00	0.11	5333.00	5407.72	5333.00	593.36	0.01	0.11	78.00	52.00	0.00	1233.00	1257.58	6643308.00	1.99	5912.71	5766.00
12	5	5	19385.00	13039.00	153.50	0	Spot (Block12, Row5, Column5)	11957.66	11693.00	3030.27	0.01	0.25	5579.00	5646.23	5579.00	942.83	0.01	0.17	99.00	96.00	0.00	6114.00	6378.66	7808353.00	6.69	7138.16	7083.00
12	6	5	19676.00	13039.00	198.65	0	Spot (Block12, Row5, Column6)	6787.92	6794.00	742.57	0.00	0.11	5641.00	5701.93	5641.00	601.50	0.00	0.11	72.00	47.00	0.00	1153.00	1146.92	7588895.00	1.81	6249.54	6338.00
12	7	5	19976.00	13038.00	199.90	0	Spot (Block12, Row5, Column7)	6522.69	6454.00	666.45	0.00	0.10	5662.00	5716.84	5662.00	602.16	0.00	0.11	62.00	33.00	0.00	792.00	860.69	7390210.00	1.34	6043.21	6006.00
12	8	5	20284.00	13036.00	146.85	0	Spot (Block12, Row5, Column8)	8217.82	8118.00	973.20	0.01	0.12	5758.00	5820.77	5758.00	601.28	0.00	0.10	99.00	90.00	0.00	2360.00	2459.82	4832080.00	3.99	6835.49	6862.00
12	1	6	18180.00	13344.00	199.95	0	Spot (Block12, Row6, Column1)	6592.38	6625.50	716.40	0.00	0.11	5543.50	5580.77	5543.50	654.06	0.00	0.12	65.00	39.00	0.00	1082.00	1048.88	7449384.00	1.55	5978.46	5980.00
12	2	6	18485.00	13346.00	204.80	0	Spot (Block12, Row6, Column2)	6525.99	6523.50	700.69	0.00	0.11	5546.00	5618.70	5546.00	643.32	0.01	0.11	61.00	33.00	0.00	977.50	979.99	7792032.00	1.41	6024.67	5997.50
12	3	6	18772.00	13339.00	178.35	0	Spot (Block12, Row6, Column3)	7821.66	7650.00	1277.56	0.01	0.16	5532.00	5588.68	5532.00	602.48	0.00	0.11	91.00	79.00	0.00	2118.00	2289.66	6984738.00	3.71	6286.18	6265.50
12	4	6	19082.00	13338.00	197.80	0	Spot (Block12, Row6, Column4)	6795.86	6675.50	758.22	0.01	0.11	5537.00	5566.78	5537.00	607.55	0.00	0.11	77.00	45.00	0.00	1138.50	1258.86	7516217.00	2.02	6120.43	6135.00
12	5	6	19382.00	13335.00	155.60	0	Spot (Block12, Row6, Column5)	10641.91	10502.00	2411.31	0.01	0.23	5634.50	5663.47	5634.50	639.26	0.00	0.11	99.00	97.00	0.00	4867.50	5007.41	7076867.00	7.79	6855.92	6687.50
12	6	6	19686.00	13338.00	207.00	0	Spot (Block12, Row6, Column6)	6609.67	6592.50	687.61	0.00	0.10	5623.50	5668.46	5623.50	596.68	0.00	0.11	64.00	39.00	0.00	969.00	986.17	8050574.00	1.58	6090.60	6003.00
12	7	6	19984.00	13342.00	201.20	0	Spot (Block12, Row6, Column7)	6852.76	6752.00	759.02	0.01	0.11	5618.00	5661.86	5618.00	568.25	0.00	0.10	77.00	49.00	0.00	1134.00	1234.76	7866966.00	2.10	6130.71	6109.50
12	8	6	20292.00	13349.00	160.70	0	Spot (Block12, Row6, Column8)	7054.42	6997.00	686.10	0.00	0.10	5812.50	5851.87	5812.50	606.44	0.00	0.10	78.00	48.00	0.00	1184.50	1241.92	4994528.00	1.98	6344.76	6313.00
12	1	7	18181.00	13642.00	199.05	0	Spot (Block12, Row7, Column1)	6640.03	6506.50	1081.98	0.01	0.16	5534.00	5574.62	5534.00	682.37	0.00	0.12	65.00	34.00	0.00	972.50	1106.03	7489956.00	1.56	6000.16	5939.00
12	2	7	18481.00	13636.00	204.35	0	Spot (Block12, Row7, Column2)	6702.78	6636.00	788.28	0.00	0.12	5566.50	5606.28	5566.50	617.22	0.00	0.11	71.00	43.00	0.00	1069.50	1136.28	7969601.00	1.78	6138.56	6097.00
12	3	7	18778.00	13642.00	215.30	0	Spot (Block12, Row7, Column3)	6586.67	6577.00	683.92	0.00	0.10	5607.00	5645.06	5607.00	611.23	0.00	0.11	64.00	39.00	0.00	970.00	979.67	8714168.00	1.54	5995.92	5986.50
12	4	7	19083.00	13633.00	204.50	0	Spot (Block12, Row7, Column4)	6666.45	6562.00	713.11	0.01	0.11	5587.50	5646.89	5587.50	606.77	0.00	0.11	70.00	39.00	0.00	974.50	1078.95	7939747.00	1.68	6165.02	6169.50
12	5	7	19385.00	13631.00	212.45	0	Spot (Block12, Row7, Column5)	6698.13	6608.50	691.53	0.01	0.10	5603.00	5663.38	5603.00	604.72	0.00	0.11	71.00	40.00	0.00	1005.50	1095.13	8613797.00	1.71	6149.41	6072.50
12	6	7	19679.00	13632.00	204.10	0	Spot (Block12, Row7, Column6)	6850.13	6803.50	717.44	0.00	0.10	5612.00	5663.28	5612.00	586.04	0.00	0.10	78.00	51.00	0.00	1191.50	1238.13	8055750.00	2.03	6303.15	6377.00
12	7	7	19971.00	13645.00	199.15	0	Spot (Block12, Row7, Column7)	7022.79	6912.00	816.76	0.01	0.12	5643.00	5706.06	5643.00	570.21	0.00	0.10	87.00	57.00	0.00	1269.00	1379.79	7893615.00	2.31	6146.63	6143.50
12	8	7	20287.00	13632.00	159.60	0	Spot (Block12, Row7, Column8)	10007.11	9950.00	1236.90	0.00	0.12	5897.00	5936.95	5897.00	613.99	0.00	0.10	99.00	99.00	0.00	4053.00	4110.11	7065022.00	6.63	7379.82	7334.00
12	1	8	18171.00	13942.00	147.30	0	Spot (Block12, Row8, Column1)	50968.30	60790.00	16721.33	0.08	0.33	5555.00	5615.27	5555.00	705.02	0.00	0.13	100.00	100.00	45.97	55235.00	45413.30	30377312.00	64.33	17861.00	13915.00
12	2	8	18487.00	13938.00	207.30	0	Spot (Block12, Row8, Column2)	6744.99	6639.00	952.80	0.01	0.14	5547.00	5595.92	5547.00	647.86	0.00	0.12	70.00	40.00	0.00	1092.00	1197.99	8255871.00	1.77	6095.85	6098.00
12	3	8	18777.00	13939.00	189.85	0	Spot (Block12, Row8, Column3)	6886.65	6798.50	868.63	0.01	0.13	5554.00	5603.65	5554.00	629.50	0.00	0.11	77.00	49.00	0.00	1244.50	1332.65	6983064.00	2.04	6136.37	6098.50
12	4	8	19075.00	13934.00	174.70	0	Spot (Block12, Row8, Column4)	6929.57	6867.00	830.48	0.00	0.12	5592.00	5642.61	5592.00	606.87	0.00	0.11	78.00	53.00	0.00	1275.00	1337.57	5924781.00	2.12	6310.77	6365.50
12	5	8	19373.00	13942.00	197.45	0	Spot (Block12, Row8, Column5)	6688.55	6668.50	716.38	0.00	0.11	5612.00	5666.51	5612.00	602.56	0.00	0.11	70.00	43.00	0.00	1056.50	1076.55	7370779.00	1.70	6138.52	6066.00
12	6	8	19690.00	13944.00	209.75	0	Spot (Block12, Row8, Column6)	6774.65	6716.00	744.08	0.00	0.11	5670.00	5720.69	5670.00	604.21	0.00	0.11	70.00	41.00	0.00	1046.00	1104.65	8461544.00	1.74	6094.10	6002.00
12	7	8	19982.00	13941.00	189.90	0	Spot (Block12, Row8, Column7)	7021.35	7006.50	797.53	0.00	0.11	5748.00	5785.67	5748.00	603.79	0.00	0.10	75.00	52.00	0.00	1258.50	1273.35	7175825.00	2.05	6200.46	6138.00
12	8	8	20274.00	13942.00	154.85	0	Spot (Block12, Row8, Column8)	10492.08	10299.50	2213.12	0.01	0.21	5942.00	5995.53	5942.00	639.94	0.00	0.11	99.00	95.00	0.00	4357.50	4550.08	6903786.00	7.03	7010.81	6989.00
13	1	1	4678.00	16340.00	147.90	0	Spot (Block13, Row1, Column1)	50345.76	57106.00	16728.74	0.05	0.33	2215.00	2269.75	2215.00	259.77	0.01	0.11	100.00	100.00	42.62	54891.00	48130.76	30006276.00	185.07	15172.28	13268.00
13	2	1	4975.00	16340.00	164.55	0	Spot (Block13, Row1, Column2)	2877.21	2809.00	399.03	0.01	0.14	2126.00	2166.30	2126.00	235.88	0.01	0.11	92.00	69.00	0.00	683.00	751.21	2166542.00	3.01	2373.86	2331.00
13	3	1	5279.00	16345.00	208.80	0	Spot (Block13, Row1, Column3)	2456.81	2384.00	333.76	0.01	0.14	2067.00	2082.08	2067.00	181.66	0.00	0.09	71.00	42.00	0.00	317.00	389.81	3029249.00	2.06	2208.84	2195.00
13	4	1	5576.00	16334.00	191.65	0	Spot (Block13, Row1, Column4)	2603.32	2547.00	318.11	0.01	0.12	2067.00	2084.52	2067.00	181.71	0.00	0.09	89.00	63.00	0.00	480.00	536.32	2704854.00	2.86	2291.13	2248.00
13	5	1	5880.00	16339.00	171.40	0	Spot (Block13, Row1, Column5)	3575.16	3280.00	919.28	0.04	0.26	2072.00	2092.51	2072.00	213.65	0.00	0.10	99.00	95.00	0.00	1208.00	1503.16	2917334.00	6.94	2509.27	2461.00
13	6	1	6178.00	16335.00	199.85	0	Spot (Block13, Row1, Column6)	3013.00	2803.00	690.66	0.03	0.23	2064.00	2083.94	2064.00	215.70	0.00	0.10	95.00	71.00	0.00	739.00	949.00	3407705.00	4.31	2355.33	2339.00
13	7	1	6484.00	16338.00	156.55	0	Spot (Block13, Row1, Column7)	3850.18	3764.00	886.68	0.01	0.23	2027.00	2055.06	2027.00	175.09	0.01	0.09	100.00	99.00	0.00	1737.00	1823.18	2606572.00	10.25	2454.02	2448.00
13	8	1	6783.00	16345.00	200.30	0	Spot (Block13, Row1, Column8)	2637.37	2550.00	353.23	0.01	0.13	2055.00	2063.30	2055.00	170.60	0.00	0.08	93.00	69.00	0.00	495.00	582.37	2993410.00	3.37	2276.61	2258.50
13	1	2	4652.00	16644.00	247.75	0	Spot (Block13, Row2, Column1)	2415.69	2394.00	180.10	0.00	0.07	2166.00	2198.24	2166.00	224.41	0.01	0.10	51.00	12.00	0.00	228.00	249.69	4297517.00	0.97	2269.35	2257.00
13	2	2	4976.00	16648.00	143.30	0	Spot (Block13, Row2, Column2)	2723.95	2685.00	284.33	0.01	0.10	2079.00	2094.76	2079.00	195.68	0.00	0.09	95.00	78.00	0.00	606.00	644.95	1517242.00	3.22	2306.17	2305.00
13	3	2	5275.00	16635.00	197.70	0	Spot (Block13, Row2, Column3)	2533.26	2446.00	341.32	0.02	0.13	2014.50	2045.97	2014.50	191.16	0.01	0.09	91.00	58.00	0.00	431.50	518.76	2791651.00	2.55	2285.76	2212.00
13	4	2	5575.00	16649.00	200.90	0	Spot (Block13, Row2, Column4)	2451.11	2400.00	310.96	0.01	0.13	2022.00	2050.76	2022.00	172.77	0.01	0.08	86.00	57.00	0.00	378.00	429.11	2799164.00	2.32	2212.01	2204.50
13	5	2	5879.00	16644.00	182.90	0	Spot (Block13, Row2, Column5)	3540.60	3456.00	589.30	0.01	0.17	2045.00	2078.72	2045.00	215.30	0.01	0.10	99.00	99.00	0.00	1411.00	1495.60	3352950.00	6.79	2520.87	2497.50
13	6	2	6192.00	16643.00	173.75	0	Spot (Block13, Row2, Column6)	2540.00	2476.00	342.23	0.01	0.13	2027.00	2066.63	2027.00	244.81	0.01	0.12	79.00	43.00	0.00	449.00	513.00	2136136.00	1.93	2268.46	2259.00
13	7	2	6479.00	16646.00	192.05	0	Spot (Block13, Row2, Column7)	2443.84	2398.00	246.78	0.01	0.10	1991.00	2026.11	1991.00	220.14	0.01	0.11	81.00	45.00	0.00	407.00	452.84	2541590.00	1.90	2200.58	2191.50
13	8	2	6777.00	16639.00	219.05	0	Spot (Block13, Row2, Column8)	2287.81	2266.00	243.56	0.00	0.11	1984.00	2019.76	1984.00	178.91	0.01	0.09	71.00	35.00	0.00	282.00	303.81	3143449.00	1.50	2096.09	2090.00
13	1	3	4687.00	16940.00	147.30	0	Spot (Block13, Row3, Column1)	3829.14	3696.00	836.01	0.02	0.22	2119.00	2158.32	2119.00	199.73	0.01	0.09	100.00	98.00	0.00	1577.00	1710.14	2259193.00	8.37	2626.99	2558.00
13	2	3	4982.00	16946.00	180.95	0	Spot (Block13, Row3, Column2)	2588.94	2529.00	366.03	0.01	0.14	2077.00	2106.95	2077.00	236.78	0.01	0.11	88.00	45.00	0.00	452.00	511.94	2379240.00	2.04	2285.97	2284.00
13	3	3	5266.00	16936.00	196.05	0	Spot (Block13, Row3, Column3)	2595.96	2502.00	375.22	0.02	0.14	2024.00	2064.21	2024.00	251.76	0.01	0.12	78.00	48.00	0.00	478.00	571.96	2821807.00	2.11	2317.96	2225.50
13	4	3	5578.00	16942.00	163.25	0	Spot (Block13, Row3, Column4)	2974.77	2889.50	497.91	0.01	0.17	2023.00	2058.04	2023.00	200.88	0.01	0.10	99.00	91.00	0.00	866.50	951.77	2177534.00	4.56	2380.46	2383.00
13	5	3	5876.00	16945.00	143.30	0	Spot (Block13, Row3, Column5)	2965.43	2917.00	387.96	0.01	0.13	2031.00	2072.22	2031.00	195.73	0.01	0.09	97.00	94.00	0.00	886.00	934.43	1669537.00	4.56	2373.32	2357.00
13	6	3	6175.00	16945.00	191.90	0	Spot (Block13, Row3, Column6)	2481.93	2445.00	269.93	0.01	0.11	2044.00	2069.99	2044.00	207.21	0.01	0.10	82.00	47.00	0.00	401.00	437.93	2573759.00	1.99	2223.47	2211.50
13	7	3	6485.00	16946.00	154.95	0	Spot (Block13, Row3, Column7)	2849.61	2771.00	411.84	0.01	0.14	1998.50	2041.57	1998.50	211.01	0.01	0.10	97.00	92.00	0.00	772.50	851.11	1877892.00	3.83	2306.32	2290.50
13	8	3	6783.00	16948.00	213.50	0	Spot (Block13, Row3, Column8)	2257.35	2242.00	235.65	0.00	0.10	1994.00	2027.94	1994.00	176.59	0.01	0.09	58.00	33.00	0.00	248.00	263.35	2945836.00	1.30	2102.16	2088.00
13	1	4	4681.00	17244.00	185.70	0	Spot (Block13, Row4, Column1)	2745.22	2699.00	392.60	0.01	0.14	2083.00	2114.49	2083.00	183.56	0.01	0.09	91.00	71.00	0.00	616.00	662.22	2662860.00	3.44	2362.94	2312.00
13	2	4	4993.00	17278.00	118.75	0	Spot (Block13, Row4, Column2)	2679.10	2495.50	1143.66	0.03	0.43	2065.00	2098.22	2065.00	227.66	0.01	0.11	84.00	45.00	0.00	430.50	614.10	996627.00	2.55	2361.70	2339.00
13	3	4	5282.00	17245.00	142.80	0	Spot (Block13, Row4, Column3)	5084.37	5107.00	1165.64	0.00	0.23	2063.00	2091.47	2063.00	222.91	0.01	0.11	100.00	100.00	0.00	3044.00	3021.37	2826911.00	13.43	2921.15	2732.00
13	4	4	5575.00	17257.00	217.20	0	Spot (Block13, Row4, Column4)	2402.69	2376.50	173.99	0.00	0.07	2049.00	2071.38	2049.00	187.19	0.00	0.09	85.00	39.00	0.00	327.50	353.69	3238821.00	1.77	2190.21	2193.00
13	5	4	5869.00	17240.00	192.40	0	Spot (Block13, Row4, Column5)	2672.29	2634.00	387.60	0.01	0.15	2043.00	2078.30	2043.00	214.05	0.01	0.10	91.00	66.00	0.00	591.00	629.29	2797888.00	2.77	2293.60	2248.50
13	6	4	6177.00	17240.00	189.15	0	Spot (Block13, Row4, Column6)	3474.22	3471.50	554.23	0.00	0.16	2015.00	2046.23	2015.00	178.46	0.01	0.09	100.00	99.00	0.00	1456.50	1459.22	3488118.00	8.00	2442.79	2418.50
13	7	4	6476.00	17245.00	149.05	0	Spot (Block13, Row4, Column7)	3597.66	3420.00	856.67	0.02	0.24	2003.00	2039.21	2003.00	178.26	0.01	0.09	99.00	96.00	0.00	1417.00	1594.66	2190974.00	8.74	2451.79	2430.00
13	8	4	6776.00	17246.00	164.45	0	Spot (Block13, Row4, Column8)	3043.73	2999.50	512.42	0.01	0.17	2003.00	2034.09	2003.00	178.06	0.01	0.09	99.00	94.00	0.00	996.50	1040.73	2282801.00	5.67	2278.70	2265.00
13	1	5	4680.00	17542.00	141.55	0	Spot (Block13, Row5, Column1)	3189.34	3197.50	362.10	0.00	0.11	2026.00	2052.49	2026.00	171.81	0.01	0.08	100.00	99.00	0.00	1171.50	1163.34	1741377.00	6.62	2440.05	2444.00
13	2	5	4970.00	17541.00	128.80	0	Spot (Block13, Row5, Column2)	2514.84	2544.00	273.46	0.01	0.11	2022.00	2052.22	2022.00	172.02	0.01	0.08	91.00	68.00	0.00	522.00	492.84	1106531.00	2.69	2278.30	2258.50
13	3	5	5281.00	17548.00	148.15	0	Spot (Block13, Row5, Column3)	2575.83	2615.50	287.78	0.01	0.11	2074.00	2088.56	2074.00	173.77	0.00	0.08	82.00	65.00	0.00	541.50	501.83	1545500.00	2.80	2285.43	2219.00
13	4	5	5573.00	17545.00	161.15	0	Spot (Block13, Row5, Column4)	2778.70	2756.00	330.66	0.00	0.12	2087.00	2113.58	2087.00	227.36	0.01	0.11	93.00	72.00	0.00	669.00	691.70	1989547.00	2.93	2321.97	2330.00
13	5	5	5879.00	17542.00	142.80	0	Spot (Block13, Row5, Column5)	6327.78	6170.50	1801.21	0.01	0.28	2052.00	2088.72	2052.00	243.62	0.01	0.12	100.00	100.00	0.00	4118.50	4275.78	3518243.00	17.40	3156.33	3045.00
13	6	5	6185.00	17544.00	187.15	0	Spot (Block13, Row5, Column6)	2524.48	2512.00	258.33	0.00	0.10	1993.00	2019.38	1993.00	181.23	0.01	0.09	92.00	72.00	0.00	519.00	531.48	2486615.00	2.79	2250.20	2223.50
13	7	5	6490.00	17552.00	196.20	0	Spot (Block13, Row5, Column7)	2359.69	2319.00	472.68	0.01	0.20	1964.00	1990.49	1964.00	175.19	0.01	0.09	80.00	50.00	0.00	355.00	395.69	2574419.00	2.11	2119.03	2087.00
13	8	5	6779.00	17538.00	141.40	0	Spot (Block13, Row5, Column8)	4431.20	4117.00	1282.57	0.03	0.29	1979.00	2007.66	1979.00	196.03	0.01	0.10	100.00	100.00	0.00	2138.00	2452.20	2392848.00	12.36	2668.38	2545.50
13	1	6	4691.00	17851.00	216.65	0	Spot (Block13, Row6, Column1)	2338.89	2308.00	170.77	0.01	0.07	2000.00	2025.35	2000.00	204.13	0.01	0.10	79.00	27.00	0.00	308.00	338.89	3134109.00	1.54	2153.14	2165.00
13	2	6	4983.00	17841.00	208.45	0	Spot (Block13, Row6, Column2)	2308.92	2297.00	176.73	0.00	0.08	1997.00	2018.23	1997.00	157.72	0.00	0.08	79.00	43.00	0.00	300.00	311.92	2865368.00	1.84	2182.01	2170.00
13	3	6	5269.00	17842.00	144.65	0	Spot (Block13, Row6, Column3)	4055.40	4038.00	884.66	0.00	0.22	2063.00	2075.95	2063.00	175.35	0.00	0.08	100.00	100.00	0.00	1975.00	1992.40	2303469.00	11.29	2612.45	2616.50
13	4	6	5579.00	17847.00	153.65	0	Spot (Block13, Row6, Column4)	2963.82	2922.00	405.58	0.01	0.14	2065.00	2091.03	2065.00	230.93	0.01	0.11	97.00	90.00	0.00	857.00	898.82	1911662.00	3.78	2408.35	2407.00
13	5	6	5878.00	17843.00	137.40	0	Spot (Block13, Row6, Column5)	5374.61	5399.50	1150.12	0.00	0.21	2000.00	2034.50	2000.00	214.90	0.01	0.11	100.00	100.00	0.00	3399.50	3374.61	2751801.00	15.54	3033.51	2883.00
13	6	6	6178.00	17845.00	191.35	0	Spot (Block13, Row6, Column6)	2513.07	2445.00	329.56	0.01	0.13	1973.00	1980.90	1973.00	162.01	0.00	0.08	91.00	67.00	0.00	472.00	540.07	2606051.00	3.28	2206.57	2193.00
13	7	6	6478.00	17843.00	156.30	0	Spot (Block13, Row6, Column7)	3280.77	3165.50	700.99	0.02	0.21	1950.00	1968.19	1950.00	162.23	0.00	0.08	100.00	98.00	0.00	1215.50	1330.77	2204677.00	8.09	2315.04	2302.00
13	8	6	6785.00	17842.00	149.05	0	Spot (Block13, Row6, Column8)	3157.16	3040.00	566.20	0.02	0.18	1978.00	2004.67	1978.00	223.52	0.01	0.11	99.00	96.00	0.00	1062.00	1179.16	1925870.00	5.16	2363.33	2362.00
13	1	7	4686.00	18149.00	210.00	0	Spot (Block13, Row7, Column1)	2415.72	2393.00	266.34	0.00	0.11	2061.50	2106.04	2061.50	255.82	0.01	0.12	66.00	17.00	0.00	331.50	354.22	3038981.00	1.21	2265.61	2214.00
13	2	7	4987.00	18152.00	215.40	0	Spot (Block13, Row7, Column2)	2444.94	2426.50	223.95	0.00	0.09	2022.00	2051.81	2022.00	166.45	0.01	0.08	86.00	66.00	0.00	404.50	422.94	3232209.00	2.36	2258.95	2244.50
13	3	7	5276.00	18149.00	215.60	0	Spot (Block13, Row7, Column3)	2361.36	2351.00	168.38	0.00	0.07	2034.00	2064.51	2034.00	180.61	0.01	0.09	77.00	40.00	0.00	317.00	327.36	3133528.00	1.64	2134.86	2120.00
13	4	7	5571.00	18155.00	213.80	0	Spot (Block13, Row7, Column4)	2303.62	2280.50	193.23	0.00	0.08	1994.00	2030.45	1994.00	179.18	0.01	0.09	73.00	36.00	0.00	286.50	309.62	3008527.00	1.52	2114.40	2105.00
13	5	7	5871.00	18146.00	220.20	0	Spot (Block13, Row7, Column5)	2336.24	2299.00	262.62	0.01	0.11	1967.00	1984.09	1967.00	168.47	0.00	0.08	81.00	49.00	0.00	332.00	369.24	3249705.00	2.09	2095.31	2090.00
13	6	7	6176.00	18139.00	204.65	0	Spot (Block13, Row7, Column6)	2270.53	2226.00	179.36	0.01	0.08	1963.00	1971.68	1963.00	171.92	0.00	0.09	75.00	35.00	0.00	263.00	307.53	2711008.00	1.74	2113.13	2088.00
13	7	7	6467.00	18152.00	204.15	0	Spot (Block13, Row7, Column7)	2671.57	2510.00	542.91	0.03	0.20	1970.00	1983.18	1970.00	171.15	0.00	0.09	92.00	74.00	0.00	540.00	701.57	3149778.00	4.02	2216.67	2180.00
13	8	7	6779.00	18144.00	147.00	-50	Spot (Block13, Row7, Column8)	2040.12	2008.50	195.58	0.01	0.10	1986.00	2017.15	1986.00	225.96	0.01	0.11	14.00	3.00	0.00	22.50	54.12	1203672.00	0.10	1986.52	1950.00
13	1	8	4667.00	18444.00	138.30	0	Spot (Block13, Row8, Column1)	59931.47	65535.00	10459.85	0.04	0.17	2181.00	2208.04	2181.00	261.69	0.01	0.12	100.00	100.00	69.65	63354.00	57750.47	30804988.00	220.58	19473.37	14800.00
13	2	8	4983.00	18442.00	201.70	0	Spot (Block13, Row8, Column2)	2519.36	2515.00	225.66	0.00	0.09	2115.00	2162.48	2115.00	226.90	0.01	0.10	75.00	42.00	0.00	400.00	404.36	2902302.00	1.57	2318.02	2291.00
13	3	8	5267.00	18444.00	147.55	0	Spot (Block13, Row8, Column3)	3664.59	3473.00	995.34	0.02	0.27	2097.00	2128.63	2097.00	196.22	0.01	0.09	99.00	97.00	0.00	1376.00	1567.59	2165772.00	7.83	2491.94	2468.00
13	4	8	5575.00	18445.00	175.40	0	Spot (Block13, Row8, Column4)	2567.79	2510.00	288.51	0.01	0.11	2084.00	2103.91	2084.00	202.66	0.00	0.10	86.00	54.00	0.00	426.00	483.79	2218569.00	2.29	2301.10	2299.00
13	5	8	5879.00	18444.00	212.65	0	Spot (Block13, Row8, Column5)	2407.54	2415.00	184.34	0.00	0.08	2017.00	2053.87	2017.00	192.25	0.01	0.09	82.00	55.00	0.00	398.00	390.54	3117767.00	1.84	2222.35	2202.00
13	6	8	6180.00	18436.00	141.60	0	Spot (Block13, Row8, Column6)	2777.16	2771.50	302.53	0.00	0.11	2006.00	2043.63	2006.00	226.36	0.01	0.11	98.00	83.00	0.00	765.50	771.16	1516332.00	3.24	2315.03	2288.00
13	7	8	6480.00	18445.00	162.05	0	Spot (Block13, Row8, Column7)	2792.46	2731.00	396.07	0.01	0.14	2006.00	2041.50	2006.00	200.24	0.01	0.10	95.00	84.00	0.00	725.00	786.46	2024530.00	3.75	2249.94	2232.00
13	8	8	6770.00	18446.00	143.40	0	Spot (Block13, Row8, Column8)	5622.29	5509.00	1408.15	0.01	0.25	1997.00	2035.89	1997.00	189.49	0.01	0.09	100.00	100.00	0.00	3512.00	3625.29	3154105.00	18.93	2964.63	2791.00
14	1	1	9180.00	16339.00	150.25	0	Spot (Block14, Row1, Column1)	48717.18	54291.50	17362.59	0.05	0.36	3478.00	3538.64	3478.00	477.97	0.01	0.14	100.00	100.00	40.07	50813.50	45239.18	29912548.00	94.52	15362.73	11916.00
14	2	1	9474.00	16347.00	163.10	0	Spot (Block14, Row1, Column2)	5687.52	5394.50	1234.56	0.02	0.22	3376.00	3442.22	3376.00	627.20	0.01	0.18	98.00	77.00	0.00	2018.50	2311.52	4197388.00	3.58	4020.32	3982.00
14	3	1	9782.00	16344.00	149.80	0	Spot (Block14, Row1, Column3)	8221.90	7200.50	3246.37	0.06	0.39	3358.00	3425.90	3358.00	618.69	0.01	0.18	99.00	94.00	0.00	3842.50	4863.90	5081136.00	7.75	4427.86	4461.00
14	4	1	10068.00	16343.00	170.70	0	Spot (Block14, Row1, Column4)	5301.33	5104.00	991.76	0.02	0.19	3448.00	3495.87	3448.00	424.32	0.01	0.12	97.00	84.00	0.00	1656.00	1853.33	4315286.00	4.25	3991.04	3945.00
14	5	1	10379.00	16344.00	146.05	0	Spot (Block14, Row1, Column5)	16491.90	14011.50	9791.77	0.07	0.59	3589.00	3633.61	3589.00	449.92	0.01	0.12	100.00	100.00	0.00	10422.50	12902.90	9664256.00	28.58	5889.62	5447.00
14	6	1	10674.00	16336.00	152.90	0	Spot (Block14, Row1, Column6)	12498.93	11273.00	5458.48	0.04	0.44	3687.00	3736.58	3687.00	464.86	0.01	0.12	100.00	100.00	0.00	7586.00	8811.93	8036815.00	18.85	5729.26	5346.00
14	7	1	10983.00	16340.00	152.45	0	Spot (Block14, Row1, Column7)	40883.94	40196.50	20420.61	0.01	0.50	3705.00	3768.90	3705.00	486.25	0.01	0.13	100.00	100.00	26.18	36491.50	37178.94	26084092.00	76.33	11311.82	9272.00
14	8	1	11286.00	16334.00	200.85	0	Spot (Block14, Row1, Column8)	4676.96	4622.00	568.26	0.01	0.12	3832.00	3903.74	3832.00	512.63	0.01	0.13	63.00	37.00	0.00	790.00	844.96	5350439.00	1.51	4198.91	4126.00
14	1	2	9176.00	16646.00	206.55	0	Spot (Block14, Row2, Column1)	3881.51	3837.00	432.16	0.01	0.11	3356.00	3415.02	3356.00	433.99	0.01	0.13	53.00	23.00	0.00	481.00	525.51	4708274.00	1.07	3694.60	3665.50
14	2	2	9473.00	16646.00	120.85	0	Spot (Block14, Row2, Column2)	11777.62	11512.00	2803.91	0.01	0.24	3340.00	3377.61	3340.00	406.79	0.00	0.12	100.00	100.00	0.00	8172.00	8437.62	4534384.00	20.65	5638.02	5411.00
14	3	2	9784.00	16648.00	194.45	0	Spot (Block14, Row2, Column3)	4097.72	4067.00	482.14	0.00	0.12	3376.00	3428.90	3376.00	422.77	0.01	0.12	67.00	38.00	0.00	691.00	721.72	4372267.00	1.58	3640.28	3622.50
14	4	2	10078.00	16641.00	175.20	0	Spot (Block14, Row2, Column4)	7606.68	7461.00	1737.51	0.01	0.23	3462.00	3525.37	3462.00	461.06	0.01	0.13	100.00	99.00	0.00	3999.00	4144.68	6518922.00	8.85	4660.65	4594.00
14	5	2	10389.00	16645.00	211.55	0	Spot (Block14, Row2, Column5)	4441.81	4379.00	522.03	0.01	0.12	3662.50	3701.53	3662.50	485.14	0.00	0.13	65.00	33.00	0.00	716.50	779.31	5672194.00	1.53	3930.14	3950.00
14	6	2	10676.00	16642.00	184.80	0	Spot (Block14, Row2, Column6)	5196.44	5077.00	974.13	0.01	0.19	3711.00	3742.46	3711.00	478.75	0.00	0.13	82.00	67.00	0.00	1366.00	1485.44	4957408.00	3.04	4239.26	4233.50
14	7	2	10981.00	16645.00	187.35	0	Spot (Block14, Row2, Column7)	5454.00	5207.00	1186.59	0.02	0.22	3600.00	3658.93	3600.00	460.59	0.01	0.13	91.00	77.00	0.00	1607.00	1854.00	5383093.00	3.90	4180.08	4147.00
14	8	2	11280.00	16636.00	210.45	0	Spot (Block14, Row2, Column8)	4372.80	4370.00	542.00	0.00	0.12	3693.00	3743.07	3693.00	461.61	0.01	0.12	59.00	36.00	0.00	677.00	679.80	5514095.00	1.36	4175.73	4198.50
14	1	3	9183.00	16948.00	143.10	0	Spot (Block14, Row3, Column1)	13560.71	12168.00	6447.00	0.05	0.48	3306.00	3357.11	3306.00	396.19	0.01	0.12	100.00	100.00	0.00	8862.00	10254.71	7539757.00	25.75	5591.09	5076.50
14	2	3	9488.00	16948.00	192.15	0	Spot (Block14, Row3, Column2)	4257.90	4244.00	472.49	0.00	0.11	3341.00	3384.74	3341.00	391.63	0.01	0.12	84.00	57.00	0.00	903.00	916.90	4428221.00	2.23	3768.29	3749.00
14	3	3	9778.00	16942.00	209.55	0	Spot (Block14, Row3, Column3)	4343.11	4240.50	556.03	0.01	0.13	3475.00	3530.60	3475.00	456.71	0.01	0.13	73.00	43.00	0.00	765.50	868.11	5446257.00	1.78	3806.51	3771.50
14	4	3	10078.00	16941.00	144.00	0	Spot (Block14, Row3, Column4)	13756.23	12875.00	5474.85	0.03	0.40	3572.00	3606.03	3572.00	450.91	0.00	0.13	100.00	100.00	0.00	9303.00	10184.23	7744757.00	22.51	5738.60	5344.00
14	5	3	10396.00	16948.00	191.30	0	Spot (Block14, Row3, Column5)	4765.23	4684.00	612.26	0.01	0.13	3692.00	3724.61	3692.00	474.05	0.00	0.13	86.00	52.00	0.00	992.00	1073.23	4922484.00	2.20	4152.02	4159.00
14	6	3	10681.00	16949.00	200.75	0	Spot (Block14, Row3, Column6)	4443.42	4439.00	497.57	0.00	0.11	3752.00	3775.41	3752.00	476.74	0.00	0.13	65.00	30.00	0.00	687.00	691.42	5087712.00	1.40	4093.77	4166.00
14	7	3	10984.00	16946.00	145.95	0	Spot (Block14, Row3, Column7)	13581.92	11826.00	6699.70	0.06	0.49	3708.00	3720.90	3708.00	474.91	0.00	0.13	100.00	99.00	0.00	8118.00	9873.92	7877516.00	20.76	5642.28	5206.50
14	8	3	11277.00	16941.00	218.00	0	Spot (Block14, Row3, Column8)	4285.88	4246.50	501.48	0.00	0.12	3686.00	3735.75	3686.00	467.00	0.01	0.13	55.00	30.00	0.00	560.50	599.88	5845942.00	1.18	3864.67	3822.50
14	1	4	9184.00	17245.00	142.35	0	Spot (Block14, Row4, Column1)	13670.36	13350.00	5391.20	0.01	0.39	3282.00	3312.68	3282.00	397.26	0.00	0.12	100.00	100.00	0.00	10068.00	10388.36	7532367.00	26.07	5498.56	5084.50
14	2	4	9487.00	17241.00	218.65	0	Spot (Block14, Row4, Column2)	4072.47	4029.00	429.64	0.00	0.11	3363.00	3428.05	3363.00	452.52	0.01	0.13	65.00	34.00	0.00	666.00	709.47	5583358.00	1.42	3636.90	3588.00
14	3	4	9781.00	17242.00	140.85	0	Spot (Block14, Row4, Column3)	45516.25	46496.00	17383.49	0.01	0.38	3507.00	3566.81	3507.00	483.27	0.01	0.14	100.00	100.00	25.42	42989.00	42009.25	24533376.00	86.80	13898.05	11917.50
14	4	4	10081.00	17247.00	204.35	0	Spot (Block14, Row4, Column4)	4253.17	4241.00	478.93	0.00	0.11	3528.00	3584.02	3528.00	452.58	0.01	0.13	66.00	36.00	0.00	713.00	725.17	5031505.00	1.48	3851.58	3739.00
14	5	4	10371.00	17244.00	191.00	0	Spot (Block14, Row4, Column5)	4630.28	4579.00	683.82	0.00	0.15	3592.00	3659.08	3592.00	465.91	0.01	0.13	79.00	53.00	0.00	987.00	1038.28	4755297.00	2.08	4064.44	4003.00
14	6	4	10684.00	17244.00	198.85	0	Spot (Block14, Row4, Column6)	4666.90	4624.00	541.96	0.00	0.12	3671.00	3727.07	3671.00	446.68	0.01	0.12	82.00	54.00	0.00	953.00	995.90	5231591.00	2.10	4040.31	4020.00
14	7	4	10978.00	17248.00	148.85	0	Spot (Block14, Row4, Column7)	11771.09	9868.00	6115.50	0.08	0.52	3697.00	3742.91	3697.00	467.72	0.01	0.12	99.00	97.00	0.00	6171.00	8074.09	7156820.00	17.16	5287.40	5228.00
14	8	4	11277.00	17246.00	156.65	0	Spot (Block14, Row4, Column8)	5760.75	5601.50	1024.51	0.01	0.18	3709.00	3750.56	3709.00	469.51	0.00	0.13	98.00	88.00	0.00	1892.50	2051.75	3859704.00	4.28	4348.56	4364.50
14	1	5	9184.00	17544.00	144.80	0	Spot (Block14, Row5, Column1)	9053.85	8306.00	3285.83	0.04	0.36	3237.50	3267.18	3237.50	395.67	0.00	0.12	100.00	100.00	0.00	5068.50	5816.35	5196912.00	14.63	4667.82	4504.00
14	2	5	9488.00	17533.00	210.90	0	Spot (Block14, Row5, Column2)	3984.55	3966.00	439.27	0.00	0.11	3350.00	3401.84	3350.00	410.74	0.01	0.12	63.00	36.00	0.00	616.00	634.55	5048419.00	1.42	3636.89	3685.00
14	3	5	9782.00	17542.00	209.85	0	Spot (Block14, Row5, Column3)	4389.08	4296.00	552.47	0.01	0.13	3501.00	3562.11	3501.00	475.67	0.01	0.13	72.00	40.00	0.00	795.00	888.08	5543412.00	1.74	3874.45	3877.00
14	4	5	10079.00	17544.00	160.90	0	Spot (Block14, Row5, Column4)	6953.12	6227.00	2236.23	0.05	0.32	3494.00	3561.42	3494.00	469.06	0.01	0.13	99.00	94.00	0.00	2733.00	3459.12	4971482.00	7.23	4261.68	4289.00
14	5	5	10380.00	17543.00	141.60	0	Spot (Block14, Row5, Column5)	52052.46	63239.00	16408.71	0.08	0.32	3619.00	3687.55	3619.00	539.79	0.01	0.15	100.00	100.00	47.43	59620.00	48433.46	28316716.00	89.60	17042.80	12678.00
14	6	5	10679.00	17542.00	175.40	0	Spot (Block14, Row5, Column6)	5340.65	5174.50	978.50	0.01	0.18	3627.00	3695.83	3627.00	461.30	0.01	0.12	90.00	79.00	0.00	1547.50	1713.65	4571593.00	3.57	4243.15	4290.00
14	7	5	10978.00	17539.00	206.55	0	Spot (Block14, Row5, Column7)	4377.16	4333.00	546.37	0.00	0.12	3620.00	3681.59	3620.00	474.79	0.01	0.13	64.00	39.00	0.00	713.00	757.16	5313868.00	1.46	3984.52	3989.50
14	8	5	11280.00	17542.00	145.70	0	Spot (Block14, Row5, Column8)	22564.14	19331.50	14293.63	0.07	0.63	3644.00	3690.67	3644.00	458.02	0.01	0.12	100.00	100.00	0.00	15687.50	18920.14	13087199.00	41.21	6884.00	6203.50
14	1	6	9179.00	17849.00	200.55	0	Spot (Block14, Row6, Column1)	3937.88	3899.00	490.87	0.00	0.12	3154.00	3204.44	3154.00	376.32	0.01	0.12	74.00	49.00	0.00	745.00	783.88	4473434.00	1.95	3579.33	3494.50
14	2	6	9484.00	17837.00	212.80	0	Spot (Block14, Row6, Column2)	4010.50	3968.50	475.70	0.00	0.12	3274.00	3344.81	3274.00	437.52	0.01	0.13	68.00	37.00	0.00	694.50	736.50	5189581.00	1.52	3619.79	3585.00
14	3	6	9773.00	17842.00	141.50	0	Spot (Block14, Row6, Column3)	27322.14	26413.50	12971.82	0.01	0.47	3476.00	3520.50	3476.00	462.21	0.01	0.13	100.00	100.00	0.00	22937.50	23846.14	14863246.00	51.50	9316.22	7477.50
14	4	6	10085.00	17842.00	173.90	0	Spot (Block14, Row6, Column4)	5183.76	5066.00	892.27	0.01	0.17	3571.00	3622.30	3571.00	499.64	0.01	0.14	91.00	72.00	0.00	1495.00	1612.76	4375096.00	3.13	4060.13	4005.50
14	5	6	10378.00	17842.00	142.85	0	Spot (Block14, Row6, Column5)	57987.27	65535.00	13089.51	0.05	0.23	3653.00	3711.22	3653.00	541.36	0.01	0.15	100.00	100.00	67.88	61882.00	54334.27	31777252.00	100.26	19764.35	16813.00
14	6	6	10681.00	17846.00	197.45	0	Spot (Block14, Row6, Column6)	4607.61	4558.50	646.94	0.00	0.14	3612.00	3670.71	3612.00	497.81	0.01	0.14	74.00	46.00	0.00	946.50	995.61	5096012.00	1.88	4053.18	4031.00
14	7	6	10981.00	17841.00	145.40	0	Spot (Block14, Row6, Column7)	19782.79	18973.50	9738.43	0.02	0.49	3548.50	3604.39	3548.50	493.31	0.01	0.14	100.00	100.00	0.00	15425.00	16234.29	11394887.00	32.80	7259.68	6183.00
14	8	6	11287.00	17846.00	144.90	0	Spot (Block14, Row6, Column8)	26358.86	23524.00	15155.11	0.05	0.57	3587.00	3630.02	3587.00	475.87	0.01	0.13	100.00	100.00	0.00	19937.00	22771.86	14998191.00	47.76	8139.97	7202.00
14	1	7	9179.00	18143.00	203.30	0	Spot (Block14, Row7, Column1)	3774.20	3737.50	442.39	0.00	0.12	3140.00	3203.66	3140.00	415.15	0.01	0.13	65.00	30.00	0.00	597.50	634.20	4423363.00	1.37	3430.77	3415.50
14	2	7	9492.00	18151.00	205.55	0	Spot (Block14, Row7, Column2)	3885.52	3849.50	458.19	0.00	0.12	3158.00	3217.14	3158.00	393.91	0.01	0.12	72.00	40.00	0.00	691.50	727.52	4662619.00	1.70	3502.36	3465.00
14	3	7	9785.00	18141.00	219.15	0	Spot (Block14, Row7, Column3)	4017.23	3967.00	495.44	0.01	0.12	3361.00	3397.76	3361.00	448.26	0.00	0.13	60.00	34.00	0.00	606.00	656.23	5531732.00	1.38	3656.35	3572.00
14	4	7	10082.00	18140.00	206.85	0	Spot (Block14, Row7, Column4)	4154.57	4123.00	475.30	0.00	0.11	3444.50	3472.13	3444.50	420.43	0.00	0.12	67.00	40.00	0.00	678.50	710.07	5068575.00	1.62	3700.72	3639.00
14	5	7	10378.00	18140.00	190.00	0	Spot (Block14, Row7, Column5)	6756.33	6539.00	1586.52	0.01	0.23	3532.00	3574.38	3532.00	470.05	0.01	0.13	100.00	97.00	0.00	3007.00	3224.33	6857671.00	6.77	4631.38	4655.00
14	6	7	10672.00	18144.00	208.70	0	Spot (Block14, Row7, Column6)	4252.72	4182.00	461.10	0.01	0.11	3489.00	3523.34	3489.00	444.80	0.00	0.13	70.00	36.00	0.00	693.00	763.72	5277622.00	1.64	3863.68	3854.50
14	7	7	10978.00	18146.00	147.35	0	Spot (Block14, Row7, Column7)	16923.42	15067.50	9535.42	0.05	0.56	3444.00	3504.40	3444.00	467.28	0.01	0.13	100.00	100.00	0.51	11623.50	13479.42	10018663.00	28.72	6857.85	5172.00
14	8	7	11288.00	18145.00	123.45	0	Spot (Block14, Row7, Column8)	5144.21	5036.00	680.30	0.01	0.13	3537.00	3595.40	3537.00	473.67	0.01	0.13	95.00	83.00	0.00	1499.00	1607.21	2083405.00	3.27	4259.71	4242.50
14	1	8	9170.00	18445.00	139.75	0	Spot (Block14, Row8, Column1)	56669.45	65535.00	12919.39	0.06	0.23	3280.00	3355.73	3280.00	488.06	0.01	0.15	100.00	100.00	56.71	62255.00	53389.45	29978340.00	109.24	19112.58	14838.50
14	2	8	9482.00	18443.00	189.90	0	Spot (Block14, Row8, Column2)	4690.24	4480.50	1025.71	0.02	0.22	3227.00	3302.84	3227.00	453.83	0.01	0.14	82.00	66.00	0.00	1253.50	1463.24	4784048.00	3.06	3763.18	3752.50
14	3	8	9770.00	18442.00	147.95	0	Spot (Block14, Row8, Column3)	10705.51	9008.00	5547.40	0.07	0.52	3282.00	3331.03	3282.00	430.34	0.01	0.13	100.00	97.00	0.00	5726.00	7423.51	6391190.00	17.14	4796.33	4700.00
14	4	8	10078.00	18439.00	186.15	0	Spot (Block14, Row8, Column4)	4166.61	4082.00	518.84	0.01	0.12	3320.00	3368.88	3320.00	415.51	0.01	0.12	73.00	47.00	0.00	762.00	846.61	4054112.00	1.92	3580.32	3504.00
14	5	8	10371.00	18444.00	198.95	0	Spot (Block14, Row8, Column5)	4059.78	4036.00	466.67	0.00	0.11	3407.00	3447.89	3407.00	419.94	0.01	0.12	62.00	37.00	0.00	629.00	652.78	4551017.00	1.46	3670.50	3613.00
14	6	8	10683.00	18441.00	188.65	0	Spot (Block14, Row8, Column6)	4381.71	4321.00	637.80	0.01	0.15	3425.00	3464.34	3425.00	420.15	0.00	0.12	77.00	52.00	0.00	896.00	956.71	4403621.00	2.18	3893.72	3842.00
14	7	8	10978.00	18443.00	151.00	0	Spot (Block14, Row8, Column7)	6726.30	6229.50	1785.76	0.03	0.27	3456.00	3509.84	3456.00	442.31	0.01	0.13	99.00	96.00	0.00	2773.50	3270.30	4197211.00	7.27	4294.08	4276.00
14	8	8	11272.00	18448.00	147.45	0	Spot (Block14, Row8, Column8)	7720.33	7415.00	1952.39	0.02	0.25	3621.00	3661.32	3621.00	501.48	0.00	0.14	100.00	100.00	0.00	3794.00	4099.33	4609035.00	8.09	4684.24	4675.00
15	1	1	13683.00	16338.00	152.45	0	Spot (Block15, Row1, Column1)	46761.43	49538.00	17655.69	0.03	0.38	5059.00	5113.04	5059.00	676.54	0.00	0.13	100.00	100.00	34.38	44479.00	41702.43	29646944.00	61.56	16909.81	14231.00
15	2	1	13975.00	16347.00	178.10	0	Spot (Block15, Row1, Column2)	6937.12	6651.00	1408.29	0.02	0.20	4910.00	4942.48	4910.00	648.86	0.00	0.13	86.00	66.00	0.00	1741.00	2027.12	6167104.00	3.07	5394.18	5330.00
15	3	1	14283.00	16345.00	192.30	0	Spot (Block15, Row1, Column3)	6525.25	6279.00	1069.71	0.02	0.16	4899.00	4941.70	4899.00	585.27	0.00	0.12	86.00	60.00	0.00	1380.00	1626.25	6812356.00	2.71	5455.88	5484.00
15	4	1	14575.00	16341.00	195.55	0	Spot (Block15, Row1, Column4)	6411.21	6285.00	949.33	0.01	0.15	4903.00	4937.47	4903.00	597.02	0.00	0.12	85.00	55.00	0.00	1382.00	1508.21	6917697.00	2.47	5378.22	5353.00
15	5	1	14882.00	16340.00	175.65	0	Spot (Block15, Row1, Column5)	7545.78	7026.00	1798.42	0.03	0.24	4864.00	4908.09	4864.00	596.77	0.00	0.12	97.00	80.00	0.00	2162.00	2681.78	6496918.00	4.42	5701.10	5705.00
15	6	1	15182.00	16339.00	192.25	0	Spot (Block15, Row1, Column6)	6914.00	6613.00	1451.28	0.02	0.21	4852.00	4891.52	4852.00	601.42	0.00	0.12	88.00	67.00	0.00	1761.00	2062.00	7238960.00	3.36	5600.62	5530.00
15	7	1	15485.00	16339.00	158.25	0	Spot (Block15, Row1, Column7)	11306.40	10242.00	4409.67	0.04	0.39	4976.00	4999.76	4976.00	644.46	0.00	0.13	100.00	97.00	0.00	5266.00	6330.40	7744887.00	9.79	6623.10	6628.00
15	8	1	15791.00	16331.00	202.60	0	Spot (Block15, Row1, Column8)	6428.22	6397.50	735.47	0.00	0.11	5175.00	5236.64	5175.00	640.60	0.01	0.12	77.00	47.00	0.00	1222.50	1253.22	7456737.00	1.86	5679.35	5721.50
15	1	2	13664.00	16641.00	191.85	0	Spot (Block15, Row2, Column1)	5825.16	5817.00	677.19	0.00	0.12	4888.00	4936.62	4888.00	630.38	0.00	0.13	65.00	31.00	0.00	929.00	937.16	6052344.00	1.41	5323.05	5279.50
15	2	2	13970.00	16645.00	142.80	0	Spot (Block15, Row2, Column2)	6738.55	6658.00	1015.25	0.01	0.15	4769.50	4813.41	4769.50	594.25	0.00	0.12	94.00	73.00	0.00	1888.50	1969.05	3746635.00	3.24	5505.70	5518.00
15	3	2	14284.00	16644.00	195.95	0	Spot (Block15, Row2, Column3)	6185.12	6145.00	832.45	0.00	0.13	4880.00	4936.81	4880.00	595.35	0.01	0.12	75.00	52.00	0.00	1265.00	1305.12	6735599.00	2.10	5445.24	5345.00
15	4	2	14585.00	16643.00	206.95	0	Spot (Block15, Row2, Column4)	6241.99	6174.00	785.09	0.00	0.13	4886.00	4938.33	4886.00	594.05	0.00	0.12	82.00	54.00	0.00	1288.00	1355.99	7596497.00	2.19	5468.60	5421.50
15	5	2	14885.00	16645.00	206.70	0	Spot (Block15, Row2, Column5)	7315.85	7195.00	989.58	0.01	0.14	4808.00	4849.64	4808.00	596.02	0.00	0.12	99.00	92.00	0.00	2387.00	2507.85	8859499.00	4.14	5641.67	5736.00
15	6	2	15173.00	16640.00	199.10	0	Spot (Block15, Row2, Column6)	5804.79	5753.00	669.17	0.00	0.12	4700.50	4773.84	4700.50	551.72	0.01	0.12	74.00	47.00	0.00	1052.50	1104.29	6518784.00	1.87	5229.23	5157.00
15	7	2	15484.00	16642.00	202.45	0	Spot (Block15, Row2, Column7)	5989.78	5817.50	868.10	0.01	0.14	4823.00	4873.89	4823.00	571.61	0.00	0.12	77.00	42.00	0.00	994.50	1166.78	6960120.00	1.95	5337.52	5317.00
15	8	2	15782.00	16639.00	204.60	0	Spot (Block15, Row2, Column8)	6030.89	5852.50	1191.52	0.01	0.20	5018.00	5078.08	5018.00	618.25	0.01	0.12	61.00	31.00	0.00	834.50	1012.89	7164692.00	1.54	5497.46	5537.50
15	1	3	13684.00	16946.00	175.70	0	Spot (Block15, Row3, Column1)	7279.82	6866.00	1631.13	0.03	0.22	4810.00	4864.25	4810.00	596.80	0.00	0.12	92.00	77.00	0.00	2056.00	2469.82	6297043.00	4.05	5491.53	5504.00
15	2	3	13986.00	16948.00	198.85	0	Spot (Block15, Row3, Column2)	6144.87	5927.00	1294.52	0.02	0.21	4804.00	4861.50	4804.00	595.32	0.01	0.12	79.00	48.00	0.00	1123.00	1340.87	6912979.00	2.16	5325.69	5272.00
15	3	3	14286.00	16936.00	151.75	0	Spot (Block15, Row3, Column3)	7166.93	6633.00	3212.30	0.03	0.45	4962.00	5018.49	4962.00	651.71	0.00	0.13	89.00	60.00	0.00	1671.00	2204.93	4507997.00	3.30	6041.58	6046.50
15	4	3	14577.00	16943.00	170.30	0	Spot (Block15, Row3, Column4)	7754.35	7347.00	1817.09	0.02	0.23	4927.00	4995.30	4927.00	654.54	0.01	0.13	92.00	78.00	0.00	2420.00	2827.35	6250007.00	4.22	5791.10	5786.50
15	5	3	14881.00	16947.00	187.90	0	Spot (Block15, Row3, Column5)	5987.22	5917.00	766.92	0.01	0.13	4790.00	4846.85	4790.00	595.25	0.01	0.12	75.00	47.00	0.00	1127.00	1197.22	5987223.00	1.92	5408.28	5418.50
15	6	3	15191.00	16942.00	199.45	0	Spot (Block15, Row3, Column6)	5703.75	5656.00	683.16	0.00	0.12	4673.50	4770.35	4673.50	576.92	0.01	0.12	68.00	41.00	0.00	982.50	1030.25	6450937.00	1.62	5144.54	5123.00
15	7	3	15484.00	16945.00	178.20	0	Spot (Block15, Row3, Column7)	6848.12	6595.00	1243.47	0.02	0.18	4848.00	4904.06	4848.00	612.28	0.00	0.12	90.00	71.00	0.00	1747.00	2000.12	6046893.00	3.18	5397.49	5445.00
15	8	3	15793.00	16940.00	192.45	0	Spot (Block15, Row3, Column8)	5984.55	5929.00	663.50	0.00	0.11	5021.00	5054.27	5021.00	598.55	0.00	0.12	67.00	34.00	0.00	908.00	963.55	6283780.00	1.55	5442.46	5405.50
15	1	4	13687.00	17246.00	190.45	0	Spot (Block15, Row4, Column1)	7483.92	6915.00	1813.64	0.03	0.24	4880.00	4939.57	4880.00	608.49	0.01	0.12	90.00	76.00	0.00	2035.00	2603.92	7678505.00	4.18	5700.70	5631.50
15	2	4	13978.00	17240.00	202.55	0	Spot (Block15, Row4, Column2)	6090.89	5988.00	746.62	0.01	0.12	4897.00	4951.52	4897.00	601.28	0.00	0.12	77.00	44.00	0.00	1091.00	1193.89	7083706.00	1.89	5412.83	5307.50
15	3	4	14281.00	17243.00	151.15	0	Spot (Block15, Row4, Column3)	16019.30	15047.50	5574.69	0.03	0.35	5006.50	5074.61	5006.50	641.53	0.01	0.13	100.00	100.00	0.00	10041.00	11012.80	10060122.00	17.06	7522.39	7281.00
15	4	4	14573.00	17247.00	208.90	0	Spot (Block15, Row4, Column4)	6085.81	6046.50	706.39	0.00	0.12	5019.00	5099.27	5019.00	650.13	0.01	0.13	64.00	36.00	0.00	1027.50	1066.81	7582916.00	1.52	5458.88	5525.00
15	5	4	14860.00	17240.00	208.55	0	Spot (Block15, Row4, Column5)	6179.26	6138.00	877.18	0.00	0.14	4995.50	5076.88	4995.50	653.36	0.01	0.13	71.00	40.00	0.00	1142.50	1183.76	7625207.00	1.69	5474.62	5486.50
15	6	4	15180.00	17238.00	206.70	0	Spot (Block15, Row4, Column6)	7427.95	7341.50	1075.87	0.01	0.14	4886.00	4945.58	4886.00	610.25	0.01	0.12	98.00	92.00	0.00	2455.50	2541.95	9017537.00	4.07	5790.04	5642.00
15	7	4	15484.00	17244.00	195.55	0	Spot (Block15, Row4, Column7)	7036.50	6563.00	1646.98	0.03	0.23	4920.00	4976.96	4920.00	628.67	0.00	0.13	81.00	65.00	0.00	1643.00	2116.50	7634597.00	3.28	5541.50	5460.00
15	8	4	15786.00	17247.00	191.45	0	Spot (Block15, Row4, Column8)	6801.01	6524.00	1295.42	0.02	0.19	5116.00	5165.51	5116.00	644.51	0.00	0.12	84.00	57.00	0.00	1408.00	1685.01	7039048.00	2.54	5803.84	5890.00
15	1	5	13685.00	17539.00	156.60	0	Spot (Block15, Row5, Column1)	9184.46	8493.00	2500.23	0.03	0.27	4980.00	5023.42	4980.00	627.75	0.00	0.12	99.00	96.00	0.00	3513.00	4204.46	6181138.00	6.63	6084.57	6062.50
15	2	5	13977.00	17543.00	201.05	0	Spot (Block15, Row5, Column2)	6026.41	5925.50	787.78	0.01	0.13	4937.00	5001.67	4937.00	610.32	0.01	0.12	65.00	40.00	0.00	988.50	1089.41	6918316.00	1.68	5434.06	5355.00
15	3	5	14278.00	17542.00	196.25	0	Spot (Block15, Row5, Column3)	6392.89	6299.50	800.97	0.01	0.13	5071.50	5136.20	5071.50	610.03	0.01	0.12	79.00	50.00	0.00	1228.00	1321.39	6981034.00	2.06	5673.32	5715.00
15	4	5	14583.00	17536.00	188.50	0	Spot (Block15, Row5, Column4)	6907.89	6756.00	1105.34	0.01	0.16	5113.00	5192.44	5113.00	633.97	0.01	0.12	89.00	65.00	0.00	1643.00	1794.89	6928616.00	2.71	5679.77	5656.00
15	5	5	14883.00	17540.00	147.50	0	Spot (Block15, Row5, Column5)	24208.95	22765.00	11407.51	0.03	0.47	5194.00	5255.68	5194.00	711.82	0.01	0.14	100.00	100.00	0.00	17571.00	19014.95	14355907.00	26.63	9634.93	8535.50
15	6	5	15184.00	17539.00	216.70	0	Spot (Block15, Row5, Column6)	6131.58	6114.00	801.42	0.00	0.13	5074.50	5142.55	5074.50	676.07	0.01	0.13	66.00	33.00	0.00	1039.50	1057.08	8222453.00	1.46	5447.76	5461.50
15	7	5	15486.00	17543.00	194.20	0	Spot (Block15, Row5, Column7)	6173.63	6114.50	787.78	0.00	0.13	5048.00	5115.58	5048.00	637.78	0.01	0.12	67.00	38.00	0.00	1066.50	1125.63	6556399.00	1.66	5606.49	5618.00
15	8	5	15783.00	17544.00	150.30	0	Spot (Block15, Row5, Column8)	10577.07	10132.00	2978.95	0.02	0.28	5253.00	5312.89	5253.00	634.42	0.00	0.12	100.00	97.00	0.00	4879.00	5324.07	6504900.00	8.30	6652.46	6701.00
15	1	6	13684.00	17848.00	204.20	0	Spot (Block15, Row6, Column1)	6050.06	6008.00	696.13	0.00	0.12	4997.00	5039.13	4997.00	607.61	0.00	0.12	71.00	40.00	0.00	1011.00	1053.06	7181422.00	1.66	5348.40	5277.50
15	2	6	13979.00	17840.00	220.50	0	Spot (Block15, Row6, Column2)	6033.63	6084.00	730.66	0.00	0.12	4979.00	5044.91	4979.00	616.06	0.01	0.12	67.00	40.00	0.00	1105.00	1054.63	8392782.00	1.60	5422.66	5419.00
15	3	6	14275.00	17839.00	162.60	0	Spot (Block15, Row6, Column3)	9996.79	9155.00	2964.68	0.04	0.30	5153.00	5195.80	5153.00	638.98	0.00	0.12	99.00	93.00	0.00	4002.00	4843.79	7337645.00	7.51	6336.38	6311.00
15	4	6	14581.00	17835.00	156.50	0	Spot (Block15, Row6, Column4)	7546.44	7310.00	1698.33	0.01	0.23	5214.00	5255.53	5214.00	665.49	0.00	0.13	95.00	81.00	0.00	2096.00	2332.44	5093847.00	3.44	5908.92	5843.00
15	5	6	14877.00	17843.00	146.50	0	Spot (Block15, Row6, Column5)	22311.62	19421.00	11921.26	0.06	0.53	5225.00	5268.87	5225.00	670.23	0.00	0.13	100.00	100.00	1.87	14196.00	17086.62	13119234.00	25.43	9342.01	8016.50
15	6	6	15185.00	17840.00	206.40	0	Spot (Block15, Row6, Column6)	6243.79	6197.00	776.30	0.00	0.12	5182.00	5234.05	5182.00	663.47	0.00	0.13	64.00	37.00	0.00	1015.00	1061.79	7567473.00	1.52	5640.88	5538.00
15	7	6	15486.00	17849.00	182.95	0	Spot (Block15, Row6, Column7)	7055.03	6885.00	1152.49	0.01	0.16	5289.00	5332.39	5289.00	674.60	0.00	0.13	85.00	60.00	0.00	1596.00	1766.03	6645839.00	2.55	5866.55	5892.00
15	8	6	15784.00	17847.00	167.30	0	Spot (Block15, Row6, Column8)	8274.10	8105.00	1518.22	0.01	0.18	5480.00	5521.55	5480.00	703.26	0.00	0.13	93.00	82.00	0.00	2625.00	2794.10	6453795.00	3.91	6234.54	6236.50
15	1	7	13680.00	18151.00	205.15	0	Spot (Block15, Row7, Column1)	6222.84	6157.00	732.63	0.00	0.12	5134.00	5200.04	5134.00	675.08	0.01	0.13	64.00	34.00	0.00	1023.00	1088.84	7442517.00	1.52	5607.07	5488.00
15	2	7	13980.00	18138.00	212.35	0	Spot (Block15, Row7, Column2)	6090.92	6043.50	786.37	0.00	0.13	5064.00	5105.07	5064.00	616.10	0.00	0.12	64.00	37.00	0.00	979.50	1026.92	7845110.00	1.60	5362.61	5231.00
15	3	7	14287.00	18151.00	206.15	0	Spot (Block15, Row7, Column3)	6330.27	6121.00	1386.23	0.01	0.22	5193.00	5227.48	5193.00	648.24	0.00	0.12	61.00	39.00	0.00	928.00	1137.27	7640636.00	1.70	5654.30	5646.00
15	4	7	14581.00	18141.00	196.40	0	Spot (Block15, Row7, Column4)	6405.91	6241.00	1669.46	0.01	0.26	5224.00	5287.37	5224.00	674.23	0.01	0.13	64.00	31.00	0.00	1017.00	1181.91	6988846.00	1.66	5845.99	5740.50
15	5	7	14885.00	18147.00	203.60	0	Spot (Block15, Row7, Column5)	6772.89	6577.50	1118.08	0.01	0.17	5259.00	5307.72	5259.00	641.18	0.00	0.12	82.00	51.00	0.00	1318.50	1513.89	7992015.00	2.29	5905.35	5925.00
15	6	7	15183.00	18142.00	201.20	0	Spot (Block15, Row7, Column6)	6483.72	6377.00	934.54	0.01	0.14	5261.00	5320.33	5261.00	624.49	0.00	0.12	72.00	44.00	0.00	1116.00	1222.72	7449796.00	1.86	5807.85	5723.00
15	7	7	15473.00	18144.00	199.65	0	Spot (Block15, Row7, Column7)	7985.64	7565.50	1810.68	0.02	0.23	5420.00	5488.52	5420.00	658.86	0.01	0.12	90.00	76.00	0.00	2145.50	2565.64	9007806.00	3.79	6199.49	6103.00
15	8	7	15783.00	18142.00	147.00	-50	Spot (Block15, Row7, Column8)	5660.00	5610.50	665.64	0.00	0.12	5561.50	5623.41	5561.50	669.32	0.00	0.12	24.00	1.00	0.00	49.00	98.50	3373358.00	0.05	5562.50	5491.00
15	1	8	13673.00	18447.00	143.40	0	Spot (Block15, Row8, Column1)	55527.59	65535.00	14544.00	0.07	0.26	5246.50	5328.72	5246.50	711.59	0.01	0.13	100.00	100.00	56.70	60288.50	50281.09	30651440.00	70.54	20961.06	17698.50
15	2	8	13982.00	18440.00	201.15	0	Spot (Block15, Row8, Column2)	6556.86	6361.00	2088.32	0.01	0.32	5180.00	5245.90	5180.00	653.26	0.01	0.12	72.00	44.00	0.00	1181.00	1376.86	7546947.00	2.01	5691.87	5605.00
15	3	8	14276.00	18442.00	158.90	0	Spot (Block15, Row8, Column3)	8232.10	7767.00	1913.90	0.03	0.23	5253.00	5330.17	5253.00	664.69	0.01	0.12	97.00	84.00	0.00	2514.00	2979.10	5746004.00	4.37	6052.80	6018.00
15	4	8	14582.00	18436.00	187.85	0	Spot (Block15, Row8, Column4)	6534.28	6484.00	846.74	0.00	0.13	5303.50	5381.19	5303.50	686.13	0.01	0.13	71.00	39.00	0.00	1180.50	1230.78	6521210.00	1.68	5812.02	5822.50
15	5	8	14879.00	18445.00	202.70	0	Spot (Block15, Row8, Column5)	6364.87	6266.00	864.27	0.01	0.14	5288.00	5344.99	5288.00	653.09	0.00	0.12	66.00	34.00	0.00	978.00	1076.87	7478720.00	1.56	5957.45	5892.00
15	6	8	15188.00	18439.00	200.30	0	Spot (Block15, Row8, Column6)	6733.39	6662.00	900.67	0.00	0.13	5332.00	5387.84	5332.00	643.82	0.00	0.12	78.00	52.00	0.00	1330.00	1401.39	7642392.00	2.09	5845.56	5699.00
15	7	8	15486.00	18440.00	189.95	0	Spot (Block15, Row8, Column7)	7120.54	7069.00	1013.49	0.00	0.14	5450.00	5522.93	5450.00	658.54	0.01	0.12	83.00	58.00	0.00	1619.00	1670.54	7213109.00	2.43	6026.71	6069.00
15	8	8	15771.00	18447.00	155.25	0	Spot (Block15, Row8, Column8)	9558.74	9406.50	1948.11	0.01	0.20	5613.50	5641.02	5613.50	679.81	0.00	0.12	99.00	92.00	0.00	3793.00	3945.24	6347001.00	5.76	6726.88	6662.50
16	1	1	18183.00	16336.00	154.05	0	Spot (Block16, Row1, Column1)	44329.52	45803.50	18910.52	0.01	0.43	1293.00	1322.43	1293.00	157.99	0.01	0.12	100.00	100.00	31.44	44510.50	43036.52	28903028.00	272.21	10844.25	8089.00
16	2	1	18483.00	16344.00	168.75	0	Spot (Block16, Row1, Column2)	1850.75	1876.50	229.90	0.01	0.12	1285.00	1299.90	1285.00	106.55	0.01	0.08	100.00	93.00	0.00	591.50	565.75	1458388.00	5.17	1468.10	1451.50
16	3	1	18786.00	16347.00	197.35	0	Spot (Block16, Row1, Column3)	1540.26	1523.50	123.20	0.00	0.08	1290.00	1293.29	1290.00	67.84	0.00	0.05	94.00	80.00	0.00	233.50	250.26	1706603.00	3.64	1386.07	1386.00
16	4	1	19076.00	16344.00	164.60	0	Spot (Block16, Row1, Column4)	1766.05	1787.00	218.37	0.01	0.12	1291.00	1298.90	1291.00	73.32	0.00	0.06	100.00	96.00	0.00	496.00	475.05	1329838.00	6.37	1429.77	1419.00
16	5	1	19387.00	16335.00	182.00	0	Spot (Block16, Row1, Column5)	1919.09	1845.00	380.96	0.02	0.20	1322.00	1332.31	1322.00	82.78	0.00	0.06	98.00	92.00	0.00	523.00	597.09	1773241.00	7.09	1494.02	1500.00
16	6	1	19684.00	16332.00	177.90	0	Spot (Block16, Row1, Column6)	2076.62	1993.00	386.13	0.02	0.19	1371.00	1380.36	1371.00	86.39	0.00	0.06	100.00	98.00	0.00	622.00	705.62	1841966.00	8.06	1594.86	1591.00
16	7	1	19986.00	16337.00	154.05	0	Spot (Block16, Row1, Column7)	3162.85	2979.50	936.35	0.03	0.30	1396.00	1403.01	1396.00	85.33	0.00	0.06	100.00	100.00	0.00	1583.50	1766.85	2049525.00	20.62	1935.04	1814.00
16	8	1	20286.00	16341.00	192.90	0	Spot (Block16, Row1, Column8)	1752.54	1752.00	165.43	0.00	0.09	1412.00	1416.74	1412.00	69.38	0.00	0.05	95.00	87.00	0.00	340.00	340.54	1834912.00	4.84	1522.44	1522.00
16	1	2	18163.00	16627.00	159.55	0	Spot (Block16, Row2, Column1)	1474.56	1480.50	78.86	0.00	0.05	1274.00	1288.06	1274.00	128.64	0.00	0.10	78.00	24.00	0.00	206.50	200.56	1038093.00	1.45	1364.52	1364.50
16	2	2	18472.00	16634.00	149.85	0	Spot (Block16, Row2, Column2)	1631.95	1635.50	136.11	0.00	0.08	1279.00	1283.70	1279.00	73.29	0.00	0.06	99.00	95.00	0.00	356.50	352.95	1008547.00	4.75	1408.92	1399.00
16	3	2	18782.00	16635.00	190.35	0	Spot (Block16, Row2, Column3)	1567.52	1569.50	116.00	0.00	0.07	1298.00	1299.78	1298.00	76.35	0.00	0.06	98.00	83.00	0.00	271.50	269.52	1598875.00	3.51	1412.15	1405.00
16	4	2	19083.00	16641.00	200.60	0	Spot (Block16, Row2, Column4)	1570.30	1561.00	122.43	0.00	0.08	1294.00	1300.33	1294.00	78.23	0.00	0.06	96.00	84.00	0.00	267.00	276.30	1788566.00	3.45	1410.39	1397.00
16	5	2	19386.00	16640.00	213.65	0	Spot (Block16, Row2, Column5)	1766.76	1754.00	163.18	0.00	0.09	1313.00	1316.90	1313.00	76.07	0.00	0.06	100.00	97.00	0.00	441.00	453.76	2307395.00	5.91	1466.87	1446.50
16	6	2	19684.00	16640.00	215.30	0	Spot (Block16, Row2, Column6)	1608.07	1608.00	117.34	0.00	0.07	1352.00	1354.75	1352.00	79.03	0.00	0.06	93.00	76.00	0.00	256.00	256.07	2124255.00	3.21	1422.34	1420.00
16	7	2	19983.00	16627.00	195.10	0	Spot (Block16, Row2, Column7)	1642.69	1627.50	112.90	0.00	0.07	1387.00	1390.74	1387.00	85.29	0.00	0.06	94.00	76.00	0.00	240.50	255.69	1760961.00	2.95	1479.20	1466.00
16	8	2	20279.00	16634.00	205.75	0	Spot (Block16, Row2, Column8)	1537.91	1534.00	74.49	0.00	0.05	1402.00	1406.43	1402.00	67.18	0.00	0.05	84.00	48.00	0.00	132.00	135.91	1850104.00	1.96	1470.14	1467.00
16	1	3	18191.00	16943.00	185.55	0	Spot (Block16, Row3, Column1)	1790.49	1730.00	265.06	0.01	0.15	1279.00	1284.76	1279.00	73.14	0.00	0.06	99.00	95.00	0.00	451.00	511.49	1731405.00	6.91	1436.11	1423.00
16	2	3	18490.00	16949.00	200.50	0	Spot (Block16, Row3, Column2)	1536.46	1516.00	111.39	0.01	0.07	1295.00	1294.84	1295.00	73.85	0.00	0.06	97.00	78.00	0.00	221.00	241.46	1745424.00	3.27	1378.52	1391.00
16	3	3	18781.00	16942.00	174.90	0	Spot (Block16, Row3, Column3)	1618.48	1602.50	154.63	0.00	0.10	1298.00	1302.76	1298.00	85.42	0.00	0.07	99.00	80.00	0.00	304.50	320.48	1378946.00	3.70	1421.77	1410.00
16	4	3	19079.00	16939.00	166.70	0	Spot (Block16, Row3, Column4)	2072.28	2075.50	372.05	0.00	0.18	1275.00	1283.89	1275.00	78.34	0.00	0.06	100.00	99.00	0.00	800.50	797.28	1599797.00	10.06	1522.96	1515.00
16	5	3	19394.00	16945.00	181.50	0	Spot (Block16, Row3, Column5)	1643.34	1665.00	116.65	0.01	0.07	1305.00	1311.45	1305.00	83.18	0.00	0.06	99.00	90.00	0.00	360.00	338.34	1531591.00	3.99	1451.30	1432.00
16	6	3	19682.00	16931.00	199.10	0	Spot (Block16, Row3, Column6)	1614.67	1605.00	105.44	0.00	0.07	1346.00	1350.63	1346.00	79.78	0.00	0.06	96.00	85.00	0.00	259.00	268.67	1822965.00	3.31	1475.24	1474.00
16	7	3	19990.00	16947.00	194.40	0	Spot (Block16, Row3, Column7)	1639.80	1621.00	138.05	0.01	0.08	1373.00	1376.92	1373.00	80.69	0.00	0.06	94.00	75.00	0.00	248.00	266.80	1746382.00	3.26	1468.59	1474.00
16	8	3	20292.00	16941.00	201.50	0	Spot (Block16, Row3, Column8)	1600.48	1585.00	96.49	0.00	0.06	1397.00	1395.72	1397.00	72.89	0.00	0.05	97.00	70.00	0.00	188.00	203.48	1842152.00	2.81	1481.64	1475.50
16	1	4	18188.00	17238.00	170.40	0	Spot (Block16, Row4, Column1)	2013.97	1918.00	386.96	0.02	0.19	1295.00	1298.70	1295.00	79.16	0.00	0.06	100.00	99.00	0.00	623.00	718.97	1631316.00	9.04	1494.02	1484.00
16	2	4	18475.00	17243.00	208.05	0	Spot (Block16, Row4, Column2)	1547.88	1540.00	132.77	0.00	0.09	1305.00	1311.54	1305.00	78.90	0.00	0.06	89.00	71.00	0.00	235.00	242.88	1900793.00	3.00	1388.90	1370.00
16	3	4	18780.00	17240.00	151.40	0	Spot (Block16, Row4, Column3)	5026.81	4601.00	1973.92	0.04	0.39	1293.00	1303.95	1293.00	89.92	0.00	0.07	100.00	100.00	0.00	3308.00	3733.81	3136728.00	41.40	2163.68	2000.00
16	4	4	19080.00	17250.00	182.60	0	Spot (Block16, Row4, Column4)	1489.49	1494.00	93.50	0.00	0.06	1265.00	1277.56	1265.00	84.70	0.00	0.07	93.00	69.00	0.00	229.00	224.49	1401611.00	2.50	1355.69	1347.00
16	5	4	19379.00	17244.00	194.75	0	Spot (Block16, Row4, Column5)	1509.81	1497.00	97.58	0.00	0.06	1295.00	1305.02	1295.00	78.25	0.00	0.06	93.00	70.00	0.00	202.00	214.81	1626069.00	2.62	1384.88	1384.50
16	6	4	19684.00	17234.00	197.90	0	Spot (Block16, Row4, Column6)	1872.78	1874.50	162.89	0.00	0.09	1350.00	1355.20	1350.00	75.61	0.00	0.06	100.00	99.00	0.00	524.50	522.78	2071290.00	6.85	1562.09	1557.00
16	7	4	19986.00	17245.00	171.60	0	Spot (Block16, Row4, Column7)	1900.63	1843.00	273.14	0.01	0.14	1370.00	1373.75	1370.00	79.04	0.00	0.06	100.00	97.00	0.00	473.00	530.63	1556620.00	6.67	1544.88	1525.00
16	8	4	20285.00	17245.00	147.15	0	Spot (Block16, Row4, Column8)	3134.23	2861.00	1125.60	0.04	0.36	1374.00	1377.19	1374.00	82.67	0.00	0.06	100.00	100.00	0.00	1487.00	1760.23	1849198.00	21.25	1788.22	1759.00
16	1	5	18182.00	17546.00	151.95	0	Spot (Block16, Row5, Column1)	2262.67	2198.00	421.76	0.01	0.19	1296.00	1304.10	1296.00	74.23	0.00	0.06	100.00	99.00	0.00	902.00	966.67	1434534.00	12.91	1626.14	1583.50
16	2	5	18467.00	17528.00	195.60	0	Spot (Block16, Row5, Column2)	1538.54	1539.50	94.94	0.00	0.06	1317.00	1338.26	1317.00	190.07	0.01	0.14	63.00	4.00	0.00	222.50	221.54	1664704.00	1.05	1409.00	1398.50
16	3	5	18790.00	17523.00	171.50	0	Spot (Block16, Row5, Column3)	1691.25	1684.50	150.46	0.00	0.09	1317.00	1339.14	1317.00	191.05	0.01	0.14	88.00	44.00	0.00	367.50	374.25	1390208.00	1.84	1492.97	1487.00
16	4	5	19080.00	17548.00	182.40	0	Spot (Block16, Row5, Column4)	1579.76	1550.00	152.34	0.01	0.10	1280.00	1289.36	1280.00	82.87	0.00	0.06	94.00	82.00	0.00	270.00	299.76	1475493.00	3.50	1418.32	1408.00
16	5	5	19386.00	17536.00	148.25	0	Spot (Block16, Row5, Column5)	7372.98	6702.00	3611.56	0.04	0.49	1292.00	1302.83	1292.00	83.13	0.00	0.06	100.00	100.00	0.00	5410.00	6080.98	4423786.00	73.02	2786.98	2205.50
16	6	5	19691.00	17536.00	181.00	0	Spot (Block16, Row5, Column6)	1615.36	1599.50	116.40	0.00	0.07	1330.00	1336.74	1330.00	72.18	0.00	0.05	97.00	90.00	0.00	269.50	285.36	1486130.00	3.86	1460.90	1471.00
16	7	5	19982.00	17544.00	192.95	0	Spot (Block16, Row5, Column7)	1654.74	1651.50	108.71	0.00	0.07	1365.00	1369.95	1365.00	70.74	0.00	0.05	98.00	93.00	0.00	286.50	289.74	1737481.00	4.03	1476.98	1485.00
16	8	5	20288.00	17541.00	157.30	0	Spot (Block16, Row5, Column8)	2431.27	2256.50	596.15	0.03	0.25	1378.00	1383.40	1378.00	75.54	0.00	0.05	100.00	100.00	0.00	878.50	1053.27	1658125.00	13.87	1623.60	1619.00
16	1	6	18188.00	17835.00	198.65	0	Spot (Block16, Row6, Column1)	1563.76	1520.00	151.19	0.01	0.10	1282.00	1288.60	1282.00	68.01	0.00	0.05	97.00	88.00	0.00	238.00	281.76	1740466.00	4.05	1397.39	1385.00
16	2	6	18477.00	17841.00	197.40	0	Spot (Block16, Row6, Column2)	1541.64	1518.00	109.28	0.01	0.07	1310.00	1334.55	1310.00	193.66	0.01	0.15	56.00	10.00	0.00	208.00	231.64	1701971.00	1.07	1419.83	1407.00
16	3	6	18772.00	17843.00	146.65	0	Spot (Block16, Row6, Column3)	2900.22	2793.00	783.13	0.02	0.27	1321.00	1347.60	1321.00	189.36	0.01	0.14	100.00	98.00	0.00	1472.00	1579.22	1699527.00	8.20	1958.04	1694.00
16	4	6	19092.00	17842.00	179.80	0	Spot (Block16, Row6, Column4)	1772.09	1792.00	177.67	0.00	0.10	1308.00	1321.36	1308.00	93.18	0.00	0.07	99.00	91.00	0.00	484.00	464.09	1610830.00	4.84	1472.27	1472.00
16	5	6	19380.00	17840.00	144.40	0	Spot (Block16, Row6, Column5)	5038.93	4959.50	1973.80	0.01	0.39	1306.00	1318.47	1306.00	89.72	0.00	0.07	100.00	100.00	0.00	3653.50	3732.93	2862111.00	41.47	2230.76	2073.50
16	6	6	19680.00	17839.00	206.45	0	Spot (Block16, Row6, Column6)	1526.67	1518.00	91.08	0.00	0.06	1330.00	1334.79	1330.00	71.87	0.00	0.05	93.00	68.00	0.00	188.00	196.67	1847271.00	2.67	1413.68	1410.00
16	7	6	19981.00	17841.00	170.20	0	Spot (Block16, Row6, Column7)	1868.50	1808.00	240.09	0.01	0.13	1367.00	1372.45	1367.00	69.03	0.00	0.05	99.00	97.00	0.00	441.00	501.50	1509745.00	7.19	1504.52	1507.00
16	8	6	20292.00	17838.00	168.20	0	Spot (Block16, Row6, Column8)	1950.45	1914.50	270.22	0.01	0.14	1403.00	1409.89	1403.00	74.03	0.00	0.05	99.00	96.00	0.00	511.50	547.45	1536951.00	7.30	1550.90	1550.00
16	1	7	18185.00	18139.00	205.05	0	Spot (Block16, Row7, Column1)	1545.66	1539.00	132.05	0.00	0.09	1302.00	1317.34	1302.00	124.78	0.01	0.09	78.00	45.00	0.00	237.00	243.66	1848605.00	1.83	1395.92	1380.00
16	2	7	18485.00	18146.00	196.55	0	Spot (Block16, Row7, Column2)	1512.91	1494.00	96.06	0.01	0.06	1301.00	1303.71	1301.00	67.61	0.00	0.05	96.00	78.00	0.00	193.00	211.91	1655124.00	3.09	1397.91	1392.00
16	3	7	18785.00	18138.00	219.95	0	Spot (Block16, Row7, Column3)	1487.88	1483.00	86.61	0.00	0.06	1306.00	1310.60	1306.00	70.70	0.00	0.05	93.00	67.00	0.00	177.00	181.88	2059220.00	2.51	1372.05	1360.00
16	4	7	19100.00	18138.00	213.25	0	Spot (Block16, Row7, Column4)	1500.42	1482.00	107.07	0.01	0.07	1317.00	1320.23	1317.00	76.38	0.00	0.06	86.00	55.00	0.00	165.00	183.42	1950545.00	2.36	1388.79	1385.00
16	5	7	19376.00	18143.00	200.95	0	Spot (Block16, Row7, Column5)	1598.86	1610.00	103.06	0.00	0.06	1319.00	1326.86	1319.00	78.18	0.00	0.06	99.00	85.00	0.00	291.00	279.86	1832289.00	3.48	1439.96	1428.00
16	6	7	19687.00	18135.00	195.90	0	Spot (Block16, Row7, Column6)	1601.85	1602.00	106.37	0.00	0.07	1333.00	1338.19	1333.00	75.21	0.00	0.06	97.00	85.00	0.00	269.00	268.85	1739612.00	3.51	1479.02	1461.00
16	7	7	19983.00	18145.00	156.10	0	Spot (Block16, Row7, Column7)	2073.20	1994.00	391.51	0.02	0.19	1359.00	1363.13	1359.00	77.71	0.00	0.06	99.00	97.00	0.00	635.00	714.20	1391114.00	9.14	1612.26	1581.00
16	8	7	20281.00	18135.00	154.55	0	Spot (Block16, Row7, Column8)	2396.07	2416.00	250.05	0.00	0.10	1415.00	1423.77	1415.00	90.99	0.00	0.06	100.00	100.00	0.00	1001.00	981.07	1574221.00	10.69	1794.79	1798.00
16	1	8	18174.00	18441.00	146.20	0	Spot (Block16, Row8, Column1)	52114.45	65535.00	16795.19	0.10	0.32	1332.00	1362.76	1332.00	184.00	0.01	0.14	100.00	100.00	50.09	64203.00	50782.45	30278700.00	275.83	13499.20	9753.00
16	2	8	18484.00	18442.00	215.80	0	Spot (Block16, Row8, Column2)	1527.14	1507.00	112.34	0.01	0.07	1325.00	1339.40	1325.00	114.12	0.00	0.09	72.00	36.00	0.00	182.00	202.14	2029564.00	1.65	1387.49	1389.00
16	3	8	18781.00	18438.00	190.35	0	Spot (Block16, Row8, Column3)	1712.54	1664.50	196.18	0.01	0.11	1313.00	1324.32	1313.00	83.62	0.00	0.06	99.00	93.00	0.00	351.50	399.54	1757062.00	4.64	1451.00	1431.00
16	4	8	19084.00	18441.00	196.85	0	Spot (Block16, Row8, Column4)	1577.94	1576.00	143.82	0.00	0.09	1327.00	1333.64	1327.00	76.83	0.00	0.06	90.00	72.00	0.00	249.00	250.94	1729427.00	3.18	1406.35	1400.50
16	5	8	19376.00	18432.00	216.45	0	Spot (Block16, Row8, Column5)	1513.52	1496.00	109.41	0.01	0.07	1323.00	1327.94	1323.00	69.93	0.00	0.05	90.00	67.00	0.00	173.00	190.52	2026602.00	2.65	1397.02	1402.00
16	6	8	19689.00	18432.00	195.25	0	Spot (Block16, Row8, Column6)	1692.43	1681.00	155.29	0.00	0.09	1341.00	1345.93	1341.00	77.29	0.00	0.06	99.00	90.00	0.00	340.00	351.43	1822750.00	4.48	1462.79	1454.00
16	7	8	19979.00	18441.00	162.85	0	Spot (Block16, Row8, Column7)	1753.54	1782.00	172.07	0.01	0.10	1366.00	1372.28	1366.00	83.64	0.00	0.06	98.00	87.00	0.00	416.00	387.54	1287101.00	4.56	1496.87	1487.00
16	8	8	20271.00	18440.00	147.40	0	Spot (Block16, Row8, Column8)	5185.56	4854.00	1775.45	0.03	0.34	1424.00	1435.48	1424.00	97.50	0.00	0.07	100.00	100.00	0.00	3430.00	3761.56	3075037.00	38.46	2422.79	2209.00
17	1	1	4681.00	20843.00	147.70	0	Spot (Block17, Row1, Column1)	51826.54	62014.50	15936.50	0.08	0.31	2368.00	2438.97	2368.00	538.41	0.01	0.22	100.00	100.00	47.14	59646.50	49458.54	30785180.00	91.73	16456.29	11198.50
17	2	1	4981.00	20848.00	200.75	0	Spot (Block17, Row1, Column2)	3030.82	2887.00	517.12	0.02	0.17	2316.00	2370.80	2316.00	535.19	0.01	0.23	54.00	21.00	0.00	571.00	714.82	3464227.00	1.23	2578.29	2553.00
17	3	1	5285.00	20845.00	195.05	0	Spot (Block17, Row1, Column3)	3006.32	2863.00	463.73	0.02	0.15	2305.00	2334.12	2305.00	245.40	0.01	0.11	88.00	55.00	0.00	558.00	701.32	3237802.00	2.74	2540.99	2539.00
17	4	1	5573.00	20847.00	201.85	0	Spot (Block17, Row1, Column4)	2933.71	2890.00	352.37	0.01	0.12	2314.00	2340.88	2314.00	159.01	0.01	0.07	92.00	77.00	0.00	576.00	619.71	3385500.00	3.73	2541.81	2537.50
17	5	1	5876.00	20844.00	145.15	0	Spot (Block17, Row1, Column5)	8759.85	8175.50	4041.30	0.03	0.46	2350.00	2387.01	2350.00	243.63	0.01	0.10	100.00	100.00	0.00	5825.50	6409.85	5028156.00	26.16	3609.32	3347.50
17	6	1	6180.00	20841.00	152.05	0	Spot (Block17, Row1, Column6)	6212.26	5515.00	2404.79	0.05	0.39	2352.00	2393.08	2352.00	257.07	0.01	0.11	100.00	100.00	0.00	3163.00	3860.26	3944788.00	14.86	3238.94	3205.00
17	7	1	6485.00	20842.00	148.20	0	Spot (Block17, Row1, Column7)	9549.08	8791.00	3780.96	0.04	0.40	2281.00	2314.57	2281.00	271.67	0.01	0.12	100.00	100.00	0.00	6510.00	7268.08	5700798.00	26.63	4265.41	3690.50
17	8	1	6786.00	20842.00	213.55	0	Spot (Block17, Row1, Column8)	2698.96	2688.00	238.38	0.00	0.09	2233.00	2262.81	2233.00	210.70	0.01	0.09	87.00	55.00	0.00	455.00	465.96	3511341.00	2.07	2456.86	2420.00
17	1	2	4672.00	21151.00	234.25	0	Spot (Block17, Row2, Column1)	2809.67	2771.00	283.23	0.01	0.10	2413.00	2495.15	2413.00	604.31	0.01	0.24	11.00	1.00	0.00	358.00	396.67	4436471.00	0.52	2650.07	2591.00
17	2	2	4972.00	21144.00	148.15	0	Spot (Block17, Row2, Column2)	3506.08	3412.00	515.37	0.01	0.15	2364.00	2399.11	2364.00	424.09	0.01	0.18	95.00	66.00	0.00	1048.00	1142.08	2107154.00	2.61	2836.15	2761.50
17	3	2	5289.00	21140.00	232.00	0	Spot (Block17, Row2, Column3)	2809.98	2779.50	235.78	0.00	0.08	2331.00	2367.43	2331.00	279.93	0.01	0.12	78.00	31.00	0.00	448.50	478.98	4366715.00	1.58	2601.06	2549.00
17	4	2	5580.00	21142.00	210.25	0	Spot (Block17, Row2, Column4)	2987.87	2965.00	252.34	0.00	0.08	2350.00	2377.84	2350.00	256.41	0.01	0.11	96.00	65.00	0.00	615.00	637.87	3758738.00	2.38	2649.27	2629.00
17	5	2	5876.00	21142.00	189.30	0	Spot (Block17, Row2, Column5)	3821.38	3789.50	586.33	0.00	0.15	2361.00	2389.70	2361.00	253.51	0.01	0.11	100.00	98.00	0.00	1428.50	1460.38	3874879.00	5.65	2814.92	2832.00
17	6	2	6179.00	21140.00	214.70	0	Spot (Block17, Row2, Column6)	2869.29	2817.00	279.24	0.01	0.10	2367.00	2392.69	2367.00	289.15	0.00	0.12	75.00	33.00	0.00	450.00	502.29	3773116.00	1.65	2580.57	2556.50
17	7	2	6484.00	21149.00	219.40	0	Spot (Block17, Row2, Column7)	2804.93	2746.00	287.91	0.01	0.10	2281.00	2293.06	2281.00	222.34	0.00	0.10	86.00	54.00	0.00	465.00	523.93	3839946.00	2.30	2433.24	2412.50
17	8	2	6789.00	21141.00	231.75	0	Spot (Block17, Row2, Column8)	2573.18	2540.00	281.45	0.01	0.11	2204.00	2226.59	2204.00	167.56	0.00	0.08	83.00	50.00	0.00	336.00	369.18	3980716.00	2.07	2309.80	2303.00
17	1	3	4679.00	21444.00	144.45	0	Spot (Block17, Row3, Column1)	6041.04	5396.50	2358.09	0.05	0.39	2445.00	2491.07	2445.00	426.00	0.01	0.17	100.00	92.00	0.00	2951.50	3596.04	3431310.00	8.33	3200.01	3106.50
17	2	3	4982.00	21433.00	204.50	0	Spot (Block17, Row3, Column2)	2876.21	2848.00	255.82	0.00	0.09	2378.00	2417.91	2378.00	402.14	0.01	0.17	62.00	13.00	0.00	470.00	498.21	3419808.00	1.14	2603.34	2611.00
17	3	3	5282.00	21435.00	188.45	0	Spot (Block17, Row3, Column3)	2927.97	2865.00	355.77	0.01	0.12	2343.00	2387.60	2343.00	325.09	0.01	0.14	81.00	29.00	0.00	522.00	584.97	2925043.00	1.66	2634.40	2612.00
17	4	3	5579.00	21443.00	200.40	0	Spot (Block17, Row3, Column4)	3187.93	3060.00	450.51	0.02	0.14	2334.00	2383.81	2334.00	339.84	0.01	0.14	94.00	54.00	0.00	726.00	853.93	3637424.00	2.37	2732.82	2737.50
17	5	3	5887.00	21448.00	208.75	0	Spot (Block17, Row3, Column5)	2980.83	2857.00	835.65	0.02	0.28	2328.00	2373.72	2328.00	330.72	0.01	0.14	79.00	34.00	0.00	529.00	652.83	3711134.00	1.84	2738.52	2534.00
17	6	3	6184.00	21450.00	220.85	0	Spot (Block17, Row3, Column6)	2831.49	2809.00	213.98	0.00	0.08	2347.00	2376.46	2347.00	318.59	0.01	0.13	77.00	28.00	0.00	462.00	484.49	3941431.00	1.43	2559.60	2557.50
17	7	3	6483.00	21449.00	165.55	0	Spot (Block17, Row3, Column7)	4037.83	3568.50	1409.32	0.05	0.35	2332.00	2363.62	2332.00	246.20	0.01	0.10	99.00	88.00	0.00	1236.50	1705.83	3076830.00	6.80	2806.60	2733.50
17	8	3	6776.00	21443.00	201.05	0	Spot (Block17, Row3, Column8)	2714.50	2666.50	365.16	0.01	0.13	2281.00	2317.14	2281.00	331.81	0.01	0.14	55.00	22.00	0.00	385.50	433.50	3105387.00	1.20	2498.29	2465.00
17	1	4	4675.00	21742.00	162.65	0	Spot (Block17, Row4, Column1)	3420.33	3345.50	539.53	0.01	0.16	2400.00	2435.45	2400.00	297.10	0.01	0.12	97.00	76.00	0.00	945.50	1020.33	2503683.00	3.31	2740.21	2743.00
17	2	4	4978.00	21760.00	222.20	0	Spot (Block17, Row4, Column2)	2763.79	2680.00	465.62	0.01	0.17	2330.00	2384.16	2330.00	354.91	0.01	0.15	48.00	11.00	0.00	350.00	433.79	3902477.00	1.07	2534.63	2507.00
17	3	4	5281.00	21745.00	147.25	0	Spot (Block17, Row4, Column3)	6573.61	6120.00	2211.12	0.03	0.34	2326.00	2391.12	2326.00	447.38	0.01	0.19	100.00	100.00	0.00	3794.00	4247.61	3871856.00	9.35	3326.80	3287.00
17	4	4	5574.00	21739.00	219.00	0	Spot (Block17, Row4, Column4)	2789.38	2775.00	203.47	0.00	0.07	2320.00	2390.23	2320.00	476.39	0.01	0.20	44.00	1.00	0.00	455.00	469.38	3810291.00	0.84	2535.46	2512.00
17	5	4	5872.00	21740.00	208.00	0	Spot (Block17, Row4, Column5)	2925.18	2879.00	455.31	0.01	0.16	2329.00	2370.22	2329.00	290.54	0.01	0.12	89.00	41.00	0.00	550.00	596.18	3609672.00	1.91	2646.56	2610.00
17	6	4	6176.00	21742.00	185.00	0	Spot (Block17, Row4, Column6)	4027.89	3946.50	654.03	0.01	0.16	2353.00	2385.62	2353.00	307.49	0.01	0.13	100.00	97.00	0.00	1593.50	1674.89	3858716.00	5.34	2866.44	2837.00
17	7	4	6474.00	21750.00	146.25	0	Spot (Block17, Row4, Column7)	6297.02	5767.00	2730.64	0.04	0.43	2382.00	2432.40	2382.00	322.59	0.01	0.13	99.00	93.00	0.00	3385.00	3915.02	3683757.00	11.98	3187.90	3076.50
17	8	4	6782.00	21749.00	142.25	0	Spot (Block17, Row4, Column8)	5504.77	4901.00	1877.52	0.05	0.34	2347.00	2392.49	2347.00	369.28	0.01	0.15	100.00	99.00	0.00	2554.00	3157.77	3049641.00	8.43	3158.23	3091.00
17	1	5	4684.00	22046.00	139.05	0	Spot (Block17, Row5, Column1)	4437.30	4411.00	789.11	0.00	0.18	2320.00	2378.81	2320.00	326.73	0.01	0.14	100.00	100.00	0.00	2091.00	2117.30	2320707.00	6.30	2915.03	2891.50
17	2	5	4974.00	22034.00	223.95	0	Spot (Block17, Row5, Column2)	2749.22	2684.00	600.33	0.01	0.22	2277.00	2315.07	2277.00	277.27	0.01	0.12	78.00	24.00	0.00	407.00	472.22	3961621.00	1.57	2453.16	2387.00
17	3	5	5287.00	22048.00	212.10	0	Spot (Block17, Row5, Column3)	2816.49	2805.00	233.70	0.00	0.08	2301.00	2365.39	2301.00	415.38	0.01	0.18	61.00	9.00	0.00	504.00	515.49	3605105.00	1.09	2528.08	2506.50
17	4	5	5573.00	22052.00	189.75	0	Spot (Block17, Row5, Column4)	2883.35	2863.00	290.31	0.00	0.10	2319.00	2383.06	2319.00	468.72	0.01	0.20	57.00	11.00	0.00	544.00	564.35	2946786.00	1.07	2579.43	2549.50
17	5	5	5877.00	22045.00	138.20	0	Spot (Block17, Row5, Column5)	12539.90	12140.50	4643.54	0.01	0.37	2345.00	2394.82	2345.00	412.91	0.01	0.17	100.00	100.00	0.00	9795.50	10194.90	6470586.00	24.57	5149.55	4627.00
17	6	5	6191.00	22036.00	210.05	0	Spot (Block17, Row5, Column6)	2819.67	2756.50	293.93	0.01	0.10	2303.00	2346.35	2303.00	195.86	0.01	0.08	90.00	58.00	0.00	453.50	516.67	3547147.00	2.42	2564.79	2522.00
17	7	5	6486.00	22039.00	202.70	0	Spot (Block17, Row5, Column7)	3103.73	3015.00	403.88	0.01	0.13	2314.00	2367.45	2314.00	232.38	0.01	0.10	99.00	81.00	0.00	701.00	789.73	3615848.00	3.17	2697.58	2668.00
17	8	5	6781.00	22042.00	141.95	0	Spot (Block17, Row5, Column8)	7677.85	6869.50	3295.04	0.05	0.43	2311.00	2357.36	2311.00	263.61	0.01	0.11	100.00	100.00	0.00	4558.50	5366.85	4192106.00	20.18	3486.29	3408.00
17	1	6	4677.00	22343.00	227.10	0	Spot (Block17, Row6, Column1)	2695.02	2688.50	195.12	0.00	0.07	2271.00	2305.06	2271.00	229.28	0.01	0.10	82.00	42.00	0.00	417.50	424.02	3994024.00	1.70	2425.02	2383.50
17	2	6	4983.00	22342.00	228.80	0	Spot (Block17, Row6, Column2)	2889.39	2825.00	408.41	0.01	0.14	2239.00	2284.42	2239.00	255.84	0.01	0.11	97.00	64.00	0.00	586.00	650.39	4351423.00	2.36	2519.50	2464.00
17	3	6	5273.00	22344.00	141.55	0	Spot (Block17, Row6, Column3)	8828.49	8428.00	3218.30	0.02	0.36	2303.00	2346.95	2303.00	224.29	0.01	0.10	100.00	100.00	0.00	6125.00	6525.49	4793871.00	28.90	3738.73	3445.50
17	4	6	5578.00	22340.00	191.90	0	Spot (Block17, Row6, Column4)	3188.99	3039.00	507.14	0.02	0.16	2370.00	2421.74	2370.00	457.30	0.01	0.19	70.00	35.00	0.00	669.00	818.99	3319738.00	1.68	2629.73	2611.00
17	5	6	5881.00	22343.00	137.10	0	Spot (Block17, Row6, Column5)	14320.54	13963.00	5073.09	0.01	0.35	2362.00	2429.73	2362.00	469.71	0.01	0.19	100.00	100.00	0.00	11601.00	11958.54	7289157.00	25.32	5309.45	4623.00
17	6	6	6188.00	22347.00	198.60	0	Spot (Block17, Row6, Column6)	3038.18	2914.00	526.99	0.02	0.17	2306.00	2350.47	2306.00	238.56	0.01	0.10	95.00	72.00	0.00	608.00	732.18	3399726.00	2.88	2611.80	2561.00
17	7	6	6484.00	22345.00	149.00	0	Spot (Block17, Row6, Column7)	6384.62	5633.00	2731.49	0.05	0.43	2301.00	2347.62	2301.00	246.76	0.01	0.11	100.00	99.00	0.00	3332.00	4083.62	3824386.00	16.36	3199.25	3150.50
17	8	6	6786.00	22345.00	145.60	0	Spot (Block17, Row6, Column8)	6087.85	5537.00	2574.91	0.04	0.42	2284.00	2325.01	2284.00	280.56	0.01	0.12	100.00	98.00	0.00	3253.00	3803.85	3506599.00	13.41	3101.23	3037.00
17	1	7	4678.00	22642.00	217.60	0	Spot (Block17, Row7, Column1)	2730.78	2647.00	514.39	0.01	0.19	2219.00	2259.62	2219.00	246.12	0.01	0.11	90.00	34.00	0.00	428.00	511.78	3711124.00	1.91	2441.63	2406.00
17	2	7	4991.00	22648.00	214.35	0	Spot (Block17, Row7, Column2)	2600.24	2586.00	198.92	0.00	0.08	2204.00	2225.78	2204.00	185.68	0.00	0.08	87.00	54.00	0.00	382.00	396.24	3408913.00	2.02	2417.60	2380.00
17	3	7	5283.00	22643.00	222.75	0	Spot (Block17, Row7, Column3)	2713.04	2697.00	245.14	0.00	0.09	2274.00	2299.91	2274.00	202.91	0.00	0.09	85.00	53.00	0.00	423.00	439.04	3852515.00	2.04	2440.58	2434.50
17	4	7	5564.00	22624.00	219.95	0	Spot (Block17, Row7, Column4)	2843.60	2741.50	752.21	0.02	0.26	2295.00	2320.12	2295.00	253.64	0.00	0.11	81.00	40.00	0.00	446.50	548.60	3912797.00	2.06	2475.42	2465.50
17	5	7	5888.00	22646.00	221.25	0	Spot (Block17, Row7, Column5)	2906.25	2859.00	300.82	0.01	0.10	2300.00	2339.88	2300.00	300.92	0.01	0.13	88.00	44.00	0.00	559.00	606.25	4068752.00	1.88	2562.20	2570.50
17	6	7	6176.00	22643.00	212.75	0	Spot (Block17, Row7, Column6)	2967.86	2911.00	289.45	0.01	0.10	2299.00	2336.04	2299.00	258.24	0.01	0.11	96.00	62.00	0.00	612.00	668.86	3831502.00	2.45	2621.74	2587.00
17	7	7	6476.00	22650.00	153.65	0	Spot (Block17, Row7, Column7)	5326.76	4864.00	1891.99	0.04	0.36	2307.00	2355.52	2307.00	304.31	0.01	0.13	100.00	97.00	0.00	2557.00	3019.76	3430432.00	9.76	3038.33	2930.00
17	8	7	6781.00	22643.00	147.00	-50	Spot (Block17, Row7, Column8)	2374.22	2377.00	180.64	0.00	0.08	2325.00	2375.21	2325.00	322.14	0.01	0.14	8.00	0.00	0.00	52.00	49.22	1396040.00	-0.00	2353.51	2321.00
17	1	8	4674.00	22949.00	138.70	0	Spot (Block17, Row8, Column1)	57056.43	65535.00	13992.96	0.06	0.25	2288.00	2336.51	2288.00	314.83	0.01	0.13	100.00	100.00	65.24	63247.00	54768.43	29384252.00	173.81	18787.45	16288.00
17	2	8	4990.00	22949.00	218.05	0	Spot (Block17, Row8, Column2)	2664.74	2602.00	303.85	0.01	0.11	2223.50	2272.48	2223.50	264.42	0.01	0.12	72.00	31.00	0.00	378.50	441.24	3621381.00	1.48	2372.89	2367.50
17	3	8	5279.00	22947.00	160.50	0	Spot (Block17, Row8, Column3)	5136.64	4096.00	2474.92	0.10	0.48	2266.00	2287.86	2266.00	214.49	0.00	0.09	99.00	95.00	0.00	1830.00	2870.64	3652148.00	13.28	2970.20	2733.00
17	4	8	5567.00	22935.00	219.35	0	Spot (Block17, Row8, Column4)	2749.03	2722.00	475.89	0.00	0.17	2271.00	2297.08	2271.00	204.18	0.00	0.09	80.00	56.00	0.00	451.00	478.03	3771671.00	2.21	2592.42	2421.50
17	5	8	5875.00	22947.00	215.85	0	Spot (Block17, Row8, Column5)	2771.94	2779.00	377.45	0.00	0.14	2288.00	2315.11	2288.00	225.66	0.01	0.10	82.00	54.00	0.00	491.00	483.94	3678367.00	2.02	2536.83	2490.00
17	6	8	6182.00	22940.00	224.35	0	Spot (Block17, Row8, Column6)	2745.00	2675.00	346.71	0.01	0.13	2290.00	2331.64	2290.00	358.13	0.01	0.15	54.00	18.00	0.00	385.00	455.00	3950059.00	1.15	2485.18	2378.00
17	7	8	6484.00	22946.00	154.50	0	Spot (Block17, Row8, Column7)	3767.32	3538.50	853.27	0.03	0.23	2315.00	2376.06	2315.00	369.21	0.01	0.16	97.00	79.00	0.00	1223.50	1452.32	2471363.00	3.77	2717.01	2749.00
17	8	8	6771.00	22948.00	138.40	0	Spot (Block17, Row8, Column8)	9646.96	9257.00	3009.00	0.02	0.31	2390.00	2443.76	2390.00	493.37	0.01	0.20	100.00	100.00	0.00	6867.00	7256.96	5016417.00	14.60	4357.77	4054.00
18	1	1	9182.00	20843.00	150.10	0	Spot (Block18, Row1, Column1)	50379.43	59037.00	16756.32	0.07	0.33	2203.00	2243.03	2203.00	284.38	0.01	0.13	100.00	100.00	43.55	56834.00	48176.43	31235468.00	169.27	14637.30	10914.50
18	2	1	9481.00	20850.00	207.25	0	Spot (Block18, Row1, Column2)	2600.56	2556.00	301.31	0.01	0.12	2139.00	2164.74	2139.00	216.74	0.01	0.10	77.00	46.00	0.00	417.00	461.56	3170081.00	2.01	2330.75	2322.00
18	3	1	9778.00	20850.00	198.05	0	Spot (Block18, Row1, Column3)	2557.96	2590.00	245.43	0.01	0.10	2093.00	2118.52	2093.00	167.15	0.01	0.08	87.00	66.00	0.00	497.00	464.96	2847004.00	2.63	2290.29	2267.00
18	4	1	10076.00	20844.00	203.30	0	Spot (Block18, Row1, Column4)	2625.09	2556.00	303.28	0.01	0.12	2099.00	2129.59	2099.00	169.11	0.01	0.08	91.00	70.00	0.00	457.00	526.09	3076606.00	2.93	2327.68	2307.00
18	5	1	10376.00	20835.00	202.85	0	Spot (Block18, Row1, Column5)	2603.73	2568.00	258.59	0.01	0.10	2125.00	2151.92	2125.00	187.43	0.01	0.09	90.00	59.00	0.00	443.00	478.73	3041159.00	2.41	2326.09	2332.00
18	6	1	10682.00	20835.00	194.70	0	Spot (Block18, Row1, Column6)	2787.19	2756.00	352.60	0.00	0.13	2171.00	2191.48	2171.00	204.05	0.00	0.09	87.00	70.00	0.00	585.00	616.19	2985081.00	2.92	2332.78	2332.00
18	7	1	10987.00	20840.00	158.50	0	Spot (Block18, Row1, Column7)	3310.28	3206.00	503.27	0.01	0.15	2188.00	2226.88	2188.00	205.53	0.01	0.09	100.00	98.00	0.00	1018.00	1122.28	2294024.00	5.27	2617.13	2646.00
18	8	1	11284.00	20840.00	205.60	0	Spot (Block18, Row1, Column8)	2777.49	2745.00	296.80	0.01	0.11	2220.50	2256.99	2220.50	198.49	0.01	0.09	91.00	66.00	0.00	524.50	556.99	3344103.00	2.62	2492.96	2458.00
18	1	2	9181.00	21140.00	207.50	0	Spot (Block18, Row2, Column1)	2477.55	2463.00	211.20	0.00	0.09	2108.00	2146.24	2108.00	225.48	0.01	0.11	71.00	35.00	0.00	355.00	369.55	3025091.00	1.47	2272.26	2285.00
18	2	2	9473.00	21147.00	147.85	0	Spot (Block18, Row2, Column2)	2783.21	2733.00	285.71	0.01	0.10	2096.00	2120.04	2096.00	179.65	0.00	0.08	99.00	90.00	0.00	637.00	687.21	1675491.00	3.69	2404.94	2399.00
18	3	2	9791.00	21147.00	197.25	0	Spot (Block18, Row2, Column3)	2528.76	2523.00	245.49	0.00	0.10	2112.00	2136.18	2112.00	176.84	0.00	0.08	78.00	60.00	0.00	411.00	416.76	2781635.00	2.22	2331.86	2290.00
18	4	2	10088.00	21144.00	209.30	0	Spot (Block18, Row2, Column4)	2693.52	2672.00	277.88	0.00	0.10	2126.00	2151.48	2126.00	182.69	0.01	0.08	93.00	74.00	0.00	546.00	567.52	3342659.00	2.97	2366.75	2333.00
18	5	2	10388.00	21145.00	196.35	0	Spot (Block18, Row2, Column5)	2824.18	2777.00	332.39	0.01	0.12	2126.00	2159.58	2126.00	186.67	0.01	0.09	96.00	85.00	0.00	651.00	698.18	3081184.00	3.56	2402.15	2416.50
18	6	2	10682.00	21143.00	202.80	0	Spot (Block18, Row2, Column6)	2571.91	2542.00	256.20	0.01	0.10	2144.00	2176.83	2144.00	200.57	0.01	0.09	82.00	49.00	0.00	398.00	427.91	2996278.00	1.97	2361.59	2367.00
18	7	2	10985.00	21143.00	202.65	0	Spot (Block18, Row2, Column7)	2565.19	2487.00	299.65	0.01	0.12	2166.00	2187.55	2166.00	192.12	0.00	0.09	69.00	44.00	0.00	321.00	399.19	2988443.00	1.97	2328.17	2311.00
18	8	2	11276.00	21148.00	202.70	0	Spot (Block18, Row2, Column8)	2612.74	2595.50	403.74	0.00	0.15	2190.00	2208.74	2190.00	189.79	0.00	0.09	75.00	52.00	0.00	405.50	422.74	3046459.00	2.13	2411.85	2375.00
18	1	3	9186.00	21452.00	160.40	0	Spot (Block18, Row3, Column1)	2802.22	2713.50	356.70	0.01	0.13	2085.00	2107.40	2085.00	169.35	0.00	0.08	97.00	88.00	0.00	628.50	717.22	2000782.00	4.10	2338.24	2325.50
18	2	3	9490.00	21452.00	205.35	0	Spot (Block18, Row3, Column2)	2549.75	2514.00	230.45	0.01	0.09	2099.00	2135.41	2099.00	181.47	0.01	0.08	90.00	57.00	0.00	415.00	450.75	3067344.00	2.28	2326.88	2278.50
18	3	3	9778.00	21436.00	185.35	0	Spot (Block18, Row3, Column3)	2776.08	2724.00	332.62	0.01	0.12	2179.00	2200.93	2179.00	196.51	0.00	0.09	93.00	66.00	0.00	545.00	597.08	2678919.00	2.93	2481.29	2464.50
18	4	3	10076.00	21443.00	184.85	0	Spot (Block18, Row3, Column4)	3062.23	2976.00	437.59	0.01	0.14	2208.00	2246.12	2208.00	208.33	0.01	0.09	98.00	82.00	0.00	768.00	854.23	2945862.00	3.92	2540.27	2512.00
18	5	3	10385.00	21447.00	196.70	0	Spot (Block18, Row3, Column5)	2784.59	2733.00	288.87	0.01	0.10	2209.00	2243.66	2209.00	207.06	0.01	0.09	94.00	67.00	0.00	524.00	575.59	3043562.00	2.61	2438.76	2453.50
18	6	3	10683.00	21447.00	207.05	0	Spot (Block18, Row3, Column6)	2745.16	2700.00	292.72	0.01	0.11	2193.00	2232.82	2193.00	207.11	0.01	0.09	91.00	63.00	0.00	507.00	552.16	3346351.00	2.47	2440.91	2410.50
18	7	3	10983.00	21448.00	181.35	0	Spot (Block18, Row3, Column7)	2799.95	2728.50	339.07	0.01	0.12	2190.00	2219.51	2190.00	195.14	0.01	0.09	90.00	71.00	0.00	538.50	609.95	2592751.00	2.97	2449.01	2447.00
18	8	3	11283.00	21449.00	210.30	0	Spot (Block18, Row3, Column8)	2554.50	2544.00	230.21	0.00	0.09	2203.00	2236.42	2203.00	190.75	0.01	0.09	70.00	45.00	0.00	341.00	351.50	3223781.00	1.67	2336.79	2275.00
18	1	4	9179.00	21746.00	175.05	0	Spot (Block18, Row4, Column1)	2826.44	2791.00	353.02	0.01	0.12	2088.00	2112.28	2088.00	178.43	0.01	0.08	97.00	88.00	0.00	703.00	738.44	2430739.00	4.00	2345.12	2340.00
18	2	4	9485.00	21741.00	223.75	0	Spot (Block18, Row4, Column2)	2511.48	2485.00	237.61	0.00	0.09	2165.00	2183.77	2165.00	199.43	0.00	0.09	74.00	34.00	0.00	320.00	346.48	3614017.00	1.64	2326.25	2300.50
18	3	4	9784.00	21748.00	148.30	0	Spot (Block18, Row4, Column3)	4640.68	4573.50	895.15	0.01	0.19	2224.00	2263.32	2224.00	222.96	0.01	0.10	100.00	99.00	0.00	2349.50	2416.68	2784409.00	10.66	2983.35	3006.50
18	4	4	10069.00	21752.00	196.55	0	Spot (Block18, Row4, Column4)	2693.84	2675.00	209.99	0.00	0.08	2264.00	2290.61	2264.00	220.18	0.01	0.10	83.00	43.00	0.00	411.00	429.84	2944370.00	1.83	2502.20	2533.00
18	5	4	10378.00	21749.00	189.80	0	Spot (Block18, Row4, Column5)	2803.23	2769.00	280.52	0.01	0.10	2258.00	2282.21	2258.00	208.68	0.00	0.09	91.00	61.00	0.00	511.00	545.23	2839675.00	2.50	2542.59	2490.00
18	6	4	10681.00	21745.00	206.20	0	Spot (Block18, Row4, Column6)	3084.78	3029.50	368.85	0.01	0.12	2252.00	2270.71	2252.00	196.92	0.00	0.09	98.00	89.00	0.00	777.50	832.78	3738757.00	4.13	2563.50	2574.00
18	7	4	10979.00	21751.00	190.10	0	Spot (Block18, Row4, Column7)	2872.22	2825.00	356.23	0.01	0.12	2255.00	2268.03	2255.00	186.56	0.00	0.08	89.00	74.00	0.00	570.00	617.22	2929667.00	3.24	2508.77	2469.50
18	8	4	11274.00	21757.00	152.75	0	Spot (Block18, Row4, Column8)	3510.06	3381.50	754.76	0.02	0.22	2261.00	2280.49	2261.00	190.32	0.00	0.08	97.00	93.00	0.00	1120.50	1249.06	2239416.00	6.46	2631.08	2636.00
18	1	5	9189.00	22050.00	166.55	0	Spot (Block18, Row5, Column1)	2772.53	2742.00	331.30	0.00	0.12	2072.00	2095.21	2072.00	180.79	0.00	0.09	96.00	86.00	0.00	670.00	700.53	2132076.00	3.75	2345.74	2314.50
18	2	5	9493.00	22044.00	199.55	0	Spot (Block18, Row5, Column2)	2636.08	2599.00	256.38	0.01	0.10	2135.00	2164.23	2135.00	190.58	0.01	0.09	90.00	62.00	0.00	464.00	501.08	2976133.00	2.48	2335.99	2288.50
18	3	5	9790.00	22051.00	203.90	0	Spot (Block18, Row5, Column3)	2763.31	2729.00	323.91	0.01	0.12	2221.00	2258.35	2221.00	216.90	0.01	0.10	80.00	55.00	0.00	508.00	542.31	3263464.00	2.33	2425.72	2412.50
18	4	5	10078.00	22041.00	195.90	0	Spot (Block18, Row5, Column4)	2844.32	2820.00	312.01	0.00	0.11	2232.00	2273.39	2232.00	224.69	0.01	0.10	91.00	70.00	0.00	588.00	612.32	3086082.00	2.54	2522.50	2502.00
18	5	5	10387.00	22047.00	154.05	0	Spot (Block18, Row5, Column5)	4487.39	4565.50	904.37	0.01	0.20	2266.00	2294.27	2266.00	217.89	0.01	0.09	100.00	100.00	0.00	2299.50	2221.39	2907827.00	10.07	2855.82	2849.00
18	6	5	10685.00	22052.00	223.05	0	Spot (Block18, Row5, Column6)	2733.47	2692.00	317.97	0.01	0.12	2276.00	2302.14	2276.00	207.64	0.00	0.09	77.00	50.00	0.00	416.00	457.47	3897927.00	2.08	2429.14	2382.00
18	7	5	10990.00	22046.00	196.40	0	Spot (Block18, Row5, Column7)	2813.52	2767.00	310.73	0.01	0.11	2274.00	2284.74	2274.00	202.95	0.00	0.09	87.00	63.00	0.00	493.00	539.52	3075182.00	2.61	2484.70	2464.00
18	8	5	11282.00	22047.00	182.00	0	Spot (Block18, Row5, Column8)	2888.91	2828.50	393.09	0.01	0.14	2273.00	2292.52	2273.00	206.81	0.00	0.09	86.00	66.00	0.00	555.50	615.91	2692467.00	2.88	2456.32	2424.50
18	1	6	9187.00	22346.00	200.30	0	Spot (Block18, Row6, Column1)	2597.99	2543.00	326.42	0.01	0.13	2066.00	2092.83	2066.00	180.31	0.01	0.09	92.00	66.00	0.00	477.00	531.99	2964311.00	2.80	2310.27	2273.00
18	2	6	9488.00	22342.00	210.70	0	Spot (Block18, Row6, Column2)	2552.49	2549.00	257.45	0.00	0.10	2103.00	2127.12	2103.00	181.36	0.00	0.09	86.00	60.00	0.00	446.00	449.49	3236556.00	2.35	2288.97	2278.00
18	3	6	9778.00	22344.00	180.25	0	Spot (Block18, Row6, Column3)	3100.44	3013.00	466.86	0.01	0.15	2190.00	2219.42	2190.00	202.38	0.01	0.09	97.00	87.00	0.00	823.00	910.44	2824502.00	4.35	2524.38	2507.00
18	4	6	10084.00	22346.00	208.40	0	Spot (Block18, Row6, Column4)	2790.23	2782.00	268.57	0.00	0.10	2212.00	2258.25	2212.00	215.97	0.01	0.10	89.00	70.00	0.00	570.00	578.23	3445937.00	2.46	2530.31	2443.50
18	5	6	10381.00	22343.00	151.90	0	Spot (Block18, Row6, Column5)	4204.47	4207.00	797.40	0.00	0.19	2257.00	2285.26	2257.00	223.64	0.01	0.10	99.00	98.00	0.00	1950.00	1947.47	2648818.00	8.58	2815.12	2815.00
18	6	6	10689.00	22340.00	199.95	0	Spot (Block18, Row6, Column6)	2749.68	2678.00	301.12	0.01	0.11	2269.00	2296.04	2269.00	217.12	0.01	0.09	78.00	47.00	0.00	409.00	480.68	3101644.00	2.09	2462.64	2415.00
18	7	6	10979.00	22339.00	171.80	0	Spot (Block18, Row6, Column7)	3209.66	3106.00	489.01	0.01	0.15	2262.00	2276.00	2262.00	213.81	0.00	0.09	94.00	89.00	0.00	844.00	947.66	2638343.00	4.37	2624.22	2636.00
18	8	6	11291.00	22349.00	159.20	0	Spot (Block18, Row6, Column8)	3233.05	3166.50	428.65	0.01	0.13	2273.00	2283.25	2273.00	213.08	0.00	0.09	97.00	93.00	0.00	893.50	960.05	2263133.00	4.46	2613.00	2684.00
18	1	7	9190.00	22643.00	213.00	0	Spot (Block18, Row7, Column1)	2464.92	2430.00	251.97	0.01	0.10	2077.00	2126.71	2077.00	257.72	0.01	0.12	66.00	26.00	0.00	353.00	387.92	3192067.00	1.31	2182.95	2169.00
18	2	7	9487.00	22648.00	227.10	0	Spot (Block18, Row7, Column2)	2429.15	2394.00	252.15	0.01	0.10	2077.00	2104.06	2077.00	210.50	0.01	0.10	68.00	36.00	0.00	317.00	352.15	3590282.00	1.54	2229.01	2198.00
18	3	7	9782.00	22639.00	224.80	0	Spot (Block18, Row7, Column3)	2570.13	2582.00	232.73	0.00	0.09	2171.00	2191.04	2171.00	212.39	0.00	0.10	76.00	47.00	0.00	411.00	399.13	3713842.00	1.78	2346.08	2336.00
18	4	7	10092.00	22643.00	208.65	0	Spot (Block18, Row7, Column4)	2632.95	2607.00	294.15	0.00	0.11	2182.00	2229.02	2182.00	213.09	0.01	0.10	72.00	49.00	0.00	425.00	450.95	3280652.00	1.90	2437.56	2411.50
18	5	7	10386.00	22648.00	206.25	0	Spot (Block18, Row7, Column5)	2750.07	2722.00	294.33	0.00	0.11	2181.00	2224.50	2181.00	210.92	0.01	0.09	88.00	63.00	0.00	541.00	569.07	3316583.00	2.49	2447.09	2402.00
18	6	7	10681.00	22642.00	193.45	0	Spot (Block18, Row7, Column6)	2784.26	2762.50	279.92	0.00	0.10	2193.00	2229.77	2193.00	211.80	0.01	0.09	94.00	67.00	0.00	569.50	591.26	2923469.00	2.62	2523.28	2474.50
18	7	7	10969.00	22648.00	179.60	0	Spot (Block18, Row7, Column7)	2882.17	2851.50	428.63	0.00	0.15	2205.00	2241.78	2205.00	214.94	0.01	0.10	83.00	67.00	0.00	646.50	677.17	2605486.00	2.98	2527.79	2476.00
18	8	7	11284.00	22645.00	147.00	-50	Spot (Block18, Row7, Column8)	2289.42	2279.00	196.47	0.00	0.09	2268.00	2290.84	2268.00	248.70	0.00	0.11	12.00	0.00	0.00	11.00	21.42	1343890.00	-0.01	2216.88	2187.00
18	1	8	9174.00	22948.00	143.00	0	Spot (Block18, Row8, Column1)	53968.36	65535.00	15930.03	0.08	0.30	2176.50	2233.18	2176.50	306.12	0.01	0.14	100.00	100.00	55.89	63358.50	51791.86	30222488.00	169.00	13684.80	9812.00
18	2	8	9487.00	22943.00	196.10	0	Spot (Block18, Row8, Column2)	2556.04	2537.00	257.27	0.00	0.10	2121.00	2177.26	2121.00	275.82	0.01	0.13	69.00	33.00	0.00	416.00	435.04	2783527.00	1.37	2391.08	2388.00
18	3	8	9770.00	22944.00	201.55	0	Spot (Block18, Row8, Column3)	2611.10	2579.00	315.89	0.01	0.12	2148.00	2172.76	2148.00	230.68	0.00	0.11	77.00	45.00	0.00	431.00	463.10	3015815.00	1.90	2343.66	2339.00
18	4	8	10083.00	22935.00	154.45	0	Spot (Block18, Row8, Column4)	2765.39	2721.50	312.96	0.01	0.11	2176.00	2198.86	2176.00	222.60	0.00	0.10	87.00	63.00	0.00	545.50	589.39	1808562.00	2.55	2499.19	2487.00
18	5	8	10379.00	22949.00	213.85	0	Spot (Block18, Row8, Column5)	2530.55	2490.00	256.93	0.01	0.10	2178.00	2198.31	2178.00	218.18	0.00	0.10	64.00	33.00	0.00	312.00	352.55	3304902.00	1.52	2305.44	2280.50
18	6	8	10672.00	22949.00	175.20	0	Spot (Block18, Row8, Column6)	3161.28	2880.00	2052.69	0.04	0.65	2192.00	2213.99	2192.00	215.58	0.00	0.10	91.00	77.00	0.00	688.00	969.28	2699732.00	4.39	2506.76	2495.00
18	7	8	10986.00	22943.00	185.20	0	Spot (Block18, Row8, Column7)	2744.67	2656.00	336.78	0.01	0.12	2222.00	2263.02	2222.00	256.92	0.01	0.11	75.00	44.00	0.00	434.00	522.67	2643119.00	1.87	2476.20	2457.00
18	8	8	11274.00	22949.00	134.80	0	Spot (Block18, Row8, Column8)	11021.98	9182.00	8088.50	0.08	0.73	2291.00	2331.62	2291.00	276.36	0.01	0.12	100.00	100.00	0.61	6891.00	8730.98	5411790.00	31.45	6040.70	5074.00
19	1	1	13684.00	20841.00	152.85	0	Spot (Block19, Row1, Column1)	49115.20	52120.00	16654.76	0.03	0.34	3601.00	3658.69	3601.00	454.13	0.01	0.12	100.00	100.00	40.06	48519.00	45514.20	31630412.00	100.09	14244.56	11826.00
19	2	1	13977.00	20846.00	197.85	0	Spot (Block19, Row1, Column2)	4254.19	4192.00	525.45	0.01	0.12	3453.00	3511.74	3453.00	410.41	0.01	0.12	73.00	44.00	0.00	739.00	801.19	4722151.00	1.81	3775.76	3754.50
19	3	1	14284.00	20843.00	189.15	0	Spot (Block19, Row1, Column3)	4098.73	3907.00	1151.35	0.02	0.28	3357.00	3393.09	3357.00	356.48	0.00	0.11	70.00	36.00	0.00	550.00	741.73	4127422.00	1.98	3729.08	3735.00
19	4	1	14576.00	20848.00	180.00	0	Spot (Block19, Row1, Column4)	4170.40	4085.00	780.87	0.01	0.19	3306.00	3344.37	3306.00	341.97	0.01	0.10	80.00	55.00	0.00	779.00	864.40	3790894.00	2.42	3678.58	3664.50
19	5	1	14882.00	20838.00	184.65	0	Spot (Block19, Row1, Column5)	4155.48	4051.00	518.25	0.01	0.12	3277.00	3314.58	3277.00	348.07	0.00	0.11	87.00	54.00	0.00	774.00	878.48	3972634.00	2.42	3642.09	3628.00
19	6	1	15191.00	20838.00	203.55	0	Spot (Block19, Row1, Column6)	4031.62	3983.00	418.55	0.01	0.10	3332.00	3360.35	3332.00	344.96	0.00	0.10	79.00	47.00	0.00	651.00	699.62	4741180.00	1.95	3575.27	3590.00
19	7	1	15493.00	20843.00	191.15	0	Spot (Block19, Row1, Column7)	4589.76	4363.00	988.69	0.02	0.22	3375.00	3406.62	3375.00	328.48	0.00	0.10	89.00	66.00	0.00	988.00	1214.76	4736634.00	3.60	3765.15	3745.50
19	8	1	15787.00	20839.00	207.75	0	Spot (Block19, Row1, Column8)	4254.08	4209.50	448.97	0.00	0.11	3481.00	3509.02	3481.00	366.27	0.00	0.10	81.00	49.00	0.00	728.50	773.08	5232523.00	2.03	3854.52	3876.00
19	1	2	13667.00	21152.00	205.90	0	Spot (Block19, Row2, Column1)	3946.25	3891.00	401.54	0.01	0.10	3374.00	3444.62	3374.00	406.95	0.01	0.12	58.00	28.00	0.00	517.00	572.25	4759176.00	1.23	3644.24	3574.00
19	2	2	13967.00	21145.00	141.75	0	Spot (Block19, Row2, Column2)	4003.29	3952.00	426.96	0.01	0.11	3282.00	3346.28	3282.00	353.78	0.01	0.11	75.00	47.00	0.00	670.00	721.29	2193805.00	1.86	3666.30	3560.00
19	3	2	14281.00	21136.00	197.00	0	Spot (Block19, Row2, Column3)	4027.84	3997.00	457.30	0.00	0.11	3261.00	3312.48	3261.00	345.35	0.01	0.10	79.00	53.00	0.00	736.00	766.84	4422567.00	2.07	3623.83	3614.00
19	4	2	14586.00	21140.00	202.00	0	Spot (Block19, Row2, Column4)	3903.58	3880.00	397.80	0.00	0.10	3231.00	3275.01	3231.00	340.93	0.01	0.10	76.00	46.00	0.00	649.00	672.58	4524250.00	1.84	3538.06	3487.50
19	5	2	14889.00	21141.00	186.85	0	Spot (Block19, Row2, Column5)	4336.45	4252.00	480.51	0.01	0.11	3224.00	3266.16	3224.00	346.20	0.01	0.11	97.00	78.00	0.00	1028.00	1112.45	4249725.00	3.09	3730.94	3771.50
19	6	2	15184.00	21143.00	211.05	0	Spot (Block19, Row2, Column6)	3890.53	3873.00	436.96	0.00	0.11	3290.00	3317.42	3290.00	338.89	0.00	0.10	66.00	43.00	0.00	583.00	600.53	4940970.00	1.69	3536.52	3529.00
19	7	2	15481.00	21141.00	204.50	0	Spot (Block19, Row2, Column7)	3988.17	3975.00	397.11	0.00	0.10	3306.00	3348.35	3306.00	327.61	0.01	0.10	76.00	51.00	0.00	669.00	682.17	4741934.00	1.95	3670.15	3621.00
19	8	2	15781.00	21148.00	210.70	0	Spot (Block19, Row2, Column8)	4052.22	4017.00	414.87	0.00	0.10	3404.50	3450.57	3404.50	347.00	0.01	0.10	68.00	45.00	0.00	612.50	647.72	5130109.00	1.73	3746.67	3668.50
19	1	3	13690.00	21449.00	185.55	0	Spot (Block19, Row3, Column1)	4313.25	4249.00	630.13	0.01	0.15	3288.00	3335.65	3288.00	363.10	0.01	0.11	87.00	64.00	0.00	961.00	1025.25	4170916.00	2.69	3641.32	3697.00
19	2	3	13986.00	21448.00	194.25	0	Spot (Block19, Row3, Column2)	4016.06	3972.00	468.79	0.00	0.12	3245.00	3292.22	3245.00	332.88	0.01	0.10	80.00	58.00	0.00	727.00	771.06	4285138.00	2.17	3668.25	3695.00
19	3	3	14273.00	21441.00	176.90	0	Spot (Block19, Row3, Column3)	4495.04	4351.00	789.65	0.01	0.18	3256.00	3292.11	3256.00	338.21	0.00	0.10	92.00	75.00	0.00	1095.00	1239.04	3937653.00	3.56	3665.30	3571.00
19	4	3	14584.00	21439.00	202.20	0	Spot (Block19, Row3, Column4)	3983.00	3960.00	448.18	0.00	0.11	3248.00	3275.93	3248.00	349.22	0.00	0.11	79.00	50.00	0.00	712.00	735.00	4640191.00	2.02	3509.17	3509.00
19	5	3	14885.00	21442.00	167.05	0	Spot (Block19, Row3, Column5)	4550.09	4392.00	644.55	0.02	0.14	3293.00	3317.50	3293.00	357.76	0.00	0.11	98.00	83.00	0.00	1099.00	1257.09	3521767.00	3.45	3859.34	3850.00
19	6	3	15181.00	21439.00	181.60	0	Spot (Block19, Row3, Column6)	4331.90	4304.00	489.34	0.00	0.11	3314.00	3349.06	3314.00	350.20	0.00	0.10	93.00	71.00	0.00	990.00	1017.90	4002680.00	2.81	3717.00	3710.00
19	7	3	15495.00	21454.00	197.00	0	Spot (Block19, Row3, Column7)	3982.64	3894.00	478.25	0.01	0.12	3365.00	3385.68	3365.00	346.91	0.00	0.10	65.00	37.00	0.00	529.00	617.64	4376925.00	1.72	3731.00	3692.00
19	8	3	15785.00	21434.00	201.10	0	Spot (Block19, Row3, Column8)	4096.66	4069.00	407.10	0.00	0.10	3468.00	3488.37	3468.00	363.89	0.00	0.10	71.00	39.00	0.00	601.00	628.66	4707063.00	1.67	3757.10	3746.00
19	1	4	13685.00	21741.00	203.15	0	Spot (Block19, Row4, Column1)	4047.92	3975.50	484.55	0.01	0.12	3264.00	3311.37	3264.00	373.35	0.01	0.11	80.00	48.00	0.00	711.50	783.92	4736063.00	1.97	3499.91	3468.00
19	2	4	13977.00	21748.00	209.00	0	Spot (Block19, Row4, Column2)	3932.69	3892.00	394.15	0.00	0.10	3252.00	3286.99	3252.00	350.75	0.00	0.11	77.00	44.00	0.00	640.00	680.69	4908001.00	1.84	3600.65	3613.50
19	3	4	14285.00	21746.00	179.00	0	Spot (Block19, Row4, Column3)	5035.29	4916.00	878.47	0.01	0.17	3302.00	3332.45	3302.00	357.73	0.00	0.11	96.00	87.00	0.00	1614.00	1733.29	4516654.00	4.76	3888.59	3816.50
19	4	4	14573.00	21755.00	198.65	0	Spot (Block19, Row4, Column4)	4004.13	3969.00	426.22	0.00	0.11	3278.00	3311.15	3278.00	351.40	0.00	0.11	76.00	49.00	0.00	691.00	726.13	4476619.00	1.97	3690.26	3667.00
19	5	4	14866.00	21746.00	202.65	0	Spot (Block19, Row4, Column5)	4221.29	4155.50	560.73	0.01	0.13	3285.00	3333.21	3285.00	360.81	0.01	0.11	82.00	57.00	0.00	870.50	936.29	4905143.00	2.46	3696.11	3628.00
19	6	4	15188.00	21742.00	199.75	0	Spot (Block19, Row4, Column6)	4554.39	4455.00	591.87	0.01	0.13	3293.00	3351.94	3293.00	368.39	0.01	0.11	97.00	81.00	0.00	1162.00	1261.39	5169230.00	3.26	3768.69	3784.00
19	7	4	15479.00	21742.00	185.65	0	Spot (Block19, Row4, Column7)	4353.19	4305.50	598.63	0.00	0.14	3378.00	3405.06	3378.00	373.72	0.00	0.11	82.00	63.00	0.00	927.50	975.19	4222596.00	2.54	3785.76	3767.00
19	8	4	15783.00	21758.00	162.45	0	Spot (Block19, Row4, Column8)	4491.06	4414.00	579.97	0.01	0.13	3470.00	3504.47	3470.00	387.44	0.00	0.11	87.00	60.00	0.00	944.00	1021.06	3269493.00	2.55	3797.16	3805.00
19	1	5	13692.00	22045.00	156.20	0	Spot (Block19, Row5, Column1)	4548.69	4456.00	592.48	0.01	0.13	3297.00	3331.99	3297.00	377.64	0.00	0.11	93.00	79.00	0.00	1159.00	1251.69	3061271.00	3.22	3758.45	3678.00
19	2	5	13992.00	22037.00	200.55	0	Spot (Block19, Row5, Column2)	3942.94	3917.50	456.78	0.00	0.12	3278.00	3304.52	3278.00	362.16	0.00	0.11	72.00	43.00	0.00	639.50	664.94	4494946.00	1.76	3674.23	3667.50
19	3	5	14285.00	22044.00	200.45	0	Spot (Block19, Row5, Column3)	4065.28	4012.00	431.78	0.01	0.11	3318.00	3360.13	3318.00	369.43	0.01	0.11	78.00	46.00	0.00	694.00	747.28	4614096.00	1.91	3715.78	3672.00
19	4	5	14585.00	22040.00	178.25	0	Spot (Block19, Row5, Column4)	3965.71	3903.50	455.81	0.01	0.11	3292.00	3345.97	3292.00	362.74	0.01	0.11	68.00	40.00	0.00	611.50	673.71	3505690.00	1.71	3694.67	3701.50
19	5	5	14885.00	22043.00	148.35	0	Spot (Block19, Row5, Column5)	9506.10	8873.00	3676.17	0.03	0.39	3293.00	3352.94	3293.00	377.54	0.01	0.11	100.00	99.00	0.00	5580.00	6213.10	5722670.00	16.30	4791.27	4653.50
19	6	5	15193.00	22041.00	205.40	0	Spot (Block19, Row5, Column6)	3997.12	3933.00	421.13	0.01	0.11	3304.00	3362.78	3304.00	356.82	0.01	0.11	78.00	43.00	0.00	629.00	693.12	4788549.00	1.78	3587.35	3513.00
19	7	5	15486.00	22049.00	201.65	0	Spot (Block19, Row5, Column7)	4030.25	3999.00	425.42	0.00	0.11	3334.00	3388.56	3334.00	373.35	0.01	0.11	73.00	42.00	0.00	665.00	696.25	4658968.00	1.72	3607.28	3589.50
19	8	5	15792.00	22046.00	161.20	0	Spot (Block19, Row5, Column8)	5057.74	4868.00	923.93	0.02	0.18	3437.00	3481.42	3437.00	384.73	0.01	0.11	96.00	85.00	0.00	1431.00	1620.74	3656748.00	4.10	3898.07	3910.00
19	1	6	13678.00	22343.00	211.85	0	Spot (Block19, Row6, Column1)	4245.26	4157.50	517.01	0.01	0.12	3319.50	3369.82	3319.50	385.71	0.01	0.11	86.00	57.00	0.00	838.00	925.76	5442427.00	2.27	3713.57	3669.00
19	2	6	13981.00	22339.00	180.45	0	Spot (Block19, Row6, Column2)	3979.70	3922.00	518.17	0.01	0.13	3300.00	3354.36	3300.00	377.20	0.01	0.11	65.00	41.00	0.00	622.00	679.70	3629489.00	1.66	3741.58	3700.00
19	3	6	14282.00	22340.00	180.65	0	Spot (Block19, Row6, Column3)	4491.20	4402.00	651.61	0.01	0.15	3333.00	3382.61	3333.00	393.53	0.01	0.12	91.00	70.00	0.00	1069.00	1158.20	4109444.00	2.82	3827.20	3823.00
19	4	6	14586.00	22338.00	182.65	0	Spot (Block19, Row6, Column4)	4189.45	4062.00	494.16	0.01	0.12	3310.00	3356.42	3310.00	375.74	0.01	0.11	86.00	50.00	0.00	752.00	879.45	3904569.00	2.22	3737.11	3721.00
19	5	6	14882.00	22342.00	149.45	0	Spot (Block19, Row6, Column5)	7846.37	7694.50	2363.14	0.01	0.30	3286.50	3338.01	3286.50	367.51	0.01	0.11	100.00	99.00	0.00	4408.00	4559.87	4801979.00	12.27	4426.86	4347.00
19	6	6	15185.00	22342.00	205.55	0	Spot (Block19, Row6, Column6)	3902.30	3876.00	419.21	0.00	0.11	3280.00	3338.38	3280.00	356.54	0.01	0.11	69.00	40.00	0.00	596.00	622.30	4678857.00	1.58	3608.06	3606.00
19	7	6	15485.00	22351.00	203.25	0	Spot (Block19, Row6, Column7)	4138.76	4085.00	503.40	0.01	0.12	3339.00	3383.78	3339.00	354.05	0.01	0.10	77.00	52.00	0.00	746.00	799.76	4846489.00	2.13	3684.37	3705.00
19	8	6	15798.00	22335.00	192.20	0	Spot (Block19, Row6, Column8)	4055.26	4008.00	461.61	0.01	0.11	3435.00	3488.52	3435.00	388.74	0.01	0.11	63.00	34.00	0.00	573.00	620.26	4229633.00	1.46	3747.52	3741.00
19	1	7	13684.00	22647.00	227.80	0	Spot (Block19, Row7, Column1)	3975.95	3928.50	450.83	0.01	0.11	3328.50	3396.32	3328.50	430.99	0.01	0.13	62.00	30.00	0.00	600.00	647.45	5948016.00	1.34	3529.71	3519.50
19	2	7	13989.00	22648.00	198.00	0	Spot (Block19, Row7, Column2)	3931.60	3870.00	458.77	0.01	0.12	3325.00	3368.78	3325.00	378.32	0.01	0.11	62.00	36.00	0.00	545.00	606.60	4368007.00	1.49	3655.71	3635.00
19	3	7	14281.00	22633.00	224.25	0	Spot (Block19, Row7, Column3)	3982.87	3948.50	450.37	0.00	0.11	3367.00	3391.40	3367.00	386.37	0.00	0.11	64.00	35.00	0.00	581.50	615.87	5751260.00	1.53	3617.91	3558.00
19	4	7	14583.00	22642.00	205.75	0	Spot (Block19, Row7, Column4)	3932.34	3879.00	401.11	0.01	0.10	3310.00	3352.54	3310.00	363.71	0.01	0.11	66.00	36.00	0.00	569.00	622.34	4730606.00	1.59	3670.73	3631.50
19	5	7	14883.00	22646.00	210.60	0	Spot (Block19, Row7, Column5)	4011.13	3891.00	447.32	0.01	0.11	3288.00	3340.32	3288.00	363.74	0.01	0.11	77.00	41.00	0.00	603.00	723.13	5066061.00	1.84	3581.30	3585.00
19	6	7	15187.00	22640.00	211.55	0	Spot (Block19, Row7, Column6)	4044.36	4022.00	440.05	0.00	0.11	3285.00	3331.53	3285.00	359.32	0.01	0.11	76.00	51.00	0.00	737.00	759.36	5160604.00	1.98	3570.87	3547.00
19	7	7	15470.00	22646.00	217.55	0	Spot (Block19, Row7, Column7)	4088.56	4006.00	529.84	0.01	0.13	3337.00	3377.55	3337.00	364.60	0.01	0.11	74.00	46.00	0.00	669.00	751.56	5523642.00	1.95	3589.15	3588.00
19	8	7	15786.00	22645.00	144.35	0	Spot (Block19, Row7, Column8)	4846.60	4804.00	606.51	0.00	0.13	3456.00	3504.72	3456.00	374.79	0.01	0.11	96.00	84.00	0.00	1348.00	1390.60	2767407.00	3.58	3993.82	3993.00
19	1	8	13673.00	22948.00	143.15	0	Spot (Block19, Row8, Column1)	56692.29	65535.00	13912.17	0.06	0.25	3437.00	3501.46	3437.00	485.69	0.01	0.14	100.00	100.00	60.82	62098.00	53255.29	31691212.00	109.52	17590.01	13277.00
19	2	8	13981.00	22947.00	211.40	0	Spot (Block19, Row8, Column2)	3883.10	3796.00	465.96	0.01	0.12	3369.00	3422.88	3369.00	472.89	0.01	0.14	47.00	23.00	0.00	427.00	514.10	4962598.00	0.97	3598.95	3553.50
19	3	8	14278.00	22943.00	193.45	0	Spot (Block19, Row8, Column3)	4263.49	4127.00	651.53	0.01	0.15	3353.00	3387.49	3353.00	396.27	0.00	0.12	78.00	48.00	0.00	774.00	910.49	4506513.00	2.21	3816.58	3820.00
19	4	8	14583.00	22943.00	199.80	0	Spot (Block19, Row8, Column4)	4011.58	3980.00	500.74	0.00	0.12	3305.00	3359.38	3305.00	375.18	0.01	0.11	71.00	44.00	0.00	675.00	706.58	4545125.00	1.74	3612.05	3606.50
19	5	8	14878.00	22941.00	219.20	0	Spot (Block19, Row8, Column5)	3969.76	3945.00	430.14	0.00	0.11	3327.00	3379.22	3327.00	376.66	0.01	0.11	68.00	41.00	0.00	618.00	642.76	5458421.00	1.57	3596.42	3492.50
19	6	8	15193.00	22939.00	181.65	0	Spot (Block19, Row8, Column6)	4627.14	4521.00	701.42	0.01	0.15	3335.00	3387.22	3335.00	387.17	0.01	0.11	92.00	75.00	0.00	1186.00	1292.14	4275476.00	3.20	3834.32	3855.00
19	7	8	15498.00	22943.00	177.60	0	Spot (Block19, Row8, Column7)	4224.98	4148.00	477.64	0.01	0.11	3374.00	3426.95	3374.00	402.31	0.01	0.12	81.00	47.00	0.00	774.00	850.98	3726433.00	1.98	3766.14	3747.00
19	8	8	15775.00	22945.00	150.55	0	Spot (Block19, Row8, Column8)	7131.95	6974.00	1750.56	0.01	0.25	3515.00	3555.48	3515.00	409.84	0.00	0.12	100.00	99.00	0.00	3459.00	3616.95	4400416.00	8.73	4535.83	4505.00
20	1	1	18186.00	20841.00	151.90	0	Spot (Block20, Row1, Column1)	48931.99	52619.00	17109.53	0.03	0.35	3634.00	3710.20	3634.00	438.57	0.01	0.12	100.00	100.00	40.69	48985.00	45297.99	31023100.00	103.11	15814.81	13169.00
20	2	1	18485.00	20841.00	165.65	0	Spot (Block20, Row1, Column2)	6520.40	6311.00	1499.33	0.01	0.23	3703.00	3779.79	3703.00	499.86	0.01	0.13	99.00	92.00	0.00	2608.00	2817.40	4975062.00	5.48	4669.63	4284.50
20	3	1	18790.00	20837.00	149.80	0	Spot (Block20, Row1, Column3)	8854.52	8401.50	2692.18	0.02	0.30	4099.00	4229.38	4099.00	772.68	0.01	0.18	99.00	93.00	0.00	4302.50	4755.52	5454387.00	5.99	5536.40	5313.00
20	4	1	19080.00	20839.00	147.45	0	Spot (Block20, Row1, Column4)	6566.14	6441.00	1178.95	0.01	0.18	4170.00	4271.58	4170.00	744.93	0.01	0.17	97.00	77.00	0.00	2271.00	2396.14	3880586.00	3.08	5159.55	5101.00
20	5	1	19387.00	20833.00	155.85	0	Spot (Block20, Row1, Column5)	12160.26	10309.00	5821.12	0.07	0.48	3823.00	3894.40	3823.00	540.22	0.01	0.14	100.00	99.00	0.00	6486.00	8337.26	8110896.00	15.30	5861.30	5337.00
20	6	1	19684.00	20838.00	152.75	0	Spot (Block20, Row1, Column6)	10689.97	9859.00	3913.22	0.04	0.37	3562.00	3620.20	3562.00	427.40	0.01	0.12	100.00	100.00	0.00	6297.00	7127.97	6873650.00	16.54	5375.44	5089.00
20	7	1	19990.00	20837.00	154.10	0	Spot (Block20, Row1, Column7)	14940.17	14094.00	6074.56	0.03	0.41	3516.00	3559.37	3516.00	344.43	0.01	0.10	100.00	100.00	0.00	10578.00	11424.17	9711107.00	33.04	6435.96	5955.50
20	8	1	20293.00	20834.00	217.15	0	Spot (Block20, Row1, Column8)	4255.09	4198.00	410.49	0.01	0.10	3599.00	3647.73	3599.00	348.52	0.01	0.10	75.00	41.00	0.00	599.00	656.09	5727356.00	1.74	3808.53	3785.00
20	1	2	18177.00	21134.00	209.40	0	Spot (Block20, Row2, Column1)	4169.77	4100.50	468.16	0.01	0.11	3574.00	3634.30	3574.00	415.40	0.01	0.11	57.00	32.00	0.00	526.50	595.77	5220553.00	1.29	3830.71	3826.00
20	2	2	18477.00	21142.00	127.30	0	Spot (Block20, Row2, Column2)	8485.80	8348.00	1752.72	0.01	0.21	3498.00	3555.51	3498.00	368.30	0.01	0.10	100.00	100.00	0.00	4850.00	4987.80	3691324.00	13.39	4866.50	4860.00
20	3	2	18787.00	21145.00	189.15	0	Spot (Block20, Row2, Column3)	4231.68	4224.00	381.97	0.00	0.09	3552.00	3596.49	3552.00	366.40	0.01	0.10	77.00	44.00	0.00	672.00	679.68	4252838.00	1.73	3988.09	3951.00
20	4	2	19088.00	21141.00	176.85	0	Spot (Block20, Row2, Column4)	6529.12	6469.00	1289.35	0.00	0.20	3591.00	3616.51	3591.00	370.15	0.00	0.10	99.00	99.00	0.00	2878.00	2938.12	5680338.00	7.87	4507.31	4480.00
20	5	2	19388.00	21139.00	190.30	0	Spot (Block20, Row2, Column5)	4910.26	4840.00	506.74	0.01	0.10	3511.00	3558.86	3511.00	351.61	0.01	0.10	99.00	95.00	0.00	1329.00	1399.26	5003550.00	3.84	4034.11	4069.00
20	6	2	19682.00	21146.00	188.40	0	Spot (Block20, Row2, Column6)	4279.00	4252.00	534.91	0.00	0.13	3463.00	3492.16	3463.00	313.31	0.00	0.09	82.00	58.00	0.00	789.00	816.00	4278995.00	2.51	3735.52	3698.00
20	7	2	19984.00	21137.00	172.05	0	Spot (Block20, Row2, Column7)	5356.82	5142.00	1089.46	0.02	0.20	3479.00	3521.90	3479.00	341.84	0.01	0.10	97.00	88.00	0.00	1663.00	1877.82	4435444.00	5.37	4086.36	4060.00
20	8	2	20289.00	21142.00	215.25	0	Spot (Block20, Row2, Column8)	4004.46	4001.00	345.90	0.00	0.09	3548.00	3583.93	3548.00	330.47	0.00	0.09	61.00	26.00	0.00	453.00	456.46	5297905.00	1.27	3679.67	3683.00
20	1	3	18189.00	21445.00	154.25	0	Spot (Block20, Row3, Column1)	8589.89	7756.00	2965.83	0.04	0.35	3603.00	3662.14	3603.00	391.07	0.01	0.11	100.00	100.00	0.00	4153.00	4986.89	5652145.00	12.60	4713.19	4680.50
20	2	3	18490.00	21444.00	197.00	0	Spot (Block20, Row3, Column2)	4258.58	4250.00	430.58	0.00	0.10	3514.00	3574.38	3514.00	375.35	0.01	0.11	77.00	47.00	0.00	736.00	744.58	4680176.00	1.82	3883.78	3852.00
20	3	3	18791.00	21422.00	146.95	0	Spot (Block20, Row3, Column3)	5842.65	4565.50	7484.19	0.11	1.28	3526.00	3569.30	3526.00	371.46	0.01	0.10	92.00	69.00	1.18	1039.50	2316.65	3458846.00	6.12	4388.58	4209.00
20	4	3	19081.00	21441.00	150.65	0	Spot (Block20, Row3, Column4)	9527.41	8998.50	3375.06	0.02	0.35	3494.00	3520.30	3494.00	343.27	0.00	0.10	100.00	100.00	0.00	5504.50	6033.41	5906991.00	17.50	4828.34	4717.00
20	5	3	19392.00	21439.00	176.75	0	Spot (Block20, Row3, Column5)	4568.52	4410.50	806.13	0.02	0.18	3420.00	3458.31	3420.00	323.79	0.00	0.09	93.00	75.00	0.00	990.50	1148.52	4002027.00	3.43	3869.72	3884.00
20	6	3	19683.00	21432.00	211.10	0	Spot (Block20, Row3, Column6)	4295.24	4121.00	552.23	0.02	0.13	3408.00	3452.06	3408.00	324.66	0.01	0.09	88.00	56.00	0.00	713.00	887.24	5463549.00	2.60	3728.14	3715.00
20	7	3	19995.00	21443.00	147.25	0	Spot (Block20, Row3, Column7)	8544.65	7904.50	2715.27	0.03	0.32	3481.00	3517.90	3481.00	317.39	0.00	0.09	100.00	100.00	0.00	4423.50	5063.65	5041341.00	15.84	4887.65	4702.00
20	8	3	20288.00	21442.00	203.55	0	Spot (Block20, Row3, Column8)	4087.67	4002.50	369.00	0.01	0.09	3516.00	3553.73	3516.00	300.57	0.00	0.08	72.00	41.00	0.00	486.50	571.67	4807103.00	1.78	3752.05	3734.00
20	1	4	18186.00	21745.00	149.75	0	Spot (Block20, Row4, Column1)	9243.34	8746.00	3065.33	0.02	0.33	3683.00	3738.20	3683.00	437.31	0.01	0.12	100.00	100.00	0.00	5063.00	5560.34	5666166.00	12.59	5141.17	5059.50
20	2	4	18478.00	21749.00	209.70	0	Spot (Block20, Row4, Column2)	4728.05	4678.00	481.77	0.00	0.10	3574.00	3623.41	3574.00	379.29	0.01	0.10	98.00	74.00	0.00	1104.00	1154.05	5924250.00	2.91	4124.73	4142.50
20	3	4	18783.00	21739.00	148.00	0	Spot (Block20, Row4, Column3)	25694.69	23858.00	11972.76	0.03	0.47	3565.00	3602.14	3565.00	388.92	0.00	0.11	100.00	100.00	0.00	20293.00	22129.69	15339731.00	56.80	9436.11	8393.00
20	4	4	19069.00	21750.00	206.90	0	Spot (Block20, Row4, Column4)	4177.70	4154.50	462.74	0.00	0.11	3502.00	3529.34	3502.00	365.94	0.00	0.10	73.00	41.00	0.00	652.50	675.70	5080088.00	1.77	3860.72	3738.00
20	5	4	19370.00	21743.00	202.55	0	Spot (Block20, Row4, Column5)	4151.12	4072.50	480.88	0.01	0.12	3377.00	3427.16	3377.00	333.20	0.01	0.10	81.00	53.00	0.00	695.50	774.12	4840204.00	2.17	3702.79	3685.00
20	6	4	19688.00	21737.00	194.15	0	Spot (Block20, Row4, Column6)	4812.72	4779.00	483.35	0.00	0.10	3389.00	3441.13	3389.00	319.04	0.01	0.09	99.00	97.00	0.00	1390.00	1423.72	5111105.00	4.30	3972.06	4016.50
20	7	4	19983.00	21748.00	148.70	0	Spot (Block20, Row4, Column7)	8421.44	7878.00	3037.76	0.03	0.36	3505.00	3528.96	3505.00	319.47	0.00	0.09	100.00	100.00	0.00	4373.00	4916.44	5111816.00	15.31	4693.41	4493.00
20	8	4	20282.00	21746.00	158.15	0	Spot (Block20, Row4, Column8)	6024.38	5799.00	1252.23	0.02	0.21	3551.00	3573.50	3551.00	311.57	0.00	0.09	99.00	97.00	0.00	2248.00	2473.38	4168872.00	7.87	4226.22	4112.00
20	1	5	18185.00	22042.00	147.90	0	Spot (Block20, Row5, Column1)	10306.97	9466.50	3846.41	0.04	0.37	3630.00	3674.47	3630.00	439.14	0.01	0.12	100.00	99.00	0.00	5836.50	6676.97	6122341.00	15.10	5498.40	5114.50
20	2	5	18482.00	22035.00	209.60	0	Spot (Block20, Row5, Column2)	4222.38	4195.00	404.52	0.00	0.10	3589.50	3633.15	3589.50	383.07	0.01	0.11	69.00	33.00	0.00	605.50	632.88	5273748.00	1.54	3803.16	3796.00
20	3	5	18785.00	22040.00	195.90	0	Spot (Block20, Row5, Column3)	5154.62	5123.00	666.23	0.00	0.13	3620.00	3655.43	3620.00	375.77	0.00	0.10	98.00	86.00	0.00	1503.00	1534.62	5613381.00	3.99	4220.65	4191.00
20	4	5	19082.00	22040.00	158.35	0	Spot (Block20, Row5, Column4)	6166.10	5684.00	1601.40	0.04	0.26	3560.00	3591.49	3560.00	374.45	0.00	0.10	98.00	93.00	0.00	2124.00	2606.10	4260772.00	6.88	4228.08	4220.50
20	5	5	19387.00	22040.00	144.75	0	Spot (Block20, Row5, Column5)	33624.64	33265.00	15974.05	0.00	0.48	3459.00	3526.22	3459.00	387.06	0.01	0.11	100.00	100.00	3.33	29806.00	30165.64	19199684.00	77.76	10470.97	8484.00
20	6	5	19693.00	22041.00	195.95	0	Spot (Block20, Row5, Column6)	4358.05	4217.50	817.53	0.01	0.19	3442.00	3492.55	3442.00	331.74	0.01	0.09	90.00	58.00	0.00	775.50	916.05	4732839.00	2.61	3794.80	3783.50
20	7	5	19986.00	22041.00	190.05	0	Spot (Block20, Row5, Column7)	4351.32	4231.00	516.29	0.01	0.12	3501.00	3534.76	3501.00	335.21	0.00	0.09	86.00	56.00	0.00	730.00	850.32	4451396.00	2.44	3873.48	3841.50
20	8	5	20289.00	22043.00	147.60	0	Spot (Block20, Row5, Column8)	11794.39	10719.00	4825.92	0.04	0.41	3540.00	3564.14	3540.00	323.35	0.00	0.09	100.00	100.00	0.00	7179.00	8254.39	7017662.00	25.45	5393.19	5072.00
20	1	6	18174.00	22341.00	194.65	0	Spot (Block20, Row6, Column1)	4666.00	4585.00	618.18	0.01	0.13	3634.00	3768.93	3634.00	2106.80	0.02	0.56	4.00	0.00	0.00	951.00	1032.00	5006621.00	0.43	3984.89	3923.00
20	2	6	18519.00	22339.00	225.30	0	Spot (Block20, Row6, Column2)	4261.61	4226.50	600.58	0.00	0.14	3617.00	3775.36	3617.00	2267.43	0.02	0.60	0.00	0.00	0.00	609.50	644.61	6221954.00	0.21	3918.22	3900.50
20	3	6	18775.00	22339.00	147.50	0	Spot (Block20, Row6, Column3)	16793.66	15680.00	7136.42	0.03	0.42	3616.00	3662.44	3616.00	381.00	0.01	0.10	100.00	100.00	0.00	12064.00	13177.66	9958641.00	34.47	6780.92	6015.00
20	4	6	19092.00	22341.00	180.60	0	Spot (Block20, Row6, Column4)	5190.09	5030.50	834.73	0.01	0.16	3593.00	3629.46	3593.00	369.34	0.00	0.10	97.00	87.00	0.00	1437.50	1597.09	4754124.00	4.23	4096.51	4077.50
20	5	6	19387.00	22342.00	144.40	0	Spot (Block20, Row6, Column5)	24026.72	22712.00	10736.75	0.02	0.45	3505.00	3567.42	3505.00	382.21	0.01	0.11	100.00	100.00	0.00	19207.00	20521.72	13503015.00	53.53	8630.26	7889.00
20	6	6	19682.00	22340.00	174.85	0	Spot (Block20, Row6, Column6)	4902.96	4650.00	1001.41	0.02	0.20	3484.00	3528.30	3484.00	339.91	0.01	0.10	95.00	82.00	0.00	1166.00	1418.96	4167514.00	4.04	3919.19	3920.00
20	7	6	19986.00	22340.00	151.20	0	Spot (Block20, Row6, Column7)	10058.54	9516.00	3517.32	0.02	0.35	3549.00	3583.59	3549.00	356.64	0.00	0.10	100.00	100.00	0.00	5967.00	6509.54	6326819.00	18.16	5014.07	4892.50
20	8	6	20293.00	22343.00	147.20	0	Spot (Block20, Row6, Column8)	10931.09	10331.00	3880.14	0.02	0.35	3587.00	3620.46	3587.00	350.44	0.00	0.10	100.00	100.00	0.00	6744.00	7344.09	6460275.00	20.86	5573.54	5157.00
20	1	7	18171.00	22648.00	207.35	0	Spot (Block20, Row7, Column1)	4917.07	4795.00	777.90	0.01	0.16	3683.00	3838.29	3683.00	2130.07	0.02	0.55	7.00	0.00	0.00	1112.00	1234.07	6013577.00	0.51	4204.91	4128.00
20	2	7	18495.00	22646.00	209.20	0	Spot (Block20, Row7, Column2)	4208.16	4159.00	474.41	0.01	0.11	3616.00	3765.80	3616.00	2297.14	0.02	0.61	0.00	0.00	0.00	543.00	592.16	5239155.00	0.19	3835.57	3805.00
20	3	7	18789.00	22651.00	206.80	0	Spot (Block20, Row7, Column3)	4213.37	4195.00	440.97	0.00	0.10	3606.00	3641.40	3606.00	374.16	0.00	0.10	64.00	38.00	0.00	589.00	607.37	5106605.00	1.53	3902.45	3820.00
20	4	7	19087.00	22646.00	216.65	0	Spot (Block20, Row7, Column4)	4178.12	4130.00	438.89	0.01	0.11	3544.00	3593.02	3544.00	347.52	0.01	0.10	70.00	41.00	0.00	586.00	634.12	5607038.00	1.68	3850.42	3803.50
20	5	7	19388.00	22638.00	188.25	0	Spot (Block20, Row7, Column5)	6291.69	6107.50	1380.17	0.01	0.22	3533.00	3597.85	3533.00	372.03	0.01	0.10	99.00	98.00	0.00	2574.50	2758.69	6279102.00	7.24	4419.88	4403.50
20	6	7	19681.00	22637.00	203.00	0	Spot (Block20, Row7, Column6)	4469.72	4356.00	646.20	0.01	0.14	3524.00	3584.39	3524.00	352.82	0.01	0.10	91.00	60.00	0.00	832.00	945.72	5229574.00	2.51	3952.52	3947.50
20	7	7	19973.00	22641.00	149.60	0	Spot (Block20, Row7, Column7)	10605.75	10123.00	3236.05	0.02	0.31	3595.00	3637.29	3595.00	360.20	0.01	0.10	100.00	100.00	0.00	6528.00	7010.75	6501326.00	19.35	5521.77	5303.00
20	8	7	20287.00	22644.00	147.00	0	Spot (Block20, Row7, Column8)	7256.81	7027.00	1267.23	0.01	0.17	3685.00	3724.96	3685.00	367.56	0.00	0.10	100.00	100.00	0.00	3342.00	3571.81	4259749.00	9.61	4999.86	4901.00
20	1	8	18175.00	22946.00	145.15	0	Spot (Block20, Row8, Column1)	53999.43	65155.50	14464.07	0.08	0.27	3759.00	3813.15	3759.00	501.18	0.01	0.13	100.00	100.00	49.30	61396.50	50240.43	30887888.00	100.14	18633.99	15459.50
20	2	8	18487.00	22942.00	195.20	0	Spot (Block20, Row8, Column2)	4831.69	4718.00	764.79	0.01	0.16	3678.00	3720.12	3678.00	447.52	0.00	0.12	82.00	58.00	0.00	1040.00	1153.69	5184401.00	2.48	4029.06	3998.50
20	3	8	18772.00	22940.00	151.55	0	Spot (Block20, Row8, Column3)	8290.99	7394.00	2951.84	0.05	0.36	3650.00	3695.15	3650.00	406.88	0.01	0.11	100.00	100.00	0.00	3744.00	4640.99	5239905.00	11.30	4632.73	4567.00
20	4	8	19083.00	22935.00	184.50	0	Spot (Block20, Row8, Column4)	4454.03	4405.00	467.83	0.00	0.11	3623.00	3683.30	3623.00	389.53	0.01	0.11	80.00	50.00	0.00	782.00	831.03	4262504.00	1.98	4024.93	4020.00
20	5	8	19382.00	22942.00	204.30	0	Spot (Block20, Row8, Column5)	4360.01	4281.00	447.31	0.01	0.10	3658.00	3703.98	3658.00	385.82	0.01	0.10	69.00	40.00	0.00	623.00	702.01	5149173.00	1.70	3931.74	3894.00
20	6	8	19685.00	22940.00	187.10	0	Spot (Block20, Row8, Column6)	4955.67	4869.00	642.32	0.01	0.13	3654.00	3697.45	3654.00	375.97	0.01	0.10	96.00	79.00	0.00	1215.00	1301.67	4876375.00	3.35	4134.91	4103.50
20	7	8	19987.00	22943.00	149.15	0	Spot (Block20, Row8, Column7)	7813.47	7555.00	1990.03	0.01	0.25	3690.00	3730.62	3690.00	372.56	0.00	0.10	100.00	99.00	0.00	3865.00	4123.47	4774032.00	10.96	4726.54	4770.00
20	8	8	20275.00	22943.00	149.20	0	Spot (Block20, Row8, Column8)	7284.62	7189.00	1546.15	0.01	0.21	3808.00	3860.02	3808.00	399.68	0.01	0.10	100.00	100.00	0.00	3381.00	3476.62	4399913.00	8.57	4856.28	4868.50
21	1	1	4687.00	25345.00	147.90	0	Spot (Block21, Row1, Column1)	51406.11	60982.00	16295.32	0.07	0.32	1975.00	2033.77	1975.00	265.25	0.01	0.13	100.00	100.00	45.79	59007.00	49431.11	30535436.00	186.13	15880.24	12387.00
21	2	1	4984.00	25346.00	147.00	-50	Spot (Block21, Row1, Column2)	3588.72	2584.00	5692.91	0.14	1.59	1986.00	2027.11	1986.00	204.23	0.01	0.10	100.00	95.00	0.34	598.00	1602.72	2110167.00	7.65	2399.68	2375.00
21	3	1	5287.00	25348.00	221.60	0	Spot (Block21, Row1, Column3)	2269.42	2265.00	128.74	0.00	0.06	1953.00	1965.97	1953.00	119.40	0.00	0.06	96.00	76.00	0.00	312.00	316.42	3204416.00	2.54	2111.29	2085.50
21	4	1	5574.00	25340.00	188.30	0	Spot (Block21, Row1, Column4)	2316.57	2296.00	151.52	0.00	0.07	1937.00	1944.53	1937.00	98.19	0.00	0.05	98.00	92.00	0.00	359.00	379.57	2300358.00	3.79	2131.68	2129.00
21	5	1	5882.00	25340.00	204.35	0	Spot (Block21, Row1, Column5)	2379.55	2327.50	177.77	0.01	0.07	1967.00	1970.66	1967.00	124.34	0.00	0.06	98.00	86.00	0.00	360.50	412.55	2822149.00	3.29	2167.55	2156.00
21	6	1	6182.00	25333.00	207.70	0	Spot (Block21, Row1, Column6)	2370.25	2352.00	174.61	0.00	0.07	1948.00	1962.93	1948.00	128.17	0.00	0.07	96.00	83.00	0.00	404.00	422.25	2920148.00	3.18	2142.93	2121.00
21	7	1	6490.00	25336.00	197.65	0	Spot (Block21, Row1, Column7)	2392.91	2383.00	168.85	0.00	0.07	1958.00	1972.01	1958.00	118.68	0.00	0.06	99.00	89.00	0.00	425.00	434.91	2641776.00	3.55	2170.26	2156.00
21	8	1	6793.00	25342.00	213.15	0	Spot (Block21, Row1, Column8)	2518.15	2448.50	238.39	0.01	0.09	2036.00	2045.96	2036.00	153.80	0.00	0.08	96.00	77.00	0.00	412.50	482.15	3248414.00	3.07	2231.97	2240.00
21	1	2	4680.00	25655.00	222.00	0	Spot (Block21, Row2, Column1)	2314.91	2299.00	121.74	0.00	0.05	2009.00	2046.61	2009.00	207.73	0.01	0.10	82.00	17.00	0.00	290.00	305.91	3270962.00	1.29	2147.49	2139.00
21	2	2	4973.00	25645.00	157.20	0	Spot (Block21, Row2, Column2)	2353.50	2330.00	244.84	0.00	0.10	1990.00	2010.21	1990.00	141.69	0.00	0.07	95.00	67.00	0.00	340.00	363.50	1600380.00	2.42	2155.23	2129.50
21	3	2	5286.00	25652.00	203.00	0	Spot (Block21, Row2, Column3)	2424.36	2381.00	290.37	0.01	0.12	1939.00	1949.53	1939.00	111.02	0.00	0.06	99.00	89.00	0.00	442.00	485.36	2831654.00	4.28	2169.62	2155.50
21	4	2	5586.00	25639.00	221.70	0	Spot (Block21, Row2, Column4)	2273.56	2241.50	150.69	0.01	0.07	1939.00	1948.46	1939.00	101.96	0.00	0.05	97.00	86.00	0.00	302.50	334.56	3205724.00	3.19	2076.79	2066.50
21	5	2	5886.00	25645.00	196.55	0	Spot (Block21, Row2, Column5)	2713.19	2706.00	292.43	0.00	0.11	1960.00	1969.49	1960.00	153.40	0.00	0.08	99.00	95.00	0.00	746.00	753.19	2957379.00	4.85	2231.56	2233.00
21	6	2	6183.00	25648.00	202.55	0	Spot (Block21, Row2, Column6)	2371.65	2381.00	186.98	0.00	0.08	1935.00	1955.96	1935.00	156.86	0.00	0.08	92.00	72.00	0.00	446.00	436.65	2753488.00	2.65	2128.16	2111.50
21	7	2	6483.00	25643.00	208.05	0	Spot (Block21, Row2, Column7)	2297.94	2270.00	152.74	0.01	0.07	1936.00	1946.45	1936.00	116.59	0.00	0.06	98.00	76.00	0.00	334.00	361.94	2824163.00	3.01	2141.80	2136.00
21	8	2	6780.00	25648.00	226.30	0	Spot (Block21, Row2, Column8)	2230.40	2215.00	143.83	0.00	0.06	1969.00	1972.72	1969.00	119.60	0.00	0.06	84.00	52.00	0.00	246.00	261.40	3280913.00	2.15	2062.15	2061.00
21	1	3	4691.00	25951.00	161.55	0	Spot (Block21, Row3, Column1)	2617.89	2610.00	261.67	0.00	0.10	2005.00	2020.69	2005.00	157.07	0.00	0.08	99.00	89.00	0.00	605.00	612.89	1884883.00	3.80	2233.43	2219.00
21	2	3	4990.00	25946.00	188.85	0	Spot (Block21, Row3, Column2)	2418.91	2421.00	182.04	0.00	0.08	1970.00	1987.06	1970.00	131.22	0.00	0.07	96.00	86.00	0.00	451.00	448.91	2426166.00	3.29	2181.06	2190.50
21	3	3	5271.00	25950.00	207.55	0	Spot (Block21, Row3, Column3)	2414.33	2351.00	226.08	0.01	0.09	1943.00	1963.27	1943.00	126.82	0.00	0.06	99.00	91.00	0.00	408.00	471.33	2962377.00	3.56	2159.30	2169.00
21	4	3	5587.00	25943.00	204.25	0	Spot (Block21, Row3, Column4)	2388.80	2371.00	193.82	0.00	0.08	1953.00	1975.27	1953.00	156.69	0.00	0.08	95.00	74.00	0.00	418.00	435.80	2833120.00	2.64	2154.17	2129.50
21	5	3	5893.00	25951.00	185.05	0	Spot (Block21, Row3, Column5)	2530.09	2498.00	321.45	0.01	0.13	2002.00	2013.28	2002.00	181.82	0.00	0.09	95.00	68.00	0.00	496.00	528.09	2439003.00	2.84	2248.01	2222.50
21	6	3	6188.00	25946.00	207.90	0	Spot (Block21, Row3, Column6)	2303.30	2292.00	123.75	0.00	0.05	1973.00	1984.12	1973.00	130.38	0.00	0.07	95.00	69.00	0.00	319.00	330.30	2839974.00	2.45	2120.22	2127.50
21	7	3	6489.00	25948.00	197.80	0	Spot (Block21, Row3, Column7)	2275.70	2216.00	263.60	0.01	0.12	1937.00	1946.59	1937.00	113.85	0.00	0.06	94.00	65.00	0.00	279.00	338.70	2512370.00	2.89	2109.25	2114.00
21	8	3	6785.00	25939.00	206.60	0	Spot (Block21, Row3, Column8)	2279.67	2231.50	232.53	0.01	0.10	1942.00	1947.34	1942.00	106.46	0.00	0.05	91.00	76.00	0.00	289.50	337.67	2767518.00	3.12	2090.96	2109.00
21	1	4	4689.00	26247.00	172.60	0	Spot (Block21, Row4, Column1)	2510.01	2504.50	196.32	0.00	0.08	2028.00	2046.20	2028.00	159.06	0.00	0.08	97.00	78.00	0.00	476.50	482.01	2083306.00	2.92	2287.56	2288.50
21	2	4	4989.00	26245.00	217.65	0	Spot (Block21, Row4, Column2)	2299.76	2277.50	168.37	0.00	0.07	1972.00	1991.72	1972.00	130.75	0.00	0.07	88.00	60.00	0.00	305.50	327.76	3109278.00	2.36	2146.02	2127.00
21	3	4	5286.00	26244.00	161.95	0	Spot (Block21, Row4, Column3)	2942.85	2926.00	384.72	0.00	0.13	1976.00	1996.94	1976.00	133.88	0.00	0.07	100.00	98.00	0.00	950.00	966.85	2139452.00	7.07	2309.04	2305.00
21	4	4	5589.00	26257.00	204.55	0	Spot (Block21, Row4, Column4)	2386.77	2383.00	148.90	0.00	0.06	2025.00	2040.23	2025.00	184.22	0.00	0.09	89.00	46.00	0.00	358.00	361.77	2830708.00	1.88	2210.72	2206.00
21	5	4	5873.00	26247.00	214.90	0	Spot (Block21, Row4, Column5)	2506.81	2456.50	208.71	0.01	0.08	2082.00	2090.27	2082.00	177.73	0.00	0.09	93.00	55.00	0.00	374.50	424.81	3293945.00	2.34	2310.67	2298.50
21	6	4	6188.00	26251.00	186.75	0	Spot (Block21, Row4, Column6)	2792.08	2772.00	259.53	0.00	0.09	2044.00	2047.79	2044.00	135.19	0.00	0.07	99.00	99.00	0.00	728.00	748.08	2730656.00	5.51	2374.86	2362.00
21	7	4	6485.00	26243.00	215.25	0	Spot (Block21, Row4, Column7)	2393.89	2345.00	217.80	0.01	0.09	1978.00	1988.97	1978.00	122.46	0.00	0.06	93.00	78.00	0.00	367.00	415.89	3171908.00	3.31	2149.50	2150.50
21	8	4	6783.00	26252.00	156.95	0	Spot (Block21, Row4, Column8)	2760.95	2719.00	297.97	0.01	0.11	1945.00	1957.27	1945.00	114.20	0.00	0.06	100.00	98.00	0.00	774.00	815.95	1866401.00	7.04	2226.06	2225.50
21	1	5	4685.00	26547.00	160.45	0	Spot (Block21, Row5, Column1)	2680.27	2660.00	267.75	0.00	0.10	2021.00	2045.18	2021.00	159.10	0.01	0.08	99.00	90.00	0.00	639.00	659.27	1905669.00	3.99	2298.81	2295.00
21	2	5	4993.00	26537.00	202.05	0	Spot (Block21, Row5, Column2)	2331.28	2323.00	156.06	0.00	0.07	1982.00	1994.18	1982.00	138.53	0.00	0.07	91.00	73.00	0.00	341.00	349.28	2694963.00	2.43	2144.71	2150.00
21	3	5	5297.00	26545.00	200.50	0	Spot (Block21, Row5, Column3)	2383.34	2348.00	190.59	0.01	0.08	1994.00	2002.93	1994.00	124.49	0.00	0.06	97.00	78.00	0.00	354.00	389.34	2717009.00	3.06	2163.84	2156.50
21	4	5	5587.00	26538.00	211.60	0	Spot (Block21, Row5, Column4)	2445.84	2440.00	184.26	0.00	0.08	2067.00	2082.89	2067.00	155.76	0.00	0.07	89.00	61.00	0.00	373.00	378.84	3123336.00	2.33	2204.49	2189.50
21	5	5	5889.00	26546.00	167.05	0	Spot (Block21, Row5, Column5)	3305.94	3255.00	526.65	0.01	0.16	2124.00	2144.66	2124.00	157.85	0.00	0.07	100.00	98.00	0.00	1131.00	1181.94	2558801.00	7.36	2540.34	2543.00
21	6	5	6184.00	26542.00	219.55	0	Spot (Block21, Row5, Column6)	2557.43	2538.00	229.75	0.00	0.09	2096.00	2105.06	2096.00	150.39	0.00	0.07	96.00	77.00	0.00	442.00	461.43	3531806.00	3.01	2314.93	2302.00
21	7	5	6486.00	26536.00	217.30	0	Spot (Block21, Row5, Column7)	2378.66	2335.50	216.51	0.01	0.09	1987.00	1999.17	1987.00	122.24	0.00	0.06	97.00	73.00	0.00	348.50	391.66	3215943.00	3.10	2195.08	2195.50
21	8	5	6784.00	26545.00	182.10	0	Spot (Block21, Row5, Column8)	2456.04	2398.00	262.37	0.01	0.11	1942.00	1952.65	1942.00	111.83	0.00	0.06	98.00	91.00	0.00	456.00	514.04	2298849.00	4.50	2149.13	2155.00
21	1	6	4678.00	26836.00	210.35	0	Spot (Block21, Row6, Column1)	2360.27	2359.00	118.71	0.00	0.05	1989.00	2002.28	1989.00	125.37	0.00	0.06	97.00	84.00	0.00	370.00	371.27	2976297.00	2.86	2190.95	2190.00
21	2	6	4975.00	26830.00	208.45	0	Spot (Block21, Row6, Column2)	2329.36	2293.00	264.06	0.01	0.11	1968.00	1976.34	1968.00	118.24	0.00	0.06	96.00	75.00	0.00	325.00	361.36	2865117.00	2.99	2141.47	2139.00
21	3	6	5275.00	26841.00	195.80	0	Spot (Block21, Row6, Column3)	2386.85	2338.00	201.81	0.01	0.08	1967.00	1984.61	1967.00	117.31	0.00	0.06	95.00	87.00	0.00	371.00	419.85	2589734.00	3.43	2156.66	2168.00
21	4	6	5585.00	26841.00	151.90	0	Spot (Block21, Row6, Column4)	3772.13	3307.00	1060.58	0.06	0.28	2029.00	2052.92	2029.00	138.24	0.01	0.07	100.00	100.00	0.00	1278.00	1743.13	2380215.00	12.44	2466.32	2452.00
21	5	6	5884.00	26846.00	155.35	0	Spot (Block21, Row6, Column5)	2981.53	2956.50	345.58	0.00	0.12	2082.00	2110.32	2082.00	160.29	0.01	0.08	100.00	95.00	0.00	874.50	899.53	1973776.00	5.44	2445.36	2418.00
21	6	6	6195.00	26842.00	215.25	0	Spot (Block21, Row6, Column6)	2431.39	2430.00	139.38	0.00	0.06	2064.00	2077.65	2064.00	147.59	0.00	0.07	94.00	67.00	0.00	366.00	367.39	3224026.00	2.40	2267.46	2221.00
21	7	6	6479.00	26845.00	182.60	0	Spot (Block21, Row6, Column7)	2496.67	2475.50	178.24	0.00	0.07	1979.00	1988.55	1979.00	120.61	0.00	0.06	99.00	96.00	0.00	496.50	517.67	2346867.00	4.21	2222.25	2216.50
21	8	6	6788.00	26843.00	188.15	0	Spot (Block21, Row6, Column8)	2271.73	2272.00	191.73	0.00	0.08	1956.00	1968.03	1956.00	117.14	0.00	0.06	84.00	62.00	0.00	316.00	315.73	2269460.00	2.59	2115.94	2099.00
21	1	7	4690.00	27152.00	219.35	0	Spot (Block21, Row7, Column1)	2274.32	2268.00	127.22	0.00	0.06	1950.00	1973.91	1950.00	183.93	0.01	0.09	88.00	30.00	0.00	318.00	324.32	3129459.00	1.63	2088.67	2074.00
21	2	7	4981.00	27151.00	214.40	0	Spot (Block21, Row7, Column2)	2282.03	2294.00	90.83	0.00	0.04	1950.00	1963.19	1950.00	129.94	0.00	0.07	97.00	79.00	0.00	344.00	332.03	2996299.00	2.45	2097.55	2086.00
21	3	7	5289.00	27150.00	230.30	0	Spot (Block21, Row7, Column3)	2347.60	2334.00	165.72	0.00	0.07	1974.00	1990.10	1974.00	128.93	0.00	0.06	93.00	76.00	0.00	360.00	373.60	3575394.00	2.77	2125.00	2131.00
21	4	7	5587.00	27148.00	213.40	0	Spot (Block21, Row7, Column4)	2366.43	2371.00	133.00	0.00	0.06	2004.00	2019.28	2004.00	124.39	0.00	0.06	98.00	79.00	0.00	367.00	362.43	3069256.00	2.79	2205.88	2197.00
21	5	7	5882.00	27152.00	218.30	0	Spot (Block21, Row7, Column5)	2435.66	2420.00	256.88	0.00	0.11	2015.00	2024.05	2015.00	122.42	0.00	0.06	95.00	87.00	0.00	405.00	420.66	3329548.00	3.36	2197.81	2197.00
21	6	7	6189.00	27138.00	221.60	0	Spot (Block21, Row7, Column6)	2392.17	2364.00	154.76	0.01	0.06	2000.00	2005.65	2000.00	115.74	0.00	0.06	98.00	90.00	0.00	364.00	392.17	3363388.00	3.34	2171.76	2173.50
21	7	7	6481.00	27146.00	217.05	0	Spot (Block21, Row7, Column7)	2333.40	2318.00	152.82	0.00	0.07	1970.00	1978.54	1970.00	120.71	0.00	0.06	97.00	85.00	0.00	348.00	363.40	3143092.00	2.94	2137.82	2105.50
21	8	7	6782.00	27145.00	97.55	0	Spot (Block21, Row7, Column8)	3701.56	3669.00	415.99	0.00	0.11	2007.00	2038.26	2007.00	173.04	0.01	0.08	100.00	100.00	0.00	1662.00	1694.56	895777.00	9.61	2634.24	2576.00
21	1	8	4679.00	27450.00	140.25	0	Spot (Block21, Row8, Column1)	55798.64	65535.00	14340.88	0.07	0.26	1953.00	1989.00	1953.00	231.21	0.01	0.12	100.00	100.00	58.49	63582.00	53845.64	29573472.00	232.73	16358.07	11263.50
21	2	8	4984.00	27447.00	218.15	0	Spot (Block21, Row8, Column2)	2339.56	2316.50	153.79	0.00	0.07	1957.00	1978.71	1957.00	178.61	0.00	0.09	92.00	50.00	0.00	359.50	382.56	3186484.00	2.02	2153.93	2152.00
21	3	8	5275.00	27454.00	187.45	0	Spot (Block21, Row8, Column3)	2460.81	2400.00	252.19	0.01	0.10	1989.00	2010.67	1989.00	168.67	0.00	0.08	91.00	61.00	0.00	411.00	471.81	2428815.00	2.67	2225.69	2183.00
21	4	8	5586.00	27442.00	197.35	0	Spot (Block21, Row8, Column4)	2470.99	2414.50	260.61	0.01	0.11	2012.50	2028.10	2012.50	129.98	0.00	0.06	92.00	74.00	0.00	402.00	458.49	2723029.00	3.41	2214.59	2213.50
21	5	8	5882.00	27448.00	207.65	0	Spot (Block21, Row8, Column5)	2425.48	2398.00	336.66	0.00	0.14	2003.00	2018.56	2003.00	136.50	0.00	0.07	88.00	71.00	0.00	395.00	422.48	2985760.00	2.98	2205.77	2155.00
21	6	8	6190.00	27441.00	208.35	0	Spot (Block21, Row8, Column6)	2418.99	2387.50	210.40	0.01	0.09	1982.00	1994.60	1982.00	128.47	0.00	0.06	96.00	75.00	0.00	405.50	436.99	2989869.00	3.30	2194.04	2151.00
21	7	8	6486.00	27448.00	187.80	0	Spot (Block21, Row8, Column7)	2375.90	2339.00	210.24	0.01	0.09	1985.00	2009.79	1985.00	152.41	0.01	0.08	89.00	56.00	0.00	354.00	390.90	2356889.00	2.40	2156.47	2135.00
21	8	8	6777.00	27451.00	144.95	0	Spot (Block21, Row8, Column8)	5828.22	5515.50	1803.39	0.02	0.31	2072.00	2104.86	2072.00	200.04	0.01	0.10	100.00	100.00	0.00	3443.50	3756.22	3322083.00	18.61	3065.00	2918.00
22	1	1	9186.00	25343.00	148.10	0	Spot (Block22, Row1, Column1)	51275.48	60258.00	16258.75	0.07	0.32	5911.00	5962.37	5911.00	678.02	0.00	0.11	100.00	100.00	46.76	54347.00	45364.48	30816776.00	66.83	18926.82	14936.50
22	2	1	9484.00	25351.00	165.25	0	Spot (Block22, Row1, Column2)	8328.71	8168.00	1359.03	0.01	0.16	5687.00	5735.68	5687.00	647.30	0.00	0.11	96.00	80.00	0.00	2481.00	2641.71	6313163.00	4.01	6498.32	6370.00
22	3	1	9785.00	25343.00	173.20	0	Spot (Block22, Row1, Column3)	8640.29	7993.00	2151.97	0.03	0.25	5599.00	5639.85	5599.00	606.94	0.00	0.11	94.00	80.00	0.00	2394.00	3041.29	7249206.00	4.94	6420.19	6402.50
22	4	1	10080.00	25356.00	188.55	0	Spot (Block22, Row1, Column4)	7761.44	7516.50	1206.10	0.01	0.16	5700.00	5718.80	5700.00	620.79	0.00	0.11	91.00	73.00	0.00	1816.50	2061.44	7745917.00	3.29	6496.82	6422.50
22	5	1	10383.00	25343.00	148.45	0	Spot (Block22, Row1, Column5)	10420.24	9711.50	2904.46	0.03	0.28	5642.00	5679.23	5642.00	601.40	0.00	0.11	99.00	95.00	0.00	4069.50	4778.24	6293824.00	7.88	6999.77	7065.00
22	6	1	10685.00	25341.00	173.95	0	Spot (Block22, Row1, Column6)	9848.00	9152.00	2777.65	0.03	0.28	5674.00	5719.29	5674.00	611.91	0.00	0.11	97.00	92.00	0.00	3478.00	4174.00	8311714.00	6.75	6653.99	6758.50
22	7	1	10990.00	25343.00	153.10	0	Spot (Block22, Row1, Column7)	17364.06	16173.50	6339.87	0.03	0.37	5717.00	5775.88	5717.00	631.02	0.00	0.11	100.00	100.00	0.00	10456.50	11647.06	11147727.00	18.36	8364.29	7939.50
22	8	1	11292.00	25346.00	213.10	0	Spot (Block22, Row1, Column8)	6991.87	6908.50	790.38	0.01	0.11	5789.00	5841.67	5789.00	647.18	0.00	0.11	74.00	41.00	0.00	1119.50	1202.87	9033500.00	1.78	6271.56	6269.00
22	1	2	9177.00	25650.00	204.15	0	Spot (Block22, Row2, Column1)	6800.30	6792.00	693.02	0.00	0.10	5896.00	5943.75	5896.00	664.39	0.00	0.11	59.00	29.00	0.00	896.00	904.30	8024358.00	1.29	6428.36	6395.50
22	2	2	9477.00	25647.00	121.15	0	Spot (Block22, Row2, Column2)	11633.70	11340.50	2172.66	0.01	0.19	5672.00	5720.03	5672.00	616.54	0.00	0.11	100.00	99.00	0.00	5668.50	5961.70	4537142.00	9.59	7558.82	7574.00
22	3	2	9787.00	25642.00	201.70	0	Spot (Block22, Row2, Column3)	6954.45	6889.00	759.63	0.00	0.11	5638.00	5710.64	5638.00	866.14	0.01	0.15	67.00	28.00	0.00	1251.00	1316.45	8039344.00	1.44	6209.05	6150.00
22	4	2	10092.00	25643.00	181.60	0	Spot (Block22, Row2, Column4)	8980.67	8765.00	1418.24	0.01	0.16	5764.00	5818.37	5764.00	870.50	0.00	0.15	96.00	86.00	0.00	3001.00	3216.67	8316105.00	3.63	7032.97	6976.00
22	5	2	10386.00	25652.00	197.15	0	Spot (Block22, Row2, Column5)	8709.51	8579.00	1253.57	0.01	0.14	5716.00	5754.41	5716.00	596.86	0.00	0.10	99.00	97.00	0.00	2863.00	2993.51	9589174.00	4.95	6701.62	6627.50
22	6	2	10683.00	25643.00	197.05	0	Spot (Block22, Row2, Column6)	7148.10	7034.50	901.63	0.01	0.13	5678.00	5717.70	5678.00	596.88	0.00	0.10	80.00	57.00	0.00	1356.50	1470.10	7848617.00	2.40	6335.74	6348.00
22	7	2	10988.00	25644.00	202.70	0	Spot (Block22, Row2, Column7)	7263.78	7207.00	833.00	0.00	0.11	5718.00	5785.60	5718.00	634.54	0.01	0.11	86.00	60.00	0.00	1489.00	1545.78	8505887.00	2.33	6257.22	6211.00
22	8	2	11295.00	25655.00	208.10	0	Spot (Block22, Row2, Column8)	6839.22	6741.00	698.99	0.01	0.10	5820.00	5884.50	5820.00	645.54	0.00	0.11	65.00	35.00	0.00	921.00	1019.22	8384883.00	1.48	6265.44	6255.00
22	1	3	9187.00	25946.00	148.95	0	Spot (Block22, Row3, Column1)	13013.52	11848.00	4389.86	0.04	0.34	5881.00	5931.77	5881.00	655.61	0.00	0.11	99.00	99.00	0.00	5967.00	7132.52	7899206.00	10.80	7567.49	7654.50
22	2	3	9487.00	25952.00	198.55	0	Spot (Block22, Row3, Column2)	6903.18	6836.50	745.63	0.00	0.11	5759.00	5792.23	5759.00	615.82	0.00	0.11	73.00	42.00	0.00	1077.50	1144.18	7759174.00	1.80	6172.84	6133.50
22	3	3	9776.00	25936.00	203.35	0	Spot (Block22, Row3, Column3)	6912.26	6896.50	762.10	0.00	0.11	5661.00	5738.51	5661.00	878.20	0.01	0.15	64.00	24.00	0.00	1235.50	1251.26	8101168.00	1.34	6216.16	6202.00
22	4	3	10083.00	25945.00	155.70	0	Spot (Block22, Row3, Column4)	10916.31	10060.00	2907.12	0.04	0.27	5662.00	5735.89	5662.00	862.47	0.01	0.15	99.00	95.00	0.00	4398.00	5254.31	7281176.00	6.01	7070.05	7072.00
22	5	3	10388.00	25943.00	193.65	0	Spot (Block22, Row3, Column5)	7096.05	7070.50	791.43	0.00	0.11	5700.00	5746.15	5700.00	609.87	0.00	0.11	80.00	58.00	0.00	1370.50	1396.05	7507625.00	2.21	6284.24	6245.00
22	6	3	10683.00	25944.00	188.40	0	Spot (Block22, Row3, Column6)	8248.16	8099.00	1145.97	0.01	0.14	5669.00	5729.43	5669.00	634.00	0.00	0.11	97.00	86.00	0.00	2430.00	2579.16	8239908.00	3.97	6761.53	6775.00
22	7	3	10989.00	25945.00	154.05	0	Spot (Block22, Row3, Column7)	10595.03	10056.00	2861.30	0.02	0.27	5730.00	5775.79	5730.00	660.34	0.00	0.11	98.00	94.00	0.00	4326.00	4865.03	6939742.00	7.30	6820.07	6906.50
22	8	3	11283.00	25938.00	191.40	0	Spot (Block22, Row3, Column8)	7196.15	7119.00	792.23	0.00	0.11	5840.00	5889.21	5840.00	636.59	0.00	0.11	80.00	50.00	0.00	1279.00	1356.15	7440818.00	2.05	6369.02	6375.00
22	1	4	9187.00	26248.00	151.65	0	Spot (Block22, Row4, Column1)	10995.92	10512.50	2720.55	0.02	0.25	5993.00	6039.11	5993.00	670.83	0.00	0.11	99.00	94.00	0.00	4519.50	5002.92	6927427.00	7.39	7263.16	7235.00
22	2	4	9475.00	26256.00	216.50	0	Spot (Block22, Row4, Column2)	8428.67	8240.00	1145.72	0.01	0.14	5903.00	5950.99	5903.00	671.74	0.00	0.11	98.00	85.00	0.00	2337.00	2525.67	11269136.00	3.69	7132.83	6881.00
22	3	4	9786.00	26245.00	142.15	0	Spot (Block22, Row4, Column3)	25438.91	24491.00	10718.88	0.02	0.42	5722.00	5758.18	5722.00	648.61	0.00	0.11	100.00	100.00	0.00	18769.00	19716.91	13965964.00	30.34	10370.83	9118.00
22	4	4	10073.00	26252.00	199.90	0	Spot (Block22, Row4, Column4)	6918.68	6812.00	697.76	0.01	0.10	5610.00	5669.87	5610.00	624.28	0.00	0.11	84.00	47.00	0.00	1202.00	1308.68	7852697.00	2.00	6180.08	6057.00
22	5	4	10377.00	26252.00	224.15	0	Spot (Block22, Row4, Column5)	6800.50	6704.00	802.94	0.01	0.12	5611.00	5694.83	5611.00	645.57	0.01	0.11	73.00	42.00	0.00	1093.00	1189.50	9765512.00	1.71	6051.33	6003.00
22	6	4	10688.00	26248.00	193.50	0	Spot (Block22, Row4, Column6)	8505.75	8378.50	1102.74	0.01	0.13	5657.00	5707.03	5657.00	639.67	0.00	0.11	99.00	94.00	0.00	2721.50	2848.75	8965061.00	4.38	6750.03	6844.50
22	7	4	10981.00	26249.00	151.95	0	Spot (Block22, Row4, Column7)	10500.35	9379.50	3255.93	0.05	0.31	5720.00	5747.40	5720.00	638.75	0.00	0.11	99.00	96.00	0.00	3659.50	4780.35	6657224.00	7.44	7042.21	7039.00
22	8	4	11283.00	26250.00	191.05	0	Spot (Block22, Row4, Column8)	7460.05	7367.50	1003.54	0.01	0.13	5816.00	5873.97	5816.00	630.00	0.00	0.11	85.00	61.00	0.00	1551.50	1644.05	7683852.00	2.52	6357.61	6327.50
22	1	5	9188.00	26548.00	157.25	0	Spot (Block22, Row5, Column1)	10991.40	10266.00	2934.82	0.03	0.27	6120.00	6151.29	6120.00	682.57	0.00	0.11	98.00	94.00	0.00	4146.00	4871.40	7474152.00	7.09	7087.45	7116.00
22	2	5	9471.00	26537.00	213.50	0	Spot (Block22, Row5, Column2)	7407.88	7383.50	880.89	0.00	0.12	6042.00	6083.62	6042.00	663.79	0.00	0.11	71.00	50.00	0.00	1341.50	1365.88	9659876.00	2.00	6562.46	6552.00
22	3	5	9783.00	26557.00	195.65	0	Spot (Block22, Row5, Column3)	9235.60	9006.00	1490.01	0.01	0.16	5861.00	5892.49	5861.00	656.48	0.00	0.11	99.00	93.00	0.00	3145.00	3374.60	9974447.00	5.09	6988.53	7036.50
22	4	5	10087.00	26544.00	173.40	0	Spot (Block22, Row5, Column4)	8623.14	8380.00	1656.09	0.01	0.19	5720.00	5753.30	5720.00	648.65	0.00	0.11	94.00	82.00	0.00	2660.00	2903.14	7234817.00	4.42	6591.09	6635.50
22	5	5	10386.00	26543.00	140.05	0	Spot (Block22, Row5, Column5)	31652.61	30419.00	13786.16	0.02	0.44	5672.00	5742.30	5672.00	673.76	0.01	0.12	100.00	100.00	0.94	24747.00	25980.61	16807538.00	38.46	12321.27	10640.00
22	6	5	10686.00	26541.00	200.75	0	Spot (Block22, Row5, Column6)	7324.35	7080.50	1873.27	0.01	0.26	5623.00	5684.82	5623.00	628.31	0.00	0.11	84.00	58.00	0.00	1457.50	1701.35	8349756.00	2.61	6345.93	6268.50
22	7	5	10984.00	26549.00	179.85	0	Spot (Block22, Row5, Column7)	8127.12	7960.50	1062.30	0.01	0.13	5712.00	5746.13	5712.00	639.42	0.00	0.11	98.00	87.00	0.00	2248.50	2415.12	7330659.00	3.72	6774.80	6732.00
22	8	5	11289.00	26547.00	147.15	0	Spot (Block22, Row5, Column8)	13055.41	12101.00	4308.90	0.03	0.33	5821.00	5878.03	5821.00	664.48	0.00	0.11	100.00	99.00	0.00	6280.00	7234.41	7689636.00	10.80	7419.49	7443.00
22	1	6	9187.00	26848.00	194.00	0	Spot (Block22, Row6, Column1)	8521.06	8354.50	1294.32	0.01	0.15	6091.00	6113.59	6091.00	653.78	0.00	0.11	95.00	80.00	0.00	2263.50	2430.06	9049365.00	3.68	7116.99	7098.50
22	2	6	9485.00	26851.00	202.25	0	Spot (Block22, Row6, Column2)	8090.57	8001.00	888.58	0.00	0.11	6105.00	6135.16	6105.00	642.30	0.00	0.10	96.00	74.00	0.00	1896.00	1985.57	9401246.00	3.04	6971.94	6980.00
22	3	6	9773.00	26844.00	144.60	0	Spot (Block22, Row6, Column3)	15713.09	14435.00	5391.58	0.04	0.34	5975.00	6032.75	5975.00	685.14	0.00	0.11	100.00	99.00	0.00	8460.00	9738.09	8956461.00	14.13	8377.47	8191.50
22	4	6	10086.00	26846.00	159.55	0	Spot (Block22, Row6, Column4)	8355.91	8243.50	1370.09	0.01	0.16	5809.00	5886.89	5809.00	683.42	0.01	0.12	97.00	80.00	0.00	2434.50	2546.91	5899275.00	3.61	6697.38	6702.00
22	5	6	10384.00	26843.00	139.50	0	Spot (Block22, Row6, Column5)	28336.02	27318.00	11641.84	0.02	0.41	5750.00	5809.23	5750.00	691.26	0.00	0.12	100.00	100.00	0.00	21568.00	22586.02	14933080.00	32.59	11357.69	10586.00
22	6	6	10689.00	26857.00	200.70	0	Spot (Block22, Row6, Column6)	6945.84	6935.00	737.67	0.00	0.11	5699.00	5746.03	5699.00	644.01	0.00	0.11	74.00	47.00	0.00	1236.00	1246.84	7959937.00	1.86	6213.47	6224.50
22	7	6	10986.00	26845.00	165.75	0	Spot (Block22, Row6, Column7)	10436.00	9744.00	2867.92	0.03	0.27	5791.00	5857.33	5791.00	669.75	0.00	0.11	99.00	93.00	0.00	3953.00	4645.00	7973102.00	6.84	6825.99	6895.00
22	8	6	11289.00	26847.00	145.30	0	Spot (Block22, Row6, Column8)	13281.86	12007.00	4005.91	0.04	0.30	5942.00	6007.40	5942.00	703.23	0.00	0.12	100.00	99.00	0.00	6065.00	7339.86	7637071.00	10.34	7817.21	7811.00
22	1	7	9181.00	27156.00	210.90	0	Spot (Block22, Row7, Column1)	8835.67	8656.00	1191.49	0.01	0.13	6189.50	6224.42	6189.50	729.83	0.00	0.12	97.00	83.00	0.00	2466.50	2646.17	11177118.00	3.58	7066.54	7098.00
22	2	7	9490.00	27144.00	204.15	0	Spot (Block22, Row7, Column2)	7276.59	7297.00	776.81	0.00	0.11	6027.50	6077.84	6027.50	654.07	0.00	0.11	71.00	49.00	0.00	1269.50	1249.09	8651864.00	1.83	6606.12	6502.00
22	3	7	9788.00	27141.00	223.55	0	Spot (Block22, Row7, Column3)	6992.98	6967.00	882.51	0.00	0.13	5971.00	6048.35	5971.00	682.08	0.01	0.11	63.00	33.00	0.00	996.00	1021.98	9999957.00	1.38	6273.56	6129.00
22	4	7	10082.00	27148.00	199.10	0	Spot (Block22, Row7, Column4)	7179.76	7111.50	702.93	0.00	0.10	5870.00	5939.78	5870.00	648.81	0.01	0.11	78.00	46.00	0.00	1241.50	1309.76	8084414.00	1.91	6571.83	6530.00
22	5	7	10389.00	27149.00	195.30	0	Spot (Block22, Row7, Column5)	8525.99	8319.50	1352.62	0.01	0.16	5834.00	5858.33	5834.00	663.71	0.00	0.11	97.00	84.00	0.00	2485.50	2691.99	9242178.00	4.02	6836.34	6636.00
22	6	7	10682.00	27149.00	183.80	0	Spot (Block22, Row7, Column6)	8539.88	8044.50	4249.08	0.03	0.50	5843.00	5885.54	5843.00	681.75	0.00	0.12	94.00	79.00	0.21	2201.50	2696.88	8095806.00	3.89	6764.88	6738.00
22	7	7	10978.00	27149.00	154.85	0	Spot (Block22, Row7, Column7)	12344.77	11986.00	3240.14	0.01	0.26	5962.00	6029.42	5962.00	693.51	0.00	0.12	100.00	99.00	0.00	6024.00	6382.77	8098168.00	9.11	7615.72	7671.00
22	8	7	11286.00	27146.00	117.40	0	Spot (Block22, Row7, Column8)	13537.51	13364.00	2096.45	0.01	0.15	6080.00	6127.55	6080.00	699.33	0.00	0.11	100.00	100.00	0.00	7284.00	7457.51	4941192.00	10.60	8373.84	8011.00
22	1	8	9176.00	27450.00	140.00	0	Spot (Block22, Row8, Column1)	56698.70	65535.00	13861.40	0.06	0.24	6409.00	6439.76	6409.00	798.99	0.00	0.12	100.00	100.00	59.74	59126.00	50289.70	29993816.00	62.90	22158.41	16929.00
22	2	8	9485.00	27445.00	193.45	0	Spot (Block22, Row8, Column2)	7469.15	7467.00	808.58	0.00	0.11	6125.50	6165.66	6125.50	727.65	0.00	0.12	73.00	44.00	0.00	1341.50	1343.65	7894894.00	1.79	6740.68	6664.50
22	3	8	9779.00	27444.00	158.00	0	Spot (Block22, Row8, Column3)	10462.51	9334.00	2849.94	0.05	0.27	6055.00	6116.10	6055.00	676.54	0.00	0.11	98.00	95.00	0.00	3279.00	4407.51	7124968.00	6.42	7261.24	7434.00
22	4	8	10076.00	27440.00	193.20	0	Spot (Block22, Row8, Column4)	7885.94	7701.00	1123.21	0.01	0.14	6014.00	6074.02	6014.00	676.33	0.00	0.11	85.00	65.00	0.00	1687.00	1871.94	8343323.00	2.68	6759.90	6717.50
22	5	8	10376.00	27445.00	195.85	0	Spot (Block22, Row8, Column5)	7270.26	7278.00	791.13	0.00	0.11	5976.00	6002.18	5976.00	675.09	0.00	0.11	71.00	48.00	0.00	1302.00	1294.26	7902774.00	1.88	6473.56	6376.00
22	6	8	10684.00	27447.00	180.00	0	Spot (Block22, Row8, Column6)	9331.07	9127.00	1683.68	0.01	0.18	5948.00	5989.95	5948.00	664.72	0.00	0.11	98.00	90.00	0.00	3179.00	3383.07	8491276.00	5.03	7269.67	7264.00
22	7	8	10993.00	27446.00	162.00	0	Spot (Block22, Row8, Column7)	9632.04	9447.50	1908.67	0.01	0.20	6032.00	6101.43	6032.00	703.60	0.00	0.12	98.00	91.00	0.00	3415.50	3600.04	6973599.00	5.02	7141.19	7052.00
22	8	8	11275.00	27446.00	148.00	0	Spot (Block22, Row8, Column8)	12749.40	12492.00	3187.44	0.01	0.25	6063.00	6104.31	6063.00	696.75	0.00	0.11	100.00	99.00	0.00	6429.00	6686.40	7649642.00	9.54	7742.43	7741.00
23	1	1	13688.00	25342.00	151.85	0	Spot (Block23, Row1, Column1)	49909.91	58959.00	17115.54	0.07	0.34	4388.00	4454.13	4388.00	562.15	0.01	0.13	100.00	100.00	43.74	54571.00	45521.91	31493376.00	80.86	17717.38	14531.50
23	2	1	13979.00	25350.00	188.80	0	Spot (Block23, Row1, Column2)	5574.29	5457.00	722.36	0.01	0.13	4193.00	4254.91	4193.00	509.75	0.01	0.12	90.00	66.00	0.00	1264.00	1381.29	5568719.00	2.59	4721.09	4758.00
23	3	1	14291.00	25346.00	194.30	0	Spot (Block23, Row1, Column3)	5570.51	5396.00	863.04	0.01	0.15	4160.00	4227.75	4160.00	527.03	0.01	0.12	85.00	62.00	0.00	1236.00	1410.51	5949306.00	2.55	4761.46	4801.00
23	4	1	14586.00	25346.00	181.95	0	Spot (Block23, Row1, Column4)	5555.49	5382.00	731.64	0.01	0.13	4137.00	4199.49	4137.00	493.26	0.01	0.12	92.00	67.00	0.00	1245.00	1418.49	5149939.00	2.75	4729.12	4726.50
23	5	1	14886.00	25343.00	165.40	0	Spot (Block23, Row1, Column5)	8133.15	6920.00	2979.13	0.07	0.37	4148.00	4206.21	4148.00	461.07	0.01	0.11	98.00	92.00	0.00	2772.00	3985.15	6164925.00	8.52	4980.13	4907.00
23	6	1	15187.00	25342.00	171.80	0	Spot (Block23, Row1, Column6)	7375.66	6804.00	2121.56	0.04	0.29	4162.00	4228.94	4162.00	535.24	0.01	0.13	99.00	89.00	0.00	2642.00	3213.66	6048038.00	5.88	4931.01	4829.00
23	7	1	15493.00	25340.00	155.50	0	Spot (Block23, Row1, Column7)	10382.34	9445.00	3377.02	0.04	0.33	4155.00	4216.33	4155.00	530.18	0.01	0.13	100.00	100.00	0.00	5290.00	6227.34	6925022.00	11.63	5792.08	5540.00
23	8	1	15798.00	25335.00	206.00	0	Spot (Block23, Row1, Column8)	5213.21	5120.00	578.64	0.01	0.11	4263.00	4305.56	4263.00	477.57	0.00	0.11	80.00	40.00	0.00	857.00	950.21	6292342.00	1.90	4656.87	4638.00
23	1	2	13673.00	25644.00	219.80	0	Spot (Block23, Row2, Column1)	4942.29	4927.00	526.67	0.00	0.11	4217.00	4295.56	4217.00	515.66	0.01	0.12	60.00	30.00	0.00	710.00	725.29	6845076.00	1.25	4514.05	4481.50
23	2	2	13977.00	25646.00	135.10	0	Spot (Block23, Row2, Column2)	6593.89	6411.00	986.54	0.01	0.15	4189.00	4240.33	4189.00	505.16	0.01	0.12	99.00	93.00	0.00	2222.00	2404.89	3217819.00	4.66	5073.78	5042.00
23	3	2	14287.00	25645.00	190.90	0	Spot (Block23, Row2, Column3)	5302.62	5251.50	564.86	0.00	0.11	4205.00	4264.63	4205.00	550.55	0.01	0.13	82.00	46.00	0.00	1046.50	1097.62	5440493.00	1.89	4787.24	4753.00
23	4	2	14589.00	25645.00	190.50	0	Spot (Block23, Row2, Column4)	5604.15	5552.00	624.21	0.00	0.11	4180.00	4224.10	4180.00	488.21	0.00	0.12	94.00	74.00	0.00	1372.00	1424.15	5721838.00	2.83	4846.97	4769.00
23	5	2	14889.00	25642.00	201.40	0	Spot (Block23, Row2, Column5)	5807.17	5722.00	738.36	0.01	0.13	4134.00	4200.63	4134.00	436.23	0.01	0.10	98.00	88.00	0.00	1588.00	1673.17	6678249.00	3.68	4703.30	4808.00
23	6	2	15177.00	25641.00	204.15	0	Spot (Block23, Row2, Column6)	5138.84	5094.50	543.90	0.00	0.11	4144.00	4195.92	4144.00	425.90	0.01	0.10	86.00	55.00	0.00	950.50	994.84	6063832.00	2.21	4603.08	4604.50
23	7	2	15483.00	25650.00	197.65	0	Spot (Block23, Row2, Column7)	5125.72	5065.00	603.24	0.01	0.12	4115.00	4181.02	4115.00	450.21	0.01	0.11	82.00	54.00	0.00	950.00	1010.72	5669051.00	2.10	4600.84	4602.00
23	8	2	15794.00	25650.00	210.60	0	Spot (Block23, Row2, Column8)	4825.19	4734.00	497.15	0.01	0.10	4153.00	4221.27	4153.00	491.89	0.01	0.12	56.00	28.00	0.00	581.00	672.19	6084564.00	1.23	4490.99	4458.50
23	1	3	13690.00	25945.00	166.20	0	Spot (Block23, Row3, Column1)	7432.92	6802.00	2116.80	0.04	0.28	4199.00	4249.05	4199.00	477.17	0.01	0.11	98.00	91.00	0.00	2603.00	3233.92	5693616.00	6.67	4976.14	4989.00
23	2	3	13985.00	25949.00	201.15	0	Spot (Block23, Row3, Column2)	5157.53	5053.50	612.47	0.01	0.12	4187.00	4234.94	4187.00	484.15	0.00	0.11	73.00	45.00	0.00	866.50	970.53	5900215.00	1.91	4571.04	4559.50
23	3	3	14269.00	25935.00	193.30	0	Spot (Block23, Row3, Column3)	5409.53	5252.00	1177.10	0.01	0.22	4196.00	4232.20	4196.00	577.47	0.00	0.14	79.00	43.00	0.00	1056.00	1213.53	5707057.00	2.04	4733.63	4735.00
23	4	3	14580.00	25943.00	166.30	0	Spot (Block23, Row3, Column4)	6675.95	6464.00	1429.83	0.01	0.21	4077.00	4128.59	4077.00	439.06	0.01	0.11	99.00	93.00	0.00	2387.00	2598.95	5120452.00	5.80	4832.88	4796.00
23	5	3	14892.00	25947.00	185.75	0	Spot (Block23, Row3, Column5)	5152.39	5060.00	603.23	0.01	0.12	4056.00	4111.91	4056.00	430.02	0.01	0.10	87.00	60.00	0.00	1004.00	1096.39	4961755.00	2.42	4589.08	4570.00
23	6	3	15194.00	25946.00	197.50	0	Spot (Block23, Row3, Column6)	4951.45	4937.00	506.56	0.00	0.10	4107.00	4154.00	4107.00	427.92	0.00	0.10	74.00	48.00	0.00	830.00	844.45	5476305.00	1.86	4451.54	4349.00
23	7	3	15488.00	25945.00	157.85	0	Spot (Block23, Row3, Column7)	6438.18	6220.00	1364.06	0.01	0.21	4118.00	4179.15	4118.00	447.70	0.01	0.11	97.00	88.00	0.00	2102.00	2320.18	4435903.00	5.05	4842.21	4849.00
23	8	3	15794.00	25940.00	201.30	0	Spot (Block23, Row3, Column8)	4843.92	4826.00	476.52	0.00	0.10	4146.00	4204.01	4146.00	458.10	0.01	0.11	67.00	30.00	0.00	680.00	697.92	5565667.00	1.40	4522.88	4461.00
23	1	4	13690.00	26247.00	158.65	0	Spot (Block23, Row4, Column1)	7220.25	6935.50	1518.83	0.02	0.21	4277.00	4327.08	4277.00	554.61	0.01	0.13	99.00	94.00	0.00	2658.50	2943.25	5025292.00	5.22	5208.96	5188.50
23	2	4	13994.00	26249.00	206.20	0	Spot (Block23, Row4, Column2)	5177.81	5147.50	584.68	0.00	0.11	4254.00	4287.22	4254.00	480.94	0.00	0.11	72.00	46.00	0.00	893.50	923.81	6265149.00	1.85	4616.83	4551.00
23	3	4	14289.00	26242.00	157.70	0	Spot (Block23, Row4, Column3)	11748.39	10828.50	4016.96	0.04	0.34	4168.00	4219.56	4168.00	557.15	0.01	0.13	100.00	99.00	0.00	6660.50	7580.39	8035902.00	13.51	6009.91	5562.50
23	4	4	14579.00	26256.00	210.30	0	Spot (Block23, Row4, Column4)	4789.83	4711.00	525.72	0.01	0.11	4008.00	4096.44	4008.00	532.96	0.01	0.13	62.00	24.00	0.00	703.00	781.83	6039975.00	1.30	4386.41	4345.00
23	5	4	14871.00	26251.00	196.05	0	Spot (Block23, Row4, Column5)	4895.61	4826.00	571.63	0.01	0.12	3974.00	4054.66	3974.00	432.47	0.01	0.11	78.00	49.00	0.00	852.00	921.61	5321531.00	1.94	4466.52	4441.00
23	6	4	15184.00	26242.00	201.50	0	Spot (Block23, Row4, Column6)	5744.65	5661.00	709.75	0.01	0.12	4036.00	4095.44	4036.00	416.93	0.01	0.10	98.00	93.00	0.00	1625.00	1708.65	6617838.00	3.96	4554.01	4508.00
23	7	4	15485.00	26249.00	171.60	0	Spot (Block23, Row4, Column7)	6842.43	6213.00	2092.08	0.04	0.31	4158.00	4190.61	4158.00	433.63	0.00	0.10	97.00	86.00	0.00	2055.00	2684.43	5610790.00	6.12	4895.72	4919.00
23	8	4	15786.00	26253.00	166.05	0	Spot (Block23, Row4, Column8)	5817.69	5769.00	765.93	0.00	0.13	4201.00	4260.96	4201.00	443.88	0.01	0.10	93.00	82.00	0.00	1568.00	1616.69	4433076.00	3.51	4863.73	4869.00
23	1	5	13686.00	26546.00	159.15	0	Spot (Block23, Row5, Column1)	6630.38	6477.00	1153.23	0.01	0.17	4323.50	4371.09	4323.50	519.97	0.00	0.12	97.00	91.00	0.00	2153.50	2306.88	4654528.00	4.35	5055.37	5056.00
23	2	5	13991.00	26535.00	200.85	0	Spot (Block23, Row5, Column2)	5117.10	5045.00	534.40	0.01	0.10	4265.50	4312.58	4265.50	453.00	0.00	0.11	72.00	44.00	0.00	779.50	851.60	5853963.00	1.78	4745.28	4756.00
23	3	5	14291.00	26552.00	200.85	0	Spot (Block23, Row5, Column3)	5422.04	5344.00	664.15	0.01	0.12	4191.50	4260.16	4191.50	482.31	0.01	0.11	84.00	63.00	0.00	1152.50	1230.54	6208230.00	2.41	4691.28	4614.00
23	4	5	14583.00	26547.00	167.35	0	Spot (Block23, Row5, Column4)	6141.96	5910.50	1194.20	0.02	0.19	4099.00	4174.62	4099.00	484.46	0.01	0.12	95.00	84.00	0.00	1811.50	2042.96	4778443.00	4.06	4744.21	4796.00
23	5	5	14888.00	26539.00	150.30	0	Spot (Block23, Row5, Column5)	13523.43	12807.00	4763.78	0.02	0.35	4079.00	4161.78	4079.00	533.29	0.01	0.13	100.00	100.00	0.00	8728.00	9444.43	8371004.00	17.55	6326.36	6020.50
23	6	5	15188.00	26541.00	200.85	0	Spot (Block23, Row5, Column6)	5163.46	5144.50	644.20	0.00	0.12	4083.00	4147.06	4083.00	476.02	0.01	0.11	80.00	55.00	0.00	1061.50	1080.46	5896675.00	2.14	4664.03	4601.50
23	7	5	15492.00	26541.00	196.30	0	Spot (Block23, Row5, Column7)	5182.70	5133.00	644.75	0.00	0.12	4222.00	4260.99	4222.00	478.16	0.00	0.11	67.00	47.00	0.00	911.00	960.70	5664693.00	1.93	4639.04	4566.00
23	8	5	15785.00	26544.00	147.15	0	Spot (Block23, Row5, Column8)	9820.93	9198.00	3075.25	0.03	0.31	4303.00	4352.85	4303.00	476.17	0.01	0.11	100.00	99.00	0.00	4895.00	5517.93	5823809.00	11.48	5763.10	5656.50
23	1	6	13688.00	26847.00	198.10	0	Spot (Block23, Row6, Column1)	5299.48	5290.00	512.52	0.00	0.10	4348.00	4407.33	4348.00	508.90	0.01	0.12	75.00	45.00	0.00	942.00	951.48	5919523.00	1.75	4821.70	4815.00
23	2	6	13985.00	26850.00	206.40	0	Spot (Block23, Row6, Column2)	5261.43	5212.00	671.71	0.00	0.13	4285.00	4341.33	4285.00	463.64	0.01	0.11	80.00	49.00	0.00	927.00	976.43	6376856.00	1.98	4799.51	4760.00
23	3	6	14278.00	26841.00	151.45	0	Spot (Block23, Row6, Column3)	9934.30	9570.50	3066.59	0.02	0.31	4289.00	4346.87	4289.00	481.17	0.01	0.11	100.00	99.00	0.00	5281.50	5645.30	6238742.00	11.61	5651.37	5687.00
23	4	6	14588.00	26846.00	166.80	0	Spot (Block23, Row6, Column4)	5900.41	5712.00	830.10	0.01	0.14	4259.00	4327.90	4259.00	543.97	0.01	0.13	93.00	75.00	0.00	1453.00	1641.41	4549218.00	2.89	4892.37	4913.00
23	5	6	14887.00	26846.00	146.95	0	Spot (Block23, Row6, Column5)	13476.03	12853.00	4331.93	0.02	0.32	4264.50	4314.80	4264.50	548.10	0.01	0.13	100.00	100.00	0.00	8588.50	9211.53	7950856.00	16.71	6587.26	6430.00
23	6	6	15184.00	26842.00	201.05	0	Spot (Block23, Row6, Column6)	5262.19	5244.50	572.12	0.00	0.11	4238.00	4288.55	4238.00	523.81	0.01	0.12	76.00	47.00	0.00	1006.50	1024.19	6040992.00	1.86	4579.24	4513.00
23	7	6	15485.00	26845.00	152.25	0	Spot (Block23, Row6, Column7)	8303.86	7827.00	2207.87	0.03	0.27	4335.50	4377.70	4335.50	499.06	0.00	0.11	100.00	97.00	0.00	3491.50	3968.36	5314473.00	7.87	5378.27	5290.00
23	8	6	15789.00	26848.00	148.30	0	Spot (Block23, Row6, Column8)	8882.39	8299.00	2584.80	0.03	0.29	4413.00	4463.35	4413.00	500.66	0.00	0.11	99.00	97.00	0.00	3886.00	4469.39	5338316.00	8.83	5579.29	5519.50
23	1	7	13686.00	27147.00	201.30	0	Spot (Block23, Row7, Column1)	5275.74	5232.50	582.90	0.00	0.11	4407.00	4481.84	4407.00	555.14	0.01	0.12	63.00	35.00	0.00	825.50	868.74	6056554.00	1.43	4727.65	4683.50
23	2	7	13994.00	27149.00	211.65	0	Spot (Block23, Row7, Column2)	5123.19	5088.50	581.50	0.00	0.11	4306.00	4340.78	4306.00	463.80	0.00	0.11	65.00	41.00	0.00	782.50	817.19	6557679.00	1.69	4686.75	4487.00
23	3	7	14279.00	27150.00	198.45	0	Spot (Block23, Row7, Column3)	5242.80	5250.00	573.21	0.00	0.11	4336.00	4385.30	4336.00	505.82	0.00	0.12	69.00	43.00	0.00	914.00	906.80	5824755.00	1.70	4835.85	4832.00
23	4	7	14593.00	27147.00	189.40	0	Spot (Block23, Row7, Column4)	5156.77	5123.50	489.53	0.00	0.09	4329.00	4389.11	4329.00	502.03	0.01	0.11	67.00	38.00	0.00	794.50	827.77	5239283.00	1.53	4808.66	4767.00
23	5	7	14888.00	27147.00	209.20	0	Spot (Block23, Row7, Column5)	5675.40	5582.00	737.17	0.01	0.13	4330.00	4392.12	4330.00	470.24	0.01	0.11	90.00	66.00	0.00	1252.00	1345.40	7082894.00	2.73	4819.05	4778.00
23	6	7	15188.00	27149.00	197.55	0	Spot (Block23, Row7, Column6)	5294.80	5210.00	584.67	0.01	0.11	4360.00	4405.73	4360.00	469.27	0.00	0.11	74.00	44.00	0.00	850.00	934.80	5850751.00	1.89	4757.32	4681.00
23	7	7	15482.00	27145.00	155.45	0	Spot (Block23, Row7, Column7)	8379.75	7935.00	2139.19	0.02	0.26	4376.00	4425.49	4376.00	466.20	0.00	0.11	100.00	99.00	0.00	3559.00	4003.75	5564153.00	8.48	5426.65	5398.00
23	8	7	15799.00	27137.00	187.80	0	Spot (Block23, Row7, Column8)	7291.13	7172.00	920.54	0.01	0.13	4427.00	4476.46	4427.00	488.41	0.00	0.11	100.00	99.00	0.00	2745.00	2864.13	7232798.00	5.76	5384.62	5309.00
23	1	8	13680.00	27449.00	140.85	0	Spot (Block23, Row8, Column1)	58974.84	65535.00	12065.53	0.05	0.20	4622.00	4712.95	4622.00	687.12	0.01	0.15	100.00	100.00	66.67	60913.00	54352.84	31669712.00	78.97	21645.46	16664.00
23	2	8	13985.00	27442.00	198.45	0	Spot (Block23, Row8, Column2)	5473.27	5343.00	648.71	0.01	0.12	4381.00	4408.46	4381.00	519.49	0.00	0.12	79.00	46.00	0.00	962.00	1092.27	6097227.00	2.05	4916.75	4925.50
23	3	8	14274.00	27443.00	165.15	0	Spot (Block23, Row8, Column3)	7119.40	6549.00	1897.16	0.04	0.27	4330.00	4376.84	4330.00	503.04	0.00	0.11	98.00	85.00	0.00	2219.00	2789.40	5389389.00	5.45	5121.90	5106.00
23	4	8	14589.00	27438.00	166.10	0	Spot (Block23, Row8, Column4)	5467.47	5388.00	576.99	0.01	0.11	4311.00	4371.59	4311.00	535.80	0.01	0.12	84.00	50.00	0.00	1077.00	1156.47	4193551.00	2.05	4797.14	4696.00
23	5	8	14871.00	27449.00	203.95	0	Spot (Block23, Row8, Column5)	5175.13	5016.00	807.94	0.01	0.16	4346.00	4398.90	4346.00	507.84	0.01	0.12	60.00	33.00	0.00	670.00	829.13	6117003.00	1.53	4753.43	4698.00
23	6	8	15193.00	27446.00	174.70	0	Spot (Block23, Row8, Column6)	5595.05	5470.00	667.39	0.01	0.12	4382.00	4434.09	4382.00	496.53	0.01	0.11	85.00	54.00	0.00	1088.00	1213.05	4778171.00	2.34	4981.38	4868.00
23	7	8	15492.00	27441.00	162.60	0	Spot (Block23, Row8, Column7)	6392.74	6211.00	1085.80	0.01	0.17	4406.50	4455.12	4406.50	481.43	0.00	0.11	96.00	81.00	0.00	1804.50	1986.24	4673094.00	4.02	5053.88	5076.00
23	8	8	15782.00	27447.00	148.60	0	Spot (Block23, Row8, Column8)	9652.15	9411.50	2761.12	0.01	0.29	4426.00	4471.52	4426.00	549.71	0.00	0.12	99.00	99.00	0.00	4985.50	5226.15	5868510.00	9.42	5876.41	5694.00
24	1	1	18186.00	25341.00	153.20	0	Spot (Block24, Row1, Column1)	46533.23	48969.00	17987.78	0.02	0.39	2102.00	2137.71	2102.00	233.43	0.01	0.11	100.00	100.00	34.58	46867.00	44431.23	29874532.00	190.18	13235.28	9732.00
24	2	1	18480.00	25347.00	159.90	0	Spot (Block24, Row1, Column2)	3972.47	3669.00	1038.11	0.03	0.26	2109.00	2132.37	2109.00	163.68	0.00	0.08	100.00	100.00	0.00	1560.00	1863.47	2808534.00	11.24	2546.49	2552.00
24	3	1	18790.00	25347.00	183.05	0	Spot (Block24, Row1, Column3)	2724.13	2661.00	322.79	0.01	0.12	2100.00	2110.48	2100.00	119.97	0.00	0.06	98.00	93.00	0.00	561.00	624.13	2557958.00	5.12	2326.35	2331.00
24	4	1	19078.00	25343.00	153.00	0	Spot (Block24, Row1, Column4)	3595.07	3445.00	650.68	0.02	0.18	2106.00	2122.14	2106.00	132.92	0.00	0.06	100.00	100.00	0.00	1339.00	1489.07	2293654.00	11.08	2599.72	2555.00
24	5	1	19383.00	25340.00	157.70	0	Spot (Block24, Row1, Column5)	3732.33	3458.50	893.53	0.03	0.24	2116.00	2137.85	2116.00	133.26	0.00	0.06	100.00	100.00	0.00	1342.50	1616.33	2567842.00	11.97	2580.02	2539.00
24	6	1	19690.00	25341.00	158.05	0	Spot (Block24, Row1, Column6)	5495.22	4835.00	2045.39	0.06	0.37	2117.00	2158.48	2117.00	490.54	0.01	0.23	100.00	96.00	0.00	2718.00	3378.22	3802690.00	6.80	2917.45	2774.50
24	7	1	19991.00	25342.00	155.70	0	Spot (Block24, Row1, Column7)	5353.20	5213.00	1712.57	0.01	0.32	2090.00	2113.84	2090.00	144.32	0.00	0.07	100.00	100.00	0.00	3123.00	3263.20	3559881.00	22.45	2876.32	2749.50
24	8	1	20298.00	25348.00	209.85	0	Spot (Block24, Row1, Column8)	2568.87	2548.00	203.41	0.00	0.08	2137.00	2145.97	2137.00	121.96	0.00	0.06	96.00	81.00	0.00	411.00	431.87	3223936.00	3.47	2287.72	2298.00
24	1	2	18178.00	25657.00	202.55	0	Spot (Block24, Row2, Column1)	2473.96	2461.00	168.12	0.00	0.07	2145.00	2164.84	2145.00	178.40	0.00	0.08	80.00	41.00	0.00	316.00	328.96	2884634.00	1.73	2298.35	2290.00
24	2	2	18481.00	25646.00	143.60	0	Spot (Block24, Row2, Column2)	3116.73	3148.50	340.32	0.00	0.11	2144.00	2154.22	2144.00	124.69	0.00	0.06	99.00	97.00	0.00	1004.50	972.73	1751605.00	7.72	2469.98	2459.50
24	3	2	18785.00	25648.00	192.15	0	Spot (Block24, Row2, Column3)	2561.10	2535.00	202.76	0.00	0.08	2097.00	2112.39	2097.00	123.10	0.00	0.06	95.00	88.00	0.00	438.00	464.10	2673791.00	3.65	2285.74	2290.00
24	4	2	19092.00	25641.00	195.35	0	Spot (Block24, Row2, Column4)	2627.19	2605.00	213.35	0.00	0.08	2073.00	2091.18	2073.00	127.82	0.00	0.06	99.00	93.00	0.00	532.00	554.19	2824226.00	4.19	2322.35	2322.50
24	5	2	19393.00	25641.00	195.55	0	Spot (Block24, Row2, Column5)	2695.12	2654.50	208.49	0.01	0.08	2063.00	2076.14	2063.00	110.98	0.00	0.05	100.00	99.00	0.00	591.50	632.12	2916125.00	5.58	2337.65	2318.00
24	6	2	19690.00	25646.00	198.00	0	Spot (Block24, Row2, Column6)	2529.78	2525.00	182.75	0.00	0.07	2069.00	2105.65	2069.00	528.83	0.01	0.25	37.00	0.00	0.00	456.00	460.78	2813119.00	0.80	2246.45	2220.00
24	7	2	19988.00	25642.00	188.85	0	Spot (Block24, Row2, Column7)	2637.60	2620.00	238.30	0.00	0.09	2082.00	2095.43	2082.00	117.49	0.00	0.06	98.00	91.00	0.00	538.00	555.60	2663977.00	4.61	2260.26	2259.00
24	8	2	20301.00	25644.00	202.25	0	Spot (Block24, Row2, Column8)	2434.85	2423.50	136.12	0.00	0.06	2141.00	2156.04	2141.00	120.59	0.00	0.06	91.00	60.00	0.00	282.50	293.85	2834160.00	2.31	2269.92	2282.50
24	1	3	18189.00	25945.00	166.35	0	Spot (Block24, Row3, Column1)	3387.05	3253.50	589.02	0.02	0.17	2162.00	2179.82	2162.00	140.61	0.00	0.06	100.00	99.00	0.00	1091.50	1225.05	2587703.00	8.59	2545.10	2543.00
24	2	3	18488.00	25945.00	202.75	0	Spot (Block24, Row3, Column2)	2638.25	2633.00	241.53	0.00	0.09	2132.00	2151.56	2132.00	131.90	0.00	0.06	96.00	80.00	0.00	501.00	506.25	3086749.00	3.69	2321.26	2317.00
24	3	3	18775.00	25934.00	169.75	0	Spot (Block24, Row3, Column3)	3056.74	2928.00	610.00	0.02	0.20	2075.00	2098.25	2075.00	145.16	0.00	0.07	99.00	96.00	0.00	853.00	981.74	2448448.00	6.60	2376.20	2402.00
24	4	3	19083.00	25939.00	150.30	0	Spot (Block24, Row3, Column4)	6554.84	5973.00	2574.11	0.04	0.39	2049.00	2063.86	2049.00	128.92	0.00	0.06	100.00	100.00	0.00	3924.00	4505.84	4050894.00	34.83	3152.96	2977.00
24	5	3	19395.00	25943.00	173.45	0	Spot (Block24, Row3, Column5)	2612.20	2579.00	232.55	0.01	0.09	2029.00	2043.78	2029.00	112.17	0.00	0.05	100.00	96.00	0.00	550.00	583.20	2199474.00	5.07	2245.97	2239.50
24	6	3	19698.00	25939.00	203.20	0	Spot (Block24, Row3, Column6)	2388.32	2369.00	137.09	0.00	0.06	2022.00	2032.09	2022.00	99.66	0.00	0.05	98.00	92.00	0.00	347.00	366.32	2796725.00	3.57	2191.68	2192.00
24	7	3	19992.00	25940.00	174.20	0	Spot (Block24, Row3, Column7)	2871.77	2823.50	412.42	0.01	0.14	2058.00	2067.33	2058.00	101.04	0.00	0.05	99.00	96.00	0.00	765.50	813.77	2418028.00	7.96	2275.00	2279.00
24	8	3	20283.00	25946.00	217.75	0	Spot (Block24, Row3, Column8)	2463.01	2448.00	162.80	0.00	0.07	2144.00	2155.06	2144.00	126.61	0.00	0.06	90.00	66.00	0.00	304.00	319.01	3344766.00	2.43	2225.63	2236.00
24	1	4	18190.00	26245.00	151.00	0	Spot (Block24, Row4, Column1)	7069.69	6397.00	2630.50	0.04	0.37	2199.00	2223.17	2199.00	158.53	0.00	0.07	100.00	100.00	0.00	4198.00	4870.69	4404415.00	30.57	3355.07	3190.00
24	2	4	18481.00	26247.00	222.00	0	Spot (Block24, Row4, Column2)	2538.97	2509.00	174.86	0.01	0.07	2150.00	2178.22	2150.00	152.17	0.01	0.07	94.00	70.00	0.00	359.00	388.97	3590097.00	2.37	2337.49	2310.00
24	3	4	18787.00	26243.00	146.25	0	Spot (Block24, Row4, Column3)	20241.28	19019.00	10368.43	0.03	0.51	2070.00	2101.55	2070.00	152.33	0.01	0.07	100.00	100.00	0.00	16949.00	18171.28	11841147.00	119.08	6402.05	4998.00
24	4	4	19083.00	26245.00	210.50	0	Spot (Block24, Row4, Column4)	2402.04	2375.00	150.26	0.00	0.06	2030.00	2058.93	2030.00	138.10	0.01	0.07	97.00	71.00	0.00	345.00	372.04	3036178.00	2.48	2206.12	2223.00
24	5	4	19379.00	26243.00	183.40	0	Spot (Block24, Row4, Column5)	2596.86	2472.00	886.04	0.02	0.34	2019.00	2041.52	2019.00	130.78	0.00	0.06	99.00	92.00	0.00	453.00	577.86	2461826.00	4.25	2271.90	2266.00
24	6	4	19690.00	26242.00	205.75	0	Spot (Block24, Row4, Column6)	2662.78	2653.00	232.16	0.00	0.09	2014.00	2024.24	2014.00	101.30	0.00	0.05	99.00	98.00	0.00	639.00	648.78	3216637.00	6.30	2214.61	2203.50
24	7	4	19987.00	26244.00	198.00	0	Spot (Block24, Row4, Column7)	2900.77	2685.00	612.44	0.03	0.21	2055.00	2071.84	2055.00	114.87	0.00	0.06	99.00	94.00	0.00	630.00	845.77	3225655.00	7.22	2285.66	2275.50
24	8	4	20290.00	26252.00	170.60	0	Spot (Block24, Row4, Column8)	3222.87	3246.00	451.55	0.00	0.14	2166.00	2183.51	2166.00	141.51	0.00	0.06	99.00	97.00	0.00	1080.00	1056.87	2607302.00	7.34	2468.89	2460.00
24	1	5	18192.00	26543.00	147.60	0	Spot (Block24, Row5, Column1)	6349.18	5563.00	2819.84	0.06	0.44	2255.00	2268.32	2255.00	152.54	0.00	0.07	100.00	100.00	0.00	3308.00	4094.18	3777763.00	26.75	3195.36	2988.50
24	2	5	18493.00	26538.00	192.05	0	Spot (Block24, Row5, Column2)	2637.91	2666.50	187.76	0.00	0.07	2187.00	2196.72	2187.00	134.64	0.00	0.06	94.00	80.00	0.00	479.50	450.91	2738155.00	3.28	2375.79	2359.50
24	3	5	18790.00	26548.00	194.55	0	Spot (Block24, Row5, Column3)	2656.73	2647.00	195.55	0.00	0.07	2118.00	2147.23	2118.00	157.01	0.01	0.07	97.00	88.00	0.00	529.00	538.73	2848019.00	3.25	2356.31	2357.00
24	4	5	19089.00	26541.00	163.60	0	Spot (Block24, Row5, Column4)	3653.78	3524.00	846.44	0.02	0.23	2079.00	2101.41	2079.00	142.63	0.00	0.07	100.00	99.00	0.00	1445.00	1574.78	2707448.00	10.88	2461.23	2448.00
24	5	5	19389.00	26542.00	146.15	0	Spot (Block24, Row5, Column5)	18919.08	16936.00	9767.17	0.05	0.52	2063.00	2091.63	2063.00	158.28	0.01	0.08	100.00	100.00	0.00	14873.00	16856.08	11029821.00	106.32	5857.58	4971.00
24	6	5	19694.00	26536.00	196.05	0	Spot (Block24, Row5, Column6)	2421.06	2382.00	223.10	0.01	0.09	2047.00	2059.51	2047.00	123.15	0.00	0.06	94.00	72.00	0.00	335.00	374.06	2631692.00	2.94	2208.57	2219.00
24	7	5	19992.00	26545.00	188.60	0	Spot (Block24, Row5, Column7)	2441.73	2419.00	150.36	0.00	0.06	2089.00	2102.68	2089.00	127.04	0.00	0.06	95.00	75.00	0.00	330.00	352.73	2436851.00	2.67	2263.10	2281.00
24	8	5	20295.00	26541.00	148.75	0	Spot (Block24, Row5, Column8)	4249.33	4052.00	1045.63	0.02	0.25	2200.00	2220.92	2200.00	143.46	0.00	0.06	100.00	100.00	0.00	1852.00	2049.33	2562348.00	14.14	2769.56	2679.00
24	1	6	18189.00	26860.00	190.70	0	Spot (Block24, Row6, Column1)	2717.05	2695.00	168.07	0.00	0.06	2284.00	2294.34	2284.00	137.25	0.00	0.06	98.00	81.00	0.00	411.00	433.05	2784974.00	3.08	2467.17	2458.00
24	2	6	18479.00	26844.00	213.00	0	Spot (Block24, Row6, Column2)	2732.02	2719.00	205.28	0.00	0.08	2228.00	2249.06	2228.00	148.50	0.00	0.07	98.00	84.00	0.00	491.00	504.02	3548898.00	3.25	2458.15	2448.00
24	3	6	18781.00	26842.00	148.00	0	Spot (Block24, Row6, Column3)	8983.70	8288.00	3826.88	0.04	0.43	2200.00	2220.02	2200.00	156.94	0.00	0.07	100.00	100.00	0.00	6088.00	6783.70	5381237.00	43.10	3747.20	3405.00
24	4	6	19087.00	26840.00	166.45	0	Spot (Block24, Row6, Column4)	3054.15	3012.50	434.20	0.01	0.14	2172.00	2186.53	2172.00	146.64	0.00	0.07	99.00	92.00	0.00	840.50	882.15	2351698.00	5.92	2435.96	2413.00
24	5	6	19386.00	26840.00	143.05	0	Spot (Block24, Row6, Column5)	10458.68	9787.00	4494.92	0.03	0.43	2143.00	2166.27	2143.00	148.55	0.00	0.07	100.00	100.00	0.00	7644.00	8315.68	5815026.00	55.82	4148.29	3558.00
24	6	6	19696.00	26847.00	192.40	0	Spot (Block24, Row6, Column6)	2585.16	2571.00	199.20	0.00	0.08	2117.00	2136.74	2117.00	125.90	0.00	0.06	97.00	86.00	0.00	454.00	468.16	2693739.00	3.56	2316.02	2315.50
24	7	6	19987.00	26844.00	152.90	0	Spot (Block24, Row6, Column7)	3829.77	3651.50	786.84	0.02	0.21	2138.00	2156.41	2138.00	132.31	0.00	0.06	100.00	100.00	0.00	1513.50	1691.77	2451054.00	12.65	2632.32	2588.00
24	8	6	20294.00	26842.00	147.95	0	Spot (Block24, Row6, Column8)	4213.53	4083.00	1366.62	0.01	0.32	2220.00	2232.03	2220.00	133.07	0.00	0.06	100.00	100.00	0.00	1863.00	1993.53	2502838.00	14.89	2811.13	2732.50
24	1	7	18181.00	27142.00	197.35	0	Spot (Block24, Row7, Column1)	2743.30	2745.50	176.34	0.00	0.06	2289.00	2320.43	2289.00	202.70	0.01	0.09	91.00	64.00	0.00	456.50	454.30	3034088.00	2.09	2483.67	2506.00
24	2	7	18486.00	27144.00	202.15	0	Spot (Block24, Row7, Column2)	2633.94	2631.00	179.61	0.00	0.07	2235.00	2251.73	2235.00	135.78	0.00	0.06	93.00	72.00	0.00	396.00	398.94	3060638.00	2.81	2434.24	2434.00
24	3	7	18793.00	27143.00	224.30	0	Spot (Block24, Row7, Column3)	2576.10	2583.00	180.60	0.00	0.07	2211.00	2236.76	2211.00	144.18	0.01	0.06	87.00	67.00	0.00	372.00	365.10	3712161.00	2.35	2336.46	2308.00
24	4	7	19088.00	27142.00	212.50	0	Spot (Block24, Row7, Column4)	2542.51	2526.00	140.18	0.00	0.06	2193.00	2202.42	2193.00	109.66	0.00	0.05	98.00	83.00	0.00	333.00	349.51	3269672.00	3.10	2332.19	2324.00
24	5	7	19388.00	27141.00	200.55	0	Spot (Block24, Row7, Column5)	2837.82	2801.50	265.94	0.01	0.09	2197.00	2202.53	2197.00	124.99	0.00	0.06	98.00	94.00	0.00	604.50	640.82	3246471.00	5.08	2414.61	2406.00
24	6	7	19685.00	27150.00	200.60	0	Spot (Block24, Row7, Column6)	2608.45	2609.00	153.60	0.00	0.06	2185.00	2190.79	2185.00	124.33	0.00	0.06	98.00	84.00	0.00	424.00	423.45	2976241.00	3.36	2357.52	2344.00
24	7	7	19986.00	27148.00	158.45	0	Spot (Block24, Row7, Column7)	3930.95	3805.50	971.57	0.01	0.25	2170.00	2183.37	2170.00	132.45	0.00	0.06	99.00	99.00	0.00	1635.50	1760.95	2728077.00	13.19	2687.30	2652.50
24	8	7	20290.00	27139.00	184.95	0	Spot (Block24, Row7, Column8)	3318.79	3339.00	274.89	0.00	0.08	2211.00	2225.66	2211.00	146.83	0.00	0.07	100.00	99.00	0.00	1128.00	1107.79	3195991.00	7.44	2653.70	2621.00
24	1	8	18179.00	27446.00	144.20	0	Spot (Block24, Row8, Column1)	53774.10	65535.00	15347.93	0.09	0.29	2353.00	2389.35	2353.00	251.07	0.01	0.11	100.00	100.00	50.62	63182.00	51421.10	30597672.00	204.66	14475.72	11147.00
24	2	8	18487.00	27447.00	198.35	0	Spot (Block24, Row8, Column2)	2754.22	2703.50	285.41	0.01	0.10	2266.00	2292.22	2266.00	184.62	0.00	0.08	85.00	64.00	0.00	437.50	488.22	3095740.00	2.50	2481.40	2465.50
24	3	8	18775.00	27442.00	167.60	0	Spot (Block24, Row8, Column3)	3317.13	3207.00	571.41	0.01	0.17	2230.00	2250.82	2230.00	140.36	0.00	0.06	99.00	99.00	0.00	977.00	1087.13	2590682.00	7.60	2560.92	2535.00
24	4	8	19085.00	27437.00	183.05	0	Spot (Block24, Row8, Column4)	2792.49	2728.50	297.73	0.01	0.11	2194.00	2217.87	2194.00	139.88	0.00	0.06	97.00	91.00	0.00	534.50	598.49	2619356.00	4.11	2432.87	2430.00
24	5	8	19384.00	27454.00	213.25	0	Spot (Block24, Row8, Column5)	2576.20	2561.00	180.37	0.00	0.07	2215.00	2219.83	2215.00	123.83	0.00	0.06	92.00	71.00	0.00	346.00	361.20	3346483.00	2.88	2353.87	2340.00
24	6	8	19688.00	27434.00	206.30	0	Spot (Block24, Row8, Column6)	2642.77	2622.00	193.48	0.00	0.07	2199.00	2200.80	2199.00	117.51	0.00	0.05	97.00	87.00	0.00	423.00	443.77	3197749.00	3.76	2404.88	2385.00
24	7	8	19990.00	27441.00	148.95	0	Spot (Block24, Row8, Column7)	4140.86	3998.00	803.06	0.02	0.19	2196.00	2212.16	2196.00	146.02	0.00	0.07	100.00	100.00	0.00	1802.00	1944.86	2501079.00	13.21	2754.92	2720.50
24	8	8	20278.00	27443.00	146.95	0	Spot (Block24, Row8, Column8)	7241.94	7134.50	1980.24	0.01	0.27	2254.00	2273.81	2254.00	160.63	0.00	0.07	100.00	100.00	0.00	4880.50	4987.94	4258263.00	30.93	3551.01	3357.00
25	1	1	4687.00	29845.00	147.55	0	Spot (Block25, Row1, Column1)	52305.73	65192.50	15927.24	0.10	0.30	2158.00	2196.36	2158.00	232.51	0.01	0.11	100.00	100.00	49.49	63034.50	50147.73	30965208.00	215.52	15750.27	12326.50
25	2	1	4985.00	29847.00	139.20	0	Spot (Block25, Row1, Column2)	10900.17	10607.00	4530.98	0.01	0.42	2125.00	2172.73	2125.00	196.79	0.01	0.09	100.00	100.00	0.00	8482.00	8775.17	5678988.00	44.35	4221.77	3787.50
25	3	1	5288.00	29847.00	159.30	0	Spot (Block25, Row1, Column3)	3559.11	3285.00	888.32	0.03	0.25	2125.00	2158.68	2125.00	172.33	0.01	0.08	100.00	96.00	0.00	1160.00	1434.11	2494938.00	8.13	2448.68	2426.00
25	4	1	5581.00	29847.00	140.35	0	Spot (Block25, Row1, Column4)	7614.47	7129.00	3095.36	0.03	0.41	2167.00	2189.55	2167.00	191.49	0.00	0.09	100.00	100.00	0.00	4962.00	5447.47	4088971.00	28.33	3387.20	3074.00
25	5	1	5885.00	29852.00	140.85	0	Spot (Block25, Row1, Column5)	11166.37	10020.00	6311.31	0.05	0.57	2206.00	2235.73	2206.00	205.27	0.01	0.09	100.00	100.00	0.00	7814.00	8960.37	5996338.00	43.51	3924.02	3389.00
25	6	1	6189.00	29839.00	150.25	0	Spot (Block25, Row1, Column6)	8410.41	7513.00	3880.63	0.05	0.46	2271.00	2294.84	2271.00	264.31	0.00	0.12	100.00	100.00	0.00	5242.00	6139.41	5147171.00	23.14	3719.27	3403.00
25	7	1	6494.00	29843.00	147.35	0	Spot (Block25, Row1, Column7)	27743.96	25346.00	16141.27	0.04	0.58	2273.00	2312.13	2273.00	280.81	0.01	0.12	100.00	100.00	1.35	23073.00	25470.96	16452171.00	90.57	7783.65	6150.00
25	8	1	6789.00	29842.00	218.50	0	Spot (Block25, Row1, Column8)	2761.13	2717.00	287.93	0.01	0.10	2332.00	2361.16	2332.00	223.61	0.01	0.09	73.00	43.00	0.00	385.00	429.13	3763418.00	1.79	2498.63	2490.00
25	1	2	4672.00	30149.00	228.05	0	Spot (Block25, Row2, Column1)	2477.95	2457.00	151.21	0.00	0.06	2154.00	2190.56	2154.00	225.24	0.01	0.10	75.00	20.00	0.00	303.00	323.95	3714454.00	1.28	2258.41	2279.00
25	2	2	4976.00	30146.00	120.20	0	Spot (Block25, Row2, Column2)	7032.35	7131.00	1682.41	0.01	0.24	2155.00	2188.32	2155.00	193.82	0.01	0.09	100.00	100.00	0.00	4976.00	4877.35	2700424.00	24.99	3489.27	3426.00
25	3	2	5287.00	30142.00	213.55	0	Spot (Block25, Row2, Column3)	2545.99	2523.50	208.58	0.00	0.08	2121.00	2156.03	2121.00	174.12	0.01	0.08	91.00	61.00	0.00	402.50	424.99	3294508.00	2.24	2355.87	2360.00
25	4	2	5588.00	30147.00	195.05	0	Spot (Block25, Row2, Column4)	3990.36	3744.00	928.10	0.03	0.23	2120.00	2164.44	2120.00	200.38	0.01	0.09	100.00	99.00	0.00	1624.00	1870.36	4281652.00	9.11	2816.06	2820.00
25	5	2	5894.00	30145.00	200.50	0	Spot (Block25, Row2, Column5)	2803.94	2769.00	300.72	0.01	0.11	2129.00	2167.95	2129.00	186.00	0.01	0.09	97.00	84.00	0.00	640.00	674.94	3182470.00	3.42	2383.05	2374.00
25	6	2	6181.00	30145.00	139.50	0	Spot (Block25, Row2, Column6)	8326.24	7884.00	3249.90	0.02	0.39	2168.00	2190.85	2168.00	189.63	0.00	0.09	100.00	100.00	0.00	5716.00	6158.24	4371275.00	32.35	3847.88	3508.00
25	7	2	6488.00	30145.00	184.05	0	Spot (Block25, Row2, Column7)	3025.85	2943.00	472.55	0.01	0.16	2184.00	2224.59	2184.00	232.22	0.01	0.10	93.00	74.00	0.00	759.00	841.85	2886659.00	3.45	2498.98	2481.50
25	8	2	6797.00	30139.00	204.50	0	Spot (Block25, Row2, Column8)	2568.98	2547.50	242.89	0.00	0.09	2198.00	2227.76	2198.00	193.31	0.01	0.09	72.00	46.00	0.00	349.50	370.98	3046813.00	1.77	2378.95	2381.50
25	1	3	4691.00	30447.00	138.30	0	Spot (Block25, Row3, Column1)	20718.48	20394.00	8909.47	0.01	0.43	2267.00	2295.26	2267.00	215.33	0.01	0.09	100.00	100.00	0.00	18127.00	18451.48	10773609.00	85.56	6464.49	5552.00
25	2	3	4984.00	30463.00	130.60	0	Spot (Block25, Row3, Column2)	3118.73	2816.00	1611.55	0.04	0.52	2207.00	2247.76	2207.00	194.17	0.01	0.09	99.00	85.00	0.00	609.00	911.73	1434616.00	4.49	2650.73	2649.50
25	3	3	5276.00	30440.00	185.45	0	Spot (Block25, Row3, Column3)	2684.93	2583.00	583.64	0.02	0.22	2183.00	2216.29	2183.00	219.49	0.01	0.10	84.00	43.00	0.00	400.00	501.93	2599017.00	2.14	2411.63	2401.00
25	4	3	5586.00	30445.00	137.05	0	Spot (Block25, Row3, Column4)	13958.49	13445.50	6084.20	0.02	0.44	2181.00	2201.64	2181.00	198.88	0.00	0.09	100.00	100.00	0.00	11264.50	11777.49	7090914.00	59.12	5131.79	4366.50
25	5	3	5888.00	30449.00	200.20	0	Spot (Block25, Row3, Column5)	2610.34	2592.00	231.17	0.00	0.09	2179.00	2192.77	2179.00	180.85	0.00	0.08	87.00	57.00	0.00	413.00	431.34	2957510.00	2.31	2350.67	2343.00
25	6	3	6194.00	30439.00	212.60	0	Spot (Block25, Row3, Column6)	2585.08	2532.00	235.39	0.01	0.09	2205.00	2236.92	2205.00	190.56	0.01	0.09	81.00	39.00	0.00	327.00	380.08	3339925.00	1.83	2391.82	2393.00
25	7	3	6491.00	30445.00	147.80	0	Spot (Block25, Row3, Column7)	5435.03	4973.00	2026.23	0.04	0.37	2191.00	2234.24	2191.00	207.09	0.01	0.09	100.00	100.00	0.00	2782.00	3244.03	3244711.00	15.46	2962.09	2925.00
25	8	3	6790.00	30439.00	218.95	0	Spot (Block25, Row3, Column8)	2498.96	2429.00	226.96	0.01	0.09	2172.50	2193.39	2172.50	184.61	0.00	0.08	73.00	33.00	0.00	256.50	326.46	3428575.00	1.66	2292.16	2309.50
25	1	4	4688.00	30744.00	138.45	0	Spot (Block25, Row4, Column1)	13415.45	12845.00	6033.99	0.02	0.45	2300.00	2334.49	2300.00	204.17	0.01	0.09	100.00	100.00	0.00	10545.00	11115.45	6962617.00	54.27	4850.48	4372.00
25	2	4	4981.00	30751.00	217.10	0	Spot (Block25, Row4, Column2)	2639.65	2605.50	206.22	0.01	0.08	2214.00	2258.16	2214.00	216.45	0.01	0.10	84.00	43.00	0.00	391.50	425.65	3568811.00	1.76	2411.64	2402.00
25	3	4	5286.00	30746.00	138.75	0	Spot (Block25, Row4, Column3)	46618.33	51159.00	18722.46	0.04	0.40	2202.00	2249.74	2202.00	240.74	0.01	0.11	100.00	100.00	36.40	48957.00	44416.33	24334884.00	184.30	12857.45	10307.00
25	4	4	5580.00	30756.00	203.65	0	Spot (Block25, Row4, Column4)	2882.03	2788.00	395.07	0.01	0.14	2249.00	2286.41	2249.00	230.94	0.01	0.10	91.00	60.00	0.00	539.00	633.03	3386385.00	2.58	2489.15	2484.00
25	5	4	5876.00	30756.00	229.20	0	Spot (Block25, Row4, Column5)	2705.93	2692.00	241.22	0.00	0.09	2272.00	2303.51	2272.00	222.35	0.01	0.10	79.00	43.00	0.00	420.00	433.93	4088662.00	1.81	2430.43	2411.50
25	6	4	6194.00	30741.00	195.05	0	Spot (Block25, Row4, Column6)	2927.23	2899.00	295.50	0.00	0.10	2276.00	2306.89	2276.00	208.92	0.01	0.09	96.00	73.00	0.00	623.00	651.23	3146774.00	2.97	2511.74	2509.00
25	7	4	6481.00	30750.00	143.50	0	Spot (Block25, Row4, Column7)	6491.15	5432.00	3033.96	0.08	0.47	2243.00	2275.57	2243.00	199.64	0.01	0.09	100.00	99.00	0.00	3189.00	4248.15	3641536.00	21.12	3101.04	2956.50
25	8	4	6790.00	30754.00	159.95	0	Spot (Block25, Row4, Column8)	3659.82	3508.00	677.43	0.02	0.19	2217.00	2254.49	2217.00	188.83	0.01	0.08	100.00	98.00	0.00	1291.00	1442.82	2580176.00	7.44	2631.89	2602.00
25	1	5	4685.00	31046.00	137.90	0	Spot (Block25, Row5, Column1)	22663.38	19742.00	13499.63	0.06	0.60	2322.00	2353.16	2322.00	209.24	0.01	0.09	100.00	100.00	0.00	17420.00	20341.38	11535658.00	97.07	7255.90	5837.00
25	2	5	4981.00	31049.00	209.55	0	Spot (Block25, Row5, Column2)	2589.72	2571.00	192.36	0.00	0.07	2236.00	2257.35	2236.00	184.64	0.00	0.08	80.00	40.00	0.00	335.00	353.72	3234557.00	1.80	2443.44	2406.50
25	3	5	5290.00	31046.00	194.50	0	Spot (Block25, Row5, Column3)	2808.04	2811.00	261.09	0.00	0.09	2261.50	2292.35	2261.50	219.95	0.01	0.10	89.00	62.00	0.00	549.50	546.54	3007409.00	2.34	2522.16	2504.00
25	4	5	5588.00	31049.00	139.80	0	Spot (Block25, Row5, Column4)	6506.70	6018.00	2387.49	0.03	0.37	2324.00	2366.57	2324.00	233.69	0.01	0.10	100.00	100.00	0.00	3694.00	4182.70	3442043.00	17.72	3451.33	3207.00
25	5	5	5888.00	31048.00	137.55	0	Spot (Block25, Row5, Column5)	45136.75	46779.00	19540.09	0.02	0.43	2410.00	2458.45	2410.00	297.03	0.01	0.12	100.00	100.00	34.63	44369.00	42726.75	23200388.00	143.68	12023.65	9598.00
25	6	5	6186.00	31045.00	143.40	0	Spot (Block25, Row5, Column6)	8825.41	8373.00	3679.45	0.02	0.42	2388.00	2422.45	2388.00	259.54	0.01	0.11	100.00	100.00	0.00	5985.00	6437.41	4951054.00	24.67	3778.34	3574.50
25	7	5	6487.00	31046.00	209.60	0	Spot (Block25, Row5, Column7)	2797.74	2750.00	274.81	0.01	0.10	2361.00	2387.85	2361.00	240.79	0.00	0.10	70.00	40.00	0.00	389.00	436.74	3508362.00	1.70	2560.87	2569.00
25	8	5	6790.00	31045.00	139.85	0	Spot (Block25, Row5, Column8)	13445.98	12220.50	7787.77	0.04	0.58	2332.00	2374.12	2332.00	235.37	0.01	0.10	100.00	100.00	0.00	9888.50	11113.98	7099477.00	47.04	4748.44	4054.00
25	1	6	4678.00	31348.00	211.45	0	Spot (Block25, Row6, Column1)	2849.06	2841.00	233.26	0.00	0.08	2375.00	2393.54	2375.00	204.34	0.00	0.09	86.00	56.00	0.00	466.00	474.06	3626852.00	2.23	2621.95	2612.00
25	2	6	4994.00	31342.00	200.35	0	Spot (Block25, Row6, Column2)	2661.49	2651.00	218.17	0.00	0.08	2284.00	2291.18	2284.00	188.17	0.00	0.08	76.00	49.00	0.00	367.00	377.49	3031437.00	1.97	2471.18	2452.00
25	3	6	5276.00	31343.00	136.90	0	Spot (Block25, Row6, Column3)	19117.53	17594.50	9671.87	0.04	0.51	2293.00	2325.47	2293.00	216.35	0.01	0.09	100.00	100.00	0.00	15301.50	16824.53	9673472.00	77.62	6181.58	5136.50
25	4	6	5589.00	31346.00	164.05	0	Spot (Block25, Row6, Column4)	3794.61	3599.00	738.66	0.02	0.19	2389.00	2428.01	2389.00	286.75	0.01	0.12	99.00	92.00	0.00	1210.00	1405.61	2834573.00	4.77	2809.80	2805.00
25	5	6	5885.00	31350.00	137.75	0	Spot (Block25, Row6, Column5)	50751.79	61982.00	17679.45	0.09	0.35	2463.00	2524.46	2463.00	352.41	0.01	0.14	100.00	100.00	47.06	59519.00	48288.79	25883552.00	136.85	13781.28	12077.00
25	6	6	6187.00	31351.00	198.05	0	Spot (Block25, Row6, Column6)	3215.92	3150.00	423.53	0.01	0.13	2466.00	2500.57	2466.00	277.02	0.01	0.11	89.00	66.00	0.00	684.00	749.92	3582531.00	2.58	2783.68	2779.00
25	7	6	6487.00	31348.00	138.50	0	Spot (Block25, Row6, Column7)	10100.13	9224.00	4896.06	0.04	0.48	2486.00	2507.63	2486.00	250.11	0.00	0.10	100.00	100.00	0.00	6738.00	7614.13	5272269.00	30.36	4353.67	3979.50
25	8	6	6793.00	31348.00	139.45	0	Spot (Block25, Row6, Column8)	12217.96	10612.00	6926.10	0.06	0.57	2480.00	2497.25	2480.00	246.78	0.00	0.10	100.00	100.00	0.00	8132.00	9737.96	6451082.00	39.39	4721.09	4048.50
25	1	7	4686.00	31647.00	212.55	0	Spot (Block25, Row7, Column1)	2796.71	2782.00	189.22	0.00	0.07	2367.00	2401.98	2367.00	276.90	0.01	0.12	78.00	22.00	0.00	415.00	429.71	3596565.00	1.43	2578.57	2560.00
25	2	7	4991.00	31643.00	196.95	0	Spot (Block25, Row7, Column2)	2860.84	2822.50	296.03	0.01	0.10	2287.00	2280.14	2287.00	157.24	0.00	0.07	97.00	77.00	0.00	535.50	573.84	3129762.00	3.69	2564.71	2542.00
25	3	7	5297.00	31647.00	221.45	0	Spot (Block25, Row7, Column3)	2735.34	2697.00	226.48	0.01	0.08	2299.00	2321.55	2299.00	196.77	0.00	0.08	84.00	51.00	0.00	398.00	436.34	3818537.00	2.10	2472.31	2433.50
25	4	7	5582.00	31643.00	210.60	0	Spot (Block25, Row7, Column4)	2871.05	2791.00	301.44	0.01	0.10	2371.00	2410.50	2371.00	334.70	0.01	0.14	65.00	25.00	0.00	420.00	500.05	3649103.00	1.38	2642.80	2645.00
25	5	7	5888.00	31644.00	160.80	0	Spot (Block25, Row7, Column5)	4818.96	4784.00	891.98	0.00	0.19	2430.00	2503.24	2430.00	398.77	0.01	0.16	100.00	98.00	0.00	2354.00	2388.96	3450375.00	5.81	3384.70	3335.00
25	6	7	6185.00	31634.00	203.80	0	Spot (Block25, Row7, Column6)	2905.80	2898.00	254.03	0.00	0.09	2433.00	2468.55	2433.00	270.02	0.01	0.11	74.00	41.00	0.00	465.00	472.80	3428847.00	1.62	2668.30	2640.00
25	7	7	6483.00	31648.00	141.00	0	Spot (Block25, Row7, Column7)	14127.60	12438.00	8685.54	0.06	0.61	2474.00	2490.81	2474.00	272.42	0.00	0.11	100.00	100.00	1.11	9964.00	11653.60	7614778.00	42.72	5585.27	4271.50
25	8	7	6789.00	31641.00	184.55	0	Spot (Block25, Row7, Column8)	3781.65	3693.00	478.63	0.01	0.13	2477.00	2497.37	2477.00	243.05	0.00	0.10	99.00	97.00	0.00	1216.00	1304.65	3626598.00	5.28	2898.39	2866.00
25	1	8	4681.00	31952.00	136.25	0	Spot (Block25, Row8, Column1)	61499.64	65535.00	9036.33	0.03	0.15	2406.00	2470.24	2406.00	318.05	0.01	0.13	100.00	100.00	77.34	63129.00	59093.64	30934536.00	185.60	19955.33	14466.00
25	2	8	4991.00	31951.00	201.65	0	Spot (Block25, Row8, Column2)	3023.89	2921.50	458.76	0.01	0.15	2325.00	2373.82	2325.00	245.42	0.01	0.10	84.00	58.00	0.00	596.50	698.89	3489565.00	2.65	2569.74	2555.00
25	3	8	5279.00	31946.00	145.45	0	Spot (Block25, Row8, Column3)	5946.08	5079.00	2486.69	0.07	0.42	2342.50	2362.49	2342.50	198.56	0.00	0.08	100.00	100.00	0.00	2736.50	3603.58	3418994.00	18.05	3071.52	3006.50
25	4	8	5586.00	31941.00	205.85	0	Spot (Block25, Row8, Column4)	2811.24	2709.50	289.84	0.02	0.10	2359.00	2380.30	2359.00	306.38	0.00	0.13	59.00	27.00	0.00	350.50	452.24	3384727.00	1.41	2541.77	2511.00
25	5	8	5878.00	31950.00	207.10	0	Spot (Block25, Row8, Column5)	2967.82	2926.00	365.34	0.01	0.12	2404.00	2452.82	2404.00	332.55	0.01	0.14	67.00	35.00	0.00	522.00	563.82	3623711.00	1.55	2634.02	2581.50
25	6	8	6189.00	31940.00	208.20	0	Spot (Block25, Row8, Column6)	2929.06	2873.00	325.00	0.01	0.11	2403.00	2433.18	2403.00	236.80	0.01	0.10	84.00	49.00	0.00	470.00	526.06	3591023.00	2.09	2652.91	2650.00
25	7	8	6491.00	31946.00	139.65	0	Spot (Block25, Row8, Column7)	13268.17	12199.00	6447.07	0.04	0.49	2425.00	2458.93	2425.00	260.20	0.01	0.11	100.00	100.00	0.00	9774.00	10843.17	7018861.00	41.54	4827.49	4583.00
25	8	8	6783.00	31953.00	143.00	0	Spot (Block25, Row8, Column8)	6815.75	6578.00	2030.99	0.02	0.30	2477.00	2498.04	2477.00	243.67	0.00	0.10	100.00	100.00	0.00	4101.00	4338.75	3775926.00	17.72	3636.04	3470.00
26	1	1	9189.00	29842.00	148.95	0	Spot (Block26, Row1, Column1)	47356.40	52211.00	18425.56	0.04	0.39	1778.00	1810.23	1778.00	257.39	0.01	0.14	100.00	100.00	39.21	50433.00	45578.40	28745516.00	176.95	14190.03	10038.00
26	2	1	9482.00	29846.00	149.95	0	Spot (Block26, Row1, Column2)	3682.85	3621.00	844.60	0.01	0.23	1751.00	1778.63	1751.00	187.70	0.01	0.11	100.00	100.00	0.00	1870.00	1931.85	2268638.00	10.14	2317.26	2319.00
26	3	1	9788.00	29846.00	148.50	0	Spot (Block26, Row1, Column3)	3207.01	2956.50	907.28	0.04	0.28	1711.00	1738.95	1711.00	156.90	0.01	0.09	100.00	97.00	0.00	1245.50	1496.01	1943448.00	9.36	2100.04	2086.00
26	4	1	10076.00	29848.00	148.80	0	Spot (Block26, Row1, Column4)	3259.03	3094.00	733.16	0.02	0.22	1705.00	1726.43	1705.00	161.02	0.01	0.09	100.00	99.00	0.00	1389.00	1554.03	1974975.00	9.52	2112.14	2116.50
26	5	1	10386.00	29849.00	145.20	0	Spot (Block26, Row1, Column5)	7729.66	6271.50	4563.82	0.09	0.59	1736.00	1765.53	1736.00	174.57	0.01	0.10	100.00	100.00	0.00	4535.50	5993.66	4436824.00	34.16	2821.58	2598.50
26	6	1	10689.00	29841.00	152.50	0	Spot (Block26, Row1, Column6)	6038.96	5407.50	2488.98	0.05	0.41	1808.00	1847.74	1808.00	198.52	0.01	0.11	100.00	100.00	0.00	3599.50	4230.96	3852854.00	21.11	2835.64	2809.50
26	7	1	10992.00	29841.00	149.30	0	Spot (Block26, Row1, Column7)	14628.05	12452.50	8345.65	0.07	0.57	1890.00	1925.82	1890.00	220.76	0.01	0.11	100.00	100.00	0.00	10562.50	12738.05	8952369.00	57.54	4557.62	4265.00
26	8	1	11294.00	29841.00	216.90	0	Spot (Block26, Row1, Column8)	2455.53	2401.00	298.72	0.01	0.12	1944.00	1974.69	1944.00	213.22	0.01	0.11	85.00	54.00	0.00	457.00	511.53	3295321.00	2.26	2149.22	2124.00
26	1	2	9176.00	30139.00	233.65	0	Spot (Block26, Row2, Column1)	1991.70	1968.50	190.88	0.01	0.10	1774.00	1793.25	1774.00	206.10	0.00	0.11	47.00	18.00	0.00	194.50	217.70	3130946.00	0.96	1823.91	1803.00
26	2	2	9479.00	30147.00	126.15	0	Spot (Block26, Row2, Column2)	3925.12	3974.00	788.35	0.01	0.20	1727.00	1747.86	1727.00	161.68	0.01	0.09	100.00	100.00	0.00	2247.00	2198.12	1660326.00	13.47	2417.69	2351.00
26	3	2	9793.00	30141.00	157.45	0	Spot (Block26, Row2, Column3)	2143.05	2070.50	264.32	0.01	0.12	1695.00	1716.62	1695.00	153.68	0.01	0.09	92.00	66.00	0.00	375.50	448.05	1457271.00	2.77	1895.39	1891.50
26	4	2	10089.00	30146.00	184.80	0	Spot (Block26, Row2, Column4)	2877.06	2756.00	533.29	0.02	0.19	1699.00	1732.64	1699.00	168.90	0.01	0.10	99.00	97.00	0.00	1057.00	1178.06	2764851.00	6.78	2106.35	2113.00
26	5	2	10393.00	30144.00	189.60	0	Spot (Block26, Row2, Column5)	2988.91	2899.00	483.35	0.01	0.16	1697.00	1723.31	1697.00	159.13	0.01	0.09	100.00	100.00	0.00	1202.00	1291.91	3015815.00	7.95	2140.57	2116.00
26	6	2	10686.00	30141.00	180.45	0	Spot (Block26, Row2, Column6)	2388.38	2276.00	432.10	0.02	0.18	1715.00	1745.94	1715.00	172.70	0.01	0.10	93.00	75.00	0.00	561.00	673.38	2182978.00	3.72	1983.40	1966.00
26	7	2	10987.00	30148.00	157.75	0	Spot (Block26, Row2, Column7)	2715.83	2631.00	443.79	0.01	0.16	1783.50	1800.12	1783.50	187.40	0.00	0.10	98.00	92.00	0.00	847.50	932.33	1871207.00	4.89	2070.12	2037.00
26	8	2	11296.00	30139.00	207.05	0	Spot (Block26, Row2, Column8)	2153.67	2126.00	216.13	0.01	0.10	1868.00	1884.87	1868.00	185.38	0.00	0.10	62.00	36.00	0.00	258.00	285.67	2633940.00	1.45	2014.21	2012.00
26	1	3	9191.00	30445.00	142.05	0	Spot (Block26, Row3, Column1)	6182.01	5856.00	2663.32	0.02	0.43	1765.00	1776.06	1765.00	151.93	0.00	0.09	100.00	100.00	0.00	4091.00	4417.01	3381557.00	29.00	2681.92	2612.50
26	2	3	9492.00	30451.00	180.95	0	Spot (Block26, Row3, Column2)	2115.50	2101.50	212.71	0.00	0.10	1735.00	1755.66	1735.00	167.39	0.01	0.10	84.00	55.00	0.00	366.50	380.50	1942027.00	2.15	1939.87	1947.00
26	3	3	9776.00	30442.00	187.40	0	Spot (Block26, Row3, Column3)	2136.41	2112.00	257.51	0.00	0.12	1688.00	1719.19	1688.00	170.55	0.01	0.10	86.00	60.00	0.00	424.00	448.41	2112905.00	2.45	1840.78	1810.00
26	4	3	10082.00	30442.00	142.10	0	Spot (Block26, Row3, Column4)	5674.93	5425.50	2065.19	0.02	0.36	1690.00	1716.60	1690.00	161.11	0.01	0.09	100.00	100.00	0.00	3735.50	3984.93	3087164.00	24.57	2740.12	2591.00
26	5	3	10392.00	30439.00	189.05	0	Spot (Block26, Row3, Column5)	2210.90	2152.50	268.66	0.01	0.12	1675.00	1692.23	1675.00	149.96	0.00	0.09	95.00	79.00	0.00	477.50	535.90	2224167.00	3.46	1891.65	1872.00
26	6	3	10685.00	30449.00	177.85	0	Spot (Block26, Row3, Column6)	2656.09	2560.00	509.80	0.02	0.19	1682.00	1692.83	1682.00	147.92	0.00	0.09	99.00	97.00	0.00	878.00	974.09	2340015.00	6.51	2020.43	2043.00
26	7	3	10988.00	30445.00	148.10	0	Spot (Block26, Row3, Column7)	4282.58	3805.00	1744.60	0.05	0.41	1707.00	1735.34	1707.00	176.75	0.01	0.10	100.00	100.00	0.00	2098.00	2575.58	2565265.00	14.41	2299.47	2258.00
26	8	3	11291.00	30443.00	157.55	0	Spot (Block26, Row3, Column8)	2423.75	2378.00	335.75	0.01	0.14	1796.00	1818.49	1796.00	186.40	0.01	0.10	95.00	70.00	0.00	582.00	627.75	1655421.00	3.25	2061.72	2055.50
26	1	4	9188.00	30744.00	144.35	0	Spot (Block26, Row4, Column1)	5595.43	5350.00	2008.71	0.02	0.36	1787.00	1810.71	1787.00	166.74	0.01	0.09	100.00	100.00	0.00	3563.00	3808.43	3194990.00	22.70	2638.78	2530.50
26	2	4	9479.00	30763.00	207.45	0	Spot (Block26, Row4, Column2)	2653.49	2589.00	384.37	0.01	0.14	1759.00	1779.16	1759.00	170.77	0.00	0.10	99.00	96.00	0.00	830.00	894.49	3255828.00	5.12	2110.23	2106.00
26	3	4	9789.00	30746.00	141.35	0	Spot (Block26, Row4, Column3)	14595.56	13263.00	6833.31	0.04	0.47	1693.00	1726.26	1693.00	166.65	0.01	0.10	100.00	100.00	0.00	11570.00	12902.56	7910794.00	77.22	4863.47	4057.00
26	4	4	10074.00	30755.00	207.70	0	Spot (Block26, Row4, Column4)	2012.20	1969.50	222.51	0.01	0.11	1680.00	1694.93	1680.00	159.99	0.00	0.09	75.00	44.00	0.00	289.50	332.20	2458913.00	1.98	1808.37	1764.00
26	5	4	10379.00	30744.00	205.40	0	Spot (Block26, Row4, Column5)	2030.73	1989.00	200.79	0.01	0.10	1622.00	1655.23	1622.00	157.14	0.01	0.09	94.00	64.00	0.00	367.00	408.73	2438909.00	2.39	1809.97	1813.00
26	6	4	10689.00	30744.00	195.30	0	Spot (Block26, Row4, Column6)	3060.19	2886.00	1122.26	0.03	0.37	1639.00	1660.22	1639.00	136.73	0.01	0.08	99.00	99.00	0.00	1247.00	1421.19	3317241.00	10.24	2006.18	1957.00
26	7	4	10986.00	30750.00	149.00	0	Spot (Block26, Row4, Column7)	4707.06	3912.00	2227.73	0.08	0.47	1682.00	1705.18	1682.00	165.30	0.01	0.10	100.00	100.00	0.00	2230.00	3025.06	2857188.00	18.16	2254.84	2220.00
26	8	4	11286.00	30748.00	161.45	0	Spot (Block26, Row4, Column8)	3026.64	2976.50	650.76	0.01	0.22	1756.00	1773.04	1756.00	172.81	0.00	0.10	98.00	95.00	0.00	1220.50	1270.64	2179183.00	7.25	2120.67	2105.00
26	1	5	9192.00	31049.00	145.55	0	Spot (Block26, Row5, Column1)	5136.38	4730.00	1840.52	0.04	0.36	1811.00	1864.00	1811.00	469.85	0.01	0.25	100.00	99.00	0.00	2919.00	3325.38	2963694.00	6.96	2631.91	2512.00
26	2	5	9485.00	31037.00	208.95	0	Spot (Block26, Row5, Column2)	2340.26	2271.00	330.28	0.01	0.14	1801.00	1855.68	1801.00	510.17	0.01	0.27	43.00	11.00	0.00	470.00	539.26	2911285.00	0.95	1977.45	1954.00
26	3	5	9780.00	31056.00	179.45	0	Spot (Block26, Row5, Column3)	3160.64	3114.00	611.46	0.01	0.19	1746.00	1786.48	1746.00	201.54	0.01	0.11	100.00	97.00	0.00	1368.00	1414.64	2860380.00	6.82	2211.75	2203.00
26	4	5	10083.00	31046.00	150.60	0	Spot (Block26, Row5, Column4)	3922.00	3662.00	1252.37	0.03	0.32	1684.00	1712.56	1684.00	175.22	0.01	0.10	100.00	99.00	0.00	1978.00	2238.00	2427715.00	12.61	2178.41	2123.00
26	5	5	10388.00	31046.00	139.50	0	Spot (Block26, Row5, Column5)	22993.01	21794.00	11726.42	0.02	0.51	1671.00	1702.58	1671.00	197.58	0.01	0.12	100.00	100.00	0.00	20123.00	21322.01	12163300.00	107.76	6780.65	5614.00
26	6	5	10691.00	31045.00	165.05	0	Spot (Block26, Row5, Column6)	2426.77	2317.00	409.24	0.02	0.17	1675.00	1691.40	1675.00	152.66	0.00	0.09	97.00	89.00	0.00	642.00	751.77	1837063.00	4.82	1902.19	1896.00
26	7	5	10985.00	31051.00	182.20	0	Spot (Block26, Row5, Column7)	2416.75	2393.00	327.96	0.00	0.14	1704.00	1738.37	1704.00	164.66	0.01	0.09	98.00	86.00	0.00	689.00	712.75	2257244.00	4.12	1997.59	1982.50
26	8	5	11289.00	31045.00	144.15	0	Spot (Block26, Row5, Column8)	11195.54	8778.00	7535.47	0.11	0.67	1750.00	1767.33	1750.00	160.37	0.00	0.09	100.00	100.00	0.00	7028.00	9445.54	6347869.00	58.79	3424.46	2957.00
26	1	6	9183.00	31348.00	175.20	0	Spot (Block26, Row6, Column1)	2877.25	2766.00	515.95	0.02	0.18	1816.00	1866.52	1816.00	469.90	0.01	0.25	88.00	51.00	0.00	950.00	1061.25	2460047.00	2.15	2150.68	2128.00
26	2	6	9484.00	31349.00	190.60	0	Spot (Block26, Row6, Column2)	2499.22	2465.50	321.21	0.01	0.13	1806.00	1846.92	1806.00	188.70	0.01	0.10	95.00	84.00	0.00	659.50	693.22	2554203.00	3.46	2084.06	2046.00
26	3	6	9784.00	31346.00	139.40	0	Spot (Block26, Row6, Column3)	11226.94	10047.00	5465.78	0.05	0.49	1791.00	1827.53	1791.00	202.64	0.01	0.11	100.00	100.00	0.00	8256.00	9435.94	5894141.00	46.38	4256.59	3644.00
26	4	6	10091.00	31344.00	144.20	0	Spot (Block26, Row6, Column4)	2949.41	2922.00	499.65	0.00	0.17	1772.00	1811.56	1772.00	241.27	0.01	0.13	100.00	96.00	0.00	1150.00	1177.41	1672316.00	4.72	2132.24	2116.00
26	5	6	10389.00	31346.00	138.35	0	Spot (Block26, Row6, Column5)	33289.57	31606.50	18419.58	0.02	0.55	1742.00	1796.97	1742.00	249.79	0.01	0.14	100.00	100.00	4.26	29864.50	31547.57	17177424.00	126.08	8769.90	6857.00
26	6	6	10691.00	31343.00	184.30	0	Spot (Block26, Row6, Column6)	2283.03	2165.50	375.16	0.02	0.16	1709.00	1743.43	1709.00	173.27	0.01	0.10	93.00	64.00	0.00	456.50	574.03	2187139.00	3.11	1890.51	1875.50
26	7	6	10987.00	31343.00	144.80	0	Spot (Block26, Row6, Column7)	6581.19	5803.00	3167.79	0.05	0.48	1719.00	1757.02	1719.00	172.77	0.01	0.10	100.00	100.00	0.00	4084.00	4862.19	3731532.00	27.92	2823.12	2635.00
26	8	6	11293.00	31347.00	143.05	0	Spot (Block26, Row6, Column8)	8242.99	7375.00	4379.28	0.05	0.53	1744.00	1765.18	1744.00	159.97	0.01	0.09	100.00	100.00	0.00	5631.00	6498.99	4566615.00	40.49	3146.51	2941.50
26	1	7	9191.00	31663.00	216.15	0	Spot (Block26, Row7, Column1)	2965.40	2874.00	535.60	0.01	0.18	1877.00	1911.67	1877.00	237.80	0.01	0.12	99.00	88.00	0.00	997.00	1088.40	3964745.00	4.43	2272.98	2270.00
26	2	7	9485.00	31642.00	182.60	0	Spot (Block26, Row7, Column2)	2245.77	2208.00	218.84	0.01	0.10	1800.00	1837.22	1800.00	206.11	0.01	0.11	87.00	48.00	0.00	408.00	445.77	2102043.00	1.98	1990.32	1994.00
26	3	7	9781.00	31642.00	199.45	0	Spot (Block26, Row7, Column3)	1993.09	1978.50	157.27	0.00	0.08	1781.00	1803.09	1781.00	185.21	0.01	0.10	54.00	17.00	0.00	197.50	212.09	2256177.00	1.03	1868.16	1871.50
26	4	7	10087.00	31648.00	183.45	0	Spot (Block26, Row7, Column4)	2660.03	2622.50	331.69	0.01	0.12	1792.00	1834.22	1792.00	209.22	0.01	0.11	98.00	92.00	0.00	830.50	868.03	2511064.00	3.95	2229.60	2212.50
26	5	7	10391.00	31645.00	167.60	0	Spot (Block26, Row7, Column5)	3020.00	2919.00	591.76	0.01	0.20	1800.00	1846.93	1800.00	231.33	0.01	0.13	99.00	91.00	0.00	1119.00	1220.00	2346541.00	5.07	2224.05	2211.00
26	6	7	10682.00	31649.00	195.30	0	Spot (Block26, Row7, Column6)	2581.88	2571.00	387.75	0.00	0.15	1783.00	1805.52	1783.00	190.40	0.01	0.11	98.00	85.00	0.00	788.00	798.88	2783262.00	4.08	2099.05	2070.00
26	7	7	10984.00	31648.00	146.25	0	Spot (Block26, Row7, Column7)	6475.03	6327.00	2555.17	0.01	0.39	1761.00	1783.59	1761.00	182.79	0.01	0.10	100.00	100.00	0.00	4566.00	4714.03	3768465.00	25.67	2734.91	2550.00
26	8	7	11292.00	31644.00	187.10	0	Spot (Block26, Row7, Column8)	4268.23	4305.00	675.29	0.00	0.16	1776.00	1805.38	1776.00	185.83	0.01	0.10	100.00	100.00	0.00	2529.00	2492.23	4225547.00	13.25	2577.97	2511.50
26	1	8	9178.00	31950.00	139.40	0	Spot (Block26, Row8, Column1)	51734.98	64766.50	16839.60	0.10	0.33	1903.00	1966.02	1903.00	333.53	0.01	0.17	100.00	100.00	49.05	62863.50	49831.98	27212756.00	149.22	15737.27	12414.00
26	2	8	9485.00	31940.00	183.00	0	Spot (Block26, Row8, Column2)	2409.04	2313.00	397.28	0.02	0.16	1821.00	1861.92	1821.00	245.26	0.01	0.13	79.00	50.00	0.00	492.00	588.04	2281361.00	2.23	2005.00	2007.00
26	3	8	9775.00	31946.00	145.15	0	Spot (Block26, Row8, Column3)	4741.60	3884.00	2262.83	0.09	0.48	1788.00	1811.27	1788.00	195.11	0.01	0.11	100.00	96.00	0.00	2096.00	2953.60	2726423.00	15.02	2394.10	2335.00
26	4	8	10084.00	31942.00	150.15	0	Spot (Block26, Row8, Column4)	2753.87	2626.00	443.92	0.02	0.16	1808.00	1858.10	1808.00	260.00	0.01	0.14	98.00	86.00	0.00	818.00	945.87	1699138.00	3.45	2144.76	2133.00
26	5	8	10394.00	31953.00	192.25	0	Spot (Block26, Row8, Column5)	2273.42	2189.00	321.06	0.02	0.14	1800.00	1837.06	1800.00	186.92	0.01	0.10	83.00	52.00	0.00	389.00	473.42	2377997.00	2.33	1992.03	1984.00
26	6	8	10685.00	31951.00	166.15	0	Spot (Block26, Row8, Column6)	3668.34	3454.00	946.48	0.03	0.26	1814.00	1852.69	1814.00	206.93	0.01	0.11	100.00	98.00	0.00	1640.00	1854.34	2813614.00	8.77	2344.95	2361.00
26	7	8	10988.00	31948.00	146.90	0	Spot (Block26, Row8, Column7)	4426.59	4235.50	1208.71	0.02	0.27	1808.00	1842.67	1808.00	198.68	0.01	0.11	100.00	100.00	0.00	2427.50	2618.59	2611690.00	13.01	2485.80	2435.00
26	8	8	11281.00	31951.00	142.55	0	Spot (Block26, Row8, Column8)	6409.02	6200.00	2427.75	0.01	0.38	1811.00	1851.93	1811.00	192.46	0.01	0.10	100.00	100.00	0.00	4389.00	4598.02	3531368.00	23.68	3232.05	2851.00
27	1	1	13689.00	29843.00	152.25	0	Spot (Block27, Row1, Column1)	49468.77	55200.00	16546.55	0.05	0.33	5946.00	6000.24	5946.00	766.96	0.00	0.13	100.00	100.00	40.50	49254.00	43522.77	31511828.00	56.68	17046.60	13408.50
27	2	1	13983.00	29841.00	171.85	0	Spot (Block27, Row1, Column2)	7105.89	7105.00	877.83	0.00	0.12	5612.00	5680.87	5612.00	717.54	0.01	0.13	75.00	52.00	0.00	1493.00	1493.89	5833936.00	1.99	6273.32	6199.00
27	3	1	14288.00	29841.00	185.70	0	Spot (Block27, Row1, Column3)	6738.27	6712.50	882.18	0.00	0.13	5428.00	5471.59	5428.00	629.63	0.00	0.12	75.00	51.00	0.00	1284.50	1310.27	6522645.00	2.01	5999.78	5954.00
27	4	1	14584.00	29846.00	189.30	0	Spot (Block27, Row1, Column4)	6489.02	6445.50	798.28	0.00	0.12	5341.00	5397.35	5341.00	617.51	0.00	0.11	66.00	45.00	0.00	1104.50	1148.02	6527951.00	1.77	5831.26	5730.00
27	5	1	14888.00	29841.00	166.15	0	Spot (Block27, Row1, Column5)	8739.03	8000.50	2467.41	0.04	0.28	5367.00	5427.42	5367.00	620.83	0.00	0.11	92.00	82.00	0.00	2633.50	3372.03	6711572.00	5.33	6153.97	6213.00
27	6	1	15191.00	29838.00	179.25	0	Spot (Block27, Row1, Column6)	8450.53	7990.00	1809.08	0.02	0.21	5492.00	5548.32	5492.00	665.31	0.00	0.12	95.00	82.00	0.00	2498.00	2958.53	7613929.00	4.36	6329.87	6257.00
27	7	1	15494.00	29837.00	157.80	0	Spot (Block27, Row1, Column7)	13100.95	12242.50	4497.10	0.03	0.34	5624.00	5668.10	5624.00	878.07	0.00	0.15	99.00	96.00	0.00	6618.50	7476.95	9013455.00	8.46	7446.46	7299.50
27	8	1	15794.00	29834.00	210.65	0	Spot (Block27, Row1, Column8)	6689.37	6660.00	737.61	0.00	0.11	5648.00	5685.64	5648.00	673.03	0.00	0.12	63.00	34.00	0.00	1012.00	1041.37	8462052.00	1.49	6047.68	5979.00
27	1	2	13682.00	30140.00	209.50	0	Spot (Block27, Row2, Column1)	6554.54	6517.50	769.47	0.00	0.12	5728.00	5778.97	5728.00	736.30	0.00	0.13	51.00	24.00	0.00	789.50	826.54	8193179.00	1.05	6236.67	6270.00
27	2	2	13982.00	30143.00	144.70	0	Spot (Block27, Row2, Column2)	7158.04	7076.00	887.59	0.01	0.12	5429.00	5482.00	5429.00	628.01	0.00	0.11	91.00	67.00	0.00	1647.00	1729.04	4058609.00	2.67	6090.15	6143.00
27	3	2	14294.00	30143.00	203.70	0	Spot (Block27, Row2, Column3)	6581.82	6578.50	781.34	0.00	0.12	5394.00	5453.61	5394.00	638.18	0.00	0.12	73.00	43.00	0.00	1184.50	1187.82	7753382.00	1.77	5836.52	5808.00
27	4	2	14596.00	30142.00	202.30	0	Spot (Block27, Row2, Column4)	6970.35	6933.50	816.82	0.00	0.12	5423.00	5468.86	5423.00	633.20	0.00	0.12	86.00	58.00	0.00	1510.50	1547.35	8071661.00	2.37	6078.70	5959.00
27	5	2	14893.00	30144.00	196.75	0	Spot (Block27, Row2, Column5)	7100.12	6996.50	810.02	0.01	0.11	5385.00	5428.35	5385.00	612.13	0.00	0.11	93.00	67.00	0.00	1611.50	1715.12	7781733.00	2.73	6087.80	5995.00
27	6	2	15191.00	30140.00	210.05	0	Spot (Block27, Row2, Column6)	6452.70	6427.50	746.95	0.00	0.12	5388.00	5420.93	5388.00	617.97	0.00	0.11	67.00	41.00	0.00	1039.50	1064.70	8117493.00	1.67	5771.19	5762.00
27	7	2	15488.00	30150.00	201.60	0	Spot (Block27, Row2, Column7)	6755.76	6635.00	805.60	0.01	0.12	5450.00	5498.05	5450.00	876.89	0.00	0.16	70.00	29.00	0.00	1185.00	1305.76	7816413.00	1.43	5914.12	5908.00
27	8	2	15793.00	30141.00	207.75	0	Spot (Block27, Row2, Column8)	6295.62	6212.00	708.62	0.01	0.11	5468.00	5498.10	5468.00	619.96	0.00	0.11	54.00	30.00	0.00	744.00	827.62	7743615.00	1.29	5899.25	5774.00
27	1	3	13687.00	30447.00	161.50	0	Spot (Block27, Row3, Column1)	8318.23	8054.00	1588.21	0.01	0.19	5591.00	5611.16	5591.00	689.97	0.00	0.12	95.00	84.00	0.00	2463.00	2727.23	6039034.00	3.92	6373.84	6426.00
27	2	3	13998.00	30444.00	188.00	0	Spot (Block27, Row3, Column2)	6449.81	6446.00	707.20	0.00	0.11	5378.00	5447.19	5378.00	647.51	0.01	0.12	66.00	40.00	0.00	1068.00	1071.81	6411108.00	1.55	5962.23	5940.50
27	3	3	14279.00	30428.00	193.45	0	Spot (Block27, Row3, Column3)	6765.33	6701.00	808.47	0.00	0.12	5492.00	5551.13	5492.00	662.05	0.00	0.12	72.00	46.00	0.00	1209.00	1273.33	7171245.00	1.83	6051.71	6016.00
27	4	3	14586.00	30444.00	184.70	0	Spot (Block27, Row3, Column4)	7551.61	7331.00	1242.35	0.01	0.16	5548.00	5588.82	5548.00	634.71	0.00	0.11	87.00	71.00	0.00	1783.00	2003.61	7264645.00	3.09	6352.72	6409.50
27	5	3	14893.00	30449.00	193.80	0	Spot (Block27, Row3, Column5)	6794.49	6725.00	816.34	0.00	0.12	5491.00	5549.68	5491.00	625.67	0.00	0.11	77.00	49.00	0.00	1234.00	1303.49	7236133.00	1.99	6118.35	6007.00
27	6	3	15185.00	30442.00	211.25	0	Spot (Block27, Row3, Column6)	6697.83	6538.50	771.98	0.01	0.12	5463.00	5509.75	5463.00	621.22	0.00	0.11	79.00	44.00	0.00	1075.50	1234.83	8506247.00	1.91	5967.29	5974.50
27	7	3	15493.00	30449.00	174.10	0	Spot (Block27, Row3, Column7)	7461.70	7258.00	1239.44	0.01	0.17	5506.00	5553.07	5506.00	647.48	0.00	0.12	86.00	71.00	0.00	1752.00	1955.70	6290216.00	2.95	6119.12	6074.00
27	8	3	15796.00	30441.00	187.90	0	Spot (Block27, Row3, Column8)	6469.35	6468.00	710.54	0.00	0.11	5469.00	5548.57	5469.00	629.70	0.01	0.11	63.00	38.00	0.00	999.00	1000.35	6437007.00	1.46	6013.23	5945.00
27	1	4	13691.00	30748.00	180.70	0	Spot (Block27, Row4, Column1)	7643.27	7568.00	1162.67	0.00	0.15	5542.50	5573.56	5542.50	673.09	0.00	0.12	88.00	71.00	0.00	2025.50	2100.77	6993593.00	3.07	6265.36	6207.00
27	2	4	13991.00	30748.00	210.45	0	Spot (Block27, Row4, Column2)	6925.08	6904.00	739.32	0.00	0.11	5456.00	5506.44	5456.00	669.45	0.00	0.12	83.00	54.00	0.00	1448.00	1469.08	8732522.00	2.12	6009.73	5921.00
27	3	4	14289.00	30743.00	153.80	0	Spot (Block27, Row4, Column3)	14406.57	13112.50	4847.61	0.04	0.34	5547.00	5601.70	5547.00	675.19	0.00	0.12	100.00	99.00	0.00	7565.50	8859.57	9393083.00	13.04	7592.41	7586.00
27	4	4	14583.00	30749.00	208.45	0	Spot (Block27, Row4, Column4)	6818.40	6785.00	782.58	0.00	0.11	5654.00	5696.55	5654.00	657.24	0.00	0.12	68.00	43.00	0.00	1131.00	1164.40	8407087.00	1.71	6248.14	6159.50
27	5	4	14869.00	30740.00	206.80	0	Spot (Block27, Row4, Column5)	6835.03	6811.00	793.53	0.00	0.12	5699.00	5749.86	5699.00	687.09	0.00	0.12	67.00	40.00	0.00	1112.00	1136.03	8284053.00	1.58	6284.88	6235.00
27	6	4	15186.00	30736.00	196.60	0	Spot (Block27, Row4, Column6)	7341.55	7211.00	809.70	0.01	0.11	5647.00	5708.32	5647.00	668.07	0.00	0.12	91.00	59.00	0.00	1564.00	1694.55	8024316.00	2.44	6246.05	6290.00
27	7	4	15485.00	30753.00	178.40	0	Spot (Block27, Row4, Column7)	7798.24	7563.00	1450.30	0.01	0.19	5643.50	5702.31	5643.50	667.32	0.00	0.12	85.00	69.00	0.00	1919.50	2154.74	6948230.00	3.14	6404.96	6437.00
27	8	4	15791.00	30749.00	205.25	0	Spot (Block27, Row4, Column8)	6854.32	6817.00	894.56	0.00	0.13	5612.00	5672.66	5612.00	638.31	0.00	0.11	71.00	47.00	0.00	1205.00	1242.32	8204624.00	1.85	6009.65	6021.00
27	1	5	13690.00	31042.00	185.60	0	Spot (Block27, Row5, Column1)	7406.76	7239.50	1240.93	0.01	0.17	5623.00	5701.39	5623.00	694.52	0.01	0.12	79.00	58.00	0.00	1616.50	1783.76	7184561.00	2.46	6380.16	6460.00
27	2	5	13996.00	31050.00	191.80	0	Spot (Block27, Row5, Column2)	6846.28	6822.00	739.62	0.00	0.11	5546.00	5612.02	5546.00	647.33	0.01	0.12	76.00	49.00	0.00	1276.00	1300.28	7126981.00	1.91	6076.58	5937.00
27	3	5	14287.00	31048.00	196.35	0	Spot (Block27, Row5, Column3)	7504.49	7488.00	887.49	0.00	0.12	5673.00	5705.99	5673.00	670.38	0.00	0.12	90.00	72.00	0.00	1815.00	1831.49	8202411.00	2.68	6543.27	6521.50
27	4	5	14594.00	31046.00	189.85	0	Spot (Block27, Row5, Column4)	7579.89	7476.00	956.63	0.01	0.13	5791.00	5816.67	5791.00	667.53	0.00	0.11	89.00	67.00	0.00	1685.00	1788.89	7686005.00	2.64	6407.37	6365.00
27	5	5	14891.00	31045.00	147.20	0	Spot (Block27, Row5, Column5)	16836.91	15579.00	5602.80	0.03	0.33	5894.00	5948.21	5894.00	713.16	0.00	0.12	100.00	100.00	0.00	9685.00	10942.91	9967448.00	15.27	8574.85	8294.50
27	6	5	15188.00	31047.00	203.85	0	Spot (Block27, Row5, Column6)	7019.03	6985.50	824.43	0.00	0.12	5829.50	5873.93	5829.50	705.80	0.00	0.12	67.00	38.00	0.00	1156.00	1189.53	8282455.00	1.62	6339.88	6455.00
27	7	5	15496.00	31049.00	194.30	0	Spot (Block27, Row5, Column7)	6938.13	6821.00	852.88	0.01	0.12	5738.00	5800.79	5738.00	684.27	0.00	0.12	69.00	41.00	0.00	1083.00	1200.13	7416866.00	1.66	6386.47	6403.00
27	8	5	15789.00	31045.00	154.00	0	Spot (Block27, Row5, Column8)	10236.97	9443.00	2823.88	0.04	0.28	5715.00	5765.21	5715.00	664.66	0.00	0.12	99.00	93.00	0.00	3728.00	4521.97	6746165.00	6.73	6807.50	6830.50
27	1	6	13684.00	31344.00	194.45	0	Spot (Block27, Row6, Column1)	7125.11	7057.00	837.97	0.00	0.12	5755.00	5816.09	5755.00	705.15	0.00	0.12	76.00	44.00	0.00	1302.00	1370.11	7616738.00	1.86	6468.29	6482.00
27	2	6	13991.00	31341.00	211.30	0	Spot (Block27, Row6, Column2)	6968.18	6961.00	790.53	0.00	0.11	5630.00	5694.91	5630.00	661.62	0.00	0.12	76.00	50.00	0.00	1331.00	1338.18	8856562.00	1.92	6274.30	6277.00
27	3	6	14281.00	31342.00	154.95	0	Spot (Block27, Row6, Column3)	11119.75	10360.00	3154.03	0.03	0.28	5715.00	5744.09	5715.00	669.41	0.00	0.12	99.00	96.00	0.00	4645.00	5404.75	7350152.00	8.03	7067.36	7112.00
27	4	6	14594.00	31344.00	192.90	0	Spot (Block27, Row6, Column4)	7355.81	7238.00	923.49	0.01	0.13	5747.00	5788.54	5747.00	686.92	0.00	0.12	85.00	56.00	0.00	1491.00	1608.81	7760377.00	2.28	6351.01	6299.00
27	5	6	14893.00	31344.00	144.10	0	Spot (Block27, Row6, Column5)	19576.97	18492.00	7507.94	0.02	0.38	5820.50	5871.64	5820.50	712.92	0.00	0.12	100.00	100.00	0.00	12671.50	13756.47	11139294.00	19.22	8907.09	8389.00
27	6	6	15198.00	31338.00	201.15	0	Spot (Block27, Row6, Column6)	7032.68	6954.00	732.50	0.00	0.10	5808.00	5851.66	5808.00	685.16	0.00	0.12	73.00	41.00	0.00	1146.00	1224.68	8066481.00	1.72	6439.42	6448.00
27	7	6	15492.00	31345.00	152.25	0	Spot (Block27, Row6, Column7)	10070.03	9573.50	2236.74	0.02	0.22	5749.00	5794.05	5749.00	685.45	0.00	0.12	99.00	92.00	0.00	3824.50	4321.03	6384398.00	6.24	7025.33	6996.50
27	8	6	15798.00	31345.00	149.90	0	Spot (Block27, Row6, Column8)	10130.85	9482.00	2719.54	0.03	0.27	5738.50	5790.58	5738.50	678.54	0.00	0.12	97.00	90.00	0.00	3743.50	4392.35	6250736.00	6.40	6862.64	6925.50
27	1	7	13683.00	31652.00	197.30	0	Spot (Block27, Row7, Column1)	7504.01	7438.00	844.24	0.00	0.11	5888.00	5948.65	5888.00	743.07	0.00	0.12	82.00	52.00	0.00	1550.00	1616.01	8321949.00	2.09	6566.08	6489.00
27	2	7	13993.00	31642.00	201.70	0	Spot (Block27, Row7, Column2)	6636.33	6605.00	741.85	0.00	0.11	5616.50	5656.20	5616.50	660.58	0.00	0.12	63.00	34.00	0.00	988.50	1019.83	7638420.00	1.48	6030.17	5911.50
27	3	7	14295.00	31638.00	205.00	0	Spot (Block27, Row7, Column3)	6603.38	6546.00	763.63	0.00	0.12	5620.00	5646.08	5620.00	663.45	0.00	0.12	61.00	33.00	0.00	926.00	983.38	7917455.00	1.44	5977.46	5979.50
27	4	7	14587.00	31643.00	207.40	0	Spot (Block27, Row7, Column4)	6650.29	6559.00	706.73	0.01	0.11	5572.00	5613.43	5572.00	623.97	0.00	0.11	69.00	37.00	0.00	987.00	1078.29	8153257.00	1.66	6046.86	6061.00
27	5	7	14890.00	31647.00	205.80	0	Spot (Block27, Row7, Column5)	7008.04	6982.50	841.71	0.00	0.12	5635.00	5692.53	5635.00	651.78	0.00	0.11	76.00	51.00	0.00	1347.50	1373.04	8479731.00	2.02	6334.41	6322.00
27	6	7	15186.00	31642.00	202.95	0	Spot (Block27, Row7, Column6)	7044.40	6946.00	764.07	0.01	0.11	5645.00	5705.12	5645.00	646.64	0.00	0.11	81.00	50.00	0.00	1301.00	1399.40	8220810.00	2.07	6276.41	6200.50
27	7	7	15480.00	31643.00	157.70	0	Spot (Block27, Row7, Column7)	9228.18	8750.50	1852.47	0.02	0.20	5650.50	5700.00	5650.50	655.21	0.00	0.11	99.00	92.00	0.00	3100.00	3577.68	6293619.00	5.38	6666.22	6654.50
27	8	7	15794.00	31640.00	190.35	0	Spot (Block27, Row7, Column8)	8140.97	8087.00	928.95	0.00	0.11	5685.00	5755.87	5685.00	671.18	0.01	0.12	98.00	90.00	0.00	2402.00	2455.97	8311931.00	3.55	6659.48	6720.00
27	1	8	13680.00	31949.00	145.00	0	Spot (Block27, Row8, Column1)	55372.52	65535.00	14709.80	0.07	0.27	6085.00	6153.59	6085.00	797.03	0.00	0.13	100.00	100.00	58.12	59450.00	49287.52	31728684.00	61.75	19192.97	15677.00
27	2	8	13991.00	31943.00	186.30	0	Spot (Block27, Row8, Column2)	6945.73	6877.00	861.95	0.00	0.12	5735.00	5814.26	5735.00	728.46	0.01	0.13	65.00	37.00	0.00	1142.00	1210.73	6772083.00	1.55	6417.70	6333.50
27	3	8	14289.00	31943.00	177.05	0	Spot (Block27, Row8, Column3)	7615.77	7373.00	1320.65	0.01	0.17	5604.00	5653.64	5604.00	667.85	0.00	0.12	85.00	67.00	0.00	1769.00	2011.77	6671416.00	2.94	6321.57	6342.50
27	4	8	14585.00	31935.00	183.50	0	Spot (Block27, Row8, Column4)	6828.30	6727.00	760.23	0.01	0.11	5586.00	5637.33	5586.00	657.10	0.00	0.12	77.00	43.00	0.00	1141.00	1242.30	6493712.00	1.81	6098.72	6169.00
27	5	8	14877.00	31946.00	200.45	0	Spot (Block27, Row8, Column5)	6516.38	6440.00	764.53	0.01	0.12	5580.00	5632.40	5580.00	664.95	0.00	0.12	57.00	32.00	0.00	860.00	936.38	7428668.00	1.33	6118.83	6094.00
27	6	8	15194.00	31946.00	194.60	0	Spot (Block27, Row8, Column6)	7197.96	7161.00	877.63	0.00	0.12	5621.00	5669.00	5621.00	665.93	0.00	0.12	82.00	57.00	0.00	1540.00	1576.96	7723410.00	2.30	6302.12	6276.50
27	7	8	15498.00	31944.00	164.35	0	Spot (Block27, Row8, Column7)	7728.21	7521.00	1174.86	0.01	0.15	5694.00	5728.92	5694.00	674.33	0.00	0.12	88.00	68.00	0.00	1827.00	2034.21	5803887.00	2.96	6326.72	6123.50
27	8	8	15782.00	31949.00	157.20	0	Spot (Block27, Row8, Column8)	9957.47	9434.00	2476.06	0.02	0.25	5805.00	5845.66	5805.00	686.91	0.00	0.12	98.00	93.00	0.00	3629.00	4152.47	6800950.00	5.99	6934.99	6940.00
28	1	1	18192.00	29840.00	153.90	0	Spot (Block28, Row1, Column1)	45365.55	47355.50	18599.63	0.02	0.41	1664.00	1687.63	1664.00	188.33	0.01	0.11	100.00	100.00	33.18	45691.50	43701.55	29397068.00	231.92	11282.57	9332.50
28	2	1	18487.00	29845.00	151.85	0	Spot (Block28, Row1, Column2)	4975.85	4516.00	2021.26	0.04	0.41	1605.00	1630.71	1605.00	145.31	0.01	0.09	100.00	100.00	0.00	2911.00	3370.85	3139759.00	23.02	2345.29	2233.50
28	3	1	18788.00	29840.00	156.90	0	Spot (Block28, Row1, Column3)	3118.85	2808.00	1015.68	0.05	0.33	1590.00	1601.65	1590.00	108.02	0.00	0.07	100.00	100.00	0.00	1218.00	1528.85	2130178.00	14.05	1931.62	1907.00
28	4	1	19083.00	29842.00	153.90	0	Spot (Block28, Row1, Column4)	3825.63	3610.50	1315.60	0.03	0.34	1592.00	1603.08	1592.00	108.20	0.00	0.07	100.00	100.00	0.00	2018.50	2233.63	2463705.00	20.54	2097.83	2047.00
28	5	1	19388.00	29844.00	148.20	0	Spot (Block28, Row1, Column5)	5322.18	4805.00	2626.90	0.04	0.49	1555.00	1573.27	1555.00	112.21	0.01	0.07	100.00	100.00	0.00	3250.00	3767.18	3193309.00	33.41	2385.95	2320.50
28	6	1	19692.00	29838.00	153.35	0	Spot (Block28, Row1, Column6)	6130.37	5278.00	2993.00	0.07	0.49	1539.00	1554.98	1539.00	115.89	0.00	0.07	100.00	100.00	0.00	3739.00	4591.37	3941828.00	39.48	2608.38	2346.00
28	7	1	19997.00	29838.00	151.65	0	Spot (Block28, Row1, Column7)	15047.60	13977.50	7843.10	0.03	0.52	1532.00	1545.76	1532.00	111.10	0.00	0.07	100.00	100.00	0.00	12445.50	13515.60	9449890.00	121.52	4804.58	4105.00
28	8	1	20301.00	29843.00	207.30	0	Spot (Block28, Row1, Column8)	1894.18	1884.00	160.12	0.00	0.08	1569.00	1567.49	1569.00	88.23	0.00	0.06	94.00	80.00	0.00	315.00	325.18	2312799.00	3.70	1710.60	1688.00
28	1	2	18183.00	30153.00	203.75	0	Spot (Block28, Row2, Column1)	1800.53	1806.00	97.26	0.00	0.05	1601.00	1626.14	1601.00	150.36	0.01	0.09	69.00	13.00	0.00	205.00	199.53	2128231.00	1.16	1681.44	1684.00
28	2	2	18488.00	30145.00	128.95	0	Spot (Block28, Row2, Column2)	3789.25	3679.00	770.85	0.01	0.20	1556.00	1570.53	1556.00	112.51	0.00	0.07	100.00	100.00	0.00	2123.00	2233.25	1686218.00	19.72	2202.68	2174.00
28	3	2	18792.00	30131.00	193.90	0	Spot (Block28, Row2, Column3)	1887.00	1892.50	152.23	0.00	0.08	1563.00	1573.56	1563.00	102.82	0.00	0.07	90.00	80.00	0.00	329.50	324.00	1992670.00	3.05	1704.07	1686.00
28	4	2	19088.00	30137.00	186.75	0	Spot (Block28, Row2, Column4)	2873.68	2763.50	569.43	0.02	0.20	1585.00	1598.14	1585.00	114.80	0.00	0.07	100.00	100.00	0.00	1178.50	1288.68	2827698.00	11.11	2008.44	1998.00
28	5	2	19393.00	30136.00	187.40	0	Spot (Block28, Row2, Column5)	2180.34	2173.00	203.63	0.00	0.09	1553.00	1566.76	1553.00	103.89	0.00	0.07	100.00	99.00	0.00	620.00	627.34	2147632.00	5.91	1822.37	1814.00
28	6	2	19685.00	30141.00	158.15	0	Spot (Block28, Row2, Column6)	2534.19	2486.00	461.69	0.01	0.18	1527.00	1538.42	1527.00	90.41	0.00	0.06	100.00	100.00	0.00	959.00	1007.19	1746060.00	11.01	1836.03	1808.00
28	7	2	19993.00	30145.00	155.55	0	Spot (Block28, Row2, Column7)	2523.88	2416.00	463.95	0.02	0.18	1528.00	1538.81	1528.00	103.87	0.00	0.07	100.00	100.00	0.00	888.00	995.88	1683430.00	9.48	1827.82	1812.50
28	8	2	20299.00	30152.00	211.95	0	Spot (Block28, Row2, Column8)	1777.09	1781.50	89.66	0.00	0.05	1567.00	1565.34	1567.00	84.71	0.00	0.05	92.00	66.00	0.00	214.50	210.09	2278234.00	2.50	1649.77	1633.00
28	1	3	18190.00	30443.00	148.65	0	Spot (Block28, Row3, Column1)	6057.13	5555.50	2503.68	0.04	0.41	1594.00	1608.18	1594.00	126.87	0.00	0.08	100.00	100.00	0.00	3961.50	4463.13	3646393.00	35.07	2674.74	2431.50
28	2	3	18493.00	30450.00	190.20	0	Spot (Block28, Row3, Column2)	1965.36	1925.00	201.91	0.01	0.10	1528.00	1550.48	1528.00	110.23	0.01	0.07	97.00	88.00	0.00	397.00	437.36	2002706.00	3.76	1698.37	1704.00
28	3	3	18778.00	30439.00	164.95	0	Spot (Block28, Row3, Column3)	2800.60	2563.00	760.79	0.04	0.27	1538.00	1566.99	1538.00	143.57	0.01	0.09	100.00	99.00	0.00	1025.00	1262.60	2120053.00	8.59	1834.94	1849.50
28	4	3	19088.00	30441.00	145.85	0	Spot (Block28, Row3, Column4)	11957.40	10860.00	6667.35	0.04	0.56	1564.00	1578.69	1564.00	116.09	0.00	0.07	100.00	100.00	0.00	9296.00	10393.40	6947252.00	89.40	3821.33	3409.00
28	5	3	19391.00	30444.00	162.10	0	Spot (Block28, Row3, Column5)	2438.58	2302.00	474.70	0.03	0.19	1533.00	1544.82	1533.00	96.45	0.00	0.06	100.00	99.00	0.00	769.00	905.58	1772845.00	9.27	1785.30	1787.50
28	6	3	19693.00	30433.00	197.85	0	Spot (Block28, Row3, Column6)	1808.38	1799.00	133.53	0.00	0.07	1529.00	1538.52	1529.00	87.44	0.00	0.06	95.00	73.00	0.00	270.00	279.38	2009110.00	3.09	1640.26	1636.50
28	7	3	19993.00	30444.00	147.40	0	Spot (Block28, Row3, Column7)	4323.97	4022.00	1634.87	0.03	0.38	1549.00	1558.89	1549.00	96.33	0.00	0.06	100.00	100.00	0.00	2473.00	2774.97	2564115.00	28.71	2220.00	2030.00
28	8	3	20300.00	30439.00	191.85	0	Spot (Block28, Row3, Column8)	1819.45	1830.00	111.65	0.00	0.06	1571.00	1574.45	1571.00	85.45	0.00	0.05	91.00	73.00	0.00	259.00	248.45	1886767.00	2.87	1666.52	1662.00
28	1	4	18188.00	30741.00	147.35	0	Spot (Block28, Row4, Column1)	10781.26	9304.00	5990.99	0.06	0.56	1576.00	1591.37	1576.00	130.44	0.00	0.08	100.00	100.00	0.00	7728.00	9205.26	6350162.00	70.45	3865.74	3027.00
28	2	4	18490.00	30752.00	199.30	0	Spot (Block28, Row4, Column2)	1811.17	1796.00	124.68	0.00	0.07	1543.00	1567.19	1543.00	165.19	0.01	0.11	77.00	33.00	0.00	253.00	268.17	2046626.00	1.48	1679.70	1679.00
28	3	4	18792.00	30742.00	148.85	0	Spot (Block28, Row4, Column3)	45742.34	52383.00	20348.21	0.06	0.44	1548.00	1581.55	1548.00	192.99	0.01	0.12	100.00	100.00	39.12	50835.00	44194.34	27948736.00	228.82	11131.31	8889.00
28	4	4	19089.00	30742.00	206.45	0	Spot (Block28, Row4, Column4)	1888.58	1841.00	366.66	0.01	0.19	1544.00	1565.72	1544.00	148.73	0.01	0.09	90.00	49.00	0.00	297.00	344.58	2294628.00	2.17	1689.36	1687.00
28	5	4	19373.00	30739.00	195.10	0	Spot (Block28, Row4, Column5)	1934.98	1875.00	255.50	0.01	0.13	1532.00	1547.03	1532.00	129.88	0.00	0.08	94.00	65.00	0.00	343.00	402.98	2083978.00	2.99	1655.05	1662.00
28	6	4	19699.00	30739.00	193.70	0	Spot (Block28, Row4, Column6)	2378.42	2363.00	232.46	0.00	0.10	1541.50	1550.73	1541.50	88.61	0.00	0.06	100.00	100.00	0.00	821.50	836.92	2528257.00	9.34	1838.97	1807.00
28	7	4	19987.00	30748.00	146.40	0	Spot (Block28, Row4, Column7)	3941.56	3587.00	1524.90	0.04	0.39	1561.00	1573.82	1561.00	88.99	0.00	0.06	100.00	100.00	0.00	2026.00	2380.56	2317638.00	26.61	2194.65	2025.00
28	8	4	20288.00	30747.00	156.25	0	Spot (Block28, Row4, Column8)	2867.03	2826.00	503.81	0.01	0.18	1568.00	1583.92	1568.00	114.85	0.00	0.07	100.00	100.00	0.00	1258.00	1299.03	1923780.00	11.17	1940.29	1909.00
28	1	5	18195.00	31044.00	147.85	0	Spot (Block28, Row5, Column1)	10772.44	8718.00	7278.73	0.09	0.68	1567.00	1579.52	1567.00	120.49	0.00	0.08	100.00	100.00	0.00	7151.00	9205.44	6388057.00	76.29	3454.75	3157.00
28	2	5	18494.00	31050.00	178.85	0	Spot (Block28, Row5, Column2)	1820.66	1783.00	152.91	0.01	0.08	1564.00	1570.01	1564.00	101.62	0.00	0.06	89.00	58.00	0.00	219.00	256.66	1618566.00	2.47	1651.50	1644.50
28	3	5	18796.00	31050.00	196.95	0	Spot (Block28, Row5, Column3)	1961.99	1966.00	143.17	0.00	0.07	1581.00	1603.86	1581.00	161.53	0.01	0.10	93.00	65.00	0.00	385.00	380.99	2152303.00	2.22	1754.53	1736.00
28	4	5	19093.00	31047.00	151.45	0	Spot (Block28, Row5, Column4)	4358.29	3909.00	1590.20	0.05	0.36	1577.00	1594.94	1577.00	166.04	0.00	0.10	100.00	100.00	0.00	2332.00	2781.29	2741366.00	16.64	2271.47	2259.00
28	5	5	19393.00	31047.00	147.10	0	Spot (Block28, Row5, Column5)	39809.60	39645.50	21993.30	0.00	0.55	1561.00	1597.04	1561.00	198.15	0.01	0.12	100.00	100.00	29.73	38084.50	38248.60	23567384.00	192.84	8992.51	7408.00
28	6	5	19699.00	31039.00	157.00	0	Spot (Block28, Row5, Column6)	2727.62	2650.00	554.51	0.01	0.20	1567.00	1575.37	1567.00	115.57	0.00	0.07	100.00	99.00	0.00	1083.00	1160.62	1835689.00	9.97	1894.64	1868.50
28	7	5	19991.00	31045.00	185.20	0	Spot (Block28, Row5, Column7)	1889.29	1889.00	130.25	0.00	0.07	1559.00	1576.90	1559.00	127.48	0.00	0.08	96.00	66.00	0.00	330.00	330.29	1825053.00	2.45	1702.26	1702.00
28	8	5	20293.00	31040.00	146.80	0	Spot (Block28, Row5, Column8)	7082.84	6239.00	3885.85	0.06	0.55	1580.00	1597.83	1580.00	128.05	0.00	0.08	100.00	100.00	0.00	4659.00	5502.84	4157629.00	42.84	2754.26	2509.00
28	1	6	18193.00	31343.00	215.45	0	Spot (Block28, Row6, Column1)	1910.77	1909.00	133.71	0.00	0.07	1624.00	1631.36	1624.00	124.08	0.00	0.08	89.00	65.00	0.00	285.00	286.77	2531774.00	2.25	1745.29	1736.00
28	2	6	18490.00	31339.00	203.55	0	Spot (Block28, Row6, Column2)	1926.20	1913.00	138.39	0.00	0.07	1638.00	1653.69	1638.00	139.54	0.00	0.08	88.00	49.00	0.00	275.00	288.20	2274844.00	1.95	1771.30	1777.00
28	3	6	18782.00	31340.00	145.30	0	Spot (Block28, Row6, Column3)	13083.84	11835.50	7177.34	0.04	0.55	1614.00	1646.75	1614.00	145.45	0.01	0.09	100.00	100.00	0.00	10221.50	11469.84	7510122.00	78.63	4103.00	3295.00
28	4	6	19093.00	31347.00	166.70	0	Spot (Block28, Row6, Column4)	2453.17	2392.00	393.84	0.01	0.16	1602.00	1633.93	1602.00	171.01	0.01	0.10	99.00	90.00	0.00	790.00	851.17	1884036.00	4.79	1840.97	1821.00
28	5	6	19388.00	31343.00	143.45	0	Spot (Block28, Row6, Column5)	33461.34	31697.00	17974.34	0.02	0.54	1591.00	1624.99	1591.00	193.47	0.01	0.12	100.00	100.00	4.70	30106.00	31870.34	18504144.00	164.55	8963.84	7530.00
28	6	6	19687.00	31338.00	187.90	0	Spot (Block28, Row6, Column6)	2079.50	2029.00	261.73	0.01	0.13	1566.00	1575.16	1566.00	122.56	0.00	0.08	98.00	85.00	0.00	463.00	513.50	2067020.00	4.12	1733.74	1737.00
28	7	6	19991.00	31340.00	148.15	0	Spot (Block28, Row6, Column7)	6439.50	5930.50	2822.11	0.04	0.44	1554.00	1573.22	1554.00	118.61	0.01	0.08	100.00	100.00	0.00	4376.50	4885.50	3850823.00	41.03	2725.05	2583.50
28	8	6	20300.00	31342.00	147.30	0	Spot (Block28, Row6, Column8)	7581.77	7032.50	3821.67	0.03	0.50	1586.00	1598.37	1586.00	105.64	0.00	0.07	100.00	100.00	0.00	5446.50	5995.77	4473244.00	56.64	2923.35	2658.50
28	1	7	18179.00	31621.00	209.85	0	Spot (Block28, Row7, Column1)	1998.15	1965.50	197.00	0.01	0.10	1654.00	1665.64	1654.00	154.42	0.00	0.09	81.00	50.00	0.00	311.50	344.15	2505678.00	2.15	1783.74	1780.00
28	2	7	18479.00	31629.00	174.00	0	Spot (Block28, Row7, Column2)	1914.50	1898.50	156.73	0.00	0.08	1617.00	1628.33	1617.00	126.54	0.00	0.08	84.00	56.00	0.00	281.50	297.50	1627322.00	2.26	1752.59	1740.00
28	3	7	18793.00	31635.00	231.40	0	Spot (Block28, Row7, Column3)	1777.09	1777.00	103.59	0.00	0.06	1582.00	1602.41	1582.00	147.35	0.01	0.09	60.00	20.00	0.00	195.00	195.09	2727837.00	1.19	1654.03	1656.00
28	4	7	19089.00	31643.00	215.55	0	Spot (Block28, Row7, Column4)	1871.10	1869.00	145.88	0.00	0.08	1570.00	1581.40	1570.00	98.76	0.00	0.06	91.00	77.00	0.00	299.00	301.10	2486688.00	2.93	1664.08	1663.00
28	5	7	19390.00	31641.00	186.65	0	Spot (Block28, Row7, Column5)	2905.75	2809.50	671.98	0.01	0.23	1577.00	1592.90	1577.00	134.57	0.00	0.08	100.00	100.00	0.00	1232.50	1328.75	2836008.00	9.76	2007.02	1998.00
28	6	7	19693.00	31641.00	197.15	0	Spot (Block28, Row7, Column6)	1849.31	1840.50	126.91	0.00	0.07	1548.00	1559.07	1548.00	112.26	0.00	0.07	93.00	72.00	0.00	292.50	301.31	2034245.00	2.59	1677.14	1677.00
28	7	7	19989.00	31645.00	149.40	0	Spot (Block28, Row7, Column7)	6118.37	5789.00	2493.79	0.02	0.41	1545.00	1563.34	1545.00	117.60	0.01	0.08	100.00	100.00	0.00	4244.00	4573.37	3707732.00	38.73	2891.73	2393.00
28	8	7	20298.00	31643.00	186.20	0	Spot (Block28, Row7, Column8)	3250.56	3211.00	533.26	0.01	0.16	1580.00	1587.29	1580.00	89.53	0.00	0.06	100.00	100.00	0.00	1631.00	1670.56	3169293.00	18.58	2117.83	2052.00
28	1	8	18181.00	31947.00	145.75	0	Spot (Block28, Row8, Column1)	53264.84	65535.00	17065.54	0.09	0.32	1644.00	1688.94	1644.00	239.94	0.01	0.14	100.00	100.00	54.86	63891.00	51620.84	30680764.00	214.95	14167.65	9546.00
28	2	8	18494.00	31946.00	167.15	0	Spot (Block28, Row8, Column2)	2317.52	2251.00	402.73	0.01	0.17	1593.00	1606.69	1593.00	147.79	0.00	0.09	98.00	85.00	0.00	658.00	724.52	1796077.00	4.81	1786.77	1777.00
28	3	8	18780.00	31942.00	155.00	0	Spot (Block28, Row8, Column3)	3383.11	2999.00	1227.64	0.05	0.36	1567.00	1575.02	1567.00	115.68	0.00	0.07	100.00	99.00	0.00	1432.00	1816.11	2226085.00	15.63	1984.45	1988.50
28	4	8	19084.00	31926.00	178.85	0	Spot (Block28, Row8, Column4)	1950.93	1907.00	198.89	0.01	0.10	1553.00	1564.02	1553.00	103.51	0.00	0.07	96.00	82.00	0.00	354.00	397.93	1742177.00	3.74	1706.30	1700.50
28	5	8	19377.00	31943.00	202.75	0	Spot (Block28, Row8, Column5)	1819.66	1807.00	146.41	0.00	0.08	1544.00	1550.39	1544.00	93.80	0.00	0.06	90.00	65.00	0.00	263.00	275.66	2121720.00	2.87	1641.54	1631.00
28	6	8	19696.00	31937.00	184.80	0	Spot (Block28, Row8, Column6)	1849.96	1861.00	146.95	0.00	0.08	1517.00	1527.20	1517.00	84.05	0.00	0.06	94.00	85.00	0.00	344.00	332.96	1764866.00	3.84	1645.18	1649.50
28	7	8	19995.00	31943.00	148.55	0	Spot (Block28, Row8, Column7)	3504.83	3376.00	966.44	0.02	0.28	1519.00	1535.20	1519.00	100.87	0.00	0.07	100.00	100.00	0.00	1857.00	1985.83	2102898.00	19.53	2057.47	2026.00
28	8	8	20280.00	31942.00	146.85	0	Spot (Block28, Row8, Column8)	4585.06	4359.00	1343.50	0.02	0.29	1566.00	1575.69	1566.00	98.02	0.00	0.06	100.00	100.00	0.00	2793.00	3019.06	2691432.00	30.70	2349.97	2190.00
29	1	1	4688.00	34344.00	147.10	0	Spot (Block29, Row1, Column1)	53371.38	65535.00	14805.70	0.09	0.28	2203.00	2282.52	2203.00	314.70	0.02	0.14	100.00	100.00	50.08	63332.00	51168.38	31542708.00	162.34	15583.77	12837.00
29	2	1	4988.00	34346.00	142.60	0	Spot (Block29, Row1, Column2)	4722.82	4350.50	1475.40	0.04	0.31	2112.00	2139.32	2112.00	190.65	0.01	0.09	100.00	100.00	0.00	2238.50	2610.82	2597551.00	13.55	2780.54	2740.00
29	3	1	5289.00	34346.00	144.30	0	Spot (Block29, Row1, Column3)	6261.08	5202.50	3073.15	0.08	0.49	2023.00	2043.86	2023.00	158.94	0.00	0.08	100.00	100.00	0.00	3179.50	4238.08	3568817.00	26.53	2872.16	2735.00
29	4	1	5579.00	34350.00	157.20	0	Spot (Block29, Row1, Column4)	3644.42	3332.00	1056.56	0.04	0.29	1956.00	1981.48	1956.00	167.13	0.01	0.08	100.00	99.00	0.00	1376.00	1688.42	2474559.00	9.95	2335.71	2320.00
29	5	1	5887.00	34344.00	139.85	0	Spot (Block29, Row1, Column5)	28682.75	24353.50	20387.03	0.07	0.71	1945.00	1988.65	1945.00	192.35	0.01	0.10	100.00	100.00	6.27	22408.50	26737.75	15087126.00	138.78	7102.55	5365.00
29	6	1	6189.00	34342.00	146.30	0	Spot (Block29, Row1, Column6)	14182.02	11941.50	7535.16	0.07	0.53	1966.00	2011.65	1966.00	218.42	0.01	0.11	100.00	100.00	0.00	9975.50	12216.02	8282299.00	55.72	4498.39	4054.00
29	7	1	6493.00	34346.00	147.65	0	Spot (Block29, Row1, Column7)	40683.27	41571.00	21663.86	0.01	0.53	1971.00	2003.90	1971.00	203.54	0.01	0.10	100.00	100.00	31.70	39600.00	38712.27	24125292.00	190.03	10296.59	8338.00
29	8	1	6795.00	34352.00	202.75	0	Spot (Block29, Row1, Column8)	2465.70	2459.00	208.10	0.00	0.08	2025.00	2046.31	2025.00	163.21	0.00	0.08	90.00	69.00	0.00	434.00	440.70	2865140.00	2.57	2202.78	2194.00
29	1	2	4684.00	34646.00	213.45	0	Spot (Block29, Row2, Column1)	2427.18	2398.00	135.78	0.01	0.06	2122.00	2169.79	2122.00	222.82	0.01	0.10	71.00	16.00	0.00	276.00	305.18	3157756.00	1.16	2264.96	2274.50
29	2	2	4978.00	34646.00	115.45	0	Spot (Block29, Row2, Column2)	10669.04	10550.00	3261.63	0.00	0.31	2039.00	2068.13	2039.00	157.99	0.01	0.08	100.00	100.00	0.00	8511.00	8630.04	3734165.00	54.44	4232.37	3866.00
29	3	2	5287.00	34647.00	178.25	0	Spot (Block29, Row2, Column3)	2607.52	2583.50	292.58	0.00	0.11	1979.00	2011.08	1979.00	164.35	0.01	0.08	97.00	82.00	0.00	604.50	628.52	2325907.00	3.63	2186.04	2175.00
29	4	2	5586.00	34649.00	190.15	0	Spot (Block29, Row2, Column4)	4418.95	4018.00	1356.53	0.04	0.31	1936.00	1968.58	1936.00	174.17	0.01	0.09	100.00	100.00	0.00	2082.00	2482.95	4502910.00	14.07	2724.18	2723.50
29	5	2	5887.00	34648.00	196.85	0	Spot (Block29, Row2, Column5)	2565.87	2562.00	284.62	0.00	0.11	1951.00	1981.64	1951.00	174.95	0.01	0.09	96.00	78.00	0.00	611.00	614.87	2832719.00	3.34	2116.32	2110.50
29	6	2	6182.00	34645.00	137.85	0	Spot (Block29, Row2, Column6)	8174.81	7878.50	3444.98	0.02	0.42	1973.00	1998.12	1973.00	162.38	0.01	0.08	100.00	100.00	0.00	5905.50	6201.81	4201852.00	38.04	3424.51	3091.50
29	7	2	6491.00	34644.00	148.00	0	Spot (Block29, Row2, Column7)	4159.26	3832.50	1274.84	0.04	0.31	1964.00	1988.46	1964.00	174.71	0.01	0.09	100.00	100.00	0.00	1868.50	2195.26	2487238.00	12.43	2481.68	2461.00
29	8	2	6803.00	34652.00	213.20	0	Spot (Block29, Row2, Column8)	2256.12	2260.00	159.89	0.00	0.07	2011.00	2020.58	2011.00	142.82	0.00	0.07	68.00	41.00	0.00	249.00	245.12	2930701.00	1.65	2126.36	2097.00
29	1	3	4693.00	34948.00	138.60	0	Spot (Block29, Row3, Column1)	28564.86	26689.50	15682.51	0.03	0.55	2115.00	2142.82	2115.00	173.25	0.01	0.08	100.00	100.00	0.57	24574.50	26449.86	14910858.00	152.50	8143.96	6483.00
29	2	3	4986.00	34957.00	183.30	0	Spot (Block29, Row3, Column2)	2744.76	2662.50	382.87	0.01	0.14	2043.00	2064.98	2043.00	168.37	0.00	0.08	97.00	79.00	0.00	619.50	701.76	2585566.00	4.04	2296.81	2275.50
29	3	3	5272.00	34941.00	139.00	0	Spot (Block29, Row3, Column3)	4397.05	4139.00	1144.24	0.03	0.26	1992.00	2020.14	1992.00	158.21	0.01	0.08	100.00	100.00	0.00	2147.00	2405.05	2299658.00	15.02	2638.54	2527.00
29	4	3	5588.00	34947.00	138.35	0	Spot (Block29, Row3, Column4)	11194.88	10231.00	5511.49	0.04	0.49	1990.00	2021.20	1990.00	156.55	0.01	0.08	100.00	100.00	0.00	8241.00	9204.88	5821336.00	58.60	4017.31	3546.50
29	5	3	5892.00	34943.00	150.75	0	Spot (Block29, Row3, Column5)	3253.01	3134.00	626.00	0.02	0.19	2012.00	2032.41	2012.00	146.49	0.00	0.07	100.00	99.00	0.00	1122.00	1241.01	2033134.00	8.33	2397.49	2397.00
29	6	3	6194.00	34949.00	208.50	0	Spot (Block29, Row3, Column6)	2357.22	2347.00	160.97	0.00	0.07	2015.00	2032.23	2015.00	148.54	0.00	0.07	89.00	57.00	0.00	332.00	342.22	2906454.00	2.19	2163.95	2187.00
29	7	3	6486.00	34945.00	139.05	0	Spot (Block29, Row3, Column7)	10761.05	9559.00	6080.01	0.05	0.57	2005.00	2029.84	2005.00	162.97	0.01	0.08	100.00	100.00	0.00	7554.00	8756.05	5628030.00	53.58	3992.63	3421.00
29	8	3	6794.00	34942.00	199.80	0	Spot (Block29, Row3, Column8)	2433.54	2383.00	181.00	0.01	0.07	2013.00	2033.62	2013.00	141.59	0.00	0.07	98.00	76.00	0.00	370.00	420.54	2762063.00	2.82	2234.26	2220.50
29	1	4	4687.00	35245.00	138.15	0	Spot (Block29, Row4, Column1)	11721.75	10750.00	5753.34	0.04	0.49	2155.00	2179.47	2155.00	174.22	0.00	0.08	100.00	100.00	0.00	8595.00	9566.75	6060142.00	54.77	4437.54	3934.00
29	2	4	4986.00	35252.00	199.30	0	Spot (Block29, Row4, Column2)	2360.31	2358.50	122.82	0.00	0.05	2043.00	2058.01	2043.00	171.70	0.00	0.08	88.00	38.00	0.00	315.50	317.31	2667148.00	1.76	2203.08	2199.00
29	3	4	5287.00	35246.00	139.80	0	Spot (Block29, Row4, Column3)	39141.50	38291.50	20306.40	0.01	0.52	1987.00	2019.42	1987.00	180.48	0.01	0.09	100.00	100.00	18.75	36304.50	37154.50	20666772.00	205.69	11205.44	9261.00
29	4	4	5587.00	35251.00	197.75	0	Spot (Block29, Row4, Column4)	2560.86	2510.00	278.39	0.01	0.11	2030.00	2060.70	2030.00	170.25	0.01	0.08	95.00	64.00	0.00	480.00	530.86	2842554.00	2.94	2257.15	2235.50
29	5	4	5880.00	35251.00	200.55	0	Spot (Block29, Row4, Column5)	2641.53	2601.50	265.50	0.01	0.10	2090.00	2121.03	2090.00	241.26	0.01	0.11	90.00	54.00	0.00	511.50	551.53	3016624.00	2.16	2338.69	2325.00
29	6	4	6196.00	35246.00	180.25	0	Spot (Block29, Row4, Column6)	2973.70	2943.50	347.23	0.00	0.12	2080.00	2103.71	2080.00	170.23	0.00	0.08	99.00	96.00	0.00	863.50	893.70	2706064.00	5.11	2369.73	2298.00
29	7	4	6484.00	35251.00	143.35	0	Spot (Block29, Row4, Column7)	14045.26	11554.50	9545.52	0.08	0.68	2063.00	2090.42	2063.00	170.57	0.01	0.08	100.00	100.00	0.00	9491.50	11982.26	7893434.00	70.09	4169.65	3561.00
29	8	4	6787.00	35252.00	147.85	0	Spot (Block29, Row4, Column8)	5753.43	5422.00	2095.04	0.03	0.36	2076.00	2103.30	2076.00	197.07	0.01	0.09	100.00	100.00	0.00	3346.00	3677.43	3486576.00	18.52	2818.53	2716.50
29	1	5	4690.00	35546.00	139.15	0	Spot (Block29, Row5, Column1)	9862.94	8565.00	5325.75	0.06	0.54	2187.00	2202.93	2187.00	172.65	0.00	0.08	100.00	100.00	0.00	6378.00	7675.94	5138590.00	44.37	4005.54	3627.00
29	2	5	4979.00	35547.00	194.00	0	Spot (Block29, Row5, Column2)	2454.41	2398.00	203.07	0.01	0.08	2030.00	2044.87	2030.00	123.32	0.00	0.06	97.00	81.00	0.00	368.00	424.41	2609040.00	3.32	2220.18	2204.00
29	3	5	5296.00	35551.00	171.60	0	Spot (Block29, Row5, Column3)	2620.86	2569.00	256.43	0.01	0.10	2022.00	2065.05	2022.00	193.64	0.01	0.09	98.00	75.00	0.00	547.00	598.86	2143860.00	2.87	2264.18	2261.00
29	4	5	5589.00	35548.00	139.65	0	Spot (Block29, Row5, Column4)	8578.01	7784.00	4073.72	0.04	0.47	2118.00	2158.38	2118.00	260.46	0.01	0.12	100.00	100.00	0.00	5666.00	6460.01	4503456.00	24.65	3632.77	3220.00
29	5	5	5887.00	35546.00	139.00	0	Spot (Block29, Row5, Column5)	54986.93	65535.00	15801.21	0.08	0.29	2182.00	2263.45	2182.00	334.00	0.02	0.15	100.00	100.00	60.04	63353.00	52804.93	28758344.00	157.85	16248.21	13752.00
29	6	5	6191.00	35544.00	140.40	0	Spot (Block29, Row5, Column6)	8945.80	8313.00	3740.16	0.03	0.42	2155.00	2198.85	2155.00	222.20	0.01	0.10	100.00	100.00	0.00	6158.00	6790.80	4777057.00	30.36	3760.20	3566.00
29	7	5	6488.00	35547.00	213.95	0	Spot (Block29, Row5, Column7)	2533.09	2544.00	218.43	0.00	0.09	2119.00	2174.17	2119.00	213.53	0.01	0.10	76.00	49.00	0.00	425.00	414.09	3287950.00	1.68	2284.08	2267.00
29	8	5	6793.00	35547.00	138.95	0	Spot (Block29, Row5, Column8)	34513.20	30615.00	23098.01	0.05	0.67	2176.00	2254.28	2176.00	273.54	0.02	0.12	100.00	100.00	20.76	28439.00	32337.20	18119448.00	117.93	8163.29	6498.00
29	1	6	4681.00	35842.00	209.70	0	Spot (Block29, Row6, Column1)	2501.73	2468.50	160.49	0.01	0.06	2136.00	2152.19	2136.00	209.34	0.00	0.10	86.00	31.00	0.00	332.50	365.73	3142174.00	1.67	2310.53	2297.50
29	2	6	4989.00	35842.00	210.50	0	Spot (Block29, Row6, Column2)	2359.27	2355.50	130.89	0.00	0.06	1994.00	2014.58	1994.00	154.65	0.00	0.08	96.00	65.00	0.00	361.50	365.27	2967962.00	2.23	2150.95	2143.50
29	3	6	5281.00	35843.00	138.55	0	Spot (Block29, Row6, Column3)	30112.90	27951.50	17142.57	0.03	0.57	2011.00	2054.48	2011.00	194.55	0.01	0.09	100.00	100.00	2.12	25940.50	28101.90	15658710.00	144.23	8493.20	6281.00
29	4	6	5595.00	35844.00	146.45	0	Spot (Block29, Row6, Column4)	4582.83	4435.00	1268.59	0.01	0.28	2087.00	2149.77	2087.00	270.56	0.01	0.13	100.00	99.00	0.00	2348.00	2495.83	2690123.00	8.99	2665.46	2665.50
29	5	6	5888.00	35846.00	141.75	0	Spot (Block29, Row6, Column5)	58944.73	65535.00	12291.84	0.05	0.21	2142.00	2231.60	2142.00	359.68	0.02	0.16	100.00	100.00	70.28	63393.00	56802.73	32125108.00	157.68	18297.40	14467.00
29	6	6	6188.00	35841.00	166.75	0	Spot (Block29, Row6, Column6)	3914.59	3510.00	1119.81	0.05	0.29	2124.00	2190.25	2124.00	298.57	0.01	0.14	99.00	93.00	0.00	1386.00	1790.59	3014237.00	5.78	2631.34	2636.00
29	7	6	6492.00	35847.00	139.80	0	Spot (Block29, Row6, Column7)	20550.47	18176.00	12497.70	0.05	0.61	2111.00	2172.50	2111.00	251.68	0.01	0.12	100.00	100.00	0.00	16065.00	18439.47	10973949.00	73.02	5758.62	4924.00
29	8	6	6795.00	35845.00	141.85	0	Spot (Block29, Row6, Column8)	23110.80	19156.50	15222.70	0.08	0.66	2188.00	2262.69	2188.00	282.77	0.01	0.12	100.00	100.00	0.18	16968.50	20922.80	12710940.00	73.73	5785.15	4816.00
29	1	7	4687.00	36140.00	199.30	0	Spot (Block29, Row7, Column1)	2400.73	2389.50	236.68	0.00	0.10	2031.00	2079.13	2031.00	274.46	0.01	0.13	72.00	10.00	0.00	358.50	369.73	2708026.00	1.17	2205.79	2179.00
29	2	7	4987.00	36152.00	198.50	0	Spot (Block29, Row7, Column2)	2477.79	2399.00	277.15	0.01	0.11	1957.00	1972.16	1957.00	105.49	0.00	0.05	98.00	90.00	0.00	442.00	520.79	2775126.00	4.79	2150.74	2146.00
29	3	7	5283.00	36147.00	213.25	0	Spot (Block29, Row7, Column3)	2293.15	2285.00	127.80	0.00	0.06	1969.00	1997.53	1969.00	155.66	0.01	0.08	90.00	52.00	0.00	316.00	324.15	2976515.00	1.90	2126.24	2120.50
29	4	7	5586.00	36140.00	204.60	0	Spot (Block29, Row7, Column4)	2383.77	2372.00	198.59	0.00	0.08	1971.00	1999.92	1971.00	157.36	0.01	0.08	89.00	70.00	0.00	401.00	412.77	2841454.00	2.44	2101.39	2065.00
29	5	7	5890.00	36145.00	181.05	0	Spot (Block29, Row7, Column5)	4253.61	4067.00	1252.35	0.02	0.29	1982.00	2032.95	1982.00	256.50	0.01	0.13	100.00	100.00	0.00	2085.00	2271.61	3909066.00	8.66	2675.27	2668.50
29	6	7	6182.00	36136.00	204.85	0	Spot (Block29, Row7, Column6)	2302.78	2300.00	148.45	0.00	0.06	1964.00	2005.99	1964.00	194.99	0.01	0.10	84.00	36.00	0.00	336.00	338.78	2744911.00	1.52	2137.48	2135.00
29	7	7	6478.00	36151.00	139.75	0	Spot (Block29, Row7, Column7)	17090.57	15691.50	9145.30	0.04	0.54	1990.00	2037.94	1990.00	205.46	0.01	0.10	100.00	100.00	0.00	13701.50	15100.57	9058002.00	73.26	5781.12	4500.00
29	8	7	6798.00	36150.00	175.15	0	Spot (Block29, Row7, Column8)	4420.33	4383.00	689.90	0.00	0.16	2102.00	2119.26	2102.00	184.78	0.00	0.09	100.00	100.00	0.00	2281.00	2318.33	3792640.00	12.45	2857.61	2779.00
29	1	8	4682.00	36451.00	138.05	0	Spot (Block29, Row8, Column1)	61481.20	65535.00	8511.82	0.03	0.14	2035.00	2084.45	2035.00	298.43	0.01	0.14	100.00	100.00	76.12	63500.00	59446.20	31663044.00	199.03	20461.36	14801.00
29	2	8	4995.00	36447.00	176.35	0	Spot (Block29, Row8, Column2)	3289.27	3044.00	836.32	0.03	0.25	2016.00	2048.58	2016.00	215.17	0.01	0.11	99.00	91.00	0.00	1028.00	1273.27	2864952.00	5.77	2343.48	2369.00
29	3	8	5278.00	36445.00	138.45	0	Spot (Block29, Row8, Column3)	10467.94	8849.00	5962.55	0.07	0.57	2032.50	2052.36	2032.50	148.97	0.00	0.07	100.00	100.00	0.00	6816.50	8435.44	5411925.00	56.49	4059.33	3607.50
29	4	8	5587.00	36444.00	161.20	0	Spot (Block29, Row8, Column4)	2733.62	2726.00	379.32	0.00	0.14	1994.00	2011.37	1994.00	130.97	0.00	0.07	97.00	87.00	0.00	732.00	739.62	1951808.00	5.51	2180.11	2180.50
29	5	8	5881.00	36450.00	194.95	0	Spot (Block29, Row8, Column5)	2445.93	2386.00	246.76	0.01	0.10	1985.00	1999.24	1985.00	145.34	0.00	0.07	95.00	71.00	0.00	401.00	460.93	2626924.00	3.07	2186.64	2175.00
29	6	8	6190.00	36451.00	210.20	0	Spot (Block29, Row8, Column6)	2294.94	2281.50	174.26	0.00	0.08	1941.00	1962.01	1941.00	140.13	0.00	0.07	90.00	62.00	0.00	340.50	353.94	2887039.00	2.38	2074.73	2067.50
29	7	8	6490.00	36447.00	138.65	0	Spot (Block29, Row8, Column7)	14588.51	13802.00	7963.05	0.02	0.55	1982.00	2008.82	1982.00	165.14	0.01	0.08	100.00	100.00	0.00	11820.00	12606.51	7571436.00	76.18	4660.46	3848.00
29	8	8	6778.00	36454.00	144.35	0	Spot (Block29, Row8, Column8)	5817.77	5405.00	1705.71	0.03	0.29	2103.00	2121.66	2103.00	176.53	0.00	0.08	100.00	100.00	0.00	3302.00	3714.77	3321947.00	20.94	2953.90	2922.50
30	1	1	9190.00	34343.00	148.50	0	Spot (Block30, Row1, Column1)	47631.62	52435.50	18323.63	0.04	0.38	1263.00	1288.84	1263.00	164.94	0.01	0.13	100.00	100.00	38.37	51172.50	46368.62	28674416.00	280.97	13204.41	9725.00
30	2	1	9487.00	34349.00	157.95	0	Spot (Block30, Row1, Column2)	1516.63	1498.00	128.60	0.01	0.08	1232.00	1246.19	1232.00	126.88	0.00	0.10	91.00	56.00	0.00	266.00	284.63	1043443.00	2.13	1363.52	1345.00
30	3	1	9806.00	34345.00	211.05	0	Spot (Block30, Row1, Column3)	1362.94	1353.00	88.33	0.00	0.06	1205.00	1208.87	1205.00	67.65	0.00	0.06	85.00	56.00	0.00	148.00	157.94	1728208.00	2.28	1251.76	1252.00
30	4	1	10088.00	34349.00	192.75	0	Spot (Block30, Row1, Column4)	1470.84	1474.50	122.13	0.00	0.08	1209.00	1210.44	1209.00	60.97	0.00	0.05	97.00	85.00	0.00	265.50	261.84	1541436.00	4.27	1280.79	1278.50
30	5	1	10390.00	34341.00	196.15	0	Spot (Block30, Row1, Column5)	1472.32	1472.00	104.90	0.00	0.07	1232.00	1233.91	1232.00	62.05	0.00	0.05	96.00	85.00	0.00	240.00	240.32	1601881.00	3.84	1332.09	1330.00
30	6	1	10696.00	34337.00	170.35	0	Spot (Block30, Row1, Column6)	1516.55	1527.50	86.64	0.00	0.06	1240.00	1248.45	1240.00	69.95	0.00	0.06	99.00	94.00	0.00	287.50	276.55	1222343.00	3.83	1384.61	1376.00
30	7	1	10999.00	34349.00	201.05	0	Spot (Block30, Row1, Column7)	1538.78	1518.00	172.37	0.01	0.11	1242.00	1249.25	1242.00	69.45	0.00	0.06	94.00	77.00	0.00	276.00	296.78	1761903.00	4.17	1314.53	1322.50
30	8	1	11291.00	34338.00	207.50	0	Spot (Block30, Row1, Column8)	1567.45	1540.00	130.25	0.01	0.08	1253.00	1260.26	1253.00	68.17	0.00	0.05	99.00	94.00	0.00	287.00	314.45	1920130.00	4.51	1379.84	1379.00
30	1	2	9167.00	34631.00	223.95	0	Spot (Block30, Row2, Column1)	1405.65	1405.00	79.82	0.00	0.06	1222.00	1239.88	1222.00	131.61	0.01	0.11	75.00	14.00	0.00	183.00	183.65	2018516.00	1.26	1306.24	1302.00
30	2	2	9490.00	34633.00	146.30	0	Spot (Block30, Row2, Column2)	1471.23	1490.00	107.87	0.01	0.07	1194.00	1201.14	1194.00	68.26	0.00	0.06	97.00	86.00	0.00	296.00	277.23	857729.00	3.96	1306.54	1300.00
30	3	2	9799.00	34640.00	209.75	0	Spot (Block30, Row2, Column3)	1427.86	1429.00	77.94	0.00	0.05	1185.00	1190.80	1185.00	64.45	0.00	0.05	98.00	90.00	0.00	244.00	242.86	1786256.00	3.68	1283.80	1278.00
30	4	2	10094.00	34641.00	201.25	0	Spot (Block30, Row2, Column4)	1446.64	1434.50	106.92	0.00	0.07	1193.00	1193.82	1193.00	55.08	0.00	0.05	99.00	92.00	0.00	241.50	253.64	1657854.00	4.59	1305.54	1298.00
30	5	2	10391.00	34645.00	189.10	0	Spot (Block30, Row2, Column5)	1776.73	1741.00	266.78	0.01	0.15	1212.00	1214.90	1212.00	59.30	0.00	0.05	100.00	100.00	0.00	529.00	564.73	1787395.00	9.47	1425.37	1403.00
30	6	2	10690.00	34643.00	183.45	0	Spot (Block30, Row2, Column6)	1464.92	1459.00	86.10	0.00	0.06	1234.00	1238.27	1234.00	65.82	0.00	0.05	99.00	87.00	0.00	225.00	230.92	1387278.00	3.44	1357.33	1348.50
30	7	2	10985.00	34640.00	182.20	0	Spot (Block30, Row2, Column7)	1533.80	1540.00	101.44	0.00	0.07	1247.00	1255.22	1247.00	68.76	0.00	0.05	98.00	92.00	0.00	293.00	286.80	1431039.00	4.05	1372.68	1360.50
30	8	2	11293.00	34646.00	192.85	0	Spot (Block30, Row2, Column8)	1441.65	1444.50	68.06	0.00	0.05	1243.00	1249.57	1243.00	64.79	0.00	0.05	96.00	85.00	0.00	201.50	198.65	1507967.00	2.96	1364.40	1372.00
30	1	3	9191.00	34930.00	181.85	0	Spot (Block30, Row3, Column1)	1576.90	1573.00	171.33	0.00	0.11	1210.00	1215.22	1210.00	62.70	0.00	0.05	97.00	91.00	0.00	363.00	366.90	1458631.00	5.77	1353.70	1364.00
30	2	3	9498.00	34941.00	188.75	0	Spot (Block30, Row3, Column2)	1442.31	1421.00	138.65	0.01	0.10	1193.00	1200.33	1193.00	72.69	0.00	0.06	97.00	82.00	0.00	228.00	249.31	1448079.00	3.33	1294.83	1292.00
30	3	3	9796.00	34940.00	146.95	0	Spot (Block30, Row3, Column3)	2706.62	1572.00	4746.42	0.24	1.75	1194.00	1203.68	1194.00	75.26	0.00	0.06	100.00	98.00	0.00	378.00	1512.62	1596907.00	19.97	1487.08	1421.00
30	4	3	10085.00	34945.00	203.75	0	Spot (Block30, Row3, Column4)	1452.06	1450.00	103.31	0.00	0.07	1198.00	1198.74	1198.00	61.72	0.00	0.05	99.00	90.00	0.00	252.00	254.06	1725049.00	4.10	1302.21	1296.00
30	5	3	10396.00	34943.00	182.75	0	Spot (Block30, Row3, Column5)	1516.16	1510.00	239.33	0.00	0.16	1196.00	1195.99	1196.00	64.67	0.00	0.05	99.00	91.00	0.00	314.00	320.16	1419128.00	4.95	1318.28	1302.00
30	6	3	10694.00	34952.00	192.95	0	Spot (Block30, Row3, Column6)	1476.44	1459.00	148.00	0.01	0.10	1208.00	1211.91	1208.00	75.36	0.00	0.06	98.00	88.00	0.00	251.00	268.44	1550262.00	3.51	1316.80	1312.00
30	7	3	10974.00	34952.00	183.45	0	Spot (Block30, Row3, Column7)	1448.68	1425.00	119.06	0.01	0.08	1225.00	1229.64	1225.00	73.71	0.00	0.06	96.00	71.00	0.00	200.00	223.68	1364652.00	2.97	1333.24	1320.00
30	8	3	11287.00	34948.00	189.90	0	Spot (Block30, Row3, Column8)	1518.02	1523.00	133.59	0.00	0.09	1253.00	1254.88	1253.00	70.77	0.00	0.06	92.00	79.00	0.00	270.00	265.02	1551412.00	3.72	1346.22	1347.50
30	1	4	9186.00	35235.00	188.15	0	Spot (Block30, Row4, Column1)	1495.71	1507.00	107.45	0.00	0.07	1208.00	1213.72	1208.00	63.21	0.00	0.05	99.00	91.00	0.00	299.00	287.71	1488227.00	4.46	1338.50	1318.00
30	2	4	9493.00	35237.00	193.80	0	Spot (Block30, Row4, Column2)	1428.47	1444.50	107.69	0.00	0.08	1216.00	1217.09	1216.00	69.27	0.00	0.06	90.00	70.00	0.00	228.50	212.47	1505612.00	3.05	1314.21	1291.00
30	3	4	9785.00	35240.00	154.55	0	Spot (Block30, Row4, Column3)	2005.70	2057.00	329.06	0.01	0.16	1213.00	1219.79	1213.00	72.30	0.00	0.06	100.00	100.00	0.00	844.00	792.70	1317744.00	10.87	1443.14	1438.00
30	4	4	10078.00	35249.00	199.95	0	Spot (Block30, Row4, Column4)	1407.57	1407.00	75.81	0.00	0.05	1195.00	1198.29	1195.00	65.72	0.00	0.05	98.00	84.00	0.00	212.00	212.57	1589148.00	3.18	1285.80	1274.00
30	5	4	10388.00	35236.00	199.30	0	Spot (Block30, Row4, Column5)	1423.36	1418.50	96.55	0.00	0.07	1182.00	1186.18	1182.00	70.30	0.00	0.06	97.00	84.00	0.00	236.50	241.36	1605546.00	3.37	1285.88	1291.00
30	6	4	10696.00	35242.00	196.90	0	Spot (Block30, Row4, Column6)	1738.11	1736.00	177.00	0.00	0.10	1195.00	1192.56	1195.00	64.39	0.00	0.05	99.00	99.00	0.00	541.00	543.11	1922347.00	8.47	1365.29	1357.00
30	7	4	10996.00	35253.00	213.45	0	Spot (Block30, Row4, Column7)	1436.20	1423.00	125.04	0.00	0.09	1204.00	1211.28	1204.00	73.79	0.00	0.06	93.00	71.00	0.00	219.00	232.20	1865628.00	3.05	1276.36	1289.00
30	8	4	11296.00	35246.00	168.65	0	Spot (Block30, Row4, Column8)	1786.44	1748.00	270.29	0.01	0.15	1253.00	1255.51	1253.00	73.23	0.00	0.06	99.00	93.00	0.00	495.00	533.44	1418434.00	7.25	1411.14	1388.00
30	1	5	9191.00	35546.00	158.15	0	Spot (Block30, Row5, Column1)	1689.61	1692.00	220.66	0.00	0.13	1224.00	1229.91	1224.00	66.68	0.00	0.05	99.00	95.00	0.00	468.00	465.61	1169207.00	6.89	1386.41	1398.50
30	2	5	9497.00	35537.00	166.45	0	Spot (Block30, Row5, Column2)	1500.66	1528.50	104.54	0.01	0.07	1224.00	1226.02	1224.00	59.44	0.00	0.05	98.00	88.00	0.00	304.50	276.66	1158511.00	4.62	1332.74	1305.00
30	3	5	9790.00	35548.00	202.80	0	Spot (Block30, Row5, Column3)	1485.33	1489.00	113.81	0.00	0.08	1219.00	1226.69	1219.00	66.78	0.00	0.05	97.00	86.00	0.00	270.00	266.33	1730406.00	3.87	1318.45	1297.00
30	4	5	10091.00	35547.00	188.90	0	Spot (Block30, Row5, Column4)	1482.17	1490.00	110.47	0.00	0.07	1208.00	1212.07	1208.00	72.17	0.00	0.06	97.00	84.00	0.00	282.00	274.17	1495508.00	3.74	1316.13	1304.00
30	5	5	10387.00	35548.00	144.20	0	Spot (Block30, Row5, Column5)	2250.20	2123.00	656.17	0.03	0.29	1209.00	1210.01	1209.00	77.03	0.00	0.06	100.00	100.00	0.00	914.00	1041.20	1264614.00	13.50	1540.64	1482.00
30	6	5	10692.00	35555.00	178.70	0	Spot (Block30, Row5, Column6)	1492.53	1482.50	128.04	0.00	0.09	1209.50	1209.02	1209.50	65.59	0.00	0.05	98.00	90.00	0.00	273.00	283.03	1334326.00	4.32	1331.86	1326.00
30	7	5	11002.00	35555.00	192.05	0	Spot (Block30, Row5, Column7)	1466.88	1459.00	81.68	0.00	0.06	1228.00	1234.24	1228.00	75.99	0.00	0.06	99.00	87.00	0.00	231.00	238.88	1529952.00	3.06	1339.47	1330.00
30	8	5	11297.00	35548.00	167.75	0	Spot (Block30, Row5, Column8)	1665.34	1674.50	169.56	0.00	0.10	1266.00	1269.24	1266.00	67.02	0.00	0.05	100.00	91.00	0.00	408.50	399.34	1305626.00	5.91	1411.42	1384.00
30	1	6	9190.00	35851.00	217.30	0	Spot (Block30, Row6, Column1)	1477.60	1479.00	115.38	0.00	0.08	1231.00	1235.85	1231.00	65.28	0.00	0.05	94.00	81.00	0.00	248.00	246.60	1990327.00	3.70	1319.24	1314.00
30	2	6	9490.00	35842.00	203.55	0	Spot (Block30, Row6, Column2)	1462.74	1455.00	83.63	0.00	0.06	1216.00	1221.79	1216.00	64.87	0.00	0.05	99.00	94.00	0.00	239.00	246.74	1714329.00	3.71	1345.69	1350.00
30	3	6	9784.00	35840.00	194.55	0	Spot (Block30, Row6, Column3)	1536.81	1498.00	138.98	0.01	0.09	1217.00	1223.00	1217.00	66.25	0.00	0.05	99.00	96.00	0.00	281.00	319.81	1647459.00	4.74	1343.97	1348.00
30	4	6	10093.00	35850.00	196.00	0	Spot (Block30, Row6, Column4)	1558.52	1561.00	146.24	0.00	0.09	1228.00	1232.76	1228.00	80.08	0.00	0.06	98.00	87.00	0.00	333.00	330.52	1690994.00	4.07	1374.88	1364.00
30	5	6	10391.00	35844.00	145.80	0	Spot (Block30, Row6, Column5)	1866.55	1869.00	206.69	0.00	0.11	1235.00	1237.50	1235.00	77.13	0.00	0.06	100.00	99.00	0.00	634.00	631.55	1080733.00	8.16	1438.23	1420.00
30	6	6	10687.00	35851.00	189.95	0	Spot (Block30, Row6, Column6)	1475.72	1487.00	98.21	0.00	0.07	1216.50	1219.04	1216.50	62.92	0.00	0.05	95.00	88.00	0.00	270.50	259.22	1508189.00	4.08	1319.60	1314.00
30	7	6	10993.00	35843.00	175.20	0	Spot (Block30, Row6, Column7)	1560.98	1563.00	103.36	0.00	0.07	1242.00	1240.10	1242.00	72.12	0.00	0.06	99.00	94.00	0.00	321.00	318.98	1340886.00	4.45	1350.92	1342.00
30	8	6	11295.00	35841.00	181.90	0	Spot (Block30, Row6, Column8)	1522.33	1533.00	103.16	0.00	0.07	1275.00	1278.83	1275.00	62.80	0.00	0.05	95.00	87.00	0.00	258.00	247.33	1411200.00	3.88	1375.05	1363.00
30	1	7	9191.00	36140.00	207.35	0	Spot (Block30, Row7, Column1)	1435.41	1438.00	79.97	0.00	0.06	1232.00	1246.37	1232.00	111.67	0.01	0.09	86.00	40.00	0.00	206.00	203.41	1758378.00	1.69	1309.69	1291.00
30	2	7	9504.00	36139.00	202.35	0	Spot (Block30, Row7, Column2)	1439.91	1403.00	352.37	0.01	0.24	1217.00	1222.12	1217.00	60.85	0.00	0.05	97.00	77.00	0.00	186.00	222.91	1680374.00	3.58	1303.07	1305.00
30	3	7	9799.00	36141.00	225.00	0	Spot (Block30, Row7, Column3)	1402.19	1403.00	71.95	0.00	0.05	1222.00	1224.69	1222.00	53.71	0.00	0.04	97.00	84.00	0.00	181.00	180.19	2040190.00	3.30	1295.37	1286.00
30	4	7	10081.00	36154.00	209.85	0	Spot (Block30, Row7, Column4)	1414.10	1417.00	77.12	0.00	0.05	1222.00	1227.15	1222.00	72.88	0.00	0.06	92.00	71.00	0.00	195.00	192.10	1771868.00	2.57	1273.54	1261.00
30	5	7	10397.00	36145.00	213.55	0	Spot (Block30, Row7, Column5)	1477.33	1469.00	86.32	0.00	0.06	1221.00	1225.39	1221.00	72.52	0.00	0.06	99.00	92.00	0.00	248.00	256.33	1923484.00	3.47	1335.82	1330.00
30	6	7	10688.00	36146.00	194.50	0	Spot (Block30, Row7, Column6)	1505.81	1490.50	109.32	0.00	0.07	1238.00	1241.99	1238.00	85.13	0.00	0.07	97.00	86.00	0.00	252.50	267.81	1608206.00	3.10	1352.45	1359.00
30	7	7	10978.00	36145.00	178.00	0	Spot (Block30, Row7, Column7)	1484.33	1474.00	85.95	0.00	0.06	1260.00	1263.12	1260.00	90.75	0.00	0.07	95.00	65.00	0.00	214.00	224.33	1315115.00	2.44	1365.87	1380.50
30	8	7	11293.00	36147.00	184.35	0	Spot (Block30, Row7, Column8)	2366.43	2389.00	279.39	0.00	0.12	1291.00	1296.34	1291.00	80.33	0.00	0.06	100.00	100.00	0.00	1098.00	1075.43	2243374.00	13.32	1639.49	1583.50
30	1	8	9180.00	36450.00	139.55	0	Spot (Block30, Row8, Column1)	49755.67	58561.00	17655.15	0.07	0.35	1281.00	1310.13	1281.00	170.10	0.01	0.13	100.00	100.00	41.97	57280.00	48474.67	25723816.00	284.81	16276.24	13359.00
30	2	8	9487.00	36440.00	187.20	0	Spot (Block30, Row8, Column2)	1448.12	1446.00	89.82	0.00	0.06	1241.00	1254.95	1241.00	113.22	0.00	0.09	84.00	38.00	0.00	205.00	207.12	1430739.00	1.71	1353.14	1346.00
30	3	8	9782.00	36441.00	183.25	0	Spot (Block30, Row8, Column3)	1500.76	1476.00	120.11	0.01	0.08	1236.00	1238.53	1236.00	65.50	0.00	0.05	99.00	91.00	0.00	240.00	264.76	1412217.00	4.00	1355.16	1362.00
30	4	8	10096.00	36443.00	152.60	0	Spot (Block30, Row8, Column4)	1704.87	1712.00	152.58	0.00	0.09	1235.00	1240.23	1235.00	66.58	0.00	0.05	100.00	99.00	0.00	477.00	469.87	1082594.00	6.98	1407.20	1406.00
30	5	8	10387.00	36443.00	185.75	0	Spot (Block30, Row8, Column5)	1504.98	1482.50	97.40	0.01	0.06	1237.00	1240.10	1237.00	63.81	0.00	0.05	100.00	96.00	0.00	245.50	267.98	1465848.00	4.15	1353.97	1362.00
30	6	8	10694.00	36443.00	193.10	0	Spot (Block30, Row8, Column6)	1626.11	1589.00	184.80	0.01	0.11	1264.00	1270.44	1264.00	81.06	0.00	0.06	97.00	85.00	0.00	325.00	362.11	1713918.00	4.39	1392.02	1386.00
30	7	8	11006.00	36452.00	178.00	0	Spot (Block30, Row8, Column7)	1694.33	1683.00	158.12	0.00	0.09	1285.00	1298.28	1285.00	98.49	0.00	0.08	99.00	91.00	0.00	398.00	409.33	1506263.00	4.02	1488.06	1469.00
30	8	8	11280.00	36449.00	144.70	0	Spot (Block30, Row8, Column8)	5952.42	5552.00	2284.56	0.03	0.38	1296.00	1307.64	1296.00	94.78	0.00	0.07	100.00	100.00	0.00	4256.00	4656.42	3392877.00	49.01	2352.03	2245.00
31	1	1	13693.00	34343.00	151.15	0	Spot (Block31, Row1, Column1)	49016.50	54885.00	17003.21	0.05	0.35	4972.00	5037.36	4972.00	673.13	0.01	0.13	100.00	100.00	40.80	49913.00	44044.50	30635524.00	65.34	17334.54	14405.00
31	2	1	13987.00	34350.00	195.90	0	Spot (Block31, Row1, Column2)	6180.19	6120.00	754.01	0.00	0.12	4933.00	4966.67	4933.00	593.38	0.00	0.12	79.00	50.00	0.00	1187.00	1247.19	6699330.00	2.05	5402.64	5377.00
31	3	1	14293.00	34347.00	202.95	0	Spot (Block31, Row1, Column3)	5609.09	5573.50	626.79	0.00	0.11	4872.00	4924.16	4872.00	663.27	0.00	0.13	51.00	19.00	0.00	701.50	737.09	6540196.00	1.03	5188.03	5217.00
31	4	1	14555.00	34371.00	101.50	0	Spot (Block31, Row1, Column4)	9821.28	6430.00	11633.29	0.18	1.18	4863.00	4936.15	4863.00	687.92	0.01	0.14	88.00	64.00	3.03	1567.00	4958.28	2592817.00	7.10	6157.75	6191.00
31	5	1	14891.00	34342.00	185.20	0	Spot (Block31, Row1, Column5)	5969.51	5893.00	707.47	0.01	0.12	4854.00	4915.28	4854.00	597.86	0.01	0.12	74.00	42.00	0.00	1039.00	1115.51	5748635.00	1.76	5309.69	5366.00
31	6	1	15194.00	34336.00	208.35	0	Spot (Block31, Row1, Column6)	5941.72	5843.00	674.54	0.01	0.11	4871.00	4918.44	4871.00	550.38	0.00	0.11	74.00	43.00	0.00	972.00	1070.72	7338024.00	1.86	5316.69	5290.00
31	7	1	15501.00	34341.00	188.20	0	Spot (Block31, Row1, Column7)	6332.96	6268.00	820.89	0.00	0.13	4945.00	4990.56	4945.00	531.98	0.00	0.11	85.00	61.00	0.00	1323.00	1387.96	6326632.00	2.52	5571.92	5468.00
31	8	1	15794.00	34341.00	195.85	0	Spot (Block31, Row1, Column8)	6420.71	6348.00	822.68	0.00	0.13	5086.00	5130.87	5086.00	555.65	0.00	0.11	79.00	57.00	0.00	1262.00	1334.71	6966470.00	2.32	5663.46	5589.00
31	1	2	13679.00	34640.00	205.70	0	Spot (Block31, Row2, Column1)	5852.02	5779.00	649.66	0.01	0.11	4901.50	4998.07	4901.50	629.81	0.01	0.13	63.00	34.00	0.00	877.50	950.52	7051684.00	1.36	5506.29	5462.50
31	2	2	13980.00	34634.00	143.15	0	Spot (Block31, Row2, Column2)	5616.07	5579.00	616.82	0.00	0.11	4697.50	4756.29	4697.50	536.92	0.01	0.11	66.00	40.00	0.00	881.50	918.57	3150613.00	1.60	5101.44	5068.00
31	3	2	14297.00	34636.00	202.00	0	Spot (Block31, Row2, Column3)	5749.75	5705.00	641.15	0.00	0.11	4723.00	4761.15	4723.00	522.19	0.00	0.11	74.00	46.00	0.00	982.00	1026.75	6646711.00	1.89	5276.97	5259.50
31	4	2	14597.00	34650.00	206.05	0	Spot (Block31, Row2, Column4)	5868.13	5814.50	610.55	0.00	0.10	4828.50	4878.05	4828.50	555.28	0.00	0.11	74.00	44.00	0.00	986.00	1039.63	7112175.00	1.78	5280.83	5274.00
31	5	2	14891.00	34642.00	197.45	0	Spot (Block31, Row2, Column5)	6366.68	6285.00	765.26	0.01	0.12	4789.00	4850.36	4789.00	541.83	0.01	0.11	93.00	69.00	0.00	1496.00	1577.68	7028813.00	2.80	5328.14	5313.00
31	6	2	15192.00	34645.00	190.20	0	Spot (Block31, Row2, Column6)	5804.33	5748.00	649.15	0.00	0.11	4855.50	4879.08	4855.50	530.76	0.00	0.11	68.00	41.00	0.00	892.50	948.83	5903002.00	1.74	5383.75	5372.00
31	7	2	15491.00	34639.00	199.10	0	Spot (Block31, Row2, Column7)	5924.16	5842.00	739.93	0.01	0.12	4874.00	4919.97	4874.00	530.63	0.00	0.11	71.00	44.00	0.00	968.00	1050.16	6652837.00	1.89	5407.16	5291.00
31	8	2	15797.00	34641.00	210.65	0	Spot (Block31, Row2, Column8)	5648.05	5586.00	587.17	0.00	0.10	4938.00	5011.99	4938.00	547.65	0.01	0.11	55.00	29.00	0.00	648.00	710.05	7150434.00	1.16	5170.06	5145.00
31	1	3	13693.00	34947.00	171.25	0	Spot (Block31, Row3, Column1)	6312.26	6188.00	837.98	0.01	0.13	4815.00	4875.11	4815.00	554.11	0.01	0.11	90.00	67.00	0.00	1373.00	1497.26	5157118.00	2.59	5377.58	5371.00
31	2	3	13994.00	34943.00	197.65	0	Spot (Block31, Row3, Column2)	5716.94	5640.50	644.91	0.01	0.11	4723.00	4766.77	4723.00	515.69	0.00	0.11	69.00	44.00	0.00	917.50	993.94	6311506.00	1.84	5225.13	5132.00
31	3	3	14278.00	34941.00	209.05	0	Spot (Block31, Row3, Column3)	5981.85	5872.00	808.44	0.01	0.14	4834.00	4865.04	4834.00	531.17	0.00	0.11	80.00	48.00	0.00	1038.00	1147.85	7477314.00	2.10	5265.89	5220.50
31	4	3	14588.00	34944.00	199.50	0	Spot (Block31, Row3, Column4)	6159.47	6081.00	740.23	0.01	0.12	4850.00	4921.37	4850.00	533.95	0.01	0.11	82.00	59.00	0.00	1231.00	1309.47	6941723.00	2.32	5465.85	5453.00
31	5	3	14901.00	34947.00	193.15	0	Spot (Block31, Row3, Column5)	6186.47	6176.00	691.25	0.00	0.11	4900.50	4966.26	4900.50	532.89	0.01	0.11	86.00	58.00	0.00	1275.50	1285.97	6501983.00	2.29	5450.08	5409.00
31	6	3	15196.00	34942.00	214.70	0	Spot (Block31, Row3, Column6)	5967.86	5948.00	602.44	0.00	0.10	4911.00	4965.77	4911.00	528.00	0.00	0.11	76.00	49.00	0.00	1037.00	1056.86	7835795.00	1.90	5426.22	5369.00
31	7	3	15489.00	34945.00	205.55	0	Spot (Block31, Row3, Column7)	5871.79	5800.50	611.41	0.01	0.10	4890.50	4942.29	4890.50	551.47	0.00	0.11	70.00	40.00	0.00	910.00	981.29	7057896.00	1.69	5278.85	5198.00
31	8	3	15810.00	34958.00	157.05	0	Spot (Block31, Row3, Column8)	6395.51	5862.50	3475.02	0.04	0.54	4913.00	4969.35	4913.00	547.30	0.00	0.11	77.00	43.00	0.00	949.50	1482.51	4336156.00	2.61	5577.63	5498.00
31	1	4	13692.00	35239.00	197.25	0	Spot (Block31, Row4, Column1)	6015.84	5914.00	753.60	0.01	0.13	4834.00	4871.54	4834.00	533.30	0.00	0.11	77.00	50.00	0.00	1080.00	1181.84	6623443.00	2.15	5342.91	5345.50
31	2	4	13989.00	35246.00	201.80	0	Spot (Block31, Row4, Column2)	5790.07	5694.50	609.61	0.01	0.11	4787.00	4825.81	4787.00	511.73	0.00	0.11	75.00	43.00	0.00	907.50	1003.07	6670163.00	1.88	5227.20	5247.50
31	3	4	14296.00	35240.00	159.60	0	Spot (Block31, Row4, Column3)	8144.60	7914.00	1550.04	0.01	0.19	4869.00	4917.97	4869.00	530.87	0.00	0.11	99.00	95.00	0.00	3045.00	3275.60	5701222.00	6.08	5891.88	5869.00
31	4	4	14581.00	35246.00	206.40	0	Spot (Block31, Row4, Column4)	5906.58	5859.50	642.26	0.00	0.11	4885.00	4936.71	4885.00	527.61	0.00	0.11	76.00	46.00	0.00	974.50	1021.58	7146958.00	1.84	5437.26	5492.00
31	5	4	14871.00	35243.00	190.30	0	Spot (Block31, Row4, Column5)	6027.63	6003.00	687.13	0.00	0.11	4883.00	4923.65	4883.00	529.47	0.00	0.11	77.00	52.00	0.00	1120.00	1144.63	6184344.00	2.09	5433.34	5405.00
31	6	4	15196.00	35244.00	192.25	0	Spot (Block31, Row4, Column6)	6324.49	6293.00	698.08	0.00	0.11	4862.00	4916.94	4862.00	531.10	0.00	0.11	89.00	68.00	0.00	1431.00	1462.49	6615412.00	2.65	5459.96	5437.00
31	7	4	15483.00	35250.00	198.55	0	Spot (Block31, Row4, Column7)	6059.19	5976.00	675.33	0.01	0.11	4923.00	4985.30	4923.00	546.67	0.01	0.11	77.00	48.00	0.00	1053.00	1136.19	6749937.00	1.96	5469.70	5407.50
31	8	4	15790.00	35253.00	195.65	0	Spot (Block31, Row4, Column8)	5894.03	5762.00	707.37	0.01	0.12	4937.00	4986.81	4937.00	538.86	0.00	0.11	68.00	38.00	0.00	825.00	957.03	6371451.00	1.68	5349.87	5416.00
31	1	5	13692.00	35545.00	168.30	0	Spot (Block31, Row5, Column1)	6747.22	6667.00	845.50	0.01	0.13	4925.50	4967.20	4925.50	551.16	0.00	0.11	93.00	79.00	0.00	1741.50	1821.72	5289817.00	3.23	5669.91	5718.50
31	2	5	13997.00	35545.00	196.95	0	Spot (Block31, Row5, Column2)	5718.41	5641.00	577.29	0.01	0.10	4846.50	4884.17	4846.50	523.61	0.00	0.11	64.00	38.00	0.00	794.50	871.91	6255940.00	1.59	5264.15	5226.50
31	3	5	14301.00	35546.00	208.10	0	Spot (Block31, Row5, Column3)	6217.75	6148.50	699.56	0.00	0.11	4925.00	4968.16	4925.00	537.20	0.00	0.11	85.00	58.00	0.00	1223.50	1292.75	7672704.00	2.33	5511.21	5431.50
31	4	5	14598.00	35547.00	187.05	0	Spot (Block31, Row5, Column4)	6250.28	6104.00	687.71	0.01	0.11	5009.00	5038.10	5009.00	538.40	0.00	0.11	88.00	51.00	0.00	1095.00	1241.28	6169027.00	2.25	5573.32	5626.00
31	5	5	14893.00	35543.00	158.85	0	Spot (Block31, Row5, Column5)	8247.43	8079.00	1663.30	0.01	0.20	4979.00	5016.35	4979.00	547.09	0.00	0.11	98.00	93.00	0.00	3100.00	3268.43	5764952.00	5.91	5854.49	5899.00
31	6	5	15191.00	35541.00	193.50	0	Spot (Block31, Row5, Column6)	5930.66	5922.00	625.32	0.00	0.11	4916.00	4975.76	4916.00	530.22	0.01	0.11	74.00	46.00	0.00	1006.00	1014.66	6256842.00	1.80	5429.55	5391.00
31	7	5	15489.00	35547.00	207.00	0	Spot (Block31, Row5, Column7)	6093.73	6050.00	649.33	0.00	0.11	4993.00	5057.22	4993.00	547.32	0.01	0.11	76.00	47.00	0.00	1057.00	1100.73	7446533.00	1.89	5562.20	5484.00
31	8	5	15797.00	35551.00	166.15	0	Spot (Block31, Row5, Column8)	6714.92	6598.00	995.21	0.01	0.15	5036.00	5090.45	5036.00	550.64	0.00	0.11	90.00	70.00	0.00	1562.00	1678.92	5143630.00	2.95	5615.58	5568.50
31	1	6	13693.00	35849.00	203.25	0	Spot (Block31, Row6, Column1)	6010.83	5969.00	676.77	0.00	0.11	4925.00	4985.12	4925.00	564.92	0.01	0.11	74.00	44.00	0.00	1044.00	1085.83	7062720.00	1.82	5531.55	5498.50
31	2	6	13993.00	35851.00	208.70	0	Spot (Block31, Row6, Column2)	5874.08	5843.00	620.94	0.00	0.11	4825.00	4885.91	4825.00	522.33	0.01	0.11	75.00	48.00	0.00	1018.00	1049.08	7313229.00	1.89	5359.04	5331.50
31	3	6	14283.00	35839.00	180.35	0	Spot (Block31, Row6, Column3)	6687.54	6603.00	912.03	0.01	0.14	4959.00	5015.76	4959.00	536.21	0.00	0.11	90.00	74.00	0.00	1644.00	1728.54	6092348.00	3.12	5684.53	5725.50
31	4	6	14592.00	35843.00	192.35	0	Spot (Block31, Row6, Column4)	6408.05	6332.50	694.06	0.01	0.11	5061.00	5112.29	5061.00	562.15	0.00	0.11	87.00	58.00	0.00	1271.50	1347.05	6651552.00	2.30	5725.20	5808.00
31	5	6	14891.00	35847.00	152.40	0	Spot (Block31, Row6, Column5)	8215.22	7705.00	2816.33	0.03	0.34	5047.00	5115.76	5047.00	562.84	0.01	0.11	99.00	94.00	0.00	2658.00	3168.22	5208449.00	5.51	6078.69	6126.00
31	6	6	15199.00	35843.00	211.45	0	Spot (Block31, Row6, Column6)	6039.88	6006.00	635.73	0.00	0.11	5010.00	5083.16	5010.00	550.32	0.01	0.11	74.00	45.00	0.00	996.00	1029.88	7688773.00	1.74	5616.88	5629.00
31	7	6	15490.00	35841.00	184.85	0	Spot (Block31, Row6, Column7)	6350.59	6291.00	724.15	0.00	0.11	5053.00	5100.10	5053.00	546.07	0.00	0.11	83.00	59.00	0.00	1238.00	1297.59	6109268.00	2.29	5654.55	5663.50
31	8	6	15796.00	35843.00	193.90	0	Spot (Block31, Row6, Column8)	5996.67	5882.50	707.21	0.01	0.12	5085.00	5142.80	5085.00	554.89	0.00	0.11	61.00	37.00	0.00	797.50	911.67	6356473.00	1.54	5424.74	5370.50
31	1	7	13692.00	36149.00	209.30	0	Spot (Block31, Row7, Column1)	5779.05	5737.00	608.60	0.00	0.11	4897.00	4969.28	4897.00	589.51	0.01	0.12	62.00	33.00	0.00	840.00	882.05	7223814.00	1.37	5227.66	5106.00
31	2	7	13993.00	36145.00	203.75	0	Spot (Block31, Row7, Column2)	5721.57	5635.00	598.17	0.01	0.10	4753.00	4812.22	4753.00	507.47	0.01	0.11	75.00	41.00	0.00	882.00	968.57	6745730.00	1.79	5230.36	5238.00
31	3	7	14292.00	36145.00	198.90	0	Spot (Block31, Row7, Column3)	5897.66	5846.00	593.04	0.00	0.10	4850.50	4906.57	4850.50	530.80	0.00	0.11	76.00	46.00	0.00	995.50	1047.16	6628971.00	1.87	5545.73	5527.00
31	4	7	14598.00	36139.00	209.10	0	Spot (Block31, Row7, Column4)	5895.54	5812.50	618.24	0.01	0.10	4960.00	5028.88	4960.00	566.78	0.01	0.11	66.00	36.00	0.00	852.50	935.54	7322261.00	1.53	5395.59	5341.00
31	5	7	14890.00	36145.00	208.25	0	Spot (Block31, Row7, Column5)	6059.85	5977.50	632.25	0.01	0.10	4984.00	5060.95	4984.00	557.25	0.01	0.11	73.00	44.00	0.00	993.50	1075.85	7453613.00	1.79	5550.90	5457.00
31	6	7	15191.00	36139.00	213.80	0	Spot (Block31, Row7, Column6)	6049.69	6013.50	672.41	0.00	0.11	5015.00	5067.76	5015.00	535.00	0.00	0.11	75.00	46.00	0.00	998.50	1034.69	7912992.00	1.84	5457.16	5394.00
[truncated: 418,612 more chars]
