# Supplementary material for: An antigen microarray protocol for COVID-19 serological analysis
Source: STAR Protoc. 2021 Aug 26;2(3):100815. doi: 10.1016/j.xpro.2021.100815 (PMC8387221; doi:10.1016/j.xpro.2021.100815)
Supplement: Data S8. Slide_quantifications, related to step quantification and statistical analysis 2.e [file mmc8.zip › RPPA0140_12860A01-D12_IgM_785/Joseph_2021-04-02_16h10m40_5μm_785nmGain025.txt]

ATF	1.0
30	28
"Checksum_ImageFile=f10d8b5448d9d4c9b4ca57702adedbf3"
"Checksum_ResultFile=29b11e49ea94ff532f0915ac818deff7"
"Type=Mapix Results 2"
"DateTime=2021/04/02 16:10:52"
"ConfigFile="
"GalFile=L:\RPPA Service\Platform_Projects\2021-02-09_JPL_CoV-Array-7\64 pad grid.gal"
"PixelSize=5"
"Wavelengths=785"
"ImageFiles=L:\RPPA Service\Platform_Projects\2021-03-24_JPL_CoV-Array-9\RPPA0140_12860A01-D12_IgM_785\Joseph_2021-04-02_16h10m40_5�m_785nmGain025.tif"
"GrinddingParameters=Find mode = Grid + Blocks + Spots | Max. diameter (% Dth) = 200.0 | Min. diameter (% Dth) = 50.0 | Max position offset (% pitch) = 30"
"QuantificationParameter=S/B border width (pixels) = 2.0 | Background diameter (pitch) = 2.0"
"JpegImage=L:\RPPA Service\Platform_Projects\2021-03-24_JPL_CoV-Array-9\RPPA0140_12860A01-D12_IgM_785\Joseph_2021-04-02_16h10m40_5�m_785nmGain025.jpg"
"FeatureType=Circular"
"Barcode="
"BackgroundSubtraction=LocalFeature"
"Normalization=None"
"ImageOrigin=3680, 2560"
"ImageSize=17760.0, 71040.0"
"JpegOrigin=4465, 2635"
"JpegBrightness=44"
"JpegContrast=18"
"JpegBalance=0"
"Creator=Mapix 9.0.0"
"Scanner=ir710IVD IR0H8_IVD 717045"
"Temperature=32.9"
"Comment="
"Velocity=35 l/s"
"LaserPower=20.0"
"PMTGain=25"
"BatchFilename=L:\RPPA Service\InnooScan\Batch methods\CoV_Array image_processing.mbt"
"Block"	"Column"	"Row"	"X"	"Y"	"Dia."	"Flags"	"ID"	"F785 Mean"	"F785 Median"	"F785 SD"	"F785 |log Mean/Median|"	"F785 CV"	"B785"	"B785 Mean"	"B785 Median"	"B785 SD"	"B785 |log Mean/Median|"	"B785 CV"	"% > B785+1SD"	"% > B785+2SD"	"F785 % Sat."	"F785 Median - B785"	"F785 Mean - B785"	"F785 Total Intensity"	"SNR 785"	"ExcludedMean 785"	"ExcludedMedian 785"
1	1	1	4667.00	2833.00	152.85	0	Spot (Block1, Row1, Column1)	55532.02	65535.00	13102.71	0.07	0.24	2603.50	2700.80	2603.50	810.33	0.02	0.30	100.00	100.00	52.51	62931.50	52928.52	35429716.00	65.20	16882.44	12365.50
1	2	1	4951.00	2841.00	149.85	0	Spot (Block1, Row1, Column2)	3115.85	3104.00	292.27	0.00	0.09	2555.00	2599.27	2555.00	644.22	0.01	0.25	38.00	0.00	0.00	549.00	560.85	1916250.00	0.80	2784.91	2775.50
1	3	1	5297.00	2848.00	186.85	0	Spot (Block1, Row1, Column3)	2562.45	2505.00	185.36	0.01	0.07	2372.00	2387.54	2372.00	236.28	0.00	0.10	38.00	8.00	0.00	133.00	190.45	2521450.00	0.74	2468.53	2440.50
1	4	1	5560.00	2819.00	161.95	0	Spot (Block1, Row1, Column4)	2964.50	2957.00	306.84	0.00	0.10	2458.00	2489.54	2458.00	262.27	0.01	0.11	76.00	46.00	0.00	499.00	506.50	2167050.00	1.81	2655.39	2667.00
1	5	1	5872.00	2847.00	188.35	0	Spot (Block1, Row1, Column5)	2873.23	2799.50	300.20	0.01	0.10	2486.00	2526.00	2486.00	278.47	0.01	0.11	56.00	24.00	0.00	313.50	387.23	2901958.00	1.25	2645.52	2600.00
1	6	1	6160.00	2822.00	206.80	0	Spot (Block1, Row1, Column6)	2969.44	2927.00	309.90	0.01	0.10	2467.00	2484.16	2467.00	219.91	0.00	0.09	83.00	52.00	0.00	460.00	502.44	3628657.00	2.21	2621.57	2600.00
1	7	1	6475.00	2831.00	167.70	0	Spot (Block1, Row1, Column7)	3332.00	3296.50	397.58	0.00	0.12	2447.00	2463.49	2447.00	219.95	0.00	0.09	98.00	85.00	0.00	849.50	885.00	2592296.00	3.95	2732.75	2722.00
1	8	1	6776.00	2826.00	205.30	0	Spot (Block1, Row1, Column8)	2879.35	2870.00	273.00	0.00	0.09	2469.00	2475.20	2469.00	219.35	0.00	0.09	74.00	43.00	0.00	401.00	410.35	3460984.00	1.84	2661.98	2632.50
1	1	2	4675.00	3143.00	207.70	0	Spot (Block1, Row2, Column1)	2877.44	2786.00	414.50	0.01	0.14	2567.00	2597.60	2567.00	265.83	0.01	0.10	44.00	23.00	0.00	219.00	310.44	3539247.00	1.05	2740.72	2686.00
1	2	2	4966.00	3137.00	147.00	-50	Spot (Block1, Row2, Column2)	2670.68	2644.50	237.66	0.00	0.09	2399.00	2441.59	2399.00	240.78	0.01	0.10	50.00	18.00	0.00	245.50	271.68	1586383.00	0.95	2422.99	2395.50
1	3	2	5271.00	3138.00	214.30	0	Spot (Block1, Row2, Column3)	2658.77	2630.00	223.77	0.00	0.08	2380.00	2401.58	2380.00	205.83	0.00	0.09	57.00	26.00	0.00	250.00	278.77	3488306.00	1.25	2475.65	2470.00
1	4	2	5562.00	3149.00	219.00	0	Spot (Block1, Row2, Column4)	2813.21	2780.50	242.23	0.01	0.09	2477.00	2518.38	2477.00	274.24	0.01	0.11	55.00	22.00	0.00	303.50	336.21	3854092.00	1.08	2607.83	2590.00
1	5	2	5870.00	3139.00	208.40	0	Spot (Block1, Row2, Column5)	5329.10	5266.00	938.33	0.01	0.18	2496.00	2538.81	2496.00	295.21	0.01	0.12	99.00	99.00	0.00	2770.00	2833.10	6560116.00	9.45	3413.27	3416.00
1	6	2	6152.00	3132.00	199.70	0	Spot (Block1, Row2, Column6)	2907.05	2879.50	273.16	0.00	0.09	2452.00	2476.69	2452.00	214.91	0.00	0.09	79.00	49.00	0.00	427.50	455.05	3284968.00	2.00	2660.04	2637.50
1	7	2	6460.00	3150.00	179.45	0	Spot (Block1, Row2, Column7)	2770.76	2751.00	267.98	0.00	0.10	2398.00	2421.02	2398.00	210.00	0.00	0.09	70.00	38.00	0.00	353.00	372.76	2479827.00	1.67	2585.23	2573.50
1	8	2	6780.00	3137.00	216.40	0	Spot (Block1, Row2, Column8)	2728.06	2722.00	211.28	0.00	0.08	2397.00	2432.84	2397.00	215.30	0.01	0.09	66.00	35.00	0.00	325.00	331.06	3650147.00	1.37	2532.19	2510.50
1	1	3	4655.00	3431.00	162.10	0	Spot (Block1, Row3, Column1)	3385.91	3355.50	350.85	0.00	0.10	2476.00	2487.17	2476.00	216.52	0.00	0.09	99.00	93.00	0.00	879.50	909.91	2464944.00	4.15	2839.49	2828.00
1	2	3	4973.00	3430.00	187.45	0	Spot (Block1, Row3, Column2)	2668.98	2663.00	195.10	0.00	0.07	2388.00	2420.44	2388.00	266.61	0.01	0.11	51.00	12.00	0.00	275.00	280.98	2639626.00	0.93	2490.44	2487.00
1	3	3	5269.00	3432.00	141.65	0	Spot (Block1, Row3, Column3)	3440.10	3322.50	798.68	0.02	0.23	2431.00	2457.11	2431.00	242.08	0.00	0.10	99.00	81.00	0.00	891.50	1009.10	1878296.00	4.06	2912.68	2866.00
1	4	3	5559.00	3424.00	189.40	0	Spot (Block1, Row3, Column4)	3140.77	3063.00	414.96	0.01	0.13	2481.00	2501.10	2481.00	212.42	0.00	0.08	87.00	67.00	0.00	582.00	659.77	3181598.00	3.01	2693.66	2688.00
1	5	3	5869.00	3436.00	182.15	0	Spot (Block1, Row3, Column5)	3036.63	2961.50	348.63	0.01	0.11	2498.00	2525.30	2498.00	221.14	0.00	0.09	86.00	51.00	0.00	463.50	538.63	2836216.00	2.31	2689.23	2689.00
1	6	3	6166.00	3436.00	203.35	0	Spot (Block1, Row3, Column6)	2784.37	2759.00	256.74	0.00	0.09	2417.00	2452.67	2417.00	212.70	0.01	0.09	70.00	36.00	0.00	342.00	367.37	3254929.00	1.56	2599.12	2594.00
1	7	3	6465.00	3440.00	165.90	0	Spot (Block1, Row3, Column7)	2784.78	2717.00	259.48	0.01	0.09	2382.00	2402.19	2382.00	209.90	0.00	0.09	72.00	40.00	0.00	335.00	402.78	2124790.00	1.82	2515.79	2480.50
1	8	3	6781.00	3446.00	178.60	0	Spot (Block1, Row3, Column8)	2797.21	2812.00	288.13	0.00	0.10	2423.00	2451.95	2423.00	225.64	0.01	0.09	63.00	44.00	0.00	389.00	374.21	2506303.00	1.53	2634.56	2631.00
1	1	4	4672.00	3741.00	170.65	0	Spot (Block1, Row4, Column1)	2985.48	2916.00	421.22	0.01	0.14	2364.50	2379.57	2364.50	190.04	0.00	0.08	90.00	71.00	0.00	551.50	620.98	2415250.00	3.19	2545.29	2535.50
1	2	4	4971.00	3752.00	193.50	0	Spot (Block1, Row4, Column2)	2641.32	2608.50	196.52	0.01	0.07	2380.00	2407.80	2380.00	274.53	0.01	0.11	45.00	8.00	0.00	228.50	261.32	2773389.00	0.85	2492.61	2473.00
1	3	4	5263.00	3732.00	148.25	0	Spot (Block1, Row4, Column3)	4509.50	4473.50	750.24	0.00	0.17	2466.50	2484.60	2466.50	252.52	0.00	0.10	99.00	99.00	0.00	2007.00	2043.00	2705700.00	8.02	3140.33	3122.50
1	4	4	5571.00	3725.00	214.85	0	Spot (Block1, Row4, Column4)	2736.43	2709.00	382.71	0.00	0.14	2478.00	2497.77	2478.00	226.64	0.00	0.09	51.00	17.00	0.00	231.00	258.43	3612081.00	1.05	2638.25	2506.50
1	5	4	5861.00	3740.00	204.45	0	Spot (Block1, Row4, Column5)	2974.64	2976.00	371.88	0.00	0.13	2476.00	2502.74	2476.00	258.07	0.00	0.10	73.00	48.00	0.00	500.00	498.64	3539826.00	1.83	2671.51	2630.00
1	6	4	6156.00	3723.00	212.70	0	Spot (Block1, Row4, Column6)	5196.31	5229.50	908.14	0.00	0.17	2402.00	2444.37	2402.00	255.05	0.01	0.10	100.00	99.00	0.00	2827.50	2794.31	6682457.00	10.79	3333.41	3363.00
1	7	4	6449.00	3753.00	154.25	0	Spot (Block1, Row4, Column7)	3660.48	3059.00	2038.28	0.08	0.56	2338.00	2363.79	2338.00	221.71	0.00	0.09	92.00	74.00	0.00	721.00	1322.48	2393952.00	5.85	2924.62	2743.50
1	8	4	6771.00	3741.00	162.05	0	Spot (Block1, Row4, Column8)	3157.23	3151.00	372.74	0.00	0.12	2384.00	2403.47	2384.00	235.56	0.00	0.10	91.00	78.00	0.00	767.00	773.23	2285836.00	3.20	2656.21	2611.00
1	1	5	4667.00	4035.00	152.25	0	Spot (Block1, Row5, Column1)	3247.49	3152.00	412.29	0.01	0.13	2327.00	2359.08	2327.00	206.34	0.01	0.09	98.00	92.00	0.00	825.00	920.49	2055658.00	4.31	2662.10	2653.50
1	2	5	4976.00	4047.00	211.90	0	Spot (Block1, Row5, Column2)	2816.80	2791.00	236.00	0.00	0.08	2410.50	2442.80	2410.50	198.20	0.01	0.08	81.00	45.00	0.00	380.50	406.30	3599874.00	1.89	2623.26	2614.50
1	3	5	5276.00	4041.00	227.50	0	Spot (Block1, Row5, Column3)	2949.62	2911.00	297.20	0.01	0.10	2490.00	2522.65	2490.00	216.58	0.01	0.09	77.00	48.00	0.00	421.00	459.62	4391981.00	1.97	2646.14	2603.00
1	4	5	5563.00	4029.00	194.70	0	Spot (Block1, Row5, Column4)	2979.96	2940.50	277.88	0.01	0.09	2478.00	2508.86	2478.00	234.79	0.01	0.09	83.00	49.00	0.00	462.50	501.96	3194518.00	2.01	2717.98	2682.50
1	5	5	5863.00	4029.00	154.00	0	Spot (Block1, Row5, Column5)	4363.26	4287.50	777.09	0.01	0.18	2418.00	2468.00	2418.00	264.85	0.01	0.11	99.00	99.00	0.00	1869.50	1945.26	2844846.00	7.16	3017.22	3036.50
1	6	5	6164.00	4026.00	190.80	0	Spot (Block1, Row5, Column6)	2772.54	2764.50	285.55	0.00	0.10	2358.00	2387.87	2358.00	268.86	0.01	0.11	64.00	38.00	0.00	406.50	414.54	2839079.00	1.43	2580.96	2583.00
1	7	5	6480.00	4044.00	196.20	0	Spot (Block1, Row5, Column7)	2696.10	2642.00	335.73	0.01	0.12	2264.00	2297.83	2264.00	230.57	0.01	0.10	69.00	40.00	0.00	378.00	432.10	2941445.00	1.73	2472.75	2410.00
1	8	5	6768.00	4036.00	168.80	0	Spot (Block1, Row5, Column8)	3038.63	2878.50	681.44	0.02	0.22	2299.00	2339.39	2299.00	231.06	0.01	0.10	92.00	64.00	0.00	579.50	739.63	2412676.00	3.03	2510.32	2519.00
1	1	6	4664.00	4335.00	201.25	0	Spot (Block1, Row6, Column1)	2611.76	2589.50	226.02	0.00	0.09	2298.00	2317.59	2298.00	183.02	0.00	0.08	66.00	38.00	0.00	291.50	313.76	3003526.00	1.61	2426.63	2420.50
1	2	6	4974.00	4325.00	203.00	0	Spot (Block1, Row6, Column2)	2767.56	2715.00	292.40	0.01	0.11	2399.00	2435.30	2399.00	210.26	0.01	0.09	63.00	40.00	0.00	316.00	368.56	3268487.00	1.58	2565.15	2505.50
1	3	6	5262.00	4333.00	181.25	0	Spot (Block1, Row6, Column3)	3227.26	3164.00	406.17	0.01	0.13	2456.00	2472.61	2456.00	209.32	0.00	0.08	92.00	78.00	0.00	708.00	771.26	2969082.00	3.61	2779.04	2768.50
1	4	6	5569.00	4314.00	194.85	0	Spot (Block1, Row6, Column4)	2896.87	2879.00	277.25	0.00	0.10	2400.00	2433.69	2400.00	222.58	0.01	0.09	86.00	55.00	0.00	479.00	496.87	3114133.00	2.08	2587.58	2530.00
1	5	6	5872.00	4337.00	152.30	0	Spot (Block1, Row6, Column5)	3843.37	3851.50	654.96	0.00	0.17	2334.00	2367.18	2334.00	290.04	0.01	0.12	99.00	96.00	0.00	1517.50	1509.37	2444386.00	5.09	2827.58	2856.50
1	6	6	6183.00	4339.00	203.05	0	Spot (Block1, Row6, Column6)	2592.58	2588.00	255.88	0.00	0.10	2251.00	2283.73	2251.00	287.84	0.01	0.13	54.00	18.00	0.00	337.00	341.58	3030728.00	1.07	2437.25	2388.50
1	7	6	6467.00	4340.00	195.65	0	Spot (Block1, Row6, Column7)	2721.30	2666.00	305.17	0.01	0.11	2219.00	2264.96	2219.00	228.63	0.01	0.10	80.00	48.00	0.00	447.00	502.30	2941729.00	2.00	2431.20	2442.00
1	8	6	6786.00	4347.00	184.25	0	Spot (Block1, Row6, Column8)	2826.91	2761.50	347.54	0.01	0.12	2332.00	2369.90	2332.00	246.89	0.01	0.10	79.00	41.00	0.00	429.50	494.91	2691222.00	1.85	2562.93	2586.00
1	1	7	4669.00	4630.00	204.55	0	Spot (Block1, Row7, Column1)	2572.24	2591.00	183.97	0.00	0.07	2288.00	2327.66	2288.00	280.97	0.01	0.12	54.00	6.00	0.00	303.00	284.24	3068678.00	0.87	2427.75	2431.00
1	2	7	4983.00	4643.00	189.70	0	Spot (Block1, Row7, Column2)	2665.40	2614.00	241.19	0.01	0.09	2339.00	2371.39	2339.00	229.08	0.01	0.10	59.00	28.00	0.00	275.00	326.40	2713375.00	1.28	2531.09	2511.00
1	3	7	5272.00	4619.00	196.05	0	Spot (Block1, Row7, Column3)	2697.53	2702.00	299.95	0.00	0.11	2368.00	2392.62	2368.00	215.93	0.00	0.09	62.00	34.00	0.00	334.00	329.53	2932214.00	1.41	2516.92	2477.00
1	4	7	5564.00	4640.00	188.50	0	Spot (Block1, Row7, Column4)	2650.51	2623.00	252.78	0.00	0.10	2325.00	2351.08	2325.00	214.85	0.00	0.09	62.00	32.00	0.00	298.00	325.51	2642561.00	1.39	2500.86	2494.50
1	5	7	5869.00	4640.00	203.30	0	Spot (Block1, Row7, Column5)	2645.99	2618.00	237.39	0.00	0.09	2280.00	2296.44	2280.00	225.36	0.00	0.10	67.00	33.00	0.00	338.00	365.99	3119625.00	1.55	2433.44	2410.00
1	6	7	6151.00	4640.00	215.00	0	Spot (Block1, Row7, Column6)	2602.18	2588.00	293.16	0.00	0.11	2186.00	2233.75	2186.00	218.90	0.01	0.10	76.00	43.00	0.00	402.00	416.18	3437478.00	1.68	2373.24	2365.00
1	7	7	6466.00	4637.00	206.10	0	Spot (Block1, Row7, Column7)	2782.59	2774.00	378.76	0.00	0.14	2246.00	2280.44	2246.00	244.05	0.01	0.11	82.00	55.00	0.00	528.00	536.59	3355802.00	2.06	2454.18	2414.50
1	8	7	6768.00	4626.00	157.30	0	Spot (Block1, Row7, Column8)	6222.18	6165.50	1085.09	0.00	0.17	2377.00	2413.43	2377.00	274.51	0.01	0.11	100.00	100.00	0.00	3788.50	3845.18	4231082.00	13.87	3686.96	3662.00
1	1	8	4661.00	4943.00	143.00	0	Spot (Block1, Row8, Column1)	61251.67	65535.00	9108.34	0.03	0.15	2300.00	2374.39	2300.00	360.44	0.01	0.15	100.00	100.00	75.32	63235.00	58951.67	33749928.00	163.35	21245.52	17578.00
1	2	8	4982.00	4952.00	204.70	0	Spot (Block1, Row8, Column2)	2686.61	2610.00	416.06	0.01	0.15	2345.50	2382.70	2345.50	283.86	0.01	0.12	47.00	16.00	0.00	264.50	341.11	3189001.00	1.07	2479.62	2453.00
1	3	8	5260.00	4927.00	143.40	0	Spot (Block1, Row8, Column3)	3480.27	3089.50	2070.98	0.05	0.60	2337.00	2374.65	2337.00	232.76	0.01	0.10	95.00	73.00	0.00	752.50	1143.27	1948952.00	4.75	2675.17	2672.50
1	4	8	5567.00	4942.00	191.00	0	Spot (Block1, Row8, Column4)	2764.46	2687.50	311.98	0.01	0.11	2320.00	2357.00	2320.00	228.44	0.01	0.10	75.00	40.00	0.00	367.50	444.46	2841862.00	1.78	2534.88	2525.00
1	5	8	5847.00	4936.00	194.75	0	Spot (Block1, Row8, Column5)	2606.74	2598.00	260.23	0.00	0.10	2286.00	2316.00	2286.00	231.94	0.01	0.10	58.00	31.00	0.00	312.00	320.74	2773567.00	1.25	2398.97	2362.50
1	6	8	6174.00	4938.00	199.55	0	Spot (Block1, Row8, Column6)	2681.25	2662.00	347.69	0.00	0.13	2261.00	2279.41	2261.00	234.66	0.00	0.10	64.00	42.00	0.00	401.00	420.25	3024452.00	1.71	2423.64	2414.50
1	7	8	6458.00	4931.00	204.05	0	Spot (Block1, Row8, Column7)	2764.50	2680.00	418.99	0.01	0.15	2296.00	2330.21	2296.00	254.19	0.01	0.11	65.00	37.00	0.00	384.00	468.50	3264880.00	1.71	2493.66	2488.00
1	8	8	6755.00	4942.00	145.40	0	Spot (Block1, Row8, Column8)	5812.00	5644.50	1539.88	0.01	0.26	2431.00	2465.28	2431.00	284.03	0.01	0.12	100.00	99.00	0.00	3213.50	3381.00	3336087.00	11.78	3363.06	3263.00
2	1	1	9172.00	2838.00	152.90	0	Spot (Block2, Row1, Column1)	52258.75	61943.00	15546.06	0.07	0.30	2477.50	2533.02	2477.50	329.78	0.01	0.13	100.00	100.00	45.92	59465.50	49781.25	33341332.00	150.79	16568.05	15355.00
2	2	1	9474.00	2848.00	175.85	0	Spot (Block2, Row1, Column2)	2982.68	2901.50	332.93	0.01	0.11	2458.00	2495.06	2458.00	292.28	0.01	0.12	69.00	39.00	0.00	443.50	524.68	2571068.00	1.67	2710.84	2686.50
2	3	1	9783.00	2835.00	188.15	0	Spot (Block2, Row1, Column3)	2818.81	2813.00	302.64	0.00	0.11	2479.00	2513.90	2479.00	269.72	0.01	0.11	55.00	31.00	0.00	334.00	339.81	2799080.00	1.13	2674.57	2654.50
2	4	1	10065.00	2846.00	174.50	0	Spot (Block2, Row1, Column4)	3036.51	3004.00	334.91	0.00	0.11	2546.00	2574.80	2546.00	274.23	0.00	0.11	72.00	40.00	0.00	458.00	490.51	2574963.00	1.68	2787.70	2728.00
2	5	1	10384.00	2846.00	198.15	0	Spot (Block2, Row1, Column5)	3074.16	2991.00	344.96	0.01	0.11	2610.00	2654.15	2610.00	299.72	0.01	0.11	62.00	34.00	0.00	381.00	464.16	3415391.00	1.40	2807.80	2808.00
2	6	1	10667.00	2843.00	184.55	0	Spot (Block2, Row1, Column6)	3216.05	3173.50	369.49	0.01	0.11	2611.00	2670.65	2611.00	293.70	0.01	0.11	79.00	46.00	0.00	562.50	605.05	3061681.00	1.86	2928.09	2897.00
2	7	1	10979.00	2836.00	199.15	0	Spot (Block2, Row1, Column7)	3198.60	3197.00	363.06	0.00	0.11	2631.00	2776.59	2631.00	2030.32	0.02	0.73	0.00	0.00	0.00	566.00	567.60	3604818.00	0.21	2904.48	2883.00
2	8	1	11273.00	2833.00	185.40	0	Spot (Block2, Row1, Column8)	3488.21	3395.00	507.96	0.01	0.15	2644.00	2680.37	2644.00	295.30	0.01	0.11	91.00	66.00	0.00	751.00	844.21	3373098.00	2.74	2984.96	2943.00
2	1	2	9161.00	3147.00	218.70	0	Spot (Block2, Row2, Column1)	2739.12	2711.00	256.54	0.00	0.09	2383.00	2425.07	2383.00	280.87	0.01	0.12	57.00	23.00	0.00	328.00	356.12	3769031.00	1.12	2537.91	2498.00
2	2	2	9470.00	3178.00	176.80	0	Spot (Block2, Row2, Column2)	2640.13	2646.00	307.33	0.00	0.12	2348.00	2378.53	2348.00	247.70	0.01	0.10	56.00	23.00	0.00	298.00	292.13	2299551.00	1.06	2542.95	2560.50
2	3	2	9781.00	3144.00	182.30	0	Spot (Block2, Row2, Column3)	2763.95	2752.00	277.53	0.00	0.10	2365.00	2387.55	2365.00	250.15	0.00	0.10	66.00	36.00	0.00	387.00	398.95	2573236.00	1.50	2556.69	2511.00
2	4	2	10085.00	3147.00	187.15	0	Spot (Block2, Row2, Column4)	2844.20	2785.00	328.11	0.01	0.12	2442.00	2468.15	2442.00	267.04	0.00	0.11	59.00	34.00	0.00	343.00	402.20	2804382.00	1.41	2650.57	2654.00
2	5	2	10375.00	3135.00	189.55	0	Spot (Block2, Row2, Column5)	4195.02	4158.00	581.73	0.00	0.14	2510.00	2545.69	2510.00	273.23	0.01	0.11	99.00	99.00	0.00	1648.00	1685.02	4232775.00	6.04	3135.15	3115.50
2	6	2	10667.00	3136.00	163.35	0	Spot (Block2, Row2, Column6)	3041.83	3010.00	325.59	0.00	0.11	2577.00	2718.53	2577.00	2070.14	0.02	0.76	0.00	0.00	0.00	433.00	464.83	2232701.00	0.16	2803.19	2727.50
2	7	2	10975.00	3138.00	147.00	-50	Spot (Block2, Row2, Column7)	2979.98	2893.00	371.93	0.01	0.12	2588.00	2738.31	2588.00	2017.04	0.02	0.74	0.00	0.00	0.00	305.00	391.98	1758190.00	0.12	3143.25	3050.00
2	8	2	11274.00	3141.00	183.05	0	Spot (Block2, Row2, Column8)	2979.88	2939.00	333.71	0.01	0.11	2588.50	2626.73	2588.50	284.34	0.01	0.11	55.00	32.00	0.00	350.50	391.38	2795129.00	1.24	2794.73	2685.50
2	1	3	9181.00	3431.00	158.80	0	Spot (Block2, Row3, Column1)	2984.51	2924.00	377.28	0.01	0.13	2291.00	2324.50	2291.00	236.77	0.01	0.10	90.00	65.00	0.00	633.00	693.51	2080205.00	2.79	2594.33	2580.00
2	2	3	9473.00	3444.00	204.65	0	Spot (Block2, Row3, Column2)	2671.26	2624.50	304.51	0.01	0.11	2270.00	2307.31	2270.00	243.14	0.01	0.11	67.00	35.00	0.00	354.50	401.26	3184146.00	1.50	2418.79	2373.00
2	3	3	9771.00	3433.00	182.85	0	Spot (Block2, Row3, Column3)	2878.29	2809.00	316.28	0.01	0.11	2303.50	2332.22	2303.50	241.45	0.01	0.10	89.00	52.00	0.00	505.50	574.79	2694078.00	2.26	2587.11	2614.00
2	4	3	10070.00	3433.00	193.70	0	Spot (Block2, Row3, Column4)	2895.33	2885.00	344.17	0.00	0.12	2360.00	2373.68	2360.00	240.06	0.00	0.10	76.00	52.00	0.00	525.00	535.33	3077737.00	2.17	2622.23	2571.50
2	5	3	10370.00	3433.00	155.15	0	Spot (Block2, Row3, Column5)	3198.41	3060.50	863.31	0.02	0.27	2388.00	2419.35	2388.00	260.32	0.01	0.11	85.00	61.00	0.00	672.50	810.41	2117346.00	2.99	2790.62	2773.00
2	6	3	10684.00	3425.00	196.80	0	Spot (Block2, Row3, Column6)	2970.25	2910.00	333.14	0.01	0.11	2459.00	2502.72	2459.00	279.93	0.01	0.11	72.00	40.00	0.00	451.00	511.25	3258363.00	1.67	2682.35	2691.00
2	7	3	10979.00	3451.00	180.70	0	Spot (Block2, Row3, Column7)	2850.30	2831.00	340.27	0.00	0.12	2480.00	2546.80	2480.00	272.51	0.01	0.11	55.00	29.00	0.00	351.00	370.30	2613721.00	1.11	2711.17	2789.50
2	8	3	11268.00	3437.00	189.20	0	Spot (Block2, Row3, Column8)	2944.70	2846.00	425.39	0.01	0.14	2496.00	2557.95	2496.00	283.54	0.01	0.11	55.00	36.00	0.00	350.00	448.70	2991811.00	1.36	2770.92	2698.00
2	1	4	9182.00	3744.00	192.30	0	Spot (Block2, Row4, Column1)	2846.71	2772.50	344.21	0.01	0.12	2292.00	2327.23	2292.00	235.56	0.01	0.10	80.00	51.00	0.00	480.50	554.71	2989044.00	2.21	2557.55	2548.00
2	2	4	9474.00	3740.00	220.90	0	Spot (Block2, Row4, Column2)	2626.29	2574.50	296.07	0.01	0.11	2262.00	2290.08	2262.00	232.65	0.01	0.10	59.00	35.00	0.00	312.50	364.29	3666303.00	1.45	2374.70	2364.00
2	3	4	9776.00	3741.00	154.60	0	Spot (Block2, Row4, Column3)	4152.72	3962.00	1427.57	0.02	0.34	2280.00	2299.76	2280.00	243.65	0.00	0.11	100.00	99.00	0.00	1682.00	1872.72	2728338.00	7.60	2883.32	2835.00
2	4	4	10074.00	3748.00	199.00	0	Spot (Block2, Row4, Column4)	2603.23	2563.00	317.48	0.01	0.12	2278.00	2309.87	2278.00	242.11	0.01	0.10	54.00	31.00	0.00	285.00	325.23	2926035.00	1.21	2444.57	2411.00
2	5	4	10357.00	3735.00	188.75	0	Spot (Block2, Row4, Column5)	2770.15	2717.00	386.19	0.01	0.14	2280.00	2316.79	2280.00	241.08	0.01	0.10	69.00	46.00	0.00	437.00	490.15	2775691.00	1.88	2503.60	2513.00
2	6	4	10674.00	3737.00	192.40	0	Spot (Block2, Row4, Column6)	4021.45	3932.50	557.53	0.01	0.14	2373.00	2398.46	2373.00	248.63	0.00	0.10	99.00	99.00	0.00	1559.50	1648.45	4198397.00	6.53	2958.92	2940.50
2	7	4	10971.00	3722.00	152.60	0	Spot (Block2, Row4, Column7)	3204.50	3051.00	716.95	0.02	0.22	2439.00	2488.33	2439.00	266.92	0.01	0.11	84.00	60.00	0.00	612.00	765.50	2038064.00	2.68	2767.96	2806.00
2	8	4	11267.00	3746.00	187.75	0	Spot (Block2, Row4, Column8)	3214.41	3175.00	455.35	0.01	0.14	2458.00	2515.65	2458.00	318.32	0.01	0.13	81.00	57.00	0.00	717.00	756.41	3188690.00	2.20	2724.40	2705.00
2	1	5	9180.00	4035.00	156.30	0	Spot (Block2, Row5, Column1)	3185.50	3063.00	458.17	0.02	0.14	2284.00	2326.45	2284.00	238.69	0.01	0.10	96.00	88.00	0.00	779.00	901.50	2140657.00	3.60	2628.93	2614.00
2	2	5	9475.00	4032.00	209.85	0	Spot (Block2, Row5, Column2)	2668.66	2609.00	314.89	0.01	0.12	2274.00	2290.54	2274.00	226.15	0.00	0.10	65.00	36.00	0.00	335.00	394.66	3341168.00	1.67	2429.62	2397.00
2	3	5	9770.00	4038.00	185.05	0	Spot (Block2, Row5, Column3)	2863.06	2787.00	310.19	0.01	0.11	2286.00	2297.47	2286.00	236.71	0.00	0.10	89.00	56.00	0.00	501.00	577.06	2759986.00	2.39	2554.06	2566.50
2	4	5	10076.00	4033.00	178.45	0	Spot (Block2, Row5, Column4)	2762.80	2730.50	347.92	0.01	0.13	2265.00	2290.33	2265.00	252.39	0.00	0.11	75.00	46.00	0.00	465.50	497.80	2469941.00	1.87	2498.31	2513.00
2	5	5	10377.00	4044.00	163.40	0	Spot (Block2, Row5, Column5)	4147.80	3922.50	964.14	0.02	0.23	2288.00	2328.01	2288.00	252.40	0.01	0.11	99.00	95.00	0.00	1634.50	1859.80	3061080.00	7.21	2758.05	2714.00
2	6	5	10669.00	4036.00	224.05	0	Spot (Block2, Row5, Column6)	2748.19	2731.50	329.19	0.00	0.12	2369.00	2384.79	2369.00	256.11	0.00	0.11	59.00	35.00	0.00	362.50	379.19	3957400.00	1.42	2491.71	2472.00
2	7	5	10981.00	4042.00	196.60	0	Spot (Block2, Row5, Column7)	2900.26	2866.00	334.50	0.01	0.12	2420.00	2453.95	2420.00	271.93	0.01	0.11	67.00	39.00	0.00	446.00	480.26	3169983.00	1.64	2642.25	2600.50
2	8	5	11269.00	4026.00	169.15	0	Spot (Block2, Row5, Column8)	3472.17	3210.00	1716.20	0.03	0.49	2451.00	2480.09	2451.00	284.84	0.01	0.11	86.00	63.00	0.00	759.00	1021.17	2756905.00	3.48	2810.67	2803.00
2	1	6	9175.00	4337.00	186.75	0	Spot (Block2, Row6, Column1)	2846.58	2790.50	337.66	0.01	0.12	2290.00	2338.29	2290.00	247.79	0.01	0.11	79.00	50.00	0.00	500.50	556.58	2801038.00	2.05	2581.94	2519.00
2	2	6	9474.00	4331.00	219.55	0	Spot (Block2, Row6, Column2)	2650.73	2589.00	359.12	0.01	0.14	2269.00	2291.05	2269.00	246.99	0.00	0.11	56.00	36.00	0.00	320.00	381.73	3660662.00	1.46	2469.36	2432.00
2	3	6	9773.00	4334.00	181.65	0	Spot (Block2, Row6, Column3)	2912.73	2824.00	393.99	0.01	0.14	2269.00	2289.32	2269.00	253.61	0.00	0.11	88.00	56.00	0.00	555.00	643.73	2694276.00	2.46	2530.43	2523.00
2	4	6	10077.00	4340.00	186.95	0	Spot (Block2, Row6, Column4)	2788.35	2761.50	328.81	0.00	0.12	2270.00	2298.08	2270.00	257.86	0.01	0.11	78.00	46.00	0.00	491.50	518.35	2749310.00	1.90	2533.82	2548.50
2	5	6	10377.00	4335.00	187.05	0	Spot (Block2, Row6, Column5)	3143.68	3042.00	568.01	0.01	0.18	2290.00	2331.59	2290.00	269.31	0.01	0.12	85.00	64.00	0.00	752.00	853.68	3099668.00	3.02	2579.00	2512.50
2	6	6	10674.00	4344.00	195.75	0	Spot (Block2, Row6, Column6)	2760.24	2703.00	395.66	0.01	0.14	2310.00	2362.18	2310.00	264.56	0.01	0.11	60.00	37.00	0.00	393.00	450.24	3000384.00	1.50	2618.30	2631.00
2	7	6	10978.00	4333.00	189.40	0	Spot (Block2, Row6, Column7)	2930.78	2890.50	315.54	0.01	0.11	2358.00	2392.99	2358.00	260.41	0.01	0.11	81.00	51.00	0.00	532.50	572.78	2971807.00	2.07	2638.46	2614.00
2	8	6	11281.00	4335.00	209.05	0	Spot (Block2, Row6, Column8)	2727.68	2664.00	351.57	0.01	0.13	2396.00	2439.67	2396.00	267.38	0.01	0.11	50.00	29.00	0.00	268.00	331.68	3379597.00	1.08	2553.72	2536.00
2	1	7	9175.00	4641.00	187.65	0	Spot (Block2, Row7, Column1)	2861.18	2830.50	341.24	0.00	0.12	2292.00	2349.17	2292.00	308.15	0.01	0.13	75.00	40.00	0.00	538.50	569.18	2838286.00	1.66	2612.14	2610.50
2	2	7	9480.00	4650.00	200.35	0	Spot (Block2, Row7, Column2)	2675.46	2652.00	298.84	0.00	0.11	2264.00	2286.61	2264.00	273.46	0.00	0.12	62.00	31.00	0.00	388.00	411.46	3036652.00	1.42	2505.49	2518.00
2	3	7	9779.00	4640.00	229.20	0	Spot (Block2, Row7, Column3)	2639.90	2581.50	325.33	0.01	0.12	2243.00	2272.67	2243.00	268.23	0.01	0.12	59.00	31.00	0.00	338.50	396.90	3980975.00	1.37	2371.16	2357.00
2	4	7	10076.00	4635.00	200.70	0	Spot (Block2, Row7, Column4)	2630.89	2590.00	287.31	0.01	0.11	2230.00	2275.75	2230.00	259.62	0.01	0.11	61.00	35.00	0.00	360.00	400.89	3007103.00	1.37	2477.65	2433.50
2	5	7	10382.00	4635.00	198.85	0	Spot (Block2, Row7, Column5)	2732.99	2674.00	323.06	0.01	0.12	2285.00	2326.69	2285.00	270.41	0.01	0.12	63.00	35.00	0.00	389.00	447.99	3071880.00	1.50	2481.76	2454.50
2	6	7	10672.00	4636.00	200.45	0	Spot (Block2, Row7, Column6)	2851.85	2772.00	364.08	0.01	0.13	2293.00	2354.78	2293.00	281.60	0.01	0.12	70.00	44.00	0.00	479.00	558.85	3259665.00	1.77	2498.67	2459.00
2	7	7	10964.00	4644.00	220.20	0	Spot (Block2, Row7, Column7)	2841.37	2809.00	314.77	0.00	0.11	2302.00	2363.72	2302.00	279.54	0.01	0.12	77.00	44.00	0.00	507.00	539.37	3932461.00	1.71	2528.80	2460.00
2	8	7	11276.00	4641.00	111.45	0	Spot (Block2, Row7, Column8)	4864.05	4823.50	683.65	0.00	0.14	2377.00	2416.47	2377.00	287.74	0.01	0.12	100.00	100.00	0.00	2446.50	2487.05	1566225.00	8.51	3431.17	3428.50
2	1	8	9169.00	4942.00	146.35	0	Spot (Block2, Row8, Column1)	54416.52	65535.00	15315.25	0.08	0.28	2291.00	2357.74	2291.00	422.48	0.01	0.18	100.00	100.00	55.21	63244.00	52125.52	31833888.00	123.22	15209.39	10927.50
2	2	8	9466.00	4938.00	195.45	0	Spot (Block2, Row8, Column2)	2676.31	2647.00	326.62	0.00	0.12	2277.00	2303.45	2277.00	308.99	0.01	0.13	57.00	26.00	0.00	370.00	399.31	2895770.00	1.21	2462.49	2498.00
2	3	8	9771.00	4934.00	189.95	0	Spot (Block2, Row8, Column3)	2906.65	2840.00	599.06	0.01	0.21	2209.00	2256.17	2209.00	274.18	0.01	0.12	79.00	55.00	0.00	631.00	697.65	2953152.00	2.37	2549.38	2513.00
2	4	8	10089.00	4941.00	185.05	0	Spot (Block2, Row8, Column4)	2810.64	2752.00	371.66	0.01	0.13	2250.00	2297.66	2250.00	324.08	0.01	0.14	67.00	40.00	0.00	502.00	560.64	2715078.00	1.58	2556.95	2570.50
2	5	8	10370.00	4936.00	187.00	0	Spot (Block2, Row8, Column5)	2759.45	2689.00	401.81	0.01	0.15	2297.00	2348.55	2297.00	280.33	0.01	0.12	60.00	37.00	0.00	392.00	462.45	2712544.00	1.47	2545.25	2545.00
2	6	8	10676.00	4941.00	192.25	0	Spot (Block2, Row8, Column6)	2921.86	2881.50	426.71	0.01	0.15	2323.00	2361.32	2323.00	283.71	0.01	0.12	76.00	49.00	0.00	558.50	598.86	3044574.00	1.98	2570.74	2488.00
2	7	8	10978.00	4932.00	187.25	0	Spot (Block2, Row8, Column7)	2800.60	2741.00	382.71	0.01	0.14	2347.00	2382.77	2347.00	306.02	0.01	0.13	60.00	33.00	0.00	394.00	453.60	2772594.00	1.37	2584.11	2599.00
2	8	8	11261.00	4944.00	150.70	0	Spot (Block2, Row8, Column8)	6727.78	6243.50	2905.89	0.03	0.43	2397.00	2446.88	2397.00	320.16	0.01	0.13	100.00	100.00	0.00	3846.50	4330.78	4171222.00	13.37	3511.09	3360.00
3	1	1	13674.00	2836.00	155.00	0	Spot (Block3, Row1, Column1)	50186.53	58029.00	16401.59	0.06	0.33	2795.00	2869.00	2795.00	377.18	0.01	0.13	100.00	100.00	41.48	55234.00	47391.53	33273920.00	125.45	13821.22	11216.00
3	2	1	13968.00	2841.00	152.65	0	Spot (Block3, Row1, Column2)	7034.04	6828.00	1912.68	0.01	0.27	2727.00	2767.31	2727.00	343.98	0.01	0.12	100.00	100.00	0.00	4101.00	4307.04	4466618.00	12.40	3829.56	3769.00
3	3	1	14280.00	2843.00	191.65	0	Spot (Block3, Row1, Column3)	3533.50	3390.00	593.44	0.02	0.17	2695.00	2741.53	2695.00	312.99	0.01	0.11	84.00	53.00	0.00	695.00	838.50	3660706.00	2.53	2983.57	2977.00
3	4	1	14566.00	2838.00	149.35	0	Spot (Block3, Row1, Column4)	6492.17	6313.00	1592.03	0.01	0.25	2761.00	2798.16	2761.00	318.09	0.01	0.11	100.00	100.00	0.00	3552.00	3731.17	3979703.00	11.61	3696.34	3634.00
3	5	1	14872.00	2833.00	160.40	0	Spot (Block3, Row1, Column5)	5479.58	5183.50	1695.98	0.02	0.31	2865.00	2903.03	2865.00	340.25	0.01	0.12	96.00	90.00	0.00	2318.50	2614.58	3912421.00	7.57	3495.03	3511.00
3	6	1	15173.00	2830.00	161.10	0	Spot (Block3, Row1, Column6)	7341.92	6803.50	2384.01	0.03	0.32	3000.00	3030.93	3000.00	364.79	0.00	0.12	100.00	99.00	0.00	3803.50	4341.92	5256811.00	11.82	3998.60	3955.00
3	7	1	15477.00	2835.00	154.60	0	Spot (Block3, Row1, Column7)	13706.69	12577.00	5511.28	0.04	0.40	3070.00	3107.25	3070.00	353.74	0.01	0.11	100.00	100.00	0.00	9507.00	10636.69	8936765.00	29.96	5573.45	5033.50
3	8	1	15773.00	2836.00	181.80	0	Spot (Block3, Row1, Column8)	3915.86	3882.00	501.52	0.00	0.13	3039.00	3071.41	3039.00	344.33	0.00	0.11	82.00	61.00	0.00	843.00	876.86	3626088.00	2.45	3427.57	3422.00
3	1	2	13667.00	3152.00	211.50	0	Spot (Block3, Row2, Column1)	3096.39	3095.50	399.11	0.00	0.13	2729.00	2780.70	2729.00	349.80	0.01	0.13	50.00	23.00	0.00	366.50	367.39	3957181.00	0.90	2903.97	2883.00
3	2	2	13967.00	3144.00	144.30	0	Spot (Block3, Row2, Column2)	4117.50	3958.00	680.35	0.02	0.17	2660.50	2698.21	2660.50	305.68	0.01	0.11	98.00	93.00	0.00	1297.50	1457.00	2322268.00	4.64	3137.93	3146.00
3	3	2	14278.00	3147.00	194.10	0	Spot (Block3, Row2, Column3)	3355.05	3233.50	667.40	0.02	0.20	2677.00	2710.33	2677.00	289.56	0.01	0.11	80.00	48.00	0.00	556.50	678.05	3556349.00	2.23	2981.85	2992.00
3	4	2	14581.00	3140.00	185.80	0	Spot (Block3, Row2, Column4)	3711.62	3656.50	494.65	0.01	0.13	2727.00	2759.62	2727.00	310.05	0.01	0.11	90.00	79.00	0.00	929.50	984.62	3607693.00	3.07	3029.69	3004.50
3	5	2	14871.00	3131.00	192.40	0	Spot (Block3, Row2, Column5)	4978.94	4976.50	846.03	0.00	0.17	2789.00	2800.52	2789.00	305.35	0.00	0.11	99.00	98.00	0.00	2187.50	2189.94	5198014.00	7.13	3454.59	3416.00
3	6	2	15171.00	3137.00	169.65	0	Spot (Block3, Row2, Column6)	3879.40	3804.50	538.94	0.01	0.14	2825.00	2870.34	2825.00	323.13	0.01	0.11	95.00	76.00	0.00	979.50	1054.40	3119039.00	3.12	3219.23	3225.00
3	7	2	15479.00	3143.00	187.95	0	Spot (Block3, Row2, Column7)	3647.89	3559.00	560.28	0.01	0.15	2912.00	2963.48	2912.00	346.75	0.01	0.12	75.00	46.00	0.00	647.00	735.89	3629648.00	1.97	3219.53	3238.00
3	8	2	15774.00	3139.00	216.30	0	Spot (Block3, Row2, Column8)	3374.70	3360.00	348.43	0.00	0.10	2989.00	3000.94	2989.00	322.46	0.00	0.11	53.00	24.00	0.00	371.00	385.70	4522093.00	1.16	3145.43	3101.50
3	1	3	13678.00	3436.00	160.65	0	Spot (Block3, Row3, Column1)	5611.05	5074.00	1686.79	0.04	0.30	2716.00	2777.11	2716.00	337.17	0.01	0.12	100.00	98.00	0.00	2358.00	2895.05	4006293.00	8.41	3423.68	3372.50
3	2	3	13983.00	3444.00	216.40	0	Spot (Block3, Row3, Column2)	3365.07	3334.50	574.14	0.00	0.17	2725.00	2776.99	2725.00	326.12	0.01	0.12	69.00	47.00	0.00	609.50	640.07	4509188.00	1.80	2922.11	2858.50
3	3	3	14265.00	3437.00	202.70	0	Spot (Block3, Row3, Column3)	3853.85	3567.00	1511.31	0.03	0.39	2796.50	2845.79	2796.50	329.72	0.01	0.12	82.00	58.00	0.00	770.50	1057.35	4493586.00	3.06	3155.08	3105.50
3	4	3	14568.00	3439.00	154.80	0	Spot (Block3, Row3, Column4)	7044.98	6816.00	2225.58	0.01	0.32	2800.00	2827.71	2800.00	319.35	0.00	0.11	100.00	99.00	0.00	4016.00	4244.98	4628554.00	13.21	3810.74	3818.00
3	5	3	14879.00	3445.00	171.65	0	Spot (Block3, Row3, Column5)	3776.13	3697.50	551.91	0.01	0.15	2788.00	2803.89	2788.00	307.30	0.00	0.11	93.00	69.00	0.00	909.50	988.13	3096425.00	3.16	3168.22	3136.50
3	6	3	15179.00	3426.00	201.15	0	Spot (Block3, Row3, Column6)	3329.39	3302.50	363.85	0.00	0.11	2786.00	2821.73	2786.00	307.40	0.01	0.11	71.00	40.00	0.00	516.50	543.39	3828796.00	1.65	2996.88	2958.00
3	7	3	15479.00	3433.00	167.45	0	Spot (Block3, Row3, Column7)	4469.71	4211.00	1013.89	0.03	0.23	2871.00	2908.95	2871.00	336.37	0.01	0.12	95.00	85.00	0.00	1340.00	1598.71	3472964.00	4.64	3359.86	3374.00
3	8	3	15777.00	3435.00	206.75	0	Spot (Block3, Row3, Column8)	3504.54	3422.00	400.63	0.01	0.11	2912.00	2948.79	2912.00	339.09	0.01	0.11	69.00	39.00	0.00	510.00	592.54	4282543.00	1.64	3156.94	3173.00
3	1	4	13672.00	3738.00	148.65	0	Spot (Block3, Row4, Column1)	7246.56	6880.50	2150.83	0.02	0.30	2777.00	2821.56	2777.00	346.36	0.01	0.12	100.00	100.00	0.00	4103.50	4469.56	4391416.00	12.78	3913.09	3776.00
3	2	4	13976.00	3749.00	221.35	0	Spot (Block3, Row4, Column2)	3310.40	3274.00	375.14	0.00	0.11	2791.00	2846.88	2791.00	352.89	0.01	0.12	63.00	31.00	0.00	483.00	519.40	4641177.00	1.31	3000.71	2959.00
3	3	4	14273.00	3738.00	145.90	0	Spot (Block3, Row4, Column3)	17539.50	16561.00	6442.19	0.02	0.37	2858.00	2912.08	2858.00	367.24	0.01	0.13	100.00	100.00	0.00	13703.00	14681.50	10225526.00	39.83	6482.56	5773.00
3	4	4	14568.00	3739.00	203.05	0	Spot (Block3, Row4, Column4)	3417.46	3378.00	375.24	0.01	0.11	2844.00	2897.37	2844.00	353.11	0.01	0.12	66.00	36.00	0.00	534.00	573.46	4015520.00	1.47	3044.29	2982.50
3	5	4	14864.00	3744.00	178.80	0	Spot (Block3, Row4, Column5)	3699.15	3625.50	539.14	0.01	0.15	2778.00	2821.00	2778.00	332.98	0.01	0.12	90.00	66.00	0.00	847.50	921.15	3284841.00	2.64	3159.92	3104.00
3	6	4	15176.00	3735.00	190.80	0	Spot (Block3, Row4, Column6)	5191.30	5149.00	779.07	0.00	0.15	2763.00	2794.76	2763.00	314.62	0.00	0.11	100.00	99.00	0.00	2386.00	2428.30	5321078.00	7.62	3577.88	3444.00
3	7	4	15472.00	3740.00	162.55	0	Spot (Block3, Row4, Column7)	4794.56	4388.00	1258.19	0.04	0.26	2835.00	2873.33	2835.00	332.48	0.01	0.12	99.00	84.00	0.00	1553.00	1959.56	3514412.00	5.78	3382.06	3342.00
3	8	4	15776.00	3741.00	161.05	0	Spot (Block3, Row4, Column8)	4259.18	4222.50	626.66	0.00	0.15	2890.00	2931.45	2890.00	330.87	0.01	0.11	96.00	87.00	0.00	1332.50	1369.18	3049576.00	4.01	3309.36	3216.50
3	1	5	13675.00	4037.00	146.30	0	Spot (Block3, Row5, Column1)	8952.29	8539.00	2614.55	0.02	0.29	2753.00	2793.63	2753.00	343.45	0.01	0.12	100.00	100.00	0.00	5786.00	6199.29	5246039.00	17.93	4480.94	4319.00
3	2	5	13988.00	4038.00	222.30	0	Spot (Block3, Row5, Column2)	3319.61	3238.00	597.37	0.01	0.18	2778.00	2822.53	2778.00	344.38	0.01	0.12	61.00	30.00	0.00	460.00	541.61	4690603.00	1.44	2939.47	2908.00
3	3	5	14285.00	4029.00	221.25	0	Spot (Block3, Row5, Column3)	3495.47	3448.50	465.70	0.01	0.13	2874.00	2907.55	2874.00	377.43	0.01	0.13	62.00	37.00	0.00	574.50	621.47	4900645.00	1.56	3114.39	3113.00
3	4	5	14569.00	4030.00	170.45	0	Spot (Block3, Row5, Column4)	4503.31	4345.50	942.35	0.02	0.21	2865.00	2905.92	2865.00	364.93	0.01	0.13	98.00	83.00	0.00	1480.50	1638.31	3629671.00	4.38	3318.27	3299.00
3	5	5	14880.00	4034.00	144.40	0	Spot (Block3, Row5, Column5)	18756.17	18015.50	7489.44	0.02	0.40	2816.00	2872.61	2816.00	373.88	0.01	0.13	100.00	100.00	0.00	15199.50	15940.17	10691019.00	42.48	6476.77	5472.00
3	6	5	15179.00	4043.00	174.65	0	Spot (Block3, Row5, Column6)	3803.54	3711.50	618.78	0.01	0.16	2787.00	2817.16	2787.00	328.21	0.00	0.12	84.00	70.00	0.00	924.50	1016.54	3240615.00	3.01	3150.60	3157.00
3	7	5	15479.00	4043.00	178.65	0	Spot (Block3, Row5, Column7)	3476.99	3426.00	390.18	0.01	0.11	2809.00	2849.17	2809.00	335.47	0.01	0.12	78.00	46.00	0.00	617.00	667.99	3101474.00	1.87	3080.42	3099.00
3	8	5	15770.00	4036.00	154.20	0	Spot (Block3, Row5, Column8)	6406.77	5788.00	2123.36	0.04	0.33	2874.00	2900.97	2874.00	326.80	0.00	0.11	100.00	99.00	0.00	2914.00	3532.77	4190029.00	10.73	3684.57	3660.00
3	1	6	13669.00	4341.00	204.95	0	Spot (Block3, Row6, Column1)	3260.39	3213.00	399.74	0.01	0.12	2674.00	2726.80	2674.00	327.81	0.01	0.12	68.00	40.00	0.00	539.00	586.39	3896161.00	1.63	2990.49	2985.00
3	2	6	13984.00	4335.00	196.80	0	Spot (Block3, Row6, Column2)	3304.33	3232.00	421.67	0.01	0.13	2719.00	2767.40	2719.00	348.14	0.01	0.13	62.00	40.00	0.00	513.00	585.33	3618246.00	1.54	3052.49	2999.00
3	3	6	14267.00	4334.00	148.75	0	Spot (Block3, Row6, Column3)	10259.04	9951.00	3782.37	0.01	0.37	2789.00	2816.97	2789.00	366.31	0.00	0.13	100.00	100.00	0.00	7162.00	7470.04	6216979.00	20.32	4633.36	4410.00
3	4	6	14573.00	4328.00	177.15	0	Spot (Block3, Row6, Column4)	4089.18	3982.00	686.88	0.01	0.17	2789.00	2841.85	2789.00	360.08	0.01	0.13	91.00	78.00	0.00	1193.00	1300.18	3590298.00	3.46	3179.80	3116.00
3	5	6	14873.00	4332.00	143.25	0	Spot (Block3, Row6, Column5)	21035.62	21291.00	8498.78	0.01	0.40	2766.00	2819.82	2766.00	372.31	0.01	0.13	100.00	100.00	0.00	18525.00	18269.62	11695802.00	48.93	7274.70	5825.00
3	6	6	15175.00	4335.00	199.15	0	Spot (Block3, Row6, Column6)	3334.13	3292.00	465.12	0.01	0.14	2754.50	2787.37	2754.50	344.53	0.01	0.12	65.00	36.00	0.00	537.50	579.63	3724227.00	1.59	3004.98	2996.00
3	7	6	15475.00	4338.00	154.25	0	Spot (Block3, Row6, Column7)	5560.18	5568.00	1385.12	0.00	0.25	2801.00	2828.07	2801.00	345.64	0.00	0.12	100.00	96.00	0.00	2767.00	2759.18	3636360.00	7.90	3512.19	3528.00
3	8	6	15779.00	4336.00	153.50	0	Spot (Block3, Row6, Column8)	5684.52	5379.00	1623.89	0.02	0.29	2871.00	2896.05	2871.00	380.81	0.00	0.13	100.00	93.00	0.00	2508.00	2813.52	3706305.00	7.32	3513.85	3457.00
3	1	7	13676.00	4639.00	212.15	0	Spot (Block3, Row7, Column1)	3156.54	3094.00	393.56	0.01	0.12	2665.00	2699.18	2665.00	368.82	0.01	0.14	55.00	29.00	0.00	429.00	491.54	4046680.00	1.24	2814.34	2804.50
3	2	7	13980.00	4639.00	198.10	0	Spot (Block3, Row7, Column2)	3160.55	3093.50	408.71	0.01	0.13	2594.00	2648.29	2594.00	334.50	0.01	0.13	63.00	38.00	0.00	499.50	566.55	3495567.00	1.53	2928.68	2898.50
3	3	7	14271.00	4636.00	211.35	0	Spot (Block3, Row7, Column3)	3123.97	3114.00	372.19	0.00	0.12	2632.00	2668.92	2632.00	358.29	0.01	0.13	60.00	31.00	0.00	482.00	491.97	3970570.00	1.27	2825.56	2806.50
3	4	7	14584.00	4633.00	187.20	0	Spot (Block3, Row7, Column4)	3141.69	3047.00	392.49	0.01	0.12	2650.00	2680.76	2650.00	329.86	0.01	0.12	54.00	32.00	0.00	397.00	491.69	3094565.00	1.40	2979.52	2990.00
3	5	7	14880.00	4633.00	195.05	0	Spot (Block3, Row7, Column5)	3567.94	3486.50	477.48	0.01	0.13	2672.00	2710.84	2672.00	339.06	0.01	0.13	88.00	63.00	0.00	814.50	895.94	3839101.00	2.53	3060.82	2996.50
3	6	7	15170.00	4638.00	221.65	0	Spot (Block3, Row7, Column6)	3220.39	3215.00	402.40	0.00	0.12	2690.00	2736.18	2690.00	346.68	0.01	0.13	62.00	35.00	0.00	525.00	530.39	4534309.00	1.40	2866.95	2851.00
3	7	7	15471.00	4638.00	150.10	0	Spot (Block3, Row7, Column7)	7391.69	6734.00	2971.68	0.04	0.40	2790.00	2819.93	2790.00	395.68	0.00	0.14	100.00	99.00	0.00	3944.00	4601.69	4553282.00	11.55	4195.41	4125.00
3	8	7	15788.00	4632.00	78.70	0	Spot (Block3, Row7, Column8)	12363.92	7192.00	13875.96	0.24	1.12	2877.00	2918.77	2877.00	427.78	0.01	0.15	100.00	100.00	4.67	4315.00	9486.92	1854588.00	22.08	6238.49	6190.00
3	1	8	13670.00	4938.00	145.80	0	Spot (Block3, Row8, Column1)	58028.61	65535.00	12627.35	0.05	0.22	2676.00	2733.67	2676.00	531.23	0.01	0.19	100.00	100.00	65.45	62859.00	55352.61	33424732.00	104.09	17968.70	13376.50
3	2	8	13980.00	4934.00	196.50	0	Spot (Block3, Row8, Column2)	3126.37	3107.00	435.73	0.00	0.14	2561.50	2614.81	2561.50	380.31	0.01	0.15	63.00	30.00	0.00	545.50	564.87	3413994.00	1.35	2820.10	2790.00
3	3	8	14275.00	4937.00	167.80	0	Spot (Block3, Row8, Column3)	4182.76	3903.00	1124.54	0.03	0.27	2487.00	2544.92	2487.00	336.05	0.01	0.13	94.00	78.00	0.00	1416.00	1695.76	3262555.00	4.87	2957.41	2953.50
3	4	8	14577.00	4929.00	202.20	0	Spot (Block3, Row8, Column4)	3232.46	3145.00	457.88	0.01	0.14	2582.00	2625.54	2582.00	334.44	0.01	0.13	76.00	40.00	0.00	563.00	650.46	3756117.00	1.81	2791.58	2761.50
3	5	8	14870.00	4945.00	191.30	0	Spot (Block3, Row8, Column5)	3106.16	3063.00	377.01	0.01	0.12	2623.00	2672.30	2623.00	335.82	0.01	0.13	60.00	33.00	0.00	440.00	483.16	3199342.00	1.29	2927.42	2877.00
3	6	8	15186.00	4937.00	178.95	0	Spot (Block3, Row8, Column6)	3443.02	3382.00	458.15	0.01	0.13	2683.50	2740.59	2683.50	364.99	0.01	0.13	77.00	47.00	0.00	698.50	759.52	3091834.00	1.92	3001.99	2978.50
3	7	8	15482.00	4938.00	171.50	0	Spot (Block3, Row8, Column7)	4613.24	4488.00	1033.32	0.01	0.22	2791.00	2835.52	2791.00	380.29	0.01	0.13	94.00	84.00	0.00	1697.00	1822.24	3769015.00	4.67	3286.92	3283.00
3	8	8	15767.00	4939.00	149.20	0	Spot (Block3, Row8, Column8)	7026.92	6869.50	1917.66	0.01	0.27	2912.00	2962.36	2912.00	453.60	0.01	0.15	100.00	100.00	0.00	3957.50	4114.92	4286420.00	8.96	4068.79	4049.00
4	1	1	18180.00	2834.00	155.65	0	Spot (Block4, Row1, Column1)	47745.50	51813.00	17533.99	0.04	0.37	3005.00	3078.49	3005.00	595.15	0.01	0.19	100.00	100.00	36.17	48808.00	44740.50	31941972.00	75.05	12583.54	11128.50
4	2	1	18475.00	2841.00	194.15	0	Spot (Block4, Row1, Column2)	3556.56	3524.00	399.05	0.00	0.11	2934.00	3003.43	2934.00	550.37	0.01	0.18	53.00	14.00	0.00	590.00	622.56	3801968.00	1.01	3128.59	3111.00
4	3	1	18772.00	2846.00	169.55	0	Spot (Block4, Row1, Column3)	3474.66	3398.00	570.45	0.01	0.16	2913.00	2960.89	2913.00	398.76	0.01	0.13	59.00	24.00	0.00	485.00	561.66	2779724.00	1.29	3208.77	3179.00
4	4	1	19071.00	2845.00	167.90	0	Spot (Block4, Row1, Column4)	3572.75	3565.00	438.66	0.00	0.12	2826.00	2879.62	2826.00	453.91	0.01	0.16	73.00	31.00	0.00	739.00	746.75	2793888.00	1.53	3191.65	3103.00
4	5	1	19387.00	2829.00	194.55	0	Spot (Block4, Row1, Column5)	3465.46	3299.00	1068.46	0.02	0.31	2766.00	2809.18	2766.00	508.00	0.01	0.18	52.00	12.00	0.00	533.00	699.46	3711508.00	1.29	2985.99	2900.50
4	6	1	19681.00	2832.00	216.30	0	Spot (Block4, Row1, Column6)	3295.08	3276.00	330.79	0.00	0.10	2730.00	2762.69	2730.00	329.93	0.01	0.12	74.00	34.00	0.00	546.00	565.08	4405523.00	1.61	2917.03	2886.00
4	7	1	19981.00	2829.00	197.95	0	Spot (Block4, Row1, Column7)	3502.65	3505.00	353.94	0.00	0.10	2745.00	2787.48	2745.00	530.16	0.01	0.19	67.00	19.00	0.00	760.00	757.65	3887946.00	1.35	3044.06	3027.00
4	8	1	20278.00	2828.00	210.80	0	Spot (Block4, Row1, Column8)	3325.13	3334.00	324.57	0.00	0.10	2796.00	2855.45	2796.00	529.35	0.01	0.19	50.00	6.00	0.00	538.00	529.13	4212942.00	0.89	2981.62	2994.00
4	1	2	18185.00	3146.00	205.25	0	Spot (Block4, Row2, Column1)	3504.13	3432.50	847.01	0.01	0.24	2913.00	3006.55	2913.00	656.72	0.01	0.22	41.00	2.00	0.00	519.50	591.13	4211966.00	0.76	3221.44	3213.00
4	2	2	18494.00	3151.00	136.50	0	Spot (Block4, Row2, Column2)	3630.84	3502.50	868.60	0.02	0.24	2929.00	2995.08	2929.00	482.22	0.01	0.16	55.00	21.00	0.00	573.50	701.84	1822680.00	1.32	3256.23	3183.00
4	3	2	18804.00	3140.00	143.40	0	Spot (Block4, Row2, Column3)	3934.54	3752.00	1218.26	0.02	0.31	2941.50	3004.61	2941.50	450.85	0.01	0.15	73.00	43.00	0.00	810.50	993.04	2211212.00	2.06	3480.63	3422.00
4	4	2	19074.00	3144.00	202.80	0	Spot (Block4, Row2, Column4)	3426.85	3386.50	339.96	0.01	0.10	2864.00	2899.42	2864.00	371.05	0.01	0.13	66.00	30.00	0.00	522.50	562.85	4016272.00	1.42	3074.11	3048.00
4	5	2	19380.00	3139.00	199.15	0	Spot (Block4, Row2, Column5)	3938.71	3802.00	559.03	0.02	0.14	2717.00	2759.67	2717.00	366.42	0.01	0.13	98.00	84.00	0.00	1085.00	1221.71	4403482.00	3.22	3154.16	3116.50
4	6	2	19680.00	3133.00	186.85	0	Spot (Block4, Row2, Column6)	3219.66	3178.00	300.81	0.01	0.09	2652.00	2688.56	2652.00	361.67	0.01	0.13	72.00	30.00	0.00	526.00	567.66	3164922.00	1.47	2882.30	2868.00
4	7	2	19985.00	3133.00	223.40	0	Spot (Block4, Row2, Column7)	3092.30	3036.00	367.71	0.01	0.12	2662.00	2697.74	2662.00	552.31	0.01	0.20	25.00	2.00	0.00	374.00	430.30	4434352.00	0.71	2781.71	2757.00
4	8	2	20285.00	3164.00	241.20	0	Spot (Block4, Row2, Column8)	3045.62	3034.00	405.15	0.00	0.13	2690.00	2748.97	2690.00	612.73	0.01	0.22	22.00	0.00	0.00	344.00	355.62	5107506.00	0.48	2901.26	2801.00
4	1	3	18176.00	3438.00	182.80	0	Spot (Block4, Row3, Column1)	3725.90	3660.50	566.32	0.01	0.15	2871.00	2939.47	2871.00	527.12	0.01	0.18	68.00	33.00	0.00	789.50	854.90	3487445.00	1.49	3208.84	3225.00
4	2	3	18477.00	3443.00	221.80	0	Spot (Block4, Row3, Column2)	3517.14	3401.50	654.62	0.01	0.19	2898.00	2976.92	2898.00	500.06	0.01	0.17	50.00	17.00	0.00	503.50	619.14	4959174.00	1.08	3172.07	3080.00
4	3	3	18767.00	3434.00	211.70	0	Spot (Block4, Row3, Column3)	3621.23	3563.00	437.86	0.01	0.12	2904.00	2971.41	2904.00	428.56	0.01	0.14	72.00	32.00	0.00	659.00	717.23	4620687.00	1.52	3167.66	3167.00
4	4	3	19072.00	3433.00	206.40	0	Spot (Block4, Row3, Column4)	3426.22	3348.50	381.54	0.01	0.11	2791.00	2830.76	2791.00	324.48	0.01	0.11	82.00	40.00	0.00	557.50	635.22	4145730.00	1.84	3043.09	3039.50
4	5	3	19374.00	3436.00	176.35	0	Spot (Block4, Row3, Column5)	3404.77	3354.00	490.62	0.01	0.14	2687.00	2725.86	2687.00	346.55	0.01	0.13	77.00	47.00	0.00	667.00	717.77	2951938.00	1.96	2947.99	2914.00
4	6	3	19688.00	3438.00	187.25	0	Spot (Block4, Row3, Column6)	3133.60	3113.00	238.09	0.00	0.08	2590.00	2625.26	2590.00	330.83	0.01	0.13	82.00	30.00	0.00	523.00	543.60	3086593.00	1.54	2887.05	2864.00
4	7	3	19976.00	3442.00	222.90	0	Spot (Block4, Row3, Column7)	3101.94	3061.00	364.18	0.01	0.12	2591.00	2620.47	2591.00	251.35	0.00	0.10	76.00	46.00	0.00	470.00	510.94	4401658.00	1.92	2738.80	2697.50
4	8	3	20277.00	3448.00	215.75	0	Spot (Block4, Row3, Column8)	3056.26	3003.50	363.21	0.01	0.12	2660.00	2681.43	2660.00	259.70	0.00	0.10	63.00	31.00	0.00	343.50	396.26	4070942.00	1.44	2771.14	2734.50
4	1	4	18174.00	3727.00	201.35	0	Spot (Block4, Row4, Column1)	3461.19	3387.00	413.76	0.01	0.12	2841.00	2930.47	2841.00	655.57	0.01	0.22	42.00	5.00	0.00	546.00	620.19	3983825.00	0.81	3053.72	3010.50
4	2	4	18482.00	3736.00	206.80	0	Spot (Block4, Row4, Column2)	3489.61	3424.00	438.36	0.01	0.13	2887.00	2958.24	2887.00	620.62	0.01	0.21	41.00	5.00	0.00	537.00	602.61	4250351.00	0.86	3135.20	3113.00
4	3	4	18772.00	3735.00	166.55	0	Spot (Block4, Row4, Column3)	4192.82	4138.00	541.31	0.01	0.13	2820.00	2871.05	2820.00	392.98	0.01	0.14	97.00	86.00	0.00	1318.00	1372.82	3228471.00	3.36	3373.08	3373.50
4	4	4	19064.00	3738.00	206.90	0	Spot (Block4, Row4, Column4)	3275.32	3201.00	471.94	0.01	0.14	2769.00	2888.40	2769.00	2003.90	0.02	0.69	1.00	0.00	0.00	432.00	506.32	3999167.00	0.19	2960.36	2943.00
4	5	4	19378.00	3736.00	147.00	-50	Spot (Block4, Row4, Column5)	3341.89	3211.50	561.09	0.02	0.17	2668.00	2815.98	2668.00	1977.22	0.02	0.70	2.00	0.00	0.00	543.50	673.89	1958348.00	0.27	3222.26	3150.00
4	6	4	19680.00	3736.00	202.75	0	Spot (Block4, Row4, Column6)	3695.00	3613.50	441.74	0.01	0.12	2563.00	2613.10	2563.00	540.22	0.01	0.21	95.00	48.00	0.00	1050.50	1132.00	4315762.00	2.00	2968.48	2949.00
4	7	4	19976.00	3735.00	194.35	0	Spot (Block4, Row4, Column7)	3386.12	3232.00	558.10	0.02	0.16	2582.00	2626.11	2582.00	396.20	0.01	0.15	82.00	37.00	0.00	650.00	804.12	3626540.00	1.92	2884.39	2882.00
4	8	4	20269.00	3739.00	227.20	0	Spot (Block4, Row4, Column8)	3167.14	3109.00	421.40	0.01	0.13	2650.50	2682.46	2650.50	395.07	0.01	0.15	54.00	28.00	0.00	458.50	516.64	4677859.00	1.23	2772.27	2695.00
4	1	5	18182.00	4040.00	177.50	0	Spot (Block4, Row5, Column1)	3763.41	3693.50	502.84	0.01	0.13	2829.00	2955.13	2829.00	856.55	0.02	0.29	51.00	7.00	0.00	864.50	934.41	3319325.00	0.94	3173.95	3169.00
4	2	5	18470.00	4031.00	205.40	0	Spot (Block4, Row5, Column2)	3400.81	3265.50	636.77	0.02	0.19	2773.00	2860.43	2773.00	784.81	0.01	0.27	28.00	1.00	0.00	492.50	627.81	4080968.00	0.69	3028.66	3018.00
4	3	5	18775.00	4040.00	195.00	0	Spot (Block4, Row5, Column3)	3483.24	3432.00	479.86	0.01	0.14	2745.00	2797.43	2745.00	435.68	0.01	0.16	78.00	33.00	0.00	687.00	738.24	3751446.00	1.57	3122.68	3085.00
4	4	5	19073.00	4029.00	196.30	0	Spot (Block4, Row5, Column4)	3353.41	3301.00	378.22	0.01	0.11	2702.00	2833.54	2702.00	2009.89	0.02	0.71	0.00	0.00	0.00	599.00	651.41	3651860.00	0.26	2992.16	2956.00
4	5	5	19376.00	4032.00	154.05	0	Spot (Block4, Row5, Column5)	4307.64	4231.00	683.29	0.01	0.16	2636.00	2785.07	2636.00	1979.04	0.02	0.71	27.00	0.00	0.00	1595.00	1671.64	2804272.00	0.77	3176.60	3198.00
4	6	5	19682.00	4039.00	224.50	0	Spot (Block4, Row5, Column6)	3039.57	2992.50	455.63	0.01	0.15	2551.50	2599.05	2551.50	477.86	0.01	0.18	46.00	5.00	0.00	441.00	488.07	4389134.00	0.92	2705.63	2679.00
4	7	5	19984.00	4036.00	170.60	0	Spot (Block4, Row5, Column7)	3203.20	3145.00	344.87	0.01	0.11	2574.00	2603.63	2574.00	362.03	0.00	0.14	76.00	33.00	0.00	571.00	629.20	2588184.00	1.66	2789.22	2780.00
4	8	5	20276.00	4029.00	151.85	0	Spot (Block4, Row5, Column8)	3656.93	3510.00	740.70	0.02	0.20	2608.00	2651.23	2608.00	346.45	0.01	0.13	92.00	66.00	0.00	902.00	1048.93	2314834.00	2.90	2924.05	2817.50
4	1	6	18179.00	4334.00	208.50	0	Spot (Block4, Row6, Column1)	3438.12	3304.00	951.62	0.02	0.28	2763.00	2855.85	2763.00	728.41	0.01	0.26	31.00	2.00	0.00	541.00	675.12	4239201.00	0.80	3107.98	2935.00
4	2	6	18473.00	4329.00	211.00	0	Spot (Block4, Row6, Column2)	3336.40	3288.50	391.76	0.01	0.12	2677.00	2734.05	2677.00	672.93	0.01	0.25	43.00	4.00	0.00	611.50	659.40	4230551.00	0.90	2944.19	2891.00
4	3	6	18766.00	4333.00	199.65	0	Spot (Block4, Row6, Column3)	3396.03	3313.00	410.16	0.01	0.12	2668.00	2696.04	2668.00	420.51	0.00	0.16	73.00	34.00	0.00	645.00	728.03	3844311.00	1.66	2942.50	2930.00
4	4	6	19071.00	4335.00	178.45	0	Spot (Block4, Row6, Column4)	3495.82	3318.00	1088.12	0.02	0.31	2618.00	2659.36	2618.00	446.46	0.01	0.17	77.00	35.00	0.00	700.00	877.82	3111277.00	1.87	2971.79	2989.00
4	5	6	19376.00	4333.00	145.95	0	Spot (Block4, Row6, Column5)	3758.52	3732.50	435.99	0.00	0.12	2560.00	2606.21	2560.00	488.51	0.01	0.19	97.00	65.00	0.00	1172.50	1198.52	2179943.00	2.36	3175.58	3139.00
4	6	6	19687.00	4313.00	195.60	0	Spot (Block4, Row6, Column6)	3026.47	2975.00	434.76	0.01	0.14	2495.00	2563.96	2495.00	567.98	0.01	0.22	42.00	3.00	0.00	480.00	531.47	3268583.00	0.81	2748.19	2610.00
4	7	6	19988.00	4321.00	213.90	0	Spot (Block4, Row6, Column7)	3037.35	2992.00	636.39	0.01	0.21	2479.00	2523.30	2479.00	409.41	0.01	0.16	60.00	16.00	0.00	513.00	558.35	3963739.00	1.26	2757.37	2693.50
4	8	6	20300.00	4334.00	198.05	0	Spot (Block4, Row6, Column8)	3067.76	2985.00	517.15	0.01	0.17	2584.00	2631.86	2584.00	524.65	0.01	0.20	38.00	4.00	0.00	401.00	483.76	3392943.00	0.83	2708.15	2710.00
4	1	7	18187.00	4635.00	232.60	0	Spot (Block4, Row7, Column1)	3175.93	3073.00	748.18	0.01	0.24	2714.00	2798.28	2714.00	679.31	0.01	0.24	24.00	3.00	0.00	359.00	461.93	4938570.00	0.56	2957.71	2718.00
4	2	7	18498.00	4640.00	211.90	0	Spot (Block4, Row7, Column2)	3061.80	2988.50	406.94	0.01	0.13	2576.00	2618.92	2576.00	456.66	0.01	0.17	46.00	14.00	0.00	412.50	485.80	3919101.00	0.97	2757.37	2747.00
4	3	7	18776.00	4636.00	214.10	0	Spot (Block4, Row7, Column3)	3083.93	3015.50	472.62	0.01	0.15	2540.00	2574.62	2540.00	353.72	0.01	0.14	62.00	30.00	0.00	475.50	543.93	4027619.00	1.44	2840.03	2722.50
4	4	7	19077.00	4663.00	145.90	0	Spot (Block4, Row7, Column4)	3287.41	3155.50	1063.71	0.02	0.32	2496.50	2526.90	2496.50	335.10	0.01	0.13	75.00	49.00	0.00	659.00	790.91	1913275.00	2.27	2795.95	2756.50
4	5	7	19385.00	4642.00	207.75	0	Spot (Block4, Row7, Column5)	2956.24	2915.00	504.95	0.01	0.17	2412.00	2484.62	2412.00	526.74	0.01	0.21	47.00	4.00	0.00	503.00	544.24	3639126.00	0.90	2684.64	2603.50
4	6	7	19676.00	4626.00	191.70	0	Spot (Block4, Row7, Column6)	2922.27	2892.50	270.40	0.00	0.09	2388.00	2435.87	2388.00	527.74	0.01	0.22	46.00	1.00	0.00	504.50	534.27	3027473.00	0.92	2647.65	2628.00
4	7	7	19968.00	4648.00	221.75	0	Spot (Block4, Row7, Column7)	2856.48	2772.00	708.87	0.01	0.25	2373.00	2411.21	2373.00	404.70	0.01	0.17	49.00	13.00	0.00	399.00	483.48	4016216.00	1.10	2623.32	2498.00
4	8	7	20280.00	4632.00	148.85	0	Spot (Block4, Row7, Column8)	4456.65	4320.00	838.95	0.01	0.19	2505.00	2540.05	2505.00	315.89	0.01	0.12	100.00	100.00	0.00	1815.00	1951.65	2705185.00	6.07	3239.07	3238.00
4	1	8	18169.00	4938.00	145.10	0	Spot (Block4, Row8, Column1)	59683.25	65535.00	10538.48	0.04	0.18	2692.00	2765.43	2692.00	551.02	0.01	0.20	100.00	100.00	66.67	62843.00	56991.25	34198768.00	103.30	20224.44	13893.00
4	2	8	18468.00	4943.00	194.30	0	Spot (Block4, Row8, Column2)	3180.54	2994.00	1703.01	0.03	0.54	2505.00	2572.02	2505.00	485.96	0.01	0.19	50.00	12.00	0.00	489.00	675.54	3403174.00	1.25	2816.26	2795.00
4	3	8	18769.00	4926.00	187.15	0	Spot (Block4, Row8, Column3)	3308.22	3073.00	1000.88	0.03	0.30	2396.00	2432.30	2396.00	365.51	0.01	0.15	76.00	47.00	0.00	677.00	912.22	3251978.00	2.40	2730.37	2669.00
4	4	8	19073.00	4938.00	197.90	0	Spot (Block4, Row8, Column4)	2866.59	2850.00	314.90	0.00	0.11	2311.00	2461.21	2311.00	1977.23	0.03	0.80	0.00	0.00	0.00	539.00	555.59	3184786.00	0.21	2623.24	2589.00
4	5	8	19370.00	4919.00	205.45	0	Spot (Block4, Row8, Column5)	2654.62	2654.00	277.70	0.00	0.10	2265.00	2405.10	2265.00	2014.29	0.03	0.84	0.00	0.00	0.00	389.00	389.62	3188198.00	0.12	2441.27	2414.00
4	6	8	19684.00	4925.00	209.45	0	Spot (Block4, Row8, Column6)	2745.77	2686.00	328.80	0.01	0.12	2245.00	2286.86	2245.00	418.42	0.01	0.18	52.00	13.00	0.00	441.00	500.77	3429469.00	1.10	2420.00	2370.00
4	7	8	19979.00	4929.00	238.95	0	Spot (Block4, Row8, Column7)	2652.24	2588.00	415.24	0.01	0.16	2280.00	2301.12	2280.00	316.59	0.00	0.14	48.00	18.00	0.00	308.00	372.24	4362937.00	1.11	2431.17	2304.00
4	8	8	20269.00	4936.00	151.15	0	Spot (Block4, Row8, Column8)	5540.08	5388.00	1313.65	0.01	0.24	2437.00	2478.54	2437.00	336.50	0.01	0.14	99.00	99.00	0.00	2951.00	3103.08	3457012.00	9.10	3230.72	3198.00
5	1	1	4673.00	7339.00	151.95	0	Spot (Block5, Row1, Column1)	46260.08	49561.00	18685.52	0.03	0.40	1026.00	1046.69	1026.00	174.96	0.01	0.17	100.00	100.00	36.65	48535.00	45234.08	29282820.00	258.41	10456.53	7883.50
5	2	1	4973.00	7345.00	162.40	0	Spot (Block5, Row1, Column2)	1517.87	1495.00	246.37	0.01	0.16	985.00	999.29	985.00	152.00	0.01	0.15	97.00	77.00	0.00	510.00	532.87	1109565.00	3.41	1132.13	1119.00
5	3	1	5275.00	7338.00	156.00	0	Spot (Block5, Row1, Column3)	1884.30	1725.50	584.21	0.04	0.31	988.00	989.98	988.00	66.27	0.00	0.07	100.00	99.00	0.00	737.50	896.30	1262483.00	13.50	1179.33	1183.00
5	4	1	5565.00	7343.00	157.95	0	Spot (Block5, Row1, Column4)	1431.38	1415.00	180.97	0.00	0.13	1001.00	1007.74	1001.00	84.53	0.00	0.08	99.00	96.00	0.00	414.00	430.38	983358.00	5.01	1139.67	1139.00
5	5	1	5870.00	7337.00	145.90	0	Spot (Block5, Row1, Column5)	8538.46	7383.50	5825.24	0.06	0.68	1042.00	1053.95	1042.00	111.98	0.00	0.11	100.00	100.00	0.00	6341.50	7496.46	4952307.00	66.84	2577.12	1952.00
5	6	1	6173.00	7335.00	151.75	0	Spot (Block5, Row1, Column6)	6073.57	5235.00	3242.75	0.06	0.53	1089.00	1099.64	1089.00	139.36	0.00	0.13	100.00	100.00	0.00	4146.00	4984.57	3844571.00	35.69	2196.84	1801.00
5	7	1	6478.00	7338.00	152.10	0	Spot (Block5, Row1, Column7)	20917.77	18310.00	13340.70	0.06	0.64	1125.00	1186.30	1125.00	219.05	0.02	0.18	100.00	100.00	0.32	17185.00	19792.77	13261867.00	90.08	5133.07	4303.00
5	8	1	6779.00	7336.00	193.20	0	Spot (Block5, Row1, Column8)	1402.14	1383.00	136.41	0.01	0.10	1202.00	1250.56	1202.00	211.71	0.02	0.17	40.00	5.00	0.00	181.00	200.14	1486267.00	0.72	1259.92	1247.50
5	1	2	4656.00	7629.00	211.95	0	Spot (Block5, Row2, Column1)	1092.56	1098.00	55.33	0.00	0.05	971.00	994.29	971.00	164.81	0.01	0.17	20.00	0.00	0.00	127.00	121.56	1399571.00	0.60	1007.50	1004.00
5	2	2	4969.00	7644.00	118.75	0	Spot (Block5, Row2, Column2)	2480.81	2462.00	370.18	0.00	0.15	929.00	941.17	929.00	103.50	0.01	0.11	100.00	100.00	0.00	1533.00	1551.81	917901.00	14.88	1389.25	1360.50
5	3	2	5264.00	7638.00	198.60	0	Spot (Block5, Row2, Column3)	1120.19	1112.00	95.59	0.00	0.09	945.00	958.46	945.00	69.33	0.01	0.07	85.00	59.00	0.00	167.00	175.19	1249008.00	2.33	992.10	990.00
5	4	2	5579.00	7646.00	174.85	0	Spot (Block5, Row2, Column4)	1987.89	1984.00	406.88	0.00	0.20	981.00	997.70	981.00	85.29	0.01	0.09	100.00	100.00	0.00	1003.00	1006.89	1697656.00	11.61	1284.92	1281.00
5	5	2	5860.00	7634.00	207.35	0	Spot (Block5, Row2, Column5)	1549.16	1553.00	238.73	0.00	0.15	971.00	983.97	971.00	79.55	0.01	0.08	99.00	97.00	0.00	582.00	578.16	1888427.00	7.10	1175.12	1147.00
5	6	2	6170.00	7642.00	155.75	0	Spot (Block5, Row2, Column6)	1564.57	1514.50	262.47	0.01	0.17	991.00	1011.62	991.00	96.41	0.01	0.10	100.00	97.00	0.00	523.50	573.57	1045131.00	5.74	1158.17	1176.00
5	7	2	6471.00	7639.00	154.80	0	Spot (Block5, Row2, Column7)	1628.10	1649.00	258.36	0.01	0.16	1045.00	1060.37	1045.00	114.36	0.01	0.11	100.00	92.00	0.00	604.00	583.10	1069659.00	4.96	1223.52	1219.00
5	8	2	6787.00	7639.00	214.75	0	Spot (Block5, Row2, Column8)	1211.68	1208.00	70.02	0.00	0.06	1075.00	1086.08	1075.00	80.97	0.00	0.07	76.00	36.00	0.00	133.00	136.68	1596991.00	1.55	1122.66	1116.50
5	1	3	4674.00	7943.00	144.85	0	Spot (Block5, Row3, Column1)	4137.39	4055.00	1789.17	0.01	0.43	931.00	946.02	931.00	73.31	0.01	0.08	100.00	100.00	0.00	3124.00	3206.39	2362452.00	43.53	1678.29	1511.50
5	2	3	4979.00	7944.00	204.15	0	Spot (Block5, Row3, Column2)	1184.33	1184.00	122.43	0.00	0.10	935.00	947.24	935.00	63.49	0.01	0.07	96.00	81.00	0.00	249.00	249.33	1405800.00	3.73	1005.76	1001.00
5	3	3	5267.00	7941.00	196.95	0	Spot (Block5, Row3, Column3)	1306.37	1254.00	320.20	0.02	0.25	980.00	993.01	980.00	98.35	0.01	0.10	94.00	68.00	0.00	274.00	326.37	1437008.00	3.19	1084.90	1090.50
5	4	3	5566.00	7941.00	145.95	0	Spot (Block5, Row3, Column4)	3709.34	3445.50	1537.09	0.03	0.41	989.00	1000.72	989.00	77.87	0.01	0.08	100.00	100.00	0.00	2456.50	2720.34	2151418.00	34.79	1658.32	1449.00
5	5	3	5868.00	7952.00	177.40	0	Spot (Block5, Row3, Column5)	1221.03	1201.50	137.98	0.01	0.11	984.00	992.66	984.00	73.94	0.00	0.07	94.00	75.00	0.00	217.50	237.03	1076949.00	3.09	1065.71	1079.50
5	6	3	6173.00	7943.00	208.10	0	Spot (Block5, Row3, Column6)	1508.18	1476.00	212.01	0.01	0.14	1067.00	1109.26	1067.00	182.45	0.02	0.16	90.00	59.00	0.00	409.00	441.18	1861093.00	2.19	1242.43	1251.00
5	7	3	6480.00	7941.00	145.05	0	Spot (Block5, Row3, Column7)	3020.86	2793.00	1324.97	0.03	0.44	1068.00	1117.22	1068.00	161.10	0.02	0.14	100.00	91.00	0.00	1725.00	1952.86	1730951.00	11.82	1582.05	1558.00
5	8	3	6785.00	7956.00	225.35	0	Spot (Block5, Row3, Column8)	1227.57	1218.00	99.83	0.00	0.08	1083.00	1091.36	1083.00	90.13	0.00	0.08	72.00	36.00	0.00	135.00	144.57	1791021.00	1.51	1124.03	1101.00
5	1	4	4672.00	8239.00	147.10	0	Spot (Block5, Row4, Column1)	3424.12	3201.00	1474.24	0.03	0.43	934.00	943.81	934.00	67.40	0.00	0.07	100.00	100.00	0.00	2267.00	2490.12	2009957.00	36.80	1517.69	1423.00
5	2	4	4977.00	8238.00	210.35	0	Spot (Block5, Row4, Column2)	1250.90	1235.00	128.87	0.01	0.10	961.00	972.26	961.00	91.85	0.01	0.09	97.00	74.00	0.00	274.00	289.90	1586139.00	3.03	1055.91	1055.50
5	3	4	5271.00	8238.00	144.25	0	Spot (Block5, Row4, Column3)	20526.85	18501.00	11715.57	0.05	0.57	994.00	1014.01	994.00	102.16	0.01	0.10	100.00	100.00	0.00	17507.00	19532.85	11536090.00	191.01	5048.32	4150.00
5	4	4	5569.00	8245.00	219.55	0	Spot (Block5, Row4, Column4)	1208.05	1201.00	88.76	0.00	0.07	989.00	1002.34	989.00	93.14	0.01	0.09	95.00	61.00	0.00	212.00	219.05	1657446.00	2.21	1071.19	1071.50
5	5	4	5864.00	8245.00	210.05	0	Spot (Block5, Row4, Column5)	1308.60	1269.00	409.33	0.01	0.31	1029.00	1065.58	1029.00	157.83	0.02	0.15	77.00	19.00	0.00	240.00	279.60	1640982.00	1.54	1122.26	1108.00
5	6	4	6181.00	8232.00	205.60	0	Spot (Block5, Row4, Column6)	2034.25	2039.00	269.82	0.00	0.13	1107.00	1149.94	1107.00	166.26	0.02	0.14	99.00	98.00	0.00	932.00	927.25	2441098.00	5.32	1489.18	1507.00
5	7	4	6473.00	8246.00	144.55	0	Spot (Block5, Row4, Column7)	3640.91	3148.00	1953.48	0.06	0.54	1054.00	1108.12	1054.00	167.33	0.02	0.15	100.00	94.00	0.00	2094.00	2586.91	2057113.00	15.14	1710.16	1594.00
5	8	4	6775.00	8246.00	165.75	0	Spot (Block5, Row4, Column8)	2094.81	2021.50	529.31	0.02	0.25	1096.00	1107.38	1096.00	101.17	0.00	0.09	100.00	99.00	0.00	925.50	998.81	1600437.00	9.76	1319.16	1310.00
5	1	5	4676.00	8535.00	142.90	0	Spot (Block5, Row5, Column1)	2142.98	2143.50	578.15	0.00	0.27	941.00	949.15	941.00	69.91	0.00	0.07	100.00	100.00	0.00	1202.50	1201.98	1187213.00	17.08	1271.32	1149.00
5	2	5	4973.00	8554.00	192.90	0	Spot (Block5, Row5, Column2)	1167.80	1162.50	70.84	0.00	0.06	978.00	985.57	978.00	76.95	0.00	0.08	95.00	68.00	0.00	184.50	189.80	1230863.00	2.37	1069.28	1072.00
5	3	5	5279.00	8539.00	176.65	0	Spot (Block5, Row5, Column3)	1642.70	1643.00	319.51	0.00	0.19	1017.00	1038.32	1017.00	96.20	0.01	0.09	100.00	99.00	0.00	626.00	625.70	1434075.00	6.28	1217.66	1224.00
5	4	5	5573.00	8542.00	146.05	0	Spot (Block5, Row5, Column4)	3189.78	2829.50	1495.35	0.05	0.47	1005.00	1028.96	1005.00	132.25	0.01	0.13	100.00	100.00	0.00	1824.50	2184.78	1856452.00	16.34	1430.39	1367.00
5	5	5	5870.00	8536.00	144.70	0	Spot (Block5, Row5, Column5)	39745.31	39369.50	19734.88	0.00	0.50	1067.00	1117.76	1067.00	230.77	0.02	0.21	100.00	100.00	19.06	38302.50	38678.31	22734404.00	167.38	8497.51	6501.50
5	6	5	6167.00	8531.00	153.35	0	Spot (Block5, Row5, Column6)	1791.49	1764.50	314.75	0.01	0.18	1064.00	1098.11	1064.00	147.44	0.01	0.13	99.00	92.00	0.00	700.50	727.49	1150134.00	4.70	1367.40	1307.00
5	7	5	6480.00	8538.00	206.80	0	Spot (Block5, Row5, Column7)	1291.90	1283.00	142.03	0.00	0.11	1027.00	1047.51	1027.00	104.39	0.01	0.10	89.00	60.00	0.00	256.00	264.90	1577413.00	2.34	1126.94	1111.00
5	8	5	6772.00	8539.00	146.10	0	Spot (Block5, Row5, Column8)	8093.13	6550.00	5492.60	0.09	0.68	1070.00	1082.45	1070.00	101.87	0.01	0.09	100.00	100.00	0.00	5480.00	7023.13	4710199.00	68.82	2256.28	2064.00
5	1	6	4679.00	8847.00	205.35	0	Spot (Block5, Row6, Column1)	1275.83	1252.00	169.78	0.01	0.13	950.00	956.89	950.00	107.89	0.00	0.11	92.00	67.00	0.00	302.00	325.83	1527170.00	2.96	1042.76	1039.00
5	2	6	4969.00	8831.00	207.85	0	Spot (Block5, Row6, Column2)	1242.78	1236.00	128.02	0.00	0.10	989.00	1002.19	989.00	90.71	0.01	0.09	90.00	64.00	0.00	247.00	253.78	1528622.00	2.65	1070.02	1062.00
5	3	6	5270.00	8843.00	144.75	0	Spot (Block5, Row6, Column3)	16180.49	15034.00	9520.77	0.03	0.59	1016.00	1042.52	1016.00	110.93	0.01	0.11	100.00	100.00	0.00	14018.00	15164.49	9239060.00	136.47	4004.85	3081.00
5	4	6	5575.00	8837.00	159.05	0	Spot (Block5, Row6, Column4)	2022.92	1961.50	492.04	0.01	0.24	1006.00	1043.28	1006.00	155.46	0.02	0.15	99.00	94.00	0.00	955.50	1016.92	1411999.00	6.30	1250.09	1237.00
5	5	6	5872.00	8839.00	143.40	0	Spot (Block5, Row6, Column5)	40897.37	41837.50	20495.15	0.01	0.50	1006.00	1075.50	1006.00	217.96	0.03	0.20	100.00	100.00	23.57	40831.50	39891.37	22902620.00	182.70	8242.23	6546.00
5	6	6	6172.00	8839.00	183.05	0	Spot (Block5, Row6, Column6)	1365.34	1304.00	209.53	0.02	0.15	1005.00	1037.42	1005.00	149.29	0.01	0.14	85.00	50.00	0.00	299.00	360.34	1280687.00	2.20	1136.96	1114.00
5	7	6	6475.00	8839.00	146.00	0	Spot (Block5, Row6, Column7)	6186.53	5422.00	3290.93	0.06	0.53	1015.00	1040.40	1015.00	120.25	0.01	0.12	100.00	100.00	0.00	4407.00	5171.53	3619120.00	42.80	2089.44	1880.50
5	8	6	6778.00	8839.00	145.80	0	Spot (Block5, Row6, Column8)	7387.97	6461.50	4648.93	0.06	0.63	1024.00	1048.28	1024.00	117.23	0.01	0.11	100.00	100.00	0.00	5437.50	6363.97	4270245.00	54.08	2195.18	1986.00
5	1	7	4674.00	9134.00	215.65	0	Spot (Block5, Row7, Column1)	1294.06	1301.00	132.66	0.00	0.10	953.00	971.67	953.00	137.81	0.01	0.14	93.00	66.00	0.00	348.00	341.06	1721096.00	2.34	1061.94	1069.00
5	2	7	4977.00	9140.00	205.00	0	Spot (Block5, Row7, Column2)	1139.73	1108.00	143.02	0.01	0.13	975.00	975.09	975.00	58.47	0.00	0.06	85.00	60.00	0.00	133.00	164.73	1356282.00	2.82	1033.61	1022.00
5	3	7	5269.00	9135.00	223.15	0	Spot (Block5, Row7, Column3)	1171.10	1175.00	91.90	0.00	0.08	993.00	1004.80	993.00	91.85	0.01	0.09	83.00	49.00	0.00	182.00	178.10	1675844.00	1.81	1043.00	1031.00
5	4	7	5567.00	9143.00	214.30	0	Spot (Block5, Row7, Column4)	1172.54	1175.00	90.78	0.00	0.08	987.00	998.49	987.00	93.75	0.01	0.09	85.00	50.00	0.00	188.00	185.54	1536032.00	1.86	1052.13	1054.00
5	5	7	5874.00	9141.00	203.20	0	Spot (Block5, Row7, Column5)	1648.36	1604.00	317.91	0.01	0.19	992.00	1011.76	992.00	122.10	0.01	0.12	99.00	92.00	0.00	612.00	656.36	1936821.00	5.21	1209.63	1193.00
5	6	7	6171.00	9145.00	216.75	0	Spot (Block5, Row7, Column6)	1284.81	1297.00	108.44	0.00	0.08	1004.00	1021.01	1004.00	95.82	0.01	0.09	95.00	80.00	0.00	293.00	280.81	1726788.00	2.75	1099.96	1093.50
5	7	7	6468.00	9142.00	145.70	0	Spot (Block5, Row7, Column7)	6262.16	5626.00	3223.43	0.05	0.51	1005.00	1025.36	1005.00	104.82	0.01	0.10	100.00	100.00	0.00	4621.00	5257.16	3625792.00	49.96	2314.76	1700.50
5	8	7	6774.00	9140.00	147.00	-50	Spot (Block5, Row7, Column8)	1340.58	1089.00	494.97	0.09	0.37	1011.00	1028.86	1011.00	110.85	0.01	0.11	43.00	32.00	0.00	78.00	329.58	790940.00	2.81	1023.66	1016.00
5	1	8	4670.00	9441.00	143.70	0	Spot (Block5, Row8, Column1)	52979.56	65535.00	16163.10	0.09	0.31	996.00	1023.02	996.00	162.29	0.01	0.16	100.00	100.00	52.21	64539.00	51983.56	29933648.00	320.14	11291.71	8203.00
5	2	8	4975.00	9442.00	201.45	0	Spot (Block5, Row8, Column2)	1303.97	1245.00	193.11	0.02	0.15	993.00	1003.55	993.00	110.01	0.00	0.11	91.00	58.00	0.00	252.00	310.97	1502179.00	2.73	1095.91	1089.00
5	3	8	5267.00	9441.00	145.80	0	Spot (Block5, Row8, Column3)	3095.12	2649.50	1526.75	0.07	0.49	996.00	1002.88	996.00	82.61	0.00	0.08	100.00	100.00	0.00	1653.50	2099.12	1782788.00	25.33	1426.96	1308.00
5	4	8	5574.00	9436.00	185.95	0	Spot (Block5, Row8, Column4)	1348.07	1351.00	164.41	0.00	0.12	995.00	1005.58	995.00	100.91	0.00	0.10	95.00	79.00	0.00	356.00	353.07	1311675.00	3.39	1131.32	1118.00
5	5	8	5853.00	9430.00	237.00	0	Spot (Block5, Row8, Column5)	1158.71	1157.00	119.05	0.00	0.10	1001.00	1011.20	1001.00	91.75	0.00	0.09	75.00	36.00	0.00	156.00	157.71	1872481.00	1.61	1019.98	1023.00
5	6	8	6182.00	9435.00	171.65	0	Spot (Block5, Row8, Column6)	1642.52	1666.50	267.06	0.01	0.16	1008.00	1020.72	1008.00	84.05	0.01	0.08	99.00	98.00	0.00	658.50	634.52	1346864.00	7.40	1219.66	1215.00
5	7	8	6475.00	9437.00	147.15	0	Spot (Block5, Row8, Column7)	2485.06	2408.50	721.96	0.01	0.29	1006.00	1023.92	1006.00	117.19	0.01	0.11	100.00	100.00	0.00	1402.50	1479.06	1466186.00	12.47	1424.81	1380.00
5	8	8	6765.00	9442.00	144.15	0	Spot (Block5, Row8, Column8)	4869.74	4514.00	2047.23	0.03	0.42	1005.00	1024.04	1005.00	116.29	0.01	0.11	100.00	100.00	0.00	3509.00	3864.74	2746533.00	33.07	1951.27	1669.00
6	1	1	9175.00	7338.00	153.35	0	Spot (Block6, Row1, Column1)	48866.52	54814.00	17323.92	0.05	0.35	4499.00	4570.43	4499.00	633.26	0.01	0.14	100.00	100.00	40.78	50315.00	44367.52	31519128.00	69.95	15043.26	12119.50
6	2	1	9474.00	7344.00	181.00	0	Spot (Block6, Row1, Column2)	6482.94	6280.00	1368.76	0.01	0.21	4351.00	4406.10	4351.00	586.20	0.01	0.13	88.00	70.00	0.00	1929.00	2131.94	5944853.00	3.54	4931.14	4846.00
6	3	1	9785.00	7342.00	200.50	0	Spot (Block6, Row1, Column3)	5838.36	5568.00	1142.25	0.02	0.20	4332.00	4388.99	4332.00	576.13	0.01	0.13	79.00	53.00	0.00	1236.00	1506.36	6661571.00	2.52	4809.46	4778.50
6	4	1	10072.00	7344.00	165.15	0	Spot (Block6, Row1, Column4)	6816.53	6608.00	1253.59	0.01	0.18	4436.00	4498.76	4436.00	584.65	0.01	0.13	97.00	84.00	0.00	2172.00	2380.53	5153294.00	3.96	5229.61	5274.50
6	5	1	10373.00	7339.00	151.30	0	Spot (Block6, Row1, Column5)	11422.59	9935.00	4845.57	0.06	0.42	4546.00	4599.76	4546.00	593.82	0.01	0.13	100.00	95.00	0.00	5389.00	6876.59	7207657.00	11.49	5901.99	5841.50
6	6	1	10673.00	7337.00	160.70	0	Spot (Block6, Row1, Column6)	10424.81	9033.00	3754.35	0.06	0.36	4678.00	4725.59	4678.00	616.85	0.00	0.13	99.00	96.00	0.00	4355.00	5746.81	7485013.00	9.24	6061.30	6153.50
6	7	1	10980.00	7338.00	155.20	0	Spot (Block6, Row1, Column7)	19152.87	18071.00	8447.69	0.03	0.44	4733.00	4789.86	4733.00	628.33	0.01	0.13	100.00	100.00	0.00	13338.00	14419.87	12736659.00	22.86	7661.21	7018.50
6	8	1	11270.00	7334.00	208.30	0	Spot (Block6, Row1, Column8)	5748.34	5729.00	756.88	0.00	0.13	4686.00	4748.21	4686.00	622.85	0.01	0.13	67.00	40.00	0.00	1043.00	1062.34	7076210.00	1.61	5239.60	5267.50
6	1	2	9180.00	7635.00	202.35	0	Spot (Block6, Row2, Column1)	5037.66	4990.00	667.06	0.00	0.13	4381.00	4479.19	4381.00	771.20	0.01	0.17	40.00	11.00	0.00	609.00	656.66	5878949.00	0.72	4738.80	4655.00
6	2	2	9468.00	7640.00	130.70	0	Spot (Block6, Row2, Column2)	6793.69	6644.00	987.45	0.01	0.15	4248.00	4299.27	4248.00	547.35	0.01	0.13	99.00	95.00	0.00	2396.00	2545.69	3104718.00	4.56	5165.07	5103.00
6	3	2	9778.00	7643.00	204.40	0	Spot (Block6, Row2, Column3)	5192.71	5158.00	627.61	0.00	0.12	4265.00	4317.01	4265.00	553.76	0.01	0.13	68.00	38.00	0.00	893.00	927.71	6158558.00	1.58	4692.76	4741.00
6	4	2	10077.00	7642.00	196.40	0	Spot (Block6, Row2, Column4)	5900.05	5778.50	871.16	0.01	0.15	4352.00	4401.41	4352.00	556.32	0.00	0.13	87.00	66.00	0.00	1426.50	1548.05	6466460.00	2.69	4922.14	4892.00
6	5	2	10382.00	7632.00	206.05	0	Spot (Block6, Row2, Column5)	6143.23	6021.00	910.80	0.01	0.15	4408.00	4466.36	4408.00	569.44	0.01	0.13	94.00	69.00	0.00	1613.00	1735.23	7433306.00	2.94	4920.58	5015.00
6	6	2	10668.00	7636.00	201.90	0	Spot (Block6, Row2, Column6)	5459.61	5387.50	733.22	0.01	0.13	4494.00	4556.17	4494.00	602.45	0.01	0.13	64.00	34.00	0.00	893.50	965.61	6311306.00	1.50	4927.14	4881.50
6	7	2	10976.00	7626.00	194.25	0	Spot (Block6, Row2, Column7)	5702.26	5652.50	747.16	0.00	0.13	4603.00	4762.65	4603.00	2019.11	0.01	0.42	12.00	0.00	0.00	1049.50	1099.26	6090017.00	0.47	4969.38	4913.00
6	8	2	11280.00	7641.00	211.00	0	Spot (Block6, Row2, Column8)	5474.02	5441.00	672.88	0.00	0.12	4618.00	4672.84	4618.00	573.23	0.01	0.12	62.00	32.00	0.00	823.00	856.02	6962950.00	1.40	4998.47	4953.00
6	1	3	9178.00	7942.00	156.90	0	Spot (Block6, Row3, Column1)	7575.45	7066.00	1903.89	0.03	0.25	4247.00	4292.31	4247.00	601.68	0.00	0.14	98.00	91.00	0.00	2819.00	3328.45	5136155.00	5.46	5068.43	5079.00
6	2	3	9481.00	7954.00	212.50	0	Spot (Block6, Row3, Column2)	5408.07	5393.50	732.23	0.00	0.14	4307.00	4349.09	4307.00	551.30	0.00	0.13	75.00	48.00	0.00	1086.50	1101.07	6965596.00	1.92	4739.54	4717.00
6	3	3	9770.00	7939.00	207.95	0	Spot (Block6, Row3, Column3)	5494.61	5441.00	691.26	0.00	0.13	4392.00	4449.12	4392.00	566.16	0.01	0.13	74.00	46.00	0.00	1049.00	1102.61	6730897.00	1.85	4862.60	4816.50
6	4	3	10072.00	7940.00	167.15	0	Spot (Block6, Row3, Column4)	6990.16	6742.00	1436.34	0.02	0.21	4395.00	4440.31	4395.00	553.70	0.00	0.12	97.00	87.00	0.00	2347.00	2595.16	5410382.00	4.61	5118.63	5206.50
6	5	3	10378.00	7944.00	196.10	0	Spot (Block6, Row3, Column5)	5387.76	5282.50	764.89	0.01	0.14	4369.00	4414.16	4369.00	547.81	0.00	0.12	69.00	42.00	0.00	913.50	1018.76	5861887.00	1.78	4839.70	4863.00
6	6	3	10678.00	7938.00	193.40	0	Spot (Block6, Row3, Column6)	6021.33	5916.50	891.41	0.01	0.15	4384.00	4491.52	4384.00	1271.88	0.01	0.28	65.00	17.00	0.00	1532.50	1637.33	6346481.00	1.20	4995.38	4886.00
6	7	3	10977.00	7964.00	179.80	0	Spot (Block6, Row3, Column7)	7162.73	6379.50	2375.93	0.05	0.33	4510.00	4664.26	4510.00	2008.09	0.01	0.43	46.00	25.00	0.00	1869.50	2652.73	6489438.00	1.24	5416.78	5294.50
6	8	3	11277.00	7946.00	197.15	0	Spot (Block6, Row3, Column8)	5469.41	5459.00	670.66	0.00	0.12	4559.00	4599.67	4559.00	576.28	0.00	0.13	64.00	39.00	0.00	900.00	910.41	6027294.00	1.51	4965.03	5000.50
6	1	4	9179.00	8240.00	178.95	0	Spot (Block6, Row4, Column1)	6448.43	6176.50	1434.39	0.02	0.22	4189.00	4227.37	4189.00	534.03	0.00	0.13	92.00	76.00	0.00	1987.50	2259.43	5726206.00	4.16	4968.79	4949.00
6	2	4	9473.00	8230.00	208.40	0	Spot (Block6, Row4, Column2)	6186.08	5944.50	865.91	0.02	0.14	4336.50	4379.17	4336.50	563.65	0.00	0.13	96.00	78.00	0.00	1608.00	1849.58	7658371.00	3.21	5063.39	5066.00
6	3	4	9772.00	8241.00	152.75	0	Spot (Block6, Row4, Column3)	14474.41	14003.50	4892.92	0.01	0.34	4426.00	4491.43	4426.00	595.43	0.01	0.13	100.00	100.00	0.00	9577.50	10048.41	9205724.00	16.77	6683.21	6617.00
6	4	4	10063.00	8244.00	198.90	0	Spot (Block6, Row4, Column4)	5465.25	5477.00	661.38	0.00	0.12	4439.00	4493.10	4439.00	571.05	0.01	0.13	67.00	45.00	0.00	1038.00	1026.25	6115610.00	1.70	4983.12	4982.00
6	5	4	10368.00	8234.00	192.90	0	Spot (Block6, Row4, Column5)	5514.80	5512.00	716.42	0.00	0.13	4412.00	4449.95	4412.00	563.94	0.00	0.13	74.00	48.00	0.00	1100.00	1102.80	5796056.00	1.89	4779.95	4627.50
6	6	4	10674.00	8235.00	201.15	0	Spot (Block6, Row4, Column6)	6230.85	6215.00	825.35	0.00	0.13	4424.00	4468.76	4424.00	573.15	0.00	0.13	94.00	74.00	0.00	1791.00	1806.85	7121864.00	3.07	5133.60	5213.00
6	7	4	10968.00	8245.00	163.10	0	Spot (Block6, Row4, Column7)	9554.32	7571.00	6887.51	0.10	0.72	4496.00	4558.78	4496.00	605.89	0.01	0.13	97.00	89.00	0.81	3075.00	5058.32	7051089.00	8.24	5554.31	5571.00
6	8	4	11270.00	8244.00	184.55	0	Spot (Block6, Row4, Column8)	5861.39	5772.00	909.79	0.01	0.16	4532.00	4588.28	4532.00	589.82	0.01	0.13	77.00	53.00	0.00	1240.00	1329.39	5621074.00	2.16	4952.09	4934.50
6	1	5	9181.00	8544.00	148.70	0	Spot (Block6, Row5, Column1)	8477.82	8462.00	1836.72	0.00	0.22	4226.00	4254.98	4226.00	540.56	0.00	0.13	99.00	99.00	0.00	4236.00	4251.82	5112127.00	7.81	5571.14	5504.00
6	2	5	9475.00	8544.00	203.45	0	Spot (Block6, Row5, Column2)	5264.24	5206.00	697.37	0.00	0.13	4281.00	4319.82	4281.00	543.21	0.00	0.13	68.00	42.00	0.00	925.00	983.24	6227597.00	1.74	4682.81	4708.50
6	3	5	9774.00	8531.00	204.05	0	Spot (Block6, Row5, Column3)	6532.25	6383.00	1136.79	0.01	0.17	4337.00	4385.01	4337.00	590.11	0.00	0.13	95.00	78.00	0.00	2046.00	2195.25	7721115.00	3.64	5100.71	5162.00
6	4	5	10069.00	8538.00	196.90	0	Spot (Block6, Row5, Column4)	5605.00	5548.00	875.98	0.00	0.16	4428.00	4464.47	4428.00	590.50	0.00	0.13	70.00	47.00	0.00	1120.00	1177.00	6143078.00	1.93	4826.03	4744.00
6	5	5	10373.00	8540.00	147.85	0	Spot (Block6, Row5, Column5)	21622.16	20413.00	8361.76	0.02	0.39	4514.00	4549.70	4514.00	613.24	0.00	0.13	100.00	100.00	0.00	15899.00	17108.16	12886809.00	27.84	8748.91	7546.50
6	6	5	10686.00	8544.00	194.75	0	Spot (Block6, Row5, Column6)	5566.47	5558.00	713.38	0.00	0.13	4476.00	4519.55	4476.00	565.10	0.00	0.13	74.00	47.00	0.00	1082.00	1090.47	5967254.00	1.85	4898.98	4876.00
6	7	5	10976.00	8547.00	190.90	0	Spot (Block6, Row5, Column7)	6296.64	6231.00	900.60	0.00	0.14	4598.00	4650.13	4598.00	621.75	0.00	0.13	90.00	63.00	0.00	1633.00	1698.64	6479238.00	2.65	5099.90	5038.00
6	8	5	11274.00	8540.00	148.80	0	Spot (Block6, Row5, Column8)	13554.80	12398.00	6130.98	0.04	0.45	4601.00	4648.76	4601.00	611.22	0.00	0.13	97.00	95.00	0.00	7797.00	8953.80	8146433.00	14.57	6699.75	6459.00
6	1	6	9185.00	8842.00	204.85	0	Spot (Block6, Row6, Column1)	5946.47	5857.50	884.85	0.01	0.15	4213.00	4248.56	4213.00	546.04	0.00	0.13	91.00	75.00	0.00	1644.50	1733.47	7088194.00	3.11	4900.32	4789.00
6	2	6	9472.00	8838.00	203.95	0	Spot (Block6, Row6, Column2)	5538.25	5485.00	689.73	0.00	0.12	4270.00	4345.85	4270.00	847.01	0.01	0.19	69.00	27.00	0.00	1215.00	1268.25	6546215.00	1.41	4878.32	4819.00
6	3	6	9767.00	8837.00	147.65	0	Spot (Block6, Row6, Column3)	14352.43	13262.50	5752.52	0.03	0.40	4283.00	4348.20	4283.00	824.88	0.01	0.19	100.00	99.00	0.00	8979.50	10069.43	8640162.00	12.13	6454.91	6293.00
6	4	6	10081.00	8843.00	187.20	0	Spot (Block6, Row6, Column4)	5778.03	5674.50	911.28	0.01	0.16	4315.00	4365.46	4315.00	580.36	0.01	0.13	82.00	60.00	0.00	1359.50	1463.03	5708693.00	2.43	4844.72	4785.50
6	5	6	10374.00	8836.00	146.35	0	Spot (Block6, Row6, Column5)	22890.27	21721.00	9486.27	0.02	0.41	4453.00	4487.99	4453.00	622.54	0.00	0.14	100.00	100.00	0.00	17268.00	18437.27	13367917.00	29.56	8917.63	7729.00
6	6	6	10676.00	8840.00	206.75	0	Spot (Block6, Row6, Column6)	5552.00	5494.00	799.40	0.00	0.14	4420.00	4471.27	4420.00	586.01	0.01	0.13	72.00	46.00	0.00	1074.00	1132.00	6762336.00	1.84	4917.44	4901.00
6	7	6	10973.00	8843.00	151.15	0	Spot (Block6, Row6, Column7)	10558.87	9531.00	3828.53	0.04	0.36	4529.00	4573.19	4529.00	617.22	0.00	0.13	99.00	94.00	0.00	5002.00	6029.87	6620414.00	9.70	6070.22	5958.00
6	8	6	11281.00	8839.00	152.65	0	Spot (Block6, Row6, Column8)	11941.75	10058.00	5327.59	0.07	0.45	4601.00	4639.61	4601.00	610.97	0.00	0.13	99.00	95.00	0.00	5457.00	7340.75	7666602.00	11.95	6064.39	6184.50
6	1	7	9176.00	9127.00	216.20	0	Spot (Block6, Row7, Column1)	5783.73	5637.50	878.45	0.01	0.15	4045.50	4109.43	4045.50	564.12	0.01	0.14	93.00	74.00	0.00	1592.00	1738.23	7727060.00	2.97	4674.04	4624.00
6	2	7	9447.00	9141.00	207.55	0	Spot (Block6, Row7, Column2)	4805.10	4824.00	642.00	0.00	0.13	4063.00	4156.97	4063.00	843.11	0.01	0.20	45.00	7.00	0.00	761.00	742.10	5905467.00	0.77	4356.57	4342.00
6	3	7	9781.00	9139.00	214.55	0	Spot (Block6, Row7, Column3)	4906.58	4886.00	588.36	0.00	0.12	4151.00	4234.28	4151.00	831.02	0.01	0.20	42.00	5.00	0.00	735.00	755.58	6461963.00	0.81	4441.30	4350.00
6	4	7	10083.00	9143.00	219.60	0	Spot (Block6, Row7, Column4)	4987.26	4992.50	664.28	0.00	0.13	4123.00	4186.76	4123.00	554.13	0.01	0.13	61.00	34.00	0.00	869.50	864.26	6872449.00	1.44	4499.77	4452.50
6	5	7	10377.00	9139.00	217.45	0	Spot (Block6, Row7, Column5)	5526.22	5406.50	753.66	0.01	0.14	4278.00	4333.15	4278.00	579.26	0.01	0.13	81.00	48.00	0.00	1128.50	1248.22	7471451.00	2.06	4662.13	4702.50
6	6	7	10673.00	9140.00	203.85	0	Spot (Block6, Row7, Column6)	5894.27	5794.00	812.48	0.01	0.14	4364.00	4395.42	4364.00	572.37	0.00	0.13	89.00	61.00	0.00	1430.00	1530.27	6961128.00	2.62	4942.11	4942.00
6	7	7	10967.00	9143.00	153.80	0	Spot (Block6, Row7, Column7)	9550.38	8829.50	2840.66	0.03	0.30	4412.00	4435.99	4412.00	600.65	0.00	0.14	99.00	99.00	0.00	4417.50	5138.38	6169543.00	8.51	5707.91	5687.00
6	8	7	11275.00	9137.00	147.90	0	Spot (Block6, Row7, Column8)	8366.10	8411.50	1171.93	0.00	0.14	4514.00	4541.41	4514.00	598.57	0.00	0.13	100.00	99.00	0.00	3897.50	3852.10	4969463.00	6.39	5816.63	5817.00
6	1	8	9167.00	9440.00	145.35	0	Spot (Block6, Row8, Column1)	51811.91	63210.00	16416.16	0.09	0.32	3988.00	4032.61	3988.00	579.08	0.00	0.14	100.00	100.00	48.18	59222.00	47823.91	29895676.00	82.51	15227.23	12230.00
6	2	8	9477.00	9442.00	206.90	0	Spot (Block6, Row8, Column2)	4927.95	4839.00	687.45	0.01	0.14	3993.00	4055.15	3993.00	566.03	0.01	0.14	64.00	39.00	0.00	846.00	934.95	6021958.00	1.54	4370.71	4284.50
6	3	8	9773.00	9437.00	162.05	0	Spot (Block6, Row8, Column3)	6891.70	6235.50	1967.27	0.04	0.29	4027.00	4094.43	4027.00	547.15	0.01	0.13	98.00	82.00	0.00	2208.50	2864.70	4975807.00	5.11	4790.26	4769.50
6	4	8	10073.00	9440.00	196.40	0	Spot (Block6, Row8, Column4)	5256.06	5162.50	745.04	0.01	0.14	4072.00	4121.51	4072.00	551.87	0.01	0.13	76.00	49.00	0.00	1090.50	1184.06	5729107.00	2.06	4618.52	4602.50
6	5	8	10371.00	9440.00	210.95	0	Spot (Block6, Row8, Column5)	5028.54	5005.00	655.84	0.00	0.13	4156.50	4216.39	4156.50	569.05	0.01	0.13	61.00	34.00	0.00	848.50	872.04	6381217.00	1.43	4622.06	4628.00
6	6	8	10678.00	9435.00	187.15	0	Spot (Block6, Row8, Column6)	6674.09	6572.00	1250.59	0.01	0.19	4273.50	4312.54	4273.50	574.04	0.00	0.13	93.00	82.00	0.00	2298.50	2400.59	6580650.00	4.11	5149.10	5174.00
6	7	8	10973.00	9441.00	177.05	0	Spot (Block6, Row8, Column7)	6605.72	6450.00	1295.11	0.01	0.20	4329.00	4372.01	4329.00	598.34	0.00	0.14	91.00	77.00	0.00	2121.00	2276.72	5793217.00	3.73	5042.41	4925.00
6	8	8	11266.00	9442.00	148.35	0	Spot (Block6, Row8, Column8)	8904.39	8801.00	2262.92	0.01	0.25	4447.00	4474.62	4447.00	612.91	0.00	0.14	99.00	97.00	0.00	4354.00	4457.39	5369347.00	7.23	5751.48	5856.00
7	1	1	13677.00	7336.00	155.55	0	Spot (Block7, Row1, Column1)	45493.41	48683.00	18811.36	0.03	0.41	2190.00	2243.93	2190.00	313.68	0.01	0.14	100.00	100.00	32.83	46493.00	43303.41	30207824.00	137.88	12717.33	9921.50
7	2	1	13974.00	7342.00	173.40	0	Spot (Block7, Row1, Column2)	2853.15	2814.00	360.99	0.01	0.13	2145.50	2181.98	2145.50	268.41	0.01	0.12	90.00	65.00	0.00	668.50	707.65	2399496.00	2.50	2440.42	2424.00
7	3	1	14285.00	7340.00	207.40	0	Spot (Block7, Row1, Column3)	2466.17	2401.00	286.77	0.01	0.12	2139.00	2174.95	2139.00	259.39	0.01	0.12	50.00	24.00	0.00	262.00	327.17	3008722.00	1.12	2345.19	2350.00
7	4	1	14566.00	7336.00	180.30	0	Spot (Block7, Row1, Column4)	2756.76	2728.50	350.73	0.00	0.13	2164.00	2182.92	2164.00	253.73	0.00	0.12	82.00	56.00	0.00	564.50	592.76	2514162.00	2.26	2479.56	2487.00
7	5	1	14886.00	7360.00	220.35	0	Spot (Block7, Row1, Column5)	2653.10	2638.00	434.50	0.00	0.16	2171.00	2193.98	2171.00	252.34	0.00	0.12	69.00	46.00	0.00	467.00	482.10	3685155.00	1.82	2337.32	2303.50
7	6	1	15179.00	7339.00	217.70	0	Spot (Block7, Row1, Column6)	2595.12	2549.50	319.15	0.01	0.12	2166.00	2198.15	2166.00	266.77	0.01	0.12	64.00	35.00	0.00	383.50	429.12	3518984.00	1.49	2311.16	2279.00
7	7	1	15483.00	7331.00	202.55	0	Spot (Block7, Row1, Column7)	2837.90	2778.00	376.26	0.01	0.13	2237.00	2272.94	2237.00	279.70	0.01	0.12	79.00	48.00	0.00	541.00	600.90	3300480.00	2.02	2426.00	2436.00
7	8	1	15789.00	7332.00	210.90	0	Spot (Block7, Row1, Column8)	2837.58	2815.00	330.89	0.00	0.12	2338.00	2377.07	2338.00	279.50	0.01	0.12	70.00	40.00	0.00	477.00	499.58	3592376.00	1.65	2520.30	2458.50
7	1	2	13670.00	7639.00	217.00	0	Spot (Block7, Row2, Column1)	2467.07	2428.00	315.05	0.01	0.13	2167.00	2198.11	2167.00	283.38	0.01	0.13	48.00	25.00	0.00	261.00	300.07	3318205.00	0.95	2339.51	2329.50
7	2	2	13974.00	7640.00	148.10	0	Spot (Block7, Row2, Column2)	2643.93	2586.50	289.08	0.01	0.11	2156.00	2193.40	2156.00	253.07	0.01	0.12	76.00	40.00	0.00	430.50	487.93	1581069.00	1.78	2354.84	2329.00
7	3	2	14272.00	7636.00	215.05	0	Spot (Block7, Row2, Column3)	2651.56	2584.00	322.62	0.01	0.12	2169.00	2188.66	2169.00	245.18	0.00	0.11	71.00	44.00	0.00	415.00	482.56	3492108.00	1.89	2331.92	2298.50
7	4	2	14578.00	7634.00	208.75	0	Spot (Block7, Row2, Column4)	2578.88	2523.00	334.61	0.01	0.13	2174.00	2185.69	2174.00	236.23	0.00	0.11	61.00	37.00	0.00	349.00	404.88	3195232.00	1.66	2348.74	2301.50
7	5	2	14883.00	7636.00	199.20	0	Spot (Block7, Row2, Column5)	3044.37	2985.50	396.69	0.01	0.13	2176.00	2208.60	2176.00	246.27	0.01	0.11	96.00	83.00	0.00	809.50	868.37	3434046.00	3.39	2517.57	2519.00
7	6	2	15178.00	7643.00	199.80	0	Spot (Block7, Row2, Column6)	2604.18	2603.00	315.12	0.00	0.12	2105.00	2158.89	2105.00	239.36	0.01	0.11	75.00	53.00	0.00	498.00	499.18	2958343.00	1.86	2358.02	2337.50
7	7	2	15482.00	7631.00	208.35	0	Spot (Block7, Row2, Column7)	2473.61	2430.00	279.41	0.01	0.11	2132.00	2164.24	2132.00	232.56	0.01	0.11	58.00	35.00	0.00	298.00	341.61	3069748.00	1.33	2300.74	2270.50
7	8	2	15771.00	7643.00	212.00	0	Spot (Block7, Row2, Column8)	2600.95	2591.00	323.58	0.00	0.12	2246.00	2294.35	2246.00	274.96	0.01	0.12	54.00	31.00	0.00	345.00	354.95	3326621.00	1.12	2386.59	2353.00
7	1	3	13680.00	7949.00	180.85	0	Spot (Block7, Row3, Column1)	2855.34	2783.00	421.89	0.01	0.15	2173.00	2192.46	2173.00	252.62	0.00	0.12	83.00	58.00	0.00	610.00	682.34	2612638.00	2.62	2496.29	2496.00
7	2	3	13975.00	7951.00	179.20	0	Spot (Block7, Row3, Column2)	2611.54	2540.00	307.19	0.01	0.12	2200.00	2240.68	2200.00	261.61	0.01	0.12	59.00	37.00	0.00	340.00	411.54	2347777.00	1.42	2451.73	2388.00
7	3	3	14263.00	7937.00	179.25	0	Spot (Block7, Row3, Column3)	2746.83	2641.50	459.15	0.02	0.17	2192.00	2228.64	2192.00	259.44	0.01	0.12	74.00	41.00	0.00	449.50	554.83	2477637.00	2.00	2469.04	2462.00
7	4	3	14582.00	7941.00	191.20	0	Spot (Block7, Row3, Column4)	2700.10	2631.00	356.28	0.01	0.13	2175.00	2196.39	2175.00	241.68	0.00	0.11	76.00	47.00	0.00	456.00	525.10	2786504.00	2.08	2415.62	2386.00
7	5	3	14878.00	7942.00	179.40	0	Spot (Block7, Row3, Column5)	2787.71	2759.00	410.54	0.00	0.15	2170.00	2205.89	2170.00	239.79	0.01	0.11	83.00	60.00	0.00	589.00	617.71	2514511.00	2.43	2501.65	2487.50
7	6	3	15178.00	7942.00	202.95	0	Spot (Block7, Row3, Column6)	2778.99	2770.50	320.67	0.00	0.12	2154.00	2179.98	2154.00	234.03	0.01	0.11	88.00	65.00	0.00	616.50	624.99	3251421.00	2.56	2450.02	2449.00
7	7	3	15482.00	7936.00	207.35	0	Spot (Block7, Row3, Column7)	2494.68	2445.00	298.89	0.01	0.12	2149.00	2181.47	2149.00	232.25	0.01	0.11	56.00	35.00	0.00	296.00	345.68	3055982.00	1.35	2309.20	2306.00
7	8	3	15780.00	7936.00	195.60	0	Spot (Block7, Row3, Column8)	2660.42	2638.00	298.88	0.00	0.11	2215.00	2266.74	2215.00	272.29	0.01	0.12	64.00	38.00	0.00	423.00	445.42	2870598.00	1.45	2417.61	2377.00
7	1	4	13683.00	8238.00	194.60	0	Spot (Block7, Row4, Column1)	2769.52	2691.50	355.69	0.01	0.13	2176.00	2201.28	2176.00	257.91	0.01	0.12	84.00	50.00	0.00	515.50	593.52	2968922.00	2.20	2441.92	2401.00
7	2	4	13973.00	8236.00	209.80	0	Spot (Block7, Row4, Column2)	2645.44	2577.00	322.19	0.01	0.12	2194.00	2230.85	2194.00	254.13	0.01	0.11	63.00	38.00	0.00	383.00	451.44	3322674.00	1.63	2426.80	2403.00
7	3	4	14279.00	8241.00	153.05	0	Spot (Block7, Row4, Column3)	3618.40	3541.00	592.81	0.01	0.16	2218.00	2247.62	2218.00	262.86	0.01	0.12	100.00	97.00	0.00	1323.00	1400.40	2326633.00	5.21	2698.04	2688.00
7	4	4	14578.00	8237.00	186.35	0	Spot (Block7, Row4, Column4)	2575.70	2592.00	258.94	0.00	0.10	2187.00	2212.85	2187.00	256.16	0.01	0.12	63.00	37.00	0.00	405.00	388.70	2513879.00	1.42	2405.56	2375.50
7	5	4	14866.00	8235.00	200.65	0	Spot (Block7, Row4, Column5)	2633.77	2581.00	351.11	0.01	0.13	2182.00	2207.00	2182.00	249.64	0.00	0.11	67.00	39.00	0.00	399.00	451.77	3002496.00	1.71	2394.78	2379.00
7	6	4	15171.00	8241.00	194.65	0	Spot (Block7, Row4, Column6)	3013.19	2970.50	384.22	0.01	0.13	2149.00	2170.10	2149.00	242.25	0.00	0.11	96.00	84.00	0.00	821.50	864.19	3230141.00	3.48	2522.58	2545.00
7	7	4	15473.00	8242.00	175.70	0	Spot (Block7, Row4, Column7)	2634.32	2602.00	315.51	0.01	0.12	2157.00	2178.37	2157.00	241.62	0.00	0.11	70.00	45.00	0.00	445.00	477.32	2270788.00	1.89	2370.53	2359.50
7	8	4	15780.00	8240.00	202.85	0	Spot (Block7, Row4, Column8)	2775.54	2722.00	360.14	0.01	0.13	2191.00	2242.63	2191.00	265.81	0.01	0.12	80.00	49.00	0.00	531.00	584.54	3255712.00	2.00	2434.92	2418.00
7	1	5	13679.00	8542.00	187.55	0	Spot (Block7, Row5, Column1)	2998.02	2919.00	525.01	0.01	0.18	2172.00	2203.91	2172.00	257.38	0.01	0.12	86.00	65.00	0.00	747.00	826.02	2968042.00	3.09	2498.21	2446.50
7	2	5	13979.00	8541.00	195.15	0	Spot (Block7, Row5, Column2)	2686.57	2658.00	362.58	0.00	0.13	2203.00	2247.74	2203.00	261.06	0.01	0.12	68.00	42.00	0.00	455.00	483.57	2888066.00	1.68	2393.56	2378.00
7	3	5	14282.00	8549.00	181.85	0	Spot (Block7, Row5, Column3)	2803.86	2784.50	352.00	0.00	0.13	2271.00	2287.65	2271.00	279.71	0.00	0.12	72.00	45.00	0.00	513.50	532.86	2596375.00	1.85	2506.36	2458.50
7	4	5	14574.00	8541.00	183.25	0	Spot (Block7, Row5, Column4)	2751.74	2717.00	342.28	0.01	0.12	2204.00	2252.67	2204.00	277.05	0.01	0.12	72.00	46.00	0.00	513.00	547.74	2600391.00	1.80	2452.10	2390.00
7	5	5	14883.00	8535.00	160.00	0	Spot (Block7, Row5, Column5)	3699.60	3617.00	682.94	0.01	0.18	2189.00	2217.21	2189.00	263.71	0.01	0.12	99.00	96.00	0.00	1428.00	1510.60	2619314.00	5.62	2682.50	2640.00
7	6	5	15173.00	8538.00	195.70	0	Spot (Block7, Row5, Column6)	2538.75	2516.50	280.97	0.00	0.11	2167.00	2190.66	2167.00	257.05	0.00	0.12	61.00	31.00	0.00	349.50	371.75	2752003.00	1.35	2382.45	2406.50
7	7	5	15479.00	8542.00	180.35	0	Spot (Block7, Row5, Column7)	2652.00	2620.00	323.25	0.01	0.12	2165.00	2193.34	2165.00	250.24	0.01	0.11	71.00	47.00	0.00	455.00	487.00	2415972.00	1.83	2395.93	2365.00
7	8	5	15782.00	8539.00	191.30	0	Spot (Block7, Row5, Column8)	2801.79	2721.00	420.53	0.01	0.15	2193.50	2241.85	2193.50	262.76	0.01	0.12	76.00	50.00	0.00	527.50	608.29	2894248.00	2.13	2478.96	2498.00
7	1	6	13684.00	8841.00	202.00	0	Spot (Block7, Row6, Column1)	2854.84	2805.00	372.90	0.01	0.13	2155.00	2196.80	2155.00	266.76	0.01	0.12	89.00	63.00	0.00	650.00	699.84	3308758.00	2.47	2476.81	2442.50
7	2	6	13979.00	8837.00	216.20	0	Spot (Block7, Row6, Column2)	2736.84	2686.00	348.62	0.01	0.13	2255.00	2281.09	2255.00	269.27	0.00	0.12	71.00	39.00	0.00	431.00	481.84	3661897.00	1.69	2417.83	2376.50
7	3	6	14269.00	8835.00	167.05	0	Spot (Block7, Row6, Column3)	3114.60	3111.00	406.78	0.00	0.13	2276.00	2305.36	2276.00	283.17	0.01	0.12	91.00	71.00	0.00	835.00	838.60	2407589.00	2.86	2580.05	2567.50
7	4	6	14575.00	8832.00	188.70	0	Spot (Block7, Row6, Column4)	2753.37	2704.00	337.31	0.01	0.12	2201.00	2247.54	2201.00	281.64	0.01	0.13	69.00	47.00	0.00	503.00	552.37	2758880.00	1.80	2498.13	2465.50
7	5	6	14880.00	8837.00	164.95	0	Spot (Block7, Row6, Column5)	3404.18	3347.00	616.07	0.01	0.18	2195.00	2231.30	2195.00	265.23	0.01	0.12	98.00	82.00	0.00	1152.00	1209.18	2566755.00	4.42	2600.88	2595.00
7	6	6	15175.00	8843.00	214.10	0	Spot (Block7, Row6, Column6)	2530.34	2498.00	332.36	0.01	0.13	2192.00	2231.41	2192.00	259.13	0.01	0.12	54.00	33.00	0.00	306.00	338.34	3317273.00	1.15	2308.21	2292.00
7	7	6	15476.00	8836.00	189.75	0	Spot (Block7, Row6, Column7)	2750.63	2711.00	342.05	0.01	0.12	2189.00	2231.13	2189.00	254.68	0.01	0.11	79.00	51.00	0.00	522.00	561.63	2802891.00	2.04	2523.64	2509.00
7	8	6	15788.00	8836.00	182.95	0	Spot (Block7, Row6, Column8)	2655.22	2580.00	347.09	0.01	0.13	2243.00	2281.03	2243.00	268.62	0.01	0.12	57.00	32.00	0.00	337.00	412.22	2487945.00	1.39	2502.61	2465.50
7	1	7	13684.00	9140.00	192.20	0	Spot (Block7, Row7, Column1)	2572.20	2562.00	322.49	0.00	0.13	2152.00	2201.21	2152.00	307.65	0.01	0.14	62.00	26.00	0.00	410.00	420.20	2682802.00	1.21	2455.54	2418.50
7	2	7	13972.00	9143.00	202.00	0	Spot (Block7, Row7, Column2)	2594.48	2557.50	366.90	0.01	0.14	2184.00	2229.23	2184.00	280.21	0.01	0.13	57.00	36.00	0.00	373.50	410.48	2988842.00	1.30	2429.99	2398.50
7	3	7	14272.00	9135.00	182.20	0	Spot (Block7, Row7, Column3)	2658.46	2644.00	332.36	0.00	0.13	2238.00	2269.10	2238.00	288.18	0.01	0.13	59.00	32.00	0.00	406.00	420.46	2472366.00	1.35	2523.24	2549.50
7	4	7	14574.00	9134.00	198.95	0	Spot (Block7, Row7, Column4)	2656.23	2613.00	350.85	0.01	0.13	2201.00	2247.14	2201.00	280.15	0.01	0.12	62.00	35.00	0.00	412.00	455.23	2967008.00	1.46	2449.94	2390.50
7	5	7	14881.00	9135.00	202.80	0	Spot (Block7, Row7, Column5)	2649.16	2612.50	337.77	0.01	0.13	2188.00	2231.68	2188.00	278.15	0.01	0.12	62.00	38.00	0.00	424.50	461.16	3083626.00	1.50	2406.74	2394.50
7	6	7	15175.00	9144.00	190.65	0	Spot (Block7, Row7, Column6)	2756.92	2704.00	367.36	0.01	0.13	2182.00	2233.93	2182.00	278.57	0.01	0.12	74.00	47.00	0.00	522.00	574.92	2820328.00	1.88	2468.72	2412.50
7	7	7	15469.00	9149.00	190.55	0	Spot (Block7, Row7, Column7)	2752.31	2688.50	356.53	0.01	0.13	2199.00	2246.01	2199.00	274.67	0.01	0.12	78.00	44.00	0.00	489.50	553.31	2812859.00	1.84	2433.36	2405.00
7	8	7	15778.00	9139.00	147.00	-50	Spot (Block7, Row7, Column8)	2271.45	2207.00	258.46	0.01	0.11	2258.00	2276.97	2258.00	274.91	0.00	0.12	18.00	2.00	0.00	-51.00	13.45	1335613.00	-0.02	2254.32	2217.00
7	1	8	13669.00	9440.00	146.45	0	Spot (Block7, Row8, Column1)	50061.50	60735.00	17859.83	0.08	0.36	2169.00	2217.25	2169.00	363.26	0.01	0.16	100.00	100.00	45.70	58566.00	47892.50	29686664.00	131.71	12101.06	9499.00
7	2	8	13976.00	9442.00	215.25	0	Spot (Block7, Row8, Column2)	2514.32	2499.00	356.81	0.00	0.14	2133.00	2175.73	2133.00	320.11	0.01	0.15	55.00	27.00	0.00	366.00	381.32	3313873.00	1.06	2266.17	2230.00
7	3	8	14274.00	9437.00	197.65	0	Spot (Block7, Row8, Column3)	2625.65	2596.50	372.13	0.00	0.14	2178.00	2207.56	2178.00	290.96	0.01	0.13	63.00	35.00	0.00	418.50	447.65	2909215.00	1.44	2425.91	2415.00
7	4	8	14581.00	9440.00	159.95	0	Spot (Block7, Row8, Column4)	3010.97	3004.00	421.49	0.00	0.14	2187.00	2228.91	2187.00	284.26	0.01	0.13	90.00	72.00	0.00	817.00	823.97	2122732.00	2.75	2523.66	2496.50
7	5	8	14858.00	9429.00	220.65	0	Spot (Block7, Row8, Column5)	2552.25	2511.00	349.43	0.01	0.14	2177.00	2219.18	2177.00	282.48	0.01	0.13	55.00	35.00	0.00	334.00	375.25	3555285.00	1.18	2366.98	2376.00
7	6	8	15179.00	9440.00	175.35	0	Spot (Block7, Row8, Column6)	3175.81	3091.00	534.58	0.01	0.17	2172.00	2216.28	2172.00	279.22	0.01	0.13	94.00	77.00	0.00	919.00	1003.81	2740722.00	3.44	2541.82	2557.00
7	7	8	15476.00	9432.00	179.00	0	Spot (Block7, Row8, Column7)	2735.45	2692.50	378.61	0.01	0.14	2199.00	2244.64	2199.00	290.76	0.01	0.13	67.00	42.00	0.00	493.50	536.45	2450963.00	1.69	2454.02	2395.00
7	8	8	15762.00	9441.00	148.10	0	Spot (Block7, Row8, Column8)	6416.88	6040.50	1879.33	0.03	0.29	2267.00	2293.47	2267.00	306.66	0.01	0.13	100.00	100.00	0.00	3773.50	4149.88	3875795.00	13.45	3346.98	3213.00
8	1	1	18181.00	7337.00	153.70	0	Spot (Block8, Row1, Column1)	47498.67	50588.00	17686.34	0.03	0.37	2698.00	2760.33	2698.00	412.04	0.01	0.15	100.00	100.00	36.22	47890.00	44800.67	30684352.00	108.58	14864.92	10976.50
8	2	1	18479.00	7340.00	199.75	0	Spot (Block8, Row1, Column2)	3340.34	3300.00	455.43	0.01	0.14	2683.00	2724.32	2683.00	425.13	0.01	0.16	69.00	29.00	0.00	617.00	657.34	3747858.00	1.45	2966.87	2933.50
8	3	1	18782.00	7349.00	197.25	0	Spot (Block8, Row1, Column3)	3125.73	3090.00	337.38	0.00	0.11	2604.00	2654.39	2604.00	352.03	0.01	0.13	64.00	29.00	0.00	486.00	521.73	3447683.00	1.34	2820.63	2774.50
8	4	1	19075.00	7339.00	185.90	0	Spot (Block8, Row1, Column4)	3336.85	3279.00	398.36	0.01	0.12	2558.00	2592.25	2558.00	265.37	0.01	0.10	90.00	73.00	0.00	721.00	778.85	3246760.00	2.81	2906.75	2924.00
8	5	1	19366.00	7335.00	204.40	0	Spot (Block8, Row1, Column5)	3045.69	2932.50	1070.53	0.02	0.35	2432.00	2489.65	2432.00	274.09	0.01	0.11	73.00	42.00	0.00	500.50	613.69	3618277.00	2.03	2669.53	2643.00
8	6	1	19663.00	7332.00	237.10	0	Spot (Block8, Row1, Column6)	2790.58	2688.50	939.97	0.02	0.34	2288.00	2320.87	2288.00	250.40	0.01	0.11	66.00	38.00	0.00	400.50	502.58	4531908.00	1.88	2512.27	2397.00
8	7	1	19982.00	7331.00	199.15	0	Spot (Block8, Row1, Column7)	2738.53	2638.50	353.61	0.02	0.13	2140.00	2171.92	2140.00	264.18	0.01	0.12	83.00	46.00	0.00	498.50	598.53	3083585.00	2.14	2336.35	2316.00
8	8	1	20283.00	7350.00	238.55	0	Spot (Block8, Row1, Column8)	2543.93	2479.00	362.73	0.01	0.14	2114.00	2154.67	2114.00	252.07	0.01	0.12	70.00	31.00	0.00	365.00	429.93	4169501.00	1.54	2279.19	2281.50
8	1	2	18169.00	7641.00	194.70	0	Spot (Block8, Row2, Column1)	3089.87	3071.50	331.41	0.00	0.11	2607.00	2672.54	2607.00	334.58	0.01	0.13	63.00	29.00	0.00	464.50	482.87	3312345.00	1.25	2912.02	2927.50
8	2	2	18483.00	7642.00	149.40	0	Spot (Block8, Row2, Column2)	3120.31	3100.00	342.80	0.00	0.11	2581.00	2619.05	2581.00	289.11	0.01	0.11	68.00	45.00	0.00	519.00	539.31	1912748.00	1.73	2916.67	2881.00
8	3	2	18786.00	7642.00	178.40	0	Spot (Block8, Row2, Column3)	3314.42	3248.50	576.91	0.01	0.17	2567.00	2597.43	2567.00	268.82	0.01	0.10	84.00	65.00	0.00	681.50	747.42	2963090.00	2.67	2980.17	2905.00
8	4	2	19084.00	7643.00	204.95	0	Spot (Block8, Row2, Column4)	3090.34	3059.00	328.01	0.00	0.11	2531.00	2570.31	2531.00	259.25	0.01	0.10	77.00	50.00	0.00	528.00	559.34	3692960.00	2.01	2766.65	2753.50
8	5	2	19381.00	7629.00	191.00	0	Spot (Block8, Row2, Column5)	3684.88	3664.00	454.52	0.00	0.12	2426.50	2479.61	2426.50	274.10	0.01	0.11	99.00	97.00	0.00	1237.50	1258.38	3788060.00	4.40	2984.71	2969.00
8	6	2	19663.00	7636.00	183.80	0	Spot (Block8, Row2, Column6)	2967.36	2896.00	407.14	0.01	0.14	2295.00	2337.42	2295.00	257.98	0.01	0.11	86.00	57.00	0.00	601.00	672.36	2810086.00	2.44	2603.92	2579.50
8	7	2	19982.00	7637.00	204.20	0	Spot (Block8, Row2, Column7)	2633.81	2510.00	887.02	0.02	0.34	2180.00	2206.55	2180.00	199.60	0.01	0.09	72.00	42.00	0.00	330.00	453.81	3102634.00	2.14	2325.23	2299.50
8	8	2	20273.00	7637.00	224.90	0	Spot (Block8, Row2, Column8)	2526.29	2502.00	199.53	0.00	0.08	2181.00	2207.16	2181.00	191.39	0.01	0.09	74.00	43.00	0.00	321.00	345.29	3663114.00	1.67	2318.94	2323.50
8	1	3	18180.00	7938.00	173.25	0	Spot (Block8, Row3, Column1)	3483.19	3415.00	477.24	0.01	0.14	2498.00	2542.95	2498.00	268.66	0.01	0.11	96.00	81.00	0.00	917.00	985.19	2915427.00	3.50	2846.98	2816.00
8	2	3	18484.00	7938.00	205.55	0	Spot (Block8, Row3, Column2)	3015.50	2997.00	345.63	0.00	0.11	2480.00	2508.22	2480.00	256.15	0.00	0.10	72.00	50.00	0.00	517.00	535.50	3618597.00	1.98	2730.05	2702.00
8	3	3	18770.00	7929.00	207.85	0	Spot (Block8, Row3, Column3)	3041.64	2983.00	394.60	0.01	0.13	2497.00	2528.90	2497.00	258.09	0.01	0.10	69.00	47.00	0.00	486.00	544.64	3726014.00	1.99	2712.22	2687.00
8	4	3	19078.00	7938.00	205.75	0	Spot (Block8, Row3, Column4)	3110.17	3046.50	397.83	0.01	0.13	2452.00	2492.09	2452.00	254.26	0.01	0.10	85.00	60.00	0.00	594.50	658.17	3738423.00	2.43	2692.64	2602.00
8	5	3	19372.00	7927.00	204.15	0	Spot (Block8, Row3, Column5)	3090.08	3048.00	447.36	0.01	0.14	2401.00	2454.12	2401.00	449.02	0.01	0.18	68.00	27.00	0.00	647.00	689.08	3649382.00	1.42	2844.03	2603.00
8	6	3	19666.00	7938.00	177.50	0	Spot (Block8, Row3, Column6)	2749.51	2683.50	263.77	0.01	0.10	2302.00	2349.90	2302.00	449.49	0.01	0.19	43.00	6.00	0.00	381.50	447.51	2430568.00	0.89	2581.54	2573.50
8	7	3	19986.00	7943.00	212.85	0	Spot (Block8, Row3, Column7)	2493.26	2494.00	223.20	0.00	0.09	2188.00	2225.29	2188.00	192.66	0.01	0.09	62.00	37.00	0.00	306.00	305.26	3218804.00	1.39	2282.53	2263.00
8	8	3	20279.00	7934.00	204.00	0	Spot (Block8, Row3, Column8)	2598.58	2576.50	221.90	0.00	0.09	2203.00	2241.21	2203.00	188.97	0.01	0.08	83.00	48.00	0.00	373.50	395.58	3076715.00	1.89	2401.57	2337.00
8	1	4	18172.00	8239.00	187.30	0	Spot (Block8, Row4, Column1)	3130.41	3057.50	407.62	0.01	0.13	2453.00	2473.15	2453.00	257.93	0.00	0.10	83.00	57.00	0.00	604.50	677.41	3099106.00	2.55	2728.03	2749.00
8	2	4	18481.00	8234.00	199.00	0	Spot (Block8, Row4, Column2)	2911.44	2885.00	349.73	0.00	0.12	2414.50	2437.68	2414.50	250.14	0.00	0.10	73.00	46.00	0.00	470.50	496.94	3269543.00	1.89	2652.49	2618.00
8	3	4	18780.00	8236.00	163.95	0	Spot (Block8, Row4, Column3)	4414.30	4247.50	926.52	0.02	0.21	2422.00	2451.35	2422.00	247.28	0.01	0.10	99.00	98.00	0.00	1825.50	1992.30	3301895.00	7.94	2989.60	3004.00
8	4	4	19071.00	8239.00	204.20	0	Spot (Block8, Row4, Column4)	2910.49	2903.00	279.97	0.00	0.10	2387.00	2422.26	2387.00	249.64	0.01	0.10	80.00	52.00	0.00	516.00	523.49	3454756.00	1.96	2665.24	2635.50
8	5	4	19367.00	8249.00	169.85	0	Spot (Block8, Row4, Column5)	3015.79	2965.50	381.51	0.01	0.13	2339.00	2380.03	2339.00	438.46	0.01	0.18	70.00	29.00	0.00	626.50	676.79	2424696.00	1.45	2681.14	2656.00
8	6	4	19680.00	8223.00	199.15	0	Spot (Block8, Row4, Column6)	3446.31	3365.50	425.82	0.01	0.12	2272.00	2308.54	2272.00	443.45	0.01	0.19	99.00	69.00	0.00	1093.50	1174.31	3859863.00	2.57	2731.69	2747.00
8	7	4	19982.00	8239.00	186.15	0	Spot (Block8, Row4, Column7)	2817.21	2771.00	387.65	0.01	0.14	2190.00	2221.74	2190.00	190.28	0.01	0.09	87.00	74.00	0.00	581.00	627.21	2758044.00	3.13	2439.60	2420.00
8	8	4	20279.00	8240.00	205.65	0	Spot (Block8, Row4, Column8)	2833.54	2771.50	378.60	0.01	0.13	2215.00	2270.78	2215.00	544.26	0.01	0.24	51.00	12.00	0.00	556.50	618.54	3411585.00	1.03	2417.42	2397.00
8	1	5	18185.00	8536.00	190.10	0	Spot (Block8, Row5, Column1)	3301.30	3224.00	517.92	0.01	0.16	2408.00	2444.23	2408.00	258.92	0.01	0.11	91.00	75.00	0.00	816.00	893.30	3360719.00	3.31	2748.47	2740.50
8	2	5	18476.00	8540.00	203.80	0	Spot (Block8, Row5, Column2)	2850.86	2801.00	328.07	0.01	0.12	2362.00	2378.72	2362.00	248.64	0.00	0.10	72.00	46.00	0.00	439.00	488.86	3361163.00	1.90	2565.39	2580.00
8	3	5	18791.00	8531.00	199.35	0	Spot (Block8, Row5, Column3)	2878.91	2840.00	312.34	0.01	0.11	2353.00	2372.20	2353.00	246.06	0.00	0.10	80.00	49.00	0.00	487.00	525.91	3256051.00	2.06	2585.91	2577.50
8	4	5	19078.00	8533.00	209.10	0	Spot (Block8, Row5, Column4)	2835.07	2814.00	310.18	0.00	0.11	2317.00	2346.30	2317.00	229.59	0.01	0.10	82.00	54.00	0.00	497.00	518.07	3535334.00	2.13	2480.67	2441.00
8	5	5	19379.00	8535.00	160.90	0	Spot (Block8, Row5, Column5)	4030.21	3915.00	818.58	0.01	0.20	2289.00	2316.11	2289.00	216.17	0.01	0.09	99.00	97.00	0.00	1626.00	1741.21	2889661.00	7.93	2776.38	2720.50
8	6	5	19683.00	8530.00	201.00	0	Spot (Block8, Row5, Column6)	2808.94	2747.00	484.08	0.01	0.17	2210.00	2255.11	2210.00	216.67	0.01	0.10	91.00	62.00	0.00	537.00	598.94	3219042.00	2.56	2495.16	2464.00
8	7	5	19980.00	8537.00	199.15	0	Spot (Block8, Row5, Column7)	2602.25	2620.50	248.83	0.00	0.10	2196.00	2237.18	2196.00	201.44	0.01	0.09	75.00	54.00	0.00	424.50	406.25	2935338.00	1.81	2413.89	2418.50
8	8	5	20276.00	8545.00	177.75	0	Spot (Block8, Row5, Column8)	3154.76	3100.50	485.02	0.01	0.15	2222.00	2254.36	2222.00	202.76	0.01	0.09	97.00	89.00	0.00	878.50	932.76	2776192.00	4.44	2546.25	2542.50
8	1	6	18178.00	8844.00	198.20	0	Spot (Block8, Row6, Column1)	2972.85	2974.00	329.53	0.00	0.11	2397.00	2439.44	2397.00	266.74	0.01	0.11	78.00	52.00	0.00	577.00	575.85	3299869.00	2.00	2707.89	2702.50
8	2	6	18476.00	8831.00	205.00	0	Spot (Block8, Row6, Column2)	2939.73	2908.00	311.41	0.00	0.11	2368.00	2390.33	2368.00	261.17	0.00	0.11	82.00	52.00	0.00	540.00	571.73	3515918.00	2.10	2685.39	2708.00
8	3	6	18764.00	8838.00	195.65	0	Spot (Block8, Row6, Column3)	3044.45	3013.00	405.57	0.00	0.13	2343.00	2358.55	2343.00	249.93	0.00	0.11	87.00	66.00	0.00	670.00	701.45	3281915.00	2.74	2628.24	2581.00
8	4	6	19077.00	8830.00	204.40	0	Spot (Block8, Row6, Column4)	2815.89	2737.00	353.03	0.01	0.13	2295.00	2315.91	2295.00	232.30	0.00	0.10	78.00	46.00	0.00	442.00	520.89	3334009.00	2.15	2552.60	2594.50
8	5	6	19380.00	8839.00	163.05	0	Spot (Block8, Row6, Column5)	3511.04	3518.00	557.19	0.00	0.16	2280.00	2292.26	2280.00	218.81	0.00	0.10	98.00	95.00	0.00	1238.00	1231.04	2594655.00	5.57	2650.49	2631.00
8	6	6	19661.00	8842.00	226.05	0	Spot (Block8, Row6, Column6)	2637.53	2603.50	281.06	0.01	0.11	2216.50	2280.09	2216.50	612.59	0.01	0.27	26.00	0.00	0.00	387.00	421.03	3861350.00	0.58	2388.86	2386.00
8	7	6	19997.00	8843.00	191.10	0	Spot (Block8, Row6, Column7)	2807.47	2704.00	1053.70	0.02	0.38	2196.00	2261.74	2196.00	607.59	0.01	0.27	38.00	1.00	0.00	508.00	611.47	2891695.00	0.90	2450.80	2443.50
8	8	6	20283.00	8836.00	187.45	0	Spot (Block8, Row6, Column8)	2690.88	2597.50	667.59	0.02	0.25	2201.00	2239.48	2201.00	285.76	0.01	0.13	63.00	33.00	0.00	396.50	489.88	2674732.00	1.58	2375.67	2365.00
8	1	7	18181.00	9139.00	225.95	0	Spot (Block8, Row7, Column1)	2838.66	2816.00	320.81	0.00	0.11	2377.00	2423.46	2377.00	325.66	0.01	0.13	62.00	30.00	0.00	439.00	461.66	4155799.00	1.27	2539.86	2498.00
8	2	7	18487.00	9128.00	206.45	0	Spot (Block8, Row7, Column2)	2834.81	2871.50	295.54	0.01	0.10	2324.00	2370.18	2324.00	268.15	0.01	0.11	74.00	50.00	0.00	547.50	510.81	3435788.00	1.73	2553.92	2501.00
8	3	7	18779.00	9144.00	213.50	0	Spot (Block8, Row7, Column3)	2788.62	2757.00	305.80	0.00	0.11	2302.00	2340.55	2302.00	257.66	0.01	0.11	72.00	43.00	0.00	455.00	486.62	3627990.00	1.74	2541.10	2569.00
8	4	7	19082.00	9138.00	202.15	0	Spot (Block8, Row7, Column4)	2727.82	2713.00	283.87	0.00	0.10	2271.00	2291.88	2271.00	241.84	0.00	0.11	74.00	45.00	0.00	442.00	456.82	3153357.00	1.80	2481.31	2449.50
8	5	7	19382.00	9137.00	218.00	0	Spot (Block8, Row7, Column5)	2672.28	2635.00	291.35	0.01	0.11	2233.00	2265.57	2233.00	236.31	0.01	0.10	72.00	42.00	0.00	402.00	439.28	3666372.00	1.72	2386.22	2365.00
8	6	7	19680.00	9145.00	213.15	0	Spot (Block8, Row7, Column6)	2691.33	2578.00	549.29	0.02	0.20	2176.00	2199.48	2176.00	221.19	0.00	0.10	77.00	44.00	0.00	402.00	515.33	3512183.00	2.22	2417.84	2389.00
8	7	7	19969.00	9136.00	209.85	0	Spot (Block8, Row7, Column7)	2607.04	2560.00	305.64	0.01	0.12	2166.00	2171.29	2166.00	215.44	0.00	0.10	75.00	44.00	0.00	394.00	441.04	3256190.00	2.02	2321.69	2296.00
8	8	7	20282.00	9133.00	153.90	0	Spot (Block8, Row7, Column8)	4011.22	3968.50	485.24	0.00	0.12	2139.00	2166.13	2139.00	290.04	0.01	0.13	100.00	99.00	0.00	1829.50	1872.22	2583224.00	6.36	2897.41	2861.50
8	1	8	18170.00	9439.00	145.65	0	Spot (Block8, Row8, Column1)	54337.30	65535.00	14325.75	0.08	0.26	2378.00	2415.87	2378.00	373.15	0.01	0.15	100.00	100.00	51.99	63157.00	51959.30	31461524.00	139.14	16153.79	12674.00
8	2	8	18478.00	9434.00	217.55	0	Spot (Block8, Row8, Column2)	2740.45	2689.00	333.14	0.01	0.12	2306.00	2371.30	2306.00	315.91	0.01	0.13	56.00	30.00	0.00	383.00	434.45	3699606.00	1.17	2499.98	2404.00
8	3	8	18770.00	9437.00	189.25	0	Spot (Block8, Row8, Column3)	2949.07	2912.00	431.63	0.01	0.15	2280.00	2303.33	2280.00	248.25	0.00	0.11	81.00	60.00	0.00	632.00	669.07	2960862.00	2.60	2556.56	2482.50
8	4	8	19079.00	9432.00	186.25	0	Spot (Block8, Row8, Column4)	2787.10	2760.00	341.70	0.00	0.12	2215.00	2260.01	2215.00	241.16	0.01	0.11	81.00	54.00	0.00	545.00	572.10	2736936.00	2.19	2532.62	2488.00
8	5	8	19367.00	9446.00	207.10	0	Spot (Block8, Row8, Column5)	2608.42	2534.00	395.46	0.01	0.15	2178.00	2208.48	2178.00	238.37	0.01	0.11	64.00	37.00	0.00	356.00	430.42	3190099.00	1.68	2364.05	2371.50
8	6	8	19674.00	9428.00	192.05	0	Spot (Block8, Row8, Column6)	2643.18	2654.00	283.48	0.00	0.11	2093.00	2135.05	2093.00	228.46	0.01	0.11	85.00	60.00	0.00	561.00	550.18	2751548.00	2.22	2351.21	2325.00
8	7	8	19979.00	9434.00	194.95	0	Spot (Block8, Row8, Column7)	2672.67	2572.00	907.38	0.02	0.34	2086.00	2107.50	2086.00	219.83	0.00	0.10	82.00	55.00	0.00	486.00	586.67	2889156.00	2.57	2303.40	2305.00
8	8	8	20270.00	9436.00	146.25	0	Spot (Block8, Row8, Column8)	5750.14	5520.00	1545.81	0.02	0.27	2095.00	2111.38	2095.00	207.54	0.00	0.10	100.00	100.00	0.00	3425.00	3655.14	3340829.00	17.53	3040.78	2858.50
9	1	1	4676.00	11841.00	148.50	0	Spot (Block9, Row1, Column1)	51609.11	60103.50	15737.72	0.07	0.30	3132.50	3197.73	3132.50	382.29	0.01	0.12	100.00	100.00	44.87	56971.00	48476.61	31172116.00	126.63	16631.96	12741.50
9	2	1	4977.00	11845.00	156.30	0	Spot (Block9, Row1, Column2)	6340.77	5925.50	1631.97	0.03	0.26	3031.00	3080.16	3031.00	360.33	0.01	0.12	100.00	100.00	0.00	2894.50	3309.77	4260996.00	9.05	3905.67	3897.50
9	3	1	5282.00	11840.00	176.20	0	Spot (Block9, Row1, Column3)	4625.24	4194.00	1128.29	0.04	0.24	3007.00	3035.10	3007.00	309.31	0.00	0.10	98.00	85.00	0.00	1187.00	1618.24	4010085.00	5.14	3423.07	3411.00
9	4	1	5570.00	11841.00	156.45	0	Spot (Block9, Row1, Column4)	5576.71	5352.00	1234.59	0.02	0.22	3024.00	3069.52	3024.00	300.77	0.01	0.10	100.00	99.00	0.00	2328.00	2552.71	3769857.00	8.34	3701.71	3715.50
9	5	1	5875.00	11840.00	146.25	0	Spot (Block9, Row1, Column5)	15579.47	13676.00	9135.33	0.06	0.59	3094.00	3144.82	3094.00	326.31	0.01	0.10	100.00	100.00	0.00	10582.00	12485.47	9113990.00	38.11	5165.55	4691.00
9	6	1	6173.00	11839.00	153.05	0	Spot (Block9, Row1, Column6)	10684.26	9304.00	4778.27	0.06	0.45	3188.00	3247.99	3188.00	372.32	0.01	0.11	100.00	100.00	0.00	6116.00	7496.26	6869979.00	19.97	4634.42	4332.00
9	7	1	6481.00	11840.00	152.30	0	Spot (Block9, Row1, Column7)	38208.27	34945.00	21084.70	0.04	0.55	3236.00	3308.05	3236.00	413.21	0.01	0.12	100.00	100.00	22.14	31709.00	34972.27	24338784.00	84.46	9377.13	8246.50
9	8	1	6787.00	11835.00	215.85	0	Spot (Block9, Row1, Column8)	4007.59	3946.50	501.11	0.01	0.13	3266.00	3325.79	3266.00	375.38	0.01	0.11	73.00	44.00	0.00	680.50	741.59	5346128.00	1.82	3487.09	3464.00
9	1	2	4667.00	12142.00	215.55	0	Spot (Block9, Row2, Column1)	3411.54	3393.00	254.44	0.00	0.07	2963.00	2998.03	2963.00	288.98	0.01	0.10	67.00	33.00	0.00	430.00	448.54	4520295.00	1.43	3166.89	3169.00
9	2	2	4972.00	12142.00	130.00	0	Spot (Block9, Row2, Column2)	5819.56	5724.00	1129.98	0.01	0.19	2883.00	2906.06	2883.00	251.01	0.00	0.09	100.00	100.00	0.00	2841.00	2936.56	2624623.00	11.61	3824.71	3854.00
9	3	2	5276.00	12148.00	202.40	0	Spot (Block9, Row2, Column3)	3612.51	3595.00	379.58	0.00	0.11	2941.00	2966.35	2941.00	281.89	0.00	0.10	84.00	61.00	0.00	654.00	671.51	4194119.00	2.29	3256.55	3223.00
9	4	2	5575.00	12145.00	189.30	0	Spot (Block9, Row2, Column4)	4392.41	4271.00	647.55	0.01	0.15	2991.00	3016.13	2991.00	273.66	0.00	0.09	99.00	91.00	0.00	1280.00	1401.41	4423160.00	5.03	3509.78	3476.00
9	5	2	5874.00	12145.00	182.65	0	Spot (Block9, Row2, Column5)	4120.63	4081.00	410.62	0.00	0.10	3104.00	3204.83	3104.00	447.07	0.01	0.14	94.00	55.00	0.00	977.00	1016.63	3893997.00	2.05	3507.60	3458.50
9	6	2	6163.00	12130.00	171.00	0	Spot (Block9, Row2, Column6)	4036.43	3945.00	484.08	0.01	0.12	3145.00	3256.72	3145.00	466.64	0.02	0.14	79.00	44.00	0.00	800.00	891.43	3293723.00	1.67	3599.00	3557.00
9	7	2	6481.00	12141.00	190.90	0	Spot (Block9, Row2, Column7)	4006.82	3944.50	553.97	0.01	0.14	3061.00	3105.59	3061.00	340.80	0.01	0.11	89.00	62.00	0.00	883.50	945.82	4127027.00	2.64	3354.59	3320.00
9	8	2	6810.00	12157.00	245.95	0	Spot (Block9, Row2, Column8)	3665.03	3576.00	899.43	0.01	0.25	3157.00	3197.19	3157.00	316.97	0.01	0.10	59.00	30.00	0.00	419.00	508.03	6406473.00	1.48	3302.07	3292.00
9	1	3	4681.00	12445.00	146.80	0	Spot (Block9, Row3, Column1)	8622.79	7578.00	3712.13	0.06	0.43	2921.00	2960.33	2921.00	255.95	0.01	0.09	100.00	100.00	0.00	4657.00	5701.79	5061577.00	22.12	4124.46	3986.00
9	2	3	4971.00	12445.00	205.20	0	Spot (Block9, Row3, Column2)	3501.49	3465.00	313.53	0.00	0.09	2882.00	2906.39	2882.00	261.13	0.00	0.09	89.00	58.00	0.00	583.00	619.49	4191279.00	2.28	3115.10	3073.00
9	3	3	5267.00	12442.00	150.20	0	Spot (Block9, Row3, Column3)	6356.07	5807.00	2327.32	0.04	0.37	2973.00	2998.80	2973.00	314.20	0.00	0.10	99.00	98.00	0.00	2834.00	3383.07	3915337.00	10.69	3829.27	3780.50
9	4	3	5573.00	12440.00	145.00	0	Spot (Block9, Row3, Column4)	9670.37	8651.00	3892.31	0.05	0.40	2999.00	3031.01	2999.00	287.95	0.00	0.10	100.00	100.00	0.00	5652.00	6671.37	5531453.00	23.06	4430.60	4240.50
9	5	3	5881.00	12438.00	158.45	0	Spot (Block9, Row3, Column5)	5214.76	4935.00	1256.31	0.02	0.24	3300.00	3393.16	3300.00	526.31	0.01	0.16	95.00	73.00	0.00	1635.00	1914.76	3603397.00	3.46	3831.14	3758.00
9	6	3	6176.00	12442.00	147.00	-50	Spot (Block9, Row3, Column6)	3776.43	3790.50	331.81	0.00	0.09	3252.50	3367.11	3252.50	551.23	0.02	0.16	48.00	5.00	0.00	538.00	523.93	2250752.00	0.74	3718.45	3728.00
9	7	3	6478.00	12440.00	150.90	0	Spot (Block9, Row3, Column7)	7266.51	6401.00	2908.10	0.06	0.40	3032.00	3076.57	3032.00	330.51	0.01	0.11	100.00	96.00	0.00	3369.00	4234.51	4527034.00	12.68	4000.11	3951.00
9	8	3	6784.00	12440.00	214.85	0	Spot (Block9, Row3, Column8)	3689.07	3635.00	384.42	0.01	0.10	3170.50	3214.13	3170.50	326.07	0.01	0.10	63.00	38.00	0.00	464.50	518.57	4862198.00	1.46	3383.61	3365.00
9	1	4	4676.00	12742.00	146.35	0	Spot (Block9, Row4, Column1)	9373.59	8763.50	3778.83	0.03	0.40	2957.00	2987.47	2957.00	269.98	0.00	0.09	100.00	100.00	0.00	5806.50	6416.59	5492923.00	23.65	4342.35	4185.50
9	2	4	4976.00	12745.00	221.80	0	Spot (Block9, Row4, Column2)	3409.53	3376.00	282.22	0.00	0.08	2894.50	2930.55	2894.50	282.96	0.01	0.10	75.00	41.00	0.00	481.50	515.03	4810843.00	1.69	3074.45	3047.00
9	3	4	5276.00	12740.00	143.60	0	Spot (Block9, Row4, Column3)	36054.50	33825.50	18132.95	0.03	0.50	2959.00	2989.73	2959.00	306.84	0.00	0.10	100.00	100.00	9.29	30866.50	33095.50	20190572.00	107.76	9816.80	8256.00
9	4	4	5568.00	12751.00	225.40	0	Spot (Block9, Row4, Column4)	3553.12	3515.50	323.67	0.00	0.09	3000.00	3036.23	3000.00	298.54	0.01	0.10	75.00	43.00	0.00	515.50	553.12	5180446.00	1.73	3170.71	3160.00
9	5	4	5877.00	12744.00	206.85	0	Spot (Block9, Row4, Column5)	4334.81	4260.50	625.27	0.01	0.14	3195.00	3277.18	3195.00	459.88	0.01	0.14	88.00	58.00	0.00	1065.50	1139.81	5297144.00	2.30	3713.72	3659.50
9	6	4	6180.00	12743.00	176.65	0	Spot (Block9, Row4, Column6)	4121.46	4044.00	475.58	0.01	0.12	3093.00	3157.01	3093.00	409.19	0.01	0.13	91.00	63.00	0.00	951.00	1028.46	3581551.00	2.36	3538.09	3525.00
9	7	4	6472.00	12747.00	147.70	0	Spot (Block9, Row4, Column7)	10449.46	8476.00	5719.30	0.09	0.55	3046.50	3089.41	3046.50	338.08	0.01	0.11	100.00	99.00	0.00	5429.50	7402.96	6290573.00	21.77	4419.46	4286.00
9	8	4	6772.00	12746.00	165.40	0	Spot (Block9, Row4, Column8)	5024.36	4833.00	1007.64	0.02	0.20	3213.00	3250.22	3213.00	344.05	0.01	0.11	97.00	88.00	0.00	1620.00	1811.36	3798414.00	5.16	3728.31	3729.50
9	1	5	4679.00	13041.00	139.40	0	Spot (Block9, Row5, Column1)	10265.96	9579.00	3420.44	0.03	0.33	2977.00	2997.25	2977.00	253.86	0.00	0.08	100.00	100.00	0.00	6602.00	7288.96	5369097.00	28.63	4889.99	4469.50
9	2	5	4981.00	13043.00	221.50	0	Spot (Block9, Row5, Column2)	3467.72	3430.00	340.94	0.00	0.10	2897.00	2944.97	2897.00	240.80	0.01	0.08	82.00	54.00	0.00	533.00	570.72	4865206.00	2.17	3106.73	3103.00
9	3	5	5281.00	13042.00	200.90	0	Spot (Block9, Row5, Column3)	3814.13	3752.00	456.91	0.01	0.12	2981.00	3039.37	2981.00	322.26	0.01	0.11	91.00	61.00	0.00	771.00	833.13	4363367.00	2.40	3442.15	3391.00
9	4	5	5572.00	13040.00	148.00	0	Spot (Block9, Row5, Column4)	7303.00	6274.00	2749.18	0.07	0.38	3059.00	3123.87	3059.00	379.15	0.01	0.12	100.00	100.00	0.00	3215.00	4244.00	4359891.00	11.02	4028.72	4017.50
9	5	5	5873.00	13040.00	145.35	0	Spot (Block9, Row5, Column5)	55387.01	65535.00	16016.80	0.07	0.29	3193.00	3320.81	3193.00	556.48	0.02	0.17	100.00	100.00	61.91	62342.00	52194.01	31847760.00	93.56	14615.85	11770.00
9	6	5	6177.00	13040.00	196.40	0	Spot (Block9, Row5, Column6)	4000.04	3894.50	557.74	0.01	0.14	3045.00	3104.50	3045.00	399.25	0.01	0.13	86.00	53.00	0.00	849.50	955.04	4376045.00	2.24	3398.58	3380.00
9	7	5	6473.00	13040.00	221.05	0	Spot (Block9, Row5, Column7)	3609.47	3590.00	396.38	0.00	0.11	3058.00	3103.89	3058.00	334.25	0.01	0.11	63.00	37.00	0.00	532.00	551.47	5046041.00	1.51	3264.03	3221.50
9	8	5	6776.00	13039.00	144.50	0	Spot (Block9, Row5, Column8)	23095.62	18749.00	15341.05	0.09	0.66	3210.00	3238.84	3210.00	347.45	0.00	0.11	99.00	99.00	0.00	15539.00	19885.62	13187602.00	57.15	6236.80	5837.00
9	1	6	4676.00	13344.00	217.55	0	Spot (Block9, Row6, Column1)	3558.03	3519.00	292.87	0.00	0.08	2975.00	2991.98	2975.00	226.12	0.00	0.08	89.00	60.00	0.00	544.00	583.03	4806897.00	2.50	3262.18	3244.00
9	2	6	4980.00	13339.00	214.80	0	Spot (Block9, Row6, Column2)	3543.43	3489.00	335.27	0.01	0.09	2976.00	3015.57	2976.00	287.70	0.01	0.10	76.00	42.00	0.00	513.00	567.43	4659605.00	1.83	3232.65	3224.00
9	3	6	5269.00	13340.00	140.50	0	Spot (Block9, Row6, Column3)	25245.58	23540.00	13161.33	0.03	0.52	3026.00	3086.68	3026.00	326.06	0.01	0.11	100.00	100.00	0.00	20514.00	22219.58	13506387.00	67.96	7814.80	6547.50
9	4	6	5582.00	13338.00	178.35	0	Spot (Block9, Row6, Column4)	4713.86	4484.50	969.47	0.02	0.21	3084.00	3160.51	3084.00	427.10	0.01	0.14	95.00	79.00	0.00	1400.50	1629.86	4185912.00	3.64	3556.38	3506.00
9	5	6	5875.00	13341.00	143.40	0	Spot (Block9, Row6, Column5)	58138.70	65535.00	13229.43	0.05	0.23	3134.00	3252.56	3134.00	531.62	0.02	0.16	100.00	100.00	69.05	62401.00	55004.70	32499772.00	103.24	16568.41	13405.50
9	6	6	6175.00	13339.00	197.75	0	Spot (Block9, Row6, Column6)	3950.11	3881.00	575.00	0.01	0.15	3055.00	3111.73	3055.00	379.94	0.01	0.12	79.00	54.00	0.00	826.00	895.11	4368822.00	2.21	3452.94	3485.00
9	7	6	6475.00	13340.00	143.80	0	Spot (Block9, Row6, Column7)	10966.64	9515.00	4911.93	0.06	0.45	3115.00	3154.94	3115.00	354.85	0.01	0.11	100.00	100.00	0.00	6400.00	7851.64	6196154.00	22.01	4821.35	4574.00
9	8	6	6783.00	13342.00	143.00	0	Spot (Block9, Row6, Column8)	16105.45	13905.00	9380.87	0.06	0.58	3228.00	3271.55	3228.00	380.27	0.01	0.12	100.00	100.00	0.00	10677.00	12877.45	8874103.00	33.75	5996.60	5548.00
9	1	7	4669.00	13646.00	213.85	0	Spot (Block9, Row7, Column1)	3542.52	3502.00	296.24	0.00	0.08	2988.00	3035.13	2988.00	326.98	0.01	0.11	73.00	36.00	0.00	514.00	554.52	4644248.00	1.55	3223.79	3173.00
9	2	7	4978.00	13647.00	209.55	0	Spot (Block9, Row7, Column2)	3565.52	3507.00	293.95	0.01	0.08	2964.00	2984.97	2964.00	234.59	0.00	0.08	91.00	60.00	0.00	543.00	601.52	4467598.00	2.47	3313.21	3326.00
9	3	7	5276.00	13641.00	216.10	0	Spot (Block9, Row7, Column3)	3566.07	3534.00	346.16	0.00	0.10	3041.00	3084.61	3041.00	328.48	0.01	0.11	64.00	37.00	0.00	493.00	525.07	4753565.00	1.47	3320.58	3296.00
9	4	7	5567.00	13640.00	207.85	0	Spot (Block9, Row7, Column4)	3606.01	3528.50	315.26	0.01	0.09	3006.00	3058.55	3006.00	309.14	0.01	0.10	82.00	41.00	0.00	522.50	600.01	4449822.00	1.77	3429.59	3427.50
9	5	7	5881.00	13642.00	202.30	0	Spot (Block9, Row7, Column5)	4352.17	4304.00	613.51	0.00	0.14	3052.00	3099.66	3052.00	355.14	0.01	0.11	97.00	83.00	0.00	1252.00	1300.17	5035460.00	3.53	3580.63	3560.00
9	6	7	6170.00	13650.00	210.65	0	Spot (Block9, Row7, Column6)	3684.82	3678.00	376.54	0.00	0.10	3073.00	3114.58	3073.00	344.76	0.01	0.11	71.00	41.00	0.00	605.00	611.82	4650244.00	1.65	3358.53	3333.50
9	7	7	6474.00	13644.00	145.05	0	Spot (Block9, Row7, Column7)	14852.15	13349.00	6994.32	0.05	0.47	3147.00	3177.62	3147.00	360.17	0.00	0.11	100.00	100.00	0.00	10202.00	11705.15	8525135.00	32.41	5940.76	4834.50
9	8	7	6777.00	13642.00	147.00	-50	Spot (Block9, Row7, Column8)	3257.10	3206.50	304.85	0.01	0.09	3293.50	3327.12	3293.50	400.47	0.00	0.12	10.00	0.00	0.00	-87.00	-36.40	1941234.00	-0.17	3240.90	3197.00
9	1	8	4668.00	13944.00	144.90	0	Spot (Block9, Row8, Column1)	60284.49	65535.00	10502.67	0.04	0.17	3082.00	3144.90	3082.00	405.90	0.01	0.13	100.00	100.00	74.00	62453.00	57202.49	34543284.00	140.77	19123.57	14427.00
9	2	8	4975.00	13938.00	204.00	0	Spot (Block9, Row8, Column2)	3756.30	3694.00	449.01	0.01	0.12	3041.00	3087.63	3041.00	342.75	0.01	0.11	77.00	47.00	0.00	653.00	715.30	4436190.00	1.95	3356.49	3342.00
9	3	8	5269.00	13937.00	147.05	0	Spot (Block9, Row8, Column3)	8542.08	7426.00	4006.30	0.06	0.47	3069.00	3103.37	3069.00	317.43	0.00	0.10	100.00	100.00	0.00	4357.00	5473.08	5056913.00	17.13	4302.39	4183.00
9	4	8	5576.00	13943.00	185.75	0	Spot (Block9, Row8, Column4)	3831.10	3740.00	438.84	0.01	0.11	3045.00	3082.65	3045.00	323.40	0.01	0.10	86.00	53.00	0.00	695.00	786.10	3708507.00	2.31	3346.78	3301.50
9	5	8	5874.00	13941.00	230.95	0	Spot (Block9, Row8, Column5)	3564.83	3577.00	369.96	0.00	0.10	3031.00	3069.64	3031.00	306.83	0.01	0.10	68.00	43.00	0.00	546.00	533.83	5457759.00	1.61	3207.75	3168.50
9	6	8	6181.00	13939.00	202.00	0	Spot (Block9, Row8, Column6)	3821.66	3793.50	442.88	0.00	0.12	3084.00	3134.68	3084.00	344.72	0.01	0.11	78.00	50.00	0.00	709.50	737.66	4433131.00	1.99	3469.70	3509.50
9	7	8	6477.00	13942.00	149.95	0	Spot (Block9, Row8, Column7)	6514.32	6096.00	1870.39	0.03	0.29	3178.00	3215.41	3178.00	358.28	0.01	0.11	99.00	99.00	0.00	2918.00	3336.32	3999792.00	9.21	3975.88	3997.00
9	8	8	6769.00	13944.00	149.30	0	Spot (Block9, Row8, Column8)	7845.05	7815.00	2094.32	0.00	0.27	3331.00	3363.59	3331.00	386.98	0.00	0.12	100.00	100.00	0.00	4484.00	4514.05	4738413.00	11.58	4445.38	4256.00
10	1	1	9176.00	11841.00	152.85	0	Spot (Block10, Row1, Column1)	46013.62	48408.00	18717.50	0.02	0.41	1354.00	1374.69	1354.00	163.35	0.01	0.12	100.00	100.00	36.76	47054.00	44659.62	29540940.00	273.26	11118.04	8164.00
10	2	1	9472.00	11845.00	206.25	0	Spot (Block10, Row1, Column2)	1549.81	1476.00	183.54	0.02	0.12	1320.00	1339.36	1320.00	119.39	0.01	0.09	68.00	31.00	0.00	156.00	229.81	1875270.00	1.76	1395.84	1402.50
10	3	1	9790.00	11840.00	202.20	0	Spot (Block10, Row1, Column3)	1532.59	1522.00	78.88	0.00	0.05	1326.00	1337.42	1326.00	87.81	0.00	0.07	96.00	64.00	0.00	196.00	206.59	1785469.00	2.22	1436.93	1433.00
10	4	1	10080.00	11839.00	202.00	0	Spot (Block10, Row1, Column4)	1668.11	1659.00	153.75	0.00	0.09	1362.00	1373.53	1362.00	93.01	0.00	0.07	92.00	75.00	0.00	297.00	306.11	1931672.00	3.17	1470.42	1451.00
10	5	1	10379.00	11831.00	196.00	0	Spot (Block10, Row1, Column5)	1660.61	1663.00	122.31	0.00	0.07	1381.00	1384.33	1381.00	82.85	0.00	0.06	94.00	84.00	0.00	282.00	279.61	1805078.00	3.33	1498.30	1481.00
10	6	1	10673.00	11842.00	203.60	0	Spot (Block10, Row1, Column6)	1703.00	1675.00	178.19	0.01	0.10	1375.00	1385.27	1375.00	83.97	0.00	0.06	95.00	82.00	0.00	300.00	328.00	1997618.00	3.78	1495.77	1481.50
10	7	1	10978.00	11845.00	202.00	0	Spot (Block10, Row1, Column7)	1738.91	1701.00	207.72	0.01	0.12	1373.00	1385.34	1373.00	86.42	0.00	0.06	95.00	81.00	0.00	328.00	365.91	2013653.00	4.09	1482.50	1475.00
10	8	1	11283.00	11843.00	221.15	0	Spot (Block10, Row1, Column8)	1685.84	1659.00	154.54	0.01	0.09	1426.00	1444.57	1426.00	114.73	0.01	0.08	82.00	50.00	0.00	233.00	259.84	2365234.00	2.10	1516.29	1498.00
10	1	2	9169.00	12140.00	202.70	0	Spot (Block10, Row2, Column1)	1498.12	1499.00	91.23	0.00	0.06	1312.00	1324.57	1312.00	101.33	0.00	0.08	79.00	42.00	0.00	187.00	186.12	1752796.00	1.71	1387.27	1386.00
10	2	2	9478.00	12140.00	132.45	0	Spot (Block10, Row2, Column2)	1501.06	1492.00	84.80	0.00	0.06	1301.00	1312.15	1301.00	73.96	0.00	0.06	95.00	74.00	0.00	191.00	200.06	705498.00	2.55	1409.76	1416.50
10	3	2	9784.00	12147.00	197.95	0	Spot (Block10, Row2, Column3)	1571.54	1557.00	129.65	0.00	0.08	1311.00	1318.60	1311.00	74.93	0.00	0.06	96.00	81.00	0.00	246.00	260.54	1742833.00	3.38	1405.10	1400.00
10	4	2	10076.00	12143.00	209.40	0	Spot (Block10, Row2, Column4)	1601.79	1594.00	114.63	0.00	0.07	1343.00	1348.31	1343.00	79.61	0.00	0.06	93.00	79.00	0.00	251.00	258.79	2005440.00	3.18	1443.96	1436.50
10	5	2	10385.00	12143.00	201.95	0	Spot (Block10, Row2, Column5)	1947.70	1921.00	224.95	0.01	0.12	1371.00	1372.82	1371.00	83.66	0.00	0.06	99.00	98.00	0.00	550.00	576.70	2255435.00	6.87	1556.11	1544.00
10	6	2	10656.00	12150.00	195.45	0	Spot (Block10, Row2, Column6)	1621.63	1620.00	92.38	0.00	0.06	1381.00	1388.95	1381.00	79.72	0.00	0.06	96.00	79.00	0.00	239.00	240.63	1749744.00	2.92	1487.84	1474.50
10	7	2	10978.00	12144.00	190.15	0	Spot (Block10, Row2, Column7)	1645.22	1616.00	163.41	0.01	0.10	1370.00	1382.86	1370.00	85.79	0.00	0.06	96.00	84.00	0.00	246.00	275.22	1669901.00	3.06	1506.18	1510.50
10	8	2	11294.00	12137.00	211.85	0	Spot (Block10, Row2, Column8)	1574.40	1563.00	104.26	0.00	0.07	1399.00	1416.17	1399.00	94.34	0.01	0.07	77.00	40.00	0.00	164.00	175.40	2018382.00	1.68	1497.97	1495.00
10	1	3	9184.00	12447.00	183.25	0	Spot (Block10, Row3, Column1)	1670.04	1633.00	176.91	0.01	0.11	1313.00	1319.88	1313.00	85.19	0.00	0.06	97.00	87.00	0.00	320.00	357.04	1571512.00	4.11	1433.40	1430.00
10	2	3	9480.00	12449.00	197.80	0	Spot (Block10, Row3, Column2)	1580.39	1564.00	122.61	0.00	0.08	1321.00	1328.26	1321.00	80.82	0.00	0.06	95.00	77.00	0.00	243.00	259.39	1746327.00	3.12	1416.25	1398.00
10	3	3	9770.00	12430.00	207.55	0	Spot (Block10, Row3, Column3)	1555.79	1554.00	122.13	0.00	0.08	1337.00	1343.38	1337.00	81.21	0.00	0.06	88.00	65.00	0.00	217.00	218.79	1904293.00	2.62	1418.69	1403.00
10	4	3	10079.00	12443.00	174.60	0	Spot (Block10, Row3, Column4)	2007.44	1893.00	351.32	0.03	0.18	1353.00	1359.36	1353.00	76.53	0.00	0.06	100.00	98.00	0.00	540.00	654.44	1708333.00	8.47	1563.36	1551.00
10	5	3	10388.00	12446.00	193.90	0	Spot (Block10, Row3, Column5)	1658.27	1655.50	120.07	0.00	0.07	1381.00	1385.82	1381.00	83.86	0.00	0.06	95.00	79.00	0.00	274.50	277.27	1757771.00	3.25	1498.53	1479.00
10	6	3	10674.00	12434.00	193.85	0	Spot (Block10, Row3, Column6)	1661.25	1662.00	117.58	0.00	0.07	1382.00	1388.59	1382.00	84.13	0.00	0.06	95.00	82.00	0.00	280.00	279.25	1765907.00	3.24	1527.96	1515.50
10	7	3	10981.00	12447.00	214.95	0	Spot (Block10, Row3, Column7)	1540.09	1529.00	106.50	0.00	0.07	1360.00	1368.16	1360.00	83.03	0.00	0.06	82.00	50.00	0.00	169.00	180.09	2026755.00	2.07	1428.90	1422.00
10	8	3	11276.00	12446.00	194.95	0	Spot (Block10, Row3, Column8)	1606.61	1586.00	104.83	0.01	0.07	1394.00	1402.22	1394.00	86.08	0.00	0.06	93.00	59.00	0.00	192.00	212.61	1730317.00	2.37	1496.79	1498.00
10	1	4	9178.00	12744.00	182.85	0	Spot (Block10, Row4, Column1)	1937.84	1846.00	352.19	0.02	0.18	1339.00	1343.71	1339.00	90.28	0.00	0.07	97.00	92.00	0.00	507.00	598.84	1819632.00	6.58	1515.89	1507.00
10	2	4	9467.00	12743.00	209.80	0	Spot (Block10, Row4, Column2)	1631.33	1633.50	108.27	0.00	0.07	1355.00	1360.67	1355.00	86.43	0.00	0.06	96.00	80.00	0.00	278.50	276.33	2055470.00	3.13	1463.66	1472.00
10	3	4	9775.00	12741.00	155.05	0	Spot (Block10, Row4, Column3)	3208.75	3110.00	853.53	0.01	0.27	1342.00	1352.04	1342.00	86.39	0.00	0.06	100.00	100.00	0.00	1768.00	1866.75	2117778.00	21.49	1790.57	1770.00
10	4	4	10067.00	12747.00	225.25	0	Spot (Block10, Row4, Column4)	1520.45	1516.50	79.96	0.00	0.05	1330.00	1335.61	1330.00	79.95	0.00	0.06	93.00	63.00	0.00	186.50	190.45	2207689.00	2.31	1388.40	1385.50
10	5	4	10367.00	12741.00	209.10	0	Spot (Block10, Row4, Column5)	1639.15	1650.00	123.74	0.00	0.08	1365.00	1372.53	1365.00	94.14	0.00	0.07	92.00	71.00	0.00	285.00	274.15	2048933.00	2.83	1497.26	1497.50
10	6	4	10676.00	12741.00	188.95	0	Spot (Block10, Row4, Column6)	2168.07	2136.00	250.37	0.01	0.12	1377.00	1383.80	1377.00	91.16	0.00	0.07	100.00	99.00	0.00	759.00	791.07	2189753.00	8.60	1650.91	1616.50
10	7	4	10976.00	12752.00	207.65	0	Spot (Block10, Row4, Column7)	1621.72	1609.00	139.60	0.00	0.09	1346.00	1357.00	1346.00	87.88	0.00	0.06	92.00	80.00	0.00	263.00	275.72	1997954.00	3.01	1473.44	1481.00
10	8	4	11278.00	12754.00	196.05	0	Spot (Block10, Row4, Column8)	1862.73	1784.50	276.02	0.02	0.15	1397.00	1402.50	1397.00	93.74	0.00	0.07	96.00	86.00	0.00	387.50	465.73	2022922.00	4.91	1548.40	1535.00
10	1	5	9181.00	13041.00	161.25	0	Spot (Block10, Row5, Column1)	2098.50	2009.00	373.61	0.02	0.18	1329.00	1335.14	1329.00	85.61	0.00	0.06	100.00	99.00	0.00	680.00	769.50	1504623.00	8.92	1571.57	1573.00
10	2	5	9475.00	13044.00	200.30	0	Spot (Block10, Row5, Column2)	1633.88	1631.00	95.80	0.00	0.06	1341.00	1348.06	1341.00	82.13	0.00	0.06	99.00	89.00	0.00	290.00	292.88	1851181.00	3.48	1472.66	1457.00
10	3	5	9781.00	13040.00	196.75	0	Spot (Block10, Row5, Column3)	1618.57	1602.00	142.11	0.00	0.09	1354.00	1359.55	1354.00	87.44	0.00	0.06	90.00	70.00	0.00	248.00	264.57	1772339.00	2.96	1456.59	1458.00
10	4	5	10087.00	13016.00	183.40	0	Spot (Block10, Row5, Column4)	1652.93	1672.50	177.80	0.01	0.11	1346.00	1360.40	1346.00	246.75	0.00	0.18	64.00	13.00	0.00	326.50	306.93	1557062.00	1.19	1453.01	1406.50
10	5	5	10378.00	13041.00	148.35	0	Spot (Block10, Row5, Column5)	3458.33	3358.00	1032.64	0.01	0.30	1368.00	1382.35	1368.00	242.27	0.00	0.18	100.00	99.00	0.00	1990.00	2090.33	2085374.00	8.57	1922.21	1841.00
10	6	5	10679.00	13050.00	187.00	0	Spot (Block10, Row5, Column6)	1652.24	1634.50	145.81	0.00	0.09	1387.00	1394.91	1387.00	86.50	0.00	0.06	92.00	75.00	0.00	247.50	265.24	1625807.00	2.97	1518.29	1519.50
10	7	5	10978.00	13044.00	199.95	0	Spot (Block10, Row5, Column7)	1660.32	1678.50	121.11	0.00	0.07	1376.00	1382.64	1376.00	84.54	0.00	0.06	94.00	79.00	0.00	302.50	284.32	1882804.00	3.28	1475.94	1474.00
10	8	5	11271.00	13039.00	200.30	0	Spot (Block10, Row5, Column8)	1669.59	1638.00	174.69	0.01	0.10	1387.00	1395.15	1387.00	87.62	0.00	0.06	92.00	70.00	0.00	251.00	282.59	1898329.00	3.13	1498.66	1493.00
10	1	6	9184.00	13347.00	196.55	0	Spot (Block10, Row6, Column1)	1559.68	1558.00	133.43	0.00	0.09	1293.00	1297.64	1293.00	82.48	0.00	0.06	92.00	77.00	0.00	265.00	266.68	1701615.00	3.18	1401.20	1397.00
10	2	6	9479.00	13341.00	210.10	0	Spot (Block10, Row6, Column2)	1564.04	1539.00	120.61	0.01	0.08	1336.00	1343.06	1336.00	87.48	0.00	0.07	90.00	59.00	0.00	203.00	228.04	1956611.00	2.53	1437.19	1429.50
10	3	6	9773.00	13334.00	176.40	0	Spot (Block10, Row6, Column3)	1926.35	1781.00	376.59	0.03	0.20	1368.00	1370.13	1368.00	92.93	0.00	0.07	98.00	90.00	0.00	413.00	558.35	1672073.00	5.99	1542.23	1553.00
10	4	6	10085.00	13341.00	189.10	0	Spot (Block10, Row6, Column4)	1637.38	1607.00	146.11	0.01	0.09	1367.00	1380.67	1367.00	243.01	0.00	0.18	49.00	8.00	0.00	240.00	270.38	1645563.00	1.06	1488.56	1472.00
10	5	6	10379.00	13342.00	163.30	0	Spot (Block10, Row6, Column5)	2062.36	1994.00	350.33	0.01	0.17	1363.00	1381.25	1363.00	240.52	0.01	0.17	95.00	61.00	0.00	631.00	699.36	1526147.00	2.83	1595.47	1578.00
10	6	6	10685.00	13343.00	188.35	0	Spot (Block10, Row6, Column6)	1610.04	1586.50	125.74	0.01	0.08	1379.00	1382.07	1379.00	86.05	0.00	0.06	92.00	65.00	0.00	207.50	231.04	1613262.00	2.65	1488.78	1484.00
10	7	6	10974.00	13343.00	197.80	0	Spot (Block10, Row6, Column7)	1607.78	1585.00	133.32	0.01	0.08	1379.00	1381.34	1379.00	83.61	0.00	0.06	90.00	65.00	0.00	206.00	228.78	1781425.00	2.71	1475.55	1467.50
10	8	6	11285.00	13348.00	210.05	0	Spot (Block10, Row6, Column8)	1584.08	1565.00	126.51	0.01	0.08	1382.00	1384.80	1382.00	85.83	0.00	0.06	85.00	53.00	0.00	183.00	202.08	1994358.00	2.32	1447.97	1442.00
10	1	7	9183.00	13636.00	206.15	0	Spot (Block10, Row7, Column1)	1524.17	1519.00	105.18	0.00	0.07	1273.00	1289.52	1273.00	142.92	0.01	0.11	86.00	38.00	0.00	246.00	251.17	1838153.00	1.64	1382.86	1386.00
10	2	7	9479.00	13648.00	199.15	0	Spot (Block10, Row7, Column2)	1523.19	1518.00	90.27	0.00	0.06	1303.00	1311.70	1303.00	85.16	0.00	0.06	96.00	68.00	0.00	215.00	220.19	1709017.00	2.48	1420.92	1421.00
10	3	7	9766.00	13642.00	196.25	0	Spot (Block10, Row7, Column3)	1538.66	1519.00	102.58	0.01	0.07	1328.00	1335.89	1328.00	94.35	0.00	0.07	91.00	51.00	0.00	191.00	210.66	1674065.00	2.15	1452.67	1457.00
10	4	7	10076.00	13634.00	212.15	0	Spot (Block10, Row7, Column4)	1599.08	1596.00	107.89	0.00	0.07	1332.00	1341.85	1332.00	90.22	0.00	0.07	96.00	80.00	0.00	264.00	267.08	2050026.00	2.85	1458.11	1448.00
10	5	7	10370.00	13639.00	200.85	0	Spot (Block10, Row7, Column5)	1551.08	1540.50	105.86	0.00	0.07	1330.00	1341.48	1330.00	96.05	0.00	0.07	85.00	57.00	0.00	210.50	221.08	1774433.00	2.18	1456.29	1417.50
10	6	7	10681.00	13641.00	200.30	0	Spot (Block10, Row7, Column6)	1579.69	1565.00	127.19	0.00	0.08	1326.00	1334.39	1326.00	93.99	0.00	0.07	91.00	63.00	0.00	239.00	253.69	1799268.00	2.61	1436.95	1421.00
10	7	7	10966.00	13640.00	187.35	0	Spot (Block10, Row7, Column7)	1608.07	1575.00	162.53	0.01	0.10	1329.00	1337.26	1329.00	96.58	0.00	0.07	89.00	63.00	0.00	246.00	279.07	1587161.00	2.80	1461.15	1452.00
10	8	7	11282.00	13641.00	134.05	0	Spot (Block10, Row7, Column8)	2596.12	2569.00	389.51	0.00	0.15	1349.00	1358.23	1349.00	101.17	0.00	0.07	100.00	100.00	0.00	1220.00	1247.12	1248736.00	12.24	1765.28	1770.00
10	1	8	9171.00	13943.00	144.15	0	Spot (Block10, Row8, Column1)	54164.54	65535.00	15634.66	0.08	0.29	1263.00	1288.58	1263.00	180.80	0.01	0.14	100.00	100.00	56.21	64272.00	52901.54	30549012.00	292.46	14620.70	10318.00
10	2	8	9471.00	13940.00	199.10	0	Spot (Block10, Row8, Column2)	1486.16	1479.00	125.32	0.00	0.08	1282.00	1296.35	1282.00	147.08	0.00	0.11	60.00	26.00	0.00	197.00	204.16	1668963.00	1.29	1384.29	1386.00
10	3	8	9772.00	13943.00	190.95	0	Spot (Block10, Row8, Column3)	1565.36	1534.00	162.68	0.01	0.10	1287.00	1290.20	1287.00	92.33	0.00	0.07	90.00	68.00	0.00	247.00	278.36	1610759.00	2.98	1405.21	1397.50
10	4	8	10078.00	13936.00	188.65	0	Spot (Block10, Row8, Column4)	1567.02	1556.00	140.52	0.00	0.09	1294.00	1305.35	1294.00	97.97	0.00	0.08	90.00	69.00	0.00	262.00	273.02	1571720.00	2.67	1382.72	1364.00
10	5	8	10369.00	13948.00	202.20	0	Spot (Block10, Row8, Column5)	1517.20	1498.00	120.16	0.01	0.08	1311.00	1323.94	1311.00	97.44	0.00	0.07	79.00	44.00	0.00	187.00	206.20	1755399.00	1.98	1405.93	1391.50
10	6	8	10671.00	13941.00	212.00	0	Spot (Block10, Row8, Column6)	1546.89	1539.00	118.98	0.00	0.08	1320.00	1329.88	1320.00	95.17	0.00	0.07	87.00	60.00	0.00	219.00	226.89	1987760.00	2.28	1397.78	1386.00
10	7	8	10975.00	13939.00	199.80	0	Spot (Block10, Row8, Column7)	1559.24	1518.00	152.72	0.01	0.10	1336.00	1350.78	1336.00	119.92	0.00	0.09	72.00	37.00	0.00	182.00	223.24	1755708.00	1.74	1419.73	1400.50
10	8	8	11268.00	13946.00	146.50	0	Spot (Block10, Row8, Column8)	4858.76	4643.50	1747.66	0.02	0.36	1372.00	1386.46	1372.00	129.78	0.00	0.09	100.00	100.00	0.00	3271.50	3486.76	2837513.00	26.75	2307.71	2080.00
11	1	1	13678.00	11841.00	155.40	0	Spot (Block11, Row1, Column1)	44235.59	45452.00	18942.84	0.01	0.43	2390.00	2445.95	2390.00	311.13	0.01	0.13	100.00	100.00	31.28	43062.00	41845.59	29416856.00	134.31	11431.90	9739.00
11	2	1	13979.00	11844.00	156.35	0	Spot (Block11, Row1, Column2)	3027.67	2940.00	607.01	0.01	0.20	2307.00	2346.39	2307.00	249.87	0.01	0.11	91.00	65.00	0.00	633.00	720.67	2031568.00	2.73	2596.91	2591.00
11	3	1	14286.00	11843.00	202.25	0	Spot (Block11, Row1, Column3)	2672.63	2646.00	260.33	0.00	0.10	2271.00	2284.12	2271.00	222.79	0.00	0.10	73.00	39.00	0.00	375.00	401.63	3097576.00	1.74	2455.35	2400.00
11	4	1	14571.00	11840.00	172.70	0	Spot (Block11, Row1, Column4)	2839.44	2804.00	332.50	0.01	0.12	2262.00	2276.65	2262.00	215.72	0.00	0.09	84.00	61.00	0.00	542.00	577.44	2359573.00	2.61	2487.71	2495.00
11	5	1	14873.00	11830.00	209.60	0	Spot (Block11, Row1, Column5)	2695.12	2671.50	272.82	0.00	0.10	2279.00	2297.46	2279.00	211.38	0.00	0.09	77.00	41.00	0.00	392.50	416.12	3374288.00	1.88	2419.32	2394.00
11	6	1	15187.00	11837.00	208.55	0	Spot (Block11, Row1, Column6)	2772.33	2747.50	251.16	0.00	0.09	2306.50	2339.65	2306.50	213.40	0.01	0.09	83.00	52.00	0.00	441.00	465.83	3437692.00	2.03	2555.03	2529.00
11	7	1	15496.00	11832.00	186.45	0	Spot (Block11, Row1, Column7)	2943.34	2907.00	284.38	0.01	0.10	2388.00	2404.16	2388.00	218.55	0.00	0.09	88.00	59.00	0.00	519.00	555.34	2875647.00	2.47	2639.60	2597.00
11	8	1	15784.00	11833.00	210.45	0	Spot (Block11, Row1, Column8)	3050.21	3006.50	344.98	0.01	0.11	2494.00	2531.60	2494.00	270.80	0.01	0.11	76.00	47.00	0.00	512.50	556.21	3849367.00	1.92	2723.65	2687.50
11	1	2	13669.00	12148.00	207.00	0	Spot (Block11, Row2, Column1)	2679.95	2651.00	268.92	0.00	0.10	2304.00	2344.83	2304.00	244.66	0.01	0.10	64.00	35.00	0.00	347.00	375.95	3269537.00	1.37	2487.48	2429.00
11	2	2	13979.00	12140.00	169.00	0	Spot (Block11, Row2, Column2)	2631.92	2589.00	274.90	0.01	0.10	2281.00	2303.89	2281.00	209.83	0.00	0.09	62.00	40.00	0.00	308.00	350.92	2092376.00	1.56	2437.11	2397.50
11	3	2	14281.00	12143.00	191.30	0	Spot (Block11, Row2, Column3)	2766.00	2774.00	241.86	0.00	0.09	2250.00	2276.29	2250.00	219.70	0.01	0.10	88.00	63.00	0.00	524.00	516.00	2857274.00	2.23	2517.88	2493.00
11	4	2	14575.00	12139.00	201.45	0	Spot (Block11, Row2, Column4)	2770.49	2761.00	266.73	0.00	0.10	2203.00	2238.30	2203.00	204.63	0.01	0.09	93.00	66.00	0.00	558.00	567.49	3191603.00	2.60	2474.51	2441.50
11	5	2	14884.00	12140.00	191.75	0	Spot (Block11, Row2, Column5)	3282.11	3225.50	548.70	0.01	0.17	2204.00	2241.07	2204.00	189.04	0.01	0.08	99.00	98.00	0.00	1021.50	1078.11	3400261.00	5.51	2555.16	2530.50
11	6	2	15179.00	12147.00	188.25	0	Spot (Block11, Row2, Column6)	2810.20	2726.00	347.20	0.01	0.12	2283.00	2306.77	2283.00	200.43	0.00	0.09	83.00	56.00	0.00	443.00	527.20	2801766.00	2.51	2526.28	2473.50
11	7	2	15476.00	12135.00	214.00	0	Spot (Block11, Row2, Column7)	2735.54	2720.50	284.25	0.00	0.10	2333.00	2357.65	2333.00	204.80	0.00	0.09	71.00	47.00	0.00	387.50	402.54	3583551.00	1.85	2479.54	2428.50
11	8	2	15783.00	12139.00	220.90	0	Spot (Block11, Row2, Column8)	2797.24	2766.00	263.55	0.00	0.09	2416.00	2446.21	2416.00	232.06	0.01	0.09	65.00	39.00	0.00	350.00	381.24	3913334.00	1.51	2546.17	2530.00
11	1	3	13680.00	12443.00	179.70	0	Spot (Block11, Row3, Column1)	2984.75	2935.00	352.57	0.01	0.12	2317.00	2344.24	2317.00	209.88	0.01	0.09	93.00	73.00	0.00	618.00	667.75	2707165.00	3.05	2566.83	2547.00
11	2	3	13981.00	12445.00	198.80	0	Spot (Block11, Row3, Column2)	2879.55	2858.00	306.87	0.00	0.11	2337.00	2361.65	2337.00	217.28	0.00	0.09	84.00	60.00	0.00	521.00	542.55	3230851.00	2.38	2589.28	2549.00
11	3	3	14271.00	12442.00	198.45	0	Spot (Block11, Row3, Column3)	2913.67	2831.50	310.97	0.01	0.11	2315.00	2352.14	2315.00	224.49	0.01	0.10	93.00	59.00	0.00	516.50	598.67	3257483.00	2.50	2625.08	2592.50
11	4	3	14586.00	12441.00	197.60	0	Spot (Block11, Row3, Column4)	2822.58	2793.00	291.33	0.00	0.10	2295.00	2318.63	2295.00	220.04	0.00	0.09	84.00	56.00	0.00	498.00	527.58	3118952.00	2.29	2548.30	2542.00
11	5	3	14882.00	12441.00	186.50	0	Spot (Block11, Row3, Column5)	2981.13	2829.50	685.94	0.02	0.23	2289.00	2325.91	2289.00	219.06	0.01	0.09	93.00	64.00	0.00	540.50	692.13	2933435.00	2.99	2558.64	2575.50
11	6	3	15192.00	12448.00	189.10	0	Spot (Block11, Row3, Column6)	2825.53	2779.00	308.16	0.01	0.11	2289.00	2339.52	2289.00	215.57	0.01	0.09	86.00	54.00	0.00	490.00	536.53	2865086.00	2.25	2581.90	2536.00
11	7	3	15483.00	12447.00	198.90	0	Spot (Block11, Row3, Column7)	2748.68	2705.00	270.43	0.01	0.10	2376.00	2384.50	2376.00	211.05	0.00	0.09	66.00	37.00	0.00	329.00	372.68	3081268.00	1.73	2525.92	2485.50
11	8	3	15784.00	12441.00	192.25	0	Spot (Block11, Row3, Column8)	2916.09	2889.00	323.35	0.00	0.11	2438.00	2466.38	2438.00	233.56	0.01	0.09	72.00	47.00	0.00	451.00	478.09	3050225.00	1.93	2661.50	2668.00
11	1	4	13682.00	12733.00	202.25	0	Spot (Block11, Row4, Column1)	2835.82	2786.00	287.62	0.01	0.10	2318.00	2355.39	2318.00	220.23	0.01	0.09	85.00	53.00	0.00	468.00	517.82	3286711.00	2.18	2558.04	2556.00
11	2	4	13978.00	12735.00	214.35	0	Spot (Block11, Row4, Column2)	2838.44	2802.00	313.29	0.01	0.11	2378.00	2393.08	2378.00	224.18	0.00	0.09	72.00	47.00	0.00	424.00	460.44	3738230.00	1.99	2612.82	2620.00
11	3	4	14285.00	12741.00	165.95	0	Spot (Block11, Row4, Column3)	3482.25	3459.00	431.26	0.00	0.12	2375.00	2402.16	2375.00	230.32	0.00	0.10	98.00	94.00	0.00	1084.00	1107.25	2667405.00	4.69	2832.16	2787.00
11	4	4	14571.00	12742.00	207.75	0	Spot (Block11, Row4, Column4)	2894.40	2895.50	280.34	0.00	0.10	2374.00	2408.57	2374.00	234.91	0.01	0.10	83.00	55.00	0.00	521.50	520.40	3565901.00	2.07	2606.36	2589.00
11	5	4	14867.00	12743.00	191.85	0	Spot (Block11, Row4, Column5)	3327.56	3026.50	2104.67	0.04	0.63	2378.00	2417.63	2378.00	239.56	0.01	0.10	95.00	71.00	0.00	648.50	949.56	3447353.00	3.80	2753.21	2744.50
11	6	4	15178.00	12740.00	199.05	0	Spot (Block11, Row4, Column6)	3440.67	3399.00	373.40	0.01	0.11	2371.00	2399.39	2371.00	227.35	0.01	0.09	99.00	96.00	0.00	1028.00	1069.67	3863871.00	4.58	2754.44	2756.00
11	7	4	15476.00	12744.00	204.15	0	Spot (Block11, Row4, Column7)	2949.04	2909.00	325.35	0.01	0.11	2399.00	2418.15	2399.00	225.75	0.00	0.09	84.00	58.00	0.00	510.00	550.04	3491668.00	2.35	2594.72	2583.00
11	8	4	15777.00	12743.00	171.65	0	Spot (Block11, Row4, Column8)	3229.99	3169.00	381.87	0.01	0.12	2473.00	2479.63	2473.00	234.22	0.00	0.09	93.00	80.00	0.00	696.00	756.99	2635668.00	3.20	2743.15	2696.50
11	1	5	13677.00	13036.00	185.30	0	Spot (Block11, Row5, Column1)	3124.50	3048.00	424.20	0.01	0.14	2297.00	2335.12	2297.00	223.10	0.01	0.10	94.00	79.00	0.00	751.00	827.50	2999519.00	3.54	2643.02	2599.50
11	2	5	13984.00	13043.00	176.85	0	Spot (Block11, Row5, Column2)	2957.37	2870.00	352.30	0.01	0.12	2324.00	2358.92	2324.00	230.56	0.01	0.10	92.00	62.00	0.00	546.00	633.37	2578828.00	2.60	2597.03	2567.00
11	3	5	14279.00	13042.00	204.80	0	Spot (Block11, Row5, Column3)	3016.35	2988.50	318.79	0.00	0.11	2366.00	2407.97	2366.00	241.58	0.01	0.10	91.00	67.00	0.00	622.50	650.35	3589460.00	2.52	2657.39	2616.00
11	4	5	14582.00	13045.00	187.25	0	Spot (Block11, Row5, Column4)	2927.55	2888.00	331.16	0.01	0.11	2387.00	2436.58	2387.00	237.21	0.01	0.10	80.00	53.00	0.00	501.00	540.55	2892423.00	2.07	2705.72	2730.50
11	5	5	14879.00	13039.00	184.85	0	Spot (Block11, Row5, Column5)	3444.28	3314.00	542.36	0.02	0.16	2439.00	2464.14	2439.00	240.88	0.00	0.10	96.00	86.00	0.00	875.00	1005.28	3320289.00	4.07	2782.74	2787.00
11	6	5	15178.00	13041.00	197.40	0	Spot (Block11, Row5, Column6)	3049.90	2988.00	344.59	0.01	0.11	2412.00	2445.73	2412.00	239.95	0.01	0.10	90.00	66.00	0.00	576.00	637.90	3357938.00	2.52	2739.16	2758.00
11	7	5	15477.00	13041.00	206.35	0	Spot (Block11, Row5, Column7)	2899.40	2865.50	325.66	0.01	0.11	2412.00	2443.12	2412.00	235.32	0.01	0.10	74.00	48.00	0.00	453.50	487.40	3514069.00	1.94	2610.54	2579.00
11	8	5	15776.00	13040.00	182.25	0	Spot (Block11, Row5, Column8)	3221.61	3102.00	495.25	0.02	0.15	2463.00	2472.63	2463.00	241.55	0.00	0.10	90.00	63.00	0.00	639.00	758.61	2999322.00	3.10	2716.10	2696.00
11	1	6	13675.00	13348.00	205.90	0	Spot (Block11, Row6, Column1)	2865.83	2813.00	324.44	0.01	0.11	2282.00	2324.37	2282.00	231.52	0.01	0.10	85.00	57.00	0.00	531.00	583.83	3453327.00	2.34	2582.31	2578.00
11	2	6	13991.00	13335.00	220.45	0	Spot (Block11, Row6, Column2)	2840.40	2833.00	300.78	0.00	0.11	2284.00	2323.35	2284.00	233.22	0.01	0.10	81.00	58.00	0.00	549.00	556.40	3956678.00	2.22	2537.22	2514.00
11	3	6	14276.00	13340.00	198.65	0	Spot (Block11, Row6, Column3)	2964.68	2911.00	358.66	0.01	0.12	2353.00	2377.89	2353.00	238.50	0.00	0.10	86.00	60.00	0.00	558.00	611.68	3308580.00	2.46	2622.44	2626.00
11	4	6	14581.00	13341.00	201.85	0	Spot (Block11, Row6, Column4)	2888.21	2806.00	368.29	0.01	0.13	2383.00	2424.93	2383.00	244.81	0.01	0.10	71.00	44.00	0.00	423.00	505.21	3327215.00	1.89	2636.10	2593.50
11	5	6	14883.00	13335.00	177.30	0	Spot (Block11, Row6, Column5)	3316.53	3274.00	460.70	0.01	0.14	2420.00	2448.07	2420.00	243.82	0.01	0.10	93.00	78.00	0.00	854.00	896.53	2915231.00	3.56	2740.65	2705.50
11	6	6	15175.00	13345.00	214.80	0	Spot (Block11, Row6, Column6)	2907.53	2906.00	320.47	0.00	0.11	2398.00	2442.42	2398.00	250.80	0.01	0.10	74.00	50.00	0.00	508.00	509.53	3817588.00	1.85	2595.75	2578.50
11	7	6	15477.00	13337.00	178.45	0	Spot (Block11, Row6, Column7)	3035.03	2984.00	332.45	0.01	0.11	2406.00	2449.28	2406.00	238.51	0.01	0.10	91.00	61.00	0.00	578.00	629.03	2719391.00	2.46	2720.89	2775.50
11	8	6	15795.00	13347.00	186.50	0	Spot (Block11, Row6, Column8)	2888.87	2886.00	302.70	0.00	0.10	2459.00	2484.33	2459.00	245.94	0.00	0.10	65.00	39.00	0.00	427.00	429.87	2836870.00	1.64	2641.85	2646.00
11	1	7	13673.00	13640.00	211.80	0	Spot (Block11, Row7, Column1)	2750.94	2700.00	323.43	0.01	0.12	2291.00	2349.05	2291.00	307.79	0.01	0.13	65.00	27.00	0.00	409.00	459.94	3523950.00	1.31	2499.43	2479.00
11	2	7	13984.00	13635.00	211.40	0	Spot (Block11, Row7, Column2)	2741.87	2701.00	285.16	0.01	0.10	2291.00	2326.00	2291.00	236.92	0.01	0.10	72.00	45.00	0.00	410.00	450.87	3501374.00	1.76	2487.42	2471.00
11	3	7	14281.00	13635.00	214.20	0	Spot (Block11, Row7, Column3)	2864.11	2864.00	295.65	0.00	0.10	2355.00	2370.69	2355.00	238.52	0.00	0.10	77.00	53.00	0.00	509.00	509.11	3754853.00	2.07	2606.01	2548.50
11	4	7	14578.00	13640.00	216.80	0	Spot (Block11, Row7, Column4)	2848.69	2802.00	317.50	0.01	0.11	2376.50	2394.15	2376.50	252.88	0.00	0.11	72.00	42.00	0.00	425.50	472.19	3817241.00	1.80	2545.52	2537.00
11	5	7	14876.00	13643.00	226.70	0	Spot (Block11, Row7, Column5)	2839.55	2830.00	277.76	0.00	0.10	2375.00	2408.84	2375.00	252.55	0.01	0.10	74.00	45.00	0.00	455.00	464.55	4185490.00	1.71	2503.40	2498.00
11	6	7	15184.00	13643.00	214.10	0	Spot (Block11, Row7, Column6)	2943.02	2891.50	380.48	0.01	0.13	2370.50	2420.44	2370.50	247.87	0.01	0.10	82.00	53.00	0.00	521.00	572.52	3855350.00	2.11	2635.19	2619.50
11	7	7	15469.00	13641.00	211.05	0	Spot (Block11, Row7, Column7)	2863.14	2863.50	279.81	0.00	0.10	2379.00	2431.42	2379.00	245.66	0.01	0.10	75.00	49.00	0.00	484.50	484.14	3630461.00	1.76	2618.11	2576.00
11	8	7	15781.00	13640.00	147.00	-50	Spot (Block11, Row7, Column8)	2516.09	2484.50	233.63	0.01	0.09	2474.00	2502.09	2474.00	253.37	0.00	0.10	24.00	0.00	0.00	10.50	42.09	1479462.00	0.06	2526.68	2528.00
11	1	8	13672.00	13944.00	143.80	0	Spot (Block11, Row8, Column1)	57928.29	65535.00	12016.38	0.05	0.21	2333.00	2390.26	2333.00	367.90	0.01	0.15	100.00	100.00	62.41	63202.00	55595.29	32671796.00	150.96	19019.90	14847.00
11	2	8	13978.00	13950.00	215.75	0	Spot (Block11, Row8, Column2)	2680.56	2645.00	327.63	0.01	0.12	2305.00	2364.71	2305.00	307.46	0.01	0.13	53.00	26.00	0.00	340.00	375.56	3562458.00	1.03	2488.59	2514.00
11	3	8	14267.00	13938.00	192.70	0	Spot (Block11, Row8, Column3)	2925.68	2882.00	372.56	0.01	0.13	2301.00	2345.09	2301.00	254.12	0.01	0.11	87.00	57.00	0.00	581.00	624.68	3054413.00	2.28	2620.13	2602.00
11	4	8	14583.00	13933.00	193.35	0	Spot (Block11, Row8, Column4)	2857.27	2856.00	336.49	0.00	0.12	2331.00	2357.48	2331.00	256.17	0.00	0.11	74.00	51.00	0.00	525.00	526.27	3011566.00	1.95	2544.36	2491.50
11	5	8	14876.00	13946.00	196.00	0	Spot (Block11, Row8, Column5)	2814.57	2794.00	300.84	0.00	0.11	2351.00	2370.79	2351.00	251.34	0.00	0.11	73.00	45.00	0.00	443.00	463.57	3059433.00	1.77	2582.57	2533.00
11	6	8	15186.00	13940.00	194.70	0	Spot (Block11, Row8, Column6)	3124.12	2984.00	914.66	0.02	0.29	2368.00	2400.28	2368.00	244.56	0.01	0.10	92.00	63.00	0.00	616.00	756.12	3345932.00	2.96	2609.31	2585.00
11	7	8	15488.00	13942.00	202.75	0	Spot (Block11, Row8, Column7)	2891.82	2844.00	370.44	0.01	0.13	2403.00	2440.15	2403.00	257.41	0.01	0.11	69.00	39.00	0.00	441.00	488.82	3363192.00	1.75	2583.51	2553.00
11	8	8	15772.00	13943.00	153.15	0	Spot (Block11, Row8, Column8)	5778.84	5410.00	1701.65	0.03	0.29	2508.00	2543.97	2508.00	282.79	0.01	0.11	100.00	100.00	0.00	2902.00	3270.84	3692680.00	11.44	3352.39	3312.00
12	1	1	18180.00	11838.00	155.25	0	Spot (Block12, Row1, Column1)	51118.03	57783.00	15723.17	0.05	0.31	6815.00	6872.37	6815.00	746.91	0.00	0.11	100.00	100.00	43.66	50968.00	44303.03	33840396.00	59.24	18446.82	15847.00
12	2	1	18479.00	11843.00	186.20	0	Spot (Block12, Row1, Column2)	9170.36	8917.50	1320.61	0.01	0.14	6711.50	6756.15	6711.50	713.98	0.00	0.11	92.00	78.00	0.00	2206.00	2458.86	8931933.00	3.38	7626.70	7586.00
12	3	1	18776.00	11845.00	213.20	0	Spot (Block12, Row1, Column3)	7696.58	7732.50	769.27	0.00	0.10	6627.00	6699.43	6627.00	686.34	0.00	0.10	63.00	39.00	0.00	1105.50	1069.58	9990164.00	1.45	7031.07	6965.00
12	4	1	19076.00	11841.00	191.45	0	Spot (Block12, Row1, Column4)	8849.66	8636.50	1220.25	0.01	0.14	6652.50	6713.79	6652.50	647.55	0.00	0.10	94.00	75.00	0.00	1984.00	2197.16	9132849.00	3.30	7494.22	7596.00
12	5	1	19381.00	11841.00	187.25	0	Spot (Block12, Row1, Column5)	8234.63	8082.00	1427.34	0.01	0.17	6655.00	6710.77	6655.00	651.80	0.00	0.10	82.00	57.00	0.00	1427.00	1579.63	8119341.00	2.34	7358.23	7295.00
12	6	1	19683.00	11832.00	210.75	0	Spot (Block12, Row1, Column6)	8303.24	8254.00	998.49	0.00	0.12	6674.00	6710.71	6674.00	642.34	0.00	0.10	83.00	59.00	0.00	1580.00	1629.24	10486996.00	2.48	7093.66	7031.00
12	7	1	19992.00	11835.00	179.00	0	Spot (Block12, Row1, Column7)	9797.45	9452.00	1789.56	0.02	0.18	6732.00	6782.56	6732.00	650.63	0.00	0.10	94.00	83.00	0.00	2720.00	3065.45	8807906.00	4.63	7676.11	7702.00
12	8	1	20283.00	11831.00	214.50	0	Spot (Block12, Row1, Column8)	8246.39	8077.50	1021.54	0.01	0.12	6751.00	6797.71	6751.00	653.95	0.00	0.10	81.00	50.00	0.00	1326.50	1495.39	10835762.00	2.22	7368.71	7240.00
12	1	2	18186.00	12139.00	210.60	0	Spot (Block12, Row2, Column1)	8066.17	7912.00	1688.03	0.01	0.21	6684.00	6719.69	6684.00	699.20	0.00	0.10	73.00	41.00	0.00	1228.00	1382.17	10187569.00	1.93	7186.10	7107.00
12	2	2	18480.00	12136.00	163.00	0	Spot (Block12, Row2, Column2)	7906.64	7852.00	759.93	0.00	0.10	6619.00	6679.49	6619.00	670.93	0.00	0.10	72.00	44.00	0.00	1233.00	1287.64	5819287.00	1.83	7190.10	7155.00
12	3	2	18783.00	12138.00	191.20	0	Spot (Block12, Row2, Column3)	8075.84	7976.00	812.75	0.01	0.10	6616.00	6674.42	6616.00	666.39	0.00	0.10	81.00	51.00	0.00	1360.00	1459.84	8334268.00	2.10	7354.69	7352.00
12	4	2	19082.00	12136.00	202.40	0	Spot (Block12, Row2, Column4)	8056.00	8036.00	753.48	0.00	0.09	6665.50	6712.67	6665.50	655.74	0.00	0.10	80.00	52.00	0.00	1370.50	1390.50	9328849.00	2.05	7290.73	7314.00
12	5	2	19382.00	12139.00	200.60	0	Spot (Block12, Row2, Column5)	9814.43	9687.50	1120.86	0.01	0.11	6691.00	6742.03	6691.00	660.35	0.00	0.10	99.00	97.00	0.00	2996.50	3123.43	11227703.00	4.65	7840.04	7856.00
12	6	2	19674.00	12137.00	197.75	0	Spot (Block12, Row2, Column6)	8070.51	8010.50	810.22	0.00	0.10	6683.50	6733.35	6683.50	649.18	0.00	0.10	78.00	52.00	0.00	1327.00	1387.01	8942121.00	2.06	7359.67	7352.50
12	7	2	19973.00	12133.00	206.25	0	Spot (Block12, Row2, Column7)	7818.60	7726.00	752.34	0.01	0.10	6710.50	6754.00	6710.50	631.53	0.00	0.09	68.00	40.00	0.00	1015.50	1108.10	9460505.00	1.69	7152.92	7213.00
12	8	2	20275.00	12139.00	206.55	0	Spot (Block12, Row2, Column8)	7855.70	7847.00	703.02	0.00	0.09	6757.00	6799.47	6757.00	622.64	0.00	0.09	70.00	43.00	0.00	1090.00	1098.70	9528967.00	1.70	7338.67	7305.50
12	1	3	18187.00	12438.00	180.50	0	Spot (Block12, Row3, Column1)	8755.00	8648.00	1108.26	0.01	0.13	6556.00	6611.20	6556.00	682.75	0.00	0.10	91.00	75.00	0.00	2092.00	2199.00	8002070.00	3.14	7317.41	7303.00
12	2	3	18483.00	12443.00	198.75	0	Spot (Block12, Row3, Column2)	8014.04	7946.50	817.63	0.00	0.10	6547.00	6609.73	6547.00	651.48	0.00	0.10	82.00	53.00	0.00	1399.50	1467.04	8959699.00	2.16	7331.80	7205.00
12	3	3	18771.00	12434.00	192.85	0	Spot (Block12, Row3, Column3)	8043.25	7999.00	837.71	0.00	0.10	6530.00	6580.03	6530.00	666.34	0.00	0.10	84.00	55.00	0.00	1469.00	1513.25	8453454.00	2.20	7272.30	7303.00
12	4	3	19081.00	12437.00	178.00	0	Spot (Block12, Row3, Column4)	9066.45	9009.50	1206.67	0.00	0.13	6552.00	6588.93	6552.00	668.73	0.00	0.10	95.00	84.00	0.00	2457.50	2514.45	8051011.00	3.70	7433.06	7481.50
12	5	3	19386.00	12440.00	191.30	0	Spot (Block12, Row3, Column5)	8469.42	8257.00	1098.66	0.01	0.13	6702.00	6750.71	6702.00	660.82	0.00	0.10	85.00	64.00	0.00	1555.00	1767.42	8731970.00	2.60	7461.45	7447.00
12	6	3	19679.00	12431.00	190.75	0	Spot (Block12, Row3, Column6)	7981.41	7930.50	882.12	0.00	0.11	6721.00	6804.86	6721.00	657.00	0.01	0.10	72.00	45.00	0.00	1209.50	1260.41	8204892.00	1.79	7467.36	7401.00
12	7	3	19992.00	12444.00	215.25	0	Spot (Block12, Row3, Column7)	7801.42	7685.50	747.07	0.01	0.10	6716.00	6781.23	6716.00	636.84	0.00	0.09	68.00	38.00	0.00	969.50	1085.42	10329076.00	1.60	7132.16	7094.00
12	8	3	20282.00	12441.00	194.90	0	Spot (Block12, Row3, Column8)	7790.14	7784.50	731.26	0.00	0.09	6759.00	6818.35	6759.00	613.60	0.00	0.09	66.00	43.00	0.00	1025.50	1031.14	8335452.00	1.58	7236.18	7214.00
12	1	4	18180.00	12744.00	192.40	0	Spot (Block12, Row4, Column1)	8511.23	8359.00	1146.04	0.01	0.13	6528.00	6592.81	6528.00	707.91	0.00	0.11	88.00	63.00	0.00	1831.00	1983.23	8911256.00	2.71	7356.15	7384.50
12	2	4	18472.00	12743.00	219.35	0	Spot (Block12, Row4, Column2)	7791.41	7738.50	750.07	0.00	0.10	6488.00	6547.90	6488.00	663.55	0.00	0.10	76.00	46.00	0.00	1250.50	1303.41	10783315.00	1.87	6940.48	6890.50
12	3	4	18780.00	12739.00	156.10	0	Spot (Block12, Row4, Column3)	13597.46	13071.00	3307.68	0.02	0.24	6413.00	6457.89	6413.00	678.42	0.00	0.11	100.00	99.00	0.00	6658.00	7184.46	9110300.00	10.52	8274.75	8191.00
12	4	4	19074.00	12738.00	201.80	0	Spot (Block12, Row4, Column4)	7534.98	7460.00	714.72	0.00	0.09	6404.00	6488.03	6404.00	1165.04	0.01	0.18	45.00	4.00	0.00	1056.00	1130.98	8733041.00	0.90	7094.50	7044.00
12	5	4	19365.00	12740.00	209.10	0	Spot (Block12, Row4, Column5)	7847.04	7804.50	845.20	0.00	0.11	6615.00	6713.79	6615.00	1156.16	0.01	0.17	50.00	13.00	0.00	1189.50	1232.04	9730328.00	0.98	7043.94	7156.00
12	6	4	19683.00	12736.00	201.90	0	Spot (Block12, Row4, Column6)	9766.92	9660.00	1020.38	0.00	0.10	6783.00	6832.65	6783.00	669.35	0.00	0.10	99.00	96.00	0.00	2877.00	2983.92	11300331.00	4.38	7921.13	7871.00
12	7	4	19977.00	12740.00	195.50	0	Spot (Block12, Row4, Column7)	8265.75	8173.50	933.01	0.00	0.11	6738.00	6804.45	6738.00	665.53	0.00	0.10	82.00	54.00	0.00	1435.50	1527.75	8943543.00	2.20	7448.18	7502.00
12	8	4	20278.00	12741.00	201.65	0	Spot (Block12, Row4, Column8)	8051.69	8061.50	789.31	0.00	0.10	6830.00	6904.42	6830.00	657.09	0.00	0.10	72.00	46.00	0.00	1231.50	1221.69	9291651.00	1.75	7339.78	7294.50
12	1	5	18184.00	13037.00	162.10	0	Spot (Block12, Row5, Column1)	10229.30	10119.50	1519.83	0.00	0.15	6606.00	6660.92	6606.00	724.53	0.00	0.11	98.00	92.00	0.00	3513.50	3623.30	7426470.00	4.93	7832.82	7880.50
12	2	5	18478.00	13041.00	201.25	0	Spot (Block12, Row5, Column2)	7743.52	7761.00	788.88	0.00	0.10	6526.00	6588.08	6526.00	695.40	0.00	0.11	70.00	42.00	0.00	1235.00	1217.52	8897307.00	1.66	7137.03	7177.00
12	3	5	18779.00	13047.00	197.20	0	Spot (Block12, Row5, Column3)	7802.76	7789.00	761.94	0.00	0.10	6481.00	6515.97	6481.00	665.31	0.00	0.10	76.00	48.00	0.00	1308.00	1321.76	8575232.00	1.93	7022.30	7012.00
12	4	5	19080.00	13038.00	194.25	0	Spot (Block12, Row5, Column4)	7826.86	7826.00	765.26	0.00	0.10	6433.00	6486.12	6433.00	663.11	0.00	0.10	79.00	54.00	0.00	1393.00	1393.86	8366914.00	2.02	7083.15	7123.00
12	5	5	19384.00	13039.00	151.90	0	Spot (Block12, Row5, Column5)	14705.23	14230.00	3765.35	0.01	0.26	6647.50	6717.86	6647.50	1049.93	0.00	0.16	99.00	98.00	0.00	7582.50	8057.73	9323114.00	7.61	8549.56	8485.50
12	6	5	19674.00	13035.00	202.25	0	Spot (Block12, Row5, Column6)	8105.77	8109.00	776.50	0.00	0.10	6754.00	6802.49	6754.00	686.22	0.00	0.10	75.00	49.00	0.00	1355.00	1351.77	9451333.00	1.90	7433.85	7374.00
12	7	5	19976.00	13035.00	197.90	0	Spot (Block12, Row5, Column7)	7768.61	7788.00	738.12	0.00	0.10	6740.00	6802.02	6740.00	686.55	0.00	0.10	62.00	33.00	0.00	1048.00	1028.61	8630926.00	1.41	7323.01	7329.50
12	8	5	20283.00	13035.00	148.35	0	Spot (Block12, Row5, Column8)	9851.33	9635.50	1216.85	0.01	0.12	6843.00	6913.58	6843.00	685.40	0.00	0.10	99.00	94.00	0.00	2792.50	3008.33	5910798.00	4.29	8007.05	8124.00
12	1	6	18183.00	13343.00	207.05	0	Spot (Block12, Row6, Column1)	7949.09	7954.00	796.96	0.00	0.10	6608.00	6654.77	6608.00	721.82	0.00	0.11	73.00	45.00	0.00	1346.00	1341.09	9697884.00	1.79	7215.20	7173.00
12	2	6	18478.00	13339.00	205.20	0	Spot (Block12, Row6, Column2)	7896.78	7878.50	823.97	0.00	0.10	6662.00	6723.42	6662.00	707.72	0.00	0.11	66.00	43.00	0.00	1216.50	1234.78	9460343.00	1.66	7286.23	7330.00
12	3	6	18772.00	13341.00	166.80	0	Spot (Block12, Row6, Column3)	9617.37	9396.00	1549.00	0.01	0.16	6632.00	6680.47	6632.00	683.49	0.00	0.10	97.00	86.00	0.00	2764.00	2985.37	7434223.00	4.30	7719.81	7684.00
12	4	6	19085.00	13339.00	198.50	0	Spot (Block12, Row6, Column4)	8100.76	8112.00	886.83	0.00	0.11	6553.50	6621.97	6553.50	675.49	0.00	0.10	77.00	54.00	0.00	1558.50	1547.26	9032348.00	2.19	7323.30	7348.00
12	5	6	19382.00	13333.00	152.80	0	Spot (Block12, Row6, Column5)	12966.04	12454.00	2945.74	0.02	0.23	6691.00	6734.38	6691.00	711.62	0.00	0.11	100.00	99.00	0.00	5763.00	6275.04	8246404.00	8.76	8379.98	8445.00
12	6	6	19681.00	13340.00	199.15	0	Spot (Block12, Row6, Column6)	7979.33	8005.00	754.30	0.00	0.09	6748.00	6799.02	6748.00	676.15	0.00	0.10	71.00	45.00	0.00	1257.00	1231.33	8960793.00	1.75	7348.40	7409.00
12	7	6	19986.00	13345.00	179.45	0	Spot (Block12, Row6, Column7)	8340.34	8328.00	841.17	0.00	0.10	6720.00	6774.15	6720.00	665.54	0.00	0.10	84.00	62.00	0.00	1608.00	1620.34	7531330.00	2.35	7613.09	7712.50
12	8	6	20293.00	13347.00	175.50	0	Spot (Block12, Row6, Column8)	8268.44	8237.50	851.51	0.00	0.10	6885.00	6956.86	6885.00	703.42	0.00	0.10	76.00	47.00	0.00	1352.50	1383.44	7110855.00	1.86	7484.22	7494.00
12	1	7	18186.00	13640.00	204.00	0	Spot (Block12, Row7, Column1)	7949.98	7914.00	1253.91	0.00	0.16	6609.00	6671.48	6609.00	765.29	0.00	0.11	65.00	38.00	0.00	1305.00	1340.98	9404831.00	1.67	7347.27	7293.00
12	2	7	18485.00	13633.00	198.30	0	Spot (Block12, Row7, Column2)	8040.69	7951.00	876.84	0.00	0.11	6664.00	6735.62	6664.00	697.05	0.00	0.10	75.00	46.00	0.00	1287.00	1376.69	8949287.00	1.87	7373.81	7381.50
12	3	7	18781.00	13639.00	219.20	0	Spot (Block12, Row7, Column3)	7979.01	7939.00	826.56	0.00	0.10	6718.50	6778.00	6718.50	690.32	0.00	0.10	69.00	43.00	0.00	1220.50	1260.51	10987091.00	1.74	7160.98	7061.50
12	4	7	19079.00	13636.00	214.25	0	Spot (Block12, Row7, Column4)	7941.69	7951.00	741.81	0.00	0.09	6664.00	6733.69	6664.00	692.85	0.00	0.10	72.00	45.00	0.00	1287.00	1277.69	10443320.00	1.74	7191.05	7225.50
12	5	7	19386.00	13635.00	216.50	0	Spot (Block12, Row7, Column5)	8034.35	8040.00	732.14	0.00	0.09	6721.00	6762.50	6721.00	704.92	0.00	0.10	76.00	45.00	0.00	1319.00	1313.35	10749967.00	1.80	7197.82	7213.00
12	6	7	19678.00	13635.00	205.00	0	Spot (Block12, Row7, Column6)	8118.61	8116.00	800.46	0.00	0.10	6736.00	6774.48	6736.00	664.39	0.00	0.10	78.00	52.00	0.00	1380.00	1382.61	9701741.00	2.02	7319.56	7301.00
12	7	7	19974.00	13642.00	198.75	0	Spot (Block12, Row7, Column7)	8343.01	8266.50	879.56	0.00	0.11	6775.00	6827.22	6775.00	672.67	0.00	0.10	82.00	56.00	0.00	1491.50	1568.01	9360853.00	2.25	7442.93	7430.00
12	8	7	20284.00	13632.00	159.20	0	Spot (Block12, Row7, Column8)	12043.55	12024.00	1446.05	0.00	0.12	7014.00	7073.96	7014.00	713.40	0.00	0.10	100.00	99.00	0.00	5010.00	5029.55	8442530.00	6.97	8696.14	8623.00
12	1	8	18172.00	13941.00	148.15	0	Spot (Block12, Row8, Column1)	54425.70	65535.00	14482.49	0.08	0.27	6660.00	6723.49	6660.00	800.23	0.00	0.12	100.00	100.00	52.99	58875.00	47765.70	32764512.00	59.61	20381.74	15854.00
12	2	8	18489.00	13932.00	199.95	0	Spot (Block12, Row8, Column2)	8082.27	7972.00	1121.01	0.01	0.14	6663.00	6735.90	6663.00	741.29	0.00	0.11	73.00	42.00	0.00	1309.00	1419.27	9189543.00	1.82	7331.96	7167.00
12	3	8	18781.00	13933.00	197.55	0	Spot (Block12, Row8, Column3)	8148.69	8054.00	942.77	0.01	0.12	6678.00	6735.23	6678.00	708.89	0.00	0.11	78.00	48.00	0.00	1376.00	1470.69	8988007.00	1.99	7343.84	7394.50
12	4	8	19073.00	13930.00	189.00	0	Spot (Block12, Row8, Column4)	8167.34	7963.00	912.27	0.01	0.11	6743.00	6774.46	6743.00	705.10	0.00	0.10	74.00	43.00	0.00	1220.00	1424.34	8224510.00	1.98	7486.38	7414.00
12	5	8	19373.00	13942.00	211.25	0	Spot (Block12, Row8, Column5)	7879.34	7808.50	783.22	0.00	0.10	6754.00	6794.31	6754.00	694.24	0.00	0.10	64.00	37.00	0.00	1054.50	1125.34	10038281.00	1.56	7227.59	7184.50
12	6	8	19690.00	13939.00	197.95	0	Spot (Block12, Row8, Column6)	8379.18	8374.00	935.39	0.00	0.11	6787.50	6829.98	6787.50	682.58	0.00	0.10	84.00	57.00	0.00	1586.50	1591.68	9275751.00	2.27	7515.81	7600.00
12	7	8	19981.00	13946.00	183.10	0	Spot (Block12, Row8, Column7)	8514.77	8509.00	832.44	0.00	0.10	6909.00	6934.83	6909.00	697.63	0.00	0.10	85.00	57.00	0.00	1600.00	1605.77	7995370.00	2.26	7537.50	7549.00
12	8	8	20274.00	13940.00	152.95	0	Spot (Block12, Row8, Column8)	12573.03	12257.00	2669.54	0.01	0.21	7132.00	7172.99	7132.00	732.64	0.00	0.10	100.00	99.00	0.00	5125.00	5441.03	8134752.00	7.37	8578.09	8619.50
13	1	1	4678.00	16340.00	148.40	0	Spot (Block13, Row1, Column1)	54063.88	65535.00	14718.47	0.08	0.27	2668.00	2722.16	2668.00	305.02	0.01	0.11	100.00	100.00	51.66	62867.00	51395.88	32546692.00	168.32	16630.72	13469.50
13	2	1	4968.00	16342.00	148.55	0	Spot (Block13, Row1, Column2)	3622.98	3586.00	464.71	0.00	0.13	2585.00	2611.34	2585.00	277.82	0.00	0.11	97.00	85.00	0.00	1001.00	1037.98	2199147.00	3.64	2946.43	2921.50
13	3	1	5275.00	16345.00	198.70	0	Spot (Block13, Row1, Column3)	2973.39	2922.00	354.14	0.01	0.12	2463.00	2488.56	2463.00	218.30	0.00	0.09	82.00	53.00	0.00	459.00	510.39	3315332.00	2.22	2643.83	2644.50
13	4	1	5575.00	16346.00	180.45	0	Spot (Block13, Row1, Column4)	3117.81	3063.00	350.99	0.01	0.11	2465.00	2483.35	2465.00	231.96	0.00	0.09	94.00	63.00	0.00	598.00	652.81	2846563.00	2.74	2771.90	2751.00
13	5	1	5880.00	16342.00	163.65	0	Spot (Block13, Row1, Column5)	4353.24	4120.00	1130.23	0.02	0.26	2505.00	2523.69	2505.00	279.01	0.00	0.11	99.00	93.00	0.00	1615.00	1848.24	3221400.00	6.56	3004.67	2971.50
13	6	1	6175.00	16333.00	173.85	0	Spot (Block13, Row1, Column6)	3856.58	3648.00	836.83	0.02	0.22	2456.00	2484.40	2456.00	274.02	0.00	0.11	98.00	88.00	0.00	1192.00	1400.58	3251100.00	5.01	2848.59	2864.00
13	7	1	6484.00	16336.00	164.35	0	Spot (Block13, Row1, Column7)	4402.36	4243.00	1041.10	0.02	0.24	2416.00	2448.16	2416.00	200.76	0.01	0.08	100.00	99.00	0.00	1827.00	1986.36	3301772.00	9.73	2914.21	2886.00
13	8	1	6785.00	16342.00	202.70	0	Spot (Block13, Row1, Column8)	3181.41	3085.50	425.66	0.01	0.13	2434.00	2462.53	2434.00	202.11	0.01	0.08	95.00	76.00	0.00	651.50	747.41	3715890.00	3.56	2714.14	2713.00
13	1	2	4670.00	16658.00	223.95	0	Spot (Block13, Row2, Column1)	2869.98	2871.00	190.54	0.00	0.07	2571.00	2618.14	2571.00	269.89	0.01	0.10	55.00	10.00	0.00	300.00	298.98	4124156.00	0.93	2681.89	2642.50
13	2	2	4972.00	16644.00	151.90	0	Spot (Block13, Row2, Column2)	3153.76	3076.00	319.39	0.01	0.10	2496.00	2524.59	2496.00	236.06	0.00	0.09	96.00	73.00	0.00	580.00	657.76	2008945.00	2.67	2736.01	2723.50
13	3	2	5279.00	16641.00	201.00	0	Spot (Block13, Row2, Column3)	3009.79	2943.50	407.14	0.01	0.14	2398.00	2437.75	2398.00	235.98	0.01	0.10	90.00	61.00	0.00	545.50	611.79	3443203.00	2.42	2685.27	2675.00
13	4	2	5578.00	16645.00	206.60	0	Spot (Block13, Row2, Column4)	2951.60	2922.00	343.85	0.00	0.12	2391.00	2422.95	2391.00	221.40	0.01	0.09	90.00	65.00	0.00	531.00	560.60	3595050.00	2.39	2657.13	2654.00
13	5	2	5880.00	16641.00	185.75	0	Spot (Block13, Row2, Column5)	4254.47	4226.50	680.15	0.00	0.16	2421.00	2464.56	2421.00	286.52	0.01	0.12	99.00	98.00	0.00	1805.50	1833.47	4135345.00	6.25	2998.29	2993.50
13	6	2	6188.00	16650.00	188.50	0	Spot (Block13, Row2, Column6)	2956.04	2941.00	320.13	0.00	0.11	2409.00	2446.17	2409.00	313.84	0.01	0.13	73.00	36.00	0.00	532.00	547.04	2961955.00	1.62	2641.54	2629.00
13	7	2	6478.00	16641.00	199.25	0	Spot (Block13, Row2, Column7)	2872.53	2809.00	306.52	0.01	0.11	2378.00	2415.14	2378.00	261.91	0.01	0.11	76.00	41.00	0.00	431.00	494.53	3237345.00	1.75	2618.10	2635.50
13	8	2	6784.00	16646.00	218.15	0	Spot (Block13, Row2, Column8)	2757.65	2702.50	318.01	0.01	0.12	2392.00	2413.58	2392.00	197.63	0.00	0.08	64.00	41.00	0.00	310.50	365.65	3744893.00	1.74	2576.42	2527.50
13	1	3	4690.00	16941.00	150.50	0	Spot (Block13, Row3, Column1)	4394.27	4244.50	1005.16	0.02	0.23	2543.00	2564.57	2543.00	198.50	0.00	0.08	99.00	97.00	0.00	1701.50	1851.27	2733237.00	9.22	3086.53	3031.00
13	2	3	4991.00	16942.00	177.65	0	Spot (Block13, Row3, Column2)	3077.13	3013.00	438.67	0.01	0.14	2475.00	2504.89	2475.00	291.31	0.01	0.12	85.00	43.00	0.00	538.00	602.13	2723259.00	1.96	2726.63	2725.00
13	3	3	5272.00	16940.00	153.75	0	Spot (Block13, Row3, Column3)	3239.50	3210.50	359.99	0.00	0.11	2417.00	2468.99	2417.00	311.39	0.01	0.13	95.00	66.00	0.00	793.50	822.50	2092719.00	2.47	2723.20	2723.50
13	4	3	5578.00	16946.00	156.70	0	Spot (Block13, Row3, Column4)	3661.76	3661.50	642.79	0.00	0.18	2403.00	2437.61	2403.00	239.78	0.01	0.10	100.00	95.00	0.00	1258.50	1258.76	2475351.00	5.11	2831.21	2812.00
13	5	3	5885.00	16946.00	190.60	0	Spot (Block13, Row3, Column5)	3185.12	3050.50	482.49	0.02	0.15	2409.00	2444.24	2409.00	240.55	0.01	0.10	90.00	65.00	0.00	641.50	776.12	3261565.00	3.08	2754.65	2751.00
13	6	3	6179.00	16942.00	196.55	0	Spot (Block13, Row3, Column6)	2953.15	2908.50	381.70	0.01	0.13	2409.00	2442.24	2409.00	240.02	0.01	0.10	85.00	52.00	0.00	499.50	544.15	3218937.00	2.13	2618.25	2591.50
13	7	3	6475.00	16945.00	151.70	0	Spot (Block13, Row3, Column7)	3439.07	3392.50	503.81	0.01	0.15	2403.00	2439.70	2403.00	258.89	0.01	0.11	98.00	89.00	0.00	989.50	1036.07	2166611.00	3.86	2830.39	2818.00
13	8	3	6780.00	16947.00	200.40	0	Spot (Block13, Row3, Column8)	2747.51	2703.00	264.48	0.01	0.10	2379.00	2411.99	2379.00	216.01	0.01	0.09	65.00	36.00	0.00	324.00	368.51	3132162.00	1.55	2578.24	2494.00
13	1	4	4679.00	17245.00	191.25	0	Spot (Block13, Row4, Column1)	3250.92	3117.00	470.48	0.02	0.14	2492.00	2500.71	2492.00	181.53	0.00	0.07	94.00	77.00	0.00	625.00	758.92	3351696.00	4.13	2765.01	2766.00
13	2	4	4988.00	17251.00	199.80	0	Spot (Block13, Row4, Column2)	2901.41	2793.00	788.89	0.02	0.27	2433.00	2466.38	2433.00	258.93	0.01	0.10	79.00	21.00	0.00	360.00	468.41	3290199.00	1.68	2749.17	2755.00
13	3	4	5282.00	17245.00	144.35	0	Spot (Block13, Row4, Column3)	6023.55	5995.50	1334.77	0.00	0.22	2426.00	2468.05	2426.00	263.62	0.01	0.11	100.00	100.00	0.00	3569.50	3597.55	3409327.00	13.49	3433.06	3260.00
13	4	4	5578.00	17256.00	224.95	0	Spot (Block13, Row4, Column4)	2873.09	2866.50	251.41	0.00	0.09	2424.00	2458.55	2424.00	233.60	0.01	0.10	83.00	44.00	0.00	442.50	449.09	4165981.00	1.77	2591.50	2559.00
13	5	4	5868.00	17240.00	200.60	0	Spot (Block13, Row4, Column5)	3163.48	3048.00	501.55	0.02	0.16	2445.00	2477.73	2445.00	261.79	0.01	0.11	92.00	60.00	0.00	603.00	718.48	3603200.00	2.62	2761.24	2744.00
13	6	4	6178.00	17239.00	188.70	0	Spot (Block13, Row4, Column6)	4171.65	4163.00	695.61	0.00	0.17	2402.00	2433.79	2402.00	217.24	0.01	0.09	99.00	99.00	0.00	1761.00	1769.65	4184166.00	8.00	2932.66	2899.00
13	7	4	6477.00	17245.00	157.75	0	Spot (Block13, Row4, Column7)	4231.03	3976.00	1111.37	0.03	0.26	2389.00	2418.53	2389.00	221.42	0.01	0.09	100.00	98.00	0.00	1587.00	1842.03	2894025.00	8.19	2855.08	2850.50
13	8	4	6772.00	17246.00	156.50	0	Spot (Block13, Row4, Column8)	3772.40	3734.50	629.33	0.00	0.17	2386.00	2422.98	2386.00	226.45	0.01	0.09	99.00	96.00	0.00	1348.50	1386.40	2535054.00	5.96	2804.87	2793.00
13	1	5	4682.00	17544.00	144.90	0	Spot (Block13, Row5, Column1)	3829.11	3792.00	464.89	0.00	0.12	2419.00	2448.40	2419.00	197.86	0.01	0.08	100.00	99.00	0.00	1373.00	1410.11	2194081.00	6.98	2941.21	2933.00
13	2	5	4981.00	17538.00	171.90	0	Spot (Block13, Row5, Column2)	2902.09	2898.00	252.83	0.00	0.09	2391.00	2418.79	2391.00	198.50	0.01	0.08	95.00	71.00	0.00	507.00	511.09	2382615.00	2.43	2711.10	2730.00
13	3	5	5280.00	17545.00	171.80	0	Spot (Block13, Row5, Column3)	3045.97	3009.00	311.19	0.01	0.10	2419.00	2453.57	2419.00	206.03	0.01	0.08	93.00	71.00	0.00	590.00	626.97	2500745.00	2.88	2729.01	2712.00
13	4	5	5585.00	17548.00	208.70	0	Spot (Block13, Row5, Column4)	3115.10	3068.00	439.79	0.01	0.14	2470.00	2500.77	2470.00	272.66	0.01	0.11	76.00	54.00	0.00	598.00	645.10	3862729.00	2.25	2800.29	2676.00
13	5	5	5880.00	17541.00	140.65	0	Spot (Block13, Row5, Column5)	7730.98	7604.50	2102.87	0.01	0.27	2474.00	2508.90	2474.00	277.59	0.01	0.11	100.00	100.00	0.00	5130.50	5256.98	4143807.00	18.81	3913.99	3663.50
13	6	5	6173.00	17547.00	192.05	0	Spot (Block13, Row5, Column6)	3044.42	2984.00	352.72	0.01	0.12	2401.00	2431.65	2401.00	217.43	0.01	0.09	90.00	73.00	0.00	583.00	643.42	3160110.00	2.82	2691.20	2727.00
13	7	5	6491.00	17549.00	185.80	0	Spot (Block13, Row5, Column7)	2850.87	2729.00	639.16	0.02	0.22	2368.00	2390.81	2368.00	237.02	0.00	0.10	76.00	32.00	0.00	361.00	482.87	2768196.00	1.94	2584.82	2596.00
13	8	5	6779.00	17538.00	143.35	0	Spot (Block13, Row5, Column8)	5322.53	5027.00	1623.16	0.02	0.30	2383.00	2414.66	2383.00	252.07	0.01	0.10	99.00	99.00	0.00	2644.00	2939.53	2985942.00	11.54	3157.36	3134.00
13	1	6	4682.00	17853.00	210.10	0	Spot (Block13, Row6, Column1)	2856.10	2835.00	230.42	0.00	0.08	2388.00	2430.02	2388.00	258.90	0.01	0.11	82.00	35.00	0.00	447.00	468.10	3592976.00	1.65	2622.24	2608.00
13	2	6	4982.00	17846.00	215.40	0	Spot (Block13, Row6, Column2)	2743.38	2704.00	225.42	0.01	0.08	2388.00	2424.79	2388.00	191.37	0.01	0.08	77.00	38.00	0.00	316.00	355.38	3629492.00	1.66	2545.40	2520.50
13	3	6	5266.00	17842.00	146.25	0	Spot (Block13, Row6, Column3)	4897.20	4909.00	1079.14	0.00	0.22	2440.00	2466.99	2440.00	220.97	0.00	0.09	100.00	100.00	0.00	2469.00	2457.20	2869761.00	11.00	3085.59	3038.00
13	4	6	5579.00	17839.00	144.00	0	Spot (Block13, Row6, Column4)	3618.19	3613.50	436.26	0.00	0.12	2455.00	2480.16	2455.00	262.16	0.00	0.11	99.00	93.00	0.00	1158.50	1163.19	2047893.00	4.34	2896.45	2868.00
13	5	6	5878.00	17843.00	136.95	0	Spot (Block13, Row6, Column5)	6572.33	6606.00	1441.30	0.00	0.22	2418.00	2447.70	2418.00	253.29	0.01	0.10	100.00	100.00	0.00	4188.00	4154.33	3325597.00	16.28	3734.73	3533.00
13	6	6	6182.00	17849.00	194.90	0	Spot (Block13, Row6, Column6)	2974.07	2870.50	365.98	0.02	0.12	2381.00	2384.83	2381.00	182.85	0.00	0.08	95.00	68.00	0.00	489.50	593.07	3188199.00	3.22	2620.22	2602.50
13	7	6	6480.00	17844.00	154.65	0	Spot (Block13, Row6, Column7)	3959.73	3833.00	773.09	0.01	0.20	2367.00	2382.92	2367.00	218.53	0.00	0.09	99.00	99.00	0.00	1466.00	1592.73	2633220.00	7.22	2779.34	2771.50
13	8	6	6784.00	17840.00	143.80	0	Spot (Block13, Row6, Column8)	3914.40	3776.50	799.49	0.02	0.20	2383.00	2413.69	2383.00	248.49	0.01	0.10	99.00	95.00	0.00	1393.50	1531.40	2199894.00	6.04	2868.08	2840.00
13	1	7	4680.00	18149.00	224.65	0	Spot (Block13, Row7, Column1)	2826.09	2790.00	317.91	0.01	0.11	2465.00	2518.92	2465.00	320.70	0.01	0.13	51.00	11.00	0.00	325.00	361.09	4106305.00	0.96	2666.07	2592.00
13	2	7	4980.00	18141.00	212.25	0	Spot (Block13, Row7, Column2)	2916.77	2883.00	275.14	0.01	0.09	2461.00	2478.76	2461.00	182.35	0.00	0.07	85.00	61.00	0.00	422.00	455.77	3748055.00	2.40	2674.39	2663.50
13	3	7	5278.00	18147.00	211.20	0	Spot (Block13, Row7, Column3)	2776.12	2786.00	208.30	0.00	0.08	2458.00	2483.76	2458.00	224.67	0.00	0.09	66.00	24.00	0.00	328.00	318.12	3536778.00	1.30	2631.10	2615.00
13	4	7	5581.00	18149.00	198.75	0	Spot (Block13, Row7, Column4)	2867.53	2840.00	252.62	0.00	0.09	2400.00	2432.91	2400.00	218.32	0.01	0.09	82.00	50.00	0.00	440.00	467.53	3208767.00	1.99	2623.15	2609.00
13	5	7	5878.00	18139.00	198.45	0	Spot (Block13, Row7, Column5)	2853.58	2787.00	360.06	0.01	0.13	2367.00	2379.99	2367.00	212.07	0.00	0.09	82.00	49.00	0.00	420.00	486.58	3181740.00	2.23	2568.82	2561.00
13	6	7	6171.00	18136.00	223.60	0	Spot (Block13, Row7, Column6)	2697.99	2656.50	244.82	0.01	0.09	2314.50	2350.41	2314.50	221.33	0.01	0.09	71.00	35.00	0.00	342.00	383.49	3858130.00	1.57	2491.63	2484.00
13	7	7	6469.00	18152.00	166.10	0	Spot (Block13, Row7, Column7)	3495.12	3278.00	752.43	0.03	0.22	2353.00	2385.12	2353.00	234.03	0.01	0.10	97.00	87.00	0.00	925.00	1142.12	2680760.00	4.74	2670.47	2632.00
13	8	7	6780.00	18143.00	147.00	-50	Spot (Block13, Row7, Column8)	2453.88	2408.00	242.97	0.01	0.10	2367.00	2398.24	2367.00	249.35	0.01	0.10	14.00	4.00	0.00	41.00	86.88	1445338.00	0.22	2392.61	2350.00
13	1	8	4667.00	18444.00	138.80	0	Spot (Block13, Row8, Column1)	62185.18	65535.00	7737.64	0.02	0.12	2569.00	2623.11	2569.00	329.44	0.01	0.13	100.00	100.00	77.80	62966.00	59616.18	32212160.00	180.80	21945.99	17908.50
13	2	8	4976.00	18441.00	197.35	0	Spot (Block13, Row8, Column2)	3054.90	3064.00	291.92	0.00	0.10	2532.50	2583.95	2532.50	277.30	0.01	0.11	73.00	46.00	0.00	531.50	522.40	3363447.00	1.70	2805.59	2752.00
13	3	8	5270.00	18442.00	141.70	0	Spot (Block13, Row8, Column3)	4555.01	4352.50	1104.09	0.02	0.24	2520.00	2552.01	2520.00	234.71	0.01	0.09	100.00	99.00	0.00	1832.50	2035.01	2487033.00	8.53	3093.40	3060.00
13	4	8	5571.00	18438.00	150.35	0	Spot (Block13, Row8, Column4)	3273.26	3236.00	369.18	0.00	0.11	2498.00	2532.17	2498.00	247.58	0.01	0.10	93.00	72.00	0.00	738.00	775.26	2026150.00	2.99	2818.40	2803.50
13	5	8	5878.00	18443.00	223.35	0	Spot (Block13, Row8, Column5)	2819.33	2809.00	246.10	0.00	0.09	2426.00	2460.23	2426.00	230.86	0.01	0.09	70.00	42.00	0.00	383.00	393.33	4017543.00	1.56	2567.33	2536.00
13	6	8	6181.00	18435.00	179.55	0	Spot (Block13, Row8, Column6)	3074.04	3079.00	432.36	0.00	0.14	2371.00	2405.89	2371.00	271.60	0.01	0.11	80.00	63.00	0.00	708.00	703.04	2782008.00	2.46	2625.06	2599.00
13	7	8	6482.00	18443.00	170.35	0	Spot (Block13, Row8, Column7)	3280.40	3224.00	475.44	0.01	0.14	2391.00	2421.06	2391.00	252.20	0.01	0.10	91.00	76.00	0.00	833.00	889.40	2644000.00	3.41	2613.07	2605.00
13	8	8	6769.00	18447.00	144.20	0	Spot (Block13, Row8, Column8)	6914.07	6764.50	1871.54	0.01	0.27	2393.00	2428.91	2393.00	221.71	0.01	0.09	100.00	100.00	0.00	4371.50	4521.07	3927192.00	20.23	3469.60	3325.50
14	1	1	9179.00	16339.00	150.90	0	Spot (Block14, Row1, Column1)	52764.94	65172.00	15243.40	0.09	0.29	4208.00	4269.89	4208.00	531.02	0.01	0.12	100.00	100.00	49.28	60964.00	48556.94	32767268.00	91.33	17389.33	13697.00
14	2	1	9475.00	16344.00	154.40	0	Spot (Block14, Row1, Column2)	7162.55	6954.00	1408.07	0.01	0.20	4118.00	4178.02	4118.00	780.82	0.01	0.19	98.00	86.00	0.00	2836.00	3044.55	4720121.00	3.82	4915.55	4867.00
14	3	1	9783.00	16344.00	146.95	0	Spot (Block14, Row1, Column3)	10247.65	9171.00	4006.74	0.05	0.39	4093.50	4157.99	4093.50	781.80	0.01	0.19	99.00	92.00	0.00	5077.50	6154.15	6015373.00	7.79	5552.96	5494.00
14	4	1	10071.00	16345.00	166.25	0	Spot (Block14, Row1, Column4)	6447.72	6129.00	1220.05	0.02	0.19	4159.00	4215.30	4159.00	489.11	0.01	0.12	97.00	89.00	0.00	1970.00	2288.72	4951847.00	4.56	4858.14	4913.00
14	5	1	10381.00	16343.00	147.20	0	Spot (Block14, Row1, Column5)	19929.71	17261.00	11739.98	0.06	0.59	4300.00	4369.45	4300.00	519.22	0.01	0.12	99.00	99.00	0.00	12961.00	15629.71	11738596.00	29.97	7220.00	6998.00
14	6	1	10675.00	16336.00	152.20	0	Spot (Block14, Row1, Column6)	15360.84	13881.00	6486.68	0.04	0.42	4434.50	4501.34	4434.50	551.32	0.01	0.12	100.00	100.00	0.00	9446.50	10926.34	9723414.00	19.70	6894.21	6557.00
14	7	1	10983.00	16340.00	153.50	0	Spot (Block14, Row1, Column7)	44571.09	46627.00	19730.67	0.02	0.44	4510.00	4562.20	4510.00	567.85	0.00	0.12	100.00	100.00	34.82	42117.00	40061.09	28926820.00	70.46	12463.90	10462.50
14	8	1	11285.00	16336.00	204.90	0	Spot (Block14, Row1, Column8)	5651.56	5633.00	599.63	0.00	0.11	4659.00	4738.97	4659.00	587.66	0.01	0.12	70.00	38.00	0.00	974.00	992.56	6753609.00	1.55	5084.37	5090.00
14	1	2	9163.00	16650.00	222.75	0	Spot (Block14, Row2, Column1)	4561.47	4501.00	492.92	0.01	0.11	4053.00	4094.90	4053.00	478.84	0.00	0.12	47.00	20.00	0.00	448.00	508.47	6481851.00	0.97	4248.46	4247.00
14	2	2	9473.00	16646.00	121.70	0	Spot (Block14, Row2, Column2)	14206.41	13944.00	3079.33	0.01	0.22	3994.00	4048.49	3994.00	467.48	0.01	0.12	100.00	100.00	0.00	9950.00	10212.41	5526292.00	21.73	6856.21	6773.00
14	3	2	9787.00	16648.00	202.05	0	Spot (Block14, Row2, Column3)	4863.95	4815.00	546.23	0.00	0.11	4048.00	4111.58	4048.00	463.47	0.01	0.11	65.00	41.00	0.00	767.00	815.95	5608129.00	1.62	4379.70	4366.50
14	4	2	10079.00	16641.00	181.15	0	Spot (Block14, Row2, Column4)	8888.96	8717.00	2130.48	0.01	0.24	4160.00	4216.74	4160.00	488.46	0.01	0.12	100.00	99.00	0.00	4557.00	4728.96	8168956.00	9.57	5550.78	5538.50
14	5	2	10389.00	16645.00	219.40	0	Spot (Block14, Row2, Column5)	5320.11	5234.50	635.74	0.01	0.12	4371.00	4428.11	4371.00	547.23	0.01	0.12	71.00	35.00	0.00	863.50	949.11	7309837.00	1.63	4604.48	4551.00
14	6	2	10674.00	16642.00	163.40	0	Spot (Block14, Row2, Column6)	6442.02	6244.00	998.49	0.01	0.15	4456.00	4485.89	4456.00	554.44	0.00	0.12	95.00	80.00	0.00	1788.00	1986.02	4760653.00	3.53	5214.96	5218.00
14	7	2	10981.00	16641.00	180.20	0	Spot (Block14, Row2, Column7)	6735.46	6463.00	1413.30	0.02	0.21	4349.00	4398.80	4349.00	536.83	0.00	0.12	94.00	81.00	0.00	2114.00	2386.46	6156212.00	4.35	5134.87	5175.00
14	8	2	11274.00	16645.00	210.30	0	Spot (Block14, Row2, Column8)	5246.14	5231.50	562.82	0.00	0.11	4436.00	4488.87	4436.00	517.13	0.01	0.12	65.00	35.00	0.00	795.50	810.14	6599645.00	1.46	4857.19	4887.00
14	1	3	9183.00	16949.00	144.45	0	Spot (Block14, Row3, Column1)	16194.81	14739.00	7597.71	0.04	0.47	3932.00	3987.85	3932.00	436.55	0.01	0.11	100.00	100.00	0.00	10807.00	12262.81	9231039.00	27.96	6410.75	5925.00
14	2	3	9485.00	16951.00	203.05	0	Spot (Block14, Row3, Column2)	4856.65	4729.50	529.90	0.01	0.11	3962.00	4028.11	3962.00	458.24	0.01	0.11	78.00	41.00	0.00	767.50	894.65	5682278.00	1.81	4410.29	4393.00
14	3	3	9771.00	16938.00	199.55	0	Spot (Block14, Row3, Column3)	5182.73	5137.00	631.87	0.00	0.12	4126.00	4213.43	4126.00	527.28	0.01	0.13	78.00	46.00	0.00	1011.00	1056.73	5856484.00	1.84	4567.65	4557.00
14	4	3	10078.00	16940.00	144.25	0	Spot (Block14, Row3, Column4)	16256.63	15486.00	6103.04	0.02	0.38	4247.00	4308.19	4247.00	494.44	0.01	0.11	100.00	100.00	0.00	11239.00	12009.63	9250023.00	24.17	6874.56	6547.50
14	5	3	10393.00	16946.00	182.65	0	Spot (Block14, Row3, Column5)	5658.34	5586.00	662.28	0.01	0.12	4395.00	4449.42	4395.00	526.55	0.01	0.12	87.00	55.00	0.00	1191.00	1263.34	5284889.00	2.30	4944.82	4874.50
14	6	3	10678.00	16939.00	196.85	0	Spot (Block14, Row3, Column6)	5291.47	5204.00	598.35	0.01	0.11	4441.00	4486.21	4441.00	539.31	0.00	0.12	61.00	35.00	0.00	763.00	850.47	5804740.00	1.49	4954.21	4864.50
14	7	3	10984.00	16946.00	145.50	0	Spot (Block14, Row3, Column7)	16143.04	13848.00	7772.00	0.07	0.48	4388.00	4433.55	4388.00	530.71	0.00	0.12	100.00	99.00	0.00	9460.00	11755.04	9298393.00	22.06	6756.26	6217.00
14	8	3	11276.00	16941.00	199.65	0	Spot (Block14, Row3, Column8)	5126.74	5055.50	593.93	0.01	0.12	4422.50	4470.10	4422.50	508.70	0.00	0.11	56.00	31.00	0.00	633.00	704.24	5803472.00	1.29	4724.89	4734.50
14	1	4	9184.00	17244.00	141.75	0	Spot (Block14, Row4, Column1)	16636.97	16298.00	6597.61	0.01	0.40	3928.00	3974.21	3928.00	446.49	0.01	0.11	100.00	100.00	0.00	12370.00	12708.97	9100422.00	28.36	6829.21	6310.00
14	2	4	9487.00	17245.00	213.25	0	Spot (Block14, Row4, Column2)	4841.44	4841.00	529.94	0.00	0.11	4031.50	4095.78	4031.50	529.30	0.01	0.13	63.00	35.00	0.00	809.50	809.94	6289035.00	1.41	4422.92	4383.00
14	3	4	9781.00	17242.00	142.00	0	Spot (Block14, Row4, Column3)	49998.27	54986.00	16153.32	0.04	0.32	4163.00	4254.97	4163.00	565.41	0.01	0.13	100.00	100.00	39.08	50823.00	45835.27	27249216.00	80.90	16666.08	14341.00
14	4	4	10076.00	17249.00	212.55	0	Spot (Block14, Row4, Column4)	5099.72	5086.00	517.37	0.00	0.10	4221.00	4290.50	4221.00	512.30	0.01	0.12	70.00	40.00	0.00	865.00	878.72	6578639.00	1.58	4536.35	4474.00
14	5	4	10371.00	17235.00	210.80	0	Spot (Block14, Row4, Column5)	5421.39	5323.00	788.91	0.01	0.15	4297.00	4380.71	4297.00	523.42	0.01	0.12	82.00	48.00	0.00	1026.00	1124.39	6858059.00	1.99	4760.13	4825.00
14	6	4	10679.00	17250.00	201.80	0	Spot (Block14, Row4, Column6)	5621.72	5571.00	634.21	0.00	0.11	4396.00	4459.26	4396.00	506.67	0.01	0.11	87.00	61.00	0.00	1175.00	1225.72	6481847.00	2.29	4776.60	4796.00
14	7	4	10978.00	17248.00	148.15	0	Spot (Block14, Row4, Column7)	14388.34	11920.00	7399.95	0.08	0.51	4437.00	4475.18	4437.00	536.38	0.00	0.12	99.00	98.00	0.00	7483.00	9951.34	8618614.00	18.48	6452.93	6202.00
14	8	4	11272.00	17247.00	174.20	0	Spot (Block14, Row4, Column8)	6650.56	6630.50	1190.78	0.00	0.18	4478.00	4507.90	4478.00	527.98	0.00	0.12	94.00	80.00	0.00	2152.50	2172.56	5599771.00	4.06	5026.65	4999.00
14	1	5	9185.00	17544.00	145.70	0	Spot (Block14, Row5, Column1)	10897.32	10178.50	3793.45	0.03	0.35	3914.50	3953.28	3914.50	456.87	0.00	0.12	100.00	100.00	0.00	6264.00	6982.82	6320448.00	15.20	5460.32	5369.00
14	2	5	9493.00	17541.00	185.25	0	Spot (Block14, Row5, Column2)	4926.90	4876.50	474.00	0.00	0.10	4054.00	4107.67	4054.00	446.77	0.01	0.11	80.00	45.00	0.00	822.50	872.90	4749533.00	1.83	4581.07	4584.00
14	3	5	9781.00	17546.00	215.30	0	Spot (Block14, Row5, Column3)	5276.89	5213.50	625.57	0.01	0.12	4234.00	4285.09	4234.00	520.35	0.01	0.12	77.00	47.00	0.00	979.50	1042.89	6986602.00	1.91	4613.61	4555.00
14	4	5	10081.00	17541.00	155.35	0	Spot (Block14, Row5, Column4)	8494.89	7634.00	2592.00	0.05	0.31	4225.00	4294.04	4225.00	546.18	0.01	0.13	99.00	98.00	0.00	3409.00	4269.89	5632113.00	7.69	5299.26	5374.50
14	5	5	10381.00	17543.00	141.40	0	Spot (Block14, Row5, Column5)	55644.89	65535.00	14370.93	0.07	0.26	4364.00	4445.02	4364.00	615.50	0.01	0.14	100.00	100.00	58.27	61171.00	51280.89	30271024.00	83.18	20327.72	15682.00
14	6	5	10679.00	17542.00	185.05	0	Spot (Block14, Row5, Column6)	6444.09	6275.50	1194.50	0.01	0.19	4391.00	4438.93	4391.00	527.37	0.00	0.12	92.00	80.00	0.00	1884.50	2053.09	6199216.00	3.80	5064.25	5136.00
14	7	5	10976.00	17540.00	192.50	0	Spot (Block14, Row5, Column7)	5320.69	5202.00	566.87	0.01	0.11	4382.00	4411.95	4382.00	545.76	0.00	0.12	72.00	34.00	0.00	820.00	938.69	5586728.00	1.67	4788.90	4666.00
14	8	5	11280.00	17541.00	145.55	0	Spot (Block14, Row5, Column8)	27016.97	23096.50	17001.50	0.07	0.63	4415.00	4440.36	4415.00	539.87	0.00	0.12	100.00	100.00	1.56	18681.50	22601.97	15561773.00	41.82	8572.29	7560.00
14	1	6	9180.00	17844.00	212.00	0	Spot (Block14, Row6, Column1)	4639.96	4555.50	518.04	0.01	0.11	3814.00	3867.82	3814.00	434.12	0.01	0.11	74.00	40.00	0.00	741.50	825.96	5948432.00	1.78	4105.17	4125.50
14	2	6	9485.00	17845.00	206.75	0	Spot (Block14, Row6, Column2)	4847.42	4850.00	513.87	0.00	0.11	3992.00	4049.91	3992.00	491.98	0.01	0.12	70.00	39.00	0.00	858.00	855.42	5879915.00	1.62	4445.95	4447.00
14	3	6	9774.00	17841.00	142.70	0	Spot (Block14, Row6, Column3)	32859.83	31642.00	15323.51	0.02	0.47	4205.00	4260.53	4205.00	522.40	0.01	0.12	100.00	100.00	1.44	27437.00	28654.83	18204348.00	54.75	10427.54	8588.50
14	4	6	10083.00	17839.00	183.60	0	Spot (Block14, Row6, Column4)	6084.58	5944.50	1036.24	0.01	0.17	4290.50	4356.80	4290.50	578.02	0.01	0.13	89.00	69.00	0.00	1654.00	1794.08	5756016.00	2.99	4899.54	4898.00
14	5	6	10379.00	17842.00	144.30	0	Spot (Block14, Row6, Column5)	59736.24	65535.00	11081.56	0.04	0.19	4349.00	4427.22	4349.00	612.16	0.01	0.14	100.00	100.00	72.61	61186.00	55387.24	33810968.00	90.35	18954.87	15624.50
14	6	6	10676.00	17842.00	189.15	0	Spot (Block14, Row6, Column6)	5622.25	5556.00	743.63	0.01	0.13	4310.00	4364.15	4310.00	531.29	0.01	0.12	85.00	60.00	0.00	1246.00	1312.25	5672846.00	2.37	4863.86	4823.00
14	7	6	10981.00	17841.00	146.50	0	Spot (Block14, Row6, Column7)	23444.36	21257.50	11496.71	0.04	0.49	4285.00	4336.11	4285.00	559.81	0.01	0.13	100.00	100.00	0.00	16972.50	19159.36	13691505.00	34.13	8375.76	7615.50
14	8	6	11287.00	17846.00	144.45	0	Spot (Block14, Row6, Column8)	31777.42	28021.00	18197.93	0.05	0.57	4322.00	4376.07	4322.00	543.95	0.01	0.12	100.00	100.00	4.77	23699.00	27455.42	17986036.00	50.37	10329.79	8351.00
14	1	7	9176.00	18141.00	202.00	0	Spot (Block14, Row7, Column1)	4477.65	4393.50	433.50	0.01	0.10	3788.00	3859.62	3788.00	467.88	0.01	0.12	62.00	30.00	0.00	605.50	689.65	5158256.00	1.32	4158.24	4070.00
14	2	7	9492.00	18150.00	209.25	0	Spot (Block14, Row7, Column2)	4657.24	4558.00	530.78	0.01	0.11	3847.00	3890.42	3847.00	428.11	0.00	0.11	71.00	42.00	0.00	711.00	810.24	5802922.00	1.79	4154.31	4141.00
14	3	7	9774.00	18139.00	223.70	0	Spot (Block14, Row7, Column3)	4791.41	4728.00	538.20	0.01	0.11	4041.00	4106.67	4041.00	501.03	0.01	0.12	63.00	32.00	0.00	687.00	750.41	6894845.00	1.37	4347.86	4328.00
14	4	7	10080.00	18143.00	201.70	0	Spot (Block14, Row7, Column4)	5063.90	5084.50	541.91	0.00	0.11	4129.00	4178.89	4129.00	480.30	0.01	0.11	74.00	49.00	0.00	955.50	934.90	5843744.00	1.84	4632.98	4564.00
14	5	7	10379.00	18140.00	185.35	0	Spot (Block14, Row7, Column5)	8233.30	8043.00	1887.11	0.01	0.23	4211.00	4269.43	4211.00	542.88	0.01	0.13	100.00	99.00	0.00	3832.00	4022.30	7945138.00	7.30	5672.10	5567.00
14	6	7	10672.00	18140.00	205.85	0	Spot (Block14, Row7, Column6)	5134.30	5085.00	562.57	0.00	0.11	4151.00	4208.01	4151.00	499.67	0.01	0.12	75.00	47.00	0.00	934.00	983.30	6176567.00	1.85	4572.32	4589.00
14	7	7	10978.00	18145.00	146.55	0	Spot (Block14, Row7, Column7)	20666.84	18436.00	10944.79	0.05	0.53	4105.00	4189.10	4105.00	523.08	0.01	0.12	100.00	100.00	0.85	14331.00	16561.84	12090101.00	31.50	8301.81	6754.00
14	8	7	11288.00	18144.00	130.90	0	Spot (Block14, Row7, Column8)	6061.33	5954.00	911.89	0.01	0.15	4237.00	4310.39	4237.00	518.27	0.01	0.12	91.00	79.00	0.00	1717.00	1824.33	2782151.00	3.38	4740.67	4735.50
14	1	8	9171.00	18445.00	141.20	0	Spot (Block14, Row8, Column1)	59448.89	65535.00	10570.19	0.04	0.18	3935.00	4008.31	3935.00	533.01	0.01	0.13	100.00	100.00	66.17	61600.00	55513.89	31983736.00	104.01	20881.03	17171.00
14	2	8	9476.00	18442.00	182.25	0	Spot (Block14, Row8, Column2)	5844.25	5505.00	1207.33	0.03	0.21	3910.00	3977.19	3910.00	491.91	0.01	0.12	91.00	76.00	0.00	1595.00	1934.25	5440992.00	3.80	4503.25	4484.50
14	3	8	9771.00	18442.00	145.15	0	Spot (Block14, Row8, Column3)	12690.99	11068.50	6396.40	0.06	0.50	3975.50	4008.60	3975.50	455.10	0.00	0.11	100.00	100.00	0.00	7093.00	8715.49	7284629.00	19.08	5837.67	5645.50
14	4	8	10080.00	18439.00	191.10	0	Spot (Block14, Row8, Column4)	4859.75	4769.00	555.46	0.01	0.11	3991.00	4029.29	3991.00	445.42	0.00	0.11	76.00	43.00	0.00	778.00	868.75	5000685.00	1.86	4405.96	4396.50
14	5	8	10372.00	18443.00	200.55	0	Spot (Block14, Row8, Column5)	4873.76	4877.50	523.44	0.00	0.11	4058.00	4105.35	4058.00	466.62	0.01	0.11	68.00	43.00	0.00	819.50	815.76	5556086.00	1.65	4435.58	4422.00
14	6	8	10675.00	18444.00	195.65	0	Spot (Block14, Row8, Column6)	5231.44	5115.00	676.87	0.01	0.13	4088.00	4134.13	4088.00	472.85	0.00	0.11	85.00	55.00	0.00	1027.00	1143.44	5686575.00	2.32	4485.89	4544.00
14	7	8	10979.00	18440.00	156.35	0	Spot (Block14, Row8, Column7)	7823.03	7520.00	2127.80	0.02	0.27	4091.00	4164.23	4091.00	498.37	0.01	0.12	99.00	95.00	0.00	3429.00	3732.03	5257075.00	7.34	4992.63	5068.00
14	8	8	11271.00	18448.00	146.35	0	Spot (Block14, Row8, Column8)	9455.92	8926.00	2413.42	0.03	0.26	4328.00	4382.37	4328.00	544.39	0.01	0.12	100.00	99.00	0.00	4598.00	5127.92	5512800.00	9.32	5718.60	5739.00
15	1	1	13683.00	16338.00	153.40	0	Spot (Block15, Row1, Column1)	51175.12	59448.50	15869.32	0.07	0.31	6086.00	6158.73	6086.00	777.43	0.01	0.13	100.00	100.00	44.08	53362.50	45089.12	32854672.00	57.90	19251.70	17191.00
15	2	1	13979.00	16351.00	192.45	0	Spot (Block15, Row1, Column2)	8176.93	7797.00	1655.11	0.02	0.20	5855.00	5948.24	5855.00	739.15	0.01	0.12	85.00	63.00	0.00	1942.00	2321.93	8577595.00	3.02	6537.85	6532.50
15	3	1	14283.00	16345.00	195.25	0	Spot (Block15, Row1, Column3)	7774.02	7635.50	1184.08	0.01	0.15	5858.00	5941.69	5858.00	668.06	0.01	0.11	85.00	64.00	0.00	1777.50	1916.02	8380392.00	2.74	6490.14	6390.00
15	4	1	14574.00	16343.00	183.75	0	Spot (Block15, Row1, Column4)	7927.68	7767.00	1121.53	0.01	0.14	5902.50	5963.75	5902.50	657.64	0.00	0.11	89.00	73.00	0.00	1864.50	2025.18	7523365.00	2.99	6687.42	6548.00
15	5	1	14880.00	16340.00	169.30	0	Spot (Block15, Row1, Column5)	9214.48	8523.00	2291.04	0.03	0.25	5842.50	5891.29	5842.50	643.67	0.00	0.11	96.00	86.00	0.00	2680.50	3371.98	7325514.00	5.16	6714.61	6769.00
15	6	1	15180.00	16340.00	196.05	0	Spot (Block15, Row1, Column6)	8321.91	7944.00	1714.34	0.02	0.21	5780.00	5856.15	5780.00	671.06	0.01	0.11	92.00	75.00	0.00	2164.00	2541.91	9079204.00	3.67	6629.82	6475.00
15	7	1	15485.00	16338.00	160.25	0	Spot (Block15, Row1, Column7)	13570.32	12251.00	5175.72	0.04	0.38	5989.00	6027.17	5989.00	714.41	0.00	0.12	100.00	99.00	0.00	6262.00	7581.32	9594219.00	10.56	7740.18	7742.50
15	8	1	15792.00	16333.00	206.85	0	Spot (Block15, Row1, Column8)	7679.24	7534.00	884.10	0.01	0.12	6229.00	6286.04	6229.00	714.21	0.00	0.11	78.00	45.00	0.00	1305.00	1450.24	9345630.00	1.95	6843.22	6813.00
15	1	2	13660.00	16646.00	196.35	0	Spot (Block15, Row2, Column1)	6955.23	7019.00	813.35	0.00	0.12	5876.00	5960.35	5876.00	722.88	0.01	0.12	63.00	35.00	0.00	1143.00	1079.23	7581204.00	1.38	6377.67	6403.50
15	2	2	13971.00	16644.00	132.35	0	Spot (Block15, Row2, Column2)	8413.87	8265.00	994.19	0.01	0.12	5736.50	5819.61	5736.50	682.92	0.01	0.12	99.00	92.00	0.00	2528.50	2677.37	3946104.00	3.80	6924.59	6894.00
15	3	2	14279.00	16644.00	201.15	0	Spot (Block15, Row2, Column3)	7382.52	7278.00	880.99	0.01	0.12	5903.00	5963.02	5903.00	688.39	0.00	0.12	79.00	49.00	0.00	1375.00	1479.52	8452991.00	2.06	6568.67	6473.00
15	4	2	14581.00	16645.00	199.95	0	Spot (Block15, Row2, Column4)	7533.67	7504.00	941.03	0.00	0.12	5918.00	5956.89	5918.00	665.11	0.00	0.11	83.00	57.00	0.00	1586.00	1615.67	8535644.00	2.37	6645.61	6660.00
15	5	2	14885.00	16642.00	199.75	0	Spot (Block15, Row2, Column5)	8817.32	8711.00	1137.93	0.01	0.13	5734.00	5805.26	5734.00	670.58	0.01	0.12	99.00	96.00	0.00	2977.00	3083.32	10007658.00	4.49	6791.51	6870.00
15	6	2	15175.00	16637.00	203.35	0	Spot (Block15, Row2, Column6)	6909.01	6870.50	771.85	0.00	0.11	5668.00	5722.39	5668.00	631.44	0.00	0.11	76.00	45.00	0.00	1202.50	1241.01	8097364.00	1.88	6263.94	6235.00
15	7	2	15483.00	16641.00	196.30	0	Spot (Block15, Row2, Column7)	7305.38	7165.00	1010.18	0.01	0.14	5836.00	5871.97	5836.00	647.20	0.00	0.11	81.00	51.00	0.00	1329.00	1469.38	7970171.00	2.21	6538.58	6542.50
15	8	2	15777.00	16636.00	203.80	0	Spot (Block15, Row2, Column8)	7259.32	7058.00	1591.34	0.01	0.22	6032.00	6063.58	6032.00	690.86	0.00	0.11	62.00	33.00	0.00	1026.00	1227.32	8522444.00	1.73	6497.08	6470.00
15	1	3	13686.00	16946.00	164.60	0	Spot (Block15, Row3, Column1)	9084.11	8718.00	2004.72	0.02	0.22	5762.00	5837.69	5762.00	655.29	0.01	0.11	95.00	86.00	0.00	2956.00	3322.11	6849422.00	4.95	6563.29	6578.00
15	2	3	13985.00	16956.00	188.15	0	Spot (Block15, Row3, Column2)	7485.14	7306.50	1569.12	0.01	0.21	5854.00	5884.08	5854.00	674.18	0.00	0.11	83.00	55.00	0.00	1452.50	1631.14	7470168.00	2.37	6571.92	6535.50
15	3	3	14285.00	16936.00	146.30	0	Spot (Block15, Row3, Column3)	8658.69	7832.50	3894.84	0.04	0.45	5980.00	6012.56	5980.00	738.63	0.00	0.12	91.00	63.00	0.00	1852.50	2678.69	5039356.00	3.58	7262.72	7274.00
15	4	3	14578.00	16942.00	166.55	0	Spot (Block15, Row3, Column4)	9497.27	9116.00	2086.31	0.02	0.22	5941.00	5977.57	5941.00	745.31	0.00	0.12	98.00	83.00	0.00	3175.00	3556.27	7312900.00	4.72	6960.77	6974.50
15	5	3	14876.00	16944.00	187.80	0	Spot (Block15, Row3, Column5)	7214.56	7143.50	887.89	0.00	0.12	5751.00	5802.98	5751.00	662.87	0.00	0.11	81.00	53.00	0.00	1392.50	1463.56	7156841.00	2.13	6324.42	6241.00
15	6	3	15183.00	16942.00	199.20	0	Spot (Block15, Row3, Column6)	6739.77	6658.00	695.48	0.01	0.10	5665.00	5723.11	5665.00	627.77	0.00	0.11	71.00	37.00	0.00	993.00	1074.77	7602463.00	1.62	6060.18	6105.00
15	7	3	15488.00	16945.00	165.85	0	Spot (Block15, Row3, Column7)	8299.16	8113.00	1324.45	0.01	0.16	5804.00	5868.11	5804.00	693.57	0.00	0.12	96.00	81.00	0.00	2309.00	2495.16	6340559.00	3.51	6669.57	6593.50
15	8	3	15791.00	16940.00	199.30	0	Spot (Block15, Row3, Column8)	7084.44	7016.50	785.12	0.00	0.11	5917.00	6018.40	5917.00	688.47	0.01	0.11	68.00	38.00	0.00	1099.50	1167.44	7934569.00	1.55	6554.20	6525.50
15	1	4	13686.00	17246.00	176.15	0	Spot (Block15, Row4, Column1)	9425.16	8937.00	2082.88	0.02	0.22	5869.00	5915.45	5869.00	664.79	0.00	0.11	96.00	87.00	0.00	3068.00	3556.16	8152760.00	5.28	6952.85	6900.00
15	2	4	13985.00	17241.00	208.90	0	Spot (Block15, Row4, Column2)	7279.44	7216.50	890.93	0.00	0.12	5895.00	5942.29	5895.00	674.82	0.00	0.11	76.00	48.00	0.00	1321.50	1384.44	9026507.00	1.98	6481.46	6455.00
15	3	4	14281.00	17242.00	148.90	0	Spot (Block15, Row4, Column3)	19354.48	18268.00	6835.62	0.03	0.35	6007.00	6063.95	6007.00	755.56	0.00	0.12	100.00	100.00	0.00	12261.00	13347.48	11748172.00	17.59	9450.93	8978.00
15	4	4	14578.00	17243.00	211.55	0	Spot (Block15, Row4, Column4)	7224.92	7145.00	808.44	0.00	0.11	6005.00	6064.06	6005.00	731.62	0.00	0.12	68.00	38.00	0.00	1140.00	1219.92	9197319.00	1.59	6515.56	6442.50
15	5	4	14865.00	17250.00	198.30	0	Spot (Block15, Row4, Column5)	7578.98	7481.00	1031.69	0.01	0.14	5981.00	6065.30	5981.00	711.70	0.01	0.12	81.00	53.00	0.00	1500.00	1597.98	8405091.00	2.13	6727.04	6644.00
15	6	4	15182.00	17238.00	205.40	0	Spot (Block15, Row4, Column6)	8876.93	8835.00	1109.12	0.00	0.12	5884.00	5930.15	5884.00	646.03	0.00	0.11	98.00	94.00	0.00	2951.00	2992.93	10643440.00	4.56	6816.49	6857.50
15	7	4	15485.00	17243.00	186.40	0	Spot (Block15, Row4, Column7)	8742.03	8348.50	1928.64	0.02	0.22	5897.00	5959.41	5897.00	713.22	0.00	0.12	90.00	74.00	0.00	2451.50	2845.03	8549704.00	3.90	6846.80	6680.00
15	8	4	15782.00	17249.00	191.65	0	Spot (Block15, Row4, Column8)	8157.58	7902.50	1480.23	0.01	0.18	6101.00	6164.50	6101.00	735.00	0.00	0.12	84.00	63.00	0.00	1801.50	2056.58	8467565.00	2.71	6774.95	6677.50
15	1	5	13685.00	17539.00	154.60	0	Spot (Block15, Row5, Column1)	11361.29	10598.00	2937.44	0.03	0.26	5984.00	6036.57	5984.00	682.41	0.00	0.11	99.00	97.00	0.00	4614.00	5377.29	7509812.00	7.80	7482.61	7470.00
15	2	5	13977.00	17540.00	204.40	0	Spot (Block15, Row5, Column2)	7168.41	7158.50	896.87	0.00	0.13	5936.00	5986.34	5936.00	669.06	0.00	0.11	73.00	45.00	0.00	1222.50	1232.41	8473063.00	1.77	6533.81	6484.50
15	3	5	14279.00	17544.00	197.50	0	Spot (Block15, Row5, Column3)	7701.32	7589.00	881.02	0.01	0.11	6114.00	6147.04	6114.00	701.28	0.00	0.11	83.00	53.00	0.00	1475.00	1587.32	8479149.00	2.22	6748.30	6672.00
15	4	5	14584.00	17538.00	181.40	0	Spot (Block15, Row5, Column4)	8367.32	8198.00	1290.35	0.01	0.15	6162.00	6223.11	6162.00	714.31	0.00	0.11	93.00	72.00	0.00	2036.00	2205.32	7723034.00	3.00	6975.97	7039.50
15	5	5	14883.00	17540.00	146.90	0	Spot (Block15, Row5, Column5)	29341.03	27554.00	13756.68	0.03	0.47	6230.00	6308.91	6230.00	768.70	0.01	0.12	100.00	99.00	1.02	21324.00	23111.03	17281872.00	29.96	11214.69	10078.00
15	6	5	15183.00	17542.00	202.90	0	Spot (Block15, Row5, Column6)	7402.79	7393.00	839.93	0.00	0.11	6092.00	6150.96	6092.00	708.41	0.00	0.12	73.00	45.00	0.00	1301.00	1310.79	8639055.00	1.77	6666.90	6519.00
15	7	5	15487.00	17548.00	191.40	0	Spot (Block15, Row5, Column7)	7363.57	7300.50	884.81	0.00	0.12	6058.00	6106.92	6058.00	704.85	0.00	0.12	74.00	42.00	0.00	1242.50	1305.57	7613927.00	1.78	6628.28	6523.00
15	8	5	15782.00	17542.00	154.55	0	Spot (Block15, Row5, Column8)	12695.42	11520.00	3618.15	0.04	0.28	6266.00	6324.15	6266.00	718.40	0.00	0.11	99.00	98.00	0.00	5254.00	6429.42	8252022.00	8.87	7883.76	7907.00
15	1	6	13677.00	17848.00	208.45	0	Spot (Block15, Row6, Column1)	7199.25	7121.50	820.67	0.00	0.11	5992.00	6051.41	5992.00	682.24	0.00	0.11	69.00	40.00	0.00	1129.50	1207.25	8941473.00	1.68	6539.76	6443.50
15	2	6	13985.00	17839.00	211.05	0	Spot (Block15, Row6, Column2)	7265.75	7241.50	870.04	0.00	0.12	6044.00	6077.69	6044.00	685.57	0.00	0.11	69.00	42.00	0.00	1197.50	1221.75	9227503.00	1.73	6544.75	6479.00
15	3	6	14273.00	17839.00	162.25	0	Spot (Block15, Row6, Column3)	12029.22	11053.00	3652.01	0.04	0.30	6184.00	6224.98	6184.00	701.15	0.00	0.11	99.00	96.00	0.00	4869.00	5845.22	8769304.00	8.28	7579.53	7586.00
15	4	6	14579.00	17839.00	161.95	0	Spot (Block15, Row6, Column4)	8769.38	8480.00	1716.42	0.01	0.20	6227.00	6290.67	6227.00	718.72	0.00	0.11	97.00	75.00	0.00	2253.00	2542.38	6357804.00	3.45	7203.30	7131.50
15	5	6	14878.00	17842.00	146.55	0	Spot (Block15, Row6, Column5)	26597.64	23971.00	13102.44	0.05	0.49	6252.00	6320.04	6252.00	750.80	0.00	0.12	100.00	100.00	2.21	17719.00	20345.64	15612814.00	27.01	10691.90	9616.50
15	6	6	15183.00	17846.00	204.00	0	Spot (Block15, Row6, Column6)	7460.96	7374.00	830.26	0.01	0.11	6193.00	6249.38	6193.00	727.81	0.00	0.12	68.00	38.00	0.00	1181.00	1267.96	8818855.00	1.66	6818.23	6773.50
15	7	6	15482.00	17846.00	190.00	0	Spot (Block15, Row6, Column7)	8404.10	8186.00	1227.23	0.01	0.15	6278.00	6351.34	6278.00	756.79	0.01	0.12	92.00	66.00	0.00	1908.00	2126.10	8597398.00	2.71	6969.05	6832.50
15	8	6	15783.00	17846.00	180.70	0	Spot (Block15, Row6, Column8)	9575.59	9237.00	1925.91	0.02	0.20	6485.00	6564.02	6485.00	768.22	0.01	0.12	93.00	76.00	0.00	2752.00	3090.59	8771239.00	3.92	7335.65	7487.50
15	1	7	13682.00	18157.00	207.75	0	Spot (Block15, Row7, Column1)	7337.42	7311.50	858.44	0.00	0.12	6146.00	6223.00	6146.00	777.28	0.01	0.12	64.00	33.00	0.00	1165.50	1191.42	8981007.00	1.43	6640.65	6583.00
15	2	7	13984.00	18142.00	208.95	0	Spot (Block15, Row7, Column2)	7224.72	7125.00	853.13	0.01	0.12	6056.00	6115.81	6056.00	693.25	0.00	0.11	67.00	40.00	0.00	1069.00	1168.72	8987547.00	1.60	6522.34	6455.00
15	3	7	14283.00	18147.00	216.40	0	Spot (Block15, Row7, Column3)	7367.24	7286.00	1582.47	0.00	0.21	6195.50	6269.17	6195.50	719.29	0.01	0.11	64.00	34.00	0.00	1090.50	1171.74	9872105.00	1.53	6693.00	6638.50
15	4	7	14586.00	18136.00	198.30	0	Spot (Block15, Row7, Column4)	7669.04	7415.50	2171.46	0.01	0.28	6225.00	6300.07	6225.00	720.49	0.01	0.11	69.00	39.00	0.00	1190.50	1444.04	8573985.00	1.90	6970.65	6974.00
15	5	7	14888.00	18146.00	204.45	0	Spot (Block15, Row7, Column5)	8177.52	8037.50	1264.45	0.01	0.15	6282.00	6341.81	6282.00	731.74	0.00	0.12	83.00	64.00	0.00	1755.50	1895.52	9731245.00	2.51	7067.32	7028.00
15	6	7	15182.00	18146.00	209.35	0	Spot (Block15, Row7, Column6)	7675.16	7649.00	971.33	0.00	0.13	6290.50	6356.61	6290.50	720.32	0.00	0.11	71.00	47.00	0.00	1358.50	1384.66	9601619.00	1.83	7052.68	7065.00
15	7	7	15476.00	18142.00	191.45	0	Spot (Block15, Row7, Column7)	9676.19	9189.00	2149.08	0.02	0.22	6456.00	6542.29	6456.00	744.92	0.01	0.11	93.00	81.00	0.00	2733.00	3220.19	10005177.00	4.21	7449.13	7318.50
15	8	7	15782.00	18142.00	147.00	-50	Spot (Block15, Row7, Column8)	6763.13	6732.50	761.95	0.00	0.11	6623.00	6693.36	6623.00	742.99	0.00	0.11	27.00	1.00	0.00	109.50	140.13	4030823.00	0.09	6702.04	6561.50
15	1	8	13673.00	18446.00	144.35	0	Spot (Block15, Row8, Column1)	58210.80	65535.00	12300.57	0.05	0.21	6318.00	6388.64	6318.00	813.61	0.00	0.13	100.00	100.00	65.13	59217.00	51892.80	32889348.00	63.69	21436.12	18785.00
15	2	8	13982.00	18443.00	197.95	0	Spot (Block15, Row8, Column2)	7746.85	7433.50	2359.08	0.02	0.30	6195.00	6276.90	6195.00	758.09	0.01	0.12	69.00	39.00	0.00	1238.50	1551.85	8614492.00	1.94	6795.88	6742.00
15	3	8	14276.00	18442.00	183.65	0	Spot (Block15, Row8, Column3)	9243.77	8711.50	2265.70	0.03	0.25	6299.00	6364.09	6299.00	744.27	0.00	0.12	88.00	71.00	0.00	2412.50	2944.77	8726119.00	3.87	7080.27	7063.50
15	4	8	14584.00	18437.00	195.55	0	Spot (Block15, Row8, Column4)	7760.63	7662.00	982.55	0.01	0.13	6337.50	6422.54	6337.50	759.47	0.01	0.12	71.00	44.00	0.00	1324.50	1423.13	8412525.00	1.76	6888.53	6820.50
15	5	8	14880.00	18434.00	207.15	0	Spot (Block15, Row8, Column5)	7672.73	7591.50	909.85	0.00	0.12	6372.00	6414.14	6372.00	725.74	0.00	0.11	69.00	41.00	0.00	1219.50	1300.73	9330039.00	1.73	7027.76	6996.00
15	6	8	15186.00	18436.00	191.85	0	Spot (Block15, Row8, Column6)	8147.55	8148.00	1008.61	0.00	0.12	6431.00	6471.83	6431.00	713.03	0.00	0.11	82.00	61.00	0.00	1717.00	1716.55	8465300.00	2.35	7114.55	7144.00
15	7	8	15484.00	18440.00	189.50	0	Spot (Block15, Row8, Column7)	8505.51	8215.00	1205.38	0.02	0.14	6542.00	6586.71	6542.00	722.88	0.00	0.11	86.00	60.00	0.00	1673.00	1963.51	8582056.00	2.65	7310.20	7247.00
15	8	8	15772.00	18445.00	164.40	0	Spot (Block15, Row8, Column8)	11142.78	10866.00	2348.60	0.01	0.21	6632.00	6704.19	6632.00	771.19	0.00	0.12	99.00	94.00	0.00	4234.00	4510.78	8345941.00	5.76	7757.93	7771.50
16	1	1	18182.00	16337.00	154.90	0	Spot (Block16, Row1, Column1)	48656.63	54486.50	17762.01	0.05	0.37	1553.00	1584.18	1553.00	193.29	0.01	0.12	100.00	100.00	40.92	52933.50	47103.63	31627036.00	243.53	13295.65	10887.00
16	2	1	18482.00	16342.00	177.30	0	Spot (Block16, Row1, Column2)	2155.39	2105.00	298.33	0.01	0.14	1540.00	1556.80	1540.00	136.40	0.00	0.09	98.00	89.00	0.00	565.00	615.39	1894588.00	4.39	1728.66	1736.50
16	3	1	18785.00	16349.00	188.30	0	Spot (Block16, Row1, Column3)	1834.70	1809.00	149.64	0.01	0.08	1534.00	1533.27	1534.00	75.90	0.00	0.05	97.00	86.00	0.00	275.00	300.70	1820020.00	3.97	1635.71	1626.00
16	4	1	19074.00	16341.00	162.00	0	Spot (Block16, Row1, Column4)	2153.39	2196.00	237.22	0.01	0.11	1535.00	1542.07	1535.00	79.86	0.00	0.05	100.00	98.00	0.00	661.00	618.39	1563363.00	7.65	1719.82	1689.00
16	5	1	19384.00	16337.00	166.00	0	Spot (Block16, Row1, Column5)	2403.10	2280.50	463.33	0.02	0.19	1581.00	1592.85	1581.00	96.69	0.00	0.06	100.00	99.00	0.00	699.50	822.10	1835965.00	8.38	1804.85	1806.00
16	6	1	19682.00	16337.00	170.25	0	Spot (Block16, Row1, Column6)	2516.13	2400.00	453.59	0.02	0.18	1629.00	1637.76	1629.00	85.11	0.00	0.05	100.00	100.00	0.00	771.00	887.13	2043096.00	10.32	1893.35	1886.00
16	7	1	19988.00	16336.00	157.35	0	Spot (Block16, Row1, Column7)	3758.07	3409.00	1146.80	0.04	0.31	1627.50	1639.80	1627.50	91.38	0.00	0.06	100.00	100.00	0.00	1781.50	2130.57	2559246.00	23.18	2139.66	2092.00
16	8	1	20292.00	16336.00	218.60	0	Spot (Block16, Row1, Column8)	1994.36	1978.50	176.28	0.00	0.09	1662.00	1663.87	1662.00	92.90	0.00	0.06	91.00	77.00	0.00	316.50	332.36	2732272.00	3.56	1753.04	1744.00
16	1	2	18188.00	16637.00	185.00	0	Spot (Block16, Row2, Column1)	1716.25	1693.00	102.53	0.01	0.06	1524.00	1542.50	1524.00	143.94	0.01	0.09	64.00	14.00	0.00	169.00	192.25	1637307.00	1.21	1645.64	1642.50
16	2	2	18481.00	16632.00	137.75	0	Spot (Block16, Row2, Column2)	1997.72	1995.00	155.99	0.00	0.08	1537.00	1542.83	1537.00	85.45	0.00	0.06	99.00	95.00	0.00	458.00	460.72	1030825.00	5.32	1716.65	1707.00
16	3	2	18784.00	16638.00	193.50	0	Spot (Block16, Row2, Column3)	1851.80	1838.00	135.14	0.00	0.07	1528.00	1534.37	1528.00	83.09	0.00	0.05	96.00	88.00	0.00	310.00	323.80	1957353.00	3.82	1658.21	1645.00
16	4	2	19083.00	16638.00	202.95	0	Spot (Block16, Row2, Column4)	1839.04	1838.50	143.47	0.00	0.08	1528.00	1534.63	1528.00	80.58	0.00	0.05	97.00	82.00	0.00	310.50	311.04	2151674.00	3.78	1631.74	1628.50
16	5	2	19391.00	16640.00	197.70	0	Spot (Block16, Row2, Column5)	2153.48	2159.00	171.62	0.00	0.08	1545.00	1558.14	1545.00	85.23	0.00	0.05	100.00	100.00	0.00	614.00	608.48	2390360.00	6.98	1811.58	1816.00
16	6	2	19685.00	16640.00	213.50	0	Spot (Block16, Row2, Column6)	1877.04	1864.50	138.15	0.00	0.07	1595.00	1601.48	1595.00	77.46	0.00	0.05	94.00	83.00	0.00	269.50	282.04	2455164.00	3.56	1681.24	1683.00
16	7	2	19987.00	16637.00	197.35	0	Spot (Block16, Row2, Column7)	1946.07	1957.50	116.28	0.00	0.06	1612.00	1616.57	1612.00	85.28	0.00	0.05	97.00	90.00	0.00	345.50	334.07	2171813.00	3.86	1728.02	1724.00
16	8	2	20280.00	16640.00	217.05	0	Spot (Block16, Row2, Column8)	1853.99	1863.00	75.46	0.00	0.04	1644.00	1651.31	1644.00	79.77	0.00	0.05	94.00	79.00	0.00	219.00	209.99	2495477.00	2.54	1724.09	1720.00
16	1	3	18190.00	16947.00	166.25	0	Spot (Block16, Row3, Column1)	2248.16	2215.00	299.52	0.01	0.13	1507.00	1517.36	1507.00	87.60	0.00	0.06	100.00	99.00	0.00	708.00	741.16	1717592.00	8.34	1756.87	1724.00
16	2	3	18488.00	16945.00	204.60	0	Spot (Block16, Row3, Column2)	1826.26	1830.00	129.86	0.00	0.07	1522.00	1531.21	1522.00	81.88	0.00	0.05	96.00	85.00	0.00	308.00	304.26	2176903.00	3.60	1649.80	1633.00
16	3	3	18783.00	16931.00	190.95	0	Spot (Block16, Row3, Column3)	1894.71	1868.00	171.38	0.01	0.09	1521.00	1538.09	1521.00	93.64	0.00	0.06	95.00	87.00	0.00	347.00	373.71	1949658.00	3.81	1684.29	1688.00
16	4	3	19081.00	16935.00	159.95	0	Spot (Block16, Row3, Column4)	2447.61	2362.00	461.82	0.02	0.19	1504.00	1511.03	1504.00	75.78	0.00	0.05	100.00	100.00	0.00	858.00	943.61	1730458.00	12.36	1770.52	1754.50
16	5	3	19394.00	16944.00	190.50	0	Spot (Block16, Row3, Column5)	1880.74	1820.00	171.48	0.01	0.09	1542.00	1547.00	1542.00	81.66	0.00	0.05	98.00	90.00	0.00	278.00	338.74	1923998.00	4.09	1664.49	1661.00
16	6	3	19683.00	16935.00	191.30	0	Spot (Block16, Row3, Column6)	1943.50	1940.00	137.47	0.00	0.07	1585.00	1591.09	1585.00	78.37	0.00	0.05	98.00	93.00	0.00	355.00	358.50	2009575.00	4.50	1728.87	1724.50
16	7	3	19998.00	16942.00	212.85	0	Spot (Block16, Row3, Column7)	1889.80	1874.50	152.39	0.00	0.08	1610.00	1619.31	1610.00	83.63	0.00	0.05	92.00	71.00	0.00	264.50	279.80	2441622.00	3.23	1692.79	1680.00
16	8	3	20292.00	16937.00	207.05	0	Spot (Block16, Row3, Column8)	1884.89	1874.50	121.49	0.00	0.06	1644.00	1649.47	1644.00	77.00	0.00	0.05	93.00	71.00	0.00	230.50	240.89	2303340.00	3.06	1732.68	1725.50
16	1	4	18185.00	17237.00	168.60	0	Spot (Block16, Row4, Column1)	2386.31	2285.50	474.73	0.02	0.20	1510.00	1521.18	1510.00	87.86	0.00	0.06	100.00	99.00	0.00	775.50	876.31	1894733.00	9.85	1755.88	1753.00
16	2	4	18482.00	17242.00	209.45	0	Spot (Block16, Row4, Column2)	1871.47	1883.50	132.74	0.00	0.07	1542.00	1552.23	1542.00	89.87	0.00	0.06	97.00	85.00	0.00	341.50	329.47	2343078.00	3.55	1677.37	1666.50
16	3	4	18780.00	17240.00	151.75	0	Spot (Block16, Row4, Column3)	5842.16	5307.50	2373.03	0.04	0.41	1518.00	1540.22	1518.00	111.24	0.01	0.07	100.00	100.00	0.00	3789.50	4324.16	3692244.00	38.67	2506.81	2274.00
16	4	4	19078.00	17242.00	210.05	0	Spot (Block16, Row4, Column4)	1696.72	1698.00	92.40	0.00	0.05	1477.00	1496.89	1477.00	97.10	0.01	0.06	89.00	62.00	0.00	221.00	219.72	2141255.00	2.06	1555.08	1526.00
16	5	4	19379.00	17245.00	198.40	0	Spot (Block16, Row4, Column5)	1780.81	1793.00	115.56	0.00	0.06	1536.00	1542.02	1536.00	92.50	0.00	0.06	87.00	67.00	0.00	257.00	244.81	1976696.00	2.58	1641.48	1640.00
16	6	4	19686.00	17236.00	196.50	0	Spot (Block16, Row4, Column6)	2224.51	2213.00	178.34	0.00	0.08	1593.00	1603.84	1593.00	86.76	0.00	0.05	100.00	99.00	0.00	620.00	631.51	2433613.00	7.15	1850.51	1868.00
16	7	4	19985.00	17243.00	167.30	0	Spot (Block16, Row4, Column7)	2282.80	2193.00	390.16	0.02	0.17	1622.00	1637.44	1622.00	87.60	0.00	0.05	99.00	96.00	0.00	571.00	660.80	1771450.00	7.37	1828.46	1858.00
16	8	4	20284.00	17246.00	145.55	0	Spot (Block16, Row4, Column8)	3603.25	3211.00	1324.46	0.05	0.37	1630.00	1644.63	1630.00	93.03	0.00	0.06	100.00	100.00	0.00	1581.00	1973.25	2071871.00	21.05	2130.63	2086.00
16	1	5	18187.00	17543.00	153.70	0	Spot (Block16, Row5, Column1)	2645.25	2515.00	445.67	0.02	0.17	1526.00	1532.09	1526.00	84.09	0.00	0.05	100.00	100.00	0.00	989.00	1119.25	1719412.00	13.24	1875.89	1859.50
16	2	5	18464.00	17540.00	177.95	0	Spot (Block16, Row5, Column2)	1833.04	1849.00	112.49	0.00	0.06	1558.00	1583.03	1558.00	225.18	0.01	0.14	68.00	4.00	0.00	291.00	275.04	1614905.00	1.11	1697.58	1689.50
16	3	5	18792.00	17527.00	158.25	0	Spot (Block16, Row5, Column3)	2009.07	1994.00	165.61	0.00	0.08	1544.00	1576.58	1544.00	230.15	0.01	0.15	91.00	47.00	0.00	450.00	465.07	1384249.00	1.88	1796.53	1776.00
16	4	5	19085.00	17539.00	193.50	0	Spot (Block16, Row5, Column4)	1824.11	1789.00	175.39	0.01	0.10	1492.00	1510.47	1492.00	92.10	0.01	0.06	95.00	82.00	0.00	297.00	332.11	1929907.00	3.41	1605.12	1597.00
16	5	5	19387.00	17535.00	148.85	0	Spot (Block16, Row5, Column5)	8499.66	7882.50	4055.94	0.03	0.48	1520.00	1537.50	1520.00	105.36	0.00	0.07	100.00	100.00	0.00	6362.50	6979.66	5167795.00	66.08	3271.65	2647.50
16	6	5	19685.00	17535.00	184.65	0	Spot (Block16, Row5, Column6)	1938.44	1952.00	137.13	0.00	0.07	1571.00	1577.13	1571.00	93.20	0.00	0.06	98.00	88.00	0.00	381.00	367.44	1862838.00	3.88	1727.13	1726.00
16	7	5	19987.00	17539.00	170.70	0	Spot (Block16, Row5, Column7)	1949.49	1958.00	113.95	0.00	0.06	1608.00	1618.17	1608.00	83.74	0.00	0.05	99.00	93.00	0.00	350.00	341.49	1581039.00	3.96	1742.86	1750.00
16	8	5	20290.00	17537.00	155.40	0	Spot (Block16, Row5, Column8)	2864.38	2714.00	730.24	0.02	0.25	1624.00	1636.00	1624.00	92.24	0.00	0.06	100.00	99.00	0.00	1090.00	1240.38	1907676.00	13.32	1929.27	1901.00
16	1	6	18179.00	17831.00	173.95	0	Spot (Block16, Row6, Column1)	1855.28	1842.00	128.61	0.00	0.07	1528.00	1533.66	1528.00	86.98	0.00	0.06	99.00	91.00	0.00	314.00	327.28	1567711.00	3.70	1681.78	1670.00
16	2	6	18481.00	17851.00	176.70	0	Spot (Block16, Row6, Column2)	1864.34	1848.00	132.05	0.00	0.07	1551.00	1578.49	1551.00	230.58	0.01	0.15	69.00	14.00	0.00	297.00	313.34	1633164.00	1.24	1714.69	1702.00
16	3	6	18772.00	17842.00	147.70	0	Spot (Block16, Row6, Column3)	3377.23	3161.50	1049.15	0.03	0.31	1562.00	1590.85	1562.00	225.47	0.01	0.14	100.00	97.00	0.00	1599.50	1815.23	2033093.00	7.92	2184.68	2019.00
16	4	6	19091.00	17844.00	185.90	0	Spot (Block16, Row6, Column4)	2010.39	1987.00	225.95	0.01	0.11	1545.00	1551.71	1545.00	90.67	0.00	0.06	99.00	91.00	0.00	442.00	465.39	1954098.00	5.06	1703.80	1695.50
16	5	6	19382.00	17839.00	146.00	0	Spot (Block16, Row6, Column5)	6022.56	5911.00	2453.34	0.01	0.41	1529.00	1547.50	1529.00	106.69	0.01	0.07	100.00	100.00	0.00	4382.00	4493.56	3505132.00	41.95	2575.81	2161.00
16	6	6	19685.00	17842.00	196.25	0	Spot (Block16, Row6, Column6)	1812.24	1788.00	115.88	0.01	0.06	1551.00	1559.74	1551.00	90.70	0.00	0.06	96.00	77.00	0.00	237.00	261.24	1968091.00	2.78	1667.32	1660.00
16	7	6	19987.00	17837.00	165.50	0	Spot (Block16, Row6, Column7)	2179.37	2152.00	291.41	0.01	0.13	1598.00	1607.52	1598.00	82.08	0.00	0.05	99.00	95.00	0.00	554.00	581.37	1651959.00	6.97	1748.58	1737.00
16	8	6	20289.00	17842.00	167.90	0	Spot (Block16, Row6, Column8)	2291.83	2201.00	358.64	0.02	0.16	1649.00	1652.06	1649.00	83.31	0.00	0.05	100.00	98.00	0.00	552.00	642.83	1796798.00	7.68	1836.89	1822.00
16	1	7	18183.00	18141.00	191.60	0	Spot (Block16, Row7, Column1)	1826.12	1827.00	134.43	0.00	0.07	1536.00	1559.54	1536.00	159.02	0.01	0.10	84.00	40.00	0.00	291.00	290.12	1891865.00	1.68	1685.79	1661.00
16	2	7	18482.00	18147.00	210.60	0	Spot (Block16, Row7, Column2)	1755.23	1760.00	110.08	0.00	0.06	1532.00	1541.20	1532.00	88.59	0.00	0.06	87.00	63.00	0.00	228.00	223.23	2230902.00	2.42	1633.56	1610.00
16	3	7	18784.00	18129.00	214.40	0	Spot (Block16, Row7, Column3)	1749.99	1725.00	121.65	0.01	0.07	1550.00	1552.14	1550.00	87.02	0.00	0.06	88.00	50.00	0.00	175.00	199.99	2301233.00	2.27	1630.06	1610.00
16	4	7	19096.00	18138.00	190.25	0	Spot (Block16, Row7, Column4)	1807.14	1795.00	130.19	0.00	0.07	1553.00	1554.70	1553.00	75.26	0.00	0.05	92.00	75.00	0.00	242.00	254.14	1846901.00	3.35	1688.20	1668.00
16	5	7	19383.00	18140.00	195.40	0	Spot (Block16, Row7, Column5)	1870.76	1883.00	120.36	0.00	0.06	1546.00	1552.45	1546.00	77.49	0.00	0.05	96.00	91.00	0.00	337.00	324.76	2018545.00	4.11	1701.46	1708.00
16	6	7	19685.00	18134.00	194.65	0	Spot (Block16, Row7, Column6)	1920.28	1916.00	113.78	0.00	0.06	1564.00	1571.90	1564.00	85.42	0.00	0.05	99.00	93.00	0.00	352.00	356.28	2062385.00	4.08	1710.58	1691.00
16	7	7	19980.00	18143.00	157.85	0	Spot (Block16, Row7, Column7)	2420.74	2385.00	425.59	0.01	0.18	1608.00	1616.44	1608.00	91.37	0.00	0.06	99.00	96.00	0.00	777.00	812.74	1663050.00	8.80	1874.84	1825.50
16	8	7	20282.00	18134.00	157.20	0	Spot (Block16, Row7, Column8)	2808.64	2785.00	278.90	0.00	0.10	1676.00	1679.58	1676.00	102.54	0.00	0.06	100.00	99.00	0.00	1109.00	1132.64	1918302.00	11.01	2102.60	2066.00
16	1	8	18174.00	18442.00	146.65	0	Spot (Block16, Row8, Column1)	55281.38	65535.00	14948.41	0.07	0.27	1585.00	1619.82	1585.00	217.86	0.01	0.13	100.00	100.00	58.60	63950.00	53696.38	32450408.00	246.31	15065.25	11051.50
16	2	8	18482.00	18450.00	203.15	0	Spot (Block16, Row8, Column2)	1834.36	1818.00	116.21	0.00	0.06	1569.00	1585.58	1569.00	163.76	0.00	0.10	83.00	23.00	0.00	249.00	265.36	2146196.00	1.52	1685.76	1683.50
16	3	8	18773.00	18447.00	186.85	0	Spot (Block16, Row8, Column3)	2088.64	1995.50	273.12	0.02	0.13	1554.00	1557.69	1554.00	91.07	0.00	0.06	99.00	94.00	0.00	441.50	534.64	2055220.00	5.83	1731.31	1719.50
16	4	8	19075.00	18439.00	189.10	0	Spot (Block16, Row8, Column4)	1876.46	1866.00	171.34	0.00	0.09	1556.00	1561.55	1556.00	82.33	0.00	0.05	93.00	82.00	0.00	310.00	320.46	1878337.00	3.83	1668.79	1695.00
16	5	8	19381.00	18432.00	165.55	0	Spot (Block16, Row8, Column5)	1777.89	1750.00	120.92	0.01	0.07	1550.00	1554.81	1550.00	77.41	0.00	0.05	95.00	69.00	0.00	200.00	227.89	1349416.00	2.88	1677.82	1666.00
16	6	8	19687.00	18436.00	186.65	0	Spot (Block16, Row8, Column6)	1960.72	1975.50	144.74	0.00	0.07	1571.00	1576.17	1571.00	84.16	0.00	0.05	99.00	93.00	0.00	404.50	389.72	1925428.00	4.57	1728.95	1721.50
16	7	8	19980.00	18441.00	167.05	0	Spot (Block16, Row8, Column7)	2063.21	2080.00	171.92	0.00	0.08	1610.00	1619.84	1610.00	105.98	0.00	0.07	97.00	90.00	0.00	470.00	453.21	1594859.00	4.18	1767.76	1760.00
16	8	8	20271.00	18439.00	147.75	0	Spot (Block16, Row8, Column8)	5908.39	5760.00	1976.84	0.01	0.33	1678.00	1688.44	1678.00	116.45	0.00	0.07	100.00	100.00	0.00	4082.00	4230.39	3527307.00	36.24	2800.99	2606.50
17	1	1	4681.00	20842.00	148.35	0	Spot (Block17, Row1, Column1)	55515.43	65535.00	13740.14	0.07	0.25	2835.00	2923.02	2835.00	704.77	0.01	0.24	100.00	100.00	54.32	62700.00	52680.43	33420544.00	74.62	17842.50	13787.00
17	2	1	4979.00	20849.00	190.20	0	Spot (Block17, Row1, Column2)	3796.21	3686.00	621.98	0.01	0.16	2802.00	2880.87	2802.00	704.76	0.01	0.24	63.00	21.00	0.00	884.00	994.21	3868339.00	1.30	3170.79	3090.00
17	3	1	5285.00	20844.00	199.60	0	Spot (Block17, Row1, Column3)	3671.59	3472.00	590.31	0.02	0.16	2790.00	2827.41	2790.00	293.30	0.01	0.10	94.00	58.00	0.00	682.00	881.59	4123198.00	2.88	3109.18	3114.50
17	4	1	5578.00	20839.00	201.20	0	Spot (Block17, Row1, Column4)	3532.82	3402.50	472.93	0.02	0.13	2790.00	2816.73	2790.00	185.07	0.00	0.07	94.00	76.00	0.00	612.50	742.82	4069811.00	3.87	3057.99	3058.50
17	5	1	5876.00	20843.00	143.10	0	Spot (Block17, Row1, Column5)	10824.18	10057.50	5028.74	0.03	0.46	2846.00	2885.60	2846.00	286.33	0.01	0.10	100.00	100.00	0.00	7211.50	7978.18	5996598.00	27.72	4594.36	4331.00
17	6	1	6181.00	20841.00	153.30	0	Spot (Block17, Row1, Column6)	7636.33	7023.50	3029.94	0.04	0.40	2848.00	2896.88	2848.00	322.16	0.01	0.11	100.00	100.00	0.00	4175.50	4788.33	4933070.00	14.71	3865.78	3790.00
17	7	1	6485.00	20842.00	148.45	0	Spot (Block17, Row1, Column7)	11565.80	11365.50	4531.12	0.01	0.39	2746.00	2804.21	2746.00	334.59	0.01	0.12	100.00	100.00	0.00	8619.50	8819.80	6962612.00	26.19	4995.30	4470.00
17	8	1	6788.00	20838.00	226.95	0	Spot (Block17, Row1, Column8)	3211.61	3149.50	264.15	0.01	0.08	2710.00	2745.39	2710.00	240.45	0.01	0.09	85.00	43.00	0.00	439.50	501.61	4746758.00	1.94	2872.82	2820.00
17	1	2	4667.00	21148.00	225.75	0	Spot (Block17, Row2, Column1)	3456.51	3406.00	365.40	0.01	0.11	2909.00	3007.58	2909.00	779.71	0.01	0.26	15.00	1.00	0.00	497.00	547.51	5060334.00	0.58	3232.12	3088.50
17	2	2	4973.00	21141.00	138.75	0	Spot (Block17, Row2, Column2)	4360.39	4402.50	606.39	0.00	0.14	2848.00	2906.85	2848.00	538.68	0.01	0.19	97.00	70.00	0.00	1554.50	1512.39	2276121.00	2.70	3377.39	3341.50
17	3	2	5292.00	21137.00	231.75	0	Spot (Block17, Row2, Column3)	3367.80	3306.00	430.28	0.01	0.13	2823.00	2864.16	2823.00	289.81	0.01	0.10	82.00	34.00	0.00	483.00	544.80	5206618.00	1.74	3084.65	3000.50
17	4	2	5583.00	21139.00	210.35	0	Spot (Block17, Row2, Column4)	3613.71	3590.00	270.08	0.00	0.07	2834.50	2874.37	2834.50	282.97	0.01	0.10	97.00	78.00	0.00	755.50	779.21	4564118.00	2.61	3182.54	3180.00
17	5	2	5878.00	21144.00	184.70	0	Spot (Block17, Row2, Column5)	4633.99	4530.50	678.59	0.01	0.15	2866.00	2897.24	2866.00	323.26	0.00	0.11	100.00	98.00	0.00	1664.50	1767.99	4457894.00	5.37	3474.65	3471.00
17	6	2	6180.00	21140.00	208.50	0	Spot (Block17, Row2, Column6)	3466.39	3414.00	293.48	0.01	0.08	2872.00	2898.35	2872.00	363.81	0.00	0.13	81.00	25.00	0.00	542.00	594.39	4274058.00	1.56	3097.27	3056.00
17	7	2	6480.00	21149.00	210.95	0	Spot (Block17, Row2, Column7)	3424.76	3329.00	341.29	0.01	0.10	2760.00	2788.97	2760.00	264.39	0.00	0.09	93.00	57.00	0.00	569.00	664.76	4346020.00	2.40	3027.28	3010.00
17	8	2	6786.00	21146.00	229.35	0	Spot (Block17, Row2, Column8)	3134.71	3054.00	409.16	0.01	0.13	2685.00	2700.47	2685.00	184.67	0.00	0.07	86.00	49.00	0.00	369.00	449.71	4742818.00	2.35	2813.74	2803.00
17	1	3	4679.00	21443.00	146.45	0	Spot (Block17, Row3, Column1)	7271.78	6488.50	2884.08	0.05	0.40	2930.00	2995.32	2930.00	576.21	0.01	0.19	100.00	89.00	0.00	3558.50	4341.78	4246718.00	7.42	3903.48	3767.00
17	2	3	4980.00	21436.00	218.40	0	Spot (Block17, Row3, Column2)	3402.47	3341.00	316.87	0.01	0.09	2829.00	2895.37	2829.00	533.33	0.01	0.18	46.00	7.00	0.00	512.00	573.47	4627355.00	0.95	3036.60	3031.00
17	3	3	5282.00	21433.00	179.20	0	Spot (Block17, Row3, Column3)	3568.74	3539.00	506.70	0.00	0.14	2823.00	2870.83	2823.00	365.86	0.01	0.13	82.00	48.00	0.00	716.00	745.74	3208299.00	1.91	3139.21	3104.00
17	4	3	5580.00	21440.00	188.45	0	Spot (Block17, Row3, Column4)	3909.10	3706.00	561.15	0.02	0.14	2845.00	2883.43	2845.00	387.84	0.01	0.13	94.00	58.00	0.00	861.00	1064.10	3893465.00	2.64	3297.25	3334.00
17	5	3	5885.00	21447.00	207.90	0	Spot (Block17, Row3, Column5)	3567.97	3441.50	874.97	0.02	0.25	2813.00	2873.02	2813.00	429.38	0.01	0.15	77.00	28.00	0.00	628.50	754.97	4395742.00	1.62	3239.46	3029.00
17	6	3	6178.00	21447.00	213.55	0	Spot (Block17, Row3, Column6)	3393.93	3390.00	265.19	0.00	0.08	2813.00	2854.03	2813.00	388.14	0.01	0.14	72.00	24.00	0.00	577.00	580.93	4412114.00	1.39	3074.30	3067.00
17	7	3	6485.00	21449.00	156.10	0	Spot (Block17, Row3, Column7)	5032.22	4509.00	1682.52	0.05	0.33	2809.00	2836.62	2809.00	279.61	0.00	0.10	99.00	91.00	0.00	1700.00	2223.22	3371586.00	7.85	3383.23	3344.00
17	8	3	6775.00	21440.00	193.05	0	Spot (Block17, Row3, Column8)	3294.87	3274.00	300.50	0.00	0.09	2776.00	2808.19	2776.00	384.77	0.01	0.14	66.00	16.00	0.00	498.00	518.87	3482673.00	1.26	3010.20	2963.00
17	1	4	4675.00	21744.00	167.05	0	Spot (Block17, Row4, Column1)	4055.36	3889.00	685.95	0.02	0.17	2889.00	2923.23	2889.00	387.42	0.01	0.13	96.00	64.00	0.00	1000.00	1166.36	3142902.00	2.92	3300.23	3301.00
17	2	4	4977.00	21755.00	221.60	0	Spot (Block17, Row4, Column2)	3357.94	3260.00	605.35	0.01	0.18	2795.00	2854.10	2795.00	467.81	0.01	0.16	49.00	6.00	0.00	465.00	562.94	4748128.00	1.08	3060.25	3052.50
17	3	4	5282.00	21744.00	146.65	0	Spot (Block17, Row4, Column3)	7857.04	7536.00	2467.97	0.02	0.31	2815.00	2890.29	2815.00	525.48	0.01	0.18	100.00	99.00	0.00	4721.00	5042.04	4604225.00	9.45	4093.70	3922.50
17	4	4	5574.00	21733.00	204.70	0	Spot (Block17, Row4, Column4)	3361.26	3332.00	242.01	0.00	0.07	2842.00	2910.07	2842.00	545.99	0.01	0.19	37.00	2.00	0.00	490.00	519.26	3999900.00	0.83	3128.36	3129.00
17	5	4	5876.00	21739.00	211.25	0	Spot (Block17, Row4, Column5)	3500.38	3456.00	573.78	0.01	0.16	2790.00	2842.22	2790.00	367.51	0.01	0.13	80.00	42.00	0.00	666.00	710.38	4441987.00	1.79	3164.12	3172.50
17	6	4	6178.00	21742.00	179.70	0	Spot (Block17, Row4, Column6)	4946.99	4867.00	750.56	0.01	0.15	2810.00	2853.77	2810.00	365.83	0.01	0.13	100.00	100.00	0.00	2057.00	2136.99	4481970.00	5.72	3555.11	3536.00
17	7	4	6478.00	21747.00	148.60	0	Spot (Block17, Row4, Column7)	7537.73	6492.00	3444.61	0.06	0.46	2884.00	2926.45	2884.00	378.66	0.01	0.13	100.00	93.00	0.00	3608.00	4653.73	4575401.00	12.18	3789.93	3700.00
17	8	4	6783.00	21748.00	145.75	0	Spot (Block17, Row4, Column8)	6601.91	5924.00	2338.81	0.05	0.35	2834.00	2891.96	2834.00	432.46	0.01	0.15	100.00	98.00	0.00	3090.00	3767.91	3835711.00	8.58	3784.70	3747.00
17	1	5	4685.00	22045.00	141.35	0	Spot (Block17, Row5, Column1)	5229.13	5037.00	1052.72	0.02	0.20	2800.00	2844.38	2800.00	368.18	0.01	0.13	100.00	98.00	0.00	2237.00	2429.13	2818502.00	6.48	3436.53	3389.00
17	2	5	4978.00	22030.00	224.60	0	Spot (Block17, Row5, Column2)	3283.42	3192.00	682.90	0.01	0.21	2763.00	2788.13	2763.00	309.57	0.00	0.11	70.00	26.00	0.00	429.00	520.42	4757680.00	1.60	2953.21	2921.00
17	3	5	5291.00	22046.00	197.25	0	Spot (Block17, Row5, Column3)	3408.30	3370.00	264.14	0.00	0.08	2790.00	2852.49	2790.00	484.92	0.01	0.17	67.00	10.00	0.00	580.00	618.30	3745720.00	1.15	3100.74	3087.00
17	4	5	5580.00	22061.00	189.75	0	Spot (Block17, Row5, Column4)	3468.80	3458.00	319.16	0.00	0.09	2802.00	2878.21	2802.00	562.07	0.01	0.20	58.00	9.00	0.00	656.00	666.80	3503487.00	1.05	3101.40	3060.00
17	5	5	5876.00	22044.00	138.25	0	Spot (Block17, Row5, Column5)	15459.32	15048.00	5643.43	0.01	0.37	2799.00	2883.95	2799.00	506.19	0.01	0.18	100.00	100.00	0.00	12249.00	12660.32	7992466.00	24.84	6138.25	5737.00
17	6	5	6189.00	22043.00	225.15	0	Spot (Block17, Row5, Column6)	3410.45	3367.00	317.69	0.01	0.09	2796.00	2837.83	2796.00	252.27	0.01	0.09	87.00	60.00	0.00	571.00	614.45	4955386.00	2.27	3085.95	3010.00
17	7	5	6491.00	22037.00	195.30	0	Spot (Block17, Row5, Column7)	3765.53	3704.50	492.60	0.01	0.13	2849.00	2874.97	2849.00	286.21	0.00	0.10	96.00	77.00	0.00	855.50	916.53	4051712.00	3.11	3234.83	3159.50
17	8	5	6782.00	22042.00	140.60	0	Spot (Block17, Row5, Column8)	9316.23	8866.50	3844.50	0.02	0.41	2805.00	2845.85	2805.00	312.96	0.01	0.11	100.00	100.00	0.00	6061.50	6511.23	5030762.00	20.67	4360.81	4010.50
17	1	6	4684.00	22342.00	214.80	0	Spot (Block17, Row6, Column1)	3251.29	3205.00	204.62	0.01	0.06	2753.00	2774.59	2753.00	237.79	0.00	0.09	93.00	45.00	0.00	452.00	498.29	4281944.00	2.00	2982.95	2991.00
17	2	6	4987.00	22339.00	230.05	0	Spot (Block17, Row6, Column2)	3508.41	3469.00	509.79	0.00	0.15	2711.00	2764.89	2711.00	275.89	0.01	0.10	97.00	76.00	0.00	758.00	797.41	5332777.00	2.70	3032.05	2983.50
17	3	6	5274.00	22344.00	142.15	0	Spot (Block17, Row6, Column3)	10629.20	10265.00	3795.18	0.02	0.36	2754.00	2800.78	2754.00	264.73	0.01	0.09	100.00	100.00	0.00	7511.00	7875.20	5877947.00	29.57	4421.75	4154.00
17	4	6	5581.00	22343.00	208.20	0	Spot (Block17, Row6, Column4)	3834.13	3682.00	591.48	0.02	0.15	2801.00	2881.30	2801.00	594.11	0.01	0.21	71.00	33.00	0.00	881.00	1033.13	4738983.00	1.60	3181.65	3172.00
17	5	6	5880.00	22342.00	137.50	0	Spot (Block17, Row6, Column5)	17433.63	17352.50	5986.83	0.00	0.34	2840.00	2929.82	2840.00	588.88	0.01	0.20	100.00	100.00	0.00	14512.50	14593.63	8960884.00	24.63	6298.40	5678.50
17	6	6	6191.00	22347.00	175.40	0	Spot (Block17, Row6, Column6)	3778.38	3677.50	619.21	0.01	0.16	2822.00	2865.41	2822.00	287.72	0.01	0.10	97.00	79.00	0.00	855.50	956.38	3234292.00	3.17	3272.86	3264.00
17	7	6	6483.00	22345.00	146.25	0	Spot (Block17, Row6, Column7)	7898.22	7118.00	3323.15	0.05	0.42	2812.00	2854.95	2812.00	302.48	0.01	0.11	100.00	99.00	0.00	4306.00	5086.22	4588867.00	16.67	3870.82	3827.50
17	8	6	6787.00	22346.00	141.05	0	Spot (Block17, Row6, Column8)	7647.88	7009.00	3143.94	0.04	0.41	2767.00	2806.02	2767.00	320.71	0.01	0.11	100.00	99.00	0.00	4242.00	4880.88	4137503.00	15.10	3878.60	3811.50
17	1	7	4672.00	22638.00	200.40	0	Spot (Block17, Row7, Column1)	3294.67	3223.50	763.52	0.01	0.23	2693.00	2733.79	2693.00	264.27	0.01	0.10	86.00	50.00	0.00	530.50	601.67	3755926.00	2.12	2949.81	2914.00
17	2	7	4993.00	22642.00	217.30	0	Spot (Block17, Row7, Column2)	3125.79	3103.00	214.48	0.00	0.07	2663.00	2679.64	2663.00	223.57	0.00	0.08	88.00	48.00	0.00	440.00	462.79	4229193.00	2.00	2886.04	2846.00
17	3	7	5286.00	22654.00	220.90	0	Spot (Block17, Row7, Column3)	3262.34	3245.00	300.15	0.00	0.09	2712.00	2747.43	2712.00	252.85	0.01	0.09	81.00	52.00	0.00	533.00	550.34	4547709.00	2.04	3020.76	2983.00
17	4	7	5560.00	22624.00	223.65	0	Spot (Block17, Row7, Column4)	3429.11	3326.00	823.23	0.01	0.24	2751.00	2779.81	2751.00	366.14	0.00	0.13	81.00	26.00	0.00	575.00	678.11	4937920.00	1.77	3001.96	2991.00
17	5	7	5889.00	22649.00	210.55	0	Spot (Block17, Row7, Column5)	3500.57	3455.00	339.47	0.01	0.10	2785.00	2831.92	2785.00	407.27	0.01	0.14	81.00	32.00	0.00	670.00	715.57	4414224.00	1.64	3129.02	3111.50
17	6	7	6178.00	22649.00	214.00	0	Spot (Block17, Row7, Column6)	3593.14	3554.00	320.35	0.00	0.09	2795.00	2826.64	2795.00	308.16	0.00	0.11	95.00	68.00	0.00	759.00	798.14	4703420.00	2.49	3121.07	3115.50
17	7	7	6476.00	22651.00	150.10	0	Spot (Block17, Row7, Column7)	6583.80	6045.00	2313.60	0.04	0.35	2812.00	2853.25	2812.00	384.67	0.01	0.13	100.00	99.00	0.00	3233.00	3771.80	4055623.00	9.70	3758.40	3681.00
17	8	7	6782.00	22643.00	147.00	-50	Spot (Block17, Row7, Column8)	2875.79	2861.00	222.47	0.00	0.08	2802.00	2858.80	2802.00	398.71	0.01	0.14	6.00	0.00	0.00	59.00	73.79	1705344.00	0.04	2809.13	2793.00
17	1	8	4674.00	22949.00	139.20	0	Spot (Block17, Row8, Column1)	59164.91	65535.00	11415.10	0.04	0.19	2727.00	2795.70	2727.00	354.57	0.01	0.13	100.00	100.00	70.11	62808.00	56437.91	30884296.00	158.98	19340.21	14442.00
17	2	8	4991.00	22948.00	225.00	0	Spot (Block17, Row8, Column2)	3209.76	3160.50	339.13	0.01	0.11	2680.00	2715.46	2680.00	284.54	0.01	0.10	84.00	39.00	0.00	480.50	529.76	4660571.00	1.74	2820.49	2837.00
17	3	8	5279.00	22950.00	158.30	0	Spot (Block17, Row8, Column3)	6192.49	5246.00	2822.57	0.07	0.46	2718.00	2753.58	2718.00	269.45	0.01	0.10	99.00	98.00	0.00	2528.00	3474.49	4241854.00	12.76	3595.97	3334.00
17	4	8	5567.00	22936.00	226.25	0	Spot (Block17, Row8, Column4)	3297.92	3223.50	612.13	0.01	0.19	2772.00	2782.18	2772.00	253.77	0.00	0.09	71.00	44.00	0.00	451.50	525.92	4841343.00	2.03	3104.36	2937.50
17	5	8	5872.00	22938.00	216.15	0	Spot (Block17, Row8, Column5)	3361.29	3315.00	401.01	0.01	0.12	2770.00	2797.70	2770.00	322.36	0.00	0.12	85.00	38.00	0.00	545.00	591.29	4490686.00	1.75	3073.90	3042.00
17	6	8	6192.00	22946.00	202.25	0	Spot (Block17, Row8, Column6)	3444.23	3453.50	404.17	0.00	0.12	2777.00	2809.58	2777.00	419.94	0.01	0.15	76.00	31.00	0.00	676.50	667.23	3981530.00	1.51	3089.36	3074.50
17	7	8	6481.00	22947.00	155.55	0	Spot (Block17, Row8, Column7)	4594.53	4378.50	1089.07	0.02	0.24	2797.00	2843.45	2797.00	403.72	0.01	0.14	98.00	78.00	0.00	1581.50	1797.53	3050767.00	4.34	3252.97	3239.00
17	8	8	6772.00	22947.00	138.00	0	Spot (Block17, Row8, Column8)	11602.40	11198.00	3656.64	0.02	0.32	2883.00	2955.75	2883.00	630.41	0.01	0.21	100.00	100.00	0.00	8315.00	8719.40	6010045.00	13.72	5299.87	4808.00
18	1	1	9182.00	20843.00	150.90	0	Spot (Block18, Row1, Column1)	54121.18	65535.00	14545.40	0.08	0.27	2631.00	2692.94	2631.00	307.73	0.01	0.11	100.00	100.00	52.16	62904.00	51490.18	33825996.00	167.12	16606.34	13683.00
18	2	1	9485.00	20849.00	196.95	0	Spot (Block18, Row1, Column2)	3219.22	3140.50	352.36	0.01	0.11	2575.00	2610.21	2575.00	245.49	0.01	0.09	88.00	61.00	0.00	565.50	644.22	3534704.00	2.48	2834.32	2817.00
18	3	1	9780.00	20843.00	201.45	0	Spot (Block18, Row1, Column3)	3098.31	3066.50	290.15	0.00	0.09	2556.00	2582.05	2556.00	207.30	0.00	0.08	88.00	64.00	0.00	510.50	542.31	3563062.00	2.49	2775.29	2781.50
18	4	1	10070.00	20844.00	196.55	0	Spot (Block18, Row1, Column4)	3116.21	3088.00	315.08	0.00	0.10	2561.00	2582.40	2561.00	208.03	0.00	0.08	88.00	61.00	0.00	527.00	555.21	3418486.00	2.57	2766.52	2753.00
18	5	1	10375.00	20838.00	193.80	0	Spot (Block18, Row1, Column5)	3171.33	3138.50	308.57	0.00	0.10	2558.00	2572.50	2558.00	202.40	0.00	0.08	94.00	75.00	0.00	580.50	613.33	3367951.00	2.96	2840.25	2819.50
18	6	1	10680.00	20839.00	196.75	0	Spot (Block18, Row1, Column6)	3282.64	3243.00	404.23	0.01	0.12	2572.00	2594.48	2572.00	204.22	0.00	0.08	94.00	77.00	0.00	671.00	710.64	3601059.00	3.37	2850.30	2867.00
18	7	1	10989.00	20840.00	174.95	0	Spot (Block18, Row1, Column7)	3936.96	3793.50	650.87	0.02	0.17	2624.00	2658.06	2624.00	209.60	0.01	0.08	98.00	95.00	0.00	1169.50	1312.96	3377914.00	6.10	3000.27	3009.00
18	8	1	11283.00	20847.00	211.45	0	Spot (Block18, Row1, Column8)	3281.29	3188.00	356.17	0.01	0.11	2694.00	2733.14	2694.00	225.62	0.01	0.08	86.00	56.00	0.00	494.00	587.29	4180367.00	2.43	2885.06	2860.00
18	1	2	9183.00	21142.00	215.60	0	Spot (Block18, Row2, Column1)	2931.56	2906.00	195.56	0.00	0.07	2535.00	2575.43	2535.00	266.51	0.01	0.10	74.00	22.00	0.00	371.00	396.56	3887253.00	1.34	2690.27	2666.50
18	2	2	9478.00	21145.00	154.85	0	Spot (Block18, Row2, Column2)	3250.28	3203.00	319.53	0.01	0.10	2530.00	2551.48	2530.00	196.64	0.00	0.08	97.00	85.00	0.00	673.00	720.28	2141932.00	3.55	2770.80	2764.00
18	3	2	9788.00	21146.00	211.00	0	Spot (Block18, Row2, Column3)	3042.82	2992.50	271.44	0.01	0.09	2562.00	2588.82	2562.00	208.48	0.00	0.08	85.00	52.00	0.00	430.50	480.82	3852207.00	2.18	2777.38	2777.00
18	4	2	10082.00	21146.00	200.85	0	Spot (Block18, Row2, Column4)	3291.40	3282.00	277.79	0.00	0.08	2587.50	2622.71	2587.50	222.32	0.01	0.08	96.00	83.00	0.00	694.50	703.90	3762073.00	3.01	2908.48	2866.00
18	5	2	10388.00	21141.00	191.15	0	Spot (Block18, Row2, Column5)	3475.34	3491.00	410.22	0.00	0.12	2564.00	2592.07	2564.00	213.98	0.00	0.08	99.00	89.00	0.00	927.00	911.34	3579603.00	4.13	2949.42	2936.00
18	6	2	10679.00	21154.00	190.45	0	Spot (Block18, Row2, Column6)	3146.74	3105.00	310.40	0.01	0.10	2583.00	2611.07	2583.00	206.61	0.00	0.08	88.00	62.00	0.00	522.00	563.74	3215971.00	2.59	2864.44	2835.00
18	7	2	10988.00	21137.00	193.60	0	Spot (Block18, Row2, Column7)	3178.38	3126.00	282.52	0.01	0.09	2594.00	2628.64	2594.00	206.40	0.01	0.08	94.00	67.00	0.00	532.00	584.38	3362721.00	2.66	2894.76	2892.50
18	8	2	11286.00	21147.00	200.40	0	Spot (Block18, Row2, Column8)	3135.98	3056.00	466.40	0.01	0.15	2632.00	2661.92	2632.00	209.78	0.00	0.08	93.00	51.00	0.00	424.00	503.98	3575015.00	2.26	2848.68	2856.00
18	1	3	9188.00	21453.00	171.55	0	Spot (Block18, Row3, Column1)	3307.97	3240.00	443.09	0.01	0.13	2497.00	2524.43	2497.00	197.44	0.00	0.08	95.00	82.00	0.00	743.00	810.97	2705921.00	3.97	2749.23	2694.00
18	2	3	9488.00	21441.00	191.50	0	Spot (Block18, Row3, Column2)	3087.63	2987.00	315.51	0.01	0.10	2514.50	2552.15	2514.50	208.19	0.01	0.08	91.00	60.00	0.00	472.50	573.13	3201869.00	2.57	2831.33	2825.50
18	3	3	9780.00	21435.00	197.55	0	Spot (Block18, Row3, Column3)	3291.65	3137.00	402.19	0.02	0.12	2639.00	2670.37	2639.00	236.18	0.01	0.09	96.00	52.00	0.00	498.00	652.65	3624103.00	2.63	2974.79	2981.00
18	4	3	10081.00	21446.00	169.00	0	Spot (Block18, Row3, Column4)	3735.19	3685.50	463.77	0.01	0.12	2691.00	2719.39	2691.00	241.03	0.00	0.09	99.00	89.00	0.00	994.50	1044.19	2965740.00	4.21	3117.04	3109.50
18	5	3	10386.00	21447.00	166.75	0	Spot (Block18, Row3, Column5)	3415.38	3353.00	334.34	0.01	0.10	2673.00	2694.94	2673.00	228.14	0.00	0.08	95.00	83.00	0.00	680.00	742.38	2633261.00	3.16	3030.96	3050.00
18	6	3	10683.00	21440.00	212.85	0	Spot (Block18, Row3, Column6)	3217.89	3192.00	329.42	0.00	0.10	2679.00	2702.74	2679.00	221.85	0.00	0.08	82.00	57.00	0.00	513.00	538.89	4160737.00	2.32	2870.42	2859.00
18	7	3	10984.00	21442.00	170.05	0	Spot (Block18, Row3, Column7)	3427.33	3350.00	375.06	0.01	0.11	2660.00	2685.91	2660.00	227.57	0.00	0.08	95.00	79.00	0.00	690.00	767.33	2748720.00	3.26	2984.19	2942.50
18	8	3	11289.00	21448.00	210.80	0	Spot (Block18, Row3, Column8)	3009.98	2987.00	280.78	0.00	0.09	2663.00	2685.43	2663.00	230.34	0.00	0.09	59.00	32.00	0.00	324.00	346.98	3813647.00	1.41	2763.81	2723.00
18	1	4	9183.00	21747.00	174.45	0	Spot (Block18, Row4, Column1)	3470.06	3420.50	488.10	0.01	0.14	2511.00	2547.98	2511.00	199.77	0.01	0.08	95.00	88.00	0.00	909.50	959.06	2935674.00	4.62	2865.44	2863.00
18	2	4	9492.00	21742.00	218.35	0	Spot (Block18, Row4, Column2)	3074.35	3060.00	268.05	0.00	0.09	2580.00	2606.04	2580.00	214.89	0.00	0.08	82.00	55.00	0.00	480.00	494.35	4208780.00	2.18	2788.57	2783.50
18	3	4	9785.00	21746.00	147.70	0	Spot (Block18, Row4, Column3)	5622.52	5549.00	1037.69	0.01	0.18	2679.00	2716.29	2679.00	238.70	0.01	0.09	100.00	100.00	0.00	2870.00	2943.52	3351020.00	12.18	3526.97	3476.50
18	4	4	10084.00	21753.00	201.40	0	Spot (Block18, Row4, Column4)	3298.13	3272.00	340.23	0.00	0.10	2716.00	2746.04	2716.00	247.94	0.00	0.09	81.00	56.00	0.00	556.00	582.13	3802742.00	2.23	3005.36	2962.00
18	5	4	10373.00	21748.00	203.10	0	Spot (Block18, Row4, Column5)	3353.09	3346.00	333.65	0.00	0.10	2724.00	2747.72	2724.00	240.15	0.00	0.09	87.00	66.00	0.00	622.00	629.09	3926471.00	2.52	2974.23	2973.00
18	6	4	10682.00	21743.00	196.75	0	Spot (Block18, Row4, Column6)	3800.26	3758.00	391.54	0.00	0.10	2732.00	2750.83	2732.00	224.03	0.00	0.08	99.00	98.00	0.00	1026.00	1068.26	4168884.00	4.68	3145.26	3170.50
18	7	4	10983.00	21749.00	185.95	0	Spot (Block18, Row4, Column7)	3406.94	3357.00	407.46	0.01	0.12	2691.00	2727.79	2691.00	235.71	0.01	0.09	87.00	69.00	0.00	666.00	715.94	3318362.00	2.88	3067.10	3027.00
18	8	4	11269.00	21756.00	158.80	0	Spot (Block18, Row4, Column8)	4129.10	3926.00	889.50	0.02	0.22	2695.00	2730.11	2695.00	242.61	0.01	0.09	98.00	94.00	0.00	1231.00	1434.10	2861463.00	5.77	3138.37	3152.00
18	1	5	9187.00	22048.00	167.00	0	Spot (Block18, Row5, Column1)	3338.91	3274.50	356.53	0.01	0.11	2508.00	2540.36	2508.00	210.14	0.01	0.08	98.00	90.00	0.00	766.50	830.91	2584316.00	3.80	2850.98	2814.50
18	2	5	9489.00	22039.00	202.45	0	Spot (Block18, Row5, Column2)	3187.71	3109.50	302.57	0.01	0.09	2592.00	2615.53	2592.00	214.77	0.00	0.08	94.00	65.00	0.00	517.50	595.71	3723240.00	2.66	2890.15	2874.00
18	3	5	9784.00	22052.00	196.95	0	Spot (Block18, Row5, Column3)	3332.22	3283.50	284.94	0.01	0.09	2685.00	2728.57	2685.00	223.39	0.01	0.08	94.00	72.00	0.00	598.50	647.22	3645450.00	2.70	2988.95	2967.00
18	4	5	10080.00	22037.00	194.95	0	Spot (Block18, Row5, Column4)	3427.75	3363.00	347.94	0.01	0.10	2697.00	2743.01	2697.00	244.42	0.01	0.09	96.00	71.00	0.00	666.00	730.75	3674550.00	2.80	3065.21	3103.00
18	5	5	10390.00	22046.00	154.15	0	Spot (Block18, Row5, Column5)	5353.14	5328.50	1087.18	0.00	0.20	2761.00	2782.78	2761.00	256.35	0.00	0.09	100.00	99.00	0.00	2567.50	2592.14	3511657.00	10.03	3506.14	3461.50
18	6	5	10687.00	22051.00	197.65	0	Spot (Block18, Row5, Column6)	3406.45	3359.00	355.61	0.01	0.10	2776.00	2794.36	2776.00	246.48	0.00	0.09	88.00	59.00	0.00	583.00	630.45	3784562.00	2.48	3074.04	3049.00
18	7	5	10985.00	22047.00	212.45	0	Spot (Block18, Row5, Column7)	3393.93	3362.50	395.11	0.00	0.12	2689.00	2725.77	2689.00	244.60	0.01	0.09	86.00	66.00	0.00	673.50	704.93	4371383.00	2.73	2909.99	2881.00
18	8	5	11282.00	22040.00	174.50	0	Spot (Block18, Row5, Column8)	3505.81	3438.00	490.33	0.01	0.14	2692.00	2732.13	2692.00	247.54	0.01	0.09	89.00	69.00	0.00	746.00	813.81	2972930.00	3.13	2973.63	2959.00
18	1	6	9181.00	22347.00	202.10	0	Spot (Block18, Row6, Column1)	3154.78	3108.00	390.78	0.01	0.12	2505.00	2527.69	2505.00	203.02	0.00	0.08	94.00	73.00	0.00	603.00	649.78	3646920.00	3.09	2760.34	2728.50
18	2	6	9485.00	22341.00	211.30	0	Spot (Block18, Row6, Column2)	3148.23	3114.00	336.23	0.00	0.11	2563.00	2587.12	2563.00	217.78	0.00	0.08	85.00	62.00	0.00	551.00	585.23	3998254.00	2.58	2836.45	2796.00
18	3	6	9774.00	22342.00	180.80	0	Spot (Block18, Row6, Column3)	3689.02	3630.00	565.62	0.01	0.15	2660.00	2690.12	2660.00	243.60	0.00	0.09	95.00	82.00	0.00	970.00	1029.02	3390206.00	4.10	3012.28	2940.50
18	4	6	10088.00	22349.00	184.55	0	Spot (Block18, Row6, Column4)	3406.08	3357.50	349.04	0.01	0.10	2684.00	2729.21	2684.00	246.44	0.01	0.09	92.00	74.00	0.00	673.50	722.08	3263028.00	2.75	3155.14	3143.00
18	5	6	10383.00	22346.00	151.10	0	Spot (Block18, Row6, Column5)	5165.31	5097.00	926.32	0.01	0.18	2728.00	2770.15	2728.00	259.94	0.01	0.09	100.00	100.00	0.00	2369.00	2437.31	3228318.00	9.21	3529.49	3459.50
18	6	6	10687.00	22347.00	207.45	0	Spot (Block18, Row6, Column6)	3321.04	3276.00	327.86	0.01	0.10	2737.00	2769.31	2737.00	257.55	0.01	0.09	83.00	54.00	0.00	539.00	584.04	4078233.00	2.14	2979.71	2972.00
18	7	6	10983.00	22341.00	182.95	0	Spot (Block18, Row6, Column7)	3729.31	3587.00	550.48	0.02	0.15	2693.00	2732.36	2693.00	249.57	0.01	0.09	97.00	89.00	0.00	894.00	1036.31	3494366.00	3.99	3099.02	3079.00
18	8	6	11287.00	22347.00	175.35	0	Spot (Block18, Row6, Column8)	3655.38	3548.50	582.76	0.01	0.16	2693.00	2737.97	2693.00	248.47	0.01	0.09	92.00	76.00	0.00	855.50	962.38	3143623.00	3.69	3017.34	2975.50
18	1	7	9182.00	22646.00	201.15	0	Spot (Block18, Row7, Column1)	3026.02	3008.50	305.26	0.00	0.10	2537.00	2574.71	2537.00	275.44	0.01	0.11	70.00	42.00	0.00	471.50	489.02	3467821.00	1.64	2774.21	2746.00
18	2	7	9492.00	22647.00	206.25	0	Spot (Block18, Row7, Column2)	3022.14	3000.00	298.08	0.00	0.10	2532.00	2568.88	2532.00	230.25	0.01	0.09	79.00	51.00	0.00	468.00	490.14	3671900.00	1.97	2729.48	2746.50
18	3	7	9787.00	22644.00	210.70	0	Spot (Block18, Row7, Column3)	3073.47	3043.00	264.30	0.00	0.09	2590.00	2625.77	2590.00	228.78	0.01	0.09	81.00	49.00	0.00	453.00	483.47	3884867.00	1.96	2830.75	2791.00
18	4	7	10085.00	22635.00	203.55	0	Spot (Block18, Row7, Column4)	3176.60	3140.00	282.82	0.01	0.09	2650.00	2682.74	2650.00	245.47	0.01	0.09	85.00	49.00	0.00	490.00	526.60	3764272.00	2.01	2947.36	2960.50
18	5	7	10383.00	22650.00	216.50	0	Spot (Block18, Row7, Column5)	3306.90	3310.00	324.31	0.00	0.10	2665.00	2699.03	2665.00	263.31	0.01	0.10	84.00	63.00	0.00	645.00	641.90	4424627.00	2.31	2988.42	2986.00
18	6	7	10680.00	22641.00	216.15	0	Spot (Block18, Row7, Column6)	3336.29	3291.50	335.63	0.01	0.10	2657.00	2687.71	2657.00	254.10	0.00	0.09	90.00	62.00	0.00	634.50	679.29	4450607.00	2.55	2928.73	2910.00
18	7	7	10974.00	22643.00	195.25	0	Spot (Block18, Row7, Column7)	3422.98	3368.00	403.54	0.01	0.12	2658.00	2678.02	2658.00	233.41	0.00	0.09	93.00	76.00	0.00	710.00	764.98	3689971.00	3.19	3015.94	2997.00
18	8	7	11284.00	22644.00	147.00	-50	Spot (Block18, Row7, Column8)	2661.30	2682.00	276.92	0.00	0.10	2694.00	2740.90	2694.00	269.59	0.01	0.10	12.00	0.00	0.00	-12.00	-32.70	1578153.00	-0.30	2657.20	2585.50
18	1	8	9174.00	22948.00	144.05	0	Spot (Block18, Row8, Column1)	57111.99	65535.00	13167.08	0.06	0.23	2657.00	2703.21	2657.00	344.12	0.01	0.13	100.00	100.00	64.15	62878.00	54454.99	32496964.00	158.11	14787.59	10915.50
18	2	8	9489.00	22951.00	192.95	0	Spot (Block18, Row8, Column2)	3089.36	3045.00	338.56	0.01	0.11	2596.00	2637.23	2596.00	288.92	0.01	0.11	69.00	38.00	0.00	449.00	493.36	3246917.00	1.56	2881.14	2901.00
18	3	8	9771.00	22942.00	181.05	0	Spot (Block18, Row8, Column3)	3269.11	3204.00	388.77	0.01	0.12	2591.00	2630.94	2591.00	255.81	0.01	0.10	85.00	61.00	0.00	613.00	678.11	3001041.00	2.49	2900.78	2841.50
18	4	8	10082.00	22936.00	168.75	0	Spot (Block18, Row8, Column4)	3265.16	3156.50	351.22	0.01	0.11	2633.00	2663.55	2633.00	259.71	0.01	0.10	88.00	51.00	0.00	523.50	632.16	2605601.00	2.32	2981.81	2973.50
18	5	8	10381.00	22946.00	213.05	0	Spot (Block18, Row8, Column5)	3104.96	3109.00	288.57	0.00	0.09	2650.00	2666.28	2650.00	255.67	0.00	0.10	70.00	44.00	0.00	459.00	454.96	4002288.00	1.72	2780.96	2721.50
18	6	8	10678.00	22948.00	205.45	0	Spot (Block18, Row8, Column6)	3604.57	3316.00	2135.18	0.04	0.59	2626.00	2653.88	2626.00	263.33	0.00	0.10	90.00	66.00	0.00	690.00	978.57	4329086.00	3.61	2955.42	2924.00
18	7	8	10985.00	22945.00	191.55	0	Spot (Block18, Row8, Column7)	3279.38	3230.00	359.32	0.01	0.11	2665.00	2709.30	2665.00	295.97	0.01	0.11	80.00	47.00	0.00	565.00	614.38	3390879.00	1.93	2942.13	2931.00
18	8	8	11275.00	22949.00	134.30	0	Spot (Block18, Row8, Column8)	13358.36	11290.00	8794.02	0.07	0.66	2760.00	2808.07	2760.00	315.79	0.01	0.11	100.00	100.00	1.02	8530.00	10598.36	6532237.00	33.41	7377.78	6406.00
19	1	1	13685.00	20840.00	153.55	0	Spot (Block19, Row1, Column1)	53449.51	63671.00	14349.51	0.08	0.27	4349.00	4428.09	4349.00	513.66	0.01	0.12	100.00	100.00	47.61	59322.00	49100.51	34689004.00	95.44	16680.93	12920.50
19	2	1	13980.00	20836.00	193.30	0	Spot (Block19, Row1, Column2)	5034.20	4932.00	540.76	0.01	0.11	4143.00	4219.14	4143.00	455.32	0.01	0.11	75.00	43.00	0.00	789.00	891.20	5331221.00	1.79	4551.69	4501.00
19	3	1	14282.00	20840.00	191.70	0	Spot (Block19, Row1, Column3)	4963.40	4858.00	1393.06	0.01	0.28	4019.00	4073.82	4019.00	402.91	0.01	0.10	78.00	53.00	0.00	839.00	944.40	5142084.00	2.21	4451.45	4480.00
19	4	1	14574.00	20838.00	190.25	0	Spot (Block19, Row1, Column4)	4970.05	4815.00	836.48	0.01	0.17	4005.00	4043.65	4005.00	396.76	0.00	0.10	81.00	50.00	0.00	810.00	965.05	5064482.00	2.33	4374.64	4289.00
19	5	1	14881.00	20843.00	178.45	0	Spot (Block19, Row1, Column5)	5139.64	5055.00	629.96	0.01	0.12	3957.00	4012.07	3957.00	383.62	0.01	0.10	92.00	69.00	0.00	1098.00	1182.64	4589696.00	2.94	4314.21	4292.00
19	6	1	15187.00	20835.00	199.50	0	Spot (Block19, Row1, Column6)	4845.87	4833.50	548.14	0.00	0.11	3965.00	4022.19	3965.00	385.00	0.01	0.10	77.00	56.00	0.00	868.50	880.87	5485524.00	2.14	4347.93	4342.50
19	7	1	15491.00	20840.00	187.60	0	Spot (Block19, Row1, Column7)	5619.88	5397.00	1103.51	0.02	0.20	4055.00	4108.11	4055.00	407.07	0.01	0.10	94.00	75.00	0.00	1342.00	1564.88	5563686.00	3.71	4599.26	4574.00
19	8	1	15786.00	20837.00	202.85	0	Spot (Block19, Row1, Column8)	5143.74	5112.50	496.66	0.00	0.10	4185.00	4238.34	4185.00	408.26	0.01	0.10	87.00	57.00	0.00	927.50	958.74	6007884.00	2.22	4607.58	4583.00
19	1	2	13665.00	21139.00	205.90	0	Spot (Block19, Row2, Column1)	4763.63	4721.00	496.09	0.00	0.10	4148.00	4203.11	4148.00	473.99	0.01	0.11	59.00	27.00	0.00	573.00	615.63	5740174.00	1.18	4420.65	4401.50
19	2	2	13977.00	21141.00	147.65	0	Spot (Block19, Row2, Column2)	4843.23	4853.50	455.70	0.00	0.09	4005.00	4059.00	4005.00	398.69	0.01	0.10	80.00	54.00	0.00	848.50	838.23	2876878.00	1.97	4497.47	4458.50
19	3	2	14285.00	21136.00	194.35	0	Spot (Block19, Row2, Column3)	4834.68	4765.00	560.26	0.01	0.12	3944.00	3998.75	3944.00	395.24	0.01	0.10	77.00	51.00	0.00	821.00	890.68	5168277.00	2.11	4478.38	4442.00
19	4	2	14589.00	21139.00	207.80	0	Spot (Block19, Row2, Column4)	4692.05	4671.00	475.94	0.00	0.10	3882.00	3951.94	3882.00	387.68	0.01	0.10	76.00	51.00	0.00	789.00	810.05	5752448.00	1.91	4266.38	4260.00
19	5	2	14885.00	21138.00	191.75	0	Spot (Block19, Row2, Column5)	5243.66	5150.50	547.31	0.01	0.10	3902.00	3959.45	3902.00	389.89	0.01	0.10	99.00	84.00	0.00	1248.50	1341.66	5432432.00	3.29	4430.14	4411.00
19	6	2	15184.00	21147.00	200.25	0	Spot (Block19, Row2, Column6)	4692.66	4693.00	517.22	0.00	0.11	3904.00	3975.21	3904.00	375.72	0.01	0.09	74.00	52.00	0.00	789.00	788.66	5344936.00	1.91	4372.06	4320.50
19	7	2	15480.00	21139.00	206.20	0	Spot (Block19, Row2, Column7)	4728.79	4657.00	481.03	0.01	0.10	3978.00	4047.16	3978.00	401.89	0.01	0.10	73.00	40.00	0.00	679.00	750.79	5717108.00	1.70	4430.52	4392.00
19	8	2	15792.00	21147.00	205.10	0	Spot (Block19, Row2, Column8)	4864.88	4848.50	424.71	0.00	0.09	4094.00	4177.80	4094.00	422.65	0.01	0.10	77.00	41.00	0.00	754.50	770.88	5789212.00	1.63	4579.90	4617.50
19	1	3	13685.00	21445.00	207.10	0	Spot (Block19, Row3, Column1)	5039.80	4930.00	697.73	0.01	0.14	3994.00	4035.47	3994.00	425.25	0.00	0.11	82.00	56.00	0.00	936.00	1045.80	6138471.00	2.36	4315.94	4292.00
19	2	3	13987.00	21446.00	191.50	0	Spot (Block19, Row3, Column2)	4837.05	4784.00	513.68	0.00	0.11	3930.00	3964.03	3930.00	383.63	0.00	0.10	85.00	55.00	0.00	854.00	907.05	5011187.00	2.28	4416.35	4395.50
19	3	3	14274.00	21436.00	178.90	0	Spot (Block19, Row3, Column3)	5353.22	5152.00	948.18	0.02	0.18	3889.00	3939.21	3889.00	387.48	0.01	0.10	91.00	76.00	0.00	1263.00	1464.22	4796483.00	3.65	4392.75	4320.50
19	4	3	14588.00	21438.00	198.00	0	Spot (Block19, Row3, Column4)	4835.22	4821.00	509.44	0.00	0.11	3875.00	3926.91	3875.00	380.66	0.01	0.10	87.00	63.00	0.00	946.00	960.22	5386436.00	2.39	4232.98	4166.50
19	5	3	14884.00	21444.00	179.05	0	Spot (Block19, Row3, Column5)	5345.47	5186.00	807.99	0.01	0.15	3943.00	3981.32	3943.00	388.13	0.00	0.10	95.00	79.00	0.00	1243.00	1402.47	4752125.00	3.51	4551.93	4625.00
19	6	3	15184.00	21440.00	192.10	0	Spot (Block19, Row3, Column6)	5047.15	4992.00	571.02	0.00	0.11	3942.00	3998.25	3942.00	387.48	0.01	0.10	91.00	70.00	0.00	1050.00	1105.15	5269223.00	2.71	4437.28	4405.00
19	7	3	15497.00	21443.00	213.70	0	Spot (Block19, Row3, Column7)	4760.20	4755.50	491.14	0.00	0.10	3985.00	4049.94	3985.00	389.52	0.01	0.10	73.00	49.00	0.00	770.50	775.20	6169221.00	1.82	4371.78	4359.00
19	8	3	15787.00	21444.00	193.75	0	Spot (Block19, Row3, Column8)	4894.29	4807.00	504.75	0.01	0.10	4104.00	4164.69	4104.00	401.10	0.01	0.10	73.00	44.00	0.00	703.00	790.29	5192845.00	1.82	4436.79	4392.00
19	1	4	13684.00	21740.00	203.95	0	Spot (Block19, Row4, Column1)	4894.31	4779.00	569.07	0.01	0.12	3963.00	3981.23	3963.00	408.71	0.00	0.10	80.00	49.00	0.00	816.00	931.31	5799759.00	2.23	4213.29	4218.00
19	2	4	13982.00	21745.00	208.05	0	Spot (Block19, Row4, Column2)	4767.49	4715.50	483.76	0.00	0.10	3905.50	3956.31	3905.50	390.38	0.01	0.10	80.00	51.00	0.00	810.00	861.99	5883086.00	2.08	4422.92	4384.00
19	3	4	14284.00	21744.00	167.30	0	Spot (Block19, Row4, Column3)	6299.91	6258.50	970.94	0.00	0.15	3941.00	3975.86	3941.00	389.09	0.00	0.10	99.00	97.00	0.00	2317.50	2358.91	4888732.00	5.97	4696.35	4661.00
19	4	4	14578.00	21749.00	203.95	0	Spot (Block19, Row4, Column4)	4768.26	4743.50	518.79	0.00	0.11	3955.00	3977.51	3955.00	392.99	0.00	0.10	70.00	50.00	0.00	788.50	813.26	5645623.00	2.01	4276.76	4263.50
19	5	4	14869.00	21742.00	200.75	0	Spot (Block19, Row4, Column5)	5035.57	4947.00	663.38	0.01	0.13	3992.00	4023.06	3992.00	396.37	0.00	0.10	79.00	58.00	0.00	955.00	1043.57	5765726.00	2.55	4403.89	4312.00
19	6	4	15189.00	21741.00	201.70	0	Spot (Block19, Row4, Column6)	5431.38	5295.50	734.76	0.01	0.14	3989.00	4032.02	3989.00	403.65	0.00	0.10	99.00	81.00	0.00	1306.50	1442.38	6289532.00	3.47	4540.71	4570.00
19	7	4	15477.00	21745.00	182.30	0	Spot (Block19, Row4, Column7)	5231.54	5030.00	742.26	0.02	0.14	4042.00	4084.04	4042.00	417.22	0.00	0.10	89.00	64.00	0.00	988.00	1189.54	4886260.00	2.75	4603.97	4616.50
19	8	4	15781.00	21753.00	191.90	0	Spot (Block19, Row4, Column8)	5199.32	5088.50	707.51	0.01	0.14	4125.00	4170.74	4125.00	417.57	0.00	0.10	81.00	57.00	0.00	963.50	1074.32	5396890.00	2.46	4578.88	4612.00
19	1	5	13682.00	22044.00	174.20	0	Spot (Block19, Row5, Column1)	5290.93	5168.00	660.01	0.01	0.12	3994.00	4018.43	3994.00	417.02	0.00	0.10	92.00	74.00	0.00	1174.00	1296.93	4460250.00	3.05	4526.82	4530.50
19	2	5	13986.00	22040.00	206.60	0	Spot (Block19, Row5, Column2)	4667.68	4603.00	482.63	0.01	0.10	3895.00	3957.96	3895.00	380.63	0.01	0.10	75.00	47.00	0.00	708.00	772.68	5661896.00	1.86	4227.40	4189.00
19	3	5	14283.00	22046.00	203.05	0	Spot (Block19, Row5, Column3)	4933.33	4864.00	534.09	0.01	0.11	3966.00	4014.10	3966.00	392.85	0.01	0.10	84.00	59.00	0.00	898.00	967.33	5762134.00	2.34	4444.65	4411.50
19	4	5	14580.00	22036.00	195.10	0	Spot (Block19, Row5, Column4)	4821.44	4752.00	527.76	0.01	0.11	4011.00	4045.07	4011.00	415.63	0.00	0.10	74.00	44.00	0.00	741.00	810.44	5197516.00	1.87	4365.46	4351.50
19	5	5	14885.00	22042.00	150.10	0	Spot (Block19, Row5, Column5)	11111.08	10574.00	4291.85	0.02	0.39	4045.00	4075.29	4045.00	423.38	0.00	0.10	100.00	100.00	0.00	6529.00	7066.08	6899980.00	16.62	5638.97	5580.00
19	6	5	15185.00	22041.00	200.65	0	Spot (Block19, Row5, Column6)	4844.52	4875.00	544.28	0.00	0.11	3999.00	4059.02	3999.00	404.56	0.01	0.10	70.00	52.00	0.00	876.00	845.52	5522747.00	1.94	4446.70	4364.00
19	7	5	15490.00	22044.00	196.55	0	Spot (Block19, Row5, Column7)	4917.66	4878.00	468.59	0.00	0.10	4009.00	4068.23	4009.00	416.82	0.01	0.10	86.00	53.00	0.00	869.00	908.66	5379925.00	2.04	4473.02	4415.50
19	8	5	15786.00	22042.00	164.30	0	Spot (Block19, Row5, Column8)	6060.27	5770.00	1120.90	0.02	0.18	4102.00	4167.03	4102.00	423.88	0.01	0.10	98.00	87.00	0.00	1668.00	1958.27	4514903.00	4.47	4673.92	4571.00
19	1	6	13680.00	22348.00	206.60	0	Spot (Block19, Row6, Column1)	5135.61	5051.00	613.93	0.01	0.12	4064.00	4066.52	4064.00	412.55	0.00	0.10	84.00	61.00	0.00	987.00	1071.61	6250043.00	2.59	4429.89	4397.00
19	2	6	13982.00	22340.00	208.45	0	Spot (Block19, Row6, Column2)	4764.10	4735.00	529.58	0.00	0.11	3978.50	4012.55	3978.50	382.61	0.00	0.10	73.00	49.00	0.00	756.50	785.60	5897955.00	1.96	4367.29	4375.00
19	3	6	14274.00	22339.00	181.95	0	Spot (Block19, Row6, Column3)	5432.82	5336.00	787.58	0.01	0.14	4006.00	4055.58	4006.00	398.21	0.01	0.10	96.00	77.00	0.00	1330.00	1426.82	5047090.00	3.46	4483.80	4436.00
19	4	6	14579.00	22341.00	178.80	0	Spot (Block19, Row6, Column4)	5053.99	5041.00	556.29	0.00	0.11	4007.00	4063.91	4007.00	434.64	0.01	0.11	85.00	59.00	0.00	1034.00	1046.99	4543536.00	2.28	4606.00	4564.00
19	5	6	14881.00	22343.00	146.75	0	Spot (Block19, Row6, Column5)	9777.99	9493.50	2709.67	0.01	0.28	4001.00	4060.62	4001.00	432.85	0.01	0.11	100.00	100.00	0.00	5492.50	5776.99	5710344.00	13.21	5552.63	5452.00
19	6	6	15187.00	22342.00	192.35	0	Spot (Block19, Row6, Column6)	4753.15	4707.00	507.24	0.00	0.11	3994.00	4058.30	3994.00	409.98	0.01	0.10	70.00	44.00	0.00	713.00	759.15	4952777.00	1.69	4469.83	4430.00
19	7	6	15488.00	22341.00	192.40	0	Spot (Block19, Row6, Column7)	4991.34	4887.00	550.26	0.01	0.11	4003.00	4071.94	4003.00	401.56	0.01	0.10	88.00	55.00	0.00	884.00	988.34	5195983.00	2.29	4436.00	4456.00
19	8	6	15798.00	22340.00	186.70	0	Spot (Block19, Row6, Column8)	4895.83	4822.00	446.71	0.01	0.09	4149.00	4198.80	4149.00	437.12	0.01	0.10	73.00	37.00	0.00	673.00	746.83	4802814.00	1.59	4556.80	4519.00
19	1	7	13685.00	22646.00	207.65	0	Spot (Block19, Row7, Column1)	4887.05	4869.00	519.40	0.00	0.11	4041.00	4098.91	4041.00	476.92	0.01	0.12	71.00	42.00	0.00	828.00	846.05	5976863.00	1.65	4396.01	4352.50
19	2	7	13985.00	22643.00	190.15	0	Spot (Block19, Row7, Column2)	4812.55	4779.00	484.63	0.00	0.10	3993.00	4038.38	3993.00	426.19	0.00	0.11	72.00	45.00	0.00	786.00	819.55	4894366.00	1.82	4461.28	4454.00
19	3	7	14284.00	22641.00	214.20	0	Spot (Block19, Row7, Column3)	4782.37	4653.50	529.71	0.01	0.11	3995.00	4058.75	3995.00	448.63	0.01	0.11	66.00	39.00	0.00	658.50	787.37	6284034.00	1.61	4386.14	4348.00
19	4	7	14587.00	22648.00	196.85	0	Spot (Block19, Row7, Column4)	4850.44	4823.50	533.84	0.00	0.11	3986.00	4035.31	3986.00	433.85	0.01	0.11	73.00	48.00	0.00	837.50	864.44	5345183.00	1.88	4436.17	4378.50
19	5	7	14885.00	22640.00	210.65	0	Spot (Block19, Row7, Column5)	4835.44	4759.00	508.12	0.01	0.11	3980.50	4025.69	3980.50	427.73	0.00	0.11	74.00	45.00	0.00	778.50	854.94	6116833.00	1.89	4415.63	4361.00
19	6	7	15188.00	22647.00	205.95	0	Spot (Block19, Row7, Column6)	4872.92	4861.50	453.31	0.00	0.09	3975.00	4032.78	3975.00	418.30	0.01	0.10	83.00	54.00	0.00	886.50	897.92	5876736.00	2.01	4353.49	4392.50
19	7	7	15476.00	22642.00	189.15	0	Spot (Block19, Row7, Column7)	5016.64	4966.50	667.34	0.00	0.13	4014.00	4070.08	4014.00	420.50	0.01	0.10	77.00	55.00	0.00	952.50	1002.64	5086875.00	2.25	4540.87	4492.00
19	8	7	15787.00	22645.00	138.10	0	Spot (Block19, Row7, Column8)	5897.80	5784.00	769.70	0.01	0.13	4173.00	4228.05	4173.00	471.69	0.01	0.11	99.00	86.00	0.00	1611.00	1724.80	3049163.00	3.54	4798.72	4776.00
19	1	8	13673.00	22949.00	143.85	0	Spot (Block19, Row8, Column1)	59375.57	65535.00	11227.79	0.04	0.19	4176.00	4244.66	4176.00	558.53	0.01	0.13	100.00	100.00	69.91	61359.00	55199.57	33547452.00	98.71	19206.75	14831.00
19	2	8	13980.00	22945.00	201.15	0	Spot (Block19, Row8, Column2)	4796.16	4810.00	491.53	0.00	0.10	4020.50	4099.29	4020.50	537.79	0.01	0.13	61.00	29.00	0.00	789.50	775.66	5501196.00	1.30	4450.38	4451.00
19	3	8	14274.00	22948.00	193.30	0	Spot (Block19, Row8, Column3)	5213.38	5103.00	791.20	0.01	0.15	4053.00	4096.88	4053.00	466.37	0.00	0.11	82.00	54.00	0.00	1050.00	1160.38	5515760.00	2.39	4501.87	4512.00
19	4	8	14587.00	22941.00	193.50	0	Spot (Block19, Row8, Column4)	4857.08	4848.00	563.65	0.00	0.12	4035.00	4064.89	4035.00	450.06	0.00	0.11	70.00	42.00	0.00	813.00	822.08	5124222.00	1.76	4446.84	4458.00
19	5	8	14880.00	22942.00	205.95	0	Spot (Block19, Row8, Column5)	4729.26	4711.00	496.89	0.00	0.11	3995.00	4050.27	3995.00	443.89	0.01	0.11	63.00	40.00	0.00	716.00	734.26	5689296.00	1.53	4419.31	4399.00
19	6	8	15191.00	22939.00	188.60	0	Spot (Block19, Row8, Column6)	5414.57	5378.00	760.67	0.00	0.14	4026.50	4081.09	4026.50	445.02	0.01	0.11	92.00	67.00	0.00	1351.50	1388.07	5430810.00	3.00	4571.61	4551.00
19	7	8	15495.00	22943.00	182.90	0	Spot (Block19, Row8, Column7)	5009.34	4961.00	488.55	0.00	0.10	4079.00	4124.76	4079.00	437.64	0.00	0.11	86.00	50.00	0.00	882.00	930.34	4693748.00	2.02	4503.65	4529.50
19	8	8	15775.00	22946.00	149.55	0	Spot (Block19, Row8, Column8)	8609.49	8264.00	2017.79	0.02	0.23	4230.00	4271.93	4230.00	464.93	0.00	0.11	100.00	100.00	0.00	4034.00	4379.49	5260399.00	9.33	5525.22	5353.50
20	1	1	18188.00	20840.00	152.95	0	Spot (Block20, Row1, Column1)	52513.24	63222.00	15444.50	0.08	0.29	4397.00	4468.88	4397.00	502.20	0.01	0.11	100.00	100.00	47.97	58825.00	48116.24	33608732.00	95.67	17353.63	14395.50
20	2	1	18485.00	20840.00	169.55	0	Spot (Block20, Row1, Column2)	7753.58	7387.00	1945.55	0.02	0.25	4475.00	4531.27	4475.00	556.91	0.01	0.12	97.00	88.00	0.00	2912.00	3278.58	6164096.00	5.79	5518.83	5095.00
20	3	1	18790.00	20838.00	148.35	0	Spot (Block20, Row1, Column3)	10631.45	9872.00	3336.86	0.03	0.31	4887.00	5049.11	4887.00	893.06	0.01	0.18	100.00	89.00	0.00	4985.00	5744.45	6400134.00	6.25	6610.95	6324.50
20	4	1	19073.00	20834.00	150.75	0	Spot (Block20, Row1, Column4)	7719.50	7371.00	1480.37	0.02	0.19	5010.00	5124.76	5010.00	880.73	0.01	0.17	93.00	71.00	0.00	2361.00	2709.50	4778371.00	2.95	6082.26	6037.50
20	5	1	19386.00	20833.00	153.70	0	Spot (Block20, Row1, Column5)	14606.13	12829.50	6702.19	0.06	0.46	4597.00	4677.91	4597.00	628.53	0.01	0.13	100.00	100.00	0.00	8232.50	10009.13	9464774.00	15.80	7048.09	6400.50
20	6	1	19685.00	20836.00	154.40	0	Spot (Block20, Row1, Column6)	12762.33	11437.50	4887.86	0.05	0.38	4291.00	4355.69	4291.00	497.54	0.01	0.11	100.00	100.00	0.00	7146.50	8471.33	8321040.00	16.90	6082.25	5884.00
20	7	1	19990.00	20836.00	154.30	0	Spot (Block20, Row1, Column7)	18012.38	16683.50	7285.00	0.03	0.40	4195.00	4236.34	4195.00	404.74	0.00	0.10	100.00	100.00	0.00	12488.50	13817.38	11852143.00	34.04	7273.04	6668.00
20	8	1	20299.00	20834.00	230.35	0	Spot (Block20, Row1, Column8)	5048.68	4978.00	479.90	0.01	0.10	4286.00	4323.45	4286.00	390.51	0.00	0.09	77.00	41.00	0.00	692.00	762.68	7699241.00	1.86	4523.86	4567.00
20	1	2	18176.00	21143.00	212.20	0	Spot (Block20, Row2, Column1)	4974.38	4920.00	495.67	0.00	0.10	4286.00	4348.00	4286.00	477.82	0.01	0.11	61.00	29.00	0.00	634.00	688.38	6392084.00	1.31	4528.94	4498.50
20	2	2	18477.00	21140.00	127.40	0	Spot (Block20, Row2, Column2)	10060.52	9845.50	2129.85	0.01	0.21	4195.00	4263.60	4195.00	429.79	0.01	0.10	100.00	100.00	0.00	5650.50	5865.52	4366265.00	13.49	5915.84	5786.50
20	3	2	18786.00	21145.00	207.90	0	Spot (Block20, Row2, Column3)	4999.39	5015.50	473.00	0.00	0.09	4246.00	4302.16	4246.00	433.77	0.01	0.10	71.00	43.00	0.00	769.50	753.39	6149246.00	1.61	4548.60	4535.00
20	4	2	19089.00	21140.00	175.70	0	Spot (Block20, Row2, Column4)	7857.89	7681.00	1552.91	0.01	0.20	4264.00	4317.27	4264.00	437.37	0.01	0.10	100.00	98.00	0.00	3417.00	3593.89	6797072.00	8.10	5348.46	5313.00
20	5	2	19388.00	21138.00	197.65	0	Spot (Block20, Row2, Column5)	5823.03	5770.00	627.36	0.00	0.11	4188.00	4240.41	4188.00	382.48	0.01	0.09	99.00	95.00	0.00	1582.00	1635.03	6440266.00	4.14	4719.46	4720.00
20	6	2	19684.00	21138.00	181.80	0	Spot (Block20, Row2, Column6)	5129.46	5005.00	585.37	0.01	0.11	4139.00	4172.15	4139.00	345.75	0.00	0.08	87.00	61.00	0.00	866.00	990.46	4755007.00	2.77	4548.75	4499.00
20	7	2	19987.00	21138.00	185.65	0	Spot (Block20, Row2, Column7)	6226.85	5848.00	1415.84	0.03	0.23	4144.00	4188.60	4144.00	379.92	0.00	0.09	95.00	83.00	0.00	1704.00	2082.85	6040045.00	5.36	4850.66	4726.00
20	8	2	20290.00	21138.00	209.55	0	Spot (Block20, Row2, Column8)	4805.60	4739.50	446.93	0.01	0.09	4200.00	4244.08	4200.00	371.45	0.00	0.09	62.00	37.00	0.00	539.50	605.60	6007006.00	1.51	4504.83	4408.00
20	1	3	18190.00	21445.00	152.80	0	Spot (Block20, Row3, Column1)	10434.08	9485.00	3548.93	0.04	0.34	4301.00	4357.02	4301.00	453.02	0.01	0.10	100.00	100.00	0.00	5184.00	6133.08	6729981.00	13.41	5676.00	5654.00
20	2	3	18498.00	21449.00	188.90	0	Spot (Block20, Row3, Column2)	5077.25	4996.00	527.69	0.01	0.10	4197.00	4264.98	4197.00	435.11	0.01	0.10	78.00	45.00	0.00	799.00	880.25	5092482.00	1.87	4666.24	4669.00
20	3	3	18792.00	21420.00	156.10	0	Spot (Block20, Row3, Column3)	6637.85	5334.00	7368.65	0.09	1.11	4195.00	4252.86	4195.00	430.09	0.01	0.10	95.00	68.00	1.34	1139.00	2442.85	4453996.00	5.55	5163.87	4868.50
20	4	3	19081.00	21440.00	148.50	0	Spot (Block20, Row3, Column4)	11502.93	10930.50	4077.36	0.02	0.35	4147.50	4196.22	4147.50	401.39	0.01	0.10	100.00	100.00	0.00	6783.00	7355.43	6901756.00	18.20	6084.45	5828.50
20	5	3	19394.00	21446.00	165.85	0	Spot (Block20, Row3, Column5)	5589.85	5421.00	919.06	0.01	0.16	4088.00	4131.74	4088.00	367.87	0.00	0.09	97.00	85.00	0.00	1333.00	1501.85	4276235.00	3.96	4651.39	4640.50
20	6	3	19687.00	21434.00	198.10	0	Spot (Block20, Row3, Column6)	5176.80	5195.00	524.91	0.00	0.10	4092.50	4121.65	4092.50	336.93	0.00	0.08	92.00	77.00	0.00	1102.50	1084.30	5746252.00	3.13	4510.87	4491.00
20	7	3	19994.00	21443.00	148.65	0	Spot (Block20, Row3, Column7)	10136.24	9489.00	3376.07	0.03	0.33	4112.00	4158.22	4112.00	330.80	0.00	0.08	100.00	100.00	0.00	5377.00	6024.24	6102019.00	18.07	5685.99	5529.50
20	8	3	20286.00	21441.00	200.55	0	Spot (Block20, Row3, Column8)	4804.23	4788.00	390.49	0.00	0.08	4171.00	4208.72	4171.00	339.20	0.00	0.08	72.00	45.00	0.00	617.00	633.23	5491232.00	1.76	4415.65	4366.00
20	1	4	18187.00	21744.00	152.90	0	Spot (Block20, Row4, Column1)	11151.59	10356.00	3801.11	0.03	0.34	4395.00	4451.66	4395.00	539.80	0.01	0.12	100.00	100.00	0.00	5961.00	6756.59	7137020.00	12.41	5895.01	5854.00
20	2	4	18481.00	21749.00	213.75	0	Spot (Block20, Row4, Column2)	5604.48	5567.00	544.87	0.00	0.10	4294.00	4342.77	4294.00	428.41	0.00	0.10	95.00	80.00	0.00	1273.00	1310.48	7319449.00	2.95	4849.96	4771.00
20	3	4	18783.00	21739.00	148.20	0	Spot (Block20, Row4, Column3)	30689.46	28855.50	13948.26	0.03	0.45	4251.00	4298.03	4251.00	431.35	0.00	0.10	100.00	100.00	0.50	24604.50	26438.46	18413676.00	61.18	10782.56	9172.00
20	4	4	19076.00	21747.00	211.50	0	Spot (Block20, Row4, Column4)	4931.08	4892.00	456.75	0.00	0.09	4131.50	4191.42	4131.50	413.98	0.01	0.10	78.00	47.00	0.00	760.50	799.58	6301920.00	1.79	4541.31	4387.50
20	5	4	19367.00	21743.00	189.05	0	Spot (Block20, Row4, Column5)	5053.53	4996.00	538.73	0.00	0.11	4027.00	4080.67	4027.00	380.29	0.01	0.09	90.00	63.00	0.00	969.00	1026.53	5114171.00	2.56	4410.79	4444.50
20	6	4	19690.00	21736.00	190.95	0	Spot (Block20, Row4, Column6)	5736.14	5728.00	559.52	0.00	0.10	4050.00	4084.17	4050.00	354.63	0.00	0.09	99.00	99.00	0.00	1678.00	1686.14	5902487.00	4.66	4808.98	4778.00
20	7	4	19983.00	21746.00	149.35	0	Spot (Block20, Row4, Column7)	10050.77	9219.00	3452.20	0.04	0.34	4108.00	4168.36	4108.00	360.85	0.01	0.09	100.00	100.00	0.00	5111.00	5942.77	6161123.00	16.30	5464.40	5300.00
20	8	4	20281.00	21745.00	157.40	0	Spot (Block20, Row4, Column8)	7178.95	6987.00	1360.43	0.01	0.19	4197.00	4240.91	4197.00	359.27	0.00	0.08	100.00	99.00	0.00	2790.00	2981.95	4888864.00	8.18	5148.74	5103.00
20	1	5	18185.00	22043.00	147.15	0	Spot (Block20, Row5, Column1)	12476.45	11568.50	4478.15	0.03	0.36	4371.00	4422.67	4371.00	529.30	0.01	0.12	100.00	100.00	0.00	7197.50	8105.45	7361106.00	15.22	6490.28	6119.50
20	2	5	18488.00	22036.00	189.50	0	Spot (Block20, Row5, Column2)	5160.98	5074.00	451.18	0.01	0.09	4313.00	4366.95	4313.00	435.29	0.01	0.10	80.00	45.00	0.00	761.00	847.98	5253875.00	1.82	4706.18	4743.00
20	3	5	18784.00	22044.00	189.20	0	Spot (Block20, Row5, Column3)	6203.88	6061.50	844.02	0.01	0.14	4346.00	4391.61	4346.00	441.37	0.00	0.10	98.00	88.00	0.00	1715.50	1857.88	6241108.00	4.11	5125.00	5112.50
20	4	5	19083.00	22040.00	163.25	0	Spot (Block20, Row5, Column4)	7187.06	6754.50	1720.33	0.03	0.24	4245.00	4293.46	4245.00	446.66	0.00	0.10	99.00	96.00	0.00	2509.50	2942.06	5304048.00	6.48	5093.24	5088.00
20	5	5	19387.00	22040.00	145.60	0	Spot (Block20, Row5, Column5)	39086.04	39431.00	17704.42	0.00	0.45	4147.50	4207.76	4147.50	455.62	0.01	0.11	100.00	100.00	13.67	35283.50	34938.54	22591808.00	76.55	12005.85	9760.50
20	6	5	19690.00	22046.00	195.45	0	Spot (Block20, Row5, Column6)	5196.44	5011.00	1112.58	0.02	0.21	4102.00	4146.48	4102.00	381.71	0.00	0.09	87.00	62.00	0.00	909.00	1094.44	5591368.00	2.75	4517.34	4554.00
20	7	5	19985.00	22045.00	187.45	0	Spot (Block20, Row5, Column7)	5210.94	5185.00	589.08	0.00	0.11	4113.00	4181.07	4113.00	374.32	0.01	0.09	90.00	73.00	0.00	1072.00	1097.94	5143194.00	2.75	4571.17	4482.50
20	8	5	20289.00	22043.00	147.25	0	Spot (Block20, Row5, Column8)	14238.57	12933.00	5821.45	0.04	0.41	4189.00	4245.42	4189.00	380.00	0.01	0.09	100.00	100.00	0.00	8744.00	10049.57	8414992.00	26.30	6553.70	6075.00
20	1	6	18173.00	22339.00	197.15	0	Spot (Block20, Row6, Column1)	5594.81	5469.00	679.98	0.01	0.12	4426.00	4548.55	4426.00	2140.24	0.01	0.47	9.00	0.00	0.00	1043.00	1168.81	6148699.00	0.49	4848.15	4804.00
20	2	6	18522.00	22346.00	190.30	0	Spot (Block20, Row6, Column2)	5241.44	5246.00	614.02	0.00	0.12	4371.00	4507.04	4371.00	2241.65	0.01	0.50	0.00	0.00	0.00	875.00	870.44	5372473.00	0.33	4725.24	4641.50
20	3	6	18776.00	22339.00	147.05	0	Spot (Block20, Row6, Column3)	20101.34	18476.50	8512.77	0.04	0.42	4357.00	4388.44	4357.00	458.63	0.00	0.10	100.00	100.00	0.00	14119.50	15744.34	11859788.00	34.26	8095.10	7424.00
20	4	6	19087.00	22344.00	185.05	0	Spot (Block20, Row6, Column4)	6133.48	5996.00	1021.53	0.01	0.17	4328.00	4348.68	4328.00	430.52	0.00	0.10	93.00	82.00	0.00	1668.00	1805.48	5912678.00	4.15	4920.57	4947.00
20	5	6	19387.00	22341.00	144.70	0	Spot (Block20, Row6, Column5)	28374.23	27553.50	12627.42	0.01	0.45	4230.00	4286.70	4230.00	451.86	0.01	0.11	100.00	100.00	0.71	23323.50	24144.23	16059816.00	53.31	10084.75	8684.00
20	6	6	19683.00	22337.00	172.65	0	Spot (Block20, Row6, Column6)	5905.64	5753.00	1000.02	0.01	0.17	4167.00	4210.53	4167.00	383.34	0.00	0.09	97.00	86.00	0.00	1586.00	1738.64	4901685.00	4.42	4742.30	4751.50
20	7	6	19987.00	22339.00	150.95	0	Spot (Block20, Row6, Column7)	11985.08	11130.00	4039.61	0.03	0.34	4196.00	4260.44	4196.00	390.48	0.01	0.09	100.00	100.00	0.00	6934.00	7789.08	7526630.00	19.78	5983.91	5709.00
20	8	6	20293.00	22344.00	148.00	0	Spot (Block20, Row6, Column8)	13352.39	12672.50	4711.35	0.02	0.35	4266.50	4322.74	4266.50	383.77	0.01	0.09	100.00	100.00	0.00	8406.00	9085.89	7984728.00	23.53	6766.73	6211.50
20	1	7	18171.00	22644.00	207.20	0	Spot (Block20, Row7, Column1)	5934.94	5791.00	1029.94	0.01	0.17	4423.00	4589.18	4423.00	2194.36	0.02	0.48	15.00	1.00	0.00	1368.00	1511.94	7246563.00	0.61	5096.59	4974.50
20	2	7	18486.00	22644.00	204.60	0	Spot (Block20, Row7, Column2)	5102.40	5053.00	575.06	0.00	0.11	4327.00	4491.03	4327.00	2300.29	0.02	0.51	1.00	0.00	0.00	726.00	775.40	6082056.00	0.27	4620.93	4591.50
20	3	7	18792.00	22646.00	209.45	0	Spot (Block20, Row7, Column3)	5011.17	4982.00	454.21	0.00	0.09	4296.00	4343.23	4296.00	433.92	0.00	0.10	68.00	37.00	0.00	686.00	715.17	6258955.00	1.54	4627.90	4544.00
20	4	7	19090.00	22644.00	200.50	0	Spot (Block20, Row7, Column4)	5006.95	4953.00	471.03	0.00	0.09	4277.00	4328.56	4277.00	430.08	0.01	0.10	70.00	37.00	0.00	676.00	729.95	5692898.00	1.58	4668.99	4620.50
20	5	7	19386.00	22640.00	176.25	0	Spot (Block20, Row7, Column5)	7704.52	7499.00	1555.22	0.01	0.20	4289.00	4344.68	4289.00	448.53	0.01	0.10	99.00	98.00	0.00	3210.00	3415.52	6702933.00	7.49	5302.85	5245.00
20	6	7	19682.00	22638.00	200.15	0	Spot (Block20, Row7, Column6)	5386.01	5260.50	814.47	0.01	0.15	4267.00	4302.96	4267.00	409.53	0.00	0.10	90.00	61.00	0.00	993.50	1119.01	6129284.00	2.64	4717.72	4705.00
20	7	7	19974.00	22640.00	152.10	0	Spot (Block20, Row7, Column7)	12528.08	11926.00	3972.22	0.02	0.32	4279.00	4328.69	4279.00	407.39	0.01	0.09	100.00	100.00	0.00	7647.00	8249.08	7955331.00	20.13	6149.33	5844.00
20	8	7	20286.00	22643.00	145.60	0	Spot (Block20, Row7, Column8)	8601.87	8501.00	1391.15	0.01	0.16	4404.00	4443.12	4404.00	411.35	0.00	0.09	100.00	99.00	0.00	4097.00	4197.87	4980483.00	10.11	5924.28	5811.00
20	1	8	18174.00	22947.00	146.00	0	Spot (Block20, Row8, Column1)	57787.40	65535.00	11650.01	0.05	0.20	4481.00	4553.32	4481.00	542.56	0.01	0.12	100.00	100.00	59.14	61054.00	53306.40	33516948.00	98.12	21412.96	17239.00
20	2	8	18488.00	22942.00	176.75	0	Spot (Block20, Row8, Column2)	6007.94	5822.50	966.01	0.01	0.16	4395.00	4448.02	4395.00	499.49	0.01	0.11	92.00	68.00	0.00	1427.50	1612.94	5262952.00	3.12	4922.95	4937.00
20	3	8	18776.00	22940.00	150.60	0	Spot (Block20, Row8, Column3)	10239.35	9444.00	3751.76	0.04	0.37	4398.00	4434.59	4398.00	468.54	0.00	0.11	100.00	100.00	0.00	5046.00	5841.35	6358636.00	12.39	5761.90	5675.00
20	4	8	19087.00	22936.00	171.85	0	Spot (Block20, Row8, Column4)	5400.74	5399.00	538.07	0.00	0.10	4401.00	4438.15	4401.00	457.72	0.00	0.10	83.00	53.00	0.00	998.00	999.74	4455613.00	2.10	4833.50	4796.00
20	5	8	19378.00	22944.00	199.60	0	Spot (Block20, Row8, Column5)	5229.52	5194.00	478.04	0.00	0.09	4424.00	4478.59	4424.00	462.69	0.01	0.10	71.00	38.00	0.00	770.00	805.52	5872751.00	1.62	4846.19	4810.00
20	6	8	19683.00	22937.00	172.95	0	Spot (Block20, Row8, Column6)	5992.33	5910.00	736.16	0.01	0.12	4402.50	4441.75	4402.50	456.01	0.00	0.10	95.00	79.00	0.00	1507.50	1589.83	5009591.00	3.40	5005.34	5001.00
20	7	8	19986.00	22943.00	150.35	0	Spot (Block20, Row8, Column7)	9287.36	8959.50	2441.79	0.02	0.26	4418.00	4442.67	4418.00	435.94	0.00	0.10	100.00	100.00	0.00	4541.50	4869.36	5739589.00	11.11	5581.24	5495.00
20	8	8	20275.00	22944.00	148.20	0	Spot (Block20, Row8, Column8)	8724.77	8609.00	1885.48	0.01	0.22	4545.00	4583.78	4545.00	453.14	0.00	0.10	99.00	99.00	0.00	4064.00	4179.77	5208689.00	9.14	5771.19	5670.50
21	1	1	4687.00	25345.00	148.45	0	Spot (Block21, Row1, Column1)	54633.02	65535.00	14376.69	0.08	0.26	2358.00	2420.80	2358.00	314.82	0.01	0.13	100.00	100.00	54.15	63177.00	52275.02	32889324.00	165.85	17715.09	14531.00
21	2	1	4984.00	25346.00	147.00	-50	Spot (Block21, Row1, Column2)	4301.22	3071.00	6421.84	0.15	1.49	2372.00	2417.21	2372.00	260.27	0.01	0.11	99.00	84.00	0.34	699.00	1929.22	2537721.00	7.24	2864.04	2858.00
21	3	1	5283.00	25341.00	225.00	0	Spot (Block21, Row1, Column3)	2661.42	2661.00	150.34	0.00	0.06	2333.00	2349.75	2333.00	146.72	0.00	0.06	89.00	60.00	0.00	328.00	328.42	3856392.00	2.12	2475.67	2436.00
21	4	1	5569.00	25346.00	173.95	0	Spot (Block21, Row1, Column4)	2851.53	2819.00	295.92	0.00	0.10	2320.00	2323.37	2320.00	116.36	0.00	0.05	99.00	89.00	0.00	499.00	531.53	2418098.00	4.54	2570.38	2554.00
21	5	1	5894.00	25344.00	206.80	0	Spot (Block21, Row1, Column5)	2830.09	2795.00	229.36	0.01	0.08	2342.00	2351.56	2342.00	161.62	0.00	0.07	95.00	68.00	0.00	453.00	488.09	3435726.00	2.96	2592.36	2597.50
21	6	1	6185.00	25338.00	206.85	0	Spot (Block21, Row1, Column6)	2780.34	2756.00	174.74	0.00	0.06	2324.00	2337.34	2324.00	140.18	0.00	0.06	99.00	85.00	0.00	432.00	456.34	3383674.00	3.16	2527.60	2518.50
21	7	1	6487.00	25331.00	203.45	0	Spot (Block21, Row1, Column7)	2864.37	2844.50	217.36	0.00	0.08	2333.00	2345.65	2333.00	134.40	0.00	0.06	97.00	90.00	0.00	511.50	531.37	3368499.00	3.86	2531.47	2525.00
21	8	1	6791.00	25334.00	214.55	0	Spot (Block21, Row1, Column8)	2938.56	2913.00	253.82	0.00	0.09	2414.00	2433.87	2414.00	172.05	0.00	0.07	94.00	73.00	0.00	499.00	524.56	3861269.00	2.93	2592.24	2598.00
21	1	2	4683.00	25655.00	221.00	0	Spot (Block21, Row2, Column1)	2716.92	2727.00	140.68	0.00	0.05	2368.00	2414.93	2368.00	278.66	0.01	0.12	68.00	5.00	0.00	359.00	348.92	3795533.00	1.08	2508.07	2507.00
21	2	2	4973.00	25643.00	153.60	0	Spot (Block21, Row2, Column2)	2787.31	2806.50	184.33	0.00	0.07	2355.00	2374.60	2355.00	182.29	0.00	0.08	92.00	74.00	0.00	451.50	432.31	1806176.00	2.26	2548.71	2491.00
21	3	2	5282.00	25652.00	204.80	0	Spot (Block21, Row2, Column3)	2894.87	2836.50	301.69	0.01	0.10	2298.00	2313.63	2298.00	124.90	0.00	0.05	99.00	94.00	0.00	538.50	596.87	3433320.00	4.65	2592.32	2584.00
21	4	2	5593.00	25638.00	229.25	0	Spot (Block21, Row2, Column4)	2674.66	2668.00	151.05	0.00	0.06	2314.00	2321.35	2314.00	123.11	0.00	0.05	95.00	77.00	0.00	354.00	360.66	4044087.00	2.87	2481.31	2472.50
21	5	2	5888.00	25643.00	201.55	0	Spot (Block21, Row2, Column5)	3182.01	3175.00	365.19	0.00	0.11	2333.00	2342.80	2333.00	170.58	0.00	0.07	99.00	95.00	0.00	842.00	849.01	3662497.00	4.92	2594.93	2598.00
21	6	2	6187.00	25644.00	213.30	0	Spot (Block21, Row2, Column6)	2759.37	2749.00	185.55	0.00	0.07	2308.00	2319.48	2308.00	167.82	0.00	0.07	95.00	71.00	0.00	441.00	451.37	3589935.00	2.62	2500.36	2488.00
21	7	2	6488.00	25640.00	206.00	0	Spot (Block21, Row2, Column7)	2719.78	2710.00	170.80	0.00	0.06	2309.00	2314.54	2309.00	131.79	0.00	0.06	94.00	82.00	0.00	401.00	410.78	3282780.00	3.07	2512.19	2500.50
21	8	2	6788.00	25655.00	212.60	0	Spot (Block21, Row2, Column8)	2715.92	2694.00	153.73	0.00	0.06	2347.00	2354.91	2347.00	135.46	0.00	0.06	96.00	74.00	0.00	347.00	368.92	3500822.00	2.67	2542.65	2512.00
21	1	3	4693.00	25951.00	188.60	0	Spot (Block21, Row3, Column1)	3039.47	3018.00	335.79	0.00	0.11	2385.00	2408.56	2385.00	167.74	0.00	0.07	98.00	80.00	0.00	633.00	654.47	3057705.00	3.76	2646.18	2626.00
21	2	3	4987.00	25949.00	205.55	0	Spot (Block21, Row3, Column2)	2861.30	2846.00	194.05	0.00	0.07	2360.00	2375.37	2360.00	149.63	0.00	0.06	97.00	85.00	0.00	486.00	501.30	3430699.00	3.25	2588.15	2608.00
21	3	3	5276.00	25950.00	204.30	0	Spot (Block21, Row3, Column3)	2937.51	2926.00	254.33	0.00	0.09	2344.00	2349.88	2344.00	131.49	0.00	0.06	100.00	93.00	0.00	582.00	593.51	3489759.00	4.47	2596.34	2594.50
21	4	3	5585.00	25945.00	209.05	0	Spot (Block21, Row3, Column4)	2842.44	2858.00	178.07	0.00	0.06	2351.00	2359.91	2351.00	171.70	0.00	0.07	97.00	76.00	0.00	507.00	491.44	3533152.00	2.81	2583.82	2553.00
21	5	3	5889.00	25956.00	194.55	0	Spot (Block21, Row3, Column5)	2992.51	2902.00	408.76	0.01	0.14	2374.00	2390.01	2374.00	195.01	0.00	0.08	96.00	67.00	0.00	528.00	618.51	3207975.00	3.09	2607.22	2590.00
21	6	3	6184.00	25942.00	204.15	0	Spot (Block21, Row3, Column6)	2794.54	2782.00	191.96	0.00	0.07	2357.00	2372.99	2357.00	149.66	0.00	0.06	95.00	74.00	0.00	425.00	437.54	3314319.00	2.82	2547.75	2538.50
21	7	3	6488.00	25943.00	199.50	0	Spot (Block21, Row3, Column7)	2760.02	2731.00	301.47	0.00	0.11	2336.00	2346.30	2336.00	132.73	0.00	0.06	94.00	73.00	0.00	395.00	424.02	3116061.00	3.12	2569.67	2536.00
21	8	3	6788.00	25935.00	210.20	0	Spot (Block21, Row3, Column8)	2739.87	2732.00	212.94	0.00	0.08	2326.00	2343.81	2326.00	135.05	0.00	0.06	94.00	73.00	0.00	406.00	413.87	3446751.00	2.93	2509.87	2509.50
21	1	4	4682.00	26248.00	205.40	0	Spot (Block21, Row4, Column1)	2906.26	2872.00	195.44	0.01	0.07	2424.00	2438.54	2424.00	160.81	0.00	0.07	99.00	71.00	0.00	448.00	482.26	3475888.00	2.91	2674.55	2665.50
21	2	4	4990.00	26251.00	192.25	0	Spot (Block21, Row4, Column2)	2825.08	2783.00	189.25	0.01	0.07	2380.00	2396.38	2380.00	143.27	0.00	0.06	96.00	84.00	0.00	403.00	445.08	2966330.00	2.99	2650.35	2629.50
21	3	4	5285.00	26246.00	169.30	0	Spot (Block21, Row4, Column3)	3400.47	3415.50	499.07	0.00	0.15	2378.00	2389.60	2378.00	137.50	0.00	0.06	99.00	97.00	0.00	1037.50	1022.47	2720372.00	7.35	2705.34	2713.00
21	4	4	5586.00	26253.00	218.00	0	Spot (Block21, Row4, Column4)	2841.32	2808.00	175.19	0.01	0.06	2425.00	2446.02	2425.00	197.43	0.00	0.08	95.00	46.00	0.00	383.00	416.32	3861354.00	2.00	2649.62	2652.50
21	5	4	5871.00	26252.00	217.30	0	Spot (Block21, Row4, Column5)	3045.54	3007.00	267.45	0.01	0.09	2489.00	2509.74	2489.00	210.51	0.00	0.08	94.00	67.00	0.00	518.00	556.54	4117570.00	2.55	2756.57	2760.00
21	6	4	6188.00	26247.00	182.50	0	Spot (Block21, Row4, Column6)	3314.25	3299.50	219.63	0.00	0.07	2464.00	2478.28	2464.00	170.29	0.00	0.07	100.00	99.00	0.00	835.50	850.25	3088880.00	4.91	2886.64	2886.50
21	7	4	6482.00	26246.00	211.05	0	Spot (Block21, Row4, Column7)	2838.74	2795.00	211.51	0.01	0.07	2385.00	2395.56	2385.00	154.28	0.00	0.06	96.00	72.00	0.00	410.00	453.74	3616549.00	2.87	2584.19	2578.00
21	8	4	6783.00	26250.00	177.55	0	Spot (Block21, Row4, Column8)	3153.92	3145.00	404.05	0.00	0.13	2339.00	2346.72	2339.00	137.39	0.00	0.06	97.00	89.00	0.00	806.00	814.92	2781758.00	5.88	2594.48	2585.00
21	1	5	4688.00	26548.00	187.15	0	Spot (Block21, Row5, Column1)	3118.77	3034.50	363.56	0.01	0.12	2397.00	2421.98	2397.00	185.25	0.00	0.08	99.00	87.00	0.00	637.50	721.77	3081345.00	3.76	2710.14	2725.00
21	2	5	4987.00	26541.00	204.50	0	Spot (Block21, Row5, Column2)	2846.57	2832.50	166.64	0.00	0.06	2353.00	2370.82	2353.00	167.52	0.00	0.07	98.00	81.00	0.00	479.50	493.57	3376028.00	2.84	2559.13	2572.00
21	3	5	5300.00	26543.00	197.50	0	Spot (Block21, Row5, Column3)	2903.46	2899.00	215.10	0.00	0.07	2382.00	2395.00	2382.00	137.91	0.00	0.06	99.00	90.00	0.00	517.00	521.46	3202520.00	3.69	2597.84	2587.00
21	4	5	5587.00	26543.00	199.40	0	Spot (Block21, Row5, Column4)	2976.74	2980.00	215.22	0.00	0.07	2488.00	2506.79	2488.00	166.42	0.00	0.07	95.00	70.00	0.00	492.00	488.74	3360735.00	2.82	2711.34	2688.50
21	5	5	5888.00	26546.00	163.85	0	Spot (Block21, Row5, Column5)	3990.97	4027.00	594.41	0.00	0.15	2561.00	2569.81	2561.00	169.57	0.00	0.07	100.00	98.00	0.00	1466.00	1429.97	2969284.00	8.38	3042.42	3036.00
21	6	5	6181.00	26544.00	190.50	0	Spot (Block21, Row5, Column6)	3168.37	3126.00	296.48	0.01	0.09	2501.00	2519.65	2501.00	172.31	0.00	0.07	99.00	89.00	0.00	625.00	667.37	3234907.00	3.76	2822.09	2794.00
21	7	5	6480.00	26549.00	207.80	0	Spot (Block21, Row5, Column7)	2900.53	2864.00	216.58	0.01	0.07	2382.00	2400.75	2382.00	160.54	0.00	0.07	98.00	81.00	0.00	482.00	518.53	3547343.00	3.11	2654.78	2661.50
21	8	5	6785.00	26539.00	189.80	0	Spot (Block21, Row5, Column8)	2907.06	2887.50	300.58	0.00	0.10	2340.00	2344.83	2340.00	126.91	0.00	0.05	97.00	83.00	0.00	547.50	567.06	2947758.00	4.43	2521.03	2513.50
21	1	6	4684.00	26841.00	212.70	0	Spot (Block21, Row6, Column1)	2826.99	2817.00	148.73	0.00	0.05	2346.00	2359.81	2346.00	141.03	0.00	0.06	99.00	92.00	0.00	471.00	480.99	3655304.00	3.31	2596.82	2586.00
21	2	6	4975.00	26842.00	210.55	0	Spot (Block21, Row6, Column2)	2782.06	2733.00	326.76	0.01	0.12	2329.00	2337.79	2329.00	105.54	0.00	0.05	98.00	93.00	0.00	404.00	453.06	3510955.00	4.21	2531.77	2534.00
21	3	6	5281.00	26850.00	200.80	0	Spot (Block21, Row6, Column3)	2818.57	2773.00	237.23	0.01	0.08	2348.00	2364.72	2348.00	125.93	0.00	0.05	94.00	82.00	0.00	425.00	470.57	3235715.00	3.60	2523.42	2521.00
21	4	6	5588.00	26842.00	151.30	0	Spot (Block21, Row6, Column4)	4645.32	4197.50	1316.73	0.04	0.28	2425.00	2451.25	2425.00	165.20	0.00	0.07	100.00	100.00	0.00	1772.50	2220.32	2917264.00	13.28	2994.80	2959.00
21	5	6	5887.00	26840.00	177.30	0	Spot (Block21, Row6, Column5)	3401.07	3297.50	439.20	0.01	0.13	2491.00	2512.23	2491.00	173.07	0.00	0.07	100.00	95.00	0.00	806.50	910.07	2999745.00	5.14	2856.61	2859.50
21	6	6	6189.00	26840.00	216.70	0	Spot (Block21, Row6, Column6)	2941.01	2930.50	177.18	0.00	0.06	2450.00	2463.05	2450.00	149.04	0.00	0.06	99.00	83.00	0.00	480.50	491.01	3946842.00	3.21	2676.47	2662.00
21	7	6	6475.00	26841.00	209.60	0	Spot (Block21, Row6, Column7)	2889.72	2880.00	207.99	0.00	0.07	2368.00	2374.35	2368.00	138.31	0.00	0.06	95.00	90.00	0.00	512.00	521.72	3615042.00	3.73	2560.68	2569.50
21	8	6	6796.00	26848.00	161.40	0	Spot (Block21, Row6, Column8)	2823.48	2866.00	191.73	0.01	0.07	2357.00	2365.27	2357.00	132.95	0.00	0.06	97.00	81.00	0.00	509.00	466.48	2021610.00	3.45	2543.45	2515.00
21	1	7	4693.00	27148.00	212.70	0	Spot (Block21, Row7, Column1)	2746.95	2722.00	160.91	0.00	0.06	2321.00	2353.89	2321.00	208.70	0.01	0.09	96.00	45.00	0.00	401.00	425.95	3538068.00	1.88	2531.11	2539.00
21	2	7	4980.00	27156.00	215.30	0	Spot (Block21, Row7, Column2)	2745.38	2755.00	139.66	0.00	0.05	2336.00	2355.06	2336.00	159.12	0.00	0.07	96.00	76.00	0.00	419.00	409.38	3640375.00	2.45	2509.83	2501.00
21	3	7	5288.00	27162.00	232.30	0	Spot (Block21, Row7, Column3)	2808.34	2811.00	194.24	0.00	0.07	2354.00	2374.63	2354.00	159.37	0.00	0.07	93.00	75.00	0.00	457.00	454.34	4358548.00	2.72	2532.06	2514.50
21	4	7	5590.00	27137.00	215.45	0	Spot (Block21, Row7, Column4)	2858.09	2858.00	168.08	0.00	0.06	2396.00	2412.41	2396.00	142.58	0.00	0.06	99.00	84.00	0.00	462.00	462.09	3789821.00	3.13	2623.62	2603.00
21	5	7	5887.00	27148.00	224.10	0	Spot (Block21, Row7, Column5)	2901.91	2871.00	313.37	0.00	0.11	2419.00	2434.31	2419.00	137.22	0.00	0.06	98.00	91.00	0.00	452.00	482.91	4164246.00	3.41	2615.75	2610.00
21	6	7	6189.00	27144.00	218.70	0	Spot (Block21, Row7, Column6)	2889.27	2838.00	217.54	0.01	0.08	2399.00	2410.80	2399.00	143.52	0.00	0.06	98.00	83.00	0.00	439.00	490.27	3943849.00	3.33	2625.73	2620.50
21	7	7	6475.00	27152.00	208.25	0	Spot (Block21, Row7, Column7)	2752.57	2724.00	196.84	0.00	0.07	2358.00	2368.20	2358.00	140.15	0.00	0.06	96.00	68.00	0.00	366.00	394.57	3402173.00	2.74	2555.96	2539.50
21	8	7	6781.00	27146.00	99.00	0	Spot (Block21, Row7, Column8)	4420.35	4446.00	389.45	0.00	0.09	2434.00	2453.60	2434.00	190.08	0.00	0.08	100.00	100.00	0.00	2012.00	1986.35	1105088.00	10.35	3226.42	3237.00
21	1	8	4679.00	27449.00	141.20	0	Spot (Block21, Row8, Column1)	58105.21	65535.00	12345.26	0.05	0.21	2335.00	2383.18	2335.00	261.73	0.01	0.11	100.00	100.00	66.06	63200.00	55770.21	31667564.00	212.90	16001.16	10991.50
21	2	8	4989.00	27448.00	215.50	0	Spot (Block21, Row8, Column2)	2808.45	2788.00	165.23	0.00	0.06	2361.00	2391.07	2361.00	219.83	0.01	0.09	95.00	46.00	0.00	427.00	447.45	3721196.00	1.90	2555.13	2545.00
21	3	8	5272.00	27449.00	204.35	0	Spot (Block21, Row8, Column3)	2990.30	2921.00	322.54	0.01	0.11	2399.00	2421.89	2399.00	218.12	0.00	0.09	93.00	62.00	0.00	522.00	591.30	3525564.00	2.61	2622.96	2590.50
21	4	8	5582.00	27439.00	202.10	0	Spot (Block21, Row8, Column4)	2986.16	2994.00	243.87	0.00	0.08	2417.00	2436.88	2417.00	148.50	0.00	0.06	97.00	84.00	0.00	577.00	569.16	3457977.00	3.70	2663.96	2669.50
21	5	8	5883.00	27454.00	209.35	0	Spot (Block21, Row8, Column5)	2887.57	2804.00	437.01	0.01	0.15	2421.00	2444.29	2421.00	151.82	0.00	0.06	96.00	68.00	0.00	383.00	466.57	3589246.00	2.92	2694.01	2636.00
21	6	8	6184.00	27450.00	203.20	0	Spot (Block21, Row8, Column6)	2923.91	2918.00	212.09	0.00	0.07	2379.00	2402.08	2379.00	159.24	0.00	0.07	97.00	84.00	0.00	539.00	544.91	3453139.00	3.28	2636.20	2617.50
21	7	8	6484.00	27448.00	200.80	0	Spot (Block21, Row8, Column7)	2812.86	2762.00	238.91	0.01	0.08	2397.00	2421.19	2397.00	174.33	0.00	0.07	90.00	51.00	0.00	365.00	415.86	3209471.00	2.25	2534.96	2532.00
21	8	8	6775.00	27450.00	144.30	0	Spot (Block21, Row8, Column8)	7110.37	6893.50	2221.38	0.01	0.31	2497.00	2531.12	2497.00	229.16	0.01	0.09	100.00	100.00	0.00	4396.50	4613.37	4052910.00	19.98	3663.63	3538.00
22	1	1	9186.00	25342.00	148.60	0	Spot (Block22, Row1, Column1)	55050.59	65535.00	13941.99	0.08	0.25	7134.00	7207.74	7134.00	809.08	0.00	0.11	100.00	100.00	55.28	58401.00	47916.59	33360908.00	59.13	22003.05	18573.50
22	2	1	9484.00	25352.00	167.25	0	Spot (Block22, Row1, Column2)	9819.81	9567.00	1454.50	0.01	0.15	6878.00	6914.52	6878.00	755.55	0.00	0.11	97.00	80.00	0.00	2689.00	2941.81	7639816.00	3.85	7766.80	7729.00
22	3	1	9789.00	25344.00	173.50	0	Spot (Block22, Row1, Column3)	10476.32	9693.00	2653.75	0.03	0.25	6756.00	6794.91	6756.00	682.97	0.00	0.10	93.00	83.00	0.00	2937.00	3720.32	8842013.00	5.39	7756.68	7818.50
22	4	1	10077.00	25354.00	187.90	0	Spot (Block22, Row1, Column4)	9240.69	8969.50	1422.26	0.01	0.15	6820.50	6880.30	6820.50	713.11	0.00	0.10	89.00	75.00	0.00	2149.00	2420.19	9185245.00	3.31	7658.64	7589.00
22	5	1	10381.00	25344.00	157.10	0	Spot (Block22, Row1, Column5)	12091.41	11137.00	3613.24	0.04	0.30	6778.00	6829.87	6778.00	723.29	0.00	0.11	96.00	91.00	0.00	4359.00	5313.41	8222159.00	7.27	8044.81	8026.00
22	6	1	10686.00	25340.00	169.60	0	Spot (Block22, Row1, Column6)	11989.84	11237.00	3110.65	0.03	0.26	6836.00	6872.90	6836.00	728.80	0.00	0.11	98.00	95.00	0.00	4401.00	5153.84	9603866.00	7.02	7940.09	7897.00
22	7	1	10990.00	25342.00	153.25	0	Spot (Block22, Row1, Column7)	20967.20	19021.00	7784.82	0.04	0.37	6913.00	6965.53	6913.00	742.05	0.00	0.11	100.00	100.00	0.00	12108.00	14054.20	13481912.00	18.87	10090.01	9858.00
22	8	1	11294.00	25344.00	201.35	0	Spot (Block22, Row1, Column8)	8358.87	8273.00	945.01	0.00	0.11	6988.00	7034.60	6988.00	716.60	0.00	0.10	68.00	46.00	0.00	1285.00	1370.87	9604336.00	1.85	7715.11	7644.00
22	1	2	9174.00	25650.00	211.10	0	Spot (Block22, Row2, Column1)	8143.91	8081.50	793.48	0.00	0.10	7040.00	7124.69	7040.00	766.17	0.01	0.11	61.00	30.00	0.00	1041.50	1103.91	10359058.00	1.33	7529.74	7509.00
22	2	2	9476.00	25647.00	119.50	0	Spot (Block22, Row2, Column2)	14166.40	14071.50	2583.56	0.00	0.18	6834.00	6871.02	6834.00	699.89	0.00	0.10	100.00	100.00	0.00	7237.50	7332.40	5383233.00	10.42	9057.46	8798.00
22	3	2	9786.00	25643.00	207.30	0	Spot (Block22, Row2, Column3)	8212.58	8133.00	806.52	0.00	0.10	6784.00	6861.19	6784.00	987.65	0.00	0.14	64.00	25.00	0.00	1349.00	1428.58	10002924.00	1.37	7343.33	7250.00
22	4	2	10089.00	25644.00	189.80	0	Spot (Block22, Row2, Column4)	10691.38	10537.00	1878.15	0.01	0.18	6909.50	6984.23	6909.50	1027.66	0.00	0.15	94.00	79.00	0.00	3627.50	3781.88	10851755.00	3.61	8388.08	8331.00
22	5	2	10386.00	25651.00	195.95	0	Spot (Block22, Row2, Column5)	10523.20	10509.00	1383.56	0.00	0.13	6850.00	6913.32	6850.00	727.89	0.00	0.11	99.00	98.00	0.00	3659.00	3673.20	11438713.00	4.96	8266.75	8264.50
22	6	2	10682.00	25644.00	197.15	0	Spot (Block22, Row2, Column6)	8538.18	8473.00	1112.19	0.00	0.13	6778.00	6844.31	6778.00	700.88	0.00	0.10	81.00	59.00	0.00	1695.00	1760.18	9392000.00	2.42	7545.82	7459.00
22	7	2	10989.00	25645.00	194.75	0	Spot (Block22, Row2, Column7)	8798.96	8586.50	1026.86	0.01	0.12	6886.00	6951.83	6886.00	741.30	0.00	0.11	89.00	60.00	0.00	1700.50	1912.96	9467676.00	2.49	7543.57	7584.00
22	8	2	11287.00	25647.00	214.85	0	Spot (Block22, Row2, Column8)	8154.89	8060.50	840.18	0.01	0.10	6969.00	7027.92	6969.00	712.52	0.00	0.10	63.00	38.00	0.00	1091.50	1185.89	10715519.00	1.58	7380.21	7402.50
22	1	3	9188.00	25948.00	148.10	0	Spot (Block22, Row3, Column1)	15848.50	14670.00	5176.16	0.03	0.33	7050.00	7118.98	7050.00	746.88	0.00	0.10	100.00	99.00	0.00	7620.00	8798.50	9524950.00	11.69	9106.82	9126.50
22	2	3	9490.00	25947.00	209.15	0	Spot (Block22, Row3, Column2)	8304.56	8295.50	877.63	0.00	0.11	6891.00	6936.06	6891.00	719.99	0.00	0.10	77.00	48.00	0.00	1404.50	1413.56	10364087.00	1.90	7252.12	7219.50
22	3	3	9775.00	25937.00	201.15	0	Spot (Block22, Row3, Column3)	8383.46	8319.50	974.55	0.00	0.12	6799.00	6899.11	6799.00	1019.94	0.01	0.15	68.00	30.00	0.00	1520.50	1584.46	9607449.00	1.46	7516.12	7547.00
22	4	3	10083.00	25944.00	155.95	0	Spot (Block22, Row3, Column4)	13086.45	12314.00	3430.21	0.03	0.26	6868.00	6945.78	6868.00	1004.12	0.00	0.14	99.00	93.00	0.00	5446.00	6218.45	8781011.00	6.12	8460.33	8474.00
22	5	3	10390.00	25943.00	198.70	0	Spot (Block22, Row3, Column5)	8493.61	8476.00	940.49	0.00	0.11	6864.00	6931.17	6864.00	703.03	0.00	0.10	82.00	57.00	0.00	1612.00	1629.61	9470372.00	2.22	7640.34	7678.00
22	6	3	10684.00	25946.00	188.80	0	Spot (Block22, Row3, Column6)	9959.87	9760.00	1406.49	0.01	0.14	6855.00	6916.90	6855.00	710.27	0.00	0.10	97.00	88.00	0.00	2905.00	3104.87	9999705.00	4.28	8085.93	8029.50
22	7	3	10990.00	25945.00	153.00	0	Spot (Block22, Row3, Column7)	12878.58	12179.00	3362.10	0.02	0.26	6912.00	6969.68	6912.00	730.83	0.00	0.10	99.00	98.00	0.00	5267.00	5966.58	8332438.00	8.09	8309.34	8296.50
22	8	3	11282.00	25941.00	197.65	0	Spot (Block22, Row3, Column8)	8734.84	8610.00	1016.03	0.01	0.12	7034.00	7091.02	7034.00	730.42	0.00	0.10	83.00	53.00	0.00	1576.00	1700.84	9695671.00	2.25	7673.71	7761.00
22	1	4	9186.00	26249.00	156.80	0	Spot (Block22, Row4, Column1)	12869.43	11984.50	3215.67	0.03	0.25	7248.00	7296.24	7248.00	798.72	0.00	0.11	99.00	96.00	0.00	4736.50	5621.43	8751215.00	6.98	8552.55	8742.00
22	2	4	9476.00	26256.00	216.00	0	Spot (Block22, Row4, Column2)	10173.39	10081.00	1232.40	0.00	0.12	7114.50	7182.18	7114.50	811.46	0.00	0.11	98.00	87.00	0.00	2966.50	3058.89	13530606.00	3.69	8428.09	8179.50
22	3	4	9786.00	26246.00	143.35	0	Spot (Block22, Row4, Column3)	30302.78	28984.50	12595.98	0.02	0.42	6929.00	6995.45	6929.00	756.28	0.00	0.11	100.00	100.00	0.18	22055.50	23373.78	16969560.00	30.82	12151.34	10770.50
22	4	4	10078.00	26248.00	201.20	0	Spot (Block22, Row4, Column4)	8363.28	8339.00	843.24	0.00	0.10	6842.00	6896.54	6842.00	721.08	0.00	0.10	79.00	53.00	0.00	1497.00	1521.28	9592684.00	2.03	7620.50	7703.00
22	5	4	10378.00	26252.00	211.05	0	Spot (Block22, Row4, Column5)	8364.57	8293.00	815.83	0.00	0.10	6814.00	6896.04	6814.00	726.72	0.01	0.11	83.00	51.00	0.00	1479.00	1550.57	10606278.00	2.02	7500.31	7369.00
22	6	4	10688.00	26247.00	196.65	0	Spot (Block22, Row4, Column6)	10381.19	10373.50	1326.60	0.00	0.13	6867.00	6907.46	6867.00	707.87	0.00	0.10	99.00	96.00	0.00	3506.50	3514.19	11440075.00	4.91	8015.22	8003.50
22	7	4	10982.00	26250.00	156.95	0	Spot (Block22, Row4, Column7)	12352.24	11350.00	3963.48	0.04	0.32	6874.50	6937.18	6874.50	725.64	0.00	0.10	98.00	94.00	0.00	4475.50	5477.74	8387174.00	7.46	8238.20	8312.00
22	8	4	11283.00	26248.00	187.65	0	Spot (Block22, Row4, Column8)	8901.87	8689.00	1161.56	0.01	0.13	7042.00	7097.63	7042.00	727.39	0.00	0.10	85.00	62.00	0.00	1647.00	1859.87	8821752.00	2.48	7751.33	7679.00
22	1	5	9189.00	26546.00	153.95	0	Spot (Block22, Row5, Column1)	13589.79	12738.00	3445.39	0.03	0.25	7468.00	7491.37	7468.00	800.54	0.00	0.11	100.00	97.00	0.00	5270.00	6121.79	8874134.00	7.62	8784.79	8820.00
22	2	5	9476.00	26537.00	210.05	0	Spot (Block22, Row5, Column2)	9202.36	9045.00	938.50	0.01	0.10	7321.00	7397.80	7321.00	800.58	0.00	0.11	89.00	55.00	0.00	1724.00	1881.36	11558168.00	2.25	8009.19	8056.00
22	3	5	9781.00	26556.00	192.30	0	Spot (Block22, Row5, Column3)	11395.57	11253.00	1842.29	0.01	0.16	7112.00	7179.42	7112.00	776.08	0.00	0.11	99.00	94.00	0.00	4141.00	4283.57	11862788.00	5.43	8642.65	8578.00
22	4	5	10085.00	26545.00	169.50	0	Spot (Block22, Row5, Column4)	10559.68	10225.50	1980.36	0.01	0.19	6933.00	6977.32	6933.00	751.73	0.00	0.11	97.00	88.00	0.00	3292.50	3626.68	8384389.00	4.77	7894.59	7928.00
22	5	5	10386.00	26543.00	140.70	0	Spot (Block22, Row5, Column5)	37825.51	35863.00	16556.35	0.02	0.44	6872.00	6959.59	6872.00	803.02	0.01	0.12	100.00	100.00	6.85	28991.00	30953.51	20425804.00	38.44	14363.00	12299.00
22	6	5	10688.00	26541.00	192.40	0	Spot (Block22, Row5, Column6)	9102.30	8674.00	2713.26	0.02	0.30	6859.00	6901.33	6859.00	749.07	0.00	0.11	89.00	63.00	0.00	1815.00	2243.30	9502797.00	2.94	7817.85	7874.00
22	7	5	10984.00	26548.00	186.95	0	Spot (Block22, Row5, Column7)	9757.67	9606.00	1340.63	0.01	0.14	6938.00	6966.49	6938.00	728.09	0.00	0.10	96.00	82.00	0.00	2668.00	2819.67	9572273.00	3.83	7964.43	7763.50
22	8	5	11289.00	26546.00	147.10	0	Spot (Block22, Row5, Column8)	15960.62	14868.00	5259.71	0.03	0.33	7070.00	7124.72	7070.00	745.09	0.00	0.10	99.00	99.00	0.00	7798.00	8890.62	9432728.00	11.86	8952.25	8958.00
22	1	6	9189.00	26849.00	187.10	0	Spot (Block22, Row6, Column1)	10418.36	10112.00	1484.77	0.01	0.14	7359.00	7415.40	7359.00	744.79	0.00	0.10	97.00	86.00	0.00	2753.00	3059.36	10272501.00	4.03	8525.58	8563.50
22	2	6	9487.00	26849.00	208.75	0	Spot (Block22, Row6, Column2)	9603.21	9566.00	999.01	0.00	0.10	7349.50	7423.54	7349.50	771.07	0.00	0.10	92.00	76.00	0.00	2216.50	2253.71	11917583.00	2.83	8271.50	8170.50
22	3	6	9774.00	26843.00	147.10	0	Spot (Block22, Row6, Column3)	18875.50	17751.50	6574.63	0.03	0.35	7230.00	7294.57	7230.00	814.57	0.00	0.11	100.00	99.00	0.00	10521.50	11645.50	11098795.00	14.22	9926.80	9769.00
22	4	6	10088.00	26845.00	168.90	0	Spot (Block22, Row6, Column4)	9875.23	9551.50	1604.63	0.01	0.16	7036.00	7081.68	7036.00	766.47	0.00	0.11	96.00	82.00	0.00	2515.50	2839.23	7821179.00	3.64	8065.53	8125.50
22	5	6	10384.00	26843.00	139.45	0	Spot (Block22, Row6, Column5)	34620.31	33843.50	14161.39	0.01	0.41	6965.00	6996.41	6965.00	786.41	0.00	0.11	100.00	100.00	1.34	26878.50	27655.31	18141052.00	35.13	13785.13	12437.00
22	6	6	10689.00	26846.00	207.90	0	Spot (Block22, Row6, Column6)	8169.68	8127.00	828.74	0.00	0.10	6908.50	6926.28	6908.50	739.24	0.00	0.11	65.00	38.00	0.00	1218.50	1261.18	10065040.00	1.68	7330.76	7223.00
22	7	6	10988.00	26845.00	161.45	0	Spot (Block22, Row6, Column7)	12982.84	12070.00	3510.69	0.03	0.27	7066.00	7088.77	7066.00	770.77	0.00	0.11	99.00	97.00	0.00	5004.00	5916.84	9334659.00	7.65	8473.95	8499.00
22	8	6	11290.00	26848.00	150.40	0	Spot (Block22, Row6, Column8)	15442.12	13893.50	4864.43	0.05	0.32	7190.00	7247.47	7190.00	795.51	0.00	0.11	100.00	99.00	0.00	6703.50	8252.12	9543232.00	10.30	9166.20	9229.00
22	1	7	9179.00	27157.00	210.50	0	Spot (Block22, Row7, Column1)	10706.38	10568.50	1516.10	0.01	0.14	7482.50	7546.98	7482.50	861.21	0.00	0.11	96.00	83.00	0.00	3086.00	3223.88	13468629.00	3.67	8614.52	8625.50
22	2	7	9493.00	27139.00	216.55	0	Spot (Block22, Row7, Column2)	8709.35	8531.50	841.97	0.01	0.10	7270.00	7332.82	7270.00	730.23	0.00	0.10	78.00	43.00	0.00	1261.50	1439.35	11653105.00	1.89	8020.31	8020.00
22	3	7	9786.00	27146.00	202.80	0	Spot (Block22, Row7, Column3)	8600.18	8520.00	1026.65	0.00	0.12	7275.50	7326.84	7275.50	775.08	0.00	0.11	66.00	39.00	0.00	1244.50	1324.68	10002011.00	1.64	7960.00	7896.00
22	4	7	10083.00	27149.00	202.80	0	Spot (Block22, Row7, Column4)	8682.44	8547.00	891.15	0.01	0.10	7140.00	7175.08	7140.00	723.06	0.00	0.10	80.00	48.00	0.00	1407.00	1542.44	10132411.00	2.08	7947.91	8006.00
22	5	7	10388.00	27151.00	194.10	0	Spot (Block22, Row7, Column5)	10281.63	10060.00	1667.97	0.01	0.16	7032.00	7063.29	7032.00	741.70	0.00	0.11	98.00	84.00	0.00	3028.00	3249.63	10949940.00	4.34	8253.00	8092.00
22	6	7	10682.00	27146.00	191.15	0	Spot (Block22, Row7, Column6)	10154.15	9483.00	4629.54	0.03	0.46	7028.00	7094.25	7028.00	763.83	0.00	0.11	95.00	83.00	0.39	2455.00	3126.15	10468925.00	4.01	8239.17	8156.50
22	7	7	10981.00	27150.00	151.70	0	Spot (Block22, Row7, Column7)	15029.35	14548.50	3882.93	0.01	0.26	7270.50	7295.50	7270.50	769.07	0.00	0.11	100.00	99.00	0.00	7278.00	7758.85	9498552.00	10.06	9201.87	9129.00
22	8	7	11285.00	27146.00	116.15	0	Spot (Block22, Row7, Column8)	16574.53	16198.00	2512.43	0.01	0.15	7325.00	7385.57	7325.00	793.99	0.00	0.11	100.00	100.00	0.00	8873.00	9249.53	5867383.00	11.57	10596.61	10229.00
22	1	8	9176.00	27450.00	141.90	0	Spot (Block22, Row8, Column1)	59172.00	65535.00	11361.83	0.04	0.19	7742.00	7815.84	7742.00	922.07	0.00	0.12	100.00	100.00	67.40	57793.00	51430.00	32308148.00	55.70	23262.80	18654.00
22	2	8	9484.00	27445.00	205.55	0	Spot (Block22, Row8, Column2)	8962.96	8820.50	1083.77	0.01	0.12	7424.00	7496.89	7424.00	843.27	0.00	0.11	70.00	41.00	0.00	1396.50	1538.96	10773481.00	1.74	7963.23	7871.50
22	3	8	9780.00	27444.00	160.40	0	Spot (Block22, Row8, Column3)	12651.81	11343.00	3424.10	0.05	0.27	7419.00	7476.75	7419.00	771.73	0.00	0.10	99.00	95.00	0.00	3924.00	5232.81	9020739.00	6.71	8787.65	8845.00
22	4	8	10078.00	27444.00	188.95	0	Spot (Block22, Row8, Column4)	9643.17	9465.00	1338.03	0.01	0.14	7342.00	7388.46	7342.00	765.65	0.00	0.10	84.00	68.00	0.00	2123.00	2301.17	9691391.00	2.94	8249.90	8216.50
22	5	8	10378.00	27449.00	207.50	0	Spot (Block22, Row8, Column5)	8779.10	8721.00	968.28	0.00	0.11	7241.00	7286.38	7241.00	772.72	0.00	0.11	75.00	48.00	0.00	1480.00	1538.10	10789512.00	1.93	7769.43	7680.00
22	6	8	10684.00	27447.00	177.50	0	Spot (Block22, Row8, Column6)	11429.22	11374.00	1915.74	0.00	0.17	7198.50	7262.29	7198.50	767.28	0.00	0.11	98.00	91.00	0.00	4175.50	4230.72	10114858.00	5.43	8735.63	8751.00
22	7	8	10991.00	27446.00	153.55	0	Spot (Block22, Row8, Column7)	11884.37	11605.50	2204.01	0.01	0.19	7311.00	7383.08	7311.00	787.21	0.00	0.11	99.00	95.00	0.00	4294.50	4573.37	7701072.00	5.72	8608.51	8640.00
22	8	8	11275.00	27446.00	156.15	0	Spot (Block22, Row8, Column8)	14824.82	14151.00	3981.90	0.02	0.27	7297.00	7367.59	7297.00	777.14	0.00	0.11	99.00	99.00	0.00	6854.00	7527.82	9947456.00	9.60	9037.02	9021.00
23	1	1	13688.00	25343.00	152.80	0	Spot (Block23, Row1, Column1)	53261.00	65240.00	14972.12	0.09	0.28	5269.00	5351.99	5269.00	673.60	0.01	0.13	100.00	100.00	49.61	59971.00	47992.00	34140564.00	71.12	19019.52	16267.50
23	2	1	13985.00	25348.00	189.90	0	Spot (Block23, Row1, Column2)	6687.72	6576.50	962.43	0.01	0.14	4992.00	5066.60	4992.00	579.53	0.01	0.11	86.00	70.00	0.00	1584.50	1695.72	6794726.00	2.80	5585.33	5597.50
23	3	1	14293.00	25347.00	202.00	0	Spot (Block23, Row1, Column3)	6587.44	6392.00	1085.37	0.01	0.16	4963.00	5025.05	4963.00	585.57	0.01	0.12	83.00	61.00	0.00	1429.00	1624.44	7628254.00	2.67	5458.82	5473.50
23	4	1	14583.00	25346.00	186.25	0	Spot (Block23, Row1, Column4)	6530.07	6438.50	767.51	0.01	0.12	4962.00	5021.11	4962.00	546.68	0.01	0.11	92.00	70.00	0.00	1476.50	1568.07	6386412.00	2.76	5676.18	5644.00
23	5	1	14886.00	25343.00	153.25	0	Spot (Block23, Row1, Column5)	10255.94	9047.50	3400.49	0.05	0.33	4972.00	5013.68	4972.00	524.83	0.00	0.10	100.00	97.00	0.00	4075.50	5283.94	6584313.00	9.99	6347.70	6321.00
23	6	1	15188.00	25342.00	171.40	0	Spot (Block23, Row1, Column6)	8868.48	7944.00	2512.18	0.05	0.28	4991.00	5045.16	4991.00	630.11	0.00	0.12	99.00	91.00	0.00	2953.00	3877.48	7254420.00	6.07	5940.25	5959.00
23	7	1	15492.00	25342.00	157.45	0	Spot (Block23, Row1, Column7)	12471.82	11735.00	4072.00	0.03	0.33	4969.00	5038.80	4969.00	619.99	0.01	0.12	100.00	99.00	0.00	6766.00	7502.82	8543198.00	11.99	6720.15	6624.00
23	8	1	15798.00	25335.00	218.10	0	Spot (Block23, Row1, Column8)	6138.47	6068.50	710.49	0.00	0.12	5082.00	5139.66	5082.00	540.98	0.00	0.11	74.00	44.00	0.00	986.50	1056.47	8348324.00	1.85	5379.29	5274.00
23	1	2	13671.00	25645.00	217.55	0	Spot (Block23, Row2, Column1)	6008.62	5968.00	607.35	0.00	0.10	5073.00	5144.56	5073.00	591.84	0.01	0.12	66.00	37.00	0.00	895.00	935.62	8117647.00	1.46	5508.20	5472.00
23	2	2	13978.00	25648.00	130.90	0	Spot (Block23, Row2, Column2)	7846.40	7710.00	1136.59	0.01	0.14	4967.00	5054.24	4967.00	572.40	0.01	0.11	100.00	98.00	0.00	2743.00	2879.40	3609345.00	4.88	5978.33	6020.50
23	3	2	14287.00	25639.00	209.85	0	Spot (Block23, Row2, Column3)	6149.38	6035.00	678.83	0.01	0.11	4993.00	5082.58	4993.00	621.59	0.01	0.12	78.00	39.00	0.00	1042.00	1156.38	7705178.00	1.72	5464.12	5470.00
23	4	2	14587.00	25647.00	197.50	0	Spot (Block23, Row2, Column4)	6644.15	6579.00	724.30	0.00	0.11	4957.00	5033.90	4957.00	563.57	0.01	0.11	93.00	76.00	0.00	1622.00	1687.15	7388299.00	2.86	5812.09	5817.50
23	5	2	14889.00	25644.00	199.80	0	Spot (Block23, Row2, Column5)	6915.72	6808.00	826.70	0.01	0.12	4959.00	5017.34	4959.00	509.74	0.01	0.10	98.00	90.00	0.00	1849.00	1956.72	7780180.00	3.72	5597.43	5553.00
23	6	2	15176.00	25640.00	204.05	0	Spot (Block23, Row2, Column6)	6142.74	6151.00	614.19	0.00	0.10	4978.00	5016.58	4978.00	476.01	0.00	0.09	86.00	60.00	0.00	1173.00	1164.74	7279151.00	2.37	5514.47	5443.00
23	7	2	15488.00	25644.00	198.65	0	Spot (Block23, Row2, Column7)	6025.95	5867.50	696.80	0.01	0.12	4940.50	4993.65	4940.50	504.43	0.00	0.10	79.00	45.00	0.00	927.00	1085.45	6712904.00	2.05	5396.01	5308.00
23	8	2	15788.00	25649.00	196.40	0	Spot (Block23, Row2, Column8)	5830.62	5821.00	567.22	0.00	0.10	4966.00	5027.97	4966.00	551.89	0.01	0.11	66.00	37.00	0.00	855.00	864.62	6355381.00	1.45	5448.33	5431.00
23	1	3	13687.00	25946.00	171.35	0	Spot (Block23, Row3, Column1)	8680.19	8046.50	2516.38	0.03	0.29	5044.00	5104.44	5044.00	513.99	0.01	0.10	97.00	90.00	0.00	3002.50	3636.19	7100396.00	6.96	5950.02	5847.50
23	2	3	13987.00	25943.00	206.40	0	Spot (Block23, Row3, Column2)	6202.29	6136.00	617.65	0.00	0.10	5017.00	5088.85	5017.00	542.82	0.01	0.11	83.00	52.00	0.00	1119.00	1185.29	7510976.00	2.05	5464.56	5383.00
23	3	3	14271.00	25933.00	179.10	0	Spot (Block23, Row3, Column3)	6725.44	6375.00	1561.11	0.02	0.23	4996.00	5069.09	4996.00	652.04	0.01	0.13	89.00	54.00	0.00	1379.00	1729.44	6046172.00	2.54	5663.64	5668.50
23	4	3	14583.00	25939.00	171.65	0	Spot (Block23, Row3, Column4)	7892.13	7487.00	1688.97	0.02	0.21	4880.00	4935.06	4880.00	508.82	0.00	0.10	98.00	92.00	0.00	2607.00	3012.13	6518900.00	5.81	5725.97	5668.00
23	5	3	14893.00	25952.00	186.85	0	Spot (Block23, Row3, Column5)	6005.08	5927.00	687.72	0.01	0.11	4862.00	4915.27	4862.00	500.82	0.00	0.10	83.00	53.00	0.00	1065.00	1143.08	5909003.00	2.18	5346.97	5359.50
23	6	3	15188.00	25937.00	198.60	0	Spot (Block23, Row3, Column6)	5959.74	5832.50	568.33	0.01	0.10	4903.00	4950.04	4903.00	488.10	0.00	0.10	87.00	46.00	0.00	929.50	1056.74	6662986.00	2.07	5346.50	5312.00
23	7	3	15489.00	25943.00	157.70	0	Spot (Block23, Row3, Column7)	7914.57	7377.00	1714.55	0.03	0.22	4936.00	4994.36	4936.00	496.00	0.01	0.10	99.00	94.00	0.00	2441.00	2978.57	5405650.00	5.89	5754.76	5807.00
23	8	3	15793.00	25941.00	198.95	0	Spot (Block23, Row3, Column8)	5829.80	5813.00	563.43	0.00	0.10	4981.00	5045.46	4981.00	497.57	0.01	0.10	70.00	37.00	0.00	832.00	848.80	6558530.00	1.58	5444.73	5376.00
23	1	4	13692.00	26244.00	159.45	0	Spot (Block23, Row4, Column1)	8699.67	8522.00	1808.95	0.01	0.21	5165.00	5206.33	5165.00	598.94	0.00	0.12	99.00	96.00	0.00	3357.00	3534.67	6098468.00	5.83	6111.20	5996.00
23	2	4	13983.00	26252.00	205.40	0	Spot (Block23, Row4, Column2)	6230.29	6225.50	602.71	0.00	0.10	5107.00	5156.64	5107.00	565.95	0.00	0.11	80.00	49.00	0.00	1118.50	1123.29	7476352.00	1.90	5548.89	5536.00
23	3	4	14289.00	26242.00	160.85	0	Spot (Block23, Row4, Column3)	13951.34	13128.00	5031.06	0.03	0.36	5007.00	5068.47	5007.00	650.43	0.01	0.13	100.00	99.00	0.00	8121.00	8944.34	9933357.00	13.66	6959.60	6646.00
23	4	4	14582.00	26251.00	215.65	0	Spot (Block23, Row4, Column4)	5781.84	5734.00	598.80	0.00	0.10	4874.00	4917.43	4874.00	589.94	0.00	0.12	65.00	32.00	0.00	860.00	907.84	7672501.00	1.47	5211.74	5126.00
23	5	4	14872.00	26247.00	203.75	0	Spot (Block23, Row4, Column5)	5748.14	5663.50	704.62	0.01	0.12	4806.00	4868.61	4806.00	501.61	0.01	0.10	71.00	41.00	0.00	857.50	942.14	6748311.00	1.75	5247.84	5169.50
23	6	4	15185.00	26242.00	195.55	0	Spot (Block23, Row4, Column6)	6968.88	6938.00	824.65	0.00	0.12	4811.00	4884.85	4811.00	480.21	0.01	0.10	99.00	92.00	0.00	2127.00	2157.88	7519418.00	4.34	5578.95	5595.00
23	7	4	15485.00	26250.00	172.10	0	Spot (Block23, Row4, Column7)	8183.66	7064.00	2646.11	0.06	0.32	4963.00	5012.25	4963.00	478.77	0.00	0.10	97.00	87.00	0.00	2101.00	3220.66	6751521.00	6.62	5743.22	5720.00
23	8	4	15787.00	26253.00	160.35	0	Spot (Block23, Row4, Column8)	7075.06	6991.00	928.92	0.01	0.13	5080.00	5124.19	5080.00	497.81	0.00	0.10	95.00	85.00	0.00	1911.00	1995.06	5044515.00	3.92	5759.63	5701.00
23	1	5	13687.00	26543.00	171.05	0	Spot (Block23, Row5, Column1)	7834.85	7627.00	1391.14	0.01	0.18	5200.00	5253.15	5200.00	571.99	0.00	0.11	97.00	86.00	0.00	2427.00	2634.85	6377568.00	4.51	6101.06	6090.00
23	2	5	13995.00	26541.00	196.75	0	Spot (Block23, Row5, Column2)	6212.98	6237.00	553.80	0.00	0.09	5099.00	5169.74	5099.00	532.47	0.01	0.10	81.00	53.00	0.00	1138.00	1113.98	6803216.00	1.96	5673.89	5672.00
23	3	5	14289.00	26549.00	211.60	0	Spot (Block23, Row5, Column3)	6334.68	6210.50	731.69	0.01	0.12	5044.50	5108.71	5044.50	574.31	0.01	0.11	82.00	51.00	0.00	1166.00	1290.18	8095727.00	2.13	5514.90	5459.00
23	4	5	14587.00	26547.00	168.80	0	Spot (Block23, Row5, Column4)	7481.71	7178.50	1469.17	0.02	0.20	4933.00	4998.38	4933.00	565.68	0.01	0.11	95.00	86.00	0.00	2245.50	2548.71	5955442.00	4.39	5731.89	5701.50
23	5	5	14888.00	26541.00	148.00	0	Spot (Block23, Row5, Column5)	16365.27	15402.00	5627.96	0.03	0.34	4962.00	5026.41	4962.00	616.97	0.01	0.12	100.00	100.00	0.00	10440.00	11403.27	9835526.00	18.38	7561.60	7014.50
23	6	5	15187.00	26546.00	196.85	0	Spot (Block23, Row5, Column6)	6291.97	6189.50	699.93	0.01	0.11	4932.00	5000.69	4932.00	527.20	0.01	0.11	92.00	63.00	0.00	1257.50	1359.97	6908583.00	2.45	5575.61	5523.50
23	7	5	15492.00	26543.00	202.10	0	Spot (Block23, Row5, Column7)	6168.64	6058.00	695.84	0.01	0.11	5053.00	5095.46	5053.00	535.98	0.00	0.11	79.00	45.00	0.00	1005.00	1115.64	7118611.00	2.00	5567.39	5503.50
23	8	5	15785.00	26544.00	147.35	0	Spot (Block23, Row5, Column8)	11709.28	10848.00	3634.87	0.03	0.31	5174.00	5225.29	5174.00	532.04	0.00	0.10	100.00	99.00	0.00	5674.00	6535.28	6920186.00	12.19	6724.35	6567.50
23	1	6	13686.00	26843.00	194.45	0	Spot (Block23, Row6, Column1)	6339.14	6280.00	634.54	0.00	0.10	5190.00	5242.75	5190.00	540.00	0.00	0.10	80.00	50.00	0.00	1090.00	1149.14	6776538.00	2.03	5712.54	5643.50
23	2	6	13988.00	26847.00	211.00	0	Spot (Block23, Row6, Column2)	6250.86	6126.50	757.93	0.01	0.12	5111.00	5183.14	5111.00	519.78	0.01	0.10	82.00	48.00	0.00	1015.50	1139.86	7951091.00	2.05	5747.18	5714.50
23	3	6	14278.00	26840.00	150.50	0	Spot (Block23, Row6, Column3)	11827.54	11109.00	3732.71	0.03	0.32	5108.00	5180.78	5108.00	554.30	0.01	0.11	100.00	100.00	0.00	6001.00	6719.54	7344902.00	11.99	6812.29	6807.00
23	4	6	14590.00	26845.00	184.30	0	Spot (Block23, Row6, Column4)	6802.32	6690.00	1014.88	0.01	0.15	5065.00	5137.42	5065.00	599.52	0.01	0.12	88.00	71.00	0.00	1625.00	1737.32	6516627.00	2.78	5707.93	5716.00
23	5	6	14888.00	26845.00	147.05	0	Spot (Block23, Row6, Column5)	16040.21	15339.00	5188.19	0.02	0.32	5091.00	5162.52	5091.00	619.97	0.01	0.12	100.00	100.00	0.00	10248.00	10949.21	9479766.00	17.55	7948.45	7520.50
23	6	6	15188.00	26845.00	198.95	0	Spot (Block23, Row6, Column6)	6318.37	6221.50	702.14	0.01	0.11	5109.00	5162.19	5109.00	588.37	0.00	0.11	80.00	46.00	0.00	1112.50	1209.37	7089212.00	1.97	5528.46	5450.50
23	7	6	15486.00	26843.00	158.05	0	Spot (Block23, Row6, Column7)	9735.15	8990.00	2770.95	0.03	0.28	5178.00	5237.67	5178.00	587.42	0.00	0.11	99.00	95.00	0.00	3812.00	4557.15	6726986.00	7.66	6158.23	6150.00
23	8	6	15787.00	26848.00	151.85	0	Spot (Block23, Row6, Column8)	10358.60	9236.00	3127.12	0.05	0.30	5264.50	5336.56	5264.50	571.74	0.01	0.11	99.00	95.00	0.00	3971.50	5094.10	6525919.00	8.78	6504.53	6523.50
23	1	7	13676.00	27151.00	203.60	0	Spot (Block23, Row7, Column1)	6352.62	6281.00	672.36	0.00	0.11	5350.00	5405.57	5350.00	618.51	0.00	0.11	65.00	35.00	0.00	931.00	1002.62	7464327.00	1.53	5732.25	5675.00
23	2	7	13992.00	27153.00	208.20	0	Spot (Block23, Row7, Column2)	6260.23	6134.00	700.57	0.01	0.11	5123.00	5186.63	5123.00	506.82	0.01	0.10	84.00	49.00	0.00	1011.00	1137.23	7775212.00	2.12	5587.17	5377.00
23	3	7	14282.00	27146.00	200.30	0	Spot (Block23, Row7, Column3)	6227.28	6189.50	643.14	0.00	0.10	5188.00	5248.31	5188.00	567.25	0.01	0.11	73.00	41.00	0.00	1001.50	1039.28	7099097.00	1.73	5739.83	5722.50
23	4	7	14596.00	27145.00	199.25	0	Spot (Block23, Row7, Column4)	6186.32	6150.00	581.25	0.00	0.09	5167.00	5215.69	5167.00	550.64	0.00	0.11	73.00	43.00	0.00	983.00	1019.32	6941054.00	1.76	5737.82	5638.00
23	5	7	14886.00	27147.00	198.20	0	Spot (Block23, Row7, Column5)	6841.49	6756.00	785.51	0.01	0.11	5218.00	5267.92	5218.00	563.84	0.00	0.11	92.00	73.00	0.00	1538.00	1623.49	7614579.00	2.79	6014.36	6004.00
23	6	7	15191.00	27151.00	198.25	0	Spot (Block23, Row7, Column6)	6353.81	6351.00	580.56	0.00	0.09	5256.00	5285.42	5256.00	536.82	0.00	0.10	83.00	51.00	0.00	1095.00	1097.81	7090856.00	1.99	5714.08	5702.50
23	7	7	15479.00	27147.00	153.90	0	Spot (Block23, Row7, Column7)	10212.62	9557.00	2515.28	0.03	0.25	5275.00	5316.08	5275.00	543.38	0.00	0.10	100.00	99.00	0.00	4282.00	4937.62	6638204.00	9.01	6659.74	6657.50
23	8	7	15800.00	27138.00	190.05	0	Spot (Block23, Row7, Column8)	8812.57	8751.50	1001.99	0.00	0.11	5330.00	5378.00	5330.00	554.30	0.00	0.10	100.00	99.00	0.00	3421.50	3482.57	8953571.00	6.20	6452.76	6343.00
23	1	8	13680.00	27449.00	142.50	0	Spot (Block23, Row8, Column1)	61165.54	65535.00	9498.39	0.03	0.16	5615.00	5699.02	5615.00	775.38	0.01	0.14	100.00	100.00	73.83	59920.00	55550.54	33885968.00	71.53	20788.94	17851.00
23	2	8	13982.00	27449.00	202.20	0	Spot (Block23, Row8, Column2)	6633.55	6617.50	671.79	0.00	0.10	5232.00	5313.10	5232.00	589.32	0.01	0.11	89.00	62.00	0.00	1385.50	1401.55	7721457.00	2.24	5838.35	5855.00
23	3	8	14275.00	27443.00	161.45	0	Spot (Block23, Row8, Column3)	8764.92	8143.00	2245.54	0.03	0.26	5187.00	5250.90	5187.00	561.44	0.01	0.11	99.00	91.00	0.00	2956.00	3577.92	6319504.00	6.26	6151.86	6131.00
23	4	8	14590.00	27434.00	185.00	0	Spot (Block23, Row8, Column4)	6424.02	6364.00	726.01	0.00	0.11	5159.00	5222.18	5159.00	605.28	0.01	0.12	78.00	49.00	0.00	1205.00	1265.02	6186329.00	1.99	5708.17	5748.50
23	5	8	14880.00	27446.00	208.75	0	Spot (Block23, Row8, Column5)	6216.52	6159.00	856.55	0.00	0.14	5223.00	5272.19	5223.00	575.27	0.00	0.11	70.00	38.00	0.00	936.00	993.52	7696051.00	1.64	5654.01	5602.50
23	6	8	15190.00	27443.00	195.65	0	Spot (Block23, Row8, Column6)	6570.76	6545.00	775.58	0.00	0.12	5255.50	5312.88	5255.50	563.82	0.00	0.11	80.00	56.00	0.00	1289.50	1315.26	7116133.00	2.23	5816.08	5755.50
23	7	8	15490.00	27442.00	169.65	0	Spot (Block23, Row8, Column7)	7505.68	7247.50	1340.66	0.02	0.18	5307.00	5363.17	5307.00	577.27	0.00	0.11	92.00	78.00	0.00	1940.50	2198.68	6019559.00	3.71	5934.18	5904.00
23	8	8	15782.00	27446.00	150.80	0	Spot (Block23, Row8, Column8)	11534.91	11166.00	3287.11	0.01	0.28	5335.00	5405.62	5335.00	632.29	0.01	0.12	100.00	100.00	0.00	5831.00	6199.91	7209320.00	9.69	6983.37	6806.00
24	1	1	18186.00	25340.00	154.50	0	Spot (Block24, Row1, Column1)	49800.29	56864.50	16721.30	0.06	0.34	2496.00	2534.87	2496.00	247.40	0.01	0.10	100.00	100.00	41.92	54368.50	47304.29	32669228.00	191.05	13819.33	10897.00
24	2	1	18480.00	25347.00	156.60	0	Spot (Block24, Row1, Column2)	4731.85	4455.00	1232.98	0.03	0.26	2501.00	2537.37	2501.00	201.66	0.01	0.08	100.00	99.00	0.00	1954.00	2230.85	3208195.00	10.88	3090.10	3067.00
24	3	1	18784.00	25345.00	187.95	0	Spot (Block24, Row1, Column3)	3126.80	3055.00	319.96	0.01	0.10	2493.00	2509.34	2493.00	134.52	0.00	0.05	99.00	89.00	0.00	562.00	633.80	3104911.00	4.59	2719.34	2717.00
24	4	1	19078.00	25344.00	155.95	0	Spot (Block24, Row1, Column4)	4187.36	4016.00	841.42	0.02	0.20	2512.00	2532.60	2512.00	149.65	0.00	0.06	100.00	100.00	0.00	1504.00	1675.36	2797158.00	11.06	2996.84	2979.00
24	5	1	19385.00	25340.00	159.45	0	Spot (Block24, Row1, Column5)	4413.55	4033.00	1055.89	0.04	0.24	2525.00	2550.25	2525.00	163.27	0.00	0.06	100.00	100.00	0.00	1508.00	1888.55	3085070.00	11.41	3073.45	3036.00
24	6	1	19689.00	25341.00	158.30	0	Spot (Block24, Row1, Column6)	6430.45	5713.00	2326.98	0.05	0.36	2505.00	2557.94	2505.00	616.14	0.01	0.24	100.00	96.00	0.00	3208.00	3925.45	4443442.00	6.29	3418.67	3316.00
24	7	1	19991.00	25340.00	155.95	0	Spot (Block24, Row1, Column7)	6377.57	6050.00	2108.81	0.02	0.33	2471.00	2497.16	2471.00	140.21	0.00	0.06	100.00	100.00	0.00	3579.00	3906.57	4266596.00	27.68	3434.03	3321.00
24	8	1	20294.00	25343.00	203.50	0	Spot (Block24, Row1, Column8)	3072.40	3024.50	232.01	0.01	0.08	2512.00	2533.88	2512.00	124.19	0.00	0.05	98.00	93.00	0.00	512.50	560.40	3606998.00	4.34	2699.43	2708.00
24	1	2	18178.00	25648.00	206.90	0	Spot (Block24, Row2, Column1)	2926.07	2932.00	190.25	0.00	0.07	2544.00	2563.21	2544.00	204.56	0.00	0.08	79.00	47.00	0.00	388.00	382.07	3561022.00	1.77	2674.49	2672.00
24	2	2	18478.00	25643.00	139.15	0	Spot (Block24, Row2, Column2)	3689.28	3710.00	332.64	0.00	0.09	2571.00	2565.53	2571.00	150.26	0.00	0.06	100.00	99.00	0.00	1139.00	1118.28	1940560.00	7.48	3031.48	3034.00
24	3	2	18781.00	25641.00	207.20	0	Spot (Block24, Row2, Column3)	3008.96	2984.00	237.78	0.00	0.08	2485.00	2495.64	2485.00	144.37	0.00	0.06	96.00	85.00	0.00	499.00	523.96	3673936.00	3.56	2691.26	2674.00
24	4	2	19089.00	25644.00	196.65	0	Spot (Block24, Row2, Column4)	3141.66	3120.00	280.97	0.00	0.09	2446.00	2462.42	2446.00	147.76	0.00	0.06	99.00	95.00	0.00	674.00	695.66	3446406.00	4.60	2771.81	2761.00
24	5	2	19393.00	25640.00	199.05	0	Spot (Block24, Row2, Column5)	3151.18	3153.50	268.11	0.00	0.09	2438.00	2452.61	2438.00	136.90	0.00	0.06	99.00	97.00	0.00	715.50	713.18	3535621.00	5.10	2694.13	2677.00
24	6	2	19691.00	25648.00	192.10	0	Spot (Block24, Row2, Column6)	2957.58	2978.00	170.64	0.00	0.06	2437.00	2482.44	2437.00	660.86	0.01	0.27	20.00	0.00	0.00	541.00	520.58	3069973.00	0.72	2643.21	2618.50
24	7	2	19992.00	25643.00	193.45	0	Spot (Block24, Row2, Column7)	3044.84	2974.00	282.66	0.01	0.09	2467.00	2477.70	2467.00	119.51	0.00	0.05	98.00	92.00	0.00	507.00	577.84	3209259.00	4.75	2651.26	2645.50
24	8	2	20299.00	25640.00	206.35	0	Spot (Block24, Row2, Column8)	2862.87	2828.00	165.89	0.01	0.06	2527.00	2542.56	2527.00	124.12	0.00	0.05	92.00	68.00	0.00	301.00	335.87	3464069.00	2.58	2651.80	2648.00
24	1	3	18194.00	25945.00	162.30	0	Spot (Block24, Row3, Column1)	3983.26	3937.00	683.85	0.01	0.17	2569.00	2585.01	2569.00	166.58	0.00	0.06	99.00	98.00	0.00	1368.00	1414.26	2907778.00	8.39	2934.39	2939.50
24	2	3	18488.00	25953.00	198.75	0	Spot (Block24, Row3, Column2)	3163.89	3126.00	242.74	0.01	0.08	2543.00	2554.00	2543.00	152.70	0.00	0.06	97.00	92.00	0.00	583.00	620.89	3556209.00	3.99	2816.51	2812.00
24	3	3	18778.00	25941.00	163.00	0	Spot (Block24, Row3, Column3)	3619.92	3473.00	755.52	0.02	0.21	2452.00	2481.45	2452.00	174.44	0.01	0.07	100.00	98.00	0.00	1021.00	1167.92	2671504.00	6.53	2824.78	2820.50
24	4	3	19084.00	25941.00	151.55	0	Spot (Block24, Row3, Column4)	7531.15	7039.00	2884.88	0.03	0.38	2403.00	2428.37	2403.00	152.02	0.00	0.06	100.00	100.00	0.00	4636.00	5128.15	4759685.00	33.57	3594.89	3230.00
24	5	3	19390.00	25940.00	185.90	0	Spot (Block24, Row3, Column5)	2979.31	2939.50	258.91	0.01	0.09	2399.00	2412.96	2399.00	123.99	0.00	0.05	99.00	92.00	0.00	540.50	580.31	2895892.00	4.57	2622.40	2602.50
24	6	3	19693.00	25941.00	198.50	0	Spot (Block24, Row3, Column6)	2823.61	2820.00	131.41	0.00	0.05	2407.00	2412.42	2407.00	110.30	0.00	0.05	98.00	92.00	0.00	413.00	416.61	3165271.00	3.73	2591.32	2605.00
24	7	3	19987.00	25940.00	167.40	0	Spot (Block24, Row3, Column7)	3440.23	3330.50	493.55	0.01	0.14	2459.00	2467.35	2459.00	118.19	0.00	0.05	99.00	98.00	0.00	871.50	981.23	2662739.00	8.23	2775.42	2773.50
24	8	3	20290.00	25943.00	204.10	0	Spot (Block24, Row3, Column8)	2921.62	2906.00	171.58	0.00	0.06	2546.00	2557.54	2546.00	135.22	0.00	0.05	92.00	72.00	0.00	360.00	375.62	3450439.00	2.69	2721.84	2720.00
24	1	4	18190.00	26244.00	151.85	0	Spot (Block24, Row4, Column1)	8389.48	7791.00	3229.58	0.03	0.38	2618.00	2649.48	2618.00	188.09	0.01	0.07	100.00	100.00	0.00	5173.00	5771.48	5285370.00	30.52	3924.07	3731.00
24	2	4	18486.00	26248.00	215.25	0	Spot (Block24, Row4, Column2)	3076.41	3075.00	232.45	0.00	0.08	2553.00	2578.45	2553.00	185.83	0.00	0.07	94.00	73.00	0.00	522.00	523.41	4063932.00	2.68	2767.34	2793.00
24	3	4	18788.00	26242.00	146.50	0	Spot (Block24, Row4, Column3)	24005.76	21894.00	12364.45	0.04	0.52	2444.00	2470.03	2444.00	180.09	0.00	0.07	100.00	100.00	0.00	19450.00	21561.76	14091379.00	119.58	7698.89	6055.00
24	4	4	19084.00	26249.00	204.45	0	Spot (Block24, Row4, Column4)	2849.29	2777.00	220.27	0.01	0.08	2390.00	2420.62	2390.00	152.50	0.01	0.06	95.00	72.00	0.00	387.00	459.29	3402053.00	2.81	2599.08	2603.00
24	5	4	19382.00	26242.00	182.50	0	Spot (Block24, Row4, Column5)	3051.94	2916.50	879.46	0.02	0.29	2384.00	2409.78	2384.00	152.44	0.00	0.06	99.00	91.00	0.00	532.50	667.94	2850508.00	4.21	2705.70	2682.00
24	6	4	19691.00	26238.00	195.75	0	Spot (Block24, Row4, Column6)	3187.20	3148.50	215.95	0.01	0.07	2396.00	2404.43	2396.00	109.80	0.00	0.05	99.00	99.00	0.00	752.50	791.20	3454924.00	7.13	2702.81	2705.00
24	7	4	19987.00	26245.00	171.50	0	Spot (Block24, Row4, Column7)	3661.85	3391.00	723.65	0.03	0.20	2439.00	2455.80	2439.00	123.52	0.00	0.05	100.00	99.00	0.00	952.00	1222.85	2999056.00	9.76	2776.05	2760.00
24	8	4	20294.00	26250.00	169.55	0	Spot (Block24, Row4, Column8)	3927.96	3878.00	587.31	0.01	0.15	2566.00	2574.49	2566.00	161.77	0.00	0.06	99.00	98.00	0.00	1312.00	1361.96	3122732.00	8.37	2924.31	2896.50
24	1	5	18192.00	26543.00	148.25	0	Spot (Block24, Row5, Column1)	7585.88	6329.50	3406.88	0.08	0.45	2653.00	2678.69	2653.00	187.03	0.00	0.07	100.00	100.00	0.00	3676.50	4932.88	4581870.00	26.24	3635.23	3516.00
24	2	5	18485.00	26542.00	198.30	0	Spot (Block24, Row5, Column2)	3096.78	3084.50	182.30	0.00	0.06	2567.00	2586.79	2567.00	164.67	0.00	0.06	98.00	87.00	0.00	517.50	529.78	3449816.00	3.10	2787.75	2800.00
24	3	5	18792.00	26546.00	200.85	0	Spot (Block24, Row5, Column3)	3111.60	3157.00	237.34	0.01	0.08	2503.00	2525.38	2503.00	185.09	0.00	0.07	95.00	81.00	0.00	654.00	608.60	3565898.00	3.17	2759.53	2731.00
24	4	5	19087.00	26541.00	161.95	0	Spot (Block24, Row5, Column4)	4339.76	4068.00	1085.69	0.03	0.25	2461.00	2485.67	2461.00	178.40	0.00	0.07	100.00	99.00	0.00	1607.00	1878.76	3146326.00	10.39	2927.88	2908.00
24	5	5	19389.00	26542.00	146.45	0	Spot (Block24, Row5, Column5)	22462.03	20458.00	11865.62	0.04	0.53	2437.00	2472.77	2437.00	203.99	0.01	0.08	100.00	100.00	0.17	18021.00	20025.03	13140286.00	97.99	6956.84	5690.00
24	6	5	19687.00	26534.00	195.80	0	Spot (Block24, Row5, Column6)	2885.85	2849.00	311.33	0.01	0.11	2415.00	2428.67	2415.00	136.13	0.00	0.06	96.00	81.00	0.00	434.00	470.85	3128263.00	3.36	2600.98	2598.50
24	7	5	19993.00	26536.00	207.70	0	Spot (Block24, Row5, Column7)	2908.41	2901.00	162.83	0.00	0.06	2452.00	2468.36	2452.00	130.02	0.00	0.05	98.00	91.00	0.00	449.00	456.41	3574433.00	3.38	2648.34	2644.00
24	8	5	20294.00	26541.00	154.30	0	Spot (Block24, Row5, Column8)	4936.55	4767.00	1160.01	0.02	0.23	2602.00	2614.19	2602.00	163.95	0.00	0.06	100.00	100.00	0.00	2165.00	2334.55	3218632.00	14.17	3195.96	3151.00
24	1	6	18193.00	26860.00	203.10	0	Spot (Block24, Row6, Column1)	3219.27	3206.00	199.43	0.00	0.06	2669.00	2681.46	2669.00	163.29	0.00	0.06	98.00	84.00	0.00	537.00	550.27	3782643.00	3.29	2887.47	2872.00
24	2	6	18486.00	26850.00	210.15	0	Spot (Block24, Row6, Column2)	3167.85	3172.00	239.46	0.00	0.08	2625.00	2642.61	2625.00	161.91	0.00	0.06	94.00	80.00	0.00	547.00	542.85	3991496.00	3.24	2877.58	2862.00
24	3	6	18782.00	26842.00	147.00	0	Spot (Block24, Row6, Column3)	10604.76	9237.00	4535.41	0.06	0.43	2599.00	2625.79	2599.00	182.76	0.00	0.07	100.00	100.00	0.00	6638.00	8005.76	6320440.00	43.66	4335.80	3959.50
24	4	6	19083.00	26844.00	175.70	0	Spot (Block24, Row6, Column4)	3542.06	3459.00	485.05	0.01	0.14	2546.00	2574.58	2546.00	174.81	0.00	0.07	100.00	95.00	0.00	913.00	996.06	3060342.00	5.53	2879.95	2869.00
24	5	6	19386.00	26840.00	144.80	0	Spot (Block24, Row6, Column5)	12148.79	11088.00	5271.11	0.04	0.43	2515.00	2543.33	2515.00	184.53	0.00	0.07	100.00	100.00	0.00	8573.00	9633.79	6961258.00	52.05	4440.73	4205.50
24	6	6	19688.00	26843.00	187.55	0	Spot (Block24, Row6, Column6)	3023.97	2960.00	272.94	0.01	0.09	2495.00	2510.65	2495.00	144.87	0.00	0.06	96.00	84.00	0.00	465.00	528.97	2999777.00	3.54	2655.23	2652.00
24	7	6	19989.00	26843.00	154.75	0	Spot (Block24, Row6, Column7)	4461.48	4224.00	952.88	0.02	0.21	2514.00	2532.59	2514.00	142.11	0.00	0.06	100.00	100.00	0.00	1710.00	1947.48	2926730.00	13.57	3022.54	2988.00
24	8	6	20295.00	26842.00	146.90	0	Spot (Block24, Row6, Column8)	4993.26	4691.00	1546.12	0.03	0.31	2612.00	2626.47	2612.00	145.97	0.00	0.06	100.00	100.00	0.00	2079.00	2381.26	2931046.00	16.21	3261.69	3107.00
24	1	7	18188.00	27143.00	201.15	0	Spot (Block24, Row7, Column1)	3211.07	3199.00	232.57	0.00	0.07	2700.00	2735.18	2700.00	228.90	0.01	0.08	89.00	59.00	0.00	499.00	511.07	3689516.00	2.08	2935.69	2937.00
24	2	7	18488.00	27148.00	200.20	0	Spot (Block24, Row7, Column2)	3117.72	3126.00	194.20	0.00	0.06	2650.00	2658.05	2650.00	133.56	0.00	0.05	94.00	80.00	0.00	476.00	467.72	3547965.00	3.44	2855.56	2820.00
24	3	7	18791.00	27142.00	209.05	0	Spot (Block24, Row7, Column3)	3060.32	3027.00	194.04	0.00	0.06	2638.00	2663.12	2638.00	168.10	0.00	0.06	92.00	62.00	0.00	389.00	422.32	3819275.00	2.36	2840.83	2811.00
24	4	7	19088.00	27137.00	214.95	0	Spot (Block24, Row7, Column4)	3052.14	3039.00	192.40	0.00	0.06	2596.00	2609.14	2596.00	133.05	0.00	0.05	96.00	83.00	0.00	443.00	456.14	4010512.00	3.33	2786.11	2778.50
24	5	7	19388.00	27138.00	199.45	0	Spot (Block24, Row7, Column5)	3286.44	3252.00	274.39	0.00	0.08	2584.00	2588.44	2584.00	141.40	0.00	0.05	99.00	96.00	0.00	668.00	702.44	3710394.00	4.94	2851.37	2836.00
24	6	7	19684.00	27147.00	209.65	0	Spot (Block24, Row7, Column6)	3027.77	3035.00	176.32	0.00	0.06	2574.00	2577.05	2574.00	143.52	0.00	0.06	96.00	81.00	0.00	461.00	453.77	3781684.00	3.14	2740.94	2728.00
24	7	7	19986.00	27147.00	152.75	0	Spot (Block24, Row7, Column7)	4800.80	4737.00	1165.99	0.01	0.24	2569.00	2585.58	2569.00	151.18	0.00	0.06	100.00	99.00	0.00	2168.00	2231.80	3082116.00	14.65	3273.82	3150.00
24	8	7	20290.00	27135.00	183.35	0	Spot (Block24, Row7, Column8)	3945.03	3931.50	342.87	0.00	0.09	2603.00	2620.95	2603.00	155.05	0.00	0.06	100.00	100.00	0.00	1328.50	1342.03	3739891.00	8.54	3107.24	3075.00
24	1	8	18180.00	27446.00	145.25	0	Spot (Block24, Row8, Column1)	56736.63	65535.00	13192.92	0.06	0.23	2798.00	2849.03	2798.00	300.12	0.01	0.11	100.00	100.00	59.30	62737.00	53938.63	32623804.00	179.55	16004.42	12725.00
24	2	8	18482.00	27446.00	209.05	0	Spot (Block24, Row8, Column2)	3294.17	3223.00	321.72	0.01	0.10	2684.00	2711.17	2684.00	216.25	0.00	0.08	93.00	65.00	0.00	539.00	610.17	4111125.00	2.70	2884.11	2873.50
24	3	8	18779.00	27448.00	166.20	0	Spot (Block24, Row8, Column3)	3987.67	3761.00	723.27	0.03	0.18	2676.00	2686.10	2676.00	172.55	0.00	0.06	100.00	99.00	0.00	1085.00	1311.67	3058545.00	7.54	3077.44	3063.00
24	4	8	19083.00	27435.00	183.55	0	Spot (Block24, Row8, Column4)	3284.31	3236.50	334.39	0.01	0.10	2616.00	2634.65	2616.00	154.36	0.00	0.06	96.00	85.00	0.00	620.50	668.31	3113528.00	4.21	2855.92	2841.00
24	5	8	19388.00	27448.00	205.70	0	Spot (Block24, Row8, Column5)	3056.10	3054.00	170.38	0.00	0.06	2608.00	2620.24	2608.00	135.62	0.00	0.05	97.00	84.00	0.00	446.00	448.10	3673431.00	3.21	2795.20	2774.50
24	6	8	19688.00	27435.00	201.60	0	Spot (Block24, Row8, Column6)	3143.63	3119.00	241.93	0.00	0.08	2580.00	2590.67	2580.00	141.99	0.00	0.05	98.00	87.00	0.00	539.00	563.63	3637178.00	3.89	2815.21	2802.00
24	7	8	19991.00	27439.00	154.15	0	Spot (Block24, Row8, Column7)	4756.91	4543.50	1109.84	0.02	0.23	2590.00	2621.48	2590.00	184.29	0.01	0.07	100.00	100.00	0.00	1953.50	2166.91	3101506.00	11.59	3153.45	3144.00
24	8	8	20278.00	27442.00	147.65	0	Spot (Block24, Row8, Column8)	8547.94	8151.50	2356.16	0.02	0.28	2660.00	2688.69	2660.00	187.32	0.00	0.07	100.00	100.00	0.00	5491.50	5887.94	5111670.00	31.28	4178.07	3952.00
25	1	1	4687.00	29844.00	148.15	0	Spot (Block25, Row1, Column1)	55569.35	65535.00	13644.71	0.07	0.25	2594.00	2649.45	2594.00	293.49	0.01	0.11	100.00	100.00	56.35	62941.00	52975.35	33230720.00	180.31	18270.38	14675.00
25	2	1	4985.00	29847.00	138.80	0	Spot (Block25, Row1, Column2)	13387.28	12731.00	5498.07	0.02	0.41	2579.00	2618.80	2579.00	243.57	0.01	0.09	100.00	100.00	0.00	10152.00	10808.28	6961385.00	44.21	5261.43	4592.00
25	3	1	5287.00	29844.00	165.70	0	Spot (Block25, Row1, Column3)	4160.89	3734.50	1160.49	0.05	0.28	2583.00	2600.18	2583.00	188.99	0.00	0.07	99.00	94.00	0.00	1151.50	1577.89	3170597.00	8.26	2910.62	2872.50
25	4	1	5581.00	29846.00	140.45	0	Spot (Block25, Row1, Column4)	9278.39	8538.00	3723.78	0.04	0.40	2603.00	2634.49	2603.00	228.50	0.01	0.09	100.00	100.00	0.00	5935.00	6675.39	4963940.00	29.08	4155.06	3775.00
25	5	1	5885.00	29851.00	141.35	0	Spot (Block25, Row1, Column5)	13614.42	11804.00	7715.68	0.06	0.57	2660.00	2689.26	2660.00	257.49	0.00	0.10	100.00	100.00	0.00	9144.00	10954.42	7365401.00	42.43	4669.83	4208.00
25	6	1	6189.00	29840.00	148.90	0	Spot (Block25, Row1, Column6)	10335.72	8874.00	4748.98	0.07	0.46	2712.50	2759.73	2712.50	348.71	0.01	0.13	100.00	100.00	0.00	6161.50	7623.22	6201433.00	21.73	4530.41	4370.00
25	7	1	6495.00	29842.00	147.50	0	Spot (Block25, Row1, Column7)	33538.70	30332.00	18931.01	0.04	0.56	2734.00	2788.92	2734.00	347.60	0.01	0.12	100.00	100.00	7.29	27598.00	30804.70	19787876.00	88.46	9593.30	7854.50
25	8	1	6793.00	29847.00	220.00	0	Spot (Block25, Row1, Column8)	3376.12	3360.00	306.08	0.00	0.09	2808.00	2854.66	2808.00	280.27	0.01	0.10	80.00	48.00	0.00	552.00	568.12	4689424.00	1.86	3034.33	3041.00
25	1	2	4676.00	30157.00	237.15	0	Spot (Block25, Row2, Column1)	2921.26	2881.00	205.54	0.01	0.07	2583.00	2628.61	2583.00	262.10	0.01	0.10	59.00	20.00	0.00	298.00	338.26	4726596.00	1.12	2656.20	2658.50
25	2	2	4977.00	30146.00	120.05	0	Spot (Block25, Row2, Column2)	8657.81	8310.00	2159.28	0.02	0.25	2581.00	2622.36	2581.00	223.23	0.01	0.09	100.00	100.00	0.00	5729.00	6076.81	3298624.00	27.04	4165.74	3965.00
25	3	2	5286.00	30147.00	225.95	0	Spot (Block25, Row2, Column3)	3056.60	3015.00	236.18	0.01	0.08	2556.00	2586.59	2556.00	202.05	0.01	0.08	93.00	64.00	0.00	459.00	500.60	4474861.00	2.33	2772.71	2789.50
25	4	2	5588.00	30149.00	196.15	0	Spot (Block25, Row2, Column4)	4784.12	4541.00	1155.88	0.02	0.24	2578.00	2618.85	2578.00	239.91	0.01	0.09	100.00	99.00	0.00	1963.00	2206.12	5195559.00	9.03	3306.78	3257.50
25	5	2	5891.00	30145.00	194.85	0	Spot (Block25, Row2, Column5)	3368.82	3328.50	340.79	0.01	0.10	2588.00	2613.93	2588.00	235.62	0.00	0.09	98.00	79.00	0.00	740.50	780.82	3618108.00	3.20	2870.78	2869.00
25	6	2	6182.00	30145.00	139.75	0	Spot (Block25, Row2, Column6)	10145.97	10100.00	4091.64	0.00	0.40	2602.50	2644.01	2602.50	240.87	0.01	0.09	100.00	100.00	0.00	7497.50	7543.47	5367218.00	31.15	4399.54	3985.00
25	7	2	6489.00	30143.00	196.85	0	Spot (Block25, Row2, Column7)	3543.94	3403.50	593.21	0.02	0.17	2642.00	2683.80	2642.00	251.74	0.01	0.09	89.00	74.00	0.00	761.50	901.94	3884161.00	3.42	2939.40	2914.50
25	8	2	6793.00	30135.00	223.80	0	Spot (Block25, Row2, Column8)	3036.26	3040.00	252.52	0.00	0.08	2659.00	2682.72	2659.00	212.30	0.00	0.08	72.00	44.00	0.00	381.00	377.26	4375250.00	1.67	2749.17	2752.00
25	1	3	4691.00	30447.00	138.05	0	Spot (Block25, Row3, Column1)	25313.66	24615.00	11015.79	0.01	0.44	2716.00	2764.95	2716.00	242.89	0.01	0.09	100.00	100.00	0.00	21899.00	22597.66	13087161.00	92.84	7910.16	7131.00
25	2	3	4980.00	30458.00	150.55	0	Spot (Block25, Row3, Column2)	3638.00	3378.00	1646.86	0.03	0.45	2656.00	2693.40	2656.00	226.20	0.01	0.08	100.00	88.00	0.00	722.00	982.00	2248281.00	4.18	3139.92	3113.00
25	3	3	5272.00	30434.00	196.45	0	Spot (Block25, Row3, Column3)	3221.36	3136.50	668.66	0.01	0.21	2596.00	2653.04	2596.00	259.17	0.01	0.10	87.00	52.00	0.00	540.50	625.36	3511283.00	2.19	2868.80	2864.50
25	4	3	5586.00	30445.00	137.95	0	Spot (Block25, Row3, Column4)	16918.41	15832.00	7451.71	0.03	0.44	2605.00	2659.19	2605.00	242.93	0.01	0.09	100.00	100.00	0.00	13227.00	14313.41	8679144.00	58.70	6118.99	5600.00
25	5	3	5886.00	30449.00	207.20	0	Spot (Block25, Row3, Column5)	3167.22	3120.00	284.78	0.01	0.09	2605.00	2644.65	2605.00	212.76	0.01	0.08	93.00	64.00	0.00	515.00	562.22	3873504.00	2.46	2855.10	2833.00
25	6	3	6188.00	30446.00	207.90	0	Spot (Block25, Row3, Column6)	3256.50	3236.00	250.07	0.00	0.08	2659.00	2696.45	2659.00	221.36	0.01	0.08	95.00	71.00	0.00	577.00	597.50	4005496.00	2.53	2976.96	2970.50
25	7	3	6493.00	30446.00	144.00	0	Spot (Block25, Row3, Column7)	6777.80	6015.00	2689.33	0.05	0.40	2688.00	2713.69	2688.00	235.03	0.00	0.09	100.00	100.00	0.00	3327.00	4089.80	3815900.00	17.29	3613.23	3602.00
25	8	3	6790.00	30440.00	209.80	0	Spot (Block25, Row3, Column8)	3054.58	3024.00	241.71	0.00	0.08	2654.50	2669.50	2654.50	216.18	0.00	0.08	76.00	41.00	0.00	369.50	400.08	3827388.00	1.78	2806.41	2790.50
25	1	4	4688.00	30743.00	138.00	0	Spot (Block25, Row4, Column1)	16673.48	15648.00	7690.62	0.03	0.46	2754.00	2795.35	2754.00	246.67	0.01	0.09	100.00	100.00	0.00	12894.00	13919.48	8603514.00	56.26	6166.93	5468.00
25	2	4	4982.00	30745.00	209.50	0	Spot (Block25, Row4, Column2)	3144.88	3099.00	201.72	0.01	0.06	2680.00	2716.04	2680.00	266.60	0.01	0.10	84.00	35.00	0.00	419.00	464.88	3927955.00	1.61	2966.71	2958.00
25	3	4	5286.00	30746.00	139.15	0	Spot (Block25, Row4, Column3)	50407.82	61153.50	17563.19	0.08	0.35	2656.50	2706.27	2656.50	301.65	0.01	0.11	100.00	100.00	47.34	58497.00	47751.32	26514660.00	158.13	15056.47	11281.50
25	4	4	5582.00	30757.00	200.85	0	Spot (Block25, Row4, Column4)	3488.46	3421.50	395.07	0.01	0.11	2695.00	2746.78	2695.00	273.10	0.01	0.10	95.00	70.00	0.00	726.50	793.46	3990797.00	2.72	3037.39	3036.50
25	5	4	5877.00	30754.00	213.70	0	Spot (Block25, Row4, Column5)	3238.65	3194.50	264.89	0.01	0.08	2728.50	2766.15	2728.50	266.26	0.01	0.10	80.00	44.00	0.00	466.00	510.15	4216718.00	1.77	3007.66	3015.50
25	6	4	6192.00	30743.00	192.60	0	Spot (Block25, Row4, Column6)	3556.27	3533.00	306.39	0.00	0.09	2746.00	2769.27	2746.00	250.81	0.00	0.09	98.00	82.00	0.00	787.00	810.27	3698524.00	3.14	3110.04	3100.00
25	7	4	6481.00	30751.00	141.45	0	Spot (Block25, Row4, Column7)	7991.52	6907.00	3810.03	0.06	0.48	2755.50	2777.77	2755.50	245.98	0.00	0.09	100.00	100.00	0.00	4151.50	5236.02	4331404.00	21.20	3842.84	3674.00
25	8	4	6787.00	30752.00	156.00	0	Spot (Block25, Row4, Column8)	4487.78	4464.00	756.32	0.00	0.17	2749.00	2772.37	2749.00	239.72	0.00	0.09	100.00	97.00	0.00	1715.00	1738.78	3006814.00	7.16	3214.09	3192.50
25	1	5	4685.00	31045.00	137.75	0	Spot (Block25, Row5, Column1)	27511.05	24307.00	15804.21	0.05	0.57	2811.00	2829.50	2811.00	243.36	0.00	0.09	100.00	100.00	0.20	21496.00	24700.05	14003125.00	101.42	8406.28	8087.50
25	2	5	4983.00	31042.00	214.80	0	Spot (Block25, Row5, Column2)	3139.56	3108.00	216.71	0.00	0.07	2678.00	2706.65	2678.00	211.84	0.00	0.08	87.00	51.00	0.00	430.00	461.56	4112821.00	2.04	2935.13	2906.00
25	3	5	5291.00	31049.00	204.50	0	Spot (Block25, Row5, Column3)	3375.39	3360.00	287.32	0.00	0.09	2701.00	2756.84	2701.00	270.91	0.01	0.10	93.00	64.00	0.00	659.00	674.39	4009965.00	2.28	3000.64	2994.00
25	4	5	5588.00	31049.00	141.55	0	Spot (Block25, Row5, Column4)	7744.91	7144.50	2783.40	0.04	0.36	2799.00	2846.37	2799.00	289.86	0.01	0.10	100.00	100.00	0.00	4345.50	4945.91	4213229.00	16.90	3972.94	3784.50
25	5	5	5888.00	31047.00	137.85	0	Spot (Block25, Row5, Column5)	49426.39	59012.50	18300.40	0.08	0.37	2883.00	2948.13	2883.00	354.20	0.01	0.12	100.00	100.00	45.16	56129.50	46543.39	25504152.00	131.22	13534.06	10663.00
25	6	5	6185.00	31044.00	143.35	0	Spot (Block25, Row5, Column6)	10740.36	9881.00	4496.04	0.04	0.42	2857.00	2905.63	2857.00	301.43	0.01	0.10	100.00	100.00	0.00	7024.00	7883.36	6025344.00	25.99	4516.80	4297.00
25	7	5	6479.00	31058.00	202.40	0	Spot (Block25, Row5, Column7)	3382.77	3342.00	310.93	0.01	0.09	2883.00	2913.70	2883.00	286.67	0.00	0.10	72.00	39.00	0.00	459.00	499.77	3934165.00	1.64	3079.89	3073.00
25	8	5	6789.00	31045.00	139.50	0	Spot (Block25, Row5, Column8)	16160.76	14337.50	9457.77	0.05	0.59	2867.00	2893.30	2867.00	263.79	0.00	0.09	100.00	100.00	0.00	11470.50	13293.76	8500558.00	50.30	5956.97	5154.50
25	1	6	4676.00	31344.00	214.05	0	Spot (Block25, Row6, Column1)	3446.89	3432.00	255.37	0.00	0.07	2856.00	2866.98	2856.00	246.29	0.00	0.09	90.00	65.00	0.00	576.00	590.89	4522325.00	2.35	3071.30	3052.50
25	2	6	4989.00	31340.00	211.90	0	Spot (Block25, Row6, Column2)	3162.78	3137.00	228.13	0.00	0.07	2688.00	2723.21	2688.00	211.11	0.01	0.08	87.00	54.00	0.00	449.00	474.78	4064167.00	2.08	2982.90	2974.00
25	3	6	5277.00	31342.00	136.45	0	Spot (Block25, Row6, Column3)	23624.46	22415.50	12012.40	0.02	0.51	2761.00	2790.21	2761.00	245.29	0.00	0.09	100.00	100.00	0.00	19654.50	20863.46	11812231.00	84.94	7562.33	6078.00
25	4	6	5591.00	31344.00	159.80	0	Spot (Block25, Row6, Column4)	4670.55	4522.00	888.95	0.01	0.19	2876.00	2921.34	2876.00	327.53	0.01	0.11	99.00	95.00	0.00	1646.00	1794.55	3283395.00	5.34	3412.66	3388.00
25	5	6	5885.00	31350.00	138.40	0	Spot (Block25, Row6, Column5)	54422.63	65535.00	15861.44	0.08	0.29	2949.00	3030.23	2949.00	395.10	0.01	0.13	100.00	100.00	57.48	62586.00	51473.63	28027824.00	130.08	15916.96	13149.00
25	6	6	6186.00	31348.00	209.00	0	Spot (Block25, Row6, Column6)	3826.27	3664.00	529.48	0.02	0.14	2966.00	3023.46	2966.00	329.14	0.01	0.11	92.00	52.00	0.00	698.00	860.27	4759877.00	2.44	3272.66	3286.00
25	7	6	6487.00	31348.00	140.50	0	Spot (Block25, Row6, Column7)	12181.71	10820.00	5865.39	0.05	0.48	3008.00	3048.32	3008.00	310.28	0.01	0.10	100.00	100.00	0.00	7812.00	9173.71	6541581.00	29.44	5003.47	4688.50
25	8	6	6793.00	31348.00	139.05	0	Spot (Block25, Row6, Column8)	14682.89	13430.00	8107.73	0.04	0.55	2992.00	3011.62	2992.00	272.00	0.00	0.09	100.00	99.00	0.00	10438.00	11690.89	7723200.00	42.91	5693.61	4971.00
25	1	7	4687.00	31646.00	214.95	0	Spot (Block25, Row7, Column1)	3329.41	3305.00	240.22	0.00	0.07	2824.00	2869.29	2824.00	314.74	0.01	0.11	76.00	27.00	0.00	481.00	505.41	4378180.00	1.46	3039.09	3029.00
25	2	7	4987.00	31643.00	215.75	0	Spot (Block25, Row7, Column2)	3341.48	3286.50	349.44	0.01	0.10	2688.00	2706.67	2688.00	173.81	0.00	0.06	96.00	80.00	0.00	598.50	653.48	4444175.00	3.65	2984.88	2982.50
25	3	7	5298.00	31641.00	222.30	0	Spot (Block25, Row7, Column3)	3259.38	3218.00	269.97	0.01	0.08	2776.00	2808.10	2776.00	233.46	0.00	0.08	78.00	48.00	0.00	442.00	483.38	4605500.00	1.93	2945.84	2913.00
25	4	7	5584.00	31644.00	205.75	0	Spot (Block25, Row7, Column4)	3491.59	3469.00	321.98	0.00	0.09	2875.00	2909.05	2875.00	396.17	0.01	0.14	70.00	30.00	0.00	594.00	616.59	4214346.00	1.47	3173.27	3114.50
25	5	7	5888.00	31645.00	177.65	0	Spot (Block25, Row7, Column5)	5483.04	5218.00	1183.13	0.02	0.22	2929.00	2989.66	2929.00	460.73	0.01	0.15	100.00	98.00	0.00	2289.00	2554.04	4830558.00	5.41	3914.46	3893.00
25	6	7	6184.00	31639.00	217.45	0	Spot (Block25, Row7, Column6)	3483.60	3441.50	301.75	0.01	0.09	2896.00	2951.89	2896.00	305.62	0.01	0.10	83.00	40.00	0.00	545.50	587.60	4709830.00	1.74	3138.42	3135.50
25	7	7	6483.00	31647.00	140.35	0	Spot (Block25, Row7, Column7)	17028.60	15664.00	9626.93	0.04	0.57	2964.00	3020.25	2964.00	334.51	0.01	0.11	100.00	100.00	1.49	12700.00	14064.60	9144358.00	41.88	6762.12	4814.00
25	8	7	6791.00	31639.00	184.00	0	Spot (Block25, Row7, Column8)	4622.50	4589.00	621.77	0.00	0.13	2987.50	3021.16	2987.50	269.73	0.00	0.09	100.00	98.00	0.00	1601.50	1635.00	4405246.00	5.94	3658.55	3565.50
25	1	8	4681.00	31951.00	137.40	0	Spot (Block25, Row8, Column1)	62942.18	65535.00	6800.63	0.02	0.11	2889.00	2953.19	2889.00	362.88	0.01	0.12	100.00	100.00	82.78	62646.00	60053.18	32163688.00	165.31	21713.66	16635.50
25	2	8	4993.00	31951.00	191.30	0	Spot (Block25, Row8, Column2)	3724.82	3635.50	552.86	0.01	0.15	2795.00	2842.46	2795.00	282.73	0.01	0.10	90.00	64.00	0.00	840.50	929.82	3836562.00	3.12	3137.75	3105.00
25	3	8	5280.00	31946.00	141.50	0	Spot (Block25, Row8, Column3)	7294.70	6735.00	2955.52	0.03	0.41	2802.00	2842.16	2802.00	237.34	0.01	0.08	100.00	100.00	0.00	3933.00	4492.70	3961024.00	18.76	3822.67	3749.00
25	4	8	5592.00	31946.00	185.10	0	Spot (Block25, Row8, Column4)	3451.94	3426.50	297.99	0.00	0.09	2848.00	2883.02	2848.00	372.50	0.01	0.13	78.00	25.00	0.00	578.50	603.94	3313859.00	1.53	3203.28	3193.00
25	5	8	5876.00	31944.00	213.50	0	Spot (Block25, Row8, Column5)	3595.25	3498.00	437.51	0.01	0.12	2900.00	2937.03	2900.00	394.16	0.01	0.13	72.00	31.00	0.00	598.00	695.25	4677426.00	1.67	3139.68	3128.00
25	6	8	6190.00	31946.00	205.60	0	Spot (Block25, Row8, Column6)	3558.82	3517.50	350.28	0.01	0.10	2880.00	2914.20	2880.00	278.13	0.01	0.10	89.00	57.00	0.00	637.50	678.82	4284823.00	2.32	3239.40	3206.00
25	7	8	6491.00	31945.00	138.65	0	Spot (Block25, Row8, Column7)	16245.43	14901.00	8014.22	0.04	0.49	2900.00	2944.61	2900.00	311.83	0.01	0.11	100.00	100.00	0.00	12001.00	13345.43	8431376.00	42.65	5921.61	5375.00
25	8	8	6782.00	31953.00	140.30	0	Spot (Block25, Row8, Column8)	8352.76	8114.50	2301.97	0.01	0.28	2976.00	3012.01	2976.00	302.48	0.01	0.10	100.00	100.00	0.00	5138.50	5376.76	4477078.00	17.66	4587.96	4335.00
26	1	1	9189.00	29842.00	148.75	0	Spot (Block26, Row1, Column1)	51405.08	65168.00	16899.86	0.10	0.33	2132.50	2173.86	2132.50	283.32	0.01	0.13	100.00	100.00	49.34	63035.50	49272.58	31048888.00	173.77	16674.58	11549.00
26	2	1	9482.00	29846.00	149.35	0	Spot (Block26, Row1, Column2)	4556.76	4552.50	1063.36	0.00	0.23	2109.00	2141.72	2109.00	211.93	0.01	0.10	100.00	100.00	0.00	2443.50	2447.76	2788738.00	11.40	2764.44	2689.00
26	3	1	9789.00	29846.00	148.50	0	Spot (Block26, Row1, Column3)	3918.93	3685.50	1028.16	0.03	0.26	2082.00	2095.87	2082.00	170.04	0.00	0.08	100.00	99.00	0.00	1603.50	1836.93	2359197.00	10.72	2541.84	2520.00
26	4	1	10078.00	29847.00	154.25	0	Spot (Block26, Row1, Column4)	3849.70	3808.00	805.96	0.00	0.21	2071.00	2084.18	2071.00	180.42	0.00	0.09	100.00	99.00	0.00	1737.00	1778.70	2502305.00	9.79	2583.12	2587.50
26	5	1	10386.00	29848.00	143.50	0	Spot (Block26, Row1, Column5)	9513.73	8525.00	5650.44	0.05	0.59	2096.00	2125.92	2096.00	209.27	0.01	0.10	100.00	100.00	0.00	6429.00	7417.73	5308662.00	35.30	3452.11	3119.00
26	6	1	10688.00	29839.00	150.25	0	Spot (Block26, Row1, Column6)	7419.71	6855.00	2993.63	0.03	0.40	2185.00	2219.51	2185.00	230.63	0.01	0.10	100.00	100.00	0.00	4670.00	5234.71	4600222.00	22.55	3508.48	3312.00
26	7	1	10992.00	29841.00	149.70	0	Spot (Block26, Row1, Column7)	17663.67	16033.00	9971.73	0.04	0.56	2296.00	2329.21	2296.00	241.88	0.01	0.10	100.00	100.00	0.00	13737.00	15367.67	10845494.00	63.40	5714.35	5004.50
26	8	1	11293.00	29834.00	211.00	0	Spot (Block26, Row1, Column8)	2959.87	2917.00	337.06	0.01	0.11	2367.00	2396.09	2367.00	232.60	0.01	0.10	87.00	59.00	0.00	550.00	592.87	3761989.00	2.42	2611.54	2574.00
26	1	2	9173.00	30146.00	212.95	0	Spot (Block26, Row2, Column1)	2419.35	2409.00	193.09	0.00	0.08	2153.00	2175.54	2153.00	244.52	0.00	0.11	52.00	13.00	0.00	256.00	266.35	3140314.00	1.00	2251.28	2242.00
26	2	2	9481.00	30147.00	123.05	0	Spot (Block26, Row2, Column2)	4758.16	4661.50	876.53	0.01	0.18	2108.00	2133.90	2108.00	186.51	0.01	0.09	100.00	100.00	0.00	2553.50	2650.16	1912779.00	14.07	2913.94	2823.00
26	3	2	9790.00	30139.00	188.85	0	Spot (Block26, Row2, Column3)	2487.90	2443.00	258.99	0.01	0.10	2061.00	2078.88	2061.00	166.37	0.00	0.08	84.00	59.00	0.00	382.00	426.90	2490385.00	2.46	2264.04	2244.00
26	4	2	10093.00	30146.00	186.80	0	Spot (Block26, Row2, Column4)	3426.94	3375.00	637.07	0.01	0.19	2033.00	2065.19	2033.00	182.71	0.01	0.09	100.00	99.00	0.00	1342.00	1393.94	3351549.00	7.45	2537.11	2508.00
26	5	2	10394.00	30145.00	191.80	0	Spot (Block26, Row2, Column5)	3502.29	3444.00	566.97	0.01	0.16	2066.00	2084.69	2066.00	182.84	0.00	0.09	100.00	99.00	0.00	1378.00	1436.29	3645888.00	7.75	2501.41	2485.00
26	6	2	10677.00	30143.00	172.00	0	Spot (Block26, Row2, Column6)	3046.27	3005.50	494.49	0.01	0.16	2099.00	2125.63	2099.00	201.11	0.01	0.09	96.00	88.00	0.00	906.50	947.27	2504033.00	4.58	2411.38	2415.00
26	7	2	10987.00	30146.00	162.30	0	Spot (Block26, Row2, Column7)	3192.32	3046.00	591.60	0.02	0.19	2166.00	2179.06	2166.00	205.86	0.00	0.09	98.00	86.00	0.00	880.00	1026.32	2317628.00	4.92	2465.37	2469.50
26	8	2	11293.00	30136.00	197.35	0	Spot (Block26, Row2, Column8)	2626.17	2536.50	269.86	0.02	0.10	2262.00	2272.76	2262.00	211.44	0.00	0.09	62.00	32.00	0.00	274.50	364.17	2894037.00	1.67	2437.68	2444.00
26	1	3	9190.00	30445.00	141.80	0	Spot (Block26, Row3, Column1)	7631.23	7159.00	3304.70	0.03	0.43	2118.00	2150.96	2118.00	190.41	0.01	0.09	100.00	100.00	0.00	5041.00	5513.23	4159019.00	28.78	3363.61	3245.00
26	2	3	9489.00	30442.00	164.35	0	Spot (Block26, Row3, Column2)	2665.06	2652.50	267.48	0.00	0.10	2095.00	2118.89	2095.00	194.39	0.00	0.09	93.00	69.00	0.00	557.50	570.06	1993467.00	2.81	2403.36	2381.50
26	3	3	9779.00	30429.00	174.00	0	Spot (Block26, Row3, Column3)	2711.11	2657.00	320.27	0.01	0.12	2048.00	2075.79	2048.00	193.98	0.01	0.09	95.00	78.00	0.00	609.00	663.11	2301729.00	3.28	2264.82	2273.00
26	4	3	10080.00	30445.00	145.05	0	Spot (Block26, Row3, Column4)	6712.16	6480.00	2618.27	0.02	0.39	2013.00	2053.88	2013.00	194.39	0.01	0.09	100.00	100.00	0.00	4467.00	4699.16	3859494.00	23.96	3060.40	2924.00
26	5	3	10386.00	30447.00	177.55	0	Spot (Block26, Row3, Column5)	2653.68	2677.00	340.07	0.00	0.13	2008.00	2037.99	2008.00	169.88	0.01	0.08	94.00	71.00	0.00	669.00	645.68	2345853.00	3.62	2301.79	2218.50
26	6	3	10686.00	30450.00	180.45	0	Spot (Block26, Row3, Column6)	3180.40	3051.50	563.05	0.02	0.18	2016.00	2048.25	2016.00	163.80	0.01	0.08	99.00	98.00	0.00	1035.50	1164.40	2906881.00	6.91	2442.20	2441.50
26	7	3	10988.00	30443.00	147.40	0	Spot (Block26, Row3, Column7)	5163.66	4718.00	2011.22	0.04	0.39	2048.00	2077.02	2048.00	188.63	0.01	0.09	100.00	100.00	0.00	2670.00	3115.66	3072378.00	16.36	2711.82	2666.00
26	8	3	11289.00	30440.00	185.25	0	Spot (Block26, Row3, Column8)	2831.13	2775.00	347.01	0.01	0.12	2136.00	2167.67	2136.00	197.26	0.01	0.09	95.00	79.00	0.00	639.00	695.13	2732038.00	3.36	2450.03	2452.00
26	1	4	9189.00	30745.00	144.50	0	Spot (Block26, Row4, Column1)	6736.61	6271.00	2531.27	0.03	0.38	2146.00	2177.72	2146.00	193.67	0.01	0.09	100.00	100.00	0.00	4125.00	4590.61	3839870.00	23.54	3195.03	3033.00
26	2	4	9477.00	30761.00	218.85	0	Spot (Block26, Row4, Column2)	3117.21	3090.00	426.81	0.00	0.14	2113.00	2147.49	2113.00	216.99	0.01	0.10	98.00	90.00	0.00	977.00	1004.21	4295517.00	4.47	2479.19	2457.50
26	3	4	9789.00	30745.00	142.25	0	Spot (Block26, Row4, Column3)	17471.61	16260.00	8125.96	0.03	0.47	2035.00	2087.45	2035.00	218.94	0.01	0.10	100.00	100.00	0.00	14225.00	15436.61	9626859.00	70.27	5431.69	4582.50
26	4	4	10079.00	30754.00	212.50	0	Spot (Block26, Row4, Column4)	2375.42	2370.50	209.80	0.00	0.09	1995.00	2049.09	1995.00	212.82	0.01	0.10	82.00	40.00	0.00	375.50	380.42	3064296.00	1.53	2113.90	2074.50
26	5	4	10380.00	30736.00	204.40	0	Spot (Block26, Row4, Column5)	2458.42	2404.00	259.72	0.01	0.11	1982.00	2000.59	1982.00	176.44	0.00	0.09	93.00	60.00	0.00	422.00	476.42	2925524.00	2.59	2181.81	2204.50
26	6	4	10688.00	30743.00	197.20	0	Spot (Block26, Row4, Column6)	3651.60	3570.00	1208.53	0.01	0.33	1983.00	2004.45	1983.00	159.62	0.00	0.08	100.00	99.00	0.00	1587.00	1668.60	4005801.00	10.32	2449.91	2463.50
26	7	4	10985.00	30749.00	148.20	0	Spot (Block26, Row4, Column7)	5720.90	4708.00	2745.91	0.08	0.48	2008.00	2033.07	2008.00	170.62	0.01	0.08	100.00	100.00	0.00	2700.00	3712.90	3421096.00	21.61	2714.13	2716.00
26	8	4	11284.00	30750.00	174.65	0	Spot (Block26, Row4, Column8)	3461.88	3292.00	826.08	0.02	0.24	2076.00	2098.11	2076.00	182.27	0.00	0.09	99.00	94.00	0.00	1216.00	1385.88	2959905.00	7.48	2454.89	2425.50
26	1	5	9193.00	31047.00	141.00	0	Spot (Block26, Row5, Column1)	6340.90	5655.50	2280.85	0.05	0.36	2194.00	2242.40	2194.00	583.02	0.01	0.26	100.00	96.00	0.00	3461.50	4146.90	3436765.00	7.03	3348.92	3131.50
26	2	5	9483.00	31030.00	197.95	0	Spot (Block26, Row5, Column2)	2852.11	2789.00	345.04	0.01	0.12	2179.00	2226.30	2179.00	632.68	0.01	0.28	48.00	3.00	0.00	610.00	673.11	3160141.00	0.99	2393.44	2353.00
26	3	5	9781.00	31057.00	185.60	0	Spot (Block26, Row5, Column3)	3751.21	3631.50	781.32	0.01	0.21	2117.00	2157.32	2117.00	229.24	0.01	0.11	100.00	96.00	0.00	1514.50	1634.21	3646180.00	6.95	2651.91	2619.00
26	4	5	10083.00	31046.00	145.95	0	Spot (Block26, Row5, Column4)	4812.21	4463.00	1429.98	0.03	0.30	2035.00	2076.03	2035.00	203.56	0.01	0.10	100.00	100.00	0.00	2428.00	2777.21	2805519.00	13.44	2740.27	2733.00
26	5	5	10389.00	31046.00	139.45	0	Spot (Block26, Row5, Column5)	28028.05	27090.00	14497.31	0.01	0.52	2021.00	2059.91	2021.00	226.29	0.01	0.11	100.00	100.00	0.19	25069.00	26007.05	14826839.00	114.75	8082.33	6342.00
26	6	5	10690.00	31042.00	164.40	0	Spot (Block26, Row5, Column6)	2929.86	2906.00	477.85	0.00	0.16	2022.00	2047.91	2022.00	190.94	0.01	0.09	95.00	84.00	0.00	884.00	907.86	2197392.00	4.62	2268.09	2252.00
26	7	5	10991.00	31047.00	175.30	0	Spot (Block26, Row5, Column7)	2861.10	2802.50	386.15	0.01	0.13	2056.00	2079.04	2056.00	189.00	0.00	0.09	98.00	87.00	0.00	746.50	805.10	2460549.00	4.14	2356.69	2312.00
26	8	5	11290.00	31045.00	143.75	0	Spot (Block26, Row5, Column8)	13527.94	10882.50	9112.13	0.09	0.67	2082.00	2106.11	2082.00	181.35	0.01	0.09	100.00	100.00	0.00	8800.50	11445.94	7656816.00	62.98	3967.50	3370.00
26	1	6	9182.00	31350.00	193.55	0	Spot (Block26, Row6, Column1)	3382.95	3281.00	616.63	0.01	0.18	2196.00	2254.06	2196.00	592.42	0.01	0.26	81.00	45.00	0.00	1085.00	1186.95	3592698.00	1.91	2624.58	2601.50
26	2	6	9490.00	31357.00	200.05	0	Spot (Block26, Row6, Column2)	2897.95	2827.50	400.61	0.01	0.14	2194.00	2225.49	2194.00	209.17	0.01	0.09	96.00	74.00	0.00	633.50	703.95	3309456.00	3.21	2464.28	2464.50
26	3	6	9784.00	31346.00	139.75	0	Spot (Block26, Row6, Column3)	13825.33	12700.00	6959.94	0.04	0.50	2149.00	2187.67	2149.00	235.17	0.01	0.11	100.00	100.00	0.00	10551.00	11676.33	7313600.00	49.49	5082.37	4694.00
26	4	6	10087.00	31346.00	145.90	0	Spot (Block26, Row6, Column4)	3564.94	3471.00	590.07	0.01	0.17	2129.00	2184.46	2129.00	274.12	0.01	0.13	99.00	97.00	0.00	1342.00	1435.94	2071232.00	5.04	2592.85	2561.00
26	5	6	10389.00	31346.00	138.05	0	Spot (Block26, Row6, Column5)	38827.21	37728.00	20320.77	0.01	0.52	2141.00	2189.14	2141.00	285.41	0.01	0.13	100.00	100.00	17.09	35587.00	36686.21	19996064.00	128.37	10651.53	8410.00
26	6	6	10696.00	31345.00	174.60	0	Spot (Block26, Row6, Column6)	2833.24	2728.00	418.00	0.02	0.15	2098.00	2124.45	2098.00	207.79	0.01	0.10	96.00	76.00	0.00	630.00	735.24	2419583.00	3.41	2325.90	2332.00
26	7	6	10987.00	31343.00	144.05	0	Spot (Block26, Row6, Column7)	7967.46	7083.00	3782.97	0.05	0.47	2094.00	2127.84	2094.00	201.60	0.01	0.09	100.00	100.00	0.00	4989.00	5873.46	4469745.00	28.97	3499.55	3275.50
26	8	6	11292.00	31346.00	142.55	0	Spot (Block26, Row6, Column8)	9912.30	8649.00	5385.68	0.06	0.54	2102.00	2138.70	2102.00	190.57	0.01	0.09	100.00	100.00	0.00	6547.00	7810.30	5431941.00	40.79	3859.01	3457.50
26	1	7	9191.00	31663.00	206.70	0	Spot (Block26, Row7, Column1)	3617.58	3554.00	631.33	0.01	0.17	2254.00	2307.32	2254.00	287.57	0.01	0.12	99.00	92.00	0.00	1300.00	1363.58	4395361.00	4.56	2764.89	2778.00
26	2	7	9486.00	31641.00	195.85	0	Spot (Block26, Row7, Column2)	2671.09	2609.00	326.38	0.01	0.12	2185.00	2216.50	2185.00	235.14	0.01	0.11	76.00	45.00	0.00	424.00	486.09	2900802.00	1.93	2385.83	2370.00
26	3	7	9785.00	31636.00	220.65	0	Spot (Block26, Row7, Column3)	2441.79	2446.00	188.45	0.00	0.08	2125.00	2165.07	2125.00	216.03	0.01	0.10	64.00	29.00	0.00	321.00	316.79	3411175.00	1.28	2231.35	2214.00
26	4	7	10085.00	31644.00	191.00	0	Spot (Block26, Row7, Column4)	3195.91	3160.00	466.10	0.00	0.15	2175.00	2220.85	2175.00	250.63	0.01	0.11	97.00	88.00	0.00	985.00	1020.91	3288591.00	3.89	2698.68	2648.50
26	5	7	10394.00	31647.00	170.65	0	Spot (Block26, Row7, Column5)	3702.73	3639.00	704.02	0.01	0.19	2197.00	2247.48	2197.00	264.16	0.01	0.12	100.00	94.00	0.00	1442.00	1505.73	3006620.00	5.51	2728.63	2698.00
26	6	7	10684.00	31648.00	194.35	0	Spot (Block26, Row7, Column6)	3027.53	2972.00	400.88	0.01	0.13	2158.00	2193.58	2158.00	222.64	0.01	0.10	97.00	88.00	0.00	814.00	869.53	3236431.00	3.75	2499.67	2496.00
26	7	7	10985.00	31648.00	146.55	0	Spot (Block26, Row7, Column7)	7933.35	7521.00	3110.80	0.02	0.39	2112.00	2150.31	2112.00	222.17	0.01	0.10	100.00	100.00	0.00	5409.00	5821.35	4633077.00	26.03	3397.04	3109.50
26	8	7	11293.00	31644.00	188.05	0	Spot (Block26, Row7, Column8)	5212.03	5143.00	918.40	0.01	0.18	2129.00	2165.25	2129.00	216.20	0.01	0.10	100.00	100.00	0.00	3014.00	3083.03	5185967.00	14.09	3081.67	3030.00
26	1	8	9178.00	31950.00	140.20	0	Spot (Block26, Row8, Column1)	54782.64	65535.00	14981.41	0.08	0.27	2294.00	2353.70	2294.00	365.08	0.01	0.16	100.00	100.00	56.95	63241.00	52488.64	29144552.00	143.61	16844.51	12632.00
26	2	8	9485.00	31941.00	159.20	0	Spot (Block26, Row8, Column2)	3100.91	2991.00	419.85	0.02	0.14	2187.00	2237.26	2187.00	277.12	0.01	0.12	96.00	78.00	0.00	804.00	913.91	2161336.00	3.12	2547.35	2519.00
26	3	8	9778.00	31943.00	144.05	0	Spot (Block26, Row8, Column3)	5694.74	4854.00	2581.60	0.07	0.45	2133.00	2173.74	2133.00	217.43	0.01	0.10	100.00	99.00	0.00	2721.00	3561.74	3206136.00	16.19	2890.01	2809.00
26	4	8	10086.00	31938.00	156.55	0	Spot (Block26, Row8, Column4)	3288.39	3194.50	472.27	0.01	0.14	2181.00	2230.28	2181.00	336.70	0.01	0.15	97.00	82.00	0.00	1013.50	1107.39	2216374.00	3.14	2559.68	2577.00
26	5	8	10389.00	31953.00	199.10	0	Spot (Block26, Row8, Column5)	2695.33	2646.50	340.16	0.01	0.13	2200.00	2234.55	2200.00	224.60	0.01	0.10	76.00	49.00	0.00	446.50	495.33	3029555.00	2.05	2375.66	2323.50
26	6	8	10686.00	31951.00	163.20	0	Spot (Block26, Row8, Column6)	4411.30	4231.50	1030.21	0.02	0.23	2177.00	2223.08	2177.00	246.36	0.01	0.11	100.00	100.00	0.00	2054.50	2234.30	3246717.00	8.88	2878.28	2866.50
26	7	8	10991.00	31946.00	146.50	0	Spot (Block26, Row8, Column7)	5326.04	5120.00	1550.81	0.02	0.29	2165.00	2201.68	2165.00	244.20	0.01	0.11	100.00	100.00	0.00	2955.00	3161.04	3115731.00	12.79	2938.06	2853.00
26	8	8	11281.00	31951.00	142.25	0	Spot (Block26, Row8, Column8)	7874.28	7322.00	2947.25	0.03	0.37	2179.00	2210.27	2179.00	235.03	0.01	0.11	100.00	100.00	0.00	5143.00	5695.28	4315108.00	24.10	3675.68	3373.00
27	1	1	13689.00	29842.00	152.80	0	Spot (Block27, Row1, Column1)	53368.16	65535.00	14861.93	0.09	0.28	7235.00	7289.88	7235.00	872.34	0.00	0.12	100.00	100.00	50.16	58300.00	46133.16	34155888.00	52.82	19737.10	17067.00
27	2	1	13986.00	29842.00	185.65	0	Spot (Block27, Row1, Column2)	8433.66	8328.00	1044.58	0.01	0.12	6811.00	6871.91	6811.00	821.86	0.00	0.12	75.00	44.00	0.00	1517.00	1622.66	8155345.00	1.90	7475.23	7448.00
27	3	1	14284.00	29839.00	190.25	0	Spot (Block27, Row1, Column3)	8013.40	7903.00	980.62	0.01	0.12	6596.00	6631.17	6596.00	707.49	0.00	0.11	71.00	45.00	0.00	1307.00	1417.40	8165655.00	1.95	7244.57	7145.50
27	4	1	14583.00	29849.00	188.25	0	Spot (Block27, Row1, Column4)	7855.01	7863.00	813.15	0.00	0.10	6468.00	6526.24	6468.00	690.59	0.00	0.11	80.00	50.00	0.00	1395.00	1387.01	7831445.00	1.92	7032.80	7082.00
27	5	1	14890.00	29842.00	159.65	0	Spot (Block27, Row1, Column5)	10917.28	9745.00	3199.43	0.05	0.29	6520.00	6555.76	6520.00	716.79	0.00	0.11	97.00	83.00	0.00	3225.00	4397.28	7674847.00	6.08	7658.86	7814.00
27	6	1	15194.00	29836.00	180.65	0	Spot (Block27, Row1, Column6)	10101.79	9417.00	2272.08	0.03	0.22	6616.00	6674.10	6616.00	748.94	0.00	0.11	94.00	82.00	0.00	2801.00	3485.79	9243139.00	4.58	7571.18	7648.00
27	7	1	15494.00	29837.00	155.70	0	Spot (Block27, Row1, Column7)	16053.63	14429.50	5468.82	0.05	0.34	6711.00	6794.37	6711.00	1005.01	0.01	0.15	100.00	98.00	0.00	7718.50	9342.63	10723826.00	9.21	8967.70	8726.50
27	8	1	15796.00	29835.00	219.15	0	Spot (Block27, Row1, Column8)	8085.37	8014.00	783.20	0.00	0.10	6788.00	6845.22	6788.00	757.55	0.00	0.11	71.00	37.00	0.00	1226.00	1297.37	11076952.00	1.64	7291.72	7247.00
27	1	2	13675.00	30134.00	210.95	0	Spot (Block27, Row2, Column1)	7952.95	7882.50	811.80	0.00	0.10	6998.00	7066.44	6998.00	863.03	0.00	0.12	51.00	20.00	0.00	884.50	954.95	10100251.00	1.03	7466.23	7431.00
27	2	2	13983.00	30145.00	146.40	0	Spot (Block27, Row2, Column2)	8642.97	8556.00	925.57	0.00	0.11	6579.00	6631.94	6579.00	743.18	0.00	0.11	95.00	69.00	0.00	1977.00	2063.97	5056139.00	2.71	7438.28	7478.00
27	3	2	14291.00	30145.00	192.80	0	Spot (Block27, Row2, Column3)	7942.97	7817.00	861.01	0.01	0.11	6548.00	6603.07	6548.00	712.93	0.00	0.11	75.00	44.00	0.00	1269.00	1394.97	8379832.00	1.88	7311.41	7368.00
27	4	2	14594.00	30144.00	204.30	0	Spot (Block27, Row2, Column4)	8483.07	8361.00	988.99	0.01	0.12	6571.00	6627.87	6571.00	708.12	0.00	0.11	90.00	63.00	0.00	1790.00	1912.07	10103338.00	2.62	7404.04	7330.00
27	5	2	14892.00	30146.00	203.45	0	Spot (Block27, Row2, Column5)	8466.51	8441.00	902.26	0.00	0.11	6501.00	6560.23	6501.00	728.14	0.00	0.11	94.00	64.00	0.00	1940.00	1965.51	9914282.00	2.62	7304.96	7349.00
27	6	2	15186.00	30143.00	197.50	0	Spot (Block27, Row2, Column6)	7799.66	7868.00	810.47	0.00	0.10	6514.00	6580.31	6514.00	712.10	0.00	0.11	71.00	46.00	0.00	1354.00	1285.66	8634223.00	1.71	7092.92	7039.00
27	7	2	15488.00	30151.00	189.45	0	Spot (Block27, Row2, Column7)	8161.82	8074.00	913.77	0.00	0.11	6578.00	6666.78	6578.00	997.62	0.01	0.15	71.00	29.00	0.00	1496.00	1583.82	8300570.00	1.50	7288.72	7325.00
27	8	2	15793.00	30145.00	220.85	0	Spot (Block27, Row2, Column8)	7591.85	7491.00	777.17	0.01	0.10	6602.50	6661.75	6602.50	709.64	0.00	0.11	55.00	32.00	0.00	888.50	989.35	10590635.00	1.31	7014.33	7041.00
27	1	3	13689.00	30444.00	159.65	0	Spot (Block27, Row3, Column1)	10247.04	10011.50	1925.51	0.01	0.19	6756.00	6809.48	6756.00	802.87	0.00	0.12	97.00	87.00	0.00	3255.50	3491.04	7193421.00	4.28	7802.83	7863.00
27	2	3	13996.00	30441.00	199.55	0	Spot (Block27, Row3, Column2)	7825.35	7788.00	803.93	0.00	0.10	6530.50	6581.07	6530.50	746.89	0.00	0.11	69.00	40.00	0.00	1257.50	1294.85	8866123.00	1.67	7095.50	7145.00
27	3	3	14276.00	30425.00	203.30	0	Spot (Block27, Row3, Column3)	8093.26	8073.50	903.46	0.00	0.11	6631.00	6685.64	6631.00	731.55	0.00	0.11	75.00	49.00	0.00	1442.50	1462.26	9533866.00	1.92	7314.83	7343.00
27	4	3	14589.00	30442.00	191.85	0	Spot (Block27, Row3, Column4)	9223.96	8974.00	1523.28	0.01	0.17	6660.00	6740.37	6660.00	716.48	0.01	0.11	90.00	74.00	0.00	2314.00	2563.96	9592916.00	3.47	7624.54	7593.00
27	5	3	14888.00	30451.00	197.65	0	Spot (Block27, Row3, Column5)	8058.86	8050.50	841.88	0.00	0.10	6613.00	6702.19	6613.00	716.46	0.01	0.11	78.00	50.00	0.00	1437.50	1445.86	8929221.00	1.89	7226.86	7185.00
27	6	3	15190.00	30445.00	203.00	0	Spot (Block27, Row3, Column6)	8178.74	8138.00	910.49	0.00	0.11	6569.00	6658.32	6569.00	692.81	0.01	0.10	84.00	56.00	0.00	1569.00	1609.74	9618199.00	2.19	7303.97	7341.50
27	7	3	15490.00	30449.00	184.95	0	Spot (Block27, Row3, Column7)	8787.70	8537.50	1526.21	0.01	0.17	6587.00	6659.58	6587.00	701.78	0.00	0.11	82.00	65.00	0.00	1950.50	2200.70	8471338.00	3.03	7419.35	7414.00
27	8	3	15796.00	30446.00	202.25	0	Spot (Block27, Row3, Column8)	7695.96	7687.00	850.63	0.00	0.11	6640.00	6715.82	6640.00	710.44	0.00	0.11	63.00	32.00	0.00	1047.00	1055.96	8911916.00	1.38	7237.25	7286.00
27	1	4	13694.00	30745.00	176.20	0	Spot (Block27, Row4, Column1)	9206.81	8945.50	1439.42	0.01	0.16	6689.00	6777.61	6689.00	753.75	0.01	0.11	91.00	72.00	0.00	2256.50	2517.81	8009928.00	3.22	7614.37	7643.00
27	2	4	13989.00	30748.00	205.95	0	Spot (Block27, Row4, Column2)	8440.41	8494.00	818.21	0.00	0.10	6606.00	6674.60	6606.00	744.24	0.00	0.11	91.00	63.00	0.00	1888.00	1834.41	10170694.00	2.37	7418.48	7362.00
27	3	4	14290.00	30742.00	152.45	0	Spot (Block27, Row4, Column3)	17681.38	16244.00	5955.17	0.04	0.34	6690.00	6757.29	6690.00	770.75	0.00	0.11	100.00	99.00	0.00	9554.00	10991.38	11298399.00	14.17	9286.86	9259.00
27	4	4	14583.00	30746.00	212.00	0	Spot (Block27, Row4, Column4)	8225.70	8104.50	848.45	0.01	0.10	6806.00	6875.73	6806.00	755.50	0.00	0.11	72.00	45.00	0.00	1298.50	1419.70	10528897.00	1.79	7394.57	7352.00
27	5	4	14876.00	30742.00	198.00	0	Spot (Block27, Row4, Column5)	8402.70	8446.50	900.49	0.00	0.11	6842.00	6930.88	6842.00	768.40	0.01	0.11	73.00	53.00	0.00	1604.50	1560.70	9343803.00	1.92	7717.25	7596.00
27	6	4	15187.00	30738.00	204.75	0	Spot (Block27, Row4, Column6)	8831.49	8713.00	948.37	0.01	0.11	6758.00	6844.94	6758.00	743.33	0.01	0.11	94.00	67.00	0.00	1955.00	2073.49	10500646.00	2.67	7477.32	7516.00
27	7	4	15483.00	30755.00	190.25	0	Spot (Block27, Row4, Column7)	9166.08	8738.00	1650.94	0.02	0.18	6722.00	6814.80	6722.00	733.93	0.01	0.11	89.00	69.00	0.00	2016.00	2444.08	9349404.00	3.20	7568.68	7664.00
27	8	4	15789.00	30749.00	198.75	0	Spot (Block27, Row4, Column8)	8256.04	8240.00	1062.36	0.00	0.13	6741.00	6826.33	6741.00	743.56	0.01	0.11	72.00	50.00	0.00	1499.00	1515.04	9188972.00	1.92	7307.89	7228.00
27	1	5	13696.00	31043.00	190.40	0	Spot (Block27, Row5, Column1)	8977.06	8693.00	1448.10	0.01	0.16	6825.00	6904.99	6825.00	758.54	0.01	0.11	83.00	63.00	0.00	1868.00	2152.06	9192506.00	2.73	7581.31	7546.00
27	2	5	13992.00	31047.00	211.20	0	Spot (Block27, Row5, Column2)	8152.60	8120.00	909.74	0.00	0.11	6691.00	6788.17	6691.00	727.06	0.01	0.11	76.00	49.00	0.00	1429.00	1461.60	10402723.00	1.88	7132.06	6957.00
27	3	5	14289.00	31047.00	200.30	0	Spot (Block27, Row5, Column3)	9012.34	8860.00	1087.80	0.01	0.12	6802.00	6858.70	6802.00	755.42	0.00	0.11	90.00	75.00	0.00	2058.00	2210.34	10265057.00	2.85	7649.97	7523.50
27	4	5	14594.00	31047.00	196.45	0	Spot (Block27, Row5, Column4)	9041.78	8881.50	1167.25	0.01	0.13	6932.00	6986.11	6932.00	763.93	0.00	0.11	90.00	62.00	0.00	1949.50	2109.78	9855545.00	2.69	7669.00	7654.00
27	5	5	14891.00	31044.00	147.75	0	Spot (Block27, Row5, Column5)	20363.21	18907.00	6629.83	0.03	0.33	7107.00	7151.45	7107.00	812.74	0.00	0.11	100.00	99.00	0.00	11800.00	13256.21	12116113.00	16.26	10425.47	10312.00
27	6	5	15194.00	31044.00	202.50	0	Spot (Block27, Row5, Column6)	8443.01	8453.50	890.44	0.00	0.11	6975.00	7060.67	6975.00	777.28	0.01	0.11	76.00	46.00	0.00	1478.50	1468.01	9861437.00	1.78	7674.08	7571.00
27	7	5	15492.00	31046.00	198.90	0	Spot (Block27, Row5, Column7)	8389.86	8293.00	906.57	0.01	0.11	6877.00	6960.88	6877.00	758.65	0.01	0.11	74.00	46.00	0.00	1416.00	1512.86	9421817.00	1.88	7707.70	7677.00
27	8	5	15788.00	31044.00	158.00	0	Spot (Block27, Row5, Column8)	12112.29	10919.00	3554.29	0.05	0.29	6878.00	6935.66	6878.00	746.79	0.00	0.11	98.00	91.00	0.00	4041.00	5234.29	8321146.00	6.93	7979.83	7958.00
27	1	6	13683.00	31344.00	194.60	0	Spot (Block27, Row6, Column1)	8503.50	8424.00	915.56	0.00	0.11	6949.00	7011.71	6949.00	779.01	0.00	0.11	78.00	46.00	0.00	1475.00	1554.50	9124250.00	1.91	7726.83	7740.00
27	2	6	13992.00	31342.00	205.65	0	Spot (Block27, Row6, Column2)	8395.53	8359.50	933.06	0.00	0.11	6783.00	6864.07	6783.00	736.98	0.01	0.11	78.00	53.00	0.00	1576.50	1612.53	10091432.00	2.08	7506.96	7478.50
27	3	6	14280.00	31342.00	160.05	0	Spot (Block27, Row6, Column3)	12897.76	11880.50	3565.47	0.04	0.28	6865.00	6896.19	6865.00	744.43	0.00	0.11	100.00	97.00	0.00	5015.50	6032.76	9105821.00	8.06	8400.59	8332.00
27	4	6	14589.00	31343.00	194.70	0	Spot (Block27, Row6, Column4)	8883.79	8764.00	1077.62	0.01	0.12	6943.00	6982.68	6943.00	760.63	0.00	0.11	88.00	60.00	0.00	1821.00	1940.79	9532310.00	2.50	7630.67	7570.00
27	5	6	14893.00	31344.00	145.70	0	Spot (Block27, Row6, Column5)	23640.62	22056.50	9264.91	0.03	0.39	7011.00	7066.75	7011.00	807.16	0.00	0.11	100.00	100.00	0.00	15045.50	16629.62	13617000.00	20.53	10951.53	10393.50
27	6	6	15198.00	31343.00	201.65	0	Spot (Block27, Row6, Column6)	8488.15	8503.50	906.53	0.00	0.11	6993.00	7059.59	6993.00	767.88	0.00	0.11	77.00	48.00	0.00	1510.50	1495.15	9778353.00	1.86	7649.94	7512.00
27	7	6	15491.00	31343.00	158.10	0	Spot (Block27, Row6, Column7)	11724.63	10851.00	2797.37	0.03	0.24	6899.00	6976.99	6899.00	750.52	0.00	0.11	98.00	93.00	0.00	3952.00	4825.63	8089994.00	6.33	8319.34	8378.50
27	8	6	15795.00	31344.00	153.80	0	Spot (Block27, Row6, Column8)	11901.25	11103.00	3065.06	0.03	0.26	6923.00	6985.72	6923.00	758.41	0.00	0.11	98.00	90.00	0.00	4180.00	4978.25	7795318.00	6.48	8115.97	8280.00
27	1	7	13684.00	31648.00	202.70	0	Spot (Block27, Row7, Column1)	8963.90	8801.00	1002.68	0.01	0.11	7078.00	7151.25	7078.00	846.36	0.00	0.12	87.00	51.00	0.00	1723.00	1885.90	10451905.00	2.14	8023.88	7982.50
27	2	7	13996.00	31643.00	202.20	0	Spot (Block27, Row7, Column2)	7959.33	7963.00	778.71	0.00	0.10	6704.00	6788.99	6704.00	740.02	0.01	0.11	69.00	40.00	0.00	1259.00	1255.33	9240787.00	1.58	7377.22	7391.50
27	3	7	14292.00	31640.00	218.65	0	Spot (Block27, Row7, Column3)	7848.00	7737.50	895.55	0.01	0.11	6730.00	6785.70	6730.00	751.89	0.00	0.11	59.00	34.00	0.00	1007.50	1118.00	10704671.00	1.41	7178.92	7026.50
27	4	7	14590.00	31638.00	204.30	0	Spot (Block27, Row7, Column4)	8006.56	7984.00	823.36	0.00	0.10	6758.00	6793.81	6758.00	711.02	0.00	0.10	67.00	41.00	0.00	1226.00	1248.56	9487774.00	1.71	7324.33	7213.50
27	5	7	14890.00	31643.00	201.70	0	Spot (Block27, Row7, Column5)	8464.74	8391.00	880.42	0.00	0.10	6806.00	6854.85	6806.00	749.84	0.00	0.11	83.00	53.00	0.00	1585.00	1658.74	9776770.00	2.15	7619.27	7570.00
27	6	7	15184.00	31641.00	204.70	0	Spot (Block27, Row7, Column6)	8531.67	8408.00	889.28	0.01	0.10	6830.00	6870.86	6830.00	760.08	0.00	0.11	86.00	52.00	0.00	1578.00	1701.67	10186814.00	2.19	7573.73	7593.00
27	7	7	15478.00	31641.00	165.05	0	Spot (Block27, Row7, Column7)	10952.60	10359.00	2324.92	0.02	0.21	6804.00	6851.95	6804.00	762.41	0.00	0.11	98.00	88.00	0.00	3555.00	4148.60	8225402.00	5.38	7987.85	7841.00
27	8	7	15794.00	31641.00	193.55	0	Spot (Block27, Row7, Column8)	9754.20	9568.00	1114.73	0.01	0.11	6871.00	6929.89	6871.00	766.87	0.00	0.11	99.00	90.00	0.00	2697.00	2883.20	10368718.00	3.68	7912.83	8034.00
27	1	8	13681.00	31949.00	145.80	0	Spot (Block27, Row8, Column1)	58504.71	65535.00	11835.41	0.05	0.20	7319.00	7407.97	7319.00	913.51	0.01	0.12	100.00	100.00	65.22	58216.00	51185.71	33815980.00	55.93	22186.99	17490.00
27	2	8	13992.00	31948.00	186.65	0	Spot (Block27, Row8, Column2)	8335.33	8252.00	838.40	0.00	0.10	6922.00	6998.69	6922.00	838.92	0.00	0.12	72.00	35.00	0.00	1330.00	1413.33	8185292.00	1.59	7679.18	7730.00
27	3	8	14288.00	31946.00	184.50	0	Spot (Block27, Row8, Column3)	9170.31	8875.00	1697.69	0.01	0.19	6772.00	6818.03	6772.00	777.72	0.00	0.11	83.00	63.00	0.00	2103.00	2398.31	8757649.00	3.02	7506.42	7341.00
27	4	8	14590.00	31939.00	180.75	0	Spot (Block27, Row8, Column4)	8092.37	8089.00	949.16	0.00	0.12	6690.00	6751.37	6690.00	734.97	0.00	0.11	72.00	47.00	0.00	1399.00	1402.37	7396425.00	1.82	7352.82	7299.00
27	5	8	14884.00	31946.00	196.55	0	Spot (Block27, Row8, Column5)	7952.52	7881.00	804.53	0.00	0.10	6720.50	6759.25	6720.50	718.76	0.00	0.11	68.00	40.00	0.00	1160.50	1232.02	8692109.00	1.66	7334.04	7187.00
27	6	8	15196.00	31945.00	186.65	0	Spot (Block27, Row8, Column6)	8625.08	8639.00	981.20	0.00	0.11	6770.00	6807.23	6770.00	767.76	0.00	0.11	83.00	60.00	0.00	1869.00	1855.08	8478456.00	2.37	7616.97	7577.00
27	7	8	15498.00	31946.00	173.55	0	Spot (Block27, Row8, Column7)	9121.43	8832.00	1416.87	0.01	0.16	6792.50	6859.05	6792.50	790.02	0.00	0.12	88.00	66.00	0.00	2039.50	2328.93	7689366.00	2.86	7637.40	7774.00
27	8	8	15782.00	31947.00	161.10	0	Spot (Block27, Row8, Column8)	11845.62	11085.50	3186.96	0.03	0.27	6959.00	7013.25	6959.00	784.87	0.00	0.11	98.00	91.00	0.00	4126.50	4886.62	8528850.00	6.16	8232.10	8278.00
28	1	1	18192.00	29839.00	153.80	0	Spot (Block28, Row1, Column1)	49442.70	57271.00	17315.74	0.06	0.35	1980.00	2006.71	1980.00	221.66	0.01	0.11	100.00	100.00	43.67	55291.00	47462.70	32039100.00	214.00	13515.13	10662.00
28	2	1	18487.00	29844.00	149.00	0	Spot (Block28, Row1, Column2)	6089.14	5771.00	2361.01	0.02	0.39	1905.00	1928.10	1905.00	179.77	0.01	0.09	100.00	100.00	0.00	3866.00	4184.14	3714376.00	23.15	2862.93	2766.00
28	3	1	18789.00	29842.00	153.95	0	Spot (Block28, Row1, Column3)	3836.67	3625.50	1125.37	0.02	0.29	1896.00	1909.20	1896.00	126.22	0.00	0.07	100.00	100.00	0.00	1729.50	1940.67	2478486.00	15.27	2414.06	2387.50
28	4	1	19082.00	29843.00	152.45	0	Spot (Block28, Row1, Column4)	4671.58	4447.50	1531.34	0.02	0.33	1885.00	1909.79	1885.00	137.68	0.01	0.07	100.00	100.00	0.00	2562.50	2786.58	2971123.00	20.06	2549.29	2517.50
28	5	1	19387.00	29843.00	148.05	0	Spot (Block28, Row1, Column5)	6285.73	5561.50	3115.29	0.05	0.50	1843.00	1867.66	1843.00	133.45	0.01	0.07	100.00	100.00	0.00	3718.50	4442.73	3771435.00	33.11	2839.50	2634.50
28	6	1	19693.00	29837.00	154.65	0	Spot (Block28, Row1, Column6)	7308.11	6408.00	3539.93	0.06	0.48	1806.00	1834.75	1806.00	141.90	0.01	0.08	100.00	100.00	0.00	4602.00	5502.11	4794119.00	38.57	3056.54	2827.50
28	7	1	19997.00	29838.00	151.90	0	Spot (Block28, Row1, Column7)	17975.68	17412.50	9371.07	0.01	0.52	1792.00	1817.76	1792.00	145.25	0.01	0.08	100.00	100.00	0.00	15620.50	16183.68	11360632.00	111.24	5646.20	4798.50
28	8	1	20297.00	29843.00	204.60	0	Spot (Block28, Row1, Column8)	2230.36	2214.00	182.61	0.00	0.08	1844.00	1851.25	1844.00	122.61	0.00	0.07	94.00	76.00	0.00	370.00	386.36	2645211.00	3.09	1997.86	1998.00
28	1	2	18189.00	30138.00	202.65	0	Spot (Block28, Row2, Column1)	2165.08	2171.00	137.44	0.00	0.06	1931.00	1952.51	1931.00	172.15	0.00	0.09	65.00	14.00	0.00	240.00	234.08	2520150.00	1.23	2053.24	2045.00
28	2	2	18488.00	30142.00	128.00	0	Spot (Block28, Row2, Column2)	4490.55	4397.00	799.68	0.01	0.18	1858.00	1876.78	1858.00	129.47	0.00	0.07	100.00	100.00	0.00	2539.00	2632.55	1975840.00	20.19	2655.18	2569.00
28	3	2	18792.00	30135.00	199.10	0	Spot (Block28, Row2, Column3)	2241.35	2211.50	146.20	0.01	0.07	1875.00	1892.21	1875.00	125.02	0.00	0.07	96.00	77.00	0.00	336.50	366.35	2523762.00	2.79	2042.60	2047.00
28	4	2	19091.00	30142.00	178.30	0	Spot (Block28, Row2, Column4)	3501.18	3482.00	705.84	0.00	0.20	1892.00	1916.65	1892.00	147.69	0.01	0.08	100.00	100.00	0.00	1590.00	1609.18	3130054.00	10.73	2459.62	2457.50
28	5	2	19394.00	30134.00	193.95	0	Spot (Block28, Row2, Column5)	2540.27	2500.00	239.61	0.01	0.09	1844.00	1865.73	1844.00	127.23	0.01	0.07	99.00	98.00	0.00	656.00	696.27	2707925.00	5.30	2076.03	2075.00
28	6	2	19685.00	30140.00	162.15	0	Spot (Block28, Row2, Column6)	2927.84	2834.00	606.03	0.01	0.21	1806.00	1820.04	1806.00	110.02	0.00	0.06	100.00	99.00	0.00	1028.00	1121.84	2137326.00	10.07	2079.32	2071.00
28	7	2	19989.00	30138.00	158.20	0	Spot (Block28, Row2, Column7)	2934.73	2830.00	578.29	0.02	0.20	1792.00	1808.50	1792.00	123.23	0.00	0.07	100.00	99.00	0.00	1038.00	1142.73	2027896.00	9.14	2084.83	2079.00
28	8	2	20292.00	30132.00	219.20	0	Spot (Block28, Row2, Column8)	2063.56	2053.00	100.67	0.00	0.05	1837.00	1836.60	1837.00	97.03	0.00	0.05	91.00	59.00	0.00	216.00	226.56	2849782.00	2.34	1919.84	1910.00
28	1	3	18190.00	30444.00	148.75	0	Spot (Block28, Row3, Column1)	7141.45	6723.00	2982.90	0.03	0.42	1889.00	1909.49	1889.00	145.97	0.00	0.08	100.00	100.00	0.00	4834.00	5252.45	4306296.00	35.84	3144.32	2868.50
28	2	3	18498.00	30442.00	198.15	0	Spot (Block28, Row3, Column2)	2243.98	2200.00	190.81	0.01	0.09	1837.00	1856.85	1837.00	120.04	0.00	0.06	95.00	84.00	0.00	363.00	406.98	2497547.00	3.23	2005.97	1999.00
28	3	3	18781.00	30439.00	158.55	0	Spot (Block28, Row3, Column3)	3479.98	3423.00	849.00	0.01	0.24	1858.00	1882.30	1858.00	164.72	0.01	0.09	100.00	99.00	0.00	1565.00	1621.98	2422065.00	9.70	2295.03	2284.00
28	4	3	19089.00	30442.00	146.30	0	Spot (Block28, Row3, Column4)	14266.09	13039.00	7935.98	0.04	0.56	1860.00	1877.30	1860.00	141.31	0.00	0.08	100.00	100.00	0.00	11179.00	12406.09	8331395.00	87.67	4510.09	3875.00
28	5	3	19393.00	30443.00	157.75	0	Spot (Block28, Row3, Column5)	2956.88	2784.50	588.92	0.03	0.20	1817.00	1827.32	1817.00	119.87	0.00	0.07	100.00	99.00	0.00	967.50	1139.88	2034330.00	9.42	2161.17	2132.00
28	6	3	19695.00	30436.00	213.50	0	Spot (Block28, Row3, Column6)	2117.43	2125.00	106.49	0.00	0.05	1802.00	1808.23	1802.00	102.41	0.00	0.06	95.00	86.00	0.00	323.00	315.43	2761132.00	3.02	1892.42	1887.00
28	7	3	19994.00	30441.00	147.05	0	Spot (Block28, Row3, Column7)	5226.65	4858.00	1982.90	0.03	0.38	1818.00	1830.33	1818.00	101.95	0.00	0.06	100.00	100.00	0.00	3040.00	3408.65	3078496.00	33.31	2592.60	2423.00
28	8	3	20300.00	30445.00	197.25	0	Spot (Block28, Row3, Column8)	2139.39	2151.00	123.21	0.00	0.06	1858.00	1864.76	1858.00	91.29	0.00	0.05	93.00	74.00	0.00	293.00	281.39	2353333.00	3.01	1979.89	1980.00
28	1	4	18189.00	30741.00	147.55	0	Spot (Block28, Row4, Column1)	12972.49	11166.50	7112.90	0.07	0.55	1871.00	1887.67	1871.00	148.63	0.00	0.08	100.00	100.00	0.00	9295.50	11101.49	7705660.00	74.58	4443.35	3855.50
28	2	4	18494.00	30740.00	214.15	0	Spot (Block28, Row4, Column2)	2136.25	2114.00	146.94	0.00	0.07	1837.00	1855.75	1837.00	187.27	0.00	0.10	73.00	27.00	0.00	277.00	299.25	2800629.00	1.50	1940.61	1940.00
28	3	4	18792.00	30741.00	149.35	0	Spot (Block28, Row4, Column3)	49299.59	62295.00	19146.74	0.10	0.39	1853.00	1885.17	1853.00	209.49	0.01	0.11	100.00	100.00	46.97	60442.00	47446.59	30122252.00	226.34	13281.67	10257.00
28	4	4	19077.00	30741.00	204.90	0	Spot (Block28, Row4, Column4)	2226.98	2184.00	455.46	0.01	0.20	1838.00	1861.87	1838.00	158.98	0.01	0.09	90.00	56.00	0.00	346.00	388.98	2650110.00	2.30	1966.72	1961.00
28	5	4	19372.00	30738.00	196.85	0	Spot (Block28, Row4, Column5)	2258.61	2216.00	261.16	0.01	0.12	1815.00	1828.17	1815.00	148.05	0.00	0.08	95.00	68.00	0.00	401.00	443.61	2491249.00	2.91	1966.65	1962.00
28	6	4	19697.00	30741.00	201.65	0	Spot (Block28, Row4, Column6)	2688.31	2676.50	296.57	0.00	0.11	1817.00	1825.86	1817.00	109.36	0.00	0.06	100.00	99.00	0.00	859.50	871.31	3096931.00	7.89	2071.59	2067.50
28	7	4	19989.00	30746.00	149.50	0	Spot (Block28, Row4, Column7)	4528.00	3961.00	1839.33	0.06	0.41	1850.00	1865.62	1850.00	106.57	0.00	0.06	100.00	100.00	0.00	2111.00	2678.00	2757555.00	24.98	2411.56	2349.00
28	8	4	20289.00	30747.00	151.40	0	Spot (Block28, Row4, Column8)	3447.19	3412.50	652.78	0.00	0.19	1876.00	1892.88	1876.00	152.52	0.00	0.08	100.00	100.00	0.00	1536.50	1571.19	2164833.00	10.19	2321.51	2335.00
28	1	5	18195.00	31044.00	148.50	0	Spot (Block28, Row5, Column1)	12888.50	10784.00	8630.87	0.08	0.67	1878.00	1888.23	1878.00	140.15	0.00	0.07	100.00	100.00	0.00	8906.00	11010.50	7668656.00	78.49	4214.64	3742.50
28	2	5	18492.00	31045.00	181.80	0	Spot (Block28, Row5, Column2)	2195.37	2206.00	115.55	0.00	0.05	1841.00	1849.65	1841.00	117.93	0.00	0.06	96.00	85.00	0.00	365.00	354.37	2030713.00	2.93	1969.01	1952.50
28	3	5	18799.00	31046.00	197.70	0	Spot (Block28, Row5, Column3)	2253.94	2253.00	155.32	0.00	0.07	1859.00	1885.32	1859.00	172.54	0.01	0.09	90.00	63.00	0.00	394.00	394.94	2497360.00	2.14	2004.80	1979.00
28	4	5	19094.00	31047.00	151.35	0	Spot (Block28, Row5, Column4)	5154.65	4838.00	1741.79	0.03	0.34	1867.00	1895.23	1867.00	191.21	0.01	0.10	100.00	100.00	0.00	2971.00	3287.65	3257736.00	17.05	2639.23	2506.00
28	5	5	19393.00	31046.00	147.60	0	Spot (Block28, Row5, Column5)	43624.61	48501.00	21549.76	0.05	0.49	1859.00	1902.89	1859.00	227.94	0.01	0.12	100.00	100.00	36.76	46642.00	41765.61	25869532.00	183.04	10854.39	8395.00
28	6	5	19697.00	31039.00	167.95	0	Spot (Block28, Row5, Column6)	3024.32	2876.50	667.84	0.02	0.22	1855.00	1869.08	1855.00	129.60	0.00	0.07	100.00	99.00	0.00	1021.50	1169.32	2365020.00	8.91	2179.53	2162.50
28	7	5	19991.00	31043.00	185.40	0	Spot (Block28, Row5, Column7)	2226.93	2207.00	155.24	0.00	0.07	1857.50	1878.68	1857.50	164.34	0.00	0.09	90.00	55.00	0.00	349.50	369.43	2155670.00	2.12	2001.77	2005.00
28	8	5	20294.00	31041.00	147.30	0	Spot (Block28, Row5, Column8)	8379.62	7223.50	4594.21	0.06	0.55	1860.00	1883.14	1860.00	158.03	0.01	0.08	100.00	100.00	0.00	5363.50	6519.62	4977494.00	41.11	3197.31	3018.50
28	1	6	18187.00	31338.00	221.50	0	Spot (Block28, Row6, Column1)	2295.86	2267.50	182.43	0.01	0.08	1932.00	1941.66	1932.00	137.00	0.00	0.07	93.00	64.00	0.00	335.50	363.86	3218795.00	2.59	2016.21	2020.50
28	2	6	18489.00	31348.00	205.95	0	Spot (Block28, Row6, Column2)	2281.18	2258.00	179.66	0.00	0.08	1934.00	1949.35	1934.00	152.24	0.00	0.08	88.00	53.00	0.00	324.00	347.18	2751100.00	2.18	2096.42	2091.00
28	3	6	18783.00	31340.00	146.10	0	Spot (Block28, Row6, Column3)	15575.97	13689.00	8798.51	0.06	0.56	1914.00	1938.12	1914.00	152.12	0.01	0.08	100.00	100.00	0.00	11775.00	13661.97	9065215.00	89.65	4874.50	3833.00
28	4	6	19093.00	31345.00	174.40	0	Spot (Block28, Row6, Column4)	2772.00	2697.00	438.40	0.01	0.16	1910.00	1941.72	1910.00	190.84	0.01	0.10	98.00	85.00	0.00	787.00	862.00	2361746.00	4.35	2173.92	2161.00
28	5	6	19387.00	31342.00	144.05	0	Spot (Block28, Row6, Column5)	38979.79	38289.00	19618.74	0.01	0.50	1875.00	1921.70	1875.00	228.94	0.01	0.12	100.00	100.00	16.70	36414.00	37104.79	21711816.00	161.87	10993.95	9615.00
28	6	6	19690.00	31338.00	183.65	0	Spot (Block28, Row6, Column6)	2470.07	2405.00	315.15	0.01	0.13	1849.00	1865.73	1849.00	137.97	0.00	0.07	99.00	92.00	0.00	556.00	621.07	2329280.00	4.38	2073.45	2079.00
28	7	6	19990.00	31339.00	148.75	0	Spot (Block28, Row6, Column7)	7528.21	6864.50	3332.01	0.04	0.44	1843.00	1865.81	1843.00	129.19	0.01	0.07	100.00	100.00	0.00	5021.50	5685.21	4562098.00	43.83	3202.28	2929.00
28	8	6	20299.00	31342.00	147.15	0	Spot (Block28, Row6, Column8)	9167.67	8208.00	4690.72	0.05	0.51	1863.00	1880.59	1863.00	113.85	0.00	0.06	100.00	100.00	0.00	6345.00	7304.67	5390592.00	64.01	3554.58	3153.50
28	1	7	18187.00	31623.00	211.15	0	Spot (Block28, Row7, Column1)	2343.88	2346.00	175.84	0.00	0.08	1962.00	1978.10	1962.00	179.35	0.00	0.09	87.00	53.00	0.00	384.00	381.88	2974381.00	2.04	2094.00	2071.50
28	2	7	18478.00	31624.00	189.85	0	Spot (Block28, Row7, Column2)	2250.14	2249.50	135.64	0.00	0.06	1910.00	1922.69	1910.00	133.61	0.00	0.07	92.00	69.00	0.00	339.50	340.14	2281639.00	2.45	2077.68	2078.00
28	3	7	18792.00	31643.00	189.60	0	Spot (Block28, Row7, Column3)	2138.69	2126.50	123.40	0.00	0.06	1884.00	1897.65	1884.00	145.40	0.00	0.08	78.00	40.00	0.00	242.50	254.69	2172905.00	1.66	2013.24	2009.00
28	4	7	19097.00	31638.00	171.60	0	Spot (Block28, Row7, Column4)	2296.23	2318.00	151.54	0.00	0.07	1881.00	1892.08	1881.00	119.78	0.00	0.06	96.00	83.00	0.00	437.00	415.23	1878320.00	3.37	2039.10	2032.00
28	5	7	19392.00	31641.00	183.30	0	Spot (Block28, Row7, Column5)	3476.62	3362.00	788.12	0.01	0.23	1856.00	1883.10	1856.00	170.90	0.01	0.09	100.00	100.00	0.00	1506.00	1620.62	3271501.00	9.32	2359.90	2347.00
28	6	7	19688.00	31636.00	208.20	0	Spot (Block28, Row7, Column6)	2162.29	2180.50	146.18	0.00	0.07	1815.00	1836.77	1815.00	127.38	0.01	0.07	95.00	70.00	0.00	365.50	347.29	2676912.00	2.56	1968.45	1963.50
28	7	7	19990.00	31644.00	150.15	0	Spot (Block28, Row7, Column7)	7293.19	6663.50	2971.41	0.04	0.41	1818.00	1846.17	1818.00	131.73	0.01	0.07	100.00	100.00	0.00	4845.50	5475.19	4463432.00	41.35	3360.71	2698.00
28	8	7	20298.00	31643.00	186.00	0	Spot (Block28, Row7, Column8)	3862.91	3849.00	630.07	0.00	0.16	1846.00	1857.77	1846.00	112.89	0.00	0.06	100.00	100.00	0.00	2003.00	2016.91	3762475.00	17.76	2508.22	2465.00
28	1	8	18181.00	31947.00	146.50	0	Spot (Block28, Row8, Column1)	55404.34	65535.00	15595.18	0.07	0.28	1988.00	2019.22	1988.00	261.89	0.01	0.13	100.00	100.00	61.02	63547.00	53416.34	32688804.00	203.85	14006.51	9407.50
28	2	8	18492.00	31941.00	166.00	0	Spot (Block28, Row8, Column2)	2754.59	2700.00	442.05	0.01	0.16	1888.00	1911.39	1888.00	172.91	0.01	0.09	97.00	87.00	0.00	812.00	866.59	2104510.00	4.88	2155.81	2145.50
28	3	8	18779.00	31941.00	153.35	0	Spot (Block28, Row8, Column3)	3995.04	3417.50	1545.70	0.07	0.39	1854.00	1863.84	1854.00	124.52	0.00	0.07	100.00	100.00	0.00	1563.50	2141.04	2580796.00	17.12	2325.51	2327.00
28	4	8	19086.00	31935.00	172.45	0	Spot (Block28, Row8, Column4)	2326.02	2284.00	205.34	0.01	0.09	1840.00	1851.62	1840.00	122.52	0.00	0.07	98.00	89.00	0.00	444.00	486.02	1935247.00	3.87	2029.59	2009.50
28	5	8	19384.00	31938.00	182.50	0	Spot (Block28, Row8, Column5)	2171.26	2187.00	145.47	0.00	0.07	1820.00	1837.72	1820.00	120.68	0.00	0.07	93.00	76.00	0.00	367.00	351.26	2036644.00	2.76	2017.70	2002.00
28	6	8	19694.00	31942.00	189.35	0	Spot (Block28, Row8, Column6)	2181.21	2178.00	159.80	0.00	0.07	1789.00	1794.66	1789.00	98.59	0.00	0.05	96.00	89.00	0.00	389.00	392.21	2198663.00	3.92	1979.67	1975.00
28	7	8	19994.00	31942.00	148.65	0	Spot (Block28, Row8, Column7)	4083.62	3867.00	1105.57	0.02	0.27	1790.00	1806.98	1790.00	121.96	0.00	0.07	100.00	100.00	0.00	2077.00	2293.62	2462422.00	18.67	2375.27	2343.00
28	8	8	20278.00	31942.00	147.85	0	Spot (Block28, Row8, Column8)	5335.61	5289.00	1464.20	0.00	0.27	1832.00	1843.08	1832.00	114.77	0.00	0.06	100.00	100.00	0.00	3457.00	3503.61	3190694.00	30.43	2765.71	2576.00
29	1	1	4688.00	34344.00	147.85	0	Spot (Block29, Row1, Column1)	56587.65	65535.00	12568.39	0.06	0.22	2662.00	2740.64	2662.00	365.41	0.01	0.13	100.00	100.00	58.53	62873.00	53925.65	33839672.00	147.36	17398.98	14025.00
29	2	1	4988.00	34346.00	144.65	0	Spot (Block29, Row1, Column2)	5594.26	5233.00	1777.09	0.03	0.32	2511.00	2546.63	2511.00	227.26	0.01	0.09	100.00	100.00	0.00	2722.00	3083.26	3177540.00	13.41	3250.48	3192.50
29	3	1	5292.00	34344.00	143.90	0	Spot (Block29, Row1, Column3)	7657.04	6666.00	3541.54	0.06	0.46	2413.00	2430.81	2413.00	169.83	0.00	0.07	100.00	100.00	0.00	4253.00	5244.04	4303257.00	30.77	3421.40	3197.50
29	4	1	5580.00	34351.00	163.25	0	Spot (Block29, Row1, Column4)	4188.52	3864.00	1154.43	0.04	0.28	2342.00	2371.20	2342.00	190.90	0.01	0.08	100.00	98.00	0.00	1522.00	1846.52	3107882.00	9.52	2769.63	2756.00
29	5	1	5888.00	34344.00	139.80	0	Spot (Block29, Row1, Column5)	33237.06	29058.00	22320.06	0.06	0.67	2346.00	2386.06	2346.00	214.22	0.01	0.09	100.00	100.00	16.64	26712.00	30891.06	17582420.00	144.02	8423.13	7511.00
29	6	1	6189.00	34343.00	146.35	0	Spot (Block29, Row1, Column6)	17159.13	14957.00	9207.90	0.06	0.54	2349.00	2402.76	2349.00	258.18	0.01	0.11	100.00	100.00	0.00	12608.00	14810.13	9935137.00	57.15	5652.94	4924.00
29	7	1	6493.00	34345.00	148.30	0	Spot (Block29, Row1, Column7)	44395.96	49431.00	20917.69	0.05	0.47	2339.00	2384.45	2339.00	244.08	0.01	0.10	100.00	100.00	37.23	47092.00	42056.96	26593328.00	172.12	11961.53	9847.00
29	8	1	6788.00	34361.00	241.55	0	Spot (Block29, Row1, Column8)	2812.12	2761.00	261.82	0.01	0.09	2381.00	2412.11	2381.00	185.30	0.01	0.08	82.00	51.00	0.00	380.00	431.12	4727173.00	2.16	2543.81	2534.00
29	1	2	4679.00	34645.00	205.10	0	Spot (Block29, Row2, Column1)	2889.79	2875.00	166.01	0.00	0.06	2549.00	2594.95	2549.00	261.45	0.01	0.10	64.00	16.00	0.00	326.00	340.79	3461968.00	1.13	2773.46	2750.00
29	2	2	4978.00	34647.00	115.70	0	Spot (Block29, Row2, Column2)	13047.03	12566.50	4014.16	0.02	0.31	2433.50	2474.14	2433.50	193.91	0.01	0.08	100.00	100.00	0.00	10133.00	10613.53	4592556.00	54.52	5074.62	4700.50
29	3	2	5287.00	34642.00	181.10	0	Spot (Block29, Row2, Column3)	3076.42	3071.00	316.65	0.00	0.10	2363.00	2400.03	2363.00	188.02	0.01	0.08	96.00	83.00	0.00	708.00	713.42	2830308.00	3.60	2608.68	2617.00
29	4	2	5586.00	34648.00	186.35	0	Spot (Block29, Row2, Column4)	5377.53	5159.00	1672.20	0.02	0.31	2326.00	2363.76	2326.00	207.34	0.01	0.09	100.00	100.00	0.00	2833.00	3051.53	5243093.00	14.54	3311.39	3291.00
29	5	2	5886.00	34646.00	195.00	0	Spot (Block29, Row2, Column5)	3064.70	3016.00	285.00	0.01	0.09	2327.00	2362.98	2327.00	195.85	0.01	0.08	98.00	89.00	0.00	689.00	737.70	3294556.00	3.58	2562.99	2544.00
29	6	2	6183.00	34646.00	138.35	0	Spot (Block29, Row2, Column6)	9715.64	9528.50	3941.10	0.01	0.41	2336.00	2375.69	2336.00	202.50	0.01	0.09	100.00	100.00	0.00	7192.50	7379.64	5032701.00	36.25	4108.13	3792.00
29	7	2	6492.00	34646.00	147.05	0	Spot (Block29, Row2, Column7)	5095.05	4642.00	1593.12	0.04	0.31	2334.00	2374.39	2334.00	218.43	0.01	0.09	100.00	100.00	0.00	2308.00	2761.05	3016267.00	12.46	3029.47	3028.50
29	8	2	6792.00	34644.00	206.05	0	Spot (Block29, Row2, Column8)	2717.64	2716.00	163.05	0.00	0.06	2390.00	2409.08	2390.00	167.06	0.00	0.07	85.00	47.00	0.00	326.00	327.64	3296500.00	1.85	2545.97	2543.00
29	1	3	4692.00	34948.00	138.45	0	Spot (Block29, Row3, Column1)	34080.73	32139.50	18567.57	0.03	0.54	2504.00	2540.27	2504.00	204.05	0.01	0.08	100.00	100.00	5.77	29635.50	31576.73	17721992.00	154.57	9591.59	7796.50
29	2	3	4987.00	34956.00	169.65	0	Spot (Block29, Row3, Column2)	3297.46	3286.00	380.21	0.00	0.12	2405.00	2448.23	2405.00	197.31	0.01	0.08	99.00	91.00	0.00	881.00	892.46	2651158.00	4.30	2774.77	2799.50
29	3	3	5271.00	34941.00	138.80	0	Spot (Block29, Row3, Column3)	5411.02	5089.50	1444.79	0.03	0.27	2368.00	2398.69	2368.00	193.57	0.01	0.08	100.00	100.00	0.00	2721.50	3043.02	2824555.00	15.56	3283.75	3117.00
29	4	3	5589.00	34947.00	138.35	0	Spot (Block29, Row3, Column4)	13617.65	12922.00	6645.08	0.02	0.49	2375.00	2411.43	2375.00	196.01	0.01	0.08	100.00	100.00	0.00	10547.00	11242.65	7040324.00	57.17	4930.07	4346.00
29	5	3	5893.00	34944.00	147.00	0	Spot (Block29, Row3, Column5)	3961.84	3784.00	760.23	0.02	0.19	2400.00	2424.45	2400.00	176.08	0.00	0.07	100.00	99.00	0.00	1384.00	1561.84	2333523.00	8.73	2904.00	2870.50
29	6	3	6193.00	34955.00	200.70	0	Spot (Block29, Row3, Column6)	2837.34	2840.00	168.35	0.00	0.06	2389.00	2406.41	2389.00	168.56	0.00	0.07	95.00	72.00	0.00	451.00	448.34	3237404.00	2.56	2558.90	2534.00
29	7	3	6486.00	34946.00	138.25	0	Spot (Block29, Row3, Column7)	12816.07	10800.00	7462.52	0.07	0.58	2390.00	2420.96	2390.00	176.38	0.01	0.07	100.00	100.00	0.00	8410.00	10426.07	6651541.00	58.93	4939.05	4069.00
29	8	3	6790.00	34944.00	201.00	0	Spot (Block29, Row3, Column8)	2921.51	2908.00	217.92	0.00	0.07	2412.50	2437.75	2412.50	158.86	0.00	0.07	96.00	78.00	0.00	495.50	509.01	3342202.00	3.05	2632.40	2650.50
29	1	4	4687.00	35246.00	137.75	0	Spot (Block29, Row4, Column1)	14321.38	13282.00	7068.93	0.03	0.49	2560.00	2588.24	2560.00	215.21	0.00	0.08	100.00	100.00	0.00	10722.00	11761.38	7346870.00	54.52	5253.21	4740.00
29	2	4	4978.00	35248.00	206.30	0	Spot (Block29, Row4, Column2)	2806.10	2809.50	161.97	0.00	0.06	2400.00	2436.71	2400.00	201.89	0.01	0.08	85.00	52.00	0.00	409.50	406.10	3384162.00	1.83	2598.12	2574.00
29	3	4	5287.00	35246.00	141.05	0	Spot (Block29, Row4, Column3)	43036.07	45271.50	20476.73	0.02	0.48	2371.00	2402.10	2371.00	215.81	0.01	0.09	100.00	100.00	30.07	42900.50	40665.07	23325648.00	188.28	11487.75	10116.00
29	4	4	5588.00	35251.00	205.15	0	Spot (Block29, Row4, Column4)	3040.91	2961.50	316.44	0.01	0.10	2439.00	2465.92	2439.00	208.27	0.00	0.08	93.00	67.00	0.00	522.50	601.91	3643010.00	2.76	2654.99	2651.00
29	5	4	5879.00	35255.00	200.65	0	Spot (Block29, Row4, Column5)	3133.99	3060.50	285.22	0.01	0.09	2493.00	2531.08	2493.00	254.22	0.01	0.10	98.00	58.00	0.00	567.50	640.99	3566484.00	2.37	2798.26	2788.00
29	6	4	6192.00	35244.00	185.05	0	Spot (Block29, Row4, Column6)	3464.81	3421.00	389.03	0.01	0.11	2477.00	2512.57	2477.00	196.27	0.01	0.08	99.00	97.00	0.00	944.00	987.81	3343541.00	4.85	2801.81	2805.00
29	7	4	6484.00	35252.00	143.20	0	Spot (Block29, Row4, Column7)	16838.69	13735.00	11457.40	0.09	0.68	2467.00	2503.77	2467.00	189.69	0.01	0.08	100.00	100.00	0.00	11268.00	14371.69	9412828.00	75.57	5121.97	4531.00
29	8	4	6787.00	35253.00	147.00	0	Spot (Block29, Row4, Column8)	7013.64	6286.00	2423.66	0.05	0.35	2461.00	2502.34	2461.00	212.93	0.01	0.09	100.00	100.00	0.00	3825.00	4552.64	4145064.00	21.19	3571.94	3498.00
29	1	5	4690.00	35547.00	139.40	0	Spot (Block29, Row5, Column1)	11805.77	10472.00	6352.81	0.05	0.54	2605.00	2638.42	2605.00	222.41	0.01	0.08	100.00	100.00	0.00	7867.00	9200.77	6186226.00	41.22	4772.09	4253.50
29	2	5	4983.00	35550.00	201.90	0	Spot (Block29, Row5, Column2)	2926.90	2918.00	207.77	0.00	0.07	2416.00	2429.84	2416.00	147.53	0.00	0.06	98.00	88.00	0.00	502.00	510.90	3392277.00	3.37	2655.75	2644.50
29	3	5	5294.00	35545.00	169.80	0	Spot (Block29, Row5, Column3)	3135.66	3083.00	284.38	0.01	0.09	2421.00	2459.04	2421.00	222.06	0.01	0.09	97.00	83.00	0.00	662.00	714.66	2502256.00	3.05	2683.53	2677.50
29	4	5	5590.00	35548.00	139.15	0	Spot (Block29, Row5, Column4)	10358.88	9460.00	5027.65	0.04	0.49	2522.00	2574.15	2522.00	298.64	0.01	0.12	100.00	100.00	0.00	6938.00	7836.88	5407334.00	26.07	4337.42	3989.00
29	5	5	5888.00	35545.00	140.35	0	Spot (Block29, Row5, Column5)	57699.02	65535.00	13297.35	0.06	0.23	2596.00	2691.69	2596.00	373.28	0.02	0.14	100.00	100.00	66.85	62939.00	55103.02	30811488.00	147.36	17869.59	14775.00
29	6	5	6191.00	35545.00	142.60	0	Spot (Block29, Row5, Column6)	10633.77	9704.50	4620.09	0.04	0.43	2574.00	2631.97	2574.00	256.77	0.01	0.10	100.00	100.00	0.00	7130.50	8059.77	5869839.00	31.16	4307.03	4043.00
29	7	5	6498.00	35551.00	189.55	0	Spot (Block29, Row5, Column7)	3118.47	3088.50	250.18	0.00	0.08	2577.00	2631.71	2577.00	254.74	0.01	0.10	90.00	50.00	0.00	511.50	541.47	3162133.00	1.91	2782.78	2776.50
29	8	5	6793.00	35547.00	139.35	0	Spot (Block29, Row5, Column8)	38246.54	37718.00	23365.21	0.01	0.61	2631.00	2694.83	2631.00	297.04	0.01	0.11	100.00	100.00	30.38	35087.00	35615.54	20270716.00	119.69	9434.90	7815.50
29	1	6	4674.00	35836.00	201.55	0	Spot (Block29, Row6, Column1)	2955.84	2942.50	188.55	0.00	0.06	2544.00	2578.91	2544.00	295.03	0.01	0.11	72.00	15.00	0.00	398.50	411.84	3416953.00	1.28	2767.41	2741.50
29	2	6	4993.00	35844.00	210.20	0	Spot (Block29, Row6, Column2)	2746.63	2714.00	165.25	0.01	0.06	2361.00	2387.59	2361.00	184.43	0.00	0.08	94.00	45.00	0.00	353.00	385.63	3460749.00	1.95	2555.78	2556.00
29	3	6	5281.00	35843.00	138.35	0	Spot (Block29, Row6, Column3)	35389.75	33397.00	18963.13	0.03	0.54	2395.00	2442.61	2395.00	225.87	0.01	0.09	100.00	100.00	9.63	31002.00	32994.75	18367304.00	145.87	10099.74	8174.00
29	4	6	5593.00	35845.00	147.70	0	Spot (Block29, Row6, Column4)	5363.89	5144.50	1321.32	0.02	0.25	2488.00	2544.89	2488.00	321.59	0.01	0.13	100.00	100.00	0.00	2656.50	2875.89	3196879.00	8.77	3169.67	3127.00
29	5	6	5888.00	35845.00	143.60	0	Spot (Block29, Row6, Column5)	60619.93	65535.00	10520.41	0.03	0.17	2542.00	2634.69	2542.00	419.79	0.02	0.16	100.00	100.00	76.43	62993.00	58077.93	33947420.00	138.13	18136.65	13504.00
29	6	6	6188.00	35842.00	171.05	0	Spot (Block29, Row6, Column6)	4670.39	4064.00	1469.11	0.06	0.31	2529.00	2607.20	2529.00	345.94	0.01	0.13	100.00	91.00	0.00	1535.00	2141.39	3797026.00	5.96	3124.37	3127.50
29	7	6	6492.00	35847.00	140.00	0	Spot (Block29, Row6, Column7)	24077.55	20847.00	14250.90	0.06	0.59	2515.00	2588.84	2515.00	297.04	0.01	0.11	100.00	100.00	0.19	18332.00	21562.55	12929647.00	72.34	6805.69	5596.00
29	8	6	6795.00	35846.00	141.45	0	Spot (Block29, Row6, Column8)	27998.16	24728.00	18298.40	0.05	0.65	2626.00	2697.54	2626.00	325.86	0.01	0.12	100.00	100.00	2.40	22102.00	25372.16	15175002.00	77.64	7647.08	6481.50
29	1	7	4690.00	36140.00	198.05	0	Spot (Block29, Row7, Column1)	2839.93	2835.00	293.80	0.00	0.10	2402.00	2456.69	2402.00	299.34	0.01	0.12	70.00	20.00	0.00	433.00	437.93	3143798.00	1.28	2651.45	2583.50
29	2	7	4993.00	36152.00	202.65	0	Spot (Block29, Row7, Column2)	2871.65	2728.00	352.02	0.02	0.12	2335.00	2350.97	2335.00	127.61	0.00	0.05	96.00	84.00	0.00	393.00	536.65	3336863.00	4.08	2522.43	2544.00
29	3	7	5289.00	36140.00	195.85	0	Spot (Block29, Row7, Column3)	2741.52	2724.50	137.58	0.00	0.05	2359.00	2384.28	2359.00	171.84	0.00	0.07	95.00	54.00	0.00	365.50	382.52	2971811.00	2.08	2570.03	2564.50
29	4	7	5592.00	36141.00	192.45	0	Spot (Block29, Row7, Column4)	2860.92	2863.00	232.18	0.00	0.08	2341.00	2366.93	2341.00	180.67	0.00	0.08	94.00	72.00	0.00	522.00	519.92	2981079.00	2.73	2552.38	2537.00
29	5	7	5890.00	36145.00	185.65	0	Spot (Block29, Row7, Column5)	5007.06	4679.00	1565.08	0.03	0.31	2345.00	2397.13	2345.00	294.16	0.01	0.12	100.00	100.00	0.00	2334.00	2662.06	4856847.00	8.87	3124.14	3119.00
29	6	7	6187.00	36137.00	216.35	0	Spot (Block29, Row7, Column6)	2756.68	2743.00	181.64	0.00	0.07	2332.00	2371.33	2332.00	221.63	0.01	0.09	86.00	44.00	0.00	411.00	424.68	3699464.00	1.74	2524.17	2536.00
29	7	7	6478.00	36151.00	140.35	0	Spot (Block29, Row7, Column7)	20195.54	18415.50	10501.89	0.04	0.52	2370.50	2409.81	2370.50	227.79	0.01	0.09	100.00	100.00	0.37	16045.00	17825.04	10784421.00	78.08	6811.43	5231.00
29	8	7	6798.00	36149.00	176.00	0	Spot (Block29, Row7, Column8)	5303.91	5270.00	867.91	0.00	0.16	2492.00	2517.81	2492.00	211.69	0.00	0.08	100.00	100.00	0.00	2778.00	2811.91	4598486.00	13.16	3367.13	3373.00
29	1	8	4682.00	36451.00	138.85	0	Spot (Block29, Row8, Column1)	63443.75	65535.00	5556.12	0.01	0.09	2414.00	2471.93	2414.00	342.84	0.01	0.14	100.00	100.00	81.26	63121.00	61029.75	33181328.00	177.84	22194.03	17585.00
29	2	8	4994.00	36445.00	161.30	0	Spot (Block29, Row8, Column2)	4195.59	3851.00	1096.31	0.04	0.26	2403.00	2437.90	2403.00	250.88	0.01	0.10	99.00	96.00	0.00	1448.00	1792.59	3016629.00	7.01	2862.68	2878.00
29	3	8	5278.00	36445.00	138.75	0	Spot (Block29, Row8, Column3)	12364.01	10708.00	6873.76	0.06	0.56	2414.00	2438.70	2414.00	162.66	0.00	0.07	100.00	100.00	0.00	8294.00	9950.01	6454013.00	61.02	4580.12	4290.00
29	4	8	5585.00	36444.00	175.35	0	Spot (Block29, Row8, Column4)	3168.22	3180.00	418.44	0.00	0.13	2364.00	2378.56	2364.00	159.16	0.00	0.07	98.00	85.00	0.00	816.00	804.22	2734175.00	4.96	2598.53	2606.00
29	5	8	5882.00	36446.00	195.60	0	Spot (Block29, Row8, Column5)	2939.82	2924.00	255.12	0.00	0.09	2336.00	2351.07	2336.00	169.87	0.00	0.07	96.00	83.00	0.00	588.00	603.82	3175009.00	3.47	2608.28	2591.00
29	6	8	6190.00	36447.00	206.20	0	Spot (Block29, Row8, Column6)	2776.21	2742.00	214.84	0.01	0.08	2303.00	2319.29	2303.00	161.72	0.00	0.07	96.00	71.00	0.00	439.00	473.21	3367538.00	2.83	2466.05	2459.00
29	7	8	6489.00	36448.00	138.65	0	Spot (Block29, Row8, Column7)	17465.53	16300.00	9513.92	0.03	0.54	2361.00	2383.82	2361.00	198.42	0.00	0.08	100.00	100.00	0.00	13939.00	15104.53	9064611.00	76.01	5670.49	4743.00
29	8	8	6778.00	36455.00	145.45	0	Spot (Block29, Row8, Column8)	6947.32	6603.00	2121.73	0.02	0.31	2496.00	2516.40	2496.00	192.74	0.00	0.08	100.00	100.00	0.00	4107.00	4451.32	3994710.00	22.99	3510.88	3369.00
30	1	1	9190.00	34342.00	149.15	0	Spot (Block30, Row1, Column1)	51631.99	62677.50	16767.81	0.08	0.32	1501.00	1530.93	1501.00	208.06	0.01	0.14	100.00	100.00	46.56	61176.50	50130.99	31495736.00	240.80	14592.14	10768.00
30	2	1	9486.00	34341.00	172.75	0	Spot (Block30, Row1, Column2)	1758.67	1769.00	107.72	0.00	0.06	1457.00	1472.25	1457.00	150.60	0.00	0.10	88.00	55.00	0.00	312.00	301.67	1457938.00	1.90	1576.60	1563.00
30	3	1	9795.00	34344.00	200.80	0	Spot (Block30, Row1, Column3)	1621.54	1605.50	114.91	0.00	0.07	1431.00	1434.47	1431.00	73.42	0.00	0.05	88.00	61.00	0.00	174.50	190.54	1848554.00	2.55	1498.42	1513.50
30	4	1	10086.00	34348.00	200.70	0	Spot (Block30, Row1, Column4)	1709.71	1712.00	112.84	0.00	0.07	1447.00	1450.76	1447.00	70.80	0.00	0.05	96.00	82.00	0.00	265.00	262.71	1954201.00	3.66	1549.48	1550.00
30	5	1	10398.00	34340.00	172.15	0	Spot (Block30, Row1, Column5)	1807.71	1814.00	124.76	0.00	0.07	1455.00	1458.65	1455.00	70.79	0.00	0.05	99.00	96.00	0.00	359.00	352.71	1489553.00	4.93	1597.71	1594.00
30	6	1	10690.00	34327.00	199.95	0	Spot (Block30, Row1, Column6)	1752.94	1756.50	141.46	0.00	0.08	1463.00	1467.48	1463.00	68.77	0.00	0.05	96.00	82.00	0.00	293.50	289.94	1991343.00	4.15	1562.19	1557.00
30	7	1	10994.00	34343.00	201.30	0	Spot (Block30, Row1, Column7)	1866.47	1855.00	176.23	0.00	0.09	1488.00	1493.01	1488.00	77.67	0.00	0.05	96.00	88.00	0.00	367.00	378.47	2148308.00	4.81	1616.25	1608.00
30	8	1	11292.00	34339.00	220.05	0	Spot (Block30, Row1, Column8)	1830.13	1822.00	151.53	0.00	0.08	1508.00	1510.69	1508.00	74.94	0.00	0.05	96.00	87.00	0.00	314.00	322.13	2534733.00	4.26	1617.71	1615.50
30	1	2	9175.00	34651.00	215.20	0	Spot (Block30, Row2, Column1)	1709.22	1718.00	79.68	0.00	0.05	1466.00	1485.52	1466.00	147.90	0.01	0.10	87.00	23.00	0.00	252.00	243.22	2268130.00	1.51	1564.73	1553.00
30	2	2	9491.00	34640.00	137.85	0	Spot (Block30, Row2, Column2)	1760.77	1780.00	94.69	0.00	0.05	1430.00	1431.24	1430.00	74.34	0.00	0.05	99.00	95.00	0.00	350.00	330.77	903275.00	4.43	1567.43	1566.00
30	3	2	9795.00	34642.00	204.55	0	Spot (Block30, Row2, Column3)	1700.86	1700.00	114.76	0.00	0.07	1414.00	1424.41	1414.00	83.95	0.00	0.06	97.00	84.00	0.00	286.00	286.86	2024020.00	3.29	1535.70	1524.00
30	4	2	10103.00	34643.00	209.00	0	Spot (Block30, Row2, Column4)	1709.91	1699.00	124.79	0.00	0.07	1431.00	1438.79	1431.00	69.65	0.00	0.05	98.00	93.00	0.00	268.00	278.91	2135679.00	3.89	1561.69	1568.00
30	5	2	10390.00	34649.00	192.45	0	Spot (Block30, Row2, Column5)	2117.86	2082.50	312.30	0.01	0.15	1445.00	1450.89	1445.00	70.34	0.00	0.05	100.00	100.00	0.00	637.50	672.86	2219521.00	9.48	1713.73	1667.00
30	6	2	10682.00	34646.00	175.95	0	Spot (Block30, Row2, Column6)	1785.96	1753.00	127.73	0.01	0.07	1458.00	1461.54	1458.00	71.17	0.00	0.05	99.00	97.00	0.00	295.00	327.96	1543070.00	4.56	1624.73	1621.00
30	7	2	10998.00	34641.00	193.55	0	Spot (Block30, Row2, Column7)	1773.25	1784.00	105.50	0.00	0.06	1480.00	1485.60	1480.00	77.37	0.00	0.05	98.00	88.00	0.00	304.00	293.25	1870779.00	3.72	1608.64	1596.50
30	8	2	11282.00	34638.00	220.15	0	Spot (Block30, Row2, Column8)	1715.35	1717.00	92.31	0.00	0.05	1508.00	1509.24	1508.00	72.63	0.00	0.05	94.00	74.00	0.00	209.00	207.35	2377479.00	2.84	1578.27	1592.50
30	1	3	9186.00	34942.00	156.75	0	Spot (Block30, Row3, Column1)	1970.51	1967.00	193.62	0.00	0.10	1454.00	1458.03	1454.00	72.89	0.00	0.05	100.00	98.00	0.00	513.00	516.51	1334034.00	7.03	1653.40	1640.00
30	2	3	9490.00	34946.00	179.15	0	Spot (Block30, Row3, Column2)	1699.20	1681.00	110.97	0.00	0.07	1436.00	1443.15	1436.00	80.73	0.00	0.06	99.00	83.00	0.00	245.00	263.20	1525884.00	3.17	1579.87	1563.00
30	3	3	9798.00	34939.00	146.95	0	Spot (Block30, Row3, Column3)	3273.63	1919.00	5760.84	0.23	1.76	1430.00	1442.16	1430.00	85.11	0.00	0.06	100.00	97.00	0.34	489.00	1843.63	1928166.00	21.52	1801.02	1689.00
30	4	3	10095.00	34946.00	192.85	0	Spot (Block30, Row3, Column4)	1773.85	1782.00	131.63	0.00	0.07	1430.00	1436.59	1430.00	71.99	0.00	0.05	98.00	94.00	0.00	352.00	343.85	1873181.00	4.68	1576.54	1576.00
30	5	3	10390.00	34944.00	174.40	0	Spot (Block30, Row3, Column5)	1834.27	1806.00	348.64	0.01	0.19	1432.00	1432.95	1432.00	72.41	0.00	0.05	98.00	91.00	0.00	374.00	402.27	1564631.00	5.54	1574.19	1559.00
30	6	3	10697.00	34944.00	175.45	0	Spot (Block30, Row3, Column6)	1805.82	1795.00	145.53	0.00	0.08	1443.50	1443.88	1443.50	72.85	0.00	0.05	98.00	96.00	0.00	351.50	362.32	1556621.00	4.97	1609.23	1606.50
30	7	3	10992.00	34952.00	200.10	0	Spot (Block30, Row3, Column7)	1709.20	1693.00	109.09	0.00	0.06	1466.00	1469.93	1466.00	74.88	0.00	0.05	95.00	85.00	0.00	227.00	243.20	1936525.00	3.20	1566.41	1571.00
30	8	3	11285.00	34950.00	176.05	0	Spot (Block30, Row3, Column8)	1849.85	1867.00	129.74	0.00	0.07	1495.00	1497.47	1495.00	74.50	0.00	0.05	98.00	93.00	0.00	372.00	354.85	1605673.00	4.73	1628.06	1610.00
30	1	4	9199.00	35247.00	180.30	0	Spot (Block30, Row4, Column1)	1831.81	1823.00	138.32	0.00	0.08	1434.00	1440.21	1434.00	74.47	0.00	0.05	100.00	97.00	0.00	389.00	397.81	1672445.00	5.26	1613.65	1612.00
30	2	4	9490.00	35245.00	195.05	0	Spot (Block30, Row4, Column2)	1694.86	1688.00	73.46	0.00	0.04	1435.00	1439.51	1435.00	74.66	0.00	0.05	99.00	96.00	0.00	253.00	259.86	1832142.00	3.42	1583.56	1593.50
30	3	4	9784.00	35244.00	155.70	0	Spot (Block30, Row4, Column3)	2398.00	2388.00	334.48	0.00	0.14	1443.00	1450.84	1443.00	79.64	0.00	0.05	100.00	100.00	0.00	945.00	955.00	1604263.00	11.89	1757.44	1748.50
30	4	4	10067.00	35247.00	200.05	0	Spot (Block30, Row4, Column4)	1686.85	1689.00	84.26	0.00	0.05	1429.00	1430.28	1429.00	79.74	0.00	0.06	97.00	88.00	0.00	260.00	257.85	1914580.00	3.22	1562.80	1559.00
30	5	4	10379.00	35241.00	200.05	0	Spot (Block30, Row4, Column5)	1680.24	1676.50	116.23	0.00	0.07	1410.00	1413.95	1410.00	84.73	0.00	0.06	95.00	78.00	0.00	266.50	270.24	1905390.00	3.14	1545.05	1550.00
30	6	4	10700.00	35246.00	200.40	0	Spot (Block30, Row4, Column6)	2041.00	2026.00	207.63	0.00	0.10	1422.00	1421.95	1422.00	75.55	0.00	0.05	99.00	99.00	0.00	604.00	619.00	2324695.00	8.19	1602.62	1569.00
30	7	4	10995.00	35248.00	178.85	0	Spot (Block30, Row4, Column7)	1769.34	1785.50	132.88	0.00	0.08	1452.00	1452.45	1452.00	72.09	0.00	0.05	97.00	86.00	0.00	333.50	317.34	1588868.00	4.40	1566.59	1553.00
30	8	4	11286.00	35247.00	155.15	0	Spot (Block30, Row4, Column8)	2166.11	2117.00	250.66	0.01	0.12	1487.00	1489.69	1487.00	74.29	0.00	0.05	100.00	99.00	0.00	630.00	679.11	1431796.00	9.10	1715.10	1669.00
30	1	5	9188.00	35546.00	174.20	0	Spot (Block30, Row5, Column1)	1972.04	1972.00	228.67	0.00	0.12	1461.00	1469.28	1461.00	77.68	0.00	0.05	99.00	96.00	0.00	511.00	511.04	1666376.00	6.47	1646.43	1634.00
30	2	5	9495.00	35540.00	181.10	0	Spot (Block30, Row5, Column2)	1792.05	1792.00	135.76	0.00	0.08	1460.00	1463.86	1460.00	68.64	0.00	0.05	98.00	90.00	0.00	332.00	332.05	1655856.00	4.78	1561.60	1547.00
30	3	5	9787.00	35548.00	190.50	0	Spot (Block30, Row5, Column3)	1806.51	1800.00	120.06	0.00	0.07	1458.00	1463.17	1458.00	71.39	0.00	0.05	99.00	97.00	0.00	342.00	348.51	1853484.00	4.81	1601.26	1613.50
30	4	5	10088.00	35555.00	176.15	0	Spot (Block30, Row5, Column4)	1798.30	1784.00	135.52	0.00	0.08	1456.00	1463.35	1456.00	80.67	0.00	0.06	97.00	87.00	0.00	328.00	342.30	1559128.00	4.15	1613.49	1600.00
30	5	5	10388.00	35547.00	148.65	0	Spot (Block30, Row5, Column5)	2632.42	2539.00	786.17	0.02	0.30	1444.50	1458.40	1444.50	90.92	0.00	0.06	100.00	99.00	0.00	1094.50	1187.92	1608406.00	12.91	1813.57	1779.00
30	6	5	10691.00	35549.00	201.05	0	Spot (Block30, Row5, Column6)	1733.54	1716.00	129.94	0.00	0.07	1444.00	1445.48	1444.00	75.35	0.00	0.05	98.00	85.00	0.00	272.00	289.54	1991840.00	3.82	1559.57	1560.50
30	7	5	11001.00	35547.00	204.45	0	Spot (Block30, Row5, Column7)	1696.96	1715.00	116.60	0.00	0.07	1470.00	1470.19	1470.00	70.73	0.00	0.05	87.00	71.00	0.00	245.00	226.96	2015989.00	3.21	1558.02	1548.00
30	8	5	11292.00	35549.00	193.40	0	Spot (Block30, Row5, Column8)	1931.36	1893.50	215.78	0.01	0.11	1500.00	1505.06	1500.00	70.47	0.00	0.05	99.00	95.00	0.00	393.50	431.36	2043378.00	6.05	1635.78	1642.00
30	1	6	9192.00	35834.00	214.55	0	Spot (Block30, Row6, Column1)	1747.95	1738.00	115.44	0.00	0.07	1471.00	1478.44	1471.00	82.95	0.00	0.06	97.00	85.00	0.00	267.00	276.95	2298558.00	3.25	1575.65	1590.00
30	2	6	9487.00	35844.00	188.25	0	Spot (Block30, Row6, Column2)	1713.97	1706.00	97.05	0.00	0.06	1456.00	1463.97	1456.00	79.72	0.00	0.05	97.00	88.00	0.00	250.00	257.97	1707112.00	3.14	1577.28	1585.00
30	3	6	9786.00	35839.00	195.10	0	Spot (Block30, Row6, Column3)	1808.27	1796.50	142.19	0.00	0.08	1457.00	1465.18	1457.00	79.18	0.00	0.05	99.00	92.00	0.00	339.50	351.27	1945696.00	4.33	1593.46	1587.00
30	4	6	10091.00	35846.00	179.75	0	Spot (Block30, Row6, Column4)	1839.00	1831.00	171.74	0.00	0.09	1482.00	1484.34	1482.00	86.14	0.00	0.06	94.00	86.00	0.00	349.00	357.00	1664291.00	4.12	1644.78	1637.00
30	5	6	10392.00	35843.00	155.40	0	Spot (Block30, Row6, Column5)	2191.14	2122.00	282.82	0.01	0.13	1473.00	1482.57	1473.00	87.69	0.00	0.06	100.00	99.00	0.00	649.00	718.14	1452724.00	8.08	1728.29	1704.00
30	6	6	10691.00	35852.00	197.80	0	Spot (Block30, Row6, Column6)	1738.96	1734.00	107.58	0.00	0.06	1458.00	1465.77	1458.00	70.49	0.00	0.05	97.00	92.00	0.00	276.00	280.96	1925026.00	3.88	1596.31	1584.00
30	7	6	10993.00	35845.00	187.20	0	Spot (Block30, Row6, Column7)	1823.56	1808.50	135.78	0.00	0.07	1482.00	1487.14	1482.00	70.28	0.00	0.05	98.00	96.00	0.00	326.50	341.56	1798027.00	4.79	1611.94	1617.00
30	8	6	11299.00	35848.00	183.10	0	Spot (Block30, Row6, Column8)	1816.32	1802.00	114.59	0.00	0.06	1512.00	1514.29	1512.00	75.96	0.00	0.05	99.00	94.00	0.00	290.00	304.32	1709161.00	3.98	1672.21	1677.00
30	1	7	9191.00	36151.00	203.80	0	Spot (Block30, Row7, Column1)	1696.64	1685.00	106.96	0.00	0.06	1463.00	1488.67	1463.00	142.08	0.01	0.10	79.00	26.00	0.00	222.00	233.64	2003727.00	1.46	1567.52	1559.00
30	2	7	9476.00	36171.00	140.00	0	Spot (Block30, Row7, Column2)	1862.13	1764.00	577.37	0.02	0.31	1454.00	1470.24	1454.00	83.90	0.00	0.06	100.00	99.00	0.00	310.00	408.13	998100.00	4.67	1693.99	1690.00
30	3	7	9804.00	36133.00	220.50	0	Spot (Block30, Row7, Column3)	1659.53	1652.00	87.02	0.00	0.05	1450.00	1460.53	1450.00	73.11	0.00	0.05	94.00	76.00	0.00	202.00	209.53	2308410.00	2.72	1551.23	1549.00
30	4	7	10093.00	36151.00	188.10	0	Spot (Block30, Row7, Column4)	1749.59	1742.00	110.13	0.00	0.06	1473.00	1476.44	1473.00	85.70	0.00	0.06	96.00	84.00	0.00	269.00	276.59	1744345.00	3.19	1601.37	1595.50
30	5	7	10396.00	36150.00	205.80	0	Spot (Block30, Row7, Column5)	1741.77	1730.00	123.48	0.00	0.07	1468.00	1475.32	1468.00	74.63	0.00	0.05	94.00	89.00	0.00	262.00	273.77	2100580.00	3.57	1604.10	1615.00
30	6	7	10695.00	36145.00	194.60	0	Spot (Block30, Row7, Column6)	1778.69	1781.00	129.42	0.00	0.07	1479.00	1490.74	1479.00	121.15	0.00	0.08	95.00	65.00	0.00	302.00	299.69	1910308.00	2.38	1600.67	1585.00
30	7	7	10975.00	36131.00	173.25	0	Spot (Block30, Row7, Column7)	1771.56	1775.00	118.38	0.00	0.07	1494.00	1508.51	1494.00	119.13	0.00	0.08	91.00	63.00	0.00	281.00	277.56	1481021.00	2.21	1623.54	1612.50
30	8	7	11295.00	36146.00	187.40	0	Spot (Block30, Row7, Column8)	2833.38	2843.00	329.95	0.00	0.12	1523.00	1536.22	1523.00	94.11	0.00	0.06	100.00	100.00	0.00	1320.00	1310.38	2796549.00	13.78	1998.25	1971.50
30	1	8	9180.00	36449.00	141.25	0	Spot (Block30, Row8, Column1)	52728.78	65338.00	15884.43	0.09	0.30	1522.00	1550.39	1522.00	184.18	0.01	0.12	100.00	100.00	49.91	63816.00	51206.78	28737368.00	277.88	12645.30	9430.00
30	2	8	9481.00	36442.00	188.05	0	Spot (Block30, Row8, Column2)	1698.25	1690.00	112.82	0.00	0.07	1481.00	1496.05	1481.00	122.20	0.00	0.08	79.00	37.00	0.00	209.00	217.25	1691460.00	1.65	1575.55	1565.00
30	3	8	9791.00	36454.00	206.45	0	Spot (Block30, Row8, Column3)	1737.99	1703.00	154.99	0.01	0.09	1457.00	1462.72	1457.00	70.87	0.00	0.05	96.00	85.00	0.00	246.00	280.99	2111660.00	3.88	1547.12	1527.00
30	4	8	10095.00	36442.00	149.55	0	Spot (Block30, Row8, Column4)	1988.68	1970.50	209.89	0.00	0.11	1481.00	1479.38	1481.00	74.05	0.00	0.05	99.00	97.00	0.00	489.50	507.68	1217070.00	6.88	1646.89	1652.50
30	5	8	10392.00	36440.00	195.10	0	Spot (Block30, Row8, Column5)	1764.27	1765.00	132.19	0.00	0.07	1477.00	1483.46	1477.00	73.32	0.00	0.05	93.00	85.00	0.00	288.00	287.27	1901888.00	3.83	1591.22	1568.50
30	6	8	10699.00	36450.00	172.55	0	Spot (Block30, Row8, Column6)	2031.54	2073.50	202.37	0.01	0.10	1505.00	1516.62	1505.00	117.52	0.00	0.08	98.00	90.00	0.00	568.50	526.54	1690238.00	4.38	1675.97	1683.00
30	7	8	11000.00	36450.00	172.30	0	Spot (Block30, Row8, Column7)	2035.81	2029.00	178.71	0.00	0.09	1525.00	1545.81	1525.00	129.20	0.01	0.08	98.00	92.00	0.00	504.00	510.81	1687685.00	3.79	1752.66	1769.00
30	8	8	11279.00	36449.00	142.90	0	Spot (Block30, Row8, Column8)	7269.12	6693.00	2785.22	0.04	0.38	1548.00	1566.85	1548.00	106.74	0.01	0.07	100.00	100.00	0.00	5145.00	5721.12	4041630.00	53.42	2880.55	2694.00
31	1	1	13692.00	34343.00	152.80	0	Spot (Block31, Row1, Column1)	52655.99	64886.50	15231.26	0.09	0.29	6018.00	6045.75	6018.00	757.38	0.00	0.13	100.00	100.00	48.91	58868.50	46637.99	33700092.00	61.54	19295.21	15766.00
31	2	1	13988.00	34348.00	176.15	0	Spot (Block31, Row1, Column2)	7574.29	7452.00	896.15	0.01	0.12	5886.00	5951.17	5886.00	660.02	0.00	0.11	88.00	61.00	0.00	1566.00	1688.29	6551759.00	2.46	6656.71	6676.00
31	3	1	14296.00	34344.00	192.15	0	Spot (Block31, Row1, Column3)	6817.90	6746.00	700.83	0.00	0.10	5799.50	5891.87	5799.50	734.25	0.01	0.12	59.00	28.00	0.00	946.50	1018.40	7131520.00	1.26	6342.09	6306.00
31	4	1	14556.00	34369.00	102.75	0	Spot (Block31, Row1, Column4)	11576.24	7914.50	12261.25	0.17	1.06	5797.00	5885.67	5797.00	758.17	0.01	0.13	91.00	70.00	3.68	2117.50	5779.24	3148738.00	7.51	7320.77	7184.00
31	5	1	14891.00	34338.00	196.90	0	Spot (Block31, Row1, Column5)	7059.88	6982.50	805.72	0.00	0.11	5755.00	5824.09	5755.00	649.62	0.01	0.11	78.00	46.00	0.00	1227.50	1304.88	7751749.00	1.90	6206.52	6130.00
31	6	1	15193.00	34341.00	205.55	0	Spot (Block31, Row1, Column6)	7019.42	7014.00	772.31	0.00	0.11	5813.00	5861.43	5813.00	627.75	0.00	0.11	72.00	46.00	0.00	1201.00	1206.42	8430318.00	1.84	6378.68	6327.00
31	7	1	15499.00	34341.00	180.20	0	Spot (Block31, Row1, Column7)	7652.25	7487.50	911.54	0.01	0.12	5911.00	5963.79	5911.00	617.12	0.00	0.10	90.00	66.00	0.00	1576.50	1741.25	6963552.00	2.74	6611.31	6537.00
31	8	1	15802.00	34344.00	196.10	0	Spot (Block31, Row1, Column8)	7633.78	7550.00	840.40	0.00	0.11	6093.00	6141.37	6093.00	625.33	0.00	0.10	85.00	60.00	0.00	1457.00	1540.78	8290281.00	2.39	6776.00	6812.00
31	1	2	13674.00	34641.00	210.30	0	Spot (Block31, Row2, Column1)	7052.08	6913.00	737.36	0.01	0.10	5988.00	6041.41	5988.00	710.09	0.00	0.12	59.00	31.00	0.00	925.00	1064.08	8885625.00	1.42	6551.98	6570.50
31	2	2	13981.00	34642.00	150.45	0	Spot (Block31, Row2, Column2)	6813.92	6868.00	701.18	0.00	0.10	5677.00	5751.49	5677.00	581.42	0.01	0.10	71.00	51.00	0.00	1191.00	1136.92	4217819.00	1.83	6211.08	6121.00
31	3	2	14296.00	34643.00	214.60	0	Spot (Block31, Row2, Column3)	6961.41	6852.00	774.29	0.01	0.11	5649.00	5715.58	5649.00	564.20	0.01	0.10	81.00	53.00	0.00	1203.00	1312.41	9161221.00	2.21	6133.29	6064.00
31	4	2	14600.00	34651.00	207.90	0	Spot (Block31, Row2, Column4)	7041.28	6884.00	730.76	0.01	0.10	5755.00	5836.09	5755.00	644.07	0.01	0.11	79.00	44.00	0.00	1129.00	1286.28	8681899.00	1.87	6308.97	6321.50
31	5	2	14891.00	34645.00	195.90	0	Spot (Block31, Row2, Column5)	7590.50	7432.00	877.67	0.01	0.12	5722.00	5792.62	5722.00	611.63	0.01	0.11	97.00	71.00	0.00	1710.00	1868.50	8235696.00	2.94	6457.12	6477.00
31	6	2	15190.00	34647.00	207.55	0	Spot (Block31, Row2, Column6)	6928.20	6870.50	687.04	0.00	0.10	5762.00	5822.31	5762.00	607.19	0.00	0.10	76.00	44.00	0.00	1108.50	1166.20	8521680.00	1.82	6311.28	6247.50
31	7	2	15492.00	34644.00	196.60	0	Spot (Block31, Row2, Column7)	7050.91	6925.00	902.12	0.01	0.13	5778.00	5865.16	5778.00	600.50	0.01	0.10	78.00	46.00	0.00	1147.00	1272.91	7692543.00	1.97	6418.43	6354.00
31	8	2	15803.00	34641.00	213.30	0	Spot (Block31, Row2, Column8)	6770.59	6703.00	676.05	0.00	0.10	5925.00	5997.04	5925.00	636.34	0.01	0.11	57.00	31.00	0.00	778.00	845.59	8754378.00	1.22	6301.42	6204.00
31	1	3	13696.00	34943.00	177.70	0	Spot (Block31, Row3, Column1)	7524.39	7424.00	1034.32	0.01	0.14	5838.00	5886.17	5838.00	612.04	0.00	0.10	87.00	64.00	0.00	1586.00	1686.39	6628990.00	2.68	6392.14	6416.00
31	2	3	13993.00	34949.00	201.40	0	Spot (Block31, Row3, Column2)	6923.83	6841.00	681.66	0.01	0.10	5695.50	5754.95	5695.50	568.69	0.00	0.10	85.00	50.00	0.00	1145.50	1228.33	7969329.00	2.06	6210.30	6210.00
31	3	3	14281.00	34942.00	208.70	0	Spot (Block31, Row3, Column3)	7351.21	7181.00	1029.93	0.01	0.14	5781.00	5831.95	5781.00	605.73	0.00	0.10	88.00	59.00	0.00	1400.00	1570.21	9144906.00	2.51	6382.13	6334.50
31	4	3	14596.00	34943.00	192.95	0	Spot (Block31, Row3, Column4)	7507.97	7488.00	798.36	0.00	0.11	5930.00	5974.00	5930.00	618.65	0.00	0.10	91.00	61.00	0.00	1558.00	1577.97	7868349.00	2.48	6662.95	6702.00
31	5	3	14900.00	34946.00	180.80	0	Spot (Block31, Row3, Column5)	7613.28	7494.00	875.20	0.01	0.11	5930.00	6000.23	5930.00	609.75	0.01	0.10	91.00	68.00	0.00	1564.00	1683.28	6966151.00	2.65	6639.87	6626.50
31	6	3	15198.00	34942.00	203.75	0	Spot (Block31, Row3, Column6)	7235.05	7217.00	691.16	0.00	0.10	5914.00	5974.74	5914.00	594.73	0.00	0.10	84.00	57.00	0.00	1303.00	1321.05	8501179.00	2.12	6582.90	6493.00
31	7	3	15489.00	34949.00	203.95	0	Spot (Block31, Row3, Column7)	6987.05	6883.00	752.47	0.01	0.11	5898.00	5954.10	5898.00	618.94	0.00	0.10	68.00	40.00	0.00	985.00	1089.05	8286639.00	1.67	6410.30	6402.00
31	8	3	15801.00	34966.00	89.45	0	Spot (Block31, Row3, Column8)	9072.79	7265.00	6955.71	0.10	0.77	5948.00	6011.67	5948.00	634.01	0.00	0.11	87.00	53.00	0.00	1317.00	3124.79	1814558.00	4.83	7066.64	7082.00
31	1	4	13690.00	35244.00	178.80	0	Spot (Block31, Row4, Column1)	7327.57	7285.00	775.52	0.00	0.11	5819.00	5902.24	5819.00	619.80	0.01	0.11	85.00	61.00	0.00	1466.00	1508.57	6506882.00	2.30	6593.04	6618.50
31	2	4	13994.00	35245.00	206.25	0	Spot (Block31, Row4, Column2)	6967.75	6845.50	666.88	0.01	0.10	5765.00	5836.94	5765.00	599.42	0.01	0.10	77.00	46.00	0.00	1080.50	1202.75	8430973.00	1.89	6469.06	6506.00
31	3	4	14293.00	35240.00	165.45	0	Spot (Block31, Row4, Column3)	9774.57	9485.00	1983.39	0.01	0.20	5892.50	5937.31	5892.50	603.12	0.00	0.10	99.00	94.00	0.00	3592.50	3882.07	7438445.00	6.36	6948.57	6960.00
31	4	4	14580.00	35243.00	207.25	0	Spot (Block31, Row4, Column4)	7057.34	6975.00	669.07	0.01	0.09	5927.00	5969.27	5927.00	592.23	0.00	0.10	72.00	44.00	0.00	1048.00	1130.34	8659360.00	1.84	6484.60	6441.00
31	5	4	14873.00	35243.00	195.50	0	Spot (Block31, Row4, Column5)	7269.08	7197.50	742.26	0.00	0.10	5874.00	5932.45	5874.00	602.35	0.00	0.10	84.00	56.00	0.00	1323.50	1395.08	7879682.00	2.22	6424.64	6429.00
31	6	4	15198.00	35243.00	200.35	0	Spot (Block31, Row4, Column6)	7648.47	7547.00	838.51	0.01	0.11	5851.00	5918.83	5851.00	607.57	0.01	0.10	94.00	70.00	0.00	1696.00	1797.47	8711606.00	2.85	6512.98	6506.00
31	7	4	15481.00	35247.00	202.35	0	Spot (Block31, Row4, Column7)	7251.31	7154.50	812.64	0.01	0.11	5977.00	6002.03	5977.00	597.21	0.00	0.10	77.00	49.00	0.00	1177.50	1274.31	8411520.00	2.09	6438.15	6409.50
31	8	4	15792.00	35255.00	182.50	0	Spot (Block31, Row4, Column8)	7172.79	7137.50	717.99	0.00	0.10	6007.00	6044.76	6007.00	612.91	0.00	0.10	75.00	44.00	0.00	1130.50	1165.79	6685044.00	1.84	6538.71	6491.50
31	1	5	13693.00	35547.00	163.15	0	Spot (Block31, Row5, Column1)	8253.03	8071.00	1063.70	0.01	0.13	5984.00	6026.85	5984.00	646.13	0.00	0.11	94.00	83.00	0.00	2087.00	2269.03	6065978.00	3.45	6674.81	6555.50
31	2	5	13994.00	35546.00	196.65	0	Spot (Block31, Row5, Column2)	6894.81	6882.50	733.86	0.00	0.11	5829.00	5915.65	5829.00	610.41	0.01	0.10	65.00	43.00	0.00	1053.50	1065.81	7542927.00	1.60	6419.83	6411.00
31	3	5	14299.00	35544.00	197.65	0	Spot (Block31, Row5, Column3)	7599.73	7386.00	811.03	0.01	0.11	5956.00	6011.20	5956.00	599.46	0.00	0.10	93.00	65.00	0.00	1430.00	1643.73	8397698.00	2.65	6761.96	6752.00
31	4	5	14598.00	35548.00	172.85	0	Spot (Block31, Row5, Column4)	7679.78	7661.00	737.75	0.00	0.10	6054.00	6089.59	6054.00	612.16	0.00	0.10	90.00	68.00	0.00	1607.00	1625.78	6397257.00	2.60	6950.44	6940.00
31	5	5	14893.00	35542.00	152.65	0	Spot (Block31, Row5, Column5)	10337.29	10257.00	1895.23	0.00	0.18	5980.00	6027.81	5980.00	624.08	0.00	0.10	99.00	99.00	0.00	4277.00	4357.29	6574514.00	6.91	7369.60	7409.00
31	6	5	15194.00	35542.00	195.50	0	Spot (Block31, Row5, Column6)	7233.46	7273.50	776.55	0.00	0.11	5944.00	6002.61	5944.00	627.02	0.00	0.10	78.00	52.00	0.00	1329.50	1289.46	7841068.00	1.96	6479.91	6522.00
31	7	5	15494.00	35549.00	199.75	0	Spot (Block31, Row5, Column7)	7376.85	7261.00	729.65	0.01	0.10	6095.00	6103.63	6095.00	618.58	0.00	0.10	81.00	46.00	0.00	1166.00	1281.85	8328467.00	2.06	6501.06	6514.50
31	8	5	15793.00	35551.00	162.00	0	Spot (Block31, Row5, Column8)	8152.83	7943.50	1110.08	0.01	0.14	6142.00	6148.37	6142.00	608.66	0.00	0.10	96.00	74.00	0.00	1801.50	2010.83	5902648.00	3.29	6869.31	6980.50
31	1	6	13690.00	35852.00	200.30	0	Spot (Block31, Row6, Column1)	7231.00	7179.00	742.02	0.00	0.10	5951.00	6022.17	5951.00	632.71	0.01	0.11	76.00	48.00	0.00	1228.00	1280.00	8243335.00	1.91	6710.66	6673.00
31	2	6	13996.00	35844.00	191.10	0	Spot (Block31, Row6, Column2)	7065.97	6980.00	674.48	0.01	0.10	5839.00	5906.84	5839.00	586.91	0.01	0.10	77.00	48.00	0.00	1141.00	1226.97	7306213.00	1.97	6557.34	6479.50
31	3	6	14282.00	35835.00	183.45	0	Spot (Block31, Row6, Column3)	7871.62	7810.00	922.29	0.00	0.12	5954.00	6015.32	5954.00	586.43	0.00	0.10	94.00	77.00	0.00	1856.00	1917.62	7430806.00	3.17	6792.40	6744.50
31	4	6	14592.00	35844.00	189.55	0	Spot (Block31, Row6, Column4)	7677.65	7679.00	795.91	0.00	0.10	6082.00	6135.62	6082.00	617.00	0.00	0.10	88.00	62.00	0.00	1597.00	1595.65	7746752.00	2.50	6903.62	6798.00
31	5	6	14889.00	35845.00	166.20	0	Spot (Block31, Row6, Column5)	9465.60	8891.00	3271.29	0.03	0.35	6048.00	6108.09	6048.00	625.17	0.00	0.10	97.00	89.00	0.00	2843.00	3417.60	7250648.00	5.37	7124.17	7147.00
31	6	6	15199.00	35836.00	203.20	0	Spot (Block31, Row6, Column6)	7244.11	7178.50	694.21	0.00	0.10	6048.50	6085.89	6048.50	622.11	0.00	0.10	75.00	45.00	0.00	1130.00	1195.61	8504590.00	1.86	6602.97	6469.00
31	7	6	15491.00	35840.00	190.65	0	Spot (Block31, Row6, Column7)	7486.81	7411.50	801.21	0.00	0.11	6043.00	6099.87	6043.00	607.20	0.00	0.10	83.00	56.00	0.00	1368.50	1443.81	7681468.00	2.28	6729.99	6766.00
31	8	6	15792.00	35849.00	185.15	0	Spot (Block31, Row6, Column8)	7187.22	7122.00	772.63	0.00	0.11	6123.00	6169.13	6123.00	594.58	0.00	0.10	70.00	38.00	0.00	999.00	1064.22	6935667.00	1.71	6630.94	6638.00
31	1	7	13694.00	36144.00	195.85	0	Spot (Block31, Row7, Column1)	7065.86	6937.00	694.80	0.01	0.10	5931.00	5993.41	5931.00	678.60	0.00	0.11	67.00	35.00	0.00	1006.00	1134.86	7694721.00	1.58	6483.22	6508.00
[truncated: 421,587 more chars]
