# Supplementary material for: An antigen microarray protocol for COVID-19 serological analysis
Source: STAR Protoc. 2021 Aug 26;2(3):100815. doi: 10.1016/j.xpro.2021.100815 (PMC8387221; doi:10.1016/j.xpro.2021.100815)
Supplement: Data S8. Slide_quantifications, related to step quantification and statistical analysis 2.e [file mmc8.zip › RPPA0140_12860A01-D12_IgM_785/Joseph_2021-04-02_16h18m37_5μm_785nmGain050.txt]

ATF	1.0
30	28
"Checksum_ImageFile=a17bb6ec610d220871dcd4d7dd7f3a10"
"Checksum_ResultFile=28b969f1fb409df4325d61e805f87cf7"
"Type=Mapix Results 2"
"DateTime=2021/04/02 16:18:50"
"ConfigFile="
"GalFile=L:\RPPA Service\Platform_Projects\2021-02-09_JPL_CoV-Array-7\64 pad grid.gal"
"PixelSize=5"
"Wavelengths=785"
"ImageFiles=L:\RPPA Service\Platform_Projects\2021-03-24_JPL_CoV-Array-9\RPPA0140_12860A01-D12_IgM_785\Joseph_2021-04-02_16h18m37_5�m_785nmGain050.tif"
"GrinddingParameters=Find mode = Grid + Blocks + Spots | Max. diameter (% Dth) = 200.0 | Min. diameter (% Dth) = 50.0 | Max position offset (% pitch) = 30"
"QuantificationParameter=S/B border width (pixels) = 2.0 | Background diameter (pitch) = 2.0"
"JpegImage=L:\RPPA Service\Platform_Projects\2021-03-24_JPL_CoV-Array-9\RPPA0140_12860A01-D12_IgM_785\Joseph_2021-04-02_16h18m37_5�m_785nmGain050.jpg"
"FeatureType=Circular"
"Barcode="
"BackgroundSubtraction=LocalFeature"
"Normalization=None"
"ImageOrigin=3680, 2560"
"ImageSize=17760.0, 71040.0"
"JpegOrigin=4465, 2635"
"JpegBrightness=41"
"JpegContrast=13"
"JpegBalance=0"
"Creator=Mapix 9.0.0"
"Scanner=ir710IVD IR0H8_IVD 717045"
"Temperature=32.9"
"Comment="
"Velocity=35 l/s"
"LaserPower=20.0"
"PMTGain=50"
"BatchFilename=L:\RPPA Service\InnooScan\Batch methods\CoV_Array image_processing.mbt"
"Block"	"Column"	"Row"	"X"	"Y"	"Dia."	"Flags"	"ID"	"F785 Mean"	"F785 Median"	"F785 SD"	"F785 |log Mean/Median|"	"F785 CV"	"B785"	"B785 Mean"	"B785 Median"	"B785 SD"	"B785 |log Mean/Median|"	"B785 CV"	"% > B785+1SD"	"% > B785+2SD"	"F785 % Sat."	"F785 Median - B785"	"F785 Mean - B785"	"F785 Total Intensity"	"SNR 785"	"ExcludedMean 785"	"ExcludedMedian 785"
1	1	1	4666.00	2833.00	156.35	0	Spot (Block1, Row1, Column1)	64030.36	65535.00	4178.06	0.01	0.07	4853.00	4990.28	4853.00	1401.50	0.01	0.28	100.00	100.00	82.17	60682.00	59177.36	43092836.00	42.13	22900.40	19471.50
1	2	1	4957.00	2834.00	140.50	0	Spot (Block1, Row1, Column2)	5893.73	5803.50	557.09	0.01	0.09	4721.00	4805.38	4721.00	1093.77	0.01	0.23	49.00	5.00	0.00	1082.50	1172.73	3147251.00	1.00	5213.01	5212.50
1	3	1	5274.00	2841.00	170.40	0	Spot (Block1, Row1, Column3)	4721.31	4705.00	285.10	0.00	0.06	4380.00	4414.62	4380.00	371.23	0.00	0.08	44.00	6.00	0.00	325.00	341.31	3814815.00	0.83	4465.33	4438.00
1	4	1	5568.00	2816.00	164.75	0	Spot (Block1, Row1, Column4)	5511.71	5400.50	474.84	0.01	0.09	4538.00	4578.91	4538.00	438.56	0.00	0.10	89.00	48.00	0.00	862.50	973.71	4133784.00	2.13	4867.61	4869.00
1	5	1	5873.00	2836.00	196.35	0	Spot (Block1, Row1, Column5)	5364.67	5316.00	499.61	0.00	0.09	4607.00	4675.91	4607.00	435.85	0.01	0.09	73.00	37.00	0.00	709.00	757.67	5842127.00	1.58	5045.49	4912.00
1	6	1	6160.00	2831.00	204.90	0	Spot (Block1, Row1, Column6)	5372.84	5344.00	482.18	0.00	0.09	4555.00	4589.52	4555.00	358.61	0.00	0.08	80.00	56.00	0.00	789.00	817.84	6415168.00	2.18	4844.23	4777.50
1	7	1	6474.00	2833.00	161.50	0	Spot (Block1, Row1, Column7)	6287.29	6286.50	702.87	0.00	0.11	4554.00	4582.38	4554.00	344.95	0.00	0.08	99.00	94.00	0.00	1732.50	1733.29	4526851.00	4.94	5098.28	5147.00
1	8	1	6776.00	2826.00	199.45	0	Spot (Block1, Row1, Column8)	5324.73	5188.00	514.21	0.01	0.10	4563.00	4598.47	4563.00	325.61	0.00	0.07	82.00	48.00	0.00	625.00	761.73	6011615.00	2.23	4960.03	4871.50
1	1	2	4675.00	3138.00	185.70	0	Spot (Block1, Row2, Column1)	5299.12	5183.00	845.04	0.01	0.16	4761.00	4810.73	4761.00	454.91	0.00	0.09	46.00	15.00	0.00	422.00	538.12	5145449.00	1.07	5060.25	5009.00
1	2	2	4964.00	3140.00	105.95	0	Spot (Block1, Row2, Column2)	5135.85	5088.00	364.39	0.00	0.07	4487.00	4539.27	4487.00	406.71	0.01	0.09	70.00	34.00	0.00	601.00	648.85	1504804.00	1.47	4834.84	4799.00
1	3	2	5277.00	3147.00	195.90	0	Spot (Block1, Row2, Column3)	5048.30	5001.50	331.67	0.00	0.07	4438.00	4463.22	4438.00	326.05	0.00	0.07	77.00	40.00	0.00	563.50	610.30	5492552.00	1.79	4697.40	4648.00
1	4	2	5570.00	3153.00	217.50	0	Spot (Block1, Row2, Column4)	5262.44	5211.50	401.12	0.00	0.08	4627.00	4671.08	4627.00	436.92	0.00	0.09	64.00	27.00	0.00	584.50	635.44	7114825.00	1.35	4878.46	4796.00
1	5	2	5870.00	3138.00	208.20	0	Spot (Block1, Row2, Column5)	10286.29	10232.50	1746.83	0.00	0.17	4645.00	4702.57	4645.00	480.37	0.01	0.10	100.00	100.00	0.00	5587.50	5641.29	12713858.00	11.62	6398.39	6328.00
1	6	2	6158.00	3133.00	199.95	0	Spot (Block1, Row2, Column6)	5279.30	5226.50	432.78	0.00	0.08	4537.00	4571.82	4537.00	396.39	0.00	0.09	77.00	41.00	0.00	689.50	742.30	5986724.00	1.78	4866.31	4875.00
1	7	2	6468.00	3145.00	205.65	0	Spot (Block1, Row2, Column7)	5040.21	5041.50	414.95	0.00	0.08	4442.00	4472.17	4442.00	355.19	0.00	0.08	66.00	39.00	0.00	599.50	598.21	6058336.00	1.60	4706.67	4694.00
1	8	2	6770.00	3145.00	214.40	0	Spot (Block1, Row2, Column8)	4923.35	4924.00	346.59	0.00	0.07	4482.00	4536.27	4482.00	348.29	0.01	0.08	59.00	23.00	0.00	442.00	441.35	6474211.00	1.11	4672.72	4634.50
1	1	3	4654.00	3425.00	162.85	0	Spot (Block1, Row3, Column1)	6156.25	6019.50	681.17	0.01	0.11	4600.00	4630.38	4600.00	378.62	0.00	0.08	99.00	91.00	0.00	1419.50	1556.25	4555624.00	4.03	5229.15	5179.00
1	2	3	4973.00	3426.00	189.10	0	Spot (Block1, Row3, Column2)	4980.38	4970.50	331.49	0.00	0.07	4424.00	4481.46	4424.00	497.66	0.01	0.11	55.00	11.00	0.00	546.50	556.38	5030188.00	1.00	4626.94	4656.00
1	3	3	5264.00	3432.00	137.10	0	Spot (Block1, Row3, Column3)	6442.05	6119.00	1559.83	0.02	0.24	4487.00	4543.01	4487.00	409.34	0.01	0.09	100.00	92.00	0.00	1632.00	1955.05	3285445.00	4.64	5419.19	5368.00
1	4	3	5559.00	3428.00	191.80	0	Spot (Block1, Row3, Column4)	5755.49	5731.00	670.66	0.00	0.12	4577.00	4613.16	4577.00	402.42	0.00	0.09	87.00	67.00	0.00	1154.00	1178.49	5979956.00	2.84	5029.89	4981.50
1	5	3	5872.00	3433.00	183.00	0	Spot (Block1, Row3, Column5)	5560.76	5478.00	560.16	0.01	0.10	4620.00	4659.05	4620.00	363.86	0.00	0.08	87.00	60.00	0.00	858.00	940.76	5221551.00	2.48	4996.86	5041.00
1	6	3	6169.00	3431.00	194.40	0	Spot (Block1, Row3, Column6)	5136.24	5087.00	391.37	0.00	0.08	4527.00	4550.11	4527.00	367.40	0.00	0.08	70.00	37.00	0.00	560.00	609.24	5490637.00	1.60	4786.88	4759.00
1	7	3	6456.00	3433.00	195.05	0	Spot (Block1, Row3, Column7)	5057.00	5026.00	431.59	0.00	0.09	4408.50	4445.35	4408.50	385.78	0.00	0.09	69.00	38.00	0.00	617.50	648.50	5446385.00	1.59	4694.53	4680.00
1	8	3	6774.00	3429.00	202.50	0	Spot (Block1, Row3, Column8)	5099.13	5108.00	373.99	0.00	0.07	4499.00	4532.97	4499.00	360.03	0.00	0.08	71.00	37.00	0.00	609.00	600.13	5955784.00	1.57	4811.23	4848.00
1	1	4	4666.00	3742.00	162.05	0	Spot (Block1, Row4, Column1)	5602.17	5446.00	653.04	0.01	0.12	4385.00	4402.46	4385.00	301.19	0.00	0.07	96.00	87.00	0.00	1061.00	1217.17	4067172.00	3.98	4680.40	4669.50
1	2	4	4961.00	3750.00	224.60	0	Spot (Block1, Row4, Column2)	4756.23	4755.50	340.77	0.00	0.07	4383.00	4444.65	4383.00	514.82	0.01	0.12	34.00	2.00	0.00	372.50	373.23	6906040.00	0.61	4511.24	4486.00
1	3	4	5266.00	3733.00	148.60	0	Spot (Block1, Row4, Column3)	8446.31	8238.00	1284.92	0.01	0.15	4519.00	4577.18	4519.00	413.08	0.01	0.09	100.00	100.00	0.00	3719.00	3927.31	5110016.00	9.37	5786.16	5667.00
1	4	4	5573.00	3732.00	206.80	0	Spot (Block1, Row4, Column4)	5125.90	5107.00	324.05	0.00	0.06	4565.00	4609.64	4565.00	429.50	0.00	0.09	64.00	19.00	0.00	542.00	560.90	6233095.00	1.20	4874.99	4686.00
1	5	4	5854.00	3739.00	188.45	0	Spot (Block1, Row4, Column5)	5478.08	5442.00	591.95	0.00	0.11	4626.00	4672.20	4626.00	477.11	0.00	0.10	76.00	38.00	0.00	816.00	852.08	5439733.00	1.69	5020.59	4980.00
1	6	4	6157.00	3721.00	213.75	0	Spot (Block1, Row4, Column6)	9658.57	9595.50	1624.24	0.00	0.17	4512.00	4551.88	4512.00	440.23	0.00	0.10	100.00	100.00	0.00	5083.50	5146.57	12633415.00	11.60	6094.73	5995.50
1	7	4	6447.00	3753.00	141.35	0	Spot (Block1, Row4, Column7)	7089.31	5659.00	4019.31	0.10	0.57	4354.00	4401.87	4354.00	401.81	0.00	0.09	99.00	91.00	0.00	1305.00	2735.31	3842404.00	6.69	5717.69	5226.50
1	8	4	6771.00	3745.00	157.60	0	Spot (Block1, Row4, Column8)	5852.10	5798.00	522.63	0.00	0.09	4405.00	4450.56	4405.00	388.87	0.00	0.09	98.00	92.00	0.00	1393.00	1447.10	4002837.00	3.60	4922.89	4957.50
1	1	5	4670.00	4034.00	156.95	0	Spot (Block1, Row5, Column1)	6050.12	5969.00	778.50	0.01	0.13	4349.50	4384.73	4349.50	402.67	0.00	0.09	98.00	90.00	0.00	1619.50	1700.62	4083832.00	4.14	4837.23	4864.50
1	2	5	4973.00	4039.00	198.40	0	Spot (Block1, Row5, Column2)	5231.71	5179.00	412.08	0.00	0.08	4508.00	4556.19	4508.00	327.48	0.00	0.07	85.00	51.00	0.00	671.00	723.71	5822890.00	2.06	4812.63	4751.50
1	3	5	5271.00	4048.00	201.45	0	Spot (Block1, Row5, Column3)	5569.01	5546.00	452.59	0.00	0.08	4666.00	4700.01	4666.00	327.45	0.00	0.07	90.00	69.00	0.00	880.00	903.01	6409925.00	2.65	5002.22	4948.00
1	4	5	5557.00	4033.00	187.25	0	Spot (Block1, Row5, Column4)	5622.25	5569.00	537.21	0.00	0.10	4632.00	4666.46	4632.00	377.13	0.00	0.08	91.00	65.00	0.00	937.00	990.25	5554780.00	2.53	5147.15	5063.00
1	5	5	5863.00	4031.00	153.45	0	Spot (Block1, Row5, Column5)	8154.29	7968.50	1494.97	0.01	0.18	4591.00	4620.53	4591.00	419.87	0.00	0.09	100.00	100.00	0.00	3377.50	3563.29	5283977.00	8.42	5643.91	5619.00
1	6	5	6163.00	4027.00	205.35	0	Spot (Block1, Row5, Column6)	5204.46	5152.00	424.91	0.00	0.08	4400.00	4461.36	4400.00	431.74	0.01	0.10	80.00	40.00	0.00	752.00	804.46	6234943.00	1.72	4747.13	4734.00
1	7	5	6481.00	4043.00	194.00	0	Spot (Block1, Row5, Column7)	4994.17	4956.00	620.22	0.00	0.12	4263.00	4298.56	4263.00	338.12	0.00	0.08	72.00	51.00	0.00	693.00	731.17	5318796.00	2.06	4596.01	4542.00
1	8	5	6772.00	4039.00	183.30	0	Spot (Block1, Row5, Column8)	5473.14	5277.00	1122.91	0.02	0.21	4323.00	4357.05	4323.00	361.43	0.00	0.08	86.00	66.00	0.00	954.00	1150.14	5161169.00	3.09	4608.41	4570.00
1	1	6	4661.00	4339.00	209.30	0	Spot (Block1, Row6, Column1)	4771.44	4722.00	336.55	0.00	0.07	4297.00	4320.71	4297.00	309.61	0.00	0.07	60.00	29.00	0.00	425.00	474.44	5959523.00	1.46	4485.83	4434.00
1	2	6	4982.00	4330.00	214.40	0	Spot (Block1, Row6, Column2)	5181.04	5103.00	400.01	0.01	0.08	4505.00	4543.96	4505.00	335.20	0.00	0.07	82.00	43.00	0.00	598.00	676.04	6813072.00	1.90	4768.63	4756.00
1	3	6	5260.00	4329.00	197.65	0	Spot (Block1, Row6, Column3)	5750.39	5627.00	656.95	0.01	0.11	4613.00	4643.56	4613.00	324.66	0.00	0.07	91.00	75.00	0.00	1014.00	1137.39	6342679.00	3.41	5070.08	5055.00
1	4	6	5559.00	4326.00	204.15	0	Spot (Block1, Row6, Column4)	5273.54	5246.00	441.94	0.00	0.08	4544.00	4557.11	4544.00	386.88	0.00	0.08	78.00	43.00	0.00	702.00	729.54	6254420.00	1.85	4853.32	4832.00
1	5	6	5872.00	4338.00	149.85	0	Spot (Block1, Row6, Column5)	7289.61	7225.50	1116.33	0.00	0.15	4422.00	4457.34	4422.00	475.63	0.00	0.11	99.00	99.00	0.00	2803.50	2867.61	4475821.00	5.95	5278.91	5325.00
1	6	6	6185.00	4336.00	209.25	0	Spot (Block1, Row6, Column6)	4819.29	4775.00	407.16	0.00	0.08	4284.00	4325.80	4284.00	470.78	0.00	0.11	51.00	14.00	0.00	491.00	535.29	6000016.00	1.05	4483.09	4455.00
1	7	6	6462.00	4334.00	189.30	0	Spot (Block1, Row6, Column7)	5071.04	4975.00	436.99	0.01	0.09	4247.00	4266.88	4247.00	349.41	0.00	0.08	88.00	52.00	0.00	728.00	824.04	5101471.00	2.30	4599.56	4575.00
1	8	6	6786.00	4344.00	186.10	0	Spot (Block1, Row6, Column8)	5272.67	5190.00	529.63	0.01	0.10	4384.00	4416.75	4384.00	382.10	0.00	0.09	88.00	53.00	0.00	806.00	888.67	5130303.00	2.24	4713.22	4690.00
1	1	7	4665.00	4632.00	221.15	0	Spot (Block1, Row7, Column1)	4883.92	4850.00	327.30	0.00	0.07	4263.00	4324.92	4263.00	447.25	0.01	0.10	67.00	21.00	0.00	587.00	620.92	6861914.00	1.25	4455.66	4431.00
1	2	7	4978.00	4631.00	196.50	0	Spot (Block1, Row7, Column2)	5015.34	4968.00	355.70	0.00	0.07	4384.50	4418.58	4384.50	352.45	0.00	0.08	78.00	33.00	0.00	583.50	630.84	5471736.00	1.69	4783.31	4765.00
1	3	7	5259.00	4621.00	203.95	0	Spot (Block1, Row7, Column3)	5076.07	4983.50	541.12	0.01	0.11	4425.00	4466.07	4425.00	347.78	0.00	0.08	67.00	38.00	0.00	558.50	651.07	6020222.00	1.75	4665.35	4639.50
1	4	7	5564.00	4640.00	186.05	0	Spot (Block1, Row7, Column4)	5084.61	4993.00	453.14	0.01	0.09	4353.50	4389.90	4353.50	352.18	0.00	0.08	82.00	44.00	0.00	639.50	731.11	4952412.00	1.97	4786.03	4753.00
1	5	7	5877.00	4643.00	198.60	0	Spot (Block1, Row7, Column5)	5002.64	4975.50	393.75	0.00	0.08	4275.00	4326.35	4275.00	356.31	0.01	0.08	81.00	49.00	0.00	700.50	727.64	5602952.00	1.90	4542.82	4487.50
1	6	7	6164.00	4632.00	215.15	0	Spot (Block1, Row7, Column6)	4958.04	4875.00	503.01	0.01	0.10	4206.00	4247.80	4206.00	347.14	0.00	0.08	77.00	48.00	0.00	669.00	752.04	6559491.00	2.05	4427.30	4396.00
1	7	7	6466.00	4644.00	200.25	0	Spot (Block1, Row7, Column7)	5331.53	5231.50	681.73	0.01	0.13	4262.00	4304.63	4262.00	389.08	0.00	0.09	92.00	60.00	0.00	969.50	1069.53	6045960.00	2.64	4647.64	4650.00
1	8	7	6768.00	4626.00	156.90	0	Spot (Block1, Row7, Column8)	12000.65	12006.00	1956.32	0.00	0.16	4512.50	4555.33	4512.50	456.22	0.00	0.10	100.00	100.00	0.00	7493.50	7488.15	8124439.00	16.32	7098.55	6960.00
1	1	8	4662.00	4942.00	147.50	0	Spot (Block1, Row8, Column1)	64680.30	65535.00	4215.26	0.01	0.07	4358.00	4446.84	4358.00	521.61	0.01	0.12	100.00	100.00	92.72	61177.00	60322.30	39067240.00	115.48	21705.70	18271.00
1	2	8	4978.00	4947.00	204.40	0	Spot (Block1, Row8, Column2)	5119.38	5026.00	790.07	0.01	0.15	4404.00	4465.35	4404.00	432.25	0.01	0.10	63.00	32.00	0.00	622.00	715.38	6066460.00	1.51	4719.78	4761.00
1	3	8	5259.00	4926.00	140.95	0	Spot (Block1, Row8, Column3)	6541.52	5709.00	4340.57	0.06	0.66	4428.00	4468.48	4428.00	387.09	0.00	0.09	97.00	74.00	0.19	1281.00	2113.52	3512796.00	5.36	5140.61	5056.00
1	4	8	5571.00	4936.00	195.80	0	Spot (Block1, Row8, Column4)	5107.67	5056.50	475.53	0.00	0.09	4401.00	4429.28	4401.00	390.72	0.00	0.09	72.00	38.00	0.00	655.50	706.67	5546925.00	1.74	4672.72	4690.00
1	5	8	5853.00	4934.00	190.60	0	Spot (Block1, Row8, Column5)	4929.49	4922.50	438.70	0.00	0.09	4296.00	4352.88	4296.00	365.74	0.01	0.08	66.00	44.00	0.00	626.50	633.49	5047794.00	1.58	4743.70	4717.50
1	6	8	6170.00	4940.00	192.30	0	Spot (Block1, Row8, Column6)	5092.83	5022.00	596.30	0.01	0.12	4277.00	4320.91	4277.00	371.92	0.00	0.09	74.00	50.00	0.00	745.00	815.83	5322005.00	2.08	4606.53	4626.00
1	7	8	6459.00	4936.00	207.80	0	Spot (Block1, Row8, Column7)	5183.60	5033.00	759.32	0.01	0.15	4365.00	4401.23	4365.00	409.66	0.00	0.09	71.00	41.00	0.00	668.00	818.60	6381012.00	1.91	4669.14	4652.00
1	8	8	6758.00	4940.00	144.75	0	Spot (Block1, Row8, Column8)	11095.97	10908.00	2761.04	0.01	0.25	4597.00	4642.09	4597.00	476.94	0.00	0.10	100.00	100.00	0.00	6311.00	6498.97	6357992.00	13.53	6386.75	6266.50
2	1	1	9171.00	2837.00	155.80	0	Spot (Block2, Row1, Column1)	62213.04	65535.00	6639.43	0.02	0.11	4637.00	4697.34	4637.00	502.56	0.01	0.11	100.00	100.00	72.82	60898.00	57576.04	41434264.00	114.45	22527.53	17214.00
2	2	1	9475.00	2842.00	188.60	0	Spot (Block2, Row1, Column2)	5441.68	5416.50	511.20	0.00	0.09	4576.00	4637.65	4576.00	434.54	0.01	0.09	77.00	48.00	0.00	840.50	865.68	5441677.00	1.85	5071.26	5143.00
2	3	1	9782.00	2841.00	190.90	0	Spot (Block2, Row1, Column3)	5195.71	5234.50	417.09	0.00	0.08	4599.00	4638.49	4599.00	386.64	0.00	0.08	64.00	34.00	0.00	635.50	596.71	5341185.00	1.44	4941.76	4875.00
2	4	1	10071.00	2835.00	201.05	0	Spot (Block2, Row1, Column4)	5586.41	5510.00	534.48	0.01	0.10	4743.00	4794.81	4743.00	417.23	0.00	0.09	77.00	45.00	0.00	767.00	843.41	6418782.00	1.90	5076.15	5046.00
2	5	1	10379.00	2834.00	166.60	0	Spot (Block2, Row1, Column5)	5825.39	5775.00	548.01	0.00	0.09	4910.00	4962.12	4910.00	445.83	0.00	0.09	77.00	48.00	0.00	865.00	915.39	4485547.00	1.94	5405.39	5424.00
2	6	1	10672.00	2833.00	189.65	0	Spot (Block2, Row1, Column6)	5878.58	5870.00	555.21	0.00	0.09	4962.00	4996.71	4962.00	416.33	0.00	0.08	76.00	53.00	0.00	908.00	916.58	5972641.00	2.12	5339.91	5216.00
2	7	1	10976.00	2836.00	176.95	0	Spot (Block2, Row1, Column7)	6127.42	5991.00	569.63	0.01	0.09	4975.00	5150.73	4975.00	2458.23	0.02	0.48	0.00	0.00	0.00	1016.00	1152.42	5361488.00	0.40	5407.62	5409.00
2	8	1	11273.00	2832.00	184.95	0	Spot (Block2, Row1, Column8)	6481.05	6360.50	861.18	0.01	0.13	4937.00	4989.88	4937.00	425.39	0.00	0.09	95.00	75.00	0.00	1423.50	1544.05	6208843.00	3.51	5608.22	5570.00
2	1	2	9175.00	3141.00	201.45	0	Spot (Block2, Row2, Column1)	5076.66	5083.00	399.91	0.00	0.08	4457.00	4515.15	4457.00	421.16	0.01	0.09	67.00	32.00	0.00	626.00	619.66	5843230.00	1.33	4834.84	4905.00
2	2	2	9474.00	3146.00	147.15	0	Spot (Block2, Row2, Column2)	5226.49	5105.00	430.38	0.01	0.08	4452.00	4478.99	4452.00	362.03	0.00	0.08	84.00	45.00	0.00	653.00	774.49	3088854.00	2.06	4830.99	4799.50
2	3	2	9782.00	3141.00	178.25	0	Spot (Block2, Row2, Column3)	5239.27	5251.50	477.01	0.00	0.09	4489.00	4506.84	4489.00	377.36	0.00	0.08	74.00	50.00	0.00	762.50	750.27	4673430.00	1.94	4757.58	4690.00
2	4	2	10089.00	3138.00	191.70	0	Spot (Block2, Row2, Column4)	5314.55	5180.50	540.49	0.01	0.10	4607.00	4629.67	4607.00	389.55	0.00	0.08	69.00	35.00	0.00	573.50	707.55	5527132.00	1.76	4934.92	4923.00
2	5	2	10376.00	3133.00	195.55	0	Spot (Block2, Row2, Column5)	7718.51	7702.00	1111.27	0.00	0.14	4717.00	4750.67	4717.00	410.80	0.00	0.09	99.00	99.00	0.00	2985.00	3001.51	8374580.00	7.22	5684.10	5708.00
2	6	2	10665.00	3134.00	179.60	0	Spot (Block2, Row2, Column6)	5586.65	5508.00	528.70	0.01	0.09	4830.00	5034.64	4830.00	2566.08	0.02	0.51	0.00	0.00	0.00	678.00	756.65	5039155.00	0.22	5157.89	5109.50
2	7	2	10976.00	3137.00	147.00	-50	Spot (Block2, Row2, Column7)	5697.21	5628.00	490.12	0.01	0.09	4884.00	5073.63	4884.00	2511.99	0.02	0.50	0.00	0.00	0.00	744.00	813.21	3361354.00	0.25	5933.10	5636.00
2	8	2	11267.00	3137.00	201.50	0	Spot (Block2, Row2, Column8)	5465.03	5390.50	504.96	0.01	0.09	4843.00	4881.52	4843.00	426.05	0.00	0.09	57.00	36.00	0.00	547.50	622.03	6317576.00	1.37	5180.85	5203.50
2	1	3	9183.00	3439.00	155.25	0	Spot (Block2, Row3, Column1)	5688.70	5690.00	626.89	0.00	0.11	4297.00	4350.76	4297.00	338.66	0.01	0.08	98.00	86.00	0.00	1393.00	1391.70	3760232.00	3.95	4910.09	4843.00
2	2	3	9474.00	3439.00	196.55	0	Spot (Block2, Row3, Column2)	5023.61	4996.00	417.16	0.00	0.08	4287.00	4331.15	4287.00	363.76	0.00	0.08	77.00	48.00	0.00	709.00	736.61	5515923.00	1.90	4701.84	4630.00
2	3	3	9775.00	3436.00	169.40	0	Spot (Block2, Row3, Column3)	5341.81	5287.00	491.94	0.00	0.09	4314.00	4342.57	4314.00	379.03	0.00	0.09	90.00	67.00	0.00	973.00	1027.81	4252077.00	2.64	4783.85	4761.50
2	4	3	10072.00	3426.00	191.45	0	Spot (Block2, Row3, Column4)	5362.44	5337.00	508.16	0.00	0.09	4378.00	4416.93	4378.00	383.37	0.00	0.09	87.00	63.00	0.00	959.00	984.44	5539399.00	2.47	4791.24	4736.00
2	5	3	10375.00	3428.00	154.55	0	Spot (Block2, Row3, Column5)	5777.04	5554.00	1705.90	0.02	0.30	4493.00	4518.83	4493.00	399.94	0.00	0.09	87.00	70.00	0.00	1061.00	1284.04	3807068.00	3.15	5239.30	5276.00
2	6	3	10680.00	3431.00	200.50	0	Spot (Block2, Row3, Column6)	5487.22	5378.50	567.77	0.01	0.10	4597.00	4637.12	4597.00	428.51	0.00	0.09	74.00	46.00	0.00	781.50	890.22	6255432.00	1.98	4891.32	4858.00
2	7	3	10979.00	3436.00	189.40	0	Spot (Block2, Row3, Column7)	5311.81	5254.00	442.82	0.00	0.08	4700.00	4753.01	4700.00	443.75	0.00	0.09	59.00	27.00	0.00	554.00	611.81	5364931.00	1.26	5047.72	5016.00
2	8	3	11262.00	3432.00	208.75	0	Spot (Block2, Row3, Column8)	5405.11	5319.00	581.72	0.01	0.11	4698.00	4747.12	4698.00	409.13	0.00	0.09	67.00	36.00	0.00	621.00	707.11	6718550.00	1.61	4950.43	4915.00
2	1	4	9177.00	3745.00	196.50	0	Spot (Block2, Row4, Column1)	5106.03	5038.00	474.46	0.01	0.09	4245.00	4298.46	4245.00	345.83	0.01	0.08	87.00	59.00	0.00	793.00	861.03	5585998.00	2.34	4590.99	4604.50
2	2	4	9470.00	3736.00	207.90	0	Spot (Block2, Row4, Column2)	4923.75	4881.00	408.65	0.00	0.08	4186.00	4239.27	4186.00	367.75	0.01	0.09	80.00	45.00	0.00	695.00	737.75	6041439.00	1.86	4524.65	4541.00
2	3	4	9773.00	3741.00	151.05	0	Spot (Block2, Row4, Column3)	7818.22	7596.00	2041.87	0.01	0.26	4208.00	4247.67	4208.00	388.35	0.00	0.09	100.00	99.00	0.00	3388.00	3610.22	4902022.00	9.19	5433.76	5304.50
2	4	4	10076.00	3748.00	206.35	0	Spot (Block2, Row4, Column4)	4954.79	4945.00	407.73	0.00	0.08	4238.50	4288.78	4238.50	381.40	0.01	0.09	79.00	44.00	0.00	706.50	716.29	5985389.00	1.75	4536.48	4460.00
2	5	4	10368.00	3737.00	192.05	0	Spot (Block2, Row4, Column5)	5101.27	5029.00	517.76	0.01	0.10	4263.00	4319.31	4263.00	387.91	0.01	0.09	81.00	49.00	0.00	766.00	838.27	5295113.00	2.02	4618.20	4624.00
2	6	4	10676.00	3735.00	197.35	0	Spot (Block2, Row4, Column6)	7396.73	7416.00	925.77	0.00	0.13	4362.50	4424.42	4362.50	392.41	0.01	0.09	100.00	99.00	0.00	3053.50	3034.23	8143795.00	7.57	5317.18	5263.50
2	7	4	10969.00	3723.00	172.00	0	Spot (Block2, Row4, Column7)	5731.63	5523.00	1084.89	0.02	0.19	4604.00	4619.29	4604.00	417.19	0.00	0.09	80.00	54.00	0.00	919.00	1127.63	4728594.00	2.67	4983.74	4885.00
2	8	4	11266.00	3741.00	175.75	0	Spot (Block2, Row4, Column8)	6100.63	5960.50	742.75	0.01	0.12	4654.00	4700.37	4654.00	511.71	0.00	0.11	92.00	69.00	0.00	1306.50	1446.63	5258742.00	2.74	5145.82	5058.50
2	1	5	9176.00	4038.00	157.60	0	Spot (Block2, Row5, Column1)	5928.70	5871.00	714.85	0.00	0.12	4303.00	4344.04	4303.00	356.39	0.00	0.08	97.00	92.00	0.00	1568.00	1625.70	4067090.00	4.45	4878.97	4820.00
2	2	5	9473.00	4035.00	213.20	0	Spot (Block2, Row5, Column2)	5015.78	4989.00	523.48	0.00	0.10	4215.00	4250.11	4215.00	344.63	0.00	0.08	83.00	58.00	0.00	774.00	800.78	6510488.00	2.22	4573.21	4486.50
2	3	5	9775.00	4040.00	195.00	0	Spot (Block2, Row5, Column3)	5323.95	5254.00	546.62	0.01	0.10	4207.00	4241.05	4207.00	357.96	0.00	0.08	94.00	72.00	0.00	1047.00	1116.95	5728574.00	3.03	4710.03	4718.00
2	4	5	10076.00	4034.00	197.00	0	Spot (Block2, Row5, Column4)	5201.87	5100.00	549.93	0.01	0.11	4222.00	4279.75	4222.00	377.17	0.01	0.09	88.00	59.00	0.00	878.00	979.87	5722055.00	2.44	4694.54	4708.00
2	5	5	10375.00	4044.00	160.50	0	Spot (Block2, Row5, Column5)	7579.86	7291.00	1579.66	0.02	0.21	4273.00	4324.76	4273.00	384.60	0.01	0.09	100.00	99.00	0.00	3018.00	3306.86	5389278.00	8.46	5256.48	5327.50
2	6	5	10674.00	4033.00	217.65	0	Spot (Block2, Row5, Column6)	5167.29	5070.50	576.20	0.01	0.11	4362.00	4414.60	4362.00	380.03	0.01	0.09	72.00	47.00	0.00	708.50	805.29	6975839.00	1.98	4670.06	4625.00
2	7	5	10979.00	4036.00	201.75	0	Spot (Block2, Row5, Column7)	5364.19	5272.50	498.86	0.01	0.09	4532.00	4559.77	4532.00	395.51	0.00	0.09	84.00	45.00	0.00	740.50	832.19	6211729.00	2.03	4934.81	4911.50
2	8	5	11266.00	4029.00	153.45	0	Spot (Block2, Row5, Column8)	6735.15	6083.00	3443.40	0.04	0.51	4596.00	4620.78	4596.00	407.06	0.00	0.09	95.00	73.00	0.00	1487.00	2139.15	4371113.00	5.19	5315.84	5201.50
2	1	6	9178.00	4333.00	196.40	0	Spot (Block2, Row6, Column1)	5208.15	5203.50	514.90	0.00	0.10	4355.00	4379.35	4355.00	370.15	0.00	0.08	81.00	57.00	0.00	848.50	853.15	5697714.00	2.24	4727.62	4689.50
2	2	6	9475.00	4344.00	210.15	0	Spot (Block2, Row6, Column2)	5032.84	4991.00	432.73	0.00	0.09	4251.00	4283.85	4251.00	342.65	0.00	0.08	82.00	53.00	0.00	740.00	781.84	6326285.00	2.19	4672.00	4689.00
2	3	6	9771.00	4336.00	186.70	0	Spot (Block2, Row6, Column3)	5439.56	5291.00	683.65	0.01	0.13	4204.50	4247.40	4204.50	358.06	0.00	0.08	92.00	74.00	0.00	1086.50	1235.06	5325331.00	3.33	4663.63	4637.50
2	4	6	10076.00	4342.00	181.30	0	Spot (Block2, Row6, Column4)	5237.46	5160.00	534.65	0.01	0.10	4222.00	4276.35	4222.00	386.63	0.01	0.09	90.00	60.00	0.00	938.00	1015.46	4823697.00	2.49	4668.60	4617.00
2	5	6	10375.00	4339.00	175.75	0	Spot (Block2, Row6, Column5)	6037.66	5933.00	924.83	0.01	0.15	4301.00	4349.81	4301.00	396.49	0.00	0.09	95.00	84.00	0.00	1632.00	1736.66	5210501.00	4.26	4859.21	4816.00
2	6	6	10679.00	4339.00	193.50	0	Spot (Block2, Row6, Column6)	5212.95	5151.00	745.31	0.01	0.14	4371.00	4421.72	4371.00	400.49	0.01	0.09	74.00	48.00	0.00	780.00	841.95	5530939.00	1.98	4768.28	4788.50
2	7	6	10984.00	4340.00	191.95	0	Spot (Block2, Row6, Column7)	5446.17	5396.00	539.01	0.00	0.10	4452.00	4500.33	4452.00	405.67	0.00	0.09	85.00	60.00	0.00	944.00	994.17	5680356.00	2.33	4792.48	4764.50
2	8	6	11282.00	4340.00	194.90	0	Spot (Block2, Row6, Column8)	5199.94	5168.00	536.54	0.00	0.10	4495.00	4552.25	4495.00	429.37	0.01	0.09	65.00	35.00	0.00	673.00	704.94	5574333.00	1.51	4833.54	4890.00
2	1	7	9173.00	4636.00	208.30	0	Spot (Block2, Row7, Column1)	5229.27	5140.00	538.71	0.01	0.10	4342.00	4383.82	4342.00	469.29	0.00	0.11	72.00	42.00	0.00	798.00	887.27	6479069.00	1.80	4613.95	4560.00
2	2	7	9481.00	4642.00	209.65	0	Spot (Block2, Row7, Column2)	4982.41	4882.50	462.72	0.01	0.09	4235.00	4288.67	4235.00	404.55	0.01	0.09	72.00	41.00	0.00	647.50	747.41	6247945.00	1.71	4587.10	4590.50
2	3	7	9778.00	4637.00	215.95	0	Spot (Block2, Row7, Column3)	5030.75	4980.00	470.00	0.00	0.09	4228.00	4280.24	4228.00	415.91	0.01	0.10	79.00	45.00	0.00	752.00	802.75	6690898.00	1.80	4491.12	4479.50
2	4	7	10073.00	4639.00	202.55	0	Spot (Block2, Row7, Column4)	5008.75	5014.50	451.90	0.00	0.09	4262.00	4302.50	4262.00	420.67	0.00	0.10	70.00	42.00	0.00	752.50	746.75	5830186.00	1.68	4579.26	4581.00
2	5	7	10385.00	4641.00	204.20	0	Spot (Block2, Row7, Column5)	5095.32	5008.00	514.24	0.01	0.10	4329.00	4356.09	4329.00	409.32	0.00	0.09	73.00	40.00	0.00	679.00	766.32	6037958.00	1.81	4730.07	4656.50
2	6	7	10674.00	4636.00	212.80	0	Spot (Block2, Row7, Column6)	5312.72	5237.00	532.84	0.01	0.10	4360.00	4397.23	4360.00	425.63	0.00	0.10	82.00	52.00	0.00	877.00	952.72	6869352.00	2.15	4787.78	4775.00
2	7	7	10966.00	4639.00	209.45	0	Spot (Block2, Row7, Column7)	5331.15	5215.00	530.05	0.01	0.10	4394.00	4448.65	4394.00	443.76	0.01	0.10	81.00	46.00	0.00	821.00	937.15	6637284.00	1.99	4878.64	4886.00
2	8	7	11276.00	4638.00	112.95	0	Spot (Block2, Row7, Column8)	9141.84	9221.00	1144.11	0.00	0.13	4467.00	4542.82	4467.00	456.89	0.01	0.10	100.00	100.00	0.00	4754.00	4674.84	3044232.00	10.07	6148.78	5916.50
2	1	8	9168.00	4941.00	149.55	0	Spot (Block2, Row8, Column1)	62831.20	65535.00	6446.37	0.02	0.10	4306.00	4411.27	4306.00	723.62	0.01	0.16	100.00	100.00	79.28	61229.00	58525.20	38515856.00	80.73	22263.23	17084.00
2	2	8	9474.00	4943.00	210.15	0	Spot (Block2, Row8, Column2)	4967.13	4841.00	578.98	0.01	0.12	4206.50	4285.88	4206.50	520.12	0.01	0.12	59.00	30.00	0.00	634.50	760.63	6243683.00	1.31	4514.47	4531.00
2	3	8	9770.00	4938.00	193.45	0	Spot (Block2, Row8, Column3)	5383.70	5242.00	1036.04	0.01	0.19	4197.00	4261.18	4197.00	439.43	0.01	0.10	83.00	59.00	0.00	1045.00	1186.70	5706717.00	2.55	4721.86	4619.50
2	4	8	10086.00	4942.00	193.70	0	Spot (Block2, Row8, Column4)	5198.40	5149.50	594.43	0.00	0.11	4274.00	4333.26	4274.00	573.07	0.01	0.13	67.00	33.00	0.00	875.50	924.40	5499902.00	1.51	4588.95	4524.00
2	5	8	10372.00	4935.00	208.20	0	Spot (Block2, Row8, Column5)	5083.37	5095.50	513.48	0.00	0.10	4366.00	4379.61	4366.00	435.15	0.00	0.10	63.00	41.00	0.00	729.50	717.37	6283045.00	1.62	4598.71	4539.00
2	6	8	10679.00	4941.00	195.20	0	Spot (Block2, Row8, Column6)	5554.58	5452.50	677.21	0.01	0.12	4371.00	4410.87	4371.00	437.35	0.00	0.10	86.00	64.00	0.00	1081.50	1183.58	5987832.00	2.62	4870.23	4816.00
2	7	8	10980.00	4944.00	188.15	0	Spot (Block2, Row8, Column7)	5281.67	5278.50	573.64	0.00	0.11	4418.00	4477.11	4418.00	463.06	0.01	0.10	69.00	45.00	0.00	860.50	863.67	5249979.00	1.74	4838.27	4787.00
2	8	8	11262.00	4942.00	148.05	0	Spot (Block2, Row8, Column8)	12962.48	12035.50	5599.36	0.03	0.43	4558.00	4612.65	4558.00	486.47	0.01	0.11	100.00	100.00	0.00	7477.50	8404.48	7881188.00	17.16	6615.04	6375.00
3	1	1	13674.00	2835.00	157.50	0	Spot (Block3, Row1, Column1)	61442.53	65535.00	7831.93	0.03	0.13	5252.00	5335.47	5252.00	592.79	0.01	0.11	100.00	100.00	71.53	60283.00	56190.53	41658416.00	94.65	24221.85	20426.00
3	2	1	13968.00	2840.00	153.00	0	Spot (Block3, Row1, Column2)	13012.87	12742.50	3353.32	0.01	0.26	5116.00	5173.73	5116.00	539.30	0.00	0.10	100.00	100.00	0.00	7626.50	7896.87	8380286.00	14.54	7120.77	6920.50
3	3	1	14279.00	2841.00	190.80	0	Spot (Block3, Row1, Column3)	6600.17	6446.00	1053.70	0.01	0.16	5057.00	5091.90	5057.00	464.34	0.00	0.09	82.00	69.00	0.00	1389.00	1543.17	6765174.00	3.25	5547.22	5489.50
3	4	1	14566.00	2838.00	149.95	0	Spot (Block3, Row1, Column4)	12090.71	11966.00	2793.80	0.00	0.23	5113.00	5163.39	5113.00	469.66	0.00	0.09	100.00	100.00	0.00	6853.00	6977.71	7423693.00	14.75	6915.24	6703.00
3	5	1	14870.00	2831.00	162.10	0	Spot (Block3, Row1, Column5)	10302.08	9775.00	3123.06	0.02	0.30	5331.00	5378.40	5331.00	515.71	0.00	0.10	99.00	98.00	0.00	4444.00	4971.08	7510218.00	9.55	6414.85	6412.50
3	6	1	15173.00	2831.00	158.75	0	Spot (Block3, Row1, Column6)	13854.06	13196.00	4412.63	0.02	0.32	5545.50	5605.80	5545.50	559.08	0.00	0.10	100.00	100.00	0.00	7650.50	8308.56	9642425.00	14.75	7534.79	7324.00
3	7	1	15478.00	2836.00	154.20	0	Spot (Block3, Row1, Column7)	25597.84	24438.00	10056.31	0.02	0.39	5729.00	5780.33	5729.00	568.04	0.00	0.10	100.00	100.00	0.00	18709.00	19868.84	16715391.00	34.89	10706.06	9728.00
3	8	1	15777.00	2831.00	203.45	0	Spot (Block3, Row1, Column8)	6912.77	6702.00	740.08	0.01	0.11	5642.00	5687.40	5642.00	531.54	0.00	0.09	88.00	49.00	0.00	1060.00	1270.77	8101768.00	2.31	6200.24	6173.50
3	1	2	13662.00	3145.00	219.45	0	Spot (Block3, Row2, Column1)	5807.65	5753.00	489.91	0.00	0.08	5119.00	5188.82	5119.00	515.04	0.01	0.10	59.00	27.00	0.00	634.00	688.65	7997135.00	1.20	5411.09	5396.50
3	2	2	13967.00	3140.00	133.95	0	Spot (Block3, Row2, Column2)	8048.75	7935.00	1028.87	0.01	0.13	5020.00	5063.21	5020.00	450.73	0.00	0.09	100.00	99.00	0.00	2915.00	3028.75	3863398.00	6.62	6103.92	6135.00
3	3	2	14281.00	3144.00	197.55	0	Spot (Block3, Row2, Column3)	6214.06	6103.50	1110.55	0.01	0.18	5014.00	5056.55	5014.00	453.92	0.00	0.09	84.00	59.00	0.00	1089.50	1200.06	6847889.00	2.55	5439.68	5419.00
3	4	2	14581.00	3141.00	189.65	0	Spot (Block3, Row2, Column4)	6849.34	6751.50	841.82	0.01	0.12	5048.00	5107.09	5048.00	475.46	0.01	0.09	95.00	87.00	0.00	1703.50	1801.34	6972628.00	3.66	5608.60	5602.00
3	5	2	14870.00	3133.00	191.60	0	Spot (Block3, Row2, Column5)	9313.78	9243.00	1506.28	0.00	0.16	5128.50	5195.81	5128.50	466.15	0.01	0.09	100.00	99.00	0.00	4114.50	4185.28	9667706.00	8.83	6394.57	6351.00
3	6	2	15175.00	3140.00	181.55	0	Spot (Block3, Row2, Column6)	7113.35	7043.00	903.79	0.00	0.13	5303.00	5345.08	5303.00	502.16	0.00	0.09	94.00	79.00	0.00	1740.00	1810.35	6551394.00	3.52	5986.15	6018.50
3	7	2	15480.00	3138.00	198.15	0	Spot (Block3, Row2, Column7)	6903.92	6818.50	866.25	0.01	0.13	5509.00	5547.00	5509.00	514.60	0.00	0.09	87.00	63.00	0.00	1309.50	1394.92	7690968.00	2.64	5965.03	5918.00
3	8	2	15773.00	3136.00	222.60	0	Spot (Block3, Row2, Column8)	6314.70	6240.00	560.57	0.01	0.09	5527.00	5555.10	5527.00	493.42	0.00	0.09	60.00	35.00	0.00	713.00	787.70	8966875.00	1.54	5773.30	5780.00
3	1	3	13678.00	3438.00	153.05	0	Spot (Block3, Row3, Column1)	11023.17	10664.00	2879.08	0.01	0.26	5110.00	5155.19	5110.00	489.60	0.00	0.09	100.00	99.00	0.00	5554.00	5913.17	7032780.00	11.99	6697.94	6576.00
3	2	3	13985.00	3443.00	207.00	0	Spot (Block3, Row3, Column2)	6229.48	6072.00	908.30	0.01	0.15	5116.00	5161.51	5116.00	480.35	0.00	0.09	82.00	49.00	0.00	956.00	1113.48	7581282.00	2.22	5524.59	5438.50
3	3	3	14253.00	3438.00	177.80	0	Spot (Block3, Row3, Column3)	7460.42	6828.50	3495.50	0.04	0.47	5252.00	5312.95	5252.00	548.93	0.01	0.10	88.00	68.00	0.00	1576.50	2208.42	6580088.00	3.91	6008.98	6027.00
3	4	3	14566.00	3439.00	150.10	0	Spot (Block3, Row3, Column4)	13440.10	13449.50	3873.56	0.00	0.29	5194.00	5242.92	5194.00	510.01	0.00	0.10	100.00	100.00	0.00	8255.50	8246.10	8279099.00	16.07	7263.02	7107.00
3	5	3	14873.00	3438.00	173.80	0	Spot (Block3, Row3, Column5)	6962.47	6811.00	1000.43	0.01	0.14	5145.00	5194.43	5145.00	472.42	0.00	0.09	95.00	81.00	0.00	1666.00	1817.47	5869366.00	3.74	5712.27	5711.00
3	6	3	15182.00	3427.00	186.80	0	Spot (Block3, Row3, Column6)	6185.56	6096.00	543.10	0.01	0.09	5195.00	5234.98	5195.00	473.59	0.00	0.09	84.00	47.00	0.00	901.00	990.56	6080401.00	2.01	5677.46	5727.00
3	7	3	15477.00	3434.00	162.75	0	Spot (Block3, Row3, Column7)	8493.75	8265.00	1802.50	0.01	0.21	5345.00	5389.86	5345.00	516.63	0.00	0.10	99.00	87.00	0.00	2920.00	3148.75	6200437.00	6.01	6181.31	6182.00
3	8	3	15779.00	3442.00	177.95	0	Spot (Block3, Row3, Column8)	6538.07	6517.00	598.81	0.00	0.09	5421.00	5474.97	5421.00	502.61	0.00	0.09	80.00	57.00	0.00	1096.00	1117.07	5799267.00	2.12	6034.95	6017.00
3	1	4	13673.00	3736.00	148.60	0	Spot (Block3, Row4, Column1)	13098.99	12582.00	3782.87	0.02	0.29	5156.00	5205.71	5156.00	514.38	0.00	0.10	100.00	100.00	0.00	7426.00	7942.99	7951084.00	15.35	7127.18	6970.00
3	2	4	13984.00	3742.00	222.15	0	Spot (Block3, Row4, Column2)	6169.32	6112.00	580.25	0.00	0.09	5205.00	5266.54	5205.00	541.93	0.01	0.10	74.00	40.00	0.00	907.00	964.32	8741924.00	1.67	5492.04	5535.00
3	3	4	14274.00	3736.00	146.65	0	Spot (Block3, Row4, Column3)	32806.98	31710.00	11499.41	0.01	0.35	5348.00	5419.36	5348.00	558.50	0.01	0.10	100.00	100.00	0.00	26362.00	27458.98	19224904.00	49.04	12160.94	11188.00
3	4	4	14568.00	3742.00	208.30	0	Spot (Block3, Row4, Column4)	6331.33	6298.50	569.21	0.00	0.09	5292.00	5350.17	5292.00	526.73	0.00	0.10	81.00	47.00	0.00	1006.50	1039.33	7825530.00	1.86	5749.25	5714.50
3	5	4	14865.00	3741.00	172.65	0	Spot (Block3, Row4, Column5)	6944.03	6842.00	873.37	0.01	0.13	5157.00	5225.85	5157.00	506.68	0.01	0.10	96.00	80.00	0.00	1685.00	1787.03	5784374.00	3.39	5830.09	5865.00
3	6	4	15176.00	3733.00	192.10	0	Spot (Block3, Row4, Column6)	9578.45	9503.50	1268.58	0.00	0.13	5137.50	5173.58	5137.50	472.19	0.00	0.09	100.00	99.00	0.00	4366.00	4440.95	9961584.00	9.33	6530.18	6346.00
3	7	4	15472.00	3739.00	156.65	0	Spot (Block3, Row4, Column7)	9066.18	8443.50	2293.89	0.03	0.25	5229.00	5268.13	5229.00	501.23	0.00	0.10	100.00	97.00	0.00	3214.50	3837.18	6128739.00	7.58	6212.89	6166.50
3	8	4	15770.00	3741.00	164.80	0	Spot (Block3, Row4, Column8)	7778.55	7570.00	1195.29	0.01	0.15	5361.00	5392.47	5361.00	482.77	0.00	0.09	99.00	95.00	0.00	2209.00	2417.55	5872808.00	4.94	6042.40	6104.50
3	1	5	13675.00	4036.00	147.00	0	Spot (Block3, Row5, Column1)	16763.17	16287.00	4946.38	0.01	0.30	5141.00	5204.32	5141.00	505.29	0.01	0.10	100.00	100.00	0.00	11146.00	11622.17	9890271.00	22.88	8230.63	7779.00
3	2	5	13985.00	4039.00	218.80	0	Spot (Block3, Row5, Column2)	6191.67	6093.00	998.00	0.01	0.16	5155.50	5203.60	5155.50	489.01	0.00	0.09	74.00	47.00	0.00	937.50	1036.17	8488775.00	2.02	5450.48	5337.50
3	3	5	14281.00	4030.00	204.65	0	Spot (Block3, Row5, Column3)	6676.39	6595.00	701.88	0.01	0.11	5353.50	5411.59	5353.50	539.71	0.00	0.10	87.00	58.00	0.00	1241.50	1322.89	7971614.00	2.34	5941.39	5931.00
3	4	5	14574.00	4033.00	178.55	0	Spot (Block3, Row5, Column4)	8213.72	7958.00	1652.49	0.01	0.20	5296.00	5371.30	5296.00	543.03	0.01	0.10	97.00	88.00	0.00	2662.00	2917.72	7367705.00	5.23	6171.72	6219.00
3	5	5	14880.00	4034.00	145.45	0	Spot (Block3, Row5, Column5)	34437.31	33595.00	13109.02	0.01	0.38	5224.00	5312.86	5224.00	593.70	0.01	0.11	100.00	100.00	0.87	28371.00	29213.31	19870332.00	49.06	12521.13	10991.00
3	6	5	15177.00	4041.00	185.55	0	Spot (Block3, Row5, Column6)	6942.73	6829.00	948.68	0.01	0.14	5127.00	5175.18	5127.00	502.19	0.00	0.10	93.00	78.00	0.00	1702.00	1815.73	6720558.00	3.52	5797.99	5838.00
3	7	5	15478.00	4041.00	182.35	0	Spot (Block3, Row5, Column7)	6530.79	6455.00	646.95	0.01	0.10	5183.00	5225.12	5183.00	490.61	0.00	0.09	94.00	66.00	0.00	1272.00	1347.79	6080166.00	2.66	5727.01	5704.00
3	8	5	15772.00	4037.00	153.30	0	Spot (Block3, Row5, Column8)	12074.14	11055.50	3851.40	0.04	0.32	5349.00	5392.65	5349.00	507.31	0.00	0.09	100.00	99.00	0.00	5706.50	6725.14	7799892.00	13.17	6965.86	6995.00
3	1	6	13676.00	4344.00	196.80	0	Spot (Block3, Row6, Column1)	6049.81	5989.00	673.09	0.00	0.11	5024.00	5090.33	5024.00	486.64	0.01	0.10	74.00	49.00	0.00	965.00	1025.81	6612441.00	1.97	5510.38	5462.00
3	2	6	13982.00	4336.00	204.80	0	Spot (Block3, Row6, Column2)	6274.10	6130.00	697.29	0.01	0.11	5047.00	5117.05	5047.00	518.73	0.01	0.10	84.00	52.00	0.00	1083.00	1227.10	7472454.00	2.23	5665.75	5621.00
3	3	6	14266.00	4333.00	148.05	0	Spot (Block3, Row6, Column3)	19589.06	18924.50	6940.73	0.01	0.35	5190.00	5242.00	5190.00	562.96	0.00	0.11	100.00	100.00	0.00	13734.50	14399.06	11753438.00	25.49	8859.01	8188.00
3	4	6	14573.00	4327.00	178.95	0	Spot (Block3, Row6, Column4)	7583.48	7405.00	1143.76	0.01	0.15	5208.00	5266.49	5208.00	570.01	0.00	0.11	98.00	90.00	0.00	2197.00	2375.48	6794800.00	4.06	6045.64	6036.00
3	5	6	14873.00	4331.00	144.15	0	Spot (Block3, Row6, Column5)	38830.82	39801.00	15538.96	0.01	0.40	5142.50	5226.38	5142.50	581.06	0.01	0.11	100.00	100.00	5.47	34658.50	33688.32	22017104.00	57.83	12808.95	10640.00
3	6	6	15179.00	4336.00	207.05	0	Spot (Block3, Row6, Column6)	6109.54	6056.00	687.57	0.00	0.11	5107.50	5162.95	5107.50	499.56	0.00	0.10	73.00	46.00	0.00	948.50	1002.04	7453640.00	1.89	5395.45	5337.50
3	7	6	15473.00	4338.00	157.40	0	Spot (Block3, Row6, Column7)	10218.81	9954.00	2622.65	0.01	0.26	5215.00	5257.09	5215.00	512.10	0.00	0.10	99.00	98.00	0.00	4739.00	5003.81	6979450.00	9.69	6393.11	6453.00
3	8	6	15780.00	4335.00	151.25	0	Spot (Block3, Row6, Column8)	10829.62	10146.50	2960.25	0.03	0.27	5356.00	5423.71	5356.00	584.19	0.01	0.11	100.00	99.00	0.00	4790.50	5473.62	6800999.00	9.25	6868.56	6740.00
3	1	7	13673.00	4632.00	209.95	0	Spot (Block3, Row7, Column1)	5967.75	5871.00	592.24	0.01	0.10	4943.50	5018.33	4943.50	576.48	0.01	0.11	70.00	39.00	0.00	927.50	1024.25	7495491.00	1.65	5306.85	5289.50
3	2	7	13980.00	4640.00	204.50	0	Spot (Block3, Row7, Column2)	5778.77	5701.00	549.48	0.01	0.10	4857.00	4923.36	4857.00	483.20	0.01	0.10	77.00	42.00	0.00	844.00	921.77	6905634.00	1.77	5289.00	5207.50
3	3	7	14276.00	4632.00	198.70	0	Spot (Block3, Row7, Column3)	5928.53	5969.00	562.98	0.00	0.09	4892.00	4966.26	4892.00	525.84	0.01	0.11	76.00	50.00	0.00	1077.00	1036.53	6645887.00	1.83	5335.69	5277.50
3	4	7	14583.00	4635.00	202.65	0	Spot (Block3, Row7, Column4)	5920.13	5863.00	568.56	0.00	0.10	4931.00	4976.12	4931.00	486.93	0.00	0.10	77.00	46.00	0.00	932.00	989.13	6896957.00	1.94	5439.82	5362.00
3	5	7	14880.00	4639.00	201.65	0	Spot (Block3, Row7, Column5)	6794.66	6714.00	732.56	0.01	0.11	5001.00	5050.22	5001.00	498.09	0.00	0.10	98.00	85.00	0.00	1713.00	1793.66	7841036.00	3.50	5768.65	5742.00
3	6	7	15173.00	4640.00	207.50	0	Spot (Block3, Row7, Column6)	6150.46	6051.50	604.80	0.01	0.10	5055.00	5103.12	5055.00	502.89	0.00	0.10	81.00	49.00	0.00	996.50	1095.46	7540459.00	2.08	5420.20	5364.00
3	7	7	15472.00	4637.00	151.55	0	Spot (Block3, Row7, Column7)	14103.03	13137.50	5601.08	0.03	0.40	5208.00	5267.20	5208.00	601.58	0.00	0.11	100.00	100.00	0.00	7929.50	8895.03	8828497.00	14.69	7543.03	7432.50
3	8	7	15789.00	4630.00	86.50	0	Spot (Block3, Row7, Column8)	19556.38	13823.00	14366.47	0.15	0.73	5405.00	5476.42	5405.00	644.08	0.01	0.12	100.00	100.00	6.01	8418.00	14151.38	3578818.00	21.86	11354.34	11160.00
3	1	8	13670.00	4937.00	149.35	0	Spot (Block3, Row8, Column1)	64086.59	65535.00	4316.27	0.01	0.07	4941.00	5075.22	4941.00	962.43	0.01	0.19	100.00	100.00	85.46	60594.00	59145.59	39221332.00	61.32	24312.29	20796.50
3	2	8	13974.00	4939.00	201.00	0	Spot (Block3, Row8, Column2)	5919.04	5881.00	622.68	0.00	0.11	4780.00	4890.18	4780.00	587.42	0.01	0.12	79.00	45.00	0.00	1101.00	1139.04	6789139.00	1.75	5290.30	5291.50
3	3	8	14268.00	4934.00	167.90	0	Spot (Block3, Row8, Column3)	7910.37	7497.00	1985.47	0.02	0.25	4722.00	4778.22	4722.00	496.31	0.01	0.10	98.00	91.00	0.00	2775.00	3188.37	6170091.00	6.31	5581.23	5541.50
3	4	8	14578.00	4931.00	185.25	0	Spot (Block3, Row8, Column4)	6096.41	6067.00	694.91	0.00	0.11	4828.00	4877.38	4828.00	503.95	0.00	0.10	85.00	64.00	0.00	1239.00	1268.41	5889136.00	2.42	5345.94	5376.00
3	5	8	14860.00	4942.00	202.70	0	Spot (Block3, Row8, Column5)	5867.88	5786.00	638.37	0.01	0.11	4961.00	5012.43	4961.00	522.74	0.00	0.10	64.00	40.00	0.00	825.00	906.88	6836082.00	1.64	5222.58	5125.00
3	6	8	15180.00	4935.00	191.55	0	Spot (Block3, Row8, Column6)	6396.08	6266.00	687.13	0.01	0.11	5063.00	5115.48	5063.00	566.57	0.00	0.11	88.00	54.00	0.00	1203.00	1333.08	6632738.00	2.26	5636.57	5540.00
3	7	8	15482.00	4939.00	166.70	0	Spot (Block3, Row8, Column7)	8836.65	8645.00	1823.48	0.01	0.21	5234.00	5293.47	5234.00	572.02	0.00	0.11	99.00	94.00	0.00	3411.00	3602.65	6821891.00	6.19	6104.32	6196.00
3	8	8	15769.00	4937.00	151.85	0	Spot (Block3, Row8, Column8)	13062.50	12773.00	3547.40	0.01	0.27	5448.00	5530.26	5448.00	713.50	0.01	0.13	100.00	99.00	0.00	7325.00	7614.50	8229377.00	10.56	7361.15	7135.00
4	1	1	18180.00	2834.00	158.10	0	Spot (Block4, Row1, Column1)	59748.05	65535.00	9888.90	0.04	0.17	5612.00	5722.89	5612.00	996.92	0.01	0.17	100.00	100.00	66.18	59923.00	54136.05	40808284.00	54.19	22959.44	20217.50
4	2	1	18474.00	2841.00	205.90	0	Spot (Block4, Row1, Column2)	6501.27	6403.00	652.18	0.01	0.10	5382.00	5516.14	5382.00	882.76	0.01	0.16	60.00	16.00	0.00	1021.00	1119.27	7847034.00	1.12	5732.01	5738.50
4	3	1	18775.00	2845.00	181.65	0	Spot (Block4, Row1, Column3)	6318.32	6227.50	975.10	0.01	0.15	5323.00	5406.45	5323.00	636.56	0.01	0.12	68.00	21.00	0.00	904.50	995.32	5825489.00	1.43	5770.67	5753.00
4	4	1	19073.00	2840.00	172.05	0	Spot (Block4, Row1, Column4)	6489.66	6367.00	941.36	0.01	0.15	5208.00	5319.36	5208.00	840.67	0.01	0.16	67.00	24.00	0.00	1159.00	1281.66	5360463.00	1.39	5944.83	5779.50
4	5	1	19398.00	2873.00	151.05	0	Spot (Block4, Row1, Column5)	6582.16	6182.00	2650.67	0.03	0.40	5088.00	5225.87	5088.00	948.95	0.01	0.18	58.00	11.00	0.00	1094.00	1494.16	4113848.00	1.43	5667.57	5684.50
4	6	1	19674.00	2830.00	211.15	0	Spot (Block4, Row1, Column6)	6067.84	6020.00	529.37	0.00	0.09	5007.00	5089.69	5007.00	585.93	0.01	0.12	82.00	39.00	0.00	1013.00	1060.84	7724366.00	1.67	5442.35	5451.00
4	7	1	19987.00	2832.00	189.90	0	Spot (Block4, Row1, Column7)	6457.76	6402.00	638.60	0.00	0.10	5023.00	5103.63	5023.00	985.20	0.01	0.19	73.00	23.00	0.00	1379.00	1434.76	6593370.00	1.37	5565.51	5508.00
4	8	1	20278.00	2823.00	204.95	0	Spot (Block4, Row1, Column8)	6159.78	6137.00	535.86	0.00	0.09	5125.00	5238.68	5125.00	1006.92	0.01	0.19	50.00	2.00	0.00	1012.00	1034.78	7348620.00	0.91	5524.19	5444.50
4	1	2	18175.00	3142.00	210.00	0	Spot (Block4, Row2, Column1)	6490.80	6381.50	1366.98	0.01	0.21	5452.00	5581.78	5452.00	1093.83	0.01	0.20	40.00	1.00	0.00	929.50	1038.80	8152440.00	0.83	5870.32	5869.50
4	2	2	18490.00	3152.00	142.90	0	Spot (Block4, Row2, Column2)	6739.69	6484.00	1805.23	0.02	0.27	5428.00	5517.94	5428.00	772.18	0.01	0.14	67.00	22.00	0.00	1056.00	1311.69	3740528.00	1.58	5961.82	5957.50
4	3	2	18786.00	3137.00	170.55	0	Spot (Block4, Row2, Column3)	7122.65	6808.50	1790.20	0.02	0.25	5406.00	5509.98	5406.00	782.92	0.01	0.14	86.00	40.00	0.00	1402.50	1716.65	5740852.00	2.06	6230.01	6244.00
4	4	2	19081.00	3133.00	217.60	0	Spot (Block4, Row2, Column4)	6275.33	6188.50	567.53	0.01	0.09	5257.00	5344.06	5257.00	595.55	0.01	0.11	72.00	36.00	0.00	931.50	1018.33	8496792.00	1.56	5698.83	5707.00
4	5	2	19380.00	3139.00	200.95	0	Spot (Block4, Row2, Column5)	7346.81	7250.00	924.38	0.01	0.13	5038.00	5107.65	5038.00	641.18	0.01	0.13	99.00	89.00	0.00	2212.00	2308.81	8375359.00	3.49	5881.68	5894.00
4	6	2	19677.00	3136.00	204.15	0	Spot (Block4, Row2, Column6)	5868.59	5812.00	509.29	0.00	0.09	4893.00	4961.62	4893.00	617.80	0.01	0.12	71.00	31.00	0.00	919.00	975.59	6924932.00	1.47	5294.77	5325.50
4	7	2	19977.00	3143.00	199.95	0	Spot (Block4, Row2, Column7)	5881.27	5861.50	609.38	0.00	0.10	4910.00	4983.30	4910.00	1038.90	0.01	0.21	42.00	1.00	0.00	951.50	971.27	6669364.00	0.86	5400.19	5467.50
4	8	2	20267.00	3166.00	246.95	0	Spot (Block4, Row2, Column8)	5509.58	5426.50	804.19	0.01	0.15	4978.00	5061.77	4978.00	1151.43	0.01	0.23	9.00	0.00	0.00	448.50	531.58	9762974.00	0.39	5306.03	5150.50
4	1	3	18181.00	3440.00	171.10	0	Spot (Block4, Row3, Column1)	6959.29	6849.00	866.23	0.01	0.12	5303.00	5414.83	5303.00	913.77	0.01	0.17	81.00	40.00	0.00	1546.00	1656.29	5671824.00	1.69	5936.27	5923.00
4	2	3	18474.00	3438.00	221.90	0	Spot (Block4, Row3, Column2)	6431.99	6325.00	1068.47	0.01	0.17	5350.00	5445.09	5350.00	846.52	0.01	0.16	58.00	17.00	0.00	975.00	1081.99	9049806.00	1.17	5756.64	5622.50
4	3	3	18770.00	3431.00	200.45	0	Spot (Block4, Row3, Column3)	6738.31	6587.00	738.98	0.01	0.11	5363.00	5442.56	5363.00	697.43	0.01	0.13	85.00	40.00	0.00	1224.00	1375.31	7688415.00	1.86	5924.72	5953.50
4	4	3	19070.00	3426.00	209.15	0	Spot (Block4, Row3, Column4)	6224.65	6099.00	589.57	0.01	0.09	5166.00	5232.31	5166.00	524.14	0.01	0.10	84.00	42.00	0.00	933.00	1058.65	7743461.00	1.89	5549.47	5525.50
4	5	3	19369.00	3435.00	181.65	0	Spot (Block4, Row3, Column5)	6242.02	6125.50	701.69	0.01	0.11	4921.00	4978.22	4921.00	594.07	0.01	0.12	87.00	50.00	0.00	1204.50	1321.02	5805078.00	2.13	5424.71	5420.00
4	6	3	19688.00	3434.00	178.25	0	Spot (Block4, Row3, Column6)	5746.32	5715.00	377.65	0.00	0.07	4753.00	4820.68	4753.00	580.18	0.01	0.12	83.00	36.00	0.00	962.00	993.32	5119974.00	1.60	5370.35	5363.00
4	7	3	19975.00	3439.00	187.85	0	Spot (Block4, Row3, Column7)	5813.64	5738.00	654.89	0.01	0.11	4806.00	4836.80	4806.00	432.11	0.00	0.09	89.00	55.00	0.00	932.00	1007.64	5749689.00	2.26	5283.72	5225.50
4	8	3	20272.00	3446.00	210.90	0	Spot (Block4, Row3, Column8)	5574.02	5563.00	604.80	0.00	0.11	4863.00	4882.08	4863.00	424.28	0.00	0.09	70.00	39.00	0.00	700.00	711.02	7101297.00	1.63	5194.81	5097.50
4	1	4	18179.00	3726.00	198.60	0	Spot (Block4, Row4, Column1)	6366.02	6291.00	711.26	0.01	0.11	5272.00	5403.80	5272.00	1159.92	0.01	0.21	42.00	2.00	0.00	1019.00	1094.02	7098116.00	0.83	5652.95	5663.00
4	2	4	18482.00	3735.00	207.60	0	Spot (Block4, Row4, Column2)	6399.43	6364.00	653.30	0.00	0.10	5293.50	5409.23	5293.50	1100.11	0.01	0.20	47.00	2.00	0.00	1070.50	1105.93	7858499.00	0.90	5670.47	5649.00
4	3	4	18773.00	3732.00	167.95	0	Spot (Block4, Row4, Column3)	7711.52	7725.00	918.07	0.00	0.12	5204.00	5265.10	5204.00	632.39	0.01	0.12	97.00	90.00	0.00	2521.00	2507.52	6092100.00	3.87	6144.70	6202.00
4	4	4	19062.00	3733.00	209.30	0	Spot (Block4, Row4, Column4)	6010.71	5921.00	795.76	0.01	0.13	5075.00	5268.86	5075.00	2432.87	0.02	0.46	1.00	0.00	0.00	846.00	935.71	7507382.00	0.30	5444.94	5399.00
4	5	4	19378.00	3735.00	147.00	-50	Spot (Block4, Row4, Column5)	6165.53	6042.00	1020.05	0.01	0.17	4844.50	5086.77	4844.50	2505.47	0.02	0.49	3.00	1.00	0.00	1197.50	1321.03	3649992.00	0.43	5933.89	5876.00
4	6	4	19678.00	3736.00	206.60	0	Spot (Block4, Row4, Column6)	6787.35	6730.00	704.91	0.00	0.10	4678.00	4786.74	4678.00	968.95	0.01	0.20	95.00	55.00	0.00	2052.00	2109.35	8233050.00	2.06	5454.06	5455.00
4	7	4	19969.00	3727.00	166.35	0	Spot (Block4, Row4, Column7)	6509.80	6290.00	1140.35	0.01	0.18	4779.00	4835.84	4779.00	652.76	0.01	0.13	93.00	57.00	0.00	1511.00	1730.80	5012545.00	2.56	5413.07	5442.00
4	8	4	20272.00	3735.00	203.70	0	Spot (Block4, Row4, Column8)	5983.70	5886.00	684.13	0.01	0.11	4836.00	4883.22	4836.00	650.67	0.00	0.13	74.00	38.00	0.00	1050.00	1147.70	7042816.00	1.69	5215.71	5168.00
4	1	5	18182.00	4045.00	164.35	0	Spot (Block4, Row5, Column1)	7027.02	6835.00	923.97	0.01	0.13	5284.00	5445.64	5284.00	1446.32	0.01	0.27	53.00	13.00	0.00	1551.00	1743.02	5270265.00	1.09	5889.45	5875.00
4	2	5	18472.00	4031.00	201.20	0	Spot (Block4, Row5, Column2)	6329.52	6162.00	1154.45	0.01	0.18	5160.00	5283.03	5160.00	1323.11	0.01	0.25	36.00	2.00	0.00	1002.00	1169.52	7266285.00	0.79	5518.75	5480.00
4	3	5	18778.00	4045.00	207.05	0	Spot (Block4, Row5, Column3)	6300.65	6151.00	911.61	0.01	0.14	5046.00	5130.30	5046.00	703.54	0.01	0.14	81.00	31.00	0.00	1105.00	1254.65	7693090.00	1.66	5508.79	5553.50
4	4	5	19075.00	4031.00	200.60	0	Spot (Block4, Row5, Column4)	5954.94	5935.00	478.49	0.00	0.08	4961.00	5153.04	4961.00	2432.13	0.02	0.47	0.00	0.00	0.00	974.00	993.94	6788630.00	0.33	5325.20	5348.00
4	5	5	19380.00	4030.00	163.10	0	Spot (Block4, Row5, Column5)	7760.46	7711.00	1277.63	0.00	0.16	4821.00	5058.37	4821.00	2473.66	0.02	0.49	60.00	6.00	0.00	2890.00	2939.46	5742737.00	1.09	5771.41	5728.00
4	6	5	19690.00	4040.00	204.65	0	Spot (Block4, Row5, Column6)	5731.69	5652.00	795.30	0.01	0.14	4676.00	4751.28	4676.00	831.20	0.01	0.17	59.00	14.00	0.00	976.00	1055.69	6849373.00	1.18	5177.88	5111.00
4	7	5	19978.00	4038.00	200.70	0	Spot (Block4, Row5, Column7)	5660.10	5615.00	505.73	0.00	0.09	4706.00	4769.01	4706.00	594.67	0.01	0.12	72.00	31.00	0.00	909.00	954.10	6480812.00	1.50	5097.67	5087.50
4	8	5	20273.00	4031.00	179.80	0	Spot (Block4, Row5, Column8)	6304.19	6123.00	1110.24	0.01	0.18	4798.00	4844.96	4798.00	544.47	0.00	0.11	85.00	62.00	0.00	1325.00	1506.19	5724204.00	2.68	5266.16	5190.00
4	1	6	18181.00	4327.00	217.75	0	Spot (Block4, Row6, Column1)	6318.84	6051.00	1915.50	0.02	0.30	5128.00	5259.81	5128.00	1187.41	0.01	0.23	35.00	3.00	0.00	923.00	1190.84	8606259.00	0.89	5568.49	5362.00
4	2	6	18474.00	4326.00	224.55	0	Spot (Block4, Row6, Column2)	6032.44	5971.50	641.62	0.00	0.11	4958.00	5041.34	4958.00	1088.16	0.01	0.22	46.00	4.00	0.00	1013.50	1074.44	8722902.00	0.91	5247.44	5223.00
4	3	6	18768.00	4329.00	199.00	0	Spot (Block4, Row6, Column3)	6285.35	6208.50	697.57	0.01	0.11	4901.00	4958.44	4901.00	702.03	0.01	0.14	82.00	43.00	0.00	1307.50	1384.35	7064732.00	1.89	5372.52	5324.00
4	4	6	19073.00	4337.00	188.10	0	Spot (Block4, Row6, Column4)	6266.43	5974.50	1673.29	0.02	0.27	4823.00	4880.41	4823.00	713.40	0.01	0.15	85.00	34.00	0.00	1151.50	1443.43	6266431.00	1.94	5376.94	5417.50
4	5	6	19380.00	4336.00	140.95	0	Spot (Block4, Row6, Column5)	6992.19	6881.00	764.70	0.01	0.11	4732.50	4817.73	4732.50	794.55	0.01	0.16	100.00	80.00	0.00	2148.50	2259.69	3768788.00	2.74	5973.89	5886.50
4	6	6	19684.00	4312.00	204.30	0	Spot (Block4, Row6, Column6)	5429.22	5352.00	660.60	0.01	0.12	4645.00	4748.66	4645.00	952.47	0.01	0.20	33.00	0.00	0.00	707.00	784.22	6439054.00	0.71	5017.44	4952.00
4	7	6	19990.00	4318.00	205.85	0	Spot (Block4, Row6, Column7)	5545.51	5369.00	1163.17	0.01	0.21	4562.00	4633.81	4562.00	723.85	0.01	0.16	56.00	16.00	0.00	807.00	983.51	6704525.00	1.26	4969.89	4814.00
4	8	6	20295.00	4335.00	174.20	0	Spot (Block4, Row6, Column8)	5829.17	5597.00	1160.32	0.02	0.20	4737.00	4815.83	4737.00	871.17	0.01	0.18	48.00	9.00	0.00	860.00	1092.17	4948963.00	1.16	5138.13	5104.00
4	1	7	18183.00	4636.00	218.65	0	Spot (Block4, Row7, Column1)	6017.06	5844.50	1294.31	0.01	0.22	5035.00	5185.39	5035.00	1259.07	0.01	0.24	22.00	1.00	0.00	809.50	982.06	8255408.00	0.66	5409.18	5393.00
4	2	7	18500.00	4641.00	204.95	0	Spot (Block4, Row7, Column2)	5762.43	5654.00	666.71	0.01	0.12	4775.00	4876.99	4775.00	1010.91	0.01	0.21	41.00	5.00	0.00	879.00	987.43	6897628.00	0.88	5184.00	5202.50
4	3	7	18774.00	4629.00	222.80	0	Spot (Block4, Row7, Column3)	5686.39	5588.00	755.77	0.01	0.13	4669.00	4742.15	4669.00	638.91	0.01	0.13	67.00	29.00	0.00	919.00	1017.39	8108789.00	1.48	5141.63	4934.00
4	4	7	19075.00	4641.00	201.75	0	Spot (Block4, Row7, Column4)	5683.67	5465.00	1667.21	0.02	0.29	4548.50	4598.75	4548.50	542.43	0.00	0.12	73.00	37.00	0.00	916.50	1135.17	6553266.00	2.00	5069.89	5021.00
4	5	7	19384.00	4641.00	203.20	0	Spot (Block4, Row7, Column5)	5382.37	5351.50	564.76	0.00	0.10	4461.00	4542.85	4461.00	853.51	0.01	0.19	52.00	3.00	0.00	890.50	921.37	6297373.00	0.98	5050.93	4876.50
4	6	7	19676.00	4627.00	200.00	0	Spot (Block4, Row7, Column6)	5296.13	5241.00	470.78	0.00	0.09	4413.00	4498.56	4413.00	895.77	0.01	0.20	45.00	3.00	0.00	828.00	883.13	6011105.00	0.89	4874.81	4794.00
4	7	7	19970.00	4650.00	221.70	0	Spot (Block4, Row7, Column7)	5364.06	5223.00	1618.18	0.01	0.30	4389.00	4461.14	4389.00	753.25	0.01	0.17	57.00	10.00	0.00	834.00	975.06	7536507.00	1.20	4751.76	4698.50
4	8	7	20281.00	4629.00	149.00	0	Spot (Block4, Row7, Column8)	8198.92	8028.00	1434.06	0.01	0.17	4629.00	4671.69	4629.00	599.12	0.00	0.13	100.00	100.00	0.00	3399.00	3569.92	4960348.00	5.89	6082.89	5986.00
4	1	8	18169.00	4938.00	150.15	0	Spot (Block4, Row8, Column1)	64246.17	65535.00	5551.80	0.01	0.09	4992.00	5111.62	4992.00	932.93	0.01	0.18	100.00	100.00	90.94	60543.00	59254.17	39704484.00	63.39	24057.46	18744.00
4	2	8	18474.00	4945.00	209.95	0	Spot (Block4, Row8, Column2)	5758.61	5434.50	2985.40	0.03	0.52	4582.00	4711.28	4582.00	887.81	0.01	0.19	47.00	6.00	0.00	852.50	1176.61	7209785.00	1.18	5056.59	4778.00
4	3	8	18767.00	4926.00	180.15	0	Spot (Block4, Row8, Column3)	6174.85	5696.50	1881.57	0.04	0.30	4415.00	4476.90	4415.00	642.37	0.01	0.14	87.00	49.00	0.00	1281.50	1759.85	5619109.00	2.64	5026.88	4984.50
4	4	8	19071.00	4930.00	195.05	0	Spot (Block4, Row8, Column4)	5255.96	5228.00	503.80	0.00	0.10	4281.00	4485.98	4281.00	2528.15	0.02	0.56	0.00	0.00	0.00	947.00	974.96	5644902.00	0.30	4705.58	4670.00
4	5	8	19372.00	4921.00	196.60	0	Spot (Block4, Row8, Column5)	4948.42	4914.50	420.26	0.00	0.08	4188.00	4357.94	4188.00	2507.35	0.02	0.58	0.00	0.00	0.00	726.50	760.42	5413572.00	0.24	4496.29	4505.00
4	6	8	19691.00	4925.00	241.85	0	Spot (Block4, Row8, Column6)	4884.27	4803.00	1036.04	0.01	0.21	4130.00	4181.21	4130.00	528.20	0.01	0.13	60.00	25.00	0.00	673.00	754.27	8288599.00	1.33	4544.83	4195.00
4	7	8	19981.00	4926.00	226.45	0	Spot (Block4, Row8, Column7)	4873.83	4827.00	632.10	0.00	0.13	4192.00	4229.15	4192.00	389.26	0.00	0.09	67.00	38.00	0.00	635.00	681.83	7169410.00	1.66	4565.43	4255.50
4	8	8	20269.00	4936.00	154.10	0	Spot (Block4, Row8, Column8)	10104.88	10163.00	2511.57	0.00	0.25	4478.00	4532.31	4478.00	561.95	0.01	0.12	100.00	99.00	0.00	5685.00	5626.88	6578278.00	9.92	5671.25	5627.00
5	1	1	4674.00	7338.00	154.80	0	Spot (Block5, Row1, Column1)	58020.01	65535.00	11696.37	0.05	0.20	1865.00	1910.43	1865.00	302.15	0.01	0.16	100.00	100.00	61.13	63670.00	56155.01	38061452.00	185.70	16094.91	12726.00
5	2	1	4972.00	7342.00	169.25	0	Spot (Block5, Row1, Column2)	2733.18	2678.50	499.03	0.01	0.18	1803.00	1819.72	1803.00	260.48	0.00	0.14	96.00	70.00	0.00	875.50	930.18	2186543.00	3.51	2061.79	2070.00
5	3	1	5275.00	7339.00	155.75	0	Spot (Block5, Row1, Column3)	3487.68	3164.00	1006.49	0.04	0.29	1770.00	1781.70	1770.00	120.75	0.00	0.07	100.00	100.00	0.00	1394.00	1717.68	2326283.00	14.13	2197.31	2161.00
5	4	1	5569.00	7343.00	165.50	0	Spot (Block5, Row1, Column4)	2591.25	2554.00	372.19	0.01	0.14	1810.00	1828.41	1810.00	153.13	0.00	0.08	98.00	91.00	0.00	744.00	781.25	1971941.00	4.98	2032.83	2012.00
5	5	1	5871.00	7338.00	146.70	0	Spot (Block5, Row1, Column5)	16035.62	14148.00	10743.79	0.05	0.67	1892.00	1923.24	1892.00	201.54	0.01	0.10	100.00	100.00	0.00	12256.00	14143.62	9380835.00	70.02	4484.19	3797.00
5	6	1	6174.00	7336.00	152.75	0	Spot (Block5, Row1, Column6)	11220.78	9866.00	5884.06	0.06	0.52	1962.00	1990.78	1962.00	251.78	0.01	0.13	100.00	100.00	0.00	7904.00	9258.78	7226181.00	36.66	3822.57	3473.50
5	7	1	6478.00	7337.00	154.10	0	Spot (Block5, Row1, Column7)	36028.09	33509.00	20621.50	0.03	0.57	2039.00	2127.87	2039.00	361.14	0.02	0.17	100.00	100.00	16.82	31470.00	33989.09	23346300.00	93.87	8729.74	7179.50
5	8	1	6782.00	7334.00	180.90	0	Spot (Block5, Row1, Column8)	2623.86	2568.00	233.57	0.01	0.09	2219.00	2287.31	2219.00	372.49	0.01	0.16	44.00	8.00	0.00	349.00	404.86	2408707.00	0.90	2359.30	2354.00
5	1	2	4653.00	7630.00	217.70	0	Spot (Block5, Row2, Column1)	1953.64	1955.00	79.36	0.00	0.04	1771.00	1802.54	1771.00	320.52	0.01	0.18	4.00	0.00	0.00	184.00	182.64	2641326.00	0.47	1856.53	1857.50
5	2	2	4970.00	7641.00	123.30	0	Spot (Block5, Row2, Column2)	4431.13	4317.00	869.36	0.01	0.20	1670.00	1695.44	1670.00	201.90	0.01	0.12	100.00	100.00	0.00	2647.00	2761.13	1799037.00	13.55	2458.86	2427.00
5	3	2	5266.00	7643.00	191.45	0	Spot (Block5, Row2, Column3)	2028.42	2037.00	156.67	0.00	0.08	1685.00	1703.96	1685.00	115.30	0.00	0.07	90.00	75.00	0.00	352.00	343.42	2097385.00	2.81	1797.26	1787.00
5	4	2	5579.00	7645.00	175.50	0	Spot (Block5, Row2, Column4)	3583.83	3691.00	687.48	0.01	0.19	1748.00	1781.07	1748.00	146.34	0.01	0.08	100.00	100.00	0.00	1943.00	1835.83	3100013.00	12.32	2321.46	2254.00
5	5	2	5865.00	7633.00	209.50	0	Spot (Block5, Row2, Column5)	2786.33	2807.00	366.19	0.00	0.13	1755.50	1777.11	1755.50	139.03	0.01	0.08	100.00	99.00	0.00	1051.50	1030.83	3491274.00	7.26	2098.87	2089.00
5	6	2	6171.00	7638.00	159.55	0	Spot (Block5, Row2, Column6)	2757.88	2608.00	519.19	0.02	0.19	1785.00	1819.10	1785.00	173.68	0.01	0.10	99.00	97.00	0.00	823.00	972.88	1938792.00	5.41	2086.80	2069.00
5	7	2	6473.00	7639.00	174.35	0	Spot (Block5, Row2, Column7)	2768.91	2610.00	495.27	0.03	0.18	1853.00	1888.99	1853.00	188.36	0.01	0.10	99.00	90.00	0.00	757.00	915.91	2356343.00	4.67	2150.93	2147.50
5	8	2	6778.00	7634.00	239.75	0	Spot (Block5, Row2, Column8)	2148.36	2149.00	124.55	0.00	0.06	1928.00	1950.16	1928.00	144.83	0.00	0.07	75.00	23.00	0.00	221.00	220.36	3546937.00	1.37	1989.81	1996.00
5	1	3	4675.00	7943.00	146.45	0	Spot (Block5, Row3, Column1)	7477.75	7042.00	3257.72	0.03	0.44	1655.00	1682.40	1655.00	133.15	0.01	0.08	100.00	100.00	0.00	5387.00	5822.75	4352052.00	43.53	2920.53	2708.50
5	2	3	4975.00	7943.00	194.45	0	Spot (Block5, Row3, Column2)	2170.29	2168.00	234.40	0.00	0.11	1664.00	1682.64	1664.00	117.05	0.00	0.07	96.00	85.00	0.00	504.00	506.29	2322212.00	4.17	1829.14	1836.00
5	3	3	5283.00	7946.00	181.15	0	Spot (Block5, Row3, Column3)	2411.82	2313.00	601.94	0.02	0.25	1735.00	1762.80	1735.00	167.91	0.01	0.10	97.00	82.00	0.00	578.00	676.82	2221283.00	3.87	1970.70	1957.00
5	4	3	5567.00	7941.00	145.60	0	Spot (Block5, Row3, Column4)	6815.60	6507.00	2842.92	0.02	0.42	1784.00	1800.49	1784.00	134.33	0.00	0.07	100.00	100.00	0.00	4723.00	5031.60	3932599.00	37.33	2955.42	2670.00
5	5	3	5868.00	7953.00	176.35	0	Spot (Block5, Row3, Column5)	2230.65	2197.00	257.33	0.01	0.12	1769.00	1789.12	1769.00	131.63	0.00	0.07	96.00	81.00	0.00	428.00	461.65	1936203.00	3.35	1936.51	1899.00
5	6	3	6173.00	7944.00	193.70	0	Spot (Block5, Row3, Column6)	2796.11	2758.00	368.86	0.01	0.13	1915.00	1985.22	1915.00	318.62	0.02	0.16	95.00	71.00	0.00	843.00	881.11	2975058.00	2.55	2265.14	2251.00
5	7	3	6479.00	7940.00	145.50	0	Spot (Block5, Row3, Column7)	5571.15	5132.00	2405.73	0.04	0.43	1905.00	1997.15	1905.00	283.96	0.02	0.14	100.00	100.00	0.00	3227.00	3666.15	3236841.00	12.59	2882.77	2783.50
5	8	3	6780.00	7945.00	204.85	0	Spot (Block5, Row3, Column8)	2218.66	2205.00	139.45	0.00	0.06	1950.00	1952.31	1950.00	157.25	0.00	0.08	81.00	36.00	0.00	255.00	268.66	2655730.00	1.69	2041.01	2052.00
5	1	4	4672.00	8239.00	147.35	0	Spot (Block5, Row4, Column1)	6298.11	5983.50	2545.18	0.02	0.40	1660.00	1682.62	1660.00	118.58	0.01	0.07	100.00	100.00	0.00	4323.50	4638.11	3728479.00	38.92	2746.64	2535.00
5	2	4	4975.00	8237.00	219.80	0	Spot (Block5, Row4, Column2)	2228.91	2239.50	184.33	0.00	0.08	1695.00	1721.88	1695.00	164.53	0.01	0.10	98.00	82.00	0.00	544.50	533.91	3084807.00	3.08	1916.46	1907.00
5	3	4	5272.00	8237.00	146.10	0	Spot (Block5, Row4, Column3)	36411.86	34721.50	19656.65	0.02	0.54	1770.00	1802.36	1770.00	181.39	0.01	0.10	100.00	100.00	11.34	32951.50	34641.86	21191768.00	190.80	7951.04	6331.50
5	4	4	5572.00	8248.00	206.30	0	Spot (Block5, Row4, Column4)	2192.98	2211.00	120.63	0.00	0.06	1795.00	1816.30	1795.00	147.82	0.01	0.08	96.00	79.00	0.00	416.00	397.98	2649121.00	2.55	1966.49	1967.00
5	5	4	5865.00	8247.00	218.85	0	Spot (Block5, Row4, Column5)	2309.20	2223.00	625.66	0.02	0.27	1857.00	1930.77	1857.00	263.00	0.02	0.14	74.00	28.00	0.00	366.00	452.20	3165909.00	1.44	1998.40	1911.00
5	6	4	6178.00	8232.00	202.75	0	Spot (Block5, Row4, Column6)	3654.80	3729.00	507.99	0.01	0.14	2015.00	2069.74	2015.00	289.78	0.01	0.14	100.00	97.00	0.00	1714.00	1639.80	4257840.00	5.47	2657.65	2679.50
5	7	4	6473.00	8245.00	145.75	0	Spot (Block5, Row4, Column7)	6567.30	5579.00	3505.25	0.07	0.53	1888.00	1985.92	1888.00	283.79	0.02	0.14	100.00	95.00	0.00	3691.00	4679.30	3789333.00	16.14	3001.94	2766.50
5	8	4	6776.00	8247.00	159.45	0	Spot (Block5, Row4, Column8)	3877.18	3811.00	879.41	0.01	0.23	1999.00	2002.76	1999.00	167.06	0.00	0.08	100.00	100.00	0.00	1812.00	1878.18	2725656.00	11.22	2462.96	2418.00
5	1	5	4679.00	8539.00	148.30	0	Spot (Block5, Row5, Column1)	3740.73	3695.00	1064.86	0.01	0.28	1679.00	1697.00	1679.00	106.75	0.00	0.06	100.00	100.00	0.00	2016.00	2061.73	2218251.00	19.14	2205.42	2040.50
5	2	5	4979.00	8549.00	196.60	0	Spot (Block5, Row5, Column2)	2108.64	2105.00	134.98	0.00	0.06	1730.00	1745.51	1730.00	117.17	0.00	0.07	98.00	84.00	0.00	375.00	378.64	2308965.00	3.10	1882.12	1874.00
5	3	5	5280.00	8540.00	185.00	0	Spot (Block5, Row5, Column3)	2876.95	2814.00	652.10	0.01	0.23	1807.00	1851.95	1807.00	214.94	0.01	0.12	100.00	88.00	0.00	1007.00	1069.95	2770502.00	4.77	2176.82	2159.50
5	4	5	5573.00	8542.00	146.30	0	Spot (Block5, Row5, Column4)	5860.60	5261.00	2511.04	0.05	0.43	1811.00	1850.64	1811.00	201.84	0.01	0.11	100.00	100.00	0.00	3450.00	4049.60	3428454.00	19.87	2721.93	2547.00
5	5	5	5870.00	8536.00	147.15	0	Spot (Block5, Row5, Column5)	52742.37	65535.00	16739.64	0.09	0.32	1935.00	2021.44	1935.00	385.12	0.02	0.19	100.00	100.00	52.04	63600.00	50807.37	31012728.00	131.70	14013.36	11834.00
5	6	5	6162.00	8535.00	162.55	0	Spot (Block5, Row5, Column6)	3090.06	3011.00	558.22	0.01	0.18	1921.00	1988.88	1921.00	264.48	0.02	0.13	97.00	84.00	0.00	1090.00	1169.06	2255743.00	4.16	2290.64	2253.00
5	7	5	6482.00	8544.00	193.75	0	Spot (Block5, Row5, Column7)	2440.13	2422.00	282.12	0.00	0.12	1849.00	1883.33	1849.00	172.84	0.01	0.09	91.00	78.00	0.00	573.00	591.13	2588979.00	3.22	2057.76	2006.00
5	8	5	6772.00	8537.00	146.80	0	Spot (Block5, Row5, Column8)	15078.03	12936.50	10025.23	0.07	0.66	1934.00	1963.82	1934.00	185.99	0.01	0.09	100.00	100.00	0.00	11002.50	13144.03	8926196.00	70.51	4061.52	3680.50
5	1	6	4675.00	8847.00	200.55	0	Spot (Block5, Row6, Column1)	2281.12	2247.00	265.69	0.01	0.12	1716.00	1733.58	1716.00	169.82	0.00	0.10	93.00	77.00	0.00	531.00	565.12	2611880.00	3.22	1921.87	1918.00
5	2	6	4971.00	8836.00	223.70	0	Spot (Block5, Row6, Column2)	2212.44	2216.00	177.86	0.00	0.08	1764.00	1798.98	1764.00	157.40	0.01	0.09	94.00	76.00	0.00	452.00	448.44	3179282.00	2.63	1913.99	1906.00
5	3	6	5270.00	8843.00	146.35	0	Spot (Block5, Row6, Column3)	29629.23	28791.00	16971.28	0.01	0.57	1833.00	1882.67	1833.00	217.71	0.01	0.12	100.00	100.00	1.55	26958.00	27796.23	17214592.00	127.45	7027.12	5611.00
5	4	6	5572.00	8839.00	155.45	0	Spot (Block5, Row6, Column4)	3822.39	3732.50	850.33	0.01	0.22	1824.00	1876.74	1824.00	254.21	0.01	0.14	100.00	99.00	0.00	1908.50	1998.39	2538065.00	7.65	2302.05	2262.50
5	5	6	5872.00	8839.00	146.15	0	Spot (Block5, Row6, Column5)	52571.68	65535.00	17144.16	0.10	0.33	1844.00	1938.30	1844.00	355.19	0.02	0.18	100.00	100.00	54.03	63691.00	50727.68	30649496.00	142.55	12063.94	9401.00
5	6	6	6167.00	8840.00	194.90	0	Spot (Block5, Row6, Column6)	2463.06	2396.50	332.76	0.01	0.14	1852.00	1899.92	1852.00	253.93	0.01	0.13	89.00	54.00	0.00	544.50	611.06	2630546.00	2.22	2023.51	1997.50
5	7	6	6474.00	8839.00	147.80	0	Spot (Block5, Row6, Column7)	11546.30	10009.50	6357.16	0.06	0.55	1848.00	1892.29	1848.00	212.07	0.01	0.11	100.00	100.00	0.00	8161.50	9698.30	6858504.00	45.52	3743.51	3398.50
5	8	6	6778.00	8837.00	147.40	0	Spot (Block5, Row6, Column8)	13239.46	11229.00	8290.24	0.07	0.63	1882.00	1912.16	1882.00	206.44	0.01	0.11	100.00	100.00	0.00	9347.00	11357.46	7917196.00	54.87	4079.48	3565.00
5	1	7	4673.00	9138.00	209.90	0	Spot (Block5, Row7, Column1)	2377.98	2326.00	269.45	0.01	0.11	1736.00	1773.74	1736.00	218.38	0.01	0.12	99.00	71.00	0.00	590.00	641.98	2989116.00	2.77	1973.38	1975.00
5	2	7	4979.00	9144.00	191.55	0	Spot (Block5, Row7, Column2)	2187.07	2181.00	249.39	0.00	0.11	1759.00	1767.65	1759.00	87.64	0.00	0.05	98.00	92.00	0.00	422.00	428.07	2261431.00	4.79	1915.57	1914.00
5	3	7	5271.00	9145.00	215.10	0	Spot (Block5, Row7, Column3)	2115.38	2109.00	180.27	0.00	0.09	1797.00	1826.16	1797.00	147.86	0.01	0.08	84.00	53.00	0.00	312.00	318.38	2800759.00	1.96	1931.74	1912.00
5	4	7	5566.00	9140.00	216.65	0	Spot (Block5, Row7, Column4)	2161.88	2142.00	174.19	0.00	0.08	1812.00	1830.02	1812.00	133.09	0.00	0.07	92.00	65.00	0.00	330.00	349.88	2905570.00	2.49	1958.82	1969.50
5	5	7	5874.00	9141.00	191.85	0	Spot (Block5, Row7, Column5)	3102.22	3114.00	578.34	0.00	0.19	1834.00	1857.18	1834.00	177.82	0.01	0.10	100.00	97.00	0.00	1280.00	1268.22	3217006.00	7.00	2257.34	2208.00
5	6	7	6170.00	9138.00	208.40	0	Spot (Block5, Row7, Column6)	2349.57	2338.00	244.74	0.00	0.10	1847.00	1872.26	1847.00	183.40	0.01	0.10	96.00	78.00	0.00	491.00	502.57	2904066.00	2.60	2023.70	2013.00
5	7	7	6469.00	9142.00	147.40	0	Spot (Block5, Row7, Column7)	11550.55	10423.00	5921.91	0.04	0.51	1843.00	1873.88	1843.00	206.83	0.01	0.11	100.00	100.00	0.00	8580.00	9707.55	6837924.00	46.79	4287.53	3161.50
5	8	7	6774.00	9139.00	147.00	-50	Spot (Block5, Row7, Column8)	2466.44	2005.00	952.24	0.09	0.39	1870.00	1888.90	1870.00	202.37	0.00	0.11	42.00	31.00	0.00	135.00	596.44	1462597.00	2.85	1838.71	1821.50
5	1	8	4669.00	9440.00	146.95	0	Spot (Block5, Row8, Column1)	61427.25	65535.00	8569.00	0.03	0.14	1789.00	1840.10	1789.00	279.32	0.01	0.15	100.00	100.00	74.70	63746.00	59638.25	36180944.00	213.33	16358.34	13239.00
5	2	8	4978.00	9436.00	203.70	0	Spot (Block5, Row8, Column2)	2330.07	2259.00	284.98	0.01	0.12	1787.00	1813.32	1787.00	199.68	0.01	0.11	93.00	60.00	0.00	472.00	543.07	2744823.00	2.59	1977.94	1961.00
5	3	8	5267.00	9438.00	146.65	0	Spot (Block5, Row8, Column3)	5648.39	4997.50	2750.33	0.05	0.49	1795.00	1815.07	1795.00	146.91	0.00	0.08	100.00	100.00	0.00	3202.50	3853.39	3321252.00	26.09	2544.28	2448.00
5	4	8	5573.00	9434.00	182.15	0	Spot (Block5, Row8, Column4)	2398.79	2348.50	282.19	0.01	0.12	1816.00	1832.20	1816.00	140.75	0.00	0.08	98.00	88.00	0.00	532.50	582.79	2230879.00	4.03	2041.99	2049.00
5	5	8	5866.00	9434.00	200.35	0	Spot (Block5, Row8, Column5)	2196.12	2165.00	210.80	0.01	0.10	1846.00	1856.26	1846.00	124.60	0.00	0.07	97.00	67.00	0.00	319.00	350.12	2496993.00	2.73	1974.92	1991.00
5	6	8	6182.00	9431.00	175.05	0	Spot (Block5, Row8, Column6)	2876.48	2857.00	450.19	0.00	0.16	1843.00	1851.16	1843.00	137.75	0.00	0.07	100.00	98.00	0.00	1014.00	1033.48	2447882.00	7.44	2197.49	2200.00
5	7	8	6479.00	9438.00	148.20	0	Spot (Block5, Row8, Column7)	4477.16	4368.00	1336.28	0.01	0.30	1813.00	1844.90	1813.00	199.73	0.01	0.11	100.00	100.00	0.00	2555.00	2664.16	2681819.00	13.18	2522.59	2427.00
5	8	8	6765.00	9442.00	144.15	0	Spot (Block5, Row8, Column8)	8978.73	8485.50	3740.51	0.02	0.42	1830.00	1860.80	1830.00	193.89	0.01	0.10	100.00	100.00	0.00	6655.50	7148.73	5064006.00	36.71	3496.67	3086.00
6	1	1	9175.00	7336.00	156.35	0	Spot (Block6, Row1, Column1)	59664.74	65535.00	9652.70	0.04	0.16	8376.00	8494.67	8376.00	1029.76	0.01	0.12	100.00	100.00	65.92	57159.00	51288.74	40095060.00	49.69	23251.31	20137.50
6	2	1	9473.00	7343.00	167.20	0	Spot (Block6, Row1, Column2)	12570.69	12076.00	2432.25	0.02	0.19	8180.50	8264.73	8180.50	921.93	0.00	0.11	95.00	85.00	0.00	3895.50	4390.19	9792570.00	4.67	9479.53	9561.50
6	3	1	9782.00	7341.00	198.40	0	Spot (Block6, Row1, Column3)	10963.16	10308.50	2116.08	0.03	0.19	8155.00	8251.29	8155.00	847.90	0.01	0.10	87.00	64.00	0.00	2153.50	2808.16	12256811.00	3.20	9048.72	9051.00
6	4	1	10071.00	7343.00	170.50	0	Spot (Block6, Row1, Column4)	12732.51	12497.00	2281.77	0.01	0.18	8362.00	8442.66	8362.00	871.01	0.00	0.10	96.00	89.00	0.00	4135.00	4370.51	10313331.00	4.93	9758.23	9695.50
6	5	1	10372.00	7339.00	150.05	0	Spot (Block6, Row1, Column5)	21631.45	18990.00	9088.28	0.06	0.42	8539.00	8586.66	8539.00	892.70	0.00	0.10	99.00	97.00	0.00	10451.00	13092.45	13411498.00	14.61	11378.53	11394.00
6	6	1	10673.00	7336.00	160.45	0	Spot (Block6, Row1, Column6)	19750.79	17928.00	7138.85	0.04	0.36	8737.00	8791.70	8737.00	956.34	0.00	0.11	99.00	99.00	0.00	9191.00	11013.79	14082315.00	11.46	11234.58	11249.00
6	7	1	10981.00	7338.00	156.45	0	Spot (Block6, Row1, Column7)	35143.54	31851.00	15185.60	0.04	0.43	8848.00	8898.42	8848.00	992.60	0.00	0.11	100.00	100.00	3.71	23003.00	26295.54	23651628.00	26.44	15103.22	13823.00
6	8	1	11273.00	7340.00	216.60	0	Spot (Block6, Row1, Column8)	10583.31	10442.00	1163.02	0.01	0.11	8837.00	8910.70	8837.00	942.35	0.00	0.11	70.00	40.00	0.00	1605.00	1746.31	14181642.00	1.77	9537.03	9403.00
6	1	2	9179.00	7636.00	200.55	0	Spot (Block6, Row2, Column1)	9284.77	9183.00	1043.87	0.00	0.11	8186.50	8356.09	8186.50	1331.03	0.01	0.16	40.00	5.00	0.00	996.50	1098.27	10603209.00	0.70	8806.35	8698.00
6	2	2	9469.00	7640.00	131.40	0	Spot (Block6, Row2, Column2)	12685.89	12763.00	1712.51	0.00	0.13	8041.50	8059.70	8041.50	813.12	0.00	0.10	100.00	98.00	0.00	4721.50	4644.39	5848194.00	5.69	9717.40	9620.00
6	3	2	9777.00	7645.00	201.95	0	Spot (Block6, Row2, Column3)	9760.23	9696.00	966.38	0.00	0.10	8042.00	8089.51	8042.00	801.10	0.00	0.10	81.00	52.00	0.00	1654.00	1718.23	11282824.00	2.09	8749.97	8696.50
6	4	2	10076.00	7643.00	186.90	0	Spot (Block6, Row2, Column4)	11214.54	11176.00	1420.32	0.00	0.13	8175.00	8234.27	8175.00	843.85	0.00	0.10	95.00	82.00	0.00	3001.00	3039.54	11023893.00	3.53	9361.07	9181.00
6	5	2	10379.00	7630.00	197.75	0	Spot (Block6, Row2, Column5)	11484.90	11446.00	1262.53	0.00	0.11	8260.00	8355.20	8260.00	872.24	0.00	0.10	98.00	90.00	0.00	3186.00	3224.90	12690819.00	3.59	9470.30	9557.50
6	6	2	10669.00	7630.00	199.70	0	Spot (Block6, Row2, Column6)	10116.77	10010.00	1132.98	0.00	0.11	8425.00	8497.69	8425.00	936.97	0.00	0.11	70.00	42.00	0.00	1585.00	1691.77	11401597.00	1.73	9234.01	9231.50
6	7	2	10979.00	7624.00	198.70	0	Spot (Block6, Row2, Column7)	10664.03	10625.50	1263.81	0.00	0.12	8653.00	8839.26	8653.00	2639.91	0.01	0.30	28.00	0.00	0.00	1972.50	2011.03	11858406.00	0.69	9365.30	9199.00
6	8	2	11279.00	7639.00	215.15	0	Spot (Block6, Row2, Column8)	10148.81	10077.00	984.38	0.00	0.10	8660.00	8707.86	8660.00	880.79	0.00	0.10	68.00	37.00	0.00	1417.00	1488.81	13447167.00	1.64	9133.21	9084.00
6	1	3	9180.00	7944.00	160.75	0	Spot (Block6, Row3, Column1)	14166.31	13574.00	3523.47	0.02	0.25	7838.00	7927.17	7838.00	931.42	0.00	0.12	99.00	96.00	0.00	5736.00	6328.31	10100577.00	6.70	9274.15	9265.00
6	2	3	9479.00	7954.00	215.90	0	Spot (Block6, Row3, Column2)	10050.59	9859.00	1162.61	0.01	0.12	8026.00	8074.44	8026.00	822.53	0.00	0.10	84.00	57.00	0.00	1833.00	2024.59	13397438.00	2.40	8724.58	8661.00
6	3	3	9768.00	7937.00	210.80	0	Spot (Block6, Row3, Column3)	10189.60	10197.50	1121.32	0.00	0.11	8168.00	8229.56	8168.00	851.71	0.00	0.10	85.00	60.00	0.00	2029.50	2021.60	12940795.00	2.30	8937.48	8966.00
6	4	3	10071.00	7940.00	173.35	0	Spot (Block6, Row3, Column4)	12722.68	12223.50	2652.15	0.02	0.21	8144.00	8164.41	8144.00	819.12	0.00	0.10	98.00	91.00	0.00	4079.50	4578.68	10661610.00	5.56	9529.77	9532.00
6	5	3	10380.00	7941.00	199.10	0	Spot (Block6, Row3, Column5)	10209.60	10123.50	1285.26	0.00	0.13	8102.00	8152.77	8102.00	840.02	0.00	0.10	84.00	59.00	0.00	2021.50	2107.60	11475588.00	2.45	8899.16	8869.00
6	6	3	10675.00	7938.00	192.20	0	Spot (Block6, Row3, Column6)	11507.56	11285.00	1578.97	0.01	0.14	8217.00	8323.74	8217.00	1549.39	0.01	0.19	85.00	49.00	0.00	3068.00	3290.56	12002387.00	2.05	9509.39	9434.00
6	7	3	10975.00	7962.00	175.80	0	Spot (Block6, Row3, Column7)	13415.75	11945.00	4091.48	0.05	0.30	8465.00	8637.16	8465.00	2608.95	0.01	0.30	58.00	39.00	0.00	3480.00	4950.75	11537548.00	1.83	10094.12	9812.00
6	8	3	11275.00	7941.00	203.05	0	Spot (Block6, Row3, Column8)	10238.85	10202.50	1037.02	0.00	0.10	8456.00	8521.21	8456.00	866.46	0.00	0.10	78.00	50.00	0.00	1746.50	1782.85	11979450.00	1.98	9184.85	9161.00
6	1	4	9177.00	8241.00	179.50	0	Spot (Block6, Row4, Column1)	11943.00	11371.00	2500.44	0.02	0.21	7760.00	7839.97	7760.00	828.75	0.00	0.11	94.00	85.00	0.00	3611.00	4183.00	10796473.00	4.95	8985.57	9045.00
6	2	4	9474.00	8230.00	211.35	0	Spot (Block6, Row4, Column2)	11448.85	11330.00	1321.36	0.00	0.12	8060.00	8138.92	8060.00	889.36	0.00	0.11	99.00	89.00	0.00	3270.00	3388.85	14597289.00	3.72	9338.65	9343.00
6	3	4	9773.00	8240.00	153.35	0	Spot (Block6, Row4, Column3)	26761.56	25447.00	8542.88	0.02	0.32	8271.00	8341.70	8271.00	927.71	0.00	0.11	100.00	100.00	0.00	17176.00	18490.56	17234448.00	19.86	12401.68	12019.50
6	4	4	10068.00	8241.00	211.25	0	Spot (Block6, Row4, Column4)	9893.28	9848.00	910.33	0.00	0.09	8233.00	8252.63	8233.00	854.81	0.00	0.10	77.00	46.00	0.00	1615.00	1660.28	12613927.00	1.92	8932.08	8900.00
6	5	4	10364.00	8238.00	191.75	0	Spot (Block6, Row4, Column5)	10099.49	9937.00	1138.35	0.01	0.11	8156.00	8212.98	8156.00	866.09	0.00	0.11	83.00	51.00	0.00	1781.00	1943.49	10452974.00	2.18	9036.80	9036.00
6	6	4	10673.00	8233.00	202.05	0	Spot (Block6, Row4, Column6)	11509.64	11400.00	1295.57	0.00	0.11	8287.00	8327.59	8287.00	893.60	0.00	0.11	97.00	89.00	0.00	3113.00	3222.64	13328161.00	3.56	9443.97	9413.00
6	7	4	10968.00	8245.00	164.35	0	Spot (Block6, Row4, Column7)	17244.11	14541.00	8648.54	0.07	0.50	8479.00	8506.14	8479.00	900.65	0.00	0.11	98.00	92.00	1.20	6062.00	8765.11	12915838.00	9.70	10409.13	10490.00
6	8	4	11273.00	8248.00	184.25	0	Spot (Block6, Row4, Column8)	10898.17	10673.50	1544.36	0.01	0.14	8483.00	8529.61	8483.00	899.01	0.00	0.11	85.00	60.00	0.00	2190.50	2415.17	10375056.00	2.63	9211.01	9271.00
6	1	5	9180.00	8543.00	155.25	0	Spot (Block6, Row5, Column1)	15377.29	14849.00	3529.38	0.02	0.23	7848.00	7921.68	7848.00	835.23	0.00	0.11	100.00	99.00	0.00	7001.00	7529.29	10210518.00	8.93	9858.44	9942.00
6	2	5	9479.00	8544.00	189.55	0	Spot (Block6, Row5, Column2)	9869.13	9815.50	1063.44	0.00	0.11	7980.00	8055.23	7980.00	825.10	0.00	0.10	82.00	57.00	0.00	1835.50	1889.13	10007300.00	2.20	8811.65	8772.00
6	3	5	9774.00	8532.00	194.20	0	Spot (Block6, Row5, Column3)	12331.71	12073.00	1913.24	0.01	0.16	8108.00	8200.32	8108.00	933.17	0.00	0.11	98.00	90.00	0.00	3965.00	4223.71	13120944.00	4.43	9696.79	9618.00
6	4	5	10069.00	8538.00	187.55	0	Spot (Block6, Row5, Column4)	10553.01	10413.50	1393.62	0.01	0.13	8178.00	8262.13	8178.00	967.41	0.00	0.12	82.00	61.00	0.00	2235.50	2375.01	10447478.00	2.37	8993.34	8981.00
6	5	5	10375.00	8538.00	148.15	0	Spot (Block6, Row5, Column5)	39660.49	37143.50	14579.96	0.03	0.37	8322.00	8422.86	8322.00	991.20	0.01	0.12	100.00	100.00	7.17	28821.50	31338.49	23796344.00	31.51	15766.62	14574.50
6	6	5	10682.00	8544.00	193.95	0	Spot (Block6, Row5, Column6)	10293.83	10173.00	1146.07	0.01	0.11	8336.00	8404.04	8336.00	888.88	0.00	0.11	80.00	51.00	0.00	1837.00	1957.83	10932049.00	2.13	9279.80	9387.50
6	7	5	10974.00	8546.00	187.50	0	Spot (Block6, Row5, Column7)	11817.75	11562.00	1506.33	0.01	0.13	8636.00	8660.92	8636.00	949.41	0.00	0.11	93.00	81.00	0.00	2926.00	3181.75	11711393.00	3.33	9705.81	9516.00
6	8	5	11275.00	8541.00	151.35	0	Spot (Block6, Row5, Column8)	24884.30	22546.00	10880.45	0.04	0.44	8595.00	8631.06	8595.00	956.60	0.00	0.11	100.00	99.00	0.00	13951.00	16289.30	15677108.00	16.99	11777.26	11724.50
6	1	6	9184.00	8842.00	202.35	0	Spot (Block6, Row6, Column1)	11145.95	10862.50	1566.95	0.01	0.14	7889.00	7955.94	7889.00	832.18	0.00	0.10	96.00	85.00	0.00	2973.50	3256.95	12973885.00	3.83	9109.89	8970.00
6	2	6	9472.00	8838.00	213.55	0	Spot (Block6, Row6, Column2)	10358.75	10208.00	1227.23	0.01	0.12	7967.00	8094.55	7967.00	1361.67	0.01	0.17	77.00	36.00	0.00	2241.00	2391.75	13404225.00	1.66	8874.52	8801.00
6	3	6	9767.00	8836.00	149.90	0	Spot (Block6, Row6, Column3)	26991.21	25178.00	10318.04	0.03	0.38	7944.00	8104.04	7944.00	1362.31	0.01	0.17	100.00	100.00	0.00	17234.00	19047.21	16599592.00	13.86	12190.18	11949.00
6	4	6	10079.00	8847.00	209.80	0	Spot (Block6, Row6, Column4)	10477.20	10253.00	1555.69	0.01	0.15	8017.00	8125.98	8017.00	924.34	0.01	0.11	84.00	60.00	0.00	2236.00	2460.20	13096501.00	2.54	8783.93	8903.00
6	5	6	10373.00	8836.00	146.85	0	Spot (Block6, Row6, Column5)	42098.16	40594.00	15635.34	0.02	0.37	8282.00	8406.29	8282.00	981.18	0.01	0.12	100.00	100.00	12.37	32312.00	33816.16	24837988.00	34.34	16197.90	14471.00
6	6	6	10678.00	8835.00	204.65	0	Spot (Block6, Row6, Column6)	10375.86	10303.00	1167.55	0.00	0.11	8337.00	8411.59	8337.00	891.45	0.00	0.11	81.00	56.00	0.00	1966.00	2038.86	12357652.00	2.20	9356.06	9304.00
6	7	6	10973.00	8843.00	153.80	0	Spot (Block6, Row6, Column7)	19645.47	17937.00	7126.54	0.04	0.36	8464.00	8535.43	8464.00	928.40	0.00	0.11	100.00	96.00	0.00	9473.00	11181.47	12710617.00	11.97	11108.24	10946.50
6	8	6	11281.00	8839.00	153.30	0	Spot (Block6, Row6, Column8)	22698.21	19865.00	9844.34	0.06	0.43	8594.00	8649.26	8594.00	939.66	0.00	0.11	100.00	100.00	0.00	11271.00	14104.21	14663046.00	14.95	11367.76	11228.50
6	1	7	9177.00	9128.00	209.40	0	Spot (Block6, Row7, Column1)	10953.97	10795.00	1407.58	0.01	0.13	7720.00	7760.82	7720.00	869.77	0.00	0.11	97.00	83.00	0.00	3075.00	3233.97	13714376.00	3.67	8864.89	8876.00
6	2	7	9447.00	9137.00	192.65	0	Spot (Block6, Row7, Column2)	9163.68	9099.50	987.38	0.00	0.11	7750.50	7852.33	7750.50	1376.72	0.01	0.18	48.00	8.00	0.00	1349.00	1413.18	9566881.00	0.95	8325.09	8250.00
6	3	7	9784.00	9136.00	207.55	0	Spot (Block6, Row7, Column3)	9371.26	9262.50	926.14	0.01	0.10	7859.50	7968.84	7859.50	1357.12	0.01	0.17	51.00	11.00	0.00	1403.00	1511.76	11470419.00	1.03	8512.11	8478.50
6	4	7	10084.00	9138.00	205.60	0	Spot (Block6, Row7, Column4)	9473.59	9414.50	954.11	0.00	0.10	7856.00	7915.53	7856.00	839.81	0.00	0.11	77.00	45.00	0.00	1558.50	1617.59	11368306.00	1.86	8586.37	8474.00
6	5	7	10376.00	9138.00	205.75	0	Spot (Block6, Row7, Column5)	10673.47	10619.50	1236.98	0.00	0.12	8143.00	8227.48	8143.00	924.63	0.00	0.11	93.00	69.00	0.00	2476.50	2530.47	12829514.00	2.65	9158.14	9159.00
6	6	7	10667.00	9140.00	199.15	0	Spot (Block6, Row7, Column6)	11114.79	10856.00	1461.91	0.01	0.13	8292.00	8333.17	8292.00	906.27	0.00	0.11	92.00	73.00	0.00	2564.00	2822.79	12515250.00	3.07	9496.02	9483.00
6	7	7	10967.00	9141.00	152.10	0	Spot (Block6, Row7, Column7)	18443.64	16955.00	5595.73	0.04	0.30	8301.50	8348.59	8301.50	912.26	0.00	0.11	100.00	100.00	0.00	8653.50	10142.14	11637940.00	11.07	10937.44	10901.50
6	8	7	11275.00	9135.00	148.50	0	Spot (Block6, Row7, Column8)	15805.43	15599.00	1997.32	0.01	0.13	8505.00	8524.14	8505.00	914.32	0.00	0.11	100.00	100.00	0.00	7094.00	7300.43	9483257.00	7.96	11081.53	10995.50
6	1	8	9167.00	9439.00	148.05	0	Spot (Block6, Row8, Column1)	61693.55	65535.00	7747.32	0.03	0.13	7499.00	7569.03	7499.00	909.54	0.00	0.12	100.00	100.00	74.24	58036.00	54194.55	36646272.00	59.51	25965.42	22360.50
6	2	8	9479.00	9438.00	209.15	0	Spot (Block6, Row8, Column2)	9230.77	9181.00	1072.43	0.00	0.12	7527.50	7598.38	7527.50	892.06	0.00	0.12	73.00	45.00	0.00	1653.50	1703.27	11501538.00	1.83	8178.94	8105.00
6	3	8	9772.00	9438.00	168.05	0	Spot (Block6, Row8, Column3)	12747.29	11424.00	3746.24	0.05	0.29	7566.00	7642.59	7566.00	855.55	0.00	0.11	98.00	85.00	0.00	3858.00	5181.29	10070362.00	5.97	8891.89	8859.00
6	4	8	10075.00	9432.00	190.65	0	Spot (Block6, Row8, Column4)	10061.39	9859.00	1329.05	0.01	0.13	7629.00	7721.77	7629.00	857.06	0.01	0.11	88.00	71.00	0.00	2230.00	2432.39	10312928.00	2.73	8621.01	8709.00
6	5	8	10362.00	9441.00	212.55	0	Spot (Block6, Row8, Column5)	9351.84	9317.00	1005.09	0.00	0.11	7863.00	7940.88	7863.00	899.87	0.00	0.11	64.00	38.00	0.00	1454.00	1488.84	12026465.00	1.57	8483.97	8450.50
6	6	8	10677.00	9434.00	182.35	0	Spot (Block6, Row8, Column6)	12526.26	12265.00	2196.24	0.01	0.18	8106.50	8137.06	8106.50	903.76	0.00	0.11	98.00	88.00	0.00	4158.50	4419.76	11649418.00	4.86	9482.74	9509.50
6	7	8	10973.00	9438.00	166.95	0	Spot (Block6, Row8, Column7)	12722.85	12446.00	2397.54	0.01	0.19	8168.00	8208.71	8168.00	915.41	0.00	0.11	97.00	87.00	0.00	4278.00	4554.85	9834761.00	4.93	9373.44	9344.00
6	8	8	11267.00	9443.00	148.15	0	Spot (Block6, Row8, Column8)	16506.05	16014.00	4170.04	0.01	0.25	8349.00	8375.10	8349.00	934.77	0.00	0.11	99.00	99.00	0.00	7665.00	8157.05	9920136.00	8.70	10700.26	10636.00
7	1	1	13677.00	7336.00	157.90	0	Spot (Block7, Row1, Column1)	57606.79	65535.00	11964.32	0.06	0.21	4026.00	4099.76	4026.00	498.79	0.01	0.12	100.00	100.00	60.47	61509.00	53580.79	39633816.00	107.27	19354.92	16415.50
7	2	1	13978.00	7339.00	200.55	0	Spot (Block7, Row1, Column2)	4992.02	4875.50	624.03	0.01	0.13	3971.00	4015.90	3971.00	441.33	0.00	0.11	82.00	52.00	0.00	904.50	1021.02	5680920.00	2.21	4302.86	4224.50
7	3	1	14280.00	7337.00	197.80	0	Spot (Block7, Row1, Column3)	4653.61	4610.50	438.06	0.00	0.09	3966.00	4001.92	3966.00	369.64	0.00	0.09	73.00	43.00	0.00	644.50	687.61	5156200.00	1.76	4291.29	4285.50
7	4	1	14568.00	7331.00	173.60	0	Spot (Block7, Row1, Column4)	5004.31	4985.00	508.61	0.00	0.10	3951.50	3993.09	3951.50	347.68	0.00	0.09	93.00	77.00	0.00	1033.50	1052.81	4208628.00	2.91	4394.96	4357.00
7	5	1	14885.00	7360.00	210.70	0	Spot (Block7, Row1, Column5)	4933.27	4799.00	851.64	0.01	0.17	3965.00	4008.17	3965.00	349.96	0.00	0.09	84.00	62.00	0.00	834.00	968.27	6235648.00	2.64	4335.87	4308.50
7	6	1	15179.00	7333.00	210.80	0	Spot (Block7, Row1, Column6)	4806.81	4712.00	479.98	0.01	0.10	3990.00	4038.79	3990.00	364.37	0.01	0.09	83.00	49.00	0.00	722.00	816.81	6090225.00	2.11	4297.45	4320.00
7	7	1	15486.00	7333.00	212.30	0	Spot (Block7, Row1, Column7)	5073.34	4996.00	605.14	0.01	0.12	4081.00	4141.97	4081.00	402.30	0.01	0.10	82.00	58.00	0.00	915.00	992.34	6519236.00	2.32	4443.19	4438.00
7	8	1	15781.00	7333.00	218.50	0	Spot (Block7, Row1, Column8)	5109.86	5037.00	510.97	0.01	0.10	4306.00	4344.78	4306.00	417.53	0.00	0.10	73.00	42.00	0.00	731.00	803.86	7000506.00	1.83	4609.19	4561.00
7	1	2	13678.00	7636.00	200.05	0	Spot (Block7, Row2, Column1)	4648.51	4672.00	387.44	0.00	0.08	3936.00	4007.01	3936.00	438.94	0.01	0.11	71.00	34.00	0.00	736.00	712.51	5271412.00	1.46	4323.80	4341.00
7	2	2	13983.00	7645.00	147.55	0	Spot (Block7, Row2, Column2)	4810.36	4728.00	403.43	0.01	0.08	3972.50	4011.00	3972.50	376.39	0.00	0.09	93.00	50.00	0.00	755.50	837.86	2852546.00	2.12	4379.63	4369.00
7	3	2	14273.00	7633.00	212.70	0	Spot (Block7, Row2, Column3)	4813.63	4794.00	403.61	0.00	0.08	3960.00	3992.06	3960.00	361.43	0.00	0.09	88.00	58.00	0.00	834.00	853.63	6214395.00	2.27	4311.96	4245.00
7	4	2	14583.00	7642.00	195.80	0	Spot (Block7, Row2, Column4)	4618.39	4634.00	425.16	0.00	0.09	3927.00	3968.02	3927.00	342.16	0.00	0.09	73.00	51.00	0.00	707.00	691.39	5001713.00	1.90	4272.94	4249.50
7	5	2	14882.00	7636.00	197.30	0	Spot (Block7, Row2, Column5)	5628.53	5544.00	600.65	0.01	0.11	3978.00	4027.03	3978.00	357.95	0.01	0.09	99.00	97.00	0.00	1566.00	1650.53	6191380.00	4.47	4681.29	4703.00
7	6	2	15166.00	7640.00	192.65	0	Spot (Block7, Row2, Column6)	4698.47	4640.00	428.36	0.01	0.09	3973.50	4005.98	3973.50	357.52	0.00	0.09	82.00	45.00	0.00	666.50	724.97	4938096.00	1.94	4256.69	4295.00
7	7	2	15487.00	7631.00	200.50	0	Spot (Block7, Row2, Column7)	4642.00	4687.00	419.33	0.00	0.09	3964.00	4000.08	3964.00	351.41	0.00	0.09	73.00	51.00	0.00	723.00	678.00	5305805.00	1.83	4192.01	4174.00
7	8	2	15785.00	7638.00	205.20	0	Spot (Block7, Row2, Column8)	4793.46	4792.00	447.18	0.00	0.09	4150.00	4195.13	4150.00	409.49	0.00	0.10	68.00	36.00	0.00	642.00	643.46	5742569.00	1.46	4447.11	4467.50
7	1	3	13681.00	7944.00	182.80	0	Spot (Block7, Row3, Column1)	5161.66	5083.00	638.05	0.01	0.12	3989.00	4032.16	3989.00	377.80	0.00	0.09	89.00	72.00	0.00	1094.00	1172.66	4836474.00	2.99	4445.66	4411.00
7	2	3	13971.00	7949.00	206.30	0	Spot (Block7, Row3, Column2)	4774.79	4714.50	476.62	0.01	0.10	4052.00	4073.15	4052.00	362.75	0.00	0.09	71.00	44.00	0.00	662.50	722.79	5796601.00	1.93	4362.67	4371.50
7	3	3	14271.00	7935.00	204.60	0	Spot (Block7, Row3, Column3)	4874.94	4768.00	705.84	0.01	0.14	3978.00	4009.21	3978.00	363.59	0.00	0.09	83.00	53.00	0.00	790.00	896.94	5806056.00	2.38	4372.27	4349.50
7	4	3	14580.00	7942.00	193.60	0	Spot (Block7, Row3, Column4)	4934.86	4835.00	541.69	0.01	0.11	3924.00	3976.06	3924.00	363.32	0.01	0.09	93.00	63.00	0.00	911.00	1010.86	5221084.00	2.64	4373.79	4343.00
7	5	3	14876.00	7944.00	193.70	0	Spot (Block7, Row3, Column5)	5087.01	5051.00	604.87	0.00	0.12	3988.00	4027.08	3988.00	366.31	0.00	0.09	91.00	70.00	0.00	1063.00	1099.01	5397315.00	2.89	4468.70	4470.00
7	6	3	15175.00	7936.00	192.40	0	Spot (Block7, Row3, Column6)	5152.19	5086.00	548.24	0.01	0.11	3980.00	4006.19	3980.00	346.56	0.00	0.09	94.00	78.00	0.00	1106.00	1172.19	5399499.00	3.31	4474.72	4453.00
7	7	3	15477.00	7941.00	193.80	0	Spot (Block7, Row3, Column7)	4594.72	4560.00	462.46	0.00	0.10	3946.00	3979.97	3946.00	351.85	0.00	0.09	67.00	44.00	0.00	614.00	648.72	4861212.00	1.75	4324.30	4340.00
7	8	3	15778.00	7941.00	181.85	0	Spot (Block7, Row3, Column8)	4978.49	4965.00	502.20	0.00	0.10	4066.00	4114.52	4066.00	403.67	0.01	0.10	83.00	57.00	0.00	899.00	912.49	4615061.00	2.14	4459.85	4387.00
7	1	4	13679.00	8235.00	195.85	0	Spot (Block7, Row4, Column1)	4994.71	4929.00	541.32	0.01	0.11	4009.00	4050.67	4009.00	356.02	0.00	0.09	88.00	67.00	0.00	920.00	985.71	5419265.00	2.65	4446.58	4401.00
7	2	4	13976.00	8238.00	214.55	0	Spot (Block7, Row4, Column2)	4887.16	4811.00	476.81	0.01	0.10	4054.00	4081.66	4054.00	369.41	0.00	0.09	82.00	51.00	0.00	757.00	833.16	6426619.00	2.18	4369.71	4305.00
7	3	4	14279.00	8237.00	160.70	0	Spot (Block7, Row4, Column3)	6578.05	6573.00	1006.43	0.00	0.15	4011.00	4041.58	4011.00	381.54	0.00	0.09	99.00	99.00	0.00	2562.00	2567.05	4670415.00	6.65	4809.01	4808.00
7	4	4	14579.00	8249.00	204.50	0	Spot (Block7, Row4, Column4)	4610.53	4586.00	435.55	0.00	0.09	3921.00	3987.68	3921.00	374.42	0.01	0.09	73.00	42.00	0.00	665.00	689.53	5504977.00	1.66	4265.10	4254.00
7	5	4	14867.00	8240.00	206.55	0	Spot (Block7, Row4, Column5)	4906.83	4846.00	515.13	0.01	0.10	3969.00	4007.62	3969.00	357.51	0.00	0.09	87.00	62.00	0.00	877.00	937.83	5976523.00	2.52	4310.97	4240.50
7	6	4	15174.00	8240.00	194.55	0	Spot (Block7, Row4, Column6)	5370.76	5305.00	549.90	0.01	0.10	3939.00	3978.55	3939.00	359.34	0.00	0.09	99.00	90.00	0.00	1366.00	1431.76	5757450.00	3.87	4481.43	4498.00
7	7	4	15476.00	8239.00	186.60	0	Spot (Block7, Row4, Column7)	4748.35	4648.50	489.04	0.01	0.10	3924.00	3970.89	3924.00	353.98	0.01	0.09	82.00	51.00	0.00	724.50	824.35	4634385.00	2.20	4394.64	4419.00
7	8	4	15776.00	8241.00	203.00	0	Spot (Block7, Row4, Column8)	5024.65	4963.00	675.17	0.01	0.13	4043.00	4080.00	4043.00	380.49	0.00	0.09	80.00	59.00	0.00	920.00	981.65	5863768.00	2.48	4374.05	4315.50
7	1	5	13678.00	8537.00	190.00	0	Spot (Block7, Row5, Column1)	5474.84	5308.00	909.50	0.01	0.17	4000.00	4054.43	4000.00	375.68	0.01	0.09	91.00	77.00	0.00	1308.00	1474.84	5595285.00	3.78	4486.02	4371.00
7	2	5	13976.00	8543.00	200.95	0	Spot (Block7, Row5, Column2)	5012.73	4943.00	519.90	0.01	0.10	4070.00	4116.68	4070.00	388.89	0.00	0.09	85.00	58.00	0.00	873.00	942.73	5724536.00	2.30	4439.52	4455.50
7	3	5	14279.00	8546.00	188.75	0	Spot (Block7, Row5, Column3)	5108.70	5046.00	482.96	0.01	0.09	4131.00	4155.96	4131.00	396.06	0.00	0.10	90.00	58.00	0.00	915.00	977.70	5124030.00	2.41	4580.97	4567.00
7	4	5	14572.00	8544.00	187.65	0	Spot (Block7, Row5, Column4)	4982.45	4922.00	485.27	0.01	0.10	4101.00	4141.51	4101.00	393.17	0.00	0.09	83.00	52.00	0.00	821.00	881.45	4937607.00	2.14	4510.74	4503.00
7	5	5	14883.00	8535.00	163.40	0	Spot (Block7, Row5, Column5)	6635.63	6430.00	1315.10	0.01	0.20	4042.00	4083.61	4042.00	377.85	0.00	0.09	100.00	99.00	0.00	2388.00	2593.63	4903728.00	6.75	4907.26	4927.00
7	6	5	15180.00	8540.00	195.85	0	Spot (Block7, Row5, Column6)	4628.28	4554.50	483.63	0.01	0.10	3961.00	4011.16	3961.00	371.16	0.01	0.09	66.00	41.00	0.00	593.50	667.28	5035564.00	1.66	4233.27	4242.00
7	7	5	15482.00	8540.00	189.05	0	Spot (Block7, Row5, Column7)	4893.89	4808.00	486.27	0.01	0.10	3983.00	4022.41	3983.00	382.41	0.00	0.10	88.00	54.00	0.00	825.00	910.89	4923253.00	2.28	4352.55	4332.00
7	8	5	15781.00	8539.00	181.80	0	Spot (Block7, Row5, Column8)	5118.86	5013.00	604.72	0.01	0.12	4108.00	4141.56	4108.00	401.80	0.00	0.10	86.00	58.00	0.00	905.00	1010.86	4724711.00	2.43	4466.86	4501.00
7	1	6	13686.00	8842.00	202.90	0	Spot (Block7, Row6, Column1)	5269.27	5239.50	588.95	0.00	0.11	4049.00	4092.82	4049.00	400.27	0.00	0.10	92.00	73.00	0.00	1190.50	1220.27	6154507.00	2.94	4499.45	4535.50
7	2	6	13979.00	8843.00	210.40	0	Spot (Block7, Row6, Column2)	5038.78	4964.50	522.24	0.01	0.10	4166.00	4211.95	4166.00	401.69	0.00	0.10	78.00	49.00	0.00	798.50	872.78	6348858.00	2.06	4534.15	4498.00
7	3	6	14274.00	8836.00	187.45	0	Spot (Block7, Row6, Column3)	5484.01	5412.00	634.63	0.01	0.12	4231.50	4264.48	4231.50	401.27	0.00	0.09	94.00	70.00	0.00	1180.50	1252.51	5418201.00	3.04	4745.52	4736.00
7	4	6	14573.00	8833.00	191.05	0	Spot (Block7, Row6, Column4)	5096.46	5056.50	526.63	0.00	0.10	4202.00	4240.30	4202.00	402.36	0.00	0.09	81.00	54.00	0.00	854.50	894.46	5249354.00	2.13	4660.23	4676.00
7	5	6	14875.00	8839.00	168.15	0	Spot (Block7, Row6, Column5)	6212.99	6274.00	897.52	0.00	0.14	4140.00	4175.61	4140.00	404.45	0.00	0.10	98.00	93.00	0.00	2134.00	2072.99	4877196.00	5.04	4794.06	4752.00
7	6	6	15178.00	8833.00	213.10	0	Spot (Block7, Row6, Column6)	4707.76	4646.00	444.37	0.01	0.09	4077.00	4112.91	4077.00	383.79	0.00	0.09	68.00	36.00	0.00	569.00	630.76	6105961.00	1.55	4301.24	4248.50
7	7	6	15472.00	8838.00	210.70	0	Spot (Block7, Row6, Column7)	4989.88	4942.00	553.09	0.00	0.11	4081.00	4108.54	4081.00	387.71	0.00	0.09	82.00	54.00	0.00	861.00	908.88	6297230.00	2.27	4352.44	4362.00
7	8	6	15787.00	8842.00	194.50	0	Spot (Block7, Row6, Column8)	4981.91	4987.00	485.55	0.00	0.10	4180.00	4230.08	4180.00	416.01	0.01	0.10	77.00	47.00	0.00	807.00	801.91	5280823.00	1.81	4483.35	4434.50
7	1	7	13684.00	9141.00	236.55	0	Spot (Block7, Row7, Column1)	4668.27	4602.00	471.85	0.01	0.10	4008.00	4073.55	4008.00	456.36	0.01	0.11	59.00	31.00	0.00	594.00	660.27	7525251.00	1.30	4178.82	4163.00
7	2	7	13979.00	9147.00	205.10	0	Spot (Block7, Row7, Column2)	4864.08	4816.00	520.97	0.00	0.11	4098.00	4148.23	4098.00	414.97	0.01	0.10	71.00	41.00	0.00	718.00	766.08	5807714.00	1.73	4431.28	4365.00
7	3	7	14281.00	9138.00	194.70	0	Spot (Block7, Row7, Column3)	4843.25	4767.00	509.25	0.01	0.11	4155.00	4198.82	4155.00	420.93	0.00	0.10	63.00	36.00	0.00	612.00	688.25	5201646.00	1.53	4570.37	4495.00
7	4	7	14572.00	9141.00	215.40	0	Spot (Block7, Row7, Column4)	4815.46	4759.00	469.24	0.01	0.10	4154.00	4194.66	4154.00	415.70	0.00	0.10	66.00	31.00	0.00	605.00	661.46	6370853.00	1.49	4376.82	4344.00
7	5	7	14876.00	9140.00	199.80	0	Spot (Block7, Row7, Column5)	4958.90	4881.00	498.83	0.01	0.10	4135.50	4168.18	4135.50	415.84	0.00	0.10	74.00	44.00	0.00	745.50	823.40	5613469.00	1.90	4525.25	4513.50
7	6	7	15181.00	9137.00	203.95	0	Spot (Block7, Row7, Column6)	5071.28	5110.50	511.15	0.00	0.10	4125.00	4152.91	4125.00	405.72	0.00	0.10	82.00	60.00	0.00	985.50	946.28	6004400.00	2.26	4559.87	4526.50
7	7	7	15467.00	9143.00	204.35	0	Spot (Block7, Row7, Column7)	4972.35	4848.50	522.38	0.01	0.11	4110.00	4146.42	4110.00	413.63	0.00	0.10	80.00	45.00	0.00	738.50	862.35	5897211.00	2.00	4492.64	4459.50
7	8	7	15779.00	9139.00	147.00	-50	Spot (Block7, Row7, Column8)	4247.51	4292.00	385.65	0.00	0.09	4186.00	4236.99	4186.00	424.66	0.01	0.10	17.00	0.00	0.00	106.00	61.51	2506033.00	0.02	4269.67	4225.00
7	1	8	13669.00	9440.00	149.40	0	Spot (Block7, Row8, Column1)	60012.98	65535.00	10029.14	0.04	0.17	4034.00	4097.83	4034.00	534.33	0.01	0.13	100.00	100.00	70.96	61501.00	55978.98	36368164.00	104.64	20905.34	17877.00
7	2	8	13990.00	9444.00	210.00	0	Spot (Block7, Row8, Column2)	4660.17	4654.00	503.33	0.00	0.11	4012.00	4062.72	4012.00	468.39	0.01	0.12	61.00	28.00	0.00	642.00	648.17	5848509.00	1.28	4275.59	4228.50
7	3	8	14272.00	9436.00	195.75	0	Spot (Block7, Row8, Column3)	4864.59	4769.00	504.31	0.01	0.10	4052.00	4098.78	4052.00	428.14	0.00	0.10	74.00	40.00	0.00	717.00	812.59	5268348.00	1.79	4416.92	4386.00
7	4	8	14575.00	9434.00	171.90	0	Spot (Block7, Row8, Column4)	5437.23	5309.00	661.02	0.01	0.12	4074.50	4116.19	4074.50	421.79	0.00	0.10	93.00	79.00	0.00	1234.50	1362.73	4480279.00	3.13	4599.22	4613.00
7	5	8	14872.00	9434.00	197.25	0	Spot (Block7, Row8, Column5)	4773.40	4694.00	479.84	0.01	0.10	4039.00	4088.32	4039.00	436.19	0.01	0.11	68.00	38.00	0.00	655.00	734.40	5255512.00	1.57	4397.54	4368.00
7	6	8	15179.00	9441.00	193.80	0	Spot (Block7, Row8, Column6)	5551.41	5438.50	783.08	0.01	0.14	4073.50	4103.91	4073.50	427.16	0.00	0.10	94.00	76.00	0.00	1365.00	1477.91	5906701.00	3.39	4575.45	4521.00
7	7	8	15478.00	9438.00	195.90	0	Spot (Block7, Row8, Column7)	5072.69	5019.00	595.32	0.00	0.12	4113.00	4159.83	4113.00	437.94	0.00	0.11	77.00	50.00	0.00	906.00	959.69	5514010.00	2.08	4546.04	4540.00
7	8	8	15761.00	9439.00	148.15	0	Spot (Block7, Row8, Column8)	12126.36	11702.00	3593.88	0.02	0.30	4189.00	4238.68	4189.00	440.13	0.01	0.10	100.00	100.00	0.00	7513.00	7937.36	7287943.00	17.92	6333.84	6099.00
8	1	1	18181.00	7336.00	156.75	0	Spot (Block8, Row1, Column1)	59138.33	65535.00	10098.55	0.04	0.17	4980.00	5057.34	4980.00	631.20	0.01	0.12	100.00	100.00	63.31	60555.00	54158.33	39977868.00	85.68	21566.91	17753.50
8	2	1	18478.00	7339.00	182.85	0	Spot (Block8, Row1, Column2)	6307.88	6231.00	714.13	0.01	0.11	4897.00	4963.17	4897.00	679.63	0.01	0.14	85.00	48.00	0.00	1334.00	1410.88	5929409.00	1.98	5499.73	5525.00
8	3	1	18787.00	7350.00	195.35	0	Spot (Block8, Row1, Column3)	5722.62	5644.00	548.70	0.01	0.10	4795.00	4842.35	4795.00	586.87	0.00	0.12	66.00	34.00	0.00	849.00	927.62	6180433.00	1.50	5213.05	5112.50
8	4	1	19076.00	7343.00	187.35	0	Spot (Block8, Row1, Column4)	6082.37	5984.00	630.05	0.01	0.10	4651.00	4702.61	4651.00	395.37	0.00	0.08	97.00	83.00	0.00	1333.00	1431.37	6039792.00	3.49	5321.52	5355.00
8	5	1	19367.00	7342.00	203.95	0	Spot (Block8, Row1, Column5)	5490.72	5271.00	1942.67	0.02	0.35	4456.00	4513.08	4456.00	446.86	0.01	0.10	80.00	43.00	0.00	815.00	1034.72	6446106.00	2.19	4813.99	4847.50
8	6	1	19667.00	7337.00	206.95	0	Spot (Block8, Row1, Column6)	5240.75	5005.50	1905.93	0.02	0.36	4171.00	4202.40	4171.00	439.90	0.00	0.10	83.00	45.00	0.00	834.50	1069.75	6404195.00	2.36	4550.96	4547.50
8	7	1	19981.00	7330.00	188.45	0	Spot (Block8, Row1, Column7)	5044.08	4972.00	593.09	0.01	0.12	3864.00	3917.59	3864.00	397.93	0.01	0.10	94.00	69.00	0.00	1108.00	1180.08	5049122.00	2.83	4345.56	4319.50
8	8	1	20281.00	7347.00	228.90	0	Spot (Block8, Row1, Column8)	4642.48	4596.00	664.48	0.00	0.14	3832.00	3884.49	3832.00	381.94	0.01	0.10	79.00	50.00	0.00	764.00	810.48	7000865.00	1.98	4124.54	4061.00
8	1	2	18176.00	7638.00	202.70	0	Spot (Block8, Row2, Column1)	5660.16	5595.00	528.38	0.01	0.09	4789.00	4866.42	4789.00	535.85	0.01	0.11	69.00	33.00	0.00	806.00	871.16	6594085.00	1.48	5271.90	5276.50
8	2	2	18474.00	7642.00	130.65	0	Spot (Block8, Row2, Column2)	5873.58	5943.00	587.50	0.01	0.10	4712.00	4764.89	4712.00	453.90	0.00	0.10	84.00	66.00	0.00	1231.00	1161.58	2684228.00	2.44	5336.70	5215.00
8	3	2	18783.00	7637.00	178.30	0	Spot (Block8, Row2, Column3)	6004.00	5803.00	1002.65	0.01	0.17	4704.00	4735.66	4704.00	433.90	0.00	0.09	97.00	67.00	0.00	1099.00	1300.00	5355566.00	2.92	5481.18	5421.50
8	4	2	19081.00	7636.00	201.35	0	Spot (Block8, Row2, Column4)	5587.83	5523.50	503.43	0.01	0.09	4629.00	4667.43	4629.00	408.48	0.00	0.09	86.00	54.00	0.00	894.50	958.83	6426000.00	2.25	5103.97	5069.50
8	5	2	19379.00	7627.00	192.75	0	Spot (Block8, Row2, Column5)	6648.19	6512.00	683.46	0.01	0.10	4438.00	4493.91	4438.00	408.49	0.01	0.09	99.00	99.00	0.00	2074.00	2210.19	6987247.00	5.27	5270.00	5237.50
8	6	2	19669.00	7637.00	203.15	0	Spot (Block8, Row2, Column6)	5302.02	5203.50	643.58	0.01	0.12	4172.00	4213.36	4172.00	395.29	0.00	0.09	93.00	66.00	0.00	1031.50	1130.02	6203363.00	2.75	4648.36	4617.50
8	7	2	19976.00	7638.00	207.40	0	Spot (Block8, Row2, Column7)	4784.12	4595.50	1624.48	0.02	0.34	3902.00	3961.05	3902.00	324.54	0.01	0.08	84.00	55.00	0.00	693.50	882.12	5855768.00	2.54	4293.09	4240.50
8	8	2	20282.00	7640.00	222.75	0	Spot (Block8, Row2, Column8)	4509.34	4489.50	313.66	0.00	0.07	3915.00	3972.30	3915.00	272.35	0.01	0.07	85.00	53.00	0.00	574.50	594.34	6421301.00	1.97	4152.74	4152.50
8	1	3	18185.00	7938.00	176.20	0	Spot (Block8, Row3, Column1)	6430.80	6299.50	882.01	0.01	0.14	4590.00	4647.54	4590.00	399.28	0.01	0.09	98.00	89.00	0.00	1709.50	1840.80	5556212.00	4.47	5274.11	5222.00
8	2	3	18476.00	7939.00	210.20	0	Spot (Block8, Row3, Column2)	5332.10	5298.00	452.32	0.00	0.08	4498.00	4573.20	4498.00	394.73	0.01	0.09	82.00	51.00	0.00	800.00	834.10	6723776.00	1.92	4828.93	4720.00
8	3	3	18767.00	7931.00	197.75	0	Spot (Block8, Row3, Column3)	5636.72	5562.50	619.06	0.01	0.11	4514.00	4568.02	4514.00	393.73	0.01	0.09	91.00	63.00	0.00	1048.50	1122.72	6234209.00	2.71	5016.93	4958.50
8	4	3	19077.00	7932.00	208.75	0	Spot (Block8, Row3, Column4)	5642.84	5544.50	652.93	0.01	0.12	4458.00	4511.00	4458.00	398.17	0.01	0.09	89.00	71.00	0.00	1086.50	1184.84	6997118.00	2.84	4865.42	4787.50
8	5	3	19370.00	7927.00	201.75	0	Spot (Block8, Row3, Column5)	5608.69	5432.00	928.04	0.01	0.17	4387.00	4453.39	4387.00	678.93	0.01	0.15	83.00	30.00	0.00	1045.00	1221.69	6489249.00	1.70	5099.70	4791.00
8	6	3	19674.00	7937.00	193.10	0	Spot (Block8, Row3, Column6)	4915.60	4899.50	377.42	0.00	0.08	4165.00	4218.66	4165.00	684.87	0.01	0.16	58.00	8.00	0.00	734.50	750.60	5181044.00	1.02	4566.23	4535.50
8	7	3	19988.00	7936.00	197.20	0	Spot (Block8, Row3, Column7)	4568.78	4538.50	319.78	0.00	0.07	4008.00	4033.48	4008.00	335.59	0.00	0.08	76.00	31.00	0.00	530.50	560.78	5016523.00	1.60	4245.98	4222.00
8	8	3	20280.00	7934.00	223.20	0	Spot (Block8, Row3, Column8)	4636.65	4594.00	337.68	0.00	0.07	4041.00	4073.21	4041.00	294.84	0.00	0.07	80.00	46.00	0.00	553.00	595.65	6635043.00	1.91	4184.62	4198.00
8	1	4	18173.00	8242.00	187.25	0	Spot (Block8, Row4, Column1)	5700.06	5653.00	578.22	0.00	0.10	4511.00	4557.51	4511.00	401.21	0.00	0.09	92.00	70.00	0.00	1142.00	1189.06	5631664.00	2.85	4974.01	4918.50
8	2	4	18478.00	8227.00	212.25	0	Spot (Block8, Row4, Column2)	5254.23	5250.00	575.82	0.00	0.11	4397.00	4444.24	4397.00	377.16	0.00	0.08	78.00	55.00	0.00	853.00	857.23	6741180.00	2.15	4748.65	4693.00
8	3	4	18781.00	8235.00	169.45	0	Spot (Block8, Row4, Column3)	7759.11	7609.00	1543.93	0.01	0.20	4413.50	4446.82	4413.50	384.82	0.00	0.09	100.00	99.00	0.00	3195.50	3345.61	6168493.00	8.61	5404.40	5450.00
8	4	4	19066.00	8242.00	209.60	0	Spot (Block8, Row4, Column4)	5207.99	5146.50	427.92	0.01	0.08	4370.50	4416.04	4370.50	377.92	0.00	0.09	86.00	51.00	0.00	776.00	837.49	6530822.00	2.10	4759.97	4705.00
8	5	4	19367.00	8250.00	174.25	0	Spot (Block8, Row4, Column5)	5510.75	5456.00	568.66	0.00	0.10	4268.00	4333.26	4268.00	661.54	0.01	0.15	85.00	42.00	0.00	1188.00	1242.75	4651074.00	1.78	4878.18	4813.50
8	6	4	19681.00	8222.00	198.80	0	Spot (Block8, Row4, Column6)	6189.60	6198.00	651.13	0.00	0.11	4124.00	4184.29	4124.00	662.45	0.01	0.16	99.00	84.00	0.00	2074.00	2065.60	6944727.00	3.03	4846.01	4841.00
8	7	4	19983.00	8240.00	180.35	0	Spot (Block8, Row4, Column7)	5183.15	5151.00	573.66	0.00	0.11	4028.00	4057.13	4028.00	304.37	0.00	0.08	94.00	83.00	0.00	1123.00	1155.15	4716668.00	3.70	4522.20	4503.00
8	8	4	20279.00	8241.00	172.35	0	Spot (Block8, Row4, Column8)	5346.45	5402.00	547.28	0.00	0.10	4072.00	4132.97	4072.00	895.32	0.01	0.22	73.00	16.00	0.00	1330.00	1274.45	4426862.00	1.36	4499.14	4507.00
8	1	5	18185.00	8533.00	176.30	0	Spot (Block8, Row5, Column1)	6145.68	6103.50	778.81	0.00	0.13	4481.00	4531.59	4481.00	403.01	0.00	0.09	95.00	87.00	0.00	1622.50	1664.68	5334451.00	4.01	5056.85	5042.00
8	2	5	18474.00	8543.00	194.35	0	Spot (Block8, Row5, Column2)	5280.55	5275.00	496.52	0.00	0.09	4340.00	4377.07	4340.00	368.31	0.00	0.08	87.00	61.00	0.00	935.00	940.55	5650191.00	2.45	4772.40	4721.00
8	3	5	18785.00	8536.00	199.75	0	Spot (Block8, Row5, Column3)	5262.45	5210.00	529.36	0.00	0.10	4298.00	4340.29	4298.00	370.20	0.00	0.09	87.00	62.00	0.00	912.00	964.45	5962354.00	2.49	4788.02	4733.00
8	4	5	19078.00	8535.00	210.70	0	Spot (Block8, Row5, Column4)	5287.02	5241.00	502.53	0.00	0.10	4270.00	4310.05	4270.00	351.60	0.00	0.08	92.00	69.00	0.00	971.00	1017.02	6688079.00	2.78	4607.13	4567.00
8	5	5	19379.00	8536.00	155.75	0	Spot (Block8, Row5, Column5)	7373.70	7238.50	1375.01	0.01	0.19	4199.50	4238.16	4199.50	339.96	0.00	0.08	100.00	99.00	0.00	3039.00	3174.20	4910886.00	9.22	5076.41	5033.00
8	6	5	19684.00	8531.00	199.05	0	Spot (Block8, Row5, Column6)	5114.17	4990.50	871.79	0.01	0.17	4101.00	4133.17	4101.00	319.75	0.00	0.08	90.00	68.00	0.00	889.50	1013.17	5738096.00	3.07	4628.73	4516.00
8	7	5	19976.00	8542.00	195.15	0	Spot (Block8, Row5, Column7)	4810.45	4782.00	382.99	0.00	0.08	4075.00	4098.83	4075.00	352.49	0.00	0.09	83.00	50.00	0.00	707.00	735.45	5166419.00	2.02	4374.15	4307.00
8	8	5	20281.00	8539.00	184.25	0	Spot (Block8, Row5, Column8)	5659.46	5543.50	798.91	0.01	0.14	4090.00	4116.58	4090.00	331.27	0.00	0.08	96.00	87.00	0.00	1453.50	1569.46	5410439.00	4.66	4631.88	4553.50
8	1	6	18176.00	8845.00	207.15	0	Spot (Block8, Row6, Column1)	5402.01	5382.50	537.30	0.00	0.10	4473.00	4523.21	4473.00	390.55	0.00	0.09	81.00	59.00	0.00	909.50	929.01	6590449.00	2.25	4946.63	4846.00
8	2	6	18480.00	8839.00	216.10	0	Spot (Block8, Row6, Column2)	5309.22	5247.00	514.67	0.01	0.10	4381.50	4416.01	4381.50	366.83	0.00	0.08	84.00	62.00	0.00	865.50	927.72	7103739.00	2.43	4832.75	4803.00
8	3	6	18771.00	8837.00	190.15	0	Spot (Block8, Row6, Column3)	5766.99	5548.00	690.33	0.02	0.12	4310.00	4344.34	4310.00	376.28	0.00	0.09	98.00	86.00	0.00	1238.00	1456.99	5893867.00	3.78	4938.76	4891.00
8	4	6	19078.00	8833.00	191.50	0	Spot (Block8, Row6, Column4)	5373.91	5308.50	571.59	0.01	0.11	4256.00	4290.48	4256.00	355.07	0.00	0.08	91.00	72.00	0.00	1052.50	1117.91	5556627.00	3.05	4744.50	4751.50
8	5	6	19379.00	8836.00	168.70	0	Spot (Block8, Row6, Column5)	6328.31	6312.00	958.88	0.00	0.15	4201.00	4235.89	4201.00	345.03	0.00	0.08	99.00	93.00	0.00	2111.00	2127.31	4986711.00	6.06	4918.51	4869.50
8	6	6	19661.00	8835.00	189.60	0	Spot (Block8, Row6, Column6)	4965.74	4947.50	410.15	0.00	0.08	4131.50	4203.34	4131.50	1115.27	0.01	0.27	26.00	0.00	0.00	816.00	834.24	5025331.00	0.68	4585.31	4515.50
8	7	6	19997.00	8843.00	187.70	0	Spot (Block8, Row6, Column7)	5196.15	5014.00	1939.48	0.02	0.37	4102.00	4160.61	4102.00	1126.95	0.01	0.27	32.00	1.00	0.00	912.00	1094.15	5164977.00	0.92	4463.59	4532.50
8	8	6	20283.00	8837.00	195.00	0	Spot (Block8, Row6, Column8)	5004.23	4904.00	1057.39	0.01	0.21	4041.00	4076.75	4041.00	484.43	0.00	0.12	80.00	38.00	0.00	863.00	963.23	5364537.00	1.91	4432.77	4412.00
8	1	7	18179.00	9135.00	208.75	0	Spot (Block8, Row7, Column1)	5374.13	5324.00	501.38	0.00	0.09	4447.00	4503.35	4447.00	497.72	0.01	0.11	76.00	43.00	0.00	877.00	927.13	6653169.00	1.75	4994.67	4919.00
8	2	7	18478.00	9132.00	218.90	0	Spot (Block8, Row7, Column2)	5269.86	5228.50	484.75	0.00	0.09	4354.00	4389.90	4354.00	388.02	0.00	0.09	85.00	60.00	0.00	874.50	915.86	7240788.00	2.27	4722.51	4704.50
8	3	7	18780.00	9144.00	224.55	0	Spot (Block8, Row7, Column3)	5031.36	4927.00	467.06	0.01	0.09	4287.00	4328.99	4287.00	392.04	0.00	0.09	74.00	38.00	0.00	640.00	744.36	7295477.00	1.79	4652.91	4567.50
8	4	7	19079.00	9139.00	192.15	0	Spot (Block8, Row7, Column4)	5048.79	5023.00	485.90	0.00	0.10	4207.00	4255.11	4207.00	384.98	0.00	0.09	80.00	52.00	0.00	816.00	841.79	5270938.00	2.06	4756.73	4732.00
8	5	7	19378.00	9138.00	212.30	0	Spot (Block8, Row7, Column5)	4984.83	4976.50	455.01	0.00	0.09	4152.00	4182.92	4152.00	350.15	0.00	0.08	83.00	56.00	0.00	824.50	832.83	6410492.00	2.29	4526.87	4493.50
8	6	7	19677.00	9141.00	216.60	0	Spot (Block8, Row7, Column6)	4912.52	4767.00	1038.57	0.01	0.21	4026.00	4045.34	4026.00	346.31	0.00	0.09	89.00	54.00	0.00	741.00	886.52	6592605.00	2.50	4295.53	4273.50
8	7	7	19969.00	9136.00	211.20	0	Spot (Block8, Row7, Column7)	4822.96	4731.00	488.65	0.01	0.10	3941.00	3956.79	3941.00	336.58	0.00	0.09	90.00	59.00	0.00	790.00	881.96	6129985.00	2.57	4253.97	4275.00
8	8	7	20283.00	9133.00	155.35	0	Spot (Block8, Row7, Column8)	7483.21	7429.50	864.00	0.00	0.12	3914.00	3960.53	3914.00	493.87	0.01	0.12	100.00	100.00	0.00	3515.50	3569.21	4953882.00	7.13	5274.87	5264.00
8	1	8	18169.00	9438.00	148.95	0	Spot (Block8, Row8, Column1)	63404.66	65535.00	5238.17	0.01	0.08	4387.00	4462.82	4387.00	590.90	0.01	0.13	100.00	100.00	80.03	61148.00	59017.66	38423556.00	99.75	23318.30	18837.00
8	2	8	18476.00	9435.00	216.00	0	Spot (Block8, Row8, Column2)	5063.47	5059.00	442.52	0.00	0.09	4303.00	4365.05	4303.00	535.86	0.01	0.12	61.00	26.00	0.00	756.00	760.47	6759732.00	1.30	4571.00	4549.50
8	3	8	18770.00	9434.00	186.35	0	Spot (Block8, Row8, Column3)	5434.41	5263.00	706.94	0.01	0.13	4204.00	4250.35	4204.00	414.97	0.00	0.10	90.00	68.00	0.00	1059.00	1230.41	5303982.00	2.85	4633.44	4615.00
8	4	8	19088.00	9430.00	173.75	0	Spot (Block8, Row8, Column4)	5189.83	5136.00	460.59	0.00	0.09	4119.50	4163.11	4119.50	389.59	0.00	0.09	96.00	68.00	0.00	1016.50	1070.33	4380217.00	2.64	4673.71	4595.00
8	5	8	19373.00	9441.00	201.30	0	Spot (Block8, Row8, Column5)	4842.66	4787.50	662.62	0.00	0.14	4016.00	4043.22	4016.00	362.23	0.00	0.09	81.00	55.00	0.00	771.50	826.66	5559376.00	2.21	4389.69	4355.50
8	6	8	19678.00	9435.00	199.85	0	Spot (Block8, Row8, Column6)	4737.81	4711.00	510.33	0.00	0.11	3885.00	3920.84	3885.00	331.57	0.00	0.08	82.00	58.00	0.00	826.00	852.81	5339513.00	2.46	4276.37	4237.00
8	7	8	19979.00	9437.00	192.75	0	Spot (Block8, Row8, Column7)	4871.37	4720.00	1614.85	0.01	0.33	3817.00	3852.81	3817.00	335.42	0.00	0.09	86.00	63.00	0.00	903.00	1054.37	5114940.00	3.04	4231.90	4197.00
8	8	8	20269.00	9436.00	148.05	0	Spot (Block8, Row8, Column8)	10380.73	9834.00	2898.09	0.02	0.28	3832.00	3864.52	3832.00	334.69	0.00	0.09	100.00	100.00	0.00	6002.00	6548.73	6207678.00	19.47	5696.32	5515.50
9	1	1	4676.00	11841.00	153.10	0	Spot (Block9, Row1, Column1)	61679.75	65535.00	7616.64	0.03	0.12	5838.00	5935.22	5838.00	678.66	0.01	0.11	100.00	100.00	72.05	59697.00	55841.75	39722108.00	82.14	21158.21	17803.00
9	2	1	4977.00	11847.00	153.05	0	Spot (Block9, Row1, Column2)	11994.91	11504.50	2775.85	0.02	0.23	5661.00	5716.30	5661.00	588.11	0.00	0.10	100.00	99.00	0.00	5843.50	6333.91	7724719.00	10.68	7316.95	7276.00
9	3	1	5281.00	11844.00	177.45	0	Spot (Block9, Row1, Column3)	8554.35	7673.00	2218.25	0.05	0.26	5597.00	5634.58	5597.00	493.60	0.00	0.09	97.00	90.00	0.00	2076.00	2957.35	7519270.00	5.92	6422.79	6480.00
9	4	1	5570.00	11842.00	158.05	0	Spot (Block9, Row1, Column4)	10348.38	9960.00	2163.63	0.02	0.21	5670.00	5727.86	5670.00	477.16	0.00	0.08	100.00	99.00	0.00	4290.00	4678.38	7130036.00	9.68	6871.85	6899.50
9	5	1	5875.00	11840.00	146.25	0	Spot (Block9, Row1, Column5)	28951.06	25447.00	16487.24	0.06	0.57	5821.00	5885.73	5821.00	547.01	0.00	0.09	100.00	100.00	1.89	19626.00	23130.06	16878468.00	42.17	10033.97	9374.00
9	6	1	6173.00	11838.00	153.15	0	Spot (Block9, Row1, Column6)	20022.24	17856.50	8370.02	0.05	0.42	5972.00	6039.30	5972.00	636.93	0.00	0.11	100.00	100.00	0.00	11884.50	14050.24	12894322.00	21.95	9009.83	8624.00
9	7	1	6480.00	11839.00	155.70	0	Spot (Block9, Row1, Column7)	50067.73	60368.00	17672.54	0.08	0.35	6085.00	6153.64	6085.00	688.69	0.00	0.11	100.00	100.00	47.46	54283.00	43982.73	33445500.00	63.76	15705.75	14448.00
9	8	1	6783.00	11832.00	209.60	0	Spot (Block9, Row1, Column8)	7502.75	7491.00	671.68	0.00	0.09	6138.00	6220.39	6138.00	566.06	0.01	0.09	86.00	64.00	0.00	1353.00	1364.75	9430961.00	2.27	6669.88	6618.00
9	1	2	4667.00	12143.00	212.65	0	Spot (Block9, Row2, Column1)	6253.11	6201.00	384.07	0.00	0.06	5413.00	5491.02	5413.00	470.91	0.01	0.09	83.00	36.00	0.00	788.00	840.11	8047750.00	1.62	5841.79	5853.00
9	2	2	4970.00	12142.00	125.20	0	Spot (Block9, Row2, Column2)	10872.92	10659.00	1806.56	0.01	0.17	5285.50	5352.47	5285.50	403.81	0.01	0.08	100.00	100.00	0.00	5373.50	5587.42	4501387.00	13.67	7033.05	6807.50
9	3	2	5278.00	12145.00	200.10	0	Spot (Block9, Row2, Column3)	6646.77	6580.50	680.71	0.00	0.10	5396.00	5444.51	5396.00	418.63	0.00	0.08	93.00	73.00	0.00	1184.50	1250.77	7537435.00	2.87	5990.56	5962.00
9	4	2	5574.00	12143.00	195.55	0	Spot (Block9, Row2, Column4)	8100.72	7997.50	1086.10	0.01	0.13	5501.50	5552.77	5501.50	423.18	0.00	0.08	100.00	97.00	0.00	2496.00	2599.22	8764977.00	6.02	6479.34	6413.00
9	5	2	5874.00	12144.00	188.15	0	Spot (Block9, Row2, Column5)	7484.77	7367.00	713.33	0.01	0.10	5752.00	5944.38	5752.00	789.46	0.01	0.13	94.00	52.00	0.00	1615.00	1732.77	7424889.00	1.95	6405.85	6372.50
9	6	2	6161.00	12133.00	173.85	0	Spot (Block9, Row2, Column6)	7575.06	7405.50	912.65	0.01	0.12	5798.00	6030.58	5798.00	837.53	0.02	0.14	83.00	47.00	0.00	1607.50	1777.06	6393350.00	1.84	6571.14	6427.00
9	7	2	6478.00	12143.00	199.40	0	Spot (Block9, Row2, Column7)	7292.46	6973.00	997.81	0.02	0.14	5623.00	5696.76	5623.00	546.99	0.01	0.10	94.00	62.00	0.00	1350.00	1669.46	8233192.00	2.92	6205.28	6255.50
9	8	2	6804.00	12147.00	222.30	0	Spot (Block9, Row2, Column8)	6922.99	6683.00	1911.97	0.02	0.28	5858.00	5913.87	5858.00	509.64	0.00	0.09	73.00	40.00	0.00	825.00	1064.99	9823727.00	1.98	6174.84	6161.50
9	1	3	4680.00	12444.00	147.40	0	Spot (Block9, Row3, Column1)	16029.09	14648.00	6353.59	0.04	0.40	5358.00	5416.04	5358.00	414.02	0.00	0.08	100.00	100.00	0.00	9290.00	10671.09	9505252.00	25.63	7613.69	7588.00
9	2	3	4973.00	12443.00	205.80	0	Spot (Block9, Row3, Column2)	6423.32	6300.50	562.20	0.01	0.09	5259.00	5317.97	5259.00	404.06	0.00	0.08	96.00	69.00	0.00	1041.50	1164.32	7746522.00	2.74	5730.53	5697.00
9	3	3	5268.00	12441.00	153.85	0	Spot (Block9, Row3, Column3)	11645.16	10623.00	4331.11	0.04	0.37	5426.00	5498.14	5426.00	483.37	0.01	0.09	100.00	99.00	0.00	5197.00	6219.16	7569351.00	12.72	6897.75	6858.00
9	4	3	5572.00	12440.00	145.70	0	Spot (Block9, Row3, Column4)	17888.14	16662.50	7029.29	0.03	0.39	5516.00	5573.33	5516.00	446.43	0.00	0.08	100.00	100.00	0.00	11146.50	12372.14	10303569.00	27.58	8291.95	8053.50
9	5	3	5889.00	12441.00	168.90	0	Spot (Block9, Row3, Column5)	9408.26	8801.50	2190.02	0.03	0.23	6057.50	6270.44	6057.50	941.65	0.02	0.15	96.00	69.00	0.00	2744.00	3350.76	7432526.00	3.33	7250.34	7130.00
9	6	3	6176.00	12441.00	147.00	-50	Spot (Block9, Row3, Column6)	7100.37	7111.00	634.51	0.00	0.09	5903.50	6191.57	5903.50	994.44	0.02	0.16	58.00	12.00	0.00	1207.50	1196.87	4196319.00	0.91	6888.61	6569.00
9	7	3	6476.00	12439.00	148.65	0	Spot (Block9, Row3, Column7)	13515.69	12193.50	5442.50	0.04	0.40	5542.00	5621.10	5542.00	521.19	0.01	0.09	100.00	100.00	0.00	6651.50	7973.69	8163478.00	15.15	7202.57	7078.00
9	8	3	6775.00	12442.00	209.30	0	Spot (Block9, Row3, Column8)	6829.10	6756.50	487.04	0.00	0.07	5849.00	5917.94	5849.00	542.87	0.01	0.09	81.00	39.00	0.00	907.50	980.10	8509064.00	1.68	6241.94	6231.00
9	1	4	4676.00	12741.00	143.85	0	Spot (Block9, Row4, Column1)	17689.14	16905.00	6786.18	0.02	0.38	5421.00	5474.09	5421.00	448.43	0.00	0.08	100.00	100.00	0.00	11484.00	12268.14	9888231.00	27.24	8359.64	8065.50
9	2	4	4973.00	12741.00	222.95	0	Spot (Block9, Row4, Column2)	6265.95	6232.00	405.56	0.00	0.06	5299.00	5371.83	5299.00	461.18	0.01	0.09	90.00	50.00	0.00	933.00	966.95	8941505.00	1.94	5714.35	5673.00
9	3	4	5276.00	12740.00	146.10	0	Spot (Block9, Row4, Column3)	50956.56	61065.00	16981.43	0.08	0.33	5425.00	5503.18	5425.00	505.43	0.01	0.09	100.00	100.00	44.94	55640.00	45531.56	29707872.00	89.93	15626.81	13730.00
9	4	4	5566.00	12753.00	213.40	0	Spot (Block9, Row4, Column4)	6594.47	6517.00	482.94	0.01	0.07	5536.00	5601.54	5536.00	493.41	0.01	0.09	87.00	49.00	0.00	981.00	1058.47	8546436.00	2.01	6037.73	5963.00
9	5	4	5877.00	12741.00	196.80	0	Spot (Block9, Row4, Column5)	8164.78	7893.50	1203.95	0.01	0.15	5890.00	6028.84	5890.00	778.90	0.01	0.13	96.00	72.00	0.00	2003.50	2274.78	8948598.00	2.74	6882.44	6924.00
9	6	4	6179.00	12744.00	170.70	0	Spot (Block9, Row4, Column6)	7580.20	7557.00	726.81	0.00	0.10	5684.00	5814.72	5684.00	709.55	0.01	0.12	93.00	77.00	0.00	1873.00	1896.20	6102061.00	2.49	6711.84	6706.00
9	7	4	6473.00	12748.00	148.70	0	Spot (Block9, Row4, Column7)	19428.54	16261.00	10167.74	0.08	0.52	5627.00	5679.05	5627.00	520.17	0.00	0.09	100.00	100.00	0.00	10634.00	13801.54	11793121.00	26.43	8361.25	8007.00
9	8	4	6772.00	12744.00	172.25	0	Spot (Block9, Row4, Column8)	9289.96	8901.00	1980.84	0.02	0.21	5952.00	6012.23	5952.00	523.98	0.00	0.09	98.00	92.00	0.00	2949.00	3337.96	7701379.00	6.26	6775.16	6804.50
9	1	5	4679.00	13042.00	139.50	0	Spot (Block9, Row5, Column1)	18717.87	18367.00	5973.32	0.01	0.32	5383.00	5456.16	5383.00	440.46	0.01	0.08	100.00	100.00	0.00	12984.00	13334.87	9864318.00	30.11	9067.84	8544.00
9	2	5	4982.00	13041.00	210.30	0	Spot (Block9, Row5, Column2)	6391.29	6330.00	465.97	0.00	0.07	5314.00	5371.08	5314.00	373.15	0.00	0.07	96.00	72.00	0.00	1016.00	1077.29	8065802.00	2.73	5799.61	5824.00
9	3	5	5281.00	13046.00	208.25	0	Spot (Block9, Row5, Column3)	6831.54	6706.50	671.97	0.01	0.10	5494.00	5576.83	5494.00	527.70	0.01	0.09	94.00	60.00	0.00	1212.50	1337.54	8457452.00	2.38	6063.59	6048.00
9	4	5	5572.00	13042.00	147.35	0	Spot (Block9, Row5, Column4)	13510.66	12341.50	4835.44	0.04	0.36	5610.50	5722.72	5610.50	618.46	0.01	0.11	100.00	100.00	0.00	6731.00	7900.16	8106397.00	12.59	7326.23	7137.00
9	5	5	5873.00	13040.00	149.30	0	Spot (Block9, Row5, Column5)	61655.32	65535.00	8874.86	0.03	0.14	5883.00	6067.17	5883.00	906.66	0.01	0.15	100.00	100.00	78.75	59652.00	55772.32	37425096.00	61.31	22637.29	20116.00
9	6	5	6176.00	13043.00	191.45	0	Spot (Block9, Row5, Column6)	7421.84	7226.00	1023.81	0.01	0.14	5644.00	5735.88	5644.00	640.71	0.01	0.11	87.00	60.00	0.00	1582.00	1777.84	7666758.00	2.63	6215.32	6200.00
9	7	5	6482.00	13042.00	200.40	0	Spot (Block9, Row5, Column7)	6799.03	6793.00	563.93	0.00	0.08	5692.00	5742.02	5692.00	519.64	0.00	0.09	83.00	53.00	0.00	1101.00	1107.03	7737299.00	2.03	6230.30	6298.50
9	8	5	6776.00	13040.00	145.90	0	Spot (Block9, Row5, Column8)	38541.71	35987.00	21411.04	0.03	0.56	5901.00	5976.66	5901.00	543.61	0.01	0.09	100.00	100.00	23.57	30086.00	32640.71	22238648.00	59.91	12102.61	11687.00
9	1	6	4678.00	13343.00	208.95	0	Spot (Block9, Row6, Column1)	6574.25	6518.50	475.98	0.00	0.07	5402.00	5438.93	5402.00	371.72	0.00	0.07	97.00	80.00	0.00	1116.50	1172.25	8178368.00	3.05	5983.17	5916.00
9	2	6	4983.00	13343.00	215.90	0	Spot (Block9, Row6, Column2)	6491.24	6485.00	467.67	0.00	0.07	5438.00	5503.87	5438.00	475.31	0.01	0.09	89.00	56.00	0.00	1047.00	1053.24	8633344.00	2.08	5936.09	5940.50
9	3	6	5268.00	13339.00	142.10	0	Spot (Block9, Row6, Column3)	42892.58	43090.50	19033.71	0.00	0.44	5546.00	5637.39	5546.00	535.82	0.01	0.10	100.00	100.00	25.00	37544.50	37346.58	23505236.00	69.53	13778.83	12019.00
9	4	6	5582.00	13337.00	165.50	0	Spot (Block9, Row6, Column4)	9058.82	8729.50	1679.44	0.02	0.19	5643.00	5782.20	5643.00	681.61	0.01	0.12	99.00	91.00	0.00	3086.50	3415.82	6866585.00	4.81	6658.31	6652.00
9	5	6	5875.00	13341.00	148.35	0	Spot (Block9, Row6, Column5)	63131.45	65535.00	6687.70	0.02	0.11	5763.00	5946.89	5763.00	868.38	0.01	0.15	100.00	100.00	83.72	59772.00	57368.45	38005452.00	65.85	22353.99	18447.00
9	6	6	6174.00	13336.00	201.40	0	Spot (Block9, Row6, Column6)	7111.11	6993.00	884.12	0.01	0.12	5652.00	5735.26	5652.00	617.99	0.01	0.11	82.00	55.00	0.00	1341.00	1459.11	8220445.00	2.23	6204.15	6204.00
9	7	6	6474.00	13338.00	144.55	0	Spot (Block9, Row6, Column7)	20256.91	18736.00	8538.36	0.03	0.42	5729.00	5811.48	5729.00	570.45	0.01	0.10	100.00	100.00	0.00	13007.00	14527.91	11586952.00	25.32	8867.28	8443.50
9	8	6	6783.00	13342.00	145.00	0	Spot (Block9, Row6, Column8)	28779.94	25711.00	15953.16	0.05	0.55	5943.00	6042.98	5943.00	597.02	0.01	0.10	100.00	100.00	1.23	19768.00	22836.94	16375784.00	38.08	10394.88	9194.50
9	1	7	4676.00	13642.00	214.35	0	Spot (Block9, Row7, Column1)	6430.00	6383.50	448.81	0.00	0.07	5442.00	5508.67	5442.00	539.41	0.01	0.10	85.00	38.00	0.00	941.50	988.00	8397583.00	1.71	5915.32	5920.00
9	2	7	4980.00	13646.00	205.75	0	Spot (Block9, Row7, Column2)	6468.82	6410.00	427.80	0.00	0.07	5462.00	5479.48	5462.00	378.67	0.00	0.07	95.00	69.00	0.00	948.00	1006.82	7801399.00	2.61	5969.12	5945.50
9	3	7	5278.00	13641.00	211.40	0	Spot (Block9, Row7, Column3)	6565.33	6537.50	478.48	0.00	0.07	5562.00	5624.05	5562.00	514.84	0.00	0.09	83.00	45.00	0.00	975.50	1003.33	8364234.00	1.83	6114.33	6093.50
9	4	7	5573.00	13641.00	216.25	0	Spot (Block9, Row7, Column4)	6563.97	6511.00	487.20	0.00	0.07	5573.00	5619.69	5573.00	462.83	0.00	0.08	86.00	51.00	0.00	938.00	990.97	8756338.00	2.04	6050.14	6050.00
9	5	7	5878.00	13642.00	198.10	0	Spot (Block9, Row7, Column5)	8069.42	8022.00	1088.23	0.00	0.13	5611.00	5679.33	5611.00	535.25	0.01	0.09	99.00	90.00	0.00	2411.00	2458.42	8989332.00	4.47	6680.23	6622.00
9	6	7	6174.00	13641.00	217.90	0	Spot (Block9, Row7, Column6)	6778.88	6753.50	547.71	0.00	0.08	5613.00	5680.16	5613.00	529.51	0.01	0.09	86.00	55.00	0.00	1140.50	1165.88	9205713.00	2.07	6159.72	6103.50
9	7	7	6473.00	13644.00	146.00	0	Spot (Block9, Row7, Column7)	27485.77	25691.50	12227.50	0.03	0.44	5756.00	5820.44	5756.00	573.09	0.00	0.10	100.00	100.00	0.00	19935.50	21729.77	15941749.00	37.80	10885.26	8907.00
9	8	7	6777.00	13641.00	147.00	-50	Spot (Block9, Row7, Column8)	5962.26	5942.00	446.46	0.00	0.07	6051.00	6112.52	6051.00	618.68	0.00	0.10	3.00	0.00	0.00	-109.00	-88.74	3535619.00	-0.24	5963.46	5911.00
9	1	8	4667.00	13944.00	149.05	0	Spot (Block9, Row8, Column1)	64633.51	65535.00	3588.71	0.01	0.06	5631.00	5744.80	5631.00	634.12	0.01	0.11	100.00	100.00	90.46	59904.00	59002.51	39297516.00	92.87	26437.56	21582.00
9	2	8	4974.00	13942.00	213.60	0	Spot (Block9, Row8, Column2)	6816.93	6701.00	692.81	0.01	0.10	5591.00	5662.14	5591.00	545.64	0.01	0.10	85.00	50.00	0.00	1110.00	1225.93	8902914.00	2.12	5959.95	5951.00
9	3	8	5270.00	13939.00	148.65	0	Spot (Block9, Row8, Column3)	15640.54	13836.50	7119.96	0.05	0.46	5625.50	5663.58	5625.50	473.16	0.00	0.08	100.00	98.00	0.00	8211.00	10015.04	9446888.00	21.09	7711.75	7647.50
9	4	8	5572.00	13943.00	195.50	0	Spot (Block9, Row8, Column4)	6954.01	6866.50	787.50	0.01	0.11	5584.00	5623.90	5584.00	471.02	0.00	0.08	88.00	66.00	0.00	1282.50	1370.01	7510336.00	2.82	6011.50	5998.50
9	5	8	5863.00	13943.00	218.40	0	Spot (Block9, Row8, Column5)	6570.77	6519.50	548.62	0.00	0.08	5575.50	5611.63	5575.50	441.14	0.00	0.08	83.00	53.00	0.00	944.00	995.27	9001958.00	2.17	5930.13	5893.00
9	6	8	6178.00	13940.00	209.50	0	Spot (Block9, Row8, Column6)	6939.12	6824.00	653.59	0.01	0.09	5630.00	5681.66	5630.00	478.37	0.00	0.08	92.00	65.00	0.00	1194.00	1309.12	8653081.00	2.63	6205.08	6192.00
9	7	8	6476.00	13941.00	148.10	0	Spot (Block9, Row8, Column7)	12098.83	11552.50	3339.59	0.02	0.28	5832.50	5869.39	5832.50	556.63	0.00	0.09	100.00	99.00	0.00	5720.00	6266.33	7283498.00	11.19	7288.35	7202.00
9	8	8	6767.00	13944.00	147.90	0	Spot (Block9, Row8, Column8)	14413.28	14283.50	3657.53	0.00	0.25	6150.00	6210.69	6150.00	653.82	0.00	0.11	100.00	99.00	0.00	8133.50	8263.28	8590316.00	12.55	8201.65	8026.00
10	1	1	9176.00	11840.00	155.90	0	Spot (Block10, Row1, Column1)	57606.36	65535.00	12139.92	0.06	0.21	2455.00	2499.98	2455.00	276.24	0.01	0.11	100.00	100.00	61.34	63080.00	55151.36	38596592.00	199.49	17070.48	13478.50
10	2	1	9475.00	11844.00	194.15	0	Spot (Block10, Row1, Column2)	2966.45	2977.00	231.91	0.00	0.08	2441.00	2469.97	2441.00	221.73	0.01	0.09	89.00	65.00	0.00	536.00	525.45	3174102.00	2.24	2620.65	2615.00
10	3	1	9790.00	11841.00	212.95	0	Spot (Block10, Row1, Column3)	2796.72	2795.00	121.41	0.00	0.04	2462.00	2474.30	2462.00	127.85	0.00	0.05	95.00	74.00	0.00	333.00	334.72	3635740.00	2.52	2593.74	2601.00
10	4	1	10070.00	11842.00	198.30	0	Spot (Block10, Row1, Column4)	3037.89	3009.00	241.77	0.00	0.08	2492.00	2510.67	2492.00	140.61	0.00	0.06	98.00	88.00	0.00	517.00	545.89	3393324.00	3.75	2677.42	2684.00
10	5	1	10380.00	11836.00	195.70	0	Spot (Block10, Row1, Column5)	3086.05	3078.00	204.22	0.00	0.07	2521.00	2534.43	2521.00	136.36	0.00	0.05	97.00	93.00	0.00	557.00	565.05	3332929.00	4.05	2720.19	2729.00
10	6	1	10671.00	11830.00	201.30	0	Spot (Block10, Row1, Column6)	3131.06	3062.00	283.60	0.01	0.09	2537.00	2549.81	2537.00	116.48	0.00	0.05	99.00	93.00	0.00	525.00	594.06	3603850.00	4.99	2775.00	2773.50
10	7	1	10976.00	11838.00	190.65	0	Spot (Block10, Row1, Column7)	3188.76	3120.00	298.32	0.01	0.09	2525.00	2536.87	2525.00	113.74	0.00	0.04	99.00	96.00	0.00	595.00	663.76	3268484.00	5.73	2787.97	2796.00
10	8	1	11276.00	11846.00	218.90	0	Spot (Block10, Row1, Column8)	3101.75	3064.50	212.81	0.01	0.07	2627.00	2642.99	2627.00	166.69	0.00	0.06	96.00	70.00	0.00	437.50	474.75	4261805.00	2.75	2778.44	2799.50
10	1	2	9174.00	12140.00	210.65	0	Spot (Block10, Row2, Column1)	2688.76	2697.00	113.51	0.00	0.04	2382.00	2407.44	2382.00	193.49	0.00	0.08	82.00	28.00	0.00	315.00	306.76	3395899.00	1.45	2519.89	2510.00
10	2	2	9481.00	12145.00	134.60	0	Spot (Block10, Row2, Column2)	2765.46	2750.50	127.09	0.00	0.05	2392.00	2402.56	2392.00	101.87	0.00	0.04	99.00	92.00	0.00	358.50	373.46	1355077.00	3.56	2585.96	2598.00
10	3	2	9781.00	12146.00	188.80	0	Spot (Block10, Row2, Column3)	2856.29	2833.00	199.45	0.00	0.07	2422.00	2431.49	2422.00	99.38	0.00	0.04	97.00	89.00	0.00	411.00	434.29	2876280.00	4.27	2614.18	2598.50
10	4	2	10074.00	12143.00	207.90	0	Spot (Block10, Row2, Column4)	2950.28	2935.00	172.58	0.00	0.06	2462.00	2469.92	2462.00	118.82	0.00	0.05	99.00	94.00	0.00	473.00	488.28	3631796.00	4.04	2632.04	2626.00
10	5	2	10382.00	12148.00	197.50	0	Spot (Block10, Row2, Column5)	3605.70	3559.00	364.16	0.01	0.10	2503.00	2508.22	2503.00	124.33	0.00	0.05	100.00	99.00	0.00	1056.00	1102.70	3998716.00	8.83	2852.30	2840.00
10	6	2	10666.00	12141.00	202.10	0	Spot (Block10, Row2, Column6)	2913.92	2910.00	161.32	0.00	0.06	2507.00	2511.80	2507.00	123.08	0.00	0.05	95.00	86.00	0.00	403.00	406.92	3371411.00	3.27	2672.16	2657.00
10	7	2	10977.00	12140.00	207.05	0	Spot (Block10, Row2, Column7)	2963.25	2940.00	260.04	0.00	0.09	2500.00	2503.81	2500.00	114.31	0.00	0.05	98.00	93.00	0.00	440.00	463.25	3615169.00	4.02	2687.24	2680.00
10	8	2	11287.00	12134.00	206.80	0	Spot (Block10, Row2, Column8)	2920.30	2922.00	155.17	0.00	0.05	2558.50	2568.09	2558.50	128.28	0.00	0.05	91.00	74.00	0.00	363.50	361.80	3565686.00	2.75	2685.65	2666.00
10	1	3	9183.00	12447.00	186.75	0	Spot (Block10, Row3, Column1)	3055.69	3004.00	263.68	0.01	0.09	2409.00	2417.12	2409.00	114.23	0.00	0.05	99.00	95.00	0.00	595.00	646.69	3003740.00	5.59	2648.72	2644.00
10	2	3	9470.00	12447.00	190.80	0	Spot (Block10, Row3, Column2)	2915.24	2921.00	163.71	0.00	0.06	2429.50	2428.94	2429.50	112.06	0.00	0.05	99.00	95.00	0.00	491.50	485.74	2988118.00	4.34	2646.79	2653.00
10	3	3	9768.00	12436.00	188.55	0	Spot (Block10, Row3, Column3)	2954.76	2936.00	205.02	0.00	0.07	2437.00	2451.26	2437.00	127.17	0.00	0.05	99.00	92.00	0.00	499.00	517.76	2960674.00	3.96	2670.96	2665.00
10	4	3	10080.00	12439.00	173.20	0	Spot (Block10, Row3, Column4)	3754.73	3552.00	686.18	0.02	0.18	2459.00	2470.65	2459.00	119.02	0.00	0.05	100.00	99.00	0.00	1093.00	1295.73	3150218.00	10.79	2861.95	2865.00
10	5	3	10387.00	12448.00	199.45	0	Spot (Block10, Row3, Column5)	3042.76	3017.50	201.45	0.00	0.07	2510.00	2518.10	2510.00	122.96	0.00	0.05	99.00	92.00	0.00	507.50	532.76	3444408.00	4.27	2738.38	2717.50
10	6	3	10672.00	12446.00	191.50	0	Spot (Block10, Row3, Column6)	3011.04	3005.00	192.16	0.00	0.06	2509.00	2516.01	2509.00	128.80	0.00	0.05	97.00	89.00	0.00	496.00	502.04	3119436.00	3.84	2765.22	2755.50
10	7	3	10973.00	12449.00	184.25	0	Spot (Block10, Row3, Column7)	2825.17	2801.50	174.56	0.00	0.06	2492.00	2493.77	2492.00	114.42	0.00	0.05	93.00	67.00	0.00	309.50	333.17	2706510.00	2.90	2659.08	2655.00
10	8	3	11270.00	12441.00	200.40	0	Spot (Block10, Row3, Column8)	2904.18	2895.00	163.16	0.00	0.06	2527.00	2541.06	2527.00	134.95	0.00	0.05	93.00	75.00	0.00	368.00	377.18	3302055.00	2.69	2651.00	2648.00
10	1	4	9180.00	12743.00	156.95	0	Spot (Block10, Row4, Column1)	3771.27	3647.50	577.43	0.01	0.15	2435.00	2442.26	2435.00	124.30	0.00	0.05	100.00	100.00	0.00	1212.50	1336.27	2556921.00	10.69	2824.47	2791.00
10	2	4	9475.00	12748.00	213.40	0	Spot (Block10, Row4, Column2)	2940.72	2951.00	119.86	0.00	0.04	2474.00	2479.88	2474.00	127.86	0.00	0.05	99.00	94.00	0.00	477.00	466.72	3828812.00	3.60	2698.33	2704.50
10	3	4	9777.00	12742.00	150.05	0	Spot (Block10, Row4, Column3)	6218.91	6034.50	1584.71	0.01	0.25	2443.00	2467.55	2443.00	137.98	0.00	0.06	100.00	100.00	0.00	3591.50	3775.91	3818408.00	27.19	3485.45	3383.50
10	4	4	10072.00	12740.00	203.90	0	Spot (Block10, Row4, Column4)	2847.35	2850.00	170.80	0.00	0.06	2427.00	2444.79	2427.00	123.11	0.00	0.05	96.00	81.00	0.00	423.00	420.35	3362726.00	3.27	2580.24	2568.50
10	5	4	10365.00	12736.00	209.80	0	Spot (Block10, Row4, Column5)	2908.53	2890.00	180.79	0.00	0.06	2482.00	2492.96	2482.00	123.24	0.00	0.05	97.00	83.00	0.00	408.00	426.53	3650203.00	3.37	2642.79	2631.50
10	6	4	10676.00	12742.00	189.65	0	Spot (Block10, Row4, Column6)	3933.42	3923.50	393.39	0.00	0.10	2501.50	2516.04	2501.50	127.60	0.00	0.05	100.00	100.00	0.00	1422.00	1431.92	4004225.00	11.11	2991.28	2961.00
10	7	4	10972.00	12747.00	192.05	0	Spot (Block10, Row4, Column7)	2969.23	2935.00	210.37	0.01	0.07	2501.50	2510.23	2501.50	134.86	0.00	0.05	98.00	80.00	0.00	433.50	467.73	3085031.00	3.40	2719.09	2714.00
10	8	4	11275.00	12746.00	162.20	0	Spot (Block10, Row4, Column8)	3747.28	3729.00	439.22	0.00	0.12	2556.00	2565.51	2556.00	146.34	0.00	0.06	100.00	99.00	0.00	1173.00	1191.28	2720522.00	8.08	2959.33	2939.00
10	1	5	9181.00	13040.00	166.35	0	Spot (Block10, Row5, Column1)	3676.26	3502.00	672.95	0.02	0.18	2394.00	2405.32	2394.00	128.98	0.00	0.05	100.00	100.00	0.00	1108.00	1282.26	2823367.00	9.85	2774.66	2764.50
10	2	5	9478.00	13034.00	196.15	0	Spot (Block10, Row5, Column2)	2940.20	2970.00	211.18	0.00	0.07	2450.00	2458.70	2450.00	114.32	0.00	0.05	96.00	89.00	0.00	520.00	490.20	3193056.00	4.21	2655.12	2667.50
10	3	5	9774.00	13042.00	203.70	0	Spot (Block10, Row5, Column3)	2984.96	2986.50	189.87	0.00	0.06	2465.00	2477.28	2465.00	133.19	0.00	0.05	97.00	88.00	0.00	521.50	519.96	3510311.00	3.81	2685.16	2676.50
10	4	5	10054.00	13046.00	174.70	0	Spot (Block10, Row5, Column4)	2965.04	2938.00	238.01	0.00	0.08	2440.00	2473.97	2440.00	426.57	0.01	0.17	64.00	9.00	0.00	498.00	525.04	2535107.00	1.15	2779.90	2749.00
10	5	5	10376.00	13041.00	149.10	0	Spot (Block10, Row5, Column5)	6209.76	6179.00	1837.93	0.00	0.30	2481.00	2517.97	2481.00	417.65	0.01	0.17	100.00	100.00	0.00	3698.00	3728.76	3787952.00	8.84	3391.15	3340.00
10	6	5	10671.00	13044.00	196.15	0	Spot (Block10, Row5, Column6)	2998.37	2959.00	210.43	0.01	0.07	2507.00	2525.09	2507.00	131.05	0.00	0.05	97.00	89.00	0.00	452.00	491.37	3265223.00	3.61	2787.43	2799.50
10	7	5	10973.00	13045.00	183.05	0	Spot (Block10, Row5, Column7)	3037.66	3012.00	187.14	0.00	0.06	2514.00	2530.66	2514.00	127.84	0.00	0.05	99.00	95.00	0.00	498.00	523.66	2876663.00	3.97	2803.91	2786.50
10	8	5	11277.00	13032.00	187.70	0	Spot (Block10, Row5, Column8)	3127.48	3106.50	260.75	0.00	0.08	2535.00	2549.48	2535.00	140.74	0.00	0.06	99.00	89.00	0.00	571.50	592.48	3121226.00	4.11	2778.65	2760.50
10	1	6	9181.00	13350.00	212.45	0	Spot (Block10, Row6, Column1)	2775.84	2763.00	173.13	0.00	0.06	2333.00	2345.15	2333.00	128.52	0.00	0.05	99.00	87.00	0.00	430.00	442.84	3578059.00	3.35	2502.69	2499.00
10	2	6	9479.00	13340.00	198.85	0	Spot (Block10, Row6, Column2)	3003.97	2998.00	221.17	0.00	0.07	2424.00	2429.86	2424.00	122.34	0.00	0.05	97.00	92.00	0.00	574.00	579.97	3346422.00	4.69	2709.39	2673.00
10	3	6	9774.00	13339.00	172.10	0	Spot (Block10, Row6, Column3)	3561.59	3416.50	600.22	0.02	0.17	2458.00	2467.86	2458.00	126.33	0.00	0.05	100.00	99.00	0.00	958.50	1103.59	2941873.00	8.66	2812.53	2792.00
10	4	6	10085.00	13349.00	195.00	0	Spot (Block10, Row6, Column4)	3043.95	3019.50	264.05	0.00	0.09	2468.00	2493.06	2468.00	430.24	0.00	0.17	65.00	16.00	0.00	551.50	575.95	3281374.00	1.28	2672.77	2662.00
10	5	6	10378.00	13340.00	159.80	0	Spot (Block10, Row6, Column5)	3855.24	3723.50	632.14	0.02	0.16	2469.00	2499.04	2469.00	422.39	0.01	0.17	99.00	72.00	0.00	1254.50	1386.24	2721800.00	3.21	2885.07	2871.00
10	6	6	10679.00	13347.00	203.50	0	Spot (Block10, Row6, Column6)	2956.49	2956.50	171.22	0.00	0.06	2480.00	2487.26	2480.00	134.77	0.00	0.05	96.00	87.00	0.00	476.50	476.49	3470915.00	3.48	2698.79	2696.00
10	7	6	10980.00	13342.00	184.70	0	Spot (Block10, Row6, Column7)	2992.45	2984.00	179.19	0.00	0.06	2485.00	2492.36	2485.00	139.47	0.00	0.06	99.00	92.00	0.00	499.00	507.45	2863776.00	3.59	2754.84	2769.00
10	8	6	11281.00	13340.00	196.35	0	Spot (Block10, Row6, Column8)	2911.53	2862.00	226.83	0.01	0.08	2487.50	2495.94	2487.50	130.39	0.00	0.05	95.00	75.00	0.00	374.50	424.03	3176475.00	3.19	2684.29	2682.00
10	1	7	9179.00	13635.00	190.35	0	Spot (Block10, Row7, Column1)	2768.59	2791.50	164.49	0.00	0.06	2293.00	2320.55	2293.00	234.53	0.01	0.10	92.00	54.00	0.00	498.50	475.59	2835040.00	1.91	2483.45	2481.00
10	2	7	9486.00	13647.00	190.15	0	Spot (Block10, Row7, Column2)	2787.89	2776.00	177.68	0.00	0.06	2377.50	2386.97	2377.50	133.06	0.00	0.06	96.00	77.00	0.00	398.50	410.39	2857592.00	3.01	2603.60	2584.00
10	3	7	9776.00	13646.00	208.05	0	Spot (Block10, Row7, Column3)	2788.28	2778.00	134.11	0.00	0.05	2413.00	2416.57	2413.00	133.09	0.00	0.06	95.00	82.00	0.00	365.00	375.28	3437951.00	2.79	2578.32	2552.00
10	4	7	10085.00	13632.00	220.15	0	Spot (Block10, Row7, Column4)	2851.94	2821.00	187.86	0.00	0.07	2426.00	2430.72	2426.00	131.69	0.00	0.05	96.00	84.00	0.00	395.00	425.94	3952788.00	3.20	2576.46	2587.00
10	5	7	10369.00	13629.00	200.65	0	Spot (Block10, Row7, Column5)	2864.09	2838.50	203.96	0.00	0.07	2414.00	2426.15	2414.00	128.63	0.00	0.05	97.00	85.00	0.00	424.50	450.09	3253611.00	3.40	2615.09	2610.00
10	6	7	10672.00	13635.00	195.10	0	Spot (Block10, Row7, Column6)	2922.03	2938.00	189.04	0.00	0.06	2382.00	2401.03	2382.00	142.88	0.00	0.06	98.00	89.00	0.00	556.00	540.03	3141187.00	3.65	2666.62	2660.50
10	7	7	10973.00	13638.00	200.15	0	Spot (Block10, Row7, Column7)	2878.80	2859.00	205.35	0.00	0.07	2375.00	2394.02	2375.00	145.42	0.00	0.06	98.00	88.00	0.00	484.00	503.80	3270321.00	3.33	2613.40	2612.00
10	8	7	11281.00	13640.00	132.80	0	Spot (Block10, Row7, Column8)	4728.86	4750.00	622.86	0.00	0.13	2447.00	2457.68	2447.00	151.64	0.00	0.06	100.00	100.00	0.00	2303.00	2281.86	2227294.00	14.98	3191.64	3116.00
10	1	8	9171.00	13943.00	147.25	0	Spot (Block10, Row8, Column1)	62520.37	65535.00	7103.43	0.02	0.11	2280.00	2324.01	2280.00	324.69	0.01	0.14	100.00	100.00	77.50	63255.00	60240.37	36949844.00	185.40	19860.07	15034.00
10	2	8	9477.00	13940.00	213.65	0	Spot (Block10, Row8, Column2)	2723.44	2711.00	191.66	0.00	0.07	2331.00	2364.11	2331.00	259.81	0.01	0.11	75.00	25.00	0.00	380.00	392.44	3545918.00	1.38	2462.14	2452.50
10	3	8	9766.00	13946.00	190.85	0	Spot (Block10, Row8, Column3)	2798.99	2741.50	266.99	0.01	0.10	2355.00	2364.78	2355.00	140.10	0.00	0.06	94.00	67.00	0.00	386.50	443.99	2877358.00	3.10	2518.76	2498.00
10	4	8	10079.00	13936.00	195.00	0	Spot (Block10, Row8, Column4)	2813.65	2782.00	233.23	0.00	0.08	2375.00	2379.95	2375.00	141.69	0.00	0.06	94.00	73.00	0.00	407.00	438.65	3019047.00	3.06	2572.77	2576.00
10	5	8	10373.00	13945.00	197.00	0	Spot (Block10, Row8, Column5)	2718.15	2728.00	169.76	0.00	0.06	2396.00	2411.82	2396.00	152.04	0.00	0.06	82.00	57.00	0.00	332.00	322.15	2981810.00	2.01	2553.43	2560.00
10	6	8	10672.00	13948.00	196.60	0	Spot (Block10, Row8, Column6)	2895.42	2867.50	249.81	0.00	0.09	2394.00	2419.75	2394.00	167.02	0.00	0.07	91.00	75.00	0.00	473.50	501.42	3173384.00	2.85	2560.77	2550.00
10	7	8	10974.00	13940.00	194.30	0	Spot (Block10, Row8, Column7)	2846.62	2821.00	236.27	0.00	0.08	2407.00	2438.30	2407.00	186.37	0.01	0.08	86.00	56.00	0.00	414.00	439.62	3051580.00	2.19	2558.99	2575.00
10	8	8	11267.00	13946.00	146.00	0	Spot (Block10, Row8, Column8)	9131.14	8754.00	3240.60	0.02	0.35	2503.00	2531.56	2503.00	216.67	0.00	0.09	100.00	100.00	0.00	6251.00	6628.14	5305190.00	30.46	4180.21	3857.00
11	1	1	13678.00	11841.00	157.50	0	Spot (Block11, Row1, Column1)	56854.34	65535.00	12575.79	0.06	0.22	4434.00	4511.73	4434.00	498.76	0.01	0.11	100.00	100.00	59.32	61101.00	52420.34	38718140.00	104.94	18969.57	17298.00
11	2	1	13979.00	11843.00	175.90	0	Spot (Block11, Row1, Column2)	5449.56	5341.00	1056.71	0.01	0.19	4263.00	4332.89	4263.00	409.61	0.01	0.09	89.00	60.00	0.00	1078.00	1186.56	4697522.00	2.73	4769.39	4687.50
11	3	1	14279.00	11835.00	209.95	0	Spot (Block11, Row1, Column3)	4938.77	4883.00	346.78	0.00	0.07	4237.00	4271.74	4237.00	311.52	0.00	0.07	90.00	53.00	0.00	646.00	701.77	6193220.00	2.14	4549.84	4540.00
11	4	1	14564.00	11841.00	185.65	0	Spot (Block11, Row1, Column4)	5170.41	5081.00	479.98	0.01	0.09	4184.00	4209.14	4184.00	293.14	0.00	0.07	98.00	79.00	0.00	897.00	986.41	5015301.00	3.28	4637.62	4609.00
11	5	1	14878.00	11831.00	197.55	0	Spot (Block11, Row1, Column5)	5080.49	5022.00	403.06	0.01	0.08	4175.00	4215.93	4175.00	314.99	0.00	0.07	94.00	77.00	0.00	847.00	905.49	5639341.00	2.74	4612.35	4562.50
11	6	1	15186.00	11836.00	209.60	0	Spot (Block11, Row1, Column6)	5084.33	5057.00	401.75	0.00	0.08	4254.00	4300.56	4254.00	330.36	0.00	0.08	89.00	62.00	0.00	803.00	830.33	6385913.00	2.37	4664.20	4590.50
11	7	1	15492.00	11838.00	201.95	0	Spot (Block11, Row1, Column7)	5330.41	5228.00	483.25	0.01	0.09	4373.50	4418.14	4373.50	354.82	0.00	0.08	91.00	64.00	0.00	854.50	956.91	6140631.00	2.57	4778.50	4816.00
11	8	1	15789.00	11836.00	213.00	0	Spot (Block11, Row1, Column8)	5674.56	5579.00	561.12	0.01	0.10	4645.00	4675.05	4645.00	423.41	0.00	0.09	88.00	56.00	0.00	934.00	1029.56	7371260.00	2.36	5009.26	5024.00
11	1	2	13667.00	12143.00	208.05	0	Spot (Block11, Row2, Column1)	4967.13	4984.50	333.35	0.00	0.07	4224.00	4288.43	4224.00	401.35	0.01	0.09	82.00	44.00	0.00	760.50	743.13	6139367.00	1.69	4555.40	4526.00
11	2	2	13967.00	12138.00	155.65	0	Spot (Block11, Row2, Column2)	5065.89	5089.00	401.39	0.00	0.08	4200.00	4235.70	4200.00	294.63	0.00	0.07	89.00	76.00	0.00	889.00	865.89	3384015.00	2.82	4540.78	4488.00
11	3	2	14274.00	12140.00	195.20	0	Spot (Block11, Row2, Column3)	5041.83	5023.00	414.03	0.00	0.08	4193.00	4227.75	4193.00	298.88	0.00	0.07	90.00	73.00	0.00	830.00	848.83	5470386.00	2.72	4640.04	4609.50
11	4	2	14572.00	12138.00	196.40	0	Spot (Block11, Row2, Column4)	5009.53	5005.00	326.89	0.00	0.07	4132.00	4176.28	4132.00	296.43	0.00	0.07	98.00	78.00	0.00	873.00	877.53	5470407.00	2.81	4520.97	4515.00
11	5	2	14885.00	12137.00	190.50	0	Spot (Block11, Row2, Column5)	5925.64	5805.50	880.08	0.01	0.15	4104.00	4142.73	4104.00	272.04	0.00	0.07	100.00	100.00	0.00	1701.50	1821.64	6067856.00	6.55	4759.60	4739.50
11	6	2	15178.00	12146.00	199.50	0	Spot (Block11, Row2, Column6)	5114.04	5071.00	456.76	0.00	0.09	4197.00	4233.01	4197.00	297.84	0.00	0.07	92.00	75.00	0.00	874.00	917.04	5789090.00	2.96	4565.35	4530.00
11	7	2	15477.00	12138.00	201.20	0	Spot (Block11, Row2, Column7)	5079.22	5014.50	388.91	0.01	0.08	4257.00	4284.61	4257.00	307.05	0.00	0.07	93.00	62.00	0.00	757.50	822.22	5830948.00	2.59	4674.79	4648.50
11	8	2	15784.00	12141.00	207.30	0	Spot (Block11, Row2, Column8)	5143.19	5139.50	366.50	0.00	0.07	4418.00	4456.98	4418.00	378.96	0.00	0.09	80.00	45.00	0.00	721.50	725.19	6274695.00	1.81	4758.88	4720.00
11	1	3	13679.00	12442.00	195.75	0	Spot (Block11, Row3, Column1)	5369.19	5272.50	622.69	0.01	0.12	4230.00	4262.74	4230.00	304.22	0.00	0.07	92.00	80.00	0.00	1042.50	1139.19	5820197.00	3.64	4702.15	4680.00
11	2	3	13985.00	12443.00	210.45	0	Spot (Block11, Row3, Column2)	5288.45	5188.00	465.46	0.01	0.09	4300.00	4316.59	4300.00	304.01	0.00	0.07	97.00	77.00	0.00	888.00	988.45	6668736.00	3.20	4697.91	4734.00
11	3	3	14270.00	12435.00	198.25	0	Spot (Block11, Row3, Column3)	5379.52	5296.00	455.40	0.01	0.08	4313.00	4345.59	4313.00	345.25	0.00	0.08	95.00	81.00	0.00	983.00	1066.52	5955132.00	2.99	4796.11	4803.00
11	4	3	14580.00	12443.00	205.15	0	Spot (Block11, Row3, Column4)	5100.69	5018.00	421.05	0.01	0.08	4262.00	4305.17	4262.00	336.81	0.00	0.08	93.00	58.00	0.00	756.00	838.69	6105527.00	2.36	4654.13	4606.00
11	5	3	14882.00	12442.00	194.25	0	Spot (Block11, Row3, Column5)	5451.20	5321.00	1264.94	0.01	0.23	4250.50	4302.72	4250.50	325.77	0.01	0.08	94.00	77.00	0.00	1070.50	1200.70	5772825.00	3.53	4701.24	4672.50
11	6	3	15187.00	12445.00	200.20	0	Spot (Block11, Row3, Column6)	5264.95	5187.50	427.58	0.01	0.08	4287.00	4328.68	4287.00	318.65	0.00	0.07	95.00	79.00	0.00	900.50	977.95	5991516.00	2.94	4723.41	4698.00
11	7	3	15479.00	12438.00	205.75	0	Spot (Block11, Row3, Column7)	5059.80	5036.50	405.64	0.00	0.08	4324.00	4366.18	4324.00	327.26	0.00	0.07	83.00	54.00	0.00	712.50	735.80	6092001.00	2.12	4745.25	4754.00
11	8	3	15785.00	12444.00	213.35	0	Spot (Block11, Row3, Column8)	5284.58	5234.00	422.14	0.00	0.08	4477.00	4511.27	4477.00	361.75	0.00	0.08	88.00	52.00	0.00	757.00	807.58	6885807.00	2.14	4803.26	4803.00
11	1	4	13680.00	12738.00	199.80	0	Spot (Block11, Row4, Column1)	5312.41	5237.00	474.62	0.01	0.09	4289.00	4325.08	4289.00	336.85	0.00	0.08	95.00	72.00	0.00	948.00	1023.41	6018963.00	2.93	4727.64	4675.00
11	2	4	13980.00	12740.00	213.70	0	Spot (Block11, Row4, Column2)	5376.97	5370.00	405.63	0.00	0.08	4369.00	4411.97	4369.00	345.57	0.00	0.08	95.00	74.00	0.00	1001.00	1007.97	7016940.00	2.79	4825.77	4828.00
11	3	4	14282.00	12740.00	179.10	0	Spot (Block11, Row4, Column3)	6135.41	6036.00	736.28	0.01	0.12	4394.00	4432.37	4394.00	366.86	0.00	0.08	98.00	94.00	0.00	1642.00	1741.41	5509599.00	4.64	5133.24	5194.50
11	4	4	14578.00	12744.00	196.40	0	Spot (Block11, Row4, Column4)	5370.11	5270.00	481.87	0.01	0.09	4401.00	4443.51	4401.00	351.65	0.00	0.08	96.00	61.00	0.00	869.00	969.11	5880273.00	2.64	4895.37	4864.00
11	5	4	14865.00	12741.00	189.15	0	Spot (Block11, Row4, Column5)	6158.54	5603.00	3537.68	0.04	0.57	4437.50	4485.06	4437.50	352.32	0.00	0.08	99.00	82.00	0.10	1165.50	1721.04	6201649.00	4.75	5119.76	5039.00
11	6	4	15175.00	12740.00	198.85	0	Spot (Block11, Row4, Column6)	6288.81	6273.00	664.21	0.00	0.11	4425.00	4463.12	4425.00	339.00	0.00	0.08	100.00	97.00	0.00	1848.00	1863.81	7024603.00	5.39	5039.06	5008.00
11	7	4	15474.00	12744.00	201.05	0	Spot (Block11, Row4, Column7)	5579.85	5511.00	541.22	0.01	0.10	4420.00	4469.99	4420.00	342.91	0.00	0.08	95.00	82.00	0.00	1091.00	1159.85	6388923.00	3.24	4879.07	4860.50
11	8	4	15779.00	12745.00	168.20	0	Spot (Block11, Row4, Column8)	5921.58	5955.00	584.15	0.00	0.10	4562.00	4598.39	4562.00	376.80	0.00	0.08	96.00	81.00	0.00	1393.00	1359.58	4648442.00	3.51	5058.71	5074.50
11	1	5	13679.00	13036.00	170.05	0	Spot (Block11, Row5, Column1)	5782.56	5707.00	600.62	0.01	0.10	4284.00	4323.52	4284.00	344.59	0.00	0.08	98.00	90.00	0.00	1423.00	1498.56	4654957.00	4.23	4892.69	4896.00
11	2	5	13985.00	13041.00	194.05	0	Spot (Block11, Row5, Column2)	5386.19	5383.00	442.04	0.00	0.08	4348.00	4388.01	4348.00	357.60	0.00	0.08	94.00	77.00	0.00	1035.00	1038.19	5741675.00	2.79	4770.73	4778.50
11	3	5	14279.00	13048.00	199.10	0	Spot (Block11, Row5, Column3)	5502.17	5435.00	487.98	0.01	0.09	4372.00	4405.44	4372.00	343.67	0.00	0.08	98.00	80.00	0.00	1063.00	1130.17	6200943.00	3.19	4920.41	4890.50
11	4	5	14579.00	13045.00	188.75	0	Spot (Block11, Row5, Column4)	5426.98	5335.00	563.48	0.01	0.10	4423.00	4469.78	4423.00	358.48	0.00	0.08	89.00	65.00	0.00	912.00	1003.98	5421554.00	2.67	4944.72	4942.00
11	5	5	14877.00	13041.00	177.40	0	Spot (Block11, Row5, Column5)	6447.62	6331.00	849.40	0.01	0.13	4506.00	4550.64	4506.00	359.11	0.00	0.08	99.00	96.00	0.00	1825.00	1941.62	5686804.00	5.28	5272.13	5250.00
11	6	5	15179.00	13035.00	196.25	0	Spot (Block11, Row5, Column6)	5500.08	5446.00	545.54	0.00	0.10	4473.50	4513.09	4473.50	352.84	0.00	0.08	90.00	69.00	0.00	972.50	1026.58	6011586.00	2.80	4950.52	4884.50
11	7	5	15478.00	13042.00	187.95	0	Spot (Block11, Row5, Column7)	5544.13	5475.00	436.65	0.01	0.08	4452.00	4489.97	4452.00	351.96	0.00	0.08	97.00	82.00	0.00	1023.00	1092.13	5533044.00	3.00	4980.66	4940.00
11	8	5	15780.00	13040.00	176.75	0	Spot (Block11, Row5, Column8)	6001.12	5857.00	816.71	0.01	0.14	4509.50	4559.91	4509.50	366.45	0.00	0.08	97.00	89.00	0.00	1347.50	1491.62	5244981.00	3.93	5164.35	5159.00
11	1	6	13674.00	13344.00	213.35	0	Spot (Block11, Row6, Column1)	5237.06	5166.50	438.38	0.01	0.08	4275.00	4300.26	4275.00	321.54	0.00	0.07	96.00	73.00	0.00	891.50	962.06	6839597.00	2.91	4640.32	4658.50
11	2	6	13985.00	13332.00	215.90	0	Spot (Block11, Row6, Column2)	5248.24	5157.00	477.07	0.01	0.09	4260.00	4288.67	4260.00	324.59	0.00	0.08	96.00	70.00	0.00	897.00	988.24	6985402.00	2.96	4681.41	4649.50
11	3	6	14270.00	13340.00	208.70	0	Spot (Block11, Row6, Column3)	5349.29	5267.00	621.59	0.01	0.12	4325.00	4357.14	4325.00	322.35	0.00	0.07	91.00	68.00	0.00	942.00	1024.29	6622419.00	3.08	4646.15	4652.00
11	4	6	14586.00	13337.00	192.25	0	Spot (Block11, Row6, Column4)	5410.71	5325.00	536.01	0.01	0.10	4391.00	4436.15	4391.00	353.96	0.00	0.08	92.00	65.00	0.00	934.00	1019.71	5616316.00	2.75	4936.02	4919.00
11	5	6	14882.00	13335.00	176.75	0	Spot (Block11, Row6, Column5)	6067.76	5960.50	722.12	0.01	0.12	4442.00	4485.81	4442.00	358.10	0.00	0.08	96.00	93.00	0.00	1518.50	1625.76	5303225.00	4.42	5072.15	5107.00
11	6	6	15183.00	13344.00	209.50	0	Spot (Block11, Row6, Column6)	5332.12	5277.00	477.79	0.00	0.09	4445.00	4484.79	4445.00	332.14	0.00	0.07	90.00	63.00	0.00	832.00	887.12	6659813.00	2.55	4860.71	4837.00
11	7	6	15481.00	13334.00	192.10	0	Spot (Block11, Row6, Column7)	5471.88	5340.00	453.79	0.01	0.08	4426.00	4470.78	4426.00	347.83	0.00	0.08	97.00	75.00	0.00	914.00	1045.88	5707173.00	2.88	4951.78	5022.50
11	8	6	15794.00	13336.00	176.05	0	Spot (Block11, Row6, Column8)	5290.16	5238.00	414.16	0.00	0.08	4522.00	4565.52	4522.00	384.64	0.00	0.08	84.00	44.00	0.00	716.00	768.16	4575989.00	1.88	4866.92	4814.00
11	1	7	13677.00	13639.00	201.00	0	Spot (Block11, Row7, Column1)	5064.81	5037.00	433.49	0.00	0.09	4256.00	4293.06	4256.00	439.89	0.00	0.10	71.00	42.00	0.00	781.00	808.81	5824533.00	1.75	4669.98	4636.00
11	2	7	13981.00	13636.00	221.40	0	Spot (Block11, Row7, Column2)	4987.56	4950.00	375.64	0.00	0.08	4272.00	4280.51	4272.00	330.01	0.00	0.08	85.00	51.00	0.00	678.00	715.56	6997549.00	2.14	4493.53	4514.00
11	3	7	14283.00	13635.00	199.75	0	Spot (Block11, Row7, Column3)	5235.94	5210.00	423.87	0.00	0.08	4336.00	4364.13	4336.00	342.97	0.00	0.08	90.00	63.00	0.00	874.00	899.94	5916611.00	2.54	4866.17	4772.00
11	4	7	14579.00	13642.00	209.05	0	Spot (Block11, Row7, Column4)	5182.32	5155.00	476.58	0.00	0.09	4328.00	4366.05	4328.00	357.44	0.00	0.08	84.00	58.00	0.00	827.00	854.32	6462359.00	2.28	4751.08	4703.50
11	5	7	14875.00	13644.00	211.20	0	Spot (Block11, Row7, Column5)	5290.78	5259.00	458.64	0.00	0.09	4355.00	4398.87	4355.00	358.70	0.00	0.08	92.00	61.00	0.00	904.00	935.78	6735161.00	2.49	4790.21	4783.00
11	6	7	15179.00	13636.00	205.50	0	Spot (Block11, Row7, Column6)	5484.43	5429.00	501.47	0.00	0.09	4442.00	4462.16	4442.00	347.35	0.00	0.08	94.00	72.00	0.00	987.00	1042.43	6581316.00	2.94	4896.06	4877.50
11	7	7	15470.00	13638.00	204.15	0	Spot (Block11, Row7, Column7)	5318.28	5264.00	441.70	0.00	0.08	4447.00	4480.37	4447.00	357.79	0.00	0.08	88.00	58.00	0.00	817.00	871.28	6312794.00	2.34	4907.46	4887.00
11	8	7	15780.00	13639.00	147.00	-50	Spot (Block11, Row7, Column8)	4588.43	4525.00	364.03	0.01	0.08	4578.50	4612.03	4578.50	390.41	0.00	0.08	18.00	1.00	0.00	-53.50	9.93	2702584.00	-0.06	4614.55	4629.50
11	1	8	13672.00	13944.00	148.40	0	Spot (Block11, Row8, Column1)	64470.03	65535.00	3891.90	0.01	0.06	4275.00	4360.42	4275.00	535.20	0.01	0.12	100.00	100.00	87.81	61260.00	60195.03	38617880.00	112.31	24630.04	20324.00
11	2	8	13976.00	13946.00	200.60	0	Spot (Block11, Row8, Column2)	5075.88	4989.00	524.63	0.01	0.10	4257.00	4327.62	4257.00	453.70	0.01	0.10	69.00	40.00	0.00	732.00	818.88	5801735.00	1.65	4607.49	4610.00
11	3	8	14276.00	13938.00	201.90	0	Spot (Block11, Row8, Column3)	5289.07	5263.50	501.40	0.00	0.09	4303.00	4345.78	4303.00	389.65	0.00	0.09	88.00	66.00	0.00	960.50	986.07	6093013.00	2.42	4752.12	4740.00
11	4	8	14582.00	13940.00	187.35	0	Spot (Block11, Row8, Column4)	5392.18	5330.50	528.62	0.00	0.10	4253.00	4306.90	4253.00	371.92	0.01	0.09	94.00	75.00	0.00	1077.50	1139.18	5327471.00	2.92	4731.71	4774.00
11	5	8	14865.00	13943.00	213.35	0	Spot (Block11, Row8, Column5)	5060.00	5010.50	420.29	0.00	0.08	4284.00	4337.04	4284.00	370.78	0.01	0.09	81.00	49.00	0.00	726.50	776.00	6578005.00	1.95	4583.48	4572.00
11	6	8	15189.00	13936.00	189.10	0	Spot (Block11, Row8, Column6)	5785.71	5509.00	1522.28	0.02	0.26	4405.00	4439.49	4405.00	393.71	0.00	0.09	94.00	72.00	0.00	1104.00	1380.71	5814635.00	3.42	4933.25	4912.50
11	7	8	15484.00	13943.00	179.60	0	Spot (Block11, Row8, Column7)	5397.64	5311.50	556.49	0.01	0.10	4469.00	4520.00	4469.00	421.33	0.00	0.09	76.00	50.00	0.00	842.50	928.64	4857880.00	2.08	4835.92	4704.00
11	8	8	15772.00	13942.00	155.20	0	Spot (Block11, Row8, Column8)	10639.34	10219.50	3084.19	0.02	0.29	4622.00	4670.66	4622.00	448.94	0.00	0.10	100.00	100.00	0.00	5597.50	6017.34	7021965.00	13.29	5940.15	5897.50
12	1	1	18180.00	11838.00	158.05	0	Spot (Block12, Row1, Column1)	62478.46	65535.00	6230.52	0.02	0.10	12930.00	13027.15	12930.00	1259.42	0.00	0.10	100.00	100.00	73.73	52605.00	49548.46	43048060.00	39.27	29652.92	25996.00
12	2	1	18479.00	11843.00	187.70	0	Spot (Block12, Row1, Column2)	17339.76	16796.50	2416.29	0.01	0.14	12722.00	12788.94	12722.00	1162.43	0.00	0.09	96.00	81.00	0.00	4074.50	4617.76	17201048.00	3.91	14450.52	14333.00
12	3	1	18780.00	11844.00	212.45	0	Spot (Block12, Row1, Column3)	14604.00	14519.00	1212.70	0.00	0.08	12522.00	12601.35	12522.00	1054.95	0.00	0.08	79.00	46.00	0.00	1997.00	2082.00	18839152.00	1.90	13299.19	13285.00
12	4	1	19076.00	11842.00	188.20	0	Spot (Block12, Row1, Column4)	16843.49	16605.00	2241.19	0.01	0.13	12589.00	12652.60	12589.00	1008.01	0.00	0.08	95.00	83.00	0.00	4016.00	4254.49	16860328.00	4.16	14127.03	14102.00
12	5	1	19380.00	11842.00	188.20	0	Spot (Block12, Row1, Column5)	15501.89	15164.00	2431.40	0.01	0.16	12627.00	12692.69	12627.00	991.11	0.00	0.08	94.00	65.00	0.00	2537.00	2874.89	15439879.00	2.83	13889.55	13827.50
12	6	1	19681.00	11833.00	203.75	0	Spot (Block12, Row1, Column6)	15613.27	15471.50	1651.15	0.00	0.11	12661.00	12723.08	12661.00	988.39	0.00	0.08	88.00	71.00	0.00	2810.50	2952.27	18392428.00	2.92	13830.24	13815.00
12	7	1	19987.00	11836.00	169.35	0	Spot (Block12, Row1, Column7)	18907.39	18245.00	3070.50	0.02	0.16	12754.00	12820.16	12754.00	995.52	0.00	0.08	99.00	94.00	0.00	5491.00	6153.39	15125911.00	6.11	14784.52	14794.50
12	8	1	20283.00	11836.00	211.45	0	Spot (Block12, Row1, Column8)	15476.55	15297.50	1700.69	0.01	0.11	12754.50	12814.16	12754.50	987.97	0.00	0.08	91.00	67.00	0.00	2543.00	2722.05	19717126.00	2.69	13930.43	13974.00
12	1	2	18186.00	12141.00	216.20	0	Spot (Block12, Row2, Column1)	15026.37	14710.00	2677.54	0.01	0.18	12640.00	12737.03	12640.00	1132.71	0.00	0.09	79.00	43.00	0.07	2070.00	2386.37	20060212.00	2.02	13514.61	13475.00
12	2	2	18476.00	12139.00	154.75	0	Spot (Block12, Row2, Column2)	15028.44	14909.50	1218.77	0.00	0.08	12593.00	12603.02	12593.00	1029.20	0.00	0.08	87.00	58.00	0.00	2316.50	2435.44	9888715.00	2.36	13630.35	13500.00
12	3	2	18780.00	12140.00	206.15	0	Spot (Block12, Row2, Column3)	14964.93	14805.00	1186.78	0.00	0.08	12503.00	12526.37	12503.00	1020.90	0.00	0.08	90.00	58.00	0.00	2302.00	2461.93	18092600.00	2.39	13540.73	13577.50
12	4	2	19083.00	12133.00	208.50	0	Spot (Block12, Row2, Column4)	14964.95	14836.00	1152.90	0.00	0.08	12573.00	12618.99	12573.00	998.58	0.00	0.08	89.00	58.00	0.00	2263.00	2391.95	18586474.00	2.35	13587.89	13540.00
12	5	2	19383.00	12140.00	199.40	0	Spot (Block12, Row2, Column5)	18664.97	18504.00	1941.33	0.00	0.10	12620.00	12669.77	12620.00	994.95	0.00	0.08	99.00	99.00	0.00	5884.00	6044.97	21035436.00	6.03	14681.96	14526.50
12	6	2	19674.00	12136.00	199.60	0	Spot (Block12, Row2, Column6)	15068.58	15040.00	1247.36	0.00	0.08	12646.00	12692.88	12646.00	1017.46	0.00	0.08	86.00	59.00	0.00	2394.00	2422.58	17042560.00	2.33	13745.64	13702.50
12	7	2	19982.00	12136.00	204.90	0	Spot (Block12, Row2, Column7)	14620.74	14567.50	1090.92	0.00	0.07	12674.00	12727.09	12674.00	975.72	0.00	0.08	79.00	47.00	0.00	1893.50	1946.74	17427920.00	1.94	13516.50	13500.00
12	8	2	20275.00	12137.00	213.15	0	Spot (Block12, Row2, Column8)	14650.98	14486.50	1132.11	0.00	0.08	12687.00	12749.80	12687.00	960.13	0.00	0.08	76.00	46.00	0.00	1799.50	1963.98	19046272.00	1.98	13480.70	13448.50
12	1	3	18185.00	12439.00	185.00	0	Spot (Block12, Row3, Column1)	16198.55	15858.00	1957.97	0.01	0.12	12440.00	12495.75	12440.00	1032.62	0.00	0.08	94.00	80.00	0.00	3418.00	3758.55	15599206.00	3.59	13892.89	13754.00
12	2	3	18482.00	12443.00	204.10	0	Spot (Block12, Row3, Column2)	14997.90	15008.50	1273.84	0.00	0.08	12445.00	12483.42	12445.00	1011.62	0.00	0.08	87.00	61.00	0.00	2563.50	2552.90	17667524.00	2.49	13523.37	13346.50
12	3	3	18769.00	12432.00	200.25	0	Spot (Block12, Row3, Column3)	15074.84	14890.00	1380.20	0.01	0.09	12374.00	12411.33	12374.00	1059.70	0.00	0.09	89.00	62.00	0.00	2516.00	2700.84	17200394.00	2.51	13560.22	13627.00
12	4	3	19083.00	12435.00	178.25	0	Spot (Block12, Row3, Column4)	17027.10	16734.00	2363.70	0.01	0.14	12390.00	12418.71	12390.00	1029.46	0.00	0.08	97.00	87.00	0.00	4344.00	4637.10	15137093.00	4.48	14109.02	14177.00
12	5	3	19387.00	12442.00	188.75	0	Spot (Block12, Row3, Column5)	15967.92	15632.00	2077.53	0.01	0.13	12639.00	12688.87	12639.00	1021.44	0.00	0.08	92.00	72.00	0.00	2993.00	3328.92	16159534.00	3.21	13976.49	13932.00
12	6	3	19678.00	12433.00	191.60	0	Spot (Block12, Row3, Column6)	15053.69	14997.00	1324.86	0.00	0.09	12748.00	12822.39	12748.00	1021.91	0.00	0.08	84.00	56.00	0.00	2249.00	2305.69	15550461.00	2.18	14047.88	13921.00
12	7	3	19987.00	12434.00	201.55	0	Spot (Block12, Row3, Column7)	14682.03	14643.00	1158.52	0.00	0.08	12699.50	12764.84	12699.50	982.83	0.00	0.08	79.00	48.00	0.00	1943.50	1982.53	16913696.00	1.95	13577.29	13562.50
12	8	3	20280.00	12435.00	198.55	0	Spot (Block12, Row3, Column8)	14610.50	14437.00	1189.97	0.01	0.08	12723.00	12789.22	12723.00	964.22	0.00	0.08	74.00	44.00	0.00	1714.00	1887.50	16261488.00	1.89	13673.36	13570.00
12	1	4	18179.00	12742.00	197.60	0	Spot (Block12, Row4, Column1)	16019.57	15739.00	1956.86	0.01	0.12	12435.00	12466.67	12435.00	1041.33	0.00	0.08	92.00	77.00	0.00	3304.00	3584.57	17701624.00	3.41	13817.74	13721.00
12	2	4	18477.00	12742.00	211.95	0	Spot (Block12, Row4, Column2)	14718.88	14533.00	1243.99	0.01	0.08	12339.00	12391.44	12339.00	1023.46	0.00	0.08	88.00	54.00	0.00	2194.00	2379.88	18840172.00	2.27	13225.92	13274.50
12	3	4	18780.00	12739.00	154.80	0	Spot (Block12, Row4, Column3)	25655.16	24931.00	5894.55	0.01	0.23	12097.00	12160.24	12097.00	1082.94	0.00	0.09	100.00	100.00	0.00	12834.00	13558.16	17035026.00	12.46	15697.78	15633.00
12	4	4	19076.00	12740.00	210.70	0	Spot (Block12, Row4, Column4)	14069.70	14033.00	1146.65	0.00	0.08	12081.00	12188.43	12081.00	1844.91	0.00	0.15	52.00	7.00	0.00	1952.00	1988.70	17798172.00	1.02	12782.16	12560.00
12	5	4	19368.00	12741.00	204.35	0	Spot (Block12, Row4, Column5)	14998.10	14855.00	1368.19	0.00	0.09	12532.50	12649.61	12532.50	1846.92	0.00	0.15	61.00	21.00	0.00	2322.50	2465.60	17832740.00	1.27	13588.05	13465.00
12	6	4	19683.00	12736.00	202.10	0	Spot (Block12, Row4, Column6)	18613.05	18574.00	1797.68	0.00	0.10	12798.00	12869.58	12798.00	1028.15	0.00	0.08	99.00	98.00	0.00	5776.00	5815.05	21535296.00	5.59	15088.03	15065.00
12	7	4	19977.00	12740.00	192.15	0	Spot (Block12, Row4, Column7)	15609.57	15275.00	1695.32	0.01	0.11	12742.00	12824.57	12742.00	1028.32	0.00	0.08	89.00	61.00	0.00	2533.00	2867.57	16265169.00	2.71	14052.48	13948.50
12	8	4	20277.00	12745.00	210.35	0	Spot (Block12, Row4, Column8)	14985.21	14843.50	1253.26	0.00	0.08	12909.00	12973.96	12909.00	1050.87	0.00	0.08	78.00	42.00	0.00	1934.50	2076.21	18821408.00	1.91	13615.67	13648.50
12	1	5	18186.00	13039.00	168.35	0	Spot (Block12, Row5, Column1)	18780.97	18505.00	2881.46	0.01	0.15	12469.00	12537.51	12469.00	1103.12	0.00	0.09	98.00	94.00	0.00	6036.00	6311.97	14799405.00	5.66	14248.82	14231.00
12	2	5	18477.00	13036.00	205.80	0	Spot (Block12, Row5, Column2)	14643.92	14500.50	1164.32	0.00	0.08	12347.00	12441.43	12347.00	1080.79	0.00	0.09	84.00	49.00	0.00	2153.50	2296.92	17631276.00	2.04	13256.45	13197.00
12	3	5	18778.00	13045.00	196.20	0	Spot (Block12, Row5, Column3)	14683.69	14585.00	1169.91	0.00	0.08	12181.00	12248.45	12181.00	1069.64	0.00	0.09	90.00	57.00	0.00	2404.00	2502.69	15990539.00	2.28	13246.40	13096.00
12	4	5	19082.00	13040.00	185.60	0	Spot (Block12, Row5, Column4)	14688.55	14527.00	1386.55	0.00	0.09	12179.50	12215.18	12179.50	1048.16	0.00	0.09	90.00	55.00	0.00	2347.50	2509.05	14262584.00	2.36	13204.30	13221.00
12	5	5	19384.00	13039.00	150.40	0	Spot (Block12, Row5, Column5)	27910.90	27221.50	6804.64	0.01	0.24	12626.50	12682.44	12626.50	1625.68	0.00	0.13	100.00	100.00	0.00	14595.00	15284.40	17137288.00	9.37	16665.86	16059.00
12	6	5	19680.00	13038.00	187.40	0	Spot (Block12, Row5, Column6)	15322.92	15293.50	1333.55	0.00	0.09	12767.00	12798.52	12767.00	1037.46	0.00	0.08	84.00	60.00	0.00	2526.50	2555.92	15139050.00	2.43	14079.79	13991.50
12	7	5	19982.00	13036.00	196.45	0	Spot (Block12, Row5, Column7)	14617.40	14459.00	1229.23	0.00	0.08	12715.00	12786.46	12715.00	1051.77	0.00	0.08	73.00	41.00	0.00	1744.00	1902.40	16006049.00	1.74	13657.61	13662.00
12	8	5	20284.00	13037.00	146.25	0	Spot (Block12, Row5, Column8)	18416.42	18051.50	2061.14	0.01	0.11	12953.00	13028.55	12953.00	1085.38	0.00	0.08	99.00	97.00	0.00	5098.50	5463.42	10718358.00	4.96	15107.62	15104.50
12	1	6	18178.00	13340.00	207.85	0	Spot (Block12, Row6, Column1)	14881.84	14772.50	1262.24	0.00	0.08	12416.00	12507.92	12416.00	1105.04	0.00	0.09	85.00	54.00	0.00	2356.50	2465.84	18245140.00	2.15	13724.55	13766.00
12	2	6	18478.00	13343.00	213.90	0	Spot (Block12, Row6, Column2)	14774.36	14737.00	1207.75	0.00	0.08	12566.00	12619.67	12566.00	1104.31	0.00	0.09	80.00	48.00	0.00	2171.00	2208.36	19324864.00	1.95	13518.30	13467.00
12	3	6	18773.00	13343.00	173.05	0	Spot (Block12, Row6, Column3)	18020.90	17638.00	2852.85	0.01	0.16	12498.00	12567.45	12498.00	1072.14	0.00	0.09	98.00	90.00	0.00	5140.00	5522.90	15029433.00	5.09	14531.98	14423.00
12	4	6	19084.00	13337.00	198.20	0	Spot (Block12, Row6, Column4)	15126.47	15057.00	1314.35	0.00	0.09	12448.00	12518.62	12448.00	1062.95	0.00	0.08	91.00	61.00	0.00	2609.00	2678.47	16820632.00	2.45	13636.34	13674.50
12	5	6	19382.00	13335.00	156.90	0	Spot (Block12, Row6, Column5)	23764.23	23190.00	5473.29	0.01	0.23	12616.00	12668.86	12616.00	1064.70	0.00	0.08	100.00	98.00	0.00	10574.00	11148.23	16183443.00	10.42	15477.56	15420.00
12	6	6	19683.00	13343.00	203.05	0	Spot (Block12, Row6, Column6)	14962.04	14880.50	1222.40	0.00	0.08	12668.50	12729.07	12668.50	996.25	0.00	0.08	82.00	55.00	0.00	2212.00	2293.54	17535512.00	2.24	13731.73	13593.00
12	7	6	19986.00	13344.00	186.85	0	Spot (Block12, Row6, Column7)	15592.17	15416.50	1363.22	0.00	0.09	12645.00	12727.50	12645.00	1003.00	0.00	0.08	94.00	71.00	0.00	2771.50	2947.17	15311507.00	2.86	14000.60	14122.50
12	8	6	20290.00	13345.00	171.85	0	Spot (Block12, Row6, Column8)	15458.45	15380.00	1209.61	0.00	0.08	12995.00	13064.60	12995.00	1084.66	0.00	0.08	89.00	56.00	0.00	2385.00	2463.45	12691385.00	2.21	14077.97	14066.00
12	1	7	18182.00	13638.00	207.95	0	Spot (Block12, Row7, Column1)	14914.99	14622.50	1924.16	0.01	0.13	12364.00	12484.13	12364.00	1141.78	0.00	0.09	85.00	49.00	0.00	2258.50	2550.99	18375262.00	2.13	13410.24	13448.00
12	2	7	18483.00	13634.00	205.45	0	Spot (Block12, Row7, Column2)	15156.70	15031.50	1326.27	0.00	0.09	12537.00	12620.31	12537.00	1059.91	0.00	0.08	90.00	60.00	0.00	2494.50	2619.70	18248664.00	2.39	13791.31	13756.00
12	3	7	18781.00	13638.00	216.55	0	Spot (Block12, Row7, Column3)	15096.03	14921.00	1179.41	0.01	0.08	12635.00	12706.42	12635.00	1072.27	0.00	0.08	90.00	54.00	0.00	2286.00	2461.03	20243758.00	2.23	13664.32	13765.00
12	4	7	19079.00	13633.00	201.70	0	Spot (Block12, Row7, Column4)	15185.83	15145.00	1216.49	0.00	0.08	12573.50	12681.27	12573.50	1054.24	0.00	0.08	93.00	58.00	0.00	2571.50	2612.33	17509260.00	2.38	13845.98	13864.00
12	5	7	19386.00	13634.00	213.90	0	Spot (Block12, Row7, Column5)	15122.42	14959.00	1229.20	0.00	0.08	12576.00	12689.11	12576.00	1040.74	0.00	0.08	91.00	61.00	0.00	2383.00	2546.42	19734760.00	2.34	13800.54	13717.00
12	6	7	19678.00	13630.00	207.40	0	Spot (Block12, Row7, Column6)	15118.34	14999.00	1112.36	0.00	0.07	12602.00	12697.81	12602.00	1014.03	0.00	0.08	93.00	63.00	0.00	2397.00	2516.34	18474620.00	2.39	13774.08	13754.00
12	7	7	19973.00	13642.00	193.55	0	Spot (Block12, Row7, Column7)	15757.52	15570.50	1594.10	0.01	0.10	12730.00	12812.77	12730.00	1052.32	0.00	0.08	90.00	69.00	0.00	2840.50	3027.52	16671457.00	2.80	13968.45	13996.50
12	8	7	20286.00	13632.00	158.55	0	Spot (Block12, Row7, Column8)	22554.54	22545.50	2558.16	0.00	0.11	13287.00	13323.97	13287.00	1127.86	0.00	0.08	100.00	99.00	0.00	9258.50	9267.54	15743065.00	8.18	16423.31	16282.00
12	1	8	18171.00	13941.00	153.00	0	Spot (Block12, Row8, Column1)	63140.12	65535.00	5543.42	0.02	0.09	12569.50	12661.38	12569.50	1235.66	0.00	0.10	100.00	100.00	79.09	52965.50	50570.62	40157472.00	40.85	30417.10	26245.00
12	2	8	18485.00	13936.00	205.55	0	Spot (Block12, Row8, Column2)	15088.76	14923.00	2000.31	0.00	0.13	12601.00	12646.11	12601.00	1135.11	0.00	0.09	78.00	51.00	0.00	2322.00	2487.76	18121596.00	2.15	13565.40	13350.50
12	3	8	18775.00	13939.00	191.70	0	Spot (Block12, Row8, Column3)	15404.55	15290.00	1753.76	0.00	0.11	12549.00	12616.44	12549.00	1075.80	0.00	0.09	82.00	63.00	0.00	2741.00	2855.55	15943709.00	2.59	13748.28	13887.00
12	4	8	19074.00	13936.00	188.45	0	Spot (Block12, Row8, Column4)	15457.75	15392.50	1407.41	0.00	0.09	12630.50	12716.93	12630.50	1040.70	0.00	0.08	92.00	65.00	0.00	2762.00	2827.25	15457752.00	2.63	14103.27	13975.50
12	5	8	19372.00	13941.00	208.10	0	Spot (Block12, Row8, Column5)	14839.05	14838.00	1234.56	0.00	0.08	12673.00	12769.14	12673.00	1062.05	0.00	0.08	78.00	51.00	0.00	2165.00	2166.05	18355904.00	1.95	13671.44	13659.00
12	6	8	19685.00	13941.00	209.60	0	Spot (Block12, Row8, Column6)	15379.54	15157.50	1440.58	0.01	0.09	12764.00	12852.68	12764.00	1052.17	0.00	0.08	87.00	60.00	0.00	2393.50	2615.54	19224416.00	2.40	13833.79	13788.00
12	7	8	19982.00	13943.00	183.10	0	Spot (Block12, Row8, Column7)	15798.49	15688.00	1498.02	0.00	0.09	12962.50	13028.20	12962.50	1099.12	0.00	0.08	90.00	61.00	0.00	2725.50	2835.99	14834780.00	2.52	14209.17	14218.00
12	8	8	20274.00	13940.00	152.45	0	Spot (Block12, Row8, Column8)	23733.15	23383.00	4459.01	0.01	0.19	13505.50	13524.16	13505.50	1162.98	0.00	0.09	100.00	99.00	0.00	9877.50	10227.65	15236683.00	8.78	16196.06	16322.00
13	1	1	4678.00	16340.00	152.90	0	Spot (Block13, Row1, Column1)	62845.83	65535.00	5885.07	0.02	0.09	4898.00	4970.22	4898.00	493.32	0.01	0.10	100.00	100.00	76.29	60637.00	57947.83	40284536.00	117.32	21537.13	17787.00
13	2	1	4972.00	16340.00	170.70	0	Spot (Block13, Row1, Column2)	6251.52	6130.00	838.72	0.01	0.13	4688.00	4751.82	4688.00	451.36	0.01	0.09	95.00	74.00	0.00	1442.00	1563.52	5088738.00	3.32	5260.98	5276.00
13	3	1	5278.00	16349.00	197.70	0	Spot (Block13, Row1, Column3)	5496.95	5458.00	579.64	0.00	0.11	4521.00	4569.53	4521.00	337.24	0.00	0.07	88.00	65.00	0.00	937.00	975.95	6085128.00	2.75	4885.84	4881.00
13	4	1	5577.00	16342.00	183.50	0	Spot (Block13, Row1, Column4)	5743.69	5618.00	621.14	0.01	0.11	4508.00	4567.57	4508.00	355.39	0.01	0.08	94.00	79.00	0.00	1110.00	1235.69	5422048.00	3.31	5064.07	5007.50
13	5	1	5878.00	16342.00	152.65	0	Spot (Block13, Row1, Column5)	8452.92	8213.50	1898.31	0.01	0.22	4579.00	4638.05	4579.00	435.20	0.01	0.09	100.00	99.00	0.00	3634.50	3873.92	5392965.00	8.77	5746.83	5723.50
13	6	1	6177.00	16335.00	174.80	0	Spot (Block13, Row1, Column6)	7038.79	6590.00	1400.03	0.03	0.20	4524.00	4588.73	4524.00	439.18	0.01	0.10	99.00	93.00	0.00	2066.00	2514.79	5968890.00	5.58	5202.89	5198.50
13	7	1	6484.00	16340.00	154.50	0	Spot (Block13, Row1, Column7)	8701.98	8559.00	1818.99	0.01	0.21	4466.00	4525.21	4466.00	349.29	0.01	0.08	100.00	100.00	0.00	4093.00	4235.98	5752007.00	11.96	5576.67	5496.50
13	8	1	6786.00	16347.00	187.25	0	Spot (Block13, Row1, Column8)	5984.75	5902.00	777.27	0.01	0.13	4503.00	4544.51	4503.00	333.20	0.00	0.07	96.00	85.00	0.00	1399.00	1481.75	5906952.00	4.32	5092.15	5047.00
13	1	2	4665.00	16648.00	239.60	0	Spot (Block13, Row2, Column1)	5248.78	5231.00	301.37	0.00	0.06	4735.00	4803.58	4735.00	424.71	0.01	0.09	58.00	13.00	0.00	496.00	513.78	8681488.00	1.05	4966.15	4887.00
13	2	2	4974.00	16650.00	139.20	0	Spot (Block13, Row2, Column2)	5882.68	5811.50	554.62	0.01	0.09	4565.00	4624.12	4565.00	400.42	0.01	0.09	98.00	82.00	0.00	1246.50	1317.68	3070757.00	3.14	5150.57	5063.00
13	3	2	5282.00	16640.00	194.90	0	Spot (Block13, Row2, Column3)	5579.96	5489.00	688.45	0.01	0.12	4461.00	4503.21	4461.00	359.15	0.00	0.08	95.00	77.00	0.00	1028.00	1118.96	5992876.00	3.00	4964.64	4976.00
13	4	2	5583.00	16650.00	205.00	0	Spot (Block13, Row2, Column4)	5468.65	5343.50	578.21	0.01	0.11	4431.00	4476.64	4431.00	318.37	0.00	0.07	97.00	82.00	0.00	912.50	1037.65	6529569.00	3.12	4859.75	4807.00
13	5	2	5880.00	16642.00	183.25	0	Spot (Block13, Row2, Column5)	7814.75	7730.00	1195.16	0.00	0.15	4512.00	4572.68	4512.00	429.05	0.01	0.09	100.00	99.00	0.00	3218.00	3302.75	7361494.00	7.56	5595.87	5599.00
13	6	2	6182.00	16647.00	155.75	0	Spot (Block13, Row2, Column6)	5728.47	5693.00	551.65	0.00	0.10	4504.00	4555.04	4504.00	472.18	0.00	0.10	91.00	68.00	0.00	1189.00	1224.47	3826618.00	2.49	4983.56	4927.50
13	7	2	6478.00	16647.00	187.40	0	Spot (Block13, Row2, Column7)	5374.11	5279.00	484.06	0.01	0.09	4411.00	4481.66	4411.00	455.81	0.01	0.10	86.00	45.00	0.00	868.00	963.11	5314991.00	1.96	4770.72	4759.50
13	8	2	6782.00	16640.00	220.05	0	Spot (Block13, Row2, Column8)	5041.10	4979.00	448.36	0.01	0.09	4426.00	4472.44	4426.00	326.65	0.00	0.07	77.00	38.00	0.00	553.00	615.10	6997040.00	1.74	4735.93	4721.50
13	1	3	4686.00	16941.00	148.45	0	Spot (Block13, Row3, Column1)	8363.25	8209.50	1751.21	0.01	0.21	4656.00	4705.07	4656.00	369.12	0.00	0.08	100.00	99.00	0.00	3553.50	3707.25	5051405.00	9.91	5679.09	5597.50
13	2	3	4981.00	16945.00	188.70	0	Spot (Block13, Row3, Column2)	5557.03	5454.00	846.78	0.01	0.15	4534.00	4605.16	4534.00	559.91	0.01	0.12	77.00	37.00	0.00	920.00	1023.03	5573699.00	1.70	4959.01	4924.00
13	3	3	5268.00	16942.00	165.25	0	Spot (Block13, Row3, Column3)	5869.24	5878.00	605.71	0.00	0.10	4493.00	4563.52	4493.00	570.63	0.01	0.13	91.00	65.00	0.00	1385.00	1376.24	4419535.00	2.29	5009.70	4998.00
13	4	3	5579.00	16941.00	167.05	0	Spot (Block13, Row3, Column4)	6458.37	6209.00	1259.34	0.02	0.19	4472.00	4511.75	4472.00	387.07	0.00	0.09	98.00	89.00	0.00	1737.00	1986.37	4992318.00	5.03	5083.94	5111.00
13	5	3	5876.00	16946.00	153.95	0	Spot (Block13, Row3, Column5)	6293.67	6256.50	764.94	0.00	0.12	4473.00	4523.28	4473.00	355.85	0.00	0.08	100.00	93.00	0.00	1783.50	1820.67	4103470.00	4.98	5108.87	5032.00
13	6	3	6179.00	16938.00	191.60	0	Spot (Block13, Row3, Column6)	5521.93	5429.50	709.35	0.01	0.13	4493.00	4536.58	4493.00	406.76	0.00	0.09	88.00	59.00	0.00	936.50	1028.93	5709677.00	2.42	4843.50	4798.00
13	7	3	6480.00	16946.00	167.40	0	Spot (Block13, Row3, Column7)	6068.16	5963.00	979.85	0.01	0.16	4439.00	4493.55	4439.00	441.21	0.01	0.10	98.00	75.00	0.00	1524.00	1629.16	4702826.00	3.57	5044.08	5002.50
13	8	3	6779.00	16948.00	211.15	0	Spot (Block13, Row3, Column8)	5075.89	4989.00	444.92	0.01	0.09	4437.00	4483.88	4437.00	334.97	0.00	0.07	72.00	40.00	0.00	552.00	638.89	6441304.00	1.77	4704.22	4683.00
13	1	4	4677.00	17246.00	201.65	0	Spot (Block13, Row4, Column1)	5911.54	5646.00	803.72	0.02	0.14	4533.00	4574.17	4533.00	320.92	0.00	0.07	99.00	79.00	0.00	1113.00	1378.54	6821921.00	4.17	5104.94	5073.50
13	2	4	4988.00	17258.00	195.05	0	Spot (Block13, Row4, Column2)	5389.29	5220.00	1351.27	0.01	0.25	4455.00	4520.29	4455.00	488.72	0.01	0.11	82.00	26.00	0.00	765.00	934.29	5804270.00	1.78	4936.15	4896.00
13	3	4	5281.00	17245.00	144.35	0	Spot (Block13, Row4, Column3)	11175.60	10925.00	2399.62	0.01	0.21	4518.00	4569.73	4518.00	493.57	0.00	0.11	100.00	100.00	0.00	6407.00	6657.60	6381269.00	13.38	6286.25	6097.50
13	4	4	5578.00	17254.00	218.85	0	Spot (Block13, Row4, Column4)	5326.70	5327.00	353.55	0.00	0.07	4493.00	4543.31	4493.00	391.92	0.00	0.09	90.00	56.00	0.00	834.00	833.70	7292255.00	2.00	4833.82	4857.00
13	5	4	5870.00	17245.00	201.05	0	Spot (Block13, Row4, Column5)	5859.45	5614.00	880.93	0.02	0.15	4475.00	4547.97	4475.00	408.50	0.01	0.09	97.00	76.00	0.00	1139.00	1384.45	6709070.00	3.21	5002.22	5013.00
13	6	4	6176.00	17240.00	191.90	0	Spot (Block13, Row4, Column6)	7684.18	7578.50	1222.20	0.01	0.16	4423.00	4450.40	4423.00	330.21	0.00	0.07	100.00	100.00	0.00	3155.50	3261.18	8022284.00	9.79	5403.79	5302.00
13	7	4	6478.00	17244.00	149.95	0	Spot (Block13, Row4, Column7)	8106.59	7740.50	2031.08	0.02	0.25	4413.00	4451.09	4413.00	369.79	0.00	0.08	100.00	100.00	0.00	3327.50	3693.59	4993659.00	9.89	5328.12	5305.50
13	8	4	6774.00	17246.00	159.45	0	Spot (Block13, Row4, Column8)	6765.59	6646.00	1038.93	0.01	0.15	4480.00	4507.93	4480.00	344.21	0.00	0.08	99.00	96.00	0.00	2166.00	2285.59	4756207.00	6.56	5147.90	5137.50
13	1	5	4681.00	17544.00	140.35	0	Spot (Block13, Row5, Column1)	7139.81	7235.00	888.32	0.01	0.12	4454.00	4498.52	4454.00	341.64	0.00	0.08	100.00	99.00	0.00	2781.00	2685.81	3805520.00	7.73	5342.53	5293.50
13	2	5	4973.00	17540.00	174.05	0	Spot (Block13, Row5, Column2)	5275.64	5232.00	447.62	0.00	0.08	4410.00	4457.69	4410.00	339.11	0.00	0.08	95.00	66.00	0.00	822.00	865.64	4468471.00	2.41	4870.30	4852.00
13	3	5	5281.00	17544.00	168.45	0	Spot (Block13, Row5, Column3)	5577.20	5479.00	524.68	0.01	0.09	4526.00	4554.35	4526.00	337.74	0.00	0.07	97.00	81.00	0.00	953.00	1051.20	4378102.00	3.03	5040.88	5032.00
13	4	5	5580.00	17547.00	201.70	0	Spot (Block13, Row5, Column4)	5851.26	5662.00	747.60	0.01	0.13	4572.00	4627.72	4572.00	494.96	0.01	0.11	88.00	56.00	0.00	1090.00	1279.26	6758200.00	2.47	5012.49	5015.00
13	5	5	5880.00	17542.00	141.25	0	Spot (Block13, Row5, Column5)	14442.59	14224.00	3866.92	0.01	0.27	4517.00	4607.87	4517.00	515.61	0.01	0.11	100.00	100.00	0.00	9707.00	9925.59	7827883.00	19.07	7136.45	6774.50
13	6	5	6175.00	17541.00	201.10	0	Spot (Block13, Row5, Column6)	5476.68	5382.50	562.40	0.01	0.10	4397.00	4435.97	4397.00	336.45	0.00	0.08	95.00	74.00	0.00	985.50	1079.68	6287225.00	3.09	4923.23	4902.50
13	7	5	6494.00	17552.00	200.30	0	Spot (Block13, Row5, Column7)	5196.16	5057.00	1044.29	0.01	0.20	4351.00	4391.38	4351.00	350.34	0.00	0.08	81.00	50.00	0.00	706.00	845.16	5923620.00	2.30	4646.08	4637.50
13	8	5	6778.00	17538.00	140.30	0	Spot (Block13, Row5, Column8)	9780.58	9381.00	2503.47	0.02	0.26	4435.00	4467.14	4435.00	370.67	0.00	0.08	100.00	100.00	0.00	4946.00	5345.58	5252173.00	14.33	5980.73	5741.00
13	1	6	4695.00	17852.00	203.25	0	Spot (Block13, Row6, Column1)	5254.94	5217.00	397.74	0.00	0.08	4430.00	4492.75	4430.00	450.21	0.01	0.10	79.00	39.00	0.00	787.00	824.94	6158794.00	1.69	4765.10	4760.50
13	2	6	4988.00	17833.00	219.50	0	Spot (Block13, Row6, Column2)	5147.93	5128.50	334.75	0.00	0.07	4405.00	4454.39	4405.00	320.28	0.00	0.07	93.00	61.00	0.00	723.50	742.93	7104139.00	2.17	4772.92	4713.00
13	3	6	5267.00	17843.00	147.25	0	Spot (Block13, Row6, Column3)	8957.36	8641.00	2021.59	0.02	0.23	4494.00	4549.18	4494.00	396.25	0.01	0.09	100.00	99.00	0.00	4147.00	4463.36	5329628.00	11.12	5795.96	5797.00
13	4	6	5580.00	17845.00	148.40	0	Spot (Block13, Row6, Column4)	6638.49	6589.50	877.18	0.00	0.13	4542.00	4595.46	4542.00	498.11	0.01	0.11	99.00	94.00	0.00	2047.50	2096.49	3969816.00	4.10	5197.58	5178.00
13	5	6	5879.00	17843.00	137.65	0	Spot (Block13, Row6, Column5)	12277.09	12376.00	2616.83	0.00	0.21	4464.00	4521.09	4464.00	438.75	0.01	0.10	100.00	100.00	0.00	7912.00	7813.09	6298145.00	17.68	6665.42	6248.00
13	6	6	6181.00	17846.00	194.05	0	Spot (Block13, Row6, Column6)	5502.70	5289.50	724.27	0.02	0.13	4364.00	4389.80	4364.00	303.17	0.00	0.07	97.00	80.00	0.00	925.50	1138.70	5843871.00	3.67	4809.45	4769.00
13	7	6	6478.00	17845.00	147.70	0	Spot (Block13, Row6, Column7)	7532.08	7405.00	1431.16	0.01	0.19	4342.00	4379.19	4342.00	319.95	0.00	0.07	100.00	100.00	0.00	3063.00	3190.08	4489121.00	9.85	5228.77	5159.00
13	8	6	6785.00	17841.00	148.40	0	Spot (Block13, Row6, Column8)	7169.48	6937.50	1394.33	0.01	0.19	4405.00	4462.67	4405.00	421.78	0.01	0.09	99.00	98.00	0.00	2532.50	2764.48	4316024.00	6.42	5264.41	5272.00
13	1	7	4679.00	18151.00	215.25	0	Spot (Block13, Row7, Column1)	5266.37	5197.50	440.73	0.01	0.08	4568.00	4651.69	4568.00	518.63	0.01	0.11	60.00	18.00	0.00	629.50	698.37	6983207.00	1.19	5037.47	4845.00
13	2	7	4987.00	18152.00	220.10	0	Spot (Block13, Row7, Column2)	5304.82	5204.50	436.31	0.01	0.08	4479.00	4519.40	4479.00	292.46	0.00	0.06	95.00	65.00	0.00	725.50	825.82	7373703.00	2.69	4851.37	4857.00
13	3	7	5278.00	18146.00	216.60	0	Spot (Block13, Row7, Column3)	5181.28	5122.50	332.58	0.00	0.06	4483.00	4543.76	4483.00	391.53	0.01	0.09	79.00	36.00	0.00	639.50	698.28	6942918.00	1.63	4806.20	4792.50
13	4	7	5579.00	18150.00	185.65	0	Spot (Block13, Row7, Column4)	5307.08	5278.00	350.29	0.00	0.07	4463.00	4493.32	4463.00	348.75	0.00	0.08	94.00	64.00	0.00	815.00	844.08	5137249.00	2.33	4879.77	4847.00
13	5	7	5875.00	18142.00	209.05	0	Spot (Block13, Row7, Column5)	5257.62	5209.00	571.78	0.00	0.11	4362.00	4400.04	4362.00	326.56	0.00	0.07	92.00	68.00	0.00	847.00	895.62	6561504.00	2.63	4785.27	4780.00
13	6	7	6177.00	18142.00	203.00	0	Spot (Block13, Row7, Column6)	5018.90	4959.00	391.63	0.01	0.08	4311.50	4351.98	4311.50	324.90	0.00	0.07	83.00	49.00	0.00	647.50	707.40	5902229.00	2.05	4669.95	4595.00
13	7	7	6470.00	18150.00	200.25	0	Spot (Block13, Row7, Column7)	5939.66	5560.00	1226.69	0.03	0.21	4341.00	4366.74	4341.00	326.56	0.00	0.07	93.00	77.00	0.00	1219.00	1598.66	6717751.00	4.82	4956.80	4746.50
13	8	7	6780.00	18144.00	147.00	-50	Spot (Block13, Row7, Column8)	4611.17	4517.00	487.05	0.01	0.11	4401.00	4444.96	4401.00	422.44	0.00	0.10	16.00	7.00	0.00	116.00	210.17	2711370.00	0.39	4496.60	4431.00
13	1	8	4667.00	18444.00	144.40	0	Spot (Block13, Row8, Column1)	65148.71	65535.00	2312.11	0.00	0.04	4703.00	4799.80	4703.00	510.86	0.01	0.11	100.00	100.00	94.52	60832.00	60445.71	36874480.00	118.13	24589.84	20287.00
13	2	8	4977.00	18441.00	205.30	0	Spot (Block13, Row8, Column2)	5592.14	5571.00	453.25	0.00	0.08	4671.00	4736.58	4671.00	465.98	0.01	0.10	85.00	47.00	0.00	900.00	921.14	6699383.00	1.84	5087.18	5079.50
13	3	8	5267.00	18444.00	146.80	0	Spot (Block13, Row8, Column3)	8303.09	8011.00	1774.57	0.02	0.21	4616.00	4659.90	4616.00	368.51	0.00	0.08	100.00	100.00	0.00	3395.00	3687.09	4857305.00	9.89	5514.82	5416.00
13	4	8	5570.00	18444.00	173.40	0	Spot (Block13, Row8, Column4)	5866.44	5762.00	725.55	0.01	0.12	4571.00	4619.41	4571.00	389.36	0.00	0.08	91.00	75.00	0.00	1191.00	1295.44	4957140.00	3.20	5049.47	5069.50
13	5	8	5881.00	18437.00	218.75	0	Spot (Block13, Row8, Column5)	5191.63	5156.00	372.98	0.00	0.07	4477.00	4521.48	4477.00	348.58	0.00	0.08	82.00	47.00	0.00	679.00	714.63	7154073.00	1.92	4738.85	4708.00
13	6	8	6180.00	18438.00	149.70	0	Spot (Block13, Row8, Column6)	5926.64	5831.50	585.73	0.01	0.10	4411.00	4466.14	4411.00	443.01	0.01	0.10	97.00	88.00	0.00	1420.50	1515.64	3627102.00	3.30	4961.02	5038.00
13	7	8	6482.00	18446.00	179.45	0	Spot (Block13, Row8, Column7)	5921.92	5809.00	846.44	0.01	0.14	4427.00	4470.48	4427.00	373.73	0.00	0.08	93.00	76.00	0.00	1382.00	1494.92	5347490.00	3.88	4837.17	4779.50
13	8	8	6768.00	18446.00	143.35	0	Spot (Block13, Row8, Column8)	12747.13	12267.00	3426.99	0.02	0.27	4433.00	4467.68	4433.00	337.99	0.00	0.08	100.00	100.00	0.00	7834.00	8314.13	7100153.00	24.50	6533.98	6090.00
14	1	1	9179.00	16339.00	154.90	0	Spot (Block14, Row1, Column1)	62378.63	65535.00	6335.39	0.02	0.10	7854.00	7939.19	7854.00	862.01	0.00	0.11	100.00	100.00	73.49	57681.00	54524.63	41419784.00	63.15	23472.12	21484.00
14	2	1	9475.00	16344.00	155.80	0	Spot (Block14, Row1, Column2)	13420.40	13326.00	2622.54	0.00	0.20	7692.00	7800.95	7692.00	1253.89	0.01	0.16	99.00	88.00	0.00	5634.00	5728.40	8964824.00	4.48	9163.07	9236.00
14	3	1	9781.00	16345.00	150.55	0	Spot (Block14, Row1, Column3)	18485.86	15977.00	7379.42	0.06	0.40	7677.00	7767.83	7677.00	1220.14	0.01	0.16	100.00	89.00	0.00	8300.00	10808.86	11461234.00	8.78	9907.01	9673.00
14	4	1	10072.00	16346.00	164.10	0	Spot (Block14, Row1, Column4)	12160.08	11534.00	2280.84	0.02	0.19	7799.00	7883.70	7799.00	747.05	0.00	0.09	99.00	95.00	0.00	3735.00	4361.08	8998462.00	5.72	9000.93	9038.00
14	5	1	10380.00	16344.00	147.55	0	Spot (Block14, Row1, Column5)	35459.56	29961.00	19119.38	0.07	0.54	8101.00	8169.55	8101.00	804.05	0.00	0.10	100.00	100.00	12.12	21860.00	27358.56	21063044.00	33.94	13033.28	12369.00
14	6	1	10674.00	16336.00	154.40	0	Spot (Block14, Row1, Column6)	28012.04	24803.00	11822.94	0.05	0.42	8381.00	8421.01	8381.00	838.32	0.00	0.10	100.00	100.00	0.15	16422.00	19631.04	18319868.00	23.37	12699.40	12026.50
14	7	1	10983.00	16340.00	156.20	0	Spot (Block14, Row1, Column7)	56051.61	65535.00	13639.15	0.07	0.24	8457.00	8521.04	8457.00	894.06	0.00	0.10	100.00	100.00	58.78	57078.00	47594.61	37667000.00	53.16	20667.46	18001.00
14	8	1	11285.00	16334.00	197.15	0	Spot (Block14, Row1, Column8)	10775.90	10647.50	1071.30	0.01	0.10	8831.00	8864.61	8831.00	896.88	0.00	0.10	83.00	51.00	0.00	1816.50	1944.90	11853495.00	2.13	9582.26	9409.00
14	1	2	9173.00	16646.00	211.15	0	Spot (Block14, Row2, Column1)	8626.05	8638.00	726.03	0.00	0.08	7495.00	7605.11	7495.00	756.39	0.01	0.10	63.00	35.00	0.00	1143.00	1131.05	10963715.00	1.35	8018.85	7914.00
14	2	2	9473.00	16646.00	122.60	0	Spot (Block14, Row2, Column2)	26257.58	25574.50	5927.38	0.01	0.23	7452.00	7556.69	7452.00	728.60	0.01	0.10	100.00	100.00	0.00	18122.50	18805.58	10398001.00	25.67	12827.05	12215.50
14	3	2	9789.00	16646.00	189.70	0	Spot (Block14, Row2, Column3)	9162.29	9057.00	818.69	0.01	0.09	7592.00	7685.58	7592.00	743.51	0.01	0.10	83.00	48.00	0.00	1465.00	1570.29	9308887.00	1.99	8293.31	8258.50
14	4	2	10079.00	16642.00	178.65	0	Spot (Block14, Row2, Column4)	17120.40	16919.50	4055.51	0.01	0.24	7878.00	7950.87	7878.00	775.96	0.00	0.10	100.00	100.00	0.00	9041.50	9242.40	15339880.00	11.82	10591.02	10731.00
14	5	2	10391.00	16648.00	212.45	0	Spot (Block14, Row2, Column5)	9979.01	9908.00	979.21	0.00	0.10	8289.00	8310.50	8289.00	836.35	0.00	0.10	78.00	47.00	0.00	1619.00	1690.01	12833005.00	1.99	8782.58	8685.00
14	6	2	10675.00	16645.00	178.50	0	Spot (Block14, Row2, Column6)	11903.65	11582.00	1875.73	0.01	0.16	8385.50	8409.20	8385.50	811.44	0.00	0.10	96.00	85.00	0.00	3196.50	3518.15	10534728.00	4.31	9485.51	9426.50
14	7	2	10982.00	16643.00	186.70	0	Spot (Block14, Row2, Column7)	12170.47	11534.00	2603.08	0.02	0.21	8186.00	8244.73	8186.00	798.12	0.00	0.10	97.00	81.00	0.00	3348.00	3984.47	11963576.00	4.92	9335.12	9240.00
14	8	2	11275.00	16638.00	210.10	0	Spot (Block14, Row2, Column8)	9876.55	9844.00	903.28	0.00	0.09	8408.50	8438.51	8408.50	800.15	0.00	0.09	70.00	44.00	0.00	1435.50	1468.05	12414819.00	1.80	9116.56	9135.50
14	1	3	9183.00	16948.00	145.20	0	Spot (Block14, Row3, Column1)	30051.04	27053.00	13895.66	0.05	0.46	7421.00	7489.00	7421.00	679.05	0.00	0.09	100.00	100.00	0.35	19632.00	22630.04	17309400.00	33.23	12419.59	11113.50
14	2	3	9488.00	16953.00	197.15	0	Spot (Block14, Row3, Column2)	9382.04	9329.00	873.35	0.00	0.09	7517.00	7582.59	7517.00	678.14	0.00	0.09	91.00	70.00	0.00	1812.00	1865.04	10292093.00	2.65	8345.97	8208.00
14	3	3	9774.00	16941.00	204.80	0	Spot (Block14, Row3, Column3)	9754.43	9726.50	995.34	0.00	0.10	7798.50	7926.04	7798.50	828.96	0.01	0.10	86.00	57.00	0.00	1928.00	1955.93	11646792.00	2.21	8528.36	8467.00
14	4	3	10077.00	16941.00	144.70	0	Spot (Block14, Row3, Column4)	30633.68	29944.00	11122.02	0.01	0.36	8089.50	8162.33	8089.50	780.74	0.00	0.10	100.00	100.00	0.00	21854.50	22544.18	17277398.00	28.78	13411.34	12655.00
14	5	3	10398.00	16948.00	185.65	0	Spot (Block14, Row3, Column5)	10621.29	10553.00	1061.80	0.00	0.10	8395.00	8435.83	8395.00	793.73	0.00	0.09	91.00	70.00	0.00	2158.00	2226.29	10292032.00	2.75	9242.30	9099.00
14	6	3	10677.00	16942.00	194.25	0	Spot (Block14, Row3, Column6)	10080.54	10087.50	899.52	0.00	0.09	8480.00	8496.79	8480.00	804.67	0.00	0.09	77.00	50.00	0.00	1607.50	1600.54	10645051.00	1.97	9216.62	9165.50
14	7	3	10984.00	16946.00	145.80	0	Spot (Block14, Row3, Column7)	30547.30	27383.00	14457.85	0.05	0.47	8312.00	8361.30	8312.00	819.50	0.00	0.10	100.00	100.00	1.04	19071.00	22235.30	17656344.00	27.07	13321.60	12327.50
14	8	3	11281.00	16944.00	196.90	0	Spot (Block14, Row3, Column8)	9805.08	9662.00	852.97	0.01	0.09	8379.00	8447.69	8379.00	782.61	0.00	0.09	73.00	38.00	0.00	1283.00	1426.08	10756174.00	1.73	8955.14	8965.00
14	1	4	9184.00	17244.00	144.15	0	Spot (Block14, Row4, Column1)	31065.51	29905.00	12620.74	0.02	0.41	7386.50	7447.00	7386.50	700.21	0.00	0.09	100.00	100.00	0.18	22518.50	23679.01	17614144.00	33.73	11966.16	11460.50
14	2	4	9485.00	17245.00	213.40	0	Spot (Block14, Row4, Column2)	9189.20	9148.00	773.82	0.00	0.08	7664.00	7728.59	7664.00	802.43	0.00	0.10	79.00	46.00	0.00	1484.00	1525.20	11945957.00	1.82	8247.67	8185.00
14	3	4	9780.00	17242.00	145.45	0	Spot (Block14, Row4, Column3)	61127.88	65535.00	8060.34	0.03	0.13	7962.00	8067.20	7962.00	845.57	0.01	0.10	100.00	100.00	69.44	57573.00	53165.88	35209940.00	62.75	23578.36	19475.00
14	4	4	10076.00	17249.00	203.80	0	Spot (Block14, Row4, Column4)	9601.67	9618.00	739.41	0.00	0.08	8058.00	8129.43	8058.00	796.10	0.00	0.10	80.00	48.00	0.00	1560.00	1543.67	11329966.00	1.85	8812.96	8769.00
14	5	4	10373.00	17241.00	197.80	0	Spot (Block14, Row4, Column5)	10339.27	10169.00	1387.51	0.01	0.13	8243.00	8293.55	8243.00	807.98	0.00	0.10	89.00	59.00	0.00	1926.00	2096.27	11435233.00	2.53	9151.02	9002.00
14	6	4	10680.00	17246.00	202.45	0	Spot (Block14, Row4, Column6)	10548.00	10373.50	1008.84	0.01	0.10	8388.00	8420.30	8388.00	755.87	0.00	0.09	95.00	68.00	0.00	1985.50	2160.00	12277878.00	2.81	9108.63	9142.00
14	7	4	10977.00	17249.00	148.65	0	Spot (Block14, Row4, Column7)	26921.56	23991.50	13313.95	0.05	0.49	8365.00	8428.77	8365.00	817.65	0.00	0.10	100.00	99.00	0.66	15626.50	18556.56	16314468.00	22.62	12388.63	12209.50
14	8	4	11276.00	17247.00	165.85	0	Spot (Block14, Row4, Column8)	12667.63	12195.00	2201.81	0.02	0.17	8374.00	8463.71	8374.00	802.56	0.00	0.09	99.00	91.00	0.00	3821.00	4293.63	9627396.00	5.24	9640.95	9685.50
14	1	5	9185.00	17544.00	147.75	0	Spot (Block14, Row5, Column1)	20527.00	19050.00	7249.43	0.03	0.35	7302.00	7364.43	7302.00	723.77	0.00	0.10	100.00	100.00	0.00	11748.00	13225.00	12234094.00	18.19	10301.17	9901.50
14	2	5	9490.00	17533.00	206.85	0	Spot (Block14, Row5, Column2)	8985.39	8963.00	747.91	0.00	0.08	7637.50	7709.66	7637.50	726.14	0.00	0.09	75.00	45.00	0.00	1325.50	1347.89	10953185.00	1.76	8305.55	8150.00
14	3	5	9783.00	17545.00	196.05	0	Spot (Block14, Row5, Column3)	10035.99	9946.50	936.83	0.00	0.09	7980.00	8072.49	7980.00	827.22	0.01	0.10	91.00	62.00	0.00	1966.50	2055.99	10919152.00	2.37	8983.93	8989.00
14	4	5	10081.00	17542.00	159.30	0	Spot (Block14, Row5, Column4)	15987.16	14295.00	4833.32	0.05	0.30	7992.00	8080.68	7992.00	798.72	0.00	0.10	100.00	98.00	0.00	6303.00	7995.16	11270950.00	9.90	9970.09	10035.50
14	5	5	10380.00	17543.00	146.20	0	Spot (Block14, Row5, Column5)	63007.56	65535.00	6177.89	0.02	0.10	8270.00	8362.26	8270.00	946.27	0.00	0.11	100.00	100.00	79.00	57265.00	54737.56	36607696.00	57.75	25820.67	21216.00
14	6	5	10679.00	17541.00	167.05	0	Spot (Block14, Row5, Column6)	12406.65	11856.00	2123.08	0.02	0.17	8278.00	8351.59	8278.00	792.21	0.00	0.09	99.00	93.00	0.00	3578.00	4128.65	9615151.00	5.12	9642.53	9616.00
14	7	5	10974.00	17541.00	199.75	0	Spot (Block14, Row5, Column7)	9823.43	9637.00	899.02	0.01	0.09	8257.50	8309.29	8257.50	829.46	0.00	0.10	76.00	40.00	0.00	1379.50	1565.93	11051359.00	1.83	8911.95	8964.50
14	8	5	11279.00	17542.00	147.30	0	Spot (Block14, Row5, Column8)	42167.21	41399.50	20426.58	0.01	0.48	8247.00	8301.77	8247.00	808.01	0.00	0.10	100.00	100.00	30.51	33152.50	33920.21	24878776.00	41.91	15747.53	14236.00
14	1	6	9177.00	17846.00	218.15	0	Spot (Block14, Row6, Column1)	8672.64	8553.00	796.30	0.01	0.09	7106.00	7205.56	7106.00	671.53	0.01	0.09	88.00	54.00	0.00	1447.00	1566.64	11829475.00	2.18	7602.54	7513.50
14	2	6	9487.00	17841.00	214.55	0	Spot (Block14, Row6, Column2)	9021.22	8943.00	840.03	0.00	0.09	7411.00	7560.47	7411.00	848.38	0.01	0.11	77.00	45.00	0.00	1532.00	1610.22	11817804.00	1.72	8093.81	8107.00
14	3	6	9773.00	17841.00	144.80	0	Spot (Block14, Row6, Column3)	50352.71	56173.50	16399.00	0.05	0.33	7920.00	7979.71	7920.00	861.09	0.00	0.11	100.00	100.00	42.66	48253.50	42432.71	28801932.00	49.21	17648.53	15845.50
14	4	6	10082.00	17841.00	178.15	0	Spot (Block14, Row6, Column4)	11666.64	11220.00	1875.03	0.02	0.16	8086.00	8168.56	8086.00	881.59	0.00	0.11	96.00	83.00	0.00	3134.00	3580.64	10371643.00	3.97	9124.44	9053.00
14	5	6	10378.00	17841.00	148.05	0	Spot (Block14, Row6, Column5)	64691.46	65535.00	2890.18	0.01	0.04	8219.00	8357.80	8219.00	975.72	0.01	0.12	100.00	100.00	88.83	57316.00	56472.46	38815216.00	57.74	27748.46	23428.00
14	6	6	10682.00	17840.00	194.45	0	Spot (Block14, Row6, Column6)	10544.43	10418.00	1215.50	0.01	0.12	8143.00	8246.80	8143.00	883.29	0.01	0.11	91.00	65.00	0.00	2275.00	2401.43	11261447.00	2.60	9091.41	8955.00
14	7	6	10981.00	17842.00	146.85	0	Spot (Block14, Row6, Column7)	41787.32	40687.50	17716.10	0.01	0.42	8058.00	8119.06	8058.00	863.87	0.00	0.11	100.00	100.00	18.98	32629.50	33729.32	24654628.00	38.97	15659.85	13664.00
14	8	6	11286.00	17845.00	146.65	0	Spot (Block14, Row6, Column8)	47127.43	51110.00	18663.51	0.04	0.40	8151.00	8217.41	8151.00	811.46	0.00	0.10	100.00	100.00	39.55	42959.00	38976.43	27522580.00	47.95	17266.76	15748.00
14	1	7	9185.00	18143.00	201.25	0	Spot (Block14, Row7, Column1)	8495.95	8402.00	715.75	0.00	0.08	7107.00	7190.11	7107.00	709.45	0.01	0.10	83.00	43.00	0.00	1295.00	1388.95	9770340.00	1.84	7769.66	7770.00
14	2	7	9488.00	18141.00	203.60	0	Spot (Block14, Row7, Column2)	8766.79	8700.50	721.98	0.00	0.08	7186.00	7261.56	7186.00	621.69	0.00	0.09	92.00	65.00	0.00	1514.50	1580.79	10344816.00	2.42	7838.25	7828.00
14	3	7	9785.00	18140.00	218.45	0	Spot (Block14, Row7, Column3)	9005.05	8883.50	759.29	0.01	0.08	7643.00	7701.12	7643.00	798.05	0.00	0.10	72.00	35.00	0.00	1240.50	1362.05	12246870.00	1.63	8168.78	8178.00
14	4	7	10077.00	18141.00	211.90	0	Spot (Block14, Row7, Column4)	9337.32	9249.00	744.21	0.00	0.08	7774.00	7826.37	7774.00	760.49	0.00	0.10	85.00	46.00	0.00	1475.00	1563.32	11933097.00	1.99	8392.90	8238.50
14	5	7	10379.00	18140.00	186.85	0	Spot (Block14, Row7, Column5)	15585.97	15146.50	3561.15	0.01	0.23	7922.00	8034.77	7922.00	895.89	0.01	0.11	100.00	99.00	0.00	7224.50	7663.97	15305423.00	8.43	10607.50	10685.00
14	6	7	10670.00	18138.00	206.85	0	Spot (Block14, Row7, Column6)	9672.92	9624.00	813.92	0.00	0.08	7839.50	7924.59	7839.50	793.05	0.00	0.10	90.00	59.00	0.00	1784.50	1833.42	11781613.00	2.20	8669.31	8547.00
14	7	7	10976.00	18146.00	146.20	0	Spot (Block14, Row7, Column7)	37581.31	35615.00	16503.29	0.02	0.44	7805.00	7895.84	7805.00	821.75	0.01	0.10	100.00	100.00	9.61	27810.00	29776.31	21909960.00	36.12	14937.76	12725.00
14	8	7	11289.00	18144.00	132.35	0	Spot (Block14, Row7, Column8)	11399.47	11305.50	1340.96	0.00	0.12	8068.00	8122.50	8068.00	815.42	0.00	0.10	99.00	87.00	0.00	3237.50	3331.47	5426150.00	4.02	9063.42	9020.50
14	1	8	9170.00	18445.00	146.10	0	Spot (Block14, Row8, Column1)	64797.79	65535.00	3195.06	0.00	0.05	7369.50	7464.98	7369.50	820.12	0.01	0.11	100.00	100.00	89.71	58165.50	57428.29	37777432.00	69.91	25706.50	21284.00
14	2	8	9479.00	18442.00	183.95	0	Spot (Block14, Row8, Column2)	10815.60	10372.00	2123.55	0.02	0.20	7333.50	7423.04	7333.50	745.14	0.01	0.10	94.00	84.00	0.00	3038.50	3482.10	10242370.00	4.55	8498.21	8441.00
14	3	8	9769.00	18440.00	147.40	0	Spot (Block14, Row8, Column3)	23897.69	21133.50	11730.68	0.05	0.49	7461.00	7511.51	7461.00	699.25	0.00	0.09	100.00	99.00	0.17	13672.50	16436.69	14147434.00	23.43	10932.20	10281.50
14	4	8	10081.00	18435.00	183.15	0	Spot (Block14, Row8, Column4)	9256.15	9246.00	859.51	0.00	0.09	7483.00	7544.94	7483.00	693.67	0.00	0.09	90.00	63.00	0.00	1763.00	1773.15	8700777.00	2.47	8374.78	8335.00
14	5	8	10373.00	18440.00	204.50	0	Spot (Block14, Row8, Column5)	9009.25	8943.00	854.00	0.00	0.09	7645.00	7702.20	7645.00	719.32	0.00	0.09	73.00	45.00	0.00	1298.00	1364.25	10711993.00	1.82	8103.15	8016.00
14	6	8	10679.00	18441.00	194.80	0	Spot (Block14, Row8, Column6)	9754.38	9711.00	1060.59	0.00	0.11	7639.00	7710.81	7639.00	695.62	0.00	0.09	91.00	73.00	0.00	2072.00	2115.38	10466454.00	2.94	8479.86	8399.00
14	7	8	10979.00	18440.00	151.40	0	Spot (Block14, Row8, Column7)	14895.47	14462.00	3906.11	0.01	0.26	7744.00	7822.56	7744.00	784.97	0.00	0.10	99.00	98.00	0.00	6718.00	7151.47	9339462.00	9.01	9492.94	9560.00
14	8	8	11271.00	18447.00	146.65	0	Spot (Block14, Row8, Column8)	17534.65	16934.00	4637.06	0.02	0.26	8128.00	8199.06	8128.00	883.76	0.00	0.11	100.00	100.00	0.00	8806.00	9406.65	10398046.00	10.56	10458.77	10358.00
15	1	1	13682.00	16338.00	156.50	0	Spot (Block15, Row1, Column1)	62108.49	65535.00	6457.71	0.02	0.10	11470.00	11585.83	11470.00	1266.63	0.00	0.11	100.00	100.00	71.36	54065.00	50638.49	41861504.00	39.89	27614.55	23523.00
15	2	1	13978.00	16351.00	176.55	0	Spot (Block15, Row1, Column2)	15825.58	15107.00	2998.59	0.02	0.19	11093.00	11196.20	11093.00	1187.54	0.00	0.11	91.00	81.00	0.00	4014.00	4732.58	13752428.00	3.90	12447.54	12463.00
15	3	1	14282.00	16343.00	195.30	0	Spot (Block15, Row1, Column3)	14751.07	14306.00	2165.40	0.01	0.15	11112.00	11176.60	11112.00	976.88	0.00	0.09	93.00	76.00	0.00	3194.00	3639.07	15842649.00	3.66	12344.50	12367.00
15	4	1	14575.00	16342.00	193.80	0	Spot (Block15, Row1, Column4)	14697.92	14443.00	2084.86	0.01	0.14	11078.00	11138.30	11078.00	983.43	0.00	0.09	93.00	74.00	0.00	3365.00	3619.92	15594490.00	3.62	12251.38	12279.00
15	5	1	14880.00	16342.00	175.35	0	Spot (Block15, Row1, Column5)	17003.42	15848.00	4060.96	0.03	0.24	11002.00	11063.95	11002.00	1037.77	0.00	0.09	97.00	87.00	0.00	4846.00	6001.42	14554925.00	5.72	12656.54	12623.00
15	6	1	15182.00	16340.00	195.95	0	Spot (Block15, Row1, Column6)	15495.69	14661.00	3129.61	0.02	0.20	10919.00	11012.08	10919.00	1063.79	0.00	0.10	94.00	78.00	0.00	3742.00	4576.69	16812820.00	4.21	12492.91	12312.50
15	7	1	15485.00	16338.00	162.10	0	Spot (Block15, Row1, Column7)	25362.12	23313.50	8984.65	0.04	0.35	11224.00	11317.13	11224.00	1155.52	0.00	0.10	100.00	99.00	0.69	12089.50	14138.12	18463624.00	12.15	14244.91	14260.00
15	8	1	15787.00	16334.00	213.30	0	Spot (Block15, Row1, Column8)	14370.88	14243.00	1426.59	0.00	0.10	11699.50	11797.24	11699.50	1126.46	0.00	0.10	87.00	56.00	0.00	2543.50	2671.38	18667756.00	2.28	12651.26	12515.00
15	1	2	13664.00	16648.00	203.65	0	Spot (Block15, Row2, Column1)	13086.57	12991.00	1190.99	0.00	0.09	11124.50	11180.74	11124.50	1131.26	0.00	0.10	70.00	40.00	0.00	1866.50	1962.07	15415978.00	1.68	12105.97	11886.00
15	2	2	13972.00	16645.00	140.70	0	Spot (Block15, Row2, Column2)	15443.23	15259.50	1738.65	0.01	0.11	10847.00	10893.05	10847.00	1068.92	0.00	0.10	98.00	95.00	0.00	4412.50	4596.23	8246687.00	4.26	12623.85	12668.00
15	3	2	14282.00	16642.00	202.45	0	Spot (Block15, Row2, Column3)	13762.96	13554.50	1496.51	0.01	0.11	11149.50	11185.02	11149.50	1069.71	0.00	0.10	85.00	55.00	0.00	2405.00	2613.46	15965034.00	2.41	12407.71	12186.00
15	4	2	14583.00	16647.00	195.35	0	Spot (Block15, Row2, Column4)	14319.64	14168.00	1442.84	0.00	0.10	11128.00	11201.72	11128.00	1103.15	0.00	0.10	93.00	74.00	0.00	3040.00	3191.64	15407933.00	2.83	12494.94	12513.00
15	5	2	14884.00	16642.00	204.70	0	Spot (Block15, Row2, Column5)	16379.90	16182.00	1973.41	0.01	0.12	10778.00	10873.55	10778.00	1096.22	0.00	0.10	99.00	97.00	0.00	5404.00	5601.90	19475702.00	5.02	12640.02	12723.00
15	6	2	15179.00	16637.00	199.50	0	Spot (Block15, Row2, Column6)	13137.66	13029.50	1167.93	0.00	0.09	10598.00	10704.39	10598.00	986.60	0.00	0.09	92.00	64.00	0.00	2431.50	2539.66	14845550.00	2.47	11776.02	11731.00
15	7	2	15483.00	16636.00	198.35	0	Spot (Block15, Row2, Column7)	13696.93	13456.00	1673.60	0.01	0.12	10941.00	11039.15	10941.00	1022.80	0.00	0.09	92.00	62.00	0.00	2515.00	2755.93	15326862.00	2.60	12069.37	12111.00
15	8	2	15784.00	16640.00	221.40	0	Spot (Block15, Row2, Column8)	13535.33	13270.00	2406.81	0.01	0.18	11292.00	11427.65	11292.00	1093.14	0.01	0.10	74.00	45.00	0.00	1978.00	2243.33	18990060.00	1.93	12102.63	12175.00
15	1	3	13684.00	16945.00	163.60	0	Spot (Block15, Row3, Column1)	17115.71	16268.00	3547.93	0.02	0.21	10970.00	11060.18	10970.00	1044.07	0.00	0.09	99.00	94.00	0.00	5298.00	6145.71	12716973.00	5.80	12613.35	12693.50
15	2	3	13985.00	16951.00	191.45	0	Spot (Block15, Row3, Column2)	14175.91	13763.50	2520.97	0.01	0.18	11056.00	11103.80	11056.00	1091.76	0.00	0.10	89.00	67.00	0.00	2707.50	3119.91	14629536.00	2.81	12474.80	12465.50
15	3	3	14287.00	16939.00	139.85	0	Spot (Block15, Row3, Column3)	16635.37	15256.00	7463.79	0.04	0.45	11332.00	11414.29	11332.00	1221.79	0.00	0.11	99.00	75.00	0.94	3924.00	5303.37	8816745.00	4.27	13886.84	13724.00
15	4	3	14576.00	16941.00	164.05	0	Spot (Block15, Row3, Column4)	18058.58	17083.50	3911.32	0.02	0.22	11199.00	11326.80	11199.00	1239.32	0.00	0.11	98.00	90.00	0.00	5884.50	6859.58	13471699.00	5.43	13095.07	13043.00
15	5	3	14881.00	16948.00	189.55	0	Spot (Block15, Row3, Column5)	13609.89	13553.00	1345.55	0.00	0.10	10880.00	10961.61	10880.00	1051.43	0.00	0.10	90.00	64.00	0.00	2673.00	2729.89	13786814.00	2.52	11883.01	11816.00
15	6	3	15188.00	16948.00	195.50	0	Spot (Block15, Row3, Column6)	12865.10	12754.00	1147.44	0.00	0.09	10683.00	10776.07	10683.00	980.85	0.00	0.09	84.00	53.00	0.00	2071.00	2182.10	13932906.00	2.13	11518.45	11242.00
15	7	3	15486.00	16947.00	182.95	0	Spot (Block15, Row3, Column7)	15407.92	14826.50	2716.73	0.02	0.18	10975.50	11084.51	10975.50	1147.90	0.00	0.10	90.00	79.00	0.00	3851.00	4432.42	14452632.00	3.77	12358.46	12361.00
15	8	3	15792.00	16948.00	197.40	0	Spot (Block15, Row3, Column8)	13553.32	13429.50	1384.32	0.00	0.10	11360.00	11452.03	11360.00	1059.45	0.00	0.09	77.00	48.00	0.00	2069.50	2193.32	14935763.00	1.98	12155.19	12102.50
15	1	4	13688.00	17247.00	166.10	0	Spot (Block15, Row4, Column1)	18410.00	17346.50	4048.40	0.03	0.22	11171.00	11246.19	11171.00	1079.33	0.00	0.10	98.00	95.00	0.00	6175.50	7239.00	14102061.00	6.64	13260.03	13420.00
15	2	4	13984.00	17242.00	210.80	0	Spot (Block15, Row4, Column2)	13762.40	13641.00	1404.02	0.00	0.10	11208.50	11288.42	11208.50	1073.91	0.00	0.10	88.00	59.00	0.00	2432.50	2553.90	17340620.00	2.30	12211.04	12153.00
15	3	4	14281.00	17244.00	149.80	0	Spot (Block15, Row4, Column3)	36649.95	35310.50	12513.49	0.02	0.34	11476.00	11540.58	11476.00	1190.24	0.00	0.10	100.00	100.00	1.63	23834.50	25173.95	22503072.00	21.10	17516.88	16873.00
15	4	4	14578.00	17250.00	209.75	0	Spot (Block15, Row4, Column4)	13636.28	13524.50	1205.91	0.00	0.09	11423.00	11525.45	11423.00	1142.75	0.00	0.10	76.00	44.00	0.00	2101.50	2213.28	17018084.00	1.85	12485.22	12336.50
15	5	4	14866.00	17249.00	201.20	0	Spot (Block15, Row4, Column5)	14239.16	14087.00	1701.13	0.00	0.12	11359.00	11470.40	11359.00	1152.29	0.00	0.10	89.00	59.00	0.00	2728.00	2880.16	16303835.00	2.40	12635.43	12592.00
15	6	4	15182.00	17237.00	208.95	0	Spot (Block15, Row4, Column6)	16787.71	16652.00	2090.78	0.00	0.12	11124.00	11181.83	11124.00	1012.20	0.00	0.09	99.00	97.00	0.00	5528.00	5663.71	20816748.00	5.54	12920.70	12874.00
15	7	4	15483.00	17243.00	184.20	0	Spot (Block15, Row4, Column7)	16589.10	15669.00	3533.76	0.02	0.21	11229.00	11288.58	11229.00	1134.27	0.00	0.10	94.00	79.00	0.00	4440.00	5360.10	15842591.00	4.67	12866.85	13030.00
15	8	4	15783.00	17247.00	195.35	0	Spot (Block15, Row4, Column8)	15185.40	14611.00	2598.94	0.02	0.17	11685.00	11730.51	11685.00	1165.88	0.00	0.10	84.00	64.00	0.00	2926.00	3500.40	16339492.00	2.96	12888.78	12790.00
15	1	5	13685.00	17541.00	157.05	0	Spot (Block15, Row5, Column1)	21248.23	19964.00	5747.77	0.03	0.27	11389.00	11455.26	11389.00	1089.91	0.00	0.10	100.00	98.00	0.00	8575.00	9859.23	14491294.00	8.99	14014.96	13871.50
15	2	5	13979.00	17544.00	206.15	0	Spot (Block15, Row5, Column2)	13687.92	13521.50	1563.06	0.01	0.11	11297.00	11333.96	11297.00	1042.48	0.00	0.09	85.00	54.00	0.00	2224.50	2390.92	16562388.00	2.26	12322.67	12281.00
15	3	5	14283.00	17544.00	198.70	0	Spot (Block15, Row5, Column3)	14500.65	14375.00	1249.99	0.00	0.09	11608.50	11653.60	11608.50	1085.85	0.00	0.09	94.00	68.00	0.00	2766.50	2892.15	16197229.00	2.62	12691.11	12504.00
15	4	5	14585.00	17538.00	181.75	0	Spot (Block15, Row5, Column4)	15895.84	15773.00	2303.08	0.00	0.14	11681.00	11763.50	11681.00	1083.64	0.00	0.09	93.00	80.00	0.00	4092.00	4214.84	14735445.00	3.81	13102.19	12934.00
15	5	5	14884.00	17541.00	148.75	0	Spot (Block15, Row5, Column5)	47983.74	50477.50	16524.71	0.02	0.34	11778.00	11888.21	11778.00	1270.81	0.00	0.11	100.00	100.00	32.67	38699.50	36205.74	29078332.00	28.40	21385.26	19626.00
15	6	5	15182.00	17542.00	209.50	0	Spot (Block15, Row5, Column6)	14097.39	13906.00	1511.47	0.01	0.11	11543.00	11626.36	11543.00	1199.76	0.00	0.10	83.00	49.00	0.00	2363.00	2554.39	17706338.00	2.06	12392.35	12214.00
15	7	5	15483.00	17547.00	201.35	0	Spot (Block15, Row5, Column7)	13872.28	13744.00	1421.15	0.00	0.10	11522.00	11597.79	11522.00	1122.24	0.00	0.10	83.00	48.00	0.00	2222.00	2350.28	15925377.00	2.03	12420.98	12381.50
15	8	5	15782.00	17543.00	152.35	0	Spot (Block15, Row5, Column8)	24046.21	22638.50	6880.94	0.03	0.29	11981.00	12044.48	11981.00	1129.25	0.00	0.09	100.00	98.00	0.00	10657.50	12065.21	15293392.00	10.63	14990.27	14906.00
15	1	6	13680.00	17846.00	205.15	0	Spot (Block15, Row6, Column1)	13795.28	13715.00	1280.18	0.00	0.09	11304.50	11392.35	11304.50	1033.18	0.00	0.09	87.00	63.00	0.00	2410.50	2490.78	16526743.00	2.33	12454.68	12423.00
15	2	6	13987.00	17842.00	213.80	0	Spot (Block15, Row6, Column2)	13743.84	13523.00	1419.03	0.01	0.10	11369.00	11423.46	11369.00	1043.05	0.00	0.09	82.00	52.00	0.00	2154.00	2374.84	17812016.00	2.22	12307.14	12305.50
15	3	6	14274.00	17839.00	162.25	0	Spot (Block15, Row6, Column3)	22635.51	21089.50	6475.03	0.03	0.29	11703.00	11754.99	11703.00	1095.62	0.00	0.09	99.00	99.00	0.00	9386.50	10932.51	16569190.00	9.93	14247.71	14300.00
15	4	6	14580.00	17844.00	173.65	0	Spot (Block15, Row6, Column4)	16460.50	16166.50	3458.93	0.01	0.21	11796.00	11853.65	11796.00	1130.55	0.00	0.10	98.00	85.00	0.12	4370.50	4664.50	13925579.00	4.07	13680.81	13601.50
15	5	6	14878.00	17839.00	146.80	0	Spot (Block15, Row6, Column5)	45794.95	47137.00	16729.61	0.01	0.37	11825.00	11912.72	11825.00	1213.00	0.00	0.10	100.00	100.00	26.36	35312.00	33969.95	26927580.00	27.93	19926.50	19281.00
15	6	6	15184.00	17845.00	203.25	0	Spot (Block15, Row6, Column6)	14155.80	14014.00	1337.90	0.00	0.09	11705.50	11792.96	11705.50	1155.29	0.00	0.10	84.00	49.00	0.00	2308.50	2450.30	16703848.00	2.05	12805.36	12709.00
15	7	6	15482.00	17848.00	190.85	0	Spot (Block15, Row6, Column7)	15908.48	15577.00	2241.77	0.01	0.14	11979.00	12054.73	11979.00	1209.74	0.00	0.10	92.00	75.00	0.00	3598.00	3929.48	16353921.00	3.19	13301.19	13303.50
15	8	6	15782.00	17847.00	163.00	0	Spot (Block15, Row6, Column8)	19117.27	18484.50	3344.65	0.01	0.17	12399.00	12454.05	12399.00	1178.54	0.00	0.09	99.00	94.00	0.00	6085.50	6718.27	13993839.00	5.65	14211.24	14260.00
15	1	7	13680.00	18150.00	210.80	0	Spot (Block15, Row7, Column1)	14160.98	14043.00	1267.51	0.00	0.09	11633.00	11746.37	11633.00	1186.43	0.00	0.10	85.00	51.00	0.00	2410.00	2527.98	17913634.00	2.04	12631.61	12659.00
15	2	7	13986.00	18142.00	201.85	0	Spot (Block15, Row7, Column2)	13839.05	13700.00	1374.67	0.00	0.10	11460.00	11559.70	11460.00	1066.94	0.00	0.09	83.00	53.00	0.00	2240.00	2379.05	15956430.00	2.14	12481.89	12506.00
15	3	7	14283.00	18143.00	213.65	0	Spot (Block15, Row7, Column3)	14242.41	13956.00	2706.99	0.01	0.19	11743.00	11826.92	11743.00	1127.14	0.00	0.10	78.00	49.00	0.00	2213.00	2499.41	18600600.00	2.14	12658.32	12630.50
15	4	7	14580.00	18144.00	199.55	0	Spot (Block15, Row7, Column4)	14647.00	14246.50	3761.36	0.01	0.26	11847.50	11937.89	11847.50	1140.08	0.00	0.10	79.00	52.00	0.18	2399.00	2799.50	16463223.00	2.38	12931.99	13034.00
15	5	7	14884.00	18148.00	211.00	0	Spot (Block15, Row7, Column5)	15167.53	14783.00	2003.84	0.01	0.13	11859.50	11949.58	11859.50	1178.52	0.00	0.10	92.00	66.00	0.00	2923.50	3308.03	19217272.00	2.73	13253.46	13115.00
15	6	7	15185.00	18145.00	213.85	0	Spot (Block15, Row7, Column6)	14461.40	14279.00	1635.04	0.01	0.11	11869.00	11963.18	11869.00	1116.70	0.00	0.09	84.00	56.00	0.00	2410.00	2592.40	18915516.00	2.24	12895.19	12790.00
15	7	7	15475.00	18141.00	196.35	0	Spot (Block15, Row7, Column7)	18158.38	17224.00	4098.43	0.02	0.23	12278.00	12347.82	12278.00	1174.33	0.00	0.10	95.00	83.00	0.00	4946.00	5880.38	19774464.00	4.95	13923.18	13777.00
15	8	7	15783.00	18142.00	147.00	-50	Spot (Block15, Row7, Column8)	12907.98	12917.00	1090.42	0.00	0.08	12618.50	12643.21	12618.50	1135.10	0.00	0.09	25.00	2.00	0.00	298.50	289.48	7667339.00	0.23	12732.57	12643.00
15	1	8	13672.00	18445.00	148.75	0	Spot (Block15, Row8, Column1)	64306.82	65535.00	3903.74	0.01	0.06	11912.00	12030.28	11912.00	1267.52	0.00	0.11	100.00	100.00	86.28	53623.00	52394.82	38905964.00	41.24	29788.63	26661.00
15	2	8	13979.00	18441.00	197.00	0	Spot (Block15, Row8, Column2)	14753.92	14170.00	3981.37	0.02	0.27	11769.00	11840.46	11769.00	1195.98	0.00	0.10	78.00	50.00	0.18	2401.00	2984.92	16199802.00	2.44	13121.90	13002.00
15	3	8	14274.00	18439.00	170.05	0	Spot (Block15, Row8, Column3)	18053.12	16966.00	4313.54	0.03	0.24	11887.50	11971.15	11887.50	1178.16	0.00	0.10	94.00	87.00	0.00	5078.50	6165.62	14388341.00	5.16	13426.78	13367.50
15	4	8	14585.00	18435.00	189.05	0	Spot (Block15, Row8, Column4)	14717.17	14456.00	1536.21	0.01	0.10	12055.00	12109.22	12055.00	1162.02	0.00	0.10	82.00	51.00	0.00	2401.00	2662.17	14731885.00	2.24	13127.45	13063.00
15	5	8	14875.00	18439.00	204.15	0	Spot (Block15, Row8, Column5)	14557.97	14431.00	1521.40	0.00	0.10	11978.00	12047.11	11978.00	1166.57	0.00	0.10	83.00	53.00	0.00	2453.00	2579.97	17280304.00	2.15	13193.79	13010.00
15	6	8	15188.00	18438.00	188.95	0	Spot (Block15, Row8, Column6)	15232.68	14971.00	1648.89	0.01	0.11	12016.50	12092.24	12016.50	1121.74	0.00	0.09	91.00	69.00	0.00	2954.50	3216.18	15354539.00	2.80	13390.12	13281.00
15	7	8	15485.00	18439.00	196.60	0	Spot (Block15, Row8, Column7)	15864.18	15611.50	2033.88	0.01	0.13	12262.00	12322.84	12262.00	1150.08	0.00	0.09	89.00	71.00	0.00	3349.50	3602.18	17355416.00	3.08	13563.47	13303.00
15	8	8	15771.00	18443.00	162.55	0	Spot (Block15, Row8, Column8)	20854.16	20335.00	3928.61	0.01	0.19	12536.00	12600.96	12536.00	1176.21	0.00	0.09	99.00	97.00	0.00	7799.00	8318.16	15223534.00	7.02	14744.35	14569.00
16	1	1	18182.00	16337.00	157.45	0	Spot (Block16, Row1, Column1)	59417.90	65535.00	9865.13	0.04	0.17	2844.00	2888.09	2844.00	299.87	0.01	0.10	100.00	100.00	65.16	62691.00	56573.90	40761044.00	188.51	18527.08	14869.00
16	2	1	18481.00	16347.00	174.45	0	Spot (Block16, Row1, Column2)	4058.50	4050.50	573.53	0.00	0.14	2816.00	2844.82	2816.00	222.00	0.00	0.08	99.00	93.00	0.00	1234.50	1242.50	3433495.00	5.47	3209.35	3187.50
16	3	1	18790.00	16341.00	193.40	0	Spot (Block16, Row1, Column3)	3357.51	3343.00	217.65	0.00	0.06	2804.00	2811.21	2804.00	113.69	0.00	0.04	100.00	94.00	0.00	539.00	553.51	3555605.00	4.80	3033.56	3034.00
16	4	1	19076.00	16345.00	163.65	0	Spot (Block16, Row1, Column4)	3917.21	3898.00	453.10	0.00	0.12	2784.00	2802.88	2784.00	122.87	0.00	0.04	100.00	99.00	0.00	1114.00	1133.21	2902652.00	9.07	3160.85	3160.00
16	5	1	19382.00	16337.00	179.30	0	Spot (Block16, Row1, Column5)	4258.14	3976.50	884.73	0.03	0.21	2865.00	2878.73	2865.00	160.56	0.00	0.06	100.00	98.00	0.00	1111.50	1393.14	3849357.00	8.59	3224.49	3211.50
16	6	1	19683.00	16336.00	172.05	0	Spot (Block16, Row1, Column6)	4645.60	4326.00	921.77	0.03	0.20	2961.00	2977.99	2961.00	156.32	0.00	0.05	100.00	99.00	0.00	1365.00	1684.60	3809392.00	10.67	3434.94	3447.00
16	7	1	19987.00	16336.00	156.20	0	Spot (Block16, Row1, Column7)	7028.84	6625.00	2230.09	0.03	0.32	2985.00	2996.27	2985.00	148.04	0.00	0.05	100.00	100.00	0.00	3640.00	4043.84	4709320.00	27.24	4023.02	3837.50
16	8	1	20285.00	16336.00	210.15	0	Spot (Block16, Row1, Column8)	3737.35	3684.00	330.28	0.01	0.09	3026.00	3037.49	3026.00	136.20	0.00	0.04	98.00	94.00	0.00	658.00	711.35	4712800.00	5.14	3282.60	3288.00
16	1	2	18185.00	16653.00	206.70	0	Spot (Block16, Row2, Column1)	3185.44	3169.00	166.69	0.00	0.05	2770.00	2800.88	2770.00	225.86	0.00	0.08	88.00	38.00	0.00	399.00	415.44	3879863.00	1.70	2960.71	2963.00
16	2	2	18483.00	16635.00	146.30	0	Spot (Block16, Row2, Column2)	3572.42	3528.50	259.68	0.01	0.07	2811.00	2820.00	2811.00	119.76	0.00	0.04	100.00	99.00	0.00	717.50	761.42	2079151.00	6.28	3105.01	3119.00
16	3	2	18779.00	16636.00	175.25	0	Spot (Block16, Row2, Column3)	3479.34	3512.00	283.88	0.00	0.08	2809.00	2820.57	2809.00	120.60	0.00	0.04	98.00	93.00	0.00	703.00	670.34	2985277.00	5.46	3091.50	3079.00
16	4	2	19087.00	16639.00	192.10	0	Spot (Block16, Row2, Column4)	3417.40	3409.00	215.03	0.00	0.06	2767.00	2787.13	2767.00	126.83	0.00	0.05	100.00	98.00	0.00	642.00	650.40	3564353.00	4.97	3051.44	3033.00
16	5	2	19389.00	16639.00	205.65	0	Spot (Block16, Row2, Column5)	3898.79	3914.00	320.15	0.00	0.08	2801.00	2818.41	2801.00	130.26	0.00	0.05	100.00	99.00	0.00	1113.00	1097.79	4682441.00	8.29	3194.70	3188.00
16	6	2	19681.00	16637.00	200.45	0	Spot (Block16, Row2, Column6)	3530.91	3559.50	227.62	0.00	0.06	2895.00	2911.64	2895.00	130.69	0.00	0.04	99.00	94.00	0.00	664.50	635.91	4025239.00	4.74	3124.61	3127.00
16	7	2	19986.00	16632.00	191.50	0	Spot (Block16, Row2, Column7)	3572.94	3589.00	244.91	0.00	0.07	2952.00	2961.40	2952.00	132.75	0.00	0.04	99.00	91.00	0.00	637.00	620.94	3697990.00	4.61	3207.19	3186.00
16	8	2	20281.00	16629.00	201.45	0	Spot (Block16, Row2, Column8)	3437.69	3422.00	152.92	0.00	0.04	3001.00	3012.17	3001.00	124.71	0.00	0.04	98.00	91.00	0.00	421.00	436.69	3970527.00	3.41	3183.25	3177.00
16	1	3	18186.00	16945.00	180.50	0	Spot (Block16, Row3, Column1)	3995.68	3880.50	521.56	0.01	0.13	2759.00	2774.46	2759.00	112.62	0.00	0.04	100.00	100.00	0.00	1121.50	1236.68	3652056.00	10.84	3156.96	3173.50
16	2	3	18486.00	16946.00	192.85	0	Spot (Block16, Row3, Column2)	3458.97	3482.00	239.08	0.00	0.07	2784.00	2794.88	2784.00	121.80	0.00	0.04	99.00	97.00	0.00	698.00	674.97	3621544.00	5.45	3051.38	3045.00
16	3	3	18779.00	16936.00	189.65	0	Spot (Block16, Row3, Column3)	3465.38	3444.00	299.46	0.00	0.09	2784.00	2806.87	2784.00	155.43	0.00	0.06	99.00	88.00	0.00	660.00	681.38	3510433.00	4.24	3024.87	3022.00
16	4	3	19083.00	16940.00	164.20	0	Spot (Block16, Row3, Column4)	4490.40	4307.50	856.02	0.02	0.19	2742.00	2758.18	2742.00	128.82	0.00	0.05	100.00	100.00	0.00	1565.50	1748.40	3349842.00	13.45	3217.16	3203.00
16	5	3	19386.00	16947.00	197.45	0	Spot (Block16, Row3, Column5)	3407.45	3401.00	279.02	0.00	0.08	2802.00	2812.07	2802.00	135.23	0.00	0.05	96.00	88.00	0.00	599.00	605.45	3751602.00	4.40	3011.81	3004.00
16	6	3	19683.00	16940.00	199.80	0	Spot (Block16, Row3, Column6)	3555.96	3583.50	198.99	0.00	0.06	2882.00	2896.91	2882.00	127.23	0.00	0.04	100.00	99.00	0.00	701.50	673.96	4004007.00	5.18	3154.44	3163.00
16	7	3	19994.00	16945.00	200.30	0	Spot (Block16, Row3, Column7)	3536.17	3489.00	265.39	0.01	0.08	2955.00	2964.23	2955.00	128.88	0.00	0.04	99.00	92.00	0.00	534.00	581.17	4006477.00	4.44	3196.69	3180.00
16	8	3	20283.00	16928.00	195.00	0	Spot (Block16, Row3, Column8)	3497.60	3444.00	225.01	0.01	0.06	2997.00	3008.55	2997.00	132.41	0.00	0.04	98.00	89.00	0.00	447.00	500.60	3763414.00	3.69	3205.92	3209.50
16	1	4	18185.00	17241.00	160.70	0	Spot (Block16, Row4, Column1)	4571.56	4461.50	763.41	0.01	0.17	2793.00	2810.66	2793.00	129.75	0.00	0.05	100.00	100.00	0.00	1668.50	1778.56	3254952.00	13.57	3299.53	3276.50
16	2	4	18481.00	17247.00	202.40	0	Spot (Block16, Row4, Column2)	3391.79	3403.00	194.78	0.00	0.06	2825.00	2844.00	2825.00	148.49	0.00	0.05	98.00	90.00	0.00	578.00	566.79	3927697.00	3.69	3059.38	3071.50
16	3	4	18779.00	17241.00	152.25	0	Spot (Block16, Row4, Column3)	11064.75	10654.50	4463.38	0.02	0.40	2774.00	2810.98	2774.00	192.16	0.01	0.07	100.00	100.00	0.00	7880.50	8290.75	7037180.00	42.95	4562.84	4375.00
16	4	4	19076.00	17248.00	205.95	0	Spot (Block16, Row4, Column4)	3148.90	3157.00	145.45	0.00	0.05	2719.00	2745.47	2719.00	153.56	0.00	0.06	96.00	80.00	0.00	438.00	429.90	3791279.00	2.63	2906.85	2897.00
16	5	4	19377.00	17239.00	200.35	0	Spot (Block16, Row4, Column5)	3275.73	3258.00	163.73	0.00	0.05	2787.00	2797.67	2787.00	137.11	0.00	0.05	99.00	90.00	0.00	471.00	488.73	3740881.00	3.49	2997.61	2993.50
16	6	4	19686.00	17236.00	198.50	0	Spot (Block16, Row4, Column6)	4129.84	4089.50	322.32	0.00	0.08	2895.00	2903.84	2895.00	135.06	0.00	0.05	100.00	100.00	0.00	1194.50	1234.84	4625418.00	9.08	3396.52	3370.00
16	7	4	19989.00	17247.00	180.70	0	Spot (Block16, Row4, Column7)	4083.74	3940.00	650.44	0.02	0.16	2966.00	2974.33	2966.00	145.89	0.00	0.05	100.00	97.00	0.00	974.00	1117.74	3748876.00	7.60	3316.41	3286.00
16	8	4	20286.00	17245.00	143.05	0	Spot (Block16, Row4, Column8)	6783.26	6029.00	2550.77	0.05	0.38	2978.00	2996.28	2978.00	156.28	0.00	0.05	100.00	100.00	0.00	3051.00	3805.26	3798625.00	24.23	3922.15	3833.00
16	1	5	18183.00	17544.00	157.85	0	Spot (Block16, Row5, Column1)	4850.19	4790.00	774.60	0.01	0.16	2782.00	2801.77	2782.00	133.47	0.00	0.05	100.00	100.00	0.00	2008.00	2068.19	3317532.00	15.35	3407.92	3400.00
16	2	5	18464.00	17536.00	193.35	0	Spot (Block16, Row5, Column2)	3358.20	3343.00	213.89	0.00	0.06	2853.00	2910.02	2853.00	471.00	0.01	0.16	54.00	3.00	0.00	490.00	505.20	3552971.00	0.95	3050.71	3009.00
16	3	5	18797.00	17523.00	171.30	0	Spot (Block16, Row5, Column3)	3565.33	3603.00	330.36	0.00	0.09	2840.00	2896.80	2840.00	474.87	0.01	0.16	75.00	26.00	0.00	763.00	725.33	2909307.00	1.41	3180.19	3181.00
16	4	5	19078.00	17539.00	177.95	0	Spot (Block16, Row5, Column4)	3441.86	3472.00	252.06	0.00	0.07	2752.00	2772.14	2752.00	154.51	0.00	0.06	99.00	92.00	0.00	720.00	689.86	3056376.00	4.33	2965.70	2962.00
16	5	5	19386.00	17535.00	148.85	0	Spot (Block16, Row5, Column5)	16052.14	15502.00	7694.16	0.02	0.48	2782.00	2813.90	2782.00	171.14	0.00	0.06	100.00	100.00	0.00	12720.00	13270.14	9711545.00	77.35	6044.25	5050.00
16	6	5	19692.00	17539.00	177.80	0	Spot (Block16, Row5, Column6)	3500.49	3531.00	204.23	0.00	0.06	2874.00	2886.39	2874.00	145.38	0.00	0.05	99.00	90.00	0.00	657.00	626.49	3104931.00	4.22	3146.78	3117.00
16	7	5	19983.00	17539.00	187.25	0	Spot (Block16, Row5, Column7)	3496.39	3527.50	220.27	0.00	0.06	2946.00	2946.12	2946.00	134.58	0.00	0.05	98.00	86.00	0.00	581.50	550.39	3433451.00	4.09	3180.06	3154.00
16	8	5	20291.00	17544.00	153.60	0	Spot (Block16, Row5, Column8)	5314.29	5054.00	1367.81	0.02	0.26	2974.00	2984.60	2974.00	146.84	0.00	0.05	100.00	99.00	0.00	2080.00	2340.29	3459606.00	15.87	3538.01	3469.50
16	1	6	18189.00	17845.00	192.50	0	Spot (Block16, Row6, Column1)	3363.07	3355.00	257.87	0.00	0.08	2759.00	2774.04	2759.00	121.21	0.00	0.04	99.00	95.00	0.00	596.00	604.07	3521138.00	4.86	3000.62	3015.50
16	2	6	18480.00	17850.00	188.15	0	Spot (Block16, Row6, Column2)	3370.94	3340.00	243.94	0.00	0.07	2823.00	2884.31	2823.00	481.44	0.01	0.17	59.00	8.00	0.00	517.00	547.94	3347346.00	1.01	3079.61	3074.00
16	3	6	18774.00	17841.00	147.05	0	Spot (Block16, Row6, Column3)	6461.70	6263.00	1851.26	0.01	0.29	2852.00	2908.01	2852.00	473.64	0.01	0.16	100.00	99.00	0.00	3411.00	3609.70	3799480.00	7.50	4112.97	3815.00
16	4	6	19091.00	17842.00	188.50	0	Spot (Block16, Row6, Column4)	3699.99	3647.00	409.39	0.01	0.11	2791.00	2816.77	2791.00	173.68	0.00	0.06	99.00	93.00	0.00	856.00	908.99	3703693.00	5.09	3150.56	3135.00
16	5	6	19382.00	17839.00	144.85	0	Spot (Block16, Row6, Column5)	11257.63	10917.00	4432.08	0.01	0.39	2790.00	2826.28	2790.00	191.17	0.01	0.07	100.00	100.00	0.00	8127.00	8467.63	6416848.00	44.10	4876.79	4308.00
16	6	6	19683.00	17851.00	193.95	0	Spot (Block16, Row6, Column6)	3332.30	3325.00	211.39	0.00	0.06	2847.00	2864.95	2847.00	147.83	0.00	0.05	96.00	78.00	0.00	478.00	485.30	3545570.00	3.16	3044.77	3028.50
16	7	6	19984.00	17838.00	174.85	0	Spot (Block16, Row6, Column7)	4009.38	3894.00	489.94	0.01	0.12	2932.00	2938.08	2932.00	139.42	0.00	0.05	100.00	99.00	0.00	962.00	1077.38	3436038.00	7.68	3277.15	3279.00
16	8	6	20289.00	17838.00	162.55	0	Spot (Block16, Row6, Column8)	4239.60	4214.50	599.67	0.00	0.14	3003.00	3008.09	3003.00	135.02	0.00	0.04	100.00	99.00	0.00	1211.50	1236.60	3103388.00	9.12	3360.12	3332.00
16	1	7	18179.00	18140.00	199.15	0	Spot (Block16, Row7, Column1)	3386.11	3339.00	253.31	0.01	0.07	2811.00	2845.68	2811.00	293.23	0.01	0.10	87.00	41.00	0.00	528.00	575.11	3805991.00	1.84	3057.62	3057.00
16	2	7	18485.00	18150.00	200.85	0	Spot (Block16, Row7, Column2)	3270.37	3250.00	180.84	0.00	0.06	2800.00	2812.74	2800.00	125.25	0.00	0.04	97.00	91.00	0.00	450.00	470.37	3731489.00	3.65	3015.55	3028.50
16	3	7	18783.00	18128.00	218.75	0	Spot (Block16, Row7, Column3)	3254.19	3240.00	177.77	0.00	0.05	2814.00	2830.32	2814.00	137.51	0.00	0.05	96.00	84.00	0.00	426.00	440.19	4464755.00	3.08	2977.58	2971.00
16	4	7	19094.00	18135.00	198.95	0	Spot (Block16, Row7, Column4)	3277.90	3257.00	208.61	0.00	0.06	2805.00	2817.92	2805.00	125.97	0.00	0.04	98.00	87.00	0.00	452.00	472.90	3654860.00	3.65	3044.20	3044.00
16	5	7	19375.00	18144.00	211.60	0	Spot (Block16, Row7, Column5)	3391.25	3366.50	204.51	0.00	0.06	2791.00	2809.82	2791.00	136.86	0.00	0.05	98.00	96.00	0.00	575.50	600.25	4340801.00	4.25	3040.15	3047.00
16	6	7	19686.00	18134.00	198.95	0	Spot (Block16, Row7, Column6)	3420.28	3388.00	200.36	0.00	0.06	2844.00	2853.44	2844.00	134.65	0.00	0.05	99.00	95.00	0.00	544.00	576.28	3827294.00	4.21	3091.23	3095.00
16	7	7	19976.00	18140.00	163.95	0	Spot (Block16, Row7, Column7)	4403.60	4272.00	766.06	0.01	0.17	2916.00	2925.35	2916.00	148.86	0.00	0.05	100.00	98.00	0.00	1356.00	1487.60	3289487.00	9.93	3325.44	3304.50
16	8	7	20282.00	18136.00	154.40	0	Spot (Block16, Row7, Column8)	5251.04	5247.00	493.29	0.00	0.09	3045.00	3051.36	3045.00	177.58	0.00	0.06	100.00	100.00	0.00	2202.00	2206.04	3423677.00	12.39	3892.69	3806.50
16	1	8	18174.00	18442.00	150.30	0	Spot (Block16, Row8, Column1)	62940.89	65535.00	6304.31	0.02	0.10	2865.00	2923.40	2865.00	371.15	0.01	0.13	100.00	100.00	80.87	62670.00	60075.89	39149576.00	161.71	21289.24	17610.50
16	2	8	18479.00	18444.00	212.10	0	Spot (Block16, Row8, Column2)	3314.11	3289.00	235.98	0.00	0.07	2845.00	2884.22	2845.00	297.09	0.01	0.10	73.00	27.00	0.00	444.00	469.11	4271884.00	1.45	3003.74	2989.00
16	3	8	18773.00	18445.00	186.35	0	Spot (Block16, Row8, Column3)	3765.73	3705.00	448.10	0.01	0.12	2847.00	2855.36	2847.00	145.83	0.00	0.05	98.00	95.00	0.00	858.00	918.73	3671587.00	6.24	3144.13	3117.00
16	4	8	19077.00	18446.00	186.10	0	Spot (Block16, Row8, Column4)	3418.85	3388.50	273.51	0.00	0.08	2835.00	2847.80	2835.00	145.38	0.00	0.05	98.00	86.00	0.00	553.50	583.85	3343632.00	3.93	3081.21	3062.00
16	5	8	19386.00	18435.00	209.00	0	Spot (Block16, Row8, Column5)	3226.13	3218.00	162.20	0.00	0.05	2804.00	2820.25	2804.00	128.59	0.00	0.05	97.00	86.00	0.00	414.00	422.13	4006853.00	3.16	2955.53	2951.00
16	6	8	19681.00	18431.00	195.40	0	Spot (Block16, Row8, Column6)	3595.79	3616.00	320.14	0.00	0.09	2847.00	2851.61	2847.00	125.17	0.00	0.04	97.00	92.00	0.00	769.00	748.79	3879853.00	5.95	3097.74	3076.00
16	7	8	19982.00	18433.00	171.55	0	Spot (Block16, Row8, Column7)	3780.36	3824.50	319.73	0.01	0.08	2898.00	2915.06	2898.00	153.43	0.00	0.05	99.00	97.00	0.00	926.50	882.36	3092336.00	5.64	3160.00	3155.00
16	8	8	20272.00	18439.00	148.35	0	Spot (Block16, Row8, Column8)	10979.07	10707.00	3583.20	0.01	0.33	3053.00	3061.32	3053.00	183.59	0.00	0.06	100.00	100.00	0.00	7654.00	7926.07	6576462.00	43.13	5225.79	4932.00
17	1	1	4681.00	20842.00	152.90	0	Spot (Block17, Row1, Column1)	63791.71	65535.00	4435.74	0.01	0.07	5204.00	5342.04	5204.00	1113.26	0.01	0.21	100.00	100.00	82.42	60331.00	58587.71	40635684.00	52.50	23842.68	20879.00
17	2	1	4981.00	20851.00	203.65	0	Spot (Block17, Row1, Column2)	6760.39	6429.00	1057.10	0.02	0.16	5136.00	5252.08	5136.00	1112.36	0.01	0.21	59.00	27.00	0.00	1293.00	1624.39	7950220.00	1.36	5602.47	5603.00
17	3	1	5285.00	20845.00	198.20	0	Spot (Block17, Row1, Column3)	6704.20	6285.00	1105.57	0.03	0.16	5143.00	5197.53	5143.00	561.93	0.00	0.11	90.00	50.00	0.00	1142.00	1561.20	7434957.00	2.68	5675.29	5670.00
17	4	1	5576.00	20845.00	186.95	0	Spot (Block17, Row1, Column4)	6630.75	6393.00	805.15	0.02	0.12	5158.00	5188.59	5158.00	303.62	0.00	0.06	97.00	90.00	0.00	1235.00	1472.75	6511393.00	4.75	5684.15	5714.00
17	5	1	5876.00	20844.00	143.75	0	Spot (Block17, Row1, Column5)	19943.34	18054.00	9083.41	0.04	0.46	5243.00	5310.78	5243.00	475.64	0.01	0.09	100.00	100.00	0.00	12811.00	14700.34	11168273.00	30.76	8436.80	7838.50
17	6	1	6181.00	20839.00	156.10	0	Spot (Block17, Row1, Column6)	13778.16	12323.00	5316.72	0.05	0.39	5221.00	5315.84	5221.00	528.85	0.01	0.10	100.00	100.00	0.00	7102.00	8557.16	9245144.00	16.00	7005.77	6904.50
17	7	1	6485.00	20841.00	149.30	0	Spot (Block17, Row1, Column7)	21812.81	20952.00	8685.57	0.02	0.40	5069.00	5151.85	5069.00	543.92	0.01	0.11	100.00	100.00	0.00	15883.00	16743.81	13284000.00	30.63	9082.88	8120.00
17	8	1	6786.00	20838.00	214.35	0	Spot (Block17, Row1, Column8)	5939.21	5876.00	408.36	0.00	0.07	5017.00	5061.23	5017.00	392.48	0.00	0.08	93.00	56.00	0.00	859.00	922.21	7798188.00	2.24	5496.21	5447.00
17	1	2	4667.00	21149.00	230.40	0	Spot (Block17, Row2, Column1)	6311.09	6232.00	551.58	0.01	0.09	5393.00	5529.38	5393.00	1284.03	0.01	0.23	16.00	1.00	0.00	839.00	918.09	9624413.00	0.61	5834.49	5654.50
17	2	2	4974.00	21142.00	148.40	0	Spot (Block17, Row2, Column2)	7704.65	7369.00	1179.58	0.02	0.15	5251.50	5346.33	5251.50	947.44	0.01	0.18	96.00	62.00	0.00	2117.50	2453.15	4622788.00	2.49	6234.18	6143.00
17	3	2	5288.00	21139.00	228.35	0	Spot (Block17, Row2, Column3)	6223.50	6174.00	439.22	0.00	0.07	5195.00	5262.15	5195.00	517.29	0.01	0.10	88.00	45.00	0.00	979.00	1028.50	9316583.00	1.86	5774.63	5515.00
17	4	2	5585.00	21141.00	210.20	0	Spot (Block17, Row2, Column4)	6642.68	6589.00	460.44	0.00	0.07	5213.00	5272.68	5213.00	471.83	0.00	0.09	99.00	86.00	0.00	1376.00	1429.68	8369778.00	2.90	5947.59	5958.50
17	5	2	5878.00	21143.00	185.35	0	Spot (Block17, Row2, Column5)	8569.41	8441.00	1156.05	0.01	0.13	5249.00	5313.54	5249.00	515.92	0.01	0.10	100.00	99.00	0.00	3192.00	3320.41	8269476.00	6.31	6302.71	6217.00
17	6	2	6180.00	21148.00	202.60	0	Spot (Block17, Row2, Column6)	6443.82	6443.50	491.67	0.00	0.08	5242.00	5309.63	5242.00	585.28	0.01	0.11	86.00	51.00	0.00	1201.50	1201.82	7526380.00	1.94	5819.76	5785.00
17	7	2	6481.00	21150.00	200.00	0	Spot (Block17, Row2, Column7)	6365.11	6320.50	587.83	0.00	0.09	5066.00	5131.34	5066.00	426.32	0.01	0.08	96.00	73.00	0.00	1254.50	1299.11	7205308.00	2.89	5619.68	5591.00
17	8	2	6791.00	21143.00	219.30	0	Spot (Block17, Row2, Column8)	5770.99	5730.00	585.15	0.00	0.10	4923.00	4966.75	4923.00	287.13	0.00	0.06	97.00	82.00	0.00	807.00	847.99	7940880.00	2.80	5271.07	5248.00
17	1	3	4680.00	21444.00	145.85	0	Spot (Block17, Row3, Column1)	13943.46	12513.50	5498.30	0.05	0.39	5416.00	5527.92	5416.00	1019.02	0.01	0.18	100.00	99.00	0.00	7097.50	8527.46	8087208.00	8.26	7247.47	7145.00
17	2	3	4981.00	21435.00	196.35	0	Spot (Block17, Row3, Column2)	6383.99	6314.00	492.23	0.00	0.08	5258.00	5364.90	5258.00	949.68	0.01	0.18	57.00	3.00	0.00	1056.00	1125.99	6952167.00	1.07	5780.82	5751.00
17	3	3	5281.00	21433.00	192.40	0	Spot (Block17, Row3, Column3)	6559.00	6409.00	837.77	0.01	0.13	5243.00	5317.64	5243.00	645.16	0.01	0.12	86.00	41.00	0.00	1166.00	1316.00	6834478.00	1.92	5828.98	5829.00
17	4	3	5578.00	21443.00	195.05	0	Spot (Block17, Row3, Column4)	7106.58	6782.50	954.93	0.02	0.13	5247.00	5317.77	5247.00	678.88	0.01	0.13	97.00	57.00	0.00	1535.50	1859.58	7675112.00	2.63	6020.21	6022.00
17	5	3	5890.00	21449.00	208.90	0	Spot (Block17, Row3, Column5)	6630.06	6307.50	1688.50	0.02	0.25	5210.00	5286.95	5210.00	717.17	0.01	0.14	83.00	33.00	0.00	1097.50	1420.06	8208009.00	1.87	6084.25	5701.50
17	6	3	6183.00	21442.00	216.90	0	Spot (Block17, Row3, Column6)	6222.33	6158.50	401.92	0.00	0.06	5174.00	5247.90	5174.00	614.51	0.01	0.12	88.00	31.00	0.00	984.50	1048.33	8400140.00	1.59	5690.10	5653.00
17	7	3	6485.00	21447.00	169.20	0	Spot (Block17, Row3, Column7)	9061.29	7620.00	3203.68	0.08	0.35	5162.00	5220.29	5162.00	464.14	0.00	0.09	100.00	96.00	0.00	2458.00	3899.29	7239971.00	8.28	6279.67	6025.00
17	8	3	6772.00	21439.00	216.30	0	Spot (Block17, Row3, Column8)	5908.08	5841.00	483.56	0.00	0.08	5112.00	5187.68	5112.00	693.80	0.01	0.13	53.00	6.00	0.00	729.00	796.08	7899102.00	1.04	5402.95	5362.50
17	1	4	4676.00	21741.00	186.20	0	Spot (Block17, Row4, Column1)	7142.74	6781.00	1215.39	0.02	0.17	5289.00	5360.62	5289.00	703.93	0.01	0.13	92.00	54.00	0.00	1492.00	1853.74	6942739.00	2.53	5965.89	5957.00
17	2	4	4977.00	21759.00	217.50	0	Spot (Block17, Row4, Column2)	6282.18	6181.00	1054.12	0.01	0.17	5157.50	5252.18	5157.50	805.05	0.01	0.15	68.00	6.00	0.00	1023.50	1124.68	8506078.00	1.28	5764.32	5636.00
17	3	4	5283.00	21744.00	145.30	0	Spot (Block17, Row4, Column3)	14923.67	14445.00	4748.12	0.01	0.32	5207.00	5320.03	5207.00	931.83	0.01	0.18	100.00	100.00	0.00	9238.00	9716.67	8581110.00	10.31	7696.16	7095.00
17	4	4	5573.00	21744.00	209.85	0	Spot (Block17, Row4, Column4)	6237.04	6211.00	359.03	0.00	0.06	5220.00	5339.82	5220.00	992.42	0.01	0.19	49.00	0.00	0.00	991.00	1017.04	7833721.00	0.90	5780.58	5750.00
17	5	4	5875.00	21740.00	201.80	0	Spot (Block17, Row4, Column5)	6469.32	6364.00	1058.32	0.01	0.16	5171.00	5256.26	5171.00	642.53	0.01	0.12	90.00	42.00	0.00	1193.00	1298.32	7497937.00	1.89	5920.21	5905.50
17	6	4	6175.00	21742.00	176.70	0	Spot (Block17, Row4, Column6)	9224.44	9162.50	1352.82	0.00	0.15	5179.00	5272.57	5179.00	642.72	0.01	0.12	100.00	99.00	0.00	3983.50	4045.44	8062158.00	6.15	6700.78	6595.00
17	7	4	6479.00	21747.00	146.45	0	Spot (Block17, Row4, Column7)	14278.24	12846.50	6160.70	0.05	0.43	5301.00	5383.88	5301.00	657.80	0.01	0.12	99.00	96.00	0.00	7545.50	8977.24	8338490.00	13.52	7071.42	6866.50
17	8	4	6783.00	21748.00	142.40	0	Spot (Block17, Row4, Column8)	12408.83	11346.00	4371.61	0.04	0.35	5206.00	5317.35	5206.00	754.15	0.01	0.14	100.00	100.00	0.00	6140.00	7202.83	6800041.00	9.40	7061.33	6792.50
17	1	5	4684.00	22045.00	139.20	0	Spot (Block17, Row5, Column1)	9915.64	9829.50	1601.56	0.00	0.16	5161.00	5244.76	5161.00	702.93	0.01	0.13	100.00	100.00	0.00	4668.50	4754.64	5175965.00	6.64	6526.07	6385.00
17	2	5	4975.00	22028.00	210.50	0	Spot (Block17, Row5, Column2)	6149.08	5999.50	1219.54	0.01	0.20	5055.00	5142.18	5055.00	569.82	0.01	0.11	87.00	29.00	0.00	944.50	1094.08	7760136.00	1.77	5546.55	5581.50
17	3	5	5293.00	22049.00	209.80	0	Spot (Block17, Row5, Column3)	6256.12	6186.00	432.10	0.00	0.07	5130.00	5259.63	5130.00	847.81	0.01	0.16	73.00	11.00	0.00	1056.00	1126.12	7832665.00	1.18	5691.95	5692.00
17	4	5	5578.00	22058.00	203.00	0	Spot (Block17, Row5, Column4)	6386.98	6266.00	552.80	0.01	0.09	5178.00	5299.53	5178.00	975.46	0.01	0.18	58.00	13.00	0.00	1088.00	1208.98	7459994.00	1.11	5638.96	5695.00
17	5	5	5877.00	22044.00	138.10	0	Spot (Block17, Row5, Column5)	29017.75	27991.00	10511.95	0.02	0.36	5181.00	5316.69	5181.00	867.49	0.01	0.16	100.00	100.00	0.00	22810.00	23836.75	15002177.00	27.32	11468.77	9469.00
17	6	5	6189.00	22036.00	219.70	0	Spot (Block17, Row5, Column6)	6186.83	6063.00	525.88	0.01	0.08	5163.50	5226.38	5163.50	406.70	0.01	0.08	92.00	61.00	0.00	899.50	1023.33	8544012.00	2.36	5640.61	5552.00
17	7	5	6486.00	22038.00	206.95	0	Spot (Block17, Row5, Column7)	6850.39	6683.00	980.65	0.01	0.14	5233.00	5289.01	5233.00	450.91	0.00	0.09	98.00	81.00	0.00	1450.00	1617.39	8336923.00	3.46	5852.93	5851.50
17	8	5	6782.00	22041.00	140.35	0	Spot (Block17, Row5, Column8)	17691.69	16729.00	7245.32	0.02	0.41	5176.00	5246.63	5176.00	511.84	0.01	0.10	100.00	100.00	0.00	11553.00	12515.69	9500436.00	24.31	8328.64	7839.00
17	1	6	4677.00	22343.00	216.05	0	Spot (Block17, Row6, Column1)	6003.00	5971.50	349.21	0.00	0.06	5060.00	5114.93	5060.00	463.33	0.00	0.09	93.00	47.00	0.00	911.50	943.00	7995998.00	1.92	5486.02	5491.00
17	2	6	4984.00	22342.00	226.25	0	Spot (Block17, Row6, Column2)	6491.23	6410.00	857.69	0.01	0.13	4999.00	5107.42	4999.00	546.65	0.01	0.11	98.00	76.00	0.00	1411.00	1492.23	9529131.00	2.53	5745.08	5561.00
17	3	6	5275.00	22343.00	143.15	0	Spot (Block17, Row6, Column3)	19695.12	19249.00	7287.60	0.01	0.37	5122.00	5224.79	5122.00	460.78	0.01	0.09	100.00	100.00	0.00	14127.00	14573.12	11029264.00	31.40	8182.32	7643.50
17	4	6	5579.00	22341.00	188.75	0	Spot (Block17, Row6, Column4)	7247.32	6993.00	1080.03	0.02	0.15	5222.00	5356.26	5222.00	985.19	0.01	0.18	83.00	44.00	0.00	1771.00	2025.32	7261819.00	1.92	5913.18	5946.50
17	5	6	5880.00	22342.00	138.25	0	Spot (Block17, Row6, Column5)	31691.28	31600.00	10432.10	0.00	0.33	5267.50	5419.01	5267.50	1011.60	0.01	0.19	100.00	100.00	0.00	26332.50	26423.78	16447774.00	25.97	11833.17	11017.50
17	6	6	6190.00	22342.00	199.90	0	Spot (Block17, Row6, Column6)	6846.23	6626.00	1144.88	0.01	0.17	5170.00	5247.58	5170.00	493.95	0.01	0.09	97.00	77.00	0.00	1456.00	1676.23	7770468.00	3.24	5848.50	5830.00
17	7	6	6484.00	22345.00	146.00	0	Spot (Block17, Row6, Column7)	14904.00	13770.00	6274.14	0.03	0.42	5176.00	5256.97	5176.00	523.84	0.01	0.10	100.00	99.00	0.00	8594.00	9728.00	8718840.00	18.42	7219.36	7027.00
17	8	6	6787.00	22345.00	144.20	0	Spot (Block17, Row6, Column8)	13850.01	12732.00	5790.17	0.04	0.42	5091.00	5191.74	5091.00	579.55	0.01	0.11	100.00	99.00	0.00	7641.00	8759.01	7825255.00	14.94	6945.08	6667.50
17	1	7	4677.00	22635.00	208.30	0	Spot (Block17, Row7, Column1)	6037.08	5867.00	1283.49	0.01	0.21	4897.00	4964.81	4897.00	474.35	0.01	0.10	94.00	52.00	0.00	970.00	1140.08	7473911.00	2.26	5377.46	5393.50
17	2	7	4996.00	22649.00	215.10	0	Spot (Block17, Row7, Column2)	5751.45	5734.00	360.69	0.00	0.06	4860.00	4907.88	4860.00	396.97	0.00	0.08	93.00	59.00	0.00	874.00	891.45	7626427.00	2.13	5317.07	5248.50
17	3	7	5286.00	22637.00	227.70	0	Spot (Block17, Row7, Column3)	5966.00	5936.00	412.08	0.00	0.07	5047.00	5102.30	5047.00	420.94	0.00	0.08	92.00	55.00	0.00	889.00	919.00	8901269.00	2.05	5390.76	5433.00
17	4	7	5566.00	22627.00	215.45	0	Spot (Block17, Row7, Column4)	6336.05	6134.00	1517.11	0.01	0.24	5112.00	5165.41	5112.00	621.58	0.00	0.12	85.00	29.00	0.00	1022.00	1224.05	8369922.00	1.88	5649.41	5618.00
17	5	7	5891.00	22643.00	215.25	0	Spot (Block17, Row7, Column5)	6435.42	6368.00	528.40	0.00	0.08	5148.00	5227.65	5148.00	702.38	0.01	0.13	89.00	33.00	0.00	1220.00	1287.42	8507624.00	1.72	5732.78	5704.00
17	6	7	6180.00	22643.00	211.40	0	Spot (Block17, Row7, Column6)	6647.31	6589.50	522.83	0.00	0.08	5084.00	5156.67	5084.00	536.05	0.01	0.10	98.00	82.00	0.00	1505.50	1563.31	8468677.00	2.78	5831.79	5816.50
17	7	7	6478.00	22648.00	148.65	0	Spot (Block17, Row7, Column7)	12173.82	11213.50	4275.37	0.04	0.35	5087.00	5191.73	5087.00	664.71	0.01	0.13	100.00	99.00	0.00	6126.50	7086.82	7377333.00	10.50	7056.14	6734.00
17	8	7	6782.00	22642.00	147.00	-50	Spot (Block17, Row7, Column8)	5235.19	5191.50	304.25	0.00	0.06	5154.00	5246.13	5154.00	681.29	0.01	0.13	1.00	0.00	0.00	37.50	81.19	3120174.00	-0.02	5229.57	5225.50
17	1	8	4674.00	22948.00	144.20	0	Spot (Block17, Row8, Column1)	64019.72	65535.00	4674.67	0.01	0.07	4957.00	5061.21	4957.00	528.04	0.01	0.10	100.00	100.00	86.14	60578.00	59062.72	36491540.00	111.66	22043.66	19503.00
17	2	8	4988.00	22948.00	215.80	0	Spot (Block17, Row8, Column2)	5870.99	5771.50	618.61	0.01	0.11	4863.00	4944.83	4863.00	487.16	0.01	0.10	90.00	44.00	0.00	908.50	1007.99	7808421.00	1.90	5188.63	5102.00
17	3	8	5278.00	22949.00	158.05	0	Spot (Block17, Row8, Column3)	11400.61	9734.50	5026.63	0.07	0.44	4992.00	5035.07	4992.00	452.71	0.00	0.09	100.00	99.00	0.00	4742.50	6408.61	7843622.00	14.06	6525.05	6088.50
17	4	8	5567.00	22933.00	215.50	0	Spot (Block17, Row8, Column4)	5936.41	5867.50	881.21	0.01	0.15	5043.00	5072.63	5043.00	421.62	0.00	0.08	79.00	49.00	0.00	824.50	893.41	7859804.00	2.05	5614.68	5227.00
17	5	8	5876.00	22940.00	213.95	0	Spot (Block17, Row8, Column5)	6067.59	6001.00	706.69	0.00	0.12	5044.00	5082.43	5044.00	448.77	0.00	0.09	89.00	53.00	0.00	957.00	1023.59	7954609.00	2.20	5517.89	5499.00
17	6	8	6183.00	22942.00	215.15	0	Spot (Block17, Row8, Column6)	6086.77	6006.00	601.87	0.01	0.10	5019.00	5095.32	5019.00	738.12	0.01	0.14	72.00	17.00	0.00	987.00	1067.77	8016275.00	1.34	5476.36	5327.00
17	7	8	6482.00	22943.00	160.20	0	Spot (Block17, Row8, Column7)	8206.77	7851.50	1780.60	0.02	0.22	5098.00	5185.96	5098.00	742.39	0.01	0.14	98.00	77.00	0.00	2753.50	3108.77	5843220.00	4.07	5948.75	5911.00
17	8	8	6771.00	22947.00	138.30	0	Spot (Block17, Row8, Column8)	21105.52	20575.50	6370.33	0.01	0.30	5257.00	5376.85	5257.00	1065.15	0.01	0.20	100.00	100.00	0.00	15318.50	15848.52	10974870.00	14.77	9784.42	8580.00
18	1	1	9182.00	20843.00	154.45	0	Spot (Block18, Row1, Column1)	63265.96	65535.00	5274.71	0.02	0.08	4873.00	4944.21	4873.00	505.37	0.01	0.10	100.00	100.00	79.27	60662.00	58392.96	41502844.00	115.40	22616.95	18344.00
18	2	1	9485.00	20843.00	192.75	0	Spot (Block18, Row1, Column2)	5857.16	5761.00	521.17	0.01	0.09	4794.50	4818.45	4794.50	368.82	0.00	0.08	95.00	68.00	0.00	966.50	1062.66	6161733.00	2.82	5172.68	5199.00
18	3	1	9779.00	20842.00	204.10	0	Spot (Block18, Row1, Column3)	5725.33	5662.00	468.53	0.00	0.08	4702.00	4717.75	4702.00	264.64	0.00	0.06	98.00	83.00	0.00	960.00	1023.33	6773066.00	3.81	5098.61	5076.00
18	4	1	10073.00	20846.00	182.35	0	Spot (Block18, Row1, Column4)	5781.46	5657.00	523.04	0.01	0.09	4703.00	4735.97	4703.00	287.07	0.00	0.06	96.00	84.00	0.00	954.00	1078.46	5376756.00	3.64	5146.80	5124.50
18	5	1	10378.00	20843.00	180.00	0	Spot (Block18, Row1, Column5)	5824.66	5769.50	452.48	0.00	0.08	4744.00	4761.04	4744.00	289.33	0.00	0.06	98.00	87.00	0.00	1025.50	1080.66	5288788.00	3.68	5239.45	5225.00
18	6	1	10682.00	20840.00	195.80	0	Spot (Block18, Row1, Column6)	6006.32	5858.00	658.96	0.01	0.11	4797.00	4822.92	4797.00	308.35	0.00	0.06	99.00	83.00	0.00	1061.00	1209.32	6492837.00	3.84	5285.23	5300.50
18	7	1	10990.00	20843.00	167.95	0	Spot (Block18, Row1, Column7)	7277.29	7357.00	1093.08	0.00	0.15	4887.00	4912.78	4887.00	325.67	0.00	0.07	99.00	95.00	0.00	2470.00	2390.29	5683560.00	7.26	5554.30	5524.50
18	8	1	11285.00	20845.00	205.00	0	Spot (Block18, Row1, Column8)	6158.21	6066.50	503.26	0.01	0.08	5021.00	5045.28	5021.00	327.71	0.00	0.06	96.00	85.00	0.00	1045.50	1137.21	7365216.00	3.40	5423.21	5413.00
18	1	2	9175.00	21144.00	211.25	0	Spot (Block18, Row2, Column1)	5366.15	5351.00	339.39	0.00	0.06	4705.00	4733.53	4705.00	383.69	0.00	0.08	75.00	38.00	0.00	646.00	661.15	6841844.00	1.65	4942.45	4913.00
18	2	2	9476.00	21147.00	141.55	0	Spot (Block18, Row2, Column2)	6170.89	6049.00	493.58	0.01	0.08	4677.00	4707.04	4677.00	285.22	0.00	0.06	99.00	97.00	0.00	1372.00	1493.89	3356962.00	5.13	5386.15	5446.00
18	3	2	9787.00	21145.00	205.50	0	Spot (Block18, Row2, Column3)	5655.95	5614.00	435.57	0.00	0.08	4705.00	4740.69	4705.00	288.92	0.00	0.06	94.00	79.00	0.00	909.00	950.95	6781487.00	3.17	5126.46	5097.50
18	4	2	10085.00	21148.00	200.20	0	Spot (Block18, Row2, Column4)	5938.18	5853.00	455.96	0.01	0.08	4740.00	4779.23	4740.00	312.84	0.00	0.07	99.00	92.00	0.00	1113.00	1198.18	6733901.00	3.70	5310.18	5251.50
18	5	2	10390.00	21142.00	190.50	0	Spot (Block18, Row2, Column5)	6371.08	6275.00	598.79	0.01	0.09	4759.00	4802.10	4759.00	317.23	0.00	0.07	99.00	98.00	0.00	1516.00	1612.08	6517611.00	4.95	5337.21	5348.00
18	6	2	10676.00	21142.00	197.35	0	Spot (Block18, Row2, Column6)	5721.83	5702.00	418.68	0.00	0.07	4791.00	4827.14	4791.00	299.42	0.00	0.06	94.00	76.00	0.00	911.00	930.83	6351235.00	2.99	5236.98	5256.50
18	7	2	10978.00	21141.00	199.65	0	Spot (Block18, Row2, Column7)	5765.35	5749.50	401.07	0.00	0.07	4818.00	4849.70	4818.00	311.34	0.00	0.06	93.00	78.00	0.00	931.50	947.35	6537904.00	2.94	5178.83	5141.50
18	8	2	11281.00	21140.00	203.60	0	Spot (Block18, Row2, Column8)	5811.37	5681.00	953.15	0.01	0.16	4879.00	4911.07	4879.00	329.05	0.00	0.07	94.00	67.00	0.00	802.00	932.37	6828354.00	2.74	5276.00	5215.00
18	1	3	9189.00	21450.00	180.15	0	Spot (Block18, Row3, Column1)	6020.30	5920.00	677.74	0.01	0.11	4653.00	4672.64	4653.00	292.60	0.00	0.06	97.00	86.00	0.00	1267.00	1367.30	5424287.00	4.61	5162.83	5188.50
18	2	3	9499.00	21448.00	189.80	0	Spot (Block18, Row3, Column2)	5641.01	5619.00	428.10	0.00	0.08	4699.00	4738.47	4699.00	309.92	0.00	0.07	94.00	77.00	0.00	920.00	942.01	5714344.00	2.91	5179.60	5129.00
18	3	3	9777.00	21438.00	201.05	0	Spot (Block18, Row3, Column3)	6096.46	6007.50	699.17	0.01	0.11	4834.00	4888.88	4834.00	342.08	0.00	0.07	97.00	80.00	0.00	1173.50	1262.46	6974347.00	3.53	5341.13	5322.00
18	4	3	10081.00	21446.00	191.45	0	Spot (Block18, Row3, Column4)	6645.14	6543.50	862.53	0.01	0.13	4911.00	4960.96	4911.00	320.56	0.00	0.06	97.00	92.00	0.00	1632.50	1734.14	6871075.00	5.25	5585.16	5569.00
18	5	3	10382.00	21448.00	182.95	0	Spot (Block18, Row3, Column5)	6255.59	6136.00	603.28	0.01	0.10	4974.00	4999.38	4974.00	317.46	0.00	0.06	99.00	92.00	0.00	1162.00	1281.59	5873995.00	3.96	5536.94	5587.00
18	6	3	10686.00	21449.00	206.55	0	Spot (Block18, Row3, Column6)	6039.59	5958.00	508.54	0.01	0.08	4967.00	4997.18	4967.00	328.69	0.00	0.07	94.00	78.00	0.00	991.00	1072.59	7344145.00	3.17	5382.47	5338.00
18	7	3	10985.00	21448.00	191.00	0	Spot (Block18, Row3, Column7)	6266.44	6148.00	675.23	0.01	0.11	4918.00	4944.48	4918.00	328.82	0.00	0.07	96.00	84.00	0.00	1230.00	1348.44	6429372.00	4.02	5453.04	5471.00
18	8	3	11288.00	21445.00	203.45	0	Spot (Block18, Row3, Column8)	5728.37	5623.50	445.21	0.01	0.08	4906.00	4946.97	4906.00	327.02	0.00	0.07	87.00	56.00	0.00	717.50	822.37	6736567.00	2.39	5205.21	5100.50
18	1	4	9185.00	21743.00	170.30	0	Spot (Block18, Row4, Column1)	6482.74	6269.00	816.54	0.01	0.13	4665.00	4696.58	4665.00	292.27	0.00	0.06	99.00	96.00	0.00	1604.00	1817.74	5225085.00	6.11	5299.19	5330.00
18	2	4	9494.00	21743.00	206.45	0	Spot (Block18, Row4, Column2)	5669.92	5618.00	373.63	0.00	0.07	4773.00	4835.01	4773.00	350.37	0.01	0.07	95.00	64.00	0.00	845.00	896.92	6877613.00	2.38	5197.46	5188.00
18	3	4	9785.00	21746.00	149.75	0	Spot (Block18, Row4, Column3)	10288.64	9939.00	1774.99	0.02	0.17	4953.00	5022.74	4953.00	379.04	0.01	0.08	100.00	100.00	0.00	4986.00	5335.64	6306939.00	13.89	6558.38	6440.00
18	4	4	10080.00	21745.00	211.20	0	Spot (Block18, Row4, Column4)	5990.87	5895.00	509.11	0.01	0.08	5021.00	5073.68	5021.00	335.98	0.00	0.07	93.00	65.00	0.00	874.00	969.87	7626374.00	2.73	5372.64	5358.00
18	5	4	10376.00	21744.00	192.15	0	Spot (Block18, Row4, Column5)	6275.41	6237.50	481.95	0.00	0.08	5052.00	5092.72	5052.00	341.35	0.00	0.07	98.00	88.00	0.00	1185.50	1223.41	6576627.00	3.46	5555.38	5581.00
18	6	4	10676.00	21744.00	196.20	0	Spot (Block18, Row4, Column6)	6905.10	6858.00	686.31	0.00	0.10	5045.00	5070.18	5045.00	332.74	0.00	0.07	99.00	98.00	0.00	1813.00	1860.10	7526562.00	5.51	5772.01	5719.00
18	7	4	10981.00	21750.00	188.25	0	Spot (Block18, Row4, Column7)	6342.13	6253.00	695.57	0.01	0.11	5021.00	5052.86	5021.00	340.47	0.00	0.07	96.00	83.00	0.00	1232.00	1321.13	6335786.00	3.79	5590.16	5543.50
18	8	4	11271.00	21758.00	158.65	0	Spot (Block18, Row4, Column8)	7686.29	7393.00	1539.72	0.02	0.20	5041.00	5068.87	5041.00	338.75	0.00	0.07	99.00	96.00	0.00	2352.00	2645.29	5365028.00	7.73	5892.49	5788.00
18	1	5	9192.00	22048.00	184.35	0	Spot (Block18, Row5, Column1)	5982.39	5803.00	754.05	0.01	0.13	4645.00	4680.25	4645.00	301.79	0.00	0.06	98.00	84.00	0.00	1158.00	1337.39	5677284.00	4.31	5090.57	5074.00
18	2	5	9490.00	22040.00	202.85	0	Spot (Block18, Row5, Column2)	5829.18	5789.00	439.20	0.00	0.08	4814.00	4846.61	4814.00	322.29	0.00	0.07	96.00	77.00	0.00	975.00	1015.18	6837626.00	3.05	5314.96	5249.00
18	3	5	9782.00	22047.00	199.50	0	Spot (Block18, Row5, Column3)	6209.40	6131.00	527.67	0.01	0.08	5020.00	5063.69	5020.00	348.18	0.00	0.07	96.00	82.00	0.00	1111.00	1189.40	6979368.00	3.29	5559.62	5565.00
18	4	5	10084.00	22041.00	192.70	0	Spot (Block18, Row5, Column4)	6271.40	6218.00	568.00	0.00	0.09	5053.00	5090.30	5053.00	364.73	0.00	0.07	97.00	74.00	0.00	1165.00	1218.40	6578696.00	3.24	5509.13	5487.00
18	5	5	10387.00	22044.00	153.00	0	Spot (Block18, Row5, Column5)	9983.10	9957.50	1996.91	0.00	0.20	5107.00	5154.76	5107.00	396.93	0.00	0.08	100.00	100.00	0.00	4850.50	4876.10	6409149.00	12.16	6398.53	6421.00
18	6	5	10682.00	22051.00	204.40	0	Spot (Block18, Row5, Column6)	6261.51	6217.00	580.84	0.00	0.09	5066.00	5134.06	5066.00	382.88	0.01	0.07	95.00	73.00	0.00	1151.00	1195.51	7426156.00	2.94	5595.54	5539.00
18	7	5	10988.00	22049.00	201.60	0	Spot (Block18, Row5, Column7)	6209.28	6129.00	541.94	0.01	0.09	5011.00	5055.94	5011.00	360.18	0.00	0.07	97.00	80.00	0.00	1118.00	1198.28	7146883.00	3.20	5519.16	5519.00
18	8	5	11287.00	22042.00	167.30	0	Spot (Block18, Row5, Column8)	6693.37	6624.00	773.68	0.00	0.12	5067.00	5090.55	5067.00	356.12	0.00	0.07	98.00	88.00	0.00	1557.00	1626.37	5234212.00	4.50	5626.99	5602.00
18	1	6	9180.00	22349.00	196.80	0	Spot (Block18, Row6, Column1)	5853.85	5785.00	636.86	0.01	0.11	4654.00	4679.49	4654.00	306.33	0.00	0.07	99.00	86.00	0.00	1131.00	1199.85	6421670.00	3.83	5150.38	5134.50
18	2	6	9483.00	22346.00	210.10	0	Spot (Block18, Row6, Column2)	5671.08	5569.00	453.38	0.01	0.08	4727.00	4760.75	4727.00	331.47	0.00	0.07	96.00	66.00	0.00	842.00	944.08	7139891.00	2.75	5137.14	5142.50
18	3	6	9778.00	22340.00	183.10	0	Spot (Block18, Row6, Column3)	6932.23	6762.00	964.79	0.01	0.14	4926.00	4966.03	4926.00	366.17	0.00	0.07	100.00	95.00	0.00	1836.00	2006.23	6557886.00	5.37	5670.43	5662.50
18	4	6	10078.00	22342.00	197.05	0	Spot (Block18, Row6, Column4)	6214.29	6098.00	569.96	0.01	0.09	5042.00	5071.25	5042.00	370.75	0.00	0.07	97.00	72.00	0.00	1056.00	1172.29	6860578.00	3.08	5616.45	5514.50
18	5	6	10384.00	22344.00	149.25	0	Spot (Block18, Row6, Column5)	9544.52	9253.50	1688.26	0.01	0.18	5093.00	5136.54	5093.00	388.37	0.00	0.08	100.00	100.00	0.00	4160.50	4451.52	5764891.00	11.35	6499.76	6375.00
18	6	6	10683.00	22341.00	201.10	0	Spot (Block18, Row6, Column6)	6111.89	6065.50	464.44	0.00	0.08	5029.00	5100.44	5029.00	385.13	0.01	0.08	95.00	70.00	0.00	1036.50	1082.89	7004231.00	2.63	5610.01	5553.50
18	7	6	10980.00	22342.00	168.90	0	Spot (Block18, Row6, Column7)	7213.73	7071.00	867.69	0.01	0.12	5001.00	5054.08	5001.00	380.55	0.00	0.08	99.00	98.00	0.00	2070.00	2212.73	5713273.00	5.68	5877.12	5919.00
18	8	6	11293.00	22345.00	161.70	0	Spot (Block18, Row6, Column8)	7007.71	6947.00	928.16	0.00	0.13	5067.00	5087.34	5067.00	355.41	0.00	0.07	99.00	92.00	0.00	1880.00	1940.71	5080592.00	5.40	5728.40	5679.50
18	1	7	9184.00	22646.00	206.25	0	Spot (Block18, Row7, Column1)	5464.86	5416.00	389.77	0.00	0.07	4621.00	4702.41	4621.00	438.32	0.01	0.09	87.00	41.00	0.00	795.00	843.86	6607012.00	1.74	5028.12	5042.00
18	2	7	9485.00	22639.00	211.85	0	Spot (Block18, Row7, Column2)	5475.12	5414.00	418.65	0.00	0.08	4637.00	4679.58	4637.00	349.40	0.00	0.07	91.00	54.00	0.00	777.00	838.12	7024576.00	2.28	5035.51	4983.00
18	3	7	9782.00	22643.00	217.90	0	Spot (Block18, Row7, Column3)	5586.58	5555.00	355.46	0.00	0.06	4771.00	4831.55	4771.00	369.31	0.01	0.08	91.00	56.00	0.00	784.00	815.58	7620102.00	2.04	5157.75	5127.00
18	4	7	10087.00	22643.00	198.45	0	Spot (Block18, Row7, Column4)	5953.71	5903.00	455.65	0.00	0.08	4950.00	4957.69	4950.00	383.34	0.00	0.08	93.00	66.00	0.00	953.00	1003.71	6650290.00	2.60	5481.26	5395.00
18	5	7	10386.00	22646.00	209.40	0	Spot (Block18, Row7, Column5)	6074.07	5987.50	519.68	0.01	0.09	4933.00	4961.42	4933.00	375.96	0.00	0.08	97.00	73.00	0.00	1054.50	1141.07	7616878.00	2.96	5401.84	5349.00
18	6	7	10682.00	22637.00	201.10	0	Spot (Block18, Row7, Column6)	6131.95	6011.50	518.30	0.01	0.08	4912.00	4925.04	4912.00	346.27	0.00	0.07	98.00	88.00	0.00	1099.50	1219.95	7076267.00	3.49	5471.14	5497.50
18	7	7	10972.00	22642.00	193.05	0	Spot (Block18, Row7, Column7)	6246.94	6171.50	683.25	0.01	0.11	4872.00	4925.33	4872.00	374.84	0.00	0.08	96.00	79.00	0.00	1299.50	1374.94	6534295.00	3.53	5472.83	5458.50
18	8	7	11284.00	22644.00	147.00	-50	Spot (Block18, Row7, Column8)	5024.78	4965.50	352.89	0.01	0.07	4992.00	5050.56	4992.00	424.61	0.01	0.08	20.00	0.00	0.00	-26.50	32.78	2954573.00	-0.06	4989.75	4898.00
18	1	8	9174.00	22948.00	147.85	0	Spot (Block18, Row8, Column1)	63259.04	65535.00	6254.09	0.02	0.10	4794.00	4882.55	4794.00	550.87	0.01	0.11	100.00	100.00	80.60	60741.00	58465.04	37829224.00	105.97	22781.73	16735.50
18	2	8	9486.00	22944.00	198.35	0	Spot (Block18, Row8, Column2)	5741.25	5664.00	452.87	0.01	0.08	4664.00	4741.34	4664.00	453.04	0.01	0.10	95.00	57.00	0.00	1000.00	1077.25	6390008.00	2.21	5284.67	5246.50
18	3	8	9772.00	22944.00	197.50	0	Spot (Block18, Row8, Column3)	5731.21	5651.50	583.38	0.01	0.10	4707.00	4756.03	4707.00	390.62	0.00	0.08	84.00	66.00	0.00	944.50	1024.21	6327251.00	2.50	5182.82	5176.00
18	4	8	10084.00	22936.00	169.70	0	Spot (Block18, Row8, Column4)	6014.43	5928.00	565.37	0.01	0.09	4828.00	4852.78	4828.00	402.54	0.00	0.08	95.00	71.00	0.00	1100.00	1186.43	4799513.00	2.89	5395.74	5382.50
18	5	8	10381.00	22942.00	194.00	0	Spot (Block18, Row8, Column5)	5690.07	5646.00	475.50	0.00	0.08	4793.00	4834.69	4793.00	363.33	0.00	0.08	85.00	59.00	0.00	853.00	897.07	6037167.00	2.35	5310.83	5295.00
18	6	8	10678.00	22951.00	197.30	0	Spot (Block18, Row8, Column6)	6659.30	6137.00	3632.25	0.04	0.55	4818.50	4858.38	4818.50	367.74	0.00	0.08	97.00	83.00	0.09	1318.50	1840.80	7331886.00	4.90	5498.65	5480.50
18	7	8	10986.00	22943.00	189.90	0	Spot (Block18, Row8, Column7)	5931.45	5840.50	614.48	0.01	0.10	4859.00	4928.10	4859.00	449.88	0.01	0.09	84.00	54.00	0.00	981.50	1072.45	6061945.00	2.23	5272.53	5267.00
18	8	8	11274.00	22947.00	136.50	0	Spot (Block18, Row8, Column8)	23176.51	21117.00	10950.72	0.04	0.47	5044.00	5109.73	5044.00	492.06	0.01	0.10	100.00	100.00	3.17	16073.00	18132.51	11704139.00	36.72	12304.04	11329.00
19	1	1	13685.00	20840.00	156.80	0	Spot (Block19, Row1, Column1)	63380.82	65535.00	4900.70	0.01	0.08	8093.00	8181.85	8093.00	839.93	0.00	0.10	100.00	100.00	77.56	57442.00	55287.82	42655688.00	65.72	26806.63	24056.00
19	2	1	13974.00	20841.00	192.95	0	Spot (Block19, Row1, Column2)	9381.92	9414.00	854.67	0.00	0.09	7750.00	7817.61	7750.00	704.47	0.00	0.09	83.00	61.00	0.00	1664.00	1631.92	9860403.00	2.22	8517.92	8437.00
19	3	1	14282.00	20839.00	182.75	0	Spot (Block19, Row1, Column3)	9316.55	9020.00	3006.04	0.01	0.32	7509.00	7567.04	7509.00	576.99	0.00	0.08	89.00	65.00	0.00	1511.00	1807.55	8720290.00	3.03	8349.87	8313.00
19	4	1	14573.00	20839.00	178.55	0	Spot (Block19, Row1, Column4)	9359.90	9066.00	1478.95	0.01	0.16	7393.00	7434.79	7393.00	581.86	0.00	0.08	94.00	77.00	0.00	1673.00	1966.90	8358393.00	3.31	8267.56	8245.00
19	5	1	14880.00	20840.00	188.65	0	Spot (Block19, Row1, Column5)	9375.61	9189.00	1078.92	0.01	0.12	7354.00	7399.83	7354.00	615.94	0.00	0.08	94.00	72.00	0.00	1835.00	2021.61	9366231.00	3.21	8019.92	8000.00
19	6	1	15190.00	20840.00	191.60	0	Spot (Block19, Row1, Column6)	8923.47	8895.00	698.13	0.00	0.08	7415.00	7462.91	7415.00	597.62	0.00	0.08	91.00	64.00	0.00	1480.00	1508.47	9289334.00	2.44	8168.65	8072.00
19	7	1	15493.00	20840.00	180.55	0	Spot (Block19, Row1, Column7)	10545.83	10105.50	2175.48	0.02	0.21	7560.00	7594.02	7560.00	594.43	0.00	0.08	97.00	90.00	0.00	2545.50	2985.83	9638886.00	4.97	8399.16	8355.50
19	8	1	15784.00	20839.00	204.45	0	Spot (Block19, Row1, Column8)	9451.66	9340.00	817.91	0.01	0.09	7813.00	7847.85	7813.00	632.92	0.00	0.08	90.00	61.00	0.00	1527.00	1638.66	11275834.00	2.53	8554.94	8626.00
19	1	2	13672.00	21143.00	195.10	0	Spot (Block19, Row2, Column1)	8868.97	8779.00	732.74	0.00	0.08	7703.00	7748.88	7703.00	719.41	0.00	0.09	72.00	34.00	0.00	1076.00	1165.97	9534142.00	1.56	8349.69	8356.00
19	2	2	13974.00	21141.00	147.60	0	Spot (Block19, Row2, Column2)	8983.18	8902.00	652.58	0.00	0.07	7477.00	7510.76	7477.00	591.11	0.00	0.08	93.00	65.00	0.00	1425.00	1506.18	5336011.00	2.49	8216.43	8297.00
19	3	2	14285.00	21141.00	200.95	0	Spot (Block19, Row2, Column3)	8937.77	8841.00	792.90	0.00	0.09	7335.00	7378.48	7335.00	572.58	0.00	0.08	93.00	65.00	0.00	1506.00	1602.77	10269493.00	2.72	8080.44	8068.00
19	4	2	14585.00	21143.00	199.30	0	Spot (Block19, Row2, Column4)	8743.75	8606.00	751.81	0.01	0.09	7208.00	7264.79	7208.00	548.96	0.00	0.08	96.00	62.00	0.00	1398.00	1535.75	9792995.00	2.69	7901.99	7869.00
19	5	2	14889.00	21141.00	194.45	0	Spot (Block19, Row2, Column5)	9686.91	9573.50	832.84	0.01	0.09	7210.50	7274.58	7210.50	563.95	0.00	0.08	99.00	96.00	0.00	2363.00	2476.41	10345619.00	4.28	8207.12	8094.00
19	6	2	15184.00	21145.00	203.75	0	Spot (Block19, Row2, Column6)	8669.90	8616.00	768.59	0.00	0.09	7268.00	7350.14	7268.00	553.43	0.00	0.08	88.00	63.00	0.00	1348.00	1401.90	10308507.00	2.38	7999.98	8029.00
19	7	2	15484.00	21140.00	203.20	0	Spot (Block19, Row2, Column7)	8806.36	8672.50	775.27	0.01	0.09	7389.00	7470.99	7389.00	569.72	0.00	0.08	87.00	57.00	0.00	1283.50	1417.36	10373895.00	2.34	8169.60	8148.00
19	8	2	15789.00	21144.00	222.80	0	Spot (Block19, Row2, Column8)	8827.18	8789.00	668.30	0.00	0.08	7684.00	7739.97	7684.00	605.45	0.00	0.08	74.00	43.00	0.00	1105.00	1143.18	12578738.00	1.80	8095.15	8020.00
19	1	3	13687.00	21444.00	183.40	0	Spot (Block19, Row3, Column1)	9854.43	9620.00	1314.24	0.01	0.13	7473.50	7502.67	7473.50	622.80	0.00	0.08	95.00	80.00	0.00	2146.50	2380.93	9292727.00	3.78	8382.36	8354.00
19	2	3	13989.00	21447.00	201.30	0	Spot (Block19, Row3, Column2)	8992.41	8888.00	882.39	0.01	0.10	7350.00	7364.09	7350.00	567.74	0.00	0.08	89.00	64.00	0.00	1538.00	1642.41	10341273.00	2.87	7987.78	7860.50
19	3	3	14270.00	21435.00	174.10	0	Spot (Block19, Row3, Column3)	10233.39	10074.00	1706.74	0.01	0.17	7276.50	7316.92	7276.50	590.48	0.00	0.08	97.00	89.00	0.00	2797.50	2956.89	8708619.00	4.94	8210.04	8170.00
19	4	3	14585.00	21435.00	193.40	0	Spot (Block19, Row3, Column4)	8976.53	8964.50	801.30	0.00	0.09	7255.50	7321.59	7255.50	574.16	0.00	0.08	91.00	73.00	0.00	1709.00	1721.03	9515117.00	2.88	7978.94	7979.00
19	5	3	14883.00	21444.00	167.15	0	Spot (Block19, Row3, Column5)	10114.43	9954.00	1339.63	0.01	0.13	7329.00	7385.41	7329.00	556.09	0.00	0.08	98.00	93.00	0.00	2625.00	2785.43	7818451.00	4.91	8467.63	8359.50
19	6	3	15181.00	21439.00	192.40	0	Spot (Block19, Row3, Column6)	9520.33	9442.00	1069.43	0.00	0.11	7348.50	7406.99	7348.50	553.38	0.00	0.07	96.00	82.00	0.00	2093.50	2171.83	9958267.00	3.82	8150.13	8124.50
19	7	3	15495.00	21445.00	193.85	0	Spot (Block19, Row3, Column7)	8859.95	8761.00	789.11	0.00	0.09	7470.00	7520.96	7470.00	574.92	0.00	0.08	84.00	56.00	0.00	1291.00	1389.95	9400410.00	2.33	8194.38	8043.00
19	8	3	15788.00	21440.00	198.80	0	Spot (Block19, Row3, Column8)	9171.71	9089.00	788.50	0.00	0.09	7650.00	7720.43	7650.00	587.05	0.00	0.08	88.00	61.00	0.00	1439.00	1521.71	10263146.00	2.47	8303.23	8220.50
19	1	4	13681.00	21741.00	204.55	0	Spot (Block19, Row4, Column1)	9020.09	8941.50	891.09	0.00	0.10	7370.00	7391.72	7370.00	584.63	0.00	0.08	90.00	63.00	0.00	1571.50	1650.09	10733904.00	2.79	8001.41	7979.00
19	2	4	13984.00	21743.00	217.40	0	Spot (Block19, Row4, Column2)	8656.31	8607.00	705.86	0.00	0.08	7322.00	7342.82	7322.00	574.74	0.00	0.08	86.00	56.00	0.00	1285.00	1334.31	11677365.00	2.29	7918.14	7829.00
19	3	4	14285.00	21747.00	168.80	0	Spot (Block19, Row4, Column3)	11624.00	11367.00	1756.93	0.01	0.15	7342.00	7396.55	7342.00	590.64	0.00	0.08	100.00	98.00	0.00	4025.00	4282.00	9159709.00	7.16	8775.70	8765.00
19	4	4	14572.00	21755.00	213.15	0	Spot (Block19, Row4, Column4)	8738.94	8590.00	700.84	0.01	0.08	7315.00	7404.97	7315.00	578.42	0.01	0.08	93.00	57.00	0.00	1275.00	1423.94	11343138.00	2.31	7978.15	7905.50
19	5	4	14869.00	21743.00	198.40	0	Spot (Block19, Row4, Column5)	9346.07	9344.50	1087.90	0.00	0.12	7387.00	7456.12	7387.00	603.74	0.00	0.08	89.00	73.00	0.00	1957.50	1959.07	10448903.00	3.13	8254.31	8220.00
19	6	4	15189.00	21743.00	195.65	0	Spot (Block19, Row4, Column6)	10166.16	9958.00	1140.97	0.01	0.11	7363.00	7441.27	7363.00	638.48	0.00	0.09	100.00	97.00	0.00	2595.00	2803.16	11009946.00	4.27	8391.69	8404.00
19	7	4	15477.00	21743.00	193.50	0	Spot (Block19, Row4, Column7)	9558.39	9392.50	1277.18	0.01	0.13	7545.00	7600.81	7545.00	649.72	0.00	0.09	87.00	68.00	0.00	1847.50	2013.39	10112772.00	3.01	8450.71	8443.50
19	8	4	15782.00	21754.00	185.70	0	Spot (Block19, Row4, Column8)	9712.43	9627.00	1096.83	0.00	0.11	7679.00	7754.95	7679.00	614.00	0.00	0.08	92.00	73.00	0.00	1948.00	2033.43	9421053.00	3.19	8433.86	8501.00
19	1	5	13686.00	22042.00	189.35	0	Spot (Block19, Row5, Column1)	9479.96	9345.00	1134.82	0.01	0.12	7383.00	7431.97	7383.00	611.00	0.00	0.08	90.00	76.00	0.00	1962.00	2096.96	9603197.00	3.35	8270.81	8221.50
19	2	5	13987.00	22043.00	199.25	0	Spot (Block19, Row5, Column2)	8748.44	8772.50	725.26	0.00	0.08	7303.50	7361.21	7303.50	600.68	0.00	0.08	85.00	62.00	0.00	1469.00	1444.94	9868244.00	2.31	8089.12	8033.50
19	3	5	14286.00	22043.00	205.80	0	Spot (Block19, Row5, Column3)	9006.94	8972.00	789.82	0.00	0.09	7411.00	7493.04	7411.00	613.19	0.00	0.08	89.00	63.00	0.00	1561.00	1595.94	10835343.00	2.47	8091.25	8008.00
19	4	5	14583.00	22033.00	201.35	0	Spot (Block19, Row5, Column4)	8845.54	8839.00	774.83	0.00	0.09	7389.00	7483.37	7389.00	614.75	0.01	0.08	85.00	58.00	0.00	1450.00	1456.54	10172377.00	2.22	7894.33	7772.00
19	5	5	14885.00	22041.00	153.25	0	Spot (Block19, Row5, Column5)	20634.84	18887.00	8159.82	0.04	0.40	7404.00	7475.37	7404.00	652.35	0.00	0.09	100.00	100.00	0.00	11483.00	13230.84	13309474.00	20.17	10095.24	9953.00
19	6	5	15182.00	22036.00	207.85	0	Spot (Block19, Row5, Column6)	9040.71	8971.00	787.05	0.00	0.09	7414.00	7482.82	7414.00	613.88	0.00	0.08	90.00	69.00	0.00	1557.00	1626.71	11156231.00	2.54	8126.58	8106.00
19	7	5	15488.00	22046.00	188.00	0	Spot (Block19, Row5, Column7)	9198.39	9138.00	784.12	0.00	0.09	7503.00	7573.61	7503.00	630.29	0.00	0.08	93.00	65.00	0.00	1635.00	1695.39	9161594.00	2.58	8305.26	8285.50
19	8	5	15789.00	22044.00	170.10	0	Spot (Block19, Row5, Column8)	10932.47	10495.00	1938.81	0.02	0.18	7676.00	7734.11	7676.00	612.92	0.00	0.08	99.00	88.00	0.00	2819.00	3256.47	8811574.00	5.22	8776.51	8703.50
19	1	6	13679.00	22347.00	213.85	0	Spot (Block19, Row6, Column1)	9455.11	9257.00	1040.76	0.01	0.11	7425.00	7485.46	7425.00	635.75	0.00	0.08	92.00	73.00	0.00	1832.00	2030.11	12338914.00	3.10	8245.80	8285.00
19	2	6	13988.00	22340.00	198.40	0	Spot (Block19, Row6, Column2)	8838.48	8744.50	936.79	0.00	0.11	7383.00	7445.69	7383.00	616.71	0.00	0.08	81.00	55.00	0.00	1361.50	1455.48	9828385.00	2.26	8290.11	8190.50
19	3	6	14277.00	22338.00	178.55	0	Spot (Block19, Row6, Column3)	10132.70	9744.50	1361.26	0.02	0.13	7508.00	7557.22	7508.00	632.52	0.00	0.08	99.00	88.00	0.00	2236.50	2624.70	9078899.00	4.07	8611.90	8560.00
19	4	6	14582.00	22343.00	186.45	0	Spot (Block19, Row6, Column4)	9397.32	9270.00	910.89	0.01	0.10	7456.00	7499.80	7456.00	642.06	0.00	0.09	94.00	72.00	0.00	1814.00	1941.32	9218767.00	2.96	8418.53	8326.00
19	5	6	14881.00	22342.00	146.05	0	Spot (Block19, Row6, Column5)	18188.52	17694.00	5351.87	0.01	0.29	7446.00	7486.59	7446.00	653.58	0.00	0.09	100.00	100.00	0.00	10248.00	10742.52	10585716.00	16.37	10308.08	9984.00
19	6	6	15181.00	22344.00	195.15	0	Spot (Block19, Row6, Column6)	8916.05	8836.00	736.68	0.00	0.08	7463.50	7491.74	7463.50	619.95	0.00	0.08	88.00	56.00	0.00	1372.50	1452.55	9602584.00	2.30	8171.70	8098.50
19	7	6	15490.00	22346.00	190.85	0	Spot (Block19, Row6, Column7)	9281.17	9085.00	916.47	0.01	0.10	7499.00	7555.16	7499.00	578.06	0.00	0.08	92.00	75.00	0.00	1586.00	1782.17	9541045.00	2.99	8215.24	8215.50
19	8	6	15796.00	22342.00	183.05	0	Spot (Block19, Row6, Column8)	9112.02	9075.00	821.93	0.00	0.09	7669.50	7764.18	7669.50	645.51	0.01	0.08	80.00	54.00	0.00	1405.50	1442.52	8556190.00	2.09	8254.84	8245.00
19	1	7	13689.00	22645.00	208.20	0	Spot (Block19, Row7, Column1)	9021.83	9047.00	780.87	0.00	0.09	7457.00	7525.81	7457.00	718.13	0.00	0.10	82.00	57.00	0.00	1590.00	1564.83	11087832.00	2.08	8135.85	8115.50
19	2	7	13995.00	22644.00	207.90	0	Spot (Block19, Row7, Column2)	8765.59	8660.00	750.66	0.01	0.09	7368.00	7433.37	7368.00	619.69	0.00	0.08	82.00	53.00	0.00	1292.00	1397.59	10755382.00	2.15	7922.51	7816.50
19	3	7	14283.00	22638.00	219.15	0	Spot (Block19, Row7, Column3)	8914.60	8860.50	717.24	0.00	0.08	7467.00	7507.70	7467.00	640.23	0.00	0.09	87.00	55.00	0.00	1393.50	1447.60	12266496.00	2.20	7983.89	7968.50
19	4	7	14586.00	22642.00	209.60	0	Spot (Block19, Row7, Column4)	8806.43	8656.00	736.20	0.01	0.08	7361.50	7428.60	7361.50	629.09	0.00	0.08	87.00	51.00	0.00	1294.50	1444.93	11034452.00	2.19	7956.67	7933.00
19	5	7	14888.00	22641.00	211.10	0	Spot (Block19, Row7, Column5)	8948.49	8910.50	752.21	0.00	0.08	7403.00	7446.84	7403.00	619.09	0.00	0.08	88.00	61.00	0.00	1507.50	1545.49	11364584.00	2.43	8044.52	8010.00
19	6	7	15184.00	22642.00	212.75	0	Spot (Block19, Row7, Column6)	8875.45	8808.00	763.22	0.00	0.09	7401.00	7435.78	7401.00	611.46	0.00	0.08	88.00	57.00	0.00	1407.00	1474.45	11475960.00	2.35	8101.74	7980.00
19	7	7	15478.00	22641.00	183.60	0	Spot (Block19, Row7, Column7)	9407.88	9259.50	1004.98	0.01	0.11	7444.00	7487.64	7444.00	625.33	0.00	0.08	92.00	75.00	0.00	1815.50	1963.88	8862227.00	3.07	8369.97	8159.00
19	8	7	15789.00	22646.00	139.10	0	Spot (Block19, Row7, Column8)	10892.43	10848.00	1218.41	0.00	0.11	7692.00	7770.95	7692.00	664.56	0.00	0.09	99.00	93.00	0.00	3156.00	3200.43	5696742.00	4.70	8927.05	8852.50
19	1	8	13673.00	22948.00	147.75	0	Spot (Block19, Row8, Column1)	64588.99	65535.00	3593.94	0.01	0.06	7629.00	7732.00	7629.00	849.28	0.01	0.11	100.00	100.00	88.72	57906.00	56959.99	38366188.00	66.95	27610.40	21894.00
19	2	8	13984.00	22943.00	209.75	0	Spot (Block19, Row8, Column2)	8608.94	8575.00	729.24	0.00	0.08	7454.00	7555.07	7454.00	846.09	0.01	0.11	59.00	26.00	0.00	1121.00	1154.94	10786996.00	1.25	7957.67	7928.00
19	3	8	14276.00	22941.00	181.00	0	Spot (Block19, Row8, Column3)	9700.84	9462.00	1285.00	0.01	0.13	7474.00	7526.41	7474.00	682.63	0.00	0.09	92.00	77.00	0.00	1988.00	2226.84	8915074.00	3.19	8291.54	8322.00
19	4	8	14586.00	22938.00	194.50	0	Spot (Block19, Row8, Column4)	8866.73	8956.00	846.32	0.00	0.10	7402.00	7481.39	7402.00	667.29	0.00	0.09	81.00	59.00	0.00	1554.00	1464.73	9496265.00	2.08	7943.25	7928.50
19	5	8	14879.00	22939.00	202.10	0	Spot (Block19, Row8, Column5)	8809.13	8779.00	796.08	0.00	0.09	7401.00	7461.85	7401.00	652.85	0.00	0.09	76.00	53.00	0.00	1378.00	1408.13	10227396.00	2.06	8175.09	8026.00
19	6	8	15187.00	22944.00	189.70	0	Spot (Block19, Row8, Column6)	9959.70	9711.00	1313.32	0.01	0.13	7357.00	7433.53	7357.00	646.78	0.00	0.09	93.00	84.00	0.00	2354.00	2602.70	10109096.00	3.91	8376.64	8321.50
19	7	8	15493.00	22943.00	177.85	0	Spot (Block19, Row8, Column7)	9255.48	9127.00	831.60	0.01	0.09	7499.00	7562.85	7499.00	683.51	0.00	0.09	93.00	61.00	0.00	1628.00	1756.48	8209607.00	2.48	8401.51	8457.00
19	8	8	15775.00	22944.00	152.15	0	Spot (Block19, Row8, Column8)	15655.16	15058.00	3670.14	0.02	0.23	7816.00	7853.97	7816.00	682.79	0.00	0.09	100.00	100.00	0.00	7242.00	7839.16	9972335.00	11.43	9794.19	9788.00
20	1	1	18187.00	20840.00	156.15	0	Spot (Block20, Row1, Column1)	62626.83	65535.00	6226.00	0.02	0.10	8148.00	8258.27	8148.00	806.45	0.01	0.10	100.00	100.00	75.93	57387.00	54478.83	42148244.00	67.42	25545.80	21159.50
20	2	1	18484.00	20839.00	169.80	0	Spot (Block20, Row1, Column2)	14374.05	13885.50	3448.96	0.02	0.24	8310.00	8432.46	8310.00	973.92	0.01	0.12	98.00	88.00	0.00	5575.50	6064.05	11441744.00	6.10	10401.59	9561.00
20	3	1	18791.00	20836.00	152.20	0	Spot (Block20, Row1, Column3)	19612.57	18225.00	5966.74	0.03	0.30	9000.00	9402.74	9000.00	1644.87	0.02	0.17	99.00	92.00	0.00	9225.00	10612.57	12375529.00	6.21	12164.72	11533.50
20	4	1	19074.00	20835.00	149.60	0	Spot (Block20, Row1, Column4)	14304.64	13821.50	2593.02	0.01	0.18	9220.00	9520.56	9220.00	1610.08	0.01	0.17	96.00	73.00	0.00	4601.50	5084.64	8668614.00	2.97	11383.79	11079.00
20	5	1	19387.00	20832.00	155.65	0	Spot (Block20, Row1, Column5)	26427.91	24134.00	11830.84	0.04	0.45	8429.00	8633.04	8429.00	1115.64	0.01	0.13	100.00	100.00	0.00	15705.00	17998.91	17548132.00	15.95	12992.40	11988.50
20	6	1	19684.00	20838.00	153.75	0	Spot (Block20, Row1, Column6)	23741.15	21775.50	8585.37	0.04	0.36	7877.00	8002.86	7877.00	855.07	0.01	0.11	100.00	100.00	0.00	13898.50	15864.15	15336782.00	18.41	11682.37	10884.50
20	7	1	19990.00	20836.00	155.10	0	Spot (Block20, Row1, Column7)	33208.79	31659.50	12806.73	0.02	0.39	7711.00	7796.99	7711.00	633.52	0.00	0.08	100.00	100.00	1.21	23948.50	25497.79	21984228.00	40.11	13755.63	12769.50
20	8	1	20295.00	20834.00	213.30	0	Spot (Block20, Row1, Column8)	9366.73	9234.50	784.96	0.01	0.08	7891.00	7972.81	7891.00	595.98	0.00	0.07	88.00	57.00	0.00	1343.50	1475.73	12176752.00	2.34	8423.35	8344.00
20	1	2	18181.00	21148.00	205.50	0	Spot (Block20, Row2, Column1)	9207.02	9130.00	768.95	0.00	0.08	7935.00	8022.40	7935.00	754.26	0.00	0.09	67.00	36.00	0.00	1195.00	1272.02	11048422.00	1.57	8467.68	8370.00
20	2	2	18478.00	21141.00	127.40	0	Spot (Block20, Row2, Column2)	18738.84	18011.00	3575.92	0.02	0.19	7835.00	7889.73	7835.00	695.20	0.00	0.09	100.00	100.00	0.00	10176.00	10903.84	8113918.00	15.61	10962.14	10703.50
20	3	2	18788.00	21143.00	195.00	0	Spot (Block20, Row2, Column3)	9315.75	9208.50	750.28	0.01	0.08	7888.00	7945.99	7888.00	643.83	0.00	0.08	87.00	52.00	0.00	1320.50	1427.75	10042378.00	2.13	8598.14	8674.00
20	4	2	19089.00	21139.00	170.85	0	Spot (Block20, Row2, Column4)	14926.02	14861.00	2694.81	0.00	0.18	7899.00	7990.60	7899.00	705.35	0.01	0.09	100.00	100.00	0.00	6962.00	7027.02	12090076.00	9.83	10063.22	10004.00
20	5	2	19391.00	21139.00	197.25	0	Spot (Block20, Row2, Column5)	10737.00	10639.00	970.21	0.00	0.09	7772.00	7843.13	7772.00	646.75	0.00	0.08	99.00	98.00	0.00	2867.00	2965.00	11821435.00	4.47	8802.19	8771.00
20	6	2	19684.00	21136.00	195.15	0	Spot (Block20, Row2, Column6)	9383.54	9172.00	950.09	0.01	0.10	7609.00	7672.95	7609.00	553.75	0.00	0.07	93.00	75.00	0.00	1563.00	1774.54	10087308.00	3.09	8275.20	8346.00
20	7	2	19986.00	21137.00	174.55	0	Spot (Block20, Row2, Column7)	11939.03	11712.00	2473.49	0.01	0.21	7626.00	7719.26	7626.00	633.20	0.01	0.08	98.00	93.00	0.00	4086.00	4313.03	10100416.00	6.66	8973.53	8813.50
20	8	2	20291.00	21134.00	199.75	0	Spot (Block20, Row2, Column8)	8953.25	8950.00	582.58	0.00	0.07	7755.00	7828.86	7755.00	593.02	0.00	0.08	84.00	50.00	0.00	1195.00	1198.25	10126131.00	1.90	8365.81	8377.50
20	1	3	18190.00	21444.00	153.00	0	Spot (Block20, Row3, Column1)	19281.43	17699.00	6246.76	0.04	0.32	8009.00	8090.11	8009.00	707.78	0.00	0.09	100.00	100.00	0.00	9690.00	11272.43	12475085.00	15.81	10633.29	10404.00
20	2	3	18495.00	21448.00	186.15	0	Spot (Block20, Row3, Column2)	9383.07	9429.50	760.93	0.00	0.08	7813.00	7877.01	7813.00	686.90	0.00	0.09	87.00	57.00	0.00	1616.50	1570.07	9139106.00	2.19	8600.52	8462.00
20	3	3	18790.00	21422.00	162.95	0	Spot (Block20, Row3, Column3)	11480.77	10084.00	7523.18	0.06	0.66	7723.50	7803.30	7723.50	684.69	0.00	0.09	98.00	78.00	1.22	2360.50	3757.27	8438365.00	5.37	9324.88	9138.50
20	4	3	19081.00	21439.00	148.55	0	Spot (Block20, Row3, Column4)	21416.04	20450.50	7501.59	0.02	0.35	7647.00	7719.52	7647.00	641.99	0.00	0.08	100.00	100.00	0.00	12803.50	13769.04	12892458.00	21.33	11380.94	10873.00
20	5	3	19393.00	21441.00	168.70	0	Spot (Block20, Row3, Column5)	10349.86	10034.00	1599.15	0.01	0.15	7589.00	7632.46	7589.00	555.58	0.00	0.07	99.00	93.00	0.00	2445.00	2760.86	8217790.00	4.89	8611.93	8562.00
20	6	3	19687.00	21435.00	198.60	0	Spot (Block20, Row3, Column6)	9617.31	9464.00	881.14	0.01	0.09	7547.00	7608.63	7547.00	538.64	0.00	0.07	97.00	88.00	0.00	1917.00	2070.31	10761774.00	3.73	8377.40	8311.00
20	7	3	19993.00	21442.00	147.20	0	Spot (Block20, Row3, Column7)	18961.71	18234.00	6002.49	0.02	0.32	7605.00	7674.83	7605.00	571.83	0.00	0.07	100.00	100.00	0.00	10629.00	11356.71	11244297.00	19.74	10617.08	9889.00
20	8	3	20290.00	21443.00	192.15	0	Spot (Block20, Row3, Column8)	8867.56	8813.50	559.87	0.00	0.06	7713.00	7761.37	7713.00	574.59	0.00	0.07	86.00	46.00	0.00	1100.50	1154.56	9275463.00	1.93	8258.20	8235.50
20	1	4	18188.00	21744.00	153.90	0	Spot (Block20, Row4, Column1)	20297.95	18918.00	6716.49	0.03	0.33	8153.00	8252.67	8153.00	828.33	0.01	0.10	100.00	100.00	0.00	10765.00	12144.95	13234263.00	14.54	10780.93	10582.00
20	2	4	18480.00	21748.00	212.90	0	Spot (Block20, Row4, Column2)	10367.26	10280.50	959.96	0.00	0.09	7961.00	8025.73	7961.00	701.83	0.00	0.09	98.00	83.00	0.00	2319.50	2406.26	13477435.00	3.34	8985.13	8891.00
20	3	4	18783.00	21739.00	150.35	0	Spot (Block20, Row4, Column3)	48711.28	52559.00	16385.86	0.03	0.34	7806.00	7894.10	7806.00	727.91	0.00	0.09	100.00	100.00	35.71	44753.00	40905.28	30006348.00	56.07	18987.93	16740.50
20	4	4	19072.00	21748.00	208.70	0	Spot (Block20, Row4, Column4)	9067.93	8982.50	877.35	0.00	0.10	7635.00	7711.70	7635.00	659.11	0.00	0.09	87.00	50.00	0.00	1347.50	1432.93	11262375.00	2.06	8345.43	8071.00
20	5	4	19369.00	21746.00	184.50	0	Spot (Block20, Row4, Column5)	9338.28	9209.00	926.83	0.01	0.10	7454.00	7542.16	7454.00	589.71	0.01	0.08	94.00	75.00	0.00	1755.00	1884.28	8946070.00	3.05	8131.99	8153.00
20	6	4	19691.00	21736.00	196.50	0	Spot (Block20, Row4, Column6)	10521.02	10386.50	989.88	0.01	0.09	7508.00	7562.01	7508.00	526.23	0.00	0.07	100.00	99.00	0.00	2878.50	3013.02	11488954.00	5.62	8543.34	8519.00
20	7	4	19985.00	21747.00	148.35	0	Spot (Block20, Row4, Column7)	18828.33	17545.50	6444.18	0.03	0.34	7656.00	7703.41	7656.00	570.86	0.00	0.07	100.00	100.00	0.00	9889.50	11172.33	11334654.00	19.49	10269.78	10025.50
20	8	4	20282.00	21745.00	154.75	0	Spot (Block20, Row4, Column8)	13420.96	13319.00	2411.95	0.00	0.18	7755.00	7803.94	7755.00	584.07	0.00	0.07	100.00	100.00	0.00	5564.00	5665.96	8817573.00	9.62	9428.72	9200.00
20	1	5	18185.00	22042.00	148.35	0	Spot (Block20, Row5, Column1)	22884.54	22109.00	7961.35	0.01	0.35	8101.00	8169.81	8101.00	795.24	0.00	0.10	100.00	100.00	0.00	14008.00	14783.54	13730722.00	18.50	12349.93	11573.00
20	2	5	18483.00	22039.00	189.80	0	Spot (Block20, Row5, Column2)	9480.78	9288.00	724.16	0.01	0.08	7978.00	8030.47	7978.00	646.12	0.00	0.08	93.00	51.00	0.00	1310.00	1502.78	9604025.00	2.24	8681.81	8687.00
20	3	5	18783.00	22042.00	196.45	0	Spot (Block20, Row5, Column3)	11430.79	11267.00	1375.80	0.01	0.12	7972.00	8054.48	7972.00	694.31	0.00	0.09	99.00	94.00	0.00	3295.00	3458.79	12493857.00	4.86	9292.62	9260.00
20	4	5	19084.00	22039.00	158.95	0	Spot (Block20, Row5, Column4)	13775.87	13171.50	3290.69	0.02	0.24	7854.00	7924.71	7854.00	658.39	0.00	0.08	100.00	99.00	0.00	5317.50	5921.87	9560454.00	8.89	9483.33	9468.00
20	5	5	19387.00	22040.00	147.60	0	Spot (Block20, Row5, Column5)	53909.14	65535.00	14874.30	0.08	0.28	7667.00	7776.30	7667.00	719.03	0.01	0.09	100.00	100.00	51.18	57868.00	46242.14	32022260.00	64.16	21181.22	18034.50
20	6	5	19691.00	22043.00	197.25	0	Spot (Block20, Row5, Column6)	9587.25	9268.50	1677.17	0.01	0.17	7611.00	7673.62	7611.00	586.00	0.00	0.08	95.00	71.00	0.00	1657.50	1976.25	10526805.00	3.27	8404.61	8389.50
20	7	5	19985.00	22043.00	198.10	0	Spot (Block20, Row5, Column7)	9473.59	9389.00	988.60	0.00	0.10	7694.00	7738.66	7694.00	585.65	0.00	0.08	91.00	70.00	0.00	1695.00	1779.59	10506215.00	2.96	8328.66	8304.50
20	8	5	20291.00	22044.00	147.80	0	Spot (Block20, Row5, Column8)	26134.02	24525.00	10247.32	0.03	0.39	7784.00	7819.22	7784.00	576.64	0.00	0.07	100.00	100.00	0.00	16741.00	18350.02	15497474.00	31.76	12271.80	11559.50
20	1	6	18174.00	22341.00	196.85	0	Spot (Block20, Row6, Column1)	10410.24	10178.00	1143.87	0.01	0.11	8126.00	8332.17	8126.00	2535.40	0.01	0.30	32.00	1.00	0.00	2052.00	2284.24	11440855.00	0.82	9065.15	9062.00
20	2	6	18516.00	22345.00	237.75	0	Spot (Block20, Row6, Column2)	9488.54	9408.50	1140.92	0.00	0.12	7985.00	8232.22	7985.00	2725.51	0.01	0.33	15.00	0.00	0.00	1423.50	1503.54	15447346.00	0.46	8563.81	8488.50
20	3	6	18776.00	22339.00	148.05	0	Spot (Block20, Row6, Column3)	36772.34	35452.00	14537.64	0.02	0.40	8005.00	8103.71	8005.00	736.90	0.01	0.09	100.00	100.00	3.52	27447.00	28767.34	21916344.00	38.90	15335.97	13976.00
20	4	6	19088.00	22341.00	169.05	0	Spot (Block20, Row6, Column4)	11924.18	11777.00	1766.27	0.01	0.15	7999.00	8053.44	7999.00	706.56	0.00	0.09	99.00	94.00	0.00	3778.00	3925.18	9503575.00	5.48	9184.15	9177.00
20	5	6	19387.00	22342.00	145.70	0	Spot (Block20, Row6, Column5)	47914.80	51114.00	16176.42	0.03	0.34	7847.00	7933.91	7847.00	733.43	0.00	0.09	100.00	100.00	28.42	43267.00	40067.80	27647004.00	54.51	17981.69	15859.50
20	6	6	19681.00	22337.00	166.50	0	Spot (Block20, Row6, Column6)	11050.72	10552.00	2152.52	0.02	0.19	7734.00	7799.32	7734.00	617.11	0.00	0.08	97.00	92.00	0.00	2818.00	3316.72	8509057.00	5.27	8686.46	8741.50
20	7	6	19988.00	22339.00	151.30	0	Spot (Block20, Row6, Column7)	22225.51	20817.00	7561.21	0.03	0.34	7843.00	7863.29	7843.00	598.10	0.00	0.08	100.00	100.00	0.00	12974.00	14382.51	13979845.00	24.01	11362.57	10911.50
20	8	6	20293.00	22343.00	148.25	0	Spot (Block20, Row6, Column8)	24205.55	22685.00	8377.34	0.03	0.35	7950.00	7976.74	7950.00	590.29	0.00	0.07	100.00	100.00	0.00	14735.00	16255.55	14571742.00	27.49	12504.68	12020.00
20	1	7	18171.00	22644.00	209.85	0	Spot (Block20, Row7, Column1)	10933.90	10705.00	1683.52	0.01	0.15	8179.00	8418.67	8179.00	2581.79	0.01	0.31	47.00	2.00	0.00	2526.00	2754.90	13700179.00	0.97	9189.29	9119.00
20	2	7	18495.00	22646.00	204.50	0	Spot (Block20, Row7, Column2)	9281.42	9184.00	879.58	0.00	0.09	7980.00	8199.47	7980.00	2731.53	0.01	0.33	2.00	0.00	0.00	1204.00	1301.42	11054168.00	0.40	8556.85	8546.00
20	3	7	18792.00	22643.00	212.00	0	Spot (Block20, Row7, Column3)	9204.08	9154.00	655.61	0.00	0.07	7903.00	8001.46	7903.00	669.88	0.01	0.08	81.00	45.00	0.00	1251.00	1301.08	11790430.00	1.80	8526.23	8481.50
20	4	7	19086.00	22641.00	206.70	0	Spot (Block20, Row7, Column4)	9186.79	9090.00	722.64	0.00	0.08	7886.00	7943.09	7886.00	625.12	0.00	0.08	79.00	48.00	0.00	1204.00	1300.79	11152764.00	1.99	8433.93	8386.50
20	5	7	19385.00	22639.00	176.45	0	Spot (Block20, Row7, Column5)	14187.38	13961.00	2790.73	0.01	0.20	7901.00	7985.33	7901.00	694.17	0.00	0.09	100.00	100.00	0.00	6060.00	6286.38	12385579.00	8.93	10049.24	9990.00
20	6	7	19680.00	22636.00	191.10	0	Spot (Block20, Row7, Column6)	9968.20	9787.00	1536.34	0.01	0.15	7824.00	7899.80	7824.00	641.10	0.00	0.08	96.00	79.00	0.00	1963.00	2144.20	10257273.00	3.23	8887.54	8799.00
20	7	7	19975.00	22640.00	149.60	0	Spot (Block20, Row7, Column7)	23224.23	22950.00	6636.91	0.01	0.29	7893.00	7934.92	7893.00	618.42	0.00	0.08	100.00	100.00	0.00	15057.00	15331.23	14166781.00	24.72	12114.65	11712.50
20	8	7	20287.00	22642.00	146.35	0	Spot (Block20, Row7, Column8)	15829.10	15429.00	2381.27	0.01	0.15	8080.00	8126.95	8080.00	648.26	0.00	0.08	100.00	100.00	0.00	7349.00	7749.10	9244192.00	11.88	10833.20	10527.00
20	1	8	18175.00	22946.00	150.55	0	Spot (Block20, Row8, Column1)	64394.55	65535.00	3973.95	0.01	0.06	8250.00	8373.85	8250.00	873.04	0.01	0.10	100.00	100.00	87.28	57285.00	56144.55	39989372.00	64.17	26689.26	21508.00
20	2	8	18488.00	22941.00	176.00	0	Spot (Block20, Row8, Column2)	11202.63	10832.00	1621.48	0.01	0.14	8097.50	8194.80	8097.50	777.24	0.01	0.09	96.00	85.00	0.00	2734.50	3105.13	9667867.00	3.87	9147.63	9105.00
20	3	8	18775.00	22939.00	151.00	0	Spot (Block20, Row8, Column3)	18376.03	16683.00	6281.11	0.04	0.34	8068.00	8122.90	8068.00	688.88	0.00	0.08	100.00	100.00	0.00	8615.00	10308.03	11485020.00	14.88	10348.04	10212.00
20	4	8	19084.00	22938.00	181.10	0	Spot (Block20, Row8, Column4)	9782.28	9629.00	836.78	0.01	0.09	8062.00	8111.07	8062.00	669.37	0.00	0.08	91.00	65.00	0.00	1567.00	1720.28	8989914.00	2.50	8800.41	8796.50
20	5	8	19383.00	22936.00	194.95	0	Spot (Block20, Row8, Column5)	9586.99	9470.50	767.33	0.01	0.08	8079.00	8155.69	8079.00	703.50	0.00	0.09	85.00	49.00	0.00	1391.50	1507.99	10296423.00	2.03	8854.73	8633.00
20	6	8	19682.00	22937.00	176.00	0	Spot (Block20, Row8, Column6)	10866.09	10707.00	1193.21	0.01	0.11	8036.00	8120.78	8036.00	726.41	0.00	0.09	98.00	89.00	0.00	2671.00	2830.09	9453501.00	3.78	9120.68	9053.00
20	7	8	19986.00	22943.00	148.85	0	Spot (Block20, Row8, Column7)	17364.34	16658.50	4155.97	0.02	0.24	8016.00	8092.58	8016.00	681.84	0.00	0.08	100.00	100.00	0.00	8642.50	9348.34	10557516.00	13.60	10509.57	10196.00
20	8	8	20276.00	22942.00	149.50	0	Spot (Block20, Row8, Column8)	15867.33	15540.00	3194.88	0.01	0.20	8322.00	8361.62	8322.00	718.87	0.00	0.09	100.00	100.00	0.00	7218.00	7545.33	9742540.00	10.44	10342.20	10130.00
21	1	1	4687.00	25344.00	152.70	0	Spot (Block21, Row1, Column1)	63304.13	65535.00	5181.59	0.02	0.08	4314.00	4430.43	4314.00	546.38	0.01	0.12	100.00	100.00	77.97	61221.00	58990.13	40515004.00	107.75	21611.43	16719.00
21	2	1	4984.00	25346.00	147.00	-50	Spot (Block21, Row1, Column2)	7590.72	5788.00	8190.77	0.12	1.08	4349.00	4438.20	4349.00	480.34	0.01	0.11	100.00	90.00	1.02	1439.00	3241.72	4486116.00	6.56	5170.79	5136.00
21	3	1	5293.00	25341.00	211.60	0	Spot (Block21, Row1, Column3)	5005.88	4995.00	283.63	0.00	0.06	4297.00	4326.79	4297.00	253.76	0.00	0.06	96.00	80.00	0.00	698.00	708.88	6392515.00	2.68	4668.70	4610.00
21	4	1	5579.00	25341.00	186.40	0	Spot (Block21, Row1, Column4)	5133.23	5084.00	470.11	0.00	0.09	4278.00	4292.25	4278.00	188.30	0.00	0.04	98.00	89.00	0.00	806.00	855.23	5010031.00	4.47	4672.55	4664.00
21	5	1	5887.00	25336.00	217.25	0	Spot (Block21, Row1, Column5)	5174.95	5127.00	357.39	0.00	0.07	4327.00	4353.48	4327.00	258.92	0.00	0.06	96.00	82.00	0.00	800.00	847.95	7006882.00	3.17	4672.96	4628.00
21	6	1	6183.00	25339.00	213.25	0	Spot (Block21, Row1, Column6)	5152.89	5087.00	351.89	0.01	0.07	4318.00	4336.91	4318.00	221.39	0.00	0.05	98.00	89.00	0.00	769.00	834.89	6678142.00	3.69	4665.55	4647.00
21	7	1	6487.00	25333.00	196.85	0	Spot (Block21, Row1, Column7)	5275.27	5261.00	329.77	0.00	0.06	4325.00	4354.02	4325.00	226.28	0.00	0.05	99.00	93.00	0.00	936.00	950.27	5802795.00	4.07	4786.57	4763.50
21	8	1	6792.00	25336.00	209.30	0	Spot (Block21, Row1, Column8)	5532.60	5546.00	411.48	0.00	0.07	4511.00	4508.68	4511.00	304.54	0.00	0.07	96.00	82.00	0.00	1035.00	1021.60	6921287.00	3.36	4887.67	4902.00
21	1	2	4678.00	25653.00	224.15	0	Spot (Block21, Row2, Column1)	5011.45	4997.00	211.04	0.00	0.04	4361.00	4436.78	4361.00	440.69	0.01	0.10	90.00	9.00	0.00	636.00	650.45	7216487.00	1.30	4680.83	4692.50
21	2	2	4976.00	25641.00	158.60	0	Spot (Block21, Row2, Column2)	5157.06	5096.00	516.35	0.01	0.10	4333.00	4379.03	4333.00	316.65	0.00	0.07	99.00	65.00	0.00	763.00	824.06	3594473.00	2.46	4773.94	4720.50
21	3	2	5289.00	25654.00	192.70	0	Spot (Block21, Row2, Column3)	5358.02	5288.00	641.45	0.01	0.12	4249.00	4276.18	4249.00	234.03	0.00	0.05	100.00	96.00	0.00	1039.00	1109.02	5620561.00	4.62	4766.29	4712.00
21	4	2	5587.00	25640.00	208.15	0	Spot (Block21, Row2, Column4)	5033.82	5029.50	227.42	0.00	0.05	4233.00	4254.56	4233.00	175.34	0.00	0.04	99.00	97.00	0.00	796.50	800.82	6211735.00	4.44	4630.49	4598.00
21	5	2	5886.00	25643.00	185.70	0	Spot (Block21, Row2, Column5)	6076.16	6110.00	591.77	0.00	0.10	4247.00	4285.32	4247.00	262.38	0.00	0.06	100.00	99.00	0.00	1863.00	1829.16	5875642.00	6.83	4882.77	4843.00
21	6	2	6188.00	25648.00	213.85	0	Spot (Block21, Row2, Column6)	5166.95	5158.00	338.16	0.00	0.07	4264.00	4286.13	4264.00	263.48	0.00	0.06	99.00	85.00	0.00	894.00	902.95	6758375.00	3.34	4659.64	4664.00
21	7	2	6492.00	25648.00	207.20	0	Spot (Block21, Row2, Column7)	5077.75	5083.50	261.22	0.00	0.05	4241.00	4254.32	4241.00	201.84	0.00	0.05	99.00	96.00	0.00	842.50	836.75	6225321.00	4.08	4685.13	4693.50
21	8	2	6783.00	25646.00	223.35	0	Spot (Block21, Row2, Column8)	4936.25	4931.00	224.11	0.00	0.05	4313.00	4331.64	4313.00	230.69	0.00	0.05	97.00	73.00	0.00	618.00	623.25	7058835.00	2.62	4577.82	4532.00
21	1	3	4692.00	25951.00	157.85	0	Spot (Block21, Row3, Column1)	5705.86	5715.50	539.48	0.00	0.09	4379.00	4418.70	4379.00	297.66	0.00	0.07	100.00	91.00	0.00	1336.50	1326.86	3925633.00	4.32	4869.74	4858.50
21	2	3	4983.00	25947.00	191.70	0	Spot (Block21, Row3, Column2)	5252.40	5230.00	406.04	0.00	0.08	4327.00	4361.66	4327.00	263.73	0.00	0.06	97.00	81.00	0.00	903.00	925.40	5436237.00	3.38	4739.78	4661.00
21	3	3	5281.00	25948.00	200.45	0	Spot (Block21, Row3, Column3)	5375.90	5264.50	501.33	0.01	0.09	4273.00	4313.81	4273.00	254.10	0.00	0.06	99.00	95.00	0.00	991.50	1102.90	6117771.00	4.18	4829.73	4811.50
21	4	3	5585.00	25945.00	211.85	0	Spot (Block21, Row3, Column4)	5246.61	5161.00	374.57	0.01	0.07	4283.00	4315.93	4283.00	302.43	0.00	0.07	97.00	84.00	0.00	878.00	963.61	6720912.00	3.08	4762.05	4784.00
21	5	3	5889.00	25953.00	198.55	0	Spot (Block21, Row3, Column5)	5444.73	5337.00	597.70	0.01	0.11	4288.00	4341.25	4288.00	349.51	0.01	0.08	98.00	86.00	0.00	1049.00	1156.73	6076322.00	3.16	4759.50	4723.50
21	6	3	6185.00	25945.00	216.55	0	Spot (Block21, Row3, Column6)	5065.61	5070.00	291.26	0.00	0.06	4273.00	4298.79	4273.00	239.32	0.00	0.06	98.00	84.00	0.00	797.00	792.61	6782855.00	3.20	4609.80	4577.00
21	7	3	6482.00	25941.00	212.50	0	Spot (Block21, Row3, Column7)	4925.90	4861.00	503.07	0.01	0.10	4257.00	4260.83	4257.00	195.55	0.00	0.05	95.00	82.00	0.00	604.00	668.90	6329775.00	3.40	4546.92	4516.50
21	8	3	6788.00	25943.00	204.70	0	Spot (Block21, Row3, Column8)	4908.94	4862.00	367.72	0.00	0.07	4261.00	4278.92	4261.00	221.43	0.00	0.05	93.00	75.00	0.00	601.00	647.94	5846552.00	2.85	4524.67	4485.00
21	1	4	4682.00	26249.00	168.00	0	Spot (Block21, Row4, Column1)	5472.75	5505.50	298.73	0.00	0.05	4458.00	4495.95	4458.00	297.94	0.00	0.07	100.00	89.00	0.00	1047.50	1014.75	4279690.00	3.28	5013.23	4992.00
21	2	4	4989.00	26249.00	197.05	0	Spot (Block21, Row4, Column2)	5123.87	5020.00	359.00	0.01	0.07	4344.00	4388.83	4344.00	274.61	0.00	0.06	99.00	86.00	0.00	676.00	779.87	5620884.00	2.68	4790.00	4811.50
21	3	4	5286.00	26244.00	163.55	0	Spot (Block21, Row4, Column3)	6328.16	6275.00	844.96	0.00	0.13	4330.00	4366.97	4330.00	238.71	0.00	0.05	100.00	100.00	0.00	1945.00	1998.16	4701824.00	8.22	4953.84	4936.00
21	4	4	5586.00	26257.00	214.65	0	Spot (Block21, Row4, Column4)	5240.33	5246.50	250.02	0.00	0.05	4443.00	4486.53	4443.00	350.15	0.00	0.08	97.00	66.00	0.00	803.50	797.33	6854357.00	2.15	4828.56	4826.00
21	5	4	5872.00	26247.00	215.80	0	Spot (Block21, Row4, Column5)	5674.93	5603.50	395.99	0.01	0.07	4502.00	4550.55	4502.00	367.85	0.00	0.08	99.00	90.00	0.00	1101.50	1172.93	7604402.00	3.06	5075.71	5110.50
21	6	4	6191.00	26248.00	182.70	0	Spot (Block21, Row4, Column6)	6165.30	6088.50	510.01	0.01	0.08	4439.00	4466.00	4439.00	263.75	0.00	0.06	100.00	99.00	0.00	1649.50	1726.30	5758392.00	6.44	5275.86	5256.50
21	7	4	6484.00	26248.00	208.75	0	Spot (Block21, Row4, Column7)	5225.56	5110.50	408.71	0.01	0.08	4355.00	4367.96	4355.00	234.19	0.00	0.05	99.00	88.00	0.00	755.50	870.56	6458788.00	3.66	4763.53	4719.00
21	8	4	6783.00	26251.00	154.55	0	Spot (Block21, Row4, Column8)	6224.64	6238.50	655.05	0.00	0.11	4280.00	4310.61	4280.00	221.06	0.00	0.05	100.00	99.00	0.00	1958.50	1944.64	4095816.00	8.66	4904.99	4848.00
21	1	5	4686.00	26549.00	169.75	0	Spot (Block21, Row5, Column1)	5812.65	5721.00	613.49	0.01	0.11	4411.00	4457.16	4411.00	316.48	0.00	0.07	99.00	94.00	0.00	1310.00	1401.65	4667554.00	4.28	4980.53	4997.00
21	2	5	4987.00	26538.00	213.60	0	Spot (Block21, Row5, Column2)	5078.95	5055.00	296.11	0.00	0.06	4300.00	4344.45	4300.00	279.82	0.00	0.06	99.00	76.00	0.00	755.00	778.95	6617868.00	2.62	4622.68	4622.00
21	3	5	5296.00	26547.00	197.25	0	Spot (Block21, Row5, Column3)	5188.05	5140.50	391.59	0.00	0.08	4343.00	4367.48	4343.00	211.37	0.00	0.05	99.00	90.00	0.00	797.50	845.05	5748358.00	3.88	4714.62	4726.00
21	4	5	5589.00	26542.00	204.80	0	Spot (Block21, Row5, Column4)	5505.33	5529.00	367.69	0.00	0.07	4527.00	4570.47	4527.00	278.89	0.00	0.06	98.00	83.00	0.00	1002.00	978.33	6545838.00	3.35	4908.71	4910.50
21	5	5	5886.00	26543.00	171.20	0	Spot (Block21, Row5, Column5)	7268.59	7289.00	1135.00	0.00	0.16	4631.00	4684.27	4631.00	267.97	0.00	0.06	100.00	100.00	0.00	2658.00	2637.59	5938437.00	9.64	5587.09	5589.00
21	6	5	6183.00	26538.00	218.50	0	Spot (Block21, Row5, Column6)	5549.56	5504.00	455.75	0.00	0.08	4552.00	4576.05	4552.00	245.55	0.00	0.05	98.00	90.00	0.00	952.00	997.56	7602892.00	3.96	5022.68	4977.00
21	7	5	6482.00	26542.00	211.20	0	Spot (Block21, Row5, Column7)	5297.51	5246.00	392.54	0.00	0.07	4373.50	4387.28	4373.50	231.26	0.00	0.05	98.00	92.00	0.00	872.50	924.01	6759622.00	3.94	4845.42	4836.50
21	8	5	6781.00	26541.00	196.35	0	Spot (Block21, Row5, Column8)	5192.93	5107.00	506.02	0.01	0.10	4245.50	4271.25	4245.50	213.78	0.00	0.05	98.00	85.00	0.00	861.50	947.43	5675868.00	4.31	4605.25	4614.50
21	1	6	4680.00	26843.00	215.30	0	Spot (Block21, Row6, Column1)	5146.74	5151.00	240.73	0.00	0.05	4317.00	4337.12	4317.00	192.77	0.00	0.04	99.00	98.00	0.00	834.00	829.74	6829723.00	4.20	4720.04	4677.00
21	2	6	4978.00	26838.00	215.50	0	Spot (Block21, Row6, Column2)	5177.39	5060.00	609.74	0.01	0.12	4255.00	4273.77	4255.00	163.91	0.00	0.04	99.00	98.00	0.00	805.00	922.39	6865214.00	5.51	4664.70	4664.00
21	3	6	5281.00	26838.00	198.85	0	Spot (Block21, Row6, Column3)	5150.08	5064.00	368.41	0.01	0.07	4296.00	4325.48	4296.00	206.24	0.00	0.05	99.00	92.00	0.00	768.00	854.08	5793839.00	4.00	4669.80	4682.00
21	4	6	5589.00	26840.00	160.30	0	Spot (Block21, Row6, Column4)	8120.97	7313.50	2361.19	0.05	0.29	4463.00	4495.87	4463.00	259.18	0.00	0.06	99.00	99.00	0.00	2850.50	3657.97	5749650.00	13.99	5398.90	5394.00
21	5	6	5884.00	26845.00	168.45	0	Spot (Block21, Row6, Column5)	6401.32	6386.00	689.11	0.00	0.11	4580.00	4617.05	4580.00	273.99	0.00	0.06	99.00	98.00	0.00	1806.00	1821.32	5037841.00	6.51	5265.43	5209.00
21	6	6	6185.00	26849.00	217.20	0	Spot (Block21, Row6, Column6)	5356.04	5339.50	314.85	0.00	0.06	4521.00	4538.54	4521.00	238.80	0.00	0.05	98.00	88.00	0.00	818.50	835.04	7209232.00	3.42	4996.82	4966.00
21	7	6	6473.00	26846.00	197.45	0	Spot (Block21, Row6, Column7)	5398.98	5425.50	391.13	0.00	0.07	4344.00	4365.37	4344.00	211.44	0.00	0.05	99.00	94.00	0.00	1081.50	1054.98	5949673.00	4.89	4790.70	4759.50
21	8	6	6786.00	26853.00	183.30	0	Spot (Block21, Row6, Column8)	5060.18	5085.50	302.94	0.00	0.06	4295.00	4309.39	4295.00	218.04	0.00	0.05	97.00	85.00	0.00	790.50	765.18	4766690.00	3.44	4673.26	4654.00
21	1	7	4687.00	27146.00	220.40	0	Spot (Block21, Row7, Column1)	5011.55	5004.00	226.17	0.00	0.05	4296.00	4338.00	4296.00	315.55	0.00	0.07	97.00	66.00	0.00	708.00	715.55	6976081.00	2.13	4576.24	4539.50
21	2	7	4983.00	27154.00	212.50	0	Spot (Block21, Row7, Column2)	5005.54	4991.00	238.26	0.00	0.05	4284.00	4304.53	4284.00	238.34	0.00	0.06	99.00	86.00	0.00	707.00	721.54	6442130.00	2.94	4610.30	4613.00
21	3	7	5288.00	27155.00	224.00	0	Spot (Block21, Row7, Column3)	5178.65	5161.00	312.97	0.00	0.06	4332.00	4352.08	4332.00	244.50	0.00	0.06	98.00	88.00	0.00	829.00	846.65	7441722.00	3.38	4694.72	4644.00
21	4	7	5588.00	27148.00	214.35	0	Spot (Block21, Row7, Column4)	5280.32	5245.00	245.24	0.00	0.05	4428.00	4451.69	4428.00	233.22	0.00	0.05	99.00	96.00	0.00	817.00	852.32	6922499.00	3.55	4855.23	4849.00
21	5	7	5888.00	27147.00	222.65	0	Spot (Block21, Row7, Column5)	5359.32	5339.00	456.70	0.00	0.09	4456.00	4473.30	4456.00	219.98	0.00	0.05	99.00	98.00	0.00	883.00	903.32	7610233.00	4.03	4872.22	4884.00
21	6	7	6183.00	27146.00	221.00	0	Spot (Block21, Row7, Column6)	5293.54	5272.50	233.68	0.00	0.04	4420.00	4425.69	4420.00	195.59	0.00	0.04	99.00	97.00	0.00	852.50	873.54	7410958.00	4.44	4792.19	4798.00
21	7	7	6476.00	27147.00	208.75	0	Spot (Block21, Row7, Column7)	5173.63	5135.50	401.48	0.00	0.08	4336.00	4363.28	4336.00	209.66	0.00	0.05	99.00	92.00	0.00	799.50	837.63	6435993.00	3.87	4748.48	4716.00
21	8	7	6781.00	27146.00	100.35	0	Spot (Block21, Row7, Column8)	8275.63	8258.00	644.95	0.00	0.08	4434.00	4491.39	4434.00	328.59	0.01	0.07	100.00	100.00	0.00	3824.00	3841.63	2126836.00	11.52	5953.01	5836.50
21	1	8	4679.00	27449.00	146.00	0	Spot (Block21, Row8, Column1)	63983.95	65535.00	5119.04	0.01	0.08	4280.00	4361.98	4280.00	409.64	0.01	0.09	100.00	100.00	85.93	61255.00	59703.95	37302956.00	145.55	21876.80	17085.00
21	2	8	4992.00	27447.00	216.35	0	Spot (Block21, Row8, Column2)	5215.84	5196.00	316.58	0.00	0.06	4305.00	4354.86	4305.00	323.27	0.01	0.07	99.00	79.00	0.00	891.00	910.84	6994448.00	2.66	4734.52	4758.00
21	3	8	5272.00	27448.00	208.25	0	Spot (Block21, Row8, Column3)	5404.78	5253.50	498.58	0.01	0.09	4388.00	4420.58	4388.00	341.85	0.00	0.08	99.00	70.00	0.00	865.50	1016.78	6691121.00	2.88	4843.31	4848.00
21	4	8	5586.00	27446.00	204.00	0	Spot (Block21, Row8, Column4)	5475.02	5374.00	396.02	0.01	0.07	4458.00	4473.22	4458.00	244.13	0.00	0.05	99.00	95.00	0.00	916.00	1017.02	6482425.00	4.10	4906.00	4879.00
21	5	8	5881.00	27449.00	217.00	0	Spot (Block21, Row8, Column5)	5368.05	5311.00	734.64	0.00	0.14	4455.00	4471.51	4455.00	235.61	0.00	0.05	97.00	86.00	0.00	856.00	913.05	7220032.00	3.81	4915.47	4786.00
21	6	8	6193.00	27445.00	212.70	0	Spot (Block21, Row8, Column6)	5333.99	5316.00	369.90	0.00	0.07	4402.00	4419.08	4402.00	245.87	0.00	0.06	99.00	89.00	0.00	914.00	931.99	6870178.00	3.72	4795.14	4766.50
21	7	8	6485.00	27448.00	199.40	0	Spot (Block21, Row8, Column7)	5221.89	5204.00	379.23	0.00	0.07	4394.00	4441.80	4394.00	295.46	0.00	0.07	92.00	68.00	0.00	810.00	827.89	5853740.00	2.64	4765.49	4764.50
21	8	8	6776.00	27449.00	146.75	0	Spot (Block21, Row8, Column8)	12911.09	12684.00	3949.93	0.01	0.31	4593.00	4648.69	4593.00	386.72	0.01	0.08	100.00	100.00	0.00	8091.00	8318.09	7604631.00	21.37	6443.55	6146.00
22	1	1	9185.00	25342.00	154.40	0	Spot (Block22, Row1, Column1)	63720.90	65535.00	4519.25	0.01	0.07	13545.50	13650.13	13545.50	1286.90	0.00	0.09	100.00	100.00	79.66	51989.50	50175.40	41673848.00	38.91	31145.17	28114.00
22	2	1	9482.00	25350.00	174.40	0	Spot (Block22, Row1, Column2)	18590.28	18136.50	2957.33	0.01	0.16	12975.00	13086.83	12975.00	1183.48	0.00	0.09	98.00	86.00	0.00	5161.50	5615.28	15764555.00	4.65	14752.45	14808.00
22	3	1	9789.00	25344.00	172.05	0	Spot (Block22, Row1, Column3)	19832.26	18314.00	4594.71	0.03	0.23	12862.00	12928.92	12862.00	1086.27	0.00	0.08	98.00	90.00	0.00	5452.00	6970.26	16321951.00	6.36	14718.66	14770.00
22	4	1	10076.00	25352.00	179.95	0	Spot (Block22, Row1, Column4)	17962.93	17589.50	2611.97	0.01	0.15	12997.00	13106.72	12997.00	1107.21	0.00	0.08	96.00	86.00	0.00	4592.50	4965.93	16346264.00	4.39	14644.83	14503.50
22	5	1	10382.00	25343.00	154.00	0	Spot (Block22, Row1, Column5)	23695.17	21568.00	6658.48	0.04	0.28	12923.00	13028.15	12923.00	1126.16	0.00	0.09	99.00	98.00	0.00	8645.00	10772.17	15401860.00	9.47	15714.61	15831.00
22	6	1	10685.00	25339.00	169.30	0	Spot (Block22, Row1, Column6)	23122.16	21617.00	6064.23	0.03	0.26	12933.00	13015.58	12933.00	1145.24	0.00	0.09	100.00	97.00	0.00	8684.00	10189.16	18382110.00	8.82	15295.29	15273.00
22	7	1	10990.00	25342.00	155.00	0	Spot (Block22, Row1, Column7)	39019.22	36863.00	13720.92	0.02	0.35	13049.00	13146.02	13049.00	1166.85	0.00	0.09	100.00	100.00	4.71	23814.00	25970.22	25674676.00	22.17	18989.47	18040.00
22	8	1	11293.00	25341.00	205.35	0	Spot (Block22, Row1, Column8)	15935.90	15738.00	1509.44	0.01	0.09	13309.00	13339.37	13309.00	1157.02	0.00	0.09	82.00	54.00	0.00	2429.00	2626.90	19107152.00	2.24	14577.79	14503.50
22	1	2	9179.00	25646.00	205.80	0	Spot (Block22, Row2, Column1)	15262.82	15044.00	1253.04	0.01	0.08	13363.00	13432.46	13363.00	1188.58	0.00	0.09	67.00	35.00	0.00	1681.00	1899.82	18391702.00	1.54	14519.19	14554.50
22	2	2	9477.00	25647.00	123.10	0	Spot (Block22, Row2, Column2)	26291.95	26170.50	4878.94	0.00	0.19	12952.50	12991.84	12952.50	1071.11	0.00	0.08	100.00	100.00	0.00	13218.00	13339.45	10411613.00	12.42	17152.82	17035.00
22	3	2	9785.00	25644.00	202.40	0	Spot (Block22, Row2, Column3)	15713.50	15596.00	1288.16	0.00	0.08	12943.00	13022.80	12943.00	1540.87	0.00	0.12	84.00	36.00	0.00	2653.00	2770.50	18337652.00	1.75	13943.26	13964.00
22	4	2	10089.00	25645.00	190.20	0	Spot (Block22, Row2, Column4)	20033.89	19498.50	3139.33	0.01	0.16	13139.50	13242.89	13139.50	1590.10	0.00	0.12	99.00	87.00	0.00	6359.00	6894.39	20474654.00	4.27	15640.17	15552.50
22	5	2	10386.00	25652.00	193.75	0	Spot (Block22, Row2, Column5)	20080.38	19821.00	2697.95	0.01	0.13	13015.00	13101.61	13015.00	1097.24	0.00	0.08	100.00	99.00	0.00	6806.00	7065.38	21285184.00	6.36	15526.12	15479.00
22	6	2	10684.00	25643.00	203.60	0	Spot (Block22, Row2, Column6)	15853.92	15673.00	1627.78	0.00	0.10	12816.00	12927.52	12816.00	1069.55	0.00	0.08	90.00	67.00	0.00	2857.00	3037.92	18628366.00	2.74	14158.68	14001.00
22	7	2	10986.00	25645.00	201.15	0	Spot (Block22, Row2, Column7)	16449.17	16258.50	1795.54	0.01	0.11	12958.00	13084.22	12958.00	1152.51	0.00	0.09	90.00	73.00	0.00	3300.50	3491.17	18916556.00	2.92	14281.63	14214.00
22	8	2	11289.00	25655.00	210.40	0	Spot (Block22, Row2, Column8)	15516.45	15375.00	1214.56	0.00	0.08	13205.00	13282.28	13205.00	1125.84	0.00	0.08	82.00	47.00	0.00	2170.00	2311.45	19535216.00	1.98	14261.48	14118.00
22	1	3	9188.00	25947.00	151.05	0	Spot (Block22, Row3, Column1)	28904.97	26850.00	9102.33	0.03	0.31	13315.00	13371.99	13315.00	1143.70	0.00	0.09	100.00	99.00	0.00	13535.00	15589.97	18036704.00	13.58	16973.32	17025.50
22	2	3	9491.00	25947.00	203.65	0	Spot (Block22, Row3, Column2)	15442.29	15326.00	1356.20	0.00	0.09	13044.00	13078.63	13044.00	1096.17	0.00	0.08	81.00	52.00	0.00	2282.00	2398.29	18144698.00	2.16	13937.40	13975.00
22	3	3	9777.00	25936.00	194.05	0	Spot (Block22, Row3, Column3)	15924.02	15616.00	1566.05	0.01	0.10	12944.00	13023.50	12944.00	1585.59	0.00	0.12	80.00	41.00	0.00	2672.00	2980.02	16879458.00	1.83	14210.52	14201.00
22	4	3	10083.00	25944.00	153.55	0	Spot (Block22, Row3, Column4)	24639.27	22825.00	6099.11	0.03	0.25	12948.00	13033.29	12948.00	1590.42	0.00	0.12	100.00	99.00	0.00	9877.00	11691.27	15892331.00	7.30	16145.74	15998.00
22	5	3	10390.00	25945.00	195.85	0	Spot (Block22, Row3, Column5)	15988.54	15801.00	1461.21	0.01	0.09	12919.00	13018.41	12919.00	1099.23	0.00	0.08	93.00	67.00	0.00	2882.00	3069.54	17347564.00	2.70	14314.95	14133.50
22	6	3	10683.00	25945.00	190.80	0	Spot (Block22, Row3, Column6)	18593.45	18440.00	2526.03	0.00	0.14	12935.00	13016.29	12935.00	1099.98	0.00	0.08	98.00	93.00	0.00	5505.00	5658.45	19095476.00	5.07	15252.26	15123.00
22	7	3	10989.00	25945.00	154.75	0	Spot (Block22, Row3, Column7)	24002.85	22605.50	6312.82	0.03	0.26	13046.50	13105.48	13046.50	1143.51	0.00	0.09	99.00	98.00	0.00	9559.00	10956.35	15937890.00	9.53	15518.86	15538.00
22	8	3	11284.00	25944.00	197.85	0	Spot (Block22, Row3, Column8)	16151.24	16082.50	1488.41	0.00	0.09	13213.00	13325.74	13213.00	1132.77	0.00	0.09	90.00	67.00	0.00	2869.50	2938.24	17863276.00	2.49	14469.42	14491.00
22	1	4	9186.00	26248.00	154.85	0	Spot (Block22, Row4, Column1)	24298.58	23402.00	5854.41	0.02	0.24	13611.00	13718.21	13611.00	1324.69	0.00	0.10	100.00	99.00	0.00	9791.00	10687.58	16061360.00	7.99	16180.97	16438.00
22	2	4	9475.00	26256.00	212.30	0	Spot (Block22, Row4, Column2)	19303.34	19070.00	2349.30	0.01	0.12	13392.00	13495.53	13392.00	1381.51	0.00	0.10	99.00	92.00	0.00	5678.00	5911.34	24862704.00	4.20	15917.23	15542.00
22	3	4	9785.00	26244.00	145.75	0	Spot (Block22, Row4, Column3)	49454.33	52911.50	15681.18	0.03	0.32	13049.00	13120.56	13049.00	1223.38	0.00	0.09	100.00	100.00	34.42	39862.50	36405.33	28881512.00	29.70	21031.46	20381.50
22	4	4	10074.00	26252.00	202.15	0	Spot (Block22, Row4, Column4)	15566.31	15550.50	1264.00	0.00	0.08	12927.00	12976.17	12927.00	1161.37	0.00	0.09	88.00	58.00	0.00	2623.50	2639.31	18056920.00	2.23	14175.23	14083.00
22	5	4	10379.00	26249.00	204.20	0	Spot (Block22, Row4, Column5)	15755.56	15553.50	1492.84	0.01	0.09	12815.00	12928.33	12815.00	1095.22	0.00	0.08	92.00	64.00	0.00	2738.50	2940.56	18749118.00	2.58	14152.32	14252.00
22	6	4	10688.00	26248.00	202.80	0	Spot (Block22, Row4, Column6)	19160.08	18953.00	2298.56	0.00	0.12	12893.00	12959.89	12893.00	1101.47	0.00	0.08	99.00	98.00	0.00	6060.00	6267.08	22302328.00	5.63	14809.27	14630.50
22	7	4	10982.00	26251.00	156.65	0	Spot (Block22, Row4, Column7)	23262.67	21093.00	6886.39	0.04	0.30	13019.00	13060.17	13019.00	1167.86	0.00	0.09	99.00	98.00	0.00	8074.00	10243.67	15655780.00	8.74	15640.89	15597.00
22	8	4	11284.00	26252.00	185.80	0	Spot (Block22, Row4, Column8)	16795.20	16329.00	2015.20	0.01	0.12	13261.00	13335.17	13261.00	1151.35	0.00	0.09	87.00	73.00	0.00	3068.00	3534.20	16358520.00	3.01	14656.51	14612.50
22	1	5	9187.00	26548.00	150.70	0	Spot (Block22, Row5, Column1)	25241.86	24300.50	5982.00	0.02	0.24	13965.00	14064.21	13965.00	1279.62	0.00	0.09	99.00	98.00	0.00	10335.50	11276.86	15750922.00	8.74	16987.60	16931.50
22	2	5	9477.00	26539.00	202.45	0	Spot (Block22, Row5, Column2)	17199.94	17049.00	1581.16	0.00	0.09	13745.00	13867.15	13745.00	1356.47	0.00	0.10	94.00	65.00	0.00	3304.00	3454.94	19986308.00	2.46	15249.58	15193.00
22	3	5	9782.00	26554.00	189.35	0	Spot (Block22, Row5, Column3)	21554.46	21549.00	3401.76	0.00	0.16	13392.00	13458.76	13392.00	1236.18	0.00	0.09	99.00	98.00	0.00	8157.00	8162.46	21726894.00	6.55	16323.78	16332.50
22	4	5	10085.00	26544.00	165.75	0	Spot (Block22, Row5, Column4)	20006.76	18912.00	3763.32	0.02	0.19	13005.50	13083.00	13005.50	1157.47	0.00	0.09	99.00	96.00	0.00	5906.50	7001.26	15165124.00	5.98	15286.34	15270.00
22	5	5	10385.00	26543.00	144.95	0	Spot (Block22, Row5, Column5)	54270.88	64120.00	13697.58	0.07	0.25	12965.00	13051.42	12965.00	1220.82	0.00	0.09	100.00	100.00	47.99	51155.00	41305.88	31097432.00	33.76	22921.96	22055.00
22	6	5	10691.00	26541.00	196.10	0	Spot (Block22, Row5, Column6)	16863.83	16376.00	3999.13	0.01	0.24	12830.50	12922.81	12830.50	1101.85	0.00	0.09	93.00	71.00	0.18	3545.50	4033.33	18330988.00	3.58	14375.34	14186.00
22	7	5	10984.00	26548.00	183.50	0	Spot (Block22, Row5, Column7)	18303.06	18302.00	2106.53	0.00	0.12	13024.00	13113.24	13024.00	1183.24	0.00	0.09	99.00	90.00	0.00	5278.00	5279.06	17369604.00	4.39	15111.50	15025.50
22	8	5	11289.00	26546.00	147.80	0	Spot (Block22, Row5, Column8)	29641.01	28145.00	9616.66	0.02	0.32	13348.00	13411.98	13348.00	1215.89	0.00	0.09	99.00	99.00	0.00	14797.00	16293.01	17666040.00	13.35	16965.80	16965.50
22	1	6	9187.00	26848.00	193.35	0	Spot (Block22, Row6, Column1)	19448.40	19267.00	2640.04	0.00	0.14	13906.50	13996.70	13906.50	1159.65	0.00	0.08	99.00	89.00	0.00	5360.50	5541.90	20401364.00	4.70	16111.22	15826.00
22	2	6	9486.00	26849.00	212.45	0	Spot (Block22, Row6, Column2)	18277.55	18144.00	1874.95	0.00	0.10	13850.00	13961.53	13850.00	1192.11	0.00	0.09	98.00	83.00	0.00	4294.00	4427.55	23559754.00	3.62	15504.69	15460.00
22	3	6	9773.00	26843.00	146.65	0	Spot (Block22, Row6, Column3)	35459.18	33986.00	11840.01	0.02	0.33	13634.00	13716.13	13634.00	1284.91	0.00	0.09	100.00	100.00	1.02	20352.00	21825.18	20779100.00	16.92	18671.75	18464.00
22	4	6	10086.00	26844.00	176.40	0	Spot (Block22, Row6, Column4)	18329.91	18159.00	2937.55	0.00	0.16	13224.50	13318.47	13224.50	1225.55	0.00	0.09	96.00	84.00	0.00	4934.50	5105.41	15910365.00	4.09	15022.88	15124.50
22	5	6	10384.00	26843.00	142.50	0	Spot (Block22, Row6, Column5)	52836.03	58705.00	14082.64	0.05	0.27	13124.00	13191.52	13124.00	1251.97	0.00	0.09	100.00	100.00	42.50	45581.00	39712.03	29218512.00	31.67	23333.79	22441.50
22	6	6	10686.00	26851.00	207.20	0	Spot (Block22, Row6, Column6)	15643.52	15512.00	1258.98	0.00	0.08	13036.00	13068.51	13036.00	1154.92	0.00	0.09	86.00	53.00	0.00	2476.00	2607.52	19069448.00	2.23	14084.25	13979.00
22	7	6	10987.00	26845.00	163.45	0	Spot (Block22, Row6, Column7)	24146.83	22585.00	6560.54	0.03	0.27	13323.00	13389.00	13323.00	1218.45	0.00	0.09	99.00	97.00	0.00	9262.00	10823.83	17820368.00	8.83	15841.45	16022.00
22	8	6	11290.00	26847.00	147.95	0	Spot (Block22, Row6, Column8)	29461.18	27589.50	8532.24	0.03	0.29	13628.00	13707.19	13628.00	1303.39	0.00	0.10	100.00	99.00	0.00	13961.50	15833.18	17499944.00	12.09	17347.82	17227.00
22	1	7	9182.00	27155.00	207.20	0	Spot (Block22, Row7, Column1)	20462.45	20164.00	2651.82	0.01	0.13	14148.00	14302.85	14148.00	1357.75	0.00	0.09	99.00	94.00	0.00	6016.00	6314.45	25086960.00	4.54	16536.97	16686.00
22	2	7	9494.00	27140.00	213.80	0	Spot (Block22, Row7, Column2)	16524.79	16418.50	1399.45	0.00	0.08	13761.50	13861.63	13761.50	1120.81	0.00	0.08	87.00	58.00	0.00	2657.00	2763.29	21548320.00	2.38	15095.83	14980.50
22	3	7	9784.00	27142.00	207.65	0	Spot (Block22, Row7, Column3)	16269.78	16102.00	1665.16	0.00	0.10	13758.00	13813.24	13758.00	1245.98	0.00	0.09	78.00	46.00	0.00	2344.00	2511.78	20011824.00	1.97	14741.04	14567.00
22	4	7	10081.00	27150.00	199.55	0	Spot (Block22, Row7, Column4)	16589.86	16355.00	1451.98	0.01	0.09	13451.50	13536.21	13451.50	1138.01	0.00	0.08	94.00	65.00	0.00	2903.50	3138.36	18647008.00	2.68	14990.13	14841.00
22	5	7	10388.00	27150.00	194.95	0	Spot (Block22, Row7, Column5)	19465.52	18813.50	3082.08	0.01	0.16	13340.00	13409.70	13340.00	1170.35	0.00	0.09	99.00	92.00	0.00	5473.50	6125.52	20905968.00	5.17	15601.07	15514.00
22	6	7	10681.00	27150.00	191.35	0	Spot (Block22, Row7, Column6)	18814.44	18052.00	5036.66	0.02	0.27	13350.00	13435.89	13350.00	1180.72	0.00	0.09	98.00	91.00	0.68	4702.00	5464.44	19454148.00	4.56	15299.92	15056.50
22	7	7	10979.00	27149.00	152.30	0	Spot (Block22, Row7, Column7)	28639.46	28032.00	7145.03	0.01	0.25	13712.00	13791.44	13712.00	1244.55	0.00	0.09	100.00	99.00	0.16	14320.00	14927.46	18271968.00	11.93	17338.70	17058.50
22	8	7	11285.00	27146.00	116.55	0	Spot (Block22, Row7, Column8)	30934.75	30185.00	4716.72	0.01	0.15	13972.50	14045.02	13972.50	1299.48	0.00	0.09	100.00	100.00	0.00	16212.50	16962.25	11043706.00	13.00	20112.52	19512.00
22	1	8	9176.00	27450.00	146.90	0	Spot (Block22, Row8, Column1)	64622.98	65535.00	3325.00	0.01	0.05	14621.00	14758.60	14621.00	1446.78	0.00	0.10	100.00	100.00	87.93	50914.00	50001.98	37998632.00	34.47	31120.94	28044.00
22	2	8	9487.00	27445.00	199.35	0	Spot (Block22, Row8, Column2)	17057.66	16915.50	1528.44	0.00	0.09	13944.50	14050.21	13944.50	1284.63	0.00	0.09	85.00	64.00	0.00	2971.00	3113.16	19275152.00	2.34	15391.06	15309.50
22	3	8	9780.00	27443.00	155.00	0	Spot (Block22, Row8, Column3)	24506.32	22788.00	6422.51	0.03	0.26	13963.00	14010.41	13963.00	1210.98	0.00	0.09	99.00	98.00	0.00	8825.00	10543.32	16149664.00	8.67	16584.23	16792.00
22	4	8	10078.00	27440.00	186.90	0	Spot (Block22, Row8, Column4)	18043.94	17746.50	2276.16	0.01	0.13	13900.50	13939.82	13900.50	1186.30	0.00	0.09	93.00	74.00	0.00	3846.00	4143.44	17755240.00	3.46	15511.29	15436.00
22	5	8	10379.00	27447.00	194.45	0	Spot (Block22, Row8, Column5)	16783.88	16802.00	1463.35	0.00	0.09	13667.00	13745.01	13667.00	1160.68	0.00	0.08	90.00	68.00	0.00	3135.00	3116.88	17908392.00	2.62	15169.43	15025.00
22	6	8	10683.00	27447.00	184.35	0	Spot (Block22, Row8, Column6)	21279.40	20959.00	3741.47	0.01	0.18	13614.00	13683.79	13614.00	1179.63	0.00	0.09	99.00	96.00	0.00	7345.00	7665.40	20257980.00	6.44	16138.93	16007.00
22	7	8	10991.00	27447.00	163.70	0	Spot (Block22, Row8, Column7)	21971.88	21339.50	4214.05	0.01	0.19	13850.00	13886.15	13850.00	1243.56	0.00	0.09	99.00	95.00	0.00	7489.50	8121.88	16303134.00	6.50	16153.36	16183.00
22	8	8	11276.00	27447.00	146.40	0	Spot (Block22, Row8, Column8)	29227.36	28480.00	6801.15	0.01	0.23	13889.00	13947.70	13889.00	1241.04	0.00	0.09	100.00	100.00	0.00	14591.00	15338.36	17185688.00	12.31	17485.58	17589.50
23	1	1	13689.00	25343.00	156.75	0	Spot (Block23, Row1, Column1)	63009.87	65535.00	5492.96	0.02	0.09	9877.00	10026.58	9877.00	1083.40	0.01	0.11	100.00	100.00	76.58	55658.00	53132.87	42784096.00	48.90	26938.64	24107.50
23	2	1	13981.00	25348.00	195.70	0	Spot (Block23, Row1, Column2)	12564.43	12298.00	1743.99	0.01	0.14	9454.00	9553.13	9454.00	951.08	0.00	0.10	91.00	71.00	0.00	2844.00	3110.43	13607280.00	3.17	10504.64	10375.00
23	3	1	14294.00	25346.00	197.15	0	Spot (Block23, Row1, Column3)	12586.92	12122.00	1868.14	0.02	0.15	9436.00	9517.34	9436.00	977.99	0.00	0.10	94.00	70.00	0.00	2686.00	3150.92	13807847.00	3.14	10686.64	10598.50
23	4	1	14587.00	25344.00	185.25	0	Spot (Block23, Row1, Column4)	12364.58	12178.00	1327.45	0.01	0.11	9457.50	9528.69	9457.50	906.67	0.00	0.10	94.00	77.00	0.00	2720.50	2907.08	11968911.00	3.13	10613.98	10514.00
23	5	1	14886.00	25343.00	161.45	0	Spot (Block23, Row1, Column5)	18541.60	16768.50	6151.95	0.04	0.33	9376.50	9433.16	9376.50	824.53	0.00	0.09	99.00	99.00	0.00	7392.00	9165.10	13424119.00	11.05	11521.34	11535.00
23	6	1	15188.00	25338.00	167.20	0	Spot (Block23, Row1, Column6)	16916.74	15594.00	4667.49	0.04	0.28	9387.00	9482.10	9387.00	1007.73	0.00	0.11	100.00	96.00	0.00	6207.00	7529.74	13127394.00	7.38	11333.01	11425.00
23	7	1	15492.00	25342.00	156.30	0	Spot (Block23, Row1, Column7)	23565.38	22238.50	7676.93	0.03	0.33	9366.00	9469.85	9366.00	990.52	0.00	0.10	100.00	100.00	0.00	12872.50	14199.38	15883069.00	14.23	12896.48	12425.00
23	8	1	15800.00	25336.00	202.55	0	Spot (Block23, Row1, Column8)	11736.03	11637.50	1192.00	0.00	0.10	9543.00	9642.25	9543.00	899.25	0.00	0.09	88.00	58.00	0.00	2094.50	2193.03	13684213.00	2.33	10316.57	10364.00
23	1	2	13673.00	25644.00	218.35	0	Spot (Block23, Row2, Column1)	11035.56	11006.00	877.90	0.00	0.08	9500.00	9632.78	9500.00	933.90	0.01	0.10	72.00	35.00	0.00	1506.00	1535.56	15019401.00	1.50	10255.07	10010.00
23	2	2	13979.00	25647.00	133.00	0	Spot (Block23, Row2, Column2)	14920.93	14789.00	2151.74	0.00	0.14	9328.00	9453.92	9328.00	948.68	0.01	0.10	99.00	98.00	0.00	5461.00	5592.93	7042677.00	5.76	11296.11	11380.00
23	3	2	14289.00	25641.00	193.90	0	Spot (Block23, Row2, Column3)	11901.81	11894.50	1202.42	0.00	0.10	9450.00	9559.54	9450.00	1042.00	0.01	0.11	89.00	61.00	0.00	2444.50	2451.81	12687327.00	2.25	10267.09	10158.00
23	4	2	14587.00	25647.00	181.95	0	Spot (Block23, Row2, Column4)	12586.06	12382.00	1155.46	0.01	0.09	9454.00	9517.70	9454.00	889.39	0.00	0.09	99.00	87.00	0.00	2928.00	3132.06	11692446.00	3.45	11059.35	11021.00
23	5	2	14889.00	25643.00	192.60	0	Spot (Block23, Row2, Column5)	13213.51	13078.50	1442.59	0.00	0.11	9331.00	9388.42	9331.00	757.49	0.00	0.08	99.00	97.00	0.00	3747.50	3882.51	13874187.00	5.05	10999.87	10960.00
23	6	2	15179.00	25640.00	205.55	0	Spot (Block23, Row2, Column6)	11411.27	11308.00	977.05	0.00	0.09	9298.00	9366.15	9298.00	738.75	0.00	0.08	95.00	71.00	0.00	2010.00	2113.27	13727762.00	2.77	10266.62	10282.00
23	7	2	15487.00	25643.00	198.45	0	Spot (Block23, Row2, Column7)	11493.51	11303.50	1171.02	0.01	0.10	9267.00	9358.12	9267.00	823.09	0.00	0.09	88.00	64.00	0.00	2036.50	2226.51	12826753.00	2.59	10127.51	9983.00
23	8	2	15789.00	25653.00	200.25	0	Spot (Block23, Row2, Column8)	10744.40	10642.00	860.92	0.00	0.08	9226.50	9355.21	9226.50	894.38	0.01	0.10	67.00	36.00	0.00	1415.50	1517.90	12205638.00	1.55	10166.81	10142.00
23	1	3	13688.00	25945.00	166.80	0	Spot (Block23, Row3, Column1)	16313.86	14709.00	4444.49	0.04	0.27	9450.00	9558.89	9450.00	822.16	0.00	0.09	99.00	97.00	0.00	5259.00	6863.86	12577983.00	8.22	11184.65	11170.50
23	2	3	13989.00	25950.00	191.45	0	Spot (Block23, Row3, Column2)	11815.19	11599.00	1061.65	0.01	0.09	9412.00	9504.57	9412.00	825.15	0.00	0.09	96.00	72.00	0.00	2187.00	2403.19	12193278.00	2.80	10593.78	10543.00
23	3	3	14274.00	25934.00	187.00	0	Spot (Block23, Row3, Column3)	12279.61	11782.50	2722.44	0.02	0.22	9344.50	9455.03	9344.50	1118.83	0.01	0.12	90.00	61.00	0.00	2438.00	2935.11	12083135.00	2.52	10671.40	10527.00
23	4	3	14580.00	25942.00	166.85	0	Spot (Block23, Row3, Column4)	14959.00	14295.00	3123.95	0.02	0.21	9180.00	9231.58	9180.00	766.81	0.00	0.08	99.00	97.00	0.00	5115.00	5779.00	11578268.00	7.47	10778.30	10849.00
23	5	3	14893.00	25950.00	184.15	0	Spot (Block23, Row3, Column5)	11433.71	11264.00	1140.67	0.01	0.10	9141.00	9206.30	9141.00	783.18	0.00	0.09	94.00	72.00	0.00	2123.00	2292.71	10942058.00	2.84	10263.25	10221.50
23	6	3	15193.00	25943.00	195.95	0	Spot (Block23, Row3, Column6)	11162.93	11027.00	883.20	0.01	0.08	9201.00	9267.83	9201.00	767.92	0.00	0.08	94.00	62.00	0.00	1826.00	1961.93	12122942.00	2.47	10102.99	10099.00
23	7	3	15487.00	25942.00	170.20	0	Spot (Block23, Row3, Column7)	14073.24	13140.50	3101.20	0.03	0.22	9277.00	9352.07	9277.00	833.78	0.00	0.09	95.00	87.00	0.00	3863.50	4796.24	11427472.00	5.66	10541.08	10596.00
23	8	3	15794.00	25941.00	186.95	0	Spot (Block23, Row3, Column8)	10896.62	10809.00	814.76	0.00	0.07	9297.00	9387.13	9297.00	825.83	0.00	0.09	79.00	45.00	0.00	1512.00	1599.62	10689588.00	1.83	10195.32	10131.00
23	1	4	13691.00	26245.00	166.00	0	Spot (Block23, Row4, Column1)	15539.82	14655.50	3316.37	0.03	0.21	9610.00	9715.58	9610.00	999.13	0.00	0.10	99.00	95.00	0.00	5045.50	5929.82	11903504.00	5.83	11253.87	11200.00
23	2	4	13985.00	26247.00	212.15	0	Spot (Block23, Row4, Column2)	11569.38	11490.50	1015.60	0.00	0.09	9517.00	9603.15	9517.00	859.69	0.00	0.09	90.00	58.00	0.00	1973.50	2052.38	14831950.00	2.29	10288.85	10235.50
23	3	4	14288.00	26242.00	157.85	0	Spot (Block23, Row4, Column3)	26476.57	24867.00	8789.92	0.03	0.33	9314.00	9420.34	9314.00	1123.27	0.00	0.12	100.00	100.00	0.00	15553.00	17162.57	18242358.00	15.18	13366.23	12618.00
23	4	4	14581.00	26256.00	213.05	0	Spot (Block23, Row4, Column4)	10798.31	10768.00	956.86	0.00	0.09	9057.00	9160.05	9057.00	1059.92	0.00	0.12	70.00	35.00	0.00	1711.00	1741.31	14005411.00	1.55	9651.19	9616.00
23	5	4	14873.00	26246.00	201.20	0	Spot (Block23, Row4, Column5)	10913.24	10760.00	1027.31	0.01	0.09	8998.00	9080.04	8998.00	831.02	0.00	0.09	88.00	53.00	0.00	1762.00	1915.24	12539312.00	2.21	9907.46	9729.50
23	6	4	15184.00	26243.00	198.85	0	Spot (Block23, Row4, Column6)	12964.24	12929.00	1395.42	0.00	0.11	9072.00	9132.85	9072.00	783.58	0.00	0.09	99.00	97.00	0.00	3857.00	3892.24	14455132.00	4.89	10351.50	10349.00
23	7	4	15484.00	26248.00	157.40	0	Spot (Block23, Row4, Column7)	16033.45	14521.50	4644.52	0.04	0.29	9264.00	9339.65	9264.00	781.74	0.00	0.08	99.00	94.00	0.00	5257.50	6769.45	10902744.00	8.56	11147.82	11266.00
23	8	4	15790.00	26251.00	170.35	0	Spot (Block23, Row4, Column8)	12922.73	13017.00	1600.39	0.00	0.12	9486.00	9549.32	9486.00	764.87	0.00	0.08	98.00	87.00	0.00	3531.00	3436.73	10454491.00	4.41	10645.52	10639.00
23	1	5	13689.00	26542.00	166.35	0	Spot (Block23, Row5, Column1)	14584.21	13909.00	2361.07	0.02	0.16	9734.50	9792.09	9734.50	920.99	0.00	0.09	98.00	94.00	0.00	4174.50	4849.71	11215255.00	5.20	11161.94	11100.00
23	2	5	13988.00	26541.00	200.75	0	Spot (Block23, Row5, Column2)	11589.58	11530.00	902.19	0.00	0.08	9632.00	9664.39	9632.00	789.61	0.00	0.08	91.00	63.00	0.00	1898.00	1957.58	13270065.00	2.44	10456.81	10462.00
23	3	5	14287.00	26550.00	200.95	0	Spot (Block23, Row5, Column3)	11944.66	11764.00	1044.67	0.01	0.09	9528.00	9582.99	9528.00	886.92	0.00	0.09	95.00	68.00	0.00	2236.00	2416.66	13664692.00	2.66	10588.76	10548.00
23	4	5	14586.00	26546.00	175.60	0	Spot (Block23, Row5, Column4)	13477.87	12705.50	2658.39	0.03	0.20	9247.00	9356.64	9247.00	894.23	0.01	0.10	97.00	87.00	0.00	3458.50	4230.87	11617925.00	4.61	10538.08	10516.50
23	5	5	14889.00	26540.00	149.10	0	Spot (Block23, Row5, Column5)	30285.78	29425.50	9943.62	0.01	0.33	9237.00	9374.88	9237.00	1055.82	0.01	0.11	100.00	100.00	0.00	20188.50	21048.78	18292604.00	19.81	14592.96	13616.00
23	6	5	15190.00	26543.00	205.55	0	Spot (Block23, Row5, Column6)	11537.02	11328.00	1139.76	0.01	0.10	9224.00	9316.35	9224.00	875.19	0.00	0.09	91.00	65.00	0.00	2104.00	2313.02	13890577.00	2.54	10168.35	10111.00
23	7	5	15490.00	26543.00	201.45	0	Spot (Block23, Row5, Column7)	11454.54	11269.00	1225.40	0.01	0.11	9439.00	9509.48	9439.00	877.54	0.00	0.09	88.00	53.00	0.00	1830.00	2015.54	13161270.00	2.22	10184.97	10229.00
23	8	5	15785.00	26546.00	148.70	0	Spot (Block23, Row5, Column8)	21229.66	19820.50	6592.43	0.03	0.31	9717.00	9772.56	9717.00	844.33	0.00	0.09	100.00	100.00	0.00	10103.50	11512.66	12865173.00	13.57	12452.28	12373.00
23	1	6	13685.00	26846.00	205.55	0	Spot (Block23, Row6, Column1)	11708.38	11552.00	921.18	0.01	0.08	9810.00	9883.91	9810.00	884.59	0.00	0.09	88.00	49.00	0.00	1742.00	1898.38	14085176.00	2.06	10519.93	10467.50
23	2	6	13988.00	26845.00	215.00	0	Spot (Block23, Row6, Column2)	11815.97	11610.00	1311.31	0.01	0.11	9732.00	9777.44	9732.00	809.78	0.00	0.08	90.00	61.00	0.00	1878.00	2083.97	15632523.00	2.52	10504.58	10493.50
23	3	6	14277.00	26840.00	155.15	0	Spot (Block23, Row6, Column3)	21987.27	20633.50	6986.78	0.03	0.32	9730.50	9803.86	9730.50	899.58	0.00	0.09	100.00	99.00	0.00	10903.00	12256.77	14467624.00	13.54	12562.20	12263.50
23	4	6	14590.00	26845.00	166.90	0	Spot (Block23, Row6, Column4)	13193.80	13060.50	1830.83	0.00	0.14	9579.00	9678.12	9579.00	978.20	0.00	0.10	95.00	84.00	0.00	3481.50	3614.80	10212003.00	3.59	10686.18	10618.00
23	5	6	14887.00	26844.00	147.35	0	Spot (Block23, Row6, Column5)	30448.75	28818.50	9641.78	0.02	0.32	9600.50	9710.69	9600.50	1006.85	0.00	0.10	100.00	100.00	0.00	19218.00	20848.25	17964764.00	20.60	14781.94	14111.50
23	6	6	15186.00	26846.00	186.25	0	Spot (Block23, Row6, Column6)	11951.06	11685.00	1173.37	0.01	0.10	9603.00	9699.00	9603.00	942.67	0.00	0.10	91.00	60.00	0.00	2082.00	2348.06	11652284.00	2.39	10599.76	10492.00
23	7	6	15485.00	26843.00	155.90	0	Spot (Block23, Row6, Column7)	18402.73	17300.00	4954.12	0.03	0.27	9751.00	9822.30	9751.00	926.10	0.00	0.09	100.00	99.00	0.00	7549.00	8651.73	12311429.00	9.27	11636.35	11545.50
23	8	6	15789.00	26847.00	149.25	0	Spot (Block23, Row6, Column8)	20052.96	18968.00	5697.42	0.02	0.28	9998.00	10032.47	9998.00	898.36	0.00	0.09	100.00	99.00	0.00	8970.00	10054.96	12252355.00	11.15	12519.68	12281.00
23	1	7	13685.00	27143.00	199.70	0	Spot (Block23, Row7, Column1)	12027.91	11870.00	1069.34	0.01	0.09	10086.00	10153.64	10086.00	1039.35	0.00	0.10	77.00	40.00	0.00	1784.00	1941.91	13627625.00	1.80	10953.60	10923.00
23	2	7	13993.00	27148.00	215.50	0	Spot (Block23, Row7, Column2)	11684.19	11632.50	1250.30	0.00	0.11	9729.00	9794.68	9729.00	833.28	0.00	0.09	84.00	58.00	0.00	1903.50	1955.19	15493239.00	2.27	10612.47	10402.00
23	3	7	14278.00	27147.00	207.30	0	Spot (Block23, Row7, Column3)	11675.87	11583.00	1039.02	0.00	0.09	9805.50	9902.17	9805.50	937.69	0.00	0.09	79.00	46.00	0.00	1777.50	1870.37	14314622.00	1.89	10705.16	10689.00
23	4	7	14594.00	27141.00	200.15	0	Spot (Block23, Row7, Column4)	11533.23	11442.00	894.78	0.00	0.08	9773.00	9876.34	9773.00	891.38	0.00	0.09	79.00	46.00	0.00	1669.00	1760.23	13090216.00	1.86	10890.05	10669.00
23	5	7	14886.00	27147.00	197.40	0	Spot (Block23, Row7, Column5)	12932.03	12654.00	1457.27	0.01	0.11	9790.00	9873.96	9790.00	866.36	0.00	0.09	98.00	87.00	0.00	2864.00	3142.03	14238163.00	3.53	11237.84	11195.50
23	6	7	15188.00	27147.00	199.60	0	Spot (Block23, Row7, Column6)	11988.75	11892.50	914.93	0.00	0.08	9825.00	9889.58	9825.00	834.06	0.00	0.08	94.00	65.00	0.00	2067.50	2163.75	13619214.00	2.52	10750.36	10728.50
23	7	7	15479.00	27144.00	157.00	0	Spot (Block23, Row7, Column7)	18849.34	17910.00	4589.07	0.02	0.24	9866.00	9939.19	9866.00	844.24	0.00	0.08	99.00	99.00	0.00	8044.00	8983.34	12761006.00	10.55	12151.09	12036.00
23	8	7	15798.00	27136.00	189.30	0	Spot (Block23, Row7, Column8)	16600.85	16463.00	1871.59	0.00	0.11	9997.00	10059.12	9997.00	866.81	0.00	0.09	100.00	100.00	0.00	6466.00	6603.85	16849860.00	7.55	12036.75	11896.00
23	1	8	13679.00	27448.00	147.35	0	Spot (Block23, Row8, Column1)	64654.94	65535.00	3610.51	0.01	0.06	10520.00	10650.18	10520.00	1297.96	0.01	0.12	100.00	100.00	91.05	55015.00	54134.94	38276052.00	41.61	29289.53	25268.00
23	2	8	13985.00	27447.00	206.90	0	Spot (Block23, Row8, Column2)	12198.22	11956.00	1148.18	0.01	0.09	9833.00	9925.27	9833.00	939.51	0.00	0.09	91.00	61.00	0.00	2123.00	2365.22	14918422.00	2.42	10604.45	10631.00
23	3	8	14275.00	27443.00	159.55	0	Spot (Block23, Row8, Column3)	16431.19	15070.00	4132.12	0.04	0.25	9748.00	9835.55	9748.00	914.57	0.00	0.09	99.00	98.00	0.00	5322.00	6683.19	11518262.00	7.21	11686.24	11632.00
23	4	8	14587.00	27432.00	161.85	0	Spot (Block23, Row8, Column4)	12180.78	12135.50	1009.71	0.00	0.08	9705.00	9818.00	9705.00	1003.89	0.01	0.10	96.00	65.00	0.00	2430.50	2475.78	8843246.00	2.35	10894.35	10719.00
23	5	8	14879.00	27443.00	204.65	0	Spot (Block23, Row8, Column5)	11676.56	11618.00	1538.24	0.00	0.13	9732.00	9818.67	9732.00	900.55	0.00	0.09	79.00	52.00	0.00	1886.00	1944.56	13883432.00	2.06	10629.41	10594.00
23	6	8	15194.00	27443.00	197.75	0	Spot (Block23, Row8, Column6)	12403.58	12281.00	1159.71	0.00	0.09	9833.00	9893.15	9833.00	899.64	0.00	0.09	94.00	76.00	0.00	2448.00	2570.58	13743162.00	2.79	11114.76	10881.00
23	7	8	15493.00	27439.00	168.75	0	Spot (Block23, Row8, Column7)	14112.25	13628.50	2248.69	0.02	0.16	9860.00	9964.20	9860.00	913.28	0.00	0.09	98.00	88.00	0.00	3768.50	4252.25	11148674.00	4.54	11182.20	11217.00
23	8	8	15781.00	27446.00	150.95	0	Spot (Block23, Row8, Column8)	21362.71	20745.00	5842.23	0.01	0.27	9933.00	10024.17	9933.00	1010.68	0.00	0.10	100.00	100.00	0.00	10812.00	11429.71	13351693.00	11.22	12820.59	12573.00
24	1	1	18186.00	25340.00	156.80	0	Spot (Block24, Row1, Column1)	60829.98	65535.00	8225.76	0.03	0.14	4595.00	4673.57	4595.00	467.94	0.01	0.10	100.00	100.00	68.34	60940.00	56234.98	41121440.00	120.01	22032.38	19289.00
24	2	1	18481.00	25345.00	156.15	0	Spot (Block24, Row1, Column2)	8918.18	8589.00	2206.06	0.02	0.25	4601.00	4648.10	4601.00	358.85	0.00	0.08	100.00	99.00	0.00	3988.00	4317.18	5993019.00	11.90	5716.29	5647.00
24	3	1	18789.00	25344.00	186.25	0	Spot (Block24, Row1, Column3)	5776.97	5697.00	569.62	0.01	0.10	4552.00	4567.33	4552.00	220.07	0.00	0.05	99.00	95.00	0.00	1145.00	1224.97	5620989.00	5.50	5003.32	5011.00
24	4	1	19076.00	25346.00	161.10	0	Spot (Block24, Row1, Column4)	7457.56	7072.00	1581.90	0.02	0.21	4582.00	4597.80	4582.00	226.32	0.00	0.05	100.00	100.00	0.00	2490.00	2875.56	5332157.00	12.64	5436.70	5451.00
24	5	1	19386.00	25338.00	161.30	0	Spot (Block24, Row1, Column5)	8154.22	7697.00	1894.02	0.03	0.23	4625.00	4651.56	4625.00	244.13	0.00	0.05	100.00	100.00	0.00	3072.00	3529.22	5846579.00	14.35	5585.62	5551.00
24	6	1	19689.00	25341.00	160.90	0	Spot (Block24, Row1, Column6)	11848.35	10589.00	4380.79	0.05	0.37	4574.00	4668.53	4574.00	1199.49	0.01	0.26	100.00	93.00	0.00	6015.00	7274.35	8459724.00	5.99	6227.72	6021.00
24	7	1	19991.00	25340.00	155.70	0	Spot (Block24, Row1, Column7)	11852.78	10934.00	4001.16	0.04	0.34	4535.00	4571.97	4535.00	221.65	0.00	0.05	100.00	100.00	0.00	6399.00	7317.78	7870244.00	32.85	6253.86	6080.50
24	8	1	20298.00	25347.00	205.10	0	Spot (Block24, Row1, Column8)	5662.90	5687.00	373.17	0.00	0.07	4602.00	4624.17	4602.00	192.29	0.00	0.04	99.00	97.00	0.00	1085.00	1060.90	6767165.00	5.40	4962.36	4959.00
24	1	2	18183.00	25642.00	206.05	0	Spot (Block24, Row2, Column1)	5293.00	5277.00	246.86	0.00	0.05	4673.00	4709.91	4673.00	355.97	0.00	0.08	86.00	33.00	0.00	604.00	620.00	6378068.00	1.64	4924.53	4896.00
24	2	2	18478.00	25645.00	139.60	0	Spot (Block24, Row2, Column2)	6581.92	6655.50	558.30	0.00	0.08	4673.00	4689.18	4673.00	210.49	0.00	0.04	100.00	100.00	0.00	1982.50	1908.92	3462092.00	8.99	5312.64	5279.00
24	3	2	18784.00	25642.00	199.95	0	Spot (Block24, Row2, Column3)	5547.57	5501.00	452.04	0.00	0.08	4530.00	4543.36	4530.00	213.43	0.00	0.05	98.00	92.00	0.00	971.00	1017.57	6296493.00	4.71	4933.29	4903.50
24	4	2	19089.00	25641.00	189.10	0	Spot (Block24, Row2, Column4)	5793.49	5747.00	457.75	0.00	0.08	4445.00	4474.11	4445.00	219.72	0.00	0.05	100.00	99.00	0.00	1302.00	1348.49	5834040.00	6.00	5018.77	5007.00
24	5	2	19391.00	25640.00	191.55	0	Spot (Block24, Row2, Column5)	5879.94	5832.00	423.09	0.00	0.07	4431.00	4453.91	4431.00	211.35	0.00	0.05	100.00	100.00	0.00	1401.00	1448.94	6085741.00	6.75	4946.36	4921.00
24	6	2	19689.00	25640.00	193.05	0	Spot (Block24, Row2, Column6)	5366.85	5344.00	303.93	0.00	0.06	4442.00	4519.41	4442.00	1283.36	0.01	0.28	12.00	0.00	0.00	902.00	924.85	5672764.00	0.66	4786.54	4750.00
24	7	2	19991.00	25643.00	187.95	0	Spot (Block24, Row2, Column7)	5628.46	5532.00	481.16	0.01	0.09	4485.00	4505.90	4485.00	179.43	0.00	0.04	100.00	98.00	0.00	1047.00	1143.46	5589061.00	6.26	4877.63	4887.00
24	8	2	20290.00	25645.00	203.05	0	Spot (Block24, Row2, Column8)	5205.84	5192.00	213.71	0.00	0.04	4594.00	4606.70	4594.00	193.67	0.00	0.04	98.00	84.00	0.00	598.00	611.84	6122069.00	3.09	4834.03	4831.50
24	1	3	18192.00	25945.00	159.95	0	Spot (Block24, Row3, Column1)	7298.32	7108.50	1123.31	0.01	0.15	4707.00	4742.46	4707.00	256.87	0.00	0.05	100.00	100.00	0.00	2401.50	2591.32	5152613.00	9.95	5451.31	5427.50
24	2	3	18489.00	25950.00	191.50	0	Spot (Block24, Row3, Column2)	5777.40	5790.50	425.42	0.00	0.07	4632.00	4656.99	4632.00	233.57	0.00	0.05	99.00	96.00	0.00	1158.50	1145.40	5973827.00	4.80	5110.06	5139.00
24	3	3	18781.00	25935.00	167.50	0	Spot (Block24, Row3, Column3)	6572.98	6403.00	1418.85	0.01	0.22	4464.00	4503.19	4464.00	289.42	0.00	0.06	100.00	97.00	0.00	1939.00	2108.98	5107207.00	7.15	5127.04	5151.00
24	4	3	19083.00	25940.00	151.25	0	Spot (Block24, Row3, Column4)	14011.42	13489.00	5204.12	0.02	0.37	4355.00	4400.92	4355.00	239.85	0.00	0.05	100.00	100.00	0.00	9134.00	9656.42	8757135.00	40.07	6691.53	5842.00
24	5	3	19390.00	25937.00	174.60	0	Spot (Block24, Row3, Column5)	5496.09	5437.50	485.74	0.00	0.09	4342.00	4369.44	4342.00	187.52	0.00	0.04	100.00	98.00	0.00	1095.50	1154.09	4638701.00	6.01	4755.50	4762.00
24	6	3	19694.00	25938.00	194.00	0	Spot (Block24, Row3, Column6)	5098.21	5093.50	187.70	0.00	0.04	4368.00	4376.00	4368.00	182.14	0.00	0.04	99.00	98.00	0.00	725.50	730.21	5434696.00	3.97	4723.29	4719.00
24	7	3	19991.00	25938.00	160.25	0	Spot (Block24, Row3, Column7)	6351.06	6258.00	843.21	0.01	0.13	4461.00	4476.85	4461.00	197.35	0.00	0.04	100.00	100.00	0.00	1797.00	1890.06	4521957.00	9.50	5035.77	5002.00
24	8	3	20290.00	25940.00	198.20	0	Spot (Block24, Row3, Column8)	5356.99	5362.00	257.13	0.00	0.05	4612.00	4618.38	4612.00	216.34	0.00	0.05	99.00	88.00	0.00	750.00	744.99	5940900.00	3.41	4933.01	4918.00
24	1	4	18190.00	26243.00	153.00	0	Spot (Block24, Row4, Column1)	15299.87	14371.50	5785.95	0.03	0.38	4777.00	4830.92	4777.00	322.76	0.00	0.07	100.00	100.00	0.00	9594.50	10522.87	9883716.00	32.44	7071.51	6897.00
24	2	4	18483.00	26246.00	205.20	0	Spot (Block24, Row4, Column2)	5613.94	5578.00	347.68	0.00	0.06	4628.00	4677.12	4628.00	316.79	0.00	0.07	98.00	86.00	0.00	950.00	985.94	6708660.00	2.96	5052.10	5013.50
24	3	4	18788.00	26242.00	147.70	0	Spot (Block24, Row4, Column3)	41510.19	39759.50	18715.63	0.02	0.45	4441.00	4495.93	4441.00	310.66	0.01	0.07	100.00	100.00	20.67	35318.50	37069.19	24906240.00	119.15	13131.12	11931.50
24	4	4	19080.00	26243.00	209.85	0	Spot (Block24, Row4, Column4)	5196.22	5183.00	330.25	0.00	0.06	4362.00	4412.01	4362.00	251.14	0.00	0.06	97.00	84.00	0.00	821.00	834.22	6542037.00	3.12	4685.28	4741.00
24	5	4	19375.00	26243.00	189.95	0	Spot (Block24, Row4, Column5)	5465.02	5183.00	1537.67	0.02	0.28	4326.00	4360.95	4326.00	232.84	0.00	0.05	100.00	98.00	0.00	857.00	1139.02	5557928.00	4.74	4807.13	4828.00
24	6	4	19691.00	26239.00	194.65	0	Spot (Block24, Row4, Column6)	5797.02	5834.00	326.35	0.00	0.06	4323.00	4340.45	4323.00	182.54	0.00	0.04	100.00	100.00	0.00	1511.00	1474.02	6214407.00	7.98	4867.51	4847.00
24	7	4	19987.00	26243.00	171.10	0	Spot (Block24, Row4, Column7)	6711.94	6208.00	1354.89	0.03	0.20	4437.00	4467.11	4437.00	221.36	0.00	0.05	100.00	100.00	0.00	1771.00	2274.94	5463521.00	10.14	5097.06	5058.00
24	8	4	20290.00	26252.00	160.50	0	Spot (Block24, Row4, Column8)	7226.44	7288.00	1041.38	0.00	0.14	4673.00	4701.44	4673.00	268.15	0.00	0.06	100.00	99.00	0.00	2615.00	2553.44	5123547.00	9.42	5312.12	5284.00
24	1	5	18192.00	26543.00	147.75	0	Spot (Block24, Row5, Column1)	13827.01	12497.50	5833.56	0.04	0.42	4853.00	4885.84	4853.00	292.14	0.00	0.06	100.00	100.00	0.00	7644.50	8974.01	8296208.00	30.61	6923.14	6668.50
24	2	5	18487.00	26542.00	195.20	0	Spot (Block24, Row5, Column2)	5648.84	5650.00	342.24	0.00	0.06	4701.00	4720.88	4701.00	257.48	0.00	0.05	98.00	88.00	0.00	949.00	947.84	6066858.00	3.60	5063.11	5064.00
24	3	5	18794.00	26551.00	199.45	0	Spot (Block24, Row5, Column3)	5631.95	5629.00	307.61	0.00	0.05	4577.00	4616.00	4577.00	303.97	0.00	0.07	100.00	94.00	0.00	1052.00	1054.95	6324684.00	3.34	5093.37	5102.50
24	4	5	19089.00	26543.00	159.60	0	Spot (Block24, Row5, Column4)	8105.69	7761.50	1915.95	0.02	0.24	4476.00	4529.50	4476.00	283.37	0.01	0.06	100.00	100.00	0.00	3285.50	3629.69	5690195.00	12.62	5380.98	5357.00
24	5	5	19389.00	26541.00	147.55	0	Spot (Block24, Row5, Column5)	39606.23	38004.50	18778.55	0.02	0.47	4409.00	4480.26	4409.00	327.07	0.01	0.07	100.00	100.00	17.51	33595.50	35197.23	23526200.00	107.40	12278.76	11184.00
24	6	5	19689.00	26536.00	203.50	0	Spot (Block24, Row5, Column6)	5214.50	5136.50	512.38	0.01	0.10	4369.00	4394.37	4369.00	221.51	0.00	0.05	98.00	85.00	0.00	767.50	845.50	6111392.00	3.70	4682.68	4683.00
24	7	5	19993.00	26546.00	196.85	0	Spot (Block24, Row5, Column7)	5275.00	5270.00	265.42	0.00	0.05	4454.00	4497.74	4454.00	236.02	0.00	0.05	99.00	90.00	0.00	816.00	821.00	5770849.00	3.29	4803.24	4782.00
24	8	5	20292.00	26541.00	149.40	0	Spot (Block24, Row5, Column8)	9256.39	8909.00	2212.14	0.02	0.24	4751.00	4763.55	4751.00	269.69	0.00	0.06	100.00	100.00	0.00	4158.00	4505.39	5674168.00	16.66	5979.13	5927.00
24	1	6	18189.00	26858.00	204.80	0	Spot (Block24, Row6, Column1)	5857.23	5807.00	354.23	0.00	0.06	4914.00	4941.55	4914.00	243.86	0.00	0.05	98.00	91.00	0.00	893.00	943.23	6987674.00	3.76	5250.26	5246.00
24	2	6	18479.00	26851.00	214.60	0	Spot (Block24, Row6, Column2)	5772.45	5732.00	347.24	0.00	0.06	4808.00	4824.17	4808.00	263.60	0.00	0.05	99.00	89.00	0.00	924.00	964.45	7613866.00	3.60	5198.84	5176.50
24	3	6	18781.00	26842.00	148.45	0	Spot (Block24, Row6, Column3)	19516.71	17715.00	8484.29	0.04	0.43	4731.00	4784.08	4731.00	288.53	0.00	0.06	100.00	100.00	0.00	12984.00	14785.71	11846643.00	51.06	7987.69	7494.50
24	4	6	19086.00	26839.00	179.50	0	Spot (Block24, Row6, Column4)	6458.34	6310.00	820.78	0.01	0.13	4666.50	4709.57	4666.50	292.12	0.00	0.06	100.00	99.00	0.00	1643.50	1791.84	5831882.00	5.99	5320.16	5327.00
24	5	6	19386.00	26840.00	145.45	0	Spot (Block24, Row6, Column5)	22576.51	21407.00	9446.14	0.02	0.42	4590.00	4641.16	4590.00	308.18	0.00	0.07	100.00	100.00	0.00	16817.00	17986.51	12981494.00	58.20	8618.67	7906.50
24	6	6	19688.00	26844.00	201.25	0	Spot (Block24, Row6, Column6)	5544.96	5438.00	402.97	0.01	0.07	4549.00	4582.04	4549.00	252.83	0.00	0.06	99.00	92.00	0.00	889.00	995.96	6376702.00	3.81	4922.59	4899.00
24	7	6	19988.00	26844.00	157.80	0	Spot (Block24, Row6, Column7)	8168.14	7703.00	1798.66	0.03	0.22	4577.00	4613.53	4577.00	245.36	0.00	0.05	100.00	100.00	0.00	3126.00	3591.14	5627848.00	14.49	5518.59	5447.00
24	8	6	20296.00	26842.00	147.50	0	Spot (Block24, Row6, Column8)	9225.76	8845.00	2747.42	0.02	0.30	4787.00	4810.98	4787.00	243.27	0.00	0.05	100.00	100.00	0.00	4058.00	4438.76	5489328.00	18.15	5979.49	5833.50
24	1	7	18188.00	27145.00	202.55	0	Spot (Block24, Row7, Column1)	5979.73	5969.50	336.15	0.00	0.06	4987.00	5047.03	4987.00	358.06	0.01	0.07	97.00	79.00	0.00	982.50	992.73	6972369.00	2.60	5375.27	5394.00
24	2	7	18488.00	27147.00	201.95	0	Spot (Block24, Row7, Column2)	5731.98	5689.00	290.69	0.00	0.05	4881.00	4897.56	4881.00	216.34	0.00	0.04	98.00	94.00	0.00	808.00	850.98	6608968.00	3.86	5309.48	5308.00
24	3	7	18787.00	27145.00	217.50	0	Spot (Block24, Row7, Column3)	5670.06	5631.50	260.55	0.00	0.05	4810.00	4841.94	4810.00	246.91	0.00	0.05	99.00	95.00	0.00	821.50	860.06	7665915.00	3.35	5193.04	5190.50
24	4	7	19087.00	27135.00	195.30	0	Spot (Block24, Row7, Column4)	5630.83	5611.00	262.11	0.00	0.05	4738.00	4749.39	4738.00	210.95	0.00	0.04	100.00	98.00	0.00	873.00	892.83	6075663.00	4.18	5239.33	5196.50
24	5	7	19387.00	27138.00	203.90	0	Spot (Block24, Row7, Column5)	6095.38	5997.00	467.64	0.01	0.08	4687.00	4711.25	4687.00	236.29	0.00	0.05	100.00	99.00	0.00	1310.00	1408.38	7198645.00	5.86	5296.76	5298.50
24	6	7	19684.00	27145.00	199.70	0	Spot (Block24, Row7, Column6)	5603.99	5582.00	245.44	0.00	0.04	4691.00	4708.35	4691.00	208.90	0.00	0.04	100.00	97.00	0.00	891.00	912.99	6304484.00	4.29	5128.25	5126.00
24	7	7	19986.00	27148.00	158.05	0	Spot (Block24, Row7, Column7)	8534.94	8153.00	2223.39	0.02	0.26	4667.00	4701.57	4667.00	222.40	0.00	0.05	100.00	100.00	0.00	3486.00	3867.94	5889107.00	17.24	5742.91	5434.00
24	8	7	20291.00	27136.00	183.75	0	Spot (Block24, Row7, Column8)	7358.80	7307.00	563.15	0.00	0.08	4765.00	4800.11	4765.00	250.01	0.00	0.05	100.00	100.00	0.00	2542.00	2593.80	6968780.00	10.23	5740.19	5702.00
24	1	8	18180.00	27445.00	148.65	0	Spot (Block24, Row8, Column1)	63757.62	65535.00	5090.70	0.01	0.08	5106.00	5182.52	5106.00	476.09	0.01	0.09	100.00	100.00	83.75	60429.00	58651.62	38446176.00	123.03	23761.80	19704.00
24	2	8	18487.00	27445.00	203.10	0	Spot (Block24, Row8, Column2)	6056.72	6031.50	518.22	0.00	0.09	4901.00	4956.86	4901.00	352.66	0.00	0.07	97.00	77.00	0.00	1130.50	1155.72	7086365.00	3.12	5363.14	5351.00
24	3	8	18775.00	27446.00	171.65	0	Spot (Block24, Row8, Column3)	7084.63	6596.00	1343.46	0.03	0.19	4846.00	4864.37	4846.00	252.73	0.00	0.05	100.00	98.00	0.00	1750.00	2238.63	5830650.00	8.79	5462.26	5447.50
24	4	8	19085.00	27436.00	189.55	0	Spot (Block24, Row8, Column4)	6058.34	5930.00	589.36	0.01	0.10	4752.00	4769.08	4752.00	227.75	0.00	0.05	99.00	97.00	0.00	1178.00	1306.34	6131042.00	5.66	5239.50	5251.50
24	5	8	19383.00	27443.00	211.15	0	Spot (Block24, Row8, Column5)	5557.94	5520.00	282.50	0.00	0.05	4718.00	4730.95	4718.00	219.90	0.00	0.05	99.00	95.00	0.00	802.00	839.94	7053020.00	3.76	5091.61	5095.50
24	6	8	19690.00	27439.00	194.85	0	Spot (Block24, Row8, Column6)	5695.60	5652.00	398.95	0.00	0.07	4663.00	4682.37	4663.00	203.17	0.00	0.04	99.00	97.00	0.00	989.00	1032.60	6134159.00	4.99	5100.69	5085.00
24	7	8	19991.00	27436.00	156.00	0	Spot (Block24, Row8, Column7)	8494.82	8171.00	1850.18	0.02	0.22	4682.00	4726.12	4682.00	259.77	0.00	0.05	100.00	100.00	0.00	3489.00	3812.82	5666044.00	14.51	5633.88	5596.00
24	8	8	20278.00	27442.00	147.90	0	Spot (Block24, Row8, Column8)	15472.66	14892.00	4341.19	0.02	0.28	4833.00	4870.90	4833.00	292.63	0.00	0.06	100.00	100.00	0.00	10059.00	10639.66	9268126.00	36.23	7377.92	7121.50
25	1	1	4686.00	29844.00	152.75	0	Spot (Block25, Row1, Column1)	63605.24	65535.00	4868.54	0.01	0.08	4712.00	4785.91	4712.00	436.11	0.01	0.09	100.00	100.00	80.28	60823.00	58893.24	40962144.00	134.87	21262.52	16930.00
25	2	1	4985.00	29847.00	139.85	0	Spot (Block25, Row1, Column2)	24470.97	23135.00	10097.84	0.02	0.41	4682.00	4737.13	4682.00	385.49	0.01	0.08	100.00	100.00	0.00	18453.00	19788.97	12945142.00	51.19	9573.18	9145.00
25	3	1	5288.00	29847.00	160.70	0	Spot (Block25, Row1, Column3)	7969.62	7427.00	2008.65	0.03	0.25	4679.00	4713.66	4679.00	317.62	0.00	0.07	100.00	99.00	0.00	2748.00	3290.62	5698280.00	10.25	5504.87	5482.00
25	4	1	5581.00	29846.00	141.50	0	Spot (Block25, Row1, Column4)	17214.14	16323.00	6782.83	0.02	0.39	4710.00	4778.73	4710.00	378.42	0.01	0.08	100.00	100.00	0.00	11613.00	12504.14	9312852.00	32.86	7635.82	7120.00
25	5	1	5884.00	29852.00	141.45	0	Spot (Block25, Row1, Column5)	24698.69	20779.00	13601.68	0.08	0.55	4783.00	4883.74	4783.00	426.64	0.01	0.09	100.00	100.00	0.00	15996.00	19915.69	13436088.00	46.44	8566.77	7859.00
25	6	1	6189.00	29841.00	150.45	0	Spot (Block25, Row1, Column6)	18788.36	16651.50	8446.28	0.05	0.45	4944.00	5015.18	4944.00	541.62	0.01	0.11	100.00	100.00	0.00	11707.50	13844.36	11573631.00	25.43	8149.52	7881.50
25	7	1	6494.00	29844.00	150.30	0	Spot (Block25, Row1, Column7)	47489.44	53547.50	18430.96	0.05	0.39	5048.00	5086.71	5048.00	556.76	0.00	0.11	100.00	100.00	39.61	48499.50	42441.44	29253684.00	76.16	15091.78	13087.00
25	8	1	6792.00	29841.00	204.75	0	Spot (Block25, Row1, Column8)	6129.62	6060.00	489.57	0.00	0.08	5184.00	5223.82	5184.00	454.62	0.00	0.09	84.00	46.00	0.00	876.00	945.62	7294247.00	1.99	5629.31	5542.00
25	1	2	4676.00	30150.00	231.95	0	Spot (Block25, Row2, Column1)	5414.20	5385.00	260.54	0.00	0.05	4716.00	4780.35	4716.00	424.31	0.01	0.09	89.00	23.00	0.00	669.00	698.20	8375764.00	1.49	4952.00	4973.00
25	2	2	4977.00	30146.00	119.85	0	Spot (Block25, Row2, Column2)	15829.87	15657.00	3828.61	0.00	0.24	4688.00	4745.89	4688.00	373.61	0.01	0.08	100.00	100.00	0.00	10969.00	11141.87	6078670.00	29.67	7668.11	7577.00
25	3	2	5289.00	30146.00	222.90	0	Spot (Block25, Row2, Column3)	5603.45	5598.50	399.85	0.00	0.07	4648.00	4693.33	4648.00	315.68	0.00	0.07	96.00	76.00	0.00	950.50	955.45	7979315.00	2.88	5005.20	5001.00
25	4	2	5587.00	30148.00	196.25	0	Spot (Block25, Row2, Column4)	8808.94	8486.00	2073.19	0.02	0.24	4683.00	4748.48	4683.00	386.82	0.01	0.08	100.00	99.00	0.00	3803.00	4125.94	9610553.00	10.50	6174.30	6170.50
25	5	2	5892.00	30144.00	198.70	0	Spot (Block25, Row2, Column5)	6169.18	6078.00	552.38	0.01	0.09	4680.00	4745.43	4680.00	369.42	0.01	0.08	99.00	95.00	0.00	1398.00	1489.18	6915646.00	3.85	5197.51	5164.50
25	6	2	6181.00	30145.00	142.00	0	Spot (Block25, Row2, Column6)	18092.41	17746.00	7400.06	0.01	0.41	4772.00	4821.09	4772.00	375.65	0.00	0.08	100.00	100.00	0.00	12974.00	13320.41	9896549.00	35.33	7772.45	7027.00
25	7	2	6488.00	30144.00	184.20	0	Spot (Block25, Row2, Column7)	6587.70	6325.00	1060.00	0.02	0.16	4814.00	4883.46	4814.00	423.48	0.01	0.09	97.00	78.00	0.00	1511.00	1773.70	6304432.00	4.02	5359.55	5296.00
25	8	2	6796.00	30138.00	212.50	0	Spot (Block25, Row2, Column8)	5637.68	5580.50	371.48	0.00	0.07	4875.00	4913.56	4875.00	342.33	0.00	0.07	88.00	52.00	0.00	705.50	762.68	7250061.00	2.12	5230.85	5249.50
25	1	3	4691.00	30447.00	139.35	0	Spot (Block25, Row3, Column1)	44303.63	44992.00	17124.55	0.01	0.39	4946.00	5018.71	4946.00	393.08	0.01	0.08	100.00	100.00	19.58	40046.00	39357.63	23303808.00	99.94	14400.90	13566.50
25	2	3	4983.00	30457.00	146.70	0	Spot (Block25, Row3, Column2)	6678.62	6075.00	3306.70	0.04	0.50	4821.00	4886.35	4821.00	376.84	0.01	0.08	99.00	92.00	0.00	1254.00	1857.62	3940386.00	4.76	5659.99	5609.00
25	3	3	5274.00	30434.00	201.20	0	Spot (Block25, Row3, Column3)	5782.49	5519.00	1145.36	0.02	0.20	4756.00	4817.32	4756.00	398.89	0.01	0.08	91.00	46.00	0.00	763.00	1026.49	6644078.00	2.42	5194.09	5170.00
25	4	3	5586.00	30445.00	138.25	0	Spot (Block25, Row3, Column4)	31239.16	29722.50	13725.87	0.02	0.44	4771.00	4837.17	4771.00	400.69	0.01	0.08	100.00	100.00	0.58	24951.50	26468.16	16119409.00	65.89	11269.88	10007.00
25	5	3	5891.00	30450.00	198.50	0	Spot (Block25, Row3, Column5)	5873.82	5785.50	446.97	0.01	0.08	4783.00	4812.94	4783.00	334.24	0.00	0.07	98.00	84.00	0.00	1002.50	1090.82	6531690.00	3.17	5227.59	5201.00
25	6	3	6189.00	30439.00	210.95	0	Spot (Block25, Row3, Column6)	5826.73	5784.00	415.19	0.00	0.07	4860.00	4899.91	4860.00	325.82	0.00	0.07	97.00	71.00	0.00	924.00	966.73	7370819.00	2.84	5253.11	5215.50
25	7	3	6491.00	30446.00	144.70	0	Spot (Block25, Row3, Column7)	12406.81	11260.00	4542.38	0.04	0.37	4872.00	4928.62	4872.00	369.58	0.01	0.07	100.00	100.00	0.00	6388.00	7534.81	7084288.00	20.23	6633.49	6558.50
25	8	3	6791.00	30441.00	209.10	0	Spot (Block25, Row3, Column8)	5554.92	5500.50	371.78	0.00	0.07	4800.00	4853.64	4800.00	323.11	0.00	0.07	89.00	57.00	0.00	700.50	754.92	6954761.00	2.17	5073.84	5065.00
25	1	4	4687.00	30743.00	139.40	0	Spot (Block25, Row4, Column1)	29693.43	28979.00	12772.40	0.01	0.43	5000.00	5079.75	5000.00	401.32	0.01	0.08	100.00	100.00	0.00	23979.00	24693.43	15707822.00	61.33	11054.75	10438.00
25	2	4	4982.00	30748.00	212.80	0	Spot (Block25, Row4, Column2)	5765.18	5704.00	322.37	0.00	0.06	4839.00	4915.78	4839.00	391.15	0.01	0.08	97.00	63.00	0.00	865.00	926.18	7431323.00	2.17	5371.45	5327.50
25	3	4	5286.00	30746.00	143.65	0	Spot (Block25, Row4, Column3)	60032.89	65535.00	9880.80	0.04	0.16	4805.50	4890.42	4805.50	449.41	0.01	0.09	100.00	100.00	70.39	60729.50	55227.39	33858812.00	122.70	19665.66	16734.00
25	4	4	5581.00	30758.00	206.55	0	Spot (Block25, Row4, Column4)	6306.55	6022.00	845.81	0.02	0.13	4895.00	4973.64	4895.00	424.93	0.01	0.09	97.00	73.00	0.00	1127.00	1411.55	7630925.00	3.14	5421.93	5421.00
25	5	4	5876.00	30749.00	215.65	0	Spot (Block25, Row4, Column5)	5860.37	5823.00	396.86	0.00	0.07	4928.00	5000.56	4928.00	414.85	0.01	0.08	93.00	56.00	0.00	895.00	932.37	7788435.00	2.07	5349.94	5333.00
25	6	4	6191.00	30743.00	200.25	0	Spot (Block25, Row4, Column6)	6375.69	6322.00	561.40	0.00	0.09	4981.00	5042.38	4981.00	377.48	0.01	0.07	97.00	89.00	0.00	1341.00	1394.69	7261906.00	3.53	5467.65	5441.00
25	7	4	6480.00	30750.00	144.90	0	Spot (Block25, Row4, Column7)	14195.89	12278.00	6569.70	0.06	0.46	4977.00	5030.00	4977.00	382.30	0.00	0.08	100.00	100.00	0.00	7301.00	9218.89	8134245.00	23.98	6641.08	6510.00
25	8	4	6788.00	30753.00	150.25	0	Spot (Block25, Row4, Column8)	8456.34	8218.00	1517.67	0.01	0.18	4934.00	4986.62	4934.00	367.69	0.00	0.07	100.00	99.00	0.00	3284.00	3522.34	5234473.00	9.44	6027.33	6021.00
25	1	5	4685.00	31045.00	140.00	0	Spot (Block25, Row5, Column1)	42810.86	43960.00	19836.39	0.01	0.46	5073.00	5129.66	5073.00	403.36	0.00	0.08	100.00	100.00	29.25	38887.00	37737.86	22689844.00	93.42	13372.31	11510.00
25	2	5	4982.00	31050.00	214.65	0	Spot (Block25, Row5, Column2)	5701.31	5681.00	347.25	0.00	0.06	4863.00	4907.93	4863.00	309.29	0.00	0.06	95.00	67.00	0.00	818.00	838.31	7520028.00	2.57	5287.22	5277.00
25	3	5	5291.00	31046.00	196.55	0	Spot (Block25, Row5, Column3)	6044.93	6035.00	498.62	0.00	0.08	4918.00	5003.91	4918.00	440.60	0.01	0.09	92.00	65.00	0.00	1117.00	1126.93	6613153.00	2.36	5408.84	5389.00
25	4	5	5587.00	31050.00	142.80	0	Spot (Block25, Row5, Column4)	14245.22	13303.50	5036.99	0.03	0.35	5059.00	5151.12	5059.00	449.95	0.01	0.09	100.00	100.00	0.00	8244.50	9186.22	7948831.00	20.21	7199.76	6930.00
25	5	5	5887.00	31048.00	141.45	0	Spot (Block25, Row5, Column5)	59182.54	65535.00	11537.67	0.04	0.19	5234.00	5357.14	5234.00	600.59	0.01	0.11	100.00	100.00	68.63	60301.00	53948.54	32077168.00	89.62	20788.90	18238.00
25	6	5	6185.00	31044.00	144.90	0	Spot (Block25, Row5, Column6)	19442.78	18261.00	7953.29	0.03	0.41	5240.00	5318.37	5240.00	499.96	0.01	0.09	100.00	100.00	0.00	13021.00	14202.78	11199041.00	28.25	8091.05	7894.50
25	7	5	6485.00	31058.00	199.00	0	Spot (Block25, Row5, Column7)	6221.93	6211.50	475.25	0.00	0.08	5206.00	5283.14	5206.00	464.04	0.01	0.09	87.00	53.00	0.00	1005.50	1015.93	6968559.00	2.02	5688.51	5693.00
25	8	5	6789.00	31046.00	141.75	0	Spot (Block25, Row5, Column8)	29384.26	27054.50	16463.69	0.04	0.56	5189.00	5242.32	5189.00	425.29	0.00	0.08	100.00	100.00	0.92	21865.50	24195.26	15985039.00	56.77	10145.60	9308.00
25	1	6	4677.00	31347.00	207.80	0	Spot (Block25, Row6, Column1)	6272.01	6239.50	366.89	0.00	0.06	5184.00	5242.12	5184.00	384.85	0.00	0.07	98.00	81.00	0.00	1055.50	1088.01	7714575.00	2.68	5761.56	5783.50
25	2	6	4989.00	31348.00	211.35	0	Spot (Block25, Row6, Column2)	5865.52	5820.00	344.93	0.00	0.06	4976.00	5013.02	4976.00	355.28	0.00	0.07	97.00	67.00	0.00	844.00	889.52	7455071.00	2.40	5448.89	5445.50
25	3	6	5276.00	31342.00	138.15	0	Spot (Block25, Row6, Column3)	40416.42	39709.50	18977.51	0.01	0.47	5017.00	5095.81	5017.00	437.21	0.01	0.09	100.00	100.00	19.11	34692.50	35399.42	20935768.00	80.79	13368.59	11455.50
25	4	6	5591.00	31345.00	166.90	0	Spot (Block25, Row6, Column4)	8211.22	7874.00	1643.55	0.02	0.20	5213.00	5324.03	5213.00	564.48	0.01	0.11	99.00	88.00	0.00	2661.00	2998.22	6347272.00	5.11	6106.74	6111.00
25	5	6	5884.00	31350.00	142.75	0	Spot (Block25, Row6, Column5)	61597.21	65535.00	8385.86	0.03	0.14	5382.00	5530.75	5382.00	667.98	0.01	0.12	100.00	100.00	75.68	60153.00	56215.21	34186712.00	83.93	19371.80	15748.00
25	6	6	6190.00	31351.00	211.65	0	Spot (Block25, Row6, Column6)	6982.67	6759.50	862.79	0.01	0.12	5451.00	5531.61	5451.00	522.42	0.01	0.09	92.00	61.00	0.00	1308.50	1531.67	8923846.00	2.78	5990.75	5965.00
25	7	6	6487.00	31348.00	140.65	0	Spot (Block25, Row6, Column7)	22309.42	20294.50	10475.94	0.04	0.47	5494.00	5546.28	5494.00	473.09	0.00	0.09	100.00	100.00	0.00	14800.50	16815.42	12002470.00	35.43	9372.49	8612.00
25	8	6	6793.00	31348.00	140.95	0	Spot (Block25, Row6, Column8)	27363.58	24300.00	15045.53	0.05	0.55	5467.00	5520.45	5467.00	450.33	0.00	0.08	100.00	100.00	0.37	18833.00	21896.58	14748968.00	48.51	10240.39	9749.00
25	1	7	4683.00	31644.00	212.70	0	Spot (Block25, Row7, Column1)	6089.44	6012.50	391.76	0.01	0.06	5213.00	5277.37	5213.00	467.50	0.01	0.09	86.00	39.00	0.00	799.50	876.44	7855374.00	1.74	5574.41	5551.00
25	2	7	4988.00	31642.00	202.95	0	Spot (Block25, Row7, Column2)	6204.34	6082.00	597.18	0.01	0.10	4964.00	4979.84	4964.00	274.57	0.00	0.06	99.00	90.00	0.00	1118.00	1240.34	7228054.00	4.46	5536.53	5492.00
25	3	7	5295.00	31642.00	221.70	0	Spot (Block25, Row7, Column3)	5983.61	5901.50	417.85	0.01	0.07	5065.00	5114.08	5065.00	381.19	0.00	0.07	92.00	55.00	0.00	836.50	918.61	8448852.00	2.28	5389.88	5348.00
25	4	7	5583.00	31648.00	205.85	0	Spot (Block25, Row7, Column4)	6483.70	6353.00	544.73	0.01	0.08	5217.00	5299.14	5217.00	712.18	0.01	0.13	86.00	34.00	0.00	1136.00	1266.70	7812860.00	1.66	5821.85	5765.00
25	5	7	5887.00	31645.00	176.10	0	Spot (Block25, Row7, Column5)	10108.20	9747.00	2131.31	0.02	0.21	5412.00	5513.68	5412.00	813.79	0.01	0.15	100.00	98.00	0.00	4335.00	4696.20	8743591.00	5.65	7191.43	7203.00
25	6	7	6182.00	31635.00	222.00	0	Spot (Block25, Row7, Column6)	6345.99	6295.00	462.09	0.00	0.07	5408.00	5454.37	5408.00	485.70	0.00	0.09	81.00	44.00	0.00	887.00	937.99	8960536.00	1.84	5732.56	5711.50
25	7	7	6481.00	31648.00	141.65	0	Spot (Block25, Row7, Column7)	30595.02	28781.00	14243.79	0.03	0.47	5460.00	5522.31	5460.00	526.09	0.00	0.10	100.00	100.00	3.68	23321.00	25135.02	16613098.00	47.66	12271.96	9904.00
25	8	7	6790.00	31639.00	184.75	0	Spot (Block25, Row7, Column8)	8518.41	8462.00	955.03	0.00	0.11	5499.00	5560.85	5499.00	454.70	0.00	0.08	99.00	99.00	0.00	2963.00	3019.41	8186188.00	6.50	6511.48	6363.50
25	1	8	4681.00	31952.00	142.80	0	Spot (Block25, Row8, Column1)	65245.46	65535.00	2053.94	0.00	0.03	5305.00	5390.59	5305.00	553.22	0.01	0.10	100.00	100.00	96.38	60230.00	59940.46	36081036.00	108.19	26054.81	22094.00
25	2	8	4992.00	31948.00	196.95	0	Spot (Block25, Row8, Column2)	6686.26	6450.00	855.80	0.02	0.13	5123.00	5174.53	5123.00	435.09	0.00	0.08	96.00	79.00	0.00	1327.00	1563.26	7354882.00	3.47	5691.32	5742.00
25	3	8	5279.00	31947.00	144.60	0	Spot (Block25, Row8, Column3)	13472.63	11634.00	5432.42	0.06	0.40	5146.00	5183.28	5146.00	369.90	0.00	0.07	100.00	100.00	0.00	6488.00	8326.63	7665929.00	22.41	6900.09	6693.50
25	4	8	5586.00	31944.00	191.60	0	Spot (Block25, Row8, Column4)	6212.29	6118.00	456.78	0.01	0.07	5234.00	5297.98	5234.00	657.99	0.01	0.12	71.00	27.00	0.00	884.00	978.29	6448360.00	1.39	5704.63	5665.50
25	5	8	5876.00	31948.00	210.00	0	Spot (Block25, Row8, Column5)	6523.46	6425.00	641.16	0.01	0.10	5353.00	5417.94	5353.00	684.92	0.01	0.13	72.00	34.00	0.00	1072.00	1170.46	8213031.00	1.61	5832.34	5775.00
25	6	8	6191.00	31949.00	204.85	0	Spot (Block25, Row8, Column6)	6505.21	6436.50	607.01	0.00	0.09	5308.00	5366.54	5308.00	407.51	0.00	0.08	94.00	69.00	0.00	1128.50	1197.21	7767217.00	2.79	5859.17	5831.50
25	7	8	6491.00	31945.00	139.35	0	Spot (Block25, Row8, Column7)	29989.57	28195.00	14364.75	0.03	0.48	5372.00	5449.96	5372.00	510.89	0.01	0.09	100.00	100.00	0.57	22823.00	24617.57	15804503.00	48.03	11111.59	9999.00
25	8	8	6780.00	31955.00	144.70	0	Spot (Block25, Row8, Column8)	15221.89	14384.00	4301.07	0.02	0.28	5509.00	5560.94	5509.00	472.84	0.00	0.09	100.00	100.00	0.00	8875.00	9712.89	8722142.00	20.43	8004.39	7575.00
26	1	1	9188.00	29843.00	153.15	0	Spot (Block26, Row1, Column1)	61020.00	65535.00	8720.36	0.03	0.14	3896.00	3959.49	3896.00	415.97	0.01	0.11	100.00	100.00	72.81	61639.00	57124.00	39053140.00	137.17	21863.62	17540.50
26	2	1	9483.00	29846.00	154.25	0	Spot (Block26, Row1, Column2)	8170.01	8073.50	1836.67	0.01	0.22	3839.00	3891.46	3839.00	359.43	0.01	0.09	100.00	99.00	0.00	4234.50	4331.01	5359524.00	11.90	5028.71	5035.00
26	3	1	9790.00	29846.00	149.45	0	Spot (Block26, Row1, Column3)	7278.18	6917.00	2039.40	0.02	0.28	3754.00	3783.87	3754.00	263.34	0.00	0.07	100.00	100.00	0.00	3163.00	3524.18	4425135.00	13.27	4662.34	4638.00
26	4	1	10075.00	29847.00	151.75	0	Spot (Block26, Row1, Column4)	7089.49	7023.50	1552.97	0.00	0.22	3717.00	3769.48	3717.00	273.28	0.01	0.07	100.00	100.00	0.00	3306.50	3372.49	4480559.00	12.15	4601.69	4530.50
26	5	1	10386.00	29849.00	144.00	0	Spot (Block26, Row1, Column5)	17436.81	15334.00	9855.70	0.06	0.57	3814.00	3868.61	3814.00	343.11	0.01	0.09	100.00	100.00	0.00	11520.00	13622.81	9886671.00	39.54	6607.61	5781.00
26	6	1	10689.00	29841.00	150.00	0	Spot (Block26, Row1, Column6)	13619.25	12334.00	5545.38	0.04	0.41	3996.00	4064.83	3996.00	379.98	0.01	0.09	100.00	100.00	0.00	8338.00	9623.25	8375840.00	25.14	6741.89	6366.00
26	7	1	10991.00	29841.00	150.85	0	Spot (Block26, Row1, Column7)	31900.45	28185.00	17325.79	0.05	0.54	4209.00	4261.05	4209.00	427.93	0.01	0.10	100.00	100.00	4.00	23976.00	27691.45	19937804.00	64.59	10478.81	9653.00
26	8	1	11296.00	29846.00	219.25	0	Spot (Block26, Row1, Column8)	5325.02	5249.00	556.92	0.01	0.10	4283.50	4331.51	4283.50	362.00	0.00	0.08	92.00	69.00	0.00	965.50	1041.52	7343205.00	2.74	4669.82	4639.00
26	1	2	9176.00	30141.00	202.45	0	Spot (Block26, Row2, Column1)	4389.17	4397.00	286.63	0.00	0.07	3894.00	3941.85	3894.00	362.10	0.01	0.09	62.00	25.00	0.00	503.00	495.17	5113379.00	1.24	4137.08	4116.00
26	2	2	9479.00	30145.00	126.15	0	Spot (Block26, Row2, Column2)	8760.61	8734.00	1752.92	0.00	0.20	3834.00	3864.23	3834.00	289.23	0.00	0.07	100.00	100.00	0.00	4900.00	4926.61	3740780.00	16.93	5305.56	5278.00
26	3	2	9795.00	30144.00	193.25	0	Spot (Block26, Row2, Column3)	4630.18	4548.00	476.51	0.01	0.10	3716.00	3758.83	3716.00	265.67	0.00	0.07	96.00	79.00	0.00	832.00	914.18	4898730.00	3.28	4084.02	4082.00
26	4	2	10092.00	30145.00	185.25	0	Spot (Block26, Row2, Column4)	6308.06	6308.00	1156.41	0.00	0.18	3707.00	3761.68	3707.00	302.73	0.01	0.08	100.00	99.00	0.00	2601.00	2601.06	6087278.00	8.41	4562.97	4557.00
26	5	2	10392.00	30146.00	188.75	0	Spot (Block26, Row2, Column5)	6610.15	6558.00	924.83	0.00	0.14	3760.00	3802.92	3760.00	313.49	0.00	0.08	100.00	100.00	0.00	2798.00	2850.15	6643203.00	8.95	4723.95	4661.00
26	6	2	10678.00	30144.00	183.15	0	Spot (Block26, Row2, Column6)	5356.35	5219.00	832.00	0.01	0.16	3819.00	3871.50	3819.00	322.79	0.01	0.08	99.00	86.00	0.00	1400.00	1537.35	5029611.00	4.60	4363.62	4330.00
26	7	2	10988.00	30143.00	158.65	0	Spot (Block26, Row2, Column7)	5986.75	5742.00	975.27	0.02	0.16	3945.00	3974.88	3945.00	318.97	0.00	0.08	100.00	97.00	0.00	1797.00	2041.75	4148815.00	6.31	4524.61	4451.00
26	8	2	11299.00	30141.00	204.25	0	Spot (Block26, Row2, Column8)	4790.01	4781.00	329.85	0.00	0.07	4109.50	4147.76	4109.50	288.67	0.00	0.07	87.00	59.00	0.00	671.50	680.51	5666585.00	2.22	4435.53	4394.00
26	1	3	9192.00	30446.00	141.95	0	Spot (Block26, Row3, Column1)	13994.65	13069.00	6131.05	0.03	0.44	3853.00	3893.29	3853.00	310.92	0.00	0.08	100.00	100.00	0.00	9216.00	10141.65	7627086.00	32.49	6323.83	6036.00
26	2	3	9486.00	30447.00	172.85	0	Spot (Block26, Row3, Column2)	4733.06	4714.00	355.62	0.00	0.08	3797.00	3848.16	3797.00	305.90	0.01	0.08	98.00	82.00	0.00	917.00	936.06	3923703.00	2.89	4314.99	4255.00
26	3	3	9773.00	30436.00	180.15	0	Spot (Block26, Row3, Column3)	4776.61	4724.00	539.72	0.00	0.11	3718.00	3777.15	3718.00	318.74	0.01	0.08	95.00	75.00	0.00	1006.00	1058.61	4361043.00	3.14	4074.41	4063.00
26	4	3	10080.00	30443.00	144.95	0	Spot (Block26, Row3, Column4)	12521.29	11304.00	4740.39	0.04	0.38	3679.00	3740.41	3679.00	320.61	0.01	0.09	100.00	100.00	0.00	7625.00	8842.29	7174699.00	27.39	5577.02	5322.00
26	5	3	10389.00	30444.00	177.90	0	Spot (Block26, Row3, Column5)	4874.26	4847.00	496.30	0.00	0.10	3670.00	3717.32	3670.00	290.21	0.01	0.08	99.00	91.00	0.00	1177.00	1204.26	4303970.00	3.99	4213.65	4084.50
26	6	3	10684.00	30449.00	177.45	0	Spot (Block26, Row3, Column6)	5988.31	5916.50	1006.17	0.01	0.17	3695.00	3746.40	3695.00	271.20	0.01	0.07	100.00	99.00	0.00	2221.50	2293.31	5269712.00	8.27	4470.00	4481.50
26	7	3	10988.00	30445.00	147.65	0	Spot (Block26, Row3, Column7)	9783.40	9066.50	3862.72	0.03	0.39	3800.00	3834.86	3800.00	287.54	0.00	0.07	100.00	100.00	0.00	5266.50	5983.40	5811340.00	20.69	5057.60	4844.00
26	8	3	11287.00	30437.00	186.55	0	Spot (Block26, Row3, Column8)	5035.37	4981.50	522.74	0.00	0.10	3981.00	4002.03	3981.00	276.38	0.00	0.07	97.00	85.00	0.00	1000.50	1054.37	4874235.00	3.74	4420.83	4441.00
26	1	4	9188.00	30745.00	144.60	0	Spot (Block26, Row4, Column1)	12420.97	11489.00	4461.46	0.03	0.36	3902.00	3952.15	3902.00	316.42	0.01	0.08	100.00	100.00	0.00	7587.00	8518.97	7117216.00	26.76	5811.66	5539.00
26	2	4	9477.00	30765.00	215.00	0	Spot (Block26, Row4, Column2)	5767.85	5728.50	717.52	0.00	0.12	3850.00	3911.87	3850.00	341.89	0.01	0.09	99.00	97.00	0.00	1878.50	1917.85	7613565.00	5.43	4575.27	4591.50
26	3	4	9789.00	30746.00	142.90	0	Spot (Block26, Row4, Column3)	31881.29	30035.50	14159.40	0.03	0.44	3728.00	3796.69	3728.00	338.27	0.01	0.09	100.00	100.00	0.54	26307.50	28153.29	17662236.00	83.02	10520.98	9050.00
26	4	4	10076.00	30760.00	193.25	0	Spot (Block26, Row4, Column4)	4511.21	4531.00	346.01	0.00	0.08	3667.00	3717.43	3667.00	320.45	0.01	0.09	91.00	70.00	0.00	864.00	844.21	4786397.00	2.48	4048.28	3995.50
26	5	4	10382.00	30741.00	199.85	0	Spot (Block26, Row4, Column5)	4503.96	4443.00	396.35	0.01	0.09	3594.00	3639.37	3594.00	285.72	0.01	0.08	97.00	80.00	0.00	849.00	909.96	5102981.00	3.03	3983.95	3992.50
26	6	4	10688.00	30743.00	194.10	0	Spot (Block26, Row4, Column6)	6836.80	6663.00	2415.56	0.01	0.35	3611.00	3649.35	3611.00	236.18	0.00	0.06	100.00	100.00	0.00	3052.00	3225.80	7260678.00	13.50	4557.86	4480.50
26	7	4	10985.00	30750.00	146.65	0	Spot (Block26, Row4, Column7)	10769.84	9697.00	4808.24	0.05	0.45	3689.00	3733.55	3689.00	279.50	0.01	0.07	100.00	100.00	0.00	6008.00	7080.84	6321894.00	25.17	5100.12	4946.00
26	8	4	11287.00	30751.00	161.90	0	Spot (Block26, Row4, Column8)	6601.79	6563.00	1338.63	0.00	0.20	3869.00	3882.68	3869.00	279.47	0.00	0.07	99.00	99.00	0.00	2694.00	2732.79	4786295.00	9.73	4509.34	4493.50
26	1	5	9201.00	31049.00	152.75	0	Spot (Block26, Row5, Column1)	10781.21	9735.00	4205.83	0.04	0.39	4013.00	4090.69	4013.00	998.59	0.01	0.24	96.00	89.00	0.00	5722.00	6768.21	6921538.00	6.70	5621.36	5157.00
26	2	5	9482.00	31034.00	188.70	0	Spot (Block26, Row5, Column2)	5355.60	5257.50	640.99	0.01	0.12	3989.00	4076.51	3989.00	1086.39	0.01	0.27	62.00	13.00	0.00	1268.50	1366.60	5355596.00	1.18	4501.34	4425.00
26	3	5	9779.00	31057.00	177.40	0	Spot (Block26, Row5, Column3)	7115.46	7176.00	1271.75	0.00	0.18	3865.00	3957.92	3865.00	397.67	0.01	0.10	100.00	99.00	0.00	3311.00	3250.46	6275837.00	7.94	5046.48	4988.50
26	4	5	10082.00	31047.00	148.30	0	Spot (Block26, Row5, Column4)	8887.00	8374.00	2746.33	0.03	0.31	3720.00	3772.83	3720.00	330.25	0.01	0.09	100.00	100.00	0.00	4654.00	5167.00	5403293.00	15.49	4954.75	4864.50
26	5	5	10388.00	31046.00	141.70	0	Spot (Block26, Row5, Column5)	45513.54	48649.00	18765.22	0.03	0.41	3654.00	3728.29	3654.00	383.51	0.01	0.10	100.00	100.00	31.62	44995.00	41859.54	24759488.00	108.95	13770.88	12291.00
26	6	5	10691.00	31050.00	169.40	0	Spot (Block26, Row5, Column6)	5259.92	5143.00	900.56	0.01	0.17	3677.00	3718.09	3677.00	308.56	0.00	0.08	98.00	85.00	0.00	1466.00	1582.92	4202677.00	5.00	4141.04	4116.50
26	7	5	10988.00	31050.00	189.30	0	Spot (Block26, Row5, Column7)	5246.27	5159.00	705.49	0.01	0.13	3726.00	3770.98	3726.00	329.43	0.01	0.09	99.00	88.00	0.00	1433.00	1520.27	5282995.00	4.48	4282.07	4220.50
26	8	5	11289.00	31046.00	144.90	0	Spot (Block26, Row5, Column8)	24485.17	20744.00	15915.38	0.07	0.65	3814.00	3848.49	3814.00	296.03	0.00	0.08	100.00	100.00	0.87	16930.00	20671.17	14030005.00	69.71	7731.90	6630.50
26	1	6	9184.00	31351.00	182.95	0	Spot (Block26, Row6, Column1)	6272.25	6035.00	1067.38	0.02	0.17	4017.00	4100.46	4017.00	1009.46	0.01	0.25	91.00	49.00	0.00	2018.00	2255.25	5902185.00	2.15	4800.67	4776.00
26	2	6	9487.00	31353.00	199.40	0	Spot (Block26, Row6, Column2)	5408.39	5246.50	675.79	0.01	0.12	4000.00	4060.77	4000.00	357.51	0.01	0.09	98.00	88.00	0.00	1246.50	1408.39	6122298.00	3.77	4554.77	4571.00
26	3	6	9784.00	31345.00	140.65	0	Spot (Block26, Row6, Column3)	25295.76	24133.00	12085.31	0.02	0.48	3926.00	4018.97	3926.00	417.72	0.01	0.10	100.00	100.00	0.00	20207.00	21369.76	13558528.00	50.94	8931.57	7723.00
26	4	6	10088.00	31346.00	143.60	0	Spot (Block26, Row6, Column4)	6718.30	6586.00	959.90	0.01	0.14	3868.00	3975.50	3868.00	444.51	0.01	0.11	100.00	100.00	0.00	2718.00	2850.30	3735374.00	6.17	4891.93	4902.00
26	5	6	10388.00	31346.00	141.05	0	Spot (Block26, Row6, Column5)	51722.37	65535.00	17650.54	0.10	0.34	3825.00	3944.37	3825.00	455.23	0.01	0.12	100.00	100.00	51.85	61710.00	47897.37	28033692.00	104.95	15487.46	13289.50
26	6	6	10692.00	31347.00	171.10	0	Spot (Block26, Row6, Column6)	5199.49	5070.00	748.56	0.01	0.14	3795.00	3850.40	3795.00	343.92	0.01	0.09	96.00	81.00	0.00	1275.00	1404.49	4232388.00	3.92	4233.83	4191.00
26	7	6	10987.00	31342.00	146.40	0	Spot (Block26, Row6, Column7)	14673.84	13260.00	7020.21	0.04	0.48	3810.00	3869.29	3810.00	347.92	0.01	0.09	100.00	100.00	0.00	9450.00	10863.84	8569520.00	31.05	6056.20	5655.00
26	8	6	11292.00	31348.00	143.15	0	Spot (Block26, Row6, Column8)	18144.85	16469.50	9737.43	0.04	0.54	3849.00	3897.31	3849.00	305.94	0.01	0.08	100.00	100.00	0.00	12620.50	14295.85	10015955.00	46.57	7349.94	6994.00
26	1	7	9191.00	31661.00	217.25	0	Spot (Block26, Row7, Column1)	6512.66	6356.00	1120.64	0.01	0.17	4121.00	4203.85	4121.00	439.10	0.01	0.10	100.00	97.00	0.00	2235.00	2391.66	8811627.00	5.26	4939.70	4920.00
26	2	7	9487.00	31640.00	182.50	0	Spot (Block26, Row7, Column2)	4931.89	4886.50	492.89	0.00	0.10	3976.00	4031.04	3976.00	343.19	0.01	0.09	92.00	67.00	0.00	910.50	955.89	4616249.00	2.62	4362.86	4358.50
26	3	7	9788.00	31636.00	215.65	0	Spot (Block26, Row7, Column3)	4404.67	4398.50	287.16	0.00	0.07	3891.00	3969.26	3891.00	354.59	0.01	0.09	67.00	28.00	0.00	507.50	513.67	5849399.00	1.23	4095.88	4047.00
26	4	7	10082.00	31648.00	194.95	0	Spot (Block26, Row7, Column4)	5864.33	5840.00	710.78	0.00	0.12	3966.00	4041.16	3966.00	410.48	0.01	0.10	100.00	93.00	0.00	1874.00	1898.33	6280703.00	4.44	4874.48	4824.00
26	5	7	10392.00	31649.00	174.25	0	Spot (Block26, Row7, Column5)	6614.36	6336.00	1337.47	0.02	0.20	3983.00	4055.60	3983.00	431.64	0.01	0.11	100.00	96.00	0.00	2353.00	2631.36	5569291.00	5.93	4910.26	4878.00
26	6	7	10678.00	31650.00	201.70	0	Spot (Block26, Row7, Column6)	5486.29	5347.00	689.93	0.01	0.13	3908.00	3977.12	3908.00	357.95	0.01	0.09	99.00	93.00	0.00	1439.00	1578.29	6336662.00	4.22	4537.14	4537.00
26	7	7	10984.00	31648.00	146.05	0	Spot (Block26, Row7, Column7)	14481.93	13676.00	5432.54	0.02	0.38	3865.00	3928.06	3865.00	359.74	0.01	0.09	100.00	100.00	0.00	9811.00	10616.93	8385035.00	29.34	6297.20	5752.00
26	8	7	11292.00	31644.00	190.05	0	Spot (Block26, Row7, Column8)	9408.67	9440.50	1574.33	0.00	0.17	3942.00	3986.49	3942.00	351.09	0.00	0.09	100.00	100.00	0.00	5498.50	5466.67	9559207.00	15.44	5514.83	5449.50
26	1	8	9177.00	31951.00	144.40	0	Spot (Block26, Row8, Column1)	62631.61	65535.00	6752.41	0.02	0.11	4201.00	4299.57	4201.00	616.27	0.01	0.14	100.00	100.00	77.66	61334.00	58430.61	35324512.00	94.65	22575.79	18212.00
26	2	8	9487.00	31946.00	179.05	0	Spot (Block26, Row8, Column2)	5487.42	5291.50	808.19	0.02	0.15	4020.00	4094.07	4020.00	430.40	0.01	0.11	94.00	73.00	0.00	1271.50	1467.42	4927703.00	3.24	4560.28	4559.00
26	3	8	9778.00	31944.00	146.45	0	Spot (Block26, Row8, Column3)	10672.34	9261.00	4610.31	0.06	0.43	3935.00	3995.58	3935.00	334.79	0.01	0.08	100.00	99.00	0.00	5326.00	6737.34	6221976.00	19.94	5406.83	5286.00
26	4	8	10081.00	31939.00	152.60	0	Spot (Block26, Row8, Column4)	6126.16	6050.00	795.55	0.01	0.13	4024.00	4095.32	4024.00	572.41	0.01	0.14	99.00	90.00	0.00	2026.00	2102.16	3926871.00	3.55	4780.06	4791.00
26	5	8	10388.00	31951.00	197.80	0	Spot (Block26, Row8, Column5)	4949.24	4939.00	477.86	0.00	0.10	4032.00	4075.58	4032.00	353.88	0.00	0.09	89.00	64.00	0.00	907.00	917.24	5459016.00	2.47	4437.72	4381.00
26	6	8	10687.00	31951.00	162.70	0	Spot (Block26, Row8, Column6)	8200.02	8035.50	1937.82	0.01	0.24	4017.00	4079.91	4017.00	373.36	0.01	0.09	100.00	100.00	0.00	4018.50	4183.02	5986015.00	11.04	5292.63	5335.50
26	7	8	10990.00	31948.00	145.35	0	Spot (Block26, Row8, Column7)	10070.69	9795.00	2759.24	0.01	0.27	3985.00	4049.81	3985.00	373.61	0.01	0.09	100.00	100.00	0.00	5810.00	6085.69	5770508.00	16.12	5375.46	5283.00
26	8	8	11280.00	31951.00	145.00	0	Spot (Block26, Row8, Column8)	14522.07	13571.50	5390.89	0.03	0.37	3999.00	4059.01	3999.00	374.93	0.01	0.09	100.00	100.00	0.00	9572.50	10523.07	8335666.00	27.91	6368.36	6031.00
27	1	1	13689.00	29843.00	157.05	0	Spot (Block27, Row1, Column1)	63182.04	65535.00	5103.99	0.02	0.08	13540.00	13650.48	13540.00	1391.70	0.00	0.10	100.00	100.00	76.57	51995.00	49642.04	43153732.00	35.59	29007.96	25987.00
27	2	1	13985.00	29842.00	188.45	0	Spot (Block27, Row1, Column2)	15781.71	15610.50	1778.97	0.00	0.11	12764.00	12861.92	12764.00	1342.56	0.00	0.10	83.00	53.00	0.00	2846.50	3017.71	15750143.00	2.17	14205.98	14246.00
27	3	1	14287.00	29839.00	202.95	0	Spot (Block27, Row1, Column3)	14890.94	14700.50	1695.56	0.01	0.11	12304.00	12344.36	12304.00	1110.92	0.00	0.09	80.00	53.00	0.00	2396.50	2586.94	17422404.00	2.29	13222.20	13051.50
27	4	1	14582.00	29850.00	193.25	0	Spot (Block27, Row1, Column4)	14651.63	14527.00	1499.39	0.00	0.10	12183.00	12222.96	12183.00	1060.24	0.00	0.09	82.00	56.00	0.00	2344.00	2468.63	15486773.00	2.29	13149.54	13304.00
27	5	1	14889.00	29840.00	162.10	0	Spot (Block27, Row1, Column5)	20308.53	18166.00	5733.15	0.05	0.28	12304.00	12330.07	12304.00	1076.49	0.00	0.09	98.00	91.00	0.00	5862.00	8004.53	14845538.00	7.41	14286.45	14290.00
27	6	1	15192.00	29837.00	181.20	0	Spot (Block27, Row1, Column6)	18771.61	17645.50	3882.12	0.03	0.21	12436.00	12517.35	12436.00	1107.07	0.00	0.09	98.00	90.00	0.00	5209.50	6335.61	17307420.00	5.65	14226.13	14116.00
27	7	1	15494.00	29838.00	156.00	0	Spot (Block27, Row1, Column7)	30000.16	27873.00	9839.45	0.03	0.33	12620.50	12786.52	12620.50	1557.18	0.01	0.12	100.00	99.00	0.15	15252.50	17379.66	20070092.00	11.05	17125.34	16604.00
27	8	1	15794.00	29838.00	218.60	0	Spot (Block27, Row1, Column8)	15170.46	15131.50	1254.86	0.00	0.08	12817.00	12911.83	12817.00	1172.60	0.00	0.09	80.00	48.00	0.00	2314.50	2353.46	20692504.00	1.93	13636.80	13507.00
27	1	2	13677.00	30140.00	206.10	0	Spot (Block27, Row2, Column1)	15041.30	14888.50	1275.24	0.00	0.08	13132.00	13228.51	13132.00	1357.46	0.00	0.10	61.00	28.00	0.00	1756.50	1909.30	18169896.00	1.34	14207.93	14225.50
27	2	2	13985.00	30145.00	144.85	0	Spot (Block27, Row2, Column2)	16368.65	16254.00	1640.36	0.00	0.10	12372.00	12442.30	12372.00	1106.95	0.00	0.09	97.00	88.00	0.00	3882.00	3996.65	9346498.00	3.55	13791.17	13673.00
27	3	2	14292.00	30145.00	197.75	0	Spot (Block27, Row2, Column3)	14895.24	14929.00	1319.01	0.00	0.09	12253.00	12318.81	12253.00	1095.63	0.00	0.09	88.00	60.00	0.00	2676.00	2642.24	16444348.00	2.35	13612.81	13577.00
27	4	2	14592.00	30144.00	209.30	0	Spot (Block27, Row2, Column4)	15666.26	15548.50	1464.97	0.00	0.09	12392.50	12430.40	12392.50	1055.81	0.00	0.08	95.00	77.00	0.00	3156.00	3273.76	19582828.00	3.06	13722.15	13731.00
27	5	2	14892.00	30146.00	197.80	0	Spot (Block27, Row2, Column5)	15970.42	15803.50	1525.64	0.00	0.10	12237.00	12326.11	12237.00	1028.75	0.00	0.08	98.00	87.00	0.00	3566.50	3733.42	17663280.00	3.54	13744.19	13643.00
27	6	2	15186.00	30142.00	207.25	0	Spot (Block27, Row2, Column6)	14328.63	14283.00	1305.56	0.00	0.09	12228.00	12300.89	12228.00	1017.94	0.00	0.08	74.00	50.00	0.00	2055.00	2100.63	17509588.00	1.99	13205.40	13153.00
27	7	2	15485.00	30152.00	192.10	0	Spot (Block27, Row2, Column7)	15252.91	14956.00	1617.03	0.01	0.11	12378.00	12486.65	12378.00	1552.43	0.00	0.12	78.00	37.00	0.00	2578.00	2874.91	15878277.00	1.78	13696.40	13601.00
27	8	2	15793.00	30143.00	212.75	0	Spot (Block27, Row2, Column8)	14354.35	14263.00	1183.51	0.00	0.08	12410.00	12507.29	12410.00	1068.29	0.00	0.09	74.00	41.00	0.00	1853.00	1944.35	18560168.00	1.73	13188.32	13126.00
27	1	3	13689.00	30446.00	154.60	0	Spot (Block27, Row3, Column1)	19369.81	18745.00	3134.11	0.01	0.16	12754.00	12801.89	12754.00	1217.83	0.00	0.10	99.00	95.00	0.00	5991.00	6615.81	12725968.00	5.39	14956.89	14987.00
27	2	3	13997.00	30444.00	191.70	0	Spot (Block27, Row3, Column2)	14655.49	14609.00	1184.27	0.00	0.08	12289.00	12400.59	12289.00	1099.72	0.00	0.09	87.00	53.00	0.00	2320.00	2366.49	15212399.00	2.05	13598.74	13445.00
27	3	3	14275.00	30431.00	203.20	0	Spot (Block27, Row3, Column3)	15284.36	15264.00	1449.72	0.00	0.09	12478.00	12568.59	12478.00	1122.74	0.00	0.09	87.00	62.00	0.00	2786.00	2806.36	17913268.00	2.42	13794.13	13711.00
27	4	3	14587.00	30444.00	190.05	0	Spot (Block27, Row3, Column4)	17255.35	16549.50	2759.00	0.02	0.16	12566.00	12659.20	12566.00	1061.49	0.00	0.08	96.00	82.00	0.00	3983.50	4689.35	17600460.00	4.33	14370.46	14223.50
27	5	3	14890.00	30446.00	192.95	0	Spot (Block27, Row3, Column5)	15311.02	15152.00	1368.24	0.00	0.09	12497.00	12566.13	12497.00	1058.01	0.00	0.08	91.00	67.00	0.00	2655.00	2814.02	16183745.00	2.59	13997.57	13996.50
27	6	3	15190.00	30444.00	209.05	0	Spot (Block27, Row3, Column6)	15309.86	15166.00	1409.71	0.00	0.09	12375.00	12448.14	12375.00	1065.82	0.00	0.09	92.00	68.00	0.00	2791.00	2934.86	18999528.00	2.69	13524.56	13446.00
27	7	3	15494.00	30447.00	185.00	0	Spot (Block27, Row3, Column7)	16580.31	15893.50	2748.89	0.02	0.17	12424.00	12512.00	12424.00	1086.48	0.00	0.09	90.00	77.00	0.00	3469.50	4156.31	15850781.00	3.74	13852.95	13696.00
27	8	3	15794.00	30445.00	193.55	0	Spot (Block27, Row3, Column8)	14650.20	14636.50	1313.10	0.00	0.09	12486.00	12588.78	12486.00	1087.55	0.00	0.09	75.00	48.00	0.00	2150.50	2164.20	15529215.00	1.90	13489.99	13433.00
27	1	4	13690.00	30745.00	179.45	0	Spot (Block27, Row4, Column1)	17512.50	16932.00	2694.49	0.01	0.15	12654.00	12716.70	12654.00	1174.11	0.00	0.09	96.00	81.00	0.00	4278.00	4858.50	15761246.00	4.08	14215.97	14303.00
27	2	4	13991.00	30747.00	210.20	0	Spot (Block27, Row4, Column2)	15569.15	15352.00	1364.52	0.01	0.09	12476.00	12551.01	12476.00	1156.13	0.00	0.09	95.00	63.00	0.00	2876.00	3093.15	19601580.00	2.61	13728.69	13770.00
27	3	4	14287.00	30743.00	151.15	0	Spot (Block27, Row4, Column3)	32744.77	31159.00	10237.16	0.02	0.31	12686.00	12742.40	12686.00	1200.00	0.00	0.09	100.00	100.00	0.16	18473.00	20058.77	20563724.00	16.67	17441.76	16800.00
27	4	4	14580.00	30746.00	210.45	0	Spot (Block27, Row4, Column4)	15279.54	15119.00	1221.60	0.00	0.08	12829.50	12888.58	12829.50	1138.85	0.00	0.09	83.00	50.00	0.00	2289.50	2450.04	19282778.00	2.10	13852.04	13827.00
27	5	4	14871.00	30746.00	211.35	0	Spot (Block27, Row4, Column5)	15574.47	15412.50	1403.80	0.00	0.09	12854.00	12973.82	12854.00	1179.94	0.00	0.09	87.00	55.00	0.00	2558.50	2720.47	19841888.00	2.20	13918.55	13978.50
27	6	4	15186.00	30739.00	201.10	0	Spot (Block27, Row4, Column6)	16460.20	16274.50	1479.76	0.00	0.09	12722.00	12829.13	12722.00	1112.68	0.00	0.09	98.00	87.00	0.00	3552.50	3738.20	18896304.00	3.26	14180.80	14057.00
27	7	4	15485.00	30756.00	187.30	0	Spot (Block27, Row4, Column7)	17274.08	16432.50	2943.68	0.02	0.17	12724.00	12820.27	12724.00	1103.62	0.00	0.09	96.00	77.00	0.00	3708.50	4550.08	17066796.00	4.04	14442.11	14368.00
27	8	4	15787.00	30752.00	173.95	0	Spot (Block27, Row4, Column8)	15886.34	15728.50	1593.01	0.00	0.10	12745.00	12811.72	12745.00	1105.30	0.00	0.09	92.00	72.00	0.00	2983.50	3141.34	13312752.00	2.78	13844.47	13668.00
27	1	5	13690.00	31042.00	181.60	0	Spot (Block27, Row5, Column1)	17108.66	16792.00	2474.97	0.01	0.14	12868.00	12925.98	12868.00	1147.59	0.00	0.09	90.00	77.00	0.00	3924.00	4240.66	15808400.00	3.64	14228.88	14269.00
27	2	5	13994.00	31051.00	200.40	0	Spot (Block27, Row5, Column2)	15490.86	15447.00	1344.19	0.00	0.09	12669.00	12755.34	12669.00	1106.91	0.00	0.09	90.00	65.00	0.00	2778.00	2821.86	17659572.00	2.47	13609.59	13605.00
27	3	5	14288.00	31050.00	198.35	0	Spot (Block27, Row5, Column3)	17030.44	16939.50	1774.06	0.00	0.10	12886.50	12949.87	12886.50	1166.14	0.00	0.09	96.00	84.00	0.00	4053.00	4143.94	18937860.00	3.50	14624.35	14364.50
27	4	5	14595.00	31048.00	193.80	0	Spot (Block27, Row5, Column4)	17050.01	16643.50	1958.84	0.01	0.11	13114.50	13186.94	13114.50	1194.82	0.00	0.09	94.00	79.00	0.00	3529.00	3935.51	18107120.00	3.23	14691.05	14763.00
27	5	5	14892.00	31045.00	147.55	0	Spot (Block27, Row5, Column5)	38635.63	36181.00	12239.43	0.03	0.32	13351.50	13486.85	13351.50	1250.33	0.00	0.09	100.00	100.00	2.71	22829.50	25284.13	22833664.00	20.11	20122.32	19303.00
27	6	5	15192.00	31044.00	209.70	0	Spot (Block27, Row5, Column6)	15751.38	15604.00	1529.44	0.00	0.10	13147.00	13251.11	13147.00	1167.28	0.00	0.09	82.00	53.00	0.00	2457.00	2604.38	19704970.00	2.14	14147.39	13925.50
27	7	5	15492.00	31045.00	190.00	0	Spot (Block27, Row5, Column7)	15908.73	15702.00	1345.97	0.01	0.08	13039.50	13099.47	13039.50	1123.87	0.00	0.09	93.00	62.00	0.00	2662.50	2869.23	16179181.00	2.50	14493.78	14428.00
27	8	5	15789.00	31043.00	154.55	0	Spot (Block27, Row5, Column8)	22971.17	21413.50	6130.03	0.03	0.27	12987.00	13054.59	12987.00	1130.20	0.00	0.09	99.00	97.00	0.00	8426.50	9984.17	15115027.00	8.77	15446.00	15575.00
27	1	6	13686.00	31347.00	207.00	0	Spot (Block27, Row6, Column1)	15961.61	15890.00	1557.64	0.00	0.10	13084.00	13127.93	13084.00	1199.35	0.00	0.09	87.00	59.00	0.00	2806.00	2877.61	19505098.00	2.36	14360.93	14228.50
27	2	6	13993.00	31342.00	213.50	0	Spot (Block27, Row6, Column2)	15704.47	15574.50	1455.82	0.00	0.09	12852.00	12900.32	12852.00	1150.80	0.00	0.09	87.00	60.00	0.00	2722.50	2852.47	20352996.00	2.44	13977.73	13911.50
27	3	6	14280.00	31342.00	158.75	0	Spot (Block27, Row6, Column3)	24607.88	22608.50	6758.10	0.04	0.27	12901.00	13001.65	12901.00	1156.21	0.00	0.09	100.00	99.00	0.00	9707.50	11706.88	17127084.00	10.04	15839.02	15935.50
27	4	6	14592.00	31343.00	191.40	0	Spot (Block27, Row6, Column4)	16951.37	16582.00	1853.21	0.01	0.11	13092.50	13162.36	13092.50	1175.46	0.00	0.09	95.00	80.00	0.00	3489.50	3858.87	17527716.00	3.22	14701.71	14536.50
27	5	6	14892.00	31344.00	145.90	0	Spot (Block27, Row6, Column5)	42859.31	41194.00	15043.12	0.02	0.35	13232.00	13352.58	13232.00	1257.43	0.00	0.09	100.00	100.00	12.24	27962.00	29627.31	24858464.00	23.47	20294.51	19194.50
27	6	6	15193.00	31342.00	202.65	0	Spot (Block27, Row6, Column6)	15967.97	15891.00	1373.44	0.00	0.09	13179.50	13280.10	13179.50	1169.20	0.00	0.09	89.00	58.00	0.00	2711.50	2788.47	18570756.00	2.30	14356.55	14179.50
27	7	6	15493.00	31345.00	161.20	0	Spot (Block27, Row6, Column7)	21423.73	20271.00	4757.20	0.02	0.22	13062.00	13102.40	13062.00	1157.38	0.00	0.09	99.00	95.00	0.00	7209.00	8361.73	15360815.00	7.19	15214.55	15343.50
27	8	6	15796.00	31345.00	152.80	0	Spot (Block27, Row6, Column8)	22611.59	21371.00	5703.53	0.02	0.25	13108.00	13132.74	13108.00	1172.48	0.00	0.09	98.00	95.00	0.00	8263.00	9503.59	14494032.00	8.08	15566.01	15432.00
27	1	7	13684.00	31652.00	201.40	0	Spot (Block27, Row7, Column1)	16866.19	16762.50	1619.62	0.00	0.10	13374.00	13482.12	13374.00	1370.61	0.00	0.10	91.00	64.00	0.00	3388.50	3492.19	19362382.00	2.47	14795.01	14606.00
27	2	7	13993.00	31639.00	200.10	0	Spot (Block27, Row7, Column2)	14977.88	14902.00	1307.77	0.00	0.09	12818.00	12840.02	12818.00	1126.89	0.00	0.09	72.00	45.00	0.00	2084.00	2159.88	16999896.00	1.90	13866.39	13812.00
27	3	7	14289.00	31642.00	215.10	0	Spot (Block27, Row7, Column3)	14708.95	14708.00	1226.42	0.00	0.08	12669.00	12769.73	12669.00	1133.68	0.00	0.09	71.00	40.00	0.00	2039.00	2039.95	19445236.00	1.71	13458.14	13229.50
27	4	7	14590.00	31639.00	200.50	0	Spot (Block27, Row7, Column4)	14921.24	14805.00	1284.14	0.00	0.09	12723.50	12793.48	12723.50	1092.87	0.00	0.09	79.00	47.00	0.00	2081.50	2197.74	16935608.00	1.95	13850.73	13944.00
27	5	7	14890.00	31643.00	197.60	0	Spot (Block27, Row7, Column5)	15767.94	15648.00	1393.45	0.00	0.09	12861.50	12937.59	12861.50	1154.58	0.00	0.09	91.00	60.00	0.00	2786.50	2906.44	17392044.00	2.45	14171.31	14019.00
27	6	7	15186.00	31643.00	207.00	0	Spot (Block27, Row7, Column6)	15672.23	15516.50	1341.62	0.00	0.09	12873.00	12950.65	12873.00	1094.56	0.00	0.08	93.00	61.00	0.00	2643.50	2799.23	19088776.00	2.49	14071.98	13967.50
27	7	7	15479.00	31641.00	162.55	0	Spot (Block27, Row7, Column7)	20625.71	19839.00	4146.98	0.02	0.20	12838.00	12907.14	12838.00	1127.10	0.00	0.09	99.00	94.00	0.00	7001.00	7787.71	15036146.00	6.85	15153.66	15298.50
27	8	7	15794.00	31640.00	193.10	0	Spot (Block27, Row7, Column8)	18427.00	18335.00	2003.51	0.00	0.11	12880.00	12958.22	12880.00	1155.13	0.00	0.09	99.00	96.00	0.00	5455.00	5547.00	19477334.00	4.73	14624.13	14766.00
27	1	8	13680.00	31950.00	150.75	0	Spot (Block27, Row8, Column1)	64439.86	65535.00	3903.60	0.01	0.06	13883.00	13969.37	13883.00	1477.43	0.00	0.11	100.00	100.00	86.96	51652.00	50556.86	40017504.00	34.16	31241.99	27173.00
27	2	8	13992.00	31946.00	200.00	0	Spot (Block27, Row8, Column2)	15592.64	15515.50	1564.30	0.00	0.10	13059.00	13162.90	13059.00	1340.78	0.00	0.10	75.00	44.00	0.00	2456.50	2533.64	17682048.00	1.81	14298.79	14099.00
27	3	8	14289.00	31946.00	192.95	0	Spot (Block27, Row8, Column3)	16883.56	16105.00	2900.34	0.02	0.17	12763.00	12829.45	12763.00	1137.80	0.00	0.09	86.00	71.00	0.00	3342.00	4120.56	17778388.00	3.56	13966.20	13942.50
27	4	8	14589.00	31938.00	182.85	0	Spot (Block27, Row8, Column4)	15519.40	15155.50	1638.02	0.01	0.11	12656.00	12752.68	12656.00	1100.13	0.00	0.09	87.00	59.00	0.00	2499.50	2863.40	14526158.00	2.51	13630.25	13683.50
27	5	8	14879.00	31944.00	201.65	0	Spot (Block27, Row8, Column5)	14955.78	14815.00	1341.45	0.00	0.09	12640.00	12759.95	12640.00	1108.26	0.00	0.09	78.00	48.00	0.00	2175.00	2315.78	17303840.00	1.98	13722.84	13617.00
27	6	8	15196.00	31947.00	192.90	0	Spot (Block27, Row8, Column6)	16313.58	16061.00	1721.31	0.01	0.11	12806.50	12903.83	12806.50	1144.79	0.00	0.09	94.00	76.00	0.00	3254.50	3507.08	17031378.00	2.98	14102.90	13986.00
27	7	8	15497.00	31944.00	166.40	0	Spot (Block27, Row8, Column7)	17442.93	17249.00	2175.60	0.00	0.12	12965.00	13056.31	12965.00	1198.15	0.00	0.09	96.00	80.00	0.00	4284.00	4477.93	13396167.00	3.66	14352.78	14176.50
27	8	8	15779.00	31948.00	154.55	0	Spot (Block27, Row8, Column8)	22723.95	21852.00	5406.36	0.02	0.24	13252.00	13284.99	13252.00	1215.13	0.00	0.09	99.00	97.00	0.00	8600.00	9471.95	14975080.00	7.77	15727.15	15889.00
28	1	1	18192.00	29840.00	156.50	0	Spot (Block28, Row1, Column1)	59842.21	65535.00	9464.41	0.04	0.16	3572.00	3629.38	3572.00	370.86	0.01	0.10	100.00	100.00	66.86	61963.00	56270.21	40453692.00	151.57	19212.11	17081.00
28	2	1	18487.00	29845.00	149.35	0	Spot (Block28, Row1, Column2)	11200.76	10450.00	4336.29	0.03	0.39	3445.00	3500.13	3445.00	283.81	0.01	0.08	100.00	100.00	0.00	7005.00	7755.76	6832464.00	27.13	5298.33	5021.00
28	3	1	18789.00	29843.00	154.80	0	Spot (Block28, Row1, Column3)	7114.20	6572.00	2223.67	0.03	0.31	3418.00	3448.40	3418.00	200.91	0.00	0.06	100.00	100.00	0.00	3154.00	3696.20	4681143.00	18.25	4270.49	4150.00
28	4	1	19082.00	29843.00	153.25	0	Spot (Block28, Row1, Column4)	8476.00	8066.00	2827.17	0.02	0.33	3418.00	3452.59	3418.00	217.89	0.00	0.06	100.00	100.00	0.00	4648.00	5058.00	5433118.00	23.06	4638.00	4597.00
28	5	1	19387.00	29844.00	149.70	0	Spot (Block28, Row1, Column5)	11477.78	10413.00	5535.86	0.04	0.48	3341.00	3385.62	3341.00	197.68	0.01	0.06	100.00	100.00	0.00	7072.00	8136.78	7070313.00	40.94	5134.56	4777.00
28	6	1	19692.00	29837.00	155.55	0	Spot (Block28, Row1, Column6)	13239.57	11759.50	6385.91	0.05	0.48	3282.00	3324.94	3282.00	201.00	0.01	0.06	100.00	100.00	0.00	8477.50	9957.57	8791075.00	49.33	5344.74	5083.00
28	7	1	19997.00	29838.00	152.85	0	Spot (Block28, Row1, Column7)	32628.61	30910.50	16623.78	0.02	0.51	3270.00	3318.13	3270.00	222.51	0.01	0.07	100.00	100.00	2.96	27640.50	29358.61	20947592.00	131.73	9984.28	8827.00
28	8	1	20294.00	29844.00	204.35	0	Spot (Block28, Row1, Column8)	4103.01	4115.50	289.19	0.00	0.07	3364.00	3360.60	3364.00	183.06	0.00	0.05	99.00	88.00	0.00	751.50	739.01	4882581.00	4.06	3640.76	3638.00
28	1	2	18187.00	30146.00	199.30	0	Spot (Block28, Row2, Column1)	3962.81	3954.00	181.28	0.00	0.05	3473.00	3522.28	3473.00	292.12	0.01	0.08	87.00	28.00	0.00	481.00	489.81	4485900.00	1.51	3703.49	3692.00
28	2	2	18487.00	30144.00	130.35	0	Spot (Block28, Row2, Column2)	8098.75	8045.00	1539.21	0.00	0.19	3385.00	3413.92	3385.00	199.27	0.00	0.06	100.00	100.00	0.00	4660.00	4713.75	3693028.00	23.51	4791.56	4665.50
28	3	2	18790.00	30136.00	190.30	0	Spot (Block28, Row2, Column3)	4094.44	4070.00	272.71	0.00	0.07	3395.00	3433.80	3395.00	212.12	0.00	0.06	97.00	85.00	0.00	675.00	699.44	4159952.00	3.11	3682.85	3661.00
28	4	2	19090.00	30141.00	178.15	0	Spot (Block28, Row2, Column4)	6421.83	6371.00	1198.74	0.00	0.19	3426.00	3463.60	3426.00	232.05	0.00	0.07	100.00	100.00	0.00	2945.00	2995.83	5715430.00	12.75	4461.89	4466.00
28	5	2	19392.00	30139.00	199.85	0	Spot (Block28, Row2, Column5)	4587.22	4552.00	368.35	0.00	0.08	3359.00	3389.81	3359.00	198.99	0.00	0.06	100.00	99.00	0.00	1193.00	1228.22	5215670.00	6.02	3781.71	3772.00
28	6	2	19684.00	30143.00	162.65	0	Spot (Block28, Row2, Column6)	5321.22	5199.00	987.44	0.01	0.19	3284.00	3312.08	3284.00	156.52	0.00	0.05	100.00	100.00	0.00	1915.00	2037.22	3911096.00	12.84	3820.58	3755.50
28	7	2	19993.00	30144.00	162.25	0	Spot (Block28, Row2, Column7)	5338.81	5101.50	1026.72	0.02	0.19	3274.00	3314.82	3274.00	180.50	0.01	0.05	100.00	100.00	0.00	1827.50	2064.81	3886652.00	11.21	3809.60	3784.00
28	8	2	20292.00	30139.00	213.65	0	Spot (Block28, Row2, Column8)	3810.57	3813.00	172.61	0.00	0.05	3333.00	3348.45	3333.00	148.42	0.00	0.04	99.00	82.00	0.00	480.00	477.57	4972794.00	3.11	3524.56	3514.00
28	1	3	18190.00	30445.00	151.35	0	Spot (Block28, Row3, Column1)	12999.33	12303.00	5397.50	0.02	0.42	3421.00	3462.78	3421.00	228.78	0.01	0.07	100.00	100.00	0.00	8882.00	9578.33	8150580.00	41.68	5383.55	5076.50
28	2	3	18493.00	30441.00	201.15	0	Spot (Block28, Row3, Column2)	4156.39	4096.00	363.49	0.01	0.09	3343.00	3367.86	3343.00	189.98	0.00	0.06	98.00	89.00	0.00	753.00	813.39	4775693.00	4.15	3625.92	3636.50
28	3	3	18779.00	30437.00	161.85	0	Spot (Block28, Row3, Column3)	6315.18	5871.50	1710.30	0.03	0.27	3363.00	3418.30	3363.00	278.10	0.01	0.08	100.00	100.00	0.00	2508.50	2952.18	4572192.00	10.42	4154.12	4156.50
28	4	3	19089.00	30441.00	146.95	0	Spot (Block28, Row3, Column4)	26577.15	24325.00	14197.97	0.04	0.53	3370.00	3422.08	3370.00	247.38	0.01	0.07	100.00	100.00	0.51	20955.00	23207.15	15574211.00	93.60	8783.39	8134.00
28	5	3	19395.00	30443.00	158.65	0	Spot (Block28, Row3, Column5)	5349.25	5325.00	932.60	0.00	0.17	3306.00	3334.61	3306.00	198.97	0.00	0.06	100.00	99.00	0.00	2019.00	2043.25	3707030.00	10.13	3872.72	3851.00
28	6	3	19695.00	30437.00	201.60	0	Spot (Block28, Row3, Column6)	3889.74	3878.00	194.57	0.00	0.05	3300.00	3325.09	3300.00	176.29	0.00	0.05	98.00	90.00	0.00	578.00	589.74	4488765.00	3.20	3546.60	3538.50
28	7	3	19994.00	30441.00	147.25	0	Spot (Block28, Row3, Column7)	9577.62	8784.00	3598.53	0.04	0.38	3307.00	3338.41	3307.00	171.07	0.00	0.05	100.00	100.00	0.00	5477.00	6270.62	5650797.00	36.47	4785.24	4555.50
28	8	3	20303.00	30443.00	199.85	0	Spot (Block28, Row3, Column8)	3917.63	3898.00	206.57	0.00	0.05	3369.00	3377.12	3369.00	149.65	0.00	0.04	97.00	89.00	0.00	529.00	548.63	4454343.00	3.61	3562.20	3544.00
28	1	4	18190.00	30742.00	148.55	0	Spot (Block28, Row4, Column1)	23511.08	21199.00	12515.27	0.04	0.53	3392.00	3433.69	3392.00	244.21	0.01	0.07	100.00	100.00	0.00	17807.00	20119.08	14200693.00	82.21	8222.98	7417.50
28	2	4	18493.00	30748.00	208.00	0	Spot (Block28, Row4, Column2)	3906.21	3866.00	239.58	0.00	0.06	3329.00	3373.51	3329.00	308.88	0.01	0.09	90.00	36.00	0.00	537.00	577.21	4820260.00	1.72	3572.27	3569.00
28	3	4	18792.00	30741.00	153.85	0	Spot (Block28, Row4, Column3)	58061.91	65535.00	12881.40	0.05	0.22	3340.00	3411.94	3340.00	355.18	0.01	0.10	100.00	100.00	68.73	62195.00	54721.91	37508308.00	153.86	18451.55	16823.00
28	4	4	19078.00	30741.00	206.05	0	Spot (Block28, Row4, Column4)	4034.60	3910.00	661.28	0.01	0.16	3331.00	3395.47	3331.00	286.90	0.01	0.08	96.00	50.00	0.00	579.00	703.60	4865723.00	2.23	3619.36	3629.50
28	5	4	19378.00	30743.00	193.05	0	Spot (Block28, Row4, Column5)	4149.10	4085.00	462.55	0.01	0.11	3291.00	3321.21	3291.00	243.81	0.00	0.07	98.00	78.00	0.00	794.00	858.10	4360705.00	3.40	3579.99	3570.00
28	6	4	19698.00	30738.00	199.90	0	Spot (Block28, Row4, Column6)	5035.59	5003.00	507.77	0.00	0.10	3310.00	3319.63	3310.00	157.67	0.00	0.05	100.00	100.00	0.00	1693.00	1725.59	5705320.00	10.88	3808.24	3803.00
28	7	4	19989.00	30747.00	147.95	0	Spot (Block28, Row4, Column7)	8598.31	7993.00	3277.34	0.03	0.38	3337.00	3363.56	3337.00	191.02	0.00	0.06	100.00	100.00	0.00	4656.00	5261.31	5133194.00	27.40	4563.84	4337.00
28	8	4	20289.00	30749.00	156.40	0	Spot (Block28, Row4, Column8)	6180.75	5988.00	1148.72	0.01	0.19	3370.00	3399.00	3370.00	233.00	0.00	0.07	100.00	100.00	0.00	2618.00	2810.75	4165828.00	11.94	4148.58	4130.50
28	1	5	18195.00	31044.00	149.30	0	Spot (Block28, Row5, Column1)	23959.82	20225.00	15421.20	0.07	0.64	3409.00	3439.43	3409.00	232.33	0.00	0.07	100.00	100.00	1.99	16816.00	20550.82	14423811.00	88.32	7977.22	7094.00
28	2	5	18485.00	31051.00	178.60	0	Spot (Block28, Row5, Column2)	3951.90	3901.00	230.76	0.01	0.06	3364.00	3379.68	3364.00	185.65	0.00	0.05	99.00	86.00	0.00	537.00	587.90	3521141.00	3.08	3632.48	3632.00
28	3	5	18795.00	31052.00	195.05	0	Spot (Block28, Row5, Column3)	4139.22	4120.00	253.01	0.00	0.06	3404.00	3442.39	3404.00	275.20	0.00	0.08	96.00	77.00	0.00	716.00	735.22	4441380.00	2.53	3695.62	3727.00
28	4	5	19092.00	31047.00	150.30	0	Spot (Block28, Row5, Column4)	9690.95	9085.50	3379.29	0.03	0.35	3391.00	3438.40	3391.00	267.71	0.01	0.08	100.00	100.00	0.00	5694.50	6299.95	5969627.00	23.36	5067.27	4818.50
28	5	5	19393.00	31046.00	151.05	0	Spot (Block28, Row5, Column5)	53104.70	65535.00	17349.35	0.09	0.33	3346.00	3429.55	3346.00	378.44	0.01	0.11	100.00	100.00	57.60	62189.00	49758.70	33190688.00	131.26	15690.23	13572.00
28	6	5	19699.00	31041.00	171.10	0	Spot (Block28, Row5, Column6)	5550.35	5290.00	1245.45	0.02	0.22	3335.00	3371.87	3335.00	245.93	0.00	0.07	100.00	99.00	0.00	1955.00	2215.35	4534633.00	8.86	3920.84	3936.00
28	7	5	19994.00	31046.00	188.65	0	Spot (Block28, Row5, Column7)	4043.66	4070.00	262.53	0.00	0.06	3346.00	3375.91	3346.00	248.87	0.00	0.07	96.00	73.00	0.00	724.00	697.66	4059830.00	2.68	3617.03	3620.00
28	8	5	20294.00	31041.00	147.20	0	Spot (Block28, Row5, Column8)	15783.72	14442.50	8438.70	0.04	0.53	3391.00	3421.12	3391.00	243.11	0.00	0.07	100.00	100.00	0.00	11051.50	12392.72	9280829.00	50.85	6290.48	5756.00
28	1	6	18194.00	31340.00	206.30	0	Spot (Block28, Row6, Column1)	4200.57	4191.00	258.31	0.00	0.06	3531.00	3543.00	3531.00	209.92	0.00	0.06	97.00	81.00	0.00	660.00	669.57	5082690.00	3.13	3797.93	3775.00
28	2	6	18490.00	31346.00	216.95	0	Spot (Block28, Row6, Column2)	4127.12	4102.00	230.26	0.00	0.06	3515.00	3544.85	3515.00	244.24	0.00	0.07	97.00	67.00	0.00	587.00	612.12	5550974.00	2.38	3781.52	3784.00
28	3	6	18783.00	31339.00	147.15	0	Spot (Block28, Row6, Column3)	28673.75	25857.00	15259.39	0.04	0.53	3490.00	3539.07	3490.00	252.75	0.01	0.07	100.00	100.00	1.02	22367.00	25183.75	16860164.00	99.44	8708.11	7719.50
28	4	6	19093.00	31346.00	161.35	0	Spot (Block28, Row6, Column4)	5312.54	5187.00	762.58	0.01	0.14	3443.00	3503.06	3443.00	308.24	0.01	0.09	100.00	97.00	0.00	1744.00	1869.54	3835654.00	5.87	3982.49	3906.00
28	5	6	19387.00	31343.00	146.45	0	Spot (Block28, Row6, Column5)	51352.16	63995.00	17318.56	0.10	0.34	3378.00	3466.08	3378.00	377.36	0.01	0.11	100.00	100.00	48.64	60617.00	47974.16	30297980.00	126.90	14067.98	11331.50
28	6	6	19693.00	31339.00	189.80	0	Spot (Block28, Row6, Column6)	4350.44	4191.00	536.92	0.02	0.12	3334.00	3377.43	3334.00	238.73	0.01	0.07	99.00	87.00	0.00	857.00	1016.44	4420042.00	4.08	3696.30	3692.00
28	7	6	19990.00	31340.00	148.90	0	Spot (Block28, Row6, Column7)	14037.32	13171.00	6110.65	0.03	0.44	3349.00	3381.22	3349.00	222.72	0.00	0.07	100.00	100.00	0.00	9822.00	10688.32	8464502.00	47.85	5959.77	5479.00
28	8	6	20300.00	31342.00	147.35	0	Spot (Block28, Row6, Column8)	16924.28	15268.00	8477.06	0.04	0.50	3397.00	3415.10	3397.00	198.60	0.00	0.06	100.00	100.00	0.00	11871.00	13527.28	10002249.00	68.02	6475.10	6151.00
28	1	7	18180.00	31615.00	199.30	0	Spot (Block28, Row7, Column1)	4334.29	4328.00	327.25	0.00	0.08	3567.00	3593.99	3567.00	281.70	0.00	0.08	94.00	68.00	0.00	761.00	767.29	4854409.00	2.63	3907.69	3900.00
28	2	7	18489.00	31635.00	191.60	0	Spot (Block28, Row7, Column2)	4107.42	4063.00	232.11	0.00	0.06	3459.00	3483.02	3459.00	203.79	0.00	0.06	99.00	85.00	0.00	604.00	648.42	4251177.00	3.06	3789.38	3779.00
28	3	7	18789.00	31642.00	205.50	0	Spot (Block28, Row7, Column3)	3858.49	3835.00	192.41	0.00	0.05	3414.00	3449.89	3414.00	242.28	0.00	0.07	85.00	38.00	0.00	421.00	444.49	4626335.00	1.69	3587.66	3597.00
28	4	7	19090.00	31636.00	185.75	0	Spot (Block28, Row7, Column4)	4069.38	4073.50	221.55	0.00	0.05	3392.00	3420.73	3392.00	201.39	0.00	0.06	98.00	88.00	0.00	681.50	677.38	3939158.00	3.22	3693.75	3706.50
28	5	7	19391.00	31641.00	182.30	0	Spot (Block28, Row7, Column5)	6321.66	6145.00	1397.88	0.01	0.22	3374.00	3427.96	3374.00	271.10	0.01	0.08	100.00	100.00	0.00	2771.00	2947.66	5891785.00	10.67	4318.97	4327.00
28	6	7	19690.00	31645.00	198.25	0	Spot (Block28, Row7, Column6)	4005.55	4022.00	240.69	0.00	0.06	3306.00	3335.81	3306.00	201.19	0.00	0.06	99.00	86.00	0.00	716.00	699.55	4438153.00	3.33	3583.20	3568.00
28	7	7	19989.00	31644.00	150.10	0	Spot (Block28, Row7, Column7)	13311.08	12277.00	5413.56	0.04	0.41	3298.00	3339.81	3298.00	207.60	0.01	0.06	100.00	100.00	0.00	8979.00	10013.08	8133073.00	48.03	6212.82	5086.00
28	8	7	20298.00	31643.00	185.85	0	Spot (Block28, Row7, Column8)	7063.21	7086.00	1085.32	0.00	0.15	3375.00	3394.11	3375.00	179.05	0.00	0.05	100.00	100.00	0.00	3711.00	3688.21	6858377.00	20.49	4581.64	4457.50
28	1	8	18181.00	31947.00	149.55	0	Spot (Block28, Row8, Column1)	62472.91	65535.00	7210.78	0.02	0.12	3591.00	3657.48	3591.00	454.49	0.01	0.12	100.00	100.00	79.19	61944.00	58881.91	38421168.00	129.41	21822.99	17785.50
28	2	8	18494.00	31945.00	176.60	0	Spot (Block28, Row8, Column2)	4966.59	4853.00	785.63	0.01	0.16	3440.00	3485.84	3440.00	302.12	0.01	0.09	99.00	90.00	0.00	1413.00	1526.59	4335833.00	4.90	3884.69	3848.00
28	3	8	18781.00	31941.00	152.75	0	Spot (Block28, Row8, Column3)	7416.74	6635.50	2636.43	0.05	0.36	3381.00	3403.99	3381.00	197.71	0.00	0.06	100.00	100.00	0.00	3254.50	4035.74	4731879.00	20.30	4275.41	4192.00
28	4	8	19087.00	31927.00	167.20	0	Spot (Block28, Row8, Column4)	4218.93	4252.00	276.67	0.00	0.07	3346.00	3360.31	3346.00	169.57	0.00	0.05	100.00	96.00	0.00	906.00	872.93	3299206.00	5.06	3688.67	3669.00
28	5	8	19385.00	31938.00	203.40	0	Spot (Block28, Row8, Column5)	3921.41	3907.00	236.11	0.00	0.06	3339.00	3360.24	3339.00	172.89	0.00	0.05	97.00	82.00	0.00	568.00	582.41	4599814.00	3.25	3589.40	3580.00
28	6	8	19690.00	31941.00	190.55	0	Spot (Block28, Row8, Column6)	3982.55	3951.50	215.25	0.00	0.05	3277.00	3290.61	3277.00	163.74	0.00	0.05	99.00	97.00	0.00	674.50	705.55	4078128.00	4.23	3576.40	3597.50
28	7	8	19996.00	31944.00	148.45	0	Spot (Block28, Row8, Column7)	7761.07	7539.00	2092.35	0.01	0.27	3264.00	3291.43	3264.00	191.16	0.00	0.06	100.00	100.00	0.00	4275.00	4497.07	4648880.00	23.38	4463.94	4413.50
28	8	8	20279.00	31943.00	147.35	0	Spot (Block28, Row8, Column8)	9872.52	9419.00	2812.41	0.02	0.28	3345.00	3363.76	3345.00	183.81	0.00	0.05	100.00	100.00	0.00	6074.00	6527.52	5834660.00	35.41	5210.03	4909.00
29	1	1	4687.00	34344.00	152.05	0	Spot (Block29, Row1, Column1)	64275.79	65535.00	3682.94	0.01	0.06	4798.00	4932.09	4798.00	629.79	0.01	0.13	100.00	100.00	84.43	60737.00	59477.79	40879772.00	94.23	22359.75	18028.00
29	2	1	4986.00	34346.00	143.45	0	Spot (Block29, Row1, Column2)	10392.43	9383.00	3242.53	0.04	0.31	4528.00	4602.41	4528.00	387.13	0.01	0.08	100.00	100.00	0.00	4855.00	5864.43	5757404.00	14.96	6071.93	5979.00
29	3	1	5290.00	34346.00	144.90	0	Spot (Block29, Row1, Column3)	13921.12	11924.50	6423.77	0.07	0.46	4395.00	4417.68	4395.00	288.79	0.00	0.07	100.00	100.00	0.00	7529.50	9526.12	7990723.00	32.91	6330.88	5875.50
29	4	1	5578.00	34350.00	160.00	0	Spot (Block29, Row1, Column4)	7866.77	7376.00	2200.81	0.03	0.28	4252.00	4299.38	4252.00	332.31	0.00	0.08	100.00	99.00	0.00	3124.00	3614.77	5546070.00	10.74	5061.58	5034.50
29	5	1	5887.00	34344.00	144.40	0	Spot (Block29, Row1, Column5)	43921.79	50119.00	22006.18	0.06	0.50	4276.00	4329.50	4276.00	367.26	0.01	0.08	100.00	100.00	41.09	45843.00	39645.79	24903780.00	107.81	11591.51	9801.00
29	6	1	6189.00	34343.00	147.30	0	Spot (Block29, Row1, Column6)	31308.56	27458.00	16305.50	0.06	0.52	4297.00	4389.77	4297.00	413.89	0.01	0.09	100.00	100.00	3.89	23161.00	27011.56	18503384.00	65.04	10348.38	8885.00
29	7	1	6492.00	34345.00	152.30	0	Spot (Block29, Row1, Column7)	54264.77	65535.00	15525.79	0.08	0.29	4274.00	4354.05	4274.00	389.72	0.01	0.09	100.00	100.00	56.83	61261.00	49990.77	34566928.00	128.07	16051.89	12683.00
29	8	1	6794.00	34359.00	220.70	0	Spot (Block29, Row1, Column8)	5270.57	5197.00	413.76	0.01	0.08	4415.00	4457.77	4415.00	313.29	0.00	0.07	91.00	70.00	0.00	782.00	855.57	7341908.00	2.59	4722.15	4696.00
29	1	2	4673.00	34649.00	208.10	0	Spot (Block29, Row2, Column1)	5285.87	5284.00	186.27	0.00	0.04	4604.00	4680.42	4604.00	420.67	0.01	0.09	93.00	14.00	0.00	680.00	681.87	6506903.00	1.44	4968.04	4948.50
29	2	2	4978.00	34647.00	116.80	0	Spot (Block29, Row2, Column2)	23371.21	22899.00	7089.74	0.01	0.30	4415.00	4477.15	4415.00	346.58	0.01	0.08	100.00	100.00	0.00	18484.00	18956.21	8390265.00	54.52	9200.38	8296.50
29	3	2	5290.00	34646.00	193.00	0	Spot (Block29, Row2, Column3)	5387.67	5304.00	564.89	0.01	0.10	4279.00	4350.90	4279.00	338.53	0.01	0.08	96.00	70.00	0.00	1025.00	1108.67	5705546.00	3.06	4632.66	4651.00
29	4	2	5584.00	34650.00	185.05	0	Spot (Block29, Row2, Column4)	10137.13	9667.00	3065.18	0.02	0.30	4198.00	4269.06	4198.00	365.67	0.01	0.09	100.00	100.00	0.00	5469.00	5939.13	9762058.00	16.05	6090.57	6114.00
29	5	2	5890.00	34648.00	188.45	0	Spot (Block29, Row2, Column5)	5622.22	5568.00	488.65	0.00	0.09	4232.00	4287.92	4232.00	340.86	0.01	0.08	99.00	94.00	0.00	1336.00	1390.22	5610973.00	3.91	4700.08	4647.00
29	6	2	6182.00	34646.00	138.60	0	Spot (Block29, Row2, Column6)	17892.17	16973.00	7349.20	0.02	0.41	4256.00	4341.33	4256.00	345.67	0.01	0.08	100.00	100.00	0.00	12717.00	13636.17	9357603.00	39.20	7508.23	6878.00
29	7	2	6490.00	34645.00	148.40	0	Spot (Block29, Row2, Column7)	9365.78	8897.00	2833.53	0.02	0.30	4256.00	4334.45	4256.00	349.35	0.01	0.08	100.00	100.00	0.00	4641.00	5109.78	5591369.00	14.40	5441.19	5381.00
29	8	2	6798.00	34648.00	207.30	0	Spot (Block29, Row2, Column8)	5043.26	5020.50	292.29	0.00	0.06	4368.00	4396.94	4368.00	248.72	0.00	0.06	93.00	69.00	0.00	652.50	675.26	6142692.00	2.60	4707.82	4707.00
29	1	3	4692.00	34948.00	141.35	0	Spot (Block29, Row3, Column1)	48399.67	55490.00	18613.14	0.06	0.38	4557.00	4625.82	4557.00	370.42	0.01	0.08	100.00	100.00	42.17	50933.00	43842.67	26281164.00	118.17	15438.20	13620.00
29	2	3	4988.00	34956.00	177.85	0	Spot (Block29, Row3, Column2)	5912.58	5867.00	723.60	0.00	0.12	4380.00	4451.63	4380.00	346.97	0.01	0.08	100.00	86.00	0.00	1487.00	1532.58	5232630.00	4.21	4958.95	4944.50
29	3	3	5270.00	34942.00	140.70	0	Spot (Block29, Row3, Column3)	9733.74	9404.00	2553.51	0.01	0.26	4301.00	4363.35	4301.00	323.91	0.01	0.07	100.00	100.00	0.00	5103.00	5432.74	5227017.00	16.58	5821.48	5656.00
29	4	3	5588.00	34947.00	138.75	0	Spot (Block29, Row3, Column4)	24725.76	22948.00	12104.09	0.03	0.49	4299.00	4374.69	4299.00	335.49	0.01	0.08	100.00	100.00	0.00	18649.00	20426.76	12981024.00	60.66	9079.71	8050.50
29	5	3	5894.00	34945.00	150.00	0	Spot (Block29, Row3, Column5)	7174.83	7050.50	1314.38	0.01	0.18	4347.00	4389.17	4347.00	277.97	0.00	0.06	100.00	100.00	0.00	2703.50	2827.83	4376649.00	10.02	5180.16	5126.00
29	6	3	6185.00	34947.00	207.45	0	Spot (Block29, Row3, Column6)	5106.62	5063.00	321.65	0.00	0.06	4362.00	4394.57	4362.00	258.10	0.00	0.06	95.00	73.00	0.00	701.00	744.62	6265826.00	2.76	4668.36	4675.00
29	7	3	6486.00	34946.00	139.15	0	Spot (Block29, Row3, Column7)	23712.71	21817.00	13204.91	0.04	0.56	4361.50	4425.94	4361.50	315.25	0.01	0.07	100.00	100.00	0.00	17455.50	19351.21	12425462.00	61.18	9024.35	7895.00
29	8	3	6789.00	34948.00	205.15	0	Spot (Block29, Row3, Column8)	5280.54	5202.00	400.93	0.01	0.08	4396.00	4440.36	4396.00	260.90	0.00	0.06	98.00	82.00	0.00	806.00	884.54	6315531.00	3.22	4837.88	4809.00
29	1	4	4686.00	35246.00	138.65	0	Spot (Block29, Row4, Column1)	26041.84	24180.00	12544.10	0.03	0.48	4648.00	4707.84	4648.00	379.04	0.01	0.08	100.00	100.00	0.00	19532.00	21393.84	13593838.00	56.28	9788.93	8473.00
29	2	4	4982.00	35252.00	217.25	0	Spot (Block29, Row4, Column2)	4999.42	4995.50	251.47	0.00	0.05	4385.00	4436.37	4385.00	342.97	0.01	0.08	84.00	36.00	0.00	610.50	614.42	6769214.00	1.64	4603.65	4601.00
29	3	4	5287.00	35246.00	144.15	0	Spot (Block29, Row4, Column3)	54564.82	65535.00	15452.34	0.08	0.28	4285.00	4349.62	4285.00	351.02	0.01	0.08	100.00	100.00	57.55	61250.00	50279.82	30720208.00	143.05	17529.97	14275.00
29	4	4	5589.00	35254.00	200.25	0	Spot (Block29, Row4, Column4)	5566.26	5489.00	497.09	0.01	0.09	4403.00	4470.41	4403.00	357.00	0.01	0.08	98.00	81.00	0.00	1086.00	1163.26	6306570.00	3.07	4885.03	4861.50
29	5	4	5878.00	35252.00	208.20	0	Spot (Block29, Row4, Column5)	5692.17	5683.00	494.73	0.00	0.09	4529.00	4595.23	4529.00	435.61	0.01	0.09	96.00	68.00	0.00	1154.00	1163.17	7041212.00	2.52	5049.62	5050.50
29	6	4	6194.00	35248.00	183.30	0	Spot (Block29, Row4, Column6)	6348.36	6306.00	700.60	0.00	0.11	4532.00	4602.54	4532.00	345.52	0.01	0.08	99.00	98.00	0.00	1774.00	1816.36	5973805.00	5.05	5080.61	5039.50
29	7	4	6484.00	35251.00	144.40	0	Spot (Block29, Row4, Column7)	30341.13	25477.50	19329.07	0.08	0.64	4501.00	4578.54	4501.00	343.46	0.01	0.08	100.00	100.00	6.67	20976.50	25840.13	17294452.00	75.01	8944.66	7994.00
29	8	4	6788.00	35253.00	146.50	0	Spot (Block29, Row4, Column8)	13201.77	12346.50	4516.31	0.03	0.34	4496.00	4576.51	4496.00	369.65	0.01	0.08	100.00	100.00	0.00	7850.50	8705.77	7709835.00	23.33	6633.62	6287.50
29	1	5	4689.00	35546.00	140.75	0	Spot (Block29, Row5, Column1)	21779.35	18990.00	11447.15	0.06	0.53	4778.00	4820.81	4778.00	380.78	0.00	0.08	100.00	100.00	0.00	14212.00	17001.35	11651954.00	44.54	8661.46	7805.00
29	2	5	4980.00	35547.00	194.60	0	Spot (Block29, Row5, Column2)	5373.28	5357.50	370.34	0.00	0.07	4422.00	4456.96	4422.00	275.69	0.00	0.06	99.00	87.00	0.00	935.50	951.28	5727919.00	3.32	4817.80	4808.00
29	3	5	5295.00	35546.00	176.80	0	Spot (Block29, Row5, Column3)	5673.54	5670.00	529.83	0.00	0.09	4384.00	4455.55	4384.00	353.99	0.01	0.08	97.00	82.00	0.00	1286.00	1289.54	4941657.00	3.44	4873.90	4899.00
29	4	5	5590.00	35548.00	139.60	0	Spot (Block29, Row5, Column4)	19227.00	18078.50	8846.52	0.03	0.46	4594.00	4667.17	4594.00	465.82	0.01	0.10	100.00	100.00	0.00	13484.50	14633.00	10113404.00	31.26	8140.87	7671.00
29	5	5	5887.00	35546.00	145.15	0	Spot (Block29, Row5, Column5)	63335.70	65535.00	6343.18	0.01	0.10	4758.00	4908.56	4758.00	590.08	0.01	0.12	100.00	100.00	85.79	60777.00	58577.70	36101640.00	99.02	22732.51	18272.50
29	6	5	6191.00	35546.00	142.55	0	Spot (Block29, Row5, Column6)	19805.95	18444.50	8231.02	0.03	0.42	4738.00	4839.28	4738.00	452.97	0.01	0.09	100.00	100.00	0.00	13706.50	15067.95	10932882.00	33.04	8029.35	7510.00
29	7	5	6496.00	35545.00	196.30	0	Spot (Block29, Row5, Column7)	5656.90	5659.00	416.97	0.00	0.07	4697.00	4783.96	4697.00	428.52	0.01	0.09	90.00	60.00	0.00	962.00	959.90	6154711.00	2.04	5088.20	5048.50
29	8	5	6793.00	35547.00	143.90	0	Spot (Block29, Row5, Column8)	47532.09	62573.00	21041.53	0.12	0.44	4786.00	4926.61	4786.00	529.71	0.01	0.11	100.00	100.00	47.95	57787.00	42746.09	26665652.00	80.43	13678.71	12547.00
29	1	6	4671.00	35833.00	217.65	0	Spot (Block29, Row6, Column1)	5429.34	5417.00	300.25	0.00	0.06	4668.00	4736.51	4668.00	564.38	0.01	0.12	70.00	13.00	0.00	749.00	761.34	7351320.00	1.23	4977.62	4970.00
29	2	6	4993.00	35836.00	211.15	0	Spot (Block29, Row6, Column2)	5090.94	5067.00	317.67	0.00	0.06	4351.00	4381.65	4351.00	322.14	0.00	0.07	93.00	58.00	0.00	716.00	739.94	6455310.00	2.20	4651.87	4647.00
29	3	6	5281.00	35843.00	141.00	0	Spot (Block29, Row6, Column3)	49646.48	60042.00	17991.95	0.08	0.36	4365.00	4447.15	4365.00	387.22	0.01	0.09	100.00	100.00	45.08	55677.00	45281.48	26759600.00	116.73	15962.75	14531.00
29	4	6	5593.00	35845.00	142.65	0	Spot (Block29, Row6, Column4)	10426.93	9986.50	2525.85	0.02	0.24	4540.00	4623.29	4540.00	469.05	0.01	0.10	100.00	100.00	0.00	5446.50	5886.93	5776517.00	12.37	6066.45	5930.00
29	5	6	5887.00	35845.00	147.85	0	Spot (Block29, Row6, Column5)	64905.51	65535.00	2668.55	0.00	0.04	4661.00	4789.06	4661.00	644.00	0.01	0.13	100.00	100.00	91.78	60874.00	60244.51	38684016.00	93.35	24131.94	22920.00
29	6	6	6187.00	35843.00	167.50	0	Spot (Block29, Row6, Column6)	8733.02	7721.00	2598.68	0.05	0.30	4685.00	4785.77	4685.00	583.77	0.01	0.12	100.00	93.00	0.00	3036.00	4048.02	6837954.00	6.76	5746.01	5705.50
29	7	6	6492.00	35847.00	142.05	0	Spot (Block29, Row6, Column7)	40990.67	40392.00	20335.05	0.01	0.50	4683.00	4765.30	4683.00	519.76	0.01	0.11	100.00	100.00	26.84	35709.00	36307.67	22299008.00	69.70	12199.17	10759.00
29	8	6	6795.00	35846.00	144.80	0	Spot (Block29, Row6, Column8)	41782.61	40461.00	21343.15	0.01	0.51	4757.00	4917.26	4757.00	583.65	0.01	0.12	100.00	100.00	33.51	35704.00	37025.61	23941544.00	63.16	11560.23	10227.50
29	1	7	4688.00	36141.00	200.80	0	Spot (Block29, Row7, Column1)	5160.91	5152.50	395.82	0.00	0.08	4422.00	4475.38	4422.00	475.68	0.01	0.11	81.00	21.00	0.00	730.50	738.91	5883442.00	1.44	4780.58	4698.00
29	2	7	4995.00	36158.00	194.85	0	Spot (Block29, Row7, Column2)	5440.15	5255.00	603.20	0.02	0.11	4252.00	4273.37	4252.00	215.90	0.00	0.05	99.00	95.00	0.00	1003.00	1188.15	5848156.00	5.40	4717.12	4715.00
29	3	7	5288.00	36149.00	222.75	0	Spot (Block29, Row7, Column3)	4948.23	4891.00	240.22	0.01	0.05	4283.00	4330.58	4283.00	305.18	0.00	0.07	97.00	49.00	0.00	608.00	665.23	7041332.00	2.02	4582.67	4597.00
29	4	7	5592.00	36139.00	202.05	0	Spot (Block29, Row7, Column4)	5182.51	5098.00	400.90	0.01	0.08	4282.00	4338.20	4282.00	296.94	0.01	0.07	98.00	71.00	0.00	816.00	900.51	6001351.00	2.84	4642.50	4627.50
29	5	7	5890.00	36147.00	177.85	0	Spot (Block29, Row7, Column5)	9684.04	9247.00	2857.93	0.02	0.30	4288.00	4398.78	4288.00	490.94	0.01	0.11	100.00	100.00	0.00	4959.00	5396.04	8589746.00	10.77	5942.32	5933.00
29	6	7	6182.00	36138.00	205.85	0	Spot (Block29, Row7, Column6)	5074.96	5027.00	252.69	0.00	0.05	4278.00	4378.23	4278.00	406.09	0.01	0.09	98.00	43.00	0.00	749.00	796.96	6105179.00	1.72	4672.62	4703.50
29	7	7	6477.00	36150.00	141.05	0	Spot (Block29, Row7, Column7)	36554.80	35300.50	16935.49	0.02	0.46	4361.00	4448.10	4361.00	419.58	0.01	0.09	100.00	100.00	8.49	30939.50	32193.80	19812752.00	76.52	12391.67	9793.50
29	8	7	6798.00	36150.00	176.00	0	Spot (Block29, Row7, Column8)	9720.46	9577.50	1412.23	0.01	0.15	4577.00	4612.18	4577.00	342.21	0.00	0.07	100.00	100.00	0.00	5000.50	5143.46	8379039.00	14.93	6149.14	5915.00
29	1	8	4681.00	36451.00	145.50	0	Spot (Block29, Row8, Column1)	64856.14	65535.00	3709.52	0.00	0.06	4429.00	4503.97	4429.00	475.98	0.01	0.11	100.00	100.00	95.67	61106.00	60427.14	37487168.00	126.80	23875.60	19450.00
29	2	8	4994.00	36448.00	171.50	0	Spot (Block29, Row8, Column2)	7501.88	6753.00	2024.67	0.05	0.27	4403.00	4455.97	4403.00	378.11	0.01	0.08	99.00	97.00	0.00	2350.00	3098.88	6159043.00	8.06	5168.86	5197.00
29	3	8	5278.00	36445.00	139.05	0	Spot (Block29, Row8, Column3)	23453.27	20827.50	12733.32	0.05	0.54	4441.00	4471.35	4441.00	279.73	0.00	0.06	100.00	100.00	0.00	16386.50	19012.27	12242606.00	67.86	8987.08	8129.00
29	4	8	5583.00	36443.00	175.75	0	Spot (Block29, Row8, Column4)	5798.02	5738.00	778.08	0.00	0.13	4333.00	4360.63	4333.00	263.85	0.00	0.06	99.00	87.00	0.00	1405.00	1465.02	4992092.00	5.45	4787.83	4767.50
29	5	8	5883.00	36452.00	201.95	0	Spot (Block29, Row8, Column5)	5377.71	5286.50	502.99	0.01	0.09	4296.00	4323.26	4296.00	270.15	0.00	0.06	98.00	87.00	0.00	990.50	1081.71	6205878.00	3.90	4712.15	4725.00
29	6	8	6188.00	36454.00	208.95	0	Spot (Block29, Row8, Column6)	5050.71	5068.00	380.34	0.00	0.08	4238.00	4265.29	4238.00	259.33	0.00	0.06	92.00	75.00	0.00	830.00	812.71	6267931.00	3.03	4549.68	4499.00
29	7	8	6490.00	36448.00	139.15	0	Spot (Block29, Row8, Column7)	32735.71	29785.00	17742.03	0.04	0.54	4324.00	4382.38	4324.00	354.32	0.01	0.08	100.00	100.00	2.50	25461.00	28411.71	17055308.00	80.02	10922.50	9089.00
29	8	8	6778.00	36455.00	145.70	0	Spot (Block29, Row8, Column8)	12918.70	12694.00	3835.38	0.01	0.30	4598.00	4628.26	4598.00	344.27	0.00	0.07	100.00	100.00	0.00	8096.00	8320.70	7467006.00	24.08	6521.35	6270.00
30	1	1	9190.00	34343.00	153.95	0	Spot (Block30, Row1, Column1)	60527.59	65535.00	9182.55	0.03	0.15	2762.00	2810.31	2762.00	274.01	0.01	0.10	100.00	100.00	70.25	62773.00	57765.59	39464332.00	210.64	16926.88	14126.00
30	2	1	9481.00	34340.00	181.65	0	Spot (Block30, Row1, Column2)	3213.60	3176.00	211.15	0.01	0.07	2671.00	2705.32	2671.00	224.58	0.01	0.08	96.00	63.00	0.00	505.00	542.60	2969364.00	2.26	2921.98	2910.00
30	3	1	9791.00	34345.00	181.50	0	Spot (Block30, Row1, Column3)	3024.86	3004.50	155.85	0.00	0.05	2644.00	2647.75	2644.00	117.81	0.00	0.04	95.00	84.00	0.00	360.50	380.86	2794970.00	3.20	2833.33	2839.00
30	4	1	10082.00	34350.00	179.55	0	Spot (Block30, Row1, Column4)	3219.33	3233.00	196.82	0.00	0.06	2632.50	2637.93	2632.50	111.43	0.00	0.04	100.00	96.00	0.00	600.50	586.83	2913490.00	5.22	2872.35	2872.00
30	5	1	10401.00	34341.00	184.25	0	Spot (Block30, Row1, Column5)	3235.18	3232.00	198.69	0.00	0.06	2657.00	2658.57	2657.00	107.41	0.00	0.04	100.00	99.00	0.00	575.00	578.18	3096065.00	5.37	2895.32	2901.00
30	6	1	10692.00	34334.00	191.50	0	Spot (Block30, Row1, Column6)	3259.25	3267.00	193.74	0.00	0.06	2707.00	2709.00	2707.00	122.65	0.00	0.05	100.00	92.00	0.00	560.00	552.25	3370061.00	4.49	2941.76	2929.00
30	7	1	10998.00	34343.00	194.65	0	Spot (Block30, Row1, Column7)	3383.00	3371.00	275.57	0.00	0.08	2745.00	2745.55	2745.00	124.32	0.00	0.05	99.00	92.00	0.00	626.00	638.00	3629960.00	5.13	2965.58	2935.00
30	8	1	11294.00	34339.00	216.50	0	Spot (Block30, Row1, Column8)	3359.73	3352.00	242.88	0.00	0.07	2758.50	2763.53	2758.50	106.22	0.00	0.04	99.00	96.00	0.00	593.50	601.23	4498678.00	5.61	2952.73	2942.00
30	1	2	9171.00	34643.00	200.10	0	Spot (Block30, Row2, Column1)	3100.66	3099.00	145.70	0.00	0.05	2696.00	2720.99	2696.00	219.44	0.00	0.08	89.00	41.00	0.00	403.00	404.66	3522352.00	1.73	2901.05	2893.00
30	2	2	9485.00	34636.00	128.60	0	Spot (Block30, Row2, Column2)	3143.89	3174.50	142.35	0.00	0.05	2608.00	2618.71	2608.00	117.04	0.00	0.04	99.00	97.00	0.00	566.50	535.89	1389598.00	4.49	2860.10	2852.50
30	3	2	9795.00	34640.00	196.35	0	Spot (Block30, Row2, Column3)	3122.46	3103.00	184.10	0.00	0.06	2591.00	2603.00	2591.00	108.86	0.00	0.04	99.00	98.00	0.00	512.00	531.46	3412845.00	4.77	2829.49	2844.00
30	4	2	10095.00	34648.00	212.05	0	Spot (Block30, Row2, Column4)	3077.18	3092.00	155.42	0.00	0.05	2596.00	2611.56	2596.00	99.07	0.00	0.04	98.00	94.00	0.00	496.00	481.18	3935713.00	4.70	2811.31	2803.00
30	5	2	10387.00	34648.00	194.30	0	Spot (Block30, Row2, Column5)	3856.27	3756.00	579.47	0.01	0.15	2619.00	2627.53	2619.00	107.25	0.00	0.04	100.00	100.00	0.00	1137.00	1237.27	4110783.00	11.46	3070.32	2995.00
30	6	2	10693.00	34636.00	184.55	0	Spot (Block30, Row2, Column6)	3297.10	3313.00	191.71	0.00	0.06	2659.00	2663.72	2659.00	112.19	0.00	0.04	100.00	98.00	0.00	654.00	638.10	3161918.00	5.65	2930.95	2907.00
30	7	2	10996.00	34639.00	202.50	0	Spot (Block30, Row2, Column7)	3227.78	3223.00	201.56	0.00	0.06	2713.00	2714.14	2713.00	114.32	0.00	0.04	98.00	92.00	0.00	510.00	514.78	3750675.00	4.49	2895.20	2891.00
30	8	2	11284.00	34645.00	216.70	0	Spot (Block30, Row2, Column8)	3107.12	3109.00	121.80	0.00	0.04	2747.00	2746.06	2747.00	109.84	0.00	0.04	98.00	86.00	0.00	362.00	360.12	4163545.00	3.29	2880.35	2880.00
30	1	3	9187.00	34949.00	172.05	0	Spot (Block30, Row3, Column1)	3548.50	3615.50	314.26	0.01	0.09	2659.00	2661.20	2659.00	117.30	0.00	0.04	100.00	99.00	0.00	956.50	889.50	2938154.00	7.56	3005.83	3010.00
30	2	3	9492.00	34948.00	189.60	0	Spot (Block30, Row3, Column2)	3137.58	3112.00	235.13	0.00	0.07	2601.00	2619.98	2601.00	129.21	0.00	0.05	100.00	95.00	0.00	511.00	536.58	3197196.00	4.01	2857.85	2851.00
30	3	3	9798.00	34940.00	150.50	0	Spot (Block30, Row3, Column3)	5731.36	3478.00	8292.73	0.22	1.45	2605.00	2628.48	2605.00	135.93	0.00	0.05	100.00	100.00	0.81	873.00	3126.36	3559175.00	22.83	3337.15	3181.00
30	4	3	10090.00	34948.00	195.75	0	Spot (Block30, Row3, Column4)	3177.11	3145.50	206.62	0.00	0.07	2608.00	2621.30	2608.00	107.63	0.00	0.04	99.00	98.00	0.00	537.50	569.11	3443988.00	5.16	2855.43	2863.00
30	5	3	10394.00	34946.00	173.80	0	Spot (Block30, Row3, Column5)	3309.74	3221.50	518.70	0.01	0.16	2588.00	2598.80	2588.00	109.36	0.00	0.04	100.00	100.00	0.00	633.50	721.74	2786801.00	6.50	2873.27	2861.00
30	6	3	10699.00	34943.00	177.80	0	Spot (Block30, Row3, Column6)	3239.67	3191.00	309.59	0.01	0.10	2602.00	2614.77	2602.00	119.65	0.00	0.05	99.00	98.00	0.00	589.00	637.67	2863865.00	5.22	2880.71	2877.00
30	7	3	10992.00	34953.00	181.25	0	Spot (Block30, Row3, Column7)	3172.60	3161.00	234.30	0.00	0.07	2657.00	2666.85	2657.00	122.70	0.00	0.05	98.00	88.00	0.00	504.00	515.60	2928311.00	4.12	2919.19	2907.00
30	8	3	11286.00	34949.00	188.10	0	Spot (Block30, Row3, Column8)	3303.45	3319.00	213.33	0.00	0.06	2724.00	2723.22	2724.00	119.97	0.00	0.04	98.00	93.00	0.00	595.00	579.45	3286933.00	4.84	2966.35	2958.00
30	1	4	9194.00	35244.00	195.90	0	Spot (Block30, Row4, Column1)	3158.31	3180.00	192.14	0.00	0.06	2618.00	2629.59	2618.00	116.85	0.00	0.04	99.00	92.00	0.00	562.00	540.31	3445712.00	4.52	2857.64	2801.00
30	2	4	9492.00	35250.00	200.05	0	Spot (Block30, Row4, Column2)	3081.22	3095.00	116.37	0.00	0.04	2617.00	2627.83	2617.00	110.99	0.00	0.04	99.00	96.00	0.00	478.00	464.22	3500265.00	4.08	2825.47	2836.00
30	3	4	9785.00	35243.00	148.65	0	Spot (Block30, Row4, Column3)	4514.92	4572.50	540.47	0.01	0.12	2614.00	2634.56	2614.00	134.82	0.00	0.05	100.00	100.00	0.00	1958.50	1900.92	2727011.00	13.95	3258.11	3210.50
30	4	4	10073.00	35240.00	194.70	0	Spot (Block30, Row4, Column4)	3046.80	3021.00	164.64	0.00	0.05	2596.00	2600.24	2596.00	133.05	0.00	0.05	99.00	89.00	0.00	425.00	450.80	3263122.00	3.36	2821.26	2809.00
30	5	4	10385.00	35247.00	184.70	0	Spot (Block30, Row4, Column5)	3096.58	3103.00	130.73	0.00	0.04	2558.00	2561.97	2558.00	127.77	0.00	0.05	99.00	97.00	0.00	545.00	538.58	2972713.00	4.18	2819.69	2830.00
30	6	4	10699.00	35245.00	193.90	0	Spot (Block30, Row4, Column6)	3791.66	3816.00	293.56	0.00	0.08	2578.00	2582.57	2578.00	110.22	0.00	0.04	100.00	100.00	0.00	1238.00	1213.66	4038121.00	10.97	3046.42	3010.00
30	7	4	10992.00	35253.00	187.90	0	Spot (Block30, Row4, Column7)	3236.71	3243.50	229.54	0.00	0.07	2634.00	2642.91	2634.00	116.58	0.00	0.04	99.00	92.00	0.00	609.50	602.71	3217286.00	5.09	2858.48	2833.00
30	8	4	11285.00	35251.00	154.55	0	Spot (Block30, Row4, Column8)	3943.59	3897.00	490.73	0.01	0.12	2720.00	2725.59	2720.00	122.31	0.00	0.04	100.00	100.00	0.00	1177.00	1223.59	2579107.00	9.96	3108.22	3102.00
30	1	5	9196.00	35549.00	173.90	0	Spot (Block30, Row5, Column1)	3593.36	3606.00	504.61	0.00	0.14	2653.00	2660.47	2653.00	109.43	0.00	0.04	100.00	100.00	0.00	953.00	940.36	3039981.00	8.53	2971.01	2978.50
30	2	5	9488.00	35548.00	191.05	0	Spot (Block30, Row5, Column2)	3222.48	3185.00	214.65	0.01	0.07	2650.00	2658.26	2650.00	98.37	0.00	0.04	99.00	96.00	0.00	535.00	572.48	3315936.00	5.74	2854.74	2845.50
30	3	5	9793.00	35552.00	193.95	0	Spot (Block30, Row5, Column3)	3315.34	3308.00	235.48	0.00	0.07	2647.00	2655.22	2647.00	117.44	0.00	0.04	100.00	98.00	0.00	661.00	668.34	3504311.00	5.62	2965.71	2946.00
30	4	5	10093.00	35546.00	182.00	0	Spot (Block30, Row5, Column4)	3232.28	3218.00	204.85	0.00	0.06	2640.00	2638.96	2640.00	127.09	0.00	0.05	99.00	96.00	0.00	578.00	592.28	2996321.00	4.67	2896.73	2901.00
30	5	5	10386.00	35548.00	146.30	0	Spot (Block30, Row5, Column5)	4880.72	4799.00	1476.35	0.01	0.30	2617.00	2627.13	2617.00	143.21	0.00	0.05	100.00	100.00	0.00	2182.00	2263.72	2850338.00	15.74	3336.53	3202.50
30	6	5	10696.00	35545.00	181.30	0	Spot (Block30, Row5, Column6)	3227.83	3226.00	211.76	0.00	0.07	2615.00	2621.64	2615.00	113.45	0.00	0.04	99.00	97.00	0.00	611.00	612.83	2972829.00	5.34	2890.94	2867.00
30	7	5	10999.00	35547.00	174.95	0	Spot (Block30, Row5, Column7)	3281.38	3307.00	184.64	0.00	0.06	2670.00	2686.67	2670.00	133.34	0.00	0.05	100.00	97.00	0.00	637.00	611.38	2782614.00	4.46	2933.73	2921.00
30	8	5	11290.00	35550.00	173.75	0	Spot (Block30, Row5, Column8)	3625.25	3682.50	283.52	0.01	0.08	2755.00	2761.33	2755.00	120.63	0.00	0.04	100.00	99.00	0.00	927.50	870.25	3066962.00	7.16	3111.82	3092.00
30	1	6	9193.00	35841.00	215.20	0	Spot (Block30, Row6, Column1)	3220.99	3207.50	194.17	0.00	0.06	2667.00	2662.71	2667.00	131.36	0.00	0.05	99.00	94.00	0.00	540.50	553.99	4258155.00	4.25	2908.65	2912.00
30	2	6	9489.00	35845.00	206.25	0	Spot (Block30, Row6, Column2)	3093.70	3100.00	167.91	0.00	0.05	2647.00	2651.10	2647.00	115.65	0.00	0.04	95.00	90.00	0.00	453.00	446.70	3746466.00	3.83	2858.80	2861.00
30	3	6	9788.00	35838.00	183.30	0	Spot (Block30, Row6, Column3)	3369.95	3371.00	233.03	0.00	0.07	2653.00	2663.97	2653.00	108.60	0.00	0.04	100.00	99.00	0.00	718.00	716.95	3171119.00	6.50	2976.97	2953.50
30	4	6	10090.00	35852.00	202.00	0	Spot (Block30, Row6, Column4)	3277.53	3280.00	263.88	0.00	0.08	2673.00	2683.38	2673.00	119.59	0.00	0.04	99.00	96.00	0.00	607.00	604.53	3792099.00	4.97	2961.22	2920.00
30	5	6	10391.00	35847.00	159.25	0	Spot (Block30, Row6, Column5)	3982.80	3982.00	483.43	0.00	0.12	2676.00	2693.47	2676.00	134.23	0.00	0.05	100.00	100.00	0.00	1306.00	1306.80	2795923.00	9.61	3159.61	3142.00
30	6	6	10683.00	35849.00	187.20	0	Spot (Block30, Row6, Column6)	3158.57	3149.00	162.32	0.00	0.05	2647.00	2662.00	2647.00	122.87	0.00	0.05	99.00	95.00	0.00	502.00	511.57	3114353.00	4.04	2892.45	2902.00
30	7	6	10991.00	35839.00	184.90	0	Spot (Block30, Row6, Column7)	3336.64	3310.00	232.48	0.00	0.07	2697.00	2705.93	2697.00	130.40	0.00	0.05	100.00	96.00	0.00	613.00	639.64	3209843.00	4.84	2959.96	2948.00
30	8	6	11302.00	35851.00	170.45	0	Spot (Block30, Row6, Column8)	3301.09	3302.00	173.17	0.00	0.05	2743.00	2754.82	2743.00	118.65	0.00	0.04	100.00	96.00	0.00	559.00	558.09	2670584.00	4.60	3029.41	3040.50
30	1	7	9187.00	36147.00	205.40	0	Spot (Block30, Row7, Column1)	3109.94	3107.00	156.30	0.00	0.05	2657.00	2684.42	2657.00	234.55	0.00	0.09	92.00	44.00	0.00	450.00	452.94	3725705.00	1.81	2860.16	2856.50
30	2	7	9497.00	36148.00	205.25	0	Spot (Block30, Row7, Column2)	3170.19	3092.00	808.99	0.01	0.26	2637.00	2642.37	2637.00	107.65	0.00	0.04	99.00	94.00	0.00	455.00	533.19	3791549.00	4.90	2814.06	2822.50
30	3	7	9800.00	36145.00	228.35	0	Spot (Block30, Row7, Column3)	2998.62	2985.00	148.12	0.00	0.05	2661.00	2666.89	2661.00	106.76	0.00	0.04	96.00	78.00	0.00	324.00	337.62	4464943.00	3.11	2785.17	2809.00
30	4	7	10090.00	36155.00	198.90	0	Spot (Block30, Row7, Column4)	3106.67	3114.00	124.14	0.00	0.04	2684.00	2687.00	2684.00	123.79	0.00	0.05	99.00	91.00	0.00	430.00	422.67	3463932.00	3.39	2836.51	2845.00
30	5	7	10393.00	36153.00	203.15	0	Spot (Block30, Row7, Column5)	3235.21	3240.00	173.73	0.00	0.05	2668.00	2684.81	2668.00	127.46	0.00	0.05	100.00	97.00	0.00	572.00	567.21	3794906.00	4.32	2941.15	2940.00
30	6	7	10691.00	36142.00	201.75	0	Spot (Block30, Row7, Column6)	3263.09	3276.00	168.17	0.00	0.05	2693.00	2711.88	2693.00	178.14	0.00	0.07	97.00	90.00	0.00	583.00	570.09	3755816.00	3.09	2951.40	2987.50
30	7	7	10977.00	36144.00	176.80	0	Spot (Block30, Row7, Column7)	3250.81	3250.50	186.81	0.00	0.06	2720.00	2739.70	2720.00	184.25	0.00	0.07	96.00	80.00	0.00	530.50	530.81	2847713.00	2.77	2965.80	2966.00
30	8	7	11293.00	36148.00	188.35	0	Spot (Block30, Row7, Column8)	5057.86	5003.00	619.79	0.00	0.12	2764.00	2785.15	2764.00	160.45	0.00	0.06	100.00	100.00	0.00	2239.00	2293.86	5067977.00	14.16	3503.66	3469.00
30	1	8	9179.00	36450.00	145.00	0	Spot (Block30, Row8, Column1)	61649.47	65535.00	7889.20	0.03	0.13	2772.00	2816.65	2772.00	290.66	0.01	0.10	100.00	100.00	74.96	62763.00	58877.47	35448728.00	202.41	17731.97	14883.00
30	2	8	9478.00	36444.00	189.25	0	Spot (Block30, Row8, Column2)	3111.02	3126.00	134.11	0.00	0.04	2706.00	2730.67	2706.00	215.93	0.00	0.08	91.00	45.00	0.00	420.00	405.02	3129683.00	1.76	2881.60	2892.50
30	3	8	9794.00	36451.00	190.40	0	Spot (Block30, Row8, Column3)	3286.73	3266.00	246.49	0.00	0.07	2677.00	2678.26	2677.00	110.20	0.00	0.04	99.00	96.00	0.00	589.00	609.73	3352461.00	5.52	2916.06	2891.00
30	4	8	10100.00	36443.00	157.85	0	Spot (Block30, Row8, Column4)	3596.12	3560.00	333.36	0.00	0.09	2689.00	2693.53	2689.00	110.67	0.00	0.04	100.00	99.00	0.00	871.00	907.12	2481320.00	8.16	3031.42	3027.00
30	5	8	10394.00	36448.00	200.45	0	Spot (Block30, Row8, Column5)	3239.71	3243.00	179.34	0.00	0.06	2703.50	2706.96	2703.50	108.04	0.00	0.04	99.00	97.00	0.00	539.50	536.21	3696508.00	4.93	2926.96	2930.00
30	6	8	10690.00	36451.00	187.45	0	Spot (Block30, Row8, Column6)	3649.73	3669.00	347.39	0.00	0.10	2756.00	2765.10	2756.00	168.38	0.00	0.06	100.00	97.00	0.00	913.00	893.73	3602285.00	5.25	3105.55	3095.00
30	7	8	10998.00	36446.00	166.50	0	Spot (Block30, Row8, Column7)	3808.33	3803.00	300.67	0.00	0.08	2761.00	2791.65	2761.00	202.90	0.00	0.07	100.00	99.00	0.00	1042.00	1047.33	2917179.00	5.01	3295.96	3292.50
30	8	8	11278.00	36450.00	142.90	0	Spot (Block30, Row8, Column8)	13619.09	13068.50	5226.70	0.02	0.38	2827.00	2849.83	2827.00	177.93	0.00	0.06	100.00	100.00	0.00	10241.50	10792.09	7544977.00	60.53	5460.75	4911.00
31	1	1	13692.00	34343.00	156.10	0	Spot (Block31, Row1, Column1)	62845.99	65535.00	5672.58	0.02	0.09	11294.00	11408.58	11294.00	1228.07	0.00	0.11	100.00	100.00	75.52	54241.00	51551.99	42107200.00	41.88	28890.06	25688.50
31	2	1	13983.00	34347.00	175.15	0	Spot (Block31, Row1, Column2)	14335.24	14114.50	1504.45	0.01	0.10	11143.00	11250.53	11143.00	1054.82	0.00	0.09	95.00	75.00	0.00	2971.50	3192.24	12299632.00	2.92	12571.15	12545.00
31	3	1	14292.00	34338.00	203.40	0	Spot (Block31, Row1, Column3)	12615.36	12497.50	1084.83	0.00	0.09	11040.00	11130.33	11040.00	1163.37	0.00	0.10	60.00	25.00	0.00	1457.50	1575.36	14835665.00	1.28	11689.23	11562.50
31	4	1	14558.00	34368.00	125.65	0	Spot (Block31, Row1, Column4)	17285.94	14353.50	10790.26	0.08	0.62	10925.00	11062.33	10925.00	1215.94	0.01	0.11	95.00	72.00	3.59	3428.50	6360.94	7225524.00	5.12	13404.15	13305.00
31	5	1	14893.00	34338.00	195.30	0	Spot (Block31, Row1, Column5)	13328.68	13086.00	1251.15	0.01	0.09	10856.00	10991.21	10856.00	1010.05	0.01	0.09	91.00	56.00	0.00	2230.00	2472.68	14394978.00	2.31	11967.90	12087.00
31	6	1	15193.00	34336.00	203.10	0	Spot (Block31, Row1, Column6)	13490.35	13287.50	1250.67	0.01	0.09	10994.00	11085.03	10994.00	952.44	0.00	0.09	92.00	63.00	0.00	2293.50	2496.35	15810688.00	2.53	12102.10	12168.50
31	7	1	15501.00	34342.00	179.55	0	Spot (Block31, Row1, Column7)	14540.52	14248.00	1690.68	0.01	0.12	11252.00	11294.68	11252.00	937.97	0.00	0.08	94.00	80.00	0.00	2996.00	3288.52	13173713.00	3.46	12477.30	12280.00
31	8	1	15796.00	34341.00	203.15	0	Spot (Block31, Row1, Column8)	14412.15	14245.50	1484.95	0.01	0.10	11484.50	11539.76	11484.50	995.99	0.00	0.09	91.00	72.00	0.00	2761.00	2927.65	16833394.00	2.88	12750.73	12691.00
31	1	2	13676.00	34643.00	205.35	0	Spot (Block31, Row2, Column1)	13284.30	13171.00	1059.46	0.00	0.08	11268.00	11319.77	11268.00	1099.38	0.00	0.10	75.00	42.00	0.00	1903.00	2016.30	15927874.00	1.79	12358.07	12272.50
31	2	2	13980.00	34641.00	138.05	0	Spot (Block31, Row2, Column2)	13009.30	12960.50	894.39	0.00	0.07	10740.50	10820.29	10740.50	941.43	0.00	0.09	96.00	63.00	0.00	2220.00	2268.80	6712797.00	2.33	11954.90	11885.00
31	3	2	14295.00	34640.00	198.05	0	Spot (Block31, Row2, Column3)	13048.34	12848.50	1111.92	0.01	0.09	10720.00	10789.50	10720.00	880.35	0.00	0.08	93.00	65.00	0.00	2128.50	2328.34	14457557.00	2.57	11815.98	11742.00
31	4	2	14596.00	34647.00	208.00	0	Spot (Block31, Row2, Column4)	13093.09	13056.50	1135.72	0.00	0.09	10856.00	10954.81	10856.00	921.80	0.00	0.08	88.00	60.00	0.00	2200.50	2237.09	16183063.00	2.32	11891.96	11964.00
31	5	2	14892.00	34643.00	195.90	0	Spot (Block31, Row2, Column5)	14341.21	14192.50	1280.45	0.00	0.09	10843.00	10909.00	10843.00	912.02	0.00	0.08	98.00	93.00	0.00	3349.50	3498.21	15545877.00	3.76	12246.08	12246.00
31	6	2	15191.00	34650.00	196.75	0	Spot (Block31, Row2, Column6)	13030.69	12814.00	1187.22	0.01	0.09	10949.00	10976.02	10949.00	914.28	0.00	0.08	83.00	51.00	0.00	1865.00	2081.69	14268609.00	2.25	11784.69	11778.00
31	7	2	15491.00	34644.00	194.30	0	Spot (Block31, Row2, Column7)	13422.82	13213.00	1492.58	0.01	0.11	11044.50	11110.89	11044.50	917.02	0.00	0.08	92.00	59.00	0.00	2168.50	2378.32	14348994.00	2.52	12150.59	12135.00
31	8	2	15797.00	34638.00	203.10	0	Spot (Block31, Row2, Column8)	12811.39	12702.00	957.92	0.00	0.07	11239.00	11323.04	11239.00	979.97	0.00	0.09	69.00	37.00	0.00	1463.00	1572.39	14963703.00	1.52	12053.33	12192.50
31	1	3	13692.00	34949.00	170.25	0	Spot (Block31, Row3, Column1)	14580.72	14155.00	1818.32	0.01	0.12	11015.00	11065.30	11015.00	973.16	0.00	0.09	97.00	87.00	0.00	3140.00	3565.72	11766645.00	3.61	12252.42	12094.50
31	2	3	13991.00	34948.00	199.15	0	Spot (Block31, Row3, Column2)	13047.92	12943.00	1058.00	0.00	0.08	10754.00	10822.37	10754.00	941.12	0.00	0.09	91.00	60.00	0.00	2189.00	2293.92	14731103.00	2.36	11608.48	11611.00
31	3	3	14282.00	34939.00	199.20	0	Spot (Block31, Row3, Column3)	13869.96	13685.00	1767.52	0.01	0.13	10996.00	11047.47	10996.00	922.53	0.00	0.08	93.00	73.00	0.00	2689.00	2873.96	15617577.00	3.06	12232.77	12207.00
31	4	3	14591.00	34943.00	194.95	0	Spot (Block31, Row3, Column4)	14019.91	13917.00	1340.57	0.00	0.10	11084.00	11166.35	11084.00	906.79	0.00	0.08	95.00	79.00	0.00	2833.00	2935.91	15085422.00	3.15	12458.09	12442.00
31	5	3	14898.00	34946.00	194.60	0	Spot (Block31, Row3, Column5)	14090.75	13823.50	1421.95	0.01	0.10	11160.50	11209.71	11160.50	931.21	0.00	0.08	94.00	76.00	0.00	2663.00	2930.25	15048922.00	3.09	12309.55	12350.00
31	6	3	15199.00	34943.00	210.25	0	Spot (Block31, Row3, Column6)	13761.52	13648.00	1210.47	0.00	0.09	11199.00	11251.93	11199.00	922.54	0.00	0.08	93.00	69.00	0.00	2449.00	2562.52	17353276.00	2.72	12345.27	12257.00
31	7	3	15485.00	34947.00	207.60	0	Spot (Block31, Row3, Column7)	13270.76	13158.00	1077.36	0.00	0.08	11124.00	11186.97	11124.00	995.43	0.00	0.09	84.00	51.00	0.00	2034.00	2146.76	16323040.00	2.09	12000.79	11879.00
[truncated: 436,881 more chars]
