# Supplementary material for: An antigen microarray protocol for COVID-19 serological analysis
Source: STAR Protoc. 2021 Aug 26;2(3):100815. doi: 10.1016/j.xpro.2021.100815 (PMC8387221; doi:10.1016/j.xpro.2021.100815)
Supplement: Data S8. Slide_quantifications, related to step quantification and statistical analysis 2.e [file mmc8.zip › RPPA0140_12860A01-D12_IgM_785/Joseph_2021-04-02_16h26m36_5μm_785nmGain075.txt]

ATF	1.0
30	28
"Checksum_ImageFile=1189166b022be92248cff41ca0ba3f5c"
"Checksum_ResultFile=89f136a3ad131ebe06031b87c47b5f5f"
"Type=Mapix Results 2"
"DateTime=2021/04/02 16:26:48"
"ConfigFile="
"GalFile=L:\RPPA Service\Platform_Projects\2021-02-09_JPL_CoV-Array-7\64 pad grid.gal"
"PixelSize=5"
"Wavelengths=785"
"ImageFiles=L:\RPPA Service\Platform_Projects\2021-03-24_JPL_CoV-Array-9\RPPA0140_12860A01-D12_IgM_785\Joseph_2021-04-02_16h26m36_5�m_785nmGain075.tif"
"GrinddingParameters=Find mode = Grid + Blocks + Spots | Max. diameter (% Dth) = 200.0 | Min. diameter (% Dth) = 50.0 | Max position offset (% pitch) = 30"
"QuantificationParameter=S/B border width (pixels) = 2.0 | Background diameter (pitch) = 2.0"
"JpegImage=L:\RPPA Service\Platform_Projects\2021-03-24_JPL_CoV-Array-9\RPPA0140_12860A01-D12_IgM_785\Joseph_2021-04-02_16h26m36_5�m_785nmGain075.jpg"
"FeatureType=Circular"
"Barcode="
"BackgroundSubtraction=LocalFeature"
"Normalization=None"
"ImageOrigin=3680, 2560"
"ImageSize=17760.0, 71040.0"
"JpegOrigin=4465, 2635"
"JpegBrightness=39"
"JpegContrast=13"
"JpegBalance=0"
"Creator=Mapix 9.0.0"
"Scanner=ir710IVD IR0H8_IVD 717045"
"Temperature=32.8"
"Comment="
"Velocity=35 l/s"
"LaserPower=20.0"
"PMTGain=75"
"BatchFilename=L:\RPPA Service\InnooScan\Batch methods\CoV_Array image_processing.mbt"
"Block"	"Column"	"Row"	"X"	"Y"	"Dia."	"Flags"	"ID"	"F785 Mean"	"F785 Median"	"F785 SD"	"F785 |log Mean/Median|"	"F785 CV"	"B785"	"B785 Mean"	"B785 Median"	"B785 SD"	"B785 |log Mean/Median|"	"B785 CV"	"% > B785+1SD"	"% > B785+2SD"	"F785 % Sat."	"F785 Median - B785"	"F785 Mean - B785"	"F785 Total Intensity"	"SNR 785"	"ExcludedMean 785"	"ExcludedMedian 785"
1	1	1	4668.00	2833.00	159.70	0	Spot (Block1, Row1, Column1)	64953.57	65535.00	3221.16	0.00	0.05	6701.00	6869.98	6701.00	1833.59	0.01	0.27	100.00	100.00	93.78	58834.00	58252.57	45922620.00	31.68	25816.35	23572.50
1	2	1	4962.00	2838.00	138.20	0	Spot (Block1, Row1, Column2)	8043.82	7938.50	734.63	0.01	0.09	6511.00	6599.66	6511.00	1100.66	0.01	0.17	72.00	12.00	0.00	1427.50	1532.82	4166701.00	1.31	7215.22	7249.00
1	3	1	5289.00	2848.00	171.05	0	Spot (Block1, Row1, Column3)	6494.18	6513.00	332.90	0.00	0.05	6019.00	6072.05	6019.00	463.76	0.00	0.08	52.00	5.00	0.00	494.00	475.18	5312238.00	0.91	6210.45	6179.50
1	4	1	5567.00	2812.00	169.35	0	Spot (Block1, Row1, Column4)	7452.41	7419.50	567.61	0.00	0.08	6241.00	6324.82	6241.00	572.11	0.01	0.09	86.00	52.00	0.00	1178.50	1211.41	5991734.00	1.97	6711.37	6632.00
1	5	1	5873.00	2840.00	197.90	0	Spot (Block1, Row1, Column5)	7402.63	7279.00	676.74	0.01	0.09	6404.00	6467.48	6404.00	573.96	0.00	0.09	76.00	34.00	0.00	875.00	998.63	8224324.00	1.63	6793.95	6576.50
1	6	1	6168.00	2830.00	197.55	0	Spot (Block1, Row1, Column6)	7578.82	7532.50	625.02	0.00	0.08	6314.00	6350.03	6314.00	428.66	0.00	0.07	90.00	71.00	0.00	1218.50	1264.82	8382177.00	2.87	6832.51	6772.00
1	7	1	6472.00	2832.00	161.00	0	Spot (Block1, Row1, Column7)	8573.29	8461.00	919.94	0.01	0.11	6301.00	6347.89	6301.00	430.92	0.00	0.07	99.00	96.00	0.00	2160.00	2272.29	6189917.00	5.16	7145.27	7164.50
1	8	1	6779.00	2830.00	191.95	0	Spot (Block1, Row1, Column8)	7419.67	7372.00	570.16	0.00	0.08	6295.00	6332.76	6295.00	416.71	0.00	0.07	91.00	65.00	0.00	1077.00	1124.67	7709040.00	2.61	6850.36	6799.00
1	1	2	4668.00	3138.00	214.20	0	Spot (Block1, Row2, Column1)	7297.56	7210.00	859.35	0.01	0.12	6530.00	6591.57	6530.00	568.17	0.00	0.09	57.00	20.00	0.00	680.00	767.56	9537909.00	1.24	6944.25	6893.00
1	2	2	4963.00	3149.00	120.50	0	Spot (Block1, Row2, Column2)	7128.31	7056.00	470.65	0.00	0.07	6187.00	6248.40	6187.00	491.13	0.00	0.08	80.00	42.00	0.00	869.00	941.31	2715886.00	1.79	6566.63	6542.50
1	3	2	5277.00	3149.00	198.10	0	Spot (Block1, Row2, Column3)	6847.27	6844.50	407.38	0.00	0.06	6099.00	6156.05	6099.00	423.69	0.00	0.07	75.00	41.00	0.00	745.50	748.27	7614162.00	1.63	6399.40	6382.50
1	4	2	5570.00	3149.00	220.00	0	Spot (Block1, Row2, Column4)	7197.00	7119.00	517.11	0.00	0.07	6388.00	6460.89	6388.00	595.81	0.00	0.09	58.00	26.00	0.00	731.00	809.00	9924662.00	1.24	6719.76	6740.00
1	5	2	5870.00	3137.00	207.20	0	Spot (Block1, Row2, Column5)	14358.90	14347.50	2229.70	0.00	0.16	6449.50	6531.30	6449.50	627.48	0.01	0.10	100.00	100.00	0.00	7898.00	7909.40	17546574.00	12.47	9054.71	8957.50
1	6	2	6155.00	3136.00	195.15	0	Spot (Block1, Row2, Column6)	7411.67	7461.00	533.24	0.00	0.07	6263.00	6338.08	6263.00	461.18	0.01	0.07	89.00	64.00	0.00	1198.00	1148.67	7989785.00	2.33	6677.36	6575.00
1	7	2	6459.00	3142.00	199.85	0	Spot (Block1, Row2, Column7)	6964.31	6901.50	522.64	0.00	0.08	6164.00	6205.14	6164.00	395.01	0.00	0.06	76.00	45.00	0.00	737.50	800.31	7897524.00	1.92	6513.40	6514.00
1	8	2	6778.00	3144.00	229.10	0	Spot (Block1, Row2, Column8)	6794.49	6772.00	477.00	0.00	0.07	6240.00	6273.43	6240.00	415.36	0.00	0.07	58.00	27.00	0.00	532.00	554.49	10266481.00	1.25	6394.17	6343.00
1	1	3	4661.00	3428.00	162.15	0	Spot (Block1, Row3, Column1)	8491.19	8367.00	824.63	0.01	0.10	6258.00	6310.82	6258.00	485.17	0.00	0.08	100.00	97.00	0.00	2109.00	2233.19	6147622.00	4.49	7199.35	7160.00
1	2	3	4967.00	3415.00	169.85	0	Spot (Block1, Row3, Column2)	6867.06	6828.50	432.93	0.00	0.06	6103.00	6163.92	6103.00	583.52	0.00	0.09	60.00	21.00	0.00	725.50	764.06	5507380.00	1.20	6458.50	6391.00
1	3	3	5268.00	3429.00	144.80	0	Spot (Block1, Row3, Column3)	8750.92	8346.00	1821.09	0.02	0.21	6202.00	6260.21	6202.00	517.90	0.00	0.08	99.00	98.00	0.00	2144.00	2548.92	5014280.00	4.81	7272.50	7251.00
1	4	3	5559.00	3427.00	190.85	0	Spot (Block1, Row3, Column4)	7932.98	7848.00	860.39	0.00	0.11	6317.00	6367.08	6317.00	607.29	0.00	0.10	86.00	65.00	0.00	1531.00	1615.98	8163041.00	2.58	6855.00	6789.00
1	5	3	5873.00	3432.00	182.30	0	Spot (Block1, Row3, Column5)	7733.54	7593.00	789.06	0.01	0.10	6376.00	6441.42	6376.00	450.77	0.00	0.07	90.00	68.00	0.00	1217.00	1357.54	7192193.00	2.87	6873.88	6824.50
1	6	3	6170.00	3432.00	200.35	0	Spot (Block1, Row3, Column6)	7095.01	7029.00	445.80	0.00	0.06	6234.00	6290.60	6234.00	417.33	0.00	0.07	83.00	47.00	0.00	795.00	861.01	8095403.00	1.93	6626.61	6636.50
1	7	3	6460.00	3433.00	179.35	0	Spot (Block1, Row3, Column7)	7070.79	7018.50	523.20	0.00	0.07	6092.00	6138.53	6092.00	431.70	0.00	0.07	81.00	53.00	0.00	926.50	978.79	6377857.00	2.16	6466.05	6443.00
1	8	3	6773.00	3436.00	188.70	0	Spot (Block1, Row3, Column8)	7072.28	6996.00	499.76	0.00	0.07	6197.00	6236.74	6197.00	442.12	0.00	0.07	80.00	44.00	0.00	799.00	875.28	7114712.00	1.89	6704.85	6703.00
1	1	4	4667.00	3741.00	165.05	0	Spot (Block1, Row4, Column1)	7586.75	7393.00	983.46	0.01	0.13	6003.00	6024.63	6003.00	404.83	0.00	0.07	96.00	79.00	0.00	1390.00	1583.75	5712821.00	3.86	6362.51	6339.00
1	2	4	4969.00	3752.00	205.25	0	Spot (Block1, Row4, Column2)	6644.83	6666.00	395.00	0.00	0.06	6059.00	6111.51	6059.00	597.96	0.00	0.10	50.00	5.00	0.00	607.00	585.83	7940568.00	0.89	6274.58	6213.50
1	3	4	5265.00	3733.00	148.25	0	Spot (Block1, Row4, Column3)	11727.33	11761.50	1638.05	0.00	0.14	6234.00	6282.00	6234.00	521.11	0.00	0.08	100.00	100.00	0.00	5527.50	5493.33	7036395.00	10.45	7923.83	7831.00
1	4	4	5565.00	3742.00	200.65	0	Spot (Block1, Row4, Column4)	7006.92	6977.00	406.67	0.00	0.06	6260.00	6315.70	6260.00	606.56	0.00	0.10	59.00	13.00	0.00	717.00	746.92	8015914.00	1.14	6694.55	6728.00
1	5	4	5861.00	3742.00	195.40	0	Spot (Block1, Row4, Column5)	7537.59	7399.00	756.76	0.01	0.10	6315.00	6391.36	6315.00	652.17	0.01	0.10	85.00	36.00	0.00	1084.00	1222.59	8125520.00	1.76	6857.35	6864.00
1	6	4	6158.00	3721.00	211.00	0	Spot (Block1, Row4, Column6)	13686.78	13636.00	2238.70	0.00	0.16	6188.50	6248.74	6188.50	538.67	0.00	0.09	100.00	100.00	0.00	7447.50	7498.28	17382206.00	13.81	8657.60	8557.00
1	7	4	6446.00	3752.00	141.65	0	Spot (Block1, Row4, Column7)	9573.22	7805.00	5496.68	0.09	0.57	5986.00	6042.51	5986.00	494.71	0.00	0.08	98.00	76.00	0.00	1819.00	3587.22	5226979.00	7.14	7622.92	6868.50
1	8	4	6772.00	3744.00	163.25	0	Spot (Block1, Row4, Column8)	7852.92	7769.00	753.91	0.00	0.10	6099.00	6142.07	6099.00	478.33	0.00	0.08	96.00	85.00	0.00	1670.00	1753.92	5803308.00	3.58	6642.58	6600.00
1	1	5	4672.00	4033.00	155.65	0	Spot (Block1, Row5, Column1)	8345.84	8414.00	920.25	0.00	0.11	5984.00	6020.52	5984.00	463.39	0.00	0.08	99.00	92.00	0.00	2430.00	2361.84	5549986.00	5.02	6618.44	6568.00
1	2	5	4982.00	4045.00	194.10	0	Spot (Block1, Row5, Column2)	7192.52	7127.50	545.00	0.00	0.08	6206.00	6241.34	6206.00	404.98	0.00	0.06	88.00	57.00	0.00	921.50	986.52	7638455.00	2.35	6639.97	6631.00
1	3	5	5276.00	4048.00	204.05	0	Spot (Block1, Row5, Column3)	7645.86	7557.00	600.05	0.01	0.08	6398.00	6437.40	6398.00	427.15	0.00	0.07	93.00	74.00	0.00	1159.00	1247.86	9045055.00	2.83	6883.35	6934.00
1	4	5	5561.00	4028.00	191.75	0	Spot (Block1, Row5, Column4)	7737.31	7676.00	616.01	0.00	0.08	6351.00	6408.01	6351.00	456.14	0.00	0.07	96.00	75.00	0.00	1325.00	1386.31	8015849.00	2.91	7002.18	6974.00
1	5	5	5863.00	4030.00	155.75	0	Spot (Block1, Row5, Column5)	11183.17	11000.00	1884.25	0.01	0.17	6283.00	6348.83	6283.00	498.28	0.00	0.08	100.00	99.00	0.00	4717.00	4900.17	7459171.00	9.70	7699.06	7634.00
1	6	5	6165.00	4032.00	220.65	0	Spot (Block1, Row5, Column6)	6912.88	6905.00	518.23	0.00	0.07	6065.00	6130.63	6065.00	558.48	0.00	0.09	67.00	30.00	0.00	840.00	847.88	9678028.00	1.40	6310.46	6257.00
1	7	5	6479.00	4051.00	195.70	0	Spot (Block1, Row5, Column7)	6927.04	6807.00	750.72	0.01	0.11	5842.50	5897.57	5842.50	448.93	0.00	0.08	88.00	54.00	0.00	964.50	1084.54	7508907.00	2.29	6315.84	6248.00
1	8	5	6775.00	4037.00	174.75	0	Spot (Block1, Row5, Column8)	7720.11	7380.50	1522.35	0.02	0.20	5990.00	6035.31	5990.00	443.30	0.00	0.07	95.00	75.00	0.00	1390.50	1730.11	6546657.00	3.80	6515.10	6515.00
1	1	6	4675.00	4335.00	202.60	0	Spot (Block1, Row6, Column1)	6623.58	6543.00	478.62	0.01	0.07	5856.50	5891.57	5856.50	358.04	0.00	0.06	82.00	48.00	0.00	686.50	767.08	7742963.00	2.04	6172.79	6173.50
1	2	6	4971.00	4324.00	222.55	0	Spot (Block1, Row6, Column2)	7103.97	7116.00	457.43	0.00	0.06	6138.00	6186.92	6138.00	427.47	0.00	0.07	85.00	63.00	0.00	978.00	965.97	10101841.00	2.15	6570.00	6492.00
1	3	6	5260.00	4329.00	184.90	0	Spot (Block1, Row6, Column3)	8055.32	7934.00	839.82	0.01	0.10	6317.00	6335.35	6317.00	442.02	0.00	0.07	98.00	84.00	0.00	1617.00	1738.32	7741162.00	3.89	6999.27	6999.50
1	4	6	5565.00	4323.00	206.75	0	Spot (Block1, Row6, Column4)	7276.61	7243.00	591.84	0.00	0.08	6164.00	6207.19	6164.00	467.36	0.00	0.08	83.00	58.00	0.00	1079.00	1112.61	8855634.00	2.29	6597.44	6478.00
1	5	6	5871.00	4335.00	149.60	0	Spot (Block1, Row6, Column5)	9867.08	9802.00	1357.54	0.00	0.14	6033.00	6110.39	6033.00	598.45	0.01	0.10	100.00	99.00	0.00	3769.00	3834.08	6038655.00	6.28	7227.77	7222.50
1	6	6	6190.00	4335.00	181.10	0	Spot (Block1, Row6, Column6)	6765.48	6706.00	453.86	0.00	0.07	5879.00	5936.21	5879.00	617.86	0.00	0.10	65.00	22.00	0.00	827.00	886.48	6258067.00	1.34	6393.60	6338.50
1	7	6	6466.00	4334.00	177.25	0	Spot (Block1, Row6, Column7)	7073.57	7005.00	649.77	0.00	0.09	5826.00	5873.45	5826.00	466.99	0.00	0.08	89.00	66.00	0.00	1179.00	1247.57	6189376.00	2.57	6332.63	6316.00
1	8	6	6788.00	4347.00	178.65	0	Spot (Block1, Row6, Column8)	7268.67	7152.50	782.87	0.01	0.11	6083.00	6119.63	6083.00	483.84	0.00	0.08	88.00	55.00	0.00	1069.50	1185.67	6527270.00	2.37	6707.51	6666.00
1	1	7	4670.00	4631.00	227.40	0	Spot (Block1, Row7, Column1)	6482.99	6404.50	471.02	0.01	0.07	5796.00	5886.22	5796.00	555.63	0.01	0.09	55.00	20.00	0.00	608.50	686.99	9607792.00	1.07	6001.35	6027.00
1	2	7	4981.00	4642.00	208.45	0	Spot (Block1, Row7, Column2)	6746.63	6723.00	384.34	0.00	0.06	5949.00	6009.47	5949.00	470.53	0.00	0.08	79.00	34.00	0.00	774.00	797.63	8365819.00	1.57	6301.47	6288.50
1	3	7	5259.00	4626.00	207.40	0	Spot (Block1, Row7, Column3)	7032.46	7012.50	625.53	0.00	0.09	6044.00	6090.53	6044.00	447.48	0.00	0.07	85.00	54.00	0.00	968.50	988.46	8593666.00	2.10	6508.59	6474.00
1	4	7	5565.00	4641.00	195.25	0	Spot (Block1, Row7, Column4)	6923.73	6841.00	500.60	0.01	0.07	5948.00	5980.29	5948.00	428.36	0.00	0.07	90.00	52.00	0.00	893.00	975.73	7470707.00	2.20	6441.71	6455.00
1	5	7	5860.00	4641.00	204.00	0	Spot (Block1, Row7, Column5)	6696.62	6614.50	476.88	0.01	0.07	5834.00	5890.94	5834.00	425.58	0.00	0.07	80.00	45.00	0.00	780.50	862.62	7928795.00	1.89	6261.09	6184.00
1	6	7	6160.00	4634.00	204.00	0	Spot (Block1, Row7, Column6)	6741.62	6655.00	605.70	0.01	0.09	5810.00	5845.59	5810.00	427.78	0.00	0.07	85.00	49.00	0.00	845.00	931.62	7982077.00	2.09	6186.26	6249.00
1	7	7	6463.00	4642.00	197.90	0	Spot (Block1, Row7, Column7)	7262.44	7031.00	918.58	0.01	0.13	5875.00	5926.11	5875.00	480.05	0.00	0.08	90.00	64.00	0.00	1156.00	1387.44	8054041.00	2.78	6300.05	6334.00
1	8	7	6768.00	4626.00	154.40	0	Spot (Block1, Row7, Column8)	17092.41	17198.00	2573.16	0.00	0.15	6170.00	6247.23	6170.00	567.51	0.01	0.09	100.00	100.00	0.00	11028.00	10922.41	11178435.00	19.11	10020.81	9771.00
1	1	8	4663.00	4942.00	151.80	0	Spot (Block1, Row8, Column1)	64899.22	65535.00	3473.42	0.00	0.05	5926.00	6051.70	5926.00	675.27	0.01	0.11	100.00	100.00	95.06	59609.00	58973.22	40757076.00	87.15	26832.31	24039.00
1	2	8	4979.00	4954.00	190.70	0	Spot (Block1, Row8, Column2)	7057.13	6944.00	981.74	0.01	0.14	6027.00	6109.03	6027.00	573.28	0.01	0.09	76.00	32.00	0.00	917.00	1030.13	7275903.00	1.65	6476.59	6451.00
1	3	8	5262.00	4927.00	159.70	0	Spot (Block1, Row8, Column3)	8543.46	7584.00	4213.56	0.05	0.49	6069.00	6116.53	6069.00	492.57	0.00	0.08	96.00	76.00	0.14	1515.00	2474.46	6048772.00	4.93	6764.46	6781.50
1	4	8	5564.00	4939.00	185.50	0	Spot (Block1, Row8, Column4)	7001.51	6949.00	609.41	0.00	0.09	5971.00	6024.49	5971.00	476.27	0.00	0.08	81.00	51.00	0.00	978.00	1030.51	6756458.00	2.05	6517.66	6498.00
1	5	8	5854.00	4932.00	214.45	0	Spot (Block1, Row8, Column5)	6582.83	6529.00	453.86	0.00	0.07	5863.00	5919.43	5863.00	422.24	0.00	0.07	68.00	40.00	0.00	666.00	719.83	8643262.00	1.57	6173.48	6149.00
1	6	8	6175.00	4939.00	181.45	0	Spot (Block1, Row8, Column6)	6962.31	6929.50	707.98	0.00	0.10	5874.50	5919.18	5874.50	435.92	0.00	0.07	83.00	59.00	0.00	1055.00	1087.81	6405327.00	2.39	6404.20	6461.00
1	7	8	6463.00	4933.00	206.20	0	Spot (Block1, Row8, Column7)	7045.27	6911.00	819.82	0.01	0.12	5983.00	6041.33	5983.00	519.59	0.00	0.09	78.00	43.00	0.00	928.00	1062.27	8517728.00	1.93	6521.16	6396.00
1	8	8	6758.00	4940.00	145.70	0	Spot (Block1, Row8, Column8)	14946.25	14744.00	3707.48	0.01	0.25	6278.00	6368.43	6278.00	604.35	0.01	0.09	100.00	100.00	0.00	8466.00	8668.25	8623989.00	14.19	8806.09	8396.50
2	1	1	9172.00	2836.00	158.50	0	Spot (Block2, Row1, Column1)	64764.18	65535.00	3007.13	0.01	0.05	6483.00	6575.72	6483.00	663.62	0.01	0.10	100.00	100.00	89.35	59052.00	58281.18	45011536.00	87.68	26917.02	23763.00
2	2	1	9473.00	2845.00	190.90	0	Spot (Block2, Row1, Column2)	7630.61	7561.00	600.08	0.00	0.08	6433.00	6500.78	6433.00	574.23	0.00	0.09	87.00	48.00	0.00	1128.00	1197.61	7836632.00	1.97	6918.79	6981.00
2	3	1	9792.00	2833.00	198.30	0	Spot (Block2, Row1, Column3)	7160.92	7161.50	479.09	0.00	0.07	6455.00	6498.29	6455.00	476.71	0.00	0.07	67.00	28.00	0.00	706.50	705.92	7991591.00	1.39	6788.57	6741.00
2	4	1	10073.00	2847.00	186.95	0	Spot (Block2, Row1, Column4)	7739.87	7730.00	618.11	0.00	0.08	6625.00	6661.02	6625.00	501.90	0.00	0.08	82.00	54.00	0.00	1105.00	1114.87	7623772.00	2.15	7071.26	6996.50
2	5	1	10385.00	2831.00	187.10	0	Spot (Block2, Row1, Column5)	8140.75	8047.00	627.23	0.01	0.08	6839.00	6905.66	6839.00	559.39	0.00	0.08	90.00	54.00	0.00	1208.00	1301.75	8018634.00	2.21	7454.60	7413.00
2	6	1	10671.00	2837.00	189.20	0	Spot (Block2, Row1, Column6)	8118.58	8045.50	655.68	0.00	0.08	6904.00	6991.67	6904.00	570.70	0.01	0.08	83.00	50.00	0.00	1141.50	1214.58	8232240.00	1.97	7549.56	7546.50
2	7	1	10975.00	2840.00	169.95	0	Spot (Block2, Row1, Column7)	8619.17	8624.00	725.30	0.00	0.08	6921.00	7009.21	6921.00	566.69	0.01	0.08	96.00	72.00	0.00	1703.00	1698.17	6903956.00	2.84	7631.29	7646.00
2	8	1	11270.00	2834.00	187.50	0	Spot (Block2, Row1, Column8)	8969.83	8793.00	1053.74	0.01	0.12	6900.00	6985.61	6900.00	583.38	0.01	0.08	97.00	82.00	0.00	1893.00	2069.83	8853221.00	3.40	7708.99	7731.00
2	1	2	9174.00	3142.00	212.75	0	Spot (Block2, Row2, Column1)	7140.68	7059.00	533.07	0.00	0.07	6237.00	6318.27	6237.00	569.33	0.01	0.09	72.00	27.00	0.00	822.00	903.68	9232893.00	1.44	6556.54	6544.00
2	2	2	9467.00	3146.00	151.55	0	Spot (Block2, Row2, Column2)	7090.92	7038.50	544.07	0.00	0.08	6179.00	6235.79	6179.00	457.45	0.00	0.07	81.00	45.00	0.00	859.50	911.92	4453096.00	1.87	6761.68	6806.50
2	3	2	9786.00	3135.00	189.85	0	Spot (Block2, Row2, Column3)	7204.30	7168.00	495.32	0.00	0.07	6215.00	6260.90	6215.00	461.88	0.00	0.07	84.00	52.00	0.00	953.00	989.30	7297954.00	2.04	6689.88	6716.00
2	4	2	10083.00	3137.00	205.35	0	Spot (Block2, Row2, Column4)	7335.21	7283.50	554.89	0.00	0.08	6394.00	6431.69	6394.00	480.57	0.00	0.07	77.00	46.00	0.00	889.50	941.21	8772909.00	1.88	6695.50	6651.00
2	5	2	10376.00	3135.00	192.20	0	Spot (Block2, Row2, Column5)	11009.47	10970.50	1448.89	0.00	0.13	6566.50	6614.97	6566.50	508.08	0.00	0.08	100.00	99.00	0.00	4404.00	4442.97	11515909.00	8.65	8054.40	8062.00
2	6	2	10669.00	3135.00	197.20	0	Spot (Block2, Row2, Column6)	7815.42	7796.00	651.72	0.00	0.08	6692.50	6766.30	6692.50	540.45	0.00	0.08	77.00	51.00	0.00	1103.50	1122.92	8596962.00	1.94	7300.44	7321.00
2	7	2	10938.00	3122.00	167.35	0	Spot (Block2, Row2, Column7)	9926.62	8085.50	8826.57	0.09	0.89	6810.00	6879.41	6810.00	564.69	0.00	0.08	76.00	56.00	1.41	1275.50	3116.62	7762614.00	5.40	7613.40	7633.00
2	8	2	11268.00	3137.00	205.15	0	Spot (Block2, Row2, Column8)	7747.79	7698.50	613.90	0.00	0.08	6760.00	6824.67	6760.00	529.48	0.00	0.08	75.00	43.00	0.00	938.50	987.79	9266359.00	1.74	7271.61	7213.50
2	1	3	9185.00	3438.00	158.25	0	Spot (Block2, Row3, Column1)	7589.57	7359.00	714.86	0.01	0.09	6025.00	6056.29	6025.00	455.08	0.00	0.08	95.00	88.00	0.00	1334.00	1564.57	5244393.00	3.37	6662.11	6644.00
2	2	3	9475.00	3438.00	185.45	0	Spot (Block2, Row3, Column2)	7032.46	6953.50	577.41	0.00	0.08	5947.00	5983.84	5947.00	439.88	0.00	0.07	89.00	58.00	0.00	1006.50	1085.46	6821489.00	2.38	6449.45	6397.00
2	3	3	9771.00	3429.00	177.25	0	Spot (Block2, Row3, Column3)	7357.35	7272.00	732.04	0.01	0.10	5976.00	6015.73	5976.00	441.60	0.00	0.07	92.00	71.00	0.00	1296.00	1381.35	6467111.00	3.04	6604.67	6620.00
2	4	3	10073.00	3426.00	191.65	0	Spot (Block2, Row3, Column4)	7522.97	7387.50	729.34	0.01	0.10	6060.00	6114.06	6060.00	454.96	0.00	0.07	95.00	76.00	0.00	1327.50	1462.97	7793794.00	3.10	6670.06	6616.00
2	5	3	10372.00	3432.00	160.00	0	Spot (Block2, Row3, Column5)	8128.33	7905.00	2009.32	0.01	0.25	6207.00	6264.82	6207.00	506.90	0.00	0.08	96.00	82.00	0.00	1698.00	1921.33	5771113.00	3.68	7147.27	7129.50
2	6	3	10676.00	3430.00	195.45	0	Spot (Block2, Row3, Column6)	7652.89	7650.00	604.30	0.00	0.08	6393.00	6438.63	6393.00	546.16	0.00	0.08	86.00	60.00	0.00	1257.00	1259.89	8272779.00	2.22	6959.28	6921.00
2	7	3	10973.00	3428.00	197.25	0	Spot (Block2, Row3, Column7)	7399.19	7382.00	546.39	0.00	0.07	6567.00	6628.96	6567.00	557.85	0.00	0.08	66.00	29.00	0.00	815.00	832.19	8131711.00	1.38	6982.62	7017.00
2	8	3	11266.00	3431.00	192.60	0	Spot (Block2, Row3, Column8)	7616.23	7583.50	786.06	0.00	0.10	6561.00	6630.24	6561.00	491.11	0.00	0.07	76.00	52.00	0.00	1022.50	1055.23	7966575.00	2.01	7084.97	7084.00
2	1	4	9176.00	3740.00	185.30	0	Spot (Block2, Row4, Column1)	7154.42	7052.00	637.02	0.01	0.09	5929.00	5968.74	5929.00	429.66	0.00	0.07	90.00	67.00	0.00	1123.00	1225.42	6925477.00	2.76	6450.90	6464.00
2	2	4	9468.00	3736.00	207.10	0	Spot (Block2, Row4, Column2)	6857.44	6812.00	509.89	0.00	0.07	5827.00	5869.18	5827.00	444.97	0.00	0.08	87.00	55.00	0.00	985.00	1030.44	8366077.00	2.22	6281.43	6279.50
2	3	4	9778.00	3739.00	151.85	0	Spot (Block2, Row4, Column3)	10872.42	10476.00	3056.55	0.02	0.28	5819.00	5866.39	5819.00	456.54	0.00	0.08	100.00	100.00	0.00	4657.00	5053.42	6893116.00	10.97	7468.71	7370.00
2	4	4	10074.00	3746.00	199.80	0	Spot (Block2, Row4, Column4)	6748.00	6695.00	542.34	0.00	0.08	5862.00	5908.71	5862.00	442.34	0.00	0.07	75.00	47.00	0.00	833.00	886.00	7638735.00	1.90	6253.81	6207.50
2	5	4	10362.00	3733.00	188.75	0	Spot (Block2, Row4, Column5)	7036.19	6992.00	721.84	0.00	0.10	5923.00	5983.10	5923.00	468.51	0.00	0.08	80.00	55.00	0.00	1069.00	1113.19	7071376.00	2.25	6392.47	6386.00
2	6	4	10675.00	3736.00	194.85	0	Spot (Block2, Row4, Column6)	10396.30	10460.00	1202.76	0.00	0.12	6091.00	6149.63	6091.00	496.24	0.00	0.08	100.00	99.00	0.00	4369.00	4305.30	11144832.00	8.56	7506.77	7436.00
2	7	4	10969.00	3722.00	155.25	0	Spot (Block2, Row4, Column7)	8213.08	7929.00	1571.71	0.02	0.19	6366.50	6423.41	6366.50	508.13	0.00	0.08	91.00	77.00	0.00	1562.50	1846.58	5437057.00	3.52	7118.34	7091.00
2	8	4	11273.00	3744.00	163.80	0	Spot (Block2, Row4, Column8)	8561.56	8550.00	803.69	0.00	0.09	6485.00	6553.23	6485.00	610.30	0.00	0.09	98.00	85.00	0.00	2065.00	2076.56	6378364.00	3.29	7246.69	7229.50
2	1	5	9176.00	4038.00	169.90	0	Spot (Block2, Row5, Column1)	8123.80	7970.00	1074.26	0.01	0.13	6007.00	6044.32	6007.00	455.07	0.00	0.08	99.00	92.00	0.00	1963.00	2116.80	6547780.00	4.57	6780.40	6766.50
2	2	5	9478.00	4038.00	210.20	0	Spot (Block2, Row5, Column2)	6909.79	6840.50	725.34	0.00	0.10	5869.00	5915.51	5869.00	442.74	0.00	0.07	81.00	54.00	0.00	971.50	1040.79	8720150.00	2.25	6362.06	6242.00
2	3	5	9775.00	4038.00	192.95	0	Spot (Block2, Row5, Column3)	7372.09	7246.00	736.40	0.01	0.10	5855.00	5882.97	5855.00	438.84	0.00	0.07	93.00	81.00	0.00	1391.00	1517.09	7777552.00	3.39	6484.06	6473.00
2	4	5	10074.00	4038.00	185.80	0	Spot (Block2, Row5, Column4)	7189.22	7100.50	624.69	0.01	0.09	5856.00	5898.55	5856.00	460.03	0.00	0.08	94.00	68.00	0.00	1244.50	1333.22	6987919.00	2.81	6402.35	6428.50
2	5	5	10375.00	4042.00	156.60	0	Spot (Block2, Row5, Column5)	10759.58	10577.00	2011.93	0.01	0.19	5931.00	6004.17	5931.00	494.63	0.01	0.08	100.00	99.00	0.00	4646.00	4828.58	7273474.00	9.61	7392.05	7483.00
2	6	5	10680.00	4032.00	224.75	0	Spot (Block2, Row5, Column6)	7130.67	7054.00	603.52	0.00	0.08	6095.00	6138.81	6095.00	492.02	0.00	0.08	82.00	48.00	0.00	959.00	1035.67	10303825.00	2.02	6450.73	6418.50
2	7	5	10978.00	4037.00	204.80	0	Spot (Block2, Row5, Column7)	7548.18	7575.00	679.72	0.00	0.09	6263.00	6343.07	6263.00	496.38	0.01	0.08	83.00	65.00	0.00	1312.00	1285.18	8952145.00	2.43	6755.74	6636.00
2	8	5	11266.00	4025.00	151.95	0	Spot (Block2, Row5, Column8)	9314.40	8368.00	4663.71	0.05	0.50	6400.00	6445.64	6400.00	506.41	0.00	0.08	94.00	89.00	0.00	1968.00	2914.40	5914644.00	5.66	7507.07	7423.00
2	1	6	9178.00	4340.00	192.95	0	Spot (Block2, Row6, Column1)	7337.84	7285.50	623.02	0.00	0.08	6007.00	6060.20	6007.00	471.83	0.00	0.08	94.00	66.00	0.00	1278.50	1330.84	7704736.00	2.71	6655.69	6676.00
2	2	6	9479.00	4334.00	210.65	0	Spot (Block2, Row6, Column2)	6991.33	6977.00	615.55	0.00	0.09	5878.00	5938.43	5878.00	459.31	0.00	0.08	84.00	59.00	0.00	1099.00	1113.33	8858018.00	2.29	6301.31	6266.50
2	3	6	9769.00	4338.00	181.40	0	Spot (Block2, Row6, Column3)	7583.91	7450.00	753.14	0.01	0.10	5865.00	5900.93	5865.00	471.67	0.00	0.08	97.00	88.00	0.00	1585.00	1718.91	6999953.00	3.57	6624.67	6703.50
2	4	6	10086.00	4335.00	191.50	0	Spot (Block2, Row6, Column4)	7135.36	6998.00	611.80	0.01	0.09	5870.00	5897.01	5870.00	447.55	0.00	0.08	94.00	71.00	0.00	1128.00	1265.36	7406503.00	2.77	6486.16	6443.50
2	5	6	10378.00	4339.00	162.90	0	Spot (Block2, Row6, Column5)	8484.51	8399.00	1136.12	0.00	0.13	5941.50	6005.61	5941.50	487.07	0.00	0.08	96.00	92.00	0.00	2457.50	2543.01	6236117.00	5.09	6848.55	6738.00
2	6	6	10678.00	4343.00	191.85	0	Spot (Block2, Row6, Column6)	7201.85	7039.00	986.20	0.01	0.14	6098.00	6152.03	6098.00	499.76	0.00	0.08	83.00	46.00	0.00	941.00	1103.85	7475524.00	2.10	6643.32	6712.00
2	7	6	10983.00	4334.00	183.75	0	Spot (Block2, Row6, Column7)	7649.02	7523.00	655.80	0.01	0.09	6210.00	6273.08	6210.00	494.45	0.00	0.08	94.00	71.00	0.00	1313.00	1439.02	7281868.00	2.78	6823.60	6868.00
2	8	6	11273.00	4335.00	175.20	0	Spot (Block2, Row6, Column8)	7258.92	7241.00	751.89	0.00	0.10	6296.00	6345.50	6296.00	521.62	0.00	0.08	65.00	44.00	0.00	945.00	962.92	6249930.00	1.75	6733.77	6725.00
2	1	7	9173.00	4636.00	205.05	0	Spot (Block2, Row7, Column1)	7179.08	7081.00	635.40	0.01	0.09	5989.00	6055.71	5989.00	562.22	0.00	0.09	82.00	48.00	0.00	1092.00	1190.08	8578997.00	2.00	6439.38	6390.00
2	2	7	9480.00	4642.00	215.25	0	Spot (Block2, Row7, Column2)	6905.20	6758.00	593.37	0.01	0.09	5863.00	5927.91	5863.00	481.23	0.00	0.08	87.00	45.00	0.00	895.00	1042.20	9142482.00	2.03	6246.16	6222.00
2	3	7	9782.00	4638.00	204.20	0	Spot (Block2, Row7, Column3)	6957.56	6965.00	655.30	0.00	0.09	5837.50	5887.24	5837.50	500.13	0.00	0.08	80.00	56.00	0.00	1127.50	1120.06	8209916.00	2.14	6401.86	6336.00
2	4	7	10076.00	4640.00	208.45	0	Spot (Block2, Row7, Column4)	6863.82	6766.50	543.69	0.01	0.08	5831.50	5886.87	5831.50	476.27	0.00	0.08	84.00	49.00	0.00	935.00	1032.32	8456227.00	2.05	6290.58	6230.50
2	5	7	10378.00	4644.00	210.30	0	Spot (Block2, Row7, Column5)	7011.57	6985.00	651.30	0.00	0.09	5905.00	5972.31	5905.00	496.81	0.00	0.08	78.00	53.00	0.00	1080.00	1106.57	8841591.00	2.09	6374.30	6372.00
2	6	7	10674.00	4634.00	204.85	0	Spot (Block2, Row7, Column6)	7364.21	7330.50	569.25	0.00	0.08	6068.00	6114.63	6068.00	523.42	0.00	0.09	91.00	63.00	0.00	1262.50	1296.21	8792870.00	2.39	6645.53	6570.00
2	7	7	10964.00	4636.00	196.05	0	Spot (Block2, Row7, Column7)	7339.26	7314.50	668.85	0.00	0.09	6166.00	6222.23	6166.00	549.63	0.00	0.09	76.00	52.00	0.00	1148.50	1173.26	7970433.00	2.03	6932.06	6941.00
2	8	7	11278.00	4639.00	109.90	0	Spot (Block2, Row7, Column8)	12836.57	12630.00	1382.87	0.01	0.11	6280.00	6329.89	6280.00	567.12	0.00	0.09	100.00	100.00	0.00	6350.00	6556.57	3979336.00	11.47	8815.89	8537.50
2	1	8	9169.00	4941.00	154.35	0	Spot (Block2, Row8, Column1)	64232.31	65535.00	5023.11	0.01	0.08	5990.00	6107.46	5990.00	853.02	0.01	0.14	100.00	100.00	88.82	59545.00	58242.31	41944084.00	68.14	22956.20	19072.00
2	2	8	9478.00	4933.00	189.95	0	Spot (Block2, Row8, Column2)	6984.29	7023.50	623.34	0.00	0.09	5865.00	5959.02	5865.00	611.47	0.01	0.10	73.00	47.00	0.00	1158.50	1119.29	7110011.00	1.68	6429.42	6433.00
2	3	8	9774.00	4934.00	188.90	0	Spot (Block2, Row8, Column3)	7442.22	7229.00	1308.73	0.01	0.18	5843.00	5890.49	5843.00	532.83	0.00	0.09	90.00	64.00	0.00	1386.00	1599.22	7449661.00	2.91	6508.47	6405.00
2	4	8	10086.00	4942.00	193.85	0	Spot (Block2, Row8, Column4)	7190.98	7133.00	698.83	0.00	0.10	5907.00	5971.88	5907.00	706.68	0.00	0.12	80.00	37.00	0.00	1226.00	1283.98	7629628.00	1.73	6482.25	6461.00
2	5	8	10369.00	4930.00	211.75	0	Spot (Block2, Row8, Column5)	6963.01	6911.00	699.94	0.00	0.10	5934.00	6017.10	5934.00	544.23	0.01	0.09	67.00	46.00	0.00	977.00	1029.01	8912659.00	1.74	6310.20	6224.00
2	6	8	10677.00	4942.00	186.40	0	Spot (Block2, Row8, Column6)	7674.53	7495.00	958.43	0.01	0.12	6056.00	6108.85	6056.00	556.13	0.00	0.09	93.00	66.00	0.00	1439.00	1618.53	7428948.00	2.82	6749.84	6701.50
2	7	8	10978.00	4939.00	191.70	0	Spot (Block2, Row8, Column7)	7425.89	7348.00	762.95	0.00	0.10	6128.00	6203.98	6128.00	592.82	0.01	0.10	81.00	51.00	0.00	1220.00	1297.89	7700647.00	2.06	6717.65	6626.00
2	8	8	11263.00	4942.00	150.25	0	Spot (Block2, Row8, Column8)	17384.05	16759.00	6687.45	0.02	0.38	6314.00	6386.85	6314.00	619.99	0.00	0.10	100.00	100.00	0.32	10445.00	11070.05	10708574.00	17.74	9296.73	8952.00
3	1	1	13675.00	2835.00	160.55	0	Spot (Block3, Row1, Column1)	64346.09	65535.00	3942.36	0.01	0.06	7365.00	7453.55	7365.00	764.04	0.01	0.10	100.00	100.00	84.79	58170.00	56981.09	45686164.00	74.46	25074.31	21846.00
3	2	1	13968.00	2839.00	155.45	0	Spot (Block3, Row1, Column2)	17818.70	17778.00	4647.63	0.00	0.26	7169.00	7226.32	7169.00	695.90	0.00	0.10	100.00	100.00	0.00	10609.00	10649.70	11849438.00	15.22	9766.58	9619.50
3	3	1	14281.00	2839.00	196.45	0	Spot (Block3, Row1, Column3)	9292.86	8810.00	1559.08	0.02	0.17	7062.00	7104.32	7062.00	603.43	0.00	0.08	91.00	69.00	0.00	1748.00	2230.86	10138511.00	3.63	7763.24	7746.00
3	4	1	14566.00	2838.00	153.65	0	Spot (Block3, Row1, Column4)	16473.88	15730.00	3907.92	0.02	0.24	7215.00	7258.01	7215.00	602.44	0.00	0.08	100.00	100.00	0.00	8515.00	9258.88	10658601.00	15.30	9486.88	9341.00
3	5	1	14873.00	2831.00	165.40	0	Spot (Block3, Row1, Column5)	14191.79	12807.00	4091.29	0.04	0.29	7493.00	7570.50	7493.00	669.51	0.00	0.09	100.00	99.00	0.00	5314.00	6698.79	10743183.00	9.89	9073.23	9013.50
3	6	1	15174.00	2830.00	157.85	0	Spot (Block3, Row1, Column6)	19526.67	18741.00	5836.79	0.02	0.30	7798.00	7893.55	7798.00	740.66	0.01	0.09	100.00	100.00	0.00	10943.00	11728.67	13297662.00	15.71	10647.10	10396.00
3	7	1	15478.00	2834.00	155.65	0	Spot (Block3, Row1, Column7)	34886.09	33999.00	13188.73	0.01	0.38	7991.00	8101.98	7991.00	737.94	0.01	0.09	100.00	100.00	1.35	26008.00	26895.09	23234144.00	36.30	14424.31	13175.50
3	8	1	15776.00	2829.00	204.45	0	Spot (Block3, Row1, Column8)	9832.16	9766.00	938.05	0.00	0.10	7876.50	7949.72	7876.50	648.47	0.00	0.08	95.00	75.00	0.00	1889.50	1955.66	11710100.00	2.90	8703.49	8714.00
3	1	2	13662.00	3149.00	211.90	0	Spot (Block3, Row2, Column1)	8149.71	8081.00	689.80	0.00	0.08	7192.00	7269.17	7192.00	627.25	0.00	0.09	63.00	33.00	0.00	889.00	957.71	10423480.00	1.40	7687.75	7692.50
3	2	2	13967.00	3140.00	134.20	0	Spot (Block3, Row2, Column2)	11167.32	11118.00	1347.10	0.00	0.12	6987.00	7054.53	6987.00	584.25	0.00	0.08	100.00	99.00	0.00	4131.00	4180.32	5393815.00	7.04	8468.17	8481.50
3	3	2	14273.00	3145.00	192.20	0	Spot (Block3, Row2, Column3)	8842.77	8556.00	1687.99	0.01	0.19	7023.00	7061.55	7023.00	571.48	0.00	0.08	95.00	72.00	0.00	1533.00	1819.77	9214171.00	3.12	7737.66	7744.00
3	4	2	14578.00	3143.00	179.10	0	Spot (Block3, Row2, Column4)	9774.01	9779.50	1071.07	0.00	0.11	7133.00	7193.17	7133.00	602.09	0.00	0.08	99.00	93.00	0.00	2646.50	2641.01	8777057.00	4.29	8095.07	8137.50
3	5	2	14871.00	3132.00	191.60	0	Spot (Block3, Row2, Column5)	13117.80	12990.50	1953.67	0.00	0.15	7202.00	7262.81	7202.00	568.28	0.00	0.08	100.00	99.00	0.00	5788.50	5915.80	13590042.00	10.30	9087.66	8976.00
3	6	2	15172.00	3136.00	184.50	0	Spot (Block3, Row2, Column6)	9732.47	9447.50	1264.49	0.01	0.13	7391.50	7461.35	7391.50	605.73	0.00	0.08	95.00	81.00	0.00	2056.00	2340.97	9245846.00	3.75	8242.32	8179.00
3	7	2	15482.00	3136.00	203.35	0	Spot (Block3, Row2, Column7)	9620.74	9397.00	1066.38	0.01	0.11	7684.50	7762.97	7684.50	664.39	0.00	0.09	91.00	69.00	0.00	1712.50	1936.24	11294752.00	2.80	8378.86	8320.00
3	8	2	15773.00	3139.00	217.65	0	Spot (Block3, Row2, Column8)	8900.72	8891.00	671.95	0.00	0.08	7699.00	7780.81	7699.00	605.30	0.00	0.08	77.00	48.00	0.00	1192.00	1201.72	12015970.00	1.85	8208.13	8129.00
3	1	3	13679.00	3438.00	153.65	0	Spot (Block3, Row3, Column1)	15336.19	14734.00	3880.76	0.02	0.25	7175.00	7234.65	7175.00	590.17	0.00	0.08	100.00	100.00	0.00	7559.00	8161.19	9953189.00	13.73	9240.57	9106.00
3	2	3	13987.00	3442.00	179.35	0	Spot (Block3, Row3, Column2)	9008.56	8824.50	1313.48	0.01	0.15	7184.00	7240.39	7184.00	587.54	0.00	0.08	93.00	71.00	0.00	1640.50	1824.56	8143737.00	3.01	8002.62	8018.50
3	3	3	14270.00	3434.00	180.75	0	Spot (Block3, Row3, Column3)	10423.73	9511.50	4302.18	0.04	0.41	7322.00	7412.70	7322.00	685.99	0.01	0.09	94.00	77.00	0.00	2189.50	3101.73	9527285.00	4.39	8351.04	8478.00
3	4	3	14569.00	3436.00	150.15	0	Spot (Block3, Row3, Column4)	18753.71	18256.00	5509.40	0.01	0.29	7280.00	7346.25	7280.00	646.50	0.00	0.09	100.00	100.00	0.00	10976.00	11473.71	11608545.00	17.65	10394.57	9989.00
3	5	3	14877.00	3439.00	188.55	0	Spot (Block3, Row3, Column5)	9482.72	9148.00	1418.92	0.02	0.15	7170.00	7252.35	7170.00	616.79	0.00	0.09	92.00	75.00	0.00	1978.00	2312.72	9501684.00	3.62	7830.56	7792.00
3	6	3	15186.00	3430.00	194.95	0	Spot (Block3, Row3, Column6)	8724.27	8660.00	710.43	0.00	0.08	7200.00	7291.91	7200.00	595.13	0.01	0.08	92.00	64.00	0.00	1460.00	1524.27	9378592.00	2.41	7808.99	7802.00
3	7	3	15478.00	3434.00	160.85	0	Spot (Block3, Row3, Column7)	11957.33	11613.00	2401.19	0.01	0.20	7452.00	7529.76	7452.00	648.82	0.00	0.09	99.00	94.00	0.00	4161.00	4505.33	8525574.00	6.82	8723.78	8726.00
3	8	3	15773.00	3437.00	204.45	0	Spot (Block3, Row3, Column8)	8963.26	8878.00	801.54	0.00	0.09	7541.00	7632.69	7541.00	620.00	0.01	0.08	83.00	55.00	0.00	1337.00	1422.26	10612499.00	2.15	8157.51	8090.50
3	1	4	13674.00	3737.00	151.10	0	Spot (Block3, Row4, Column1)	18090.53	17141.50	5002.08	0.02	0.28	7201.50	7267.12	7201.50	629.64	0.00	0.09	100.00	100.00	0.00	9940.00	10889.03	11360854.00	17.19	9931.53	9597.00
3	2	4	13980.00	3739.00	208.10	0	Spot (Block3, Row4, Column2)	8731.32	8646.00	728.58	0.00	0.08	7273.00	7375.85	7273.00	640.80	0.01	0.09	86.00	53.00	0.00	1373.00	1458.32	10713327.00	2.12	7927.55	7889.00
3	3	4	14274.00	3736.00	147.10	0	Spot (Block3, Row4, Column3)	44240.48	43319.00	14564.15	0.01	0.33	7477.00	7578.91	7477.00	721.61	0.01	0.10	100.00	100.00	12.59	35842.00	36763.48	26013472.00	50.81	17600.13	15574.00
3	4	4	14573.00	3740.00	199.40	0	Spot (Block3, Row4, Column4)	8751.00	8743.50	629.08	0.00	0.07	7452.00	7509.40	7452.00	717.22	0.00	0.10	76.00	43.00	0.00	1291.50	1299.00	9871125.00	1.73	8145.72	8087.00
3	5	4	14867.00	3737.00	179.75	0	Spot (Block3, Row4, Column5)	9537.77	9264.50	1193.61	0.01	0.13	7254.00	7315.89	7254.00	673.38	0.00	0.09	95.00	80.00	0.00	2010.50	2283.77	8660299.00	3.30	8076.53	8084.50
3	6	4	15176.00	3732.00	191.15	0	Spot (Block3, Row4, Column6)	13412.84	13417.00	1637.57	0.00	0.12	7150.50	7215.13	7150.50	610.42	0.00	0.08	100.00	100.00	0.00	6266.50	6262.34	13855469.00	10.15	9101.21	8816.00
3	7	4	15473.00	3738.00	158.75	0	Spot (Block3, Row4, Column7)	12449.54	11858.00	2922.92	0.02	0.23	7282.00	7366.15	7282.00	634.74	0.00	0.09	100.00	97.00	0.00	4576.00	5167.54	8702225.00	8.01	8617.91	8613.00
3	8	4	15774.00	3741.00	168.60	0	Spot (Block3, Row4, Column8)	10798.51	10667.00	1757.82	0.01	0.16	7491.00	7540.89	7491.00	604.84	0.00	0.08	98.00	94.00	0.00	3176.00	3307.51	8530821.00	5.39	8373.78	8358.00
3	1	5	13676.00	4036.00	147.65	0	Spot (Block3, Row5, Column1)	23312.71	22921.00	6372.21	0.01	0.27	7215.00	7252.80	7215.00	644.97	0.00	0.09	100.00	100.00	0.00	15706.00	16097.71	13777812.00	24.90	11561.40	11029.00
3	2	5	13987.00	4031.00	209.40	0	Spot (Block3, Row5, Column2)	8714.68	8524.50	1373.70	0.01	0.16	7281.50	7321.43	7281.50	623.43	0.00	0.09	80.00	49.00	0.00	1243.00	1433.18	10875918.00	2.23	7719.78	7677.50
3	3	5	14283.00	4029.00	191.05	0	Spot (Block3, Row5, Column3)	9503.69	9506.00	981.45	0.00	0.10	7487.00	7588.07	7487.00	723.23	0.01	0.10	89.00	69.00	0.00	2019.00	2016.69	9760288.00	2.65	8449.50	8429.00
3	4	5	14573.00	4032.00	181.20	0	Spot (Block3, Row5, Column4)	11455.53	10969.00	2238.72	0.02	0.20	7480.00	7573.53	7480.00	692.68	0.01	0.09	98.00	93.00	0.00	3489.00	3975.53	10550544.00	5.60	8693.13	8756.00
3	5	5	14880.00	4033.00	147.05	0	Spot (Block3, Row5, Column5)	45420.52	46132.50	15402.75	0.01	0.34	7374.00	7463.61	7374.00	776.26	0.01	0.10	100.00	100.00	17.80	38758.50	38046.52	26798216.00	48.90	16578.96	15383.00
3	6	5	15176.00	4045.00	169.55	0	Spot (Block3, Row5, Column6)	9908.65	9865.00	1299.57	0.00	0.13	7201.00	7292.87	7201.00	661.87	0.01	0.09	96.00	82.00	0.00	2664.00	2707.65	7877375.00	3.95	8178.57	8190.00
3	7	5	15481.00	4039.00	168.70	0	Spot (Block3, Row5, Column7)	9166.45	8983.00	854.82	0.01	0.09	7255.00	7353.90	7255.00	626.06	0.01	0.09	97.00	82.00	0.00	1728.00	1911.45	7213999.00	2.90	8287.89	8331.00
3	8	5	15771.00	4035.00	149.15	0	Spot (Block3, Row5, Column8)	17443.85	16424.00	5170.41	0.03	0.30	7480.00	7530.35	7480.00	637.17	0.00	0.08	100.00	100.00	0.00	8944.00	9963.85	10623304.00	15.56	9836.70	9735.00
3	1	6	13678.00	4336.00	194.35	0	Spot (Block3, Row6, Column1)	8574.06	8525.00	740.21	0.00	0.09	7052.50	7092.95	7052.50	630.45	0.00	0.09	90.00	56.00	0.00	1472.50	1521.56	9165665.00	2.35	7754.66	7769.00
3	2	6	13977.00	4340.00	207.30	0	Spot (Block3, Row6, Column2)	8685.53	8732.50	777.15	0.00	0.09	7134.00	7184.02	7134.00	684.43	0.00	0.10	85.00	58.00	0.00	1598.50	1551.53	10648457.00	2.19	7875.86	7846.00
3	3	6	14267.00	4333.00	149.90	0	Spot (Block3, Row6, Column3)	26790.05	26576.00	9175.83	0.00	0.34	7287.00	7371.02	7287.00	743.69	0.00	0.10	100.00	100.00	0.00	19289.00	19503.05	16449093.00	26.11	12114.16	11295.00
3	4	6	14573.00	4326.00	179.35	0	Spot (Block3, Row6, Column4)	10527.49	10254.00	1586.22	0.01	0.15	7283.00	7375.91	7283.00	743.84	0.01	0.10	97.00	87.00	0.00	2971.00	3244.49	9495792.00	4.24	8221.80	8252.00
3	5	6	14873.00	4330.00	145.50	0	Spot (Block3, Row6, Column5)	49210.03	53542.50	15873.66	0.04	0.32	7244.00	7336.92	7244.00	788.02	0.01	0.11	100.00	100.00	30.73	46298.50	41966.03	28345156.00	53.14	18009.84	15557.00
3	6	6	15175.00	4335.00	192.35	0	Spot (Block3, Row6, Column6)	8796.32	8664.00	848.13	0.01	0.10	7150.50	7226.82	7150.50	653.11	0.00	0.09	90.00	60.00	0.00	1513.50	1645.82	9209743.00	2.40	7892.50	7798.00
3	7	6	15474.00	4337.00	161.20	0	Spot (Block3, Row6, Column7)	13956.01	13391.00	3479.33	0.02	0.25	7291.00	7347.76	7291.00	633.53	0.00	0.09	100.00	100.00	0.00	6100.00	6665.01	9992502.00	10.43	9015.47	9115.50
3	8	6	15779.00	4335.00	151.10	0	Spot (Block3, Row6, Column8)	15131.65	14611.00	3902.59	0.02	0.26	7471.50	7547.01	7471.50	725.49	0.00	0.10	100.00	100.00	0.00	7139.50	7660.15	9457281.00	10.45	9504.98	9341.50
3	1	7	13678.00	4636.00	209.60	0	Spot (Block3, Row7, Column1)	8300.34	8181.00	703.89	0.01	0.08	6900.00	6979.01	6900.00	706.60	0.00	0.10	82.00	44.00	0.00	1281.00	1400.34	10416928.00	1.87	7576.27	7537.50
3	2	7	13987.00	4637.00	198.15	0	Spot (Block3, Row7, Column2)	8277.08	8202.00	682.93	0.00	0.08	6857.00	6879.01	6857.00	613.95	0.00	0.09	89.00	54.00	0.00	1345.00	1420.08	9253779.00	2.28	7598.07	7497.50
3	3	7	14275.00	4636.00	207.85	0	Spot (Block3, Row7, Column3)	8170.58	8130.00	654.65	0.00	0.08	6883.00	6931.19	6883.00	668.34	0.00	0.10	80.00	45.00	0.00	1247.00	1287.58	10074323.00	1.85	7501.21	7521.50
3	4	7	14590.00	4636.00	199.60	0	Spot (Block3, Row7, Column4)	8129.52	8036.00	733.32	0.01	0.09	6854.50	6918.73	6854.50	619.44	0.00	0.09	78.00	47.00	0.00	1181.50	1275.02	9137578.00	1.95	7414.45	7236.50
3	5	7	14880.00	4636.00	205.85	0	Spot (Block3, Row7, Column5)	9304.44	9232.00	947.78	0.00	0.10	6953.00	7040.89	6953.00	671.77	0.01	0.10	97.00	85.00	0.00	2279.00	2351.44	11249063.00	3.37	7802.25	7714.00
3	6	7	15175.00	4636.00	202.40	0	Spot (Block3, Row7, Column6)	8660.61	8603.50	760.63	0.00	0.09	7061.00	7120.06	7061.00	658.11	0.00	0.09	90.00	59.00	0.00	1542.50	1599.61	10098273.00	2.34	7650.46	7543.00
3	7	7	15472.00	4636.00	151.70	0	Spot (Block3, Row7, Column7)	19321.93	17934.00	7113.47	0.03	0.37	7258.00	7339.93	7258.00	774.44	0.00	0.11	100.00	100.00	0.16	10676.00	12063.93	12153492.00	15.47	10345.99	10226.00
3	8	7	15790.00	4631.00	87.75	0	Spot (Block3, Row7, Column8)	25472.68	19355.00	14764.05	0.12	0.58	7553.00	7635.61	7553.00	801.42	0.00	0.10	100.00	100.00	8.99	11802.00	17919.68	4814337.00	22.26	15005.23	14461.50
3	1	8	13671.00	4936.00	153.90	0	Spot (Block3, Row8, Column1)	64787.25	65535.00	3513.78	0.00	0.05	6906.00	7064.32	6906.00	1175.83	0.01	0.17	100.00	100.00	93.23	58629.00	57881.25	42112096.00	49.09	25296.11	21801.00
3	2	8	13976.00	4936.00	201.25	0	Spot (Block3, Row8, Column2)	8276.16	8254.00	877.19	0.00	0.11	6764.00	6841.19	6764.00	741.98	0.00	0.11	78.00	50.00	0.00	1490.00	1512.16	9509307.00	1.93	7290.47	7280.50
3	3	8	14270.00	4933.00	161.70	0	Spot (Block3, Row8, Column3)	11101.32	10445.00	2564.76	0.03	0.23	6610.00	6647.66	6610.00	622.87	0.00	0.09	99.00	97.00	0.00	3835.00	4491.32	8048457.00	7.15	7871.29	7820.00
3	4	8	14575.00	4933.00	195.30	0	Spot (Block3, Row8, Column4)	8283.54	8162.50	863.39	0.01	0.10	6750.00	6808.09	6750.00	636.26	0.00	0.09	84.00	56.00	0.00	1412.50	1533.54	8929657.00	2.32	7395.63	7446.50
3	5	8	14869.00	4940.00	205.05	0	Spot (Block3, Row8, Column5)	8123.64	8007.00	748.52	0.01	0.09	6930.00	7003.76	6930.00	649.84	0.00	0.09	70.00	42.00	0.00	1077.00	1193.64	9715871.00	1.72	7511.79	7476.00
3	6	8	15183.00	4933.00	190.75	0	Spot (Block3, Row8, Column6)	8983.67	8871.00	921.13	0.01	0.10	7103.00	7167.62	7103.00	691.28	0.00	0.10	93.00	65.00	0.00	1768.00	1880.67	9226224.00	2.63	7934.87	7885.00
3	7	8	15482.00	4939.00	161.50	0	Spot (Block3, Row8, Column7)	12671.84	12522.50	2420.07	0.01	0.19	7385.00	7432.37	7385.00	734.95	0.00	0.10	99.00	97.00	0.00	5137.50	5286.84	9098382.00	7.13	8785.35	8861.00
3	8	8	15768.00	4937.00	153.00	0	Spot (Block3, Row8, Column8)	18007.79	17860.00	4847.14	0.00	0.27	7717.00	7770.29	7717.00	908.79	0.00	0.12	99.00	99.00	0.00	10143.00	10290.79	11561000.00	11.26	9940.76	9905.00
4	1	1	18181.00	2834.00	161.40	0	Spot (Block4, Row1, Column1)	63038.40	65535.00	5705.07	0.02	0.09	7802.00	7955.16	7802.00	1230.30	0.01	0.15	100.00	100.00	78.03	57733.00	55236.40	45325044.00	44.77	25457.78	21612.00
4	2	1	18476.00	2840.00	177.45	0	Spot (Block4, Row1, Column2)	9288.93	9047.00	817.65	0.01	0.09	7575.00	7690.60	7575.00	1017.91	0.01	0.13	81.00	33.00	0.00	1472.00	1713.93	8146395.00	1.57	8152.27	8142.50
4	3	1	18773.00	2846.00	196.15	0	Spot (Block4, Row1, Column3)	8757.94	8631.00	1223.12	0.01	0.14	7496.00	7596.84	7496.00	919.66	0.01	0.12	62.00	15.00	0.00	1135.00	1261.94	9528643.00	1.26	8056.66	8144.00
4	4	1	19073.00	2838.00	176.65	0	Spot (Block4, Row1, Column4)	9094.79	8973.00	1202.73	0.01	0.13	7274.00	7377.26	7274.00	1086.58	0.01	0.15	79.00	29.00	0.00	1699.00	1820.79	7912466.00	1.58	8080.56	7865.00
4	5	1	19387.00	2835.00	200.90	0	Spot (Block4, Row1, Column5)	8760.26	8374.00	2534.37	0.02	0.29	7074.00	7192.61	7074.00	1217.62	0.01	0.17	53.00	6.00	0.00	1300.00	1686.26	10039259.00	1.29	7655.96	7644.00
4	6	1	19680.00	2830.00	201.15	0	Spot (Block4, Row1, Column6)	8519.91	8433.00	709.94	0.00	0.08	6927.00	7009.17	6927.00	723.26	0.01	0.10	92.00	52.00	0.00	1506.00	1592.91	9772341.00	2.09	7616.67	7611.50
4	7	1	19987.00	2832.00	189.50	0	Spot (Block4, Row1, Column7)	9046.50	8959.00	835.46	0.00	0.09	7029.00	7116.32	7029.00	1277.73	0.01	0.18	79.00	26.00	0.00	1930.00	2017.50	9209340.00	1.51	7810.66	7815.50
4	8	1	20278.00	2825.00	208.15	0	Spot (Block4, Row1, Column8)	8593.61	8567.50	616.87	0.00	0.07	7152.00	7290.82	7152.00	1305.78	0.01	0.18	56.00	3.00	0.00	1415.50	1441.61	10604516.00	1.00	7721.80	7647.00
4	1	2	18181.00	3148.00	211.70	0	Spot (Block4, Row2, Column1)	8916.93	8694.00	1874.62	0.01	0.21	7681.00	7830.42	7681.00	1413.99	0.01	0.18	33.00	2.00	0.00	1013.00	1235.93	11369088.00	0.77	8158.48	8040.50
4	2	2	18492.00	3152.00	135.50	0	Spot (Block4, Row2, Column2)	9388.11	9019.50	2336.82	0.02	0.25	7586.00	7737.97	7586.00	1034.14	0.01	0.13	73.00	22.00	0.00	1433.50	1802.11	4618950.00	1.60	8137.55	8254.50
4	3	2	18803.00	3144.00	126.05	0	Spot (Block4, Row2, Column3)	10845.61	10019.00	3677.75	0.03	0.34	7626.00	7760.67	7626.00	1029.96	0.01	0.13	93.00	61.00	0.00	2393.00	3219.61	4566003.00	3.00	9106.26	8851.50
4	4	2	19074.00	3136.00	208.00	0	Spot (Block4, Row2, Column4)	8908.76	8883.00	652.03	0.00	0.07	7454.50	7537.70	7454.50	821.77	0.00	0.11	81.00	40.00	0.00	1428.50	1454.26	10966687.00	1.67	7985.03	7984.00
4	5	2	19380.00	3138.00	194.05	0	Spot (Block4, Row2, Column5)	10422.82	10342.00	1313.84	0.00	0.13	7096.50	7163.12	7096.50	869.06	0.00	0.12	99.00	95.00	0.00	3245.50	3326.32	11141990.00	3.75	8271.90	8270.50
4	6	2	19671.00	3137.00	206.10	0	Spot (Block4, Row2, Column6)	8164.31	8066.00	633.74	0.01	0.08	6853.00	6930.61	6853.00	847.02	0.00	0.12	77.00	24.00	0.00	1213.00	1311.31	9846160.00	1.46	7418.90	7366.50
4	7	2	19978.00	3138.00	212.05	0	Spot (Block4, Row2, Column7)	8089.70	7925.00	794.15	0.01	0.10	6888.00	6979.85	6888.00	1331.19	0.01	0.19	34.00	2.00	0.00	1037.00	1201.70	10403352.00	0.83	7288.87	7338.00
4	8	2	20282.00	3168.00	236.75	0	Spot (Block4, Row2, Column8)	7755.55	7679.00	1145.76	0.00	0.15	6956.00	7087.74	6956.00	1479.34	0.01	0.21	10.00	1.00	0.00	723.00	799.55	12540722.00	0.45	7444.66	7267.00
4	1	3	18182.00	3438.00	185.00	0	Spot (Block4, Row3, Column1)	9549.36	9351.00	1184.98	0.01	0.12	7433.00	7606.33	7433.00	1305.93	0.01	0.17	76.00	27.00	0.00	1918.00	2116.36	9157837.00	1.49	8104.60	8105.00
4	2	3	18474.00	3436.00	219.00	0	Spot (Block4, Row3, Column2)	9085.71	8913.50	1502.82	0.01	0.17	7496.00	7663.14	7496.00	1192.69	0.01	0.16	61.00	16.00	0.00	1417.50	1589.71	12483764.00	1.19	7993.18	7803.00
4	3	3	18767.00	3432.00	201.85	0	Spot (Block4, Row3, Column3)	9428.58	9375.50	869.03	0.00	0.09	7558.00	7675.25	7558.00	952.76	0.01	0.12	84.00	46.00	0.00	1817.50	1870.58	10899436.00	1.84	8399.61	8319.00
4	4	3	19073.00	3431.00	204.75	0	Spot (Block4, Row3, Column4)	8836.82	8716.00	726.39	0.01	0.08	7302.00	7346.19	7302.00	705.24	0.00	0.10	89.00	50.00	0.00	1414.00	1534.82	10542330.00	2.11	7905.90	7833.00
4	5	3	19371.00	3430.00	175.75	0	Spot (Block4, Row3, Column5)	8682.88	8541.00	943.87	0.01	0.11	6963.00	7030.51	6963.00	793.41	0.00	0.11	81.00	49.00	0.00	1578.00	1719.88	7510687.00	2.08	7743.02	7739.00
4	6	3	19689.00	3431.00	187.15	0	Spot (Block4, Row3, Column6)	7895.58	7853.00	492.04	0.00	0.06	6715.00	6777.12	6715.00	767.20	0.00	0.11	78.00	22.00	0.00	1138.00	1180.58	7785045.00	1.46	7425.09	7410.00
4	7	3	19975.00	3441.00	205.80	0	Spot (Block4, Row3, Column7)	7951.63	7884.00	767.51	0.00	0.10	6720.00	6769.59	6720.00	509.69	0.00	0.08	88.00	60.00	0.00	1164.00	1231.63	9589668.00	2.32	7262.55	7226.00
4	8	3	20281.00	3447.00	216.75	0	Spot (Block4, Row3, Column8)	7819.23	7718.00	656.27	0.01	0.08	6787.00	6854.42	6787.00	484.85	0.00	0.07	86.00	47.00	0.00	931.00	1032.23	10524678.00	1.99	7383.98	7313.50
4	1	4	18181.00	3726.00	206.65	0	Spot (Block4, Row4, Column1)	8800.10	8786.50	898.33	0.00	0.10	7374.00	7558.42	7374.00	1577.73	0.01	0.21	43.00	1.00	0.00	1412.50	1426.10	10665727.00	0.79	7697.79	7648.50
4	2	4	18483.00	3728.00	205.30	0	Spot (Block4, Row4, Column2)	8894.96	8773.00	969.44	0.01	0.11	7443.00	7598.50	7443.00	1479.48	0.01	0.19	40.00	3.00	0.00	1330.00	1451.96	10629472.00	0.88	8053.79	8017.50
4	3	4	18771.00	3732.00	162.55	0	Spot (Block4, Row4, Column3)	10841.28	10707.00	1206.92	0.01	0.11	7318.00	7378.36	7318.00	897.17	0.00	0.12	99.00	93.00	0.00	3389.00	3523.28	7914137.00	3.86	8660.16	8663.50
4	4	4	19061.00	3739.00	197.20	0	Spot (Block4, Row4, Column4)	8276.14	8133.50	1043.18	0.01	0.13	7078.00	7334.19	7078.00	2675.79	0.02	0.36	2.00	1.00	0.00	1055.50	1198.14	9120305.00	0.35	7707.91	7472.00
4	5	4	19378.00	3734.00	147.00	-50	Spot (Block4, Row4, Column5)	8504.11	8318.00	1164.91	0.01	0.14	6795.00	7112.08	6795.00	2818.85	0.02	0.40	6.00	1.00	0.00	1523.00	1709.11	4991910.00	0.49	8226.43	8128.50
4	6	4	19679.00	3734.00	205.45	0	Spot (Block4, Row4, Column6)	9467.76	9455.00	879.78	0.00	0.09	6570.00	6683.54	6570.00	1255.98	0.01	0.19	97.00	62.00	0.00	2885.00	2897.76	11370779.00	2.22	7621.11	7682.50
4	7	4	19974.00	3726.00	176.50	0	Spot (Block4, Row4, Column7)	8869.26	8582.00	1352.09	0.01	0.15	6650.00	6736.86	6650.00	799.15	0.01	0.12	95.00	66.00	0.00	1932.00	2219.26	7698522.00	2.67	7441.71	7402.00
4	8	4	20271.00	3736.00	203.25	0	Spot (Block4, Row4, Column8)	8325.37	8219.00	916.62	0.01	0.11	6747.00	6842.55	6747.00	816.38	0.01	0.12	76.00	45.00	0.00	1472.00	1578.37	9732357.00	1.82	7239.29	7178.00
4	1	5	18184.00	4043.00	164.55	0	Spot (Block4, Row5, Column1)	9844.27	9718.00	1093.88	0.01	0.11	7351.00	7592.77	7351.00	1880.22	0.01	0.25	67.00	11.00	0.00	2367.00	2493.27	7383205.00	1.20	8242.03	8213.50
4	2	5	18473.00	4026.00	195.50	0	Spot (Block4, Row5, Column2)	8880.65	8608.00	1471.72	0.01	0.17	7225.00	7376.85	7225.00	1648.98	0.01	0.22	38.00	3.00	0.00	1383.00	1655.65	9608862.00	0.91	7943.88	7920.00
4	3	5	18778.00	4040.00	202.00	0	Spot (Block4, Row5, Column3)	8859.29	8716.00	1236.49	0.01	0.14	7090.00	7158.83	7090.00	911.71	0.00	0.13	84.00	41.00	0.00	1626.00	1769.29	10250196.00	1.87	7848.63	7753.50
4	4	5	19075.00	4028.00	198.95	0	Spot (Block4, Row5, Column4)	8292.38	8160.00	710.32	0.01	0.09	6949.00	7162.08	6949.00	2698.10	0.01	0.38	1.00	0.00	0.00	1211.00	1343.38	9279175.00	0.42	7564.27	7544.00
4	5	5	19379.00	4031.00	159.05	0	Spot (Block4, Row5, Column5)	10874.90	10915.00	1602.87	0.00	0.15	6758.00	7073.96	6758.00	2813.76	0.02	0.40	74.00	19.00	0.00	4157.00	4116.90	7558057.00	1.35	8166.35	8166.00
4	6	5	19686.00	4042.00	211.40	0	Spot (Block4, Row5, Column6)	7966.93	7798.00	997.98	0.01	0.13	6578.50	6670.25	6578.50	1111.07	0.01	0.17	54.00	12.00	0.00	1219.50	1388.43	10157832.00	1.17	7054.46	6974.00
4	7	5	19975.00	4035.00	197.60	0	Spot (Block4, Row5, Column7)	7942.85	7801.00	678.69	0.01	0.09	6576.00	6650.48	6576.00	733.90	0.00	0.11	85.00	38.00	0.00	1225.00	1366.85	8753020.00	1.76	7125.87	7103.50
4	8	5	20279.00	4031.00	175.20	0	Spot (Block4, Row5, Column8)	8986.80	8702.00	1636.21	0.01	0.18	6692.00	6747.58	6692.00	716.54	0.00	0.11	94.00	73.00	0.00	2010.00	2294.80	7710673.00	3.13	7372.60	7371.00
4	1	6	18178.00	4330.00	216.15	0	Spot (Block4, Row6, Column1)	8881.38	8550.00	2343.40	0.02	0.26	7156.00	7350.39	7156.00	1555.56	0.01	0.21	43.00	4.00	0.00	1394.00	1725.38	11838880.00	0.98	7845.15	7465.00
4	2	6	18475.00	4324.00	215.25	0	Spot (Block4, Row6, Column2)	8567.97	8487.50	854.35	0.00	0.10	6912.50	7035.72	6912.50	1389.00	0.01	0.20	61.00	7.00	0.00	1575.00	1655.47	11292585.00	1.10	7556.73	7387.00
4	3	6	18766.00	4329.00	199.65	0	Spot (Block4, Row6, Column3)	8697.00	8595.00	848.44	0.01	0.10	6806.00	6895.31	6806.00	873.34	0.01	0.13	89.00	53.00	0.00	1789.00	1891.00	9827607.00	2.06	7523.64	7475.00
4	4	6	19074.00	4333.00	192.50	0	Spot (Block4, Row6, Column4)	8714.84	8326.00	2544.14	0.02	0.29	6701.00	6809.28	6701.00	939.04	0.01	0.14	85.00	34.00	0.00	1625.00	2013.84	9115719.00	2.03	7485.72	7500.00
4	5	6	19387.00	4339.00	153.05	0	Spot (Block4, Row6, Column5)	9369.83	9289.00	974.09	0.00	0.10	6606.50	6710.12	6606.50	1092.67	0.01	0.16	97.00	72.00	0.00	2682.50	2763.33	5996688.00	2.43	7971.93	7727.00
4	6	6	19682.00	4309.00	209.35	0	Spot (Block4, Row6, Column6)	7609.27	7594.00	887.19	0.00	0.12	6492.00	6609.43	6492.00	1275.19	0.01	0.19	36.00	0.00	0.00	1102.00	1117.27	9488765.00	0.78	7008.13	6761.00
4	7	6	19997.00	4321.00	194.95	0	Spot (Block4, Row6, Column7)	7816.65	7582.50	1745.76	0.01	0.22	6384.00	6469.28	6384.00	912.89	0.01	0.14	67.00	23.00	0.00	1198.50	1432.65	8363820.00	1.48	7144.54	6948.00
4	8	6	20293.00	4332.00	183.45	0	Spot (Block4, Row6, Column8)	7931.01	7705.50	1354.06	0.01	0.17	6588.00	6702.47	6588.00	1164.04	0.01	0.17	46.00	6.00	0.00	1117.50	1343.01	7502735.00	1.06	7045.91	7068.00
4	1	7	18183.00	4639.00	202.55	0	Spot (Block4, Row7, Column1)	8485.37	8234.00	1846.49	0.01	0.22	7016.00	7224.06	7016.00	1661.35	0.01	0.23	34.00	2.00	0.00	1218.00	1469.37	9868487.00	0.76	7598.13	7490.50
4	2	7	18503.00	4636.00	195.75	0	Spot (Block4, Row7, Column2)	8053.82	7922.50	888.01	0.01	0.11	6677.50	6807.38	6677.50	1331.66	0.01	0.20	44.00	5.00	0.00	1245.00	1376.32	8730337.00	0.94	7284.99	7293.00
4	3	7	18779.00	4625.00	211.85	0	Spot (Block4, Row7, Column3)	7961.62	7823.00	1071.13	0.01	0.13	6553.00	6629.70	6553.00	810.44	0.01	0.12	74.00	35.00	0.00	1270.00	1408.62	10238648.00	1.64	7157.43	7076.00
4	4	7	19072.00	4643.00	200.35	0	Spot (Block4, Row7, Column4)	7945.34	7608.00	2039.87	0.02	0.26	6411.00	6460.63	6411.00	691.55	0.00	0.11	81.00	40.00	0.00	1197.00	1534.34	9041801.00	2.15	7097.67	7099.00
4	5	7	19387.00	4641.00	207.20	0	Spot (Block4, Row7, Column5)	7621.56	7474.50	1097.15	0.01	0.14	6227.50	6348.28	6227.50	1179.58	0.01	0.19	54.00	6.00	0.00	1247.00	1394.06	9344037.00	1.08	6936.68	6916.00
4	6	7	19675.00	4630.00	204.75	0	Spot (Block4, Row7, Column6)	7370.12	7253.00	550.19	0.01	0.07	6133.00	6241.58	6133.00	1163.71	0.01	0.19	46.00	4.00	0.00	1120.00	1237.12	8814663.00	0.97	6756.22	6643.50
4	7	7	19970.00	4655.00	216.40	0	Spot (Block4, Row7, Column7)	7457.61	7247.00	2404.51	0.01	0.32	6107.50	6199.23	6107.50	938.38	0.01	0.15	61.00	16.00	0.00	1139.50	1350.11	9978286.00	1.34	6539.49	6479.50
4	8	7	20281.00	4632.00	149.15	0	Spot (Block4, Row7, Column8)	11251.03	11115.00	1915.76	0.01	0.17	6445.00	6523.86	6445.00	749.89	0.01	0.11	100.00	100.00	0.00	4670.00	4806.03	6874380.00	6.30	8206.62	8193.00
4	1	8	18170.00	4937.00	154.60	0	Spot (Block4, Row8, Column1)	64647.36	65535.00	4709.23	0.01	0.07	6979.00	7146.11	6979.00	1213.32	0.01	0.17	100.00	100.00	94.33	58556.00	57668.36	42150464.00	47.39	27076.05	22485.00
4	2	8	18471.00	4946.00	199.60	0	Spot (Block4, Row8, Column2)	8145.96	7693.50	3693.48	0.02	0.45	6457.00	6589.27	6457.00	1139.63	0.01	0.17	56.00	9.00	0.09	1236.50	1688.96	9221232.00	1.37	7215.74	7017.50
4	3	8	18766.00	4921.00	176.90	0	Spot (Block4, Row8, Column3)	8664.31	8041.00	2433.57	0.03	0.28	6205.00	6279.40	6205.00	850.79	0.01	0.14	93.00	54.00	0.00	1836.00	2459.31	7581275.00	2.80	7109.73	7020.00
4	4	8	19071.00	4931.00	190.00	0	Spot (Block4, Row8, Column4)	7312.78	7230.00	726.51	0.00	0.10	6039.00	6267.13	6039.00	2833.72	0.02	0.45	0.00	0.00	0.00	1191.00	1273.78	7466348.00	0.37	6575.26	6570.50
4	5	8	19365.00	4920.00	195.65	0	Spot (Block4, Row8, Column5)	6790.28	6683.00	578.54	0.01	0.09	5878.00	6088.80	5878.00	2781.34	0.02	0.46	0.00	0.00	0.00	805.00	912.28	7367454.00	0.25	6314.20	6322.00
4	6	8	19685.00	4921.00	242.10	0	Spot (Block4, Row8, Column6)	6877.84	6736.50	1057.07	0.01	0.15	5794.50	5840.04	5794.50	755.66	0.00	0.13	57.00	26.00	0.00	942.00	1083.34	11637311.00	1.37	6340.47	5872.00
4	7	8	19979.00	4927.00	228.25	0	Spot (Block4, Row8, Column7)	6741.29	6598.00	788.97	0.01	0.12	5834.00	5874.63	5834.00	555.40	0.00	0.09	65.00	31.00	0.00	764.00	907.29	10071485.00	1.56	6357.53	5908.00
4	8	8	20270.00	4935.00	151.55	0	Spot (Block4, Row8, Column8)	14014.84	13681.00	3351.94	0.01	0.24	6260.00	6327.64	6260.00	764.88	0.00	0.12	100.00	100.00	0.00	7421.00	7754.84	8829352.00	10.05	8104.31	7883.00
5	1	1	4674.00	7338.00	157.60	0	Spot (Block5, Row1, Column1)	61348.93	65535.00	8153.37	0.03	0.13	2477.00	2549.55	2477.00	382.75	0.01	0.15	100.00	100.00	72.57	63058.00	58871.93	42269796.00	153.62	16869.40	13883.00
5	2	1	4970.00	7339.00	165.35	0	Spot (Block5, Row1, Column2)	3649.75	3629.00	554.84	0.00	0.15	2386.00	2433.15	2386.00	357.60	0.01	0.15	97.00	78.00	0.00	1243.00	1263.75	2777460.00	3.40	2737.35	2714.50
5	3	1	5275.00	7338.00	154.20	0	Spot (Block5, Row1, Column3)	4676.36	4299.00	1284.48	0.04	0.27	2372.00	2391.74	2372.00	169.55	0.00	0.07	100.00	100.00	0.00	1927.00	2304.36	3053661.00	13.47	2952.88	2927.00
5	4	1	5567.00	7335.00	167.40	0	Spot (Block5, Row1, Column4)	3388.77	3377.50	414.41	0.00	0.12	2435.00	2449.87	2435.00	199.98	0.00	0.08	99.00	92.00	0.00	942.50	953.77	2629687.00	4.69	2746.45	2750.00
5	5	1	5872.00	7337.00	148.50	0	Spot (Block5, Row1, Column5)	20808.11	18406.50	13434.96	0.05	0.65	2543.00	2576.18	2543.00	259.68	0.01	0.10	100.00	100.00	0.00	15863.50	18265.11	12651333.00	70.21	5965.71	5455.50
5	6	1	6174.00	7334.00	154.40	0	Spot (Block5, Row1, Column6)	14803.70	13555.00	7550.01	0.04	0.51	2652.00	2707.13	2652.00	332.39	0.01	0.12	100.00	100.00	0.00	10903.00	12151.70	9755636.00	36.39	5015.37	4420.00
5	7	1	6478.00	7336.00	156.45	0	Spot (Block5, Row1, Column7)	42487.75	44159.00	20849.31	0.02	0.49	2731.00	2893.81	2731.00	497.41	0.03	0.17	100.00	100.00	31.75	41428.00	39756.75	28636920.00	79.60	10928.46	9940.50
5	8	1	6782.00	7333.00	170.35	0	Spot (Block5, Row1, Column8)	3545.84	3507.50	303.67	0.00	0.09	2956.00	3072.96	2956.00	503.57	0.02	0.16	56.00	9.00	0.00	551.50	589.84	2865036.00	0.94	3226.43	3187.00
5	1	2	4657.00	7631.00	218.75	0	Spot (Block5, Row2, Column1)	2649.44	2654.00	97.37	0.00	0.04	2357.00	2410.68	2357.00	388.14	0.01	0.16	14.00	0.00	0.00	297.00	292.44	3645635.00	0.62	2474.27	2471.50
5	2	2	4972.00	7640.00	125.40	0	Spot (Block5, Row2, Column2)	5977.23	5994.00	1116.52	0.00	0.19	2261.50	2280.08	2261.50	262.58	0.00	0.12	100.00	100.00	0.00	3732.50	3715.73	2480550.00	14.08	3362.29	3259.00
5	3	2	5265.00	7645.00	194.45	0	Spot (Block5, Row2, Column3)	2736.49	2690.00	224.80	0.01	0.08	2286.00	2303.75	2286.00	158.88	0.00	0.07	93.00	68.00	0.00	404.00	450.49	2933517.00	2.72	2444.00	2436.00
5	4	2	5581.00	7644.00	181.00	0	Spot (Block5, Row2, Column4)	4745.32	4927.50	940.94	0.02	0.20	2362.00	2403.23	2362.00	198.19	0.01	0.08	100.00	100.00	0.00	2565.50	2383.32	4356204.00	11.82	3051.24	3034.00
5	5	2	5866.00	7633.00	203.95	0	Spot (Block5, Row2, Column5)	3868.52	3945.50	444.80	0.01	0.11	2377.00	2412.74	2377.00	177.07	0.01	0.07	100.00	99.00	0.00	1568.50	1491.52	4564856.00	8.22	2873.69	2890.50
5	6	2	6172.00	7640.00	161.80	0	Spot (Block5, Row2, Column6)	3750.74	3592.00	693.35	0.02	0.18	2464.00	2508.28	2464.00	199.60	0.01	0.08	100.00	97.00	0.00	1128.00	1286.74	2708032.00	6.22	2834.08	2845.00
5	7	2	6474.00	7639.00	162.65	0	Spot (Block5, Row2, Column7)	3841.34	3746.00	636.29	0.01	0.17	2565.00	2601.62	2565.00	246.07	0.01	0.09	99.00	92.00	0.00	1181.00	1276.34	2831070.00	5.04	2940.04	2940.50
5	8	2	6778.00	7641.00	204.90	0	Spot (Block5, Row2, Column8)	2993.92	2989.00	154.65	0.00	0.05	2651.00	2673.82	2651.00	180.38	0.00	0.07	85.00	43.00	0.00	338.00	342.92	3571745.00	1.77	2808.63	2796.00
5	1	3	4675.00	7940.00	147.75	0	Spot (Block5, Row3, Column1)	10076.20	9827.00	4150.65	0.01	0.41	2267.00	2299.84	2267.00	180.54	0.01	0.08	100.00	100.00	0.00	7560.00	7809.20	5975186.00	43.07	4088.94	3749.00
5	2	3	4979.00	7942.00	207.20	0	Spot (Block5, Row3, Column2)	2840.27	2797.50	296.12	0.01	0.10	2275.00	2289.80	2275.00	146.91	0.00	0.06	97.00	77.00	0.00	522.50	565.27	3482176.00	3.75	2452.66	2445.00
5	3	3	5274.00	7941.00	183.75	0	Spot (Block5, Row3, Column3)	3236.36	3115.50	755.92	0.02	0.23	2373.00	2402.44	2373.00	239.20	0.01	0.10	99.00	72.00	0.00	742.50	863.36	3081018.00	3.49	2664.06	2647.50
5	4	3	5568.00	7939.00	147.65	0	Spot (Block5, Row3, Column4)	9175.10	8441.50	3672.81	0.04	0.40	2437.00	2452.31	2437.00	174.08	0.00	0.07	100.00	100.00	0.00	6004.50	6738.10	5468361.00	38.62	4123.81	3876.50
5	5	3	5875.00	7956.00	178.75	0	Spot (Block5, Row3, Column5)	2973.00	2922.50	350.66	0.01	0.12	2420.00	2440.24	2420.00	166.90	0.00	0.07	98.00	71.00	0.00	502.50	553.00	2669757.00	3.19	2616.13	2616.50
5	6	3	6174.00	7944.00	207.45	0	Spot (Block5, Row3, Column6)	3686.38	3625.00	447.26	0.01	0.12	2611.00	2717.89	2611.00	400.19	0.02	0.15	95.00	67.00	0.00	1014.00	1075.38	4501072.00	2.42	3064.31	3057.00
5	7	3	6480.00	7941.00	146.70	0	Spot (Block5, Row3, Column7)	7418.13	7212.50	2981.81	0.01	0.40	2623.00	2735.14	2623.00	350.81	0.02	0.13	100.00	100.00	0.00	4589.50	4795.13	4347022.00	13.35	3996.73	3822.00
5	8	3	6784.00	7948.00	212.50	0	Spot (Block5, Row3, Column8)	3084.44	3079.00	169.33	0.00	0.05	2684.00	2694.90	2684.00	201.04	0.00	0.07	89.00	48.00	0.00	395.00	400.44	3975845.00	1.94	2809.44	2811.50
5	1	4	4673.00	8240.00	148.20	0	Spot (Block5, Row4, Column1)	8692.35	8164.00	3552.56	0.03	0.41	2294.00	2324.30	2294.00	163.43	0.01	0.07	100.00	100.00	0.00	5870.00	6398.35	5198023.00	38.96	3800.70	3709.50
5	2	4	4979.00	8238.00	216.85	0	Spot (Block5, Row4, Column2)	3117.63	3134.00	265.07	0.00	0.09	2360.00	2382.97	2360.00	227.75	0.00	0.10	98.00	84.00	0.00	774.00	757.63	4190100.00	3.23	2629.54	2610.50
5	3	4	5272.00	8237.00	147.30	0	Spot (Block5, Row4, Column3)	44124.41	46546.50	20073.88	0.02	0.45	2446.00	2494.88	2446.00	259.26	0.01	0.10	100.00	100.00	33.44	44100.50	41678.41	26386540.00	160.57	10337.84	9034.00
5	4	4	5570.00	8249.00	214.25	0	Spot (Block5, Row4, Column4)	2988.92	3001.00	211.97	0.00	0.07	2474.00	2502.69	2474.00	213.61	0.01	0.09	89.00	66.00	0.00	527.00	514.92	3918471.00	2.28	2643.11	2634.00
5	5	4	5863.00	8241.00	210.60	0	Spot (Block5, Row4, Column5)	3269.63	3179.50	936.68	0.01	0.29	2541.00	2646.19	2541.00	376.69	0.02	0.14	80.00	36.00	0.00	638.50	728.63	4126273.00	1.66	2778.29	2692.00
5	6	4	6178.00	8233.00	203.80	0	Spot (Block5, Row4, Column6)	5104.27	5192.00	679.26	0.01	0.13	2782.00	2856.02	2782.00	374.64	0.01	0.13	100.00	99.00	0.00	2410.00	2322.27	6033249.00	6.00	3682.27	3729.00
5	7	4	6473.00	8245.00	147.20	0	Spot (Block5, Row4, Column7)	9244.25	8294.00	4616.71	0.05	0.50	2631.00	2751.87	2631.00	359.93	0.02	0.13	100.00	100.00	0.00	5663.00	6613.25	5444866.00	18.04	4294.09	4063.00
5	8	4	6775.00	8247.00	163.85	0	Spot (Block5, Row4, Column8)	5216.49	5189.00	1109.14	0.00	0.21	2771.00	2775.11	2771.00	232.46	0.00	0.08	100.00	100.00	0.00	2418.00	2445.49	3901935.00	10.50	3394.49	3354.50
5	1	5	4680.00	8538.00	146.05	0	Spot (Block5, Row5, Column1)	5295.16	5145.50	1362.22	0.01	0.26	2331.00	2357.92	2331.00	150.96	0.00	0.06	100.00	100.00	0.00	2814.50	2964.16	3071195.00	19.46	3129.73	3047.50
5	2	5	4987.00	8549.00	183.50	0	Spot (Block5, Row5, Column2)	2964.52	2979.00	178.28	0.00	0.06	2440.00	2453.69	2440.00	160.19	0.00	0.07	98.00	87.00	0.00	539.00	524.52	2801469.00	3.19	2657.80	2663.50
5	3	5	5280.00	8536.00	174.35	0	Spot (Block5, Row5, Column3)	4161.40	4186.00	861.17	0.00	0.21	2544.00	2597.40	2544.00	271.99	0.01	0.10	100.00	96.00	0.00	1642.00	1617.40	3533029.00	5.75	3077.62	3063.50
5	4	5	5573.00	8540.00	148.80	0	Spot (Block5, Row5, Column4)	8006.59	7165.00	3444.58	0.05	0.43	2527.00	2571.08	2527.00	292.41	0.01	0.11	100.00	100.00	0.00	4638.00	5479.59	4827971.00	18.59	3814.21	3588.00
5	5	5	5872.00	8535.00	149.50	0	Spot (Block5, Row5, Column5)	57556.68	65535.00	13024.22	0.06	0.23	2672.50	2792.35	2672.50	526.88	0.02	0.19	100.00	100.00	65.09	62862.50	54884.18	35282524.00	103.94	15777.67	12877.00
5	6	5	6167.00	8530.00	161.30	0	Spot (Block5, Row5, Column6)	4376.50	4132.00	790.42	0.02	0.18	2688.00	2773.36	2688.00	342.83	0.01	0.12	100.00	96.00	0.00	1444.00	1688.50	3133574.00	4.68	3300.99	3237.50
5	7	5	6480.00	8538.00	187.40	0	Spot (Block5, Row5, Column7)	3365.84	3340.00	263.17	0.00	0.08	2600.00	2642.45	2600.00	234.47	0.01	0.09	98.00	87.00	0.00	740.00	765.84	3328815.00	3.09	2907.79	2894.50
5	8	5	6774.00	8538.00	147.85	0	Spot (Block5, Row5, Column8)	20432.06	17867.00	13183.39	0.06	0.65	2695.00	2736.88	2695.00	232.96	0.01	0.09	100.00	100.00	0.00	15172.00	17737.06	12177510.00	75.96	5939.19	5405.50
5	1	6	4679.00	8843.00	203.90	0	Spot (Block5, Row6, Column1)	3154.41	3098.00	384.30	0.01	0.12	2351.00	2374.18	2351.00	225.36	0.00	0.09	95.00	78.00	0.00	747.00	803.41	3731665.00	3.46	2641.52	2623.00
5	2	6	4973.00	8835.00	221.95	0	Spot (Block5, Row6, Column2)	3070.05	3057.00	247.52	0.00	0.08	2454.00	2494.34	2454.00	209.60	0.01	0.08	96.00	75.00	0.00	603.00	616.05	4331834.00	2.75	2663.21	2668.00
5	3	6	5271.00	8842.00	147.00	0	Spot (Block5, Row6, Column3)	38591.59	38052.50	20152.48	0.01	0.52	2539.00	2605.16	2539.00	283.99	0.01	0.11	100.00	100.00	17.63	35513.50	36052.59	22769128.00	126.72	9899.81	8364.00
5	4	6	5573.00	8835.00	158.35	0	Spot (Block5, Row6, Column4)	5135.03	4960.00	1205.53	0.02	0.23	2518.00	2596.72	2518.00	354.26	0.01	0.14	100.00	98.00	0.00	2442.00	2617.03	3553443.00	7.17	3192.48	3187.00
5	5	6	5873.00	8838.00	148.30	0	Spot (Block5, Row6, Column5)	57159.43	65535.00	13765.93	0.06	0.24	2527.50	2676.49	2527.50	483.81	0.02	0.18	100.00	100.00	64.34	63007.50	54631.93	34467404.00	112.61	15265.39	12652.00
5	6	6	6172.00	8839.00	200.10	0	Spot (Block5, Row6, Column6)	3329.22	3128.00	507.07	0.03	0.15	2533.00	2605.15	2533.00	333.47	0.01	0.13	87.00	43.00	0.00	595.00	796.22	3791987.00	2.17	2779.77	2752.50
5	7	6	6475.00	8838.00	148.00	0	Spot (Block5, Row6, Column7)	15716.50	14259.00	8288.35	0.04	0.53	2558.00	2617.18	2558.00	290.56	0.01	0.11	100.00	100.00	0.00	11701.00	13158.50	9367032.00	45.08	5310.25	5062.00
5	8	6	6779.00	8837.00	147.70	0	Spot (Block5, Row6, Column8)	18465.40	16610.50	10708.51	0.05	0.58	2605.00	2649.53	2605.00	283.51	0.01	0.11	100.00	100.00	0.00	14005.50	15860.40	10968447.00	55.79	5936.71	5182.50
5	1	7	4676.00	9133.00	208.70	0	Spot (Block5, Row7, Column1)	3228.09	3194.00	356.97	0.00	0.11	2354.00	2411.12	2354.00	290.95	0.01	0.12	98.00	75.00	0.00	840.00	874.09	4018975.00	2.81	2710.46	2726.00
5	2	7	4979.00	9144.00	192.05	0	Spot (Block5, Row7, Column2)	2943.87	2893.50	355.92	0.01	0.12	2399.50	2412.80	2399.50	108.86	0.00	0.05	100.00	97.00	0.00	494.00	544.37	3073401.00	4.88	2636.71	2616.00
5	3	7	5261.00	9143.00	212.15	0	Spot (Block5, Row7, Column3)	2908.99	2895.00	259.59	0.00	0.09	2456.00	2495.42	2456.00	196.09	0.01	0.08	91.00	60.00	0.00	439.00	452.99	3735148.00	2.11	2650.57	2607.00
5	4	7	5570.00	9146.00	206.35	0	Spot (Block5, Row7, Column4)	2924.90	2921.00	180.89	0.00	0.06	2485.00	2521.77	2485.00	222.65	0.01	0.09	90.00	46.00	0.00	436.00	439.90	3536210.00	1.81	2688.46	2672.50
5	5	7	5877.00	9140.00	194.15	0	Spot (Block5, Row7, Column5)	4226.91	4175.00	769.48	0.01	0.18	2504.00	2545.83	2504.00	271.64	0.01	0.11	100.00	98.00	0.00	1671.00	1722.91	4497428.00	6.19	3122.75	3043.50
5	6	7	6171.00	9141.00	212.35	0	Spot (Block5, Row7, Column6)	3189.15	3136.50	428.74	0.01	0.13	2522.00	2566.13	2522.00	232.75	0.01	0.09	91.00	66.00	0.00	614.50	667.15	4101243.00	2.68	2744.02	2730.00
5	7	7	6470.00	9142.00	148.30	0	Spot (Block5, Row7, Column7)	16086.43	14571.00	8145.98	0.04	0.51	2514.00	2571.23	2514.00	263.48	0.01	0.10	100.00	100.00	0.00	12057.00	13572.43	9651856.00	51.30	5709.67	4321.00
5	8	7	6775.00	9139.00	147.00	-50	Spot (Block5, Row7, Column8)	3512.80	2897.50	1311.18	0.08	0.37	2550.00	2598.87	2550.00	270.47	0.01	0.10	53.00	38.00	0.00	347.50	962.80	2065526.00	3.38	2561.09	2550.00
5	1	8	4670.00	9440.00	149.80	0	Spot (Block5, Row8, Column1)	63910.86	65535.00	4878.64	0.01	0.08	2434.00	2510.34	2434.00	375.72	0.01	0.15	100.00	100.00	84.70	63101.00	61476.86	38858136.00	163.42	19258.76	17259.00
5	2	8	4978.00	9437.00	202.85	0	Spot (Block5, Row8, Column2)	3157.61	3083.00	409.28	0.01	0.13	2424.00	2475.90	2424.00	282.43	0.01	0.11	87.00	59.00	0.00	659.00	733.61	3688085.00	2.41	2684.38	2664.00
5	3	8	5267.00	9438.00	148.20	0	Spot (Block5, Row8, Column3)	7664.16	6974.00	3515.36	0.04	0.46	2445.00	2480.62	2445.00	187.74	0.01	0.08	100.00	100.00	0.00	4529.00	5219.16	4621488.00	27.61	3470.91	3334.50
5	4	8	5573.00	9434.00	181.55	0	Spot (Block5, Row8, Column4)	3274.30	3182.00	396.34	0.01	0.12	2487.00	2518.21	2487.00	243.25	0.01	0.10	97.00	73.00	0.00	695.00	787.30	3025453.00	3.11	2777.54	2777.00
5	5	8	5861.00	9436.00	208.10	0	Spot (Block5, Row8, Column5)	3020.59	2989.00	311.57	0.00	0.10	2523.00	2543.07	2523.00	204.29	0.00	0.08	92.00	59.00	0.00	466.00	497.59	3730433.00	2.34	2688.71	2690.00
5	6	8	6182.00	9434.00	182.60	0	Spot (Block5, Row8, Column6)	3841.85	3763.00	670.47	0.01	0.17	2528.00	2552.55	2528.00	161.59	0.00	0.06	100.00	98.00	0.00	1235.00	1313.85	3588285.00	7.98	2970.95	2971.00
5	7	8	6478.00	9438.00	145.85	0	Spot (Block5, Row8, Column7)	6257.34	6229.50	1689.18	0.00	0.27	2496.00	2539.72	2496.00	238.87	0.01	0.09	100.00	100.00	0.00	3733.50	3761.34	3629255.00	15.56	3611.19	3485.50
5	8	8	6766.00	9442.00	145.35	0	Spot (Block5, Row8, Column8)	11932.56	11354.50	4911.18	0.02	0.41	2521.00	2556.31	2521.00	240.03	0.01	0.09	100.00	100.00	0.00	8833.50	9411.56	6849289.00	39.06	4735.50	4114.00
6	1	1	9176.00	7337.00	158.60	0	Spot (Block6, Row1, Column1)	63481.35	65535.00	4850.77	0.01	0.08	11544.00	11650.00	11544.00	1246.41	0.00	0.11	100.00	100.00	79.80	53991.00	51937.35	44310404.00	41.58	28727.46	25901.00
6	2	1	9474.00	7341.00	185.75	0	Spot (Block6, Row1, Column2)	16524.45	15474.00	3302.14	0.03	0.20	11192.00	11285.58	11192.00	1105.74	0.00	0.10	95.00	84.00	0.00	4282.00	5332.45	16028716.00	4.74	12843.95	12850.00
6	3	1	9783.00	7338.00	189.00	0	Spot (Block6, Row1, Column3)	15095.64	14423.50	2687.44	0.02	0.18	11219.00	11291.53	11219.00	1047.76	0.00	0.09	88.00	68.00	0.00	3204.50	3876.64	15216402.00	3.63	12453.19	12387.00
6	4	1	10072.00	7342.00	173.75	0	Spot (Block6, Row1, Column4)	17087.28	16797.50	3046.24	0.01	0.18	11498.00	11532.64	11498.00	1067.31	0.00	0.09	95.00	86.00	0.00	5299.50	5589.28	14319139.00	5.20	13100.46	13081.00
6	5	1	10374.00	7338.00	154.35	0	Spot (Block6, Row1, Column5)	28267.88	25225.00	11367.90	0.05	0.40	11679.00	11747.42	11679.00	1104.74	0.00	0.09	100.00	99.00	0.15	13546.00	16588.88	18487196.00	14.95	15047.96	14693.00
6	6	1	10673.00	7336.00	162.35	0	Spot (Block6, Row1, Column6)	26755.73	24525.00	8844.24	0.04	0.33	11934.00	12040.88	11934.00	1174.92	0.00	0.10	100.00	99.00	0.00	12591.00	14821.73	19451420.00	12.52	15380.24	15345.00
6	7	1	10981.00	7338.00	157.30	0	Spot (Block6, Row1, Column7)	45154.73	44315.00	16028.25	0.01	0.35	12144.00	12229.92	12144.00	1240.82	0.00	0.10	100.00	100.00	22.17	32171.00	33010.73	30750528.00	26.53	19596.25	18539.00
6	8	1	11274.00	7334.00	215.55	0	Spot (Block6, Row1, Column8)	14645.43	14511.00	1521.68	0.00	0.10	12193.00	12262.78	12193.00	1198.81	0.00	0.10	80.00	48.00	0.00	2318.00	2452.43	19493060.00	1.99	13077.72	13133.50
6	1	2	9180.00	7637.00	201.65	0	Spot (Block6, Row2, Column1)	12932.24	12773.00	1291.57	0.01	0.10	11309.50	11503.79	11309.50	1676.71	0.01	0.15	43.00	9.00	0.00	1463.50	1622.74	14897941.00	0.85	12027.67	11993.00
6	2	2	9470.00	7641.00	130.50	0	Spot (Block6, Row2, Column2)	17332.09	17139.00	2058.06	0.00	0.12	11001.00	11080.23	11001.00	997.88	0.00	0.09	100.00	98.00	0.00	6138.00	6331.09	7920765.00	6.27	13506.04	13414.00
6	3	2	9772.00	7645.00	203.50	0	Spot (Block6, Row2, Column3)	13474.47	13400.00	1346.46	0.00	0.10	11094.00	11151.24	11094.00	992.33	0.00	0.09	82.00	58.00	0.00	2306.00	2380.47	15792074.00	2.34	12140.95	12124.00
6	4	2	10076.00	7642.00	191.25	0	Spot (Block6, Row2, Column4)	15348.97	15205.00	1783.67	0.00	0.12	11282.00	11331.51	11282.00	1038.37	0.00	0.09	95.00	87.00	0.00	3923.00	4066.97	15840134.00	3.87	12896.85	12790.50
6	5	2	10381.00	7633.00	199.55	0	Spot (Block6, Row2, Column5)	15907.05	15765.50	1701.00	0.00	0.11	11428.00	11509.02	11428.00	1078.41	0.00	0.09	99.00	94.00	0.00	4337.50	4479.05	18006780.00	4.08	13013.34	13037.00
6	6	2	10670.00	7632.00	198.90	0	Spot (Block6, Row2, Column6)	13921.16	13798.50	1406.70	0.00	0.10	11693.50	11745.60	11693.50	1106.59	0.00	0.09	77.00	46.00	0.00	2105.00	2227.66	15647387.00	1.97	12601.62	12605.00
6	7	2	10980.00	7624.00	203.90	0	Spot (Block6, Row2, Column7)	14627.73	14584.00	1579.77	0.00	0.11	11952.00	12206.64	11952.00	2933.82	0.01	0.24	42.00	3.00	0.00	2632.00	2675.73	17421632.00	0.83	13021.98	13027.50
6	8	2	11273.00	7636.00	223.35	0	Spot (Block6, Row2, Column8)	14118.94	13897.50	1203.06	0.01	0.09	11983.50	12080.59	11983.50	1097.45	0.00	0.09	79.00	42.00	0.00	1914.00	2135.44	20190088.00	1.86	12827.22	12748.50
6	1	3	9179.00	7942.00	159.20	0	Spot (Block6, Row3, Column1)	19231.99	18173.50	4446.82	0.02	0.23	10974.00	11070.95	10974.00	1224.84	0.00	0.11	100.00	97.00	0.00	7199.50	8257.99	13423931.00	6.66	13012.17	12984.00
6	2	3	9479.00	7958.00	209.55	0	Spot (Block6, Row3, Column2)	13781.73	13586.00	1358.51	0.01	0.10	11219.00	11266.36	11219.00	1016.86	0.00	0.09	88.00	58.00	0.00	2367.00	2562.73	17185816.00	2.47	12312.43	12398.00
6	3	3	9770.00	7937.00	207.10	0	Spot (Block6, Row3, Column3)	14124.49	14022.00	1481.91	0.00	0.10	11411.00	11478.39	11411.00	1084.44	0.00	0.09	86.00	59.00	0.00	2611.00	2713.49	17260128.00	2.44	12322.42	12131.50
6	4	3	10071.00	7940.00	170.45	0	Spot (Block6, Row3, Column4)	17661.23	16943.00	3475.86	0.02	0.20	11333.00	11398.50	11333.00	1034.44	0.00	0.09	99.00	94.00	0.00	5610.00	6328.23	14287938.00	6.05	13190.57	13197.00
6	5	3	10381.00	7939.00	198.85	0	Spot (Block6, Row3, Column5)	14069.19	13893.00	1659.68	0.01	0.12	11287.00	11386.11	11287.00	1046.24	0.00	0.09	87.00	61.00	0.00	2606.00	2782.19	15687150.00	2.56	12678.05	12615.00
6	6	3	10676.00	7938.00	187.90	0	Spot (Block6, Row3, Column6)	15883.32	15845.00	2033.69	0.00	0.13	11426.50	11617.80	11426.50	2017.84	0.01	0.17	87.00	54.00	0.00	4418.50	4456.82	15803908.00	2.11	13017.50	12935.00
6	7	3	10975.00	7960.00	179.40	0	Spot (Block6, Row3, Column7)	18413.08	16335.50	5617.08	0.05	0.31	11810.00	12033.77	11810.00	2869.30	0.01	0.24	67.00	42.00	0.00	4525.50	6603.08	16571775.00	2.22	13464.36	13304.00
6	8	3	11272.00	7941.00	199.05	0	Spot (Block6, Row3, Column8)	14201.57	14224.00	1309.10	0.00	0.09	11828.00	11893.52	11828.00	1063.50	0.00	0.09	84.00	57.00	0.00	2396.00	2373.57	16005165.00	2.17	12837.92	12894.00
6	1	4	9179.00	8241.00	182.90	0	Spot (Block6, Row4, Column1)	16712.58	15819.00	3513.95	0.02	0.21	10994.00	11014.33	10994.00	1029.17	0.00	0.09	98.00	87.00	0.00	4825.00	5718.58	15693109.00	5.54	12529.14	12448.00
6	2	4	9474.00	8232.00	211.25	0	Spot (Block6, Row4, Column2)	16137.55	16072.00	1666.54	0.00	0.10	11387.00	11467.75	11387.00	1090.49	0.00	0.10	99.00	95.00	0.00	4685.00	4750.55	20462412.00	4.28	13154.87	13121.50
6	3	4	9773.00	8240.00	153.80	0	Spot (Block6, Row4, Column3)	36887.32	35464.00	11816.33	0.02	0.32	11648.00	11750.17	11648.00	1161.33	0.00	0.10	100.00	100.00	0.92	23816.00	25239.32	24087420.00	21.65	17509.56	16872.00
6	4	4	10070.00	8244.00	212.65	0	Spot (Block6, Row4, Column4)	14017.43	14043.00	1255.65	0.00	0.09	11524.00	11624.99	11524.00	1111.58	0.00	0.10	84.00	58.00	0.00	2519.00	2493.43	18166576.00	2.15	12479.03	12426.00
6	5	4	10368.00	8240.00	196.85	0	Spot (Block6, Row4, Column5)	14183.65	13973.00	1487.89	0.01	0.10	11481.00	11582.18	11481.00	1108.97	0.00	0.10	86.00	60.00	0.00	2492.00	2702.65	15531097.00	2.35	12553.99	12467.00
6	6	4	10676.00	8236.00	203.95	0	Spot (Block6, Row4, Column6)	16121.11	15845.00	1670.32	0.01	0.10	11634.00	11710.26	11634.00	1086.72	0.00	0.09	98.00	94.00	0.00	4211.00	4487.11	19103536.00	4.06	13221.27	13283.00
6	7	4	10969.00	8246.00	165.50	0	Spot (Block6, Row4, Column7)	23747.90	20720.50	10070.98	0.06	0.42	11950.00	12002.13	11950.00	1133.12	0.00	0.09	99.00	95.00	1.97	8770.50	11797.90	18095912.00	10.37	14439.21	14206.00
6	8	4	11273.00	8245.00	189.25	0	Spot (Block6, Row4, Column8)	15239.67	14871.00	2157.20	0.01	0.14	11973.50	12015.14	11973.50	1111.29	0.00	0.09	85.00	62.00	0.00	2897.50	3266.17	15331107.00	2.90	12822.75	12931.50
6	1	5	9181.00	8544.00	151.60	0	Spot (Block6, Row5, Column1)	21920.02	21649.50	4902.04	0.01	0.22	11118.00	11145.27	11118.00	1030.61	0.00	0.09	100.00	99.00	0.00	10531.50	10802.02	13853455.00	10.45	14173.88	13947.00
6	2	5	9478.00	8541.00	204.85	0	Spot (Block6, Row5, Column2)	13836.34	13736.00	1335.76	0.00	0.10	11343.00	11371.06	11343.00	1039.00	0.00	0.09	85.00	58.00	0.00	2393.00	2493.34	16506755.00	2.37	12295.05	12304.00
6	3	5	9776.00	8531.00	197.75	0	Spot (Block6, Row5, Column3)	17423.54	17212.00	2492.17	0.01	0.14	11511.00	11588.05	11511.00	1179.27	0.00	0.10	99.00	92.00	0.00	5701.00	5912.54	19322696.00	4.95	13704.67	13552.50
6	4	5	10069.00	8537.00	189.80	0	Spot (Block6, Row5, Column4)	15071.35	14717.00	1832.44	0.01	0.12	11603.00	11710.88	11603.00	1246.70	0.00	0.11	93.00	65.00	0.00	3114.00	3468.35	15282347.00	2.70	12812.27	12726.50
6	5	5	10375.00	8538.00	148.80	0	Spot (Block6, Row5, Column5)	50738.98	52764.00	14028.22	0.02	0.28	11838.00	11933.79	11838.00	1281.79	0.00	0.11	100.00	100.00	33.22	40926.00	38900.98	30697280.00	30.27	22513.66	21082.00
6	6	5	10684.00	8539.00	192.10	0	Spot (Block6, Row5, Column6)	14625.20	14373.00	1525.32	0.01	0.10	11858.00	11895.93	11858.00	1117.85	0.00	0.09	86.00	58.00	0.00	2515.00	2767.20	15283331.00	2.44	13238.80	13201.00
6	7	5	10976.00	8545.00	191.85	0	Spot (Block6, Row5, Column7)	16561.32	16267.50	1985.79	0.01	0.12	12232.50	12290.29	12232.50	1191.68	0.00	0.10	96.00	81.00	0.00	4035.00	4328.82	17190656.00	3.58	13739.84	13798.00
6	8	5	11276.00	8539.00	149.90	0	Spot (Block6, Row5, Column8)	35155.39	32359.00	14513.47	0.04	0.41	12180.00	12262.92	12180.00	1190.26	0.00	0.10	100.00	99.00	2.62	20179.00	22975.39	21479952.00	19.23	17465.89	17064.50
6	1	6	9185.00	8841.00	205.30	0	Spot (Block6, Row6, Column1)	15489.31	15221.00	2144.28	0.01	0.14	11083.00	11139.61	11083.00	1031.94	0.00	0.09	98.00	87.00	0.00	4138.00	4406.31	18525212.00	4.22	12774.41	12650.00
6	2	6	9476.00	8838.00	216.40	0	Spot (Block6, Row6, Column2)	14161.39	14053.00	1507.10	0.00	0.11	11175.50	11362.63	11175.50	1907.98	0.01	0.17	75.00	28.00	0.00	2877.50	2985.89	18947926.00	1.47	12249.75	12195.00
6	3	6	9768.00	8837.00	150.70	0	Spot (Block6, Row6, Column3)	37172.96	35674.50	13576.19	0.02	0.37	11330.00	11435.01	11330.00	1875.55	0.00	0.16	100.00	100.00	3.37	24344.50	25842.96	23195948.00	13.72	17111.91	16361.50
6	4	6	10078.00	8844.00	187.75	0	Spot (Block6, Row6, Column4)	15112.55	14842.50	1982.12	0.01	0.13	11385.00	11420.68	11385.00	1179.58	0.00	0.10	90.00	73.00	0.00	3457.50	3727.55	14991653.00	3.13	12717.18	12708.00
6	5	6	10375.00	8837.00	147.70	0	Spot (Block6, Row6, Column5)	51833.17	55244.50	13871.61	0.03	0.27	11683.00	11758.50	11683.00	1269.85	0.00	0.11	100.00	100.00	35.93	43561.50	40150.17	30581776.00	31.56	22250.81	20409.50
6	6	6	10680.00	8834.00	205.65	0	Spot (Block6, Row6, Column6)	14448.94	14319.00	1593.72	0.00	0.11	11723.50	11763.86	11723.50	1138.07	0.00	0.10	84.00	58.00	0.00	2595.50	2725.44	17382076.00	2.36	12900.22	12811.00
6	7	6	10974.00	8843.00	155.50	0	Spot (Block6, Row6, Column7)	27019.21	25136.50	9047.05	0.03	0.33	11952.50	12002.71	11952.50	1260.54	0.00	0.11	100.00	98.00	0.00	13184.00	15066.71	17886712.00	11.91	15504.48	15349.00
6	8	6	11281.00	8839.00	151.80	0	Spot (Block6, Row6, Column8)	31514.48	28693.00	12924.09	0.04	0.41	12134.50	12186.34	12134.50	1226.88	0.00	0.10	99.00	96.00	1.11	16558.50	19379.98	19948676.00	15.75	16376.76	15971.00
6	1	7	9176.00	9127.00	207.65	0	Spot (Block6, Row7, Column1)	15538.02	15186.00	2011.78	0.01	0.13	10797.00	10867.06	10797.00	1108.63	0.00	0.10	98.00	90.00	0.00	4389.00	4741.02	19111776.00	4.21	12561.49	12511.00
6	2	7	9448.00	9138.00	191.60	0	Spot (Block6, Row7, Column2)	12632.04	12499.50	1189.54	0.00	0.09	10853.00	10981.16	10853.00	1926.63	0.01	0.18	41.00	3.00	0.00	1646.50	1779.04	13061530.00	0.86	11524.21	11448.00
6	3	7	9783.00	9139.00	210.75	0	Spot (Block6, Row7, Column3)	12853.44	12731.00	1080.90	0.00	0.08	11000.00	11117.14	11000.00	1874.71	0.00	0.17	44.00	3.00	0.00	1731.00	1853.44	16259607.00	0.93	11709.22	11755.50
6	4	7	10083.00	9135.00	206.25	0	Spot (Block6, Row7, Column4)	13175.95	13082.00	1267.91	0.00	0.10	10948.50	11023.75	10948.50	1037.43	0.00	0.09	79.00	51.00	0.00	2133.50	2227.45	15956080.00	2.07	12034.35	12026.00
6	5	7	10379.00	9137.00	207.70	0	Spot (Block6, Row7, Column5)	14673.91	14473.50	1516.56	0.01	0.10	11334.00	11396.13	11334.00	1125.51	0.00	0.10	94.00	76.00	0.00	3139.50	3339.91	18078248.00	2.91	12490.09	12337.00
6	6	7	10670.00	9140.00	201.95	0	Spot (Block6, Row7, Column6)	15404.78	15469.50	1830.70	0.00	0.12	11454.00	11541.81	11454.00	1138.94	0.00	0.10	94.00	78.00	0.00	4015.50	3950.78	17900360.00	3.39	12887.05	12814.00
6	7	7	10967.00	9140.00	156.50	0	Spot (Block6, Row7, Column7)	24701.90	22849.00	7301.79	0.03	0.30	11549.00	11630.03	11549.00	1195.28	0.00	0.10	99.00	99.00	0.00	11300.00	13152.90	16723184.00	10.94	15022.60	15116.00
6	8	7	11276.00	9135.00	149.00	0	Spot (Block6, Row7, Column8)	21846.06	21864.50	2729.28	0.00	0.12	11854.00	11916.13	11854.00	1148.51	0.00	0.10	100.00	100.00	0.00	10010.50	9992.06	13238711.00	8.65	15362.62	15224.00
6	1	8	9168.00	9438.00	152.30	0	Spot (Block6, Row8, Column1)	64059.10	65535.00	4518.99	0.01	0.07	10399.00	10507.17	10399.00	1142.96	0.00	0.11	100.00	100.00	84.57	55136.00	53660.10	40677888.00	46.85	28641.63	25730.50
6	2	8	9476.00	9440.00	210.85	0	Spot (Block6, Row8, Column2)	12710.50	12635.00	1287.39	0.00	0.10	10473.50	10583.73	10473.50	1121.06	0.00	0.11	79.00	48.00	0.00	2161.50	2237.00	16155045.00	1.90	11366.00	11465.50
6	3	8	9774.00	9437.00	171.30	0	Spot (Block6, Row8, Column3)	17368.44	15684.00	4726.28	0.04	0.27	10607.00	10663.90	10607.00	1028.47	0.00	0.10	99.00	90.00	0.00	5077.00	6761.44	14242117.00	6.52	12203.79	12320.50
6	4	8	10074.00	9432.00	195.40	0	Spot (Block6, Row8, Column4)	13819.28	13486.50	1653.76	0.01	0.12	10676.00	10734.04	10676.00	1011.61	0.00	0.09	90.00	73.00	0.00	2810.50	3143.28	14924819.00	3.05	11862.58	11871.00
6	5	8	10367.00	9438.00	209.35	0	Spot (Block6, Row8, Column5)	13034.69	12949.00	1205.25	0.00	0.09	10954.00	11027.38	10954.00	1074.32	0.00	0.10	77.00	46.00	0.00	1995.00	2080.69	16319433.00	1.87	11939.38	11843.50
6	6	8	10676.00	9435.00	184.00	0	Spot (Block6, Row8, Column6)	17274.33	16917.50	2982.99	0.01	0.17	11248.00	11293.54	11248.00	1114.88	0.00	0.10	97.00	91.00	0.00	5669.50	6026.33	16479708.00	5.36	13392.68	13441.00
6	7	8	10975.00	9439.00	174.35	0	Spot (Block6, Row8, Column7)	17041.18	16639.00	3232.48	0.01	0.19	11385.00	11443.95	11385.00	1148.28	0.00	0.10	96.00	86.00	0.00	5254.00	5656.18	14536124.00	4.87	12984.36	13055.50
6	8	8	11266.00	9441.00	153.40	0	Spot (Block6, Row8, Column8)	22259.94	21511.00	5729.73	0.01	0.26	11651.00	11704.69	11651.00	1153.07	0.00	0.10	99.00	99.00	0.00	9860.00	10608.94	14268619.00	9.15	14453.89	14424.00
7	1	1	13678.00	7335.00	162.10	0	Spot (Block7, Row1, Column1)	61434.03	65535.00	7913.90	0.03	0.13	5598.00	5676.40	5598.00	631.51	0.01	0.11	100.00	100.00	70.43	59937.00	55836.03	44662964.00	88.29	21159.93	16177.00
7	2	1	13979.00	7343.00	188.60	0	Spot (Block7, Row1, Column2)	7023.04	6979.00	770.61	0.00	0.11	5474.00	5547.57	5474.00	533.94	0.01	0.10	90.00	68.00	0.00	1505.00	1549.04	7030061.00	2.76	6036.62	5949.00
7	3	1	14278.00	7341.00	209.30	0	Spot (Block7, Row1, Column3)	6221.41	6153.50	533.84	0.00	0.09	5429.00	5493.14	5429.00	434.03	0.01	0.08	69.00	42.00	0.00	724.50	792.41	7764323.00	1.68	5787.63	5773.00
7	4	1	14567.00	7336.00	183.30	0	Spot (Block7, Row1, Column4)	6843.38	6768.50	703.79	0.00	0.10	5416.00	5478.34	5416.00	436.13	0.00	0.08	95.00	75.00	0.00	1352.50	1427.38	6432779.00	3.13	6012.69	5959.50
7	5	1	14886.00	7356.00	198.35	0	Spot (Block7, Row1, Column5)	6797.95	6586.50	1116.83	0.01	0.16	5483.00	5533.14	5483.00	431.29	0.00	0.08	94.00	66.00	0.00	1103.50	1314.95	7600113.00	2.93	6033.06	6013.00
7	6	1	15183.00	7336.00	207.65	0	Spot (Block7, Row1, Column6)	6528.89	6412.00	597.56	0.01	0.09	5543.00	5590.26	5543.00	453.43	0.00	0.08	81.00	47.00	0.00	869.00	985.89	7997895.00	2.07	5859.26	5820.00
7	7	1	15486.00	7333.00	213.00	0	Spot (Block7, Row1, Column7)	6992.98	6892.00	729.56	0.01	0.10	5687.00	5727.52	5687.00	495.04	0.00	0.09	86.00	66.00	0.00	1205.00	1305.98	9069889.00	2.56	6133.98	6128.00
7	8	1	15786.00	7335.00	201.10	0	Spot (Block7, Row1, Column8)	7203.73	7088.00	732.32	0.01	0.10	5957.00	6003.24	5957.00	543.95	0.00	0.09	81.00	52.00	0.00	1131.00	1246.73	8262679.00	2.21	6497.54	6512.00
7	1	2	13679.00	7634.00	196.70	0	Spot (Block7, Row2, Column1)	6292.96	6289.00	502.26	0.00	0.08	5489.00	5567.04	5489.00	546.92	0.01	0.10	65.00	32.00	0.00	800.00	803.96	6890791.00	1.33	6012.58	6034.50
7	2	2	13979.00	7640.00	154.70	0	Spot (Block7, Row2, Column2)	6522.14	6447.00	477.63	0.01	0.07	5518.00	5554.60	5518.00	451.36	0.00	0.08	88.00	53.00	0.00	929.00	1004.14	4311134.00	2.14	5924.61	5888.00
7	3	2	14278.00	7640.00	210.60	0	Spot (Block7, Row2, Column3)	6592.32	6500.00	581.34	0.01	0.09	5478.00	5509.35	5478.00	431.19	0.00	0.08	90.00	59.00	0.00	1022.00	1114.32	8326106.00	2.51	5904.88	5821.00
7	4	2	14576.00	7643.00	213.30	0	Spot (Block7, Row2, Column4)	6388.62	6327.00	506.79	0.00	0.08	5434.00	5477.63	5434.00	431.82	0.00	0.08	83.00	51.00	0.00	893.00	954.62	8324368.00	2.11	5744.47	5719.00
7	5	2	14881.00	7635.00	200.95	0	Spot (Block7, Row2, Column5)	7615.16	7531.00	773.54	0.00	0.10	5515.00	5559.71	5515.00	430.38	0.00	0.08	99.00	97.00	0.00	2016.00	2100.16	8734589.00	4.78	6272.02	6286.50
7	6	2	15171.00	7638.00	187.45	0	Spot (Block7, Row2, Column6)	6618.71	6610.00	566.05	0.00	0.09	5493.00	5537.11	5493.00	416.17	0.00	0.08	89.00	67.00	0.00	1117.00	1125.71	6532669.00	2.60	5986.92	5946.00
7	7	2	15484.00	7636.00	204.40	0	Spot (Block7, Row2, Column7)	6375.81	6277.00	585.13	0.01	0.09	5484.00	5525.75	5484.00	412.87	0.00	0.07	76.00	46.00	0.00	793.00	891.81	7580837.00	2.06	5918.91	5950.50
7	8	2	15784.00	7636.00	219.70	0	Spot (Block7, Row2, Column8)	6550.00	6492.50	574.04	0.00	0.09	5716.00	5772.59	5716.00	518.34	0.00	0.09	61.00	38.00	0.00	776.50	834.00	9052104.00	1.50	5957.92	5899.00
7	1	3	13683.00	7949.00	193.90	0	Spot (Block7, Row3, Column1)	7076.84	6911.00	851.66	0.01	0.12	5479.00	5539.97	5479.00	441.74	0.00	0.08	94.00	78.00	0.00	1432.00	1597.84	7536836.00	3.48	6189.86	6157.00
7	2	3	13973.00	7946.00	196.10	0	Spot (Block7, Row3, Column2)	6550.08	6496.00	511.73	0.00	0.08	5551.00	5609.96	5551.00	440.09	0.00	0.08	85.00	53.00	0.00	945.00	999.08	7133037.00	2.14	6089.09	6039.00
7	3	3	14265.00	7934.00	200.05	0	Spot (Block7, Row3, Column3)	6858.41	6755.00	887.76	0.01	0.13	5529.00	5575.38	5529.00	444.21	0.00	0.08	92.00	70.00	0.00	1226.00	1329.41	7750008.00	2.89	6175.61	6159.00
7	4	3	14578.00	7942.00	186.10	0	Spot (Block7, Row3, Column4)	6881.15	6780.00	667.55	0.01	0.10	5518.00	5546.89	5518.00	428.19	0.00	0.08	92.00	77.00	0.00	1262.00	1363.15	6674712.00	3.12	6059.50	6005.00
7	5	3	14874.00	7944.00	180.70	0	Spot (Block7, Row3, Column5)	7073.69	6970.50	799.75	0.01	0.11	5557.00	5607.77	5557.00	439.30	0.00	0.08	96.00	78.00	0.00	1413.50	1516.69	6451201.00	3.34	6322.34	6230.00
7	6	3	15176.00	7940.00	195.95	0	Spot (Block7, Row3, Column6)	6949.89	6840.00	670.47	0.01	0.10	5516.00	5565.66	5516.00	430.85	0.00	0.08	94.00	81.00	0.00	1324.00	1433.89	7526734.00	3.21	6173.72	6228.00
7	7	3	15474.00	7942.00	198.35	0	Spot (Block7, Row3, Column7)	6274.39	6239.50	583.08	0.00	0.09	5467.00	5510.49	5467.00	428.87	0.00	0.08	69.00	45.00	0.00	772.50	807.39	7002222.00	1.78	5956.95	5899.50
7	8	3	15785.00	7935.00	197.45	0	Spot (Block7, Row3, Column8)	6637.18	6623.00	581.86	0.00	0.09	5668.50	5731.69	5668.50	519.67	0.00	0.09	74.00	45.00	0.00	954.50	968.68	7314174.00	1.74	6123.02	6060.00
7	1	4	13684.00	8239.00	205.25	0	Spot (Block7, Row4, Column1)	7063.11	7004.50	745.12	0.00	0.11	5576.50	5652.62	5576.50	477.83	0.01	0.08	92.00	73.00	0.00	1428.00	1486.61	8489855.00	2.95	6160.87	6144.50
7	2	4	13977.00	8241.00	218.45	0	Spot (Block7, Row4, Column2)	6739.03	6676.00	555.52	0.00	0.08	5672.00	5713.65	5672.00	471.46	0.00	0.08	85.00	54.00	0.00	1004.00	1067.03	9245950.00	2.17	6081.46	6049.00
7	3	4	14279.00	8241.00	162.35	0	Spot (Block7, Row4, Column3)	9106.02	8986.00	1398.73	0.01	0.15	5601.00	5672.89	5601.00	470.46	0.01	0.08	100.00	99.00	0.00	3385.00	3505.02	6638286.00	7.30	6718.01	6750.00
7	4	4	14575.00	8242.00	205.05	0	Spot (Block7, Row4, Column4)	6422.45	6366.00	576.44	0.00	0.09	5569.00	5634.11	5569.00	461.35	0.01	0.08	70.00	43.00	0.00	797.00	853.45	7655562.00	1.71	5992.40	6041.00
7	5	4	14872.00	8236.00	193.00	0	Spot (Block7, Row4, Column5)	6933.34	6853.50	669.01	0.01	0.10	5594.00	5639.93	5594.00	470.95	0.00	0.08	95.00	70.00	0.00	1259.50	1339.34	7266142.00	2.75	6317.58	6386.50
7	6	4	15176.00	8241.00	201.10	0	Spot (Block7, Row4, Column6)	7499.12	7415.00	804.33	0.00	0.11	5533.00	5562.26	5533.00	440.90	0.00	0.08	99.00	94.00	0.00	1882.00	1966.12	8601493.00	4.39	6177.67	6167.00
7	7	4	15468.00	8243.00	192.90	0	Spot (Block7, Row4, Column7)	6643.35	6573.00	581.66	0.00	0.09	5484.00	5536.25	5484.00	434.54	0.00	0.08	90.00	63.00	0.00	1089.00	1159.35	6955583.00	2.55	5994.05	5966.00
7	8	4	15771.00	8240.00	182.95	0	Spot (Block7, Row4, Column8)	7312.51	7291.50	783.25	0.00	0.11	5652.00	5723.02	5652.00	490.30	0.01	0.09	93.00	79.00	0.00	1639.50	1660.51	6844510.00	3.24	6224.03	6192.00
7	1	5	13681.00	8540.00	191.85	0	Spot (Block7, Row5, Column1)	7740.34	7590.00	1082.74	0.01	0.14	5650.00	5701.01	5650.00	476.22	0.00	0.08	95.00	86.00	0.00	1940.00	2090.34	8026736.00	4.28	6369.73	6292.50
7	2	5	13975.00	8542.00	190.90	0	Spot (Block7, Row5, Column2)	7097.62	6944.00	690.26	0.01	0.10	5738.00	5785.63	5738.00	496.11	0.00	0.09	93.00	65.00	0.00	1206.00	1359.62	7289252.00	2.64	6285.12	6353.00
7	3	5	14281.00	8539.00	195.20	0	Spot (Block7, Row5, Column3)	7124.29	7076.00	700.78	0.00	0.10	5785.50	5831.60	5785.50	490.77	0.00	0.08	88.00	63.00	0.00	1290.50	1338.79	7687113.00	2.63	6373.41	6295.00
7	4	5	14572.00	8539.00	194.50	0	Spot (Block7, Row5, Column4)	6925.05	6802.00	627.28	0.01	0.09	5732.00	5790.63	5732.00	492.22	0.00	0.09	88.00	58.00	0.00	1070.00	1193.05	7389025.00	2.30	6233.63	6186.00
7	5	5	14883.00	8538.00	157.80	0	Spot (Block7, Row5, Column5)	9542.39	9467.00	1778.67	0.00	0.19	5705.00	5733.69	5705.00	497.89	0.00	0.09	100.00	98.00	0.00	3762.00	3837.39	6546080.00	7.65	6784.74	6789.00
7	6	5	15172.00	8535.00	193.65	0	Spot (Block7, Row5, Column6)	6555.03	6431.00	648.87	0.01	0.10	5589.00	5628.55	5589.00	482.71	0.00	0.09	75.00	43.00	0.00	842.00	966.03	6941780.00	1.92	5999.33	5998.50
7	7	5	15480.00	8542.00	198.90	0	Spot (Block7, Row5, Column7)	6801.56	6725.00	654.57	0.00	0.10	5588.00	5650.74	5588.00	462.63	0.00	0.08	86.00	59.00	0.00	1137.00	1213.56	7644948.00	2.49	6046.86	6005.00
7	8	5	15781.00	8538.00	179.65	0	Spot (Block7, Row5, Column8)	7246.29	7119.00	800.52	0.01	0.11	5755.00	5814.26	5755.00	479.09	0.00	0.08	92.00	71.00	0.00	1364.00	1491.29	6557896.00	2.99	6320.96	6359.00
7	1	6	13690.00	8843.00	190.85	0	Spot (Block7, Row6, Column1)	7406.10	7286.00	799.61	0.01	0.11	5626.00	5679.32	5626.00	479.55	0.00	0.08	97.00	84.00	0.00	1660.00	1780.10	7613472.00	3.60	6454.18	6342.00
7	2	6	13976.00	8842.00	205.55	0	Spot (Block7, Row6, Column2)	7096.97	7033.00	611.75	0.00	0.09	5760.50	5844.83	5760.50	502.25	0.01	0.09	93.00	67.00	0.00	1272.50	1336.47	8530555.00	2.49	6455.83	6446.00
7	3	6	14272.00	8835.00	166.90	0	Spot (Block7, Row6, Column3)	7793.15	7689.00	805.92	0.01	0.10	5836.00	5906.24	5836.00	503.12	0.01	0.09	98.00	90.00	0.00	1853.00	1957.15	6024106.00	3.75	6634.71	6642.50
7	4	6	14573.00	8835.00	191.45	0	Spot (Block7, Row6, Column4)	7043.94	7020.00	650.92	0.00	0.09	5809.00	5860.20	5809.00	503.90	0.00	0.09	84.00	62.00	0.00	1211.00	1234.94	7269343.00	2.35	6369.12	6312.00
7	5	6	14878.00	8837.00	166.55	0	Spot (Block7, Row6, Column5)	8696.98	8543.50	1252.58	0.01	0.14	5761.00	5798.94	5761.00	496.48	0.00	0.09	99.00	96.00	0.00	2782.50	2935.98	6714070.00	5.84	6770.77	6781.50
7	6	6	15176.00	8842.00	207.65	0	Spot (Block7, Row6, Column6)	6632.09	6573.00	585.67	0.00	0.09	5711.00	5721.36	5711.00	482.93	0.00	0.08	72.00	44.00	0.00	862.00	921.09	8164105.00	1.89	6077.11	6014.00
7	7	6	15476.00	8837.00	195.70	0	Spot (Block7, Row6, Column7)	7057.02	6961.50	651.70	0.01	0.09	5747.00	5764.69	5747.00	468.58	0.00	0.08	92.00	68.00	0.00	1214.50	1310.02	7635698.00	2.76	6231.79	6199.50
7	8	6	15792.00	8840.00	186.75	0	Spot (Block7, Row6, Column8)	6894.32	6816.50	606.04	0.00	0.09	5830.00	5894.98	5830.00	491.66	0.00	0.08	82.00	50.00	0.00	986.50	1064.32	6784010.00	2.03	6305.67	6250.00
7	1	7	13681.00	9134.00	213.15	0	Spot (Block7, Row7, Column1)	6630.29	6552.00	602.59	0.01	0.09	5576.00	5642.57	5576.00	589.22	0.01	0.10	71.00	40.00	0.00	976.00	1054.29	8579595.00	1.68	6049.84	5977.00
7	2	7	13977.00	9142.00	195.80	0	Spot (Block7, Row7, Column2)	6734.58	6643.50	593.38	0.01	0.09	5666.00	5720.20	5666.00	515.10	0.00	0.09	78.00	48.00	0.00	977.50	1068.58	7313752.00	1.97	6236.22	6155.50
7	3	7	14273.00	9137.00	204.70	0	Spot (Block7, Row7, Column3)	6723.22	6662.00	540.54	0.00	0.08	5699.00	5777.12	5699.00	520.53	0.01	0.09	83.00	43.00	0.00	963.00	1024.22	7987190.00	1.82	6198.90	6208.00
7	4	7	14568.00	9140.00	201.35	0	Spot (Block7, Row7, Column4)	6733.55	6607.00	616.90	0.01	0.09	5733.50	5776.06	5733.50	501.66	0.00	0.09	77.00	42.00	0.00	873.50	1000.05	7743577.00	1.91	6207.39	6170.00
7	5	7	14872.00	9140.00	198.45	0	Spot (Block7, Row7, Column5)	6880.23	6783.00	609.80	0.01	0.09	5693.00	5743.73	5693.00	515.26	0.00	0.09	87.00	53.00	0.00	1090.00	1187.23	7685213.00	2.21	6282.46	6251.00
7	6	7	15178.00	9135.00	205.05	0	Spot (Block7, Row7, Column6)	6935.28	6897.00	630.72	0.00	0.09	5672.00	5702.95	5672.00	502.06	0.00	0.09	89.00	60.00	0.00	1225.00	1263.28	8301533.00	2.45	6340.58	6330.00
7	7	7	15467.00	9142.00	204.20	0	Spot (Block7, Row7, Column7)	6898.95	6846.00	597.26	0.00	0.09	5740.00	5765.46	5740.00	485.98	0.00	0.08	86.00	59.00	0.00	1106.00	1158.95	8133858.00	2.33	6327.50	6266.00
7	8	7	15779.00	9139.00	147.00	-50	Spot (Block7, Row7, Column8)	5961.88	5802.00	572.21	0.01	0.10	5821.00	5881.04	5821.00	512.31	0.00	0.09	31.00	8.00	0.00	-19.00	140.88	3517510.00	0.16	6071.67	6105.00
7	1	8	13670.00	9439.00	153.10	0	Spot (Block7, Row8, Column1)	62727.50	65535.00	6516.90	0.02	0.10	5569.00	5645.17	5569.00	667.02	0.01	0.12	100.00	100.00	77.62	59966.00	57158.50	40647784.00	85.58	20656.92	18075.00
7	2	8	13987.00	9439.00	199.30	0	Spot (Block7, Row8, Column2)	6452.09	6406.50	642.57	0.00	0.10	5485.00	5567.52	5485.00	585.50	0.01	0.11	64.00	38.00	0.00	921.50	967.09	7290862.00	1.51	6052.69	6013.50
7	3	8	14277.00	9432.00	207.50	0	Spot (Block7, Row8, Column3)	6569.77	6506.50	635.24	0.00	0.10	5506.00	5574.75	5506.00	512.94	0.01	0.09	77.00	48.00	0.00	1000.50	1063.77	8041404.00	1.94	5941.52	5917.50
7	4	8	14574.00	9439.00	175.45	0	Spot (Block7, Row8, Column4)	7472.67	7378.00	856.49	0.01	0.11	5627.50	5668.94	5627.50	529.88	0.00	0.09	98.00	79.00	0.00	1750.50	1845.17	6448918.00	3.40	6332.72	6364.00
7	5	8	14871.00	9435.00	200.95	0	Spot (Block7, Row8, Column5)	6697.76	6704.00	644.46	0.00	0.10	5620.00	5667.17	5620.00	523.83	0.00	0.09	73.00	51.00	0.00	1084.00	1077.76	7682329.00	1.97	6037.54	6018.00
7	6	8	15182.00	9440.00	199.80	0	Spot (Block7, Row8, Column6)	7616.85	7376.00	1139.78	0.01	0.15	5583.00	5642.12	5583.00	530.57	0.00	0.09	94.00	81.00	0.00	1793.00	2033.85	8645129.00	3.72	6248.26	6218.50
7	7	8	15476.00	9442.00	188.05	0	Spot (Block7, Row8, Column7)	7091.89	6986.50	736.69	0.01	0.10	5704.00	5747.75	5704.00	550.42	0.00	0.10	89.00	61.00	0.00	1282.50	1387.89	7091886.00	2.44	6301.38	6362.00
7	8	8	15761.00	9439.00	148.00	0	Spot (Block7, Row8, Column8)	16673.09	16322.00	4780.15	0.01	0.29	5836.00	5866.38	5836.00	560.24	0.00	0.10	100.00	100.00	0.00	10486.00	10837.09	9953832.00	19.29	8828.93	8336.50
8	1	1	18181.00	7336.00	159.35	0	Spot (Block8, Row1, Column1)	63096.62	65535.00	5637.16	0.02	0.09	6858.00	6962.79	6858.00	800.73	0.01	0.12	100.00	100.00	77.27	58677.00	56238.62	44420440.00	70.10	25139.12	23760.50
8	2	1	18478.00	7339.00	178.70	0	Spot (Block8, Row1, Column2)	8671.92	8546.00	996.52	0.01	0.11	6713.00	6838.88	6713.00	925.06	0.01	0.14	86.00	49.00	0.00	1833.00	1958.92	7778712.00	1.98	7537.57	7558.00
8	3	1	18785.00	7348.00	204.85	0	Spot (Block8, Row1, Column3)	7760.09	7710.00	640.25	0.00	0.08	6608.00	6698.00	6608.00	797.22	0.01	0.12	68.00	26.00	0.00	1102.00	1152.09	9265542.00	1.33	7080.44	7067.00
8	4	1	19074.00	7335.00	185.25	0	Spot (Block8, Row1, Column4)	8342.34	8222.50	821.93	0.01	0.10	6474.00	6533.54	6474.00	478.42	0.00	0.07	98.00	85.00	0.00	1748.50	1868.34	8058699.00	3.78	7273.77	7227.00
8	5	1	19364.00	7333.00	198.40	0	Spot (Block8, Row1, Column5)	7679.55	7439.00	2319.68	0.01	0.30	6177.00	6233.60	6177.00	581.95	0.00	0.09	85.00	55.00	0.00	1262.00	1502.55	8562694.00	2.48	6671.83	6582.50
8	6	1	19669.00	7335.00	198.55	0	Spot (Block8, Row1, Column6)	7187.14	6854.00	2283.01	0.02	0.32	5742.00	5810.80	5742.00	563.10	0.01	0.10	88.00	48.00	0.00	1112.00	1445.14	8006479.00	2.44	6287.09	6336.00
8	7	1	19976.00	7332.00	180.20	0	Spot (Block8, Row1, Column7)	6988.02	6919.00	685.71	0.00	0.10	5368.00	5423.77	5368.00	508.01	0.00	0.09	95.00	80.00	0.00	1551.00	1620.02	6387051.00	3.08	5998.44	5991.50
8	8	1	20278.00	7343.00	224.25	0	Spot (Block8, Row1, Column8)	6425.38	6286.50	802.43	0.01	0.12	5307.50	5351.83	5307.50	482.76	0.00	0.09	89.00	52.00	0.00	979.00	1117.88	9291101.00	2.22	5669.59	5635.00
8	1	2	18176.00	7635.00	196.25	0	Spot (Block8, Row2, Column1)	7870.65	7836.00	660.33	0.00	0.08	6653.00	6741.04	6653.00	649.99	0.01	0.10	74.00	44.00	0.00	1183.00	1217.65	8586879.00	1.74	7344.70	7234.00
8	2	2	18477.00	7644.00	139.80	0	Spot (Block8, Row2, Column2)	7884.71	7726.50	628.67	0.01	0.08	6544.00	6592.28	6544.00	553.56	0.00	0.08	91.00	55.00	0.00	1182.50	1340.71	4147355.00	2.33	7331.16	7360.50
8	3	2	18783.00	7641.00	184.30	0	Spot (Block8, Row2, Column3)	8177.16	7962.00	1227.22	0.01	0.15	6517.00	6548.35	6517.00	483.39	0.00	0.07	96.00	77.00	0.00	1445.00	1660.16	7825539.00	3.37	7363.98	7324.00
8	4	2	19080.00	7634.00	196.20	0	Spot (Block8, Row2, Column4)	7795.29	7746.00	586.07	0.00	0.08	6416.00	6470.70	6416.00	476.52	0.00	0.07	96.00	71.00	0.00	1330.00	1379.29	8504666.00	2.78	7050.46	7060.00
8	5	2	19382.00	7631.00	196.80	0	Spot (Block8, Row2, Column5)	9196.56	9079.50	913.89	0.01	0.10	6161.00	6215.73	6161.00	540.80	0.00	0.09	99.00	99.00	0.00	2918.50	3035.56	10079434.00	5.51	7254.82	7306.00
8	6	2	19665.00	7638.00	199.85	0	Spot (Block8, Row2, Column6)	7300.67	7249.00	774.23	0.00	0.11	5743.00	5806.42	5743.00	530.93	0.00	0.09	97.00	73.00	0.00	1506.00	1557.67	8271660.00	2.81	6353.49	6365.00
8	7	2	19984.00	7635.00	200.70	0	Spot (Block8, Row2, Column7)	6560.84	6309.00	2107.34	0.02	0.32	5446.00	5495.84	5446.00	395.35	0.00	0.07	82.00	56.00	0.00	863.00	1114.84	7459673.00	2.69	5994.08	5890.00
8	8	2	20278.00	7638.00	227.10	0	Spot (Block8, Row2, Column8)	6263.40	6179.50	428.64	0.01	0.07	5452.50	5491.54	5452.50	335.46	0.00	0.06	87.00	56.00	0.00	727.00	810.90	9257301.00	2.30	5698.42	5699.50
8	1	3	18182.00	7937.00	177.40	0	Spot (Block8, Row3, Column1)	8688.69	8432.50	1203.09	0.01	0.14	6398.00	6436.47	6398.00	478.50	0.00	0.07	98.00	92.00	0.00	2034.50	2290.69	7646051.00	4.71	7124.51	7140.00
8	2	3	18479.00	7941.00	206.60	0	Spot (Block8, Row3, Column2)	7465.30	7409.50	561.15	0.00	0.08	6297.50	6347.60	6297.50	455.85	0.00	0.07	91.00	63.00	0.00	1112.00	1167.80	9047942.00	2.45	6883.44	6847.00
8	3	3	18769.00	7931.00	200.30	0	Spot (Block8, Row3, Column3)	7812.27	7692.00	675.97	0.01	0.09	6348.50	6380.53	6348.50	456.30	0.00	0.07	96.00	81.00	0.00	1343.50	1463.77	8874739.00	3.14	6973.93	6989.50
8	4	3	19076.00	7932.00	193.00	0	Spot (Block8, Row3, Column4)	7973.46	7922.50	787.95	0.00	0.10	6244.00	6288.61	6244.00	443.97	0.00	0.07	97.00	85.00	0.00	1678.50	1729.46	8372131.00	3.79	6929.31	6901.00
8	5	3	19371.00	7925.00	205.30	0	Spot (Block8, Row3, Column5)	7677.36	7664.50	1096.07	0.00	0.14	6080.00	6166.95	6080.00	983.24	0.01	0.16	72.00	29.00	0.00	1584.50	1597.36	9197475.00	1.54	6989.23	6596.00
8	6	3	19669.00	7933.00	203.40	0	Spot (Block8, Row3, Column6)	6788.63	6767.00	493.89	0.00	0.07	5759.00	5852.78	5759.00	1007.06	0.01	0.17	50.00	0.00	0.00	1008.00	1029.63	7935903.00	0.93	6163.82	6189.00
8	7	3	19985.00	7941.00	205.85	0	Spot (Block8, Row3, Column7)	6319.74	6236.50	473.69	0.01	0.07	5535.00	5569.62	5535.00	383.99	0.00	0.07	79.00	45.00	0.00	701.50	784.74	7621612.00	1.95	5942.60	5921.00
8	8	3	20289.00	7937.00	199.45	0	Spot (Block8, Row3, Column8)	6371.56	6350.00	428.95	0.00	0.07	5579.00	5606.11	5579.00	337.19	0.00	0.06	84.00	57.00	0.00	771.00	792.56	7199861.00	2.27	5906.21	5872.00
8	1	4	18175.00	8242.00	190.30	0	Spot (Block8, Row4, Column1)	7888.77	7767.50	759.53	0.01	0.10	6309.50	6336.48	6309.50	487.51	0.00	0.08	95.00	76.00	0.00	1458.00	1579.27	8093877.00	3.18	7037.78	7010.00
8	2	4	18474.00	8232.00	202.20	0	Spot (Block8, Row4, Column2)	7443.01	7399.50	663.29	0.00	0.09	6177.00	6200.49	6177.00	469.21	0.00	0.08	92.00	67.00	0.00	1222.50	1266.01	8633887.00	2.65	6720.83	6727.00
8	3	4	18781.00	8234.00	172.75	0	Spot (Block8, Row4, Column3)	10788.06	10524.00	2146.58	0.01	0.20	6165.00	6211.90	6165.00	462.61	0.00	0.07	100.00	99.00	0.00	4359.00	4623.06	8997241.00	9.89	7469.34	7364.00
8	4	4	19075.00	8245.00	207.10	0	Spot (Block8, Row4, Column4)	7355.34	7330.00	574.07	0.00	0.08	6100.00	6158.27	6100.00	438.28	0.00	0.07	94.00	69.00	0.00	1230.00	1255.34	8936738.00	2.73	6693.51	6605.50
8	5	4	19366.00	8251.00	182.60	0	Spot (Block8, Row4, Column5)	7546.77	7436.50	775.97	0.01	0.10	5961.00	6043.25	5961.00	958.37	0.01	0.16	82.00	28.00	0.00	1475.50	1585.77	7048680.00	1.57	6625.59	6698.00
8	6	4	19680.00	8222.00	199.70	0	Spot (Block8, Row4, Column6)	8603.19	8589.00	834.76	0.00	0.10	5750.00	5815.85	5750.00	967.04	0.00	0.17	99.00	84.00	0.00	2839.00	2853.19	9721610.00	2.88	6743.79	6697.00
8	7	4	19980.00	8242.00	175.40	0	Spot (Block8, Row4, Column7)	7319.42	7158.00	800.14	0.01	0.11	5593.00	5646.38	5593.00	385.12	0.00	0.07	99.00	90.00	0.00	1565.00	1726.42	6258105.00	4.34	6356.52	6305.00
8	8	4	20282.00	8241.00	182.95	0	Spot (Block8, Row4, Column8)	7420.51	7357.00	726.24	0.00	0.10	5668.00	5757.87	5668.00	1155.31	0.01	0.20	76.00	23.00	0.00	1689.00	1752.51	6960442.00	1.44	6292.15	6305.00
8	1	5	18184.00	8531.00	181.80	0	Spot (Block8, Row5, Column1)	8601.79	8491.00	1139.87	0.01	0.13	6253.00	6306.09	6253.00	511.47	0.00	0.08	98.00	86.00	0.00	2238.00	2348.79	7956657.00	4.49	7137.31	7078.00
8	2	5	18479.00	8541.00	198.20	0	Spot (Block8, Row5, Column2)	7313.93	7256.00	628.20	0.00	0.09	6073.00	6107.49	6073.00	480.69	0.00	0.08	91.00	59.00	0.00	1183.00	1240.93	8140404.00	2.51	6586.94	6538.00
8	3	5	18784.00	8539.00	210.15	0	Spot (Block8, Row5, Column3)	7307.21	7218.00	680.70	0.01	0.09	5992.00	6034.06	5992.00	446.36	0.00	0.07	94.00	68.00	0.00	1226.00	1315.21	9199775.00	2.85	6514.51	6487.50
8	4	5	19078.00	8533.00	209.70	0	Spot (Block8, Row5, Column4)	7332.15	7229.50	702.33	0.01	0.10	5940.00	5985.97	5940.00	410.89	0.00	0.07	94.00	77.00	0.00	1289.50	1392.15	9194519.00	3.28	6394.35	6374.00
8	5	5	19381.00	8532.00	161.30	0	Spot (Block8, Row5, Column5)	10233.34	10145.00	1879.59	0.00	0.18	5874.00	5890.48	5874.00	427.10	0.00	0.07	100.00	99.00	0.00	4271.00	4359.34	7378239.00	10.17	7098.78	7081.00
8	6	5	19686.00	8527.00	197.65	0	Spot (Block8, Row5, Column6)	7193.74	7000.00	1313.27	0.01	0.18	5724.00	5752.83	5724.00	416.73	0.00	0.07	94.00	76.00	0.00	1276.00	1469.74	7985055.00	3.46	6367.61	6306.00
8	7	5	19982.00	8536.00	196.55	0	Spot (Block8, Row5, Column7)	6661.25	6598.50	526.34	0.00	0.08	5677.00	5718.37	5677.00	404.77	0.00	0.07	85.00	57.00	0.00	921.50	984.25	7287405.00	2.33	6112.68	6088.00
8	8	5	20278.00	8539.00	167.40	0	Spot (Block8, Row5, Column8)	8218.38	8080.00	1017.52	0.01	0.12	5714.00	5749.27	5714.00	433.13	0.00	0.08	100.00	97.00	0.00	2366.00	2504.38	6385680.00	5.70	6575.23	6481.00
8	1	6	18179.00	8842.00	217.20	0	Spot (Block8, Row6, Column1)	7519.47	7455.00	605.43	0.00	0.08	6201.00	6257.99	6201.00	496.20	0.00	0.08	94.00	64.00	0.00	1254.00	1318.47	10128724.00	2.54	6768.92	6705.00
8	2	6	18479.00	8832.00	221.80	0	Spot (Block8, Row6, Column2)	7402.02	7332.00	632.67	0.00	0.09	6075.00	6118.77	6075.00	448.15	0.00	0.07	95.00	70.00	0.00	1257.00	1327.02	10451647.00	2.86	6606.95	6606.50
8	3	6	18770.00	8838.00	192.00	0	Spot (Block8, Row6, Column3)	7873.31	7840.00	820.49	0.00	0.10	6014.00	6034.53	6014.00	449.46	0.00	0.07	98.00	88.00	0.00	1826.00	1859.31	8219735.00	4.09	6798.67	6717.50
8	4	6	19076.00	8833.00	187.70	0	Spot (Block8, Row6, Column4)	7430.19	7421.50	664.90	0.00	0.09	5885.00	5918.54	5885.00	415.35	0.00	0.07	97.00	84.00	0.00	1536.50	1545.19	7400472.00	3.64	6529.87	6462.00
8	5	6	19382.00	8838.00	163.65	0	Spot (Block8, Row6, Column5)	8826.10	8721.00	1283.77	0.01	0.15	5767.00	5800.74	5767.00	423.25	0.00	0.07	100.00	98.00	0.00	2954.00	3059.10	6540140.00	7.15	6704.60	6682.50
8	6	6	19662.00	8836.00	205.60	0	Spot (Block8, Row6, Column6)	6769.34	6719.00	509.17	0.00	0.08	5678.00	5771.38	5678.00	1408.89	0.01	0.24	29.00	0.00	0.00	1041.00	1091.34	8136742.00	0.71	6096.52	6000.00
8	7	6	19995.00	8843.00	187.40	0	Spot (Block8, Row6, Column7)	7234.21	7016.00	2348.94	0.01	0.32	5629.00	5726.98	5629.00	1406.84	0.01	0.25	48.00	3.00	0.00	1387.00	1605.21	7161870.00	1.07	6259.68	6238.00
8	8	6	20280.00	8839.00	180.90	0	Spot (Block8, Row6, Column8)	6956.74	6780.00	1451.94	0.01	0.21	5624.00	5653.43	5624.00	574.24	0.00	0.10	86.00	50.00	0.00	1156.00	1332.74	6379331.00	2.27	6074.65	6040.00
8	1	7	18184.00	9136.00	221.90	0	Spot (Block8, Row7, Column1)	7413.18	7317.00	702.37	0.01	0.09	6125.00	6206.21	6125.00	625.89	0.01	0.10	83.00	48.00	0.00	1192.00	1288.18	10459992.00	1.93	6605.45	6582.00
8	2	7	18481.00	9135.00	213.05	0	Spot (Block8, Row7, Column2)	7229.70	7144.00	611.72	0.01	0.08	6026.00	6057.49	6026.00	470.47	0.00	0.08	90.00	60.00	0.00	1118.00	1203.70	9369686.00	2.49	6521.35	6498.50
8	3	7	18777.00	9133.00	206.05	0	Spot (Block8, Row7, Column3)	7149.42	7081.50	493.45	0.00	0.07	5963.00	6007.39	5963.00	479.65	0.00	0.08	95.00	62.00	0.00	1118.50	1186.42	8622206.00	2.38	6623.33	6592.00
8	4	7	19087.00	9128.00	201.85	0	Spot (Block8, Row7, Column4)	6910.99	6834.50	537.14	0.00	0.08	5804.00	5840.23	5804.00	453.35	0.00	0.08	91.00	57.00	0.00	1030.50	1106.99	7989108.00	2.36	6343.30	6301.00
8	5	7	19377.00	9142.00	209.75	0	Spot (Block8, Row7, Column5)	6821.69	6764.00	543.26	0.00	0.08	5650.50	5694.84	5650.50	427.34	0.00	0.08	93.00	66.00	0.00	1113.50	1171.19	8581684.00	2.64	6230.75	6210.50
8	6	7	19683.00	9142.00	212.55	0	Spot (Block8, Row7, Column6)	6868.30	6749.00	1572.72	0.01	0.23	5478.00	5538.06	5478.00	396.22	0.00	0.07	94.00	75.00	0.00	1271.00	1390.30	8832640.00	3.36	5950.77	5904.00
8	7	7	19971.00	9133.00	200.10	0	Spot (Block8, Row7, Column7)	6659.70	6568.00	606.60	0.01	0.09	5433.00	5469.50	5433.00	404.11	0.00	0.07	93.00	77.00	0.00	1135.00	1226.70	7572076.00	2.95	5928.02	5871.00
8	8	7	20286.00	9133.00	156.30	0	Spot (Block8, Row7, Column8)	10253.83	10203.50	1209.94	0.00	0.12	5402.00	5453.78	5402.00	575.40	0.00	0.11	100.00	100.00	0.00	4801.50	4851.83	6890577.00	8.34	7126.02	6914.00
8	1	8	18170.00	9437.00	153.10	0	Spot (Block8, Row8, Column1)	64746.48	65535.00	3272.38	0.01	0.05	6097.00	6175.44	6097.00	722.69	0.01	0.12	100.00	100.00	90.97	59438.00	58649.48	41567616.00	81.05	24427.54	22873.50
8	2	8	18474.00	9439.00	200.75	0	Spot (Block8, Row8, Column2)	7038.28	6979.00	569.45	0.00	0.08	5967.50	6044.98	5967.50	682.04	0.01	0.11	68.00	34.00	0.00	1011.50	1070.78	8016598.00	1.46	6491.25	6462.50
8	3	8	18769.00	9432.00	182.70	0	Spot (Block8, Row8, Column3)	7436.40	7286.00	919.57	0.01	0.12	5831.50	5872.69	5831.50	505.77	0.00	0.09	89.00	72.00	0.00	1454.50	1604.90	6945598.00	3.09	6480.08	6487.00
8	4	8	19084.00	9430.00	188.50	0	Spot (Block8, Row8, Column4)	7045.97	7014.00	646.96	0.00	0.09	5687.00	5713.10	5687.00	455.56	0.00	0.08	92.00	72.00	0.00	1327.00	1358.97	7053015.00	2.93	6310.37	6257.00
8	5	8	19370.00	9437.00	203.15	0	Spot (Block8, Row8, Column5)	6698.38	6626.50	698.82	0.00	0.10	5537.00	5566.30	5537.00	445.58	0.00	0.08	90.00	64.00	0.00	1089.50	1161.38	7850504.00	2.54	6080.67	6188.00
8	6	8	19679.00	9428.00	191.95	0	Spot (Block8, Row8, Column6)	6557.20	6500.00	585.92	0.00	0.09	5367.00	5407.04	5367.00	426.56	0.00	0.08	91.00	68.00	0.00	1133.00	1190.20	6826045.00	2.70	5952.19	5945.00
8	7	8	19980.00	9434.00	185.85	0	Spot (Block8, Row8, Column7)	6782.81	6531.50	2245.64	0.02	0.33	5275.00	5329.05	5275.00	421.04	0.00	0.08	95.00	69.00	0.00	1256.50	1507.81	6579330.00	3.45	5795.58	5774.00
8	8	8	20269.00	9434.00	148.50	0	Spot (Block8, Row8, Column8)	13994.90	13712.00	3537.22	0.01	0.25	5256.50	5312.24	5256.50	431.62	0.00	0.08	100.00	100.00	0.00	8455.50	8738.40	8410934.00	20.12	7728.87	7327.00
9	1	1	4677.00	11840.00	155.60	0	Spot (Block9, Row1, Column1)	64573.78	65535.00	3567.01	0.01	0.06	8124.00	8255.08	8124.00	852.56	0.01	0.10	100.00	100.00	87.61	57411.00	56449.78	43264836.00	66.06	26719.95	22967.50
9	2	1	4978.00	11846.00	152.75	0	Spot (Block9, Row1, Column2)	16642.35	15954.00	3864.93	0.02	0.23	7892.00	7992.73	7892.00	789.29	0.01	0.10	100.00	100.00	0.00	8062.00	8750.35	10601175.00	10.96	10251.70	10168.50
9	3	1	5283.00	11843.00	175.40	0	Spot (Block9, Row1, Column3)	11909.80	10755.50	2913.66	0.04	0.24	7812.00	7864.48	7812.00	638.47	0.00	0.08	99.00	92.00	0.00	2943.50	4097.80	10242430.00	6.34	8923.47	8857.50
9	4	1	5570.00	11841.00	162.10	0	Spot (Block9, Row1, Column4)	14121.99	13604.50	3042.15	0.02	0.22	7929.00	7956.93	7929.00	628.54	0.00	0.08	100.00	99.00	0.00	5675.50	6192.99	10224323.00	9.81	9474.47	9468.00
9	5	1	5876.00	11840.00	147.80	0	Spot (Block9, Row1, Column5)	37497.19	35046.50	19345.65	0.03	0.52	8102.00	8188.37	8102.00	725.96	0.00	0.09	100.00	100.00	14.93	26944.50	29395.19	22348408.00	40.37	14009.51	13167.50
9	6	1	6173.00	11837.00	154.60	0	Spot (Block9, Row1, Column6)	27579.35	25913.00	11078.87	0.03	0.40	8261.00	8388.92	8261.00	846.36	0.01	0.10	100.00	100.00	0.00	17652.00	19318.35	18036888.00	22.67	12709.54	12151.00
9	7	1	6481.00	11838.00	157.90	0	Spot (Block9, Row1, Column7)	55453.85	65535.00	14098.36	0.07	0.25	8460.50	8591.19	8460.50	937.73	0.01	0.11	100.00	100.00	58.49	57074.50	46993.35	38208028.00	49.97	20959.32	19277.00
9	8	1	6781.00	11832.00	211.55	0	Spot (Block9, Row1, Column8)	10494.66	10398.00	947.76	0.00	0.09	8610.00	8696.40	8610.00	784.76	0.00	0.09	88.00	58.00	0.00	1788.00	1884.66	13380692.00	2.29	9208.38	9206.00
9	1	2	4668.00	12149.00	208.60	0	Spot (Block9, Row2, Column1)	8841.34	8833.00	503.99	0.00	0.06	7642.00	7729.86	7642.00	631.55	0.00	0.08	85.00	44.00	0.00	1191.00	1199.34	10919057.00	1.76	8330.00	8290.50
9	2	2	4972.00	12141.00	128.05	0	Spot (Block9, Row2, Column2)	15292.18	15500.00	2654.72	0.01	0.17	7439.00	7529.11	7439.00	539.81	0.01	0.07	100.00	100.00	0.00	8061.00	7853.18	6713267.00	14.38	9836.72	9781.00
9	3	2	5280.00	12143.00	198.70	0	Spot (Block9, Row2, Column3)	9285.88	9205.00	852.46	0.00	0.09	7587.00	7666.65	7587.00	579.45	0.00	0.08	94.00	73.00	0.00	1618.00	1698.88	10381619.00	2.79	8355.29	8277.00
9	4	2	5575.00	12142.00	189.15	0	Spot (Block9, Row2, Column4)	11563.69	11665.00	1597.23	0.00	0.14	7721.00	7789.90	7721.00	576.99	0.00	0.07	99.00	98.00	0.00	3944.00	3842.69	11586818.00	6.54	9067.52	9037.00
9	5	2	5876.00	12140.00	185.80	0	Spot (Block9, Row2, Column5)	10501.90	10374.00	1022.16	0.01	0.10	8060.50	8334.66	8060.50	1041.92	0.01	0.13	94.00	56.00	0.00	2313.50	2441.40	10197341.00	2.08	9073.38	9042.00
9	6	2	6158.00	12134.00	182.80	0	Spot (Block9, Row2, Column6)	10435.37	10243.00	1165.61	0.01	0.11	8156.00	8452.32	8156.00	1138.25	0.02	0.13	84.00	45.00	0.00	2087.00	2279.37	9798815.00	1.74	9258.59	9122.00
9	7	2	6481.00	12139.00	194.35	0	Spot (Block9, Row2, Column7)	10360.48	10035.00	1278.03	0.01	0.12	7939.00	8028.96	7939.00	748.88	0.00	0.09	96.00	76.00	0.00	2096.00	2421.48	11075357.00	3.11	8797.32	8719.00
9	8	2	6807.00	12148.00	233.40	0	Spot (Block9, Row2, Column8)	9571.20	9309.00	2188.12	0.01	0.23	8248.00	8297.61	8248.00	636.92	0.00	0.08	74.00	40.00	0.00	1061.00	1323.20	14978934.00	2.00	8614.60	8593.50
9	1	3	4681.00	12443.00	145.70	0	Spot (Block9, Row3, Column1)	22571.30	21798.00	8826.65	0.02	0.39	7546.00	7633.63	7546.00	576.31	0.01	0.08	100.00	100.00	0.00	14252.00	15025.30	13068785.00	25.92	11045.80	10632.00
9	2	3	4976.00	12442.00	208.15	0	Spot (Block9, Row3, Column2)	9016.97	8815.00	791.07	0.01	0.09	7391.00	7492.87	7391.00	562.83	0.01	0.08	97.00	69.00	0.00	1424.00	1625.97	11153989.00	2.71	8004.46	8004.00
9	3	3	5268.00	12440.00	153.90	0	Spot (Block9, Row3, Column3)	16355.92	15209.00	5971.13	0.03	0.37	7607.00	7735.40	7607.00	676.72	0.01	0.09	100.00	99.00	0.00	7602.00	8748.92	10647706.00	12.74	9633.67	9645.00
9	4	3	5574.00	12439.00	146.10	0	Spot (Block9, Row3, Column4)	24898.64	23501.50	9490.84	0.03	0.38	7723.00	7840.89	7723.00	610.70	0.01	0.08	100.00	100.00	0.00	15778.50	17175.64	14590605.00	27.93	11399.75	11082.00
9	5	3	5881.00	12435.00	157.40	0	Spot (Block9, Row3, Column5)	13514.58	12726.00	2862.85	0.03	0.21	8511.50	8790.36	8511.50	1268.73	0.01	0.14	98.00	84.00	0.00	4214.50	5003.08	9257489.00	3.72	10255.92	10243.00
9	6	3	6177.00	12441.00	147.00	-50	Spot (Block9, Row3, Column6)	10101.15	10055.00	1017.84	0.00	0.10	8412.00	8720.29	8412.00	1347.80	0.02	0.15	61.00	17.00	0.00	1643.00	1689.15	5959681.00	1.02	9856.92	9706.50
9	7	3	6479.00	12438.00	151.25	0	Spot (Block9, Row3, Column7)	19029.28	16944.00	7545.38	0.05	0.40	7934.00	7976.47	7934.00	727.18	0.00	0.09	100.00	100.00	0.00	9010.00	11095.28	11931358.00	15.20	10265.91	10204.00
9	8	3	6780.00	12440.00	211.65	0	Spot (Block9, Row3, Column8)	9741.85	9724.00	706.88	0.00	0.07	8308.00	8357.06	8308.00	655.03	0.00	0.08	86.00	56.00	0.00	1416.00	1433.85	12459825.00	2.11	8712.02	8695.00
9	1	4	4677.00	12741.00	144.75	0	Spot (Block9, Row4, Column1)	24668.21	23403.50	9345.46	0.02	0.38	7578.00	7687.82	7578.00	632.27	0.01	0.08	100.00	100.00	0.00	15825.50	17090.21	14011543.00	26.86	11473.32	10916.00
9	2	4	4982.00	12742.00	222.75	0	Spot (Block9, Row4, Column2)	8759.12	8713.50	555.98	0.00	0.06	7440.00	7539.29	7440.00	645.84	0.01	0.09	88.00	48.00	0.00	1273.50	1319.12	12437943.00	1.89	7992.40	7974.50
9	3	4	5278.00	12739.00	148.50	0	Spot (Block9, Row4, Column3)	56314.37	65535.00	13475.70	0.07	0.24	7609.00	7718.85	7609.00	675.14	0.01	0.09	100.00	100.00	58.64	57926.00	48705.37	33901508.00	71.98	20456.47	18567.00
9	4	4	5569.00	12747.00	213.05	0	Spot (Block9, Row4, Column4)	9127.86	9034.00	634.89	0.00	0.07	7749.00	7841.20	7749.00	616.80	0.01	0.08	89.00	53.00	0.00	1285.00	1378.86	11847962.00	2.09	8426.45	8370.50
9	5	4	5882.00	12740.00	198.70	0	Spot (Block9, Row4, Column5)	11329.22	11040.00	1492.50	0.01	0.13	8165.00	8416.43	8165.00	1012.71	0.01	0.12	98.00	78.00	0.00	2875.00	3164.22	12677395.00	2.88	9592.94	9550.50
9	6	4	6180.00	12741.00	177.70	0	Spot (Block9, Row4, Column6)	10671.41	10592.00	1097.39	0.00	0.10	8000.00	8169.39	8000.00	931.41	0.01	0.11	94.00	76.00	0.00	2592.00	2671.41	9401516.00	2.69	9189.35	9147.50
9	7	4	6475.00	12746.00	150.15	0	Spot (Block9, Row4, Column7)	26748.22	22942.00	13429.12	0.07	0.50	7949.00	8016.37	7949.00	711.09	0.00	0.09	100.00	100.00	0.00	14993.00	18799.22	16503652.00	26.34	11822.54	11310.50
9	8	4	6774.00	12744.00	166.95	0	Spot (Block9, Row4, Column8)	13124.15	12914.50	2577.53	0.01	0.20	8385.00	8442.49	8385.00	675.60	0.00	0.08	99.00	96.00	0.00	4529.50	4739.15	10158095.00	6.93	9536.10	9591.00
9	1	5	4681.00	13041.00	141.15	0	Spot (Block9, Row5, Column1)	25799.91	24955.00	7807.41	0.01	0.30	7571.00	7650.81	7571.00	576.03	0.00	0.08	100.00	100.00	0.00	17384.00	18228.91	13957753.00	31.51	12668.90	11897.00
9	2	5	4978.00	13042.00	215.50	0	Spot (Block9, Row5, Column2)	9028.79	9031.00	606.15	0.00	0.07	7487.00	7552.66	7487.00	498.87	0.00	0.07	96.00	78.00	0.00	1544.00	1541.79	11963152.00	2.96	8085.00	8058.00
9	3	5	5281.00	13049.00	209.60	0	Spot (Block9, Row5, Column3)	9506.46	9462.00	922.55	0.00	0.10	7712.50	7847.53	7712.50	698.80	0.01	0.09	93.00	64.00	0.00	1749.50	1793.96	11911589.00	2.37	8479.50	8446.00
9	4	5	5573.00	13042.00	148.05	0	Spot (Block9, Row5, Column4)	18811.74	17229.00	6395.24	0.04	0.34	7924.00	8054.60	7924.00	810.61	0.01	0.10	100.00	100.00	0.00	9305.00	10887.74	11305857.00	13.27	10529.04	10238.00
9	5	5	5874.00	13038.00	154.75	0	Spot (Block9, Row5, Column5)	63315.51	65535.00	6119.12	0.01	0.10	8243.00	8495.95	8243.00	1151.51	0.01	0.14	100.00	100.00	83.61	57292.00	55072.51	41725300.00	47.61	23347.38	21702.50
9	6	5	6176.00	13040.00	186.35	0	Spot (Block9, Row5, Column6)	10397.76	10353.00	1394.40	0.00	0.13	7939.00	8045.63	7939.00	806.77	0.01	0.10	92.00	63.00	0.00	2414.00	2458.76	10137816.00	2.92	8854.86	8866.00
9	7	5	6477.00	13047.00	207.40	0	Spot (Block9, Row5, Column7)	9445.89	9389.50	688.75	0.00	0.07	7958.00	8045.51	7958.00	679.47	0.00	0.08	88.00	53.00	0.00	1431.50	1487.89	11561771.00	2.06	8587.71	8589.50
9	8	5	6777.00	13039.00	148.25	0	Spot (Block9, Row5, Column8)	44474.68	47712.00	20481.65	0.03	0.46	8291.00	8386.02	8291.00	717.85	0.00	0.09	100.00	99.00	37.50	39421.00	36183.68	26684960.00	50.27	15766.82	14411.50
9	1	6	4679.00	13340.00	218.50	0	Spot (Block9, Row6, Column1)	9136.90	9049.00	596.82	0.00	0.07	7571.50	7616.52	7571.50	470.99	0.00	0.06	98.00	85.00	0.00	1477.50	1565.40	12453597.00	3.23	8282.74	8259.50
9	2	6	4980.00	13340.00	217.10	0	Spot (Block9, Row6, Column2)	9080.35	9038.00	608.75	0.00	0.07	7615.00	7703.93	7615.00	609.88	0.01	0.08	95.00	61.00	0.00	1423.00	1465.35	12222150.00	2.26	8257.96	8288.00
9	3	6	5269.00	13338.00	144.60	0	Spot (Block9, Row6, Column3)	49648.87	56531.00	17084.62	0.06	0.34	7826.50	7933.98	7826.50	706.02	0.01	0.09	100.00	100.00	42.58	48704.50	41822.37	28448980.00	59.08	17010.56	15006.50
9	4	6	5581.00	13338.00	168.55	0	Spot (Block9, Row6, Column4)	12633.21	12469.00	2367.69	0.01	0.19	7965.50	8118.77	7965.50	892.74	0.01	0.11	99.00	91.00	0.00	4503.50	4667.71	10030768.00	5.06	9321.83	9372.00
9	5	6	5876.00	13339.00	153.25	0	Spot (Block9, Row6, Column5)	64428.09	65535.00	4589.99	0.01	0.07	8111.00	8320.76	8111.00	1097.99	0.01	0.13	100.00	100.00	90.99	57424.00	56317.09	41492068.00	51.10	24945.59	20901.00
9	6	6	6176.00	13338.00	207.25	0	Spot (Block9, Row6, Column6)	10149.28	9754.00	1296.63	0.02	0.13	7972.50	8087.81	7972.50	788.62	0.01	0.10	86.00	60.00	0.00	1781.50	2176.78	12412564.00	2.61	8763.14	8717.00
9	7	6	6476.00	13339.00	146.85	0	Spot (Block9, Row6, Column7)	27943.62	26151.00	11698.79	0.03	0.42	8066.00	8184.05	8066.00	746.83	0.01	0.09	100.00	100.00	0.00	18085.00	19877.62	16402905.00	26.46	12129.41	11843.50
9	8	6	6783.00	13341.00	146.10	0	Spot (Block9, Row6, Column8)	38516.38	36018.50	19350.48	0.03	0.50	8377.50	8451.94	8377.50	740.75	0.00	0.09	100.00	100.00	15.81	27641.00	30138.88	22416616.00	40.59	14507.89	13448.50
9	1	7	4674.00	13640.00	206.50	0	Spot (Block9, Row7, Column1)	9123.00	9108.00	591.91	0.00	0.06	7645.00	7700.19	7645.00	638.75	0.00	0.08	93.00	60.00	0.00	1463.00	1478.00	11038831.00	2.23	8414.25	8319.00
9	2	7	4980.00	13644.00	208.20	0	Spot (Block9, Row7, Column2)	9016.43	8915.00	621.24	0.00	0.07	7623.00	7633.34	7623.00	488.45	0.00	0.06	96.00	70.00	0.00	1292.00	1393.43	11072175.00	2.83	8382.03	8371.00
9	3	7	5280.00	13640.00	206.65	0	Spot (Block9, Row7, Column3)	9191.86	9152.00	603.75	0.00	0.07	7775.00	7874.23	7775.00	711.89	0.01	0.09	87.00	47.00	0.00	1377.00	1416.86	11131338.00	1.85	8495.35	8366.00
9	4	7	5572.00	13641.00	215.75	0	Spot (Block9, Row7, Column4)	9249.37	9181.50	685.26	0.00	0.07	7741.00	7813.85	7741.00	610.03	0.00	0.08	92.00	61.00	0.00	1440.50	1508.37	12283169.00	2.35	8548.24	8523.00
9	5	7	5877.00	13640.00	203.35	0	Spot (Block9, Row7, Column5)	11035.33	10805.50	1458.15	0.01	0.13	7798.00	7888.82	7798.00	673.05	0.01	0.09	99.00	93.00	0.00	3007.50	3237.33	12955473.00	4.67	9166.74	9211.50
9	6	7	6170.00	13645.00	212.55	0	Spot (Block9, Row7, Column6)	9570.96	9475.00	694.91	0.00	0.07	7901.00	7973.29	7901.00	696.26	0.00	0.09	96.00	60.00	0.00	1574.00	1669.96	12356108.00	2.29	8619.63	8633.00
9	7	7	6474.00	13643.00	147.10	0	Spot (Block9, Row7, Column7)	37443.77	34165.00	15999.55	0.04	0.43	8077.00	8169.92	8077.00	771.61	0.00	0.09	100.00	100.00	8.32	26088.00	29366.77	22054420.00	37.94	15249.03	13295.00
9	8	7	6778.00	13641.00	147.00	-50	Spot (Block9, Row7, Column8)	8473.27	8483.00	671.85	0.00	0.08	8497.00	8533.24	8497.00	790.17	0.00	0.09	12.00	0.00	0.00	-14.00	-23.73	4973809.00	-0.08	8328.13	8384.00
9	1	8	4669.00	13942.00	154.30	0	Spot (Block9, Row8, Column1)	64954.50	65535.00	3156.51	0.00	0.05	7935.50	8033.10	7935.50	795.28	0.01	0.10	100.00	100.00	94.79	57599.50	57019.00	42415676.00	71.57	26669.25	23695.00
9	2	8	4975.00	13941.00	209.40	0	Spot (Block9, Row8, Column2)	9572.36	9394.00	942.16	0.01	0.10	7801.50	7876.83	7801.50	712.07	0.00	0.09	90.00	55.00	0.00	1592.50	1770.86	11946309.00	2.38	8377.52	8319.00
9	3	8	5270.00	13939.00	148.20	0	Spot (Block9, Row8, Column3)	21720.49	19419.00	9178.52	0.05	0.42	7849.00	7934.54	7849.00	660.29	0.00	0.08	100.00	100.00	0.00	11570.00	13871.49	13010575.00	20.88	10961.63	10655.00
9	4	8	5577.00	13943.00	206.80	0	Spot (Block9, Row8, Column4)	9543.91	9385.00	1000.51	0.01	0.10	7800.00	7891.77	7800.00	677.74	0.01	0.09	85.00	58.00	0.00	1585.00	1743.91	11643572.00	2.44	8369.07	8315.50
9	5	8	5866.00	13943.00	217.60	0	Spot (Block9, Row8, Column5)	9112.98	9103.50	625.81	0.00	0.07	7781.00	7847.11	7781.00	576.65	0.00	0.07	88.00	60.00	0.00	1322.50	1331.98	12393655.00	2.20	8277.02	8264.50
9	6	8	6176.00	13939.00	208.55	0	Spot (Block9, Row8, Column6)	9757.57	9667.00	874.15	0.00	0.09	7938.50	7976.44	7938.50	608.33	0.00	0.08	94.00	74.00	0.00	1728.50	1819.07	12021321.00	2.93	8711.72	8682.00
9	7	8	6478.00	13942.00	152.00	0	Spot (Block9, Row8, Column7)	16494.94	15322.00	4547.79	0.03	0.28	8147.00	8219.84	8147.00	722.41	0.00	0.09	99.00	99.00	0.00	7175.00	8347.94	10441294.00	11.45	10191.93	10229.00
9	8	8	6768.00	13944.00	148.00	0	Spot (Block9, Row8, Column8)	19880.43	19774.00	5029.85	0.00	0.25	8629.00	8711.54	8629.00	844.58	0.00	0.10	100.00	100.00	0.00	11145.00	11251.43	11868619.00	13.22	11406.08	11085.00
10	1	1	9178.00	11840.00	158.15	0	Spot (Block10, Row1, Column1)	61599.48	65535.00	7651.19	0.03	0.12	3412.00	3484.73	3412.00	368.10	0.01	0.11	100.00	100.00	71.97	62123.00	58187.48	42627232.00	157.88	19612.59	17956.50
10	2	1	9477.00	11848.00	196.05	0	Spot (Block10, Row1, Column2)	4115.19	4081.50	326.74	0.00	0.08	3354.00	3395.61	3354.00	273.94	0.01	0.08	96.00	67.00	0.00	727.50	761.19	4469095.00	2.63	3622.15	3623.00
10	3	1	9790.00	11831.00	203.40	0	Spot (Block10, Row1, Column3)	3850.24	3854.50	204.87	0.00	0.05	3380.00	3394.70	3380.00	165.75	0.00	0.05	91.00	75.00	0.00	474.50	470.24	4520178.00	2.75	3579.73	3559.00
10	4	1	10079.00	11839.00	201.40	0	Spot (Block10, Row1, Column4)	4209.11	4187.50	281.71	0.00	0.07	3463.00	3474.90	3463.00	181.94	0.00	0.05	99.00	93.00	0.00	724.50	746.11	4840474.00	4.04	3732.10	3712.50
10	5	1	10374.00	11827.00	195.60	0	Spot (Block10, Row1, Column5)	4146.24	4118.50	249.82	0.00	0.06	3516.00	3515.54	3516.00	150.27	0.00	0.04	98.00	93.00	0.00	602.50	630.24	4486235.00	4.20	3760.20	3759.50
10	6	1	10668.00	11832.00	202.55	0	Spot (Block10, Row1, Column6)	4251.88	4156.50	372.79	0.01	0.09	3512.00	3519.07	3512.00	163.73	0.00	0.05	99.00	92.00	0.00	644.50	739.88	4957697.00	4.48	3783.17	3807.00
10	7	1	10980.00	11837.00	189.70	0	Spot (Block10, Row1, Column7)	4542.65	4584.00	356.93	0.00	0.08	3515.00	3519.32	3515.00	153.31	0.00	0.04	100.00	98.00	0.00	1069.00	1027.65	4606244.00	6.67	3890.01	3859.00
10	8	1	11283.00	11839.00	216.35	0	Spot (Block10, Row1, Column8)	4336.71	4286.00	327.44	0.01	0.08	3624.00	3644.59	3624.00	197.38	0.00	0.05	98.00	84.00	0.00	662.00	712.71	5798176.00	3.51	3878.17	3894.00
10	1	2	9178.00	12146.00	207.55	0	Spot (Block10, Row2, Column1)	3797.30	3811.00	192.20	0.00	0.05	3311.00	3350.84	3311.00	240.56	0.01	0.07	87.00	53.00	0.00	500.00	486.30	4659285.00	1.86	3485.24	3445.50
10	2	2	9473.00	12145.00	156.80	0	Spot (Block10, Row2, Column2)	3833.48	3834.50	204.40	0.00	0.05	3310.00	3327.36	3310.00	127.00	0.00	0.04	99.00	89.00	0.00	524.50	523.48	2591435.00	3.99	3532.20	3525.50
10	3	2	9782.00	12142.00	194.50	0	Spot (Block10, Row2, Column3)	3965.95	3930.00	230.42	0.00	0.06	3366.00	3371.92	3366.00	146.65	0.00	0.04	99.00	95.00	0.00	564.00	599.95	4211835.00	4.05	3665.69	3678.50
10	4	2	10078.00	12144.00	201.45	0	Spot (Block10, Row2, Column4)	4060.93	4029.00	219.38	0.00	0.05	3432.00	3447.11	3432.00	161.89	0.00	0.05	99.00	94.00	0.00	597.00	628.93	4698499.00	3.79	3714.09	3710.00
10	5	2	10385.00	12145.00	198.30	0	Spot (Block10, Row2, Column5)	5003.55	5012.00	525.02	0.00	0.10	3476.00	3491.93	3476.00	153.45	0.00	0.04	100.00	99.00	0.00	1536.00	1527.55	5558949.00	9.85	3959.97	3968.50
10	6	2	10673.00	12141.00	217.40	0	Spot (Block10, Row2, Column6)	3985.56	3964.00	190.17	0.00	0.05	3468.00	3479.98	3468.00	153.44	0.00	0.04	97.00	88.00	0.00	496.00	517.56	5384489.00	3.30	3645.61	3646.50
10	7	2	10981.00	12143.00	204.65	0	Spot (Block10, Row2, Column7)	4138.48	4095.00	428.48	0.00	0.10	3477.50	3489.24	3477.50	146.87	0.00	0.04	99.00	96.00	0.00	617.50	660.98	4933065.00	4.42	3786.25	3759.50
10	8	2	11284.00	12139.00	199.15	0	Spot (Block10, Row2, Column8)	4063.86	4057.00	159.89	0.00	0.04	3556.00	3569.60	3556.00	156.16	0.00	0.04	98.00	89.00	0.00	501.00	507.86	4547463.00	3.17	3802.87	3801.50
10	1	3	9185.00	12446.00	195.60	0	Spot (Block10, Row3, Column1)	4230.67	4188.00	370.60	0.00	0.09	3334.00	3354.23	3334.00	134.87	0.00	0.04	99.00	98.00	0.00	854.00	896.67	4573356.00	6.50	3661.77	3677.00
10	2	3	9475.00	12444.00	185.85	0	Spot (Block10, Row3, Column2)	4085.76	4100.50	266.05	0.00	0.07	3384.00	3390.85	3384.00	134.35	0.00	0.04	99.00	95.00	0.00	716.50	701.76	3963188.00	5.17	3702.15	3673.00
10	3	3	9765.00	12429.00	163.70	0	Spot (Block10, Row3, Column3)	4127.65	4142.00	237.31	0.00	0.06	3418.00	3431.66	3418.00	156.51	0.00	0.05	99.00	95.00	0.00	724.00	709.65	3091610.00	4.45	3710.74	3703.50
10	4	3	10078.00	12439.00	169.50	0	Spot (Block10, Row3, Column4)	5242.32	5119.00	758.27	0.01	0.14	3449.00	3468.56	3449.00	160.49	0.00	0.05	100.00	100.00	0.00	1670.00	1793.32	4167643.00	11.05	4084.62	4086.00
10	5	3	10389.00	12433.00	209.15	0	Spot (Block10, Row3, Column5)	4175.74	4160.00	266.57	0.00	0.06	3495.00	3510.86	3495.00	159.79	0.00	0.05	96.00	92.00	0.00	665.00	680.74	5190440.00	4.16	3773.59	3766.00
10	6	3	10669.00	12446.00	198.70	0	Spot (Block10, Row3, Column6)	4172.75	4174.00	263.87	0.00	0.06	3480.00	3492.81	3480.00	138.73	0.00	0.04	99.00	93.00	0.00	694.00	692.75	4669307.00	4.90	3783.08	3748.50
10	7	3	10986.00	12442.00	185.00	0	Spot (Block10, Row3, Column7)	3930.11	3904.00	196.96	0.00	0.05	3460.00	3476.85	3460.00	140.83	0.00	0.04	97.00	82.00	0.00	444.00	470.11	3772907.00	3.22	3726.14	3709.00
10	8	3	11285.00	12437.00	198.40	0	Spot (Block10, Row3, Column8)	4073.87	4070.00	209.59	0.00	0.05	3534.00	3544.44	3534.00	163.04	0.00	0.05	96.00	84.00	0.00	536.00	539.87	4538294.00	3.25	3757.11	3717.50
10	1	4	9178.00	12744.00	174.65	0	Spot (Block10, Row4, Column1)	4999.00	4739.00	854.05	0.02	0.17	3370.00	3381.79	3370.00	151.60	0.00	0.04	100.00	100.00	0.00	1369.00	1629.00	4279140.00	10.67	3877.84	3846.50
10	2	4	9474.00	12747.00	211.40	0	Spot (Block10, Row4, Column2)	4086.73	4099.00	190.22	0.00	0.05	3428.00	3444.26	3428.00	147.32	0.00	0.04	99.00	97.00	0.00	671.00	658.73	5206492.00	4.36	3723.82	3708.00
10	3	4	9779.00	12740.00	152.10	0	Spot (Block10, Row4, Column3)	8556.95	8598.00	2231.96	0.00	0.26	3396.00	3420.02	3396.00	173.23	0.00	0.05	100.00	100.00	0.00	5202.00	5160.95	5433661.00	29.65	4694.41	4595.50
10	4	4	10072.00	12741.00	201.95	0	Spot (Block10, Row4, Column4)	3911.18	3929.50	173.01	0.00	0.04	3363.00	3389.87	3363.00	178.69	0.00	0.05	97.00	85.00	0.00	566.50	548.18	4513500.00	2.92	3610.25	3592.00
10	5	4	10372.00	12743.00	203.05	0	Spot (Block10, Row4, Column5)	4097.39	4077.00	269.33	0.00	0.07	3435.00	3447.07	3435.00	179.85	0.00	0.05	98.00	85.00	0.00	642.00	662.39	4789845.00	3.62	3700.30	3705.00
10	6	4	10678.00	12741.00	191.05	0	Spot (Block10, Row4, Column6)	5440.47	5454.00	486.53	0.00	0.09	3447.00	3458.70	3447.00	151.70	0.00	0.04	100.00	100.00	0.00	2007.00	1993.47	5609126.00	13.06	4209.41	4206.00
10	7	4	10973.00	12739.00	181.80	0	Spot (Block10, Row4, Column7)	4134.82	4112.00	249.44	0.00	0.06	3450.00	3462.52	3450.00	151.89	0.00	0.04	100.00	95.00	0.00	662.00	684.82	3832975.00	4.43	3775.79	3779.00
10	8	4	11276.00	12749.00	165.05	0	Spot (Block10, Row4, Column8)	5022.85	4919.00	602.84	0.01	0.12	3547.00	3560.42	3547.00	170.79	0.00	0.05	99.00	98.00	0.00	1372.00	1475.85	3812345.00	8.56	3938.94	3910.00
10	1	5	9181.00	13042.00	176.50	0	Spot (Block10, Row5, Column1)	4992.86	4717.50	956.59	0.02	0.19	3330.00	3337.83	3330.00	146.89	0.00	0.04	100.00	100.00	0.00	1387.50	1662.86	4353771.00	11.27	3803.43	3784.50
10	2	5	9474.00	13041.00	220.35	0	Spot (Block10, Row5, Column2)	4068.97	4053.50	305.37	0.00	0.08	3388.00	3400.01	3388.00	160.63	0.00	0.05	96.00	88.00	0.00	665.50	680.97	5664000.00	4.16	3624.56	3635.00
10	3	5	9776.00	13041.00	198.70	0	Spot (Block10, Row5, Column3)	4129.89	4079.00	263.13	0.01	0.06	3388.00	3417.30	3388.00	178.18	0.00	0.05	99.00	96.00	0.00	691.00	741.89	4637863.00	4.00	3763.32	3763.00
10	4	5	10079.00	13043.00	178.05	0	Spot (Block10, Row5, Column4)	4186.44	4161.00	280.28	0.00	0.07	3364.00	3405.47	3364.00	534.90	0.01	0.16	81.00	21.00	0.00	797.00	822.44	3700810.00	1.46	3721.95	3729.00
10	5	5	10378.00	13041.00	151.25	0	Spot (Block10, Row5, Column5)	8575.84	8423.00	2571.81	0.01	0.30	3454.00	3485.98	3454.00	536.02	0.00	0.15	100.00	100.00	0.00	4969.00	5121.84	5377049.00	9.50	4762.95	4694.00
10	6	5	10676.00	13046.00	198.25	0	Spot (Block10, Row5, Column6)	4105.13	4090.00	221.41	0.00	0.05	3487.00	3496.67	3487.00	184.24	0.00	0.05	99.00	89.00	0.00	603.00	618.13	4577217.00	3.30	3809.52	3805.00
10	7	5	10976.00	13044.00	192.25	0	Spot (Block10, Row5, Column7)	4191.55	4206.00	244.40	0.00	0.06	3481.00	3485.93	3481.00	158.98	0.00	0.05	99.00	93.00	0.00	725.00	710.55	4384359.00	4.44	3778.21	3721.00
10	8	5	11280.00	13037.00	177.65	0	Spot (Block10, Row5, Column8)	4379.80	4373.50	395.81	0.00	0.09	3535.00	3546.17	3535.00	155.30	0.00	0.04	98.00	92.00	0.00	838.50	844.80	3880506.00	5.37	3863.25	3854.00
10	1	6	9180.00	13344.00	211.90	0	Spot (Block10, Row6, Column1)	3962.46	3930.50	283.35	0.00	0.07	3252.00	3261.21	3252.00	153.93	0.00	0.05	99.00	94.00	0.00	678.50	710.46	5087801.00	4.56	3561.69	3544.00
10	2	6	9481.00	13335.00	212.00	0	Spot (Block10, Row6, Column2)	4068.03	4043.00	244.40	0.00	0.06	3340.00	3354.79	3340.00	168.04	0.00	0.05	99.00	97.00	0.00	703.00	728.03	5219283.00	4.24	3667.63	3675.50
10	3	6	9769.00	13339.00	176.65	0	Spot (Block10, Row6, Column3)	4937.03	4795.50	804.97	0.01	0.16	3397.00	3420.44	3397.00	157.27	0.00	0.05	100.00	100.00	0.00	1398.50	1540.03	4314965.00	9.64	3886.13	3858.50
10	4	6	10079.00	13338.00	187.50	0	Spot (Block10, Row6, Column4)	4244.98	4248.00	317.50	0.00	0.07	3406.00	3445.70	3406.00	534.41	0.01	0.16	77.00	30.00	0.00	842.00	838.98	4194044.00	1.50	3805.22	3798.00
10	5	6	10380.00	13342.00	156.35	0	Spot (Block10, Row6, Column5)	5471.52	5380.50	864.60	0.01	0.16	3458.00	3495.29	3458.00	533.73	0.00	0.15	99.00	84.00	0.00	1922.50	2013.52	3687802.00	3.70	4082.86	4104.00
10	6	6	10684.00	13348.00	196.45	0	Spot (Block10, Row6, Column6)	4143.50	4143.50	217.86	0.00	0.05	3490.00	3493.19	3490.00	180.11	0.00	0.05	99.00	91.00	0.00	653.50	653.50	4516418.00	3.61	3812.37	3812.00
10	7	6	10972.00	13339.00	185.80	0	Spot (Block10, Row6, Column7)	4174.38	4181.00	242.03	0.00	0.06	3493.00	3487.06	3493.00	184.83	0.00	0.05	97.00	88.00	0.00	688.00	681.38	4061672.00	3.72	3797.29	3814.50
10	8	6	11281.00	13336.00	194.25	0	Spot (Block10, Row6, Column8)	4015.65	4004.00	211.27	0.00	0.05	3481.00	3489.32	3481.00	166.63	0.00	0.05	96.00	81.00	0.00	523.00	534.65	4272647.00	3.16	3680.24	3700.00
10	1	7	9186.00	13636.00	210.30	0	Spot (Block10, Row7, Column1)	3722.95	3717.00	186.94	0.00	0.05	3154.00	3186.25	3154.00	320.48	0.00	0.10	90.00	37.00	0.00	563.00	568.95	4698367.00	1.67	3426.97	3429.00
10	2	7	9480.00	13643.00	205.30	0	Spot (Block10, Row7, Column2)	3855.33	3840.00	220.81	0.00	0.06	3259.00	3262.70	3259.00	170.01	0.00	0.05	99.00	89.00	0.00	581.00	596.33	4634112.00	3.49	3529.21	3530.00
10	3	7	9775.00	13638.00	206.25	0	Spot (Block10, Row7, Column3)	3832.03	3837.00	191.97	0.00	0.05	3343.00	3348.47	3343.00	165.20	0.00	0.05	96.00	77.00	0.00	494.00	489.03	4640587.00	2.93	3632.81	3615.00
10	4	7	10082.00	13633.00	211.55	0	Spot (Block10, Row7, Column4)	3957.68	3942.00	214.99	0.00	0.05	3367.00	3373.83	3367.00	170.81	0.00	0.05	98.00	87.00	0.00	575.00	590.68	5049999.00	3.42	3620.28	3606.00
10	5	7	10367.00	13631.00	193.80	0	Spot (Block10, Row7, Column5)	3930.49	3911.00	203.30	0.00	0.05	3385.00	3387.14	3385.00	192.02	0.00	0.06	98.00	75.00	0.00	526.00	545.49	4170251.00	2.83	3640.25	3649.00
10	6	7	10669.00	13638.00	192.20	0	Spot (Block10, Row7, Column6)	4018.14	4009.00	247.62	0.00	0.06	3336.00	3338.32	3336.00	180.68	0.00	0.05	99.00	89.00	0.00	673.00	682.14	4198956.00	3.76	3653.11	3630.50
10	7	7	10970.00	13632.00	207.75	0	Spot (Block10, Row7, Column7)	3894.19	3849.50	252.48	0.01	0.06	3326.00	3336.39	3326.00	195.68	0.00	0.06	97.00	74.00	0.00	523.50	568.19	4797644.00	2.85	3512.06	3533.00
10	8	7	11282.00	13639.00	131.20	0	Spot (Block10, Row7, Column8)	6718.16	6848.50	852.91	0.01	0.13	3396.00	3405.59	3396.00	205.52	0.00	0.06	100.00	100.00	0.00	3452.50	3322.16	3117227.00	16.12	4543.16	4492.00
10	1	8	9172.00	13942.00	151.65	0	Spot (Block10, Row8, Column1)	64106.04	65535.00	4978.83	0.01	0.08	3135.00	3193.37	3135.00	390.44	0.01	0.12	100.00	100.00	86.23	62400.00	60971.04	40515380.00	156.01	21670.33	18456.00
10	2	8	9480.00	13940.00	218.35	0	Spot (Block10, Row8, Column2)	3658.70	3656.00	201.58	0.00	0.06	3192.00	3229.45	3192.00	303.25	0.01	0.09	80.00	24.00	0.00	464.00	466.70	4986808.00	1.42	3356.10	3358.00
10	3	8	9776.00	13940.00	193.50	0	Spot (Block10, Row8, Column3)	3858.60	3815.00	333.95	0.00	0.09	3246.00	3265.31	3246.00	167.26	0.00	0.05	95.00	80.00	0.00	569.00	612.60	4082395.00	3.55	3496.46	3470.00
10	4	8	10082.00	13940.00	191.70	0	Spot (Block10, Row8, Column4)	3996.32	3919.00	336.70	0.01	0.08	3293.00	3308.28	3293.00	168.19	0.00	0.05	97.00	89.00	0.00	626.00	703.32	4156178.00	4.09	3570.18	3538.00
10	5	8	10373.00	13945.00	194.30	0	Spot (Block10, Row8, Column5)	3785.51	3795.00	197.45	0.00	0.05	3325.50	3342.50	3325.50	187.80	0.00	0.06	90.00	70.00	0.00	469.50	460.01	4046706.00	2.36	3522.83	3525.50
10	6	8	10673.00	13941.00	204.30	0	Spot (Block10, Row8, Column6)	3900.04	3865.00	315.32	0.00	0.08	3313.00	3334.41	3313.00	206.36	0.00	0.06	90.00	67.00	0.00	552.00	587.04	4637145.00	2.74	3534.56	3522.00
10	7	8	10978.00	13942.00	185.50	0	Spot (Block10, Row8, Column7)	3981.02	3973.00	299.96	0.00	0.08	3348.00	3363.03	3348.00	231.23	0.00	0.07	89.00	73.00	0.00	625.00	633.02	3853630.00	2.67	3591.67	3592.50
10	8	8	11268.00	13945.00	148.45	0	Spot (Block10, Row8, Column8)	12384.17	11816.00	4310.73	0.02	0.35	3479.00	3500.16	3479.00	275.73	0.00	0.08	100.00	100.00	0.00	8337.00	8905.17	7430504.00	32.22	5735.71	5357.00
11	1	1	13679.00	11840.00	160.70	0	Spot (Block11, Row1, Column1)	61199.62	65535.00	8110.94	0.03	0.13	6172.00	6263.68	6172.00	624.42	0.01	0.10	100.00	100.00	71.87	59363.00	55027.62	43513332.00	87.98	21896.20	19194.00
11	2	1	13976.00	11836.00	170.60	0	Spot (Block11, Row1, Column2)	7479.70	7274.00	1334.89	0.01	0.18	5960.00	6034.53	5960.00	518.55	0.01	0.09	92.00	73.00	0.00	1314.00	1519.70	6073514.00	2.79	6669.59	6699.00
11	3	1	14277.00	11841.00	194.60	0	Spot (Block11, Row1, Column3)	6904.70	6831.50	466.19	0.00	0.07	5853.00	5896.12	5853.00	414.35	0.00	0.07	93.00	63.00	0.00	978.50	1051.70	7346603.00	2.43	6427.96	6405.50
11	4	1	14569.00	11841.00	193.45	0	Spot (Block11, Row1, Column4)	7129.66	6997.00	653.60	0.01	0.09	5757.00	5808.22	5757.00	392.11	0.00	0.07	97.00	83.00	0.00	1240.00	1372.66	7557444.00	3.37	6325.17	6398.00
11	5	1	14880.00	11831.00	208.10	0	Spot (Block11, Row1, Column5)	6936.22	6888.50	497.89	0.00	0.07	5818.00	5860.38	5818.00	387.64	0.00	0.07	96.00	72.00	0.00	1070.50	1118.22	8531556.00	2.78	6306.17	6291.00
11	6	1	15187.00	11834.00	211.50	0	Spot (Block11, Row1, Column6)	6999.61	6976.00	545.55	0.00	0.08	5930.00	5982.13	5930.00	411.13	0.00	0.07	89.00	61.00	0.00	1046.00	1069.61	8910503.00	2.47	6313.50	6339.50
11	7	1	15493.00	11837.00	190.70	0	Spot (Block11, Row1, Column7)	7563.23	7436.00	676.65	0.01	0.09	6073.00	6119.48	6073.00	436.62	0.00	0.07	99.00	78.00	0.00	1363.00	1490.23	7759877.00	3.31	6721.89	6696.50
11	8	1	15790.00	11835.00	200.90	0	Spot (Block11, Row1, Column8)	7948.24	7925.00	720.53	0.00	0.09	6450.00	6480.99	6450.00	529.07	0.00	0.08	91.00	66.00	0.00	1475.00	1498.24	9068946.00	2.77	7030.03	7045.50
11	1	2	13670.00	12140.00	212.65	0	Spot (Block11, Row2, Column1)	6828.21	6829.00	472.93	0.00	0.07	5899.00	5986.09	5899.00	474.80	0.01	0.08	78.00	48.00	0.00	930.00	929.21	8869850.00	1.77	6273.62	6216.50
11	2	2	13971.00	12142.00	152.45	0	Spot (Block11, Row2, Column2)	6930.79	6809.00	518.85	0.01	0.07	5888.00	5935.88	5888.00	369.07	0.00	0.06	92.00	69.00	0.00	921.00	1042.79	4387192.00	2.70	6330.08	6410.50
11	3	2	14276.00	12138.00	207.65	0	Spot (Block11, Row2, Column3)	7035.93	6967.00	560.31	0.00	0.08	5870.00	5887.28	5870.00	378.05	0.00	0.06	93.00	76.00	0.00	1097.00	1165.93	8633087.00	3.04	6306.73	6308.00
11	4	2	14576.00	12136.00	201.20	0	Spot (Block11, Row2, Column4)	6850.83	6816.50	532.05	0.00	0.08	5724.50	5759.04	5724.50	353.97	0.00	0.06	94.00	74.00	0.00	1092.00	1126.33	7878455.00	3.08	6245.57	6214.00
11	5	2	14887.00	12136.00	192.45	0	Spot (Block11, Row2, Column5)	8218.58	8051.00	1288.64	0.01	0.16	5720.00	5754.37	5720.00	343.94	0.00	0.06	100.00	99.00	0.00	2331.00	2498.58	8563765.00	7.16	6615.63	6507.00
11	6	2	15178.00	12143.00	188.40	0	Spot (Block11, Row2, Column6)	7202.68	7099.00	578.83	0.01	0.08	5828.00	5872.87	5828.00	373.89	0.00	0.06	98.00	85.00	0.00	1271.00	1374.68	7224286.00	3.56	6452.29	6396.00
11	7	2	15484.00	12136.00	203.45	0	Spot (Block11, Row2, Column7)	7164.06	7087.50	549.29	0.00	0.08	5973.00	6005.95	5973.00	392.21	0.00	0.07	96.00	70.00	0.00	1114.50	1191.06	8396278.00	2.95	6435.73	6407.50
11	8	2	15785.00	12138.00	205.35	0	Spot (Block11, Row2, Column8)	7208.87	7163.00	505.38	0.00	0.07	6237.00	6261.99	6237.00	457.16	0.00	0.07	85.00	51.00	0.00	926.00	971.87	8629014.00	2.07	6674.43	6657.00
11	1	3	13679.00	12441.00	171.70	0	Spot (Block11, Row3, Column1)	7796.96	7773.50	793.02	0.00	0.10	5888.00	5944.48	5888.00	381.68	0.00	0.06	98.00	92.00	0.00	1885.50	1908.96	6393510.00	4.85	6588.63	6606.00
11	2	3	13987.00	12444.00	203.35	0	Spot (Block11, Row3, Column2)	7315.52	7251.00	607.71	0.00	0.08	5938.00	5996.96	5938.00	376.75	0.00	0.06	99.00	84.00	0.00	1313.00	1377.52	8566477.00	3.50	6618.76	6567.00
11	3	3	14272.00	12435.00	206.00	0	Spot (Block11, Row3, Column3)	7459.56	7403.00	660.52	0.00	0.09	5970.00	6011.72	5970.00	401.31	0.00	0.07	96.00	85.00	0.00	1433.00	1489.56	9033524.00	3.61	6583.54	6497.00
11	4	3	14586.00	12443.00	203.35	0	Spot (Block11, Row3, Column4)	7123.72	7083.00	575.26	0.00	0.08	5905.00	5935.66	5905.00	402.32	0.00	0.07	93.00	72.00	0.00	1178.00	1218.72	8356124.00	2.95	6400.94	6435.00
11	5	3	14879.00	12440.00	198.20	0	Spot (Block11, Row3, Column5)	7553.91	7413.00	1628.34	0.01	0.22	5880.00	5933.65	5880.00	416.94	0.00	0.07	95.00	82.00	0.00	1533.00	1673.91	8377284.00	3.89	6540.36	6577.50
11	6	3	15188.00	12439.00	194.00	0	Spot (Block11, Row3, Column6)	7257.56	7211.50	568.57	0.00	0.08	5919.00	5967.00	5919.00	379.35	0.00	0.06	96.00	85.00	0.00	1292.50	1338.56	7722042.00	3.40	6539.06	6496.00
11	7	3	15478.00	12442.00	199.15	0	Spot (Block11, Row3, Column7)	7137.81	7133.50	550.11	0.00	0.08	6014.00	6070.82	6014.00	398.48	0.00	0.07	91.00	66.00	0.00	1119.50	1123.81	8051453.00	2.68	6603.85	6584.00
11	8	3	15784.00	12438.00	196.00	0	Spot (Block11, Row3, Column8)	7440.49	7408.00	514.89	0.00	0.07	6222.00	6258.24	6222.00	442.49	0.00	0.07	93.00	72.00	0.00	1186.00	1218.49	8058052.00	2.67	6729.46	6701.00
11	1	4	13686.00	12741.00	207.20	0	Spot (Block11, Row4, Column1)	7235.32	7161.00	529.76	0.00	0.07	5951.00	5997.85	5951.00	381.51	0.00	0.06	98.00	84.00	0.00	1210.00	1284.32	8834321.00	3.24	6536.49	6510.00
11	2	4	13987.00	12736.00	212.25	0	Spot (Block11, Row4, Column2)	7389.85	7255.50	605.21	0.01	0.08	6030.00	6080.82	6030.00	406.04	0.00	0.07	97.00	81.00	0.00	1225.50	1359.85	9488571.00	3.22	6658.59	6582.00
11	3	4	14283.00	12736.00	184.80	0	Spot (Block11, Row4, Column3)	8428.55	8416.00	891.72	0.00	0.11	6021.00	6080.80	6021.00	428.32	0.00	0.07	99.00	95.00	0.00	2395.00	2407.55	8099838.00	5.48	7047.31	7020.50
11	4	4	14579.00	12741.00	213.10	0	Spot (Block11, Row4, Column4)	7317.82	7258.50	501.76	0.00	0.07	6032.00	6102.04	6032.00	431.95	0.01	0.07	96.00	82.00	0.00	1226.50	1285.82	9483899.00	2.81	6591.29	6625.00
11	5	4	14853.00	12733.00	175.10	0	Spot (Block11, Row4, Column5)	8763.11	7990.00	4873.36	0.04	0.56	6146.00	6207.99	6146.00	462.56	0.00	0.07	97.00	85.00	0.35	1844.00	2617.11	7474936.00	5.52	7116.96	7040.50
11	6	4	15175.00	12737.00	199.25	0	Spot (Block11, Row4, Column6)	8567.62	8481.00	785.53	0.00	0.09	6107.00	6162.46	6107.00	449.05	0.00	0.07	99.00	99.00	0.00	2374.00	2460.62	9681409.00	5.36	6980.19	6927.50
11	7	4	15474.00	12745.00	188.65	0	Spot (Block11, Row4, Column7)	7713.61	7565.00	723.19	0.01	0.09	6114.00	6167.04	6114.00	420.21	0.00	0.07	98.00	87.00	0.00	1451.00	1599.61	7713607.00	3.68	6869.10	6847.00
11	8	4	15780.00	12745.00	195.40	0	Spot (Block11, Row4, Column8)	7951.00	7820.50	797.44	0.01	0.10	6276.00	6304.50	6276.00	442.34	0.00	0.07	96.00	83.00	0.00	1544.50	1675.00	8602983.00	3.72	6871.92	6867.00
11	1	5	13684.00	13037.00	189.20	0	Spot (Block11, Row5, Column1)	7828.83	7662.00	827.34	0.01	0.11	5951.00	5995.20	5951.00	415.75	0.00	0.07	97.00	91.00	0.00	1711.00	1877.83	7844492.00	4.41	6763.40	6755.00
11	2	5	13987.00	13039.00	188.50	0	Spot (Block11, Row5, Column2)	7449.28	7491.00	550.19	0.00	0.07	6035.00	6072.74	6035.00	430.05	0.00	0.07	96.00	82.00	0.00	1456.00	1414.28	7441828.00	3.20	6734.64	6695.00
11	3	5	14281.00	13041.00	203.05	0	Spot (Block11, Row5, Column3)	7641.03	7541.50	642.97	0.01	0.08	6041.00	6094.43	6041.00	423.56	0.00	0.07	99.00	90.00	0.00	1500.50	1600.03	8940004.00	3.65	6761.55	6754.50
11	4	5	14578.00	13039.00	190.80	0	Spot (Block11, Row5, Column4)	7573.34	7510.00	598.59	0.00	0.08	6132.00	6189.75	6132.00	452.09	0.00	0.07	98.00	78.00	0.00	1378.00	1441.34	7777824.00	3.06	6834.44	6836.00
11	5	5	14876.00	13035.00	172.10	0	Spot (Block11, Row5, Column5)	9097.18	9074.00	1229.96	0.00	0.14	6301.00	6330.31	6301.00	459.56	0.00	0.07	99.00	95.00	0.00	2773.00	2796.18	7523369.00	6.02	7252.86	7271.00
11	6	5	15178.00	13039.00	200.85	0	Spot (Block11, Row5, Column6)	7719.71	7639.00	637.72	0.00	0.08	6263.00	6273.28	6263.00	433.19	0.00	0.07	97.00	83.00	0.00	1376.00	1456.71	8854511.00	3.34	6903.34	6909.50
11	7	5	15476.00	13042.00	191.40	0	Spot (Block11, Row5, Column7)	7558.85	7441.00	605.54	0.01	0.08	6204.00	6237.34	6204.00	437.29	0.00	0.07	95.00	79.00	0.00	1237.00	1354.85	7815848.00	3.02	6896.40	6898.50
11	8	5	15781.00	13041.00	185.25	0	Spot (Block11, Row5, Column8)	8153.74	7916.00	1015.08	0.01	0.12	6252.00	6301.25	6252.00	447.71	0.00	0.07	98.00	89.00	0.00	1664.00	1901.74	7852051.00	4.14	7023.14	6984.00
11	1	6	13676.00	13341.00	206.20	0	Spot (Block11, Row6, Column1)	7431.70	7309.50	598.25	0.01	0.08	5910.00	5970.84	5910.00	447.25	0.00	0.07	98.00	88.00	0.00	1399.50	1521.70	8962634.00	3.27	6653.38	6671.50
11	2	6	13985.00	13336.00	203.40	0	Spot (Block11, Row6, Column2)	7269.58	7202.00	583.91	0.00	0.08	5923.00	5973.37	5923.00	440.16	0.00	0.07	98.00	72.00	0.00	1279.00	1346.58	8519951.00	2.94	6673.33	6566.00
11	3	6	14271.00	13337.00	196.60	0	Spot (Block11, Row6, Column3)	7556.32	7454.50	716.78	0.01	0.09	6051.00	6069.99	6051.00	422.71	0.00	0.07	97.00	83.00	0.00	1403.50	1505.32	8311948.00	3.52	6770.36	6774.50
11	4	6	14583.00	13340.00	203.10	0	Spot (Block11, Row6, Column4)	7562.56	7500.50	634.17	0.00	0.08	6121.00	6163.85	6121.00	452.98	0.00	0.07	98.00	76.00	0.00	1379.50	1441.56	8878440.00	3.09	6769.13	6732.00
11	5	6	14880.00	13336.00	174.65	0	Spot (Block11, Row6, Column5)	8387.98	8327.50	994.54	0.00	0.12	6206.00	6229.97	6206.00	461.13	0.00	0.07	98.00	88.00	0.00	2121.50	2181.98	7163339.00	4.68	7105.32	7058.00
11	6	6	15185.00	13336.00	213.10	0	Spot (Block11, Row6, Column6)	7359.75	7309.00	616.83	0.00	0.08	6183.00	6209.36	6183.00	432.71	0.00	0.07	89.00	70.00	0.00	1126.00	1176.75	9545592.00	2.66	6729.35	6713.00
11	7	6	15477.00	13336.00	194.25	0	Spot (Block11, Row6, Column7)	7560.77	7461.00	644.23	0.01	0.09	6187.00	6210.50	6187.00	427.33	0.00	0.07	97.00	78.00	0.00	1274.00	1373.77	8044658.00	3.16	6888.21	6865.50
11	8	6	15787.00	13336.00	183.80	0	Spot (Block11, Row6, Column8)	7266.66	7175.00	592.57	0.01	0.08	6291.00	6346.02	6291.00	491.37	0.00	0.08	80.00	44.00	0.00	884.00	975.66	6874262.00	1.87	6672.96	6696.50
11	1	7	13681.00	13641.00	202.35	0	Spot (Block11, Row7, Column1)	7131.52	7041.50	596.98	0.01	0.08	5870.00	5940.49	5870.00	580.55	0.01	0.10	90.00	50.00	0.00	1171.50	1261.52	8272564.00	2.05	6510.77	6480.00
11	2	7	13988.00	13634.00	216.65	0	Spot (Block11, Row7, Column2)	7008.76	6915.00	551.07	0.01	0.08	5877.00	5919.70	5877.00	448.99	0.00	0.08	93.00	60.00	0.00	1038.00	1131.76	9370706.00	2.43	6345.61	6362.50
11	3	7	14281.00	13631.00	213.20	0	Spot (Block11, Row7, Column3)	7260.12	7231.00	600.31	0.00	0.08	6006.00	6042.02	6006.00	464.46	0.00	0.08	91.00	66.00	0.00	1225.00	1254.12	9365557.00	2.62	6445.69	6460.00
11	4	7	14584.00	13640.00	198.95	0	Spot (Block11, Row7, Column4)	7255.02	7215.00	539.88	0.00	0.07	5991.00	6068.66	5991.00	474.87	0.01	0.08	94.00	67.00	0.00	1224.00	1264.02	8103858.00	2.50	6648.04	6697.00
11	5	7	14881.00	13640.00	215.20	0	Spot (Block11, Row7, Column5)	7320.43	7224.00	601.07	0.01	0.08	6022.00	6081.14	6022.00	465.77	0.00	0.08	91.00	69.00	0.00	1202.00	1298.43	9699565.00	2.66	6636.49	6582.50
11	6	7	15181.00	13639.00	210.05	0	Spot (Block11, Row7, Column6)	7578.40	7458.00	743.86	0.01	0.10	6046.00	6084.55	6046.00	453.91	0.00	0.07	96.00	77.00	0.00	1412.00	1532.40	9541201.00	3.29	6693.00	6657.00
11	7	7	15469.00	13639.00	207.65	0	Spot (Block11, Row7, Column7)	7230.81	7140.00	609.99	0.01	0.08	6122.00	6154.81	6122.00	447.01	0.00	0.07	88.00	58.00	0.00	1018.00	1108.81	8843283.00	2.41	6621.51	6624.00
11	8	7	15781.00	13638.00	147.00	-50	Spot (Block11, Row7, Column8)	6346.25	6267.00	456.43	0.01	0.07	6326.00	6375.78	6326.00	498.71	0.00	0.08	17.00	0.00	0.00	-59.00	20.25	3737939.00	-0.06	6448.43	6531.00
11	1	8	13673.00	13943.00	152.90	0	Spot (Block11, Row8, Column1)	64624.42	65535.00	4133.14	0.01	0.06	5931.00	6027.14	5931.00	673.60	0.01	0.11	100.00	100.00	92.61	59604.00	58693.42	41101500.00	86.99	26777.47	22569.50
11	2	8	13981.00	13949.00	207.35	0	Spot (Block11, Row8, Column2)	6944.62	6852.00	574.31	0.01	0.08	5885.00	5963.48	5885.00	582.67	0.01	0.10	77.00	39.00	0.00	967.00	1059.62	8507157.00	1.68	6319.25	6328.00
11	3	8	14276.00	13931.00	190.40	0	Spot (Block11, Row8, Column3)	7366.97	7242.00	726.96	0.01	0.10	5897.00	5956.10	5897.00	513.89	0.00	0.09	90.00	71.00	0.00	1345.00	1469.97	7551148.00	2.75	6489.96	6469.00
11	4	8	14586.00	13936.00	188.70	0	Spot (Block11, Row8, Column4)	7374.22	7261.00	707.67	0.01	0.10	5917.00	5985.78	5917.00	466.19	0.01	0.08	94.00	76.00	0.00	1344.00	1457.22	7411092.00	2.98	6496.35	6500.00
11	5	8	14874.00	13934.00	201.40	0	Spot (Block11, Row8, Column5)	7016.43	6915.00	574.36	0.01	0.08	5960.00	6032.44	5960.00	462.87	0.01	0.08	81.00	52.00	0.00	955.00	1056.43	8061883.00	2.13	6473.34	6393.00
11	6	8	15185.00	13939.00	187.40	0	Spot (Block11, Row8, Column6)	7971.02	7579.00	2326.50	0.02	0.29	6041.00	6087.07	6041.00	487.70	0.00	0.08	97.00	76.00	0.00	1538.00	1930.02	7851459.00	3.86	6844.24	6787.50
11	7	8	15486.00	13942.00	206.40	0	Spot (Block11, Row8, Column7)	7320.59	7253.00	625.27	0.00	0.09	6153.00	6206.61	6153.00	504.33	0.00	0.08	86.00	57.00	0.00	1100.00	1167.59	8850595.00	2.21	6532.97	6524.00
11	8	8	15772.00	13940.00	156.50	0	Spot (Block11, Row8, Column8)	14146.87	13813.00	3812.57	0.01	0.27	6422.00	6489.39	6422.00	562.96	0.00	0.09	100.00	100.00	0.00	7391.00	7724.87	9591577.00	13.60	8146.51	8111.00
12	1	1	18181.00	11836.00	162.40	0	Spot (Block12, Row1, Column1)	64822.26	65535.00	2686.94	0.00	0.04	18017.00	18118.20	18017.00	1515.61	0.00	0.08	100.00	100.00	88.32	47518.00	46805.26	47191072.00	30.82	35234.27	33212.50
12	2	1	18478.00	11839.00	184.65	0	Spot (Block12, Row1, Column2)	24069.11	23696.00	3094.47	0.01	0.13	17639.00	17730.48	17639.00	1399.37	0.00	0.08	97.00	88.00	0.00	6057.00	6430.11	23106336.00	4.53	20071.35	20052.00
12	3	1	18782.00	11842.00	206.00	0	Spot (Block12, Row1, Column3)	20125.99	20055.50	1545.05	0.00	0.08	17319.00	17474.80	17319.00	1281.02	0.00	0.07	81.00	54.00	0.00	2736.50	2806.99	24352450.00	2.07	18584.68	18589.00
12	4	1	19076.00	11842.00	188.70	0	Spot (Block12, Row1, Column4)	23091.00	22625.50	2759.64	0.01	0.12	17533.00	17586.74	17533.00	1283.75	0.00	0.07	98.00	87.00	0.00	5092.50	5558.00	23275738.00	4.29	19568.22	19499.00
12	5	1	19380.00	11838.00	182.10	0	Spot (Block12, Row1, Column5)	21481.40	21140.50	3056.12	0.01	0.14	17518.00	17596.39	17518.00	1281.79	0.00	0.07	91.00	68.00	0.00	3622.50	3963.40	19977704.00	3.03	19186.11	19209.00
12	6	1	19683.00	11830.00	205.00	0	Spot (Block12, Row1, Column6)	21772.55	21401.00	2185.31	0.01	0.10	17433.00	17581.85	17433.00	1300.09	0.00	0.07	94.00	75.00	0.00	3968.00	4339.55	26018178.00	3.22	18950.41	18955.00
12	7	1	19987.00	11836.00	178.85	0	Spot (Block12, Row1, Column7)	25512.58	24556.00	4039.36	0.02	0.16	17540.00	17681.11	17540.00	1289.32	0.00	0.07	99.00	95.00	0.00	7016.00	7972.58	22935822.00	6.07	20254.06	20385.00
12	8	1	20280.00	11833.00	209.25	0	Spot (Block12, Row1, Column8)	21440.97	21083.00	2174.47	0.01	0.10	17642.00	17694.14	17642.00	1202.22	0.00	0.07	97.00	75.00	0.00	3441.00	3798.97	26608232.00	3.12	19283.98	19167.00
12	1	2	18189.00	12137.00	212.60	0	Spot (Block12, Row2, Column1)	20892.95	20594.00	3364.38	0.01	0.16	17654.00	17785.30	17654.00	1417.85	0.00	0.08	80.00	52.00	0.23	2940.00	3238.95	26951924.00	2.19	19068.75	18899.50
12	2	2	18477.00	12136.00	155.40	0	Spot (Block12, Row2, Column2)	21009.96	20712.50	1683.08	0.01	0.08	17432.00	17550.12	17432.00	1317.34	0.00	0.08	93.00	66.00	0.00	3280.50	3577.96	13950611.00	2.63	19015.97	18916.50
12	3	2	18783.00	12138.00	206.65	0	Spot (Block12, Row2, Column3)	20839.94	20775.50	1571.23	0.00	0.08	17321.00	17461.82	17321.00	1294.56	0.00	0.07	93.00	70.00	0.00	3454.50	3518.94	25341360.00	2.61	18900.33	18866.00
12	4	2	19081.00	12134.00	209.35	0	Spot (Block12, Row2, Column4)	20829.96	20691.00	1509.66	0.00	0.07	17531.00	17628.46	17531.00	1288.23	0.00	0.07	94.00	61.00	0.00	3160.00	3298.96	25974944.00	2.49	18840.45	18783.50
12	5	2	19383.00	12139.00	199.15	0	Spot (Block12, Row2, Column5)	25917.76	26079.00	2543.47	0.00	0.10	17521.00	17644.93	17521.00	1281.26	0.00	0.07	100.00	99.00	0.00	8558.00	8396.76	29157442.00	6.46	20463.10	20345.50
12	6	2	19674.00	12134.00	205.15	0	Spot (Block12, Row2, Column6)	20779.14	20662.50	1718.79	0.00	0.08	17441.50	17548.54	17441.50	1282.01	0.00	0.07	89.00	63.00	0.00	3221.00	3337.64	24893416.00	2.52	18828.81	18699.00
12	7	2	19978.00	12133.00	208.50	0	Spot (Block12, Row2, Column7)	20274.96	20040.00	1476.37	0.01	0.07	17452.00	17536.79	17452.00	1266.30	0.00	0.07	87.00	51.00	0.00	2588.00	2822.96	25181472.00	2.16	18642.17	18699.00
12	8	2	20278.00	12140.00	205.50	0	Spot (Block12, Row2, Column8)	20318.89	20243.50	1401.62	0.00	0.07	17564.00	17648.46	17564.00	1192.92	0.00	0.07	85.00	58.00	0.00	2679.50	2754.89	24382660.00	2.24	18815.72	18826.00
12	1	3	18187.00	12438.00	182.50	0	Spot (Block12, Row3, Column1)	22486.50	22274.00	2463.56	0.00	0.11	17328.00	17437.11	17328.00	1314.51	0.00	0.08	96.00	84.00	0.00	4946.00	5158.50	21002398.00	3.84	19499.29	19179.50
12	2	3	18480.00	12440.00	213.40	0	Spot (Block12, Row3, Column2)	20673.04	20612.50	1694.19	0.00	0.08	17252.00	17329.90	17252.00	1301.67	0.00	0.08	89.00	64.00	0.00	3360.50	3421.04	26957644.00	2.57	18479.53	18397.00
12	3	3	18768.00	12430.00	203.55	0	Spot (Block12, Row3, Column3)	20930.28	20695.00	1931.42	0.00	0.09	17082.00	17183.28	17082.00	1356.82	0.00	0.08	90.00	72.00	0.00	3613.00	3848.28	24739584.00	2.76	18647.99	18644.00
12	4	3	19083.00	12432.00	174.05	0	Spot (Block12, Row3, Column4)	23872.04	23408.00	2981.11	0.01	0.12	17134.00	17271.58	17134.00	1368.29	0.00	0.08	99.00	93.00	0.00	6274.00	6738.04	20124132.00	4.82	19688.39	19674.00
12	5	3	19387.00	12440.00	187.65	0	Spot (Block12, Row3, Column5)	22262.12	21637.00	2772.15	0.01	0.12	17508.50	17634.99	17508.50	1305.17	0.00	0.07	97.00	80.00	0.00	4128.50	4753.62	22084032.00	3.55	19475.50	19134.00
12	6	3	19681.00	12429.00	200.25	0	Spot (Block12, Row3, Column6)	20744.93	20542.00	1871.01	0.00	0.09	17548.00	17681.19	17548.00	1280.73	0.00	0.07	90.00	58.00	0.00	2994.00	3196.93	23586980.00	2.39	19371.95	19209.00
12	7	3	19987.00	12437.00	205.35	0	Spot (Block12, Row3, Column7)	20314.77	20175.50	1461.86	0.00	0.07	17432.00	17527.15	17432.00	1232.58	0.00	0.07	87.00	56.00	0.00	2743.50	2882.77	24296452.00	2.26	18906.76	18925.50
12	8	3	20280.00	12436.00	201.40	0	Spot (Block12, Row3, Column8)	20457.29	20259.00	1396.79	0.00	0.07	17566.50	17612.38	17566.50	1203.50	0.00	0.07	88.00	59.00	0.00	2692.50	2890.79	23607686.00	2.36	19040.72	18872.50
12	1	4	18180.00	12738.00	193.60	0	Spot (Block12, Row4, Column1)	22166.92	21976.00	2646.42	0.00	0.12	17240.00	17268.50	17240.00	1328.71	0.00	0.08	94.00	80.00	0.00	4736.00	4926.92	23563430.00	3.69	19081.63	18893.50
12	2	4	18477.00	12740.00	207.95	0	Spot (Block12, Row4, Column2)	20305.53	20198.50	1448.81	0.00	0.07	17007.00	17074.05	17007.00	1311.87	0.00	0.08	94.00	61.00	0.00	3191.50	3298.53	25056992.00	2.46	18438.10	18644.50
12	3	4	18780.00	12739.00	157.65	0	Spot (Block12, Row4, Column3)	34818.21	33703.00	7796.88	0.01	0.22	16661.00	16774.45	16661.00	1345.16	0.00	0.08	99.00	99.00	0.00	17042.00	18157.21	23711196.00	13.41	21752.17	21712.00
12	4	4	19077.00	12734.00	212.15	0	Spot (Block12, Row4, Column4)	19429.20	19314.00	1476.19	0.00	0.08	16678.00	16864.70	16678.00	2056.13	0.00	0.12	60.00	19.00	0.00	2636.00	2751.20	24947082.00	1.25	17882.01	17695.50
12	5	4	19368.00	12740.00	203.10	0	Spot (Block12, Row4, Column5)	20911.77	20731.00	1791.77	0.00	0.09	17352.50	17500.29	17352.50	2070.73	0.00	0.12	79.00	35.00	0.00	3378.50	3559.27	24571338.00	1.65	18589.06	18561.00
12	6	4	19686.00	12734.00	200.65	0	Spot (Block12, Row4, Column6)	25459.66	25220.00	2260.09	0.00	0.09	17622.00	17716.47	17622.00	1297.36	0.00	0.07	99.00	99.00	0.00	7598.00	7837.66	29074948.00	5.97	20808.06	20777.00
12	7	4	19977.00	12740.00	196.90	0	Spot (Block12, Row4, Column7)	21302.79	21014.50	2104.84	0.01	0.10	17406.50	17564.37	17406.50	1309.75	0.00	0.07	92.00	69.00	0.00	3608.00	3896.29	23305260.00	2.85	19242.62	19179.50
12	8	4	20276.00	12741.00	207.90	0	Spot (Block12, Row4, Column8)	20587.83	20470.50	1745.04	0.00	0.08	17716.50	17795.59	17716.50	1323.18	0.00	0.07	80.00	52.00	0.00	2754.00	2871.33	25364196.00	2.11	18761.25	18772.50
12	1	5	18185.00	13039.00	172.85	0	Spot (Block12, Row5, Column1)	26003.38	25647.00	4255.94	0.01	0.16	17334.00	17421.62	17334.00	1443.12	0.00	0.08	98.00	92.00	0.00	8313.00	8669.38	21660812.00	5.95	20121.20	20151.00
12	2	5	18478.00	13034.00	210.45	0	Spot (Block12, Row5, Column2)	20130.87	19890.00	1482.49	0.01	0.07	17150.00	17234.65	17150.00	1418.43	0.00	0.08	84.00	48.00	0.00	2740.00	2980.87	25425268.00	2.04	18291.37	18452.50
12	3	5	18781.00	13043.00	201.00	0	Spot (Block12, Row5, Column3)	20011.75	19951.00	1527.91	0.00	0.08	16909.00	17014.50	16909.00	1351.79	0.00	0.08	87.00	58.00	0.00	3042.00	3102.75	22933468.00	2.22	18254.21	18150.00
12	4	5	19082.00	13039.00	190.90	0	Spot (Block12, Row5, Column4)	20446.42	20415.00	1643.70	0.00	0.08	16787.00	16928.28	16787.00	1314.28	0.00	0.08	94.00	72.00	0.00	3628.00	3659.42	21059818.00	2.68	18267.46	18108.00
12	5	5	19385.00	13038.00	154.05	0	Spot (Block12, Row5, Column5)	37330.06	36233.00	9101.09	0.01	0.24	17384.00	17528.75	17384.00	1857.93	0.00	0.11	100.00	99.00	0.15	18849.00	19946.06	24376528.00	10.66	22428.76	22536.00
12	6	5	19678.00	13033.00	193.15	0	Spot (Block12, Row5, Column6)	21283.53	21194.00	1820.45	0.00	0.09	17634.00	17713.70	17634.00	1319.64	0.00	0.07	90.00	69.00	0.00	3560.00	3649.53	22411538.00	2.71	19241.35	19073.00
12	7	5	19981.00	13039.00	194.65	0	Spot (Block12, Row5, Column7)	20247.55	20200.00	1459.52	0.00	0.07	17570.00	17647.12	17570.00	1345.00	0.00	0.08	82.00	47.00	0.00	2630.00	2677.55	21745884.00	1.93	18703.59	18603.00
12	8	5	20286.00	13033.00	151.45	0	Spot (Block12, Row5, Column8)	25228.96	24692.50	2694.40	0.01	0.11	17913.00	17987.24	17913.00	1343.63	0.00	0.07	100.00	98.00	0.00	6779.50	7315.96	15843787.00	5.39	20593.39	20789.00
12	1	6	18180.00	13341.00	197.95	0	Spot (Block12, Row6, Column1)	20761.75	20597.00	1638.59	0.00	0.08	17345.50	17392.46	17345.50	1411.53	0.00	0.08	91.00	58.00	0.00	3251.50	3416.25	23045524.00	2.39	19261.33	19334.00
12	2	6	18483.00	13340.00	209.70	0	Spot (Block12, Row6, Column2)	20475.48	20244.00	1619.45	0.00	0.08	17429.50	17530.04	17429.50	1404.70	0.00	0.08	84.00	50.00	0.00	2814.50	3045.98	25553376.00	2.10	19060.45	18875.00
12	3	6	18773.00	13342.00	181.05	0	Spot (Block12, Row6, Column3)	24506.29	23734.50	3772.86	0.01	0.15	17421.50	17498.84	17421.50	1330.03	0.00	0.08	98.00	90.00	0.00	6313.00	7084.79	22545792.00	5.27	20063.77	19949.00
12	4	6	19085.00	13338.00	201.40	0	Spot (Block12, Row6, Column4)	21012.09	20836.00	1758.32	0.00	0.08	17275.00	17371.02	17275.00	1324.75	0.00	0.08	93.00	70.00	0.00	3561.00	3737.09	24268952.00	2.75	18993.80	18924.00
12	5	6	19382.00	13335.00	153.50	0	Spot (Block12, Row6, Column5)	33339.35	32991.00	7179.03	0.00	0.22	17398.00	17560.76	17398.00	1383.10	0.00	0.08	100.00	99.00	0.00	15593.00	15941.35	21470528.00	11.41	21721.07	21474.00
12	6	6	19682.00	13337.00	202.30	0	Spot (Block12, Row6, Column6)	20719.54	20617.50	1573.74	0.00	0.08	17569.00	17656.69	17569.00	1269.96	0.00	0.07	88.00	59.00	0.00	3048.50	3150.54	24034670.00	2.41	19067.98	18890.00
12	7	6	19984.00	13342.00	194.60	0	Spot (Block12, Row6, Column7)	21253.70	20966.00	1813.42	0.01	0.09	17553.50	17602.64	17553.50	1255.10	0.00	0.07	94.00	71.00	0.00	3412.50	3700.20	22762724.00	2.91	19078.53	19065.00
12	8	6	20291.00	13346.00	188.95	0	Spot (Block12, Row6, Column8)	21131.77	20916.00	1706.81	0.00	0.08	17971.00	18025.70	17971.00	1359.01	0.00	0.08	85.00	56.00	0.00	2945.00	3160.77	21300828.00	2.29	19185.89	19150.00
12	1	7	18183.00	13638.00	205.05	0	Spot (Block12, Row7, Column1)	20485.80	20118.00	2845.23	0.01	0.14	17191.50	17277.62	17191.50	1438.77	0.00	0.08	85.00	51.00	0.00	2926.50	3294.30	24542008.00	2.23	18518.72	18395.00
12	2	7	18484.00	13636.00	198.55	0	Spot (Block12, Row7, Column2)	20862.79	20688.00	1767.07	0.00	0.08	17353.00	17444.30	17353.00	1347.54	0.00	0.08	94.00	60.00	0.00	3335.00	3509.79	23262004.00	2.54	19234.42	19046.00
12	3	7	18780.00	13637.00	215.25	0	Spot (Block12, Row7, Column3)	20875.38	20842.00	1555.73	0.00	0.07	17544.00	17590.48	17544.00	1318.34	0.00	0.07	90.00	63.00	0.00	3298.00	3331.38	27638988.00	2.49	18793.37	18798.50
12	4	7	19081.00	13635.00	199.55	0	Spot (Block12, Row7, Column4)	20873.06	20805.00	1553.93	0.00	0.07	17476.00	17560.18	17476.00	1320.89	0.00	0.08	92.00	63.00	0.00	3329.00	3397.06	23565672.00	2.51	19408.28	19179.00
12	5	7	19384.00	13632.00	212.60	0	Spot (Block12, Row7, Column5)	20851.35	20768.00	1555.25	0.00	0.07	17447.00	17547.01	17447.00	1351.79	0.00	0.08	90.00	63.00	0.00	3321.00	3404.35	26939900.00	2.44	18941.03	18902.00
12	6	7	19680.00	13630.00	208.40	0	Spot (Block12, Row7, Column6)	20800.26	20733.00	1500.04	0.00	0.07	17424.00	17517.22	17424.00	1297.65	0.00	0.07	93.00	65.00	0.00	3309.00	3376.26	25646724.00	2.53	18873.58	18810.00
12	7	7	19976.00	13641.00	196.00	0	Spot (Block12, Row7, Column7)	21725.03	21419.00	2147.46	0.01	0.10	17587.00	17678.62	17587.00	1304.14	0.00	0.07	92.00	74.00	0.00	3832.00	4138.03	23615104.00	3.10	19160.76	19090.00
12	8	7	20285.00	13631.00	159.75	0	Spot (Block12, Row7, Column8)	31176.27	31300.00	3459.23	0.00	0.11	18238.50	18310.05	18238.50	1392.49	0.00	0.08	100.00	100.00	0.00	13061.50	12937.77	21916912.00	9.24	22821.63	22311.50
12	1	8	18172.00	13940.00	157.35	0	Spot (Block12, Row8, Column1)	64669.14	65535.00	3726.39	0.01	0.06	17406.00	17512.61	17406.00	1546.81	0.00	0.09	100.00	100.00	89.62	48129.00	47263.14	44234108.00	30.49	33819.62	30674.50
12	2	8	18486.00	13936.00	208.30	0	Spot (Block12, Row8, Column2)	20897.67	20684.50	2485.23	0.00	0.12	17441.00	17535.77	17441.00	1409.52	0.00	0.08	90.00	58.00	0.00	3243.50	3456.67	25871306.00	2.39	18758.42	18792.00
12	3	8	18780.00	13938.00	193.45	0	Spot (Block12, Row8, Column3)	21361.33	21206.00	2277.87	0.00	0.11	17424.00	17525.41	17424.00	1339.00	0.00	0.08	89.00	69.00	0.00	3782.00	3937.33	22642992.00	2.86	19101.25	18933.00
12	4	8	19076.00	13933.00	188.95	0	Spot (Block12, Row8, Column4)	21355.13	21084.50	1904.10	0.01	0.09	17494.00	17590.94	17494.00	1349.99	0.00	0.08	91.00	72.00	0.00	3590.50	3861.13	21525980.00	2.79	19317.55	19192.00
12	5	8	19373.00	13940.00	207.00	0	Spot (Block12, Row8, Column5)	20501.28	20351.50	1513.87	0.00	0.07	17559.00	17635.41	17559.00	1356.04	0.00	0.08	83.00	52.00	0.00	2792.50	2942.28	25052552.00	2.11	18972.93	18936.00
12	6	8	19690.00	13946.00	204.00	0	Spot (Block12, Row8, Column6)	21261.23	21243.00	1800.22	0.00	0.08	17604.00	17703.37	17604.00	1368.30	0.00	0.08	92.00	64.00	0.00	3639.00	3657.23	25152040.00	2.60	19042.03	18991.50
12	7	8	19984.00	13944.00	189.45	0	Spot (Block12, Row8, Column7)	21541.86	21240.50	1858.51	0.01	0.09	17822.00	17911.15	17822.00	1388.93	0.00	0.08	89.00	70.00	0.00	3418.50	3719.86	21628032.00	2.61	19250.07	19264.50
12	8	8	20275.00	13942.00	157.85	0	Spot (Block12, Row8, Column8)	31559.28	30945.50	6026.79	0.01	0.19	18539.00	18600.83	18539.00	1455.11	0.00	0.08	100.00	98.00	0.00	12406.50	13020.28	21712784.00	8.91	22064.46	22162.00
13	1	1	4678.00	16339.00	156.25	0	Spot (Block13, Row1, Column1)	64988.46	65535.00	2485.83	0.00	0.04	6783.00	6879.81	6783.00	618.28	0.01	0.09	100.00	100.00	90.31	58752.00	58205.46	43607668.00	93.98	25473.19	23960.00
13	2	1	4973.00	16340.00	159.20	0	Spot (Block13, Row1, Column2)	8865.51	8794.00	1049.22	0.00	0.12	6531.00	6620.14	6531.00	588.27	0.01	0.09	98.00	84.00	0.00	2263.00	2334.51	6196993.00	3.82	7337.98	7382.00
13	3	1	5282.00	16345.00	183.90	0	Spot (Block13, Row1, Column3)	7692.06	7480.00	800.87	0.01	0.10	6278.00	6339.34	6278.00	494.41	0.00	0.08	91.00	63.00	0.00	1202.00	1414.06	7299768.00	2.74	6798.89	6768.00
13	4	1	5577.00	16342.00	184.05	0	Spot (Block13, Row1, Column4)	7979.42	7900.50	868.23	0.00	0.11	6231.00	6298.44	6231.00	467.60	0.00	0.07	98.00	76.00	0.00	1669.50	1748.42	7580445.00	3.59	6993.29	6971.00
13	5	1	5878.00	16340.00	168.95	0	Spot (Block13, Row1, Column5)	10973.11	10479.00	2687.46	0.02	0.24	6294.00	6388.24	6294.00	607.27	0.01	0.10	100.00	98.00	0.00	4185.00	4679.11	8712653.00	7.55	7696.18	7483.00
13	6	1	6176.00	16334.00	173.65	0	Spot (Block13, Row1, Column6)	9983.44	9616.00	1983.22	0.02	0.20	6286.00	6382.68	6286.00	609.03	0.01	0.10	99.00	95.00	0.00	3330.00	3697.44	8436006.00	5.91	7308.80	7316.00
13	7	1	6483.00	16337.00	157.05	0	Spot (Block13, Row1, Column7)	11817.41	11756.50	2511.74	0.00	0.21	6210.00	6250.83	6210.00	444.53	0.00	0.07	100.00	100.00	0.00	5546.50	5607.41	8035838.00	12.52	7661.68	7522.00
13	8	1	6791.00	16340.00	208.85	0	Spot (Block13, Row1, Column8)	8048.89	7921.00	979.23	0.01	0.12	6238.00	6263.96	6238.00	422.35	0.00	0.07	94.00	85.00	0.00	1683.00	1810.89	9956476.00	4.23	6778.60	6656.00
13	1	2	4666.00	16643.00	241.85	0	Spot (Block13, Row2, Column1)	7362.05	7333.00	420.82	0.00	0.06	6536.00	6635.28	6536.00	546.25	0.01	0.08	75.00	25.00	0.00	797.00	826.05	12405062.00	1.33	6869.48	6803.00
13	2	2	4973.00	16648.00	142.65	0	Spot (Block13, Row2, Column2)	8247.61	8153.00	690.92	0.01	0.08	6335.00	6385.94	6335.00	514.30	0.00	0.08	99.00	91.00	0.00	1818.00	1912.61	4527939.00	3.62	7168.31	7151.00
13	3	2	5280.00	16639.00	189.05	0	Spot (Block13, Row2, Column3)	7729.07	7643.00	861.29	0.00	0.11	6150.00	6217.84	6150.00	515.41	0.00	0.08	96.00	74.00	0.00	1493.00	1579.07	7736795.00	2.93	7061.98	7044.00
13	4	2	5582.00	16648.00	204.65	0	Spot (Block13, Row2, Column4)	7577.16	7513.50	708.42	0.00	0.09	6103.00	6182.15	6103.00	424.16	0.01	0.07	97.00	88.00	0.00	1410.50	1474.16	9001667.00	3.29	6745.16	6760.00
13	5	2	5879.00	16642.00	186.35	0	Spot (Block13, Row2, Column5)	10806.65	10821.00	1699.08	0.00	0.16	6173.00	6278.30	6173.00	617.50	0.01	0.10	100.00	99.00	0.00	4648.00	4633.65	10579715.00	7.33	7564.62	7580.50
13	6	2	6188.00	16644.00	181.90	0	Spot (Block13, Row2, Column6)	7686.84	7615.00	805.39	0.00	0.10	6200.00	6287.37	6200.00	670.23	0.01	0.11	82.00	52.00	0.00	1415.00	1486.84	7125700.00	2.09	6756.70	6714.00
13	7	2	6481.00	16643.00	205.25	0	Spot (Block13, Row2, Column7)	7287.94	7250.00	583.54	0.00	0.08	6080.00	6153.45	6080.00	566.60	0.01	0.09	87.00	52.00	0.00	1170.00	1207.94	8723660.00	2.00	6603.23	6587.00
13	8	2	6780.00	16641.00	219.80	0	Spot (Block13, Row2, Column8)	6919.90	6835.50	596.25	0.01	0.09	6123.00	6153.90	6123.00	421.18	0.00	0.07	81.00	36.00	0.00	712.50	796.90	9549465.00	1.82	6426.12	6447.00
13	1	3	4688.00	16940.00	149.35	0	Spot (Block13, Row3, Column1)	11450.59	11114.00	2470.41	0.01	0.22	6426.00	6503.64	6426.00	469.60	0.01	0.07	100.00	100.00	0.00	4688.00	5024.59	7019212.00	10.53	7831.18	7802.00
13	2	3	4982.00	16941.00	172.55	0	Spot (Block13, Row3, Column2)	7897.28	7787.00	1094.09	0.01	0.14	6275.00	6342.96	6275.00	620.56	0.00	0.10	97.00	68.00	0.00	1512.00	1622.28	6570536.00	2.50	6956.87	6905.00
13	3	3	5270.00	16939.00	196.80	0	Spot (Block13, Row3, Column3)	7751.82	7614.50	919.06	0.01	0.12	6182.00	6277.47	6182.00	666.40	0.01	0.11	82.00	52.00	0.00	1432.50	1569.82	8495992.00	2.21	6869.36	6732.00
13	4	3	5577.00	16941.00	166.60	0	Spot (Block13, Row3, Column4)	8891.80	8702.00	1579.97	0.01	0.18	6122.00	6203.77	6122.00	495.26	0.01	0.08	100.00	94.00	0.00	2580.00	2769.80	6846684.00	5.43	7026.25	7026.50
13	5	3	5877.00	16944.00	161.95	0	Spot (Block13, Row3, Column5)	8460.82	8384.50	1107.55	0.00	0.13	6172.00	6243.98	6172.00	484.49	0.01	0.08	99.00	88.00	0.00	2212.50	2288.82	6125634.00	4.58	7024.01	7022.00
13	6	3	6178.00	16939.00	193.20	0	Spot (Block13, Row3, Column6)	7594.75	7474.00	793.17	0.01	0.10	6193.00	6265.12	6193.00	520.70	0.01	0.08	95.00	65.00	0.00	1281.00	1401.75	8020061.00	2.55	6743.34	6697.00
13	7	3	6482.00	16947.00	157.30	0	Spot (Block13, Row3, Column7)	8621.42	8403.00	1176.26	0.01	0.14	6121.00	6209.38	6121.00	547.46	0.01	0.09	100.00	95.00	0.00	2282.00	2500.42	5905672.00	4.41	7122.77	7119.00
13	8	3	6784.00	16946.00	221.75	0	Spot (Block13, Row3, Column8)	6971.91	6852.00	537.99	0.01	0.08	6105.00	6159.52	6105.00	422.07	0.00	0.07	85.00	41.00	0.00	747.00	866.91	9816445.00	1.92	6488.04	6427.00
13	1	4	4679.00	17245.00	194.20	0	Spot (Block13, Row4, Column1)	8176.21	7882.00	1073.25	0.02	0.13	6200.00	6243.22	6200.00	420.28	0.00	0.07	99.00	88.00	0.00	1682.00	1976.21	8748546.00	4.60	6987.19	6956.00
13	2	4	4986.00	17258.00	193.30	0	Spot (Block13, Row4, Column2)	7356.37	7133.50	1699.79	0.01	0.23	6092.00	6172.23	6092.00	578.81	0.01	0.09	85.00	43.00	0.00	1041.50	1264.37	7753617.00	2.05	6740.22	6660.50
13	3	4	5283.00	17244.00	145.20	0	Spot (Block13, Row4, Column3)	15314.77	15285.00	3214.39	0.00	0.21	6155.00	6253.14	6155.00	592.64	0.01	0.09	100.00	100.00	0.00	9130.00	9159.77	8775366.00	15.29	8669.99	8287.00
13	4	4	5573.00	17247.00	226.45	0	Spot (Block13, Row4, Column4)	7282.64	7261.00	490.32	0.00	0.07	6157.50	6232.96	6157.50	482.74	0.01	0.08	89.00	61.00	0.00	1103.50	1125.14	10727333.00	2.17	6479.71	6450.50
13	5	4	5868.00	17242.00	196.15	0	Spot (Block13, Row4, Column5)	8154.96	7880.50	1185.58	0.01	0.15	6135.00	6244.60	6135.00	544.96	0.01	0.09	97.00	78.00	0.00	1745.50	2019.96	8888901.00	3.51	7020.72	6954.00
13	6	4	6176.00	17241.00	191.65	0	Spot (Block13, Row4, Column6)	10561.31	10705.00	1661.42	0.01	0.16	6041.00	6121.69	6041.00	460.23	0.01	0.08	100.00	99.00	0.00	4664.00	4520.31	10952083.00	9.65	7413.53	7374.00
13	7	4	6476.00	17243.00	152.95	0	Spot (Block13, Row4, Column7)	10851.32	10393.00	2689.23	0.02	0.25	6062.00	6144.72	6062.00	457.70	0.01	0.07	100.00	99.00	0.00	4331.00	4789.32	6933995.00	10.28	7371.68	7245.50
13	8	4	6774.00	17242.00	161.80	0	Spot (Block13, Row4, Column8)	9375.24	9341.00	1405.05	0.00	0.15	6105.00	6175.82	6105.00	447.92	0.01	0.07	99.00	97.00	0.00	3236.00	3270.24	6778297.00	7.14	7116.80	6998.00
13	1	5	4680.00	17544.00	142.80	0	Spot (Block13, Row5, Column1)	9628.54	9625.00	940.08	0.00	0.10	6065.00	6111.86	6065.00	413.23	0.00	0.07	100.00	99.00	0.00	3560.00	3563.54	5353470.00	8.51	7182.13	7187.00
13	2	5	4983.00	17541.00	184.35	0	Spot (Block13, Row5, Column2)	7080.09	7045.00	613.17	0.00	0.09	5988.00	6053.27	5988.00	413.84	0.00	0.07	91.00	71.00	0.00	1057.00	1092.09	6782727.00	2.48	6586.22	6530.00
13	3	5	5281.00	17549.00	164.85	0	Spot (Block13, Row5, Column3)	7647.12	7554.50	651.85	0.01	0.09	6158.00	6228.86	6158.00	443.17	0.00	0.07	98.00	85.00	0.00	1396.50	1489.12	5781224.00	3.20	6838.38	6772.00
13	4	5	5583.00	17548.00	169.45	0	Spot (Block13, Row5, Column4)	8368.97	8325.50	919.43	0.00	0.11	6265.00	6358.08	6265.00	592.82	0.01	0.09	94.00	82.00	0.00	2060.50	2103.97	6695179.00	3.39	6957.72	6956.00
13	5	5	5879.00	17541.00	139.95	0	Spot (Block13, Row5, Column5)	19677.55	19751.00	5106.83	0.00	0.26	6201.00	6314.25	6201.00	643.57	0.01	0.10	100.00	100.00	0.00	13550.00	13476.55	10448779.00	20.76	10086.49	9678.00
13	6	5	6177.00	17547.00	197.15	0	Spot (Block13, Row5, Column6)	7534.69	7389.50	787.70	0.01	0.10	5993.00	6085.81	5993.00	472.55	0.01	0.08	95.00	73.00	0.00	1396.50	1541.69	8348433.00	3.07	6642.36	6606.00
13	7	5	6494.00	17548.00	199.35	0	Spot (Block13, Row5, Column7)	7088.81	6866.50	1249.63	0.01	0.18	5927.00	6009.10	5927.00	484.64	0.01	0.08	87.00	48.00	0.00	939.50	1161.81	7996179.00	2.23	6411.01	6386.00
13	8	5	6780.00	17538.00	143.65	0	Spot (Block13, Row5, Column8)	13115.70	12585.00	3472.00	0.02	0.26	6046.00	6110.30	6046.00	496.63	0.00	0.08	100.00	100.00	0.00	6539.00	7069.70	7384138.00	14.11	7827.50	7602.00
13	1	6	4676.00	17850.00	227.15	0	Spot (Block13, Row6, Column1)	7110.20	7018.00	504.75	0.01	0.07	6090.00	6166.57	6090.00	562.65	0.01	0.09	81.00	34.00	0.00	928.00	1020.20	10530212.00	1.68	6539.13	6440.00
13	2	6	4985.00	17840.00	221.95	0	Spot (Block13, Row6, Column2)	7015.00	6958.00	418.95	0.00	0.06	6063.00	6132.92	6063.00	421.43	0.00	0.07	94.00	55.00	0.00	895.00	952.00	9905186.00	2.09	6569.07	6579.50
13	3	6	5269.00	17842.00	147.85	0	Spot (Block13, Row6, Column3)	12345.20	11895.50	2587.25	0.02	0.21	6193.00	6277.24	6193.00	505.91	0.01	0.08	100.00	100.00	0.00	5702.50	6152.20	7357737.00	11.99	7880.90	7806.00
13	4	6	5580.00	17842.00	153.80	0	Spot (Block13, Row6, Column4)	8955.27	8991.00	1039.04	0.00	0.12	6223.00	6317.61	6223.00	615.95	0.01	0.10	100.00	94.00	0.00	2768.00	2732.27	5811972.00	4.28	7197.43	7195.50
13	5	6	5879.00	17842.00	138.95	0	Spot (Block13, Row6, Column5)	16514.10	16924.50	3610.33	0.01	0.22	6113.00	6205.49	6113.00	568.99	0.01	0.09	100.00	100.00	0.00	10811.50	10401.10	8587333.00	18.12	9213.32	8867.00
13	6	6	6180.00	17843.00	190.35	0	Spot (Block13, Row6, Column6)	7681.47	7470.00	1003.11	0.01	0.13	6013.00	6066.88	6013.00	418.26	0.00	0.07	95.00	82.00	0.00	1457.00	1668.47	7835097.00	3.86	6795.00	6694.00
13	7	6	6479.00	17842.00	157.05	0	Spot (Block13, Row6, Column7)	10025.17	10041.50	1908.39	0.00	0.19	5983.50	6032.46	5983.50	445.28	0.00	0.07	100.00	99.00	0.00	4058.00	4041.67	6837166.00	8.97	7115.57	7131.00
13	8	6	6784.00	17840.00	147.55	0	Spot (Block13, Row6, Column8)	9695.17	9515.00	1686.24	0.01	0.17	6086.00	6147.19	6086.00	517.82	0.00	0.08	100.00	99.00	0.00	3429.00	3609.17	5749233.00	6.85	7200.09	7148.00
13	1	7	4687.00	18146.00	215.45	0	Spot (Block13, Row7, Column1)	7320.85	7237.00	770.22	0.01	0.11	6300.00	6388.92	6300.00	636.70	0.01	0.10	73.00	25.00	0.00	937.00	1020.85	9685485.00	1.46	6873.03	6716.00
13	2	7	4996.00	18143.00	218.30	0	Spot (Block13, Row7, Column2)	7335.44	7279.00	686.14	0.00	0.09	6212.00	6246.39	6212.00	361.99	0.00	0.06	93.00	76.00	0.00	1067.00	1123.44	10020213.00	3.01	6604.07	6537.00
13	3	7	5278.00	18143.00	219.35	0	Spot (Block13, Row7, Column3)	7088.05	7019.00	385.27	0.00	0.05	6212.00	6293.56	6212.00	501.78	0.01	0.08	85.00	32.00	0.00	807.00	876.05	9767337.00	1.58	6529.10	6546.00
13	4	7	5577.00	18148.00	205.45	0	Spot (Block13, Row7, Column4)	7216.18	7148.50	563.87	0.00	0.08	6085.00	6147.64	6085.00	434.72	0.00	0.07	91.00	64.00	0.00	1063.50	1131.18	8644987.00	2.46	6501.11	6517.50
13	5	7	5875.00	18145.00	215.70	0	Spot (Block13, Row7, Column5)	7168.62	7052.50	705.26	0.01	0.10	5981.00	6037.73	5981.00	424.61	0.00	0.07	93.00	68.00	0.00	1071.50	1187.62	9534258.00	2.66	6489.17	6470.50
13	6	7	6179.00	18142.00	216.00	0	Spot (Block13, Row7, Column6)	6844.71	6756.00	468.89	0.01	0.07	5989.00	6042.22	5989.00	450.20	0.00	0.07	83.00	38.00	0.00	767.00	855.71	9137689.00	1.78	6412.70	6361.00
13	7	7	6469.00	18150.00	188.20	0	Spot (Block13, Row7, Column7)	8504.32	8032.00	1719.58	0.02	0.20	6024.00	6076.29	6024.00	445.32	0.00	0.07	96.00	82.00	0.00	2008.00	2480.32	8453295.00	5.45	6865.23	6624.00
13	8	7	6741.00	18105.00	235.20	0	Spot (Block13, Row7, Column8)	6295.52	6211.00	488.35	0.01	0.08	6124.00	6153.90	6124.00	498.79	0.00	0.08	15.00	3.00	0.00	87.00	171.52	10041354.00	0.28	6146.78	6061.00
13	1	8	4668.00	18443.00	148.40	0	Spot (Block13, Row8, Column1)	65035.95	65535.00	3038.42	0.00	0.05	6541.00	6639.99	6541.00	617.53	0.01	0.09	100.00	100.00	96.19	58994.00	58494.95	39217020.00	94.56	25301.04	21009.00
13	2	8	4979.00	18438.00	215.45	0	Spot (Block13, Row8, Column2)	7728.17	7667.00	573.70	0.00	0.07	6473.00	6551.69	6473.00	579.61	0.01	0.09	90.00	53.00	0.00	1194.00	1255.17	10247551.00	2.03	7005.70	6975.00
13	3	8	5269.00	18445.00	149.55	0	Spot (Block13, Row8, Column3)	11325.90	10965.00	2623.23	0.01	0.23	6443.00	6494.55	6443.00	520.80	0.00	0.08	100.00	99.00	0.00	4522.00	4882.90	6852170.00	9.28	7613.77	7517.00
13	4	8	5572.00	18445.00	166.70	0	Spot (Block13, Row8, Column4)	8173.89	8175.50	783.28	0.00	0.10	6378.00	6422.19	6378.00	531.73	0.00	0.08	97.00	79.00	0.00	1797.50	1795.89	6310242.00	3.29	7048.44	6975.00
13	5	8	5880.00	18445.00	213.40	0	Spot (Block13, Row8, Column5)	7241.92	7200.00	480.66	0.00	0.07	6200.00	6273.12	6200.00	456.46	0.01	0.07	90.00	57.00	0.00	1000.00	1041.92	9436221.00	2.12	6666.55	6655.00
13	6	8	6180.00	18439.00	161.90	0	Spot (Block13, Row8, Column6)	8125.17	8049.00	786.84	0.00	0.10	6132.00	6211.45	6132.00	582.36	0.01	0.09	97.00	85.00	0.00	1917.00	1993.17	5923248.00	3.29	6841.70	6794.50
13	7	8	6483.00	18443.00	161.30	0	Spot (Block13, Row8, Column7)	8660.18	8719.00	1048.08	0.00	0.12	6167.50	6227.52	6167.50	492.89	0.00	0.08	99.00	91.00	0.00	2551.50	2492.68	6261311.00	4.94	6881.95	6919.00
13	8	8	6769.00	18446.00	144.35	0	Spot (Block13, Row8, Column8)	17244.90	16778.00	4561.52	0.01	0.26	6192.00	6236.12	6192.00	444.76	0.00	0.07	100.00	100.00	0.00	10586.00	11052.90	9846840.00	24.75	9066.34	8618.00
14	1	1	9180.00	16338.00	158.10	0	Spot (Block14, Row1, Column1)	64890.18	65535.00	2820.94	0.00	0.04	10947.00	11077.82	10947.00	1119.89	0.01	0.10	100.00	100.00	90.12	54588.00	53943.18	44644864.00	48.05	29559.67	28135.00
14	2	1	9475.00	16342.00	157.35	0	Spot (Block14, Row1, Column2)	18265.16	17908.00	3624.79	0.01	0.20	10708.00	10836.34	10708.00	1464.11	0.01	0.14	99.00	91.00	0.00	7200.00	7557.16	12475107.00	5.07	12687.42	12762.00
14	3	1	9784.00	16343.00	151.30	0	Spot (Block14, Row1, Column3)	25617.85	22895.00	9605.72	0.05	0.37	10690.00	10790.38	10690.00	1421.80	0.00	0.13	100.00	99.00	0.00	12205.00	14927.85	15959921.00	10.43	13924.64	13699.50
14	4	1	10072.00	16345.00	162.05	0	Spot (Block14, Row1, Column4)	17061.49	16835.00	2915.82	0.01	0.17	10948.00	10988.66	10948.00	981.65	0.00	0.09	99.00	96.00	0.00	5887.00	6113.49	12420764.00	6.19	12707.89	12734.50
14	5	1	10381.00	16343.00	148.60	0	Spot (Block14, Row1, Column5)	43347.36	42842.50	19213.75	0.01	0.44	11292.00	11380.88	11292.00	1046.89	0.00	0.09	100.00	100.00	30.69	31550.50	32055.36	26268644.00	30.53	18069.04	17261.00
14	6	1	10675.00	16336.00	156.75	0	Spot (Block14, Row1, Column6)	37649.21	34019.50	15078.88	0.04	0.40	11632.00	11753.20	11632.00	1095.05	0.00	0.09	100.00	100.00	6.05	22387.50	26017.21	25526200.00	23.65	17146.79	16651.00
14	7	1	10984.00	16339.00	159.20	0	Spot (Block14, Row1, Column7)	60609.38	65535.00	9070.97	0.03	0.15	11737.00	11893.68	11737.00	1171.96	0.01	0.10	100.00	100.00	70.06	53798.00	48872.38	42305736.00	41.57	26185.84	23363.00
14	8	1	11286.00	16338.00	212.35	0	Spot (Block14, Row1, Column8)	14801.38	14579.50	1356.74	0.01	0.09	12226.00	12339.21	12226.00	1191.26	0.00	0.10	85.00	49.00	0.00	2353.50	2575.38	19004970.00	2.07	13239.99	13329.00
14	1	2	9173.00	16649.00	217.55	0	Spot (Block14, Row2, Column1)	11983.21	11792.00	926.51	0.01	0.08	10471.00	10581.58	10471.00	988.84	0.00	0.09	64.00	33.00	0.00	1321.00	1512.21	16189312.00	1.42	11133.23	11123.00
14	2	2	9473.00	16646.00	125.00	0	Spot (Block14, Row2, Column2)	35013.64	35022.00	8372.94	0.00	0.24	10445.00	10542.52	10445.00	960.33	0.00	0.09	100.00	100.00	0.24	24577.00	24568.64	14635701.00	25.48	17307.85	16922.00
14	3	2	9788.00	16649.00	201.60	0	Spot (Block14, Row2, Column3)	12495.51	12288.00	1030.62	0.01	0.08	10661.00	10735.39	10661.00	975.57	0.00	0.09	80.00	40.00	0.00	1627.00	1834.51	14394823.00	1.80	11333.90	11291.00
14	4	2	10080.00	16641.00	174.90	0	Spot (Block14, Row2, Column4)	24139.20	24079.50	5333.88	0.00	0.22	11006.00	11053.72	11006.00	1036.27	0.00	0.09	100.00	100.00	0.00	13073.50	13133.20	20663146.00	12.63	14941.37	14868.00
14	5	2	10394.00	16646.00	218.00	0	Spot (Block14, Row2, Column5)	13905.67	13718.50	1294.29	0.01	0.09	11473.00	11553.00	11473.00	1131.49	0.00	0.10	83.00	49.00	0.00	2245.50	2432.67	18856080.00	2.08	12217.95	12028.50
14	6	2	10673.00	16643.00	192.90	0	Spot (Block14, Row2, Column6)	15873.66	15233.00	2716.41	0.02	0.17	11595.00	11689.27	11595.00	1061.32	0.00	0.09	93.00	74.00	0.00	3638.00	4278.66	16619720.00	3.94	13218.46	13179.00
14	7	2	10983.00	16642.00	181.45	0	Spot (Block14, Row2, Column7)	17258.01	16398.50	3410.68	0.02	0.20	11322.00	11441.31	11322.00	1012.13	0.00	0.09	98.00	92.00	0.00	5076.50	5936.01	15946399.00	5.75	13190.26	13233.00
14	8	2	11275.00	16638.00	215.10	0	Spot (Block14, Row2, Column8)	13605.02	13627.00	1076.60	0.00	0.08	11581.00	11655.61	11581.00	989.68	0.00	0.08	78.00	51.00	0.00	2046.00	2024.02	17999430.00	1.97	12533.12	12422.50
14	1	3	9184.00	16948.00	145.85	0	Spot (Block14, Row3, Column1)	40042.99	39081.00	16317.35	0.01	0.41	10344.50	10410.65	10344.50	892.86	0.00	0.09	100.00	100.00	10.55	28736.50	29698.49	23144908.00	33.19	17367.25	16615.00
14	2	3	9488.00	16948.00	200.60	0	Spot (Block14, Row3, Column2)	12967.22	12897.50	1089.29	0.00	0.08	10529.00	10594.79	10529.00	887.32	0.00	0.08	93.00	71.00	0.00	2368.50	2438.22	14782631.00	2.67	11673.43	11643.00
14	3	3	9774.00	16941.00	201.10	0	Spot (Block14, Row3, Column3)	13579.37	13489.00	1228.88	0.00	0.09	10923.00	11055.98	10923.00	1046.00	0.01	0.09	93.00	60.00	0.00	2566.00	2656.37	15602696.00	2.41	12120.61	12153.00
14	4	3	10079.00	16940.00	144.85	0	Spot (Block14, Row3, Column4)	41698.89	41265.00	14343.73	0.00	0.34	11290.00	11350.53	11290.00	999.12	0.00	0.09	100.00	100.00	9.95	29975.00	30408.89	23893520.00	30.38	18355.87	17484.00
14	5	3	10399.00	16945.00	185.95	0	Spot (Block14, Row3, Column5)	14886.39	14660.00	1335.39	0.01	0.09	11698.00	11755.75	11698.00	1048.42	0.00	0.09	97.00	77.00	0.00	2962.00	3188.39	14454682.00	2.99	13118.71	12990.00
14	6	3	10681.00	16943.00	192.65	0	Spot (Block14, Row3, Column6)	13982.84	13771.00	1220.84	0.01	0.09	11701.00	11796.20	11701.00	1044.61	0.00	0.09	85.00	49.00	0.00	2070.00	2281.84	14598084.00	2.09	12965.31	13068.00
14	7	3	10983.00	16945.00	148.00	0	Spot (Block14, Row3, Column7)	39946.79	38199.50	16706.87	0.02	0.42	11464.00	11557.36	11464.00	1029.93	0.00	0.09	100.00	100.00	11.87	26735.50	28482.79	23888256.00	27.56	17483.17	16796.00
14	8	3	11281.00	16940.00	208.30	0	Spot (Block14, Row3, Column8)	13458.49	13279.50	1007.95	0.01	0.07	11589.50	11652.80	11589.50	985.76	0.00	0.08	80.00	43.00	0.00	1690.00	1868.99	16634697.00	1.83	12323.78	12376.00
14	1	4	9184.00	17243.00	144.60	0	Spot (Block14, Row4, Column1)	40940.66	40848.00	15425.95	0.00	0.38	10255.00	10289.25	10255.00	882.67	0.00	0.09	100.00	100.00	8.41	30593.00	30685.66	23377160.00	34.73	16861.52	15962.00
14	2	4	9493.00	17240.00	217.80	0	Spot (Block14, Row4, Column2)	12643.41	12506.00	969.48	0.00	0.08	10556.50	10672.54	10556.50	991.92	0.00	0.09	90.00	48.00	0.00	1949.50	2086.91	17144462.00	1.99	11421.32	11427.00
14	3	4	9781.00	17241.00	147.90	0	Spot (Block14, Row4, Column3)	64129.86	65535.00	4131.31	0.01	0.06	11009.00	11110.53	11009.00	1046.19	0.00	0.09	100.00	100.00	85.14	54526.00	53120.86	38414116.00	50.68	28733.47	25460.00
14	4	4	10076.00	17243.00	203.50	0	Spot (Block14, Row4, Column4)	13070.08	12901.50	1008.37	0.01	0.08	11100.00	11206.14	11100.00	1015.62	0.00	0.09	79.00	43.00	0.00	1801.50	1970.08	15396559.00	1.84	12149.93	12046.00
14	5	4	10372.00	17237.00	198.50	0	Spot (Block14, Row4, Column5)	14326.45	14019.50	1805.61	0.01	0.13	11356.00	11431.29	11356.00	1040.71	0.00	0.09	95.00	66.00	0.00	2663.50	2970.45	16102934.00	2.78	12582.94	12557.50
14	6	4	10682.00	17245.00	206.30	0	Spot (Block14, Row4, Column6)	14317.38	14065.00	1259.85	0.01	0.09	11566.00	11609.93	11566.00	938.62	0.00	0.08	94.00	75.00	0.00	2499.00	2751.38	17324032.00	2.88	12422.46	12471.00
14	7	4	10978.00	17247.00	151.90	0	Spot (Block14, Row4, Column7)	35439.72	32448.00	15910.07	0.04	0.45	11548.00	11599.71	11548.00	1001.89	0.00	0.09	100.00	100.00	5.87	20900.00	23891.72	22327060.00	23.80	16669.05	16349.50
14	8	4	11273.00	17245.00	175.70	0	Spot (Block14, Row4, Column8)	17011.45	16419.50	3052.36	0.02	0.18	11559.50	11611.27	11559.50	999.47	0.00	0.09	98.00	91.00	0.00	4860.00	5451.95	14731914.00	5.40	13260.62	13369.00
14	1	5	9185.00	17543.00	147.40	0	Spot (Block14, Row5, Column1)	27818.24	26023.00	9492.82	0.03	0.34	10094.00	10161.38	10094.00	883.42	0.00	0.09	100.00	100.00	0.00	15929.00	17724.24	16496216.00	19.99	14233.85	13701.50
14	2	5	9492.00	17540.00	197.75	0	Spot (Block14, Row5, Column2)	12549.36	12415.00	1071.86	0.00	0.09	10572.50	10647.12	10572.50	907.96	0.00	0.09	86.00	50.00	0.00	1842.50	1976.86	13879587.00	2.10	11565.86	11494.00
14	3	5	9782.00	17548.00	198.05	0	Spot (Block14, Row5, Column3)	13761.01	13688.00	1013.67	0.00	0.07	11050.00	11123.53	11050.00	1004.57	0.00	0.09	98.00	72.00	0.00	2638.00	2711.01	15288480.00	2.63	12284.31	12325.50
14	4	5	10080.00	17541.00	154.60	0	Spot (Block14, Row5, Column4)	22312.32	20723.00	6215.02	0.03	0.28	11043.50	11130.91	11043.50	1002.32	0.00	0.09	100.00	100.00	0.00	9679.50	11268.82	14659195.00	11.16	13877.74	13889.00
14	5	5	10381.00	17542.00	149.95	0	Spot (Block14, Row5, Column5)	64585.71	65535.00	3767.91	0.01	0.06	11388.50	11487.48	11388.50	1171.03	0.00	0.10	100.00	100.00	89.45	54146.50	53197.21	39785148.00	45.34	29987.82	27255.50
14	6	5	10679.00	17543.00	190.00	0	Spot (Block14, Row5, Column6)	16100.98	15209.00	2852.45	0.02	0.18	11443.00	11502.28	11443.00	959.82	0.00	0.08	96.00	84.00	0.00	3766.00	4657.98	16342497.00	4.79	13088.15	13177.00
14	7	5	10977.00	17539.00	196.65	0	Spot (Block14, Row5, Column7)	13724.09	13593.00	1203.02	0.00	0.09	11372.00	11438.75	11372.00	1005.79	0.00	0.09	85.00	54.00	0.00	2221.00	2352.09	14986706.00	2.27	12374.20	12352.50
14	8	5	11281.00	17541.00	150.20	0	Spot (Block14, Row5, Column8)	48106.38	55145.00	18220.70	0.06	0.38	11341.00	11449.79	11341.00	1020.27	0.00	0.09	100.00	100.00	42.10	43804.00	36765.38	29826156.00	35.93	19707.47	18698.00
14	1	6	9179.00	17846.00	204.35	0	Spot (Block14, Row6, Column1)	12292.01	12171.00	1049.95	0.00	0.09	9962.00	10037.06	9962.00	798.70	0.00	0.08	94.00	75.00	0.00	2209.00	2330.01	14615195.00	2.82	10945.90	10906.00
14	2	6	9490.00	17840.00	209.90	0	Spot (Block14, Row6, Column2)	12836.52	12862.00	1022.80	0.00	0.08	10426.00	10558.13	10426.00	1023.44	0.01	0.10	93.00	59.00	0.00	2436.00	2410.52	16096990.00	2.23	11487.48	11383.00
14	3	6	9774.00	17839.00	147.30	0	Spot (Block14, Row6, Column3)	56421.72	65535.00	12823.75	0.07	0.23	10969.00	11088.01	10969.00	1042.84	0.00	0.09	100.00	100.00	56.44	54566.00	45452.72	33289068.00	43.47	23204.00	20873.00
14	4	6	10083.00	17843.00	176.60	0	Spot (Block14, Row6, Column4)	16120.00	15659.00	2508.22	0.01	0.16	11202.00	11320.91	11202.00	1069.70	0.00	0.09	96.00	88.00	0.00	4457.00	4918.00	14040516.00	4.49	12748.92	12815.00
14	5	6	10379.00	17841.00	154.30	0	Spot (Block14, Row6, Column5)	64850.14	65535.00	3630.58	0.00	0.06	11515.00	11575.32	11515.00	1133.83	0.00	0.10	100.00	100.00	95.12	54020.00	53335.14	42542088.00	46.99	27481.57	24812.00
14	6	6	10679.00	17842.00	192.00	0	Spot (Block14, Row6, Column6)	14590.98	14471.00	1535.63	0.00	0.11	11365.00	11465.46	11365.00	1025.15	0.00	0.09	95.00	75.00	0.00	3106.00	3225.98	15203806.00	3.05	12714.31	12736.00
14	7	6	10981.00	17841.00	149.35	0	Spot (Block14, Row6, Column7)	49821.45	55421.00	16246.07	0.05	0.33	11202.50	11305.09	11202.50	1093.01	0.00	0.10	100.00	100.00	38.79	44218.50	38618.95	30441116.00	35.24	20731.19	19105.00
14	8	6	11287.00	17844.00	149.00	0	Spot (Block14, Row6, Column8)	52941.70	65148.00	15685.40	0.09	0.30	11321.00	11436.94	11321.00	1043.37	0.00	0.09	100.00	100.00	49.59	53827.00	41620.70	32241732.00	39.78	22109.13	20320.50
14	1	7	9180.00	18140.00	196.75	0	Spot (Block14, Row7, Column1)	11867.60	11755.50	990.37	0.00	0.08	9910.00	9988.62	9910.00	863.71	0.00	0.09	87.00	53.00	0.00	1845.50	1957.60	13030622.00	2.18	10919.73	10816.00
14	2	7	9487.00	18146.00	218.10	0	Spot (Block14, Row7, Column2)	11993.90	11907.50	1004.76	0.00	0.08	10078.00	10152.99	10078.00	837.36	0.00	0.08	84.00	55.00	0.00	1829.50	1915.90	16359686.00	2.20	10721.48	10667.00
14	3	7	9783.00	18141.00	218.70	0	Spot (Block14, Row7, Column3)	12555.81	12515.50	1048.76	0.00	0.08	10622.00	10722.83	10622.00	981.36	0.00	0.09	76.00	48.00	0.00	1893.50	1933.81	17201472.00	1.87	11444.85	11477.00
14	4	7	10079.00	18136.00	215.60	0	Spot (Block14, Row7, Column4)	13022.53	13012.00	989.36	0.00	0.08	10832.00	10910.31	10832.00	986.28	0.00	0.09	89.00	57.00	0.00	2180.00	2190.53	17293920.00	2.14	11508.12	11433.00
14	5	7	10380.00	18139.00	185.85	0	Spot (Block14, Row7, Column5)	22119.01	21544.00	5065.70	0.01	0.23	11077.00	11187.53	11077.00	1090.59	0.00	0.10	100.00	100.00	0.00	10467.00	11042.01	21477564.00	10.02	14955.88	14991.00
14	6	7	10670.00	18138.00	204.15	0	Spot (Block14, Row7, Column6)	13444.71	13385.00	1128.87	0.00	0.08	11018.00	11077.52	11018.00	1020.05	0.00	0.09	91.00	58.00	0.00	2367.00	2426.71	15931984.00	2.32	12236.77	12137.50
14	7	7	10975.00	18145.00	148.50	0	Spot (Block14, Row7, Column7)	47101.55	47528.50	16215.46	0.00	0.34	10878.00	10981.47	10878.00	1065.70	0.00	0.10	100.00	100.00	30.13	36650.50	36223.55	27978492.00	33.89	20357.03	18498.00
14	8	7	11290.00	18144.00	131.30	0	Spot (Block14, Row7, Column8)	16075.56	16057.00	1822.31	0.00	0.11	11208.00	11307.06	11208.00	1046.26	0.00	0.09	97.00	95.00	0.00	4849.00	4867.56	7410834.00	4.56	12573.90	12568.00
14	1	8	9171.00	18445.00	150.35	0	Spot (Block14, Row8, Column1)	65011.13	65535.00	2985.89	0.00	0.05	10305.00	10416.88	10305.00	1064.09	0.00	0.10	100.00	100.00	94.33	55230.00	54706.13	40112224.00	51.31	29249.57	26939.00
14	2	8	9479.00	18444.00	184.90	0	Spot (Block14, Row8, Column2)	14882.54	14219.00	2725.59	0.02	0.18	10250.00	10340.20	10250.00	979.20	0.00	0.09	95.00	86.00	0.00	3969.00	4632.54	14331884.00	4.64	11875.52	11878.00
14	3	8	9771.00	18440.00	148.15	0	Spot (Block14, Row8, Column3)	32331.47	28845.00	15164.02	0.05	0.47	10394.00	10451.82	10394.00	909.11	0.00	0.09	100.00	100.00	4.18	18451.00	21937.47	19334244.00	24.07	15156.31	14686.00
14	4	8	10080.00	18438.00	189.40	0	Spot (Block14, Row8, Column4)	12652.84	12521.00	1183.73	0.00	0.09	10459.00	10502.94	10459.00	835.89	0.00	0.08	90.00	61.00	0.00	2062.00	2193.84	12792026.00	2.57	11474.64	11436.00
14	5	8	10376.00	18440.00	204.90	0	Spot (Block14, Row8, Column5)	12551.45	12565.50	948.55	0.00	0.08	10709.00	10796.59	10709.00	913.82	0.00	0.08	81.00	51.00	0.00	1856.50	1842.45	14986430.00	1.92	11472.17	11567.50
14	6	8	10682.00	18440.00	190.80	0	Spot (Block14, Row8, Column6)	13873.24	13734.00	1482.11	0.00	0.11	10766.50	10815.55	10766.50	886.13	0.00	0.08	95.00	78.00	0.00	2967.50	3106.74	14220072.00	3.45	12089.05	12000.50
14	7	8	10980.00	18442.00	158.40	0	Spot (Block14, Row8, Column7)	20193.60	19580.50	5037.63	0.01	0.25	10777.50	10871.72	10777.50	997.40	0.00	0.09	100.00	99.00	0.00	8803.00	9416.10	14095135.00	9.35	13157.60	13185.00
14	8	8	11272.00	18447.00	149.40	0	Spot (Block14, Row8, Column8)	24184.20	23421.00	6031.20	0.01	0.25	11386.00	11456.99	11386.00	1182.30	0.00	0.10	100.00	100.00	0.16	12035.00	12798.20	14800731.00	10.76	14657.37	14469.50
15	1	1	13682.00	16337.00	161.05	0	Spot (Block15, Row1, Column1)	64719.01	65535.00	2876.90	0.01	0.04	15911.00	16101.57	15911.00	1584.98	0.01	0.10	100.00	100.00	86.53	49624.00	48808.01	46598144.00	30.67	32426.13	30852.00
15	2	1	13979.00	16347.00	178.25	0	Spot (Block15, Row1, Column2)	21887.28	21085.00	4019.48	0.02	0.18	15333.00	15501.04	15333.00	1451.04	0.00	0.09	94.00	82.00	0.00	5752.00	6554.28	19567234.00	4.40	17330.30	17263.00
15	3	1	14283.00	16345.00	195.55	0	Spot (Block15, Row1, Column3)	20392.22	19822.00	2759.21	0.01	0.14	15367.50	15496.04	15367.50	1249.91	0.00	0.08	97.00	86.00	0.00	4454.50	5024.72	22043984.00	3.92	17257.41	17064.00
15	4	1	14573.00	16341.00	186.30	0	Spot (Block15, Row1, Column4)	20733.71	20217.00	2774.71	0.01	0.13	15360.00	15456.96	15360.00	1322.25	0.00	0.09	96.00	85.00	0.00	4857.00	5373.71	20215368.00	3.99	17094.35	17028.50
15	5	1	14883.00	16340.00	177.20	0	Spot (Block15, Row1, Column5)	23487.14	21207.50	5554.96	0.04	0.24	15238.00	15337.01	15238.00	1310.73	0.00	0.09	98.00	91.00	0.00	5969.50	8249.14	20621714.00	6.22	17619.15	17607.00
15	6	1	15182.00	16338.00	197.55	0	Spot (Block15, Row1, Column6)	21512.46	20436.00	4326.06	0.02	0.20	15141.00	15242.50	15141.00	1367.07	0.00	0.09	95.00	80.00	0.00	5295.00	6371.46	23878812.00	4.59	16935.50	16982.00
15	7	1	15486.00	16338.00	162.45	0	Spot (Block15, Row1, Column7)	34121.60	31526.00	10843.08	0.03	0.32	15477.00	15626.15	15477.00	1467.83	0.00	0.09	100.00	100.00	2.06	16049.00	18644.60	24840544.00	12.60	19836.68	19798.50
15	8	1	15791.00	16332.00	211.40	0	Spot (Block15, Row1, Column8)	19985.68	19937.00	1814.86	0.00	0.09	16217.50	16321.98	16217.50	1435.63	0.00	0.09	92.00	64.00	0.00	3719.50	3768.18	25481722.00	2.55	17548.81	17495.00
15	1	2	13663.00	16641.00	197.15	0	Spot (Block15, Row2, Column1)	18083.24	17932.00	1493.39	0.00	0.08	15468.00	15580.52	15468.00	1405.40	0.00	0.09	75.00	42.00	0.00	2464.00	2615.24	19891568.00	1.78	16919.55	17154.00
15	2	2	13972.00	16644.00	136.50	0	Spot (Block15, Row2, Column2)	21626.38	21268.00	2442.50	0.01	0.11	15074.00	15151.14	15074.00	1298.98	0.00	0.09	100.00	96.00	0.00	6194.00	6552.38	10942947.00	4.98	17742.82	17571.00
15	3	2	14282.00	16642.00	196.35	0	Spot (Block15, Row2, Column3)	19267.11	18713.00	1994.19	0.01	0.10	15412.00	15492.65	15412.00	1361.69	0.00	0.09	91.00	67.00	0.00	3301.00	3855.11	21174560.00	2.77	17170.75	16836.00
15	4	2	14582.00	16645.00	200.80	0	Spot (Block15, Row2, Column4)	19733.76	19731.50	1859.59	0.00	0.09	15418.00	15496.76	15418.00	1439.97	0.00	0.09	95.00	75.00	0.00	4313.50	4315.76	22575422.00	2.94	17369.10	17361.50
15	5	2	14884.00	16640.00	198.55	0	Spot (Block15, Row2, Column5)	23033.50	22847.00	2518.46	0.00	0.11	15119.00	15169.71	15119.00	1388.93	0.00	0.09	100.00	99.00	0.00	7728.00	7914.50	25636280.00	5.66	18053.79	17896.00
15	6	2	15179.00	16636.00	201.00	0	Spot (Block15, Row2, Column6)	18040.06	17839.00	1584.31	0.00	0.09	14797.00	14895.32	14797.00	1207.35	0.00	0.08	90.00	68.00	0.00	3042.00	3243.06	20709978.00	2.60	16279.10	16226.00
15	7	2	15484.00	16639.00	199.90	0	Spot (Block15, Row2, Column7)	18974.91	18537.00	2197.07	0.01	0.12	15099.00	15236.66	15099.00	1289.98	0.00	0.08	94.00	75.00	0.00	3438.00	3875.91	21441660.00	2.90	16803.66	16819.00
15	8	2	15784.00	16639.00	201.35	0	Spot (Block15, Row2, Column8)	18989.94	18556.00	3092.79	0.01	0.16	15689.50	15793.13	15689.50	1433.84	0.00	0.09	77.00	49.00	0.00	2866.50	3300.44	21819432.00	2.23	17071.25	16879.00
15	1	3	13684.00	16944.00	163.35	0	Spot (Block15, Row3, Column1)	23797.40	23006.00	4605.77	0.01	0.19	15305.00	15361.05	15305.00	1296.45	0.00	0.08	99.00	93.00	0.00	7701.00	8492.40	17586276.00	6.51	17581.30	17659.00
15	2	3	13987.00	16951.00	200.75	0	Spot (Block15, Row3, Column2)	19332.47	18678.00	3152.22	0.01	0.16	15337.00	15411.53	15337.00	1334.29	0.00	0.09	90.00	63.00	0.00	3341.00	3995.47	22135664.00	2.94	16788.61	16790.50
15	3	3	14287.00	16935.00	148.00	0	Spot (Block15, Row3, Column3)	22227.00	20417.00	7643.19	0.04	0.34	15543.00	15707.90	15543.00	1578.06	0.00	0.10	97.00	81.00	1.52	4874.00	6684.00	13202837.00	4.13	19028.48	18858.00
15	4	3	14578.00	16940.00	162.20	0	Spot (Block15, Row3, Column4)	25260.50	24084.00	5313.07	0.02	0.21	15501.50	15628.31	15501.50	1619.25	0.00	0.10	98.00	93.00	0.00	8582.50	9759.00	18364384.00	5.95	18442.87	18464.50
15	5	3	14879.00	16948.00	195.30	0	Spot (Block15, Row3, Column5)	18707.14	18418.00	1841.75	0.01	0.10	15140.50	15209.62	15140.50	1384.88	0.00	0.09	90.00	63.00	0.00	3277.50	3566.64	20166294.00	2.53	16495.89	16585.00
15	6	3	15189.00	16946.00	197.25	0	Spot (Block15, Row3, Column6)	17713.13	17569.50	1409.69	0.00	0.08	14837.00	14952.81	14837.00	1218.37	0.00	0.08	90.00	57.00	0.00	2732.50	2876.13	19519872.00	2.27	16291.97	16108.50
15	7	3	15486.00	16946.00	178.40	0	Spot (Block15, Row3, Column7)	21173.29	20655.50	3268.44	0.01	0.15	15275.00	15367.65	15275.00	1436.53	0.00	0.09	95.00	81.00	0.00	5380.50	5898.29	18886588.00	4.04	17181.50	17137.00
15	8	3	15788.00	16944.00	193.30	0	Spot (Block15, Row3, Column8)	18467.38	18375.00	1622.95	0.00	0.09	15667.00	15779.60	15667.00	1380.40	0.00	0.09	80.00	48.00	0.00	2708.00	2800.38	19556964.00	1.95	16820.41	16800.00
15	1	4	13689.00	17246.00	169.45	0	Spot (Block15, Row4, Column1)	24716.81	23868.00	5018.41	0.02	0.20	15408.00	15498.12	15408.00	1299.97	0.00	0.08	99.00	96.00	0.00	8460.00	9308.81	19798168.00	7.09	18315.44	18431.00
15	2	4	13983.00	17240.00	212.90	0	Spot (Block15, Row4, Column2)	18827.57	18723.50	1748.68	0.00	0.09	15422.50	15520.15	15422.50	1308.35	0.00	0.08	91.00	66.00	0.00	3301.00	3405.07	24325208.00	2.53	16718.78	16741.00
15	3	4	14281.00	17241.00	151.45	0	Spot (Block15, Row4, Column3)	47379.73	47171.00	13510.06	0.00	0.29	15680.00	15825.56	15680.00	1548.01	0.00	0.10	100.00	100.00	18.95	31491.00	31699.73	29754596.00	20.38	23819.36	22920.00
15	4	4	14574.00	17243.00	211.05	0	Spot (Block15, Row4, Column4)	18906.77	18806.00	1590.79	0.00	0.08	15727.00	15847.79	15727.00	1515.32	0.00	0.10	84.00	50.00	0.00	3079.00	3179.77	23973784.00	2.02	16976.59	16809.00
15	5	4	14865.00	17244.00	202.60	0	Spot (Block15, Row4, Column5)	19370.20	19129.00	2258.26	0.01	0.12	15584.00	15737.55	15584.00	1498.02	0.00	0.10	89.00	62.00	0.00	3545.00	3786.20	22682518.00	2.42	17470.83	17217.00
15	6	4	15182.00	17236.00	204.40	0	Spot (Block15, Row4, Column6)	23324.93	23299.00	2738.88	0.00	0.12	15259.00	15370.60	15259.00	1312.99	0.00	0.09	100.00	98.00	0.00	8040.00	8065.93	27640044.00	6.06	17948.06	17766.00
15	7	4	15486.00	17242.00	179.65	0	Spot (Block15, Row4, Column7)	23005.98	21696.00	4564.63	0.03	0.20	15449.00	15548.91	15449.00	1475.37	0.00	0.09	97.00	86.00	0.00	6247.00	7556.98	20889432.00	5.05	17849.72	17875.50
15	8	4	15785.00	17245.00	197.30	0	Spot (Block15, Row4, Column8)	20819.69	20229.00	3297.23	0.01	0.16	15933.00	16055.86	15933.00	1502.39	0.00	0.09	91.00	66.00	0.00	4296.00	4886.69	22901656.00	3.17	17646.77	17603.50
15	1	5	13685.00	17541.00	155.85	0	Spot (Block15, Row5, Column1)	28845.12	27803.00	6935.99	0.02	0.24	15680.50	15781.54	15680.50	1328.70	0.00	0.08	100.00	99.00	0.30	12122.50	13164.62	19268532.00	9.83	19824.82	19607.50
15	2	5	13979.00	17543.00	202.05	0	Spot (Block15, Row5, Column2)	18737.18	18577.00	1857.95	0.00	0.10	15542.50	15610.17	15542.50	1242.73	0.00	0.08	90.00	62.00	0.00	3034.50	3194.68	21716380.00	2.52	17021.64	16918.50
15	3	5	14281.00	17543.00	198.75	0	Spot (Block15, Row5, Column3)	19894.26	19691.00	1871.84	0.00	0.09	15902.00	16011.06	15902.00	1381.92	0.00	0.09	94.00	72.00	0.00	3789.00	3992.26	22301444.00	2.81	17736.60	17696.00
15	4	5	14586.00	17540.00	184.50	0	Spot (Block15, Row5, Column4)	21597.44	21215.00	3015.85	0.01	0.14	16096.00	16223.56	16096.00	1433.21	0.00	0.09	96.00	82.00	0.00	5119.00	5501.44	20668744.00	3.75	17926.29	17922.50
15	5	5	14883.00	17541.00	153.80	0	Spot (Block15, Row5, Column5)	53962.43	62958.00	13598.83	0.07	0.25	16185.00	16356.38	16185.00	1616.35	0.00	0.10	100.00	100.00	48.16	46773.00	37777.43	35183780.00	23.27	25154.88	23862.00
15	6	5	15183.00	17546.00	205.65	0	Spot (Block15, Row5, Column6)	19357.53	19020.00	1933.62	0.01	0.10	15798.00	15979.31	15798.00	1504.68	0.00	0.09	90.00	55.00	0.00	3222.00	3559.53	23287116.00	2.25	17361.47	17126.00
15	7	5	15482.00	17545.00	193.90	0	Spot (Block15, Row5, Column7)	19177.20	18792.50	1806.10	0.01	0.09	15817.00	15958.49	15817.00	1475.58	0.00	0.09	86.00	50.00	0.00	2975.50	3360.20	20366192.00	2.18	17423.70	17601.00
15	8	5	15783.00	17543.00	156.60	0	Spot (Block15, Row5, Column8)	32068.53	30509.00	8517.45	0.02	0.27	16468.00	16554.78	16468.00	1500.16	0.00	0.09	100.00	99.00	0.15	14041.00	15600.53	21582124.00	10.34	20308.41	20196.00
15	1	6	13679.00	17847.00	210.05	0	Spot (Block15, Row6, Column1)	19009.63	18723.50	1623.25	0.01	0.09	15817.00	15884.07	15817.00	1281.22	0.00	0.08	89.00	59.00	0.00	2906.50	3192.63	23838062.00	2.44	16964.61	16903.00
15	2	6	13988.00	17842.00	207.00	0	Spot (Block15, Row6, Column2)	19180.93	19026.50	1906.58	0.00	0.10	15810.50	15879.02	15810.50	1276.94	0.00	0.08	90.00	64.00	0.00	3216.00	3370.43	23362348.00	2.59	17169.93	17223.00
15	3	6	14274.00	17839.00	166.20	0	Spot (Block15, Row6, Column3)	30678.22	28522.50	8646.53	0.03	0.28	16205.00	16291.74	16205.00	1407.46	0.00	0.09	99.00	98.00	0.00	12317.50	14473.22	23560866.00	10.22	19834.27	19803.00
15	4	6	14580.00	17842.00	166.10	0	Spot (Block15, Row6, Column4)	22996.06	22574.00	4407.49	0.01	0.19	16316.50	16455.61	16316.50	1474.81	0.00	0.09	98.00	91.00	0.39	6257.50	6679.56	17660976.00	4.43	18965.92	18814.00
15	5	6	14878.00	17839.00	148.55	0	Spot (Block15, Row6, Column5)	53412.30	61209.00	13822.65	0.06	0.26	16321.00	16487.16	16321.00	1515.40	0.00	0.09	100.00	100.00	44.83	44888.00	37091.30	32047612.00	24.37	26972.56	25410.00
15	6	6	15185.00	17842.00	204.15	0	Spot (Block15, Row6, Column6)	19538.57	19516.00	1775.58	0.00	0.09	16249.00	16363.44	16249.00	1439.14	0.00	0.09	85.00	56.00	0.00	3267.00	3289.57	23055510.00	2.21	17711.30	17528.00
15	7	6	15484.00	17846.00	184.20	0	Spot (Block15, Row6, Column7)	22083.20	21769.00	2923.03	0.01	0.13	16624.00	16746.82	16624.00	1573.44	0.00	0.09	95.00	78.00	0.00	5145.00	5459.20	21133614.00	3.39	18470.33	18421.50
15	8	6	15785.00	17846.00	158.55	0	Spot (Block15, Row6, Column8)	26821.04	26269.50	4861.59	0.01	0.18	17264.00	17352.47	17264.00	1612.58	0.00	0.09	99.00	94.00	0.00	9005.50	9557.04	18560168.00	5.87	19801.40	19920.00
15	1	7	13680.00	18148.00	211.00	0	Spot (Block15, Row7, Column1)	19608.07	19453.50	1740.13	0.00	0.09	16220.00	16354.83	16220.00	1493.39	0.00	0.09	84.00	56.00	0.00	3233.50	3388.07	24941480.00	2.18	17472.26	17402.50
15	2	7	13986.00	18142.00	204.55	0	Spot (Block15, Row7, Column2)	19129.80	19080.00	1749.98	0.00	0.09	15958.00	16026.49	15958.00	1316.76	0.00	0.08	86.00	58.00	0.00	3122.00	3171.80	22707060.00	2.36	17321.79	17228.00
15	3	7	14287.00	18144.00	216.20	0	Spot (Block15, Row7, Column3)	19647.14	19353.00	3339.58	0.01	0.17	16329.00	16408.26	16329.00	1437.01	0.00	0.09	82.00	53.00	0.15	3024.00	3318.14	26248572.00	2.25	17595.57	17406.50
15	4	7	14581.00	18140.00	205.10	0	Spot (Block15, Row7, Column4)	20252.98	19785.00	4181.21	0.01	0.21	16458.00	16562.20	16458.00	1463.18	0.00	0.09	87.00	56.00	0.42	3327.00	3794.98	24283324.00	2.52	17855.01	17823.50
15	5	7	14887.00	18146.00	198.90	0	Spot (Block15, Row7, Column5)	21519.88	21142.00	2703.87	0.01	0.13	16378.00	16552.36	16378.00	1497.23	0.00	0.09	96.00	80.00	0.00	4764.00	5141.88	24209884.00	3.32	18790.70	18705.50
15	6	7	15186.00	18143.00	208.55	0	Spot (Block15, Row7, Column6)	20237.67	20079.00	2175.24	0.00	0.11	16513.00	16668.16	16513.00	1441.27	0.00	0.09	90.00	63.00	0.00	3566.00	3724.67	25114952.00	2.48	18290.68	18131.00
15	7	7	15475.00	18141.00	185.65	0	Spot (Block15, Row7, Column7)	25846.41	24767.00	5413.60	0.02	0.21	17110.00	17219.22	17110.00	1479.48	0.00	0.09	98.00	90.00	0.00	7657.00	8736.41	25045176.00	5.83	19864.36	19763.00
15	8	7	15783.00	18142.00	147.00	-50	Spot (Block15, Row7, Column8)	17861.44	17880.00	1422.44	0.00	0.08	17537.00	17580.46	17537.00	1459.81	0.00	0.08	29.00	1.00	0.00	343.00	324.44	10573972.00	0.19	17662.32	17402.00
15	1	8	13673.00	18445.00	154.15	0	Spot (Block15, Row8, Column1)	64951.28	65535.00	2859.07	0.00	0.04	16654.00	16790.01	16654.00	1572.48	0.00	0.09	100.00	100.00	92.69	48881.00	48297.28	42673388.00	30.63	31842.53	28687.50
15	2	8	13982.00	18441.00	195.10	0	Spot (Block15, Row8, Column2)	20368.64	19748.50	4594.86	0.01	0.23	16340.00	16481.85	16340.00	1476.67	0.00	0.09	82.00	57.00	0.56	3408.50	4028.64	21875920.00	2.63	17941.14	17786.00
15	3	8	14277.00	18441.00	163.60	0	Spot (Block15, Row8, Column3)	25427.48	24003.50	5421.20	0.03	0.21	16599.00	16709.56	16599.00	1520.69	0.00	0.09	98.00	90.00	0.14	7404.50	8828.48	18663776.00	5.73	18936.95	18724.00
15	4	8	14587.00	18437.00	184.70	0	Spot (Block15, Row8, Column4)	20452.88	20303.00	1895.48	0.00	0.09	16752.50	16858.78	16752.50	1510.24	0.00	0.09	88.00	61.00	0.00	3550.50	3700.38	19471130.00	2.38	18160.12	18092.50
15	5	8	14878.00	18441.00	211.45	0	Spot (Block15, Row8, Column5)	20046.39	19815.00	2042.14	0.01	0.10	16662.00	16791.18	16662.00	1453.96	0.00	0.09	86.00	55.00	0.00	3153.00	3384.39	25539086.00	2.24	18150.91	18285.00
15	6	8	15189.00	18439.00	194.25	0	Spot (Block15, Row8, Column6)	20983.11	20692.50	1964.34	0.01	0.09	16779.00	16896.11	16779.00	1420.22	0.00	0.08	94.00	72.00	0.00	3913.50	4204.11	22409964.00	2.88	18543.34	18443.00
15	7	8	15485.00	18441.00	186.05	0	Spot (Block15, Row8, Column7)	22355.93	21910.50	2659.82	0.01	0.12	17242.00	17265.24	17242.00	1419.36	0.00	0.08	93.00	79.00	0.00	4668.50	5113.93	21774676.00	3.59	18928.46	18802.00
15	8	8	15772.00	18445.00	163.60	0	Spot (Block15, Row8, Column8)	28731.26	27578.00	5434.51	0.02	0.19	17533.00	17592.46	17533.00	1499.01	0.00	0.09	99.00	98.00	0.00	10045.00	11198.26	21376068.00	7.43	20459.25	20508.50
16	1	1	18183.00	16336.00	160.05	0	Spot (Block16, Row1, Column1)	63223.57	65535.00	5132.25	0.02	0.08	3864.00	3936.13	3864.00	426.73	0.01	0.11	100.00	100.00	77.15	61671.00	59359.57	44825936.00	138.93	21653.99	18766.50
16	2	1	18479.00	16345.00	175.90	0	Spot (Block16, Row1, Column2)	5484.61	5405.00	687.34	0.01	0.13	3828.00	3869.89	3828.00	322.99	0.00	0.08	100.00	94.00	0.00	1577.00	1656.61	4755159.00	5.00	4327.47	4315.50
16	3	1	18790.00	16340.00	183.30	0	Spot (Block16, Row1, Column3)	4529.13	4496.00	274.96	0.00	0.06	3830.00	3833.57	3830.00	154.03	0.00	0.04	99.00	94.00	0.00	666.00	699.13	4289083.00	4.52	4127.93	4123.00
16	4	1	19079.00	16342.00	166.85	0	Spot (Block16, Row1, Column4)	5257.92	5240.00	638.27	0.00	0.12	3821.00	3831.08	3821.00	181.02	0.00	0.05	100.00	98.00	0.00	1419.00	1436.92	4069631.00	7.88	4268.88	4242.00
16	5	1	19381.00	16338.00	174.55	0	Spot (Block16, Row1, Column5)	5920.31	5705.00	1082.97	0.02	0.18	3918.00	3917.93	3918.00	215.61	0.00	0.06	100.00	99.00	0.00	1787.00	2002.31	5032261.00	9.29	4451.79	4452.50
16	6	1	19685.00	16332.00	167.95	0	Spot (Block16, Row1, Column6)	6295.78	6164.00	1102.27	0.01	0.18	4037.00	4056.85	4037.00	184.49	0.00	0.05	100.00	100.00	0.00	2127.00	2258.78	4929596.00	12.14	4756.93	4782.00
16	7	1	19988.00	16335.00	156.95	0	Spot (Block16, Row1, Column7)	9447.57	9076.00	2825.88	0.02	0.30	4062.00	4082.47	4062.00	181.08	0.00	0.04	100.00	100.00	0.00	5014.00	5385.57	6396004.00	29.63	5465.09	5247.00
16	8	1	20287.00	16337.00	195.55	0	Spot (Block16, Row1, Column8)	5134.94	5126.50	410.80	0.00	0.08	4127.00	4134.27	4127.00	162.39	0.00	0.04	99.00	95.00	0.00	999.50	1007.94	5535465.00	6.16	4465.44	4447.50
16	1	2	18195.00	16635.00	218.60	0	Spot (Block16, Row2, Column1)	4250.31	4267.00	167.98	0.00	0.04	3772.00	3813.97	3772.00	305.11	0.00	0.08	85.00	19.00	0.00	495.00	478.31	5810178.00	1.43	4038.61	4010.50
16	2	2	18478.00	16635.00	143.30	0	Spot (Block16, Row2, Column2)	4863.67	4843.00	323.81	0.00	0.07	3805.00	3826.68	3805.00	168.31	0.00	0.04	100.00	100.00	0.00	1038.00	1058.67	2728521.00	6.16	4161.52	4159.50
16	3	2	18783.00	16643.00	198.50	0	Spot (Block16, Row2, Column3)	4604.06	4614.00	289.04	0.00	0.06	3802.00	3818.59	3802.00	160.99	0.00	0.04	99.00	94.00	0.00	812.00	802.06	5138130.00	4.88	4189.65	4214.50
16	4	2	19082.00	16640.00	195.75	0	Spot (Block16, Row2, Column4)	4586.08	4599.50	308.65	0.00	0.07	3784.00	3803.88	3784.00	179.12	0.00	0.05	99.00	92.00	0.00	815.50	802.08	4971313.00	4.37	4104.80	4102.50
16	5	2	19392.00	16640.00	201.55	0	Spot (Block16, Row2, Column5)	5378.13	5377.00	431.35	0.00	0.08	3831.00	3853.23	3831.00	175.90	0.00	0.05	100.00	99.00	0.00	1546.00	1547.13	6206362.00	8.67	4349.04	4319.50
16	6	2	19680.00	16640.00	195.45	0	Spot (Block16, Row2, Column6)	4791.09	4736.00	316.28	0.01	0.07	3939.00	3962.78	3939.00	176.01	0.00	0.04	98.00	96.00	0.00	797.00	852.09	5198333.00	4.71	4267.86	4295.00
16	7	2	19979.00	16633.00	199.00	0	Spot (Block16, Row2, Column7)	4754.00	4754.50	253.58	0.00	0.05	4005.00	4019.81	4005.00	181.59	0.00	0.05	99.00	95.00	0.00	749.50	749.00	5324478.00	4.04	4331.53	4319.00
16	8	2	20283.00	16629.00	219.15	0	Spot (Block16, Row2, Column8)	4561.31	4557.00	210.58	0.00	0.05	4095.00	4098.18	4095.00	148.13	0.00	0.04	94.00	78.00	0.00	462.00	466.31	6267239.00	3.13	4282.34	4248.00
16	1	3	18188.00	16944.00	174.90	0	Spot (Block16, Row3, Column1)	5357.72	5247.00	702.41	0.01	0.13	3750.00	3770.56	3750.00	148.59	0.00	0.04	100.00	99.00	0.00	1497.00	1607.72	4575489.00	10.68	4209.95	4211.00
16	2	3	18486.00	16943.00	198.05	0	Spot (Block16, Row3, Column2)	4585.58	4607.00	280.23	0.00	0.06	3787.00	3799.15	3787.00	168.88	0.00	0.04	99.00	93.00	0.00	820.00	798.58	5103754.00	4.66	4099.13	4086.50
16	3	3	18781.00	16935.00	199.20	0	Spot (Block16, Row3, Column3)	4697.49	4650.00	380.96	0.00	0.08	3789.00	3814.82	3789.00	213.12	0.00	0.06	99.00	90.00	0.00	861.00	908.49	5261188.00	4.14	4143.20	4146.00
16	4	3	19079.00	16938.00	166.20	0	Spot (Block16, Row3, Column4)	6093.37	5891.00	1157.57	0.01	0.19	3728.00	3749.92	3728.00	172.70	0.00	0.05	100.00	100.00	0.00	2163.00	2365.37	4673614.00	13.57	4385.63	4383.00
16	5	3	19386.00	16948.00	199.55	0	Spot (Block16, Row3, Column5)	4672.53	4628.00	376.93	0.00	0.08	3802.00	3823.06	3802.00	176.64	0.00	0.05	99.00	92.00	0.00	826.00	870.53	5275282.00	4.81	4099.48	4077.00
16	6	3	19684.00	16935.00	207.95	0	Spot (Block16, Row3, Column6)	4757.80	4790.00	268.25	0.00	0.06	3940.00	3946.24	3940.00	168.33	0.00	0.04	99.00	93.00	0.00	850.00	817.80	5847338.00	4.82	4293.37	4272.50
16	7	3	19988.00	16947.00	204.40	0	Spot (Block16, Row3, Column7)	4823.87	4776.00	342.29	0.00	0.07	3993.00	4004.13	3993.00	167.26	0.00	0.04	99.00	95.00	0.00	783.00	830.87	5706634.00	4.90	4270.44	4274.00
16	8	3	20287.00	16934.00	202.05	0	Spot (Block16, Row3, Column8)	4705.25	4698.00	228.17	0.00	0.05	4059.00	4071.80	4059.00	168.32	0.00	0.04	98.00	91.00	0.00	639.00	646.25	5458085.00	3.76	4343.98	4354.50
16	1	4	18184.00	17238.00	164.20	0	Spot (Block16, Row4, Column1)	6085.00	5913.00	1048.92	0.01	0.17	3785.00	3805.33	3785.00	162.45	0.00	0.04	100.00	100.00	0.00	2128.00	2300.00	4557666.00	14.03	4441.10	4420.00
16	2	4	18483.00	17240.00	208.00	0	Spot (Block16, Row4, Column2)	4635.70	4673.00	234.84	0.00	0.05	3842.00	3852.24	3842.00	192.82	0.00	0.05	99.00	92.00	0.00	831.00	793.70	5711181.00	4.06	4198.55	4175.00
16	3	4	18780.00	17239.00	154.90	0	Spot (Block16, Row4, Column3)	14456.51	14056.00	5548.04	0.01	0.38	3741.00	3787.40	3741.00	254.22	0.01	0.07	100.00	100.00	0.00	10315.00	10715.51	9570213.00	41.97	6079.21	5772.50
16	4	4	19075.00	17241.00	213.25	0	Spot (Block16, Row4, Column4)	4206.45	4225.50	167.41	0.00	0.04	3647.00	3690.79	3647.00	207.16	0.01	0.06	97.00	80.00	0.00	578.50	559.45	5468390.00	2.49	3859.50	3852.00
16	5	4	19379.00	17234.00	208.55	0	Spot (Block16, Row4, Column5)	4451.57	4422.00	254.98	0.00	0.06	3751.00	3783.35	3751.00	203.29	0.00	0.05	98.00	87.00	0.00	671.00	700.57	5497694.00	3.29	4029.36	4020.00
16	6	4	19686.00	17235.00	197.30	0	Spot (Block16, Row4, Column6)	5605.65	5633.50	416.79	0.00	0.07	3933.00	3942.19	3933.00	176.79	0.00	0.04	100.00	100.00	0.00	1700.50	1672.65	6177422.00	9.41	4557.61	4518.50
16	7	4	19988.00	17242.00	183.55	0	Spot (Block16, Row4, Column7)	5504.37	5302.00	839.55	0.02	0.15	4000.00	4019.45	4000.00	176.98	0.00	0.04	100.00	99.00	0.00	1302.00	1504.37	5201625.00	8.39	4472.41	4453.00
16	8	4	20284.00	17244.00	144.00	0	Spot (Block16, Row4, Column8)	9025.83	8077.00	3273.71	0.05	0.36	4022.00	4036.80	4022.00	190.35	0.00	0.05	100.00	100.00	0.00	4055.00	5003.83	5090570.00	26.21	5253.49	5087.00
16	1	5	18184.00	17546.00	156.70	0	Spot (Block16, Row5, Column1)	6638.30	6618.00	1083.05	0.00	0.16	3754.00	3774.56	3754.00	173.30	0.00	0.05	100.00	100.00	0.00	2864.00	2884.30	4480851.00	16.52	4616.77	4588.00
16	2	5	18468.00	17536.00	178.85	0	Spot (Block16, Row5, Column2)	4567.59	4585.00	208.66	0.00	0.05	3874.00	3945.81	3874.00	577.68	0.01	0.15	71.00	0.00	0.00	711.00	693.59	4092557.00	1.08	4190.96	4167.50
16	3	5	18797.00	17524.00	168.65	0	Spot (Block16, Row5, Column3)	5058.62	5140.00	376.64	0.01	0.07	3830.00	3906.34	3830.00	600.11	0.01	0.15	91.00	65.00	0.00	1310.00	1228.62	3976073.00	1.92	4415.27	4460.00
16	4	5	19080.00	17541.00	177.20	0	Spot (Block16, Row5, Column4)	4606.39	4633.50	301.42	0.00	0.07	3696.00	3734.32	3696.00	206.92	0.00	0.06	100.00	95.00	0.00	937.50	910.39	4044412.00	4.21	4034.21	4018.00
16	5	5	19386.00	17536.00	149.90	0	Spot (Block16, Row5, Column5)	21338.00	20009.00	9682.29	0.03	0.45	3770.00	3810.05	3770.00	241.09	0.00	0.06	100.00	100.00	0.00	16239.00	17568.00	13165549.00	72.70	7985.15	7211.00
16	6	5	19688.00	17543.00	182.85	0	Spot (Block16, Row5, Column6)	4734.95	4779.00	324.26	0.00	0.07	3881.00	3899.56	3881.00	183.70	0.00	0.05	96.00	89.00	0.00	898.00	853.95	4427174.00	4.55	4238.26	4248.00
16	7	5	19986.00	17539.00	188.40	0	Spot (Block16, Row5, Column7)	4782.18	4821.00	310.54	0.00	0.06	3966.00	3984.23	3966.00	160.91	0.00	0.04	99.00	93.00	0.00	855.00	816.18	4782179.00	4.96	4285.81	4261.00
16	8	5	20291.00	17540.00	149.40	0	Spot (Block16, Row5, Column8)	7172.61	6793.50	1699.37	0.02	0.24	4021.00	4038.92	4021.00	183.32	0.00	0.05	100.00	100.00	0.00	2772.50	3151.61	4375292.00	17.09	4885.02	4738.00
16	1	6	18176.00	17840.00	197.75	0	Spot (Block16, Row6, Column1)	4563.01	4525.00	295.61	0.00	0.06	3753.00	3764.46	3753.00	149.81	0.00	0.04	99.00	97.00	0.00	772.00	810.01	5046689.00	5.33	4040.08	4047.00
16	2	6	18476.00	17841.00	194.75	0	Spot (Block16, Row6, Column2)	4630.94	4630.00	280.39	0.00	0.06	3855.00	3927.15	3855.00	597.30	0.01	0.15	72.00	7.00	0.00	775.00	775.94	4959732.00	1.18	4204.41	4158.00
16	3	6	18774.00	17841.00	148.05	0	Spot (Block16, Row6, Column3)	8585.99	8272.50	2352.78	0.02	0.27	3886.00	3970.36	3886.00	580.46	0.01	0.15	100.00	99.00	0.00	4386.50	4699.99	5134421.00	7.95	5676.38	5211.50
16	4	6	19089.00	17843.00	176.95	0	Spot (Block16, Row6, Column4)	5095.68	5068.00	492.10	0.00	0.10	3833.00	3859.22	3833.00	223.87	0.00	0.06	99.00	97.00	0.00	1235.00	1262.68	4443430.00	5.52	4311.25	4284.00
16	5	6	19382.00	17839.00	146.05	0	Spot (Block16, Row6, Column5)	15085.18	14813.00	5714.70	0.01	0.38	3809.00	3848.18	3809.00	243.26	0.00	0.06	100.00	100.00	0.00	11004.00	11276.18	8764488.00	46.19	6672.04	6118.50
16	6	6	19689.00	17842.00	201.70	0	Spot (Block16, Row6, Column6)	4492.00	4500.50	266.33	0.00	0.06	3880.00	3894.18	3880.00	188.48	0.00	0.05	93.00	79.00	0.00	620.50	612.00	5183767.00	3.17	4129.68	4119.00
16	7	6	19985.00	17836.00	165.25	0	Spot (Block16, Row6, Column7)	5519.25	5497.00	637.91	0.00	0.12	3969.00	3987.21	3969.00	158.75	0.00	0.04	100.00	99.00	0.00	1528.00	1550.25	4200148.00	9.65	4420.05	4399.50
16	8	6	20294.00	17838.00	160.10	0	Spot (Block16, Row6, Column8)	5789.96	5637.00	779.04	0.01	0.13	4079.00	4099.88	4079.00	172.80	0.00	0.04	100.00	99.00	0.00	1558.00	1710.96	4087711.00	9.78	4559.27	4519.50
16	1	7	18186.00	18141.00	214.30	0	Spot (Block16, Row7, Column1)	4510.84	4513.00	297.06	0.00	0.07	3822.00	3865.22	3822.00	323.08	0.00	0.08	88.00	56.00	0.00	691.00	688.84	5922737.00	2.00	4046.32	4049.50
16	2	7	18487.00	18145.00	222.35	0	Spot (Block16, Row7, Column2)	4322.74	4320.00	225.67	0.00	0.05	3813.00	3823.62	3813.00	162.55	0.00	0.04	93.00	80.00	0.00	507.00	509.74	6138288.00	3.07	4005.01	4000.00
16	3	7	18785.00	18139.00	216.55	0	Spot (Block16, Row7, Column3)	4419.04	4408.00	239.14	0.00	0.05	3844.00	3857.65	3844.00	158.54	0.00	0.04	96.00	90.00	0.00	564.00	575.04	5917088.00	3.54	4063.54	4081.50
16	4	7	19091.00	18124.00	208.40	0	Spot (Block16, Row7, Column4)	4442.46	4458.50	197.70	0.00	0.04	3843.00	3848.86	3843.00	157.47	0.00	0.04	98.00	90.00	0.00	615.50	599.46	5473115.00	3.77	4125.48	4071.50
16	5	7	19384.00	18135.00	199.60	0	Spot (Block16, Row7, Column5)	4648.93	4640.00	285.88	0.00	0.06	3827.00	3835.14	3827.00	174.11	0.00	0.05	99.00	95.00	0.00	813.00	821.93	5220746.00	4.67	4196.07	4157.50
16	6	7	19687.00	18130.00	212.25	0	Spot (Block16, Row7, Column6)	4650.80	4699.00	254.41	0.00	0.05	3865.00	3876.86	3865.00	173.61	0.00	0.04	98.00	94.00	0.00	834.00	785.80	5985580.00	4.46	4162.73	4153.00
16	7	7	19974.00	18137.00	167.10	0	Spot (Block16, Row7, Column7)	5947.42	5773.50	1033.66	0.01	0.17	3941.50	3957.17	3941.50	176.92	0.00	0.04	100.00	99.00	0.00	1832.00	2005.92	4603305.00	11.25	4499.77	4485.00
16	8	7	20280.00	18133.00	157.40	0	Spot (Block16, Row7, Column8)	7073.67	7057.00	721.05	0.00	0.10	4119.00	4131.00	4119.00	215.11	0.00	0.05	100.00	100.00	0.00	2938.00	2954.67	4838387.00	13.68	5190.55	5135.50
16	1	8	18175.00	18441.00	154.80	0	Spot (Block16, Row8, Column1)	64368.45	65535.00	4555.83	0.01	0.07	3955.00	4007.40	3955.00	387.73	0.01	0.10	100.00	100.00	88.35	61580.00	60413.45	42547936.00	155.68	21454.21	19156.00
16	2	8	18483.00	18446.00	201.25	0	Spot (Block16, Row8, Column2)	4587.59	4602.00	282.07	0.00	0.06	3909.00	3943.80	3909.00	306.08	0.00	0.08	89.00	63.00	0.00	693.00	678.59	5271139.00	2.10	4211.85	4218.00
16	3	8	18778.00	18443.00	182.30	0	Spot (Block16, Row8, Column3)	5022.69	4921.00	579.02	0.01	0.12	3887.00	3907.34	3887.00	188.69	0.00	0.05	98.00	93.00	0.00	1034.00	1135.69	4676129.00	5.91	4257.49	4281.00
16	4	8	19080.00	18442.00	157.40	0	Spot (Block16, Row8, Column4)	4861.91	4874.00	273.27	0.00	0.06	3879.00	3900.22	3879.00	183.31	0.00	0.05	100.00	97.00	0.00	995.00	982.91	3330410.00	5.25	4327.20	4325.50
16	5	8	19381.00	18432.00	206.15	0	Spot (Block16, Row8, Column5)	4349.77	4368.00	204.59	0.00	0.05	3860.00	3876.45	3860.00	174.13	0.00	0.04	94.00	75.00	0.00	508.00	489.77	5245825.00	2.72	4093.74	4049.00
16	6	8	19687.00	18430.00	204.10	0	Spot (Block16, Row8, Column6)	4870.67	4895.50	400.29	0.00	0.08	3896.00	3903.21	3896.00	171.88	0.00	0.04	99.00	96.00	0.00	999.50	974.67	5757128.00	5.63	4205.70	4230.50
16	7	8	19984.00	18439.00	178.00	0	Spot (Block16, Row8, Column7)	4944.39	4880.00	422.98	0.01	0.09	3977.00	3984.98	3977.00	203.98	0.00	0.05	99.00	93.00	0.00	903.00	967.39	4365900.00	4.70	4278.02	4282.00
16	8	8	20271.00	18439.00	148.90	0	Spot (Block16, Row8, Column8)	14949.74	14315.00	4729.67	0.02	0.32	4163.00	4177.29	4163.00	251.76	0.00	0.06	100.00	100.00	0.00	10152.00	10786.74	9059543.00	42.79	6999.11	6494.00
17	1	1	4682.00	20841.00	156.05	0	Spot (Block17, Row1, Column1)	65078.61	65535.00	2374.51	0.00	0.04	7236.00	7445.99	7236.00	1499.35	0.01	0.20	100.00	100.00	93.72	58299.00	57842.61	43537996.00	38.44	26713.50	23468.00
17	2	1	4982.00	20849.00	192.50	0	Spot (Block17, Row1, Column2)	9478.42	9139.50	1421.35	0.02	0.15	7166.00	7327.92	7166.00	1488.36	0.01	0.20	66.00	28.00	0.00	1973.50	2312.42	9952340.00	1.44	7992.25	7960.50
17	3	1	5284.00	20845.00	191.70	0	Spot (Block17, Row1, Column3)	9419.27	8994.50	1418.53	0.02	0.15	7131.00	7197.08	7131.00	650.09	0.00	0.09	96.00	72.00	0.00	1863.50	2288.27	9796039.00	3.42	7930.32	7887.00
17	4	1	5575.00	20843.00	197.10	0	Spot (Block17, Row1, Column4)	9187.01	8863.50	1072.65	0.02	0.12	7163.00	7199.41	7163.00	388.14	0.00	0.05	100.00	92.00	0.00	1700.50	2024.01	10105707.00	5.12	7982.26	7954.00
17	5	1	5877.00	20843.00	144.15	0	Spot (Block17, Row1, Column5)	27470.62	25925.00	12049.15	0.03	0.44	7311.00	7413.44	7311.00	682.80	0.01	0.09	100.00	100.00	0.00	18614.00	20159.62	15493433.00	29.38	11817.48	10700.00
17	6	1	6181.00	20839.00	156.60	0	Spot (Block17, Row1, Column6)	19427.31	18308.00	7233.08	0.03	0.37	7299.00	7439.12	7299.00	756.76	0.01	0.10	100.00	100.00	0.00	11009.00	12128.31	13113432.00	15.84	9882.37	9814.00
17	7	1	6485.00	20841.00	150.85	0	Spot (Block17, Row1, Column7)	29759.56	28726.00	11347.55	0.02	0.38	7002.00	7169.07	7002.00	753.83	0.01	0.11	100.00	100.00	0.16	21724.00	22757.56	18480688.00	29.97	12320.08	11775.00
17	8	1	6788.00	20845.00	229.30	0	Spot (Block17, Row1, Column8)	8192.34	8117.00	554.30	0.00	0.07	6923.00	7001.49	6923.00	522.21	0.00	0.07	94.00	61.00	0.00	1194.00	1269.34	12354042.00	2.28	7399.79	7334.00
17	1	2	4669.00	21149.00	235.20	0	Spot (Block17, Row2, Column1)	8788.76	8701.50	798.36	0.00	0.09	7457.00	7675.85	7457.00	1676.44	0.01	0.22	23.00	1.00	0.00	1244.50	1331.76	14026866.00	0.66	8077.53	7922.00
17	2	2	4973.00	21141.00	144.70	0	Spot (Block17, Row2, Column2)	10915.14	10734.00	1577.89	0.01	0.14	7291.00	7412.36	7291.00	1184.00	0.01	0.16	98.00	68.00	0.00	3443.00	3624.14	6243462.00	2.96	8557.33	8522.50
17	3	2	5294.00	21134.00	223.95	0	Spot (Block17, Row2, Column3)	8677.94	8617.00	798.20	0.00	0.09	7249.00	7314.36	7249.00	655.35	0.00	0.09	89.00	54.00	0.00	1368.00	1428.94	12522264.00	2.08	8022.79	7728.00
17	4	2	5583.00	21143.00	214.50	0	Spot (Block17, Row2, Column4)	9174.50	9178.00	587.14	0.00	0.06	7313.00	7364.46	7313.00	589.56	0.00	0.08	100.00	89.00	0.00	1865.00	1861.50	12009421.00	3.07	8164.42	8168.00
17	5	2	5880.00	21142.00	185.45	0	Spot (Block17, Row2, Column5)	11977.27	11789.00	1534.17	0.01	0.13	7363.00	7436.54	7363.00	666.54	0.00	0.09	100.00	100.00	0.00	4426.00	4614.27	11582016.00	6.81	8842.96	8808.00
17	6	2	6179.00	21140.00	203.80	0	Spot (Block17, Row2, Column6)	8996.34	8917.00	611.94	0.00	0.07	7332.00	7435.45	7332.00	841.16	0.01	0.11	92.00	44.00	0.00	1585.00	1664.34	10624673.00	1.86	8126.48	8125.00
17	7	2	6485.00	21148.00	208.60	0	Spot (Block17, Row2, Column7)	8831.29	8718.00	763.85	0.01	0.09	7066.00	7157.56	7066.00	608.88	0.01	0.09	97.00	70.00	0.00	1652.00	1765.29	10924304.00	2.75	7795.44	7738.00
17	8	2	6792.00	21139.00	225.20	0	Spot (Block17, Row2, Column8)	7933.35	7836.00	701.81	0.01	0.09	6899.00	6926.37	6899.00	350.64	0.00	0.05	96.00	78.00	0.00	937.00	1034.35	11527151.00	2.87	7256.22	7299.50
17	1	3	4680.00	21442.00	146.80	0	Spot (Block17, Row3, Column1)	18879.90	16933.00	7204.30	0.05	0.38	7509.00	7663.37	7509.00	1253.62	0.01	0.16	100.00	95.00	0.00	9424.00	11370.90	11044741.00	8.95	9968.76	9657.00
17	2	3	4981.00	21432.00	207.15	0	Spot (Block17, Row3, Column2)	8868.22	8813.00	683.58	0.00	0.08	7297.00	7441.51	7297.00	1159.85	0.01	0.16	70.00	7.00	0.00	1516.00	1571.22	10836962.00	1.23	7912.35	7878.00
17	3	3	5281.00	21438.00	197.75	0	Spot (Block17, Row3, Column3)	9023.50	8844.00	1046.24	0.01	0.12	7291.00	7407.64	7291.00	806.83	0.01	0.11	91.00	47.00	0.00	1553.00	1732.50	9998036.00	2.00	8055.21	8078.00
17	4	3	5580.00	21444.00	186.65	0	Spot (Block17, Row3, Column4)	10087.33	9724.00	1306.93	0.02	0.13	7341.00	7444.11	7341.00	872.88	0.01	0.12	98.00	74.00	0.00	2383.00	2746.33	9835151.00	3.03	8480.48	8469.00
17	5	3	5889.00	21451.00	206.70	0	Spot (Block17, Row3, Column5)	9252.18	8814.00	2494.73	0.02	0.27	7277.00	7370.38	7277.00	902.95	0.01	0.12	88.00	37.00	0.00	1537.00	1975.18	11222900.00	2.08	8397.87	7934.00
17	6	3	6181.00	21446.00	209.35	0	Spot (Block17, Row3, Column6)	8667.96	8573.00	562.15	0.00	0.06	7221.00	7305.48	7221.00	833.39	0.01	0.11	87.00	31.00	0.00	1352.00	1446.96	10852281.00	1.63	7995.08	7948.00
17	7	3	6485.00	21448.00	168.55	0	Spot (Block17, Row3, Column7)	12612.87	11062.50	4196.42	0.06	0.33	7219.00	7295.94	7219.00	599.70	0.00	0.08	100.00	93.00	0.00	3843.50	5393.87	9964168.00	8.87	8799.10	8536.00
17	8	3	6778.00	21445.00	207.35	0	Spot (Block17, Row3, Column8)	8323.63	8191.50	668.62	0.01	0.08	7131.00	7234.44	7131.00	829.21	0.01	0.11	77.00	14.00	0.00	1060.50	1192.63	10204767.00	1.31	7702.41	7678.00
17	1	4	4675.00	21741.00	175.90	0	Spot (Block17, Row4, Column1)	10089.56	9581.00	1728.04	0.02	0.17	7337.00	7441.37	7337.00	852.76	0.01	0.11	96.00	66.00	0.00	2244.00	2752.56	8717377.00	3.11	8261.32	8209.00
17	2	4	4972.00	21758.00	222.80	0	Spot (Block17, Row4, Column2)	8657.34	8481.00	1460.25	0.01	0.17	7186.00	7311.77	7186.00	950.43	0.01	0.13	75.00	14.00	0.00	1295.00	1471.34	12319396.00	1.42	7826.50	7829.00
17	3	4	5283.00	21743.00	146.00	0	Spot (Block17, Row4, Column3)	20365.28	19843.00	5961.72	0.01	0.29	7260.00	7423.22	7260.00	1195.24	0.01	0.16	100.00	100.00	0.00	12583.00	13105.28	11832225.00	10.83	10691.89	9857.00
17	4	4	5573.00	21738.00	209.35	0	Spot (Block17, Row4, Column4)	8711.82	8649.00	478.72	0.00	0.05	7291.00	7463.86	7291.00	1263.02	0.01	0.17	57.00	0.00	0.00	1358.00	1420.82	10872348.00	0.99	8059.47	8010.00
17	5	4	5870.00	21736.00	205.15	0	Spot (Block17, Row4, Column5)	9163.19	8947.00	1408.97	0.01	0.15	7235.00	7319.28	7235.00	823.12	0.01	0.11	97.00	55.00	0.00	1712.00	1928.19	10950014.00	2.24	8210.98	8211.00
17	6	4	6178.00	21741.00	182.45	0	Spot (Block17, Row4, Column6)	12601.90	12509.00	1712.38	0.00	0.14	7223.00	7326.38	7223.00	852.93	0.01	0.12	100.00	99.00	0.00	5286.00	5378.90	11744975.00	6.19	8971.05	8901.00
17	7	4	6479.00	21745.00	148.35	0	Spot (Block17, Row4, Column7)	19311.77	17423.00	8050.33	0.04	0.42	7394.00	7495.65	7394.00	865.41	0.01	0.12	100.00	97.00	0.00	10029.00	11917.77	11606374.00	13.65	10026.28	9672.50
17	8	4	6784.00	21748.00	142.90	0	Spot (Block17, Row4, Column8)	16979.73	15746.00	5551.41	0.03	0.33	7307.00	7425.55	7307.00	947.83	0.01	0.13	100.00	100.00	0.00	8439.00	9672.73	9440732.00	10.08	9705.44	9565.00
17	1	5	4686.00	22044.00	142.75	0	Spot (Block17, Row5, Column1)	13444.12	13063.00	2256.26	0.01	0.17	7150.00	7263.59	7150.00	842.30	0.01	0.12	100.00	99.00	0.00	5913.00	6294.12	7461488.00	7.34	8828.39	8698.00
17	2	5	4977.00	22021.00	231.00	0	Spot (Block17, Row5, Column2)	8329.96	8191.50	1522.01	0.01	0.18	7028.00	7117.79	7028.00	683.42	0.01	0.10	82.00	34.00	0.00	1163.50	1301.96	12794817.00	1.77	7647.02	7360.50
17	3	5	5289.00	22042.00	210.15	0	Spot (Block17, Row5, Column3)	8628.61	8550.00	573.55	0.00	0.07	7130.00	7301.76	7130.00	1165.50	0.01	0.16	73.00	10.00	0.00	1420.00	1498.61	10837532.00	1.14	7778.78	7759.50
17	4	5	5581.00	22057.00	196.80	0	Spot (Block17, Row5, Column4)	8889.03	8727.00	731.15	0.01	0.08	7199.00	7360.08	7199.00	1430.97	0.01	0.19	56.00	7.00	0.00	1528.00	1690.03	9760151.00	1.07	8001.72	8012.50
17	5	5	5877.00	22043.00	139.30	0	Spot (Block17, Row5, Column5)	38872.83	38068.50	13641.89	0.01	0.35	7206.00	7401.52	7206.00	1313.98	0.01	0.18	100.00	100.00	3.40	30862.50	31666.83	20602612.00	23.95	15702.02	14567.00
17	6	5	6189.00	22041.00	211.90	0	Spot (Block17, Row5, Column6)	8679.80	8552.00	721.00	0.01	0.08	7234.00	7314.88	7234.00	522.57	0.00	0.07	94.00	64.00	0.00	1318.00	1445.80	11101467.00	2.61	7876.96	7802.00
17	7	5	6490.00	22038.00	199.45	0	Spot (Block17, Row5, Column7)	9588.46	9405.00	1210.08	0.01	0.13	7284.00	7395.85	7284.00	593.18	0.01	0.08	98.00	87.00	0.00	2121.00	2304.46	10806200.00	3.70	8296.44	8245.50
17	8	5	6781.00	22041.00	142.20	0	Spot (Block17, Row5, Column8)	24099.13	22647.00	9626.08	0.03	0.40	7203.00	7309.70	7203.00	700.22	0.01	0.10	100.00	100.00	0.00	15444.00	16896.13	13182224.00	23.98	11463.07	11323.00
17	1	6	4677.00	22339.00	218.60	0	Spot (Block17, Row6, Column1)	8302.01	8288.00	450.13	0.00	0.05	7058.00	7105.30	7058.00	600.98	0.00	0.08	92.00	52.00	0.00	1230.00	1244.01	11357153.00	1.99	7612.17	7579.00
17	2	6	4985.00	22341.00	224.45	0	Spot (Block17, Row6, Column2)	9012.10	8866.00	1134.53	0.01	0.13	6977.00	7090.70	6977.00	739.69	0.01	0.10	97.00	72.00	0.00	1889.00	2035.10	13058540.00	2.60	7851.11	7715.00
17	3	6	5275.00	22343.00	143.60	0	Spot (Block17, Row6, Column3)	27162.18	25625.00	9551.76	0.03	0.35	7116.00	7239.71	7116.00	611.44	0.01	0.08	100.00	100.00	0.00	18509.00	20046.18	15400955.00	32.58	11287.37	10826.00
17	4	6	5578.00	22344.00	199.65	0	Spot (Block17, Row6, Column4)	9888.90	9285.50	1577.20	0.03	0.16	7213.00	7420.11	7213.00	1488.17	0.01	0.20	73.00	35.00	0.00	2072.50	2675.90	11174455.00	1.66	8196.26	8188.00
17	5	6	5881.00	22341.00	139.05	0	Spot (Block17, Row6, Column5)	43207.70	42485.50	14043.88	0.01	0.33	7274.00	7514.30	7274.00	1489.42	0.01	0.20	100.00	100.00	7.98	35211.50	35933.70	22727296.00	23.96	16152.19	14304.50
17	6	6	6187.00	22343.00	199.15	0	Spot (Block17, Row6, Column6)	9486.02	9127.50	1562.69	0.02	0.16	7227.00	7341.54	7227.00	623.68	0.01	0.08	99.00	83.00	0.00	1900.50	2259.02	10700226.00	3.44	8177.94	8190.00
17	7	6	6484.00	22345.00	146.90	0	Spot (Block17, Row6, Column7)	20466.36	18887.00	8224.97	0.03	0.40	7217.00	7347.03	7217.00	737.75	0.01	0.10	100.00	100.00	0.00	11670.00	13249.36	12034221.00	17.78	10283.24	9831.00
17	8	6	6787.00	22344.00	146.10	0	Spot (Block17, Row6, Column8)	19272.04	17823.00	7787.74	0.03	0.40	7106.00	7232.54	7106.00	742.92	0.01	0.10	100.00	99.00	0.00	10717.00	12166.04	11235597.00	16.21	9696.85	9450.00
17	1	7	4682.00	22634.00	214.60	0	Spot (Block17, Row7, Column1)	8308.51	8117.50	1511.92	0.01	0.18	6805.00	6897.14	6805.00	624.07	0.01	0.09	97.00	55.00	0.00	1312.50	1503.51	10950613.00	2.26	7461.14	7487.00
17	2	7	4991.00	22646.00	219.10	0	Spot (Block17, Row7, Column2)	7954.57	7928.00	437.78	0.00	0.06	6795.00	6841.40	6795.00	503.80	0.00	0.07	97.00	61.00	0.00	1133.00	1159.57	10921622.00	2.21	7367.11	7346.00
17	3	7	5288.00	22640.00	224.25	0	Spot (Block17, Row7, Column3)	8368.39	8369.50	582.99	0.00	0.07	6970.00	7065.27	6970.00	546.47	0.01	0.08	97.00	68.00	0.00	1399.50	1398.39	12050482.00	2.38	7583.21	7565.50
17	4	7	5565.00	22625.00	221.75	0	Spot (Block17, Row7, Column4)	8784.84	8468.00	1952.08	0.02	0.22	7043.00	7108.68	7043.00	804.96	0.00	0.11	92.00	37.00	0.00	1425.00	1741.84	12360274.00	2.08	7718.29	7726.00
17	5	7	5888.00	22642.00	211.65	0	Spot (Block17, Row7, Column5)	8915.75	8851.00	670.04	0.00	0.08	7092.00	7204.41	7092.00	899.67	0.01	0.12	93.00	47.00	0.00	1759.00	1823.75	11385416.00	1.90	7939.16	7893.00
17	6	7	6180.00	22644.00	212.90	0	Spot (Block17, Row7, Column6)	9227.51	9176.00	733.64	0.00	0.08	7097.00	7181.93	7097.00	671.81	0.01	0.09	99.00	85.00	0.00	2079.00	2130.51	11977310.00	3.04	8059.63	8070.00
17	7	7	6479.00	22649.00	150.55	0	Spot (Block17, Row7, Column7)	16759.27	15254.50	5630.83	0.04	0.34	7126.00	7244.61	7126.00	905.02	0.01	0.12	100.00	99.00	0.00	8128.50	9633.27	10323710.00	10.51	9630.38	9442.00
17	8	7	6783.00	22642.00	147.00	-50	Spot (Block17, Row7, Column8)	7244.84	7181.00	448.92	0.00	0.06	7228.00	7335.90	7228.00	876.04	0.01	0.12	3.00	0.00	0.00	-47.00	16.84	4310680.00	-0.10	7216.02	7161.00
17	1	8	4675.00	22948.00	147.30	0	Spot (Block17, Row8, Column1)	65077.26	65535.00	2561.39	0.00	0.04	6944.00	7036.20	6944.00	693.30	0.01	0.10	100.00	100.00	96.26	58591.00	58133.26	38330832.00	83.72	26636.78	22903.00
17	2	8	4990.00	22947.00	214.75	0	Spot (Block17, Row8, Column2)	8224.39	8177.00	798.87	0.00	0.10	6806.00	6895.55	6806.00	636.75	0.01	0.09	92.00	56.00	0.00	1371.00	1418.39	10823299.00	2.09	7368.34	7252.00
17	3	8	5279.00	22948.00	157.90	0	Spot (Block17, Row8, Column3)	15801.80	13598.00	6814.31	0.07	0.43	6937.00	7007.60	6937.00	577.67	0.00	0.08	99.00	99.00	0.00	6661.00	8864.80	10840035.00	15.22	9085.70	8513.00
17	4	8	5568.00	22933.00	221.65	0	Spot (Block17, Row8, Column4)	8318.03	8136.00	1329.67	0.01	0.16	6973.00	7042.65	6973.00	534.99	0.00	0.08	86.00	56.00	0.00	1163.00	1345.03	11686830.00	2.38	7695.10	7311.50
17	5	8	5879.00	22942.00	214.95	0	Spot (Block17, Row8, Column5)	8409.28	8339.00	803.37	0.00	0.10	7005.00	7077.12	7005.00	633.82	0.00	0.09	91.00	55.00	0.00	1334.00	1404.28	11100247.00	2.10	7730.90	7629.00
17	6	8	6187.00	22944.00	215.05	0	Spot (Block17, Row8, Column6)	8499.51	8362.50	824.64	0.01	0.10	7030.00	7133.37	7030.00	1038.21	0.01	0.15	71.00	19.00	0.00	1332.50	1469.51	11219355.00	1.32	7502.87	7427.00
17	7	8	6483.00	22944.00	158.05	0	Spot (Block17, Row8, Column7)	11511.31	11002.00	2346.80	0.02	0.20	7114.00	7247.35	7114.00	1024.64	0.01	0.14	99.00	79.00	0.00	3888.00	4397.31	7931291.00	4.16	8366.47	8375.00
17	8	8	6772.00	22947.00	139.50	0	Spot (Block17, Row8, Column8)	28917.33	28316.00	8510.17	0.01	0.29	7348.00	7523.29	7348.00	1403.45	0.01	0.19	100.00	100.00	0.00	20968.00	21569.33	15412936.00	15.24	13264.89	12735.00
18	1	1	9184.00	20842.00	157.85	0	Spot (Block18, Row1, Column1)	65006.08	65535.00	2621.04	0.00	0.04	6813.00	6913.12	6813.00	625.46	0.01	0.09	100.00	100.00	91.42	58722.00	58193.08	44724612.00	92.88	25937.42	22370.50
18	2	1	9486.00	20847.00	207.45	0	Spot (Block18, Row1, Column2)	8060.77	7902.50	687.20	0.01	0.09	6680.00	6725.59	6680.00	486.23	0.00	0.07	94.00	69.00	0.00	1222.50	1380.77	9898628.00	2.75	7150.52	7171.00
18	3	1	9786.00	20847.00	197.40	0	Spot (Block18, Row1, Column3)	7900.47	7810.00	593.84	0.01	0.08	6579.00	6584.50	6579.00	341.23	0.00	0.05	97.00	87.00	0.00	1231.00	1321.47	8714216.00	3.86	7038.71	7030.00
18	4	1	10076.00	20842.00	189.95	0	Spot (Block18, Row1, Column4)	8024.87	7909.00	651.85	0.01	0.08	6563.00	6609.03	6563.00	351.13	0.00	0.05	99.00	89.00	0.00	1346.00	1461.87	8201420.00	4.03	7238.67	7164.00
18	5	1	10383.00	20838.00	189.85	0	Spot (Block18, Row1, Column5)	7953.19	7881.00	593.39	0.00	0.07	6628.00	6658.99	6628.00	347.49	0.00	0.05	97.00	83.00	0.00	1253.00	1325.19	8104297.00	3.72	7125.97	7102.00
18	6	1	10682.00	20839.00	201.90	0	Spot (Block18, Row1, Column6)	8413.15	8233.00	873.60	0.01	0.10	6667.00	6709.39	6667.00	364.25	0.00	0.05	99.00	92.00	0.00	1566.00	1746.15	9734009.00	4.68	7311.80	7315.00
18	7	1	10991.00	20839.00	165.95	0	Spot (Block18, Row1, Column7)	10291.45	10139.00	1446.70	0.01	0.14	6797.00	6837.03	6797.00	413.97	0.00	0.06	100.00	99.00	0.00	3342.00	3494.45	7872962.00	8.34	7771.16	7701.50
18	8	1	11282.00	20844.00	201.75	0	Spot (Block18, Row1, Column8)	8593.50	8627.00	659.62	0.00	0.08	7010.00	7030.26	7010.00	442.51	0.00	0.06	95.00	83.00	0.00	1617.00	1583.50	9934081.00	3.53	7634.07	7572.00
18	1	2	9178.00	21144.00	215.00	0	Spot (Block18, Row2, Column1)	7480.56	7475.00	375.95	0.00	0.05	6582.00	6646.46	6582.00	495.10	0.00	0.07	84.00	40.00	0.00	893.00	898.56	9911748.00	1.68	7000.51	6938.00
18	2	2	9478.00	21145.00	142.25	0	Spot (Block18, Row2, Column2)	8510.42	8561.00	667.37	0.00	0.08	6569.00	6579.49	6569.00	361.80	0.00	0.05	100.00	98.00	0.00	1992.00	1941.42	4655202.00	5.34	7390.29	7322.00
18	3	2	9787.00	21141.00	200.05	0	Spot (Block18, Row2, Column3)	7866.73	7802.50	518.06	0.00	0.07	6618.00	6616.70	6618.00	358.63	0.00	0.05	97.00	83.00	0.00	1184.50	1248.73	8968076.00	3.49	7252.50	7208.50
18	4	2	10085.00	21147.00	201.60	0	Spot (Block18, Row2, Column4)	8280.00	8213.00	617.64	0.00	0.07	6682.00	6706.05	6682.00	366.03	0.00	0.05	99.00	94.00	0.00	1531.00	1598.00	9571679.00	4.30	7310.73	7327.00
18	5	2	10387.00	21139.00	191.15	0	Spot (Block18, Row2, Column5)	8739.63	8690.00	781.44	0.00	0.09	6665.00	6710.43	6665.00	369.36	0.00	0.06	99.00	99.00	0.00	2025.00	2074.63	9010555.00	5.49	7482.04	7487.00
18	6	2	10680.00	21147.00	196.85	0	Spot (Block18, Row2, Column6)	8016.49	7923.00	525.72	0.01	0.07	6672.00	6723.03	6672.00	389.83	0.00	0.06	98.00	87.00	0.00	1251.00	1344.49	8786069.00	3.32	7282.53	7261.00
18	7	2	10988.00	21138.00	194.60	0	Spot (Block18, Row2, Column7)	8107.99	8101.00	506.15	0.00	0.06	6728.00	6760.70	6728.00	400.74	0.00	0.06	97.00	87.00	0.00	1373.00	1379.99	8699878.00	3.36	7284.32	7301.00
18	8	2	11288.00	21136.00	197.10	0	Spot (Block18, Row2, Column8)	8229.58	8062.50	1322.08	0.01	0.16	6848.00	6886.62	6848.00	442.34	0.00	0.06	93.00	73.00	0.00	1214.50	1381.58	9019620.00	3.04	7457.13	7426.00
18	1	3	9187.00	21450.00	184.30	0	Spot (Block18, Row3, Column1)	8317.90	8251.00	906.40	0.00	0.11	6477.00	6503.47	6477.00	359.73	0.00	0.06	97.00	90.00	0.00	1774.00	1840.90	7935277.00	5.04	7101.67	7104.50
18	2	3	9495.00	21446.00	206.10	0	Spot (Block18, Row3, Column2)	7746.91	7588.00	562.48	0.01	0.07	6611.00	6618.94	6611.00	380.17	0.00	0.06	93.00	74.00	0.00	977.00	1135.91	9397002.00	2.97	7092.32	7100.00
18	3	3	9780.00	21442.00	200.95	0	Spot (Block18, Row3, Column3)	8480.13	8322.50	844.17	0.01	0.10	6803.00	6849.02	6803.00	427.74	0.00	0.06	98.00	87.00	0.00	1519.50	1677.13	9718230.00	3.81	7536.65	7543.00
18	4	3	10081.00	21446.00	186.05	0	Spot (Block18, Row3, Column4)	9335.48	9170.00	1143.10	0.01	0.12	6905.00	6957.53	6905.00	407.54	0.00	0.06	99.00	94.00	0.00	2265.00	2430.48	9083420.00	5.83	7880.78	7833.00
18	5	3	10385.00	21449.00	185.20	0	Spot (Block18, Row3, Column5)	8761.80	8739.00	741.60	0.00	0.08	6933.00	6976.47	6933.00	422.81	0.00	0.06	99.00	93.00	0.00	1806.00	1828.80	8455133.00	4.22	7730.04	7663.00
18	6	3	10682.00	21441.00	204.85	0	Spot (Block18, Row3, Column6)	8549.00	8434.50	673.42	0.01	0.08	6942.00	6976.78	6942.00	434.14	0.00	0.06	97.00	85.00	0.00	1492.50	1607.00	10190403.00	3.62	7561.32	7464.00
18	7	3	10984.00	21447.00	178.25	0	Spot (Block18, Row3, Column7)	8812.53	8654.00	951.99	0.01	0.11	6845.00	6883.78	6845.00	432.74	0.00	0.06	96.00	89.00	0.00	1809.00	1967.53	7851963.00	4.46	7622.05	7641.00
18	8	3	11291.00	21449.00	218.25	0	Spot (Block18, Row3, Column8)	7807.85	7808.00	485.68	0.00	0.06	6876.00	6915.61	6876.00	441.05	0.00	0.06	84.00	55.00	0.00	932.00	931.85	10642104.00	2.02	7076.80	7051.00
18	1	4	9183.00	21744.00	174.50	0	Spot (Block18, Row4, Column1)	8795.31	8746.50	965.57	0.00	0.11	6466.00	6485.08	6466.00	400.84	0.00	0.06	100.00	97.00	0.00	2280.50	2329.31	7493603.00	5.76	7322.17	7311.00
18	2	4	9492.00	21741.00	214.00	0	Spot (Block18, Row4, Column2)	7862.91	7778.00	514.30	0.00	0.07	6680.00	6729.71	6680.00	440.57	0.00	0.07	94.00	72.00	0.00	1098.00	1182.91	10253238.00	2.57	7195.05	7221.00
18	3	4	9785.00	21745.00	149.25	0	Spot (Block18, Row4, Column3)	14275.71	14080.00	2519.65	0.01	0.18	6948.00	7000.51	6948.00	436.61	0.00	0.06	100.00	100.00	0.00	7132.00	7327.71	8622527.00	16.66	9108.95	8938.50
18	4	4	10076.00	21744.00	210.40	0	Spot (Block18, Row4, Column4)	8375.81	8311.00	491.08	0.00	0.06	7026.00	7071.84	7026.00	437.92	0.00	0.06	99.00	83.00	0.00	1285.00	1349.81	10545151.00	2.98	7582.39	7569.00
18	5	4	10370.00	21742.00	195.30	0	Spot (Block18, Row4, Column5)	8608.71	8566.00	601.08	0.00	0.07	7047.00	7101.88	7047.00	440.03	0.00	0.06	97.00	88.00	0.00	1519.00	1561.71	9314621.00	3.42	7745.85	7762.50
18	6	4	10682.00	21741.00	193.60	0	Spot (Block18, Row4, Column6)	9631.58	9610.00	749.46	0.00	0.08	7063.00	7099.35	7063.00	406.76	0.00	0.06	100.00	100.00	0.00	2547.00	2568.58	10142058.00	6.23	8353.81	8370.50
18	7	4	10983.00	21745.00	191.35	0	Spot (Block18, Row4, Column7)	8797.74	8719.00	877.83	0.00	0.10	7002.00	7035.42	7002.00	416.02	0.00	0.06	98.00	91.00	0.00	1717.00	1795.74	9079270.00	4.24	7674.44	7688.00
18	8	4	11273.00	21757.00	150.55	0	Spot (Block18, Row4, Column8)	10833.04	10243.50	2265.02	0.02	0.21	7026.00	7061.32	7026.00	446.69	0.00	0.06	99.00	97.00	0.00	3217.50	3807.04	6716488.00	8.44	8402.83	8216.00
18	1	5	9190.00	22050.00	167.60	0	Spot (Block18, Row5, Column1)	8644.62	8579.00	966.83	0.00	0.11	6438.00	6460.73	6438.00	397.79	0.00	0.06	98.00	94.00	0.00	2141.00	2206.62	6716873.00	5.49	7213.64	7231.00
18	2	5	9495.00	22046.00	207.20	0	Spot (Block18, Row5, Column2)	7981.37	7963.00	520.91	0.00	0.07	6662.00	6701.35	6662.00	423.97	0.00	0.06	96.00	79.00	0.00	1301.00	1319.37	9761220.00	3.02	7226.15	7222.00
18	3	5	9786.00	22048.00	207.25	0	Spot (Block18, Row5, Column3)	8581.49	8539.50	677.56	0.00	0.08	6991.00	7022.40	6991.00	431.39	0.00	0.06	98.00	85.00	0.00	1548.50	1590.49	10452257.00	3.61	7741.06	7705.00
18	4	5	10081.00	22036.00	189.10	0	Spot (Block18, Row5, Column4)	8729.28	8601.00	740.65	0.01	0.08	7014.00	7081.32	7014.00	491.14	0.00	0.07	98.00	83.00	0.00	1587.00	1715.28	8816575.00	3.36	7804.87	7782.00
18	5	5	10386.00	22044.00	152.95	0	Spot (Block18, Row5, Column5)	13621.03	13559.00	2520.49	0.00	0.19	7101.00	7160.05	7101.00	503.16	0.00	0.07	100.00	100.00	0.00	6458.00	6520.03	8717462.00	12.84	8874.95	8816.00
18	6	5	10683.00	22049.00	197.65	0	Spot (Block18, Row5, Column6)	8725.14	8606.00	761.43	0.01	0.09	7154.00	7168.05	7154.00	458.79	0.00	0.06	96.00	77.00	0.00	1452.00	1571.14	9641278.00	3.39	7875.85	7800.50
18	7	5	10990.00	22049.00	192.10	0	Spot (Block18, Row5, Column7)	8711.15	8591.00	705.71	0.01	0.08	7007.00	7045.67	7007.00	453.75	0.00	0.06	99.00	86.00	0.00	1584.00	1704.15	9077018.00	3.67	7788.71	7717.00
18	8	5	11284.00	22044.00	174.60	0	Spot (Block18, Row5, Column8)	9071.09	8978.00	1013.54	0.00	0.11	7008.00	7047.54	7008.00	422.36	0.00	0.06	99.00	91.00	0.00	1970.00	2063.09	7746715.00	4.79	7769.10	7755.00
18	1	6	9183.00	22346.00	201.00	0	Spot (Block18, Row6, Column1)	8031.75	7945.50	790.08	0.00	0.10	6462.00	6502.09	6462.00	396.74	0.00	0.06	99.00	86.00	0.00	1483.50	1569.75	9204382.00	3.86	7236.14	7170.00
18	2	6	9486.00	22345.00	217.95	0	Spot (Block18, Row6, Column2)	7919.41	7833.00	635.86	0.00	0.08	6567.00	6614.11	6567.00	437.59	0.00	0.07	94.00	74.00	0.00	1266.00	1352.41	10730797.00	2.98	7102.59	7031.00
18	3	6	9777.00	22341.00	178.40	0	Spot (Block18, Row6, Column3)	9636.12	9513.50	1257.27	0.01	0.13	6884.00	6933.94	6884.00	489.50	0.00	0.07	98.00	93.00	0.00	2629.50	2752.12	8595416.00	5.52	7827.73	7850.00
18	4	6	10083.00	22344.00	186.65	0	Spot (Block18, Row6, Column4)	8799.94	8689.50	701.74	0.01	0.08	7007.00	7073.91	7007.00	494.40	0.00	0.07	99.00	87.00	0.00	1682.50	1792.94	8606339.00	3.49	8061.13	8041.00
18	5	6	10384.00	22343.00	154.35	0	Spot (Block18, Row6, Column5)	12830.99	12997.00	2375.68	0.01	0.19	7117.00	7163.57	7117.00	512.19	0.00	0.07	100.00	100.00	0.00	5880.00	5713.99	8391468.00	11.06	8778.78	8691.00
18	6	6	10689.00	22340.00	200.65	0	Spot (Block18, Row6, Column6)	8710.17	8610.00	657.71	0.01	0.08	7120.00	7148.55	7120.00	480.96	0.00	0.07	97.00	83.00	0.00	1490.00	1590.17	9903460.00	3.25	7847.66	7823.00
18	7	6	10982.00	22341.00	176.05	0	Spot (Block18, Row6, Column7)	9867.73	9720.00	1194.01	0.01	0.12	7015.00	7065.46	7015.00	471.75	0.00	0.07	99.00	96.00	0.00	2705.00	2852.73	8565186.00	5.94	8027.70	8018.50
18	8	6	11291.00	22345.00	177.85	0	Spot (Block18, Row6, Column8)	9550.45	9173.00	1318.19	0.02	0.14	6991.00	7042.95	6991.00	447.70	0.00	0.06	98.00	93.00	0.00	2182.00	2559.45	8452152.00	5.60	7812.65	7813.50
18	1	7	9179.00	22644.00	202.95	0	Spot (Block18, Row7, Column1)	7664.80	7619.50	520.38	0.00	0.07	6467.00	6543.70	6467.00	562.81	0.01	0.09	89.00	52.00	0.00	1152.50	1197.80	9029136.00	1.99	7021.55	6944.00
18	2	7	9493.00	22643.00	217.85	0	Spot (Block18, Row7, Column2)	7533.05	7500.00	462.29	0.00	0.06	6475.00	6512.73	6475.00	458.67	0.00	0.07	93.00	55.00	0.00	1025.00	1058.05	10237411.00	2.22	6890.46	6891.00
18	3	7	9786.00	22640.00	216.75	0	Spot (Block18, Row7, Column3)	7786.25	7738.00	511.11	0.00	0.07	6699.00	6739.41	6699.00	441.24	0.00	0.07	92.00	60.00	0.00	1039.00	1087.25	10425784.00	2.37	7157.75	7220.50
18	4	7	10084.00	22638.00	198.30	0	Spot (Block18, Row7, Column4)	8175.59	8148.50	590.26	0.00	0.07	6854.00	6891.49	6854.00	466.43	0.00	0.07	93.00	72.00	0.00	1294.50	1321.59	9107602.00	2.75	7662.24	7640.00
18	5	7	10380.00	22646.00	203.75	0	Spot (Block18, Row7, Column5)	8476.73	8401.00	656.60	0.00	0.08	6844.00	6897.58	6844.00	487.54	0.00	0.07	99.00	86.00	0.00	1557.00	1632.73	10002546.00	3.24	7528.30	7466.00
18	6	7	10683.00	22637.00	208.80	0	Spot (Block18, Row7, Column6)	8440.76	8402.00	661.69	0.00	0.08	6808.00	6859.84	6808.00	452.79	0.00	0.07	99.00	86.00	0.00	1594.00	1632.76	10517186.00	3.49	7508.57	7469.50
18	7	7	10976.00	22640.00	194.25	0	Spot (Block18, Row7, Column7)	8760.38	8480.00	998.64	0.01	0.11	6834.00	6878.31	6834.00	458.54	0.00	0.07	97.00	87.00	0.00	1646.00	1926.38	9364847.00	4.10	7626.89	7658.00
18	8	7	11285.00	22643.00	147.00	-50	Spot (Block18, Row7, Column8)	6915.53	6924.00	397.91	0.00	0.06	7008.00	7051.51	7008.00	526.09	0.00	0.07	3.00	0.00	0.00	-84.00	-92.47	4073249.00	-0.26	7030.20	7046.00
18	1	8	9175.00	22947.00	151.50	0	Spot (Block18, Row8, Column1)	64425.64	65535.00	4548.57	0.01	0.07	6739.00	6861.43	6739.00	758.09	0.01	0.11	100.00	100.00	90.63	58796.00	57686.64	40588516.00	75.93	25613.97	20215.00
18	2	8	9490.00	22945.00	196.70	0	Spot (Block18, Row8, Column2)	7781.70	7683.00	601.89	0.01	0.08	6609.00	6688.67	6609.00	637.94	0.01	0.10	82.00	37.00	0.00	1074.00	1172.70	8520963.00	1.71	7160.70	7132.50
18	3	8	9770.00	22941.00	194.95	0	Spot (Block18, Row8, Column3)	8016.21	7941.00	768.55	0.00	0.10	6592.00	6642.58	6592.00	480.86	0.00	0.07	93.00	70.00	0.00	1349.00	1424.21	8601397.00	2.86	7143.47	7121.00
18	4	8	10075.00	22936.00	181.10	0	Spot (Block18, Row8, Column4)	8246.69	8105.00	664.21	0.01	0.08	6692.00	6743.74	6692.00	496.01	0.00	0.07	96.00	82.00	0.00	1413.00	1554.69	7578709.00	3.03	7490.11	7512.00
18	5	8	10382.00	22948.00	206.55	0	Spot (Block18, Row8, Column5)	7809.60	7745.00	529.23	0.00	0.07	6700.00	6740.08	6700.00	476.13	0.00	0.07	89.00	56.00	0.00	1045.00	1109.60	9473040.00	2.25	7175.07	7168.00
18	6	8	10679.00	22950.00	198.75	0	Spot (Block18, Row8, Column6)	9117.64	8440.00	4277.96	0.03	0.47	6734.00	6795.81	6734.00	471.28	0.00	0.07	96.00	84.00	0.27	1706.00	2383.64	10175288.00	4.93	7497.90	7467.50
18	7	8	10987.00	22945.00	192.25	0	Spot (Block18, Row8, Column7)	8274.81	8216.00	697.74	0.00	0.08	6854.50	6923.37	6854.50	567.33	0.00	0.08	91.00	65.00	0.00	1361.50	1420.31	8705104.00	2.38	7395.51	7380.50
18	8	8	11275.00	22947.00	138.10	0	Spot (Block18, Row8, Column8)	31267.03	29070.50	11592.30	0.03	0.37	7112.00	7181.79	7112.00	609.31	0.00	0.08	100.00	100.00	4.65	21958.50	24155.03	16133786.00	39.53	16020.58	13930.00
19	1	1	13685.00	20839.00	160.55	0	Spot (Block19, Row1, Column1)	64995.91	65535.00	2793.19	0.00	0.04	11377.00	11499.57	11377.00	1069.41	0.00	0.09	100.00	100.00	92.13	54158.00	53618.91	46277536.00	50.02	29627.52	25367.50
19	2	1	13976.00	20841.00	194.15	0	Spot (Block19, Row1, Column2)	13158.35	12960.00	1150.62	0.01	0.09	10867.00	10975.46	10867.00	936.67	0.00	0.09	91.00	58.00	0.00	2093.00	2291.35	14026799.00	2.33	11895.04	11816.00
19	3	1	14285.00	20839.00	193.25	0	Spot (Block19, Row1, Column3)	12858.91	12314.00	3309.88	0.02	0.26	10538.00	10601.92	10538.00	738.82	0.00	0.07	92.00	66.00	0.09	1776.00	2320.91	13591870.00	3.05	11586.36	11611.50
19	4	1	14572.00	20839.00	185.90	0	Spot (Block19, Row1, Column4)	12866.58	12566.50	1978.49	0.01	0.15	10363.00	10420.12	10363.00	740.62	0.00	0.07	94.00	79.00	0.00	2203.50	2503.58	12532049.00	3.30	11384.18	11317.50
19	5	1	14885.00	20840.00	183.00	0	Spot (Block19, Row1, Column5)	13129.60	12734.50	1406.72	0.01	0.11	10307.00	10349.61	10307.00	744.15	0.00	0.07	96.00	86.00	0.00	2427.50	2822.60	12394342.00	3.74	11484.67	11459.00
19	6	1	15189.00	20834.00	195.80	0	Spot (Block19, Row1, Column6)	12511.25	12376.00	964.41	0.00	0.08	10373.00	10386.77	10373.00	711.15	0.00	0.07	96.00	72.00	0.00	2003.00	2138.25	13624750.00	2.99	11192.27	11175.50
19	7	1	15494.00	20840.00	180.15	0	Spot (Block19, Row1, Column7)	14613.16	13911.00	2963.60	0.02	0.20	10582.00	10647.99	10582.00	766.01	0.00	0.07	98.00	91.00	0.00	3329.00	4031.16	13327205.00	5.18	11814.22	11797.00
19	8	1	15791.00	20837.00	198.35	0	Spot (Block19, Row1, Column8)	13350.21	13340.00	1077.13	0.00	0.08	10976.00	11024.89	10976.00	798.47	0.00	0.07	93.00	73.00	0.00	2364.00	2374.21	14898832.00	2.91	12049.16	11953.50
19	1	2	13676.00	21140.00	198.15	0	Spot (Block19, Row2, Column1)	12524.25	12434.00	1008.57	0.00	0.08	10783.00	10897.32	10783.00	961.98	0.00	0.09	73.00	40.00	0.00	1651.00	1741.25	13864346.00	1.69	11745.88	11642.00
19	2	2	13980.00	21140.00	148.05	0	Spot (Block19, Row2, Column2)	12563.99	12493.50	927.59	0.00	0.07	10506.00	10553.15	10506.00	776.18	0.00	0.07	94.00	62.00	0.00	1987.50	2057.99	7513268.00	2.59	11401.17	11371.50
19	3	2	14283.00	21136.00	206.60	0	Spot (Block19, Row2, Column3)	12390.07	12300.50	913.20	0.00	0.07	10289.00	10329.48	10289.00	739.91	0.00	0.07	94.00	72.00	0.00	2011.50	2101.07	15041549.00	2.78	11152.52	11062.00
19	4	2	14590.00	21140.00	196.60	0	Spot (Block19, Row2, Column4)	12198.62	12076.00	887.05	0.00	0.07	10070.00	10152.06	10070.00	685.57	0.00	0.07	98.00	78.00	0.00	2006.00	2128.62	13381890.00	2.99	11133.57	11021.00
19	5	2	14887.00	21139.00	197.00	0	Spot (Block19, Row2, Column5)	13436.12	13232.50	1280.24	0.01	0.10	10064.00	10140.47	10064.00	686.86	0.00	0.07	99.00	97.00	0.00	3168.50	3372.12	14725982.00	4.80	11315.25	11336.50
19	6	2	15184.00	21142.00	203.25	0	Spot (Block19, Row2, Column6)	12064.08	11953.00	973.55	0.00	0.08	10177.00	10228.85	10177.00	693.22	0.00	0.07	90.00	66.00	0.00	1776.00	1887.08	14127042.00	2.65	11025.68	10984.50
19	7	2	15484.00	21142.00	193.85	0	Spot (Block19, Row2, Column7)	12391.96	12300.50	918.59	0.00	0.07	10368.00	10431.83	10368.00	708.09	0.00	0.07	97.00	64.00	0.00	1932.50	2023.96	13160264.00	2.77	11474.98	11323.00
19	8	2	15788.00	21143.00	213.80	0	Spot (Block19, Row2, Column8)	12407.58	12283.00	861.00	0.00	0.07	10709.00	10815.07	10709.00	773.25	0.00	0.07	87.00	51.00	0.00	1574.00	1698.58	16204304.00	2.06	11528.05	11435.50
19	1	3	13690.00	21445.00	182.70	0	Spot (Block19, Row3, Column1)	13708.10	13419.00	1613.49	0.01	0.12	10443.00	10534.19	10443.00	834.23	0.00	0.08	97.00	85.00	0.00	2976.00	3265.10	12926742.00	3.80	11587.67	11552.00
19	2	3	13989.00	21448.00	195.65	0	Spot (Block19, Row3, Column2)	12587.31	12495.00	1007.84	0.00	0.08	10297.00	10326.02	10297.00	742.54	0.00	0.07	93.00	77.00	0.00	2198.00	2290.31	13619468.00	3.05	11411.32	11349.50
19	3	3	14273.00	21436.00	186.20	0	Spot (Block19, Row3, Column3)	14059.70	13533.50	2262.96	0.02	0.16	10168.00	10231.51	10168.00	734.23	0.00	0.07	97.00	89.00	0.00	3365.50	3891.70	13722268.00	5.21	11599.46	11624.50
19	4	3	14587.00	21438.00	190.60	0	Spot (Block19, Row3, Column4)	12472.25	12376.00	1051.30	0.00	0.08	10131.50	10199.54	10131.50	704.27	0.00	0.07	95.00	78.00	0.00	2244.50	2340.75	12833943.00	3.23	10996.27	11004.00
19	5	3	14884.00	21443.00	181.25	0	Spot (Block19, Row3, Column5)	14019.09	13713.00	1881.36	0.01	0.13	10235.00	10288.89	10235.00	692.63	0.00	0.07	99.00	97.00	0.00	3478.00	3784.09	12883545.00	5.39	11789.44	11736.00
19	6	3	15186.00	21438.00	195.90	0	Spot (Block19, Row3, Column6)	13080.92	13046.50	1144.67	0.00	0.09	10271.50	10349.50	10271.50	691.90	0.00	0.07	98.00	89.00	0.00	2775.00	2809.42	14205877.00	3.95	11397.47	11411.50
19	7	3	15495.00	21441.00	204.20	0	Spot (Block19, Row3, Column7)	12175.91	12059.00	965.99	0.00	0.08	10442.00	10512.51	10442.00	722.04	0.00	0.07	85.00	56.00	0.00	1617.00	1733.91	14428456.00	2.30	11118.44	11173.00
19	8	3	15790.00	21440.00	202.40	0	Spot (Block19, Row3, Column8)	12631.05	12463.50	945.45	0.01	0.07	10737.00	10842.23	10737.00	769.90	0.00	0.07	89.00	56.00	0.00	1726.50	1894.05	14753064.00	2.32	11458.84	11473.00
19	1	4	13683.00	21739.00	193.10	0	Spot (Block19, Row4, Column1)	12736.78	12558.00	1141.76	0.01	0.09	10298.00	10346.87	10298.00	756.66	0.00	0.07	96.00	74.00	0.00	2260.00	2438.78	13424571.00	3.16	11162.13	11154.00
19	2	4	13984.00	21744.00	210.80	0	Spot (Block19, Row4, Column2)	12152.49	12094.50	948.04	0.00	0.08	10190.50	10229.35	10190.50	706.86	0.00	0.07	88.00	68.00	0.00	1904.00	1961.99	15409353.00	2.72	11126.00	10955.50
19	3	4	14285.00	21744.00	175.90	0	Spot (Block19, Row4, Column3)	15845.60	16097.00	2512.69	0.01	0.16	10267.00	10336.18	10267.00	747.29	0.00	0.07	99.00	97.00	0.00	5830.00	5578.60	13769828.00	7.37	12146.67	12132.00
19	4	4	14575.00	21751.00	195.50	0	Spot (Block19, Row4, Column4)	12336.49	12238.50	868.67	0.00	0.07	10313.00	10356.14	10313.00	728.95	0.00	0.07	96.00	69.00	0.00	1925.50	2023.49	13348081.00	2.72	11331.43	11232.00
19	5	4	14870.00	21742.00	191.25	0	Spot (Block19, Row4, Column5)	12992.99	12769.00	1267.46	0.01	0.10	10373.00	10393.26	10373.00	771.40	0.00	0.07	95.00	80.00	0.00	2396.00	2619.99	13434752.00	3.37	11574.22	11495.00
19	6	4	15189.00	21740.00	202.50	0	Spot (Block19, Row4, Column6)	14029.85	13848.00	1618.00	0.01	0.12	10301.00	10367.20	10301.00	823.41	0.00	0.08	99.00	95.00	0.00	3547.00	3728.85	16414930.00	4.45	11511.16	11505.00
19	7	4	15483.00	21740.00	193.35	0	Spot (Block19, Row4, Column7)	13337.96	13038.50	1768.74	0.01	0.13	10462.00	10532.63	10462.00	829.08	0.00	0.08	95.00	73.00	0.00	2576.50	2875.96	14111564.00	3.38	11754.77	11748.00
19	8	4	15783.00	21752.00	176.60	0	Spot (Block19, Row4, Column8)	13766.50	13546.00	1408.99	0.01	0.10	10716.00	10795.52	10716.00	800.42	0.00	0.07	96.00	84.00	0.00	2830.00	3050.50	12004384.00	3.71	11699.64	11716.00
19	1	5	13688.00	22044.00	192.95	0	Spot (Block19, Row5, Column1)	13159.33	12910.00	1526.93	0.01	0.12	10293.00	10367.51	10293.00	782.60	0.00	0.08	94.00	77.00	0.00	2617.00	2866.33	13869939.00	3.57	11517.53	11412.00
19	2	5	13988.00	22049.00	196.05	0	Spot (Block19, Row5, Column2)	12053.00	11849.00	983.12	0.01	0.08	10211.50	10273.48	10211.50	723.58	0.00	0.07	88.00	59.00	0.00	1637.50	1841.50	13101607.00	2.46	11026.90	10986.00
19	3	5	14287.00	22043.00	214.05	0	Spot (Block19, Row5, Column3)	12528.59	12406.00	1171.25	0.00	0.09	10321.00	10408.14	10321.00	753.80	0.00	0.07	91.00	65.00	0.00	2085.00	2207.59	16374862.00	2.81	11133.43	11094.00
19	4	5	14583.00	22037.00	192.85	0	Spot (Block19, Row5, Column4)	12386.21	12304.00	986.40	0.00	0.08	10385.00	10438.85	10385.00	762.38	0.00	0.07	91.00	62.00	0.00	1919.00	2001.21	12955974.00	2.55	11135.15	11097.50
19	5	5	14886.00	22042.00	149.80	0	Spot (Block19, Row5, Column5)	29199.84	28283.00	10404.48	0.01	0.36	10372.00	10446.15	10372.00	863.05	0.00	0.08	100.00	100.00	0.00	17911.00	18827.84	17928706.00	21.73	14968.49	14414.00
19	6	5	15187.00	22037.00	204.90	0	Spot (Block19, Row5, Column6)	12526.95	12393.50	982.10	0.00	0.08	10324.00	10395.01	10324.00	795.20	0.00	0.08	94.00	70.00	0.00	2069.50	2202.95	14831904.00	2.68	11434.93	11345.50
19	7	5	15487.00	22045.00	206.20	0	Spot (Block19, Row5, Column7)	12418.87	12400.50	1034.99	0.00	0.08	10398.00	10478.30	10398.00	833.70	0.00	0.08	87.00	60.00	0.00	2002.50	2020.87	15101342.00	2.33	11148.70	11139.50
19	8	5	15792.00	22048.00	163.30	0	Spot (Block19, Row5, Column8)	15424.33	15116.50	2400.46	0.01	0.16	10673.00	10738.21	10673.00	819.24	0.00	0.08	98.00	95.00	0.00	4443.50	4751.33	11352309.00	5.72	12121.69	12192.00
19	1	6	13681.00	22346.00	203.05	0	Spot (Block19, Row6, Column1)	13503.84	13386.00	1282.58	0.00	0.09	10455.00	10522.71	10455.00	814.59	0.00	0.08	98.00	86.00	0.00	2931.00	3048.84	15758976.00	3.66	11739.85	11724.00
19	2	6	13990.00	22339.00	201.85	0	Spot (Block19, Row6, Column2)	12428.46	12204.00	1162.86	0.01	0.09	10351.50	10433.63	10351.50	757.56	0.00	0.07	89.00	61.00	0.00	1852.50	2076.96	14392162.00	2.63	11426.22	11519.00
19	3	6	14278.00	22338.00	188.15	0	Spot (Block19, Row6, Column3)	13853.10	13568.50	1866.38	0.01	0.13	10454.50	10510.78	10454.50	778.62	0.00	0.07	97.00	89.00	0.00	3114.00	3398.60	13825393.00	4.29	11825.98	11893.00
19	4	6	14583.00	22339.00	183.60	0	Spot (Block19, Row6, Column4)	13035.64	12918.00	1119.12	0.00	0.09	10392.00	10446.38	10392.00	807.79	0.00	0.08	96.00	82.00	0.00	2526.00	2643.64	12318680.00	3.21	11758.92	11624.00
19	5	6	14882.00	22342.00	145.40	0	Spot (Block19, Row6, Column5)	25005.37	24464.50	6902.84	0.01	0.28	10374.00	10461.04	10374.00	859.81	0.00	0.08	100.00	100.00	0.00	14090.50	14631.37	14353084.00	16.92	14463.96	13896.00
19	6	6	15188.00	22343.00	200.20	0	Spot (Block19, Row6, Column6)	12278.76	12165.00	929.56	0.00	0.08	10421.00	10472.91	10421.00	793.87	0.00	0.08	88.00	55.00	0.00	1744.00	1857.76	13948677.00	2.27	11417.08	11503.00
19	7	6	15487.00	22347.00	188.45	0	Spot (Block19, Row6, Column7)	12980.34	12749.50	1143.45	0.01	0.09	10475.00	10556.73	10475.00	775.38	0.00	0.07	96.00	80.00	0.00	2274.50	2505.34	13084186.00	3.13	11680.26	11631.00
19	8	6	15801.00	22347.00	180.50	0	Spot (Block19, Row6, Column8)	12764.48	12714.00	1019.83	0.00	0.08	10798.00	10871.57	10798.00	851.27	0.00	0.08	86.00	61.00	0.00	1916.00	1966.48	11641203.00	2.22	11604.61	11456.50
19	1	7	13686.00	22640.00	210.60	0	Spot (Block19, Row7, Column1)	12404.66	12335.00	1018.92	0.00	0.08	10432.50	10500.34	10432.50	922.71	0.00	0.09	83.00	51.00	0.00	1902.50	1972.16	15667087.00	2.06	11061.28	11001.00
19	2	7	13990.00	22643.00	201.70	0	Spot (Block19, Row7, Column2)	12320.89	12180.00	1070.27	0.00	0.09	10367.00	10423.83	10367.00	808.70	0.00	0.08	87.00	55.00	0.00	1813.00	1953.89	14218302.00	2.35	11309.51	11279.00
19	3	7	14283.00	22642.00	214.30	0	Spot (Block19, Row7, Column3)	12518.39	12428.50	968.59	0.00	0.08	10427.00	10513.77	10427.00	809.41	0.00	0.08	92.00	64.00	0.00	2001.50	2091.39	16399095.00	2.48	11362.80	11337.50
19	4	7	14587.00	22642.00	204.25	0	Spot (Block19, Row7, Column4)	12447.86	12252.00	1036.98	0.01	0.08	10306.00	10398.37	10306.00	791.62	0.00	0.08	93.00	65.00	0.00	1946.00	2141.86	14676031.00	2.59	11315.00	11368.00
19	5	7	14887.00	22642.00	209.15	0	Spot (Block19, Row7, Column5)	12311.73	12285.50	915.30	0.00	0.07	10292.00	10381.43	10292.00	807.76	0.00	0.08	90.00	63.00	0.00	1993.50	2019.73	15389666.00	2.39	11236.06	11198.00
19	6	7	15185.00	22643.00	204.35	0	Spot (Block19, Row7, Column6)	12488.69	12455.00	995.09	0.00	0.08	10317.00	10386.95	10317.00	779.40	0.00	0.08	92.00	69.00	0.00	2138.00	2171.69	14861538.00	2.70	11391.53	11217.50
19	7	7	15473.00	22644.00	193.55	0	Spot (Block19, Row7, Column7)	12968.25	12848.00	1239.92	0.00	0.10	10341.00	10444.39	10341.00	780.34	0.00	0.07	97.00	77.00	0.00	2507.00	2627.25	13759312.00	3.23	11621.86	11629.00
19	8	7	15789.00	22647.00	140.90	0	Spot (Block19, Row7, Column8)	15061.78	14870.00	1569.40	0.01	0.10	10719.00	10820.58	10719.00	827.36	0.00	0.08	99.00	94.00	0.00	4151.00	4342.78	8103239.00	5.13	12236.27	12139.00
19	1	8	13675.00	22948.00	153.40	0	Spot (Block19, Row8, Column1)	64889.46	65535.00	3421.34	0.00	0.05	10742.00	10828.62	10742.00	1069.36	0.00	0.10	100.00	100.00	93.94	54793.00	54147.46	41789196.00	50.55	28444.41	26803.00
19	2	8	13981.00	22942.00	212.95	0	Spot (Block19, Row8, Column2)	12023.48	11929.50	978.98	0.00	0.08	10432.50	10533.21	10432.50	1077.82	0.00	0.10	66.00	29.00	0.00	1497.00	1590.98	15534342.00	1.38	11013.83	11101.00
19	3	8	14278.00	22944.00	203.75	0	Spot (Block19, Row8, Column3)	12969.04	12611.00	1739.64	0.01	0.13	10473.00	10538.70	10473.00	867.19	0.00	0.08	83.00	62.00	0.00	2138.00	2496.04	15329399.00	2.80	11303.18	11257.00
19	4	8	14587.00	22937.00	188.55	0	Spot (Block19, Row8, Column4)	12539.16	12375.00	1077.92	0.01	0.09	10375.00	10451.03	10375.00	806.99	0.00	0.08	91.00	66.00	0.00	2000.00	2164.16	12689632.00	2.59	11426.90	11301.00
19	5	8	14878.00	22939.00	207.15	0	Spot (Block19, Row8, Column5)	12224.94	12256.00	913.08	0.00	0.07	10359.00	10451.98	10359.00	807.75	0.00	0.08	88.00	59.00	0.00	1897.00	1865.94	14951099.00	2.19	11207.12	11088.50
19	6	8	15189.00	22941.00	187.35	0	Spot (Block19, Row8, Column6)	13945.45	13630.00	1601.04	0.01	0.11	10397.00	10473.87	10397.00	829.55	0.00	0.08	98.00	89.00	0.00	3233.00	3548.45	13736269.00	4.18	11842.98	11769.50
19	7	8	15495.00	22941.00	175.50	0	Spot (Block19, Row8, Column7)	12922.45	12907.00	1062.20	0.00	0.08	10501.50	10580.59	10501.50	853.14	0.00	0.08	95.00	73.00	0.00	2405.50	2420.95	11126229.00	2.75	11696.71	11656.00
19	8	8	15774.00	22944.00	152.90	0	Spot (Block19, Row8, Column8)	21442.92	20949.00	4764.97	0.01	0.22	10862.00	10943.19	10862.00	886.09	0.00	0.08	100.00	100.00	0.00	10087.00	10580.92	13830684.00	11.85	13510.41	13511.00
20	1	1	18187.00	20840.00	160.05	0	Spot (Block20, Row1, Column1)	64927.92	65535.00	2741.47	0.00	0.04	11392.00	11518.14	11392.00	1003.20	0.00	0.09	100.00	100.00	90.35	54143.00	53535.92	45774624.00	53.24	29813.05	26344.50
20	2	1	18485.00	20841.00	174.10	0	Spot (Block20, Row1, Column2)	19828.34	18937.50	4790.87	0.02	0.24	11522.00	11720.03	11522.00	1212.85	0.01	0.10	99.00	92.00	0.00	7415.50	8306.34	16893748.00	6.69	14206.17	13166.00
20	3	1	18792.00	20837.00	152.60	0	Spot (Block20, Row1, Column3)	27420.70	25996.50	8111.52	0.02	0.30	12484.00	13140.27	12484.00	2286.32	0.02	0.17	100.00	96.00	0.00	13512.50	14936.70	17494408.00	6.25	16825.38	16340.00
20	4	1	19076.00	20834.00	149.50	0	Spot (Block20, Row1, Column4)	20102.93	19387.00	3387.95	0.02	0.17	12970.00	13337.90	12970.00	2257.71	0.01	0.17	99.00	75.00	0.00	6417.00	7132.93	12343198.00	3.00	15964.16	15822.00
20	5	1	19387.00	20832.00	155.50	0	Spot (Block20, Row1, Column5)	36108.63	32280.00	15254.82	0.05	0.42	11785.00	12024.41	11785.00	1516.69	0.01	0.13	100.00	100.00	4.68	20495.00	24323.63	23903936.00	15.88	18282.26	16417.00
20	6	1	19685.00	20836.00	154.55	0	Spot (Block20, Row1, Column6)	32188.34	29576.50	11332.55	0.04	0.35	10851.50	11111.63	10851.50	1211.63	0.01	0.11	100.00	100.00	0.15	18725.00	21336.84	21179928.00	17.40	16029.89	14920.50
20	7	1	19991.00	20836.00	156.20	0	Spot (Block20, Row1, Column7)	43806.88	42850.00	14858.58	0.01	0.34	10705.00	10804.71	10705.00	832.53	0.00	0.08	100.00	100.00	14.90	32145.00	33101.88	29394516.00	39.64	19120.59	18875.00
20	8	1	20296.00	20836.00	211.70	0	Spot (Block20, Row1, Column8)	13041.29	12919.00	973.99	0.00	0.07	10997.00	11049.86	10997.00	775.04	0.00	0.07	92.00	65.00	0.00	1922.00	2044.29	16640685.00	2.57	11712.20	11681.00
20	1	2	18183.00	21144.00	206.40	0	Spot (Block20, Row2, Column1)	12756.59	12722.50	899.63	0.00	0.07	11104.00	11219.47	11104.00	968.09	0.00	0.09	77.00	34.00	0.00	1618.50	1652.59	15460991.00	1.59	11724.16	11632.00
20	2	2	18477.00	21140.00	128.25	0	Spot (Block20, Row2, Column2)	26117.76	25498.00	4967.46	0.01	0.19	10913.00	11039.85	10913.00	865.56	0.01	0.08	100.00	100.00	0.00	14585.00	15204.76	11570169.00	17.42	15419.15	15217.00
20	3	2	18791.00	21144.00	185.25	0	Spot (Block20, Row2, Column3)	13013.01	12928.50	925.85	0.00	0.07	11000.50	11123.12	11000.50	842.37	0.00	0.08	91.00	59.00	0.00	1928.00	2012.51	12570566.00	2.24	11787.16	11781.00
20	4	2	19089.00	21139.00	171.40	0	Spot (Block20, Row2, Column4)	20611.55	20788.00	3610.30	0.00	0.18	11002.00	11136.74	11002.00	923.92	0.01	0.08	100.00	100.00	0.00	9786.00	9609.55	16839640.00	10.26	14061.54	13823.50
20	5	2	19390.00	21140.00	196.70	0	Spot (Block20, Row2, Column5)	14908.53	14719.00	1362.87	0.01	0.09	10776.00	10888.68	10776.00	832.83	0.00	0.08	99.00	98.00	0.00	3943.00	4132.53	16324844.00	4.83	12288.37	12318.00
20	6	2	19683.00	21136.00	193.40	0	Spot (Block20, Row2, Column6)	13105.46	12923.50	1266.69	0.01	0.10	10596.00	10659.41	10596.00	720.13	0.00	0.07	96.00	78.00	0.00	2327.50	2509.46	13813152.00	3.40	11512.34	11427.00
20	7	2	19986.00	21136.00	183.20	0	Spot (Block20, Row2, Column7)	16099.10	15363.50	3376.01	0.02	0.21	10656.50	10718.40	10656.50	805.69	0.00	0.08	99.00	91.00	0.00	4707.00	5442.60	15100955.00	6.68	12235.54	11860.00
20	8	2	20291.00	21133.00	206.00	0	Spot (Block20, Row2, Column8)	12258.78	12129.50	806.93	0.00	0.07	10806.00	10891.30	10806.00	758.51	0.00	0.07	83.00	38.00	0.00	1323.50	1452.78	14784085.00	1.80	11598.89	11550.00
20	1	3	18191.00	21444.00	152.15	0	Spot (Block20, Row3, Column1)	26901.26	24700.00	8615.97	0.04	0.32	11255.00	11340.74	11255.00	972.08	0.00	0.09	100.00	100.00	0.00	13445.00	15646.26	17082300.00	16.01	15252.53	14612.00
20	2	3	18492.00	21449.00	197.80	0	Spot (Block20, Row3, Column2)	12992.42	12939.50	958.11	0.00	0.07	10917.00	11029.92	10917.00	920.43	0.00	0.08	88.00	56.00	0.00	2022.50	2075.42	14395598.00	2.13	11890.20	11819.50
20	3	3	18790.00	21421.00	161.30	0	Spot (Block20, Row3, Column3)	15968.37	14400.00	8394.11	0.04	0.53	10833.00	10941.37	10833.00	850.40	0.00	0.08	95.00	84.00	1.67	3567.00	5135.37	11481259.00	5.91	12981.00	12872.00
20	4	3	19082.00	21439.00	151.45	0	Spot (Block20, Row3, Column4)	29302.39	27828.00	9789.69	0.02	0.33	10639.00	10765.86	10639.00	801.48	0.01	0.07	100.00	100.00	0.00	17189.00	18663.39	18401904.00	23.13	15097.31	14817.50
20	5	3	19393.00	21441.00	171.75	0	Spot (Block20, Row3, Column5)	14378.61	13923.00	2324.55	0.01	0.16	10558.00	10642.33	10558.00	728.12	0.00	0.07	99.00	95.00	0.00	3365.00	3820.61	11761699.00	5.13	11859.94	11854.00
20	6	3	19687.00	21435.00	206.10	0	Spot (Block20, Row3, Column6)	13155.10	13104.00	1236.28	0.00	0.09	10532.00	10598.21	10532.00	672.65	0.00	0.06	97.00	83.00	0.00	2572.00	2623.10	15943984.00	3.80	11485.22	11388.00
20	7	3	19995.00	21442.00	148.45	0	Spot (Block20, Row3, Column7)	26040.18	24885.00	8030.02	0.02	0.31	10659.00	10705.14	10659.00	698.85	0.00	0.07	100.00	100.00	0.00	14226.00	15381.18	15676190.00	21.94	14769.22	14259.00
20	8	3	20289.00	21440.00	196.55	0	Spot (Block20, Row3, Column8)	12399.92	12337.00	765.50	0.00	0.06	10726.00	10805.50	10726.00	729.05	0.00	0.07	90.00	56.00	0.00	1611.00	1673.92	13577913.00	2.19	11405.87	11430.50
20	1	4	18188.00	21742.00	151.70	0	Spot (Block20, Row4, Column1)	28522.13	27565.00	8538.36	0.01	0.30	11358.00	11479.65	11358.00	1117.90	0.00	0.10	100.00	100.00	0.00	16207.00	17164.13	17940424.00	15.25	16092.38	15901.00
20	2	4	18479.00	21746.00	217.65	0	Spot (Block20, Row4, Column2)	14370.68	14289.00	1197.78	0.00	0.08	11102.00	11192.35	11102.00	903.42	0.00	0.08	99.00	90.00	0.00	3187.00	3268.68	19443528.00	3.52	12520.19	12576.00
20	3	4	18784.00	21738.00	153.30	0	Spot (Block20, Row4, Column3)	55654.80	65535.00	12824.82	0.07	0.23	10919.00	11027.11	10919.00	910.12	0.00	0.08	100.00	100.00	51.31	54616.00	44735.80	36120260.00	49.03	22169.08	20153.50
20	4	4	19069.00	21748.00	206.60	0	Spot (Block20, Row4, Column4)	12679.94	12545.00	1045.67	0.00	0.08	10626.00	10754.22	10626.00	844.07	0.01	0.08	93.00	61.00	0.00	1919.00	2053.94	15406128.00	2.28	11580.64	11359.50
20	5	4	19368.00	21744.00	182.55	0	Spot (Block20, Row4, Column5)	12985.39	12766.00	1212.91	0.01	0.09	10432.00	10510.04	10432.00	755.14	0.00	0.07	98.00	79.00	0.00	2334.00	2553.39	12167314.00	3.28	11454.47	11511.00
20	6	4	19692.00	21734.00	193.05	0	Spot (Block20, Row4, Column6)	14611.40	14436.00	1174.43	0.01	0.08	10447.00	10511.65	10447.00	684.53	0.00	0.07	100.00	99.00	0.00	3989.00	4164.40	15444254.00	5.99	12084.61	12170.50
20	7	4	19985.00	21746.00	150.55	0	Spot (Block20, Row4, Column7)	25356.66	23881.00	8384.35	0.03	0.33	10605.00	10676.15	10605.00	724.85	0.00	0.07	100.00	100.00	0.00	13276.00	14751.66	15797202.00	20.25	14136.78	13784.00
20	8	4	20282.00	21744.00	157.15	0	Spot (Block20, Row4, Column8)	18416.98	18235.50	3569.75	0.00	0.19	10704.00	10801.98	10704.00	749.40	0.00	0.07	100.00	99.00	0.00	7531.50	7712.98	12560384.00	10.16	12853.13	12855.00
20	1	5	18186.00	22040.00	149.80	0	Spot (Block20, Row5, Column1)	31265.06	29827.00	10670.90	0.02	0.34	11263.00	11362.77	11263.00	1079.24	0.00	0.09	100.00	100.00	0.16	18564.00	20002.06	19165480.00	18.44	16490.43	15494.50
20	2	5	18488.00	22036.00	200.00	0	Spot (Block20, Row5, Column2)	12956.90	12900.00	954.83	0.00	0.07	11109.00	11177.49	11109.00	894.26	0.00	0.08	79.00	50.00	0.00	1791.00	1847.90	14706086.00	1.99	11663.58	11552.00
20	3	5	18783.00	22040.00	194.70	0	Spot (Block20, Row5, Column3)	15816.28	15785.00	1887.97	0.00	0.12	11136.00	11233.98	11136.00	935.59	0.00	0.08	99.00	92.00	0.00	4649.00	4680.28	17002504.00	4.90	12976.06	12810.50
20	4	5	19084.00	22039.00	155.90	0	Spot (Block20, Row5, Column4)	19010.26	18020.00	4284.05	0.02	0.23	10888.00	11001.50	10888.00	861.42	0.00	0.08	100.00	100.00	0.00	7132.00	8122.26	12717862.00	9.30	13158.53	13001.00
20	5	5	19387.00	22039.00	150.80	0	Spot (Block20, Row5, Column5)	58959.43	65535.00	10687.70	0.05	0.18	10657.50	10781.88	10657.50	931.11	0.01	0.09	100.00	100.00	64.42	54877.50	48301.93	36790988.00	51.74	24602.87	21868.00
20	6	5	19693.00	22045.00	191.25	0	Spot (Block20, Row5, Column6)	13328.26	12867.00	2447.90	0.02	0.18	10562.00	10648.95	10562.00	759.97	0.00	0.07	94.00	74.00	0.00	2305.00	2766.26	13728108.00	3.53	11684.14	11624.00
20	7	5	19988.00	22042.00	190.55	0	Spot (Block20, Row5, Column7)	13176.92	12942.00	1423.62	0.01	0.11	10612.50	10695.58	10612.50	743.14	0.00	0.07	94.00	73.00	0.00	2329.50	2564.42	13519519.00	3.34	11532.92	11499.50
20	8	5	20289.00	22042.00	148.55	0	Spot (Block20, Row5, Column8)	35095.83	32691.50	13288.26	0.03	0.38	10727.00	10809.44	10727.00	731.88	0.00	0.07	100.00	100.00	1.82	21964.50	24368.83	21197888.00	33.18	17029.99	16458.00
20	1	6	18173.00	22339.00	190.65	0	Spot (Block20, Row6, Column1)	14692.32	14527.00	1463.81	0.00	0.10	11423.50	11637.98	11423.50	2722.69	0.01	0.23	59.00	5.00	0.00	3103.50	3268.82	15059623.00	1.12	12656.17	12558.50
20	2	6	18517.00	22342.00	229.35	0	Spot (Block20, Row6, Column2)	13259.46	13358.50	1453.91	0.00	0.11	11175.50	11467.87	11175.50	2940.82	0.01	0.26	28.00	0.00	0.00	2183.00	2083.96	20101358.00	0.61	12112.31	12020.00
20	3	6	18776.00	22338.00	149.10	0	Spot (Block20, Row6, Column3)	47058.69	47881.50	15695.08	0.01	0.33	11168.00	11291.07	11168.00	956.36	0.00	0.08	100.00	100.00	26.14	36713.50	35890.69	28800080.00	37.40	20234.78	18752.00
20	4	6	19088.00	22341.00	175.75	0	Spot (Block20, Row6, Column4)	16119.85	15730.00	2504.82	0.01	0.16	11120.50	11196.41	11120.50	880.58	0.00	0.08	98.00	91.00	0.00	4609.50	4999.35	13927553.00	5.59	12526.18	12388.50
20	5	6	19386.00	22341.00	147.65	0	Spot (Block20, Row6, Column5)	54997.64	65535.00	13286.77	0.08	0.24	10894.00	11014.60	10894.00	930.36	0.00	0.08	100.00	100.00	50.33	54641.00	44103.64	32888836.00	47.28	22746.10	20956.50
20	6	6	19682.00	22338.00	169.00	0	Spot (Block20, Row6, Column6)	15059.62	14308.50	2642.41	0.02	0.18	10745.00	10829.01	10745.00	780.62	0.00	0.07	99.00	97.00	0.00	3563.50	4314.62	12047697.00	5.42	12264.70	12343.00
20	7	6	19987.00	22339.00	151.35	0	Spot (Block20, Row6, Column7)	30317.14	28952.50	10033.41	0.02	0.33	10803.00	10890.29	10803.00	778.01	0.00	0.07	100.00	100.00	0.00	18149.50	19514.14	19099804.00	24.97	15664.03	15031.00
20	8	6	20293.00	22343.00	149.15	0	Spot (Block20, Row6, Column8)	32696.54	30955.50	11225.54	0.02	0.34	10984.00	11032.45	10984.00	765.77	0.00	0.07	100.00	100.00	0.49	19971.50	21712.54	20010284.00	28.29	16823.34	16183.50
20	1	7	18172.00	22640.00	216.70	0	Spot (Block20, Row7, Column1)	15044.73	14808.50	2131.85	0.01	0.14	11416.00	11666.87	11416.00	2793.85	0.01	0.24	64.00	11.00	0.00	3392.50	3628.73	20190014.00	1.21	12727.07	12569.50
20	2	7	18496.00	22644.00	205.20	0	Spot (Block20, Row7, Column2)	12985.04	12699.50	1209.01	0.01	0.09	11070.00	11356.45	11070.00	2949.23	0.01	0.26	16.00	0.00	0.00	1629.50	1915.04	15556072.00	0.55	11797.19	11844.00
20	3	7	18788.00	22645.00	210.40	0	Spot (Block20, Row7, Column3)	12770.51	12681.00	868.50	0.00	0.07	11037.00	11143.27	11037.00	846.81	0.00	0.08	82.00	47.00	0.00	1644.00	1733.51	16103617.00	1.92	11726.41	11645.00
20	4	7	19091.00	22645.00	206.65	0	Spot (Block20, Row7, Column4)	12681.20	12581.50	916.35	0.00	0.07	10950.00	11034.95	10950.00	787.10	0.00	0.07	85.00	52.00	0.00	1631.50	1731.20	15420337.00	2.09	11767.87	11699.00
20	5	7	19386.00	22639.00	185.15	0	Spot (Block20, Row7, Column5)	19206.83	19054.50	3744.64	0.00	0.19	10990.00	11081.60	10990.00	861.45	0.00	0.08	100.00	100.00	0.00	8064.50	8216.83	18553806.00	9.43	13546.40	13525.50
20	6	7	19683.00	22637.00	198.85	0	Spot (Block20, Row7, Column6)	13660.97	13428.00	1737.79	0.01	0.13	10911.00	10967.98	10911.00	783.18	0.00	0.07	98.00	80.00	0.00	2517.00	2749.97	15327608.00	3.44	12033.74	11896.50
20	7	7	19975.00	22640.00	152.60	0	Spot (Block20, Row7, Column7)	31140.67	30174.50	9014.93	0.01	0.29	10931.00	11010.01	10931.00	806.63	0.00	0.07	100.00	100.00	0.31	19243.50	20209.67	19992304.00	24.96	15669.98	15081.00
20	8	7	20289.00	22641.00	146.85	0	Spot (Block20, Row7, Column8)	21733.43	21461.00	3243.18	0.01	0.15	11195.00	11275.89	11195.00	815.66	0.00	0.07	100.00	100.00	0.00	10266.00	10538.43	12735791.00	12.82	14981.32	14668.00
20	1	8	18175.00	22945.00	155.00	0	Spot (Block20, Row8, Column1)	64922.12	65535.00	3301.65	0.00	0.05	11569.50	11680.39	11569.50	1044.79	0.00	0.09	100.00	100.00	94.74	53965.50	53352.62	43173612.00	50.96	27949.54	25387.50
20	2	8	18487.00	22940.00	183.00	0	Spot (Block20, Row8, Column2)	15147.63	14720.00	2226.89	0.01	0.15	11289.00	11403.49	11289.00	997.01	0.00	0.09	96.00	78.00	0.00	3431.00	3858.63	14208477.00	3.76	12393.21	12399.00
20	3	8	18775.00	22938.00	152.00	0	Spot (Block20, Row8, Column3)	25295.74	23443.00	8633.65	0.03	0.34	11162.00	11281.13	11162.00	905.65	0.00	0.08	100.00	100.00	0.00	12281.00	14133.74	15961613.00	15.47	14184.54	13918.50
20	4	8	19083.00	22935.00	183.45	0	Spot (Block20, Row8, Column4)	13550.55	13337.00	1184.48	0.01	0.09	11155.00	11254.84	11155.00	881.77	0.00	0.08	90.00	68.00	0.00	2182.00	2395.55	12778167.00	2.60	12200.21	12122.00
20	5	8	19378.00	22937.00	208.85	0	Spot (Block20, Row8, Column5)	13141.15	13051.50	925.88	0.00	0.07	11302.00	11371.29	11302.00	895.36	0.00	0.08	86.00	48.00	0.00	1749.50	1839.15	16400161.00	1.98	11949.60	11977.00
20	6	8	19687.00	22937.00	183.70	0	Spot (Block20, Row8, Column6)	14948.01	14861.00	1688.22	0.00	0.11	11197.00	11300.73	11197.00	926.05	0.00	0.08	98.00	84.00	0.00	3664.00	3751.01	14081024.00	3.94	12634.38	12687.00
20	7	8	19987.00	22941.00	154.70	0	Spot (Block20, Row8, Column7)	23165.05	22168.50	5745.16	0.02	0.25	11197.50	11273.53	11197.50	876.14	0.00	0.08	100.00	100.00	0.00	10971.00	11967.55	15196274.00	13.57	13978.61	13814.50
20	8	8	20276.00	22942.00	148.70	0	Spot (Block20, Row8, Column8)	21767.02	21471.00	4144.68	0.01	0.19	11555.00	11635.09	11555.00	920.42	0.00	0.08	100.00	100.00	0.00	9916.00	10212.02	13256115.00	11.01	14556.24	14330.00
21	1	1	4688.00	25344.00	156.20	0	Spot (Block21, Row1, Column1)	64911.11	65535.00	3131.27	0.00	0.05	5930.00	6082.19	5930.00	680.76	0.01	0.11	100.00	100.00	91.94	59605.00	58981.11	43490852.00	86.42	25251.22	22060.50
21	2	1	4984.00	25346.00	147.00	-50	Spot (Block21, Row1, Column2)	10093.20	7927.00	8996.69	0.10	0.89	5951.00	6069.10	5951.00	579.23	0.01	0.10	100.00	89.00	1.86	1976.00	4142.20	5954985.00	6.95	7000.80	6906.00
21	3	1	5286.00	25346.00	202.30	0	Spot (Block21, Row1, Column3)	6917.02	6892.00	363.95	0.00	0.05	5901.00	5942.75	5901.00	342.40	0.00	0.06	98.00	84.00	0.00	991.00	1016.02	8016829.00	2.85	6435.16	6417.00
21	4	1	5578.00	25344.00	174.20	0	Spot (Block21, Row1, Column4)	7113.10	7083.50	629.04	0.00	0.09	5860.00	5888.18	5860.00	267.76	0.00	0.05	99.00	96.00	0.00	1223.50	1253.10	6031909.00	4.57	6472.16	6483.00
21	5	1	5890.00	25342.00	205.15	0	Spot (Block21, Row1, Column5)	7139.38	7128.00	495.92	0.00	0.07	5936.00	5969.75	5936.00	328.67	0.00	0.06	99.00	85.00	0.00	1192.00	1203.38	8531557.00	3.56	6486.58	6369.00
21	6	1	6182.00	25336.00	219.45	0	Spot (Block21, Row1, Column6)	7029.10	7023.50	319.33	0.00	0.05	5937.00	5962.95	5937.00	297.84	0.00	0.05	99.00	94.00	0.00	1086.50	1092.10	9686096.00	3.58	6377.69	6316.00
21	7	1	6491.00	25334.00	203.95	0	Spot (Block21, Row1, Column7)	7233.31	7203.50	463.29	0.00	0.06	5970.00	6002.56	5970.00	287.61	0.00	0.05	99.00	93.00	0.00	1233.50	1263.31	8549776.00	4.28	6502.39	6466.00
21	8	1	6792.00	25335.00	208.95	0	Spot (Block21, Row1, Column8)	7646.55	7633.00	516.42	0.00	0.07	6220.00	6230.73	6220.00	380.14	0.00	0.06	98.00	88.00	0.00	1413.00	1426.55	9504667.00	3.72	6760.14	6749.00
21	1	2	4674.00	25654.00	234.10	0	Spot (Block21, Row2, Column1)	6879.40	6869.00	336.39	0.00	0.05	6038.00	6148.94	6038.00	557.63	0.01	0.09	89.00	8.00	0.00	831.00	841.40	10869450.00	1.31	6336.75	6330.00
21	2	2	4976.00	25647.00	156.50	0	Spot (Block21, Row2, Column2)	7151.14	7173.00	588.47	0.00	0.08	6005.00	6068.28	6005.00	389.91	0.00	0.06	99.00	83.00	0.00	1168.00	1146.14	4812714.00	2.78	6532.10	6432.50
21	3	2	5288.00	25651.00	195.95	0	Spot (Block21, Row2, Column3)	7453.02	7285.00	938.29	0.01	0.13	5881.00	5906.38	5881.00	291.18	0.00	0.05	100.00	98.00	0.00	1404.00	1572.02	8086523.00	5.31	6553.35	6517.00
21	4	2	5590.00	25640.00	225.35	0	Spot (Block21, Row2, Column4)	6881.20	6849.00	298.87	0.00	0.04	5849.00	5872.48	5849.00	225.63	0.00	0.04	99.00	96.00	0.00	1000.00	1032.20	10067201.00	4.47	6252.26	6247.00
21	5	2	5887.00	25645.00	192.25	0	Spot (Block21, Row2, Column5)	8351.13	8318.00	897.33	0.00	0.11	5884.00	5937.51	5884.00	384.52	0.00	0.06	100.00	99.00	0.00	2434.00	2467.13	8735279.00	6.28	6733.53	6698.00
21	6	2	6189.00	25648.00	215.20	0	Spot (Block21, Row2, Column6)	7103.75	7094.50	420.84	0.00	0.06	5888.00	5940.24	5888.00	401.59	0.00	0.07	98.00	82.00	0.00	1206.50	1215.75	9391164.00	2.90	6488.93	6429.00
21	7	2	6486.00	25645.00	207.25	0	Spot (Block21, Row2, Column7)	7042.31	6985.00	350.03	0.00	0.05	5880.00	5915.14	5880.00	258.15	0.00	0.04	99.00	97.00	0.00	1105.00	1162.31	8626833.00	4.37	6541.12	6567.00
21	8	2	6781.00	25646.00	216.70	0	Spot (Block21, Row2, Column8)	6831.66	6814.00	318.37	0.00	0.05	6008.00	6026.08	6008.00	291.27	0.00	0.05	96.00	77.00	0.00	806.00	823.66	9161258.00	2.77	6382.64	6321.00
21	1	3	4693.00	25946.00	174.80	0	Spot (Block21, Row3, Column1)	7642.14	7839.00	744.13	0.01	0.10	6058.00	6100.03	6058.00	397.13	0.00	0.07	99.00	80.00	0.00	1781.00	1584.14	6503457.00	3.88	6645.87	6658.50
21	2	3	4985.00	25946.00	202.75	0	Spot (Block21, Row3, Column2)	7205.13	7152.50	491.04	0.00	0.07	5974.00	6018.21	5974.00	340.71	0.00	0.06	98.00	86.00	0.00	1178.50	1231.13	8430007.00	3.48	6547.70	6564.00
21	3	3	5277.00	25948.00	204.30	0	Spot (Block21, Row3, Column3)	7516.56	7341.50	672.05	0.01	0.09	5903.00	5937.20	5903.00	304.32	0.00	0.05	100.00	99.00	0.00	1438.50	1613.56	8899608.00	5.19	6639.16	6607.50
21	4	3	5587.00	25943.00	207.30	0	Spot (Block21, Row3, Column4)	7219.48	7175.00	434.19	0.00	0.06	5900.00	5943.06	5900.00	341.08	0.00	0.06	99.00	95.00	0.00	1275.00	1319.48	8843860.00	3.74	6537.51	6523.00
21	5	3	5888.00	25950.00	194.95	0	Spot (Block21, Row3, Column5)	7504.83	7399.00	794.54	0.01	0.11	5988.00	6051.05	5988.00	449.05	0.00	0.07	99.00	84.00	0.00	1411.00	1516.83	8067689.00	3.24	6677.29	6635.00
21	6	3	6188.00	25946.00	208.65	0	Spot (Block21, Row3, Column6)	7036.70	7027.00	340.73	0.00	0.05	5958.00	6011.62	5958.00	349.49	0.00	0.06	98.00	89.00	0.00	1069.00	1078.70	8746621.00	2.93	6472.46	6476.00
21	7	3	6481.00	25945.00	214.10	0	Spot (Block21, Row3, Column7)	6880.28	6819.50	629.81	0.00	0.09	5885.00	5906.07	5885.00	255.81	0.00	0.04	99.00	92.00	0.00	934.50	995.28	9013165.00	3.81	6432.53	6389.50
21	8	3	6788.00	25938.00	217.10	0	Spot (Block21, Row3, Column8)	6835.19	6717.50	534.61	0.01	0.08	5926.00	5936.76	5926.00	303.53	0.00	0.05	96.00	76.00	0.00	791.50	909.19	9241176.00	2.96	6204.27	6214.50
21	1	4	4684.00	26250.00	191.60	0	Spot (Block21, Row4, Column1)	7374.33	7367.00	425.82	0.00	0.06	6079.00	6136.11	6079.00	366.57	0.00	0.06	100.00	93.00	0.00	1288.00	1295.33	7654551.00	3.38	6784.37	6834.00
21	2	4	4986.00	26249.00	201.50	0	Spot (Block21, Row4, Column2)	6985.70	6913.00	507.46	0.00	0.07	5946.00	5988.75	5946.00	328.94	0.00	0.05	99.00	88.00	0.00	967.00	1039.70	8075474.00	3.03	6499.43	6503.00
21	3	4	5287.00	26243.00	162.90	0	Spot (Block21, Row4, Column3)	8817.27	8931.00	1174.21	0.01	0.13	5958.00	5999.06	5958.00	339.77	0.00	0.06	100.00	99.00	0.00	2973.00	2859.27	6454244.00	8.29	6872.06	6845.50
21	4	4	5586.00	26258.00	211.45	0	Spot (Block21, Row4, Column4)	7159.27	7176.00	279.93	0.00	0.04	6107.00	6151.93	6107.00	438.88	0.00	0.07	98.00	72.00	0.00	1069.00	1052.27	9128063.00	2.30	6617.68	6626.00
21	5	4	5873.00	26247.00	219.35	0	Spot (Block21, Row4, Column5)	7702.81	7612.00	527.62	0.01	0.07	6236.00	6294.39	6236.00	478.75	0.00	0.08	99.00	84.00	0.00	1376.00	1466.81	10606776.00	2.94	6870.30	6864.00
21	6	4	6191.00	26249.00	180.85	0	Spot (Block21, Row4, Column6)	8479.20	8459.00	568.55	0.00	0.07	6165.00	6198.86	6165.00	370.64	0.00	0.06	100.00	100.00	0.00	2294.00	2314.20	7766944.00	6.15	7435.26	7409.00
21	7	4	6484.00	26249.00	204.00	0	Spot (Block21, Row4, Column7)	7190.34	7119.00	486.78	0.00	0.07	6033.00	6037.75	6033.00	301.84	0.00	0.05	99.00	89.00	0.00	1086.00	1157.34	8556499.00	3.82	6617.84	6589.00
21	8	4	6783.00	26250.00	170.85	0	Spot (Block21, Row4, Column8)	8066.96	8035.00	921.60	0.00	0.11	5916.00	5938.14	5916.00	305.45	0.00	0.05	100.00	99.00	0.00	2119.00	2150.96	6582637.00	6.97	6633.64	6634.50
21	1	5	4689.00	26549.00	186.20	0	Spot (Block21, Row5, Column1)	7820.01	7631.00	812.91	0.01	0.10	6102.00	6149.57	6102.00	373.66	0.00	0.06	99.00	91.00	0.00	1529.00	1718.01	7632332.00	4.47	6813.96	6787.00
21	2	5	4987.00	26536.00	208.30	0	Spot (Block21, Row5, Column2)	7017.65	6969.50	363.63	0.00	0.05	5941.00	5985.02	5941.00	337.61	0.00	0.06	99.00	85.00	0.00	1028.50	1076.65	8687851.00	3.06	6411.12	6396.00
21	3	5	5298.00	26548.00	197.95	0	Spot (Block21, Row5, Column3)	7194.78	7205.00	446.02	0.00	0.06	5972.00	6026.87	5972.00	303.58	0.00	0.05	99.00	89.00	0.00	1233.00	1222.78	8014985.00	3.85	6524.39	6503.50
21	4	5	5587.00	26541.00	210.60	0	Spot (Block21, Row5, Column4)	7534.98	7489.00	449.41	0.00	0.06	6270.00	6318.87	6270.00	406.21	0.00	0.06	97.00	85.00	0.00	1219.00	1264.98	9546819.00	2.99	6822.18	6840.00
21	5	5	5888.00	26543.00	174.20	0	Spot (Block21, Row5, Column5)	9943.68	9953.00	1606.75	0.00	0.16	6454.00	6515.93	6454.00	381.28	0.00	0.06	100.00	100.00	0.00	3499.00	3489.68	8402412.00	8.99	7663.99	7677.00
21	6	5	6183.00	26539.00	217.10	0	Spot (Block21, Row5, Column6)	7736.62	7724.00	489.44	0.00	0.06	6283.00	6348.69	6283.00	367.30	0.00	0.06	99.00	93.00	0.00	1441.00	1453.62	10382547.00	3.78	6972.63	6941.00
21	7	5	6486.00	26544.00	210.05	0	Spot (Block21, Row5, Column7)	7308.05	7248.50	479.09	0.00	0.07	6075.00	6082.31	6075.00	293.55	0.00	0.05	99.00	94.00	0.00	1173.50	1233.05	9193532.00	4.18	6678.56	6673.00
21	8	5	6784.00	26541.00	182.05	0	Spot (Block21, Row5, Column8)	7354.14	7192.00	724.55	0.01	0.10	5931.00	5944.35	5931.00	256.65	0.00	0.04	100.00	94.00	0.00	1261.00	1423.14	6831994.00	5.49	6486.37	6468.50
21	1	6	4683.00	26838.00	210.80	0	Spot (Block21, Row6, Column1)	7260.30	7265.00	333.50	0.00	0.05	6007.00	6030.79	6007.00	270.77	0.00	0.04	99.00	97.00	0.00	1258.00	1253.30	9206065.00	4.54	6594.16	6553.00
21	2	6	4980.00	26839.00	215.80	0	Spot (Block21, Row6, Column2)	7110.70	7030.00	716.34	0.00	0.10	5922.00	5941.69	5922.00	214.77	0.00	0.04	99.00	98.00	0.00	1108.00	1188.70	9478558.00	5.44	6442.31	6459.00
21	3	6	5276.00	26844.00	195.95	0	Spot (Block21, Row6, Column3)	7192.50	7181.50	525.64	0.00	0.07	5933.00	5978.01	5933.00	282.24	0.00	0.05	100.00	93.00	0.00	1248.50	1259.50	7796667.00	4.30	6456.23	6428.00
21	4	6	5588.00	26842.00	147.35	0	Spot (Block21, Row6, Column4)	11647.45	10489.00	3134.53	0.05	0.27	6163.00	6226.33	6163.00	369.78	0.00	0.06	100.00	100.00	0.00	4326.00	5484.45	6906940.00	14.66	7554.36	7467.00
21	5	6	5888.00	26845.00	162.70	0	Spot (Block21, Row6, Column5)	8986.17	9069.00	1044.00	0.00	0.12	6369.00	6433.92	6369.00	385.95	0.00	0.06	100.00	99.00	0.00	2700.00	2617.17	6586865.00	6.61	7350.06	7292.50
21	6	6	6187.00	26845.00	207.75	0	Spot (Block21, Row6, Column6)	7490.78	7494.00	343.63	0.00	0.05	6286.50	6322.41	6286.50	326.98	0.00	0.05	100.00	94.00	0.00	1207.50	1204.28	9206166.00	3.57	6935.82	6939.00
21	7	6	6474.00	26840.00	195.35	0	Spot (Block21, Row6, Column7)	7489.77	7468.50	543.30	0.00	0.07	6049.00	6070.30	6049.00	290.03	0.00	0.05	98.00	95.00	0.00	1419.50	1440.77	8118910.00	4.89	6684.46	6638.00
21	8	6	6790.00	26846.00	186.20	0	Spot (Block21, Row6, Column8)	6970.53	6842.00	518.54	0.01	0.07	6004.00	6018.09	6004.00	266.57	0.00	0.04	95.00	75.00	0.00	838.00	966.53	6789294.00	3.57	6469.26	6443.00
21	1	7	4690.00	27149.00	214.35	0	Spot (Block21, Row7, Column1)	6910.18	6924.00	304.78	0.00	0.04	5917.00	5974.63	5917.00	422.73	0.00	0.07	97.00	67.00	0.00	1007.00	993.18	9073063.00	2.21	6368.57	6362.00
21	2	7	4985.00	27149.00	209.25	0	Spot (Block21, Row7, Column2)	6913.69	6936.00	300.90	0.00	0.04	5910.00	5940.60	5910.00	305.69	0.00	0.05	99.00	88.00	0.00	1026.00	1003.69	8579892.00	3.18	6421.36	6424.50
21	3	7	5288.00	27149.00	232.05	0	Spot (Block21, Row7, Column3)	7071.74	7097.00	347.33	0.00	0.05	5978.00	6001.58	5978.00	295.09	0.00	0.05	97.00	91.00	0.00	1119.00	1093.74	10954121.00	3.63	6354.16	6275.50
21	4	7	5589.00	27145.00	216.25	0	Spot (Block21, Row7, Column4)	7213.39	7155.00	379.06	0.00	0.05	6105.00	6147.77	6105.00	298.36	0.00	0.05	98.00	94.00	0.00	1050.00	1108.39	9644306.00	3.57	6670.28	6652.00
21	5	7	5890.00	27143.00	222.35	0	Spot (Block21, Row7, Column5)	7391.68	7360.50	566.94	0.00	0.08	6181.00	6212.47	6181.00	295.33	0.00	0.05	99.00	96.00	0.00	1179.50	1210.68	10496180.00	3.99	6719.38	6649.00
21	6	7	6184.00	27140.00	211.80	0	Spot (Block21, Row7, Column6)	7420.64	7400.50	355.81	0.00	0.05	6132.00	6149.57	6132.00	273.88	0.00	0.04	99.00	99.00	0.00	1268.50	1288.64	9528101.00	4.64	6751.57	6759.00
21	7	7	6475.00	27140.00	202.35	0	Spot (Block21, Row7, Column7)	7139.27	7017.00	426.92	0.01	0.06	5984.00	6028.41	5984.00	273.66	0.00	0.05	100.00	96.00	0.00	1033.00	1155.27	8345806.00	4.06	6660.77	6491.00
21	8	7	6781.00	27146.00	100.15	0	Spot (Block21, Row7, Column8)	11268.09	11491.00	910.70	0.01	0.08	6152.00	6220.24	6152.00	434.45	0.00	0.07	100.00	100.00	0.00	5339.00	5116.09	2895899.00	11.62	8011.22	7880.00
21	1	8	4679.00	27449.00	149.10	0	Spot (Block21, Row8, Column1)	64921.18	65535.00	3611.09	0.00	0.06	5947.00	6049.89	5947.00	541.82	0.01	0.09	100.00	100.00	95.85	59588.00	58974.18	39082892.00	108.66	26916.35	22966.50
21	2	8	4989.00	27447.00	217.35	0	Spot (Block21, Row8, Column2)	7175.27	7118.50	369.73	0.00	0.05	5958.00	6039.38	5958.00	426.43	0.01	0.07	99.00	88.00	0.00	1160.50	1217.27	9686612.00	2.66	6524.61	6556.00
21	3	8	5274.00	27450.00	205.40	0	Spot (Block21, Row8, Column3)	7567.88	7387.00	738.85	0.01	0.10	6066.00	6119.87	6066.00	409.99	0.00	0.07	99.00	87.00	0.00	1321.00	1501.88	9089022.00	3.53	6704.15	6690.00
21	4	8	5586.00	27443.00	200.25	0	Spot (Block21, Row8, Column4)	7641.04	7589.00	556.26	0.00	0.07	6161.00	6193.61	6161.00	295.15	0.00	0.05	99.00	97.00	0.00	1428.00	1480.04	8695499.00	4.90	6763.71	6760.50
21	5	8	5881.00	27455.00	210.15	0	Spot (Block21, Row8, Column5)	7471.25	7269.50	1093.42	0.01	0.15	6166.00	6200.50	6166.00	305.90	0.00	0.05	99.00	93.00	0.00	1103.50	1305.25	9398835.00	4.15	6817.29	6646.00
21	6	8	6191.00	27450.00	205.15	0	Spot (Block21, Row8, Column6)	7407.10	7433.00	463.76	0.00	0.06	6087.50	6133.83	6087.50	307.03	0.00	0.05	99.00	96.00	0.00	1345.50	1319.60	8881109.00	4.15	6730.11	6713.00
21	7	8	6487.00	27450.00	191.10	0	Spot (Block21, Row8, Column7)	7273.94	7173.00	488.60	0.01	0.07	6117.50	6190.13	6117.50	366.97	0.01	0.06	99.00	82.00	0.00	1055.50	1156.44	7484880.00	2.95	6684.28	6673.00
21	8	8	6776.00	27449.00	146.25	0	Spot (Block21, Row8, Column8)	17853.56	17053.00	5416.37	0.02	0.30	6413.00	6457.42	6413.00	482.59	0.00	0.07	100.00	100.00	0.00	10640.00	11440.56	10408624.00	23.61	9272.37	8795.00
22	1	1	9186.00	25341.00	158.20	0	Spot (Block22, Row1, Column1)	65321.03	65535.00	1680.17	0.00	0.03	18869.00	19003.12	18869.00	1589.96	0.00	0.08	100.00	100.00	95.50	46666.00	46452.03	45006620.00	29.13	35931.90	32613.00
22	2	1	9483.00	25350.00	161.95	0	Spot (Block22, Row1, Column2)	26825.61	26243.00	3873.84	0.01	0.14	18178.50	18306.70	18178.50	1574.48	0.00	0.09	99.00	95.00	0.00	8064.50	8647.11	19368092.00	5.41	21064.73	20818.00
22	3	1	9788.00	25343.00	175.55	0	Spot (Block22, Row1, Column3)	27008.45	24813.00	6144.92	0.04	0.23	17836.50	17981.92	17836.50	1397.21	0.00	0.08	97.00	90.00	0.00	6976.50	9171.95	23254260.00	6.46	20534.05	20494.00
22	4	1	10079.00	25353.00	188.05	0	Spot (Block22, Row1, Column4)	24389.18	23723.00	3236.55	0.01	0.13	18117.00	18220.00	18117.00	1398.53	0.00	0.08	97.00	85.00	0.00	5606.00	6272.18	24316020.00	4.41	20314.70	20259.00
22	5	1	10381.00	25343.00	157.05	0	Spot (Block22, Row1, Column5)	32034.43	29309.00	8564.03	0.04	0.27	18051.50	18104.65	18051.50	1394.00	0.00	0.08	99.00	98.00	0.15	11257.50	13982.93	21751376.00	9.99	21689.05	21609.00
22	6	1	10685.00	25340.00	169.95	0	Spot (Block22, Row1, Column6)	31831.08	29527.00	7852.63	0.03	0.25	18101.00	18155.71	18101.00	1484.03	0.00	0.08	99.00	98.00	0.13	11426.00	13730.08	25433020.00	9.22	21581.28	21679.00
22	7	1	10990.00	25342.00	154.35	0	Spot (Block22, Row1, Column7)	50186.07	50844.50	13169.88	0.01	0.26	18370.00	18408.98	18370.00	1526.09	0.00	0.08	100.00	100.00	27.68	32474.50	31816.07	32821868.00	20.82	26895.76	25858.50
22	8	1	11296.00	25339.00	206.70	0	Spot (Block22, Row1, Column8)	22188.17	22000.50	1940.88	0.00	0.09	18551.00	18661.41	18551.00	1486.63	0.00	0.08	86.00	61.00	0.00	3449.50	3637.17	26936430.00	2.37	20133.88	19939.00
22	1	2	9173.00	25649.00	207.85	0	Spot (Block22, Row2, Column1)	21321.02	21305.00	1423.92	0.00	0.07	18836.50	18961.83	18836.50	1520.42	0.00	0.08	71.00	37.00	0.00	2468.50	2484.52	26203548.00	1.55	20101.62	20031.00
22	2	2	9478.00	25647.00	125.90	0	Spot (Block22, Row2, Column2)	36344.26	35961.00	6600.63	0.00	0.18	18212.00	18308.55	18212.00	1458.04	0.00	0.08	100.00	100.00	0.47	17749.00	18132.26	15409967.00	12.37	23861.43	23563.00
22	3	2	9787.00	25644.00	200.30	0	Spot (Block22, Row2, Column3)	22006.95	21817.00	1915.18	0.00	0.09	18001.00	18198.58	18001.00	1995.09	0.00	0.11	86.00	46.00	0.00	3816.00	4005.95	25065894.00	1.91	19790.95	19817.00
22	4	2	10090.00	25644.00	190.05	0	Spot (Block22, Row2, Column4)	28242.60	27300.00	4379.30	0.01	0.16	18405.50	18559.06	18405.50	2028.68	0.00	0.11	99.00	95.00	0.00	8894.50	9837.10	28750948.00	4.77	22076.30	22224.50
22	5	2	10386.00	25653.00	198.15	0	Spot (Block22, Row2, Column5)	27948.13	27763.00	3501.52	0.00	0.13	18254.00	18313.37	18254.00	1446.78	0.00	0.08	100.00	99.00	0.00	9509.00	9694.13	31245992.00	6.66	21469.07	21505.00
22	6	2	10682.00	25643.00	188.95	0	Spot (Block22, Row2, Column6)	22659.19	22603.00	2115.91	0.00	0.09	18144.00	18216.11	18144.00	1423.42	0.00	0.08	94.00	77.00	0.00	4459.00	4515.19	22817812.00	3.12	20329.16	20009.00
22	7	2	10988.00	25646.00	202.20	0	Spot (Block22, Row2, Column7)	23330.72	23075.00	2323.01	0.00	0.10	18350.50	18419.25	18350.50	1491.17	0.00	0.08	94.00	80.00	0.00	4724.50	4980.22	26970312.00	3.29	20315.49	20150.00
22	8	2	11281.00	25651.00	211.65	0	Spot (Block22, Row2, Column8)	21719.67	21554.00	1617.93	0.00	0.07	18486.00	18599.97	18486.00	1458.96	0.00	0.08	86.00	51.00	0.00	3068.00	3233.67	27714324.00	2.14	19916.35	19885.00
22	1	3	9188.00	25946.00	151.70	0	Spot (Block22, Row3, Column1)	40299.09	38450.00	11830.40	0.02	0.29	18656.50	18759.02	18656.50	1501.45	0.00	0.08	100.00	99.00	2.86	19793.50	21642.59	25348160.00	14.35	23437.59	23358.00
22	2	3	9491.00	25947.00	198.90	0	Spot (Block22, Row3, Column2)	21868.71	21753.00	1780.56	0.00	0.08	18257.00	18358.85	18257.00	1456.12	0.00	0.08	91.00	62.00	0.00	3496.00	3611.71	24580400.00	2.41	20040.87	20247.00
22	3	3	9777.00	25935.00	201.10	0	Spot (Block22, Row3, Column3)	22134.39	21807.00	2072.76	0.01	0.09	17977.00	18172.97	17977.00	2020.25	0.00	0.11	85.00	45.00	0.00	3830.00	4157.39	25410258.00	1.96	19598.70	19533.50
22	4	3	10083.00	25944.00	152.90	0	Spot (Block22, Row3, Column4)	34316.19	33075.00	8129.11	0.02	0.24	18125.00	18288.77	18125.00	2038.45	0.00	0.11	100.00	100.00	0.16	14950.00	16191.19	22065304.00	7.86	22542.05	22645.50
22	5	3	10389.00	25942.00	191.55	0	Spot (Block22, Row3, Column5)	22367.11	22174.00	1925.44	0.00	0.09	18172.00	18267.86	18172.00	1429.60	0.00	0.08	95.00	74.00	0.00	4002.00	4195.11	23127574.00	2.87	20118.59	19912.50
22	6	3	10683.00	25945.00	190.30	0	Spot (Block22, Row3, Column6)	26115.47	25839.00	3311.86	0.00	0.13	18172.00	18267.66	18172.00	1422.80	0.00	0.08	99.00	96.00	0.00	7667.00	7943.47	26585550.00	5.52	21601.95	21611.50
22	7	3	10989.00	25945.00	158.00	0	Spot (Block22, Row3, Column7)	32898.38	30996.00	8824.94	0.03	0.27	18290.00	18383.53	18290.00	1503.30	0.00	0.08	99.00	97.00	0.15	12706.00	14608.38	22469584.00	9.66	21910.39	21988.50
22	8	3	11285.00	25941.00	196.65	0	Spot (Block22, Row3, Column8)	22640.31	22430.00	1979.31	0.00	0.09	18535.00	18645.09	18535.00	1440.99	0.00	0.08	94.00	71.00	0.00	3895.00	4105.31	24723226.00	2.77	20187.98	20069.00
22	1	4	9186.00	26247.00	156.95	0	Spot (Block22, Row4, Column1)	33524.98	31683.00	7820.26	0.02	0.23	19104.50	19136.34	19104.50	1617.79	0.00	0.08	99.00	99.00	0.00	12578.50	14420.48	22696412.00	8.89	22407.00	22411.00
22	2	4	9474.00	26258.00	218.05	0	Spot (Block22, Row4, Column2)	26709.44	26576.00	3168.19	0.00	0.12	18712.00	18767.63	18712.00	1625.97	0.00	0.09	99.00	95.00	0.00	7864.00	7997.44	36298076.00	4.88	22329.75	21674.00
22	3	4	9786.00	26245.00	148.30	0	Spot (Block22, Row4, Column3)	56754.16	65535.00	11467.49	0.06	0.20	18114.00	18272.61	18114.00	1555.16	0.00	0.09	100.00	100.00	53.17	47421.00	38640.16	34052760.00	24.74	28666.45	27679.00
22	4	4	10076.00	26247.00	205.75	0	Spot (Block22, Row4, Column4)	21772.95	21443.50	1750.97	0.01	0.08	17967.00	18074.14	17967.00	1530.44	0.00	0.08	92.00	63.00	0.00	3476.50	3805.95	26214644.00	2.42	19462.67	19423.50
22	5	4	10378.00	26248.00	208.65	0	Spot (Block22, Row4, Column5)	21918.37	21734.00	1996.66	0.00	0.09	17901.00	18041.51	17901.00	1462.71	0.00	0.08	94.00	65.00	0.00	3833.00	4017.37	27266448.00	2.65	19540.44	19446.00
22	6	4	10688.00	26247.00	194.45	0	Spot (Block22, Row4, Column6)	26891.13	26652.00	2981.24	0.00	0.11	18101.00	18190.06	18101.00	1408.25	0.00	0.08	100.00	99.00	0.00	8551.00	8790.13	28665936.00	6.18	21434.11	21451.00
22	7	4	10982.00	26250.00	157.15	0	Spot (Block22, Row4, Column7)	31989.81	29596.00	9071.16	0.03	0.28	18239.00	18282.42	18239.00	1459.11	0.00	0.08	99.00	98.00	1.17	11357.00	13750.81	21817056.00	9.39	21700.56	21533.50
22	8	4	11281.00	26251.00	191.00	0	Spot (Block22, Row4, Column8)	23292.16	22846.50	2595.04	0.01	0.11	18440.00	18553.47	18440.00	1491.68	0.00	0.08	91.00	77.00	0.00	4406.50	4852.16	24037520.00	3.18	20344.06	20357.50
22	1	5	9188.00	26548.00	150.00	0	Spot (Block22, Row5, Column1)	35130.43	33598.00	7658.97	0.02	0.22	19591.00	19674.52	19591.00	1533.36	0.00	0.08	99.00	99.00	0.00	14007.00	15539.43	21710612.00	10.08	23706.38	23914.00
22	2	5	9473.00	26539.00	201.10	0	Spot (Block22, Row5, Column2)	24121.64	23836.50	2187.27	0.01	0.09	19341.50	19416.01	19341.50	1576.21	0.00	0.08	95.00	72.00	0.00	4495.00	4780.14	27595154.00	2.99	21420.34	21162.00
22	3	5	9783.00	26555.00	190.15	0	Spot (Block22, Row5, Column3)	30138.37	29678.00	4583.49	0.01	0.15	18694.00	18769.52	18694.00	1601.38	0.00	0.09	100.00	99.00	0.00	10984.00	11444.37	30680872.00	7.10	22865.22	22891.00
22	4	5	10087.00	26544.00	164.95	0	Spot (Block22, Row5, Column4)	27897.82	26809.50	5098.88	0.02	0.18	18186.00	18264.84	18186.00	1540.75	0.00	0.08	99.00	97.00	0.00	8623.50	9711.82	21090752.00	6.25	21205.00	21216.50
22	5	5	10386.00	26542.00	148.15	0	Spot (Block22, Row5, Column5)	59648.10	65535.00	9423.99	0.04	0.16	18053.00	18230.82	18053.00	1629.21	0.00	0.09	100.00	100.00	63.73	47482.00	41595.10	35848800.00	25.42	29879.81	28839.50
22	6	5	10692.00	26541.00	196.60	0	Spot (Block22, Row5, Column6)	23427.07	22727.50	4385.72	0.01	0.19	18019.00	18155.61	18019.00	1495.46	0.00	0.08	96.00	76.00	0.55	4708.50	5408.07	25629216.00	3.52	20122.98	19901.00
22	7	5	10985.00	26549.00	183.15	0	Spot (Block22, Row5, Column7)	25751.27	25653.00	2981.34	0.00	0.12	18164.00	18280.81	18164.00	1445.55	0.00	0.08	99.00	97.00	0.00	7489.00	7587.27	24437940.00	5.17	21021.37	20963.00
22	8	5	11290.00	26545.00	149.90	0	Spot (Block22, Row5, Column8)	40548.85	38410.00	11950.69	0.02	0.29	18525.00	18697.45	18525.00	1561.84	0.00	0.08	100.00	100.00	4.75	19885.00	22023.85	24775360.00	13.99	23576.32	23585.50
22	1	6	9187.00	26846.00	193.40	0	Spot (Block22, Row6, Column1)	27252.06	26920.00	3458.83	0.01	0.13	19628.50	19676.38	19628.50	1486.54	0.00	0.08	99.00	94.00	0.00	7291.50	7623.56	28587412.00	5.10	22588.10	22549.00
22	2	6	9486.00	26850.00	209.65	0	Spot (Block22, Row6, Column2)	25873.27	25741.00	2600.14	0.00	0.10	19498.50	19604.18	19498.50	1488.07	0.00	0.08	99.00	90.00	0.00	6242.50	6374.77	32263952.00	4.21	22194.95	22043.00
22	3	6	9774.00	26843.00	147.50	0	Spot (Block22, Row6, Column3)	46692.08	45213.00	12912.32	0.01	0.28	19031.00	19192.76	19031.00	1620.82	0.00	0.08	100.00	100.00	16.53	26182.00	27661.08	27688508.00	16.97	26252.46	25315.00
22	4	6	10087.00	26843.00	185.70	0	Spot (Block22, Row6, Column4)	25226.92	24739.00	3600.68	0.01	0.14	18461.00	18667.10	18461.00	1588.01	0.00	0.09	96.00	86.00	0.00	6278.00	6765.92	24470128.00	4.13	20908.92	20811.00
22	5	6	10384.00	26843.00	146.15	0	Spot (Block22, Row6, Column5)	59557.72	65535.00	9066.88	0.04	0.15	18285.50	18433.74	18285.50	1610.23	0.00	0.09	100.00	100.00	60.52	47249.50	41272.22	34543748.00	25.54	29661.36	28707.00
22	6	6	10689.00	26846.00	213.40	0	Spot (Block22, Row6, Column6)	21758.82	21754.00	1668.95	0.00	0.08	18129.00	18254.88	18129.00	1504.29	0.00	0.08	92.00	58.00	0.00	3625.00	3629.82	28351732.00	2.33	19340.99	19384.00
22	7	6	10988.00	26846.00	166.65	0	Spot (Block22, Row6, Column7)	33099.42	30462.50	8456.55	0.04	0.26	18520.00	18666.07	18520.00	1602.02	0.00	0.09	100.00	99.00	0.00	11942.50	14579.42	25486568.00	9.01	21946.66	22068.00
22	8	6	11290.00	26847.00	149.65	0	Spot (Block22, Row6, Column8)	40383.32	38305.50	11289.55	0.02	0.28	19046.00	19131.92	19046.00	1650.10	0.00	0.09	100.00	100.00	3.90	19259.50	21337.32	24876144.00	12.88	24104.60	24156.00
22	1	7	9182.00	27158.00	205.45	0	Spot (Block22, Row7, Column1)	28478.97	28262.00	3446.63	0.00	0.12	19809.00	19967.29	19809.00	1719.97	0.00	0.09	99.00	95.00	0.00	8453.00	8669.97	34146240.00	4.95	22956.65	22756.00
22	2	7	9497.00	27140.00	207.75	0	Spot (Block22, Row7, Column2)	23029.37	22877.00	1773.55	0.00	0.08	19341.50	19427.61	19341.50	1460.96	0.00	0.08	91.00	61.00	0.00	3535.50	3687.87	28372156.00	2.47	21043.58	20935.00
22	3	7	9784.00	27141.00	201.00	0	Spot (Block22, Row7, Column3)	22795.91	22611.50	2060.64	0.00	0.09	19222.50	19355.83	19222.50	1543.14	0.00	0.08	86.00	55.00	0.00	3389.00	3573.41	26215292.00	2.23	21077.27	20979.00
22	4	7	10081.00	27149.00	196.95	0	Spot (Block22, Row7, Column4)	22911.14	22726.00	1664.26	0.00	0.07	18897.00	19014.72	18897.00	1440.22	0.00	0.08	96.00	73.00	0.00	3829.00	4014.14	25179334.00	2.71	21044.46	20974.00
22	5	7	10388.00	27149.00	192.85	0	Spot (Block22, Row7, Column5)	27242.26	27250.50	3922.69	0.00	0.14	18604.00	18703.41	18604.00	1512.27	0.00	0.08	99.00	94.00	0.00	8646.50	8638.26	28658842.00	5.65	21991.14	21869.00
22	6	7	10683.00	27148.00	192.05	0	Spot (Block22, Row7, Column6)	26247.33	25337.00	5586.49	0.02	0.21	18673.00	18744.28	18673.00	1572.77	0.00	0.08	99.00	89.00	0.96	6664.00	7574.33	27270996.00	4.77	21424.27	21253.50
22	7	7	10978.00	27146.00	156.35	0	Spot (Block22, Row7, Column7)	38656.98	37884.00	9076.41	0.01	0.23	19078.00	19173.72	19078.00	1609.56	0.00	0.08	100.00	100.00	0.45	18806.00	19578.98	25977488.00	12.10	23600.53	23355.50
22	8	7	11286.00	27146.00	116.40	0	Spot (Block22, Row7, Column8)	42775.43	41394.00	6237.21	0.01	0.15	19442.50	19585.63	19442.50	1647.63	0.00	0.08	100.00	100.00	0.28	21951.50	23332.93	15185276.00	14.07	28166.81	27475.00
22	1	8	9177.00	27450.00	152.10	0	Spot (Block22, Row8, Column1)	64876.85	65535.00	3193.52	0.00	0.05	20634.50	20715.58	20634.50	1848.05	0.00	0.09	100.00	100.00	92.77	44900.50	44242.35	41262048.00	23.90	35796.74	32428.50
22	2	8	9485.00	27450.00	193.15	0	Spot (Block22, Row8, Column2)	24121.04	24239.00	2194.89	0.00	0.09	19632.00	19766.00	19632.00	1688.55	0.00	0.09	89.00	66.00	0.00	4607.00	4489.04	25399464.00	2.58	21741.71	21608.00
22	3	8	9781.00	27444.00	154.80	0	Spot (Block22, Row8, Column3)	34157.32	32147.00	8276.08	0.03	0.24	19582.00	19702.06	19582.00	1597.77	0.00	0.08	100.00	99.00	0.46	12565.00	14575.32	22441368.00	9.05	23495.82	23426.50
22	4	8	10078.00	27443.00	185.15	0	Spot (Block22, Row8, Column4)	25426.88	24913.00	3096.93	0.01	0.12	19492.00	19605.34	19492.00	1581.18	0.00	0.08	94.00	79.00	0.00	5421.00	5934.88	24486082.00	3.68	21800.89	21656.00
22	5	8	10380.00	27447.00	202.70	0	Spot (Block22, Row8, Column5)	23389.01	23244.00	1918.22	0.00	0.08	19254.00	19304.30	19254.00	1538.93	0.00	0.08	92.00	66.00	0.00	3990.00	4135.01	27294984.00	2.65	20962.49	20880.00
22	6	8	10683.00	27448.00	183.35	0	Spot (Block22, Row8, Column6)	29689.05	28959.00	4961.54	0.01	0.17	19103.50	19222.84	19103.50	1568.20	0.00	0.08	100.00	98.00	0.00	9855.50	10585.55	27907698.00	6.67	23071.64	22984.00
22	7	8	10993.00	27448.00	164.45	0	Spot (Block22, Row8, Column7)	30684.61	30148.00	5611.83	0.01	0.18	19316.50	19468.10	19316.50	1585.09	0.00	0.08	99.00	97.00	0.00	10831.50	11368.11	22982766.00	7.08	22739.97	22438.00
22	8	8	11277.00	27447.00	151.05	0	Spot (Block22, Row8, Column8)	39570.46	39145.00	8915.04	0.00	0.23	19440.00	19557.33	19440.00	1574.85	0.00	0.08	100.00	100.00	0.97	19705.00	20130.46	24533688.00	12.71	24926.11	25042.00
23	1	1	13689.00	25342.00	160.45	0	Spot (Block23, Row1, Column1)	65196.02	65535.00	1889.11	0.00	0.03	13806.00	13973.60	13806.00	1369.20	0.01	0.10	100.00	100.00	92.94	51729.00	51390.02	46159232.00	37.41	33406.20	30638.00
23	2	1	13984.00	25347.00	194.15	0	Spot (Block23, Row1, Column2)	17326.14	17121.00	2205.80	0.01	0.13	13180.50	13320.45	13180.50	1204.15	0.00	0.09	92.00	75.00	0.00	3940.50	4145.64	18435006.00	3.33	14501.54	14427.00
23	3	1	14291.00	25344.00	196.65	0	Spot (Block23, Row1, Column3)	17512.82	16884.50	2607.67	0.02	0.15	13139.00	13265.03	13139.00	1272.51	0.00	0.10	93.00	69.00	0.00	3745.50	4373.82	19124012.00	3.34	14800.87	14724.50
23	4	1	14586.00	25344.00	187.80	0	Spot (Block23, Row1, Column4)	17149.59	16986.00	1663.04	0.00	0.10	13152.50	13258.25	13152.50	1175.61	0.00	0.09	98.00	82.00	0.00	3833.50	3997.09	17029534.00	3.31	14733.73	14668.50
23	5	1	14887.00	25342.00	157.70	0	Spot (Block23, Row1, Column5)	25900.64	23422.00	8151.23	0.04	0.31	13042.50	13162.92	13042.50	1074.11	0.00	0.08	100.00	99.00	0.00	10379.50	12858.14	17741944.00	11.86	16178.71	16228.50
23	6	1	15189.00	25340.00	169.10	0	Spot (Block23, Row1, Column6)	23333.17	21476.00	6149.59	0.04	0.26	13103.00	13227.27	13103.00	1317.87	0.00	0.10	100.00	99.00	0.00	8373.00	10230.17	18479874.00	7.67	15493.88	15530.00
23	7	1	15493.00	25340.00	157.40	0	Spot (Block23, Row1, Column7)	32142.84	30609.50	10052.80	0.02	0.31	13103.00	13229.25	13103.00	1289.37	0.00	0.10	100.00	100.00	0.15	17506.50	19039.84	21921420.00	14.67	17887.67	17237.50
23	8	1	15798.00	25332.00	207.80	0	Spot (Block23, Row1, Column8)	16331.52	16227.00	1551.24	0.00	0.09	13425.50	13528.53	13425.50	1078.14	0.00	0.08	90.00	67.00	0.00	2801.50	2906.02	20153100.00	2.60	14462.16	14437.50
23	1	2	13670.00	25641.00	222.80	0	Spot (Block23, Row2, Column1)	15509.11	15418.00	1184.33	0.00	0.08	13555.00	13641.33	13555.00	1178.39	0.00	0.09	71.00	34.00	0.00	1863.00	1954.11	22053936.00	1.59	14279.28	14159.50
23	2	2	13978.00	25648.00	131.20	0	Spot (Block23, Row2, Column2)	20931.06	20776.00	2574.99	0.00	0.12	13208.00	13333.71	13208.00	1198.32	0.00	0.09	100.00	98.00	0.00	7568.00	7723.06	9670151.00	6.34	15955.68	15959.50
23	3	2	14287.00	25642.00	193.40	0	Spot (Block23, Row2, Column3)	16480.46	16272.00	1610.60	0.01	0.10	13241.00	13385.23	13241.00	1349.92	0.00	0.10	91.00	60.00	0.00	3031.00	3239.46	17271522.00	2.29	14731.61	14777.50
23	4	2	14589.00	25646.00	184.20	0	Spot (Block23, Row2, Column4)	17648.37	17554.00	1385.35	0.00	0.08	13141.00	13257.79	13141.00	1188.31	0.00	0.09	99.00	95.00	0.00	4413.00	4507.37	16889488.00	3.69	15605.68	15493.50
23	5	2	14889.00	25644.00	192.70	0	Spot (Block23, Row2, Column5)	18525.40	18181.50	1854.97	0.01	0.10	13039.50	13164.81	13039.50	1025.80	0.00	0.08	99.00	99.00	0.00	5142.00	5485.90	19488716.00	5.23	15342.42	15407.00
23	6	2	15179.00	25642.00	197.55	0	Spot (Block23, Row2, Column6)	16109.65	15975.00	1252.48	0.00	0.08	13042.00	13148.52	13042.00	960.71	0.00	0.07	99.00	78.00	0.00	2933.00	3067.65	17768936.00	3.08	14541.01	14420.00
23	7	2	15485.00	25644.00	200.75	0	Spot (Block23, Row2, Column7)	16163.78	15953.50	1622.81	0.01	0.10	13074.50	13133.54	13074.50	1012.20	0.00	0.08	90.00	72.00	0.00	2879.00	3089.28	18426716.00	2.99	14149.15	13932.00
23	8	2	15793.00	25653.00	197.25	0	Spot (Block23, Row2, Column8)	15104.36	14954.00	1032.57	0.00	0.07	13178.00	13238.96	13178.00	1131.89	0.00	0.09	72.00	36.00	0.00	1776.00	1926.36	16645005.00	1.65	14274.92	14161.00
23	1	3	13689.00	25944.00	160.75	0	Spot (Block23, Row3, Column1)	23425.95	22105.00	5776.35	0.03	0.25	13316.50	13435.37	13316.50	1036.41	0.00	0.08	99.00	99.00	0.00	8788.50	10109.45	16796404.00	9.64	15991.74	15846.00
23	2	3	13990.00	25947.00	191.80	0	Spot (Block23, Row3, Column2)	16607.48	16517.00	1244.00	0.00	0.07	13298.00	13371.45	13298.00	1066.04	0.00	0.08	99.00	79.00	0.00	3219.00	3309.48	17304998.00	3.04	14815.83	14772.00
23	3	3	14270.00	25935.00	176.85	0	Spot (Block23, Row3, Column3)	17418.88	16707.00	3550.91	0.02	0.20	13181.00	13279.20	13181.00	1429.98	0.00	0.11	95.00	72.00	0.00	3526.00	4237.88	15224100.00	2.89	14932.04	14892.00
23	4	3	14582.00	25940.00	174.05	0	Spot (Block23, Row3, Column4)	20364.70	19345.50	4270.63	0.02	0.21	12828.00	12892.37	12828.00	985.25	0.00	0.08	99.00	97.00	0.00	6517.50	7536.70	17187812.00	7.58	15175.75	15190.00
23	5	3	14893.00	25946.00	185.85	0	Spot (Block23, Row3, Column5)	15885.63	15594.00	1459.16	0.01	0.09	12757.00	12830.37	12757.00	998.34	0.00	0.08	95.00	77.00	0.00	2837.00	3128.63	15409065.00	3.06	13995.78	14013.50
23	6	3	15194.00	25942.00	189.85	0	Spot (Block23, Row3, Column6)	15724.33	15708.50	1090.52	0.00	0.07	12930.00	12983.10	12930.00	960.77	0.00	0.07	97.00	75.00	0.00	2778.50	2794.33	15975924.00	2.85	14429.39	14273.50
23	7	3	15489.00	25943.00	159.55	0	Spot (Block23, Row3, Column7)	20322.65	19235.00	3977.35	0.02	0.20	13026.00	13093.77	13026.00	1006.81	0.00	0.08	99.00	98.00	0.00	6209.00	7296.65	14286826.00	7.18	14959.69	14973.00
23	8	3	15797.00	25942.00	196.15	0	Spot (Block23, Row3, Column8)	15228.70	14955.00	1121.17	0.01	0.07	13138.00	13181.44	13138.00	992.60	0.00	0.08	86.00	45.00	0.00	1817.00	2090.70	16629743.00	2.06	14157.41	14312.00
23	1	4	13691.00	26246.00	165.30	0	Spot (Block23, Row4, Column1)	21808.41	20778.00	4441.70	0.02	0.20	13488.00	13593.74	13488.00	1184.58	0.00	0.09	99.00	98.00	0.00	7290.00	8320.41	16508967.00	6.93	15694.79	15641.00
23	2	4	13987.00	26249.00	201.75	0	Spot (Block23, Row4, Column2)	16384.56	16264.50	1273.92	0.00	0.08	13358.00	13427.91	13358.00	1049.70	0.00	0.08	97.00	71.00	0.00	2906.50	3026.56	18907772.00	2.82	14700.93	14749.00
23	3	4	14289.00	26242.00	157.50	0	Spot (Block23, Row4, Column3)	36568.30	34877.50	11099.86	0.02	0.30	13124.50	13241.01	13124.50	1417.02	0.00	0.11	100.00	100.00	1.46	21753.00	23443.80	25012740.00	16.46	19371.70	18220.00
23	4	4	14581.00	26258.00	211.30	0	Spot (Block23, Row4, Column4)	15095.93	14909.50	1262.66	0.01	0.08	12683.00	12799.85	12683.00	1336.04	0.00	0.10	79.00	36.00	0.00	2226.50	2412.93	19202040.00	1.72	13428.34	13403.00
23	5	4	14873.00	26247.00	199.55	0	Spot (Block23, Row4, Column5)	15073.43	14831.50	1336.39	0.01	0.09	12567.00	12638.13	12567.00	996.42	0.00	0.08	91.00	58.00	0.00	2264.50	2506.43	17063128.00	2.44	13641.11	13583.50
23	6	4	15184.00	26242.00	199.45	0	Spot (Block23, Row4, Column6)	17936.73	17732.00	1823.81	0.00	0.10	12673.00	12743.26	12673.00	963.07	0.00	0.08	100.00	99.00	0.00	5059.00	5263.73	20250560.00	5.39	14350.55	14301.50
23	7	4	15484.00	26249.00	157.75	0	Spot (Block23, Row4, Column7)	22309.62	20469.00	6127.81	0.04	0.27	13002.00	13089.67	13002.00	999.58	0.00	0.08	99.00	98.00	0.00	7467.00	9307.62	15237469.00	9.22	15504.00	15318.00
23	8	4	15788.00	26251.00	170.00	0	Spot (Block23, Row4, Column8)	18095.41	18206.00	2239.70	0.00	0.12	13343.00	13388.17	13343.00	988.70	0.00	0.07	97.00	88.00	0.00	4863.00	4752.41	14584900.00	4.76	14866.64	14876.50
23	1	5	13690.00	26543.00	167.20	0	Spot (Block23, Row5, Column1)	20529.63	20113.00	3336.98	0.01	0.16	13622.00	13744.79	13622.00	1118.72	0.00	0.08	99.00	97.00	0.00	6491.00	6907.63	15910466.00	6.06	15858.21	15944.00
23	2	5	13988.00	26543.00	204.30	0	Spot (Block23, Row5, Column2)	16048.32	15792.00	1223.50	0.01	0.08	13471.00	13542.37	13471.00	990.22	0.00	0.07	93.00	62.00	0.00	2321.00	2577.32	19001204.00	2.53	14396.59	14357.50
23	3	5	14287.00	26550.00	205.10	0	Spot (Block23, Row5, Column3)	16779.12	16651.50	1450.24	0.00	0.09	13325.00	13415.78	13325.00	1153.73	0.00	0.09	96.00	77.00	0.00	3326.50	3454.12	20034266.00	2.92	14748.86	14717.00
23	4	5	14584.00	26547.00	168.65	0	Spot (Block23, Row5, Column4)	19022.03	18327.50	3229.64	0.02	0.17	12937.00	13041.85	12937.00	1106.92	0.00	0.08	99.00	94.00	0.00	5390.50	6085.03	14951318.00	5.40	14839.26	14879.00
23	5	5	14889.00	26539.00	152.75	0	Spot (Block23, Row5, Column5)	40267.92	38517.00	13157.84	0.02	0.33	12889.00	13057.64	12889.00	1324.44	0.01	0.10	100.00	100.00	4.51	25628.00	27378.92	25892308.00	20.54	19143.15	18333.00
23	6	5	15190.00	26542.00	205.65	0	Spot (Block23, Row5, Column6)	16123.27	15877.00	1497.81	0.01	0.09	12935.00	13039.45	12935.00	1094.93	0.00	0.08	96.00	73.00	0.00	2942.00	3188.27	19380168.00	2.82	14288.34	14347.00
23	7	5	15492.00	26543.00	205.40	0	Spot (Block23, Row5, Column7)	15917.03	15648.50	1590.67	0.01	0.10	13203.00	13301.97	13203.00	1099.64	0.00	0.08	89.00	57.00	0.00	2445.50	2714.03	19068606.00	2.38	14278.29	14131.00
23	8	5	15785.00	26543.00	147.70	0	Spot (Block23, Row5, Column8)	29844.03	28434.00	8485.98	0.02	0.28	13599.50	13666.55	13599.50	1064.62	0.00	0.08	100.00	100.00	0.00	14834.50	16244.53	17757198.00	15.20	17738.88	17399.00
23	1	6	13687.00	26843.00	198.00	0	Spot (Block23, Row6, Column1)	16682.17	16659.00	1289.57	0.00	0.08	13728.00	13866.27	13728.00	1122.75	0.00	0.08	93.00	66.00	0.00	2931.00	2954.17	18583938.00	2.51	14894.89	14691.00
23	2	6	13992.00	26845.00	214.15	0	Spot (Block23, Row6, Column2)	16333.15	16164.00	1730.00	0.00	0.11	13570.00	13653.18	13570.00	1011.38	0.00	0.07	92.00	64.00	0.00	2594.00	2763.15	21380072.00	2.65	14754.88	14530.50
23	3	6	14278.00	26840.00	151.80	0	Spot (Block23, Row6, Column3)	31033.44	29284.50	9025.82	0.03	0.29	13559.00	13646.34	13559.00	1181.40	0.00	0.09	100.00	100.00	0.16	15725.50	17474.44	19551076.00	14.72	17675.10	17184.00
23	4	6	14591.00	26845.00	177.50	0	Spot (Block23, Row6, Column4)	17936.50	17678.50	2189.62	0.01	0.12	13313.50	13466.32	13313.50	1282.41	0.00	0.10	93.00	81.00	0.00	4365.00	4623.00	15819991.00	3.49	14780.54	14640.00
23	5	6	14888.00	26845.00	148.15	0	Spot (Block23, Row6, Column5)	41481.69	39679.00	12178.20	0.02	0.29	13407.00	13543.92	13407.00	1334.16	0.00	0.10	100.00	100.00	5.17	26272.00	28074.69	24889040.00	20.94	20898.70	20451.00
23	6	6	15185.00	26843.00	191.65	0	Spot (Block23, Row6, Column6)	16739.14	16485.00	1493.48	0.01	0.09	13393.00	13536.90	13393.00	1245.28	0.00	0.09	96.00	68.00	0.00	3092.00	3346.14	17325004.00	2.57	14734.05	14786.00
23	7	6	15487.00	26845.00	157.15	0	Spot (Block23, Row6, Column7)	25351.12	24003.00	6380.73	0.02	0.25	13568.50	13705.46	13568.50	1187.95	0.00	0.09	100.00	99.00	0.00	10434.50	11782.62	17289468.00	9.80	16337.68	16306.00
23	8	6	15789.00	26847.00	152.90	0	Spot (Block23, Row6, Column8)	26984.92	25816.50	7301.03	0.02	0.27	13954.00	14024.21	13954.00	1159.58	0.00	0.08	100.00	99.00	0.00	11862.50	13030.92	17324316.00	11.18	16946.78	16921.50
23	1	7	13684.00	27146.00	200.40	0	Spot (Block23, Row7, Column1)	16676.42	16488.00	1224.79	0.00	0.07	14029.00	14141.91	14029.00	1316.40	0.00	0.09	85.00	45.00	0.00	2459.00	2647.42	19061152.00	1.93	15058.13	14969.00
23	2	7	13993.00	27153.00	214.90	0	Spot (Block23, Row7, Column2)	16198.22	16031.00	1818.94	0.00	0.11	13445.00	13582.97	13445.00	1026.65	0.00	0.08	91.00	62.00	0.00	2586.00	2753.22	21349244.00	2.55	14562.74	14240.00
23	3	7	14283.00	27148.00	197.65	0	Spot (Block23, Row7, Column3)	16403.25	16309.00	1277.65	0.00	0.08	13609.00	13776.66	13609.00	1223.52	0.01	0.09	91.00	56.00	0.00	2700.00	2794.25	18158396.00	2.15	15239.93	15083.00
23	4	7	14595.00	27143.00	204.30	0	Spot (Block23, Row7, Column4)	16009.06	15877.00	1178.26	0.00	0.07	13627.00	13721.01	13627.00	1173.36	0.00	0.09	82.00	47.00	0.00	2250.00	2382.06	19018748.00	1.95	14808.53	14729.00
23	5	7	14887.00	27146.00	197.20	0	Spot (Block23, Row7, Column5)	18013.06	17711.50	1857.61	0.01	0.10	13645.00	13750.71	13645.00	1107.77	0.00	0.08	98.00	89.00	0.00	4066.50	4368.06	19814368.00	3.85	15646.55	15399.00
23	6	7	15191.00	27146.00	206.70	0	Spot (Block23, Row7, Column6)	16614.41	16350.00	1317.34	0.01	0.08	13680.50	13806.41	13680.50	1062.06	0.00	0.08	95.00	72.00	0.00	2669.50	2933.91	20186504.00	2.64	14787.19	14928.00
23	7	7	15481.00	27144.00	157.45	0	Spot (Block23, Row7, Column7)	26237.39	25058.50	5987.62	0.02	0.23	13818.50	13894.47	13818.50	1128.91	0.00	0.08	100.00	99.00	0.00	11240.00	12418.89	17841426.00	10.93	17186.47	17287.00
23	8	7	15799.00	27136.00	189.60	0	Spot (Block23, Row7, Column8)	22860.38	22640.50	2294.25	0.00	0.10	13979.00	14022.38	13979.00	1156.54	0.00	0.08	100.00	99.00	0.00	8661.50	8881.38	23134686.00	7.64	17007.62	16819.50
23	1	8	13680.00	27448.00	152.45	0	Spot (Block23, Row8, Column1)	64828.52	65535.00	3532.71	0.00	0.05	14786.00	14941.17	14786.00	1748.63	0.00	0.12	100.00	100.00	94.20	50749.00	50042.52	41360968.00	28.53	32367.56	29755.00
23	2	8	13984.00	27450.00	204.10	0	Spot (Block23, Row8, Column2)	17177.03	17111.00	1488.09	0.00	0.09	13743.00	13929.57	13743.00	1212.97	0.01	0.09	95.00	71.00	0.00	3368.00	3434.03	20457838.00	2.68	15118.03	15178.00
23	3	8	14277.00	27442.00	157.70	0	Spot (Block23, Row8, Column3)	22999.23	21759.50	5532.75	0.02	0.24	13700.00	13840.17	13700.00	1157.27	0.00	0.08	100.00	95.00	0.00	8059.50	9299.23	15823470.00	7.91	16425.08	16483.50
23	4	8	14589.00	27435.00	180.90	0	Spot (Block23, Row8, Column4)	16509.31	16284.00	1419.25	0.01	0.09	13696.00	13795.08	13696.00	1247.74	0.00	0.09	89.00	52.00	0.00	2588.00	2813.31	15271111.00	2.18	14826.50	14738.50
23	5	8	14879.00	27445.00	209.90	0	Spot (Block23, Row8, Column5)	16259.69	16039.50	2000.44	0.01	0.12	13667.00	13760.52	13667.00	1080.79	0.00	0.08	85.00	54.00	0.00	2372.50	2592.69	20389656.00	2.31	14581.46	14473.00
23	6	8	15193.00	27444.00	197.65	0	Spot (Block23, Row8, Column6)	17380.23	17230.00	1670.75	0.00	0.10	13776.00	13880.64	13776.00	1103.59	0.00	0.08	94.00	78.00	0.00	3454.00	3604.23	19239916.00	3.17	15472.37	15226.00
23	7	8	15494.00	27442.00	161.00	0	Spot (Block23, Row8, Column7)	20156.19	19884.00	2847.17	0.01	0.14	13953.00	14029.09	13953.00	1145.79	0.00	0.08	99.00	94.00	0.00	5931.00	6203.19	14310895.00	5.35	16089.73	16039.00
23	8	8	15783.00	27446.00	148.80	0	Spot (Block23, Row8, Column8)	29840.81	29438.50	7836.09	0.01	0.26	13939.00	14074.86	13939.00	1326.96	0.00	0.09	100.00	100.00	0.50	15499.50	15901.81	18083544.00	11.88	18501.99	17632.00
24	1	1	18187.00	25340.00	159.45	0	Spot (Block24, Row1, Column1)	64491.70	65535.00	3070.01	0.01	0.05	6339.00	6449.68	6339.00	568.91	0.01	0.09	100.00	100.00	84.10	59196.00	58152.70	45015632.00	102.02	25935.22	23962.50
24	2	1	18482.00	25345.00	155.50	0	Spot (Block24, Row1, Column2)	12195.73	11829.50	2894.16	0.01	0.24	6333.00	6418.19	6333.00	454.81	0.01	0.07	100.00	100.00	0.00	5496.50	5862.73	8097962.00	12.70	7898.21	7891.00
24	3	1	18788.00	25347.00	187.05	0	Spot (Block24, Row1, Column3)	7970.81	7779.50	778.95	0.01	0.10	6287.00	6320.49	6287.00	296.08	0.00	0.05	99.00	98.00	0.00	1492.50	1683.81	7891104.00	5.57	6913.98	6921.00
24	4	1	19077.00	25342.00	163.30	0	Spot (Block24, Row1, Column4)	10311.54	9857.50	1994.31	0.02	0.19	6347.00	6379.88	6347.00	308.22	0.00	0.05	100.00	100.00	0.00	3510.50	3964.54	7548050.00	12.76	7468.62	7417.00
24	5	1	19383.00	25337.00	159.80	0	Spot (Block24, Row1, Column5)	11242.79	10419.00	2626.76	0.03	0.23	6392.00	6431.31	6392.00	331.67	0.00	0.05	100.00	100.00	0.00	4027.00	4850.79	7937410.00	14.51	7654.02	7682.50
24	6	1	19690.00	25341.00	161.00	0	Spot (Block24, Row1, Column6)	16330.52	14561.00	5970.67	0.05	0.37	6313.00	6430.63	6313.00	1388.95	0.01	0.22	99.00	96.00	0.00	8248.00	10017.52	11725315.00	7.13	8584.63	8304.50
24	7	1	19992.00	25340.00	157.95	0	Spot (Block24, Row1, Column7)	16078.07	15189.00	5096.65	0.02	0.32	6262.00	6301.06	6262.00	300.76	0.00	0.05	100.00	100.00	0.00	8927.00	9816.07	11109946.00	32.51	8666.75	8685.00
24	8	1	20296.00	25348.00	204.25	0	Spot (Block24, Row1, Column8)	7662.35	7649.00	509.80	0.00	0.07	6358.00	6369.03	6358.00	261.77	0.00	0.04	99.00	93.00	0.00	1291.00	1304.35	9095212.00	4.94	6799.48	6794.00
24	1	2	18183.00	25651.00	203.75	0	Spot (Block24, Row2, Column1)	7384.52	7361.00	332.55	0.00	0.05	6475.00	6522.63	6475.00	435.42	0.00	0.07	93.00	52.00	0.00	886.00	909.52	8706350.00	1.98	6884.05	6907.00
24	2	2	18481.00	25646.00	139.35	0	Spot (Block24, Row2, Column2)	9351.27	9302.00	731.56	0.00	0.08	6467.00	6496.69	6467.00	286.02	0.00	0.04	100.00	100.00	0.00	2835.00	2884.27	4937473.00	9.98	7702.20	7697.50
24	3	2	18779.00	25645.00	195.85	0	Spot (Block24, Row2, Column3)	7713.27	7676.50	484.93	0.00	0.06	6297.00	6329.12	6297.00	298.31	0.00	0.05	99.00	96.00	0.00	1379.50	1416.27	8392043.00	4.64	6934.89	6938.50
24	4	2	19090.00	25644.00	194.35	0	Spot (Block24, Row2, Column4)	7937.65	8072.00	509.83	0.01	0.06	6196.50	6243.24	6196.50	297.25	0.00	0.05	100.00	99.00	0.00	1875.50	1741.15	8485348.00	5.70	6988.01	6932.50
24	5	2	19394.00	25640.00	194.25	0	Spot (Block24, Row2, Column5)	8132.00	8036.00	648.99	0.01	0.08	6175.00	6201.57	6175.00	252.97	0.00	0.04	100.00	100.00	0.00	1861.00	1957.00	8709368.00	7.63	6810.70	6770.50
24	6	2	19688.00	25644.00	202.35	0	Spot (Block24, Row2, Column6)	7415.08	7451.00	485.92	0.00	0.07	6146.00	6250.96	6146.00	1491.87	0.01	0.24	32.00	0.00	0.00	1305.00	1269.08	8616327.00	0.78	6682.06	6663.00
24	7	2	19987.00	25644.00	186.70	0	Spot (Block24, Row2, Column7)	7864.31	7849.00	633.12	0.00	0.08	6182.00	6214.02	6182.00	249.93	0.00	0.04	100.00	99.00	0.00	1667.00	1682.31	7730616.00	6.60	6814.72	6799.00
24	8	2	20298.00	25639.00	213.05	0	Spot (Block24, Row2, Column8)	7225.20	7229.00	284.80	0.00	0.04	6377.00	6388.35	6377.00	258.81	0.00	0.04	98.00	87.00	0.00	852.00	848.20	9363855.00	3.23	6689.62	6670.00
24	1	3	18192.00	25946.00	170.50	0	Spot (Block24, Row3, Column1)	9755.76	9365.00	1730.06	0.02	0.18	6522.00	6569.22	6522.00	330.11	0.00	0.05	100.00	98.00	0.00	2843.00	3233.76	7863140.00	9.65	7441.72	7453.50
24	2	3	18493.00	25947.00	193.60	0	Spot (Block24, Row3, Column2)	7952.88	7938.50	470.30	0.00	0.06	6440.00	6465.32	6440.00	284.85	0.00	0.04	100.00	97.00	0.00	1498.50	1512.88	8366428.00	5.22	7020.39	6951.50
24	3	3	18779.00	25936.00	163.70	0	Spot (Block24, Row3, Column3)	9237.64	8765.00	1874.72	0.02	0.20	6210.00	6264.65	6210.00	401.85	0.00	0.06	100.00	98.00	0.00	2555.00	3027.64	6845094.00	7.40	7134.40	7102.00
24	4	3	19084.00	25939.00	153.90	0	Spot (Block24, Row3, Column4)	18889.19	18130.00	6994.59	0.02	0.37	6055.00	6110.80	6055.00	327.49	0.00	0.05	100.00	100.00	0.00	12075.00	12834.19	12410199.00	39.02	8860.74	8170.00
24	5	3	19394.00	25940.00	179.80	0	Spot (Block24, Row3, Column5)	7511.96	7391.00	655.57	0.01	0.09	6021.00	6052.31	6021.00	268.17	0.00	0.04	99.00	97.00	0.00	1370.00	1490.96	6798325.00	5.44	6595.56	6620.00
24	6	3	19695.00	25944.00	197.90	0	Spot (Block24, Row3, Column6)	7094.75	7091.00	299.53	0.00	0.04	6011.50	6034.31	6011.50	219.49	0.00	0.04	100.00	99.00	0.00	1079.50	1083.25	7839703.00	4.83	6507.15	6493.50
24	7	3	19991.00	25937.00	176.40	0	Spot (Block24, Row3, Column7)	8483.00	8288.50	1148.17	0.01	0.14	6135.00	6167.25	6135.00	245.19	0.00	0.04	100.00	100.00	0.00	2153.50	2348.00	7397174.00	9.44	6924.79	6937.50
24	8	3	20292.00	25932.00	202.40	0	Spot (Block24, Row3, Column8)	7403.69	7389.00	376.64	0.00	0.05	6389.00	6404.31	6389.00	279.49	0.00	0.04	97.00	87.00	0.00	1000.00	1014.69	8610489.00	3.58	6742.62	6678.00
24	1	4	18191.00	26243.00	152.25	0	Spot (Block24, Row4, Column1)	21247.37	19623.00	7683.42	0.03	0.36	6599.50	6688.18	6599.50	398.14	0.01	0.06	100.00	100.00	0.00	13023.50	14647.87	13555822.00	36.57	9982.05	9728.00
24	2	4	18487.00	26246.00	208.80	0	Spot (Block24, Row4, Column2)	7710.81	7663.00	390.55	0.00	0.05	6436.00	6505.31	6436.00	415.13	0.00	0.06	99.00	89.00	0.00	1227.00	1274.81	9599954.00	2.90	6967.53	6939.50
24	3	4	18788.00	26242.00	149.60	0	Spot (Block24, Row4, Column3)	49125.96	54309.00	17202.57	0.04	0.35	6142.00	6228.77	6142.00	437.47	0.01	0.07	100.00	100.00	39.84	48167.00	42983.96	30212672.00	98.06	17011.77	15364.50
24	4	4	19085.00	26245.00	207.60	0	Spot (Block24, Row4, Column4)	7163.10	7167.00	337.71	0.00	0.05	6017.00	6089.78	6017.00	357.77	0.01	0.06	99.00	90.00	0.00	1150.00	1146.10	8767638.00	3.00	6493.61	6499.00
24	5	4	19379.00	26244.00	201.75	0	Spot (Block24, Row4, Column5)	7462.77	7085.00	2074.08	0.02	0.28	5991.00	6030.45	5991.00	315.24	0.00	0.05	99.00	93.00	0.00	1094.00	1471.77	8634429.00	4.54	6568.05	6543.00
24	6	4	19692.00	26238.00	196.70	0	Spot (Block24, Row4, Column6)	7985.50	7923.00	467.15	0.00	0.06	5996.00	6009.33	5996.00	213.10	0.00	0.04	100.00	100.00	0.00	1927.00	1989.50	8768075.00	9.27	6732.42	6667.00
24	7	4	19987.00	26246.00	176.55	0	Spot (Block24, Row4, Column7)	9159.19	8592.50	1773.05	0.03	0.19	6104.00	6152.71	6104.00	274.43	0.00	0.04	100.00	100.00	0.00	2488.50	3055.19	7986814.00	10.96	7052.58	7065.00
24	8	4	20290.00	26251.00	166.60	0	Spot (Block24, Row4, Column8)	9696.24	9717.50	1310.71	0.00	0.14	6440.00	6454.49	6440.00	327.77	0.00	0.05	100.00	99.00	0.00	3277.50	3256.24	7466104.00	9.89	7304.94	7288.50
24	1	5	18193.00	26542.00	148.40	0	Spot (Block24, Row5, Column1)	19050.87	16992.00	7950.49	0.05	0.42	6754.00	6788.05	6754.00	369.08	0.00	0.05	100.00	100.00	0.00	10238.00	12296.87	11544827.00	33.23	9645.35	9354.00
24	2	5	18489.00	26539.00	196.95	0	Spot (Block24, Row5, Column2)	7831.26	7832.50	413.96	0.00	0.05	6523.00	6561.61	6523.00	341.82	0.00	0.05	99.00	92.00	0.00	1309.50	1308.26	8614391.00	3.71	7085.13	7039.00
24	3	5	18792.00	26548.00	202.95	0	Spot (Block24, Row5, Column3)	7861.11	7885.00	487.34	0.00	0.06	6324.00	6387.89	6324.00	424.54	0.00	0.07	99.00	90.00	0.00	1561.00	1537.11	9181772.00	3.47	6986.28	6973.00
24	4	5	19088.00	26539.00	159.75	0	Spot (Block24, Row5, Column4)	11055.77	10601.00	2359.10	0.02	0.21	6187.00	6251.09	6187.00	386.75	0.00	0.06	100.00	100.00	0.00	4414.00	4868.77	7750092.00	12.42	7470.18	7459.00
24	5	5	19390.00	26541.00	149.20	0	Spot (Block24, Row5, Column5)	47720.43	53131.00	17822.94	0.05	0.37	6109.00	6211.60	6109.00	447.85	0.01	0.07	100.00	100.00	36.20	47022.00	41611.43	28871044.00	92.68	16254.72	14229.00
24	6	5	19691.00	26536.00	197.00	0	Spot (Block24, Row5, Column6)	7352.03	7289.00	712.30	0.00	0.10	6070.00	6097.33	6070.00	296.96	0.00	0.05	99.00	92.00	0.00	1219.00	1282.03	8065175.00	4.23	6620.84	6630.00
24	7	5	19996.00	26545.00	194.80	0	Spot (Block24, Row5, Column7)	7322.91	7325.00	334.47	0.00	0.05	6186.00	6225.88	6186.00	293.15	0.00	0.05	100.00	95.00	0.00	1139.00	1136.91	7857484.00	3.74	6744.97	6739.00
24	8	5	20295.00	26541.00	150.70	0	Spot (Block24, Row5, Column8)	12784.41	12206.50	2936.66	0.02	0.23	6561.00	6568.29	6561.00	342.95	0.00	0.05	100.00	100.00	0.00	5645.50	6223.41	7926334.00	18.13	8294.89	8061.00
24	1	6	18187.00	26856.00	208.00	0	Spot (Block24, Row6, Column1)	8158.21	8132.00	453.84	0.00	0.06	6883.00	6897.06	6883.00	296.87	0.00	0.04	98.00	93.00	0.00	1249.00	1275.21	10067233.00	4.25	7348.77	7252.50
24	2	6	18484.00	26848.00	208.70	0	Spot (Block24, Row6, Column2)	8197.67	8158.50	481.42	0.00	0.06	6724.00	6741.27	6724.00	350.17	0.00	0.05	99.00	95.00	0.00	1434.50	1473.67	10148714.00	4.16	7427.34	7451.00
24	3	6	18782.00	26842.00	148.80	0	Spot (Block24, Row6, Column3)	26523.19	25029.00	10563.96	0.03	0.40	6568.50	6626.99	6568.50	414.03	0.00	0.06	100.00	100.00	0.00	18460.50	19954.69	16179147.00	48.06	10912.75	10399.00
24	4	6	19088.00	26840.00	176.90	0	Spot (Block24, Row6, Column4)	8929.87	8691.00	1114.54	0.01	0.12	6442.00	6489.56	6442.00	386.36	0.00	0.06	100.00	97.00	0.00	2249.00	2487.87	7822567.00	6.32	7292.34	7291.00
24	5	6	19386.00	26840.00	146.65	0	Spot (Block24, Row6, Column5)	30342.25	27907.50	12440.35	0.04	0.41	6348.00	6405.52	6348.00	401.78	0.00	0.06	100.00	100.00	0.51	21559.50	23994.25	17841248.00	59.58	11694.05	11009.00
24	6	6	19687.00	26843.00	196.65	0	Spot (Block24, Row6, Column6)	7679.83	7605.50	584.70	0.00	0.08	6287.00	6317.65	6287.00	339.75	0.00	0.05	98.00	89.00	0.00	1318.50	1392.83	8401732.00	4.01	6770.02	6745.00
24	7	6	19987.00	26846.00	156.80	0	Spot (Block24, Row6, Column7)	11294.32	10785.50	2422.28	0.02	0.21	6338.00	6372.00	6338.00	311.70	0.00	0.05	100.00	100.00	0.00	4447.50	4956.32	7634959.00	15.79	7625.12	7569.00
24	8	6	20296.00	26841.00	147.55	0	Spot (Block24, Row6, Column8)	12567.74	12254.00	3757.71	0.01	0.30	6564.00	6585.96	6564.00	292.68	0.00	0.04	100.00	100.00	0.00	5690.00	6003.74	7477803.00	20.44	8289.60	7988.00
24	1	7	18183.00	27143.00	201.70	0	Spot (Block24, Row7, Column1)	8180.92	8146.00	432.54	0.00	0.05	6911.00	6977.33	6911.00	466.33	0.00	0.07	96.00	80.00	0.00	1235.00	1269.92	9416236.00	2.58	7378.70	7369.50
24	2	7	18488.00	27147.00	200.15	0	Spot (Block24, Row7, Column2)	7872.09	7834.00	374.21	0.00	0.05	6775.00	6786.13	6775.00	265.69	0.00	0.04	98.00	95.00	0.00	1059.00	1097.09	8942696.00	4.09	7319.04	7330.00
24	3	7	18790.00	27142.00	212.55	0	Spot (Block24, Row7, Column3)	7798.34	7827.00	310.77	0.00	0.04	6673.00	6719.87	6673.00	322.51	0.00	0.05	99.00	93.00	0.00	1154.00	1125.34	10067661.00	3.34	7231.84	7251.00
24	4	7	19089.00	27135.00	198.45	0	Spot (Block24, Row7, Column4)	7666.27	7613.00	371.83	0.00	0.05	6558.00	6567.83	6558.00	246.00	0.00	0.04	100.00	98.00	0.00	1055.00	1108.27	8509562.00	4.47	7090.98	7105.00
24	5	7	19388.00	27139.00	208.10	0	Spot (Block24, Row7, Column5)	8265.76	8230.00	605.68	0.00	0.07	6473.00	6514.77	6473.00	277.25	0.00	0.04	100.00	99.00	0.00	1757.00	1792.76	10191677.00	6.32	7204.77	7238.00
24	6	7	19683.00	27143.00	197.45	0	Spot (Block24, Row7, Column6)	7709.98	7735.00	417.51	0.00	0.05	6465.00	6506.73	6465.00	267.61	0.00	0.04	100.00	97.00	0.00	1270.00	1244.98	8519532.00	4.50	7083.59	7074.50
24	7	7	19986.00	27148.00	157.00	0	Spot (Block24, Row7, Column7)	11859.62	11417.00	2759.76	0.02	0.23	6456.00	6506.35	6456.00	300.61	0.00	0.05	100.00	100.00	0.00	4961.00	5403.62	8040825.00	17.81	7965.87	7795.00
24	8	7	20290.00	27138.00	184.90	0	Spot (Block24, Row7, Column8)	9971.14	9967.00	710.33	0.00	0.07	6540.00	6586.02	6540.00	319.18	0.00	0.05	100.00	100.00	0.00	3427.00	3431.14	9602208.00	10.61	7888.07	7823.00
24	1	8	18180.00	27445.00	152.80	0	Spot (Block24, Row8, Column1)	64712.67	65535.00	3648.54	0.01	0.06	7089.00	7182.40	7089.00	589.63	0.01	0.08	100.00	100.00	91.95	58446.00	57623.67	41804768.00	97.57	23458.96	20443.00
24	2	8	18489.00	27444.00	195.60	0	Spot (Block24, Row8, Column2)	8470.91	8350.00	649.32	0.01	0.08	6823.00	6897.88	6823.00	438.25	0.00	0.06	99.00	91.00	0.00	1527.00	1647.91	9207876.00	3.59	7510.16	7474.00
24	3	8	18776.00	27446.00	171.90	0	Spot (Block24, Row8, Column3)	9761.65	9176.00	1750.40	0.03	0.18	6736.00	6771.26	6736.00	315.09	0.00	0.05	100.00	99.00	0.00	2440.00	3025.65	8014316.00	9.49	7619.81	7643.00
24	4	8	19088.00	27439.00	182.50	0	Spot (Block24, Row8, Column4)	8400.41	8325.00	671.13	0.00	0.08	6592.00	6631.26	6592.00	289.00	0.00	0.04	100.00	99.00	0.00	1733.00	1808.41	7854382.00	6.12	7315.67	7301.00
24	5	8	19381.00	27444.00	206.70	0	Spot (Block24, Row8, Column5)	7746.68	7708.50	426.94	0.00	0.06	6569.00	6589.44	6569.00	257.55	0.00	0.04	99.00	96.00	0.00	1139.50	1177.68	9419959.00	4.49	7027.22	7002.00
24	6	8	19688.00	27436.00	187.90	0	Spot (Block24, Row8, Column6)	7968.47	7873.00	508.45	0.01	0.06	6497.00	6530.85	6497.00	269.59	0.00	0.04	100.00	99.00	0.00	1376.00	1471.47	7912692.00	5.33	7192.79	7195.50
24	7	8	19990.00	27439.00	155.35	0	Spot (Block24, Row8, Column7)	12000.00	11734.00	2455.49	0.01	0.20	6511.00	6584.35	6511.00	363.24	0.00	0.06	100.00	100.00	0.00	5223.00	5489.00	8004001.00	14.91	7997.86	8010.50
24	8	8	20278.00	27441.00	148.00	0	Spot (Block24, Row8, Column8)	21621.48	21125.00	5940.51	0.01	0.27	6698.00	6743.95	6698.00	392.15	0.00	0.06	100.00	100.00	0.00	14427.00	14923.48	12951268.00	37.94	10472.37	9844.00
25	1	1	4687.00	29844.00	155.35	0	Spot (Block25, Row1, Column1)	65162.56	65535.00	2322.12	0.00	0.04	6508.00	6614.88	6508.00	596.96	0.01	0.09	100.00	100.00	94.26	59027.00	58654.56	43138016.00	98.08	26121.87	22290.50
25	2	1	4986.00	29847.00	140.90	0	Spot (Block25, Row1, Column2)	32878.94	31532.00	12957.06	0.02	0.39	6391.00	6515.41	6391.00	545.36	0.01	0.08	100.00	100.00	0.56	25141.00	26487.94	17721744.00	48.34	12827.52	12318.00
25	3	1	5289.00	29847.00	168.80	0	Spot (Block25, Row1, Column3)	10529.05	9620.00	2697.97	0.04	0.26	6377.00	6477.03	6377.00	437.28	0.01	0.07	100.00	99.00	0.00	3243.00	4152.05	8381121.00	9.27	7429.20	7411.00
25	4	1	5581.00	29846.00	142.25	0	Spot (Block25, Row1, Column4)	23422.42	22408.50	8829.03	0.02	0.38	6493.00	6606.03	6493.00	498.68	0.01	0.08	100.00	100.00	0.00	15915.50	16929.42	12882333.00	33.72	10440.87	9780.00
25	5	1	5886.00	29851.00	142.20	0	Spot (Block25, Row1, Column5)	33036.87	30879.00	17006.62	0.03	0.51	6630.00	6743.68	6630.00	551.66	0.01	0.08	100.00	100.00	3.47	24249.00	26406.87	18071188.00	47.66	12245.83	11709.00
25	6	1	6189.00	29841.00	152.05	0	Spot (Block25, Row1, Column6)	25263.07	23044.50	10999.73	0.04	0.44	6778.00	6895.64	6778.00	727.17	0.01	0.11	100.00	100.00	0.00	16266.50	18485.07	16067315.00	25.26	10769.92	10354.00
25	7	1	6494.00	29842.00	153.05	0	Spot (Block25, Row1, Column7)	53332.95	65535.00	15289.79	0.09	0.29	6875.00	6992.75	6875.00	718.89	0.01	0.10	100.00	100.00	52.81	58660.00	46457.95	34133348.00	64.46	18111.22	17570.00
25	8	1	6794.00	29841.00	213.75	0	Spot (Block25, Row1, Column8)	8520.94	8452.00	724.61	0.00	0.09	7182.00	7219.38	7182.00	584.48	0.00	0.08	84.00	54.00	0.00	1270.00	1338.94	11145391.00	2.23	7735.63	7741.00
25	1	2	4672.00	30153.00	230.85	0	Spot (Block25, Row2, Column1)	7471.14	7469.00	376.31	0.00	0.05	6508.50	6609.90	6508.50	560.04	0.01	0.08	83.00	38.00	0.00	960.50	962.64	11460727.00	1.54	6822.16	6844.00
25	2	2	4978.00	30145.00	120.45	0	Spot (Block25, Row2, Column2)	21839.27	21950.00	4963.79	0.00	0.23	6484.00	6607.18	6484.00	548.81	0.01	0.08	100.00	100.00	0.00	15466.00	15355.27	8364442.00	27.75	10673.87	10527.00
25	3	2	5288.00	30147.00	221.30	0	Spot (Block25, Row2, Column3)	7704.67	7665.00	489.90	0.00	0.06	6386.50	6479.90	6386.50	437.18	0.01	0.07	97.00	79.00	0.00	1278.50	1318.17	10771124.00	2.80	6954.62	6930.00
25	4	2	5588.00	30149.00	196.85	0	Spot (Block25, Row2, Column4)	12211.34	11684.50	2899.07	0.02	0.24	6410.00	6563.88	6410.00	561.57	0.01	0.09	100.00	100.00	0.00	5274.50	5801.34	13359211.00	10.06	8462.98	8444.00
25	5	2	5893.00	30144.00	208.40	0	Spot (Block25, Row2, Column5)	8344.88	8233.50	828.35	0.01	0.10	6475.50	6561.68	6475.50	472.78	0.01	0.07	98.00	87.00	0.00	1758.00	1869.38	10314267.00	3.77	7004.00	6980.00
25	6	2	6182.00	30145.00	143.25	0	Spot (Block25, Row2, Column6)	24623.29	23268.00	9544.89	0.02	0.39	6552.00	6632.92	6552.00	498.79	0.01	0.08	100.00	100.00	0.00	16716.00	18071.29	13789042.00	36.07	10573.71	9738.00
25	7	2	6487.00	30142.00	184.60	0	Spot (Block25, Row2, Column7)	9247.90	8875.00	1531.67	0.02	0.17	6639.00	6743.82	6639.00	544.53	0.01	0.08	97.00	82.00	0.00	2236.00	2608.90	8813249.00	4.60	7501.58	7486.50
25	8	2	6800.00	30137.00	215.60	0	Spot (Block25, Row2, Column8)	7868.03	7783.00	542.48	0.00	0.07	6747.00	6815.32	6747.00	435.91	0.00	0.06	94.00	62.00	0.00	1036.00	1121.03	10433013.00	2.41	7170.97	7246.50
25	1	3	4691.00	30447.00	141.45	0	Spot (Block25, Row3, Column1)	52168.13	60294.50	15516.66	0.06	0.30	6814.00	6942.54	6814.00	565.42	0.01	0.08	100.00	100.00	43.59	53480.50	45354.13	28483976.00	79.99	18076.41	17470.00
25	2	3	4982.00	30465.00	114.45	0	Spot (Block25, Row3, Column2)	9747.99	8674.00	5074.25	0.05	0.52	6691.00	6799.91	6691.00	546.02	0.01	0.08	100.00	91.00	0.00	1983.00	3056.99	3343559.00	5.40	8277.82	8339.00
25	3	3	5277.00	30433.00	203.85	0	Spot (Block25, Row3, Column3)	7969.47	7700.50	1358.06	0.01	0.17	6567.00	6689.70	6567.00	571.90	0.01	0.09	90.00	49.00	0.00	1133.50	1402.47	9388031.00	2.24	7115.86	7113.50
25	4	3	5587.00	30444.00	139.35	0	Spot (Block25, Row3, Column4)	41297.40	42083.50	16337.22	0.01	0.40	6594.00	6723.13	6594.00	581.33	0.01	0.09	100.00	100.00	12.45	35489.50	34703.40	21557308.00	59.47	15730.85	14647.00
25	5	3	5889.00	30446.00	199.90	0	Spot (Block25, Row3, Column5)	8034.71	7987.00	551.43	0.00	0.07	6646.00	6704.44	6646.00	468.87	0.00	0.07	99.00	77.00	0.00	1341.00	1388.71	9087252.00	2.84	7358.79	7343.00
25	6	3	6191.00	30443.00	213.40	0	Spot (Block25, Row3, Column6)	8095.79	8083.00	477.42	0.00	0.06	6710.00	6776.66	6710.00	422.42	0.00	0.06	99.00	86.00	0.00	1373.00	1385.79	10500240.00	3.12	7276.45	7321.50
25	7	3	6493.00	30446.00	146.70	0	Spot (Block25, Row3, Column7)	17076.91	15605.00	6162.54	0.04	0.36	6744.00	6823.09	6744.00	479.15	0.01	0.07	100.00	100.00	0.00	8861.00	10332.91	10007068.00	21.40	9149.77	9090.00
25	8	3	6788.00	30443.00	208.05	0	Spot (Block25, Row3, Column8)	7786.61	7693.00	491.80	0.01	0.06	6696.00	6746.01	6696.00	430.34	0.00	0.06	95.00	62.00	0.00	997.00	1090.61	9585312.00	2.42	7147.87	7111.00
25	1	4	4688.00	30743.00	140.50	0	Spot (Block25, Row4, Column1)	40157.02	39429.00	16817.00	0.01	0.42	6937.00	7057.20	6937.00	587.14	0.01	0.08	100.00	100.00	10.28	32492.00	33220.02	21484056.00	56.38	15275.37	13879.00
25	2	4	4985.00	30751.00	218.45	0	Spot (Block25, Row4, Column2)	7911.75	7883.00	390.38	0.00	0.05	6730.00	6820.29	6730.00	532.77	0.01	0.08	96.00	60.00	0.00	1153.00	1181.75	10783720.00	2.05	7267.04	7226.00
25	3	4	5287.00	30745.00	146.45	0	Spot (Block25, Row4, Column3)	63342.33	65535.00	5486.05	0.01	0.09	6644.50	6763.10	6644.50	594.55	0.01	0.09	100.00	100.00	80.82	58890.50	56697.83	36992232.00	95.16	23807.38	21388.50
25	4	4	5582.00	30757.00	204.95	0	Spot (Block25, Row4, Column4)	8779.85	8584.00	958.15	0.01	0.11	6826.00	6934.38	6826.00	610.74	0.01	0.09	98.00	75.00	0.00	1758.00	1953.85	10395346.00	3.02	7619.36	7607.50
25	5	4	5880.00	30753.00	212.45	0	Spot (Block25, Row4, Column5)	8101.66	8080.00	470.07	0.00	0.06	6901.00	6977.26	6901.00	577.95	0.00	0.08	92.00	51.00	0.00	1179.00	1200.66	10418740.00	1.95	7472.10	7446.00
25	6	4	6191.00	30747.00	197.00	0	Spot (Block25, Row4, Column6)	8873.27	8694.50	771.58	0.01	0.09	6943.00	7015.67	6943.00	525.68	0.00	0.07	98.00	90.00	0.00	1751.50	1930.27	9796087.00	3.53	7609.88	7623.00
25	7	4	6483.00	30750.00	143.10	0	Spot (Block25, Row4, Column7)	19845.41	17956.00	8876.06	0.04	0.45	6924.00	6994.04	6924.00	492.50	0.00	0.07	100.00	100.00	0.00	11032.00	12921.41	11073740.00	26.09	9777.16	9263.00
25	8	4	6787.00	30753.00	148.70	0	Spot (Block25, Row4, Column8)	11683.73	11257.00	1944.73	0.02	0.17	6870.00	6938.96	6870.00	469.34	0.00	0.07	100.00	100.00	0.00	4387.00	4813.73	7092025.00	10.11	8306.04	8232.00
25	1	5	4686.00	31045.00	142.45	0	Spot (Block25, Row5, Column1)	49029.19	56062.00	17926.14	0.06	0.37	7063.50	7161.08	7063.50	583.11	0.01	0.08	100.00	100.00	43.12	48998.50	41965.69	27064268.00	71.80	16658.07	15046.50
25	2	5	4978.00	31050.00	209.05	0	Spot (Block25, Row5, Column2)	7953.54	7927.50	420.11	0.00	0.05	6786.00	6855.35	6786.00	444.26	0.00	0.06	96.00	74.00	0.00	1141.50	1167.54	9878301.00	2.47	7407.39	7448.50
25	3	5	5291.00	31048.00	195.60	0	Spot (Block25, Row5, Column3)	8503.14	8437.50	652.64	0.00	0.08	6841.00	6973.77	6841.00	597.27	0.01	0.09	96.00	76.00	0.00	1596.50	1662.14	9217402.00	2.56	7637.18	7607.00
25	4	5	5588.00	31048.00	142.70	0	Spot (Block25, Row5, Column4)	19897.72	18680.00	6753.18	0.03	0.34	7066.00	7199.59	7066.00	615.51	0.01	0.09	100.00	100.00	0.00	11614.00	12831.72	11003439.00	20.63	10056.80	9594.00
25	5	5	5888.00	31047.00	145.15	0	Spot (Block25, Row5, Column5)	62180.02	65535.00	7652.40	0.02	0.12	7269.00	7459.51	7269.00	778.36	0.01	0.10	100.00	100.00	78.95	58266.00	54911.02	35442896.00	70.30	23944.47	20812.50
25	6	5	6186.00	31044.00	145.80	0	Spot (Block25, Row5, Column6)	26912.95	25582.00	10508.05	0.02	0.39	7295.00	7413.00	7295.00	657.28	0.01	0.09	100.00	100.00	0.00	18287.00	19617.95	15609512.00	29.67	11541.93	11359.00
25	7	5	6488.00	31056.00	217.75	0	Spot (Block25, Row5, Column7)	8501.84	8483.00	587.87	0.00	0.07	7261.00	7345.15	7261.00	614.62	0.01	0.08	85.00	49.00	0.00	1222.00	1240.84	11579508.00	1.88	7673.41	7615.00
25	8	5	6791.00	31045.00	143.70	0	Spot (Block25, Row5, Column8)	37827.77	35625.00	19538.22	0.03	0.52	7200.00	7278.94	7200.00	550.64	0.00	0.08	100.00	100.00	15.63	28425.00	30627.77	21297104.00	55.48	13191.39	12607.00
25	1	6	4678.00	31344.00	212.45	0	Spot (Block25, Row6, Column1)	8660.29	8604.00	529.29	0.00	0.06	7250.00	7313.19	7250.00	552.87	0.00	0.08	98.00	66.00	0.00	1354.00	1410.29	11111148.00	2.44	7923.05	7916.00
25	2	6	4992.00	31346.00	217.30	0	Spot (Block25, Row6, Column2)	8045.66	7988.00	432.81	0.00	0.05	6859.00	6922.74	6859.00	461.44	0.00	0.07	97.00	72.00	0.00	1129.00	1186.66	10901867.00	2.43	7465.49	7428.00
25	3	6	5278.00	31342.00	139.30	0	Spot (Block25, Row6, Column3)	48354.19	53520.00	17495.63	0.04	0.36	6971.50	7082.36	6971.50	575.96	0.01	0.08	100.00	100.00	38.42	46548.50	41382.69	25676208.00	71.66	17208.22	15303.00
25	4	6	5591.00	31344.00	166.20	0	Spot (Block25, Row6, Column4)	11488.63	10910.00	2361.10	0.02	0.21	7267.00	7402.85	7267.00	697.09	0.01	0.09	100.00	93.00	0.00	3643.00	4221.63	8823270.00	5.86	8493.50	8465.00
25	5	6	5885.00	31350.00	146.10	0	Spot (Block25, Row6, Column5)	63726.67	65535.00	5191.31	0.01	0.08	7495.00	7668.46	7495.00	830.63	0.01	0.11	100.00	100.00	84.62	58040.00	56231.67	37280412.00	67.49	23660.53	21129.00
25	6	6	6189.00	31351.00	206.05	0	Spot (Block25, Row6, Column6)	9781.54	9494.00	1106.67	0.01	0.11	7578.00	7688.87	7578.00	656.97	0.01	0.09	97.00	77.00	0.00	1916.00	2203.54	11806315.00	3.19	8436.52	8403.50
25	7	6	6488.00	31347.00	141.90	0	Spot (Block25, Row6, Column7)	30460.33	28285.50	13580.50	0.03	0.45	7618.00	7723.43	7618.00	650.08	0.01	0.08	100.00	100.00	0.55	20667.50	22842.33	16631342.00	34.98	13020.28	12402.00
25	8	6	6794.00	31348.00	141.90	0	Spot (Block25, Row6, Column8)	36203.41	34044.00	18264.70	0.03	0.50	7561.00	7627.76	7561.00	577.45	0.00	0.08	100.00	100.00	10.04	26483.00	28642.41	19839512.00	49.49	14048.78	12863.00
25	1	7	4685.00	31644.00	205.05	0	Spot (Block25, Row7, Column1)	8484.46	8431.00	485.19	0.00	0.06	7210.00	7272.34	7210.00	628.85	0.00	0.09	92.00	47.00	0.00	1221.00	1274.46	10155893.00	1.93	7826.49	7798.00
25	2	7	4991.00	31641.00	212.55	0	Spot (Block25, Row7, Column2)	8456.23	8323.00	716.96	0.01	0.08	6839.00	6869.16	6839.00	353.10	0.00	0.05	99.00	94.00	0.00	1484.00	1617.23	10891625.00	4.49	7491.96	7478.00
25	3	7	5296.00	31642.00	219.50	0	Spot (Block25, Row7, Column3)	8255.21	8185.00	495.93	0.00	0.06	7017.00	7074.48	7017.00	483.32	0.00	0.07	97.00	63.00	0.00	1168.00	1238.21	11400447.00	2.44	7504.97	7488.50
25	4	7	5584.00	31644.00	202.30	0	Spot (Block25, Row7, Column4)	8943.16	8809.00	659.30	0.01	0.07	7232.00	7353.20	7232.00	932.69	0.01	0.13	89.00	38.00	0.00	1577.00	1711.16	10454550.00	1.70	8070.64	7994.00
25	5	7	5889.00	31644.00	170.25	0	Spot (Block25, Row7, Column5)	14480.42	14267.50	2861.24	0.01	0.20	7432.00	7617.62	7432.00	1057.71	0.01	0.14	100.00	99.00	0.00	6835.50	7048.42	11671215.00	6.49	10177.75	10195.00
25	6	7	6187.00	31639.00	217.50	0	Spot (Block25, Row7, Column6)	8882.91	8869.50	572.69	0.00	0.06	7418.00	7544.06	7418.00	698.65	0.01	0.09	91.00	53.00	0.00	1451.50	1464.91	12009691.00	1.92	7944.37	7861.00
25	7	7	6481.00	31648.00	143.20	0	Spot (Block25, Row7, Column7)	40503.95	39335.00	16429.39	0.01	0.41	7542.00	7649.10	7542.00	741.20	0.01	0.10	100.00	100.00	11.39	31793.00	32961.95	22398748.00	44.33	15704.09	13401.00
25	8	7	6790.00	31638.00	183.40	0	Spot (Block25, Row7, Column8)	11876.94	11970.00	1328.60	0.00	0.11	7600.00	7657.36	7600.00	594.09	0.00	0.08	100.00	100.00	0.00	4370.00	4276.94	11188079.00	7.10	9102.39	8869.50
25	1	8	4682.00	31951.00	147.45	0	Spot (Block25, Row8, Column1)	64914.48	65535.00	3271.82	0.00	0.05	7378.00	7447.54	7378.00	690.13	0.00	0.09	100.00	100.00	95.16	58157.00	57536.48	38884108.00	83.27	25872.84	21986.00
25	2	8	4993.00	31952.00	199.70	0	Spot (Block25, Row8, Column2)	9255.11	8908.00	1216.75	0.02	0.13	7116.50	7180.99	7116.50	592.31	0.00	0.08	96.00	74.00	0.00	1791.50	2138.61	10495295.00	3.50	7922.59	7885.50
25	3	8	5279.00	31946.00	146.40	0	Spot (Block25, Row8, Column3)	18064.18	16242.00	6874.76	0.05	0.38	7117.00	7175.87	7117.00	458.11	0.00	0.06	100.00	100.00	0.00	9125.00	10947.18	10495286.00	23.77	9419.82	9194.00
25	4	8	5588.00	31942.00	193.05	0	Spot (Block25, Row8, Column4)	8600.03	8493.00	672.17	0.01	0.08	7202.00	7283.37	7202.00	841.15	0.00	0.12	80.00	30.00	0.00	1291.00	1398.03	9004231.00	1.57	7797.60	7739.50
25	5	8	5878.00	31948.00	208.25	0	Spot (Block25, Row8, Column5)	9122.15	9010.50	897.06	0.01	0.10	7369.00	7464.57	7369.00	909.69	0.01	0.12	80.00	42.00	0.00	1641.50	1753.15	11274973.00	1.82	8080.28	8027.00
25	6	8	6192.00	31947.00	210.45	0	Spot (Block25, Row8, Column6)	8945.58	8932.50	690.17	0.00	0.08	7325.00	7401.54	7325.00	541.41	0.00	0.07	93.00	78.00	0.00	1607.50	1620.58	11342996.00	2.85	8049.44	8039.00
25	7	8	6492.00	31945.00	141.40	0	Spot (Block25, Row8, Column7)	39100.20	38154.00	17307.91	0.01	0.44	7425.00	7528.19	7425.00	666.39	0.01	0.09	100.00	100.00	10.87	30729.00	31675.20	21231468.00	47.38	14525.84	13267.00
25	8	8	6783.00	31954.00	145.60	0	Spot (Block25, Row8, Column8)	20460.24	19825.00	5700.44	0.01	0.28	7592.00	7664.62	7592.00	604.76	0.00	0.08	100.00	100.00	0.00	12233.00	12868.24	11826017.00	21.16	10875.32	10666.50
26	1	1	9188.00	29842.00	156.20	0	Spot (Block26, Row1, Column1)	63948.34	65535.00	4668.18	0.01	0.07	5371.00	5452.52	5371.00	530.59	0.01	0.10	100.00	100.00	83.90	60164.00	58577.34	42909732.00	110.25	23218.06	19539.00
26	2	1	9484.00	29845.00	156.25	0	Spot (Block26, Row1, Column2)	11128.99	10846.00	2615.04	0.01	0.23	5314.00	5386.53	5314.00	464.43	0.01	0.09	100.00	100.00	0.00	5532.00	5814.99	7467554.00	12.36	6837.52	6830.50
26	3	1	9789.00	29845.00	150.50	0	Spot (Block26, Row1, Column3)	10077.03	9418.00	2776.46	0.03	0.28	5178.00	5235.50	5178.00	334.40	0.00	0.06	100.00	100.00	0.00	4240.00	4899.03	6217527.00	14.48	6356.96	6351.00
26	4	1	10078.00	29846.00	154.20	0	Spot (Block26, Row1, Column4)	9562.16	9303.00	1930.10	0.01	0.20	5146.00	5213.97	5146.00	341.95	0.01	0.07	100.00	100.00	0.00	4157.00	4416.16	6263216.00	12.72	6335.45	6361.00
26	5	1	10386.00	29849.00	145.70	0	Spot (Block26, Row1, Column5)	23599.20	20498.00	13092.13	0.06	0.55	5241.00	5334.36	5241.00	438.89	0.01	0.08	100.00	100.00	0.17	15257.00	18358.20	13663939.00	41.62	9028.89	7818.00
26	6	1	10688.00	29840.00	152.15	0	Spot (Block26, Row1, Column6)	18557.90	17200.00	7285.21	0.03	0.39	5519.00	5595.72	5519.00	494.27	0.01	0.09	100.00	100.00	0.00	11681.00	13038.90	11802824.00	26.22	8900.05	8824.00
26	7	1	10993.00	29840.00	153.75	0	Spot (Block26, Row1, Column7)	40417.03	38657.00	19319.12	0.02	0.48	5832.50	5876.23	5832.50	555.04	0.00	0.09	100.00	100.00	21.95	32824.50	34584.53	26149956.00	62.23	13207.84	12064.00
26	8	1	11295.00	29841.00	218.60	0	Spot (Block26, Row1, Column8)	7344.99	7328.50	636.44	0.00	0.09	5954.00	6001.51	5954.00	477.22	0.00	0.08	92.00	73.00	0.00	1374.50	1390.99	10018568.00	2.82	6581.43	6458.00
26	1	2	9175.00	30145.00	226.00	0	Spot (Block26, Row2, Column1)	6002.88	5975.00	350.02	0.00	0.06	5406.00	5469.33	5406.00	454.97	0.01	0.08	64.00	17.00	0.00	569.00	596.88	8824231.00	1.17	5589.15	5565.00
26	2	2	9480.00	30146.00	125.80	0	Spot (Block26, Row2, Column2)	12255.72	12149.00	2302.37	0.00	0.19	5306.00	5358.08	5306.00	371.50	0.00	0.07	100.00	100.00	0.00	6843.00	6949.72	5184169.00	18.57	7414.99	7358.00
26	3	2	9795.00	30141.00	181.75	0	Spot (Block26, Row2, Column3)	6393.07	6261.00	616.27	0.01	0.10	5205.50	5237.62	5205.50	304.58	0.00	0.06	97.00	85.00	0.00	1055.50	1187.57	5919986.00	3.79	5673.14	5625.00
26	4	2	10091.00	30145.00	185.30	0	Spot (Block26, Row2, Column4)	8722.92	8522.50	1620.98	0.01	0.19	5172.00	5240.15	5172.00	361.84	0.01	0.07	100.00	100.00	0.00	3350.50	3550.92	8426343.00	9.63	6312.47	6317.00
26	5	2	10392.00	30145.00	193.05	0	Spot (Block26, Row2, Column5)	8888.21	8731.00	1312.65	0.01	0.15	5165.00	5231.60	5165.00	384.36	0.01	0.07	100.00	100.00	0.00	3566.00	3723.21	9394833.00	9.51	6316.70	6222.00
26	6	2	10682.00	30140.00	174.25	0	Spot (Block26, Row2, Column6)	7516.37	7393.50	1060.23	0.01	0.14	5256.00	5320.22	5256.00	412.58	0.01	0.08	100.00	95.00	0.00	2137.50	2260.37	6328786.00	5.32	6019.66	6036.50
26	7	2	10990.00	30143.00	161.45	0	Spot (Block26, Row2, Column7)	8223.27	8199.00	1232.07	0.00	0.15	5443.00	5496.70	5443.00	429.90	0.00	0.08	99.00	98.00	0.00	2756.00	2780.27	5945427.00	6.34	6360.09	6331.50
26	8	2	11296.00	30143.00	210.55	0	Spot (Block26, Row2, Column8)	6590.43	6556.00	462.41	0.00	0.07	5696.00	5744.07	5696.00	404.30	0.00	0.07	86.00	53.00	0.00	860.00	894.43	8310527.00	2.09	6182.94	6156.50
26	1	3	9193.00	30444.00	145.35	0	Spot (Block26, Row3, Column1)	18605.45	17638.00	7758.63	0.02	0.42	5341.00	5401.66	5341.00	393.67	0.00	0.07	100.00	100.00	0.00	12297.00	13264.45	10698135.00	33.54	8183.22	7884.00
26	2	3	9491.00	30439.00	186.75	0	Spot (Block26, Row3, Column2)	6511.28	6484.00	479.07	0.00	0.07	5275.00	5324.51	5275.00	386.86	0.00	0.07	96.00	84.00	0.00	1209.00	1236.28	6374542.00	3.07	5808.21	5828.00
26	3	3	9779.00	30438.00	185.70	0	Spot (Block26, Row3, Column3)	6535.79	6425.00	717.68	0.01	0.11	5189.00	5250.67	5189.00	402.13	0.01	0.08	93.00	72.00	0.00	1236.00	1346.79	6339720.00	3.20	5619.28	5597.00
26	4	3	10081.00	30442.00	143.75	0	Spot (Block26, Row3, Column4)	17572.56	16969.00	6148.99	0.02	0.35	5103.00	5190.74	5103.00	395.64	0.01	0.08	100.00	100.00	0.00	11866.00	12469.56	9787914.00	31.30	8236.09	7933.00
26	5	3	10392.00	30442.00	185.90	0	Spot (Block26, Row3, Column5)	6673.87	6539.00	700.79	0.01	0.11	5073.00	5129.89	5073.00	324.59	0.00	0.06	100.00	95.00	0.00	1466.00	1600.87	6446959.00	4.76	5730.67	5657.00
26	6	3	10687.00	30447.00	177.20	0	Spot (Block26, Row3, Column6)	8137.90	8105.50	1292.91	0.00	0.16	5115.00	5162.60	5115.00	328.85	0.00	0.06	100.00	100.00	0.00	2990.50	3022.90	7161349.00	9.05	6185.65	6188.00
26	7	3	10988.00	30444.00	147.35	0	Spot (Block26, Row3, Column7)	13409.40	12702.50	5042.07	0.02	0.38	5237.00	5282.87	5237.00	385.42	0.00	0.07	100.00	100.00	0.00	7465.50	8172.40	7938365.00	21.08	7171.69	7107.50
26	8	3	11283.00	30439.00	179.70	0	Spot (Block26, Row3, Column8)	7001.08	6916.00	726.71	0.01	0.10	5490.00	5525.76	5490.00	400.66	0.00	0.07	98.00	84.00	0.00	1426.00	1511.08	6335975.00	3.68	6093.25	6085.50
26	1	4	9190.00	30745.00	145.50	0	Spot (Block26, Row4, Column1)	16968.80	16482.00	5937.75	0.01	0.35	5410.00	5473.43	5410.00	386.11	0.01	0.07	100.00	100.00	0.00	11072.00	11558.80	9824937.00	29.77	8030.88	7985.00
26	2	4	9480.00	30764.00	216.20	0	Spot (Block26, Row4, Column2)	7962.95	8018.00	1029.85	0.00	0.13	5303.00	5386.23	5303.00	448.06	0.01	0.08	99.00	97.00	0.00	2715.00	2659.95	10630544.00	5.75	6282.84	6190.50
26	3	4	9789.00	30745.00	144.75	0	Spot (Block26, Row4, Column3)	41843.46	41491.00	16978.71	0.00	0.41	5120.00	5233.94	5120.00	451.79	0.01	0.09	100.00	100.00	16.26	36371.00	36723.46	23934556.00	81.03	13260.59	12048.50
26	4	4	10078.00	30750.00	197.30	0	Spot (Block26, Row4, Column4)	6166.51	6105.00	453.91	0.00	0.07	5053.00	5137.84	5053.00	429.51	0.01	0.08	93.00	71.00	0.00	1052.00	1113.51	6776999.00	2.39	5527.37	5465.50
26	5	4	10381.00	30737.00	204.30	0	Spot (Block26, Row4, Column5)	6273.34	6206.50	522.56	0.00	0.08	5004.00	5043.20	5004.00	330.28	0.00	0.07	98.00	87.00	0.00	1202.50	1269.34	7415085.00	3.72	5560.78	5577.00
26	6	4	10688.00	30744.00	193.85	0	Spot (Block26, Row4, Column6)	9484.35	9298.50	3032.07	0.01	0.32	5038.00	5078.40	5038.00	305.32	0.00	0.06	100.00	100.00	0.00	4260.50	4446.35	10091344.00	14.43	6315.44	6302.50
26	7	4	10986.00	30748.00	149.65	0	Spot (Block26, Row4, Column7)	14333.03	12407.00	6497.80	0.06	0.45	5109.50	5162.65	5109.50	355.07	0.00	0.07	100.00	100.00	0.00	7297.50	9223.53	8800481.00	25.83	6979.75	6812.00
26	8	4	11283.00	30748.00	159.40	0	Spot (Block26, Row4, Column8)	9150.40	9249.00	1794.15	0.00	0.20	5325.00	5357.68	5325.00	360.88	0.00	0.07	100.00	99.00	0.00	3924.00	3825.40	6451033.00	10.51	6329.94	6344.50
26	1	5	9202.00	31050.00	155.55	0	Spot (Block26, Row5, Column1)	14627.87	12840.50	5807.98	0.06	0.40	5537.00	5662.83	5537.00	1465.48	0.01	0.26	97.00	86.00	0.00	7303.50	9090.87	9742164.00	6.12	8219.90	7313.00
26	2	5	9482.00	31035.00	201.85	0	Spot (Block26, Row5, Column2)	7275.59	7142.00	854.51	0.01	0.12	5437.00	5595.15	5437.00	1599.05	0.01	0.29	54.00	7.00	0.00	1705.00	1838.59	8417856.00	1.05	6074.72	6077.00
26	3	5	9780.00	31059.00	179.80	0	Spot (Block26, Row5, Column3)	9659.24	9571.50	1648.60	0.00	0.17	5300.00	5413.50	5300.00	523.55	0.01	0.10	100.00	100.00	0.00	4271.50	4359.24	8731952.00	8.11	6749.77	6668.50
26	4	5	10083.00	31047.00	147.45	0	Spot (Block26, Row5, Column4)	12205.47	11319.00	3646.82	0.03	0.30	5151.00	5226.91	5151.00	417.23	0.01	0.08	100.00	100.00	0.00	6168.00	7054.47	7274458.00	16.73	6962.15	6685.00
26	5	5	10389.00	31045.00	144.90	0	Spot (Block26, Row5, Column5)	51751.74	63280.00	16560.69	0.09	0.32	5105.00	5194.91	5105.00	455.17	0.01	0.09	100.00	100.00	46.61	58175.00	46646.74	29757448.00	102.28	15202.46	14495.50
26	6	5	10691.00	31046.00	158.70	0	Spot (Block26, Row5, Column6)	7501.55	7329.00	1107.29	0.01	0.15	5079.00	5142.67	5079.00	381.61	0.01	0.07	100.00	98.00	0.00	2250.00	2422.55	5236079.00	6.18	5876.53	5876.50
26	7	5	10984.00	31047.00	181.90	0	Spot (Block26, Row5, Column7)	7356.39	7319.00	1028.07	0.00	0.14	5156.50	5230.84	5156.50	394.88	0.01	0.08	99.00	93.00	0.00	2162.50	2199.89	6834085.00	5.38	5872.82	5801.00
26	8	5	11289.00	31044.00	146.15	0	Spot (Block26, Row5, Column8)	32629.62	28560.50	19415.58	0.06	0.60	5305.50	5343.29	5305.50	367.47	0.00	0.07	100.00	100.00	9.56	23255.00	27324.12	19120992.00	74.25	10213.62	9563.00
26	1	6	9188.00	31351.00	188.15	0	Spot (Block26, Row6, Column1)	8576.58	8410.00	1460.45	0.01	0.17	5565.00	5676.54	5565.00	1481.52	0.01	0.26	80.00	46.00	0.00	2845.00	3011.58	8568006.00	1.96	6636.56	6617.00
26	2	6	9486.00	31352.00	192.50	0	Spot (Block26, Row6, Column2)	7530.05	7468.00	848.60	0.00	0.11	5521.00	5609.41	5521.00	472.07	0.01	0.08	99.00	91.00	0.00	1947.00	2009.05	7846310.00	4.07	6237.74	6209.00
26	3	6	9785.00	31345.00	143.85	0	Spot (Block26, Row6, Column3)	33148.22	32034.50	15096.18	0.01	0.46	5420.00	5531.29	5420.00	513.56	0.01	0.09	100.00	100.00	1.60	26614.50	27728.22	18629308.00	53.78	11364.46	10270.00
26	4	6	10090.00	31344.00	148.70	0	Spot (Block26, Row6, Column4)	8918.76	8832.50	1398.67	0.00	0.16	5357.00	5490.20	5357.00	570.49	0.01	0.10	100.00	99.00	0.00	3475.50	3561.76	5369096.00	6.01	6618.95	6559.00
26	5	6	10390.00	31346.00	144.85	0	Spot (Block26, Row6, Column5)	55973.17	65535.00	14480.98	0.07	0.26	5279.00	5430.22	5279.00	600.21	0.01	0.11	100.00	100.00	61.95	60256.00	50694.17	32072856.00	84.21	17206.57	16061.00
26	6	6	10691.00	31345.00	177.90	0	Spot (Block26, Row6, Column6)	7018.44	6785.00	928.05	0.01	0.13	5201.00	5280.13	5201.00	442.46	0.01	0.08	99.00	88.00	0.00	1584.00	1817.44	6211322.00	3.93	5836.94	5880.50
26	7	6	10988.00	31342.00	146.65	0	Spot (Block26, Row6, Column7)	19681.84	18507.00	8846.00	0.03	0.45	5240.00	5328.97	5240.00	431.76	0.01	0.08	100.00	100.00	0.00	13267.00	14441.84	11553241.00	33.24	8612.56	7897.00
26	8	6	11293.00	31346.00	145.80	0	Spot (Block26, Row6, Column8)	24252.49	22055.00	12250.37	0.04	0.51	5310.00	5371.86	5310.00	400.23	0.01	0.07	100.00	100.00	0.00	16745.00	18942.49	14042191.00	47.17	9131.30	8630.00
26	1	7	9192.00	31659.00	211.85	0	Spot (Block26, Row7, Column1)	9122.10	8919.50	1466.33	0.01	0.16	5694.00	5795.45	5694.00	576.94	0.01	0.10	100.00	98.00	0.00	3225.50	3428.10	11658040.00	5.77	6963.64	6869.00
26	2	7	9491.00	31639.00	183.50	0	Spot (Block26, Row7, Column2)	6871.88	6790.00	664.09	0.01	0.10	5511.00	5588.87	5511.00	469.76	0.01	0.08	93.00	69.00	0.00	1279.00	1360.88	6528284.00	2.73	6048.92	6036.00
26	3	7	9786.00	31636.00	211.95	0	Spot (Block26, Row7, Column3)	6110.71	6053.50	390.92	0.00	0.06	5406.00	5493.15	5406.00	475.31	0.01	0.09	66.00	25.00	0.00	647.50	704.71	7833925.00	1.30	5687.79	5623.00
26	4	7	10085.00	31647.00	182.30	0	Spot (Block26, Row7, Column4)	8133.76	8170.00	947.24	0.00	0.12	5473.00	5582.03	5473.00	561.73	0.01	0.10	99.00	93.00	0.00	2697.00	2660.76	7580661.00	4.54	6868.55	6740.50
26	5	7	10395.00	31647.00	177.75	0	Spot (Block26, Row7, Column5)	9048.53	8601.50	1792.18	0.02	0.20	5455.00	5569.85	5455.00	595.46	0.01	0.11	100.00	96.00	0.00	3146.50	3593.53	8035098.00	5.84	6636.32	6615.50
26	6	7	10683.00	31649.00	199.65	0	Spot (Block26, Row7, Column6)	7618.97	7482.50	977.32	0.01	0.13	5407.00	5488.56	5407.00	470.25	0.01	0.09	99.00	94.00	0.00	2075.50	2211.97	8624678.00	4.53	6307.68	6267.00
26	7	7	10985.00	31647.00	146.35	0	Spot (Block26, Row7, Column7)	20218.90	19365.50	7727.97	0.02	0.38	5364.00	5433.40	5364.00	468.70	0.01	0.09	100.00	100.00	0.00	14001.50	14854.90	11807835.00	31.55	8722.69	8153.50
26	8	7	11293.00	31643.00	188.10	0	Spot (Block26, Row7, Column8)	13052.25	13257.00	2056.06	0.01	0.16	5429.00	5485.35	5429.00	440.23	0.00	0.08	100.00	100.00	0.00	7828.00	7623.25	13026146.00	17.19	7859.58	7752.00
26	1	8	9178.00	31950.00	147.95	0	Spot (Block26, Row8, Column1)	64592.46	65535.00	3949.59	0.01	0.06	5852.00	5957.67	5852.00	762.28	0.01	0.13	100.00	100.00	89.63	59683.00	58740.46	38626624.00	76.92	25735.12	21395.00
26	2	8	9487.00	31947.00	173.60	0	Spot (Block26, Row8, Column2)	7460.92	7252.00	995.36	0.01	0.13	5563.00	5653.30	5563.00	583.46	0.01	0.10	95.00	71.00	0.00	1689.00	1897.92	6229869.00	3.10	6357.75	6407.00
26	3	8	9780.00	31944.00	147.10	0	Spot (Block26, Row8, Column3)	14349.47	12669.00	5973.85	0.05	0.42	5478.00	5527.20	5478.00	423.87	0.00	0.08	100.00	100.00	0.00	7191.00	8871.47	8451840.00	20.81	7342.40	7249.00
26	4	8	10083.00	31942.00	151.30	0	Spot (Block26, Row8, Column4)	8429.11	8209.00	1083.58	0.01	0.13	5581.00	5670.26	5581.00	749.44	0.01	0.13	100.00	88.00	0.00	2628.00	2848.11	5276621.00	3.68	6662.90	6629.00
26	5	8	10388.00	31959.00	194.10	0	Spot (Block26, Row8, Column5)	6887.37	6865.00	634.95	0.00	0.09	5559.00	5607.35	5559.00	480.93	0.00	0.09	93.00	71.00	0.00	1306.00	1328.37	7335050.00	2.66	6055.62	5993.00
26	6	8	10687.00	31950.00	159.70	0	Spot (Block26, Row8, Column6)	11393.52	11055.00	2583.74	0.01	0.23	5576.00	5644.95	5576.00	483.02	0.01	0.09	100.00	100.00	0.00	5479.00	5817.52	8043824.00	11.90	7241.79	7151.00
26	7	8	10991.00	31947.00	148.10	0	Spot (Block26, Row8, Column7)	13567.24	13175.50	3557.84	0.01	0.26	5555.50	5619.53	5555.50	484.34	0.00	0.09	100.00	100.00	0.00	7620.00	8011.74	8167478.00	16.41	7541.31	7501.00
26	8	8	11281.00	31950.00	145.25	0	Spot (Block26, Row8, Column8)	19617.36	18641.00	6859.35	0.02	0.35	5582.00	5646.03	5582.00	465.49	0.00	0.08	100.00	100.00	0.00	13059.00	14035.36	11240749.00	30.01	9188.88	8693.00
27	1	1	13689.00	29842.00	160.85	0	Spot (Block27, Row1, Column1)	65161.23	65535.00	2009.02	0.00	0.03	18978.00	19101.59	18978.00	1747.31	0.00	0.09	100.00	100.00	93.40	46557.00	46183.23	46395248.00	26.36	35412.88	33976.00
27	2	1	13986.00	29841.00	178.55	0	Spot (Block27, Row1, Column2)	22140.42	22129.50	2266.55	0.00	0.10	17917.00	18053.82	17917.00	1798.04	0.00	0.10	85.00	58.00	0.00	4212.50	4223.42	19793540.00	2.27	19843.82	19888.00
27	3	1	14286.00	29837.00	186.75	0	Spot (Block27, Row1, Column3)	20946.13	20608.00	2282.98	0.01	0.11	17187.00	17331.48	17187.00	1494.53	0.00	0.09	82.00	59.00	0.00	3421.00	3759.13	20610988.00	2.42	18639.35	18599.00
27	4	1	14581.00	29846.00	188.50	0	Spot (Block27, Row1, Column4)	20411.27	20423.00	1728.52	0.00	0.08	16946.00	17075.28	16946.00	1387.25	0.00	0.08	89.00	63.00	0.00	3477.00	3465.27	20472520.00	2.40	18269.56	18120.00
27	5	1	14888.00	29842.00	159.10	0	Spot (Block27, Row1, Column5)	28319.01	26187.00	7156.40	0.03	0.25	17092.50	17154.03	17092.50	1431.42	0.00	0.08	97.00	93.00	0.00	9094.50	11226.51	19851636.00	7.80	19856.58	19820.00
27	6	1	15193.00	29835.00	180.75	0	Spot (Block27, Row1, Column6)	26249.01	25039.00	5229.57	0.02	0.20	17362.00	17471.86	17362.00	1498.62	0.00	0.09	99.00	93.00	0.00	7677.00	8887.01	24044084.00	5.86	20166.08	20011.50
27	7	1	15495.00	29836.00	160.00	0	Spot (Block27, Row1, Column7)	39801.61	36505.00	12509.03	0.04	0.31	17673.00	17823.27	17673.00	2042.84	0.00	0.11	100.00	99.00	5.66	18832.00	22128.61	28139756.00	10.76	22836.88	22626.00
27	8	1	15793.00	29834.00	219.90	0	Spot (Block27, Row1, Column8)	20955.68	20673.50	1696.20	0.01	0.08	17859.00	17961.78	17859.00	1510.25	0.00	0.08	81.00	46.00	0.00	2814.50	3096.68	28960766.00	1.98	18841.41	19058.00
27	1	2	13675.00	30138.00	203.25	0	Spot (Block27, Row2, Column1)	20976.61	20793.50	1719.55	0.00	0.08	18325.00	18443.37	18325.00	1777.84	0.00	0.10	66.00	31.00	0.00	2468.50	2651.61	24584614.00	1.42	19628.70	19392.00
27	2	2	13985.00	30144.00	146.55	0	Spot (Block27, Row2, Column2)	22722.97	22469.00	2229.74	0.00	0.10	17340.00	17417.44	17340.00	1400.97	0.00	0.08	98.00	88.00	0.00	5129.00	5382.97	13338386.00	3.79	19160.69	19225.00
27	3	2	14289.00	30143.00	193.25	0	Spot (Block27, Row2, Column3)	20940.58	20926.00	1699.91	0.00	0.08	17275.50	17375.30	17275.50	1394.45	0.00	0.08	92.00	64.00	0.00	3650.50	3665.08	22259832.00	2.56	19197.36	19128.00
27	4	2	14593.00	30145.00	199.50	0	Spot (Block27, Row2, Column4)	21998.90	21855.00	1972.74	0.00	0.09	17239.00	17380.95	17239.00	1384.47	0.00	0.08	97.00	85.00	0.00	4616.00	4759.90	24704754.00	3.34	19371.64	19515.00
27	5	2	14895.00	30146.00	199.70	0	Spot (Block27, Row2, Column5)	21979.47	21801.00	1804.18	0.00	0.08	17097.00	17199.76	17097.00	1351.11	0.00	0.08	99.00	88.00	0.00	4704.00	4882.47	24770862.00	3.54	19293.91	19346.00
27	6	2	15187.00	30144.00	201.50	0	Spot (Block27, Row2, Column6)	20265.03	20121.00	1805.37	0.00	0.09	17123.00	17201.23	17123.00	1367.17	0.00	0.08	83.00	55.00	0.00	2998.00	3142.03	23385868.00	2.24	18558.46	18547.00
27	7	2	15487.00	30150.00	194.85	0	Spot (Block27, Row2, Column7)	21185.67	20899.00	2015.99	0.01	0.10	17216.00	17392.73	17216.00	2025.14	0.00	0.12	83.00	43.00	0.00	3683.00	3969.67	22711056.00	1.87	18959.50	18780.00
27	8	2	15791.00	30143.00	216.35	0	Spot (Block27, Row2, Column8)	19915.16	19864.00	1434.03	0.00	0.07	17259.50	17384.76	17259.50	1363.77	0.00	0.08	78.00	46.00	0.00	2604.50	2655.66	26626528.00	1.86	18460.19	18426.00
27	1	3	13688.00	30445.00	154.85	0	Spot (Block27, Row3, Column1)	26814.55	26019.00	4322.36	0.01	0.16	17763.00	17819.22	17763.00	1585.43	0.00	0.09	99.00	96.00	0.00	8256.00	9051.55	17590346.00	5.67	20686.43	20822.00
27	2	3	13998.00	30445.00	189.25	0	Spot (Block27, Row3, Column2)	20307.59	20293.00	1573.55	0.00	0.08	17184.00	17233.11	17184.00	1387.60	0.00	0.08	85.00	55.00	0.00	3109.00	3123.59	20429436.00	2.22	18807.80	18618.50
27	3	3	14274.00	30427.00	197.70	0	Spot (Block27, Row3, Column3)	21207.91	21010.50	1787.27	0.00	0.08	17451.00	17538.87	17451.00	1467.26	0.00	0.08	92.00	65.00	0.00	3559.50	3756.91	23413536.00	2.50	19160.90	19139.00
27	4	3	14589.00	30443.00	183.25	0	Spot (Block27, Row3, Column4)	24100.10	23584.00	3723.17	0.01	0.15	17611.00	17677.90	17611.00	1402.12	0.00	0.08	95.00	81.00	0.00	5973.00	6489.10	22870996.00	4.58	19902.75	19654.00
27	5	3	14890.00	30446.00	191.90	0	Spot (Block27, Row3, Column5)	21157.19	21159.00	1809.41	0.00	0.09	17386.50	17515.49	17386.50	1365.80	0.00	0.08	90.00	68.00	0.00	3772.50	3770.69	22066936.00	2.67	19029.36	18843.00
27	6	3	15191.00	30442.00	197.95	0	Spot (Block27, Row3, Column6)	21211.14	21142.00	1749.41	0.00	0.08	17308.00	17397.39	17308.00	1343.72	0.00	0.08	95.00	70.00	0.00	3834.00	3903.14	23565594.00	2.84	19213.92	19098.00
27	7	3	15494.00	30445.00	174.65	0	Spot (Block27, Row3, Column7)	23316.41	22531.50	3258.05	0.01	0.14	17393.50	17444.91	17393.50	1390.59	0.00	0.08	97.00	83.00	0.00	5138.00	5922.91	19912228.00	4.22	19289.99	19169.00
27	8	3	15790.00	30444.00	199.80	0	Spot (Block27, Row3, Column8)	20006.63	19974.00	1485.25	0.00	0.07	17445.00	17472.73	17445.00	1382.80	0.00	0.08	73.00	46.00	0.00	2529.00	2561.63	22507464.00	1.83	18614.92	18526.00
27	1	4	13690.00	30746.00	183.90	0	Spot (Block27, Row4, Column1)	24006.55	23608.00	3359.51	0.01	0.14	17687.00	17788.22	17687.00	1479.45	0.00	0.08	96.00	85.00	0.00	5921.00	6319.55	22902240.00	4.20	19846.17	19747.50
27	2	4	13993.00	30746.00	209.15	0	Spot (Block27, Row4, Column2)	21605.85	21368.00	1713.96	0.00	0.08	17367.00	17468.28	17367.00	1469.71	0.00	0.08	97.00	77.00	0.00	4001.00	4238.85	27028922.00	2.82	19345.72	19138.00
27	3	4	14289.00	30741.00	155.30	0	Spot (Block27, Row4, Column3)	44242.68	42539.00	12947.35	0.02	0.29	17574.00	17669.93	17574.00	1542.26	0.00	0.09	100.00	100.00	9.80	24965.00	26668.68	29332952.00	17.23	23690.53	23441.00
27	4	4	14583.00	30749.00	210.55	0	Spot (Block27, Row4, Column4)	21380.26	21200.00	1730.36	0.00	0.08	17919.50	17991.22	17919.50	1533.88	0.00	0.09	86.00	55.00	0.00	3280.50	3460.76	27046014.00	2.21	19321.60	19204.50
27	5	4	14872.00	30744.00	203.30	0	Spot (Block27, Row4, Column5)	21779.94	21737.00	1781.88	0.00	0.08	17952.00	18145.58	17952.00	1606.88	0.00	0.09	90.00	57.00	0.00	3785.00	3827.94	25504292.00	2.26	19836.23	19761.00
27	6	4	15185.00	30737.00	200.50	0	Spot (Block27, Row4, Column6)	22857.73	22717.00	1919.95	0.00	0.08	17745.50	17832.33	17745.50	1437.95	0.00	0.08	99.00	88.00	0.00	4971.50	5112.23	26012094.00	3.49	19639.79	19730.50
27	7	4	15485.00	30756.00	186.45	0	Spot (Block27, Row4, Column7)	24020.94	23258.00	3807.70	0.01	0.16	17773.00	17802.32	17773.00	1394.70	0.00	0.08	95.00	81.00	0.00	5485.00	6247.94	23492480.00	4.46	19754.24	19731.00
27	8	4	15792.00	30749.00	199.45	0	Spot (Block27, Row4, Column8)	21625.72	21374.00	2351.92	0.01	0.11	17779.00	17822.17	17779.00	1409.83	0.00	0.08	84.00	65.00	0.00	3595.00	3846.72	24458682.00	2.70	19013.54	18811.00
27	1	5	13692.00	31043.00	171.70	0	Spot (Block27, Row5, Column1)	24431.72	24091.00	3338.01	0.01	0.14	18064.00	18192.62	18064.00	1506.69	0.00	0.08	96.00	85.00	0.00	6027.00	6367.72	20082868.00	4.14	20370.79	20269.00
27	2	5	13994.00	31047.00	193.30	0	Spot (Block27, Row5, Column2)	21615.10	21564.00	1808.06	0.00	0.08	17774.00	17855.09	17774.00	1455.73	0.00	0.08	91.00	66.00	0.00	3790.00	3841.10	22890396.00	2.58	19310.28	19376.00
27	3	5	14290.00	31048.00	202.15	0	Spot (Block27, Row5, Column3)	23463.70	23249.00	2364.32	0.00	0.10	18004.00	18027.17	18004.00	1492.61	0.00	0.08	97.00	84.00	0.00	5245.00	5459.70	27194380.00	3.64	20186.59	20173.00
27	4	5	14598.00	31047.00	179.80	0	Spot (Block27, Row5, Column4)	24433.38	24134.50	2558.23	0.01	0.10	18333.00	18438.76	18333.00	1581.77	0.00	0.09	99.00	88.00	0.00	5801.50	6100.38	22234384.00	3.79	20637.63	20613.50
27	5	5	14892.00	31044.00	149.90	0	Spot (Block27, Row5, Column5)	49277.71	48984.00	12781.52	0.00	0.26	18624.00	18829.74	18624.00	1654.58	0.00	0.09	100.00	100.00	23.99	30360.00	30653.71	30404504.00	18.40	27026.98	26568.00
27	6	5	15195.00	31040.00	201.00	0	Spot (Block27, Row5, Column6)	22111.13	21925.50	1976.37	0.00	0.09	18229.50	18408.25	18229.50	1527.95	0.00	0.08	89.00	62.00	0.00	3696.00	3881.63	25295144.00	2.42	20104.55	19955.00
27	7	5	15494.00	31044.00	197.75	0	Spot (Block27, Row5, Column7)	21795.77	21520.00	1828.86	0.01	0.08	18118.00	18205.94	18118.00	1465.90	0.00	0.08	88.00	65.00	0.00	3402.00	3677.77	24040736.00	2.45	19759.32	19612.00
27	8	5	15791.00	31043.00	155.75	0	Spot (Block27, Row5, Column8)	31649.99	29831.00	8171.66	0.03	0.26	18082.00	18179.98	18082.00	1460.25	0.00	0.08	99.00	98.00	0.00	11749.00	13567.99	21110544.00	9.22	21460.55	21587.00
27	1	6	13686.00	31344.00	201.95	0	Spot (Block27, Row6, Column1)	22192.89	22136.00	1966.29	0.00	0.09	18214.00	18353.88	18214.00	1497.17	0.00	0.08	91.00	64.00	0.00	3922.00	3978.89	25699372.00	2.56	20148.48	20101.00
27	2	6	13992.00	31340.00	206.25	0	Spot (Block27, Row6, Column2)	21768.23	21758.00	1838.07	0.00	0.08	17897.50	17974.88	17897.50	1453.84	0.00	0.08	89.00	67.00	0.00	3860.50	3870.73	26383092.00	2.61	19715.32	19737.50
27	3	6	14280.00	31341.00	157.50	0	Spot (Block27, Row6, Column3)	34065.65	31743.00	9011.57	0.03	0.26	17939.00	18055.79	17939.00	1480.65	0.00	0.08	100.00	100.00	0.15	13804.00	16126.65	23334960.00	10.81	22228.53	22403.00
27	4	6	14591.00	31343.00	194.50	0	Spot (Block27, Row6, Column4)	23047.31	22936.00	2292.54	0.00	0.10	18198.00	18286.05	18198.00	1515.51	0.00	0.08	95.00	75.00	0.00	4738.00	4849.31	24683668.00	3.14	20262.84	20111.00
27	5	6	14892.00	31344.00	146.85	0	Spot (Block27, Row6, Column5)	52218.03	55742.50	13114.43	0.03	0.25	18430.00	18544.99	18430.00	1640.42	0.00	0.09	100.00	100.00	36.56	37312.50	33788.03	30704412.00	20.53	27690.99	26188.00
27	6	6	15198.00	31340.00	198.15	0	Spot (Block27, Row6, Column6)	22157.68	22019.00	1883.79	0.00	0.09	18243.00	18388.32	18243.00	1509.98	0.00	0.08	92.00	63.00	0.00	3776.00	3914.68	24617164.00	2.50	20427.54	20499.00
27	7	6	15492.00	31344.00	157.55	0	Spot (Block27, Row6, Column7)	30166.79	28801.00	6492.31	0.02	0.22	18078.50	18161.59	18078.50	1523.68	0.00	0.08	100.00	97.00	0.00	10722.50	12088.29	20694418.00	7.88	21350.51	21475.00
27	8	6	15797.00	31344.00	153.60	0	Spot (Block27, Row6, Column8)	30657.02	29065.00	7347.50	0.02	0.24	18121.00	18165.31	18121.00	1493.49	0.00	0.08	100.00	94.00	0.00	10944.00	12536.02	19743122.00	8.36	21370.69	21335.00
27	1	7	13687.00	31649.00	201.55	0	Spot (Block27, Row7, Column1)	23317.10	23246.00	2198.74	0.00	0.09	18483.00	18585.90	18483.00	1738.51	0.00	0.09	92.00	71.00	0.00	4763.00	4834.10	26954580.00	2.72	20462.03	20311.00
27	2	7	13990.00	31639.00	193.95	0	Spot (Block27, Row7, Column2)	20744.69	20526.00	1612.35	0.00	0.08	17597.50	17672.07	17597.50	1481.52	0.00	0.08	82.00	49.00	0.00	2928.50	3147.19	22093090.00	2.07	19392.06	19366.00
27	3	7	14291.00	31639.00	209.25	0	Spot (Block27, Row7, Column3)	20433.35	20417.50	1655.38	0.00	0.08	17610.00	17660.86	17610.00	1505.37	0.00	0.09	72.00	45.00	0.00	2807.50	2823.35	25459956.00	1.84	18723.20	18431.00
27	4	7	14590.00	31640.00	195.00	0	Spot (Block27, Row7, Column4)	20822.44	20595.50	1653.41	0.00	0.08	17653.50	17712.19	17653.50	1397.74	0.00	0.08	86.00	53.00	0.00	2942.00	3168.94	22404964.00	2.23	19175.21	19248.00
27	5	7	14890.00	31639.00	200.95	0	Spot (Block27, Row7, Column5)	21846.37	21692.00	1886.09	0.00	0.09	17811.00	17892.81	17811.00	1461.49	0.00	0.08	90.00	70.00	0.00	3881.00	4035.37	24970420.00	2.71	19508.29	19455.00
27	6	7	15186.00	31641.00	205.25	0	Spot (Block27, Row7, Column6)	21904.33	21802.50	1765.07	0.00	0.08	17760.00	17870.01	17760.00	1425.30	0.00	0.08	96.00	73.00	0.00	4042.50	4144.33	26241380.00	2.83	19476.80	19550.50
27	7	7	15479.00	31642.00	162.25	0	Spot (Block27, Row7, Column7)	28447.67	27646.00	5296.33	0.01	0.19	17701.00	17792.70	17701.00	1518.70	0.00	0.09	99.00	98.00	0.00	9945.00	10746.67	20681460.00	7.02	20846.54	20667.00
27	8	7	15796.00	31641.00	189.30	0	Spot (Block27, Row7, Column8)	25286.45	25105.00	2361.11	0.00	0.09	17831.00	17877.00	17831.00	1479.03	0.00	0.08	99.00	99.00	0.00	7274.00	7455.45	25589880.00	5.01	20642.56	20563.50
27	1	8	13681.00	31949.00	157.00	0	Spot (Block27, Row8, Column1)	64747.24	65535.00	3535.94	0.01	0.05	19121.50	19322.09	19121.50	1928.09	0.00	0.10	100.00	100.00	92.32	46413.50	45625.74	43834296.00	23.56	34923.96	30983.00
27	2	8	13991.00	31947.00	197.45	0	Spot (Block27, Row8, Column2)	21334.79	21134.50	1633.52	0.00	0.08	18046.50	18152.74	18046.50	1733.07	0.00	0.10	83.00	43.00	0.00	3088.00	3288.29	23596280.00	1.84	19601.02	19372.00
27	3	8	14286.00	31947.00	192.10	0	Spot (Block27, Row8, Column3)	23298.45	22554.50	3684.91	0.01	0.16	17676.00	17730.96	17676.00	1514.39	0.00	0.09	92.00	72.00	0.00	4878.50	5622.45	24230392.00	3.68	19507.16	19615.50
27	4	8	14591.00	31943.00	183.70	0	Spot (Block27, Row8, Column4)	21209.82	21127.00	1975.08	0.00	0.09	17595.00	17638.13	17595.00	1447.98	0.00	0.08	84.00	61.00	0.00	3532.00	3614.82	20043286.00	2.47	18770.24	18438.50
27	5	8	14883.00	31941.00	194.30	0	Spot (Block27, Row8, Column5)	20384.66	20412.50	1588.33	0.00	0.08	17560.50	17627.95	17560.50	1434.63	0.00	0.08	74.00	49.00	0.00	2852.00	2824.16	21811566.00	1.92	19077.74	18904.00
27	6	8	15195.00	31947.00	190.50	0	Spot (Block27, Row8, Column6)	22379.33	22203.00	2022.40	0.00	0.09	17674.00	17746.44	17674.00	1488.01	0.00	0.08	95.00	80.00	0.00	4529.00	4705.33	22894074.00	3.11	19735.22	19739.00
27	7	8	15499.00	31947.00	166.45	0	Spot (Block27, Row8, Column7)	24029.97	23574.00	3050.32	0.01	0.13	17844.00	17923.90	17844.00	1561.55	0.00	0.09	97.00	83.00	0.00	5730.00	6185.97	18479038.00	3.91	20008.45	20026.50
27	8	8	15779.00	31947.00	151.70	0	Spot (Block27, Row8, Column8)	30894.21	29764.00	6847.44	0.02	0.22	18110.00	18211.74	18110.00	1602.39	0.00	0.09	100.00	98.00	0.16	11654.00	12784.21	19432464.00	7.91	21618.76	21527.00
28	1	1	18192.00	29839.00	159.75	0	Spot (Block28, Row1, Column1)	63543.04	65535.00	4848.79	0.01	0.08	4910.00	4984.81	4910.00	438.80	0.01	0.09	100.00	100.00	79.77	60625.00	58633.04	44925352.00	133.45	21947.91	19244.50
28	2	1	18487.00	29845.00	152.40	0	Spot (Block28, Row1, Column2)	14853.60	13354.50	5666.00	0.05	0.38	4740.00	4794.30	4740.00	367.66	0.00	0.08	100.00	100.00	0.00	8614.50	10113.60	9476594.00	27.36	7057.00	6758.00
28	3	1	18790.00	29842.00	156.90	0	Spot (Block28, Row1, Column3)	9536.80	8957.00	2743.53	0.03	0.29	4660.00	4703.73	4660.00	253.81	0.00	0.05	100.00	100.00	0.00	4297.00	4876.80	6504097.00	19.04	5714.23	5633.50
28	4	1	19084.00	29841.00	153.15	0	Spot (Block28, Row1, Column4)	11612.79	10985.00	3710.69	0.02	0.32	4672.00	4727.73	4672.00	262.33	0.01	0.06	100.00	100.00	0.00	6313.00	6940.79	7467026.00	26.25	6267.23	6150.50
28	5	1	19388.00	29843.00	151.60	0	Spot (Block28, Row1, Column5)	15452.58	14407.00	7148.23	0.03	0.46	4615.00	4657.62	4615.00	250.84	0.00	0.05	100.00	100.00	0.00	9792.00	10837.58	9719673.00	43.04	7020.72	6835.00
28	6	1	19692.00	29837.00	155.90	0	Spot (Block28, Row1, Column6)	17895.32	15677.00	8190.44	0.06	0.46	4514.00	4573.04	4514.00	281.43	0.01	0.06	100.00	100.00	0.00	11163.00	13381.32	11989862.00	47.34	7301.58	6955.00
28	7	1	19998.00	29838.00	154.40	0	Spot (Block28, Row1, Column7)	41443.63	41057.50	18627.72	0.00	0.45	4462.00	4526.25	4462.00	285.88	0.01	0.06	100.00	100.00	19.36	36595.50	36981.63	27187148.00	129.14	12896.20	12074.00
28	8	1	20299.00	29840.00	210.30	0	Spot (Block28, Row1, Column8)	5543.24	5537.00	383.65	0.00	0.07	4553.00	4572.97	4553.00	210.12	0.00	0.05	99.00	95.00	0.00	984.00	990.24	6990025.00	4.62	4872.89	4905.00
28	1	2	18186.00	30146.00	192.55	0	Spot (Block28, Row2, Column1)	5460.49	5456.00	237.09	0.00	0.04	4814.00	4863.93	4814.00	339.40	0.00	0.07	88.00	45.00	0.00	642.00	646.49	5706208.00	1.76	5162.70	5160.00
28	2	2	18488.00	30143.00	129.15	0	Spot (Block28, Row2, Column2)	11154.41	11227.50	1945.49	0.00	0.17	4669.50	4708.67	4669.50	246.17	0.00	0.05	100.00	100.00	0.00	6558.00	6484.91	4997176.00	26.18	6728.81	6680.00
28	3	2	18794.00	30131.00	191.75	0	Spot (Block28, Row2, Column3)	5596.72	5545.00	344.53	0.00	0.06	4640.00	4697.09	4640.00	249.78	0.01	0.05	98.00	92.00	0.00	905.00	956.72	5792607.00	3.60	5008.78	5028.50
28	4	2	19090.00	30142.00	181.55	0	Spot (Block28, Row2, Column4)	8727.76	8590.00	1704.49	0.01	0.20	4680.00	4741.30	4680.00	283.47	0.01	0.06	100.00	100.00	0.00	3910.00	4047.76	8064448.00	14.06	5958.63	5984.50
28	5	2	19395.00	30134.00	198.40	0	Spot (Block28, Row2, Column5)	6406.69	6314.00	491.94	0.01	0.08	4580.00	4607.69	4580.00	245.37	0.00	0.05	100.00	100.00	0.00	1734.00	1826.69	7117834.00	7.33	5273.21	5208.00
28	6	2	19687.00	30140.00	155.95	0	Spot (Block28, Row2, Column6)	7445.41	7258.00	1293.99	0.01	0.17	4460.00	4510.95	4460.00	213.07	0.00	0.05	100.00	100.00	0.00	2798.00	2985.41	4988426.00	13.77	5302.31	5288.00
28	7	2	19992.00	30142.00	163.65	0	Spot (Block28, Row2, Column7)	7260.79	6904.00	1420.84	0.02	0.20	4466.00	4524.69	4466.00	242.93	0.01	0.05	100.00	100.00	0.00	2438.00	2794.79	5322160.00	11.26	5236.08	5230.00
28	8	2	20304.00	30138.00	212.85	0	Spot (Block28, Row2, Column8)	5237.55	5257.00	200.28	0.00	0.04	4545.00	4569.84	4545.00	180.59	0.00	0.04	99.00	93.00	0.00	712.00	692.55	6772152.00	3.70	4827.34	4816.50
28	1	3	18191.00	30443.00	149.65	0	Spot (Block28, Row3, Column1)	17524.69	16654.00	6864.61	0.02	0.39	4757.00	4789.11	4757.00	284.36	0.00	0.06	100.00	100.00	0.00	11897.00	12767.69	10777684.00	44.79	7862.80	7265.00
28	2	3	18494.00	30442.00	180.15	0	Spot (Block28, Row3, Column2)	5706.19	5686.00	390.09	0.00	0.07	4590.00	4640.92	4590.00	239.32	0.00	0.05	99.00	96.00	0.00	1096.00	1116.19	5181220.00	4.45	5128.97	5117.00
28	3	3	18782.00	30438.00	149.95	0	Spot (Block28, Row3, Column3)	9028.59	8776.00	1969.79	0.01	0.22	4612.00	4691.39	4612.00	382.42	0.01	0.08	100.00	100.00	0.00	4164.00	4416.59	5561613.00	11.34	5947.49	5803.00
28	4	3	19089.00	30440.00	148.55	0	Spot (Block28, Row3, Column4)	34851.35	33457.00	17639.86	0.02	0.51	4609.00	4679.25	4609.00	324.35	0.01	0.07	100.00	100.00	5.68	28848.00	30242.35	20875992.00	93.02	11358.64	10914.00
28	5	3	19393.00	30441.00	163.95	0	Spot (Block28, Row3, Column5)	7214.77	7012.00	1349.85	0.01	0.19	4467.00	4520.80	4467.00	270.76	0.01	0.06	100.00	100.00	0.00	2545.00	2747.77	5353359.00	9.95	5271.08	5250.50
28	6	3	19693.00	30434.00	207.70	0	Spot (Block28, Row3, Column6)	5238.21	5270.00	240.43	0.00	0.05	4412.00	4465.27	4412.00	217.97	0.01	0.05	98.00	93.00	0.00	858.00	826.21	6443000.00	3.55	4715.43	4715.00
28	7	3	19994.00	30440.00	149.70	0	Spot (Block28, Row3, Column7)	12956.44	12256.50	4536.06	0.02	0.35	4483.00	4527.96	4483.00	225.22	0.00	0.05	100.00	100.00	0.00	7773.50	8473.44	7851602.00	37.42	6574.79	6300.00
28	8	3	20300.00	30440.00	204.40	0	Spot (Block28, Row3, Column8)	5337.71	5349.00	246.17	0.00	0.05	4550.00	4577.25	4550.00	190.01	0.00	0.04	98.00	94.00	0.00	799.00	787.71	6351880.00	4.00	4844.10	4869.00
28	1	4	18190.00	30741.00	150.25	0	Spot (Block28, Row4, Column1)	31327.71	28581.00	16223.07	0.04	0.52	4642.00	4703.59	4642.00	319.33	0.01	0.07	100.00	100.00	3.09	23939.00	26685.71	19266560.00	83.38	10516.12	9682.00
28	2	4	18496.00	30750.00	210.65	0	Spot (Block28, Row4, Column2)	5407.23	5405.00	279.87	0.00	0.05	4526.00	4598.78	4526.00	393.89	0.01	0.09	95.00	64.00	0.00	879.00	881.23	6845555.00	2.05	4851.46	4831.00
28	3	4	18792.00	30741.00	156.80	0	Spot (Block28, Row4, Column3)	61468.04	65535.00	8518.27	0.03	0.14	4565.00	4646.84	4565.00	461.96	0.01	0.10	100.00	100.00	75.52	60970.00	56903.04	41429836.00	123.00	20441.91	17454.50
28	4	4	19085.00	30742.00	204.30	0	Spot (Block28, Row4, Column4)	5606.84	5482.00	990.93	0.01	0.18	4578.00	4645.79	4578.00	371.77	0.01	0.08	94.00	73.00	0.00	904.00	1028.84	6644105.00	2.59	4965.98	4879.00
28	5	4	19376.00	30744.00	181.80	0	Spot (Block28, Row4, Column5)	5729.92	5589.00	623.32	0.01	0.11	4507.00	4540.28	4507.00	286.84	0.00	0.06	100.00	92.00	0.00	1082.00	1222.92	5288713.00	4.15	4979.14	5009.00
28	6	4	19698.00	30738.00	200.85	0	Spot (Block28, Row4, Column6)	6819.69	6902.00	648.12	0.01	0.10	4470.00	4494.45	4470.00	206.34	0.00	0.05	100.00	99.00	0.00	2432.00	2349.69	7781263.00	11.27	5175.74	5206.00
28	7	4	19990.00	30745.00	148.50	0	Spot (Block28, Row4, Column7)	11454.81	10773.50	4148.80	0.03	0.36	4545.00	4580.93	4545.00	222.23	0.00	0.05	100.00	100.00	0.00	6228.50	6909.81	6849978.00	30.93	6252.49	6178.00
28	8	4	20289.00	30746.00	158.15	0	Spot (Block28, Row4, Column8)	8397.88	8513.50	1498.78	0.01	0.18	4614.00	4646.94	4614.00	356.82	0.00	0.08	100.00	100.00	0.00	3899.50	3783.88	5794535.00	10.51	5674.92	5611.00
28	1	5	18196.00	31044.00	150.55	0	Spot (Block28, Row5, Column1)	31399.12	27422.50	18686.60	0.06	0.60	4650.00	4702.76	4650.00	317.99	0.00	0.07	100.00	100.00	5.99	22772.50	26749.12	19404692.00	83.95	9935.27	9132.00
28	2	5	18491.00	31047.00	190.70	0	Spot (Block28, Row5, Column2)	5329.60	5293.50	337.89	0.00	0.06	4592.00	4616.04	4592.00	247.24	0.00	0.05	95.00	75.00	0.00	701.50	737.60	5468170.00	2.89	4852.06	4843.50
28	3	5	18796.00	31046.00	207.25	0	Spot (Block28, Row5, Column3)	5629.45	5592.00	383.79	0.00	0.07	4640.00	4702.19	4640.00	381.78	0.01	0.08	97.00	68.00	0.00	952.00	989.45	6879186.00	2.43	4960.04	4939.50
28	4	5	19092.00	31047.00	152.65	0	Spot (Block28, Row5, Column4)	12975.04	11995.50	4315.69	0.03	0.33	4631.00	4685.62	4631.00	344.26	0.01	0.07	100.00	100.00	0.00	7364.50	8344.04	8252123.00	24.08	6837.38	6551.50
28	5	5	19393.00	31046.00	155.20	0	Spot (Block28, Row5, Column5)	56976.22	65535.00	13962.25	0.06	0.25	4557.50	4664.87	4557.50	455.63	0.01	0.10	100.00	100.00	65.51	60977.50	52418.72	37661600.00	114.81	17140.66	15321.00
28	6	5	19698.00	31039.00	167.70	0	Spot (Block28, Row5, Column6)	7683.30	7445.50	1506.63	0.01	0.20	4532.00	4579.52	4532.00	300.34	0.00	0.07	100.00	99.00	0.00	2913.50	3151.30	5977611.00	10.33	5353.67	5365.00
28	7	5	19998.00	31047.00	186.40	0	Spot (Block28, Row5, Column7)	5497.20	5568.00	307.31	0.01	0.06	4579.00	4626.67	4579.00	373.40	0.00	0.08	95.00	69.00	0.00	989.00	918.20	5370765.00	2.33	4998.35	4991.00
28	8	5	20295.00	31040.00	148.25	0	Spot (Block28, Row5, Column8)	20738.29	18877.00	10488.10	0.04	0.51	4648.00	4682.28	4648.00	362.99	0.00	0.08	100.00	100.00	0.00	14229.00	16090.29	12401495.00	44.23	8242.22	7957.00
28	1	6	18192.00	31336.00	206.65	0	Spot (Block28, Row6, Column1)	5688.64	5634.00	386.64	0.00	0.07	4771.00	4797.23	4771.00	262.63	0.00	0.05	96.00	86.00	0.00	863.00	917.64	6900325.00	3.39	5047.86	5017.00
28	2	6	18487.00	31337.00	208.15	0	Spot (Block28, Row6, Column2)	5627.08	5568.50	341.81	0.00	0.06	4810.00	4842.48	4810.00	342.19	0.00	0.07	94.00	61.00	0.00	758.50	817.08	6977579.00	2.29	5206.19	5175.00
28	3	6	18784.00	31339.00	148.20	0	Spot (Block28, Row6, Column3)	37075.40	34461.00	18484.69	0.03	0.50	4766.00	4825.31	4766.00	362.34	0.01	0.08	100.00	100.00	11.06	29695.00	32309.40	22134076.00	89.00	12177.21	10275.00
28	4	6	19094.00	31346.00	163.85	0	Spot (Block28, Row6, Column4)	7028.01	6916.50	973.99	0.01	0.14	4679.00	4749.72	4679.00	374.20	0.01	0.08	99.00	98.00	0.00	2237.50	2349.01	5242898.00	6.09	5351.72	5353.50
28	5	6	19387.00	31341.00	148.65	0	Spot (Block28, Row6, Column5)	56380.09	65535.00	13913.36	0.07	0.25	4579.00	4678.91	4579.00	462.37	0.01	0.10	100.00	100.00	61.08	60956.00	51801.09	34335740.00	111.82	17533.78	15512.00
28	6	6	19693.00	31339.00	190.45	0	Spot (Block28, Row6, Column6)	5856.63	5681.50	643.63	0.01	0.11	4493.00	4558.65	4493.00	318.47	0.01	0.07	99.00	91.00	0.00	1188.50	1363.63	5985472.00	4.08	4963.50	4957.00
28	7	6	19992.00	31339.00	149.30	0	Spot (Block28, Row6, Column7)	18373.69	17077.00	7610.96	0.03	0.41	4508.00	4560.89	4508.00	270.74	0.01	0.06	100.00	100.00	0.00	12569.00	13865.69	11189579.00	51.02	8101.09	7737.00
28	8	6	20301.00	31341.00	148.60	0	Spot (Block28, Row6, Column8)	22074.83	20273.50	10312.36	0.04	0.47	4593.00	4627.06	4593.00	248.75	0.00	0.05	100.00	100.00	0.00	15680.50	17481.83	13421496.00	70.14	8647.26	8152.50
28	1	7	18182.00	31621.00	205.35	0	Spot (Block28, Row7, Column1)	5899.58	5845.00	426.03	0.00	0.07	4813.00	4865.03	4813.00	373.31	0.00	0.08	96.00	77.00	0.00	1032.00	1086.58	7050004.00	2.77	5267.30	5272.00
28	2	7	18486.00	31627.00	189.45	0	Spot (Block28, Row7, Column2)	5572.02	5566.00	335.70	0.00	0.06	4694.00	4751.89	4694.00	278.84	0.01	0.06	98.00	80.00	0.00	872.00	878.02	5661176.00	2.94	5116.01	5090.50
28	3	7	18789.00	31645.00	201.20	0	Spot (Block28, Row7, Column3)	5244.33	5231.00	228.18	0.00	0.04	4616.00	4687.12	4616.00	315.49	0.01	0.07	91.00	47.00	0.00	615.00	628.33	6015252.00	1.77	4921.57	4909.00
28	4	7	19096.00	31636.00	198.20	0	Spot (Block28, Row7, Column4)	5467.77	5483.00	264.71	0.00	0.05	4587.00	4623.01	4587.00	239.55	0.00	0.05	98.00	92.00	0.00	896.00	880.77	6102037.00	3.53	5006.97	5016.00
28	5	7	19392.00	31641.00	185.65	0	Spot (Block28, Row7, Column5)	8487.38	8247.50	1875.84	0.01	0.22	4575.00	4615.41	4575.00	344.51	0.00	0.07	100.00	100.00	0.00	3672.50	3912.38	8232757.00	11.24	5896.22	5903.50
28	6	7	19691.00	31640.00	207.00	0	Spot (Block28, Row7, Column6)	5267.71	5284.00	232.14	0.00	0.04	4455.00	4501.59	4455.00	284.32	0.00	0.06	99.00	82.00	0.00	829.00	812.71	6410804.00	2.69	4813.32	4821.50
28	7	7	19991.00	31644.00	151.85	0	Spot (Block28, Row7, Column7)	17595.07	16536.00	7118.44	0.03	0.40	4428.00	4486.73	4428.00	295.13	0.01	0.07	100.00	100.00	0.00	12108.00	13167.07	11137679.00	44.42	7726.44	6306.50
28	8	7	20299.00	31643.00	186.90	0	Spot (Block28, Row7, Column8)	9400.55	9322.50	1442.15	0.00	0.15	4533.00	4548.27	4533.00	224.82	0.00	0.05	100.00	100.00	0.00	4789.50	4867.55	9250146.00	21.58	6127.51	5956.00
28	1	8	18181.00	31947.00	153.85	0	Spot (Block28, Row8, Column1)	64122.61	65535.00	4502.72	0.01	0.07	4882.00	4946.84	4882.00	531.36	0.01	0.11	100.00	100.00	86.84	60653.00	59240.61	41423580.00	111.37	23844.47	21142.00
28	2	8	18493.00	31945.00	175.50	0	Spot (Block28, Row8, Column2)	6649.43	6501.00	1024.80	0.01	0.15	4644.00	4722.23	4644.00	389.43	0.01	0.08	99.00	91.00	0.00	1857.00	2005.43	5705208.00	4.95	5248.16	5201.00
28	3	8	18780.00	31941.00	152.70	0	Spot (Block28, Row8, Column3)	10067.89	9217.00	3386.29	0.04	0.34	4577.00	4613.72	4577.00	244.57	0.00	0.05	100.00	100.00	0.00	4640.00	5490.89	6433384.00	22.30	5851.01	5725.00
28	4	8	19087.00	31931.00	176.80	0	Spot (Block28, Row8, Column4)	5589.78	5637.00	380.07	0.00	0.07	4506.00	4534.57	4506.00	213.85	0.00	0.05	100.00	94.00	0.00	1131.00	1083.78	4891061.00	4.93	5002.17	4989.00
28	5	8	19382.00	31942.00	200.85	0	Spot (Block28, Row8, Column5)	5282.41	5292.00	295.50	0.00	0.06	4498.00	4513.32	4498.00	222.80	0.00	0.05	97.00	87.00	0.00	794.00	784.41	6043082.00	3.45	4818.74	4795.50
28	6	8	19694.00	31936.00	190.40	0	Spot (Block28, Row8, Column6)	5258.45	5254.00	343.83	0.00	0.07	4420.00	4435.05	4420.00	198.23	0.00	0.04	98.00	88.00	0.00	834.00	838.45	5368880.00	4.15	4766.05	4744.00
28	7	8	19996.00	31942.00	147.85	0	Spot (Block28, Row8, Column7)	10315.72	10049.00	2772.87	0.01	0.27	4407.00	4439.01	4407.00	243.20	0.00	0.05	100.00	100.00	0.00	5642.00	5908.72	6168799.00	24.16	5968.24	5738.00
28	8	8	20280.00	31942.00	149.00	0	Spot (Block28, Row8, Column8)	12954.03	13013.50	3621.77	0.00	0.28	4504.00	4532.75	4504.00	228.43	0.00	0.05	100.00	100.00	0.00	8509.50	8450.03	7850141.00	36.87	6873.46	6486.00
29	1	1	4688.00	34344.00	155.85	0	Spot (Block29, Row1, Column1)	65113.52	65535.00	2532.76	0.00	0.04	6602.00	6789.33	6602.00	838.58	0.01	0.12	100.00	100.00	94.63	58933.00	58511.52	43626468.00	69.55	24560.93	22412.50
29	2	1	4988.00	34346.00	145.05	0	Spot (Block29, Row1, Column2)	14055.41	13179.50	4118.67	0.03	0.29	6257.00	6345.13	6257.00	488.19	0.01	0.08	100.00	100.00	0.00	6922.50	7798.41	8067804.00	15.79	8222.66	8008.00
29	3	1	5291.00	34346.00	145.40	0	Spot (Block29, Row1, Column3)	19204.88	17096.00	8702.27	0.05	0.45	6065.50	6100.41	6065.50	396.26	0.00	0.06	100.00	100.00	0.00	11030.50	13139.38	11081219.00	33.07	8804.32	8500.50
29	4	1	5579.00	34351.00	157.05	0	Spot (Block29, Row1, Column4)	11083.29	10498.00	2878.17	0.02	0.26	5900.00	5955.31	5900.00	440.85	0.00	0.07	100.00	100.00	0.00	4598.00	5183.29	7503386.00	11.63	7074.08	7054.50
29	5	1	5888.00	34344.00	146.90	0	Spot (Block29, Row1, Column5)	48829.48	64170.00	19872.11	0.12	0.41	5880.00	5973.88	5880.00	472.31	0.01	0.08	100.00	100.00	48.72	58290.00	42949.48	28663088.00	90.74	15181.10	13906.00
29	6	1	6190.00	34342.00	148.45	0	Spot (Block29, Row1, Column6)	40411.90	37690.00	18264.18	0.03	0.45	5896.00	6021.91	5896.00	526.95	0.01	0.09	100.00	100.00	19.10	31794.00	34515.90	24328080.00	65.26	14212.48	13106.00
29	7	1	6493.00	34345.00	155.40	0	Spot (Block29, Row1, Column7)	58702.59	65535.00	11558.90	0.05	0.20	5863.50	5967.73	5863.50	524.35	0.01	0.09	100.00	100.00	66.32	59671.50	52839.09	39037560.00	100.57	18861.64	17154.00
29	8	1	6799.00	34355.00	229.95	0	Spot (Block29, Row1, Column8)	7251.17	7242.00	524.72	0.00	0.07	6056.00	6124.44	6056.00	446.01	0.00	0.07	91.00	70.00	0.00	1186.00	1195.17	11014530.00	2.53	6411.05	6377.00
29	1	2	4678.00	34648.00	202.40	0	Spot (Block29, Row2, Column1)	7386.40	7402.00	299.36	0.00	0.04	6385.00	6475.83	6385.00	523.84	0.01	0.08	92.00	46.00	0.00	1017.00	1001.40	8560837.00	1.74	7005.32	7010.00
29	2	2	4978.00	34646.00	118.50	0	Spot (Block29, Row2, Column2)	31677.76	31270.00	9201.56	0.01	0.29	6087.50	6160.38	6087.50	449.62	0.01	0.07	100.00	100.00	0.00	25182.50	25590.26	11752448.00	56.75	12509.45	11756.50
29	3	2	5285.00	34640.00	183.70	0	Spot (Block29, Row2, Column3)	7667.10	7562.50	781.12	0.01	0.10	5844.50	5955.90	5844.50	460.39	0.01	0.08	97.00	86.00	0.00	1718.00	1822.60	7299082.00	3.72	6466.17	6451.00
29	4	2	5586.00	34648.00	187.15	0	Spot (Block29, Row2, Column4)	13722.65	13171.00	4117.90	0.02	0.30	5789.00	5901.45	5789.00	493.83	0.01	0.08	100.00	100.00	0.00	7382.00	7933.65	13516812.00	15.84	8338.92	8370.00
29	5	2	5888.00	34645.00	193.45	0	Spot (Block29, Row2, Column5)	7696.17	7590.00	730.62	0.01	0.09	5834.00	5909.03	5834.00	442.31	0.01	0.07	99.00	94.00	0.00	1756.00	1862.17	8119458.00	4.04	6417.03	6423.50
29	6	2	6182.00	34646.00	139.40	0	Spot (Block29, Row2, Column6)	24502.44	23944.00	9925.76	0.01	0.41	5848.00	5951.45	5848.00	433.95	0.01	0.07	100.00	100.00	0.00	18096.00	18654.44	12888283.00	42.75	10485.52	9623.00
29	7	2	6492.00	34644.00	148.40	0	Spot (Block29, Row2, Column7)	12937.08	12363.50	3823.69	0.02	0.30	5829.00	5946.35	5829.00	473.14	0.01	0.08	100.00	100.00	0.00	6534.50	7108.08	7762246.00	14.78	7650.73	7495.00
29	8	2	6801.00	34647.00	211.75	0	Spot (Block29, Row2, Column8)	6830.82	6813.50	307.47	0.00	0.05	6034.00	6065.45	6034.00	356.42	0.00	0.06	95.00	59.00	0.00	779.50	796.82	8743445.00	2.15	6408.45	6390.00
29	1	3	4693.00	34947.00	144.35	0	Spot (Block29, Row3, Column1)	54111.81	65535.00	15653.99	0.08	0.29	6299.00	6384.23	6299.00	486.15	0.01	0.08	100.00	100.00	53.91	59236.00	47812.81	30411044.00	98.17	18720.78	16799.00
29	2	3	4988.00	34954.00	171.30	0	Spot (Block29, Row3, Column2)	8202.57	8113.00	978.62	0.00	0.12	6041.00	6114.82	6041.00	463.66	0.01	0.08	99.00	89.00	0.00	2072.00	2161.57	6701496.00	4.50	6784.49	6769.00
29	3	3	5272.00	34941.00	140.60	0	Spot (Block29, Row3, Column3)	13241.42	12817.50	3230.01	0.01	0.24	5858.00	5939.26	5858.00	421.91	0.01	0.07	100.00	100.00	0.00	6959.50	7383.42	7123886.00	17.31	8076.47	7819.50
29	4	3	5589.00	34947.00	140.70	0	Spot (Block29, Row3, Column4)	33272.78	31943.50	15303.20	0.02	0.46	5896.00	5969.45	5896.00	454.76	0.01	0.08	100.00	100.00	2.43	26047.50	27376.78	17767680.00	60.04	12673.13	11544.50
29	5	3	5893.00	34944.00	153.20	0	Spot (Block29, Row3, Column5)	9780.96	9414.00	2034.49	0.02	0.21	5973.50	6021.47	5973.50	377.67	0.00	0.06	100.00	99.00	0.00	3440.50	3807.46	6338064.00	9.95	7051.85	7067.00
29	6	3	6191.00	34949.00	206.95	0	Spot (Block29, Row3, Column6)	6963.97	6958.00	356.93	0.00	0.05	5974.00	6029.68	5974.00	346.54	0.00	0.06	97.00	78.00	0.00	984.00	989.97	8468188.00	2.70	6407.72	6433.50
29	7	3	6487.00	34946.00	141.00	0	Spot (Block29, Row3, Column7)	31557.28	29076.50	16898.06	0.04	0.54	5966.00	6059.26	5966.00	415.47	0.01	0.07	100.00	100.00	3.69	23110.50	25591.28	17104048.00	61.37	11825.04	10664.00
29	8	3	6793.00	34946.00	195.45	0	Spot (Block29, Row3, Column8)	7245.00	7202.00	458.40	0.00	0.06	6056.00	6113.08	6056.00	346.99	0.00	0.06	98.00	89.00	0.00	1146.00	1189.00	7839087.00	3.26	6591.65	6628.00
29	1	4	4687.00	35246.00	139.20	0	Spot (Block29, Row4, Column1)	35066.89	34032.50	16031.48	0.01	0.46	6357.00	6456.64	6357.00	512.92	0.01	0.08	100.00	100.00	3.24	27675.50	28709.89	18375068.00	55.78	13363.54	12031.50
29	2	4	4984.00	35249.00	212.25	0	Spot (Block29, Row4, Column2)	6935.12	6932.00	336.94	0.00	0.05	6017.00	6078.97	6017.00	431.10	0.00	0.07	94.00	54.00	0.00	915.00	918.12	8932434.00	1.99	6400.07	6382.00
29	3	4	5288.00	35245.00	147.10	0	Spot (Block29, Row4, Column3)	58628.36	65535.00	11836.26	0.05	0.20	5870.00	5936.57	5870.00	437.57	0.00	0.07	100.00	100.00	65.82	59665.00	52758.36	34649628.00	120.42	20639.20	18771.00
29	4	4	5588.00	35254.00	213.50	0	Spot (Block29, Row4, Column4)	7477.08	7418.00	612.70	0.00	0.08	6016.50	6098.62	6016.50	457.31	0.01	0.07	99.00	78.00	0.00	1401.50	1460.58	9727679.00	3.01	6612.52	6583.00
29	5	4	5878.00	35254.00	204.95	0	Spot (Block29, Row4, Column5)	7949.92	7877.00	732.95	0.00	0.09	6203.00	6296.55	6203.00	559.68	0.01	0.09	99.00	79.00	0.00	1674.00	1746.92	9500158.00	2.95	6957.80	6894.00
29	6	4	6196.00	35244.00	184.65	0	Spot (Block29, Row4, Column6)	8629.95	8601.00	908.20	0.00	0.11	6209.00	6284.49	6209.00	447.69	0.01	0.07	100.00	98.00	0.00	2392.00	2420.95	8293386.00	5.24	6987.32	6881.00
29	7	4	6485.00	35251.00	146.75	0	Spot (Block29, Row4, Column7)	37616.30	34495.00	21148.08	0.04	0.56	6187.00	6266.35	6187.00	427.81	0.01	0.07	100.00	100.00	22.05	28308.00	31429.30	22005616.00	73.28	12008.71	10991.00
29	8	4	6789.00	35253.00	147.55	0	Spot (Block29, Row4, Column8)	17967.76	17147.00	5819.68	0.02	0.32	6189.00	6291.76	6189.00	469.46	0.01	0.07	100.00	100.00	0.00	10958.00	11778.76	10672850.00	24.87	9029.16	8674.00
29	1	5	4690.00	35547.00	140.55	0	Spot (Block29, Row5, Column1)	29151.04	26609.00	14454.02	0.04	0.50	6503.00	6575.11	6503.00	512.46	0.00	0.08	100.00	100.00	0.93	20106.00	22648.04	15595809.00	44.05	11808.63	10798.50
29	2	5	4985.00	35549.00	195.75	0	Spot (Block29, Row5, Column2)	7361.07	7351.50	533.84	0.00	0.07	6038.00	6079.24	6038.00	350.11	0.00	0.06	99.00	87.00	0.00	1313.50	1323.07	7994118.00	3.66	6657.76	6647.00
29	3	5	5292.00	35544.00	190.90	0	Spot (Block29, Row5, Column3)	7556.04	7591.00	636.56	0.00	0.08	6001.00	6100.05	6001.00	483.07	0.01	0.08	99.00	75.00	0.00	1590.00	1555.04	7760050.00	3.01	6630.10	6615.00
29	4	5	5590.00	35548.00	141.20	0	Spot (Block29, Row5, Column4)	25709.47	24054.50	11583.37	0.03	0.45	6311.00	6382.75	6311.00	577.82	0.00	0.09	100.00	100.00	0.00	17743.50	19398.47	13883115.00	33.45	10947.87	10257.00
29	5	5	5888.00	35545.00	148.75	0	Spot (Block29, Row5, Column5)	64851.21	65535.00	3114.87	0.00	0.05	6524.00	6701.71	6524.00	743.85	0.01	0.11	100.00	100.00	91.03	59011.00	58327.21	39040768.00	78.17	27468.00	25606.00
29	6	5	6191.00	35545.00	144.75	0	Spot (Block29, Row5, Column6)	26344.64	25215.00	10899.23	0.02	0.41	6440.00	6584.44	6440.00	593.30	0.01	0.09	100.00	100.00	0.00	18775.00	19904.64	15069136.00	33.31	10690.47	9954.00
29	7	5	6493.00	35547.00	203.95	0	Spot (Block29, Row5, Column7)	7703.68	7648.00	551.59	0.00	0.07	6380.00	6523.52	6380.00	564.12	0.01	0.09	93.00	58.00	0.00	1268.00	1323.68	9105749.00	2.09	6958.90	6960.50
29	8	5	6794.00	35547.00	147.20	0	Spot (Block29, Row5, Column8)	51885.76	65535.00	18413.46	0.10	0.35	6534.00	6741.44	6534.00	693.59	0.01	0.10	100.00	100.00	56.10	59001.00	45351.76	30612808.00	65.09	16402.96	15330.50
29	1	6	4675.00	35833.00	192.15	0	Spot (Block29, Row6, Column1)	7513.41	7465.50	410.85	0.00	0.05	6380.00	6452.77	6380.00	696.01	0.00	0.11	86.00	24.00	0.00	1085.50	1133.41	7828978.00	1.52	6951.16	6912.50
29	2	6	4991.00	35840.00	206.85	0	Spot (Block29, Row6, Column2)	6923.75	6856.00	337.75	0.00	0.05	5937.00	5999.76	5937.00	447.04	0.00	0.07	97.00	55.00	0.00	919.00	986.75	8433132.00	2.07	6435.64	6469.00
29	3	6	5282.00	35842.00	144.15	0	Spot (Block29, Row6, Column3)	55234.02	65535.00	14484.38	0.07	0.26	5989.00	6098.74	5989.00	530.63	0.01	0.09	100.00	100.00	57.91	59546.00	49245.02	30710324.00	92.60	20565.88	19094.00
29	4	6	5595.00	35844.00	144.60	0	Spot (Block29, Row6, Column4)	13806.24	13441.00	3426.23	0.01	0.25	6232.00	6339.05	6232.00	600.31	0.01	0.09	100.00	100.00	0.00	7209.00	7574.24	7938590.00	12.44	8117.36	8041.50
29	5	6	5888.00	35845.00	153.55	0	Spot (Block29, Row6, Column5)	64723.57	65535.00	3576.02	0.01	0.06	6421.00	6552.67	6421.00	811.45	0.01	0.12	100.00	100.00	92.77	59114.00	58302.57	42070708.00	71.69	23201.13	19755.50
29	6	6	6187.00	35842.00	175.55	0	Spot (Block29, Row6, Column6)	11508.17	10157.00	3509.06	0.05	0.30	6346.00	6496.09	6346.00	760.37	0.01	0.12	100.00	95.00	0.00	3811.00	5162.17	9908533.00	6.59	7808.19	7779.00
29	7	6	6493.00	35847.00	144.90	0	Spot (Block29, Row6, Column7)	47000.25	52734.00	19047.26	0.05	0.41	6304.00	6464.08	6304.00	698.34	0.01	0.11	100.00	100.00	39.72	46430.00	40696.25	26743292.00	58.05	15048.74	13830.50
29	8	6	6795.00	35846.00	146.80	0	Spot (Block29, Row6, Column8)	47622.03	56689.00	19571.88	0.08	0.41	6516.00	6728.05	6516.00	787.10	0.01	0.12	100.00	100.00	43.61	50173.00	41106.03	27954300.00	51.96	15666.69	13761.50
29	1	7	4692.00	36140.00	196.90	0	Spot (Block29, Row7, Column1)	7035.74	6969.00	612.73	0.00	0.09	6007.00	6113.60	6007.00	619.52	0.01	0.10	79.00	26.00	0.00	962.00	1028.74	7704135.00	1.49	6515.33	6394.50
29	2	7	4994.00	36153.00	198.45	0	Spot (Block29, Row7, Column2)	7295.93	7080.00	756.04	0.01	0.10	5815.00	5846.65	5815.00	272.86	0.00	0.05	99.00	95.00	0.00	1265.00	1480.93	8134964.00	5.31	6398.91	6441.00
29	3	7	5289.00	36148.00	219.65	0	Spot (Block29, Row7, Column3)	6831.66	6824.50	304.79	0.00	0.04	5860.00	5937.82	5860.00	407.63	0.01	0.07	96.00	70.00	0.00	964.50	971.66	9455012.00	2.19	6291.63	6301.50
29	4	7	5593.00	36142.00	188.50	0	Spot (Block29, Row7, Column4)	7154.23	7008.00	525.54	0.01	0.07	5881.00	5960.27	5881.00	412.50	0.01	0.07	98.00	80.00	0.00	1127.00	1273.23	7204308.00	2.89	6457.16	6518.00
29	5	7	5891.00	36145.00	174.90	0	Spot (Block29, Row7, Column5)	13474.21	12528.00	3868.11	0.03	0.29	5865.00	6007.53	5865.00	622.04	0.01	0.10	100.00	100.00	0.00	6663.00	7609.21	11533924.00	12.00	8194.63	8196.00
29	6	7	6189.00	36141.00	217.90	0	Spot (Block29, Row7, Column6)	6866.30	6839.00	324.73	0.00	0.05	5816.00	5946.34	5816.00	523.87	0.01	0.09	96.00	46.00	0.00	1023.00	1050.30	9296970.00	1.76	6237.11	6250.00
29	7	7	6477.00	36149.00	143.25	0	Spot (Block29, Row7, Column7)	45952.75	46308.50	17324.80	0.00	0.38	5903.00	6037.36	5903.00	557.82	0.01	0.09	100.00	100.00	27.42	40405.50	40049.75	25641772.00	71.56	14863.38	13278.50
29	8	7	6798.00	36149.00	177.30	0	Spot (Block29, Row7, Column8)	13153.32	12958.00	1893.32	0.01	0.14	6205.00	6279.08	6205.00	467.53	0.01	0.07	100.00	100.00	0.00	6753.00	6948.32	11561766.00	14.70	8300.02	8230.00
29	1	8	4682.00	36450.00	149.65	0	Spot (Block29, Row8, Column1)	65078.79	65535.00	2756.35	0.00	0.04	5992.00	6128.21	5992.00	626.82	0.01	0.10	100.00	100.00	95.61	59543.00	59086.79	40023812.00	94.05	25789.86	21688.50
29	2	8	4995.00	36448.00	164.75	0	Spot (Block29, Row8, Column2)	10338.44	9646.00	2568.68	0.03	0.25	5934.00	6036.00	5934.00	489.48	0.01	0.08	100.00	99.00	0.00	3712.00	4404.44	7764168.00	8.79	7085.46	7011.50
29	3	8	5279.00	36445.00	142.50	0	Spot (Block29, Row8, Column3)	30148.87	27215.50	15775.50	0.04	0.52	6019.00	6073.65	6019.00	347.50	0.00	0.06	100.00	100.00	2.17	21196.50	24129.87	16702471.00	69.28	10684.21	10114.00
29	4	8	5586.00	36446.00	165.25	0	Spot (Block29, Row8, Column4)	8070.00	8106.00	946.61	0.00	0.12	5925.00	5954.27	5925.00	332.59	0.00	0.06	100.00	97.00	0.00	2181.00	2145.00	6068640.00	6.36	6625.21	6599.00
29	5	8	5882.00	36450.00	188.85	0	Spot (Block29, Row8, Column5)	7409.40	7404.00	595.94	0.00	0.08	5852.00	5897.28	5852.00	371.56	0.00	0.06	99.00	92.00	0.00	1552.00	1557.40	7409401.00	4.07	6536.12	6543.00
29	6	8	6187.00	36447.00	191.70	0	Spot (Block29, Row8, Column6)	7028.71	6984.00	466.05	0.00	0.07	5747.00	5787.98	5747.00	319.26	0.00	0.06	99.00	92.00	0.00	1237.00	1281.71	7295799.00	3.89	6300.18	6282.50
29	7	8	6490.00	36448.00	141.00	0	Spot (Block29, Row8, Column7)	40896.28	40592.00	19240.60	0.00	0.47	5853.00	5949.62	5853.00	451.02	0.01	0.08	100.00	100.00	19.93	34739.00	35043.28	21961380.00	77.48	13860.54	13094.00
29	8	8	6778.00	36455.00	146.45	0	Spot (Block29, Row8, Column8)	17399.21	17084.00	4801.88	0.01	0.28	6226.50	6289.06	6226.50	443.79	0.00	0.07	100.00	100.00	0.00	10857.50	11172.71	10126343.00	25.03	8799.44	8690.00
30	1	1	9191.00	34342.00	156.00	0	Spot (Block30, Row1, Column1)	63850.55	65535.00	4516.77	0.01	0.07	3758.00	3838.78	3758.00	409.04	0.01	0.11	100.00	100.00	82.19	61777.00	60092.55	42652564.00	146.71	21502.61	17721.00
30	2	1	9483.00	34336.00	188.45	0	Spot (Block30, Row1, Column2)	4300.01	4283.00	260.76	0.00	0.06	3659.00	3696.49	3659.00	323.95	0.00	0.09	88.00	45.00	0.00	624.00	641.01	4304307.00	1.86	3932.54	3914.50
30	3	1	9805.00	34345.00	203.80	0	Spot (Block30, Row1, Column3)	4037.72	4034.00	184.33	0.00	0.05	3592.00	3601.38	3592.00	149.39	0.00	0.04	94.00	79.00	0.00	442.00	445.72	4804892.00	2.92	3762.13	3762.00
30	4	1	10084.00	34342.00	184.00	0	Spot (Block30, Row1, Column4)	4351.17	4369.00	242.50	0.00	0.06	3630.00	3638.68	3630.00	138.43	0.00	0.04	99.00	94.00	0.00	739.00	721.17	4129260.00	5.15	3957.32	3996.00
30	5	1	10398.00	34343.00	174.15	0	Spot (Block30, Row1, Column5)	4362.82	4356.00	245.43	0.00	0.06	3666.00	3670.32	3666.00	147.95	0.00	0.04	100.00	95.00	0.00	690.00	696.82	3695311.00	4.68	3983.46	3959.50
30	6	1	10691.00	34334.00	198.25	0	Spot (Block30, Row1, Column6)	4462.46	4456.00	264.81	0.00	0.06	3707.00	3704.49	3707.00	164.95	0.00	0.04	99.00	96.00	0.00	749.00	755.46	4971178.00	4.60	3991.47	4031.00
30	7	1	11000.00	34340.00	198.30	0	Spot (Block30, Row1, Column7)	4697.17	4707.00	438.54	0.00	0.09	3745.50	3742.33	3745.50	147.37	0.00	0.04	99.00	95.00	0.00	961.50	951.67	5213859.00	6.48	4020.96	3994.00
30	8	1	11290.00	34342.00	216.90	0	Spot (Block30, Row1, Column8)	4572.73	4551.50	328.09	0.00	0.07	3784.00	3784.36	3784.00	139.34	0.00	0.04	99.00	96.00	0.00	767.50	788.73	6145752.00	5.66	4034.73	4027.50
30	1	2	9173.00	34642.00	210.30	0	Spot (Block30, Row2, Column1)	4213.52	4224.50	176.87	0.00	0.04	3662.00	3701.04	3662.00	282.39	0.00	0.08	91.00	49.00	0.00	562.50	551.52	5309040.00	1.81	3917.27	3907.00
30	2	2	9488.00	34638.00	161.25	0	Spot (Block30, Row2, Column2)	4178.16	4181.50	202.95	0.00	0.05	3549.00	3565.60	3549.00	147.15	0.00	0.04	100.00	95.00	0.00	632.50	629.16	2991565.00	4.16	3846.30	3846.00
30	3	2	9795.00	34639.00	196.10	0	Spot (Block30, Row2, Column3)	4273.13	4251.00	267.87	0.00	0.06	3547.00	3561.98	3547.00	160.46	0.00	0.05	98.00	95.00	0.00	704.00	726.13	4661989.00	4.43	3850.24	3863.00
30	4	2	10095.00	34640.00	202.95	0	Spot (Block30, Row2, Column4)	4248.31	4236.00	224.82	0.00	0.05	3567.00	3568.92	3567.00	137.97	0.00	0.04	98.00	95.00	0.00	669.00	681.31	4991759.00	4.92	3886.10	3902.00
30	5	2	10392.00	34646.00	193.85	0	Spot (Block30, Row2, Column5)	5277.67	5261.00	610.35	0.00	0.12	3579.00	3587.42	3579.00	156.43	0.00	0.04	100.00	100.00	0.00	1682.00	1698.67	5610166.00	10.81	4169.16	4099.00
30	6	2	10689.00	34646.00	188.80	0	Spot (Block30, Row2, Column6)	4410.05	4385.00	247.72	0.00	0.06	3618.00	3623.31	3618.00	155.87	0.00	0.04	100.00	99.00	0.00	767.00	792.05	4427694.00	5.05	3972.99	3965.50
30	7	2	10992.00	34644.00	203.20	0	Spot (Block30, Row2, Column7)	4401.09	4394.00	297.74	0.00	0.07	3684.50	3689.29	3684.50	126.55	0.00	0.03	99.00	97.00	0.00	709.50	716.59	5153671.00	5.62	4006.83	3981.00
30	8	2	11291.00	34644.00	207.75	0	Spot (Block30, Row2, Column8)	4303.52	4327.00	149.12	0.00	0.03	3744.00	3755.28	3744.00	118.78	0.00	0.03	99.00	95.00	0.00	583.00	559.52	5271808.00	4.62	4013.46	4011.00
30	1	3	9189.00	34947.00	158.05	0	Spot (Block30, Row3, Column1)	4915.18	5023.00	351.00	0.01	0.07	3629.00	3633.87	3629.00	148.85	0.00	0.04	100.00	100.00	0.00	1394.00	1286.18	3391476.00	8.61	4142.22	4171.00
30	2	3	9496.00	34950.00	185.40	0	Spot (Block30, Row3, Column2)	4246.73	4199.00	281.11	0.00	0.07	3545.00	3574.00	3545.00	173.14	0.00	0.05	100.00	96.00	0.00	654.00	701.73	4110834.00	3.89	3880.12	3874.00
30	3	3	9800.00	34939.00	144.80	0	Spot (Block30, Row3, Column3)	7793.68	4837.00	9477.82	0.21	1.22	3559.00	3588.66	3559.00	195.94	0.00	0.05	100.00	100.00	1.05	1278.00	4234.68	4450191.00	21.46	4704.38	4293.00
30	4	3	10093.00	34946.00	190.20	0	Spot (Block30, Row3, Column4)	4377.87	4400.50	278.09	0.00	0.06	3552.50	3559.39	3552.50	161.41	0.00	0.05	99.00	97.00	0.00	848.00	825.37	4491697.00	5.07	3939.11	3945.00
30	5	3	10392.00	34947.00	171.55	0	Spot (Block30, Row3, Column5)	4504.61	4447.50	871.66	0.01	0.19	3521.00	3527.17	3521.00	173.08	0.00	0.05	100.00	97.00	0.00	926.50	983.61	3675761.00	5.65	3917.45	3890.50
30	6	3	10700.00	34939.00	177.00	0	Spot (Block30, Row3, Column6)	4402.94	4363.00	346.35	0.00	0.08	3547.00	3551.98	3547.00	167.90	0.00	0.05	100.00	99.00	0.00	816.00	855.94	3843769.00	5.07	3967.89	3973.50
30	7	3	10996.00	34946.00	201.30	0	Spot (Block30, Row3, Column7)	4228.54	4219.00	199.10	0.00	0.05	3626.00	3626.82	3626.00	152.01	0.00	0.04	99.00	94.00	0.00	593.00	602.54	4858594.00	3.96	3906.77	3902.50
30	8	3	11293.00	34947.00	197.50	0	Spot (Block30, Row3, Column8)	4468.88	4449.00	327.01	0.00	0.07	3723.00	3716.51	3723.00	142.57	0.00	0.04	98.00	94.00	0.00	726.00	745.88	4924709.00	5.28	3971.95	3980.00
30	1	4	9192.00	35239.00	185.70	0	Spot (Block30, Row4, Column1)	4467.49	4510.00	302.33	0.00	0.07	3596.00	3601.49	3596.00	143.35	0.00	0.04	100.00	98.00	0.00	914.00	871.49	4337935.00	6.04	3984.12	4000.00
30	2	4	9487.00	35247.00	198.40	0	Spot (Block30, Row4, Column2)	4196.66	4207.50	175.91	0.00	0.04	3571.00	3580.85	3571.00	148.56	0.00	0.04	100.00	95.00	0.00	636.50	625.66	4700262.00	4.15	3876.74	3860.00
30	3	4	9786.00	35244.00	151.30	0	Spot (Block30, Row4, Column3)	5955.06	6028.00	660.57	0.01	0.11	3574.00	3599.53	3574.00	186.02	0.00	0.05	100.00	100.00	0.00	2454.00	2381.06	3733820.00	12.66	4376.79	4312.00
30	4	4	10080.00	35236.00	197.00	0	Spot (Block30, Row4, Column4)	4102.10	4096.00	224.99	0.00	0.05	3548.00	3562.45	3548.00	190.39	0.00	0.05	97.00	79.00	0.00	548.00	554.10	4516410.00	2.83	3808.96	3787.00
30	5	4	10387.00	35244.00	201.85	0	Spot (Block30, Row4, Column5)	4108.47	4127.00	198.48	0.00	0.05	3486.00	3489.09	3486.00	170.07	0.00	0.05	98.00	90.00	0.00	641.00	622.47	4745278.00	3.64	3752.07	3765.50
30	6	4	10698.00	35244.00	198.50	0	Spot (Block30, Row4, Column6)	5084.95	5064.00	387.13	0.00	0.08	3476.00	3484.76	3476.00	141.52	0.00	0.04	100.00	99.00	0.00	1588.00	1608.95	5674801.00	11.31	4061.91	4016.00
30	7	4	11000.00	35251.00	176.25	0	Spot (Block30, Row4, Column7)	4367.07	4330.50	348.35	0.00	0.08	3564.00	3581.87	3564.00	164.03	0.00	0.05	99.00	92.00	0.00	766.50	803.07	3790616.00	4.79	3900.89	3885.00
30	8	4	11288.00	35251.00	158.75	0	Spot (Block30, Row4, Column8)	5347.30	5334.50	646.67	0.00	0.12	3706.50	3713.32	3706.50	158.69	0.00	0.04	100.00	100.00	0.00	1628.00	1640.80	3732417.00	10.30	4189.24	4232.50
30	1	5	9192.00	35547.00	164.15	0	Spot (Block30, Row5, Column1)	4931.40	4920.50	644.52	0.00	0.13	3638.00	3649.43	3638.00	144.90	0.00	0.04	100.00	99.00	0.00	1282.50	1293.40	3619647.00	8.85	4067.39	4062.00
30	2	5	9494.00	35545.00	191.55	0	Spot (Block30, Row5, Column2)	4361.02	4356.00	269.07	0.00	0.06	3632.00	3633.99	3632.00	143.88	0.00	0.04	98.00	94.00	0.00	724.00	729.02	4526741.00	5.05	3893.43	3897.00
30	3	5	9792.00	35552.00	198.50	0	Spot (Block30, Row5, Column3)	4454.93	4458.00	288.26	0.00	0.06	3615.00	3627.30	3615.00	144.03	0.00	0.04	100.00	97.00	0.00	843.00	839.93	5007340.00	5.75	3952.67	3955.50
30	4	5	10092.00	35555.00	188.85	0	Spot (Block30, Row5, Column4)	4411.70	4344.50	285.55	0.01	0.06	3599.00	3620.45	3599.00	153.15	0.00	0.04	100.00	99.00	0.00	745.50	812.70	4411696.00	5.17	3979.78	3965.00
30	5	5	10388.00	35548.00	142.85	0	Spot (Block30, Row5, Column5)	6851.36	6449.50	1931.87	0.03	0.28	3556.00	3595.11	3556.00	180.62	0.00	0.05	100.00	100.00	0.00	2893.50	3295.36	3781951.00	18.03	4637.82	4472.50
30	6	5	10692.00	35546.00	203.70	0	Spot (Block30, Row5, Column6)	4299.23	4303.00	260.57	0.00	0.06	3550.00	3569.39	3550.00	163.16	0.00	0.05	99.00	94.00	0.00	753.00	749.23	5073091.00	4.47	3870.35	3866.50
30	7	5	11001.00	35548.00	196.90	0	Spot (Block30, Row5, Column7)	4334.73	4362.50	262.73	0.00	0.06	3649.00	3666.01	3649.00	173.84	0.00	0.05	98.00	87.00	0.00	713.50	685.73	4742191.00	3.85	3900.49	3890.00
30	8	5	11289.00	35548.00	179.55	0	Spot (Block30, Row5, Column8)	4863.55	4876.00	353.06	0.00	0.07	3753.00	3758.89	3753.00	146.60	0.00	0.04	100.00	99.00	0.00	1123.00	1110.55	4396650.00	7.53	4215.18	4233.00
30	1	6	9193.00	35841.00	215.45	0	Spot (Block30, Row6, Column1)	4430.61	4441.00	235.78	0.00	0.05	3637.00	3653.06	3637.00	158.24	0.00	0.04	100.00	98.00	0.00	804.00	793.61	5879423.00	4.91	3936.16	3937.00
30	2	6	9491.00	35849.00	189.35	0	Spot (Block30, Row6, Column2)	4262.20	4237.00	216.70	0.00	0.05	3609.00	3621.73	3609.00	137.34	0.00	0.04	99.00	97.00	0.00	628.00	653.20	4309083.00	4.66	3944.01	3946.50
30	3	6	9787.00	35840.00	182.25	0	Spot (Block30, Row6, Column3)	4586.42	4570.00	363.04	0.00	0.08	3609.00	3620.77	3609.00	140.41	0.00	0.04	100.00	98.00	0.00	961.00	977.42	4260781.00	6.88	3989.95	4003.00
30	4	6	10095.00	35849.00	196.40	0	Spot (Block30, Row6, Column4)	4502.28	4539.00	351.43	0.00	0.08	3631.00	3652.28	3631.00	180.58	0.00	0.05	99.00	94.00	0.00	908.00	871.28	4916485.00	4.71	4075.55	3954.00
30	5	6	10396.00	35844.00	160.30	0	Spot (Block30, Row6, Column5)	5339.69	5453.00	636.91	0.01	0.12	3648.00	3660.38	3648.00	190.69	0.00	0.05	100.00	100.00	0.00	1805.00	1691.69	3785842.00	8.81	4225.15	4262.50
30	6	6	10685.00	35849.00	192.70	0	Spot (Block30, Row6, Column6)	4291.38	4282.00	195.55	0.00	0.05	3640.00	3643.22	3640.00	148.98	0.00	0.04	99.00	97.00	0.00	642.00	651.38	4501658.00	4.35	3936.80	3927.00
30	7	6	10994.00	35847.00	167.35	0	Spot (Block30, Row6, Column7)	4615.14	4633.00	278.37	0.00	0.06	3690.00	3697.60	3690.00	150.73	0.00	0.04	100.00	99.00	0.00	943.00	925.14	3590576.00	6.09	4091.52	4081.00
30	8	6	11302.00	35842.00	159.55	0	Spot (Block30, Row6, Column8)	4532.90	4554.00	196.82	0.00	0.04	3770.00	3775.70	3770.00	145.66	0.00	0.04	100.00	99.00	0.00	784.00	762.90	3200229.00	5.20	4161.66	4158.00
30	1	7	9183.00	36151.00	200.25	0	Spot (Block30, Row7, Column1)	4277.81	4278.00	217.19	0.00	0.05	3635.00	3671.47	3635.00	321.55	0.00	0.09	92.00	49.00	0.00	643.00	642.81	4868149.00	1.89	3884.39	3879.50
30	2	7	9498.00	36149.00	189.45	0	Spot (Block30, Row7, Column2)	4362.60	4231.00	1165.78	0.01	0.27	3586.00	3600.11	3586.00	130.26	0.00	0.04	100.00	97.00	0.00	645.00	776.60	4410589.00	5.85	3907.77	3906.00
30	3	7	9799.00	36134.00	216.05	0	Spot (Block30, Row7, Column3)	4108.27	4094.50	159.74	0.00	0.04	3593.00	3600.61	3593.00	133.92	0.00	0.04	99.00	93.00	0.00	501.50	515.27	5480426.00	3.79	3850.83	3853.50
30	4	7	10089.00	36145.00	202.90	0	Spot (Block30, Row7, Column4)	4268.15	4268.00	173.96	0.00	0.04	3627.00	3643.49	3627.00	175.23	0.00	0.05	98.00	94.00	0.00	641.00	641.15	5015071.00	3.56	3934.77	3964.00
30	5	7	10402.00	36151.00	200.35	0	Spot (Block30, Row7, Column5)	4354.14	4366.50	147.52	0.00	0.03	3641.00	3662.33	3641.00	181.89	0.00	0.05	100.00	98.00	0.00	725.50	713.14	4972423.00	3.80	4020.16	4024.00
30	6	7	10688.00	36143.00	188.85	0	Spot (Block30, Row7, Column6)	4493.46	4459.00	260.38	0.00	0.06	3671.00	3692.02	3671.00	264.54	0.00	0.07	99.00	86.00	0.00	788.00	822.46	4524912.00	3.03	4066.24	4076.00
30	7	7	10979.00	36140.00	182.60	0	Spot (Block30, Row7, Column7)	4426.11	4355.00	288.40	0.01	0.07	3713.00	3743.02	3713.00	267.64	0.00	0.07	97.00	71.00	0.00	642.00	713.11	4173825.00	2.55	3985.84	3976.00
30	8	7	11294.00	36147.00	187.10	0	Spot (Block30, Row7, Column8)	6944.62	6910.00	716.61	0.00	0.10	3780.00	3810.87	3780.00	195.68	0.00	0.05	100.00	100.00	0.00	3130.00	3164.62	6861289.00	16.01	4823.17	4721.00
30	1	8	9179.00	36449.00	147.60	0	Spot (Block30, Row8, Column1)	64330.95	65535.00	3850.60	0.01	0.06	3754.00	3824.21	3754.00	411.96	0.01	0.11	100.00	100.00	86.17	61781.00	60576.95	38148580.00	146.88	21641.58	19943.00
30	2	8	9480.00	36443.00	202.60	0	Spot (Block30, Row8, Column2)	4266.17	4264.00	205.36	0.00	0.05	3663.00	3690.30	3663.00	294.05	0.00	0.08	94.00	52.00	0.00	601.00	603.17	4978623.00	1.96	3946.37	3955.00
30	3	8	9786.00	36448.00	195.65	0	Spot (Block30, Row8, Column3)	4402.97	4351.50	316.67	0.01	0.07	3619.00	3630.68	3619.00	143.52	0.00	0.04	100.00	97.00	0.00	732.50	783.97	4772817.00	5.38	3935.25	3914.00
30	4	8	10093.00	36443.00	161.45	0	Spot (Block30, Row8, Column4)	4983.64	5113.00	408.48	0.01	0.08	3655.50	3662.68	3655.50	138.20	0.00	0.04	100.00	100.00	0.00	1457.50	1328.14	3578250.00	9.56	4141.19	4152.00
30	5	8	10392.00	36444.00	195.50	0	Spot (Block30, Row8, Column5)	4317.82	4328.50	193.69	0.00	0.04	3678.00	3689.23	3678.00	149.13	0.00	0.04	99.00	95.00	0.00	650.50	639.82	4663244.00	4.22	3947.81	3933.00
30	6	8	10692.00	36450.00	186.20	0	Spot (Block30, Row8, Column6)	4918.55	4943.50	494.83	0.00	0.10	3728.00	3752.90	3728.00	262.40	0.00	0.07	99.00	91.00	0.00	1215.50	1190.55	4810344.00	4.44	4158.63	4180.00
30	7	8	11001.00	36447.00	162.05	0	Spot (Block30, Row8, Column7)	5077.16	5072.50	376.98	0.00	0.07	3784.00	3835.83	3784.00	304.05	0.01	0.08	100.00	98.00	0.00	1288.50	1293.16	3686019.00	4.08	4431.33	4406.50
30	8	8	11279.00	36449.00	144.85	0	Spot (Block30, Row8, Column8)	17783.16	16641.00	6558.78	0.03	0.37	3842.00	3890.34	3842.00	229.79	0.01	0.06	100.00	100.00	0.00	12799.00	13941.16	10171966.00	60.46	7112.88	6612.00
31	1	1	13693.00	34343.00	160.70	0	Spot (Block31, Row1, Column1)	64908.75	65535.00	2743.16	0.00	0.04	15702.50	15743.01	15702.50	1553.96	0.00	0.10	100.00	100.00	89.64	49832.50	49206.25	46345300.00	31.64	32569.37	30302.50
31	2	1	13986.00	34348.00	186.25	0	Spot (Block31, Row1, Column2)	19423.87	18961.50	2097.35	0.01	0.11	15455.00	15551.33	15455.00	1346.54	0.00	0.09	93.00	67.00	0.00	3506.50	3968.87	18880000.00	2.88	17075.39	17036.00
31	3	1	14292.00	34349.00	202.25	0	Spot (Block31, Row1, Column3)	17423.69	17380.00	1327.44	0.00	0.08	15143.00	15300.90	15143.00	1499.54	0.00	0.10	66.00	32.00	0.00	2237.00	2280.69	20211504.00	1.42	16151.28	15976.00
31	4	1	14560.00	34367.00	140.10	0	Spot (Block31, Row1, Column4)	22295.02	19595.50	10287.30	0.06	0.46	14988.00	15177.59	14988.00	1557.39	0.01	0.10	96.00	66.00	3.79	4607.50	7307.02	11771768.00	4.57	18089.65	17735.00
31	5	1	14894.00	34340.00	190.55	0	Spot (Block31, Row1, Column5)	18507.14	18238.00	1565.64	0.01	0.08	14949.00	15109.92	14949.00	1289.09	0.00	0.09	92.00	72.00	0.00	3289.00	3558.14	18969824.00	2.64	16337.93	16266.00
31	6	1	15195.00	34336.00	205.50	0	Spot (Block31, Row1, Column6)	18340.54	18251.00	1525.96	0.00	0.08	15249.00	15298.37	15249.00	1241.98	0.00	0.08	89.00	61.00	0.00	3002.00	3091.54	22026972.00	2.45	16489.21	16536.00
31	7	1	15502.00	34340.00	180.10	0	Spot (Block31, Row1, Column7)	20136.02	20220.50	2042.80	0.00	0.10	15453.00	15523.43	15453.00	1218.30	0.00	0.08	96.00	84.00	0.00	4767.50	4683.02	18323780.00	3.79	17192.08	17085.00
[truncated: 444,090 more chars]
