# Supplementary material for: An antigen microarray protocol for COVID-19 serological analysis
Source: STAR Protoc. 2021 Aug 26;2(3):100815. doi: 10.1016/j.xpro.2021.100815 (PMC8387221; doi:10.1016/j.xpro.2021.100815)
Supplement: Data S8. Slide_quantifications, related to step quantification and statistical analysis 2.e [file mmc8.zip › RPPA0140_12860A01-D12_IgM_785/Joseph_2021-04-02_16h34m34_5μm_785nmGain100.txt]

ATF	1.0
30	28
"Checksum_ImageFile=930fd5bbe72b8d704e964d1b6a863bc7"
"Checksum_ResultFile=89a2bab734aa17b52bd9716da7810fb9"
"Type=Mapix Results 2"
"DateTime=2021/04/02 16:34:46"
"ConfigFile="
"GalFile=L:\RPPA Service\Platform_Projects\2021-02-09_JPL_CoV-Array-7\64 pad grid.gal"
"PixelSize=5"
"Wavelengths=785"
"ImageFiles=L:\RPPA Service\Platform_Projects\2021-03-24_JPL_CoV-Array-9\RPPA0140_12860A01-D12_IgM_785\Joseph_2021-04-02_16h34m34_5�m_785nmGain100.tif"
"GrinddingParameters=Find mode = Grid + Blocks + Spots | Max. diameter (% Dth) = 200.0 | Min. diameter (% Dth) = 50.0 | Max position offset (% pitch) = 30"
"QuantificationParameter=S/B border width (pixels) = 2.0 | Background diameter (pitch) = 2.0"
"JpegImage=L:\RPPA Service\Platform_Projects\2021-03-24_JPL_CoV-Array-9\RPPA0140_12860A01-D12_IgM_785\Joseph_2021-04-02_16h34m34_5�m_785nmGain100.jpg"
"FeatureType=Circular"
"Barcode="
"BackgroundSubtraction=LocalFeature"
"Normalization=None"
"ImageOrigin=3680, 2560"
"ImageSize=17760.0, 71040.0"
"JpegOrigin=4465, 2635"
"JpegBrightness=38"
"JpegContrast=14"
"JpegBalance=0"
"Creator=Mapix 9.0.0"
"Scanner=ir710IVD IR0H8_IVD 717045"
"Temperature=32.8"
"Comment="
"Velocity=35 l/s"
"LaserPower=20.0"
"PMTGain=100"
"BatchFilename=L:\RPPA Service\InnooScan\Batch methods\CoV_Array image_processing.mbt"
"Block"	"Column"	"Row"	"X"	"Y"	"Dia."	"Flags"	"ID"	"F785 Mean"	"F785 Median"	"F785 SD"	"F785 |log Mean/Median|"	"F785 CV"	"B785"	"B785 Mean"	"B785 Median"	"B785 SD"	"B785 |log Mean/Median|"	"B785 CV"	"% > B785+1SD"	"% > B785+2SD"	"F785 % Sat."	"F785 Median - B785"	"F785 Mean - B785"	"F785 Total Intensity"	"SNR 785"	"ExcludedMean 785"	"ExcludedMedian 785"
1	1	1	4668.00	2833.00	165.30	0	Spot (Block1, Row1, Column1)	64962.11	65535.00	3050.86	0.00	0.05	8869.00	9075.37	8869.00	2137.12	0.01	0.24	100.00	100.00	95.62	56666.00	56093.11	48981920.00	26.15	27318.68	24911.00
1	2	1	4950.00	2827.00	161.30	0	Spot (Block1, Row1, Column2)	10299.20	10228.50	756.12	0.00	0.07	8651.00	8807.66	8651.00	1945.04	0.01	0.22	30.00	0.00	0.00	1577.50	1648.20	7374226.00	0.77	9490.25	9317.00
1	3	1	5306.00	2859.00	163.35	0	Spot (Block1, Row1, Column3)	8651.27	8574.00	416.69	0.00	0.05	8029.00	8065.57	8029.00	524.73	0.00	0.07	51.00	16.00	0.00	545.00	622.27	6393289.00	1.12	8371.80	8329.00
1	4	1	5566.00	2814.00	170.25	0	Spot (Block1, Row1, Column4)	9880.74	9885.00	776.60	0.00	0.08	8344.50	8418.59	8344.50	747.68	0.00	0.09	83.00	52.00	0.00	1540.50	1536.24	7953998.00	1.96	8788.19	8572.00
1	5	1	5873.00	2842.00	188.85	0	Spot (Block1, Row1, Column5)	9814.61	9691.50	729.53	0.01	0.07	8492.00	8593.65	8492.00	757.48	0.01	0.09	79.00	32.00	0.00	1199.50	1322.61	9873502.00	1.61	9140.14	9050.00
1	6	1	6169.00	2830.00	193.25	0	Spot (Block1, Row1, Column6)	9912.79	9939.50	834.60	0.00	0.08	8358.00	8436.22	8358.00	532.95	0.00	0.06	87.00	67.00	0.00	1581.50	1554.79	10487737.00	2.77	9009.69	9003.00
1	7	1	6472.00	2831.00	166.55	0	Spot (Block1, Row1, Column7)	11163.56	11040.00	1115.67	0.00	0.10	8347.50	8410.49	8347.50	515.65	0.00	0.06	99.00	96.00	0.00	2692.50	2816.06	8584779.00	5.34	9325.64	9332.50
1	8	1	6779.00	2832.00	207.10	0	Spot (Block1, Row1, Column8)	9858.37	9795.00	718.69	0.00	0.07	8390.00	8423.36	8390.00	474.84	0.00	0.06	93.00	76.00	0.00	1405.00	1468.37	12066643.00	3.02	9015.80	8916.00
1	1	2	4674.00	3138.00	216.60	0	Spot (Block1, Row2, Column1)	9606.64	9470.00	1178.50	0.01	0.12	8683.00	8766.39	8683.00	719.28	0.00	0.08	54.00	17.00	0.00	787.00	923.64	12863293.00	1.17	9137.25	9094.50
1	2	2	4968.00	3136.00	147.00	-50	Spot (Block1, Row2, Column2)	9013.37	8972.00	605.87	0.00	0.07	8191.00	8291.21	8191.00	648.85	0.01	0.08	62.00	24.00	0.00	781.00	822.37	5326903.00	1.11	8244.32	8281.00
1	3	2	5278.00	3150.00	197.75	0	Spot (Block1, Row2, Column3)	9144.13	9066.00	540.01	0.00	0.06	8117.00	8180.49	8117.00	506.90	0.00	0.06	81.00	45.00	0.00	949.00	1027.13	10131701.00	1.90	8494.68	8415.50
1	4	2	5578.00	3150.00	225.65	0	Spot (Block1, Row2, Column4)	9565.53	9505.00	608.58	0.00	0.06	8482.00	8585.30	8482.00	775.76	0.01	0.09	66.00	23.00	0.00	1023.00	1083.53	13965674.00	1.26	8845.96	8839.50
1	5	2	5871.00	3138.00	208.90	0	Spot (Block1, Row2, Column5)	18989.14	19178.00	2994.51	0.00	0.16	8587.00	8708.27	8587.00	801.41	0.01	0.09	100.00	100.00	0.00	10591.00	10402.14	23717420.00	12.83	11879.99	11758.00
1	6	2	6154.00	3140.00	194.65	0	Spot (Block1, Row2, Column6)	9880.87	9758.00	647.42	0.01	0.07	8378.50	8444.47	8378.50	576.24	0.00	0.07	93.00	67.00	0.00	1379.50	1502.37	10592295.00	2.49	8970.60	8964.50
1	7	2	6467.00	3141.00	186.90	0	Spot (Block1, Row2, Column7)	9509.66	9455.00	628.40	0.00	0.07	8184.00	8236.20	8184.00	493.75	0.00	0.06	92.00	67.00	0.00	1271.00	1325.66	9338487.00	2.58	8829.12	8655.00
1	8	2	6771.00	3141.00	227.50	0	Spot (Block1, Row2, Column8)	9022.23	9017.00	520.56	0.00	0.06	8271.50	8316.78	8271.50	512.73	0.00	0.06	65.00	30.00	0.00	745.50	750.73	13434105.00	1.38	8500.37	8415.50
1	1	3	4660.00	3427.00	166.40	0	Spot (Block1, Row3, Column1)	11067.09	11073.50	1094.41	0.00	0.10	8351.00	8388.09	8351.00	604.69	0.00	0.07	98.00	95.00	0.00	2722.50	2716.09	8521662.00	4.43	9483.98	9460.50
1	2	3	4969.00	3422.00	178.85	0	Spot (Block1, Row3, Column2)	9008.29	8935.00	509.19	0.00	0.06	8095.00	8170.40	8095.00	658.05	0.00	0.08	63.00	24.00	0.00	840.00	913.29	8107463.00	1.27	8434.36	8444.50
1	3	3	5266.00	3430.00	138.50	0	Spot (Block1, Row3, Column3)	11615.69	11069.50	2240.47	0.02	0.19	8215.00	8292.75	8215.00	590.93	0.00	0.07	100.00	99.00	0.00	2854.50	3400.69	6016928.00	5.62	9750.48	9710.00
1	4	3	5561.00	3424.00	193.45	0	Spot (Block1, Row3, Column4)	10499.84	10425.00	985.23	0.00	0.09	8373.00	8458.82	8373.00	714.50	0.00	0.08	96.00	72.00	0.00	2052.00	2126.84	11150831.00	2.86	9210.44	9187.50
1	5	3	5870.00	3433.00	172.40	0	Spot (Block1, Row3, Column5)	10426.95	10417.50	815.47	0.00	0.08	8431.00	8521.32	8431.00	561.55	0.00	0.07	96.00	87.00	0.00	1986.50	1995.95	8654368.00	3.39	9174.36	9163.00
1	6	3	6174.00	3432.00	193.40	0	Spot (Block1, Row3, Column6)	9433.20	9436.00	617.98	0.00	0.07	8314.00	8355.24	8314.00	531.19	0.00	0.06	81.00	53.00	0.00	1122.00	1119.20	9989762.00	2.03	8878.79	8873.00
1	7	3	6464.00	3432.00	185.10	0	Spot (Block1, Row3, Column7)	9330.08	9305.00	615.69	0.00	0.07	8113.00	8154.74	8113.00	553.46	0.00	0.07	84.00	55.00	0.00	1192.00	1217.08	9022184.00	2.12	8683.55	8655.00
1	8	3	6779.00	3432.00	209.65	0	Spot (Block1, Row3, Column8)	9284.22	9213.00	610.32	0.00	0.07	8264.00	8311.54	8264.00	559.55	0.00	0.07	74.00	43.00	0.00	949.00	1020.22	11623842.00	1.74	8754.23	8731.00
1	1	4	4668.00	3739.00	163.50	0	Spot (Block1, Row4, Column1)	9880.65	9717.00	1074.19	0.01	0.11	8000.00	8033.33	8000.00	486.22	0.00	0.06	98.00	81.00	0.00	1717.00	1880.65	7341325.00	3.80	8567.62	8527.00
1	2	4	4976.00	3751.00	206.85	0	Spot (Block1, Row4, Column2)	8817.62	8720.50	470.34	0.00	0.05	8049.00	8119.47	8049.00	674.44	0.00	0.08	49.00	13.00	0.00	671.50	768.62	10722229.00	1.04	8476.65	8500.00
1	3	4	5266.00	3733.00	151.10	0	Spot (Block1, Row4, Column3)	14975.49	14768.00	2137.70	0.01	0.14	8277.00	8342.42	8277.00	601.82	0.00	0.07	100.00	100.00	0.00	6491.00	6698.49	9359679.00	11.02	10302.95	10225.50
1	4	4	5568.00	3747.00	200.90	0	Spot (Block1, Row4, Column4)	9326.52	9228.00	497.84	0.00	0.05	8363.00	8426.58	8363.00	729.24	0.00	0.09	59.00	19.00	0.00	865.00	963.52	10669535.00	1.23	8898.71	8904.50
1	5	4	5853.00	3734.00	195.70	0	Spot (Block1, Row4, Column5)	9982.49	9859.50	894.30	0.01	0.09	8405.00	8507.78	8405.00	801.72	0.01	0.09	89.00	42.00	0.00	1454.50	1577.49	10761120.00	1.84	9053.11	9071.00
1	6	4	6158.00	3721.00	211.85	0	Spot (Block1, Row4, Column6)	18181.87	18245.50	2716.47	0.00	0.15	8240.00	8333.75	8240.00	680.40	0.00	0.08	100.00	100.00	0.00	10005.50	9941.87	23200052.00	14.47	11418.84	11288.00
1	7	4	6445.00	3753.00	141.35	0	Spot (Block1, Row4, Column7)	12737.22	10252.00	6647.66	0.09	0.52	7987.00	8062.73	7987.00	609.84	0.00	0.08	99.00	87.00	0.00	2265.00	4750.22	6903572.00	7.67	10103.42	9359.00
1	8	4	6773.00	3743.00	171.75	0	Spot (Block1, Row4, Column8)	10376.99	10295.00	943.01	0.00	0.09	8171.00	8209.04	8171.00	578.29	0.00	0.07	97.00	85.00	0.00	2124.00	2205.99	8498755.00	3.75	8901.66	8912.00
1	1	5	4671.00	4033.00	155.75	0	Spot (Block1, Row5, Column1)	10982.33	10961.00	1163.66	0.00	0.11	8007.00	8049.29	8007.00	590.29	0.00	0.07	99.00	95.00	0.00	2954.00	2975.33	7325217.00	4.97	8951.45	8967.00
1	2	5	4988.00	4045.00	187.95	0	Spot (Block1, Row5, Column2)	9615.36	9489.50	656.32	0.01	0.07	8310.00	8347.19	8310.00	542.90	0.00	0.07	93.00	57.00	0.00	1179.50	1305.36	9596128.00	2.34	8921.98	8905.00
1	3	5	5275.00	4048.00	212.80	0	Spot (Block1, Row5, Column3)	10047.70	10005.00	673.20	0.00	0.07	8528.00	8586.43	8528.00	523.51	0.00	0.06	93.00	74.00	0.00	1477.00	1519.70	12991675.00	2.79	9134.67	9129.00
1	4	5	5565.00	4032.00	194.10	0	Spot (Block1, Row5, Column4)	10145.48	9958.50	824.07	0.01	0.08	8495.00	8536.49	8495.00	531.70	0.00	0.06	92.00	79.00	0.00	1463.50	1650.48	10794786.00	3.03	9307.06	9218.00
1	5	5	5864.00	4030.00	156.45	0	Spot (Block1, Row5, Column5)	14611.43	14558.00	2312.27	0.00	0.16	8387.00	8452.09	8387.00	641.98	0.00	0.08	100.00	100.00	0.00	6171.00	6224.43	9818884.00	9.59	10327.78	10299.00
1	6	5	6166.00	4029.00	190.40	0	Spot (Block1, Row5, Column6)	9454.30	9343.00	697.27	0.01	0.07	8083.00	8178.60	8083.00	670.81	0.01	0.08	83.00	46.00	0.00	1260.00	1371.30	9662292.00	1.90	8779.75	8697.00
1	7	5	6484.00	4049.00	194.65	0	Spot (Block1, Row5, Column7)	9184.52	9145.00	941.99	0.00	0.10	7863.00	7908.59	7863.00	510.88	0.00	0.06	88.00	63.00	0.00	1282.00	1321.52	9854988.00	2.50	8399.95	8341.00
1	8	5	6765.00	4045.00	165.75	0	Spot (Block1, Row5, Column8)	10457.03	10188.50	1763.84	0.01	0.17	8038.00	8093.41	8038.00	534.20	0.00	0.07	97.00	85.00	0.00	2150.50	2419.03	7947340.00	4.42	8822.11	8772.00
1	1	6	4670.00	4333.00	199.50	0	Spot (Block1, Row6, Column1)	8839.99	8715.00	579.46	0.01	0.07	7826.00	7868.68	7826.00	496.13	0.00	0.06	83.00	43.00	0.00	889.00	1013.99	9971509.00	1.96	8282.56	8250.00
1	2	6	4979.00	4328.00	204.55	0	Spot (Block1, Row6, Column2)	9443.24	9330.00	606.37	0.01	0.06	8270.00	8302.32	8270.00	544.32	0.00	0.07	85.00	48.00	0.00	1060.00	1173.24	11246901.00	2.10	8819.30	8827.00
1	3	6	5258.00	4327.00	188.55	0	Spot (Block1, Row6, Column3)	10577.91	10434.00	1113.17	0.01	0.11	8431.00	8466.70	8431.00	513.11	0.00	0.06	97.00	81.00	0.00	2003.00	2146.91	10630802.00	4.11	9247.97	9197.00
1	4	6	5562.00	4325.00	217.00	0	Spot (Block1, Row6, Column4)	9571.52	9472.00	716.44	0.00	0.07	8279.00	8321.48	8279.00	529.90	0.00	0.06	87.00	56.00	0.00	1193.00	1292.52	12844976.00	2.36	8670.87	8608.00
1	5	6	5872.00	4336.00	150.55	0	Spot (Block1, Row6, Column5)	13181.58	12992.50	1684.89	0.01	0.13	8038.50	8126.50	8038.50	730.34	0.00	0.09	100.00	99.00	0.00	4954.00	5143.08	8172582.00	6.92	9610.89	9590.50
1	6	6	6187.00	4334.00	199.75	0	Spot (Block1, Row6, Column6)	8902.79	8794.00	631.54	0.01	0.07	7810.00	7894.22	7810.00	735.00	0.00	0.09	66.00	24.00	0.00	984.00	1092.79	10104667.00	1.37	8332.79	8237.00
1	7	6	6465.00	4333.00	179.00	0	Spot (Block1, Row6, Column7)	9400.45	9361.00	770.77	0.00	0.08	7820.00	7858.64	7820.00	532.51	0.00	0.07	91.00	69.00	0.00	1541.00	1580.45	8404006.00	2.90	8461.83	8365.00
1	8	6	6785.00	4347.00	181.00	0	Spot (Block1, Row6, Column8)	9698.32	9618.00	876.29	0.00	0.09	8098.00	8183.42	8098.00	572.25	0.00	0.07	89.00	71.00	0.00	1520.00	1600.32	8903056.00	2.65	8774.10	8668.50
1	1	7	4666.00	4635.00	218.20	0	Spot (Block1, Row7, Column1)	8765.13	8733.00	488.08	0.00	0.06	7777.00	7889.52	7777.00	691.77	0.01	0.09	68.00	20.00	0.00	956.00	988.13	11929346.00	1.27	8104.78	8101.00
1	2	7	4985.00	4632.00	197.90	0	Spot (Block1, Row7, Column2)	9057.15	8968.00	492.33	0.00	0.05	8081.00	8096.38	8081.00	583.07	0.00	0.07	77.00	32.00	0.00	887.00	976.15	10053431.00	1.65	8555.98	8531.50
1	3	7	5265.00	4623.00	208.00	0	Spot (Block1, Row7, Column3)	9309.67	9226.00	738.86	0.00	0.08	8169.00	8196.54	8169.00	531.95	0.00	0.06	81.00	49.00	0.00	1057.00	1140.67	11469510.00	2.09	8551.22	8570.00
1	4	7	5569.00	4638.00	198.75	0	Spot (Block1, Row7, Column4)	9220.85	9103.00	634.06	0.01	0.07	8020.50	8050.22	8020.50	495.02	0.00	0.06	94.00	55.00	0.00	1082.50	1200.35	10318132.00	2.36	8624.42	8604.50
1	5	7	5871.00	4647.00	207.70	0	Spot (Block1, Row7, Column5)	9067.55	9042.00	572.29	0.00	0.06	7830.00	7888.55	7830.00	495.85	0.00	0.06	91.00	65.00	0.00	1212.00	1237.55	11171226.00	2.38	8399.86	8380.00
1	6	7	6157.00	4632.00	219.50	0	Spot (Block1, Row7, Column6)	8946.30	8802.00	728.00	0.01	0.08	7700.00	7761.74	7700.00	517.16	0.00	0.07	91.00	55.00	0.00	1102.00	1246.30	12381683.00	2.29	8023.55	7976.00
1	7	7	6463.00	4642.00	194.55	0	Spot (Block1, Row7, Column7)	9631.10	9484.00	1094.97	0.01	0.11	7877.00	7921.15	7877.00	593.65	0.00	0.07	91.00	68.00	0.00	1607.00	1754.10	10266752.00	2.88	8565.97	8503.50
1	8	7	6769.00	4626.00	158.55	0	Spot (Block1, Row7, Column8)	22271.27	22218.00	3640.62	0.00	0.16	8240.00	8330.21	8240.00	691.25	0.00	0.08	100.00	100.00	0.00	13978.00	14031.27	15411720.00	20.17	12965.36	12621.00
1	1	8	4663.00	4942.00	157.65	0	Spot (Block1, Row8, Column1)	64544.57	65535.00	4606.93	0.01	0.07	8007.00	8128.89	8007.00	811.57	0.01	0.10	100.00	100.00	93.29	57528.00	56537.57	44277996.00	69.51	27314.75	24554.50
1	2	8	4978.00	4952.00	209.70	0	Spot (Block1, Row8, Column2)	9249.48	9099.50	1097.61	0.01	0.12	8134.00	8210.37	8134.00	671.50	0.00	0.08	67.00	30.00	0.00	965.50	1115.48	11598851.00	1.55	8571.36	8547.50
1	3	8	5262.00	4926.00	144.45	0	Spot (Block1, Row8, Column3)	11613.08	10353.00	5540.06	0.05	0.48	8199.00	8223.71	8199.00	573.28	0.00	0.07	98.00	88.00	0.35	2154.00	3414.08	6573005.00	5.91	9186.11	9111.00
1	4	8	5569.00	4942.00	186.00	0	Spot (Block1, Row8, Column4)	9376.43	9364.00	723.29	0.00	0.08	8063.00	8113.95	8063.00	587.46	0.00	0.07	82.00	57.00	0.00	1301.00	1313.43	9170151.00	2.15	8672.08	8567.00
1	5	8	5851.00	4929.00	195.40	0	Spot (Block1, Row8, Column5)	8945.95	8875.00	616.62	0.00	0.07	7867.00	7959.37	7867.00	543.82	0.01	0.07	76.00	47.00	0.00	1008.00	1078.95	9643731.00	1.81	8454.93	8317.50
1	6	8	6170.00	4941.00	200.45	0	Spot (Block1, Row8, Column6)	9163.93	9020.50	913.88	0.01	0.10	7838.00	7914.36	7838.00	548.44	0.00	0.07	83.00	53.00	0.00	1182.50	1325.93	10446880.00	2.28	8326.35	8381.00
1	7	8	6463.00	4933.00	205.50	0	Spot (Block1, Row8, Column7)	9380.55	9315.00	1094.31	0.00	0.12	8059.00	8094.16	8059.00	640.58	0.00	0.08	78.00	48.00	0.00	1256.00	1321.55	11256663.00	2.01	8627.84	8497.00
1	8	8	6758.00	4940.00	147.40	0	Spot (Block1, Row8, Column8)	19605.13	19436.00	4331.89	0.00	0.22	8448.00	8514.28	8448.00	744.64	0.00	0.09	100.00	100.00	0.00	10988.00	11157.13	11586632.00	14.89	11589.03	11251.00
2	1	1	9173.00	2837.00	164.15	0	Spot (Block2, Row1, Column1)	64889.06	65535.00	3201.65	0.00	0.05	8694.50	8782.32	8694.50	770.02	0.00	0.09	100.00	100.00	94.09	56840.50	56194.56	48277940.00	72.86	28164.41	26623.50
2	2	1	9475.00	2844.00	191.30	0	Spot (Block2, Row1, Column2)	10166.68	9984.50	748.41	0.01	0.07	8578.00	8651.53	8578.00	690.97	0.00	0.08	92.00	51.00	0.00	1406.50	1588.68	10512345.00	2.19	9318.07	9372.00
2	3	1	9784.00	2840.00	195.90	0	Spot (Block2, Row1, Column3)	9638.80	9586.00	675.25	0.00	0.07	8652.00	8689.98	8652.00	617.20	0.00	0.07	68.00	32.00	0.00	934.00	986.80	10487013.00	1.54	9140.37	9143.50
2	4	1	10075.00	2844.00	183.05	0	Spot (Block2, Row1, Column4)	10451.43	10394.00	725.57	0.00	0.07	8940.00	8967.75	8940.00	639.60	0.00	0.07	90.00	57.00	0.00	1454.00	1511.43	9866154.00	2.32	9677.88	9721.00
2	5	1	10387.00	2833.00	201.10	0	Spot (Block2, Row1, Column5)	10694.28	10524.00	855.42	0.01	0.08	9209.00	9266.13	9209.00	672.84	0.00	0.07	84.00	49.00	0.00	1315.00	1485.28	12255645.00	2.12	9882.67	9820.50
2	6	1	10674.00	2836.00	190.25	0	Spot (Block2, Row1, Column6)	10824.05	10706.00	826.98	0.00	0.08	9311.00	9353.74	9311.00	654.50	0.00	0.07	84.00	53.00	0.00	1395.00	1513.05	11029705.00	2.25	10002.81	9968.00
2	7	1	10980.00	2839.00	165.40	0	Spot (Block2, Row1, Column7)	11517.09	11347.00	979.63	0.01	0.09	9328.50	9397.15	9328.50	677.27	0.00	0.07	98.00	78.00	0.00	2018.50	2188.59	8741474.00	3.13	10273.83	10294.00
2	8	1	11275.00	2833.00	191.00	0	Spot (Block2, Row1, Column8)	11948.24	11784.00	1275.56	0.01	0.11	9392.00	9435.43	9392.00	701.10	0.00	0.07	93.00	83.00	0.00	2392.00	2556.24	12294736.00	3.58	10433.47	10440.00
2	1	2	9180.00	3151.00	215.05	0	Spot (Block2, Row2, Column1)	9503.36	9504.00	679.68	0.00	0.07	8370.00	8441.51	8370.00	647.30	0.00	0.08	75.00	39.00	0.00	1134.00	1133.36	12572943.00	1.64	8733.71	8703.50
2	2	2	9477.00	3143.00	133.95	0	Spot (Block2, Row2, Column2)	9716.24	9661.50	682.47	0.00	0.07	8292.00	8331.82	8292.00	535.07	0.00	0.06	90.00	67.00	0.00	1369.50	1424.24	4644364.00	2.59	9102.95	9052.50
2	3	2	9780.00	3140.00	192.25	0	Spot (Block2, Row2, Column3)	9551.52	9456.00	720.86	0.00	0.08	8319.00	8359.92	8319.00	560.86	0.00	0.07	83.00	51.00	0.00	1137.00	1232.52	9990889.00	2.12	8836.45	8750.00
2	4	2	10085.00	3141.00	200.35	0	Spot (Block2, Row2, Column4)	9769.28	9706.50	686.06	0.00	0.07	8545.00	8589.57	8545.00	609.56	0.00	0.07	80.00	46.00	0.00	1161.50	1224.28	11097906.00	1.94	9204.78	9112.50
2	5	2	10378.00	3135.00	193.10	0	Spot (Block2, Row2, Column5)	14367.65	14220.00	1851.57	0.00	0.13	8800.00	8853.34	8800.00	634.59	0.00	0.07	100.00	100.00	0.00	5420.00	5567.65	15157875.00	8.69	10760.60	10733.00
2	6	2	10667.00	3136.00	188.10	0	Spot (Block2, Row2, Column6)	10401.10	10300.00	887.61	0.00	0.09	9007.00	9049.88	9007.00	611.18	0.00	0.07	83.00	52.00	0.00	1293.00	1394.10	10369900.00	2.21	9795.19	9874.00
2	7	2	10940.00	3123.00	171.05	0	Spot (Block2, Row2, Column7)	12885.34	10690.00	9269.14	0.08	0.72	9156.00	9224.27	9156.00	666.27	0.00	0.07	79.00	56.00	1.85	1534.00	3729.34	10475785.00	5.49	10201.89	9964.00
2	8	2	11260.00	3141.00	197.55	0	Spot (Block2, Row2, Column8)	10230.95	10212.00	759.47	0.00	0.07	9128.00	9195.81	9128.00	680.63	0.00	0.07	68.00	36.00	0.00	1084.00	1102.95	11315427.00	1.52	9718.81	9769.00
2	1	3	9182.00	3436.00	168.60	0	Spot (Block2, Row3, Column1)	10117.75	10037.00	887.68	0.00	0.09	8072.00	8100.89	8072.00	543.03	0.00	0.07	97.00	87.00	0.00	1965.00	2045.75	8063846.00	3.71	8862.41	8811.00
2	2	3	9478.00	3436.00	193.20	0	Spot (Block2, Row3, Column2)	9237.34	9138.00	680.06	0.00	0.07	8001.50	8060.88	8001.50	551.48	0.00	0.07	83.00	51.00	0.00	1136.50	1235.84	9689973.00	2.13	8696.41	8684.00
2	3	3	9772.00	3428.00	177.65	0	Spot (Block2, Row3, Column3)	9909.32	9833.00	806.13	0.00	0.08	8044.00	8076.19	8044.00	551.25	0.00	0.07	98.00	78.00	0.00	1789.00	1865.32	8769746.00	3.33	8916.37	8914.00
2	4	3	10071.00	3430.00	179.15	0	Spot (Block2, Row3, Column4)	9981.17	9850.50	782.24	0.01	0.08	8169.00	8219.24	8169.00	587.58	0.00	0.07	95.00	81.00	0.00	1681.50	1812.17	9003014.00	3.00	8955.40	8973.00
2	5	3	10373.00	3432.00	154.75	0	Spot (Block2, Row3, Column5)	10972.78	10560.00	2570.45	0.02	0.23	8345.00	8404.68	8345.00	688.15	0.00	0.08	99.00	84.00	0.00	2215.00	2627.78	7231065.00	3.73	9581.70	9513.00
2	6	3	10684.00	3430.00	191.70	0	Spot (Block2, Row3, Column6)	10267.33	10089.00	818.73	0.01	0.08	8617.00	8638.21	8617.00	681.78	0.00	0.08	92.00	57.00	0.00	1472.00	1650.33	10688290.00	2.39	9350.15	9321.50
2	7	3	10981.00	3433.00	196.00	0	Spot (Block2, Row3, Column7)	9917.38	9874.00	777.26	0.00	0.08	8854.00	8904.26	8854.00	674.01	0.00	0.08	65.00	37.00	0.00	1020.00	1063.38	10780197.00	1.50	9378.16	9334.50
2	8	3	11266.00	3436.00	182.90	0	Spot (Block2, Row3, Column8)	10230.60	10105.00	1081.76	0.01	0.11	8851.00	8899.10	8851.00	615.06	0.00	0.07	79.00	51.00	0.00	1254.00	1379.60	9606533.00	2.16	9448.40	9415.00
2	1	4	9179.00	3745.00	188.10	0	Spot (Block2, Row4, Column1)	9584.32	9461.00	754.70	0.01	0.08	7953.00	7988.76	7953.00	524.74	0.00	0.07	94.00	73.00	0.00	1508.00	1631.32	9526817.00	3.04	8609.74	8642.00
2	2	4	9473.00	3736.00	199.50	0	Spot (Block2, Row4, Column2)	9251.98	9270.00	622.80	0.00	0.07	7844.00	7895.09	7844.00	537.31	0.00	0.07	92.00	67.00	0.00	1426.00	1407.98	10473240.00	2.53	8516.80	8450.00
2	3	4	9775.00	3741.00	151.25	0	Spot (Block2, Row4, Column3)	14344.17	13813.50	3859.18	0.02	0.27	7869.00	7904.09	7869.00	563.11	0.00	0.07	100.00	100.00	0.00	5944.50	6475.17	8922072.00	11.44	10196.16	9922.00
2	4	4	10073.00	3747.00	203.45	0	Spot (Block2, Row4, Column4)	9189.47	9120.00	600.65	0.00	0.07	7906.00	7962.69	7906.00	557.36	0.00	0.07	90.00	55.00	0.00	1214.00	1283.47	10770060.00	2.20	8377.41	8338.00
2	5	4	10367.00	3738.00	190.60	0	Spot (Block2, Row4, Column5)	9436.60	9225.00	941.95	0.01	0.10	7942.00	8033.94	7942.00	594.15	0.00	0.07	86.00	54.00	0.00	1283.00	1494.60	9672512.00	2.36	8517.27	8480.00
2	6	4	10676.00	3735.00	195.75	0	Spot (Block2, Row4, Column6)	13730.76	13750.00	1627.56	0.00	0.12	8211.00	8264.76	8211.00	617.84	0.00	0.07	100.00	100.00	0.00	5539.00	5519.76	14870410.00	8.85	9955.99	9750.00
2	7	4	10972.00	3724.00	149.30	0	Spot (Block2, Row4, Column7)	10958.55	10581.00	1823.89	0.02	0.17	8548.00	8613.98	8548.00	630.81	0.00	0.07	94.00	80.00	0.00	2033.00	2410.55	6695677.00	3.72	9483.80	9590.00
2	8	4	11272.00	3743.00	193.70	0	Spot (Block2, Row4, Column8)	10965.57	10920.00	1207.51	0.00	0.11	8691.00	8764.59	8691.00	726.12	0.00	0.08	89.00	73.00	0.00	2229.00	2274.57	11623504.00	3.03	9438.19	9412.50
2	1	5	9179.00	4040.00	147.30	0	Spot (Block2, Row5, Column1)	11139.48	10892.00	1169.74	0.01	0.11	8102.00	8144.31	8102.00	560.96	0.00	0.07	99.00	97.00	0.00	2790.00	3037.48	6605709.00	5.34	9171.12	9027.00
2	2	5	9473.00	4034.00	204.90	0	Spot (Block2, Row5, Column2)	9327.64	9190.00	899.60	0.01	0.10	7922.50	7970.31	7922.50	544.68	0.00	0.07	87.00	62.00	0.00	1267.50	1405.14	11127876.00	2.49	8477.30	8353.00
2	3	5	9773.00	4039.00	193.10	0	Spot (Block2, Row5, Column3)	9895.83	9829.00	881.57	0.00	0.09	7856.00	7898.61	7856.00	535.17	0.00	0.07	96.00	85.00	0.00	1973.00	2039.83	10459894.00	3.73	8714.79	8738.00
2	4	5	10074.00	4038.00	198.35	0	Spot (Block2, Row5, Column4)	9552.77	9472.00	785.71	0.00	0.08	7864.00	7936.41	7864.00	584.43	0.00	0.07	94.00	69.00	0.00	1608.00	1688.77	10622677.00	2.77	8434.10	8433.00
2	5	5	10375.00	4043.00	158.50	0	Spot (Block2, Row5, Column5)	14109.33	13927.00	2381.96	0.01	0.17	7983.00	8069.24	7983.00	587.88	0.00	0.07	100.00	100.00	0.00	5944.00	6126.33	9749549.00	10.27	9872.74	9864.00
2	6	5	10681.00	4032.00	194.95	0	Spot (Block2, Row5, Column6)	9836.55	9832.00	816.39	0.00	0.08	8178.00	8257.49	8178.00	581.76	0.00	0.07	90.00	74.00	0.00	1654.00	1658.55	10574292.00	2.71	8980.28	8767.00
2	7	5	10978.00	4040.00	208.20	0	Spot (Block2, Row5, Column7)	9975.20	9839.00	788.08	0.01	0.08	8456.00	8526.11	8456.00	615.51	0.00	0.07	88.00	58.00	0.00	1383.00	1519.20	12309401.00	2.35	9041.92	9054.00
2	8	5	11266.00	4025.00	156.40	0	Spot (Block2, Row5, Column8)	12257.84	11286.50	5146.33	0.04	0.42	8598.00	8649.21	8598.00	637.25	0.00	0.07	96.00	91.00	0.30	2688.50	3659.84	8261786.00	5.66	9931.80	9968.00
2	1	6	9175.00	4340.00	192.40	0	Spot (Block2, Row6, Column1)	9609.60	9512.00	751.31	0.00	0.08	8101.00	8159.81	8101.00	571.48	0.00	0.07	91.00	61.00	0.00	1411.00	1508.60	10090084.00	2.54	8823.65	8817.00
2	2	6	9479.00	4336.00	203.20	0	Spot (Block2, Row6, Column2)	9270.90	9133.00	755.83	0.01	0.08	7972.00	8024.42	7972.00	548.17	0.00	0.07	84.00	54.00	0.00	1161.00	1298.90	10846950.00	2.27	8557.00	8516.00
2	3	6	9772.00	4336.00	184.05	0	Spot (Block2, Row6, Column3)	10147.66	9966.00	924.38	0.01	0.09	7902.00	7937.81	7902.00	547.65	0.00	0.07	98.00	93.00	0.00	2064.00	2245.66	9619981.00	4.04	8896.85	8953.00
2	4	6	10082.00	4336.00	191.25	0	Spot (Block2, Row6, Column4)	9412.88	9352.50	833.18	0.00	0.09	7913.00	7958.05	7913.00	565.01	0.00	0.07	86.00	63.00	0.00	1439.50	1499.88	9732913.00	2.57	8616.96	8565.00
2	5	6	10377.00	4340.00	181.50	0	Spot (Block2, Row6, Column5)	11101.61	10904.00	1477.95	0.01	0.13	8014.00	8093.98	8014.00	596.91	0.00	0.07	98.00	93.00	0.00	2890.00	3087.61	10257892.00	5.04	9169.96	9183.50
2	6	6	10681.00	4343.00	192.85	0	Spot (Block2, Row6, Column6)	9621.78	9390.50	1242.27	0.01	0.13	8200.00	8269.23	8200.00	594.80	0.00	0.07	88.00	50.00	0.00	1190.50	1421.78	10122108.00	2.27	9032.38	9015.00
2	7	6	10986.00	4334.00	199.10	0	Spot (Block2, Row6, Column7)	10110.01	9941.50	852.97	0.01	0.08	8377.00	8445.08	8377.00	609.13	0.00	0.07	95.00	64.00	0.00	1564.50	1733.01	11323213.00	2.73	9108.16	9120.00
2	8	6	11282.00	4339.00	172.80	0	Spot (Block2, Row6, Column8)	9842.19	9883.00	785.09	0.00	0.08	8496.00	8544.72	8496.00	641.90	0.00	0.08	80.00	55.00	0.00	1387.00	1346.19	8218230.00	2.02	9127.83	9163.00
2	1	7	9173.00	4641.00	202.20	0	Spot (Block2, Row7, Column1)	9595.21	9457.00	760.53	0.01	0.08	8040.00	8118.98	8040.00	715.76	0.00	0.09	90.00	49.00	0.00	1417.00	1555.21	11140034.00	2.06	8725.87	8737.00
2	2	7	9482.00	4640.00	204.75	0	Spot (Block2, Row7, Column2)	9219.35	9145.00	713.53	0.00	0.08	7963.00	8005.76	7963.00	572.80	0.00	0.07	82.00	52.00	0.00	1182.00	1256.35	10980241.00	2.12	8501.64	8474.00
2	3	7	9774.00	4638.00	201.15	0	Spot (Block2, Row7, Column3)	9425.12	9345.00	846.87	0.00	0.09	7928.00	7973.98	7928.00	582.70	0.00	0.07	86.00	57.00	0.00	1417.00	1497.12	10791757.00	2.49	8558.12	8499.00
2	4	7	10076.00	4639.00	214.15	0	Spot (Block2, Row7, Column4)	9208.89	9175.00	670.21	0.00	0.07	7944.00	8010.46	7944.00	594.30	0.00	0.07	81.00	51.00	0.00	1231.00	1264.89	12091276.00	2.02	8384.41	8333.00
2	5	7	10386.00	4643.00	205.90	0	Spot (Block2, Row7, Column5)	9496.99	9415.00	727.37	0.00	0.08	8049.00	8126.08	8049.00	614.28	0.00	0.08	88.00	59.00	0.00	1366.00	1447.99	11443872.00	2.23	8660.59	8626.00
2	6	7	10669.00	4638.00	196.45	0	Spot (Block2, Row7, Column6)	9945.91	9803.00	828.56	0.01	0.08	8115.00	8202.10	8115.00	613.81	0.00	0.07	95.00	74.00	0.00	1688.00	1830.91	10850986.00	2.84	9047.01	8993.50
2	7	7	10968.00	4641.00	202.60	0	Spot (Block2, Row7, Column7)	9880.55	9743.50	896.38	0.01	0.09	8230.00	8327.42	8230.00	645.59	0.01	0.08	89.00	59.00	0.00	1513.50	1650.55	11520718.00	2.41	8943.20	8938.00
2	8	7	11278.00	4641.00	111.05	0	Spot (Block2, Row7, Column8)	16799.07	17059.00	1894.38	0.01	0.11	8429.50	8508.21	8429.50	689.08	0.00	0.08	100.00	100.00	0.00	8629.50	8369.57	5392502.00	12.03	11745.50	11479.00
2	1	8	9170.00	4941.00	159.05	0	Spot (Block2, Row8, Column1)	64206.52	65535.00	5337.60	0.01	0.08	8050.00	8205.82	8050.00	1054.63	0.01	0.13	100.00	100.00	91.00	57485.00	56156.52	44944996.00	53.10	25743.83	22740.00
2	2	8	9473.00	4938.00	201.65	0	Spot (Block2, Row8, Column2)	9233.73	9166.00	835.95	0.00	0.09	7983.00	8057.91	7983.00	738.42	0.00	0.09	66.00	39.00	0.00	1183.00	1250.73	10646487.00	1.59	8614.01	8499.00
2	3	8	9773.00	4934.00	184.00	0	Spot (Block2, Row8, Column3)	9991.26	9665.00	1782.45	0.01	0.18	7903.00	7959.87	7903.00	615.32	0.00	0.08	88.00	71.00	0.00	1762.00	2088.26	9531663.00	3.30	8742.90	8745.00
2	4	8	10084.00	4940.00	187.65	0	Spot (Block2, Row8, Column4)	9648.95	9569.00	850.80	0.00	0.09	7986.00	8069.32	7986.00	833.23	0.00	0.10	84.00	46.00	0.00	1583.00	1662.95	9533165.00	1.90	8731.41	8739.00
2	5	8	10375.00	4932.00	205.10	0	Spot (Block2, Row8, Column5)	9345.44	9279.50	720.27	0.00	0.08	8059.00	8124.88	8059.00	613.34	0.00	0.08	80.00	49.00	0.00	1220.50	1286.44	11177150.00	1.99	8663.37	8583.00
2	6	8	10673.00	4943.00	194.85	0	Spot (Block2, Row8, Column6)	10269.94	10035.00	1055.13	0.01	0.10	8121.00	8207.54	8121.00	621.79	0.00	0.08	96.00	84.00	0.00	1914.00	2148.94	11009371.00	3.32	9026.66	9071.00
2	7	8	10979.00	4938.00	179.35	0	Spot (Block2, Row8, Column7)	10030.60	9895.00	906.95	0.01	0.09	8276.00	8360.56	8276.00	705.13	0.00	0.08	85.00	64.00	0.00	1619.00	1754.60	9047600.00	2.37	9174.82	8999.50
2	8	8	11263.00	4943.00	150.10	0	Spot (Block2, Row8, Column8)	22605.17	21796.00	7787.28	0.02	0.34	8527.00	8599.03	8527.00	747.06	0.00	0.09	100.00	100.00	0.49	13269.00	14078.17	13969993.00	18.75	12448.08	11897.00
3	1	1	13675.00	2835.00	165.30	0	Spot (Block3, Row1, Column1)	64902.56	65535.00	3070.30	0.00	0.05	9820.50	9963.32	9820.50	932.23	0.01	0.09	100.00	100.00	93.00	55714.50	55082.06	49131728.00	58.93	28536.61	25876.00
3	2	1	13971.00	2839.00	156.15	0	Spot (Block3, Row1, Column2)	23020.32	22321.50	5424.61	0.01	0.24	9592.00	9701.33	9592.00	861.27	0.00	0.09	100.00	100.00	0.00	12729.50	13428.32	15469652.00	15.46	13146.12	12964.00
3	3	1	14280.00	2841.00	191.40	0	Spot (Block3, Row1, Column3)	12209.48	11838.00	1808.88	0.01	0.15	9491.00	9555.87	9491.00	737.97	0.00	0.08	90.00	69.00	0.00	2347.00	2718.48	12624601.00	3.60	10328.38	10310.50
3	4	1	14566.00	2839.00	154.15	0	Spot (Block3, Row1, Column4)	21414.06	21480.00	4809.69	0.00	0.22	9628.00	9676.24	9628.00	772.25	0.00	0.08	100.00	100.00	0.00	11852.00	11786.06	13940555.00	15.20	12702.91	12366.50
3	5	1	14872.00	2832.00	162.20	0	Spot (Block3, Row1, Column5)	18593.29	17519.50	4970.63	0.03	0.27	10034.00	10078.48	10034.00	846.33	0.00	0.08	100.00	100.00	0.00	7485.50	8559.29	13573098.00	10.06	12039.91	12020.00
3	6	1	15174.00	2831.00	158.65	0	Spot (Block3, Row1, Column6)	25331.61	24242.00	7310.06	0.02	0.29	10491.50	10572.49	10491.50	918.92	0.00	0.09	100.00	100.00	0.00	13750.50	14840.11	17554808.00	16.06	14391.17	14385.00
3	7	1	15478.00	2836.00	157.00	0	Spot (Block3, Row1, Column7)	44196.80	43552.00	14559.28	0.01	0.33	10802.00	10904.60	10802.00	896.90	0.00	0.08	100.00	100.00	14.14	32750.00	33394.80	30009716.00	37.12	18913.26	18669.00
3	8	1	15774.00	2833.00	190.60	0	Spot (Block3, Row1, Column8)	13317.76	13144.00	1252.62	0.01	0.09	10651.00	10715.26	10651.00	814.57	0.00	0.08	98.00	78.00	0.00	2493.00	2666.76	13624070.00	3.19	11865.08	11838.50
3	1	2	13665.00	3143.00	208.10	0	Spot (Block3, Row2, Column1)	10915.26	10958.00	723.94	0.00	0.07	9637.00	9731.02	9637.00	801.98	0.00	0.08	68.00	37.00	0.00	1321.00	1278.26	13436681.00	1.48	10268.10	10242.00
3	2	2	13968.00	3141.00	133.10	0	Spot (Block3, Row2, Column2)	14750.69	14953.00	1641.08	0.01	0.11	9479.50	9531.72	9479.50	676.39	0.00	0.07	100.00	100.00	0.00	5473.50	5271.19	7006577.00	7.72	11496.29	11416.00
3	3	2	14273.00	3144.00	192.95	0	Spot (Block3, Row2, Column3)	11669.63	11351.00	1985.74	0.01	0.17	9450.00	9507.77	9450.00	701.67	0.00	0.07	90.00	70.00	0.00	1901.00	2219.63	12288124.00	3.08	10386.72	10469.00
3	4	2	14581.00	3144.00	180.15	0	Spot (Block3, Row2, Column4)	13162.93	12985.00	1263.96	0.01	0.10	9525.00	9600.72	9525.00	777.75	0.00	0.08	99.00	95.00	0.00	3460.00	3637.93	11978263.00	4.58	10865.17	10777.00
3	5	2	14871.00	3132.00	198.10	0	Spot (Block3, Row2, Column5)	16776.10	16644.00	2552.46	0.00	0.15	9694.00	9711.46	9694.00	729.09	0.00	0.08	99.00	99.00	0.00	6950.00	7082.10	18755672.00	9.69	11711.64	11565.50
3	6	2	15173.00	3138.00	180.90	0	Spot (Block3, Row2, Column6)	13153.94	12940.00	1543.16	0.01	0.12	9972.00	10026.67	9972.00	787.77	0.00	0.08	97.00	83.00	0.00	2968.00	3181.94	12101622.00	3.97	10985.70	11027.50
3	7	2	15483.00	3136.00	196.75	0	Spot (Block3, Row2, Column7)	12784.08	12627.00	1253.42	0.01	0.10	10397.00	10445.26	10397.00	824.26	0.00	0.08	95.00	70.00	0.00	2230.00	2387.08	13972998.00	2.84	11365.40	11327.00
3	8	2	15780.00	3139.00	210.45	0	Spot (Block3, Row2, Column8)	11876.37	11756.00	858.32	0.00	0.07	10436.00	10499.73	10436.00	734.60	0.00	0.07	77.00	42.00	0.00	1320.00	1440.37	14976105.00	1.87	11088.93	11023.00
3	1	3	13679.00	3434.00	159.15	0	Spot (Block3, Row3, Column1)	19491.92	18887.00	4760.41	0.01	0.24	9599.00	9673.49	9599.00	742.38	0.00	0.08	100.00	100.00	0.00	9288.00	9892.92	13546885.00	13.23	12496.44	12353.00
3	2	3	13986.00	3441.00	193.00	0	Spot (Block3, Row3, Column2)	11828.94	11639.00	1468.50	0.01	0.12	9656.00	9701.23	9656.00	714.49	0.00	0.07	92.00	75.00	0.00	1983.00	2172.94	12444040.00	2.98	10468.78	10297.00
3	3	3	14268.00	3431.00	182.80	0	Spot (Block3, Row3, Column3)	13830.76	12703.00	5416.12	0.04	0.39	9849.00	9934.23	9849.00	846.16	0.00	0.09	97.00	82.00	0.21	2854.00	3981.76	12959418.00	4.60	11123.22	11064.00
3	4	3	14568.00	3438.00	154.30	0	Spot (Block3, Row3, Column4)	23879.25	23795.00	6354.33	0.00	0.27	9724.00	9821.16	9724.00	783.89	0.00	0.08	100.00	100.00	0.00	14071.00	14155.25	15640910.00	17.93	13366.57	13352.00
3	5	3	14873.00	3441.00	175.70	0	Spot (Block3, Row3, Column5)	12831.98	12642.00	1508.84	0.01	0.12	9657.00	9712.69	9657.00	732.46	0.00	0.08	98.00	89.00	0.00	2985.00	3174.98	11048331.00	4.26	10642.28	10600.00
3	6	3	15185.00	3431.00	192.95	0	Spot (Block3, Row3, Column6)	11624.91	11415.00	882.39	0.01	0.08	9725.00	9777.05	9725.00	718.60	0.00	0.07	94.00	63.00	0.00	1690.00	1899.91	12229401.00	2.57	10414.79	10505.50
3	7	3	15479.00	3435.00	170.80	0	Spot (Block3, Row3, Column7)	15363.66	14606.00	3009.34	0.02	0.20	10060.00	10107.42	10060.00	783.83	0.00	0.08	99.00	94.00	0.00	4546.00	5303.66	12459928.00	6.71	11553.10	11520.00
3	8	3	15779.00	3436.00	202.80	0	Spot (Block3, Row3, Column8)	11984.53	11917.00	940.88	0.00	0.08	10203.00	10268.76	10203.00	742.73	0.00	0.07	87.00	57.00	0.00	1714.00	1781.53	13961974.00	2.31	10938.00	10822.00
3	1	4	13675.00	3738.00	152.45	0	Spot (Block3, Row4, Column1)	23471.95	22983.00	6080.98	0.01	0.26	9657.00	9736.81	9657.00	801.76	0.00	0.08	100.00	100.00	0.00	13326.00	13814.95	14951630.00	17.13	13317.99	12921.50
3	2	4	13982.00	3741.00	206.10	0	Spot (Block3, Row4, Column2)	11661.71	11589.00	834.20	0.00	0.07	9793.50	9889.26	9793.50	853.36	0.00	0.09	88.00	53.00	0.00	1795.50	1868.21	14075681.00	2.08	10452.96	10490.00
3	3	4	14275.00	3736.00	150.55	0	Spot (Block3, Row4, Column3)	51877.08	54436.50	13351.58	0.02	0.26	10051.00	10170.17	10051.00	952.47	0.01	0.09	100.00	100.00	32.80	44385.50	41826.08	32267748.00	43.79	20130.18	18469.00
3	4	4	14571.00	3741.00	215.00	0	Spot (Block3, Row4, Column4)	11596.65	11544.00	849.47	0.00	0.07	10002.00	10090.77	10002.00	895.28	0.00	0.09	80.00	38.00	0.00	1542.00	1594.65	15295981.00	1.68	10449.30	10455.50
3	5	4	14867.00	3741.00	178.25	0	Spot (Block3, Row4, Column5)	12714.35	12505.00	1362.03	0.01	0.11	9735.00	9818.08	9735.00	827.40	0.00	0.08	98.00	85.00	0.00	2770.00	2979.35	11353914.00	3.50	11009.36	11025.50
3	6	4	15177.00	3733.00	192.30	0	Spot (Block3, Row4, Column6)	17489.28	17488.50	2046.46	0.00	0.12	9616.00	9674.37	9616.00	733.13	0.00	0.08	100.00	100.00	0.00	7872.50	7873.28	18153872.00	10.66	12326.19	12170.50
3	7	4	15473.00	3739.00	162.00	0	Spot (Block3, Row4, Column7)	16176.84	15480.00	3410.70	0.02	0.21	9809.00	9880.40	9809.00	764.80	0.00	0.08	99.00	99.00	0.00	5671.00	6367.84	11776742.00	8.23	11491.17	11481.50
3	8	4	15775.00	3739.00	167.35	0	Spot (Block3, Row4, Column8)	14276.41	13942.00	1816.28	0.01	0.13	10098.00	10144.53	10098.00	740.10	0.00	0.07	99.00	96.00	0.00	3844.00	4178.41	11064218.00	5.58	11430.48	11424.00
3	1	5	13676.00	4036.00	148.05	0	Spot (Block3, Row5, Column1)	29658.11	29006.50	7565.32	0.01	0.26	9624.00	9717.20	9624.00	812.37	0.00	0.08	100.00	100.00	0.00	19382.50	20034.11	17854180.00	24.55	14976.82	14267.50
3	2	5	13984.00	4034.00	201.75	0	Spot (Block3, Row5, Column2)	11728.54	11547.00	1546.80	0.01	0.13	9722.50	9800.67	9722.50	753.89	0.00	0.08	90.00	61.00	0.00	1824.50	2006.04	13569925.00	2.56	10558.88	10484.00
3	3	5	14280.00	4027.00	208.50	0	Spot (Block3, Row5, Column3)	12407.86	12344.50	1069.07	0.00	0.09	10078.00	10201.58	10078.00	903.75	0.01	0.09	93.00	65.00	0.00	2266.50	2329.86	15360925.00	2.44	11134.61	11024.00
3	4	5	14573.00	4032.00	178.35	0	Spot (Block3, Row5, Column4)	15371.80	14881.00	2854.58	0.01	0.19	10128.00	10182.56	10128.00	832.85	0.00	0.08	99.00	95.00	0.00	4753.00	5243.80	13727022.00	6.23	11833.39	11868.50
3	5	5	14880.00	4033.00	148.45	0	Spot (Block3, Row5, Column5)	53142.93	57485.50	13277.57	0.03	0.25	9930.00	10040.52	9930.00	961.61	0.00	0.10	100.00	100.00	38.67	47555.50	43212.93	31885988.00	44.82	21220.29	20588.00
3	6	5	15175.00	4042.00	180.85	0	Spot (Block3, Row5, Column6)	12940.35	12779.50	1507.97	0.01	0.12	9706.00	9757.41	9706.00	812.21	0.00	0.08	96.00	85.00	0.00	3073.50	3234.35	11853359.00	3.92	10827.88	10886.00
3	7	5	15483.00	4042.00	187.45	0	Spot (Block3, Row5, Column7)	12031.34	11955.00	938.89	0.00	0.08	9787.00	9836.55	9787.00	756.42	0.00	0.08	94.00	78.00	0.00	2168.00	2244.34	11886969.00	2.90	10703.65	10797.00
3	8	5	15771.00	4036.00	156.65	0	Spot (Block3, Row5, Column8)	21739.84	20709.00	6221.52	0.02	0.29	10068.00	10143.53	10068.00	793.07	0.00	0.08	100.00	100.00	0.00	10641.00	11671.84	14630910.00	14.62	12829.40	12782.00
3	1	6	13680.00	4337.00	201.55	0	Spot (Block3, Row6, Column1)	11469.09	11300.50	1028.19	0.01	0.09	9487.00	9562.10	9487.00	759.50	0.00	0.08	89.00	63.00	0.00	1813.50	1982.09	13235331.00	2.51	10426.15	10494.50
3	2	6	13977.00	4338.00	202.00	0	Spot (Block3, Row6, Column2)	11601.38	11546.50	929.26	0.00	0.08	9566.00	9675.81	9566.00	827.40	0.00	0.09	92.00	62.00	0.00	1980.50	2035.38	13411190.00	2.33	10652.91	10708.50
3	3	6	14268.00	4333.00	150.70	0	Spot (Block3, Row6, Column3)	34458.86	33427.00	11099.48	0.01	0.32	9815.00	9922.10	9815.00	920.66	0.00	0.09	100.00	100.00	0.32	23612.00	24643.86	21398956.00	26.65	16261.83	15418.00
3	4	6	14576.00	4325.00	176.30	0	Spot (Block3, Row6, Column4)	14030.58	13822.00	1937.69	0.01	0.14	9852.50	9935.65	9852.50	909.89	0.00	0.09	98.00	88.00	0.00	3969.50	4178.08	12192575.00	4.50	11238.51	11191.00
3	5	6	14873.00	4331.00	148.15	0	Spot (Block3, Row6, Column5)	54980.13	63948.50	13235.60	0.07	0.24	9731.00	9844.09	9731.00	956.45	0.01	0.10	100.00	100.00	46.67	54217.50	45249.13	32988324.00	47.19	21846.28	20256.50
3	6	6	15175.00	4335.00	195.45	0	Spot (Block3, Row6, Column6)	11587.39	11451.50	1074.77	0.01	0.09	9718.00	9748.89	9718.00	808.86	0.00	0.08	85.00	53.00	0.00	1733.50	1869.39	12583905.00	2.27	10427.08	10504.00
3	7	6	15476.00	4338.00	159.75	0	Spot (Block3, Row6, Column7)	18605.68	18415.00	4283.65	0.00	0.23	9835.00	9866.83	9835.00	777.34	0.00	0.08	99.00	99.00	0.00	8580.00	8770.68	13154216.00	11.24	12133.05	12075.50
3	8	6	15780.00	4335.00	154.00	0	Spot (Block3, Row6, Column8)	19587.32	19013.00	4832.87	0.01	0.25	10057.00	10152.25	10057.00	876.93	0.00	0.09	100.00	100.00	0.00	8956.00	9530.32	12790523.00	10.76	12358.46	12233.00
3	1	7	13678.00	4632.00	202.40	0	Spot (Block3, Row7, Column1)	11041.23	10944.00	865.34	0.00	0.08	9299.00	9408.32	9299.00	876.16	0.01	0.09	82.00	46.00	0.00	1645.00	1742.23	12796789.00	1.86	10082.82	9950.00
3	2	7	13986.00	4639.00	204.00	0	Spot (Block3, Row7, Column2)	10875.30	10831.00	915.58	0.00	0.08	9178.00	9237.61	9178.00	712.60	0.00	0.08	82.00	56.00	0.00	1653.00	1697.30	12887228.00	2.30	9921.76	9740.00
3	3	7	14275.00	4633.00	203.00	0	Spot (Block3, Row7, Column3)	11004.72	10914.00	875.44	0.00	0.08	9241.00	9334.97	9241.00	854.40	0.00	0.09	83.00	49.00	0.00	1673.00	1763.72	12864522.00	1.95	9970.18	9793.00
3	4	7	14583.00	4636.00	194.85	0	Spot (Block3, Row7, Column4)	10842.66	10749.00	820.56	0.00	0.08	9267.00	9321.67	9267.00	745.10	0.00	0.08	82.00	49.00	0.00	1482.00	1575.66	11666705.00	2.04	10090.88	9920.50
3	5	7	14882.00	4638.00	206.80	0	Spot (Block3, Row7, Column5)	12454.76	12377.00	1284.73	0.00	0.10	9383.00	9455.39	9383.00	796.98	0.00	0.08	98.00	85.00	0.00	2994.00	3071.76	15157449.00	3.76	10435.04	10454.50
3	6	7	15174.00	4641.00	205.80	0	Spot (Block3, Row7, Column6)	11510.18	11374.00	965.15	0.01	0.08	9512.00	9559.89	9512.00	777.89	0.00	0.08	90.00	63.00	0.00	1862.00	1998.18	13881278.00	2.51	10115.05	10001.00
3	7	7	15473.00	4636.00	154.95	0	Spot (Block3, Row7, Column7)	24549.13	22857.50	8302.08	0.03	0.34	9774.00	9850.50	9774.00	899.62	0.00	0.09	100.00	100.00	0.76	13083.50	14775.13	16202426.00	16.34	13647.36	13245.50
3	8	7	15790.00	4630.00	91.60	0	Spot (Block3, Row7, Column8)	31427.80	25439.00	14224.39	0.09	0.45	10174.00	10265.60	10174.00	960.31	0.00	0.09	100.00	100.00	10.05	15265.00	21253.80	6568410.00	22.04	19362.25	19306.00
3	1	8	13672.00	4937.00	159.45	0	Spot (Block3, Row8, Column1)	64517.11	65535.00	4228.33	0.01	0.07	9312.50	9490.35	9312.50	1392.37	0.01	0.15	100.00	100.00	92.35	56222.50	55204.61	45549516.00	39.52	26868.79	24860.50
3	2	8	13975.00	4942.00	199.45	0	Spot (Block3, Row8, Column2)	11051.18	10943.00	1073.76	0.00	0.10	9025.00	9126.07	9025.00	873.84	0.00	0.10	87.00	56.00	0.00	1918.00	2026.18	12520986.00	2.20	9676.05	9660.00
3	3	8	14271.00	4932.00	165.85	0	Spot (Block3, Row8, Column3)	14414.18	13684.00	2939.25	0.02	0.20	8900.00	8943.01	8900.00	732.50	0.00	0.08	99.00	98.00	0.00	4784.00	5514.18	10969190.00	7.47	10508.15	10485.00
3	4	8	14581.00	4931.00	186.35	0	Spot (Block3, Row8, Column4)	11275.60	11012.00	1129.98	0.01	0.10	9139.00	9209.05	9139.00	756.55	0.00	0.08	91.00	68.00	0.00	1873.00	2136.60	11004990.00	2.73	10116.82	10095.00
3	5	8	14868.00	4938.00	201.85	0	Spot (Block3, Row8, Column5)	10994.77	10938.50	975.51	0.00	0.09	9374.50	9419.60	9374.50	770.91	0.00	0.08	79.00	50.00	0.00	1564.00	1620.27	12687970.00	2.04	10193.54	10152.00
3	6	8	15182.00	4933.00	198.15	0	Spot (Block3, Row8, Column6)	11793.11	11558.50	1163.29	0.01	0.10	9542.00	9589.39	9542.00	823.63	0.00	0.09	90.00	69.00	0.00	2016.50	2251.11	13184700.00	2.68	10443.01	10368.50
3	7	8	15482.00	4940.00	166.45	0	Spot (Block3, Row8, Column7)	16446.82	16024.00	3036.98	0.01	0.18	9902.00	9960.38	9902.00	860.80	0.00	0.09	100.00	98.00	0.00	6122.00	6544.82	12647602.00	7.54	11618.85	11815.50
3	8	8	15769.00	4938.00	153.85	0	Spot (Block3, Row8, Column8)	23228.78	22744.00	5550.79	0.01	0.24	10319.00	10413.69	10319.00	1115.59	0.00	0.11	100.00	100.00	0.00	12425.00	12909.78	15121933.00	11.49	13629.46	13516.00
4	1	1	18181.00	2834.00	165.65	0	Spot (Block4, Row1, Column1)	64522.70	65535.00	3714.55	0.01	0.06	10507.00	10657.59	10507.00	1422.69	0.01	0.13	100.00	100.00	88.10	55028.00	54015.70	49360364.00	37.86	27230.62	25632.50
4	2	1	18474.00	2840.00	173.45	0	Spot (Block4, Row1, Column2)	12230.09	12147.00	942.30	0.00	0.08	10157.00	10296.68	10157.00	1337.61	0.01	0.13	75.00	27.00	0.00	1990.00	2073.09	10309966.00	1.45	10970.73	10936.00
4	3	1	18771.00	2843.00	197.90	0	Spot (Block4, Row1, Column3)	11632.73	11348.50	1466.79	0.01	0.13	9967.00	10086.61	9967.00	1037.55	0.01	0.10	67.00	26.00	0.00	1381.50	1665.73	12958863.00	1.49	10784.10	10799.00
4	4	1	19074.00	2841.00	174.30	0	Spot (Block4, Row1, Column4)	12039.32	11859.00	1371.89	0.01	0.11	9663.50	9825.03	9663.50	1295.80	0.01	0.13	84.00	33.00	0.00	2195.50	2375.82	10221384.00	1.71	10898.28	10716.00
4	5	1	19382.00	2844.00	198.90	0	Spot (Block4, Row1, Column5)	11638.15	11202.00	2965.83	0.02	0.25	9426.00	9619.50	9426.00	1468.43	0.01	0.15	66.00	15.00	0.00	1776.00	2212.15	13081280.00	1.37	10279.15	10221.00
4	6	1	19677.00	2835.00	209.50	0	Spot (Block4, Row1, Column6)	11192.00	11059.50	809.40	0.01	0.07	9264.00	9374.41	9264.00	914.34	0.01	0.10	92.00	48.00	0.00	1795.50	1928.00	14012385.00	1.99	9975.58	9950.50
4	7	1	19985.00	2833.00	189.65	0	Spot (Block4, Row1, Column7)	11921.12	11778.00	1058.55	0.01	0.09	9402.00	9477.13	9402.00	1436.63	0.00	0.15	83.00	35.00	0.00	2376.00	2519.12	12040334.00	1.70	10383.30	10297.00
4	8	1	20282.00	2825.00	214.05	0	Spot (Block4, Row1, Column8)	11237.06	11150.50	880.84	0.00	0.08	9574.00	9709.86	9574.00	1469.82	0.01	0.15	53.00	8.00	0.00	1576.50	1663.06	14720547.00	1.04	10055.49	10044.00
4	1	2	18179.00	3145.00	207.35	0	Spot (Block4, Row2, Column1)	12026.97	11669.50	2196.77	0.01	0.18	10261.00	10443.79	10261.00	1629.13	0.01	0.16	41.00	5.00	0.00	1408.50	1765.97	14624800.00	0.97	11108.35	11131.00
4	2	2	18493.00	3152.00	144.10	0	Spot (Block4, Row2, Column2)	12351.68	11892.00	2557.38	0.02	0.21	10157.00	10309.98	10157.00	1215.41	0.01	0.12	77.00	29.00	0.00	1735.00	2194.68	6941644.00	1.68	11028.64	11057.00
4	3	2	18787.00	3136.00	160.25	0	Spot (Block4, Row2, Column3)	13434.37	12851.50	3238.74	0.02	0.24	10139.00	10314.00	10139.00	1266.45	0.01	0.12	92.00	56.00	0.00	2712.50	3295.37	9565269.00	2.46	11677.59	11597.50
4	4	2	19073.00	3142.00	203.50	0	Spot (Block4, Row2, Column4)	11829.40	11785.00	812.30	0.00	0.07	9878.00	9995.69	9878.00	958.66	0.01	0.10	87.00	49.00	0.00	1907.00	1951.40	13923198.00	1.91	10678.50	10650.50
4	5	2	19380.00	3137.00	199.40	0	Spot (Block4, Row2, Column5)	13629.60	13545.50	1496.51	0.00	0.11	9432.00	9536.17	9432.00	999.07	0.00	0.10	99.00	95.00	0.00	4113.50	4197.60	15428704.00	4.10	10847.59	10806.00
4	6	2	19675.00	3138.00	188.20	0	Spot (Block4, Row2, Column6)	11025.05	10866.50	811.95	0.01	0.07	9178.00	9270.19	9178.00	967.07	0.00	0.10	87.00	37.00	0.00	1688.50	1847.05	11003003.00	1.81	10024.54	9995.00
4	7	2	19980.00	3138.00	206.55	0	Spot (Block4, Row2, Column7)	10786.45	10648.50	954.46	0.01	0.09	9201.00	9295.05	9201.00	1489.61	0.00	0.16	47.00	2.00	0.00	1447.50	1585.45	13073182.00	1.00	9782.63	9758.50
4	8	2	20276.00	3166.00	198.20	0	Spot (Block4, Row2, Column8)	10469.39	10386.00	892.66	0.00	0.09	9234.00	9411.02	9234.00	1743.21	0.01	0.19	27.00	0.00	0.00	1152.00	1235.39	11694310.00	0.61	9775.59	9697.50
4	1	3	18181.00	3436.00	183.15	0	Spot (Block4, Row3, Column1)	12706.83	12564.50	1584.27	0.00	0.12	9906.00	10121.17	9906.00	1472.66	0.01	0.15	82.00	42.00	0.00	2658.50	2800.83	11919002.00	1.76	10869.33	10952.00
4	2	3	18472.00	3440.00	227.90	0	Spot (Block4, Row3, Column2)	11895.44	11702.00	1740.42	0.01	0.15	10051.00	10217.68	10051.00	1348.04	0.01	0.13	62.00	16.00	0.00	1651.00	1844.44	17795564.00	1.24	10562.41	10368.50
4	3	3	18769.00	3434.00	200.35	0	Spot (Block4, Row3, Column3)	12499.47	12294.00	1129.26	0.01	0.09	10053.00	10198.10	10053.00	1104.69	0.01	0.11	92.00	50.00	0.00	2241.00	2446.47	14199400.00	2.08	11085.22	11041.50
4	4	3	19073.00	3431.00	205.35	0	Spot (Block4, Row3, Column4)	11677.45	11566.50	865.32	0.00	0.07	9659.00	9718.21	9659.00	850.70	0.00	0.09	93.00	60.00	0.00	1907.50	2018.45	14036300.00	2.30	10614.82	10597.00
4	5	3	19372.00	3433.00	174.10	0	Spot (Block4, Row3, Column5)	11610.91	11299.00	1256.03	0.01	0.11	9235.00	9313.71	9235.00	926.41	0.00	0.10	93.00	61.00	0.00	2064.00	2375.91	9787996.00	2.48	10246.49	10274.50
4	6	3	19689.00	3434.00	182.45	0	Spot (Block4, Row3, Column6)	10626.52	10572.50	615.13	0.00	0.06	9004.00	9066.40	9004.00	893.45	0.00	0.10	88.00	39.00	0.00	1568.50	1622.52	9946421.00	1.75	9975.08	9873.00
4	7	3	19977.00	3439.00	210.50	0	Spot (Block4, Row3, Column7)	10485.41	10367.00	939.32	0.00	0.09	8980.00	9012.44	8980.00	608.30	0.00	0.07	87.00	60.00	0.00	1387.00	1505.41	13190648.00	2.42	9696.84	9609.00
4	8	3	20279.00	3449.00	210.95	0	Spot (Block4, Row3, Column8)	10260.08	10252.00	762.81	0.00	0.07	9054.00	9119.58	9054.00	856.19	0.00	0.09	67.00	23.00	0.00	1198.00	1206.08	13020043.00	1.33	9710.59	9478.00
4	1	4	18181.00	3727.00	197.20	0	Spot (Block4, Row4, Column1)	12014.96	11963.50	1011.54	0.00	0.08	9855.00	10108.62	9855.00	1833.30	0.01	0.18	59.00	7.00	0.00	2108.50	2159.96	13288540.00	1.04	10609.58	10531.50
4	2	4	18481.00	3736.00	207.80	0	Spot (Block4, Row4, Column2)	11829.12	11738.00	1103.97	0.00	0.09	9894.00	10109.25	9894.00	1668.49	0.01	0.17	58.00	5.00	0.00	1844.00	1935.12	14549824.00	1.03	10738.09	10683.00
4	3	4	18773.00	3730.00	171.90	0	Spot (Block4, Row4, Column3)	14081.50	13962.00	1633.82	0.00	0.12	9718.00	9837.98	9718.00	999.56	0.01	0.10	99.00	91.00	0.00	4244.00	4363.50	11603156.00	4.25	11252.64	11296.00
4	4	4	19062.00	3737.00	202.10	0	Spot (Block4, Row4, Column4)	11142.60	11014.00	1328.05	0.01	0.12	9446.00	9733.87	9446.00	2991.53	0.01	0.31	4.00	1.00	0.00	1568.00	1696.60	12925420.00	0.47	10164.64	9893.00
4	5	4	19378.00	3735.00	147.00	-50	Spot (Block4, Row4, Column5)	11215.07	10911.00	1318.01	0.01	0.12	9066.00	9425.04	9066.00	3138.07	0.02	0.33	12.00	1.00	0.00	1845.00	2149.07	6583245.00	0.57	10828.81	10709.50
4	6	4	19680.00	3736.00	204.50	0	Spot (Block4, Row4, Column6)	12431.58	12425.00	1108.77	0.00	0.09	8756.00	8902.05	8756.00	1412.49	0.01	0.16	97.00	78.00	0.00	3669.00	3675.58	14806014.00	2.50	10055.15	10095.00
4	7	4	19975.00	3738.00	185.75	0	Spot (Block4, Row4, Column7)	11554.24	11284.00	1630.52	0.01	0.14	8875.00	8980.45	8875.00	995.57	0.01	0.11	94.00	61.00	0.00	2409.00	2679.24	11219164.00	2.59	9767.13	9751.50
4	8	4	20269.00	3740.00	206.65	0	Spot (Block4, Row4, Column8)	10963.06	10789.00	1075.21	0.01	0.10	8971.00	9076.34	8971.00	1026.42	0.01	0.11	81.00	41.00	0.00	1818.00	1992.06	13309154.00	1.84	9527.77	9483.50
4	1	5	18182.00	4042.00	182.05	0	Spot (Block4, Row5, Column1)	12856.65	12718.00	1430.86	0.00	0.11	9907.00	10202.75	9907.00	2300.59	0.01	0.23	65.00	15.00	0.00	2811.00	2949.65	11969544.00	1.15	10991.69	10821.00
4	2	5	18470.00	4024.00	200.85	0	Spot (Block4, Row5, Column2)	11890.09	11578.00	1863.07	0.01	0.16	9660.00	9859.26	9660.00	2027.53	0.01	0.21	45.00	2.00	0.00	1918.00	2230.09	13578482.00	1.00	10589.58	10560.50
4	3	5	18781.00	4042.00	196.45	0	Spot (Block4, Row5, Column3)	11789.14	11644.50	1500.53	0.01	0.13	9471.00	9595.34	9471.00	1064.39	0.01	0.11	92.00	52.00	0.00	2173.50	2318.14	12920895.00	2.06	10656.14	10530.00
4	4	5	19077.00	4026.00	195.50	0	Spot (Block4, Row5, Column4)	11093.56	10905.50	774.00	0.01	0.07	9308.00	9583.64	9308.00	3008.17	0.01	0.31	7.00	0.00	0.00	1597.50	1785.56	11981049.00	0.50	10020.94	9973.50
4	5	5	19380.00	4030.00	165.25	0	Spot (Block4, Row5, Column5)	14024.40	13626.00	2129.63	0.01	0.15	9063.00	9389.25	9063.00	3124.56	0.02	0.33	76.00	26.00	0.00	4563.00	4961.40	10644520.00	1.48	10612.86	10572.00
4	6	5	19688.00	4038.00	208.70	0	Spot (Block4, Row5, Column6)	10635.72	10539.50	1149.65	0.00	0.11	8762.00	8873.02	8762.00	1226.06	0.01	0.14	77.00	21.00	0.00	1777.50	1873.72	13209562.00	1.44	9638.74	9469.00
4	7	5	19978.00	4034.00	189.25	0	Spot (Block4, Row5, Column7)	10692.38	10434.00	869.92	0.01	0.08	8773.00	8872.21	8773.00	921.13	0.00	0.10	90.00	43.00	0.00	1661.00	1919.38	10788608.00	1.98	9583.44	9534.00
4	8	5	20275.00	4031.00	171.05	0	Spot (Block4, Row5, Column8)	11875.97	11531.00	1959.67	0.01	0.17	8913.00	9001.88	8913.00	896.23	0.00	0.10	92.00	78.00	0.00	2618.00	2962.97	9690793.00	3.21	9831.46	9882.00
4	1	6	18180.00	4332.00	215.90	0	Spot (Block4, Row6, Column1)	11811.96	11243.50	3000.34	0.02	0.25	9622.00	9834.08	9622.00	1907.39	0.01	0.19	38.00	6.00	0.00	1621.50	2189.96	15757159.00	1.04	10459.83	10209.50
4	2	6	18476.00	4328.00	222.50	0	Spot (Block4, Row6, Column2)	11321.71	11201.00	1086.23	0.00	0.10	9268.00	9409.66	9268.00	1747.60	0.01	0.19	55.00	9.00	0.00	1933.00	2053.71	16042869.00	1.09	9908.03	9846.00
4	3	6	18766.00	4329.00	195.95	0	Spot (Block4, Row6, Column3)	11724.83	11681.00	1076.93	0.00	0.09	9152.50	9245.26	9152.50	1054.37	0.00	0.11	93.00	64.00	0.00	2528.50	2572.33	12686269.00	2.35	10241.45	10243.50
4	4	6	19072.00	4333.00	185.55	0	Spot (Block4, Row6, Column4)	11795.05	11309.00	3019.17	0.02	0.26	8975.00	9089.69	8975.00	1110.69	0.01	0.12	91.00	56.00	0.00	2334.00	2820.05	11417610.00	2.44	10099.38	9894.50
4	5	6	19382.00	4340.00	144.45	0	Spot (Block4, Row6, Column5)	12784.08	12874.50	1179.09	0.00	0.09	8789.00	8907.25	8789.00	1262.38	0.01	0.14	99.00	89.00	0.00	4085.50	3995.08	7261356.00	3.07	11064.35	10941.50
4	6	6	19684.00	4312.00	204.60	0	Spot (Block4, Row6, Column6)	10228.67	10141.00	970.90	0.00	0.09	8635.50	8787.37	8635.50	1531.18	0.01	0.17	48.00	3.00	0.00	1505.50	1593.17	12090287.00	0.94	9347.56	9233.00
4	7	6	19984.00	4323.00	218.55	0	Spot (Block4, Row6, Column7)	10175.16	9906.00	1789.28	0.01	0.18	8486.00	8585.03	8486.00	1117.69	0.01	0.13	66.00	22.00	0.00	1420.00	1689.16	13868748.00	1.42	9230.10	8993.00
4	8	6	20297.00	4339.00	185.40	0	Spot (Block4, Row6, Column8)	10639.90	10411.50	1740.26	0.01	0.16	8807.00	8940.03	8807.00	1388.08	0.01	0.16	63.00	12.00	0.00	1604.50	1832.90	10320703.00	1.22	9350.50	9332.00
4	1	7	18185.00	4636.00	177.05	0	Spot (Block4, Row7, Column1)	11626.08	11277.50	2600.32	0.01	0.22	9414.00	9629.38	9414.00	1980.42	0.01	0.21	44.00	4.00	0.00	1863.50	2212.08	10184446.00	1.01	10322.12	10289.00
4	2	7	18500.00	4638.00	194.85	0	Spot (Block4, Row7, Column2)	10653.44	10523.50	982.50	0.01	0.09	8897.00	9061.92	8897.00	1494.64	0.01	0.16	54.00	9.00	0.00	1626.50	1756.44	11441799.00	1.06	9736.63	9666.00
4	3	7	18778.00	4629.00	213.55	0	Spot (Block4, Row7, Column3)	10520.44	10452.00	1179.04	0.00	0.11	8759.00	8823.54	8759.00	903.73	0.00	0.10	84.00	43.00	0.00	1693.00	1761.44	13739696.00	1.88	9453.83	9135.50
4	4	7	19073.00	4644.00	177.85	0	Spot (Block4, Row7, Column4)	10706.54	10233.00	2604.27	0.02	0.24	8522.00	8603.55	8522.00	796.42	0.00	0.09	91.00	55.00	0.00	1711.00	2184.54	9496701.00	2.64	9509.94	9456.00
4	5	7	19384.00	4644.00	202.00	0	Spot (Block4, Row7, Column5)	10075.94	9922.00	910.68	0.01	0.09	8277.00	8429.49	8277.00	1349.51	0.01	0.16	70.00	8.00	0.00	1645.00	1798.94	11688089.00	1.22	9507.59	9153.00
4	6	7	19672.00	4630.00	200.25	0	Spot (Block4, Row7, Column6)	9821.14	9740.00	674.01	0.00	0.07	8141.00	8309.75	8141.00	1374.92	0.01	0.17	62.00	6.00	0.00	1599.00	1680.14	11215739.00	1.10	8909.16	8794.00
4	7	7	19972.00	4655.00	221.80	0	Spot (Block4, Row7, Column7)	9760.26	9470.00	2501.90	0.01	0.26	8115.00	8234.73	8115.00	1132.89	0.01	0.14	60.00	16.00	0.00	1355.00	1645.26	13752203.00	1.35	8640.31	8714.00
4	8	7	20281.00	4632.00	149.60	0	Spot (Block4, Row7, Column8)	14709.25	14686.00	1890.12	0.00	0.13	8557.00	8639.14	8557.00	891.83	0.00	0.10	100.00	100.00	0.00	6129.00	6152.25	9031477.00	6.81	10906.78	10836.00
4	1	8	18170.00	4937.00	160.85	0	Spot (Block4, Row8, Column1)	64357.25	65535.00	5257.11	0.01	0.08	9304.50	9494.86	9304.50	1425.69	0.01	0.15	100.00	100.00	93.24	56230.50	55052.75	45694084.00	38.48	27922.19	23272.00
4	2	8	18471.00	4945.00	206.75	0	Spot (Block4, Row8, Column2)	10618.69	10017.50	4181.80	0.03	0.39	8618.00	8788.73	8618.00	1310.73	0.01	0.15	53.00	13.00	0.25	1399.50	2000.69	12933567.00	1.40	9483.48	9203.00
4	3	8	18769.00	4922.00	179.20	0	Spot (Block4, Row8, Column3)	11635.31	10869.50	2735.15	0.03	0.24	8322.00	8380.97	8322.00	945.07	0.00	0.11	95.00	75.00	0.00	2547.50	3313.31	10495051.00	3.44	9676.46	9538.00
4	4	8	19076.00	4929.00	194.65	0	Spot (Block4, Row8, Column4)	9590.06	9451.00	897.92	0.01	0.09	8058.00	8356.73	8058.00	3146.20	0.02	0.38	6.00	0.00	0.00	1393.00	1532.06	10280543.00	0.39	8566.55	8471.50
4	5	8	19370.00	4920.00	195.00	0	Spot (Block4, Row8, Column5)	8959.53	8897.00	620.51	0.00	0.07	7842.00	8118.37	7842.00	3103.67	0.02	0.38	0.00	0.00	0.00	1055.00	1117.53	9703169.00	0.27	8331.41	8272.00
4	6	8	19686.00	4923.00	231.85	0	Spot (Block4, Row8, Column6)	9121.27	9035.50	972.52	0.00	0.11	7747.00	7836.20	7747.00	952.30	0.00	0.12	63.00	27.00	0.00	1288.50	1374.27	14119729.00	1.35	8414.53	7846.50
4	7	8	19978.00	4928.00	222.85	0	Spot (Block4, Row8, Column7)	9124.09	9013.50	891.85	0.01	0.10	7738.50	7814.43	7738.50	720.54	0.00	0.09	77.00	42.00	0.00	1275.00	1385.59	12956215.00	1.82	8349.79	8035.00
4	8	8	20270.00	4936.00	155.55	0	Spot (Block4, Row8, Column8)	17841.62	17527.00	3943.42	0.01	0.22	8339.00	8419.38	8339.00	904.14	0.00	0.11	100.00	100.00	0.00	9188.00	9502.62	11864674.00	10.42	10600.78	10610.00
5	1	1	4675.00	7337.00	161.95	0	Spot (Block5, Row1, Column1)	63644.42	65535.00	5504.82	0.01	0.09	3497.00	3582.29	3497.00	511.19	0.01	0.14	100.00	100.00	83.15	62038.00	60147.42	46079004.00	117.50	19881.29	17204.00
5	2	1	4972.00	7342.00	169.00	0	Spot (Block5, Row1, Column2)	5051.29	4864.00	849.55	0.02	0.17	3404.00	3440.74	3404.00	451.66	0.00	0.13	97.00	73.00	0.00	1460.00	1647.29	4035983.00	3.57	3871.56	3855.00
5	3	1	5278.00	7337.00	154.60	0	Spot (Block5, Row1, Column3)	6368.09	5876.50	1643.42	0.03	0.26	3387.00	3404.93	3387.00	207.93	0.00	0.06	100.00	100.00	0.00	2489.50	2981.09	4177469.00	14.25	4111.28	4024.50
5	4	1	5567.00	7343.00	162.70	0	Spot (Block5, Row1, Column4)	4769.45	4750.00	506.29	0.00	0.11	3435.00	3481.05	3435.00	264.03	0.01	0.08	100.00	95.00	0.00	1315.00	1334.45	3472158.00	4.88	3870.17	3853.50
5	5	1	5872.00	7337.00	151.10	0	Spot (Block5, Row1, Column5)	27222.47	23781.50	16980.50	0.06	0.62	3579.00	3645.47	3579.00	355.49	0.01	0.10	100.00	100.00	1.92	20202.50	23643.47	16986828.00	66.32	7944.76	7278.50
5	6	1	6175.00	7335.00	155.90	0	Spot (Block5, Row1, Column6)	19882.18	17833.00	9510.56	0.05	0.48	3722.00	3792.66	3722.00	454.68	0.01	0.12	100.00	100.00	0.00	14111.00	16160.18	13301175.00	35.39	7244.38	7000.00
5	7	1	6479.00	7336.00	159.40	0	Spot (Block5, Row1, Column7)	48153.46	57507.00	19080.45	0.08	0.40	3858.00	4034.92	3858.00	658.65	0.02	0.16	100.00	100.00	43.08	53649.00	44295.46	33755836.00	66.98	12732.40	11417.00
5	8	1	6784.00	7333.00	184.85	0	Spot (Block5, Row1, Column8)	4894.69	4861.50	388.92	0.00	0.08	4157.00	4282.00	4157.00	675.59	0.01	0.16	52.00	4.00	0.00	704.50	737.69	4708692.00	0.91	4434.16	4494.00
5	1	2	4658.00	7631.00	218.70	0	Spot (Block5, Row2, Column1)	3710.91	3716.00	114.92	0.00	0.03	3331.00	3382.86	3331.00	497.92	0.01	0.15	14.00	0.00	0.00	385.00	379.91	5083952.00	0.66	3477.49	3474.00
5	2	2	4972.00	7642.00	124.80	0	Spot (Block5, Row2, Column2)	8134.56	8212.50	1402.01	0.00	0.17	3156.00	3203.68	3156.00	304.28	0.01	0.09	100.00	100.00	0.00	5056.50	4978.56	3351439.00	16.21	4750.50	4633.00
5	3	2	5267.00	7641.00	188.05	0	Spot (Block5, Row2, Column3)	3839.97	3786.00	301.76	0.01	0.08	3240.00	3262.99	3240.00	207.79	0.00	0.06	94.00	67.00	0.00	546.00	599.97	3847646.00	2.78	3446.44	3413.50
5	4	2	5581.00	7645.00	178.55	0	Spot (Block5, Row2, Column4)	6635.52	6713.00	1259.78	0.01	0.19	3353.00	3408.92	3353.00	254.11	0.01	0.07	100.00	100.00	0.00	3360.00	3282.52	5918884.00	12.70	4343.59	4304.00
5	5	2	5866.00	7633.00	210.80	0	Spot (Block5, Row2, Column5)	5264.21	5322.00	629.41	0.00	0.12	3373.00	3405.41	3373.00	243.43	0.00	0.07	100.00	99.00	0.00	1949.00	1891.21	6659229.00	7.64	4015.11	4018.00
5	6	2	6169.00	7638.00	164.40	0	Spot (Block5, Row2, Column6)	5112.34	5004.00	863.01	0.01	0.17	3430.00	3494.38	3430.00	291.60	0.01	0.08	100.00	94.00	0.00	1574.00	1682.34	3829146.00	5.55	3929.87	3860.00
5	7	2	6472.00	7636.00	156.60	0	Spot (Block5, Row2, Column7)	5441.69	5284.00	788.75	0.01	0.14	3568.00	3621.60	3568.00	332.16	0.01	0.09	100.00	98.00	0.00	1716.00	1873.69	3673141.00	5.48	4212.00	4182.00
5	8	2	6776.00	7640.00	209.10	0	Spot (Block5, Row2, Column8)	4143.94	4121.00	197.93	0.00	0.05	3691.00	3719.96	3691.00	241.02	0.00	0.06	87.00	38.00	0.00	430.00	452.94	5167494.00	1.76	3842.49	3827.50
5	1	3	4676.00	7942.00	148.60	0	Spot (Block5, Row3, Column1)	13008.48	12810.50	5090.54	0.01	0.39	3145.00	3195.72	3145.00	230.10	0.01	0.07	100.00	100.00	0.00	9665.50	9863.48	7935172.00	42.65	5385.70	5281.00
5	2	3	4979.00	7942.00	204.25	0	Spot (Block5, Row3, Column2)	3891.62	3851.00	357.07	0.00	0.09	3146.00	3176.45	3146.00	190.40	0.00	0.06	96.00	82.00	0.00	705.00	745.62	4588226.00	3.76	3355.96	3342.00
5	3	3	5273.00	7938.00	187.70	0	Spot (Block5, Row3, Column3)	4383.94	4250.00	878.66	0.01	0.20	3286.00	3329.21	3286.00	318.40	0.01	0.10	95.00	70.00	0.00	964.00	1097.94	4370791.00	3.31	3618.36	3601.00
5	4	3	5568.00	7940.00	149.10	0	Spot (Block5, Row3, Column4)	12172.01	11682.00	4535.03	0.02	0.37	3372.00	3406.84	3372.00	239.29	0.00	0.07	100.00	100.00	0.00	8310.00	8800.01	7376241.00	36.63	5592.98	5214.00
5	5	3	5870.00	7948.00	168.70	0	Spot (Block5, Row3, Column5)	4191.23	4181.00	419.60	0.00	0.10	3373.00	3404.48	3373.00	234.46	0.00	0.07	99.00	82.00	0.00	808.00	818.23	3315259.00	3.36	3689.26	3662.50
5	6	3	6180.00	7939.00	191.20	0	Spot (Block5, Row3, Column6)	5252.61	5272.00	589.55	0.00	0.11	3610.00	3763.39	3610.00	536.60	0.02	0.14	98.00	79.00	0.00	1662.00	1642.61	5457459.00	2.78	4299.50	4276.00
5	7	3	6481.00	7942.00	150.40	0	Spot (Block5, Row3, Column7)	9716.26	8906.00	3833.21	0.04	0.39	3634.00	3790.94	3634.00	473.37	0.02	0.12	100.00	94.00	0.00	5272.00	6082.26	6014364.00	12.52	5378.84	5267.00
5	8	3	6775.00	7952.00	216.30	0	Spot (Block5, Row3, Column8)	4227.27	4211.00	219.70	0.00	0.05	3720.00	3745.63	3720.00	288.65	0.00	0.08	83.00	37.00	0.00	491.00	507.27	5651854.00	1.67	3880.61	3869.00
5	1	4	4674.00	8239.00	150.45	0	Spot (Block5, Row4, Column1)	11138.48	10564.00	4213.79	0.02	0.38	3141.00	3180.93	3141.00	200.73	0.01	0.06	100.00	100.00	0.00	7423.00	7997.48	6872443.00	39.64	4970.97	4682.00
5	2	4	4979.00	8236.00	218.00	0	Spot (Block5, Row4, Column2)	4188.11	4246.00	363.50	0.01	0.09	3232.00	3261.35	3232.00	279.77	0.00	0.09	97.00	82.00	0.00	1014.00	956.11	5679071.00	3.31	3573.45	3521.00
5	3	4	5273.00	8238.00	150.35	0	Spot (Block5, Row4, Column3)	49438.93	58194.50	18360.30	0.07	0.37	3343.00	3415.76	3343.00	370.05	0.01	0.11	100.00	100.00	45.47	54851.50	46095.93	30553472.00	124.37	13292.47	12270.50
5	4	4	5572.00	8246.00	212.10	0	Spot (Block5, Row4, Column4)	4077.32	4114.50	222.13	0.00	0.05	3375.00	3416.79	3375.00	322.28	0.01	0.09	93.00	66.00	0.00	739.50	702.32	5227118.00	2.05	3623.39	3611.00
5	5	4	5864.00	8239.00	207.15	0	Spot (Block5, Row4, Column5)	4394.48	4288.50	1079.21	0.01	0.25	3475.00	3596.10	3475.00	454.24	0.01	0.13	84.00	39.00	0.00	813.50	919.48	5352471.00	1.76	3834.28	3751.00
5	6	4	6180.00	8234.00	200.40	0	Spot (Block5, Row4, Column6)	6913.54	6943.50	772.80	0.00	0.11	3753.00	3879.39	3753.00	490.93	0.01	0.13	100.00	100.00	0.00	3190.50	3160.54	7826123.00	6.18	5107.68	5155.00
5	7	4	6474.00	8245.00	148.25	0	Spot (Block5, Row4, Column7)	11809.61	10814.00	5448.46	0.04	0.46	3545.00	3735.86	3545.00	499.72	0.02	0.13	100.00	100.00	0.00	7269.00	8264.61	7050335.00	16.16	5731.62	5451.00
5	8	4	6776.00	8244.00	166.10	0	Spot (Block5, Row4, Column8)	6984.61	6944.00	1486.25	0.00	0.21	3775.00	3781.22	3775.00	321.05	0.00	0.08	100.00	99.00	0.00	3169.00	3209.61	5343223.00	9.98	4513.27	4534.50
5	1	5	4680.00	8540.00	153.30	0	Spot (Block5, Row5, Column1)	6720.46	6387.00	1775.35	0.02	0.26	3183.00	3220.40	3183.00	184.42	0.01	0.06	100.00	100.00	0.00	3204.00	3537.46	4375017.00	18.98	4013.64	3970.50
5	2	5	4980.00	8555.00	180.35	0	Spot (Block5, Row5, Column2)	4003.46	4026.00	196.17	0.00	0.05	3335.00	3356.14	3335.00	204.97	0.00	0.06	99.00	87.00	0.00	691.00	668.46	3639143.00	3.16	3626.45	3633.00
5	3	5	5278.00	8541.00	173.40	0	Spot (Block5, Row5, Column3)	5524.23	5637.50	1003.14	0.01	0.18	3469.50	3535.48	3469.50	373.24	0.01	0.11	99.00	94.00	0.00	2168.00	2054.73	4629308.00	5.33	4152.08	4157.00
5	4	5	5575.00	8541.00	149.25	0	Spot (Block5, Row5, Column4)	10484.50	9560.50	3963.49	0.04	0.38	3422.00	3492.69	3422.00	362.87	0.01	0.10	100.00	100.00	0.00	6138.50	7062.50	6395545.00	19.27	5132.14	4969.00
5	5	5	5872.00	8536.00	154.00	0	Spot (Block5, Row5, Column5)	60134.73	65535.00	10248.73	0.04	0.17	3641.00	3791.82	3641.00	718.96	0.02	0.19	100.00	100.00	72.31	61894.00	56493.73	39087912.00	78.37	17922.52	16953.00
5	6	5	6167.00	8532.00	160.10	0	Spot (Block5, Row5, Column6)	5841.46	5642.00	1030.34	0.02	0.18	3627.00	3732.63	3627.00	453.70	0.01	0.12	100.00	93.00	0.00	2015.00	2214.46	4147433.00	4.65	4365.35	4299.50
5	7	5	6482.00	8543.00	193.05	0	Spot (Block5, Row5, Column7)	4483.95	4521.00	372.42	0.00	0.08	3519.00	3584.40	3519.00	321.21	0.01	0.09	97.00	73.00	0.00	1002.00	964.95	4694695.00	2.80	3906.04	3839.00
5	8	5	6775.00	8538.00	150.15	0	Spot (Block5, Row5, Column8)	25841.87	22733.00	15679.94	0.06	0.61	3629.00	3690.51	3629.00	299.50	0.01	0.08	100.00	100.00	0.81	19104.00	22212.87	15918590.00	73.96	7879.71	7306.00
5	1	6	4680.00	8843.00	200.95	0	Spot (Block5, Row6, Column1)	4300.67	4271.50	472.18	0.00	0.11	3238.00	3273.02	3238.00	283.48	0.00	0.09	96.00	83.00	0.00	1033.50	1062.67	4937168.00	3.63	3619.28	3601.50
5	2	6	4978.00	8835.00	220.30	0	Spot (Block5, Row6, Column2)	4194.94	4186.00	339.06	0.00	0.08	3418.00	3447.16	3418.00	282.88	0.00	0.08	94.00	69.00	0.00	768.00	776.94	5818381.00	2.64	3666.51	3665.00
5	3	6	5271.00	8842.00	149.00	0	Spot (Block5, Row6, Column3)	45072.87	48156.00	19657.30	0.03	0.44	3489.00	3582.28	3489.00	380.59	0.01	0.11	100.00	100.00	33.39	44667.00	41583.87	27404464.00	109.02	12063.46	10834.50
5	4	6	5574.00	8834.00	158.05	0	Spot (Block5, Row6, Column4)	6865.65	7111.50	1464.68	0.02	0.21	3437.00	3557.62	3437.00	459.04	0.01	0.13	100.00	98.00	0.00	3674.50	3428.65	4696108.00	7.21	4341.29	4372.00
5	5	6	5873.00	8839.00	153.60	0	Spot (Block5, Row6, Column5)	59443.61	65535.00	11270.28	0.04	0.19	3463.00	3669.48	3463.00	674.93	0.03	0.18	100.00	100.00	70.35	62072.00	55980.61	38698128.00	82.64	16423.57	14995.00
5	6	6	6175.00	8839.00	188.40	0	Spot (Block5, Row6, Column6)	4665.52	4561.00	598.82	0.01	0.13	3489.00	3592.43	3489.00	495.36	0.01	0.14	91.00	55.00	0.00	1072.00	1176.52	4642194.00	2.17	3878.55	3891.00
5	7	6	6475.00	8839.00	150.30	0	Spot (Block5, Row6, Column7)	20413.32	19223.00	10151.86	0.03	0.50	3513.00	3598.52	3513.00	383.15	0.01	0.11	100.00	100.00	0.00	15710.00	16900.32	12574605.00	43.89	7150.69	6925.00
5	8	6	6779.00	8838.00	150.45	0	Spot (Block5, Row6, Column8)	23853.79	21504.50	13631.92	0.05	0.57	3573.00	3633.67	3573.00	349.06	0.01	0.10	100.00	100.00	0.00	17931.50	20280.79	14837058.00	57.93	7328.60	7036.00
5	1	7	4676.00	9133.00	203.15	0	Spot (Block5, Row7, Column1)	4440.52	4459.00	464.40	0.00	0.10	3240.00	3301.44	3240.00	364.67	0.01	0.11	99.00	80.00	0.00	1219.00	1200.52	5186523.00	3.12	3675.77	3673.00
5	2	7	4982.00	9141.00	200.65	0	Spot (Block5, Row7, Column2)	3977.40	3986.00	408.78	0.00	0.10	3326.00	3337.79	3326.00	149.09	0.00	0.04	95.00	83.00	0.00	660.00	651.40	4546171.00	4.29	3535.61	3503.00
5	3	7	5267.00	9139.00	213.75	0	Spot (Block5, Row7, Column3)	3998.56	4019.00	260.00	0.00	0.07	3410.00	3457.84	3410.00	279.79	0.01	0.08	89.00	60.00	0.00	609.00	588.56	5222117.00	1.93	3680.69	3670.00
5	4	7	5573.00	9140.00	206.25	0	Spot (Block5, Row7, Column4)	4065.56	4064.00	242.26	0.00	0.06	3410.00	3446.54	3410.00	210.90	0.00	0.06	97.00	83.00	0.00	654.00	655.56	4931519.00	2.94	3710.71	3700.00
5	5	7	5876.00	9140.00	197.05	0	Spot (Block5, Row7, Column5)	5679.33	5654.50	1003.05	0.00	0.18	3415.00	3473.51	3415.00	316.79	0.01	0.09	100.00	99.00	0.00	2239.50	2264.33	6235904.00	6.96	4157.79	4093.00
5	6	7	6171.00	9138.00	213.55	0	Spot (Block5, Row7, Column6)	4379.16	4316.00	472.05	0.01	0.11	3448.00	3515.37	3448.00	301.29	0.01	0.09	96.00	72.00	0.00	868.00	931.16	5684155.00	2.87	3752.94	3760.00
5	7	7	6470.00	9142.00	150.20	0	Spot (Block5, Row7, Column7)	20395.12	17820.50	10028.63	0.06	0.49	3470.00	3549.78	3470.00	343.39	0.01	0.10	100.00	100.00	0.00	14350.50	16925.12	12644977.00	49.06	7798.38	5751.00
5	8	7	6775.00	9139.00	147.00	-50	Spot (Block5, Row7, Column8)	4603.52	3812.50	1569.08	0.08	0.34	3530.00	3585.01	3530.00	318.94	0.01	0.09	48.00	37.00	0.00	282.50	1073.52	2716076.00	3.19	3499.53	3478.50
5	1	8	4671.00	9440.00	154.75	0	Spot (Block5, Row8, Column1)	64138.72	65535.00	5340.30	0.01	0.08	3388.00	3453.02	3388.00	428.85	0.01	0.12	100.00	100.00	90.09	62147.00	60750.72	42075388.00	141.51	20160.66	17659.50
5	2	8	4981.00	9436.00	198.20	0	Spot (Block5, Row8, Column2)	4398.57	4282.00	532.67	0.01	0.12	3371.00	3423.13	3371.00	328.93	0.01	0.10	93.00	69.00	0.00	911.00	1027.57	4900010.00	2.97	3709.75	3725.50
5	3	8	5267.00	9438.00	151.85	0	Spot (Block5, Row8, Column3)	9863.97	8927.00	4338.20	0.04	0.44	3398.00	3430.93	3398.00	249.29	0.00	0.07	100.00	100.00	0.00	5529.00	6465.97	6234029.00	25.81	4631.53	4470.50
5	4	8	5575.00	9436.00	184.90	0	Spot (Block5, Row8, Column4)	4397.32	4361.00	448.04	0.00	0.10	3427.50	3455.29	3427.50	230.71	0.00	0.07	99.00	85.00	0.00	933.50	969.82	4239016.00	4.08	3766.28	3760.00
5	5	8	5860.00	9431.00	212.50	0	Spot (Block5, Row8, Column5)	4087.93	4031.00	348.05	0.01	0.09	3458.00	3482.41	3458.00	191.62	0.00	0.06	95.00	81.00	0.00	573.00	629.93	5257082.00	3.16	3680.86	3675.00
5	6	8	6181.00	9435.00	183.70	0	Spot (Block5, Row8, Column6)	5271.21	5242.00	857.99	0.00	0.16	3443.00	3475.72	3443.00	215.48	0.00	0.06	100.00	98.00	0.00	1799.00	1828.21	5002377.00	8.33	4044.84	4009.00
5	7	8	6478.00	9438.00	147.90	0	Spot (Block5, Row8, Column7)	8277.37	8188.00	2075.18	0.00	0.25	3423.00	3494.32	3423.00	344.20	0.01	0.10	100.00	100.00	0.00	4765.00	4854.37	4941589.00	13.90	4815.01	4715.00
5	8	8	6766.00	9441.00	145.75	0	Spot (Block5, Row8, Column8)	15907.35	15524.50	6035.00	0.01	0.38	3484.00	3544.13	3484.00	342.80	0.01	0.10	100.00	100.00	0.00	12040.50	12423.35	9226265.00	36.07	6734.92	6233.50
6	1	1	9177.00	7337.00	164.65	0	Spot (Block6, Row1, Column1)	64933.14	65535.00	3012.73	0.00	0.05	16058.00	16197.31	16058.00	1584.97	0.00	0.10	100.00	100.00	92.16	49477.00	48875.14	48051000.00	30.75	33993.57	32934.50
6	2	1	9474.00	7343.00	176.80	0	Spot (Block6, Row1, Column2)	23241.53	22761.00	4288.79	0.01	0.18	15651.00	15749.42	15651.00	1401.35	0.00	0.09	98.00	87.00	0.00	7110.00	7590.53	20289856.00	5.35	17894.55	17889.00
6	3	1	9782.00	7339.00	187.45	0	Spot (Block6, Row1, Column3)	20947.48	19987.50	3421.13	0.02	0.16	15676.00	15792.67	15676.00	1326.75	0.00	0.08	92.00	75.00	0.00	4311.50	5271.48	20738000.00	3.89	17249.91	17271.00
6	4	1	10071.00	7340.00	174.80	0	Spot (Block6, Row1, Column4)	23554.42	23300.00	3827.48	0.00	0.16	16025.00	16120.16	16025.00	1389.45	0.00	0.09	97.00	91.00	0.00	7275.00	7529.42	20139028.00	5.35	18437.69	18387.00
6	5	1	10373.00	7338.00	155.85	0	Spot (Block6, Row1, Column5)	38239.50	34829.00	14204.73	0.04	0.37	16264.00	16325.11	16264.00	1425.35	0.00	0.09	100.00	99.00	5.98	18565.00	21975.50	25582264.00	15.37	20897.55	20792.00
6	6	1	10674.00	7336.00	166.65	0	Spot (Block6, Row1, Column6)	35686.96	32413.00	11575.66	0.04	0.32	16599.00	16685.29	16599.00	1492.63	0.00	0.09	100.00	99.00	1.42	15814.00	19087.96	27550328.00	12.73	20744.54	20902.00
6	7	1	10982.00	7338.00	161.60	0	Spot (Block6, Row1, Column7)	52556.55	56262.00	13486.42	0.03	0.26	16820.50	16940.27	16820.50	1538.81	0.00	0.09	100.00	100.00	40.55	39441.50	35736.05	38103800.00	23.15	25691.35	24770.00
6	8	1	11277.00	7336.00	219.75	0	Spot (Block6, Row1, Column8)	20301.03	20101.50	1843.10	0.00	0.09	16883.00	17006.16	16883.00	1441.84	0.00	0.08	87.00	55.00	0.00	3218.50	3418.03	28056032.00	2.29	18143.21	17968.50
6	1	2	9175.00	7636.00	192.40	0	Spot (Block6, Row2, Column1)	18105.26	18166.50	1604.63	0.00	0.09	15683.50	15940.48	15683.50	2164.01	0.01	0.14	57.00	10.00	0.00	2483.00	2421.76	18901890.00	1.00	17250.79	17057.00
6	2	2	9469.00	7641.00	132.50	0	Spot (Block6, Row2, Column2)	23933.14	23935.00	3018.26	0.00	0.13	15393.00	15447.69	15393.00	1255.38	0.00	0.08	100.00	99.00	0.00	8542.00	8540.14	11248575.00	6.76	18642.06	18751.00
6	3	2	9776.00	7644.00	193.50	0	Spot (Block6, Row2, Column3)	18653.55	18525.00	1722.97	0.00	0.09	15425.50	15529.39	15425.50	1218.07	0.00	0.08	87.00	64.00	0.00	3099.50	3228.05	19754100.00	2.56	16830.97	16659.00
6	4	2	10076.00	7641.00	180.90	0	Spot (Block6, Row2, Column4)	21694.93	21467.00	2260.29	0.00	0.10	15619.00	15712.68	15619.00	1318.58	0.00	0.08	99.00	94.00	0.00	5848.00	6075.93	19894242.00	4.54	18075.01	17888.00
6	5	2	10382.00	7630.00	196.60	0	Spot (Block6, Row2, Column5)	21847.93	21749.50	2189.76	0.00	0.10	15859.00	15934.53	15859.00	1417.90	0.00	0.09	99.00	94.00	0.00	5890.50	5988.93	23857936.00	4.17	18119.25	17996.00
6	6	2	10669.00	7633.00	198.20	0	Spot (Block6, Row2, Column6)	19370.09	19218.00	1784.85	0.00	0.09	16085.00	16172.25	16085.00	1470.07	0.00	0.09	84.00	56.00	0.00	3133.00	3285.09	21520176.00	2.18	17423.00	17471.00
6	7	2	10980.00	7624.00	200.05	0	Spot (Block6, Row2, Column7)	20253.55	20018.00	2271.14	0.01	0.11	16385.00	16732.66	16385.00	3106.17	0.01	0.19	58.00	15.00	0.00	3633.00	3868.55	22845998.00	1.13	17714.41	17779.00
6	8	2	11275.00	7638.00	215.15	0	Spot (Block6, Row2, Column8)	19403.97	19371.50	1492.70	0.00	0.08	16608.00	16688.56	16608.00	1336.61	0.00	0.08	80.00	52.00	0.00	2763.50	2795.97	25652038.00	2.03	17801.23	17684.00
6	1	3	9181.00	7943.00	166.75	0	Spot (Block6, Row3, Column1)	25556.04	24388.50	5770.84	0.02	0.23	15052.00	15147.18	15052.00	1517.55	0.00	0.10	99.00	97.00	0.00	9336.50	10504.04	19729258.00	6.86	17454.98	17663.00
6	2	3	9480.00	7956.00	208.45	0	Spot (Block6, Row3, Column2)	19148.04	18964.00	1838.36	0.00	0.10	15419.00	15471.94	15419.00	1275.42	0.00	0.08	93.00	71.00	0.00	3545.00	3729.04	23647820.00	2.88	16959.02	16953.50
6	3	3	9768.00	7938.00	207.55	0	Spot (Block6, Row3, Column3)	19432.87	19129.00	1844.63	0.01	0.09	15693.00	15771.69	15693.00	1330.87	0.00	0.08	93.00	67.00	0.00	3436.00	3739.87	23824700.00	2.75	17019.38	16995.50
6	4	3	10072.00	7939.00	174.35	0	Spot (Block6, Row3, Column4)	23982.35	23004.50	4351.04	0.02	0.18	15479.00	15579.78	15479.00	1266.87	0.00	0.08	99.00	97.00	0.00	7525.50	8503.35	20289072.00	6.63	18180.27	18244.00
6	5	3	10380.00	7939.00	199.60	0	Spot (Block6, Row3, Column5)	19029.78	18793.00	1808.18	0.01	0.10	15450.00	15550.36	15450.00	1323.67	0.00	0.09	91.00	69.00	0.00	3343.00	3579.78	21351394.00	2.63	17071.44	17213.00
6	6	3	10677.00	7939.00	190.55	0	Spot (Block6, Row3, Column6)	21621.34	21328.00	2573.53	0.01	0.12	15671.00	15816.83	15671.00	2208.30	0.00	0.14	94.00	69.00	0.00	5657.00	5950.34	22140246.00	2.63	17912.34	17908.50
6	7	3	10976.00	7958.00	177.50	0	Spot (Block6, Row3, Column7)	25091.74	22841.00	6916.98	0.04	0.28	16003.00	16340.86	16003.00	3080.09	0.01	0.19	80.00	55.00	0.00	6838.00	9088.74	22080728.00	2.84	18713.61	18331.00
6	8	3	11278.00	7943.00	204.60	0	Spot (Block6, Row3, Column8)	19433.71	19205.00	1760.53	0.01	0.09	16182.00	16268.88	16182.00	1346.65	0.00	0.08	87.00	56.00	0.00	3023.00	3251.71	23087260.00	2.35	17170.36	17160.50
6	1	4	9179.00	8239.00	179.85	0	Spot (Block6, Row4, Column1)	22470.18	21561.00	4639.38	0.02	0.21	14869.00	14904.89	14869.00	1260.71	0.00	0.08	97.00	90.00	0.00	6692.00	7601.18	20155756.00	6.00	16788.36	16892.00
6	2	4	9475.00	8231.00	208.60	0	Spot (Block6, Row4, Column2)	21830.96	21651.00	2264.83	0.00	0.10	15393.00	15476.85	15393.00	1413.17	0.00	0.09	99.00	95.00	0.00	6258.00	6437.96	27004892.00	4.50	17986.03	17790.00
6	3	4	9773.00	8239.00	155.95	0	Spot (Block6, Row4, Column3)	47309.09	46728.00	13077.55	0.01	0.28	15798.00	15860.11	15798.00	1432.18	0.00	0.09	100.00	100.00	14.78	30930.00	31511.09	31697196.00	21.96	23145.63	22905.00
6	4	4	10069.00	8243.00	210.25	0	Spot (Block6, Row4, Column4)	19067.59	18889.00	1578.02	0.00	0.08	15632.00	15754.26	15632.00	1361.22	0.00	0.09	92.00	63.00	0.00	3257.00	3435.59	24044212.00	2.43	17155.85	17081.00
6	5	4	10366.00	8236.00	205.80	0	Spot (Block6, Row4, Column5)	18873.55	18705.50	1800.64	0.00	0.10	15513.00	15618.87	15513.00	1383.96	0.00	0.09	87.00	58.00	0.00	3192.50	3360.55	22686004.00	2.35	16990.11	16899.00
6	6	4	10675.00	8234.00	207.30	0	Spot (Block6, Row4, Column6)	21704.04	21526.00	2278.37	0.00	0.10	15757.00	15825.26	15757.00	1388.40	0.00	0.09	99.00	94.00	0.00	5769.00	5947.04	26413802.00	4.23	17790.18	17727.00
6	7	4	10969.00	8245.00	169.50	0	Spot (Block6, Row4, Column7)	30787.43	26997.00	11062.38	0.06	0.36	16059.50	16161.55	16059.50	1386.45	0.00	0.09	99.00	95.00	2.89	10937.50	14727.93	24537604.00	10.55	19397.21	19370.50
6	8	4	11275.00	8241.00	198.20	0	Spot (Block6, Row4, Column8)	20091.12	19732.00	2516.63	0.01	0.13	16138.50	16201.10	16138.50	1400.79	0.00	0.09	83.00	64.00	0.00	3593.50	3952.62	22361416.00	2.78	17336.05	17369.00
6	1	5	9182.00	8543.00	156.55	0	Spot (Block6, Row5, Column1)	28400.95	27935.00	6203.25	0.01	0.22	14995.00	15056.87	14995.00	1303.19	0.00	0.09	100.00	99.00	0.00	12940.00	13405.95	19142244.00	10.24	18509.62	18468.50
6	2	5	9474.00	8544.00	195.30	0	Spot (Block6, Row5, Column2)	18579.87	18570.00	1545.18	0.00	0.08	15261.00	15357.65	15261.00	1306.31	0.00	0.09	92.00	65.00	0.00	3309.00	3318.87	20029098.00	2.47	16639.00	16818.00
6	3	5	9776.00	8531.00	197.30	0	Spot (Block6, Row5, Column3)	22968.78	22825.00	3212.07	0.00	0.14	15545.00	15646.37	15545.00	1448.12	0.00	0.09	99.00	94.00	0.00	7280.00	7423.78	25288650.00	5.06	18147.67	18099.00
6	4	5	10071.00	8538.00	179.35	0	Spot (Block6, Row5, Column4)	20404.37	20243.00	2305.63	0.00	0.11	15765.00	15887.06	15765.00	1494.49	0.00	0.09	94.00	74.00	0.00	4478.00	4639.37	18404736.00	3.02	17446.14	17357.50
6	5	5	10375.00	8538.00	154.85	0	Spot (Block6, Row5, Column5)	56307.31	64359.50	11330.63	0.06	0.20	15979.00	16088.62	15979.00	1611.50	0.00	0.10	100.00	100.00	48.03	48380.50	40328.31	37163136.00	24.96	25801.92	24861.00
6	6	5	10686.00	8543.00	190.75	0	Spot (Block6, Row5, Column6)	19592.67	19347.00	1802.33	0.01	0.09	16023.50	16083.88	16023.50	1432.32	0.00	0.09	90.00	61.00	0.00	3323.50	3569.17	20121648.00	2.45	17623.48	17585.00
6	7	5	10978.00	8546.00	190.60	0	Spot (Block6, Row5, Column7)	21992.23	21861.50	2445.12	0.00	0.11	16422.00	16526.87	16422.00	1479.36	0.00	0.09	96.00	86.00	0.00	5439.50	5570.23	22520040.00	3.69	18366.29	18581.00
6	8	5	11276.00	8540.00	155.45	0	Spot (Block6, Row5, Column8)	42386.77	39532.00	15463.63	0.03	0.36	16427.00	16485.76	16427.00	1484.06	0.00	0.09	100.00	99.00	15.29	23105.00	25959.77	28272080.00	17.45	22305.68	21902.00
6	1	6	9184.00	8843.00	200.75	0	Spot (Block6, Row6, Column1)	20987.31	20582.00	2614.27	0.01	0.12	15202.00	15248.10	15202.00	1336.39	0.00	0.09	98.00	90.00	0.00	5380.00	5785.31	24051452.00	4.29	17621.24	17555.00
6	2	6	9476.00	8836.00	211.40	0	Spot (Block6, Row6, Column2)	19557.06	19227.00	1856.20	0.01	0.09	15294.00	15492.57	15294.00	2188.53	0.01	0.14	88.00	43.00	0.00	3933.00	4263.06	24857034.00	1.86	17017.05	16814.00
6	3	6	9769.00	8837.00	154.60	0	Spot (Block6, Row6, Column3)	45854.57	45519.50	14272.21	0.00	0.31	15334.00	15550.79	15334.00	2175.05	0.01	0.14	100.00	99.00	18.50	30185.50	30520.57	29989008.00	13.93	22482.90	22251.00
6	4	6	10081.00	8844.00	184.75	0	Spot (Block6, Row6, Column4)	20656.31	20257.00	2505.01	0.01	0.12	15539.50	15663.98	15539.50	1483.34	0.00	0.09	95.00	77.00	0.00	4717.50	5116.81	19809380.00	3.37	17356.59	17137.00
6	5	6	10375.00	8838.00	151.15	0	Spot (Block6, Row6, Column5)	58151.54	65535.00	10128.95	0.05	0.17	15973.00	16061.28	15973.00	1584.52	0.00	0.10	100.00	100.00	55.02	49562.00	42178.54	36461316.00	26.56	27641.82	27197.00
6	6	6	10680.00	8834.00	200.10	0	Spot (Block6, Row6, Column6)	19856.67	19670.00	1822.01	0.00	0.09	16050.00	16075.76	16050.00	1444.01	0.00	0.09	92.00	65.00	0.00	3620.00	3806.67	22497612.00	2.62	17486.15	17506.50
6	7	6	10974.00	8843.00	155.55	0	Spot (Block6, Row6, Column7)	36154.38	34343.00	11479.26	0.02	0.32	16309.50	16379.64	16309.50	1553.45	0.00	0.09	99.00	99.00	1.20	18033.50	19844.88	24114964.00	12.73	21021.62	20762.00
6	8	6	11281.00	8839.00	153.05	0	Spot (Block6, Row6, Column8)	40767.83	38512.50	14644.10	0.02	0.36	16465.00	16573.07	16465.00	1518.12	0.00	0.09	99.00	97.00	8.88	22047.50	24302.83	26173020.00	15.94	22576.54	21972.50
6	1	7	9177.00	9127.00	211.30	0	Spot (Block6, Row7, Column1)	20637.46	20317.50	2534.15	0.01	0.12	14770.00	14811.90	14770.00	1388.87	0.00	0.09	99.00	90.00	0.00	5547.50	5867.46	26333388.00	4.19	16762.00	16663.00
6	2	7	9448.00	9137.00	189.90	0	Spot (Block6, Row7, Column2)	17361.10	17248.00	1514.82	0.00	0.09	14823.00	14983.61	14823.00	2210.88	0.00	0.15	54.00	11.00	0.00	2425.00	2538.10	17673606.00	1.08	15977.63	15547.50
6	3	7	9784.00	9140.00	214.95	0	Spot (Block6, Row7, Column3)	17504.95	17571.00	1399.51	0.00	0.08	14981.00	15148.23	14981.00	2184.67	0.00	0.14	57.00	9.00	0.00	2590.00	2523.95	23194044.00	1.08	16049.82	16099.00
6	4	7	10083.00	9138.00	201.80	0	Spot (Block6, Row7, Column4)	17952.81	17849.00	1545.01	0.00	0.09	15034.00	15097.29	15034.00	1326.70	0.00	0.09	83.00	54.00	0.00	2815.00	2918.81	20735488.00	2.15	16390.89	16240.00
6	5	7	10379.00	9138.00	206.05	0	Spot (Block6, Row7, Column5)	20121.56	20067.00	2134.76	0.00	0.11	15556.00	15609.21	15556.00	1438.94	0.00	0.09	93.00	76.00	0.00	4511.00	4565.56	24246460.00	3.14	16933.48	16776.00
6	6	7	10669.00	9140.00	195.70	0	Spot (Block6, Row7, Column6)	21063.13	20949.00	2322.37	0.00	0.11	15745.00	15763.98	15745.00	1412.55	0.00	0.09	96.00	87.00	0.00	5204.00	5318.13	22895624.00	3.75	17854.03	17876.00
6	7	7	10968.00	9140.00	158.55	0	Spot (Block6, Row7, Column7)	32786.64	30411.00	9054.93	0.03	0.28	15790.00	15868.27	15790.00	1482.58	0.00	0.09	100.00	100.00	0.14	14621.00	16996.64	22688360.00	11.41	20136.46	20270.00
6	8	7	11278.00	9135.00	146.70	0	Spot (Block6, Row7, Column8)	29533.26	29402.00	3382.08	0.00	0.11	16115.50	16247.38	16115.50	1461.71	0.00	0.09	100.00	100.00	0.00	13286.50	13417.76	17365552.00	9.09	21147.36	20998.00
6	1	8	9169.00	9439.00	157.70	0	Spot (Block6, Row8, Column1)	64825.94	65535.00	3205.85	0.00	0.05	14250.00	14374.67	14250.00	1399.01	0.00	0.10	100.00	100.00	91.06	51285.00	50575.94	44211708.00	36.06	31994.75	30447.00
6	2	8	9477.00	9440.00	212.40	0	Spot (Block6, Row8, Column2)	17443.09	17279.00	1681.56	0.00	0.10	14383.50	14495.35	14383.50	1351.60	0.00	0.09	85.00	56.00	0.00	2895.50	3059.59	22501568.00	2.18	15505.33	15420.50
6	3	8	9776.00	9436.00	169.55	0	Spot (Block6, Row8, Column3)	23494.19	21742.00	5900.16	0.03	0.25	14531.50	14573.06	14531.50	1270.03	0.00	0.09	98.00	92.00	0.00	7210.50	8962.69	18818842.00	7.02	17013.15	17005.00
6	4	8	10077.00	9433.00	188.85	0	Spot (Block6, Row8, Column4)	18816.40	18694.50	2059.72	0.00	0.11	14592.00	14658.63	14592.00	1273.97	0.00	0.09	93.00	80.00	0.00	4102.50	4224.40	18929284.00	3.26	16211.66	16265.00
6	5	8	10368.00	9438.00	216.40	0	Spot (Block6, Row8, Column5)	17671.77	17527.00	1558.06	0.00	0.09	14980.00	15053.55	14980.00	1376.17	0.00	0.09	77.00	45.00	0.00	2547.00	2691.77	23627160.00	1.90	15963.99	15797.00
6	6	8	10679.00	9435.00	179.60	0	Spot (Block6, Row8, Column6)	23813.87	23835.00	3379.43	0.00	0.14	15433.50	15454.33	15433.50	1397.30	0.00	0.09	99.00	97.00	0.00	8401.50	8380.37	21361032.00	5.98	18711.12	18599.00
6	7	8	10976.00	9438.00	171.75	0	Spot (Block6, Row8, Column7)	23287.71	23027.50	3683.96	0.00	0.16	15587.00	15654.85	15587.00	1427.05	0.00	0.09	98.00	92.00	0.00	7440.50	7700.71	19095916.00	5.35	18003.67	17749.00
6	8	8	11268.00	9442.00	151.55	0	Spot (Block6, Row8, Column8)	30045.27	29357.50	6749.28	0.01	0.22	15885.50	15971.07	15885.50	1434.46	0.00	0.09	100.00	100.00	0.32	13472.00	14159.77	18868428.00	9.81	20224.90	20323.00
7	1	1	13679.00	7335.00	165.90	0	Spot (Block7, Row1, Column1)	64155.46	65535.00	4166.78	0.01	0.06	7727.00	7851.63	7727.00	764.68	0.01	0.10	100.00	100.00	83.84	57808.00	56428.46	48822792.00	73.63	25305.24	24081.00
7	2	1	13983.00	7341.00	189.40	0	Spot (Block7, Row1, Column2)	9742.53	9639.00	967.56	0.00	0.10	7611.00	7691.69	7611.00	642.15	0.00	0.08	93.00	79.00	0.00	2028.00	2131.53	9898414.00	3.19	8337.00	8239.00
7	3	1	14278.00	7338.00	207.25	0	Spot (Block7, Row1, Column3)	8569.75	8466.50	614.15	0.01	0.07	7597.00	7653.48	7597.00	567.34	0.00	0.07	76.00	33.00	0.00	869.50	972.75	10472238.00	1.62	8081.74	8186.50
7	4	1	14567.00	7334.00	186.25	0	Spot (Block7, Row1, Column4)	9299.14	9200.50	796.10	0.00	0.09	7571.00	7623.48	7571.00	567.52	0.00	0.07	96.00	74.00	0.00	1629.50	1728.14	9131752.00	2.95	8253.94	8236.50
7	5	1	14889.00	7355.00	207.40	0	Spot (Block7, Row1, Column5)	9445.32	9268.00	1424.82	0.01	0.15	7643.00	7685.72	7643.00	534.30	0.00	0.07	90.00	75.00	0.00	1625.00	1802.32	11532738.00	3.29	8236.78	8226.00
7	6	1	15180.00	7332.00	211.85	0	Spot (Block7, Row1, Column6)	9143.19	9092.00	778.48	0.00	0.09	7686.00	7750.50	7686.00	567.92	0.00	0.07	86.00	63.00	0.00	1406.00	1457.19	11703284.00	2.45	8079.24	7924.00
7	7	1	15487.00	7332.00	203.65	0	Spot (Block7, Row1, Column7)	9697.09	9480.00	1016.80	0.01	0.10	7897.00	7941.89	7897.00	627.39	0.00	0.08	90.00	65.00	0.00	1583.00	1800.09	11384379.00	2.80	8396.52	8406.50
7	8	1	15788.00	7330.00	206.10	0	Spot (Block7, Row1, Column8)	9775.55	9697.00	767.26	0.00	0.08	8272.00	8343.61	8272.00	669.11	0.00	0.08	85.00	53.00	0.00	1425.00	1503.55	11857739.00	2.14	8883.98	8879.50
7	1	2	13677.00	7643.00	203.10	0	Spot (Block7, Row2, Column1)	8806.96	8680.50	611.86	0.01	0.07	7624.00	7684.97	7624.00	642.92	0.00	0.08	82.00	37.00	0.00	1056.50	1182.96	10286523.00	1.75	8282.74	8272.00
7	2	2	13972.00	7645.00	152.45	0	Spot (Block7, Row2, Column2)	9186.06	9198.00	609.53	0.00	0.07	7620.00	7668.63	7620.00	546.33	0.00	0.07	96.00	77.00	0.00	1578.00	1566.06	5879076.00	2.78	8274.16	8251.00
7	3	2	14271.00	7639.00	218.85	0	Spot (Block7, Row2, Column3)	8964.53	8838.50	716.96	0.01	0.08	7562.00	7627.57	7562.00	529.38	0.00	0.07	90.00	62.00	0.00	1276.50	1402.53	12281407.00	2.53	8053.64	8035.50
7	4	2	14580.00	7641.00	214.95	0	Spot (Block7, Row2, Column4)	8804.18	8688.00	641.69	0.01	0.07	7535.00	7587.52	7535.00	523.45	0.00	0.07	90.00	56.00	0.00	1153.00	1269.18	11647927.00	2.32	8035.11	8110.00
7	5	2	14883.00	7635.00	203.25	0	Spot (Block7, Row2, Column5)	10531.51	10411.00	1092.78	0.00	0.10	7638.00	7692.21	7638.00	528.23	0.00	0.07	99.00	97.00	0.00	2773.00	2893.51	12332399.00	5.38	8737.00	8789.00
7	6	2	15175.00	7635.00	192.25	0	Spot (Block7, Row2, Column6)	8996.26	8829.00	711.18	0.01	0.08	7627.00	7649.71	7627.00	509.28	0.00	0.07	92.00	63.00	0.00	1202.00	1369.26	9401088.00	2.64	8186.64	8232.50
7	7	2	15487.00	7630.00	206.40	0	Spot (Block7, Row2, Column7)	8913.33	8836.50	626.48	0.00	0.07	7630.00	7657.75	7630.00	521.39	0.00	0.07	88.00	59.00	0.00	1206.50	1283.33	10838612.00	2.41	8120.87	8112.00
7	8	2	15789.00	7640.00	211.60	0	Spot (Block7, Row2, Column8)	9106.83	9145.00	621.27	0.00	0.07	7944.00	8023.98	7944.00	660.40	0.00	0.08	78.00	42.00	0.00	1201.00	1162.83	11647633.00	1.64	8474.76	8454.50
7	1	3	13683.00	7947.00	185.35	0	Spot (Block7, Row3, Column1)	9729.51	9579.50	1026.32	0.01	0.11	7624.00	7664.29	7624.00	560.60	0.00	0.07	95.00	84.00	0.00	1955.50	2105.51	9359790.00	3.68	8444.93	8440.00
7	2	3	13978.00	7941.00	188.80	0	Spot (Block7, Row3, Column2)	8993.18	8894.00	754.69	0.00	0.08	7669.00	7705.65	7669.00	548.68	0.00	0.07	87.00	57.00	0.00	1225.00	1324.18	9056133.00	2.35	8492.30	8509.50
7	3	3	14267.00	7930.00	197.65	0	Spot (Block7, Row3, Column3)	9328.64	9163.00	1055.99	0.01	0.11	7632.00	7688.62	7632.00	559.41	0.00	0.07	96.00	72.00	0.00	1531.00	1696.64	10308147.00	2.93	8451.51	8451.50
7	4	3	14578.00	7942.00	193.60	0	Spot (Block7, Row3, Column4)	9310.35	9201.50	884.30	0.01	0.09	7551.50	7610.04	7551.50	561.58	0.00	0.07	92.00	74.00	0.00	1650.00	1758.85	9794485.00	3.03	8396.70	8415.50
7	5	3	14881.00	7941.00	180.20	0	Spot (Block7, Row3, Column5)	9609.28	9589.50	1034.50	0.00	0.11	7607.50	7672.09	7607.50	549.29	0.00	0.07	94.00	82.00	0.00	1982.00	2001.78	8763661.00	3.53	8488.41	8417.00
7	6	3	15176.00	7937.00	202.10	0	Spot (Block7, Row3, Column6)	9529.89	9432.00	903.41	0.00	0.09	7572.00	7622.56	7572.00	505.43	0.00	0.07	96.00	85.00	0.00	1860.00	1957.89	10997493.00	3.77	8378.63	8407.00
7	7	3	15477.00	7946.00	184.90	0	Spot (Block7, Row3, Column7)	8771.12	8783.00	602.98	0.00	0.07	7553.00	7584.69	7553.00	500.76	0.00	0.07	86.00	60.00	0.00	1230.00	1218.12	8402732.00	2.37	8246.93	8228.50
7	8	3	15782.00	7936.00	197.60	0	Spot (Block7, Row3, Column8)	9175.49	9205.50	674.16	0.00	0.07	7785.00	7862.58	7785.00	635.97	0.00	0.08	84.00	57.00	0.00	1420.50	1390.49	10148093.00	2.06	8440.29	8399.50
7	1	4	13680.00	8235.00	200.00	0	Spot (Block7, Row4, Column1)	9654.50	9560.00	820.77	0.00	0.09	7708.00	7759.52	7708.00	553.20	0.00	0.07	97.00	84.00	0.00	1852.00	1946.50	10880622.00	3.43	8430.26	8355.00
7	2	4	13971.00	8241.00	214.65	0	Spot (Block7, Row4, Column2)	9099.34	8975.00	675.92	0.01	0.07	7736.00	7765.19	7736.00	558.64	0.00	0.07	90.00	56.00	0.00	1239.00	1363.34	11947431.00	2.39	8286.54	8251.00
7	3	4	14281.00	8239.00	164.05	0	Spot (Block7, Row4, Column3)	12183.57	12133.50	1692.74	0.00	0.14	7671.00	7717.69	7671.00	607.84	0.00	0.08	99.00	99.00	0.00	4462.50	4512.57	9137674.00	7.35	9124.67	9202.00
7	4	4	14574.00	8242.00	202.80	0	Spot (Block7, Row4, Column4)	8784.42	8714.50	649.89	0.00	0.07	7583.50	7651.08	7583.50	577.79	0.00	0.08	80.00	48.00	0.00	1131.00	1200.92	10225060.00	1.96	8206.62	8108.50
7	5	4	14867.00	8241.00	191.15	0	Spot (Block7, Row4, Column5)	9338.53	9207.00	839.09	0.01	0.09	7617.00	7668.60	7617.00	572.34	0.00	0.07	95.00	72.00	0.00	1590.00	1721.53	9646700.00	2.92	8483.29	8508.50
7	6	4	15175.00	8241.00	199.80	0	Spot (Block7, Row4, Column6)	10152.39	10069.00	989.12	0.00	0.10	7500.00	7543.80	7500.00	553.12	0.00	0.07	99.00	97.00	0.00	2569.00	2652.39	11502661.00	4.72	8361.16	8339.00
7	7	4	15474.00	8240.00	185.40	0	Spot (Block7, Row4, Column7)	8961.96	8856.00	767.72	0.01	0.09	7515.00	7555.14	7515.00	536.60	0.00	0.07	89.00	64.00	0.00	1341.00	1446.96	8657256.00	2.62	8189.71	8186.50
7	8	4	15775.00	8243.00	166.80	0	Spot (Block7, Row4, Column8)	10126.24	10074.00	884.86	0.00	0.09	7770.00	7807.20	7770.00	603.26	0.00	0.08	99.00	91.00	0.00	2304.00	2356.24	7797204.00	3.84	8650.89	8667.00
7	1	5	13682.00	8539.00	186.60	0	Spot (Block7, Row5, Column1)	10480.44	10292.00	1382.70	0.01	0.13	7772.50	7819.16	7772.50	590.38	0.00	0.08	95.00	86.00	0.00	2519.50	2707.94	10312753.00	4.51	8681.95	8650.00
7	2	5	13980.00	8542.00	196.15	0	Spot (Block7, Row5, Column2)	9426.41	9372.00	795.67	0.00	0.08	7871.00	7886.60	7871.00	600.35	0.00	0.08	91.00	60.00	0.00	1501.00	1555.41	10274791.00	2.56	8512.08	8519.00
7	3	5	14281.00	8545.00	192.95	0	Spot (Block7, Row5, Column3)	9652.98	9559.50	753.63	0.00	0.08	7823.50	7875.71	7823.50	624.56	0.00	0.08	96.00	75.00	0.00	1736.00	1829.48	10174245.00	2.85	8692.50	8681.00
7	4	5	14576.00	8543.00	194.15	0	Spot (Block7, Row5, Column4)	9261.29	9094.00	796.32	0.01	0.09	7774.00	7840.75	7774.00	596.34	0.00	0.08	94.00	56.00	0.00	1320.00	1487.29	9844750.00	2.38	8405.54	8413.00
7	5	5	14883.00	8536.00	163.85	0	Spot (Block7, Row5, Column5)	12411.27	12123.00	2156.81	0.01	0.17	7687.00	7759.28	7687.00	604.26	0.00	0.08	100.00	99.00	0.00	4436.00	4724.27	9221571.00	7.70	9217.82	9287.00
7	6	5	15173.00	8542.00	192.85	0	Spot (Block7, Row5, Column6)	8917.61	8846.00	662.10	0.00	0.07	7573.00	7649.00	7573.00	609.62	0.00	0.08	88.00	54.00	0.00	1273.00	1344.61	9318899.00	2.08	8186.58	8110.50
7	7	5	15481.00	8543.00	194.40	0	Spot (Block7, Row5, Column7)	9111.65	8987.00	811.25	0.01	0.09	7614.00	7674.09	7614.00	597.78	0.00	0.08	87.00	57.00	0.00	1373.00	1497.65	9740353.00	2.40	8273.52	8292.00
7	8	5	15787.00	8545.00	178.55	0	Spot (Block7, Row5, Column8)	9708.36	9644.50	983.29	0.00	0.10	7820.00	7894.96	7820.00	627.01	0.00	0.08	92.00	72.00	0.00	1824.50	1888.36	8679271.00	2.89	8597.23	8521.00
7	1	6	13689.00	8840.00	203.90	0	Spot (Block7, Row6, Column1)	9918.13	9852.00	933.51	0.00	0.09	7767.50	7821.84	7767.50	616.92	0.00	0.08	96.00	82.00	0.00	2084.50	2150.63	11822406.00	3.40	8572.73	8570.00
7	2	6	13980.00	8841.00	200.80	0	Spot (Block7, Row6, Column2)	9721.15	9615.00	807.68	0.00	0.08	7967.00	8005.45	7967.00	612.72	0.00	0.08	95.00	67.00	0.00	1648.00	1754.15	11140441.00	2.80	8758.17	8696.00
7	3	6	14274.00	8838.00	193.45	0	Spot (Block7, Row6, Column3)	10237.22	10057.50	1003.96	0.01	0.10	7977.00	8027.60	7977.00	604.60	0.00	0.08	99.00	87.00	0.00	2080.50	2260.22	10830980.00	3.65	8933.38	8946.50
7	4	6	14573.00	8831.00	200.00	0	Spot (Block7, Row6, Column4)	9617.48	9472.00	825.38	0.01	0.09	7920.00	7985.36	7920.00	599.49	0.00	0.08	94.00	66.00	0.00	1552.00	1697.48	10915836.00	2.72	8651.67	8594.00
7	5	6	14878.00	8839.00	167.05	0	Spot (Block7, Row6, Column5)	11721.67	11632.50	1648.18	0.00	0.14	7828.50	7885.35	7828.50	609.79	0.00	0.08	99.00	98.00	0.00	3804.00	3893.17	9096020.00	6.29	9188.44	9213.00
7	6	6	15176.00	8837.00	201.70	0	Spot (Block7, Row6, Column6)	8995.26	9002.50	635.95	0.00	0.07	7762.00	7846.50	7762.00	578.05	0.00	0.07	80.00	54.00	0.00	1240.50	1233.26	10380525.00	1.99	8425.77	8404.50
7	7	6	15478.00	8838.00	198.15	0	Spot (Block7, Row6, Column7)	9488.92	9491.00	807.96	0.00	0.09	7773.00	7854.98	7773.00	581.60	0.00	0.07	93.00	70.00	0.00	1718.00	1715.92	10580149.00	2.81	8546.85	8536.00
7	8	6	15790.00	8836.00	195.35	0	Spot (Block7, Row6, Column8)	9293.92	9192.00	786.12	0.00	0.08	8002.50	8077.23	8002.50	629.77	0.00	0.08	79.00	45.00	0.00	1189.50	1291.42	10028141.00	1.93	8555.87	8597.00
7	1	7	13683.00	9139.00	210.65	0	Spot (Block7, Row7, Column1)	9145.17	9107.00	651.44	0.00	0.07	7627.00	7728.06	7627.00	771.42	0.01	0.10	86.00	47.00	0.00	1480.00	1518.17	11568640.00	1.84	8311.26	8278.00
7	2	7	13976.00	9141.00	195.00	0	Spot (Block7, Row7, Column2)	9266.31	9246.00	711.79	0.00	0.08	7773.50	7840.02	7773.50	644.77	0.00	0.08	88.00	59.00	0.00	1472.50	1492.81	9989084.00	2.21	8502.97	8436.50
7	3	7	14281.00	9136.00	202.70	0	Spot (Block7, Row7, Column3)	9258.20	9141.00	738.73	0.01	0.08	7850.00	7905.78	7850.00	626.96	0.00	0.08	85.00	51.00	0.00	1291.00	1408.20	10758029.00	2.16	8646.36	8542.00
7	4	7	14576.00	9135.00	198.60	0	Spot (Block7, Row7, Column4)	9259.90	9295.00	738.25	0.00	0.08	7832.00	7880.44	7832.00	634.48	0.00	0.08	84.00	56.00	0.00	1463.00	1427.90	10343304.00	2.17	8497.87	8484.00
7	5	7	14874.00	9141.00	203.00	0	Spot (Block7, Row7, Column5)	9270.17	9152.00	718.35	0.01	0.08	7802.00	7838.65	7802.00	627.59	0.00	0.08	90.00	54.00	0.00	1350.00	1468.17	10855375.00	2.28	8465.34	8455.50
7	6	7	15175.00	9136.00	200.15	0	Spot (Block7, Row7, Column6)	9460.46	9325.50	766.21	0.01	0.08	7759.50	7798.65	7759.50	590.52	0.00	0.08	95.00	74.00	0.00	1566.00	1700.96	10728156.00	2.81	8595.45	8538.00
7	7	7	15468.00	9134.00	199.80	0	Spot (Block7, Row7, Column7)	9391.09	9375.00	774.67	0.00	0.08	7802.00	7857.19	7802.00	597.03	0.00	0.08	88.00	67.00	0.00	1573.00	1589.09	10621327.00	2.57	8553.48	8438.00
7	8	7	15779.00	9138.00	147.00	-50	Spot (Block7, Row7, Column8)	8084.54	8066.00	512.42	0.00	0.06	8031.00	8073.70	8031.00	634.73	0.00	0.08	16.00	0.00	0.00	35.00	53.54	4761792.00	0.02	7919.79	7789.00
7	1	8	13671.00	9440.00	157.50	0	Spot (Block7, Row8, Column1)	64492.64	65535.00	3892.09	0.01	0.06	7616.00	7768.91	7616.00	874.94	0.01	0.11	100.00	100.00	88.99	57919.00	56876.64	43919900.00	64.83	25605.57	23645.50
7	2	8	13982.00	9440.00	202.00	0	Spot (Block7, Row8, Column2)	8830.10	8830.00	756.52	0.00	0.09	7596.00	7696.42	7596.00	790.61	0.01	0.10	67.00	35.00	0.00	1234.00	1234.10	10251749.00	1.43	8243.54	8376.00
7	3	8	14274.00	9434.00	200.85	0	Spot (Block7, Row8, Column3)	9137.39	9014.50	780.43	0.01	0.09	7646.00	7704.50	7646.00	652.15	0.00	0.08	85.00	54.00	0.00	1368.50	1491.39	10434905.00	2.20	8328.11	8364.50
7	4	8	14578.00	9436.00	165.85	0	Spot (Block7, Row8, Column4)	10398.71	10285.50	1087.31	0.00	0.10	7684.00	7766.36	7684.00	658.45	0.00	0.08	99.00	91.00	0.00	2601.50	2714.71	7923813.00	4.00	8908.45	9016.00
7	5	8	14866.00	9433.00	206.90	0	Spot (Block7, Row8, Column5)	8979.17	8938.00	750.38	0.00	0.08	7650.00	7736.59	7650.00	658.57	0.00	0.09	78.00	48.00	0.00	1288.00	1329.17	10918674.00	1.89	8320.10	8329.50
7	6	8	15179.00	9438.00	193.75	0	Spot (Block7, Row8, Column6)	10503.17	10204.00	1416.49	0.01	0.13	7693.00	7751.13	7693.00	632.49	0.00	0.08	96.00	89.00	0.00	2511.00	2810.17	11164873.00	4.35	8834.14	8834.00
7	7	8	15480.00	9438.00	196.95	0	Spot (Block7, Row8, Column7)	9407.62	9386.00	829.59	0.00	0.09	7806.50	7840.44	7806.50	646.40	0.00	0.08	88.00	62.00	0.00	1579.50	1601.12	10320154.00	2.42	8556.84	8568.00
7	8	8	15761.00	9440.00	152.50	0	Spot (Block7, Row8, Column8)	21432.27	20882.00	5878.90	0.01	0.27	8012.00	8044.91	8012.00	674.63	0.00	0.08	100.00	100.00	0.00	12870.00	13420.27	13673788.00	19.84	11353.93	11158.00
8	1	1	18183.00	7336.00	164.95	0	Spot (Block8, Row1, Column1)	64387.24	65535.00	4284.11	0.01	0.07	9462.00	9597.75	9462.00	1016.68	0.01	0.11	100.00	100.00	88.15	56073.00	54925.24	48355300.00	53.89	27849.75	26107.00
8	2	1	18480.00	7341.00	183.00	0	Spot (Block8, Row1, Column2)	11817.82	11707.50	1208.83	0.00	0.10	9326.00	9454.68	9326.00	1184.24	0.01	0.13	85.00	50.00	0.00	2381.50	2491.82	11108755.00	2.00	10302.22	10272.50
8	3	1	18787.00	7349.00	193.25	0	Spot (Block8, Row1, Column3)	10772.44	10687.00	741.12	0.00	0.07	9117.00	9211.75	9117.00	991.61	0.00	0.11	83.00	31.00	0.00	1570.00	1655.44	11375700.00	1.57	9991.89	9966.50
8	4	1	19074.00	7340.00	190.40	0	Spot (Block8, Row1, Column4)	11230.22	11179.00	1083.25	0.00	0.10	8889.00	8980.06	8889.00	602.72	0.00	0.07	95.00	84.00	0.00	2290.00	2341.22	11466057.00	3.73	9904.09	9907.50
8	5	1	19365.00	7333.00	195.85	0	Spot (Block8, Row1, Column5)	10425.28	10078.00	2872.79	0.01	0.28	8549.00	8619.04	8549.00	724.79	0.00	0.08	83.00	52.00	0.09	1529.00	1876.28	11311424.00	2.49	9120.91	9154.00
8	6	1	19670.00	7336.00	214.70	0	Spot (Block8, Row1, Column6)	9800.72	9434.00	2776.91	0.02	0.28	7904.50	8016.34	7904.50	745.07	0.01	0.09	90.00	53.00	0.08	1529.50	1896.22	12946746.00	2.39	8653.78	8726.50
8	7	1	19978.00	7330.00	196.60	0	Spot (Block8, Row1, Column7)	9275.67	9145.00	934.49	0.01	0.10	7364.00	7422.60	7364.00	634.38	0.00	0.09	93.00	66.00	0.00	1781.00	1911.67	10138308.00	2.92	8041.97	8064.00
8	8	1	20281.00	7345.00	208.35	0	Spot (Block8, Row1, Column8)	8900.19	8783.00	1059.48	0.01	0.12	7271.00	7324.34	7271.00	603.49	0.00	0.08	94.00	69.00	0.00	1512.00	1629.19	10991733.00	2.61	7936.16	7928.50
8	1	2	18180.00	7634.00	205.30	0	Spot (Block8, Row2, Column1)	10735.36	10565.00	791.33	0.01	0.07	9219.00	9287.57	9219.00	851.39	0.00	0.09	75.00	40.00	0.00	1346.00	1516.36	12860962.00	1.70	10009.21	10004.00
8	2	2	18478.00	7641.00	143.65	0	Spot (Block8, Row2, Column2)	10959.71	10831.50	823.74	0.01	0.08	9032.00	9093.90	9032.00	700.69	0.00	0.08	94.00	67.00	0.00	1799.50	1927.71	6093596.00	2.66	10131.98	10118.50
8	3	2	18785.00	7636.00	189.70	0	Spot (Block8, Row2, Column3)	11265.53	11025.00	1540.10	0.01	0.14	8930.50	9017.30	8930.50	589.69	0.00	0.07	98.00	87.00	0.00	2094.50	2335.03	11411985.00	3.81	10076.15	10079.00
8	4	2	19079.00	7637.00	192.70	0	Spot (Block8, Row2, Column4)	10715.81	10741.00	787.23	0.00	0.07	8829.00	8899.95	8829.00	582.73	0.00	0.07	97.00	77.00	0.00	1912.00	1886.81	11315898.00	3.12	9803.83	9740.50
8	5	2	19381.00	7628.00	194.65	0	Spot (Block8, Row2, Column5)	12573.30	12491.00	1106.44	0.00	0.09	8532.00	8596.70	8532.00	676.93	0.00	0.08	100.00	99.00	0.00	3959.00	4041.30	13478581.00	5.87	10012.21	10019.00
8	6	2	19672.00	7635.00	192.50	0	Spot (Block8, Row2, Column6)	10153.49	9908.00	1034.93	0.01	0.10	7948.00	8023.93	7948.00	703.19	0.00	0.09	97.00	79.00	0.00	1960.00	2205.49	10640858.00	3.03	8859.27	8834.00
8	7	2	19982.00	7639.00	208.80	0	Spot (Block8, Row2, Column7)	8976.35	8649.00	2468.58	0.02	0.28	7471.00	7518.79	7471.00	500.47	0.00	0.07	87.00	60.00	0.00	1178.00	1505.35	11148621.00	2.91	7946.17	7900.00
8	8	2	20272.00	7642.00	229.35	0	Spot (Block8, Row2, Column8)	8506.14	8444.00	552.39	0.00	0.06	7468.00	7502.86	7468.00	425.47	0.00	0.06	87.00	58.00	0.00	976.00	1038.14	12861284.00	2.36	7777.15	7745.00
8	1	3	18182.00	7936.00	186.85	0	Spot (Block8, Row3, Column1)	11749.06	11533.50	1465.17	0.01	0.12	8707.00	8777.84	8707.00	625.26	0.00	0.07	97.00	92.00	0.00	2826.50	3042.06	11584570.00	4.75	9860.26	9969.00
8	2	3	18479.00	7941.00	203.00	0	Spot (Block8, Row3, Column2)	10180.83	10128.50	779.98	0.00	0.08	8641.50	8682.54	8641.50	579.18	0.00	0.07	87.00	65.00	0.00	1487.00	1539.33	11931927.00	2.59	9303.21	9271.00
8	3	3	18769.00	7930.00	198.25	0	Spot (Block8, Row3, Column3)	10774.44	10603.00	934.60	0.01	0.09	8696.00	8726.33	8696.00	548.60	0.00	0.06	98.00	86.00	0.00	1907.00	2078.44	11938084.00	3.73	9593.49	9580.00
8	4	3	19079.00	7934.00	195.15	0	Spot (Block8, Row3, Column4)	10841.83	10688.00	1014.77	0.01	0.09	8568.00	8617.78	8568.00	576.17	0.00	0.07	98.00	86.00	0.00	2120.00	2273.83	11741702.00	3.86	9479.05	9454.00
8	5	3	19369.00	7926.00	201.65	0	Spot (Block8, Row3, Column5)	10482.58	10409.00	1604.46	0.00	0.15	8370.00	8459.19	8370.00	1207.17	0.00	0.14	74.00	38.00	0.00	2039.00	2112.58	12107379.00	1.68	9561.55	8972.00
8	6	3	19669.00	7938.00	207.15	0	Spot (Block8, Row3, Column6)	9288.50	9225.00	630.83	0.00	0.07	7904.00	8000.92	7904.00	1251.27	0.01	0.16	54.00	2.00	0.00	1321.00	1384.50	11359830.00	1.03	8529.70	8499.00
8	7	3	19989.00	7942.00	213.35	0	Spot (Block8, Row3, Column7)	8465.69	8321.00	590.22	0.01	0.07	7521.00	7577.87	7521.00	496.62	0.00	0.07	76.00	38.00	0.00	800.00	944.69	11013857.00	1.79	7910.79	7886.00
8	8	3	20286.00	7941.00	208.80	0	Spot (Block8, Row3, Column8)	8832.06	8758.00	606.23	0.00	0.07	7583.00	7623.62	7583.00	429.56	0.00	0.06	94.00	71.00	0.00	1175.00	1249.06	10987088.00	2.81	8093.19	8089.00
8	1	4	18178.00	8239.00	189.60	0	Spot (Block8, Row4, Column1)	10723.29	10724.00	824.61	0.00	0.08	8533.00	8601.19	8533.00	611.10	0.00	0.07	97.00	89.00	0.00	2191.00	2190.29	10851972.00	3.47	9439.37	9434.00
8	2	4	18476.00	8230.00	201.15	0	Spot (Block8, Row4, Column2)	9886.76	9765.00	806.31	0.01	0.08	8432.00	8461.66	8432.00	596.02	0.00	0.07	88.00	58.00	0.00	1333.00	1454.76	11359882.00	2.39	9066.24	8947.00
8	3	4	18781.00	8236.00	166.20	0	Spot (Block8, Row4, Column3)	14905.54	14780.00	2523.61	0.00	0.17	8421.00	8470.10	8421.00	590.57	0.00	0.07	100.00	100.00	0.00	6359.00	6484.54	11447451.00	10.90	10374.18	10362.00
8	4	4	19071.00	8243.00	214.05	0	Spot (Block8, Row4, Column4)	9813.02	9724.00	653.85	0.00	0.07	8331.00	8387.82	8331.00	576.96	0.00	0.07	95.00	60.00	0.00	1393.00	1482.02	12845249.00	2.47	8998.90	8961.50
8	5	4	19363.00	8251.00	187.10	0	Spot (Block8, Row4, Column5)	10177.75	10092.00	919.80	0.00	0.09	8131.00	8211.83	8131.00	1179.45	0.00	0.14	82.00	32.00	0.00	1961.00	2046.75	9984372.00	1.67	8981.10	8937.00
8	6	4	19679.00	8223.00	200.35	0	Spot (Block8, Row4, Column6)	11532.26	11470.00	1061.00	0.00	0.09	7784.00	7883.54	7784.00	1203.77	0.01	0.15	99.00	92.00	0.00	3686.00	3748.26	13158312.00	3.03	9101.26	9068.00
8	7	4	19979.00	8241.00	184.25	0	Spot (Block8, Row4, Column7)	9611.50	9432.50	1008.81	0.01	0.10	7574.00	7617.91	7574.00	460.99	0.00	0.06	98.00	88.00	0.00	1858.50	2037.50	9207819.00	4.32	8427.72	8390.00
8	8	4	20284.00	8242.00	204.20	0	Spot (Block8, Row4, Column8)	9582.13	9438.50	931.45	0.01	0.10	7652.50	7767.24	7652.50	1432.22	0.01	0.18	62.00	21.00	0.00	1786.00	1929.63	11345242.00	1.27	8283.83	8267.00
8	1	5	18185.00	8535.00	171.20	0	Spot (Block8, Row5, Column1)	11859.11	11766.50	1370.34	0.00	0.12	8553.00	8610.69	8553.00	623.71	0.00	0.07	99.00	94.00	0.00	3213.50	3306.11	9700749.00	5.21	9666.90	9601.00
8	2	5	18475.00	8542.00	202.05	0	Spot (Block8, Row5, Column2)	9795.35	9758.50	729.53	0.00	0.07	8285.00	8356.85	8285.00	607.05	0.00	0.07	90.00	62.00	0.00	1473.50	1510.35	11343021.00	2.37	8881.64	8806.00
8	3	5	18785.00	8536.00	192.40	0	Spot (Block8, Row5, Column3)	9932.78	9783.00	778.03	0.01	0.08	8187.00	8246.71	8187.00	560.23	0.00	0.07	98.00	77.00	0.00	1596.00	1745.78	10399624.00	3.01	9053.95	9014.00
8	4	5	19080.00	8538.00	203.80	0	Spot (Block8, Row5, Column4)	9850.38	9748.00	788.74	0.00	0.08	8137.00	8194.42	8137.00	538.13	0.00	0.07	95.00	78.00	0.00	1611.00	1713.38	11613595.00	3.08	8777.86	8797.00
8	5	5	19381.00	8534.00	161.70	0	Spot (Block8, Row5, Column5)	13568.34	13433.00	2234.85	0.00	0.16	8004.00	8059.84	8004.00	542.30	0.00	0.07	100.00	99.00	0.00	5429.00	5564.34	9837050.00	10.16	9534.63	9564.50
8	6	5	19683.00	8528.00	201.35	0	Spot (Block8, Row5, Column6)	9576.86	9393.50	1383.69	0.01	0.14	7782.00	7837.91	7782.00	519.60	0.00	0.07	95.00	77.00	0.00	1611.50	1794.86	11013388.00	3.35	8791.41	8670.50
8	7	5	19983.00	8538.00	195.05	0	Spot (Block8, Row5, Column7)	8941.12	8838.00	633.15	0.01	0.07	7672.00	7743.99	7672.00	532.67	0.00	0.07	88.00	55.00	0.00	1166.00	1269.12	9638523.00	2.25	8234.93	8169.00
8	8	5	20280.00	8543.00	172.05	0	Spot (Block8, Row5, Column8)	10815.78	10752.00	1377.08	0.00	0.13	7692.00	7757.19	7692.00	530.76	0.00	0.07	100.00	96.00	0.00	3060.00	3123.78	8944650.00	5.76	8755.15	8760.00
8	1	6	18178.00	8844.00	206.90	0	Spot (Block8, Row6, Column1)	10294.65	10283.00	706.10	0.00	0.07	8567.00	8602.71	8567.00	630.57	0.00	0.07	95.00	73.00	0.00	1716.00	1727.65	12590355.00	2.68	9443.88	9361.00
8	2	6	18475.00	8830.00	216.45	0	Spot (Block8, Row6, Column2)	10081.64	9979.50	735.97	0.00	0.07	8376.00	8430.84	8376.00	590.80	0.00	0.07	97.00	72.00	0.00	1603.50	1705.64	13489237.00	2.79	9118.89	9175.00
8	3	6	18770.00	8838.00	196.95	0	Spot (Block8, Row6, Column3)	10689.08	10532.00	1130.39	0.01	0.11	8209.00	8271.44	8209.00	557.35	0.00	0.07	98.00	90.00	0.00	2323.00	2480.08	11747300.00	4.34	9246.83	9251.00
8	4	6	19077.00	8828.00	189.60	0	Spot (Block8, Row6, Column4)	10165.41	10025.50	834.60	0.01	0.08	8077.00	8144.10	8077.00	553.64	0.00	0.07	98.00	90.00	0.00	1948.50	2088.41	10348390.00	3.65	8997.16	9032.50
8	5	6	19381.00	8835.00	157.75	0	Spot (Block8, Row6, Column5)	11999.62	12061.50	1383.65	0.00	0.12	7954.00	8010.57	7954.00	549.67	0.00	0.07	100.00	99.00	0.00	4107.50	4045.62	8231737.00	7.26	9369.03	9457.00
8	6	6	19660.00	8833.00	200.95	0	Spot (Block8, Row6, Column6)	9246.47	9216.00	704.16	0.00	0.08	7836.00	7960.22	7836.00	1584.70	0.01	0.20	36.00	0.00	0.00	1380.00	1410.47	10568716.00	0.81	8484.38	8505.00
8	7	6	19995.00	8840.00	192.85	0	Spot (Block8, Row6, Column7)	9695.94	9381.00	3040.08	0.01	0.31	7720.00	7856.27	7720.00	1590.79	0.01	0.20	54.00	3.00	0.00	1661.00	1975.94	10151652.00	1.16	8438.41	8504.00
8	8	6	20281.00	8838.00	186.15	0	Spot (Block8, Row6, Column8)	9413.35	9112.00	1947.82	0.01	0.21	7610.00	7673.02	7610.00	645.04	0.00	0.08	94.00	60.00	0.00	1502.00	1803.35	9140364.00	2.70	8248.52	8214.50
8	1	7	18179.00	9130.00	225.40	0	Spot (Block8, Row7, Column1)	10089.65	10021.00	799.00	0.00	0.08	8459.00	8545.46	8459.00	775.31	0.00	0.09	87.00	50.00	0.00	1562.00	1630.65	14740980.00	1.99	9126.01	9027.00
8	2	7	18487.00	9136.00	205.50	0	Spot (Block8, Row7, Column2)	9835.61	9778.00	735.62	0.00	0.07	8290.00	8342.80	8290.00	595.01	0.00	0.07	91.00	62.00	0.00	1488.00	1545.61	11802734.00	2.51	8987.13	9028.00
8	3	7	18778.00	9137.00	216.45	0	Spot (Block8, Row7, Column3)	9628.05	9617.00	574.30	0.00	0.06	8110.00	8169.04	8110.00	598.16	0.00	0.07	94.00	69.00	0.00	1507.00	1518.05	12920845.00	2.44	8878.26	8895.50
8	4	7	19083.00	9132.00	192.50	0	Spot (Block8, Row7, Column4)	9527.73	9439.00	700.42	0.00	0.07	7954.00	7998.65	7954.00	564.29	0.00	0.07	93.00	70.00	0.00	1485.00	1573.73	9889784.00	2.71	8733.43	8732.00
8	5	7	19377.00	9148.00	199.70	0	Spot (Block8, Row7, Column5)	9291.94	9273.00	637.64	0.00	0.07	7797.00	7852.71	7797.00	548.11	0.00	0.07	95.00	67.00	0.00	1476.00	1494.94	10499894.00	2.63	8510.75	8518.50
8	6	7	19681.00	9140.00	205.90	0	Spot (Block8, Row7, Column6)	9442.71	9190.50	1688.20	0.01	0.18	7575.00	7617.96	7575.00	533.74	0.00	0.07	98.00	80.00	0.00	1615.50	1867.71	11387904.00	3.42	8354.78	8341.00
8	7	7	19972.00	9135.00	201.75	0	Spot (Block8, Row7, Column7)	9120.05	8990.50	736.05	0.01	0.08	7456.00	7475.50	7456.00	497.53	0.00	0.07	98.00	84.00	0.00	1534.50	1664.05	10561022.00	3.31	8152.51	8184.50
8	8	7	20285.00	9133.00	157.15	0	Spot (Block8, Row7, Column8)	13752.06	13861.50	1503.41	0.00	0.11	7402.00	7442.84	7402.00	676.45	0.00	0.09	100.00	100.00	0.00	6459.50	6350.06	9351404.00	9.33	9687.39	9436.00
8	1	8	18171.00	9438.00	157.90	0	Spot (Block8, Row8, Column1)	64789.52	65535.00	3524.32	0.00	0.05	8371.00	8470.25	8371.00	884.72	0.01	0.10	100.00	100.00	93.88	57164.00	56418.52	44446028.00	63.66	27371.84	25359.50
8	2	8	18473.00	9436.00	205.30	0	Spot (Block8, Row8, Column2)	9588.74	9523.50	711.74	0.00	0.07	8196.00	8300.46	8196.00	825.65	0.01	0.10	74.00	36.00	0.00	1327.50	1392.74	11487313.00	1.56	8811.10	8719.50
8	3	8	18770.00	9430.00	197.10	0	Spot (Block8, Row8, Column3)	9925.90	9835.00	1170.29	0.00	0.12	7936.00	8007.11	7936.00	641.79	0.00	0.08	87.00	70.00	0.00	1899.00	1989.90	10898640.00	2.99	8616.15	8528.00
8	4	8	19082.00	9429.00	190.25	0	Spot (Block8, Row8, Column4)	9496.73	9389.00	760.24	0.00	0.08	7736.00	7797.80	7736.00	567.09	0.00	0.07	96.00	78.00	0.00	1653.00	1760.73	9667669.00	3.00	8463.43	8427.50
8	5	8	19369.00	9436.00	203.70	0	Spot (Block8, Row8, Column5)	9108.90	9052.50	926.51	0.00	0.10	7550.00	7606.17	7550.00	552.85	0.00	0.07	96.00	70.00	0.00	1502.50	1558.90	10730281.00	2.72	8257.59	8216.00
8	6	8	19680.00	9431.00	190.40	0	Spot (Block8, Row8, Column6)	9075.04	8902.00	718.96	0.01	0.08	7343.00	7385.87	7343.00	519.67	0.00	0.07	98.00	85.00	0.00	1559.00	1732.04	9265616.00	3.25	8201.65	8249.00
8	7	8	19978.00	9432.00	187.60	0	Spot (Block8, Row8, Column7)	9115.15	8679.00	2704.55	0.02	0.30	7215.00	7265.01	7215.00	503.32	0.00	0.07	95.00	79.00	0.00	1464.00	1900.15	9014879.00	3.68	7954.19	7910.00
8	8	8	20270.00	9435.00	148.70	0	Spot (Block8, Row8, Column8)	18543.14	18163.00	4500.12	0.01	0.24	7232.00	7280.78	7232.00	522.63	0.00	0.07	100.00	100.00	0.00	10931.00	11311.14	11144426.00	21.55	10740.56	10483.50
9	1	1	4678.00	11840.00	161.75	0	Spot (Block9, Row1, Column1)	64617.23	65535.00	4077.40	0.01	0.06	10979.50	11113.18	10979.50	1057.32	0.01	0.10	100.00	100.00	92.13	54555.50	53637.73	46783332.00	50.60	27780.67	24649.00
9	2	1	4978.00	11847.00	151.45	0	Spot (Block9, Row1, Column2)	22438.01	22035.50	4522.71	0.01	0.20	10633.50	10753.08	10633.50	959.72	0.00	0.09	100.00	100.00	0.00	11402.00	11804.51	14091069.00	12.18	13986.62	13792.00
9	3	1	5284.00	11844.00	172.65	0	Spot (Block9, Row1, Column3)	16086.57	14771.00	3425.09	0.04	0.21	10553.00	10656.71	10553.00	796.97	0.00	0.07	99.00	97.00	0.00	4218.00	5533.57	13400113.00	6.81	12078.46	12069.00
9	4	1	5571.00	11840.00	160.70	0	Spot (Block9, Row1, Column4)	18917.76	18424.00	3740.24	0.01	0.20	10716.00	10808.19	10716.00	806.13	0.00	0.07	100.00	99.00	0.00	7708.00	8201.76	13488364.00	10.06	12810.04	12883.00
9	5	1	5876.00	11839.00	151.55	0	Spot (Block9, Row1, Column5)	43694.74	43537.00	18620.31	0.00	0.43	11026.00	11114.32	11026.00	918.49	0.00	0.08	100.00	100.00	29.21	32511.00	32668.74	27527848.00	35.47	17516.69	17036.00
9	6	1	6174.00	11838.00	156.80	0	Spot (Block9, Row1, Column6)	34841.90	32764.00	13146.22	0.03	0.38	11293.00	11435.86	11293.00	1047.60	0.01	0.09	100.00	100.00	1.76	21471.00	23548.90	23727344.00	22.34	16633.36	16022.00
9	7	1	6481.00	11838.00	163.30	0	Spot (Block9, Row1, Column7)	59309.43	65535.00	10228.90	0.04	0.17	11529.00	11692.19	11529.00	1203.15	0.01	0.10	100.00	100.00	66.08	54006.00	47780.43	43533532.00	39.58	25573.39	24032.50
9	8	1	6783.00	11833.00	205.00	0	Spot (Block9, Row1, Column8)	14311.21	14094.00	1201.65	0.01	0.08	11700.00	11825.28	11700.00	964.09	0.00	0.08	94.00	63.00	0.00	2394.00	2611.21	17101892.00	2.58	12755.79	12660.50
9	1	2	4666.00	12145.00	211.50	0	Spot (Block9, Row2, Column1)	11803.61	11767.50	585.08	0.00	0.05	10296.00	10446.11	10296.00	780.01	0.01	0.07	88.00	44.00	0.00	1471.50	1507.61	15014186.00	1.74	11124.04	11010.50
9	2	2	4972.00	12142.00	129.50	0	Spot (Block9, Row2, Column2)	19897.61	20218.50	3300.97	0.01	0.17	10099.00	10191.46	10099.00	668.76	0.00	0.07	100.00	100.00	0.00	10119.50	9798.61	8914129.00	14.51	13208.10	13273.00
9	3	2	5281.00	12145.00	196.35	0	Spot (Block9, Row2, Column3)	12562.99	12477.00	990.41	0.00	0.08	10311.00	10378.74	10311.00	703.84	0.00	0.07	96.00	83.00	0.00	2166.00	2251.99	13693654.00	3.10	11339.55	11259.50
9	4	2	5574.00	12145.00	187.80	0	Spot (Block9, Row2, Column4)	15410.24	15495.00	1785.73	0.00	0.12	10446.00	10556.24	10446.00	746.68	0.00	0.07	100.00	99.00	0.00	5049.00	4964.24	15271545.00	6.50	12310.73	12341.00
9	5	2	5874.00	12141.00	179.75	0	Spot (Block9, Row2, Column5)	14281.43	14431.50	1147.46	0.00	0.08	10994.50	11314.91	10994.50	1385.38	0.01	0.12	97.00	67.00	0.00	3437.00	3286.93	12938978.00	2.14	12305.42	12378.00
9	6	2	6162.00	12130.00	166.50	0	Spot (Block9, Row2, Column6)	14394.14	14138.00	1403.52	0.01	0.10	11121.00	11478.90	11121.00	1444.66	0.01	0.13	90.00	53.00	0.00	3017.00	3273.14	11112278.00	2.02	12662.33	12696.00
9	7	2	6482.00	12140.00	193.95	0	Spot (Block9, Row2, Column7)	13857.48	13577.50	1625.35	0.01	0.12	10810.00	10919.60	10810.00	939.71	0.00	0.09	93.00	73.00	0.00	2767.50	3047.48	14744354.00	3.13	11851.15	11840.00
9	8	2	6808.00	12151.00	219.90	0	Spot (Block9, Row2, Column8)	13104.89	12775.00	2807.12	0.01	0.21	11291.00	11322.68	11291.00	798.33	0.00	0.07	73.00	46.00	0.07	1484.00	1813.89	18150268.00	2.23	11868.08	11766.50
9	1	3	4682.00	12444.00	148.85	0	Spot (Block9, Row3, Column1)	28838.43	27233.00	10515.22	0.02	0.36	10150.00	10274.00	10150.00	710.93	0.01	0.07	100.00	100.00	0.00	17083.00	18688.43	17447252.00	26.11	14470.36	14113.00
9	2	3	4979.00	12439.00	209.20	0	Spot (Block9, Row3, Column2)	12104.61	12000.00	805.79	0.00	0.07	9981.00	10063.18	9981.00	701.39	0.00	0.07	98.00	82.00	0.00	2019.00	2123.61	15046029.00	2.91	10829.70	10859.00
9	3	3	5269.00	12441.00	156.70	0	Spot (Block9, Row3, Column3)	20807.96	19172.50	6889.72	0.04	0.33	10268.00	10379.63	10268.00	888.85	0.00	0.09	100.00	100.00	0.15	8904.50	10539.96	14066177.00	11.73	12898.51	12750.50
9	4	3	5574.00	12440.00	150.00	0	Spot (Block9, Row3, Column4)	31413.53	29110.00	11412.96	0.03	0.36	10498.00	10587.72	10498.00	804.16	0.00	0.08	100.00	100.00	0.00	18612.00	20915.53	19193660.00	25.90	15318.08	14933.00
9	5	3	5882.00	12434.00	155.25	0	Spot (Block9, Row3, Column5)	18247.49	17225.00	3904.47	0.03	0.21	11459.00	11848.98	11459.00	1650.66	0.01	0.14	99.00	87.00	0.00	5766.00	6788.49	12043342.00	3.88	13788.37	13668.00
9	6	3	6178.00	12441.00	147.00	-50	Spot (Block9, Row3, Column6)	13373.22	13392.00	1055.59	0.00	0.08	11288.00	11722.72	11288.00	1752.13	0.02	0.15	61.00	9.00	0.00	2104.00	2085.22	7876829.00	0.94	13359.50	12964.00
9	7	3	6479.00	12439.00	152.30	0	Spot (Block9, Row3, Column7)	24262.74	22239.50	8628.81	0.04	0.36	10666.00	10753.40	10666.00	909.17	0.00	0.08	100.00	99.00	0.00	11573.50	13596.74	15479626.00	14.86	13728.77	13495.00
9	8	3	6783.00	12439.00	211.05	0	Spot (Block9, Row3, Column8)	13016.43	12933.00	834.87	0.00	0.06	11255.00	11306.43	11255.00	870.56	0.00	0.08	86.00	47.00	0.00	1678.00	1761.43	16543879.00	1.96	12010.90	12090.50
9	1	4	4677.00	12741.00	148.30	0	Spot (Block9, Row4, Column1)	30641.65	30062.00	10970.58	0.01	0.36	10115.00	10271.48	10115.00	770.72	0.01	0.08	100.00	100.00	0.17	19947.00	20526.65	18384988.00	26.43	14752.05	14420.00
9	2	4	4980.00	12742.00	216.45	0	Spot (Block9, Row4, Column2)	11663.27	11601.00	686.08	0.00	0.06	9939.00	10058.66	9939.00	756.67	0.01	0.08	93.00	60.00	0.00	1662.00	1724.27	15617113.00	2.12	10711.17	10693.00
9	3	4	5278.00	12740.00	153.75	0	Spot (Block9, Row4, Column3)	59503.30	65535.00	10279.60	0.04	0.17	10171.00	10306.11	10171.00	864.02	0.01	0.08	100.00	100.00	65.80	55364.00	49332.30	38796488.00	56.94	22647.55	21221.00
9	4	4	5571.00	12750.00	217.70	0	Spot (Block9, Row4, Column4)	12232.59	12116.50	790.59	0.00	0.06	10415.50	10547.79	10415.50	859.36	0.01	0.08	90.00	49.00	0.00	1701.00	1817.09	16562922.00	1.96	11025.67	10974.00
9	5	4	5881.00	12741.00	188.75	0	Spot (Block9, Row4, Column5)	15347.17	15073.00	1933.12	0.01	0.13	11070.00	11331.30	11070.00	1287.70	0.01	0.11	99.00	84.00	0.00	4003.00	4277.17	15454599.00	3.12	13136.75	13059.00
9	6	4	6179.00	12743.00	170.45	0	Spot (Block9, Row4, Column6)	14235.14	14115.00	1229.62	0.00	0.09	10781.00	10990.65	10781.00	1169.67	0.01	0.11	97.00	81.00	0.00	3334.00	3454.14	11501995.00	2.77	12826.37	12869.00
9	7	4	6475.00	12747.00	153.20	0	Spot (Block9, Row4, Column7)	33671.92	28630.00	15684.19	0.07	0.47	10679.00	10778.30	10679.00	894.31	0.00	0.08	100.00	100.00	3.73	17951.00	22992.92	21651064.00	25.60	15316.73	15016.00
9	8	4	6777.00	12743.00	164.55	0	Spot (Block9, Row4, Column8)	17726.86	17288.50	3174.42	0.01	0.18	11264.00	11344.79	11264.00	869.13	0.00	0.08	99.00	98.00	0.00	6024.50	6462.86	13295141.00	7.34	12976.38	12929.50
9	1	5	4681.00	13041.00	142.95	0	Spot (Block9, Row5, Column1)	33094.37	32217.50	9159.13	0.01	0.28	10088.00	10195.64	10088.00	693.44	0.00	0.07	100.00	100.00	0.00	22129.50	23006.37	18334278.00	33.02	16206.61	15932.50
9	2	5	4979.00	13040.00	210.70	0	Spot (Block9, Row5, Column2)	11971.72	11808.00	720.83	0.01	0.06	10027.00	10096.46	10027.00	612.01	0.00	0.06	98.00	87.00	0.00	1781.00	1944.72	15132258.00	3.06	10862.87	10813.00
9	3	5	5286.00	13044.00	205.25	0	Spot (Block9, Row5, Column3)	12767.93	12548.00	1107.00	0.01	0.09	10320.00	10452.50	10320.00	839.74	0.01	0.08	98.00	75.00	0.00	2228.00	2447.93	15257675.00	2.76	11477.60	11471.00
9	4	5	5573.00	13041.00	154.35	0	Spot (Block9, Row5, Column4)	23333.46	21204.50	7368.05	0.04	0.32	10609.50	10745.81	10609.50	993.11	0.01	0.09	100.00	100.00	0.00	10595.00	12723.96	15260084.00	12.67	13554.78	13349.00
9	5	5	5875.00	13039.00	161.40	0	Spot (Block9, Row5, Column5)	63797.68	65535.00	5697.00	0.01	0.09	11036.00	11319.40	11036.00	1409.49	0.01	0.12	100.00	100.00	87.66	54499.00	52761.68	45998572.00	37.23	25942.81	24425.50
9	6	5	6177.00	13041.00	190.45	0	Spot (Block9, Row5, Column6)	13612.90	13332.00	1531.56	0.01	0.11	10668.00	10750.89	10668.00	934.43	0.00	0.09	90.00	74.00	0.00	2664.00	2944.90	13966834.00	3.06	11608.92	11526.50
9	7	5	6484.00	13043.00	210.45	0	Spot (Block9, Row5, Column7)	12487.85	12340.00	935.30	0.01	0.07	10692.00	10806.85	10692.00	851.30	0.00	0.08	83.00	47.00	0.00	1648.00	1795.85	15747175.00	1.97	11304.63	11276.00
9	8	5	6778.00	13039.00	152.40	0	Spot (Block9, Row5, Column8)	49381.45	59041.00	18122.00	0.08	0.37	11178.00	11248.56	11178.00	909.79	0.00	0.08	100.00	100.00	45.54	47863.00	38203.45	31554972.00	41.91	19311.01	18402.00
9	1	6	4674.00	13340.00	214.60	0	Spot (Block9, Row6, Column1)	12171.07	12154.50	804.51	0.00	0.07	10058.00	10122.30	10058.00	563.18	0.00	0.06	99.00	89.00	0.00	2096.50	2113.07	15968444.00	3.64	11019.55	10973.00
9	2	6	4984.00	13340.00	207.20	0	Spot (Block9, Row6, Column2)	11886.27	11746.00	716.77	0.01	0.06	10136.00	10228.99	10136.00	766.55	0.00	0.07	94.00	55.00	0.00	1610.00	1750.27	14465596.00	2.16	11062.19	11098.00
9	3	6	5269.00	13339.00	148.05	0	Spot (Block9, Row6, Column3)	54753.61	65535.00	13914.85	0.08	0.25	10377.00	10503.44	10377.00	889.08	0.01	0.08	100.00	100.00	52.61	55158.00	44376.61	32469124.00	49.77	22054.74	21163.50
9	4	6	5580.00	13336.00	170.70	0	Spot (Block9, Row6, Column4)	16202.01	15926.00	2831.82	0.01	0.17	10631.00	10774.51	10631.00	1037.56	0.01	0.10	99.00	90.00	0.00	5295.00	5571.01	13139828.00	5.23	12187.60	12138.00
9	5	6	5876.00	13340.00	160.20	0	Spot (Block9, Row6, Column5)	64435.79	65535.00	4460.35	0.01	0.07	10788.00	11025.04	10788.00	1321.50	0.01	0.12	100.00	100.00	91.21	54747.00	53647.79	45427668.00	40.42	27778.89	25731.50
9	6	6	6174.00	13337.00	202.60	0	Spot (Block9, Row6, Column6)	13387.96	12946.00	1470.28	0.01	0.11	10622.00	10714.68	10622.00	951.15	0.00	0.09	95.00	64.00	0.00	2324.00	2765.96	15583581.00	2.81	11471.29	11599.50
9	7	6	6476.00	13339.00	148.85	0	Spot (Block9, Row6, Column7)	34583.68	32915.00	13144.37	0.02	0.38	10772.00	10865.83	10772.00	902.59	0.00	0.08	100.00	100.00	1.15	22143.00	23811.68	20992296.00	26.28	16186.09	16119.00
9	8	6	6783.00	13342.00	148.45	0	Spot (Block9, Row6, Column8)	44368.99	43629.50	18416.26	0.01	0.42	11197.00	11265.07	11197.00	948.54	0.00	0.08	100.00	99.00	28.64	32432.50	33171.99	26799024.00	34.90	18689.49	17683.50
9	1	7	4674.00	13643.00	214.35	0	Spot (Block9, Row7, Column1)	11834.19	11815.00	732.23	0.00	0.06	10033.00	10170.59	10033.00	774.23	0.01	0.08	94.00	59.00	0.00	1782.00	1801.19	15561957.00	2.15	10950.88	10961.50
9	2	7	4977.00	13648.00	200.65	0	Spot (Block9, Row7, Column2)	11972.59	11930.00	754.50	0.00	0.06	10058.00	10118.44	10058.00	588.03	0.00	0.06	98.00	82.00	0.00	1872.00	1914.59	13672694.00	3.15	10960.71	10994.00
9	3	7	5281.00	13643.00	211.45	0	Spot (Block9, Row7, Column3)	11976.15	11916.00	721.80	0.00	0.06	10339.00	10445.05	10339.00	911.49	0.00	0.09	83.00	37.00	0.00	1577.00	1637.15	15221692.00	1.68	11048.78	11057.00
9	4	7	5570.00	13643.00	211.80	0	Spot (Block9, Row7, Column4)	12127.02	12089.00	827.76	0.00	0.07	10382.00	10430.62	10382.00	775.34	0.00	0.07	86.00	58.00	0.00	1707.00	1745.02	15486202.00	2.19	11301.24	11243.50
9	5	7	5877.00	13640.00	195.20	0	Spot (Block9, Row7, Column5)	14911.03	14912.50	1776.15	0.00	0.12	10466.00	10539.96	10466.00	786.98	0.00	0.07	99.00	97.00	0.00	4446.50	4445.03	16044263.00	5.55	12300.60	12353.50
9	6	7	6174.00	13642.00	216.70	0	Spot (Block9, Row7, Column6)	12464.78	12437.50	763.02	0.00	0.06	10505.00	10612.07	10505.00	844.40	0.00	0.08	95.00	58.00	0.00	1932.50	1959.78	16702807.00	2.19	11268.63	11315.00
9	7	7	6473.00	13643.00	147.85	0	Spot (Block9, Row7, Column7)	45029.14	43981.00	15585.00	0.01	0.35	10714.00	10825.39	10714.00	918.17	0.00	0.08	100.00	100.00	20.47	33267.00	34315.14	27062636.00	37.25	19377.19	17818.00
9	8	7	6778.00	13641.00	147.00	-50	Spot (Block9, Row7, Column8)	11308.27	11295.00	751.36	0.00	0.07	11350.00	11413.19	11350.00	1024.98	0.00	0.09	10.00	0.00	0.00	-55.00	-41.73	6637954.00	-0.10	11112.97	11188.00
9	1	8	4669.00	13943.00	161.70	0	Spot (Block9, Row8, Column1)	64321.15	65535.00	4926.77	0.01	0.08	10488.00	10642.96	10488.00	946.47	0.01	0.09	100.00	100.00	92.13	55047.00	53833.15	46568968.00	56.71	27683.75	24632.00
9	2	8	4978.00	13940.00	206.65	0	Spot (Block9, Row8, Column2)	12681.16	12553.00	1153.11	0.00	0.09	10401.00	10523.71	10401.00	861.20	0.01	0.08	89.00	65.00	0.00	2152.00	2280.16	15407606.00	2.51	11182.43	11141.00
9	3	8	5270.00	13939.00	150.60	0	Spot (Block9, Row8, Column3)	27908.32	26129.00	10786.68	0.03	0.39	10458.00	10557.33	10458.00	809.14	0.00	0.08	100.00	100.00	0.00	15671.00	17450.32	17303154.00	21.44	14301.64	14092.00
9	4	8	5578.00	13943.00	194.65	0	Spot (Block9, Row8, Column4)	12986.31	12971.00	1272.80	0.00	0.10	10385.00	10466.17	10385.00	803.47	0.00	0.08	90.00	76.00	0.00	2586.00	2601.31	13934308.00	3.14	11301.29	11183.00
9	5	8	5866.00	13944.00	211.05	0	Spot (Block9, Row8, Column5)	12332.95	12248.00	861.50	0.00	0.07	10409.50	10482.27	10409.50	696.96	0.00	0.07	94.00	68.00	0.00	1838.50	1923.45	15625846.00	2.66	11200.49	11199.50
9	6	8	6180.00	13935.00	198.70	0	Spot (Block9, Row8, Column6)	13126.06	13028.00	1185.80	0.00	0.09	10549.00	10659.64	10549.00	761.75	0.00	0.07	94.00	80.00	0.00	2479.00	2577.06	14635557.00	3.24	11717.89	11651.00
9	7	8	6476.00	13942.00	149.75	0	Spot (Block9, Row8, Column7)	21667.98	21015.50	5376.29	0.01	0.25	10902.00	10949.15	10902.00	878.69	0.00	0.08	100.00	100.00	0.00	10113.50	10765.98	13304141.00	12.20	13753.14	13739.00
9	8	8	6769.00	13944.00	153.70	0	Spot (Block9, Row8, Column8)	25344.48	25174.00	6191.01	0.00	0.24	11527.50	11635.50	11527.50	1086.82	0.00	0.09	100.00	100.00	0.00	13646.50	13816.98	16499259.00	12.61	14708.17	14568.00
10	1	1	9178.00	11840.00	163.35	0	Spot (Block10, Row1, Column1)	63600.41	65535.00	5664.54	0.01	0.09	4672.00	4758.27	4672.00	477.46	0.01	0.10	100.00	100.00	82.14	60863.00	58928.41	47001164.00	123.24	20333.46	18468.50
10	2	1	9476.00	11845.00	176.20	0	Spot (Block10, Row1, Column2)	5682.83	5613.00	395.23	0.01	0.07	4590.00	4642.77	4590.00	354.47	0.00	0.08	99.00	82.00	0.00	1023.00	1092.83	4927015.00	2.93	5064.55	5062.00
10	3	1	9791.00	11837.00	211.95	0	Spot (Block10, Row1, Column3)	5264.72	5298.50	250.69	0.00	0.05	4641.00	4659.23	4641.00	214.45	0.00	0.05	93.00	76.00	0.00	657.50	623.72	6738837.00	2.82	4878.49	4836.00
10	4	1	10071.00	11838.00	196.20	0	Spot (Block10, Row1, Column4)	5763.28	5675.50	448.94	0.01	0.08	4728.00	4738.65	4728.00	221.33	0.00	0.05	99.00	93.00	0.00	947.50	1035.28	6270449.00	4.63	5133.40	5136.00
10	5	1	10385.00	11830.00	195.60	0	Spot (Block10, Row1, Column5)	5621.97	5623.00	311.25	0.00	0.06	4761.00	4774.35	4761.00	219.42	0.00	0.05	98.00	90.00	0.00	862.00	860.97	6099837.00	3.86	5076.57	5096.00
10	6	1	10673.00	11835.00	210.20	0	Spot (Block10, Row1, Column6)	5814.43	5699.00	466.38	0.01	0.08	4796.00	4795.07	4796.00	211.20	0.00	0.04	100.00	96.00	0.00	903.00	1018.43	7320369.00	4.83	5181.29	5177.00
10	7	1	10981.00	11838.00	207.40	0	Spot (Block10, Row1, Column7)	5914.99	5783.00	545.44	0.01	0.09	4840.00	4839.65	4840.00	177.05	0.00	0.04	99.00	96.00	0.00	943.00	1074.99	7257691.00	6.07	5171.88	5198.00
10	8	1	11280.00	11841.00	198.55	0	Spot (Block10, Row1, Column8)	5948.44	5961.00	345.62	0.00	0.06	4983.00	5007.42	4983.00	243.23	0.00	0.05	99.00	92.00	0.00	978.00	965.44	6614669.00	3.87	5354.86	5354.50
10	1	2	9171.00	12142.00	213.00	0	Spot (Block10, Row2, Column1)	5090.52	5101.00	191.39	0.00	0.04	4546.00	4600.19	4546.00	312.92	0.01	0.07	86.00	32.00	0.00	555.00	544.52	6566776.00	1.57	4769.99	4759.50
10	2	2	9469.00	12142.00	138.70	0	Spot (Block10, Row2, Column2)	5347.87	5356.00	193.47	0.00	0.04	4516.00	4550.50	4516.00	185.62	0.00	0.04	100.00	98.00	0.00	840.00	831.87	2775546.00	4.30	4966.44	4934.50
10	3	2	9787.00	12145.00	184.75	0	Spot (Block10, Row2, Column3)	5434.65	5409.00	245.84	0.00	0.05	4576.00	4592.71	4576.00	189.98	0.00	0.04	99.00	98.00	0.00	833.00	858.65	5211831.00	4.43	4960.42	4981.00
10	4	2	10079.00	12147.00	210.85	0	Spot (Block10, Row2, Column4)	5607.24	5633.00	259.77	0.00	0.05	4669.00	4700.10	4669.00	220.00	0.00	0.05	98.00	95.00	0.00	964.00	938.24	7098765.00	4.12	5036.14	5061.00
10	5	2	10385.00	12145.00	197.75	0	Spot (Block10, Row2, Column5)	6728.28	6707.00	569.28	0.00	0.08	4756.00	4763.23	4756.00	223.39	0.00	0.05	100.00	100.00	0.00	1951.00	1972.28	7434747.00	8.80	5514.98	5466.00
10	6	2	10677.00	12144.00	192.05	0	Spot (Block10, Row2, Column6)	5520.08	5525.00	243.99	0.00	0.04	4781.00	4777.97	4781.00	208.81	0.00	0.04	97.00	90.00	0.00	744.00	739.08	5762968.00	3.55	5218.43	5253.00
10	7	2	10975.00	12136.00	199.10	0	Spot (Block10, Row2, Column7)	5620.79	5604.00	445.65	0.00	0.08	4789.00	4785.56	4789.00	185.68	0.00	0.04	99.00	96.00	0.00	815.00	831.79	6312144.00	4.50	5123.30	5145.00
10	8	2	11284.00	12143.00	196.20	0	Spot (Block10, Row2, Column8)	5554.95	5554.50	287.78	0.00	0.05	4853.00	4857.61	4853.00	192.34	0.00	0.04	96.00	85.00	0.00	701.50	701.95	6032679.00	3.63	5183.00	5160.50
10	1	3	9186.00	12445.00	177.45	0	Spot (Block10, Row3, Column1)	5751.86	5683.00	460.41	0.01	0.08	4563.00	4579.72	4563.00	178.54	0.00	0.04	100.00	99.00	0.00	1120.00	1188.86	5067389.00	6.57	5038.10	5045.00
10	2	3	9480.00	12450.00	193.45	0	Spot (Block10, Row3, Column2)	5385.86	5366.00	236.49	0.00	0.04	4571.00	4588.88	4571.00	190.34	0.00	0.04	99.00	97.00	0.00	795.00	814.86	5649768.00	4.19	4948.87	4957.50
10	3	3	9765.00	12433.00	201.85	0	Spot (Block10, Row3, Column3)	5376.14	5361.00	287.21	0.00	0.05	4619.00	4652.98	4619.00	214.07	0.00	0.05	98.00	88.00	0.00	742.00	757.14	6209439.00	3.38	4930.50	4896.50
10	4	3	10080.00	12436.00	173.90	0	Spot (Block10, Row3, Column4)	6950.28	6779.50	1014.98	0.01	0.15	4687.00	4721.09	4687.00	199.57	0.00	0.04	100.00	100.00	0.00	2092.50	2263.28	5866034.00	11.17	5442.09	5432.00
10	5	3	10386.00	12440.00	196.25	0	Spot (Block10, Row3, Column5)	5733.47	5689.00	352.49	0.00	0.06	4781.00	4803.06	4781.00	190.60	0.00	0.04	99.00	97.00	0.00	908.00	952.47	6232282.00	4.88	5201.58	5187.50
10	6	3	10672.00	12442.00	197.35	0	Spot (Block10, Row3, Column6)	5568.88	5548.00	311.51	0.00	0.06	4758.00	4760.82	4758.00	187.75	0.00	0.04	99.00	93.00	0.00	790.00	810.88	6170318.00	4.30	5136.57	5121.50
10	7	3	10972.00	12447.00	211.05	0	Spot (Block10, Row3, Column7)	5238.30	5235.50	230.54	0.00	0.04	4709.00	4712.91	4709.00	190.01	0.00	0.04	92.00	74.00	0.00	526.50	529.30	6663114.00	2.77	4916.58	4901.50
10	8	3	11277.00	12438.00	193.60	0	Spot (Block10, Row3, Column8)	5536.70	5546.00	208.28	0.00	0.04	4784.00	4804.75	4784.00	220.39	0.00	0.05	98.00	92.00	0.00	762.00	752.70	5857830.00	3.32	5142.28	5129.50
10	1	4	9179.00	12741.00	171.65	0	Spot (Block10, Row4, Column1)	6754.58	6604.50	1006.61	0.01	0.15	4551.00	4566.77	4551.00	194.13	0.00	0.04	100.00	100.00	0.00	2053.50	2203.58	5565778.00	11.27	5200.24	5199.00
10	2	4	9479.00	12744.00	204.65	0	Spot (Block10, Row4, Column2)	5504.66	5515.00	237.03	0.00	0.04	4628.00	4649.78	4628.00	226.55	0.00	0.05	99.00	94.00	0.00	887.00	876.66	6578067.00	3.77	5049.24	5014.50
10	3	4	9778.00	12740.00	154.30	0	Spot (Block10, Row4, Column3)	11070.30	11135.00	2697.42	0.00	0.24	4615.00	4644.61	4615.00	245.16	0.00	0.05	100.00	100.00	0.00	6520.00	6455.30	7239977.00	26.21	6429.16	6384.00
10	4	4	10064.00	12742.00	202.50	0	Spot (Block10, Row4, Column4)	5247.58	5218.00	268.41	0.00	0.05	4583.00	4611.33	4583.00	235.89	0.00	0.05	95.00	76.00	0.00	635.00	664.58	6102940.00	2.70	4891.69	4842.50
10	5	4	10372.00	12740.00	199.05	0	Spot (Block10, Row4, Column5)	5537.77	5526.00	303.27	0.00	0.05	4659.50	4671.25	4659.50	213.80	0.00	0.05	99.00	93.00	0.00	866.50	878.27	6218911.00	4.05	5100.26	5056.00
10	6	4	10679.00	12739.00	191.80	0	Spot (Block10, Row4, Column6)	7228.45	7211.50	660.45	0.00	0.09	4673.00	4685.35	4673.00	190.04	0.00	0.04	100.00	100.00	0.00	2538.50	2555.45	7503127.00	13.38	5584.67	5538.50
10	7	4	10975.00	12741.00	183.40	0	Spot (Block10, Row4, Column7)	5547.91	5610.00	299.06	0.00	0.05	4664.00	4685.74	4664.00	193.61	0.00	0.04	100.00	95.00	0.00	946.00	883.91	5264966.00	4.45	5082.11	5060.00
10	8	4	11276.00	12747.00	167.00	0	Spot (Block10, Row4, Column8)	6746.52	6725.00	639.27	0.00	0.09	4826.00	4833.74	4826.00	222.21	0.00	0.05	100.00	99.00	0.00	1899.00	1920.52	5208315.00	8.61	5483.18	5460.00
10	1	5	9180.00	13043.00	165.40	0	Spot (Block10, Row5, Column1)	6985.21	6738.00	1162.05	0.02	0.17	4473.00	4499.19	4473.00	201.81	0.00	0.04	100.00	100.00	0.00	2265.00	2512.21	5315742.00	12.32	5233.19	5234.00
10	2	5	9479.00	13047.00	199.90	0	Spot (Block10, Row5, Column2)	5562.47	5546.00	339.26	0.00	0.06	4577.00	4589.76	4577.00	185.31	0.00	0.04	100.00	97.00	0.00	969.00	985.47	6307846.00	5.25	5018.47	5023.00
10	3	5	9778.00	13038.00	207.30	0	Spot (Block10, Row5, Column3)	5547.71	5522.50	311.81	0.00	0.06	4590.00	4605.23	4590.00	212.41	0.00	0.05	98.00	96.00	0.00	932.50	957.71	6757115.00	4.44	5018.37	5035.00
10	4	5	10053.00	13044.00	161.45	0	Spot (Block10, Row5, Column4)	5543.52	5576.00	330.50	0.00	0.06	4559.00	4612.04	4559.00	673.05	0.01	0.15	80.00	13.00	0.00	1017.00	984.52	4013511.00	1.38	5138.67	5037.50
10	5	5	10378.00	13041.00	153.30	0	Spot (Block10, Row5, Column5)	10837.21	10677.00	2942.09	0.01	0.27	4639.00	4707.44	4639.00	665.85	0.01	0.14	100.00	100.00	0.00	6038.00	6198.21	6935811.00	9.21	6325.52	6344.00
10	6	5	10680.00	13046.00	203.25	0	Spot (Block10, Row5, Column6)	5484.35	5410.00	328.51	0.01	0.06	4693.00	4708.01	4693.00	206.55	0.00	0.04	99.00	93.00	0.00	717.00	791.35	6444111.00	3.76	5027.57	5018.50
10	7	5	10975.00	13044.00	193.20	0	Spot (Block10, Row5, Column7)	5590.90	5525.50	336.26	0.01	0.06	4700.00	4714.53	4700.00	183.40	0.00	0.04	99.00	98.00	0.00	825.50	890.90	5903992.00	4.78	5089.19	5077.00
10	8	5	11282.00	13036.00	183.55	0	Spot (Block10, Row5, Column8)	5847.96	5778.50	415.49	0.01	0.07	4781.00	4807.09	4781.00	212.62	0.00	0.04	99.00	94.00	0.00	997.50	1066.96	5520478.00	4.90	5219.64	5218.00
10	1	6	9193.00	13344.00	224.70	0	Spot (Block10, Row6, Column1)	5139.64	5120.00	286.74	0.00	0.06	4380.00	4396.68	4380.00	205.90	0.00	0.05	98.00	88.00	0.00	740.00	759.64	7447336.00	3.61	4680.17	4677.50
10	2	6	9479.00	13341.00	208.95	0	Spot (Block10, Row6, Column2)	5435.45	5437.00	272.91	0.00	0.05	4505.00	4527.41	4505.00	191.09	0.00	0.04	99.00	98.00	0.00	932.00	930.45	6745396.00	4.75	4859.46	4898.00
10	3	6	9773.00	13340.00	172.05	0	Spot (Block10, Row6, Column3)	6649.99	6587.00	1022.52	0.00	0.15	4547.00	4572.19	4547.00	184.67	0.00	0.04	100.00	100.00	0.00	2040.00	2102.99	5499542.00	11.25	5233.90	5220.50
10	4	6	10080.00	13343.00	188.60	0	Spot (Block10, Row6, Column4)	5592.51	5544.00	419.67	0.00	0.08	4591.00	4637.38	4591.00	664.75	0.00	0.14	75.00	24.00	0.00	953.00	1001.51	5614879.00	1.44	4981.97	4986.00
10	5	6	10378.00	13340.00	157.10	0	Spot (Block10, Row6, Column5)	7144.22	7039.50	1008.06	0.01	0.14	4635.00	4681.87	4635.00	667.04	0.00	0.14	98.00	85.00	0.00	2404.50	2509.22	4843781.00	3.69	5410.53	5390.00
10	6	6	10680.00	13345.00	197.30	0	Spot (Block10, Row6, Column6)	5486.19	5447.00	278.75	0.00	0.05	4662.00	4668.22	4662.00	198.50	0.00	0.04	99.00	94.00	0.00	785.00	824.19	6040297.00	4.12	5075.64	5049.00
10	7	6	10977.00	13342.00	189.15	0	Spot (Block10, Row6, Column7)	5519.28	5497.50	330.54	0.00	0.06	4650.00	4656.25	4650.00	222.80	0.00	0.05	99.00	89.00	0.00	847.50	869.28	5607586.00	3.87	5057.65	5041.00
10	8	6	11281.00	13346.00	193.60	0	Spot (Block10, Row6, Column8)	5345.78	5308.00	326.04	0.00	0.06	4672.00	4689.07	4672.00	217.90	0.00	0.05	95.00	73.00	0.00	636.00	673.78	5650491.00	3.01	4990.98	4971.00
10	1	7	9180.00	13643.00	213.25	0	Spot (Block10, Row7, Column1)	4977.56	4943.00	292.42	0.00	0.06	4247.00	4306.52	4247.00	419.90	0.01	0.10	86.00	34.00	0.00	696.00	730.56	6475799.00	1.60	4496.96	4517.00
10	2	7	9491.00	13636.00	202.35	0	Spot (Block10, Row7, Column2)	5118.97	5087.00	292.20	0.00	0.06	4399.00	4411.25	4399.00	202.26	0.00	0.05	96.00	86.00	0.00	688.00	719.97	5932881.00	3.50	4705.78	4697.00
10	3	7	9782.00	13642.00	193.35	0	Spot (Block10, Row7, Column3)	5176.99	5192.00	228.32	0.00	0.04	4455.00	4473.54	4455.00	211.68	0.00	0.05	99.00	87.00	0.00	737.00	721.99	5425481.00	3.32	4887.95	4861.00
10	4	7	10078.00	13636.00	211.85	0	Spot (Block10, Row7, Column4)	5254.84	5232.50	238.95	0.00	0.05	4495.00	4511.05	4495.00	195.02	0.00	0.04	99.00	96.00	0.00	737.50	759.84	6715684.00	3.81	4852.32	4845.00
10	5	7	10374.00	13631.00	200.15	0	Spot (Block10, Row7, Column5)	5266.53	5299.50	277.62	0.00	0.05	4527.00	4532.78	4527.00	219.26	0.00	0.05	97.00	83.00	0.00	772.50	739.53	5982782.00	3.35	4861.78	4843.00
10	6	7	10674.00	13636.00	195.50	0	Spot (Block10, Row7, Column6)	5347.91	5344.00	275.17	0.00	0.05	4475.00	4480.85	4475.00	233.35	0.00	0.05	98.00	91.00	0.00	869.00	872.91	5759701.00	3.72	4907.84	4907.00
10	7	7	10963.00	13635.00	196.85	0	Spot (Block10, Row7, Column7)	5277.46	5230.00	300.86	0.00	0.06	4467.00	4468.91	4467.00	227.11	0.00	0.05	98.00	90.00	0.00	763.00	810.46	5778816.00	3.56	4792.04	4777.00
10	8	7	11284.00	13638.00	132.50	0	Spot (Block10, Row7, Column8)	8774.68	8770.00	1052.96	0.00	0.12	4582.00	4589.84	4582.00	257.50	0.00	0.06	100.00	100.00	0.00	4188.00	4192.68	4150425.00	16.25	5947.36	5823.00
10	1	8	9173.00	13942.00	156.45	0	Spot (Block10, Row8, Column1)	64391.67	65535.00	4834.23	0.01	0.08	4234.00	4326.04	4234.00	524.24	0.01	0.12	100.00	100.00	91.64	61301.00	60157.67	43142820.00	114.58	22877.04	19446.50
10	2	8	9473.00	13936.00	215.30	0	Spot (Block10, Row8, Column2)	4955.66	4945.00	285.51	0.00	0.06	4308.00	4365.22	4308.00	421.70	0.01	0.10	76.00	26.00	0.00	637.00	647.66	6556334.00	1.40	4550.31	4499.00
10	3	8	9777.00	13943.00	175.15	0	Spot (Block10, Row8, Column3)	5327.91	5310.00	405.01	0.00	0.08	4357.00	4374.92	4357.00	200.12	0.00	0.05	99.00	95.00	0.00	953.00	970.91	4539377.00	4.76	4737.54	4763.50
10	4	8	10082.00	13937.00	184.70	0	Spot (Block10, Row8, Column4)	5284.23	5233.50	373.84	0.00	0.07	4416.00	4439.39	4416.00	194.50	0.00	0.04	98.00	90.00	0.00	817.50	868.23	5041151.00	4.34	4774.65	4720.00
10	5	8	10375.00	13939.00	205.70	0	Spot (Block10, Row8, Column5)	5063.02	5033.00	278.68	0.00	0.06	4472.00	4505.21	4472.00	243.02	0.00	0.05	91.00	62.00	0.00	561.00	591.02	6106004.00	2.30	4695.21	4710.00
10	6	8	10674.00	13939.00	197.35	0	Spot (Block10, Row8, Column6)	5339.62	5326.00	380.64	0.00	0.07	4465.00	4493.86	4465.00	263.49	0.00	0.06	96.00	80.00	0.00	861.00	874.62	5878921.00	3.21	4762.19	4716.50
10	7	8	10972.00	13942.00	185.90	0	Spot (Block10, Row8, Column7)	5285.92	5261.00	315.65	0.00	0.06	4515.00	4552.18	4515.00	297.93	0.00	0.07	96.00	66.00	0.00	746.00	770.92	5116773.00	2.46	4806.23	4774.00
10	8	8	11269.00	13946.00	148.55	0	Spot (Block10, Row8, Column8)	16001.69	15596.50	5130.03	0.01	0.32	4693.00	4744.65	4693.00	336.92	0.00	0.07	100.00	100.00	0.00	10903.50	11308.69	9601016.00	33.41	7760.17	7159.00
11	1	1	13680.00	11840.00	165.10	0	Spot (Block11, Row1, Column1)	63698.12	65535.00	4818.27	0.01	0.08	8431.00	8518.04	8431.00	784.20	0.00	0.09	100.00	100.00	80.50	57104.00	55267.12	48028856.00	70.36	25221.62	23907.00
11	2	1	13983.00	11842.00	192.05	0	Spot (Block11, Row1, Column2)	9914.70	9612.00	1383.88	0.01	0.14	8163.50	8225.17	8163.50	624.27	0.00	0.08	90.00	58.00	0.00	1448.50	1751.20	10301370.00	2.71	8878.56	8855.00
11	3	1	14283.00	11839.00	195.65	0	Spot (Block11, Row1, Column3)	9450.22	9369.50	608.74	0.00	0.06	8062.00	8071.52	8062.00	484.53	0.00	0.06	95.00	70.00	0.00	1307.50	1388.22	10225141.00	2.85	8762.27	8686.00
11	4	1	14572.00	11840.00	190.05	0	Spot (Block11, Row1, Column4)	9742.00	9685.50	797.17	0.00	0.08	7922.00	7946.78	7922.00	508.10	0.00	0.06	98.00	84.00	0.00	1763.50	1820.00	9897870.00	3.53	8635.84	8649.50
11	5	1	14879.00	11834.00	198.90	0	Spot (Block11, Row1, Column5)	9415.30	9342.50	669.03	0.00	0.07	7943.50	7987.99	7943.50	521.21	0.00	0.07	95.00	70.00	0.00	1399.00	1471.80	10488642.00	2.74	8536.87	8467.00
11	6	1	15185.00	11832.00	208.90	0	Spot (Block11, Row1, Column6)	9568.17	9498.00	571.59	0.00	0.06	8148.00	8184.93	8148.00	516.82	0.00	0.06	96.00	72.00	0.00	1350.00	1420.17	11874097.00	2.68	8751.42	8729.00
11	7	1	15492.00	11841.00	199.70	0	Spot (Block11, Row1, Column7)	10198.38	10108.50	824.42	0.00	0.08	8352.00	8378.97	8352.00	515.56	0.00	0.06	98.00	81.00	0.00	1756.50	1846.38	11564965.00	3.53	9129.10	9127.50
11	8	1	15792.00	11834.00	213.25	0	Spot (Block11, Row1, Column8)	10618.28	10533.50	870.10	0.00	0.08	8817.00	8882.19	8817.00	703.17	0.00	0.08	90.00	63.00	0.00	1716.50	1801.28	13803768.00	2.47	9461.17	9424.50
11	1	2	13671.00	12145.00	213.95	0	Spot (Block11, Row2, Column1)	9309.61	9208.00	640.51	0.00	0.07	8051.00	8156.90	8051.00	630.12	0.01	0.08	82.00	45.00	0.00	1157.00	1258.61	12167658.00	1.83	8490.88	8507.00
11	2	2	13974.00	12138.00	160.10	0	Spot (Block11, Row2, Column2)	9426.58	9332.50	602.68	0.00	0.06	8019.00	8058.67	8019.00	453.53	0.00	0.06	95.00	79.00	0.00	1313.50	1407.58	6655168.00	3.02	8623.52	8612.00
11	3	2	14280.00	12138.00	195.75	0	Spot (Block11, Row2, Column3)	9685.13	9661.00	722.03	0.00	0.07	7971.50	7996.06	7971.50	468.25	0.00	0.06	97.00	85.00	0.00	1689.50	1713.63	10459937.00	3.61	8773.40	8674.50
11	4	2	14574.00	12141.00	194.00	0	Spot (Block11, Row2, Column4)	9383.61	9286.00	599.98	0.00	0.06	7820.00	7846.21	7820.00	455.38	0.00	0.06	99.00	88.00	0.00	1466.00	1563.61	10021691.00	3.38	8599.34	8582.00
11	5	2	14889.00	12136.00	189.85	0	Spot (Block11, Row2, Column5)	11199.25	11000.50	1531.44	0.01	0.14	7789.00	7826.27	7789.00	440.47	0.00	0.06	100.00	100.00	0.00	3211.50	3410.25	11378434.00	7.66	9015.53	9087.00
11	6	2	15184.00	12144.00	189.25	0	Spot (Block11, Row2, Column6)	9786.32	9710.00	739.96	0.00	0.08	8000.00	8040.43	8000.00	477.00	0.00	0.06	99.00	87.00	0.00	1710.00	1786.32	9815682.00	3.66	8742.26	8700.00
11	7	2	15483.00	12138.00	208.45	0	Spot (Block11, Row2, Column7)	9529.42	9444.00	644.31	0.00	0.07	8166.00	8227.09	8166.00	498.42	0.00	0.06	92.00	73.00	0.00	1278.00	1363.42	11826014.00	2.61	8741.12	8749.00
11	8	2	15785.00	12140.00	204.50	0	Spot (Block11, Row2, Column8)	9842.58	9776.50	674.49	0.00	0.07	8488.50	8525.69	8488.50	579.54	0.00	0.07	87.00	55.00	0.00	1288.00	1354.08	11732356.00	2.27	8995.88	8848.00
11	1	3	13677.00	12442.00	191.30	0	Spot (Block11, Row3, Column1)	10172.51	10160.00	951.29	0.00	0.09	8041.00	8082.99	8041.00	460.60	0.00	0.06	97.00	87.00	0.00	2119.00	2131.51	10498029.00	4.54	8928.70	8952.00
11	2	3	13984.00	12441.00	201.00	0	Spot (Block11, Row3, Column2)	10063.29	9966.00	698.07	0.00	0.07	8114.00	8162.87	8114.00	478.36	0.00	0.06	98.00	93.00	0.00	1852.00	1949.29	11512400.00	3.97	9041.94	9019.00
11	3	3	14269.00	12433.00	196.15	0	Spot (Block11, Row3, Column3)	10090.70	10023.00	756.75	0.00	0.07	8113.00	8162.95	8113.00	495.67	0.00	0.06	98.00	92.00	0.00	1910.00	1977.70	10948409.00	3.89	8984.31	8899.00
11	4	3	14588.00	12445.00	206.65	0	Spot (Block11, Row3, Column4)	9663.40	9694.00	685.91	0.00	0.07	8035.00	8092.64	8035.00	478.06	0.00	0.06	97.00	80.00	0.00	1659.00	1628.40	11760357.00	3.29	8739.44	8697.00
11	5	3	14881.00	12441.00	190.45	0	Spot (Block11, Row3, Column5)	10224.42	9835.50	1902.44	0.02	0.19	8065.00	8102.02	8065.00	473.39	0.00	0.06	99.00	95.00	0.00	1770.50	2159.42	10490259.00	4.48	8947.14	8953.00
11	6	3	15187.00	12442.00	193.50	0	Spot (Block11, Row3, Column6)	9858.89	9794.50	714.32	0.00	0.07	8134.00	8173.21	8134.00	476.03	0.00	0.06	96.00	84.00	0.00	1660.50	1724.89	10351836.00	3.54	8904.96	8912.00
11	7	3	15478.00	12441.00	198.55	0	Spot (Block11, Row3, Column7)	9643.15	9525.50	626.05	0.01	0.06	8235.00	8291.73	8235.00	495.43	0.00	0.06	95.00	73.00	0.00	1290.50	1408.15	10800329.00	2.73	9015.84	8976.50
11	8	3	15786.00	12440.00	198.50	0	Spot (Block11, Row3, Column8)	9914.89	9839.50	679.74	0.00	0.07	8505.00	8549.93	8505.00	554.47	0.00	0.06	92.00	61.00	0.00	1334.50	1409.89	11025355.00	2.46	9048.91	9034.50
11	1	4	13683.00	12740.00	202.50	0	Spot (Block11, Row4, Column1)	9792.41	9721.00	754.53	0.00	0.08	8052.00	8105.29	8052.00	473.63	0.00	0.06	97.00	84.00	0.00	1669.00	1740.41	11408160.00	3.56	8727.23	8682.50
11	2	4	13983.00	12733.00	212.25	0	Spot (Block11, Row4, Column2)	10052.93	10057.00	671.06	0.00	0.07	8200.00	8248.80	8200.00	496.90	0.00	0.06	98.00	91.00	0.00	1857.00	1852.93	12897908.00	3.63	9033.85	9056.00
11	3	4	14283.00	12740.00	177.70	0	Spot (Block11, Row4, Column3)	11497.11	11589.50	1230.74	0.00	0.11	8206.00	8260.04	8206.00	509.39	0.00	0.06	100.00	98.00	0.00	3383.50	3291.11	10186441.00	6.35	9522.84	9462.00
11	4	4	14578.00	12742.00	215.00	0	Spot (Block11, Row4, Column4)	9886.37	9744.00	673.93	0.01	0.07	8213.50	8281.67	8213.50	521.92	0.00	0.06	97.00	82.00	0.00	1530.50	1672.87	13020353.00	3.07	8893.71	8900.50
11	5	4	14864.00	12739.00	189.90	0	Spot (Block11, Row4, Column5)	11367.64	10566.00	4538.24	0.03	0.40	8315.00	8383.21	8315.00	537.26	0.00	0.06	99.00	93.00	0.39	2251.00	3052.64	11572254.00	5.55	9482.41	9466.50
11	6	4	15176.00	12739.00	199.15	0	Spot (Block11, Row4, Column6)	11473.89	11421.50	979.85	0.00	0.09	8300.00	8346.46	8300.00	505.03	0.00	0.06	100.00	99.00	0.00	3121.50	3173.89	12873708.00	6.19	9456.68	9441.50
11	7	4	15475.00	12745.00	192.00	0	Spot (Block11, Row4, Column7)	10414.27	10229.50	857.22	0.01	0.08	8302.00	8363.37	8302.00	495.65	0.00	0.06	100.00	92.00	0.00	1927.50	2112.27	10872495.00	4.14	9200.05	9135.00
11	8	4	15783.00	12743.00	191.65	0	Spot (Block11, Row4, Column8)	10644.31	10549.50	1009.55	0.00	0.09	8563.00	8602.26	8563.00	571.97	0.00	0.07	96.00	77.00	0.00	1986.50	2081.31	11048796.00	3.57	9294.41	9331.50
11	1	5	13682.00	13036.00	185.90	0	Spot (Block11, Row5, Column1)	10590.76	10364.00	1080.98	0.01	0.10	8006.00	8061.11	8006.00	489.75	0.00	0.06	99.00	96.00	0.00	2358.00	2584.76	10336583.00	5.17	9024.43	9033.00
11	2	5	13986.00	13038.00	193.65	0	Spot (Block11, Row5, Column2)	10068.85	9916.00	834.51	0.01	0.08	8116.00	8159.92	8116.00	500.04	0.00	0.06	99.00	92.00	0.00	1800.00	1952.85	10683050.00	3.82	9054.88	9069.50
11	3	5	14278.00	13039.00	198.30	0	Spot (Block11, Row5, Column3)	10191.94	10086.50	827.23	0.00	0.08	8197.00	8231.57	8197.00	496.43	0.00	0.06	98.00	90.00	0.00	1889.50	1994.94	11353816.00	3.95	9118.61	9081.00
11	4	5	14580.00	13040.00	195.15	0	Spot (Block11, Row5, Column4)	10048.21	9971.00	766.04	0.00	0.08	8286.00	8338.13	8286.00	534.98	0.00	0.06	94.00	83.00	0.00	1685.00	1762.21	10862120.00	3.20	9185.03	9309.00
11	5	5	14878.00	13035.00	173.60	0	Spot (Block11, Row5, Column5)	12077.61	11982.00	1537.76	0.00	0.13	8433.50	8488.46	8433.50	559.52	0.00	0.07	99.00	96.00	0.00	3548.50	3644.11	10133118.00	6.41	9731.77	9725.00
11	6	5	15180.00	13038.00	194.85	0	Spot (Block11, Row5, Column6)	10360.60	10292.00	864.30	0.00	0.08	8364.00	8420.79	8364.00	516.55	0.00	0.06	98.00	86.00	0.00	1928.00	1996.60	11127281.00	3.76	9255.03	9184.00
11	7	5	15478.00	13044.00	196.50	0	Spot (Block11, Row5, Column7)	10145.67	10110.00	748.61	0.00	0.07	8343.00	8384.94	8343.00	527.79	0.00	0.06	97.00	85.00	0.00	1767.00	1802.67	11068925.00	3.34	9228.89	9210.50
11	8	5	15779.00	13039.00	167.25	0	Spot (Block11, Row5, Column8)	11246.72	10999.00	1248.04	0.01	0.11	8519.00	8556.92	8519.00	567.42	0.00	0.07	98.00	95.00	0.00	2480.00	2727.72	8738700.00	4.74	9587.96	9635.00
11	1	6	13674.00	13343.00	207.20	0	Spot (Block11, Row6, Column1)	9838.35	9671.50	754.55	0.01	0.08	7979.50	8022.37	7979.50	492.15	0.00	0.06	98.00	89.00	0.00	1692.00	1858.85	12042141.00	3.69	8744.85	8693.50
11	2	6	13988.00	13332.00	212.60	0	Spot (Block11, Row6, Column2)	9687.98	9608.50	705.68	0.00	0.07	7952.00	8013.13	7952.00	509.02	0.00	0.06	98.00	83.00	0.00	1656.50	1735.98	12458746.00	3.29	8809.57	8785.00
11	3	6	14274.00	13334.00	201.85	0	Spot (Block11, Row6, Column3)	9910.55	9754.50	833.95	0.01	0.08	8093.00	8145.80	8093.00	500.62	0.00	0.06	98.00	86.00	0.00	1661.50	1817.55	11476417.00	3.53	8844.25	8822.00
11	4	6	14586.00	13338.00	194.25	0	Spot (Block11, Row6, Column4)	10122.05	10111.00	727.72	0.00	0.07	8210.00	8262.96	8210.00	534.70	0.00	0.06	98.00	87.00	0.00	1901.00	1912.05	10820475.00	3.48	9233.45	9201.00
11	5	6	14881.00	13336.00	191.70	0	Spot (Block11, Row6, Column5)	11020.47	10807.00	1246.75	0.01	0.11	8341.00	8365.03	8341.00	557.04	0.00	0.07	99.00	91.00	0.00	2466.00	2679.47	11406187.00	4.77	9296.99	9246.00
11	6	6	15182.00	13338.00	206.70	0	Spot (Block11, Row6, Column6)	9943.97	9880.50	787.32	0.00	0.08	8313.00	8343.96	8313.00	495.94	0.00	0.06	97.00	75.00	0.00	1567.50	1630.97	12071974.00	3.23	8956.11	8963.00
11	7	6	15483.00	13335.00	188.75	0	Spot (Block11, Row6, Column7)	10102.48	10044.00	763.02	0.00	0.08	8297.00	8323.34	8297.00	495.31	0.00	0.06	96.00	88.00	0.00	1747.00	1805.48	10163097.00	3.59	9161.44	9154.00
11	8	6	15791.00	13339.00	196.70	0	Spot (Block11, Row6, Column8)	9639.14	9574.50	705.53	0.00	0.07	8475.00	8514.48	8475.00	587.89	0.00	0.07	81.00	44.00	0.00	1099.50	1164.14	10564495.00	1.91	8857.89	8789.00
11	1	7	13679.00	13640.00	199.85	0	Spot (Block11, Row7, Column1)	9447.15	9430.00	703.33	0.00	0.07	7905.00	7971.08	7905.00	639.25	0.00	0.08	91.00	62.00	0.00	1525.00	1542.15	10665831.00	2.31	8601.70	8492.00
11	2	7	13988.00	13638.00	213.20	0	Spot (Block11, Row7, Column2)	9390.76	9348.00	656.24	0.00	0.07	7922.00	7960.70	7922.00	518.07	0.00	0.07	93.00	69.00	0.00	1426.00	1468.76	12170423.00	2.76	8425.45	8374.50
11	3	7	14281.00	13635.00	211.25	0	Spot (Block11, Row7, Column3)	9701.59	9669.00	728.90	0.00	0.08	8068.00	8125.82	8068.00	557.63	0.00	0.07	96.00	72.00	0.00	1601.00	1633.59	12359830.00	2.83	8852.17	8921.50
11	4	7	14578.00	13643.00	208.10	0	Spot (Block11, Row7, Column4)	9713.61	9657.00	678.07	0.00	0.07	8078.50	8138.21	8078.50	586.07	0.00	0.07	94.00	72.00	0.00	1578.50	1635.11	11986590.00	2.69	8823.21	8833.00
11	5	7	14877.00	13641.00	223.90	0	Spot (Block11, Row7, Column5)	9587.91	9583.50	621.26	0.00	0.06	8134.00	8171.28	8134.00	575.64	0.00	0.07	92.00	66.00	0.00	1449.50	1453.91	13749060.00	2.46	8679.62	8627.00
11	6	7	15183.00	13641.00	202.95	0	Spot (Block11, Row7, Column6)	10194.74	10134.00	833.01	0.00	0.08	8187.00	8231.63	8187.00	531.57	0.00	0.06	99.00	89.00	0.00	1947.00	2007.74	11897265.00	3.69	9083.73	8932.50
11	7	7	15474.00	13638.00	203.15	0	Spot (Block11, Row7, Column7)	9832.90	9701.00	806.73	0.01	0.08	8255.00	8300.49	8255.00	526.40	0.00	0.06	92.00	68.00	0.00	1446.00	1577.90	11543829.00	2.91	8926.30	8875.00
11	8	7	15782.00	13639.00	147.00	-50	Spot (Block11, Row7, Column8)	8555.22	8529.00	550.76	0.00	0.06	8500.00	8568.06	8500.00	626.37	0.00	0.07	19.00	0.00	0.00	29.00	55.22	5039025.00	-0.02	8580.37	8532.00
11	1	8	13674.00	13943.00	159.20	0	Spot (Block11, Row8, Column1)	64248.61	65535.00	5353.45	0.01	0.08	8021.00	8117.13	8021.00	777.15	0.01	0.10	100.00	100.00	91.57	57514.00	56227.61	44974456.00	72.23	26328.97	21667.00
11	2	8	13983.00	13946.00	206.30	0	Spot (Block11, Row8, Column2)	9264.31	9194.00	673.83	0.00	0.07	8005.00	8079.46	8005.00	676.61	0.00	0.08	81.00	42.00	0.00	1189.00	1259.31	11228343.00	1.75	8577.37	8515.00
11	3	8	14276.00	13938.00	186.65	0	Spot (Block11, Row8, Column3)	9922.81	9767.00	945.74	0.01	0.10	8047.00	8082.66	8047.00	600.53	0.00	0.07	94.00	73.00	0.00	1720.00	1875.81	9704507.00	3.06	8931.85	8910.50
11	4	8	14585.00	13938.00	182.40	0	Spot (Block11, Row8, Column4)	10017.05	9929.50	886.20	0.00	0.09	8029.00	8069.63	8029.00	598.78	0.00	0.07	96.00	78.00	0.00	1900.50	1988.05	9375957.00	3.25	8725.08	8679.00
11	5	8	14871.00	13937.00	212.90	0	Spot (Block11, Row8, Column5)	9314.64	9251.50	741.58	0.00	0.08	8013.00	8064.79	8013.00	584.34	0.00	0.07	80.00	54.00	0.00	1238.50	1301.64	12053139.00	2.14	8409.66	8356.00
11	6	8	15187.00	13935.00	194.00	0	Spot (Block11, Row8, Column6)	10639.72	10082.00	2525.29	0.02	0.24	8117.00	8192.99	8117.00	601.70	0.00	0.07	99.00	89.00	0.00	1965.00	2522.72	11278101.00	4.07	9203.32	9150.50
11	7	8	15481.00	13941.00	188.45	0	Spot (Block11, Row8, Column7)	10103.35	9959.00	812.99	0.01	0.08	8326.00	8417.16	8326.00	625.20	0.00	0.07	98.00	66.00	0.00	1633.00	1777.35	10133662.00	2.70	9135.68	9065.00
11	8	8	15773.00	13941.00	154.45	0	Spot (Block11, Row8, Column8)	18942.50	18672.00	4445.30	0.01	0.23	8701.00	8773.09	8701.00	698.45	0.00	0.08	100.00	100.00	0.00	9971.00	10241.50	12388396.00	14.56	11231.64	11217.50
12	1	1	18182.00	11836.00	169.90	0	Spot (Block12, Row1, Column1)	64935.00	65535.00	2716.25	0.00	0.04	24607.00	24795.82	24607.00	1900.10	0.00	0.08	100.00	100.00	93.53	40928.00	40328.00	52208276.00	21.12	39161.86	38014.00
12	2	1	18479.00	11842.00	181.85	0	Spot (Block12, Row1, Column2)	32667.03	31920.00	3905.29	0.01	0.12	24138.50	24306.80	24138.50	1820.85	0.00	0.07	98.00	92.00	0.00	7781.50	8528.53	30314976.00	4.59	27577.46	27703.00
12	3	1	18780.00	11842.00	204.65	0	Spot (Block12, Row1, Column3)	27482.90	27197.00	2013.43	0.00	0.07	23734.50	23928.57	23734.50	1630.95	0.00	0.07	85.00	53.00	0.00	3462.50	3748.40	32677138.00	2.18	25574.11	25601.00
12	4	1	19076.00	11841.00	194.90	0	Spot (Block12, Row1, Column4)	31027.01	30258.00	3578.24	0.01	0.12	23950.50	23979.76	23950.50	1615.17	0.00	0.07	98.00	88.00	0.00	6307.50	7076.51	33385050.00	4.36	26498.65	26384.50
12	5	1	19376.00	11835.00	189.10	0	Spot (Block12, Row1, Column5)	29151.11	28707.50	3675.14	0.01	0.13	24030.00	24094.26	24030.00	1607.77	0.00	0.07	91.00	72.00	0.30	4677.50	5121.11	29326020.00	3.15	26224.17	26184.50
12	6	1	19683.00	11831.00	201.80	0	Spot (Block12, Row1, Column6)	29497.32	29189.00	2868.29	0.00	0.10	24096.00	24160.44	24096.00	1611.10	0.00	0.07	94.00	74.00	0.00	5093.00	5401.32	34069384.00	3.31	25995.69	26039.00
12	7	1	19988.00	11835.00	171.20	0	Spot (Block12, Row1, Column7)	35165.65	34221.50	5103.24	0.01	0.15	24138.50	24216.29	24138.50	1636.13	0.00	0.07	99.00	97.00	0.00	10083.00	11027.15	28835812.00	6.69	27641.78	27694.50
12	8	1	20284.00	11834.00	214.85	0	Spot (Block12, Row1, Column8)	29259.43	28991.00	2828.21	0.00	0.10	24046.00	24158.81	24046.00	1601.08	0.00	0.07	95.00	80.00	0.00	4945.00	5213.43	38680928.00	3.19	26259.47	26184.00
12	1	2	18187.00	12138.00	210.45	0	Spot (Block12, Row2, Column1)	28386.88	27961.50	3711.21	0.01	0.13	24095.00	24263.58	24095.00	1818.69	0.00	0.07	87.00	55.00	0.55	3866.50	4291.88	36108096.00	2.27	25931.61	25860.00
12	2	2	18476.00	12138.00	158.45	0	Spot (Block12, Row2, Column2)	28157.14	27750.00	1962.18	0.01	0.07	23752.50	23949.85	23752.50	1680.41	0.00	0.07	95.00	65.00	0.00	3997.50	4404.64	19597368.00	2.50	25683.19	25565.00
12	3	2	18783.00	12140.00	200.65	0	Spot (Block12, Row2, Column3)	28254.21	28091.00	2002.29	0.00	0.07	23647.50	23811.49	23647.50	1613.04	0.00	0.07	94.00	71.00	0.00	4443.50	4606.71	32238054.00	2.75	25766.58	25457.00
12	4	2	19084.00	12136.00	200.80	0	Spot (Block12, Row2, Column4)	28497.37	28371.00	1818.68	0.00	0.06	23926.00	24008.42	23926.00	1633.81	0.00	0.07	97.00	72.00	0.00	4445.00	4571.37	32629442.00	2.75	26130.17	25952.50
12	5	2	19383.00	12139.00	201.15	0	Spot (Block12, Row2, Column5)	34971.50	34926.00	3261.81	0.00	0.09	24011.00	24074.79	24011.00	1614.58	0.00	0.07	100.00	99.00	0.00	10915.00	10960.50	40217228.00	6.75	28100.30	28031.00
12	6	2	19675.00	12134.00	201.55	0	Spot (Block12, Row2, Column6)	28424.00	28278.00	2070.16	0.00	0.07	23876.00	23996.28	23876.00	1599.77	0.00	0.07	93.00	75.00	0.00	4402.00	4548.00	32829720.00	2.77	25759.38	25841.00
12	7	2	19979.00	12138.00	209.75	0	Spot (Block12, Row2, Column7)	27571.25	27391.00	1902.31	0.00	0.07	23811.50	23940.48	23811.50	1595.64	0.00	0.07	87.00	58.00	0.00	3579.50	3759.75	34436492.00	2.28	25280.75	25440.00
12	8	2	20278.00	12140.00	212.30	0	Spot (Block12, Row2, Column8)	27655.19	27507.00	1787.66	0.00	0.06	23961.00	24050.39	23961.00	1551.76	0.00	0.06	90.00	58.00	0.00	3546.00	3694.19	35453960.00	2.32	25510.15	25409.00
12	1	3	18187.00	12436.00	190.35	0	Spot (Block12, Row3, Column1)	30425.15	29960.00	3320.00	0.01	0.11	23602.00	23714.27	23602.00	1736.50	0.00	0.07	95.00	84.00	0.00	6358.00	6823.15	31185728.00	3.86	26419.03	26567.00
12	2	3	18479.00	12439.00	200.20	0	Spot (Block12, Row3, Column2)	28233.60	28060.50	2062.62	0.00	0.07	23496.00	23584.08	23496.00	1652.24	0.00	0.07	93.00	75.00	0.00	4564.50	4737.60	31903936.00	2.81	26107.65	25963.00
12	3	3	18769.00	12430.00	196.15	0	Spot (Block12, Row3, Column3)	28383.49	27967.50	2157.84	0.01	0.08	23316.00	23433.17	23316.00	1699.42	0.00	0.07	96.00	75.00	0.00	4651.50	5067.49	30937978.00	2.91	25651.09	25669.00
12	4	3	19085.00	12433.00	186.60	0	Spot (Block12, Row3, Column4)	31310.12	30605.00	3883.80	0.01	0.12	23333.00	23432.88	23333.00	1708.92	0.00	0.07	97.00	91.00	0.00	7272.00	7977.12	30777848.00	4.61	26349.46	26352.00
12	5	3	19388.00	12438.00	189.35	0	Spot (Block12, Row3, Column5)	30057.69	29674.00	3279.09	0.01	0.11	23856.00	23943.25	23856.00	1673.76	0.00	0.07	96.00	82.00	0.00	5818.00	6201.69	30478490.00	3.65	26114.73	26093.00
12	6	3	19679.00	12429.00	198.65	0	Spot (Block12, Row3, Column6)	28043.64	27697.00	2194.87	0.01	0.08	24027.50	24149.93	24027.50	1648.62	0.00	0.07	87.00	58.00	0.00	3669.50	4016.14	31212552.00	2.36	26186.16	25910.00
12	7	3	19985.00	12438.00	198.05	0	Spot (Block12, Row3, Column7)	27419.33	27279.00	1929.07	0.00	0.07	23810.00	23902.05	23810.00	1589.61	0.00	0.07	83.00	55.00	0.00	3469.00	3609.33	30353168.00	2.21	25815.87	25589.00
12	8	3	20279.00	12432.00	198.75	0	Spot (Block12, Row3, Column8)	27575.23	27482.50	1867.74	0.00	0.07	23852.50	23938.92	23852.50	1529.11	0.00	0.06	89.00	61.00	0.00	3630.00	3722.73	30939380.00	2.38	25617.27	25560.50
12	1	4	18182.00	12740.00	190.00	0	Spot (Block12, Row4, Column1)	30077.46	29759.00	3440.15	0.00	0.11	23421.00	23492.63	23421.00	1769.24	0.00	0.08	96.00	81.00	0.00	6338.00	6656.46	30468474.00	3.72	26069.05	26063.00
12	2	4	18476.00	12744.00	208.75	0	Spot (Block12, Row4, Column2)	27543.27	27383.00	1905.73	0.00	0.07	23125.50	23251.60	23125.50	1669.96	0.00	0.07	95.00	66.00	0.00	4257.50	4417.77	34126096.00	2.57	25134.62	24959.00
12	3	4	18781.00	12739.00	155.90	0	Spot (Block12, Row4, Column3)	46489.68	45727.00	9071.32	0.01	0.20	22680.50	22788.60	22680.50	1746.77	0.00	0.08	100.00	100.00	4.49	23046.50	23809.18	31055112.00	13.57	29642.81	29476.00
12	4	4	19078.00	12737.00	211.75	0	Spot (Block12, Row4, Column4)	26307.94	26242.00	1753.34	0.00	0.07	22593.50	22800.23	22593.50	2289.61	0.00	0.10	75.00	32.00	0.00	3648.50	3714.44	33568920.00	1.53	24279.16	24094.50
12	5	4	19371.00	12739.00	192.75	0	Spot (Block12, Row4, Column5)	28250.85	28131.00	2354.43	0.00	0.08	23569.00	23738.64	23569.00	2292.63	0.00	0.10	85.00	49.00	0.00	4562.00	4681.85	29719880.00	1.97	25441.42	25315.00
12	6	4	19685.00	12735.00	199.10	0	Spot (Block12, Row4, Column6)	34395.98	34072.00	3082.45	0.00	0.09	24063.00	24146.58	24063.00	1630.94	0.00	0.07	99.00	99.00	0.00	10009.00	10332.98	38489140.00	6.28	28290.38	28325.50
12	7	4	19977.00	12742.00	180.70	0	Spot (Block12, Row4, Column7)	29292.26	28960.50	2586.09	0.00	0.09	23856.00	23948.47	23856.00	1625.63	0.00	0.07	94.00	78.00	0.00	5104.50	5436.26	26714524.00	3.29	26432.01	26266.50
12	8	4	20277.00	12745.00	201.85	0	Spot (Block12, Row4, Column8)	27681.13	27334.50	2124.06	0.01	0.08	24038.00	24183.45	24038.00	1661.94	0.00	0.07	83.00	49.00	0.00	3296.50	3643.13	32110076.00	2.10	25328.67	25450.50
12	1	5	18186.00	13038.00	165.45	0	Spot (Block12, Row5, Column1)	35106.18	34772.00	4652.76	0.00	0.13	23458.50	23584.67	23458.50	1818.81	0.00	0.08	100.00	97.00	0.00	11313.50	11647.68	26540282.00	6.33	27250.13	27154.50
12	2	5	18477.00	13036.00	211.30	0	Spot (Block12, Row5, Column2)	27029.10	26807.50	2065.79	0.00	0.08	23198.50	23327.55	23198.50	1789.85	0.00	0.08	81.00	50.00	0.00	3609.00	3830.60	34489120.00	2.07	24760.66	24735.00
12	3	5	18781.00	13043.00	199.60	0	Spot (Block12, Row5, Column3)	27064.83	26846.00	1885.55	0.00	0.07	22743.00	22867.99	22743.00	1712.45	0.00	0.07	91.00	65.00	0.00	4103.00	4321.83	30637386.00	2.45	24505.90	24369.00
12	4	5	19083.00	13039.00	189.20	0	Spot (Block12, Row5, Column4)	27267.71	27001.50	2158.90	0.00	0.08	22598.00	22758.52	22598.00	1685.72	0.00	0.07	93.00	70.00	0.00	4403.50	4669.71	27431312.00	2.67	24478.39	24315.00
12	5	5	19386.00	13039.00	156.60	0	Spot (Block12, Row5, Column5)	48307.12	47640.50	10857.75	0.01	0.22	23458.00	23649.94	23458.00	2188.60	0.00	0.09	100.00	99.00	12.61	24182.50	24849.12	32559088.00	11.27	30071.82	29839.50
12	6	5	19681.00	13034.00	199.70	0	Spot (Block12, Row5, Column6)	28322.63	28030.00	2193.82	0.00	0.08	23795.00	23914.53	23795.00	1671.18	0.00	0.07	92.00	69.00	0.00	4235.00	4527.63	31947952.00	2.64	25747.71	25667.50
12	7	5	19978.00	13036.00	200.30	0	Spot (Block12, Row5, Column7)	26885.01	26796.50	1757.85	0.00	0.07	23693.00	23812.48	23693.00	1629.64	0.00	0.07	78.00	46.00	0.00	3103.50	3192.01	30595120.00	1.89	24815.23	24796.00
12	8	5	20285.00	13035.00	151.40	0	Spot (Block12, Row5, Column8)	33340.18	32904.00	3148.57	0.01	0.09	23980.00	24151.48	23980.00	1699.83	0.00	0.07	99.00	99.00	0.00	8924.00	9360.18	20904308.00	5.41	27724.24	27944.50
12	1	6	18182.00	13341.00	197.85	0	Spot (Block12, Row6, Column1)	27726.74	27407.00	2058.06	0.01	0.07	23301.00	23410.65	23301.00	1795.77	0.00	0.08	92.00	59.00	0.00	4106.00	4425.74	30748964.00	2.40	25472.51	25331.00
12	2	6	18478.00	13343.00	205.60	0	Spot (Block12, Row6, Column2)	27291.86	27164.00	2020.06	0.00	0.07	23476.00	23585.35	23476.00	1754.51	0.00	0.07	83.00	53.00	0.00	3688.00	3815.86	32886696.00	2.11	25381.55	25169.50
12	3	6	18773.00	13340.00	181.05	0	Spot (Block12, Row6, Column3)	32567.59	31939.00	4637.15	0.01	0.14	23314.50	23426.24	23314.50	1680.94	0.00	0.07	98.00	92.00	0.00	8624.50	9253.09	29897056.00	5.44	26592.96	26508.00
12	4	6	19082.00	13337.00	198.00	0	Spot (Block12, Row6, Column4)	27989.34	27808.00	2184.14	0.00	0.08	23166.50	23264.46	23166.50	1721.26	0.00	0.07	94.00	69.00	0.00	4641.50	4822.84	31292082.00	2.75	25407.27	25295.00
12	5	6	19383.00	13335.00	154.60	0	Spot (Block12, Row6, Column5)	43263.92	43070.50	8499.70	0.00	0.20	23510.50	23646.26	23510.50	1828.42	0.00	0.08	100.00	100.00	1.38	19560.00	19753.42	28294612.00	10.73	29222.95	29172.00
12	6	6	19688.00	13339.00	200.10	0	Spot (Block12, Row6, Column6)	27480.80	27350.50	1914.36	0.00	0.07	23599.00	23740.54	23599.00	1642.57	0.00	0.07	88.00	58.00	0.00	3751.50	3881.80	31163228.00	2.28	25483.58	25410.00
12	7	6	19986.00	13340.00	178.50	0	Spot (Block12, Row6, Column7)	28824.69	28766.00	2254.69	0.00	0.08	23416.00	23569.28	23416.00	1577.42	0.00	0.07	96.00	83.00	0.00	5350.00	5408.69	25682808.00	3.33	26081.40	26093.00
12	8	6	20293.00	13345.00	190.70	0	Spot (Block12, Row6, Column8)	27953.84	27977.50	2083.55	0.00	0.07	23951.00	24110.18	23951.00	1744.30	0.00	0.07	86.00	59.00	0.00	4026.50	4002.84	28624732.00	2.20	25305.79	25228.00
12	1	7	18187.00	13638.00	212.80	0	Spot (Block12, Row7, Column1)	27234.35	27025.00	3032.43	0.00	0.11	23226.50	23344.31	23226.50	1810.95	0.00	0.08	81.00	51.00	0.00	3798.50	4007.85	35159524.00	2.15	24523.09	24332.00
12	2	7	18484.00	13633.00	197.20	0	Spot (Block12, Row7, Column2)	28120.32	27856.00	2185.91	0.00	0.08	23496.00	23583.40	23496.00	1660.44	0.00	0.07	93.00	70.00	0.00	4360.00	4624.32	30904208.00	2.73	25869.48	25877.00
12	3	7	18780.00	13635.00	213.30	0	Spot (Block12, Row7, Column3)	27876.46	27647.00	1816.51	0.00	0.07	23554.00	23634.04	23554.00	1665.98	0.00	0.07	95.00	68.00	0.00	4093.00	4322.46	36239392.00	2.55	25479.18	25246.50
12	4	7	19083.00	13632.00	203.85	0	Spot (Block12, Row7, Column4)	27937.60	27860.00	1869.07	0.00	0.07	23603.00	23652.15	23603.00	1703.40	0.00	0.07	92.00	65.00	0.00	4257.00	4334.60	32938412.00	2.52	25642.45	25589.50
12	5	7	19386.00	13632.00	208.30	0	Spot (Block12, Row7, Column5)	27981.51	27907.00	2102.66	0.00	0.08	23612.00	23673.08	23612.00	1737.00	0.00	0.07	91.00	61.00	0.00	4295.00	4369.51	34669092.00	2.48	25500.54	25362.00
12	6	7	19680.00	13629.00	209.70	0	Spot (Block12, Row7, Column6)	27778.49	27713.50	1971.15	0.00	0.07	23468.00	23551.64	23468.00	1621.81	0.00	0.07	93.00	66.00	0.00	4245.50	4310.49	34778696.00	2.61	25192.38	25063.50
12	7	7	19976.00	13643.00	198.95	0	Spot (Block12, Row7, Column7)	28515.19	28104.00	2597.31	0.01	0.09	23612.00	23744.64	23612.00	1645.64	0.00	0.07	93.00	72.00	0.00	4492.00	4903.19	32165136.00	2.90	25562.29	25625.00
12	8	7	20285.00	13632.00	161.30	0	Spot (Block12, Row7, Column8)	40992.84	41111.00	4249.58	0.00	0.10	24514.50	24590.32	24514.50	1811.77	0.00	0.07	100.00	99.00	0.00	16596.50	16478.34	29391876.00	9.05	30164.67	29934.00
12	1	8	18173.00	13941.00	164.95	0	Spot (Block12, Row8, Column1)	64696.81	65535.00	3399.44	0.01	0.05	23518.00	23651.36	23518.00	1947.53	0.00	0.08	100.00	100.00	91.90	42017.00	41178.81	48717184.00	21.08	38543.96	36548.50
12	2	8	18488.00	13936.00	205.10	0	Spot (Block12, Row8, Column2)	28157.65	27717.50	3272.52	0.01	0.12	23457.00	23616.87	23457.00	1788.16	0.00	0.08	91.00	60.00	0.08	4260.50	4700.65	33620256.00	2.54	25459.10	25264.50
12	3	8	18778.00	13941.00	193.40	0	Spot (Block12, Row8, Column3)	28676.62	28351.50	3016.45	0.00	0.11	23554.00	23623.84	23554.00	1690.05	0.00	0.07	87.00	68.00	0.00	4797.50	5122.62	30397220.00	2.99	25405.82	25317.00
12	4	8	19075.00	13933.00	184.20	0	Spot (Block12, Row8, Column4)	28834.64	28841.00	2426.48	0.00	0.08	23776.00	23807.14	23776.00	1714.44	0.00	0.07	93.00	73.00	0.00	5065.00	5058.64	27594740.00	2.93	25860.63	25571.00
12	5	8	19374.00	13942.00	202.85	0	Spot (Block12, Row8, Column5)	27700.27	27493.00	2051.72	0.00	0.07	23757.00	23811.09	23757.00	1693.64	0.00	0.07	84.00	59.00	0.00	3736.00	3943.27	32353894.00	2.30	25729.12	25561.00
12	6	8	19689.00	13945.00	210.50	0	Spot (Block12, Row8, Column6)	28336.09	28108.00	2405.76	0.00	0.08	23806.00	23877.06	23806.00	1711.02	0.00	0.07	89.00	65.00	0.00	4302.00	4530.09	35788460.00	2.61	25561.80	25505.00
12	7	8	19984.00	13941.00	190.20	0	Spot (Block12, Row8, Column7)	28887.37	28588.00	2311.24	0.00	0.08	24115.00	24192.08	24115.00	1751.80	0.00	0.07	92.00	70.00	0.00	4473.00	4772.37	29378456.00	2.68	25996.64	25941.00
12	8	8	20274.00	13941.00	158.60	0	Spot (Block12, Row8, Column8)	41762.32	40987.00	7182.30	0.01	0.17	24917.00	25033.62	24917.00	1866.03	0.00	0.07	99.00	99.00	0.43	16070.00	16845.32	28899548.00	8.96	29479.82	29509.00
13	1	1	4679.00	16340.00	162.10	0	Spot (Block13, Row1, Column1)	64562.50	65535.00	4179.69	0.01	0.06	9159.00	9250.06	9159.00	741.60	0.00	0.08	100.00	100.00	93.42	56376.00	55403.50	47131084.00	74.58	24717.14	22605.50
13	2	1	4977.00	16341.00	155.75	0	Spot (Block13, Row1, Column2)	11861.88	11842.50	1222.85	0.00	0.10	8758.00	8878.97	8758.00	706.83	0.01	0.08	100.00	92.00	0.00	3084.50	3103.88	7900013.00	4.22	9877.15	9835.00
13	3	1	5283.00	16349.00	186.75	0	Spot (Block13, Row1, Column3)	10373.77	10255.00	1091.87	0.01	0.11	8472.00	8536.49	8472.00	592.95	0.00	0.07	92.00	70.00	0.00	1783.00	1901.77	10207794.00	3.10	9117.68	9070.00
13	4	1	5578.00	16346.00	188.60	0	Spot (Block13, Row1, Column4)	10665.21	10439.00	1074.04	0.01	0.10	8409.00	8479.28	8409.00	581.83	0.00	0.07	98.00	88.00	0.00	2030.00	2256.21	10697202.00	3.76	9343.50	9292.00
13	5	1	5881.00	16343.00	170.30	0	Spot (Block13, Row1, Column5)	14501.11	13635.00	3381.90	0.03	0.23	8490.00	8587.78	8490.00	688.76	0.00	0.08	100.00	99.00	0.00	5145.00	6011.11	11789400.00	8.59	10328.99	10148.00
13	6	1	6176.00	16336.00	191.60	0	Spot (Block13, Row1, Column6)	12535.17	11836.50	2414.39	0.02	0.19	8443.00	8532.72	8443.00	684.09	0.00	0.08	99.00	94.00	0.00	3393.50	4092.17	12986438.00	5.85	9620.61	9606.50
13	7	1	6484.00	16339.00	157.75	0	Spot (Block13, Row1, Column7)	15583.37	15218.50	2973.25	0.01	0.19	8347.00	8438.02	8347.00	511.79	0.00	0.06	100.00	100.00	0.00	6871.50	7236.37	10627860.00	13.96	10509.54	10391.00
13	8	1	6788.00	16343.00	194.40	0	Spot (Block13, Row1, Column8)	10872.46	10775.50	1147.02	0.00	0.11	8389.00	8475.77	8389.00	509.30	0.00	0.06	100.00	91.00	0.00	2386.50	2483.46	11633528.00	4.71	9421.57	9316.00
13	1	2	4665.00	16651.00	231.45	0	Spot (Block13, Row2, Column1)	9965.08	9950.00	556.78	0.00	0.06	8834.00	8965.86	8834.00	668.21	0.01	0.07	77.00	35.00	0.00	1116.00	1131.08	15326289.00	1.50	9223.62	9243.00
13	2	2	4975.00	16646.00	141.50	0	Spot (Block13, Row2, Column2)	11086.26	11113.00	964.72	0.00	0.09	8597.00	8678.66	8597.00	656.72	0.00	0.08	97.00	88.00	0.00	2516.00	2489.26	6008754.00	3.67	9553.73	9547.00
13	3	2	5282.00	16639.00	201.05	0	Spot (Block13, Row2, Column3)	10434.82	10246.00	1133.17	0.01	0.11	8377.00	8445.03	8377.00	649.23	0.00	0.08	98.00	73.00	0.00	1869.00	2057.82	11958301.00	3.06	9313.68	9238.00
13	4	2	5581.00	16648.00	190.90	0	Spot (Block13, Row2, Column4)	10316.21	10295.00	763.04	0.00	0.07	8324.00	8390.54	8324.00	550.52	0.00	0.07	98.00	92.00	0.00	1971.00	1992.21	10605068.00	3.50	9175.33	9174.00
13	5	2	5882.00	16643.00	184.80	0	Spot (Block13, Row2, Column5)	14456.64	14433.50	2046.57	0.00	0.14	8440.00	8527.30	8440.00	683.49	0.00	0.08	100.00	100.00	0.00	5993.50	6016.64	13791638.00	8.68	10320.33	10177.00
13	6	2	6193.00	16647.00	182.00	0	Spot (Block13, Row2, Column6)	10366.48	10184.50	903.49	0.01	0.09	8402.00	8497.33	8402.00	811.18	0.00	0.10	93.00	55.00	0.00	1782.50	1964.48	9620094.00	2.30	9158.47	9071.00
13	7	2	6481.00	16642.00	186.45	0	Spot (Block13, Row2, Column7)	10100.33	10064.00	755.05	0.00	0.07	8313.00	8403.08	8313.00	700.93	0.00	0.08	92.00	70.00	0.00	1751.00	1787.33	9888224.00	2.42	9145.96	9131.50
13	8	2	6788.00	16647.00	222.35	0	Spot (Block13, Row2, Column8)	9335.29	9323.50	646.15	0.00	0.07	8317.00	8383.28	8317.00	506.99	0.00	0.06	81.00	49.00	0.00	1006.50	1018.29	13181431.00	1.88	8829.80	8766.00
13	1	3	4689.00	16941.00	149.70	0	Spot (Block13, Row3, Column1)	15050.26	14570.00	2900.26	0.01	0.19	8629.00	8724.63	8629.00	566.05	0.00	0.06	100.00	99.00	0.00	5941.00	6421.26	9240857.00	11.17	10561.34	10281.50
13	2	3	4983.00	16942.00	182.55	0	Spot (Block13, Row3, Column2)	10437.86	10258.00	1412.53	0.01	0.14	8500.00	8600.43	8500.00	829.57	0.01	0.10	86.00	54.00	0.00	1758.00	1937.86	9748960.00	2.21	9182.78	9155.00
13	3	3	5269.00	16939.00	164.50	0	Spot (Block13, Row3, Column3)	10776.58	10882.50	1020.32	0.00	0.09	8360.50	8489.70	8360.50	859.07	0.01	0.10	94.00	70.00	0.00	2522.00	2416.08	8103987.00	2.66	9135.26	9217.00
13	4	3	5578.00	16942.00	157.30	0	Spot (Block13, Row3, Column4)	12127.76	11947.50	1882.04	0.01	0.16	8286.00	8378.86	8286.00	609.72	0.00	0.07	100.00	98.00	0.00	3661.50	3841.76	8295385.00	6.15	9495.15	9371.50
13	5	3	5882.00	16947.00	159.05	0	Spot (Block13, Row3, Column5)	11403.50	11119.00	1274.63	0.01	0.11	8332.00	8416.47	8332.00	597.64	0.00	0.07	100.00	95.00	0.00	2787.00	3071.50	7982447.00	5.00	9489.55	9381.50
13	6	3	6178.00	16936.00	183.55	0	Spot (Block13, Row3, Column6)	10309.70	10180.50	969.22	0.01	0.09	8346.00	8445.83	8346.00	663.84	0.01	0.08	94.00	75.00	0.00	1834.50	1963.70	9732357.00	2.81	9153.40	9038.50
13	7	3	6483.00	16946.00	152.85	0	Spot (Block13, Row3, Column7)	11723.49	11689.00	1449.37	0.00	0.12	8326.00	8402.89	8326.00	705.23	0.00	0.08	100.00	94.00	0.00	3363.00	3397.49	7491311.00	4.71	9512.82	9395.50
13	8	3	6780.00	16946.00	213.45	0	Spot (Block13, Row3, Column8)	9353.64	9327.00	591.04	0.00	0.06	8276.00	8334.29	8276.00	511.65	0.00	0.06	81.00	51.00	0.00	1051.00	1077.64	12197150.00	1.99	8761.33	8675.50
13	1	4	4676.00	17246.00	185.75	0	Spot (Block13, Row4, Column1)	10896.11	10622.00	1365.23	0.01	0.13	8373.00	8407.52	8373.00	514.13	0.00	0.06	97.00	84.00	0.00	2249.00	2523.11	10547435.00	4.84	9313.76	9242.50
13	2	4	4988.00	17259.00	196.95	0	Spot (Block13, Row4, Column2)	9708.89	9385.50	1975.28	0.01	0.20	8245.00	8324.15	8245.00	705.07	0.00	0.08	85.00	33.00	0.00	1140.50	1463.89	10640942.00	1.96	8980.20	8942.50
13	3	4	5283.00	17245.00	148.40	0	Spot (Block13, Row4, Column3)	19492.04	19315.00	4127.13	0.00	0.21	8280.00	8395.73	8280.00	733.49	0.01	0.09	100.00	100.00	0.00	11035.00	11212.04	11714716.00	15.13	11406.30	11343.00
13	4	4	5575.00	17254.00	226.35	0	Spot (Block13, Row4, Column4)	9622.19	9618.00	646.72	0.00	0.07	8279.00	8375.63	8279.00	596.91	0.01	0.07	89.00	58.00	0.00	1339.00	1343.19	14144623.00	2.09	8765.38	8781.00
13	5	4	5868.00	17243.00	200.55	0	Spot (Block13, Row4, Column5)	10794.64	10361.00	1402.88	0.02	0.13	8263.00	8381.42	8263.00	652.81	0.01	0.08	99.00	85.00	0.00	2098.00	2531.64	12338276.00	3.70	9294.05	9258.00
13	6	4	6178.00	17241.00	189.80	0	Spot (Block13, Row4, Column6)	14021.95	14079.00	1956.64	0.00	0.14	8183.00	8253.43	8183.00	556.16	0.00	0.07	100.00	100.00	0.00	5896.00	5838.95	14260322.00	10.37	9887.66	9945.50
13	7	4	6477.00	17244.00	156.55	0	Spot (Block13, Row4, Column7)	14161.43	14130.50	3096.87	0.00	0.22	8189.00	8284.85	8189.00	583.87	0.01	0.07	100.00	99.00	0.00	5941.50	5972.43	9629775.00	10.06	9740.80	9711.00
13	8	4	6774.00	17244.00	165.05	0	Spot (Block13, Row4, Column8)	12255.61	12253.00	1727.44	0.00	0.14	8223.00	8271.74	8223.00	543.36	0.00	0.07	100.00	99.00	0.00	4030.00	4032.61	9289752.00	7.33	9372.42	9332.00
13	1	5	4682.00	17544.00	145.00	0	Spot (Block13, Row5, Column1)	12596.69	12618.00	1322.88	0.00	0.11	8213.00	8284.35	8213.00	518.09	0.00	0.06	100.00	100.00	0.00	4405.00	4383.69	7205307.00	8.32	9665.42	9570.00
13	2	5	4980.00	17545.00	156.75	0	Spot (Block13, Row5, Column2)	9908.45	9844.00	883.95	0.00	0.09	8155.00	8215.39	8155.00	506.44	0.00	0.06	98.00	87.00	0.00	1689.00	1753.45	6668387.00	3.34	9050.50	9001.00
13	3	5	5275.00	17544.00	176.90	0	Spot (Block13, Row5, Column3)	10231.46	10130.50	792.63	0.00	0.08	8313.00	8388.10	8313.00	559.86	0.00	0.07	99.00	86.00	0.00	1817.50	1918.46	8942292.00	3.29	9146.34	9075.00
13	4	5	5582.00	17550.00	174.50	0	Spot (Block13, Row5, Column4)	11036.74	10934.50	1188.44	0.00	0.11	8476.00	8570.38	8476.00	746.79	0.00	0.09	95.00	78.00	0.00	2458.50	2560.74	9315008.00	3.30	9431.80	9360.50
13	5	5	5881.00	17542.00	144.25	0	Spot (Block13, Row5, Column5)	25126.09	24789.50	6372.32	0.01	0.25	8379.00	8524.01	8379.00	797.40	0.01	0.09	100.00	100.00	0.00	16410.50	16747.09	14171114.00	20.82	12997.94	12414.00
13	6	5	6180.00	17543.00	200.55	0	Spot (Block13, Row5, Column6)	10173.28	10059.00	1031.51	0.00	0.10	8141.00	8230.17	8141.00	578.75	0.00	0.07	94.00	76.00	0.00	1918.00	2032.28	11628058.00	3.36	8969.50	8991.00
13	7	5	6492.00	17560.00	188.30	0	Spot (Block13, Row5, Column7)	9672.56	9417.00	1670.30	0.01	0.17	8028.00	8127.08	8028.00	580.77	0.01	0.07	94.00	60.00	0.00	1389.00	1644.56	9643538.00	2.66	8709.16	8686.00
13	8	5	6780.00	17539.00	144.95	0	Spot (Block13, Row5, Column8)	17218.28	16766.00	4248.77	0.01	0.25	8160.00	8221.87	8160.00	611.15	0.00	0.07	100.00	100.00	0.00	8606.00	9058.28	9866076.00	14.72	10577.81	10394.50
13	1	6	4683.00	17848.00	220.05	0	Spot (Block13, Row6, Column1)	9555.88	9485.00	662.40	0.00	0.07	8197.00	8303.54	8197.00	683.41	0.01	0.08	85.00	45.00	0.00	1288.00	1358.88	13225335.00	1.83	8877.16	8781.00
13	2	6	4986.00	17839.00	199.90	0	Spot (Block13, Row6, Column2)	9455.80	9413.50	533.09	0.00	0.06	8175.00	8258.98	8175.00	520.59	0.00	0.06	94.00	63.00	0.00	1238.50	1280.80	10722883.00	2.30	8944.13	8943.00
13	3	6	5267.00	17842.00	145.80	0	Spot (Block13, Row6, Column3)	16258.80	16311.50	3016.48	0.00	0.19	8367.00	8434.64	8367.00	595.53	0.00	0.07	100.00	100.00	0.00	7944.50	7891.80	9430104.00	13.14	10552.93	10352.00
13	4	6	5581.00	17841.00	152.15	0	Spot (Block13, Row6, Column4)	11964.83	11824.00	1268.50	0.01	0.11	8432.00	8507.01	8432.00	771.92	0.00	0.09	100.00	96.00	0.00	3392.00	3532.83	7561774.00	4.48	9794.10	9763.00
13	5	6	5880.00	17842.00	141.25	0	Spot (Block13, Row6, Column5)	21255.03	21629.50	4264.02	0.01	0.20	8231.00	8365.70	8231.00	710.69	0.01	0.08	100.00	100.00	0.00	13398.50	13024.03	11477718.00	18.14	11891.45	11364.50
13	6	6	6185.00	17845.00	191.10	0	Spot (Block13, Row6, Column6)	10199.53	10029.50	1073.25	0.01	0.11	8074.00	8155.25	8074.00	489.61	0.00	0.06	97.00	90.00	0.00	1955.50	2125.53	10505514.00	4.18	8943.00	8919.00
13	7	6	6480.00	17843.00	159.45	0	Spot (Block13, Row6, Column7)	13238.46	13068.50	2269.64	0.01	0.17	8013.00	8081.53	8013.00	523.57	0.00	0.06	100.00	99.00	0.00	5055.50	5225.46	9293400.00	9.85	9418.12	9324.00
13	8	6	6785.00	17841.00	151.95	0	Spot (Block13, Row6, Column8)	12741.72	12621.00	2061.14	0.00	0.16	8164.00	8259.94	8164.00	662.89	0.01	0.08	99.00	99.00	0.00	4457.00	4577.72	8078251.00	6.76	9352.27	9364.50
13	1	7	4685.00	18151.00	218.25	0	Spot (Block13, Row7, Column1)	9827.98	9646.00	1107.92	0.01	0.11	8455.00	8574.22	8455.00	760.57	0.01	0.09	81.00	36.00	0.00	1191.00	1372.98	13356221.00	1.65	9061.49	8856.00
13	2	7	4988.00	18151.00	225.20	0	Spot (Block13, Row7, Column2)	9821.85	9684.50	684.69	0.01	0.07	8340.00	8372.98	8340.00	447.38	0.00	0.05	97.00	89.00	0.00	1344.50	1481.85	14300608.00	3.24	8950.29	8949.00
13	3	7	5276.00	18141.00	217.00	0	Spot (Block13, Row7, Column3)	9537.09	9504.00	490.71	0.00	0.05	8376.50	8442.32	8376.50	623.80	0.00	0.07	87.00	38.00	0.00	1127.50	1160.59	12846457.00	1.75	8866.54	8852.00
13	4	7	5575.00	18150.00	198.90	0	Spot (Block13, Row7, Column4)	9777.99	9688.00	644.90	0.00	0.07	8194.00	8284.90	8194.00	554.35	0.00	0.07	96.00	76.00	0.00	1494.00	1583.99	10902464.00	2.69	8843.08	8788.50
13	5	7	5882.00	18143.00	211.35	0	Spot (Block13, Row7, Column5)	9717.69	9635.00	881.29	0.00	0.09	8002.00	8109.73	8002.00	516.38	0.01	0.06	97.00	83.00	0.00	1633.00	1715.69	12360902.00	3.11	8666.04	8634.50
13	6	7	6180.00	18142.00	214.00	0	Spot (Block13, Row7, Column6)	9266.44	9234.00	574.71	0.00	0.06	7987.00	8083.24	7987.00	523.89	0.01	0.06	89.00	62.00	0.00	1247.00	1279.44	12120503.00	2.26	8561.86	8511.00
13	7	7	6471.00	18150.00	203.75	0	Spot (Block13, Row7, Column7)	10906.33	10152.50	2164.90	0.03	0.20	8046.00	8119.00	8046.00	533.23	0.00	0.07	97.00	80.00	0.00	2106.50	2860.33	12825842.00	5.23	9048.79	8870.00
13	8	7	6781.00	18144.00	147.00	-50	Spot (Block13, Row7, Column8)	8600.32	8397.50	752.16	0.01	0.09	8148.00	8231.73	8148.00	622.79	0.00	0.08	29.00	10.00	0.00	249.50	452.32	5056986.00	0.59	8350.42	8367.00
13	1	8	4669.00	18443.00	155.60	0	Spot (Block13, Row8, Column1)	64671.57	65535.00	4001.35	0.01	0.06	8798.00	8907.98	8798.00	692.06	0.01	0.08	100.00	100.00	93.06	56737.00	55873.57	42877648.00	80.58	26077.54	24751.00
13	2	8	4982.00	18442.00	214.25	0	Spot (Block13, Row8, Column2)	10291.21	10278.50	710.43	0.00	0.07	8716.00	8815.59	8716.00	688.79	0.00	0.08	89.00	58.00	0.00	1562.50	1575.21	13378569.00	2.14	9402.62	9361.50
13	3	8	5268.00	18445.00	150.80	0	Spot (Block13, Row8, Column3)	14697.36	14092.50	2949.41	0.02	0.20	8634.00	8704.64	8634.00	635.78	0.00	0.07	100.00	100.00	0.00	5458.50	6063.36	9141760.00	9.43	10271.33	10205.00
13	4	8	5569.00	18441.00	152.20	0	Spot (Block13, Row8, Column4)	11013.13	10980.00	862.06	0.00	0.08	8536.00	8615.21	8536.00	674.16	0.00	0.08	98.00	91.00	0.00	2444.00	2477.13	7015367.00	3.56	9482.98	9441.00
13	5	8	5883.00	18439.00	211.95	0	Spot (Block13, Row8, Column5)	9668.88	9558.00	617.52	0.01	0.06	8391.00	8454.08	8391.00	602.74	0.00	0.07	88.00	48.00	0.00	1167.00	1277.88	12395501.00	2.02	8953.61	8983.50
13	6	8	6179.00	18439.00	151.60	0	Spot (Block13, Row8, Column6)	10916.66	10751.50	993.90	0.01	0.09	8263.00	8344.87	8263.00	709.38	0.00	0.09	99.00	92.00	0.00	2488.50	2653.66	6855663.00	3.63	9242.42	9253.00
13	7	8	6483.00	18444.00	171.20	0	Spot (Block13, Row8, Column7)	11197.76	11087.00	1334.09	0.00	0.12	8271.00	8342.68	8271.00	607.43	0.00	0.07	98.00	88.00	0.00	2816.00	2926.76	9170962.00	4.70	9049.79	9021.00
13	8	8	6771.00	18446.00	146.05	0	Spot (Block13, Row8, Column8)	22307.70	22116.00	5473.43	0.00	0.25	8296.50	8373.14	8296.50	562.02	0.00	0.07	100.00	100.00	0.00	13819.50	14011.20	12983082.00	24.79	12006.56	11703.00
14	1	1	9180.00	16338.00	163.90	0	Spot (Block14, Row1, Column1)	65031.98	65535.00	2637.74	0.00	0.04	14733.00	14904.77	14733.00	1293.14	0.01	0.09	100.00	100.00	93.68	50802.00	50298.98	48384276.00	38.76	31288.88	29509.00
14	2	1	9474.00	16345.00	158.10	0	Spot (Block14, Row1, Column2)	24524.33	24398.50	4355.27	0.00	0.18	14548.00	14683.38	14548.00	1832.91	0.00	0.12	100.00	96.00	0.00	9850.50	9976.33	16774643.00	5.37	17408.98	17480.00
14	3	1	9783.00	16344.00	151.45	0	Spot (Block14, Row1, Column3)	33380.17	31149.00	11364.54	0.03	0.34	14541.00	14629.87	14541.00	1757.86	0.00	0.12	100.00	99.00	0.63	16608.00	18839.17	21062896.00	10.67	18663.06	18265.00
14	4	1	10074.00	16347.00	168.95	0	Spot (Block14, Row1, Column4)	22410.18	21650.00	3814.89	0.01	0.17	14747.00	14833.88	14747.00	1159.98	0.00	0.08	99.00	97.00	0.00	6903.00	7663.18	17704038.00	6.53	16894.10	16947.00
14	5	1	10382.00	16344.00	155.15	0	Spot (Block14, Row1, Column5)	48582.76	52691.00	16997.10	0.04	0.35	15239.50	15336.73	15239.50	1284.94	0.00	0.08	100.00	100.00	39.45	37451.50	33343.26	32016272.00	25.87	22716.35	22407.50
14	6	1	10676.00	16337.00	156.70	0	Spot (Block14, Row1, Column6)	46936.11	45400.00	14731.59	0.01	0.31	15701.00	15832.91	15701.00	1349.69	0.00	0.09	100.00	100.00	22.78	29699.00	31235.11	31728956.00	23.04	23543.42	22604.50
14	7	1	10985.00	16339.00	164.60	0	Spot (Block14, Row1, Column7)	63283.48	65535.00	5055.59	0.02	0.08	16008.00	16092.87	16008.00	1391.40	0.00	0.09	100.00	100.00	76.67	49527.00	47275.48	47463080.00	33.92	30414.69	28549.00
14	8	1	11286.00	16338.00	205.35	0	Spot (Block14, Row1, Column8)	20039.62	19893.00	1665.04	0.00	0.08	16625.00	16731.10	16625.00	1435.26	0.00	0.09	89.00	55.00	0.00	3268.00	3414.62	24007456.00	2.31	17940.79	17950.00
14	1	2	9170.00	16648.00	208.60	0	Spot (Block14, Row2, Column1)	16304.99	16363.00	1082.93	0.00	0.07	14264.00	14352.78	14264.00	1163.21	0.00	0.08	76.00	41.00	0.00	2099.00	2040.99	20185582.00	1.68	15235.00	15169.50
14	2	2	9474.00	16646.00	126.55	0	Spot (Block14, Row2, Column2)	46069.39	45338.00	10257.68	0.01	0.22	14194.00	14313.20	14194.00	1168.03	0.00	0.08	100.00	100.00	6.82	31144.00	31875.39	19579520.00	27.19	23283.05	23376.00
14	3	2	9789.00	16653.00	195.30	0	Spot (Block14, Row2, Column3)	17119.52	16959.50	1285.70	0.00	0.08	14449.00	14566.06	14449.00	1199.36	0.00	0.08	88.00	53.00	0.00	2510.50	2670.52	18454848.00	2.13	15469.82	15328.00
14	4	2	10080.00	16642.00	179.10	0	Spot (Block14, Row2, Column4)	31967.80	30883.00	7170.00	0.01	0.22	14914.00	15029.92	14914.00	1285.32	0.00	0.09	100.00	100.00	0.00	15969.00	17053.80	28707092.00	13.18	20042.60	19994.00
14	5	2	10390.00	16644.00	202.05	0	Spot (Block14, Row2, Column5)	19024.48	18859.00	1614.91	0.00	0.08	15621.50	15705.77	15621.50	1409.55	0.00	0.09	89.00	61.00	0.00	3237.50	3402.98	22106440.00	2.35	16869.50	16917.00
14	6	2	10673.00	16643.00	168.95	0	Spot (Block14, Row2, Column6)	22453.86	21654.00	3341.37	0.02	0.15	15819.00	15911.32	15819.00	1346.45	0.00	0.08	98.00	93.00	0.00	5835.00	6634.86	17850820.00	4.86	17982.13	17941.00
14	7	2	10983.00	16641.00	172.65	0	Spot (Block14, Row2, Column7)	23783.25	23205.00	3850.91	0.01	0.16	15486.00	15597.62	15486.00	1257.12	0.00	0.08	99.00	97.00	0.00	7719.00	8297.25	19716290.00	6.51	18240.39	18532.00
14	8	2	11275.00	16640.00	210.50	0	Spot (Block14, Row2, Column8)	18590.32	18538.00	1371.80	0.00	0.07	15788.00	15890.56	15788.00	1222.39	0.00	0.08	88.00	57.00	0.00	2750.00	2802.32	23479536.00	2.21	17160.16	16939.50
14	1	3	9184.00	16947.00	147.95	0	Spot (Block14, Row3, Column1)	47587.38	48053.00	15733.93	0.00	0.33	14009.00	14080.10	14009.00	1105.38	0.00	0.08	100.00	100.00	28.69	34044.00	33578.38	28362248.00	30.31	22476.21	21842.00
14	2	3	9487.00	16947.00	198.40	0	Spot (Block14, Row3, Column2)	17381.37	17298.50	1379.23	0.00	0.08	14278.00	14339.70	14278.00	1080.16	0.00	0.08	94.00	68.00	0.00	3020.50	3103.37	19536656.00	2.82	15658.71	15543.50
14	3	3	9781.00	16938.00	194.40	0	Spot (Block14, Row3, Column3)	18242.88	17977.00	1580.55	0.01	0.09	14726.50	14903.41	14726.50	1216.80	0.01	0.08	95.00	70.00	0.00	3250.50	3516.38	19501624.00	2.74	15980.01	16041.50
14	4	3	10078.00	16940.00	147.95	0	Spot (Block14, Row3, Column4)	50050.34	52445.50	14096.41	0.02	0.28	15111.00	15265.55	15111.00	1240.27	0.00	0.08	100.00	100.00	29.60	37334.50	34939.34	29930276.00	28.05	23969.53	23011.00
14	5	3	10399.00	16945.00	191.25	0	Spot (Block14, Row3, Column5)	19894.35	19387.00	1815.70	0.01	0.09	15717.00	15828.04	15717.00	1369.32	0.00	0.09	96.00	80.00	0.00	3670.00	4177.35	20550852.00	2.97	17437.57	17541.00
14	6	3	10680.00	16942.00	199.65	0	Spot (Block14, Row3, Column6)	18866.37	18728.00	1419.55	0.00	0.08	15841.00	15977.14	15841.00	1313.98	0.00	0.08	90.00	55.00	0.00	2887.00	3025.37	21394460.00	2.20	17234.41	17101.50
14	7	3	10983.00	16946.00	151.10	0	Spot (Block14, Row3, Column7)	47102.36	48563.00	16188.63	0.01	0.34	15542.00	15628.83	15542.00	1285.57	0.00	0.08	100.00	100.00	28.69	33021.00	31560.36	29392052.00	24.48	23188.50	22381.00
14	8	3	11283.00	16943.00	203.10	0	Spot (Block14, Row3, Column8)	18042.61	17912.00	1307.04	0.00	0.07	15700.00	15802.84	15700.00	1261.19	0.00	0.08	75.00	42.00	0.00	2212.00	2342.61	21127896.00	1.78	16598.13	16487.00
14	1	4	9185.00	17244.00	147.00	0	Spot (Block14, Row4, Column1)	49020.88	49445.00	14687.57	0.00	0.30	13822.00	13908.04	13822.00	1129.38	0.00	0.08	100.00	100.00	28.18	35623.00	35198.88	28873460.00	31.09	22499.29	22305.00
14	2	4	9485.00	17248.00	212.25	0	Spot (Block14, Row4, Column2)	16952.69	16916.00	1147.58	0.00	0.07	14369.00	14443.29	14369.00	1252.68	0.00	0.09	85.00	51.00	0.00	2547.00	2583.69	21750292.00	2.00	15435.91	15464.00
14	3	4	9782.00	17241.00	153.75	0	Spot (Block14, Row4, Column3)	64884.84	65535.00	2933.93	0.00	0.05	14790.00	14975.95	14790.00	1289.43	0.01	0.09	100.00	100.00	91.94	50745.00	50094.84	41851104.00	38.71	32077.23	30692.50
14	4	4	10076.00	17252.00	210.05	0	Spot (Block14, Row4, Column4)	17647.97	17526.00	1289.62	0.00	0.07	14960.00	15059.24	14960.00	1247.07	0.00	0.08	85.00	51.00	0.00	2566.00	2687.97	22201158.00	2.08	16220.55	15950.00
14	5	4	10375.00	17240.00	199.65	0	Spot (Block14, Row4, Column5)	19101.42	18756.00	2086.98	0.01	0.11	15285.00	15401.23	15285.00	1280.62	0.00	0.08	97.00	73.00	0.00	3471.00	3816.42	21527310.00	2.89	17068.78	16934.00
14	6	4	10679.00	17248.00	203.70	0	Spot (Block14, Row4, Column6)	19294.10	19203.00	1462.43	0.00	0.08	15556.00	15672.63	15556.00	1174.12	0.00	0.07	97.00	81.00	0.00	3647.00	3738.10	22747732.00	3.08	16824.05	16868.00
14	7	4	10980.00	17248.00	154.75	0	Spot (Block14, Row4, Column7)	43113.43	41628.00	16151.24	0.02	0.37	15559.00	15638.40	15559.00	1296.43	0.00	0.08	100.00	100.00	19.09	26069.00	27554.43	28454992.00	21.19	21520.20	21213.00
14	8	4	11276.00	17244.00	172.55	0	Spot (Block14, Row4, Column8)	22954.57	22236.00	3624.06	0.01	0.16	15641.50	15714.51	15641.50	1313.68	0.00	0.08	99.00	95.00	0.00	6594.50	7313.07	19075244.00	5.51	17751.42	17694.00
14	1	5	9186.00	17544.00	148.00	0	Spot (Block14, Row5, Column1)	36136.18	34416.00	11176.33	0.02	0.31	13646.00	13758.40	13646.00	1091.96	0.00	0.08	100.00	100.00	1.17	20770.00	22490.18	21573304.00	20.49	19439.29	19337.00
14	2	5	9491.00	17539.00	194.55	0	Spot (Block14, Row5, Column2)	17045.80	16976.00	1142.39	0.00	0.07	14369.00	14425.24	14369.00	1089.75	0.00	0.08	93.00	61.00	0.00	2607.00	2676.80	18273092.00	2.40	15842.05	15686.00
14	3	5	9782.00	17546.00	204.20	0	Spot (Block14, Row5, Column3)	18527.09	18398.00	1314.53	0.00	0.07	14899.00	15044.10	14899.00	1285.53	0.00	0.09	97.00	78.00	0.00	3499.00	3628.09	21843428.00	2.71	16484.52	16462.00
14	4	5	10079.00	17542.00	163.00	0	Spot (Block14, Row5, Column4)	28352.23	26801.50	8028.74	0.02	0.28	14897.00	15001.63	14897.00	1224.84	0.00	0.08	100.00	100.00	0.00	11904.50	13455.23	20867230.00	10.90	17997.30	17922.00
14	5	5	10382.00	17542.00	156.50	0	Spot (Block14, Row5, Column5)	64391.57	65535.00	4538.33	0.01	0.07	15324.00	15465.04	15324.00	1408.60	0.00	0.09	100.00	100.00	92.21	50211.00	49067.57	43786680.00	34.73	31650.29	28584.00
14	6	5	10680.00	17542.00	183.70	0	Spot (Block14, Row5, Column6)	22128.42	21298.00	3538.56	0.02	0.16	15404.00	15506.96	15404.00	1177.36	0.00	0.08	99.00	93.00	0.00	5894.00	6724.42	20977736.00	5.62	17797.61	17726.00
14	7	5	10974.00	17538.00	197.95	0	Spot (Block14, Row5, Column7)	18228.88	17917.00	1451.36	0.01	0.08	15314.00	15396.27	15314.00	1255.76	0.00	0.08	91.00	51.00	0.00	2603.00	2914.88	20161132.00	2.26	16430.97	16434.50
14	8	5	11281.00	17541.00	154.15	0	Spot (Block14, Row5, Column8)	53632.35	65535.00	14884.10	0.09	0.28	15387.50	15494.01	15387.50	1319.85	0.00	0.09	100.00	100.00	51.38	50147.50	38244.85	34861304.00	28.90	24741.85	24221.00
14	1	6	9178.00	17844.00	206.20	0	Spot (Block14, Row6, Column1)	16374.24	16152.00	1200.92	0.01	0.07	13453.00	13529.00	13453.00	1028.88	0.00	0.08	97.00	73.00	0.00	2699.00	2921.24	19796450.00	2.77	14575.95	14558.50
14	2	6	9490.00	17839.00	210.30	0	Spot (Block14, Row6, Column2)	16927.59	16890.00	1186.10	0.00	0.07	14080.00	14215.62	14080.00	1280.66	0.00	0.09	91.00	56.00	0.00	2810.00	2847.59	21328752.00	2.12	15500.26	15359.00
14	3	6	9774.00	17840.00	152.35	0	Spot (Block14, Row6, Column3)	59862.22	65535.00	9318.89	0.04	0.16	14802.00	14961.33	14802.00	1321.18	0.00	0.09	100.00	100.00	65.88	50733.00	45060.22	38252284.00	33.99	26598.95	24882.00
14	4	6	10085.00	17841.00	181.65	0	Spot (Block14, Row6, Column4)	21324.25	20662.50	3186.98	0.01	0.15	15155.50	15253.90	15155.50	1275.54	0.00	0.08	98.00	89.00	0.00	5507.00	6168.75	19746266.00	4.76	17096.49	17050.00
14	5	6	10380.00	17841.00	160.95	0	Spot (Block14, Row6, Column5)	64783.09	65535.00	3131.54	0.01	0.05	15367.00	15508.78	15367.00	1375.88	0.00	0.09	100.00	100.00	92.32	50168.00	49416.09	46385144.00	35.81	31862.93	29455.50
14	6	6	10682.00	17845.00	199.70	0	Spot (Block14, Row6, Column6)	19295.32	18828.00	1949.43	0.01	0.10	15242.00	15302.43	15242.00	1304.85	0.00	0.09	93.00	80.00	0.00	3586.00	4053.32	21842290.00	3.06	16834.30	16764.50
14	7	6	10981.00	17842.00	154.00	0	Spot (Block14, Row6, Column7)	54880.79	65535.00	13115.84	0.08	0.24	15027.00	15148.84	15027.00	1368.79	0.00	0.09	100.00	100.00	50.15	50508.00	39853.79	35672800.00	29.03	25903.80	25054.00
14	8	6	11288.00	17844.00	154.05	0	Spot (Block14, Row6, Column8)	57337.87	65535.00	12305.58	0.06	0.21	15266.00	15400.97	15266.00	1343.45	0.00	0.09	100.00	100.00	60.06	50269.00	42071.87	37327264.00	31.22	26043.39	24791.00
14	1	7	9180.00	18142.00	205.50	0	Spot (Block14, Row7, Column1)	15840.07	15820.00	1067.35	0.00	0.07	13344.00	13456.48	13344.00	1077.74	0.00	0.08	90.00	59.00	0.00	2476.00	2496.07	19087284.00	2.21	14468.53	14367.00
14	2	7	9493.00	18143.00	200.20	0	Spot (Block14, Row7, Column2)	16220.58	16062.00	1202.32	0.00	0.07	13574.00	13666.39	13574.00	1059.88	0.00	0.08	93.00	61.00	0.00	2488.00	2646.58	18475238.00	2.41	14973.12	14887.00
14	3	7	9783.00	18138.00	219.80	0	Spot (Block14, Row7, Column3)	16870.99	16828.00	1325.49	0.00	0.08	14276.00	14424.09	14276.00	1262.08	0.00	0.09	81.00	50.00	0.00	2552.00	2594.99	23366308.00	1.94	15380.20	15362.00
14	4	7	10082.00	18140.00	203.40	0	Spot (Block14, Row7, Column4)	17577.37	17431.00	1228.50	0.00	0.07	14619.50	14697.99	14619.50	1235.13	0.00	0.08	95.00	61.00	0.00	2811.50	2957.87	20653400.00	2.33	16450.93	16255.00
14	5	7	10381.00	18140.00	188.80	0	Spot (Block14, Row7, Column5)	28860.88	28386.00	6030.99	0.01	0.21	14913.00	15019.67	14913.00	1347.40	0.00	0.09	100.00	99.00	0.00	13473.00	13947.88	28947460.00	10.27	19834.64	19894.50
14	6	7	10670.00	18141.00	206.85	0	Spot (Block14, Row7, Column6)	17979.97	17907.00	1289.65	0.00	0.07	14740.50	14820.97	14740.50	1267.79	0.00	0.09	97.00	62.00	0.00	3166.50	3239.47	21899582.00	2.49	16176.22	16136.00
14	7	7	10975.00	18144.00	152.00	0	Spot (Block14, Row7, Column7)	53063.82	59105.00	13755.68	0.05	0.26	14568.00	14691.37	14568.00	1327.28	0.00	0.09	100.00	100.00	43.06	44537.00	38495.82	33642720.00	28.91	23890.12	23168.00
14	8	7	11292.00	18145.00	127.40	0	Spot (Block14, Row7, Column8)	21009.83	20871.00	2201.52	0.00	0.10	15063.00	15180.19	15063.00	1304.44	0.00	0.09	99.00	95.00	0.00	5808.00	5946.83	9139278.00	4.47	17549.34	17359.00
14	1	8	9172.00	18445.00	156.40	0	Spot (Block14, Row8, Column1)	64677.15	65535.00	3726.27	0.01	0.06	13834.00	14004.46	13834.00	1263.93	0.01	0.09	100.00	100.00	92.92	51701.00	50843.15	43851524.00	40.09	30552.46	28100.50
14	2	8	9480.00	18444.00	175.80	0	Spot (Block14, Row8, Column2)	20505.45	19579.50	3444.53	0.02	0.17	13837.00	13955.59	13837.00	1225.27	0.00	0.09	99.00	92.00	0.00	5742.50	6668.45	17716700.00	5.35	16060.95	15881.50
14	3	8	9771.00	18440.00	152.35	0	Spot (Block14, Row8, Column3)	39843.15	37014.00	16545.29	0.03	0.42	13988.00	14069.38	13988.00	1105.58	0.00	0.08	100.00	100.00	13.77	23026.00	25855.15	25459856.00	23.31	19244.90	18728.50
14	4	8	10076.00	18440.00	183.40	0	Spot (Block14, Row8, Column4)	17162.10	16985.00	1294.19	0.00	0.08	14022.50	14121.10	14022.50	1053.90	0.00	0.07	96.00	78.00	0.00	2962.50	3139.60	16286837.00	2.89	15535.92	15551.50
14	5	8	10372.00	18442.00	199.00	0	Spot (Block14, Row8, Column5)	16943.81	16893.50	1178.79	0.00	0.07	14380.00	14456.19	14380.00	1126.81	0.00	0.08	92.00	55.00	0.00	2513.50	2563.81	19010944.00	2.21	15437.52	15364.00
14	6	8	10680.00	18442.00	194.30	0	Spot (Block14, Row8, Column6)	18104.50	17912.00	1729.50	0.00	0.10	14512.00	14540.53	14512.00	1117.11	0.00	0.08	93.00	77.00	0.00	3400.00	3592.50	19299400.00	3.19	16024.56	15856.00
14	7	8	10980.00	18441.00	155.20	0	Spot (Block14, Row8, Column7)	26854.22	25935.50	6107.88	0.02	0.23	14641.00	14692.84	14641.00	1228.25	0.00	0.08	100.00	100.00	0.00	11294.50	12213.22	17777490.00	9.90	17830.92	17868.00
14	8	8	11273.00	18447.00	148.10	0	Spot (Block14, Row8, Column8)	31452.31	30939.50	7067.05	0.01	0.22	15360.50	15489.84	15360.50	1485.70	0.00	0.10	100.00	99.00	0.50	15579.00	16091.81	18934292.00	10.74	19642.05	19334.50
15	1	1	13683.00	16338.00	167.00	0	Spot (Block15, Row1, Column1)	65048.03	65535.00	2268.05	0.00	0.03	21554.00	21700.46	21554.00	1976.28	0.00	0.09	100.00	100.00	93.41	43981.00	43494.03	50347684.00	21.93	38163.47	36738.00
15	2	1	13979.00	16349.00	174.85	0	Spot (Block15, Row1, Column2)	29548.37	28592.00	4845.36	0.01	0.16	20731.00	20892.47	20731.00	1821.17	0.00	0.09	97.00	89.00	0.00	7861.00	8817.37	25322952.00	4.75	23246.18	23171.00
15	3	1	14283.00	16343.00	197.40	0	Spot (Block15, Row1, Column3)	27231.70	26652.00	3328.72	0.01	0.12	20893.00	20948.31	20893.00	1595.95	0.00	0.08	95.00	86.00	0.00	5759.00	6338.70	29982084.00	3.94	23201.08	23258.50
15	4	1	14575.00	16342.00	182.75	0	Spot (Block15, Row1, Column4)	27881.81	27366.00	3501.46	0.01	0.13	20819.00	20900.79	20819.00	1633.96	0.00	0.08	96.00	88.00	0.00	6547.00	7062.81	26041600.00	4.27	23286.41	23284.00
15	5	1	14882.00	16343.00	178.85	0	Spot (Block15, Row1, Column5)	31015.34	28563.50	6652.38	0.04	0.21	20644.00	20715.47	20644.00	1582.50	0.00	0.08	99.00	93.00	0.11	7919.50	10371.34	27851764.00	6.51	23694.60	23511.50
15	6	1	15183.00	16339.00	199.30	0	Spot (Block15, Row1, Column6)	28788.61	27200.00	5365.39	0.02	0.19	20430.00	20585.39	20430.00	1666.15	0.00	0.08	97.00	85.00	0.00	6770.00	8358.61	32329604.00	4.92	22873.04	22534.00
15	7	1	15486.00	16338.00	165.00	0	Spot (Block15, Row1, Column7)	43997.45	40940.00	11867.33	0.03	0.27	20886.50	21124.90	20886.50	1859.52	0.00	0.09	100.00	100.00	10.04	20053.50	23110.95	33306164.00	12.30	26535.82	26533.50
15	8	1	15791.00	16332.00	206.00	0	Spot (Block15, Row1, Column8)	27141.11	26975.00	2591.20	0.00	0.10	22040.00	22128.39	22040.00	1882.86	0.00	0.09	90.00	64.00	0.00	4935.00	5101.11	32732206.00	2.66	24030.00	24052.00
15	1	2	13660.00	16643.00	194.45	0	Spot (Block15, Row2, Column1)	24392.57	24403.00	1936.27	0.00	0.08	21007.00	21128.31	21007.00	1814.33	0.00	0.09	75.00	47.00	0.00	3396.00	3385.57	26124418.00	1.80	22728.33	22671.50
15	2	2	13971.00	16644.00	138.40	0	Spot (Block15, Row2, Column2)	28544.37	28260.00	2968.66	0.00	0.10	20334.00	20479.94	20334.00	1587.44	0.00	0.08	100.00	97.00	0.00	7926.00	8210.37	14700350.00	5.08	23769.97	23255.00
15	3	2	14282.00	16639.00	202.50	0	Spot (Block15, Row2, Column3)	25924.37	25573.50	2590.56	0.01	0.10	20797.00	20942.14	20797.00	1688.86	0.00	0.08	94.00	70.00	0.00	4776.50	5127.37	30072252.00	2.95	22820.24	22955.00
15	4	2	14584.00	16649.00	207.10	0	Spot (Block15, Row2, Column4)	26426.87	26151.50	2577.91	0.00	0.10	20885.00	21009.58	20885.00	1794.02	0.00	0.09	95.00	74.00	0.00	5266.50	5541.87	32135060.00	3.02	23346.89	23081.50
15	5	2	14884.00	16643.00	200.00	0	Spot (Block15, Row2, Column5)	31184.78	31131.50	3269.99	0.00	0.10	20305.00	20469.00	20305.00	1775.04	0.00	0.09	100.00	99.00	0.00	10826.50	10879.78	35363532.00	6.04	24083.22	24004.50
15	6	2	15181.00	16634.00	199.95	0	Spot (Block15, Row2, Column6)	24209.68	23910.00	1965.42	0.01	0.08	20010.00	20125.76	20010.00	1514.50	0.00	0.08	95.00	70.00	0.00	3900.00	4199.68	27332734.00	2.70	21999.61	21943.00
15	7	2	15483.00	16639.00	195.80	0	Spot (Block15, Row2, Column7)	25770.81	25376.00	2893.24	0.01	0.11	20414.00	20589.77	20414.00	1617.84	0.00	0.08	97.00	79.00	0.00	4962.00	5356.81	27935542.00	3.20	22787.00	22684.00
15	8	2	15783.00	16639.00	209.20	0	Spot (Block15, Row2, Column8)	25396.62	24736.00	3956.29	0.01	0.16	21228.50	21362.45	21228.50	1757.59	0.00	0.08	81.00	49.00	0.08	3507.50	4168.12	31669560.00	2.30	22643.56	22715.00
15	1	3	13685.00	16945.00	169.50	0	Spot (Block15, Row3, Column1)	31069.83	29696.00	5847.25	0.02	0.19	20619.00	20665.91	20619.00	1600.67	0.00	0.08	97.00	93.00	0.00	9077.00	10450.83	24762656.00	6.50	23284.87	23424.50
15	2	3	13987.00	16951.00	201.00	0	Spot (Block15, Row3, Column2)	25895.14	25646.00	3744.49	0.00	0.14	20518.00	20669.72	20518.00	1613.41	0.00	0.08	93.00	72.00	0.26	5128.00	5377.14	29701732.00	3.24	22668.78	22629.50
15	3	3	14290.00	16936.00	145.60	0	Spot (Block15, Row3, Column3)	29275.78	27284.00	7993.04	0.03	0.27	20845.00	21068.94	20845.00	1863.50	0.00	0.09	98.00	86.00	2.77	6439.00	8430.78	16892124.00	4.40	25311.12	25520.50
15	4	3	14578.00	16940.00	168.00	0	Spot (Block15, Row3, Column4)	33083.32	31985.50	6521.67	0.01	0.20	20795.00	21003.45	20795.00	1927.85	0.00	0.09	99.00	96.00	0.00	11190.50	12288.32	25871168.00	6.27	24336.36	24162.00
15	5	3	14882.00	16950.00	181.15	0	Spot (Block15, Row3, Column5)	25418.12	25116.00	2349.54	0.01	0.09	20389.50	20511.81	20389.50	1654.92	0.00	0.08	95.00	73.00	0.00	4726.50	5028.62	23384664.00	2.96	22675.07	22659.00
15	6	3	15188.00	16945.00	193.25	0	Spot (Block15, Row3, Column6)	23762.12	23697.00	1788.95	0.00	0.08	20041.00	20114.83	20041.00	1481.72	0.00	0.07	89.00	63.00	0.00	3656.00	3721.12	25187834.00	2.46	21742.27	21588.00
15	7	3	15488.00	16946.00	186.85	0	Spot (Block15, Row3, Column7)	27796.35	26677.00	4199.23	0.02	0.15	20471.00	20543.89	20471.00	1735.03	0.00	0.08	94.00	83.00	0.00	6206.00	7325.35	27212644.00	4.18	22888.25	22932.00
15	8	3	15791.00	16946.00	197.20	0	Spot (Block15, Row3, Column8)	24881.33	24583.00	2173.05	0.01	0.09	21099.00	21209.17	21099.00	1678.35	0.00	0.08	85.00	52.00	0.00	3484.00	3782.33	27394326.00	2.19	22646.99	22585.50
15	1	4	13687.00	17246.00	171.90	0	Spot (Block15, Row4, Column1)	32661.30	31274.00	6256.18	0.02	0.19	20714.00	20812.14	20714.00	1676.94	0.00	0.08	99.00	96.00	0.00	10560.00	11947.30	26912900.00	7.07	24209.66	24260.50
15	2	4	13981.00	17242.00	205.25	0	Spot (Block15, Row4, Column2)	25376.68	25230.00	2325.54	0.00	0.09	20698.50	20807.05	20698.50	1627.73	0.00	0.08	94.00	71.00	0.00	4531.50	4678.18	30375888.00	2.81	22841.52	22797.00
15	3	4	14281.00	17242.00	157.05	0	Spot (Block15, Row4, Column3)	54262.92	56454.00	11386.59	0.02	0.21	21059.50	21194.97	21059.50	1866.90	0.00	0.09	100.00	100.00	38.45	35394.50	33203.42	37116104.00	17.71	29852.26	29226.50
15	4	4	14577.00	17248.00	208.90	0	Spot (Block15, Row4, Column4)	25270.58	25055.50	1827.58	0.00	0.07	21113.00	21246.26	21113.00	1788.46	0.00	0.08	90.00	59.00	0.00	3942.50	4157.58	31537696.00	2.25	23052.35	22991.50
15	5	4	14864.00	17245.00	196.65	0	Spot (Block15, Row4, Column5)	25958.96	25535.00	2784.09	0.01	0.11	21086.00	21209.58	21086.00	1764.00	0.00	0.08	90.00	64.00	0.00	4449.00	4872.96	28425056.00	2.69	23537.84	23494.00
15	6	4	15183.00	17236.00	206.55	0	Spot (Block15, Row4, Column6)	30744.03	30593.00	3279.69	0.00	0.11	20571.00	20688.37	20571.00	1563.91	0.00	0.08	99.00	99.00	0.00	10022.00	10173.03	37261772.00	6.43	24025.95	23884.00
15	7	4	15486.00	17244.00	184.65	0	Spot (Block15, Row4, Column7)	29931.14	28608.00	5492.30	0.02	0.18	20594.50	20741.05	20594.50	1767.58	0.00	0.09	98.00	87.00	0.00	8013.50	9336.64	28763830.00	5.20	23754.41	23618.00
15	8	4	15783.00	17249.00	191.85	0	Spot (Block15, Row4, Column8)	27805.29	26884.50	4337.23	0.01	0.16	21408.50	21520.51	21408.50	1837.27	0.00	0.09	93.00	74.00	0.10	5476.00	6396.79	28917492.00	3.42	23634.40	23490.50
15	1	5	13687.00	17542.00	157.50	0	Spot (Block15, Row5, Column1)	38202.20	36919.50	8443.15	0.01	0.22	21146.00	21264.62	21146.00	1720.60	0.00	0.08	100.00	99.00	1.45	15773.50	17056.20	26283112.00	9.84	25818.32	25494.50
15	2	5	13980.00	17545.00	202.90	0	Spot (Block15, Row5, Column2)	24947.96	24825.00	2253.11	0.00	0.09	20872.50	20983.02	20872.50	1637.87	0.00	0.08	89.00	60.00	0.00	3952.50	4075.46	29363704.00	2.42	22265.24	22420.00
15	3	5	14279.00	17543.00	202.20	0	Spot (Block15, Row5, Column3)	26637.76	26283.00	2372.90	0.01	0.09	21415.50	21550.45	21415.50	1748.80	0.00	0.08	91.00	75.00	0.00	4867.50	5222.26	30926432.00	2.91	23762.03	23655.00
15	4	5	14585.00	17542.00	183.15	0	Spot (Block15, Row5, Column4)	28864.29	28195.50	3711.40	0.01	0.13	21633.00	21790.67	21633.00	1745.92	0.00	0.08	97.00	87.00	0.00	6562.50	7231.29	27132432.00	4.05	24230.45	24273.00
15	5	5	14884.00	17539.00	157.90	0	Spot (Block15, Row5, Column5)	59327.69	65535.00	9559.75	0.04	0.16	21744.50	21919.72	21744.50	1948.46	0.00	0.09	100.00	100.00	61.49	43790.50	37583.19	40521172.00	19.20	32367.58	31644.00
15	6	5	15184.00	17544.00	203.85	0	Spot (Block15, Row5, Column6)	25804.05	25496.00	2574.73	0.01	0.10	21322.00	21455.07	21322.00	1817.20	0.00	0.08	87.00	57.00	0.00	4174.00	4482.05	30680984.00	2.39	23186.96	22990.00
15	7	5	15483.00	17547.00	196.80	0	Spot (Block15, Row5, Column7)	25482.79	25184.00	2440.84	0.01	0.10	21250.50	21363.08	21250.50	1774.65	0.00	0.08	88.00	56.00	0.00	3933.50	4232.29	27980116.00	2.32	22827.09	22687.00
15	8	5	15784.00	17543.00	156.65	0	Spot (Block15, Row5, Column8)	41996.58	40113.00	10125.53	0.02	0.24	22041.50	22178.16	22041.50	1841.46	0.00	0.08	99.00	99.00	2.81	18071.50	19955.08	28389684.00	10.76	27174.82	26896.00
15	1	6	13682.00	17844.00	208.75	0	Spot (Block15, Row6, Column1)	25294.81	24972.50	2143.01	0.01	0.08	21159.00	21257.33	21159.00	1636.77	0.00	0.08	90.00	61.00	0.00	3813.50	4135.81	31416138.00	2.47	22834.76	22753.00
15	2	6	13987.00	17840.00	209.90	0	Spot (Block15, Row6, Column2)	25566.99	25389.00	2312.48	0.00	0.09	21090.00	21244.99	21090.00	1703.89	0.00	0.08	90.00	63.00	0.00	4299.00	4476.99	32035432.00	2.54	22938.00	22578.00
15	3	6	14274.00	17838.00	164.90	0	Spot (Block15, Row6, Column3)	40092.29	37528.50	10027.37	0.03	0.25	21678.00	21866.01	21678.00	1760.52	0.00	0.08	100.00	99.00	2.91	15850.50	18414.29	30309784.00	10.35	26587.02	26559.00
15	4	6	14581.00	17841.00	168.80	0	Spot (Block15, Row6, Column4)	30661.26	30085.50	4765.49	0.01	0.16	21885.00	22051.52	21885.00	1825.31	0.00	0.08	99.00	94.00	0.76	8200.50	8776.26	24345068.00	4.72	25156.66	25180.00
15	5	6	14880.00	17839.00	155.10	0	Spot (Block15, Row6, Column5)	58386.82	65535.00	10124.95	0.05	0.17	21901.00	22060.62	21901.00	1904.70	0.00	0.09	100.00	100.00	57.57	43634.00	36485.82	38944344.00	19.07	32142.01	31121.00
15	6	6	15183.00	17841.00	206.30	0	Spot (Block15, Row6, Column6)	25996.25	25634.00	2178.35	0.01	0.08	21694.00	21877.54	21694.00	1772.71	0.00	0.08	91.00	57.00	0.00	3940.00	4302.25	31481436.00	2.32	23348.28	23571.00
15	7	6	15485.00	17848.00	185.20	0	Spot (Block15, Row6, Column7)	29366.18	28731.00	3687.14	0.01	0.13	22222.00	22409.06	22222.00	1933.83	0.00	0.09	96.00	80.00	0.00	6509.00	7144.18	28426452.00	3.60	24788.69	24799.00
15	8	6	15784.00	17846.00	170.80	0	Spot (Block15, Row6, Column8)	33778.59	33263.00	5418.40	0.01	0.16	23007.00	23147.56	23007.00	2005.65	0.00	0.09	97.00	89.00	0.00	10256.00	10771.59	27461996.00	5.30	25912.42	25638.00
15	1	7	13680.00	18147.00	203.65	0	Spot (Block15, Row7, Column1)	26227.80	26068.00	2040.76	0.00	0.08	21721.00	21875.66	21721.00	1900.36	0.00	0.09	90.00	60.00	0.00	4347.00	4506.80	30791416.00	2.29	23883.99	23531.50
15	2	7	13986.00	18140.00	200.75	0	Spot (Block15, Row7, Column2)	25408.14	25176.00	2259.20	0.00	0.09	21276.00	21422.69	21276.00	1666.84	0.00	0.08	90.00	59.00	0.00	3900.00	4132.14	29016092.00	2.39	23484.93	23432.50
15	3	7	14287.00	18143.00	218.95	0	Spot (Block15, Row7, Column3)	26247.40	25782.50	3750.80	0.01	0.14	21784.00	21969.71	21784.00	1761.36	0.00	0.08	90.00	57.00	0.44	3998.50	4463.40	36116416.00	2.43	23500.58	23462.00
15	4	7	14586.00	18137.00	196.75	0	Spot (Block15, Row7, Column4)	27006.02	26256.00	4642.01	0.01	0.17	22038.00	22173.40	22038.00	1798.91	0.00	0.08	91.00	61.00	0.82	4218.00	4968.02	29598604.00	2.69	24329.33	24271.50
15	5	7	14886.00	18145.00	199.55	0	Spot (Block15, Row7, Column5)	28517.02	27928.50	3413.85	0.01	0.12	21971.00	22142.90	21971.00	1817.77	0.00	0.08	97.00	85.00	0.09	5957.50	6546.02	32281244.00	3.51	24850.24	24803.00
15	6	7	15184.00	18142.00	207.70	0	Spot (Block15, Row7, Column6)	26741.79	26391.00	2595.58	0.01	0.10	22076.00	22273.08	22076.00	1757.69	0.00	0.08	92.00	65.00	0.00	4315.00	4665.79	32919136.00	2.54	24110.23	24012.00
15	7	7	15476.00	18142.00	183.65	0	Spot (Block15, Row7, Column7)	34180.14	32932.50	6603.39	0.02	0.19	22887.00	22949.81	22887.00	1840.92	0.00	0.08	99.00	93.00	0.64	10045.50	11293.14	32266072.00	6.10	26433.85	26315.50
15	8	7	15783.00	18142.00	147.00	-50	Spot (Block15, Row7, Column8)	23822.98	24035.50	1752.69	0.00	0.07	23223.00	23376.65	23223.00	1841.83	0.00	0.08	30.00	1.00	0.00	812.50	599.98	14055559.00	0.24	23581.23	23550.00
15	1	8	13673.00	18446.00	161.65	0	Spot (Block15, Row8, Column1)	64761.16	65535.00	3400.88	0.01	0.05	22362.00	22488.28	22362.00	1897.17	0.00	0.08	100.00	100.00	92.79	43173.00	42399.16	46693248.00	22.28	36346.15	34610.00
15	2	8	13982.00	18443.00	193.80	0	Spot (Block15, Row8, Column2)	27196.98	26526.00	4857.04	0.01	0.18	21926.00	22054.92	21926.00	1827.64	0.00	0.08	86.00	63.00	0.66	4600.00	5270.98	28774388.00	2.81	24388.91	24012.50
15	3	8	14277.00	18441.00	170.65	0	Spot (Block15, Row8, Column3)	33173.22	31600.00	6656.90	0.02	0.20	22309.50	22363.65	22309.50	1804.63	0.00	0.08	98.00	91.00	0.49	9290.50	10863.72	26936676.00	5.99	25197.34	25045.00
15	4	8	14583.00	18436.00	180.10	0	Spot (Block15, Row8, Column4)	27134.69	26687.00	2524.61	0.01	0.09	22413.50	22556.45	22413.50	1814.02	0.00	0.08	89.00	62.00	0.00	4273.50	4721.19	24638300.00	2.52	24085.49	24346.50
15	5	8	14878.00	18441.00	204.10	0	Spot (Block15, Row8, Column5)	27013.78	26630.00	2613.11	0.01	0.10	22270.00	22427.98	22270.00	1756.57	0.00	0.08	92.00	66.00	0.00	4360.00	4743.78	32011316.00	2.61	24294.94	24204.00
15	6	8	15188.00	18439.00	188.05	0	Spot (Block15, Row8, Column6)	28272.54	27963.00	2680.96	0.00	0.09	22421.00	22568.91	22421.00	1722.23	0.00	0.08	96.00	84.00	0.00	5542.00	5851.54	28187740.00	3.31	25063.54	24912.00
15	7	8	15485.00	18439.00	186.55	0	Spot (Block15, Row8, Column7)	29651.10	29376.50	3186.55	0.00	0.11	22890.00	22974.50	22890.00	1780.90	0.00	0.08	97.00	84.00	0.00	6486.50	6761.10	28939480.00	3.75	25418.87	25459.00
15	8	8	15772.00	18444.00	160.90	0	Spot (Block15, Row8, Column8)	38031.85	37590.50	6363.23	0.01	0.17	23329.00	23473.38	23329.00	1881.67	0.00	0.08	99.00	98.00	0.00	14261.50	14702.85	27078676.00	7.74	27564.48	27394.00
16	1	1	18184.00	16336.00	165.15	0	Spot (Block16, Row1, Column1)	64390.68	65535.00	4512.37	0.01	0.07	5244.00	5327.97	5244.00	501.00	0.01	0.09	100.00	100.00	88.51	60291.00	59146.68	48744228.00	117.89	22205.30	21203.50
16	2	1	18479.00	16344.00	176.35	0	Spot (Block16, Row1, Column2)	7385.25	7308.00	920.06	0.00	0.12	5204.00	5270.07	5204.00	394.41	0.01	0.07	100.00	94.00	0.00	2104.00	2181.25	6425168.00	5.36	5938.38	5893.00
16	3	1	18786.00	16341.00	168.35	0	Spot (Block16, Row1, Column3)	6197.71	6190.50	356.36	0.00	0.06	5176.00	5205.05	5176.00	190.11	0.00	0.04	100.00	96.00	0.00	1014.50	1021.71	4883792.00	5.22	5626.91	5593.00
16	4	1	19079.00	16341.00	160.65	0	Spot (Block16, Row1, Column4)	7213.57	7325.50	804.92	0.01	0.11	5176.00	5196.41	5176.00	201.48	0.00	0.04	100.00	99.00	0.00	2149.50	2037.57	5136059.00	10.01	5774.06	5721.00
16	5	1	19385.00	16335.00	169.75	0	Spot (Block16, Row1, Column5)	8028.79	7623.00	1427.56	0.02	0.18	5292.00	5311.61	5292.00	258.05	0.00	0.05	100.00	99.00	0.00	2331.00	2736.79	6415005.00	10.53	6073.47	6082.00
16	6	1	19686.00	16333.00	180.80	0	Spot (Block16, Row1, Column6)	8247.39	7821.50	1522.37	0.02	0.18	5456.00	5477.20	5456.00	224.43	0.00	0.04	100.00	99.00	0.00	2365.50	2791.39	7571100.00	12.34	6275.09	6263.50
16	7	1	19990.00	16335.00	160.30	0	Spot (Block16, Row1, Column7)	12449.79	11863.00	3435.71	0.02	0.28	5484.00	5519.73	5484.00	220.80	0.00	0.04	100.00	100.00	0.00	6379.00	6965.79	8826898.00	31.39	7248.01	7131.00
16	8	1	20288.00	16334.00	199.20	0	Spot (Block16, Row1, Column8)	6784.17	6811.00	492.32	0.00	0.07	5597.00	5599.77	5597.00	229.93	0.00	0.04	98.00	92.00	0.00	1214.00	1187.17	7625403.00	5.15	6061.77	6026.00
16	1	2	18186.00	16642.00	211.05	0	Spot (Block16, Row2, Column1)	5822.64	5830.00	218.45	0.00	0.04	5131.00	5187.95	5131.00	362.46	0.00	0.07	92.00	45.00	0.00	699.00	691.64	7388924.00	1.75	5486.59	5506.50
16	2	2	18481.00	16638.00	139.70	0	Spot (Block16, Row2, Column2)	6555.29	6601.00	422.48	0.00	0.06	5175.00	5195.12	5175.00	198.12	0.00	0.04	100.00	100.00	0.00	1426.00	1380.29	3467747.00	6.87	5749.52	5767.00
16	3	2	18789.00	16647.00	194.05	0	Spot (Block16, Row2, Column3)	6264.39	6241.00	389.78	0.00	0.06	5156.00	5178.74	5156.00	191.83	0.00	0.04	100.00	97.00	0.00	1085.00	1108.39	6652781.00	5.66	5690.95	5676.00
16	4	2	19083.00	16636.00	195.15	0	Spot (Block16, Row2, Column4)	6191.49	6170.50	331.79	0.00	0.05	5141.50	5166.03	5141.50	203.06	0.00	0.04	100.00	98.00	0.00	1029.00	1049.99	6674431.00	5.05	5545.80	5523.00
16	5	2	19391.00	16639.00	200.70	0	Spot (Block16, Row2, Column5)	7238.78	7234.50	522.18	0.00	0.07	5198.00	5226.76	5198.00	208.38	0.00	0.04	100.00	99.00	0.00	2036.50	2040.78	8252209.00	9.66	5959.92	5924.00
16	6	2	19680.00	16636.00	200.35	0	Spot (Block16, Row2, Column6)	6368.79	6265.00	462.16	0.01	0.07	5362.00	5367.67	5362.00	203.78	0.00	0.04	100.00	96.00	0.00	903.00	1006.79	7254049.00	4.91	5710.39	5706.00
16	7	2	19987.00	16631.00	186.65	0	Spot (Block16, Row2, Column7)	6454.00	6446.00	336.30	0.00	0.05	5438.00	5449.56	5438.00	214.98	0.00	0.04	100.00	98.00	0.00	1008.00	1016.00	6344284.00	4.67	5897.93	5868.50
16	8	2	20282.00	16630.00	205.20	0	Spot (Block16, Row2, Column8)	6266.67	6286.00	183.94	0.00	0.03	5555.00	5561.48	5555.00	197.24	0.00	0.04	99.00	93.00	0.00	731.00	711.67	7482402.00	3.58	5890.96	5860.50
16	1	3	18187.00	16945.00	175.75	0	Spot (Block16, Row3, Column1)	7225.77	7136.00	821.88	0.01	0.11	5100.00	5121.80	5100.00	184.53	0.00	0.04	100.00	100.00	0.00	2036.00	2125.77	6206937.00	11.40	5816.29	5826.50
16	2	3	18490.00	16947.00	198.80	0	Spot (Block16, Row3, Column2)	6143.45	6141.00	356.29	0.00	0.06	5105.00	5120.14	5105.00	189.92	0.00	0.04	99.00	97.00	0.00	1036.00	1038.45	6899098.00	5.39	5516.68	5545.00
16	3	3	18780.00	16936.00	184.60	0	Spot (Block16, Row3, Column3)	6365.85	6295.50	477.84	0.00	0.08	5116.00	5142.74	5116.00	272.59	0.00	0.05	100.00	96.00	0.00	1179.50	1249.85	6098487.00	4.49	5638.50	5625.00
16	4	3	19082.00	16939.00	163.00	0	Spot (Block16, Row3, Column4)	8080.67	7748.50	1404.19	0.02	0.17	5061.00	5077.20	5061.00	219.63	0.00	0.04	100.00	100.00	0.00	2687.50	3019.67	5947373.00	13.68	5950.19	5909.00
16	5	3	19392.00	16942.00	179.15	0	Spot (Block16, Row3, Column5)	6407.90	6376.00	431.91	0.00	0.07	5190.50	5198.17	5190.50	206.29	0.00	0.04	99.00	98.00	0.00	1185.50	1217.40	5779923.00	5.86	5671.83	5683.50
16	6	3	19686.00	16937.00	200.80	0	Spot (Block16, Row3, Column6)	6440.28	6482.00	383.13	0.00	0.06	5316.00	5319.27	5316.00	180.79	0.00	0.03	99.00	99.00	0.00	1166.00	1124.28	7367677.00	6.20	5744.42	5706.00
16	7	3	19994.00	16945.00	198.60	0	Spot (Block16, Row3, Column7)	6439.54	6376.00	417.30	0.00	0.06	5399.00	5407.21	5399.00	206.15	0.00	0.04	100.00	96.00	0.00	977.00	1040.54	7167210.00	5.01	5800.63	5816.50
16	8	3	20294.00	16933.00	206.85	0	Spot (Block16, Row3, Column8)	6290.61	6325.00	294.18	0.00	0.05	5488.00	5485.57	5488.00	204.59	0.00	0.04	99.00	89.00	0.00	837.00	802.61	7680838.00	3.93	5817.14	5798.50
16	1	4	18185.00	17238.00	165.10	0	Spot (Block16, Row4, Column1)	8078.81	7801.00	1315.29	0.02	0.16	5112.00	5144.75	5112.00	230.25	0.00	0.04	100.00	100.00	0.00	2689.00	2966.81	6083341.00	12.74	5963.39	5930.00
16	2	4	18482.00	17245.00	208.85	0	Spot (Block16, Row4, Column2)	6129.87	6174.00	326.14	0.00	0.05	5164.00	5195.50	5164.00	247.92	0.00	0.05	98.00	90.00	0.00	1010.00	965.87	7619425.00	3.77	5583.88	5587.00
16	3	4	18781.00	17239.00	156.40	0	Spot (Block16, Row4, Column3)	18751.04	17805.00	6987.17	0.02	0.37	5046.50	5120.11	5046.50	336.93	0.01	0.07	100.00	100.00	0.00	12758.50	13704.54	12619449.00	40.46	8204.08	7895.00
16	4	4	19076.00	17249.00	215.80	0	Spot (Block16, Row4, Column4)	5631.71	5643.00	255.23	0.00	0.05	4941.00	5003.18	4941.00	278.41	0.01	0.06	93.00	70.00	0.00	702.00	690.71	7484542.00	2.26	5211.13	5191.00
16	5	4	19382.00	17240.00	199.65	0	Spot (Block16, Row4, Column5)	5903.19	5904.00	320.29	0.00	0.05	5096.00	5120.35	5096.00	266.58	0.00	0.05	94.00	81.00	0.00	808.00	807.19	6706029.00	2.94	5406.35	5362.00
16	6	4	19685.00	17237.00	193.60	0	Spot (Block16, Row4, Column6)	7471.12	7412.00	534.33	0.00	0.07	5294.00	5301.15	5294.00	220.60	0.00	0.04	100.00	100.00	0.00	2118.00	2177.12	7919386.00	9.84	6220.74	6204.50
16	7	4	19987.00	17249.00	175.05	0	Spot (Block16, Row4, Column7)	7435.74	7394.50	1078.41	0.00	0.15	5378.00	5404.28	5378.00	228.97	0.00	0.04	100.00	100.00	0.00	2016.50	2057.74	6320383.00	8.87	6054.02	6036.00
16	8	4	20286.00	17247.00	145.55	0	Spot (Block16, Row4, Column8)	11711.80	10813.50	3708.23	0.03	0.32	5383.00	5425.91	5383.00	248.39	0.00	0.05	100.00	100.00	0.00	5430.50	6328.80	6769419.00	25.31	7069.97	6814.00
16	1	5	18185.00	17545.00	154.50	0	Spot (Block16, Row5, Column1)	8839.32	8738.50	1288.57	0.00	0.15	5110.00	5140.98	5110.00	239.38	0.00	0.05	100.00	100.00	0.00	3628.50	3729.32	5833949.00	15.45	6290.12	6263.50
16	2	5	18464.00	17544.00	193.40	0	Spot (Block16, Row5, Column2)	6053.88	6061.50	362.52	0.00	0.06	5245.00	5330.32	5245.00	730.90	0.01	0.14	63.00	2.00	0.00	816.50	808.88	6405010.00	0.99	5614.02	5718.50
16	3	5	18808.00	17539.00	173.40	0	Spot (Block16, Row5, Column3)	6528.28	6595.00	543.40	0.00	0.08	5181.00	5274.74	5181.00	749.77	0.01	0.14	83.00	43.00	0.00	1414.00	1347.28	5470702.00	1.67	5807.80	5824.00
16	4	5	19081.00	17542.00	167.95	0	Spot (Block16, Row5, Column4)	6250.92	6276.00	355.81	0.00	0.06	5014.00	5049.26	5014.00	222.80	0.00	0.04	100.00	99.00	0.00	1262.00	1236.92	4900722.00	5.39	5491.88	5484.00
16	5	5	19387.00	17536.00	151.85	0	Spot (Block16, Row5, Column5)	27276.46	26655.50	11981.95	0.01	0.44	5070.00	5131.83	5070.00	304.15	0.01	0.06	100.00	100.00	0.00	21585.50	22206.46	17184168.00	72.81	10583.01	9779.00
16	6	5	19696.00	17541.00	187.30	0	Spot (Block16, Row5, Column6)	6325.64	6301.00	410.33	0.00	0.06	5239.00	5244.36	5239.00	229.53	0.00	0.04	97.00	93.00	0.00	1062.00	1086.64	6243403.00	4.71	5652.26	5655.00
16	7	5	19979.00	17541.00	192.15	0	Spot (Block16, Row5, Column7)	6385.74	6445.00	405.38	0.00	0.06	5335.00	5356.01	5335.00	204.02	0.00	0.04	99.00	94.00	0.00	1110.00	1050.74	6679489.00	5.05	5718.25	5709.00
16	8	5	20291.00	17541.00	156.35	0	Spot (Block16, Row5, Column8)	9269.88	8650.00	2104.61	0.03	0.23	5404.00	5430.26	5404.00	242.40	0.00	0.04	100.00	100.00	0.00	3246.00	3865.88	6220091.00	15.84	6475.74	6416.00
16	1	6	18180.00	17843.00	183.60	0	Spot (Block16, Row6, Column1)	6264.26	6204.00	412.57	0.00	0.07	5083.00	5098.30	5083.00	202.55	0.00	0.04	100.00	99.00	0.00	1121.00	1181.26	5919727.00	5.76	5614.26	5616.00
16	2	6	18472.00	17843.00	193.20	0	Spot (Block16, Row6, Column2)	6044.42	6028.00	262.85	0.00	0.04	5181.00	5271.86	5181.00	755.16	0.01	0.14	66.00	1.00	0.00	847.00	863.42	6340592.00	1.02	5600.21	5559.00
16	3	6	18777.00	17841.00	148.25	0	Spot (Block16, Row6, Column3)	11434.20	10682.00	2988.10	0.03	0.26	5220.00	5323.39	5220.00	735.20	0.01	0.14	100.00	99.00	0.00	5462.00	6214.20	6860521.00	8.31	7515.13	7163.50
16	4	6	19088.00	17845.00	187.15	0	Spot (Block16, Row6, Column4)	6735.30	6712.50	652.57	0.00	0.10	5137.00	5181.38	5137.00	280.42	0.00	0.05	100.00	94.00	0.00	1575.50	1598.30	6627531.00	5.54	5689.36	5635.00
16	5	6	19382.00	17838.00	147.05	0	Spot (Block16, Row6, Column5)	19499.74	19244.50	6818.07	0.01	0.35	5103.00	5162.81	5103.00	289.86	0.01	0.06	100.00	100.00	0.00	14141.50	14396.74	11621844.00	49.46	8587.63	7922.50
16	6	6	19685.00	17847.00	200.05	0	Spot (Block16, Row6, Column6)	6032.35	6015.00	320.55	0.00	0.05	5202.50	5217.99	5202.50	216.65	0.00	0.04	99.00	88.00	0.00	812.50	829.85	6864817.00	3.76	5556.88	5527.00
16	7	6	19987.00	17838.00	158.75	0	Spot (Block16, Row6, Column7)	7518.34	7536.00	735.31	0.00	0.10	5330.00	5349.94	5330.00	203.59	0.00	0.04	100.00	100.00	0.00	2206.00	2188.34	5247804.00	10.65	6037.12	6061.50
16	8	6	20295.00	17840.00	164.05	0	Spot (Block16, Row6, Column8)	7516.23	7401.50	837.92	0.01	0.11	5508.00	5518.40	5508.00	228.19	0.00	0.04	100.00	100.00	0.00	1893.50	2008.23	5622142.00	8.76	6116.07	6087.00
16	1	7	18180.00	18144.00	220.50	0	Spot (Block16, Row7, Column1)	6026.37	5987.00	348.79	0.00	0.06	5127.00	5180.12	5127.00	426.72	0.00	0.08	94.00	50.00	0.00	860.00	899.37	8376654.00	1.98	5420.43	5427.00
16	2	7	18492.00	18144.00	217.50	0	Spot (Block16, Row7, Column2)	5845.41	5844.00	281.03	0.00	0.05	5125.00	5139.66	5125.00	200.97	0.00	0.04	97.00	88.00	0.00	719.00	720.41	7897146.00	3.51	5392.04	5322.00
16	3	7	18785.00	18135.00	212.50	0	Spot (Block16, Row7, Column3)	5947.48	5926.00	277.70	0.00	0.05	5166.00	5183.57	5166.00	214.17	0.00	0.04	98.00	94.00	0.00	760.00	781.48	7690097.00	3.57	5557.74	5560.00
16	4	7	19086.00	18131.00	204.65	0	Spot (Block16, Row7, Column4)	5938.32	5896.00	294.80	0.00	0.05	5174.00	5171.37	5174.00	196.42	0.00	0.04	99.00	92.00	0.00	722.00	764.32	7078474.00	3.90	5480.62	5463.00
16	5	7	19380.00	18140.00	201.45	0	Spot (Block16, Row7, Column5)	6291.51	6312.00	398.62	0.00	0.06	5127.00	5140.34	5127.00	205.22	0.00	0.04	100.00	97.00	0.00	1185.00	1164.51	7247820.00	5.61	5597.80	5589.00
16	6	7	19680.00	18133.00	205.50	0	Spot (Block16, Row7, Column6)	6138.29	6136.50	328.61	0.00	0.05	5182.00	5204.48	5182.00	203.59	0.00	0.04	99.00	96.00	0.00	954.50	956.29	7365954.00	4.59	5547.03	5538.50
16	7	7	19977.00	18140.00	161.20	0	Spot (Block16, Row7, Column7)	7874.20	7744.50	1193.68	0.01	0.15	5279.00	5315.53	5279.00	220.67	0.00	0.04	100.00	100.00	0.00	2465.50	2595.20	5622180.00	11.59	6062.35	6057.00
16	8	7	20282.00	18135.00	157.60	0	Spot (Block16, Row7, Column8)	9344.56	9426.00	824.29	0.00	0.09	5536.00	5552.35	5536.00	290.93	0.00	0.05	100.00	100.00	0.00	3890.00	3808.56	6447744.00	13.03	6946.92	6890.00
16	1	8	18175.00	18441.00	160.30	0	Spot (Block16, Row8, Column1)	64397.10	65535.00	4880.77	0.01	0.08	5274.00	5364.10	5274.00	536.37	0.01	0.10	100.00	100.00	92.80	60261.00	59123.10	45593588.00	110.06	24012.35	21391.00
16	2	8	18483.00	18448.00	215.45	0	Spot (Block16, Row8, Column2)	6123.61	6092.00	334.11	0.00	0.05	5229.50	5296.73	5229.50	436.95	0.01	0.08	92.00	48.00	0.00	862.50	894.11	8113787.00	1.89	5588.79	5589.00
16	3	8	18774.00	18440.00	181.10	0	Spot (Block16, Row8, Column3)	6795.76	6609.00	803.94	0.01	0.12	5200.50	5241.67	5200.50	251.41	0.00	0.05	98.00	95.00	0.00	1408.50	1595.26	6252103.00	6.18	5765.48	5652.50
16	4	8	19080.00	18440.00	174.25	0	Spot (Block16, Row8, Column4)	6343.47	6378.00	429.07	0.00	0.07	5203.00	5224.12	5203.00	220.53	0.00	0.04	98.00	95.00	0.00	1175.00	1140.47	5404637.00	5.08	5645.05	5646.00
16	5	8	19385.00	18429.00	202.90	0	Spot (Block16, Row8, Column5)	5885.60	5900.00	235.17	0.00	0.04	5190.00	5194.06	5190.00	203.05	0.00	0.04	97.00	87.00	0.00	710.00	695.60	6915575.00	3.41	5464.35	5431.00
16	6	8	19687.00	18438.00	197.90	0	Spot (Block16, Row8, Column6)	6528.88	6537.00	528.13	0.00	0.08	5264.00	5260.49	5264.00	213.32	0.00	0.04	99.00	97.00	0.00	1273.00	1264.88	7247062.00	5.95	5656.92	5658.00
16	7	8	19987.00	18440.00	167.25	0	Spot (Block16, Row8, Column7)	6853.81	6897.00	512.60	0.00	0.07	5333.00	5367.49	5333.00	254.22	0.00	0.05	100.00	98.00	0.00	1564.00	1520.81	5325414.00	5.85	5888.91	5871.00
16	8	8	20272.00	18439.00	151.25	0	Spot (Block16, Row8, Column8)	18970.07	18786.00	5476.66	0.00	0.29	5602.50	5609.12	5602.50	328.12	0.00	0.06	100.00	100.00	0.00	13183.50	13367.57	11951145.00	40.72	8793.32	8629.00
17	1	1	4682.00	20842.00	162.75	0	Spot (Block17, Row1, Column1)	64808.91	65535.00	3328.27	0.00	0.05	9721.00	9933.75	9721.00	1757.03	0.01	0.18	100.00	100.00	94.13	55814.00	55087.91	47440588.00	31.23	26656.90	26435.50
17	2	1	4980.00	20849.00	201.60	0	Spot (Block17, Row1, Column2)	12451.01	11966.50	1842.68	0.02	0.15	9585.00	9774.30	9585.00	1766.00	0.01	0.18	64.00	32.00	0.00	2381.50	2866.01	14368470.00	1.52	10566.45	10490.00
17	3	1	5286.00	20843.00	190.75	0	Spot (Block17, Row1, Column3)	12573.07	12029.00	1790.21	0.02	0.14	9592.00	9685.18	9592.00	837.88	0.00	0.09	99.00	69.00	0.00	2437.00	2981.07	12912547.00	3.45	10602.95	10614.50
17	4	1	5579.00	20841.00	196.10	0	Spot (Block17, Row1, Column4)	12057.87	11737.00	1219.18	0.01	0.10	9632.00	9686.01	9632.00	485.61	0.00	0.05	99.00	95.00	0.00	2105.00	2425.87	13118963.00	4.88	10574.26	10591.00
17	5	1	5878.00	20844.00	147.05	0	Spot (Block17, Row1, Column5)	34734.39	34016.00	14384.95	0.01	0.41	9771.00	9923.54	9771.00	778.23	0.01	0.08	100.00	100.00	2.54	24245.00	24963.39	20528048.00	31.88	15135.99	14421.00
17	6	1	6181.00	20840.00	156.25	0	Spot (Block17, Row1, Column6)	25137.92	23424.00	8782.06	0.03	0.35	9738.00	9964.55	9738.00	943.74	0.01	0.09	100.00	100.00	0.00	13686.00	15399.92	16867548.00	16.08	13289.71	13137.00
17	7	1	6486.00	20841.00	152.50	0	Spot (Block17, Row1, Column7)	37393.30	35317.00	13069.98	0.02	0.35	9475.00	9668.38	9475.00	944.27	0.01	0.10	100.00	100.00	2.36	25842.00	27918.30	23744764.00	29.36	16340.37	15820.00
17	8	1	6788.00	20844.00	221.80	0	Spot (Block17, Row1, Column8)	11069.39	10963.00	662.34	0.00	0.06	9406.00	9470.28	9406.00	635.37	0.00	0.07	96.00	68.00	0.00	1557.00	1663.39	15596774.00	2.52	10077.25	9999.00
17	1	2	4669.00	21152.00	224.45	0	Spot (Block17, Row2, Column1)	11873.04	11744.00	932.74	0.00	0.08	10020.00	10296.57	10020.00	1993.57	0.01	0.19	34.00	1.00	0.00	1724.00	1853.04	17073440.00	0.79	11000.06	10648.50
17	2	2	4973.00	21143.00	143.60	0	Spot (Block17, Row2, Column2)	14664.80	14558.00	1875.29	0.00	0.13	9823.00	9961.80	9823.00	1390.09	0.01	0.14	98.00	82.00	0.00	4735.00	4841.80	8168294.00	3.38	11617.22	11579.00
17	3	2	5293.00	21141.00	223.60	0	Spot (Block17, Row2, Column3)	11673.73	11634.00	747.18	0.00	0.06	9762.00	9838.02	9762.00	798.55	0.00	0.08	96.00	61.00	0.00	1872.00	1911.73	16705110.00	2.30	10931.21	10505.00
17	4	2	5586.00	21144.00	204.65	0	Spot (Block17, Row2, Column4)	12526.77	12538.00	682.73	0.00	0.05	9809.00	9881.88	9809.00	760.40	0.00	0.08	99.00	96.00	0.00	2729.00	2717.77	14944431.00	3.48	11169.76	11253.00
17	5	2	5880.00	21143.00	188.70	0	Spot (Block17, Row2, Column5)	15626.04	15528.00	1869.37	0.00	0.12	9855.00	9968.62	9855.00	836.50	0.00	0.08	100.00	100.00	0.00	5673.00	5771.04	15626043.00	6.76	11784.92	11788.00
17	6	2	6180.00	21140.00	213.50	0	Spot (Block17, Row2, Column6)	11853.73	11836.00	807.51	0.00	0.07	9877.00	10002.94	9877.00	1041.71	0.01	0.10	87.00	44.00	0.00	1959.00	1976.73	15516536.00	1.78	10789.16	10785.00
17	7	2	6480.00	21148.00	206.75	0	Spot (Block17, Row2, Column7)	11818.16	11613.00	913.87	0.01	0.08	9554.00	9666.70	9554.00	770.83	0.01	0.08	99.00	76.00	0.00	2059.00	2264.16	14323606.00	2.79	10486.02	10461.00
17	8	2	6788.00	21143.00	216.85	0	Spot (Block17, Row2, Column8)	10818.10	10775.00	892.58	0.00	0.08	9362.00	9382.44	9362.00	427.23	0.00	0.05	99.00	86.00	0.00	1413.00	1456.10	14550340.00	3.36	9963.90	9886.00
17	1	3	4681.00	21443.00	147.80	0	Spot (Block17, Row3, Column1)	24273.84	22426.00	8313.02	0.03	0.34	10098.00	10281.53	10098.00	1504.96	0.01	0.15	100.00	99.00	0.00	12328.00	14175.84	14491483.00	9.30	13265.63	12860.00
17	2	3	4985.00	21436.00	208.00	0	Spot (Block17, Row3, Column2)	11710.52	11484.00	942.33	0.01	0.08	9816.00	9987.16	9816.00	1406.04	0.01	0.14	64.00	17.00	0.00	1668.00	1894.52	14427366.00	1.23	10587.49	10588.50
17	3	3	5282.00	21437.00	201.05	0	Spot (Block17, Row3, Column3)	12009.56	11875.50	1353.68	0.00	0.11	9789.00	9916.08	9789.00	1006.84	0.01	0.10	89.00	53.00	0.00	2086.50	2220.56	13810992.00	2.08	10802.37	10704.00
17	4	3	5582.00	21441.00	195.30	0	Spot (Block17, Row3, Column4)	13266.01	12579.00	1621.89	0.02	0.12	9827.00	9967.03	9827.00	1027.84	0.01	0.10	99.00	82.00	0.00	2752.00	3439.01	14260964.00	3.21	11402.29	11458.00
17	5	3	5891.00	21449.00	205.05	0	Spot (Block17, Row3, Column5)	12453.88	11999.50	2772.02	0.02	0.22	9817.00	9945.39	9817.00	1075.07	0.01	0.11	94.00	51.00	0.00	2182.50	2636.88	14869928.00	2.33	11322.73	10832.50
17	6	3	6181.00	21450.00	212.85	0	Spot (Block17, Row3, Column6)	11591.19	11605.00	563.49	0.00	0.05	9826.00	9904.26	9826.00	1014.95	0.00	0.10	91.00	35.00	0.00	1779.00	1765.19	14964220.00	1.66	10671.42	10634.50
17	7	3	6486.00	21448.00	160.90	0	Spot (Block17, Row3, Column7)	17254.14	15221.00	5069.42	0.05	0.29	9764.00	9833.64	9764.00	703.95	0.00	0.07	100.00	99.00	0.00	5457.00	7490.14	12371221.00	10.54	11906.50	11561.00
17	8	3	6779.00	21444.00	209.00	0	Spot (Block17, Row3, Column8)	11161.31	11095.00	669.79	0.00	0.06	9619.00	9739.63	9619.00	1003.66	0.01	0.10	81.00	20.00	0.00	1476.00	1542.31	13873509.00	1.42	10292.40	10291.00
17	1	4	4676.00	21740.00	185.60	0	Spot (Block17, Row4, Column1)	13218.23	12629.00	1957.70	0.02	0.15	9893.00	10015.19	9893.00	1055.35	0.01	0.11	97.00	62.00	0.00	2736.00	3325.23	12808466.00	3.04	11138.59	11155.00
17	2	4	4980.00	21759.00	218.70	0	Spot (Block17, Row4, Column2)	11656.47	11453.00	1824.60	0.01	0.16	9634.00	9820.77	9634.00	1207.38	0.01	0.12	86.00	17.00	0.00	1819.00	2022.47	15876112.00	1.52	10613.31	10510.00
17	3	4	5283.00	21743.00	147.30	0	Spot (Block17, Row4, Column3)	26447.38	25720.00	7385.42	0.01	0.28	9735.00	9955.63	9735.00	1445.30	0.01	0.15	100.00	100.00	0.00	15985.00	16712.38	15524614.00	11.41	14384.89	13853.00
17	4	4	5574.00	21738.00	207.30	0	Spot (Block17, Row4, Column4)	11665.87	11594.00	483.24	0.00	0.04	9797.00	10016.03	9797.00	1484.58	0.01	0.15	77.00	0.00	0.00	1797.00	1868.87	14279023.00	1.11	10781.04	10714.50
17	5	4	5873.00	21739.00	205.80	0	Spot (Block17, Row4, Column5)	12114.23	11834.00	1692.50	0.01	0.14	9720.00	9848.37	9720.00	961.87	0.01	0.10	99.00	60.00	0.00	2114.00	2394.23	14621875.00	2.36	11010.91	10931.00
17	6	4	6178.00	21742.00	183.00	0	Spot (Block17, Row4, Column6)	16685.80	16629.50	2197.86	0.00	0.13	9758.00	9859.31	9758.00	943.52	0.00	0.10	100.00	100.00	0.00	6871.50	6927.80	15651278.00	7.24	12138.23	11909.00
17	7	4	6479.00	21747.00	150.80	0	Spot (Block17, Row4, Column7)	24690.10	22792.00	9484.74	0.03	0.38	9939.00	10075.20	9939.00	994.59	0.01	0.10	100.00	99.00	0.00	12853.00	14751.10	15431313.00	14.69	13061.87	13031.00
17	8	4	6784.00	21747.00	144.15	0	Spot (Block17, Row4, Column8)	22177.85	20670.50	6786.23	0.03	0.31	9849.00	10004.63	9849.00	1136.41	0.01	0.11	100.00	100.00	0.00	10821.50	12328.85	12552663.00	10.71	13068.29	12660.50
17	1	5	4687.00	22044.00	142.55	0	Spot (Block17, Row5, Column1)	17685.76	17433.00	2794.04	0.01	0.16	9612.00	9774.78	9612.00	1025.47	0.01	0.10	100.00	100.00	0.00	7821.00	8073.76	9744855.00	7.71	11886.05	11677.00
17	2	5	4975.00	22019.00	222.40	0	Spot (Block17, Row5, Column2)	11275.86	11145.50	1817.79	0.01	0.16	9493.00	9618.56	9493.00	858.00	0.01	0.09	86.00	44.00	0.00	1652.50	1782.86	16011726.00	1.93	10371.83	10207.00
17	3	5	5290.00	22047.00	209.95	0	Spot (Block17, Row5, Column3)	11821.45	11799.00	668.01	0.00	0.06	9622.50	9835.15	9622.50	1304.54	0.01	0.13	91.00	25.00	0.00	2176.50	2198.95	14824096.00	1.52	10674.87	10673.50
17	4	5	5577.00	22048.00	198.10	0	Spot (Block17, Row5, Column4)	12014.91	11910.50	816.98	0.00	0.07	9703.00	9883.06	9703.00	1430.68	0.01	0.14	85.00	27.00	0.00	2207.50	2311.91	13384612.00	1.49	10691.27	10756.50
17	5	5	5878.00	22044.00	141.95	0	Spot (Block17, Row5, Column5)	47578.10	48608.00	14272.89	0.01	0.30	9728.00	9948.43	9728.00	1334.70	0.01	0.13	100.00	100.00	20.40	38880.00	37850.10	26120492.00	28.19	19353.97	18569.50
17	6	5	6196.00	22038.00	211.45	0	Spot (Block17, Row5, Column6)	11635.41	11522.00	832.13	0.00	0.07	9677.00	9770.59	9677.00	655.58	0.00	0.07	96.00	76.00	0.00	1845.00	1958.41	14823516.00	2.84	10610.51	10423.50
17	7	5	6487.00	22040.00	209.70	0	Spot (Block17, Row5, Column7)	12608.19	12474.00	1324.56	0.00	0.11	9791.50	9905.27	9791.50	770.55	0.01	0.08	99.00	87.00	0.00	2682.50	2816.69	15785453.00	3.51	10932.51	10898.50
17	8	5	6782.00	22041.00	146.05	0	Spot (Block17, Row5, Column8)	30428.23	28795.50	11550.96	0.02	0.38	9750.00	9847.09	9750.00	846.51	0.00	0.09	100.00	100.00	0.17	19045.50	20678.23	17709232.00	24.31	14727.44	14155.00
17	1	6	4676.00	22342.00	222.80	0	Spot (Block17, Row6, Column1)	11054.95	10952.00	557.39	0.00	0.05	9421.00	9514.91	9421.00	717.59	0.00	0.08	97.00	57.00	0.00	1531.00	1633.95	15698028.00	2.15	10066.20	10047.00
17	2	6	4988.00	22338.00	224.60	0	Spot (Block17, Row6, Column2)	12035.35	11858.50	1361.03	0.01	0.11	9329.50	9490.78	9329.50	899.40	0.01	0.09	97.00	82.00	0.00	2529.00	2705.85	17379052.00	2.83	10607.33	10337.50
17	3	6	5276.00	22344.00	145.30	0	Spot (Block17, Row6, Column3)	33928.96	33097.00	10950.37	0.01	0.32	9525.00	9705.74	9525.00	760.67	0.01	0.08	100.00	100.00	0.00	23572.00	24403.96	19543086.00	31.84	15359.48	15020.00
17	4	6	5581.00	22342.00	193.70	0	Spot (Block17, Row6, Column4)	13353.23	12977.00	1861.49	0.01	0.14	9699.00	9961.29	9699.00	1509.31	0.01	0.15	91.00	53.00	0.00	3278.00	3654.23	14114360.00	2.25	11064.51	10977.00
17	5	6	5881.00	22342.00	141.60	0	Spot (Block17, Row6, Column5)	51268.67	53392.00	13271.11	0.02	0.26	9826.00	10100.35	9826.00	1556.29	0.01	0.15	100.00	100.00	29.78	43566.00	41442.67	27890316.00	26.45	20882.91	19531.50
17	6	6	6190.00	22343.00	196.55	0	Spot (Block17, Row6, Column6)	12634.68	12284.00	1717.59	0.01	0.14	9700.00	9837.40	9700.00	799.43	0.01	0.08	99.00	86.00	0.00	2584.00	2934.68	13834971.00	3.50	11033.07	11048.50
17	7	6	6485.00	22344.00	148.50	0	Spot (Block17, Row6, Column7)	26384.66	24931.00	9629.04	0.02	0.36	9677.00	9823.80	9677.00	872.61	0.01	0.09	100.00	100.00	0.00	15254.00	16707.66	15698873.00	18.98	13640.24	13402.50
17	8	6	6787.00	22345.00	147.60	0	Spot (Block17, Row6, Column8)	24526.65	23204.50	8963.02	0.02	0.37	9593.50	9723.95	9593.50	887.99	0.01	0.09	100.00	100.00	0.00	13611.00	14933.15	14470725.00	16.67	12965.54	12576.50
17	1	7	4680.00	22633.00	208.50	0	Spot (Block17, Row7, Column1)	11291.91	11031.00	2118.38	0.01	0.19	9144.00	9230.55	9144.00	707.12	0.00	0.08	99.00	73.00	0.00	1887.00	2147.91	13934212.00	2.92	10028.28	9990.00
17	2	7	4992.00	22650.00	216.10	0	Spot (Block17, Row7, Column2)	10637.77	10593.00	501.22	0.00	0.05	9081.00	9146.49	9081.00	589.66	0.00	0.06	99.00	77.00	0.00	1512.00	1556.77	14212062.00	2.53	9906.11	9806.50
17	3	7	5287.00	22637.00	222.75	0	Spot (Block17, Row7, Column3)	11211.01	11199.50	715.84	0.00	0.06	9365.00	9482.71	9365.00	680.49	0.01	0.07	96.00	77.00	0.00	1834.50	1846.01	15919629.00	2.54	10228.18	10181.50
17	4	7	5569.00	22622.00	228.25	0	Spot (Block17, Row7, Column4)	11613.37	11382.50	2018.96	0.01	0.17	9451.00	9542.30	9451.00	910.47	0.00	0.10	90.00	55.00	0.00	1931.50	2162.37	17420056.00	2.27	10278.51	10257.00
17	5	7	5891.00	22642.00	212.35	0	Spot (Block17, Row7, Column5)	11982.65	11791.00	931.87	0.01	0.08	9515.00	9686.45	9515.00	1090.40	0.01	0.11	97.00	54.00	0.00	2276.00	2467.65	15397708.00	2.11	10612.70	10593.00
17	6	7	6178.00	22641.00	214.10	0	Spot (Block17, Row7, Column6)	12143.82	11962.00	862.01	0.01	0.07	9542.00	9637.68	9542.00	857.00	0.00	0.09	98.00	88.00	0.00	2420.00	2601.82	15823391.00	2.92	10784.94	10785.00
17	7	7	6478.00	22649.00	152.45	0	Spot (Block17, Row7, Column7)	21588.56	20077.00	6930.12	0.03	0.32	9530.00	9712.12	9530.00	1074.50	0.01	0.11	100.00	100.00	0.00	10547.00	12058.56	13795090.00	11.05	12712.98	12377.50
17	8	7	6783.00	22642.00	147.00	-50	Spot (Block17, Row7, Column8)	9776.28	9761.50	603.90	0.00	0.06	9721.00	9849.12	9721.00	1029.78	0.01	0.10	3.00	0.00	0.00	40.50	55.28	5768007.00	-0.07	9730.11	9773.50
17	1	8	4675.00	22948.00	153.80	0	Spot (Block17, Row8, Column1)	64652.09	65535.00	4002.26	0.01	0.06	9259.00	9396.45	9259.00	829.19	0.01	0.09	100.00	100.00	92.94	56276.00	55393.09	42153552.00	66.64	26477.74	24144.00
17	2	8	4992.00	22946.00	212.80	0	Spot (Block17, Row8, Column2)	10961.29	10792.50	976.19	0.01	0.09	9100.00	9212.02	9100.00	752.75	0.01	0.08	96.00	59.00	0.00	1692.50	1861.29	14161985.00	2.32	9854.23	9829.00
17	3	8	5280.00	22947.00	158.40	0	Spot (Block17, Row8, Column3)	20494.60	17800.50	8118.67	0.06	0.40	9360.00	9407.54	9360.00	733.97	0.00	0.08	100.00	100.00	0.14	8440.50	11134.60	14264240.00	15.11	12178.06	11441.50
17	4	8	5569.00	22935.00	218.60	0	Spot (Block17, Row8, Column4)	11045.03	10838.00	1557.44	0.01	0.14	9419.00	9458.63	9419.00	665.70	0.00	0.07	83.00	54.00	0.00	1419.00	1626.03	15098556.00	2.38	10567.75	10043.00
17	5	8	5878.00	22942.00	217.10	0	Spot (Block17, Row8, Column5)	11187.48	11079.50	1032.69	0.00	0.09	9415.00	9503.29	9415.00	779.43	0.00	0.08	97.00	55.00	0.00	1664.50	1772.48	15103099.00	2.16	10348.72	10237.50
17	6	8	6186.00	22943.00	203.40	0	Spot (Block17, Row8, Column6)	11418.48	11338.50	1056.88	0.00	0.09	9454.00	9585.02	9454.00	1290.37	0.01	0.13	74.00	23.00	0.00	1884.50	1964.48	13428129.00	1.42	10211.17	10090.50
17	7	8	6486.00	22944.00	153.05	0	Spot (Block17, Row8, Column7)	15452.22	15186.50	2854.56	0.01	0.18	9572.00	9732.67	9572.00	1255.64	0.01	0.13	100.00	91.00	0.00	5614.50	5880.22	9982134.00	4.56	11268.24	11139.00
17	8	8	6772.00	22947.00	140.50	0	Spot (Block17, Row8, Column8)	36988.96	37118.50	9848.72	0.00	0.27	9909.00	10094.83	9909.00	1608.37	0.01	0.16	100.00	100.00	0.19	27209.50	27079.96	19974044.00	16.72	17414.06	16438.50
18	1	1	9184.00	20843.00	164.30	0	Spot (Block18, Row1, Column1)	64597.44	65535.00	3936.00	0.01	0.06	9173.00	9252.76	9173.00	734.33	0.00	0.08	100.00	100.00	92.93	56362.00	55424.44	48448560.00	75.37	26040.97	24930.00
18	2	1	9487.00	20846.00	200.15	0	Spot (Block18, Row1, Column2)	11067.42	10895.00	902.57	0.01	0.08	8969.00	9029.23	8969.00	618.34	0.00	0.07	98.00	81.00	0.00	1926.00	2098.42	12583659.00	3.30	9827.96	9816.00
18	3	1	9782.00	20848.00	205.55	0	Spot (Block18, Row1, Column3)	10604.14	10458.00	726.33	0.01	0.07	8845.00	8881.14	8845.00	430.75	0.00	0.05	99.00	91.00	0.00	1613.00	1759.14	12735571.00	4.00	9445.13	9421.50
18	4	1	10074.00	20850.00	179.55	0	Spot (Block18, Row1, Column4)	10745.46	10667.00	740.07	0.00	0.07	8856.00	8910.41	8856.00	443.03	0.00	0.05	99.00	91.00	0.00	1811.00	1889.46	9627932.00	4.14	9718.70	9689.00
18	5	1	10378.00	20838.00	186.10	0	Spot (Block18, Row1, Column5)	10940.65	10807.00	801.75	0.01	0.07	8886.50	8942.70	8886.50	467.29	0.00	0.05	99.00	92.00	0.00	1920.50	2054.15	10623368.00	4.28	9836.26	9786.00
18	6	1	10683.00	20840.00	204.30	0	Spot (Block18, Row1, Column6)	11277.72	11171.00	1063.03	0.00	0.09	8955.00	9017.28	8955.00	488.54	0.00	0.05	99.00	92.00	0.00	2216.00	2322.72	13364095.00	4.63	9794.01	9733.00
18	7	1	10992.00	20840.00	181.05	0	Spot (Block18, Row1, Column7)	13137.58	12901.00	2055.33	0.01	0.16	9144.00	9192.27	9144.00	535.02	0.00	0.06	100.00	98.00	0.00	3757.00	3993.58	12086575.00	7.37	10300.52	10273.00
18	8	1	11289.00	20843.00	215.80	0	Spot (Block18, Row1, Column8)	11362.75	11276.50	908.18	0.00	0.08	9431.00	9486.77	9431.00	543.52	0.00	0.06	97.00	78.00	0.00	1845.50	1931.75	15112464.00	3.45	10055.54	10080.00
18	1	2	9170.00	21143.00	212.35	0	Spot (Block18, Row2, Column1)	10184.33	10152.00	537.00	0.00	0.05	8883.00	8931.81	8883.00	599.55	0.00	0.07	91.00	55.00	0.00	1269.00	1301.33	13086870.00	2.09	9396.13	9390.00
18	2	2	9479.00	21142.00	143.50	0	Spot (Block18, Row2, Column2)	11474.27	11471.50	862.17	0.00	0.08	8865.00	8886.19	8865.00	435.49	0.00	0.05	100.00	98.00	0.00	2606.50	2609.27	6425592.00	5.94	9944.69	9952.00
18	3	2	9790.00	21145.00	199.40	0	Spot (Block18, Row2, Column3)	10646.21	10574.00	579.78	0.00	0.05	8947.00	8983.17	8947.00	445.90	0.00	0.05	99.00	94.00	0.00	1627.00	1699.21	11934406.00	3.73	9800.26	9768.00
18	4	2	10084.00	21146.00	198.00	0	Spot (Block18, Row2, Column4)	11276.53	11197.00	726.47	0.00	0.06	9033.00	9080.13	9033.00	493.40	0.00	0.05	100.00	97.00	0.00	2164.00	2243.53	12528225.00	4.45	10114.79	10104.00
18	5	2	10390.00	21143.00	192.80	0	Spot (Block18, Row2, Column5)	11807.33	11607.00	1001.15	0.01	0.08	8981.00	9026.80	8981.00	487.80	0.00	0.05	100.00	99.00	0.00	2626.00	2826.33	12397701.00	5.70	10055.55	10076.00
18	6	2	10679.00	21148.00	202.20	0	Spot (Block18, Row2, Column6)	10720.54	10589.00	798.64	0.01	0.07	9019.00	9053.10	9019.00	462.62	0.00	0.05	95.00	84.00	0.00	1570.00	1701.54	12435830.00	3.60	9719.08	9734.00
18	7	2	10986.00	21144.00	195.15	0	Spot (Block18, Row2, Column7)	10794.81	10704.00	723.15	0.00	0.07	9034.00	9092.87	9034.00	469.83	0.00	0.05	97.00	89.00	0.00	1670.00	1760.81	11647605.00	3.62	9897.36	9876.00
18	8	2	11288.00	21140.00	211.75	0	Spot (Block18, Row2, Column8)	11026.72	10858.00	1320.98	0.01	0.12	9172.50	9229.46	9172.50	493.85	0.00	0.05	98.00	89.00	0.00	1685.50	1854.22	14081119.00	3.64	9808.23	9858.00
18	1	3	9187.00	21449.00	165.90	0	Spot (Block18, Row3, Column1)	11536.71	11281.50	1219.62	0.01	0.11	8750.00	8788.67	8750.00	443.22	0.00	0.05	99.00	96.00	0.00	2531.50	2786.71	8814049.00	6.20	9636.05	9653.00
18	2	3	9495.00	21445.00	199.95	0	Spot (Block18, Row3, Column2)	10536.73	10463.00	571.24	0.00	0.05	8878.00	8913.39	8878.00	462.81	0.00	0.05	98.00	90.00	0.00	1585.00	1658.73	11874891.00	3.51	9716.78	9748.00
18	3	3	9777.00	21439.00	196.90	0	Spot (Block18, Row3, Column3)	11445.71	11213.00	1082.16	0.01	0.09	9197.00	9269.20	9197.00	584.49	0.00	0.06	99.00	88.00	0.00	2016.00	2248.71	12544499.00	3.72	10316.08	10293.50
18	4	3	10084.00	21446.00	180.05	0	Spot (Block18, Row3, Column4)	12695.83	12632.00	1357.25	0.00	0.11	9373.00	9427.08	9373.00	519.04	0.00	0.06	99.00	99.00	0.00	3259.00	3322.83	11553208.00	6.30	10837.25	10722.00
18	5	3	10388.00	21444.00	186.75	0	Spot (Block18, Row3, Column5)	11640.09	11451.00	978.66	0.01	0.08	9389.00	9435.66	9389.00	523.96	0.00	0.06	99.00	92.00	0.00	2062.00	2251.09	11418929.00	4.21	10398.14	10408.00
18	6	3	10686.00	21442.00	207.20	0	Spot (Block18, Row3, Column6)	11396.85	11389.00	798.94	0.00	0.07	9368.00	9418.45	9368.00	533.59	0.00	0.06	99.00	88.00	0.00	2021.00	2028.85	13938345.00	3.71	10011.33	9975.00
18	7	3	10982.00	21448.00	190.10	0	Spot (Block18, Row3, Column7)	11530.60	11359.00	1058.08	0.01	0.09	9262.00	9313.90	9262.00	525.92	0.00	0.06	99.00	88.00	0.00	2097.00	2268.60	11772746.00	4.21	10161.65	10110.00
18	8	3	11295.00	21444.00	211.10	0	Spot (Block18, Row3, Column8)	10504.94	10448.00	675.95	0.00	0.06	9283.00	9351.50	9283.00	544.60	0.00	0.06	83.00	52.00	0.00	1165.00	1221.94	13351778.00	2.12	9682.01	9651.00
18	1	4	9187.00	21746.00	167.85	0	Spot (Block18, Row4, Column1)	11961.87	12088.50	1253.54	0.00	0.10	8790.00	8816.00	8790.00	474.60	0.00	0.05	100.00	98.00	0.00	3298.50	3171.87	9425956.00	6.63	9940.72	9897.00
18	2	4	9491.00	21746.00	222.40	0	Spot (Block18, Row4, Column2)	10645.11	10611.00	613.58	0.00	0.06	9036.00	9094.11	9036.00	572.85	0.00	0.06	96.00	75.00	0.00	1575.00	1609.11	15084117.00	2.71	9649.18	9573.50
18	3	4	9785.00	21746.00	150.00	0	Spot (Block18, Row4, Column3)	18902.63	18763.00	3078.89	0.00	0.16	9418.00	9479.70	9418.00	617.04	0.00	0.07	100.00	100.00	0.00	9345.00	9484.63	11625118.00	15.27	12182.68	12051.50
18	4	4	10076.00	21748.00	214.05	0	Spot (Block18, Row4, Column4)	11201.46	11147.00	644.49	0.00	0.06	9515.00	9581.26	9515.00	570.39	0.00	0.06	98.00	76.00	0.00	1632.00	1686.46	14617911.00	2.84	10244.72	10231.00
18	5	4	10374.00	21744.00	200.50	0	Spot (Block18, Row4, Column5)	11507.75	11284.00	858.05	0.01	0.07	9475.00	9557.63	9475.00	555.79	0.00	0.06	99.00	90.00	0.00	1809.00	2032.75	13038280.00	3.51	10416.21	10488.50
18	6	4	10682.00	21742.00	197.85	0	Spot (Block18, Row4, Column6)	12827.94	12799.50	957.19	0.00	0.07	9480.00	9536.53	9480.00	517.87	0.00	0.05	100.00	99.00	0.00	3319.50	3347.94	14341634.00	6.36	10794.33	10793.50
18	7	4	10984.00	21745.00	191.70	0	Spot (Block18, Row4, Column7)	11817.59	11794.00	1099.14	0.00	0.09	9448.00	9492.33	9448.00	546.60	0.00	0.06	98.00	88.00	0.00	2346.00	2369.59	12302108.00	4.25	10440.21	10435.00
18	8	4	11272.00	21758.00	149.75	0	Spot (Block18, Row4, Column8)	14419.69	13816.00	2738.03	0.02	0.19	9462.00	9525.05	9462.00	565.16	0.00	0.06	100.00	99.00	0.00	4354.00	4957.69	8853689.00	8.66	11372.24	10899.00
18	1	5	9187.00	22048.00	165.60	0	Spot (Block18, Row5, Column1)	11480.79	11430.50	1105.86	0.00	0.10	8714.00	8752.29	8714.00	475.49	0.00	0.05	100.00	98.00	0.00	2716.50	2766.79	8702439.00	5.74	9819.98	9831.50
18	2	5	9486.00	22044.00	206.70	0	Spot (Block18, Row5, Column2)	10859.84	10749.00	686.84	0.00	0.06	9045.50	9051.33	9045.50	518.20	0.00	0.06	98.00	88.00	0.00	1703.50	1814.34	13238141.00	3.49	9812.29	9797.00
18	3	5	9788.00	22049.00	201.20	0	Spot (Block18, Row5, Column3)	11684.49	11640.00	774.80	0.00	0.07	9408.00	9469.52	9408.00	516.85	0.00	0.05	99.00	98.00	0.00	2232.00	2276.49	13367052.00	4.29	10524.47	10513.00
18	4	5	10082.00	22038.00	193.05	0	Spot (Block18, Row5, Column4)	11737.11	11683.00	813.66	0.00	0.07	9485.50	9556.61	9485.50	539.29	0.00	0.06	99.00	93.00	0.00	2197.50	2251.61	12323961.00	4.04	10441.34	10386.00
18	5	5	10389.00	22045.00	153.15	0	Spot (Block18, Row5, Column5)	18161.90	18454.50	3097.88	0.01	0.17	9574.00	9627.58	9574.00	599.58	0.00	0.06	100.00	100.00	0.00	8880.50	8587.90	11768914.00	14.23	12102.27	12028.00
18	6	5	10686.00	22047.00	196.50	0	Spot (Block18, Row5, Column6)	11645.87	11479.00	800.99	0.01	0.07	9561.00	9602.30	9561.00	544.83	0.00	0.06	99.00	91.00	0.00	1918.00	2084.87	12752228.00	3.75	10581.69	10550.00
18	7	5	10989.00	22047.00	193.65	0	Spot (Block18, Row5, Column7)	11635.49	11578.50	870.57	0.00	0.07	9421.00	9461.34	9421.00	551.33	0.00	0.06	98.00	89.00	0.00	2157.50	2214.49	12310350.00	3.94	10428.22	10356.00
18	8	5	11284.00	22043.00	177.35	0	Spot (Block18, Row5, Column8)	12213.38	11999.00	1406.27	0.01	0.12	9405.00	9476.37	9405.00	559.95	0.00	0.06	98.00	92.00	0.00	2594.00	2808.38	10711138.00	4.89	10430.19	10437.00
18	1	6	9185.00	22346.00	197.65	0	Spot (Block18, Row6, Column1)	10842.62	10674.00	1089.28	0.01	0.10	8684.00	8719.56	8684.00	445.40	0.00	0.05	99.00	92.00	0.00	1990.00	2158.62	11959406.00	4.77	9725.76	9637.00
18	2	6	9485.00	22344.00	216.75	0	Spot (Block18, Row6, Column2)	10642.50	10529.00	712.01	0.00	0.07	8843.00	8875.35	8843.00	494.36	0.00	0.06	98.00	89.00	0.00	1686.00	1799.50	14314169.00	3.57	9607.34	9533.00
18	3	6	9778.00	22341.00	180.80	0	Spot (Block18, Row6, Column3)	12714.63	12592.00	1613.88	0.00	0.13	9239.00	9284.31	9239.00	499.56	0.00	0.05	99.00	96.00	0.00	3353.00	3475.63	11659315.00	6.87	10350.94	10252.00
18	4	6	10083.00	22339.00	209.15	0	Spot (Block18, Row6, Column4)	11499.01	11298.00	984.68	0.01	0.09	9439.00	9469.68	9439.00	532.85	0.00	0.06	98.00	88.00	0.00	1859.00	2060.01	14339269.00	3.81	10474.12	10314.00
18	5	6	10385.00	22343.00	154.05	0	Spot (Block18, Row6, Column5)	16850.20	16734.00	2801.63	0.00	0.17	9517.00	9564.28	9517.00	612.58	0.00	0.06	100.00	100.00	0.00	7217.00	7333.20	10986331.00	11.89	11695.68	11458.50
18	6	6	10689.00	22346.00	201.30	0	Spot (Block18, Row6, Column6)	11464.99	11365.00	772.83	0.00	0.07	9483.00	9530.12	9483.00	570.33	0.00	0.06	99.00	83.00	0.00	1882.00	1981.99	13173277.00	3.39	10409.00	10341.00
18	7	6	10983.00	22337.00	172.20	0	Spot (Block18, Row6, Column7)	12974.77	12776.00	1418.75	0.01	0.11	9406.00	9455.77	9406.00	578.60	0.00	0.06	100.00	99.00	0.00	3370.00	3568.77	10769062.00	6.08	10854.45	10863.50
18	8	6	11290.00	22344.00	173.85	0	Spot (Block18, Row6, Column8)	12763.16	12788.00	1543.43	0.00	0.12	9387.00	9455.48	9387.00	568.13	0.00	0.06	98.00	95.00	0.00	3401.00	3376.16	10810394.00	5.82	10472.40	10520.00
18	1	7	9185.00	22644.00	194.60	0	Spot (Block18, Row7, Column1)	10123.47	10121.50	666.26	0.00	0.07	8675.00	8760.15	8675.00	669.99	0.00	0.08	85.00	56.00	0.00	1446.50	1448.47	10852356.00	2.03	9387.81	9385.00
18	2	7	9495.00	22641.00	210.55	0	Spot (Block18, Row7, Column2)	10215.98	10081.50	633.59	0.01	0.06	8713.00	8748.68	8713.00	532.44	0.00	0.06	97.00	68.00	0.00	1368.50	1502.98	12912995.00	2.76	9377.29	9378.00
18	3	7	9789.00	22641.00	215.95	0	Spot (Block18, Row7, Column3)	10474.97	10383.00	627.60	0.00	0.06	9039.00	9065.20	9039.00	515.00	0.00	0.06	96.00	65.00	0.00	1344.00	1435.97	13963137.00	2.74	9640.49	9499.50
18	4	7	10087.00	22639.00	205.45	0	Spot (Block18, Row7, Column4)	11032.79	10923.00	614.35	0.00	0.06	9181.00	9217.82	9181.00	532.97	0.00	0.06	99.00	94.00	0.00	1742.00	1851.79	13261411.00	3.41	10160.19	10076.50
18	5	7	10386.00	22649.00	196.45	0	Spot (Block18, Row7, Column5)	11341.79	11273.00	842.78	0.00	0.07	9177.00	9217.45	9177.00	576.47	0.00	0.06	99.00	90.00	0.00	2096.00	2164.79	12407913.00	3.69	10166.93	10102.00
18	6	7	10684.00	22638.00	203.95	0	Spot (Block18, Row7, Column6)	11310.54	11166.50	850.46	0.01	0.08	9172.00	9175.59	9172.00	539.41	0.00	0.06	99.00	91.00	0.00	1994.50	2138.54	13369062.00	3.96	10177.60	10067.00
18	7	7	10977.00	22641.00	190.50	0	Spot (Block18, Row7, Column7)	11569.90	11363.50	1091.32	0.01	0.09	9177.00	9241.31	9177.00	592.11	0.00	0.06	98.00	88.00	0.00	2186.50	2392.90	11870721.00	3.93	10101.50	10077.00
18	8	7	11285.00	22644.00	147.00	-50	Spot (Block18, Row7, Column8)	9341.08	9281.00	541.39	0.00	0.06	9332.00	9424.80	9332.00	644.34	0.00	0.07	18.00	0.00	0.00	-51.00	9.08	5501898.00	-0.13	9400.68	9402.00
18	1	8	9176.00	22947.00	157.05	0	Spot (Block18, Row8, Column1)	64415.09	65535.00	4668.56	0.01	0.07	9057.00	9164.26	9057.00	868.46	0.01	0.09	100.00	100.00	91.67	56478.00	55358.09	44060336.00	63.62	27128.71	24301.00
18	2	8	9490.00	22948.00	206.35	0	Spot (Block18, Row8, Column2)	10400.72	10275.00	699.96	0.01	0.07	8862.00	8947.73	8862.00	742.53	0.00	0.08	89.00	47.00	0.00	1413.00	1538.72	12595278.00	1.96	9548.13	9599.00
18	3	8	9775.00	22938.00	185.65	0	Spot (Block18, Row8, Column3)	10805.96	10618.50	1000.30	0.01	0.09	8868.00	8934.74	8868.00	576.82	0.00	0.06	95.00	81.00	0.00	1750.50	1937.96	10481777.00	3.24	9735.21	9771.50
18	4	8	10074.00	22933.00	176.15	0	Spot (Block18, Row8, Column4)	11019.34	11014.00	862.14	0.00	0.08	8988.00	9057.47	8988.00	588.16	0.00	0.06	97.00	82.00	0.00	2026.00	2031.34	9575807.00	3.34	9862.57	9761.00
18	5	8	10387.00	22946.00	199.00	0	Spot (Block18, Row8, Column5)	10470.94	10311.50	708.34	0.01	0.07	9020.00	9081.03	9020.00	546.15	0.00	0.06	95.00	58.00	0.00	1291.50	1450.94	11790277.00	2.54	9710.97	9655.00
18	6	8	10680.00	22951.00	199.50	0	Spot (Block18, Row8, Column6)	12132.64	11399.00	4889.42	0.03	0.40	9042.00	9073.10	9042.00	548.96	0.00	0.06	98.00	91.00	0.35	2357.00	3090.64	13722019.00	5.57	10029.39	10089.00
18	7	8	10987.00	22945.00	187.65	0	Spot (Block18, Row8, Column7)	11088.31	11002.00	906.26	0.00	0.08	9174.00	9237.28	9174.00	697.95	0.00	0.08	91.00	69.00	0.00	1828.00	1914.31	11010693.00	2.65	9902.29	9759.00
18	8	8	11275.00	22947.00	139.85	0	Spot (Block18, Row8, Column8)	38967.15	36640.00	11485.45	0.03	0.29	9461.00	9573.47	9461.00	741.41	0.01	0.08	100.00	100.00	7.55	27179.00	29506.15	20652624.00	39.65	20278.79	18033.50
19	1	1	13686.00	20840.00	167.35	0	Spot (Block19, Row1, Column1)	64873.95	65535.00	3102.76	0.00	0.05	15262.00	15385.63	15262.00	1334.17	0.00	0.09	100.00	100.00	93.42	50273.00	49611.95	50277824.00	37.09	31998.61	30458.00
19	2	1	13978.00	20840.00	183.65	0	Spot (Block19, Row1, Column2)	17984.03	17988.50	1381.78	0.00	0.08	14589.00	14729.70	14589.00	1163.28	0.00	0.08	94.00	75.00	0.00	3399.50	3395.03	17048860.00	2.80	15953.66	15869.00
19	3	1	14287.00	20841.00	186.75	0	Spot (Block19, Row1, Column3)	17401.67	16788.50	4133.71	0.02	0.24	14194.50	14271.77	14194.50	935.29	0.00	0.07	95.00	73.00	0.41	2594.00	3207.17	17123248.00	3.35	15598.83	15468.00
19	4	1	14574.00	20843.00	188.30	0	Spot (Block19, Row1, Column4)	17090.22	16769.00	2231.28	0.01	0.13	13978.50	14055.54	13978.50	876.00	0.00	0.06	96.00	83.00	0.00	2790.50	3111.72	17021864.00	3.46	15237.50	15236.00
19	5	1	14883.00	20842.00	179.85	0	Spot (Block19, Row1, Column5)	17661.40	17337.00	1705.18	0.01	0.10	13847.00	13918.29	13847.00	897.30	0.00	0.06	99.00	92.00	0.00	3490.00	3814.40	16036551.00	4.17	15470.46	15307.00
19	6	1	15193.00	20838.00	195.40	0	Spot (Block19, Row1, Column6)	16698.90	16564.50	1201.54	0.00	0.07	13875.00	13967.29	13875.00	899.81	0.00	0.06	96.00	78.00	0.00	2689.50	2823.90	18001404.00	3.04	14995.45	15057.50
19	7	1	15494.00	20840.00	187.15	0	Spot (Block19, Row1, Column7)	19303.46	18811.00	3303.53	0.01	0.17	14233.00	14287.64	14233.00	900.30	0.00	0.06	99.00	92.00	0.00	4578.00	5070.46	18975296.00	5.57	15911.12	15814.00
19	8	1	15789.00	20839.00	200.90	0	Spot (Block19, Row1, Column8)	17794.13	17639.50	1258.04	0.00	0.07	14725.00	14795.74	14725.00	1005.90	0.00	0.07	98.00	76.00	0.00	2914.50	3069.13	20320892.00	2.98	16170.31	16063.00
19	1	2	13670.00	21142.00	211.00	0	Spot (Block19, Row2, Column1)	16725.54	16679.50	1085.32	0.00	0.06	14573.50	14676.63	14573.50	1104.78	0.00	0.08	79.00	46.00	0.00	2106.00	2152.04	21208000.00	1.85	15448.67	15481.00
19	2	2	13974.00	21140.00	151.90	0	Spot (Block19, Row2, Column2)	17018.41	16891.00	1098.14	0.00	0.06	14133.00	14241.45	14133.00	920.54	0.00	0.06	96.00	84.00	0.00	2758.00	2885.41	10806690.00	3.02	15471.61	15423.00
19	3	2	14281.00	21141.00	196.75	0	Spot (Block19, Row2, Column3)	17047.27	16837.00	1132.52	0.01	0.07	13870.00	13969.55	13870.00	896.26	0.00	0.06	99.00	90.00	0.00	2967.00	3177.27	18666764.00	3.43	15293.85	15284.00
19	4	2	14587.00	21143.00	205.15	0	Spot (Block19, Row2, Column4)	16269.88	16207.50	1117.18	0.00	0.07	13665.00	13723.39	13665.00	816.00	0.00	0.06	96.00	80.00	0.00	2542.50	2604.88	19393690.00	3.12	14794.32	14801.00
19	5	2	14889.00	21139.00	192.25	0	Spot (Block19, Row2, Column5)	18089.26	17966.00	1306.12	0.00	0.07	13678.00	13722.93	13678.00	853.24	0.00	0.06	100.00	99.00	0.00	4288.00	4411.26	18885196.00	5.12	15267.80	15137.00
19	6	2	15185.00	21144.00	208.10	0	Spot (Block19, Row2, Column6)	16262.83	16109.00	1237.30	0.00	0.08	13775.00	13828.83	13775.00	854.00	0.00	0.06	91.00	72.00	0.00	2334.00	2487.83	19954496.00	2.85	14788.00	14728.00
19	7	2	15483.00	21143.00	202.40	0	Spot (Block19, Row2, Column7)	16614.18	16531.00	1023.15	0.00	0.06	14055.00	14092.65	14055.00	856.39	0.00	0.06	98.00	75.00	0.00	2476.00	2559.18	19255840.00	2.94	15316.87	15226.50
19	8	2	15789.00	21139.00	219.55	0	Spot (Block19, Row2, Column8)	16696.16	16528.00	1119.15	0.00	0.07	14506.00	14571.80	14506.00	959.24	0.00	0.07	88.00	53.00	0.00	2022.00	2190.16	22907120.00	2.21	15349.36	15212.50
19	1	3	13689.00	21445.00	175.00	0	Spot (Block19, Row3, Column1)	18459.35	18303.50	1966.52	0.00	0.11	14085.00	14176.67	14085.00	984.79	0.00	0.07	98.00	89.00	0.00	4218.50	4374.35	15838120.00	4.35	15623.97	15584.00
19	2	3	13987.00	21440.00	203.45	0	Spot (Block19, Row3, Column2)	16752.74	16610.50	1245.95	0.00	0.07	13899.00	13956.47	13899.00	883.57	0.00	0.06	95.00	82.00	0.00	2711.50	2853.74	19634220.00	3.16	15086.09	15154.00
19	3	3	14272.00	21434.00	185.25	0	Spot (Block19, Row3, Column3)	18562.75	17682.50	2685.03	0.02	0.14	13694.00	13810.03	13694.00	907.79	0.00	0.07	99.00	94.00	0.00	3988.50	4868.75	17857368.00	5.24	15471.13	15471.50
19	4	3	14589.00	21438.00	198.75	0	Spot (Block19, Row3, Column4)	16752.62	16634.00	1364.75	0.00	0.08	13692.00	13773.50	13692.00	880.25	0.00	0.06	96.00	82.00	0.00	2942.00	3060.62	18729442.00	3.38	14715.40	14751.50
19	5	3	14886.00	21443.00	181.85	0	Spot (Block19, Row3, Column5)	18408.29	18045.00	2167.17	0.01	0.12	13839.00	13898.17	13839.00	865.10	0.00	0.06	99.00	97.00	0.00	4206.00	4569.29	17082896.00	5.21	15704.67	15664.00
19	6	3	15184.00	21438.00	189.35	0	Spot (Block19, Row3, Column6)	17716.67	17554.00	1484.41	0.00	0.08	13932.50	14009.39	13932.50	885.29	0.00	0.06	99.00	91.00	0.00	3621.50	3784.17	17876102.00	4.19	15411.71	15349.00
19	7	3	15498.00	21440.00	192.30	0	Spot (Block19, Row3, Column7)	16538.75	16446.50	1113.89	0.00	0.07	14084.00	14183.40	14084.00	873.14	0.00	0.06	91.00	75.00	0.00	2362.50	2454.75	17266452.00	2.70	15314.03	15315.00
19	8	3	15790.00	21440.00	204.55	0	Spot (Block19, Row3, Column8)	16834.44	16664.50	1175.24	0.00	0.07	14523.50	14630.62	14523.50	969.31	0.00	0.07	89.00	56.00	0.00	2141.00	2310.94	20100326.00	2.27	15276.53	15372.00
19	1	4	13686.00	21742.00	199.85	0	Spot (Block19, Row4, Column1)	16876.32	16600.00	1534.31	0.01	0.09	13851.00	13920.44	13851.00	970.64	0.00	0.07	93.00	74.00	0.00	2749.00	3025.32	19205248.00	3.05	14675.60	14737.00
19	2	4	13986.00	21746.00	215.85	0	Spot (Block19, Row4, Column2)	16212.41	16117.00	1098.45	0.00	0.07	13682.00	13773.45	13682.00	894.32	0.00	0.06	95.00	70.00	0.00	2435.00	2530.41	21546288.00	2.73	14932.28	14666.00
19	3	4	14283.00	21745.00	175.15	0	Spot (Block19, Row4, Column3)	21116.63	20822.00	3322.11	0.01	0.16	13874.50	13945.29	13874.50	945.29	0.00	0.07	100.00	98.00	0.00	6947.50	7242.13	18139190.00	7.59	16402.61	16465.50
19	4	4	14578.00	21749.00	208.00	0	Spot (Block19, Row4, Column4)	16393.68	16296.00	1127.83	0.00	0.07	13858.00	13953.19	13858.00	922.79	0.00	0.07	94.00	67.00	0.00	2438.00	2535.68	20131440.00	2.64	15108.66	15049.00
19	5	4	14870.00	21744.00	202.75	0	Spot (Block19, Row4, Column5)	17402.61	17319.00	1591.05	0.00	0.09	13891.00	13989.12	13891.00	952.23	0.00	0.07	99.00	84.00	0.00	3428.00	3511.61	20378452.00	3.58	15444.64	15310.50
19	6	4	15189.00	21740.00	198.35	0	Spot (Block19, Row4, Column6)	18668.95	18494.50	1868.36	0.00	0.10	13837.00	13976.97	13837.00	977.18	0.00	0.07	99.00	97.00	0.00	4657.50	4831.95	20722544.00	4.80	15682.02	15558.00
19	7	4	15481.00	21743.00	181.55	0	Spot (Block19, Row4, Column7)	18086.58	17814.00	1942.08	0.01	0.11	14071.00	14173.01	14071.00	1013.11	0.00	0.07	96.00	88.00	0.00	3743.00	4015.58	16730089.00	3.86	15913.87	15909.00
19	8	4	15787.00	21749.00	177.25	0	Spot (Block19, Row4, Column8)	18413.38	18340.00	1881.75	0.00	0.10	14435.50	14495.47	14435.50	988.19	0.00	0.07	96.00	85.00	0.00	3904.50	3977.88	16259010.00	3.96	15779.46	15641.00
19	1	5	13689.00	22042.00	182.70	0	Spot (Block19, Row5, Column1)	17849.37	17842.50	1815.39	0.00	0.10	13918.00	13977.85	13918.00	945.10	0.00	0.07	97.00	83.00	0.00	3924.50	3931.37	16671308.00	4.10	15460.00	15448.50
19	2	5	13991.00	22043.00	201.40	0	Spot (Block19, Row5, Column2)	16249.18	16208.00	1034.08	0.00	0.06	13700.50	13783.22	13700.50	863.53	0.00	0.06	96.00	78.00	0.00	2507.50	2548.68	18670316.00	2.86	14954.05	14901.50
19	3	5	14285.00	22045.00	202.55	0	Spot (Block19, Row5, Column3)	16850.31	16811.00	1243.22	0.00	0.07	13952.00	14024.74	13952.00	923.32	0.00	0.07	95.00	79.00	0.00	2859.00	2898.31	19731716.00	3.06	15347.17	15228.00
19	4	5	14583.00	22041.00	190.20	0	Spot (Block19, Row5, Column4)	16584.55	16348.00	1309.05	0.01	0.08	14020.00	14064.00	14020.00	939.33	0.00	0.07	93.00	64.00	0.00	2328.00	2564.55	16932830.00	2.68	15093.37	15070.00
19	5	5	14887.00	22042.00	152.55	0	Spot (Block19, Row5, Column5)	37202.81	34815.50	12702.77	0.03	0.34	13969.00	14035.67	13969.00	1033.20	0.00	0.07	100.00	100.00	2.67	20846.50	23233.81	23660992.00	22.42	19788.40	19324.00
19	6	5	15189.00	22038.00	212.75	0	Spot (Block19, Row5, Column6)	16636.88	16472.00	1252.02	0.00	0.08	13887.00	13971.43	13887.00	950.29	0.00	0.07	93.00	74.00	0.00	2585.00	2749.88	21444928.00	2.80	14997.73	14881.00
19	7	5	15488.00	22043.00	199.10	0	Spot (Block19, Row5, Column7)	16823.24	16709.00	1251.35	0.00	0.07	13973.00	14046.97	13973.00	986.90	0.00	0.07	94.00	76.00	0.00	2736.00	2850.24	18959800.00	2.81	15211.99	15174.00
19	8	5	15793.00	22044.00	163.35	0	Spot (Block19, Row5, Column8)	20402.02	19872.00	3076.67	0.01	0.15	14274.00	14367.89	14274.00	993.26	0.00	0.07	99.00	95.00	0.00	5598.00	6128.02	15077095.00	6.08	16201.54	16003.00
19	1	6	13683.00	22344.00	198.55	0	Spot (Block19, Row6, Column1)	18066.71	17867.00	1747.77	0.00	0.10	13949.00	14042.36	13949.00	954.85	0.00	0.07	98.00	91.00	0.00	3918.00	4117.71	20180520.00	4.21	15698.35	15559.50
19	2	6	13988.00	22338.00	208.05	0	Spot (Block19, Row6, Column2)	16311.92	16152.50	1429.72	0.00	0.09	13776.00	13902.24	13776.00	915.64	0.00	0.07	93.00	62.00	0.00	2376.50	2535.92	20128908.00	2.63	15017.09	14848.00
19	3	6	14274.00	22334.00	183.95	0	Spot (Block19, Row6, Column3)	18544.38	18239.00	2239.01	0.01	0.12	13972.00	14053.81	13972.00	921.35	0.00	0.07	98.00	92.00	0.00	4267.00	4572.38	17598624.00	4.87	15646.23	15553.50
19	4	6	14582.00	22338.00	177.90	0	Spot (Block19, Row6, Column4)	17305.22	17052.50	1360.47	0.01	0.08	13942.00	13990.45	13942.00	936.05	0.00	0.07	98.00	86.00	0.00	3110.50	3363.22	15367032.00	3.54	15470.01	15380.00
19	5	6	14883.00	22341.00	148.75	0	Spot (Block19, Row6, Column5)	31950.71	31721.00	8275.62	0.00	0.26	13883.00	13916.08	13883.00	1038.26	0.00	0.07	100.00	100.00	0.16	17838.00	18067.71	19394084.00	17.37	18758.05	18591.50
19	6	6	15193.00	22344.00	194.60	0	Spot (Block19, Row6, Column6)	16316.56	16216.50	1234.68	0.00	0.08	13918.50	13946.94	13918.50	940.27	0.00	0.07	87.00	61.00	0.00	2298.00	2398.06	17458720.00	2.52	15225.94	15131.00
19	7	6	15487.00	22347.00	192.00	0	Spot (Block19, Row6, Column7)	17021.49	16926.50	1317.75	0.00	0.08	13958.00	14065.75	13958.00	911.08	0.00	0.06	97.00	79.00	0.00	2968.50	3063.49	17702350.00	3.24	15203.58	15271.00
19	8	6	15799.00	22346.00	190.60	0	Spot (Block19, Row6, Column8)	16638.91	16573.50	1220.91	0.00	0.07	14344.00	14455.83	14344.00	1053.60	0.00	0.07	85.00	53.00	0.00	2229.50	2294.91	17038244.00	2.07	15523.92	15508.50
19	1	7	13686.00	22642.00	211.55	0	Spot (Block19, Row7, Column1)	16406.31	16265.00	1275.41	0.00	0.08	13824.00	13991.89	13824.00	1098.60	0.01	0.08	89.00	54.00	0.00	2441.00	2582.31	20967264.00	2.20	14831.47	14709.00
19	2	7	13994.00	22642.00	204.80	0	Spot (Block19, Row7, Column2)	16320.93	16194.50	1133.94	0.00	0.07	13732.00	13861.13	13732.00	934.62	0.00	0.07	94.00	70.00	0.00	2462.50	2588.93	19421912.00	2.63	15011.71	14932.00
19	3	7	14284.00	22645.00	208.15	0	Spot (Block19, Row7, Column3)	16612.03	16579.00	1093.75	0.00	0.07	13960.00	14046.77	13960.00	960.19	0.00	0.07	97.00	71.00	0.00	2619.00	2652.03	20382954.00	2.67	15330.44	15211.50
19	4	7	14582.00	22642.00	202.45	0	Spot (Block19, Row7, Column4)	16571.77	16309.00	1162.63	0.01	0.07	13859.00	13912.61	13859.00	935.19	0.00	0.07	96.00	73.00	0.00	2450.00	2712.77	19289552.00	2.84	15105.51	15147.50
19	5	7	14889.00	22642.00	216.00	0	Spot (Block19, Row7, Column5)	16257.04	16157.00	1087.83	0.00	0.07	13820.00	13865.29	13820.00	969.72	0.00	0.07	93.00	59.00	0.00	2337.00	2437.04	21670612.00	2.47	14875.64	14789.00
19	6	7	15191.00	22641.00	209.20	0	Spot (Block19, Row7, Column6)	16531.44	16334.50	1205.73	0.01	0.07	13816.00	13839.90	13816.00	946.45	0.00	0.07	96.00	71.00	0.00	2518.50	2715.44	20697372.00	2.84	14827.83	15028.00
19	7	7	15474.00	22640.00	195.80	0	Spot (Block19, Row7, Column7)	17042.09	16907.00	1517.21	0.00	0.09	13835.00	13918.00	13835.00	966.26	0.00	0.07	98.00	79.00	0.00	3072.00	3207.09	18558836.00	3.23	15260.43	15217.00
19	8	7	15788.00	22645.00	139.55	0	Spot (Block19, Row7, Column8)	19672.66	19504.00	1980.95	0.00	0.10	14289.00	14395.90	14289.00	1062.29	0.00	0.07	100.00	96.00	0.00	5215.00	5383.66	10347820.00	4.97	16272.72	16170.50
19	1	8	13675.00	22948.00	159.30	0	Spot (Block19, Row8, Column1)	64695.12	65535.00	3628.30	0.01	0.06	14216.00	14427.61	14216.00	1337.88	0.01	0.09	100.00	100.00	92.29	51319.00	50479.12	45287020.00	37.57	31072.75	28989.00
19	2	8	13984.00	22941.00	203.35	0	Spot (Block19, Row8, Column2)	16009.47	15883.00	1179.58	0.00	0.07	13838.50	14006.28	13838.50	1284.78	0.01	0.09	73.00	36.00	0.00	2044.50	2170.97	18779112.00	1.56	14749.54	14705.00
19	3	8	14277.00	22941.00	181.60	0	Spot (Block19, Row8, Column3)	17730.35	17414.50	2238.21	0.01	0.13	13962.00	14050.59	13962.00	1032.83	0.00	0.07	92.00	76.00	0.00	3452.50	3768.35	16418301.00	3.56	15412.61	15522.00
19	4	8	14583.00	22935.00	196.15	0	Spot (Block19, Row8, Column4)	16476.41	16390.00	1378.53	0.00	0.08	13923.00	13996.28	13923.00	990.26	0.00	0.07	88.00	63.00	0.00	2467.00	2553.41	17975752.00	2.50	14829.25	14811.00
19	5	8	14883.00	22937.00	205.90	0	Spot (Block19, Row8, Column5)	16232.09	16066.00	1202.45	0.00	0.07	13937.00	13998.39	13937.00	977.40	0.00	0.07	84.00	57.00	0.00	2129.00	2295.09	19575888.00	2.29	14798.32	14617.00
19	6	8	15189.00	22939.00	190.75	0	Spot (Block19, Row8, Column6)	18306.43	18106.00	2116.32	0.00	0.12	13895.00	13958.32	13895.00	1008.36	0.00	0.07	97.00	90.00	0.00	4211.00	4411.43	18764080.00	4.31	15506.45	15614.50
19	7	8	15493.00	22943.00	178.60	0	Spot (Block19, Row8, Column7)	16996.39	16797.00	1463.67	0.01	0.09	13950.00	14044.36	13950.00	1069.00	0.00	0.08	93.00	69.00	0.00	2847.00	3046.39	15245761.00	2.76	15300.71	15131.00
19	8	8	15775.00	22945.00	156.60	0	Spot (Block19, Row8, Column8)	27597.05	27155.00	5691.22	0.01	0.21	14509.00	14560.32	14509.00	1091.96	0.00	0.07	100.00	100.00	0.00	12646.00	13088.05	18572828.00	11.94	17809.18	17754.00
20	1	1	18188.00	20840.00	165.55	0	Spot (Block20, Row1, Column1)	64981.87	65535.00	2832.21	0.00	0.04	15461.50	15595.61	15461.50	1250.23	0.00	0.08	100.00	100.00	93.83	50073.50	49520.37	49516680.00	39.50	32344.41	30788.00
20	2	1	18484.00	20841.00	172.90	0	Spot (Block20, Row1, Column2)	26281.69	25545.00	5612.91	0.01	0.21	15616.00	15875.65	15616.00	1568.01	0.01	0.10	99.00	93.00	0.00	9929.00	10665.69	21997772.00	6.64	19141.72	17770.50
20	3	1	18793.00	20836.00	154.65	0	Spot (Block20, Row1, Column3)	35083.15	33265.50	9551.12	0.02	0.27	16895.00	17767.14	16895.00	3055.59	0.02	0.17	100.00	97.00	0.46	16370.50	18188.15	23084724.00	5.67	22317.07	21869.50
20	4	1	19075.00	20836.00	149.50	0	Spot (Block20, Row1, Column4)	26809.88	26176.50	4406.74	0.01	0.16	17371.00	17968.17	17371.00	3027.73	0.01	0.17	97.00	77.00	0.00	8805.50	9438.88	16354024.00	2.92	21104.10	20588.00
20	5	1	19388.00	20832.00	156.90	0	Spot (Block20, Row1, Column5)	44682.02	42788.00	15793.39	0.02	0.35	15876.00	16191.13	15876.00	1933.48	0.01	0.12	100.00	100.00	21.35	26912.00	28806.02	30339236.00	14.74	23643.94	22279.00
20	6	1	19686.00	20836.00	156.10	0	Spot (Block20, Row1, Column6)	41096.21	38965.50	13324.33	0.02	0.32	14716.00	15006.29	14716.00	1506.20	0.01	0.10	100.00	100.00	6.42	24249.50	26380.21	27534512.00	17.32	21451.86	21067.00
20	7	1	19991.00	20836.00	157.90	0	Spot (Block20, Row1, Column7)	52013.04	55433.00	13369.87	0.03	0.26	14483.00	14625.96	14483.00	1092.10	0.00	0.07	100.00	100.00	36.10	40950.00	37530.04	35733196.00	34.23	24755.23	23442.00
20	8	1	20298.00	20836.00	201.80	0	Spot (Block20, Row1, Column8)	17464.59	17570.50	1158.78	0.00	0.07	14838.00	14909.70	14838.00	992.08	0.00	0.07	91.00	69.00	0.00	2732.50	2626.59	20119212.00	2.58	15917.25	15939.00
20	1	2	18176.00	21142.00	202.30	0	Spot (Block20, Row2, Column1)	17196.15	17084.00	1244.26	0.00	0.07	15046.00	15184.31	15046.00	1156.34	0.00	0.08	76.00	42.00	0.00	2038.00	2150.15	20016304.00	1.74	15992.12	15815.50
20	2	2	18478.00	21141.00	129.30	0	Spot (Block20, Row2, Column2)	34248.84	33689.00	6227.56	0.01	0.18	14782.00	14926.58	14782.00	1070.71	0.00	0.07	100.00	100.00	0.00	18907.00	19466.84	15377729.00	18.05	20471.41	20368.00
20	3	2	18787.00	21145.00	198.85	0	Spot (Block20, Row2, Column3)	17348.25	17108.00	1180.07	0.01	0.07	14853.00	14994.02	14853.00	1062.06	0.00	0.07	89.00	54.00	0.00	2255.00	2495.25	19482088.00	2.22	15798.29	15782.00
20	4	2	19090.00	21140.00	174.80	0	Spot (Block20, Row2, Column4)	27273.95	27307.00	4841.59	0.00	0.18	14778.00	14967.83	14778.00	1130.51	0.01	0.08	100.00	100.00	0.00	12529.00	12495.95	23373784.00	10.89	18729.17	18535.00
20	5	2	19390.00	21139.00	197.15	0	Spot (Block20, Row2, Column5)	20059.25	19847.00	1703.09	0.00	0.08	14540.00	14699.88	14540.00	1036.17	0.00	0.07	100.00	99.00	0.00	5307.00	5519.25	22045120.00	5.17	16677.26	16729.00
20	6	2	19684.00	21137.00	199.45	0	Spot (Block20, Row2, Column6)	17221.19	17065.50	1503.70	0.00	0.09	14374.00	14444.49	14374.00	892.05	0.00	0.06	93.00	74.00	0.00	2691.50	2847.19	19494380.00	3.11	15391.82	15369.00
20	7	2	19986.00	21137.00	173.35	0	Spot (Block20, Row2, Column7)	21901.36	20794.50	4254.63	0.02	0.19	14486.00	14534.65	14486.00	1024.44	0.00	0.07	99.00	96.00	0.00	6308.50	7415.36	18309534.00	7.19	16711.30	16221.00
20	8	2	20288.00	21140.00	204.80	0	Spot (Block20, Row2, Column8)	16472.18	16371.00	948.67	0.00	0.06	14659.00	14726.24	14659.00	986.33	0.00	0.07	82.00	38.00	0.00	1712.00	1813.18	19684238.00	1.77	15477.11	15459.50
20	1	3	18191.00	21445.00	155.75	0	Spot (Block20, Row3, Column1)	34663.68	32763.00	10194.84	0.02	0.29	15152.00	15282.92	15152.00	1123.16	0.00	0.07	100.00	100.00	0.60	17611.00	19511.68	23155332.00	17.26	19967.76	19724.00
20	2	3	18494.00	21445.00	186.60	0	Spot (Block20, Row3, Column2)	17505.56	17389.00	1142.39	0.00	0.07	14830.00	14933.96	14830.00	1120.73	0.00	0.08	92.00	60.00	0.00	2559.00	2675.56	17067920.00	2.29	16279.74	16211.00
20	3	3	18792.00	21420.00	156.05	0	Spot (Block20, Row3, Column3)	20998.95	18782.50	8812.33	0.05	0.42	14621.00	14728.91	14621.00	1071.84	0.00	0.07	95.00	91.00	2.39	4161.50	6377.95	14069293.00	5.85	17356.10	17057.00
20	4	3	19082.00	21439.00	154.40	0	Spot (Block20, Row3, Column4)	37201.94	35057.50	11882.16	0.03	0.32	14278.50	14450.75	14278.50	1023.08	0.01	0.07	100.00	100.00	2.15	20779.00	22923.44	24181284.00	22.24	20000.11	19746.00
20	5	3	19394.00	21437.00	175.75	0	Spot (Block20, Row3, Column5)	18836.07	18250.00	2727.84	0.01	0.14	14224.00	14313.14	14224.00	878.05	0.00	0.06	99.00	95.00	0.00	4026.00	4612.07	16199019.00	5.15	15821.08	15883.00
20	6	3	19688.00	21433.00	197.90	0	Spot (Block20, Row3, Column6)	18045.77	17955.50	1579.58	0.00	0.09	14259.00	14280.05	14259.00	806.34	0.00	0.06	98.00	91.00	0.00	3696.50	3786.77	20066892.00	4.67	15718.74	15577.00
20	7	3	19995.00	21441.00	150.45	0	Spot (Block20, Row3, Column7)	33549.92	32638.00	9506.21	0.01	0.28	14321.00	14385.17	14321.00	858.08	0.00	0.06	100.00	100.00	0.00	18317.00	19228.92	20901600.00	22.33	19109.21	18518.50
20	8	3	20291.00	21438.00	194.45	0	Spot (Block20, Row3, Column8)	16623.88	16498.50	871.55	0.00	0.05	14441.00	14531.55	14441.00	900.11	0.00	0.06	95.00	64.00	0.00	2057.50	2182.88	17787548.00	2.32	15516.71	15582.00
20	1	4	18188.00	21744.00	154.05	0	Spot (Block20, Row4, Column1)	37051.73	35426.00	10902.20	0.02	0.29	15295.00	15478.63	15295.00	1345.35	0.01	0.09	100.00	100.00	1.23	20131.00	21756.73	24083644.00	16.04	20458.88	20250.00
20	2	4	18481.00	21746.00	214.35	0	Spot (Block20, Row4, Column2)	19249.86	19041.00	1554.38	0.00	0.08	14926.00	15028.79	14926.00	1086.38	0.00	0.07	99.00	94.00	0.00	4115.00	4323.86	25255816.00	3.89	16702.28	16720.50
20	3	4	18785.00	21738.00	157.05	0	Spot (Block20, Row4, Column3)	59767.43	65535.00	9057.72	0.04	0.15	14643.00	14789.58	14643.00	1151.86	0.00	0.08	100.00	100.00	63.72	50892.00	45124.43	40522680.00	39.05	28249.45	26540.00
20	4	4	19072.00	21752.00	206.05	0	Spot (Block20, Row4, Column4)	16870.39	16763.50	1426.01	0.00	0.08	14249.00	14408.19	14249.00	1058.75	0.00	0.07	92.00	63.00	0.00	2514.50	2621.39	20345666.00	2.33	15322.25	15167.00
20	5	4	19364.00	21745.00	195.15	0	Spot (Block20, Row4, Column5)	17021.62	16887.00	1510.48	0.00	0.09	13936.00	14055.31	13936.00	911.08	0.00	0.06	94.00	76.00	0.00	2951.00	3085.62	18349300.00	3.26	15003.36	14983.50
20	6	4	19692.00	21736.00	192.70	0	Spot (Block20, Row4, Column6)	19640.77	19460.50	1503.01	0.00	0.08	14056.00	14090.42	14056.00	827.32	0.00	0.06	100.00	99.00	0.00	5404.50	5584.77	20465694.00	6.71	16384.39	16551.00
20	7	4	19984.00	21746.00	151.60	0	Spot (Block20, Row4, Column7)	33059.38	31784.00	10096.14	0.02	0.31	14194.00	14273.76	14194.00	874.09	0.00	0.06	100.00	100.00	0.32	17590.00	18865.38	20893544.00	21.49	18768.22	18362.00
20	8	4	20283.00	21745.00	157.20	0	Spot (Block20, Row4, Column8)	23898.19	23932.50	4166.49	0.00	0.17	14345.00	14445.56	14345.00	886.68	0.00	0.06	100.00	100.00	0.00	9587.50	9553.19	16202972.00	10.66	17236.61	17026.00
20	1	5	18185.00	22042.00	150.60	0	Spot (Block20, Row5, Column1)	40398.08	38447.50	11981.26	0.02	0.30	15138.00	15281.33	15138.00	1329.95	0.00	0.09	100.00	100.00	3.51	23309.50	25260.08	25289216.00	18.89	21480.36	20588.00
20	2	5	18485.00	22034.00	204.70	0	Spot (Block20, Row5, Column2)	17278.45	17135.00	1153.56	0.00	0.07	14824.00	14959.52	14824.00	1014.72	0.00	0.07	90.00	60.00	0.00	2311.00	2454.45	20647756.00	2.29	15870.81	15767.00
20	3	5	18784.00	22041.00	197.70	0	Spot (Block20, Row5, Column3)	20879.18	20677.00	2432.81	0.00	0.12	14900.00	15015.65	14900.00	1110.78	0.00	0.07	99.00	95.00	0.00	5777.00	5979.18	23113248.00	5.28	17149.06	17077.50
20	4	5	19084.00	22040.00	161.70	0	Spot (Block20, Row5, Column4)	24526.81	23536.00	5163.57	0.02	0.21	14632.00	14741.42	14632.00	1039.53	0.00	0.07	100.00	99.00	0.00	8904.00	9894.81	17830992.00	9.41	17345.98	17371.00
20	5	5	19387.00	22040.00	155.15	0	Spot (Block20, Row5, Column5)	62217.53	65535.00	6831.47	0.02	0.11	14281.00	14463.46	14281.00	1147.05	0.01	0.08	100.00	100.00	74.39	51254.00	47936.53	41063940.00	41.63	29905.62	28889.50
20	6	5	19694.00	22042.00	195.55	0	Spot (Block20, Row5, Column6)	17584.29	17034.00	2742.80	0.01	0.16	14175.00	14263.01	14175.00	941.09	0.00	0.07	97.00	80.00	0.00	2859.00	3409.29	19008624.00	3.53	15534.38	15608.00
20	7	5	19987.00	22041.00	188.95	0	Spot (Block20, Row5, Column7)	17497.19	17311.50	1666.11	0.00	0.10	14196.50	14270.89	14196.50	924.89	0.00	0.06	97.00	80.00	0.00	3115.00	3300.69	17707156.00	3.49	15421.41	15337.00
20	8	5	20290.00	22042.00	150.50	0	Spot (Block20, Row5, Column8)	43573.25	42350.00	14258.24	0.01	0.33	14360.00	14433.50	14360.00	937.41	0.00	0.06	100.00	100.00	12.04	27990.00	29213.25	27146208.00	31.09	21352.38	20849.50
20	1	6	18174.00	22340.00	194.60	0	Spot (Block20, Row6, Column1)	19513.96	19337.00	1870.26	0.00	0.10	15211.50	15521.53	15211.50	2970.24	0.01	0.19	74.00	18.00	0.00	4125.50	4302.46	20938468.00	1.34	16891.08	16857.50
20	2	6	18519.00	22340.00	216.90	0	Spot (Block20, Row6, Column2)	17730.99	17782.00	1807.58	0.00	0.10	14913.00	15283.00	14913.00	3184.88	0.01	0.21	40.00	0.00	0.00	2869.00	2817.99	23883644.00	0.77	16026.97	15815.00
20	3	6	18777.00	22338.00	152.55	0	Spot (Block20, Row6, Column3)	53794.88	60823.00	13025.63	0.05	0.24	14904.00	15053.24	14904.00	1158.01	0.00	0.08	100.00	100.00	44.18	45919.00	38890.88	34213808.00	33.46	25516.44	25468.50
20	4	6	19090.00	22341.00	167.05	0	Spot (Block20, Row6, Column4)	21631.13	21377.00	2799.34	0.01	0.13	14851.00	14981.89	14851.00	1101.34	0.00	0.07	99.00	96.00	0.00	6526.00	6780.13	16764128.00	6.04	17016.44	17008.00
20	5	6	19387.00	22341.00	151.50	0	Spot (Block20, Row6, Column5)	59526.38	65535.00	9376.95	0.04	0.16	14570.00	14723.32	14570.00	1141.62	0.00	0.08	100.00	100.00	62.42	50965.00	44956.38	37382884.00	39.25	27668.79	26719.00
20	6	6	19683.00	22339.00	164.45	0	Spot (Block20, Row6, Column6)	20202.04	19289.00	3325.45	0.02	0.16	14349.00	14436.96	14349.00	954.45	0.00	0.07	99.00	96.00	0.00	4940.00	5853.04	15171736.00	6.04	16310.03	16220.00
20	7	6	19988.00	22339.00	154.15	0	Spot (Block20, Row6, Column7)	38453.36	37295.00	11301.89	0.01	0.29	14436.00	14504.77	14436.00	982.09	0.00	0.07	100.00	100.00	1.68	22859.00	24017.36	25148508.00	24.39	20278.74	19717.50
20	8	6	20295.00	22342.00	152.05	0	Spot (Block20, Row6, Column8)	41139.15	40041.00	12721.07	0.01	0.31	14569.00	14660.80	14569.00	978.36	0.00	0.07	100.00	100.00	3.61	25472.00	26570.15	26205672.00	27.06	20963.62	20247.00
20	1	7	18172.00	22645.00	209.70	0	Spot (Block20, Row7, Column1)	20126.63	19714.00	2827.13	0.01	0.14	15231.00	15550.77	15231.00	2984.70	0.01	0.19	81.00	28.00	0.00	4483.00	4895.63	25218652.00	1.53	17211.55	17117.00
20	2	7	18495.00	22639.00	206.20	0	Spot (Block20, Row7, Column2)	17305.21	17069.00	1531.33	0.01	0.09	14808.00	15149.02	14808.00	3199.54	0.01	0.21	26.00	1.00	0.00	2261.00	2497.21	20922006.00	0.67	15647.71	15533.50
20	3	7	18784.00	22642.00	208.55	0	Spot (Block20, Row7, Column3)	16857.16	16777.50	1037.33	0.00	0.06	14727.00	14832.49	14727.00	1044.08	0.00	0.07	84.00	49.00	0.00	2050.50	2130.16	20902864.00	1.94	15592.46	15416.00
20	4	7	19089.00	22647.00	210.75	0	Spot (Block20, Row7, Column4)	16994.22	16830.50	1129.66	0.00	0.07	14638.00	14718.97	14638.00	977.77	0.00	0.07	90.00	57.00	0.00	2192.50	2356.22	21480686.00	2.33	15857.79	15739.00
20	5	7	19386.00	22639.00	185.80	0	Spot (Block20, Row7, Column5)	25226.48	24888.00	4704.84	0.01	0.19	14608.00	14738.21	14608.00	1107.10	0.00	0.08	100.00	99.00	0.00	10280.00	10618.48	24494916.00	9.47	17964.07	17994.00
20	6	7	19686.00	22640.00	198.80	0	Spot (Block20, Row7, Column6)	18248.93	17892.00	2090.42	0.01	0.11	14480.00	14585.07	14480.00	984.09	0.00	0.07	99.00	85.00	0.00	3412.00	3768.93	20365804.00	3.72	16083.21	15902.00
20	7	7	19976.00	22639.00	154.20	0	Spot (Block20, Row7, Column7)	40323.32	39479.00	10945.19	0.01	0.27	14608.50	14674.08	14608.50	987.39	0.00	0.07	100.00	100.00	2.76	24870.50	25714.82	26250512.00	25.98	21051.13	20550.50
20	8	7	20288.00	22641.00	147.75	0	Spot (Block20, Row7, Column8)	27935.21	27463.00	3985.38	0.01	0.14	14944.00	15012.94	14944.00	1024.34	0.00	0.07	100.00	99.00	0.00	12519.00	12991.21	16733191.00	12.62	19571.01	19590.00
20	1	8	18176.00	22945.00	161.65	0	Spot (Block20, Row8, Column1)	64527.88	65535.00	4066.14	0.01	0.06	15433.00	15560.65	15433.00	1284.55	0.00	0.08	100.00	100.00	92.12	50102.00	49094.88	46654112.00	38.12	31097.03	29764.50
20	2	8	18489.00	22940.00	177.90	0	Spot (Block20, Row8, Column2)	20216.58	19801.00	2678.04	0.01	0.13	14977.00	15122.59	14977.00	1195.79	0.00	0.08	97.00	87.00	0.00	4824.00	5239.58	17810812.00	4.26	16730.74	16778.00
20	3	8	18776.00	22938.00	153.45	0	Spot (Block20, Row8, Column3)	32236.46	30844.00	9767.67	0.02	0.30	14915.00	15013.04	14915.00	1052.76	0.00	0.07	100.00	100.00	0.47	15929.00	17321.46	20695812.00	16.36	19510.73	18789.00
20	4	8	19083.00	22939.00	185.35	0	Spot (Block20, Row8, Column4)	17934.97	17731.00	1381.89	0.00	0.08	14914.00	14997.57	14914.00	1039.54	0.00	0.07	93.00	74.00	0.00	2817.00	3020.97	17378986.00	2.83	16090.02	16114.00
20	5	8	19382.00	22939.00	195.25	0	Spot (Block20, Row8, Column5)	17754.80	17661.00	1218.54	0.00	0.07	15023.00	15098.25	15023.00	1105.57	0.00	0.07	92.00	62.00	0.00	2638.00	2731.80	19157440.00	2.40	16293.24	16317.00
20	6	8	19685.00	22937.00	179.25	0	Spot (Block20, Row8, Column6)	19968.14	19783.00	2028.74	0.00	0.10	14924.00	15003.40	14924.00	1090.60	0.00	0.07	99.00	91.00	0.00	4859.00	5044.14	17931390.00	4.55	16789.40	16725.00
20	7	8	19988.00	22942.00	154.15	0	Spot (Block20, Row8, Column7)	30054.13	28988.00	6647.13	0.02	0.22	14938.00	15017.04	14938.00	1068.67	0.00	0.07	100.00	100.00	0.00	14050.00	15116.13	19565234.00	14.07	18583.31	18590.00
20	8	8	20279.00	22941.00	152.50	0	Spot (Block20, Row8, Column8)	27977.53	27312.00	5100.23	0.01	0.18	15379.00	15462.02	15379.00	1122.49	0.00	0.07	100.00	100.00	0.00	11933.00	12598.53	17877634.00	11.15	18977.19	19051.00
21	1	1	4689.00	25344.00	162.30	0	Spot (Block21, Row1, Column1)	64467.80	65535.00	4332.28	0.01	0.07	8101.00	8337.72	8101.00	863.37	0.01	0.10	100.00	100.00	92.22	57434.00	56366.80	47255360.00	65.01	24413.66	22251.00
21	2	1	5004.00	25358.00	73.70	0	Spot (Block21, Row1, Column2)	22887.85	13478.00	17707.38	0.23	0.77	8135.00	8369.63	8135.00	846.40	0.01	0.10	100.00	100.00	10.08	5343.00	14752.85	2952533.00	17.15	12278.07	11212.50
21	3	1	5288.00	25342.00	209.80	0	Spot (Block21, Row1, Column3)	9287.17	9283.00	399.51	0.00	0.04	8064.00	8137.35	8064.00	531.22	0.00	0.07	97.00	66.00	0.00	1219.00	1223.17	11664683.00	2.16	8701.86	8673.00
21	4	1	5577.00	25344.00	190.45	0	Spot (Block21, Row1, Column4)	9629.43	9547.00	826.27	0.00	0.09	8022.00	8034.47	8022.00	313.94	0.00	0.04	100.00	97.00	0.00	1525.00	1607.43	9860532.00	5.08	8741.74	8740.00
21	5	1	5886.00	25342.00	211.25	0	Spot (Block21, Row1, Column5)	9675.98	9590.00	601.04	0.00	0.06	8071.00	8127.30	8071.00	399.25	0.00	0.05	100.00	95.00	0.00	1519.00	1604.98	12336869.00	3.88	8747.62	8704.00
21	6	1	6183.00	25341.00	211.45	0	Spot (Block21, Row1, Column6)	9696.82	9688.00	519.22	0.00	0.05	8026.00	8080.14	8026.00	362.14	0.00	0.04	99.00	97.00	0.00	1662.00	1670.82	12334361.00	4.46	8799.06	8835.00
21	7	1	6491.00	25338.00	206.25	0	Spot (Block21, Row1, Column7)	9601.89	9509.00	615.05	0.00	0.06	8022.00	8092.48	8022.00	361.76	0.00	0.04	100.00	94.00	0.00	1487.00	1579.89	11618292.00	4.17	8739.64	8654.00
21	8	1	6796.00	25336.00	214.05	0	Spot (Block21, Row1, Column8)	10297.77	10270.00	727.04	0.00	0.07	8440.00	8457.41	8440.00	558.51	0.00	0.07	98.00	81.00	0.00	1830.00	1857.77	13479778.00	3.30	9052.92	9079.00
21	1	2	4680.00	25652.00	219.75	0	Spot (Block21, Row2, Column1)	9484.65	9463.00	362.53	0.00	0.04	8245.00	8343.47	8245.00	666.12	0.01	0.08	97.00	32.00	0.00	1218.00	1239.65	13117275.00	1.71	8835.48	8857.00
21	2	2	4968.00	25649.00	158.75	0	Spot (Block21, Row2, Column2)	9743.40	9693.00	789.95	0.00	0.08	8198.00	8292.35	8198.00	569.99	0.00	0.07	99.00	74.00	0.00	1495.00	1545.40	6752179.00	2.55	8901.64	8905.50
21	3	2	5289.00	25655.00	187.95	0	Spot (Block21, Row2, Column3)	10186.13	10064.00	1076.80	0.01	0.11	7995.00	8021.99	7995.00	391.22	0.00	0.05	100.00	98.00	0.00	2069.00	2191.13	10074085.00	5.53	8934.32	8843.00
21	4	2	5593.00	25643.00	220.50	0	Spot (Block21, Row2, Column4)	9346.65	9342.00	391.79	0.00	0.04	7959.00	7992.87	7959.00	315.30	0.00	0.04	99.00	96.00	0.00	1383.00	1387.65	13019879.00	4.29	8536.21	8577.00
21	5	2	5889.00	25643.00	194.90	0	Spot (Block21, Row2, Column5)	11124.82	11246.00	1122.75	0.00	0.10	7998.00	8078.36	7998.00	457.38	0.00	0.06	100.00	100.00	0.00	3248.00	3126.82	11936932.00	6.66	9142.01	9106.50
21	6	2	6188.00	25648.00	210.05	0	Spot (Block21, Row2, Column6)	9674.83	9731.00	554.79	0.00	0.06	8037.00	8105.05	8037.00	455.27	0.00	0.06	99.00	87.00	0.00	1694.00	1637.83	12170940.00	3.45	8842.71	8753.00
21	7	2	6489.00	25644.00	209.90	0	Spot (Block21, Row2, Column7)	9415.94	9364.50	422.07	0.00	0.04	7955.00	8001.75	7955.00	327.53	0.00	0.04	100.00	97.00	0.00	1409.50	1460.94	11788760.00	4.32	8779.69	8773.00
21	8	2	6785.00	25648.00	214.25	0	Spot (Block21, Row2, Column8)	9322.22	9315.50	384.17	0.00	0.04	8073.00	8121.10	8073.00	409.26	0.00	0.05	99.00	87.00	0.00	1242.50	1249.22	12268048.00	2.93	8679.27	8638.50
21	1	3	4692.00	25944.00	169.50	0	Spot (Block21, Row3, Column1)	10463.37	10539.00	980.89	0.00	0.09	8212.00	8281.92	8212.00	497.21	0.00	0.06	100.00	90.00	0.00	2327.00	2251.37	8370697.00	4.39	9067.45	9058.00
21	2	3	4988.00	25943.00	184.05	0	Spot (Block21, Row3, Column2)	9932.89	9963.00	638.54	0.00	0.06	8094.00	8157.32	8094.00	475.26	0.00	0.06	100.00	88.00	0.00	1869.00	1838.89	9426314.00	3.74	8941.42	8875.00
21	3	3	5277.00	25943.00	210.15	0	Spot (Block21, Row3, Column3)	9904.83	9704.50	804.90	0.01	0.08	7992.50	8060.73	7992.50	440.04	0.00	0.05	100.00	97.00	0.00	1712.00	1912.33	12499891.00	4.19	8882.76	8895.50
21	4	3	5591.00	25941.00	210.00	0	Spot (Block21, Row3, Column4)	9741.50	9719.00	584.32	0.00	0.06	8034.00	8087.91	8034.00	474.74	0.00	0.06	99.00	89.00	0.00	1685.00	1707.50	12264545.00	3.48	8881.53	8811.50
21	5	3	5893.00	25950.00	200.00	0	Spot (Block21, Row3, Column5)	10159.13	9968.50	1021.27	0.01	0.10	8112.00	8223.79	8112.00	607.14	0.01	0.07	99.00	85.00	0.00	1856.50	2047.13	11520449.00	3.19	8984.41	8899.00
21	6	3	6187.00	25945.00	203.75	0	Spot (Block21, Row3, Column6)	9585.21	9498.00	484.13	0.00	0.05	8143.00	8207.60	8143.00	455.03	0.00	0.06	99.00	87.00	0.00	1355.00	1442.21	11262617.00	3.03	8939.00	8914.00
21	7	3	6484.00	25944.00	196.15	0	Spot (Block21, Row3, Column7)	9301.99	9112.00	792.40	0.01	0.09	8014.00	8048.64	8014.00	344.47	0.00	0.04	99.00	94.00	0.00	1098.00	1287.99	10167071.00	3.64	8756.32	8805.00
21	8	3	6787.00	25940.00	207.95	0	Spot (Block21, Row3, Column8)	9255.89	9175.00	626.31	0.00	0.07	7993.00	8028.39	7993.00	362.13	0.00	0.05	97.00	87.00	0.00	1182.00	1262.89	11403259.00	3.39	8522.63	8479.00
21	1	4	4685.00	26248.00	183.55	0	Spot (Block21, Row4, Column1)	10109.41	10216.50	538.48	0.00	0.05	8250.00	8323.46	8250.00	498.41	0.00	0.06	100.00	95.00	0.00	1966.50	1859.41	9563505.00	3.58	9306.25	9300.00
21	2	4	4990.00	26250.00	212.90	0	Spot (Block21, Row4, Column2)	9293.03	9179.00	638.89	0.01	0.07	8046.00	8113.35	8046.00	448.45	0.00	0.06	97.00	80.00	0.00	1133.00	1247.03	12062351.00	2.63	8597.55	8579.50
21	3	4	5289.00	26244.00	165.70	0	Spot (Block21, Row4, Column3)	11692.00	11763.00	1443.47	0.00	0.12	8053.00	8108.44	8053.00	409.37	0.00	0.05	100.00	99.00	0.00	3710.00	3639.00	8874231.00	8.75	9295.45	9241.50
21	4	4	5585.00	26257.00	207.00	0	Spot (Block21, Row4, Column4)	9838.92	9812.50	413.15	0.00	0.04	8297.00	8386.26	8297.00	587.40	0.00	0.07	99.00	80.00	0.00	1515.50	1541.92	12003480.00	2.47	9124.32	9113.50
21	5	4	5879.00	26249.00	208.65	0	Spot (Block21, Row4, Column5)	10501.01	10418.00	662.63	0.00	0.06	8511.00	8579.73	8511.00	644.50	0.00	0.08	100.00	85.00	0.00	1907.00	1990.01	12968746.00	2.98	9483.28	9453.00
21	6	4	6191.00	26249.00	180.25	0	Spot (Block21, Row4, Column6)	11384.13	11414.00	665.09	0.00	0.06	8338.00	8393.89	8338.00	464.87	0.00	0.06	100.00	100.00	0.00	3076.00	3046.13	10370946.00	6.43	9975.56	9846.50
21	7	4	6486.00	26246.00	208.10	0	Spot (Block21, Row4, Column7)	9788.58	9645.00	632.80	0.01	0.06	8126.00	8161.08	8126.00	360.81	0.00	0.04	99.00	97.00	0.00	1519.00	1662.58	12098690.00	4.51	8913.33	8951.00
21	8	4	6784.00	26251.00	163.85	0	Spot (Block21, Row4, Column8)	11032.54	11074.00	1102.81	0.00	0.10	7965.00	8006.60	7965.00	364.14	0.00	0.05	100.00	100.00	0.00	3109.00	3067.54	8208213.00	8.31	9023.18	8986.00
21	1	5	4688.00	26548.00	190.05	0	Spot (Block21, Row5, Column1)	10481.06	10359.50	1013.47	0.01	0.10	8235.00	8304.23	8235.00	519.40	0.00	0.06	100.00	94.00	0.00	2124.50	2246.06	10732602.00	4.19	9210.31	9150.50
21	2	5	4986.00	26538.00	208.05	0	Spot (Block21, Row5, Column2)	9468.13	9403.50	440.60	0.00	0.05	8023.00	8070.06	8023.00	464.36	0.00	0.06	99.00	92.00	0.00	1380.50	1445.13	11702608.00	3.01	8669.96	8688.00
21	3	5	5297.00	26545.00	209.00	0	Spot (Block21, Row5, Column3)	9677.01	9638.50	549.47	0.00	0.06	8091.00	8115.57	8091.00	352.03	0.00	0.04	99.00	98.00	0.00	1547.50	1586.01	12057554.00	4.44	8747.47	8806.00
21	4	5	5587.00	26541.00	209.90	0	Spot (Block21, Row5, Column4)	10162.01	10159.00	548.13	0.00	0.05	8437.00	8538.73	8437.00	527.20	0.01	0.06	99.00	86.00	0.00	1722.00	1725.01	12753317.00	3.08	9217.88	9268.00
21	5	5	5888.00	26545.00	170.45	0	Spot (Block21, Row5, Column5)	13459.16	13375.50	2067.34	0.00	0.15	8678.00	8772.68	8678.00	489.92	0.00	0.06	100.00	100.00	0.00	4697.50	4781.16	10874999.00	9.57	10435.45	10400.00
21	6	5	6183.00	26541.00	222.95	0	Spot (Block21, Row5, Column6)	10312.97	10164.50	737.36	0.01	0.07	8490.00	8528.90	8490.00	440.09	0.00	0.05	100.00	95.00	0.00	1674.50	1822.97	14706290.00	4.05	9295.11	9236.00
21	7	5	6483.00	26547.00	211.95	0	Spot (Block21, Row5, Column7)	9843.80	9673.00	636.61	0.01	0.06	8097.00	8154.46	8097.00	365.41	0.00	0.04	99.00	98.00	0.00	1576.00	1746.80	12609910.00	4.62	8945.20	8973.50
21	8	5	6787.00	26541.00	196.00	0	Spot (Block21, Row5, Column8)	9639.14	9641.00	763.21	0.00	0.08	7967.00	7997.79	7967.00	346.49	0.00	0.04	100.00	92.00	0.00	1674.00	1672.14	10468109.00	4.74	8606.50	8582.00
21	1	6	4682.00	26840.00	208.00	0	Spot (Block21, Row6, Column1)	9749.65	9822.50	474.97	0.00	0.05	8112.00	8140.09	8112.00	357.47	0.00	0.04	99.00	97.00	0.00	1710.50	1637.65	12031065.00	4.50	9021.41	8981.00
21	2	6	4978.00	26840.00	210.00	0	Spot (Block21, Row6, Column2)	9644.60	9551.00	909.52	0.00	0.09	8015.00	8044.43	8015.00	288.53	0.00	0.04	100.00	99.00	0.00	1536.00	1629.60	12123268.00	5.55	8840.45	8853.00
21	3	6	5282.00	26840.00	201.35	0	Spot (Block21, Row6, Column3)	9594.51	9494.00	683.96	0.00	0.07	8053.00	8097.02	8053.00	379.77	0.00	0.05	99.00	86.00	0.00	1441.00	1541.51	11062473.00	3.94	8596.41	8541.00
21	4	6	5589.00	26841.00	155.15	0	Spot (Block21, Row6, Column4)	15308.29	14140.00	3965.17	0.03	0.26	8305.00	8407.41	8305.00	475.21	0.01	0.06	100.00	100.00	0.00	5835.00	7003.29	10103474.00	14.52	10181.35	10066.00
21	5	6	5889.00	26842.00	168.40	0	Spot (Block21, Row6, Column5)	11968.25	12079.00	1259.47	0.00	0.11	8535.00	8629.63	8535.00	480.11	0.00	0.06	100.00	99.00	0.00	3544.00	3433.25	9383112.00	6.95	9977.43	9982.00
21	6	6	6188.00	26842.00	209.45	0	Spot (Block21, Row6, Column6)	10020.81	10051.00	360.59	0.00	0.04	8431.00	8473.48	8431.00	397.06	0.00	0.05	100.00	98.00	0.00	1620.00	1589.81	12546051.00	3.90	9327.05	9298.00
21	7	6	6473.00	26844.00	204.50	0	Spot (Block21, Row6, Column7)	9960.73	10013.00	657.05	0.00	0.07	8073.00	8129.79	8073.00	359.91	0.00	0.04	99.00	97.00	0.00	1940.00	1887.73	11813428.00	5.09	8889.69	8931.50
21	8	6	6793.00	26841.00	194.05	0	Spot (Block21, Row6, Column8)	9287.42	9227.00	498.32	0.00	0.05	8032.00	8076.77	8032.00	370.11	0.00	0.05	99.00	83.00	0.00	1195.00	1255.42	9863238.00	3.27	8590.29	8577.50
21	1	7	4696.00	27148.00	223.90	0	Spot (Block21, Row7, Column1)	9344.98	9310.50	447.72	0.00	0.05	8008.00	8079.06	8008.00	511.14	0.00	0.06	98.00	75.00	0.00	1302.50	1336.98	13438081.00	2.48	8586.85	8523.50
21	2	7	4985.00	27151.00	213.85	0	Spot (Block21, Row7, Column2)	9432.35	9474.00	365.44	0.00	0.04	8000.00	8039.41	8000.00	364.33	0.00	0.05	99.00	95.00	0.00	1474.00	1432.35	12337514.00	3.82	8632.70	8565.00
21	3	7	5290.00	27154.00	226.35	0	Spot (Block21, Row7, Column3)	9690.52	9631.00	496.58	0.00	0.05	8052.00	8101.46	8052.00	380.35	0.00	0.05	99.00	97.00	0.00	1579.00	1638.52	14264446.00	4.18	8854.59	8785.00
21	4	7	5592.00	27147.00	213.05	0	Spot (Block21, Row7, Column4)	9911.10	9820.00	486.03	0.00	0.05	8258.00	8320.67	8258.00	394.32	0.00	0.05	100.00	97.00	0.00	1562.00	1653.10	12765494.00	4.03	9055.65	9099.50
21	5	7	5889.00	27144.00	222.90	0	Spot (Block21, Row7, Column5)	10007.46	9945.50	832.97	0.00	0.08	8351.00	8410.20	8351.00	362.00	0.00	0.04	99.00	96.00	0.00	1594.50	1656.46	14290649.00	4.41	9076.67	9057.50
21	6	7	6185.00	27142.00	218.55	0	Spot (Block21, Row7, Column6)	9927.50	9947.00	422.20	0.00	0.04	8299.00	8325.55	8299.00	342.46	0.00	0.04	100.00	99.00	0.00	1648.00	1628.50	13551041.00	4.68	9082.73	9077.00
21	7	7	6474.00	27147.00	203.55	0	Spot (Block21, Row7, Column7)	9758.65	9706.00	536.47	0.00	0.05	8102.00	8152.41	8102.00	339.10	0.00	0.04	100.00	99.00	0.00	1604.00	1656.65	11437136.00	4.74	9000.25	8952.50
21	8	7	6783.00	27144.00	97.35	0	Spot (Block21, Row7, Column8)	15306.55	15343.50	1074.14	0.00	0.07	8314.00	8426.38	8314.00	558.60	0.01	0.07	100.00	100.00	0.00	7029.50	6992.55	3642958.00	12.32	11411.27	11249.00
21	1	8	4681.00	27449.00	155.75	0	Spot (Block21, Row8, Column1)	64271.38	65535.00	5368.90	0.01	0.08	7990.00	8114.42	7990.00	633.52	0.01	0.08	100.00	100.00	92.97	57545.00	56281.38	42997956.00	88.64	25668.25	21965.00
21	2	8	4994.00	27447.00	214.60	0	Spot (Block21, Row8, Column2)	9617.68	9563.00	457.79	0.00	0.05	8085.00	8152.12	8085.00	501.02	0.00	0.06	99.00	90.00	0.00	1478.00	1532.68	12666480.00	2.93	8818.01	8834.00
21	3	8	5274.00	27450.00	203.95	0	Spot (Block21, Row8, Column3)	10090.17	9899.50	862.41	0.01	0.09	8249.00	8296.56	8249.00	472.70	0.00	0.06	99.00	90.00	0.00	1650.50	1841.17	12007308.00	3.79	9019.61	9053.00
21	4	8	5585.00	27443.00	199.45	0	Spot (Block21, Row8, Column4)	10276.07	10165.00	805.84	0.00	0.08	8352.00	8375.23	8352.00	357.02	0.00	0.04	100.00	98.00	0.00	1813.00	1924.07	11591408.00	5.32	9146.14	9202.50
21	5	8	5881.00	27448.00	216.45	0	Spot (Block21, Row8, Column5)	9943.36	9776.00	1253.08	0.01	0.13	8342.00	8375.52	8342.00	368.83	0.00	0.04	100.00	97.00	0.00	1434.00	1601.36	13294269.00	4.25	9172.19	9023.00
21	6	8	6189.00	27443.00	210.80	0	Spot (Block21, Row8, Column6)	9789.66	9795.00	617.16	0.00	0.06	8239.00	8286.79	8239.00	417.14	0.00	0.05	98.00	85.00	0.00	1556.00	1550.66	12383920.00	3.60	8929.71	8899.00
21	7	8	6487.00	27450.00	188.10	0	Spot (Block21, Row8, Column7)	9679.80	9664.00	542.74	0.00	0.06	8292.00	8345.81	8292.00	493.70	0.00	0.06	96.00	75.00	0.00	1372.00	1387.80	9621721.00	2.70	8942.91	8894.00
21	8	8	6778.00	27448.00	149.30	0	Spot (Block21, Row8, Column8)	22783.83	22476.50	6302.60	0.01	0.28	8647.00	8735.95	8647.00	637.50	0.00	0.07	100.00	100.00	0.00	13829.50	14136.83	13898134.00	22.04	12296.58	11692.00
22	1	1	9187.00	25341.00	166.65	0	Spot (Block22, Row1, Column1)	65146.16	65535.00	2102.26	0.00	0.03	25437.50	25617.43	25437.50	2015.67	0.00	0.08	100.00	100.00	94.53	40097.50	39708.66	50032756.00	19.61	39786.50	37912.50
22	2	1	9483.00	25350.00	169.35	0	Spot (Block22, Row1, Column2)	35021.21	34419.00	4851.07	0.01	0.14	24539.00	24743.90	24539.00	1959.55	0.00	0.08	99.00	95.00	0.00	9880.00	10482.21	27981958.00	5.24	28094.27	28078.00
22	3	1	9789.00	25343.00	165.75	0	Spot (Block22, Row1, Column3)	37349.35	35623.50	7247.65	0.02	0.19	24119.50	24312.40	24119.50	1800.67	0.00	0.07	99.00	98.00	0.00	11504.00	13229.85	28460196.00	7.24	27911.39	27918.00
22	4	1	10080.00	25354.00	181.85	0	Spot (Block22, Row1, Column4)	33231.87	32389.00	4062.53	0.01	0.12	24404.00	24514.52	24404.00	1789.23	0.00	0.07	98.00	91.00	0.00	7985.00	8827.87	30805928.00	4.87	27845.49	28034.00
22	5	1	10383.00	25344.00	164.25	0	Spot (Block22, Row1, Column5)	40892.17	37735.00	10647.67	0.03	0.26	24242.00	24305.71	24242.00	1765.33	0.00	0.07	100.00	99.00	4.69	13493.00	16650.17	30546476.00	9.40	28495.46	28500.00
22	6	1	10687.00	25339.00	174.35	0	Spot (Block22, Row1, Column6)	41345.73	38939.00	9538.24	0.03	0.23	24227.00	24355.04	24227.00	1828.83	0.00	0.08	100.00	98.00	2.37	14712.00	17118.73	34895796.00	9.29	28505.62	28406.00
22	7	1	10992.00	25341.00	158.15	0	Spot (Block22, Row1, Column7)	57251.73	64340.50	9865.03	0.05	0.17	24505.00	24642.03	24505.00	1826.21	0.00	0.07	100.00	100.00	47.11	39835.50	32746.73	39618524.00	17.86	34187.98	33222.50
22	8	1	11292.00	25343.00	207.75	0	Spot (Block22, Row1, Column8)	29714.80	29589.00	2367.29	0.00	0.08	24796.00	24979.61	24796.00	1839.24	0.00	0.07	92.00	67.00	0.00	4793.00	4918.80	36549184.00	2.57	26856.97	26685.50
22	1	2	9172.00	25647.00	209.35	0	Spot (Block22, Row2, Column1)	28724.22	28608.50	2089.10	0.00	0.07	25404.50	25520.04	25404.50	1931.12	0.00	0.08	66.00	42.00	0.00	3204.00	3319.72	36020156.00	1.66	27170.30	26889.00
22	2	2	9480.00	25646.00	125.80	0	Spot (Block22, Row2, Column2)	47618.64	47163.50	7877.52	0.00	0.17	24497.00	24637.39	24497.00	1803.83	0.00	0.07	100.00	100.00	5.21	22666.50	23121.64	20095088.00	12.74	31676.51	31685.00
22	3	2	9788.00	25643.00	200.45	0	Spot (Block22, Row2, Column3)	29587.79	29199.50	2481.97	0.01	0.08	24340.00	24539.46	24340.00	2273.65	0.00	0.09	89.00	55.00	0.00	4859.50	5247.79	33670904.00	2.22	26542.47	26486.00
22	4	2	10091.00	25643.00	187.70	0	Spot (Block22, Row2, Column4)	37764.33	36858.00	5707.21	0.01	0.15	24717.00	24896.55	24717.00	2315.77	0.00	0.09	99.00	97.00	0.00	12141.00	13047.33	37386688.00	5.56	29776.64	29729.00
22	5	2	10388.00	25652.00	196.05	0	Spot (Block22, Row2, Column5)	37135.62	36912.00	4610.94	0.00	0.12	24522.00	24594.34	24522.00	1812.43	0.00	0.07	99.00	99.00	0.18	12390.00	12613.62	40440720.00	6.92	29000.65	28628.00
22	6	2	10683.00	25645.00	196.50	0	Spot (Block22, Row2, Column6)	30360.35	30175.00	2935.63	0.00	0.10	24326.50	24377.58	24326.50	1731.18	0.00	0.07	96.00	75.00	0.00	5848.50	6033.85	33123144.00	3.46	27212.76	26661.00
22	7	2	10989.00	25645.00	199.45	0	Spot (Block22, Row2, Column7)	31098.70	30811.00	3104.76	0.00	0.10	24515.00	24673.18	24515.00	1788.73	0.00	0.07	96.00	82.00	0.00	6296.00	6583.70	34954920.00	3.59	26886.49	26911.50
22	8	2	11285.00	25649.00	209.00	0	Spot (Block22, Row2, Column8)	29135.42	28858.50	2138.43	0.00	0.07	24800.50	25016.43	24800.50	1790.04	0.00	0.07	90.00	58.00	0.00	4058.00	4334.92	36069656.00	2.30	26899.94	26803.00
22	1	3	9189.00	25946.00	152.20	0	Spot (Block22, Row3, Column1)	50679.85	49899.00	11343.34	0.01	0.22	25045.00	25155.01	25045.00	1932.00	0.00	0.08	100.00	100.00	23.08	24854.00	25634.85	32283208.00	13.21	31401.26	30811.00
22	2	3	9493.00	25945.00	201.70	0	Spot (Block22, Row3, Column2)	29153.84	28892.00	2276.83	0.00	0.08	24525.00	24640.88	24525.00	1856.83	0.00	0.08	92.00	62.00	0.00	4367.00	4628.84	33614368.00	2.43	26798.02	26518.00
22	3	3	9779.00	25935.00	201.60	0	Spot (Block22, Row3, Column3)	29654.81	29333.00	2717.81	0.00	0.09	24246.00	24432.88	24246.00	2300.29	0.00	0.09	85.00	59.00	0.00	5087.00	5408.81	34251328.00	2.27	26640.14	26412.00
22	4	3	10085.00	25944.00	156.25	0	Spot (Block22, Row3, Column4)	44718.57	42347.50	9976.40	0.02	0.22	24340.00	24508.78	24340.00	2356.18	0.00	0.10	100.00	99.00	5.36	18007.50	20378.57	30050924.00	8.58	30086.61	29656.50
22	5	3	10391.00	25941.00	191.85	0	Spot (Block22, Row3, Column5)	29892.71	29488.50	2521.33	0.01	0.08	24360.50	24480.04	24360.50	1789.90	0.00	0.07	96.00	77.00	0.00	5128.00	5532.21	31088416.00	3.02	26777.22	26717.50
22	6	3	10684.00	25945.00	192.30	0	Spot (Block22, Row3, Column6)	34426.96	33812.00	4242.30	0.01	0.12	24346.50	24459.28	24346.50	1759.59	0.00	0.07	99.00	97.00	0.00	9465.50	10080.46	35976200.00	5.66	28398.40	28120.00
22	7	3	10989.00	25944.00	161.70	0	Spot (Block22, Row3, Column7)	42492.96	39983.00	10401.61	0.03	0.24	24548.50	24689.40	24548.50	1844.38	0.00	0.07	100.00	99.00	4.95	15434.50	17944.46	30934908.00	9.65	28813.39	28957.00
22	8	3	11285.00	25940.00	199.55	0	Spot (Block22, Row3, Column8)	30159.40	29812.00	2512.69	0.01	0.08	24935.00	25100.85	24935.00	1803.86	0.00	0.07	94.00	68.00	0.00	4877.00	5224.40	33868996.00	2.80	27018.52	26862.00
22	1	4	9188.00	26247.00	160.30	0	Spot (Block22, Row4, Column1)	43389.09	40895.00	9550.52	0.03	0.22	25450.00	25579.92	25450.00	2057.20	0.00	0.08	100.00	98.00	3.79	15445.00	17939.09	30893048.00	8.66	30133.01	30242.00
22	2	4	9476.00	26258.00	219.10	0	Spot (Block22, Row4, Column2)	35610.63	35396.00	4136.51	0.00	0.12	25140.50	25234.43	25140.50	2097.89	0.00	0.08	99.00	96.00	0.00	10255.50	10470.13	48893400.00	4.95	29216.55	28611.50
22	3	4	9786.00	26244.00	155.60	0	Spot (Block22, Row4, Column3)	60615.23	65535.00	8286.70	0.03	0.14	24305.00	24510.62	24305.00	1937.93	0.00	0.08	100.00	100.00	65.26	41230.00	36310.23	40309488.00	18.63	34429.24	33710.00
22	4	4	10076.00	26249.00	202.00	0	Spot (Block22, Row4, Column4)	29200.80	28869.50	2248.76	0.00	0.08	24010.00	24198.04	24010.00	1830.27	0.00	0.08	95.00	72.00	0.00	4859.50	5190.80	33697704.00	2.73	26334.87	26139.00
22	5	4	10379.00	26245.00	201.65	0	Spot (Block22, Row4, Column5)	29349.55	29187.50	2364.71	0.00	0.08	23999.50	24197.49	23999.50	1743.22	0.00	0.07	95.00	78.00	0.00	5188.00	5350.05	33869368.00	2.96	26292.22	26192.50
22	6	4	10687.00	26248.00	199.90	0	Spot (Block22, Row4, Column6)	35354.55	35088.50	4113.74	0.00	0.12	24128.00	24333.41	24128.00	1776.14	0.00	0.07	99.00	99.00	0.00	10960.50	11226.55	40021352.00	6.21	27648.46	27592.50
22	7	4	10984.00	26250.00	160.00	0	Spot (Block22, Row4, Column7)	41599.04	39771.00	10085.32	0.02	0.24	24390.00	24517.95	24390.00	1879.94	0.00	0.08	99.00	99.00	4.95	15381.00	17209.04	29410560.00	9.09	28807.38	28931.00
22	8	4	11285.00	26247.00	190.05	0	Spot (Block22, Row4, Column8)	31295.16	30729.50	3339.76	0.01	0.11	24906.00	24987.17	24906.00	1922.92	0.00	0.08	94.00	76.00	0.00	5823.50	6389.16	31983664.00	3.28	27021.22	26989.50
22	1	5	9188.00	26548.00	155.15	0	Spot (Block22, Row5, Column1)	45353.32	44452.50	9309.30	0.01	0.21	26234.00	26325.56	26234.00	1932.78	0.00	0.07	99.00	99.00	4.23	18218.50	19119.32	30023920.00	9.84	31196.22	31298.50
22	2	5	9475.00	26540.00	204.65	0	Spot (Block22, Row5, Column2)	31902.77	31581.00	2821.33	0.00	0.09	25890.00	26023.68	25890.00	2016.74	0.00	0.08	93.00	73.00	0.00	5691.00	6012.77	38123784.00	2.92	28151.28	27861.00
22	3	5	9783.00	26556.00	193.05	0	Spot (Block22, Row5, Column3)	39491.38	39421.00	5916.82	0.00	0.15	24986.00	25131.59	24986.00	2026.64	0.00	0.08	99.00	99.00	0.09	14435.00	14505.38	41702908.00	7.09	30140.52	29732.00
22	4	5	10085.00	26545.00	176.40	0	Spot (Block22, Row5, Column4)	36137.77	34458.00	6195.92	0.02	0.17	24319.00	24456.04	24319.00	1808.73	0.00	0.07	99.00	96.00	0.00	10139.00	11818.77	31439880.00	6.46	28015.79	28037.00
22	5	5	10386.00	26543.00	154.50	0	Spot (Block22, Row5, Column5)	62664.05	65535.00	6043.96	0.02	0.10	24209.00	24405.93	24209.00	1901.34	0.00	0.08	100.00	100.00	74.12	41326.00	38455.05	41170648.00	20.12	36287.74	35992.50
22	6	5	10687.00	26542.00	200.35	0	Spot (Block22, Row5, Column6)	30758.15	30188.00	4512.54	0.01	0.15	24106.00	24298.26	24106.00	1807.03	0.00	0.07	95.00	78.00	0.62	6082.00	6652.15	34972032.00	3.57	26893.58	26556.00
22	7	5	10985.00	26547.00	180.90	0	Spot (Block22, Row5, Column7)	34623.13	34325.50	3864.63	0.00	0.11	24386.00	24537.33	24386.00	1894.12	0.00	0.08	99.00	97.00	0.00	9939.50	10237.13	31784016.00	5.32	28454.74	28284.00
22	8	5	11290.00	26545.00	151.95	0	Spot (Block22, Row5, Column8)	49985.41	48970.00	11576.77	0.01	0.23	24899.50	25029.87	24899.50	1995.85	0.00	0.08	100.00	100.00	20.41	24070.50	25085.91	31840836.00	12.50	31024.43	31097.00
22	1	6	9189.00	26847.00	193.35	0	Spot (Block22, Row6, Column1)	36383.40	36127.00	4439.02	0.00	0.12	26231.00	26375.98	26231.00	1861.07	0.00	0.07	99.00	95.00	0.00	9896.00	10152.40	38493656.00	5.38	30143.74	29925.00
22	2	6	9486.00	26848.00	210.35	0	Spot (Block22, Row6, Column2)	34426.36	34187.50	3307.35	0.00	0.10	26157.00	26289.54	26157.00	1919.22	0.00	0.07	99.00	92.00	0.00	8030.50	8269.36	43377264.00	4.24	29538.42	29547.50
22	3	6	9775.00	26841.00	153.95	0	Spot (Block22, Row6, Column3)	54337.32	57200.50	11101.08	0.02	0.20	25592.00	25687.04	25592.00	2129.27	0.00	0.08	100.00	100.00	36.54	31608.50	28745.32	35536844.00	13.46	32976.79	33180.00
22	4	6	10089.00	26842.00	184.65	0	Spot (Block22, Row6, Column4)	33880.22	33229.50	4637.48	0.01	0.14	24902.00	25026.67	24902.00	1975.03	0.00	0.08	98.00	88.00	0.00	8327.50	8978.22	32525008.00	4.48	27909.77	27955.50
22	5	6	10384.00	26843.00	151.70	0	Spot (Block22, Row6, Column5)	62559.18	65535.00	5931.52	0.02	0.09	24622.50	24760.99	24622.50	2014.87	0.00	0.08	100.00	100.00	71.47	40912.50	37936.68	39475192.00	18.76	36289.03	35319.00
22	6	6	10689.00	26848.00	210.65	0	Spot (Block22, Row6, Column6)	28923.64	28814.00	2176.67	0.00	0.08	24327.00	24465.20	24327.00	1896.74	0.00	0.08	90.00	60.00	0.00	4487.00	4596.64	36559480.00	2.35	25866.86	25949.50
22	7	6	10988.00	26845.00	166.05	0	Spot (Block22, Row6, Column7)	43961.21	42116.00	10036.03	0.02	0.23	24869.00	24987.93	24869.00	2049.34	0.00	0.08	100.00	99.00	4.57	17247.00	19092.21	33674340.00	9.26	29611.97	29674.00
22	8	6	11290.00	26848.00	152.35	0	Spot (Block22, Row6, Column8)	50397.07	49842.00	11439.95	0.00	0.23	25551.00	25653.77	25551.00	2236.17	0.00	0.09	100.00	99.00	21.56	24291.00	24846.07	32254252.00	11.07	31753.64	31650.50
22	1	7	9183.00	27154.00	203.75	0	Spot (Block22, Row7, Column1)	38183.45	37870.50	4328.81	0.00	0.11	26661.00	26831.83	26661.00	2147.92	0.00	0.08	100.00	97.00	0.00	11209.50	11522.45	44980112.00	5.28	31418.79	31387.50
22	2	7	9498.00	27143.00	210.20	0	Spot (Block22, Row7, Column2)	31346.68	31182.00	2332.66	0.00	0.07	26011.00	26091.13	26011.00	1885.14	0.00	0.07	95.00	72.00	0.00	5171.00	5335.68	39496824.00	2.79	28250.71	28041.00
22	3	7	9788.00	27144.00	203.60	0	Spot (Block22, Row7, Column3)	30424.49	30382.00	2715.20	0.00	0.09	25863.00	25958.09	25863.00	2004.42	0.00	0.08	86.00	55.00	0.08	4519.00	4561.49	35900884.00	2.23	28118.53	27777.00
22	4	7	10085.00	27153.00	197.95	0	Spot (Block22, Row7, Column4)	30928.98	30590.00	2306.62	0.00	0.07	25564.50	25616.91	25564.50	1873.97	0.00	0.07	95.00	74.00	0.00	5025.50	5364.48	34269288.00	2.83	28071.78	28076.50
22	5	7	10389.00	27150.00	184.40	0	Spot (Block22, Row7, Column5)	37033.61	36886.00	5196.34	0.00	0.14	25203.00	25301.50	25203.00	1978.38	0.00	0.08	99.00	95.00	0.10	11683.00	11830.61	35515184.00	5.93	29821.61	29251.50
22	6	7	10683.00	27147.00	190.55	0	Spot (Block22, Row7, Column6)	34958.19	34238.00	5898.03	0.01	0.17	25139.50	25202.00	25139.50	2044.09	0.00	0.08	99.00	92.00	1.75	9098.50	9818.69	35867124.00	4.77	29134.81	29076.50
22	7	7	10981.00	27148.00	156.35	0	Spot (Block22, Row7, Column7)	50200.15	49617.00	10422.51	0.01	0.21	25628.00	25774.98	25628.00	2089.14	0.00	0.08	100.00	100.00	14.56	23989.00	24572.15	33784792.00	11.69	32290.01	32164.00
22	8	7	11287.00	27145.00	118.35	0	Spot (Block22, Row7, Column8)	55065.11	54068.50	7112.24	0.01	0.13	26200.00	26371.99	26200.00	2119.81	0.00	0.08	100.00	100.00	18.82	27868.50	28865.11	20484276.00	13.54	35463.70	34781.00
22	1	8	9177.00	27449.00	161.30	0	Spot (Block22, Row8, Column1)	64693.68	65535.00	3249.24	0.01	0.05	27461.00	27614.69	27461.00	2285.06	0.00	0.08	100.00	100.00	90.39	38074.00	37232.68	46450512.00	16.23	40711.60	39143.00
22	2	8	9487.00	27448.00	205.70	0	Spot (Block22, Row8, Column2)	31888.79	31501.50	2922.95	0.01	0.09	26377.50	26474.12	26377.50	2035.12	0.00	0.08	90.00	66.00	0.00	5124.00	5511.29	38394116.00	2.66	28455.77	28403.00
22	3	8	9782.00	27445.00	155.95	0	Spot (Block22, Row8, Column3)	44054.89	42400.50	9203.04	0.02	0.21	26340.50	26480.06	26340.50	1967.80	0.00	0.07	100.00	99.00	3.87	16060.00	17714.39	29604904.00	8.93	31476.87	31568.00
22	4	8	10078.00	27443.00	185.10	0	Spot (Block22, Row8, Column4)	33673.69	33274.00	4012.70	0.01	0.12	26289.00	26377.55	26289.00	1991.96	0.00	0.08	92.00	79.00	0.00	6985.00	7384.69	32495104.00	3.66	29221.97	29319.50
22	5	8	10376.00	27447.00	201.70	0	Spot (Block22, Row8, Column5)	31119.30	30889.00	2364.44	0.00	0.08	25851.50	25956.71	25851.50	1979.83	0.00	0.08	92.00	69.00	0.00	5037.50	5267.80	35818316.00	2.61	28154.45	28212.00
22	6	8	10684.00	27448.00	181.50	0	Spot (Block22, Row8, Column6)	39264.97	39228.00	6215.74	0.00	0.16	25559.00	25695.52	25559.00	2022.92	0.00	0.08	99.00	95.00	0.11	13669.00	13705.97	36241588.00	6.71	30445.87	30177.00
22	7	8	10992.00	27447.00	160.50	0	Spot (Block22, Row8, Column7)	40672.68	40161.00	6511.65	0.01	0.16	25962.50	26056.49	25962.50	2062.60	0.00	0.08	100.00	98.00	0.00	14198.50	14710.18	29121640.00	7.09	30480.49	30699.50
22	8	8	11278.00	27446.00	151.15	0	Spot (Block22, Row8, Column8)	50627.89	50364.00	9888.23	0.00	0.20	26146.00	26265.10	26146.00	1969.96	0.00	0.08	100.00	100.00	13.40	24218.00	24481.89	31743764.00	12.37	32479.46	32524.50
23	1	1	13690.00	25342.00	166.85	0	Spot (Block23, Row1, Column1)	65025.87	65535.00	2628.90	0.00	0.04	18478.00	18673.39	18478.00	1756.90	0.00	0.09	100.00	100.00	94.95	47057.00	46547.87	50265504.00	26.38	35573.12	33598.00
23	2	1	13986.00	25349.00	192.50	0	Spot (Block23, Row1, Column2)	23057.08	22748.00	2843.89	0.01	0.12	17603.00	17749.67	17603.00	1485.91	0.00	0.08	94.00	80.00	0.00	5145.00	5454.08	24140732.00	3.57	19250.29	19227.00
23	3	1	14294.00	25346.00	192.30	0	Spot (Block23, Row1, Column3)	23582.28	22864.00	3324.91	0.01	0.14	17525.00	17747.27	17525.00	1492.65	0.01	0.08	97.00	83.00	0.00	5339.00	6057.28	24596334.00	3.91	19819.67	19697.00
23	4	1	14587.00	25345.00	182.65	0	Spot (Block23, Row1, Column4)	23058.43	22832.50	2340.92	0.00	0.10	17449.00	17649.17	17449.00	1363.77	0.00	0.08	99.00	89.00	0.00	5383.50	5609.43	21536564.00	3.97	19763.53	19666.00
23	5	1	14887.00	25343.00	162.65	0	Spot (Block23, Row1, Column5)	33296.89	30562.00	9963.44	0.04	0.30	17361.50	17496.96	17361.50	1276.05	0.00	0.07	100.00	100.00	0.27	13200.50	15935.39	24306732.00	12.38	21222.42	20879.50
23	6	1	15189.00	25340.00	174.35	0	Spot (Block23, Row1, Column6)	29763.31	27688.00	7425.19	0.03	0.25	17460.00	17597.55	17460.00	1621.72	0.00	0.09	100.00	97.00	0.00	10228.00	12303.31	25388118.00	7.50	20607.37	20518.50
23	7	1	15493.00	25341.00	159.20	0	Spot (Block23, Row1, Column7)	41035.36	39231.00	11732.94	0.02	0.29	17517.00	17623.19	17517.00	1549.09	0.00	0.09	100.00	100.00	3.71	21714.00	23518.36	28765808.00	15.11	23463.01	23078.00
23	8	1	15798.00	25333.00	202.20	0	Spot (Block23, Row1, Column8)	21663.35	21290.50	1859.71	0.01	0.09	17841.00	17989.22	17841.00	1326.85	0.00	0.07	95.00	76.00	0.00	3449.50	3822.35	25086124.00	2.77	19171.00	19065.00
23	1	2	13672.00	25642.00	223.75	0	Spot (Block23, Row2, Column1)	20813.24	20813.50	1398.83	0.00	0.07	18035.50	18165.73	18035.50	1474.78	0.00	0.08	79.00	46.00	0.00	2778.00	2777.74	29846148.00	1.80	19177.55	19101.00
23	2	2	13979.00	25648.00	131.10	0	Spot (Block23, Row2, Column2)	27428.17	26937.00	3332.16	0.01	0.12	17667.50	17800.21	17667.50	1441.00	0.00	0.08	100.00	99.00	0.00	9269.50	9760.67	12589530.00	6.68	21145.79	21376.50
23	3	2	14289.00	25640.00	192.10	0	Spot (Block23, Row2, Column3)	21998.41	21781.00	2014.82	0.00	0.09	17710.00	17925.39	17710.00	1610.22	0.01	0.09	95.00	66.00	0.00	4071.00	4288.41	22988340.00	2.53	19800.85	19730.00
23	4	2	14588.00	25645.00	190.70	0	Spot (Block23, Row2, Column4)	23334.66	23178.00	1900.17	0.00	0.08	17490.00	17664.11	17490.00	1408.53	0.00	0.08	100.00	95.00	0.00	5688.00	5844.66	23964676.00	4.03	20335.77	20264.00
23	5	2	14890.00	25641.00	196.60	0	Spot (Block23, Row2, Column5)	23867.16	23463.00	2231.00	0.01	0.09	17408.00	17498.34	17408.00	1209.40	0.00	0.07	100.00	99.00	0.00	6055.00	6459.16	26134544.00	5.27	20205.43	20329.00
23	6	2	15178.00	25640.00	202.80	0	Spot (Block23, Row2, Column6)	21041.46	20703.50	1675.57	0.01	0.08	17414.00	17494.34	17414.00	1176.05	0.00	0.07	95.00	74.00	0.00	3289.50	3627.46	24618518.00	3.02	18834.67	18714.00
23	7	2	15490.00	25644.00	193.75	0	Spot (Block23, Row2, Column7)	21331.22	21011.00	1860.76	0.01	0.09	17393.00	17498.22	17393.00	1217.20	0.00	0.07	94.00	78.00	0.00	3618.00	3938.22	22717738.00	3.15	19008.84	18800.00
23	8	2	15793.00	25653.00	193.10	0	Spot (Block23, Row2, Column8)	19925.22	19878.50	1204.01	0.00	0.06	17458.00	17597.62	17458.00	1352.74	0.00	0.08	79.00	40.00	0.00	2420.50	2467.22	20921484.00	1.72	18967.29	18806.00
23	1	3	13690.00	25945.00	168.20	0	Spot (Block23, Row3, Column1)	29900.17	27379.00	7183.57	0.04	0.24	17701.50	17828.90	17701.50	1284.22	0.00	0.07	100.00	99.00	0.00	9677.50	12198.67	23471624.00	9.40	20928.22	20865.00
23	2	3	13990.00	25945.00	191.55	0	Spot (Block23, Row3, Column2)	21960.58	21745.00	1748.70	0.00	0.08	17700.00	17811.35	17700.00	1304.76	0.00	0.07	97.00	81.00	0.00	4045.00	4260.58	22860952.00	3.18	19783.20	19682.00
23	3	3	14274.00	25936.00	179.85	0	Spot (Block23, Row3, Column3)	23075.13	22495.00	3968.51	0.01	0.17	17515.00	17676.88	17515.00	1616.47	0.00	0.09	97.00	82.00	0.11	4980.00	5560.13	20975276.00	3.34	20291.39	20136.00
23	4	3	14581.00	25940.00	172.15	0	Spot (Block23, Row3, Column4)	26761.35	25836.00	5185.90	0.02	0.19	17192.00	17212.74	17192.00	1234.88	0.00	0.07	99.00	98.00	0.00	8644.00	9569.35	22131632.00	7.73	20002.22	19826.00
23	5	3	14893.00	25948.00	181.35	0	Spot (Block23, Row3, Column5)	20948.62	20623.00	1839.93	0.01	0.09	17006.00	17076.08	17006.00	1251.81	0.00	0.07	93.00	79.00	0.00	3617.00	3942.62	19335552.00	3.09	18748.39	18817.00
23	6	3	15193.00	25939.00	199.75	0	Spot (Block23, Row3, Column6)	20634.19	20490.00	1392.51	0.00	0.07	17199.00	17255.72	17199.00	1180.63	0.00	0.07	97.00	76.00	0.00	3291.00	3435.19	23357896.00	2.86	18605.85	18551.00
23	7	3	15489.00	25943.00	165.55	0	Spot (Block23, Row3, Column7)	26199.35	25391.50	4959.69	0.01	0.19	17268.00	17350.13	17268.00	1198.73	0.00	0.07	99.00	97.00	0.00	8123.50	8931.35	19963912.00	7.38	19774.22	19619.00
23	8	3	15796.00	25943.00	194.55	0	Spot (Block23, Row3, Column8)	20014.44	19950.00	1378.71	0.00	0.07	17328.50	17437.30	17328.50	1208.37	0.00	0.07	83.00	55.00	0.00	2621.50	2685.94	21355394.00	2.13	18831.56	18747.50
23	1	4	13693.00	26246.00	162.05	0	Spot (Block23, Row4, Column1)	29334.96	28208.00	5509.46	0.02	0.19	17906.50	18077.41	17906.50	1566.52	0.00	0.09	99.00	98.00	0.00	10301.50	11428.46	21238498.00	7.19	21281.13	21376.00
23	2	4	13987.00	26248.00	204.55	0	Spot (Block23, Row4, Column2)	21643.54	21559.00	1571.14	0.00	0.07	17732.50	17893.42	17732.50	1344.61	0.00	0.08	97.00	75.00	0.00	3826.50	3911.04	25712512.00	2.79	19569.81	19503.00
23	3	4	14290.00	26241.00	160.05	0	Spot (Block23, Row4, Column3)	45980.52	45416.50	12766.71	0.01	0.28	17396.00	17544.96	17396.00	1596.33	0.00	0.09	100.00	100.00	12.89	28020.50	28584.52	32462332.00	17.81	24655.28	23698.00
23	4	4	14582.00	26256.00	202.10	0	Spot (Block23, Row4, Column4)	19983.92	19897.00	1452.95	0.00	0.07	16920.00	17002.45	16920.00	1426.76	0.00	0.08	90.00	52.00	0.00	2977.00	3063.92	23041448.00	2.09	18160.13	18141.00
23	5	4	14875.00	26245.00	200.45	0	Spot (Block23, Row4, Column5)	20131.88	19723.00	1780.40	0.01	0.09	16682.00	16830.01	16682.00	1263.32	0.00	0.08	94.00	62.00	0.00	3041.00	3449.88	22910084.00	2.61	18257.35	18199.00
23	6	4	15187.00	26241.00	198.50	0	Spot (Block23, Row4, Column6)	23679.55	23499.00	2162.08	0.00	0.09	16823.00	16952.67	16823.00	1171.34	0.00	0.07	100.00	99.00	0.00	6676.00	6856.55	26521068.00	5.74	19193.83	19336.00
23	7	4	15486.00	26249.00	162.25	0	Spot (Block23, Row4, Column7)	28804.42	26867.00	7565.61	0.03	0.26	17274.00	17364.09	17274.00	1218.09	0.00	0.07	99.00	99.00	0.41	9593.00	11530.42	20969620.00	9.39	20304.08	20243.00
23	8	4	15787.00	26250.00	181.65	0	Spot (Block23, Row4, Column8)	23217.78	22771.00	2731.93	0.01	0.12	17629.00	17725.98	17629.00	1256.65	0.00	0.07	95.00	87.00	0.00	5142.00	5588.78	21476452.00	4.37	19441.21	19423.00
23	1	5	13689.00	26543.00	166.45	0	Spot (Block23, Row5, Column1)	26883.13	26092.00	4221.21	0.01	0.16	18240.00	18360.39	18240.00	1420.57	0.00	0.08	100.00	96.00	0.00	7852.00	8643.13	20673128.00	6.00	21029.32	21072.00
23	2	5	13990.00	26545.00	206.75	0	Spot (Block23, Row5, Column2)	21193.60	21027.50	1477.94	0.00	0.07	17970.50	18072.95	17970.50	1209.83	0.00	0.07	92.00	65.00	0.00	3057.00	3223.10	25644238.00	2.58	19286.43	19309.00
23	3	5	14290.00	26549.00	200.15	0	Spot (Block23, Row5, Column3)	22374.51	22165.00	1688.74	0.00	0.08	17695.00	17870.50	17695.00	1430.06	0.00	0.08	98.00	85.00	0.00	4470.00	4679.51	25305560.00	3.15	19720.43	19728.00
23	4	5	14585.00	26548.00	180.00	0	Spot (Block23, Row5, Column4)	24302.01	23079.50	3879.34	0.02	0.16	17239.50	17360.78	17239.50	1376.03	0.00	0.08	99.00	92.00	0.00	5840.00	7062.51	22066228.00	5.04	19419.60	19354.00
23	5	5	14889.00	26541.00	155.20	0	Spot (Block23, Row5, Column5)	49293.01	49198.00	13070.08	0.00	0.27	17177.00	17403.44	17177.00	1614.90	0.01	0.09	100.00	100.00	23.60	32021.00	32116.01	32582832.00	19.75	25105.43	23815.00
23	6	5	15192.00	26545.00	213.50	0	Spot (Block23, Row5, Column6)	21186.19	20948.00	1960.02	0.00	0.09	17229.00	17389.10	17229.00	1350.84	0.00	0.08	97.00	70.00	0.00	3719.00	3957.19	27584392.00	2.81	18800.43	18705.00
23	7	5	15490.00	26542.00	197.65	0	Spot (Block23, Row5, Column7)	21269.41	21031.50	1834.17	0.00	0.09	17597.00	17741.08	17597.00	1336.90	0.00	0.08	94.00	66.00	0.00	3434.50	3672.41	23523974.00	2.64	19168.34	18947.00
23	8	5	15786.00	26543.00	150.30	0	Spot (Block23, Row5, Column8)	37977.80	36396.50	10116.01	0.02	0.27	18080.00	18183.57	18080.00	1304.57	0.00	0.07	100.00	100.00	1.78	18316.50	19897.80	23470296.00	15.17	23359.89	23176.00
23	1	6	13683.00	26844.00	200.10	0	Spot (Block23, Row6, Column1)	22064.07	21802.50	1566.85	0.01	0.07	18463.00	18553.32	18463.00	1388.18	0.00	0.07	94.00	63.00	0.00	3339.50	3601.07	24976520.00	2.53	19735.30	19754.00
23	2	6	13988.00	26846.00	219.05	0	Spot (Block23, Row6, Column2)	21762.95	21379.00	1949.28	0.01	0.09	18096.00	18213.20	18096.00	1253.82	0.00	0.07	96.00	75.00	0.00	3283.00	3666.95	29902302.00	2.83	19316.20	19236.00
23	3	6	14279.00	26839.00	158.40	0	Spot (Block23, Row6, Column3)	38975.93	37086.00	10783.21	0.02	0.28	18019.00	18196.11	18019.00	1426.79	0.00	0.08	100.00	100.00	1.75	19067.00	20956.93	26737500.00	14.56	23465.57	23461.00
23	4	6	14590.00	26847.00	174.65	0	Spot (Block23, Row6, Column4)	23994.47	23329.00	2812.44	0.01	0.12	17743.00	17949.00	17743.00	1574.08	0.01	0.09	99.00	86.00	0.00	5586.00	6251.47	20371304.00	3.84	20057.84	20009.00
23	5	6	14888.00	26844.00	149.40	0	Spot (Block23, Row6, Column5)	51247.06	51068.00	11719.80	0.00	0.23	17861.50	18040.51	17861.50	1602.59	0.00	0.09	100.00	100.00	24.06	33206.50	33385.56	31312104.00	20.72	26979.14	25659.00
23	6	6	15184.00	26846.00	193.65	0	Spot (Block23, Row6, Column6)	22095.00	21951.00	1773.09	0.00	0.08	17908.00	18038.78	17908.00	1449.93	0.00	0.08	97.00	73.00	0.00	4043.00	4187.00	23486974.00	2.80	19755.42	19673.50
23	7	6	15487.00	26844.00	162.15	0	Spot (Block23, Row6, Column7)	32430.16	31120.00	7636.76	0.02	0.24	18090.00	18259.42	18090.00	1415.05	0.00	0.08	100.00	99.00	0.00	13030.00	14340.16	23511864.00	10.01	21400.34	21465.50
23	8	6	15789.00	26846.00	154.80	0	Spot (Block23, Row6, Column8)	34959.93	33773.00	8993.48	0.02	0.26	18514.00	18667.59	18514.00	1434.72	0.00	0.08	100.00	99.00	0.15	15259.00	16445.93	22968672.00	11.36	22352.41	22455.00
23	1	7	13683.00	27145.00	197.00	0	Spot (Block23, Row7, Column1)	22353.56	22042.00	1554.37	0.01	0.07	18833.00	18975.08	18833.00	1725.01	0.00	0.09	89.00	44.00	0.00	3209.00	3520.56	24521864.00	1.96	20471.45	20440.50
23	2	7	13996.00	27147.00	214.25	0	Spot (Block23, Row7, Column2)	21760.49	21541.00	1687.19	0.00	0.08	18242.50	18316.01	18242.50	1320.20	0.00	0.07	93.00	68.00	0.00	3298.50	3517.99	28419188.00	2.61	19932.77	19335.00
23	3	7	14285.00	27146.00	201.50	0	Spot (Block23, Row7, Column3)	22020.80	21909.50	1712.67	0.00	0.08	18324.00	18459.87	18324.00	1457.70	0.00	0.08	94.00	64.00	0.00	3585.50	3696.80	25323916.00	2.44	20169.00	20008.50
23	4	7	14592.00	27145.00	194.40	0	Spot (Block23, Row7, Column4)	21564.95	21443.00	1347.98	0.00	0.06	18187.50	18327.83	18187.50	1398.52	0.00	0.08	97.00	60.00	0.00	3255.50	3377.45	22966680.00	2.31	20020.75	19898.00
23	5	7	14887.00	27144.00	197.25	0	Spot (Block23, Row7, Column5)	23935.23	23622.50	2418.47	0.01	0.10	18213.50	18380.13	18213.50	1354.80	0.00	0.07	99.00	90.00	0.00	5409.00	5721.73	26376616.00	4.10	20843.12	20612.50
23	6	7	15191.00	27150.00	197.65	0	Spot (Block23, Row7, Column6)	22306.67	22101.00	1725.49	0.00	0.08	18314.00	18431.20	18314.00	1276.42	0.00	0.07	97.00	78.00	0.00	3787.00	3992.67	24693488.00	3.04	20175.07	20066.00
23	7	7	15479.00	27145.00	159.55	0	Spot (Block23, Row7, Column7)	34145.88	32715.00	7418.38	0.02	0.22	18365.00	18477.54	18365.00	1363.68	0.00	0.07	100.00	100.00	0.14	14350.00	15780.88	23799680.00	11.49	22988.95	23135.00
23	8	7	15799.00	27136.00	190.45	0	Spot (Block23, Row7, Column8)	30348.86	30364.00	2962.70	0.00	0.10	18620.00	18722.74	18620.00	1443.94	0.00	0.08	100.00	99.00	0.00	11744.00	11728.86	31016546.00	8.05	22374.01	22291.00
23	1	8	13681.00	27449.00	159.25	0	Spot (Block23, Row8, Column1)	64686.87	65535.00	3591.24	0.01	0.06	19666.50	19964.09	19666.50	2136.92	0.01	0.11	100.00	100.00	93.00	45868.50	45020.37	45281240.00	20.93	35726.21	33098.50
23	2	8	13987.00	27447.00	200.95	0	Spot (Block23, Row8, Column2)	22882.82	22811.00	1899.85	0.00	0.08	18613.00	18704.44	18613.00	1470.89	0.00	0.08	93.00	74.00	0.00	4198.00	4269.82	26246604.00	2.84	20242.92	20168.00
23	3	8	14276.00	27442.00	166.65	0	Spot (Block23, Row8, Column3)	29398.66	27817.00	6561.78	0.02	0.22	18310.50	18447.39	18310.50	1453.25	0.00	0.08	99.00	96.00	0.00	9506.50	11088.16	22783960.00	7.54	21420.65	21381.00
23	4	8	14589.00	27436.00	182.50	0	Spot (Block23, Row8, Column4)	21907.85	21823.00	1710.95	0.00	0.08	18180.00	18346.46	18180.00	1499.71	0.00	0.08	92.00	63.00	0.00	3643.00	3727.85	20440020.00	2.37	19815.85	19730.00
23	5	8	14876.00	27441.00	209.45	0	Spot (Block23, Row8, Column5)	21607.31	21222.00	2264.33	0.01	0.10	18226.00	18380.90	18226.00	1353.92	0.00	0.07	91.00	58.00	0.00	2996.00	3381.31	27117180.00	2.38	19583.22	19549.50
23	6	8	15196.00	27443.00	201.50	0	Spot (Block23, Row8, Column6)	22851.15	22670.00	1808.68	0.00	0.08	18391.00	18502.44	18391.00	1323.63	0.00	0.07	97.00	86.00	0.00	4279.00	4460.15	26301668.00	3.29	20410.94	20172.00
23	7	8	15492.00	27439.00	164.30	0	Spot (Block23, Row8, Column7)	26490.76	25896.00	3617.27	0.01	0.14	18524.00	18643.03	18524.00	1420.75	0.00	0.08	99.00	95.00	0.00	7372.00	7966.76	19841576.00	5.52	21120.21	20928.00
23	8	8	15783.00	27446.00	150.70	0	Spot (Block23, Row8, Column8)	38034.48	37288.00	8938.32	0.01	0.24	18626.50	18737.08	18626.50	1537.88	0.00	0.08	100.00	100.00	1.61	18661.50	19407.98	23619420.00	12.55	24204.62	23442.00
24	1	1	18188.00	25339.00	165.30	0	Spot (Block24, Row1, Column1)	64730.73	65535.00	3501.18	0.01	0.05	8361.00	8497.51	8361.00	687.51	0.01	0.08	100.00	100.00	91.30	57174.00	56369.73	49131116.00	81.79	25917.91	24188.00
24	2	1	18482.00	25345.00	156.65	0	Spot (Block24, Row1, Column2)	15838.08	15669.50	3428.86	0.00	0.22	8386.00	8471.32	8386.00	567.62	0.00	0.07	100.00	100.00	0.00	7283.50	7452.08	10706544.00	12.98	10478.49	10351.00
24	3	1	18792.00	25346.00	183.05	0	Spot (Block24, Row1, Column3)	10528.31	10427.00	965.55	0.00	0.09	8307.00	8322.59	8307.00	344.37	0.00	0.04	100.00	97.00	0.00	2120.00	2221.31	9886079.00	6.41	9110.11	9127.50
24	4	1	19079.00	25344.00	163.20	0	Spot (Block24, Row1, Column4)	13431.97	13023.00	2391.52	0.01	0.18	8294.00	8350.51	8294.00	351.52	0.00	0.04	100.00	100.00	0.00	4729.00	5137.97	9926224.00	14.46	9859.99	9801.00
24	5	1	19385.00	25338.00	166.25	0	Spot (Block24, Row1, Column5)	14084.08	13289.00	2954.93	0.03	0.21	8342.00	8404.28	8342.00	367.98	0.00	0.04	100.00	100.00	0.00	4947.00	5742.08	10802491.00	15.44	9924.80	9980.00
24	6	1	19690.00	25341.00	164.85	0	Spot (Block24, Row1, Column6)	20230.57	18490.50	6754.14	0.04	0.33	8291.00	8432.60	8291.00	1547.35	0.01	0.18	99.00	97.00	0.00	10199.50	11939.57	15294308.00	7.62	11080.16	10706.00
24	7	1	19992.00	25339.00	158.35	0	Spot (Block24, Row1, Column7)	20416.83	19521.00	6099.42	0.02	0.30	8180.00	8238.52	8180.00	394.75	0.00	0.05	100.00	100.00	0.00	11341.00	12236.83	14128446.00	30.85	11266.01	10861.00
24	8	1	20298.00	25348.00	200.25	0	Spot (Block24, Row1, Column8)	10116.48	10077.00	641.88	0.00	0.06	8350.00	8350.45	8350.00	339.78	0.00	0.04	99.00	94.00	0.00	1727.00	1766.48	11522667.00	5.20	8945.51	8894.00
24	1	2	18184.00	25652.00	217.85	0	Spot (Block24, Row2, Column1)	9803.96	9814.00	443.42	0.00	0.05	8527.00	8576.02	8527.00	507.32	0.00	0.06	95.00	73.00	0.00	1287.00	1276.96	13303974.00	2.42	9000.72	8988.00
24	2	2	18481.00	25647.00	138.30	0	Spot (Block24, Row2, Column2)	12095.08	12258.00	881.47	0.01	0.07	8535.00	8559.16	8535.00	347.22	0.00	0.04	100.00	100.00	0.00	3723.00	3560.08	6277346.00	10.18	9909.83	9882.50
24	3	2	18781.00	25642.00	190.45	0	Spot (Block24, Row2, Column3)	10075.82	9992.00	674.87	0.00	0.07	8343.00	8355.77	8343.00	374.99	0.00	0.04	99.00	95.00	0.00	1649.00	1732.82	10337793.00	4.59	9085.47	9079.00
24	4	2	19093.00	25644.00	190.40	0	Spot (Block24, Row2, Column4)	10520.88	10590.00	673.38	0.00	0.06	8139.50	8204.82	8139.50	380.10	0.00	0.05	100.00	99.00	0.00	2450.50	2381.38	10699733.00	6.09	9325.90	9313.00
24	5	2	19395.00	25641.00	191.80	0	Spot (Block24, Row2, Column5)	10603.74	10590.00	599.91	0.00	0.06	8081.00	8122.94	8081.00	330.20	0.00	0.04	100.00	100.00	0.00	2509.00	2522.74	11017285.00	7.51	9052.74	8996.50
24	6	2	19692.00	25641.00	198.25	0	Spot (Block24, Row2, Column6)	9705.96	9739.00	535.02	0.00	0.06	8061.00	8191.73	8061.00	1656.38	0.01	0.20	51.00	0.00	0.00	1678.00	1644.96	10841563.00	0.91	8736.97	8695.00
24	7	2	19992.00	25643.00	189.75	0	Spot (Block24, Row2, Column7)	10084.01	9983.00	778.72	0.00	0.08	8121.00	8158.33	8121.00	304.19	0.00	0.04	100.00	99.00	0.00	1862.00	1963.01	10275605.00	6.33	8807.96	8820.00
24	8	2	20293.00	25642.00	201.90	0	Spot (Block24, Row2, Column8)	9382.91	9335.00	280.09	0.00	0.03	8336.00	8376.19	8336.00	318.71	0.00	0.04	99.00	95.00	0.00	999.00	1046.91	10874795.00	3.16	8872.47	8931.00
24	1	3	18192.00	25946.00	173.25	0	Spot (Block24, Row3, Column1)	12799.67	12223.00	2080.25	0.02	0.16	8584.00	8640.20	8584.00	415.27	0.00	0.05	100.00	100.00	0.00	3639.00	4215.67	10726127.00	10.02	9828.61	9830.00
24	2	3	18493.00	25945.00	189.50	0	Spot (Block24, Row3, Column2)	10517.48	10503.00	684.82	0.00	0.07	8451.00	8478.02	8451.00	318.76	0.00	0.04	100.00	99.00	0.00	2052.00	2066.48	10633177.00	6.40	9247.85	9270.00
24	3	3	18779.00	25936.00	160.10	0	Spot (Block24, Row3, Column3)	12177.23	11984.00	2263.74	0.01	0.19	8160.00	8224.23	8160.00	468.87	0.00	0.06	100.00	99.00	0.00	3824.00	4017.23	8572772.00	8.43	9468.04	9443.00
24	4	3	19085.00	25940.00	155.85	0	Spot (Block24, Row3, Column4)	23662.08	22877.00	7964.76	0.01	0.34	7953.00	8033.64	7953.00	399.08	0.00	0.05	100.00	100.00	0.00	14924.00	15709.08	15829932.00	39.16	11729.93	11035.00
24	5	3	19392.00	25938.00	185.30	0	Spot (Block24, Row3, Column5)	9817.65	9798.00	684.57	0.00	0.07	7884.00	7938.10	7884.00	307.86	0.00	0.04	100.00	99.00	0.00	1914.00	1933.65	9415130.00	6.11	8646.34	8666.50
24	6	3	19698.00	25943.00	195.45	0	Spot (Block24, Row3, Column6)	9273.33	9262.00	350.06	0.00	0.04	7918.00	7954.12	7918.00	262.61	0.00	0.03	100.00	99.00	0.00	1344.00	1355.33	10024473.00	5.02	8560.38	8604.00
24	7	3	19991.00	25938.00	169.95	0	Spot (Block24, Row3, Column7)	11248.29	10980.00	1361.20	0.01	0.12	8110.00	8139.39	8110.00	290.72	0.00	0.04	100.00	100.00	0.00	2870.00	3138.29	9066122.00	10.69	9123.25	9112.00
24	8	3	20291.00	25935.00	205.30	0	Spot (Block24, Row3, Column8)	9575.01	9559.50	366.40	0.00	0.04	8387.00	8412.97	8387.00	329.27	0.00	0.04	99.00	92.00	0.00	1172.50	1188.01	11509163.00	3.53	8858.74	8841.00
24	1	4	18192.00	26243.00	154.90	0	Spot (Block24, Row4, Column1)	26833.60	25489.00	9173.63	0.02	0.34	8729.00	8831.50	8729.00	510.54	0.01	0.06	100.00	100.00	0.00	16760.00	18104.60	17683344.00	35.26	12999.80	12773.00
24	2	4	18482.00	26245.00	208.85	0	Spot (Block24, Row4, Column2)	10139.44	10146.00	576.07	0.00	0.06	8465.00	8564.66	8465.00	496.98	0.01	0.06	98.00	89.00	0.00	1681.00	1674.44	12613469.00	3.17	9206.26	9160.50
24	3	4	18788.00	26241.00	153.75	0	Spot (Block24, Row4, Column3)	53545.78	65535.00	14883.15	0.09	0.28	8109.00	8185.08	8109.00	526.57	0.00	0.06	100.00	100.00	50.46	57426.00	45436.78	34805032.00	86.14	19261.62	18269.50
24	4	4	19084.00	26243.00	207.35	0	Spot (Block24, Row4, Column4)	9533.70	9451.00	494.97	0.00	0.05	7897.50	7995.80	7897.50	450.86	0.01	0.06	99.00	96.00	0.00	1553.50	1636.20	11678778.00	3.41	8631.81	8616.50
24	5	4	19381.00	26246.00	194.70	0	Spot (Block24, Row4, Column5)	9825.73	9436.50	2405.22	0.02	0.24	7859.00	7933.55	7859.00	421.48	0.00	0.05	100.00	96.00	0.00	1577.50	1966.73	10513535.00	4.49	8753.10	8741.50
24	6	4	19695.00	26236.00	200.95	0	Spot (Block24, Row4, Column6)	10312.52	10359.00	560.85	0.00	0.05	7905.00	7938.41	7905.00	243.43	0.00	0.03	100.00	100.00	0.00	2454.00	2407.52	11849082.00	9.75	8704.58	8667.00
24	7	4	19988.00	26242.00	175.40	0	Spot (Block24, Row4, Column7)	11707.90	11118.00	2007.58	0.02	0.17	8089.00	8137.55	8089.00	303.35	0.00	0.04	100.00	100.00	0.00	3029.00	3618.90	10057088.00	11.77	9119.64	9086.00
24	8	4	20290.00	26249.00	166.00	0	Spot (Block24, Row4, Column8)	12569.51	12638.00	1625.60	0.00	0.13	8435.00	8486.28	8435.00	413.18	0.00	0.05	100.00	100.00	0.00	4203.00	4134.51	9590539.00	9.88	9696.08	9671.50
24	1	5	18193.00	26542.00	151.55	0	Spot (Block24, Row5, Column1)	23985.46	21114.00	9141.23	0.06	0.38	8939.00	9000.76	8939.00	486.52	0.00	0.05	100.00	100.00	0.00	12175.00	15046.46	15086853.00	30.80	12421.53	12224.50
24	2	5	18490.00	26540.00	192.55	0	Spot (Block24, Row5, Column2)	10345.36	10331.50	572.48	0.00	0.06	8617.00	8686.10	8617.00	415.11	0.00	0.05	99.00	93.00	0.00	1714.50	1728.36	10883322.00	4.00	9280.42	9232.50
24	3	5	18789.00	26545.00	204.30	0	Spot (Block24, Row5, Column3)	10145.33	10106.50	605.95	0.00	0.06	8365.00	8413.88	8365.00	549.50	0.00	0.07	99.00	85.00	0.00	1741.50	1780.33	12052652.00	3.15	9090.37	9098.00
24	4	5	19089.00	26541.00	161.60	0	Spot (Block24, Row5, Column4)	14172.94	13509.50	2738.37	0.02	0.19	8135.00	8214.81	8135.00	495.36	0.00	0.06	100.00	100.00	0.00	5374.50	6037.94	10232861.00	12.03	9749.31	9720.00
24	5	5	19390.00	26541.00	153.00	0	Spot (Block24, Row5, Column5)	52176.03	61842.50	15700.21	0.07	0.30	8034.00	8181.34	8034.00	593.68	0.01	0.07	100.00	100.00	46.26	53808.50	44142.03	33497268.00	74.10	18819.47	17571.50
24	6	5	19688.00	26537.00	201.85	0	Spot (Block24, Row5, Column6)	9520.29	9455.50	893.46	0.00	0.09	7974.00	8049.80	7974.00	388.71	0.00	0.05	98.00	87.00	0.00	1481.50	1546.29	10986419.00	3.78	8547.71	8529.50
24	7	5	19993.00	26544.00	194.85	0	Spot (Block24, Row5, Column7)	9576.19	9558.00	393.51	0.00	0.04	8125.00	8189.11	8125.00	345.01	0.00	0.04	100.00	97.00	0.00	1433.00	1451.19	10294405.00	4.02	8841.00	8907.00
24	8	5	20295.00	26541.00	152.55	0	Spot (Block24, Row5, Column8)	16138.12	15727.50	3228.10	0.01	0.20	8606.00	8644.32	8606.00	444.37	0.00	0.05	100.00	100.00	0.00	7121.50	7532.12	10328398.00	16.86	10676.60	10563.50
24	1	6	18189.00	26860.00	203.35	0	Spot (Block24, Row6, Column1)	10728.15	10722.00	521.70	0.00	0.05	9102.00	9116.34	9102.00	388.09	0.00	0.04	99.00	93.00	0.00	1620.00	1626.15	12648492.00	4.15	9653.46	9623.00
24	2	6	18481.00	26849.00	212.65	0	Spot (Block24, Row6, Column2)	10522.63	10555.00	475.93	0.00	0.05	8848.50	8898.04	8848.50	421.41	0.00	0.05	99.00	95.00	0.00	1706.50	1674.13	13563669.00	3.86	9578.51	9566.00
24	3	6	18782.00	26841.00	151.50	0	Spot (Block24, Row6, Column3)	33378.91	32183.00	12328.65	0.02	0.37	8659.00	8749.12	8659.00	521.42	0.00	0.06	100.00	100.00	0.80	23524.00	24719.91	20928592.00	47.24	14511.47	13982.00
24	4	6	19090.00	26841.00	175.65	0	Spot (Block24, Row6, Column4)	11681.65	11359.50	1317.80	0.01	0.11	8492.00	8567.88	8492.00	508.50	0.00	0.06	100.00	98.00	0.00	2867.50	3189.65	10069584.00	6.12	9691.12	9702.00
24	5	6	19388.00	26839.00	147.60	0	Spot (Block24, Row6, Column5)	37663.18	36224.00	14182.83	0.02	0.38	8388.00	8470.02	8388.00	544.42	0.00	0.06	100.00	100.00	4.03	27836.00	29275.18	22409612.00	53.62	15835.11	15065.00
24	6	6	19685.00	26845.00	195.70	0	Spot (Block24, Row6, Column6)	10065.07	9966.00	648.40	0.00	0.06	8293.00	8330.22	8293.00	427.08	0.00	0.05	100.00	92.00	0.00	1673.00	1772.07	10960860.00	4.06	8981.84	8882.00
24	7	6	19989.00	26845.00	161.60	0	Spot (Block24, Row6, Column7)	14168.49	13881.00	2752.75	0.01	0.19	8349.00	8387.53	8349.00	387.59	0.00	0.05	100.00	100.00	0.00	5532.00	5819.49	10300495.00	14.91	9885.12	9781.50
24	8	6	20296.00	26840.00	148.50	0	Spot (Block24, Row6, Column8)	16027.57	15553.00	4356.05	0.01	0.27	8638.00	8689.70	8638.00	379.37	0.00	0.04	100.00	100.00	0.00	6915.00	7389.57	9616544.00	19.34	10944.14	10623.00
24	1	7	18186.00	27147.00	201.75	0	Spot (Block24, Row7, Column1)	10855.47	10834.50	494.09	0.00	0.05	9222.50	9275.40	9222.50	581.55	0.00	0.06	98.00	82.00	0.00	1612.00	1632.97	12483790.00	2.72	9948.93	9988.50
24	2	7	18486.00	27146.00	201.55	0	Spot (Block24, Row7, Column2)	10493.62	10502.50	433.86	0.00	0.04	8931.00	8944.90	8931.00	343.48	0.00	0.04	99.00	98.00	0.00	1571.50	1562.62	12088646.00	4.51	9532.28	9512.00
24	3	7	18789.00	27143.00	211.15	0	Spot (Block24, Row7, Column3)	10201.76	10147.00	402.33	0.00	0.04	8772.00	8850.21	8772.00	425.50	0.00	0.05	99.00	94.00	0.00	1375.00	1429.76	12966440.00	3.18	9487.16	9504.00
24	4	7	19086.00	27138.00	190.20	0	Spot (Block24, Row7, Column4)	10242.74	10170.50	458.02	0.00	0.04	8647.50	8685.14	8647.50	326.56	0.00	0.04	100.00	100.00	0.00	1523.00	1595.24	10488561.00	4.77	9601.98	9634.00
24	5	7	19390.00	27142.00	202.50	0	Spot (Block24, Row7, Column5)	11026.13	10980.00	681.78	0.00	0.06	8586.50	8622.64	8586.50	380.03	0.00	0.04	100.00	99.00	0.00	2393.50	2439.63	12845441.00	6.32	9643.13	9640.50
24	6	7	19687.00	27144.00	209.80	0	Spot (Block24, Row7, Column6)	10128.09	10139.00	415.20	0.00	0.04	8539.00	8577.91	8539.00	340.86	0.00	0.04	99.00	98.00	0.00	1600.00	1589.09	12670235.00	4.55	9233.51	9234.00
24	7	7	19988.00	27147.00	159.45	0	Spot (Block24, Row7, Column7)	15206.89	14757.00	3437.37	0.01	0.23	8483.00	8553.22	8483.00	374.09	0.00	0.04	100.00	100.00	0.00	6274.00	6723.89	10705652.00	17.79	10409.62	10011.50
24	8	7	20291.00	27138.00	187.40	0	Spot (Block24, Row7, Column8)	12779.61	12813.00	948.92	0.00	0.07	8623.00	8684.61	8623.00	402.46	0.00	0.05	100.00	99.00	0.00	4190.00	4156.61	12702936.00	10.17	10057.00	10068.50
24	1	8	18181.00	27445.00	157.90	0	Spot (Block24, Row8, Column1)	64627.45	65535.00	3960.96	0.01	0.06	9444.00	9519.75	9444.00	733.94	0.00	0.08	100.00	100.00	93.31	56091.00	55183.45	44464108.00	75.09	27695.95	24633.00
24	2	8	18485.00	27440.00	195.85	0	Spot (Block24, Row8, Column2)	11148.92	11026.00	765.13	0.00	0.07	9018.00	9103.28	9018.00	560.96	0.00	0.06	99.00	92.00	0.00	2008.00	2130.92	12130023.00	3.65	9880.10	9880.00
24	3	8	18776.00	27442.00	178.80	0	Spot (Block24, Row8, Column3)	12605.77	11936.00	2192.79	0.02	0.17	8887.00	8929.11	8887.00	389.37	0.00	0.04	100.00	99.00	0.00	3049.00	3718.77	11294772.00	9.44	9882.06	9840.50
24	4	8	19086.00	27438.00	185.60	0	Spot (Block24, Row8, Column4)	10986.51	10880.00	864.98	0.00	0.08	8720.00	8759.31	8720.00	360.66	0.00	0.04	100.00	99.00	0.00	2160.00	2266.51	10623959.00	6.18	9606.69	9646.00
24	5	8	19386.00	27445.00	206.40	0	Spot (Block24, Row8, Column5)	10222.05	10200.00	460.03	0.00	0.05	8705.00	8724.11	8705.00	345.37	0.00	0.04	99.00	97.00	0.00	1495.00	1517.05	12378906.00	4.34	9409.02	9390.00
24	6	8	19688.00	27435.00	193.25	0	Spot (Block24, Row8, Column6)	10359.88	10371.50	608.24	0.00	0.06	8583.00	8623.29	8583.00	339.02	0.00	0.04	100.00	96.00	0.00	1788.50	1776.88	10960748.00	5.12	9427.44	9358.50
24	7	8	19992.00	27439.00	158.25	0	Spot (Block24, Row8, Column7)	15145.31	15199.00	2696.86	0.00	0.18	8576.00	8644.63	8576.00	446.23	0.00	0.05	100.00	100.00	0.00	6623.00	6569.31	10465412.00	14.57	10352.32	10242.00
24	8	8	20279.00	27442.00	151.30	0	Spot (Block24, Row8, Column8)	26549.48	26452.50	6839.97	0.00	0.26	8815.00	8896.82	8815.00	511.25	0.00	0.06	100.00	100.00	0.00	17637.50	17734.48	16673075.00	34.53	13331.34	12970.00
25	1	1	4688.00	29845.00	162.00	0	Spot (Block25, Row1, Column1)	64641.84	65535.00	3825.28	0.01	0.06	8828.00	8961.34	8828.00	737.00	0.01	0.08	100.00	100.00	92.45	56707.00	55813.84	47059720.00	75.55	25581.68	24649.50
25	2	1	4987.00	29846.00	143.05	0	Spot (Block25, Row1, Column2)	41996.25	41417.00	15003.44	0.01	0.36	8718.00	8866.59	8718.00	701.20	0.01	0.08	100.00	100.00	10.53	32699.00	33278.25	23139992.00	47.25	17118.64	16522.00
25	3	1	5290.00	29846.00	167.25	0	Spot (Block25, Row1, Column3)	14307.91	13096.00	3416.95	0.04	0.24	8739.00	8853.94	8739.00	561.34	0.01	0.06	100.00	99.00	0.00	4357.00	5568.91	11102940.00	9.72	10081.17	10075.00
25	4	1	5582.00	29846.00	144.75	0	Spot (Block25, Row1, Column4)	30297.30	28995.50	10989.35	0.02	0.36	8856.00	8981.35	8856.00	656.46	0.01	0.07	100.00	100.00	0.18	20139.50	21441.30	17208868.00	32.47	13728.76	13332.50
25	5	1	5886.00	29851.00	145.30	0	Spot (Block25, Row1, Column5)	40585.30	38687.50	18440.26	0.02	0.45	9007.00	9148.02	9007.00	780.50	0.01	0.09	100.00	100.00	18.06	29680.50	31578.30	23377232.00	40.28	15514.54	14920.00
25	6	1	6190.00	29839.00	154.25	0	Spot (Block25, Row1, Column6)	32183.76	29117.00	12991.18	0.04	0.40	9228.00	9371.92	9228.00	927.98	0.01	0.10	100.00	100.00	1.06	19889.00	22955.76	21273476.00	24.58	14442.73	13730.50
25	7	1	6496.00	29843.00	156.40	0	Spot (Block25, Row1, Column7)	57944.85	65535.00	11428.07	0.05	0.20	9359.00	9509.31	9359.00	945.04	0.01	0.10	100.00	100.00	62.24	56176.00	48585.85	38823384.00	51.25	22607.81	21121.00
25	8	1	6797.00	29838.00	213.65	0	Spot (Block25, Row1, Column8)	11518.99	11404.50	766.52	0.00	0.07	9782.00	9823.07	9782.00	781.75	0.00	0.08	90.00	53.00	0.00	1622.50	1736.99	14928608.00	2.17	10461.38	10388.50
25	1	2	4679.00	30150.00	230.30	0	Spot (Block25, Row2, Column1)	10106.54	10056.00	431.78	0.00	0.04	8812.00	8939.75	8812.00	730.12	0.01	0.08	95.00	32.00	0.00	1244.00	1294.54	15412479.00	1.60	9311.32	9338.00
25	2	2	4978.00	30146.00	124.65	0	Spot (Block25, Row2, Column2)	27476.40	27406.00	6397.96	0.00	0.23	8747.00	8896.62	8747.00	678.62	0.01	0.08	100.00	100.00	0.00	18659.00	18729.40	11375228.00	27.38	13826.14	13532.50
25	3	2	5289.00	30148.00	214.15	0	Spot (Block25, Row2, Column3)	10498.70	10449.00	687.89	0.00	0.07	8711.00	8798.19	8711.00	528.55	0.00	0.06	98.00	85.00	0.00	1738.00	1787.70	13784791.00	3.22	9470.86	9387.00
25	4	2	5588.00	30148.00	201.10	0	Spot (Block25, Row2, Column4)	16128.72	15070.00	3819.35	0.03	0.24	8706.00	8869.51	8706.00	714.04	0.01	0.08	100.00	100.00	0.00	6364.00	7422.72	18467380.00	10.17	11310.44	11276.00
25	5	2	5894.00	30144.00	198.25	0	Spot (Block25, Row2, Column5)	11382.27	11416.50	904.10	0.00	0.08	8709.00	8837.94	8709.00	626.54	0.01	0.07	99.00	96.00	0.00	2707.50	2673.27	12611560.00	4.06	9565.75	9615.50
25	6	2	6183.00	30144.00	144.85	0	Spot (Block25, Row2, Column6)	31813.59	30979.00	11449.91	0.01	0.36	8893.00	9011.26	8893.00	652.53	0.01	0.07	100.00	100.00	0.17	22086.00	22920.59	18197372.00	34.94	14001.26	13587.00
25	7	2	6489.00	30144.00	188.55	0	Spot (Block25, Row2, Column7)	12299.13	11893.00	1731.32	0.01	0.14	9024.00	9161.59	9024.00	725.99	0.01	0.08	99.00	89.00	0.00	2869.00	3275.13	12262236.00	4.32	10270.99	10266.50
25	8	2	6795.00	30137.00	217.20	0	Spot (Block25, Row2, Column8)	10633.03	10612.00	604.19	0.00	0.06	9124.00	9209.68	9124.00	551.89	0.00	0.06	96.00	71.00	0.00	1488.00	1509.03	14333320.00	2.58	9821.19	9782.50
25	1	3	4692.00	30447.00	145.50	0	Spot (Block25, Row3, Column1)	56754.65	65535.00	12458.40	0.06	0.22	9209.00	9338.95	9209.00	719.64	0.01	0.08	100.00	100.00	54.34	56326.00	47545.65	32690920.00	65.89	20840.86	19249.50
25	2	3	4982.00	30459.00	133.25	0	Spot (Block25, Row3, Column2)	12479.92	11494.00	5201.38	0.04	0.42	8988.00	9128.54	8988.00	703.55	0.01	0.08	100.00	99.00	0.42	2506.00	3491.92	5927964.00	4.76	10791.47	10763.00
25	3	3	5276.00	30430.00	192.30	0	Spot (Block25, Row3, Column3)	10866.56	10546.00	1800.05	0.01	0.17	8846.00	8986.70	8846.00	721.15	0.01	0.08	95.00	64.00	0.00	1700.00	2020.56	11377292.00	2.61	9681.09	9628.00
25	4	3	5587.00	30445.00	142.15	0	Spot (Block25, Row3, Column4)	48618.77	50321.00	15427.68	0.01	0.32	8871.00	9034.21	8871.00	730.03	0.01	0.08	100.00	100.00	31.51	41450.00	39747.77	26691856.00	54.22	18757.64	17824.00
25	5	3	5891.00	30451.00	197.35	0	Spot (Block25, Row3, Column5)	10842.35	10775.00	684.05	0.00	0.06	8959.00	9040.12	8959.00	617.28	0.00	0.07	99.00	79.00	0.00	1816.00	1883.35	11948265.00	2.92	9843.81	9793.00
25	6	3	6193.00	30440.00	213.20	0	Spot (Block25, Row3, Column6)	10861.57	10852.00	615.58	0.00	0.06	9136.00	9197.54	9136.00	553.16	0.00	0.06	98.00	82.00	0.00	1716.00	1725.57	14130899.00	3.01	9911.29	9805.00
25	7	3	6493.00	30445.00	149.50	0	Spot (Block25, Row3, Column7)	21802.60	19938.50	7271.32	0.04	0.33	9181.50	9255.69	9181.50	607.27	0.00	0.07	100.00	100.00	0.00	10757.00	12621.10	13343189.00	20.66	12183.45	12004.00
25	8	3	6790.00	30441.00	205.50	0	Spot (Block25, Row3, Column8)	10425.03	10432.00	514.54	0.00	0.05	9014.00	9104.03	9014.00	542.89	0.00	0.06	96.00	70.00	0.00	1418.00	1411.03	12520460.00	2.43	9606.97	9523.50
25	1	4	4689.00	30744.00	143.95	0	Spot (Block25, Row4, Column1)	46803.90	46968.00	16314.01	0.00	0.35	9297.00	9427.31	9297.00	724.75	0.01	0.08	100.00	100.00	27.34	37671.00	37506.90	26537960.00	51.57	18010.71	17225.00
25	2	4	4982.00	30750.00	218.15	0	Spot (Block25, Row4, Column2)	10632.44	10540.50	563.84	0.00	0.05	9015.00	9137.34	9015.00	652.77	0.01	0.07	97.00	68.00	0.00	1525.50	1617.44	14417582.00	2.29	9874.01	9826.00
25	3	4	5287.00	30745.00	151.45	0	Spot (Block25, Row4, Column3)	64475.37	65535.00	4120.57	0.01	0.06	8946.50	9069.92	8946.50	772.98	0.01	0.09	100.00	100.00	88.87	56588.50	55528.87	40555372.00	71.68	26761.23	25504.00
25	4	4	5581.00	30759.00	206.25	0	Spot (Block25, Row4, Column4)	11693.09	11324.00	1278.69	0.01	0.11	9133.00	9299.06	9133.00	804.49	0.01	0.09	98.00	75.00	0.00	2191.00	2560.09	14136952.00	2.98	10141.01	10112.00
25	5	4	5880.00	30757.00	207.70	0	Spot (Block25, Row4, Column5)	11001.16	10949.00	582.49	0.00	0.05	9295.00	9392.18	9295.00	702.72	0.00	0.07	96.00	69.00	0.00	1654.00	1706.16	13553434.00	2.29	10106.25	10138.00
25	6	4	6193.00	30745.00	195.45	0	Spot (Block25, Row4, Column6)	11874.80	11950.50	835.96	0.00	0.07	9347.00	9424.25	9347.00	622.47	0.00	0.07	99.00	93.00	0.00	2603.50	2527.80	12801035.00	3.94	10393.80	10342.50
25	7	4	6483.00	30750.00	146.10	0	Spot (Block25, Row4, Column7)	25096.63	22703.00	10411.41	0.04	0.41	9354.00	9405.22	9354.00	585.60	0.00	0.06	100.00	100.00	0.00	13349.00	15742.63	14581144.00	26.80	12986.74	12533.00
25	8	4	6789.00	30753.00	153.70	0	Spot (Block25, Row4, Column8)	15230.56	14716.00	2409.28	0.01	0.16	9254.00	9324.41	9254.00	606.54	0.00	0.07	100.00	100.00	0.00	5462.00	5976.56	9915093.00	9.74	10948.67	10897.00
25	1	5	4686.00	31045.00	146.40	0	Spot (Block25, Row5, Column1)	53976.02	65535.00	14853.26	0.08	0.28	9453.50	9537.77	9453.50	724.98	0.00	0.08	100.00	100.00	52.23	56081.50	44522.52	31414268.00	61.30	20634.99	19175.50
25	2	5	4979.00	31051.00	223.85	0	Spot (Block25, Row5, Column2)	10469.58	10413.50	494.95	0.00	0.05	9061.00	9138.16	9061.00	534.15	0.00	0.06	99.00	74.00	0.00	1352.50	1408.58	15097136.00	2.49	9679.78	9691.50
25	3	5	5291.00	31048.00	200.85	0	Spot (Block25, Row5, Column3)	11228.43	11185.00	740.75	0.00	0.07	9144.00	9317.42	9144.00	751.85	0.01	0.08	98.00	77.00	0.00	2041.00	2084.43	12856556.00	2.54	10139.11	10125.00
25	4	5	5588.00	31049.00	144.20	0	Spot (Block25, Row5, Column4)	25271.57	24255.00	7970.61	0.02	0.32	9497.00	9625.50	9497.00	790.03	0.01	0.08	100.00	100.00	0.00	14758.00	15774.57	14379526.00	19.80	13352.60	12652.00
25	5	5	5889.00	31047.00	150.00	0	Spot (Block25, Row5, Column5)	63774.85	65535.00	5094.24	0.01	0.08	9753.00	9964.85	9753.00	960.12	0.01	0.10	100.00	100.00	84.42	55782.00	54021.85	39285648.00	56.04	27201.82	25725.00
25	6	5	6187.00	31044.00	146.90	0	Spot (Block25, Row5, Column6)	34379.79	32783.00	12281.50	0.02	0.36	9736.00	9901.29	9736.00	798.27	0.01	0.08	100.00	100.00	0.85	23047.00	24643.79	20146564.00	30.66	15357.07	14956.00
25	7	5	6481.00	31055.00	205.55	0	Spot (Block25, Row5, Column7)	11287.53	11205.50	658.75	0.00	0.06	9722.00	9835.59	9722.00	765.76	0.01	0.08	91.00	46.00	0.00	1483.50	1565.53	13590188.00	1.90	10501.10	10487.00
25	8	5	6791.00	31045.00	146.05	0	Spot (Block25, Row5, Column8)	44126.34	45137.00	18770.38	0.01	0.43	9686.00	9767.48	9686.00	704.41	0.00	0.07	100.00	100.00	29.88	35451.00	34440.34	25549280.00	48.78	17460.71	16717.00
25	1	6	4678.00	31347.00	214.30	0	Spot (Block25, Row6, Column1)	11532.97	11442.50	680.58	0.00	0.06	9695.00	9769.76	9695.00	686.86	0.00	0.07	97.00	73.00	0.00	1747.50	1837.97	15108196.00	2.57	10545.59	10521.00
25	2	6	4991.00	31344.00	206.80	0	Spot (Block25, Row6, Column2)	10825.72	10724.00	526.17	0.00	0.05	9172.00	9257.48	9172.00	552.78	0.00	0.06	99.00	84.00	0.00	1552.00	1653.72	13174902.00	2.84	10155.78	10167.00
25	3	6	5278.00	31342.00	143.80	0	Spot (Block25, Row6, Column3)	53458.70	64235.00	14927.56	0.08	0.28	9301.00	9458.53	9301.00	729.19	0.01	0.08	100.00	100.00	48.56	54934.00	44157.70	29723232.00	60.34	21637.88	20680.00
25	4	6	5593.00	31346.00	166.20	0	Spot (Block25, Row6, Column4)	15128.70	14625.00	2560.61	0.01	0.17	9766.00	9901.27	9766.00	825.28	0.01	0.08	100.00	98.00	0.00	4859.00	5362.70	11543197.00	6.33	11371.28	11385.50
25	5	6	5886.00	31350.00	151.00	0	Spot (Block25, Row6, Column5)	64641.97	65535.00	3977.73	0.01	0.06	10052.00	10248.38	10052.00	969.05	0.01	0.09	100.00	100.00	92.62	55483.00	54589.97	40272304.00	56.13	27987.44	25274.50
25	6	6	6190.00	31352.00	209.50	0	Spot (Block25, Row6, Column6)	12904.02	12519.00	1365.48	0.01	0.11	10128.00	10251.33	10128.00	813.41	0.01	0.08	99.00	80.00	0.00	2391.00	2776.02	16117123.00	3.26	11299.26	11246.00
25	7	6	6489.00	31348.00	143.90	0	Spot (Block25, Row6, Column7)	38656.75	37513.00	15829.61	0.01	0.41	10186.00	10323.27	10186.00	817.57	0.01	0.08	100.00	100.00	7.14	27327.00	28470.75	21647820.00	34.66	17036.37	16233.50
25	8	6	6794.00	31349.00	145.35	0	Spot (Block25, Row6, Column8)	42684.19	41278.00	18622.95	0.01	0.44	10131.00	10240.46	10131.00	768.89	0.00	0.08	100.00	100.00	24.66	31147.00	32553.19	24756948.00	42.20	17149.93	16310.00
25	1	7	4682.00	31641.00	208.15	0	Spot (Block25, Row7, Column1)	11261.88	11239.50	592.81	0.00	0.05	9634.00	9742.36	9634.00	805.48	0.00	0.08	92.00	49.00	0.00	1605.50	1627.88	13942207.00	1.89	10322.55	10336.50
25	2	7	4993.00	31642.00	210.50	0	Spot (Block25, Row7, Column2)	11245.29	11059.00	889.26	0.01	0.08	9174.00	9208.90	9174.00	462.46	0.00	0.05	99.00	94.00	0.00	1885.00	2071.29	14191560.00	4.40	10011.02	10014.00
25	3	7	5291.00	31642.00	224.75	0	Spot (Block25, Row7, Column3)	11021.54	10952.00	591.40	0.00	0.05	9391.00	9481.53	9391.00	634.42	0.00	0.07	97.00	70.00	0.00	1561.00	1630.54	15959194.00	2.43	9991.40	9995.00
25	4	7	5585.00	31649.00	201.80	0	Spot (Block25, Row7, Column4)	11999.59	11906.50	854.10	0.00	0.07	9747.00	9870.58	9747.00	1049.37	0.01	0.11	93.00	53.00	0.00	2159.50	2252.59	13895521.00	2.03	10820.68	10807.00
25	5	7	5888.00	31646.00	172.85	0	Spot (Block25, Row7, Column5)	18924.09	18463.00	3549.44	0.01	0.19	10022.00	10230.63	10022.00	1189.78	0.01	0.12	100.00	100.00	0.00	8441.00	8902.09	15744841.00	7.31	13493.89	13512.50
25	6	7	6184.00	31639.00	215.85	0	Spot (Block25, Row7, Column6)	11888.08	11891.50	646.27	0.00	0.05	10031.00	10131.07	10031.00	789.26	0.00	0.08	96.00	62.00	0.00	1860.50	1857.08	15858699.00	2.23	10993.84	10874.50
25	7	7	6480.00	31648.00	145.40	0	Spot (Block25, Row7, Column7)	48112.21	49860.00	15698.53	0.02	0.33	10143.00	10269.67	10143.00	885.98	0.01	0.09	100.00	100.00	28.42	39717.00	37969.21	27760912.00	42.71	19414.76	17823.00
25	8	7	6793.00	31640.00	182.15	0	Spot (Block25, Row7, Column8)	15680.96	15617.00	1588.09	0.00	0.10	10329.00	10378.25	10329.00	718.36	0.00	0.07	100.00	100.00	0.00	5288.00	5351.96	14614651.00	7.38	12193.86	11950.50
25	1	8	4683.00	31952.00	154.00	0	Spot (Block25, Row8, Column1)	64814.32	65535.00	3382.79	0.00	0.05	9902.00	9997.75	9902.00	867.52	0.00	0.09	100.00	100.00	94.13	55633.00	54912.32	41935248.00	63.19	28762.16	26250.00
25	2	8	4993.00	31951.00	188.35	0	Spot (Block25, Row8, Column2)	12589.70	12280.00	1537.64	0.01	0.12	9582.00	9669.39	9582.00	738.09	0.00	0.08	98.00	81.00	0.00	2698.00	3007.70	12602288.00	3.96	10741.98	10704.00
25	3	8	5281.00	31947.00	147.35	0	Spot (Block25, Row8, Column3)	23585.29	21877.50	8315.30	0.03	0.35	9641.00	9717.07	9641.00	647.87	0.00	0.07	100.00	100.00	0.00	12236.50	13944.29	14009665.00	21.41	12847.88	12667.00
25	4	8	5586.00	31941.00	188.80	0	Spot (Block25, Row8, Column4)	11605.42	11433.00	800.03	0.01	0.07	9763.50	9855.41	9763.50	967.09	0.00	0.10	88.00	36.00	0.00	1669.50	1841.92	11698263.00	1.81	10637.02	10573.00
25	5	8	5878.00	31949.00	209.50	0	Spot (Block25, Row8, Column5)	12273.52	12183.00	1076.59	0.00	0.09	9972.50	10103.32	9972.50	1029.48	0.01	0.10	87.00	56.00	0.00	2210.50	2301.02	15329623.00	2.11	10893.37	10868.00
25	6	8	6189.00	31954.00	200.75	0	Spot (Block25, Row8, Column6)	12250.91	12173.50	893.56	0.00	0.07	9987.00	10083.02	9987.00	711.78	0.00	0.07	98.00	78.00	0.00	2186.50	2263.91	13966039.00	3.05	11036.29	10968.00
25	7	8	6491.00	31946.00	143.40	0	Spot (Block25, Row8, Column7)	47049.63	47838.50	16713.65	0.01	0.36	10063.50	10182.83	10063.50	840.15	0.01	0.08	100.00	100.00	29.50	37775.00	36986.13	26159736.00	43.88	18786.83	17717.00
25	8	8	6782.00	31954.00	146.25	0	Spot (Block25, Row8, Column8)	27047.37	26534.50	6974.77	0.01	0.26	10367.00	10417.72	10367.00	763.29	0.00	0.07	100.00	100.00	0.00	16167.50	16680.37	15741567.00	21.79	14782.88	14388.50
26	1	1	9189.00	29842.00	161.65	0	Spot (Block26, Row1, Column1)	64722.53	65535.00	3361.44	0.01	0.05	7291.00	7407.57	7291.00	683.29	0.01	0.09	100.00	100.00	91.09	58244.00	57431.53	46471232.00	83.88	25721.25	23828.50
26	2	1	9485.00	29846.00	154.80	0	Spot (Block26, Row1, Column2)	14933.02	14719.00	3161.23	0.01	0.21	7220.00	7340.03	7220.00	597.49	0.01	0.08	100.00	100.00	0.00	7499.00	7713.02	9870729.00	12.71	9275.92	9191.00
26	3	1	9789.00	29845.00	152.45	0	Spot (Block26, Row1, Column3)	13411.79	13114.00	3381.80	0.01	0.25	7055.00	7125.72	7055.00	421.73	0.00	0.06	100.00	100.00	0.00	6059.00	6356.79	8610366.00	14.91	8614.18	8494.00
26	4	1	10078.00	29847.00	155.40	0	Spot (Block26, Row1, Column4)	12764.71	12395.50	2462.02	0.01	0.19	6962.00	7053.45	6962.00	438.04	0.01	0.06	100.00	100.00	0.00	5433.50	5802.71	8450239.00	13.04	8643.11	8645.00
26	5	1	10387.00	29849.00	147.30	0	Spot (Block26, Row1, Column5)	30265.17	27750.00	15337.27	0.04	0.51	7102.00	7228.41	7102.00	594.95	0.01	0.08	100.00	100.00	2.88	20648.00	23163.17	17856464.00	38.72	12026.90	10904.50
26	6	1	10689.00	29839.00	153.90	0	Spot (Block26, Row1, Column6)	24017.02	22446.50	8673.59	0.03	0.36	7489.00	7596.01	7489.00	667.45	0.01	0.09	100.00	100.00	0.00	14957.50	16528.02	15755163.00	24.60	11676.58	11395.50
26	7	1	10993.00	29840.00	155.85	0	Spot (Block26, Row1, Column7)	46866.17	50576.00	17740.63	0.03	0.38	7882.00	7975.37	7882.00	735.55	0.01	0.09	100.00	100.00	35.78	42694.00	38984.17	31306820.00	52.87	17032.29	16001.00
26	8	1	11293.00	29840.00	212.20	0	Spot (Block26, Row1, Column8)	9892.46	9797.00	789.13	0.00	0.08	8078.00	8134.85	8078.00	616.13	0.00	0.08	96.00	71.00	0.00	1719.00	1814.46	12701915.00	2.85	8814.94	8707.00
26	1	2	9176.00	30145.00	208.00	0	Spot (Block26, Row2, Column1)	8123.66	8096.50	397.34	0.00	0.05	7290.00	7369.18	7290.00	595.86	0.00	0.08	65.00	20.00	0.00	806.50	833.66	10024601.00	1.27	7647.50	7608.50
26	2	2	9481.00	30146.00	125.30	0	Spot (Block26, Row2, Column2)	16187.38	16228.00	2544.31	0.00	0.16	7191.00	7251.35	7191.00	469.70	0.00	0.06	100.00	100.00	0.00	9037.00	8996.38	6733949.00	19.03	10005.94	10056.00
26	3	2	9789.00	30139.00	183.60	0	Spot (Block26, Row2, Column3)	8600.24	8450.50	768.54	0.01	0.09	7023.00	7068.70	7023.00	404.64	0.00	0.06	97.00	90.00	0.00	1427.50	1577.24	8187430.00	3.78	7653.49	7648.00
26	4	2	10093.00	30147.00	179.65	0	Spot (Block26, Row2, Column4)	11925.84	11851.50	1988.61	0.00	0.17	6961.00	7060.29	6961.00	486.77	0.01	0.07	100.00	100.00	0.00	4890.50	4964.84	10828663.00	10.00	8690.65	8664.00
26	5	2	10393.00	30145.00	193.50	0	Spot (Block26, Row2, Column5)	11787.96	11698.00	1510.53	0.00	0.13	6999.00	7092.74	6999.00	497.45	0.01	0.07	100.00	100.00	0.00	4699.00	4788.96	12459874.00	9.44	8560.09	8416.00
26	6	2	10681.00	30143.00	171.40	0	Spot (Block26, Row2, Column6)	10049.63	9670.00	1334.70	0.02	0.13	7117.00	7218.91	7117.00	540.44	0.01	0.07	100.00	98.00	0.00	2553.00	2932.63	8210551.00	5.24	8151.31	8177.50
26	7	2	10991.00	30146.00	162.05	0	Spot (Block26, Row2, Column7)	10962.85	10598.00	1602.22	0.01	0.15	7338.00	7402.97	7338.00	556.85	0.00	0.08	100.00	98.00	0.00	3260.00	3624.85	7937105.00	6.39	8496.20	8527.50
26	8	2	11303.00	30139.00	211.15	0	Spot (Block26, Row2, Column8)	8857.84	8803.00	529.90	0.00	0.06	7712.00	7760.98	7712.00	499.19	0.00	0.06	88.00	56.00	0.00	1091.00	1145.84	11231738.00	2.20	8248.49	8231.00
26	1	3	9193.00	30445.00	145.85	0	Spot (Block26, Row3, Column1)	24091.95	22815.50	9709.78	0.02	0.40	7211.00	7270.42	7211.00	472.36	0.00	0.06	100.00	100.00	0.00	15604.50	16880.95	13925145.00	35.61	10886.71	10581.00
26	2	3	9489.00	30443.00	180.20	0	Spot (Block26, Row3, Column2)	8804.11	8770.00	586.84	0.00	0.07	7134.00	7193.59	7134.00	504.65	0.00	0.07	98.00	87.00	0.00	1636.00	1670.11	7994133.00	3.19	7962.35	7899.00
26	3	3	9776.00	30440.00	175.15	0	Spot (Block26, Row3, Column3)	8891.48	8764.00	909.43	0.01	0.10	7015.00	7080.63	7015.00	518.29	0.00	0.07	96.00	80.00	0.00	1749.00	1876.48	7602213.00	3.49	7731.06	7678.00
26	4	3	10081.00	30443.00	146.30	0	Spot (Block26, Row3, Column4)	22236.23	21342.00	7371.26	0.02	0.33	6902.00	6999.22	6902.00	526.85	0.01	0.08	100.00	100.00	0.00	14440.00	15334.23	12941487.00	28.92	10828.46	10206.00
26	5	3	10391.00	30441.00	185.25	0	Spot (Block26, Row3, Column5)	8871.25	8770.00	991.66	0.00	0.11	6845.00	6904.98	6845.00	451.20	0.00	0.07	99.00	90.00	0.00	1925.00	2026.25	8543017.00	4.36	7603.08	7474.50
26	6	3	10685.00	30448.00	179.65	0	Spot (Block26, Row3, Column6)	10854.49	10689.00	1619.67	0.01	0.15	6910.00	6962.88	6910.00	409.62	0.00	0.06	100.00	100.00	0.00	3779.00	3944.49	9823311.00	9.50	8290.37	8261.00
26	7	3	10989.00	30444.00	148.85	0	Spot (Block26, Row3, Column7)	17115.90	15737.50	6014.30	0.04	0.35	7027.50	7086.82	7027.50	482.89	0.00	0.07	100.00	100.00	0.00	8710.00	10088.40	10338003.00	20.77	9482.85	9264.00
26	8	3	11291.00	30438.00	178.25	0	Spot (Block26, Row3, Column8)	9435.16	9295.50	862.80	0.01	0.09	7395.00	7441.29	7395.00	500.96	0.00	0.07	98.00	88.00	0.00	1900.50	2040.16	8416159.00	3.98	8189.86	8184.00
26	1	4	9190.00	30745.00	146.75	0	Spot (Block26, Row4, Column1)	22389.92	21797.00	7476.59	0.01	0.33	7289.00	7360.70	7289.00	519.01	0.00	0.07	100.00	100.00	0.00	14508.00	15100.92	13187663.00	28.96	10976.96	10785.00
26	2	4	9480.00	30763.00	214.70	0	Spot (Block26, Row4, Column2)	10662.12	10571.00	1122.43	0.00	0.11	7180.00	7273.50	7180.00	575.52	0.01	0.08	100.00	99.00	0.00	3391.00	3482.12	14052676.00	5.89	8559.18	8648.00
26	3	4	9790.00	30745.00	147.60	0	Spot (Block26, Row4, Column3)	48947.16	52651.00	15917.46	0.03	0.33	6962.00	7076.17	6962.00	578.98	0.01	0.08	100.00	100.00	32.38	45689.00	41985.16	29025856.00	72.32	16581.11	16067.50
26	4	4	10075.00	30757.00	204.70	0	Spot (Block26, Row4, Column4)	8176.05	8082.00	600.34	0.01	0.07	6801.00	6908.64	6801.00	557.26	0.01	0.08	96.00	61.00	0.00	1281.00	1375.05	9713142.00	2.27	7389.69	7345.50
26	5	4	10380.00	30743.00	198.15	0	Spot (Block26, Row4, Column5)	8375.22	8342.00	547.41	0.00	0.07	6673.00	6737.48	6673.00	444.46	0.00	0.07	99.00	97.00	0.00	1669.00	1702.22	9304869.00	3.68	7486.64	7578.00
26	6	4	10690.00	30744.00	197.80	0	Spot (Block26, Row4, Column6)	12172.28	12084.50	3262.88	0.00	0.27	6738.00	6804.07	6738.00	398.22	0.00	0.06	100.00	100.00	0.00	5346.50	5434.28	13438200.00	13.48	8285.72	8221.50
26	7	4	10986.00	30748.00	154.35	0	Spot (Block26, Row4, Column7)	17924.01	15627.50	7516.50	0.06	0.42	6863.00	6935.36	6863.00	445.67	0.00	0.06	100.00	100.00	0.00	8764.50	11061.01	11722300.00	24.66	9150.07	9054.50
26	8	4	11285.00	30747.00	164.10	0	Spot (Block26, Row4, Column8)	11843.17	11760.50	2080.85	0.00	0.18	7164.00	7195.27	7164.00	470.61	0.00	0.07	100.00	99.00	0.00	4596.50	4679.17	8835005.00	9.88	8436.74	8353.50
26	1	5	9202.00	31050.00	156.15	0	Spot (Block26, Row5, Column1)	19205.95	17811.00	6762.32	0.03	0.35	7483.00	7613.60	7483.00	1570.01	0.01	0.21	99.00	94.00	0.00	10328.00	11722.95	12944808.00	7.38	10611.34	10002.00
26	2	5	9483.00	31033.00	196.00	0	Spot (Block26, Row5, Column2)	9739.53	9666.00	921.27	0.00	0.09	7417.00	7550.74	7417.00	1695.19	0.01	0.22	73.00	16.00	0.00	2249.00	2322.53	10586874.00	1.29	8340.87	8288.50
26	3	5	9779.00	31058.00	178.25	0	Spot (Block26, Row5, Column3)	12799.21	12883.50	2175.39	0.00	0.17	7152.00	7304.21	7152.00	676.80	0.01	0.09	100.00	99.00	0.00	5731.50	5647.21	11391300.00	8.12	9161.87	9208.50
26	4	5	10085.00	31047.00	151.00	0	Spot (Block26, Row5, Column4)	15575.17	15042.00	4389.51	0.02	0.28	6919.00	7018.12	6919.00	538.84	0.01	0.08	100.00	100.00	0.00	8123.00	8656.17	9781206.00	15.88	9099.72	8886.00
26	5	5	10389.00	31045.00	147.70	0	Spot (Block26, Row5, Column5)	56242.00	65535.00	13506.69	0.07	0.24	6837.00	6956.24	6837.00	627.70	0.01	0.09	100.00	100.00	57.14	58698.00	49405.00	33464244.00	78.52	19721.75	17970.50
26	6	5	10691.00	31045.00	174.65	0	Spot (Block26, Row5, Column6)	9658.06	9231.00	1445.67	0.02	0.15	6828.00	6909.34	6828.00	475.56	0.01	0.07	99.00	94.00	0.00	2403.00	2830.06	8238327.00	5.78	7750.43	7752.00
26	7	5	10991.00	31049.00	173.35	0	Spot (Block26, Row5, Column7)	10077.83	10037.00	1248.12	0.00	0.12	6919.00	7027.60	6919.00	515.55	0.01	0.07	100.00	98.00	0.00	3118.00	3158.83	8445219.00	5.92	8046.27	8016.00
26	8	5	11290.00	31044.00	147.65	0	Spot (Block26, Row5, Column8)	39094.05	37256.00	20121.47	0.02	0.51	7086.50	7150.13	7086.50	473.99	0.00	0.07	100.00	100.00	20.74	30169.50	32007.55	23182872.00	67.39	13803.62	13303.00
26	1	6	9186.00	31350.00	192.05	0	Spot (Block26, Row6, Column1)	11378.82	10953.00	1954.81	0.02	0.17	7503.50	7634.92	7503.50	1563.63	0.01	0.20	92.00	55.00	0.00	3449.50	3875.32	11845351.00	2.39	8838.30	8743.50
26	2	6	9487.00	31356.00	194.20	0	Spot (Block26, Row6, Column2)	9992.17	9899.50	1058.30	0.00	0.11	7471.00	7536.20	7471.00	572.40	0.00	0.08	99.00	93.00	0.00	2428.50	2521.17	10651650.00	4.29	8390.17	8399.00
26	3	6	9785.00	31345.00	145.75	0	Spot (Block26, Row6, Column3)	41259.56	40514.50	17280.23	0.01	0.42	7315.00	7449.44	7315.00	670.97	0.01	0.09	100.00	100.00	14.83	33199.50	33944.56	23930636.00	50.39	14478.72	13405.50
26	4	6	10089.00	31346.00	148.05	0	Spot (Block26, Row6, Column4)	12033.44	11966.50	1702.84	0.00	0.14	7181.00	7362.27	7181.00	744.38	0.01	0.10	99.00	98.00	0.00	4785.50	4852.44	7195999.00	6.28	8721.44	8694.00
26	5	6	10390.00	31346.00	147.95	0	Spot (Block26, Row6, Column5)	59230.29	65535.00	11241.14	0.04	0.19	7160.00	7322.31	7160.00	776.21	0.01	0.11	100.00	100.00	68.45	58375.00	52070.29	35479228.00	66.87	21659.62	21378.00
26	6	6	10693.00	31345.00	174.40	0	Spot (Block26, Row6, Column6)	9522.22	9280.00	1229.55	0.01	0.13	7083.00	7160.47	7083.00	559.88	0.00	0.08	98.00	85.00	0.00	2197.00	2439.22	8084362.00	4.22	7885.95	7796.00
26	7	6	10988.00	31342.00	148.05	0	Spot (Block26, Row6, Column7)	25644.29	24341.00	10703.10	0.02	0.42	7067.00	7165.17	7067.00	543.06	0.01	0.08	100.00	100.00	0.00	17274.00	18577.29	15386571.00	34.03	11456.02	10736.00
26	8	6	11293.00	31347.00	146.45	0	Spot (Block26, Row6, Column8)	30948.25	28305.50	15017.53	0.04	0.49	7128.00	7206.77	7128.00	494.49	0.00	0.07	100.00	100.00	0.85	21177.50	23820.25	18197576.00	48.01	12232.40	11331.50
26	1	7	9193.00	31663.00	215.95	0	Spot (Block26, Row7, Column1)	12050.40	11778.50	1940.41	0.01	0.16	7661.00	7814.91	7661.00	744.62	0.01	0.10	100.00	98.00	0.00	4117.50	4389.40	16051134.00	5.69	9370.48	9301.00
26	2	7	9488.00	31642.00	187.10	0	Spot (Block26, Row7, Column2)	9186.33	9046.00	789.35	0.01	0.09	7430.00	7512.71	7430.00	604.08	0.00	0.08	97.00	67.00	0.00	1616.00	1756.33	9066904.00	2.77	8226.57	8291.00
26	3	7	9786.00	31644.00	218.35	0	Spot (Block26, Row7, Column3)	8173.15	8117.00	406.14	0.00	0.05	7241.00	7360.49	7241.00	626.69	0.01	0.09	78.00	20.00	0.00	876.00	932.15	11107315.00	1.30	7599.91	7612.00
26	4	7	10086.00	31645.00	192.15	0	Spot (Block26, Row7, Column4)	10742.86	10773.00	1257.91	0.00	0.12	7356.00	7509.03	7356.00	708.18	0.01	0.09	100.00	94.00	0.00	3417.00	3386.86	11237033.00	4.57	9078.77	8791.00
26	5	7	10394.00	31648.00	172.10	0	Spot (Block26, Row7, Column5)	12217.89	12096.00	2047.70	0.00	0.17	7399.00	7528.82	7399.00	728.18	0.01	0.10	99.00	98.00	0.00	4697.00	4818.89	10079763.00	6.44	9038.80	8893.50
26	6	7	10684.00	31649.00	199.95	0	Spot (Block26, Row7, Column6)	10253.08	10208.00	1218.73	0.00	0.12	7268.00	7384.71	7268.00	588.85	0.01	0.08	99.00	97.00	0.00	2940.00	2985.08	11555221.00	4.87	8439.74	8387.00
26	7	7	10985.00	31648.00	148.50	0	Spot (Block26, Row7, Column7)	25690.89	25387.00	8974.48	0.01	0.35	7150.00	7287.97	7150.00	615.23	0.01	0.08	100.00	100.00	0.00	18237.00	18540.89	15491606.00	29.91	11606.07	11070.00
26	8	7	11293.00	31643.00	188.80	0	Spot (Block26, Row7, Column8)	17114.88	17174.50	2613.03	0.00	0.15	7284.00	7388.22	7284.00	562.43	0.01	0.08	100.00	100.00	0.00	9890.50	9830.88	17217570.00	17.29	10226.76	9979.00
26	1	8	9179.00	31951.00	154.20	0	Spot (Block26, Row8, Column1)	64164.57	65535.00	5421.91	0.01	0.08	7911.00	8060.00	7911.00	921.82	0.01	0.11	100.00	100.00	91.49	57624.00	56253.57	42220676.00	60.86	24335.90	21614.00
26	2	8	9488.00	31944.00	172.90	0	Spot (Block26, Row8, Column2)	10171.34	9957.00	1235.74	0.01	0.12	7587.00	7668.93	7587.00	725.25	0.00	0.09	98.00	78.00	0.00	2370.00	2584.34	8493070.00	3.45	8433.03	8394.50
26	3	8	9777.00	31945.00	148.20	0	Spot (Block26, Row8, Column3)	19140.36	17259.50	7562.85	0.04	0.40	7417.00	7486.36	7417.00	560.42	0.00	0.07	100.00	100.00	0.00	9842.50	11723.36	11522496.00	20.80	9970.43	9688.00
26	4	8	10084.00	31942.00	148.55	0	Spot (Block26, Row8, Column4)	11474.76	11210.50	1451.81	0.01	0.13	7563.00	7678.69	7563.00	848.32	0.01	0.11	100.00	94.00	0.00	3647.50	3911.76	6907808.00	4.47	9034.87	9130.00
26	5	8	10392.00	31955.00	190.75	0	Spot (Block26, Row8, Column5)	9328.36	9208.50	813.73	0.01	0.09	7568.50	7627.40	7568.50	562.52	0.00	0.07	97.00	78.00	0.00	1640.00	1759.86	9570898.00	3.02	8355.09	8206.50
26	6	8	10687.00	31952.00	164.20	0	Spot (Block26, Row8, Column6)	14944.86	14597.00	3189.22	0.01	0.21	7509.00	7599.71	7509.00	593.00	0.01	0.08	100.00	100.00	0.00	7088.00	7435.86	11029307.00	12.39	9799.07	9867.50
26	7	8	10991.00	31947.00	149.15	0	Spot (Block26, Row8, Column7)	17798.03	17381.00	4468.07	0.01	0.25	7460.00	7563.83	7460.00	597.18	0.01	0.08	100.00	100.00	0.00	9921.00	10338.03	10838998.00	17.14	10114.51	9783.00
26	8	8	11281.00	31951.00	146.90	0	Spot (Block26, Row8, Column8)	25562.25	24612.00	8587.18	0.02	0.34	7521.00	7615.16	7521.00	570.39	0.01	0.07	100.00	100.00	0.00	17091.00	18041.25	14953916.00	31.46	12389.75	11789.00
27	1	1	13690.00	29843.00	168.65	0	Spot (Block27, Row1, Column1)	64996.09	65535.00	2609.53	0.00	0.04	25556.00	25757.79	25556.00	2271.06	0.00	0.09	100.00	100.00	94.28	39979.00	39440.09	51152444.00	17.28	40516.93	39184.00
27	2	1	13986.00	29840.00	183.05	0	Spot (Block27, Row1, Column2)	29770.18	29460.00	2786.32	0.00	0.09	24140.00	24317.09	24140.00	2201.67	0.00	0.09	89.00	62.00	0.00	5320.00	5630.18	28103036.00	2.48	26667.96	26261.00
27	3	1	14288.00	29840.00	190.30	0	Spot (Block27, Row1, Column3)	27818.55	27561.00	2736.77	0.00	0.10	23231.00	23315.32	23231.00	1771.13	0.00	0.08	85.00	59.00	0.00	4330.00	4587.55	28347104.00	2.54	24932.41	24883.00
27	4	1	14583.00	29848.00	193.40	0	Spot (Block27, Row1, Column4)	27145.53	26734.50	2319.79	0.01	0.09	22864.00	22972.14	22864.00	1728.13	0.00	0.08	89.00	61.00	0.00	3870.50	4281.53	28502812.00	2.41	24601.88	24461.00
27	5	1	14889.00	29841.00	159.55	0	Spot (Block27, Row1, Column5)	37898.85	36608.00	8621.63	0.02	0.23	22947.00	23089.12	22947.00	1809.88	0.00	0.08	99.00	97.00	0.29	13661.00	14951.85	26453412.00	8.18	27296.81	27123.50
27	6	1	15194.00	29836.00	182.20	0	Spot (Block27, Row1, Column6)	34666.35	32669.00	6697.88	0.03	0.19	23294.50	23452.68	23294.50	1859.90	0.00	0.08	99.00	93.00	0.11	9374.50	11371.85	32274372.00	6.03	26789.46	26536.50
27	7	1	15496.00	29838.00	164.70	0	Spot (Block27, Row1, Column7)	49229.33	47439.50	12199.63	0.02	0.25	23684.00	23837.15	23684.00	2390.17	0.00	0.10	100.00	99.00	22.94	23755.50	25545.33	37119080.00	10.62	29804.82	29679.00
27	8	1	15796.00	29834.00	222.10	0	Spot (Block27, Row1, Column8)	28211.33	27890.50	2177.09	0.00	0.08	23955.00	24039.07	23955.00	1910.70	0.00	0.08	88.00	51.00	0.00	3935.50	4256.33	39890820.00	2.18	25294.80	25425.00
27	1	2	13673.00	30135.00	202.30	0	Spot (Block27, Row2, Column1)	28366.54	28326.00	1979.34	0.00	0.07	24794.00	24882.98	24794.00	2274.68	0.00	0.09	68.00	33.00	0.00	3532.00	3572.54	32961936.00	1.53	26181.88	25864.00
27	2	2	13985.00	30144.00	144.35	0	Spot (Block27, Row2, Column2)	30136.33	29663.00	2655.92	0.01	0.09	23263.00	23338.92	23263.00	1721.33	0.00	0.07	99.00	92.00	0.00	6400.00	6873.33	17147572.00	3.95	25800.00	25784.00
27	3	2	14293.00	30143.00	198.40	0	Spot (Block27, Row2, Column3)	27854.44	27708.00	2204.71	0.00	0.08	23076.50	23170.24	23076.50	1696.64	0.00	0.07	93.00	70.00	0.00	4631.50	4777.94	31085522.00	2.76	25364.28	25027.00
27	4	2	14594.00	30144.00	206.65	0	Spot (Block27, Row2, Column4)	29375.50	28968.00	2583.13	0.01	0.09	23149.00	23237.71	23149.00	1728.86	0.00	0.07	99.00	87.00	0.00	5819.00	6226.50	35456232.00	3.55	25685.00	25487.50
27	5	2	14893.00	30145.00	197.35	0	Spot (Block27, Row2, Column5)	29630.59	29433.00	2384.33	0.00	0.08	22998.50	23073.10	22998.50	1738.67	0.00	0.08	99.00	90.00	0.00	6434.50	6632.09	32682494.00	3.77	25946.14	25822.00
27	6	2	15188.00	30140.00	195.50	0	Spot (Block27, Row2, Column6)	26866.86	26693.50	2051.44	0.00	0.08	22877.00	22979.83	22877.00	1657.16	0.00	0.07	88.00	61.00	0.00	3816.50	3989.86	29016194.00	2.35	24739.50	24746.00
27	7	2	15488.00	30150.00	197.20	0	Spot (Block27, Row2, Column7)	28247.33	28038.00	2522.68	0.00	0.09	23050.00	23235.42	23050.00	2325.76	0.00	0.10	87.00	54.00	0.00	4988.00	5197.33	31043804.00	2.15	25317.10	25059.00
27	8	2	15795.00	30143.00	217.15	0	Spot (Block27, Row2, Column8)	26519.39	26522.00	1905.81	0.00	0.07	23192.00	23290.30	23192.00	1681.35	0.00	0.07	77.00	49.00	0.00	3330.00	3327.39	35721648.00	1.92	24554.98	24546.50
27	1	3	13688.00	30444.00	162.05	0	Spot (Block27, Row3, Column1)	34858.84	33794.00	5241.38	0.01	0.15	23845.00	23968.09	23845.00	2121.32	0.00	0.09	99.00	97.00	0.14	9949.00	11013.84	25272656.00	5.13	27618.31	27806.00
27	2	3	13999.00	30442.00	189.85	0	Spot (Block27, Row3, Column2)	27145.21	26914.00	2068.88	0.00	0.08	22954.00	23111.90	22954.00	1773.23	0.00	0.08	88.00	59.00	0.00	3960.00	4191.21	27389508.00	2.27	25162.63	25296.00
27	3	3	14280.00	30429.00	197.30	0	Spot (Block27, Row3, Column3)	28257.33	27980.00	2268.69	0.00	0.08	23446.00	23483.11	23446.00	1821.83	0.00	0.08	93.00	63.00	0.00	4534.00	4811.33	31111316.00	2.62	25806.54	25887.00
27	4	3	14589.00	30444.00	193.60	0	Spot (Block27, Row3, Column4)	31506.08	30681.00	4298.60	0.01	0.14	23590.00	23676.74	23590.00	1727.60	0.00	0.07	97.00	85.00	0.00	7091.00	7916.08	33459452.00	4.53	26380.71	26208.00
27	5	3	14892.00	30446.00	184.95	0	Spot (Block27, Row3, Column5)	28574.99	28333.50	2224.81	0.00	0.08	23295.00	23433.18	23295.00	1719.35	0.00	0.07	97.00	78.00	0.00	5038.50	5279.99	27317698.00	2.99	26242.20	26199.50
27	6	3	15191.00	30444.00	202.45	0	Spot (Block27, Row3, Column6)	28291.30	28029.00	2264.99	0.00	0.08	23065.00	23168.19	23065.00	1673.97	0.00	0.07	97.00	78.00	0.00	4964.00	5226.30	32902784.00	3.06	25371.06	25031.50
27	7	3	15495.00	30446.00	181.65	0	Spot (Block27, Row3, Column7)	30413.85	29361.00	4362.94	0.02	0.14	23137.00	23240.03	23137.00	1684.84	0.00	0.07	94.00	83.00	0.00	6224.00	7276.85	28132796.00	4.26	25314.71	25270.00
27	8	3	15794.00	30443.00	199.45	0	Spot (Block27, Row3, Column8)	26819.66	26757.00	2048.56	0.00	0.08	23333.50	23451.19	23333.50	1720.62	0.00	0.07	77.00	49.00	0.00	3423.50	3486.16	30252580.00	1.96	24915.77	24736.00
27	1	4	13693.00	30744.00	181.45	0	Spot (Block27, Row4, Column1)	31872.96	31010.00	3947.92	0.01	0.12	23709.00	23793.69	23709.00	1899.12	0.00	0.08	98.00	90.00	0.00	7301.00	8163.96	29323148.00	4.25	26622.86	26352.00
27	2	4	13992.00	30747.00	213.75	0	Spot (Block27, Row4, Column2)	28734.03	28695.50	2220.55	0.00	0.08	23196.00	23335.56	23196.00	1823.40	0.00	0.08	97.00	76.00	0.00	5499.50	5538.03	37239248.00	2.96	25296.62	25017.00
27	3	4	14290.00	30743.00	161.20	0	Spot (Block27, Row4, Column3)	51945.06	52252.50	11820.68	0.00	0.23	23539.50	23621.59	23539.50	1905.35	0.00	0.08	100.00	100.00	29.53	28713.00	28405.56	37296748.00	14.87	30844.97	30891.00
27	4	4	14581.00	30746.00	212.15	0	Spot (Block27, Row4, Column4)	28569.42	28569.00	2144.45	0.00	0.08	23925.00	24012.26	23925.00	1842.06	0.00	0.08	92.00	62.00	0.00	4644.00	4644.42	36597416.00	2.47	25822.39	25585.00
27	5	4	14871.00	30747.00	210.15	0	Spot (Block27, Row4, Column5)	28907.28	28849.00	2134.65	0.00	0.07	24001.00	24170.49	24001.00	1912.94	0.00	0.08	93.00	63.00	0.00	4848.00	4906.28	36452068.00	2.48	26133.68	26097.00
27	6	4	15188.00	30739.00	203.35	0	Spot (Block27, Row4, Column6)	30276.85	30067.00	2465.58	0.00	0.08	23719.00	23861.02	23719.00	1847.78	0.00	0.08	98.00	84.00	0.00	6348.00	6557.85	35545000.00	3.47	25892.23	25826.00
27	7	4	15489.00	30754.00	186.90	0	Spot (Block27, Row4, Column7)	31727.27	30905.50	4701.14	0.01	0.15	23587.00	23749.68	23587.00	1732.41	0.00	0.07	98.00	84.00	0.00	7318.50	8140.27	31156168.00	4.60	26349.74	26135.50
27	8	4	15792.00	30752.00	190.25	0	Spot (Block27, Row4, Column8)	29011.27	28835.00	2709.61	0.00	0.09	23688.00	23826.58	23688.00	1735.00	0.00	0.07	91.00	72.00	0.00	5147.00	5323.27	29649544.00	2.99	25730.95	25705.50
27	1	5	13691.00	31045.00	181.35	0	Spot (Block27, Row5, Column1)	31584.06	30834.00	4318.95	0.01	0.14	24156.00	24254.72	24156.00	1874.10	0.00	0.08	90.00	79.00	0.00	6678.00	7428.06	29088912.00	3.91	26287.40	25813.50
27	2	5	13999.00	31049.00	207.20	0	Spot (Block27, Row5, Column2)	28376.19	28156.50	2341.45	0.00	0.08	23712.50	23746.18	23712.50	1767.97	0.00	0.07	89.00	66.00	0.00	4444.00	4663.69	34505444.00	2.62	25285.76	25028.00
27	3	5	14289.00	31049.00	202.95	0	Spot (Block27, Row5, Column3)	30944.59	30705.00	3064.99	0.00	0.10	23838.50	23985.15	23838.50	1926.47	0.00	0.08	97.00	86.00	0.00	6866.50	7106.09	36298000.00	3.61	26651.62	26420.00
27	4	5	14597.00	31047.00	189.90	0	Spot (Block27, Row5, Column4)	31492.82	31309.50	3430.76	0.00	0.11	24387.00	24526.49	24387.00	1959.23	0.00	0.08	96.00	81.00	0.00	6922.50	7105.82	32122656.00	3.56	26833.47	26874.00
27	5	5	14892.00	31045.00	155.65	0	Spot (Block27, Row5, Column5)	56605.56	60756.00	9636.54	0.03	0.17	24991.50	25093.38	24991.50	2028.63	0.00	0.08	100.00	100.00	41.05	35764.50	31614.06	37642968.00	15.53	33744.69	33235.50
27	6	5	15192.00	31043.00	193.25	0	Spot (Block27, Row5, Column6)	29391.73	29358.00	2299.24	0.00	0.08	24601.50	24706.29	24601.50	1905.84	0.00	0.08	89.00	62.00	0.00	4756.50	4790.23	30920098.00	2.46	26879.76	26514.00
27	7	5	15493.00	31044.00	198.00	0	Spot (Block27, Row5, Column7)	28961.05	28710.00	2229.45	0.00	0.08	24176.50	24282.77	24176.50	1825.25	0.00	0.08	92.00	64.00	0.00	4533.50	4784.55	32175680.00	2.56	26230.58	26451.00
27	8	5	15792.00	31043.00	157.20	0	Spot (Block27, Row5, Column8)	41090.52	39229.00	10014.60	0.02	0.24	24215.00	24316.87	24215.00	1831.82	0.00	0.08	99.00	97.00	2.65	15014.00	16875.52	27941568.00	9.16	28440.83	28532.00
27	1	6	13683.00	31345.00	199.70	0	Spot (Block27, Row6, Column1)	29670.50	29431.00	2553.97	0.00	0.09	24558.00	24633.67	24558.00	1944.16	0.00	0.08	90.00	64.00	0.00	4873.00	5112.50	33616640.00	2.59	27215.44	27085.00
27	2	6	13993.00	31341.00	210.10	0	Spot (Block27, Row6, Column2)	29193.57	28851.50	2390.05	0.01	0.08	24039.50	24136.27	24039.50	1843.42	0.00	0.08	94.00	67.00	0.00	4812.00	5154.07	36725512.00	2.74	26546.18	26132.50
27	3	6	14281.00	31342.00	162.25	0	Spot (Block27, Row6, Column3)	43858.89	41087.50	10245.32	0.03	0.23	24167.50	24274.54	24167.50	1901.10	0.00	0.08	100.00	99.00	5.51	16920.00	19691.39	31841584.00	10.30	29535.50	29364.00
27	4	6	14593.00	31342.00	183.95	0	Spot (Block27, Row6, Column4)	30852.44	30581.00	2995.21	0.00	0.10	24385.00	24528.57	24385.00	1961.07	0.00	0.08	96.00	77.00	0.00	6196.00	6467.44	29155552.00	3.22	27169.71	26929.00
27	5	6	14893.00	31345.00	151.85	0	Spot (Block27, Row6, Column5)	58511.24	65535.00	9518.73	0.05	0.16	24757.00	24875.87	24757.00	2068.56	0.00	0.08	100.00	100.00	53.63	40778.00	33754.24	37096432.00	16.26	34145.36	33615.50
27	6	6	15196.00	31341.00	197.55	0	Spot (Block27, Row6, Column6)	29520.81	29160.00	2355.87	0.01	0.08	24687.00	24744.41	24687.00	1898.08	0.00	0.08	91.00	64.00	0.00	4473.00	4833.81	32502408.00	2.52	27186.38	27156.00
27	7	6	15493.00	31345.00	158.70	0	Spot (Block27, Row6, Column7)	39597.96	37723.00	7497.57	0.02	0.19	24339.00	24393.68	24339.00	1889.22	0.00	0.08	100.00	99.00	0.43	13384.00	15258.96	27441400.00	8.05	29247.92	29373.50
27	8	6	15798.00	31345.00	157.20	0	Spot (Block27, Row6, Column8)	39734.47	37970.50	8814.51	0.02	0.22	24365.00	24443.97	24365.00	1898.87	0.00	0.08	99.00	98.00	1.03	13605.50	15369.47	26939968.00	8.05	28184.62	28124.00
27	1	7	13686.00	31649.00	200.25	0	Spot (Block27, Row7, Column1)	31426.11	31070.00	2705.92	0.00	0.09	25020.50	25205.65	25020.50	2169.12	0.00	0.09	98.00	72.00	0.00	6049.50	6405.61	35637224.00	2.87	27860.35	27898.00
27	2	7	13992.00	31640.00	201.00	0	Spot (Block27, Row7, Column2)	27624.25	27491.00	2076.64	0.00	0.08	23989.00	24090.42	23989.00	1845.78	0.00	0.08	76.00	46.00	0.00	3502.00	3635.25	31657374.00	1.91	25838.56	25726.00
27	3	7	14292.00	31637.00	203.55	0	Spot (Block27, Row7, Column3)	27463.23	27207.50	1934.63	0.00	0.07	23867.00	23943.66	23867.00	1856.02	0.00	0.08	76.00	45.00	0.00	3340.50	3596.23	32241818.00	1.90	25683.08	25623.00
27	4	7	14590.00	31645.00	192.35	0	Spot (Block27, Row7, Column4)	27859.30	27654.00	1984.16	0.00	0.07	23803.00	23890.33	23803.00	1804.90	0.00	0.08	87.00	53.00	0.00	3851.00	4056.30	29057258.00	2.20	26043.20	25915.50
27	5	7	14891.00	31642.00	202.90	0	Spot (Block27, Row7, Column5)	29304.83	28952.00	2433.37	0.01	0.08	23974.50	24111.83	23974.50	1873.82	0.00	0.08	94.00	69.00	0.00	4977.50	5330.33	34169436.00	2.77	26162.54	26081.00
27	6	7	15187.00	31644.00	200.45	0	Spot (Block27, Row7, Column6)	29474.13	29201.00	2235.07	0.00	0.08	24132.50	24197.76	24132.50	1793.20	0.00	0.07	95.00	74.00	0.00	5068.50	5341.63	33629964.00	2.94	26671.11	26590.00
27	7	7	15479.00	31643.00	168.55	0	Spot (Block27, Row7, Column7)	36811.28	35860.50	6797.37	0.01	0.18	24006.00	24049.39	24006.00	1879.66	0.00	0.08	99.00	95.00	0.00	11854.50	12805.28	29154540.00	6.79	27391.17	27562.00
27	8	7	15796.00	31640.00	192.85	0	Spot (Block27, Row7, Column8)	33724.00	33415.00	3085.06	0.00	0.09	24068.00	24176.34	24068.00	1862.16	0.00	0.08	100.00	98.00	0.00	9347.00	9656.00	35376464.00	5.13	27758.48	27686.00
27	1	8	13681.00	31949.00	165.75	0	Spot (Block27, Row8, Column1)	64468.36	65535.00	3975.92	0.01	0.06	26023.00	26228.85	26023.00	2365.05	0.00	0.09	100.00	100.00	90.59	39512.00	38445.36	49318788.00	16.17	39557.82	37182.00
27	2	8	13993.00	31948.00	190.80	0	Spot (Block27, Row8, Column2)	29279.48	29014.50	2270.93	0.00	0.08	24651.00	24781.68	24651.00	2158.68	0.00	0.09	83.00	50.00	0.00	4363.50	4628.48	30099300.00	2.08	27164.01	27199.00
27	3	8	14286.00	31947.00	193.75	0	Spot (Block27, Row8, Column3)	31390.65	30396.00	4716.87	0.01	0.15	24023.00	24115.06	24023.00	1905.85	0.00	0.08	90.00	76.00	0.00	6373.00	7367.65	33274084.00	3.82	26459.54	26187.50
27	4	8	14589.00	31940.00	179.30	0	Spot (Block27, Row8, Column4)	28916.92	28825.00	2555.11	0.00	0.09	23832.00	23862.15	23832.00	1818.25	0.00	0.08	89.00	68.00	0.00	4993.00	5084.92	25880660.00	2.78	25797.29	25874.00
27	5	8	14883.00	31945.00	201.20	0	Spot (Block27, Row8, Column5)	27422.94	27372.00	1951.93	0.00	0.07	23759.00	23866.39	23759.00	1766.06	0.00	0.07	80.00	50.00	0.00	3613.00	3663.94	31591240.00	2.01	25599.54	25425.00
27	6	8	15196.00	31946.00	191.90	0	Spot (Block27, Row8, Column6)	30111.73	29576.50	2731.07	0.01	0.09	24014.00	24112.38	24014.00	1875.49	0.00	0.08	95.00	80.00	0.00	5562.50	6097.73	31255976.00	3.20	26363.53	26163.00
27	7	8	15499.00	31944.00	165.65	0	Spot (Block27, Row8, Column7)	32261.11	31642.00	4018.74	0.01	0.12	24137.00	24264.87	24137.00	1964.26	0.00	0.08	96.00	86.00	0.00	7505.00	8124.11	24518468.00	4.07	26623.38	26625.50
27	8	8	15780.00	31948.00	152.95	0	Spot (Block27, Row8, Column8)	41196.93	40106.50	8200.04	0.01	0.20	24647.00	24767.67	24647.00	2024.83	0.00	0.08	100.00	98.00	2.18	15459.50	16549.93	26448448.00	8.11	29294.16	29333.00
28	1	1	18193.00	29839.00	164.70	0	Spot (Block28, Row1, Column1)	64364.14	65535.00	4462.84	0.01	0.07	6561.00	6679.04	6561.00	585.33	0.01	0.09	100.00	100.00	89.52	58974.00	57803.14	48531044.00	98.55	23614.43	22066.00
28	2	1	18488.00	29843.00	153.45	0	Spot (Block28, Row1, Column2)	19163.04	18334.00	6580.88	0.02	0.34	6327.00	6421.25	6327.00	491.66	0.01	0.08	100.00	100.00	0.00	12007.00	12836.04	12360164.00	25.92	9516.21	9326.00
28	3	1	18791.00	29841.00	159.05	0	Spot (Block28, Row1, Column3)	12420.71	11720.50	3480.22	0.03	0.28	6279.00	6338.32	6279.00	306.62	0.00	0.05	100.00	100.00	0.00	5441.50	6141.71	8694500.00	19.84	7804.09	7699.00
28	4	1	19083.00	29843.00	155.80	0	Spot (Block28, Row1, Column4)	14870.35	14214.00	4498.70	0.02	0.30	6275.00	6333.46	6275.00	328.01	0.00	0.05	100.00	100.00	0.00	7939.00	8595.35	9918522.00	26.03	8387.16	8208.00
28	5	1	19388.00	29844.00	155.10	0	Spot (Block28, Row1, Column5)	19605.88	17918.00	8611.81	0.04	0.44	6108.50	6177.81	6108.50	350.67	0.00	0.06	100.00	100.00	0.00	11809.50	13497.38	12979089.00	38.29	8916.23	8797.00
28	6	1	19694.00	29837.00	158.20	0	Spot (Block28, Row1, Column6)	23009.27	21086.00	10003.68	0.04	0.43	5984.00	6062.86	5984.00	390.48	0.01	0.06	100.00	100.00	0.00	15102.00	17025.27	15830377.00	43.40	9879.77	9474.00
28	7	1	19999.00	29838.00	156.90	0	Spot (Block28, Row1, Column7)	47881.68	53220.00	17423.96	0.05	0.36	5933.00	6011.65	5933.00	395.12	0.01	0.07	100.00	100.00	34.51	47287.00	41948.68	32464016.00	105.97	15632.57	14672.00
28	8	1	20301.00	29840.00	208.55	0	Spot (Block28, Row1, Column8)	7286.29	7241.50	481.46	0.00	0.07	6148.00	6164.89	6148.00	319.47	0.00	0.05	98.00	83.00	0.00	1093.50	1138.29	9020431.00	3.51	6536.01	6521.00
28	1	2	18190.00	30144.00	195.15	0	Spot (Block28, Row2, Column1)	7142.72	7106.50	305.27	0.00	0.04	6410.00	6475.94	6410.00	447.66	0.00	0.07	79.00	29.00	0.00	696.50	732.72	7714133.00	1.49	6719.75	6705.00
28	2	2	18489.00	30142.00	133.20	0	Spot (Block28, Row2, Column2)	14215.82	14141.00	2381.14	0.00	0.17	6227.00	6258.30	6227.00	315.50	0.00	0.05	100.00	100.00	0.00	7914.00	7988.82	6780946.00	25.22	8661.17	8547.00
28	3	2	18795.00	30136.00	189.70	0	Spot (Block28, Row2, Column3)	7550.70	7592.00	442.42	0.00	0.06	6238.00	6277.80	6238.00	314.03	0.00	0.05	100.00	95.00	0.00	1354.00	1312.70	7656408.00	4.05	6786.99	6798.50
28	4	2	19091.00	30141.00	180.90	0	Spot (Block28, Row2, Column4)	11729.86	11665.50	2175.21	0.00	0.19	6258.00	6325.18	6258.00	396.96	0.00	0.06	100.00	100.00	0.00	5407.50	5471.86	10768013.00	13.62	8024.02	8013.50
28	5	2	19394.00	30136.00	202.60	0	Spot (Block28, Row2, Column5)	8409.62	8398.00	573.73	0.00	0.07	6115.00	6157.15	6115.00	325.45	0.00	0.05	100.00	99.00	0.00	2283.00	2294.62	9780383.00	6.92	6931.00	6924.00
28	6	2	19686.00	30141.00	162.15	0	Spot (Block28, Row2, Column6)	9480.80	9156.00	1577.52	0.02	0.17	5976.00	6029.67	5976.00	286.39	0.00	0.05	100.00	100.00	0.00	3180.00	3504.80	6883063.00	12.05	6975.66	6972.00
28	7	2	19993.00	30144.00	164.05	0	Spot (Block28, Row2, Column7)	9670.25	9429.00	1634.15	0.01	0.17	5946.00	6026.73	5946.00	337.47	0.01	0.06	100.00	100.00	0.00	3483.00	3724.25	7223679.00	10.80	6954.89	6891.00
28	8	2	20302.00	30144.00	216.60	0	Spot (Block28, Row2, Column8)	6915.79	6939.50	211.80	0.00	0.03	6137.00	6130.99	6137.00	244.07	0.00	0.04	99.00	90.00	0.00	802.50	778.79	9280991.00	3.22	6390.12	6403.50
28	1	3	18191.00	30444.00	153.35	0	Spot (Block28, Row3, Column1)	22392.92	21028.00	8486.15	0.03	0.38	6352.00	6409.16	6352.00	396.66	0.00	0.06	100.00	100.00	0.00	14676.00	16040.92	14465825.00	40.30	10014.21	9526.00
28	2	3	18495.00	30441.00	189.95	0	Spot (Block28, Row3, Column2)	7514.23	7473.50	557.50	0.00	0.07	6137.00	6191.07	6137.00	318.12	0.00	0.05	100.00	92.00	0.00	1336.50	1377.23	7634458.00	4.16	6695.06	6691.00
28	3	3	18781.00	30438.00	155.80	0	Spot (Block28, Row3, Column3)	11548.42	10934.00	2350.17	0.02	0.20	6165.00	6261.46	6165.00	476.25	0.01	0.08	100.00	100.00	0.00	4769.00	5383.42	7702795.00	11.10	7770.09	7722.00
28	4	3	19090.00	30440.00	151.30	0	Spot (Block28, Row3, Column4)	41566.54	41396.50	18615.33	0.00	0.45	6146.00	6251.18	6146.00	437.64	0.01	0.07	100.00	100.00	20.51	35250.50	35420.54	25937648.00	80.69	13598.04	12624.00
28	5	3	19399.00	30442.00	168.35	0	Spot (Block28, Row3, Column5)	9388.92	9087.00	1749.55	0.01	0.19	5993.00	6043.41	5993.00	341.36	0.00	0.06	100.00	99.00	0.00	3094.00	3395.92	7360914.00	9.80	7005.94	7010.00
28	6	3	19696.00	30432.00	207.70	0	Spot (Block28, Row3, Column6)	6979.99	7010.00	349.45	0.00	0.05	5982.00	6020.67	5982.00	269.17	0.00	0.04	97.00	89.00	0.00	1028.00	997.99	8578403.00	3.56	6322.39	6316.00
28	7	3	19995.00	30441.00	150.25	0	Spot (Block28, Row3, Column7)	16625.53	15842.00	5476.03	0.02	0.33	6001.00	6065.07	6001.00	291.35	0.00	0.05	100.00	100.00	0.00	9841.00	10624.53	10224700.00	36.25	8666.58	8538.50
28	8	3	20298.00	30442.00	201.70	0	Spot (Block28, Row3, Column8)	6976.30	6985.00	277.19	0.00	0.04	6118.50	6143.35	6118.50	257.80	0.00	0.04	99.00	89.00	0.00	866.50	857.80	8036696.00	3.23	6424.23	6439.00
28	1	4	18190.00	30742.00	152.30	0	Spot (Block28, Row4, Column1)	38997.11	36099.00	17961.48	0.03	0.46	6247.00	6316.75	6247.00	439.41	0.00	0.07	100.00	100.00	12.97	29852.00	32750.11	24646256.00	74.37	13496.85	12883.00
28	2	4	18493.00	30751.00	201.35	0	Spot (Block28, Row4, Column2)	7187.54	7206.00	374.28	0.00	0.05	6104.00	6178.03	6104.00	463.79	0.01	0.08	95.00	65.00	0.00	1102.00	1083.54	8265669.00	2.18	6604.89	6648.00
28	3	4	18793.00	30741.00	162.20	0	Spot (Block28, Row4, Column3)	63210.56	65535.00	6067.61	0.02	0.10	6120.00	6213.54	6120.00	560.55	0.01	0.09	100.00	100.00	82.23	59415.00	57090.56	45891312.00	101.68	22997.46	21327.50
28	4	4	19079.00	30739.00	204.80	0	Spot (Block28, Row4, Column4)	7297.12	7118.00	1157.44	0.01	0.16	6074.00	6172.32	6074.00	502.76	0.01	0.08	97.00	54.00	0.00	1044.00	1223.12	8720064.00	2.24	6538.22	6547.50
28	5	4	19375.00	30744.00	186.75	0	Spot (Block28, Row4, Column5)	7524.20	7483.00	716.59	0.00	0.10	6009.00	6058.55	6009.00	341.05	0.00	0.06	99.00	93.00	0.00	1474.00	1515.20	7366189.00	4.30	6552.69	6598.50
28	6	4	19699.00	30738.00	196.45	0	Spot (Block28, Row4, Column6)	9045.08	9077.00	801.02	0.00	0.09	6001.00	6039.38	6001.00	268.36	0.00	0.04	100.00	100.00	0.00	3076.00	3044.08	9877233.00	11.20	7018.91	6968.00
28	7	4	19991.00	30746.00	151.35	0	Spot (Block28, Row4, Column7)	14472.95	13548.00	4820.70	0.03	0.33	6048.00	6107.10	6048.00	308.16	0.00	0.05	100.00	100.00	0.00	7500.00	8424.95	9074542.00	27.15	8107.62	7883.00
28	8	4	20289.00	30748.00	156.90	0	Spot (Block28, Row4, Column8)	10895.54	10922.50	1798.76	0.00	0.17	6124.00	6173.98	6124.00	404.27	0.00	0.07	100.00	100.00	0.00	4798.50	4771.54	7387177.00	11.68	7431.26	7314.00
28	1	5	18196.00	31044.00	153.95	0	Spot (Block28, Row5, Column1)	36953.55	32982.50	19634.68	0.05	0.53	6203.00	6256.92	6203.00	393.28	0.00	0.06	100.00	100.00	16.56	26779.50	30750.55	24093824.00	78.05	12270.05	11664.00
28	2	5	18492.00	31047.00	189.50	0	Spot (Block28, Row5, Column2)	7188.93	7187.50	382.85	0.00	0.05	6154.00	6183.01	6154.00	299.00	0.00	0.05	98.00	87.00	0.00	1033.50	1034.93	7318334.00	3.36	6550.30	6578.00
28	3	5	18797.00	31050.00	204.25	0	Spot (Block28, Row5, Column3)	7414.57	7339.50	448.98	0.00	0.06	6208.00	6286.79	6208.00	494.42	0.01	0.08	96.00	64.00	0.00	1131.50	1206.57	8778846.00	2.28	6625.18	6627.00
28	4	5	19093.00	31049.00	158.00	0	Spot (Block28, Row5, Column4)	16099.39	15173.00	5289.92	0.03	0.33	6171.00	6242.01	6171.00	421.75	0.00	0.07	100.00	100.00	0.00	9002.00	9928.39	11092477.00	23.37	8577.94	8352.00
28	5	5	19394.00	31046.00	159.30	0	Spot (Block28, Row5, Column5)	59966.74	65535.00	10620.35	0.04	0.18	6117.00	6253.31	6117.00	565.20	0.01	0.09	100.00	100.00	71.94	59418.00	53849.74	41677264.00	95.03	21108.12	18947.00
28	6	5	19699.00	31041.00	160.10	0	Spot (Block28, Row5, Column6)	10319.08	10100.00	1826.69	0.01	0.18	6067.00	6127.04	6067.00	365.32	0.00	0.06	100.00	100.00	0.00	4033.00	4252.08	7316230.00	11.47	7273.62	7250.00
28	7	5	19998.00	31045.00	194.65	0	Spot (Block28, Row5, Column7)	7215.79	7308.00	366.17	0.01	0.05	6072.00	6146.80	6072.00	425.63	0.01	0.07	94.00	77.00	0.00	1236.00	1143.79	7742545.00	2.51	6537.19	6517.00
28	8	5	20295.00	31041.00	151.20	0	Spot (Block28, Row5, Column8)	25869.97	23216.00	12408.44	0.05	0.48	6134.00	6218.78	6134.00	436.57	0.01	0.07	100.00	100.00	0.00	17082.00	19735.97	16220470.00	45.01	10531.54	10158.00
28	1	6	18196.00	31336.00	211.15	0	Spot (Block28, Row6, Column1)	7531.55	7549.00	444.02	0.00	0.06	6370.00	6428.73	6370.00	367.51	0.00	0.06	96.00	82.00	0.00	1179.00	1161.55	9557538.00	3.00	6738.88	6706.50
28	2	6	18496.00	31341.00	201.20	0	Spot (Block28, Row6, Column2)	7535.62	7493.00	360.19	0.00	0.05	6457.00	6514.93	6457.00	410.40	0.00	0.06	99.00	73.00	0.00	1036.00	1078.62	8665967.00	2.49	6996.55	7017.00
28	3	6	18782.00	31340.00	150.65	0	Spot (Block28, Row6, Column3)	43949.76	45295.50	18396.37	0.01	0.42	6398.00	6488.25	6398.00	450.28	0.01	0.07	100.00	100.00	27.56	38897.50	37551.76	27424812.00	83.20	14601.90	13809.00
28	4	6	19095.00	31348.00	175.85	0	Spot (Block28, Row6, Column4)	9137.02	9005.00	1344.32	0.01	0.15	6325.00	6415.48	6325.00	496.57	0.01	0.08	100.00	95.00	0.00	2680.00	2812.02	7885248.00	5.48	7179.98	7163.00
28	5	6	19388.00	31342.00	153.05	0	Spot (Block28, Row6, Column5)	59682.82	65535.00	10427.25	0.04	0.17	6190.00	6325.41	6190.00	602.47	0.01	0.10	100.00	100.00	69.01	59345.00	53492.82	38137644.00	88.56	21506.70	20884.00
28	6	6	19692.00	31340.00	183.90	0	Spot (Block28, Row6, Column6)	7926.10	7707.00	866.92	0.01	0.11	6067.00	6141.98	6067.00	408.70	0.01	0.07	99.00	91.00	0.00	1640.00	1859.10	7506019.00	4.37	6698.05	6681.00
28	7	6	19992.00	31341.00	151.55	0	Spot (Block28, Row6, Column7)	23386.17	22461.00	8957.40	0.02	0.38	6046.00	6120.44	6046.00	348.56	0.01	0.06	100.00	100.00	0.00	16415.00	17340.17	14686515.00	49.53	10204.25	9660.50
28	8	6	20301.00	31341.00	150.50	0	Spot (Block28, Row6, Column8)	28325.86	27609.50	12502.16	0.01	0.44	6143.00	6217.39	6143.00	346.33	0.01	0.06	100.00	100.00	0.00	21466.50	22182.86	17562032.00	63.84	11263.47	10576.00
28	1	7	18184.00	31619.00	204.80	0	Spot (Block28, Row7, Column1)	7962.13	7903.00	560.98	0.00	0.07	6533.00	6593.92	6533.00	481.69	0.00	0.07	96.00	77.00	0.00	1370.00	1429.13	9530673.00	2.84	7190.00	7196.50
28	2	7	18486.00	31627.00	181.30	0	Spot (Block28, Row7, Column2)	7530.47	7563.00	335.30	0.00	0.04	6346.00	6414.42	6346.00	379.27	0.00	0.06	100.00	86.00	0.00	1217.00	1184.47	6965683.00	2.94	6973.90	6937.00
28	3	7	18787.00	31650.00	193.80	0	Spot (Block28, Row7, Column3)	7009.04	6966.00	276.81	0.00	0.04	6260.00	6324.31	6260.00	409.32	0.00	0.06	91.00	34.00	0.00	706.00	749.04	7415569.00	1.67	6704.91	6646.00
28	4	7	19098.00	31636.00	196.15	0	Spot (Block28, Row7, Column4)	7373.40	7355.00	365.56	0.00	0.05	6232.00	6275.96	6232.00	303.78	0.00	0.05	99.00	92.00	0.00	1123.00	1141.40	8029629.00	3.61	6741.32	6781.00
28	5	7	19391.00	31641.00	182.80	0	Spot (Block28, Row7, Column5)	11573.97	11363.00	2377.34	0.01	0.21	6173.00	6259.06	6173.00	459.61	0.01	0.07	100.00	100.00	0.00	5190.00	5400.97	10821663.00	11.56	7988.99	7998.50
28	6	7	19693.00	31642.00	206.05	0	Spot (Block28, Row7, Column6)	7135.87	7116.50	368.22	0.00	0.05	6045.00	6103.01	6045.00	340.43	0.00	0.06	98.00	88.00	0.00	1071.50	1090.87	8591584.00	3.03	6482.19	6471.50
28	7	7	19990.00	31644.00	151.85	0	Spot (Block28, Row7, Column7)	22954.21	21908.50	8710.80	0.02	0.38	6018.00	6094.28	6018.00	369.87	0.01	0.06	100.00	100.00	0.00	15890.50	16936.21	14552968.00	45.58	10450.01	9213.00
28	8	7	20299.00	31644.00	188.25	0	Spot (Block28, Row7, Column8)	12432.82	12519.50	1734.83	0.00	0.14	6124.00	6160.60	6124.00	282.47	0.00	0.05	100.00	100.00	0.00	6395.50	6308.82	12358219.00	22.21	8356.56	8191.50
28	1	8	18182.00	31948.00	158.25	0	Spot (Block28, Row8, Column1)	64607.52	65535.00	4144.99	0.01	0.06	6622.00	6712.06	6622.00	693.57	0.01	0.10	100.00	100.00	92.05	58913.00	57985.52	44708832.00	83.47	26093.30	22115.50
28	2	8	18494.00	31944.00	184.25	0	Spot (Block28, Row8, Column2)	8869.91	8680.00	1383.53	0.01	0.16	6282.00	6376.39	6282.00	490.67	0.01	0.08	99.00	92.00	0.00	2398.00	2587.91	8479632.00	5.08	7051.65	7066.50
28	3	8	18781.00	31942.00	155.40	0	Spot (Block28, Row8, Column3)	13198.61	12305.50	4275.63	0.03	0.32	6198.00	6261.36	6198.00	325.38	0.00	0.05	100.00	100.00	0.00	6107.50	7000.61	8790275.00	21.32	7811.03	7768.50
28	4	8	19091.00	31930.00	170.60	0	Spot (Block28, Row8, Column4)	7609.40	7589.00	505.28	0.00	0.07	6137.00	6172.91	6137.00	259.23	0.00	0.04	99.00	98.00	0.00	1452.00	1472.40	6163611.00	5.54	6762.52	6769.00
28	5	8	19386.00	31937.00	194.60	0	Spot (Block28, Row8, Column5)	7172.41	7146.00	346.19	0.00	0.05	6085.00	6129.92	6085.00	282.56	0.00	0.05	100.00	94.00	0.00	1061.00	1087.41	7674475.00	3.69	6624.09	6585.50
28	6	8	19698.00	31938.00	192.70	0	Spot (Block28, Row8, Column6)	7217.97	7189.00	429.05	0.00	0.06	5987.00	6008.86	5987.00	238.66	0.00	0.04	99.00	97.00	0.00	1202.00	1230.97	7578870.00	5.07	6479.69	6523.50
28	7	8	19999.00	31944.00	152.60	0	Spot (Block28, Row8, Column7)	13304.79	13061.00	3209.89	0.01	0.24	5957.00	6020.65	5957.00	332.92	0.00	0.06	100.00	100.00	0.00	7104.00	7347.79	8541675.00	21.88	7807.62	7632.50
28	8	8	20281.00	31942.00	151.65	0	Spot (Block28, Row8, Column8)	17037.81	16406.00	4594.49	0.02	0.27	6123.00	6150.78	6123.00	293.77	0.00	0.05	100.00	100.00	0.00	10283.00	10914.81	10716780.00	37.06	9069.22	8862.00
29	1	1	4689.00	34344.00	161.85	0	Spot (Block29, Row1, Column1)	64526.33	65535.00	4308.14	0.01	0.07	8926.00	9159.80	8926.00	1123.68	0.01	0.12	100.00	100.00	93.14	56609.00	55600.33	47040156.00	49.27	25281.62	23672.50
29	2	1	4987.00	34345.00	147.85	0	Spot (Block29, Row1, Column2)	18379.93	17474.00	5059.95	0.02	0.28	8468.00	8554.39	8468.00	709.13	0.00	0.08	100.00	100.00	0.00	9006.00	9911.93	10954436.00	13.86	11112.92	10840.50
29	3	1	5291.00	34346.00	146.75	0	Spot (Block29, Row1, Column3)	24969.27	23180.00	10415.93	0.03	0.42	8169.00	8209.27	8169.00	538.87	0.00	0.07	100.00	100.00	0.00	15011.00	16800.27	14631991.00	31.10	12081.51	11567.50
29	4	1	5580.00	34349.00	158.55	0	Spot (Block29, Row1, Column4)	14493.55	13996.00	3519.98	0.02	0.24	7986.00	8018.05	7986.00	573.28	0.00	0.07	100.00	100.00	0.00	6010.00	6507.55	10015046.00	11.30	9451.57	9350.50
29	5	1	5889.00	34344.00	151.55	0	Spot (Block29, Row1, Column5)	52728.02	65535.00	17292.35	0.09	0.33	7965.50	8040.96	7965.50	637.29	0.00	0.08	100.00	100.00	55.41	57569.50	44762.52	33113444.00	70.12	17562.80	15854.00
29	6	1	6191.00	34342.00	151.90	0	Spot (Block29, Row1, Column6)	47072.29	49218.00	16844.18	0.02	0.36	7952.00	8122.02	7952.00	739.19	0.01	0.09	100.00	100.00	32.75	41266.00	39120.29	29608668.00	52.69	17268.34	16523.00
29	7	1	6495.00	34345.00	160.10	0	Spot (Block29, Row1, Column7)	61682.45	65535.00	8104.76	0.03	0.13	7919.00	8066.65	7919.00	727.50	0.01	0.09	100.00	100.00	74.72	57616.00	53763.45	43671588.00	73.70	23268.65	20797.00
29	8	1	6799.00	34352.00	225.10	0	Spot (Block29, Row1, Column8)	9743.56	9674.00	660.08	0.00	0.07	8182.00	8264.61	8182.00	564.14	0.00	0.07	95.00	74.00	0.00	1492.00	1561.56	14108679.00	2.62	8619.83	8598.00
29	1	2	4677.00	34647.00	211.45	0	Spot (Block29, Row2, Column1)	9787.14	9767.50	338.79	0.00	0.03	8486.00	8633.49	8486.00	692.81	0.01	0.08	97.00	36.00	0.00	1281.50	1301.14	12527545.00	1.67	9263.56	9273.00
29	2	2	4979.00	34647.00	119.85	0	Spot (Block29, Row2, Column2)	40423.72	39973.50	11352.61	0.00	0.28	8128.00	8241.26	8128.00	611.33	0.01	0.07	100.00	100.00	1.85	31845.50	32295.72	15280166.00	52.64	17048.15	16495.00
29	3	2	5286.00	34643.00	179.40	0	Spot (Block29, Row2, Column3)	10322.26	10317.50	915.02	0.00	0.09	7840.00	7999.25	7840.00	605.67	0.01	0.08	99.00	91.00	0.00	2477.50	2482.26	9310682.00	3.84	8779.00	8757.50
29	4	2	5586.00	34650.00	188.70	0	Spot (Block29, Row2, Column4)	18087.97	17218.00	5318.31	0.02	0.29	7699.50	7868.00	7699.50	625.63	0.01	0.08	100.00	100.00	0.00	9518.50	10388.47	18142226.00	16.34	11084.60	11129.50
29	5	2	5891.00	34649.00	189.55	0	Spot (Block29, Row2, Column5)	10240.65	10164.50	893.55	0.00	0.09	7774.00	7875.39	7774.00	561.82	0.01	0.07	99.00	96.00	0.00	2390.50	2466.65	10363536.00	4.21	8519.81	8494.00
29	6	2	6183.00	34646.00	143.85	0	Spot (Block29, Row2, Column6)	30849.50	29501.00	11756.06	0.02	0.38	7799.00	7962.95	7799.00	595.30	0.01	0.07	100.00	100.00	0.00	21702.00	23050.50	17399116.00	38.45	12891.32	12353.50
29	7	2	6492.00	34646.00	153.30	0	Spot (Block29, Row2, Column7)	16402.21	15692.00	4591.60	0.02	0.28	7856.00	7995.33	7856.00	631.48	0.01	0.08	100.00	100.00	0.00	7836.00	8546.21	10513815.00	13.31	9928.74	9934.00
29	8	2	6801.00	34651.00	209.50	0	Spot (Block29, Row2, Column8)	9152.08	9191.00	415.03	0.00	0.05	8082.00	8089.10	8082.00	393.43	0.00	0.05	95.00	70.00	0.00	1109.00	1070.08	11485861.00	2.70	8586.74	8541.00
29	1	3	4693.00	34948.00	147.65	0	Spot (Block29, Row3, Column1)	57541.86	65535.00	12562.48	0.06	0.22	8401.00	8533.12	8401.00	632.21	0.01	0.07	100.00	100.00	61.67	57134.00	49140.86	34525384.00	77.52	21040.39	19714.50
29	2	3	4988.00	34954.00	179.70	0	Spot (Block29, Row3, Column2)	10881.13	10835.50	1228.37	0.00	0.11	8098.00	8205.67	8098.00	618.21	0.01	0.08	99.00	93.00	0.00	2737.50	2783.13	9836540.00	4.33	9172.96	9219.00
29	3	3	5272.00	34942.00	142.55	0	Spot (Block29, Row3, Column3)	17252.12	16740.00	4156.73	0.01	0.24	7851.00	7986.41	7851.00	550.64	0.01	0.07	100.00	100.00	0.00	8889.00	9401.12	9488663.00	16.83	10486.09	10165.00
29	4	3	5590.00	34947.00	143.00	0	Spot (Block29, Row3, Column4)	40903.32	40719.00	17110.69	0.00	0.42	7902.00	8030.45	7902.00	579.51	0.01	0.07	100.00	100.00	14.67	32817.00	33001.32	22865036.00	56.72	15236.16	14754.50
29	5	3	5895.00	34946.00	161.00	0	Spot (Block29, Row3, Column5)	12492.04	11846.50	2187.32	0.02	0.18	8022.00	8084.68	8022.00	495.00	0.00	0.06	100.00	100.00	0.00	3824.50	4470.04	8944300.00	8.90	9526.46	9562.50
29	6	3	6187.00	34948.00	209.50	0	Spot (Block29, Row3, Column6)	9352.85	9285.50	474.38	0.00	0.05	8059.00	8102.80	8059.00	470.26	0.00	0.06	98.00	73.00	0.00	1226.50	1293.85	11709764.00	2.66	8614.61	8633.00
29	7	3	6488.00	34946.00	144.05	0	Spot (Block29, Row3, Column7)	39124.86	38075.00	18342.44	0.01	0.47	8033.00	8144.17	8033.00	550.08	0.01	0.07	100.00	100.00	16.04	30042.00	31091.86	21949120.00	56.32	14734.51	13858.00
29	8	3	6791.00	34948.00	197.90	0	Spot (Block29, Row3, Column8)	9740.38	9681.50	584.35	0.00	0.06	8142.00	8197.00	8142.00	436.95	0.00	0.05	98.00	91.00	0.00	1539.50	1598.38	10811816.00	3.53	8867.19	8874.00
29	1	4	4687.00	35247.00	142.85	0	Spot (Block29, Row4, Column1)	42432.33	41620.00	17359.61	0.01	0.41	8529.00	8655.81	8529.00	684.93	0.01	0.08	100.00	100.00	19.38	33091.00	33903.33	23422744.00	49.31	16610.56	16150.00
29	2	4	4987.00	35252.00	206.75	0	Spot (Block29, Row4, Column2)	9358.19	9387.50	386.15	0.00	0.04	8108.50	8184.20	8108.50	568.92	0.00	0.07	95.00	61.00	0.00	1279.00	1249.69	11398274.00	2.06	8709.08	8737.00
29	3	4	5288.00	35246.00	151.40	0	Spot (Block29, Row4, Column3)	61642.04	65535.00	7832.15	0.03	0.13	7882.00	7987.49	7882.00	570.86	0.01	0.07	100.00	100.00	74.16	57653.00	53760.04	38649892.00	93.99	23698.88	21485.50
29	4	4	5588.00	35256.00	206.45	0	Spot (Block29, Row4, Column4)	10259.31	10209.00	841.68	0.00	0.08	8140.00	8234.14	8140.00	610.38	0.00	0.07	99.00	81.00	0.00	2069.00	2119.31	12424023.00	3.32	8872.94	8878.00
29	5	4	5879.00	35251.00	207.35	0	Spot (Block29, Row4, Column5)	10629.58	10508.00	787.79	0.00	0.07	8457.00	8523.48	8457.00	617.99	0.00	0.07	99.00	90.00	0.00	2051.00	2172.58	13010609.00	3.41	9437.51	9437.00
29	6	4	6193.00	35246.00	184.75	0	Spot (Block29, Row4, Column6)	11736.87	11748.00	1159.26	0.00	0.10	8431.00	8520.74	8431.00	597.87	0.00	0.07	100.00	96.00	0.00	3317.00	3305.87	11279128.00	5.38	9421.88	9308.50
29	7	4	6485.00	35252.00	148.70	0	Spot (Block29, Row4, Column7)	43074.25	43215.00	20003.58	0.00	0.46	8313.50	8441.77	8313.50	585.78	0.01	0.07	100.00	100.00	31.74	34901.50	34760.75	26060060.00	59.12	16049.12	15556.00
29	8	4	6789.00	35254.00	149.35	0	Spot (Block29, Row4, Column8)	22913.92	22255.00	7185.68	0.01	0.31	8343.00	8478.15	8343.00	653.04	0.01	0.08	100.00	100.00	0.00	13912.00	14570.92	13908752.00	22.11	11963.07	11525.00
29	1	5	4691.00	35547.00	143.05	0	Spot (Block29, Row5, Column1)	36985.10	35483.00	16743.80	0.02	0.45	8770.00	8892.97	8770.00	690.76	0.01	0.08	100.00	100.00	8.88	26713.00	28215.10	20415820.00	40.67	15437.61	14838.00
29	2	5	4984.00	35546.00	196.35	0	Spot (Block29, Row5, Column2)	10056.54	10020.00	672.99	0.00	0.07	8217.00	8232.62	8217.00	482.24	0.00	0.06	99.00	92.00	0.00	1803.00	1839.54	10961633.00	3.78	9084.95	9113.50
29	3	5	5296.00	35547.00	187.05	0	Spot (Block29, Row5, Column3)	10136.45	10061.50	790.01	0.00	0.08	8112.00	8206.86	8112.00	627.10	0.01	0.08	97.00	83.00	0.00	1949.50	2024.45	9994543.00	3.08	8928.84	8916.50
29	4	5	5591.00	35548.00	145.00	0	Spot (Block29, Row5, Column4)	32628.54	30447.00	14101.49	0.03	0.43	8486.00	8591.08	8486.00	685.35	0.01	0.08	100.00	100.00	1.39	21961.00	24142.54	18728792.00	35.07	13853.25	13041.00
29	5	5	5889.00	35546.00	155.45	0	Spot (Block29, Row5, Column5)	64646.66	65535.00	3806.00	0.01	0.06	8814.00	9030.36	8814.00	824.01	0.01	0.09	100.00	100.00	93.25	56721.00	55832.66	43119728.00	67.49	25995.55	24142.00
29	6	5	6192.00	35546.00	145.10	0	Spot (Block29, Row5, Column6)	34307.73	32671.00	13093.23	0.02	0.38	8783.00	8934.02	8783.00	732.00	0.01	0.08	100.00	100.00	1.23	23888.00	25524.73	19589716.00	34.66	14901.95	14149.50
29	7	5	6495.00	35552.00	204.35	0	Spot (Block29, Row5, Column7)	10413.60	10392.00	652.87	0.00	0.06	8653.00	8830.80	8653.00	772.80	0.01	0.09	95.00	58.00	0.00	1739.00	1760.60	12298461.00	2.05	9413.61	9442.00
29	8	5	6795.00	35548.00	152.00	0	Spot (Block29, Row5, Column8)	55178.78	65535.00	15347.17	0.07	0.28	8825.00	9079.92	8825.00	904.26	0.01	0.10	100.00	100.00	60.69	56710.00	46353.78	35093980.00	50.98	19388.17	17676.00
29	1	6	4675.00	35833.00	201.50	0	Spot (Block29, Row6, Column1)	9832.45	9805.00	443.73	0.00	0.05	8555.00	8686.15	8555.00	958.63	0.01	0.11	72.00	9.00	0.00	1250.00	1277.45	11307322.00	1.20	9181.73	9137.00
29	2	6	4992.00	35844.00	198.85	0	Spot (Block29, Row6, Column2)	9285.73	9237.00	411.78	0.00	0.04	7937.00	8048.94	7937.00	560.13	0.01	0.07	98.00	69.00	0.00	1300.00	1348.73	10427877.00	2.21	8724.98	8720.00
29	3	6	5282.00	35842.00	147.85	0	Spot (Block29, Row6, Column3)	58356.26	65535.00	11338.34	0.05	0.19	8014.00	8155.60	8014.00	661.81	0.01	0.08	100.00	100.00	63.85	57521.00	50342.26	35189104.00	75.85	21193.48	19918.00
29	4	6	5595.00	35845.00	149.15	0	Spot (Block29, Row6, Column4)	17877.54	17583.00	4200.42	0.01	0.23	8294.50	8443.56	8294.50	783.00	0.01	0.09	100.00	100.00	0.00	9288.50	9583.04	10744404.00	12.05	10653.28	10552.00
29	5	6	5889.00	35845.00	159.55	0	Spot (Block29, Row6, Column5)	64795.46	65535.00	3650.18	0.00	0.06	8618.00	8755.44	8618.00	989.59	0.01	0.11	100.00	100.00	94.57	56917.00	56177.46	45357260.00	56.63	26277.84	23595.00
29	6	6	6187.00	35843.00	168.30	0	Spot (Block29, Row6, Column6)	15638.13	14121.00	4102.67	0.04	0.26	8640.00	8775.56	8640.00	943.73	0.01	0.11	100.00	96.00	0.00	5481.00	6998.13	12385400.00	7.27	10543.53	10415.50
29	7	6	6493.00	35846.00	147.90	0	Spot (Block29, Row6, Column7)	51712.54	64339.00	16658.79	0.09	0.32	8548.50	8713.17	8548.50	890.98	0.01	0.10	100.00	100.00	49.58	55790.50	43164.04	30976028.00	48.26	18825.69	17323.00
29	8	6	6796.00	35846.00	150.55	0	Spot (Block29, Row6, Column8)	51748.83	65535.00	17050.38	0.10	0.33	8742.00	9023.10	8742.00	986.24	0.01	0.11	100.00	100.00	50.88	56793.00	43006.83	32239756.00	43.32	18788.27	18126.00
29	1	7	4691.00	36141.00	202.25	0	Spot (Block29, Row7, Column1)	9332.45	9275.00	704.77	0.00	0.08	8017.50	8158.43	8017.50	755.25	0.01	0.09	86.00	30.00	0.00	1257.50	1314.95	10825642.00	1.55	8634.62	8504.00
29	2	7	4996.00	36152.00	194.45	0	Spot (Block29, Row7, Column2)	9803.03	9551.00	1037.38	0.01	0.11	7708.00	7779.84	7708.00	334.47	0.00	0.04	99.00	98.00	0.00	1843.00	2095.03	10469640.00	6.05	8453.93	8491.50
29	3	7	5287.00	36146.00	216.90	0	Spot (Block29, Row7, Column3)	8985.26	8950.00	345.10	0.00	0.04	7783.00	7883.22	7783.00	527.76	0.01	0.07	98.00	62.00	0.00	1167.00	1202.26	12067206.00	2.09	8339.76	8351.50
29	4	7	5594.00	36139.00	195.15	0	Spot (Block29, Row7, Column4)	9419.14	9342.50	611.91	0.00	0.06	7790.00	7894.29	7790.00	540.98	0.01	0.07	99.00	79.00	0.00	1552.50	1629.14	10153836.00	2.82	8481.14	8467.00
29	5	7	5891.00	36146.00	175.90	0	Spot (Block29, Row7, Column5)	17590.23	16920.00	4732.31	0.02	0.27	7873.00	8021.97	7873.00	761.54	0.01	0.09	100.00	100.00	0.00	9047.00	9717.23	15250730.00	12.56	10753.92	10789.00
29	6	7	6185.00	36136.00	213.95	0	Spot (Block29, Row7, Column6)	9241.96	9224.50	434.30	0.00	0.05	7837.00	8013.73	7837.00	695.06	0.01	0.09	94.00	49.00	0.00	1387.50	1404.96	12106961.00	1.77	8378.35	8348.50
29	7	7	6478.00	36149.00	146.50	0	Spot (Block29, Row7, Column7)	52107.78	58300.00	15060.20	0.05	0.29	7925.00	8092.93	7925.00	682.46	0.01	0.08	100.00	100.00	44.25	50375.00	44182.78	30379040.00	64.49	18353.96	17225.00
29	8	7	6798.00	36150.00	177.10	0	Spot (Block29, Row7, Column8)	17266.86	17720.50	2321.99	0.01	0.13	8321.00	8427.93	8321.00	574.37	0.01	0.07	100.00	100.00	0.00	9399.50	8945.86	15091237.00	15.39	11224.44	11005.00
29	1	8	4683.00	36451.00	156.85	0	Spot (Block29, Row8, Column1)	64796.95	65535.00	3747.36	0.00	0.06	8112.00	8220.62	8112.00	722.16	0.01	0.09	100.00	100.00	94.53	57423.00	56684.95	43803148.00	78.34	27179.90	24366.00
29	2	8	4996.00	36447.00	169.75	0	Spot (Block29, Row8, Column2)	13374.58	12665.00	3125.39	0.02	0.23	8047.00	8126.62	8047.00	574.62	0.00	0.07	100.00	99.00	0.00	4618.00	5327.58	10753165.00	9.13	9449.37	9417.50
29	3	8	5279.00	36446.00	144.55	0	Spot (Block29, Row8, Column3)	37390.16	33509.00	17372.69	0.05	0.46	8151.00	8188.78	8151.00	501.04	0.00	0.06	100.00	100.00	11.58	25358.00	29239.16	21312456.00	58.28	14253.54	13566.00
29	4	8	5585.00	36447.00	170.70	0	Spot (Block29, Row8, Column4)	10589.69	10547.00	1194.47	0.00	0.11	7962.00	8013.43	7962.00	489.53	0.00	0.06	100.00	92.00	0.00	2585.00	2627.69	8588237.00	5.26	8814.11	8807.00
29	5	8	5885.00	36452.00	193.30	0	Spot (Block29, Row8, Column5)	9882.20	9758.50	777.78	0.01	0.08	7902.00	7964.33	7902.00	528.10	0.00	0.07	99.00	90.00	0.00	1856.50	1980.20	10475132.00	3.63	8686.14	8665.00
29	6	8	6191.00	36448.00	196.50	0	Spot (Block29, Row8, Column6)	9351.75	9302.00	587.08	0.00	0.06	7753.00	7811.61	7753.00	443.80	0.00	0.06	98.00	89.00	0.00	1549.00	1598.75	10193406.00	3.47	8397.80	8406.00
29	7	8	6491.00	36449.00	144.70	0	Spot (Block29, Row8, Column7)	46515.02	49608.50	18127.88	0.03	0.39	7906.00	8039.99	7906.00	592.59	0.01	0.07	100.00	100.00	34.21	41702.50	38609.02	26513704.00	64.93	16714.45	15668.00
29	8	8	6780.00	36456.00	147.50	0	Spot (Block29, Row8, Column8)	22208.20	21707.00	5809.75	0.01	0.26	8476.00	8529.28	8476.00	572.16	0.00	0.07	100.00	100.00	0.00	13231.00	13732.20	13169460.00	23.91	11985.31	11652.00
30	1	1	9192.00	34343.00	161.50	0	Spot (Block30, Row1, Column1)	64601.35	65535.00	3872.76	0.01	0.06	5078.00	5172.63	5078.00	512.72	0.01	0.10	100.00	100.00	89.82	60457.00	59523.35	46319616.00	115.91	23483.32	22993.00
30	2	1	9489.00	34341.00	182.15	0	Spot (Block30, Row1, Column2)	5888.64	5857.00	361.91	0.00	0.06	4960.00	4986.91	4960.00	448.17	0.00	0.09	91.00	50.00	0.00	897.00	928.64	5482328.00	2.01	5337.21	5332.00
30	3	1	9799.00	34346.00	200.70	0	Spot (Block30, Row1, Column3)	5455.89	5440.00	236.98	0.00	0.04	4833.00	4836.92	4833.00	209.14	0.00	0.04	97.00	77.00	0.00	607.00	622.89	6236086.00	2.96	5094.24	5096.00
30	4	1	10086.00	34344.00	192.10	0	Spot (Block30, Row1, Column4)	5741.60	5721.50	310.56	0.00	0.05	4869.00	4873.19	4869.00	185.39	0.00	0.04	99.00	95.00	0.00	852.50	872.60	5982744.00	4.68	5210.18	5222.00
30	5	1	10400.00	34341.00	179.80	0	Spot (Block30, Row1, Column5)	5928.31	5967.00	381.12	0.00	0.06	4924.00	4926.02	4924.00	180.80	0.00	0.04	100.00	98.00	0.00	1043.00	1004.31	5371052.00	5.54	5322.61	5296.50
30	6	1	10697.00	34334.00	203.10	0	Spot (Block30, Row1, Column6)	5929.01	5923.50	345.33	0.00	0.06	5002.00	4991.35	5002.00	196.20	0.00	0.04	99.00	94.00	0.00	921.50	927.01	6913231.00	4.78	5347.67	5356.00
30	7	1	11002.00	34343.00	190.25	0	Spot (Block30, Row1, Column7)	6332.11	6475.00	524.32	0.01	0.08	5064.00	5058.12	5064.00	193.86	0.00	0.04	100.00	96.00	0.00	1411.00	1268.11	6484080.00	6.57	5463.61	5436.00
30	8	1	11291.00	34344.00	207.45	0	Spot (Block30, Row1, Column8)	6219.65	6196.50	429.26	0.00	0.07	5104.00	5106.57	5104.00	165.91	0.00	0.03	100.00	99.00	0.00	1092.50	1115.65	7637733.00	6.71	5510.26	5486.00
30	1	2	9168.00	34647.00	196.70	0	Spot (Block30, Row2, Column1)	5646.66	5576.00	258.84	0.01	0.05	4943.00	4987.90	4943.00	367.05	0.00	0.07	96.00	38.00	0.00	633.00	703.66	6200036.00	1.79	5316.54	5297.50
30	2	2	9487.00	34640.00	139.65	0	Spot (Block30, Row2, Column2)	5749.67	5769.00	210.52	0.00	0.04	4778.00	4807.47	4778.00	205.42	0.00	0.04	100.00	100.00	0.00	991.00	971.67	3041577.00	4.59	5239.74	5205.00
30	3	2	9798.00	34641.00	213.70	0	Spot (Block30, Row2, Column3)	5622.40	5652.00	338.04	0.00	0.06	4742.00	4759.51	4742.00	197.71	0.00	0.04	98.00	91.00	0.00	910.00	880.40	7348475.00	4.36	5064.82	5066.50
30	4	2	10098.00	34643.00	205.30	0	Spot (Block30, Row2, Column4)	5668.54	5686.50	245.06	0.00	0.04	4793.00	4791.20	4793.00	163.87	0.00	0.03	100.00	99.00	0.00	893.50	875.54	6802248.00	5.35	5182.53	5186.00
30	5	2	10391.00	34646.00	191.45	0	Spot (Block30, Row2, Column5)	6951.50	6851.00	859.98	0.01	0.12	4823.00	4829.22	4823.00	178.33	0.00	0.04	100.00	100.00	0.00	2028.00	2128.50	7180902.00	11.90	5614.39	5586.50
30	6	2	10689.00	34643.00	191.20	0	Spot (Block30, Row2, Column6)	5901.48	5923.00	284.03	0.00	0.05	4889.00	4901.75	4889.00	188.69	0.00	0.04	99.00	99.00	0.00	1034.00	1012.48	6090323.00	5.30	5304.00	5328.00
30	7	2	10999.00	34639.00	192.35	0	Spot (Block30, Row2, Column7)	5973.15	5978.00	304.29	0.00	0.05	4996.00	4992.48	4996.00	175.76	0.00	0.04	100.00	98.00	0.00	982.00	977.15	6241945.00	5.58	5378.73	5376.00
30	8	2	11299.00	34643.00	217.20	0	Spot (Block30, Row2, Column8)	5695.65	5718.00	163.57	0.00	0.03	5041.00	5046.19	5041.00	154.80	0.00	0.03	99.00	96.00	0.00	677.00	654.65	7666345.00	4.20	5323.15	5295.00
30	1	3	9190.00	34945.00	159.10	0	Spot (Block30, Row3, Column1)	6546.93	6637.00	542.68	0.01	0.08	4864.00	4873.70	4864.00	178.00	0.00	0.04	100.00	100.00	0.00	1773.00	1682.93	4550117.00	9.40	5490.38	5485.00
30	2	3	9497.00	34950.00	196.65	0	Spot (Block30, Row3, Column2)	5709.12	5685.00	329.06	0.00	0.06	4757.00	4798.00	4757.00	220.94	0.00	0.05	99.00	95.00	0.00	928.00	952.12	6222946.00	4.12	5132.58	5139.00
30	3	3	9801.00	34940.00	148.35	0	Spot (Block30, Row3, Column3)	9958.53	6475.00	10653.75	0.19	1.07	4767.00	4810.38	4767.00	236.64	0.00	0.05	100.00	100.00	1.67	1708.00	5191.53	5975115.00	21.76	6279.42	5735.50
30	4	3	10090.00	34944.00	184.25	0	Spot (Block30, Row3, Column4)	5906.69	5949.00	353.26	0.00	0.06	4766.00	4787.67	4766.00	189.02	0.00	0.04	100.00	99.00	0.00	1183.00	1140.69	5640886.00	5.92	5285.08	5257.50
30	5	3	10395.00	34950.00	182.15	0	Spot (Block30, Row3, Column5)	5966.61	5831.00	912.34	0.01	0.15	4754.00	4761.98	4754.00	199.13	0.00	0.04	99.00	99.00	0.00	1077.00	1212.61	5542985.00	6.05	5197.73	5212.00
30	6	3	10693.00	34940.00	175.70	0	Spot (Block30, Row3, Column6)	5916.03	5915.00	462.06	0.00	0.08	4848.00	4837.96	4848.00	208.49	0.00	0.04	100.00	96.00	0.00	1067.00	1068.03	5111450.00	5.17	5245.98	5215.50
30	7	3	10993.00	34947.00	191.70	0	Spot (Block30, Row3, Column7)	5686.33	5652.00	308.09	0.00	0.05	4939.00	4945.22	4939.00	167.32	0.00	0.03	98.00	93.00	0.00	713.00	747.33	5891034.00	4.43	5276.56	5310.00
30	8	3	11296.00	34946.00	171.75	0	Spot (Block30, Row3, Column8)	6094.94	6146.00	299.96	0.00	0.05	4993.00	5005.15	4993.00	157.54	0.00	0.03	100.00	99.00	0.00	1153.00	1101.94	4997854.00	6.92	5454.95	5463.00
30	1	4	9198.00	35242.00	205.30	0	Spot (Block30, Row4, Column1)	5865.87	5803.00	408.76	0.00	0.07	4819.00	4833.83	4819.00	154.03	0.00	0.03	99.00	98.00	0.00	984.00	1046.87	7027310.00	6.70	5222.53	5242.00
30	2	4	9489.00	35243.00	206.95	0	Spot (Block30, Row4, Column2)	5587.40	5588.00	231.90	0.00	0.04	4808.00	4828.74	4808.00	183.11	0.00	0.04	99.00	95.00	0.00	780.00	779.40	6811043.00	4.14	5123.68	5126.00
30	3	4	9787.00	35244.00	154.05	0	Spot (Block30, Row4, Column3)	7989.28	8041.50	964.82	0.00	0.12	4805.00	4832.42	4805.00	222.89	0.00	0.05	100.00	100.00	0.00	3236.50	3184.28	5193029.00	14.16	5904.76	5888.50
30	4	4	10078.00	35245.00	204.60	0	Spot (Block30, Row4, Column4)	5564.16	5552.00	242.66	0.00	0.04	4787.00	4789.33	4787.00	210.70	0.00	0.04	98.00	93.00	0.00	765.00	777.16	6632476.00	3.68	5104.23	5109.00
30	5	4	10386.00	35242.00	206.50	0	Spot (Block30, Row4, Column5)	5581.07	5613.00	259.19	0.00	0.05	4722.00	4728.53	4722.00	222.52	0.00	0.05	98.00	93.00	0.00	891.00	859.07	6764252.00	3.83	5126.94	5145.00
30	6	4	10698.00	35244.00	197.80	0	Spot (Block30, Row4, Column6)	6785.12	6719.50	517.63	0.00	0.08	4770.00	4765.50	4770.00	210.71	0.00	0.04	99.00	99.00	0.00	1949.50	2015.12	7517918.00	9.58	5519.40	5513.50
30	7	4	10992.00	35248.00	173.55	0	Spot (Block30, Row4, Column7)	5972.90	5966.00	398.13	0.00	0.07	4897.00	4898.01	4897.00	190.01	0.00	0.04	99.00	97.00	0.00	1069.00	1075.90	5011267.00	5.66	5315.71	5290.00
30	8	4	11289.00	35250.00	163.45	0	Spot (Block30, Row4, Column8)	7113.91	7109.00	827.08	0.00	0.12	5019.00	5033.70	5019.00	176.08	0.00	0.03	100.00	99.00	0.00	2090.00	2094.91	5271409.00	11.81	5614.85	5593.00
30	1	5	9193.00	35551.00	169.20	0	Spot (Block30, Row5, Column1)	6601.03	6635.50	854.89	0.00	0.13	4922.00	4942.92	4922.00	175.46	0.00	0.04	100.00	100.00	0.00	1713.50	1679.03	5254423.00	9.45	5517.48	5476.00
30	2	5	9494.00	35543.00	181.05	0	Spot (Block30, Row5, Column2)	6062.89	6080.00	399.91	0.00	0.07	4892.00	4915.96	4892.00	178.36	0.00	0.04	100.00	99.00	0.00	1188.00	1170.89	5565733.00	6.43	5396.93	5374.00
30	3	5	9788.00	35550.00	194.50	0	Spot (Block30, Row5, Column3)	5955.95	5940.00	373.11	0.00	0.06	4880.00	4903.86	4880.00	200.47	0.00	0.04	99.00	97.00	0.00	1060.00	1075.95	6354999.00	5.25	5331.84	5316.00
30	4	5	10094.00	35551.00	176.85	0	Spot (Block30, Row5, Column4)	6055.77	6086.00	343.94	0.00	0.06	4870.00	4887.55	4870.00	201.90	0.00	0.04	100.00	99.00	0.00	1216.00	1185.77	5286689.00	5.79	5389.51	5373.50
30	5	5	10387.00	35549.00	147.30	0	Spot (Block30, Row5, Column5)	8894.62	8562.50	2420.15	0.02	0.27	4832.00	4858.03	4832.00	240.41	0.00	0.05	100.00	100.00	0.00	3730.50	4062.62	5265614.00	16.79	6100.60	5852.50
30	6	5	10692.00	35547.00	202.15	0	Spot (Block30, Row5, Column6)	5809.47	5726.00	405.38	0.01	0.07	4813.00	4834.56	4813.00	221.16	0.00	0.05	100.00	96.00	0.00	913.00	996.47	6750609.00	4.41	5232.34	5228.50
30	7	5	11001.00	35549.00	196.80	0	Spot (Block30, Row5, Column7)	5816.37	5825.00	316.14	0.00	0.05	4953.00	4944.21	4953.00	184.14	0.00	0.04	99.00	95.00	0.00	872.00	863.37	6374745.00	4.74	5256.77	5257.50
30	8	5	11292.00	35542.00	175.50	0	Spot (Block30, Row5, Column8)	6557.75	6624.00	531.05	0.00	0.08	5067.00	5077.07	5067.00	156.41	0.00	0.03	100.00	100.00	0.00	1557.00	1490.75	5679010.00	9.47	5622.16	5616.00
30	1	6	9194.00	35841.00	207.80	0	Spot (Block30, Row6, Column1)	5891.78	5853.00	333.37	0.00	0.06	4909.00	4931.73	4909.00	216.73	0.00	0.04	99.00	97.00	0.00	944.00	982.78	7252786.00	4.43	5321.87	5324.00
30	2	6	9493.00	35848.00	198.35	0	Spot (Block30, Row6, Column2)	5626.87	5615.00	234.15	0.00	0.04	4871.50	4899.62	4871.50	214.08	0.00	0.04	98.00	93.00	0.00	743.50	755.37	6285212.00	3.40	5237.52	5248.00
30	3	6	9788.00	35837.00	184.95	0	Spot (Block30, Row6, Column3)	6033.63	6036.50	394.89	0.00	0.07	4872.00	4883.49	4872.00	195.71	0.00	0.04	100.00	99.00	0.00	1164.50	1161.63	5768153.00	5.88	5319.48	5316.00
30	4	6	10096.00	35853.00	189.65	0	Spot (Block30, Row6, Column4)	6034.49	6063.00	391.40	0.00	0.06	4931.00	4935.69	4931.00	222.21	0.00	0.05	100.00	98.00	0.00	1132.00	1103.49	6118972.00	4.94	5494.54	5375.50
30	5	6	10396.00	35844.00	158.85	0	Spot (Block30, Row6, Column5)	7208.51	7237.00	816.58	0.00	0.11	4904.00	4935.37	4904.00	221.68	0.00	0.04	100.00	100.00	0.00	2333.00	2304.51	5017125.00	10.25	5648.11	5656.00
30	6	6	10690.00	35847.00	193.30	0	Spot (Block30, Row6, Column6)	5783.82	5827.00	280.41	0.00	0.05	4876.00	4895.83	4876.00	174.97	0.00	0.04	99.00	96.00	0.00	951.00	907.82	6125065.00	5.08	5285.73	5301.50
30	7	6	10995.00	35843.00	177.35	0	Spot (Block30, Row6, Column7)	6033.09	5993.00	385.28	0.00	0.06	4952.00	4950.57	4952.00	178.45	0.00	0.04	100.00	98.00	0.00	1041.00	1081.09	5297050.00	6.07	5389.20	5407.00
30	8	6	11303.00	35853.00	183.80	0	Spot (Block30, Row6, Column8)	5972.23	5998.00	301.73	0.00	0.05	5026.00	5031.97	5026.00	160.18	0.00	0.03	99.00	97.00	0.00	972.00	946.23	5667651.00	5.87	5468.38	5441.00
30	1	7	9188.00	36151.00	214.45	0	Spot (Block30, Row7, Column1)	5639.15	5646.00	254.58	0.00	0.05	4898.00	4940.43	4898.00	363.38	0.00	0.07	90.00	53.00	0.00	748.00	741.15	7398571.00	1.92	5185.80	5129.50
30	2	7	9486.00	36167.00	155.85	0	Spot (Block30, Row7, Column2)	5993.08	5708.50	1647.56	0.02	0.27	4839.00	4861.87	4839.00	202.18	0.00	0.04	100.00	99.00	0.00	869.50	1154.08	3991390.00	5.59	5432.81	5449.00
30	3	7	9791.00	36142.00	210.60	0	Spot (Block30, Row7, Column3)	5526.97	5523.00	174.03	0.00	0.03	4834.00	4854.06	4834.00	199.22	0.00	0.04	99.00	94.00	0.00	689.00	692.97	7002674.00	3.38	5167.33	5141.00
30	4	7	10095.00	36150.00	191.70	0	Spot (Block30, Row7, Column4)	5732.68	5779.00	172.85	0.00	0.03	4860.00	4888.44	4860.00	216.16	0.00	0.04	100.00	98.00	0.00	919.00	872.68	5944793.00	3.91	5312.13	5296.00
30	5	7	10402.00	36144.00	202.80	0	Spot (Block30, Row7, Column5)	5891.27	5924.00	226.60	0.00	0.04	4893.00	4905.99	4893.00	199.75	0.00	0.04	100.00	98.00	0.00	1031.00	998.27	6857444.00	4.93	5349.10	5364.00
30	6	7	10689.00	36142.00	189.15	0	Spot (Block30, Row7, Column6)	6013.56	6014.00	360.07	0.00	0.06	4938.00	4969.69	4938.00	300.44	0.00	0.06	99.00	90.00	0.00	1076.00	1075.56	6037618.00	3.47	5448.03	5437.00
30	7	7	10985.00	36136.00	174.25	0	Spot (Block30, Row7, Column7)	5901.37	5870.00	346.89	0.00	0.06	4975.50	5009.59	4975.50	313.94	0.00	0.06	98.00	80.00	0.00	894.50	925.87	5027963.00	2.84	5400.06	5421.00
30	8	7	11295.00	36147.00	188.95	0	Spot (Block30, Row7, Column8)	9103.64	9150.00	915.23	0.00	0.10	5073.00	5101.48	5073.00	264.59	0.00	0.05	100.00	100.00	0.00	4077.00	4030.64	9130949.00	15.13	6420.43	6316.50
[truncated: 450,024 more chars]
